# Supplementary material for: Analysis of the impact of different landing heights and lateralities on lower limb joint load based on statistical parametric mapping
Source: PLoS One. 2025 May 30;20(5):e0324656. doi: 10.1371/journal.pone.0324656 (PMC12124505; doi:10.1371/journal.pone.0324656)
Supplement: S1 File — (ZIP) [file pone.0324656.s001.zip]

Archive with 177 entries (156 files):
- Original data/
- Original data/001/
- Original data/001/右前30.txt
- Original data/001/右前30.xlsx
- Original data/001/右前45.txt
- Original data/001/右前45.xlsx
- Original data/001/左前30.txt
- Original data/001/左前30.xlsx
- Original data/001/左前45.txt
- Original data/001/左前45.xlsx
- Original data/002/
- Original data/002/右前跳30.txt
- Original data/002/右前跳30.xlsx
- Original data/002/右前跳45.txt
- Original data/002/右前跳45.xlsx
- Original data/002/左前跳30.txt
- Original data/002/左前跳30.xlsx
- Original data/003/
- Original data/003/右前45.txt
- Original data/003/右前45.xlsx
- Original data/003/右前跳30.txt
- Original data/003/右前跳30.xlsx
- Original data/003/左前30.txt
- Original data/003/左前30.xlsx
- Original data/003/左前45.txt
- Original data/003/左前45.xlsx
- Original data/004/
- Original data/004/右前30.txt
- Original data/004/右前30.xlsx
- Original data/004/右前45.txt
- Original data/004/右前45.xlsx
- Original data/004/左前30.txt
- Original data/004/左前30.xlsx
- Original data/004/左前45.txt
- Original data/004/左前45.xlsx
- Original data/005/
- Original data/005/右前30.txt
- Original data/005/右前30.xlsx
- Original data/005/右前45.txt
- Original data/005/右前45.xlsx
- Original data/005/左前30.txt
- Original data/005/左前30.xlsx
- Original data/005/左前45.txt
- Original data/005/左前45.xlsx
- Original data/006/
- Original data/006/右前30.txt
- Original data/006/右前30.xlsx
- Original data/006/右前45.txt
- Original data/006/右前45.xlsx
- Original data/006/左前30.txt
- Original data/006/左前30.xlsx
- Original data/006/左前45.txt
- Original data/006/左前45.xlsx
- Original data/007/
- Original data/007/右前30.txt
- Original data/007/右前30.xlsx
- Original data/007/右前45.txt
- Original data/007/右前45.xlsx
- Original data/007/左前30.txt
- Original data/007/左前30.xlsx
- Original data/007/左前45.txt
- Original data/007/左前45.xlsx
- Original data/008/
- Original data/008/右前30.txt
- Original data/008/右前30.xlsx
- Original data/008/右前45.txt
- Original data/008/右前45.xlsx
- Original data/008/左前30.txt
- Original data/008/左前30.xlsx
- Original data/008/左前45.txt
- Original data/008/左前45.xlsx
- Original data/009/
- Original data/009/右前30.txt
- Original data/009/右前30.xlsx
- Original data/009/右前45.txt
- Original data/009/右前45.xlsx
- Original data/009/左前30.txt
- Original data/009/左前30.xlsx
- Original data/009/左前45.txt
- Original data/009/左前45.xlsx
- Original data/010/
- Original data/010/右前30.txt
- Original data/010/右前30.xlsx
- Original data/010/右前45.txt
- Original data/010/右前45.xlsx
- Original data/010/左前30.txt
- Original data/010/左前30.xlsx
- Original data/010/左前45.txt
- Original data/010/左前45.xlsx
- Original data/011/
- Original data/011/右前30.txt
- Original data/011/右前30.xlsx
- Original data/011/右前45.txt
- Original data/011/右前45.xlsx
- Original data/011/左前30.txt
- Original data/011/左前30.xlsx
- Original data/011/左前45.txt
- Original data/011/左前45.xlsx
- Original data/012/
- Original data/012/右前30.txt
- Original data/012/右前30.xlsx
- Original data/012/右前45.txt
- Original data/012/右前45.xlsx
- Original data/012/左前45.txt
- Original data/012/左前45.xlsx
- Original data/013/
- Original data/013/右前30.txt
- Original data/013/右前30.xlsx
- Original data/013/右前45.txt
- Original data/013/右前45.xlsx
- Original data/013/左前30.txt
- Original data/013/左前30.xlsx
- Original data/013/左前45.txt
- Original data/013/左前45.xlsx
- Original data/014/
- Original data/014/右前30.txt
- Original data/014/右前30.xlsx
- Original data/014/右前45.txt
- Original data/014/右前45.xlsx
- Original data/014/左前30.txt
- Original data/014/左前30.xlsx
- Original data/014/左前45.txt
- Original data/014/左前45.xlsx
- Original data/015/
- Original data/015/右前30.txt
- Original data/015/右前30.xlsx
- Original data/015/右前45.txt
- Original data/015/右前45.xlsx
- Original data/015/左前30.txt
- Original data/015/左前30.xlsx
- Original data/015/左前45.txt
- Original data/015/左前45.xlsx
- Original data/016/
- Original data/016/右前30.txt
- Original data/016/右前30.xlsx
- Original data/016/右前45.txt
- Original data/016/右前45.xlsx
- Original data/016/左前30.txt
- Original data/016/左前30.xlsx
- Original data/016/左前45.txt
- Original data/016/左前45.xlsx
- Original data/017/
- Original data/017/右前30.txt
- Original data/017/右前30.xlsx
- Original data/017/右前45.txt
- Original data/017/右前45.xlsx
- Original data/017/左前30.txt
- Original data/017/左前30.xlsx
- Original data/017/左前45.txt
- Original data/017/左前45.xlsx
- Original data/018/
- Original data/018/右前30.txt
- Original data/018/右前30.xlsx
- Original data/018/右前45.txt
- Original data/018/右前45.xlsx
- Original data/018/左前30.txt
- Original data/018/左前30.xlsx
- Original data/018/左前45.txt
- Original data/018/左前45.xlsx
- Original data/019/
- Original data/019/右前30.txt
- Original data/019/右前30.xlsx
- Original data/019/右前45.txt
- Original data/019/右前45.xlsx
- Original data/019/左前30.txt
- Original data/019/左前30.xlsx
- Original data/019/左前45.txt
- Original data/019/左前45.xlsx
- Original data/020/
- Original data/020/右前30.txt
- Original data/020/右前30.xlsx
- Original data/020/右前45.txt
- Original data/020/右前45.xlsx
- Original data/020/左前30.txt
- Original data/020/左前30.xlsx
- Original data/020/左前45.txt
- Original data/020/左前45.xlsx
