# Supplementary material for: Analysis of the impact of different landing heights and lateralities on lower limb joint load based on statistical parametric mapping
Source: PLoS One. 2025 May 30;20(5):e0324656. doi: 10.1371/journal.pone.0324656 (PMC12124505; doi:10.1371/journal.pone.0324656)
Supplement: S1 File — (ZIP) [file pone.0324656.s001.zip › Original data/001/右前30.xlsx]

## Sheet: Sheet1
Var1	C__Users_dell_Documents_Qualisys_GAIT1214_Data_shenqian_sun_202	C__Users_dell_Documents_Qualisys_GAIT1214_Data_shenqian_sun__1	C__Users_dell_Documents_Qualisys_GAIT1214_Data_shenqian_sun__2	C__Users_dell_Documents_Qualisys_GAIT1214_Data_shenqian_sun__3	C__Users_dell_Documents_Qualisys_GAIT1214_Data_shenqian_sun__4	C__Users_dell_Documents_Qualisys_GAIT1214_Data_shenqian_sun__5	C__Users_dell_Documents_Qualisys_GAIT1214_Data_shenqian_sun__6	C__Users_dell_Documents_Qualisys_GAIT1214_Data_shenqian_sun__7	C__Users_dell_Documents_Qualisys_GAIT1214_Data_shenqian_sun__8	C__Users_dell_Documents_Qualisys_GAIT1214_Data_shenqian_sun__9	C__Users_dell_Documents_Qualisys_GAIT1214_Data_shenqian_sun__10	C__Users_dell_Documents_Qualisys_GAIT1214_Data_shenqian_sun__11	C__Users_dell_Documents_Qualisys_GAIT1214_Data_shenqian_sun__12	C__Users_dell_Documents_Qualisys_GAIT1214_Data_shenqian_sun__13	C__Users_dell_Documents_Qualisys_GAIT1214_Data_shenqian_sun__14	C__Users_dell_Documents_Qualisys_GAIT1214_Data_shenqian_sun__15	C__Users_dell_Documents_Qualisys_GAIT1214_Data_shenqian_sun__16	C__Users_dell_Documents_Qualisys_GAIT1214_Data_shenqian_sun__17	C__Users_dell_Documents_Qualisys_GAIT1214_Data_shenqian_sun__18	C__Users_dell_Documents_Qualisys_GAIT1214_Data_shenqian_sun__19	C__Users_dell_Documents_Qualisys_GAIT1214_Data_shenqian_sun__20	C__Users_dell_Documents_Qualisys_GAIT1214_Data_shenqian_sun__21	C__Users_dell_Documents_Qualisys_GAIT1214_Data_shenqian_sun__22	C__Users_dell_Documents_Qualisys_GAIT1214_Data_shenqian_sun__23	C__Users_dell_Documents_Qualisys_GAIT1214_Data_shenqian_sun__24	C__Users_dell_Documents_Qualisys_GAIT1214_Data_shenqian_sun__25	C__Users_dell_Documents_Qualisys_GAIT1214_Data_shenqian_sun__26	C__Users_dell_Documents_Qualisys_GAIT1214_Data_shenqian_sun__27	C__Users_dell_Documents_Qualisys_GAIT1214_Data_shenqian_sun__28	C__Users_dell_Documents_Qualisys_GAIT1214_Data_shenqian_sun__29	C__Users_dell_Documents_Qualisys_GAIT1214_Data_shenqian_sun__30	C__Users_dell_Documents_Qualisys_GAIT1214_Data_shenqian_sun__31	C__Users_dell_Documents_Qualisys_GAIT1214_Data_shenqian_sun__32	C__Users_dell_Documents_Qualisys_GAIT1214_Data_shenqian_sun__33	C__Users_dell_Documents_Qualisys_GAIT1214_Data_shenqian_sun__34	C__Users_dell_Documents_Qualisys_GAIT1214_Data_shenqian_sun__35	C__Users_dell_Documents_Qualisys_GAIT1214_Data_shenqian_sun__36	C__Users_dell_Documents_Qualisys_GAIT1214_Data_shenqian_sun__37	C__Users_dell_Documents_Qualisys_GAIT1214_Data_shenqian_sun__38	C__Users_dell_Documents_Qualisys_GAIT1214_Data_shenqian_sun__39	C__Users_dell_Documents_Qualisys_GAIT1214_Data_shenqian_sun__40	C__Users_dell_Documents_Qualisys_GAIT1214_Data_shenqian_sun__41	C__Users_dell_Documents_Qualisys_GAIT1214_Data_shenqian_sun__42	C__Users_dell_Documents_Qualisys_GAIT1214_Data_shenqian_sun__43	C__Users_dell_Documents_Qualisys_GAIT1214_Data_shenqian_sun__44	C__Users_dell_Documents_Qualisys_GAIT1214_Data_shenqian_sun__45	C__Users_dell_Documents_Qualisys_GAIT1214_Data_shenqian_sun__46	C__Users_dell_Documents_Qualisys_GAIT1214_Data_shenqian_sun__47	C__Users_dell_Documents_Qualisys_GAIT1214_Data_shenqian_sun__48
	CD	ZD	TIME	Right Ankle Angles	Right Ankle Angles	Right Ankle Angles	Right Ankle Moment	Right Ankle Moment	Right Ankle Moment	Right Ankle Power	Right Ankle Power	Right Ankle Power	Right GRF	Right GRF	Right GRF	Right Knee Angles	Right Knee Angles	Right Knee Angles	Right Knee Moment	Right Knee Moment	Right Knee Moment	Right Knee Power	Right Knee Power	Right Knee Power	Right Hip Angles	Right Hip Angles	Right Hip Angles	Right Hip Moment	Right Hip Moment	Right Hip Moment	Right Hip Power	Right Hip Power	Right Hip Power	RANKLE	RANKLE	RANKLE	RKNNE	RKNNE	RKNNE	RHIP	RHIP	RHIP	Left Ankle Angles	Left Ankle Angles	Left Ankle Angles	Left Ankle Moment	Left Ankle Moment	Left Ankle Moment	Left Ankle Power
	EVENT_LABEL	EVENT_LABEL	FRAME_NUMBERS	LINK_MODEL_BASED	LINK_MODEL_BASED	LINK_MODEL_BASED	LINK_MODEL_BASED	LINK_MODEL_BASED	LINK_MODEL_BASED	LINK_MODEL_BASED	LINK_MODEL_BASED	LINK_MODEL_BASED	LINK_MODEL_BASED	LINK_MODEL_BASED	LINK_MODEL_BASED	LINK_MODEL_BASED	LINK_MODEL_BASED	LINK_MODEL_BASED	LINK_MODEL_BASED	LINK_MODEL_BASED	LINK_MODEL_BASED	LINK_MODEL_BASED	LINK_MODEL_BASED	LINK_MODEL_BASED	LINK_MODEL_BASED	LINK_MODEL_BASED	LINK_MODEL_BASED	LINK_MODEL_BASED	LINK_MODEL_BASED	LINK_MODEL_BASED	LINK_MODEL_BASED	LINK_MODEL_BASED	LINK_MODEL_BASED	LINK_MODEL_BASED	LINK_MODEL_BASED	LINK_MODEL_BASED	LINK_MODEL_BASED	LINK_MODEL_BASED	LINK_MODEL_BASED	LINK_MODEL_BASED	LINK_MODEL_BASED	LINK_MODEL_BASED	LINK_MODEL_BASED	LINK_MODEL_BASED	LINK_MODEL_BASED	LINK_MODEL_BASED	LINK_MODEL_BASED	LINK_MODEL_BASED	LINK_MODEL_BASED
	ORIGINAL	ORIGINAL	ORIGINAL	ORIGINAL	ORIGINAL	ORIGINAL	ORIGINAL	ORIGINAL	ORIGINAL	ORIGINAL	ORIGINAL	ORIGINAL	ORIGINAL	ORIGINAL	ORIGINAL	ORIGINAL	ORIGINAL	ORIGINAL	ORIGINAL	ORIGINAL	ORIGINAL	ORIGINAL	ORIGINAL	ORIGINAL	ORIGINAL	ORIGINAL	ORIGINAL	ORIGINAL	ORIGINAL	ORIGINAL	ORIGINAL	ORIGINAL	ORIGINAL	ORIGINAL	ORIGINAL	ORIGINAL	ORIGINAL	ORIGINAL	ORIGINAL	ORIGINAL	ORIGINAL	ORIGINAL	ORIGINAL	ORIGINAL	ORIGINAL	ORIGINAL	ORIGINAL	ORIGINAL	ORIGINAL
ITEM	X	X	X	X	Y	Z	X	Y	Z	X	Y	Z	X	Y	Z	X	Y	Z	X	Y	Z	X	Y	Z	X	Y	Z	X	Y	Z	X	Y	Z	X	Y	Z	X	Y	Z	X	Y	Z	X	Y	Z	X	Y	Z	X
1	0.42000	0.62000	0.00000	4.46796	7.82334	13.09314							-0.00000	0.00000	0.00000	2.32354	-5.03542	-23.70209							30.17627	6.59294	0.41362																5.34799	2.09353	13.06199
2			0.01000	4.44488	7.83505	12.99271							-0.00000	0.00000	0.00000	2.29934	-5.11024	-23.67871							30.12700	6.56794	0.39203							5.04867	1.69711	-7.96797	-7.31065	-2.16245	0.05801	-1.86248	5.72104	-3.75360	5.51708	2.11329	12.98295
3			0.02000	4.42655	7.85329	12.91395	-0.01105	-0.00222	-0.00037	-0.00045	0.00010	-0.00004	-0.00000	0.00000	0.00000	2.27431	-5.17703	-23.66956	0.04828	0.00172	0.00421	0.00208	0.00018	0.00001	30.06682	6.53430	0.35645	-0.18314	-0.02382	0.00330	-0.02303	-0.00049	0.00034	4.54937	0.73679	-5.31684	-5.98198	-2.27367	-1.37816	-2.41421	7.06717	-5.61743	5.68915	2.14348	12.91250	-0.00785	-0.00111	0.00017	0.00234
4			0.03000	4.41528	7.87902	12.86633	-0.01096	-0.00219	-0.00032	-0.00024	0.00012	-0.00002	-0.00000	0.00000	0.00000	2.24994	-5.23145	-23.67962	0.04634	0.00078	0.00397	0.00201	0.00006	-0.00012	29.99308	6.48903	0.30237	-0.17695	-0.02624	0.00166	-0.02684	-0.00056	0.00024	3.90690	-0.31509	-2.24899	-4.26104	-2.23089	-2.87361	-3.05852	8.48212	-7.87601	5.86429	2.19020	12.85583	-0.00796	-0.00109	0.00028	0.00245
5			0.04000	4.40996	7.91161	12.84917	-0.01084	-0.00217	-0.00030	-0.00010	0.00014	-0.00000	-0.00000	0.00000	0.00000	2.22804	-5.27039	-23.70677	0.04475	0.00062	0.00392	0.00180	0.00003	-0.00021	29.90765	6.43162	0.22686	-0.17276	-0.02569	0.00146	-0.02970	-0.00054	0.00027	3.51324	-1.07743	0.26060	-2.42483	-2.02626	-3.80933	-3.67998	9.57422	-10.22495	6.04572	2.26065	12.81277	-0.00804	-0.00105	0.00041	0.00261
6			0.05000	4.40640	7.95038	12.85146	-0.01073	-0.00215	-0.00030	-0.00009	0.00015	0.00000	-0.00000	0.00000	0.00000	2.20968	-5.29252	-23.74271	0.04343	0.00134	0.00401	0.00150	0.00004	-0.00024	29.81533	6.36307	0.13033	-0.16928	-0.02232	0.00250	-0.03088	-0.00045	0.00055	3.67034	-1.31126	1.46268	-0.77057	-1.72697	-3.82968	-4.25442	10.12433	-12.28550	6.23913	2.36172	12.77876	-0.00807	-0.00102	0.00051	0.00284
7			0.06000	4.39956	7.99401	12.85670	-0.01064	-0.00213	-0.00030	-0.00017	0.00016	0.00000	-0.00000	0.00000	0.00000	2.19492	-5.29917	-23.77708	0.04233	0.00230	0.00412	0.00119	0.00000	-0.00022	29.72192	6.28523	0.01697	-0.16629	-0.01880	0.00340	-0.03062	-0.00040	0.00085	4.21374	-1.04384	1.18512	0.55725	-1.42419	-3.03784	-4.79029	10.20646	-13.77711	6.45161	2.49802	12.74742	-0.00807	-0.00100	0.00055	0.00315
8			0.07000	4.38779	8.03843	12.85132	-0.01056	-0.00210	-0.00032	-0.00028	0.00016	-0.00001	-0.00000	0.00000	0.00000	2.18309	-5.29227	-23.80292	0.04172	0.00327	0.00424	0.00095	-0.00006	-0.00016	29.63033	6.20009	-0.10709	-0.16448	-0.01673	0.00350	-0.03017	-0.00040	0.00094	4.70616	-0.52990	-0.06012	1.54061	-1.21848	-1.89767	-5.25239	10.17751	-14.66323	6.68979	2.67017	12.71214	-0.00803	-0.00101	0.00050	0.00352
9			0.08000	4.37232	8.07976	12.83064	-0.01048	-0.00207	-0.00035	-0.00039	0.00015	-0.00001	-0.00000	0.00000	0.00000	2.17254	-5.27530	-23.81881	0.04164	0.00472	0.00439	0.00092	-0.00014	-0.00009	29.53911	6.11001	-0.23669	-0.16375	-0.01481	0.00364	-0.03074	-0.00040	0.00100	5.07314	0.01803	-1.48361	1.95232	-1.25097	-0.83950	-5.58036	10.45147	-15.09034	6.95793	2.87398	12.66677	-0.00797	-0.00104	0.00039	0.00390
10			0.09000	4.35307	8.11863	12.79651	-0.01038	-0.00203	-0.00041	-0.00050	0.00015	-0.00003	-0.00000	0.00000	0.00000	2.15984	-5.25624	-23.82524	0.04176	0.00647	0.00459	0.00118	-0.00017	-0.00001	29.44300	6.01719	-0.36839	-0.16320	-0.01268	0.00397	-0.03291	-0.00037	0.00111	5.52848	0.59786	-2.59073	1.42292	-1.66306	0.09257	-5.74987	11.28114	-15.24866	7.25602	3.10112	12.60545	-0.00789	-0.00107	0.00023	0.00422
11			0.10000	4.32774	8.15741	12.75281	-0.01027	-0.00199	-0.00048	-0.00064	0.00014	-0.00004	-0.00000	0.00000	0.00000	2.14023	-5.24588	-23.82014	0.04173	0.00748	0.00477	0.00173	-0.00003	0.00010	29.33570	5.92346	-0.50069	-0.16238	-0.01195	0.00363	-0.03672	-0.00036	0.00102	5.96953	1.30367	-3.20072	-0.09958	-2.45351	1.08169	-5.78183	12.71184	-15.32677	7.57910	3.33983	12.52309	-0.00782	-0.00111	0.00006	0.00445
12			0.11000	4.29459	8.19499	12.70557	-0.01014	-0.00196	-0.00059	-0.00077	0.00013	-0.00004	-0.00000	0.00000	0.00000	2.11014	-5.25253	-23.80027	0.04134	0.00717	0.00487	0.00241	0.00020	0.00025	29.21129	5.82978	-0.63384	-0.16148	-0.01366	0.00214	-0.04191	-0.00039	0.00061	5.96792	2.20102	-3.26751	-2.30107	-3.46242	2.26819	-5.71251	14.65188	-15.51591	7.91865	3.57716	12.41666	-0.00777	-0.00114	-0.00007	0.00456
13			0.12000	4.25330	8.22591	12.66177	-0.00999	-0.00194	-0.00072	-0.00089	0.00009	-0.00005	-0.00000	0.00000	0.00000	2.06821	-5.28045	-23.76223	0.04046	0.00541	0.00488	0.00303	0.00035	0.00043	29.06563	5.73660	-0.77011	-0.16014	-0.01780	-0.00046	-0.04778	-0.00043	-0.00013	5.24820	3.32932	-2.95473	-4.78397	-4.47593	3.75722	-5.55014	16.89202	-15.95548	8.26600	3.80207	12.28598	-0.00776	-0.00113	-0.00011	0.00459
14			0.13000	4.20419	8.24305	12.62559	-0.00979	-0.00193	-0.00088	-0.00098	0.00003	-0.00005	-0.00000	0.00000	0.00000	2.01542	-5.32995	-23.70251	0.03924	0.00211	0.00478	0.00337	0.00020	0.00060	28.89724	5.64433	-0.91270	-0.15855	-0.02436	-0.00425	-0.05352	-0.00041	-0.00128	3.78623	4.68692	-2.42253	-7.05632	-5.19013	5.41022	-5.31166	19.14771	-16.62842	8.61518	4.00895	12.13439	-0.00776	-0.00109	-0.00003	0.00458
15			0.14000	4.14778	8.23966	12.60089	-0.00953	-0.00194	-0.00103	-0.00105	-0.00005	-0.00003	-0.00000	0.00000	0.00000	1.95694	-5.39637	-23.62269	0.03805	-0.00215	0.00457	0.00323	-0.00025	0.00069	28.70769	5.55339	-1.06368	-0.15704	-0.03160	-0.00840	-0.05828	-0.00031	-0.00262	1.66189	6.31844	-1.50359	-8.48802	-5.20996	6.62697	-5.10240	21.08519	-17.31782	8.96436	4.19862	11.96880	-0.00776	-0.00102	0.00013	0.00458
16			0.15000	4.08226	8.21034	12.59461	-0.00922	-0.00193	-0.00115	-0.00118	-0.00015	0.00001	-0.00000	0.00000	0.00000	1.90236	-5.47006	-23.53395	0.03710	-0.00595	0.00435	0.00252	-0.00071	0.00066	28.50195	5.46325	-1.22175	-0.15482	-0.03592	-0.01121	-0.06073	-0.00030	-0.00356	-0.87012	8.56234	0.01123	-8.55864	-4.26472	6.72793	-5.17048	22.33729	-17.63913	9.31557	4.37653	11.79982	-0.00774	-0.00094	0.00032	0.00462
17			0.16000	3.99917	8.15067	12.61365	-0.00884	-0.00190	-0.00120	-0.00149	-0.00026	0.00006	-0.00000	0.00000	0.00000	1.86286	-5.53862	-23.45350	0.03660	-0.00793	0.00420	0.00134	-0.00081	0.00051	28.28833	5.37114	-1.38048	-0.15112	-0.03487	-0.01152	-0.05976	-0.00071	-0.00361	-3.26260	12.12197	2.01578	-7.17801	-2.38812	5.40220	-5.81643	22.58011	-17.15399	9.67331	4.54833	11.64073	-0.00767	-0.00087	0.00045	0.00472
18			0.17000	3.88011	8.05801	12.66075	-0.00839	-0.00185	-0.00117	-0.00210	-0.00036	0.00011	-0.00000	0.00000	0.00000	1.84746	-5.59146	-23.39888	0.03664	-0.00747	0.00415	-0.00000	-0.00054	0.00026	28.07753	5.27226	-1.52867	-0.14609	-0.02864	-0.00933	-0.05571	-0.00142	-0.00275	-4.74096	17.85126	4.23076	-4.81441	-0.11333	2.70956	-7.17848	21.85096	-15.55838	10.04321	4.71566	11.50604	-0.00757	-0.00084	0.00050	0.00488
19			0.18000	3.69626	7.93261	12.73420	-0.00789	-0.00176	-0.00106	-0.00307	-0.00045	0.00014	-0.00000	0.00000	0.00000	1.85618	-5.62448	-23.38359	0.03699	-0.00482	0.00414	-0.00096	-0.00021	-0.00005	27.87642	5.16195	-1.65319	-0.14024	-0.01953	-0.00550	-0.05043	-0.00183	-0.00143	-4.55859	26.45580	6.44723	-2.30823	1.63792	-1.03459	-9.11607	20.68215	-12.86418	10.43001	4.87372	11.41086	-0.00747	-0.00084	0.00044	0.00509
20			0.19000	3.41150	7.77762	12.82950	-0.00735	-0.00163	-0.00087	-0.00436	-0.00049	0.00014	-0.00000	0.00000	0.00000	1.87861	-5.64160	-23.41446	0.03719	-0.00106	0.00408	-0.00104	-0.00003	-0.00037	27.68482	5.03759	-1.74336	-0.13441	-0.01157	-0.00153	-0.04596	-0.00168	-0.00034	-2.33266	38.22316	8.62063	-0.40594	2.09947	-5.18752	-11.31702	19.72636	-9.63274	10.83455	5.01297	11.37111	-0.00746	-0.00089	0.00032	0.00534
21			0.20000	2.98905	7.59700	12.94223	-0.00682	-0.00149	-0.00060	-0.00585	-0.00051	0.00011	-0.00000	0.00000	0.00000	1.89853	-5.65056	-23.48843	0.03686	0.00262	0.00392	-0.00001	0.00005	-0.00057	27.49736	4.89807	-1.79821	-0.13012	-0.00967	0.00061	-0.04414	-0.00184	0.00011	1.81295	52.91690	10.76899	0.44580	0.79960	-8.44135	-13.33792	19.59653	-7.24831	11.25105	5.12356	11.40360	-0.00765	-0.00098	0.00021	0.00564
22			0.21000	2.39808	7.39336	13.06822	-0.00634	-0.00134	-0.00031	-0.00740	-0.00051	0.00006	-0.00000	0.00000	0.00000	1.89555	-5.65967	-23.58414	0.03586	0.00553	0.00367	0.00217	0.00015	-0.00055	27.30405	4.74406	-1.83617	-0.12681	-0.01380	0.00058	-0.04568	-0.00292	0.00012	7.38677	69.87360	12.76696	0.02953	-2.60004	-9.09446	-14.71965	20.81795	-7.44227	11.66597	5.20034	11.52534	-0.00821	-0.00113	0.00017	0.00602
23			0.22000	1.61832	7.16674	13.20175	-0.00593	-0.00119	-0.00006	-0.00892	-0.00051	0.00001	-0.00000	0.00000	0.00000	1.84657	-5.67582	-23.66352	0.03425	0.00755	0.00341	0.00512	0.00031	-0.00030	27.09243	4.57710	-1.89248	-0.12211	-0.01870	-0.00013	-0.04923	-0.00380	-0.00003	13.71624	88.15378	14.35627	-1.57785	-7.96084	-6.27375	-15.35452	23.34387	-11.09735	12.05990	5.24514	11.75125	-0.00928	-0.00136	0.00025	0.00644
24			0.23000	0.64233	6.91487	13.33515	-0.00558	-0.00107	0.00009	-0.01028	-0.00050	-0.00002	-0.00000	0.00000	0.00000	1.73437	-5.70361	-23.68833	0.03219	0.00870	0.00322	0.00811	0.00052	0.00008	26.85548	4.39728	-2.00377	-0.11472	-0.01967	-0.00034	-0.05193	-0.00341	-0.00013	19.97030	106.73585	15.36018	-3.97982	-14.35772	-0.62795	-15.58997	26.33678	-17.72385	12.40988	5.26645	12.08945	-0.01090	-0.00168	0.00048	0.00668
25			0.24000	-0.52433	6.63171	13.46113	-0.00524	-0.00095	0.00011	-0.01135	-0.00050	-0.00002	-0.00000	0.00000	0.00000	1.55497	-5.74479	-23.63615	0.03001	0.00921	0.00311	0.01040	0.00073	0.00049	26.59692	4.20206	-2.19452	-0.10478	-0.01443	0.00049	-0.05112	-0.00201	0.00026	25.20677	124.75063	15.85997	-6.60500	-20.42084	6.02270	-15.98157	28.61920	-25.74946	12.68970	5.27970	12.53654	-0.01302	-0.00208	0.00088	0.00624
26			0.25000	-1.86595	6.30701	13.57553	-0.00486	-0.00084	0.00004	-0.01193	-0.00051	-0.00001	-0.00000	0.00000	0.00000	1.31906	-5.79881	-23.50904	0.02800	0.00962	0.00313	0.01162	0.00095	0.00083	26.33040	3.98727	-2.46803	-0.09217	-0.00173	0.00292	-0.04535	-0.00021	0.00189	28.72247	141.67648	16.10167	-8.93486	-24.84920	11.39642	-17.05595	29.18571	-32.88111	12.86782	5.30966	13.07847	-0.01546	-0.00256	0.00143	0.00437
27			0.26000	-3.36258	5.92860	13.67649	-0.00436	-0.00072	-0.00006	-0.01183	-0.00051	0.00001	-0.00000	0.00000	0.00000	1.04893	-5.86472	-23.33390	0.02629	0.01027	0.00321	0.01175	0.00123	0.00100	26.07510	3.74861	-2.80095	-0.07790	0.01629	0.00663	-0.03575	0.00218	0.00481	30.33854	157.34261	16.31721	-10.66187	-26.87776	13.59958	-19.10257	27.57317	-36.83288	12.90637	5.39042	13.69334	-0.01793	-0.00308	0.00210	0.00031
28			0.27000	-4.99472	5.48617	13.76318	-0.00371	-0.00057	-0.00013	-0.01089	-0.00047	0.00003	-0.00000	0.00000	0.00000	0.77053	-5.94246	-23.15287	0.02475	0.01081	0.00320	0.01103	0.00152	0.00090	25.84890	3.48371	-3.14962	-0.06425	0.03397	0.01022	-0.02550	0.00623	0.00749	30.23582	171.60065	16.89088	-11.58654	-26.56611	11.72011	-22.01234	24.15120	-36.40172	12.76747	5.55810	14.34956	-0.02014	-0.00359	0.00279	-0.00619
29			0.28000	-6.74262	4.97351	13.83947	-0.00292	-0.00037	-0.00008	-0.00910	-0.00034	0.00002	-0.00000	0.00000	0.00000	0.50493	-6.03057	-23.01167	0.02297	0.01087	0.00292	0.00968	0.00169	0.00051	25.66045	3.19318	-3.46675	-0.05304	0.04720	0.01294	-0.01720	0.01234	0.00870	28.65384	184.03734	18.55475	-11.38464	-24.49882	5.73359	-25.38607	19.87915	-31.81763	12.42677	5.83916	15.00455	-0.02174	-0.00405	0.00334	-0.01421
30			0.29000	-8.58382	4.38870	13.91789	-0.00205	-0.00008	0.00013	-0.00667	-0.00008	-0.00004	-0.00000	0.00000	0.00000	0.26683	-6.12291	-22.95296	0.02025	0.01088	0.00229	0.00771	0.00168	0.00000	25.50836	2.88021	-3.71464	-0.04400	0.05642	0.01565	-0.01127	0.02015	0.00876	25.76765	194.06892	22.01139	-9.62256	-21.16176	-3.76468	-28.88295	15.58512	-24.20927	11.89009	6.24104	15.60909	-0.02250	-0.00440	0.00358	-0.02161
31			0.30000	-10.49134	3.73195	14.01611	-0.00120	0.00032	0.00052	-0.00402	0.00037	-0.00022	-0.00000	0.00000	0.00000	0.06849	-6.20778	-23.01118	0.01597	0.01184	0.00124	0.00517	0.00153	-0.00027	25.38677	2.54751	-3.86979	-0.03635	0.06384	0.01957	-0.00715	0.02955	0.00825	21.70749	201.16707	27.36112	-6.08306	-16.64775	-15.60171	-32.47026	11.53013	-15.03262	11.20599	6.74824	16.11468	-0.02236	-0.00463	0.00334	-0.02574
32			0.31000	-12.43366	3.00450	14.14905	-0.00045	0.00085	0.00111	-0.00152	0.00105	-0.00061	-0.00000	0.00000	0.00000	-0.07656	-6.27138	-23.20648	0.00984	0.01447	-0.00022	0.00239	0.00120	0.00010	25.29195	2.19403	-3.92348	-0.02920	0.07096	0.02529	-0.00413	0.04075	0.00713	16.58014	204.87230	34.06774	-1.07177	-10.71235	-28.29686	-36.31878	7.52939	-5.75466	10.46899	7.32133	16.47846	-0.02138	-0.00473	0.00259	-0.02476
33			0.32000	-14.37378	2.20884	14.32465	0.00016	0.00150	0.00182	0.00054	0.00197	-0.00126	-0.00000	0.00000	0.00000	-0.15146	-6.30350	-23.54371	0.00179	0.01845	-0.00199	0.00023	0.00044	0.00139	25.22478	1.81467	-3.88031	-0.02220	0.07594	0.03179	-0.00196	0.05211	0.00525	10.42255	204.65065	41.32959	4.60043	-3.09743	-40.41582	-40.53588	3.52772	2.20859	9.80868	7.90105	16.66770	-0.01977	-0.00472	0.00143	-0.01863
34			0.33000	-16.26778	1.34949	14.54404	0.00066	0.00220	0.00253	0.00212	0.00301	-0.00211	-0.00000	0.00000	0.00000	-0.13874	-6.30113	-24.01267	-0.00839	0.02219	-0.00388	0.00008	-0.00073	0.00350	25.18568	1.40225	-3.75891	-0.01527	0.07312	0.03614	-0.00068	0.05755	0.00350	3.22706	199.88295	48.25270	9.87790	6.05250	-50.35750	-44.92525	0.15906	7.28328	9.36339	8.42027	16.66657	-0.01781	-0.00463	0.00005	-0.00917
35			0.34000	-18.06481	0.43446	14.80101	0.00106	0.00280	0.00307	0.00318	0.00394	-0.00292	-0.00000	0.00000	0.00000	-0.02584	-6.26803	-24.58274	-0.02123	0.02340	-0.00569	0.00379	-0.00182	0.00587	25.16645	0.95136	-3.59637	-0.00620	0.05761	0.03526	-0.00017	0.04944	0.00355	-4.92324	189.97260	53.71357	13.79018	16.32533	-56.23203	-48.86396	-1.51129	7.97035	9.24521	8.82165	16.48540	-0.01574	-0.00447	-0.00139	0.00097
36			0.35000	-19.70872	-0.52149	15.07951	0.00126	0.00311	0.00330	0.00338	0.00442	-0.00336	-0.00000	0.00000	0.00000	0.19562	-6.21206	-25.20197	-0.03711	0.02059	-0.00724	0.01404	-0.00219	0.00770	25.14992	0.46324	-3.44472	0.00984	0.03153	0.02907	0.00038	0.02783	0.00528	-13.70778	174.26479	56.26606	15.80131	27.82364	-56.53321	-51.53399	-1.04394	3.77417	9.51031	9.07269	16.16679	-0.01364	-0.00427	-0.00281	0.00945
37			0.36000	-21.13857	-1.49086	15.35205	0.00091	0.00295	0.00314	0.00204	0.00411	-0.00318	-0.00000	0.00000	0.00000	0.54016	-6.14115	-25.80805	-0.05534	0.01347	-0.00847	0.03487	-0.00171	0.00837	25.12082	-0.05269	-3.35476	0.03430	0.00107	0.01993	0.00216	0.00092	0.00650	-22.76440	151.45598	54.64391	16.20490	41.67419	-50.59682	-52.56381	0.71358	-4.59679	10.14965	9.17199	15.77927	-0.01151	-0.00403	-0.00410	0.01478
38			0.37000	-22.27922	-2.43034	15.58868	-0.00054	0.00213	0.00256	-0.00089	0.00279	-0.00238	-0.00000	0.00000	0.00000	1.03916	-6.05508	-26.33886	-0.07382	0.00214	-0.00930	0.07112	-0.00035	0.00750	25.07781	-0.58663	-3.36498	0.06279	-0.03075	0.00931	0.00461	-0.02468	0.00484	-32.36893	118.72243	48.63039	16.27124	59.57881	-38.11795	-52.45255	2.15517	-16.25355	11.10457	9.14597	15.39360	-0.00937	-0.00370	-0.00510	0.01657
39			0.38000	-23.02020	-3.28529	15.77264	-0.00361	0.00050	0.00154	-0.00294	0.00057	-0.00121	-0.00000	0.00000	0.00000	1.74171	-5.93747	-26.73306	-0.09009	-0.01375	-0.00974	0.12633	0.00335	0.00511	25.03534	-1.13836	-3.50408	0.09128	-0.06626	-0.00414	0.00415	-0.04875	-0.00311	-44.02497	71.48240	39.06078	17.67926	82.93147	-19.02353	-52.05387	1.86477	-30.35151	12.29345	9.03695	15.05025	-0.00729	-0.00327	-0.00561	0.01544
40			0.39000	-23.19455	-3.99828	15.90589	-0.00855	-0.00192	0.00015	0.00318	-0.00175	-0.00009	-0.00000	0.00000	0.00000	2.70762	-5.75948	-26.93390	-0.10120	-0.03429	-0.00994	0.19780	0.01305	0.00166	25.01763	-1.71477	-3.78735	0.11443	-0.11025	-0.02346	-0.00367	-0.07414	-0.02313	-60.14375	4.53108	26.88590	21.50142	112.31921	5.56661	-51.54130	-0.96672	-44.95967	13.63379	8.88474	14.74075	-0.00539	-0.00275	-0.00553	0.01252
41			0.40000	-22.57901	-4.51473	15.99983	-0.01510	-0.00482	-0.00144	0.02962	-0.00280	0.00055	-0.00000	0.00000	0.00000	3.99919	-5.49588	-26.90403	-0.10246	-0.05768	-0.01014	0.26755	0.03228	-0.00220	25.05167	-2.31479	-4.20164	0.11601	-0.16382	-0.05054	-0.01865	-0.10046	-0.05883	-82.43156	-85.24960	12.44970	27.55907	147.42793	32.77382	-49.98047	-6.72867	-56.77576	15.05137	8.71011	14.41898	-0.00375	-0.00219	-0.00495	0.00898
42			0.41000	-20.93615	-4.78311	16.05887	-0.02251	-0.00764	-0.00295	0.08787	-0.00133	0.00037	-0.00000	0.00000	0.00000	5.67293	-5.14167	-26.63928	-0.08757	-0.07987	-0.01053	0.29324	0.05934	-0.00595	25.16572	-2.91661	-4.69811	0.06902	-0.21863	-0.08420	-0.02365	-0.12009	-0.10247	-109.76228	-195.16714	-4.72705	34.59080	187.17024	58.69385	-45.93078	-15.93696	-62.24690	16.48356	8.50973	14.03164	-0.00242	-0.00164	-0.00410	0.00571
43			0.42000	-18.10182	-4.75605	16.05948	0.08856	0.01222	-0.01045	-0.52914	-0.00345	-0.00209	0.01301	-0.08579	0.18816	7.77249	-4.71789	-26.17234	0.14374	-0.05046	0.01245	-0.59377	0.04483	0.01013	25.39471	-3.47796	-5.19671	-0.39442	-0.06373	-0.07718	0.23281	-0.03063	-0.08366	-137.39481	-313.12561	-25.65869	41.05652	229.81541	79.25424	-38.55069	-29.85188	-58.15121	17.87974	8.26437	13.54427	-0.00139	-0.00115	-0.00325	0.00311
44			0.43000	-14.09927	-4.41338	15.93332	0.40070	0.09304	-0.02700	-3.11849	-0.06645	-0.01607	0.03862	-0.26185	0.63124	10.32010	-4.26228	-25.57482	0.59657	0.05708	0.06973	-2.92455	-0.05501	0.06239	25.78966	-3.94692	-5.58493	-1.19448	0.35868	-0.01211	1.10389	0.15407	-0.00855	-158.81116	-417.04504	-50.26972	45.77790	272.66345	90.16262	-28.29506	-50.47014	-41.19748	19.20075	7.95368	12.95265	-0.00059	-0.00075	-0.00258	0.00121
45			0.44000	-9.21780	-3.81087	15.58625	0.89797	0.23816	0.00785	-7.99163	-0.24139	0.00798	0.05793	-0.20549	0.97967	13.30009	-3.81210	-24.96362	0.06722	0.17492	0.03074	-0.37588	-0.16621	0.02264	26.41950	-4.27244	-5.71176	-0.18452	0.51138	0.19763	0.25080	0.22388	0.00730	-169.12166	-482.16019	-75.44307	48.08350	312.33176	86.84290	-16.89107	-79.62434	-8.55312	20.41622	7.57009	12.28452	0.00007	-0.00042	-0.00215	-0.00013
46			0.45000	-3.96280	-3.09656	14.96207	1.27093	0.29282	0.06540	-11.55939	-0.32661	0.09072	0.08564	-0.15448	1.40387	16.65494	-3.38248	-24.50129	-0.15199	0.36282	0.02941	0.93508	-0.30779	0.00836	27.36147	-4.41269	-5.39978	0.66936	0.85160	0.48292	-1.26406	0.46895	-0.44395	-166.82680	-494.86539	-96.11809	47.90751	346.75745	65.93139	-7.00189	-117.54646	40.13728	21.50179	7.12737	11.59373	0.00064	-0.00013	-0.00184	-0.00104
47			0.46000	1.12472	-2.43592	14.08723	1.40415	0.20238	0.10711	-11.87365	-0.21619	0.17773	0.05980	-0.14859	2.09264	20.31146	-2.94694	-24.36874	0.32240	0.40576	0.05456	-2.12047	-0.27664	-0.02409	28.67710	-4.34344	-4.48483	1.14708	1.06865	0.67534	-2.82545	0.85032	-1.39917	-152.66655	-460.69788	-109.42049	45.76123	375.85898	28.54059	-1.58619	-161.08177	100.68407	22.43713	6.66049	10.94746	0.00112	0.00011	-0.00147	-0.00154
48			0.47000	5.64413	-1.91074	13.03726	1.37675	0.08206	0.11819	-10.03401	-0.08116	0.21752	-0.04166	-0.08213	2.50226	24.19734	-2.43780	-24.69498	0.74164	0.15482	-0.02250	-5.08534	-0.07821	0.02923	30.37318	-4.06492	-2.87619	1.80530	0.66277	0.63229	-5.37222	0.76367	-2.03765	-128.94341	-398.07864	-116.67107	42.66306	398.25763	-17.23001	-2.59541	-202.22696	163.15747	23.20637	6.21528	10.40721	0.00144	0.00031	-0.00087	-0.00159
49			0.48000	9.40033	-1.51020	11.87623	1.25632	0.04592	0.10256	-7.45155	-0.04320	0.20035	-0.07240	-0.11133	2.22109	28.21119	-1.77265	-25.47361	1.13023	0.06725	-0.03433	-7.82581	-0.02686	0.07063	32.35846	-3.60641	-0.62627	1.34973	0.51010	0.53024	-4.41610	0.78020	-2.16958	-100.89214	-325.96597	-120.36072	40.25337	408.39056	-58.36419	-9.53247	-228.96748	212.75711	23.80003	5.83279	10.00932	0.00153	0.00045	0.00003	-0.00126
50			0.49000	12.37582	-1.20499	10.65238	1.15978	0.08400	0.07939	-5.38511	-0.07433	0.15805	-0.01609	-0.23215	1.67230	32.18490	-0.89652	-26.53912	1.41195	0.23754	0.09494	-9.43406	-0.10082	-0.23756	34.43044	-3.03241	2.02898	0.20800	0.76434	0.51383	-0.66865	1.36074	-2.26615	-76.06040	-257.11536	-120.26445	39.79140	399.06189	-82.87304	-18.82724	-230.11667	234.25220	24.21690	5.53571	9.75448	0.00140	0.00052	0.00114	-0.00076
51			0.50000	14.66804	-0.99984	9.43217	1.15041	0.12734	0.05812	-4.10748	-0.09576	0.11181	0.03784	-0.32142	1.33172	35.90035	0.16789	-27.63103	1.51633	0.40364	0.23518	-9.23289	-0.22655	-0.59045	36.32663	-2.43776	4.70326	-0.41203	0.96737	0.54030	1.14118	1.70171	-2.18838	-60.11015	-198.15329	-113.92546	40.10136	367.02850	-84.38114	-24.84042	-201.74608	218.80600	24.46405	5.32386	9.61046	0.00115	0.00052	0.00228	-0.00032
52			0.51000	16.42528	-0.92104	8.30435	1.20765	0.14193	0.05073	-3.33216	-0.07551	0.08861	0.05713	-0.33338	1.24875	39.16027	1.29293	-28.49630	1.49971	0.46661	0.29772	-7.82728	-0.33660	-0.62133	37.81926	-1.92049	6.96992	-0.25029	1.01294	0.58193	0.51012	1.43283	-1.81171	-53.28680	-151.69203	-100.44230	37.84198	316.08917	-63.91407	-23.08205	-150.31567	169.98642	24.55623	5.17975	9.52959	0.00091	0.00048	0.00328	-0.00003
53			0.52000	17.79619	-0.97425	7.34285	1.28555	0.13007	0.05233	-2.80876	-0.03834	0.07839	0.03772	-0.29989	1.29328	41.85819	2.29217	-28.97935	1.47468	0.41521	0.25564	-6.24837	-0.33982	-0.35296	38.79479	-1.54414	8.52117	0.25252	0.89957	0.58741	-0.30678	0.76813	-1.12724	-51.01222	-117.80901	-82.71133	30.88997	255.98914	-30.14232	-13.72297	-90.28786	104.82210	24.51665	5.08172	9.47286	0.00071	0.00041	0.00408	0.00012
54			0.53000	18.90027	-1.11959	6.56903	1.33964	0.10619	0.05274	-2.39349	-0.01454	0.06576	-0.00024	-0.25498	1.34989	44.00008	3.02471	-29.06722	1.47007	0.30952	0.15897	-4.88034	-0.25506	-0.10209	39.27691	-1.31330	9.30012	0.69852	0.72651	0.55916	-0.34989	0.21465	-0.48796	-47.74729	-94.74767	-66.24045	20.89029	198.27252	3.83575	-1.52671	-37.69143	46.76860	24.37655	5.01543	9.42544	0.00053	0.00036	0.00468	0.00016
55			0.54000	19.81739	-1.28645	5.94157	1.34715	0.08592	0.04893	-2.01793	-0.00936	0.05225	-0.02459	-0.22475	1.37400	45.67240	3.47023	-28.86500	1.49994	0.24808	0.10834	-3.86598	-0.19144	-0.01045	39.39228	-1.17569	9.51084	0.87712	0.67109	0.54975	-0.02103	-0.04682	-0.15173	-40.98466	-79.40852	-56.23679	12.27944	151.30804	27.35638	7.99753	-3.43141	13.86359	24.16992	4.97812	9.39800	0.00032	0.00034	0.00515	0.00012
56			0.55000	20.59105	-1.41672	5.37612	1.31362	0.07326	0.04608	-1.66441	-0.01334	0.04633	-0.02282	-0.20531	1.36505	46.98786	3.71800	-28.51626	1.51914	0.25889	0.13643	-3.08126	-0.18703	0.02237	39.30838	-1.05110	9.49425	0.87690	0.77676	0.58124	0.16583	-0.13931	-0.11676	-32.34690	-68.25333	-54.70591	9.13731	117.66753	37.11889	12.12750	9.88955	10.51629	23.92533	4.97538	9.41553	-0.00001	0.00035	0.00561	-0.00000
57			0.56000	21.24165	-1.49724	4.78985	1.25542	0.06259	0.04508	-1.33388	-0.01740	0.04704	-0.00936	-0.18383	1.33540	48.04386	3.89864	-28.13063	1.49604	0.29353	0.19123	-2.43245	-0.21105	0.03682	39.17624	-0.87105	9.55918	0.84962	0.91690	0.61670	0.16089	-0.09255	-0.30359	-25.14155	-58.34093	-59.14948	12.37563	94.83128	36.76085	11.70202	6.81985	27.62745	23.66160	5.01474	9.49896	-0.00050	0.00040	0.00615	-0.00023
58			0.57000	21.77708	-1.55415	4.14623	1.17669	0.05137	0.04238	-1.01806	-0.01695	0.04715	-0.00229	-0.16307	1.27805	48.90222	4.10708	-27.75326	1.44241	0.30472	0.21739	-1.87548	-0.23092	0.03191	39.09650	-0.60546	9.85890	0.78944	0.95588	0.60843	0.05032	0.02183	-0.52809	-21.05297	-47.91025	-64.34277	18.67929	77.47820	33.97362	10.18173	-4.36386	48.63552	23.38881	5.10009	9.65152	-0.00119	0.00045	0.00677	-0.00054
59			0.58000	22.19764	-1.61995	3.46560	1.09076	0.04043	0.03669	-0.72894	-0.01295	0.04158	-0.00316	-0.15068	1.19439	49.58834	4.34420	-27.36331	1.37591	0.29152	0.21324	-1.37251	-0.23170	0.04638	39.11107	-0.26437	10.34780	0.66488	0.89195	0.55908	-0.06617	0.03571	-0.58768	-19.09891	-36.73709	-65.62155	21.87147	60.33215	37.11272	12.03447	-15.28071	57.33015	23.11254	5.22779	9.85558	-0.00203	0.00050	0.00741	-0.00091
60			0.59000	22.50534	-1.70518	2.80476	1.02543	0.03035	0.02812	-0.49404	-0.00827	0.02960	-0.00664	-0.14615	1.12221	50.11032	4.50796	-26.89681	1.32653	0.27137	0.20277	-0.93392	-0.21089	0.10693	39.21472	0.11867	10.82257	0.53274	0.80270	0.50314	-0.12454	-0.11579	-0.44547	-17.00754	-25.99737	-60.66004	16.52844	40.69632	50.92426	20.40907	-20.32911	44.62426	22.83625	5.38653	10.08062	-0.00296	0.00053	0.00796	-0.00131
61			0.60000	22.71339	-1.79311	2.23110	0.97929	0.02329	0.02076	-0.31343	-0.00504	0.01786	-0.00749	-0.14123	1.07197	50.47958	4.45116	-26.29098	1.28076	0.25609	0.20199	-0.55095	-0.17447	0.21324	39.37746	0.50501	11.02954	0.45315	0.75071	0.46558	-0.13847	-0.39122	-0.17978	-13.16821	-16.97723	-49.58945	1.81735	18.88309	73.68765	34.98091	-18.03851	11.76833	22.56224	5.56257	10.29713	-0.00386	0.00053	0.00835	-0.00170
62			0.61000	22.84103	-1.85692	1.79899	0.93763	0.01637	0.01571	-0.17149	-0.00271	0.00927	-0.00452	-0.13369	1.03661	50.70892	4.07121	-25.52206	1.23628	0.24511	0.21216	-0.22162	-0.12994	0.35062	39.56519	0.86099	10.78607	0.41646	0.74998	0.45027	-0.13121	-0.73712	0.13103	-7.63869	-9.72741	-34.49053	-17.58787	-3.17433	98.35967	51.73098	-10.53234	-31.43361	22.29168	5.74613	10.48786	-0.00468	0.00051	0.00854	-0.00205
63			0.62000	22.90069	-1.88061	1.53401	0.89958	0.00899	0.01403	-0.05136	-0.00106	0.00415	-0.00038	-0.12196	1.00740	50.80116	3.37058	-24.61766	1.17938	0.22885	0.21951	0.06385	-0.08502	0.46618	39.75299	1.16125	10.05539	0.42164	0.77138	0.44785	-0.12113	-1.06610	0.42031	-1.56920	-3.29493	-18.16980	-34.57113	-23.05486	116.36877	65.14495	-1.76665	-72.01283	22.02472	5.93532	10.65276	-0.00537	0.00047	0.00857	-0.00233
64			0.63000	22.89457	-1.86363	1.43401	0.86645	0.00357	0.01718	0.05829	-0.00026	0.00033	0.00445	-0.10837	0.97649	50.75403	2.45559	-23.64993	1.10487	0.21092	0.22098	0.29342	-0.05077	0.51371	39.93122	1.39159	8.94649	0.44676	0.79413	0.44882	-0.11475	-1.27628	0.62342	4.06068	3.05324	-2.77961	-43.95998	-38.41749	121.46655	71.27637	4.48696	-99.64561	21.76130	6.13333	10.80533	-0.00590	0.00044	0.00849	-0.00252
65			0.64000	22.82180	-1.81230	1.48116	0.83945	0.00044	0.02489	0.15794	-0.00001	-0.00548	0.01158	-0.09712	0.94036	50.57684	1.48362	-22.71549	1.01992	0.20142	0.22282	0.44879	-0.02904	0.49547	40.10495	1.55242	7.65227	0.46173	0.81339	0.44843	-0.11401	-1.32428	0.70611	9.02947	9.21806	10.61632	-44.82791	-47.93766	112.37162	69.49947	6.38064	-110.32117	21.50128	6.34145	10.96433	-0.00630	0.00042	0.00837	-0.00264
66			0.65000	22.68567	-1.73071	1.65200	0.81991	-0.00077	0.03446	0.24141	0.00001	-0.01455	0.02006	-0.09079	0.90120	50.29539	0.59337	-21.90253	0.93764	0.20143	0.22635	0.53038	-0.01381	0.42950	40.28343	1.65640	6.36369	0.45147	0.82159	0.44268	-0.11586	-1.22432	0.67721	13.71711	14.46845	21.73941	-39.80068	-51.91619	92.76757	62.02437	4.57940	-106.39941	21.24361	6.55600	11.14438	-0.00662	0.00040	0.00827	-0.00273
67			0.66000	22.49747	-1.61570	1.92345	0.79842	-0.00078	0.04242	0.29750	0.00001	-0.02517	0.02698	-0.08860	0.86239	49.94500	-0.13868	-21.26579	0.87231	0.20509	0.22905	0.55665	0.00071	0.33610	40.46914	1.72153	5.20992	0.41488	0.81293	0.42942	-0.11221	-1.03083	0.57608	18.68088	17.89812	30.70000	-32.62840	-51.58406	68.40837	51.92861	1.06999	-93.42970	20.98584	6.77323	11.34962	-0.00695	0.00035	0.00820	-0.00284
68			0.67000	22.27589	-1.45736	2.27480	0.77347	-0.00145	0.04617	0.31879	0.00007	-0.03388	0.03081	-0.08457	0.82629	49.56293	-0.69662	-20.82411	0.80874	0.20391	0.22594	0.53318	0.01542	0.23416	40.65665	1.76383	4.25018	0.39526	0.78677	0.41085	-0.10864	-0.80615	0.45059	23.93673	18.88865	37.45115	-25.86411	-48.23548	44.45203	41.56681	-2.37586	-76.87350	20.72439	6.99345	11.57499	-0.00728	0.00028	0.00810	-0.00301
69			0.68000	22.04412	-1.24943	2.68243	0.74843	-0.00303	0.04474	0.30605	0.00029	-0.03716	0.03251	-0.07825	0.79395	49.18202	-1.09956	-20.56236	0.74349	0.19761	0.21990	0.47612	0.02586	0.14785	40.83699	1.79327	3.49076	0.39953	0.75341	0.39077	-0.10480	-0.60320	0.33690	28.50841	17.42651	41.54818	-20.10411	-43.26464	24.70673	32.25370	-4.61673	-60.89840	20.45598	7.21905	11.81194	-0.00758	0.00019	0.00791	-0.00322
70			0.69000	21.82539	-1.00003	3.11665	0.72102	-0.00683	0.03720	0.26869	0.00095	-0.03251	0.03326	-0.07229	0.76583	48.82227	-1.37843	-20.43482	0.69148	0.18722	0.21573	0.42183	0.02819	0.08773	40.99942	1.81184	2.90218	0.40391	0.71967	0.36880	-0.09153	-0.44386	0.25156	31.17258	14.39892	42.98189	-14.95893	-38.66037	10.98218	24.46082	-4.87499	-48.19357	20.17813	7.45237	12.05396	-0.00780	0.00010	0.00761	-0.00343
71			0.70000	21.63219	-0.72972	3.55330	0.69089	-0.01421	0.02539	0.22789	0.00223	-0.02229	0.03401	-0.06542	0.74118	48.47904	-1.56442	-20.38606	0.64938	0.17388	0.21296	0.39708	0.02394	0.05022	41.12999	1.81395	2.43670	0.41327	0.68696	0.34574	-0.06682	-0.32730	0.19913	31.52786	11.51367	42.92348	-10.29493	-36.87072	2.61106	18.03495	-2.65544	-39.84508	19.88954	7.69453	12.29835	-0.00791	-0.00000	0.00723	-0.00360
72			0.71000	21.45851	-0.46218	3.98588	0.66247	-0.02293	0.01335	0.20282	0.00315	-0.01154	0.03523	-0.05654	0.72165	48.12004	-1.68565	-20.37422	0.60915	0.16231	0.21144	0.41394	0.01726	0.02955	41.21175	1.78918	2.04555	0.43945	0.66059	0.32563	-0.02781	-0.24591	0.17616	29.81706	10.27018	42.74758	-6.26031	-39.66534	-2.14163	12.55526	2.21185	-35.58488	19.59050	7.94491	12.54594	-0.00793	-0.00011	0.00677	-0.00372
73			0.72000	21.28847	-0.22104	4.41755	0.63653	-0.03219	0.00350	0.19605	0.00260	-0.00294	0.03675	-0.04771	0.70543	47.69991	-1.76509	-20.37010	0.57183	0.15429	0.21024	0.46737	0.00979	0.02154	41.22576	1.72681	1.68892	0.46626	0.63996	0.30945	0.03060	-0.18904	0.17316	26.31261	11.02172	42.74591	-2.89823	-47.04846	-4.31628	7.76869	9.37191	-34.35633	19.28329	8.20033	12.79793	-0.00789	-0.00023	0.00627	-0.00377
74			0.73000	21.10914	-0.02712	4.84757	0.61364	-0.03842	0.00087	0.20036	0.00001	-0.00069	0.04011	-0.04103	0.68767	47.18269	-1.82133	-20.34906	0.53426	0.15883	0.21191	0.53172	0.00227	0.02389	41.15768	1.62166	1.33974	0.47543	0.63562	0.30334	0.09940	-0.15265	0.18358	21.51853	13.15621	42.44738	-0.38208	-57.22783	-4.34824	3.75658	17.67547	-34.76672	18.97108	8.45628	13.05341	-0.00782	-0.00036	0.00575	-0.00377
75			0.74000	20.91505	0.10843	5.26993	0.59591	-0.04122	0.00569	0.20884	-0.00345	-0.00423	0.04383	-0.03754	0.66841	46.55702	-1.87074	-20.29423	0.49918	0.17208	0.21180	0.58375	-0.00500	0.03321	41.00601	1.47811	0.98512	0.45983	0.63766	0.30429	0.15734	-0.12968	0.19761	16.37575	15.78743	41.48606	0.85014	-67.55853	-2.81516	0.79614	25.46677	-35.43181	18.65635	8.70820	13.30871	-0.00773	-0.00050	0.00524	-0.00374
76			0.75000	20.70635	0.18741	5.67707	0.58188	-0.04215	0.01071	0.21609	-0.00641	-0.00730	0.04318	-0.03678	0.65210	45.83780	-1.92858	-20.20109	0.47517	0.17625	0.20213	0.61909	-0.00981	0.04401	40.78404	1.30970	0.62474	0.42487	0.61766	0.29711	0.18895	-0.11186	0.19920	11.86672	18.15283	39.77616	0.58013	-75.74780	-0.46859	-0.96766	31.40634	-35.28953	18.34028	8.95268	13.55867	-0.00762	-0.00064	0.00478	-0.00371
77			0.76000	20.48723	0.22167	6.06182	0.56748	-0.04463	0.01166	0.21742	-0.00864	-0.00722	0.03905	-0.03590	0.63913	45.05662	-2.00512	-20.07436	0.45660	0.16880	0.18701	0.62868	-0.01083	0.05126	40.51289	1.13364	0.26742	0.39137	0.58289	0.28283	0.19968	-0.09502	0.18563	8.60450	19.70087	37.42338	-0.70825	-80.49880	1.78180	-1.89724	34.98153	-33.59480	18.02182	9.18834	13.79945	-0.00748	-0.00076	0.00437	-0.00371
78			0.77000	20.26467	0.22797	6.41918	0.55173	-0.04755	0.00998	0.21102	-0.00980	-0.00562	0.03492	-0.03209	0.62950	44.25040	-2.09908	-19.92693	0.43249	0.16129	0.17579	0.60109	-0.00995	0.05244	40.21323	0.96321	-0.06865	0.38284	0.56125	0.27373	0.20786	-0.07354	0.16496	6.79874	20.14196	34.79099	-1.90384	-81.45311	2.73266	-2.90558	36.32216	-29.80929	17.69744	9.41753	14.03105	-0.00732	-0.00085	0.00404	-0.00373
79			0.78000	20.04634	0.22389	6.74949	0.53822	-0.05081	0.00620	0.19879	-0.00980	-0.00327	0.03197	-0.02735	0.62692	43.45324	-2.19345	-19.78023	0.41244	0.15814	0.17214	0.55756	-0.00915	0.04528	39.90134	0.80237	-0.35701	0.39037	0.56322	0.27503	0.21521	-0.03763	0.14144	6.49808	19.40901	32.60719	-1.79687	-78.94970	1.12257	-5.06970	35.86705	-23.84363	17.36239	9.64664	14.25923	-0.00714	-0.00091	0.00377	-0.00379
80			0.79000	19.83896	0.22748	7.06245	0.52957	-0.05478	-0.00026	0.18310	-0.00865	0.00014	0.02856	-0.02266	0.63057	42.69123	-2.25898	-19.66290	0.39730	0.15316	0.17044	0.50829	-0.00911	0.02639	39.58858	0.64379	-0.56990	0.40870	0.57159	0.28015	0.22235	0.02148	0.11426	7.81504	17.53093	31.82062	0.30321	-73.81942	-3.76634	-9.09101	34.21994	-16.39388	17.01106	9.88373	14.49328	-0.00696	-0.00095	0.00356	-0.00390
81			0.80000	19.64760	0.25813	7.37745	0.52564	-0.06089	-0.00877	0.16530	-0.00628	0.00501	0.02457	-0.01952	0.63472	41.98029	-2.26444	-19.60436	0.38552	0.14302	0.16655	0.45836	-0.00982	-0.00243	39.28164	0.47126	-0.68973	0.42362	0.57211	0.28341	0.22356	0.09889	0.08792	10.89635	14.57312	33.14015	4.21175	-67.13829	-11.46387	-14.90512	32.01780	-8.99942	16.63647	10.13465	14.74151	-0.00682	-0.00098	0.00340	-0.00410
82			0.81000	19.47549	0.33609	7.71835	0.52363	-0.06768	-0.01853	0.14568	-0.00205	0.01227	0.02106	-0.01965	0.63862	41.32722	-2.18994	-19.62368	0.38471	0.13184	0.16362	0.42030	-0.01113	-0.03366	38.98503	0.26539	-0.71961	0.41852	0.56627	0.28261	0.21122	0.17763	0.07129	15.65466	10.68511	36.56504	8.95200	-59.97641	-20.08324	-21.64192	29.76393	-3.71341	16.23130	10.40183	15.00864	-0.00676	-0.00103	0.00328	-0.00440
83			0.82000	19.32424	0.47820	8.10445	0.52382	-0.07489	-0.02801	0.12532	0.00419	0.02191	0.01923	-0.02142	0.64277	40.73266	-2.03639	-19.71844	0.38912	0.12367	0.16280	0.38749	-0.01303	-0.05914	38.70328	0.01006	-0.68823	0.40429	0.55670	0.27840	0.19123	0.23746	0.07231	21.55918	6.15850	41.29512	13.21226	-53.19462	-26.84849	-27.90886	27.71433	-2.48673	15.79033	10.68494	15.29521	-0.00680	-0.00109	0.00321	-0.00481
84			0.83000	19.19401	0.69311	8.54339	0.52314	-0.08062	-0.03349	0.10445	0.01192	0.03036	0.02112	-0.02362	0.64593	40.19458	-1.82662	-19.86098	0.39518	0.12798	0.16691	0.35558	-0.01654	-0.07318	38.44296	-0.30206	-0.64616	0.38514	0.55670	0.27700	0.16475	0.26821	0.09510	27.76620	1.40001	46.11543	15.83116	-47.29074	-29.27123	-32.28214	25.80902	-6.43215	15.31196	10.98101	15.59876	-0.00693	-0.00117	0.00318	-0.00529
85			0.84000	19.08372	0.97956	9.02980	0.52218	-0.08572	-0.03402	0.08520	0.02032	0.03440	0.02569	-0.02418	0.64997	39.71098	-1.59843	-20.00687	0.39835	0.14212	0.17211	0.32065	-0.02137	-0.07074	38.21320	-0.66687	-0.65299	0.37543	0.56243	0.27894	0.13687	0.26231	0.13699	33.48792	-3.08250	49.97142	16.12801	-42.41136	-26.40099	-33.88133	23.75031	-15.17041	14.79733	11.28437	15.91433	-0.00711	-0.00126	0.00317	-0.00583
86			0.85000	18.98927	1.32845	9.54983	0.52403	-0.09018	-0.03172	0.07148	0.02851	0.03441	0.03065	-0.02265	0.65731	39.27954	-1.39240	-20.11305	0.39781	0.15819	0.17493	0.28463	-0.02537	-0.05217	38.02377	-1.07008	-0.75758	0.38127	0.56480	0.28047	0.10841	0.22057	0.18761	38.27098	-6.71287	52.35292	14.08565	-38.53427	-19.33126	-32.72211	21.24986	-26.69469	14.24806	11.58753	16.23650	-0.00729	-0.00133	0.00321	-0.00638
87			0.86000	18.90237	1.72637	10.08747	0.52513	-0.09279	-0.02792	0.06575	0.03537	0.03141	0.03514	-0.02201	0.66724	38.89498	-1.23909	-20.15462	0.40599	0.17504	0.17696	0.25975	-0.02684	-0.02515	37.88115	-1.49162	-0.98099	0.37924	0.56655	0.28058	0.07462	0.15952	0.23390	42.00784	-9.07981	53.24819	10.28947	-35.66618	-10.45186	-29.59973	18.35766	-38.14968	13.66404	11.88152	16.56075	-0.00740	-0.00136	0.00326	-0.00693
88			0.87000	18.81285	2.15929	10.62833	0.52724	-0.09461	-0.02485	0.06799	0.04093	0.02823	0.03741	-0.02149	0.67635	38.54693	-1.15289	-20.12901	0.41281	0.18415	0.17447	0.24160	-0.02372	0.00202	37.78388	-1.91146	-1.31336	0.37849	0.55603	0.27503	0.04481	0.09554	0.26142	44.79235	-10.23565	52.88193	5.65413	-33.79890	-2.23234	-25.69152	15.56316	-46.97495	13.04170	12.15540	16.88344	-0.00740	-0.00134	0.00333	-0.00747
89			0.88000	18.71381	2.61553	11.16090	0.53039	-0.09600	-0.02266	0.07420	0.04535	0.02552	0.03734	-0.02000	0.68383	38.22234	-1.13161	-20.05180	0.41202	0.18543	0.16796	0.22785	-0.01709	0.02063	37.72104	-2.31480	-1.72139	0.38854	0.53653	0.26688	0.02561	0.04909	0.26683	46.73185	-10.67396	51.61420	1.23334	-32.69326	3.30264	-22.27900	13.50240	-51.42616	12.37301	12.39618	17.19987	-0.00728	-0.00127	0.00339	-0.00801
90			0.89000	18.60440	3.08610	11.67825	0.53121	-0.09603	-0.02108	0.07881	0.04808	0.02332	0.03633	-0.01895	0.69110	37.90979	-1.15691	-19.95276	0.41367	0.18587	0.16274	0.22272	-0.00942	0.02592	37.67472	-2.69553	-2.15601	0.39578	0.52379	0.26194	0.01959	0.03345	0.25535	47.84639	-10.98047	50.00356	-1.97720	-31.90789	4.61150	-20.47252	12.58095	-50.63179	11.64631	12.59075	17.50398	-0.00707	-0.00118	0.00342	-0.00862
91			0.90000	18.48880	3.56364	12.18034	0.53019	-0.09410	-0.02082	0.07853	0.04858	0.02264	0.03426	-0.01735	0.69677	37.60178	-1.19809	-19.87198	0.41188	0.18454	0.15862	0.22092	-0.00168	0.01664	37.62523	-3.05555	-2.56166	0.40746	0.51408	0.25882	0.02871	0.04980	0.22854	48.16318	-11.53930	48.74772	-3.43925	-31.11419	0.96671	-20.77920	12.88554	-44.82173	10.84903	12.72918	17.78997	-0.00686	-0.00109	0.00340	-0.00930
92			0.91000	18.37274	4.04238	12.67436	0.52863	-0.09323	-0.02281	0.07352	0.04855	0.02468	0.03162	-0.01653	0.70080	37.29308	-1.22234	-19.85119	0.41162	0.17939	0.15495	0.22404	0.00573	-0.00482	37.55512	-3.40122	-2.89070	0.41344	0.50413	0.25593	0.05070	0.08998	0.19106	47.95939	-12.46084	48.41106	-3.33295	-30.28552	-7.12380	-22.89056	14.28991	-35.42940	9.97120	12.80733	18.05441	-0.00670	-0.00105	0.00334	-0.01010
93			0.92000	18.25955	4.52093	13.17165	0.52482	-0.09205	-0.02541	0.06691	0.04803	0.02788	0.02923	-0.01740	0.70384	36.97916	-1.20606	-19.92275	0.41869	0.17520	0.15306	0.23470	0.01312	-0.03337	37.45197	-3.73909	-3.11620	0.40500	0.49909	0.25506	0.07837	0.14120	0.15184	47.85526	-13.61329	49.20728	-2.41155	-29.57067	-18.04635	-25.91754	16.45729	-24.62772	9.00913	12.82810	18.29840	-0.00667	-0.00106	0.00323	-0.01105
94			0.93000	18.14703	5.00402	13.68379	0.51729	-0.08997	-0.02751	0.06285	0.04748	0.03115	0.02719	-0.01764	0.70486	36.65600	-1.14111	-20.10273	0.42431	0.17337	0.15223	0.24660	0.02126	-0.06338	37.31091	-4.07338	-3.23594	0.39643	0.49675	0.25629	0.10552	0.18950	0.11735	48.47099	-14.75969	51.05170	-1.59139	-29.02208	-29.70418	-28.81547	18.82414	-14.62638	7.96904	12.80175	18.52802	-0.00681	-0.00115	0.00308	-0.01211
95			0.94000	18.02873	5.49977	14.22060	0.50803	-0.08632	-0.02809	0.06357	0.04673	0.03332	0.02636	-0.01631	0.70587	36.32243	-1.03441	-20.38978	0.42544	0.17812	0.15408	0.25472	0.03129	-0.09094	37.13607	-4.40479	-3.26903	0.39588	0.50318	0.26282	0.12841	0.22700	0.09359	49.97551	-15.73292	53.72582	-1.55068	-28.46893	-40.10741	-30.74571	20.80486	-7.18763	6.86891	12.74453	18.75356	-0.00707	-0.00131	0.00292	-0.01315
96			0.95000	17.89750	6.01447	14.78938	0.49991	-0.08190	-0.02773	0.06915	0.04591	0.03459	0.02626	-0.01477	0.70852	35.98194	-0.90303	-20.76724	0.42638	0.18633	0.15710	0.25829	0.04266	-0.11154	36.93813	-4.73181	-3.24923	0.39710	0.51431	0.27220	0.14204	0.24629	0.08271	52.10178	-16.42554	56.73817	-2.51662	-27.73034	-47.49783	-31.27501	22.04836	-3.41503	5.73721	12.67503	18.98676	-0.00741	-0.00149	0.00275	-0.01392
97			0.96000	17.74745	6.55030	15.39013	0.49465	-0.07670	-0.02694	0.07972	0.04483	0.03495	0.02486	-0.01141	0.71190	35.64118	-0.76883	-21.20247	0.41726	0.19058	0.15684	0.25036	0.05154	-0.11767	36.73037	-5.05259	-3.21735	0.41701	0.51433	0.27914	0.15177	0.23815	0.08551	54.47968	-16.65152	59.05666	-4.26650	-26.90929	-50.27315	-30.42295	22.53440	-3.65267	4.60793	12.60857	19.23911	-0.00770	-0.00165	0.00258	-0.01416
98			0.97000	17.57347	7.10541	16.00938	0.49161	-0.07236	-0.02577	0.09537	0.04436	0.03384	0.02316	-0.00731	0.71323	35.30632	-0.65384	-21.64655	0.40048	0.19098	0.15372	0.23408	0.05482	-0.10712	36.52422	-5.36695	-3.21301	0.44618	0.50632	0.28408	0.15532	0.20898	0.10188	56.75843	-16.19923	59.45662	-6.31263	-26.32862	-47.46732	-28.60349	22.49429	-7.42483	3.51291	12.55135	19.51934	-0.00786	-0.00175	0.00244	-0.01374
99			0.98000	17.37272	7.67424	16.62233	0.48561	-0.06709	-0.02338	0.11311	0.04318	0.03001	0.02234	-0.00580	0.71135	34.98116	-0.57551	-22.04416	0.39251	0.19244	0.15028	0.22120	0.05265	-0.08405	36.32684	-5.67722	-3.26621	0.45340	0.50014	0.28682	0.14488	0.17226	0.12800	58.54058	-15.09968	57.35271	-8.17669	-26.16619	-39.54293	-26.44971	22.24692	-13.56072	2.47444	12.49800	19.83123	-0.00784	-0.00179	0.00232	-0.01281
100			0.99000	17.14732	8.24833	17.20347	0.47934	-0.06173	-0.02127	0.12914	0.04139	0.02577	0.02156	-0.00597	0.70705	34.66774	-0.54298	-22.35124	0.38867	0.19023	0.14493	0.20999	0.04478	-0.05353	36.14032	-5.98787	-3.39197	0.44701	0.48709	0.28332	0.12897	0.13437	0.15566	59.41666	-13.67416	53.06020	-9.55723	-26.33031	-28.34266	-24.56517	22.08547	-20.56140	1.50074	12.43395	20.17055	-0.00768	-0.00175	0.00224	-0.01166
101			1.00000	16.90493	8.81777	17.73399	0.47545	-0.05650	-0.01959	0.14008	0.03889	0.02174	0.02177	-0.00666	0.70428	34.36684	-0.55630	-22.54548	0.38679	0.18876	0.14076	0.19979	0.03453	-0.02349	35.96246	-6.30386	-3.58987	0.43896	0.47566	0.27811	0.11572	0.10515	0.17997	59.10585	-12.32445	47.31522	-10.31983	-26.59671	-16.22592	-23.32409	22.19454	-26.95868	0.58616	12.34165	20.52404	-0.00742	-0.00167	0.00222	-0.01060
102			1.01000	16.65708	9.37295	18.20279	0.46999	-0.05091	-0.01747	0.14201	0.03529	0.01731	0.02314	-0.00778	0.70510	34.07850	-0.60783	-22.62725	0.39232	0.19201	0.13937	0.19371	0.02440	0.00190	35.78836	-6.62846	-3.84612	0.42758	0.47150	0.27355	0.10701	0.08837	0.19743	57.45076	-11.35680	40.83648	-10.46161	-26.77326	-5.26097	-22.80375	22.62319	-31.60946	-0.28543	12.20741	20.87169	-0.00714	-0.00157	0.00224	-0.00985
103			1.02000	16.41747	9.90435	18.60505	0.46579	-0.04517	-0.01550	0.13437	0.03077	0.01334	0.02441	-0.00742	0.70718	33.80174	-0.68550	-22.61404	0.39220	0.19479	0.13791	0.18648	0.01467	0.02104	35.61233	-6.96179	-4.13880	0.43001	0.46301	0.26766	0.10819	0.08076	0.20432	54.27499	-10.88016	34.10350	-10.09315	-26.91103	3.33399	-22.79103	23.41247	-33.95518	-1.13482	12.02437	21.19155	-0.00690	-0.00148	0.00228	-0.00947
104			1.03000	16.20060	10.40069	18.93876	0.45934	-0.04093	-0.01391	0.11651	0.02655	0.01004	0.02594	-0.00683	0.70901	33.53247	-0.77679	-22.52995	0.39348	0.19773	0.13712	0.18404	0.00620	0.03406	35.42746	-7.30032	-4.44529	0.43246	0.45449	0.26112	0.11638	0.07957	0.20123	49.42879	-10.78663	27.23514	-9.44862	-27.33098	9.36518	-22.87988	24.63046	-34.02618	-1.98263	11.79284	21.46565	-0.00673	-0.00140	0.00231	-0.00945
105			1.04000	16.01995	10.84922	19.20093	0.44957	-0.03883	-0.01337	0.09063	0.02316	0.00766	0.02719	-0.00644	0.70874	33.26284	-0.87281	-22.39661	0.39688	0.19824	0.13606	0.18844	-0.00038	0.04193	35.22668	-7.63711	-4.74709	0.42878	0.44377	0.25248	0.12900	0.08048	0.18841	43.03857	-10.86872	20.21637	-8.85564	-28.29871	13.13553	-22.68866	26.20070	-32.12241	-2.84503	11.51870	21.68410	-0.00664	-0.00134	0.00233	-0.00969
106			1.05000	15.88553	11.23912	19.38896	0.43572	-0.03877	-0.01455	0.06027	0.02049	0.00614	0.02792	-0.00576	0.70527	32.98395	-0.96883	-22.23347	0.39991	0.19567	0.13507	0.19803	-0.00403	0.04526	35.00513	-7.96320	-5.02923	0.42009	0.43137	0.24181	0.14357	0.08144	0.16768	35.58853	-10.99804	13.31932	-8.59124	-29.71264	14.77633	-22.04969	27.87402	-28.56394	-3.73076	11.21166	21.84695	-0.00661	-0.00131	0.00230	-0.01004
107			1.06000	15.80259	11.56446	19.50572	0.41608	-0.04009	-0.01698	0.02903	0.01810	0.00476	0.02841	-0.00519	0.70146	32.68983	-1.06235	-22.06163	0.40880	0.19378	0.13603	0.21367	-0.00427	0.04485	34.76139	-8.27002	-5.27913	0.40159	0.42540	0.23189	0.15507	0.08331	0.14337	27.71920	-11.15488	7.09218	-8.77013	-31.19681	14.31946	-20.99889	29.40043	-23.76741	-4.63946	10.88307	21.96185	-0.00661	-0.00130	0.00224	-0.01035
108			1.07000	15.77154	11.82444	19.56059	0.39442	-0.04300	-0.01973	0.00053	0.01592	0.00312	0.02733	-0.00238	0.69884	32.37895	-1.15200	-21.90190	0.41209	0.18980	0.13602	0.22696	-0.00138	0.04070	34.49668	-8.55136	-5.48822	0.39474	0.41658	0.22385	0.16978	0.08347	0.11900	19.99985	-11.32739	1.95621	-9.40658	-32.42770	12.23904	-19.62656	30.70741	-18.40056	-5.56062	10.54368	22.03983	-0.00661	-0.00130	0.00214	-0.01045
109			1.08000	15.78890	12.02203	19.56596	0.37436	-0.04828	-0.02289	-0.02328	0.01400	0.00133	0.02436	0.00174	0.69969	32.05290	-1.23934	-21.76761	0.41254	0.18155	0.13391	0.23700	0.00354	0.03488	34.21262	-8.80411	-5.65543	0.39600	0.40245	0.21694	0.18676	0.07996	0.09703	12.82515	-11.44999	-2.01279	-10.50734	-33.25208	9.55842	-17.98058	31.88500	-13.28578	-6.47363	10.20247	22.09126	-0.00659	-0.00132	0.00201	-0.01021
110			1.09000	15.84854	12.16217	19.53352	0.35315	-0.05583	-0.02664	-0.04106	0.01199	-0.00056	0.01921	0.00415	0.70376	31.71549	-1.32972	-21.66075	0.42408	0.16657	0.12886	0.24974	0.00887	0.02944	33.91043	-9.02771	-5.78764	0.37997	0.38266	0.20642	0.19316	0.07259	0.07730	6.50836	-11.41630	-4.94553	-11.99465	-33.51421	7.21840	-16.16016	32.94440	-8.96492	-7.34990	9.86611	22.12299	-0.00654	-0.00135	0.00187	-0.00957
111			1.10000	15.94163	12.25209	19.47353	0.32982	-0.06423	-0.03041	-0.05137	0.00959	-0.00244	0.01190	0.00643	0.70824	31.37371	-1.42916	-21.57690	0.43788	0.14551	0.12083	0.25714	0.01309	0.02496	33.59280	-9.22385	-5.89330	0.35887	0.35539	0.19294	0.19204	0.06315	0.06026	1.38646	-11.09488	-7.00398	-13.64252	-32.89540	5.51441	-14.38684	33.58453	-5.39030	-8.15765	9.53995	22.13683	-0.00645	-0.00138	0.00171	-0.00853
112			1.11000	16.05645	12.30136	19.39477	0.30556	-0.07295	-0.03340	-0.05403	0.00712	-0.00405	0.00456	0.00965	0.71241	31.03894	-1.54121	-21.51229	0.44893	0.12534	0.11301	0.25218	0.01604	0.02119	33.26712	-9.39530	-5.97554	0.34264	0.33198	0.18251	0.18649	0.05628	0.04596	-2.27263	-10.39171	-8.30461	-15.17101	-30.94842	4.14385	-12.88743	33.23381	-2.09926	-8.86648	9.22868	22.13024	-0.00630	-0.00141	0.00155	-0.00714
113			1.12000	16.18005	12.32110	19.30527	0.28186	-0.08138	-0.03550	-0.05051	0.00492	-0.00514	-0.00150	0.01311	0.71771	30.72714	-1.66585	-21.46840	0.46019	0.10974	0.10739	0.23419	0.01820	0.01752	32.94684	-9.54456	-6.02979	0.33066	0.31821	0.17688	0.17531	0.05381	0.03278	-4.44098	-9.31311	-8.93445	-16.34249	-27.44929	2.70928	-11.74776	31.46164	1.27522	-9.45086	8.93600	22.09843	-0.00608	-0.00143	0.00138	-0.00552
114			1.13000	16.30080	12.32164	19.21187	0.26421	-0.08859	-0.03827	-0.04391	0.00321	-0.00591	-0.00715	0.01661	0.72316	30.45402	-1.80032	-21.44864	0.46510	0.09287	0.10208	0.20284	0.01852	0.01365	32.64734	-9.67341	-6.04929	0.33087	0.30088	0.17152	0.16414	0.05245	0.01986	-5.34482	-7.94306	-9.02750	-17.01535	-22.86199	1.21578	-10.90079	28.49450	4.57790	-9.89111	8.66348	22.03533	-0.00581	-0.00144	0.00120	-0.00379
115			1.14000	16.41008	12.31131	19.11959	0.25026	-0.09341	-0.04190	-0.03569	0.00205	-0.00644	-0.01157	0.01801	0.72247	30.22696	-1.94068	-21.45213	0.46714	0.07521	0.09758	0.16896	0.01677	0.01047	32.37770	-9.78433	-6.03366	0.32640	0.28153	0.16331	0.14852	0.05032	0.00925	-5.32570	-6.40602	-8.74178	-17.17248	-18.31558	0.04165	-10.20488	25.28492	7.18323	-10.17424	8.41028	21.93317	-0.00548	-0.00145	0.00101	-0.00211
116			1.15000	16.50259	12.29604	19.03173	0.23496	-0.09579	-0.04468	-0.02676	0.00135	-0.00648	-0.01327	0.01625	0.71608	30.04038	-2.08300	-21.47108	0.47656	0.06412	0.09627	0.14488	0.01489	0.00865	32.13540	-9.88113	-5.99354	0.30340	0.27500	0.15585	0.12799	0.04866	0.00335	-4.74081	-4.85356	-8.13999	-16.85205	-14.91896	-0.56934	-9.57206	22.89124	8.53299	-10.29525	8.17362	21.78393	-0.00508	-0.00145	0.00081	-0.00060
117			1.16000	16.57630	12.27960	18.95177	0.21986	-0.09720	-0.04714	-0.01868	0.00095	-0.00604	-0.01326	0.01389	0.70653	29.88019	-2.22257	-21.49619	0.48518	0.05752	0.09716	0.13135	0.01306	0.00753	31.90948	-9.96907	-5.94525	0.27929	0.27630	0.15027	0.11277	0.04685	0.00181	-3.86168	-3.45177	-7.14581	-16.05429	-13.07171	-0.91091	-9.05345	21.74954	8.66353	-10.25965	7.95034	21.58121	-0.00464	-0.00144	0.00061	0.00060
118			1.17000	16.63126	12.26493	18.88444	0.20749	-0.09872	-0.04952	-0.01216	0.00086	-0.00504	-0.01293	0.01277	0.69809	29.73218	-2.35274	-21.52376	0.48799	0.05240	0.09846	0.12569	0.01104	0.00582	31.68871	-10.05336	-5.90111	0.26766	0.27841	0.14701	0.10666	0.04518	0.00271	-2.76530	-2.33561	-5.69090	-14.75784	-12.43555	-1.59389	-8.78737	21.56291	8.16788	-10.08408	7.73729	21.32240	-0.00416	-0.00140	0.00042	0.00141
119			1.18000	16.66835	12.25581	18.83455	0.19821	-0.10012	-0.05233	-0.00714	0.00126	-0.00347	-0.01329	0.01151	0.69527	29.58752	-2.46580	-21.55715	0.49441	0.04639	0.09974	0.12607	0.00874	0.00276	31.46696	-10.13836	-5.86424	0.25717	0.27840	0.14250	0.10276	0.04458	0.00405	-1.40595	-1.60812	-3.82548	-13.04533	-12.37364	-3.01417	-8.85729	21.76626	7.66399	-9.79571	7.53244	21.00998	-0.00366	-0.00135	0.00024	0.00181
120			1.19000	16.68925	12.25701	18.80576	0.19161	-0.10100	-0.05538	-0.00352	0.00225	-0.00137	-0.01492	0.01066	0.69543	29.44337	-2.55602	-21.60291	0.49976	0.03732	0.09940	0.12808	0.00614	-0.00123	31.24301	-10.22687	-5.83196	0.25019	0.26846	0.13465	0.10079	0.04344	0.00520	0.17671	-1.32188	-1.72610	-11.17391	-12.48693	-4.91810	-9.13482	22.08365	7.24325	-9.42955	7.33514	20.65191	-0.00317	-0.00129	0.00007	0.00187
121			1.20000	16.69692	12.27215	18.79922	0.18774	-0.10084	-0.05731	-0.00121	0.00353	0.00091	-0.01637	0.01120	0.69774	29.29852	-2.62296	-21.66235	0.50018	0.03093	0.09882	0.13054	0.00435	-0.00443	31.01587	-10.31983	-5.80489	0.25319	0.25653	0.12861	0.10333	0.04097	0.00709	1.72782	-1.38663	0.28166	-9.44596	-12.82804	-6.43372	-9.30365	22.63144	6.46076	-9.02463	7.14555	20.26023	-0.00272	-0.00124	-0.00010	0.00169
122			1.21000	16.69534	12.30066	18.81185	0.18370	-0.10174	-0.05868	0.00006	0.00438	0.00265	-0.01698	0.01173	0.70031	29.14997	-2.67141	-21.72681	0.50329	0.02620	0.09843	0.13601	0.00304	-0.00530	30.78267	-10.41625	-5.79106	0.24997	0.24556	0.12172	0.10365	0.03593	0.01010	2.73928	-1.49152	1.75034	-8.03917	-13.56831	-6.68018	-9.03084	23.48449	4.92340	-8.61967	6.96450	19.85032	-0.00236	-0.00122	-0.00029	0.00139
123			1.22000	16.68882	12.33425	18.83555	0.17839	-0.10169	-0.05827	0.00070	0.00356	0.00293	-0.01658	0.01298	0.70101	28.99435	-2.70877	-21.78110	0.50433	0.02558	0.09808	0.14253	0.00230	-0.00302	30.54149	-10.51254	-5.80063	0.24578	0.23693	0.11578	0.10298	0.02800	0.01372	2.53381	-1.13442	2.15869	-7.04680	-14.68046	-5.16509	-8.06270	24.41000	2.71670	-8.24894	6.79334	19.43933	-0.00210	-0.00123	-0.00048	0.00108
124			1.23000	16.68132	12.35565	18.85650	0.17409	-0.10057	-0.05638	0.00128	-0.00003	0.00092	-0.01523	0.01510	0.70097	28.82992	-2.74436	-21.80771	0.50122	0.02874	0.09787	0.14820	0.00187	0.00297	30.29362	-10.60187	-5.83993	0.24561	0.22997	0.11129	0.10264	0.01702	0.01698	0.43431	0.25222	0.89004	-6.63297	-16.04570	-1.56225	-6.18452	25.08875	0.24406	-7.93838	6.63408	19.04544	-0.00197	-0.00128	-0.00067	0.00079
125			1.24000	16.67645	12.33925	18.85391	0.17190	-0.09890	-0.05390	0.00227	-0.00713	-0.00391	-0.01327	0.01703	0.70022	28.65576	-2.79070	-21.78646	0.49624	0.03263	0.09739	0.15305	0.00142	0.01326	30.04237	-10.67397	-5.91063	0.24470	0.22165	0.10565	0.10047	0.00288	0.01852	-4.15741	3.15526	-2.77524	-7.00206	-17.61713	4.46260	-3.19041	25.31210	-1.99208	-7.70241	6.48906	18.68506	-0.00197	-0.00137	-0.00084	0.00055
126			1.25000	16.67836	12.25261	18.79924	0.17260	-0.09800	-0.05186	0.00387	-0.01830	-0.01192	-0.01081	0.01885	0.69763	28.47097	-2.86290	-21.69458	0.48704	0.03479	0.09650	0.15578	0.00094	0.02768	29.79179	-10.71531	-6.00920	0.24495	0.21050	0.09832	0.09749	-0.01329	0.01713	-11.72290	7.88447	-9.48155	-8.19554	-19.33799	12.92999	1.01563	24.91713	-3.29848	-7.54225	6.36095	18.37111	-0.00208	-0.00148	-0.00100	0.00035
127			1.26000	16.69183	12.05866	18.65872	0.17259	-0.09626	-0.04942	0.00603	-0.03349	-0.02287	-0.00779	0.01887	0.69446	28.27549	-2.97450	-21.51179	0.48400	0.03801	0.09640	0.15819	0.00056	0.04537	29.54676	-10.71040	-6.12345	0.23172	0.20484	0.08917	0.08812	-0.03030	0.01186	-22.56561	14.54820	-19.57553	-9.99154	-20.97852	23.20719	6.33213	23.60628	-2.71057	-7.44777	6.25234	18.11276	-0.00228	-0.00160	-0.00113	0.00018
128			1.27000	16.72133	11.71839	18.39730	0.17119	-0.09426	-0.04561	0.00874	-0.05231	-0.03505	-0.00454	0.01795	0.68981	28.07219	-3.13338	-21.22690	0.48361	0.04255	0.09602	0.15731	0.00031	0.06384	29.31520	-10.64305	-6.22912	0.21122	0.20525	0.08130	0.07536	-0.04757	0.00283	-36.64172	23.03958	-32.94483	-12.04369	-22.20168	34.07121	12.48315	21.01733	0.78940	-7.40068	6.16588	17.91586	-0.00250	-0.00171	-0.00122	0.00007
129			1.28000	16.76828	11.19609	17.98461	0.16927	-0.09347	-0.03984	0.01238	-0.07460	-0.04507	-0.00141	0.01825	0.68360	27.86631	-3.34054	-20.84224	0.47679	0.04846	0.09421	0.14991	0.00029	0.07968	29.10704	-10.49842	-6.29117	0.20162	0.20969	0.07976	0.06645	-0.06417	-0.01016	-53.23421	32.96297	-48.88119	-14.13334	-22.84249	44.17669	19.08949	17.11450	7.74830	-7.37870	6.10395	17.78261	-0.00272	-0.00180	-0.00126	0.00004
130			1.29000	16.82758	10.46848	17.40178	0.16676	-0.09331	-0.03124	0.01745	-0.09849	-0.04747	0.00141	0.01959	0.67925	27.66240	-3.59270	-20.37164	0.46705	0.05837	0.09137	0.13981	0.00079	0.09110	28.92954	-10.26566	-6.27300	0.20428	0.22310	0.08798	0.06272	-0.08167	-0.03015	-70.80932	43.52203	-66.08548	-16.25418	-23.09238	52.54015	25.71565	12.51576	17.81015	-7.35984	6.06784	17.71014	-0.00289	-0.00185	-0.00125	0.00011
131			1.30000	16.88697	9.53387	16.64660	0.16490	-0.09300	-0.02102	0.02418	-0.12050	-0.03977	0.00353	0.02140	0.67830	27.46069	-3.88499	-19.83542	0.45599	0.07179	0.08853	0.13093	0.00230	0.09811	28.78061	-9.94121	-6.14818	0.21726	0.24763	0.10572	0.06540	-0.10137	-0.06181	-87.25774	53.49564	-82.81339	-18.47172	-23.27771	58.50778	31.80459	8.31966	29.81392	-7.32634	6.05755	17.69120	-0.00300	-0.00185	-0.00119	0.00024
132			1.31000	16.93023	8.41779	15.73629	0.16240	-0.09497	-0.01423	0.03166	-0.14073	-0.03130	0.00309	0.02117	0.67725	27.25856	-4.21123	-19.25900	0.45084	0.07566	0.08516	0.12571	0.00491	0.09926	28.64773	-9.53186	-5.90633	0.21749	0.26855	0.11973	0.06949	-0.11604	-0.09842	-100.23448	61.36502	-97.02391	-20.81860	-23.31641	61.24879	36.66724	5.47584	42.32769	-7.26770	6.07231	17.71562	-0.00305	-0.00181	-0.00109	0.00041
133			1.32000	16.94248	7.17521	14.70868	0.15060	-0.09902	-0.01228	0.03632	-0.15655	-0.02944	-0.00162	0.01722	0.67271	27.05684	-4.56324	-18.67910	0.46350	0.06254	0.08037	0.12342	0.00739	0.09220	28.51324	-9.05499	-5.55078	0.17980	0.27322	0.11881	0.06484	-0.11747	-0.12239	-107.60075	65.68579	-106.64984	-23.27539	-22.49102	59.59479	39.67833	4.29314	54.07854	-7.18124	6.11075	17.77205	-0.00304	-0.00173	-0.00094	0.00056
134			1.33000	16.91534	5.88451	13.61940	0.13650	-0.10532	-0.01809	0.03758	-0.16600	-0.04443	-0.01069	0.01553	0.66960	26.86540	-4.93033	-18.14650	0.47074	0.03185	0.07541	0.11279	0.00614	0.07847	28.36223	-8.53541	-5.09412	0.15437	0.25304	0.10794	0.06390	-0.10206	-0.12860	-108.24758	65.71902	-110.38245	-25.66665	-20.05239	52.95475	40.58437	4.49738	63.95050	-7.07139	6.17139	17.85009	-0.00301	-0.00162	-0.00076	0.00066
135			1.34000	16.85007	4.62850	12.52861	0.12849	-0.11082	-0.02742	0.03739	-0.16346	-0.06549	-0.02094	0.01785	0.67223	26.69952	-5.29961	-17.71190	0.46336	-0.00242	0.07143	0.09137	-0.00067	0.06177	28.18638	-7.99970	-4.55776	0.16455	0.22544	0.10006	0.07681	-0.08162	-0.12925	-102.64927	61.82777	-108.57046	-27.67737	-16.06463	42.56588	39.70205	5.66699	70.81637	-6.94730	6.25324	17.94198	-0.00298	-0.00149	-0.00057	0.00071
136			1.35000	16.75604	3.47405	11.48220	0.12201	-0.11409	-0.03321	0.03516	-0.14835	-0.07416	-0.02632	0.01982	0.67644	26.57082	-5.66030	-17.40137	0.46009	-0.01802	0.07302	0.06693	-0.00644	0.04891	27.98352	-7.47057	-3.97430	0.17479	0.23012	0.10438	0.08876	-0.07439	-0.13778	-92.37752	55.18624	-103.01141	-29.17363	-11.37542	31.33125	37.82129	7.42156	73.64698	-6.81993	6.35590	18.04385	-0.00301	-0.00138	-0.00038	0.00071
137			1.36000	16.64546	2.46442	10.50382	0.11703	-0.11204	-0.03365	0.03164	-0.12103	-0.06845	-0.02554	0.02192	0.67607	26.48298	-6.00962	-17.20656	0.45183	-0.00935	0.07985	0.04033	-0.00395	0.04035	27.75740	-6.96287	-3.38566	0.19063	0.27013	0.12237	0.10029	-0.08170	-0.15619	-79.28268	47.08807	-95.66055	-30.29299	-6.75953	22.05256	35.82545	9.21000	72.03088	-6.69863	6.47861	18.15510	-0.00310	-0.00128	-0.00020	0.00070
138			1.37000	16.53042	1.62052	9.60141	0.11623	-0.10495	-0.02908	0.02793	-0.08865	-0.05304	-0.02116	0.02170	0.67426	26.43649	-6.35166	-17.09750	0.44712	0.01308	0.08806	0.01243	0.00610	0.03483	27.51959	-6.48269	-2.83283	0.19700	0.32783	0.14533	0.10096	-0.10000	-0.17090	-65.22954	38.55293	-87.80600	-31.07259	-2.45184	16.12968	34.27789	10.28729	66.53075	-6.58899	6.61973	18.27767	-0.00328	-0.00120	-0.00001	0.00068
139			1.38000	16.42196	0.94187	8.77484	0.12045	-0.09514	-0.02365	0.02408	-0.05923	-0.03834	-0.01758	0.01821	0.67391	26.43208	-6.69047	-17.03808	0.45134	0.03079	0.09400	-0.01762	0.01500	0.03219	27.28806	-6.03014	-2.34540	0.18673	0.37229	0.15976	0.08694	-0.12141	-0.16610	-51.95964	30.28030	-80.10207	-31.29053	1.49327	13.70770	33.25516	10.19470	58.30399	-6.49202	6.77666	18.41616	-0.00353	-0.00114	0.00018	0.00067
140			1.39000	16.32978	0.41082	8.02081	0.13493	-0.08425	-0.02034	0.02026	-0.03657	-0.02916	-0.01687	0.01359	0.67948	26.46865	-7.02631	-16.99402	0.45691	0.03567	0.09609	-0.04861	0.01723	0.03205	27.08022	-5.60423	-1.94043	0.17725	0.39115	0.16412	0.06994	-0.13870	-0.14524	-40.61271	22.60155	-72.63337	-30.77748	4.92874	14.02459	32.43086	9.09229	48.58222	-6.40544	6.94689	18.57814	-0.00382	-0.00109	0.00037	0.00070
141			1.40000	16.26217	0.00263	7.33859	0.15009	-0.07591	-0.02010	0.01382	-0.02177	-0.02526	-0.01896	0.00730	0.68832	26.54167	-7.35640	-16.94204	0.47450	0.02654	0.09621	-0.07949	0.01218	0.03323	26.90661	-5.20658	-1.62411	0.15086	0.38678	0.15575	0.04741	-0.14582	-0.11322	-31.57969	15.57058	-65.15882	-29.49478	7.75918	15.66539	31.28944	7.46561	38.60895	-6.32474	7.12846	18.77081	-0.00413	-0.00105	0.00059	0.00077
142			1.41000	16.22581	-0.30827	6.73008	0.16515	-0.06804	-0.02011	0.00462	-0.01241	-0.02201	-0.02043	0.00457	0.69557	26.64471	-7.67392	-16.87404	0.47913	0.01930	0.09567	-0.10455	0.00804	0.03410	26.77012	-4.84196	-1.39094	0.14751	0.38235	0.15059	0.03503	-0.14602	-0.08748	-24.95001	9.21836	-57.75599	-27.22635	10.00498	17.36390	29.41234	5.71619	29.56508	-6.24470	7.31959	18.99787	-0.00444	-0.00101	0.00082	0.00088
143			1.42000	16.22503	-0.54853	6.19294	0.18418	-0.05945	-0.01871	-0.00701	-0.00702	-0.01784	-0.01953	0.00513	0.70548	26.77093	-7.96637	-16.78971	0.47149	0.02268	0.09675	-0.12099	0.00802	0.03446	26.66813	-4.51600	-1.22554	0.16955	0.39554	0.15556	0.02930	-0.14452	-0.07134	-20.67866	3.66577	-50.93470	-23.71457	11.68440	18.54467	26.72828	4.10574	22.25956	-6.15987	7.51921	19.25718	-0.00472	-0.00096	0.00106	0.00103
144			1.43000	16.26051	-0.74353	5.71872	0.20463	-0.05141	-0.01730	-0.02035	-0.00445	-0.01449	-0.01751	0.00450	0.71765	26.91301	-8.21964	-16.69043	0.47151	0.03040	0.10068	-0.13220	0.00834	0.03430	26.59433	-4.23196	-1.10839	0.17850	0.41843	0.16092	0.02213	-0.13895	-0.05875	-18.34824	-0.90606	-44.98023	-19.13480	12.73574	18.91595	23.55008	2.79402	16.96009	-6.06518	7.72650	19.54111	-0.00498	-0.00090	0.00132	0.00122
145			1.44000	16.32792	-0.91255	5.29916	0.22151	-0.04526	-0.01580	-0.03293	-0.00354	-0.01169	-0.01487	0.00245	0.72854	27.06234	-8.42357	-16.58178	0.48143	0.03997	0.10659	-0.13785	0.00758	0.03267	26.54115	-3.98845	-1.02124	0.16745	0.44495	0.16425	0.01515	-0.12970	-0.04921	-17.26535	-4.31610	-39.64943	-14.03482	13.06021	18.11411	20.37561	1.82550	13.49254	-5.95700	7.94091	19.83863	-0.00521	-0.00082	0.00158	0.00142
146			1.45000	16.41876	-1.06790	4.93048	0.23657	-0.03970	-0.01406	-0.04317	-0.00341	-0.00919	-0.01215	0.00099	0.73617	27.20940	-8.57310	-16.47417	0.48792	0.05061	0.11193	-0.13446	0.00538	0.02849	26.50167	-3.77972	-0.95009	0.15735	0.47010	0.16808	0.01088	-0.11874	-0.04327	-16.92911	-6.54351	-34.71298	-8.80053	12.72655	16.11633	17.62664	1.15475	11.43162	-5.83484	8.16245	20.13817	-0.00541	-0.00073	0.00186	0.00160
147			1.46000	16.52449	-1.21860	4.60894	0.24791	-0.03554	-0.01301	-0.05046	-0.00375	-0.00757	-0.01072	0.00107	0.74112	27.34743	-8.66537	-16.37573	0.48848	0.05746	0.11493	-0.12526	0.00126	0.02233	26.47084	-3.59779	-0.88607	0.15738	0.48525	0.17091	0.00876	-0.10684	-0.03960	-17.23561	-7.80788	-30.42183	-3.39885	12.07006	13.56898	15.47122	0.68468	10.27969	-5.70184	8.39080	20.42989	-0.00557	-0.00062	0.00214	0.00172
148			1.47000	16.63941	-1.37343	4.32576	0.25748	-0.03275	-0.01261	-0.05538	-0.00433	-0.00666	-0.01050	0.00275	0.74582	27.47491	-8.69766	-16.28573	0.48428	0.06137	0.11606	-0.11475	-0.00402	0.01588	26.44578	-3.43554	-0.82463	0.16830	0.49306	0.17365	0.00785	-0.09615	-0.03724	-18.03822	-8.35889	-27.00356	2.13478	11.39755	11.19661	13.83946	0.35763	9.55566	-5.56433	8.62431	20.70650	-0.00570	-0.00051	0.00242	0.00175
149			1.48000	16.75833	-1.53708	4.07263	0.26951	-0.03058	-0.01233	-0.05815	-0.00482	-0.00595	-0.01071	0.00455	0.75100	27.59246	-8.67122	-16.20000	0.47848	0.06498	0.11645	-0.10424	-0.00947	0.01006	26.42466	-3.28827	-0.76531	0.18081	0.49864	0.17665	0.00741	-0.08797	-0.03504	-18.72114	-8.28201	-24.07000	7.19640	10.71795	9.12703	12.58669	0.22739	8.85463	-5.43058	8.85936	20.96341	-0.00581	-0.00040	0.00268	0.00168
150			1.49000	16.87404	-1.70562	3.84831	0.28463	-0.02812	-0.01148	-0.05788	-0.00483	-0.00495	-0.01060	0.00484	0.75495	27.69943	-8.59560	-16.11874	0.47448	0.07031	0.11693	-0.09301	-0.01440	0.00510	26.40533	-3.15334	-0.71084	0.18430	0.50409	0.17891	0.00725	-0.08277	-0.03182	-18.54872	-7.62577	-21.02494	10.98920	9.88097	7.19133	11.61748	0.40681	7.89256	-5.30891	9.09065	21.19869	-0.00592	-0.00032	0.00291	0.00153
151			1.50000	16.97912	-1.86884	3.65618	0.29961	-0.02630	-0.01011	-0.05343	-0.00444	-0.00371	-0.00958	0.00423	0.75691	27.79398	-8.48669	-16.04490	0.47178	0.07807	0.11803	-0.07974	-0.01820	0.00107	26.38502	-3.02912	-0.66629	0.18190	0.51090	0.18078	0.00774	-0.08122	-0.02706	-17.06823	-6.52477	-17.48058	12.96285	8.74880	5.28082	10.91950	0.99410	6.49879	-5.20566	9.31159	21.41229	-0.00606	-0.00027	0.00311	0.00132
152			1.51000	17.06727	-2.01312	3.50255	0.31626	-0.02350	-0.00855	-0.04490	-0.00343	-0.00241	-0.00686	0.00330	0.75651	27.87321	-8.36416	-15.98351	0.46543	0.09143	0.12115	-0.06198	-0.02049	-0.00226	26.36040	-2.91392	-0.63805	0.18038	0.52578	0.18435	0.00935	-0.08523	-0.02077	-14.06669	-5.09885	-13.13471	12.77082	7.13357	3.20105	10.54501	2.07625	4.60884	-5.12377	9.51573	21.60433	-0.00622	-0.00026	0.00328	0.00110
153			1.52000	17.13282	-2.12344	3.39669	0.33435	-0.01880	-0.00595	-0.03261	-0.00201	-0.00106	-0.00309	0.00132	0.75410	27.93177	-8.24970	-15.94271	0.45764	0.10861	0.12496	-0.03966	-0.01952	-0.00500	26.32732	-2.80536	-0.63304	0.17645	0.54606	0.18921	0.01196	-0.09500	-0.01295	-9.78824	-3.48327	-8.08159	10.52853	4.91760	0.93688	10.53754	3.66647	2.30826	-5.06223	9.69823	21.77395	-0.00641	-0.00028	0.00343	0.00090
154			1.53000	17.17323	-2.19037	3.34311	0.35387	-0.01354	-0.00330	-0.01894	-0.00084	-0.00025	0.00026	-0.00116	0.75018	27.96447	-8.16079	-15.92701	0.44628	0.12242	0.12665	-0.01557	-0.01430	-0.00640	26.28181	-2.70048	-0.65621	0.17583	0.56059	0.19302	0.01578	-0.10782	-0.00433	-5.20095	-1.95559	-3.18901	7.13146	2.30405	-1.00982	10.85266	5.63112	-0.09367	-5.01669	9.85701	21.91989	-0.00660	-0.00032	0.00356	0.00073
155			1.54000	17.19180	-2.21690	3.33404	0.37445	-0.00884	-0.00168	-0.00753	-0.00022	0.00000	0.00223	-0.00303	0.74779	27.97014	-8.10431	-15.93102	0.43158	0.12940	0.12571	0.00507	-0.00766	-0.00581	26.22098	-2.59638	-0.70767	0.18381	0.56620	0.19525	0.02108	-0.11985	0.00341	-1.55265	-0.83199	0.41139	3.85625	-0.22671	-2.01064	11.30614	7.67033	-2.14324	-4.98088	9.99293	22.04180	-0.00678	-0.00038	0.00367	0.00063
156			1.55000	17.19662	-2.21690	3.35168	0.39513	-0.00514	-0.00126	-0.00094	-0.00001	0.00005	0.00224	-0.00444	0.74779	27.95317	-8.07605	-15.94217	0.41772	0.12823	0.12215	0.01880	-0.00294	-0.00351	26.14473	-2.49171	-0.78143	0.19408	0.56114	0.19470	0.02680	-0.12616	0.00858	0.42271	-0.24272	2.10474	1.62713	-2.21986	-1.87305	11.61053	9.39954	-3.42891	-4.94778	10.11014	22.14048	-0.00695	-0.00045	0.00373	0.00062
157			1.56000	17.19615	-2.20721	3.37609	0.41272	-0.00222	-0.00103	0.00107	0.00001	0.00004	0.00174	-0.00528	0.74634	27.92096	-8.06566	-15.94794	0.40432	0.12506	0.11793	0.02583	-0.00118	-0.00052	26.05584	-2.38736	-0.86669	0.20195	0.55389	0.19338	0.03158	-0.12561	0.01050	0.89573	-0.05724	2.06895	0.59272	-3.54147	-0.92587	11.53926	10.56042	-3.75837	-4.91025	10.21456	22.21793	-0.00709	-0.00053	0.00375	0.00069
158			1.57000	17.19524	-2.19885	3.39294	0.42776	0.00099	0.00002	0.00078	-0.00000	-0.00000	0.00234	-0.00533	0.74327	27.87988	-8.06413	-15.94157	0.38944	0.12699	0.11529	0.02852	-0.00117	0.00240	25.95841	-2.28560	-0.95163	0.20998	0.55554	0.19487	0.03540	-0.12085	0.00970	0.56366	-0.02432	0.96700	0.29461	-4.37024	0.33821	11.07320	11.12155	-3.23240	-4.86026	10.31111	22.27540	-0.00720	-0.00061	0.00371	0.00086
159			1.58000	17.19481	-2.19598	3.39536	0.44261	0.00456	0.00165	-0.00043	-0.00000	0.00002	0.00360	-0.00543	0.74054	27.83336	-8.06746	-15.92169	0.37518	0.13205	0.11373	0.02887	-0.00200	0.00531	25.85627	-2.18820	-1.02720	0.21591	0.56248	0.19789	0.03784	-0.11360	0.00693	-0.20467	-0.00838	-0.71519	0.33828	-4.90709	1.77863	10.41337	11.21256	-2.15053	-4.78955	10.40082	22.31205	-0.00726	-0.00069	0.00361	0.00113
160			1.59000	17.19580	-2.20289	3.37865	0.45719	0.00727	0.00255	-0.00344	0.00008	0.00014	0.00477	-0.00584	0.73868	27.78383	-8.07375	-15.88559	0.36288	0.13576	0.11258	0.02705	-0.00378	0.00862	25.75232	-2.09485	-1.08880	0.21909	0.56798	0.19977	0.03901	-0.10561	0.00281	-1.61275	-0.06708	-2.90943	0.71981	-5.16352	3.58406	9.82483	11.00492	-0.78141	-4.69089	10.48054	22.32479	-0.00727	-0.00077	0.00347	0.00145
161			1.60000	17.20119	-2.22742	3.33731	0.47199	0.00966	0.00284	-0.00921	0.00031	0.00031	0.00536	-0.00619	0.73652	27.73481	-8.08017	-15.82829	0.34986	0.13672	0.11055	0.02282	-0.00633	0.01204	25.64829	-2.00331	-1.13438	0.22271	0.56804	0.19996	0.03973	-0.09826	-0.00246	-3.78028	-0.27368	-5.53058	1.40913	-5.07747	5.67248	9.48902	10.60735	0.80369	-4.55972	10.54493	22.30914	-0.00721	-0.00084	0.00330	0.00179
162			1.61000	17.21384	-2.27588	3.26833	0.48433	0.01265	0.00292	-0.01662	0.00074	0.00049	0.00546	-0.00717	0.73247	27.68990	-8.08487	-15.74908	0.33983	0.13637	0.10849	0.01765	-0.00841	0.01470	25.54533	-1.91007	-1.16196	0.21876	0.56387	0.19754	0.03879	-0.09244	-0.00894	-6.28216	-0.57324	-8.15001	1.99344	-4.69391	7.45880	9.46837	10.06829	2.67411	-4.39539	10.58895	22.26056	-0.00711	-0.00091	0.00313	0.00207
163			1.62000	17.23400	-2.34805	3.17473	0.49331	0.01592	0.00337	-0.02332	0.00131	0.00071	0.00534	-0.00855	0.72608	27.65110	-8.08976	-15.65622	0.33238	0.13585	0.10636	0.01316	-0.00840	0.01557	25.44395	-1.81145	-1.16863	0.20838	0.55772	0.19380	0.03667	-0.08812	-0.01673	-8.44857	-0.84814	-10.20093	1.89641	-4.13787	8.20603	9.73604	9.43015	4.93635	-4.20113	10.61041	22.17598	-0.00697	-0.00098	0.00295	0.00227
164			1.63000	17.25962	-2.43768	3.06480	0.49906	0.01773	0.00351	-0.02786	0.00175	0.00084	0.00505	-0.00888	0.71892	27.61872	-8.10000	-15.56577	0.32341	0.13419	0.10390	0.01004	-0.00549	0.01412	25.34401	-1.70410	-1.15044	0.20349	0.55068	0.19037	0.03566	-0.08461	-0.02597	-9.88525	-1.03786	-11.40907	0.84496	-3.48697	7.51329	10.22259	8.71809	7.67565	-3.98361	10.61140	22.05503	-0.00680	-0.00105	0.00278	0.00238
165			1.64000	17.28824	-2.53714	2.94706	0.50437	0.01864	0.00264	-0.03020	0.00199	0.00066	0.00411	-0.00801	0.71324	27.59278	-8.12048	-15.49486	0.31162	0.13003	0.10103	0.00823	-0.00037	0.01064	25.24507	-1.58542	-1.10270	0.20837	0.54206	0.18731	0.03654	-0.08075	-0.03654	-10.57525	-1.13876	-11.92804	-0.95758	-2.77180	5.48646	10.81202	7.94534	10.89582	-3.75045	10.59759	21.90048	-0.00664	-0.00111	0.00259	0.00240
166			1.65000	17.31765	-2.63990	2.82672	0.51048	0.01969	0.00070	-0.03054	0.00210	0.00018	0.00214	-0.00713	0.70989	27.57300	-8.15301	-15.45625	0.30131	0.12255	0.09795	0.00763	0.00542	0.00588	25.14663	-1.45435	-1.02099	0.21439	0.53025	0.18325	0.03788	-0.07537	-0.04749	-10.61035	-1.14937	-12.05921	-3.11889	-2.06072	2.52604	11.35578	7.16762	14.45558	-3.50744	10.57627	21.71771	-0.00648	-0.00117	0.00239	0.00239
167			1.66000	17.34569	-2.74009	2.70629	0.51743	0.02085	-0.00154	-0.02908	0.00205	-0.00038	-0.00039	-0.00648	0.70679	27.55840	-8.19724	-15.45695	0.29129	0.11296	0.09423	0.00809	0.01064	0.00062	25.04763	-1.31179	-0.90303	0.21938	0.51565	0.17876	0.03948	-0.06834	-0.05771	-10.06327	-1.07869	-11.93046	-5.36861	-1.44464	-0.95417	11.73608	6.49542	18.05951	-3.25724	10.55371	21.51450	-0.00633	-0.00122	0.00219	0.00238
168			1.67000	17.37065	-2.83253	2.58843	0.52445	0.02177	-0.00396	-0.02652	0.00186	-0.00094	-0.00267	-0.00682	0.70307	27.54745	-8.25224	-15.49995	0.28406	0.10337	0.09114	0.00948	0.01477	-0.00442	24.94655	-1.16015	-0.75011	0.21710	0.50212	0.17408	0.04038	-0.06102	-0.06604	-9.12595	-0.97484	-11.54326	-7.53437	-0.99382	-4.54817	11.92923	6.06604	21.33929	-3.00016	10.53367	21.30008	-0.00617	-0.00125	0.00199	0.00238
169			1.68000	17.39223	-2.91490	2.47562	0.52812	0.02224	-0.00588	-0.02416	0.00163	-0.00132	-0.00431	-0.00824	0.69885	27.53836	-8.31675	-15.58331	0.28327	0.09567	0.08948	0.01129	0.01765	-0.00867	24.84123	-1.00220	-0.56755	0.20381	0.49242	0.16964	0.03962	-0.05513	-0.07173	-8.19891	-0.91475	-11.01773	-9.37796	-0.70101	-7.70433	12.00929	5.94569	23.92696	-2.73580	10.51729	21.08338	-0.00599	-0.00126	0.00182	0.00239
170			1.69000	17.41187	-2.98952	2.36817	0.53016	0.02324	-0.00692	-0.02344	0.00157	-0.00148	-0.00538	-0.00914	0.69543	27.53048	-8.38844	-15.69821	0.28276	0.09079	0.08838	0.01216	0.01927	-0.01134	24.73051	-0.84021	-0.36426	0.19215	0.48670	0.16711	0.03884	-0.05192	-0.07476	-7.70297	-0.95489	-10.57245	-10.62150	-0.46242	-9.74554	12.05588	6.05191	25.42763	-2.46461	10.50393	20.87148	-0.00580	-0.00124	0.00168	0.00239
171			1.70000	17.43188	-3.06207	2.26418	0.53302	0.02448	-0.00813	-0.02486	0.00171	-0.00171	-0.00620	-0.00859	0.69462	27.52491	-8.46450	-15.82872	0.27920	0.08718	0.08766	0.01054	0.01933	-0.01170	24.61567	-0.67670	-0.15301	0.18973	0.48336	0.16613	0.03865	-0.05191	-0.07420	-7.81251	-1.09854	-10.33845	-11.11434	-0.12018	-10.05364	12.07757	6.16790	25.39617	-2.18902	10.49344	20.66936	-0.00562	-0.00122	0.00158	0.00236
172			1.71000	17.45426	-3.13831	2.16134	0.53903	0.02482	-0.01002	-0.02831	0.00196	-0.00214	-0.00720	-0.00704	0.69518	27.52487	-8.54307	-15.95411	0.27104	0.08159	0.08597	0.00535	0.01735	-0.00952	24.50193	-0.51516	0.04976	0.19677	0.47819	0.16567	0.03812	-0.05397	-0.06938	-8.41945	-1.34379	-10.30380	-10.86048	0.55338	-8.47220	11.99249	6.00201	23.68197	-1.91341	10.48705	20.48047	-0.00547	-0.00120	0.00152	0.00230
173			1.72000	17.48077	-3.22184	2.05797	0.54766	0.02527	-0.01193	-0.03414	0.00234	-0.00264	-0.00855	-0.00641	0.69653	27.53608	-8.62196	-16.05643	0.26468	0.07458	0.08384	-0.00356	0.01391	-0.00582	24.39712	-0.35997	0.22998	0.20235	0.47260	0.16498	0.03445	-0.05607	-0.06153	-9.38699	-1.74737	-10.49115	-9.85030	1.81799	-5.49810	11.68551	5.30899	20.81573	-1.64250	10.48729	20.30806	-0.00535	-0.00117	0.00148	0.00222
174			1.73000	17.51388	-3.31552	1.95128	0.55994	0.02591	-0.01387	-0.04394	0.00285	-0.00331	-0.01001	-0.00752	0.69783	27.56591	-8.69582	-16.12532	0.26074	0.06688	0.08175	-0.01603	0.00957	-0.00175	24.30895	-0.21477	0.38280	0.20399	0.46736	0.16380	0.02776	-0.05631	-0.05314	-10.79914	-2.43470	-11.13673	-7.96088	3.81371	-1.79637	11.13622	4.03473	17.70998	-1.37923	10.49607	20.15455	-0.00527	-0.00115	0.00145	0.00214
175			1.74000	17.55777	-3.42415	1.83486	0.57300	0.02728	-0.01532	-0.05842	0.00355	-0.00409	-0.01153	-0.00944	0.69900	27.62143	-8.75602	-16.15516	0.25920	0.06030	0.08005	-0.03078	0.00515	0.00206	24.24224	-0.08107	0.51188	0.20312	0.46282	0.16236	0.01989	-0.05463	-0.04590	-12.64803	-3.47049	-12.33792	-5.27295	6.33347	2.11836	10.45224	2.42637	14.98016	-1.12419	10.51375	20.02088	-0.00522	-0.00113	0.00143	0.00209
176			1.75000	17.61592	-3.55024	1.70396	0.58569	0.02771	-0.01646	-0.07469	0.00407	-0.00484	-0.01302	-0.01199	0.70116	27.70496	-8.79619	-16.14484	0.26394	0.05448	0.07934	-0.04567	0.00149	0.00506	24.19711	0.04160	0.62260	0.19352	0.45938	0.16041	0.01209	-0.05221	-0.03994	-14.26882	-4.67760	-13.48462	-2.47658	8.80988	5.50780	9.77208	0.85812	12.74695	-0.87575	10.53901	19.90689	-0.00519	-0.00111	0.00143	0.00206
177			1.76000	17.68715	-3.68626	1.56441	0.59782	0.02695	-0.01726	-0.08763	0.00403	-0.00514	-0.01392	-0.01474	0.70397	27.81195	-8.81771	-16.10442	0.27260	0.05088	0.07999	-0.05780	-0.00065	0.00666	24.17054	0.15469	0.71872	0.17790	0.46003	0.15909	0.00600	-0.05052	-0.03527	-14.71452	-5.73423	-13.64292	-0.49695	10.69613	7.49821	9.20494	-0.41599	10.94212	-0.63104	10.57026	19.81164	-0.00518	-0.00109	0.00144	0.00207
178			1.77000	17.76633	-3.81736	1.43021	0.61066	0.02614	-0.01724	-0.09486	0.00359	-0.00472	-0.01397	-0.01654	0.70713	27.93381	-8.82784	-16.05260	0.27719	0.05054	0.08077	-0.06440	-0.00140	0.00664	24.15801	0.26043	0.80280	0.16987	0.46537	0.16018	0.00211	-0.05066	-0.03203	-13.74113	-6.45719	-12.52494	0.30481	11.82621	7.86846	8.86738	-1.33439	9.50090	-0.38606	10.60622	19.73320	-0.00518	-0.00108	0.00146	0.00212
179			1.78000	17.84850	-3.93189	1.31301	0.62326	0.02739	-0.01652	-0.09743	0.00320	-0.00382	-0.01371	-0.01718	0.71107	28.06293	-8.83383	-16.00517	0.27722	0.05317	0.08164	-0.06610	-0.00124	0.00556	24.15561	0.36229	0.87674	0.17177	0.47336	0.16273	-0.00052	-0.05365	-0.02988	-11.92751	-6.87656	-10.55810	0.17257	12.35213	7.14303	8.90091	-1.96903	8.35245	-0.13660	10.64641	19.66843	-0.00518	-0.00107	0.00148	0.00219
180			1.79000	17.93101	-4.02617	1.21827	0.63417	0.02769	-0.01609	-0.09755	0.00270	-0.00295	-0.01369	-0.01721	0.71503	28.19437	-8.84096	-15.97019	0.27640	0.05392	0.08178	-0.06541	-0.00042	0.00411	24.16057	0.46504	0.94162	0.17659	0.47720	0.16436	-0.00259	-0.05983	-0.02827	-10.02970	-7.09980	-8.26805	-0.53670	12.49320	5.99545	9.41708	-2.42513	7.40977	0.12161	10.69076	19.61248	-0.00517	-0.00106	0.00150	0.00229
181			1.80000	18.01316	-4.10294	1.14705	0.64482	0.02710	-0.01582	-0.09750	0.00230	-0.00217	-0.01388	-0.01749	0.71867	28.32555	-8.85316	-15.94956	0.27649	0.05296	0.08135	-0.06413	0.00072	0.00289	24.17145	0.57407	0.99778	0.17876	0.47763	0.16511	-0.00439	-0.06973	-0.02710	-8.51957	-7.23912	-5.97627	-1.59623	12.43226	4.92551	10.45739	-2.79228	6.57376	0.39159	10.73906	19.56043	-0.00514	-0.00105	0.00152	0.00239
182			1.81000	18.09573	-4.16737	1.09832	0.65385	0.02718	-0.01539	-0.09816	0.00216	-0.00148	-0.01437	-0.01827	0.72093	28.45572	-8.87399	-15.94135	0.27822	0.05160	0.08083	-0.06324	0.00197	0.00238	24.18767	0.69468	1.04470	0.17590	0.47545	0.16476	-0.00593	-0.08354	-0.02596	-7.48936	-7.37535	-3.83643	-2.91593	12.25899	4.28983	12.02247	-3.10051	5.69705	0.67370	10.79092	19.50883	-0.00509	-0.00104	0.00154	0.00246
183			1.82000	18.17962	-4.22371	1.07006	0.66475	0.02696	-0.01483	-0.09997	0.00209	-0.00091	-0.01529	-0.01823	0.72231	28.58462	-8.90762	-15.94067	0.27433	0.04806	0.07806	-0.06136	0.00307	0.00272	24.20904	0.83174	1.08001	0.18159	0.46911	0.16497	-0.00760	-0.10036	-0.02472	-6.77256	-7.52950	-1.93744	-4.42119	11.98582	4.29452	14.04058	-3.31068	4.65182	0.96516	10.84604	19.45595	-0.00504	-0.00103	0.00156	0.00249
184			1.83000	18.26521	-4.27378	1.05947	0.67496	0.02674	-0.01416	-0.10163	0.00203	-0.00043	-0.01612	-0.01797	0.72298	28.71202	-8.95749	-15.94137	0.26943	0.04473	0.07513	-0.05939	0.00395	0.00369	24.23480	0.98871	1.10079	0.18929	0.46490	0.16611	-0.00910	-0.11913	-0.02335	-6.12717	-7.66377	-0.29907	-5.92002	11.61347	4.80287	16.25884	-3.38479	3.48920	1.26031	10.90498	19.40107	-0.00502	-0.00101	0.00159	0.00248
185			1.84000	18.35173	-4.31718	1.06413	0.68296	0.02739	-0.01285	-0.10139	0.00195	-0.00001	-0.01619	-0.01888	0.72267	28.83708	-9.02336	-15.93990	0.26971	0.04498	0.07433	-0.05791	0.00484	0.00462	24.26366	1.16562	1.10634	0.18689	0.46933	0.16857	-0.00950	-0.13794	-0.02213	-5.32908	-7.69008	1.22202	-7.11725	11.11790	5.26507	18.21647	-3.29460	2.43542	1.55264	10.96913	19.34389	-0.00504	-0.00100	0.00163	0.00244
186			1.85000	18.43719	-4.35166	1.08412	0.69114	0.02913	-0.01030	-0.09820	0.00183	0.00032	-0.01536	-0.02056	0.72186	28.95756	-9.09981	-15.93832	0.27160	0.04937	0.07465	-0.05474	0.00580	0.00476	24.29306	1.35757	1.09953	0.18029	0.48266	0.17370	-0.00855	-0.15306	-0.02140	-4.22100	-7.52403	2.80836	-7.66223	10.36590	5.08908	19.38379	-2.93721	1.71910	1.83704	11.03994	19.28555	-0.00509	-0.00100	0.00168	0.00239
187			1.86000	18.51884	-4.37403	1.12070	0.69844	0.03076	-0.00752	-0.09232	0.00155	0.00048	-0.01398	-0.02280	0.72017	29.06820	-9.17664	-15.94113	0.27436	0.05522	0.07567	-0.04876	0.00613	0.00398	24.31846	1.55491	1.08549	0.17125	0.49923	0.17954	-0.00599	-0.15935	-0.02070	-2.87991	-7.19426	4.34175	-7.12197	9.19635	4.22839	19.37530	-2.16518	1.41538	2.11154	11.11753	19.22882	-0.00518	-0.00099	0.00173	0.00235
188			1.87000	18.59534	-4.38344	1.17157	0.70609	0.03146	-0.00524	-0.08633	0.00119	0.00046	-0.01262	-0.02500	0.71871	29.16264	-9.24024	-15.94750	0.27618	0.05979	0.07630	-0.04007	0.00477	0.00289	24.33395	1.74529	1.06929	0.16401	0.51279	0.18460	-0.00214	-0.15371	-0.01935	-1.66007	-6.83954	5.39086	-5.14659	7.57475	3.29682	18.13414	-0.91053	1.38716	2.37661	11.20030	19.17768	-0.00527	-0.00098	0.00179	0.00232
189			1.88000	18.66723	-4.38314	1.22932	0.71341	0.03179	-0.00321	-0.08187	0.00087	0.00031	-0.01131	-0.02607	0.71813	29.23552	-9.27768	-15.94781	0.27535	0.06399	0.07638	-0.02987	0.00159	0.00242	24.33437	1.91740	1.05343	0.16196	0.52220	0.18866	0.00246	-0.13886	-0.01663	-0.84970	-6.55071	5.72563	-1.90603	5.59428	3.00241	16.00550	0.72365	1.29425	2.63356	11.28531	19.13619	-0.00536	-0.00096	0.00186	0.00231
190			1.89000	18.73565	-4.37760	1.28698	0.72044	0.03311	-0.00070	-0.07837	0.00068	0.00007	-0.00987	-0.02600	0.71848	29.28403	-9.28280	-15.92946	0.27210	0.07043	0.07646	-0.01990	-0.00288	0.00319	24.31764	2.06455	1.03579	0.16242	0.52979	0.19217	0.00695	-0.12230	-0.01184	-0.43236	-6.27883	5.58941	1.76993	3.43797	3.71577	13.67596	2.43988	0.67132	2.88352	11.36988	19.10669	-0.00546	-0.00095	0.00196	0.00231
191			1.90000	18.80047	-4.36996	1.34204	0.72788	0.03484	0.00209	-0.07427	0.00061	-0.00019	-0.00857	-0.02495	0.71944	29.30876	-9.26026	-15.88231	0.26614	0.07747	0.07585	-0.01201	-0.00770	0.00546	24.28690	2.18755	1.00886	0.16538	0.53393	0.19491	0.01012	-0.11150	-0.00460	-0.24869	-5.92067	5.35937	4.82887	1.40108	5.55481	11.91283	3.82138	-0.87498	3.12773	11.45372	19.08929	-0.00558	-0.00095	0.00206	0.00234
192			1.91000	18.86080	-4.36197	1.39511	0.73439	0.03491	0.00415	-0.06859	0.00059	-0.00038	-0.00779	-0.02321	0.71863	29.31495	-9.22388	-15.80008	0.25677	0.08102	0.07348	-0.00791	-0.01125	0.00891	24.25028	2.29379	0.96199	0.17137	0.53094	0.19581	0.01092	-0.10992	0.00459	-0.18400	-5.43158	5.20382	6.60247	-0.13394	8.42750	11.14996	4.47718	-3.38759	3.36841	11.53907	19.08151	-0.00573	-0.00098	0.00215	0.00240
193			1.92000	18.91548	-4.35472	1.44704	0.73830	0.03513	0.00658	-0.06128	0.00065	-0.00057	-0.00711	-0.02150	0.71617	29.31178	-9.18955	-15.68070	0.24748	0.08473	0.07088	-0.00826	-0.01345	0.01281	24.21872	2.39280	0.88683	0.17727	0.52975	0.19703	0.00858	-0.11705	0.01408	-0.22459	-4.82086	5.04075	7.15064	-0.85942	11.90152	11.24579	4.17774	-6.38902	3.60892	11.62926	19.07893	-0.00590	-0.00103	0.00222	0.00249
194			1.93000	18.96363	-4.34965	1.49680	0.74082	0.03515	0.00937	-0.05276	0.00077	-0.00074	-0.00613	-0.01985	0.71223	29.30963	-9.16665	-15.52702	0.23718	0.08944	0.06839	-0.01203	-0.01489	0.01609	24.20227	2.49107	0.78324	0.18644	0.53399	0.19961	0.00347	-0.12737	0.02150	-0.42919	-4.09722	4.65419	7.04739	-0.68687	15.19886	11.70573	2.92857	-8.96626	3.85352	11.72641	19.07650	-0.00607	-0.00108	0.00227	0.00262
195			1.94000	19.00421	-4.34895	1.54090	0.74384	0.03526	0.01225	-0.04285	0.00092	-0.00078	-0.00482	-0.01863	0.70819	29.31691	-9.15523	-15.34797	0.22725	0.09545	0.06668	-0.01706	-0.01596	0.01790	24.20713	2.59148	0.66197	0.19804	0.54384	0.20320	-0.00352	-0.13560	0.02392	-0.79651	-3.23340	3.90464	6.76126	0.18460	17.35148	12.15333	0.98043	-10.09833	4.10550	11.83103	19.06967	-0.00621	-0.00114	0.00232	0.00275
196			1.95000	19.03562	-4.35410	1.57549	0.74735	0.03556	0.01485	-0.03100	0.00105	-0.00063	-0.00359	-0.01893	0.70556	29.33732	-9.15015	-15.16033	0.22379	0.10175	0.06661	-0.02152	-0.01634	0.01796	24.23350	2.69630	0.54275	0.20190	0.55582	0.20617	-0.01042	-0.13880	0.01925	-1.21084	-2.20949	2.83467	6.37502	1.32964	17.64797	12.50306	-1.24246	-9.17624	4.36587	11.94183	19.05541	-0.00632	-0.00118	0.00235	0.00287
197			1.96000	19.05606	-4.36509	1.59793	0.75287	0.03593	0.01690	-0.01782	0.00112	-0.00027	-0.00312	-0.02028	0.70485	29.36919	-9.14615	-14.98374	0.22420	0.10558	0.06645	-0.02408	-0.01561	0.01622	24.27641	2.80845	0.44667	0.20074	0.56267	0.20761	-0.01525	-0.13596	0.00826	-1.60222	-1.08819	1.46162	5.90599	2.31080	16.28111	12.79836	-3.27220	-6.42682	4.63392	12.05567	19.03164	-0.00639	-0.00121	0.00237	0.00296
198			1.97000	19.06496	-4.38182	1.60475	0.75771	0.03646	0.01871	-0.00532	0.00114	0.00033	-0.00301	-0.02117	0.70523	29.40777	-9.13971	-14.82923	0.22384	0.10877	0.06608	-0.02451	-0.01475	0.01380	24.32819	2.92995	0.38715	0.20271	0.56668	0.20870	-0.01802	-0.12974	-0.00588	-2.07117	-0.01296	-0.36641	5.56789	2.92147	14.25993	13.04552	-4.81542	-2.69452	4.90770	12.16825	18.99748	-0.00645	-0.00124	0.00238	0.00301
199			1.98000	19.06351	-4.40567	1.59024	0.76025	0.03553	0.02059	0.00428	0.00109	0.00126	-0.00256	-0.02098	0.70607	29.44886	-9.12827	-14.69531	0.22190	0.11278	0.06581	-0.02379	-0.01461	0.01175	24.38234	3.06081	0.36792	0.20896	0.57220	0.21091	-0.01952	-0.12287	-0.02034	-2.71817	0.87057	-2.71229	5.52838	3.20742	12.51576	13.21634	-5.87184	1.17328	5.18437	12.27661	18.95399	-0.00651	-0.00127	0.00239	0.00303
200			1.99000	19.05427	-4.43790	1.54968	0.76379	0.03434	0.02266	0.00933	0.00100	0.00249	-0.00180	-0.02023	0.70888	29.49022	-9.11101	-14.57482	0.21938	0.11856	0.06611	-0.02293	-0.01531	0.01054	24.43528	3.19968	0.38621	0.21708	0.58174	0.21475	-0.02027	-0.11713	-0.03350	-3.49328	1.43209	-5.35689	5.69200	3.31020	11.43382	13.31300	-6.56236	4.61182	5.46074	12.37977	18.90480	-0.00657	-0.00130	0.00240	0.00303
201			2.00000	19.04111	-4.47847	1.48182	0.76769	0.03309	0.02458	0.00832	0.00092	0.00387	-0.00081	-0.01965	0.71291	29.53141	-9.08941	-14.46043	0.21870	0.12558	0.06748	-0.02281	-0.01652	0.01025	24.48557	3.34480	0.43533	0.22129	0.59449	0.21929	-0.02035	-0.11339	-0.04432	-4.32910	1.54450	-7.95451	5.89920	3.38865	11.04702	13.37413	-7.01319	7.29665	5.73418	12.47821	18.85542	-0.00664	-0.00133	0.00242	0.00302
202			2.01000	19.02927	-4.52692	1.38893	0.77083	0.03186	0.02554	0.00058	0.00087	0.00501	-0.00005	-0.01928	0.71521	29.57362	-9.06564	-14.34615	0.21760	0.13116	0.06896	-0.02355	-0.01754	0.01044	24.53366	3.49457	0.50662	0.22115	0.60427	0.22248	-0.02030	-0.11113	-0.05180	-5.13627	1.14008	-10.05608	6.02007	3.60140	11.09723	13.42508	-7.35138	9.07575	6.00289	12.57218	18.81146	-0.00669	-0.00134	0.00243	0.00300
203			2.02000	19.02420	-4.58134	1.27885	0.77301	0.02925	0.02556	-0.01279	0.00080	0.00549	0.00019	-0.01899	0.71499	29.61926	-9.04175	-14.23107	0.21560	0.13275	0.06906	-0.02496	-0.01739	0.01029	24.58130	3.64729	0.59084	0.21741	0.60656	0.22380	-0.02052	-0.10959	-0.05530	-5.67374	0.25147	-11.06743	5.88313	4.05432	11.05705	13.43851	-7.65710	9.88102	6.26549	12.66088	18.77662	-0.00672	-0.00136	0.00245	0.00297
204			2.03000	19.03040	-4.63686	1.16584	0.77310	0.02722	0.02556	-0.02970	0.00075	0.00528	0.00025	-0.01876	0.71410	29.67083	-9.01955	-14.12063	0.21506	0.13422	0.06939	-0.02689	-0.01626	0.00970	24.63087	3.80063	0.67835	0.21134	0.60769	0.22455	-0.02089	-0.10971	-0.05472	-5.73964	-1.01262	-10.63719	5.41231	4.71803	10.59185	13.36780	-7.87858	9.65738	6.52135	12.74235	18.75154	-0.00675	-0.00137	0.00245	0.00292
205			2.04000	19.05092	-4.68813	1.06483	0.76983	0.02578	0.02580	-0.04780	0.00071	0.00456	0.00033	-0.01877	0.71323	29.72955	-9.00044	-14.02049	0.21815	0.13655	0.07073	-0.02911	-0.01466	0.00909	24.68345	3.95172	0.75884	0.20293	0.60946	0.22480	-0.02070	-0.11195	-0.04989	-5.43077	-2.47119	-9.06359	4.74166	5.36996	9.96134	13.21857	-7.83069	8.39916	6.77051	12.81453	18.73384	-0.00677	-0.00139	0.00244	0.00287
206			2.05000	19.08670	-4.73282	0.98405	0.76450	0.02366	0.02638	-0.06512	0.00068	0.00371	0.00041	-0.01829	0.71388	29.79383	-8.98578	-13.92936	0.22305	0.13896	0.07227	-0.03096	-0.01321	0.00903	24.73788	4.09808	0.82187	0.19911	0.61237	0.22518	-0.01990	-0.11652	-0.04157	-5.03776	-3.91999	-7.11436	4.07983	5.74322	9.72313	13.04436	-7.32934	6.29656	7.01431	12.87631	18.71843	-0.00680	-0.00143	0.00242	0.00283
207			2.06000	19.13684	-4.77181	0.92289	0.75968	0.02045	0.02777	-0.08072	0.00061	0.00310	0.00072	-0.01621	0.71715	29.86044	-8.97708	-13.83992	0.22506	0.14229	0.07311	-0.03184	-0.01236	0.00978	24.79078	4.23826	0.85999	0.20871	0.61940	0.22732	-0.01908	-0.12331	-0.03184	-4.76224	-5.22390	-5.55800	3.52415	5.78149	10.16820	12.89968	-6.39127	3.83257	7.25527	12.92825	18.69897	-0.00683	-0.00147	0.00241	0.00281
208			2.07000	19.19932	-4.80698	0.87405	0.75480	0.01832	0.02987	-0.09331	0.00052	0.00287	0.00123	-0.01357	0.72132	29.92713	-8.97585	-13.74459	0.22669	0.14787	0.07450	-0.03234	-0.01184	0.01127	24.83893	4.37248	0.87206	0.22152	0.63080	0.23033	-0.01733	-0.13111	-0.02294	-4.56443	-6.28428	-4.77303	2.96403	5.61248	11.07846	12.81894	-5.24182	1.63561	7.49590	12.97208	18.67036	-0.00686	-0.00150	0.00239	0.00280
209			2.08000	19.27067	-4.83868	0.82927	0.74678	0.01555	0.03159	-0.10034	0.00034	0.00288	0.00173	-0.01182	0.72439	29.99294	-8.98409	-13.64145	0.23443	0.15250	0.07691	-0.03327	-0.01040	0.01286	24.88016	4.50235	0.86354	0.22264	0.64116	0.23204	-0.01419	-0.13731	-0.01714	-4.23179	-6.96845	-4.64709	2.13418	5.37153	11.82381	12.81825	-4.17498	0.28540	7.73784	13.01033	18.63025	-0.00688	-0.00154	0.00236	0.00279
210			2.09000	19.34564	-4.86509	0.78347	0.73863	0.01330	0.03267	-0.10116	0.00014	0.00299	0.00184	-0.01054	0.72661	30.05732	-9.00399	-13.53700	0.24333	0.15528	0.07924	-0.03387	-0.00719	0.01350	24.91406	4.63073	0.84553	0.21963	0.64849	0.23231	-0.01135	-0.14024	-0.01652	-3.65762	-7.21365	-4.90312	0.87466	5.22673	11.74008	12.91183	-3.48160	0.22439	7.98149	13.04639	18.57908	-0.00689	-0.00156	0.00234	0.00279
211			2.10000	19.41952	-4.88473	0.73389	0.72848	0.01150	0.03292	-0.09770	-0.00003	0.00320	0.00160	-0.00928	0.72621	30.12143	-9.03592	-13.44346	0.25030	0.15576	0.08094	-0.03431	-0.00256	0.01244	24.94185	4.76142	0.83299	0.21720	0.65131	0.23082	-0.00970	-0.13849	-0.02214	-3.03216	-7.14311	-5.46334	-0.63341	5.41724	10.50653	13.07950	-3.35097	1.69728	8.22600	13.08384	18.51929	-0.00689	-0.00158	0.00232	0.00277
212			2.11000	19.49026	-4.89911	0.67700	0.71963	0.00958	0.03219	-0.09373	-0.00013	0.00356	0.00102	-0.00790	0.72482	30.18867	-9.07609	-13.37317	0.25354	0.15375	0.08171	-0.03481	0.00227	0.00949	24.96551	4.89801	0.84245	0.21982	0.65072	0.22842	-0.00923	-0.13167	-0.03368	-2.66187	-6.95898	-6.39469	-1.99532	6.03692	8.15045	13.25742	-3.72809	4.68354	8.47024	13.12498	18.45401	-0.00689	-0.00158	0.00228	0.00275
213			2.12000	19.55808	-4.91209	0.60877	0.71385	0.00878	0.03062	-0.09102	-0.00018	0.00401	-0.00023	-0.00673	0.72446	30.26178	-9.11738	-13.33560	0.25561	0.14989	0.08211	-0.03491	0.00630	0.00500	24.98523	5.04295	0.88853	0.22496	0.64746	0.22526	-0.00880	-0.12056	-0.04928	-2.66095	-6.76889	-7.63230	-2.95920	6.84380	4.86054	13.39920	-4.28422	8.83557	8.71323	13.16997	18.38576	-0.00688	-0.00158	0.00224	0.00272
214			2.13000	19.62352	-4.92709	0.52702	0.70804	0.00730	0.02803	-0.08872	-0.00018	0.00432	-0.00173	-0.00723	0.72203	30.33945	-9.15278	-13.33669	0.26135	0.14343	0.08272	-0.03399	0.00920	-0.00057	24.99824	5.19730	0.98010	0.21840	0.63974	0.22089	-0.00693	-0.10618	-0.06623	-2.89574	-6.56707	-8.93522	-3.50995	7.49378	0.84994	13.46809	-4.67120	13.62680	8.95477	13.21732	18.31612	-0.00687	-0.00158	0.00219	0.00270
215			2.14000	19.68651	-4.94538	0.43257	0.70148	0.00553	0.02543	-0.08582	-0.00014	0.00444	-0.00282	-0.00800	0.71871	30.41792	-9.17675	-13.38017	0.26754	0.13815	0.08406	-0.03150	0.01116	-0.00695	25.00058	5.36051	1.12055	0.20814	0.63480	0.21777	-0.00439	-0.09085	-0.08317	-3.18883	-6.31662	-10.06545	-3.67162	7.92393	-3.61574	13.41466	-4.87147	18.54220	9.19546	13.26469	18.24574	-0.00686	-0.00158	0.00214	0.00269
216			2.15000	19.74655	-4.96706	0.32803	0.69319	0.00308	0.02309	-0.08187	-0.00008	0.00440	-0.00302	-0.00792	0.71677	30.49514	-9.18456	-13.46686	0.27371	0.13647	0.08714	-0.02865	0.01228	-0.01371	24.99169	5.53086	1.30888	0.19971	0.63767	0.21712	-0.00258	-0.07663	-0.09871	-3.47208	-6.00164	-10.89938	-3.43341	8.28470	-7.96339	13.21846	-5.10740	22.92595	9.43690	13.31043	18.17477	-0.00684	-0.00159	0.00209	0.00270
217			2.16000	19.80316	-4.99213	0.21671	0.68461	0.00034	0.02101	-0.07717	-0.00001	0.00419	-0.00299	-0.00776	0.71652	30.57143	-9.17403	-13.59055	0.28219	0.13633	0.09115	-0.02692	0.01237	-0.01960	24.97529	5.70540	1.53649	0.18774	0.64191	0.21735	-0.00201	-0.06541	-0.10907	-3.69679	-5.64117	-11.32615	-2.89966	8.59983	-11.23951	12.89804	-5.42273	25.79403	9.68108	13.35408	18.10372	-0.00681	-0.00160	0.00205	0.00273
218			2.17000	19.85618	-5.01964	0.10345	0.67971	-0.00146	0.01892	-0.07260	0.00003	0.00375	-0.00363	-0.00656	0.71853	30.64725	-9.14874	-13.73532	0.28642	0.13526	0.09379	-0.02644	0.01142	-0.02259	24.95684	5.87950	1.78319	0.18512	0.64306	0.21723	-0.00275	-0.05969	-0.11062	-3.75763	-5.29051	-11.22263	-2.30282	8.79108	-12.62273	12.49532	-5.70450	26.29827	9.92951	13.39618	18.03358	-0.00676	-0.00160	0.00202	0.00277
219			2.18000	19.90608	-5.04735	-0.00594	0.67781	-0.00356	0.01639	-0.06868	0.00006	0.00309	-0.00474	-0.00484	0.72157	30.72341	-9.11657	-13.88107	0.28725	0.13218	0.09517	-0.02771	0.00977	-0.02226	24.94249	6.04807	2.02320	0.19089	0.64233	0.21648	-0.00478	-0.05987	-0.10353	-3.62894	-5.00875	-10.62229	-1.81379	8.90133	-12.06738	12.04517	-5.95715	24.51156	10.18175	13.43718	17.96526	-0.00670	-0.00159	0.00200	0.00278
220			2.19000	19.95376	-5.07359	-0.10724	0.67416	-0.00508	0.01409	-0.06523	0.00007	0.00245	-0.00577	-0.00412	0.72281	30.80174	-9.08467	-14.01255	0.29087	0.12942	0.09704	-0.03095	0.00793	-0.01981	24.93772	6.20748	2.23755	0.19127	0.64177	0.21504	-0.00767	-0.06407	-0.09118	-3.49249	-4.78924	-9.76174	-1.44414	8.99445	-10.16376	11.59259	-6.26625	21.31963	10.43583	13.47736	17.89898	-0.00663	-0.00158	0.00199	0.00276
221			2.20000	19.99984	-5.09968	-0.19941	0.67016	-0.00602	0.01227	-0.06219	0.00004	0.00197	-0.00633	-0.00389	0.72139	30.88323	-9.05717	-14.12099	0.29284	0.12780	0.09882	-0.03434	0.00602	-0.01597	24.94582	6.35670	2.41782	0.19133	0.64162	0.21324	-0.01081	-0.07026	-0.07707	-3.59079	-4.56972	-8.88303	-1.11962	8.94921	-7.53623	11.18377	-6.57758	17.61486	10.68950	13.51737	17.83398	-0.00660	-0.00158	0.00200	0.00274
222			2.21000	20.04447	-5.12892	-0.28315	0.66572	-0.00749	0.01045	-0.05935	-0.00004	0.00157	-0.00638	-0.00459	0.71877	30.96588	-9.03600	-14.20153	0.29709	0.12681	0.10144	-0.03692	0.00402	-0.01156	24.96653	6.49595	2.56211	0.18542	0.64238	0.21118	-0.01298	-0.07695	-0.06329	-3.97692	-4.32091	-8.08752	-0.77271	8.61061	-4.67954	10.82872	-6.74442	13.97452	10.94202	13.55900	17.76950	-0.00662	-0.00159	0.00201	0.00274
223			2.22000	20.08768	-5.16373	-0.35949	0.66094	-0.00797	0.00907	-0.05679	-0.00014	0.00128	-0.00634	-0.00558	0.71596	31.04641	-9.02115	-14.25333	0.30238	0.12694	0.10440	-0.03819	0.00215	-0.00733	24.99722	6.62611	2.67282	0.17737	0.64422	0.20920	-0.01409	-0.08280	-0.05149	-4.45622	-4.08260	-7.36833	-0.41532	8.05294	-2.10922	10.51504	-6.76248	10.83961	11.19449	13.60416	17.70565	-0.00666	-0.00161	0.00201	0.00277
224			2.23000	20.12981	-5.20346	-0.42892	0.65613	-0.00897	0.00748	-0.05483	-0.00024	0.00099	-0.00683	-0.00502	0.71427	31.12314	-9.01119	-14.28143	0.30358	0.12509	0.10573	-0.03798	0.00067	-0.00394	25.03510	6.74863	2.75676	0.18054	0.64315	0.20634	-0.01547	-0.08627	-0.04251	-4.78489	-3.91717	-6.71841	-0.11793	7.48133	-0.21339	10.23051	-6.73419	8.51545	11.44926	13.65399	17.64332	-0.00670	-0.00162	0.00201	0.00284
225			2.24000	20.17140	-5.24553	-0.49228	0.65267	-0.01043	0.00568	-0.05405	-0.00034	0.00071	-0.00762	-0.00391	0.71496	31.19607	-9.00439	-14.29357	0.30456	0.12222	0.10664	-0.03762	-0.00040	-0.00185	25.07780	6.86530	2.82272	0.18781	0.64178	0.20343	-0.01696	-0.08730	-0.03693	-4.91747	-3.87060	-6.22883	0.15367	7.08552	0.94154	9.96970	-6.76116	7.11201	11.70867	13.70817	17.58356	-0.00674	-0.00163	0.00199	0.00293
226			2.25000	20.21348	-5.28823	-0.55187	0.65202	-0.01172	0.00423	-0.05497	-0.00041	0.00052	-0.00803	-0.00386	0.71729	31.26708	-8.99774	-14.29667	0.30859	0.12114	0.10864	-0.03849	-0.00143	-0.00103	25.12382	6.97798	2.88000	0.18843	0.64434	0.20207	-0.01797	-0.08635	-0.03493	-4.98296	-3.95400	-6.04677	0.54401	7.02388	1.47799	9.72219	-6.96384	6.62496	11.97399	13.76509	17.52662	-0.00677	-0.00164	0.00197	0.00301
227			2.26000	20.25702	-5.33152	-0.61146	0.65110	-0.01273	0.00358	-0.05668	-0.00043	0.00045	-0.00786	-0.00442	0.71940	31.33935	-8.98716	-14.29589	0.31509	0.12284	0.11171	-0.04059	-0.00247	-0.00138	25.17311	7.08844	2.93770	0.18249	0.65047	0.20226	-0.01869	-0.08412	-0.03591	-4.99475	-4.11116	-6.12112	1.02386	7.28491	1.47839	9.51704	-7.39858	6.89231	12.24538	13.82301	17.47172	-0.00679	-0.00165	0.00194	0.00310
228			2.27000	20.30204	-5.37411	-0.67239	0.64768	-0.01341	0.00356	-0.05707	-0.00040	0.00044	-0.00750	-0.00535	0.72058	31.41472	-8.97072	-14.29677	0.32496	0.12610	0.11550	-0.04266	-0.00294	-0.00269	25.22610	7.19865	3.00203	0.16926	0.65667	0.20292	-0.01855	-0.08177	-0.03840	-4.74009	-4.21153	-6.11712	1.30592	7.58223	0.96107	9.40794	-7.90654	7.54067	12.52263	13.88097	17.41812	-0.00680	-0.00166	0.00191	0.00317
229			2.28000	20.34674	-5.41218	-0.73176	0.64334	-0.01466	0.00366	-0.05452	-0.00031	0.00041	-0.00743	-0.00528	0.72163	31.49116	-8.95049	-14.30484	0.33258	0.12828	0.11803	-0.04223	-0.00227	-0.00453	25.28163	7.30994	3.07411	0.16154	0.66042	0.20350	-0.01833	-0.08027	-0.04070	-4.03284	-4.13362	-5.70251	1.15174	7.58170	0.02137	9.39489	-8.21551	8.14215	12.80557	13.93844	17.36489	-0.00680	-0.00167	0.00188	0.00324
230			2.29000	20.38860	-5.44118	-0.78433	0.64346	-0.01549	0.00347	-0.04921	-0.00014	0.00031	-0.00768	-0.00385	0.72461	31.56447	-8.93043	-14.32402	0.33341	0.12959	0.11909	-0.03823	-0.00059	-0.00645	25.33718	7.42245	3.15097	0.16795	0.66484	0.20449	-0.01880	-0.08026	-0.04184	-2.91547	-3.84741	-4.77872	0.59247	7.15321	-1.15429	9.42415	-8.16159	8.42271	13.09396	13.99491	17.31126	-0.00678	-0.00168	0.00187	0.00328
231			2.30000	20.42552	-5.45818	-0.82525	0.64656	-0.01717	0.00198	-0.04163	0.00005	0.00012	-0.00824	-0.00278	0.72778	31.63045	-8.91361	-14.35560	0.33292	0.12785	0.11952	-0.03165	0.00159	-0.00809	25.38997	7.53529	3.22811	0.17517	0.66572	0.20430	-0.01826	-0.08121	-0.04107	-1.57864	-3.38560	-3.42126	-0.18434	6.29220	-2.36347	9.46406	-7.69011	8.27586	13.38717	14.04967	17.25576	-0.00675	-0.00168	0.00186	0.00331
232			2.31000	20.45607	-5.46229	-0.85077	0.64855	-0.01801	0.00122	-0.03240	0.00024	0.00003	-0.00862	-0.00275	0.72865	31.68496	-8.90192	-14.39842	0.33377	0.12674	0.11968	-0.02325	0.00370	-0.00927	25.43704	7.64751	3.30044	0.17537	0.66543	0.20445	-0.01604	-0.08351	-0.03877	-0.22250	-2.80066	-1.76504	-0.97426	5.05167	-3.45743	9.52336	-6.86046	7.70883	13.68350	14.10226	17.19688	-0.00671	-0.00168	0.00186	0.00329
233			2.32000	20.47957	-5.45437	-0.85876	0.64838	-0.01685	0.00173	-0.02282	0.00034	-0.00001	-0.00818	-0.00369	0.72741	31.72486	-8.89550	-14.44984	0.33617	0.13002	0.12133	-0.01415	0.00547	-0.01007	25.47673	7.75847	3.36377	0.16801	0.67069	0.20635	-0.01287	-0.08765	-0.03565	0.95114	-2.17323	-0.04473	-1.58065	3.62327	-4.31233	9.59956	-5.86858	6.83520	13.97979	14.15281	17.13410	-0.00667	-0.00168	0.00186	0.00324
234			2.33000	20.49646	-5.43728	-0.85012	0.64602	-0.01610	0.00250	-0.01476	0.00036	-0.00009	-0.00713	-0.00482	0.72518	31.74981	-8.89294	-14.50593	0.33894	0.13494	0.12380	-0.00638	0.00641	-0.01038	25.50926	7.86784	3.41582	0.15876	0.67951	0.20912	-0.01017	-0.09251	-0.03224	1.71458	-1.61668	1.38685	-1.82595	2.35671	-4.77197	9.65870	-4.99253	5.84216	14.27172	14.20199	17.06855	-0.00665	-0.00168	0.00187	0.00315
235			2.34000	20.50849	-5.41604	-0.82971	0.64365	-0.01601	0.00362	-0.01032	0.00030	-0.00018	-0.00632	-0.00498	0.72333	31.76369	-8.89123	-14.56155	0.33812	0.13865	0.12455	-0.00246	0.00582	-0.01001	25.53735	7.97536	3.45693	0.15784	0.68708	0.21194	-0.00916	-0.09600	-0.02919	1.84661	-1.26852	2.17988	-1.52479	1.66246	-4.69720	9.62799	-4.51000	4.93781	14.55475	14.25108	17.00321	-0.00666	-0.00168	0.00188	0.00303
236			2.35000	20.51904	-5.39744	-0.80538	0.64607	-0.01627	0.00438	-0.01086	0.00015	-0.00020	-0.00639	-0.00435	0.72400	31.77434	-8.88534	-14.61080	0.33366	0.13918	0.12306	-0.00373	0.00329	-0.00914	25.56549	8.08035	3.48992	0.16617	0.69040	0.21387	-0.01013	-0.09626	-0.02691	1.25702	-1.23105	2.22283	-0.56657	1.77455	-4.10904	9.42678	-4.57080	4.26672	14.82509	14.30191	16.94163	-0.00669	-0.00169	0.00190	0.00290
237			2.36000	20.53204	-5.38798	-0.78416	0.64908	-0.01711	0.00472	-0.01529	-0.00010	-0.00015	-0.00694	-0.00437	0.72632	31.79004	-8.86941	-14.64921	0.33444	0.13828	0.12199	-0.00872	-0.00051	-0.00838	25.59851	8.18170	3.51864	0.16761	0.69059	0.21489	-0.01185	-0.09306	-0.02542	0.13668	-1.44634	1.80456	0.87488	2.49404	-3.28415	9.03115	-5.05681	3.84894	15.08051	14.35628	16.88679	-0.00675	-0.00171	0.00192	0.00277
238			2.37000	20.54953	-5.39086	-0.76813	0.65205	-0.01699	0.00620	-0.02035	-0.00039	-0.00012	-0.00707	-0.00465	0.72850	31.81431	-8.84029	-14.67628	0.33687	0.14078	0.12186	-0.01384	-0.00432	-0.00805	25.63851	8.27819	3.54601	0.16511	0.69392	0.21716	-0.01342	-0.08818	-0.02453	-1.07074	-1.70347	1.45978	2.33223	3.26544	-2.61760	8.49891	-5.60760	3.59216	15.32077	14.41533	16.84015	-0.00683	-0.00173	0.00196	0.00266
239			2.38000	20.57066	-5.40449	-0.75370	0.65463	-0.01703	0.00827	-0.02282	-0.00063	-0.00014	-0.00647	-0.00439	0.72995	31.84424	-8.79963	-14.69553	0.33697	0.14609	0.12238	-0.01578	-0.00713	-0.00829	25.68380	8.36900	3.57289	0.16605	0.70178	0.22054	-0.01446	-0.08297	-0.02387	-1.90230	-1.79887	1.59889	3.35663	3.59866	-2.42559	7.92301	-5.89538	3.42457	15.54738	14.47980	16.80202	-0.00692	-0.00175	0.00202	0.00257
240			2.39000	20.59261	-5.42356	-0.73483	0.65483	-0.01806	0.01001	-0.02131	-0.00081	-0.00027	-0.00544	-0.00402	0.72996	31.87363	-8.75181	-14.71318	0.33681	0.15172	0.12350	-0.01372	-0.00837	-0.00929	25.73051	8.45405	3.59964	0.16647	0.71068	0.22378	-0.01440	-0.07740	-0.02347	-2.12441	-1.65813	2.29361	3.81008	3.37205	-2.84985	7.35795	-5.82971	3.38933	15.76303	14.54942	16.77162	-0.00701	-0.00177	0.00209	0.00250
241			2.40000	20.61242	-5.44208	-0.70653	0.65587	-0.01772	0.01211	-0.01657	-0.00084	-0.00054	-0.00458	-0.00412	0.73007	31.89704	-8.70042	-14.73578	0.33690	0.15787	0.12454	-0.00873	-0.00834	-0.01093	25.77490	8.53360	3.62756	0.16542	0.71969	0.22730	-0.01342	-0.07129	-0.02369	-1.81390	-1.31989	3.31149	3.84522	2.74847	-3.78035	6.81773	-5.51321	3.54968	15.97020	14.62251	16.74778	-0.00707	-0.00177	0.00217	0.00245
242			2.41000	20.62796	-5.45612	-0.66743	0.65716	-0.01717	0.01413	-0.01042	-0.00077	-0.00089	-0.00438	-0.00430	0.73039	31.91148	-8.64731	-14.76720	0.33685	0.16171	0.12424	-0.00238	-0.00761	-0.01241	25.81473	8.60820	3.65850	0.16550	0.72351	0.22965	-0.01194	-0.06489	-0.02412	-1.23741	-0.89565	4.25446	3.69597	1.89894	-4.78762	6.33727	-5.00321	3.80858	16.17055	14.69564	16.72839	-0.00710	-0.00177	0.00224	0.00238
243			2.42000	20.63878	-5.46459	-0.62049	0.65903	-0.01785	0.01563	-0.00543	-0.00072	-0.00114	-0.00426	-0.00379	0.73015	31.91557	-8.59416	-14.80526	0.33236	0.16333	0.12246	0.00386	-0.00713	-0.01250	25.84792	8.67853	3.69190	0.17306	0.72360	0.23078	-0.01018	-0.06020	-0.02368	-0.72452	-0.54856	4.71751	3.57545	0.90450	-5.22801	5.98017	-4.22393	3.87856	16.36367	14.76468	16.71080	-0.00711	-0.00177	0.00230	0.00228
244			2.43000	20.64646	-5.46955	-0.57233	0.66184	-0.01909	0.01718	-0.00339	-0.00069	-0.00123	-0.00367	-0.00329	0.72967	31.90919	-8.54296	-14.84089	0.32653	0.16566	0.12081	0.00880	-0.00758	-0.01076	25.87231	8.74526	3.72352	0.18058	0.72534	0.23254	-0.00748	-0.05892	-0.02173	-0.51416	-0.39498	4.54543	3.58944	-0.14550	-4.73387	5.78219	-3.16319	3.53818	16.54781	14.82610	16.69191	-0.00711	-0.00177	0.00235	0.00215
245			2.44000	20.65338	-5.47427	-0.52895	0.66256	-0.01915	0.01954	-0.00378	-0.00064	-0.00123	-0.00259	-0.00328	0.72801	31.89353	-8.49568	-14.86485	0.32334	0.17089	0.12038	0.01227	-0.00838	-0.00791	25.88682	8.80900	3.74829	0.18003	0.73038	0.23554	-0.00418	-0.06077	-0.01851	-0.54436	-0.40562	4.02978	3.54809	-1.11407	-3.59919	5.71789	-2.01368	2.83021	16.72108	14.87783	16.66917	-0.00712	-0.00178	0.00237	0.00200
246			2.45000	20.66074	-5.47971	-0.49113	0.66250	-0.01832	0.02210	-0.00436	-0.00056	-0.00126	-0.00136	-0.00321	0.72660	31.87084	-8.45548	-14.87549	0.32160	0.17763	0.12085	0.01449	-0.00795	-0.00514	25.89281	8.87034	3.76338	0.17656	0.73818	0.23911	-0.00155	-0.06434	-0.01493	-0.53420	-0.44528	3.66945	3.07585	-1.86175	-2.50248	5.73385	-1.07188	1.99197	16.88229	14.91979	16.64157	-0.00713	-0.00179	0.00237	0.00183
247			2.46000	20.66799	-5.48406	-0.45494	0.66280	-0.01754	0.02421	-0.00347	-0.00048	-0.00142	-0.00038	-0.00311	0.72572	31.84403	-8.42636	-14.87933	0.32037	0.18309	0.12116	0.01562	-0.00534	-0.00329	25.89365	8.93010	3.76929	0.17311	0.74490	0.24213	-0.00026	-0.06783	-0.01203	-0.33290	-0.40021	3.68056	2.04181	-2.29292	-1.89344	5.77635	-0.56390	1.28534	17.03096	14.95417	16.61032	-0.00715	-0.00181	0.00236	0.00167
248			2.47000	20.67384	-5.48565	-0.41693	0.66367	-0.01619	0.02612	-0.00112	-0.00040	-0.00166	0.00029	-0.00275	0.72573	31.81628	-8.41067	-14.88434	0.31846	0.18770	0.12115	0.01551	-0.00117	-0.00253	25.89364	8.98907	3.76910	0.17312	0.75130	0.24477	-0.00031	-0.06969	-0.01060	-0.03779	-0.24822	3.89370	0.68261	-2.37147	-1.80491	5.77088	-0.53350	0.90476	17.16681	14.98421	16.57848	-0.00717	-0.00183	0.00235	0.00152
249			2.48000	20.67741	-5.48464	-0.37657	0.66488	-0.01571	0.02736	0.00190	-0.00035	-0.00184	0.00065	-0.00233	0.72558	31.79066	-8.40767	-14.89608	0.31569	0.18976	0.12032	0.01436	0.00350	-0.00269	25.89597	9.04738	3.76748	0.17541	0.75451	0.24637	-0.00123	-0.06837	-0.01089	0.21332	-0.03062	4.05715	-0.69827	-2.15262	-2.10251	5.65107	-0.83892	0.94770	17.28976	15.01315	16.54987	-0.00720	-0.00184	0.00234	0.00138
250			2.49000	20.67836	-5.48195	-0.33545	0.66551	-0.01652	0.02788	0.00460	-0.00033	-0.00189	0.00055	-0.00242	0.72408	31.76904	-8.41512	-14.91758	0.31381	0.18834	0.11845	0.01263	0.00783	-0.00350	25.90166	9.10462	3.76932	0.17479	0.75163	0.24663	-0.00239	-0.06350	-0.01271	0.38083	0.17874	4.04921	-1.93802	-1.73467	-2.66282	5.40413	-1.27026	1.39478	17.40017	15.04320	16.52735	-0.00723	-0.00186	0.00235	0.00126
251			2.50000	20.67726	-5.47826	-0.29542	0.66656	-0.01646	0.02840	0.00611	-0.00028	-0.00185	-0.00004	-0.00204	0.72123	31.75253	-8.43036	-14.95053	0.30774	0.18548	0.11510	0.01043	0.01138	-0.00467	25.90993	9.16025	3.77846	0.18005	0.74581	0.24616	-0.00340	-0.05613	-0.01555	0.47653	0.30323	3.85719	-2.94903	-1.19854	-3.37801	5.05848	-1.64526	2.13580	17.49908	15.07540	16.51215	-0.00726	-0.00187	0.00238	0.00115
252			2.51000	20.67523	-5.47403	-0.25824	0.66772	-0.01500	0.02827	0.00586	-0.00022	-0.00167	-0.00099	-0.00198	0.71866	31.74155	-8.45044	-14.99498	0.30260	0.18259	0.11274	0.00803	0.01364	-0.00599	25.91887	9.21381	3.79709	0.18378	0.74119	0.24555	-0.00393	-0.04732	-0.01868	0.48588	0.29461	3.48228	-3.58327	-0.58672	-4.08972	4.62139	-1.87343	3.00315	17.58841	15.10972	16.50357	-0.00729	-0.00187	0.00241	0.00107
253			2.52000	20.67385	-5.47008	-0.22574	0.66701	-0.01450	0.02715	0.00331	-0.00020	-0.00130	-0.00243	-0.00302	0.71637	31.73653	-8.47112	-15.04844	0.30377	0.17734	0.11115	0.00508	0.01351	-0.00717	25.92687	9.26417	3.82552	0.17786	0.73419	0.24461	-0.00402	-0.03715	-0.02142	0.29500	0.12876	2.85446	-3.56822	0.13133	-4.57080	4.06577	-2.01619	3.82988	17.67043	15.14505	16.49940	-0.00729	-0.00187	0.00245	0.00100
254			2.53000	20.67499	-5.46902	-0.20104	0.66530	-0.01481	0.02519	-0.00210	-0.00023	-0.00071	-0.00420	-0.00357	0.71602	31.73858	-8.48582	-15.10498	0.30662	0.17095	0.11016	0.00075	0.01022	-0.00781	25.93416	9.30984	3.86286	0.17428	0.72765	0.24318	-0.00435	-0.02632	-0.02313	-0.28971	-0.20957	1.82714	-2.60824	1.00612	-4.52231	3.38064	-2.19308	4.45167	17.74714	15.17936	16.49684	-0.00728	-0.00186	0.00247	0.00093
255			2.54000	20.68097	-5.47542	-0.18889	0.66642	-0.01520	0.02333	-0.01025	-0.00034	0.00000	-0.00581	-0.00287	0.71794	31.74939	-8.48664	-15.15476	0.30550	0.16587	0.10913	-0.00485	0.00404	-0.00751	25.94240	9.34913	3.90649	0.18101	0.72495	0.24234	-0.00527	-0.01623	-0.02315	-1.33070	-0.69994	0.42371	-0.67841	1.95894	-3.74318	2.61405	-2.41306	4.66016	17.81893	15.21022	16.49349	-0.00724	-0.00185	0.00249	0.00085
256			2.55000	20.69347	-5.49320	-0.19200	0.66808	-0.01609	0.02237	-0.01892	-0.00052	0.00064	-0.00709	-0.00178	0.72136	31.76896	-8.46808	-15.18760	0.30577	0.16293	0.10846	-0.01024	-0.00356	-0.00642	25.95316	9.38079	3.95123	0.18754	0.72499	0.24272	-0.00629	-0.00819	-0.02095	-2.54120	-1.20760	-0.92453	1.77980	2.74961	-2.45243	1.84696	-2.57959	4.30202	17.88479	15.23560	16.48752	-0.00718	-0.00184	0.00249	0.00075
257			2.56000	20.71173	-5.52175	-0.20655	0.67120	-0.01720	0.02244	-0.02461	-0.00071	0.00100	-0.00764	-0.00087	0.72473	31.79439	-8.42965	-15.19970	0.30620	0.16292	0.10826	-0.01383	-0.01066	-0.00535	25.96707	9.40406	3.99090	0.19183	0.72842	0.24455	-0.00724	-0.00256	-0.01696	-3.42234	-1.52509	-1.61253	4.10257	3.21473	-1.27464	1.14211	-2.67893	3.46670	17.94249	15.25427	16.47820	-0.00712	-0.00183	0.00247	0.00061
258			2.57000	20.73248	-5.55585	-0.22322	0.67635	-0.01796	0.02328	-0.02523	-0.00083	0.00097	-0.00713	-0.00076	0.72578	31.82201	-8.37448	-15.19633	0.30417	0.16611	0.10864	-0.01493	-0.01594	-0.00510	25.98490	9.41920	4.02184	0.19354	0.73443	0.24717	-0.00812	0.00121	-0.01223	-3.61924	-1.54123	-1.35226	5.78031	3.37265	-0.74648	0.53660	-2.75814	2.43401	17.98886	15.26611	16.46639	-0.00707	-0.00182	0.00244	0.00044
259			2.58000	20.75197	-5.58827	-0.23251	0.68256	-0.01823	0.02479	-0.02148	-0.00081	0.00054	-0.00576	-0.00204	0.72585	31.84884	-8.30791	-15.18727	0.30400	0.17235	0.11037	-0.01401	-0.01868	-0.00573	26.00656	9.42721	4.04338	0.18841	0.74267	0.25043	-0.00834	0.00333	-0.00757	-3.05404	-1.33467	-0.31303	6.53900	3.27823	-0.92982	0.07394	-2.73916	1.41317	18.02037	15.27195	16.45428	-0.00705	-0.00183	0.00240	0.00025
260			2.59000	20.76804	-5.61201	-0.22846	0.68956	-0.01737	0.02684	-0.01572	-0.00060	-0.00022	-0.00419	-0.00409	0.72465	31.87264	-8.23761	-15.18120	0.30328	0.17952	0.11195	-0.01147	-0.01835	-0.00670	26.03010	9.42978	4.05570	0.18142	0.74930	0.25317	-0.00760	0.00378	-0.00327	-1.85279	-1.07915	1.08865	6.29762	2.94899	-1.55070	-0.21809	-2.47045	0.49256	18.03460	15.27325	16.44406	-0.00706	-0.00185	0.00237	0.00004
261			2.60000	20.78032	-5.62171	-0.20978	0.69593	-0.01648	0.02925	-0.01011	-0.00031	-0.00110	-0.00260	-0.00623	0.72326	31.89168	-8.17222	-15.18360	0.30277	0.18632	0.11293	-0.00798	-0.01541	-0.00746	26.05195	9.42850	4.05943	0.17478	0.75462	0.25572	-0.00594	0.00351	0.00031	-0.36329	-0.88950	2.36953	5.29144	2.42328	-2.27372	-0.38947	-1.91341	-0.22868	18.03129	15.27141	16.43723	-0.00713	-0.00187	0.00235	-0.00015
262			2.61000	20.78944	-5.61682	-0.18012	0.70010	-0.01550	0.03160	-0.00598	-0.00007	-0.00182	-0.00109	-0.00723	0.72311	31.90490	-8.11718	-15.19552	0.30152	0.19296	0.11380	-0.00414	-0.01156	-0.00780	26.06885	9.42438	4.05681	0.17407	0.76129	0.25800	-0.00393	0.00414	0.00268	0.85752	-0.76972	3.14609	4.06698	1.77712	-2.84950	-0.53707	-1.19426	-0.63733	18.01292	15.26788	16.43492	-0.00724	-0.00190	0.00235	-0.00030
263			2.62000	20.79637	-5.60292	-0.14591	0.70498	-0.01478	0.03301	-0.00359	0.00004	-0.00211	0.00012	-0.00708	0.72428	31.91173	-8.07243	-15.21426	0.29731	0.19789	0.11425	-0.00037	-0.00840	-0.00782	26.07911	9.41768	4.05136	0.18060	0.76791	0.25947	-0.00198	0.00678	0.00366	1.39488	-0.66427	3.33378	3.11118	1.09758	-3.22643	-0.74220	-0.50247	-0.70489	17.98378	15.26412	16.43793	-0.00736	-0.00193	0.00238	-0.00039
264			2.63000	20.80187	-5.58778	-0.11254	0.70932	-0.01458	0.03366	-0.00237	0.00003	-0.00199	0.00065	-0.00706	0.72566	31.91214	-8.03444	-15.23679	0.29502	0.19998	0.11409	0.00279	-0.00653	-0.00790	26.08305	9.40820	4.04661	0.18370	0.77076	0.26025	-0.00054	0.01185	0.00330	1.26823	-0.53307	3.10310	2.59417	0.52293	-3.54113	-1.05367	-0.04932	-0.46861	17.94875	15.26143	16.44641	-0.00748	-0.00195	0.00244	-0.00043
265			2.64000	20.80631	-5.57676	-0.08308	0.71122	-0.01496	0.03351	-0.00178	-0.00006	-0.00160	0.00019	-0.00705	0.72734	31.90759	-7.99870	-15.26232	0.29601	0.19861	0.11325	0.00473	-0.00597	-0.00834	26.08334	9.39547	4.04598	0.18351	0.76817	0.25968	-0.00022	0.01924	0.00175	0.74030	-0.37955	2.61643	2.50840	0.23183	-3.90902	-1.48717	0.01621	0.02305	17.91217	15.26046	16.45953	-0.00759	-0.00196	0.00253	-0.00043
266			2.65000	20.80989	-5.57244	-0.05965	0.71223	-0.01600	0.03280	-0.00152	-0.00018	-0.00107	-0.00066	-0.00682	0.72927	31.90132	-7.96058	-15.29079	0.29752	0.19566	0.11220	0.00529	-0.00662	-0.00906	26.08349	9.37904	4.05239	0.18392	0.76366	0.25854	-0.00088	0.02817	-0.00039	0.06082	-0.22010	1.96055	2.79894	0.23834	-4.27892	-2.02215	-0.23376	0.63715	17.87684	15.26139	16.47592	-0.00768	-0.00197	0.00263	-0.00039
267			2.66000	20.81259	-5.57523	-0.04352	0.71283	-0.01657	0.03249	-0.00110	-0.00029	-0.00055	-0.00089	-0.00628	0.73189	31.89532	-7.91691	-15.32096	0.29877	0.19612	0.11277	0.00537	-0.00826	-0.00978	26.08550	9.35827	4.06641	0.18578	0.76576	0.25903	-0.00177	0.03756	-0.00194	-0.59110	-0.05034	1.26048	3.32827	0.31411	-4.51528	-2.61424	-0.53102	1.12383	17.84422	15.26384	16.49415	-0.00774	-0.00196	0.00273	-0.00035
268			2.67000	20.81411	-5.58419	-0.03433	0.71456	-0.01662	0.03281	-0.00002	-0.00038	-0.00011	-0.00061	-0.00536	0.73483	31.88889	-7.86713	-15.35023	0.29753	0.19941	0.11399	0.00609	-0.01051	-0.01002	26.08904	9.33232	4.08525	0.19166	0.77336	0.26113	-0.00219	0.04636	-0.00184	-1.12408	0.15117	0.65090	3.94286	0.18982	-4.50200	-3.22662	-0.62524	1.25931	17.81464	15.26703	16.51320	-0.00777	-0.00194	0.00282	-0.00031
269			2.68000	20.81387	-5.59802	-0.03065	0.71594	-0.01691	0.03292	0.00201	-0.00043	0.00019	-0.00072	-0.00473	0.73689	31.87928	-7.81243	-15.37508	0.29657	0.20115	0.11457	0.00797	-0.01271	-0.00954	26.09246	9.30013	4.10436	0.19599	0.77752	0.26249	-0.00181	0.05380	0.00017	-1.42213	0.38301	0.22341	4.50034	-0.23954	-4.23440	-3.84794	-0.43028	1.00341	17.78831	15.26974	16.53166	-0.00776	-0.00192	0.00289	-0.00027
270			2.69000	20.81129	-5.61353	-0.03026	0.71749	-0.01740	0.03247	0.00496	-0.00038	0.00026	-0.00110	-0.00507	0.73709	31.86397	-7.75523	-15.39339	0.29663	0.20095	0.11476	0.01076	-0.01406	-0.00858	26.09400	9.26079	4.11992	0.19441	0.77704	0.26273	-0.00068	0.06011	0.00350	-1.25634	0.60280	0.05612	4.81290	-0.88986	-3.84380	-4.47674	-0.00198	0.48055	17.76539	15.27068	16.54798	-0.00773	-0.00190	0.00294	-0.00024
271			2.70000	20.80599	-5.62476	-0.03014	0.71918	-0.01781	0.03180	0.00839	-0.00018	0.00003	-0.00127	-0.00567	0.73611	31.84188	-7.69912	-15.40580	0.29569	0.20065	0.11496	0.01375	-0.01406	-0.00754	26.09237	9.21379	4.12996	0.19168	0.77573	0.26257	0.00082	0.06622	0.00736	-0.46168	0.74354	0.19420	4.74933	-1.59421	-3.50148	-5.12120	0.55912	-0.13946	17.74560	15.26888	16.56079	-0.00767	-0.00188	0.00296	-0.00021
272			2.71000	20.79824	-5.62506	-0.02708	0.72139	-0.01777	0.03102	0.01158	0.00015	-0.00045	-0.00117	-0.00565	0.73540	31.81359	-7.64733	-15.41507	0.29198	0.20115	0.11537	0.01629	-0.01277	-0.00669	26.08681	9.15882	4.13427	0.19397	0.77617	0.26221	0.00241	0.07248	0.01129	0.89708	0.75697	0.64018	4.32040	-2.21954	-3.30034	-5.77196	1.14491	-0.77413	17.72794	15.26393	16.56963	-0.00761	-0.00187	0.00296	-0.00020
273			2.72000	20.78879	-5.60959	-0.01796	0.72287	-0.01863	0.02957	0.01387	0.00059	-0.00113	-0.00124	-0.00526	0.73446	31.78039	-7.60226	-15.42407	0.28763	0.19948	0.11510	0.01819	-0.01011	-0.00610	26.07768	9.09598	4.13272	0.19807	0.77311	0.26053	0.00381	0.07797	0.01523	2.63034	0.62092	1.42213	3.56468	-2.70209	-3.28413	-6.40305	1.65500	-1.44492	17.71101	15.25627	16.57527	-0.00756	-0.00186	0.00293	-0.00021
274			2.73000	20.77899	-5.57540	0.00100	0.72550	-0.01940	0.02784	0.01472	0.00108	-0.00190	-0.00128	-0.00493	0.73323	31.74393	-7.56597	-15.43635	0.28195	0.19703	0.11448	0.01934	-0.00648	-0.00587	26.06626	9.02556	4.12480	0.20297	0.76897	0.25849	0.00480	0.08285	0.01920	4.49673	0.32712	2.52975	2.55872	-3.01841	-3.46009	-7.01652	2.03140	-2.16479	17.69372	15.24664	16.57907	-0.00752	-0.00186	0.00290	-0.00022
275			2.74000	20.77046	-5.52239	0.03273	0.72679	-0.02054	0.02610	0.01371	0.00156	-0.00259	-0.00113	-0.00492	0.73137	31.70579	-7.53929	-15.45446	0.27775	0.19442	0.11400	0.01988	-0.00280	-0.00582	26.05413	8.94768	4.11025	0.20469	0.76446	0.25654	0.00526	0.08753	0.02301	6.18709	-0.09264	3.75753	1.52100	-3.18029	-3.69139	-7.62482	2.27481	-2.88289	17.67538	15.23579	16.58232	-0.00750	-0.00186	0.00289	-0.00024
276			2.75000	20.76465	-5.45374	0.07681	0.72377	-0.02148	0.02546	0.01132	0.00198	-0.00320	-0.00083	-0.00545	0.72744	31.66735	-7.52119	-15.47781	0.27693	0.19252	0.11320	0.01996	0.00022	-0.00570	26.04227	8.86254	4.08965	0.19936	0.75847	0.25517	0.00525	0.09215	0.02637	7.55067	-0.55909	4.82854	0.63749	-3.21539	-3.82495	-8.22257	2.42441	-3.50701	17.65513	15.22456	16.58571	-0.00749	-0.00186	0.00288	-0.00027
277			2.76000	20.76182	-5.37253	0.13053	0.71948	-0.02240	0.02528	0.00914	0.00237	-0.00369	-0.00039	-0.00529	0.72339	31.62975	-7.51014	-15.50465	0.27478	0.19125	0.11207	0.01946	0.00249	-0.00550	26.03101	8.77060	4.06444	0.19775	0.75362	0.25410	0.00521	0.09715	0.02896	8.65420	-0.95509	5.61317	-0.04917	-3.16166	-3.86589	-8.79869	2.51565	-3.96685	17.63217	15.21375	16.58963	-0.00749	-0.00186	0.00288	-0.00031
278			2.77000	20.76075	-5.28099	0.19076	0.71570	-0.02342	0.02480	0.00855	0.00271	-0.00395	-0.00004	-0.00412	0.72161	31.59353	-7.50437	-15.53402	0.27156	0.18990	0.11108	0.01883	0.00370	-0.00549	26.02022	8.67248	4.03649	0.20282	0.75052	0.25281	0.00540	0.10269	0.03067	9.42096	-1.15717	6.11284	-0.41856	-3.07308	-3.92731	-9.34884	2.60133	-4.23471	17.60562	15.20409	16.59457	-0.00749	-0.00185	0.00289	-0.00036
279			2.78000	20.75955	-5.18410	0.25470	0.71256	-0.02549	0.02383	0.00974	0.00298	-0.00393	-0.00009	-0.00257	0.72099	31.55819	-7.49952	-15.56510	0.26832	0.18616	0.10917	0.01857	0.00331	-0.00585	26.00905	8.56872	4.00765	0.21071	0.74428	0.25061	0.00607	0.10822	0.03150	9.61472	-1.11041	6.39505	-0.28353	-3.00431	-4.13284	-9.88411	2.77144	-4.31725	17.57443	15.19612	16.60079	-0.00750	-0.00185	0.00289	-0.00042
280			2.79000	20.75680	-5.08894	0.32053	0.71309	-0.02718	0.02263	0.01185	0.00295	-0.00374	-0.00048	-0.00120	0.72075	31.52253	-7.48962	-15.59757	0.26283	0.18111	0.10639	0.01873	0.00157	-0.00673	25.99569	8.45956	3.97945	0.22094	0.73586	0.24798	0.00760	0.11361	0.03169	9.21359	-0.88929	6.59438	0.33144	-2.97922	-4.58728	-10.39419	3.11614	-4.24149	17.53797	15.19009	16.60836	-0.00751	-0.00185	0.00289	-0.00048
281			2.80000	20.75234	-5.00074	0.38821	0.71509	-0.02931	0.02065	0.01367	0.00274	-0.00338	-0.00099	-0.00125	0.72021	31.48535	-7.47011	-15.63262	0.26091	0.17480	0.10427	0.01973	-0.00070	-0.00814	25.97767	8.34552	3.95298	0.22228	0.72506	0.24475	0.00968	0.11800	0.03131	8.42109	-0.63000	6.83785	1.20492	-3.00718	-5.32131	-10.82825	3.64682	-4.04406	17.49642	15.18587	16.61712	-0.00753	-0.00185	0.00288	-0.00054
282			2.81000	20.74694	-4.92215	0.45863	0.71425	-0.03159	0.01836	0.01450	0.00239	-0.00299	-0.00111	-0.00285	0.71825	31.44556	-7.43899	-15.67204	0.26543	0.16974	0.10428	0.02174	-0.00269	-0.00999	25.95313	8.22770	3.92880	0.20958	0.71488	0.24150	0.01146	0.12091	0.03062	7.47652	-0.42304	7.17187	2.06408	-3.09859	-6.25315	-11.12779	4.27583	-3.79121	17.45090	15.18322	16.62696	-0.00756	-0.00186	0.00286	-0.00058
283			2.82000	20.74149	-4.85336	0.53276	0.70984	-0.03359	0.01701	0.01463	0.00201	-0.00279	-0.00044	-0.00401	0.71607	31.40246	-7.39736	-15.71749	0.27125	0.16896	0.10606	0.02413	-0.00364	-0.01198	25.92163	8.10768	3.90668	0.19619	0.71153	0.23984	0.01283	0.12222	0.03001	6.65832	-0.28945	7.56778	2.57208	-3.23869	-7.22855	-11.21531	4.87426	-3.57312	17.40366	15.18164	16.63754	-0.00761	-0.00188	0.00282	-0.00058
284			2.83000	20.73621	-4.79146	0.61096	0.70798	-0.03481	0.01701	0.01488	0.00175	-0.00284	0.00006	-0.00357	0.71593	31.35629	-7.35049	-15.77044	0.27158	0.16963	0.10644	0.02574	-0.00283	-0.01334	25.88428	7.98799	3.88545	0.19626	0.71122	0.23944	0.01442	0.12033	0.02956	6.21876	-0.21335	7.91441	2.43220	-3.37756	-8.03942	-11.02290	5.31615	-3.45635	17.35770	15.18006	16.64790	-0.00764	-0.00190	0.00278	-0.00055
285			2.84000	20.73070	-4.73171	0.69195	0.70880	-0.03475	0.01681	0.01550	0.00166	-0.00281	-0.00051	-0.00224	0.71799	31.30841	-7.30631	-15.83111	0.26903	0.16780	0.10517	0.02613	-0.00055	-0.01363	25.84340	7.87151	3.86364	0.20544	0.70696	0.23759	0.01581	0.11434	0.02867	6.09721	-0.15270	7.96349	1.71976	-3.44091	-8.44720	-10.56070	5.48452	-3.39310	17.31650	15.17730	16.65619	-0.00767	-0.00191	0.00274	-0.00048
286			2.85000	20.72437	-4.67247	0.77107	0.71000	-0.03569	0.01474	0.01607	0.00166	-0.00229	-0.00163	-0.00091	0.71952	31.26103	-7.27011	-15.89643	0.26548	0.16132	0.10322	0.02510	0.00140	-0.01288	25.80212	7.76091	3.84138	0.21627	0.69626	0.23290	0.01613	0.10598	0.02660	5.80949	-0.03766	7.37638	0.98691	-3.36901	-8.26765	-9.94422	5.28848	-3.20741	17.28326	15.17252	16.66040	-0.00766	-0.00192	0.00268	-0.00037
287			2.86000	20.71685	-4.61871	0.84018	0.71238	-0.03616	0.01274	0.01634	0.00143	-0.00162	-0.00250	-0.00061	0.71942	31.21632	-7.24061	-15.95950	0.26212	0.15490	0.10125	0.02304	0.00152	-0.01148	25.76362	7.65752	3.82135	0.22180	0.68518	0.22860	0.01481	0.09878	0.02328	4.87545	0.20052	6.02550	0.78630	-3.17306	-7.56264	-9.33369	4.73287	-2.72081	17.25978	15.16548	16.65930	-0.00763	-0.00192	0.00261	-0.00026
288			2.87000	20.70784	-4.57847	0.89196	0.71585	-0.03555	0.01187	0.01641	0.00087	-0.00103	-0.00261	-0.00184	0.71794	31.17518	-7.21241	-16.01432	0.26116	0.15216	0.10045	0.02082	-0.00000	-0.01015	25.73008	7.56140	3.80778	0.21728	0.67929	0.22692	0.01219	0.09479	0.01900	3.26738	0.56626	4.17131	1.19495	-2.91126	-6.67105	-8.82817	3.96876	-1.88836	17.24594	15.15617	16.65280	-0.00757	-0.00192	0.00253	-0.00016
289			2.88000	20.69725	-4.55730	0.92350	0.71673	-0.03512	0.01117	0.01607	0.00018	-0.00048	-0.00226	-0.00383	0.71514	31.13750	-7.18065	-16.05938	0.26353	0.15163	0.10123	0.01903	-0.00219	-0.00929	25.70159	7.47184	3.80420	0.20512	0.67653	0.22620	0.00952	0.09324	0.01429	1.36596	0.96226	2.25052	1.89583	-2.64293	-5.90546	-8.44265	3.23812	-0.87236	17.24004	15.14514	16.64186	-0.00749	-0.00191	0.00243	-0.00009
290			2.89000	20.68568	-4.55550	0.93632	0.71641	-0.03456	0.01072	0.01527	-0.00039	-0.00008	-0.00238	-0.00555	0.71290	31.10266	-7.14388	-16.09641	0.26700	0.15123	0.10191	0.01777	-0.00378	-0.00878	25.67648	7.38770	3.81108	0.19332	0.67344	0.22566	0.00787	0.09236	0.01027	-0.23378	1.25600	0.67608	2.42271	-2.41833	-5.40668	-8.14713	2.75872	0.03526	17.23907	15.13261	16.62809	-0.00739	-0.00189	0.00233	-0.00005
291			2.90000	20.67381	-4.56653	0.93593	0.71807	-0.03442	0.01040	0.01486	-0.00064	0.00013	-0.00324	-0.00621	0.71310	31.06995	-7.10512	-16.12962	0.26863	0.14935	0.10127	0.01704	-0.00377	-0.00852	25.65218	7.30760	3.82548	0.18897	0.66934	0.22537	0.00757	0.09092	0.00788	-1.00674	1.39878	-0.21514	2.40760	-2.27429	-5.25106	-7.91410	2.62302	0.58487	17.23930	15.11824	16.61334	-0.00727	-0.00188	0.00223	-0.00006
292			2.91000	20.66152	-4.58026	0.93070	0.72233	-0.03575	0.00897	0.01604	-0.00057	0.00011	-0.00486	-0.00601	0.71533	31.03839	-7.06937	-16.16459	0.26802	0.14353	0.09921	0.01711	-0.00221	-0.00852	25.62655	7.23004	3.84259	0.19182	0.66151	0.22400	0.00828	0.08849	0.00746	-0.85870	1.46267	-0.27764	1.87336	-2.26410	-5.45493	-7.76815	2.77595	0.67184	17.23690	15.10179	16.59893	-0.00716	-0.00186	0.00214	-0.00011
293			2.92000	20.64781	-4.58859	0.92901	0.72721	-0.03577	0.00718	0.01935	-0.00027	-0.00002	-0.00651	-0.00570	0.71823	31.00613	-7.03922	-16.20545	0.26681	0.13837	0.09786	0.01828	-0.00025	-0.00888	25.59865	7.15290	3.85765	0.19582	0.65563	0.22260	0.00945	0.08642	0.00898	-0.06116	1.54455	0.41044	1.16644	-2.44503	-5.92756	-7.75895	3.11689	0.30251	17.22860	15.08376	16.58602	-0.00707	-0.00185	0.00206	-0.00019
294			2.93000	20.63157	-4.58707	0.93755	0.73166	-0.03550	0.00558	0.02443	0.00010	-0.00017	-0.00776	-0.00622	0.72070	30.97077	-7.01398	-16.25336	0.26817	0.13447	0.09736	0.02065	0.00130	-0.00947	25.56831	7.07387	3.86637	0.19347	0.65176	0.22191	0.01036	0.08533	0.01224	1.10695	1.67203	1.67044	0.60598	-2.81567	-6.52358	-7.93113	3.54215	-0.47090	17.21249	15.06554	16.57600	-0.00700	-0.00184	0.00200	-0.00027
295			2.94000	20.61211	-4.57318	0.96110	0.73734	-0.03575	0.00400	0.03057	0.00050	-0.00026	-0.00901	-0.00706	0.72363	30.93037	-6.99129	-16.30750	0.27013	0.12972	0.09636	0.02366	0.00203	-0.00995	25.53632	6.99029	3.86545	0.19025	0.64653	0.22109	0.01086	0.08498	0.01681	2.45740	1.82600	3.26363	0.35109	-3.31417	-7.06173	-8.28048	3.92217	-1.56695	17.18890	15.04886	16.57019	-0.00697	-0.00184	0.00195	-0.00033
296			2.95000	20.58915	-4.54606	1.00156	0.74350	-0.03636	0.00272	0.03675	0.00089	-0.00027	-0.00995	-0.00751	0.72562	30.88398	-6.96854	-16.36488	0.26879	0.12486	0.09447	0.02631	0.00190	-0.00996	25.50456	6.90039	3.85257	0.19160	0.63988	0.21988	0.01104	0.08469	0.02219	3.79768	1.97293	4.91291	0.41860	-3.85382	-7.32791	-8.72157	4.17050	-2.89893	17.15971	15.03496	16.56921	-0.00697	-0.00184	0.00193	-0.00037
297			2.96000	20.56314	-4.50679	1.05817	0.74802	-0.03581	0.00332	0.04188	0.00119	-0.00044	-0.00942	-0.00785	0.72576	30.83198	-6.94423	-16.42101	0.26544	0.12593	0.09362	0.02814	0.00145	-0.00960	25.47500	6.80359	3.82608	0.19305	0.64044	0.22089	0.01072	0.08451	0.02816	4.96833	2.07031	6.46236	0.61674	-4.34990	-7.24989	-9.12260	4.28660	-4.36409	17.12767	15.02365	16.57250	-0.00697	-0.00184	0.00193	-0.00038
298			2.97000	20.53506	-4.45747	1.12974	0.75280	-0.03436	0.00503	0.04545	0.00135	-0.00081	-0.00753	-0.00883	0.72574	30.77563	-6.91960	-16.47336	0.26368	0.13249	0.09486	0.02930	0.00148	-0.00922	25.44890	6.70104	3.78526	0.18899	0.64887	0.22394	0.00982	0.08352	0.03419	5.94703	2.07749	7.96463	0.59146	-4.71542	-7.02701	-9.34931	4.30865	-5.81187	17.09543	15.01403	16.57836	-0.00698	-0.00184	0.00194	-0.00036
299			2.98000	20.50625	-4.39949	1.21659	0.75798	-0.03395	0.00612	0.04709	0.00147	-0.00118	-0.00564	-0.01036	0.72575	30.71708	-6.89818	-16.52402	0.26421	0.13725	0.09597	0.02977	0.00259	-0.00912	25.42661	6.59523	3.73086	0.18056	0.65401	0.22580	0.00862	0.08014	0.03889	6.77744	1.95438	9.50435	0.13298	-4.83784	-7.00666	-9.32770	4.24864	-7.00585	17.06474	15.00492	16.58497	-0.00698	-0.00183	0.00196	-0.00034
300			2.99000	20.47839	-4.33395	1.31926	0.76402	-0.03411	0.00645	0.04632	0.00155	-0.00143	-0.00440	-0.01171	0.72604	30.65919	-6.88249	-16.57881	0.26402	0.13836	0.09572	0.02909	0.00459	-0.00970	25.40785	6.48949	3.66653	0.17479	0.65354	0.22597	0.00754	0.07511	0.04102	7.45580	1.67171	11.00162	-0.63045	-4.61048	-7.44917	-9.06819	4.07648	-7.66718	17.03647	14.99585	16.59035	-0.00698	-0.00182	0.00199	-0.00032
301			3.00000	20.45337	-4.26219	1.43650	0.77115	-0.03296	0.00638	0.04306	0.00151	-0.00157	-0.00389	-0.01235	0.72667	30.60522	-6.87168	-16.64412	0.26051	0.13757	0.09445	0.02709	0.00668	-0.01113	25.39211	6.38702	3.59863	0.17663	0.65067	0.22522	0.00679	0.07041	0.04007	7.92312	1.24571	12.25902	-1.36117	-4.02758	-8.41168	-8.65626	3.77920	-7.61512	17.01047	14.98690	16.59384	-0.00697	-0.00181	0.00201	-0.00030
302			3.01000	20.43264	-4.18642	1.56486	0.77786	-0.03031	0.00613	0.03817	0.00131	-0.00159	-0.00389	-0.01253	0.72687	30.55742	-6.86159	-16.72439	0.25462	0.13618	0.09286	0.02475	0.00773	-0.01310	25.37850	6.29005	3.53470	0.18418	0.64729	0.22417	0.00648	0.06780	0.03652	7.97981	0.80319	13.01745	-1.63022	-3.31525	-9.65782	-8.24086	3.46035	-6.87929	16.98557	14.97856	16.59588	-0.00697	-0.00180	0.00203	-0.00030
303			3.02000	20.41620	-4.11229	1.69773	0.78514	-0.02837	0.00469	0.03373	0.00098	-0.00119	-0.00429	-0.01304	0.72756	30.51454	-6.84556	-16.81762	0.24988	0.13299	0.09186	0.02365	0.00667	-0.01474	25.36473	6.19857	3.48068	0.19189	0.64334	0.22262	0.00696	0.06814	0.03173	7.38042	0.55819	12.97156	-1.08352	-2.89599	-10.61339	-7.98656	3.33566	-5.73933	16.96029	14.97157	16.59810	-0.00696	-0.00179	0.00206	-0.00031
304			3.03000	20.40210	-4.04755	1.82535	0.79223	-0.02748	0.00274	0.03200	0.00060	-0.00063	-0.00475	-0.01394	0.72844	30.47149	-6.81772	-16.91335	0.24699	0.12962	0.09162	0.02464	0.00354	-0.01506	25.34732	6.11040	3.43852	0.19714	0.64052	0.22151	0.00857	0.07108	0.02765	6.21501	0.67048	11.97324	0.24529	-3.13660	-10.67085	-7.97317	3.57855	-4.62735	16.93334	14.96634	16.60241	-0.00696	-0.00178	0.00209	-0.00032
305			3.04000	20.38688	-3.99661	1.93802	0.79789	-0.02608	0.00150	0.03448	0.00031	-0.00029	-0.00536	-0.01453	0.72829	30.42152	-6.77701	-16.99706	0.24323	0.12727	0.09102	0.02748	-0.00039	-0.01346	25.32292	6.02241	3.40541	0.20212	0.63710	0.22072	0.01140	0.07460	0.02569	5.04071	1.12614	10.31685	1.82014	-4.12496	-9.66342	-8.15136	4.22710	-3.95124	16.90350	14.96353	16.61077	-0.00695	-0.00177	0.00213	-0.00035
306			3.05000	20.36699	-3.95635	2.03195	0.80051	-0.02611	0.00135	0.04127	0.00032	-0.00022	-0.00561	-0.01479	0.72710	30.35917	-6.72890	-17.05871	0.24068	0.12595	0.08981	0.03176	-0.00336	-0.01039	25.28938	5.93207	3.37498	0.20323	0.63314	0.22074	0.01470	0.07623	0.02644	4.52197	1.77508	8.65035	2.87651	-5.65802	-7.94578	-8.35437	5.15906	-3.93315	16.87004	14.96380	16.62464	-0.00696	-0.00176	0.00218	-0.00037
307			3.06000	20.33973	-3.91779	2.11068	0.80076	-0.02803	0.00195	0.05117	0.00063	-0.00028	-0.00491	-0.01452	0.72431	30.28197	-6.68368	-17.09668	0.23655	0.12593	0.08822	0.03614	-0.00436	-0.00666	25.24680	5.83902	3.33987	0.20381	0.63042	0.22160	0.01781	0.07425	0.02941	4.83421	2.47221	7.46074	2.98063	-7.39902	-5.96947	-8.38325	6.13030	-4.53400	16.83337	14.96785	16.64422	-0.00699	-0.00176	0.00224	-0.00039
308			3.07000	20.30391	-3.87397	2.18032	0.80085	-0.02991	0.00257	0.06230	0.00106	-0.00035	-0.00355	-0.01368	0.72155	30.19053	-6.65102	-17.11379	0.22972	0.12735	0.08703	0.03950	-0.00369	-0.00287	25.19745	5.74513	3.29455	0.20777	0.63019	0.22253	0.02040	0.06817	0.03332	5.51508	3.16531	6.78938	2.29285	-9.07549	-3.96856	-8.10260	6.90850	-5.50506	16.79493	14.97547	16.66832	-0.00704	-0.00177	0.00229	-0.00039
309			3.08000	20.25967	-3.82479	2.24522	0.80026	-0.03100	0.00265	0.07311	0.00137	-0.00036	-0.00221	-0.01300	0.71959	30.08681	-6.63597	-17.11273	0.22462	0.12890	0.08672	0.04227	-0.00193	0.00066	25.14459	5.65380	3.23686	0.20960	0.63020	0.22243	0.02179	0.05840	0.03669	6.06826	3.85076	6.48690	1.14311	-10.55666	-2.11042	-7.47961	7.38774	-6.51850	16.75719	14.98553	16.69433	-0.00710	-0.00178	0.00234	-0.00037
310			3.09000	20.20778	-3.77297	2.30842	0.80189	-0.03026	0.00323	0.08306	0.00145	-0.00044	-0.00122	-0.01307	0.71664	29.97298	-6.64056	-17.09753	0.21816	0.12993	0.08534	0.04385	0.00077	0.00345	25.09081	5.56867	3.16793	0.20962	0.62835	0.22218	0.02200	0.04664	0.03839	6.42132	4.49053	6.43996	-0.32888	-11.72688	-0.68645	-6.58801	7.53074	-7.22102	16.72284	14.99605	16.71915	-0.00716	-0.00179	0.00238	-0.00032
311			3.10000	20.14932	-3.71965	2.37201	0.80410	-0.02859	0.00418	0.09124	0.00141	-0.00057	-0.00030	-0.01355	0.71425	29.85221	-6.66501	-17.07568	0.21244	0.13167	0.08406	0.04441	0.00399	0.00504	25.03831	5.49280	3.09292	0.20868	0.62949	0.22298	0.02108	0.03614	0.03740	6.61382	5.02537	6.43462	-1.88445	-12.43706	0.04409	-5.59266	7.27505	-7.24259	16.69367	15.00504	16.73981	-0.00719	-0.00179	0.00240	-0.00027
312			3.11000	20.08596	-3.66643	2.43480	0.80544	-0.02725	0.00477	0.09658	0.00133	-0.00062	0.00032	-0.01434	0.71303	29.72851	-6.70485	-17.05492	0.20981	0.13272	0.08325	0.04450	0.00669	0.00538	24.98912	5.42773	3.02099	0.20516	0.63176	0.22398	0.01911	0.02958	0.03300	6.53580	5.42651	6.15171	-3.07578	-12.65915	0.07396	-4.70651	6.64661	-6.37515	16.66990	15.01157	16.75465	-0.00720	-0.00180	0.00240	-0.00024
313			3.12000	20.01963	-3.61635	2.49247	0.80434	-0.02654	0.00491	0.09883	0.00123	-0.00057	0.00013	-0.01496	0.71103	29.60498	-6.75191	-17.03982	0.20813	0.13069	0.08141	0.04422	0.00811	0.00467	24.94396	5.37283	2.96195	0.20098	0.62826	0.22352	0.01698	0.02793	0.02585	6.19200	5.69382	5.47438	-3.68307	-12.56484	-0.42733	-4.09477	5.85863	-4.77048	16.65005	15.01641	16.76356	-0.00719	-0.00180	0.00238	-0.00022
314			3.13000	19.95191	-3.57087	2.54150	0.80233	-0.02537	0.00494	0.09876	0.00113	-0.00048	-0.00101	-0.01433	0.70944	29.48247	-6.79923	-17.03276	0.20334	0.12648	0.07813	0.04331	0.00824	0.00335	24.90158	5.32564	2.92185	0.20485	0.62026	0.22209	0.01613	0.03073	0.01792	5.73014	5.83553	4.54947	-3.73620	-12.38249	-1.25464	-3.83426	5.19608	-2.84107	16.63168	15.02147	16.76783	-0.00717	-0.00180	0.00235	-0.00023
315			3.14000	19.88406	-3.53022	2.58050	0.79898	-0.02575	0.00419	0.09650	0.00104	-0.00032	-0.00268	-0.01333	0.70874	29.36024	-6.84111	-17.03382	0.19992	0.11941	0.07437	0.04290	0.00675	0.00187	24.85933	5.28241	2.90175	0.20880	0.60835	0.21962	0.01619	0.03683	0.01083	5.07153	5.87438	3.51940	-3.09277	-12.22647	-2.16435	-3.94506	4.82115	-0.97318	16.61226	15.02937	16.76986	-0.00715	-0.00180	0.00232	-0.00025
316			3.15000	19.81765	-3.49750	2.60877	0.79273	-0.02709	0.00277	0.09175	0.00080	-0.00015	-0.00412	-0.01246	0.70818	29.23737	-6.86983	-17.03946	0.19995	0.11284	0.07215	0.04316	0.00367	0.00050	24.81477	5.23893	2.89964	0.20750	0.59798	0.21687	0.01644	0.04515	0.00544	3.98816	5.84534	2.48681	-1.57773	-12.05509	-2.96284	-4.38019	4.67341	0.60062	16.58993	15.04235	16.77262	-0.00713	-0.00180	0.00230	-0.00029
317			3.16000	19.75427	-3.47761	2.62691	0.78873	-0.02902	0.00133	0.08560	0.00033	-0.00004	-0.00478	-0.01120	0.70845	29.11426	-6.87758	-17.04523	0.19753	0.10892	0.07113	0.04242	-0.00038	-0.00076	24.76759	5.19183	2.91203	0.20953	0.59347	0.21564	0.01693	0.05422	0.00204	2.51603	5.76659	1.65297	0.61418	-11.77249	-3.58502	-5.00256	4.60000	1.71768	16.56402	15.06179	16.77889	-0.00713	-0.00180	0.00230	-0.00031
318			3.17000	19.69508	-3.47309	2.63821	0.78632	-0.03062	0.00088	0.07915	-0.00032	-0.00001	-0.00483	-0.01010	0.70888	28.99232	-6.86046	-17.04825	0.19432	0.10831	0.07070	0.04098	-0.00467	-0.00172	24.71908	5.13932	2.93377	0.21149	0.59319	0.21606	0.01698	0.06179	0.00101	0.96411	5.65338	1.22234	2.97491	-11.39099	-3.92757	-5.63161	4.51531	2.18187	16.53490	15.08739	16.78996	-0.00714	-0.00181	0.00231	-0.00033
319			3.18000	19.64017	-3.48293	2.64744	0.78265	-0.03144	0.00170	0.07344	-0.00093	-0.00002	-0.00452	-0.00916	0.70902	28.87266	-6.82084	-17.04568	0.19246	0.11113	0.07092	0.03944	-0.00840	-0.00210	24.67151	5.08117	2.95727	0.21209	0.59615	0.21760	0.01638	0.06603	0.00270	-0.22758	5.50690	1.29810	4.85163	-11.00650	-3.84571	-6.12420	4.41172	1.84093	16.50350	15.11669	16.80536	-0.00715	-0.00181	0.00233	-0.00034
320			3.19000	19.58888	-3.50115	2.66006	0.78048	-0.03202	0.00262	0.06944	-0.00119	-0.00005	-0.00397	-0.00842	0.70968	28.75608	-6.76820	-17.03607	0.19060	0.11547	0.07184	0.03761	-0.01023	-0.00181	24.62702	5.01804	2.97398	0.21393	0.60140	0.21939	0.01543	0.06622	0.00702	-0.51532	5.26004	1.94588	5.54087	-10.65800	-3.38054	-6.41071	4.31551	0.72415	16.47103	15.14536	16.82335	-0.00716	-0.00181	0.00235	-0.00034
321			3.20000	19.54035	-3.51584	2.68233	0.77811	-0.03240	0.00317	0.06699	-0.00088	-0.00014	-0.00308	-0.00852	0.70842	28.64374	-6.71789	-17.02195	0.18952	0.11993	0.07332	0.03578	-0.00887	-0.00101	24.58717	4.95118	2.97660	0.21207	0.60580	0.22017	0.01405	0.06238	0.01314	0.49135	4.82926	3.16965	4.59690	-10.33560	-2.76297	-6.46954	4.26309	-0.94178	16.43916	15.16921	16.84182	-0.00716	-0.00181	0.00236	-0.00033
322			3.21000	19.49389	-3.51305	2.71993	0.77616	-0.03146	0.00408	0.06585	-0.00003	-0.00035	-0.00210	-0.00943	0.70650	28.53660	-6.68620	-17.00912	0.18982	0.12426	0.07444	0.03433	-0.00438	0.00006	24.55222	4.88229	2.96086	0.20701	0.60874	0.22047	0.01270	0.05573	0.01966	2.61279	4.23649	4.74252	2.25989	-10.07744	-2.18545	-6.31981	4.28544	-2.76612	16.40980	15.18535	16.85836	-0.00715	-0.00182	0.00234	-0.00029
323			3.22000	19.44878	-3.48440	2.77453	0.77517	-0.03153	0.00411	0.06542	0.00100	-0.00051	-0.00138	-0.01081	0.70531	28.43415	-6.68283	-17.00171	0.19197	0.12471	0.07467	0.03360	0.00154	0.00124	24.52112	4.81329	2.92709	0.20030	0.60644	0.21906	0.01164	0.04767	0.02474	5.06520	3.62300	6.14922	-0.58891	-9.94733	-1.64124	-5.99243	4.35133	-4.28925	16.38457	15.19267	16.87075	-0.00713	-0.00183	0.00230	-0.00025
324			3.23000	19.40455	-3.43167	2.84125	0.77351	-0.03350	0.00340	0.06439	0.00200	-0.00050	-0.00080	-0.01213	0.70470	28.33484	-6.70773	-16.99899	0.19576	0.12173	0.07411	0.03347	0.00647	0.00249	24.49242	4.74662	2.88021	0.19274	0.60004	0.21639	0.01083	0.03943	0.02701	6.95115	3.11539	6.82658	-3.06049	-9.92760	-1.00249	-5.47573	4.37505	-5.15314	16.36426	15.19159	16.87763	-0.00711	-0.00184	0.00225	-0.00021
325			3.24000	19.36151	-3.36433	2.91019	0.76967	-0.03471	0.00357	0.06159	0.00263	-0.00052	-0.00027	-0.01238	0.70467	28.23765	-6.75468	-16.99674	0.19829	0.11993	0.07309	0.03301	0.00955	0.00360	24.46494	4.68548	2.82781	0.19003	0.59605	0.21484	0.01034	0.03211	0.02586	7.75040	2.76014	6.46943	-4.71263	-9.87336	-0.29433	-4.75858	4.24226	-5.11658	16.34850	15.18363	16.87898	-0.00709	-0.00185	0.00219	-0.00018
326			3.25000	19.32043	-3.29442	2.97021	0.76468	-0.03413	0.00420	0.05669	0.00266	-0.00051	-0.00024	-0.01171	0.70523	28.14330	-6.81487	-16.99234	0.19900	0.11889	0.07178	0.03167	0.01075	0.00426	24.43828	4.63329	2.77988	0.19202	0.59331	0.21379	0.00981	0.02659	0.02081	7.32548	2.55323	5.08836	-5.43073	-9.59328	0.27632	-3.90050	3.83278	-4.04407	16.33568	15.17125	16.87587	-0.00707	-0.00187	0.00213	-0.00017
327			3.26000	19.28242	-3.23407	3.01159	0.75823	-0.03394	0.00367	0.04974	0.00224	-0.00028	-0.00107	-0.01052	0.70645	28.05396	-6.87821	-16.98553	0.20009	0.11520	0.07052	0.02977	0.00981	0.00443	24.41293	4.59259	2.74725	0.19573	0.58692	0.21108	0.00909	0.02317	0.01232	5.71833	2.48357	2.84435	-5.18090	-9.06690	0.66103	-2.99716	3.18427	-2.06329	16.32365	15.15680	16.87004	-0.00706	-0.00188	0.00207	-0.00018
328			3.27000	19.24846	-3.19450	3.02644	0.75008	-0.03438	0.00237	0.04153	0.00148	-0.00003	-0.00238	-0.00920	0.70845	27.97068	-6.93493	-16.97453	0.20352	0.11080	0.07015	0.02800	0.00732	0.00443	24.38844	4.56445	2.73756	0.19766	0.58023	0.20776	0.00850	0.02157	0.00227	3.21725	2.53430	-0.00085	-4.11936	-8.46240	0.99710	-2.12252	2.51088	0.43200	16.31059	15.14234	16.86313	-0.00706	-0.00189	0.00202	-0.00019
329			3.28000	19.21892	-3.18226	3.01037	0.74121	-0.03515	0.00078	0.03349	0.00061	0.00004	-0.00372	-0.00822	0.71051	27.89290	-6.97913	-16.95691	0.20937	0.10760	0.07105	0.02668	0.00465	0.00435	24.36318	4.54861	2.75343	0.19464	0.57673	0.20519	0.00824	0.02125	-0.00766	0.52264	2.63452	-2.95676	-2.81378	-7.89405	1.21873	-1.33661	1.98267	3.03239	16.29578	15.12930	16.85661	-0.00708	-0.00189	0.00198	-0.00021
330			3.29000	19.19329	-3.19477	2.96550	0.73115	-0.03568	-0.00015	0.02704	-0.00004	-0.00002	-0.00475	-0.00700	0.71191	27.81992	-7.01151	-16.93544	0.21490	0.10705	0.07259	0.02568	0.00314	0.00391	24.33544	4.54363	2.79411	0.19091	0.57785	0.20437	0.00846	0.02173	-0.01654	-1.51453	2.68530	-5.38226	-1.96952	-7.36525	1.04213	-0.67751	1.64595	5.42500	16.27965	15.11871	16.85143	-0.00710	-0.00190	0.00196	-0.00021
331			3.30000	19.17040	-3.22177	2.90051	0.72016	-0.03558	-0.00070	0.02271	-0.00024	-0.00009	-0.00540	-0.00563	0.71262	27.75120	-7.03765	-16.91769	0.21955	0.10870	0.07470	0.02499	0.00323	0.00307	24.30427	4.54758	2.85603	0.18705	0.58217	0.20460	0.00885	0.02202	-0.02352	-2.43129	2.61590	-6.85011	-1.88963	-6.87342	0.41643	-0.14153	1.46293	7.29661	16.26342	15.11086	16.84797	-0.00711	-0.00190	0.00196	-0.00020
332			3.31000	19.14930	-3.25145	2.82617	0.70747	-0.03652	-0.00191	0.01980	-0.00006	-0.00026	-0.00602	-0.00523	0.71287	27.68632	-7.06366	-16.90941	0.22881	0.10898	0.07743	0.02494	0.00429	0.00214	24.27027	4.55834	2.93242	0.17431	0.58444	0.20395	0.00853	0.02115	-0.02758	-2.33541	2.40163	-7.36474	-2.32060	-6.41128	-0.33881	0.27494	1.34362	8.38508	16.24833	15.10574	16.84636	-0.00711	-0.00189	0.00197	-0.00018
333			3.32000	19.12984	-3.27552	2.75105	0.69634	-0.03772	-0.00396	0.01694	0.00035	-0.00052	-0.00694	-0.00467	0.71427	27.62543	-7.09235	-16.91055	0.23716	0.10713	0.07985	0.02420	0.00507	0.00149	24.23560	4.57347	3.01485	0.16450	0.58448	0.20242	0.00772	0.01942	-0.02843	-1.67590	2.03482	-7.21842	-2.69751	-5.89636	-0.80395	0.51630	1.17738	8.60093	16.23484	15.10295	16.84655	-0.00709	-0.00187	0.00200	-0.00016
334			3.33000	19.11308	-3.29083	2.68001	0.68804	-0.03780	-0.00606	0.01269	0.00075	-0.00072	-0.00789	-0.00279	0.71703	27.57015	-7.12163	-16.91568	0.23909	0.10551	0.08162	0.02149	0.00462	0.00133	24.20351	4.58969	3.09535	0.16782	0.58607	0.20137	0.00675	0.01818	-0.02656	-0.93539	1.51005	-6.71094	-2.48291	-5.19372	-0.73461	0.48603	0.88540	8.03506	16.22235	15.10226	16.84876	-0.00707	-0.00186	0.00203	-0.00014
335			3.34000	19.10093	-3.29838	2.61552	0.68086	-0.03731	-0.00790	0.00647	0.00096	-0.00081	-0.00882	-0.00058	0.71901	27.52325	-7.14541	-16.91727	0.23783	0.10374	0.08261	0.01692	0.00246	0.00160	24.17731	4.60302	3.16779	0.17565	0.58670	0.20022	0.00504	0.01872	-0.02255	-0.44220	0.85413	-6.00384	-1.39559	-4.21116	-0.13767	0.10453	0.43411	6.89102	16.20963	15.10348	16.85331	-0.00706	-0.00184	0.00208	-0.00015
336			3.35000	19.09526	-3.30151	2.55916	0.67258	-0.03837	-0.01001	-0.00134	0.00097	-0.00086	-0.00946	0.00100	0.71889	27.48772	-7.15600	-16.90855	0.23820	0.10089	0.08360	0.01108	-0.00104	0.00204	24.15995	4.60920	3.22849	0.17861	0.58467	0.19803	0.00241	0.02168	-0.01713	-0.28649	0.11695	-5.10667	0.45983	-2.93361	0.76693	-0.63059	-0.15870	5.40948	16.19521	15.10674	16.86065	-0.00706	-0.00183	0.00213	-0.00017
337			3.36000	19.09734	-3.30321	2.51317	0.66161	-0.04021	-0.01096	-0.00982	0.00083	-0.00071	-0.00934	0.00142	0.71559	27.46614	-7.14782	-16.88681	0.24222	0.10019	0.08494	0.00435	-0.00489	0.00237	24.15318	4.60483	3.27599	0.17181	0.58284	0.19615	-0.00063	0.02657	-0.01117	-0.28819	-0.67416	-3.93176	2.56690	-1.41579	1.68320	-1.60740	-0.82412	3.77493	16.17797	15.11187	16.87126	-0.00707	-0.00182	0.00219	-0.00019
338			3.37000	19.10776	-3.30341	2.48089	0.64960	-0.04128	-0.01034	-0.01783	0.00074	-0.00038	-0.00813	0.00143	0.70971	27.46035	-7.12119	-16.85397	0.24558	0.10419	0.08690	-0.00288	-0.00811	0.00251	24.15762	4.58825	3.30967	0.16321	0.58524	0.19565	-0.00330	0.03164	-0.00506	-0.06744	-1.51099	-2.39248	4.16068	0.20765	2.39639	-2.60656	-1.44277	2.06375	16.15760	15.11834	16.88530	-0.00710	-0.00181	0.00226	-0.00022
339			3.38000	19.12608	-3.29772	2.46634	0.63768	-0.04278	-0.00855	-0.02406	0.00093	-0.00001	-0.00596	0.00230	0.70464	27.47080	-7.08394	-16.81576	0.24693	0.11201	0.08930	-0.00962	-0.00970	0.00257	24.17213	4.56042	3.32857	0.16157	0.59360	0.19708	-0.00541	0.03461	0.00103	0.69079	-2.33829	-0.53762	4.61322	1.71724	2.84614	-3.36627	-1.86870	0.31651	16.13467	15.12494	16.90201	-0.00713	-0.00180	0.00234	-0.00024
340			3.39000	19.15047	-3.28010	2.47186	0.62853	-0.04371	-0.00602	-0.02753	0.00139	0.00023	-0.00369	0.00340	0.70196	27.49568	-7.04834	-16.77837	0.24785	0.12071	0.09130	-0.01493	-0.00896	0.00266	24.19419	4.52482	3.33165	0.16417	0.60358	0.19936	-0.00685	0.03377	0.00656	1.87723	-3.01266	1.37097	3.87034	2.89761	3.06627	-3.69752	-2.04500	-1.30166	16.11043	15.13068	16.92011	-0.00716	-0.00179	0.00241	-0.00024
341			3.40000	19.17797	-3.24882	2.49609	0.62357	-0.04483	-0.00411	-0.02797	0.00184	0.00030	-0.00251	0.00419	0.70142	27.53130	-7.02398	-16.74632	0.24922	0.12425	0.09141	-0.01844	-0.00612	0.00258	24.22060	4.48649	3.32044	0.16779	0.60603	0.19988	-0.00778	0.02929	0.01013	2.97853	-3.36695	2.99648	2.44477	3.68458	2.99934	-3.57388	-2.11456	-2.43286	16.08611	15.13512	16.93798	-0.00718	-0.00179	0.00249	-0.00024
342			3.41000	19.20542	-3.20851	2.53446	0.61997	-0.04469	-0.00257	-0.02582	0.00189	0.00024	-0.00218	0.00422	0.70212	27.57370	-7.01326	-16.72317	0.25356	0.12521	0.09102	-0.02056	-0.00297	0.00201	24.24971	4.45049	3.30131	0.16717	0.60462	0.19922	-0.00843	0.02375	0.01041	3.44757	-3.31779	4.05383	1.03955	4.18028	2.54480	-3.11146	-2.31820	-2.70355	16.06255	15.13855	16.95467	-0.00720	-0.00178	0.00255	-0.00023
343			3.42000	19.23039	-3.16842	2.57982	0.61838	-0.04448	-0.00114	-0.02254	0.00138	0.00010	-0.00235	0.00361	0.70336	27.61993	-7.01161	-16.71107	0.25884	0.12400	0.08978	-0.02170	-0.00117	0.00098	24.28119	4.42087	3.28425	0.16434	0.60052	0.19840	-0.00910	0.01922	0.00719	2.90524	-2.90651	4.26527	0.32344	4.49629	1.85245	-2.47175	-2.75616	-2.00689	16.04045	15.14153	16.96996	-0.00721	-0.00177	0.00260	-0.00022
344			3.43000	19.25204	-3.14041	2.62206	0.62003	-0.04536	-0.00070	-0.01994	0.00033	0.00005	-0.00294	0.00341	0.70573	27.66777	-7.00950	-16.70690	0.26100	0.12013	0.08786	-0.02196	-0.00168	-0.00005	24.31490	4.39997	3.27846	0.16755	0.59458	0.19737	-0.01015	0.01657	0.00155	1.27631	-2.28010	3.50384	0.68114	4.67283	1.25986	-1.80899	-3.34239	-0.59255	16.02057	15.14438	16.98404	-0.00722	-0.00177	0.00263	-0.00019
345			3.44000	19.27117	-3.13460	2.65163	0.62209	-0.04529	-0.00030	-0.01879	-0.00105	0.00001	-0.00363	0.00350	0.71020	27.71551	-6.99710	-16.70416	0.26450	0.11870	0.08742	-0.02193	-0.00406	-0.00086	24.35021	4.38805	3.28919	0.17087	0.59408	0.19773	-0.01104	0.01613	-0.00484	-1.01701	-1.62281	2.04644	1.91176	4.71787	0.90244	-1.26955	-3.90594	1.10361	16.00396	15.14699	16.99691	-0.00723	-0.00177	0.00265	-0.00014
346			3.45000	19.28895	-3.15388	2.66412	0.62386	-0.04495	0.00015	-0.01870	-0.00229	0.00000	-0.00422	0.00322	0.71551	27.76174	-6.96948	-16.69861	0.27120	0.11960	0.08850	-0.02149	-0.00704	-0.00148	24.38597	4.38319	3.31697	0.16838	0.59769	0.19916	-0.01111	0.01733	-0.01040	-3.21824	-1.08050	0.46886	3.36834	4.58957	0.68615	-0.93745	-4.27417	2.61816	15.99154	15.14918	17.00829	-0.00725	-0.00178	0.00264	-0.00009
347			3.46000	19.30607	-3.19307	2.66164	0.62706	-0.04490	0.00069	-0.01892	-0.00313	0.00003	-0.00463	0.00278	0.72076	27.80451	-6.92852	-16.68960	0.27748	0.12144	0.08987	-0.01981	-0.00940	-0.00171	24.42059	4.38250	3.35761	0.16406	0.60266	0.20137	-0.01036	0.01858	-0.01371	-4.75060	-0.71824	-0.75177	4.45117	4.17292	0.60784	-0.78331	-4.28231	3.53242	15.98359	15.15096	17.01764	-0.00729	-0.00181	0.00261	-0.00005
348			3.47000	19.32269	-3.24359	2.64941	0.62897	-0.04450	0.00176	-0.01895	-0.00349	0.00010	-0.00479	0.00218	0.72495	27.84087	-6.88082	-16.67641	0.28445	0.12487	0.09159	-0.01685	-0.01075	-0.00127	24.45180	4.38325	3.40284	0.15572	0.60937	0.20439	-0.00866	0.01847	-0.01396	-5.51685	-0.52486	-1.46226	4.91532	3.41742	0.80370	-0.73262	-3.85815	3.61435	15.97891	15.15216	17.02477	-0.00738	-0.00185	0.00256	-0.00003
349			3.48000	19.33893	-3.29845	2.63258	0.62765	-0.04464	0.00267	-0.01885	-0.00359	0.00016	-0.00488	0.00231	0.72756	27.86852	-6.83386	-16.65732	0.29029	0.12808	0.09327	-0.01309	-0.01081	-0.00009	24.47775	4.38328	3.44349	0.14834	0.61599	0.20727	-0.00661	0.01626	-0.01124	-5.71403	-0.46898	-1.68197	4.72891	2.45499	1.29949	-0.71302	-3.08559	2.90283	15.97538	15.15352	17.02989	-0.00754	-0.00193	0.00249	-0.00004
350			3.49000	19.35518	-3.35304	2.61593	0.62591	-0.04594	0.00336	-0.01912	-0.00363	0.00018	-0.00497	0.00316	0.72959	27.88726	-6.79476	-16.63190	0.29412	0.13000	0.09427	-0.00949	-0.00935	0.00151	24.49755	4.38145	3.47213	0.14342	0.62215	0.21031	-0.00453	0.01189	-0.00634	-5.54782	-0.54436	-1.44349	3.89082	1.51436	1.94687	-0.65946	-2.10220	1.61516	15.97066	15.15630	17.03391	-0.00780	-0.00204	0.00240	-0.00007
351			3.50000	19.37227	-3.40439	2.60396	0.62442	-0.04554	0.00416	-0.02016	-0.00348	0.00018	-0.00524	0.00374	0.73170	27.89898	-6.76961	-16.60222	0.29926	0.13229	0.09550	-0.00697	-0.00681	0.00317	24.51087	4.37767	3.48413	0.13484	0.62876	0.21321	-0.00239	0.00591	-0.00042	-5.23062	-0.73587	-0.89511	2.60089	0.79033	2.59412	-0.53413	-1.02052	0.07774	15.96328	15.16195	17.03773	-0.00815	-0.00218	0.00230	-0.00011
352			3.51000	19.39115	-3.45208	2.59848							-0.00565	0.00343	0.73463	27.90668	-6.76042	-16.57019							24.51735	4.37259	3.47868							-4.96780	-1.00580	-0.36866	1.31252	0.48450	3.13154	-0.36876	-0.00777	-1.25996	15.95359	15.17197	17.04208
353			3.52000	19.41265	-3.49725	2.59727							-0.00603	0.00266	0.73676	27.91540	-6.76362	-16.53779							24.51765	4.36697	3.46060																15.94370	15.18729	17.04716
[truncated: 29 more columns]
