# Supplementary material for: Analysis of the impact of different landing heights and lateralities on lower limb joint load based on statistical parametric mapping
Source: PLoS One. 2025 May 30;20(5):e0324656. doi: 10.1371/journal.pone.0324656 (PMC12124505; doi:10.1371/journal.pone.0324656)
Supplement: S1 File — (ZIP) [file pone.0324656.s001.zip › Original data/001/右前45.xlsx]

## Sheet: Sheet1
Var1	C__Users_dell_Documents_Qualisys_GAIT1214_Data_shenqian_sun_202	C__Users_dell_Documents_Qualisys_GAIT1214_Data_shenqian_sun__1	C__Users_dell_Documents_Qualisys_GAIT1214_Data_shenqian_sun__2	C__Users_dell_Documents_Qualisys_GAIT1214_Data_shenqian_sun__3	C__Users_dell_Documents_Qualisys_GAIT1214_Data_shenqian_sun__4	C__Users_dell_Documents_Qualisys_GAIT1214_Data_shenqian_sun__5	C__Users_dell_Documents_Qualisys_GAIT1214_Data_shenqian_sun__6	C__Users_dell_Documents_Qualisys_GAIT1214_Data_shenqian_sun__7	C__Users_dell_Documents_Qualisys_GAIT1214_Data_shenqian_sun__8	C__Users_dell_Documents_Qualisys_GAIT1214_Data_shenqian_sun__9	C__Users_dell_Documents_Qualisys_GAIT1214_Data_shenqian_sun__10	C__Users_dell_Documents_Qualisys_GAIT1214_Data_shenqian_sun__11	C__Users_dell_Documents_Qualisys_GAIT1214_Data_shenqian_sun__12	C__Users_dell_Documents_Qualisys_GAIT1214_Data_shenqian_sun__13	C__Users_dell_Documents_Qualisys_GAIT1214_Data_shenqian_sun__14	C__Users_dell_Documents_Qualisys_GAIT1214_Data_shenqian_sun__15	C__Users_dell_Documents_Qualisys_GAIT1214_Data_shenqian_sun__16	C__Users_dell_Documents_Qualisys_GAIT1214_Data_shenqian_sun__17	C__Users_dell_Documents_Qualisys_GAIT1214_Data_shenqian_sun__18	C__Users_dell_Documents_Qualisys_GAIT1214_Data_shenqian_sun__19	C__Users_dell_Documents_Qualisys_GAIT1214_Data_shenqian_sun__20	C__Users_dell_Documents_Qualisys_GAIT1214_Data_shenqian_sun__21	C__Users_dell_Documents_Qualisys_GAIT1214_Data_shenqian_sun__22	C__Users_dell_Documents_Qualisys_GAIT1214_Data_shenqian_sun__23	C__Users_dell_Documents_Qualisys_GAIT1214_Data_shenqian_sun__24	C__Users_dell_Documents_Qualisys_GAIT1214_Data_shenqian_sun__25	C__Users_dell_Documents_Qualisys_GAIT1214_Data_shenqian_sun__26	C__Users_dell_Documents_Qualisys_GAIT1214_Data_shenqian_sun__27	C__Users_dell_Documents_Qualisys_GAIT1214_Data_shenqian_sun__28	C__Users_dell_Documents_Qualisys_GAIT1214_Data_shenqian_sun__29	C__Users_dell_Documents_Qualisys_GAIT1214_Data_shenqian_sun__30	C__Users_dell_Documents_Qualisys_GAIT1214_Data_shenqian_sun__31	C__Users_dell_Documents_Qualisys_GAIT1214_Data_shenqian_sun__32	C__Users_dell_Documents_Qualisys_GAIT1214_Data_shenqian_sun__33	C__Users_dell_Documents_Qualisys_GAIT1214_Data_shenqian_sun__34	C__Users_dell_Documents_Qualisys_GAIT1214_Data_shenqian_sun__35	C__Users_dell_Documents_Qualisys_GAIT1214_Data_shenqian_sun__36	C__Users_dell_Documents_Qualisys_GAIT1214_Data_shenqian_sun__37	C__Users_dell_Documents_Qualisys_GAIT1214_Data_shenqian_sun__38	C__Users_dell_Documents_Qualisys_GAIT1214_Data_shenqian_sun__39	C__Users_dell_Documents_Qualisys_GAIT1214_Data_shenqian_sun__40	C__Users_dell_Documents_Qualisys_GAIT1214_Data_shenqian_sun__41	C__Users_dell_Documents_Qualisys_GAIT1214_Data_shenqian_sun__42	C__Users_dell_Documents_Qualisys_GAIT1214_Data_shenqian_sun__43	C__Users_dell_Documents_Qualisys_GAIT1214_Data_shenqian_sun__44	C__Users_dell_Documents_Qualisys_GAIT1214_Data_shenqian_sun__45	C__Users_dell_Documents_Qualisys_GAIT1214_Data_shenqian_sun__46	C__Users_dell_Documents_Qualisys_GAIT1214_Data_shenqian_sun__47	C__Users_dell_Documents_Qualisys_GAIT1214_Data_shenqian_sun__48
	CD	ZD	TIME	Left Ankle Angles	Left Ankle Angles	Left Ankle Angles	Left Ankle Moment	Left Ankle Moment	Left Ankle Moment	Left Ankle Power	Left Ankle Power	Left Ankle Power	Right Ankle Angles	Right Ankle Angles	Right Ankle Angles	Right Ankle Moment	Right Ankle Moment	Right Ankle Moment	Right Ankle Power	Right Ankle Power	Right Ankle Power	Left Knee Angles	Left Knee Angles	Left Knee Angles	Left Knee Moment	Left Knee Moment	Left Knee Moment	Left Knee Power	Left Knee Power	Left Knee Power	Right Knee Angles	Right Knee Angles	Right Knee Angles	Right Knee Moment	Right Knee Moment	Right Knee Moment	Right Knee Power	Right Knee Power	Right Knee Power	Left Hip Angles	Left Hip Angles	Left Hip Angles	Left Hip Moment	Left Hip Moment	Left Hip Moment	Left Hip Power	Left Hip Power	Left Hip Power	Right Hip Angles
	EVENT_LABEL	EVENT_LABEL	FRAME_NUMBERS	LINK_MODEL_BASED	LINK_MODEL_BASED	LINK_MODEL_BASED	LINK_MODEL_BASED	LINK_MODEL_BASED	LINK_MODEL_BASED	LINK_MODEL_BASED	LINK_MODEL_BASED	LINK_MODEL_BASED	LINK_MODEL_BASED	LINK_MODEL_BASED	LINK_MODEL_BASED	LINK_MODEL_BASED	LINK_MODEL_BASED	LINK_MODEL_BASED	LINK_MODEL_BASED	LINK_MODEL_BASED	LINK_MODEL_BASED	LINK_MODEL_BASED	LINK_MODEL_BASED	LINK_MODEL_BASED	LINK_MODEL_BASED	LINK_MODEL_BASED	LINK_MODEL_BASED	LINK_MODEL_BASED	LINK_MODEL_BASED	LINK_MODEL_BASED	LINK_MODEL_BASED	LINK_MODEL_BASED	LINK_MODEL_BASED	LINK_MODEL_BASED	LINK_MODEL_BASED	LINK_MODEL_BASED	LINK_MODEL_BASED	LINK_MODEL_BASED	LINK_MODEL_BASED	LINK_MODEL_BASED	LINK_MODEL_BASED	LINK_MODEL_BASED	LINK_MODEL_BASED	LINK_MODEL_BASED	LINK_MODEL_BASED	LINK_MODEL_BASED	LINK_MODEL_BASED	LINK_MODEL_BASED	LINK_MODEL_BASED
	ORIGINAL	ORIGINAL	ORIGINAL	ORIGINAL	ORIGINAL	ORIGINAL	ORIGINAL	ORIGINAL	ORIGINAL	ORIGINAL	ORIGINAL	ORIGINAL	ORIGINAL	ORIGINAL	ORIGINAL	ORIGINAL	ORIGINAL	ORIGINAL	ORIGINAL	ORIGINAL	ORIGINAL	ORIGINAL	ORIGINAL	ORIGINAL	ORIGINAL	ORIGINAL	ORIGINAL	ORIGINAL	ORIGINAL	ORIGINAL	ORIGINAL	ORIGINAL	ORIGINAL	ORIGINAL	ORIGINAL	ORIGINAL	ORIGINAL	ORIGINAL	ORIGINAL	ORIGINAL	ORIGINAL	ORIGINAL	ORIGINAL	ORIGINAL	ORIGINAL	ORIGINAL	ORIGINAL	ORIGINAL	ORIGINAL
ITEM	X	X	X	X	Y	Z	X	Y	Z	X	Y	Z	X	Y	Z	X	Y	Z	X	Y	Z	X	Y	Z	X	Y	Z	X	Y	Z	X	Y	Z	X	Y	Z	X	Y	Z	X	Y	Z	X	Y	Z	X	Y	Z	X
1	3.62000	3.82000	0.00000	4.12013	-0.22065	12.27800							8.40667	4.74390	13.03066							10.93072	-1.54833	-28.21149							15.76033	-5.92909	-14.25210							19.86061	5.76417	-3.41199							20.79497
2			0.01000	4.10923	-0.21743	12.25716							8.29265	4.75549	13.15511							10.97616	-1.52147	-28.18406							15.66750	-5.97397	-14.31270							19.87600	5.71837	-3.49476							20.76507
3			0.02000	4.09570	-0.21480	12.23685	-0.00880	-0.00120	-0.00038	-0.00023	0.00001	-0.00001	8.19238	4.75609	13.25832	-0.01105	-0.00173	0.00100	-0.00155	-0.00006	-0.00015	11.01731	-1.49458	-28.16132	-0.01129	-0.01019	0.00189	0.00076	0.00052	-0.00005	15.58634	-6.00943	-14.35547	-0.02136	0.00888	-0.00056	-0.00274	0.00051	0.00002	19.88773	5.67000	-3.57328	0.00482	-0.05249	-0.01606	-0.00002	-0.00192	-0.00241	20.73629
4			0.03000	4.07880	-0.21171	12.21768	-0.00879	-0.00122	-0.00041	-0.00028	0.00001	-0.00001	8.11780	4.73771	13.32636	-0.01099	-0.00174	0.00097	-0.00106	-0.00010	-0.00007	11.05261	-1.46906	-28.14585	-0.01070	-0.01030	0.00187	0.00060	0.00047	-0.00002	15.52647	-6.02731	-14.36878	-0.02137	0.00839	-0.00064	-0.00176	0.00011	-0.00001	19.89495	5.62037	-3.64314	0.00367	-0.05221	-0.01598	0.00001	-0.00225	-0.00215	20.71045
5			0.04000	4.05845	-0.20771	12.20026	-0.00879	-0.00123	-0.00043	-0.00034	0.00001	-0.00001	8.07362	4.70016	13.35581	-0.01097	-0.00174	0.00095	-0.00058	-0.00014	-0.00001	11.08112	-1.44573	-28.13926	-0.01048	-0.01058	0.00191	0.00046	0.00040	0.00001	15.49140	-6.02692	-14.35054	-0.01871	0.00883	-0.00033	-0.00071	-0.00020	-0.00001	19.89731	5.57118	-3.70202	0.00296	-0.05296	-0.01609	0.00003	-0.00250	-0.00186	20.68814
6			0.05000	4.03496	-0.20266	12.18582	-0.00879	-0.00124	-0.00044	-0.00038	0.00001	-0.00001	8.05437	4.65206	13.35661	-0.01096	-0.00174	0.00093	-0.00024	-0.00014	0.00002	11.10251	-1.42510	-28.14251	-0.01056	-0.01094	0.00199	0.00032	0.00033	0.00004	15.47667	-6.01595	-14.31155	-0.01500	0.00976	0.00016	-0.00011	-0.00037	0.00001	19.89506	5.52438	-3.75001	0.00262	-0.05419	-0.01627	0.00004	-0.00257	-0.00158	20.66889
7			0.06000	4.00916	-0.19614	12.17551	-0.00880	-0.00124	-0.00045	-0.00040	0.00002	-0.00001	8.04949	4.60419	13.34450	-0.01097	-0.00173	0.00092	-0.00005	-0.00013	0.00003	11.11675	-1.40760	-28.15562	-0.01092	-0.01123	0.00205	0.00020	0.00024	0.00007	15.47409	-6.00435	-14.26778	-0.01254	0.01053	0.00051	0.00010	-0.00037	0.00003	19.88862	5.48207	-3.78884	0.00292	-0.05529	-0.01642	0.00006	-0.00243	-0.00134	20.65212
8			0.07000	3.98227	-0.18726	12.16940	-0.00881	-0.00124	-0.00044	-0.00041	0.00002	-0.00000	8.05123	4.56224	13.33019	-0.01098	-0.00173	0.00091	0.00005	-0.00011	0.00003	11.12389	-1.39305	-28.17685	-0.01150	-0.01135	0.00208	0.00007	0.00017	0.00009	15.47736	-5.99735	-14.22927	-0.01183	0.01086	0.00064	0.00018	-0.00026	0.00004	19.87830	5.44523	-3.82100	0.00388	-0.05566	-0.01646	0.00010	-0.00214	-0.00114	20.63745
9			0.08000	3.95615	-0.17536	12.16593	-0.00882	-0.00124	-0.00042	-0.00038	0.00003	-0.00000	8.05647	4.52656	13.31665	-0.01099	-0.00173	0.00090	0.00011	-0.00009	0.00003	11.12450	-1.38069	-28.20297	-0.01210	-0.01132	0.00208	-0.00006	0.00013	0.00010	15.48380	-5.99552	-14.19749	-0.01195	0.01082	0.00063	0.00022	-0.00015	0.00003	19.86460	5.41368	-3.84872	0.00510	-0.05530	-0.01636	0.00016	-0.00181	-0.00099	20.62497
10			0.09000	3.93315	-0.16031	12.16278	-0.00882	-0.00123	-0.00040	-0.00031	0.00004	-0.00000	8.06432	4.49525	13.30358	-0.01100	-0.00172	0.00089	0.00015	-0.00008	0.00003	11.11982	-1.36943	-28.23080	-0.01256	-0.01120	0.00206	-0.00015	0.00011	0.00011	15.49271	-5.99771	-14.16983	-0.01211	0.01060	0.00056	0.00027	-0.00007	0.00003	19.84810	5.38643	-3.87335	0.00603	-0.05460	-0.01620	0.00021	-0.00153	-0.00086	20.61485
11			0.10000	3.91560	-0.14240	12.15801	-0.00882	-0.00122	-0.00038	-0.00022	0.00004	-0.00000	8.07386	4.46625	13.29100	-0.01101	-0.00172	0.00089	0.00017	-0.00008	0.00002	11.11183	-1.35843	-28.25826	-0.01276	-0.01105	0.00204	-0.00021	0.00011	0.00010	15.50356	-6.00294	-14.14366	-0.01217	0.01029	0.00048	0.00030	-0.00001	0.00002	19.82962	5.36263	-3.89549	0.00635	-0.05399	-0.01602	0.00023	-0.00131	-0.00076	20.60701
12			0.11000	3.90502	-0.12198	12.15060	-0.00882	-0.00121	-0.00037	-0.00011	0.00005	-0.00000	8.08397	4.43824	13.27939	-0.01102	-0.00172	0.00089	0.00017	-0.00008	0.00002	11.10259	-1.34717	-28.28450	-0.01263	-0.01088	0.00201	-0.00022	0.00012	0.00009	15.51544	-6.01096	-14.11729	-0.01229	0.01001	0.00041	0.00032	0.00003	0.00002	19.81007	5.34181	-3.91546	0.00580	-0.05366	-0.01584	0.00022	-0.00111	-0.00068	20.60118
13			0.12000	3.90112	-0.09916	12.14019	-0.00881	-0.00121	-0.00037	-0.00003	0.00005	-0.00001	8.09375	4.41009	13.26838	-0.01102	-0.00172	0.00089	0.00016	-0.00008	0.00002	11.09304	-1.33557	-28.30859	-0.01211	-0.01073	0.00198	-0.00022	0.00013	0.00009	15.52722	-6.02158	-14.08892	-0.01251	0.00983	0.00034	0.00031	0.00005	0.00002	19.78972	5.32349	-3.93421	0.00425	-0.05363	-0.01564	0.00017	-0.00093	-0.00064	20.59651
14			0.13000	3.90158	-0.07372	12.12782	-0.00881	-0.00121	-0.00038	0.00001	0.00006	-0.00001	8.10289	4.38117	13.25645	-0.01102	-0.00172	0.00089	0.00015	-0.00008	0.00003	11.08270	-1.32434	-28.33054	-0.01130	-0.01065	0.00195	-0.00024	0.00011	0.00008	15.53779	-6.03417	-14.05694	-0.01257	0.00982	0.00033	0.00028	0.00006	0.00002	19.76840	5.30713	-3.95300	0.00199	-0.05389	-0.01545	0.00008	-0.00079	-0.00063	20.59202
15			0.14000	3.90255	-0.04621	12.11592	-0.00881	-0.00122	-0.00041	-0.00001	0.00006	-0.00001	8.11091	4.35203	13.24294	-0.01102	-0.00172	0.00089	0.00011	-0.00008	0.00003	11.06971	-1.31469	-28.35150	-0.01047	-0.01064	0.00194	-0.00029	0.00007	0.00008	15.54596	-6.04793	-14.02182	-0.01221	0.01002	0.00038	0.00022	0.00008	0.00002	19.74593	5.29187	-3.97292	-0.00017	-0.05419	-0.01531	-0.00001	-0.00069	-0.00065	20.58715
16			0.15000	3.89990	-0.01778	12.10706	-0.00882	-0.00123	-0.00043	-0.00009	0.00006	-0.00000	8.11663	4.32516	13.23028	-0.01102	-0.00171	0.00090	0.00006	-0.00007	0.00002	11.05168	-1.30805	-28.37328	-0.00979	-0.01062	0.00192	-0.00038	-0.00000	0.00008	15.55069	-6.06295	-13.98780	-0.01153	0.01035	0.00048	0.00012	0.00013	0.00003	19.72201	5.27694	-3.99420	-0.00182	-0.05419	-0.01517	-0.00009	-0.00065	-0.00067	20.58168
17			0.16000	3.89030	0.01055	12.10330	-0.00882	-0.00123	-0.00044	-0.00022	0.00006	0.00000	8.11821	4.30390	13.22306	-0.01101	-0.00171	0.00091	-0.00003	-0.00005	0.00001	11.02686	-1.30587	-28.39823	-0.00933	-0.01059	0.00191	-0.00048	-0.00011	0.00009	15.55121	-6.08028	-13.96088	-0.01090	0.01058	0.00056	0.00000	0.00023	0.00002	19.69648	5.26193	-4.01607	-0.00300	-0.05401	-0.01503	-0.00015	-0.00065	-0.00067	20.57585
18			0.17000	3.87188	0.03830	12.10623	-0.00883	-0.00123	-0.00044	-0.00035	0.00006	0.00001	8.11416	4.29025	13.22504	-0.01100	-0.00171	0.00090	-0.00013	-0.00003	-0.00001	10.99447	-1.30901	-28.42867	-0.00918	-0.01062	0.00192	-0.00059	-0.00022	0.00011	15.54647	-6.10082	-13.94493	-0.01067	0.01063	0.00058	-0.00013	0.00034	0.00002	19.66946	5.24682	-4.03776	-0.00366	-0.05388	-0.01491	-0.00019	-0.00065	-0.00065	20.56973
19			0.18000	3.84514	0.06501	12.11709	-0.00883	-0.00123	-0.00043	-0.00045	0.00005	0.00001	8.10410	4.28394	13.23692	-0.01100	-0.00171	0.00089	-0.00022	-0.00002	-0.00002	10.95531	-1.31725	-28.46631	-0.00940	-0.01062	0.00192	-0.00069	-0.00032	0.00013	15.53505	-6.12464	-13.93865	-0.01089	0.01052	0.00056	-0.00029	0.00042	0.00001	19.64154	5.23196	-4.05884	-0.00357	-0.05341	-0.01474	-0.00019	-0.00064	-0.00063	20.56273
20			0.19000	3.81293	0.09019	12.13571	-0.00884	-0.00123	-0.00040	-0.00050	0.00005	0.00002	8.08840	4.28292	13.25671	-0.01101	-0.00171	0.00089	-0.00032	-0.00001	-0.00003	10.91166	-1.32870	-28.51097	-0.01001	-0.01063	0.00191	-0.00079	-0.00036	0.00015	15.51460	-6.15088	-13.93648	-0.01156	0.01036	0.00049	-0.00052	0.00044	0.00001	19.61345	5.21751	-4.07940	-0.00257	-0.05246	-0.01451	-0.00013	-0.00063	-0.00061	20.55285
21			0.20000	3.78071	0.11279	12.15914	-0.00884	-0.00123	-0.00038	-0.00044	0.00004	0.00002	8.06785	4.28421	13.28067	-0.01102	-0.00171	0.00089	-0.00039	-0.00001	-0.00004	10.86755	-1.33890	-28.55931	-0.01085	-0.01055	0.00186	-0.00082	-0.00028	0.00014	15.48268	-6.17776	-13.93088	-0.01275	0.01007	0.00035	-0.00082	0.00038	0.00001	19.58581	5.20278	-4.09962	-0.00098	-0.05117	-0.01424	-0.00005	-0.00068	-0.00060	20.53715
22			0.21000	3.75515	0.13172	12.18127	-0.00883	-0.00123	-0.00036	-0.00032	0.00003	0.00001	8.04458	4.28421	13.30391	-0.01103	-0.00172	0.00090	-0.00040	-0.00002	-0.00003	10.82774	-1.34209	-28.60433	-0.01139	-0.01041	0.00180	-0.00074	-0.00011	0.00012	15.43853	-6.20200	-13.91465	-0.01465	0.00960	0.00010	-0.00117	0.00022	0.00000	19.55933	5.18681	-4.12023	0.00007	-0.05049	-0.01412	0.00000	-0.00078	-0.00063	20.51330
23			0.22000	3.73951	0.14748	12.19638	-0.00881	-0.00123	-0.00035	-0.00019	0.00003	0.00001	8.02363	4.27802	13.31959	-0.01103	-0.00172	0.00090	-0.00030	-0.00004	-0.00001	10.79516	-1.33583	-28.63936	-0.01122	-0.01036	0.00177	-0.00059	0.00006	0.00009	15.38583	-6.21851	-13.88180	-0.01691	0.00914	-0.00020	-0.00142	-0.00003	-0.00002	19.53452	5.16897	-4.14196	-0.00035	-0.05109	-0.01424	-0.00002	-0.00090	-0.00068	20.48066
24			0.23000	3.73089	0.16270	12.20339	-0.00879	-0.00124	-0.00036	-0.00012	0.00003	0.00000	8.01208	4.26055	13.31968	-0.01104	-0.00172	0.00091	-0.00012	-0.00007	0.00002	10.76907	-1.32369	-28.66309	-0.01057	-0.01043	0.00178	-0.00045	0.00015	0.00007	15.33295	-6.22223	-13.82854	-0.01791	0.00917	-0.00030	-0.00130	-0.00030	-0.00003	19.51196	5.14957	-4.16497	-0.00183	-0.05234	-0.01450	-0.00007	-0.00100	-0.00072	20.44161
25			0.24000	3.72399	0.17959	12.20521	-0.00877	-0.00124	-0.00037	-0.00011	0.00004	0.00000	8.01279	4.23069	13.30143	-0.01104	-0.00171	0.00091	0.00005	-0.00009	0.00004	10.74703	-1.31116	-28.67920	-0.01004	-0.01054	0.00179	-0.00037	0.00017	0.00005	15.28913	-6.21372	-13.75900	-0.01657	0.00981	-0.00006	-0.00084	-0.00049	-0.00001	19.49191	5.12946	-4.18828	-0.00298	-0.05302	-0.01467	-0.00011	-0.00106	-0.00072	20.40229
26			0.25000	3.71648	0.19723	12.20436	-0.00877	-0.00124	-0.00039	-0.00011	0.00004	-0.00000	8.02075	4.19382	13.27207	-0.01104	-0.00171	0.00091	0.00010	-0.00010	0.00005	10.72793	-1.29990	-28.69165	-0.00982	-0.01059	0.00179	-0.00030	0.00018	0.00004	15.25939	-6.20140	-13.68721	-0.01416	0.01060	0.00030	-0.00040	-0.00049	0.00003	19.47424	5.10924	-4.21023	-0.00335	-0.05289	-0.01468	-0.00011	-0.00112	-0.00067	20.37052
27			0.26000	3.71010	0.21224	12.20144	-0.00878	-0.00125	-0.00040	-0.00008	0.00003	-0.00000	8.02783	4.15721	13.24276	-0.01103	-0.00170	0.00090	0.00004	-0.00009	0.00005	10.71256	-1.28727	-28.70217	-0.00957	-0.01051	0.00178	-0.00023	0.00022	0.00004	15.24252	-6.19469	-13.62707	-0.01242	0.01105	0.00052	-0.00016	-0.00030	0.00004	19.45837	5.08915	-4.22967	-0.00354	-0.05251	-0.01461	-0.00010	-0.00118	-0.00060	20.35077
28			0.27000	3.70565	0.22217	12.19753	-0.00880	-0.00125	-0.00040	-0.00008	0.00002	-0.00000	8.02881	4.12537	13.22097	-0.01103	-0.00169	0.00090	-0.00007	-0.00008	0.00003	10.70078	-1.27128	-28.71246	-0.00900	-0.01034	0.00177	-0.00019	0.00025	0.00005	15.23319	-6.19758	-13.58354	-0.01192	0.01098	0.00053	-0.00007	-0.00005	0.00003	19.44349	5.06920	-4.24625	-0.00411	-0.05254	-0.01456	-0.00012	-0.00122	-0.00053	20.34188
29			0.28000	3.69916	0.22837	12.19671	-0.00882	-0.00125	-0.00040	-0.00016	0.00001	0.00000	8.02285	4.09979	13.20894	-0.01102	-0.00169	0.00088	-0.00016	-0.00007	0.00002	10.68947	-1.25492	-28.72679	-0.00834	-0.01002	0.00176	-0.00020	0.00018	0.00006	15.22770	-6.20925	-13.55522	-0.01269	0.01037	0.00032	-0.00000	0.00014	0.00001	19.42884	5.05010	-4.26040	-0.00473	-0.05252	-0.01443	-0.00013	-0.00118	-0.00047	20.34098
30			0.29000	3.68435	0.23458	12.20379	-0.00883	-0.00125	-0.00038	-0.00032	0.00002	0.00001	8.01376	4.07841	13.20384	-0.01101	-0.00169	0.00087	-0.00015	-0.00006	0.00001	10.67432	-1.24367	-28.74965	-0.00790	-0.00966	0.00172	-0.00026	0.00003	0.00009	15.22799	-6.22549	-13.53795	-0.01431	0.00944	-0.00003	0.00018	0.00017	-0.00000	19.41382	5.03241	-4.27300	-0.00510	-0.05197	-0.01415	-0.00015	-0.00107	-0.00043	20.34712
31			0.30000	3.65693	0.24434	12.22143	-0.00883	-0.00125	-0.00036	-0.00053	0.00002	0.00001	8.00812	4.05591	13.19854	-0.01101	-0.00169	0.00085	-0.00005	-0.00007	0.00002	10.65238	-1.24120	-28.78287	-0.00776	-0.00933	0.00168	-0.00036	-0.00015	0.00011	15.23856	-6.23945	-13.52396	-0.01519	0.00872	-0.00025	0.00046	0.00009	-0.00001	19.39771	5.01626	-4.28527	-0.00517	-0.05087	-0.01374	-0.00016	-0.00094	-0.00041	20.35959
32			0.31000	3.61558	0.25972	12.24951	-0.00883	-0.00125	-0.00033	-0.00074	0.00004	0.00002	8.00967	4.02822	13.18801	-0.01100	-0.00169	0.00083	0.00005	-0.00008	0.00002	10.62323	-1.24819	-28.82560	-0.00785	-0.00905	0.00163	-0.00045	-0.00030	0.00012	15.25954	-6.24587	-13.50625	-0.01409	0.00861	-0.00017	0.00063	-0.00003	-0.00001	19.38054	5.00105	-4.29832	-0.00520	-0.04925	-0.01320	-0.00017	-0.00085	-0.00042	20.37590
33			0.32000	3.56103	0.28176	12.28614	-0.00882	-0.00124	-0.00030	-0.00091	0.00005	0.00002	8.01527	3.99689	13.17556	-0.01101	-0.00169	0.00080	0.00007	-0.00009	0.00002	10.58856	-1.26274	-28.87545	-0.00828	-0.00882	0.00158	-0.00053	-0.00039	0.00013	15.28537	-6.24609	-13.48591	-0.01200	0.00894	0.00011	0.00057	-0.00007	0.00000	19.36329	4.98567	-4.31287	-0.00483	-0.04734	-0.01267	-0.00015	-0.00085	-0.00044	20.39332
34			0.33000	3.49638	0.31012	12.32761	-0.00881	-0.00124	-0.00028	-0.00102	0.00006	0.00002	8.01844	3.96647	13.16882	-0.01102	-0.00169	0.00078	-0.00000	-0.00008	0.00001	10.55222	-1.28076	-28.92837	-0.00918	-0.00869	0.00151	-0.00057	-0.00039	0.00012	15.31005	-6.24600	-13.47009	-0.01067	0.00923	0.00031	0.00044	-0.00002	0.00001	19.34751	4.96858	-4.32908	-0.00352	-0.04535	-0.01224	-0.00010	-0.00094	-0.00047	20.41106
35			0.34000	3.42815	0.34241	12.36777	-0.00881	-0.00124	-0.00027	-0.00100	0.00006	0.00002	8.01515	3.93975	13.17207	-0.01102	-0.00169	0.00077	-0.00012	-0.00008	-0.00001	10.52029	-1.29609	-28.97799	-0.01042	-0.00878	0.00146	-0.00049	-0.00028	0.00010	15.33026	-6.25017	-13.46375	-0.01059	0.00927	0.00035	0.00032	0.00010	0.00000	19.33477	4.94868	-4.34659	-0.00148	-0.04405	-0.01210	-0.00003	-0.00110	-0.00051	20.42897
36			0.35000	3.36611	0.37369	12.39869	-0.00881	-0.00125	-0.00028	-0.00083	0.00006	0.00001	8.00485	3.91662	13.18429	-0.01102	-0.00169	0.00078	-0.00023	-0.00007	-0.00002	10.50037	-1.30118	-29.01579	-0.01153	-0.00914	0.00147	-0.00023	-0.00004	0.00007	15.34381	-6.25952	-13.46560	-0.01135	0.00914	0.00028	0.00018	0.00018	0.00000	19.32662	4.92550	-4.36536	0.00033	-0.04416	-0.01230	0.00000	-0.00128	-0.00057	20.44551
37			0.36000	3.31935	0.39878	12.41406	-0.00880	-0.00126	-0.00030	-0.00057	0.00004	0.00000	7.98945	3.89458	13.20100	-0.01102	-0.00169	0.00079	-0.00030	-0.00007	-0.00002	10.49851	-1.29023	-29.03469	-0.01196	-0.00963	0.00152	0.00016	0.00029	0.00003	15.34892	-6.27219	-13.46974	-0.01234	0.00901	0.00019	0.00000	0.00020	0.00000	19.32365	4.89973	-4.38583	0.00101	-0.04570	-0.01279	0.00000	-0.00142	-0.00064	20.45762
38			0.37000	3.29154	0.41489	12.41249	-0.00879	-0.00127	-0.00033	-0.00031	0.00003	-0.00000	7.97137	3.87009	13.21677	-0.01102	-0.00169	0.00081	-0.00034	-0.00008	-0.00001	10.51630	-1.26263	-29.03319	-0.01158	-0.01006	0.00161	0.00053	0.00060	-0.00001	15.34448	-6.28516	-13.46926	-0.01304	0.00896	0.00011	-0.00020	0.00016	0.00000	19.32608	4.87286	-4.40813	0.00032	-0.04833	-0.01346	-0.00000	-0.00148	-0.00071	20.46280
39			0.38000	3.27920	0.42243	12.39808	-0.00878	-0.00127	-0.00036	-0.00014	0.00001	-0.00001	7.95235	3.84087	13.22823	-0.01101	-0.00168	0.00082	-0.00035	-0.00010	-0.00001	10.55023	-1.22361	-29.01611	-0.01062	-0.01029	0.00170	0.00072	0.00077	-0.00004	15.32999	-6.29551	-13.46000	-0.01340	0.00894	0.00007	-0.00041	0.00006	0.00000	19.33373	4.84646	-4.43172	-0.00115	-0.05127	-0.01419	0.00002	-0.00145	-0.00076	20.45958
40			0.39000	3.27339	0.42505	12.37833	-0.00876	-0.00128	-0.00038	-0.00012	0.00001	-0.00001	7.93344	3.80654	13.23431	-0.01100	-0.00168	0.00083	-0.00035	-0.00011	0.00000	10.59298	-1.18284	-28.99231	-0.00962	-0.01029	0.00175	0.00073	0.00072	-0.00005	15.30622	-6.30104	-13.44125	-0.01365	0.00891	0.00002	-0.00058	-0.00006	0.00000	19.34605	4.82193	-4.45565	-0.00221	-0.05365	-0.01484	0.00005	-0.00130	-0.00077	20.44794
41			0.40000	3.26397	0.42729	12.36033	-0.00876	-0.00128	-0.00039	-0.00023	0.00001	-0.00001	7.91582	3.76733	13.23467	-0.01099	-0.00168	0.00084	-0.00032	-0.00012	0.00001	10.63621	-1.15066	-28.97073	-0.00901	-0.01014	0.00176	0.00063	0.00048	-0.00004	15.27620	-6.30034	-13.41463	-0.01376	0.00899	0.00001	-0.00067	-0.00017	0.00000	19.36198	4.80060	-4.47863	-0.00211	-0.05481	-0.01527	0.00006	-0.00105	-0.00072	20.42986
42			0.41000	3.24370	0.43249	12.34839	-0.00875	-0.00128	-0.00038	-0.00042	0.00002	-0.00001	7.90003	3.72448	13.22972	-0.01099	-0.00167	0.00084	-0.00030	-0.00012	0.00002	10.67294	-1.13403	-28.95754	-0.00888	-0.00999	0.00177	0.00049	0.00016	-0.00002	15.24438	-6.29382	-13.38335	-0.01368	0.00927	0.00006	-0.00064	-0.00025	0.00000	19.37962	4.78332	-4.49926	-0.00106	-0.05488	-0.01543	0.00003	-0.00077	-0.00062	20.40891
43			0.42000	3.20949	0.44220	12.34436	-0.00874	-0.00127	-0.00036	-0.00062	0.00003	0.00000	7.88554	3.68115	13.22127	-0.01099	-0.00167	0.00085	-0.00028	-0.00012	0.00002	10.69897	-1.13521	-28.95577	-0.00922	-0.00987	0.00178	0.00032	-0.00016	0.00001	15.21588	-6.28500	-13.35255	-0.01365	0.00966	0.00014	-0.00051	-0.00024	0.00001	19.39670	4.77018	-4.51682	0.00049	-0.05396	-0.01527	-0.00001	-0.00051	-0.00051	20.38945
44			0.43000	3.16233	0.45657	12.34839	-0.00873	-0.00126	-0.00033	-0.00078	0.00003	0.00000	7.87201	3.64177	13.21127	-0.01099	-0.00166	0.00086	-0.00026	-0.00010	0.00002	10.71338	-1.15188	-28.96553	-0.01005	-0.00980	0.00179	0.00017	-0.00040	0.00003	15.19579	-6.27907	-13.32715	-0.01394	0.00999	0.00017	-0.00029	-0.00014	0.00001	19.41114	4.76036	-4.53166	0.00240	-0.05233	-0.01490	-0.00005	-0.00033	-0.00042	20.37527
45			0.44000	3.10737	0.47398	12.35864	-0.00872	-0.00125	-0.00030	-0.00083	0.00004	0.00001	7.86015	3.60919	13.20021	-0.01098	-0.00166	0.00086	-0.00022	-0.00008	0.00002	10.71895	-1.17753	-28.98396	-0.01122	-0.00974	0.00180	0.00006	-0.00049	0.00005	15.18749	-6.27959	-13.30924	-0.01435	0.01021	0.00018	-0.00002	0.00000	0.00000	19.42137	4.75271	-4.54499	0.00467	-0.05026	-0.01440	-0.00005	-0.00019	-0.00037	20.36791
46			0.45000	3.05276	0.49070	12.37132	-0.00870	-0.00124	-0.00027	-0.00078	0.00003	0.00001	7.85068	3.58317	13.18777	-0.01097	-0.00165	0.00086	-0.00018	-0.00006	0.00002	10.72072	-1.20306	-29.00550	-0.01224	-0.00964	0.00179	0.00004	-0.00043	0.00005	15.19116	-6.28713	-13.29778	-0.01450	0.01034	0.00019	0.00021	0.00013	0.00000	19.42644	4.74631	-4.55836	0.00652	-0.04838	-0.01392	-0.00002	-0.00009	-0.00037	20.36669
47			0.46000	3.00504	0.50341	12.38349	-0.00869	-0.00123	-0.00025	-0.00065	0.00002	0.00001	7.84335	3.56175	13.17442	-0.01096	-0.00164	0.00086	-0.00015	-0.00005	0.00002	10.72313	-1.22123	-29.02540	-0.01281	-0.00950	0.00179	0.00008	-0.00027	0.00005	15.20234	-6.30016	-13.29003	-0.01435	0.01037	0.00020	0.00030	0.00022	0.00000	19.42639	4.74068	-4.57304	0.00751	-0.04705	-0.01351	0.00005	0.00000	-0.00039	20.36827
48			0.47000	2.96671	0.51145	12.39482	-0.00868	-0.00122	-0.00022	-0.00050	0.00001	0.00000	7.83702	3.54330	13.16140	-0.01096	-0.00164	0.00086	-0.00013	-0.00004	0.00002	10.72839	-1.22874	-29.04192	-0.01302	-0.00926	0.00178	0.00016	-0.00007	0.00004	15.21363	-6.31634	-13.28239	-0.01412	0.01025	0.00018	0.00023	0.00024	0.00000	19.42200	4.73537	-4.58974	0.00782	-0.04594	-0.01315	0.00010	0.00006	-0.00042	20.36763
49			0.48000	2.93830	0.51594	12.40615	-0.00867	-0.00122	-0.00021	-0.00036	0.00001	0.00000	7.83073	3.52694	13.15033	-0.01095	-0.00164	0.00086	-0.00013	-0.00004	0.00002	10.73779	-1.22462	-29.05493	-0.01294	-0.00899	0.00175	0.00026	0.00011	0.00004	15.21880	-6.33317	-13.27267	-0.01405	0.00987	0.00007	0.00006	0.00022	0.00000	19.41479	4.72977	-4.60841	0.00756	-0.04535	-0.01293	0.00012	0.00004	-0.00045	20.36089
50			0.49000	2.91877	0.51875	12.41844	-0.00866	-0.00122	-0.00022	-0.00026	0.00001	0.00001	7.82463	3.51166	13.14277	-0.01095	-0.00163	0.00085	-0.00011	-0.00004	0.00001	10.75190	-1.21045	-29.06507	-0.01246	-0.00880	0.00172	0.00033	0.00022	0.00004	15.21605	-6.34840	-13.26124	-0.01414	0.00932	-0.00008	-0.00011	0.00016	-0.00000	19.40695	4.72302	-4.62807	0.00669	-0.04575	-0.01300	0.00010	-0.00006	-0.00047	20.34764
51			0.50000	2.90344	0.52297	12.43370	-0.00866	-0.00123	-0.00023	-0.00024	0.00001	0.00001	7.81966	3.49578	13.13949	-0.01095	-0.00163	0.00084	-0.00008	-0.00005	0.00001	10.76864	-1.19237	-29.07473	-0.01190	-0.00873	0.00169	0.00033	0.00021	0.00004	15.20783	-6.36013	-13.25047	-0.01417	0.00891	-0.00019	-0.00020	0.00011	-0.00000	19.40049	4.71469	-4.64717	0.00595	-0.04689	-0.01331	0.00007	-0.00021	-0.00047	20.33070
52			0.51000	2.88644	0.53157	12.45308	-0.00867	-0.00125	-0.00026	-0.00029	0.00002	0.00001	7.81630	3.47763	13.14043	-0.01095	-0.00163	0.00083	-0.00006	-0.00006	-0.00000	10.78434	-1.17797	-29.08559	-0.01155	-0.00878	0.00166	0.00027	0.00012	0.00004	15.19826	-6.36796	-13.24371	-0.01389	0.00879	-0.00018	-0.00021	0.00008	-0.00000	19.39673	4.70476	-4.66440	0.00571	-0.04806	-0.01369	0.00004	-0.00038	-0.00044	20.31467
53			0.52000	2.86414	0.54552	12.47559	-0.00868	-0.00126	-0.00028	-0.00038	0.00003	0.00001	7.81331	3.45664	13.14539	-0.01096	-0.00163	0.00082	-0.00007	-0.00007	-0.00000	10.79626	-1.17205	-29.09734	-0.01141	-0.00895	0.00165	0.00018	-0.00002	0.00003	15.18936	-6.37331	-13.24374	-0.01344	0.00895	-0.00006	-0.00023	0.00009	0.00000	19.39592	4.69381	-4.67911	0.00562	-0.04906	-0.01404	0.00001	-0.00052	-0.00040	20.30265
54			0.53000	2.83560	0.56383	12.49945	-0.00870	-0.00128	-0.00030	-0.00047	0.00004	0.00001	7.80826	3.43319	13.15337	-0.01097	-0.00164	0.00081	-0.00013	-0.00007	-0.00001	10.80296	-1.17556	-29.10887	-0.01143	-0.00918	0.00167	0.00008	-0.00015	0.00003	15.17921	-6.37798	-13.24969	-0.01318	0.00922	0.00009	-0.00031	0.00011	-0.00000	19.39746	4.68238	-4.69136	0.00548	-0.04969	-0.01427	-0.00001	-0.00060	-0.00036	20.29444
55			0.54000	2.80199	0.58455	12.52339	-0.00870	-0.00128	-0.00030	-0.00051	0.00004	0.00001	7.79900	3.40782	13.16141	-0.01099	-0.00164	0.00079	-0.00022	-0.00008	-0.00000	10.80448	-1.18649	-29.11956	-0.01175	-0.00932	0.00168	-0.00000	-0.00023	0.00002	15.16434	-6.38351	-13.25721	-0.01325	0.00937	0.00018	-0.00043	0.00013	-0.00000	19.40000	4.67126	-4.70165	0.00594	-0.04946	-0.01433	-0.00002	-0.00061	-0.00031	20.28745
56			0.55000	2.76739	0.60483	12.54566	-0.00871	-0.00128	-0.00029	-0.00049	0.00004	0.00001	7.78509	3.38100	13.16551	-0.01100	-0.00164	0.00078	-0.00029	-0.00008	0.00000	10.80291	-1.20015	-29.12844	-0.01228	-0.00927	0.00167	-0.00003	-0.00021	0.00001	15.14315	-6.39078	-13.26149	-0.01369	0.00924	0.00015	-0.00058	0.00013	0.00000	19.40203	4.66079	-4.71020	0.00703	-0.04843	-0.01420	-0.00001	-0.00060	-0.00026	20.27908
57			0.56000	2.73763	0.62152	12.56353	-0.00871	-0.00127	-0.00026	-0.00039	0.00003	0.00001	7.76827	3.35253	13.16225	-0.01101	-0.00165	0.00078	-0.00033	-0.00008	0.00002	10.80193	-1.21060	-29.13356	-0.01257	-0.00902	0.00164	0.00001	-0.00013	0.00000	15.11643	-6.39907	-13.25940	-0.01424	0.00884	-0.00001	-0.00069	0.00009	-0.00000	19.40275	4.65093	-4.71669	0.00770	-0.04757	-0.01405	0.00000	-0.00063	-0.00020	20.26761
58			0.57000	2.71547	0.63365	12.57571	-0.00870	-0.00126	-0.00024	-0.00031	0.00002	0.00000	7.75128	3.32170	13.15046	-0.01102	-0.00164	0.00078	-0.00032	-0.00009	0.00003	10.80392	-1.21535	-29.13381	-0.01232	-0.00864	0.00161	0.00006	-0.00005	-0.00001	15.08606	-6.40611	-13.25025	-0.01467	0.00831	-0.00023	-0.00077	0.00002	-0.00000	19.40253	4.64102	-4.72085	0.00734	-0.04747	-0.01395	0.00000	-0.00072	-0.00016	20.25254
59			0.58000	2.69684	0.64427	12.58438	-0.00869	-0.00126	-0.00022	-0.00031	0.00003	0.00000	7.73668	3.28747	13.13204	-0.01101	-0.00164	0.00079	-0.00026	-0.00009	0.00003	10.80756	-1.21852	-29.13070	-0.01184	-0.00830	0.00160	0.00006	-0.00007	-0.00001	15.05341	-6.40848	-13.23589	-0.01501	0.00791	-0.00042	-0.00082	-0.00007	-0.00001	19.40273	4.63024	-4.72298	0.00660	-0.04796	-0.01394	-0.00001	-0.00086	-0.00013	20.23376
60			0.59000	2.67441	0.65809	12.59321	-0.00868	-0.00125	-0.00021	-0.00041	0.00004	0.00000	7.72640	3.24934	13.10986	-0.01099	-0.00163	0.00080	-0.00017	-0.00010	0.00004	10.80948	-1.22705	-29.12682	-0.01152	-0.00812	0.00161	-0.00000	-0.00018	-0.00002	15.01960	-6.40342	-13.21887	-0.01530	0.00786	-0.00050	-0.00085	-0.00018	-0.00001	19.40456	4.61804	-4.72400	0.00618	-0.04850	-0.01395	-0.00003	-0.00100	-0.00013	20.21152
61			0.60000	2.64252	0.67858	12.60523	-0.00866	-0.00126	-0.00021	-0.00056	0.00005	0.00001	7.72170	3.20760	13.08547	-0.01097	-0.00162	0.00080	-0.00006	-0.00011	0.00004	10.80704	-1.24606	-29.12441	-0.01150	-0.00821	0.00165	-0.00010	-0.00035	-0.00002	14.98598	-6.39014	-13.20096	-0.01537	0.00811	-0.00047	-0.00082	-0.00029	-0.00001	19.40814	4.60449	-4.72505	0.00611	-0.04887	-0.01397	-0.00005	-0.00107	-0.00014	20.18591
62			0.61000	2.59940	0.70664	12.62228	-0.00865	-0.00126	-0.00022	-0.00071	0.00007	0.00001	7.72306	3.16335	13.05964	-0.01094	-0.00160	0.00080	0.00005	-0.00011	0.00004	10.79946	-1.27713	-29.12520	-0.01191	-0.00850	0.00171	-0.00019	-0.00053	-0.00001	14.95460	-6.37014	-13.18377	-0.01501	0.00849	-0.00034	-0.00072	-0.00037	-0.00001	19.41323	4.59045	-4.72683	0.00684	-0.04867	-0.01393	-0.00007	-0.00105	-0.00016	20.15814
63			0.62000	2.54819	0.74013	12.64408	-0.00865	-0.00127	-0.00022	-0.00077	0.00007	0.00001	7.72961	3.11864	13.03387	-0.01094	-0.00160	0.00079	0.00012	-0.00011	0.00004	10.78846	-1.31742	-29.12957	-0.01273	-0.00875	0.00174	-0.00024	-0.00063	-0.00001	14.92777	-6.34644	-13.16963	-0.01428	0.00889	-0.00017	-0.00056	-0.00040	-0.00000	19.41961	4.57688	-4.72892	0.00874	-0.04745	-0.01377	-0.00010	-0.00097	-0.00014	20.13100
64			0.63000	2.49705	0.77423	12.66722	-0.00865	-0.00128	-0.00022	-0.00070	0.00007	0.00001	7.73884	3.07573	13.01023	-0.01095	-0.00159	0.00079	0.00015	-0.00010	0.00004	10.77813	-1.35934	-29.13529	-0.01348	-0.00881	0.00174	-0.00020	-0.00060	-0.00001	14.90755	-6.32254	-13.16152	-0.01342	0.00929	0.00002	-0.00037	-0.00036	-0.00000	19.42671	4.56456	-4.73001	0.01086	-0.04587	-0.01355	-0.00013	-0.00085	-0.00009	20.10837
65			0.64000	2.45434	0.80435	12.68777	-0.00866	-0.00128	-0.00021	-0.00056	0.00006	0.00001	7.74763	3.03665	12.99032	-0.01097	-0.00159	0.00078	0.00012	-0.00009	0.00003	10.77198	-1.39520	-29.13941	-0.01354	-0.00863	0.00172	-0.00010	-0.00048	-0.00001	14.89498	-6.30183	-13.16221	-0.01264	0.00969	0.00021	-0.00023	-0.00026	-0.00000	19.43328	4.55439	-4.72887	0.01179	-0.04489	-0.01339	-0.00012	-0.00070	-0.00001	20.09348
66			0.65000	2.42210	0.82970	12.70549	-0.00867	-0.00129	-0.00019	-0.00044	0.00005	0.00001	7.75326	3.00331	12.97444	-0.01098	-0.00158	0.00078	0.00005	-0.00008	0.00002	10.76952	-1.42322	-29.14209	-0.01291	-0.00819	0.00167	-0.00006	-0.00038	-0.00000	14.88821	-6.28731	-13.17210	-0.01201	0.01004	0.00038	-0.00017	-0.00012	-0.00001	19.43771	4.54729	-4.72496	0.01113	-0.04463	-0.01327	-0.00006	-0.00055	0.00007	20.08615
67			0.66000	2.39580	0.85333	12.72371	-0.00868	-0.00129	-0.00018	-0.00040	0.00005	0.00001	7.75402	2.97749	12.96193	-0.01099	-0.00158	0.00077	-0.00005	-0.00005	0.00002	10.76671	-1.44758	-29.14623	-0.01211	-0.00763	0.00161	-0.00011	-0.00035	0.00000	14.88132	-6.28114	-13.18791	-0.01151	0.01024	0.00049	-0.00024	0.00005	-0.00001	19.43909	4.54318	-4.71848	0.00980	-0.04452	-0.01312	-0.00001	-0.00043	0.00014	20.08251
68			0.67000	2.36876	0.87975	12.74660	-0.00867	-0.00128	-0.00016	-0.00045	0.00006	0.00001	7.74896	2.96047	12.95309	-0.01099	-0.00158	0.00077	-0.00017	-0.00003	0.00001	10.75915	-1.47449	-29.15523	-0.01164	-0.00723	0.00157	-0.00023	-0.00040	0.00002	14.86751	-6.28450	-13.20581	-0.01110	0.01026	0.00051	-0.00042	0.00023	-0.00001	19.43790	4.54082	-4.70966	0.00866	-0.04440	-0.01296	0.00001	-0.00042	0.00019	20.07808
69			0.68000	2.33597	0.91189	12.77668	-0.00867	-0.00128	-0.00015	-0.00053	0.00007	0.00001	7.73707	2.95356	12.95054	-0.01099	-0.00158	0.00077	-0.00031	-0.00001	-0.00000	10.74436	-1.50787	-29.17101	-0.01179	-0.00717	0.00156	-0.00038	-0.00048	0.00003	14.84223	-6.29775	-13.22509	-0.01089	0.01010	0.00047	-0.00065	0.00040	-0.00001	19.43601	4.53852	-4.69878	0.00829	-0.04405	-0.01278	0.00001	-0.00050	0.00022	20.07044
70			0.69000	2.29786	0.94839	12.81264	-0.00865	-0.00128	-0.00014	-0.00056	0.00008	0.00001	7.71690	2.95733	12.95762	-0.01097	-0.00158	0.00076	-0.00046	0.00002	-0.00002	10.72357	-1.54509	-29.19162	-0.01250	-0.00733	0.00157	-0.00048	-0.00049	0.00004	14.80425	-6.32044	-13.24801	-0.01122	0.00982	0.00036	-0.00090	0.00055	-0.00001	19.43518	4.53502	-4.68688	0.00873	-0.04327	-0.01255	-0.00002	-0.00060	0.00020	20.05940
71			0.70000	2.26006	0.98374	12.84937	-0.00863	-0.00129	-0.00013	-0.00051	0.00007	0.00001	7.68781	2.97089	12.97413	-0.01096	-0.00159	0.00076	-0.00061	0.00004	-0.00003	10.70123	-1.57754	-29.21109	-0.01332	-0.00761	0.00158	-0.00049	-0.00037	0.00003	14.75562	-6.35078	-13.27570	-0.01228	0.00943	0.00020	-0.00116	0.00064	-0.00001	19.43661	4.52970	-4.67581	0.00951	-0.04282	-0.01246	-0.00006	-0.00070	0.00015	20.04656
72			0.71000	2.22908	1.01245	12.88047	-0.00862	-0.00129	-0.00014	-0.00038	0.00005	0.00001	7.65135	2.99163	12.99516	-0.01094	-0.00159	0.00076	-0.00071	0.00005	-0.00003	10.68222	-1.59671	-29.22219	-0.01380	-0.00782	0.00158	-0.00038	-0.00016	0.00001	14.70203	-6.38612	-13.30631	-0.01378	0.00887	-0.00005	-0.00133	0.00066	0.00000	19.44080	4.52202	-4.66739	0.01001	-0.04307	-0.01259	-0.00011	-0.00078	0.00007	20.03559
73			0.72000	2.20889	1.03229	12.90142	-0.00862	-0.00130	-0.00015	-0.00022	0.00003	0.00000	7.61151	3.01548	13.01437	-0.01094	-0.00159	0.00076	-0.00073	0.00006	-0.00003	10.67012	-1.59968	-29.21996	-0.01373	-0.00796	0.00157	-0.00020	0.00008	-0.00002	14.65155	-6.42329	-13.33710	-0.01521	0.00815	-0.00037	-0.00129	0.00061	0.00001	19.44770	4.51221	-4.66259	0.00988	-0.04392	-0.01285	-0.00014	-0.00083	-0.00002	20.03106
74			0.73000	2.19974	1.04329	12.91144	-0.00863	-0.00131	-0.00017	-0.00006	0.00002	0.00000	7.57342	3.03754	13.02770	-0.01094	-0.00159	0.00076	-0.00067	0.00005	-0.00002	10.66523	-1.58846	-29.20343	-0.01332	-0.00800	0.00157	-0.00004	0.00029	-0.00005	14.61145	-6.45920	-13.36665	-0.01562	0.00748	-0.00061	-0.00102	0.00054	0.00002	19.45641	4.50097	-4.66158	0.00937	-0.04466	-0.01308	-0.00014	-0.00081	-0.00010	20.03580
75			0.74000	2.20038	1.04601	12.91222	-0.00865	-0.00132	-0.00017	0.00008	-0.00000	-0.00000	7.54019	3.05441	13.03662	-0.01096	-0.00159	0.00076	-0.00058	0.00003	-0.00001	10.66583	-1.56642	-29.17472	-0.01295	-0.00780	0.00153	0.00008	0.00044	-0.00008	14.58357	-6.49264	-13.39721	-0.01499	0.00696	-0.00071	-0.00072	0.00048	0.00003	19.46548	4.48979	-4.66376	0.00911	-0.04447	-0.01309	-0.00013	-0.00069	-0.00015	20.04898
76			0.75000	2.20995	1.04112	12.90519	-0.00867	-0.00132	-0.00017	0.00019	-0.00002	-0.00000	7.51186	3.06479	13.04649	-0.01098	-0.00160	0.00075	-0.00047	0.00001	-0.00002	10.67013	-1.53561	-29.13591	-0.01251	-0.00751	0.00149	0.00014	0.00054	-0.00009	14.56407	-6.52380	-13.43312	-0.01496	0.00639	-0.00085	-0.00056	0.00042	0.00004	19.47351	4.47975	-4.66828	0.00857	-0.04396	-0.01299	-0.00010	-0.00054	-0.00018	20.06674
77			0.76000	2.22592	1.03076	12.89262	-0.00868	-0.00132	-0.00016	0.00026	-0.00002	-0.00000	7.49012	3.06617	13.05841	-0.01100	-0.00160	0.00075	-0.00029	-0.00002	-0.00001	10.67595	-1.49898	-29.09012	-0.01198	-0.00722	0.00146	0.00014	0.00057	-0.00010	14.54920	-6.55030	-13.47312	-0.01635	0.00574	-0.00109	-0.00047	0.00030	0.00006	19.48005	4.47123	-4.67406	0.00756	-0.04317	-0.01275	-0.00007	-0.00044	-0.00018	20.08454
78			0.77000	2.24421	1.01860	12.87814	-0.00869	-0.00131	-0.00015	0.00028	-0.00003	-0.00000	7.48013	3.05376	13.06522	-0.01102	-0.00161	0.00074	-0.00003	-0.00006	0.00001	10.68127	-1.46049	-29.04222	-0.01169	-0.00691	0.00143	0.00013	0.00057	-0.00010	14.53978	-6.56622	-13.50825	-0.01835	0.00524	-0.00134	-0.00024	0.00013	0.00006	19.48552	4.46337	-4.67955	0.00679	-0.04185	-0.01236	-0.00006	-0.00047	-0.00015	20.09971
79			0.78000	2.26345	1.00716	12.86414	-0.00869	-0.00130	-0.00014	0.00030	-0.00002	-0.00000	7.48761	3.02279	13.05612	-0.01103	-0.00161	0.00074	0.00032	-0.00011	0.00003	10.68641	-1.42127	-28.99574	-0.01155	-0.00665	0.00141	0.00014	0.00055	-0.00009	14.54082	-6.56541	-13.52842	-0.01949	0.00518	-0.00143	0.00026	-0.00007	0.00003	19.49080	4.45439	-4.68324	0.00607	-0.04059	-0.01194	-0.00006	-0.00065	-0.00012	20.11305
80			0.79000	2.28373	0.99793	12.85207	-0.00868	-0.00129	-0.00013	0.00029	-0.00001	-0.00000	7.51531	2.97210	13.02513	-0.01102	-0.00161	0.00074	0.00064	-0.00014	0.00006	10.69281	-1.38088	-28.95233	-0.01118	-0.00648	0.00141	0.00015	0.00053	-0.00008	14.55780	-6.54524	-13.53037	-0.01820	0.00591	-0.00116	0.00078	-0.00028	0.00001	19.49671	4.44209	-4.68444	0.00466	-0.04027	-0.01168	-0.00005	-0.00097	-0.00010	20.12766
81			0.80000	2.30203	0.99347	12.84456	-0.00866	-0.00128	-0.00012	0.00022	-0.00000	-0.00000	7.55796	2.90846	12.97821	-0.01100	-0.00160	0.00073	0.00080	-0.00016	0.00007	10.70011	-1.34163	-28.91367	-0.01064	-0.00639	0.00141	0.00014	0.00047	-0.00007	14.58935	-6.51069	-13.52149	-0.01477	0.00731	-0.00056	0.00089	-0.00047	0.00000	19.50386	4.42498	-4.68373	0.00279	-0.04065	-0.01157	-0.00004	-0.00134	-0.00011	20.14557
82			0.81000	2.31331	0.99670	12.84449	-0.00864	-0.00128	-0.00012	0.00009	0.00002	0.00000	7.60326	2.84468	12.93107	-0.01098	-0.00158	0.00073	0.00075	-0.00015	0.00006	10.70659	-1.30768	-28.88139	-0.01023	-0.00641	0.00141	0.00011	0.00039	-0.00006	14.62534	-6.47306	-13.51583	-0.01175	0.00853	-0.00004	0.00067	-0.00049	0.00000	19.51317	4.40284	-4.68237	0.00131	-0.04128	-0.01158	-0.00002	-0.00166	-0.00014	20.16614
83			0.82000	2.31434	1.00894	12.85295	-0.00864	-0.00129	-0.00014	-0.00006	0.00004	0.00000	7.64070	2.79124	12.89765	-0.01097	-0.00157	0.00072	0.00060	-0.00012	0.00004	10.71122	-1.28193	-28.85564	-0.01013	-0.00658	0.00142	0.00007	0.00029	-0.00005	14.65476	-6.44202	-13.52392	-0.01104	0.00893	0.00010	0.00042	-0.00034	-0.00000	19.52520	4.37696	-4.68164	0.00084	-0.04186	-0.01170	-0.00002	-0.00183	-0.00018	20.18658
84			0.83000	2.30452	1.02927	12.86908	-0.00865	-0.00131	-0.00016	-0.00022	0.00005	0.00001	7.66808	2.75041	12.88182	-0.01097	-0.00156	0.00073	0.00047	-0.00010	0.00002	10.71377	-1.26520	-28.83537	-0.01023	-0.00684	0.00143	0.00003	0.00019	-0.00004	14.67273	-6.41992	-13.54653	-0.01232	0.00857	-0.00010	0.00021	-0.00018	0.00001	19.54008	4.34967	-4.68200	0.00122	-0.04227	-0.01189	-0.00003	-0.00184	-0.00020	20.20379
85			0.84000	2.28506	1.05528	12.89085	-0.00866	-0.00132	-0.00018	-0.00035	0.00006	0.00001	7.69033	2.71811	12.87860	-0.01097	-0.00156	0.00073	0.00043	-0.00008	0.00001	10.71400	-1.25669	-28.81888	-0.01040	-0.00706	0.00144	-0.00001	0.00010	-0.00003	14.68034	-6.40309	-13.57645	-0.01368	0.00804	-0.00032	0.00000	-0.00012	0.00002	19.55726	4.32352	-4.68331	0.00205	-0.04240	-0.01206	-0.00006	-0.00169	-0.00020	20.21476
86			0.85000	2.25797	1.08434	12.91674	-0.00868	-0.00134	-0.00019	-0.00045	0.00007	0.00001	7.71261	2.68948	12.88145	-0.01098	-0.00156	0.00072	0.00044	-0.00008	-0.00000	10.71176	-1.25477	-28.80561	-0.01055	-0.00713	0.00144	-0.00006	0.00002	-0.00003	14.67966	-6.38655	-13.60614	-0.01383	0.00772	-0.00035	-0.00019	-0.00014	0.00002	19.57558	4.30028	-4.68483	0.00289	-0.04212	-0.01213	-0.00009	-0.00147	-0.00018	20.21708
87			0.86000	2.22518	1.11472	12.94631	-0.00869	-0.00134	-0.00018	-0.00052	0.00007	0.00001	7.73551	2.66261	12.88718	-0.01099	-0.00156	0.00071	0.00043	-0.00007	-0.00000	10.70718	-1.25788	-28.79655	-0.01080	-0.00699	0.00142	-0.00010	-0.00005	-0.00002	14.67049	-6.36767	-13.63262	-0.01364	0.00763	-0.00025	-0.00039	-0.00019	0.00001	19.59426	4.28041	-4.68556	0.00397	-0.04123	-0.01205	-0.00013	-0.00125	-0.00013	20.21001
88			0.87000	2.18842	1.14618	12.97923	-0.00869	-0.00134	-0.00016	-0.00057	0.00007	0.00001	7.75743	2.63574	12.89129	-0.01100	-0.00156	0.00069	0.00041	-0.00008	0.00001	10.70086	-1.26488	-28.79286	-0.01117	-0.00665	0.00138	-0.00013	-0.00009	-0.00001	14.65210	-6.34524	-13.65203	-0.01455	0.00767	-0.00014	-0.00060	-0.00030	0.00000	19.61296	4.26362	-4.68448	0.00516	-0.03989	-0.01182	-0.00017	-0.00109	-0.00007	20.19475
89			0.88000	2.14924	1.17961	13.01434	-0.00867	-0.00133	-0.00012	-0.00059	0.00008	0.00001	7.77839	2.60335	12.88019	-0.01100	-0.00156	0.00067	0.00038	-0.00010	0.00004	10.69400	-1.27453	-28.79403	-0.01165	-0.00620	0.00131	-0.00013	-0.00011	0.00000	14.62554	-6.31717	-13.65138	-0.01645	0.00781	-0.00007	-0.00080	-0.00050	-0.00000	19.63199	4.24875	-4.68126	0.00638	-0.03818	-0.01144	-0.00022	-0.00102	-0.00002	20.17436
90			0.89000	2.10903	1.21633	13.04955	-0.00865	-0.00132	-0.00008	-0.00059	0.00009	0.00001	7.79969	2.55736	12.83321	-0.01100	-0.00155	0.00064	0.00036	-0.00012	0.00009	10.68817	-1.28487	-28.79755	-0.01211	-0.00576	0.00125	-0.00009	-0.00010	0.00000	14.59200	-6.28021	-13.60975	-0.01759	0.00772	-0.00007	-0.00090	-0.00078	-0.00001	19.65217	4.23400	-4.67633	0.00730	-0.03652	-0.01100	-0.00028	-0.00105	-0.00001	20.15167
91			0.90000	2.06935	1.25702	13.08296	-0.00864	-0.00131	-0.00005	-0.00058	0.00009	0.00000	7.82210	2.49260	12.73929	-0.01099	-0.00153	0.00061	0.00034	-0.00015	0.00013	10.68530	-1.29373	-28.79982	-0.01239	-0.00543	0.00121	-0.00002	-0.00007	-0.00000	14.55188	-6.23327	-13.51536	-0.01676	0.00708	-0.00021	-0.00089	-0.00096	-0.00004	19.67478	4.21754	-4.67089	0.00762	-0.03536	-0.01061	-0.00033	-0.00116	-0.00003	20.12843
92			0.91000	2.03121	1.30130	13.11380	-0.00863	-0.00131	-0.00004	-0.00055	0.00010	0.00000	7.84484	2.41070	12.60904	-0.01099	-0.00150	0.00060	0.00031	-0.00018	0.00016	10.68679	-1.29938	-28.79770	-0.01238	-0.00529	0.00120	0.00009	-0.00003	-0.00001	14.50631	-6.17912	-13.37998	-0.01487	0.00623	-0.00044	-0.00082	-0.00097	-0.00009	19.70103	4.19765	-4.66662	0.00716	-0.03501	-0.01038	-0.00036	-0.00133	-0.00009	20.10596
93			0.92000	1.99460	1.34842	13.14307	-0.00863	-0.00132	-0.00004	-0.00053	0.00011	0.00000	7.86638	2.31755	12.46442	-0.01099	-0.00147	0.00060	0.00027	-0.00019	0.00016	10.69311	-1.30133	-28.78990	-0.01219	-0.00535	0.00122	0.00018	0.00002	-0.00002	14.45817	-6.12293	-13.22954	-0.01316	0.00572	-0.00060	-0.00075	-0.00089	-0.00013	19.73175	4.17336	-4.66503	0.00642	-0.03540	-0.01035	-0.00037	-0.00154	-0.00017	20.08615
94			0.93000	1.95887	1.39785	13.17261	-0.00864	-0.00134	-0.00006	-0.00053	0.00011	0.00000	7.88491	2.21980	12.32377	-0.01099	-0.00144	0.00060	0.00020	-0.00019	0.00015	10.70367	-1.29994	-28.77680	-0.01200	-0.00556	0.00127	0.00026	0.00005	-0.00003	14.41008	-6.06967	-13.08739	-0.01158	0.00581	-0.00058	-0.00066	-0.00080	-0.00011	19.76658	4.14463	-4.66710	0.00603	-0.03622	-0.01051	-0.00038	-0.00173	-0.00026	20.07038
95			0.94000	1.92328	1.44915	13.20401	-0.00865	-0.00136	-0.00008	-0.00053	0.00012	0.00001	7.89759	2.12458	12.19949	-0.01099	-0.00142	0.00061	0.00007	-0.00018	0.00013	10.71679	-1.29624	-28.75958	-0.01183	-0.00584	0.00131	0.00028	0.00008	-0.00004	14.36527	-6.02475	-12.97219	-0.00998	0.00635	-0.00039	-0.00054	-0.00066	-0.00006	19.80393	4.11244	-4.67278	0.00598	-0.03727	-0.01082	-0.00039	-0.00188	-0.00034	20.06156
96			0.95000	1.88717	1.50173	13.23830	-0.00865	-0.00138	-0.00011	-0.00054	0.00013	0.00001	7.90035	2.03954	12.10020	-0.01100	-0.00140	0.00062	-0.00013	-0.00016	0.00010	10.73029	-1.29193	-28.73985	-0.01163	-0.00608	0.00135	0.00027	0.00008	-0.00004	14.32897	-5.99483	-12.90070	-0.00901	0.00691	-0.00021	-0.00039	-0.00037	-0.00001	19.84169	4.07824	-4.68123	0.00575	-0.03812	-0.01110	-0.00037	-0.00194	-0.00039	20.06597
97			0.96000	1.84977	1.55562	13.27680	-0.00866	-0.00140	-0.00012	-0.00056	0.00013	0.00001	7.89041	1.96987	12.02928	-0.01100	-0.00138	0.00062	-0.00034	-0.00013	0.00007	10.74237	-1.28903	-28.71999	-0.01140	-0.00628	0.00139	0.00023	0.00005	-0.00004	14.30585	-5.98432	-12.88246	-0.00903	0.00711	-0.00018	-0.00028	0.00000	0.00000	19.87827	4.04374	-4.69138	0.00508	-0.03869	-0.01129	-0.00031	-0.00192	-0.00042	20.08916
98			0.97000	1.81084	1.61129	13.32130	-0.00866	-0.00141	-0.00012	-0.00057	0.00014	0.00001	7.86851	1.91690	11.98531	-0.01100	-0.00137	0.00062	-0.00052	-0.00010	0.00004	10.75225	-1.28891	-28.70339	-0.01130	-0.00635	0.00142	0.00019	0.00002	-0.00003	14.29492	-5.99194	-12.91472	-0.00966	0.00686	-0.00030	-0.00023	0.00031	0.00002	19.91315	4.01037	-4.70175	0.00453	-0.03842	-0.01127	-0.00027	-0.00182	-0.00039	20.12990
99			0.98000	1.77123	1.66902	13.37255	-0.00865	-0.00141	-0.00010	-0.00057	0.00014	0.00001	7.83819	1.87959	11.96717	-0.01100	-0.00136	0.00063	-0.00061	-0.00007	0.00001	10.76088	-1.29126	-28.69291	-0.01133	-0.00625	0.00141	0.00019	-0.00002	-0.00002	14.28926	-6.01207	-12.98735	-0.01081	0.00623	-0.00058	-0.00029	0.00047	0.00008	19.94682	3.97894	-4.71051	0.00398	-0.03752	-0.01106	-0.00023	-0.00173	-0.00034	20.17963
100			0.99000	1.73262	1.72879	13.42968	-0.00864	-0.00142	-0.00008	-0.00054	0.00015	0.00001	7.80544	1.85474	11.97503	-0.01100	-0.00136	0.00063	-0.00057	-0.00006	-0.00002	10.77092	-1.29450	-28.68928	-0.01139	-0.00599	0.00137	0.00025	-0.00003	-0.00000	14.28275	-6.03732	-13.09002	-0.01222	0.00552	-0.00093	-0.00042	0.00050	0.00017	19.98087	3.94885	-4.71639	0.00330	-0.03627	-0.01070	-0.00020	-0.00170	-0.00027	20.22853
101			1.00000	1.69635	1.79071	13.49072	-0.00862	-0.00141	-0.00006	-0.00050	0.00015	0.00001	7.77710	1.83788	12.00973	-0.01099	-0.00136	0.00063	-0.00045	-0.00005	-0.00005	10.78600	-1.29681	-28.69106	-0.01136	-0.00569	0.00130	0.00038	-0.00002	0.00001	14.27394	-6.06085	-13.21671	-0.01246	0.00526	-0.00110	-0.00055	0.00051	0.00025	20.01775	3.91861	-4.71914	0.00252	-0.03511	-0.01036	-0.00017	-0.00175	-0.00021	20.27021
102			1.01000	1.66260	1.85505	13.55293	-0.00860	-0.00142	-0.00005	-0.00047	0.00016	0.00001	7.75548	1.82906	12.07784	-0.01096	-0.00137	0.00063	-0.00032	-0.00003	-0.00010	10.80893	-1.29713	-28.69520	-0.01123	-0.00547	0.00122	0.00053	0.00000	0.00001	14.26188	-6.08124	-13.37132	-0.01160	0.00546	-0.00101	-0.00067	0.00060	0.00029	20.05991	3.88699	-4.71915	0.00180	-0.03431	-0.01012	-0.00014	-0.00184	-0.00018	20.30197
103			1.02000	1.63045	1.92141	13.61269	-0.00860	-0.00144	-0.00006	-0.00045	0.00016	0.00001	7.73815	1.83275	12.18854	-0.01097	-0.00140	0.00061	-0.00030	-0.00002	-0.00014	10.84063	-1.29518	-28.69716	-0.01093	-0.00547	0.00117	0.00068	0.00003	-0.00000	14.24435	-6.10241	-13.56278	-0.01209	0.00568	-0.00091	-0.00088	0.00071	0.00031	20.10869	3.85378	-4.71723	0.00073	-0.03436	-0.01011	-0.00007	-0.00194	-0.00017	20.32338
104			1.03000	1.59857	1.98861	13.66686	-0.00862	-0.00147	-0.00009	-0.00046	0.00017	0.00001	7.72547	1.84789	12.33596	-0.01098	-0.00143	0.00060	-0.00007	-0.00001	-0.00016	10.88021	-1.29116	-28.69249	-0.01051	-0.00568	0.00116	0.00078	0.00006	-0.00002	14.22271	-6.12491	-13.78621	-0.01436	0.00596	-0.00081	-0.00113	0.00079	0.00030	20.16431	3.81971	-4.71461	-0.00056	-0.03516	-0.01031	0.00006	-0.00200	-0.00017	20.33606
105			1.04000	1.56573	2.05490	13.71416	-0.00864	-0.00150	-0.00012	-0.00048	0.00017	0.00001	7.72095	1.86529	12.49513	-0.01097	-0.00146	0.00060	0.00009	-0.00002	-0.00016	10.92542	-1.28575	-28.67907	-0.01012	-0.00601	0.00119	0.00083	0.00009	-0.00003	14.20300	-6.14413	-14.01924	-0.01592	0.00643	-0.00055	-0.00112	0.00079	0.00021	20.22546	3.78615	-4.71223	-0.00177	-0.03632	-0.01063	0.00020	-0.00198	-0.00017	20.34437
106			1.05000	1.53145	2.11888	13.75563	-0.00867	-0.00153	-0.00014	-0.00050	0.00016	0.00001	7.72510	1.87530	12.64088	-0.01098	-0.00148	0.00060	0.00022	-0.00004	-0.00013	10.97398	-1.28023	-28.65821	-0.01001	-0.00624	0.00124	0.00087	0.00010	-0.00005	14.19081	-6.15623	-14.24046	-0.01650	0.00674	-0.00024	-0.00085	0.00068	0.00008	20.29030	3.75469	-4.70992	-0.00228	-0.03718	-0.01091	0.00026	-0.00189	-0.00015	20.35474
107			1.06000	1.49646	2.17975	13.79320	-0.00869	-0.00154	-0.00014	-0.00050	0.00016	0.00001	7.73571	1.87011	12.75445	-0.01098	-0.00150	0.00060	0.00030	-0.00007	-0.00008	11.02397	-1.27558	-28.63240	-0.01020	-0.00627	0.00128	0.00091	0.00010	-0.00006	14.18865	-6.15886	-14.43377	-0.01826	0.00688	-0.00007	-0.00049	0.00044	0.00002	20.35635	3.72604	-4.70701	-0.00221	-0.03740	-0.01102	0.00025	-0.00176	-0.00012	20.37218
108			1.07000	1.46222	2.23768	13.82896	-0.00870	-0.00155	-0.00012	-0.00048	0.00015	0.00001	7.75124	1.84106	12.80994	-0.01100	-0.00151	0.00059	0.00024	-0.00013	-0.00001	11.07459	-1.27222	-28.60409	-0.01053	-0.00605	0.00129	0.00095	0.00009	-0.00006	14.19572	-6.14875	-14.57352	-0.02080	0.00711	0.00003	-0.00005	0.00009	-0.00000	20.42134	3.69969	-4.70298	-0.00205	-0.03677	-0.01087	0.00023	-0.00166	-0.00009	20.39798
109			1.08000	1.43037	2.29363	13.86502	-0.00869	-0.00154	-0.00009	-0.00043	0.00015	0.00001	7.76923	1.78205	12.77806	-0.01102	-0.00152	0.00058	0.00028	-0.00016	0.00009	11.12621	-1.27003	-28.57546	-0.01089	-0.00570	0.00128	0.00102	0.00007	-0.00006	14.20654	-6.12411	-14.62847	-0.02125	0.00720	0.00004	0.00027	-0.00034	-0.00000	20.48413	3.67416	-4.69776	-0.00210	-0.03565	-0.01055	0.00023	-0.00162	-0.00007	20.42945
110			1.09000	1.40228	2.34906	13.90288	-0.00866	-0.00153	-0.00005	-0.00037	0.00015	0.00000	7.78517	1.69646	12.65324	-0.01100	-0.00148	0.00057	0.00015	-0.00018	0.00017	11.18030	-1.26895	-28.54803	-0.01123	-0.00525	0.00124	0.00111	0.00005	-0.00006	14.21199	-6.08826	-14.58962	-0.01821	0.00659	-0.00014	0.00018	-0.00062	-0.00001	20.54477	3.64842	-4.69161	-0.00227	-0.03423	-0.01015	0.00024	-0.00158	-0.00006	20.46044
111			1.10000	1.37846	2.40557	13.94243	-0.00863	-0.00152	-0.00002	-0.00031	0.00015	0.00000	7.79410	1.59778	12.46859	-0.01100	-0.00144	0.00056	-0.00002	-0.00018	0.00019	11.23868	-1.26935	-28.52159	-0.01144	-0.00477	0.00117	0.00123	0.00003	-0.00005	14.20265	-6.04932	-14.48596	-0.01337	0.00536	-0.00052	-0.00019	-0.00058	-0.00009	20.60433	3.62238	-4.68513	-0.00267	-0.03255	-0.00968	0.00028	-0.00151	-0.00005	20.48312
112			1.11000	1.35809	2.46412	13.98220	-0.00861	-0.00152	-0.00000	-0.00027	0.00016	0.00000	7.79360	1.50231	12.27872	-0.01099	-0.00140	0.00055	-0.00017	-0.00016	0.00017	11.30255	-1.27177	-28.49487	-0.01141	-0.00437	0.00110	0.00135	0.00001	-0.00005	14.17236	-6.01657	-14.36822	-0.00978	0.00420	-0.00094	-0.00052	-0.00038	-0.00015	20.66447	3.59636	-4.67860	-0.00354	-0.03078	-0.00922	0.00038	-0.00143	-0.00004	20.49092
113			1.12000	1.33983	2.52516	14.02063	-0.00861	-0.00152	0.00001	-0.00024	0.00016	-0.00000	7.78576	1.41961	12.12743	-0.01097	-0.00137	0.00053	-0.00023	-0.00014	0.00012	11.37278	-1.27653	-28.46729	-0.01113	-0.00417	0.00106	0.00144	-0.00000	-0.00005	14.11945	-5.99569	-14.27656	-0.00873	0.00368	-0.00118	-0.00086	-0.00020	-0.00014	20.72675	3.57078	-4.67139	-0.00488	-0.02932	-0.00885	0.00055	-0.00134	-0.00001	20.47958
114			1.13000	1.32303	2.58822	14.05653	-0.00862	-0.00154	0.00000	-0.00022	0.00017	-0.00000	7.77574	1.35031	12.03194	-0.01095	-0.00134	0.00053	-0.00021	-0.00013	0.00007	11.44980	-1.28322	-28.44017	-0.01077	-0.00421	0.00106	0.00152	-0.00002	-0.00005	14.04502	-5.98855	-14.22460	-0.00917	0.00397	-0.00114	-0.00129	-0.00005	-0.00007	20.79184	3.54679	-4.66169	-0.00625	-0.02841	-0.00869	0.00073	-0.00123	0.00006	20.44685
115			1.14000	1.30790	2.65176	14.08924	-0.00865	-0.00156	-0.00001	-0.00019	0.00017	0.00000	7.76712	1.29182	11.98900	-0.01094	-0.00133	0.00053	-0.00018	-0.00012	0.00003	11.53290	-1.29131	-28.41620	-0.01042	-0.00444	0.00111	0.00155	-0.00004	-0.00004	13.95098	-5.99823	-14.20751	-0.00999	0.00518	-0.00076	-0.00178	0.00018	-0.00001	20.85868	3.52695	-4.64693	-0.00710	-0.02808	-0.00877	0.00083	-0.00106	0.00019	20.39259
116			1.15000	1.29481	2.71390	14.11908	-0.00867	-0.00158	-0.00003	-0.00016	0.00016	0.00000	7.75852	1.24229	11.98305	-0.01093	-0.00132	0.00054	-0.00022	-0.00010	0.00000	11.61927	-1.30093	-28.39980	-0.01019	-0.00481	0.00117	0.00153	-0.00007	-0.00002	13.83894	-6.03188	-14.21231	-0.01057	0.00701	-0.00017	-0.00224	0.00062	-0.00000	20.92416	3.51503	-4.62362	-0.00697	-0.02806	-0.00908	0.00078	-0.00079	0.00041	20.31944
117			1.16000	1.28404	2.77285	14.14662	-0.00870	-0.00160	-0.00005	-0.00012	0.00016	0.00000	7.74422	1.20086	11.99302	-0.01091	-0.00132	0.00055	-0.00040	-0.00009	-0.00001	11.70428	-1.31272	-28.39720	-0.01014	-0.00527	0.00125	0.00144	-0.00013	0.00001	13.70999	-6.09828	-14.22462	-0.00994	0.00858	0.00038	-0.00242	0.00129	0.00000	20.98347	3.51528	-4.58654	-0.00568	-0.02814	-0.00952	0.00056	-0.00045	0.00078	20.23221
118			1.17000	1.27657	2.82664	14.17164	-0.00871	-0.00162	-0.00009	-0.00006	0.00014	0.00000	7.71618	1.16927	12.00695	-0.01090	-0.00132	0.00055	-0.00073	-0.00006	-0.00001	11.78244	-1.32729	-28.41510	-0.01024	-0.00586	0.00134	0.00128	-0.00023	0.00006	13.56332	-6.20238	-14.24057	-0.00800	0.00919	0.00069	-0.00221	0.00197	0.00001	21.03113	3.53152	-4.52908	-0.00413	-0.02871	-0.01007	0.00032	-0.00006	0.00132	20.13540
119			1.18000	1.27443	2.87304	14.19281	-0.00873	-0.00164	-0.00012	0.00004	0.00012	0.00000	7.66721	1.15237	12.02921	-0.01089	-0.00132	0.00057	-0.00114	-0.00003	-0.00003	11.84937	-1.34554	-28.45854	-0.01034	-0.00648	0.00143	0.00107	-0.00036	0.00013	13.39950	-6.33906	-14.27381	-0.00702	0.00908	0.00072	-0.00212	0.00239	-0.00002	21.06251	3.56708	-4.44526	-0.00365	-0.02991	-0.01052	0.00018	0.00040	0.00199	20.03396
120			1.19000	1.28018	2.91010	14.20846	-0.00874	-0.00165	-0.00015	0.00018	0.00009	0.00000	7.59456	1.15237	12.06369	-0.01088	-0.00132	0.00059	-0.00155	0.00000	-0.00004	11.90368	-1.36832	-28.52864	-0.01031	-0.00703	0.00151	0.00087	-0.00050	0.00019	13.22765	-6.48826	-14.34122	-0.00890	0.00839	0.00040	-0.00274	0.00228	-0.00004	21.07567	3.62347	-4.33236	-0.00569	-0.03222	-0.01075	0.00014	0.00093	0.00263	19.93754
121			1.20000	1.29625	2.93666	14.21709	-0.00875	-0.00166	-0.00017	0.00034	0.00006	0.00000	7.50269	1.16386	12.09902	-0.01088	-0.00132	0.00061	-0.00180	0.00002	-0.00003	11.94947	-1.39565	-28.61895	-0.01012	-0.00738	0.00155	0.00079	-0.00061	0.00023	13.06615	-6.61889	-14.44557	-0.01276	0.00646	-0.00040	-0.00357	0.00147	0.00006	21.07389	3.69896	-4.19491	-0.01119	-0.03608	-0.01079	0.00010	0.00159	0.00306	19.85975
122			1.21000	1.32448	2.95262	14.21768	-0.00876	-0.00167	-0.00019	0.00053	0.00003	-0.00000	7.40400	1.17557	12.11995	-0.01089	-0.00132	0.00063	-0.00176	0.00001	-0.00001	11.99799	-1.42668	-28.71316	-0.00975	-0.00753	0.00156	0.00095	-0.00065	0.00021	12.93438	-6.70107	-14.57830	-0.01674	0.00308	-0.00163	-0.00371	0.00043	0.00036	21.06731	3.78733	-4.04721	-0.01927	-0.04080	-0.01075	0.00028	0.00240	0.00311	19.81005
123			1.22000	1.36592	2.95924	14.20970	-0.00876	-0.00166	-0.00019	0.00073	0.00001	-0.00000	7.31684	1.17578	12.12284	-0.01089	-0.00132	0.00063	-0.00138	-0.00002	0.00000	12.06580	-1.46119	-28.79012	-0.00930	-0.00741	0.00154	0.00137	-0.00063	0.00014	12.84536	-6.71752	-14.72913	-0.01943	-0.00043	-0.00282	-0.00287	-0.00001	0.00075	21.07137	3.88121	-3.90881	-0.02748	-0.04434	-0.01058	0.00122	0.00331	0.00280	19.78846
124			1.23000	1.42137	2.95918	14.19283	-0.00877	-0.00165	-0.00017	0.00095	-0.00000	-0.00001	7.25844	1.15577	12.11454	-0.01090	-0.00132	0.00061	-0.00078	-0.00007	0.00001	12.16936	-1.50109	-28.83410	-0.00884	-0.00702	0.00148	0.00196	-0.00060	0.00004	12.80119	-6.66943	-14.88514	-0.01948	-0.00233	-0.00336	-0.00153	0.00014	0.00096	21.10124	3.97624	-3.79440	-0.03392	-0.04520	-0.01023	0.00325	0.00419	0.00229	19.78658
125			1.24000	1.49179	2.95685	14.16682	-0.00878	-0.00163	-0.00012	0.00119	-0.00000	-0.00001	7.23490	1.11492	12.10765	-0.01090	-0.00132	0.00057	-0.00019	-0.00011	0.00000	12.32091	-1.55026	-28.84103	-0.00851	-0.00646	0.00140	0.00267	-0.00059	-0.00005	12.79066	-6.57582	-15.03450	-0.01665	-0.00214	-0.00307	-0.00060	0.00026	0.00088	21.16724	4.07256	-3.70749	-0.03826	-0.04348	-0.00977	0.00612	0.00487	0.00182	19.79178
126			1.25000	1.57944	2.95746	14.13095	-0.00878	-0.00160	-0.00007	0.00147	0.00002	-0.00000	7.23806	1.06111	12.11725	-0.01089	-0.00132	0.00051	0.00019	-0.00013	-0.00001	12.52794	-1.61244	-28.81703	-0.00839	-0.00591	0.00136	0.00348	-0.00062	-0.00011	12.79353	-6.46334	-15.17709	-0.01335	-0.00058	-0.00231	-0.00039	0.00008	0.00066	21.27380	4.17329	-3.64110	-0.04113	-0.03998	-0.00915	0.00942	0.00524	0.00154	19.79232
127			1.26000	1.68848	2.96559	14.08385	-0.00879	-0.00157	-0.00001	0.00184	0.00004	-0.00000	7.25385	1.00322	12.14917	-0.01086	-0.00133	0.00045	0.00031	-0.00015	-0.00002	12.79473	-1.68884	-28.77406	-0.00841	-0.00554	0.00137	0.00440	-0.00067	-0.00015	12.78966	-6.35234	-15.32117	-0.01147	0.00147	-0.00148	-0.00064	-0.00018	0.00044	21.42040	4.28261	-3.58170	-0.04391	-0.03583	-0.00832	0.01306	0.00525	0.00147	19.77949
128			1.27000	1.82459	2.98270	14.02416	-0.00878	-0.00153	0.00005	0.00229	0.00006	0.00001	7.26978	0.94477	12.19438	-0.01083	-0.00134	0.00040	0.00022	-0.00015	-0.00003	13.12477	-1.77616	-28.72539	-0.00840	-0.00538	0.00144	0.00536	-0.00071	-0.00016	12.76226	-6.25099	-15.47642	-0.01016	0.00348	-0.00071	-0.00116	-0.00034	0.00023	21.60522	4.40324	-3.51433	-0.04805	-0.03215	-0.00731	0.01760	0.00499	0.00150	19.74556
129			1.28000	1.99381	3.00633	13.95215	-0.00876	-0.00150	0.00009	0.00281	0.00007	0.00001	7.27554	0.88772	12.24180	-0.01080	-0.00135	0.00038	-0.00004	-0.00014	-0.00003	13.52297	-1.86627	-28.68230	-0.00830	-0.00531	0.00155	0.00633	-0.00070	-0.00015	12.69613	-6.16034	-15.66356	-0.00890	0.00516	-0.00012	-0.00179	-0.00032	0.00005	21.82830	4.53504	-3.42753	-0.05355	-0.02938	-0.00621	0.02348	0.00459	0.00155	19.68145
130			1.29000	2.20081	3.03192	13.86981	-0.00874	-0.00147	0.00011	0.00338	0.00007	0.00002	7.26414	0.83616	12.28685	-0.01077	-0.00136	0.00039	-0.00037	-0.00012	-0.00003	13.99549	-1.94960	-28.65326	-0.00804	-0.00511	0.00162	0.00719	-0.00063	-0.00010	12.57946	-6.07937	-15.91973	-0.00835	0.00608	0.00009	-0.00259	-0.00009	-0.00005	22.09176	4.67595	-3.31431	-0.05934	-0.02702	-0.00510	0.03055	0.00403	0.00155	19.57712
131			1.30000	2.44613	3.05665	13.78018	-0.00873	-0.00145	0.00012	0.00393	0.00007	0.00002	7.23515	0.79458	12.33035	-0.01076	-0.00136	0.00041	-0.00064	-0.00010	-0.00003	14.54678	-2.02068	-28.64603	-0.00747	-0.00472	0.00163	0.00770	-0.00053	-0.00002	12.40634	-6.00486	-16.28637	-0.00809	0.00574	-0.00011	-0.00348	0.00022	0.00009	22.39718	4.82425	-3.16952	-0.06516	-0.02471	-0.00396	0.03867	0.00339	0.00144	19.42295
132			1.31000	2.72601	3.07920	13.68754	-0.00873	-0.00144	0.00011	0.00441	0.00006	0.00002	7.19447	0.76714	12.38298	-0.01075	-0.00137	0.00043	-0.00077	-0.00007	-0.00004	15.17740	-2.07800	-28.66933	-0.00652	-0.00415	0.00156	0.00759	-0.00043	0.00008	12.17834	-5.93301	-16.79529	-0.00843	0.00448	-0.00053	-0.00454	0.00040	0.00053	22.74426	4.97996	-2.98846	-0.07136	-0.02237	-0.00270	0.04786	0.00273	0.00116	19.21369
133			1.32000	3.03390	3.09700	13.59750	-0.00878	-0.00145	0.00008	0.00480	0.00005	0.00001	7.15152	0.75418	12.45538	-0.01075	-0.00139	0.00044	-0.00075	-0.00004	-0.00006	15.88394	-2.12031	-28.73121	-0.00538	-0.00355	0.00144	0.00693	-0.00034	0.00018	11.90872	-5.86273	-17.44122	-0.01035	0.00383	-0.00073	-0.00627	0.00049	0.00086	23.13078	5.14350	-2.76833	-0.07769	-0.02027	-0.00133	0.05776	0.00211	0.00066	18.95743
134			1.33000	3.36169	3.10592	13.51584	-0.00887	-0.00147	0.00003	0.00510	0.00002	0.00000	7.11270	0.74887	12.53450	-0.01078	-0.00141	0.00045	-0.00071	-0.00003	-0.00005	16.65960	-2.14525	-28.83599	-0.00445	-0.00301	0.00128	0.00622	-0.00027	0.00026	11.62235	-5.80043	-18.14922	-0.01259	0.00474	-0.00045	-0.00772	0.00072	0.00053	23.55322	5.31404	-2.50946	-0.08323	-0.01830	0.00013	0.06742	0.00152	-0.00007	18.68205
135			1.34000	3.70085	3.10187	13.44691	-0.00900	-0.00150	-0.00003	0.00531	-0.00002	-0.00000	7.07456	0.74291	12.58871	-0.01084	-0.00142	0.00046	-0.00082	-0.00003	-0.00002	17.49582	-2.15018	-28.98289	-0.00421	-0.00247	0.00110	0.00629	-0.00018	0.00031	11.34344	-5.76300	-18.79665	-0.01317	0.00637	0.00008	-0.00749	0.00107	-0.00008	24.00775	5.48821	-2.21469	-0.08715	-0.01616	0.00175	0.07584	0.00091	-0.00108	18.42478
136			1.35000	4.04423	3.08133	13.39305	-0.00912	-0.00151	-0.00006	0.00542	-0.00007	-0.00001	7.02542	0.73314	12.59573	-0.01094	-0.00142	0.00047	-0.00116	-0.00002	0.00002	18.38443	-2.13101	-29.16547	-0.00505	-0.00196	0.00097	0.00798	-0.00010	0.00033	11.08457	-5.76917	-19.28642	-0.01238	0.00709	0.00036	-0.00620	0.00130	-0.00024	24.49111	5.66000	-1.88922	-0.08940	-0.01429	0.00343	0.08274	0.00032	-0.00223	18.21256
137			1.36000	4.38692	3.04181	13.35527	-0.00920	-0.00150	-0.00004	0.00545	-0.00012	-0.00000	6.95370	0.71838	12.55348	-0.01105	-0.00141	0.00049	-0.00166	-0.00003	0.00005	19.31990	-2.08211	-29.37188	-0.00700	-0.00145	0.00093	0.01160	-0.00002	0.00036	10.84891	-5.82084	-19.59201	-0.01157	0.00604	0.00013	-0.00499	0.00111	-0.00005	25.00192	5.82143	-1.54207	-0.09031	-0.01315	0.00497	0.08832	-0.00023	-0.00331	18.05541
138			1.37000	4.72554	2.98240	13.33499	-0.00924	-0.00147	0.00004	0.00540	-0.00017	0.00000	6.85450	0.69433	12.47210	-0.01111	-0.00140	0.00049	-0.00218	-0.00005	0.00008	20.29960	-1.99786	-29.58801	-0.00988	-0.00090	0.00097	0.01714	0.00004	0.00040	10.63724	-5.89605	-19.74553	-0.01137	0.00371	-0.00045	-0.00419	0.00058	0.00007	25.54051	5.96448	-1.18618	-0.09005	-0.01281	0.00620	0.09266	-0.00074	-0.00403	17.95160
139			1.38000	5.05750	2.90428	13.33438	-0.00922	-0.00142	0.00015	0.00528	-0.00021	-0.00000	6.73082	0.65387	12.36511	-0.01111	-0.00137	0.00048	-0.00260	-0.00009	0.00010	21.32285	-1.87475	-29.80057	-0.01335	-0.00035	0.00106	0.02417	0.00004	0.00045	10.44857	-5.96261	-19.80070	-0.01136	0.00165	-0.00100	-0.00362	0.00016	0.00003	26.10788	6.08304	-0.83691	-0.08842	-0.01274	0.00699	0.09536	-0.00121	-0.00426	17.89196
140			1.39000	5.38017	2.81041	13.35606	-0.00918	-0.00137	0.00028	0.00510	-0.00024	-0.00001	6.58895	0.59295	12.24500	-0.01107	-0.00134	0.00046	-0.00288	-0.00013	0.00010	22.38841	-1.71237	-30.00162	-0.01703	0.00017	0.00117	0.03205	-0.00003	0.00051	10.27805	-5.99930	-19.80415	-0.01095	0.00052	-0.00134	-0.00314	0.00002	-0.00002	26.70456	6.17434	-0.50778	-0.08534	-0.01206	0.00747	0.09599	-0.00150	-0.00411	17.86330
141			1.40000	5.69047	2.70502	13.40237	-0.00912	-0.00133	0.00042	0.00486	-0.00026	-0.00003	6.43491	0.51426	12.12468	-0.01101	-0.00131	0.00044	-0.00302	-0.00016	0.00009	23.49206	-1.51280	-30.19272	-0.02061	0.00058	0.00130	0.04007	-0.00012	0.00059	10.11862	-6.00401	-19.78869	-0.01023	-0.00065	-0.00169	-0.00276	0.00001	-0.00003	27.32896	6.23946	-0.20572	-0.08124	-0.01086	0.00764	0.09467	-0.00159	-0.00373	17.85254
142			1.41000	5.98524	2.59384	13.47399	-0.00906	-0.00130	0.00056	0.00458	-0.00027	-0.00007	6.27705	0.42381	12.02265	-0.01097	-0.00129	0.00042	-0.00298	-0.00019	0.00007	24.62660	-1.27998	-30.38436	-0.02390	0.00081	0.00145	0.04761	-0.00020	0.00072	9.96659	-5.98541	-19.77974	-0.00948	-0.00205	-0.00205	-0.00246	0.00009	0.00003	27.97721	6.28276	0.06973	-0.07727	-0.01042	0.00728	0.09264	-0.00167	-0.00315	17.84941
143			1.42000	6.26197	2.48516	13.56836	-0.00901	-0.00128	0.00073	0.00426	-0.00025	-0.00011	6.12517	0.32692	11.95853	-0.01098	-0.00128	0.00041	-0.00283	-0.00021	0.00004	25.78389	-1.01957	-30.59040	-0.02678	0.00080	0.00167	0.05425	-0.00021	0.00092	9.82230	-5.95430	-19.79465	-0.00882	-0.00200	-0.00199	-0.00222	0.00010	0.00011	28.64506	6.31058	0.32168	-0.07438	-0.01209	0.00613	0.09118	-0.00198	-0.00237	17.84765
144			1.43000	6.51890	2.39030	13.67789	-0.00898	-0.00129	0.00091	0.00395	-0.00021	-0.00016	5.98215	0.22878	11.93706	-0.01103	-0.00128	0.00041	-0.00275	-0.00021	0.00001	26.95600	-0.73950	-30.82175	-0.02917	0.00045	0.00201	0.05968	-0.00011	0.00123	9.68441	-5.92045	-19.83521	-0.00840	0.00043	-0.00131	-0.00209	-0.00002	0.00011	29.32905	6.32968	0.55065	-0.07261	-0.01637	0.00407	0.09049	-0.00255	-0.00139	17.84505
145			1.44000	6.75668	2.32360	13.78910	-0.00899	-0.00132	0.00111	0.00369	-0.00013	-0.00018	5.83951	0.13495	11.93849	-0.01110	-0.00129	0.00040	-0.00289	-0.00020	0.00001	28.13497	-0.44930	-31.08415	-0.03123	-0.00028	0.00253	0.06406	0.00006	0.00169	9.54640	-5.89075	-19.88492	-0.00833	0.00369	-0.00039	-0.00213	-0.00012	0.00003	30.02556	6.34666	0.75280	-0.07027	-0.02241	0.00122	0.08840	-0.00297	-0.00036	17.84267
146			1.45000	6.98049	2.30310	13.88117	-0.00905	-0.00139	0.00129	0.00356	0.00001	-0.00016	5.68406	0.05018	11.92926	-0.01117	-0.00131	0.00037	-0.00321	-0.00017	0.00002	29.31123	-0.15864	-31.37872	-0.03332	-0.00147	0.00326	0.06789	0.00025	0.00233	9.39969	-5.86934	-19.91793	-0.00852	0.00509	0.00010	-0.00230	-0.00012	-0.00000	30.72951	6.36708	0.92189	-0.06473	-0.02903	-0.00231	0.08137	-0.00279	0.00057	17.84341
147			1.46000	7.20188	2.35036	13.92515	-0.00916	-0.00150	0.00140	0.00367	0.00024	-0.00003	5.50986	-0.02307	11.88476	-0.01125	-0.00132	0.00030	-0.00354	-0.00014	0.00004	30.47172	0.12470	-31.70307	-0.03591	-0.00339	0.00431	0.07176	0.00041	0.00324	9.24057	-5.85719	-19.91656	-0.00864	0.00341	-0.00013	-0.00243	-0.00007	-0.00000	31.43271	6.39524	1.05263	-0.05359	-0.03555	-0.00651	0.06637	-0.00178	0.00127	17.84938
148			1.47000	7.43972	2.48724	13.88629	-0.00927	-0.00164	0.00137	0.00412	0.00057	0.00017	5.32377	-0.08449	11.80456	-0.01132	-0.00133	0.00023	-0.00365	-0.00011	0.00004	31.59957	0.39685	-32.05202	-0.03906	-0.00625	0.00578	0.07525	0.00044	0.00449	9.07370	-5.85146	-19.88356	-0.00840	-0.00008	-0.00080	-0.00237	0.00000	-0.00005	32.12406	6.43422	1.14335	-0.03627	-0.04170	-0.01133	0.04346	0.00001	0.00168	17.86072
149			1.48000	7.71936	2.72882	13.73253	-0.00933	-0.00179	0.00110	0.00495	0.00101	0.00034	5.14033	-0.13361	11.70946	-0.01138	-0.00134	0.00016	-0.00349	-0.00008	0.00003	32.67447	0.66014	-32.41969	-0.04223	-0.01006	0.00771	0.07671	0.00033	0.00617	8.90847	-5.84979	-19.83702	-0.00796	-0.00320	-0.00144	-0.00217	0.00003	-0.00011	32.78956	6.48567	1.19747	-0.01430	-0.04713	-0.01633	0.01618	0.00219	0.00185	17.87478
150			1.49000	8.06907	3.07704	13.44835	-0.00930	-0.00194	0.00057	0.00615	0.00148	0.00028	4.97222	-0.16858	11.62498	-0.01142	-0.00134	0.00010	-0.00312	-0.00005	0.00001	33.67245	0.92349	-32.80410	-0.04450	-0.01448	0.00993	0.07396	0.00015	0.00829	8.75179	-5.85575	-19.79202	-0.00779	-0.00502	-0.00181	-0.00200	-0.00006	-0.00014	33.41219	6.54905	1.22438	0.00895	-0.05157	-0.02092	-0.00928	0.00410	0.00198	17.88629
151			1.50000	8.51427	3.51800	13.04714	-0.00917	-0.00204	-0.00022	0.00758	0.00190	-0.00014	4.82640	-0.18791	11.56715	-0.01145	-0.00134	0.00004	-0.00267	-0.00002	0.00000	34.56584	1.20040	-33.20989	-0.04523	-0.01886	0.01204	0.06593	0.00003	0.01074	8.60573	-5.87720	-19.74964	-0.00783	-0.00587	-0.00194	-0.00186	-0.00025	-0.00016	33.97235	6.62116	1.23809	0.03000	-0.05472	-0.02466	-0.02726	0.00506	0.00229	17.88918
152			1.51000	9.07104	4.02329	12.57307	-0.00892	-0.00211	-0.00119	0.00902	0.00216	-0.00081	4.70518	-0.19175	11.54040	-0.01150	-0.00136	-0.00001	-0.00219	0.00001	-0.00000	35.32478	1.50450	-33.64476	-0.04415	-0.02252	0.01354	0.05309	0.00007	0.01310	8.47024	-5.91794	-19.70461	-0.00763	-0.00615	-0.00187	-0.00167	-0.00044	-0.00017	34.45010	6.69626	1.25377	0.04646	-0.05594	-0.02713	-0.03487	0.00465	0.00286	17.87916
153			1.52000	9.74010	4.55515	12.09194	-0.00851	-0.00212	-0.00223	0.01010	0.00220	-0.00137	4.60798	-0.18102	11.54245	-0.01155	-0.00138	-0.00006	-0.00175	0.00004	0.00000	35.91960	1.84422	-34.11318	-0.04152	-0.02491	0.01400	0.03734	0.00028	0.01467	8.34593	-5.97345	-19.65649	-0.00704	-0.00591	-0.00165	-0.00139	-0.00053	-0.00016	34.82700	6.76796	1.28443	0.05738	-0.05455	-0.02795	-0.03244	0.00296	0.00357	17.85502
154			1.53000	10.50256	5.07542	11.67495	-0.00791	-0.00207	-0.00316	0.01046	0.00201	-0.00141	4.53163	-0.15628	11.56845	-0.01156	-0.00140	-0.00009	-0.00138	0.00007	0.00001	36.32362	2.21906	-34.61068	-0.03804	-0.02560	0.01321	0.02115	0.00061	0.01461	8.23337	-6.03592	-19.60953	-0.00624	-0.00517	-0.00136	-0.00112	-0.00051	-0.00012	35.08780	6.83090	1.33931	0.06229	-0.05089	-0.02728	-0.02243	0.00070	0.00419	17.81816
155			1.54000	11.31796	5.55605	11.38244	-0.00714	-0.00193	-0.00377	0.00987	0.00164	-0.00077	4.47102	-0.11714	11.61362	-0.01154	-0.00140	-0.00007	-0.00112	0.00010	0.00001	36.51735	2.61644	-35.11953	-0.03459	-0.02439	0.01116	0.00645	0.00097	0.01238	8.13186	-6.10012	-19.56797	-0.00552	-0.00409	-0.00109	-0.00089	-0.00042	-0.00009	35.22338	6.88169	1.42046	0.06141	-0.04619	-0.02572	-0.00896	-0.00123	0.00441	17.77125
156			1.55000	12.12784	5.98327	11.25199	-0.00634	-0.00171	-0.00392	0.00851	0.00119	0.00027	4.42070	-0.06265	11.67398	-0.01151	-0.00139	0.00001	-0.00096	0.00014	-0.00000	36.49179	3.01121	-35.60711	-0.03214	-0.02132	0.00806	-0.00620	0.00125	0.00828	8.04026	-6.16448	-19.53426	-0.00494	-0.00290	-0.00088	-0.00072	-0.00030	-0.00006	35.23345	6.91906	1.51897	0.05644	-0.04138	-0.02394	0.00362	-0.00217	0.00404	17.71826
157			1.56000	12.86652	6.35004	11.29255	-0.00567	-0.00141	-0.00357	0.00679	0.00073	0.00116	4.37575	0.00819	11.74596	-0.01151	-0.00139	0.00010	-0.00088	0.00018	-0.00001	36.24868	3.36955	-36.02774	-0.03150	-0.01687	0.00440	-0.01790	0.00138	0.00370	7.95850	-6.22939	-19.50949	-0.00441	-0.00201	-0.00075	-0.00057	-0.00022	-0.00004	35.12638	6.94413	1.61461	0.05044	-0.03739	-0.02277	0.01314	-0.00186	0.00307	17.66415
158			1.57000	13.47624	6.64114	11.48567	-0.00526	-0.00103	-0.00276	0.00510	0.00031	0.00143	4.33310	0.09508	11.82529	-0.01151	-0.00139	0.00018	-0.00083	0.00021	-0.00003	35.79842	3.65555	-36.32984	-0.03321	-0.01158	0.00068	-0.03083	0.00125	0.00038	7.88797	-6.29481	-19.49406	-0.00434	-0.00194	-0.00071	-0.00047	-0.00021	-0.00003	34.91553	6.96128	1.67953	0.04675	-0.03399	-0.02243	0.02050	-0.00037	0.00151	17.61383
159			1.58000	13.91954	6.82252	11.79293	-0.00518	-0.00060	-0.00155	0.00356	0.00002	0.00095	4.29292	0.19393	11.90433	-0.01148	-0.00140	0.00021	-0.00073	0.00023	-0.00003	35.15696	3.83790	-36.46698	-0.03724	-0.00580	-0.00273	-0.04713	0.00076	-0.00048	7.83096	-6.35706	-19.48584	-0.00532	-0.00298	-0.00083	-0.00045	-0.00028	-0.00002	34.61523	6.97799	1.68529	0.04721	-0.03022	-0.02262	0.02831	0.00194	-0.00065	17.57172
160			1.59000	14.18402	6.84240	12.16453	-0.00542	-0.00016	-0.00000	0.00212	-0.00005	0.00000	4.25944	0.29530	11.96918	-0.01141	-0.00141	0.00017	-0.00053	0.00023	-0.00002	34.34303	3.89482	-36.40862	-0.04327	0.00048	-0.00573	-0.06801	-0.00007	0.00138	7.78999	-6.40773	-19.47604	-0.00713	-0.00490	-0.00105	-0.00038	-0.00032	-0.00004	34.23672	7.00306	1.61015	0.05209	-0.02452	-0.02260	0.03900	0.00405	-0.00316	17.54092
161			1.60000	14.27935	6.64446	12.54613	-0.00590	0.00025	0.00177	0.00066	0.00018	-0.00082	4.23928	0.38701	12.00258	-0.01134	-0.00144	0.00005	-0.00019	0.00020	-0.00000	33.37732	3.81563	-36.14685	-0.05051	0.00741	-0.00833	-0.09289	-0.00091	0.00547	7.76661	-6.43714	-19.45027	-0.00880	-0.00725	-0.00126	-0.00015	-0.00013	-0.00009	33.78668	7.04419	1.44433	0.05970	-0.01491	-0.02119	0.05314	0.00409	-0.00530	17.52242
162			1.61000	14.22900	6.19133	12.88491	-0.00657	0.00055	0.00359	-0.00089	0.00061	-0.00090	4.23996	0.45848	11.99151	-0.01126	-0.00147	-0.00017	0.00028	0.00016	-0.00001	32.28251	3.60075	-35.69949	-0.05747	0.01509	-0.01059	-0.11825	-0.00111	0.01081	7.76141	-6.43852	-19.39663	-0.00953	-0.00963	-0.00137	0.00020	0.00038	-0.00016	33.26789	7.10532	1.19358	0.06565	0.00070	-0.01675	0.06730	-0.00026	-0.00571	17.51445
163			1.62000	14.06140	5.49210	13.13751	-0.00738	0.00066	0.00519	-0.00250	0.00093	0.00000	4.26872	0.50352	11.93379	-0.01119	-0.00150	-0.00041	0.00087	0.00010	-0.00005	31.08387	3.26366	-35.10978	-0.06210	0.02322	-0.01251	-0.13782	0.00021	0.01607	7.77529	-6.41037	-19.31497	-0.00907	-0.01153	-0.00138	0.00054	0.00104	-0.00020	32.68193	7.18530	0.88021	0.06370	0.02279	-0.00812	0.07318	-0.00984	-0.00321	17.51382
164			1.63000	13.80264	4.61610	13.28039	-0.00830	0.00055	0.00624	-0.00416	0.00086	0.00141	4.33072	0.52285	11.83919	-0.01115	-0.00151	-0.00060	0.00152	0.00005	-0.00011	29.81033	2.83266	-34.44080	-0.06270	0.03087	-0.01392	-0.14520	0.00344	0.01972	7.81024	-6.35778	-19.22019	-0.00747	-0.01248	-0.00131	0.00073	0.00152	-0.00018	32.03335	7.27788	0.54017	0.04864	0.04858	0.00415	0.06080	-0.02159	0.00167	17.51784
165			1.64000	13.47264	3.67670	13.31640	-0.00925	0.00027	0.00656	-0.00580	0.00041	0.00249	4.42721	0.52523	11.72559	-0.01115	-0.00151	-0.00070	0.00217	0.00002	-0.00014	28.49596	2.34595	-33.76303	-0.05860	0.03678	-0.01467	-0.13727	0.00793	0.02070	7.86824	-6.29331	-19.13776	-0.00528	-0.01264	-0.00120	0.00071	0.00153	-0.00011	31.33384	7.37349	0.21510	0.01882	0.07301	0.01811	0.02474	-0.02963	0.00651	17.52565
166			1.65000	13.08535	2.79244	13.26900	-0.01010	-0.00009	0.00620	-0.00732	-0.00012	0.00278	4.55611	0.52397	11.61246	-0.01119	-0.00149	-0.00072	0.00281	0.00003	-0.00013	27.17919	1.84276	-33.13682	-0.05038	0.04010	-0.01469	-0.11580	0.01212	0.01909	7.95134	-6.23462	-19.09513	-0.00378	-0.01292	-0.00123	0.00066	0.00112	-0.00002	30.60357	7.46110	-0.05844	-0.02321	0.09139	0.03151	-0.03088	-0.02985	0.00890	17.53822
167			1.66000	12.65055	2.05366	13.16558	-0.01075	-0.00045	0.00537	-0.00862	-0.00047	0.00243	4.71730	0.52771	11.51317	-0.01127	-0.00148	-0.00073	0.00352	0.00003	-0.00011	25.89955	1.35602	-32.59690	-0.03963	0.04042	-0.01397	-0.08678	0.01427	0.01583	8.06400	-6.19669	-19.10979	-0.00340	-0.01403	-0.00146	0.00075	0.00045	0.00012	29.87037	7.53074	-0.25810	-0.07095	0.10069	0.04244	-0.09160	-0.02264	0.00815	17.55773
168			1.67000	12.17620	1.50936	13.02450	-0.01115	-0.00078	0.00429	-0.00963	-0.00054	0.00183	4.91546	0.53372	11.43215	-0.01136	-0.00147	-0.00073	0.00432	0.00002	-0.00009	24.69317	0.90981	-32.14629	-0.02819	0.03768	-0.01251	-0.05716	0.01353	0.01210	8.21398	-6.18504	-19.18385	-0.00233	-0.01528	-0.00166	0.00065	-0.00038	0.00030	29.16619	7.57480	-0.38036	-0.11687	0.09954	0.04956	-0.14003	-0.01212	0.00563	17.58664
169			1.68000	11.67010	1.17145	12.85629	-0.01130	-0.00106	0.00311	-0.01029	-0.00037	0.00120	5.15418	0.53295	11.37358	-0.01145	-0.00145	-0.00066	0.00512	-0.00001	-0.00005	23.58936	0.51811	-31.76329	-0.01769	0.03223	-0.01038	-0.03232	0.01043	0.00869	8.40842	-6.19556	-19.31680	0.00091	-0.01515	-0.00159	-0.00032	-0.00109	0.00045	28.52144	7.58900	-0.44122	-0.15353	0.08896	0.05237	-0.16338	-0.00314	0.00370	17.62669
170			1.69000	11.14027	1.02633	12.67284	-0.01125	-0.00129	0.00197	-0.01063	-0.00006	0.00065	5.42905	0.51955	11.34834	-0.01149	-0.00141	-0.00048	0.00575	-0.00005	-0.00000	22.60633	0.18555	-31.41641	-0.00927	0.02482	-0.00773	-0.01490	0.00644	0.00585	8.64999	-6.21944	-19.51714	0.00550	-0.01278	-0.00119	-0.00228	-0.00140	0.00048	27.95877	7.57164	-0.47137	-0.17604	0.07218	0.05131	-0.16008	0.00177	0.00400	17.67941
171			1.70000	10.59469	1.04706	12.49313	-0.01108	-0.00148	0.00095	-0.01068	0.00030	0.00024	5.72771	0.49390	11.37004	-0.01148	-0.00135	-0.00019	0.00605	-0.00008	0.00001	21.74885	-0.08940	-31.07900	-0.00334	0.01611	-0.00474	-0.00465	0.00294	0.00336	8.93563	-6.25006	-19.79298	0.00964	-0.00808	-0.00050	-0.00453	-0.00115	0.00026	27.48807	7.52225	-0.50727	-0.18353	0.05275	0.04722	-0.13854	0.00309	0.00645	17.74503
172			1.71000	10.04158	1.20065	12.34251	-0.01085	-0.00163	0.00006	-0.01051	0.00063	0.00001	6.03247	0.45974	11.44511	-0.01141	-0.00128	0.00019	0.00593	-0.00010	-0.00003	21.00988	-0.30951	-30.73943	0.00028	0.00655	-0.00155	0.00034	0.00069	0.00104	9.25601	-6.28683	-20.13744	0.01183	-0.00123	0.00047	-0.00600	-0.00021	-0.00029	27.10785	7.43974	-0.57976	-0.17954	0.03273	0.04084	-0.10990	0.00251	0.00944	17.82262
173			1.72000	9.48979	1.45141	12.24829	-0.01059	-0.00176	-0.00068	-0.01012	0.00088	-0.00001	6.32188	0.42151	11.56364	-0.01133	-0.00122	0.00061	0.00536	-0.00011	-0.00013	20.37789	-0.47616	-30.40716	0.00178	-0.00323	0.00157	0.00180	-0.00013	-0.00095	9.59665	-6.33079	-20.52612	0.01125	0.00724	0.00168	-0.00587	0.00141	-0.00111	26.81202	7.32320	-0.70421	-0.16837	0.01220	0.03245	-0.08058	0.00110	0.01087	17.91124
174			1.73000	8.94871	1.76278	12.23271	-0.01031	-0.00187	-0.00126	-0.00954	0.00103	0.00017	6.57273	0.38507	11.69726	-0.01122	-0.00116	0.00101	0.00437	-0.00009	-0.00021	19.84528	-0.59148	-30.10844	0.00123	-0.01244	0.00435	0.00104	0.00008	-0.00217	9.94077	-6.38107	-20.92217	0.00759	0.01541	0.00275	-0.00393	0.00312	-0.00173	26.59730	7.17443	-0.87802	-0.15163	-0.01151	0.02135	-0.05320	-0.00116	0.00912	18.01146
175			1.74000	8.42723	2.09861	12.30568	-0.00997	-0.00194	-0.00166	-0.00876	0.00105	0.00047	6.76644	0.35726	11.80791	-0.01113	-0.00112	0.00134	0.00317	-0.00006	-0.00019	19.40404	-0.66380	-29.86583	-0.00111	-0.02022	0.00651	-0.00078	0.00054	-0.00254	10.27417	-6.43517	-21.28214	0.00123	0.02065	0.00310	-0.00062	0.00391	-0.00165	26.45833	7.00022	-1.09274	-0.12909	-0.04020	0.00714	-0.03145	-0.00410	0.00362	18.12480
176			1.75000	7.93270	2.42572	12.46169	-0.00959	-0.00196	-0.00187	-0.00787	0.00096	0.00074	6.89800	0.34152	11.86238	-0.01104	-0.00109	0.00157	0.00203	-0.00002	-0.00005	19.03329	-0.71077	-29.67680	-0.00462	-0.02591	0.00791	-0.00283	0.00064	-0.00249	10.59032	-6.48608	-21.56527	-0.00640	0.02190	0.00253	0.00315	0.00325	-0.00097	26.37542	6.81097	-1.34915	-0.10280	-0.07047	-0.00862	-0.01891	-0.00574	-0.00503	18.25297
177			1.76000	7.47069	2.71647	12.68090	-0.00923	-0.00194	-0.00188	-0.00696	0.00078	0.00088	6.97737	0.33769	11.84486	-0.01095	-0.00107	0.00168	0.00119	0.00002	0.00014	18.69919	-0.75469	-29.51567	-0.00860	-0.02931	0.00856	-0.00494	0.00015	-0.00251	10.89112	-6.52210	-21.74656	-0.01322	0.02017	0.00135	0.00650	0.00168	-0.00029	26.31403	6.61939	-1.65444	-0.07737	-0.09549	-0.02303	-0.01416	-0.00367	-0.01503	18.39589
178			1.77000	7.04641	2.95101	12.93360	-0.00894	-0.00189	-0.00174	-0.00608	0.00055	0.00084	7.02318	0.34803	11.76313	-0.01085	-0.00107	0.00164	0.00072	0.00006	0.00027	18.37065	-0.81283	-29.35611	-0.01227	-0.03064	0.00858	-0.00712	-0.00069	-0.00267	11.18320	-6.53347	-21.82625	-0.01771	0.01705	0.00005	0.00884	0.00020	-0.00000	26.24125	6.44011	-2.00423	-0.05712	-0.11175	-0.03430	-0.01289	0.00189	-0.02362	18.55084
179			1.78000	6.66479	3.11692	13.18678	-0.00873	-0.00182	-0.00149	-0.00527	0.00032	0.00065	7.05435	0.38190	11.64636	-0.01076	-0.00108	0.00146	0.00055	0.00013	0.00027	18.02918	-0.89165	-29.18505	-0.01506	-0.02990	0.00803	-0.00915	-0.00150	-0.00276	11.47243	-6.51932	-21.83017	-0.01948	0.01389	-0.00095	0.00985	-0.00058	-0.00001	26.13653	6.28800	-2.37550	-0.04395	-0.11900	-0.04178	-0.01261	0.00860	-0.02805	18.71130
180			1.79000	6.32902	3.21025	13.40970	-0.00863	-0.00175	-0.00118	-0.00455	0.00011	0.00041	7.08292	0.45400	11.53336	-0.01067	-0.00111	0.00117	0.00053	0.00021	0.00017	17.66915	-0.98950	-28.99981	-0.01651	-0.02700	0.00693	-0.01050	-0.00195	-0.00257	11.75935	-6.48998	-21.79883	-0.01931	0.01089	-0.00155	0.00965	-0.00066	-0.00006	25.99277	6.17571	-2.73593	-0.03772	-0.11646	-0.04467	-0.01302	0.01368	-0.02665	18.86773
181			1.80000	6.03927	3.23612	13.57821	-0.00866	-0.00169	-0.00085	-0.00394	-0.00005	0.00020	7.11277	0.57472	11.45746	-0.01062	-0.00114	0.00084	0.00057	0.00029	0.00004	17.29437	-1.10014	-28.80440	-0.01648	-0.02235	0.00545	-0.01075	-0.00190	-0.00208	12.03882	-6.46034	-21.77204	-0.01845	0.00722	-0.00202	0.00882	-0.00035	-0.00001	25.81402	6.10956	-3.05294	-0.03669	-0.10354	-0.04247	-0.01415	0.01469	-0.02001	19.01109
182			1.81000	5.79318	3.20790	13.67742	-0.00877	-0.00164	-0.00054	-0.00341	-0.00015	0.00005	7.14542	0.73938	11.43754	-0.01062	-0.00117	0.00053	0.00064	0.00036	-0.00003	16.91442	-1.21337	-28.61089	-0.01520	-0.01706	0.00397	-0.00988	-0.00147	-0.00142	12.30465	-6.43801	-21.77909	-0.01780	0.00316	-0.00242	0.00784	-0.00007	0.00014	25.61078	6.08711	-3.29595	-0.03914	-0.08309	-0.03607	-0.01567	0.01122	-0.01108	19.13549
183			1.82000	5.58712	3.14397	13.70479	-0.00889	-0.00160	-0.00029	-0.00292	-0.00020	-0.00001	7.18171	0.92730	11.47284	-0.01063	-0.00120	0.00028	0.00070	0.00038	-0.00004	16.54177	-1.31482	-28.44007	-0.01331	-0.01228	0.00281	-0.00834	-0.00090	-0.00082	12.55055	-6.42008	-21.83117	-0.01718	0.00032	-0.00248	0.00672	-0.00000	0.00031	25.39634	6.09694	-3.43936	-0.04363	-0.06074	-0.02750	-0.01697	0.00564	-0.00337	19.23913
184			1.83000	5.41694	3.06284	13.66948	-0.00896	-0.00157	-0.00013	-0.00247	-0.00021	-0.00001	7.21866	1.11341	11.54563	-0.01066	-0.00123	0.00014	0.00066	0.00035	-0.00002	16.18934	-1.38943	-28.31431	-0.01124	-0.00877	0.00209	-0.00657	-0.00041	-0.00039	12.76855	-6.40129	-21.92064	-0.01603	-0.00056	-0.00212	0.00528	-0.00000	0.00038	25.18350	6.12293	-3.46949	-0.04964	-0.04196	-0.01883	-0.01768	0.00099	0.00110	19.32254
185			1.84000	5.27763	2.98003	13.58928	-0.00900	-0.00155	-0.00006	-0.00206	-0.00019	-0.00001	7.24929	1.28025	11.63453	-0.01067	-0.00125	0.00010	0.00048	0.00031	-0.00002	15.86745	-1.42711	-28.24882	-0.00903	-0.00673	0.00178	-0.00478	-0.00010	-0.00011	12.95018	-6.38155	-22.03216	-0.01477	-0.00008	-0.00155	0.00380	-0.00000	0.00031	24.98293	6.14978	-3.39028	-0.05698	-0.02978	-0.01148	-0.01768	-0.00165	0.00242	19.38711
186			1.85000	5.16379	2.90664	13.48615	-0.00901	-0.00155	-0.00006	-0.00172	-0.00015	-0.00001	7.26621	1.41847	11.71996	-0.01069	-0.00126	0.00015	0.00017	0.00024	-0.00002	15.58174	-1.42629	-28.24794	-0.00657	-0.00606	0.00177	-0.00307	0.00009	0.00010	13.08881	-6.36356	-22.14783	-0.01430	0.00093	-0.00107	0.00258	0.00001	0.00020	24.80151	6.16757	-3.22217	-0.06520	-0.02478	-0.00619	-0.01690	-0.00310	0.00198	19.43420
187			1.86000	5.06958	2.84858	13.38090	-0.00902	-0.00157	-0.00014	-0.00145	-0.00011	-0.00002	7.26427	1.52188	11.78130	-0.01071	-0.00127	0.00028	-0.00021	0.00017	-0.00003	15.33358	-1.39309	-28.30585	-0.00381	-0.00653	0.00194	-0.00154	0.00024	0.00030	13.18069	-6.34591	-22.24677	-0.01445	0.00211	-0.00079	0.00151	-0.00001	0.00012	24.64351	6.17326	-2.99551	-0.07360	-0.02621	-0.00322	-0.01531	-0.00451	0.00122	19.46528
188			1.87000	4.98882	2.80619	13.28927	-0.00903	-0.00160	-0.00027	-0.00128	-0.00008	-0.00004	7.24196	1.58811	11.80294	-0.01076	-0.00127	0.00047	-0.00058	0.00011	-0.00001	15.12211	-1.33859	-28.40802	-0.00097	-0.00784	0.00219	-0.00033	0.00037	0.00048	13.22715	-6.32126	-22.31393	-0.01455	0.00324	-0.00072	0.00057	-0.00012	0.00007	24.51174	6.16854	-2.74404	-0.08117	-0.03254	-0.00244	-0.01294	-0.00622	0.00094	19.48254
189			1.88000	4.91531	2.77477	13.21988	-0.00905	-0.00165	-0.00043	-0.00119	-0.00007	-0.00004	7.20260	1.62198	11.78403	-0.01084	-0.00126	0.00067	-0.00084	0.00006	0.00003	14.94512	-1.27564	-28.53328	0.00163	-0.00967	0.00246	0.00047	0.00045	0.00058	13.23687	-6.27932	-22.35059	-0.01442	0.00422	-0.00085	-0.00010	-0.00035	0.00006	24.40770	6.15740	-2.50006	-0.08701	-0.04192	-0.00343	-0.01004	-0.00764	0.00120	19.48931
190			1.89000	4.84353	2.74639	13.17445	-0.00908	-0.00170	-0.00058	-0.00118	-0.00008	-0.00004	7.15450	1.63404	11.73914	-0.01094	-0.00125	0.00087	-0.00095	0.00003	0.00007	14.79906	-1.21665	-28.65732	0.00345	-0.01168	0.00273	0.00081	0.00044	0.00058	13.22540	-6.21005	-22.37352	-0.01424	0.00563	-0.00086	-0.00041	-0.00076	0.00007	24.33089	6.14387	-2.29060	-0.09030	-0.05264	-0.00574	-0.00706	-0.00796	0.00160	19.48997
191			1.90000	4.76971	2.71244	13.14944	-0.00912	-0.00174	-0.00071	-0.00121	-0.00012	-0.00003	7.10594	1.63757	11.68482	-0.01106	-0.00124	0.00102	-0.00096	0.00003	0.00010	14.67933	-1.17221	-28.75690	0.00409	-0.01359	0.00299	0.00078	0.00029	0.00044	13.20881	-6.10834	-22.39990	-0.01429	0.00831	-0.00041	-0.00044	-0.00154	0.00004	24.27907	6.13131	-2.13506	-0.09062	-0.06302	-0.00882	-0.00429	-0.00666	0.00165	19.48927
192			1.91000	4.69282	2.66571	13.13894	-0.00915	-0.00177	-0.00080	-0.00124	-0.00017	-0.00002	7.05793	1.64560	11.62242	-0.01115	-0.00123	0.00111	-0.00102	0.00005	0.00014	14.58272	-1.14993	-28.81407	0.00332	-0.01512	0.00319	0.00050	0.00003	0.00018	13.19586	-5.97879	-22.42942	-0.01453	0.01125	0.00029	-0.00033	-0.00253	-0.00003	24.25028	6.12167	-2.04413	-0.08801	-0.07171	-0.01216	-0.00175	-0.00385	0.00104	19.49148
193			1.92000	4.61513	2.60146	13.13647	-0.00916	-0.00177	-0.00083	-0.00120	-0.00023	-0.00001	7.00571	1.66739	11.53899	-0.01122	-0.00122	0.00113	-0.00112	0.00009	0.00019	14.50975	-1.15380	-28.81799	0.00123	-0.01602	0.00331	0.00013	-0.00029	-0.00017	13.18774	-5.83274	-22.44538	-0.01487	0.01163	0.00046	-0.00014	-0.00298	-0.00003	24.24402	6.11535	-2.02017	-0.08297	-0.07773	-0.01527	0.00069	-0.00021	-0.00024	19.49908
194			1.93000	4.54265	2.51811	13.13509	-0.00915	-0.00175	-0.00081	-0.00105	-0.00028	-0.00002	6.94917	1.70355	11.42431	-0.01126	-0.00121	0.00107	-0.00112	0.00011	0.00023	14.46538	-1.18413	-28.76387	-0.00172	-0.01613	0.00330	-0.00007	-0.00057	-0.00053	13.18543	-5.67674	-22.43267	-0.01505	0.00800	-0.00038	0.00018	-0.00230	0.00001	24.26143	6.11164	-2.05908	-0.07636	-0.08068	-0.01787	0.00306	0.00346	-0.00191	19.51286
195			1.94000	4.48370	2.41674	13.12653	-0.00912	-0.00170	-0.00073	-0.00079	-0.00032	-0.00003	6.89941	1.74458	11.28482	-0.01128	-0.00120	0.00095	-0.00084	0.00011	0.00022	14.45748	-1.23881	-28.65005	-0.00458	-0.01542	0.00315	0.00013	-0.00076	-0.00084	13.19592	-5.50609	-22.39269	-0.01409	0.00223	-0.00175	0.00066	-0.00073	0.00000	24.30412	6.10985	-2.15282	-0.06920	-0.08014	-0.01969	0.00516	0.00651	-0.00357	19.53244
196			1.95000	4.44469	2.30078	13.10369	-0.00909	-0.00164	-0.00062	-0.00046	-0.00034	-0.00005	6.87278	1.77941	11.14640	-0.01128	-0.00120	0.00079	-0.00028	0.00009	0.00016	14.49121	-1.31548	-28.48191	-0.00665	-0.01408	0.00290	0.00067	-0.00091	-0.00103	13.23068	-5.31266	-22.34760	-0.01095	-0.00213	-0.00269	0.00104	0.00076	0.00008	24.37131	6.11085	-2.28824	-0.06189	-0.07615	-0.02054	0.00656	0.00849	-0.00470	19.55713
197			1.96000	4.42779	2.17482	13.06167	-0.00905	-0.00158	-0.00052	-0.00014	-0.00034	-0.00006	6.87817	1.80648	11.04669	-0.01127	-0.00120	0.00061	0.00034	0.00007	0.00006	14.56443	-1.41238	-28.27372	-0.00782	-0.01246	0.00258	0.00130	-0.00102	-0.00108	13.29959	-5.09944	-22.33331	-0.00629	-0.00320	-0.00266	0.00095	0.00114	0.00031	24.45679	6.11788	-2.44615	-0.05560	-0.07062	-0.02065	0.00713	0.00939	-0.00504	19.58733
198			1.97000	4.43132	2.04318	12.99730	-0.00902	-0.00153	-0.00044	0.00015	-0.00034	-0.00007	6.91151	1.83524	11.01862	-0.01124	-0.00121	0.00046	0.00085	0.00007	-0.00001	14.67074	-1.52726	-28.04136	-0.00857	-0.01093	0.00227	0.00190	-0.00108	-0.00105	13.40746	-4.88326	-22.38258	-0.00302	-0.00226	-0.00208	0.00064	0.00073	0.00048	24.55233	6.13365	-2.60794	-0.05091	-0.06601	-0.02051	0.00717	0.00967	-0.00486	19.62592
199			1.98000	4.45215	1.90839	12.90642	-0.00899	-0.00148	-0.00040	0.00038	-0.00033	-0.00008	6.96446	1.87367	11.07062	-0.01121	-0.00124	0.00035	0.00126	0.00007	-0.00005	14.80542	-1.65599	-27.79044	-0.00920	-0.00984	0.00204	0.00248	-0.00106	-0.00102	13.55795	-4.68067	-22.50422	-0.00311	-0.00148	-0.00157	0.00088	0.00040	0.00052	24.65228	6.15777	-2.76454	-0.04714	-0.06287	-0.02035	0.00695	0.00968	-0.00452	19.67841
200			1.99000	4.48658	1.77108	12.78502	-0.00897	-0.00145	-0.00038	0.00054	-0.00032	-0.00010	7.03497	1.91817	11.18131	-0.01116	-0.00126	0.00029	0.00164	0.00006	-0.00006	14.96474	-1.79315	-27.51859	-0.00970	-0.00942	0.00199	0.00298	-0.00101	-0.00107	13.75752	-4.49353	-22.67747	-0.00494	-0.00093	-0.00114	0.00183	0.00022	0.00044	24.75412	6.18783	-2.91469	-0.04259	-0.06018	-0.02021	0.00634	0.00944	-0.00416	19.75193
201			2.00000	4.52987	1.63000	12.63226	-0.00896	-0.00143	-0.00040	0.00064	-0.00033	-0.00012	7.12445	1.95911	11.31526	-0.01111	-0.00129	0.00029	0.00197	0.00005	-0.00007	15.14016	-1.93322	-27.22732	-0.01020	-0.00970	0.00215	0.00331	-0.00096	-0.00121	14.01028	-4.31432	-22.86900	-0.00595	0.00052	-0.00050	0.00273	-0.00012	0.00019	24.85429	6.22222	-3.05581	-0.03616	-0.05694	-0.02006	0.00514	0.00884	-0.00362	19.85138
202			2.01000	4.57771	1.48251	12.45124	-0.00895	-0.00139	-0.00040	0.00069	-0.00033	-0.00014	7.22943	1.99167	11.44130	-0.01106	-0.00130	0.00034	0.00218	0.00003	-0.00007	15.31667	-2.07078	-26.92802	-0.01098	-0.01033	0.00246	0.00344	-0.00090	-0.00137	14.31204	-4.13851	-23.05281	-0.00535	0.00258	0.00019	0.00289	-0.00056	-0.00007	24.94560	6.26228	-3.17887	-0.02756	-0.05201	-0.01946	0.00342	0.00769	-0.00263	19.97681
203			2.02000	4.62836	1.32490	12.24688	-0.00895	-0.00135	-0.00039	0.00074	-0.00035	-0.00015	7.34229	2.01861	11.54458	-0.01104	-0.00131	0.00042	0.00226	0.00004	-0.00007	15.47777	-2.19795	-26.63977	-0.01196	-0.01086	0.00281	0.00329	-0.00075	-0.00144	14.65429	-3.96694	-23.22200	-0.00350	0.00416	0.00058	0.00213	-0.00087	-0.00021	25.01970	6.31056	-3.26881	-0.01862	-0.04608	-0.01830	0.00181	0.00607	-0.00120	20.12553
204			2.03000	4.68227	1.15281	12.02618	-0.00893	-0.00130	-0.00037	0.00080	-0.00037	-0.00015	7.45683	2.04786	11.63243	-0.01103	-0.00131	0.00053	0.00227	0.00005	-0.00009	15.61127	-2.30388	-26.38276	-0.01287	-0.01072	0.00301	0.00283	-0.00047	-0.00131	15.03216	-3.80095	-23.39186	-0.00154	0.00501	0.00064	0.00104	-0.00097	-0.00024	25.07148	6.36726	-3.31150	-0.01197	-0.04059	-0.01673	0.00080	0.00432	0.00030	20.29557
205			2.04000	4.74029	0.96439	11.79891	-0.00890	-0.00123	-0.00032	0.00087	-0.00038	-0.00014	7.57114	2.08889	11.72635	-0.01104	-0.00131	0.00063	0.00229	0.00008	-0.00012	15.71141	-2.38054	-26.17121	-0.01349	-0.00954	0.00295	0.00214	-0.00016	-0.00101	15.44794	-3.63905	-23.58960	-0.00125	0.00553	0.00055	0.00093	-0.00095	-0.00024	25.10034	6.42995	-3.30185	-0.00896	-0.03590	-0.01480	0.00035	0.00276	0.00147	20.48798
206			2.05000	4.80180	0.76320	11.57697	-0.00885	-0.00116	-0.00027	0.00092	-0.00037	-0.00011	7.68708	2.14747	11.84218	-0.01106	-0.00133	0.00071	0.00238	0.00012	-0.00017	15.77779	-2.42827	-26.01180	-0.01377	-0.00779	0.00272	0.00136	0.00002	-0.00065	15.90970	-3.47555	-23.83414	-0.00318	0.00600	0.00046	0.00264	-0.00093	-0.00025	25.10857	6.49518	-3.24530	-0.00896	-0.03208	-0.01267	0.00012	0.00150	0.00207	20.70712
207			2.06000	4.86478	0.55741	11.37317	-0.00879	-0.00108	-0.00020	0.00093	-0.00035	-0.00007	7.80826	2.22421	11.98105	-0.01111	-0.00135	0.00076	0.00254	0.00015	-0.00021	15.81367	-2.45209	-25.90597	-0.01390	-0.00624	0.00253	0.00065	0.00009	-0.00036	16.42915	-3.30208	-24.12598	-0.00551	0.00604	0.00034	0.00517	-0.00091	-0.00021	25.09952	6.55792	-3.15368	-0.01053	-0.02974	-0.01078	-0.00007	0.00053	0.00220	20.96013
208			2.07000	4.92720	0.35518	11.19894	-0.00873	-0.00101	-0.00011	0.00091	-0.00032	-0.00003	7.93746	2.31766	12.14232	-0.01118	-0.00140	0.00077	0.00274	0.00018	-0.00025	15.82452	-2.45573	-25.85200	-0.01402	-0.00474	0.00230	0.00006	0.00011	-0.00011	17.02022	-3.11084	-24.45918	-0.00674	0.00541	0.00013	0.00723	-0.00086	-0.00009	25.07742	6.61273	-3.04100	-0.01229	-0.02780	-0.00911	-0.00028	-0.00024	0.00199	21.25653
209			2.08000	4.98636	0.16427	11.06124	-0.00869	-0.00094	-0.00002	0.00084	-0.00028	-0.00000	8.07510	2.42620	12.33258	-0.01129	-0.00146	0.00074	0.00296	0.00021	-0.00028	15.81630	-2.44227	-25.84468	-0.01427	-0.00285	0.00186	-0.00040	0.00008	0.00005	17.69682	-2.89640	-24.83019	-0.00777	0.00439	-0.00006	0.00957	-0.00077	0.00005	25.04630	6.65506	-2.92079	-0.01301	-0.02471	-0.00742	-0.00046	-0.00079	0.00157	21.60637
210			2.09000	5.03817	-0.00699	10.95936	-0.00868	-0.00089	0.00005	0.00071	-0.00023	0.00001	8.22021	2.54438	12.55217	-0.01144	-0.00153	0.00068	0.00316	0.00022	-0.00028	15.79367	-2.41693	-25.87345	-0.01480	-0.00100	0.00134	-0.00075	0.00003	0.00010	18.47067	-2.65554	-25.22475	-0.00981	0.00345	-0.00005	0.01385	-0.00071	0.00004	25.00930	6.68201	-2.80462	-0.01247	-0.02149	-0.00610	-0.00056	-0.00111	0.00113	22.01864
211			2.10000	5.07987	-0.15197	10.88466	-0.00869	-0.00085	0.00010	0.00056	-0.00018	0.00001	8.37147	2.66073	12.78181	-0.01161	-0.00162	0.00060	0.00331	0.00022	-0.00024	15.76116	-2.38505	-25.92182	-0.01553	0.00008	0.00097	-0.00100	-0.00000	0.00010	19.35005	-2.38764	-25.60690	-0.01223	0.00272	0.00014	0.01964	-0.00070	-0.00011	24.96918	6.69133	-2.70175	-0.01114	-0.01990	-0.00555	-0.00058	-0.00138	0.00081	22.50093
212			2.11000	5.11215	-0.26785	10.82434	-0.00872	-0.00082	0.00012	0.00044	-0.00014	0.00001	8.52679	2.76256	12.99092	-0.01179	-0.00171	0.00054	0.00338	0.00018	-0.00018	15.72398	-2.34826	-25.97112	-0.01582	0.00008	0.00092	-0.00108	-0.00000	0.00009	20.34062	-2.09671	-25.93167	-0.01389	0.00209	0.00037	0.02515	-0.00067	-0.00023	24.92843	6.68055	-2.61878	-0.01108	-0.02093	-0.00586	-0.00061	-0.00183	0.00056	23.05927
213			2.12000	5.13719	-0.35463	10.77009	-0.00874	-0.00080	0.00013	0.00034	-0.00009	0.00001	8.68264	2.84124	13.15328	-0.01197	-0.00179	0.00050	0.00334	0.00014	-0.00012	15.68653	-2.30502	-26.01003	-0.01514	-0.00078	0.00115	-0.00101	0.00005	0.00009	21.44613	-1.79150	-26.16385	-0.01451	0.00156	0.00046	0.02933	-0.00060	-0.00022	24.88956	6.64699	-2.55898	-0.01378	-0.02426	-0.00677	-0.00075	-0.00261	0.00029	23.69794
214			2.13000	5.15570	-0.41276	10.72432	-0.00875	-0.00079	0.00012	0.00024	-0.00006	0.00001	8.83358	2.89522	13.25480	-0.01215	-0.00187	0.00052	0.00316	0.00011	-0.00007	15.65071	-2.25339	-26.04195	-0.01388	-0.00208	0.00157	-0.00087	0.00016	0.00014	22.66819	-1.48418	-26.28730	-0.01410	0.00110	0.00032	0.03144	-0.00048	-0.00010	24.85510	6.58908	-2.52183	-0.01832	-0.02887	-0.00806	-0.00090	-0.00379	-0.00006	24.41926
215			2.14000	5.16788	-0.44264	10.69739	-0.00876	-0.00079	0.00010	0.00015	-0.00002	0.00000	8.97362	2.93219	13.29581	-0.01236	-0.00195	0.00060	0.00287	0.00012	-0.00002	15.61735	-2.19188	-26.08198	-0.01264	-0.00341	0.00202	-0.00073	0.00030	0.00025	24.00614	-1.18716	-26.30976	-0.01297	0.00068	-0.00006	0.03156	-0.00032	0.00001	24.82673	6.50688	-2.50338	-0.02340	-0.03355	-0.00943	-0.00095	-0.00527	-0.00047	25.22233
216			2.15000	5.17548	-0.44453	10.70197	-0.00878	-0.00080	0.00007	0.00010	0.00001	-0.00000	9.09781	2.97040	13.28764	-0.01259	-0.00203	0.00077	0.00250	0.00020	0.00002	15.58900	-2.11926	-26.14934	-0.01147	-0.00447	0.00238	-0.00053	0.00040	0.00045	25.45687	-0.90931	-26.26288	-0.01226	0.00059	-0.00051	0.03218	-0.00027	0.00005	24.80564	6.40170	-2.49794	-0.02914	-0.03754	-0.01055	-0.00086	-0.00690	-0.00086	26.10290
217			2.16000	5.18197	-0.41779	10.75026	-0.00881	-0.00084	0.00002	0.00011	0.00005	-0.00000	9.20371	3.03658	13.24154	-0.01280	-0.00210	0.00102	0.00209	0.00038	0.00008	15.57098	-2.03498	-26.26239	-0.01016	-0.00502	0.00255	-0.00026	0.00042	0.00072	27.01331	-0.65233	-26.19151	-0.01266	0.00121	-0.00072	0.03543	-0.00053	0.00008	24.79265	6.27615	-2.50023	-0.03603	-0.04019	-0.01105	-0.00058	-0.00841	-0.00116	27.05288
218			2.17000	5.19043	-0.35932	10.85240	-0.00888	-0.00091	-0.00005	0.00014	0.00010	0.00001	9.29166	3.16246	13.16143	-0.01299	-0.00215	0.00133	0.00171	0.00069	0.00016	15.56988	-1.94003	-26.43495	-0.00858	-0.00499	0.00246	0.00005	0.00035	0.00096	28.66203	-0.41012	-26.14342	-0.01368	0.00263	-0.00052	0.04020	-0.00100	0.00009	24.78805	6.13338	-2.50687	-0.04386	-0.04135	-0.01086	-0.00013	-0.00952	-0.00134	28.05969
219			2.18000	5.20101	-0.26288	11.01268	-0.00900	-0.00103	-0.00014	0.00013	0.00018	0.00005	9.36532	3.37947	13.04632	-0.01317	-0.00217	0.00165	0.00144	0.00110	0.00026	15.59103	-1.83789	-26.67094	-0.00673	-0.00446	0.00211	0.00029	0.00022	0.00104	30.38107	-0.16987	-26.16596	-0.01475	0.00450	0.00012	0.04475	-0.00137	-0.00004	24.79110	5.97748	-2.51796	-0.05183	-0.04132	-0.01013	0.00044	-0.01003	-0.00143	29.10527
220			2.19000	5.20895	-0.11850	11.22649	-0.00918	-0.00120	-0.00025	0.00002	0.00032	0.00011	9.43333	3.70853	12.89095	-0.01338	-0.00215	0.00187	0.00143	0.00153	0.00037	15.63582	-1.73449	-26.96117	-0.00482	-0.00371	0.00158	0.00038	0.00009	0.00089	32.13937	0.08679	-26.29742	-0.01545	0.00622	0.00102	0.04746	-0.00139	-0.00056	24.80089	5.81285	-2.53746	-0.05830	-0.04044	-0.00917	0.00098	-0.00990	-0.00151	30.16787
221			2.20000	5.20361	0.08745	11.47844	-0.00938	-0.00138	-0.00036	-0.00031	0.00053	0.00017	9.51107	4.14764	12.68580	-0.01367	-0.00209	0.00193	0.00183	0.00186	0.00051	15.69928	-1.63684	-27.28368	-0.00335	-0.00307	0.00104	0.00034	0.00000	0.00061	33.90094	0.38042	-26.55454	-0.01467	0.00717	0.00184	0.04475	-0.00111	-0.00141	24.81576	5.64386	-2.57165	-0.06153	-0.03931	-0.00836	0.00133	-0.00926	-0.00163	31.22680
222			2.21000	5.16946	0.36686	11.74631	-0.00952	-0.00154	-0.00043	-0.00091	0.00078	0.00022	9.62032	4.66346	12.42443	-0.01403	-0.00201	0.00178	0.00278	0.00197	0.00061	15.76989	-1.55117	-27.60898	-0.00272	-0.00310	0.00075	0.00028	-0.00005	0.00042	35.62933	0.72831	-26.92976	-0.01149	0.00718	0.00233	0.03407	-0.00078	-0.00230	24.83445	5.47423	-2.62681	-0.06179	-0.03929	-0.00804	0.00153	-0.00856	-0.00186	32.26764
223			2.22000	5.09029	0.72090	12.01159	-0.00953	-0.00162	-0.00047	-0.00171	0.00102	0.00024	9.78460	5.19384	12.11112	-0.01438	-0.00190	0.00144	0.00431	0.00182	0.00060	15.83376	-1.48006	-27.90935	-0.00294	-0.00432	0.00094	0.00025	-0.00010	0.00047	37.28646	1.14066	-27.39895	-0.00612	0.00656	0.00254	0.01719	-0.00057	-0.00297	24.85721	5.30598	-2.70819	-0.06086	-0.04166	-0.00844	0.00182	-0.00812	-0.00232	33.28039
224			2.23000	4.95637	1.13578	12.26911	-0.00942	-0.00163	-0.00046	-0.00257	0.00117	0.00023	10.02306	5.66269	11.76211	-0.01457	-0.00180	0.00100	0.00623	0.00145	0.00048	15.88152	-1.41970	-28.16772	-0.00419	-0.00640	0.00150	0.00024	-0.00007	0.00063	38.82986	1.61798	-27.93129	0.00035	0.00608	0.00283	-0.00091	-0.00052	-0.00368	24.88665	5.13897	-2.81956	-0.05870	-0.04557	-0.00942	0.00238	-0.00785	-0.00305	34.25332
225			2.24000	4.76681	1.58669	12.52392	-0.00927	-0.00162	-0.00044	-0.00335	0.00122	0.00023	10.34344	6.00477	11.40113	-0.01445	-0.00171	0.00058	0.00807	0.00096	0.00030	15.91060	-1.36114	-28.37620	-0.00670	-0.00848	0.00207	0.00019	0.00016	0.00068	40.21502	2.14770	-28.49642	0.00668	0.00645	0.00371	-0.01525	-0.00055	-0.00507	24.92654	4.97061	-2.96272	-0.05369	-0.04888	-0.01064	0.00307	-0.00753	-0.00400	35.17009
226			2.25000	4.52768	2.04618	12.77900	-0.00914	-0.00161	-0.00045	-0.00398	0.00122	0.00023	10.73620	6.18752	11.05200	-0.01396	-0.00164	0.00023	0.00925	0.00048	0.00012	15.92320	-1.29564	-28.52699	-0.01012	-0.01022	0.00244	0.00007	0.00066	0.00056	41.40246	2.70349	-29.06745	0.01169	0.00790	0.00545	-0.02248	-0.00061	-0.00747	24.97977	4.79718	-3.13729	-0.04605	-0.05148	-0.01224	0.00357	-0.00732	-0.00525	36.01242
227			2.26000	4.24984	2.49276	13.02705	-0.00905	-0.00165	-0.00051	-0.00441	0.00119	0.00024	11.17388	6.21738	10.73053	-0.01318	-0.00158	-0.00007	0.00940	0.00008	-0.00003	15.92393	-1.21836	-28.60778	-0.01367	-0.01209	0.00277	-0.00006	0.00148	0.00030	42.36606	3.25027	-29.61909	0.01487	0.00980	0.00769	-0.02278	-0.00054	-0.01001	25.04715	4.61530	-3.34092	-0.03807	-0.05524	-0.01473	0.00374	-0.00755	-0.00705	36.76717
228			2.27000	3.94921	2.91395	13.25321	-0.00898	-0.00171	-0.00060	-0.00456	0.00117	0.00025	11.61876	6.12745	10.44510	-0.01226	-0.00153	-0.00035	0.00859	-0.00020	-0.00017	15.91988	-1.12743	-28.60672	-0.01652	-0.01455	0.00327	-0.00002	0.00269	-0.00008	43.09842	3.75268	-30.12951	0.01541	0.01128	0.00981	-0.01756	-0.00030	-0.01144	25.12712	4.42314	-3.56908	-0.03240	-0.06139	-0.01828	0.00374	-0.00841	-0.00948	37.43125
229			2.28000	3.64651	3.30459	13.44515	-0.00891	-0.00180	-0.00074	-0.00439	0.00114	0.00025	12.03417	5.95791	10.19503	-0.01139	-0.00149	-0.00063	0.00717	-0.00036	-0.00029	15.92118	-1.02236	-28.52353	-0.01818	-0.01773	0.00402	0.00037	0.00431	-0.00056	43.60968	4.18427	-30.57780	0.01419	0.01164	0.01106	-0.01091	-0.00002	-0.01089	25.21574	4.22099	-3.81342	-0.03000	-0.07021	-0.02285	0.00376	-0.01001	-0.01234	38.01101
230			2.29000	3.36462	3.66393	13.59962	-0.00884	-0.00190	-0.00090	-0.00390	0.00111	0.00025	12.38952	5.74296	9.97678	-0.01068	-0.00145	-0.00091	0.00545	-0.00045	-0.00039	15.93913	-0.90353	-28.37523	-0.01860	-0.02126	0.00493	0.00105	0.00615	-0.00108	43.91970	4.53122	-30.94912	0.01281	0.01083	0.01109	-0.00547	0.00018	-0.00867	25.30691	4.01157	-4.06086	-0.02985	-0.08092	-0.02815	0.00373	-0.01238	-0.01510	38.51777
231			2.30000	3.12354	3.99181	13.72130	-0.00879	-0.00200	-0.00107	-0.00318	0.00106	0.00023	12.65937	5.50638	9.78875	-0.01020	-0.00142	-0.00115	0.00355	-0.00049	-0.00044	15.98085	-0.77252	-28.19147	-0.01797	-0.02475	0.00586	0.00172	0.00783	-0.00144	44.04664	4.79145	-31.23944	0.01244	0.00935	0.01012	-0.00133	0.00030	-0.00592	25.39251	3.79976	-4.29528	-0.03059	-0.09311	-0.03398	0.00339	-0.01545	-0.01711	38.96164
232			2.31000	2.93443	4.28545	13.81765	-0.00874	-0.00210	-0.00124	-0.00240	0.00098	0.00022	12.82092	5.26382	9.63421	-0.00996	-0.00140	-0.00132	0.00150	-0.00050	-0.00042	16.04358	-0.63301	-28.00395	-0.01647	-0.02784	0.00666	0.00195	0.00890	-0.00153	43.99972	4.97065	-31.45874	0.01287	0.00785	0.00874	0.00261	0.00043	-0.00366	25.46300	3.59241	-4.50174	-0.03182	-0.10628	-0.04002	0.00258	-0.01870	-0.01785	39.34712
233			2.32000	2.79629	4.53904	13.89501	-0.00869	-0.00219	-0.00141	-0.00170	0.00086	0.00020	12.85620	5.02624	9.52091	-0.00993	-0.00139	-0.00137	-0.00067	-0.00050	-0.00033	16.11260	-0.49309	-27.83738	-0.01435	-0.03039	0.00728	0.00157	0.00907	-0.00134	43.78005	5.07922	-31.62982	0.01219	0.00680	0.00768	0.00621	0.00063	-0.00229	25.50892	3.39803	-4.67090	-0.03404	-0.11888	-0.04552	0.00125	-0.02116	-0.01694	39.67370
234			2.33000	2.69935	4.74435	13.95635	-0.00864	-0.00227	-0.00157	-0.00116	0.00069	0.00017	12.75867	4.80344	9.45654	-0.01008	-0.00138	-0.00127	-0.00285	-0.00047	-0.00019	16.16609	-0.36328	-27.70592	-0.01177	-0.03223	0.00765	0.00076	0.00823	-0.00098	43.38739	5.13003	-31.77977	0.00811	0.00639	0.00746	0.00653	0.00091	-0.00166	25.52262	3.22483	-4.79931	-0.03869	-0.12831	-0.04937	-0.00070	-0.02186	-0.01429	39.93864
235			2.34000	2.63339	4.89235	14.00156	-0.00860	-0.00233	-0.00170	-0.00077	0.00046	0.00012	12.53928	4.60734	9.44182	-0.01040	-0.00138	-0.00104	-0.00483	-0.00041	-0.00006	16.18544	-0.25270	-27.61520	-0.00860	-0.03327	0.00779	-0.00004	0.00657	-0.00054	42.82975	5.13540	-31.92766	-0.00014	0.00652	0.00814	-0.00015	0.00126	-0.00142	25.50043	3.07899	-4.88650	-0.04726	-0.13361	-0.05117	-0.00356	-0.02062	-0.01039	40.13996
236			2.35000	2.59116	4.97551	14.02989	-0.00859	-0.00237	-0.00180	-0.00047	0.00020	0.00007	12.22576	4.45287	9.46669	-0.01083	-0.00136	-0.00074	-0.00641	-0.00031	0.00001	16.16016	-0.16840	-27.56621	-0.00523	-0.03364	0.00774	-0.00045	0.00431	-0.00013	42.12770	5.10320	-32.07738	-0.01059	0.00673	0.00901	-0.01379	0.00159	-0.00118	25.44350	2.96507	-4.93348	-0.05843	-0.13583	-0.05147	-0.00747	-0.01768	-0.00598	40.27775
237			2.36000	2.56756	4.98933	14.04041	-0.00860	-0.00238	-0.00185	-0.00023	-0.00009	-0.00000	11.85547	4.35333	9.51535	-0.01125	-0.00134	-0.00043	-0.00739	-0.00018	0.00003	16.08742	-0.11720	-27.55597	-0.00261	-0.03358	0.00754	-0.00043	0.00171	0.00018	41.31169	5.03543	-32.22165	-0.01990	0.00658	0.00922	-0.02932	0.00179	-0.00074	25.35679	2.88715	-4.94271	-0.06851	-0.13612	-0.05097	-0.01166	-0.01330	-0.00153	40.35418
238			2.37000	2.56075	4.93168	14.02921	-0.00862	-0.00238	-0.00186	0.00000	-0.00038	-0.00010	11.46496	4.31519	9.57768	-0.01159	-0.00130	-0.00016	-0.00773	-0.00005	0.00002	15.97150	-0.10482	-27.57670	-0.00109	-0.03327	0.00725	-0.00025	-0.00094	0.00034	40.41476	4.92910	-32.35399	-0.02586	0.00598	0.00853	-0.04114	0.00187	-0.00019	25.24767	2.84911	-4.91664	-0.07551	-0.13483	-0.04991	-0.01507	-0.00785	0.00274	40.37353
239			2.38000	2.57235	4.80210	13.98837	-0.00865	-0.00237	-0.00185	0.00026	-0.00067	-0.00022	11.08106	4.33655	9.65445	-0.01178	-0.00125	0.00005	-0.00755	0.00006	-0.00001	15.82182	-0.13385	-27.61624	-0.00018	-0.03267	0.00690	-0.00005	-0.00338	0.00033	39.46763	4.77797	-32.47440	-0.02870	0.00473	0.00697	-0.04759	0.00172	0.00028	25.12384	2.85370	-4.85716	-0.08047	-0.13183	-0.04814	-0.01737	-0.00185	0.00663	40.34292
240			2.39000	2.60524	4.60214	13.90954	-0.00867	-0.00234	-0.00180	0.00055	-0.00093	-0.00034	10.71719	4.40769	9.75069	-0.01177	-0.00120	0.00025	-0.00709	0.00014	-0.00005	15.65017	-0.20421	-27.66164	0.00068	-0.03150	0.00648	0.00021	-0.00542	0.00020	38.49551	4.57705	-32.58385	-0.02942	0.00253	0.00455	-0.04975	0.00106	0.00048	24.99281	2.90156	-4.76667	-0.08515	-0.12684	-0.04544	-0.01873	0.00404	0.00973	40.27262
241			2.40000	2.66047	4.33701	13.78946	-0.00866	-0.00228	-0.00170	0.00083	-0.00114	-0.00045	10.37393	4.50993	9.86890	-0.01162	-0.00116	0.00041	-0.00664	0.00016	-0.00010	15.46867	-0.31416	-27.70341	0.00153	-0.02936	0.00594	0.00048	-0.00685	0.00002	37.51377	4.32741	-32.67851	-0.02849	-0.00052	0.00156	-0.04867	-0.00024	0.00027	24.86120	2.99048	-4.64990	-0.08942	-0.11880	-0.04147	-0.01907	0.00907	0.01152	40.17394
242			2.41000	2.73515	4.01724	13.63220	-0.00864	-0.00218	-0.00151	0.00105	-0.00126	-0.00049	10.04282	4.61565	10.00925	-0.01148	-0.00115	0.00049	-0.00637	0.00013	-0.00014	15.28866	-0.46075	-27.73735	0.00216	-0.02589	0.00523	0.00066	-0.00744	-0.00011	36.52551	4.03694	-32.75084	-0.02644	-0.00368	-0.00125	-0.04568	-0.00180	-0.00030	24.73527	3.11481	-4.51420	-0.09227	-0.10574	-0.03565	-0.01818	0.01208	0.01154	40.05764
243			2.42000	2.82282	3.65968	13.45010	-0.00861	-0.00205	-0.00124	0.00118	-0.00128	-0.00044	9.71393	4.69478	10.17209	-0.01143	-0.00117	0.00048	-0.00629	0.00005	-0.00015	15.12052	-0.63818	-27.76711	0.00232	-0.02107	0.00434	0.00064	-0.00696	-0.00013	35.52565	3.71718	-32.79353	-0.02462	-0.00580	-0.00293	-0.04326	-0.00286	-0.00087	24.61999	3.26462	-4.36727	-0.09262	-0.08654	-0.02768	-0.01608	0.01189	0.00969	39.93155
244			2.43000	2.91521	3.28604	13.26182	-0.00859	-0.00190	-0.00091	0.00121	-0.00120	-0.00032	9.38328	4.72560	10.35624	-0.01150	-0.00123	0.00043	-0.00630	-0.00006	-0.00014	14.97386	-0.83506	-27.80355	0.00186	-0.01529	0.00331	0.00043	-0.00543	-0.00004	34.50840	3.37845	-32.80011	-0.02424	-0.00607	-0.00298	-0.04348	-0.00292	-0.00108	24.51928	3.42510	-4.21477	-0.09046	-0.06276	-0.01817	-0.01313	0.00870	0.00647	39.79984
245			2.44000	3.00524	2.91964	13.08850	-0.00861	-0.00174	-0.00054	0.00118	-0.00105	-0.00017	9.05520	4.70186	10.55478	-0.01166	-0.00132	0.00039	-0.00619	-0.00018	-0.00013	14.85734	-1.03425	-27.85976	0.00065	-0.00916	0.00222	0.00011	-0.00323	0.00007	33.47182	3.02711	-32.76235	-0.02501	-0.00481	-0.00194	-0.04572	-0.00221	-0.00084	24.43537	3.57848	-4.06147	-0.08644	-0.03837	-0.00856	-0.00988	0.00451	0.00291	39.66280
246			2.45000	3.08864	2.58173	12.94639	-0.00866	-0.00160	-0.00021	0.00111	-0.00086	-0.00005	8.74169	4.63483	10.75766	-0.01184	-0.00143	0.00034	-0.00582	-0.00026	-0.00011	14.77786	-1.21716	-27.94080	-0.00111	-0.00366	0.00121	-0.00012	-0.00118	0.00009	32.41987	2.66515	-32.67325	-0.02580	-0.00305	-0.00074	-0.04773	-0.00133	-0.00038	24.36963	3.70872	-3.91540	-0.08157	-0.01782	-0.00043	-0.00678	0.00146	0.00013	39.51833
247			2.46000	3.16404	2.28871	12.84224	-0.00872	-0.00149	0.00004	0.00103	-0.00068	0.00001	8.45906	4.54932	10.96057	-0.01194	-0.00152	0.00027	-0.00507	-0.00029	-0.00009	14.73944	-1.36906	-28.03924	-0.00301	0.00025	0.00043	-0.00010	0.00007	0.00005	31.36217	2.29191	-32.53452	-0.02602	-0.00169	-0.00003	-0.04817	-0.00071	-0.00002	24.32253	3.80521	-3.78840	-0.07666	-0.00432	0.00505	-0.00409	0.00019	-0.00117	39.36291
248			2.47000	3.23170	2.05052	12.77282	-0.00877	-0.00143	0.00016	0.00095	-0.00051	0.00002	8.22285	4.47322	11.16832	-0.01190	-0.00160	0.00019	-0.00398	-0.00026	-0.00007	14.74287	-1.48254	-28.13760	-0.00486	0.00190	0.00004	0.00018	0.00038	0.00000	30.31085	1.90819	-32.35822	-0.02557	-0.00100	0.00009	-0.04679	-0.00042	0.00006	24.29384	3.86439	-3.69322	-0.07149	0.00034	0.00710	-0.00190	-0.00000	-0.00105	39.19350
249			2.48000	3.29297	1.86946	12.72742	-0.00880	-0.00140	0.00015	0.00089	-0.00037	0.00001	8.04215	4.42637	11.39239	-0.01167	-0.00164	0.00012	-0.00275	-0.00017	-0.00005	14.78535	-1.55783	-28.21401	-0.00662	0.00126	0.00009	0.00066	0.00016	0.00001	29.27800	1.51960	-32.16296	-0.02411	-0.00065	-0.00012	-0.04305	-0.00028	-0.00007	24.28221	3.88935	-3.64016	-0.06541	-0.00359	0.00565	-0.00032	-0.00001	-0.00032	39.00965
250			2.49000	3.34980	1.74090	12.69244	-0.00879	-0.00141	0.00003	0.00084	-0.00026	0.00000	7.91520	4.42099	11.65028	-0.01129	-0.00166	0.00010	-0.00169	-0.00006	-0.00005	14.86042	-1.60127	-28.25006	-0.00818	-0.00125	0.00056	0.00123	-0.00007	0.00000	28.27484	1.13430	-31.97312	-0.02183	-0.00018	-0.00032	-0.03763	-0.00008	-0.00018	24.28425	3.88916	-3.63398	-0.05838	-0.01415	0.00137	0.00050	0.00001	0.00004	38.81364
251			2.50000	3.40465	1.65516	12.65702	-0.00877	-0.00145	-0.00015	0.00082	-0.00017	-0.00001	7.82732	4.46581	11.95935	-0.01085	-0.00165	0.00017	-0.00103	0.00007	-0.00010	14.95838	-1.62219	-28.23767	-0.00938	-0.00487	0.00133	0.00171	-0.00004	-0.00009	27.30944	0.75970	-31.81373	-0.02008	0.00046	-0.00033	-0.03321	0.00021	-0.00017	24.29424	3.87546	-3.67253	-0.05103	-0.02861	-0.00472	0.00059	0.00048	-0.00047	38.60979
252			2.51000	3.45972	1.59983	12.61629	-0.00874	-0.00149	-0.00036	0.00084	-0.00011	-0.00003	7.75444	4.56421	12.32115	-0.01042	-0.00163	0.00033	-0.00088	0.00020	-0.00023	15.06789	-1.62980	-28.18162	-0.01023	-0.00878	0.00221	0.00200	0.00021	-0.00027	26.38387	0.40120	-31.69464	-0.01971	0.00108	-0.00022	-0.03126	0.00050	-0.00010	24.30513	3.85944	-3.74706	-0.04408	-0.04396	-0.01144	0.00018	0.00180	-0.00166	38.40317
253			2.52000	3.51677	1.56265	12.57060	-0.00871	-0.00153	-0.00054	0.00087	-0.00008	-0.00005	7.67007	4.70997	12.71525	-0.01008	-0.00160	0.00059	-0.00120	0.00030	-0.00042	15.17829	-1.63169	-28.09676	-0.01099	-0.01220	0.00301	0.00209	0.00047	-0.00046	25.49326	0.06298	-31.60436	-0.02009	0.00167	-0.00010	-0.03077	0.00075	-0.00004	24.31054	3.84971	-3.84371	-0.03728	-0.05724	-0.01770	-0.00042	0.00371	-0.00282	38.19865
254			2.53000	3.57745	1.53338	12.52111	-0.00868	-0.00155	-0.00067	0.00094	-0.00007	-0.00006	7.55277	4.88689	13.10951	-0.00989	-0.00157	0.00089	-0.00186	0.00036	-0.00062	15.28102	-1.63278	-28.00236	-0.01180	-0.01466	0.00359	0.00203	0.00056	-0.00054	24.62931	-0.25271	-31.51962	-0.02039	0.00232	0.00001	-0.03041	0.00096	0.00000	24.30537	3.85200	-3.94452	-0.03061	-0.06647	-0.02270	-0.00098	0.00544	-0.00318	37.99988
255			2.54000	3.64346	1.50537	12.46707	-0.00866	-0.00155	-0.00073	0.00103	-0.00007	-0.00008	7.39047	5.07288	13.47006	-0.00983	-0.00154	0.00122	-0.00270	0.00037	-0.00074	15.37027	-1.63499	-27.91788	-0.01261	-0.01594	0.00391	0.00183	0.00046	-0.00047	23.78349	-0.54503	-31.41572	-0.02027	0.00332	0.00020	-0.02969	0.00120	0.00008	24.28625	3.86922	-4.02886	-0.02465	-0.07096	-0.02598	-0.00136	0.00619	-0.00224	37.80920
256			2.55000	3.71634	1.47562	12.40603	-0.00864	-0.00153	-0.00072	0.00113	-0.00007	-0.00008	7.18004	5.24618	13.76461	-0.00990	-0.00153	0.00154	-0.00364	0.00034	-0.00071	15.44298	-1.63754	-27.86079	-0.01314	-0.01620	0.00401	0.00149	0.00023	-0.00024	22.94793	-0.81594	-31.26962	-0.01952	0.00512	0.00066	-0.02832	0.00155	0.00031	24.25116	3.90238	-4.07611	-0.02047	-0.07118	-0.02741	-0.00160	0.00566	-0.00006	37.62727
257			2.56000	3.79674	1.44451	12.33678	-0.00864	-0.00150	-0.00067	0.00124	-0.00007	-0.00009	6.92394	5.39235	13.96519	-0.01005	-0.00153	0.00183	-0.00460	0.00030	-0.00051	15.49816	-1.63799	-27.84697	-0.01313	-0.01568	0.00397	0.00106	-0.00005	0.00010	22.11584	-1.07203	-31.06326	-0.01817	0.00769	0.00132	-0.02624	0.00194	0.00074	24.19914	3.95130	-4.06854	-0.01935	-0.06825	-0.02706	-0.00195	0.00412	0.00284	37.45353
258			2.57000	3.88411	1.41505	12.26220	-0.00866	-0.00146	-0.00060	0.00133	-0.00005	-0.00008	6.62846	5.50577	14.05294	-0.01025	-0.00153	0.00204	-0.00549	0.00025	-0.00014	15.53671	-1.63290	-27.89072	-0.01243	-0.01469	0.00385	0.00064	-0.00030	0.00052	21.28366	-1.32402	-30.78805	-0.01648	0.01026	0.00185	-0.02368	0.00227	0.00122	24.13020	4.01475	-3.99452	-0.02211	-0.06354	-0.02518	-0.00267	0.00210	0.00560	37.28720
259			2.58000	3.97691	1.39163	12.18987	-0.00870	-0.00143	-0.00055	0.00141	-0.00003	-0.00006	6.30403	5.58870	14.02357	-0.01043	-0.00152	0.00215	-0.00616	0.00021	0.00027	15.56160	-1.61905	-28.00278	-0.01106	-0.01354	0.00367	0.00032	-0.00050	0.00094	20.45529	-1.58298	-30.44908	-0.01482	0.01135	0.00169	-0.02093	0.00242	0.00126	24.04569	4.09002	-3.85106	-0.02907	-0.05879	-0.02224	-0.00396	0.00014	0.00741	37.12840
260			2.59000	4.07262	1.37889	12.12986	-0.00877	-0.00142	-0.00051	0.00145	-0.00001	-0.00005	5.96741	5.64722	13.89312	-0.01056	-0.00151	0.00214	-0.00638	0.00017	0.00058	15.57792	-1.59468	-28.18574	-0.00945	-0.01261	0.00349	0.00017	-0.00063	0.00129	19.64557	-1.85310	-30.06925	-0.01353	0.00963	0.00048	-0.01829	0.00214	0.00037	23.94918	4.17272	-3.64615	-0.03945	-0.05647	-0.01911	-0.00569	-0.00148	0.00797	36.97867
261			2.60000	4.16869	1.37981	12.08973	-0.00884	-0.00142	-0.00052	0.00147	0.00002	-0.00003	5.64311	5.68549	13.69835	-0.01059	-0.00149	0.00200	-0.00602	0.00012	0.00070	15.59375	-1.56033	-28.42609	-0.00814	-0.01235	0.00338	0.00021	-0.00067	0.00149	18.88129	-2.12490	-29.68796	-0.01249	0.00571	-0.00129	-0.01553	0.00131	-0.00096	23.84763	4.25650	-3.40112	-0.05206	-0.05938	-0.01699	-0.00727	-0.00272	0.00766	36.84082
262			2.61000	4.26458	1.39412	12.07029	-0.00892	-0.00143	-0.00056	0.00151	0.00005	-0.00001	5.35633	5.70262	13.48398	-0.01055	-0.00148	0.00178	-0.00520	0.00006	0.00064	15.62146	-1.51883	-28.68946	-0.00757	-0.01314	0.00346	0.00045	-0.00061	0.00153	18.19318	-2.37831	-29.34719	-0.01111	0.00212	-0.00252	-0.01217	0.00047	-0.00161	23.75253	4.33343	-3.15130	-0.06422	-0.06828	-0.01681	-0.00761	-0.00340	0.00702	36.71869
263			2.62000	4.36321	1.41783	12.06441	-0.00898	-0.00145	-0.00064	0.00161	0.00006	-0.00000	5.11895	5.69557	13.28230	-0.01045	-0.00148	0.00151	-0.00429	-0.00001	0.00050	15.67546	-1.47540	-28.92708	-0.00779	-0.01508	0.00380	0.00091	-0.00041	0.00137	17.60082	-2.59541	-29.07177	-0.00876	0.00069	-0.00262	-0.00814	0.00014	-0.00133	23.67696	4.39719	-2.93858	-0.07244	-0.08086	-0.01866	-0.00606	-0.00276	0.00604	36.61532
264			2.63000	4.47088	1.44450	12.06055	-0.00901	-0.00148	-0.00075	0.00183	0.00006	-0.00001	4.92373	5.66404	13.10563	-0.01035	-0.00150	0.00121	-0.00360	-0.00007	0.00035	15.76634	-1.43709	-29.09585	-0.00860	-0.01798	0.00443	0.00163	-0.00009	0.00099	17.10649	-2.77050	-28.86228	-0.00533	0.00125	-0.00183	-0.00411	0.00021	-0.00071	23.62942	4.44660	-2.79504	-0.07513	-0.09440	-0.02223	-0.00326	-0.00009	0.00435	36.53270
265			2.64000	4.59615	1.46693	12.04877	-0.00902	-0.00150	-0.00086	0.00218	0.00005	-0.00003	4.75228	5.61239	12.95476	-0.01029	-0.00154	0.00091	-0.00327	-0.00012	0.00023	15.89864	-1.41144	-29.17490	-0.00972	-0.02144	0.00529	0.00258	0.00022	0.00036	16.69967	-2.90776	-28.70442	-0.00145	0.00273	-0.00067	-0.00092	0.00036	-0.00020	23.61126	4.48602	-2.73230	-0.07313	-0.10720	-0.02697	-0.00043	0.00457	0.00187	36.47079
266			2.65000	4.74872	1.47777	12.02402	-0.00899	-0.00151	-0.00096	0.00267	0.00001	-0.00005	4.58619	5.54847	12.82806	-0.01031	-0.00159	0.00063	-0.00324	-0.00016	0.00013	16.07209	-1.40425	-29.16857	-0.01097	-0.02487	0.00625	0.00369	0.00033	-0.00040	16.36485	-3.01517	-28.57990	0.00206	0.00432	0.00044	0.00108	0.00045	0.00011	23.61855	4.52324	-2.74161	-0.06779	-0.11756	-0.03202	0.00159	0.01040	-0.00078	36.42772
267			2.66000	4.93804	1.46944	11.98421	-0.00895	-0.00151	-0.00103	0.00328	-0.00005	-0.00009	4.41428	5.48200	12.72531	-0.01040	-0.00166	0.00039	-0.00333	-0.00016	0.00006	16.28218	-1.41773	-29.09948	-0.01203	-0.02773	0.00710	0.00475	0.00008	-0.00108	16.08736	-3.10081	-28.47296	0.00465	0.00554	0.00128	0.00201	0.00045	0.00027	23.64341	4.56763	-2.79887	-0.06081	-0.12405	-0.03642	0.00245	0.01601	-0.00240	36.39991
268			2.67000	5.17117	1.43417	11.92715	-0.00888	-0.00149	-0.00108	0.00394	-0.00012	-0.00014	4.23643	5.42308	12.64872	-0.01057	-0.00172	0.00022	-0.00336	-0.00014	0.00003	16.52041	-1.45006	-28.99970	-0.01257	-0.02958	0.00772	0.00548	-0.00047	-0.00143	15.85789	-3.17110	-28.37493	0.00643	0.00619	0.00181	0.00227	0.00039	0.00034	23.67490	4.62851	-2.87039	-0.05465	-0.12638	-0.03941	0.00234	0.02002	-0.00186	36.38203
269			2.68000	5.45033	1.36476	11.84899	-0.00881	-0.00146	-0.00109	0.00458	-0.00020	-0.00019	4.06223	5.37855	12.60091	-0.01077	-0.00177	0.00011	-0.00318	-0.00011	0.00001	16.77657	-1.49552	-28.90069	-0.01233	-0.03003	0.00795	0.00568	-0.00107	-0.00137	15.67296	-3.22963	-28.28336	0.00806	0.00647	0.00217	0.00223	0.00031	0.00038	23.70251	4.71215	-2.92164	-0.05222	-0.12543	-0.04058	0.00188	0.02159	0.00080	36.36843
270			2.69000	5.77151	1.25634	11.74549	-0.00873	-0.00142	-0.00107	0.00510	-0.00029	-0.00024	3.90511	5.34871	12.58085	-0.01098	-0.00181	0.00005	-0.00276	-0.00008	0.00000	17.04417	-1.54611	-28.82249	-0.01128	-0.02873	0.00771	0.00540	-0.00141	-0.00103	15.53042	-3.27696	-28.19784	0.01023	0.00690	0.00258	0.00212	0.00022	0.00041	23.72103	4.81820	-2.92925	-0.05451	-0.12119	-0.03964	0.00154	0.02057	0.00428	36.35309
271			2.70000	6.12441	1.10772	11.61459	-0.00866	-0.00136	-0.00102	0.00541	-0.00036	-0.00028	3.77570	5.32766	12.58379	-0.01113	-0.00183	0.00002	-0.00219	-0.00007	-0.00000	17.32146	-1.59417	-28.77060	-0.00969	-0.02542	0.00690	0.00477	-0.00137	-0.00062	15.42575	-3.31311	-28.11781	0.01297	0.00796	0.00317	0.00192	0.00015	0.00046	23.73197	4.93999	-2.88649	-0.05937	-0.11150	-0.03613	0.00146	0.01714	0.00696	36.33096
272			2.71000	6.49274	0.92241	11.45832	-0.00861	-0.00129	-0.00093	0.00546	-0.00040	-0.00030	3.67712	5.30851	12.60289	-0.01121	-0.00183	0.00002	-0.00164	-0.00007	-0.00000	17.60637	-1.63534	-28.74278	-0.00788	-0.02023	0.00553	0.00395	-0.00109	-0.00027	15.35172	-3.34221	-28.04246	0.01589	0.00970	0.00392	0.00164	0.00016	0.00055	23.73782	5.06829	-2.79762	-0.06488	-0.09538	-0.03006	0.00151	0.01216	0.00783	36.29854
273			2.72000	6.85653	0.71049	11.28390	-0.00861	-0.00123	-0.00081	0.00526	-0.00042	-0.00029	3.60415	5.28633	12.62957	-0.01123	-0.00182	0.00005	-0.00123	-0.00008	-0.00000	17.89510	-1.66933	-28.73689	-0.00618	-0.01409	0.00390	0.00313	-0.00076	-0.00004	15.29876	-3.37377	-27.96789	0.01885	0.01188	0.00475	0.00142	0.00034	0.00070	23.73962	5.19393	-2.67123	-0.07101	-0.07582	-0.02246	0.00171	0.00715	0.00683	36.25408
274			2.73000	7.19661	0.48822	11.10317	-0.00867	-0.00117	-0.00066	0.00485	-0.00040	-0.00023	3.54639	5.25859	12.65589	-0.01119	-0.00180	0.00011	-0.00105	-0.00010	-0.00000	18.18686	-1.69752	-28.75033	-0.00503	-0.00847	0.00243	0.00259	-0.00046	0.00005	15.25635	-3.41859	-27.88695	0.02196	0.01426	0.00555	0.00140	0.00076	0.00096	23.74041	5.30764	-2.52085	-0.07735	-0.05751	-0.01489	0.00238	0.00338	0.00473	36.19720
275			2.74000	7.49981	0.27453	10.93044	-0.00878	-0.00110	-0.00050	0.00431	-0.00034	-0.00016	3.49221	5.22482	12.67871	-0.01116	-0.00177	0.00018	-0.00108	-0.00012	-0.00001	18.48564	-1.72052	-28.77976	-0.00492	-0.00434	0.00143	0.00261	-0.00023	0.00007	15.21528	-3.48529	-27.79178	0.02508	0.01653	0.00624	0.00163	0.00144	0.00134	23.74657	5.40192	-2.36418	-0.08160	-0.04309	-0.00858	0.00372	0.00112	0.00257	36.12936
276			2.75000	7.76049	0.08603	10.77805	-0.00888	-0.00104	-0.00033	0.00372	-0.00027	-0.00009	3.43147	5.18667	12.70090	-0.01116	-0.00176	0.00025	-0.00127	-0.00012	-0.00001	18.79628	-1.73754	-28.82191	-0.00611	-0.00200	0.00097	0.00338	-0.00010	0.00007	15.16884	-3.57947	-27.67498	0.02796	0.01826	0.00673	0.00211	0.00224	0.00182	23.76409	5.47302	-2.21750	-0.08188	-0.03347	-0.00423	0.00542	0.00001	0.00109	36.05357
277			2.76000	7.97967	-0.06654	10.65317	-0.00896	-0.00097	-0.00020	0.00315	-0.00020	-0.00004	3.35721	5.14760	12.72867	-0.01121	-0.00177	0.00032	-0.00155	-0.00012	-0.00002	19.12177	-1.74790	-28.87349	-0.00844	-0.00142	0.00100	0.00489	-0.00006	0.00008	15.11232	-3.70223	-27.52915	0.03039	0.01918	0.00695	0.00277	0.00296	0.00233	23.79652	5.52190	-2.09156	-0.07821	-0.02940	-0.00223	0.00701	-0.00044	0.00046	35.97404
278			2.77000	8.16330	-0.17954	10.55631	-0.00900	-0.00091	-0.00012	0.00268	-0.00013	-0.00002	3.26704	5.11237	12.76923	-0.01132	-0.00180	0.00041	-0.00183	-0.00010	-0.00003	19.46353	-1.75172	-28.92889	-0.01140	-0.00250	0.00151	0.00694	-0.00008	0.00013	15.04329	-3.84999	-27.34954	0.03230	0.01936	0.00690	0.00349	0.00342	0.00275	23.84515	5.55333	-1.99190	-0.07232	-0.03156	-0.00265	0.00825	-0.00058	0.00041	35.89522
279			2.78000	8.32055	-0.25509	10.48272	-0.00901	-0.00087	-0.00012	0.00235	-0.00008	-0.00002	3.16285	5.08732	12.83069	-0.01142	-0.00182	0.00054	-0.00204	-0.00007	-0.00007	19.82302	-1.75093	-28.97960	-0.01438	-0.00489	0.00239	0.00923	-0.00011	0.00017	14.96204	-4.01604	-27.13944	0.03349	0.01907	0.00663	0.00414	0.00363	0.00296	23.91074	5.57385	-1.92106	-0.06617	-0.04011	-0.00536	0.00921	-0.00039	0.00054	35.82121
280			2.79000	8.46120	-0.29875	10.42449	-0.00899	-0.00085	-0.00018	0.00215	-0.00003	-0.00002	3.04880	5.07881	12.91999	-0.01149	-0.00182	0.00074	-0.00216	-0.00001	-0.00013	20.20177	-1.74995	-29.01364	-0.01694	-0.00808	0.00351	0.01149	-0.00012	0.00010	14.87071	-4.19260	-26.91096	0.03383	0.01869	0.00625	0.00461	0.00369	0.00292	23.99405	5.58973	-1.88184	-0.06095	-0.05372	-0.00991	0.01007	0.00055	0.00045	35.75478
281			2.80000	8.59432	-0.31742	10.37279	-0.00896	-0.00086	-0.00028	0.00209	-0.00000	-0.00003	2.92950	5.09033	13.03805	-0.01153	-0.00180	0.00098	-0.00218	0.00005	-0.00022	20.60115	-1.75588	-29.01778	-0.01891	-0.01149	0.00472	0.01354	-0.00014	-0.00016	14.77197	-4.37220	-26.67909	0.03345	0.01830	0.00582	0.00489	0.00363	0.00268	24.09581	5.60578	-1.87820	-0.05659	-0.06953	-0.01554	0.01078	0.00274	-0.00016	35.69688
282			2.81000	8.72741	-0.31738	10.31915	-0.00893	-0.00087	-0.00039	0.00213	0.00002	-0.00004	2.80929	5.12093	13.17791	-0.01154	-0.00177	0.00123	-0.00212	0.00009	-0.00031	21.02111	-1.77694	-28.98323	-0.02025	-0.01466	0.00589	0.01522	-0.00027	-0.00063	14.66837	-4.54729	-26.45706	0.03256	0.01766	0.00535	0.00496	0.00339	0.00231	24.21511	5.62613	-1.91120	-0.05272	-0.08425	-0.02133	0.01118	0.00617	-0.00125	35.64656
283			2.82000	8.86624	-0.30396	10.25681	-0.00891	-0.00087	-0.00048	0.00225	0.00004	-0.00006	2.69295	5.16534	13.32702	-0.01154	-0.00176	0.00141	-0.00199	0.00012	-0.00036	21.45908	-1.81965	-28.91125	-0.02111	-0.01731	0.00695	0.01648	-0.00059	-0.00120	14.56358	-4.71010	-26.25501	0.03150	0.01667	0.00490	0.00481	0.00294	0.00188	24.34836	5.65470	-1.97439	-0.04941	-0.09587	-0.02651	0.01124	0.01006	-0.00233	35.60252
284			2.83000	9.01574	-0.28274	10.18121	-0.00888	-0.00087	-0.00055	0.00244	0.00005	-0.00008	2.58541	5.21558	13.47150	-0.01153	-0.00176	0.00149	-0.00179	0.00013	-0.00036	21.91043	-1.88589	-28.81294	-0.02165	-0.01936	0.00789	0.01735	-0.00107	-0.00170	14.46253	-4.85364	-26.08033	0.03065	0.01553	0.00456	0.00445	0.00238	0.00148	24.48977	5.69405	-2.05334	-0.04731	-0.10359	-0.03048	0.01113	0.01322	-0.00273	35.56413
285			2.84000	9.18049	-0.26114	10.08992	-0.00884	-0.00085	-0.00057	0.00270	0.00005	-0.00009	2.49068	5.26293	13.59905	-0.01151	-0.00177	0.00150	-0.00155	0.00011	-0.00030	22.37049	-1.97102	-28.70522	-0.02183	-0.02076	0.00865	0.01778	-0.00158	-0.00196	14.37040	-4.97318	-25.93788	0.03022	0.01462	0.00444	0.00395	0.00184	0.00115	24.63324	5.74527	-2.12922	-0.04766	-0.10767	-0.03292	0.01131	0.01487	-0.00202	35.53136
286			2.85000	9.36508	-0.24858	9.98299	-0.00882	-0.00082	-0.00057	0.00303	0.00003	-0.00011	2.41041	5.29954	13.69838	-0.01149	-0.00179	0.00145	-0.00133	0.00008	-0.00020	22.83682	-2.06472	-28.60647	-0.02157	-0.02142	0.00918	0.01779	-0.00192	-0.00184	14.29084	-5.06702	-25.82768	0.03020	0.01407	0.00453	0.00339	0.00135	0.00090	24.77481	5.80860	-2.18380	-0.05059	-0.10841	-0.03362	0.01200	0.01487	-0.00026	35.50449
287			2.86000	9.57243	-0.25436	9.86311	-0.00881	-0.00079	-0.00056	0.00336	0.00000	-0.00012	2.34340	5.31803	13.75849	-0.01145	-0.00181	0.00133	-0.00116	0.00002	-0.00009	23.30910	-2.15476	-28.53304	-0.02091	-0.02124	0.00939	0.01741	-0.00202	-0.00138	14.22482	-5.13576	-25.74363	0.03064	0.01367	0.00474	0.00282	0.00089	0.00071	24.91258	5.88425	-2.20350	-0.05529	-0.10650	-0.03277	0.01310	0.01367	0.00198	35.48320
288			2.87000	9.80109	-0.28476	9.73503	-0.00881	-0.00077	-0.00054	0.00364	-0.00003	-0.00013	2.28688	5.31309	13.77370	-0.01141	-0.00184	0.00115	-0.00107	-0.00005	0.00001	23.78694	-2.23133	-28.49492	-0.02013	-0.02008	0.00917	0.01689	-0.00188	-0.00073	14.17214	-5.18157	-25.67798	0.03177	0.01349	0.00507	0.00227	0.00050	0.00058	25.04611	5.97122	-2.18280	-0.06024	-0.10198	-0.03052	0.01428	0.01178	0.00391	35.46716
289			2.88000	10.04409	-0.34137	9.60425	-0.00880	-0.00074	-0.00052	0.00377	-0.00006	-0.00013	2.23704	5.28474	13.74881	-0.01139	-0.00188	0.00093	-0.00106	-0.00012	0.00007	24.26899	-2.28956	-28.49253	-0.01969	-0.01802	0.00853	0.01657	-0.00154	-0.00014	14.13256	-5.20908	-25.62695	0.03346	0.01400	0.00561	0.00175	0.00027	0.00048	25.17614	6.06632	-2.12604	-0.06384	-0.09489	-0.02717	0.01515	0.00963	0.00488	35.45538
290			2.89000	10.29038	-0.42215	9.47547	-0.00879	-0.00071	-0.00048	0.00373	-0.00008	-0.00012	2.18798	5.23955	13.69444	-0.01138	-0.00193	0.00071	-0.00115	-0.00015	0.00008	24.75206	-2.32853	-28.51754	-0.02011	-0.01525	0.00756	0.01684	-0.00109	0.00022	14.10396	-5.22664	-25.58790	0.03514	0.01509	0.00630	0.00137	0.00021	0.00043	25.30345	6.16404	-2.04513	-0.06440	-0.08522	-0.02307	0.01519	0.00747	0.00475	35.44593
291			2.90000	10.52816	-0.52165	9.35152	-0.00879	-0.00067	-0.00039	0.00353	-0.00009	-0.00009	2.13259	5.18804	13.62008	-0.01141	-0.00198	0.00051	-0.00134	-0.00016	0.00007	25.23107	-2.34971	-28.55674	-0.02168	-0.01215	0.00646	0.01791	-0.00062	0.00033	14.08110	-5.24411	-25.55398	0.03643	0.01576	0.00680	0.00125	0.00032	0.00046	25.42798	6.25808	-1.95454	-0.06170	-0.07464	-0.01901	0.01427	0.00561	0.00390	35.43642
292			2.91000	10.74867	-0.63095	9.23341	-0.00880	-0.00061	-0.00022	0.00325	-0.00009	-0.00005	2.06733	5.13954	13.53596	-0.01145	-0.00202	0.00036	-0.00152	-0.00014	0.00005	25.70174	-2.35625	-28.59534	-0.02429	-0.00925	0.00550	0.01969	-0.00024	0.00027	14.05809	-5.26786	-25.51768	0.03720	0.01537	0.00690	0.00136	0.00045	0.00053	25.54923	6.34275	-1.86887	-0.05671	-0.06507	-0.01566	0.01268	0.00423	0.00282	35.42417
293			2.92000	10.94872	-0.73870	9.12127	-0.00883	-0.00054	0.00000	0.00297	-0.00007	0.00000	1.99507	5.09985	13.45586	-0.01149	-0.00204	0.00027	-0.00159	-0.00011	0.00003	26.16238	-2.35175	-28.62119	-0.02755	-0.00698	0.00488	0.02191	0.00000	0.00016	14.03221	-5.29832	-25.47661	0.03756	0.01452	0.00677	0.00155	0.00054	0.00058	25.66709	6.41408	-1.79986	-0.05042	-0.05750	-0.01333	0.01077	0.00329	0.00186	35.40773
294			2.93000	11.13129	-0.83236	9.01476	-0.00887	-0.00046	0.00022	0.00277	-0.00005	0.00005	1.92161	5.07149	13.39328	-0.01153	-0.00204	0.00023	-0.00154	-0.00007	0.00002	26.61423	-2.33931	-28.62930	-0.03087	-0.00566	0.00468	0.02422	0.00014	0.00006	14.00294	-5.33330	-25.43215	0.03769	0.01404	0.00666	0.00178	0.00061	0.00062	25.78110	6.47104	-1.75250	-0.04450	-0.05307	-0.01221	0.00903	0.00273	0.00118	35.38705
295			2.94000	11.30408	-0.90070	8.91317	-0.00890	-0.00040	0.00039	0.00270	-0.00002	0.00007	1.85081	5.05519	13.35567	-0.01154	-0.00203	0.00025	-0.00143	-0.00004	0.00001	27.06147	-2.32112	-28.62088	-0.03364	-0.00550	0.00498	0.02635	0.00024	-0.00004	13.96947	-5.37215	-25.38438	0.03754	0.01382	0.00660	0.00206	0.00066	0.00069	25.89115	6.51506	-1.72562	-0.04061	-0.05309	-0.01249	0.00788	0.00250	0.00073	35.36298
296			2.95000	11.47640	-0.93624	8.81570	-0.00891	-0.00037	0.00046	0.00277	0.00000	0.00008	1.78410	5.04874	13.34155	-0.01154	-0.00200	0.00030	-0.00130	-0.00001	0.00000	27.51089	-2.29894	-28.59933	-0.03555	-0.00657	0.00577	0.02823	0.00038	-0.00012	13.93049	-5.41478	-25.32943	0.03697	0.01338	0.00647	0.00232	0.00064	0.00079	25.99920	6.54875	-1.71580	-0.03902	-0.05752	-0.01403	0.00743	0.00258	0.00040	35.33666
297			2.96000	11.65668	-0.93695	8.72238	-0.00889	-0.00036	0.00042	0.00293	0.00002	0.00006	1.72262	5.04632	13.34139	-0.01150	-0.00198	0.00035	-0.00117	-0.00001	-0.00000	27.96935	-2.27424	-28.56954	-0.03676	-0.00861	0.00695	0.02991	0.00056	-0.00019	13.88597	-5.45878	-25.26134	0.03620	0.01272	0.00627	0.00247	0.00052	0.00092	26.10852	6.57552	-1.71865	-0.03864	-0.06511	-0.01645	0.00744	0.00290	0.00015	35.30970
298			2.97000	11.85119	-0.90658	8.63407	-0.00884	-0.00036	0.00031	0.00316	0.00004	0.00004	1.66785	5.04060	13.34256	-0.01145	-0.00196	0.00037	-0.00103	-0.00003	0.00000	28.44089	-2.24787	-28.53694	-0.03756	-0.01109	0.00832	0.03142	0.00075	-0.00022	13.83775	-5.50033	-25.17607	0.03578	0.01225	0.00613	0.00249	0.00034	0.00106	26.22147	6.59907	-1.72921	-0.03848	-0.07438	-0.01938	0.00761	0.00345	-0.00003	35.28377
299			2.98000	12.06394	-0.85333	8.55252	-0.00877	-0.00036	0.00020	0.00343	0.00005	0.00002	1.62013	5.02736	13.33616	-0.01139	-0.00196	0.00036	-0.00092	-0.00005	0.00001	28.92569	-2.22063	-28.50558	-0.03820	-0.01335	0.00960	0.03273	0.00089	-0.00022	13.78852	-5.53717	-25.07597	0.03598	0.01230	0.00613	0.00243	0.00021	0.00115	26.33808	6.62240	-1.74410	-0.03797	-0.08353	-0.02238	0.00764	0.00424	-0.00017	35.25982
300			2.99000	12.29690	-0.78644	8.47972	-0.00870	-0.00036	0.00013	0.00371	0.00005	0.00001	1.57741	5.00824	13.32112	-0.01134	-0.00196	0.00034	-0.00086	-0.00006	0.00001	29.42052	-2.19406	-28.47691	-0.03875	-0.01476	0.01049	0.03368	0.00091	-0.00020	13.74065	-5.57056	-24.97140	0.03642	0.01265	0.00621	0.00231	0.00019	0.00113	26.45579	6.64737	-1.76291	-0.03691	-0.09019	-0.02484	0.00730	0.00519	-0.00029	35.23737
301			3.00000	12.55000	-0.71262	8.41649	-0.00866	-0.00034	0.00013	0.00398	0.00005	0.00001	1.53651	4.98856	13.30157	-0.01130	-0.00195	0.00033	-0.00084	-0.00006	0.00001	29.91951	-2.17019	-28.45171	-0.03915	-0.01514	0.01087	0.03405	0.00079	-0.00016	13.69651	-5.60384	-24.87602	0.03652	0.01285	0.00622	0.00205	0.00030	0.00099	26.56964	6.67547	-1.78575	-0.03568	-0.09299	-0.02636	0.00661	0.00610	-0.00032	35.21522
302			3.01000	12.82148	-0.63449	8.36162	-0.00864	-0.00032	0.00018	0.00421	0.00005	0.00001	1.49532	4.97330	13.28210	-0.01126	-0.00194	0.00034	-0.00085	-0.00004	0.00001	30.41566	-2.15043	-28.43294	-0.03919	-0.01457	0.01071	0.03366	0.00056	-0.00004	13.65952	-5.63964	-24.80000	0.03625	0.01280	0.00614	0.00158	0.00048	0.00076	26.67335	6.70836	-1.80938	-0.03546	-0.09174	-0.02672	0.00578	0.00661	-0.00009	35.19320
303			3.02000	13.10771	-0.55198	8.31163	-0.00863	-0.00031	0.00023	0.00439	0.00005	0.00001	1.45288	4.96592	13.26706	-0.01122	-0.00192	0.00037	-0.00086	-0.00001	0.00001	30.90295	-2.13452	-28.42541	-0.03869	-0.01345	0.01020	0.03249	0.00029	0.00015	13.63394	-5.67899	-24.74852	0.03578	0.01247	0.00601	0.00089	0.00067	0.00049	26.76135	6.74758	-1.82643	-0.03747	-0.08774	-0.02600	0.00509	0.00644	0.00051	35.17228
304			3.03000	13.40282	-0.46417	8.26263	-0.00863	-0.00030	0.00026	0.00446	0.00005	0.00001	1.40894	4.96900	13.25997	-0.01118	-0.00191	0.00039	-0.00086	0.00003	0.00000	31.37803	-2.12023	-28.43475	-0.03766	-0.01216	0.00954	0.03076	0.00005	0.00043	13.62346	-5.72163	-24.72253	0.03504	0.01165	0.00581	0.00002	0.00077	0.00025	26.83099	6.79357	-1.82733	-0.04194	-0.08223	-0.02428	0.00456	0.00550	0.00137	35.15391
305			3.04000	13.69914	-0.37010	8.21265	-0.00864	-0.00031	0.00025	0.00442	0.00006	0.00001	1.36501	4.98153	13.25995	-0.01114	-0.00191	0.00038	-0.00082	0.00005	-0.00000	31.84035	-2.10344	-28.46651	-0.03649	-0.01107	0.00896	0.02899	-0.00011	0.00075	13.63030	-5.76428	-24.71811	0.03404	0.01042	0.00554	-0.00092	0.00071	0.00007	26.88326	6.84506	-1.80334	-0.04826	-0.07706	-0.02194	0.00425	0.00396	0.00220	35.13925
306			3.05000	13.98902	-0.26983	8.16251	-0.00867	-0.00032	0.00021	0.00430	0.00006	0.00001	1.32454	4.99828	13.26111	-0.01109	-0.00191	0.00034	-0.00073	0.00005	0.00000	32.29177	-2.07865	-28.52254	-0.03563	-0.01037	0.00860	0.02771	-0.00017	0.00108	13.65486	-5.80026	-24.72768	0.03335	0.00947	0.00538	-0.00182	0.00053	-0.00006	26.92273	6.89807	-1.75102	-0.05544	-0.07384	-0.01954	0.00427	0.00221	0.00271	35.12878
307			3.06000	14.26691	-0.16427	8.11539	-0.00871	-0.00034	0.00018	0.00412	0.00007	0.00001	1.28961	5.01359	13.25871	-0.01104	-0.00191	0.00028	-0.00065	0.00005	0.00000	32.73622	-2.04203	-28.59771	-0.03568	-0.00992	0.00843	0.02743	-0.00012	0.00132	13.69560	-5.82399	-24.74582	0.03356	0.00949	0.00553	-0.00261	0.00037	-0.00016	26.95629	6.94756	-1.67628	-0.06152	-0.07234	-0.01741	0.00467	0.00066	0.00277	35.12222
308			3.07000	14.53063	-0.05447	8.07454	-0.00875	-0.00035	0.00019	0.00394	0.00007	0.00000	1.25788	5.02571	13.25374	-0.01100	-0.00191	0.00021	-0.00064	0.00004	0.00000	33.17827	-1.99334	-28.68076	-0.03687	-0.00948	0.00834	0.02833	0.00001	0.00142	13.74841	-5.83614	-24.77177	0.03425	0.01032	0.00591	-0.00314	0.00028	-0.00026	26.99058	6.98991	-1.59237	-0.06461	-0.07091	-0.01552	0.00526	-0.00034	0.00243	35.11847
309			3.08000	14.78232	0.06115	8.04269	-0.00878	-0.00035	0.00028	0.00381	0.00008	-0.00000	1.22367	5.03606	13.24744	-0.01096	-0.00193	0.00015	-0.00075	0.00004	0.00000	33.62238	-1.93439	-28.76091	-0.03917	-0.00879	0.00818	0.03042	0.00016	0.00140	13.80635	-5.84232	-24.80281	0.03466	0.01120	0.00628	-0.00325	0.00026	-0.00029	27.02966	7.02391	-1.51292	-0.06395	-0.06805	-0.01382	0.00572	-0.00072	0.00189	35.11552
310			3.09000	15.02767	0.18792	8.02119	-0.00881	-0.00034	0.00042	0.00378	0.00008	-0.00001	1.18131	5.04668	13.23652	-0.01092	-0.00194	0.00009	-0.00094	0.00004	0.00000	34.07320	-1.86714	-28.83207	-0.04219	-0.00786	0.00791	0.03346	0.00030	0.00131	13.86176	-5.84943	-24.82885	0.03475	0.01152	0.00647	-0.00300	0.00029	-0.00017	27.07520	7.05019	-1.44654	-0.06024	-0.06370	-0.01236	0.00585	-0.00065	0.00135	35.11167
311			3.10000	15.27465	0.33353	8.01009	-0.00881	-0.00031	0.00060	0.00388	0.00008	-0.00004	1.12749	5.06018	13.21823	-0.01087	-0.00195	0.00006	-0.00117	0.00006	0.00000	34.53548	-1.79272	-28.89381	-0.04530	-0.00695	0.00768	0.03706	0.00037	0.00125	13.90912	-5.86251	-24.83988	0.03481	0.01112	0.00639	-0.00257	0.00033	0.00003	27.12660	7.07053	-1.39532	-0.05539	-0.05925	-0.01135	0.00575	-0.00042	0.00096	35.10532
312			3.11000	15.53194	0.50611	8.00996	-0.00879	-0.00029	0.00076	0.00409	0.00009	-0.00008	1.06210	5.07945	13.19574	-0.01081	-0.00195	0.00003	-0.00136	0.00008	0.00000	35.01442	-1.71134	-28.95181	-0.04791	-0.00652	0.00776	0.04086	0.00040	0.00135	13.94679	-5.88397	-24.83249	0.03471	0.01028	0.00616	-0.00213	0.00038	0.00024	27.18296	7.08709	-1.35603	-0.05158	-0.05664	-0.01093	0.00570	-0.00027	0.00074	35.09578
313			3.12000	15.80802	0.71188	8.02387	-0.00874	-0.00028	0.00086	0.00442	0.00010	-0.00013	0.98725	5.10665	13.17524	-0.01073	-0.00194	-0.00000	-0.00149	0.00011	-0.00000	35.51658	-1.62143	-29.01671	-0.04947	-0.00694	0.00840	0.04450	0.00041	0.00171	13.97620	-5.91398	-24.80734	0.03438	0.00933	0.00588	-0.00180	0.00040	0.00042	27.24429	7.10131	-1.32289	-0.05054	-0.05749	-0.01120	0.00607	-0.00035	0.00069	35.08316
314			3.13000	16.11005	0.95434	8.05868	-0.00867	-0.00028	0.00086	0.00482	0.00011	-0.00018	0.90567	5.14190	13.16161	-0.01063	-0.00193	-0.00002	-0.00156	0.00013	-0.00000	36.04948	-1.52039	-29.10285	-0.04969	-0.00839	0.00969	0.04763	0.00037	0.00251	13.99984	-5.95155	-24.76539	0.03394	0.00834	0.00561	-0.00163	0.00040	0.00057	27.31253	7.11299	-1.28994	-0.05301	-0.06241	-0.01210	0.00718	-0.00077	0.00075	35.06888
315			3.14000	16.44340	1.23332	8.12450	-0.00858	-0.00031	0.00077	0.00528	0.00014	-0.00022	0.82027	5.18247	13.15715	-0.01050	-0.00190	-0.00003	-0.00157	0.00013	0.00000	36.62060	-1.40542	-29.22657	-0.04857	-0.01081	0.01160	0.04997	0.00017	0.00392	14.02085	-5.99484	-24.70752	0.03344	0.00735	0.00535	-0.00164	0.00035	0.00068	27.39081	7.12147	-1.25243	-0.05880	-0.07131	-0.01358	0.00927	-0.00155	0.00093	35.05521
316			3.15000	16.81074	1.54463	8.23254	-0.00849	-0.00035	0.00060	0.00574	0.00017	-0.00023	0.73394	5.22270	13.16175	-0.01034	-0.00186	-0.00003	-0.00153	0.00012	0.00000	37.23575	-1.27490	-29.40332	-0.04665	-0.01370	0.01378	0.05158	-0.00037	0.00599	14.04266	-6.04052	-24.63639	0.03297	0.00646	0.00513	-0.00187	0.00029	0.00074	27.48308	7.12692	-1.20812	-0.06614	-0.08254	-0.01542	0.01233	-0.00249	0.00116	35.04457
317			3.16000	17.21147	1.87963	8.39148	-0.00839	-0.00042	0.00042	0.00617	0.00020	-0.00020	0.64881	5.25534	13.17331	-0.01015	-0.00183	-0.00003	-0.00148	0.00008	0.00000	37.89702	-1.12858	-29.64173	-0.04526	-0.01616	0.01555	0.05354	-0.00119	0.00825	14.07007	-6.08505	-24.55821	0.03256	0.00583	0.00498	-0.00235	0.00023	0.00074	27.59280	7.13069	-1.15903	-0.07135	-0.09282	-0.01729	0.01561	-0.00307	0.00131	35.03998
318			3.17000	17.64193	2.22678	8.60089	-0.00833	-0.00050	0.00029	0.00656	0.00023	-0.00016	0.56457	5.27602	13.18806	-0.00995	-0.00180	-0.00004	-0.00146	0.00005	0.00000	38.60166	-0.96818	-29.93473	-0.04610	-0.01714	0.01608	0.05774	-0.00182	0.00958	14.10901	-6.12651	-24.48132	0.03225	0.00547	0.00491	-0.00304	0.00020	0.00069	27.72192	7.13358	-1.11275	-0.06998	-0.09788	-0.01886	0.01752	-0.00277	0.00115	35.04531
319			3.18000	18.09681	2.57413	8.84353	-0.00834	-0.00057	0.00026	0.00692	0.00025	-0.00015	0.47752	5.28736	13.20191	-0.00974	-0.00180	-0.00007	-0.00154	0.00003	0.00000	39.34265	-0.79773	-30.25162	-0.04962	-0.01614	0.01497	0.06501	-0.00169	0.00904	14.16261	-6.16497	-24.41154	0.03209	0.00527	0.00489	-0.00371	0.00019	0.00063	27.87012	7.13463	-1.08133	-0.06124	-0.09488	-0.01971	0.01694	-0.00160	0.00056	35.06231
320			3.19000	18.57146	2.91395	9.08748	-0.00843	-0.00065	0.00038	0.00728	0.00028	-0.00021	0.38120	5.29724	13.21256	-0.00955	-0.00181	-0.00013	-0.00173	0.00004	0.00000	40.11167	-0.62245	-30.54646	-0.05450	-0.01338	0.01248	0.07392	-0.00083	0.00691	14.22726	-6.20188	-24.34852	0.03203	0.00499	0.00488	-0.00406	0.00018	0.00059	28.03418	7.13168	-1.07472	-0.04961	-0.08307	-0.01903	0.01462	-0.00038	-0.00022	35.08676
321			3.20000	19.06349	3.24764	9.30020	-0.00856	-0.00070	0.00066	0.00764	0.00031	-0.00033	0.26838	5.31252	13.22057	-0.00939	-0.00183	-0.00022	-0.00202	0.00006	0.00000	40.90254	-0.44360	-30.78287	-0.05892	-0.00945	0.00920	0.08224	0.00010	0.00443	14.29458	-6.23938	-24.28772	0.03194	0.00452	0.00484	-0.00400	0.00018	0.00058	28.20892	7.12366	-1.09087	-0.04120	-0.06344	-0.01590	0.01257	-0.00008	-0.00055	35.11127
322			3.21000	19.57313	3.58708	9.46302	-0.00869	-0.00074	0.00103	0.00800	0.00037	-0.00044	0.13277	5.33676	13.22882	-0.00924	-0.00184	-0.00034	-0.00239	0.00009	0.00001	41.71444	-0.25243	-30.95549	-0.06182	-0.00513	0.00575	0.08911	0.00047	0.00252	14.35736	-6.28010	-24.22532	0.03173	0.00380	0.00477	-0.00366	0.00018	0.00060	28.38808	7.11149	-1.10956	-0.04013	-0.03987	-0.01042	0.01261	-0.00072	-0.00018	35.12948
323			3.22000	20.10210	3.95067	9.57364	-0.00880	-0.00076	0.00138	0.00838	0.00044	-0.00052	-0.02985	5.36943	13.24116	-0.00910	-0.00186	-0.00048	-0.00278	0.00011	0.00001	42.55569	-0.03092	-31.08662	-0.06251	-0.00147	0.00284	0.09445	0.00024	0.00128	14.41300	-6.32642	-24.16062	0.03130	0.00279	0.00467	-0.00329	0.00015	0.00062	28.57000	7.09589	-1.09904	-0.04894	-0.01948	-0.00403	0.01641	-0.00116	0.00017	35.13971
324			3.23000	20.65182	4.35678	9.64232	-0.00888	-0.00079	0.00155	0.00874	0.00053	-0.00056	-0.22101	5.40614	13.26023	-0.00893	-0.00187	-0.00063	-0.00316	0.00012	0.00002	43.44572	0.23852	-31.20639	-0.06073	0.00048	0.00125	0.09826	-0.00011	0.00065	14.46336	-6.37870	-24.09351	0.03054	0.00167	0.00455	-0.00308	0.00010	0.00063	28.76304	7.07465	-1.03371	-0.06618	-0.00808	0.00172	0.02527	-0.00098	-0.00021	35.14463
325			3.24000	21.22199	4.81641	9.68598	-0.00890	-0.00084	0.00147	0.00906	0.00064	-0.00055	-0.44040	5.44172	13.28705	-0.00873	-0.00189	-0.00077	-0.00351	0.00011	0.00004	44.40847	0.56465	-31.33604	-0.05699	-0.00001	0.00161	0.10024	0.00000	0.00098	14.51350	-6.43515	-24.02355	0.02970	0.00081	0.00449	-0.00319	0.00005	0.00064	28.98376	7.04189	-0.90603	-0.08546	-0.00708	0.00596	0.03888	-0.00137	-0.00119	35.15022
326			3.25000	21.81044	5.32783	9.72259	-0.00886	-0.00090	0.00115	0.00928	0.00075	-0.00047	-0.68716	5.47428	13.32394	-0.00854	-0.00190	-0.00089	-0.00380	0.00011	0.00007	45.45847	0.94657	-31.48438	-0.05298	-0.00293	0.00408	0.10115	0.00089	0.00284	14.57088	-6.49388	-23.95316	0.02888	0.00032	0.00448	-0.00363	0.00002	0.00063	29.24648	6.99180	-0.72406	-0.09825	-0.01486	0.00818	0.05314	-0.00390	-0.00206	35.16405
327			3.26000	22.41469	5.87628	9.76553	-0.00872	-0.00097	0.00070	0.00940	0.00084	-0.00032	-0.95941	5.50540	13.37585	-0.00836	-0.00190	-0.00095	-0.00404	0.00011	0.00010	46.59118	1.37760	-31.64697	-0.05066	-0.00743	0.00809	0.10323	0.00250	0.00616	14.64221	-6.55267	-23.88731	0.02783	-0.00006	0.00438	-0.00422	-0.00000	0.00056	29.55477	6.92062	-0.50489	-0.09990	-0.02966	0.00777	0.06176	-0.00941	-0.00206	35.19185
328			3.27000	23.03420	6.43886	9.82209	-0.00853	-0.00102	0.00030	0.00946	0.00087	-0.00015	-1.25250	5.53709	13.44841	-0.00818	-0.00188	-0.00092	-0.00416	0.00011	0.00014	47.78605	1.84413	-31.80298	-0.05130	-0.01213	0.01251	0.10889	0.00460	0.00963	14.73059	-6.60675	-23.82994	0.02623	-0.00042	0.00410	-0.00474	-0.00002	0.00044	29.90110	6.82562	-0.27682	-0.09063	-0.04869	0.00454	0.06050	-0.01683	-0.00102	35.23428
329			3.28000	23.67118	6.99291	9.89498	-0.00831	-0.00105	0.00010	0.00953	0.00085	-0.00005	-1.55841	5.56944	13.54643	-0.00801	-0.00182	-0.00079	-0.00414	0.00011	0.00015	49.01530	2.32126	-31.91827	-0.05508	-0.01563	0.01592	0.11882	0.00677	0.01117	14.83735	-6.64858	-23.78386	0.02407	-0.00055	0.00368	-0.00510	-0.00002	0.00029	30.26952	6.70553	-0.08136	-0.07303	-0.06644	-0.00062	0.04935	-0.02229	0.00007	35.28772
330			3.29000	24.32973	7.52356	9.98273	-0.00809	-0.00107	0.00018	0.00965	0.00081	-0.00009	-1.86727	5.60098	13.67239	-0.00784	-0.00173	-0.00059	-0.00400	0.00011	0.00014	50.25270	2.77520	-31.95694	-0.06108	-0.01704	0.01719	0.13130	0.00841	0.00960	14.96436	-6.67059	-23.75138	0.02171	-0.00002	0.00332	-0.00537	-0.00000	0.00016	30.63897	6.56226	0.03662	-0.05183	-0.07729	-0.00618	0.03321	-0.02191	-0.00025	35.34665
331			3.30000	25.01356	8.02763	10.07858	-0.00792	-0.00108	0.00049	0.00982	0.00077	-0.00025	-2.16992	5.63164	13.82464	-0.00769	-0.00164	-0.00035	-0.00377	0.00011	0.00010	51.48071	3.17238	-31.89406	-0.06772	-0.01636	0.01613	0.14351	0.00899	0.00583	15.11486	-6.66914	-23.73219	0.01978	0.00137	0.00318	-0.00573	-0.00003	0.00005	30.98948	6.40232	0.04474	-0.03284	-0.07907	-0.01098	0.01886	-0.01561	-0.00244	35.40638
332			3.31000	25.72415	8.51174	10.17097	-0.00778	-0.00111	0.00091	0.00998	0.00076	-0.00045	-2.46106	5.66499	14.00021	-0.00753	-0.00155	-0.00013	-0.00350	0.00012	0.00004	52.69466	3.48927	-31.72345	-0.07311	-0.01440	0.01362	0.15272	0.00853	0.00205	15.29316	-6.64762	-23.72499	0.01857	0.00301	0.00315	-0.00635	-0.00014	-0.00004	31.30853	6.23730	-0.06584	-0.02116	-0.07370	-0.01435	0.01051	-0.00689	-0.00551	35.46455
333			3.32000	26.45975	8.98733	10.24734	-0.00767	-0.00114	0.00125	0.01012	0.00079	-0.00059	-2.73920	5.70669	14.20024	-0.00735	-0.00147	0.00005	-0.00321	0.00015	-0.00002	53.90127	3.71927	-31.46017	-0.07582	-0.01237	0.01116	0.15748	0.00759	-0.00032	15.50691	-6.61549	-23.73286	0.01762	0.00386	0.00297	-0.00724	-0.00018	-0.00014	31.59380	6.08213	-0.27771	-0.01895	-0.06504	-0.01595	0.00814	0.00049	-0.00782	35.52258
334			3.33000	27.21522	9.46337	10.29895	-0.00760	-0.00117	0.00139	0.01018	0.00083	-0.00061	-3.00428	5.75918	14.42782	-0.00715	-0.00141	0.00017	-0.00294	0.00017	-0.00007	55.11299	3.87659	-31.13648	-0.07542	-0.01134	0.01025	0.15761	0.00696	-0.00140	15.76793	-6.58296	-23.76144	0.01617	0.00350	0.00252	-0.00807	-0.00011	-0.00019	31.85246	5.95047	-0.55167	-0.02548	-0.05804	-0.01611	0.00988	0.00498	-0.00838	35.58543
335			3.34000	27.98298	9.94153	10.32418	-0.00756	-0.00120	0.00127	0.01019	0.00087	-0.00052	-3.25785	5.81778	14.67770	-0.00694	-0.00137	0.00024	-0.00272	0.00017	-0.00011	56.34116	3.99291	-30.79308	-0.07283	-0.01188	0.01174	0.15444	0.00709	-0.00182	16.08752	-6.55706	-23.80856	0.01417	0.00229	0.00192	-0.00856	-0.00003	-0.00019	32.09632	5.85134	-0.83860	-0.03711	-0.05649	-0.01557	0.01383	0.00730	-0.00739	35.65910
336			3.35000	28.75504	10.41403	10.32778	-0.00759	-0.00123	0.00097	0.01020	0.00087	-0.00037	-3.50476	5.87159	14.93200	-0.00675	-0.00135	0.00027	-0.00262	0.00014	-0.00012	57.58953	4.10843	-30.46649	-0.07006	-0.01390	0.01555	0.15090	0.00800	-0.00139	16.47179	-6.53955	-23.86625	0.01233	0.00093	0.00136	-0.00880	0.00001	-0.00013	32.33501	5.78698	-1.09385	-0.04960	-0.06157	-0.01490	0.01858	0.00844	-0.00560	35.74744
337			3.36000	29.52486	10.86518	10.31848	-0.00772	-0.00126	0.00059	0.01030	0.00084	-0.00021	-3.75369	5.90880	15.16868	-0.00660	-0.00137	0.00027	-0.00269	0.00010	-0.00010	58.85315	4.26078	-30.17931	-0.06913	-0.01673	0.02068	0.15061	0.00934	0.00074	16.91771	-6.53395	-23.91470	0.01156	0.00034	0.00114	-0.00943	0.00001	-0.00008	32.57107	5.75355	-1.28904	-0.06074	-0.07184	-0.01440	0.02301	0.00855	-0.00371	35.84832
338			3.37000	30.28840	11.27724	10.30704	-0.00799	-0.00131	0.00028	0.01056	0.00077	-0.00009	-4.01748	5.92306	15.37261	-0.00653	-0.00140	0.00025	-0.00297	0.00004	-0.00008	60.12523	4.47527	-29.93724	-0.07115	-0.01941	0.02566	0.15641	0.01072	0.00475	17.41564	-6.54485	-23.95041	0.01207	0.00095	0.00140	-0.01080	0.00005	-0.00006	32.80146	5.74312	-1.41760	-0.07195	-0.08378	-0.01381	0.02710	0.00753	-0.00209	35.95312
339			3.38000	31.04187	11.63718	10.30489	-0.00843	-0.00139	0.00014	0.01098	0.00068	-0.00004	-4.31209	5.91515	15.53765	-0.00654	-0.00144	0.00024	-0.00345	-0.00002	-0.00006	61.40677	4.76053	-29.73366	-0.07569	-0.02104	0.02886	0.16898	0.01166	0.00947	17.95046	-6.58124	-23.97787	0.01315	0.00209	0.00192	-0.01242	0.00021	-0.00003	33.02292	5.74640	-1.49139	-0.08707	-0.09265	-0.01243	0.03240	0.00583	-0.00094	36.05027
340			3.39000	31.77804	11.94167	10.32161	-0.00901	-0.00151	0.00017	0.01141	0.00059	-0.00005	-4.65164	5.88815	15.66179	-0.00663	-0.00148	0.00025	-0.00411	-0.00007	-0.00005	62.71497	5.10948	-29.55756	-0.08108	-0.02104	0.02905	0.18729	0.01170	0.01291	18.50424	-6.64772	-24.00528	0.01429	0.00298	0.00244	-0.01371	0.00043	-0.00000	33.23919	5.75613	-1.53040	-0.11014	-0.09395	-0.00925	0.04193	0.00420	-0.00029	36.12978
341			3.40000	32.48172	12.19650	10.36098	-0.00964	-0.00166	0.00029	0.01154	0.00050	-0.00008	-5.04430	5.84201	15.74435	-0.00680	-0.00151	0.00031	-0.00492	-0.00013	-0.00004	64.08365	5.50504	-29.39876	-0.08496	-0.01944	0.02609	0.20850	0.01070	0.01375	19.05642	-6.73878	-24.03177	0.01579	0.00386	0.00302	-0.01482	0.00066	0.00007	33.46507	5.76920	-1.55030	-0.14310	-0.08568	-0.00347	0.06037	0.00291	-0.00001	36.18497
342			3.41000	33.12877	12.41289	10.42042	-0.01018	-0.00179	0.00039	0.01096	0.00042	-0.00011	-5.49394	5.77413	15.78975	-0.00704	-0.00155	0.00036	-0.00586	-0.00021	-0.00003	65.55661	5.92807	-29.25170	-0.08531	-0.01677	0.02100	0.22792	0.00890	0.01225	19.58440	-6.84129	-24.04516	0.01848	0.00519	0.00390	-0.01627	0.00086	0.00024	33.72495	5.78738	-1.55395	-0.18319	-0.06890	0.00519	0.09326	0.00162	-0.00020	36.21302
343			3.42000	33.68707	12.60320	10.49621	-0.01046	-0.00188	0.00039	0.00940	0.00035	-0.00012	-6.00464	5.68259	15.81168	-0.00732	-0.00163	0.00031	-0.00693	-0.00029	-0.00002	67.17390	6.36540	-29.11898	-0.08139	-0.01380	0.01542	0.23966	0.00678	0.00972	20.06534	-6.94203	-24.02997	0.02279	0.00668	0.00508	-0.01794	0.00091	0.00058	34.04630	5.81574	-1.52901	-0.22376	-0.04781	0.01589	0.14355	0.00024	-0.00168	36.21553
344			3.43000	34.12154	12.77663	10.58965	-0.01040	-0.00189	0.00026	0.00691	0.00026	-0.00008	-6.58208	5.56671	15.83179	-0.00763	-0.00177	0.00014	-0.00813	-0.00038	-0.00001	68.95750	6.81254	-29.00991	-0.07455	-0.01129	0.01087	0.24113	0.00490	0.00737	20.47790	-7.03394	-23.97478	0.02851	0.00786	0.00637	-0.01885	0.00076	0.00115	34.45019	5.86031	-1.45623	-0.25565	-0.02773	0.02693	0.20480	-0.00064	-0.00537	36.19663
345			3.44000	34.40134	12.93436	10.70929	-0.01001	-0.00183	0.00005	0.00391	0.00014	-0.00002	-7.23266	5.42579	15.87603	-0.00795	-0.00196	-0.00010	-0.00949	-0.00049	0.00002	70.90218	7.26961	-28.93138	-0.06791	-0.00982	0.00823	0.23720	0.00365	0.00595	20.80361	-7.11879	-23.87377	0.03501	0.00852	0.00761	-0.01766	0.00054	0.00196	34.94336	5.92348	-1.32447	-0.27092	-0.01276	0.03649	0.25948	-0.00071	-0.01067	36.16067
346			3.45000	34.50652	13.06504	10.86800	-0.00947	-0.00173	-0.00014	0.00092	-0.00005	0.00005	-7.96321	5.25770	15.97121	-0.00828	-0.00219	-0.00042	-0.01101	-0.00063	0.00011	72.97687	7.73481	-28.87597	-0.06544	-0.00966	0.00766	0.24091	0.00321	0.00573	21.02471	-7.20662	-23.72342	0.04143	0.00840	0.00868	-0.01303	0.00039	0.00305	35.51545	6.00043	-1.14355	-0.26651	-0.00423	0.04341	0.28823	-0.00035	-0.01497	36.10838
347			3.46000	34.42969	13.14300	11.07787	-0.00904	-0.00167	-0.00015	-0.00176	-0.00030	0.00006	-8.78047	5.05835	16.14009	-0.00860	-0.00248	-0.00082	-0.01266	-0.00080	0.00035	75.13643	8.20023	-28.81650	-0.07049	-0.01079	0.00846	0.26706	0.00372	0.00626	21.11877	-7.31304	-23.51470	0.04677	0.00678	0.00922	-0.00389	0.00032	0.00439	36.14322	6.07715	-0.94645	-0.24655	-0.00008	0.04794	0.28481	-0.00001	-0.01549	36.03292
348			3.47000	34.17475	13.13396	11.34675	-0.00900	-0.00172	0.00012	-0.00426	-0.00066	-0.00004	-9.68827	4.81992	16.39710	-0.00880	-0.00282	-0.00130	-0.01421	-0.00103	0.00078	77.34249	8.65366	-28.71122	-0.08453	-0.01297	0.00930	0.32478	0.00551	0.00648	21.05699	-7.45294	-23.22889	0.05019	0.00287	0.00880	0.00964	0.00015	0.00563	36.80075	6.13191	-0.77920	-0.22181	0.00352	0.05130	0.26262	0.00033	-0.01100	35.91991
349			3.48000	33.75222	13.00653	11.67626	-0.00949	-0.00190	0.00068	-0.00700	-0.00118	-0.00021	-10.68342	4.53050	16.74902	-0.00875	-0.00315	-0.00178	-0.01528	-0.00134	0.00140	79.58545	9.08233	-28.51527	-0.10558	-0.01573	0.00861	0.41198	0.00903	0.00541	20.81183	-7.63277	-22.84675	0.05110	-0.00338	0.00723	0.02559	-0.00019	0.00594	37.47215	6.13949	-0.68496	-0.20806	0.01053	0.05542	0.24918	0.00091	-0.00185	35.75304
350			3.49000	33.16955	12.74191	12.06180	-0.01055	-0.00221	0.00143	-0.01059	-0.00192	-0.00038	-11.75240	4.17434	17.19664	-0.00834	-0.00336	-0.00213	-0.01540	-0.00170	0.00208	81.89703	9.47782	-28.19136	-0.12887	-0.01849	0.00511	0.52075	0.01437	0.00286	20.36792	-7.84514	-22.36313	0.04880	-0.01074	0.00480	0.03993	-0.00044	0.00473	38.16341	6.07674	-0.68820	-0.21996	0.02415	0.06246	0.27368	0.00224	0.01136	35.52184
351			3.50000	32.42228	12.33914	12.49318	-0.01211	-0.00263	0.00224	-0.01570	-0.00287	-0.00048	-12.86982	3.73451	17.73104	-0.00748	-0.00331	-0.00216	-0.01420	-0.00202	0.00248	84.34850	9.83960	-27.71599	-0.14841	-0.02075	-0.00137	0.64088	0.02099	-0.00071	19.73039	-8.06794	-21.79390	0.04243	-0.01617	0.00238	0.04712	-0.00004	0.00260	38.90829	5.92701	-0.78367	-0.26374	0.04545	0.07381	0.36272	0.00614	0.02816	35.22675
352			3.51000	31.49320	11.81711	12.95629	-0.01401	-0.00312	0.00292	-0.02283	-0.00392	-0.00051	-14.00267	3.20078	18.32539	-0.00611	-0.00282	-0.00171	-0.01164	-0.00204	0.00216	87.03575	10.17729	-27.08125	-0.15916	-0.02226	-0.00989	0.75796	0.02788	-0.00517	18.92803	-8.27021	-21.16891	0.03163	-0.01591	0.00097	0.04239	0.00100	0.00111	39.76435	5.68132	-0.93195	-0.33324	0.07234	0.08886	0.54261	0.01722	0.04608	34.88015
353			3.52000	30.36275	11.21358	13.43357	-0.01604	-0.00363	0.00334	-0.03194	-0.00487	-0.00053	-15.12008	2.58061	18.93158	-0.00428	-0.00179	-0.00074	-0.00802	-0.00148	0.00095	90.05809	10.50672	-26.29004	-0.15783	-0.02292	-0.01859	0.84600	0.03395	-0.01089	18.01216	-8.42339	-20.52026	0.01722	-0.00822	0.00087	0.02534	0.00118	0.00098	40.80196	5.33696	-1.06625	-0.41214	0.09941	0.10480	0.82992	0.04150	0.05937	34.50482
354			3.53000	29.02666	10.58187	13.90557	-0.01795	-0.00413	0.00341	-0.04196	-0.00545	-0.00058	-16.20175	1.90253	19.49158	-0.00212	-0.00027	0.00061	-0.00387	-0.00025	-0.00073	93.49362	10.83954	-25.34975	-0.14334	-0.02261	-0.02552	0.86786	0.03814	-0.01770	17.05406	-8.51134	-19.88318	0.00083	0.00525	0.00140	0.00122	-0.00114	0.00144	42.08838	4.89506	-1.10972	-0.47890	0.12089	0.11827	1.20100	0.08133	0.06235	34.12992
355			3.54000	27.51517	9.98441	14.35240	-0.01950	-0.00458	0.00316	-0.05057	-0.00544	-0.00064	-17.24052	1.20537	19.95781	0.00010	0.00152	0.00210	0.00018	0.00143	-0.00217	97.37550	11.17318	-24.26849	-0.11676	-0.02096	-0.02867	0.78847	0.03916	-0.02358	16.13979	-8.53234	-19.30663	-0.01663	0.02077	0.00161	-0.02238	-0.00551	0.00137	43.67004	4.36095	-0.99535	-0.51453	0.13176	0.12665	1.57194	0.12951	0.05391	33.78561
356			3.55000	25.90800	9.48125	14.75358	-0.02047	-0.00493	0.00264	-0.05462	-0.00472	-0.00061	-18.23784	0.52273	20.30234	0.00198	0.00324	0.00343	0.00336	0.00308	-0.00282	101.67543	11.48841	-23.05411	-0.08166	-0.01751	-0.02692	0.60015	0.03555	-0.02550	15.35921	-8.49321	-18.85087	-0.03541	0.03447	0.00090	-0.03823	-0.00967	0.00053	45.55755	3.74592	-0.68135	-0.50878	0.12948	0.12866	1.82205	0.16953	0.03874	33.49725
357			3.56000	24.33805	9.11268	15.08055	-0.02069	-0.00512	0.00198	-0.05145	-0.00341	-0.00040	-19.18913	-0.12350	20.51141	0.00296	0.00442	0.00429	0.00470	0.00418	-0.00252	106.30428	11.75284	-21.71236	-0.04323	-0.01186	-0.02051	0.33506	0.02596	-0.02164	14.79305	-8.40316	-18.56528	-0.05589	0.04272	-0.00097	-0.03894	-0.01174	-0.00026	47.72073	3.06765	-0.16247	-0.46279	0.11505	0.12442	1.85755	0.18437	0.02435	33.27992
358			3.57000	22.97400	8.88137	15.28597	-0.02012	-0.00510	0.00130	-0.04081	-0.00189	-0.00007	-20.05571	-0.72130	20.58190	0.00244	0.00461	0.00445	0.00328	0.00429	-0.00157	111.12778	11.93314	-20.24683	-0.00547	-0.00370	-0.01080	0.04321	0.00866	-0.01246	14.50431	-8.26956	-18.46646	-0.07748	0.04251	-0.00409	-0.01698	-0.01133	0.00016	50.09387	2.34832	0.52867	-0.38734	0.09179	0.11477	1.66607	0.16672	0.01601	33.13380
359			3.58000	21.97798	8.74788	15.30884	-0.01881	-0.00484	0.00065	-0.02539	-0.00064	0.00015	-20.73261	-1.26460	20.52760	-0.00003	0.00349	0.00383	-0.00003	0.00313	-0.00058	115.99003	12.01152	-18.67281	0.02953	0.00704	0.00034	-0.23039	-0.01722	0.00043	14.53681	-8.09621	-18.53271	-0.09901	0.03295	-0.00829	0.03311	-0.00883	0.00239	52.58987	1.61262	1.33193	-0.29887	0.06281	0.09944	1.32326	0.12061	0.01430	33.04411
360			3.59000	21.45660	8.64028	15.09717	-0.01679	-0.00431	-0.00004	-0.00950	-0.00002	-0.00003	-21.03130	-1.74265	20.38160	-0.00461	0.00104	0.00257	0.00021	0.00085	0.00004	120.73910	11.99435	-17.03249	0.06010	0.01931	0.01069	-0.44984	-0.04752	0.01445	14.92157	-7.88862	-18.71031	-0.11862	0.01510	-0.01336	0.11337	-0.00421	0.00565	55.12211	0.88171	2.17550	-0.21542	0.03134	0.07750	0.95135	0.05982	0.01606	32.98984
361			3.60000	21.43249	8.47412	14.62983	-0.01400	-0.00357	-0.00091	0.00262	0.00001	-0.00100	-20.69140	-2.12631	20.18228	-0.01109	-0.00242	0.00092	0.01571	-0.00155	0.00015	125.24988	11.90678	-15.39450	0.08395	0.03055	0.01802	-0.58830	-0.07174	0.02559	15.68502	-7.66146	-18.92125	-0.13263	-0.00952	-0.01926	0.21832	0.00277	0.00793	57.62534	0.16654	2.98908	-0.15044	0.00172	0.04905	0.64940	0.00309	0.01583	32.95508
362			3.61000	21.84527	8.17786	13.92172	-0.01055	-0.00271	-0.00206	0.00841	-0.00024	-0.00317	-19.42367	-2.36229	19.94650	-0.01879	-0.00626	-0.00079	0.06109	-0.00224	-0.00029	129.43231	11.78120	-13.83512	0.09888	0.03810	0.02153	-0.63531	-0.08079	0.03082	16.85660	-7.43868	-19.07684	-0.13444	-0.03822	-0.02569	0.32432	0.01147	0.00647	60.06390	-0.53352	3.71402	-0.10947	-0.02340	0.01498	0.45754	-0.03752	0.00719	32.93782
363			3.62000	22.57582	7.71730	13.02053	-0.00671	-0.00186	-0.00353	0.00807	-0.00040	-0.00668	-16.98838	-2.37908	19.64207	0.02351	0.00442	-0.00160	-0.12603	-0.00010	-0.00112	133.22360	11.64519	-12.41961	0.10415	0.04130	0.02257	-0.60039	-0.07507	0.03075	18.47250	-7.24881	-19.10000	-0.01514	-0.04663	-0.01502	0.04920	0.01393	-0.00025	62.42628	-1.22923	4.30826	-0.09070	-0.04498	-0.02430	0.36638	-0.06128	-0.01636	32.95592
364			3.63000	23.48118	7.10748	12.00635	-0.00282	-0.00111	-0.00521	0.00392	-0.00037	-0.01081	-13.30997	-2.11906	19.17978	0.26329	0.07720	-0.02142	-1.94011	-0.03381	-0.02490	136.57298	11.50951	-11.19785	0.09994	0.04148	0.02344	-0.50241	-0.06174	0.02804	20.56577	-7.12116	-18.95288	0.54077	-0.04836	0.06533	-2.22837	0.01330	0.01989	64.71378	-1.94242	4.74405	-0.08844	-0.06534	-0.06828	0.34575	-0.07146	-0.06169	33.04921
365			3.64000	24.42518	6.40702	10.98471	0.00085	-0.00050	-0.00680	-0.00119	-0.00021	-0.01388	-8.58494	-1.60692	18.45053	0.68650	0.21991	-0.00240	-6.03275	-0.16853	-0.00402	139.42719	11.36612	-10.20832	0.08646	0.04026	0.02557	-0.36303	-0.04718	0.02377	23.14071	-7.07667	-18.66487	0.44691	0.11166	0.09904	-2.20776	-0.02446	0.04780	66.92884	-2.70287	5.00417	-0.09704	-0.08517	-0.11542	0.36710	-0.06890	-0.13440	33.27783
366			3.65000	25.29609	5.70212	10.06514	0.00404	-0.00006	-0.00790	-0.00501	-0.00003	-0.01413	-3.28613	-0.98701	17.40260	1.04367	0.30540	0.06524	-9.66876	-0.27606	0.13787	141.72319	11.19823	-9.48115	0.06390	0.03847	0.02910	-0.20865	-0.03391	0.01682	26.15204	-7.10307	-18.34621	0.02371	0.36918	0.10844	-0.13329	-0.05331	0.04432	69.06393	-3.53504	5.08023	-0.11357	-0.10218	-0.16133	0.41328	-0.05234	-0.23008	33.71312
367			3.66000	26.01441	5.08543	9.33499	0.00648	0.00024	-0.00813	-0.00639	0.00009	-0.01113	1.99134	-0.44543	16.09369	1.15738	0.22520	0.13306	-10.15888	-0.19606	0.31585	143.39636	10.99653	-9.03784	0.03241	0.03564	0.03301	-0.07250	-0.02163	0.00594	29.52166	-7.12145	-18.16727	0.48084	0.45388	0.17218	-2.94868	-0.04482	-0.00238	71.09676	-4.43964	4.97443	-0.13659	-0.11190	-0.19862	0.47147	-0.02308	-0.32351	34.42042
368			3.67000	26.53618	4.63100	8.83899	0.00796	0.00044	-0.00729	-0.00539	0.00011	-0.00637	6.74830	-0.07861	14.65399	1.21167	0.08867	0.16185	-9.22323	-0.07048	0.39622	144.40073	10.77138	-8.88633	-0.00714	0.03072	0.03600	0.00828	-0.01001	-0.00746	33.17181	-6.97563	-18.29146	0.92538	0.17287	0.05512	-5.98595	-0.02556	-0.04255	72.99088	-5.37676	4.70306	-0.16256	-0.10985	-0.21734	0.51955	0.01037	-0.36724	35.43073
369			3.68000	26.85345	4.37169	8.57008	0.00842	0.00060	-0.00541	-0.00312	0.00007	-0.00227	10.70687	0.14677	13.20260	1.23470	0.04180	0.13198	-7.59616	-0.03257	0.31257	144.73152	10.55805	-9.00951	-0.05239	0.02293	0.03695	0.00559	-0.00045	-0.01878	37.00809	-6.47156	-18.79257	1.40731	-0.11202	-0.04848	-9.27016	0.03726	0.08463	74.69836	-6.25762	4.30447	-0.18527	-0.09417	-0.20867	0.52821	0.03329	-0.31804	36.70486
370			3.69000	26.98814	4.28665	8.47402	0.00804	0.00074	-0.00279	-0.00083	0.00001	-0.00029	13.80350	0.31525	11.82115	1.24002	0.09318	0.08778	-5.84434	-0.07474	0.18897	144.43846	10.41528	-9.35521	-0.09961	0.01196	0.03503	-0.08328	0.00377	-0.02262	40.86741	-5.44785	-19.63145	1.86205	-0.02489	0.10502	-11.91332	0.01546	-0.29065	76.16724	-6.95179	3.84635	-0.19771	-0.06648	-0.16782	0.47714	0.03414	-0.18163	38.11764
371			3.70000	26.97883	4.30592	8.46952	0.00719	0.00085	0.00013	0.00078	-0.00003	-0.00000	16.12141	0.47033	10.58833	1.28079	0.15435	0.07102	-4.46929	-0.11734	0.12821	143.62508	10.41791	-9.83696	-0.14509	-0.00220	0.02991	-0.23156	-0.00146	-0.01697	44.51693	-3.85063	-20.70157	1.82031	0.21219	0.29558	-10.65353	-0.19034	-1.07306	77.36054	-7.31853	3.42788	-0.19535	-0.03182	-0.09869	0.37420	0.01642	-0.03860	39.49404
372			3.71000	26.86443	4.33452	8.47621	0.00629	0.00094	0.00290	0.00170	0.00000	0.00008	17.82024	0.59374	9.59400	1.35834	0.18411	0.07560	-3.48570	-0.10812	0.10222	142.43016	10.63900	-10.35167	-0.18619	-0.01915	0.02192	-0.39780	-0.01903	-0.00612	47.72369	-1.80442	-21.86973	1.57776	0.37566	0.39495	-7.90712	-0.38252	-1.60897	78.27699	-7.25799	3.16296	-0.17802	0.00319	-0.01357	0.25283	-0.00107	0.00580	40.67717
373			3.72000	26.67150	4.29185	8.44306	0.00563	0.00099	0.00521	0.00227	0.00010	0.00084	19.07928	0.64814	8.90982	1.43932	0.18736	0.08783	-2.79250	-0.05977	0.07528	140.99820	11.12608	-10.80925	-0.22184	-0.03808	0.01218	-0.54660	-0.04851	0.00174	50.33820	0.37104	-22.99258	1.42644	0.43131	0.39444	-5.74256	-0.39188	-1.53378	78.95303	-6.76055	3.14788	-0.15282	0.03229	0.06876	0.15130	-0.00009	-0.08170	41.57664
374			3.73000	26.41104	4.14462	8.36456	0.00528	0.00100	0.00691	0.00276	0.00023	0.00192	20.05545	0.62512	8.54827	1.49713	0.17905	0.09446	-2.31766	-0.01088	0.03917	139.45161	11.88066	-11.16499	-0.25206	-0.05768	0.00246	-0.65875	-0.08558	0.00141	52.33544	2.26957	-23.94010	1.37625	0.40215	0.31131	-4.21497	-0.24962	-0.96370	79.44201	-5.92153	3.42198	-0.13104	0.05088	0.13069	0.08638	0.01960	-0.22387	42.18038
375			3.74000	26.08578	3.91186	8.27547	0.00517	0.00100	0.00804	0.00324	0.00034	0.00239	20.85867	0.55413	8.44070	1.52485	0.17014	0.09345	-1.98120	0.01628	0.01147	137.87830	12.85091	-11.43200	-0.27745	-0.07649	-0.00546	-0.72858	-0.12355	-0.00483	53.79459	3.59708	-24.62514	1.37227	0.34770	0.21678	-3.07673	-0.10759	-0.43027	79.79163	-4.91323	3.94729	-0.12167	0.05695	0.16326	0.05180	0.04061	-0.30913	42.54372
376			3.75000	25.70141	3.64333	8.22872	0.00508	0.00099	0.00875	0.00361	0.00040	0.00174	21.54534	0.47367	8.45662	1.53005	0.16643	0.09748	-1.69551	0.02155	0.00328	136.33437	13.93938	-11.66518	-0.29829	-0.09328	-0.01063	-0.75673	-0.15510	-0.01056	54.84367	4.30455	-25.01650	1.33417	0.32794	0.18400	-2.15712	-0.04262	-0.17248	80.03421	-3.93311	4.61809	-0.12691	0.05141	0.16649	0.03330	0.04534	-0.28597	42.76549
377			3.76000	25.27282	3.39563	8.26912	0.00482	0.00099	0.00922	0.00365	0.00040	0.00010	22.12825	0.40124	8.45976	1.51330	0.16371	0.10736	-1.38504	0.01436	0.01315	134.85255	15.01950	-11.93187	-0.31457	-0.10727	-0.01325	-0.74697	-0.17346	-0.01161	55.61156	4.55694	-25.13065	1.26379	0.35429	0.22741	-1.49336	-0.05192	-0.04765	80.18672	-3.15172	5.28955	-0.14278	0.03853	0.14812	0.01930	0.03233	-0.18672	42.95248
378			3.77000	24.82310	3.22023	8.41390	0.00432	0.00101	0.00960	0.00329	0.00033	-0.00204	22.59460	0.32629	8.36482	1.47969	0.15690	0.11509	-1.02606	0.00621	0.03431	133.45308	15.95947	-12.28244	-0.32618	-0.11764	-0.01403	-0.70514	-0.17329	-0.00795	56.19808	4.59647	-25.01512	1.18908	0.38674	0.28791	-1.05568	-0.11950	0.04253	80.25690	-2.67530	5.81573	-0.16283	0.02416	0.11927	0.00365	0.01430	-0.07798	43.18158
379			3.78000	24.37773	3.15690	8.64774	0.00368	0.00107	0.00994	0.00269	0.00019	-0.00412	22.92433	0.22702	8.16204	1.43938	0.14667	0.11701	-0.63610	0.00396	0.05311	132.15388	16.65168	-12.73137	-0.33285	-0.12346	-0.01363	-0.63729	-0.15321	-0.00206	56.65987	4.61349	-24.74036	1.09118	0.38188	0.29869	-0.73185	-0.18835	0.07035	80.25064	-2.52902	6.08670	-0.18074	0.01387	0.09194	-0.01404	0.00288	-0.00425	43.47797
380			3.79000	23.95729	3.22553	8.93325	0.00306	0.00120	0.01025	0.00206	-0.00001	-0.00568	23.10262	0.09485	7.89786	1.39672	0.13536	0.11177	-0.24684	0.00598	0.05846	130.97968	17.04126	-13.25235	-0.33449	-0.12441	-0.01261	-0.54932	-0.11813	0.00323	57.01637	4.68226	-24.39180	0.98528	0.33910	0.25662	-0.47815	-0.19642	0.05525	80.17889	-2.66363	6.05938	-0.19202	0.01113	0.07493	-0.02960	-0.00227	0.03271	43.82187
381			3.80000	23.57386	3.41851	9.22722	0.00254	0.00138	0.01050	0.00154	-0.00026	-0.00645	23.12755	-0.05455	7.63046	1.34378	0.12626	0.10173	0.10290	0.00768	0.05114	129.96263	17.14340	-13.78538	-0.33115	-0.12105	-0.01154	-0.44788	-0.07777	0.00622	57.27222	4.76844	-24.04672	0.91380	0.28918	0.20318	-0.29051	-0.15087	0.04632	80.05919	-2.98196	5.77012	-0.19408	0.01618	0.07045	-0.03876	-0.00847	0.05085	44.17708
382			3.81000	23.23234	3.70179	9.49485	0.00215	0.00158	0.01066	0.00114	-0.00050	-0.00639	23.01434	-0.19528	7.39530	1.28166	0.12018	0.09014	0.37305	0.00729	0.03913	129.13452	17.04177	-14.25484	-0.32305	-0.11465	-0.01077	-0.34127	-0.04232	0.00664	57.43408	4.78606	-23.74556	0.86389	0.25097	0.16799	-0.14329	-0.09062	0.05795	79.91167	-3.37455	5.32429	-0.18837	0.02591	0.07324	-0.04180	-0.01715	0.05844	44.51626
383			3.82000	22.93424	4.02348	9.71699	0.00185	0.00175	0.01072	0.00085	-0.00065	-0.00567	22.79257	-0.31294	7.19984	1.22247	0.11660	0.08020	0.54771	0.00618	0.02887	128.51514	16.86412	-14.59492	-0.31067	-0.10677	-0.01040	-0.23789	-0.01853	0.00493	57.50906	4.65819	-23.48346	0.80596	0.22550	0.15345	-0.01744	-0.03933	0.08558	79.75134	-3.74910	4.86132	-0.18019	0.03566	0.07498	-0.04318	-0.02118	0.05273	44.82581
384			3.83000	22.67980	4.32912	9.88996	0.00155	0.00183	0.01065	0.00060	-0.00063	-0.00457	22.49902	-0.41114	7.03851	1.17145	0.11563	0.07275	0.63418	0.00622	0.02168	128.10687	16.74217	-14.77240	-0.29449	-0.09885	-0.01050	-0.14387	-0.00817	0.00174	57.50034	4.35445	-23.23200	0.74277	0.20612	0.14730	0.08782	-0.00425	0.11742	79.58383	-4.04614	4.50958	-0.17555	0.04206	0.07088	-0.04747	-0.01513	0.03555	45.10044
385			3.84000	22.46785	4.57881	10.01919	0.00117	0.00180	0.01045	0.00038	-0.00049	-0.00337	22.17019	-0.50077	6.90793	1.12958	0.11530	0.06709	0.65007	0.00774	0.01624	127.89718	16.77376	-14.79658	-0.27504	-0.09188	-0.01121	-0.06218	-0.00915	-0.00233	57.41215	3.90060	-22.97097	0.67769	0.18557	0.13770	0.16571	0.01434	0.13468	79.40550	-4.23963	4.35095	-0.17766	0.04417	0.06192	-0.05716	-0.00188	0.01609	45.34015
386			3.85000	22.29498	4.75756	10.11358	0.00067	0.00165	0.01011	0.00018	-0.00031	-0.00232	21.83766	-0.58734	6.81065	1.09464	0.11378	0.06370	0.61457	0.00956	0.01154	127.86495	17.00003	-14.71397	-0.25299	-0.08629	-0.01261	0.00631	-0.01747	-0.00678	57.25591	3.36270	-22.70132	0.62710	0.16593	0.12409	0.21612	0.01998	0.13022	79.20753	-4.32982	4.40669	-0.18485	0.04297	0.05281	-0.07188	0.01138	0.00179	45.54839
387			3.86000	22.15564	4.87539	10.18309	0.00003	0.00144	0.00963	0.00001	-0.00018	-0.00161	21.52532	-0.66764	6.75106	1.06376	0.10953	0.06246	0.54664	0.01017	0.00702	127.98609	17.40198	-14.59179	-0.22927	-0.08192	-0.01460	0.06090	-0.02857	-0.01073	57.04843	2.81476	-22.43533	0.58822	0.14934	0.10968	0.24410	0.01787	0.11156	78.98180	-4.33457	4.64272	-0.19360	0.03999	0.04744	-0.08894	0.01943	-0.00642	45.72889
388			3.87000	22.04312	4.95945	10.23954	-0.00069	0.00121	0.00898	-0.00012	-0.00011	-0.00131	21.24794	-0.73386	6.72981	1.04260	0.10695	0.06431	0.46765	0.00950	0.00285	128.23390	17.90968	-14.49907	-0.20526	-0.07843	-0.01690	0.10037	-0.03804	-0.01270	56.80580	2.31030	-22.18166	0.55428	0.14044	0.10031	0.25613	0.01246	0.09323	78.72453	-4.28398	4.98437	-0.19981	0.03686	0.04759	-0.10396	0.02113	-0.01044	45.88346
389			3.88000	21.95031	5.03844	10.29777	-0.00137	0.00102	0.00819	-0.00019	-0.00010	-0.00133	21.01123	-0.78106	6.74059	1.02718	0.10404	0.06634	0.38889	0.00786	-0.00064	128.57776	18.42244	-14.48948	-0.18271	-0.07568	-0.01930	0.12403	-0.04253	-0.01128	56.53895	1.86806	-21.93699	0.53628	0.13837	0.09925	0.26590	0.00587	0.08389	78.43744	-4.21646	5.33821	-0.20109	0.03509	0.05274	-0.11327	0.01821	-0.01087	46.01300
390			3.89000	21.87012	5.12974	10.37277	-0.00195	0.00086	0.00730	-0.00024	-0.00009	-0.00152	20.81466	-0.81074	6.77112	1.01307	0.10164	0.06877	0.31622	0.00616	-0.00270	128.98271	18.83491	-14.58976	-0.16301	-0.07356	-0.02163	0.13293	-0.04026	-0.00593	56.25366	1.47553	-21.68792	0.52309	0.14200	0.10499	0.27372	-0.00074	0.08476	78.12556	-4.17201	5.61611	-0.19726	0.03564	0.06076	-0.11583	0.01247	-0.00627	46.11940
391			3.90000	21.79498	5.24209	10.47369	-0.00244	0.00071	0.00640	-0.00028	-0.00009	-0.00170	20.65447	-0.82998	6.80730	1.00310	0.10128	0.07213	0.25357	0.00519	-0.00309	129.41269	19.06159	-14.79688	-0.14684	-0.07142	-0.02315	0.13009	-0.03113	0.00257	55.95261	1.10227	-21.41792	0.49703	0.14751	0.11136	0.27229	-0.00636	0.09246	77.79510	-4.18332	5.75599	-0.19204	0.03797	0.06825	-0.11421	0.00434	0.00416	46.20723
392			3.91000	21.71743	5.38212	10.60051	-0.00282	0.00055	0.00554	-0.00034	-0.00009	-0.00177	20.52594	-0.84830	6.83780	0.99611	0.10236	0.07506	0.20080	0.00527	-0.00196	129.83629	19.05423	-15.08496	-0.13430	-0.06829	-0.02282	0.11969	-0.01727	0.01126	55.63684	0.71507	-21.11403	0.45859	0.15071	0.11442	0.26202	-0.00999	0.10348	77.45243	-4.26804	5.72959	-0.18969	0.04058	0.07293	-0.11180	-0.00550	0.01793	46.28291
393			3.92000	21.63245	5.55198	10.74628	-0.00309	0.00039	0.00477	-0.00040	-0.00008	-0.00171	20.42419	-0.87471	6.85595	0.98870	0.10281	0.07625	0.15710	0.00631	0.00017	130.23201	18.81360	-15.41668	-0.12525	-0.06370	-0.02021	0.10586	-0.00292	0.01612	55.30586	0.28977	-20.76989	0.42315	0.15028	0.11452	0.25175	-0.01141	0.11513	77.10374	-4.42475	5.54268	-0.19200	0.04241	0.07450	-0.11052	-0.01494	0.03040	46.35262
394			3.93000	21.53963	5.74313	10.89971	-0.00326	0.00023	0.00413	-0.00046	-0.00005	-0.00151	20.34419	-0.91506	6.85998	0.97714	0.10184	0.07656	0.12283	0.00785	0.00246	130.59030	18.39038	-15.75177	-0.11937	-0.05800	-0.01585	0.09163	0.00784	0.01535	54.95863	-0.18249	-20.38639	0.40152	0.14717	0.11204	0.24840	-0.01136	0.12357	76.75405	-4.63369	5.23014	-0.19848	0.04324	0.07391	-0.11099	-0.02169	0.03784	46.42075
395			3.94000	21.44264	5.93494	11.04744	-0.00336	0.00010	0.00366	-0.00048	-0.00002	-0.00124	20.28008	-0.97028	6.85209	0.96650	0.09934	0.07722	0.10046	0.00908	0.00439	130.91087	17.87014	-16.05381	-0.11582	-0.05179	-0.01073	0.07844	0.01315	0.01058	54.59429	-0.69409	-19.97150	0.38185	0.14115	0.10471	0.24508	-0.01066	0.12272	76.40644	-4.86404	4.84639	-0.20738	0.04299	0.07138	-0.11308	-0.02440	0.03869	46.48898
396			3.95000	21.34633	6.10053	11.17681	-0.00340	0.00000	0.00337	-0.00048	-0.00000	-0.00093	20.22465	-1.03588	6.83514	0.96043	0.09641	0.07814	0.09173	0.00934	0.00588	131.19852	17.34521	-16.29848	-0.11381	-0.04593	-0.00599	0.06714	0.01365	0.00523	54.21280	-1.22689	-19.53752	0.35603	0.13319	0.09385	0.23660	-0.00982	0.11267	76.06285	-5.08440	4.44926	-0.21551	0.04215	0.06808	-0.11580	-0.02330	0.03428	46.55606
397			3.96000	21.25585	6.21542	11.27766	-0.00341	-0.00006	0.00324	-0.00045	0.00000	-0.00060	20.16984	-1.10424	6.80949	0.96109	0.09477	0.07871	0.09619	0.00840	0.00712	131.46060	16.89179	-16.47637	-0.11300	-0.04146	-0.00261	0.05834	0.01126	0.00176	53.81408	-1.76062	-19.09835	0.33202	0.12513	0.08323	0.22765	-0.00870	0.09873	75.72369	-5.27140	4.08967	-0.21985	0.04163	0.06579	-0.11837	-0.01962	0.02733	46.61657
398			3.97000	21.17772	6.26408	11.34114	-0.00340	-0.00009	0.00321	-0.00038	-0.00000	-0.00025	20.10874	-1.16689	6.77288	0.96934	0.09505	0.07875	0.10975	0.00622	0.00827	131.70526	16.55946	-16.58935	-0.11306	-0.03904	-0.00112	0.05221	0.00769	0.00049	53.40062	-2.27720	-18.67049	0.31225	0.11873	0.07561	0.21884	-0.00697	0.08547	75.38686	-5.41251	3.80586	-0.21960	0.04193	0.06515	-0.12091	-0.01446	0.01962	46.66433
399			3.98000	21.12009	6.24414	11.36074	-0.00336	-0.00010	0.00321	-0.00026	-0.00001	0.00011	20.03830	-1.21600	6.72230	0.97817	0.09573	0.07745	0.12453	0.00286	0.00929	131.94067	16.36749	-16.64776	-0.11342	-0.03856	-0.00127	0.04852	0.00382	0.00027	52.97841	-2.76083	-18.27187	0.30167	0.11536	0.07449	0.21448	-0.00483	0.07763	75.04839	-5.50569	3.61837	-0.21611	0.04268	0.06535	-0.12384	-0.00864	0.01208	46.69473
400			3.99000	21.09076	6.16745	11.33495	-0.00328	-0.00010	0.00317	-0.00010	-0.00001	0.00042	19.96034	-1.24609	6.65543	0.98362	0.09643	0.07597	0.13258	-0.00118	0.01022	132.17299	16.30449	-16.66861	-0.11335	-0.03925	-0.00233	0.04655	0.00017	0.00008	52.54972	-3.20238	-17.91276	0.30085	0.11706	0.08059	0.21878	-0.00291	0.07603	74.70339	-5.55732	3.52601	-0.21112	0.04311	0.06553	-0.12704	-0.00325	0.00572	46.70081
401			4.00000	21.09421	6.05710	11.26972	-0.00315	-0.00010	0.00305	0.00006	-0.00001	0.00060	19.88058	-1.25544	6.57265	0.98608	0.09694	0.07370	0.12946	-0.00500	0.01078	132.40454	16.33433	-16.67184	-0.11241	-0.04023	-0.00354	0.04536	-0.00263	-0.00022	52.10734	-3.60227	-17.59136	0.30405	0.12045	0.08984	0.23118	-0.00146	0.07635	74.34820	-5.57938	3.50816	-0.20608	0.04278	0.06534	-0.12977	0.00047	0.00152	46.67087
402			4.01000	21.12999	5.94099	11.17835	-0.00297	-0.00009	0.00287	0.00020	-0.00001	0.00063	19.80601	-1.24754	6.47770	0.98463	0.09655	0.07067	0.11484	-0.00749	0.01095	132.63310	16.40683	-16.67669	-0.11055	-0.04089	-0.00439	0.04383	-0.00404	-0.00032	51.64032	-3.96279	-17.30296	0.30676	0.12236	0.09753	0.24764	-0.00040	0.07378	73.98228	-5.58649	3.53113	-0.20087	0.04174	0.06487	-0.13050	0.00183	-0.00007	46.59544
403			4.02000	21.19226	5.84484	11.07971	-0.00274	-0.00008	0.00266	0.00029	-0.00001	0.00052	19.74263	-1.23202	6.37538	0.98396	0.09583	0.06684	0.09264	-0.00794	0.01096	132.85101	16.47236	-16.69970	-0.10813	-0.04083	-0.00463	0.04105	-0.00400	-0.00006	51.14500	-4.28000	-17.04960	0.30632	0.12112	0.10143	0.26183	0.00049	0.06594	73.60852	-5.59213	3.55717	-0.19444	0.04024	0.06441	-0.12769	0.00100	0.00069	46.47701
404			4.03000	21.27037	5.78783	10.99457	-0.00243	-0.00006	0.00246	0.00030	-0.00000	0.00032	19.69362	-1.22167	6.26881	0.98601	0.09645	0.06279	0.06727	-0.00650	0.01098	133.04665	16.49378	-16.75240	-0.10568	-0.04000	-0.00418	0.03651	-0.00291	0.00040	50.62636	-4.54619	-16.83842	0.30437	0.11790	0.10252	0.27129	0.00147	0.05399	73.23210	-5.60633	3.55523	-0.18637	0.03829	0.06319	-0.12112	-0.00122	0.00305	46.32916
405			4.04000	21.34893	5.78238	10.94131	-0.00207	-0.00003	0.00231	0.00024	0.00000	0.00009	19.65985	-1.22687	6.16058	0.98855	0.09604	0.05855	0.04286	-0.00365	0.01089	133.20667	16.44918	-16.84159	-0.10405	-0.03862	-0.00308	0.03022	-0.00129	0.00070	50.09430	-4.75600	-16.67701	0.29959	0.11186	0.09969	0.27295	0.00266	0.03910	72.85878	-5.63451	3.50603	-0.17703	0.03606	0.06132	-0.11180	-0.00382	0.00605	46.16921
406			4.05000	21.40933	5.83439	10.93067	-0.00167	0.00001	0.00224	0.00013	-0.00000	-0.00015	19.63931	-1.25242	6.05341	0.99171	0.09405	0.05466	0.02434	-0.00030	0.01072	133.31902	16.33147	-16.96619	-0.10421	-0.03721	-0.00149	0.02243	0.00056	0.00052	49.56029	-4.90886	-16.57041	0.28780	0.10362	0.09252	0.26279	0.00371	0.02381	72.49367	-5.67858	3.40519	-0.16863	0.03394	0.05927	-0.10216	-0.00599	0.00896	46.01373
407			4.06000	21.43554	5.94195	10.96095	-0.00128	0.00006	0.00225	0.00002	-0.00001	-0.00035	19.62707	-1.29897	5.94773	0.99841	0.09176	0.05235	0.01624	0.00272	0.01091	133.37682	16.14668	-17.11380	-0.10681	-0.03641	0.00015	0.01342	0.00258	-0.00007	49.03439	-5.00744	-16.51671	0.26978	0.09669	0.08367	0.24346	0.00393	0.01154	72.14015	-5.73892	3.26000	-0.16353	0.03267	0.05775	-0.09440	-0.00748	0.01156	45.87550
408			4.07000	21.42062	6.09270	11.01846	-0.00092	0.00012	0.00237	-0.00004	-0.00003	-0.00048	19.61583	-1.36460	5.83987	1.00485	0.08897	0.05141	0.02147	0.00481	0.01166	133.38087	15.91230	-17.26180	-0.11091	-0.03639	0.00116	0.00350	0.00468	-0.00055	48.52028	-5.05917	-16.50196	0.25363	0.09266	0.07644	0.22609	0.00283	0.00427	71.79997	-5.81643	3.08348	-0.16232	0.03276	0.05656	-0.08915	-0.00851	0.01385	45.75975
409			4.08000	21.36764	6.26588	11.08589	-0.00062	0.00020	0.00258	-0.00007	-0.00005	-0.00056	19.59725	-1.44460	5.72363	1.01035	0.08703	0.05178	0.04000	0.00579	0.01306	133.33759	15.65210	-17.38877	-0.11504	-0.03678	0.00121	-0.00644	0.00642	-0.00056	48.01148	-5.07885	-16.50059	0.23923	0.09420	0.07383	0.21367	0.00026	0.00208	71.47300	-5.91261	2.88756	-0.16323	0.03379	0.05433	-0.08548	-0.00923	0.01550	45.66119
410			4.09000	21.28568	6.43967	11.15261	-0.00038	0.00029	0.00286	-0.00006	-0.00007	-0.00060	19.56422	-1.53336	5.59299	1.01052	0.08582	0.05270	0.06748	0.00591	0.01494	133.25578	15.39001	-17.48757	-0.11853	-0.03737	0.00037	-0.01513	0.00718	-0.00016	47.49505	-5.08530	-16.48269	0.23166	0.09998	0.07592	0.21093	-0.00401	0.00404	71.15833	-6.02706	2.68067	-0.16261	0.03529	0.05071	-0.08169	-0.00962	0.01598	45.56820
411			4.10000	21.18570	6.59880	11.21671	-0.00020	0.00039	0.00318	-0.00003	-0.00008	-0.00063	19.51322	-1.62772	5.44382	1.00942	0.08268	0.05243	0.09747	0.00545	0.01653	133.14429	15.14914	-17.56564	-0.12177	-0.03823	-0.00104	-0.02187	0.00651	0.00038	46.96144	-5.09271	-16.42521	0.22746	0.10386	0.07790	0.21268	-0.00918	0.00857	70.85378	-6.15338	2.47299	-0.15786	0.03707	0.04674	-0.07721	-0.00948	0.01496	45.47126
412			4.11000	21.07955	6.73788	11.28048	-0.00008	0.00048	0.00350	-0.00001	-0.00008	-0.00065	19.44459	-1.72519	5.27757	1.00973	0.07792	0.05127	0.12536	0.00458	0.01713	133.01137	14.95271	-17.63508	-0.12533	-0.03960	-0.00277	-0.02676	0.00442	0.00080	46.40929	-5.10822	-16.32188	0.22342	0.10702	0.08022	0.21377	-0.01320	0.01372	70.55502	-6.27744	2.28107	-0.14942	0.03898	0.04353	-0.07290	-0.00854	0.01260	45.36703
413			4.12000	20.97850	6.86019	11.34516	0.00001	0.00055	0.00376	0.00000	-0.00008	-0.00068	19.36074	-1.81865	5.10512	1.01087	0.07491	0.05048	0.14925	0.00342	0.01645	132.86392	14.81861	-17.70384	-0.12906	-0.04131	-0.00446	-0.03019	0.00133	0.00093	45.84377	-5.13703	-16.18664	0.22187	0.11241	0.08451	0.21522	-0.01425	0.01828	70.25652	-6.38256	2.12382	-0.14025	0.04052	0.04128	-0.06994	-0.00675	0.00930	45.25739
414			4.13000	20.89170	6.97444	11.41118	0.00009	0.00061	0.00397	0.00001	-0.00009	-0.00072	19.26478	-1.89826	4.94242	1.01427	0.07365	0.04966	0.16925	0.00204	0.01441	132.70731	14.75218	-17.77558	-0.13259	-0.04317	-0.00602	-0.03245	-0.00205	0.00080	45.27277	-5.18469	-16.04383	0.21389	0.11755	0.08761	0.20816	-0.01135	0.02116	69.95383	-6.45595	2.01260	-0.13230	0.04163	0.04037	-0.06825	-0.00463	0.00578	45.14686
415			4.14000	20.82404	7.09251	11.48048	0.00019	0.00066	0.00413	0.00002	-0.00011	-0.00082	19.15950	-1.95837	4.80159	1.01886	0.07141	0.04809	0.18587	0.00076	0.01149	132.54561	14.74356	-17.85236	-0.13546	-0.04509	-0.00754	-0.03351	-0.00497	0.00061	44.70368	-5.25567	-15.91198	0.20218	0.12099	0.08958	0.19537	-0.00569	0.02294	69.64549	-6.49301	1.94671	-0.12650	0.04263	0.04087	-0.06722	-0.00288	0.00266	45.04130
416			4.15000	20.77525	7.22776	11.55818	0.00034	0.00071	0.00426	0.00002	-0.00014	-0.00099	19.04704	-1.99969	4.68756	1.02073	0.06965	0.04638	0.19929	-0.00015	0.00856	132.38287	14.76935	-17.93663	-0.13764	-0.04709	-0.00921	-0.03325	-0.00674	0.00060	44.14274	-5.35264	-15.79611	0.19014	0.12276	0.09006	0.18039	0.00059	0.02463	69.33369	-6.49879	1.91345	-0.12196	0.04415	0.04301	-0.06555	-0.00197	0.00047	44.94752
417			4.16000	20.73957	7.39341	11.65210	0.00051	0.00076	0.00438	0.00002	-0.00018	-0.00126	18.92876	-2.02513	4.60069	1.01726	0.06846	0.04457	0.20986	-0.00083	0.00591	132.22354	14.79864	-18.03004	-0.13914	-0.04912	-0.01112	-0.03171	-0.00697	0.00100	43.59577	-5.47769	-15.68976	0.17764	0.12068	0.08688	0.16324	0.00578	0.02650	69.02365	-6.48679	1.89424	-0.11748	0.04650	0.04654	-0.06233	-0.00193	-0.00034	44.87353
418			4.17000	20.70801	7.60040	11.77166	0.00067	0.00082	0.00450	0.00002	-0.00024	-0.00163	18.80541	-2.03588	4.53939	1.01228	0.06745	0.04244	0.21981	-0.00158	0.00356	132.07159	14.80194	-18.13300	-0.14028	-0.05110	-0.01319	-0.02923	-0.00561	0.00198	43.06897	-5.63310	-15.57961	0.16814	0.11526	0.08159	0.14737	0.00882	0.02908	68.72102	-6.47400	1.87179	-0.11284	0.04925	0.05017	-0.05773	-0.00264	0.00053	44.82818
419			4.18000	20.67230	7.85487	11.92429	0.00080	0.00089	0.00464	0.00002	-0.00031	-0.00207	18.67639	-2.03082	4.50109	1.00886	0.06635	0.03935	0.23219	-0.00258	0.00153	131.92982	14.75546	-18.24547	-0.14159	-0.05289	-0.01515	-0.02620	-0.00287	0.00358	42.56767	-5.82030	-15.44983	0.16077	0.10829	0.07673	0.13237	0.00962	0.03264	68.43040	-6.47569	1.83226	-0.10888	0.05175	0.05277	-0.05267	-0.00404	0.00304	44.81986
420			4.19000	20.62890	8.15548	12.11200	0.00090	0.00096	0.00481	0.00003	-0.00038	-0.00251	18.53967	-2.00798	4.48302	1.00904	0.06555	0.03631	0.24952	-0.00381	-0.00012	131.79977	14.64202	-18.36802	-0.14346	-0.05431	-0.01676	-0.02288	0.00089	0.00569	42.09572	-6.03736	-15.28779	0.14993	0.10330	0.07334	0.11449	0.00888	0.03657	68.15447	-6.50236	1.76356	-0.10551	0.05388	0.05456	-0.04751	-0.00613	0.00679	44.85561
421			4.20000	20.58012	8.49223	12.32843	0.00100	0.00104	0.00500	0.00003	-0.00044	-0.00287	18.39240	-1.96644	4.48360	1.00891	0.06578	0.03384	0.27159	-0.00513	-0.00150	131.68314	14.45305	-18.49880	-0.14600	-0.05520	-0.01784	-0.01936	0.00524	0.00787	41.65450	-6.27609	-15.08963	0.13654	0.10233	0.07245	0.09630	0.00728	0.04034	67.89455	-6.55954	1.65713	-0.10203	0.05589	0.05636	-0.04233	-0.00863	0.01127	44.93917
422			4.21000	20.53272	8.84702	12.55926	0.00112	0.00112	0.00521	0.00001	-0.00049	-0.00304	18.23187	-1.90717	4.50297	1.01037	0.06607	0.03116	0.29765	-0.00621	-0.00266	131.58229	14.19234	-18.63114	-0.14906	-0.05544	-0.01832	-0.01570	0.00948	0.00950	41.24086	-6.52200	-14.86252	0.11959	0.10290	0.07248	0.07886	0.00501	0.04206	67.65022	-6.64811	1.51170	-0.09832	0.05792	0.05836	-0.03759	-0.01107	0.01583	45.06822
423			4.22000	20.49624	9.19454	12.78475	0.00128	0.00120	0.00543	-0.00002	-0.00049	-0.00295	18.05676	-1.83368	4.54282	1.01404	0.06704	0.02916	0.32562	-0.00681	-0.00373	131.49986	13.87846	-18.75446	-0.15226	-0.05505	-0.01833	-0.01198	0.01275	0.01009	40.84573	-6.75609	-14.62345	0.10639	0.10519	0.07344	0.06783	0.00254	0.04072	67.41903	-6.76374	1.33416	-0.09401	0.05991	0.06032	-0.03363	-0.01284	0.01956	45.23212
424			4.23000	20.48088	9.50564	12.98429	0.00144	0.00127	0.00562	-0.00007	-0.00044	-0.00258	17.86717	-1.75122	4.60622	1.01892	0.06751	0.02812	0.35386	-0.00677	-0.00492	131.43805	13.54396	-18.85697	-0.15490	-0.05415	-0.01816	-0.00815	0.01436	0.00956	40.45547	-6.95844	-14.39687	0.09765	0.10837	0.07427	0.06318	0.00080	0.03520	67.19643	-6.89699	1.13954	-0.08917	0.06152	0.06130	-0.03080	-0.01335	0.02144	45.41330
425			4.24000	20.49446	9.75554	13.14248	0.00157	0.00132	0.00578	-0.00014	-0.00035	-0.00201	17.66350	-1.66297	4.69847	1.02614	0.06753	0.02776	0.38372	-0.00642	-0.00643	131.39822	13.22500	-18.93106	-0.15641	-0.05299	-0.01814	-0.00396	0.01419	0.00829	40.05466	-7.11501	-14.21288	0.08966	0.11312	0.07539	0.06189	0.00145	0.02611	66.97671	-7.03681	0.94677	-0.08383	0.06256	0.06089	-0.02903	-0.01226	0.02117	45.59081
426			4.25000	20.53998	9.93229	13.25337	0.00166	0.00134	0.00590	-0.00022	-0.00024	-0.00136	17.44497	-1.56706	4.82637	1.03270	0.06777	0.02839	0.41566	-0.00618	-0.00847	131.38170	12.94833	-18.97631	-0.15673	-0.05187	-0.01843	0.00064	0.01253	0.00669	39.62782	-7.22527	-14.10053	0.08023	0.11881	0.07548	0.06135	0.00588	0.01461	66.75491	-7.17569	0.77426	-0.07855	0.06329	0.05951	-0.02830	-0.00968	0.01926	45.74390
427			4.26000	20.61593	10.03812	13.32079	0.00169	0.00133	0.00596	-0.00029	-0.00013	-0.00076	17.21026	-1.46104	4.99366	1.03999	0.07060	0.03059	0.44943	-0.00615	-0.01114	131.38731	12.72966	-19.00035	-0.15644	-0.05109	-0.01894	0.00499	0.00968	0.00497	39.16137	-7.30048	-14.07740	0.06505	0.12432	0.07216	0.05593	0.01366	0.00326	66.52522	-7.30834	0.63684	-0.07424	0.06423	0.05846	-0.02887	-0.00599	0.01648	45.85530
428			4.27000	20.71835	10.08471	13.35427	0.00165	0.00129	0.00592	-0.00034	-0.00004	-0.00031	16.95913	-1.34847	5.19570	1.04542	0.07322	0.03239	0.48034	-0.00561	-0.01333	131.41008	12.57931	-19.01308	-0.15579	-0.05057	-0.01930	0.00866	0.00602	0.00312	38.64761	-7.35597	-14.14039	0.04798	0.12459	0.06466	0.04597	0.02161	-0.00486	66.28014	-7.42947	0.54569	-0.07233	0.06499	0.05759	-0.03112	-0.00151	0.01316	45.91512
429			4.28000	20.84258	10.08860	13.36630	0.00158	0.00121	0.00575	-0.00037	0.00002	-0.00004	16.69375	-1.23963	5.41934	1.04439	0.07475	0.03352	0.50285	-0.00426	-0.01438	131.44641	12.50027	-19.02122	-0.15458	-0.05008	-0.01924	0.01231	0.00237	0.00134	38.08834	-7.40219	-14.27051	0.03260	0.11978	0.05429	0.03395	0.02671	-0.00852	66.01532	-7.53735	0.50587	-0.07274	0.06483	0.05622	-0.03444	0.00324	0.00991	45.92339
430			4.29000	20.98413	10.06685	13.37013	0.00150	0.00113	0.00547	-0.00039	0.00005	0.00005	16.41723	-1.14468	5.64803	1.03910	0.07676	0.03417	0.51714	-0.00259	-0.01428	131.49858	12.48369	-19.02554	-0.15271	-0.04949	-0.01865	0.01678	-0.00044	-0.00016	37.49307	-7.44654	-14.44208	0.01529	0.11426	0.04394	0.01683	0.02928	-0.00871	65.73361	-7.63733	0.51551	-0.07406	0.06353	0.05429	-0.03765	0.00770	0.00736	45.88860
431			4.30000	21.13901	10.03361	13.37698	0.00145	0.00105	0.00509	-0.00041	0.00006	0.00002	16.13249	-1.06714	5.86790	1.03512	0.08050	0.03423	0.52598	-0.00108	-0.01314	131.57208	12.51432	-19.02237	-0.15046	-0.04884	-0.01760	0.02179	-0.00201	-0.00128	36.87440	-7.49724	-14.63249	-0.00278	0.11190	0.03689	-0.00314	0.03091	-0.00754	65.44107	-7.73606	0.56912	-0.07489	0.06113	0.05196	-0.03999	0.01133	0.00541	45.82204
432			4.31000	21.30321	9.99964	13.39110	0.00142	0.00098	0.00466	-0.00042	0.00006	-0.00002	15.84283	-1.00768	6.06628	1.03649	0.08519	0.03266	0.52934	0.00041	-0.01080	131.66901	12.57712	-19.00512	-0.14814	-0.04821	-0.01623	0.02628	-0.00214	-0.00200	36.24501	-7.55950	-14.82246	-0.02296	0.11060	0.03251	-0.02618	0.03099	-0.00607	65.14122	-7.83412	0.66048	-0.07594	0.05743	0.04859	-0.04206	0.01354	0.00370	45.73425
433			4.32000	21.47225	9.97309	13.40699	0.00143	0.00091	0.00423	-0.00043	0.00004	-0.00002	15.55378	-0.96890	6.23402	1.04261	0.09066	0.03084	0.52376	0.00242	-0.00794	131.78783	12.65347	-18.96506	-0.14585	-0.04743	-0.01455	0.02965	-0.00049	-0.00222	35.61619	-7.62989	-14.99812	-0.04530	0.10946	0.02826	-0.05106	0.02842	-0.00445	64.83503	-7.92878	0.77957	-0.07949	0.05225	0.04345	-0.04512	0.01374	0.00247	45.63281
434			4.33000	21.64059	9.95861	13.41252	0.00145	0.00084	0.00383	-0.00041	0.00001	0.00006	15.27219	-0.95787	6.35863	1.04581	0.09540	0.02884	0.50393	0.00516	-0.00488	131.92619	12.71556	-18.89449	-0.14342	-0.04630	-0.01268	0.03187	0.00294	-0.00188	34.99627	-7.69647	-15.14526	-0.06366	0.10548	0.02288	-0.07006	0.02268	-0.00286	64.52486	-8.02116	0.90788	-0.08621	0.04619	0.03706	-0.04920	0.01190	0.00215	45.52179
435			4.34000	21.80122	9.95751	13.39504	0.00146	0.00078	0.00349	-0.00038	-0.00002	0.00017	15.00503	-0.97734	6.43727	1.04244	0.09722	0.02617	0.46938	0.00801	-0.00214	132.08025	12.73127	-18.79317	-0.14087	-0.04480	-0.01087	0.03291	0.00741	-0.00109	34.39008	-7.74981	-15.25913	-0.08019	0.09592	0.01494	-0.08552	0.01539	-0.00143	64.21455	-8.11572	1.01996	-0.09452	0.04030	0.03043	-0.05312	0.00871	0.00255	45.40204
436			4.35000	21.94614	9.97074	13.34612	0.00145	0.00071	0.00323	-0.00031	-0.00006	0.00029	14.75815	-1.02464	6.47336	1.03319	0.09752	0.02381	0.42350	0.01034	-0.00014	132.24306	12.67424	-18.67128	-0.13837	-0.04304	-0.00933	0.03281	0.01179	-0.00011	33.80056	-7.78650	-15.34124	-0.09454	0.08565	0.00689	-0.09718	0.00931	-0.00049	63.90667	-8.21514	1.09096	-0.10203	0.03531	0.02415	-0.05565	0.00506	0.00306	45.27317
437			4.36000	22.06811	10.00151	13.26280	0.00137	0.00064	0.00307	-0.00022	-0.00008	0.00040	14.53596	-1.09287	6.47488	1.02512	0.09659	0.02172	0.37228	0.01171	0.00112	132.40620	12.53032	-18.54592	-0.13602	-0.04094	-0.00797	0.03182	0.01506	0.00085	33.23087	-7.80811	-15.39750	-0.11033	0.07674	-0.00035	-0.10863	0.00516	0.00002	63.60155	-8.31840	1.10442	-0.10831	0.03150	0.01858	-0.05703	0.00163	0.00325	45.13562
438			4.37000	22.16269	10.05437	13.14804	0.00118	0.00057	0.00300	-0.00012	-0.00011	0.00048	14.34153	-1.17393	6.45088	1.02501	0.09735	0.02007	0.31983	0.01244	0.00185	132.56206	12.29956	-18.43720	-0.13383	-0.03819	-0.00639	0.03039	0.01640	0.00151	32.68501	-7.81815	-15.43453	-0.12742	0.07022	-0.00646	-0.11914	0.00258	0.00025	63.29809	-8.42115	1.05470	-0.11399	0.02897	0.01456	-0.05798	-0.00123	0.00314	44.99130
439			4.38000	22.23074	10.13031	13.01052	0.00089	0.00049	0.00298	-0.00005	-0.00011	0.00051	14.17702	-1.26073	6.40902	1.03154	0.09950	0.01735	0.26706	0.01239	0.00201	132.70569	11.99809	-18.36236	-0.13177	-0.03451	-0.00409	0.02902	0.01540	0.00143	32.16759	-7.82008	-15.45748	-0.14270	0.06224	-0.01177	-0.12559	0.00113	0.00032	62.99574	-8.51757	0.94805	-0.11971	0.02760	0.01299	-0.05903	-0.00339	0.00311	44.84377
440			4.39000	22.28020	10.22186	12.86373	0.00051	0.00041	0.00293	-0.00002	-0.00010	0.00049	14.04277	-1.34475	6.35701	1.03511	0.09948	0.01434	0.21470	0.01082	0.00175	132.83679	11.65857	-18.33065	-0.12972	-0.03030	-0.00121	0.02821	0.01257	0.00051	31.68163	-7.81904	-15.47247	-0.15785	0.05118	-0.01838	-0.13015	0.00087	0.00039	62.69566	-8.60156	0.80204	-0.12504	0.02743	0.01410	-0.05987	-0.00478	0.00334	44.69654
441			4.40000	22.32430	10.31401	12.72166	0.00010	0.00033	0.00282	-0.00000	-0.00007	0.00045	13.93686	-1.41549	6.30385	1.02989	0.09740	0.01247	0.16445	0.00811	0.00140	132.95969	11.32317	-18.33949	-0.12784	-0.02653	0.00150	0.02821	0.00919	-0.00064	31.22701	-7.82383	-15.48872	-0.16978	0.04442	-0.02283	-0.13123	0.00162	0.00043	62.40145	-8.66766	0.64269	-0.12901	0.02849	0.01715	-0.05985	-0.00535	0.00354	44.55167
442			4.41000	22.37706	10.39022	12.59124	-0.00026	0.00026	0.00263	0.00002	-0.00005	0.00042	13.85727	-1.46841	6.25481	1.02201	0.09653	0.01247	0.11609	0.00585	0.00128	133.08133	11.03077	-18.37347	-0.12595	-0.02383	0.00347	0.02887	0.00629	-0.00128	30.80144	-7.84355	-15.51291	-0.18016	0.04923	-0.02206	-0.13090	0.00340	0.00031	62.11834	-8.71132	0.49838	-0.13168	0.03044	0.02095	-0.05879	-0.00503	0.00311	44.40952
443			4.42000	22.44899	10.43620	12.47051	-0.00052	0.00021	0.00241	0.00006	-0.00002	0.00042	13.80420	-1.51106	6.20671	1.01545	0.09699	0.01366	0.06606	0.00538	0.00148	133.20901	10.80721	-18.40908	-0.12385	-0.02206	0.00474	0.02983	0.00413	-0.00125	30.40194	-7.88358	-15.54365	-0.18981	0.06075	-0.01873	-0.12985	0.00621	0.00000	61.85212	-8.72943	0.39308	-0.13416	0.03228	0.02410	-0.05704	-0.00375	0.00170	44.26857
444			4.43000	22.54446	10.44037	12.35276	-0.00066	0.00017	0.00219	0.00010	-0.00001	0.00045	13.77992	-1.55983	6.14923	1.01145	0.09834	0.01431	0.01200	0.00726	0.00200	133.34772	10.66411	-18.42431	-0.12138	-0.02094	0.00545	0.03046	0.00260	-0.00070	30.02572	-7.94462	-15.57275	-0.19866	0.07054	-0.01604	-0.12800	0.00892	-0.00039	61.60730	-8.71995	0.34109	-0.13715	0.03327	0.02571	-0.05502	-0.00187	-0.00047	44.12582
445			4.44000	22.66087	10.39479	12.23098	-0.00071	0.00016	0.00203	0.00012	0.00000	0.00050	13.78687	-1.63146	6.07120	1.01169	0.09957	0.01359	-0.04428	0.01082	0.00256	133.49707	10.60211	-18.40650	-0.11861	-0.02033	0.00561	0.03007	0.00146	0.00004	29.67038	-8.02296	-15.59236	-0.20923	0.07201	-0.01723	-0.12716	0.01027	-0.00084	61.38523	-8.68028	0.34574	-0.14041	0.03309	0.02536	-0.05296	-0.00007	-0.00283	43.97733
446			4.45000	22.79004	10.29838	12.10131	-0.00069	0.00014	0.00194	0.00013	0.00001	0.00056	13.82489	-1.73219	5.96953	1.01481	0.10085	0.01180	-0.09724	0.01442	0.00276	133.65060	10.61392	-18.35724	-0.11565	-0.02024	0.00512	0.02853	0.00046	0.00060	29.33385	-8.11425	-15.60542	-0.22042	0.06511	-0.02221	-0.12706	0.01042	-0.00125	61.18412	-8.60662	0.40077	-0.14354	0.03147	0.02256	-0.05068	0.00102	-0.00451	43.81927
447			4.46000	22.92173	10.16005	11.96491	-0.00065	0.00012	0.00191	0.00012	0.00002	0.00061	13.88993	-1.85465	5.85008	1.01484	0.10180	0.00893	-0.14110	0.01655	0.00237	133.80064	10.68114	-18.29299	-0.11280	-0.02058	0.00410	0.02662	-0.00051	0.00069	29.01462	-8.21460	-15.62611	-0.22794	0.05409	-0.02758	-0.12535	0.00979	-0.00103	61.00224	-8.49729	0.49045	-0.14609	0.02845	0.01747	-0.04737	0.00109	-0.00474	43.64855
448			4.47000	23.04663	9.99809	11.82885	-0.00062	0.00011	0.00196	0.00010	0.00002	0.00062	13.97609	-1.98586	5.71968	1.00769	0.10086	0.00585	-0.17279	0.01646	0.00165	133.94235	10.77331	-18.24184	-0.11060	-0.02141	0.00264	0.02525	-0.00152	0.00038	28.71287	-8.31662	-15.66936	-0.22942	0.04219	-0.03187	-0.12018	0.00833	0.00025	60.84071	-8.35590	0.59184	-0.14696	0.02549	0.01223	-0.04213	0.00033	-0.00387	43.46351
449			4.48000	23.15975	9.83396	11.70226	-0.00062	0.00011	0.00208	0.00010	0.00002	0.00062	14.07710	-2.11426	5.58118	0.99861	0.09819	0.00316	-0.19245	0.01447	0.00093	134.07310	10.85788	-18.23444	-0.10967	-0.02274	0.00091	0.02473	-0.00264	0.00005	28.43149	-8.40898	-15.74404	-0.22809	0.03185	-0.03492	-0.11243	0.00641	0.00246	60.70148	-8.18807	0.68204	-0.14562	0.02426	0.00915	-0.03537	-0.00088	-0.00309	43.26439
450			4.49000	23.26362	9.68395	11.59079	-0.00066	0.00012	0.00229	0.00010	0.00002	0.00060	14.18640	-2.23159	5.43407	0.99100	0.09462	0.00149	-0.20098	0.01133	0.00045	134.19115	10.91348	-18.29235	-0.11027	-0.02455	-0.00097	0.02486	-0.00392	0.00006	28.17486	-8.48109	-15.85235	-0.22698	0.02607	-0.03635	-0.10304	0.00500	0.00504	60.58437	-7.99767	0.74639	-0.14197	0.02565	0.00948	-0.02824	-0.00248	-0.00329	43.05264
451			4.50000	23.36908	9.55417	11.49287	-0.00071	0.00014	0.00258	0.00012	0.00002	0.00060	14.29764	-2.33291	5.27600	0.98965	0.09273	0.00123	-0.20076	0.00783	0.00039	134.29640	10.93360	-18.41974	-0.11219	-0.02662	-0.00282	0.02540	-0.00522	0.00051	27.94775	-8.52795	-15.99093	-0.23230	0.02752	-0.03635	-0.09450	0.00487	0.00731	60.48734	-7.78740	0.78154	-0.13653	0.02911	0.01256	-0.02173	-0.00444	-0.00441	42.83058
452			4.51000	23.49224	9.44194	11.40032	-0.00074	0.00017	0.00292	0.00016	0.00002	0.00066	14.40555	-2.41483	5.10641	0.98833	0.09150	0.00248	-0.19245	0.00391	0.00080	134.39153	10.92169	-18.60402	-0.11502	-0.02880	-0.00465	0.02619	-0.00626	0.00126	27.75353	-8.55240	-16.15455	-0.23774	0.03871	-0.03285	-0.08443	0.00657	0.00828	60.40827	-7.56124	0.79294	-0.13008	0.03387	0.01735	-0.01628	-0.00652	-0.00615	42.60029
453			4.52000	23.65001	9.33974	11.30130	-0.00070	0.00022	0.00330	0.00020	0.00002	0.00080	14.50626	-2.47204	4.93038	0.98455	0.09156	0.00450	-0.17858	-0.00053	0.00140	134.48099	10.88544	-18.82275	-0.11852	-0.03099	-0.00644	0.02716	-0.00679	0.00208	27.59291	-8.56560	-16.34109	-0.23642	0.05584	-0.02612	-0.07199	0.01021	0.00762	60.34502	-7.32528	0.79010	-0.12325	0.03908	0.02271	-0.01200	-0.00829	-0.00807	42.36301
454			4.53000	23.85604	9.23998	11.18302	-0.00054	0.00027	0.00369	0.00020	0.00002	0.00104	14.59844	-2.49775	4.75863	0.97669	0.09125	0.00621	-0.16443	-0.00518	0.00176	134.56978	10.83300	-19.05075	-0.12244	-0.03319	-0.00823	0.02822	-0.00667	0.00278	27.46388	-8.58319	-16.55216	-0.22570	0.07016	-0.01921	-0.05848	0.01512	0.00613	60.29538	-7.08681	0.78305	-0.11647	0.04425	0.02791	-0.00889	-0.00938	-0.00990	42.11887
455			4.54000	24.11730	9.13730	11.03417	-0.00027	0.00032	0.00406	0.00012	0.00002	0.00138	14.68473	-2.49111	4.59846	0.96051	0.08969	0.00705	-0.15622	-0.00892	0.00179	134.66182	10.77178	-19.26595	-0.12636	-0.03533	-0.01003	0.02918	-0.00595	0.00321	27.36225	-8.61588	-16.78457	-0.20041	0.07732	-0.01285	-0.04408	0.01935	0.00427	60.25634	-6.85195	0.78037	-0.10982	0.04906	0.03257	-0.00682	-0.00961	-0.01151	41.86621
456			4.55000	24.43189	9.02936	10.84655	0.00011	0.00038	0.00438	-0.00006	0.00001	0.00178	14.77131	-2.46120	4.44774	0.94229	0.08785	0.00707	-0.15944	-0.01089	0.00169	134.75925	10.70760	-19.45281	-0.12976	-0.03732	-0.01180	0.02985	-0.00477	0.00334	27.28305	-8.66295	-17.02723	-0.17235	0.07834	-0.00837	-0.03190	0.02083	0.00277	60.22492	-6.62391	0.78885	-0.10345	0.05329	0.03652	-0.00555	-0.00904	-0.01295	41.60275
457			4.56000	24.78897	8.91628	10.61714	0.00053	0.00043	0.00464	-0.00031	0.00000	0.00220	14.86567	-2.42370	4.29666	0.92372	0.08536	0.00646	-0.17391	-0.01064	0.00162	134.86255	10.64471	-19.60408	-0.13234	-0.03903	-0.01346	0.03022	-0.00342	0.00319	27.22290	-8.71244	-17.26750	-0.14966	0.07890	-0.00418	-0.02258	0.01964	0.00138	60.19865	-6.40267	0.81350	-0.09788	0.05694	0.03986	-0.00478	-0.00788	-0.01439	41.32673
458			4.57000	25.17187	8.79969	10.34848	0.00094	0.00047	0.00484	-0.00056	-0.00001	0.00257	14.97375	-2.39694	4.13286	0.90342	0.08172	0.00539	-0.19408	-0.00833	0.00154	134.97145	10.58552	-19.72033	-0.13393	-0.04041	-0.01497	0.03044	-0.00218	0.00290	27.18151	-8.74381	-17.49883	-0.13407	0.08164	0.00071	-0.01545	0.01617	-0.00024	60.17656	-6.18610	0.85724	-0.09356	0.06019	0.04302	-0.00417	-0.00638	-0.01601	41.03898
459			4.58000	25.56278	8.68150	10.04888	0.00128	0.00049	0.00500	-0.00076	-0.00002	0.00284	15.09737	-2.39524	3.95051	0.88876	0.07703	0.00411	-0.21304	-0.00505	0.00132	135.08553	10.53133	-19.80822	-0.13454	-0.04140	-0.01627	0.03076	-0.00133	0.00260	27.16080	-8.73365	-17.72819	-0.12780	0.08622	0.00542	-0.01030	0.01103	-0.00216	60.15910	-5.97224	0.92072	-0.09067	0.06319	0.04634	-0.00348	-0.00477	-0.01780	40.74347
460			4.59000	25.94680	8.56299	9.73168	0.00153	0.00050	0.00513	-0.00088	-0.00003	0.00299	15.23280	-2.41994	3.75893	0.87657	0.07330	0.00364	-0.22294	-0.00231	0.00119	135.20448	10.48235	-19.87868	-0.13423	-0.04201	-0.01736	0.03140	-0.00107	0.00244	27.16180	-8.66544	-17.97824	-0.12413	0.09235	0.00975	-0.00639	0.00570	-0.00486	60.14761	-5.76127	1.00197	-0.08912	0.06592	0.04990	-0.00254	-0.00320	-0.01949	40.44594
461			4.60000	26.31395	8.44398	9.41428	0.00170	0.00050	0.00524	-0.00092	-0.00002	0.00300	15.37314	-2.45885	3.57908	0.86547	0.07050	0.00405	-0.22179	-0.00083	0.00119	135.32857	10.43832	-19.94554	-0.13337	-0.04240	-0.01826	0.03262	-0.00142	0.00255	27.18404	-8.53559	-18.27520	-0.11744	0.09598	0.01245	-0.00316	0.00129	-0.00776	60.14402	-5.55636	1.09611	-0.08863	0.06825	0.05334	-0.00123	-0.00188	-0.02054	40.15279
462			4.61000	26.65932	8.32277	9.11345	0.00181	0.00049	0.00535	-0.00092	-0.00001	0.00289	15.51238	-2.49616	3.43014	0.86066	0.06801	0.00427	-0.21470	-0.00048	0.00099	135.45876	10.39706	-20.02206	-0.13258	-0.04285	-0.01906	0.03451	-0.00213	0.00295	27.22727	-8.35261	-18.62799	-0.10313	0.09703	0.01527	0.00007	-0.00181	-0.01114	60.15044	-5.36287	1.19509	-0.08811	0.07035	0.05662	0.00052	-0.00098	-0.02061	39.87143
463			4.62000	26.98202	8.19681	8.83942	0.00187	0.00047	0.00543	-0.00090	-0.00000	0.00273	15.64777	-2.52200	3.32062	0.85652	0.06628	0.00386	-0.20520	-0.00069	0.00062	135.59625	10.35435	-20.11496	-0.13229	-0.04349	-0.01979	0.03677	-0.00274	0.00353	27.29255	-8.13409	-19.01669	-0.07605	0.10201	0.02275	0.00299	-0.00435	-0.01755	60.16892	-5.18662	1.29073	-0.08673	0.07241	0.05978	0.00250	-0.00044	-0.01967	39.61086
464			4.63000	27.28371	8.06397	8.59434	0.00192	0.00045	0.00549	-0.00087	0.00001	0.00255	15.77901	-2.53409	3.25008	0.85232	0.06355	0.00317	-0.19571	-0.00089	0.00029	135.74130	10.30554	-20.22204	-0.13234	-0.04419	-0.02041	0.03873	-0.00292	0.00409	27.38154	-7.90397	-19.39884	-0.05003	0.10886	0.03129	0.00460	-0.00702	-0.02263	60.19995	-5.03223	1.37738	-0.08419	0.07428	0.06251	0.00435	-0.00009	-0.01787	39.38075
465			4.64000	27.56643	7.92434	8.37585	0.00199	0.00043	0.00553	-0.00085	0.00002	0.00238	15.90620	-2.53528	3.21416	0.84923	0.06071	0.00128	-0.18663	-0.00075	0.00005	135.89207	10.24822	-20.33589	-0.13260	-0.04486	-0.02095	0.03980	-0.00262	0.00449	27.49574	-7.68749	-19.72546	-0.03151	0.11266	0.03844	0.00495	-0.00990	-0.02259	60.24233	-4.90159	1.45288	-0.08106	0.07577	0.06452	0.00575	0.00019	-0.01556	39.19092
466			4.65000	27.83052	7.78125	8.18125	0.00210	0.00040	0.00557	-0.00084	0.00003	0.00220	16.02888	-2.53183	3.20573	0.84475	0.05732	-0.00062	-0.17668	-0.00018	0.00000	136.04486	10.18260	-20.44866	-0.13292	-0.04536	-0.02136	0.03994	-0.00188	0.00472	27.63640	-7.50397	-19.95506	-0.01896	0.11454	0.04382	0.00435	-0.01329	-0.01704	60.29320	-4.79380	1.51755	-0.07855	0.07621	0.06499	0.00681	0.00042	-0.01275	39.04965
467			4.66000	28.07434	7.64039	8.00927	0.00223	0.00038	0.00560	-0.00082	0.00003	0.00200	16.14590	-2.53134	3.21466	0.84475	0.05473	-0.00106	-0.16621	0.00064	0.00002	136.19768	10.10644	-20.55468	-0.13336	-0.04563	-0.02160	0.03997	-0.00060	0.00494	27.80282	-7.36345	-20.06163	-0.01804	0.11950	0.04767	0.00539	-0.01748	-0.00762	60.35150	-4.70943	1.57023	-0.07745	0.07525	0.06340	0.00809	0.00044	-0.00919	38.96068
468			4.67000	28.29527	7.50807	7.85996	0.00236	0.00036	0.00564	-0.00078	0.00003	0.00177	16.25547	-2.53828	3.23126	0.84712	0.05327	0.00139	-0.15348	0.00134	-0.00004	136.35269	10.01187	-20.65148	-0.13380	-0.04553	-0.02159	0.04050	0.00118	0.00523	27.99018	-7.27068	-20.03990	-0.01508	0.13329	0.05330	0.00534	-0.02218	0.00329	60.42017	-4.65277	1.60587	-0.07650	0.07352	0.06080	0.00979	0.00021	-0.00513	38.92012
469			4.68000	28.49156	7.38885	7.73299	0.00246	0.00034	0.00568	-0.00073	0.00003	0.00154	16.35515	-2.55059	3.25178	0.84808	0.05249	0.00501	-0.13726	0.00163	-0.00017	136.51262	9.89339	-20.73799	-0.13415	-0.04502	-0.02131	0.04091	0.00293	0.00540	28.18921	-7.22861	-19.90872	0.00089	0.14681	0.05916	-0.00034	-0.02389	0.01419	60.50229	-4.62686	1.62095	-0.07388	0.07193	0.05847	0.01120	-0.00003	-0.00153	38.91665
470			4.69000	28.66325	7.28407	7.62639	0.00253	0.00033	0.00572	-0.00065	0.00002	0.00132	16.44306	-2.56130	3.27885	0.85010	0.05192	0.00834	-0.11974	0.00144	-0.00041	136.67436	9.75798	-20.81303	-0.13427	-0.04409	-0.02072	0.03969	0.00388	0.00509	28.38979	-7.23642	-19.70701	0.01589	0.15445	0.06210	-0.00624	-0.02066	0.02180	60.59508	-4.62645	1.62028	-0.06942	0.07059	0.05672	0.01132	0.00007	0.00048	38.93573
471			4.70000	28.81241	7.19147	7.53667	0.00257	0.00032	0.00574	-0.00058	0.00002	0.00116	16.51936	-2.56524	3.31419	0.84999	0.05199	0.01108	-0.10388	0.00107	-0.00067	136.82793	9.62670	-20.87577	-0.13406	-0.04290	-0.01994	0.03568	0.00351	0.00420	28.58465	-7.28507	-19.47866	0.02846	0.15901	0.06385	-0.01089	-0.01498	0.02502	60.68887	-4.63580	1.61719	-0.06462	0.06903	0.05502	0.00996	0.00060	0.00020	38.96397
472			4.71000	28.94162	7.10620	7.45893	0.00261	0.00031	0.00573	-0.00051	0.00002	0.00105	16.58638	-2.56434	3.35186	0.84838	0.05230	0.01279	-0.09257	0.00091	-0.00070	136.96037	9.52460	-20.92640	-0.13342	-0.04164	-0.01907	0.02912	0.00200	0.00288	28.77097	-7.35649	-19.25736	0.03477	0.15981	0.06397	-0.01265	-0.01003	0.02423	60.77230	-4.63489	1.62697	-0.06109	0.06677	0.05286	0.00781	0.00139	-0.00205	38.99214
473			4.72000	29.05272	7.02362	7.38848	0.00264	0.00030	0.00568	-0.00043	0.00002	0.00099	16.64734	-2.56651	3.38004	0.84588	0.05229	0.01337	-0.08627	0.00121	-0.00035	137.06305	9.46807	-20.96595	-0.13247	-0.04046	-0.01815	0.02134	-0.00004	0.00148	28.94812	-7.43079	-19.06007	0.03396	0.15795	0.06298	-0.01158	-0.00768	0.02128	60.83886	-4.60866	1.65976	-0.05939	0.06395	0.05052	0.00563	0.00213	-0.00525	39.01443
474			4.73000	29.14644	6.94098	7.32224	0.00268	0.00029	0.00557	-0.00036	0.00002	0.00094	16.70488	-2.58126	3.38808	0.84059	0.05182	0.01329	-0.08333	0.00204	0.00027	137.13338	9.46182	-20.99656	-0.13129	-0.03941	-0.01720	0.01364	-0.00212	0.00025	29.11407	-7.49498	-18.88844	0.03248	0.15544	0.06225	-0.01021	-0.00788	0.01830	60.88826	-4.54942	1.71858	-0.05912	0.06101	0.04877	0.00379	0.00257	-0.00860	39.02608
475			4.74000	29.22255	6.85831	7.25930	0.00272	0.00028	0.00542	-0.00028	0.00002	0.00087	16.76049	-2.61659	3.37049	0.83391	0.05181	0.01337	-0.08156	0.00334	0.00100	137.17311	9.50169	-21.02095	-0.13005	-0.03846	-0.01618	0.00721	-0.00372	-0.00061	29.26575	-7.54383	-18.73466	0.03660	0.15334	0.06224	-0.01045	-0.00991	0.01634	60.92355	-4.45570	1.80073	-0.06020	0.05768	0.04714	0.00263	0.00258	-0.01124	39.02360
476			4.75000	29.28070	6.77788	7.20092	0.00277	0.00027	0.00525	-0.00021	0.00002	0.00079	16.81415	-2.67668	3.32731	0.82676	0.05129	0.01375	-0.07809	0.00468	0.00170	137.18959	9.57251	-21.04098	-0.12890	-0.03763	-0.01514	0.00305	-0.00437	-0.00100	29.40159	-7.57741	-18.58708	0.04560	0.14931	0.06135	-0.01174	-0.01230	0.01528	60.95221	-4.33563	1.89668	-0.06205	0.05406	0.04537	0.00253	0.00215	-0.01230	39.00694
477			4.76000	29.32087	6.70278	7.14915	0.00282	0.00027	0.00510	-0.00013	0.00002	0.00068	16.86378	-2.75762	3.26537	0.82331	0.05059	0.01405	-0.07013	0.00554	0.00212	137.19435	9.65092	-21.05638	-0.12799	-0.03692	-0.01417	0.00119	-0.00395	-0.00100	29.52166	-7.60165	-18.43704	0.04895	0.14282	0.05826	-0.01132	-0.01300	0.01456	60.98470	-4.20626	1.99187	-0.06290	0.05100	0.04427	0.00346	0.00148	-0.01179	38.97909
478			4.77000	29.34327	6.63581	7.10579	0.00287	0.00026	0.00499	-0.00005	0.00002	0.00055	16.90552	-2.84691	3.19792	0.82257	0.04994	0.01431	-0.05669	0.00558	0.00214	137.19623	9.71771	-21.06520	-0.12743	-0.03643	-0.01347	0.00055	-0.00286	-0.00083	29.62652	-7.62778	-18.28380	0.04924	0.13668	0.05491	-0.01018	-0.01124	0.01415	61.02835	-4.08473	2.07427	-0.06182	0.04897	0.04383	0.00477	0.00079	-0.01023	38.94411
479			4.78000	29.34870	6.57960	7.07175	0.00291	0.00025	0.00496	0.00003	0.00001	0.00043	16.93647	-2.92996	3.13849	0.82343	0.04934	0.01441	-0.04068	0.00488	0.00178	137.19768	9.76476	-21.06600	-0.12747	-0.03623	-0.01309	-0.00004	-0.00163	-0.00064	29.71793	-7.66571	-18.13105	0.05098	0.13097	0.05212	-0.00949	-0.00802	0.01387	61.08362	-3.98114	2.13808	-0.05926	0.04783	0.04361	0.00570	0.00018	-0.00820	38.90605
480			4.79000	29.33916	6.53664	7.04686	0.00293	0.00025	0.00502	0.00009	0.00001	0.00031	16.95692	-2.99662	3.09553	0.82396	0.04968	0.01460	-0.02646	0.00386	0.00121	137.19685	9.79351	-21.05938	-0.12812	-0.03633	-0.01307	-0.00119	-0.00068	-0.00049	29.79943	-7.71803	-17.98143	0.05554	0.12484	0.04932	-0.00953	-0.00499	0.01336	61.14619	-3.89810	2.18255	-0.05624	0.04732	0.04337	0.00593	-0.00040	-0.00619	38.86879
481			4.80000	29.31795	6.50871	7.03028	0.00294	0.00025	0.00514	0.00014	0.00001	0.00019	16.96988	-3.04283	3.07336	0.82341	0.05046	0.01479	-0.01690	0.00279	0.00053	137.18999	9.80986	-21.04856	-0.12927	-0.03673	-0.01337	-0.00280	-0.00008	-0.00037	29.87496	-7.78025	-17.83615	0.05731	0.11928	0.04639	-0.00933	-0.00315	0.01245	61.20937	-3.83318	2.20874	-0.05380	0.04717	0.04294	0.00563	-0.00105	-0.00435	38.83524
482			4.81000	29.28875	6.49586	7.02080	0.00294	0.00027	0.00529	0.00017	0.00000	0.00008	16.97936	-3.06916	3.07483	0.82259	0.05071	0.01510	-0.01220	0.00188	-0.00022	137.17570	9.81689	-21.03754	-0.13067	-0.03734	-0.01387	-0.00416	0.00040	-0.00019	29.94753	-7.84498	-17.69712	0.05267	0.11771	0.04472	-0.00828	-0.00247	0.01143	61.26841	-3.78421	2.21621	-0.05244	0.04726	0.04239	0.00520	-0.00181	-0.00251	38.80680
483			4.82000	29.25475	6.49581	7.01720	0.00294	0.00029	0.00543	0.00018	-0.00000	-0.00001	16.98842	-3.07846	3.10197	0.82166	0.05138	0.01604	-0.01090	0.00126	-0.00105	137.15697	9.81172	-21.02814	-0.13211	-0.03801	-0.01445	-0.00487	0.00096	0.00006	30.01855	-7.90561	-17.56794	0.04691	0.12089	0.04491	-0.00714	-0.00248	0.01045	61.32261	-3.75255	2.20281	-0.05132	0.04773	0.04208	0.00475	-0.00268	-0.00066	38.78325
484			4.83000	29.21775	6.50439	7.01888	0.00295	0.00031	0.00555	0.00019	-0.00000	-0.00009	16.99886	-3.07422	3.15487	0.82185	0.05151	0.01682	-0.01173	0.00094	-0.00186	137.13631	9.79249	-21.02091	-0.13344	-0.03862	-0.01498	-0.00551	0.00140	0.00029	30.08820	-7.95795	-17.45226	0.04272	0.12245	0.04456	-0.00626	-0.00285	0.00911	61.37132	-3.73749	2.16831	-0.04971	0.04880	0.04249	0.00403	-0.00359	0.00079	38.76340
485			4.84000	29.17876	6.51701	7.02574	0.00294	0.00033	0.00566	0.00020	-0.00000	-0.00014	17.01160	-3.06140	3.22926	0.82347	0.05244	0.01817	-0.01429	0.00097	-0.00257	137.11166	9.76610	-21.01625	-0.13456	-0.03910	-0.01545	-0.00682	0.00139	0.00040	30.15619	-8.00002	-17.34970	0.04082	0.12432	0.04405	-0.00574	-0.00372	0.00791	61.40997	-3.73093	2.11850	-0.04844	0.04990	0.04284	0.00292	-0.00439	0.00140	38.74597
486			4.85000	29.13852	6.53053	7.03744	0.00292	0.00034	0.00575	0.00020	-0.00000	-0.00019	17.02736	-3.04702	3.31638	0.82531	0.05251	0.02028	-0.01774	0.00132	-0.00312	137.07930	9.74264	-21.01455	-0.13540	-0.03939	-0.01577	-0.00847	0.00109	0.00036	30.22181	-8.03172	-17.25513	0.04371	0.12791	0.04441	-0.00583	-0.00502	0.00730	61.43342	-3.72217	2.06162	-0.04851	0.05036	0.04241	0.00169	-0.00491	0.00128	38.72913
487			4.86000	29.09770	6.54409	7.05304	0.00289	0.00035	0.00582	0.00020	-0.00000	-0.00022	17.04564	-3.03739	3.40635	0.82677	0.05233	0.02283	-0.02011	0.00185	-0.00338	137.04041	9.72514	-21.01374	-0.13589	-0.03950	-0.01597	-0.00939	0.00097	0.00026	30.28287	-8.05592	-17.16248	0.04926	0.13293	0.04551	-0.00604	-0.00626	0.00724	61.44255	-3.70798	2.00355	-0.04939	0.05025	0.04138	0.00075	-0.00499	0.00104	38.71037
488			4.87000	29.05697	6.55869	7.07156	0.00286	0.00035	0.00586	0.00019	-0.00000	-0.00026	17.06449	-3.03601	3.49090	0.82684	0.05121	0.02473	-0.01996	0.00231	-0.00320	137.00099	9.70915	-21.00925	-0.13618	-0.03939	-0.01599	-0.00909	0.00124	0.00016	30.33615	-8.07701	-17.06862	0.05648	0.13536	0.04614	-0.00603	-0.00689	0.00732	61.44333	-3.69314	1.94751	-0.05005	0.04992	0.04042	0.00026	-0.00458	0.00103	38.68639
489			4.88000	29.01725	6.57649	7.09281	0.00283	0.00034	0.00588	0.00018	-0.00000	-0.00031	17.08165	-3.04338	3.56359	0.83059	0.05066	0.02613	-0.01774	0.00256	-0.00267	136.96666	9.69092	-20.99730	-0.13635	-0.03910	-0.01586	-0.00795	0.00169	0.00006	30.37871	-8.09734	-16.97430	0.05612	0.13554	0.04480	-0.00485	-0.00696	0.00689	61.44168	-3.68337	1.89700	-0.05044	0.04938	0.03952	0.00012	-0.00375	0.00116	38.65412
490			4.89000	28.97964	6.60047	7.11786	0.00280	0.00034	0.00588	0.00016	-0.00001	-0.00039	17.09582	-3.05691	3.62008	0.83885	0.05174	0.02736	-0.01515	0.00253	-0.00196	136.93942	9.66978	-20.97820	-0.13651	-0.03875	-0.01568	-0.00663	0.00202	0.00003	30.40936	-8.11540	-16.88498	0.05040	0.13589	0.04283	-0.00320	-0.00685	0.00577	61.44004	-3.68106	1.85495	-0.05115	0.04846	0.03821	0.00009	-0.00277	0.00126	38.61098
491			4.90000	28.94436	6.63386	7.14821	0.00275	0.00034	0.00589	0.00015	-0.00001	-0.00050	17.10741	-3.07283	3.65871	0.84577	0.05258	0.02811	-0.01463	0.00229	-0.00111	136.91774	9.64597	-20.95727	-0.13665	-0.03853	-0.01562	-0.00567	0.00201	0.00012	30.42838	-8.12568	-16.81015	0.04907	0.13446	0.04096	-0.00192	-0.00715	0.00389	61.43886	-3.68518	1.82131	-0.05253	0.04745	0.03657	0.00006	-0.00203	0.00122	38.55488
492			4.91000	28.91034	6.67941	7.18504	0.00270	0.00034	0.00591	0.00014	-0.00002	-0.00063	17.11876	-3.09134	3.67832	0.85014	0.05244	0.02847	-0.01840	0.00224	-0.00010	136.89766	9.61992	-20.94336	-0.13676	-0.03849	-0.01577	-0.00547	0.00150	0.00038	30.43642	-8.11801	-16.75893	0.04992	0.13132	0.03886	-0.00066	-0.00884	0.00132	61.43737	-3.69129	1.79336	-0.05397	0.04695	0.03522	-0.00008	-0.00176	0.00093	38.48363
493			4.92000	28.87553	6.73877	7.22942	0.00262	0.00034	0.00594	0.00014	-0.00002	-0.00077	17.13318	-3.11846	3.67698	0.85062	0.05271	0.02886	-0.02594	0.00270	0.00106	136.87370	9.59436	-20.94675	-0.13680	-0.03865	-0.01612	-0.00618	0.00040	0.00076	30.43320	-8.07895	-16.73667	0.05296	0.13070	0.03854	0.00084	-0.01242	-0.00171	61.43386	-3.69116	1.76914	-0.05509	0.04756	0.03517	-0.00041	-0.00187	0.00020	38.39507
494			4.93000	28.83785	6.81284	7.28197	0.00253	0.00035	0.00598	0.00015	-0.00003	-0.00092	17.15243	-3.15996	3.65523	0.84840	0.05170	0.02865	-0.03342	0.00340	0.00209	136.84062	9.57444	-20.97491	-0.13686	-0.03895	-0.01655	-0.00744	-0.00110	0.00118	30.41665	-7.99839	-16.74753	0.05706	0.13160	0.03999	0.00292	-0.01669	-0.00539	61.42598	-3.67545	1.75054	-0.05650	0.04900	0.03629	-0.00092	-0.00212	-0.00100	38.28766
495			4.94000	28.79626	6.90178	7.34265	0.00244	0.00036	0.00601	0.00015	-0.00003	-0.00107	17.17513	-3.21502	3.61927	0.84746	0.05047	0.02837	-0.03711	0.00393	0.00267	136.79765	9.56225	-21.02965	-0.13706	-0.03934	-0.01696	-0.00821	-0.00248	0.00161	30.38288	-7.87545	-16.79687	0.05723	0.13299	0.04117	0.00536	-0.01996	-0.00939	61.41349	-3.63972	1.74077	-0.05897	0.05072	0.03808	-0.00129	-0.00220	-0.00237	38.16057
496			4.95000	28.75129	7.00379	7.40986	0.00237	0.00037	0.00606	0.00015	-0.00004	-0.00117	17.19831	-3.27694	3.57852	0.84884	0.04912	0.02771	-0.03595	0.00401	0.00264	136.75029	9.55264	-21.10530	-0.13763	-0.03978	-0.01725	-0.00776	-0.00314	0.00199	30.32837	-7.71786	-16.88736	0.05534	0.13399	0.04219	0.00770	-0.02114	-0.01315	61.40038	-3.58906	1.74094	-0.06237	0.05252	0.04046	-0.00120	-0.00197	-0.00341	38.01436
497			4.96000	28.70464	7.11358	7.47986	0.00233	0.00038	0.00609	0.00015	-0.00004	-0.00119	17.21927	-3.33677	3.54239	0.85136	0.04652	0.02655	-0.03052	0.00349	0.00205	136.70641	9.53748	-21.19026	-0.13862	-0.04018	-0.01735	-0.00620	-0.00290	0.00222	30.25284	-7.53903	-17.01601	0.05617	0.13402	0.04356	0.01010	-0.01975	-0.01629	61.39195	-3.53426	1.74933	-0.06623	0.05412	0.04301	-0.00058	-0.00147	-0.00379	37.85204
498			4.97000	28.65911	7.22103	7.54699	0.00232	0.00039	0.00612	0.00014	-0.00004	-0.00110	17.23594	-3.38520	3.51911	0.85387	0.04455	0.02607	-0.02189	0.00256	0.00112	136.67160	9.51257	-21.27087	-0.13978	-0.04042	-0.01728	-0.00414	-0.00195	0.00219	30.15996	-7.35604	-17.17505	0.05812	0.13622	0.04551	0.01212	-0.01619	-0.01852	61.39168	-3.48551	1.76206	-0.06979	0.05517	0.04507	0.00042	-0.00091	-0.00338	37.67976
499			4.98000	28.61769	7.31501	7.60580	0.00234	0.00039	0.00611	0.00013	-0.00003	-0.00093	17.24703	-3.41428	3.51486	0.85392	0.04356	0.02707	-0.01179	0.00148	0.00000	136.64838	9.47802	-21.33586	-0.14055	-0.04029	-0.01700	-0.00200	-0.00065	0.00196	30.05705	-7.18701	-17.35360	0.05873	0.14077	0.04690	0.01291	-0.01104	-0.01906	61.40033	-3.44990	1.77394	-0.07215	0.05520	0.04595	0.00153	-0.00048	-0.00225	37.50611
500			4.99000	28.58216	7.38932	7.65415	0.00237	0.00039	0.00608	0.00011	-0.00002	-0.00073	17.25246	-3.42245	3.53063	0.85084	0.04303	0.02819	-0.00281	0.00059	-0.00107	136.63715	9.43540	-21.38106	-0.14073	-0.03983	-0.01662	0.00005	0.00059	0.00169	29.95335	-7.04492	-17.53601	0.05820	0.14350	0.04694	0.01231	-0.00584	-0.01750	61.41703	-3.43140	1.78015	-0.07319	0.05429	0.04555	0.00251	-0.00030	-0.00072	37.34082
501			5.00000	28.55208	7.44421	7.69372	0.00240	0.00039	0.00602	0.00010	-0.00002	-0.00057	17.25359	-3.41637	3.56119	0.85107	0.04235	0.02880	0.00311	0.00012	-0.00179	136.63660	9.38558	-21.41001	-0.14048	-0.03927	-0.01629	0.00183	0.00151	0.00153	29.85762	-6.93325	-17.70311	0.05105	0.14222	0.04435	0.00953	-0.00244	-0.01390	61.43976	-3.43107	1.77701	-0.07321	0.05305	0.04443	0.00319	-0.00036	0.00087	37.19226
502			5.01000	28.52518	7.48356	7.72748	0.00241	0.00039	0.00597	0.00009	-0.00001	-0.00046	17.25237	-3.40447	3.59956	0.85096	0.04128	0.02899	0.00587	-0.00000	-0.00213	136.64415	9.32953	-21.42975	-0.14008	-0.03882	-0.01613	0.00318	0.00201	0.00150	29.77614	-6.84905	-17.83993	0.04113	0.14069	0.04179	0.00626	-0.00116	-0.01017	61.46598	-3.44739	1.76264	-0.07266	0.05201	0.04307	0.00352	-0.00062	0.00220	37.06557
503			5.02000	28.49907	7.51174	7.75766	0.00240	0.00038	0.00592	0.00010	-0.00001	-0.00038	17.25046	-3.39132	3.64170	0.84767	0.04063	0.02873	0.00621	0.00000	-0.00231	136.65657	9.26923	-21.44744	-0.13953	-0.03855	-0.01616	0.00388	0.00207	0.00155	29.71169	-6.78655	-17.94216	0.03796	0.14094	0.04169	0.00439	-0.00124	-0.00760	61.49290	-3.47601	1.73688	-0.07177	0.05167	0.04220	0.00347	-0.00104	0.00308	36.96169
504			5.03000	28.47196	7.53268	7.78534	0.00235	0.00038	0.00589	0.00010	-0.00000	-0.00033	17.24919	-3.37719	3.68776	0.84524	0.04021	0.02795	0.00465	0.00001	-0.00249	136.66985	9.20925	-21.46824	-0.13891	-0.03848	-0.01639	0.00367	0.00168	0.00158	29.66472	-6.73672	-18.01754	0.04244	0.14069	0.04284	0.00346	-0.00240	-0.00632	61.51768	-3.50989	1.70244	-0.07069	0.05234	0.04233	0.00299	-0.00148	0.00336	36.87938
505			5.04000	28.44327	7.54940	7.81079	0.00229	0.00037	0.00587	0.00010	-0.00000	-0.00030	17.24991	-3.36130	3.73940	0.84386	0.04023	0.02748	0.00158	0.00002	-0.00274	136.67934	9.15677	-21.49431	-0.13821	-0.03856	-0.01674	0.00258	0.00096	0.00151	29.63438	-6.68588	-18.08040	0.05051	0.14128	0.04456	0.00274	-0.00502	-0.00650	61.53699	-3.54054	1.66494	-0.06989	0.05379	0.04339	0.00219	-0.00175	0.00305	36.81635
506			5.05000	28.41329	7.56412	7.83477	0.00222	0.00037	0.00587	0.00011	-0.00000	-0.00029	17.25345	-3.34380	3.79710	0.84176	0.03923	0.02680	-0.00169	-0.00004	-0.00302	136.68234	9.11770	-21.52435	-0.13740	-0.03877	-0.01724	0.00119	0.00019	0.00131	29.61719	-6.61863	-18.14365	0.05711	0.14089	0.04583	0.00219	-0.00886	-0.00790	61.54922	-3.56297	1.63113	-0.06987	0.05565	0.04488	0.00139	-0.00165	0.00240	36.76880
507			5.06000	28.38256	7.57861	7.85872	0.00216	0.00037	0.00589	0.00010	-0.00000	-0.00029	17.25937	-3.32186	3.86252	0.84229	0.03699	0.02610	-0.00322	-0.00038	-0.00354	136.67975	9.09286	-21.55450	-0.13667	-0.03913	-0.01783	-0.00000	-0.00037	0.00102	29.60626	-6.52557	-18.21745	0.05640	0.13976	0.04578	0.00212	-0.01229	-0.01007	61.55609	-3.57818	1.60588	-0.07057	0.05771	0.04664	0.00078	-0.00108	0.00171	36.73040
508			5.07000	28.35159	7.59373	7.88396	0.00211	0.00038	0.00592	0.00010	-0.00000	-0.00031	17.26623	-3.28638	3.94233	0.84277	0.03542	0.02569	-0.00185	-0.00113	-0.00454	136.67351	9.08068	-21.58005	-0.13603	-0.03959	-0.01847	-0.00080	-0.00058	0.00066	29.59344	-6.40649	-18.31405	0.05222	0.14025	0.04590	0.00275	-0.01373	-0.01298	61.55948	-3.58979	1.59221	-0.07195	0.05966	0.04842	0.00040	-0.00010	0.00124	36.69278
509			5.08000	28.32105	7.60970	7.91093	0.00206	0.00038	0.00596	0.00009	-0.00000	-0.00033	17.27232	-3.22675	4.04537	0.83961	0.03402	0.02457	0.00171	-0.00207	-0.00567	136.66643	9.07712	-21.59634	-0.13559	-0.04005	-0.01904	-0.00087	-0.00030	0.00033	29.57139	-6.26801	-18.44516	0.04826	0.13919	0.04603	0.00390	-0.01284	-0.01604	61.56146	-3.60315	1.59020	-0.07422	0.06068	0.04911	0.00035	0.00100	0.00133	36.64763
510			5.09000	28.29190	7.62559	7.93924	0.00203	0.00039	0.00600	0.00009	-0.00000	-0.00034	17.27691	-3.14111	4.17462	0.83421	0.02962	0.02126	0.00523	-0.00245	-0.00593	136.66289	9.07308	-21.60085	-0.13519	-0.04042	-0.01953	-0.00011	0.00048	0.00018	29.53316	-6.11751	-18.61084	0.04711	0.13181	0.04550	0.00563	-0.01116	-0.01797	61.56496	-3.62604	1.59405	-0.07604	0.06104	0.04902	0.00065	0.00183	0.00216	36.58685
511			5.10000	28.26503	7.64073	7.96796	0.00202	0.00039	0.00603	0.00008	0.00000	-0.00033	17.28028	-3.04127	4.32294	0.82869	0.02505	0.01749	0.00731	-0.00213	-0.00529	136.66579	9.05997	-21.59475	-0.13486	-0.04065	-0.01990	0.00075	0.00138	0.00020	29.47144	-5.96054	-18.79300	0.04719	0.12561	0.04637	0.00783	-0.01102	-0.01851	61.57170	-3.66396	1.59634	-0.07630	0.06131	0.04889	0.00085	0.00226	0.00336	36.50352
512			5.11000	28.24049	7.65495	7.99558	0.00202	0.00039	0.00604	0.00007	0.00000	-0.00031	17.28283	-2.94513	4.47729	0.82537	0.02099	0.01660	0.00841	-0.00142	-0.00493	136.67215	9.03699	-21.58219	-0.13474	-0.04070	-0.02008	0.00067	0.00198	0.00027	29.37945	-5.80493	-18.96139	0.04585	0.13125	0.05058	0.00992	-0.01318	-0.01759	61.57769	-3.71535	1.59374	-0.07550	0.06143	0.04863	0.00035	0.00241	0.00434	36.39229
513			5.12000	28.21789	7.66837	8.02022	0.00202	0.00039	0.00604	0.00007	-0.00000	-0.00027	17.28415	-2.86594	4.62539	0.82682	0.01931	0.01992	0.00969	-0.00082	-0.00541	136.67580	9.00872	-21.56747	-0.13483	-0.04051	-0.02000	-0.00057	0.00215	0.00033	29.25315	-5.66475	-19.08524	0.04357	0.14595	0.05489	0.01153	-0.01611	-0.01338	61.57644	-3.77539	1.58710	-0.07487	0.06106	0.04791	-0.00088	0.00244	0.00490	36.25105
514			5.13000	28.19671	7.68068	8.04044	0.00202	0.00039	0.00601	0.00006	-0.00000	-0.00022	17.28357	-2.80638	4.76018	0.82879	0.01819	0.02359	0.01143	-0.00042	-0.00567	136.67175	8.97990	-21.55379	-0.13505	-0.04010	-0.01966	-0.00253	0.00195	0.00036	29.09427	-5.55794	-19.14416	0.04335	0.15399	0.05514	0.01305	-0.01612	-0.00599	61.56324	-3.84019	1.57817	-0.07509	0.06007	0.04665	-0.00252	0.00240	0.00508	36.08242
515			5.14000	28.17675	7.69134	8.05620	0.00201	0.00039	0.00598	0.00006	-0.00000	-0.00018	17.28088	-2.75886	4.88077	0.82899	0.01439	0.02490	0.01284	-0.00028	-0.00536	136.65799	8.95370	-21.54422	-0.13534	-0.03953	-0.01915	-0.00451	0.00146	0.00042	28.91305	-5.49922	-19.13579	0.04543	0.14975	0.05144	0.01422	-0.01193	0.00117	61.53666	-3.90685	1.56786	-0.07615	0.05860	0.04491	-0.00422	0.00222	0.00496	35.89521
516			5.15000	28.15795	7.70057	8.06916	0.00200	0.00039	0.00593	0.00006	-0.00000	-0.00016	17.27687	-2.71204	4.98921	0.83222	0.01142	0.02507	0.01270	-0.00035	-0.00497	136.63528	8.93193	-21.54275	-0.13561	-0.03898	-0.01863	-0.00600	0.00077	0.00051	28.72922	-5.49051	-19.07677	0.04642	0.14281	0.04749	0.01346	-0.00635	0.00531	61.49828	-3.97215	1.55586	-0.07748	0.05717	0.04329	-0.00567	0.00188	0.00464	35.70556
517			5.16000	28.14025	7.70922	8.08153	0.00198	0.00039	0.00588	0.00005	-0.00000	-0.00016	17.27318	-2.65744	5.08737	0.83536	0.00978	0.02437	0.01058	-0.00050	-0.00459	136.60608	8.91551	-21.55174	-0.13585	-0.03856	-0.01817	-0.00678	0.00005	0.00062	28.56757	-5.51615	-18.99817	0.04989	0.13789	0.04596	0.01163	-0.00184	0.00601	61.45106	-4.03277	1.54234	-0.07885	0.05606	0.04210	-0.00670	0.00149	0.00417	35.53337
518			5.17000	28.12348	7.71823	8.09506	0.00195	0.00039	0.00582	0.00005	-0.00000	-0.00018	17.27112	-2.59187	5.17792	0.83568	0.00737	0.02240	0.00739	-0.00052	-0.00409	136.57375	8.90407	-21.57056	-0.13604	-0.03829	-0.01780	-0.00691	-0.00055	0.00071	28.44877	-5.54883	-18.93724	0.05332	0.13296	0.04597	0.00836	0.00025	0.00348	61.39904	-4.08625	1.52829	-0.08032	0.05518	0.04119	-0.00722	0.00108	0.00357	35.39591
519			5.18000	28.10669	7.72839	8.11063	0.00191	0.00039	0.00575	0.00005	-0.00000	-0.00020	17.27103	-2.51821	5.26355	0.83344	0.00363	0.01978	0.00424	-0.00029	-0.00353	136.54091	8.89578	-21.59698	-0.13617	-0.03813	-0.01750	-0.00670	-0.00092	0.00080	28.38065	-5.55951	-18.92258	0.05422	0.12678	0.04586	0.00446	-0.00066	-0.00130	61.34601	-4.13060	1.51441	-0.08188	0.05447	0.04046	-0.00730	0.00063	0.00289	35.30031
520			5.19000	28.08832	7.74032	8.12864	0.00186	0.00039	0.00568	0.00006	-0.00000	-0.00023	17.27267	-2.44324	5.34574	0.83120	0.00040	0.01826	0.00193	-0.00003	-0.00316	136.50845	8.88785	-21.62844	-0.13630	-0.03804	-0.01724	-0.00653	-0.00104	0.00088	28.35693	-5.52817	-18.96309	0.05404	0.12259	0.04551	0.00142	-0.00349	-0.00641	61.29489	-4.16436	1.50062	-0.08314	0.05412	0.04021	-0.00706	0.00017	0.00219	35.24247
521			5.20000	28.06698	7.75514	8.14929	0.00180	0.00038	0.00561	0.00006	-0.00000	-0.00026	17.27531	-2.37197	5.42591	0.82900	-0.00030	0.01838	0.00131	0.00002	-0.00309	136.47600	8.87829	-21.66167	-0.13643	-0.03795	-0.01702	-0.00671	-0.00094	0.00089	28.36268	-5.45410	-19.04970	0.05514	0.12254	0.04564	-0.00028	-0.00618	-0.01019	61.24681	-4.18702	1.48757	-0.08387	0.05423	0.04056	-0.00670	-0.00017	0.00147	35.21023
522			5.21000	28.04198	7.77379	8.17256	0.00175	0.00038	0.00555	0.00007	-0.00000	-0.00030	17.27746	-2.30630	5.50484	0.82924	-0.00139	0.01874	0.00313	0.00009	-0.00303	136.44225	8.86696	-21.69231	-0.13663	-0.03786	-0.01685	-0.00726	-0.00066	0.00082	28.38157	-5.35575	-19.16166	0.05697	0.12229	0.04541	-0.00087	-0.00701	-0.01147	61.20172	-4.19909	1.47750	-0.08442	0.05462	0.04123	-0.00639	-0.00025	0.00074	35.19043
523			5.22000	28.01371	7.79724	8.19815	0.00170	0.00038	0.00552	0.00008	-0.00001	-0.00034	17.27724	-2.24724	5.58114	0.83012	-0.00170	0.01919	0.00700	0.00009	-0.00290	136.40671	8.85445	-21.71635	-0.13688	-0.03774	-0.01673	-0.00781	-0.00021	0.00069	28.40116	-5.25874	-19.27400	0.06243	0.12179	0.04527	-0.00079	-0.00588	-0.01027	61.15906	-4.20253	1.47307	-0.08521	0.05488	0.04163	-0.00611	-0.00005	0.00014	35.17329
524			5.23000	27.98321	7.82577	8.22555	0.00167	0.00037	0.00552	0.00008	-0.00001	-0.00037	17.27359	-2.19604	5.65212	0.83165	-0.00247	0.01913	0.01116	0.00011	-0.00260	136.37088	8.83903	-21.73123	-0.13716	-0.03753	-0.01659	-0.00793	0.00041	0.00058	28.41465	-5.18347	-19.36481	0.06598	0.11839	0.04389	-0.00032	-0.00367	-0.00706	61.11940	-4.20200	1.47473	-0.08622	0.05467	0.04140	-0.00565	0.00032	-0.00012	35.15350
525			5.24000	27.95175	7.85842	8.25389	0.00165	0.00038	0.00554	0.00008	-0.00001	-0.00039	17.26704	-2.15416	5.71570	0.83126	-0.00286	0.01918	0.01399	0.00009	-0.00229	136.33723	8.81755	-21.73709	-0.13756	-0.03723	-0.01641	-0.00760	0.00102	0.00053	28.41997	-5.13982	-19.41982	0.06815	0.11542	0.04246	0.00010	-0.00146	-0.00329	61.08447	-4.20295	1.48053	-0.08682	0.05431	0.04103	-0.00500	0.00070	-0.00009	35.12945
526			5.25000	27.92109	7.89223	8.28150	0.00163	0.00038	0.00557	0.00007	-0.00001	-0.00037	17.25884	-2.12117	5.77248	0.82985	-0.00307	0.01924	0.01555	0.00007	-0.00205	136.30675	8.79076	-21.73629	-0.13804	-0.03682	-0.01614	-0.00723	0.00131	0.00048	28.41936	-5.12837	-19.43638	0.06744	0.11341	0.04131	0.00014	0.00044	-0.00005	61.05446	-4.20709	1.48894	-0.08705	0.05383	0.04063	-0.00446	0.00094	-0.00008	35.10294
527			5.26000	27.89332	7.92231	8.30640	0.00163	0.00038	0.00561	0.00006	-0.00001	-0.00031	17.24962	-2.09456	5.82517	0.82862	-0.00354	0.01951	0.01726	0.00005	-0.00194	136.27779	8.76459	-21.73343	-0.13863	-0.03632	-0.01575	-0.00716	0.00108	0.00039	28.41786	-5.14309	-19.42304	0.06738	0.11268	0.04071	-0.00033	0.00198	0.00206	61.02715	-4.21072	1.49909	-0.08715	0.05336	0.04047	-0.00429	0.00092	-0.00033	35.07851
528			5.27000	27.87052	7.94327	8.32686	0.00163	0.00039	0.00563	0.00005	-0.00000	-0.00022	17.23879	-2.07114	5.87665	0.82714	-0.00292	0.02030	0.01986	0.00003	-0.00198	136.24809	8.74669	-21.73308	-0.13920	-0.03586	-0.01534	-0.00733	0.00044	0.00024	28.42131	-5.17362	-19.39489	0.06844	0.11300	0.04024	-0.00135	0.00293	0.00280	60.99966	-4.20846	1.51076	-0.08755	0.05314	0.04079	-0.00445	0.00071	-0.00082	35.06174
529			5.28000	27.85401	7.95075	8.34167	0.00164	0.00039	0.00564	0.00003	0.00000	-0.00010	17.22583	-2.04870	5.92790	0.82529	-0.00253	0.02072	0.02214	0.00002	-0.00192	136.21690	8.74185	-21.73685	-0.13965	-0.03549	-0.01494	-0.00760	-0.00036	0.00003	28.43540	-5.20718	-19.36677	0.06732	0.11179	0.03920	-0.00284	0.00253	0.00244	60.97076	-4.19787	1.52372	-0.08783	0.05329	0.04167	-0.00474	0.00046	-0.00144	35.05793
530			5.29000	27.84423	7.94201	8.35051	0.00164	0.00039	0.00562	0.00002	0.00001	0.00003	17.21157	-2.02978	5.97502	0.82299	-0.00233	0.02145	0.02217	0.00001	-0.00165	136.18420	8.75326	-21.74318	-0.13998	-0.03526	-0.01459	-0.00806	-0.00122	-0.00028	28.46502	-5.23041	-19.34432	0.06372	0.11107	0.03787	-0.00451	0.00047	0.00172	60.93988	-4.17875	1.53875	-0.08782	0.05392	0.04314	-0.00519	0.00035	-0.00222	35.07109
531			5.30000	27.84085	7.91603	8.35356	0.00165	0.00038	0.00557	0.00000	0.00002	0.00015	17.19793	-2.02012	6.01157	0.82081	-0.00228	0.02233	0.01970	-0.00002	-0.00117	136.14912	8.78567	-21.74857	-0.14009	-0.03519	-0.01432	-0.00881	-0.00210	-0.00072	28.51244	-5.23626	-19.32312	0.06079	0.11068	0.03660	-0.00612	-0.00218	0.00133	60.90565	-4.14985	1.55896	-0.08797	0.05438	0.04416	-0.00582	0.00040	-0.00322	35.10248
532			5.31000	27.84302	7.87315	8.35127	0.00165	0.00037	0.00552	-0.00001	0.00003	0.00027	17.18620	-2.02118	6.03522	0.81935	-0.00129	0.02332	0.01648	-0.00002	-0.00067	136.11124	8.84221	-21.74919	-0.13997	-0.03528	-0.01417	-0.00967	-0.00290	-0.00123	28.57611	-5.23045	-19.29669	0.06001	0.11205	0.03633	-0.00760	-0.00370	0.00155	60.86751	-4.10997	1.58686	-0.08842	0.05432	0.04414	-0.00647	0.00056	-0.00425	35.14969
533			5.32000	27.84925	7.81538	8.34418	0.00164	0.00036	0.00545	-0.00002	0.00003	0.00035	17.17619	-2.02833	6.04861	0.81823	0.00138	0.02437	0.01419	0.00002	-0.00034	136.07097	8.92260	-21.74215	-0.13937	-0.03542	-0.01411	-0.01045	-0.00359	-0.00175	28.65206	-5.22644	-19.26183	0.06323	0.11580	0.03769	-0.00923	-0.00327	0.00234	60.82645	-4.05914	1.62327	-0.08854	0.05387	0.04344	-0.00695	0.00078	-0.00525	35.20841
534			5.33000	27.85713	7.74807	8.33385	0.00163	0.00035	0.00537	-0.00002	0.00003	0.00038	17.16706	-2.03447	6.05604	0.81362	0.00212	0.02459	0.01332	0.00001	-0.00024	136.02867	9.02443	-21.72736	-0.13824	-0.03560	-0.01420	-0.01099	-0.00418	-0.00217	28.73618	-5.23615	-19.21850	0.07107	0.11547	0.03821	-0.01126	-0.00094	0.00337	60.78336	-3.99710	1.66915	-0.08808	0.05299	0.04202	-0.00726	0.00104	-0.00613	35.27414
535			5.34000	27.86352	7.68080	8.32374	0.00161	0.00035	0.00530	-0.00001	0.00003	0.00033	17.15788	-2.03269	6.06143	0.80840	0.00145	0.02438	0.01388	-0.00001	-0.00034	135.98503	9.14104	-21.70914	-0.13685	-0.03582	-0.01437	-0.01083	-0.00457	-0.00234	28.82503	-5.26694	-19.16829	0.07298	0.11103	0.03637	-0.01206	0.00230	0.00419	60.73909	-3.92432	1.72473	-0.08797	0.05176	0.04020	-0.00729	0.00126	-0.00668	35.34275
536			5.35000	27.86553	7.62474	8.31831	0.00159	0.00035	0.00526	0.00000	0.00002	0.00022	17.14779	-2.01849	6.06780	0.80490	0.00107	0.02372	0.01511	-0.00003	-0.00051	135.94321	9.25934	-21.69440	-0.13570	-0.03614	-0.01463	-0.00947	-0.00456	-0.00215	28.91601	-5.32061	-19.11381	0.06973	0.10594	0.03413	-0.01167	0.00501	0.00476	60.69645	-3.84472	1.78671	-0.08884	0.05064	0.03865	-0.00671	0.00131	-0.00665	35.41115
537			5.36000	27.86163	7.58660	8.32039	0.00159	0.00035	0.00526	0.00002	0.00002	0.00008	17.13685	-1.99399	6.07505	0.80071	0.00087	0.02293	0.01517	-0.00003	-0.00053	135.90848	9.36225	-21.68813	-0.13502	-0.03646	-0.01482	-0.00683	-0.00397	-0.00161	29.00617	-5.39162	-19.05421	0.06777	0.10194	0.03274	-0.01097	0.00586	0.00539	60.66077	-3.76695	1.84726	-0.09042	0.05008	0.03815	-0.00523	0.00111	-0.00598	35.47653
538			5.37000	27.85225	7.56695	8.33031	0.00159	0.00036	0.00528	0.00003	0.00001	-0.00005	17.12650	-1.96865	6.07993	0.79588	0.00070	0.02183	0.01247	-0.00002	-0.00030	135.88567	9.43544	-21.69198	-0.13472	-0.03665	-0.01488	-0.00344	-0.00290	-0.00083	29.08898	-5.46963	-18.98033	0.06735	0.09999	0.03300	-0.00954	0.00428	0.00669	60.63739	-3.70045	1.89706	-0.09157	0.05027	0.03894	-0.00300	0.00064	-0.00479	35.53371
539			5.38000	27.83890	7.56177	8.34649	0.00159	0.00036	0.00532	0.00003	0.00001	-0.00014	17.11903	-1.95369	6.07910	0.79349	0.00102	0.02114	0.00689	-0.00001	0.00005	135.87642	9.47207	-21.70529	-0.13455	-0.03659	-0.01478	-0.00008	-0.00161	-0.00002	29.15131	-5.54739	-18.87436	0.07085	0.10094	0.03476	-0.00693	0.00089	0.00933	60.62853	-3.65131	1.92928	-0.09187	0.05091	0.04048	-0.00058	-0.00003	-0.00318	35.57187
540			5.39000	27.82372	7.56515	8.36663	0.00160	0.00037	0.00536	0.00004	0.00000	-0.00019	17.11631	-1.95488	6.07276	0.79289	0.00200	0.02120	-0.00026	0.00002	0.00036	135.87929	9.47278	-21.72645	-0.13449	-0.03637	-0.01459	0.00254	-0.00041	0.00067	29.17548	-5.62830	-18.71541	0.07807	0.10326	0.03679	-0.00228	-0.00300	0.01355	60.63297	-3.62160	1.94081	-0.09115	0.05194	0.04237	0.00143	-0.00077	-0.00141	35.57589
541			5.40000	27.80843	7.57130	8.38800	0.00161	0.00037	0.00538	0.00003	0.00000	-0.00019	17.11889	-1.97041	6.06395	0.79003	0.00152	0.02191	-0.00719	0.00004	0.00055	135.89023	9.44455	-21.75296	-0.13452	-0.03612	-0.01442	0.00380	0.00043	0.00113	29.14681	-5.72407	-18.48767	0.08547	0.10551	0.03815	0.00446	-0.00619	0.01864	60.64681	-3.60976	1.93310	-0.08935	0.05325	0.04426	0.00250	-0.00141	0.00014	35.53285
542			5.41000	27.79417	7.57597	8.40799	0.00163	0.00036	0.00538	0.00003	0.00000	-0.00016	17.12612	-1.99520	6.05483	0.78652	-0.00055	0.02300	-0.01285	-0.00002	0.00071	135.90254	9.40049	-21.78223	-0.13461	-0.03593	-0.01432	0.00326	0.00070	0.00128	29.06329	-5.84217	-18.19103	0.09065	0.10738	0.03871	0.01101	-0.00842	0.02280	60.66328	-3.60981	1.91260	-0.08705	0.05467	0.04589	0.00229	-0.00174	0.00095	35.44062
543			5.42000	27.78116	7.57718	8.42446	0.00163	0.00036	0.00536	0.00003	0.00000	-0.00011	17.13693	-2.02635	6.04427	0.78398	-0.00254	0.02449	-0.01692	-0.00012	0.00093	135.90840	9.35727	-21.81157	-0.13473	-0.03580	-0.01425	0.00118	0.00044	0.00114	28.94274	-5.97327	-17.85088	0.09339	0.11041	0.03922	0.01389	-0.01006	0.02411	60.67416	-3.61259	1.88949	-0.08570	0.05542	0.04645	0.00105	-0.00167	0.00086	35.31390
544			5.43000	27.76925	7.57485	8.43654	0.00163	0.00035	0.00533	0.00003	0.00000	-0.00007	17.14998	-2.06179	6.03002	0.78212	-0.00374	0.02585	-0.01888	-0.00019	0.00114	135.90332	9.32679	-21.83890	-0.13489	-0.03572	-0.01420	-0.00134	-0.00004	0.00085	28.82313	-6.09181	-17.52032	0.09582	0.11436	0.04037	0.01109	-0.01085	0.02134	60.67482	-3.61137	1.87207	-0.08619	0.05519	0.04572	-0.00041	-0.00127	0.00031	35.18467
545			5.44000	27.75811	7.57040	8.44472	0.00162	0.00035	0.00531	0.00003	0.00000	-0.00003	17.16346	-2.09630	6.01277	0.77916	-0.00491	0.02669	-0.01804	-0.00021	0.00121	135.88878	9.31035	-21.86241	-0.13507	-0.03576	-0.01424	-0.00321	-0.00037	0.00057	28.74796	-6.17031	-17.26442	0.09876	0.11622	0.04102	0.00336	-0.01001	0.01404	60.66700	-3.60640	1.86271	-0.08782	0.05463	0.04461	-0.00141	-0.00073	-0.00011	35.08932
546			5.45000	27.74760	7.56545	8.45014	0.00159	0.00034	0.00532	0.00003	0.00000	-0.00002	17.17523	-2.12341	5.99470	0.77397	-0.00566	0.02690	-0.01460	-0.00015	0.00110	135.86934	9.30325	-21.88065	-0.13526	-0.03595	-0.01444	-0.00416	-0.00048	0.00036	28.74195	-6.19403	-17.12670	0.09771	0.11532	0.04042	-0.00591	-0.00777	0.00464	60.65562	-3.60148	1.86014	-0.08953	0.05431	0.04367	-0.00174	-0.00019	-0.00026	35.04827
547			5.46000	27.73755	7.56148	8.45407	0.00156	0.00034	0.00535	0.00003	0.00000	-0.00002	17.18376	-2.13991	5.97705	0.76760	-0.00667	0.02638	-0.00928	-0.00006	0.00089	135.84837	9.30121	-21.89422	-0.13537	-0.03633	-0.01485	-0.00460	-0.00055	0.00022	28.80072	-6.16578	-17.11103	0.09562	0.11367	0.04011	-0.01265	-0.00489	-0.00357	60.64466	-3.59862	1.86256	-0.09042	0.05464	0.04332	-0.00170	0.00027	-0.00037	35.05740
548			5.47000	27.72777	7.55990	8.45753	0.00153	0.00034	0.00540	0.00002	0.00000	-0.00003	17.18782	-2.14530	5.96083	0.76016	-0.00803	0.02553	-0.00241	0.00006	0.00062	135.82639	9.30383	-21.90536	-0.13547	-0.03685	-0.01542	-0.00504	-0.00078	0.00011	28.90058	-6.10157	-17.19255	0.09634	0.11326	0.04112	-0.01594	-0.00169	-0.00958	60.63469	-3.59571	1.86987	-0.09065	0.05553	0.04357	-0.00173	0.00058	-0.00073	35.09663
549			5.48000	27.71836	7.56185	8.46091	0.00151	0.00035	0.00547	0.00002	-0.00000	-0.00004	17.18631	-2.13987	5.94803	0.75700	-0.00790	0.02492	0.00544	0.00016	0.00034	135.80205	9.31291	-21.91734	-0.13567	-0.03744	-0.01604	-0.00555	-0.00113	0.00002	29.01435	-6.02172	-17.33776	0.09863	0.11422	0.04271	-0.01589	0.00153	-0.01312	60.62407	-3.58790	1.88244	-0.09090	0.05679	0.04451	-0.00191	0.00074	-0.00129	35.14381
550			5.49000	27.70949	7.56724	8.46433	0.00150	0.00036	0.00554	0.00002	-0.00000	-0.00006	17.17877	-2.12725	5.93877	0.75561	-0.00835	0.02371	0.01290	0.00021	0.00020	135.77534	9.32753	-21.93106	-0.13595	-0.03791	-0.01651	-0.00556	-0.00130	0.00001	29.11842	-5.94418	-17.50960	0.10666	0.11327	0.04450	-0.01343	0.00378	-0.01371	60.61246	-3.57408	1.89933	-0.09176	0.05787	0.04565	-0.00178	0.00080	-0.00161	35.18084
551			5.50000	27.70163	7.57484	8.46894	0.00151	0.00037	0.00561	0.00002	-0.00000	-0.00009	17.16607	-2.11486	5.93001	0.75404	-0.00981	0.02258	0.01853	0.00020	0.00028	135.75056	9.34032	-21.94579	-0.13623	-0.03819	-0.01684	-0.00437	-0.00103	0.00016	29.19266	-5.88339	-17.66647	0.11384	0.11177	0.04575	-0.00747	0.00430	-0.01077	60.60391	-3.56034	1.91616	-0.09279	0.05887	0.04706	-0.00082	0.00080	-0.00121	35.19307
552			5.51000	27.69532	7.58284	8.47725	0.00153	0.00038	0.00568	0.00001	-0.00000	-0.00014	17.14986	-2.10952	5.91830	0.75316	-0.00987	0.02224	0.02221	0.00009	0.00048	135.73376	9.34218	-21.96060	-0.13652	-0.03834	-0.01708	-0.00211	-0.00044	0.00044	29.22012	-5.85111	-17.76800	0.11681	0.11267	0.04692	0.00172	0.00347	-0.00480	60.60406	-3.55603	1.92750	-0.09305	0.05999	0.04868	0.00089	0.00080	-0.00005	35.16813
553			5.52000	27.69072	7.58979	8.49211	0.00155	0.00039	0.00575	0.00000	0.00000	-0.00020	17.13132	-2.11240	5.90360	0.75308	-0.01028	0.02193	0.02452	-0.00002	0.00060	135.72781	9.32928	-21.97654	-0.13679	-0.03837	-0.01727	0.00033	0.00003	0.00077	29.18806	-5.85702	-17.78653	0.11600	0.11277	0.04715	0.01236	0.00205	0.00294	60.61574	-3.56671	1.93010	-0.09198	0.06124	0.05023	0.00267	0.00080	0.00141	35.09658
554			5.53000	27.68775	7.59479	8.51644	0.00157	0.00039	0.00581	-0.00001	0.00001	-0.00029	17.11147	-2.12038	5.88887	0.75135	-0.01068	0.02158	0.02504	-0.00010	0.00061	135.73065	9.30608	-21.99681	-0.13701	-0.03831	-0.01741	0.00200	-0.00004	0.00101	29.09259	-5.90408	-17.71545	0.11307	0.11355	0.04758	0.02173	0.00028	0.01022	60.63712	-3.59135	1.92475	-0.08984	0.06243	0.05152	0.00373	0.00084	0.00252	34.97532
555			5.54000	27.68639	7.59761	8.55264	0.00159	0.00039	0.00585	-0.00001	0.00001	-0.00039	17.09209	-2.13240	5.87580	0.75149	-0.01042	0.02154	0.02284	-0.00019	0.00061	135.73656	9.28374	-22.02583	-0.13724	-0.03831	-0.01753	0.00236	-0.00086	0.00113	28.94562	-5.97896	-17.57162	0.11017	0.11492	0.04796	0.02708	-0.00255	0.01468	60.66248	-3.62304	1.91600	-0.08769	0.06302	0.05180	0.00376	0.00085	0.00279	34.81400
556			5.55000	27.68626	7.59819	8.60165	0.00160	0.00040	0.00585	-0.00002	0.00002	-0.00048	17.07572	-2.14993	5.86407	0.75042	-0.01068	0.02133	0.01752	-0.00030	0.00061	135.73885	9.27310	-22.06834	-0.13756	-0.03843	-0.01762	0.00162	-0.00219	0.00115	28.77744	-6.05143	-17.39451	0.11441	0.11633	0.04931	0.02806	-0.00657	0.01482	60.68512	-3.65271	1.90795	-0.08646	0.06269	0.05084	0.00299	0.00067	0.00228	34.63725
557			5.56000	27.68681	7.59684	8.66109	0.00160	0.00040	0.00582	-0.00002	0.00002	-0.00054	17.06453	-2.17250	5.85409	0.74820	-0.01315	0.02051	0.01050	-0.00043	0.00049	135.73383	9.27813	-22.12647	-0.13810	-0.03874	-0.01768	0.00038	-0.00350	0.00117	28.62928	-6.08808	-17.23681	0.11878	0.11620	0.05050	0.02247	-0.01045	0.01014	60.70124	-3.67390	1.90149	-0.08628	0.06181	0.04922	0.00198	0.00023	0.00148	34.47872
558			5.57000	27.68698	7.59392	8.72447	0.00160	0.00040	0.00577	-0.00002	0.00002	-0.00052	17.05908	-2.19405	5.84902	0.74651	-0.01537	0.02024	0.00421	-0.00040	0.00017	135.72133	9.29444	-22.19646	-0.13876	-0.03914	-0.01770	-0.00077	-0.00420	0.00118	28.53387	-6.07135	-17.14189	0.11897	0.11803	0.05166	0.01239	-0.01274	0.00283	60.71055	-3.68476	1.89477	-0.08667	0.06088	0.04762	0.00117	-0.00036	0.00082	34.36485
559			5.58000	27.68561	7.58963	8.78341	0.00160	0.00040	0.00573	-0.00001	0.00002	-0.00045	17.05806	-2.20400	5.85380	0.74385	-0.01834	0.02030	0.00021	-0.00011	-0.00039	135.70448	9.31293	-22.26884	-0.13932	-0.03946	-0.01769	-0.00157	-0.00409	0.00115	28.49777	-6.00951	-17.12194	0.11969	0.12085	0.05305	0.00322	-0.01258	-0.00389	60.71574	-3.68783	1.88584	-0.08701	0.06029	0.04652	0.00075	-0.00092	0.00043	34.30038
560			5.59000	27.68158	7.58432	8.83169	0.00160	0.00041	0.00571	0.00000	0.00002	-0.00034	17.05964	-2.19423	5.87194	0.73951	-0.02325	0.01989	-0.00146	0.00045	-0.00100	135.68607	9.32727	-22.33470	-0.13956	-0.03956	-0.01762	-0.00219	-0.00350	0.00103	28.50480	-5.92640	-17.15888	0.12233	0.11938	0.05288	-0.00271	-0.01028	-0.00780	60.71912	-3.68547	1.87438	-0.08699	0.06026	0.04627	0.00050	-0.00133	0.00006	34.27138
561			5.60000	27.67440	7.57857	8.86734	0.00160	0.00041	0.00570	0.00001	0.00001	-0.00024	17.06218	-2.16596	5.90264	0.73155	-0.02855	0.01792	-0.00130	0.00105	-0.00133	135.66701	9.33856	-22.38935	-0.13954	-0.03944	-0.01748	-0.00269	-0.00285	0.00080	28.53368	-5.84212	-17.22391	0.12638	0.11358	0.05229	-0.00560	-0.00769	-0.00883	60.72088	-3.67677	1.86291	-0.08697	0.06038	0.04646	0.00023	-0.00156	-0.00045	34.26069
562			5.61000	27.66442	7.57300	8.89170	0.00160	0.00041	0.00571	0.00002	0.00001	-0.00015	17.06429	-2.12907	5.94123	0.72143	-0.03604	0.01486	0.00037	0.00139	-0.00125	135.64833	9.35010	-22.43122	-0.13928	-0.03920	-0.01733	-0.00268	-0.00217	0.00051	28.56921	-5.76574	-17.29258	0.12988	0.10634	0.05215	-0.00633	-0.00602	-0.00799	60.72089	-3.66145	1.85395	-0.08751	0.06033	0.04659	0.00015	-0.00154	-0.00083	34.25726
563			5.62000	27.65242	7.56789	8.90738	0.00159	0.00041	0.00573	0.00003	0.00001	-0.00009	17.06454	-2.09545	5.98200	0.71659	-0.04216	0.01472	0.00329	0.00107	-0.00116	135.63373	9.36058	-22.45868	-0.13894	-0.03903	-0.01728	-0.00182	-0.00131	0.00025	28.60199	-5.70117	-17.34777	0.12592	0.10819	0.05285	-0.00527	-0.00561	-0.00591	60.72189	-3.64475	1.84735	-0.08806	0.06039	0.04686	0.00054	-0.00127	-0.00071	34.25499
564			5.63000	27.63940	7.56316	8.91677	0.00159	0.00041	0.00576	0.00003	0.00001	-0.00004	17.06189	-2.07478	6.01932	0.71710	-0.04322	0.01702	0.00637	0.00003	-0.00101	135.62694	9.36608	-22.47032	-0.13852	-0.03900	-0.01743	-0.00043	-0.00026	0.00005	28.62560	-5.65231	-17.37704	0.12209	0.11812	0.05526	-0.00331	-0.00605	-0.00273	60.72710	-3.63444	1.84146	-0.08811	0.06079	0.04738	0.00126	-0.00079	-0.00008	34.24968
565			5.64000	27.62599	7.55904	8.92162	0.00158	0.00041	0.00582	0.00004	0.00000	-0.00001	17.05671	-2.07460	6.04683	0.71851	-0.04125	0.01848	0.00814	-0.00120	-0.00052	135.62894	9.36399	-22.46642	-0.13806	-0.03904	-0.01772	0.00102	0.00077	-0.00008	28.63525	-5.62254	-17.36942	0.12404	0.12305	0.05655	-0.00094	-0.00654	0.00155	60.73755	-3.63576	1.83524	-0.08778	0.06129	0.04785	0.00203	-0.00020	0.00085	34.23707
566			5.65000	27.61267	7.55617	8.92366	0.00158	0.00041	0.00587	0.00004	0.00000	-0.00000	17.05039	-2.09729	6.05996	0.72182	-0.03946	0.01938	0.00863	-0.00211	0.00006	135.63863	9.35346	-22.45050	-0.13762	-0.03914	-0.01807	0.00240	0.00165	-0.00007	28.62873	-5.61394	-17.31998	0.12739	0.12032	0.05441	0.00166	-0.00595	0.00552	60.75274	-3.65025	1.82820	-0.08797	0.06135	0.04765	0.00278	0.00023	0.00187	34.21430
567			5.66000	27.59977	7.55462	8.92424	0.00158	0.00042	0.00592	0.00003	0.00000	0.00000	17.04354	-2.13430	6.06136	0.72355	-0.03940	0.01898	0.00968	-0.00236	0.00034	135.65495	9.33235	-22.42913	-0.13732	-0.03926	-0.01842	0.00400	0.00233	0.00019	28.60761	-5.62848	-17.23960	0.13173	0.11405	0.05195	0.00408	-0.00340	0.00762	60.77253	-3.67702	1.81693	-0.08898	0.06082	0.04654	0.00375	0.00010	0.00292	34.18080
568			5.67000	27.58783	7.55341	8.92418	0.00158	0.00043	0.00596	0.00003	0.00000	0.00001	17.03508	-2.16887	6.06059	0.72162	-0.04058	0.01843	0.01275	-0.00181	0.00015	135.67842	9.29664	-22.41092	-0.13717	-0.03944	-0.01878	0.00593	0.00274	0.00069	28.57710	-5.66448	-17.15527	0.13490	0.11081	0.05120	0.00564	0.00063	0.00724	60.79883	-3.71382	1.79475	-0.08965	0.06038	0.04534	0.00498	-0.00077	0.00386	34.14001
569			5.68000	27.57753	7.55089	8.92349	0.00158	0.00043	0.00598	0.00003	0.00000	0.00003	17.02353	-2.18586	6.06772	0.71968	-0.04174	0.01767	0.01754	-0.00058	-0.00039	135.70862	9.24568	-22.40343	-0.13701	-0.03962	-0.01914	0.00756	0.00271	0.00129	28.54589	-5.71164	-17.09979	0.13557	0.11041	0.05195	0.00590	0.00508	0.00422	60.83231	-3.75496	1.75642	-0.08881	0.06082	0.04512	0.00597	-0.00223	0.00439	34.09897
570			5.69000	27.56918	7.54651	8.92216	0.00158	0.00043	0.00598	0.00002	0.00000	0.00004	17.00824	-2.17683	6.08936	0.71976	-0.04173	0.01667	0.02266	0.00097	-0.00104	135.74161	9.18679	-22.41128	-0.13671	-0.03973	-0.01948	0.00818	0.00211	0.00174	28.52158	-5.75530	-17.09842	0.13455	0.10996	0.05264	0.00548	0.00905	-0.00072	60.86984	-3.79061	1.70350	-0.08691	0.06208	0.04594	0.00622	-0.00385	0.00422	34.06426
571			5.70000	27.56234	7.54098	8.92091	0.00157	0.00043	0.00598	0.00002	0.00000	0.00003	16.98975	-2.13949	6.12844	0.72136	-0.03985	0.01608	0.02620	0.00232	-0.00166	135.77216	9.13044	-22.43483	-0.13627	-0.03978	-0.01978	0.00786	0.00124	0.00198	28.50515	-5.78709	-17.15890	0.13412	0.10941	0.05274	0.00545	0.01200	-0.00582	60.90681	-3.81225	1.64285	-0.08529	0.06370	0.04731	0.00596	-0.00511	0.00350	34.03648
572			5.71000	27.55580	7.53622	8.92138	0.00157	0.00043	0.00598	0.00002	0.00000	-0.00000	16.97009	-2.07858	6.18287	0.72215	-0.03885	0.01464	0.02588	0.00312	-0.00191	135.79855	9.08142	-22.46916	-0.13578	-0.03983	-0.02006	0.00724	0.00057	0.00199	28.49237	-5.80535	-17.27050	0.13389	0.10545	0.05190	0.00591	0.01260	-0.00954	60.94180	-3.81995	1.58177	-0.08436	0.06549	0.04892	0.00566	-0.00555	0.00271	34.01162
573			5.72000	27.54814	7.53411	8.92509	0.00157	0.00043	0.00599	0.00002	0.00000	-0.00005	16.95288	-2.00790	6.24432	0.72302	-0.03748	0.01312	0.01996	0.00302	-0.00174	135.82205	9.03949	-22.50560	-0.13541	-0.03997	-0.02038	0.00647	0.00033	0.00176	28.48007	-5.80698	-17.41056	0.13065	0.10191	0.05101	0.00591	0.01041	-0.01142	60.97604	-3.82054	1.52686	-0.08356	0.06760	0.05098	0.00539	-0.00492	0.00208	33.98712
574			5.73000	27.53823	7.53573	8.93256	0.00156	0.00043	0.00599	0.00003	0.00000	-0.00010	16.94261	-1.94584	6.30131	0.72178	-0.03681	0.01265	0.00834	0.00220	-0.00140	135.84308	9.00574	-22.53432	-0.13512	-0.04014	-0.02069	0.00529	0.00037	0.00126	28.46909	-5.78593	-17.55318	0.12872	0.10181	0.05095	0.00494	0.00594	-0.01174	61.00933	-3.82041	1.48590	-0.08304	0.06933	0.05257	0.00491	-0.00322	0.00142	33.96433
575			5.74000	27.52552	7.54089	8.94316	0.00155	0.00043	0.00601	0.00003	-0.00000	-0.00014	16.94308	-1.90534	6.34575	0.71816	-0.03770	0.01298	-0.00715	0.00107	-0.00099	135.86017	8.98329	-22.54866	-0.13487	-0.04032	-0.02098	0.00360	0.00046	0.00057	28.46274	-5.73988	-17.67595	0.12773	0.10381	0.05130	0.00286	0.00001	-0.01059	61.03967	-3.82188	1.46507	-0.08319	0.07019	0.05315	0.00413	-0.00096	0.00058	33.94650
576			5.75000	27.51041	7.54857	8.95588	0.00154	0.00043	0.00603	0.00004	-0.00000	-0.00016	16.95649	-1.88910	6.37565	0.71790	-0.04019	0.01328	-0.02413	-0.00011	-0.00054	135.87161	8.97474	-22.54749	-0.13471	-0.04047	-0.02120	0.00165	0.00038	-0.00012	28.46430	-5.67331	-17.76226	0.12561	0.10468	0.05104	-0.00002	-0.00652	-0.00796	61.06485	-3.82377	1.46599	-0.08428	0.06997	0.05266	0.00314	0.00104	-0.00040	33.93651
577			5.76000	27.49383	7.55795	8.96969	0.00152	0.00043	0.00605	0.00004	-0.00000	-0.00017	16.98310	-1.89465	6.39140	0.71977	-0.04332	0.01322	-0.04021	-0.00118	-0.00013	135.87616	8.98007	-22.53621	-0.13460	-0.04058	-0.02133	-0.00014	0.00008	-0.00058	28.47517	-5.59201	-17.79961	0.12799	0.10476	0.05132	-0.00317	-0.01304	-0.00460	61.08368	-3.82245	1.48419	-0.08632	0.06901	0.05163	0.00219	0.00208	-0.00128	33.93584
578			5.77000	27.47721	7.56791	8.98341	0.00150	0.00043	0.00607	0.00004	-0.00000	-0.00017	17.02115	-1.91582	6.39548	0.72363	-0.04791	0.01216	-0.05237	-0.00178	0.00006	135.87418	8.99469	-22.52328	-0.13459	-0.04063	-0.02136	-0.00137	-0.00028	-0.00064	28.49488	-5.49900	-17.78463	0.13316	0.10330	0.05219	-0.00616	-0.01822	-0.00154	61.09687	-3.81565	1.50999	-0.08878	0.06766	0.05044	0.00159	0.00192	-0.00168	33.94459
579			5.78000	27.46201	7.57716	8.99598	0.00148	0.00043	0.00609	0.00003	-0.00000	-0.00015	17.06624	-1.93720	6.39805	0.72676	-0.05211	0.01071	-0.05736	-0.00116	-0.00014	135.86755	9.00976	-22.51677	-0.13463	-0.04061	-0.02131	-0.00196	-0.00058	-0.00030	28.52184	-5.39833	-17.73259	0.14002	0.10318	0.05436	-0.00839	-0.02067	0.00010	61.10727	-3.80485	1.53114	-0.09092	0.06665	0.04980	0.00145	0.00073	-0.00146	33.96191
580			5.79000	27.44961	7.58424	9.00664	0.00147	0.00043	0.00609	0.00002	-0.00000	-0.00012	17.11234	-1.93577	6.41756	0.72808	-0.05673	0.00906	-0.05402	0.00107	-0.00067	135.85754	9.01767	-22.52310	-0.13472	-0.04056	-0.02124	-0.00237	-0.00084	0.00028	28.55304	-5.29836	-17.67267	0.14583	0.10427	0.05726	-0.00909	-0.01944	-0.00007	61.11689	-3.79231	1.53731	-0.09183	0.06661	0.05032	0.00145	-0.00104	-0.00084	33.98553
581			5.80000	27.44094	7.58807	9.01503	0.00145	0.00043	0.00608	0.00002	0.00000	-0.00008	17.15376	-1.89166	6.47278	0.73058	-0.06134	0.00755	-0.04370	0.00466	-0.00127	135.84303	9.01607	-22.54466	-0.13480	-0.04045	-0.02112	-0.00315	-0.00104	0.00087	28.58392	-5.20996	-17.63135	0.14510	0.10593	0.05963	-0.00768	-0.01477	-0.00155	61.12500	-3.77952	1.52474	-0.09171	0.06740	0.05167	0.00125	-0.00276	-0.00002	34.01235
582			5.81000	27.43577	7.58839	9.02127	0.00144	0.00043	0.00606	0.00001	0.00000	-0.00004	17.18602	-1.79585	6.57575	0.73105	-0.06484	0.00547	-0.02839	0.00874	-0.00151	135.82219	9.00602	-22.57806	-0.13493	-0.04029	-0.02095	-0.00442	-0.00105	0.00124	28.60915	-5.14377	-17.62217	0.14368	0.10582	0.06162	-0.00485	-0.00755	-0.00329	61.12978	-3.76923	1.49639	-0.09123	0.06852	0.05320	0.00073	-0.00381	0.00089	34.03939
583			5.82000	27.43318	7.58546	9.02554	0.00142	0.00043	0.00602	0.00000	0.00000	-0.00001	17.20618	-1.65051	6.72980	0.72823	-0.06914	0.00248	-0.01031	0.01268	-0.00094	135.79445	8.99017	-22.61508	-0.13521	-0.04010	-0.02073	-0.00600	-0.00081	0.00131	28.62397	-5.10891	-17.64596	0.14415	0.10118	0.06236	-0.00111	0.00060	-0.00427	61.12985	-3.76551	1.45956	-0.09093	0.06934	0.05405	-0.00001	-0.00386	0.00175	34.06427
584			5.83000	27.43190	7.58031	9.02769	0.00140	0.00042	0.00599	0.00000	0.00000	0.00002	17.21231	-1.46615	6.93019	0.72559	-0.07266	-0.00021	0.00815	0.01555	0.00010	135.76060	8.97230	-22.64674	-0.13567	-0.03996	-0.02052	-0.00759	-0.00036	0.00105	28.62441	-5.11222	-17.69456	0.14680	0.09864	0.06414	0.00350	0.00799	-0.00389	61.12482	-3.77087	1.42251	-0.09104	0.06963	0.05396	-0.00084	-0.00294	0.00234	34.08535
585			5.84000	27.43097	7.57432	9.02675	0.00138	0.00042	0.00597	0.00000	0.00000	0.00006	17.20436	-1.25884	7.16544	0.72344	-0.07290	-0.00052	0.02401	0.01614	0.00027	135.72256	8.95665	-22.66502	-0.13634	-0.03988	-0.02034	-0.00898	0.00022	0.00054	28.60611	-5.15714	-17.75177	0.15297	0.10285	0.06728	0.00920	0.01449	-0.00162	61.11485	-3.78574	1.39297	-0.09173	0.06928	0.05291	-0.00168	-0.00134	0.00256	34.09969
586			5.85000	27.42952	7.56861	9.02111	0.00136	0.00041	0.00597	0.00001	0.00000	0.00011	17.18501	-1.04903	7.41960	0.72200	-0.07193	-0.00016	0.03427	0.01465	0.00009	135.68236	8.94657	-22.66437	-0.13712	-0.03986	-0.02019	-0.01010	0.00087	-0.00011	28.56465	-5.24076	-17.79646	0.15402	0.10584	0.06854	0.01502	0.01841	0.00232	61.10080	-3.80875	1.37623	-0.09296	0.06840	0.05119	-0.00242	0.00052	0.00243	34.10321
587			5.86000	27.42662	7.56371	9.00913	0.00134	0.00041	0.00599	0.00001	-0.00000	0.00016	17.15937	-0.85659	7.67609	0.72283	-0.07143	-0.00000	0.03823	0.01193	0.00000	135.64160	8.94340	-22.64271	-0.13793	-0.03990	-0.02013	-0.01096	0.00152	-0.00078	28.49994	-5.35073	-17.81330	0.14858	0.10365	0.06659	0.01897	0.01831	0.00599	61.08376	-3.83761	1.37429	-0.09428	0.06741	0.04945	-0.00306	0.00226	0.00209	34.09397
588			5.87000	27.42140	7.55969	8.98993	0.00131	0.00041	0.00602	0.00002	-0.00000	0.00023	17.13200	-0.69366	7.92170	0.72499	-0.07046	0.00027	0.03778	0.00871	-0.00013	135.60112	8.94642	-22.60120	-0.13866	-0.03994	-0.02013	-0.01160	0.00211	-0.00136	28.41887	-5.46781	-17.80240	0.14225	0.09834	0.06275	0.02035	0.01520	0.00762	61.06427	-3.86960	1.38643	-0.09537	0.06669	0.04833	-0.00365	0.00365	0.00164	34.07502
589			5.88000	27.41334	7.55615	8.96422	0.00128	0.00042	0.00607	0.00003	-0.00001	0.00027	17.10546	-0.56331	8.14674	0.72564	-0.07000	-0.00015	0.03476	0.00585	0.00006	135.56108	8.95418	-22.54395	-0.13923	-0.03993	-0.02017	-0.01196	0.00249	-0.00176	28.33238	-5.57268	-17.77504	0.13635	0.09153	0.05896	0.01928	0.01071	0.00714	61.04230	-3.90188	1.41040	-0.09621	0.06631	0.04793	-0.00426	0.00457	0.00113	34.05263
590			5.89000	27.40297	7.55264	8.93527	0.00124	0.00042	0.00613	0.00003	-0.00001	0.00028	17.08135	-0.46361	8.34343	0.72359	-0.06726	0.00060	0.02990	0.00348	-0.00021	135.52176	8.96533	-22.47849	-0.13957	-0.03988	-0.02022	-0.01185	0.00247	-0.00192	28.25120	-5.65174	-17.74354	0.13324	0.09129	0.05771	0.01670	0.00672	0.00556	61.01741	-3.93153	1.44264	-0.09707	0.06630	0.04821	-0.00488	0.00497	0.00057	34.03231
591			5.90000	27.39149	7.54841	8.90866	0.00119	0.00042	0.00617	0.00003	-0.00000	0.00024	17.06111	-0.39048	8.50722	0.71931	-0.06436	0.00206	0.02401	0.00186	-0.00057	135.48383	8.97962	-22.41512	-0.13973	-0.03990	-0.02036	-0.01111	0.00197	-0.00181	28.18313	-5.69928	-17.71751	0.13156	0.09563	0.05823	0.01328	0.00326	0.00334	60.98936	-3.95534	1.47913	-0.09799	0.06650	0.04870	-0.00545	0.00479	-0.00008	34.01692
592			5.91000	27.38008	7.54344	8.88964	0.00114	0.00042	0.00620	0.00003	-0.00000	0.00016	17.04517	-0.33836	8.63858	0.71753	-0.06202	0.00331	0.01866	0.00092	-0.00072	135.44841	8.99655	-22.36451	-0.13984	-0.04014	-0.02063	-0.00965	0.00117	-0.00147	28.13165	-5.71722	-17.70395	0.12537	0.10109	0.05903	0.00943	0.00060	0.00084	60.95868	-3.96992	1.51583	-0.09891	0.06699	0.04930	-0.00579	0.00411	-0.00078	34.00676
593			5.92000	27.36928	7.53865	8.87979	0.00109	0.00041	0.00621	0.00002	0.00000	0.00008	17.03274	-0.30074	8.74175	0.71520	-0.06220	0.00330	0.01483	0.00054	-0.00056	135.41763	9.01299	-22.33261	-0.13993	-0.04060	-0.02102	-0.00756	0.00045	-0.00094	28.09584	-5.71297	-17.70634	0.12096	0.10181	0.05884	0.00651	-0.00085	-0.00139	60.92712	-3.97364	1.54957	-0.09940	0.06781	0.05003	-0.00573	0.00320	-0.00141	34.00017
594			5.93000	27.35867	7.53575	8.87662	0.00106	0.00040	0.00619	0.00002	0.00000	0.00003	17.02240	-0.27168	8.82233	0.71193	-0.06316	0.00278	0.01287	0.00051	-0.00037	135.39369	9.02336	-22.31848	-0.13995	-0.04104	-0.02134	-0.00508	0.00016	-0.00035	28.07195	-5.69599	-17.72347	0.12028	0.09781	0.05705	0.00478	-0.00109	-0.00280	60.89700	-3.96794	1.57888	-0.09955	0.06892	0.05123	-0.00523	0.00235	-0.00189	33.99442
595			5.94000	27.34793	7.53610	8.87521	0.00103	0.00039	0.00613	0.00002	-0.00000	0.00001	17.01272	-0.24681	8.88603	0.71424	-0.06201	0.00286	0.01254	0.00067	-0.00031	135.37860	9.02291	-22.31594	-0.13956	-0.04109	-0.02134	-0.00249	0.00029	0.00017	28.05460	-5.67522	-17.75012	0.11737	0.09447	0.05460	0.00404	-0.00060	-0.00317	60.87069	-3.95581	1.60438	-0.09974	0.06992	0.05275	-0.00442	0.00176	-0.00219	33.98672
596			5.95000	27.33731	7.53989	8.87313	0.00101	0.00038	0.00604	0.00002	-0.00000	-0.00002	17.00279	-0.22323	8.93845	0.71919	-0.05956	0.00310	0.01307	0.00086	-0.00029	135.37311	9.01104	-22.31934	-0.13857	-0.04053	-0.02092	0.00005	0.00049	0.00054	28.03799	-5.65832	-17.77900	0.11854	0.09418	0.05401	0.00434	0.00027	-0.00273	60.84952	-3.94044	1.62737	-0.10045	0.07049	0.05435	-0.00346	0.00146	-0.00230	33.97417
597			5.96000	27.32800	7.54582	8.87431	0.00101	0.00037	0.00593	0.00001	-0.00000	-0.00009	16.99229	-0.19971	8.98380	0.72291	-0.05901	0.00293	0.01346	0.00096	-0.00024	135.37720	8.99230	-22.32756	-0.13716	-0.03957	-0.02022	0.00250	0.00036	0.00075	28.01789	-5.65095	-17.80305	0.12363	0.09317	0.05397	0.00519	0.00119	-0.00163	60.83432	-3.92506	1.64876	-0.10134	0.07050	0.05560	-0.00239	0.00143	-0.00215	33.95538
598			5.97000	27.32149	7.55244	8.88666	0.00102	0.00036	0.00582	0.00000	0.00000	-0.00021	16.98176	-0.17795	9.02258	0.72701	-0.05801	0.00379	0.01244	0.00077	-0.00025	135.39038	8.97365	-22.34262	-0.13602	-0.03869	-0.01950	0.00476	-0.00010	0.00084	27.99354	-5.65500	-17.81651	0.12352	0.09362	0.05305	0.00549	0.00162	-0.00018	60.82531	-3.91307	1.66929	-0.10194	0.06985	0.05587	-0.00135	0.00158	-0.00175	33.93150
599			5.98000	27.31854	7.55895	8.91418	0.00104	0.00035	0.00572	-0.00001	0.00001	-0.00032	16.97289	-0.16309	9.05141	0.73144	-0.05676	0.00481	0.00874	0.00014	-0.00019	135.41141	8.96002	-22.36513	-0.13552	-0.03828	-0.01901	0.00643	-0.00065	0.00083	27.96826	-5.66665	-17.81587	0.12014	0.09477	0.05204	0.00456	0.00105	0.00107	60.82189	-3.90637	1.68898	-0.10212	0.06857	0.05476	-0.00054	0.00166	-0.00128	33.90652
600			5.99000	27.31852	7.56504	8.95203	0.00106	0.00035	0.00565	-0.00001	0.00001	-0.00035	16.96819	-0.16180	9.06575	0.73384	-0.05586	0.00582	0.00220	-0.00081	-0.00004	135.43694	8.95244	-22.39255	-0.13553	-0.03831	-0.01881	0.00703	-0.00103	0.00077	27.94862	-5.67724	-17.80165	0.11805	0.09630	0.05142	0.00251	-0.00053	0.00174	60.82185	-3.90320	1.70661	-0.10183	0.06704	0.05277	-0.00018	0.00136	-0.00100	33.88610
601			6.00000	27.31968	7.57078	8.98907	0.00107	0.00035	0.00561	-0.00001	0.00001	-0.00029	16.96949	-0.17643	9.06444	0.73319	-0.05474	0.00688	-0.00544	-0.00161	0.00015	135.46223	8.94904	-22.42073	-0.13549	-0.03854	-0.01884	0.00636	-0.00111	0.00067	27.94019	-5.67923	-17.77856	0.11709	0.09808	0.05100	0.00001	-0.00232	0.00170	60.82198	-3.89870	1.71998	-0.10125	0.06595	0.05100	-0.00032	0.00064	-0.00105	33.87411
602			6.01000	27.31951	7.57569	9.01423	0.00107	0.00035	0.00559	-0.00000	0.00000	-0.00015	16.97665	-0.20122	9.05243	0.73152	-0.05421	0.00740	-0.01175	-0.00191	0.00025	135.48245	8.94732	-22.44561	-0.13517	-0.03877	-0.01900	0.00460	-0.00091	0.00055	27.94395	-5.67127	-17.75495	0.11696	0.09797	0.05028	-0.00212	-0.00329	0.00098	60.81961	-3.88804	1.72779	-0.10040	0.06571	0.05027	-0.00083	-0.00031	-0.00138	33.87012
603			6.02000	27.31586	7.57910	9.02034	0.00107	0.00035	0.00557	0.00001	-0.00000	0.00003	16.98780	-0.22637	9.03887	0.73053	-0.05506	0.00739	-0.01519	-0.00168	0.00020	135.49455	8.94526	-22.46365	-0.13466	-0.03890	-0.01915	0.00237	-0.00040	0.00037	27.95723	-5.65562	-17.74069	0.11818	0.09481	0.04872	-0.00348	-0.00312	-0.00035	60.81328	-3.86865	1.73068	-0.09975	0.06621	0.05066	-0.00142	-0.00111	-0.00184	33.87092
604			6.03000	27.30770	7.58097	9.00418	0.00105	0.00035	0.00555	0.00003	-0.00001	0.00023	17.00041	-0.24369	9.03297	0.72930	-0.05601	0.00709	-0.01556	-0.00109	0.00003	135.49884	8.94016	-22.46999	-0.13406	-0.03885	-0.01919	0.00036	0.00053	0.00013	27.97665	-5.63407	-17.74454	0.12060	0.09163	0.04764	-0.00417	-0.00225	-0.00201	60.80357	-3.84231	1.73124	-0.09958	0.06703	0.05180	-0.00178	-0.00143	-0.00216	33.87336
605			6.04000	27.29519	7.58164	8.96599	0.00103	0.00035	0.00551	0.00004	-0.00001	0.00040	17.01226	-0.24907	9.04079	0.72770	-0.05635	0.00695	-0.01353	-0.00040	-0.00018	135.49841	8.92855	-22.45825	-0.13330	-0.03850	-0.01902	-0.00104	0.00177	-0.00015	27.99977	-5.60805	-17.77039	0.12312	0.09134	0.04801	-0.00445	-0.00113	-0.00363	60.79297	-3.81494	1.73274	-0.09996	0.06745	0.05288	-0.00172	-0.00115	-0.00217	33.87567
606			6.05000	27.27959	7.58207	8.91039	0.00103	0.00035	0.00547	0.00004	-0.00002	0.00050	17.02185	-0.24276	9.06344	0.72910	-0.05750	0.00676	-0.00973	0.00020	-0.00036	135.49672	8.90892	-22.42608	-0.13232	-0.03777	-0.01857	-0.00180	0.00285	-0.00039	28.02495	-5.58095	-17.81472	0.12301	0.09204	0.04870	-0.00439	0.00021	-0.00464	60.78423	-3.79181	1.73709	-0.10084	0.06694	0.05321	-0.00131	-0.00062	-0.00189	33.87678
607			6.06000	27.26303	7.58283	8.84690	0.00104	0.00035	0.00541	0.00004	-0.00002	0.00051	17.02780	-0.22722	9.09824	0.73391	-0.05709	0.00669	-0.00435	0.00068	-0.00050	135.49504	8.88401	-22.37941	-0.13126	-0.03682	-0.01795	-0.00222	0.00327	-0.00051	28.05023	-5.55896	-17.86855	0.12499	0.09513	0.05069	-0.00409	0.00190	-0.00481	60.77874	-3.77420	1.74345	-0.10168	0.06555	0.05263	-0.00080	-0.00032	-0.00154	33.87602
608			6.07000	27.24790	7.58395	8.78698	0.00107	0.00035	0.00537	0.00004	-0.00002	0.00044	17.02895	-0.20469	9.14123	0.73820	-0.05566	0.00686	0.00208	0.00106	-0.00061	135.49216	8.85921	-22.33027	-0.13057	-0.03594	-0.01732	-0.00268	0.00298	-0.00050	28.07282	-5.55002	-17.92195	0.12889	0.09804	0.05247	-0.00335	0.00416	-0.00393	60.77599	-3.75974	1.74859	-0.10177	0.06393	0.05167	-0.00040	-0.00044	-0.00125	33.87217
609			6.08000	27.23571	7.58518	8.73884	0.00110	0.00036	0.00534	0.00003	-0.00001	0.00033	17.02490	-0.17654	9.18928	0.74195	-0.05441	0.00643	0.00867	0.00137	-0.00063	135.48558	8.83930	-22.28806	-0.13034	-0.03529	-0.01679	-0.00346	0.00233	-0.00044	28.08962	-5.56153	-17.96765	0.12873	0.09782	0.05278	-0.00193	0.00678	-0.00223	60.77468	-3.74616	1.75007	-0.10091	0.06270	0.05095	-0.00019	-0.00069	-0.00099	33.86376
610			6.09000	27.22662	7.58604	8.70585	0.00114	0.00036	0.00533	0.00002	-0.00001	0.00021	17.01587	-0.14417	9.24029	0.74479	-0.05207	0.00562	0.01460	0.00150	-0.00058	135.47333	8.82640	-22.25466	-0.13060	-0.03490	-0.01642	-0.00457	0.00168	-0.00044	28.09781	-5.59732	-18.00243	0.12614	0.09554	0.05213	-0.00006	0.00920	-0.00030	60.77382	-3.73412	1.74848	-0.09941	0.06203	0.05058	-0.00015	-0.00067	-0.00072	33.84932
611			6.10000	27.22023	7.58600	8.68800	0.00118	0.00037	0.00535	0.00001	-0.00000	0.00009	17.00270	-0.11052	9.29189	0.74596	-0.04934	0.00513	0.01884	0.00129	-0.00050	135.45491	8.82160	-22.22659	-0.13114	-0.03475	-0.01626	-0.00583	0.00114	-0.00054	28.09585	-5.65580	-18.02573	0.12601	0.09090	0.05012	0.00194	0.01051	0.00149	60.77274	-3.72591	1.74722	-0.09778	0.06178	0.05032	-0.00025	-0.00022	-0.00049	33.82800
612			6.11000	27.21574	7.58502	8.68423	0.00122	0.00037	0.00540	0.00001	0.00000	-0.00002	16.98713	-0.08246	9.33943	0.74806	-0.04735	0.00518	0.02029	0.00055	-0.00041	135.43065	8.82639	-22.20064	-0.13189	-0.03488	-0.01633	-0.00697	0.00065	-0.00071	28.08334	-5.73020	-18.03496	0.12471	0.08495	0.04672	0.00376	0.00993	0.00303	60.77097	-3.72234	1.75049	-0.09653	0.06171	0.04996	-0.00045	0.00057	-0.00041	33.79981
613			6.12000	27.21231	7.58376	8.69315	0.00125	0.00038	0.00546	0.00000	0.00000	-0.00012	16.97175	-0.07143	9.37458	0.75152	-0.04282	0.00644	0.01881	-0.00073	-0.00025	135.40216	8.84129	-22.17554	-0.13270	-0.03525	-0.01662	-0.00771	0.00020	-0.00087	28.06104	-5.80900	-18.02313	0.12037	0.08459	0.04464	0.00495	0.00799	0.00447	60.76831	-3.72287	1.76110	-0.09617	0.06161	0.04933	-0.00065	0.00143	-0.00044	33.76524
614			6.13000	27.20902	7.58324	8.71303	0.00127	0.00039	0.00553	0.00000	0.00001	-0.00020	16.95851	-0.08786	9.38838	0.75491	-0.03947	0.00756	0.01608	-0.00205	0.00009	135.37151	8.86403	-22.15254	-0.13363	-0.03590	-0.01712	-0.00795	-0.00018	-0.00093	28.03111	-5.87969	-17.98435	0.11751	0.08606	0.04388	0.00553	0.00486	0.00563	60.76506	-3.72643	1.77865	-0.09684	0.06131	0.04825	-0.00075	0.00197	-0.00045	33.72599
615			6.14000	27.20502	7.58396	8.74089	0.00129	0.00040	0.00561	0.00000	0.00001	-0.00026	16.94734	-0.13237	9.37830	0.75753	-0.03529	0.00914	0.01437	-0.00282	0.00054	135.34024	8.88900	-22.13507	-0.13464	-0.03683	-0.01782	-0.00784	-0.00043	-0.00077	27.99692	-5.93525	-17.92313	0.11691	0.08880	0.04349	0.00562	0.00183	0.00600	60.76190	-3.73154	1.79843	-0.09810	0.06101	0.04686	-0.00066	0.00184	-0.00035	33.68433
616			6.15000	27.19943	7.58576	8.77083	0.00128	0.00041	0.00569	0.00001	0.00001	-0.00024	16.93668	-0.19511	9.35065	0.75949	-0.03178	0.00998	0.01484	-0.00297	0.00085	135.30885	8.90833	-22.12632	-0.13582	-0.03798	-0.01868	-0.00774	-0.00040	-0.00042	27.96265	-5.97477	-17.85512	0.11434	0.08947	0.04262	0.00519	-0.00016	0.00517	60.75954	-3.73576	1.81301	-0.09837	0.06122	0.04577	-0.00042	0.00101	-0.00023	33.64270
617			6.16000	27.19117	7.58809	8.79406	0.00127	0.00042	0.00577	0.00002	0.00000	-0.00015	16.92472	-0.26321	9.31604	0.76172	-0.02810	0.01030	0.01740	-0.00262	0.00092	135.27652	8.91565	-22.12507	-0.13684	-0.03908	-0.01958	-0.00800	-0.00005	-0.00004	27.93200	-5.99870	-17.79866	0.10991	0.09027	0.04221	0.00448	-0.00106	0.00344	60.75827	-3.73579	1.81779	-0.09684	0.06234	0.04572	-0.00020	-0.00012	-0.00033	33.60335
618			6.17000	27.17953	7.59075	8.80279	0.00126	0.00042	0.00584	0.00003	-0.00000	-0.00002	16.91019	-0.32698	9.28371	0.76652	-0.02546	0.00982	0.02138	-0.00215	0.00076	135.24196	8.91096	-22.12584	-0.13731	-0.03980	-0.02031	-0.00868	0.00032	0.00020	27.90663	-6.00667	-17.76577	0.10503	0.08930	0.04171	0.00388	-0.00137	0.00126	60.75727	-3.72760	1.81514	-0.09470	0.06405	0.04663	-0.00024	-0.00115	-0.00089	33.56749
619			6.18000	27.16494	7.59373	8.79647	0.00124	0.00043	0.00589	0.00004	-0.00001	0.00008	16.89245	-0.38152	9.25981	0.77292	-0.02363	0.00910	0.02603	-0.00173	0.00050	135.20386	8.90120	-22.12655	-0.13732	-0.04005	-0.02077	-0.00950	0.00031	0.00024	27.88563	-5.99935	-17.75966	0.10113	0.08742	0.04110	0.00368	-0.00142	-0.00073	60.75494	-3.70663	1.81060	-0.09305	0.06585	0.04816	-0.00055	-0.00189	-0.00195	33.53489
620			6.19000	27.14898	7.59675	8.78171	0.00124	0.00043	0.00593	0.00004	-0.00001	0.00012	16.87138	-0.42561	9.24754	0.77750	-0.02233	0.00922	0.03063	-0.00139	0.00028	135.16216	8.89546	-22.12904	-0.13720	-0.04007	-0.02101	-0.01013	-0.00013	0.00010	27.86588	-5.98068	-17.77525	0.10221	0.08781	0.04131	0.00416	-0.00134	-0.00200	60.75011	-3.67109	1.80915	-0.09185	0.06750	0.04996	-0.00101	-0.00216	-0.00324	33.50404
621			6.20000	27.13349	7.59961	8.76634	0.00125	0.00043	0.00595	0.00004	-0.00001	0.00011	16.84722	-0.45987	9.24745	0.77983	-0.02139	0.01071	0.03464	-0.00113	0.00008	135.11821	8.89991	-22.13338	-0.13733	-0.04012	-0.02116	-0.01046	-0.00073	-0.00019	27.84332	-5.95801	-17.80075	0.10300	0.09255	0.04227	0.00504	-0.00117	-0.00217	60.74260	-3.62390	1.81484	-0.09078	0.06877	0.05149	-0.00152	-0.00184	-0.00445	33.47285
622			6.21000	27.11954	7.60207	8.75469	0.00128	0.00043	0.00598	0.00003	-0.00000	0.00007	16.82056	-0.48572	9.25736	0.78235	-0.01927	0.01350	0.03750	-0.00085	-0.00013	135.07367	8.91748	-22.13673	-0.13768	-0.04024	-0.02126	-0.01062	-0.00137	-0.00060	27.81450	-5.94045	-17.82064	0.10166	0.10114	0.04356	0.00597	-0.00087	-0.00107	60.73235	-3.56964	1.83082	-0.08996	0.06947	0.05235	-0.00210	-0.00110	-0.00551	33.43912
623			6.22000	27.10752	7.60427	8.74780	0.00131	0.00044	0.00600	0.00003	-0.00000	0.00003	16.79252	-0.50519	9.27310	0.78508	-0.01549	0.01644	0.03863	-0.00057	-0.00030	135.02910	8.95040	-22.13808	-0.13810	-0.04038	-0.02131	-0.01071	-0.00209	-0.00105	27.77817	-5.93614	-17.82114	0.09895	0.10799	0.04357	0.00659	-0.00033	0.00099	60.71850	-3.50979	1.85807	-0.08945	0.06978	0.05289	-0.00282	-0.00031	-0.00652	33.40149
624			6.23000	27.09733	7.60700	8.74511	0.00135	0.00044	0.00603	0.00002	-0.00000	-0.00001	16.76447	-0.52032	9.28995	0.78866	-0.01242	0.01820	0.03809	-0.00038	-0.00034	134.98451	8.99948	-22.13858	-0.13846	-0.04050	-0.02129	-0.01058	-0.00274	-0.00147	27.73564	-5.94947	-17.79584	0.09293	0.10818	0.04101	0.00653	0.00039	0.00303	60.70023	-3.44404	1.89554	-0.08944	0.07013	0.05383	-0.00353	0.00044	-0.00739	33.36003
625			6.24000	27.08871	7.61146	8.74579	0.00138	0.00044	0.00605	0.00002	-0.00000	-0.00004	16.73746	-0.53254	9.30391	0.79206	-0.01164	0.01864	0.03646	-0.00028	-0.00026	134.94167	9.06113	-22.13715	-0.13872	-0.04055	-0.02118	-0.00989	-0.00295	-0.00176	27.69007	-5.97926	-17.74768	0.08659	0.10437	0.03779	0.00596	0.00112	0.00420	60.67822	-3.37615	1.94151	-0.09043	0.07038	0.05503	-0.00400	0.00130	-0.00766	33.31601
626			6.25000	27.08117	7.61799	8.74899	0.00139	0.00044	0.00606	0.00002	-0.00000	-0.00007	16.71194	-0.54218	9.31338	0.79417	-0.00993	0.01932	0.03432	-0.00018	-0.00017	134.90421	9.12586	-22.13005	-0.13892	-0.04057	-0.02099	-0.00844	-0.00247	-0.00186	27.64547	-6.01956	-17.68814	0.08272	0.10363	0.03617	0.00523	0.00182	0.00438	60.65526	-3.31526	1.99222	-0.09210	0.07025	0.05585	-0.00398	0.00219	-0.00690	33.27148
627			6.26000	27.07425	7.62573	8.75366	0.00140	0.00045	0.00605	0.00002	-0.00000	-0.00008	16.68808	-0.54961	9.31976	0.79457	-0.00769	0.02005	0.03157	-0.00012	-0.00013	134.87567	9.18239	-22.11452	-0.13901	-0.04060	-0.02082	-0.00643	-0.00145	-0.00176	27.60568	-6.06151	-17.63334	0.08209	0.10593	0.03647	0.00447	0.00242	0.00369	60.63459	-3.27022	2.04221	-0.09335	0.06977	0.05599	-0.00347	0.00290	-0.00528	33.22852
628			6.27000	27.06745	7.63308	8.75825	0.00140	0.00045	0.00604	0.00002	-0.00000	-0.00007	16.66653	-0.55660	9.32556	0.79504	-0.00615	0.02051	0.02746	-0.00010	-0.00014	134.85756	9.22349	-22.09026	-0.13890	-0.04060	-0.02068	-0.00429	-0.00028	-0.00153	27.57351	-6.09650	-17.59698	0.08240	0.10832	0.03724	0.00363	0.00272	0.00226	60.61813	-3.24443	2.08692	-0.09368	0.06917	0.05566	-0.00273	0.00331	-0.00343	33.18853
629			6.28000	27.06043	7.63899	8.76158	0.00140	0.00045	0.00603	0.00002	-0.00000	-0.00005	16.64862	-0.56567	9.33247	0.79581	-0.00488	0.02098	0.02115	-0.00011	-0.00016	134.84914	9.24815	-22.05947	-0.13856	-0.04055	-0.02060	-0.00236	0.00071	-0.00127	27.55010	-6.11915	-17.58480	0.08173	0.10873	0.03690	0.00274	0.00253	0.00055	60.60594	-3.23553	2.12474	-0.09330	0.06874	0.05523	-0.00205	0.00347	-0.00189	33.15174
630			6.29000	27.05319	7.64338	8.76368	0.00138	0.00045	0.00600	0.00002	-0.00000	-0.00004	16.63624	-0.57880	9.34143	0.79802	-0.00253	0.02166	0.01234	-0.00008	-0.00018	134.84845	9.25968	-22.02527	-0.13799	-0.04046	-0.02056	-0.00074	0.00136	-0.00105	27.53476	-6.12803	-17.59420	0.07820	0.10833	0.03559	0.00188	0.00182	-0.00074	60.59692	-3.23874	2.15667	-0.09282	0.06856	0.05501	-0.00153	0.00356	-0.00080	33.11713
631			6.30000	27.04603	7.64701	8.76557	0.00136	0.00044	0.00597	0.00002	-0.00000	-0.00004	16.63110	-0.59746	9.35170	0.80061	-0.00028	0.02225	0.00180	-0.00001	-0.00012	134.85413	9.26233	-21.99018	-0.13724	-0.04042	-0.02061	0.00061	0.00169	-0.00085	27.52576	-6.12515	-17.61510	0.07636	0.10827	0.03481	0.00120	0.00067	-0.00124	60.59042	-3.25016	2.18496	-0.09278	0.06837	0.05458	-0.00111	0.00359	-0.00011	33.08355
632			6.31000	27.03915	7.65006	8.76834	0.00134	0.00044	0.00594	0.00001	-0.00000	-0.00004	16.63385	-0.62182	9.36061	0.80103	0.00035	0.02279	-0.00834	0.00002	0.00003	134.86455	9.25948	-21.95711	-0.13643	-0.04049	-0.02079	0.00164	0.00171	-0.00064	27.52094	-6.11539	-17.63396	0.07812	0.10784	0.03435	0.00071	-0.00059	-0.00094	60.58623	-3.26625	2.21023	-0.09318	0.06803	0.05380	-0.00074	0.00330	0.00030	33.05002
633			6.32000	27.03269	7.65230	8.77217	0.00132	0.00043	0.00590	0.00001	0.00000	-0.00004	16.64318	-0.65002	9.36568	0.80012	0.00031	0.02306	-0.01544	0.00002	0.00020	134.87750	9.25305	-21.93044	-0.13562	-0.04063	-0.02102	0.00218	0.00145	-0.00033	27.51795	-6.10503	-17.64025	0.07890	0.10774	0.03425	0.00041	-0.00150	-0.00014	60.58387	-3.28302	2.23041	-0.09375	0.06769	0.05303	-0.00046	0.00248	0.00051	33.01593
634			6.33000	27.02643	7.65315	8.77620	0.00130	0.00043	0.00588	0.00001	0.00000	-0.00003	16.65603	-0.67863	9.36704	0.80118	0.00105	0.02376	-0.01831	0.00005	0.00030	134.88976	9.24334	-21.91508	-0.13486	-0.04074	-0.02125	0.00220	0.00104	0.00010	27.51469	-6.09900	-17.63086	0.07700	0.10937	0.03422	0.00030	-0.00191	0.00074	60.58239	-3.29642	2.24143	-0.09421	0.06770	0.05289	-0.00026	0.00113	0.00071	32.98135
635			6.34000	27.01996	7.65262	8.77953	0.00128	0.00042	0.00586	0.00001	0.00000	-0.00002	16.66938	-0.70407	9.36683	0.80203	0.00289	0.02482	-0.01782	0.00011	0.00025	134.89891	9.22841	-21.91336	-0.13424	-0.04074	-0.02138	0.00191	0.00077	0.00061	27.51021	-6.09876	-17.60878	0.07833	0.11208	0.03469	0.00030	-0.00193	0.00136	60.58127	-3.30590	2.23957	-0.09441	0.06822	0.05359	-0.00001	-0.00037	0.00118	32.94681
636			6.35000	27.01303	7.65088	8.78182	0.00128	0.00042	0.00585	0.00002	0.00000	-0.00001	16.68151	-0.72275	9.36814	0.80245	0.00366	0.02569	-0.01554	0.00009	0.00001	134.90479	9.20494	-21.92304	-0.13379	-0.04067	-0.02146	0.00162	0.00078	0.00112	27.50500	-6.10227	-17.58164	0.08052	0.11312	0.03457	0.00030	-0.00155	0.00139	60.58131	-3.31530	2.22366	-0.09435	0.06904	0.05475	0.00038	-0.00167	0.00201	32.91280
637			6.36000	27.00588	7.64856	8.78339	0.00127	0.00042	0.00584	0.00002	0.00000	-0.00000	16.69166	-0.73079	9.37458	0.80278	0.00308	0.02566	-0.01241	0.00002	-0.00042	134.90848	9.17056	-21.94030	-0.13353	-0.04055	-0.02148	0.00139	0.00104	0.00157	27.50084	-6.10612	-17.56033	0.08222	0.11278	0.03470	0.00019	-0.00077	0.00079	60.58331	-3.32897	2.19460	-0.09417	0.06973	0.05571	0.00085	-0.00267	0.00308	32.87967
638			6.37000	26.99873	7.64639	8.78431	0.00127	0.00042	0.00583	0.00002	0.00000	0.00000	16.69948	-0.72585	9.38875	0.80342	0.00185	0.02514	-0.00880	-0.00002	-0.00090	134.91055	9.12488	-21.96182	-0.13343	-0.04033	-0.02138	0.00119	0.00146	0.00195	27.49951	-6.10736	-17.55473	0.08383	0.11146	0.03483	0.00002	0.00022	-0.00026	60.58758	-3.34889	2.15426	-0.09428	0.06982	0.05595	0.00134	-0.00343	0.00419	32.84788
639			6.38000	26.99203	7.64449	8.78477	0.00127	0.00042	0.00580	0.00001	0.00000	0.00000	16.70467	-0.70907	9.41073	0.80570	0.00084	0.02431	-0.00504	-0.00002	-0.00125	134.91153	9.06730	-21.98533	-0.13348	-0.03997	-0.02114	0.00105	0.00200	0.00228	27.50149	-6.10419	-17.56900	0.08564	0.11059	0.03556	-0.00009	0.00109	-0.00139	60.59430	-3.37612	2.10318	-0.09466	0.06938	0.05554	0.00189	-0.00408	0.00534	32.81758
640			6.39000	26.98653	7.64279	8.78546	0.00128	0.00042	0.00576	0.00001	0.00000	-0.00000	16.70726	-0.68495	9.43786	0.80707	-0.00004	0.02376	-0.00141	0.00000	-0.00139	134.91212	8.99701	-22.00895	-0.13364	-0.03956	-0.02086	0.00089	0.00256	0.00250	27.50553	-6.09670	-17.59994	0.09029	0.11127	0.03708	-0.00004	0.00163	-0.00224	60.60381	-3.41189	2.04130	-0.09407	0.06887	0.05484	0.00239	-0.00455	0.00634	32.78852
641			6.40000	26.98266	7.64105	8.78695	0.00129	0.00042	0.00572	0.00001	0.00000	-0.00001	16.70733	-0.65938	9.46591	0.80655	-0.00154	0.02334	0.00186	0.00004	-0.00131	134.91214	8.91771	-22.03038	-0.13394	-0.03919	-0.02061	0.00044	0.00292	0.00248	27.50931	-6.08722	-17.63845	0.09522	0.11224	0.03862	0.00028	0.00179	-0.00241	60.61563	-3.45439	1.97204	-0.09203	0.06852	0.05404	0.00261	-0.00463	0.00670	32.76035
642			6.41000	26.98041	7.63922	8.78908	0.00131	0.00043	0.00570	0.00000	0.00000	-0.00001	16.70522	-0.63799	9.49082	0.80559	-0.00294	0.02340	0.00453	0.00005	-0.00105	134.91010	8.83904	-22.04650	-0.13442	-0.03889	-0.02044	-0.00058	0.00288	0.00216	27.50979	-6.07990	-17.67217	0.09730	0.11312	0.03923	0.00090	0.00164	-0.00166	60.62803	-3.49764	1.90381	-0.08964	0.06803	0.05281	0.00240	-0.00425	0.00603	32.73256
643			6.42000	26.97895	7.63758	8.79104	0.00134	0.00043	0.00569	0.00000	0.00000	-0.00001	16.70138	-0.62471	9.50931	0.80561	-0.00284	0.02428	0.00672	0.00002	-0.00067	134.90321	8.77208	-22.05601	-0.13493	-0.03863	-0.02031	-0.00217	0.00238	0.00162	27.50408	-6.07962	-17.68930	0.09707	0.11401	0.03863	0.00171	0.00143	-0.00017	60.63857	-3.53337	1.84515	-0.08808	0.06714	0.05111	0.00179	-0.00365	0.00444	32.70449
644			6.43000	26.97747	7.63691	8.79224	0.00137	0.00044	0.00570	0.00000	0.00000	-0.00001	16.69597	-0.62085	9.51881	0.80402	-0.00262	0.02430	0.00896	-0.00001	-0.00017	134.88942	8.72457	-22.06115	-0.13553	-0.03843	-0.02020	-0.00408	0.00149	0.00104	27.49074	-6.09029	-17.68341	0.09721	0.11246	0.03777	0.00258	0.00139	0.00150	60.64493	-3.55380	1.80062	-0.08759	0.06606	0.04941	0.00088	-0.00316	0.00236	32.67545
645			6.44000	26.97501	7.63795	8.79229	0.00139	0.00044	0.00572	0.00001	-0.00000	-0.00001	16.68870	-0.62532	9.51774	0.80176	-0.00292	0.02344	0.01156	-0.00003	0.00035	134.86720	8.69907	-22.06606	-0.13612	-0.03825	-0.02008	-0.00597	0.00044	0.00054	27.47004	-6.11316	-17.65535	0.09629	0.10957	0.03710	0.00329	0.00155	0.00286	60.64544	-3.55421	1.77031	-0.08797	0.06515	0.04833	-0.00015	-0.00295	0.00031	32.64521
646			6.45000	26.97110	7.64112	8.79125	0.00140	0.00045	0.00575	0.00001	-0.00000	-0.00001	16.67930	-0.63597	9.50535	0.79835	-0.00404	0.02193	0.01402	-0.00005	0.00081	134.83728	8.69322	-22.07380	-0.13674	-0.03814	-0.01998	-0.00741	-0.00045	0.00020	27.44404	-6.14541	-17.61211	0.09555	0.10598	0.03682	0.00368	0.00165	0.00360	60.63992	-3.53477	1.75175	-0.08877	0.06474	0.04819	-0.00108	-0.00287	-0.00136	32.61402
647			6.46000	26.96567	7.64645	8.78914	0.00140	0.00045	0.00578	0.00002	-0.00001	-0.00001	16.66816	-0.65133	9.48157	0.79536	-0.00422	0.02083	0.01562	-0.00006	0.00119	134.80241	8.70044	-22.08404	-0.13732	-0.03802	-0.01983	-0.00809	-0.00093	0.00000	27.41608	-6.18064	-17.56367	0.09501	0.10309	0.03643	0.00368	0.00152	0.00355	60.62970	-3.50114	1.74184	-0.08962	0.06479	0.04897	-0.00173	-0.00269	-0.00243	32.58264
648			6.47000	26.95946	7.65386	8.78626	0.00139	0.00045	0.00580	0.00002	-0.00001	-0.00001	16.65614	-0.67078	9.44763	0.79121	-0.00507	0.01937	0.01617	-0.00008	0.00144	134.76672	8.71288	-22.09389	-0.13787	-0.03789	-0.01961	-0.00788	-0.00090	-0.00010	27.38974	-6.21194	-17.52016	0.09470	0.09929	0.03598	0.00335	0.00122	0.00288	60.61695	-3.46187	1.73815	-0.09045	0.06506	0.05026	-0.00202	-0.00227	-0.00283	32.55230
649			6.48000	26.95396	7.66261	8.78296	0.00138	0.00046	0.00580	0.00001	-0.00001	-0.00001	16.64385	-0.69341	9.40544	0.78678	-0.00511	0.01862	0.01628	-0.00008	0.00163	134.73456	8.72371	-22.09961	-0.13831	-0.03772	-0.01935	-0.00683	-0.00046	-0.00012	27.36744	-6.23533	-17.48820	0.09496	0.09900	0.03662	0.00285	0.00102	0.00205	60.60396	-3.42525	1.73868	-0.09125	0.06518	0.05135	-0.00192	-0.00163	-0.00259	32.52419
650			6.49000	26.95065	7.67180	8.77989	0.00136	0.00046	0.00580	0.00001	-0.00001	-0.00002	16.63132	-0.71697	9.35686	0.78464	-0.00368	0.01898	0.01641	-0.00004	0.00181	134.70946	8.72781	-22.09864	-0.13862	-0.03758	-0.01915	-0.00521	0.00021	-0.00009	27.34975	-6.25194	-17.46826	0.09546	0.10133	0.03731	0.00234	0.00111	0.00139	60.59298	-3.39742	1.74148	-0.09200	0.06505	0.05184	-0.00153	-0.00097	-0.00191	32.49913
651			6.50000	26.95023	7.68013	8.77761	0.00135	0.00046	0.00579	-0.00000	-0.00001	-0.00002	16.61863	-0.73819	9.30446	0.78406	-0.00213	0.01943	0.01631	-0.00001	0.00188	134.69281	8.72320	-22.09114	-0.13877	-0.03753	-0.01909	-0.00343	0.00083	-0.00001	27.33578	-6.26614	-17.45574	0.09595	0.10327	0.03761	0.00198	0.00144	0.00116	60.58522	-3.38010	1.74460	-0.09278	0.06479	0.05169	-0.00099	-0.00051	-0.00114	32.47692
652			6.51000	26.95227	7.68618	8.77627	0.00134	0.00045	0.00579	-0.00001	-0.00000	-0.00001	16.60614	-0.75459	9.25217	0.78296	-0.00229	0.01898	0.01599	0.00001	0.00172	134.68398	8.71066	-22.07983	-0.13878	-0.03759	-0.01920	-0.00179	0.00125	0.00009	27.32343	-6.28237	-17.44407	0.09600	0.10251	0.03745	0.00190	0.00185	0.00140	60.58107	-3.37094	1.74605	-0.09337	0.06469	0.05129	-0.00039	-0.00035	-0.00054	32.45650
653			6.52000	26.95575	7.68884	8.77574	0.00133	0.00045	0.00579	-0.00001	-0.00000	-0.00000	16.59390	-0.76536	9.20398	0.78028	-0.00307	0.01818	0.01630	0.00003	0.00143	134.68164	8.69265	-22.06740	-0.13864	-0.03771	-0.01940	-0.00039	0.00148	0.00017	27.30995	-6.30414	-17.42714	0.09720	0.10097	0.03741	0.00224	0.00233	0.00200	60.58042	-3.36651	1.74508	-0.09372	0.06501	0.05120	0.00013	-0.00034	-0.00017	32.43642
654			6.53000	26.95961	7.68762	8.77607	0.00132	0.00045	0.00578	-0.00001	0.00000	0.00001	16.58101	-0.77055	9.16299	0.77712	-0.00357	0.01736	0.01774	0.00005	0.00108	134.68457	8.67192	-22.05459	-0.13843	-0.03785	-0.01964	0.00078	0.00163	0.00017	27.29238	-6.33394	-17.40154	0.09954	0.10021	0.03796	0.00299	0.00289	0.00277	60.58250	-3.36472	1.74260	-0.09354	0.06568	0.05153	0.00052	-0.00019	0.00006	32.41517
655			6.54000	26.96306	7.68301	8.77705	0.00131	0.00044	0.00577	-0.00001	0.00000	0.00002	16.56677	-0.77132	9.13130	0.77439	-0.00351	0.01689	0.01926	0.00005	0.00078	134.69238	8.65066	-22.03903	-0.13809	-0.03792	-0.01983	0.00175	0.00179	0.00009	27.26894	-6.37187	-17.36769	0.10199	0.09995	0.03844	0.00396	0.00328	0.00346	60.58658	-3.36606	1.74156	-0.09323	0.06613	0.05169	0.00071	0.00024	0.00020	32.39176
656			6.55000	26.96565	7.67612	8.77855	0.00130	0.00044	0.00575	-0.00001	0.00001	0.00002	16.55176	-0.77147	9.10793	0.77283	-0.00232	0.01709	0.01891	0.00001	0.00065	134.70445	8.63025	-22.01917	-0.13771	-0.03792	-0.01995	0.00246	0.00185	-0.00002	27.23952	-6.41468	-17.32650	0.10103	0.09984	0.03792	0.00469	0.00299	0.00395	60.59135	-3.37076	1.74405	-0.09318	0.06594	0.05119	0.00065	0.00066	0.00020	32.36541
657			6.56000	26.96704	7.66849	8.78068	0.00128	0.00043	0.00573	-0.00000	0.00001	0.00001	16.53814	-0.77735	9.08790	0.77135	-0.00160	0.01734	0.01545	-0.00001	0.00072	134.71901	8.61224	-21.99805	-0.13719	-0.03782	-0.01997	0.00278	0.00159	-0.00005	27.20554	-6.45700	-17.27658	0.09921	0.10054	0.03775	0.00493	0.00189	0.00435	60.59498	-3.37561	1.74941	-0.09358	0.06523	0.05022	0.00028	0.00064	-0.00007	32.33566
658			6.57000	26.96692	7.66185	8.78396	0.00126	0.00042	0.00571	0.00000	0.00000	-0.00001	16.52823	-0.79412	9.06531	0.76924	-0.00095	0.01800	0.00952	-0.00002	0.00098	134.73320	8.59832	-21.98242	-0.13656	-0.03765	-0.01996	0.00268	0.00094	0.00006	27.17037	-6.49424	-17.21816	0.09901	0.10234	0.03799	0.00459	0.00050	0.00457	60.59542	-3.37487	1.75458	-0.09445	0.06437	0.04914	-0.00033	-0.00004	-0.00060	32.30338
659			6.58000	26.96493	7.65790	8.78939	0.00124	0.00041	0.00570	0.00000	0.00000	-0.00005	16.52324	-0.82225	9.03635	0.76630	0.00079	0.01921	0.00298	0.00003	0.00139	134.74423	8.58968	-21.97980	-0.13598	-0.03752	-0.01995	0.00216	-0.00006	0.00029	27.13872	-6.52490	-17.15571	0.10033	0.10609	0.03885	0.00368	-0.00064	0.00459	60.59130	-3.36313	1.75557	-0.09544	0.06387	0.04852	-0.00109	-0.00130	-0.00131	32.27091
660			6.59000	26.96086	7.65727	8.79753	0.00121	0.00041	0.00569	0.00001	0.00000	-0.00009	16.52280	-0.85873	8.99792	0.76221	0.00066	0.01969	-0.00249	0.00003	0.00184	134.74945	8.58760	-21.99572	-0.13551	-0.03751	-0.02002	0.00128	-0.00128	0.00060	27.11422	-6.54988	-17.09378	0.10257	0.10783	0.03969	0.00241	-0.00140	0.00443	60.58200	-3.33643	1.74954	-0.09629	0.06405	0.04865	-0.00185	-0.00289	-0.00218	32.24081
661			6.60000	26.95472	7.65951	8.80815	0.00118	0.00040	0.00570	0.00001	0.00000	-0.00011	16.52564	-0.90031	8.94754	0.76000	0.00033	0.01952	-0.00621	0.00001	0.00224	134.74724	8.59292	-22.03212	-0.13519	-0.03764	-0.02021	0.00018	-0.00250	0.00088	27.09791	-6.56987	-17.03439	0.10379	0.10812	0.04036	0.00113	-0.00205	0.00407	60.56810	-3.29303	1.73568	-0.09684	0.06508	0.04974	-0.00243	-0.00450	-0.00313	32.21458
662			6.61000	26.94695	7.66307	8.82006	0.00114	0.00040	0.00572	0.00001	0.00000	-0.00012	16.53041	-0.94569	8.88628	0.75656	-0.00037	0.01887	-0.00852	-0.00002	0.00246	134.73752	8.60568	-22.08603	-0.13498	-0.03787	-0.02045	-0.00084	-0.00344	0.00106	27.08875	-6.58310	-16.98033	0.10752	0.10710	0.04117	0.00019	-0.00282	0.00336	60.55131	-3.23467	1.71596	-0.09707	0.06694	0.05187	-0.00266	-0.00566	-0.00402	32.19264
663			6.62000	26.93847	7.66658	8.83176	0.00111	0.00040	0.00574	0.00001	0.00000	-0.00011	16.53644	-0.99512	8.81961	0.75333	-0.00018	0.01892	-0.00955	-0.00001	0.00254	134.72258	8.62396	-22.14920	-0.13485	-0.03816	-0.02072	-0.00150	-0.00373	0.00106	27.08472	-6.58559	-16.93677	0.11089	0.10715	0.04165	-0.00026	-0.00362	0.00214	60.53437	-3.16795	1.69490	-0.09710	0.06940	0.05485	-0.00242	-0.00585	-0.00452	32.17441
664			6.63000	26.93029	7.66908	8.84139	0.00108	0.00040	0.00576	0.00001	0.00000	-0.00008	16.54267	-1.04612	8.75560	0.75198	0.00151	0.01920	-0.00831	0.00008	0.00234	134.70645	8.64291	-22.20804	-0.13478	-0.03846	-0.02098	-0.00167	-0.00308	0.00083	27.08331	-6.57538	-16.90994	0.11254	0.10770	0.04190	-0.00012	-0.00386	0.00053	60.52060	-3.10490	1.67818	-0.09703	0.07192	0.05800	-0.00170	-0.00462	-0.00420	32.15862
665			6.64000	26.92327	7.67039	8.84750	0.00106	0.00040	0.00577	0.00001	0.00000	-0.00004	16.54697	-1.09066	8.70222	0.75174	0.00108	0.01824	-0.00381	0.00004	0.00171	134.69360	8.65650	-22.24744	-0.13467	-0.03870	-0.02119	-0.00147	-0.00157	0.00041	27.08224	-6.55566	-16.90491	0.11366	0.10475	0.04168	0.00053	-0.00293	-0.00113	60.51300	-3.05953	1.67160	-0.09714	0.07360	0.06011	-0.00065	-0.00200	-0.00288	32.14394
666			6.65000	26.91791	7.67067	8.84942	0.00106	0.00040	0.00576	0.00001	0.00000	0.00000	16.54677	-1.11943	8.66501	0.75153	0.00065	0.01726	0.00344	0.00001	0.00097	134.68660	8.65996	-22.25703	-0.13459	-0.03885	-0.02132	-0.00126	0.00038	-0.00008	27.07947	-6.53263	-16.92318	0.11509	0.10392	0.04259	0.00156	-0.00122	-0.00255	60.51295	-3.04173	1.67808	-0.09769	0.07374	0.06023	0.00044	0.00111	-0.00094	32.12907
667			6.66000	26.91415	7.67009	8.84724	0.00106	0.00040	0.00575	0.00001	-0.00000	0.00004	16.54063	-1.12791	8.64581	0.75058	0.00119	0.01694	0.01151	-0.00001	0.00031	134.68459	8.65172	-22.23622	-0.13450	-0.03886	-0.02135	-0.00143	0.00213	-0.00046	27.07301	-6.51248	-16.96023	0.11906	0.10707	0.04508	0.00288	0.00081	-0.00345	60.51944	-3.05242	1.69547	-0.09858	0.07238	0.05844	0.00123	0.00344	0.00090	32.11285
668			6.67000	26.91163	7.66881	8.84200	0.00108	0.00040	0.00574	0.00001	-0.00000	0.00006	16.52876	-1.11809	8.64277	0.74960	0.00010	0.01635	0.01837	-0.00000	-0.00020	134.68385	8.63355	-22.19424	-0.13455	-0.03873	-0.02127	-0.00217	0.00316	-0.00062	27.06114	-6.50038	-17.00580	0.12299	0.10952	0.04746	0.00435	0.00261	-0.00341	60.52938	-3.08388	1.71696	-0.09946	0.07028	0.05573	0.00152	0.00426	0.00209	32.09409
669			6.68000	26.90980	7.66746	8.83526	0.00109	0.00040	0.00574	0.00000	-0.00000	0.00006	16.51266	-1.09682	8.65102	0.74906	-0.00087	0.01583	0.02265	0.00003	-0.00045	134.67976	8.60990	-22.14520	-0.13466	-0.03848	-0.02111	-0.00339	0.00331	-0.00056	27.04223	-6.49938	-17.04645	0.12304	0.11130	0.04888	0.00570	0.00351	-0.00225	60.53905	-3.12405	1.73478	-0.10002	0.06833	0.05326	0.00126	0.00368	0.00256	32.07166
670			6.69000	26.90832	7.66639	8.82900	0.00110	0.00041	0.00575	0.00000	-0.00000	0.00005	16.49451	-1.07337	8.66342	0.74663	-0.00181	0.01508	0.02358	0.00005	-0.00042	134.66885	8.58612	-22.10169	-0.13497	-0.03826	-0.02096	-0.00485	0.00276	-0.00037	27.01532	-6.50850	-17.06968	0.12430	0.11085	0.04952	0.00690	0.00288	-0.00037	60.54530	-3.16221	1.74365	-0.10015	0.06698	0.05149	0.00062	0.00231	0.00251	32.04452
671			6.70000	26.90702	7.66541	8.82433	0.00111	0.00041	0.00577	0.00000	-0.00000	0.00004	16.47687	-1.05708	8.67239	0.74398	-0.00238	0.01411	0.02138	0.00004	-0.00019	134.64964	8.56633	-22.07121	-0.13535	-0.03809	-0.02088	-0.00628	0.00183	-0.00014	26.98100	-6.52196	-17.06779	0.12539	0.10917	0.04968	0.00769	0.00086	0.00153	60.54656	-3.19211	1.74175	-0.09997	0.06634	0.05051	-0.00015	0.00072	0.00219	32.01267
672			6.71000	26.90575	7.66430	8.82173	0.00111	0.00041	0.00579	0.00000	0.00000	0.00002	16.46177	-1.05266	8.67345	0.74139	-0.00405	0.01309	0.01727	0.00000	0.00005	134.62233	8.55273	-22.05678	-0.13576	-0.03799	-0.02087	-0.00747	0.00080	0.00010	26.94188	-6.53260	-17.04205	0.12476	0.10693	0.04938	0.00782	-0.00153	0.00272	60.54282	-3.21157	1.72997	-0.09967	0.06635	0.05022	-0.00084	-0.00069	0.00179	31.97755
673			6.72000	26.90432	7.66332	8.82140	0.00110	0.00042	0.00583	0.00000	0.00000	-0.00000	16.45010	-1.05719	8.66813	0.73791	-0.00596	0.01245	0.01265	-0.00004	0.00016	134.58864	8.54541	-22.05762	-0.13624	-0.03800	-0.02093	-0.00819	-0.00006	0.00029	26.90193	-6.53595	-17.00370	0.12447	0.10569	0.04919	0.00742	-0.00333	0.00279	60.53518	-3.22188	1.71125	-0.09940	0.06695	0.05058	-0.00127	-0.00160	0.00146	31.94149
674			6.73000	26.90243	7.66300	8.82323	0.00110	0.00043	0.00587	0.00000	0.00000	-0.00002	16.44189	-1.06412	8.66118	0.73227	-0.00819	0.01170	0.00837	-0.00005	0.00014	134.55162	8.54280	-22.06917	-0.13681	-0.03815	-0.02110	-0.00831	-0.00054	0.00037	26.86508	-6.52975	-16.96731	0.12517	0.10555	0.04984	0.00670	-0.00442	0.00186	60.52588	-3.22694	1.68981	-0.09909	0.06805	0.05148	-0.00131	-0.00179	0.00130	31.90700
675			6.74000	26.90002	7.66330	8.82664	0.00109	0.00043	0.00591	0.00000	0.00000	-0.00004	16.43679	-1.06828	8.65708	0.72801	-0.01090	0.01070	0.00487	-0.00002	0.00002	134.51521	8.54264	-22.08355	-0.13743	-0.03839	-0.02131	-0.00791	-0.00058	0.00030	26.83372	-6.51251	-16.94346	0.12416	0.10576	0.05078	0.00580	-0.00503	0.00028	60.51772	-3.23232	1.67063	-0.09856	0.06916	0.05238	-0.00100	-0.00123	0.00132	31.87596
676			6.75000	26.89717	7.66387	8.83051	0.00108	0.00044	0.00595	0.00000	0.00000	-0.00003	16.43419	-1.06685	8.65953	0.72436	-0.01334	0.00988	0.00224	0.00006	-0.00015	134.48213	8.54370	-22.09304	-0.13802	-0.03869	-0.02156	-0.00731	-0.00036	0.00009	26.80808	-6.48397	-16.93694	0.12417	0.10690	0.05210	0.00511	-0.00536	-0.00158	60.51248	-3.24199	1.65791	-0.09816	0.06981	0.05270	-0.00058	-0.00024	0.00133	31.84925
677			6.76000	26.89403	7.66416	8.83362	0.00107	0.00044	0.00599	0.00001	0.00000	-0.00002	16.43352	-1.05826	8.67176	0.71894	-0.01643	0.00896	0.00029	0.00020	-0.00034	134.45291	8.54657	-22.09468	-0.13849	-0.03901	-0.02184	-0.00676	-0.00014	-0.00015	26.78714	-6.44555	-16.94860	0.12707	0.10697	0.05334	0.00475	-0.00533	-0.00348	60.50996	-3.25558	1.65299	-0.09803	0.06990	0.05230	-0.00032	0.00063	0.00119	31.82657
678			6.77000	26.89078	7.66398	8.83531	0.00106	0.00044	0.00600	0.00001	0.00000	-0.00001	16.43442	-1.04111	8.69677	0.71510	-0.01778	0.00797	-0.00116	0.00038	-0.00052	134.42661	8.55223	-22.09022	-0.13878	-0.03932	-0.02210	-0.00636	-0.00004	-0.00037	26.76992	-6.39929	-16.97830	0.12812	0.10710	0.05441	0.00442	-0.00498	-0.00538	60.50848	-3.26987	1.65405	-0.09813	0.06989	0.05190	-0.00035	0.00109	0.00093	31.80704
679			6.78000	26.88744	7.66315	8.83575	0.00104	0.00044	0.00601	0.00001	0.00000	0.00000	16.43656	-1.01359	8.73721	0.71169	-0.02103	0.00600	-0.00201	0.00067	-0.00059	134.40227	8.56101	-22.08201	-0.13882	-0.03957	-0.02232	-0.00605	-0.00002	-0.00054	26.75621	-6.34695	-17.02615	0.12979	0.10467	0.05535	0.00414	-0.00434	-0.00717	60.50620	-3.28234	1.65842	-0.09830	0.07004	0.05181	-0.00062	0.00121	0.00067	31.79006
680			6.79000	26.88368	7.66167	8.83588	0.00103	0.00044	0.00602	0.00001	0.00000	0.00000	16.43936	-0.97443	8.79446	0.70685	-0.02519	0.00376	-0.00160	0.00107	-0.00049	134.37953	8.57232	-22.07115	-0.13880	-0.03975	-0.02248	-0.00576	0.00003	-0.00067	26.74577	-6.29005	-17.09023	0.13137	0.10177	0.05639	0.00393	-0.00365	-0.00857	60.50186	-3.29253	1.66401	-0.09852	0.07029	0.05200	-0.00102	0.00118	0.00051	31.77518
681			6.80000	26.87882	7.65999	8.83652	0.00102	0.00044	0.00603	0.00001	0.00000	-0.00000	16.44133	-0.92471	8.86680	0.70322	-0.02968	0.00171	0.00084	0.00151	-0.00027	134.35844	8.58494	-22.05719	-0.13877	-0.03983	-0.02257	-0.00543	0.00015	-0.00077	26.73704	-6.23187	-17.16410	0.13175	0.09907	0.05720	0.00397	-0.00298	-0.00900	60.49493	-3.30156	1.66968	-0.09892	0.07028	0.05190	-0.00149	0.00108	0.00049	31.76191
682			6.81000	26.87237	7.65877	8.83832	0.00100	0.00044	0.00605	0.00001	0.00000	-0.00002	16.44048	-0.86812	8.94896	0.70124	-0.03397	-0.00010	0.00536	0.00187	0.00002	134.33925	8.59728	-22.04055	-0.13888	-0.03985	-0.02259	-0.00500	0.00028	-0.00079	26.72718	-6.17809	-17.23666	0.13238	0.09758	0.05838	0.00441	-0.00232	-0.00817	60.48512	-3.31065	1.67396	-0.09945	0.06997	0.05147	-0.00199	0.00084	0.00060	31.74938
683			6.82000	26.86442	7.65889	8.84153	0.00099	0.00044	0.00608	0.00001	0.00000	-0.00004	16.43511	-0.80943	9.03414	0.69972	-0.03623	-0.00098	0.01117	0.00200	0.00016	134.32231	8.60789	-22.02315	-0.13904	-0.03979	-0.02256	-0.00436	0.00035	-0.00070	26.71309	-6.13549	-17.29580	0.13163	0.09931	0.05999	0.00513	-0.00154	-0.00604	60.47227	-3.32001	1.67508	-0.10002	0.06935	0.05063	-0.00249	0.00041	0.00076	31.73625
684			6.83000	26.85569	7.66096	8.84627	0.00096	0.00044	0.00610	0.00001	-0.00000	-0.00007	16.42455	-0.75284	9.11601	0.69884	-0.03608	0.00004	0.01683	0.00187	-0.00001	134.30812	8.61570	-22.00826	-0.13924	-0.03970	-0.02248	-0.00349	0.00027	-0.00048	26.69272	-6.11029	-17.33232	0.12986	0.10539	0.06157	0.00591	-0.00053	-0.00290	60.45641	-3.32890	1.67148	-0.10072	0.06848	0.04941	-0.00297	-0.00024	0.00085	31.72136
685			6.84000	26.84740	7.66516	8.85233	0.00094	0.00044	0.00611	0.00001	-0.00000	-0.00008	16.40957	-0.70191	9.18868	0.69763	-0.03503	0.00176	0.02042	0.00159	-0.00023	134.29704	8.62012	-22.00006	-0.13938	-0.03958	-0.02237	-0.00239	0.00002	-0.00017	26.66586	-6.10605	-17.34168	0.13212	0.11106	0.06259	0.00659	0.00068	0.00063	60.43768	-3.33506	1.66186	-0.10149	0.06759	0.04811	-0.00340	-0.00113	0.00076	31.70374
686			6.85000	26.84073	7.67115	8.85902	0.00091	0.00044	0.00611	0.00001	-0.00000	-0.00009	16.39264	-0.66014	9.24702	0.69576	-0.03528	0.00217	0.02062	0.00126	-0.00022	134.28938	8.62144	-22.00194	-0.13932	-0.03944	-0.02223	-0.00117	-0.00037	0.00018	26.63483	-6.12172	-17.32512	0.13477	0.11126	0.06239	0.00664	0.00170	0.00358	60.41652	-3.33521	1.64582	-0.10208	0.06706	0.04731	-0.00371	-0.00213	0.00045	31.68341
687			6.86000	26.83619	7.67770	8.86526	0.00090	0.00044	0.00609	0.00000	-0.00000	-0.00008	16.37677	-0.63023	9.28769	0.69305	-0.03563	0.00188	0.01756	0.00086	-0.00012	134.28526	8.62079	-22.01439	-0.13902	-0.03926	-0.02208	0.00009	-0.00072	0.00046	26.60392	-6.15120	-17.29045	0.13746	0.10890	0.06173	0.00583	0.00218	0.00515	60.39392	-3.32657	1.62477	-0.10236	0.06708	0.04733	-0.00378	-0.00298	-0.00005	31.66155
688			6.87000	26.83346	7.68392	8.87020	0.00089	0.00043	0.00605	0.00000	-0.00000	-0.00007	16.36431	-0.61292	9.30940	0.69051	-0.03618	0.00128	0.01252	0.00050	-0.00003	134.28534	8.61889	-22.03405	-0.13854	-0.03909	-0.02193	0.00137	-0.00085	0.00061	26.57809	-6.18510	-17.24947	0.13940	0.10521	0.06071	0.00414	0.00205	0.00508	60.37161	-3.30907	1.60211	-0.10214	0.06761	0.04812	-0.00357	-0.00335	-0.00062	31.64030
689			6.88000	26.83155	7.69008	8.87400	0.00089	0.00043	0.00601	0.00000	-0.00000	-0.00007	16.35625	-0.60647	9.31222	0.68825	-0.03655	0.00018	0.00699	0.00028	0.00000	134.29050	8.61544	-22.05502	-0.13787	-0.03891	-0.02183	0.00262	-0.00071	0.00062	26.56167	-6.21404	-17.21431	0.14047	0.10112	0.05992	0.00180	0.00147	0.00365	60.35142	-3.28568	1.58258	-0.10171	0.06831	0.04919	-0.00312	-0.00309	-0.00116	31.62190
690			6.89000	26.82938	7.69763	8.87764	0.00089	0.00042	0.00597	0.00000	-0.00000	-0.00008	16.35254	-0.60738	9.29748	0.68778	-0.03774	-0.00104	0.00185	0.00022	-0.00004	134.30142	8.61006	-22.07230	-0.13713	-0.03881	-0.02181	0.00372	-0.00042	0.00055	26.55746	-6.23126	-17.19414	0.13928	0.09705	0.05899	-0.00080	0.00069	0.00136	60.33463	-3.25991	1.57038	-0.10137	0.06896	0.05010	-0.00259	-0.00234	-0.00167	31.60778
691			6.90000	26.82616	7.70797	8.88207	0.00088	0.00042	0.00593	0.00001	-0.00001	-0.00010	16.35271	-0.61216	9.26888	0.68620	-0.03837	-0.00165	-0.00251	0.00026	-0.00009	134.31725	8.60349	-22.08419	-0.13631	-0.03879	-0.02190	0.00450	-0.00013	0.00043	26.56609	-6.23313	-17.19426	0.13799	0.09553	0.05859	-0.00313	-0.00013	-0.00123	60.32136	-3.23333	1.56762	-0.10135	0.06952	0.05085	-0.00210	-0.00138	-0.00213	31.59835
692			6.91000	26.82138	7.72171	8.88806	0.00086	0.00041	0.00591	0.00001	-0.00001	-0.00013	16.35605	-0.61838	9.23277	0.68296	-0.03919	-0.00227	-0.00563	0.00032	-0.00014	134.33650	8.59664	-22.09079	-0.13550	-0.03885	-0.02208	0.00489	0.00009	0.00031	26.58574	-6.21910	-17.21509	0.13771	0.09480	0.05867	-0.00483	-0.00091	-0.00349	60.31106	-3.20700	1.57434	-0.10168	0.06995	0.05133	-0.00171	-0.00044	-0.00248	31.59278
693			6.92000	26.81493	7.73866	8.89569	0.00084	0.00041	0.00588	0.00001	-0.00001	-0.00016	16.36138	-0.62383	9.19625	0.68032	-0.04061	-0.00284	-0.00713	0.00041	-0.00017	134.35713	8.59011	-22.09377	-0.13473	-0.03895	-0.02228	0.00481	0.00013	0.00025	26.61237	-6.19269	-17.25067	0.13832	0.09434	0.05891	-0.00562	-0.00154	-0.00466	60.30323	-3.18167	1.58886	-0.10231	0.07018	0.05153	-0.00144	0.00023	-0.00272	31.58994
694			6.93000	26.80714	7.75803	8.90455	0.00082	0.00040	0.00586	0.00001	-0.00001	-0.00018	16.36732	-0.62640	9.16485	0.67814	-0.04164	-0.00334	-0.00702	0.00050	-0.00015	134.37646	8.58466	-22.09707	-0.13400	-0.03899	-0.02241	0.00425	-0.00004	0.00027	26.64017	-6.16172	-17.28816	0.14036	0.09543	0.06003	-0.00532	-0.00199	-0.00416	60.29678	-3.15628	1.60760	-0.10289	0.07023	0.05162	-0.00133	0.00046	-0.00289	31.58764
695			6.94000	26.79866	7.77868	8.91402	0.00081	0.00040	0.00582	0.00001	-0.00001	-0.00018	16.37263	-0.62555	9.14174	0.67682	-0.04229	-0.00352	-0.00565	0.00055	-0.00010	134.39189	8.58095	-22.10447	-0.13338	-0.03892	-0.02239	0.00334	-0.00034	0.00035	26.66228	-6.13581	-17.31126	0.14425	0.09786	0.06168	-0.00392	-0.00221	-0.00184	60.29050	-3.12970	1.62716	-0.10329	0.07028	0.05196	-0.00138	0.00038	-0.00296	31.58289
696			6.95000	26.79036	7.79953	8.92340	0.00081	0.00039	0.00577	0.00001	-0.00001	-0.00017	16.37648	-0.62177	9.12809	0.67678	-0.04338	-0.00343	-0.00323	0.00058	-0.00004	134.40222	8.57894	-22.11674	-0.13286	-0.03868	-0.02215	0.00222	-0.00056	0.00039	26.67335	-6.12330	-17.30724	0.14989	0.09998	0.06309	-0.00170	-0.00199	0.00159	60.28349	-3.10265	1.64535	-0.10344	0.07033	0.05268	-0.00156	0.00028	-0.00284	31.57293
697			6.96000	26.78297	7.81921	8.93214	0.00083	0.00039	0.00572	0.00001	-0.00001	-0.00016	16.37792	-0.61435	9.12536	0.67763	-0.04377	-0.00255	0.00032	0.00064	0.00003	134.40709	8.57795	-22.13086	-0.13249	-0.03830	-0.02174	0.00091	-0.00056	0.00036	26.67145	-6.12837	-17.27503	0.15587	0.10104	0.06313	0.00092	-0.00113	0.00458	60.27514	-3.07838	1.66182	-0.10357	0.07021	0.05343	-0.00182	0.00039	-0.00241	31.55663
698			6.97000	26.77653	7.83635	8.93999	0.00086	0.00039	0.00566	0.00001	-0.00001	-0.00014	16.37604	-0.60178	9.13655	0.67823	-0.04407	-0.00222	0.00461	0.00070	0.00009	134.40627	8.57688	-22.14236	-0.13228	-0.03788	-0.02126	-0.00062	-0.00038	0.00029	26.65801	-6.14913	-17.22680	0.15822	0.10009	0.06245	0.00331	0.00029	0.00574	60.26501	-3.06100	1.67656	-0.10380	0.06949	0.05339	-0.00220	0.00058	-0.00169	31.53490
699			6.98000	26.77049	7.85048	8.94721	0.00088	0.00039	0.00560	0.00001	-0.00001	-0.00012	16.37053	-0.58392	9.16412	0.67948	-0.04448	-0.00188	0.00894	0.00068	0.00013	134.39888	8.57493	-22.14994	-0.13217	-0.03747	-0.02079	-0.00250	-0.00027	0.00024	26.63749	-6.17862	-17.18186	0.15670	0.09825	0.06097	0.00480	0.00194	0.00472	60.25224	-3.05171	1.68817	-0.10430	0.06817	0.05240	-0.00277	0.00046	-0.00097	31.51028
700			6.99000	26.76361	7.86192	8.95435	0.00089	0.00039	0.00556	0.00001	-0.00000	-0.00011	16.36167	-0.56274	9.20741	0.67776	-0.04511	-0.00157	0.01308	0.00052	0.00014	134.38231	8.57305	-22.15791	-0.13225	-0.03709	-0.02037	-0.00468	-0.00046	0.00031	26.61545	-6.20916	-17.15723	0.15528	0.09759	0.06024	0.00525	0.00364	0.00233	60.23545	-3.04646	1.69381	-0.10492	0.06671	0.05103	-0.00353	-0.00019	-0.00053	31.48602
701			7.00000	26.75489	7.87178	8.96226	0.00088	0.00039	0.00553	0.00001	-0.00000	-0.00011	16.34937	-0.54151	9.26170	0.67536	-0.04460	-0.00073	0.01756	0.00024	0.00007	134.35503	8.57249	-22.17228	-0.13259	-0.03679	-0.01999	-0.00682	-0.00082	0.00043	26.59650	-6.23672	-17.16133	0.15316	0.09891	0.05993	0.00490	0.00540	-0.00035	60.21380	-3.03978	1.69127	-0.10544	0.06597	0.05048	-0.00429	-0.00106	-0.00036	31.46490
702			7.01000	26.74376	7.88065	8.97140	0.00086	0.00039	0.00551	0.00002	-0.00000	-0.00012	16.33293	-0.52372	9.31823	0.67354	-0.04268	0.00029	0.02290	-0.00009	-0.00003	134.31807	8.57351	-22.19377	-0.13319	-0.03659	-0.01968	-0.00844	-0.00102	0.00048	26.58253	-6.26209	-17.19138	0.15197	0.10136	0.06010	0.00423	0.00704	-0.00223	60.18824	-3.03020	1.68184	-0.10560	0.06629	0.05124	-0.00471	-0.00150	-0.00023	31.44815
703			7.02000	26.73054	7.88912	8.98169	0.00083	0.00038	0.00549	0.00002	-0.00000	-0.00013	16.31138	-0.51346	9.36612	0.67202	-0.03954	0.00135	0.02868	-0.00052	-0.00009	134.27603	8.57472	-22.21527	-0.13394	-0.03646	-0.01940	-0.00922	-0.00079	0.00037	26.57270	-6.28892	-17.23546	0.15156	0.10373	0.06026	0.00369	0.00811	-0.00262	60.16167	-3.02249	1.67125	-0.10556	0.06693	0.05235	-0.00457	-0.00101	0.00005	31.43545
704			7.03000	26.71609	7.89732	8.99244	0.00081	0.00038	0.00547	0.00002	-0.00000	-0.00013	16.28473	-0.51696	9.39507	0.67035	-0.03673	0.00260	0.03363	-0.00114	-0.00005	134.23422	8.57498	-22.22719	-0.13468	-0.03636	-0.01914	-0.00924	-0.00025	0.00011	26.56398	-6.31988	-17.27656	0.15321	0.10542	0.06005	0.00363	0.00800	-0.00132	60.13780	-3.02257	1.66628	-0.10565	0.06701	0.05266	-0.00393	0.00022	0.00034	31.42541
705			7.04000	26.70154	7.90565	9.00301	0.00079	0.00037	0.00546	0.00002	-0.00000	-0.00012	16.25418	-0.54141	9.39777	0.67005	-0.03469	0.00347	0.03725	-0.00189	0.00012	134.19586	8.57537	-22.22556	-0.13540	-0.03630	-0.01894	-0.00891	0.00023	-0.00020	26.55232	-6.35544	-17.29725	0.15568	0.10539	0.05944	0.00429	0.00680	0.00130	60.11904	-3.03073	1.67090	-0.10590	0.06634	0.05195	-0.00303	0.00147	0.00033	31.41588
706			7.05000	26.68788	7.91458	9.01266	0.00078	0.00037	0.00546	0.00002	-0.00000	-0.00012	16.22080	-0.58803	9.37388	0.67207	-0.03220	0.00448	0.04033	-0.00235	0.00037	134.16090	8.57875	-22.21324	-0.13592	-0.03624	-0.01878	-0.00856	0.00044	-0.00049	26.53360	-6.39730	-17.28723	0.15503	0.10494	0.05803	0.00563	0.00576	0.00435	60.10599	-3.04149	1.68473	-0.10614	0.06543	0.05099	-0.00209	0.00223	-0.00004	31.40426
707			7.06000	26.67584	7.92476	9.02088	0.00078	0.00037	0.00546	0.00001	-0.00000	-0.00011	16.18470	-0.64805	9.33063	0.67342	-0.02797	0.00582	0.04300	-0.00218	0.00064	134.12833	8.58687	-22.19451	-0.13633	-0.03623	-0.01871	-0.00830	0.00049	-0.00070	26.50523	-6.45016	-17.24812	0.15417	0.10645	0.05721	0.00726	0.00593	0.00690	60.09834	-3.04949	1.70523	-0.10620	0.06476	0.05039	-0.00117	0.00252	-0.00052	31.38792
708			7.07000	26.66541	7.93681	9.02786	0.00081	0.00037	0.00548	0.00001	-0.00001	-0.00011	16.14652	-0.70913	9.27761	0.67255	-0.02424	0.00682	0.04378	-0.00171	0.00081	134.09727	8.59877	-22.17188	-0.13664	-0.03627	-0.01871	-0.00819	0.00045	-0.00081	26.46886	-6.51610	-17.19144	0.15665	0.10649	0.05645	0.00832	0.00681	0.00809	60.09573	-3.05339	1.72939	-0.10616	0.06411	0.04984	-0.00036	0.00237	-0.00092	31.36638
709			7.08000	26.65627	7.95067	9.03431	0.00083	0.00038	0.00550	0.00001	-0.00001	-0.00012	16.10876	-0.76356	9.22181	0.66984	-0.02262	0.00658	0.04146	-0.00128	0.00077	134.06636	8.61249	-22.14936	-0.13696	-0.03639	-0.01883	-0.00832	0.00022	-0.00075	26.43131	-6.58893	-17.13297	0.15727	0.10304	0.05517	0.00765	0.00726	0.00748	60.09701	-3.05227	1.75265	-0.10620	0.06338	0.04904	0.00022	0.00158	-0.00123	31.34264
710			7.09000	26.64780	7.96586	9.04127	0.00085	0.00039	0.00555	0.00001	-0.00001	-0.00013	16.07413	-0.80848	9.16697	0.66879	-0.02101	0.00613	0.03759	-0.00081	0.00065	134.03320	8.62648	-22.13490	-0.13739	-0.03661	-0.01905	-0.00872	-0.00033	-0.00047	26.40125	-6.65761	-17.08756	0.15339	0.10093	0.05425	0.00521	0.00743	0.00540	60.10016	-3.04266	1.76866	-0.10617	0.06298	0.04845	0.00043	0.00005	-0.00158	31.32183
711			7.10000	26.63970	7.98188	9.04946	0.00086	0.00040	0.00559	0.00001	-0.00001	-0.00015	16.04287	-0.83978	9.11655	0.66595	-0.01953	0.00560	0.03540	-0.00023	0.00048	133.99551	8.64002	-22.13678	-0.13787	-0.03691	-0.01937	-0.00928	-0.00114	-0.00004	26.38489	-6.71515	-17.06792	0.15160	0.10186	0.05514	0.00220	0.00830	0.00240	60.10267	-3.02033	1.77203	-0.10582	0.06341	0.04873	0.00028	-0.00200	-0.00201	31.30851
712			7.11000	26.63180	7.99838	9.05903	0.00085	0.00041	0.00564	0.00001	-0.00001	-0.00016	16.01189	-0.84894	9.07589	0.66282	-0.01922	0.00502	0.03725	0.00049	0.00027	133.95253	8.65273	-22.15881	-0.13836	-0.03724	-0.01969	-0.00981	-0.00201	0.00043	26.38427	-6.76336	-17.08438	0.15367	0.10302	0.05658	-0.00065	0.01041	-0.00112	60.10283	-2.98357	1.76086	-0.10535	0.06466	0.04994	-0.00007	-0.00415	-0.00250	31.30539
713			7.12000	26.62384	8.01491	9.06961	0.00084	0.00041	0.00567	0.00001	-0.00001	-0.00016	15.97748	-0.82854	9.04932	0.65990	-0.01776	0.00446	0.04201	0.00119	0.00007	133.90482	8.66486	-22.19956	-0.13886	-0.03751	-0.01993	-0.01010	-0.00274	0.00081	26.39828	-6.80878	-17.14020	0.15723	0.10453	0.05830	-0.00309	0.01323	-0.00440	60.10011	-2.93387	1.73691	-0.10507	0.06637	0.05174	-0.00039	-0.00591	-0.00295	31.31367
714			7.13000	26.61584	8.03109	9.08015	0.00083	0.00041	0.00568	0.00001	-0.00001	-0.00016	15.93836	-0.78039	9.03678	0.65577	-0.01813	0.00306	0.04606	0.00175	-0.00004	133.85507	8.67699	-22.25259	-0.13936	-0.03771	-0.02006	-0.00988	-0.00308	0.00097	26.42373	-6.85476	-17.22732	0.16087	0.10343	0.05963	-0.00488	0.01463	-0.00653	60.09569	-2.87607	1.70484	-0.10490	0.06832	0.05389	-0.00044	-0.00681	-0.00317	31.33286
715			7.14000	26.60801	8.04682	9.08948	0.00082	0.00040	0.00569	0.00001	-0.00001	-0.00014	15.89676	-0.71801	9.03290	0.65238	-0.01872	0.00165	0.04643	0.00192	-0.00004	133.80743	8.68975	-22.30674	-0.13977	-0.03780	-0.02007	-0.00900	-0.00289	0.00082	26.45524	-6.89807	-17.32604	0.16192	0.10169	0.06029	-0.00546	0.01338	-0.00669	60.09201	-2.81844	1.67153	-0.10470	0.07006	0.05594	-0.00011	-0.00640	-0.00301	31.36006
716			7.15000	26.60084	8.06228	9.09676	0.00083	0.00040	0.00568	0.00001	-0.00001	-0.00013	15.85671	-0.66026	9.02899	0.64950	-0.01924	0.00045	0.04261	0.00164	-0.00001	133.76669	8.70389	-22.34914	-0.14005	-0.03782	-0.02000	-0.00760	-0.00224	0.00038	26.48427	-6.93311	-17.40969	0.16199	0.10059	0.06084	-0.00428	0.00980	-0.00475	60.09152	-2.77037	1.64472	-0.10474	0.07087	0.05686	0.00048	-0.00475	-0.00243	31.38870
717			7.16000	26.59452	8.07785	9.10230	0.00084	0.00040	0.00567	0.00001	-0.00001	-0.00012	15.82143	-0.62001	9.01940	0.64492	-0.02080	-0.00062	0.03594	0.00118	-0.00000	133.73544	8.72077	-22.37171	-0.14016	-0.03780	-0.01991	-0.00609	-0.00148	-0.00017	26.50126	-6.95810	-17.45694	0.16495	0.10005	0.06186	-0.00147	0.00532	-0.00150	60.09521	-2.73758	1.62933	-0.10506	0.07043	0.05620	0.00099	-0.00260	-0.00170	31.41016
718			7.17000	26.58898	8.09454	9.10751	0.00085	0.00040	0.00567	0.00001	-0.00001	-0.00013	15.79260	-0.59922	9.00506	0.64118	-0.02219	-0.00161	0.02791	0.00065	-0.00003	133.71301	8.74219	-22.37498	-0.14005	-0.03782	-0.01991	-0.00490	-0.00097	-0.00067	26.50080	-6.97532	-17.46209	0.16539	0.09919	0.06230	0.00206	0.00118	0.00186	60.10139	-2.71925	1.62529	-0.10565	0.06910	0.05432	0.00110	-0.00089	-0.00111	31.41770
719			7.18000	26.58333	8.11415	9.11433	0.00085	0.00040	0.00569	0.00001	-0.00001	-0.00017	15.77124	-0.59394	8.98901	0.63748	-0.02455	-0.00323	0.01878	0.00016	-0.00009	133.69617	8.76877	-22.36633	-0.13980	-0.03793	-0.02006	-0.00420	-0.00078	-0.00096	26.48399	-6.98560	-17.43221	0.16462	0.09652	0.06244	0.00490	-0.00230	0.00428	60.10710	-2.70998	1.62819	-0.10625	0.06785	0.05242	0.00077	-0.00005	-0.00072	31.40899
720			7.19000	26.57628	8.13941	9.12463	0.00084	0.00040	0.00572	0.00001	-0.00001	-0.00024	15.75849	-0.60065	8.97239	0.63408	-0.02835	-0.00531	0.00856	-0.00033	-0.00017	133.68179	8.79829	-22.35383	-0.13952	-0.03813	-0.02030	-0.00385	-0.00071	-0.00105	26.45662	-6.98593	-17.37889	0.16267	0.09276	0.06246	0.00619	-0.00519	0.00533	60.11002	-2.70512	1.63247	-0.10672	0.06745	0.05158	0.00021	0.00018	-0.00037	31.38582
721			7.20000	26.56646	8.17242	9.13962	0.00081	0.00041	0.00577	0.00001	-0.00002	-0.00032	15.75543	-0.61693	8.95653	0.63116	-0.03062	-0.00634	-0.00223	-0.00082	-0.00022	133.66852	8.82655	-22.34056	-0.13927	-0.03836	-0.02058	-0.00359	-0.00049	-0.00102	26.42621	-6.97176	-17.31520	0.15980	0.09281	0.06313	0.00571	-0.00790	0.00509	60.10964	-2.70429	1.63499	-0.10716	0.06787	0.05179	-0.00030	0.00030	0.00013	31.35231
722			7.21000	26.55291	8.21388	9.15942	0.00077	0.00041	0.00581	0.00002	-0.00002	-0.00040	15.76222	-0.64122	8.94214	0.62905	-0.03187	-0.00639	-0.01223	-0.00125	-0.00024	133.65672	8.84939	-22.32489	-0.13907	-0.03860	-0.02084	-0.00323	0.00002	-0.00095	26.40026	-6.93971	-17.25186	0.15820	0.09700	0.06496	0.00377	-0.01078	0.00406	60.10690	-2.71001	1.63543	-0.10797	0.06866	0.05245	-0.00061	0.00057	0.00081	31.31426
723			7.22000	26.53559	8.26217	9.18294	0.00072	0.00042	0.00584	0.00002	-0.00002	-0.00045	15.77738	-0.67188	8.92769	0.62665	-0.03326	-0.00626	-0.01957	-0.00153	-0.00024	133.64757	8.86416	-22.30353	-0.13878	-0.03877	-0.02106	-0.00273	0.00073	-0.00092	26.38418	-6.88961	-17.19349	0.15978	0.10309	0.06793	0.00110	-0.01340	0.00288	60.10309	-2.72436	1.63438	-0.10883	0.06943	0.05306	-0.00073	0.00101	0.00156	31.27725
724			7.23000	26.51539	8.31415	9.20916	0.00067	0.00042	0.00586	0.00002	-0.00003	-0.00048	15.79769	-0.70407	8.91391	0.62473	-0.03603	-0.00681	-0.02320	-0.00163	-0.00022	133.64203	8.87053	-22.27419	-0.13842	-0.03891	-0.02126	-0.00207	0.00147	-0.00093	26.37910	-6.82791	-17.14134	0.16173	0.10617	0.07020	-0.00123	-0.01431	0.00197	60.09916	-2.74764	1.63310	-0.10970	0.06994	0.05329	-0.00075	0.00157	0.00219	31.24424
725			7.24000	26.49392	8.36656	9.23745	0.00061	0.00042	0.00586	0.00002	-0.00002	-0.00050	15.81968	-0.73169	8.90624	0.62209	-0.03968	-0.00824	-0.02363	-0.00161	-0.00013	133.64070	8.87041	-22.23686	-0.13791	-0.03903	-0.02150	-0.00133	0.00199	-0.00096	26.38124	-6.76550	-17.09536	0.16423	0.10562	0.07173	-0.00231	-0.01338	0.00172	60.09523	-2.77800	1.63314	-0.11060	0.06993	0.05266	-0.00082	0.00201	0.00246	31.21408
726			7.25000	26.47293	8.41744	9.26780	0.00055	0.00042	0.00585	0.00001	-0.00002	-0.00051	15.84115	-0.75376	8.90867	0.61994	-0.04296	-0.00954	-0.02234	-0.00164	0.00001	133.64308	8.86716	-22.19572	-0.13736	-0.03922	-0.02180	-0.00070	0.00206	-0.00094	26.38469	-6.71001	-17.05164	0.16524	0.10370	0.07231	-0.00210	-0.01196	0.00229	60.09074	-2.81056	1.63500	-0.11143	0.06954	0.05137	-0.00104	0.00205	0.00223	31.18355
727			7.26000	26.45345	8.46609	9.30010	0.00049	0.00041	0.00583	0.00001	-0.00002	-0.00051	15.86116	-0.77331	8.91947	0.61871	-0.04638	-0.01080	-0.02007	-0.00176	0.00015	133.64699	8.86469	-22.15816	-0.13678	-0.03944	-0.02213	-0.00042	0.00163	-0.00083	26.38505	-6.66328	-17.00343	0.16458	0.10241	0.07298	-0.00108	-0.01092	0.00345	60.08474	-2.83792	1.63758	-0.11220	0.06917	0.05005	-0.00142	0.00151	0.00155	31.15024
728			7.27000	26.43582	8.51289	9.33377	0.00045	0.00040	0.00582	0.00001	-0.00002	-0.00052	15.87869	-0.79145	8.93552	0.61836	-0.04750	-0.01133	-0.01675	-0.00169	0.00027	133.64961	8.86552	-22.13088	-0.13619	-0.03965	-0.02244	-0.00044	0.00096	-0.00065	26.38021	-6.62464	-16.94815	0.16451	0.10470	0.07462	0.00030	-0.01025	0.00450	60.07640	-2.85382	1.63892	-0.11265	0.06932	0.04960	-0.00182	0.00065	0.00074	31.11291
729			7.28000	26.42024	8.55858	9.36821	0.00041	0.00039	0.00581	0.00001	-0.00002	-0.00052	15.89272	-0.80501	8.95713	0.61878	-0.04762	-0.01167	-0.01247	-0.00128	0.00048	133.64993	8.86932	-22.11470	-0.13557	-0.03973	-0.02263	-0.00060	0.00041	-0.00045	26.37001	-6.59344	-16.89099	0.16421	0.10615	0.07554	0.00179	-0.00886	0.00452	60.06623	-2.85814	1.63842	-0.11289	0.06984	0.04990	-0.00206	-0.00007	0.00010	31.07131
730			7.29000	26.40675	8.60437	9.40281	0.00038	0.00038	0.00580	0.00000	-0.00002	-0.00052	15.90254	-0.80834	8.98904	0.61889	-0.04851	-0.01265	-0.00821	-0.00063	0.00087	133.64836	8.87400	-22.10611	-0.13502	-0.03972	-0.02273	-0.00080	0.00008	-0.00029	26.35567	-6.56940	-16.84348	0.16324	0.10498	0.07579	0.00312	-0.00653	0.00306	60.05540	-2.85536	1.63678	-0.11322	0.07043	0.05046	-0.00212	-0.00051	-0.00026	31.02585
731			7.30000	26.39545	8.65148	9.43729	0.00036	0.00038	0.00580	0.00000	-0.00002	-0.00053	15.90905	-0.79779	9.03704	0.61686	-0.04977	-0.01359	-0.00614	-0.00004	0.00139	133.64500	8.87815	-22.10278	-0.13452	-0.03963	-0.02275	-0.00110	-0.00014	-0.00014	26.33970	-6.55011	-16.81736	0.16264	0.10294	0.07565	0.00387	-0.00441	0.00038	60.04461	-2.84887	1.63424	-0.11351	0.07096	0.05109	-0.00208	-0.00080	-0.00046	30.97745
732			7.31000	26.38660	8.70078	9.47161	0.00033	0.00037	0.00581	0.00000	-0.00002	-0.00054	15.91551	-0.77708	9.10212	0.61682	-0.05121	-0.01437	-0.00777	0.00015	0.00187	133.63934	8.88206	-22.10405	-0.13412	-0.03951	-0.02272	-0.00153	-0.00036	-0.00003	26.32533	-6.52796	-16.81635	0.15842	0.10082	0.07492	0.00370	-0.00375	-0.00263	60.03408	-2.83987	1.63074	-0.11373	0.07144	0.05180	-0.00203	-0.00103	-0.00059	30.92750
733			7.32000	26.38051	8.75227	9.50621	0.00030	0.00037	0.00580	-0.00000	-0.00002	-0.00055	15.92540	-0.75376	9.17921	0.61844	-0.05288	-0.01519	-0.01130	0.00010	0.00224	133.63097	8.88658	-22.10928	-0.13378	-0.03939	-0.02265	-0.00206	-0.00058	0.00003	26.31487	-6.49408	-16.83461	0.15499	0.10054	0.07521	0.00306	-0.00444	-0.00526	60.02380	-2.82924	1.62649	-0.11395	0.07189	0.05251	-0.00196	-0.00118	-0.00067	30.87714
734			7.33000	26.37732	8.80501	9.54143	0.00027	0.00037	0.00579	-0.00000	-0.00002	-0.00055	15.93857	-0.72872	9.26410	0.61806	-0.05405	-0.01611	-0.01274	0.00037	0.00266	133.61961	8.89272	-22.11750	-0.13352	-0.03929	-0.02258	-0.00265	-0.00078	0.00003	26.30835	-6.44712	-16.86610	0.15909	0.10314	0.07784	0.00274	-0.00500	-0.00762	60.01394	-2.81778	1.62178	-0.11421	0.07224	0.05302	-0.00183	-0.00121	-0.00071	30.82716
735			7.34000	26.37685	8.85724	9.57705	0.00025	0.00037	0.00578	-0.00000	-0.00002	-0.00054	15.95130	-0.69430	9.35886	0.61668	-0.05527	-0.01704	-0.01033	0.00124	0.00326	133.60553	8.90119	-22.12683	-0.13345	-0.03929	-0.02254	-0.00325	-0.00086	-0.00008	26.30371	-6.39463	-16.91099	0.16470	0.10520	0.08035	0.00310	-0.00418	-0.00972	60.00497	-2.80647	1.61753	-0.11415	0.07262	0.05344	-0.00160	-0.00096	-0.00072	30.77791
736			7.35000	26.37859	8.90686	9.61189	0.00025	0.00037	0.00577	-0.00000	-0.00002	-0.00051	15.96021	-0.64377	9.46802	0.61735	-0.05641	-0.01761	-0.00600	0.00233	0.00394	133.58936	8.91297	-22.13284	-0.13348	-0.03933	-0.02249	-0.00389	-0.00083	-0.00035	26.29846	-6.34491	-16.97084	0.16623	0.10598	0.08131	0.00392	-0.00241	-0.01121	59.99764	-2.79692	1.61637	-0.11380	0.07271	0.05340	-0.00130	-0.00034	-0.00082	30.72932
737			7.36000	26.38188	8.95239	9.64451	0.00026	0.00037	0.00574	-0.00000	-0.00002	-0.00047	15.96504	-0.57822	9.59259	0.61763	-0.05808	-0.01812	-0.00282	0.00316	0.00459	133.57127	8.93077	-22.13215	-0.13358	-0.03934	-0.02238	-0.00474	-0.00092	-0.00074	26.29119	-6.30129	-17.04194	0.16546	0.10497	0.08110	0.00469	-0.00088	-0.01173	59.99208	-2.78848	1.62175	-0.11356	0.07214	0.05248	-0.00110	0.00040	-0.00125	30.68101
738			7.37000	26.38588	8.99323	9.67360	0.00028	0.00037	0.00570	-0.00000	-0.00001	-0.00041	15.96806	-0.50405	9.72967	0.61727	-0.05914	-0.01844	-0.00230	0.00346	0.00503	133.54980	8.95877	-22.12606	-0.13368	-0.03928	-0.02218	-0.00584	-0.00131	-0.00117	26.28192	-6.26291	-17.11609	0.16401	0.10376	0.08051	0.00511	-0.00029	-0.01122	59.98746	-2.77648	1.63555	-0.11353	0.07121	0.05128	-0.00110	0.00096	-0.00208	30.63269
739			7.38000	26.38977	9.02965	9.69909	0.00031	0.00037	0.00567	-0.00000	-0.00001	-0.00036	15.97179	-0.42769	9.87480	0.62005	-0.06045	-0.01887	-0.00393	0.00340	0.00535	133.52339	9.00077	-22.11826	-0.13375	-0.03921	-0.02195	-0.00705	-0.00195	-0.00159	26.27104	-6.22777	-17.18454	0.16200	0.10200	0.07967	0.00524	-0.00059	-0.00983	59.98273	-2.75592	1.65840	-0.11362	0.07047	0.05053	-0.00126	0.00138	-0.00316	30.58389
740			7.39000	26.39285	9.06201	9.72182	0.00033	0.00037	0.00565	-0.00000	-0.00001	-0.00033	15.97752	-0.35272	10.02395	0.62312	-0.06269	-0.01969	-0.00617	0.00326	0.00565	133.49194	9.05836	-22.10990	-0.13386	-0.03916	-0.02170	-0.00814	-0.00260	-0.00202	26.25836	-6.19441	-17.24061	0.16213	0.10017	0.07945	0.00552	-0.00139	-0.00797	59.97738	-2.72574	1.69091	-0.11383	0.07001	0.05036	-0.00147	0.00189	-0.00421	30.53364
741			7.40000	26.39484	9.09069	9.74298	0.00034	0.00037	0.00564	-0.00000	-0.00001	-0.00030	15.98496	-0.27979	10.17473	0.62497	-0.06412	-0.01989	-0.00784	0.00310	0.00574	133.45660	9.13039	-22.09995	-0.13408	-0.03923	-0.02151	-0.00901	-0.00310	-0.00241	26.24246	-6.16272	-17.28114	0.16417	0.10041	0.07977	0.00624	-0.00223	-0.00601	59.97145	-2.68841	1.73324	-0.11424	0.06978	0.05063	-0.00169	0.00252	-0.00506	30.48048
742			7.41000	26.39577	9.11642	9.76295	0.00035	0.00038	0.00563	-0.00000	-0.00001	-0.00028	15.99336	-0.20851	10.32654	0.62453	-0.06463	-0.01938	-0.00868	0.00293	0.00561	133.41859	9.21387	-22.08691	-0.13434	-0.03935	-0.02133	-0.00967	-0.00335	-0.00270	26.22200	-6.13337	-17.30723	0.16737	0.10228	0.08022	0.00724	-0.00284	-0.00435	59.96477	-2.64719	1.78415	-0.11533	0.06936	0.05085	-0.00189	0.00308	-0.00554	30.42311
743			7.42000	26.39579	9.13971	9.78174	0.00034	0.00038	0.00563	-0.00000	-0.00001	-0.00026	16.00200	-0.13853	10.47910	0.62385	-0.06561	-0.01923	-0.00836	0.00287	0.00557	133.37881	9.30308	-22.07067	-0.13458	-0.03951	-0.02120	-0.01012	-0.00332	-0.00278	26.19736	-6.10669	-17.32313	0.16803	0.10315	0.08029	0.00800	-0.00295	-0.00332	59.95758	-2.60576	1.83982	-0.11720	0.06860	0.05068	-0.00192	0.00327	-0.00543	30.36173
744			7.43000	26.39450	9.16114	9.79980	0.00032	0.00038	0.00564	-0.00000	-0.00001	-0.00025	16.00945	-0.06884	10.63188	0.62290	-0.06786	-0.02000	-0.00545	0.00307	0.00584	133.33788	9.38936	-22.05299	-0.13476	-0.03969	-0.02111	-0.01036	-0.00296	-0.00258	26.17044	-6.08305	-17.33537	0.16625	0.10197	0.08012	0.00833	-0.00217	-0.00321	59.95100	-2.56816	1.89304	-0.11940	0.06778	0.05033	-0.00158	0.00292	-0.00468	30.29813
745			7.44000	26.39127	9.18151	9.81817	0.00029	0.00038	0.00566	0.00000	-0.00001	-0.00025	16.01240	0.00360	10.78636	0.62290	-0.06942	-0.02076	0.00169	0.00356	0.00621	133.29633	9.46357	-22.03613	-0.13503	-0.03992	-0.02110	-0.01040	-0.00233	-0.00215	26.14319	-6.06452	-17.35381	0.16341	0.10116	0.07994	0.00827	-0.00019	-0.00428	59.94670	-2.53824	1.93598	-0.12095	0.06714	0.04981	-0.00083	0.00211	-0.00343	30.23532
746			7.45000	26.38574	9.20145	9.83768	0.00027	0.00038	0.00568	0.00000	-0.00001	-0.00027	16.00632	0.08227	10.94521	0.62322	-0.06862	-0.02110	0.01343	0.00413	0.00654	133.25488	9.52023	-22.02104	-0.13534	-0.04016	-0.02116	-0.01029	-0.00157	-0.00164	26.11820	-6.05413	-17.38987	0.16131	0.10274	0.08052	0.00772	0.00294	-0.00643	59.94629	-2.51785	1.96388	-0.12145	0.06680	0.04921	0.00019	0.00112	-0.00206	30.17784
747			7.46000	26.37797	9.22131	9.85878	0.00024	0.00037	0.00569	0.00000	-0.00001	-0.00028	15.98727	0.16778	11.10866	0.62511	-0.06705	-0.02125	0.02877	0.00456	0.00675	133.21396	9.55902	-22.00733	-0.13569	-0.04035	-0.02123	-0.01015	-0.00084	-0.00119	26.09857	-6.05372	-17.45091	0.16106	0.10396	0.08089	0.00691	0.00667	-0.00882	59.95024	-2.50643	1.97667	-0.12104	0.06656	0.04842	0.00119	0.00024	-0.00088	30.13100
748			7.47000	26.36839	9.24130	9.88161	0.00022	0.00037	0.00570	0.00000	-0.00000	-0.00030	15.95264	0.25744	11.27364	0.62843	-0.06539	-0.02136	0.04595	0.00462	0.00673	133.17368	9.58332	-21.99398	-0.13604	-0.04044	-0.02123	-0.01000	-0.00025	-0.00086	26.08436	-6.06515	-17.53522	0.16102	0.10461	0.08094	0.00666	0.01019	-0.01007	59.95815	-2.50185	1.97782	-0.12023	0.06633	0.04767	0.00202	-0.00035	-0.00009	30.09714
749			7.48000	26.35751	9.26149	9.90609	0.00020	0.00037	0.00571	0.00000	-0.00000	-0.00031	15.90205	0.34498	11.43387	0.63302	-0.06268	-0.02085	0.06231	0.00392	0.00615	133.13417	9.59793	-21.98034	-0.13635	-0.04038	-0.02112	-0.00980	0.00013	-0.00066	26.07003	-6.09134	-17.62907	0.15957	0.10436	0.07973	0.00776	0.01250	-0.00865	59.96930	-2.50149	1.97253	-0.11942	0.06589	0.04688	0.00267	-0.00056	0.00030	30.07302
750			7.49000	26.34612	9.28153	9.93186	0.00019	0.00037	0.00570	0.00000	-0.00000	-0.00031	15.83807	0.41897	11.57887	0.63556	-0.05994	-0.02045	0.07509	0.00238	0.00512	133.09592	9.60687	-21.96629	-0.13667	-0.04019	-0.02088	-0.00946	0.00035	-0.00054	26.04700	-6.13379	-17.70815	0.15689	0.10118	0.07712	0.01021	0.01260	-0.00480	59.98319	-2.50328	1.96571	-0.11867	0.06523	0.04617	0.00317	-0.00043	0.00039	30.05155
751			7.50000	26.33516	9.30045	9.95800	0.00018	0.00037	0.00569	0.00000	-0.00000	-0.00030	15.76482	0.46719	11.69768	0.63900	-0.05807	-0.02112	0.08384	0.00031	0.00395	133.05952	9.61284	-21.95215	-0.13704	-0.03990	-0.02051	-0.00901	0.00044	-0.00047	26.00909	-6.18820	-17.75657	0.15019	0.09505	0.07383	0.01305	0.01085	0.00057	59.99945	-2.50602	1.96119	-0.11827	0.06426	0.04540	0.00356	-0.00007	0.00028	30.02608
752			7.51000	26.32548	9.31697	9.98300	0.00017	0.00037	0.00565	0.00000	-0.00000	-0.00027	15.68611	0.48311	11.78364	0.64414	-0.05476	-0.02169	0.08910	-0.00180	0.00249	133.02519	9.61748	-21.93856	-0.13744	-0.03949	-0.01996	-0.00853	0.00039	-0.00041	25.95275	-6.25522	-17.75788	0.14184	0.09145	0.07145	0.01560	0.00879	0.00633	60.01751	-2.50876	1.96115	-0.11814	0.06294	0.04455	0.00381	0.00034	0.00001	29.99240
753			7.52000	26.31777	9.32983	10.00565	0.00015	0.00036	0.00559	0.00000	-0.00000	-0.00023	15.60518	0.46652	11.83459	0.65152	-0.04991	-0.02173	0.09112	-0.00341	0.00089	132.99260	9.62252	-21.92727	-0.13771	-0.03891	-0.01921	-0.00805	0.00015	-0.00035	25.87836	-6.33166	-17.71329	0.13620	0.09044	0.06999	0.01778	0.00682	0.01154	60.03661	-2.50933	1.96648	-0.11834	0.06131	0.04363	0.00392	0.00064	-0.00044	29.94806
754			7.53000	26.31221	9.33865	10.02587	0.00011	0.00035	0.00549	0.00000	0.00000	-0.00019	15.52530	0.42041	11.85012	0.65745	-0.04593	-0.02192	0.08970	-0.00450	-0.00068	132.96115	9.62975	-21.92104	-0.13789	-0.03820	-0.01828	-0.00755	-0.00022	-0.00029	25.78850	-6.41540	-17.62469	0.13282	0.08749	0.06807	0.01933	0.00466	0.01590	60.05613	-2.50465	1.97737	-0.11886	0.05977	0.04311	0.00396	0.00089	-0.00105	29.89252
755			7.54000	26.30859	9.34364	10.04447	0.00007	0.00034	0.00535	-0.00000	0.00000	-0.00017	15.44883	0.34888	11.83037	0.65729	-0.04327	-0.02208	0.08559	-0.00520	-0.00219	132.93108	9.64026	-21.91970	-0.13778	-0.03732	-0.01715	-0.00696	-0.00046	-0.00030	25.68746	-6.50302	-17.49753	0.12620	0.08382	0.06562	0.01940	0.00271	0.01898	60.07606	-2.49358	1.99523	-0.11938	0.05837	0.04303	0.00407	0.00140	-0.00171	29.82700
756			7.55000	26.30628	9.34566	10.06247	-0.00001	0.00032	0.00518	0.00000	0.00000	-0.00015	15.37647	0.25755	11.77722	0.65400	-0.04122	-0.02243	0.08129	-0.00549	-0.00357	132.90379	9.65410	-21.91782	-0.13738	-0.03631	-0.01587	-0.00630	-0.00039	-0.00043	25.58011	-6.59242	-17.34016	0.11642	0.08167	0.06387	0.01816	0.00140	0.02110	60.09723	-2.47884	2.02398	-0.12042	0.05691	0.04308	0.00436	0.00244	-0.00232	29.75422
757			7.56000	26.30434	9.34517	10.08065	-0.00010	0.00029	0.00498	0.00000	0.00000	-0.00014	15.30695	0.15352	11.69489	0.65227	-0.03914	-0.02371	0.07909	-0.00535	-0.00491	132.88065	9.67147	-21.90735	-0.13661	-0.03517	-0.01448	-0.00565	-0.00005	-0.00065	25.47021	-6.68421	-17.16242	0.10512	0.07850	0.06246	0.01638	0.00090	0.02235	60.12076	-2.46447	2.06863	-0.12239	0.05468	0.04229	0.00492	0.00384	-0.00284	29.67667
758			7.57000	26.30217	9.34279	10.09943	-0.00021	0.00025	0.00476	0.00000	0.00000	-0.00013	15.23797	0.04396	11.58945	0.65183	-0.03678	-0.02548	0.07977	-0.00486	-0.00616	132.86223	9.69307	-21.88328	-0.13552	-0.03395	-0.01300	-0.00505	0.00035	-0.00085	25.35880	-6.78070	-16.97307	0.09478	0.07454	0.06124	0.01503	0.00115	0.02307	60.14796	-2.45214	2.13214	-0.12603	0.05127	0.04017	0.00592	0.00504	-0.00324	29.59553
759			7.58000	26.29917	9.33940	10.11899	-0.00032	0.00022	0.00453	-0.00000	0.00000	-0.00013	15.16685	-0.06547	11.46749	0.65082	-0.03636	-0.02756	0.08320	-0.00449	-0.00726	132.84821	9.71864	-21.84658	-0.13416	-0.03267	-0.01149	-0.00443	0.00062	-0.00092	25.24303	-6.88502	-16.77721	0.08773	0.06883	0.05985	0.01487	0.00177	0.02355	60.18069	-2.44029	2.21259	-0.13143	0.04681	0.03686	0.00761	0.00550	-0.00347	29.50929
760			7.59000	26.29496	9.33601	10.13941	-0.00042	0.00018	0.00428	-0.00000	0.00000	-0.00013	15.09116	-0.17161	11.33497	0.64983	-0.03479	-0.02996	0.08887	-0.00395	-0.00824	132.83775	9.74543	-21.80413	-0.13258	-0.03136	-0.00996	-0.00371	0.00071	-0.00080	25.11679	-6.99959	-16.57485	0.08119	0.06420	0.05928	0.01547	0.00239	0.02474	60.22156	-2.42551	2.30260	-0.13769	0.04203	0.03324	0.01021	0.00508	-0.00345	29.41433
761			7.60000	26.28916	9.33328	10.16061	-0.00050	0.00015	0.00404	-0.00000	0.00000	-0.00013	15.00931	-0.27312	11.19696	0.64780	-0.03319	-0.03321	0.09551	-0.00344	-0.00920	132.83009	9.76824	-21.76420	-0.13101	-0.03003	-0.00842	-0.00286	0.00077	-0.00057	24.97366	-7.12664	-16.35925	0.07857	0.05955	0.05997	0.01717	0.00278	0.02656	60.27322	-2.40582	2.39209	-0.14311	0.03791	0.03061	0.01365	0.00423	-0.00324	29.30688
762			7.61000	26.28193	9.33153	10.18192	-0.00057	0.00013	0.00381	-0.00000	0.00000	-0.00012	14.92090	-0.36843	11.05902	0.64727	-0.03196	-0.03651	0.10241	-0.00296	-0.00976	132.82545	9.78203	-21.72932	-0.12958	-0.02871	-0.00689	-0.00206	0.00093	-0.00034	24.81165	-7.26230	-16.13395	0.07629	0.05356	0.05998	0.01890	0.00288	0.02778	60.33808	-2.38356	2.47410	-0.14710	0.03447	0.02880	0.01767	0.00336	-0.00285	29.18543
763			7.62000	26.27368	9.33019	10.20246	-0.00062	0.00010	0.00360	-0.00001	0.00000	-0.00011	14.82630	-0.45445	10.92826	0.64534	-0.02951	-0.03905	0.10827	-0.00236	-0.00957	132.82320	9.78459	-21.69752	-0.12829	-0.02743	-0.00543	-0.00170	0.00111	-0.00018	24.63164	-7.40522	-15.89969	0.07501	0.04985	0.06028	0.02057	0.00294	0.02868	60.41721	-2.36272	2.54543	-0.15009	0.03120	0.02698	0.02178	0.00252	-0.00233	29.05147
764			7.63000	26.26484	9.32844	10.22154	-0.00068	0.00008	0.00341	-0.00001	0.00000	-0.00009	14.72672	-0.52894	10.81117	0.64277	-0.02858	-0.04193	0.11242	-0.00196	-0.00895	132.82048	9.77776	-21.66914	-0.12714	-0.02623	-0.00411	-0.00220	0.00109	-0.00007	24.43657	-7.55082	-15.66264	0.07315	0.04651	0.06103	0.02177	0.00275	0.02925	60.50969	-2.34298	2.60349	-0.15266	0.02780	0.02462	0.02554	0.00156	-0.00186	28.90755
765			7.64000	26.25526	9.32544	10.23940	-0.00074	0.00006	0.00326	-0.00001	0.00000	-0.00008	14.62392	-0.59263	10.71157	0.64058	-0.02949	-0.04467	0.11508	-0.00177	-0.00788	132.81160	9.76573	-21.64931	-0.12620	-0.02528	-0.00307	-0.00375	0.00081	0.00000	24.22793	-7.69407	-15.42361	0.06884	0.04348	0.06145	0.02204	0.00229	0.02949	60.61297	-2.31892	2.64435	-0.15496	0.02492	0.02240	0.02869	0.00053	-0.00158	28.75512
766			7.65000	26.24461	9.32137	10.25640	-0.00083	0.00004	0.00314	-0.00001	0.00000	-0.00007	14.51905	-0.64670	10.63305	0.63981	-0.02928	-0.04625	0.11754	-0.00155	-0.00601	132.79099	9.75234	-21.64221	-0.12553	-0.02461	-0.00233	-0.00626	0.00040	0.00003	24.00519	-7.83149	-15.18153	0.06450	0.04346	0.06187	0.02214	0.00198	0.02944	60.72428	-2.28478	2.66452	-0.15709	0.02307	0.02094	0.03128	-0.00048	-0.00146	28.59412
767			7.66000	26.23296	9.31686	10.27232	-0.00093	0.00002	0.00307	-0.00002	0.00000	-0.00006	14.41199	-0.68873	10.58267	0.63906	-0.02851	-0.04687	0.12033	-0.00124	-0.00327	132.75481	9.74043	-21.64720	-0.12506	-0.02420	-0.00187	-0.00942	0.00003	0.00004	23.76894	-7.96345	-14.94232	0.06136	0.04572	0.06237	0.02226	0.00216	0.02845	60.84187	-2.23753	2.66294	-0.15913	0.02252	0.02065	0.03357	-0.00141	-0.00151	28.42561
768			7.67000	26.22114	9.31274	10.28607	-0.00105	-0.00001	0.00302	-0.00002	-0.00000	-0.00005	14.30252	-0.71513	10.56797	0.63805	-0.02718	-0.04641	0.12277	-0.00090	0.00002	132.70195	9.73322	-21.65834	-0.12465	-0.02400	-0.00166	-0.01288	-0.00020	0.00002	23.52562	-8.09164	-14.72054	0.05642	0.04958	0.06217	0.02092	0.00302	0.02568	60.96516	-2.17677	2.64248	-0.16114	0.02317	0.02148	0.03580	-0.00224	-0.00171	28.25492
769			7.68000	26.21014	9.30947	10.29591	-0.00119	-0.00003	0.00299	-0.00002	-0.00000	-0.00003	14.19164	-0.72554	10.59262	0.63598	-0.02556	-0.04580	0.12332	-0.00065	0.00328	132.63330	9.73507	-21.66548	-0.12412	-0.02400	-0.00172	-0.01642	-0.00022	-0.00002	23.28629	-8.21627	-14.53196	0.05189	0.05341	0.06190	0.01888	0.00433	0.02174	61.09446	-2.10418	2.61046	-0.16301	0.02470	0.02301	0.03811	-0.00283	-0.00208	28.08991
770			7.69000	26.20045	9.30754	10.30011	-0.00136	-0.00006	0.00299	-0.00002	-0.00000	-0.00000	14.08141	-0.72327	10.65469	0.63118	-0.02524	-0.04554	0.12052	-0.00060	0.00597	132.55070	9.75103	-21.65608	-0.12351	-0.02421	-0.00202	-0.01996	-0.00001	-0.00012	23.06059	-8.33619	-14.38413	0.04794	0.05466	0.06115	0.01650	0.00537	0.01748	61.23067	-2.02265	2.57764	-0.16534	0.02640	0.02443	0.04073	-0.00301	-0.00261	27.93615
771			7.70000	26.19205	9.30801	10.29697	-0.00154	-0.00010	0.00299	-0.00002	0.00000	0.00003	13.97475	-0.71539	10.74485	0.62718	-0.02503	-0.04481	0.11413	-0.00078	0.00737	132.45596	9.78556	-21.61913	-0.12284	-0.02454	-0.00245	-0.02345	0.00034	-0.00030	22.85427	-8.44825	-14.27201	0.04018	0.05532	0.05921	0.01264	0.00557	0.01383	61.37481	-1.93403	2.55472	-0.16852	0.02749	0.02493	0.04379	-0.00273	-0.00326	27.79498
772			7.71000	26.18473	9.31240	10.28530	-0.00173	-0.00013	0.00300	-0.00003	0.00000	0.00005	13.87527	-0.71220	10.84626	0.62233	-0.02472	-0.04394	0.10378	-0.00118	0.00726	132.35007	9.84264	-21.54936	-0.12197	-0.02483	-0.00288	-0.02671	0.00064	-0.00054	22.67030	-8.54656	-14.18018	0.03269	0.05689	0.05762	0.00910	0.00469	0.01174	61.52751	-1.83656	2.54944	-0.17233	0.02758	0.02432	0.04731	-0.00216	-0.00401	27.66437
773			7.72000	26.17849	9.32348	10.26573	-0.00192	-0.00015	0.00302	-0.00003	0.00001	0.00006	13.78610	-0.72305	10.94162	0.61879	-0.02391	-0.04323	0.09159	-0.00167	0.00607	132.23405	9.92516	-21.44933	-0.12052	-0.02489	-0.00324	-0.02943	0.00071	-0.00081	22.50850	-8.62543	-14.09104	0.02664	0.05865	0.05644	0.00645	0.00284	0.01095	61.68979	-1.72499	2.56598	-0.17629	0.02656	0.02263	0.05134	-0.00154	-0.00474	27.53983
774			7.73000	26.17208	9.34528	10.24306	-0.00212	-0.00017	0.00304	-0.00004	0.00001	0.00002	13.70786	-0.75147	11.02151	0.61508	-0.02462	-0.04280	0.07989	-0.00225	0.00453	132.10803	10.03254	-21.32978	-0.11841	-0.02468	-0.00350	-0.03159	0.00044	-0.00102	22.36492	-8.68299	-13.99388	0.02218	0.05910	0.05529	0.00471	0.00051	0.01074	61.86292	-1.59362	2.60496	-0.17958	0.02469	0.02036	0.05566	-0.00103	-0.00530	27.41547
775			7.74000	26.16251	9.38318	10.22702	-0.00234	-0.00017	0.00304	-0.00006	0.00001	-0.00008	13.63911	-0.79614	11.08419	0.61011	-0.02592	-0.04202	0.07004	-0.00283	0.00305	131.97038	10.15861	-21.20742	-0.11614	-0.02455	-0.00386	-0.03357	-0.00009	-0.00116	22.23452	-8.71941	-13.88655	0.01845	0.05998	0.05410	0.00348	-0.00180	0.01054	62.04769	-1.43923	2.66436	-0.18202	0.02265	0.01808	0.05999	-0.00072	-0.00561	27.28630
776			7.75000	26.14582	9.44106	10.22831	-0.00254	-0.00017	0.00304	-0.00009	0.00002	-0.00022	13.57781	-0.85354	11.13175	0.60634	-0.02635	-0.04097	0.06257	-0.00319	0.00194	131.81735	10.29101	-21.09940	-0.11469	-0.02501	-0.00455	-0.03597	-0.00064	-0.00125	22.11482	-8.73573	-13.77162	0.01558	0.06241	0.05336	0.00261	-0.00390	0.00982	62.24396	-1.26241	2.73962	-0.18430	0.02126	0.01647	0.06437	-0.00061	-0.00580	27.15049
777			7.76000	26.11938	9.51926	10.25190	-0.00271	-0.00018	0.00303	-0.00013	0.00002	-0.00035	13.52212	-0.91818	11.16943	0.60368	-0.02734	-0.04001	0.05712	-0.00342	0.00145	131.64507	10.41310	-21.01620	-0.11445	-0.02605	-0.00544	-0.03930	-0.00092	-0.00122	22.00826	-8.73255	-13.66166	0.01267	0.06501	0.05276	0.00183	-0.00541	0.00832	62.45134	-1.06688	2.82290	-0.18658	0.02086	0.01614	0.06879	-0.00074	-0.00612	27.01002
778			7.77000	26.08166	9.61397	10.29347	-0.00283	-0.00018	0.00302	-0.00018	0.00002	-0.00045	13.47055	-0.98327	11.20562	0.60154	-0.02873	-0.03920	0.05285	-0.00351	0.00170	131.44942	10.50907	-20.95731	-0.11472	-0.02698	-0.00608	-0.04376	-0.00067	-0.00097	21.91837	-8.71507	-13.56598	0.00734	0.06773	0.05205	0.00087	-0.00611	0.00627	62.66949	-0.85804	2.90467	-0.18884	0.02111	0.01736	0.07328	-0.00108	-0.00679	26.86909
779			7.78000	26.03230	9.71879	10.34368	-0.00292	-0.00020	0.00301	-0.00023	0.00003	-0.00048	13.42284	-1.04288	11.25026	0.59832	-0.03064	-0.03869	0.04840	-0.00351	0.00269	131.22653	10.56930	-20.91441	-0.11457	-0.02713	-0.00609	-0.04901	0.00004	-0.00060	21.84704	-8.68830	-13.49302	0.00259	0.07122	0.05209	0.00024	-0.00611	0.00404	62.89831	-0.64173	2.97649	-0.19161	0.02136	0.01978	0.07813	-0.00157	-0.00769	26.73070
780			7.79000	25.97211	9.82572	10.39605	-0.00299	-0.00022	0.00298	-0.00029	0.00003	-0.00048	13.37983	-1.09238	11.31346	0.59680	-0.03275	-0.03806	0.04336	-0.00339	0.00432	130.97340	10.59321	-20.88015	-0.11362	-0.02630	-0.00540	-0.05440	0.00075	-0.00026	21.79242	-8.65686	-13.44557	-0.00250	0.07507	0.05205	-0.00019	-0.00558	0.00186	63.13817	-0.42295	3.03263	-0.19493	0.02109	0.02262	0.08343	-0.00209	-0.00854	26.59480
781			7.80000	25.90420	9.92688	10.45013	-0.00308	-0.00025	0.00292	-0.00032	0.00003	-0.00047	13.34255	-1.12819	11.40440	0.59888	-0.03465	-0.03709	0.03802	-0.00314	0.00639	130.68913	10.58892	-20.85318	-0.11224	-0.02486	-0.00425	-0.05949	0.00104	-0.00004	21.75076	-8.62438	-13.42264	-0.00768	0.07922	0.05161	-0.00046	-0.00467	-0.00031	63.38947	-0.20443	3.07064	-0.19822	0.02026	0.02522	0.08890	-0.00252	-0.00917	26.45984
782			7.81000	25.83287	10.01448	10.50932	-0.00317	-0.00028	0.00282	-0.00033	0.00002	-0.00044	13.31134	-1.14782	11.52970	0.60109	-0.03630	-0.03619	0.03295	-0.00279	0.00864	130.37410	10.56998	-20.83621	-0.11067	-0.02324	-0.00292	-0.06414	0.00082	0.00004	21.72037	-8.59158	-13.42663	-0.00910	0.08388	0.05197	-0.00044	-0.00351	-0.00228	63.65232	0.01334	3.09191	-0.20079	0.01910	0.02735	0.09400	-0.00275	-0.00965	26.32566
783			7.82000	25.76208	10.08213	10.57765	-0.00327	-0.00031	0.00268	-0.00032	0.00001	-0.00042	13.28547	-1.15082	11.69109	0.60422	-0.03722	-0.03487	0.02923	-0.00240	0.01055	130.02899	10.55206	-20.83127	-0.10910	-0.02182	-0.00171	-0.06863	0.00023	0.00002	21.70031	-8.56126	-13.45197	-0.00981	0.08845	0.05191	-0.00036	-0.00226	-0.00367	63.92594	0.23107	3.10246	-0.20232	0.01773	0.02866	0.09816	-0.00270	-0.01002	26.19359
784			7.83000	25.69338	10.12512	10.65782	-0.00337	-0.00035	0.00249	-0.00032	-0.00001	-0.00039	13.26302	-1.14012	11.88409	0.60721	-0.03907	-0.03389	0.02732	-0.00225	0.01192	129.65302	10.54959	-20.83768	-0.10742	-0.02081	-0.00080	-0.07343	-0.00053	-0.00000	21.68748	-8.53444	-13.49177	-0.00870	0.09053	0.05152	-0.00029	-0.00137	-0.00392	64.20828	0.45009	3.11105	-0.20293	0.01624	0.02911	0.10104	-0.00241	-0.01035	26.06231
785			7.84000	25.62466	10.14051	10.74973	-0.00349	-0.00039	0.00228	-0.00033	-0.00003	-0.00034	13.24200	-1.12259	12.09847	0.61185	-0.04130	-0.03292	0.02724	-0.00247	0.01243	129.24197	10.57361	-20.85150	-0.10588	-0.02040	-0.00035	-0.07941	-0.00127	-0.00001	21.67300	-8.51299	-13.52732	-0.00798	0.09103	0.05043	-0.00034	-0.00140	-0.00236	64.49638	0.67200	3.12669	-0.20273	0.01476	0.02878	0.10248	-0.00196	-0.01064	25.92556
786			7.85000	25.55124	10.12714	10.84972	-0.00364	-0.00045	0.00206	-0.00038	-0.00005	-0.00028	13.22055	-1.10759	12.32120	0.61622	-0.04334	-0.03185	0.02933	-0.00311	0.01210	128.78851	10.62997	-20.86522	-0.10462	-0.02060	-0.00043	-0.08704	-0.00188	-0.00004	21.64527	-8.49821	-13.53562	-0.00980	0.09115	0.04878	-0.00063	-0.00241	0.00068	64.78709	0.89806	3.15625	-0.20193	0.01348	0.02802	0.10261	-0.00147	-0.01091	25.77488
787			7.86000	25.46855	10.08871	10.95270	-0.00382	-0.00051	0.00184	-0.00047	-0.00008	-0.00023	13.19603	-1.10299	12.54098	0.61980	-0.04513	-0.03100	0.03423	-0.00406	0.01127	128.28514	10.71784	-20.87052	-0.10392	-0.02124	-0.00088	-0.09621	-0.00226	-0.00012	21.59543	-8.49066	-13.50104	-0.01259	0.09120	0.04721	-0.00118	-0.00394	0.00424	65.07755	1.12886	3.20358	-0.20044	0.01228	0.02700	0.10156	-0.00101	-0.01110	25.60460
788			7.87000	25.37412	10.03797	11.05607	-0.00400	-0.00058	0.00165	-0.00058	-0.00009	-0.00021	13.16555	-1.11272	12.75039	0.62446	-0.04533	-0.02928	0.04146	-0.00497	0.00988	127.72802	10.82948	-20.86310	-0.10387	-0.02191	-0.00124	-0.10627	-0.00234	-0.00022	21.52104	-8.49001	-13.42039	-0.01752	0.09467	0.04571	-0.00213	-0.00575	0.00740	65.36550	1.36491	3.26963	-0.19914	0.01048	0.02557	0.10007	-0.00059	-0.01107	25.41428
789			7.88000	25.26750	9.99476	11.16010	-0.00414	-0.00064	0.00149	-0.00068	-0.00008	-0.00021	13.12783	-1.13737	12.94619	0.63011	-0.04441	-0.02721	0.04828	-0.00569	0.00845	127.11783	10.95178	-20.84388	-0.10468	-0.02208	-0.00074	-0.11686	-0.00208	-0.00014	21.42629	-8.49398	-13.30064	-0.02342	0.10030	0.04446	-0.00328	-0.00764	0.00956	65.64986	1.60675	3.35174	-0.19918	0.00722	0.02387	0.09905	-0.00027	-0.01079	25.20789
790			7.89000	25.14948	9.97599	11.26578	-0.00421	-0.00067	0.00135	-0.00076	-0.00006	-0.00022	13.08529	-1.17479	13.13035	0.63676	-0.04275	-0.02514	0.04998	-0.00610	0.00739	126.45805	11.07220	-20.81419	-0.10626	-0.02139	0.00118	-0.12772	-0.00151	0.00023	21.32137	-8.49868	-13.15632	-0.03000	0.10528	0.04277	-0.00422	-0.00921	0.01012	65.93047	1.85455	3.44394	-0.20116	0.00187	0.02179	0.09890	-0.00006	-0.01014	24.99109
791			7.90000	25.02275	9.98687	11.37367	-0.00422	-0.00067	0.00122	-0.00081	-0.00003	-0.00023	13.04538	-1.22032	13.31127	0.64406	-0.04095	-0.02322	0.04188	-0.00625	0.00688	125.75410	11.18289	-20.77275	-0.10835	-0.02023	0.00401	-0.13838	-0.00075	0.00079	21.22183	-8.49921	-13.00848	-0.03859	0.10943	0.04065	-0.00453	-0.01018	0.00896	66.20723	2.10792	3.53806	-0.20406	-0.00442	0.02005	0.09907	0.00015	-0.00948	24.76957
792			7.91000	24.89174	10.01999	11.48337	-0.00419	-0.00064	0.00108	-0.00082	-0.00001	-0.00022	13.01869	-1.26854	13.50072	0.65304	-0.03969	-0.02134	0.02249	-0.00629	0.00678	125.01375	11.28090	-20.71471	-0.11038	-0.01921	0.00666	-0.14799	0.00012	0.00132	21.14587	-8.49079	-12.87938	-0.04667	0.11222	0.03813	-0.00325	-0.01056	0.00657	66.48009	2.36586	3.62696	-0.20612	-0.00997	0.01901	0.09853	0.00047	-0.00901	24.54861
793			7.92000	24.76051	10.06139	11.59364	-0.00415	-0.00060	0.00096	-0.00080	-0.00001	-0.00019	13.01469	-1.31531	13.70698	0.66270	-0.03877	-0.01961	-0.00554	-0.00625	0.00686	124.24477	11.36443	-20.63431	-0.11166	-0.01857	0.00844	-0.15562	0.00106	0.00166	21.10868	-8.46999	-12.78286	-0.05164	0.11297	0.03551	-0.00027	-0.01067	0.00396	66.74812	2.62714	3.70575	-0.20625	-0.01381	0.01883	0.09651	0.00089	-0.00885	24.33232
794			7.93000	24.63135	10.09504	11.70541	-0.00414	-0.00055	0.00083	-0.00078	-0.00003	-0.00016	13.03820	-1.35821	13.93313	0.67136	-0.03659	-0.01774	-0.03674	-0.00594	0.00685	123.45312	11.43059	-20.52978	-0.11205	-0.01815	0.00941	-0.16121	0.00197	0.00177	21.11623	-8.43594	-12.71929	-0.05289	0.11436	0.03361	0.00322	-0.01115	0.00202	67.00964	2.89005	3.77235	-0.20453	-0.01628	0.01891	0.09291	0.00134	-0.00876	24.12186
795			7.94000	24.50395	10.10482	11.82440	-0.00418	-0.00053	0.00068	-0.00077	-0.00006	-0.00013	13.08864	-1.39687	14.18005	0.67930	-0.03472	-0.01595	-0.06449	-0.00576	0.00676	122.64099	11.47553	-20.40741	-0.11185	-0.01782	0.00991	-0.16544	0.00265	0.00162	21.16297	-8.39068	-12.67708	-0.05119	0.11517	0.03208	0.00578	-0.01197	0.00082	67.26256	3.15284	3.82622	-0.20204	-0.01790	0.01918	0.08832	0.00178	-0.00871	23.91443
796			7.95000	24.37629	10.07868	11.95967	-0.00432	-0.00060	0.00054	-0.00079	-0.00010	-0.00011	13.15959	-1.43337	14.44928	0.68692	-0.03199	-0.01379	-0.08201	-0.00557	0.00638	121.80778	11.49642	-20.27998	-0.11160	-0.01763	0.01010	-0.16942	0.00302	0.00126	21.23518	-8.33547	-12.64822	-0.04908	0.11614	0.03038	0.00683	-0.01276	0.00032	67.50533	3.41380	3.86815	-0.19957	-0.01881	0.01978	0.08340	0.00213	-0.00875	23.70556
797			7.96000	24.24453	10.02069	12.11650	-0.00460	-0.00078	0.00045	-0.00086	-0.00016	-0.00010	13.23952	-1.47034	14.74183	0.69292	-0.02884	-0.01142	-0.08418	-0.00532	0.00572	120.95066	11.49339	-20.16023	-0.11154	-0.01751	0.01020	-0.17393	0.00308	0.00081	21.31404	-8.27765	-12.61974	-0.04800	0.11863	0.02904	0.00653	-0.01275	0.00044	67.73701	3.67096	3.90059	-0.19826	-0.01925	0.02092	0.07875	0.00230	-0.00899	23.49180
798			7.97000	24.10347	9.96334	12.29066	-0.00498	-0.00105	0.00040	-0.00102	-0.00018	-0.00010	13.31441	-1.50790	15.05602	0.69949	-0.02515	-0.00901	-0.07043	-0.00481	0.00481	120.06556	11.47103	-20.05569	-0.11157	-0.01717	0.01076	-0.17926	0.00288	0.00045	21.38224	-8.22714	-12.58652	-0.05011	0.12218	0.02768	0.00543	-0.01093	0.00091	67.95666	3.92137	3.92839	-0.19894	-0.02015	0.02231	0.07453	0.00230	-0.00926	23.27167
799			7.98000	23.94873	9.95609	12.46865	-0.00530	-0.00129	0.00033	-0.00122	-0.00008	-0.00010	13.37195	-1.54248	15.38823	0.70675	-0.02056	-0.00681	-0.04383	-0.00387	0.00385	119.14813	11.43882	-19.96584	-0.11154	-0.01627	0.01251	-0.18539	0.00252	0.00032	21.42773	-8.19592	-12.54671	-0.05596	0.12556	0.02598	0.00364	-0.00674	0.00148	68.16241	4.16106	3.95806	-0.20109	-0.02288	0.02310	0.07025	0.00221	-0.00921	23.04518
800			7.99000	23.77905	10.03441	12.63386	-0.00541	-0.00142	0.00018	-0.00142	0.00013	-0.00006	13.40382	-1.56807	15.73614	0.71425	-0.01528	-0.00498	-0.00902	-0.00267	0.00297	118.19515	11.41012	-19.88325	-0.11138	-0.01480	0.01568	-0.19212	0.00214	0.00057	21.44471	-8.19370	-12.50239	-0.06239	0.12826	0.02423	0.00094	-0.00056	0.00194	68.35208	4.38636	3.99597	-0.20383	-0.02818	0.02244	0.06556	0.00197	-0.00850	22.81322
801			8.00000	23.59416	10.20162	12.77255	-0.00527	-0.00141	-0.00007	-0.00158	0.00033	0.00002	13.40590	-1.57903	16.09942	0.71967	-0.01001	-0.00349	0.02924	-0.00154	0.00220	117.20496	11.39760	-19.79708	-0.11076	-0.01289	0.02000	-0.19850	0.00181	0.00140	21.43236	-8.22484	-12.45851	-0.06586	0.12930	0.02249	-0.00229	0.00663	0.00214	68.52440	4.59416	4.04412	-0.20623	-0.03616	0.01933	0.06051	0.00161	-0.00683	22.57626
802			8.01000	23.39191	10.43184	12.88000	-0.00494	-0.00128	-0.00042	-0.00169	0.00041	0.00013	13.37775	-1.57238	16.47923	0.72555	-0.00491	-0.00192	0.06604	-0.00064	0.00129	116.17768	11.40804	-19.70027	-0.10956	-0.01102	0.02453	-0.20372	0.00152	0.00267	21.39327	-8.28821	-12.42159	-0.06688	0.12970	0.02055	-0.00532	0.01395	0.00198	68.68024	4.78207	4.09714	-0.20629	-0.04509	0.01427	0.05505	0.00140	-0.00457	22.33401
803			8.02000	23.16609	10.68155	12.96490	-0.00453	-0.00111	-0.00085	-0.00180	0.00036	0.00025	13.32299	-1.54721	16.87953	0.73238	0.00071	0.00038	0.09717	0.00008	-0.00027	115.11427	11.43977	-19.59553	-0.10814	-0.00996	0.02772	-0.20799	0.00131	0.00373	21.33286	-8.37979	-12.40018	-0.06738	0.13177	0.01837	-0.00778	0.02147	0.00146	68.82183	4.94939	4.14501	-0.20173	-0.05165	0.00938	0.04869	0.00165	-0.00266	22.08547
804			8.03000	22.90711	10.90908	13.04475	-0.00422	-0.00100	-0.00126	-0.00195	0.00027	0.00035	13.24803	-1.50309	17.30692	0.73828	0.00705	0.00284	0.12035	0.00061	-0.00220	114.01473	11.48383	-19.49408	-0.10732	-0.01012	0.02878	-0.21299	0.00116	0.00393	21.25839	-8.49524	-12.40440	-0.06816	0.13436	0.01612	-0.00964	0.02914	0.00075	68.94962	5.09864	4.18083	-0.19341	-0.05407	0.00647	0.04106	0.00222	-0.00163	21.82976
805			8.04000	22.60494	11.09512	13.13443	-0.00405	-0.00097	-0.00159	-0.00218	0.00020	0.00043	13.15944	-1.44065	17.76691	0.74401	0.01240	0.00456	0.13637	0.00086	-0.00382	112.87744	11.52937	-19.40819	-0.10745	-0.01103	0.02867	-0.21981	0.00098	0.00336	21.17682	-8.63060	-12.44134	-0.06899	0.13454	0.01375	-0.01089	0.03583	0.00009	69.05979	5.23582	4.20519	-0.18482	-0.05426	0.00504	0.03227	0.00273	-0.00117	21.56671
806			8.05000	22.25243	11.24365	13.24059	-0.00403	-0.00103	-0.00185	-0.00251	0.00015	0.00050	13.06191	-1.36247	18.25927	0.75035	0.01911	0.00618	0.14744	0.00108	-0.00549	111.70029	11.56797	-19.34537	-0.10820	-0.01198	0.02875	-0.22797	0.00070	0.00241	21.09309	-8.78259	-12.50849	-0.07202	0.13465	0.01121	-0.01191	0.04101	-0.00019	69.14591	5.36809	4.22244	-0.17964	-0.05508	0.00379	0.02284	0.00324	-0.00085	21.29734
807			8.06000	21.84769	11.36949	13.36442	-0.00413	-0.00114	-0.00203	-0.00291	0.00013	0.00059	12.95817	-1.27397	18.77331	0.75473	0.02643	0.00759	0.15425	0.00131	-0.00689	110.48314	11.59391	-19.30859	-0.10887	-0.01256	0.02959	-0.23571	0.00032	0.00125	21.00957	-8.94914	-12.58694	-0.07496	0.13453	0.00891	-0.01216	0.04338	0.00002	69.20275	5.50114	4.23427	-0.17846	-0.05767	0.00192	0.01313	0.00407	-0.00043	21.02288
808			8.07000	21.39417	11.48798	13.50686	-0.00433	-0.00127	-0.00214	-0.00335	0.00013	0.00068	12.85054	-1.18442	19.28590	0.75919	0.03483	0.00878	0.15699	0.00173	-0.00773	109.22862	11.60287	-19.29997	-0.10901	-0.01274	0.03103	-0.24162	-0.00016	-0.00008	20.92752	-9.12853	-12.63982	-0.08062	0.13467	0.00650	-0.01175	0.04205	0.00054	69.22869	5.63748	4.23839	-0.17955	-0.06134	-0.00039	0.00341	0.00529	0.00009	20.74494
809			8.08000	20.89993	11.60988	13.66965	-0.00459	-0.00141	-0.00222	-0.00380	0.00014	0.00079	12.74185	-1.10480	19.77038	0.76232	0.04127	0.00920	0.15466	0.00239	-0.00750	107.94034	11.59547	-19.32281	-0.10851	-0.01264	0.03293	-0.24533	-0.00078	-0.00131	20.84878	-9.31712	-12.62680	-0.08429	0.13222	0.00405	-0.00973	0.03631	0.00088	69.22459	5.77781	4.23351	-0.18132	-0.06539	-0.00280	-0.00591	0.00657	0.00064	20.46601
810			8.09000	20.37607	11.73926	13.85414	-0.00489	-0.00154	-0.00228	-0.00420	0.00015	0.00090	12.63595	-1.04297	20.21219	0.76460	0.04799	0.00982	0.14686	0.00351	-0.00727	106.62140	11.58074	-19.38249	-0.10732	-0.01238	0.03513	-0.24665	-0.00160	-0.00204	20.77520	-9.51127	-12.51719	-0.08333	0.13105	0.00234	-0.00635	0.02879	0.00087	69.19282	5.92352	4.22383	-0.18368	-0.06965	-0.00530	-0.01432	0.00736	0.00127	20.18942
811			8.10000	19.83513	11.87392	14.06051	-0.00518	-0.00167	-0.00235	-0.00451	0.00016	0.00100	12.53717	-1.00104	20.61617	0.76691	0.05415	0.01067	0.13472	0.00495	-0.00730	105.27385	11.57373	-19.48707	-0.10563	-0.01211	0.03753	-0.24607	-0.00265	-0.00189	20.71000	-9.70263	-12.31602	-0.08010	0.13132	0.00117	-0.00294	0.02136	0.00056	69.13689	6.07705	4.21766	-0.18679	-0.07417	-0.00773	-0.02131	0.00729	0.00200	19.91772
812			8.11000	19.28929	12.00670	14.28774	-0.00543	-0.00179	-0.00241	-0.00468	0.00014	0.00110	12.44841	-0.97503	20.99996	0.76783	0.05816	0.01103	0.12144	0.00622	-0.00728	103.89935	11.59060	-19.64516	-0.10351	-0.01195	0.04000	-0.24373	-0.00392	-0.00071	20.65687	-9.87925	-12.06448	-0.07486	0.13090	0.00071	-0.00046	0.01516	0.00036	69.06204	6.24020	4.22402	-0.19066	-0.07906	-0.01010	-0.02632	0.00623	0.00286	19.65120
813			8.12000	18.74857	12.12901	14.53435	-0.00559	-0.00190	-0.00250	-0.00470	0.00009	0.00119	12.36893	-0.95770	21.38085	0.76763	0.06074	0.01149	0.11060	0.00711	-0.00755	102.49969	11.64352	-19.86420	-0.10114	-0.01203	0.04235	-0.24016	-0.00538	0.00134	20.61650	-10.03195	-11.81141	-0.06971	0.13122	0.00066	0.00078	0.01064	0.00030	68.97524	6.41257	4.24957	-0.19476	-0.08420	-0.01254	-0.02890	0.00434	0.00387	19.38874
814			8.13000	18.21870	12.23361	14.79821	-0.00565	-0.00200	-0.00263	-0.00460	0.00002	0.00129	12.29606	-0.94473	21.76444	0.76750	0.06469	0.01287	0.10208	0.00811	-0.00844	101.07674	11.73641	-20.14827	-0.09867	-0.01245	0.04434	-0.23594	-0.00705	0.00384	20.58804	-10.15269	-11.59468	-0.06530	0.13462	0.00079	0.00120	0.00681	0.00030	68.88395	6.59100	4.29602	-0.19724	-0.08889	-0.01484	-0.02915	0.00195	0.00483	19.12932
815			8.14000	17.70012	12.31716	15.07516	-0.00560	-0.00209	-0.00281	-0.00446	-0.00005	0.00138	12.22912	-0.93799	22.14587	0.76704	0.06849	0.01458	0.09278	0.00934	-0.00944	99.63098	11.86514	-20.49582	-0.09635	-0.01328	0.04580	-0.23237	-0.00893	0.00638	20.56858	-10.23888	-11.41948	-0.06133	0.13810	0.00057	0.00123	0.00256	0.00017	68.79304	6.76964	4.36128	-0.19592	-0.09203	-0.01607	-0.02817	-0.00085	0.00532	18.87258
816			8.15000	17.18775	12.37977	15.35650	-0.00547	-0.00217	-0.00303	-0.00434	-0.00011	0.00145	12.16985	-0.94019	22.52313	0.76541	0.07138	0.01632	0.08195	0.01058	-0.01054	98.15896	12.02232	-20.89748	-0.09419	-0.01442	0.04691	-0.23026	-0.01087	0.00878	20.55631	-10.28939	-11.28600	-0.05693	0.14123	0.00029	0.00098	-0.00127	0.00006	68.70171	6.94102	4.44422	-0.19139	-0.09406	-0.01678	-0.02786	-0.00413	0.00544	18.61816
817			8.16000	16.67212	12.42480	15.63010	-0.00531	-0.00226	-0.00324	-0.00433	-0.00015	0.00146	12.11889	-0.94791	22.90536	0.76327	0.07399	0.01803	0.07340	0.01130	-0.01197	96.65363	12.19989	-21.33930	-0.09246	-0.01577	0.04791	-0.23071	-0.01275	0.01088	20.54851	-10.31019	-11.19634	-0.05235	0.14478	0.00025	0.00036	-0.00280	0.00003	68.60408	7.09750	4.54443	-0.18716	-0.09668	-0.01869	-0.02994	-0.00758	0.00570	18.36658
818			8.17000	16.14058	12.45700	15.88323	-0.00519	-0.00236	-0.00339	-0.00448	-0.00015	0.00137	12.07257	-0.95155	23.30395	0.75970	0.07665	0.01987	0.07134	0.01092	-0.01398	95.10712	12.38794	-21.80820	-0.09177	-0.01736	0.04857	-0.23481	-0.01461	0.01227	20.54042	-10.31492	-11.15254	-0.04695	0.14941	0.00068	-0.00058	-0.00042	0.00002	68.49215	7.23334	4.65693	-0.18588	-0.10037	-0.02246	-0.03514	-0.01018	0.00615	18.11956
819			8.18000	15.57959	12.48210	16.10684	-0.00513	-0.00243	-0.00336	-0.00479	-0.00013	0.00118	12.02494	-0.93890	23.72816	0.75754	0.07972	0.02211	0.07571	0.00936	-0.01659	93.51617	12.57398	-22.29581	-0.09365	-0.01946	0.04758	-0.24558	-0.01670	0.01248	20.52716	-10.32169	-11.15574	-0.04491	0.15660	0.00100	-0.00159	0.00594	-0.00003	68.35916	7.34659	4.76942	-0.18610	-0.10184	-0.02485	-0.04267	-0.01062	0.00581	17.87978
820			8.19000	14.98239	12.50661	16.29621	-0.00508	-0.00242	-0.00300	-0.00508	-0.00007	0.00088	11.97229	-0.90400	24.17328	0.75441	0.08396	0.02416	0.08227	0.00705	-0.01898	91.88721	12.74810	-22.79398	-0.09985	-0.02222	0.04322	-0.26647	-0.01903	0.01130	20.50766	-10.34532	-11.19607	-0.04086	0.16546	0.00233	-0.00217	0.01516	-0.00015	68.20236	7.43839	4.86862	-0.18389	-0.09641	-0.02165	-0.05020	-0.00850	0.00411	17.65129
821			8.20000	14.35948	12.53840	16.44743	-0.00500	-0.00225	-0.00219	-0.00518	0.00003	0.00050	11.91417	-0.84628	24.62867	0.75243	0.08852	0.02560	0.08917	0.00401	-0.02060	90.23849	12.90602	-23.28997	-0.11202	-0.02558	0.03388	-0.30025	-0.02118	0.00877	20.48549	-10.39478	-11.26180	-0.03575	0.17240	0.00349	-0.00228	0.02607	-0.00028	68.02361	7.51104	4.94550	-0.17615	-0.08019	-0.00947	-0.05498	-0.00486	0.00138	17.43910
822			8.21000	13.73952	12.58424	16.55307	-0.00488	-0.00186	-0.00076	-0.00496	0.00011	0.00012	11.84996	-0.76437	25.08668	0.75162	0.09241	0.02639	0.09794	-0.00000	-0.02157	88.59893	13.04920	-23.76471	-0.13141	-0.02916	0.01823	-0.34715	-0.02231	0.00472	20.46146	-10.47542	-11.34539	-0.02998	0.17484	0.00348	-0.00234	0.03758	-0.00030	67.82804	7.56674	4.99639	-0.16085	-0.05042	0.01374	-0.05485	-0.00143	-0.00141	17.24510
823			8.22000	13.15990	12.64649	16.60428	-0.00468	-0.00119	0.00137	-0.00438	0.00013	-0.00009	11.77706	-0.65378	25.54565	0.75022	0.09591	0.02681	0.10952	-0.00504	-0.02225	87.00672	13.18207	-24.19553	-0.15865	-0.03241	-0.00433	-0.40259	-0.02157	-0.00113	20.42910	-10.59073	-11.44425	-0.02231	0.17377	0.00266	-0.00235	0.04886	-0.00024	67.62296	7.60789	5.02088	-0.13651	-0.00584	0.04864	-0.04850	0.00002	-0.00317	17.06578
824			8.23000	12.65664	12.72186	16.59779	-0.00436	-0.00025	0.00414	-0.00350	0.00004	0.00010	11.69313	-0.51120	26.00565	0.74807	0.09924	0.02682	0.12127	-0.01044	-0.02245	85.50922	13.30933	-24.56156	-0.19248	-0.03470	-0.03293	-0.45283	-0.01866	-0.00856	20.38020	-10.74076	-11.55973	-0.01620	0.17024	0.00098	-0.00230	0.05825	-0.00010	67.41764	7.63740	5.02139	-0.10329	0.05195	0.09350	-0.03620	-0.00161	-0.00326	16.89649
825			8.24000	12.25495	12.80351	16.54052							11.59947	-0.34116	26.46082							84.16029	13.43272	-24.84954							20.31299	-10.91823	-11.69298							67.22368	7.65837	5.00333							16.73693
826			8.25000	11.95878	12.88438	16.45165							11.50316	-0.16071	26.89095							83.01042	13.54838	-25.05949							20.23485	-11.10500	-11.83511							67.05425	7.67256	4.97448							16.59154
[truncated: 11 more columns]
