# Supplementary material for: Analysis of the impact of different landing heights and lateralities on lower limb joint load based on statistical parametric mapping
Source: PLoS One. 2025 May 30;20(5):e0324656. doi: 10.1371/journal.pone.0324656 (PMC12124505; doi:10.1371/journal.pone.0324656)
Supplement: S1 File — (ZIP) [file pone.0324656.s001.zip › Original data/001/左前30.xlsx]

## Sheet: Sheet1
Var1	C__Users_dell_Documents_Qualisys_GAIT1214_Data_shenqian_sun_202	C__Users_dell_Documents_Qualisys_GAIT1214_Data_shenqian_sun__1	C__Users_dell_Documents_Qualisys_GAIT1214_Data_shenqian_sun__2	C__Users_dell_Documents_Qualisys_GAIT1214_Data_shenqian_sun__3	C__Users_dell_Documents_Qualisys_GAIT1214_Data_shenqian_sun__4	C__Users_dell_Documents_Qualisys_GAIT1214_Data_shenqian_sun__5	C__Users_dell_Documents_Qualisys_GAIT1214_Data_shenqian_sun__6	C__Users_dell_Documents_Qualisys_GAIT1214_Data_shenqian_sun__7	C__Users_dell_Documents_Qualisys_GAIT1214_Data_shenqian_sun__8	C__Users_dell_Documents_Qualisys_GAIT1214_Data_shenqian_sun__9	C__Users_dell_Documents_Qualisys_GAIT1214_Data_shenqian_sun__10	C__Users_dell_Documents_Qualisys_GAIT1214_Data_shenqian_sun__11	C__Users_dell_Documents_Qualisys_GAIT1214_Data_shenqian_sun__12	C__Users_dell_Documents_Qualisys_GAIT1214_Data_shenqian_sun__13	C__Users_dell_Documents_Qualisys_GAIT1214_Data_shenqian_sun__14	C__Users_dell_Documents_Qualisys_GAIT1214_Data_shenqian_sun__15	C__Users_dell_Documents_Qualisys_GAIT1214_Data_shenqian_sun__16	C__Users_dell_Documents_Qualisys_GAIT1214_Data_shenqian_sun__17	C__Users_dell_Documents_Qualisys_GAIT1214_Data_shenqian_sun__18	C__Users_dell_Documents_Qualisys_GAIT1214_Data_shenqian_sun__19	C__Users_dell_Documents_Qualisys_GAIT1214_Data_shenqian_sun__20	C__Users_dell_Documents_Qualisys_GAIT1214_Data_shenqian_sun__21	C__Users_dell_Documents_Qualisys_GAIT1214_Data_shenqian_sun__22	C__Users_dell_Documents_Qualisys_GAIT1214_Data_shenqian_sun__23	C__Users_dell_Documents_Qualisys_GAIT1214_Data_shenqian_sun__24	C__Users_dell_Documents_Qualisys_GAIT1214_Data_shenqian_sun__25	C__Users_dell_Documents_Qualisys_GAIT1214_Data_shenqian_sun__26	C__Users_dell_Documents_Qualisys_GAIT1214_Data_shenqian_sun__27	C__Users_dell_Documents_Qualisys_GAIT1214_Data_shenqian_sun__28	C__Users_dell_Documents_Qualisys_GAIT1214_Data_shenqian_sun__29	C__Users_dell_Documents_Qualisys_GAIT1214_Data_shenqian_sun__30	C__Users_dell_Documents_Qualisys_GAIT1214_Data_shenqian_sun__31	C__Users_dell_Documents_Qualisys_GAIT1214_Data_shenqian_sun__32	C__Users_dell_Documents_Qualisys_GAIT1214_Data_shenqian_sun__33	C__Users_dell_Documents_Qualisys_GAIT1214_Data_shenqian_sun__34	C__Users_dell_Documents_Qualisys_GAIT1214_Data_shenqian_sun__35	C__Users_dell_Documents_Qualisys_GAIT1214_Data_shenqian_sun__36	C__Users_dell_Documents_Qualisys_GAIT1214_Data_shenqian_sun__37	C__Users_dell_Documents_Qualisys_GAIT1214_Data_shenqian_sun__38	C__Users_dell_Documents_Qualisys_GAIT1214_Data_shenqian_sun__39	C__Users_dell_Documents_Qualisys_GAIT1214_Data_shenqian_sun__40	C__Users_dell_Documents_Qualisys_GAIT1214_Data_shenqian_sun__41	C__Users_dell_Documents_Qualisys_GAIT1214_Data_shenqian_sun__42	C__Users_dell_Documents_Qualisys_GAIT1214_Data_shenqian_sun__43	C__Users_dell_Documents_Qualisys_GAIT1214_Data_shenqian_sun__44	C__Users_dell_Documents_Qualisys_GAIT1214_Data_shenqian_sun__45	C__Users_dell_Documents_Qualisys_GAIT1214_Data_shenqian_sun__46	C__Users_dell_Documents_Qualisys_GAIT1214_Data_shenqian_sun__47	C__Users_dell_Documents_Qualisys_GAIT1214_Data_shenqian_sun__48
	CD	ZD	TIME	Right Ankle Angles	Right Ankle Angles	Right Ankle Angles	Right Ankle Moment	Right Ankle Moment	Right Ankle Moment	Right Ankle Power	Right Ankle Power	Right Ankle Power	Right Knee Angles	Right Knee Angles	Right Knee Angles	Right Knee Moment	Right Knee Moment	Right Knee Moment	Right Knee Power	Right Knee Power	Right Knee Power	Right Hip Angles	Right Hip Angles	Right Hip Angles	Right Hip Moment	Right Hip Moment	Right Hip Moment	Right Hip Power	Right Hip Power	Right Hip Power	Left Ankle Angles	Left Ankle Angles	Left Ankle Angles	Left Ankle Moment	Left Ankle Moment	Left Ankle Moment	Left Ankle Power	Left Ankle Power	Left Ankle Power	Left Knee Angles	Left Knee Angles	Left Knee Angles	Left Knee Moment	Left Knee Moment	Left Knee Moment	Left Knee Power	Left Knee Power	Left Knee Power	Left Hip Angles
	EVENT_LABEL	EVENT_LABEL	FRAME_NUMBERS	LINK_MODEL_BASED	LINK_MODEL_BASED	LINK_MODEL_BASED	LINK_MODEL_BASED	LINK_MODEL_BASED	LINK_MODEL_BASED	LINK_MODEL_BASED	LINK_MODEL_BASED	LINK_MODEL_BASED	LINK_MODEL_BASED	LINK_MODEL_BASED	LINK_MODEL_BASED	LINK_MODEL_BASED	LINK_MODEL_BASED	LINK_MODEL_BASED	LINK_MODEL_BASED	LINK_MODEL_BASED	LINK_MODEL_BASED	LINK_MODEL_BASED	LINK_MODEL_BASED	LINK_MODEL_BASED	LINK_MODEL_BASED	LINK_MODEL_BASED	LINK_MODEL_BASED	LINK_MODEL_BASED	LINK_MODEL_BASED	LINK_MODEL_BASED	LINK_MODEL_BASED	LINK_MODEL_BASED	LINK_MODEL_BASED	LINK_MODEL_BASED	LINK_MODEL_BASED	LINK_MODEL_BASED	LINK_MODEL_BASED	LINK_MODEL_BASED	LINK_MODEL_BASED	LINK_MODEL_BASED	LINK_MODEL_BASED	LINK_MODEL_BASED	LINK_MODEL_BASED	LINK_MODEL_BASED	LINK_MODEL_BASED	LINK_MODEL_BASED	LINK_MODEL_BASED	LINK_MODEL_BASED	LINK_MODEL_BASED
	ORIGINAL	ORIGINAL	ORIGINAL	ORIGINAL	ORIGINAL	ORIGINAL	ORIGINAL	ORIGINAL	ORIGINAL	ORIGINAL	ORIGINAL	ORIGINAL	ORIGINAL	ORIGINAL	ORIGINAL	ORIGINAL	ORIGINAL	ORIGINAL	ORIGINAL	ORIGINAL	ORIGINAL	ORIGINAL	ORIGINAL	ORIGINAL	ORIGINAL	ORIGINAL	ORIGINAL	ORIGINAL	ORIGINAL	ORIGINAL	ORIGINAL	ORIGINAL	ORIGINAL	ORIGINAL	ORIGINAL	ORIGINAL	ORIGINAL	ORIGINAL	ORIGINAL	ORIGINAL	ORIGINAL	ORIGINAL	ORIGINAL	ORIGINAL	ORIGINAL	ORIGINAL	ORIGINAL	ORIGINAL	ORIGINAL
ITEM	X	X	X	X	Y	Z	X	Y	Z	X	Y	Z	X	Y	Z	X	Y	Z	X	Y	Z	X	Y	Z	X	Y	Z	X	Y	Z	X	Y	Z	X	Y	Z	X	Y	Z	X	Y	Z	X	Y	Z	X	Y	Z	X
1	0.36000	0.53000	0.00000	22.33187	8.92137	13.39483							35.82822	1.56846	-20.97403							20.47896	1.37800	-5.67602							4.09949	8.85814	15.48235							2.30007	-5.06490	-26.88313							35.05215
2			0.01000	22.79441	8.90330	13.25780							36.23443	1.56903	-20.86390							20.38136	1.41721	-5.71078							4.08473	8.83125	15.49419							2.27647	-5.07559	-26.88177							34.88253
3			0.02000	23.25673	8.87516	13.09801	-0.00989	-0.00182	-0.00057	0.00740	0.00011	-0.00017	36.62613	1.55432	-20.73688	-0.06200	-0.01598	-0.00931	0.04047	0.00173	-0.00202	20.26949	1.46781	-5.74852	0.01071	-0.07450	-0.01936	0.00225	0.00891	-0.00050	4.06317	8.80562	15.51040	-0.00949	-0.00287	-0.00084	-0.00038	-0.00013	0.00002	2.25478	-5.09274	-26.86597	0.05797	-0.00054	-0.00596	0.00178	-0.00002	0.00025	34.71329
4			0.03000	23.70616	8.83130	12.90897	-0.00990	-0.00178	-0.00055	0.00704	0.00010	-0.00020	36.98979	1.52034	-20.59089	-0.06283	-0.01593	-0.00939	0.03730	0.00163	-0.00247	20.14271	1.53554	-5.78615	0.01686	-0.07746	-0.02072	0.00401	0.01166	-0.00025	4.03348	8.78149	15.53073	-0.00967	-0.00285	-0.00069	-0.00051	-0.00013	0.00002	2.23716	-5.11465	-26.83438	0.05827	0.00048	-0.00585	0.00112	0.00002	0.00040	34.54918
5			0.04000	24.13508	8.76745	12.68627	-0.00994	-0.00175	-0.00049	0.00661	0.00009	-0.00021	37.31454	1.46653	-20.42525	-0.06464	-0.01597	-0.00963	0.03365	0.00154	-0.00296	19.99893	1.62513	-5.82065	0.02182	-0.08142	-0.02230	0.00588	0.01517	0.00021	3.99564	8.75803	15.55438	-0.00984	-0.00284	-0.00056	-0.00064	-0.00013	0.00002	2.22590	-5.13873	-26.78898	0.05911	0.00100	-0.00577	0.00030	0.00004	0.00052	34.39386
6			0.05000	24.54132	8.68228	12.42956	-0.01003	-0.00172	-0.00041	0.00622	0.00008	-0.00020	37.59513	1.39463	-20.24301	-0.06695	-0.01601	-0.00996	0.02984	0.00142	-0.00341	19.83575	1.74000	-5.84884	0.02405	-0.08550	-0.02376	0.00728	0.01926	0.00092	3.95132	8.73370	15.57943	-0.01001	-0.00285	-0.00046	-0.00074	-0.00014	0.00002	2.22219	-5.16401	-26.73299	0.06017	0.00107	-0.00571	-0.00053	0.00004	0.00059	34.24892
7			0.06000	24.92778	8.57759	12.14313	-0.01017	-0.00170	-0.00031	0.00595	0.00006	-0.00017	37.83432	1.30756	-20.05239	-0.06908	-0.01601	-0.01035	0.02646	0.00117	-0.00372	19.65322	1.88311	-5.86634	0.02223	-0.08874	-0.02469	0.00740	0.02358	0.00191	3.90355	8.70656	15.60259	-0.01017	-0.00288	-0.00040	-0.00080	-0.00015	0.00001	2.22543	-5.19022	-26.67142	0.06116	0.00074	-0.00567	-0.00116	0.00003	0.00059	34.11407
8			0.07000	25.30084	8.45671	11.83444	-0.01033	-0.00167	-0.00024	0.00583	0.00005	-0.00014	38.04268	1.20817	-19.86574	-0.07065	-0.01594	-0.01071	0.02426	0.00078	-0.00383	19.45506	2.05667	-5.86750	0.01688	-0.09019	-0.02477	0.00595	0.02750	0.00312	3.85558	8.67545	15.61978	-0.01028	-0.00293	-0.00040	-0.00081	-0.00017	0.00001	2.23312	-5.21572	-26.61452	0.06191	0.00009	-0.00566	-0.00133	0.00000	0.00047	33.98713
9			0.08000	25.66779	8.32182	11.51056	-0.01048	-0.00164	-0.00018	0.00584	0.00004	-0.00011	38.23529	1.09914	-19.69493	-0.07160	-0.01579	-0.01101	0.02367	0.00028	-0.00372	19.24842	2.26065	-5.84657	0.00997	-0.08895	-0.02372	0.00357	0.03011	0.00431	3.80954	8.64010	15.62727	-0.01036	-0.00299	-0.00045	-0.00081	-0.00019	-0.00000	2.24142	-5.23769	-26.57733	0.06223	-0.00071	-0.00569	-0.00092	-0.00002	0.00020	33.86514
10			0.09000	26.03406	8.17233	11.17697	-0.01063	-0.00159	-0.00016	0.00592	0.00001	-0.00010	38.42770	0.98456	-19.54884	-0.07222	-0.01547	-0.01121	0.02474	-0.00023	-0.00337	19.04203	2.49160	-5.79863	0.00425	-0.08420	-0.02144	0.00148	0.03038	0.00518	3.76592	8.60108	15.62212	-0.01037	-0.00305	-0.00056	-0.00081	-0.00021	-0.00001	2.24647	-5.25340	-26.57542	0.06193	-0.00150	-0.00579	0.00001	-0.00003	-0.00021	33.74529
11			0.10000	26.40120	8.00686	10.83987	-0.01075	-0.00154	-0.00016	0.00600	-0.00002	-0.00010	38.63241	0.87175	-19.43501	-0.07291	-0.01480	-0.01118	0.02718	-0.00066	-0.00272	18.84364	2.74169	-5.71983	0.00145	-0.07567	-0.01808	0.00047	0.02772	0.00542	3.72378	8.55861	15.60242	-0.01030	-0.00309	-0.00071	-0.00084	-0.00023	-0.00004	2.24516	-5.26100	-26.61931	0.06097	-0.00204	-0.00594	0.00123	-0.00002	-0.00069	33.62554
12			0.11000	26.76694	7.82742	10.50916	-0.01085	-0.00149	-0.00014	0.00604	-0.00005	-0.00009	38.85786	0.77026	-19.36271	-0.07395	-0.01350	-0.01075	0.03074	-0.00099	-0.00174	18.65839	2.99985	-5.60869	0.00115	-0.06328	-0.01381	0.00034	0.02229	0.00485	3.68059	8.51179	15.56830	-0.01015	-0.00308	-0.00088	-0.00091	-0.00026	-0.00007	2.23565	-5.26013	-26.71033	0.05937	-0.00206	-0.00612	0.00243	0.00000	-0.00116	33.50467
13			0.12000	27.12620	7.64087	10.19962	-0.01095	-0.00145	-0.00009	0.00601	-0.00009	-0.00005	39.11005	0.69025	-19.34298	-0.07516	-0.01152	-0.00986	0.03542	-0.00116	-0.00052	18.48862	3.25288	-5.46764	0.00002	-0.04709	-0.00866	0.00000	0.01499	0.00336	3.63216	8.45834	15.52325	-0.00990	-0.00302	-0.00102	-0.00106	-0.00029	-0.00009	2.21834	-5.25241	-26.83816	0.05723	-0.00131	-0.00627	0.00323	0.00001	-0.00148	33.38280
14			0.13000	27.47253	7.45695	9.93153	-0.01109	-0.00142	-0.00000	0.00591	-0.00012	-0.00000	39.39765	0.64273	-19.38893	-0.07606	-0.00890	-0.00845	0.04173	-0.00114	0.00074	18.33682	3.48704	-5.30180	-0.00657	-0.02717	-0.00261	-0.00148	0.00720	0.00107	3.57235	8.39508	15.47383	-0.00958	-0.00290	-0.00108	-0.00128	-0.00034	-0.00010	2.19573	-5.24093	-26.98084	0.05470	0.00028	-0.00632	0.00344	-0.00000	-0.00150	33.26171
15			0.14000	27.79847	7.28598	9.72809	-0.01134	-0.00142	0.00011	0.00575	-0.00017	0.00004	39.73676	0.64062	-19.51340	-0.07596	-0.00567	-0.00641	0.05036	-0.00086	0.00164	18.20927	3.68896	-5.11604	-0.02317	-0.00389	0.00432	-0.00391	0.00075	-0.00181	3.49235	8.31886	15.42874	-0.00918	-0.00274	-0.00104	-0.00163	-0.00039	-0.00008	2.17120	-5.22862	-27.11028	0.05201	0.00262	-0.00624	0.00310	-0.00004	-0.00119	33.14487
16			0.15000	28.09464	7.13857	9.61083	-0.01176	-0.00147	0.00024	0.00548	-0.00022	0.00005	40.15364	0.69726	-19.72547	-0.07428	-0.00199	-0.00377	0.06194	-0.00033	0.00169	18.11870	3.84668	-4.91281	-0.05311	0.02196	0.01212	-0.00442	-0.00222	-0.00513	3.38037	8.22769	15.39656	-0.00873	-0.00252	-0.00090	-0.00211	-0.00043	-0.00004	2.14737	-5.21707	-27.20004	0.04926	0.00551	-0.00599	0.00246	-0.00009	-0.00063	33.03651
17			0.16000	28.34873	7.02606	9.59655	-0.01239	-0.00157	0.00037	0.00499	-0.00027	0.00000	40.68597	0.82529	-20.02907	-0.07106	0.00168	-0.00082	0.07683	0.00029	0.00054	18.08562	3.95012	-4.69088	-0.09712	0.04884	0.02082	0.00439	0.00033	-0.00886	3.22144	8.12123	15.38406	-0.00821	-0.00227	-0.00066	-0.00274	-0.00045	-0.00001	2.12491	-5.20619	-27.23076	0.04644	0.00874	-0.00559	0.00178	-0.00017	0.00004	32.94051
18			0.17000	28.54533	6.95891	9.69697	-0.01321	-0.00172	0.00049	0.00412	-0.00034	-0.00010	41.38254	1.03693	-20.42236	-0.06709	0.00473	0.00196	0.09538	0.00076	-0.00170	18.13853	3.99101	-4.44567	-0.15242	0.07442	0.03020	0.03478	0.00972	-0.01306	2.99800	8.00021	15.39504	-0.00763	-0.00199	-0.00034	-0.00349	-0.00045	0.00001	2.10259	-5.19461	-27.19029	0.04347	0.01209	-0.00506	0.00123	-0.00033	0.00070	32.86047
19			0.18000	28.66684	6.94310	9.91895	-0.01417	-0.00194	0.00061	0.00271	-0.00043	-0.00027	42.29930	1.34466	-20.89413	-0.06374	0.00651	0.00408	0.11877	0.00077	-0.00437	18.31141	3.96268	-4.17235	-0.21394	0.09606	0.03984	0.10072	0.02559	-0.01753	2.69115	7.86476	15.43021	-0.00698	-0.00167	-0.00000	-0.00429	-0.00042	0.00000	2.07795	-5.18114	-27.07053	0.04033	0.01520	-0.00445	0.00094	-0.00053	0.00125	32.80040
20			0.19000	28.69564	6.97742	10.26340	-0.01525	-0.00223	0.00072	0.00061	-0.00055	-0.00047	43.49438	1.76180	-21.41858	-0.06209	0.00677	0.00530	0.14945	0.00022	-0.00661	18.63865	3.86043	-3.86974	-0.27645	0.11226	0.04916	0.21306	0.04586	-0.02174	2.28097	7.71397	15.48809	-0.00621	-0.00135	0.00031	-0.00502	-0.00038	-0.00003	2.04666	-5.16657	-26.86724	0.03695	0.01769	-0.00380	0.00107	-0.00069	0.00160	32.76228
21			0.20000	28.61520	7.05560	10.72423	-0.01641	-0.00263	0.00088	-0.00233	-0.00071	-0.00076	45.02497	2.30145	-21.95492	-0.06191	0.00602	0.00591	0.18850	-0.00063	-0.00819	19.15266	3.68228	-3.54082	-0.33584	0.12302	0.05752	0.37644	0.06760	-0.02489	1.74627	7.54607	15.56743	-0.00528	-0.00101	0.00056	-0.00549	-0.00032	-0.00008	2.00125	-5.15358	-26.58659	0.03312	0.01923	-0.00311	0.00171	-0.00071	0.00166	32.74334
22			0.21000	28.40693	7.17611	11.29048	-0.01762	-0.00313	0.00113	-0.00638	-0.00085	-0.00120	46.94230	2.96922	-22.45366	-0.06199	0.00528	0.00669	0.23290	-0.00150	-0.00983	19.88037	3.42989	-3.19298	-0.38804	0.12911	0.06406	0.58462	0.08769	-0.02579	1.06447	7.35981	15.67025	-0.00410	-0.00065	0.00072	-0.00538	-0.00023	-0.00014	1.93199	-5.14562	-26.25092	0.02845	0.01961	-0.00233	0.00270	-0.00053	0.00140	32.73437
23			0.22000	28.04718	7.35376	11.94796	-0.01881	-0.00375	0.00153	-0.01180	-0.00081	-0.00190	49.28397	3.75084	-22.86365	-0.06194	0.00530	0.00847	0.27940	-0.00255	-0.01247	20.83805	3.10917	-2.84046	-0.42730	0.13158	0.06781	0.81445	0.10320	-0.02320	0.21183	7.15502	15.80449	-0.00263	-0.00025	0.00081	-0.00427	-0.00009	-0.00022	1.83039	-5.14570	-25.89454	0.02257	0.01889	-0.00140	0.00347	-0.00021	0.00084	32.72243
24			0.23000	27.51016	7.62194	12.67325	-0.01985	-0.00442	0.00204	-0.01856	-0.00030	-0.00287	52.06821	4.60413	-23.13359	-0.06253	0.00590	0.01146	0.32928	-0.00401	-0.01570	22.02804	2.73157	-2.50508	-0.44734	0.13069	0.06797	1.02662	0.11098	-0.01678	-0.83695	6.93130	15.98536	-0.00087	0.00024	0.00087	-0.00172	0.00010	-0.00033	1.69347	-5.15511	-25.55554	0.01516	0.01722	-0.00027	0.00330	0.00012	0.00014	32.69494
25			0.24000	26.77813	8.02318	13.42659	-0.02056	-0.00505	0.00257	-0.02597	0.00094	-0.00392	55.29241	5.46304	-23.21375	-0.06458	0.00612	0.01493	0.38644	-0.00533	-0.01721	23.43860	2.31549	-2.21176	-0.44384	0.12467	0.06397	1.17645	0.10719	-0.00791	-2.10930	6.68300	16.23444	0.00111	0.00083	0.00094	0.00264	0.00037	-0.00050	1.52470	-5.17188	-25.27359	0.00590	0.01490	0.00109	0.00163	0.00029	-0.00044	32.63995
26			0.25000	25.85471	8.59576	14.15536	-0.02077	-0.00548	0.00295	-0.03254	0.00291	-0.00464	58.93362	6.25136	-23.06610	-0.06862	0.00483	0.01741	0.45484	-0.00509	-0.01460	25.04479	1.88592	-1.98215	-0.41422	0.11097	0.05555	1.22260	0.08994	0.00051	-3.63190	6.39456	16.57488	0.00316	0.00154	0.00108	0.00891	0.00079	-0.00078	1.33388	-5.19006	-25.08940	-0.00560	0.01245	0.00269	-0.00180	0.00025	-0.00055	32.54515
27			0.26000	24.77586	9.35702	14.80473	-0.02037	-0.00559	0.00300	-0.03644	0.00513	-0.00460	62.94765	6.90219	-22.67597	-0.07427	0.00151	0.01727	0.53238	-0.00186	-0.00829	26.80851	1.47102	-1.82782	-0.35990	0.08839	0.04311	1.14378	0.06267	0.00536	-5.42344	6.03918	17.02338	0.00506	0.00236	0.00133	0.01655	0.00146	-0.00124	1.13601	-5.20027	-25.03948	-0.01957	0.01043	0.00451	-0.00662	0.00002	0.00022	32.39665
28			0.27000	23.61361	10.28759	15.32833	-0.01940	-0.00534	0.00266	-0.03635	0.00675	-0.00370	67.26907	7.37788	-22.05760	-0.07962	-0.00324	0.01339	0.60356	0.00455	-0.00204	28.68049	1.09723	-1.74323	-0.28914	0.05794	0.02780	0.95850	0.03347	0.00531	-7.48188	5.58275	17.58191	0.00656	0.00325	0.00167	0.02422	0.00248	-0.00194	0.95146	-5.19156	-25.14618	-0.03592	0.00914	0.00646	-0.01135	-0.00032	0.00207	32.18031
29			0.28000	22.46986	11.32500	15.69888	-0.01804	-0.00480	0.00199	-0.03215	0.00714	-0.00231	71.81618	7.68268	-21.25295	-0.08212	-0.00790	0.00581	0.64492	0.01232	0.00040	30.60480	0.78540	-1.70315	-0.21404	0.02273	0.01119	0.71791	0.01012	0.00207	-9.76949	4.99202	18.23149	0.00742	0.00408	0.00203	0.02982	0.00385	-0.00274	0.80743	-5.15382	-25.40782	-0.05421	0.00824	0.00832	-0.01275	-0.00073	0.00468	31.88577
30			0.29000	21.45824	12.37355	15.91285	-0.01652	-0.00412	0.00123	-0.02492	0.00633	-0.00107	76.49905	7.86057	-20.32244	-0.08015	-0.01083	-0.00399	0.64018	0.01814	-0.00055	32.52272	0.54968	-1.66747	-0.14624	-0.01286	-0.00520	0.48153	-0.00432	-0.00051	-12.20129	4.24485	18.92950	0.00744	0.00463	0.00225	0.03099	0.00532	-0.00333	0.73992	-5.08058	-25.79190	-0.07327	0.00684	0.00976	-0.00558	-0.00103	0.00706	31.51105
31			0.30000	20.68066	13.32738	15.98664	-0.01499	-0.00347	0.00062	-0.01630	0.00486	-0.00035	81.23026	7.97872	-19.33030	-0.07380	-0.01116	-0.01342	0.58988	0.01930	-0.00077	34.37685	0.39901	-1.59317	-0.09326	-0.04369	-0.01988	0.29260	-0.01134	0.00109	-14.64250	3.34124	19.61370	0.00641	0.00465	0.00222	0.02595	0.00626	-0.00335	0.79385	-4.96991	-26.23797	-0.09085	0.00397	0.01045	0.01594	-0.00084	0.00802	31.06503
32			0.31000	20.20532	14.09909	15.94401	-0.01352	-0.00294	0.00032	-0.00790	0.00332	-0.00008	85.93391	8.10137	-18.32864	-0.06420	-0.00916	-0.01976	0.50671	0.01579	0.00256	36.11609	0.33830	-1.44929	-0.05683	-0.06367	-0.03056	0.16520	-0.01357	0.00747	-16.91652	2.31289	20.21613	0.00416	0.00384	0.00184	0.01500	0.00576	-0.00262	1.01733	-4.82533	-26.67052	-0.10399	-0.00161	0.01009	0.05340	0.00042	0.00680	30.56411
33			0.32000	20.05536	14.63900	15.80131	-0.01209	-0.00253	0.00027	-0.00095	0.00202	0.00001	90.55373	8.26979	-17.34326	-0.05279	-0.00606	-0.02165	0.40742	0.01020	0.00780	37.70575	0.36521	-1.22432	-0.03466	-0.06835	-0.03437	0.09159	-0.01323	0.01491	-18.81956	1.22568	20.68192	0.00061	0.00192	0.00101	0.00171	0.00300	-0.00124	1.44726	-4.65606	-27.00762	-0.10944	-0.01197	0.00855	0.09915	0.00351	0.00375	30.02256
34			0.33000	20.21086	14.93700	15.56069	-0.01068	-0.00219	0.00029	0.00388	0.00104	0.00010	95.05904	8.49677	-16.36758	-0.04089	-0.00320	-0.01993	0.30689	0.00529	0.01161	39.14022	0.46510	-0.92118	-0.02558	-0.06037	-0.03115	0.06143	-0.01235	0.01843	-20.13745	0.17094	20.98120	-0.00420	-0.00127	-0.00033	-0.00673	-0.00191	0.00030	2.09587	-4.47650	-27.16576	-0.10421	-0.02941	0.00610	0.13656	0.00900	0.00044	29.44564
35			0.34000	20.62103	15.01116	15.21691	-0.00927	-0.00187	0.00021	0.00651	0.00038	0.00014	99.44615	8.76797	-15.37143	-0.03003	-0.00137	-0.01650	0.21906	0.00227	0.01255	40.45237	0.60979	-0.55072	-0.02853	-0.04826	-0.02456	0.06426	-0.01208	0.01696	-20.66096	-0.75419	21.10767	-0.01014	-0.00553	-0.00208	-0.00053	-0.00731	0.00117	2.95446	-4.30326	-27.07711	-0.08645	-0.05480	0.00348	0.14717	0.01687	-0.00132	28.83781
36			0.35000	21.21994	14.89522	14.76755	-0.00784	-0.00151	-0.00004	0.00727	-0.00000	-0.00004	103.73096	9.04257	-14.31846	-0.02199	-0.00075	-0.01320	0.15615	0.00129	0.01136	41.71312	0.75917	-0.13254	-0.03867	-0.04137	-0.02009	0.08687	-0.01356	0.01407	-20.20049	-1.47186	21.06138	-0.01688	-0.01015	-0.00397	0.03028	-0.01069	0.00046	4.01276	-4.14742	-26.71284	-0.05541	-0.08539	0.00167	0.11571	0.02687	-0.00139	28.22298
37			0.36000	21.93955	14.62999	14.21797	-0.00634	-0.00110	-0.00053	0.00664	-0.00016	-0.00061	107.92828	9.25443	-13.18171	-0.01785	-0.00102	-0.01155	0.12335	0.00190	0.00988	43.01514	0.86275	0.29971	-0.04946	-0.04674	-0.02313	0.11862	-0.01989	0.01364	-18.61653	-1.94141	20.82090	0.01314	0.01308	0.00636	-0.04972	0.01004	0.00267	5.27696	-4.01019	-26.09595	-0.06421	-0.05114	0.01031	0.16034	0.01712	-0.01240	27.65928
38			0.37000	22.71787	14.25630	13.58201	-0.00474	-0.00062	-0.00127	0.00512	-0.00014	-0.00168	112.02615	9.32016	-11.95799	-0.01797	-0.00140	-0.01269	0.11980	0.00286	0.00926	44.44860	0.86340	0.69704	-0.05670	-0.06652	-0.03677	0.15225	-0.03508	0.01254	-15.89070	-2.17258	20.32584	0.18789	0.07537	0.00619	-1.05802	0.04081	0.00642	6.77671	-3.88928	-25.30412	0.16917	0.08822	-0.01968	-0.50134	-0.03111	0.02744	27.24348
39			0.38000	23.50414	13.80992	12.88201	-0.00301	-0.00008	-0.00220	0.00315	-0.00002	-0.00316	115.97209	9.16144	-10.67924	-0.02147	-0.00059	-0.01720	0.13575	0.00131	0.00839	46.08155	0.70533	1.00718	-0.06067	-0.09865	-0.06164	0.18562	-0.06099	-0.00196	-12.21320	-2.24340	19.50552	0.53482	0.17618	0.01116	-3.72366	0.07621	0.01856	8.56331	-3.79058	-24.46227	0.31248	0.25832	-0.05154	-1.10029	-0.08523	0.06940	27.10769
40			0.39000	24.25890	13.32160	12.15021	-0.00116	0.00047	-0.00318	0.00112	0.00013	-0.00470	119.67596	8.72927	-9.41655	-0.02690	0.00290	-0.02508	0.15700	-0.00668	0.00369	47.94830	0.34648	1.19062	-0.06588	-0.13865	-0.09639	0.22762	-0.09439	-0.04650	-7.98818	-2.28221	18.35936	1.00171	0.28923	0.07005	-7.52629	0.11893	0.14994	10.70826	-3.73404	-23.72349	-0.09456	0.48554	-0.02381	0.39777	-0.10987	0.02490	27.40505
41			0.40000	24.95087	12.81878	11.43042	0.00073	0.00096	-0.00402	-0.00063	0.00028	-0.00575	123.02455	8.01867	-8.27576	-0.03291	0.00988	-0.03532	0.17060	-0.02246	-0.00967	50.03950	-0.22617	1.22799	-0.07771	-0.17972	-0.13788	0.29457	-0.12324	-0.12912	-3.70243	-2.37918	17.01347	1.22542	0.25152	0.13090	-8.92399	0.09003	0.30514	13.30415	-3.74441	-23.23873	0.05795	0.52398	-0.00486	-0.29196	-0.01835	0.00269	28.28044
42			0.41000	25.55235	12.32533	10.77385	0.00244	0.00132	-0.00456	-0.00177	0.00041	-0.00588	125.90252	7.06874	-7.38243	-0.03941	0.01953	-0.04584	0.17244	-0.04022	-0.03444	52.29280	-0.97834	1.11717	-0.09906	-0.21188	-0.17959	0.39393	-0.12588	-0.23229	0.24535	-2.50704	15.66552	1.21990	0.13299	0.14884	-7.92085	0.02206	0.33025	16.44099	-3.82770	-23.09884	0.50506	0.23260	0.04494	-3.00752	0.04359	-0.00131	29.81993
43			0.42000	26.03917	11.85908	10.22598	0.00367	0.00147	-0.00469	-0.00207	0.00050	-0.00509	128.21918	5.95832	-6.85191	-0.04751	0.02956	-0.05425	0.16418	-0.04896	-0.06670	54.59245	-1.81199	0.87162	-0.12787	-0.22466	-0.21132	0.50294	-0.08500	-0.30248	3.62793	-2.55695	14.46512	1.10303	0.07364	0.12753	-5.99189	-0.01111	0.24315	20.12953	-3.95375	-23.26624	0.84615	0.11599	0.02472	-5.71569	0.03904	0.00804	31.98168
44			0.43000	26.39660	11.42825	9.80934	0.00417	0.00138	-0.00439	-0.00162	0.00052	-0.00382	129.93460	4.80234	-6.74895	-0.05888	0.03708	-0.05844	0.14713	-0.04085	-0.09391	56.78362	-2.56316	0.52610	-0.15572	-0.21133	-0.22120	0.56287	-0.01194	-0.27440	6.37374	-2.45046	13.46778	0.98143	0.09058	0.11120	-4.24966	-0.04231	0.16770	24.21434	-4.06884	-23.57648	1.06702	0.31648	-0.12055	-7.63453	0.10574	-0.04737	34.54373
45			0.44000	26.62642	11.03006	9.51269	0.00389	0.00110	-0.00372	-0.00085	0.00044	-0.00259	131.07109	3.74245	-7.05478	-0.07372	0.04001	-0.05722	0.11732	-0.01872	-0.10093	58.70425	-3.03452	0.14547	-0.16989	-0.17207	-0.19965	0.51626	0.04955	-0.13718	8.51459	-2.20017	12.68565	0.95413	0.12611	0.11971	-3.17643	-0.08264	0.12948	28.36807	-4.14050	-23.82755	1.18146	0.49607	-0.25878	-8.20046	0.09991	-0.04851	37.12896
46			0.45000	26.74708	10.65504	9.29829	0.00302	0.00068	-0.00281	-0.00023	0.00029	-0.00165	131.70081	2.92609	-7.66475	-0.09073	0.03768	-0.05067	0.07241	0.00602	-0.08188	60.23038	-3.06402	-0.17161	-0.16046	-0.11308	-0.14393	0.36890	0.05939	0.02082	10.13712	-1.88005	12.13146	0.99604	0.15515	0.14463	-2.48571	-0.10460	0.09598	32.18904	-4.20045	-23.87233	1.19169	0.56113	-0.32644	-7.25535	0.02360	0.06705	39.31630
47			0.46000	26.78564	10.29689	9.12415	0.00194	0.00026	-0.00182	0.00007	0.00011	-0.00096	131.91510	2.47797	-8.41943	-0.10816	0.03062	-0.03996	0.01528	0.02158	-0.04617	61.31571	-2.59261	-0.30165	-0.12849	-0.04339	-0.06094	0.19856	0.02327	0.06572	11.34451	-1.56686	11.80270	1.03793	0.17085	0.16480	-1.90812	-0.09741	0.05212	35.33140	-4.33402	-23.65601	1.17350	0.52605	-0.32832	-5.58949	-0.02630	0.21991	40.78067
48			0.47000	26.76850	9.95893	8.96611	0.00104	-0.00010	-0.00085	0.00011	-0.00004	-0.00041	131.79665	2.47721	-9.15060	-0.12471	0.01974	-0.02658	-0.04926	0.02209	-0.01194	62.00457	-1.68638	-0.12121	-0.08494	0.02792	0.03476	0.07917	-0.00754	-0.06688	12.22988	-1.30773	11.64894	1.05567	0.17217	0.16858	-1.40560	-0.07272	0.01921	37.59609	-4.61245	-23.21528	1.17153	0.41634	-0.27950	-3.79321	-0.01930	0.29390	41.39682
49			0.48000	26.71463	9.65316	8.82401	0.00056	-0.00036	0.00008	0.00009	-0.00012	0.00003	131.40660	2.94837	-9.72136	-0.13984	0.00619	-0.01205	-0.11794	0.00859	0.00459	62.40849	-0.50275	0.46019	-0.04468	0.09055	0.12427	0.02484	0.02089	-0.31593	12.86487	-1.12095	11.57341	1.05376	0.17002	0.16106	-0.98759	-0.04913	0.01513	38.96099	-5.02853	-22.66672	1.09720	0.30183	-0.21497	-1.96124	0.01081	0.25471	41.26197
50			0.49000	26.63409	9.39580	8.71407	0.00052	-0.00052	0.00099	0.00010	-0.00015	0.00030	130.78798	3.85937	-10.05948	-0.15371	-0.00853	0.00196	-0.18914	-0.01309	-0.00229	62.65957	0.77009	1.46474	-0.01923	0.13218	0.18859	0.00807	0.10995	-0.53904	13.30053	-1.00960	11.47081	1.03099	0.16857	0.14708	-0.64225	-0.03204	0.03299	39.55436	-5.49307	-22.17930	0.97102	0.23675	-0.18041	-0.58843	0.04014	0.17542	40.63023
51			0.50000	26.53210	9.20099	8.65717	0.00078	-0.00060	0.00190	0.00016	-0.00014	0.00031	129.97318	5.11625	-10.18129	-0.16733	-0.02315	0.01412	-0.26207	-0.03701	-0.02441	62.86413	1.96468	2.81495	-0.01078	0.14367	0.21474	0.00478	0.19271	-0.61073	13.57363	-0.96908	11.27356	0.98372	0.16405	0.12878	-0.35955	-0.01975	0.05324	39.58717	-5.88424	-21.92584	0.85770	0.19866	-0.16474	0.20513	0.06418	0.07283	39.79668
52			0.51000	26.41386	9.07375	8.66650	0.00114	-0.00064	0.00278	0.00023	-0.00011	0.00005	128.98845	6.55831	-10.19166	-0.18179	-0.03761	0.02459	-0.33520	-0.06050	-0.04670	63.07713	2.96384	4.32444	-0.01133	0.12780	0.20345	0.00578	0.20117	-0.51126	13.71115	-0.98736	10.97807	0.91403	0.15221	0.11043	-0.13562	-0.01033	0.06131	39.26700	-6.10217	-22.02373	0.77200	0.15970	-0.14222	0.61690	0.07278	-0.03620	38.98657
53			0.52000	26.28584	9.00563	8.73047	0.00140	-0.00063	0.00355	0.00029	-0.00008	-0.00026	127.85576	7.96897	-10.24102	-0.19686	-0.05143	0.03370	-0.40379	-0.08033	-0.05440	63.30400	3.70984	5.73409	-0.00941	0.09855	0.16938	0.00493	0.14093	-0.32687	13.73282	-1.04462	10.63706	0.82397	0.13625	0.09617	0.03289	-0.00336	0.05570	38.73202	-6.10807	-22.48682	0.70645	0.13443	-0.12246	0.83675	0.07146	-0.10924	38.29907
54			0.53000	26.15262	8.97876	8.80822	0.00147	-0.00061	0.00412	0.00032	-0.00004	-0.00033	126.59763	9.11488	-10.46315	-0.21070	-0.06202	0.03992	-0.45806	-0.08962	-0.03717	63.52135	4.19906	6.78930	-0.00139	0.07093	0.13237	0.00062	0.06665	-0.15989	13.65378	-1.11758	10.32654	0.72872	0.12152	0.08739	0.14980	0.00158	0.04178	38.03564	-5.94187	-23.21098	0.63703	0.13383	-0.11258	0.95162	0.07110	-0.14124	37.72152
55			0.54000	26.01734	8.97206	8.85042	0.00134	-0.00056	0.00442	0.00031	-0.00001	-0.00001	125.25076	9.80735	-10.93020	-0.22169	-0.06689	0.04169	-0.48715	-0.08398	-0.00085	63.70141	4.46673	7.32060	0.00715	0.05560	0.10943	-0.00217	0.01405	-0.05276	13.48726	-1.18857	10.10801	0.65384	0.11375	0.08363	0.22868	0.00553	0.02484	37.17704	-5.70297	-24.00357	0.54269	0.15029	-0.10641	0.96252	0.06797	-0.13016	37.18579
56			0.55000	25.88322	8.96495	8.81940	0.00106	-0.00052	0.00444	0.00027	0.00002	0.00059	123.87856	9.95810	-11.62756	-0.22908	-0.06537	0.03867	-0.48343	-0.06549	0.03405	63.83009	4.56575	7.29581	0.00881	0.05528	0.10645	-0.00133	-0.02322	0.01377	13.24667	-1.25153	10.00830	0.60704	0.11123	0.08174	0.28548	0.00953	0.00791	36.14664	-5.50445	-24.64742	0.43383	0.16803	-0.09858	0.87574	0.05245	-0.08053	36.62391
57			0.56000	25.75390	8.94044	8.69527	0.00076	-0.00047	0.00423	0.00020	0.00003	0.00123	122.56886	9.60519	-12.45714	-0.23222	-0.05790	0.03089	-0.44458	-0.04090	0.04774	63.91420	4.54627	6.82187	0.00162	0.06334	0.11543	-0.00007	-0.05630	0.06412	12.94666	-1.31010	10.02239	0.57919	0.10998	0.08255	0.32636	0.01371	-0.00650	34.95752	-5.43176	-24.97212	0.33865	0.18143	-0.08779	0.74408	0.02704	-0.01511	36.00050
58			0.57000	25.63320	8.88874	8.48203	0.00055	-0.00044	0.00386	0.00015	0.00003	0.00165	121.41032	8.90079	-13.27987	-0.23102	-0.04631	0.01937	-0.37737	-0.01905	0.03543	63.97571	4.44192	6.09748	-0.00983	0.06979	0.12220	0.00009	-0.07330	0.09563	12.60380	-1.37119	10.12807	0.56480	0.11111	0.08617	0.35308	0.01821	-0.01806	33.65295	-5.52092	-24.90378	0.26816	0.19255	-0.07627	0.61176	0.00128	0.03945	35.32037
59			0.58000	25.52475	8.80973	8.20857	0.00048	-0.00040	0.00343	0.00012	0.00003	0.00173	120.46275	8.06423	-13.96966	-0.22624	-0.03346	0.00635	-0.29641	-0.00555	0.01082	64.03848	4.26800	5.34260	-0.02011	0.06736	0.11595	0.00070	-0.06118	0.09755	12.23696	-1.44154	10.29773	0.55427	0.11415	0.09088	0.36115	0.02314	-0.02637	32.29451	-5.75659	-24.47644	0.21967	0.20771	-0.06941	0.49812	-0.01741	0.07420	34.61730
60			0.59000	25.43103	8.71289	7.91911	0.00055	-0.00037	0.00304	0.00012	0.00002	0.00152	119.74294	7.31846	-14.44805	-0.21901	-0.02202	-0.00565	-0.21763	-0.00016	-0.00705	64.11654	4.03035	4.73618	-0.02762	0.05311	0.09286	0.00241	-0.02938	0.07282	11.86665	-1.52806	10.50230	0.54402	0.11814	0.09693	0.34923	0.02863	-0.03082	30.94348	-6.08774	-23.80834	0.18520	0.23146	-0.06801	0.40380	-0.02557	0.09307	33.93264
61			0.60000	25.35240	8.61327	7.66006	0.00068	-0.00035	0.00276	0.00013	0.00001	0.00117	119.22901	6.83114	-14.69573	-0.21050	-0.01391	-0.01442	-0.15288	0.00072	-0.00888	64.20559	3.73609	4.37768	-0.03330	0.02891	0.05592	0.00395	-0.00355	0.03745	11.51249	-1.63839	10.71161	0.53614	0.12324	0.10294	0.32151	0.03500	-0.03015	29.64514	-6.45266	-23.05704	0.16108	0.25433	-0.06649	0.33169	-0.01964	0.09240	33.29412
62			0.61000	25.28664	8.52444	7.46629	0.00079	-0.00032	0.00262	0.00012	-0.00000	0.00078	118.87394	6.67571	-14.74575	-0.20161	-0.00981	-0.01882	-0.10758	0.00023	0.00019	64.28197	3.40059	4.27447	-0.03771	0.00022	0.01315	0.00342	0.00005	0.00719	11.19080	-1.77972	10.89636	0.53457	0.12768	0.10617	0.28456	0.04157	-0.02337	28.42315	-6.80087	-22.37183	0.14168	0.26131	-0.05869	0.27469	-0.00002	0.06932	32.70688
63			0.62000	25.22919	8.45349	7.35377	0.00077	-0.00029	0.00264	0.00009	-0.00001	0.00042	118.62084	6.82914	-14.66739	-0.19288	-0.00927	-0.01907	-0.08098	-0.00062	0.00924	64.30991	3.04903	4.35924	-0.04054	-0.02673	-0.02650	-0.00046	-0.01228	-0.01177	10.91240	-1.95506	11.03169	0.53651	0.12837	0.10429	0.24176	0.04618	-0.01164	27.28288	-7.10188	-21.85945	0.13263	0.24510	-0.04525	0.24381	0.02376	0.03767	32.15770
64			0.63000	25.17458	8.40013	7.31903	0.00056	-0.00028	0.00277	0.00005	-0.00002	0.00012	118.41708	7.20006	-14.54615	-0.18459	-0.01097	-0.01656	-0.06816	-0.00215	0.01208	64.25501	2.71363	4.52792	-0.04178	-0.04726	-0.05583	-0.00728	-0.02307	-0.02043	10.68120	-2.15991	11.10018	0.53327	0.12546	0.09832	0.19536	0.04732	0.00154	26.21878	-7.34287	-21.57038	0.14064	0.21229	-0.03092	0.24761	0.04002	0.01356	31.62566
65			0.64000	25.11923	8.35805	7.34539	0.00014	-0.00029	0.00296	0.00001	-0.00003	-0.00014	118.22320	7.67046	-14.46485	-0.17619	-0.01298	-0.01362	-0.06238	-0.00452	0.01007	64.09461	2.42811	4.68082	-0.04289	-0.05981	-0.07134	-0.01584	-0.02178	-0.02149	10.49463	-2.38276	11.09427	0.52531	0.12008	0.08972	0.15166	0.04482	0.01280	25.22086	-7.52325	-21.50271	0.15166	0.17325	-0.01814	0.25758	0.04390	0.00141	31.09109
66			0.65000	25.06287	8.31940	7.41956	-0.00047	-0.00031	0.00316	-0.00003	-0.00004	-0.00039	118.01747	8.13444	-14.49576	-0.16731	-0.01413	-0.01156	-0.05728	-0.00740	0.00651	63.82214	2.22062	4.75239	-0.04572	-0.06378	-0.07235	-0.02576	-0.00993	-0.01692	10.34659	-2.61000	11.01734	0.51878	0.11362	0.08005	0.11538	0.03988	0.02011	24.27913	-7.64784	-21.61531	0.14670	0.13615	-0.00657	0.24077	0.03764	-0.00131	30.54067
67			0.66000	25.00794	8.27923	7.54072	-0.00120	-0.00035	0.00329	-0.00007	-0.00006	-0.00064	117.79769	8.52159	-14.69283	-0.15889	-0.01498	-0.00955	-0.04903	-0.01068	0.00268	63.44748	2.10856	4.72273	-0.05125	-0.05778	-0.05981	-0.03721	0.00354	-0.00905	10.22991	-2.82996	10.88311	0.51041	0.10490	0.07005	0.08648	0.03322	0.02288	23.38593	-7.72103	-21.84480	0.13460	0.10270	0.00274	0.21275	0.02589	0.00101	29.96945
68			0.67000	24.95707	8.23575	7.70891	-0.00196	-0.00041	0.00331	-0.00007	-0.00008	-0.00085	117.57729	8.80009	-15.07464	-0.15188	-0.01625	-0.00678	-0.03672	-0.01441	-0.00016	62.99554	2.09631	4.61218	-0.05947	-0.04300	-0.03787	-0.04952	0.00982	-0.00190	10.13732	-3.03353	10.71311	0.50193	0.09739	0.06167	0.06532	0.02700	0.02223	22.53586	-7.74718	-22.12116	0.11730	0.08132	0.00805	0.17744	0.01522	0.00340	29.38174
69			0.68000	24.91228	8.18840	7.91231	-0.00267	-0.00046	0.00319	-0.00005	-0.00011	-0.00093	117.37910	8.96855	-15.61605	-0.14633	-0.01783	-0.00369	-0.02121	-0.01790	-0.00103	62.50297	2.17536	4.46348	-0.06983	-0.02406	-0.01293	-0.06069	0.00764	0.00079	10.06223	-3.21534	10.53195	0.49396	0.09196	0.05747	0.05079	0.02215	0.02032	21.72454	-7.73317	-22.37975	0.09793	0.07952	0.00895	0.14090	0.00776	0.00340	28.79066
70			0.69000	24.87502	8.13773	8.12748	-0.00324	-0.00051	0.00293	-0.00002	-0.00012	-0.00084	117.22688	9.04400	-16.25817	-0.14161	-0.01917	-0.00123	-0.00453	-0.01990	-0.00056	62.01048	2.32548	4.32181	-0.08143	-0.00714	0.00808	-0.06823	0.00236	-0.00133	9.99994	-3.37607	10.36189	0.48291	0.08962	0.05792	0.04053	0.01933	0.01831	20.94764	-7.68856	-22.57143	0.08755	0.09896	0.00449	0.11946	0.00023	0.00120	28.21516
71			0.70000	24.84633	8.08449	8.32705	-0.00366	-0.00055	0.00255	0.00001	-0.00012	-0.00062	117.13642	9.04819	-16.92946	-0.13678	-0.01959	-0.00033	0.01045	-0.01934	-0.00018	61.55255	2.51882	4.21749	-0.09381	0.00265	0.02040	-0.07113	-0.00078	-0.00490	9.94769	-3.52156	10.21760	0.47001	0.08909	0.06098	0.03308	0.01821	0.01611	20.19972	-7.62450	-22.66913	0.09018	0.12782	-0.00247	0.11702	-0.01031	-0.00030	27.67335
72			0.71000	24.82685	8.02796	8.49019	-0.00395	-0.00058	0.00210	0.00003	-0.00011	-0.00037	117.10888	8.99907	-17.56866	-0.13135	-0.01887	-0.00117	0.02086	-0.01648	-0.00068	61.14855	2.72664	4.15818	-0.10620	0.00348	0.02275	-0.07024	-0.00083	-0.00626	9.90357	-3.65912	10.10369	0.45975	0.08935	0.06422	0.02773	0.01827	0.01377	19.47423	-7.55167	-22.67186	0.09707	0.15469	-0.00847	0.12080	-0.02145	0.00010	27.17616
73			0.72000	24.81701	7.96768	8.60819	-0.00414	-0.00061	0.00165	0.00006	-0.00010	-0.00018	117.12943	8.90759	-18.14012	-0.12579	-0.01742	-0.00300	0.02504	-0.01271	-0.00177	60.79860	2.92607	4.13120	-0.11721	-0.00266	0.01723	-0.06798	0.00052	-0.00463	9.86579	-3.79459	10.01551	0.44949	0.08850	0.06653	0.02373	0.01858	0.01189	18.76500	-7.47802	-22.60225	0.10229	0.17552	-0.01236	0.12348	-0.02914	0.00126	26.72451
74			0.73000	24.81652	7.90773	8.68205	-0.00425	-0.00065	0.00128	0.00008	-0.00008	-0.00006	117.17214	8.77813	-18.63464	-0.12092	-0.01580	-0.00491	0.02304	-0.00932	-0.00291	60.48618	3.10404	4.11361	-0.12598	-0.01159	0.00819	-0.06766	0.00206	-0.00190	9.83247	-3.93119	9.94280	0.43901	0.08612	0.06712	0.02043	0.01864	0.01084	18.06853	-7.40846	-22.49859	0.10703	0.18716	-0.01421	0.12642	-0.03089	0.00180	26.31084
75			0.74000	24.82311	7.85814	8.71757	-0.00430	-0.00069	0.00102	0.00008	-0.00005	-0.00000	117.20725	8.61329	-19.06137	-0.11747	-0.01444	-0.00634	0.01626	-0.00682	-0.00377	60.18565	3.25825	4.08514	-0.13270	-0.01947	-0.00019	-0.07141	0.00357	0.00004	9.80285	-4.07066	9.87517	0.43049	0.08323	0.06655	0.01661	0.01862	0.01061	17.38586	-7.34316	-22.40420	0.10590	0.18929	-0.01285	0.12267	-0.02791	0.00105	25.92369
76			0.75000	24.83245	7.83023	8.72143	-0.00434	-0.00072	0.00091	0.00005	-0.00001	0.00002	117.21073	8.41963	-19.43624	-0.11572	-0.01353	-0.00698	0.00688	-0.00521	-0.00414	59.87382	3.39498	4.03806	-0.13865	-0.02389	-0.00511	-0.07899	0.00470	0.00079	9.77854	-4.21495	9.80613	0.42379	0.07923	0.06500	0.01115	0.01840	0.01072	16.72315	-7.27573	-22.35777	0.09890	0.18476	-0.00948	0.11176	-0.02389	-0.00021	25.55300
77			0.76000	24.84020	7.82984	8.69816	-0.00445	-0.00074	0.00098	0.00001	0.00003	0.00005	117.17123	8.20960	-19.77277	-0.11545	-0.01306	-0.00673	-0.00289	-0.00426	-0.00391	59.53907	3.52492	3.97908	-0.14502	-0.02447	-0.00598	-0.08814	0.00497	0.00088	9.76230	-4.36498	9.73369	0.42072	0.07491	0.06288	0.00420	0.01792	0.01079	16.08850	-7.19486	-22.38564	0.08772	0.17695	-0.00529	0.09585	-0.02183	-0.00084	25.19266
78			0.77000	24.84384	7.85476	8.64911	-0.00462	-0.00076	0.00120	-0.00006	0.00007	0.00009	117.09019	7.99805	-20.07951	-0.11626	-0.01282	-0.00592	-0.01128	-0.00371	-0.00326	59.18436	3.65851	3.92304	-0.15204	-0.02210	-0.00328	-0.09574	0.00429	0.00054	9.75582	-4.51849	9.65837	0.41699	0.07073	0.06106	-0.00295	0.01693	0.01075	15.48807	-7.09016	-22.49530	0.07880	0.17034	-0.00172	0.08256	-0.02282	-0.00051	24.84139
79			0.78000	24.84231	7.89636	8.57409	-0.00478	-0.00077	0.00150	-0.00014	0.00010	0.00016	116.97813	7.79799	-20.36147	-0.11739	-0.01240	-0.00527	-0.01691	-0.00334	-0.00267	58.82346	3.80250	3.88539	-0.15938	-0.01809	0.00243	-0.09901	0.00304	-0.00049	9.75836	-4.66958	9.58082	0.41050	0.06714	0.06078	-0.00851	0.01535	0.01089	14.92336	-6.95715	-22.67350	0.07737	0.17336	-0.00061	0.07728	-0.02734	-0.00024	24.50171
80			0.79000	24.83482	7.94229	8.47647	-0.00492	-0.00078	0.00183	-0.00022	0.00011	0.00024	116.85137	7.62052	-20.62284	-0.11801	-0.01149	-0.00529	-0.01881	-0.00303	-0.00237	58.47538	3.95735	3.87876	-0.16640	-0.01352	0.01040	-0.09625	0.00166	-0.00255	9.76668	-4.81146	9.49983	0.40063	0.06406	0.06145	-0.01137	0.01333	0.01132	14.39132	-6.79890	-22.89084	0.07783	0.18826	-0.00214	0.07390	-0.03543	-0.00094	24.17741
81			0.80000	24.82031	7.98034	8.36640	-0.00513	-0.00080	0.00214	-0.00029	0.00010	0.00032	116.72826	7.47567	-20.86820	-0.11801	-0.01035	-0.00572	-0.01695	-0.00282	-0.00218	58.15872	4.11573	3.91252	-0.17238	-0.00901	0.01920	-0.08748	0.00053	-0.00535	9.77676	-4.94043	9.41255	0.39088	0.06348	0.06226	-0.01196	0.01173	0.01201	13.88713	-6.62294	-23.11176	0.07241	0.21135	-0.00482	0.06515	-0.04646	-0.00205	23.87184
82			0.81000	24.79967	8.00280	8.25852	-0.00546	-0.00086	0.00240	-0.00034	0.00008	0.00035	116.62437	7.37125	-21.10201	-0.11783	-0.00956	-0.00576	-0.01240	-0.00278	-0.00178	57.88582	4.26417	3.99033	-0.17677	-0.00474	0.02713	-0.07460	-0.00008	-0.00789	9.78602	-5.05765	9.31724	0.38092	0.06258	0.06188	-0.01164	0.01034	0.01248	13.40828	-6.43715	-23.30643	0.06279	0.23464	-0.00798	0.05310	-0.05808	-0.00295	23.58779
83			0.82000	24.77705	8.01080	8.16654	-0.00582	-0.00092	0.00258	-0.00033	0.00006	0.00031	116.54856	7.30894	-21.32791	-0.11788	-0.00945	-0.00503	-0.00672	-0.00295	-0.00121	57.66062	4.38734	4.10729	-0.17966	-0.00109	0.03289	-0.06058	-0.00010	-0.00904	9.79447	-5.16621	9.21616	0.37510	0.06292	0.06063	-0.01214	0.00952	0.01226	12.95724	-6.24851	-23.46008	0.04295	0.25446	-0.00972	0.03360	-0.06765	-0.00293	23.32836
84			0.83000	24.75778	8.01292	8.09994	-0.00604	-0.00097	0.00268	-0.00025	0.00004	0.00021	116.50203	7.28396	-21.54876	-0.11837	-0.00993	-0.00382	-0.00133	-0.00329	-0.00071	57.47965	4.47350	4.24916	-0.18140	0.00161	0.03631	-0.04793	0.00024	-0.00838	9.80514	-5.26798	9.11751	0.37442	0.06420	0.05911	-0.01495	0.00910	0.01092	12.54129	-6.06250	-23.57622	0.02247	0.27051	-0.01067	0.01587	-0.07382	-0.00266	23.09678
85			0.84000	24.74426	8.01932	8.06421	-0.00603	-0.00099	0.00272	-0.00016	0.00003	0.00006	116.48004	7.28870	-21.76620	-0.11906	-0.01076	-0.00235	0.00284	-0.00374	-0.00033	57.33546	4.51774	4.39563	-0.18217	0.00389	0.03822	-0.03777	0.00070	-0.00631	9.82357	-5.36224	9.03445	0.37365	0.06362	0.05755	-0.02067	0.00845	0.00820	12.17025	-5.88105	-23.67173	0.00976	0.28395	-0.01196	0.00603	-0.07740	-0.00274	22.89586
86			0.85000	24.73336	8.03755	8.06240	-0.00587	-0.00099	0.00276	-0.00011	0.00003	-0.00012	116.47446	7.31606	-21.98065	-0.11956	-0.01183	-0.00053	0.00540	-0.00423	-0.00006	57.22038	4.52148	4.52576	-0.18211	0.00699	0.04004	-0.02998	0.00126	-0.00348	9.85593	-5.44571	8.98198	0.37352	0.06320	0.05623	-0.02883	0.00764	0.00421	11.85310	-5.70161	-23.76778	-0.00041	0.29727	-0.01339	-0.00021	-0.08090	-0.00324	22.72758
87			0.86000	24.71904	8.07252	8.09641	-0.00567	-0.00099	0.00286	-0.00011	0.00003	-0.00033	116.47757	7.36152	-22.19110	-0.11978	-0.01309	0.00184	0.00667	-0.00476	0.00014	57.12888	4.48981	4.62380	-0.18097	0.01158	0.04241	-0.02370	0.00183	-0.00023	9.90630	-5.51333	8.97337	0.37489	0.06222	0.05532	-0.03791	0.00642	-0.00083	11.59522	-5.51872	-23.87982	-0.00503	0.30944	-0.01490	-0.00210	-0.08584	-0.00409	22.59324
88			0.87000	24.69648	8.12758	8.16791	-0.00549	-0.00099	0.00304	-0.00014	0.00004	-0.00058	116.48490	7.42289	-22.39642	-0.11978	-0.01459	0.00493	0.00739	-0.00536	0.00024	57.05811	4.42852	4.68186	-0.17862	0.01765	0.04512	-0.01806	0.00220	0.00328	9.97546	-5.55910	9.01944	0.37442	0.06047	0.05457	-0.04567	0.00469	-0.00672	11.39732	-5.32676	-24.01327	-0.00238	0.32326	-0.01751	-0.00076	-0.09393	-0.00544	22.49369
89			0.88000	24.66461	8.20477	8.27778	-0.00538	-0.00100	0.00332	-0.00016	0.00005	-0.00088	116.49589	7.49824	-22.59641	-0.11990	-0.01648	0.00888	0.00812	-0.00604	0.00023	57.00721	4.34222	4.69880	-0.17481	0.02516	0.04802	-0.01257	0.00228	0.00693	10.06112	-5.57631	9.12845	0.37111	0.05693	0.05334	-0.05042	0.00242	-0.01310	11.25648	-5.12176	-24.16437	0.00186	0.33728	-0.02099	0.00042	-0.10483	-0.00707	22.42975
90			0.89000	24.62526	8.30391	8.42284	-0.00532	-0.00103	0.00366	-0.00018	0.00006	-0.00119	116.51131	7.58386	-22.78870	-0.12044	-0.01866	0.01329	0.00885	-0.00662	0.00007	56.97589	4.23331	4.67879	-0.17012	0.03342	0.05091	-0.00702	0.00212	0.01063	10.15897	-5.55790	9.30640	0.36830	0.05207	0.05139	-0.05189	-0.00003	-0.01939	11.16779	-4.90186	-24.32374	0.00341	0.34602	-0.02400	0.00047	-0.11662	-0.00828	22.40161
91			0.90000	24.58069	8.42096	8.59325	-0.00528	-0.00105	0.00402	-0.00019	0.00007	-0.00146	116.53135	7.67453	-22.96581	-0.12159	-0.02074	0.01722	0.00927	-0.00671	-0.00030	56.96500	4.10206	4.62929	-0.16564	0.04111	0.05368	-0.00122	0.00203	0.01424	10.26384	-5.49942	9.55597	0.35869	0.04301	0.04699	-0.04897	-0.00200	-0.02393	11.12445	-4.66611	-24.47870	0.01178	0.34591	-0.02840	0.00077	-0.12750	-0.00935	22.40875
92			0.91000	24.53297	8.54716	8.77352	-0.00523	-0.00108	0.00438	-0.00020	0.00008	-0.00161	116.55515	7.76746	-23.11461	-0.12353	-0.02234	0.01984	0.00917	-0.00604	-0.00099	56.97583	3.94755	4.56031	-0.16254	0.04638	0.05528	0.00485	0.00234	0.01733	10.36954	-5.40137	9.87372	0.34855	0.02983	0.04181	-0.04239	-0.00271	-0.02622	11.11673	-4.41455	-24.61352	0.01494	0.34308	-0.03291	0.00015	-0.13794	-0.00938	22.44862
93			0.92000	24.48515	8.67083	8.94610	-0.00514	-0.00111	0.00470	-0.00019	0.00008	-0.00159	116.58214	7.86402	-23.21996	-0.12595	-0.02337	0.02113	0.00856	-0.00464	-0.00202	57.00926	3.76924	4.48173	-0.16074	0.04832	0.05464	0.01079	0.00306	0.01932	10.46799	-5.26764	10.24719	0.34759	0.01694	0.03858	-0.03353	-0.00223	-0.02766	11.13155	-4.15109	-24.71092	0.01423	0.35122	-0.03775	-0.00034	-0.15111	-0.00801	22.51572
94			0.93000	24.44103	8.78202	9.09557	-0.00503	-0.00113	0.00498	-0.00018	0.00008	-0.00141	116.61171	7.96710	-23.27045	-0.12823	-0.02396	0.02161	0.00737	-0.00281	-0.00324	57.06321	3.56818	4.40036	-0.15939	0.04748	0.05157	0.01559	0.00386	0.01989	10.55175	-5.10403	10.65750	0.35666	0.00543	0.03699	-0.02345	-0.00091	-0.02860	11.15476	-3.88391	-24.75731	0.02404	0.36525	-0.04283	-0.00085	-0.16252	-0.00526	22.60075
95			0.94000	24.40336	8.87614	9.21312	-0.00490	-0.00114	0.00522	-0.00016	0.00007	-0.00116	116.64193	8.07752	-23.26368	-0.12994	-0.02427	0.02179	0.00553	-0.00096	-0.00438	57.13142	3.34763	4.31934	-0.15792	0.04514	0.04697	0.01825	0.00441	0.01925	10.61779	-4.91745	11.08651	0.37155	-0.00459	0.03695	-0.01360	0.00090	-0.02958	11.17516	-3.62366	-24.75049	0.04031	0.38079	-0.04679	-0.00125	-0.16663	-0.00184	22.69207
96			0.95000	24.37293	8.95422	9.29843	-0.00478	-0.00114	0.00542	-0.00013	0.00007	-0.00090	116.66943	8.19314	-23.20710	-0.13115	-0.02444	0.02190	0.00300	0.00057	-0.00520	57.20499	3.11294	4.23940	-0.15613	0.04199	0.04137	0.01826	0.00449	0.01759	10.66761	-4.71346	11.52096	0.38277	-0.01200	0.03867	-0.00515	0.00267	-0.03128	11.18703	-3.38328	-24.70418	0.05436	0.39885	-0.04911	-0.00097	-0.15967	0.00067	22.77879
97			0.96000	24.34874	9.02018	9.35804	-0.00468	-0.00114	0.00558	-0.00011	0.00007	-0.00070	116.68916	8.30857	-23.11609	-0.13205	-0.02456	0.02202	-0.00030	0.00158	-0.00551	57.27418	2.87155	4.15810	-0.15434	0.03845	0.03527	0.01583	0.00393	0.01525	10.70443	-4.49481	11.95310	0.39269	-0.01719	0.04002	0.00133	0.00424	-0.03231	11.18953	-3.17668	-24.64600	0.05691	0.41339	-0.05037	-0.00010	-0.13708	0.00088	22.85284
98			0.97000	24.32879	9.07777	9.40176	-0.00461	-0.00114	0.00571	-0.00010	0.00007	-0.00058	116.69526	8.41602	-23.01028	-0.13304	-0.02476	0.02221	-0.00433	0.00205	-0.00525	57.33099	2.63266	4.06980	-0.15255	0.03523	0.02953	0.01167	0.00282	0.01272	10.73117	-4.26363	12.38005	0.40304	-0.02208	0.04041	0.00664	0.00589	-0.03247	11.18382	-3.01442	-24.61062	0.05786	0.42049	-0.05095	0.00095	-0.10014	-0.00171	22.90988
99			0.98000	24.31115	9.12910	9.43792	-0.00457	-0.00113	0.00582	-0.00009	0.00006	-0.00051	116.68231	8.50787	-22.90772	-0.13433	-0.02512	0.02250	-0.00896	0.00208	-0.00450	57.37052	2.40651	3.96858	-0.15061	0.03283	0.02468	0.00677	0.00135	0.01034	10.74891	-4.02299	12.80295	0.41089	-0.02816	0.03916	0.01222	0.00789	-0.03143	11.16986	-2.90150	-24.63080	0.06371	0.41741	-0.05133	0.00245	-0.05460	-0.00679	22.94835
100			0.99000	24.29439	9.17447	9.46933	-0.00453	-0.00112	0.00590	-0.00010	0.00005	-0.00043	116.64690	8.57823	-22.82031	-0.13603	-0.02563	0.02284	-0.01387	0.00192	-0.00347	57.39169	2.20323	3.85049	-0.14826	0.03179	0.02149	0.00215	-0.00028	0.00848	10.75665	-3.77652	13.22595	0.41742	-0.03346	0.03764	0.01930	0.00957	-0.03044	11.14568	-2.83804	-24.73050	0.06793	0.40767	-0.05055	0.00452	-0.00837	-0.01319	22.96809
101			1.00000	24.27842	9.21201	9.49225	-0.00447	-0.00112	0.00595	-0.00010	0.00005	-0.00028	116.58878	8.62508	-22.75105	-0.13790	-0.02615	0.02308	-0.01854	0.00178	-0.00244	57.39681	2.03119	3.71623	-0.14549	0.03229	0.02042	-0.00146	-0.00192	0.00728	10.75220	-3.52807	13.65392	0.42421	-0.03618	0.03742	0.02833	0.01025	-0.03062	11.10804	-2.82067	-24.92002	0.06311	0.39458	-0.04746	0.00636	0.03205	-0.01876	22.96972
102			1.01000	24.26424	9.23890	9.49881	-0.00438	-0.00111	0.00598	-0.00010	0.00004	-0.00004	116.51157	8.65190	-22.69504	-0.13953	-0.02651	0.02312	-0.02238	0.00177	-0.00171	57.39010	1.89568	3.57258	-0.14222	0.03397	0.02126	-0.00379	-0.00340	0.00649	10.73340	-3.28251	14.08827	0.43317	-0.03417	0.03826	0.03879	0.00928	-0.03148	11.05309	-2.84219	-25.19345	0.04968	0.38276	-0.04323	0.00699	0.06216	-0.02205	22.95300
103			1.02000	24.25295	9.25285	9.48137	-0.00428	-0.00109	0.00597	-0.00011	0.00003	0.00026	116.42111	8.66662	-22.64348	-0.14055	-0.02653	0.02277	-0.02510	0.00189	-0.00140	57.37576	1.79823	3.43070	-0.13847	0.03591	0.02324	-0.00513	-0.00442	0.00567	10.69959	-3.04654	14.52362	0.44621	-0.02995	0.03942	0.04965	0.00753	-0.03190	10.97732	-2.89138	-25.53004	0.04241	0.37108	-0.03886	0.00778	0.07908	-0.02271	22.91682
104			1.03000	24.24485	9.25213	9.43777	-0.00417	-0.00106	0.00591	-0.00011	0.00003	0.00052	116.32279	8.67854	-22.58968	-0.14068	-0.02600	0.02171	-0.02652	0.00190	-0.00141	57.35612	1.73598	3.30293	-0.13461	0.03720	0.02577	-0.00607	-0.00462	0.00462	10.65177	-2.82713	14.94721	0.46028	-0.02483	0.03966	0.05978	0.00563	-0.03054	10.87866	-2.95455	-25.89811	0.04334	0.35536	-0.03475	0.00977	0.08199	-0.02110	22.85966
105			1.04000	24.23983	9.23702	9.37606	-0.00407	-0.00103	0.00579	-0.00009	0.00001	0.00064	116.22156	8.69620	-22.53405	-0.14001	-0.02493	0.01982	-0.02636	0.00156	-0.00155	57.33110	1.70206	3.19999	-0.13123	0.03734	0.02850	-0.00713	-0.00390	0.00336	10.59146	-2.62828	15.34393	0.47421	-0.01990	0.03920	0.06887	0.00403	-0.02777	10.75692	-3.01978	-26.26432	0.03840	0.33761	-0.03056	0.01014	0.07479	-0.01782	22.78012
106			1.05000	24.23820	9.21159	9.31488	-0.00397	-0.00100	0.00561	-0.00005	-0.00001	0.00056	116.12287	8.72714	-22.48473	-0.13908	-0.02378	0.01764	-0.02455	0.00081	-0.00165	57.29905	1.68684	3.12909	-0.12876	0.03648	0.03080	-0.00856	-0.00253	0.00207	10.52021	-2.44986	15.70342	0.48725	-0.01565	0.03849	0.07680	0.00285	-0.02445	10.61313	-3.07930	-26.60302	0.02922	0.32313	-0.02701	0.00872	0.06315	-0.01422	22.67708
107			1.06000	24.24029	9.18253	9.27441	-0.00389	-0.00098	0.00542	-0.00000	-0.00003	0.00033	116.03197	8.77550	-22.45076	-0.13862	-0.02326	0.01613	-0.02182	-0.00004	-0.00174	57.25810	1.68018	3.09128	-0.12689	0.03559	0.03242	-0.01026	-0.00103	0.00105	10.43997	-2.28982	16.02200	0.49870	-0.01055	0.03777	0.08298	0.00175	-0.02116	10.44901	-3.12886	-26.89926	0.01959	0.31427	-0.02445	0.00642	0.05028	-0.01107	22.55003
108			1.07000	24.24516	9.15514	9.26285	-0.00383	-0.00097	0.00523	0.00003	-0.00004	0.00010	115.95065	8.83913	-22.43136	-0.13883	-0.02348	0.01549	-0.01937	-0.00056	-0.00186	57.20777	1.67343	3.08104	-0.12520	0.03501	0.03331	-0.01184	0.00026	0.00052	10.35351	-2.14632	16.30089	0.50813	-0.00499	0.03744	0.08673	0.00076	-0.01837	10.26689	-3.16555	-27.14708	0.00853	0.30749	-0.02173	0.00301	0.03674	-0.00816	22.40013
109			1.08000	24.25069	9.13190	9.27395	-0.00377	-0.00097	0.00507	0.00005	-0.00004	-0.00006	115.87760	8.91079	-22.41469	-0.13929	-0.02392	0.01514	-0.01777	-0.00048	-0.00193	57.14976	1.66052	3.08872	-0.12361	0.03389	0.03307	-0.01287	0.00108	0.00052	10.26402	-2.01793	16.54419	0.51594	-0.00073	0.03744	0.08796	0.00010	-0.01608	10.06983	-3.18687	-27.34777	-0.00363	0.29975	-0.01841	-0.00135	0.02295	-0.00562	22.23079
110			1.09000	24.25452	9.11408	9.29599	-0.00370	-0.00096	0.00493	0.00004	-0.00004	-0.00012	115.81120	8.98105	-22.38780	-0.13959	-0.02420	0.01463	-0.01684	0.00013	-0.00189	57.08782	1.63854	3.10215	-0.12214	0.03176	0.03166	-0.01308	0.00127	0.00094	10.17429	-1.90335	16.75734	0.52188	0.00321	0.03736	0.08683	-0.00040	-0.01410	9.86154	-3.19069	-27.50764	-0.01446	0.29106	-0.01504	-0.00554	0.00970	-0.00372	22.04738
111			1.10000	24.25453	9.10268	9.31897	-0.00364	-0.00095	0.00483	0.00000	-0.00003	-0.00012	115.75043	9.04099	-22.34384	-0.13978	-0.02424	0.01399	-0.01618	0.00104	-0.00167	57.02651	1.60722	3.10860	-0.12054	0.02893	0.02928	-0.01243	0.00084	0.00159	10.08673	-1.80227	16.94491	0.52699	0.00700	0.03692	0.08396	-0.00075	-0.01217	9.64667	-3.17591	-27.63422	-0.02478	0.27925	-0.01153	-0.00959	-0.00208	-0.00230	21.85710
112			1.11000	24.24953	9.09792	9.33565	-0.00360	-0.00094	0.00476	-0.00004	-0.00001	-0.00008	115.69508	9.08322	-22.28251	-0.13983	-0.02410	0.01328	-0.01539	0.00197	-0.00133	56.96983	1.56830	3.09642	-0.11873	0.02621	0.02681	-0.01108	0.00008	0.00227	10.00280	-1.71581	17.10785	0.53192	0.00988	0.03687	0.08052	-0.00088	-0.01029	9.43035	-3.14402	-27.73160	-0.03683	0.26589	-0.00744	-0.01410	-0.01136	-0.00112	21.66772
113			1.12000	24.23975	9.09859	9.34155	-0.00359	-0.00093	0.00470	-0.00007	0.00000	-0.00000	115.64583	9.10392	-22.20771	-0.13979	-0.02376	0.01245	-0.01407	0.00273	-0.00093	56.92095	1.52391	3.05843	-0.11663	0.02407	0.02487	-0.00921	-0.00074	0.00292	9.92221	-1.64675	17.24223	0.53742	0.01187	0.03698	0.07803	-0.00078	-0.00807	9.21693	-3.09927	-27.79717	-0.04781	0.25367	-0.00363	-0.01779	-0.01785	-0.00034	21.48701
114			1.13000	24.22709	9.10153	9.33489	-0.00359	-0.00090	0.00462	-0.00009	0.00001	0.00008	115.60468	9.10361	-22.12459	-0.13942	-0.02318	0.01139	-0.01198	0.00319	-0.00057	56.88211	1.47482	2.99358	-0.11454	0.02257	0.02376	-0.00708	-0.00138	0.00351	9.84316	-1.59822	17.34130	0.54554	0.01403	0.03727	0.07778	-0.00057	-0.00548	9.00886	-3.04742	-27.82348	-0.05546	0.24262	-0.00001	-0.01989	-0.02188	-0.00000	21.32097
115			1.14000	24.21404	9.10306	9.31757	-0.00357	-0.00088	0.00452	-0.00009	0.00001	0.00014	115.57413	9.08731	-22.03850	-0.13880	-0.02238	0.01001	-0.00908	0.00329	-0.00031	56.85403	1.42025	2.90725	-0.11259	0.02120	0.02308	-0.00501	-0.00168	0.00398	9.76327	-1.57161	17.40027	0.55563	0.01574	0.03757	0.07996	-0.00027	-0.00283	8.80628	-2.99343	-27.80454	-0.06105	0.23251	0.00336	-0.02115	-0.02377	-0.00018	21.17201
116			1.15000	24.20303	9.10119	9.29548	-0.00352	-0.00085	0.00439	-0.00007	0.00001	0.00015	115.55647	9.06306	-21.95535	-0.13800	-0.02141	0.00831	-0.00549	0.00300	-0.00018	56.83569	1.35905	2.80938	-0.11101	0.01940	0.02227	-0.00334	-0.00158	0.00418	9.68051	-1.56398	17.42307	0.56598	0.01879	0.03883	0.08408	0.00001	-0.00088	8.60766	-2.94119	-27.74375	-0.06799	0.22663	0.00708	-0.02303	-0.02351	-0.00080	21.03858
117			1.16000	24.19602	9.09637	9.27735	-0.00346	-0.00082	0.00423	-0.00004	0.00000	0.00010	115.55334	9.04008	-21.88136	-0.13707	-0.02048	0.00655	-0.00148	0.00243	-0.00014	56.82421	1.29128	2.71157	-0.10984	0.01719	0.02107	-0.00226	-0.00117	0.00403	9.59375	-1.56755	17.42590	0.57786	0.02314	0.04102	0.08959	0.00021	-0.00023	8.41071	-2.89537	-27.65772	-0.07734	0.22385	0.01131	-0.02604	-0.02043	-0.00158	20.91564
118			1.17000	24.19407	9.09063	9.27094	-0.00339	-0.00080	0.00406	0.00000	-0.00001	0.00001	115.56538	9.02659	-21.82013	-0.13619	-0.01989	0.00519	0.00236	0.00184	-0.00016	56.81632	1.21844	2.62424	-0.10886	0.01486	0.01925	-0.00170	-0.00067	0.00354	9.50308	-1.57337	17.43121	0.58914	0.02713	0.04347	0.09481	0.00033	-0.00103	8.21308	-2.86109	-27.57004	-0.08594	0.22275	0.01540	-0.02927	-0.01469	-0.00201	20.79696
119			1.18000	24.19652	9.08643	9.27787	-0.00331	-0.00079	0.00389	0.00003	-0.00001	-0.00006	115.59079	9.02628	-21.76932	-0.13539	-0.01970	0.00437	0.00517	0.00144	-0.00020	56.80974	1.14287	2.55314	-0.10802	0.01237	0.01666	-0.00145	-0.00025	0.00285	9.41013	-1.57667	17.45494	0.60232	0.03133	0.04565	0.09833	0.00046	-0.00265	8.01242	-2.84193	-27.49844	-0.09534	0.22131	0.01918	-0.03327	-0.00758	-0.00195	20.67776
120			1.19000	24.20086	9.08582	9.29271	-0.00325	-0.00077	0.00373	0.00003	-0.00001	-0.00009	115.62466	9.03738	-21.72116	-0.13462	-0.01974	0.00392	0.00618	0.00136	-0.00024	56.80348	1.06747	2.49742	-0.10723	0.00965	0.01344	-0.00136	-0.00004	0.00210	9.31791	-1.57904	17.49973	0.61781	0.03671	0.04751	0.09863	0.00082	-0.00412	7.80718	-2.83845	-27.44917	-0.10502	0.22020	0.02251	-0.03767	-0.00065	-0.00155	20.55619
121			1.20000	24.20366	9.08956	9.30667	-0.00322	-0.00077	0.00360	0.00001	0.00000	-0.00007	115.65952	9.05429	-21.66673	-0.13384	-0.01980	0.00361	0.00519	0.00162	-0.00026	56.79706	0.99536	2.45119	-0.10657	0.00699	0.01024	-0.00140	-0.00000	0.00147	9.23003	-1.58572	17.55723	0.63346	0.04377	0.04983	0.09472	0.00156	-0.00472	7.59755	-2.84933	-27.41969	-0.11726	0.21942	0.02630	-0.04284	0.00535	-0.00113	20.43331
122			1.21000	24.20196	9.09704	9.31174	-0.00319	-0.00076	0.00350	-0.00003	0.00001	-0.00002	115.68816	9.07081	-21.59964	-0.13319	-0.01968	0.00314	0.00278	0.00203	-0.00025	56.79002	0.93005	2.40682	-0.10579	0.00474	0.00783	-0.00158	-0.00005	0.00103	9.14972	-1.60204	17.61340	0.64668	0.05179	0.05201	0.08645	0.00272	-0.00402	7.38624	-2.87272	-27.40382	-0.13045	0.21732	0.03018	-0.04759	0.01011	-0.00082	20.31197
123			1.22000	24.19479	9.10795	9.30528	-0.00317	-0.00075	0.00344	-0.00006	0.00002	0.00002	115.70671	9.08372	-21.51934	-0.13260	-0.01925	0.00235	0.00021	0.00232	-0.00019	56.78145	0.87514	2.35941	-0.10509	0.00299	0.00654	-0.00195	-0.00008	0.00077	9.07955	-1.63113	17.65428	0.65881	0.05986	0.05413	0.07492	0.00415	-0.00209	7.17828	-2.90630	-27.39545	-0.14532	0.21404	0.03424	-0.05146	0.01354	-0.00068	20.19525
124			1.23000	24.18331	9.12386	9.29284	-0.00313	-0.00073	0.00341	-0.00008	0.00003	0.00001	115.71626	9.09425	-21.43306	-0.13206	-0.01871	0.00156	-0.00141	0.00227	-0.00013	56.77026	0.83407	2.30856	-0.10421	0.00212	0.00637	-0.00255	-0.00009	0.00062	9.02100	-1.67340	17.66957	0.66965	0.06775	0.05625	0.06164	0.00560	0.00076	6.97979	-2.94755	-27.39042	-0.16010	0.21066	0.03830	-0.05332	0.01581	-0.00068	20.08543
125			1.24000	24.16945	9.14620	9.28458	-0.00307	-0.00071	0.00341	-0.00008	0.00003	-0.00005	115.72088	9.10627	-21.35196	-0.13155	-0.01843	0.00129	-0.00177	0.00193	-0.00010	56.75489	0.80938	2.25728	-0.10319	0.00259	0.00717	-0.00335	-0.00015	0.00051	8.97403	-1.72714	17.65390	0.67680	0.07519	0.05827	0.04849	0.00690	0.00410	6.79614	-2.99423	-27.38579	-0.17261	0.20842	0.04199	-0.05257	0.01730	-0.00083	19.98323
126			1.25000	24.15401	9.17300	9.28775	-0.00303	-0.00069	0.00343	-0.00008	0.00003	-0.00011	115.72443	9.12318	-21.28392	-0.13118	-0.01863	0.00185	-0.00133	0.00150	-0.00014	56.73444	0.80191	2.21005	-0.10208	0.00469	0.00890	-0.00419	-0.00030	0.00036	8.93696	-1.78979	17.60635	0.68233	0.08151	0.06024	0.03765	0.00790	0.00746	6.63026	-3.04474	-27.37921	-0.18320	0.20811	0.04527	-0.05012	0.01838	-0.00112	19.88838
127			1.26000	24.13628	9.19966	9.30194	-0.00302	-0.00069	0.00351	-0.00009	0.00002	-0.00015	115.72880	9.14654	-21.22881	-0.13093	-0.01912	0.00296	-0.00074	0.00113	-0.00024	56.70908	0.81031	2.17150	-0.10111	0.00758	0.01094	-0.00490	-0.00047	0.00011	8.90691	-1.85885	17.53092	0.68655	0.08759	0.06177	0.03048	0.00872	0.01022	6.48176	-3.09809	-27.36927	-0.19111	0.20843	0.04792	-0.04698	0.01919	-0.00143	19.79966
128			1.27000	24.11541	9.22328	9.32113	-0.00305	-0.00071	0.00361	-0.00010	0.00002	-0.00017	115.73417	9.17618	-21.18164	-0.13072	-0.01955	0.00395	-0.00023	0.00088	-0.00033	56.67989	0.83120	2.14490	-0.10045	0.00986	0.01257	-0.00541	-0.00052	-0.00021	8.88055	-1.93189	17.43652	0.69276	0.09343	0.06217	0.02784	0.00936	0.01166	6.34735	-3.15349	-27.35709	-0.19636	0.20431	0.04996	-0.04436	0.01950	-0.00149	19.71509
129			1.28000	24.09262	9.24450	9.34035	-0.00311	-0.00073	0.00371	-0.00011	0.00002	-0.00016	115.74111	9.21122	-21.13902	-0.13049	-0.01975	0.00450	0.00035	0.00068	-0.00040	56.64800	0.85988	2.13152	-0.10020	0.01083	0.01338	-0.00581	-0.00043	-0.00050	8.85429	-2.00539	17.33622	0.70353	0.09806	0.06134	0.03033	0.00956	0.01132	6.22173	-3.21057	-27.34744	-0.20073	0.19340	0.05161	-0.04354	0.01929	-0.00099	19.63173
130			1.29000	24.07076	9.26544	9.35805	-0.00317	-0.00076	0.00377	-0.00010	0.00002	-0.00016	115.75012	9.25067	-21.10104	-0.13021	-0.01986	0.00475	0.00095	0.00047	-0.00043	56.61366	0.89210	2.13085	-0.10046	0.01074	0.01343	-0.00624	-0.00026	-0.00070	8.82444	-2.07476	17.24468	0.71629	0.10470	0.06119	0.03792	0.00944	0.00956	6.09830	-3.26950	-27.34771	-0.20769	0.18611	0.05358	-0.04574	0.01981	0.00023	19.54551
131			1.30000	24.05276	9.28847	9.37365	-0.00321	-0.00077	0.00378	-0.00007	0.00002	-0.00016	115.76075	9.29232	-21.06891	-0.12985	-0.01991	0.00476	0.00138	0.00025	-0.00041	56.57668	0.92502	2.14066	-0.10087	0.00993	0.01301	-0.00672	-0.00012	-0.00079	8.78782	-2.13501	17.17502	0.72908	0.11268	0.06131	0.04943	0.00884	0.00665	5.97039	-3.33134	-27.36536	-0.21421	0.18367	0.05517	-0.05026	0.02138	0.00209	19.45236
132			1.31000	24.04026	9.31494	9.38786	-0.00319	-0.00076	0.00370	-0.00004	0.00003	-0.00016	115.77146	9.33300	-21.04447	-0.12944	-0.01992	0.00451	0.00157	0.00002	-0.00034	56.53683	0.95760	2.15746	-0.10121	0.00859	0.01222	-0.00713	-0.00005	-0.00079	8.74271	-2.18259	17.13548	0.74195	0.11979	0.06118	0.06271	0.00763	0.00320	5.83277	-3.39766	-27.40487	-0.21974	0.18005	0.05656	-0.05627	0.02330	0.00420	19.34964
133			1.32000	24.03371	9.34339	9.40353	-0.00312	-0.00072	0.00356	-0.00001	0.00002	-0.00016	115.78094	9.36897	-21.03010	-0.12906	-0.02005	0.00431	0.00143	-0.00018	-0.00025	56.49540	0.98989	2.17628	-0.10102	0.00761	0.01164	-0.00717	-0.00005	-0.00074	8.68915	-2.21624	17.12686	0.75232	0.12699	0.06130	0.07475	0.00619	0.00021	5.68288	-3.47021	-27.46535	-0.22668	0.17891	0.05788	-0.06325	0.02564	0.00595	19.23815
134			1.33000	24.03139	9.36762	9.42251	-0.00304	-0.00068	0.00340	0.00001	0.00001	-0.00014	115.78736	9.39637	-21.02474	-0.12885	-0.02045	0.00448	0.00057	-0.00019	-0.00017	56.45493	1.02216	2.19162	-0.10054	0.00769	0.01166	-0.00678	-0.00011	-0.00068	8.62905	-2.23839	17.14011	0.75886	0.13531	0.06139	0.08218	0.00518	-0.00120	5.52108	-3.54937	-27.53856	-0.23480	0.18052	0.05888	-0.06991	0.02762	0.00648	19.12192
135			1.34000	24.02954	9.37866	9.44168	-0.00298	-0.00065	0.00329	-0.00001	-0.00001	-0.00009	115.78745	9.41156	-21.02103	-0.12880	-0.02099	0.00504	-0.00146	0.00015	-0.00009	56.41776	1.05458	2.19890	-0.10006	0.00881	0.01226	-0.00609	-0.00025	-0.00060	8.56619	-2.25628	17.15565	0.76235	0.14231	0.06170	0.08236	0.00528	-0.00018	5.35050	-3.63257	-27.60804	-0.24470	0.18097	0.06031	-0.07514	0.02771	0.00529	19.00629
136			1.35000	24.02350	9.37093	9.45399	-0.00298	-0.00066	0.00327	-0.00005	-0.00002	0.00001	115.77706	9.41210	-21.00812	-0.12885	-0.02139	0.00566	-0.00466	0.00082	-0.00003	56.38510	1.08706	2.19580	-0.09960	0.01048	0.01339	-0.00534	-0.00045	-0.00053	8.50561	-2.27992	17.14967	0.76394	0.14712	0.06238	0.07475	0.00681	0.00324	5.17658	-3.71466	-27.65529	-0.25660	0.18081	0.06228	-0.07790	0.02570	0.00247	18.89665
137			1.36000	24.00931	9.34753	9.45366	-0.00302	-0.00070	0.00333	-0.00011	-0.00003	0.00010	115.75302	9.39835	-20.97807	-0.12905	-0.02142	0.00595	-0.00840	0.00160	0.00000	56.35664	1.11971	2.18259	-0.09926	0.01197	0.01474	-0.00472	-0.00068	-0.00046	8.45202	-2.31752	17.10457	0.76537	0.15251	0.06364	0.06096	0.00955	0.00817	5.00651	-3.79071	-27.66816	-0.26999	0.18307	0.06475	-0.07714	0.02265	-0.00132	18.79778
138			1.37000	23.98539	9.31816	9.44064	-0.00306	-0.00074	0.00343	-0.00016	-0.00002	0.00015	115.71521	9.37410	-20.93010	-0.12942	-0.02105	0.00569	-0.01165	0.00215	0.00001	56.33133	1.15280	2.16170	-0.09918	0.01272	0.01597	-0.00430	-0.00084	-0.00043	8.40884	-2.37246	17.01460	0.76638	0.15817	0.06573	0.04328	0.01265	0.01352	4.84847	-3.85795	-27.64440	-0.28222	0.18744	0.06788	-0.07168	0.01928	-0.00525	18.71376
139			1.38000	23.95342	9.29382	9.42186	-0.00310	-0.00077	0.00355	-0.00020	-0.00001	0.00014	115.66717	9.34628	-20.87181	-0.12984	-0.02047	0.00512	-0.01355	0.00221	-0.00001	56.30794	1.18700	2.13687	-0.09932	0.01285	0.01694	-0.00408	-0.00090	-0.00046	8.37816	-2.44266	16.88465	0.76773	0.16404	0.06868	0.02376	0.01512	0.01834	4.71020	-3.91567	-27.58960	-0.29189	0.19154	0.07184	-0.06161	0.01591	-0.00865	18.64719
140			1.39000	23.91705	9.28346	9.40778	-0.00313	-0.00080	0.00367	-0.00021	0.00000	0.00005	115.61417	9.32305	-20.81563	-0.13031	-0.02005	0.00481	-0.01391	0.00181	-0.00004	56.28530	1.22334	2.11233	-0.09966	0.01299	0.01761	-0.00400	-0.00091	-0.00058	8.36109	-2.52156	16.72700	0.77098	0.16866	0.07120	0.00402	0.01606	0.02160	4.59775	-3.96419	-27.51443	-0.29825	0.19314	0.07537	-0.04816	0.01266	-0.01092	18.59849
141			1.40000	23.87988	9.29343	9.40595	-0.00316	-0.00082	0.00379	-0.00020	0.00003	-0.00009	115.56087	9.31033	-20.77278	-0.13079	-0.02004	0.00512	-0.01320	0.00114	-0.00008	56.26294	1.26270	2.09122	-0.09991	0.01393	0.01847	-0.00391	-0.00091	-0.00077	8.35773	-2.60117	16.55627	0.77688	0.17087	0.07253	-0.01464	0.01532	0.02293	4.51413	-4.00386	-27.42982	-0.30108	0.19055	0.07776	-0.03336	0.00936	-0.01210	18.56626
142			1.41000	23.84372	9.32734	9.41742	-0.00317	-0.00083	0.00388	-0.00018	0.00005	-0.00022	115.50947	9.31072	-20.74809	-0.13129	-0.02039	0.00588	-0.01214	0.00043	-0.00014	56.24122	1.30496	2.07640	-0.10024	0.01553	0.01956	-0.00369	-0.00089	-0.00103	8.36709	-2.67583	16.38317	0.78591	0.17139	0.07307	-0.03164	0.01375	0.02317	4.45866	-4.03439	-27.34065	-0.30304	0.18526	0.07931	-0.01950	0.00582	-0.01316	18.54821
143			1.42000	23.80879	9.38535	9.43765	-0.00319	-0.00083	0.00392	-0.00017	0.00008	-0.00032	115.46032	9.32387	-20.73942	-0.13182	-0.02092	0.00672	-0.01132	-0.00016	-0.00021	56.22126	1.34895	2.07031	-0.10065	0.01712	0.02062	-0.00322	-0.00076	-0.00129	8.38770	-2.74500	16.20969	0.79467	0.17202	0.07327	-0.04753	0.01268	0.02364	4.42724	-4.05452	-27.24266	-0.30412	0.18195	0.08001	-0.00790	0.00180	-0.01517	18.54169
144			1.43000	23.77477	9.46315	9.45979	-0.00319	-0.00080	0.00391	-0.00017	0.00009	-0.00035	115.41233	9.34729	-20.74010	-0.13239	-0.02143	0.00726	-0.01103	-0.00048	-0.00029	56.20457	1.39286	2.07432	-0.10126	0.01781	0.02108	-0.00252	-0.00053	-0.00149	8.41869	-2.81335	16.02928	0.80048	0.17300	0.07402	-0.06360	0.01313	0.02553	4.41361	-4.06248	-27.12434	-0.30467	0.18483	0.08035	0.00071	-0.00291	-0.01881	18.54390
145			1.44000	23.74210	9.55058	9.47801	-0.00319	-0.00075	0.00382	-0.00016	0.00009	-0.00032	115.36429	9.37636	-20.74279	-0.13301	-0.02169	0.00715	-0.01113	-0.00053	-0.00033	56.19233	1.43531	2.08723	-0.10182	0.01726	0.02097	-0.00167	-0.00030	-0.00159	8.46014	-2.88890	15.83095	0.80506	0.17373	0.07525	-0.08100	0.01560	0.02914	4.41086	-4.05720	-26.97317	-0.30630	0.19385	0.08041	0.00625	-0.00840	-0.02376	18.55174
146			1.45000	23.71274	9.63192	9.49140	-0.00316	-0.00070	0.00371	-0.00013	0.00007	-0.00026	115.31594	9.40646	-20.74316	-0.13362	-0.02166	0.00645	-0.01116	-0.00046	-0.00030	56.18497	1.47602	2.10611	-0.10238	0.01582	0.02062	-0.00079	-0.00016	-0.00161	8.51255	-2.98044	15.60491	0.80812	0.17499	0.07661	-0.09921	0.02005	0.03403	4.41284	-4.03902	-26.78205	-0.30770	0.20633	0.08018	0.00901	-0.01437	-0.02895	18.56261
147			1.46000	23.68935	9.69083	9.50538	-0.00314	-0.00066	0.00363	-0.00009	0.00004	-0.00021	115.26876	9.43507	-20.74195	-0.13428	-0.02155	0.00573	-0.01068	-0.00043	-0.00025	56.18248	1.51613	2.12781	-0.10283	0.01447	0.02038	0.00005	-0.00012	-0.00164	8.57554	-3.09412	15.34636	0.80841	0.17626	0.07815	-0.11557	0.02553	0.03933	4.41493	-4.00949	-26.55345	-0.30755	0.21726	0.08023	0.00935	-0.01979	-0.03316	18.57483
148			1.47000	23.67384	9.71768	9.52718	-0.00313	-0.00066	0.00363	-0.00004	-0.00000	-0.00019	115.22492	9.46169	-20.74261	-0.13499	-0.02166	0.00565	-0.00967	-0.00052	-0.00021	56.18440	1.55779	2.14982	-0.10312	0.01410	0.02036	0.00076	-0.00017	-0.00170	8.64679	-3.23062	15.05859	0.80684	0.17602	0.07983	-0.12649	0.03027	0.04377	4.41406	-3.97143	-26.30070	-0.30626	0.22366	0.08086	0.00783	-0.02306	-0.03522	18.58729
149			1.48000	23.66608	9.71438	9.56070	-0.00317	-0.00070	0.00370	0.00001	-0.00003	-0.00019	115.18557	9.48584	-20.74836	-0.13569	-0.02213	0.00645	-0.00852	-0.00065	-0.00019	56.18982	1.60335	2.17004	-0.10324	0.01511	0.02074	0.00127	-0.00030	-0.00183	8.72172	-3.38345	14.75391	0.80667	0.17428	0.08186	-0.12968	0.03264	0.04628	4.40908	-3.93009	-26.04545	-0.30733	0.22455	0.08257	0.00542	-0.02283	-0.03468	18.59952
150			1.49000	23.66354	9.69233	9.60349	-0.00322	-0.00076	0.00383	0.00003	-0.00005	-0.00019	115.15023	9.50597	-20.75908	-0.13628	-0.02286	0.00791	-0.00780	-0.00067	-0.00015	56.19748	1.65419	2.18724	-0.10318	0.01735	0.02165	0.00155	-0.00050	-0.00201	8.79505	-3.54100	14.44976	0.80953	0.17287	0.08425	-0.12546	0.03236	0.04647	4.40067	-3.89225	-25.81077	-0.31063	0.22291	0.08509	0.00307	-0.01941	-0.03169	18.61110
151			1.50000	23.66184	9.66554	9.64662	-0.00327	-0.00082	0.00396	0.00002	-0.00005	-0.00017	115.11646	9.51973	-20.76998	-0.13675	-0.02354	0.00932	-0.00788	-0.00046	-0.00008	56.20610	1.71013	2.20159	-0.10298	0.01967	0.02271	0.00161	-0.00072	-0.00219	8.86271	-3.69208	14.16094	0.81584	0.17134	0.08609	-0.11597	0.02979	0.04441	4.39090	-3.86337	-25.61123	-0.31553	0.21965	0.08735	0.00155	-0.01403	-0.02717	18.62170
152			1.51000	23.65655	9.64394	9.67977	-0.00330	-0.00085	0.00405	-0.00002	-0.00004	-0.00012	115.08154	9.52474	-20.77499	-0.13695	-0.02379	0.00999	-0.00853	-0.00005	-0.00000	56.21463	1.76964	2.21390	-0.10279	0.02113	0.02376	0.00151	-0.00086	-0.00235	8.92229	-3.82889	13.89526	0.82006	0.16992	0.08725	-0.10246	0.02576	0.04089	4.38187	-3.84655	-25.44898	-0.31740	0.21956	0.08847	0.00094	-0.00800	-0.02241	18.63087
153			1.52000	23.64577	9.63123	9.69795	-0.00331	-0.00086	0.00411	-0.00006	-0.00002	-0.00005	115.04472	9.52071	-20.77197	-0.13704	-0.02362	0.00988	-0.00913	0.00036	0.00007	56.22215	1.83023	2.22584	-0.10254	0.02173	0.02482	0.00126	-0.00086	-0.00246	8.97225	-3.94692	13.65619	0.82324	0.16992	0.08824	-0.08668	0.02124	0.03676	4.37457	-3.84390	-25.31789	-0.31911	0.22355	0.08911	0.00084	-0.00154	-0.01872	18.63823
154			1.53000	23.63038	9.62659	9.70181	-0.00330	-0.00085	0.00414	-0.00010	-0.00000	0.00002	115.00722	9.50992	-20.76264	-0.13709	-0.02324	0.00935	-0.00929	0.00061	0.00011	56.22792	1.88917	2.23944	-0.10226	0.02190	0.02595	0.00092	-0.00073	-0.00253	9.01203	-4.04476	13.44501	0.82341	0.16925	0.08884	-0.07015	0.01672	0.03229	4.36870	-3.85705	-25.20784	-0.32006	0.22835	0.08930	0.00065	0.00518	-0.01652	18.64380
155			1.54000	23.61202	9.62788	9.69463	-0.00326	-0.00085	0.00414	-0.00012	0.00001	0.00006	114.97072	9.49638	-20.75006	-0.13714	-0.02280	0.00865	-0.00894	0.00065	0.00009	56.23149	1.94439	2.25628	-0.10198	0.02184	0.02704	0.00049	-0.00053	-0.00256	9.04211	-4.12392	13.26158	0.82248	0.16892	0.08930	-0.05476	0.01293	0.02783	4.36277	-3.88596	-25.10800	-0.32133	0.23177	0.08964	-0.00014	0.01124	-0.01574	18.64762
156			1.55000	23.59225	9.63459	9.68124	-0.00323	-0.00084	0.00411	-0.00012	0.00002	0.00006	114.93658	9.48499	-20.73785	-0.13725	-0.02247	0.00804	-0.00812	0.00050	0.00005	56.23211	1.99474	2.27674	-0.10178	0.02175	0.02800	-0.00004	-0.00032	-0.00252	9.06395	-4.18748	13.10523	0.82302	0.16950	0.08976	-0.04202	0.01012	0.02350	4.35484	-3.92776	-25.01094	-0.32322	0.23443	0.09021	-0.00178	0.01554	-0.01564	18.64921
157			1.56000	23.57246	9.64831	9.66705	-0.00319	-0.00084	0.00405	-0.00012	0.00003	0.00003	114.90635	9.47978	-20.72940	-0.13740	-0.02234	0.00771	-0.00682	0.00021	-0.00002	56.22950	2.03965	2.29954	-0.10158	0.02187	0.02882	-0.00060	-0.00017	-0.00239	9.07976	-4.23871	12.97528	0.82562	0.17098	0.09039	-0.03240	0.00820	0.01947	4.34321	-3.97676	-24.91517	-0.32700	0.23743	0.09109	-0.00431	0.01742	-0.01551	18.64766
158			1.57000	23.55412	9.67183	9.65657	-0.00318	-0.00083	0.00400	-0.00010	0.00004	-0.00004	114.88152	9.48282	-20.72661	-0.13748	-0.02236	0.00767	-0.00511	-0.00014	-0.00009	56.22376	2.07881	2.32220	-0.10133	0.02228	0.02959	-0.00113	-0.00009	-0.00216	9.09153	-4.28069	12.86957	0.82830	0.17158	0.09102	-0.02542	0.00692	0.01595	4.32662	-4.02638	-24.82234	-0.32945	0.23957	0.09197	-0.00726	0.01697	-0.01498	18.64202
159			1.58000	23.53876	9.70770	9.65391	-0.00317	-0.00082	0.00396	-0.00007	0.00005	-0.00013	114.86349	9.49443	-20.73074	-0.13738	-0.02249	0.00784	-0.00306	-0.00053	-0.00014	56.21523	2.11154	2.34227	-0.10097	0.02287	0.03027	-0.00161	-0.00006	-0.00179	9.10065	-4.31606	12.78379	0.83034	0.17122	0.09156	-0.02065	0.00617	0.01322	4.30526	-4.07176	-24.73475	-0.33076	0.24025	0.09279	-0.00984	0.01500	-0.01403	18.63255
160			1.59000	23.52769	9.75630	9.66247	-0.00315	-0.00080	0.00391	-0.00004	0.00006	-0.00023	114.85342	9.51335	-20.74232	-0.13715	-0.02275	0.00820	-0.00097	-0.00087	-0.00019	56.20417	2.13674	2.35754	-0.10045	0.02362	0.03082	-0.00208	-0.00005	-0.00131	9.10820	-4.34761	12.71223	0.83273	0.17277	0.09240	-0.01761	0.00604	0.01147	4.28063	-4.11074	-24.65458	-0.33394	0.24372	0.09377	-0.01168	0.01279	-0.01272	18.62015
161			1.60000	23.52085	9.81321	9.68310	-0.00312	-0.00076	0.00387	-0.00001	0.00006	-0.00030	114.85062	9.53742	-20.75948	-0.13684	-0.02315	0.00876	0.00059	-0.00105	-0.00024	56.19063	2.15333	2.36710	-0.10000	0.02451	0.03115	-0.00249	-0.00005	-0.00076	9.11468	-4.37817	12.64925	0.83357	0.17445	0.09341	-0.01506	0.00640	0.01059	4.25436	-4.14335	-24.58379	-0.33539	0.24912	0.09461	-0.01286	0.01107	-0.01113	18.60613
162			1.61000	23.51637	9.86787	9.71229	-0.00309	-0.00073	0.00384	0.00000	0.00004	-0.00031	114.85272	9.56400	-20.77639	-0.13654	-0.02364	0.00950	0.00123	-0.00094	-0.00031	56.17509	2.16122	2.37137	-0.09969	0.02554	0.03132	-0.00275	-0.00000	-0.00027	9.11960	-4.40970	12.59032	0.83333	0.17482	0.09411	-0.01161	0.00686	0.01017	4.22722	-4.17153	-24.52363	-0.33432	0.25243	0.09520	-0.01382	0.01023	-0.00927	18.59149
163			1.62000	23.51141	9.90736	9.74378	-0.00308	-0.00072	0.00385	-0.00000	0.00002	-0.00026	114.85668	9.59107	-20.78530	-0.13619	-0.02399	0.01010	0.00110	-0.00059	-0.00041	56.15882	2.16151	2.37237	-0.09989	0.02602	0.03094	-0.00274	0.00008	0.00010	9.12176	-4.44221	12.53381	0.83441	0.17609	0.09460	-0.00658	0.00708	0.00968	4.19911	-4.19792	-24.47564	-0.33289	0.25417	0.09579	-0.01503	0.01044	-0.00708	18.57680
164			1.63000	23.50423	9.92323	9.77356	-0.00311	-0.00073	0.00392	-0.00002	-0.00001	-0.00019	114.86089	9.61763	-20.78275	-0.13593	-0.02408	0.01043	0.00084	-0.00023	-0.00049	56.14359	2.15633	2.37218	-0.10059	0.02567	0.02994	-0.00245	0.00015	0.00029	9.12021	-4.47380	12.48150	0.83716	0.17704	0.09479	-0.00024	0.00665	0.00873	4.16953	-4.22467	-24.44242	-0.33229	0.25369	0.09640	-0.01667	0.01120	-0.00449	18.56178
165			1.64000	23.49498	9.91693	9.80232	-0.00316	-0.00078	0.00404	-0.00003	-0.00003	-0.00015	114.86590	9.64391	-20.77246	-0.13572	-0.02406	0.01072	0.00099	-0.00007	-0.00053	56.13097	2.14869	2.37181	-0.10134	0.02511	0.02878	-0.00189	0.00017	0.00032	9.11448	-4.50141	12.43614	0.84120	0.17856	0.09440	0.00669	0.00538	0.00724	4.13796	-4.25227	-24.42600	-0.33297	0.25322	0.09656	-0.01861	0.01194	-0.00164	18.54571
166			1.65000	23.48430	9.89941	9.83241	-0.00323	-0.00084	0.00419	-0.00003	-0.00004	-0.00016	114.87277	9.67062	-20.76167	-0.13557	-0.02410	0.01121	0.00157	-0.00017	-0.00055	56.12225	2.14133	2.37145	-0.10194	0.02526	0.02825	-0.00116	0.00015	0.00027	9.10471	-4.52183	12.39999	0.84587	0.17920	0.09414	0.01300	0.00340	0.00546	4.10434	-4.27998	-24.42688	-0.33500	0.25161	0.09705	-0.02028	0.01209	0.00105	18.52835
167			1.66000	23.47237	9.88556	9.86438	-0.00328	-0.00089	0.00433	-0.00004	-0.00003	-0.00020	114.88197	9.69864	-20.75600	-0.13545	-0.02427	0.01189	0.00234	-0.00045	-0.00056	56.11801	2.13605	2.37129	-0.10224	0.02630	0.02859	-0.00039	0.00012	0.00016	9.09196	-4.53341	12.37376	0.84849	0.17948	0.09361	0.01703	0.00127	0.00366	4.06980	-4.30629	-24.44236	-0.33880	0.25034	0.09730	-0.02088	0.01126	0.00304	18.51063
168			1.67000	23.45931	9.88697	9.89727	-0.00332	-0.00092	0.00444	-0.00004	-0.00000	-0.00026	114.89318	9.72883	-20.75785	-0.13538	-0.02457	0.01269	0.00307	-0.00077	-0.00058	56.11788	2.13316	2.37201	-0.10218	0.02796	0.02951	0.00027	0.00012	0.00005	9.07831	-4.53691	12.35683	0.84912	0.18064	0.09347	0.01728	-0.00041	0.00210	4.03669	-4.32886	-24.46639	-0.34296	0.25218	0.09765	-0.01965	0.00909	0.00395	18.49453
169			1.68000	23.44593	9.90881	9.92922	-0.00336	-0.00094	0.00452	-0.00005	0.00003	-0.00032	114.90617	9.76134	-20.76668	-0.13527	-0.02494	0.01353	0.00363	-0.00104	-0.00060	56.12094	2.13170	2.37431	-0.10199	0.02970	0.03052	0.00070	0.00017	-0.00003	9.06660	-4.53491	12.34782	0.84858	0.18122	0.09385	0.01322	-0.00133	0.00081	4.00785	-4.34425	-24.49161	-0.34682	0.25486	0.09833	-0.01659	0.00516	0.00382	18.48210
170			1.69000	23.43326	9.95108	9.95773	-0.00337	-0.00094	0.00457	-0.00004	0.00006	-0.00035	114.92016	9.79522	-20.78008	-0.13501	-0.02524	0.01419	0.00392	-0.00121	-0.00061	56.12555	2.13032	2.37803	-0.10170	0.03110	0.03133	0.00087	0.00025	-0.00004	9.05958	-4.53017	12.34568	0.84604	0.18078	0.09386	0.00562	-0.00145	-0.00026	3.98537	-4.34890	-24.51251	-0.34889	0.25603	0.09851	-0.01227	-0.00023	0.00286	18.47400
171			1.70000	23.42190	10.01129	9.98172	-0.00337	-0.00092	0.00458	-0.00004	0.00008	-0.00037	114.93449	9.82936	-20.79603	-0.13461	-0.02547	0.01463	0.00401	-0.00128	-0.00061	56.13048	2.12775	2.38261	-0.10128	0.03206	0.03188	0.00084	0.00033	0.00002	9.05912	-4.52532	12.34946	0.84154	0.17826	0.09354	-0.00407	-0.00077	-0.00108	3.97006	-4.34089	-24.52486	-0.34773	0.25506	0.09818	-0.00754	-0.00607	0.00116	18.46978
172			1.71000	23.41189	10.08459	10.00130	-0.00334	-0.00089	0.00455	-0.00004	0.00010	-0.00035	114.94867	9.86285	-20.81284	-0.13444	-0.02585	0.01511	0.00384	-0.00120	-0.00061	56.13467	2.12316	2.38738	-0.10090	0.03292	0.03225	0.00064	0.00040	0.00013	9.06609	-4.52321	12.35801	0.83692	0.17521	0.09286	-0.01427	0.00069	-0.00158	3.96140	-4.32074	-24.52412	-0.34495	0.25570	0.09706	-0.00341	-0.01145	-0.00125	18.46824
173			1.72000	23.40286	10.16217	10.01393	-0.00329	-0.00086	0.00449	-0.00005	0.00010	-0.00028	114.96223	9.89365	-20.82532	-0.13451	-0.02636	0.01566	0.00327	-0.00079	-0.00063	56.13738	2.11623	2.39174	-0.10052	0.03374	0.03245	0.00035	0.00046	0.00025	9.08024	-4.52668	12.36945	0.83380	0.17310	0.09235	-0.02313	0.00272	-0.00167	3.95737	-4.29071	-24.50653	-0.34209	0.25990	0.09569	-0.00105	-0.01578	-0.00400	18.46740
174			1.73000	23.39377	10.23316	10.01389	-0.00325	-0.00083	0.00445	-0.00006	0.00009	-0.00014	114.97442	9.91887	-20.82497	-0.13463	-0.02668	0.01588	0.00229	-0.00004	-0.00064	56.13835	2.10719	2.39541	-0.10040	0.03377	0.03216	0.00004	0.00047	0.00035	9.09972	-4.53769	12.38143	0.82938	0.17134	0.09218	-0.02838	0.00476	-0.00145	3.95394	-4.25464	-24.47135	-0.33650	0.26518	0.09437	-0.00137	-0.01809	-0.00640	18.46413
175			1.74000	23.38382	10.29013	9.99808	-0.00323	-0.00081	0.00441	-0.00008	0.00008	0.00000	114.98489	9.93632	-20.80694	-0.13456	-0.02648	0.01536	0.00139	0.00077	-0.00061	56.13755	2.09680	2.39808	-0.10067	0.03250	0.03134	-0.00025	0.00043	0.00042	9.12126	-4.55527	12.39234	0.82562	0.16904	0.09211	-0.02871	0.00606	-0.00116	3.94656	-4.21810	-24.42341	-0.33084	0.26765	0.09345	-0.00434	-0.01735	-0.00765	18.45515
176			1.75000	23.37372	10.33110	9.97077	-0.00325	-0.00081	0.00438	-0.00008	0.00006	0.00009	114.99490	9.94591	-20.77502	-0.13420	-0.02588	0.01428	0.00117	0.00124	-0.00049	56.13532	2.08605	2.39934	-0.10134	0.03029	0.03017	-0.00046	0.00032	0.00045	9.14123	-4.57594	12.40231	0.82253	0.16657	0.09178	-0.02436	0.00630	-0.00102	3.93164	-4.18698	-24.37239	-0.32559	0.26835	0.09254	-0.00917	-0.01400	-0.00725	18.43817
177			1.76000	23.36555	10.35770	9.94180	-0.00327	-0.00081	0.00434	-0.00006	0.00004	0.00011	115.00649	9.94915	-20.73946	-0.13363	-0.02521	0.01317	0.00170	0.00125	-0.00033	56.13228	2.07597	2.39853	-0.10215	0.02818	0.02911	-0.00055	0.00017	0.00045	9.15676	-4.59602	12.41187	0.81953	0.16383	0.09111	-0.01698	0.00567	-0.00093	3.90744	-4.16463	-24.32944	-0.32290	0.26647	0.09178	-0.01479	-0.00949	-0.00534	18.41259
178			1.77000	23.36086	10.37353	9.92047	-0.00330	-0.00081	0.00429	-0.00003	0.00002	0.00007	115.02065	9.94808	-20.71014	-0.13304	-0.02476	0.01246	0.00251	0.00096	-0.00016	56.12930	2.06754	2.39547	-0.10290	0.02670	0.02819	-0.00044	0.00002	0.00040	9.16641	-4.61324	12.42019	0.81586	0.16197	0.09041	-0.00895	0.00461	-0.00070	3.87411	-4.15080	-24.30293	-0.32216	0.26388	0.09130	-0.02005	-0.00563	-0.00240	18.37979
179			1.78000	23.35940	10.38283	9.91119	-0.00331	-0.00082	0.00425	-0.00001	0.00001	0.00000	115.03623	9.94384	-20.69243	-0.13268	-0.02464	0.01223	0.00304	0.00056	0.00000	56.12765	2.06196	2.39004	-0.10372	0.02598	0.02750	-0.00010	-0.00016	0.00031	9.17046	-4.62681	12.42585	0.81198	0.15978	0.08953	-0.00235	0.00343	-0.00036	3.83380	-4.14229	-24.29767	-0.32223	0.26086	0.09081	-0.02395	-0.00352	0.00105	18.34256
180			1.79000	23.35975	10.38949	9.91299	-0.00331	-0.00083	0.00423	0.00001	0.00001	-0.00005	115.05103	9.93709	-20.68630	-0.13265	-0.02477	0.01238	0.00300	0.00022	0.00014	56.12865	2.06061	2.38249	-0.10453	0.02591	0.02703	0.00048	-0.00034	0.00017	9.17041	-4.63678	12.42865	0.80802	0.15777	0.08852	0.00164	0.00240	-0.00011	3.78984	-4.13448	-24.31522	-0.32279	0.25742	0.09030	-0.02597	-0.00366	0.00452	18.30440
181			1.80000	23.36002	10.39652	9.92134	-0.00330	-0.00084	0.00423	0.00001	0.00000	-0.00008	115.06284	9.92805	-20.68838	-0.13266	-0.02493	0.01267	0.00240	0.00001	0.00023	56.13347	2.06452	2.37345	-0.10513	0.02635	0.02703	0.00127	-0.00051	-0.00002	9.16847	-4.64383	12.42999	0.80432	0.15538	0.08731	0.00272	0.00172	-0.00015	3.74567	-4.12228	-24.35393	-0.32179	0.25508	0.08939	-0.02613	-0.00599	0.00746	18.26842
182			1.81000	23.35813	10.40474	9.93179	-0.00330	-0.00084	0.00424	-0.00001	0.00000	-0.00010	115.07029	9.91782	-20.69478	-0.13254	-0.02495	0.01281	0.00151	-0.00012	0.00027	56.14317	2.07352	2.36468	-0.10535	0.02703	0.02754	0.00222	-0.00057	-0.00024	9.16686	-4.64899	12.43264	0.80036	0.15366	0.08659	0.00125	0.00151	-0.00058	3.70355	-4.10141	-24.40912	-0.32019	0.25754	0.08846	-0.02525	-0.01032	0.00949	18.23651
183			1.82000	23.35295	10.41272	9.94299	-0.00331	-0.00084	0.00425	-0.00003	0.00000	-0.00010	115.07324	9.90872	-20.70398	-0.13241	-0.02478	0.01268	0.00071	-0.00029	0.00025	56.15820	2.08610	2.35899	-0.10526	0.02752	0.02830	0.00322	-0.00047	-0.00046	9.16744	-4.65369	12.43942	0.79579	0.15201	0.08620	-0.00174	0.00170	-0.00142	3.66389	-4.06850	-24.47394	-0.31809	0.26175	0.08759	-0.02421	-0.01608	0.01044	18.20862
184			1.83000	23.34488	10.41830	9.95647	-0.00331	-0.00085	0.00426	-0.00003	-0.00000	-0.00012	115.07266	9.90346	-20.71683	-0.13250	-0.02459	0.01238	0.00025	-0.00054	0.00017	56.17842	2.09990	2.35871	-0.10482	0.02796	0.02936	0.00412	-0.00023	-0.00065	9.17104	-4.65864	12.45340	0.79138	0.14934	0.08568	-0.00456	0.00197	-0.00269	3.62571	-4.02244	-24.54122	-0.31511	0.26311	0.08670	-0.02333	-0.02128	0.01018	18.18357
185			1.84000	23.33529	10.42127	9.97434	-0.00330	-0.00085	0.00426	-0.00004	-0.00001	-0.00014	115.07027	9.90472	-20.73398	-0.13287	-0.02460	0.01224	0.00007	-0.00077	0.00006	56.20300	2.11232	2.36527	-0.10399	0.02860	0.03052	0.00479	0.00013	-0.00076	9.17713	-4.66285	12.47744	0.78612	0.14614	0.08504	-0.00571	0.00199	-0.00427	3.58811	-3.96749	-24.60268	-0.31199	0.26216	0.08579	-0.02244	-0.02363	0.00860	18.16071
186			1.85000	23.32526	10.42356	9.99535	-0.00327	-0.00086	0.00425	-0.00004	-0.00001	-0.00014	115.06718	9.91330	-20.75235	-0.13338	-0.02489	0.01245	-0.00026	-0.00082	-0.00007	56.23047	2.12060	2.37881	-0.10305	0.02939	0.03145	0.00510	0.00054	-0.00073	9.18420	-4.66487	12.51287	0.77856	0.14280	0.08461	-0.00493	0.00172	-0.00591	3.55082	-3.91216	-24.64965	-0.30891	0.26124	0.08505	-0.02131	-0.02246	0.00592	18.14045
187			1.86000	23.31462	10.42777	10.01408	-0.00323	-0.00085	0.00421	-0.00005	-0.00000	-0.00011	115.06265	9.92689	-20.76558	-0.13379	-0.02525	0.01276	-0.00113	-0.00058	-0.00020	56.25849	2.12285	2.39754	-0.10224	0.02955	0.03149	0.00494	0.00085	-0.00055	9.19100	-4.66372	12.55890	0.77089	0.13905	0.08409	-0.00327	0.00124	-0.00732	3.51409	-3.86419	-24.67631	-0.30685	0.26010	0.08431	-0.01997	-0.01886	0.00280	18.12299
188			1.87000	23.30253	10.43484	10.02472	-0.00319	-0.00084	0.00416	-0.00007	0.00001	-0.00006	115.05470	9.94080	-20.76864	-0.13405	-0.02547	0.01280	-0.00257	-0.00012	-0.00026	56.28436	2.11888	2.41746	-0.10185	0.02873	0.03065	0.00433	0.00092	-0.00025	9.19722	-4.65904	12.61333	0.76545	0.13647	0.08353	-0.00226	0.00070	-0.00842	3.47849	-3.82689	-24.68255	-0.30691	0.25919	0.08373	-0.01838	-0.01476	0.00010	18.10750
189			1.88000	23.28835	10.44290	10.02422	-0.00317	-0.00081	0.00410	-0.00009	0.00001	0.00002	115.04155	9.95008	-20.76062	-0.13425	-0.02543	0.01243	-0.00421	0.00038	-0.00022	56.30592	2.11023	2.43347	-0.10173	0.02720	0.02945	0.00340	0.00073	0.00007	9.20375	-4.65103	12.67426	0.75999	0.13517	0.08380	-0.00358	0.00021	-0.00944	3.44532	-3.79895	-24.67371	-0.30627	0.26110	0.08378	-0.01591	-0.01193	-0.00145	18.09265
190			1.89000	23.27274	10.44728	10.01313	-0.00316	-0.00078	0.00403	-0.00010	0.00001	0.00009	115.02299	9.95177	-20.74400	-0.13438	-0.02505	0.01153	-0.00541	0.00073	-0.00012	56.32180	2.09937	2.44151	-0.10194	0.02531	0.02842	0.00234	0.00040	0.00035	9.21301	-4.64013	12.74148	0.75458	0.13293	0.08409	-0.00881	-0.00019	-0.01061	3.41745	-3.77580	-24.65948	-0.30344	0.26320	0.08374	-0.01187	-0.01109	-0.00136	18.07755
191			1.90000	23.25808	10.44193	9.99715	-0.00316	-0.00076	0.00398	-0.00008	-0.00001	0.00012	115.00160	9.94641	-20.72495	-0.13433	-0.02443	0.01033	-0.00548	0.00074	-0.00001	56.33195	2.08844	2.44054	-0.10247	0.02358	0.02796	0.00135	0.00009	0.00054	9.22868	-4.62624	12.81721	0.74864	0.13128	0.08419	-0.01813	-0.00057	-0.01216	3.39909	-3.75185	-24.65225	-0.29905	0.26549	0.08340	-0.00616	-0.01226	0.00053	18.06214
192			1.91000	23.24745	10.42134	9.98593	-0.00317	-0.00074	0.00393	-0.00005	-0.00003	0.00011	114.98181	9.93785	-20.71165	-0.13417	-0.02391	0.00939	-0.00431	0.00043	0.00007	56.33721	2.07866	2.43273	-0.10297	0.02267	0.02805	0.00053	-0.00011	0.00063	9.25392	-4.60867	12.90461	0.74233	0.12896	0.08385	-0.02949	-0.00099	-0.01404	3.39410	-3.72256	-24.66362	-0.29479	0.26575	0.08268	0.00041	-0.01464	0.00374	18.04692
193			1.92000	23.24272	10.38252	9.98714	-0.00317	-0.00074	0.00391	-0.00000	-0.00006	0.00008	114.96748	9.92997	-20.70950	-0.13418	-0.02382	0.00918	-0.00246	0.00002	0.00011	56.33857	2.07013	2.42175	-0.10315	0.02297	0.02864	-0.00008	-0.00017	0.00065	9.28936	-4.58671	13.00586	0.73553	0.12344	0.08260	-0.03965	-0.00140	-0.01585	3.40379	-3.68574	-24.70034	-0.29013	0.26103	0.08122	0.00657	-0.01708	0.00723	18.03228
194			1.93000	23.24346	10.32552	10.00123	-0.00317	-0.00075	0.00391	0.00003	-0.00009	0.00007	114.95988	9.92439	-20.71681	-0.13440	-0.02415	0.00965	-0.00085	-0.00021	0.00013	56.33705	2.06187	2.41122	-0.10318	0.02413	0.02934	-0.00052	-0.00012	0.00064	9.33292	-4.56030	13.12023	0.72968	0.11746	0.08107	-0.04595	-0.00179	-0.01720	3.42633	-3.64164	-24.76121	-0.28680	0.25495	0.07951	0.01115	-0.01883	0.00990	18.01842
195			1.94000	23.24719	10.25417	10.02077	-0.00318	-0.00079	0.00394	0.00004	-0.00010	0.00010	114.95748	9.91984	-20.72545	-0.13477	-0.02465	0.01043	-0.00016	-0.00007	0.00012	56.33344	2.05261	2.40298	-0.10321	0.02544	0.02984	-0.00083	-0.00000	0.00065	9.38042	-4.53002	13.24371	0.72296	0.11207	0.07986	-0.04680	-0.00218	-0.01787	3.45706	-3.59272	-24.83795	-0.28211	0.25228	0.07770	0.01320	-0.01956	0.01104	18.00492
196			1.95000	23.25069	10.17656	10.03456	-0.00321	-0.00083	0.00398	0.00002	-0.00010	0.00017	114.95705	9.91390	-20.72525	-0.13513	-0.02497	0.01094	-0.00049	0.00044	0.00006	56.32831	2.04126	2.39738	-0.10349	0.02614	0.02997	-0.00106	0.00015	0.00068	9.42686	-4.49647	13.37038	0.71505	0.10797	0.07975	-0.04217	-0.00267	-0.01799	3.48982	-3.54316	-24.91861	-0.27659	0.25477	0.07655	0.01252	-0.01882	0.01067	17.99074
197			1.96000	23.25158	10.10302	10.03422	-0.00324	-0.00086	0.00400	-0.00001	-0.00009	0.00024	114.95603	9.90524	-20.70987	-0.13522	-0.02486	0.01076	-0.00133	0.00106	-0.00001	56.32200	2.02752	2.39402	-0.10396	0.02569	0.02965	-0.00125	0.00027	0.00071	9.46770	-4.45974	13.49485	0.70988	0.10611	0.08033	-0.03324	-0.00346	-0.01776	3.51850	-3.49852	-24.99252	-0.27143	0.26115	0.07593	0.00964	-0.01593	0.00936	17.97435
198			1.97000	23.24901	10.04168	10.01882	-0.00326	-0.00087	0.00398	-0.00004	-0.00006	0.00027	114.95358	9.89455	-20.67994	-0.13514	-0.02438	0.00990	-0.00205	0.00148	-0.00008	56.31470	2.01171	2.39215	-0.10474	0.02417	0.02898	-0.00144	0.00033	0.00074	9.49954	-4.41798	13.61494	0.70730	0.10438	0.08038	-0.02112	-0.00472	-0.01746	3.53888	-3.46475	-25.05564	-0.26598	0.26438	0.07520	0.00555	-0.01020	0.00806	17.95443
199			1.98000	23.24370	9.99642	9.99437	-0.00327	-0.00086	0.00393	-0.00006	-0.00004	0.00025	114.95035	9.88402	-20.64183	-0.13500	-0.02378	0.00879	-0.00225	0.00157	-0.00011	56.30635	1.99464	2.39067	-0.10558	0.02216	0.02811	-0.00166	0.00030	0.00076	9.52023	-4.36752	13.73250	0.70509	0.10136	0.07965	-0.00667	-0.00647	-0.01750	3.54970	-3.44684	-25.11263	-0.26158	0.26265	0.07431	0.00142	-0.00215	0.00771	17.93109
200			1.99000	23.23687	9.96818	9.96946	-0.00330	-0.00085	0.00388	-0.00006	-0.00002	0.00019	114.94749	9.87566	-20.60408	-0.13490	-0.02325	0.00778	-0.00187	0.00134	-0.00011	56.29680	1.97734	2.38797	-0.10660	0.02024	0.02725	-0.00190	0.00021	0.00078	9.52843	-4.30423	13.85181	0.70425	0.09848	0.07884	0.00915	-0.00857	-0.01817	3.55221	-3.44804	-25.17395	-0.25915	0.25904	0.07374	-0.00206	0.00693	0.00873	17.90582
201			2.00000	23.23008	9.95580	9.95143	-0.00335	-0.00084	0.00384	-0.00005	-0.00000	0.00009	114.94606	9.87050	-20.57425	-0.13488	-0.02286	0.00701	-0.00095	0.00087	-0.00008	56.28618	1.96083	2.38252	-0.10785	0.01863	0.02643	-0.00209	0.00008	0.00078	9.52370	-4.22539	13.97716	0.70277	0.09645	0.07793	0.02456	-0.01074	-0.01935	3.54890	-3.46902	-25.25023	-0.25759	0.25526	0.07326	-0.00445	0.01547	0.01090	17.88070
202			2.01000	23.22530	9.95653	9.94533	-0.00342	-0.00084	0.00382	-0.00002	0.00001	-0.00002	114.94722	9.86883	-20.55849	-0.13486	-0.02263	0.00655	0.00045	0.00022	-0.00003	56.27512	1.94647	2.37297	-0.10922	0.01748	0.02568	-0.00212	-0.00009	0.00076	9.50756	-4.13135	14.11202	0.69946	0.09424	0.07710	0.03626	-0.01234	-0.02093	3.54302	-3.50680	-25.34873	-0.25569	0.25021	0.07302	-0.00536	0.02167	0.01381	17.85776
203			2.02000	23.22430	9.96792	9.95384	-0.00349	-0.00085	0.00382	0.00002	0.00001	-0.00014	114.95210	9.87053	-20.56150	-0.13489	-0.02262	0.00652	0.00218	-0.00052	0.00003	56.26476	1.93593	2.35857	-0.11039	0.01722	0.02536	-0.00193	-0.00027	0.00070	9.48464	-4.02598	14.25984	0.69670	0.09214	0.07599	0.04122	-0.01305	-0.02270	3.53852	-3.55471	-25.47306	-0.25398	0.24461	0.07254	-0.00456	0.02447	0.01693	17.83838
204			2.03000	23.22790	9.98999	9.97659	-0.00355	-0.00086	0.00383	0.00006	0.00002	-0.00024	114.96127	9.87543	-20.58483	-0.13491	-0.02286	0.00696	0.00392	-0.00124	0.00009	56.25619	1.93050	2.34029	-0.11135	0.01794	0.02554	-0.00152	-0.00045	0.00057	9.46162	-3.91483	14.42367	0.69340	0.09019	0.07473	0.03898	-0.01290	-0.02446	3.53947	-3.60470	-25.62325	-0.25224	0.24103	0.07166	-0.00235	0.02443	0.01971	17.82318
205			2.04000	23.23525	10.02462	10.00923	-0.00358	-0.00088	0.00385	0.00009	0.00004	-0.00031	114.97447	9.88320	-20.62537	-0.13487	-0.02331	0.00776	0.00518	-0.00179	0.00014	56.25037	1.93070	2.32061	-0.11206	0.01953	0.02624	-0.00097	-0.00059	0.00037	9.44365	-3.80270	14.60362	0.68999	0.09032	0.07404	0.03239	-0.01239	-0.02583	3.54808	-3.65115	-25.79540	-0.25133	0.24112	0.07095	0.00035	0.02288	0.02161	17.81177
206			2.05000	23.24404	10.07269	10.04375	-0.00358	-0.00089	0.00385	0.00008	0.00006	-0.00033	114.98980	9.89346	-20.67498	-0.13478	-0.02388	0.00870	0.00551	-0.00200	0.00015	56.24759	1.93641	2.30260	-0.11247	0.02155	0.02729	-0.00037	-0.00066	0.00010	9.43232	-3.69412	14.79313	0.68612	0.09157	0.07368	0.02452	-0.01147	-0.02591	3.56370	-3.69162	-25.97914	-0.24811	0.24162	0.07030	0.00266	0.02022	0.02186	17.80294
207			2.06000	23.25118	10.13241	10.07061	-0.00355	-0.00088	0.00381	0.00005	0.00008	-0.00028	115.00464	9.90557	-20.72230	-0.13459	-0.02433	0.00938	0.00484	-0.00179	0.00009	56.24767	1.94676	2.28915	-0.11278	0.02324	0.02840	0.00018	-0.00062	-0.00021	9.42687	-3.59511	14.97838	0.68427	0.09190	0.07323	0.01702	-0.00982	-0.02391	3.58365	-3.72471	-26.15777	-0.24562	0.23883	0.06976	0.00416	0.01631	0.02004	17.79503
208			2.07000	23.25384	10.19862	10.08311	-0.00349	-0.00085	0.00376	0.00001	0.00009	-0.00021	115.01686	9.91889	-20.75719	-0.13422	-0.02438	0.00939	0.00360	-0.00128	-0.00003	56.25014	1.96048	2.28203	-0.11306	0.02388	0.02924	0.00060	-0.00046	-0.00051	9.42580	-3.51204	15.14293	0.68249	0.09116	0.07216	0.01045	-0.00760	-0.01993	3.60478	-3.74913	-26.31318	-0.24138	0.23529	0.06854	0.00470	0.01166	0.01631	17.78629
209			2.08000	23.25092	10.26482	10.08222	-0.00345	-0.00082	0.00371	-0.00003	0.00009	-0.00015	115.02611	9.93390	-20.77619	-0.13371	-0.02398	0.00873	0.00260	-0.00080	-0.00014	56.25399	1.97584	2.28181	-0.11339	0.02332	0.02965	0.00079	-0.00025	-0.00073	9.42758	-3.44896	15.27551	0.68236	0.09020	0.07103	0.00537	-0.00528	-0.01517	3.62398	-3.76422	-26.43402	-0.23576	0.23288	0.06717	0.00424	0.00700	0.01193	17.77490
210			2.09000	23.24401	10.32657	10.07729	-0.00344	-0.00081	0.00369	-0.00004	0.00008	-0.00014	115.03445	9.95217	-20.78450	-0.13317	-0.02345	0.00792	0.00252	-0.00064	-0.00021	56.25789	1.99078	2.28756	-0.11362	0.02229	0.02974	0.00071	-0.00004	-0.00082	9.43071	-3.40578	15.37376	0.68164	0.09063	0.07035	0.00232	-0.00335	-0.01084	3.63889	-3.77066	-26.51888	-0.22932	0.23415	0.06600	0.00301	0.00311	0.00807	17.75937
211			2.10000	23.23623	10.38227	10.08070	-0.00344	-0.00080	0.00369	-0.00003	0.00006	-0.00020	115.04508	9.97512	-20.79185	-0.13278	-0.02323	0.00764	0.00333	-0.00079	-0.00025	56.26059	2.00337	2.29751	-0.11387	0.02181	0.02971	0.00047	0.00011	-0.00078	9.43365	-3.37825	15.44303	0.68026	0.09096	0.06964	0.00164	-0.00215	-0.00772	3.64828	-3.77053	-26.57505	-0.22473	0.23504	0.06501	0.00146	0.00058	0.00552	17.73902
212			2.11000	23.22981	10.43094	10.09913	-0.00345	-0.00080	0.00372	-0.00001	0.00004	-0.00026	115.05972	10.00238	-20.80431	-0.13251	-0.02356	0.00832	0.00418	-0.00101	-0.00028	56.26191	2.01263	2.30911	-0.11391	0.02252	0.02980	0.00024	0.00019	-0.00066	9.43509	-3.35825	15.49485	0.67956	0.09140	0.06911	0.00344	-0.00203	-0.00642	3.65276	-3.76728	-26.61640	-0.22370	0.23295	0.06471	0.00013	-0.00001	0.00474	17.71435
213			2.12000	23.22432	10.47067	10.12925	-0.00347	-0.00081	0.00377	-0.00001	0.00003	-0.00027	115.07631	10.03136	-20.82001	-0.13232	-0.02429	0.00970	0.00403	-0.00102	-0.00033	56.26223	2.01897	2.31953	-0.11374	0.02410	0.02989	0.00011	0.00016	-0.00048	9.43377	-3.33564	15.54396	0.67739	0.09099	0.06852	0.00715	-0.00293	-0.00685	3.65448	-3.76516	-26.65893	-0.22358	0.23018	0.06442	-0.00062	0.00104	0.00542	17.68717
214			2.13000	23.21695	10.49876	10.16076	-0.00349	-0.00082	0.00385	-0.00003	0.00001	-0.00022	115.08987	10.05785	-20.83171	-0.13217	-0.02508	0.01122	0.00245	-0.00067	-0.00037	56.26247	2.02362	2.32576	-0.11343	0.02593	0.03005	0.00011	0.00000	-0.00027	9.42922	-3.30311	15.60201	0.67247	0.09031	0.06832	0.01111	-0.00430	-0.00835	3.65593	-3.76631	-26.71316	-0.22288	0.22940	0.06425	-0.00057	0.00236	0.00674	17.65990
215			2.14000	23.20485	10.51325	10.18322	-0.00351	-0.00084	0.00393	-0.00008	0.00000	-0.00011	115.09545	10.07815	-20.83225	-0.13216	-0.02570	0.01249	-0.00026	-0.00001	-0.00039	56.26308	2.02762	2.32544	-0.11304	0.02773	0.03050	0.00017	-0.00024	-0.00004	9.42228	-3.25889	15.67338	0.66985	0.08875	0.06830	0.01399	-0.00557	-0.01007	3.65951	-3.76924	-26.77989	-0.22327	0.22875	0.06425	0.00030	0.00269	0.00780	17.63458
216			2.15000	23.18678	10.51381	10.18940	-0.00354	-0.00086	0.00403	-0.00013	-0.00001	0.00004	115.09027	10.09054	-20.81681	-0.13234	-0.02608	0.01333	-0.00337	0.00083	-0.00043	56.26440	2.03057	2.31826	-0.11278	0.02939	0.03137	0.00034	-0.00045	0.00022	9.41408	-3.20447	15.75716	0.66779	0.08673	0.06784	0.01583	-0.00655	-0.01151	3.66666	-3.77085	-26.85320	-0.22197	0.22835	0.06366	0.00165	0.00181	0.00805	17.61235
217			2.16000	23.16342	10.50182	10.17578	-0.00356	-0.00087	0.00411	-0.00018	-0.00001	0.00020	115.07494	10.09590	-20.78268	-0.13263	-0.02613	0.01361	-0.00615	0.00169	-0.00049	56.26725	2.03056	2.30641	-0.11256	0.03039	0.03221	0.00066	-0.00048	0.00051	9.40506	-3.14167	15.85136	0.66411	0.08437	0.06699	0.01743	-0.00727	-0.01267	3.67762	-3.76904	-26.92546	-0.21818	0.22870	0.06247	0.00295	0.00024	0.00752	17.59343
218			2.17000	23.13667	10.48006	10.14352	-0.00356	-0.00088	0.00418	-0.00021	-0.00001	0.00032	115.05220	10.09674	-20.73089	-0.13283	-0.02586	0.01332	-0.00802	0.00230	-0.00055	56.27206	2.02537	2.29302	-0.11249	0.03022	0.03241	0.00102	-0.00033	0.00081	9.39482	-3.07167	15.95508	0.66208	0.08404	0.06655	0.01962	-0.00800	-0.01383	3.69121	-3.76320	-26.99128	-0.21552	0.23001	0.06175	0.00369	-0.00148	0.00671	17.57675
219			2.18000	23.10890	10.45229	10.09952	-0.00354	-0.00088	0.00422	-0.00022	-0.00001	0.00038	115.02583	10.09587	-20.66824	-0.13294	-0.02543	0.01272	-0.00870	0.00251	-0.00057	56.27860	2.01382	2.27995	-0.11224	0.02926	0.03206	0.00124	-0.00012	0.00107	9.38273	-2.99515	16.06884	0.66237	0.08414	0.06625	0.02263	-0.00866	-0.01507	3.70539	-3.75364	-27.04959	-0.21295	0.22970	0.06135	0.00354	-0.00303	0.00599	17.56030
220			2.19000	23.08251	10.42244	10.05356	-0.00351	-0.00087	0.00425	-0.00020	-0.00002	0.00037	114.99934	10.09571	-20.60456	-0.13313	-0.02511	0.01224	-0.00835	0.00234	-0.00055	56.28556	1.99631	2.26780	-0.11194	0.02822	0.03143	0.00117	0.00005	0.00126	9.36810	-2.91276	16.19340	0.66243	0.08374	0.06596	0.02633	-0.00914	-0.01634	3.71753	-3.74091	-27.10217	-0.20932	0.22827	0.06099	0.00242	-0.00426	0.00554	17.54140
221			2.20000	23.05915	10.39390	10.01332	-0.00348	-0.00086	0.00427	-0.00017	-0.00002	0.00032	114.97498	10.09723	-20.54808	-0.13347	-0.02502	0.01203	-0.00737	0.00194	-0.00048	56.29137	1.97460	2.25610	-0.11143	0.02748	0.03075	0.00082	0.00012	0.00137	9.35036	-2.82556	16.32884	0.66264	0.08243	0.06528	0.03060	-0.00931	-0.01735	3.72536	-3.72558	-27.15226	-0.20615	0.22520	0.06036	0.00052	-0.00515	0.00536	17.51788
222			2.21000	23.03963	10.36942	9.98215	-0.00344	-0.00086	0.00427	-0.00013	-0.00001	0.00024	114.95385	10.09961	-20.50303	-0.13392	-0.02508	0.01198	-0.00609	0.00148	-0.00038	56.29487	1.95108	2.24345	-0.11091	0.02713	0.03029	0.00029	0.00007	0.00143	9.32896	-2.73554	16.47314	0.66260	0.07883	0.06398	0.03494	-0.00891	-0.01773	3.72694	-3.70813	-27.20221	-0.20416	0.21910	0.05932	-0.00191	-0.00568	0.00529	17.48863
223			2.22000	23.02443	10.35150	9.96051	-0.00341	-0.00085	0.00428	-0.00009	-0.00001	0.00015	114.93645	10.10160	-20.47046	-0.13440	-0.02518	0.01198	-0.00462	0.00102	-0.00025	56.29531	1.92794	2.22845	-0.11051	0.02702	0.03004	-0.00033	-0.00007	0.00146	9.30390	-2.64623	16.62160	0.66200	0.07664	0.06315	0.03851	-0.00829	-0.01751	3.72111	-3.68926	-27.25259	-0.20432	0.21788	0.05841	-0.00456	-0.00595	0.00516	17.45384
224			2.23000	23.01385	10.34215	9.94829	-0.00340	-0.00084	0.00428	-0.00006	-0.00000	0.00006	114.92377	10.10207	-20.45012	-0.13479	-0.02522	0.01192	-0.00287	0.00057	-0.00012	56.29262	1.90623	2.20999	-0.11046	0.02713	0.03014	-0.00093	-0.00024	0.00151	9.27588	-2.56182	16.76698	0.66188	0.07932	0.06436	0.04042	-0.00784	-0.01698	3.70774	-3.67032	-27.30139	-0.20553	0.22609	0.05891	-0.00694	-0.00597	0.00492	17.41470
225			2.24000	23.00808	10.34208	9.94585	-0.00340	-0.00084	0.00428	-0.00002	0.00000	-0.00003	114.91715	10.10112	-20.44143	-0.13504	-0.02519	0.01177	-0.00078	0.00015	-0.00002	56.28704	1.88586	2.18832	-0.11077	0.02742	0.03053	-0.00137	-0.00035	0.00155	9.24648	-2.48566	16.90203	0.66182	0.08184	0.06555	0.03978	-0.00714	-0.01567	3.68843	-3.65289	-27.34637	-0.20450	0.23132	0.05959	-0.00833	-0.00538	0.00452	17.37277
226			2.25000	23.00725	10.34935	9.95362	-0.00342	-0.00083	0.00428	0.00002	0.00000	-0.00011	114.91839	10.10046	-20.44307	-0.13506	-0.02509	0.01155	0.00160	-0.00025	0.00003	56.27996	1.86616	2.16541	-0.11114	0.02791	0.03120	-0.00145	-0.00034	0.00155	9.21806	-2.41914	17.02151	0.66224	0.08206	0.06598	0.03620	-0.00620	-0.01363	3.66646	-3.63813	-27.38660	-0.20482	0.23023	0.06013	-0.00844	-0.00434	0.00402	17.32997
227			2.26000	23.01112	10.35972	9.97191	-0.00345	-0.00083	0.00426	0.00006	-0.00000	-0.00019	114.92871	10.10328	-20.45304	-0.13488	-0.02494	0.01127	0.00407	-0.00063	-0.00001	56.27350	1.84649	2.14502	-0.11121	0.02830	0.03179	-0.00111	-0.00016	0.00143	9.19316	-2.36222	17.12195	0.66298	0.08287	0.06649	0.03011	-0.00538	-0.01113	3.64598	-3.62644	-27.42161	-0.20775	0.22860	0.06090	-0.00725	-0.00326	0.00332	17.28853
228			2.27000	23.01907	10.36890	10.00115	-0.00347	-0.00083	0.00424	0.00010	-0.00001	-0.00026	114.94834	10.11322	-20.46958	-0.13466	-0.02484	0.01101	0.00646	-0.00102	-0.00010	56.26957	1.82680	2.13138	-0.11091	0.02819	0.03176	-0.00046	0.00017	0.00117	9.17336	-2.31498	17.19908	0.66298	0.08316	0.06696	0.02256	-0.00457	-0.00796	3.63035	-3.61784	-27.44804	-0.20978	0.22653	0.06156	-0.00488	-0.00239	0.00198	17.25068
229			2.28000	23.03066	10.37474	10.04162	-0.00348	-0.00083	0.00421	0.00013	-0.00002	-0.00032	114.97689	10.13254	-20.49190	-0.13457	-0.02488	0.01088	0.00866	-0.00141	-0.00021	56.26933	1.80762	2.12722	-0.11024	0.02742	0.03088	0.00029	0.00051	0.00081	9.15922	-2.27838	17.24644	0.66283	0.08225	0.06719	0.01431	-0.00371	-0.00398	3.62158	-3.61207	-27.45778	-0.21076	0.22408	0.06191	-0.00175	-0.00184	-0.00033	17.21830
230			2.29000	23.04538	10.37775	10.09231	-0.00345	-0.00084	0.00417	0.00015	-0.00003	-0.00036	115.01323	10.16034	-20.51985	-0.13468	-0.02516	0.01104	0.01042	-0.00173	-0.00028	56.27254	1.79001	2.13235	-0.10935	0.02627	0.02925	0.00087	0.00071	0.00045	9.15099	-2.25319	17.25793	0.66181	0.08150	0.06756	0.00547	-0.00298	0.00045	3.62044	-3.60882	-27.44138	-0.20831	0.22318	0.06215	0.00180	-0.00153	-0.00340	17.19222
231			2.30000	23.06222	10.37981	10.14883	-0.00341	-0.00084	0.00413	0.00016	-0.00003	-0.00037	115.05495	10.19201	-20.55211	-0.13483	-0.02566	0.01152	0.01134	-0.00187	-0.00028	56.27792	1.77567	2.14320	-0.10859	0.02540	0.02761	0.00111	0.00070	0.00018	9.14920	-2.23820	17.23230	0.66141	0.08174	0.06728	-0.00403	-0.00264	0.00440	3.62753	-3.60817	-27.39461	-0.20523	0.22140	0.06191	0.00557	-0.00094	-0.00628	17.17230
232			2.31000	23.07884	10.38262	10.20299	-0.00335	-0.00085	0.00411	0.00014	-0.00002	-0.00032	115.09811	10.22085	-20.58464	-0.13496	-0.02617	0.01208	0.01117	-0.00168	-0.00022	56.28351	1.76636	2.15465	-0.10808	0.02545	0.02704	0.00102	0.00053	-0.00002	9.15485	-2.22855	17.17806	0.65854	0.07994	0.06670	-0.01368	-0.00288	0.00662	3.64423	-3.61135	-27.32481	-0.20057	0.21757	0.06143	0.00949	0.00074	-0.00769	17.15766
233			2.32000	23.09204	10.38688	10.24546	-0.00330	-0.00084	0.00408	0.00010	-0.00001	-0.00023	115.13937	10.24198	-20.61071	-0.13490	-0.02640	0.01228	0.01023	-0.00117	-0.00014	56.28809	1.76297	2.16354	-0.10792	0.02600	0.02761	0.00081	0.00030	-0.00017	9.16838	-2.21553	17.11327	0.65008	0.07429	0.06619	-0.02208	-0.00367	0.00662	3.67275	-3.62118	-27.25145	-0.19723	0.21277	0.06098	0.01355	0.00371	-0.00700	17.14719
234			2.33000	23.09961	10.39239	10.27102	-0.00326	-0.00084	0.00406	0.00004	-0.00000	-0.00013	115.17776	10.25431	-20.62545	-0.13468	-0.02627	0.01198	0.00921	-0.00055	-0.00008	56.29161	1.76489	2.16958	-0.10785	0.02609	0.02837	0.00059	0.00008	-0.00029	9.18905	-2.19098	17.05579	0.64181	0.06781	0.06603	-0.02856	-0.00462	0.00524	3.71475	-3.63971	-27.19462	-0.19804	0.20963	0.06072	0.01779	0.00706	-0.00494	17.13999
235			2.34000	23.10139	10.39858	10.28086	-0.00323	-0.00083	0.00403	0.00000	0.00001	-0.00004	115.21431	10.25877	-20.62969	-0.13443	-0.02601	0.01148	0.00848	-0.00005	-0.00000	56.29410	1.77081	2.17278	-0.10768	0.02564	0.02875	0.00030	-0.00014	-0.00034	9.21545	-2.15303	17.01095	0.63625	0.06215	0.06540	-0.03343	-0.00522	0.00402	3.76992	-3.66575	-27.16069	-0.19594	0.20779	0.05964	0.02124	0.00942	-0.00302	17.13525
236			2.35000	23.09856	10.40403	10.27862	-0.00322	-0.00082	0.00398	-0.00003	0.00001	0.00003	115.24976	10.25554	-20.62720	-0.13409	-0.02577	0.01105	0.00789	0.00034	0.00009	56.29474	1.77962	2.17178	-0.10741	0.02530	0.02914	-0.00018	-0.00037	-0.00031	9.24606	-2.10720	16.97076	0.63340	0.05869	0.06458	-0.03714	-0.00529	0.00416	3.83548	-3.69536	-27.14005	-0.19078	0.20565	0.05825	0.02327	0.00980	-0.00247	17.13155
237			2.36000	23.09231	10.40652	10.26647	-0.00321	-0.00081	0.00391	-0.00006	0.00001	0.00010	115.28350	10.24409	-20.61995	-0.13363	-0.02555	0.01065	0.00721	0.00068	0.00018	56.29246	1.79016	2.16545	-0.10710	0.02541	0.02996	-0.00084	-0.00057	-0.00021	9.27935	-2.06287	16.92141	0.63394	0.05794	0.06421	-0.03977	-0.00486	0.00603	3.90683	-3.72347	-27.11568	-0.18653	0.20402	0.05745	0.02397	0.00807	-0.00364	17.12733
238			2.37000	23.08354	10.40567	10.24604	-0.00321	-0.00080	0.00383	-0.00008	0.00001	0.00015	115.31508	10.22496	-20.60761	-0.13297	-0.02525	0.01020	0.00643	0.00102	0.00024	56.28632	1.80075	2.15491	-0.10704	0.02572	0.03104	-0.00156	-0.00066	-0.00009	9.31357	-2.02976	16.84894	0.63720	0.05693	0.06386	-0.04075	-0.00383	0.00900	3.97821	-3.74552	-27.07047	-0.18303	0.20123	0.05694	0.02303	0.00491	-0.00589	17.12042
239			2.38000	23.07273	10.40372	10.21970	-0.00322	-0.00080	0.00373	-0.00009	0.00001	0.00017	115.34433	10.19947	-20.58934	-0.13224	-0.02485	0.00958	0.00553	0.00135	0.00027	56.27645	1.80932	2.14264	-0.10714	0.02562	0.03179	-0.00225	-0.00062	0.00006	9.34655	-2.01297	16.74952	0.64207	0.05490	0.06279	-0.04192	-0.00221	0.01152	4.04344	-3.75960	-26.99919	-0.17819	0.19711	0.05597	0.02003	0.00210	-0.00756	17.10863
240			2.39000	23.06045	10.40255	10.19034	-0.00323	-0.00079	0.00362	-0.00010	0.00001	0.00016	115.37057	10.16915	-20.56470	-0.13153	-0.02421	0.00850	0.00462	0.00155	0.00026	56.26308	1.81436	2.13075	-0.10765	0.02425	0.03159	-0.00283	-0.00047	0.00020	9.37573	-2.00943	16.63731	0.64794	0.05442	0.06206	-0.03371	-0.00176	0.01134	4.09696	-3.76859	-26.91651	-0.17262	0.19526	0.05528	0.01520	0.00139	-0.00731	17.08957
241			2.40000	23.04848	10.40207	10.16398	-0.00324	-0.00077	0.00352	-0.00008	0.00001	0.00011	115.39382	10.13617	-20.53713	-0.13093	-0.02335	0.00700	0.00412	0.00149	0.00023	56.24709	1.81551	2.12005	-0.10853	0.02176	0.03057	-0.00321	-0.00031	0.00032	9.39870	-2.01046	16.53685	0.65393	0.05656	0.06182	-0.02506	-0.00142	0.00913	4.13445	-3.77855	-26.84839	-0.16773	0.19746	0.05482	0.00916	0.00323	-0.00499	17.06164
242			2.41000	23.03967	10.40112	10.14987	-0.00325	-0.00076	0.00342	-0.00004	0.00000	0.00003	115.41558	10.10377	-20.51406	-0.13051	-0.02260	0.00563	0.00425	0.00113	0.00020	56.22978	1.81336	2.11039	-0.10936	0.01915	0.02916	-0.00333	-0.00021	0.00040	9.41361	-2.00859	16.46562	0.66071	0.05783	0.06138	-0.01451	-0.00135	0.00577	4.15271	-3.79480	-26.81351	-0.16581	0.19660	0.05454	0.00261	0.00660	-0.00168	17.02429
243			2.42000	23.03587	10.39853	10.15533	-0.00326	-0.00075	0.00335	0.00001	-0.00001	-0.00007	115.43730	10.07459	-20.50223	-0.13043	-0.02225	0.00489	0.00462	0.00065	0.00019	56.21277	1.80928	2.10103	-0.10977	0.01731	0.02775	-0.00318	-0.00017	0.00043	9.41998	-2.00167	16.42619	0.66537	0.05824	0.06093	-0.00400	-0.00134	0.00257	4.15035	-3.81948	-26.81588	-0.16797	0.19348	0.05461	-0.00389	0.01029	0.00168	16.97829
244			2.43000	23.03677	10.39270	10.18009	-0.00326	-0.00075	0.00331	0.00004	-0.00003	-0.00014	115.45824	10.04967	-20.50243	-0.13078	-0.02238	0.00485	0.00449	0.00028	0.00019	56.19717	1.80485	2.09109	-0.10976	0.01650	0.02652	-0.00290	-0.00019	0.00042	9.41867	-1.99051	16.41362	0.66752	0.06080	0.06084	0.00463	-0.00135	-0.00000	4.12886	-3.85302	-26.85327	-0.17314	0.19308	0.05499	-0.00975	0.01403	0.00489	16.92586
245			2.44000	23.04029	10.38124	10.21562	-0.00326	-0.00075	0.00329	0.00006	-0.00004	-0.00015	115.47554	10.02844	-20.50862	-0.13139	-0.02277	0.00523	0.00336	0.00017	0.00018	56.18315	1.80181	2.07976	-0.10966	0.01648	0.02563	-0.00265	-0.00026	0.00036	9.41189	-1.97652	16.42209	0.66878	0.06442	0.06122	0.00968	-0.00122	-0.00162	4.09307	-3.89520	-26.92366	-0.17950	0.19306	0.05592	-0.01424	0.01710	0.00771	16.87028
246			2.45000	23.04373	10.36187	10.24968	-0.00325	-0.00076	0.00331	0.00004	-0.00004	-0.00010	115.48595	10.01013	-20.51170	-0.13203	-0.02307	0.00560	0.00137	0.00034	0.00014	56.17023	1.80151	2.06710	-0.10955	0.01679	0.02518	-0.00249	-0.00033	0.00025	9.40299	-1.96420	16.43998	0.66924	0.06772	0.06182	0.01018	-0.00063	-0.00156	4.04922	-3.94302	-27.01845	-0.18558	0.19180	0.05714	-0.01682	0.01828	0.00940	16.81462
247			2.46000	23.04491	10.33471	10.27342	-0.00323	-0.00078	0.00335	0.00001	-0.00005	-0.00003	115.48794	9.99554	-20.50581	-0.13240	-0.02310	0.00572	-0.00084	0.00055	0.00007	56.15791	1.80503	2.05460	-0.10947	0.01671	0.02466	-0.00241	-0.00039	0.00007	9.39539	-1.96126	16.44886	0.66925	0.07070	0.06234	0.00663	0.00053	0.00043	4.00272	-3.99082	-27.11996	-0.19157	0.18989	0.05837	-0.01759	0.01709	0.00942	16.76124
248			2.47000	23.04241	10.30386	10.28513	-0.00322	-0.00080	0.00341	-0.00002	-0.00004	0.00002	115.48199	9.98629	-20.49243	-0.13260	-0.02289	0.00561	-0.00259	0.00057	-0.00000	56.14570	1.81368	2.04342	-0.10931	0.01621	0.02406	-0.00245	-0.00042	-0.00016	9.39142	-1.97395	16.43351	0.66857	0.07354	0.06303	0.00079	0.00208	0.00362	3.95738	-4.03298	-27.21050	-0.19586	0.18994	0.05958	-0.01686	0.01423	0.00802	16.71129
249			2.48000	23.03585	10.27759	10.28968	-0.00322	-0.00082	0.00350	-0.00004	-0.00003	0.00002	115.47012	9.98410	-20.47945	-0.13280	-0.02257	0.00536	-0.00332	0.00023	-0.00005	56.13288	1.82822	2.03408	-0.10919	0.01564	0.02372	-0.00263	-0.00045	-0.00040	9.39197	-2.00404	16.38918	0.66966	0.07747	0.06363	-0.00551	0.00380	0.00693	3.91531	-4.06580	-27.28016	-0.19816	0.19144	0.06056	-0.01530	0.01031	0.00586	16.66500
250			2.49000	23.02674	10.26595	10.29567	-0.00323	-0.00084	0.00358	-0.00004	-0.00001	-0.00006	115.45605	9.99062	-20.47708	-0.13303	-0.02237	0.00523	-0.00282	-0.00041	-0.00007	56.11867	1.84825	2.02655	-0.10911	0.01566	0.02407	-0.00290	-0.00048	-0.00061	9.39685	-2.04975	16.31947	0.67427	0.08123	0.06349	-0.01116	0.00545	0.00955	3.87704	-4.08699	-27.32570	-0.19948	0.18862	0.06118	-0.01362	0.00552	0.00343	16.62166
251			2.50000	23.01748	10.27587	10.31069	-0.00324	-0.00084	0.00362	-0.00003	0.00002	-0.00016	115.44361	10.00704	-20.49220	-0.13331	-0.02257	0.00558	-0.00159	-0.00116	-0.00009	56.10283	1.87206	2.02102	-0.10893	0.01675	0.02514	-0.00317	-0.00051	-0.00078	9.40528	-2.10797	16.23156	0.68143	0.08443	0.06323	-0.01614	0.00694	0.01134	3.84178	-4.09490	-27.34671	-0.20078	0.18217	0.06193	-0.01224	0.00037	0.00086	16.58030
252			2.51000	23.00973	10.30589	10.33588	-0.00324	-0.00082	0.00364	-0.00001	0.00003	-0.00025	115.43440	10.03251	-20.52310	-0.13351	-0.02314	0.00641	-0.00050	-0.00173	-0.00012	56.08559	1.89731	2.01769	-0.10869	0.01858	0.02651	-0.00337	-0.00051	-0.00089	9.41709	-2.17630	16.13191	0.68681	0.08691	0.06316	-0.02141	0.00832	0.01261	3.80835	-4.08825	-27.34187	-0.20267	0.17748	0.06259	-0.01120	-0.00483	-0.00201	16.54013
253			2.52000	23.00378	10.34684	10.36590	-0.00324	-0.00080	0.00365	-0.00000	0.00004	-0.00027	115.42731	10.06394	-20.56084	-0.13368	-0.02382	0.00738	-0.00016	-0.00191	-0.00018	56.06750	1.92174	2.01623	-0.10851	0.02027	0.02749	-0.00345	-0.00049	-0.00088	9.43311	-2.25367	16.02376	0.69181	0.08833	0.06346	-0.02800	0.00963	0.01378	3.77569	-4.06624	-27.30780	-0.20675	0.17724	0.06312	-0.01056	-0.01009	-0.00537	16.50033
254			2.53000	22.99932	10.38815	10.39379	-0.00324	-0.00079	0.00367	0.00000	0.00004	-0.00024	115.42035	10.09721	-20.59546	-0.13381	-0.02440	0.00826	-0.00053	-0.00171	-0.00024	56.04919	1.94330	2.01536	-0.10861	0.02145	0.02790	-0.00345	-0.00045	-0.00074	9.45460	-2.34030	15.90672	0.69562	0.09016	0.06440	-0.03571	0.01099	0.01523	3.74264	-4.02956	-27.23998	-0.20999	0.18203	0.06368	-0.01014	-0.01516	-0.00912	16.46027
255			2.54000	22.99603	10.42286	10.41443	-0.00325	-0.00079	0.00371	-0.00000	0.00003	-0.00017	115.41243	10.12859	-20.62005	-0.13386	-0.02484	0.00900	-0.00121	-0.00122	-0.00030	56.03117	1.96057	2.01325	-0.10874	0.02240	0.02806	-0.00334	-0.00042	-0.00052	9.48193	-2.43596	15.77911	0.69939	0.09238	0.06549	-0.04291	0.01219	0.01679	3.70839	-3.98171	-27.13740	-0.21346	0.18865	0.06419	-0.01006	-0.01880	-0.01260	16.41973
256			2.55000	22.99345	10.44825	10.42516	-0.00328	-0.00079	0.00376	-0.00001	0.00002	-0.00008	115.40379	10.15584	-20.63058	-0.13387	-0.02516	0.00963	-0.00190	-0.00057	-0.00036	56.01416	1.97281	2.00926	-0.10884	0.02333	0.02819	-0.00311	-0.00037	-0.00028	9.51363	-2.53780	15.64164	0.70273	0.09435	0.06662	-0.04775	0.01283	0.01813	3.67252	-3.93013	-27.00753	-0.21641	0.19530	0.06474	-0.01019	-0.01958	-0.01494	16.37895
257			2.56000	22.99083	10.46388	10.42498	-0.00330	-0.00080	0.00381	-0.00002	0.00002	0.00001	115.39532	10.17851	-20.62498	-0.13384	-0.02536	0.01011	-0.00247	0.00016	-0.00043	55.99877	1.98012	2.00461	-0.10879	0.02397	0.02805	-0.00279	-0.00027	-0.00010	9.54729	-2.64120	15.49713	0.70360	0.09529	0.06768	-0.04991	0.01278	0.01913	3.63578	-3.88400	-26.86547	-0.21918	0.20019	0.06535	-0.01031	-0.01703	-0.01564	16.33863
258			2.57000	22.98751	10.46979	10.41376	-0.00332	-0.00080	0.00385	-0.00004	0.00001	0.00010	115.38759	10.19705	-20.60266	-0.13376	-0.02548	0.01044	-0.00299	0.00087	-0.00050	55.98505	1.98346	2.00109	-0.10868	0.02409	0.02748	-0.00251	-0.00013	-0.00002	9.58134	-2.74313	15.34743	0.70198	0.09760	0.06910	-0.05055	0.01268	0.02019	3.59962	-3.85024	-26.72698	-0.22328	0.20483	0.06650	-0.01032	-0.01244	-0.01502	16.29916
259			2.58000	22.98268	10.46658	10.39202	-0.00332	-0.00080	0.00388	-0.00006	0.00001	0.00018	115.38038	10.21145	-20.56488	-0.13372	-0.02554	0.01060	-0.00354	0.00153	-0.00055	55.97252	1.98440	1.99987	-0.10860	0.02365	0.02652	-0.00234	-0.00002	-0.00003	9.61514	-2.84378	15.19138	0.70153	0.09989	0.06998	-0.05046	0.01266	0.02135	3.56513	-3.83078	-26.60227	-0.22671	0.20712	0.06738	-0.01032	-0.00749	-0.01347	16.26044
260			2.59000	22.97546	10.45593	10.36025	-0.00331	-0.00081	0.00390	-0.00009	0.00000	0.00026	115.37292	10.22117	-20.51409	-0.13375	-0.02551	0.01055	-0.00416	0.00205	-0.00055	55.96032	1.98503	2.00099	-0.10863	0.02271	0.02536	-0.00233	0.00003	-0.00011	9.64781	-2.94476	15.02662	0.70464	0.10215	0.07027	-0.04946	0.01282	0.02254	3.53196	-3.82316	-26.49517	-0.22985	0.20638	0.06802	-0.01067	-0.00372	-0.01164	16.22134
261			2.60000	22.96521	10.44142	10.31968	-0.00329	-0.00081	0.00391	-0.00011	0.00001	0.00031	115.36434	10.22593	-20.45440	-0.13380	-0.02535	0.01029	-0.00474	0.00236	-0.00051	55.94777	1.98779	2.00387	-0.10868	0.02160	0.02433	-0.00241	0.00001	-0.00026	9.67815	-3.04721	14.85270	0.70973	0.10458	0.07099	-0.04738	0.01311	0.02374	3.49878	-3.82224	-26.40488	-0.23395	0.20462	0.06933	-0.01151	-0.00197	-0.01009	16.18074
262			2.61000	22.95157	10.42760	10.27300	-0.00327	-0.00081	0.00392	-0.00014	0.00001	0.00033	115.35407	10.22657	-20.39146	-0.13384	-0.02516	0.00998	-0.00519	0.00244	-0.00045	55.93464	1.99469	2.00834	-0.10859	0.02093	0.02395	-0.00247	-0.00002	-0.00045	9.70546	-3.15080	14.67247	0.71625	0.10826	0.07241	-0.04471	0.01350	0.02466	3.46444	-3.82233	-26.32765	-0.23845	0.20512	0.07125	-0.01255	-0.00212	-0.00907	16.13808
263			2.62000	22.93444	10.41811	10.22338	-0.00325	-0.00081	0.00394	-0.00016	0.00002	0.00032	115.34194	10.22467	-20.33021	-0.13385	-0.02494	0.00969	-0.00550	0.00231	-0.00038	55.92131	2.00627	2.01507	-0.10830	0.02081	0.02433	-0.00247	-0.00002	-0.00066	9.72983	-3.25381	14.49154	0.72183	0.11102	0.07393	-0.04141	0.01349	0.02475	3.42866	-3.81923	-26.25819	-0.24075	0.20773	0.07298	-0.01346	-0.00342	-0.00855	16.09375
264			2.63000	22.91400	10.41492	10.17443	-0.00325	-0.00081	0.00395	-0.00017	0.00002	0.00028	115.32774	10.22186	-20.27429	-0.13387	-0.02457	0.00917	-0.00549	0.00196	-0.00030	55.90788	2.02108	2.02489	-0.10787	0.02050	0.02490	-0.00250	0.00002	-0.00081	9.75107	-3.35286	14.31733	0.72763	0.11349	0.07512	-0.03668	0.01291	0.02356	3.39137	-3.81150	-26.19222	-0.24379	0.21040	0.07443	-0.01438	-0.00487	-0.00830	16.04868
265			2.64000	22.89209	10.41876	10.13320	-0.00325	-0.00080	0.00397	-0.00015	0.00003	0.00018	115.31277	10.21961	-20.22989	-0.13394	-0.02409	0.00842	-0.00467	0.00130	-0.00019	55.89396	2.03665	2.03704	-0.10746	0.01969	0.02524	-0.00266	0.00005	-0.00084	9.76818	-3.44312	14.15882	0.73513	0.11762	0.07629	-0.02993	0.01178	0.02104	3.35248	-3.80029	-26.12884	-0.24843	0.21420	0.07586	-0.01530	-0.00567	-0.00795	16.00409
266			2.65000	22.87235	10.42996	10.10958	-0.00324	-0.00079	0.00398	-0.00011	0.00002	0.00003	115.29989	10.21911	-20.20616	-0.13405	-0.02374	0.00785	-0.00288	0.00035	-0.00006	55.87873	2.05097	2.04866	-0.10700	0.01897	0.02542	-0.00298	0.00001	-0.00072	9.78022	-3.51953	14.02481	0.74157	0.12107	0.07733	-0.02208	0.00989	0.01736	3.31271	-3.78824	-26.07033	-0.25216	0.21779	0.07708	-0.01564	-0.00554	-0.00734	15.96157
267			2.66000	22.85810	10.44821	10.11076	-0.00324	-0.00079	0.00398	-0.00005	0.00002	-0.00014	115.29161	10.22053	-20.21034	-0.13421	-0.02375	0.00781	-0.00060	-0.00071	0.00008	55.86138	2.06321	2.05585	-0.10664	0.01918	0.02588	-0.00345	-0.00012	-0.00051	9.78774	-3.57904	13.92071	0.74470	0.12244	0.07809	-0.01544	0.00754	0.01311	3.27409	-3.77750	-26.01804	-0.25634	0.21892	0.07813	-0.01492	-0.00472	-0.00669	15.92287
268			2.67000	22.85031	10.47217	10.13696	-0.00323	-0.00079	0.00397	0.00001	0.00001	-0.00029	115.28831	10.22358	-20.24241	-0.13437	-0.02414	0.00834	0.00137	-0.00164	0.00021	55.84142	2.07343	2.05556	-0.10647	0.02048	0.02672	-0.00400	-0.00032	-0.00024	9.79291	-3.62177	13.84690	0.74734	0.12409	0.07850	-0.01205	0.00535	0.00894	3.23944	-3.76914	-25.97075	-0.26060	0.22086	0.07871	-0.01283	-0.00375	-0.00620	15.88947
269			2.68000	22.84766	10.49961	10.18152	-0.00322	-0.00079	0.00394	0.00004	0.00001	-0.00038	115.28839	10.22786	-20.29451	-0.13457	-0.02478	0.00925	0.00246	-0.00223	0.00031	55.81871	2.08154	2.04684	-0.10663	0.02248	0.02774	-0.00454	-0.00056	0.00006	9.79864	-3.64991	13.80033	0.74843	0.12615	0.07885	-0.01230	0.00352	0.00528	3.21168	-3.76314	-25.92670	-0.26237	0.22568	0.07885	-0.00936	-0.00298	-0.00581	15.86213
270			2.69000	22.84751	10.52768	10.23347	-0.00323	-0.00079	0.00392	0.00005	0.00001	-0.00038	115.28946	10.23280	-20.35378	-0.13470	-0.02538	0.01011	0.00256	-0.00234	0.00033	55.79353	2.08728	2.03061	-0.10721	0.02444	0.02871	-0.00495	-0.00076	0.00034	9.80727	-3.66637	13.77658	0.74904	0.12735	0.07911	-0.01506	0.00204	0.00230	3.19297	-3.75876	-25.88548	-0.26379	0.22944	0.07890	-0.00519	-0.00248	-0.00538	15.84099
271			2.70000	22.84718	10.55351	10.28256	-0.00326	-0.00080	0.00390	0.00004	0.00001	-0.00034	115.28998	10.23868	-20.40792	-0.13465	-0.02568	0.01053	0.00209	-0.00206	0.00025	55.76719	2.09040	2.00978	-0.10818	0.02553	0.02922	-0.00505	-0.00084	0.00053	9.81978	-3.67367	13.77057	0.75108	0.12820	0.07948	-0.01873	0.00085	0.00009	3.18396	-3.75513	-25.84782	-0.26670	0.23060	0.07931	-0.00106	-0.00224	-0.00490	15.82544
272			2.71000	22.84501	10.57502	10.32380	-0.00329	-0.00080	0.00390	0.00002	0.00000	-0.00028	115.29007	10.24712	-20.45024	-0.13458	-0.02575	0.01061	0.00153	-0.00162	0.00010	55.74159	2.09127	1.98793	-0.10910	0.02571	0.02916	-0.00480	-0.00078	0.00059	9.83585	-3.67411	13.77662	0.75207	0.12824	0.07941	-0.02192	-0.00006	-0.00129	3.18374	-3.75158	-25.81397	-0.26739	0.23027	0.07925	0.00242	-0.00220	-0.00445	15.81446
273			2.72000	22.84057	10.59052	10.35607	-0.00333	-0.00080	0.00391	-0.00000	0.00000	-0.00020	115.29031	10.25953	-20.47915	-0.13461	-0.02577	0.01063	0.00103	-0.00117	-0.00006	55.71831	2.09084	1.96804	-0.10978	0.02536	0.02865	-0.00429	-0.00065	0.00053	9.85435	-3.66999	13.78891	0.75170	0.12789	0.07934	-0.02348	-0.00063	-0.00187	3.19006	-3.74775	-25.78277	-0.26595	0.23046	0.07901	0.00455	-0.00236	-0.00418	15.80663
274			2.73000	22.83445	10.59783	10.37885	-0.00337	-0.00081	0.00393	-0.00002	-0.00001	-0.00013	115.29082	10.27544	-20.49508	-0.13467	-0.02573	0.01056	0.00066	-0.00077	-0.00020	55.69814	2.09031	1.95167	-0.11028	0.02464	0.02791	-0.00370	-0.00051	0.00040	9.87329	-3.66397	13.80231	0.75091	0.12754	0.07964	-0.02747	-0.00103	-0.00216	3.19935	-3.74323	-25.75269	-0.26338	0.23211	0.07899	0.00497	-0.00274	-0.00401	15.80043
275			2.74000	22.82795	10.59656	10.39378	-0.00340	-0.00082	0.00395	-0.00002	-0.00001	-0.00007	115.29198	10.29341	-20.50134	-0.13462	-0.02558	0.01037	0.00074	-0.00053	-0.00027	55.68096	2.09060	1.93924	-0.11066	0.02379	0.02725	-0.00314	-0.00037	0.00025	9.89066	-3.65857	13.81396	0.74961	0.12799	0.07965	-0.01976	-0.00055	-0.00155	3.20784	-3.73747	-25.72379	-0.26074	0.23446	0.07867	0.00382	-0.00328	-0.00369	15.79416
276			2.75000	22.82268	10.59017	10.40588	-0.00341	-0.00083	0.00398	-0.00001	-0.00002	-0.00006	115.29546	10.31220	-20.50430	-0.13449	-0.02550	0.01031	0.00131	-0.00050	-0.00027	55.66637	2.09158	1.93087	-0.11084	0.02329	0.02687	-0.00270	-0.00024	0.00014	9.90485	-3.65529	13.82347	0.74992	0.12878	0.07998	-0.02035	-0.00049	-0.00163	3.21256	-3.73022	-25.69797	-0.26006	0.23577	0.07891	0.00161	-0.00377	-0.00314	15.78623
277			2.76000	22.81900	10.58401	10.41930	-0.00342	-0.00085	0.00400	-0.00001	-0.00001	-0.00008	115.30178	10.33030	-20.50904	-0.13426	-0.02561	0.01057	0.00183	-0.00054	-0.00023	55.65348	2.09234	1.92634	-0.11082	0.02341	0.02677	-0.00239	-0.00011	0.00007	9.91486	-3.65442	13.83198	0.75305	0.12881	0.08022	-0.00934	0.00036	-0.00116	3.21190	-3.72174	-25.67708	-0.26109	0.23562	0.07926	-0.00116	-0.00407	-0.00244	15.77557
278			2.77000	22.81536	10.58236	10.43333	-0.00342	-0.00085	0.00400	-0.00001	-0.00001	-0.00008	115.30904	10.34530	-20.51563	-0.13400	-0.02583	0.01094	0.00168	-0.00047	-0.00016	55.64190	2.09208	1.92478	-0.11070	0.02378	0.02678	-0.00207	-0.00001	0.00006	9.92014	-3.65561	13.84046	0.75578	0.12999	0.08062	-0.00311	0.00078	-0.00113	3.20510	-3.71241	-25.66155	-0.26256	0.23730	0.07967	-0.00413	-0.00423	-0.00181	15.76189
279			2.78000	22.80962	10.58629	10.44385	-0.00341	-0.00085	0.00398	-0.00004	0.00000	-0.00006	115.31411	10.35475	-20.52057	-0.13379	-0.02601	0.01115	0.00075	-0.00020	-0.00009	55.63211	2.09058	1.92467	-0.11057	0.02416	0.02695	-0.00160	0.00005	0.00007	9.92067	-3.65839	13.84901	0.75652	0.13044	0.08073	0.00264	0.00108	-0.00110	3.19211	-3.70278	-25.64991	-0.26296	0.23902	0.07973	-0.00689	-0.00417	-0.00142	15.74583
280			2.79000	22.80116	10.59339	10.44662	-0.00341	-0.00084	0.00394	-0.00006	0.00001	0.00000	115.31474	10.35788	-20.51950	-0.13374	-0.02612	0.01118	-0.00074	0.00025	-0.00006	55.62527	2.08835	1.92488	-0.11043	0.02443	0.02715	-0.00091	0.00006	0.00008	9.91722	-3.66226	13.85750	0.75755	0.13151	0.08101	0.00710	0.00129	-0.00106	3.17370	-3.69360	-25.64000	-0.26369	0.24087	0.08000	-0.00914	-0.00373	-0.00134	15.72865
281			2.80000	22.79091	10.59821	10.43776	-0.00341	-0.00082	0.00390	-0.00008	0.00001	0.00010	115.31001	10.35543	-20.50790	-0.13372	-0.02615	0.01106	-0.00249	0.00084	-0.00008	55.62270	2.08625	1.92511	-0.11006	0.02463	0.02739	-0.00002	0.00007	0.00004	9.91100	-3.66691	13.86581	0.75970	0.13231	0.08135	0.01009	0.00148	-0.00100	3.15107	-3.68612	-25.62966	-0.26564	0.24215	0.08044	-0.01090	-0.00275	-0.00152	15.71173
282			2.81000	22.78047	10.59582	10.41479	-0.00340	-0.00081	0.00386	-0.00009	0.00001	0.00020	115.30014	10.34942	-20.48215	-0.13371	-0.02604	0.01077	-0.00419	0.00147	-0.00015	55.62498	2.08538	1.92654	-0.10954	0.02445	0.02739	0.00088	0.00010	-0.00009	9.90303	-3.67243	13.87364	0.76145	0.13311	0.08218	0.01204	0.00172	-0.00083	3.12524	-3.68178	-25.61761	-0.26802	0.24351	0.08141	-0.01236	-0.00127	-0.00189	15.69562
283			2.82000	22.77074	10.58471	10.37788	-0.00338	-0.00080	0.00382	-0.00010	0.00000	0.00029	115.28601	10.34192	-20.44146	-0.13374	-0.02576	0.01022	-0.00553	0.00201	-0.00023	55.63166	2.08680	1.93112	-0.10875	0.02364	0.02704	0.00159	0.00017	-0.00030	9.89377	-3.67951	13.87975	0.76196	0.13442	0.08285	0.01353	0.00212	-0.00040	3.09652	-3.68159	-25.60276	-0.26960	0.24488	0.08223	-0.01373	0.00047	-0.00241	15.67975
284			2.83000	22.76223	10.56775	10.33082	-0.00333	-0.00079	0.00379	-0.00010	0.00000	0.00034	115.26947	10.33463	-20.38893	-0.13385	-0.02533	0.00940	-0.00613	0.00228	-0.00028	55.64127	2.09126	1.94062	-0.10789	0.02205	0.02623	0.00200	0.00024	-0.00054	9.88323	-3.68927	13.88217	0.76291	0.13560	0.08313	0.01489	0.00269	0.00036	3.06472	-3.68578	-25.58410	-0.27109	0.24450	0.08282	-0.01524	0.00210	-0.00306	15.66297
285			2.84000	22.75553	10.54972	10.28076	-0.00327	-0.00078	0.00376	-0.00008	0.00000	0.00033	115.25321	10.32848	-20.33177	-0.13409	-0.02489	0.00853	-0.00583	0.00224	-0.00027	55.65206	2.09925	1.95480	-0.10703	0.02014	0.02521	0.00212	0.00024	-0.00073	9.87133	-3.70280	13.87873	0.76436	0.13680	0.08334	0.01593	0.00344	0.00143	3.02942	-3.69367	-25.56092	-0.27327	0.24146	0.08364	-0.01685	0.00320	-0.00381	15.64412
286			2.85000	22.75125	10.53411	10.23499	-0.00320	-0.00077	0.00375	-0.00006	0.00000	0.00028	115.23954	10.32363	-20.27805	-0.13440	-0.02452	0.00776	-0.00480	0.00193	-0.00022	55.66287	2.11098	1.97093	-0.10630	0.01831	0.02422	0.00201	0.00016	-0.00084	9.85841	-3.72101	13.86768	0.76450	0.13865	0.08370	0.01601	0.00428	0.00270	2.99074	-3.70370	-25.53267	-0.27479	0.23951	0.08454	-0.01813	0.00364	-0.00456	15.62305
287			2.86000	22.74994	10.52236	10.19893	-0.00315	-0.00076	0.00373	-0.00003	0.00000	0.00020	115.22974	10.32003	-20.23441	-0.13461	-0.02425	0.00717	-0.00334	0.00141	-0.00016	55.67259	2.12666	1.98548	-0.10575	0.01689	0.02352	0.00167	0.00001	-0.00090	9.84536	-3.74398	13.84835	0.76488	0.14082	0.08432	0.01479	0.00505	0.00400	2.94988	-3.71428	-25.49996	-0.27693	0.23920	0.08562	-0.01873	0.00347	-0.00520	15.60021
288			2.87000	22.75173	10.51454	10.17636	-0.00311	-0.00075	0.00373	0.00000	-0.00000	0.00010	115.22404	10.31779	-20.20587	-0.13464	-0.02409	0.00686	-0.00177	0.00077	-0.00008	55.67999	2.14673	1.99602	-0.10526	0.01626	0.02337	0.00112	-0.00016	-0.00093	9.83322	-3.77081	13.82111	0.76697	0.14166	0.08463	0.01237	0.00553	0.00514	2.90877	-3.72387	-25.46392	-0.27936	0.23925	0.08636	-0.01835	0.00283	-0.00557	15.57621
289			2.88000	22.75612	10.50925	10.16901	-0.00309	-0.00074	0.00372	0.00003	-0.00001	0.00001	115.22178	10.31672	-20.19477	-0.13447	-0.02400	0.00674	-0.00037	0.00011	-0.00001	55.68417	2.17073	2.00165	-0.10457	0.01667	0.02414	0.00045	-0.00032	-0.00096	9.82287	-3.79993	13.78733	0.76747	0.14323	0.08503	0.00922	0.00576	0.00604	2.86985	-3.73156	-25.42668	-0.28198	0.24223	0.08698	-0.01691	0.00215	-0.00564	15.55197
290			2.89000	22.76243	10.50248	10.17703	-0.00309	-0.00072	0.00371	0.00005	-0.00002	-0.00007	115.22192	10.31760	-20.20017	-0.13409	-0.02394	0.00674	0.00079	-0.00051	0.00003	55.68464	2.19660	2.00353	-0.10373	0.01768	0.02540	-0.00018	-0.00041	-0.00096	9.81465	-3.83006	13.74863	0.76654	0.14441	0.08534	0.00614	0.00581	0.00667	2.83523	-3.73775	-25.39011	-0.28417	0.24573	0.08740	-0.01469	0.00188	-0.00547	15.52866
291			2.90000	22.77034	10.48838	10.20043	-0.00308	-0.00072	0.00370	0.00007	-0.00004	-0.00012	115.22401	10.32190	-20.21991	-0.13373	-0.02403	0.00699	0.00170	-0.00104	0.00006	55.68212	2.22149	2.00385	-0.10291	0.01899	0.02663	-0.00060	-0.00042	-0.00090	9.80831	-3.86062	13.70682	0.76486	0.14428	0.08547	0.00394	0.00578	0.00699	2.80595	-3.74387	-25.35528	-0.28447	0.24739	0.08762	-0.01212	0.00225	-0.00523	15.50769
292			2.91000	22.77931	10.46189	10.23699	-0.00307	-0.00071	0.00370	0.00009	-0.00006	-0.00015	115.22765	10.33006	-20.24970	-0.13359	-0.02436	0.00755	0.00223	-0.00137	0.00006	55.67793	2.24312	2.00442	-0.10227	0.02044	0.02757	-0.00076	-0.00035	-0.00081	9.80304	-3.89129	13.66386	0.76330	0.14519	0.08596	0.00319	0.00577	0.00709	2.78197	-3.75152	-25.32220	-0.28488	0.24868	0.08824	-0.00982	0.00310	-0.00515	15.49023
293			2.92000	22.78792	10.42130	10.28115	-0.00304	-0.00073	0.00371	0.00008	-0.00008	-0.00014	115.23189	10.34120	-20.28288	-0.13368	-0.02487	0.00833	0.00217	-0.00141	0.00003	55.67353	2.26068	2.00654	-0.10174	0.02170	0.02798	-0.00068	-0.00024	-0.00072	9.79771	-3.92157	13.62129	0.76268	0.14599	0.08614	0.00403	0.00559	0.00695	2.76212	-3.76140	-25.28898	-0.28550	0.24822	0.08868	-0.00813	0.00405	-0.00543	15.47661
294			2.93000	22.79415	10.36888	10.32490	-0.00303	-0.00075	0.00375	0.00006	-0.00009	-0.00009	115.23510	10.35347	-20.31159	-0.13396	-0.02545	0.00921	0.00129	-0.00111	-0.00002	55.67005	2.27456	2.01049	-0.10136	0.02269	0.02792	-0.00046	-0.00014	-0.00063	9.79125	-3.95027	13.58005	0.76301	0.14668	0.08636	0.00601	0.00515	0.00667	2.74478	-3.77359	-25.25282	-0.28599	0.24614	0.08926	-0.00721	0.00493	-0.00613	15.46660
295			2.94000	22.79580	10.31095	10.35899	-0.00302	-0.00078	0.00379	0.00002	-0.00008	-0.00001	115.23479	10.36429	-20.32815	-0.13429	-0.02593	0.00996	-0.00044	-0.00048	-0.00008	55.66803	2.28601	2.01507	-0.10089	0.02318	0.02748	-0.00019	-0.00011	-0.00055	9.78314	-3.97622	13.54076	0.76481	0.14788	0.08673	0.00839	0.00454	0.00637	2.72813	-3.78811	-25.21125	-0.28821	0.24455	0.09005	-0.00716	0.00579	-0.00717	15.45946
296			2.95000	22.79115	10.25644	10.37548	-0.00302	-0.00080	0.00382	-0.00004	-0.00007	0.00009	115.22855	10.37114	-20.32717	-0.13455	-0.02610	0.01019	-0.00269	0.00031	-0.00014	55.66757	2.29661	2.01873	-0.10052	0.02280	0.02670	-0.00000	-0.00016	-0.00049	9.77332	-3.99926	13.50289	0.76616	0.14884	0.08733	0.01072	0.00397	0.00629	2.71037	-3.80504	-25.16278	-0.28967	0.24440	0.09092	-0.00793	0.00676	-0.00838	15.45431
297			2.96000	22.77994	10.21301	10.37207	-0.00302	-0.00081	0.00382	-0.00008	-0.00004	0.00016	115.21535	10.37241	-20.30881	-0.13462	-0.02588	0.00981	-0.00481	0.00101	-0.00016	55.66778	2.30791	2.02040	-0.10041	0.02174	0.02594	0.00003	-0.00023	-0.00047	9.76179	-4.02036	13.46445	0.76708	0.14938	0.08833	0.01288	0.00366	0.00665	2.68982	-3.82476	-25.10698	-0.29017	0.24537	0.09206	-0.00941	0.00793	-0.00962	15.44972
298			2.97000	22.76365	10.18416	10.35277	-0.00304	-0.00080	0.00381	-0.00012	-0.00002	0.00020	115.19643	10.36865	-20.27811	-0.13457	-0.02546	0.00911	-0.00620	0.00142	-0.00015	55.66782	2.32058	2.02059	-0.10059	0.02056	0.02547	-0.00004	-0.00025	-0.00050	9.74844	-4.04152	13.42244	0.76667	0.15040	0.08923	0.01487	0.00380	0.00755	2.66531	-3.84766	-25.04464	-0.28981	0.24834	0.09295	-0.01138	0.00934	-0.01061	15.44423
299			2.98000	22.74454	10.16958	10.32496	-0.00305	-0.00078	0.00377	-0.00013	0.00000	0.00020	115.17464	10.36219	-20.24189	-0.13445	-0.02503	0.00838	-0.00669	0.00154	-0.00014	55.66728	2.33449	2.02163	-0.10080	0.01966	0.02531	-0.00011	-0.00020	-0.00060	9.73315	-4.06527	13.37362	0.76609	0.15183	0.08994	0.01668	0.00450	0.00898	2.63618	-3.87388	-24.97803	-0.28971	0.25129	0.09372	-0.01353	0.01077	-0.01118	15.43652
300			2.99000	22.72431	10.16624	10.29511	-0.00306	-0.00076	0.00373	-0.00013	0.00001	0.00016	115.15253	10.35573	-20.20524	-0.13432	-0.02458	0.00758	-0.00646	0.00141	-0.00013	55.66635	2.34952	2.02657	-0.10114	0.01860	0.02512	-0.00011	-0.00007	-0.00076	9.71588	-4.09430	13.31520	0.76597	0.15305	0.09022	0.01827	0.00569	0.01076	2.60269	-3.90301	-24.91007	-0.29071	0.25269	0.09426	-0.01560	0.01192	-0.01120	15.42634
301			3.00000	22.70434	10.16948	10.26928	-0.00307	-0.00074	0.00368	-0.00012	0.00002	0.00011	115.13194	10.35166	-20.17291	-0.13410	-0.02405	0.00663	-0.00559	0.00105	-0.00011	55.66540	2.36575	2.03768	-0.10144	0.01711	0.02467	-0.00005	0.00007	-0.00096	9.69667	-4.13033	13.24578	0.76532	0.15361	0.09032	0.01956	0.00713	0.01268	2.56559	-3.93406	-24.84422	-0.29141	0.25185	0.09480	-0.01729	0.01251	-0.01067	15.41404
302			3.01000	22.68639	10.17532	10.25424	-0.00306	-0.00072	0.00363	-0.00009	0.00001	0.00003	115.11452	10.35201	-20.15080	-0.13389	-0.02367	0.00586	-0.00427	0.00050	-0.00009	55.66457	2.38350	2.05551	-0.10155	0.01547	0.02384	-0.00002	0.00017	-0.00112	9.67577	-4.17379	13.16520	0.76615	0.15440	0.09054	0.02012	0.00851	0.01450	2.52603	-3.96564	-24.78354	-0.29246	0.24981	0.09560	-0.01835	0.01252	-0.00970	15.40039
303			3.02000	22.67176	10.18133	10.25417	-0.00305	-0.00071	0.00357	-0.00006	0.00000	-0.00005	115.10067	10.35672	-20.14334	-0.13380	-0.02363	0.00560	-0.00305	-0.00008	-0.00005	55.66348	2.40322	2.07817	-0.10123	0.01439	0.02301	-0.00010	0.00019	-0.00123	9.65414	-4.22340	13.07508	0.76777	0.15403	0.09062	0.01930	0.00942	0.01593	2.48582	-3.99657	-24.73030	-0.29358	0.24603	0.09635	-0.01839	0.01212	-0.00843	15.38606
304			3.03000	22.66053	10.18650	10.26699	-0.00302	-0.00071	0.00352	-0.00004	-0.00000	-0.00010	115.08854	10.36360	-20.14976	-0.13381	-0.02378	0.00561	-0.00247	-0.00053	-0.00001	55.66149	2.42549	2.10259	-0.10066	0.01364	0.02216	-0.00031	0.00014	-0.00127	9.63315	-4.27665	12.97784	0.76894	0.15339	0.09075	0.01691	0.00966	0.01693	2.44744	-4.02641	-24.68564	-0.29444	0.24384	0.09700	-0.01717	0.01191	-0.00708	15.37218
305			3.04000	22.65208	10.19137	10.28696	-0.00299	-0.00071	0.00347	-0.00002	-0.00000	-0.00014	115.07544	10.36947	-20.16595	-0.13377	-0.02378	0.00544	-0.00247	-0.00082	0.00004	55.65792	2.45075	2.12499	-0.10018	0.01290	0.02157	-0.00063	0.00004	-0.00126	9.61408	-4.33032	12.87585	0.76887	0.15388	0.09101	0.01328	0.00924	0.01756	2.41331	-4.05607	-24.64898	-0.29506	0.24460	0.09754	-0.01482	0.01240	-0.00590	15.35973
306			3.05000	22.64624	10.19835	10.31103	-0.00297	-0.00072	0.00345	0.00000	-0.00000	-0.00017	115.06023	10.37318	-20.18966	-0.13350	-0.02360	0.00510	-0.00257	-0.00107	0.00008	55.65256	2.47894	2.14300	-0.09981	0.01239	0.02144	-0.00094	-0.00007	-0.00124	9.59772	-4.38138	12.77076	0.76937	0.15594	0.09127	0.00933	0.00827	0.01795	2.38517	-4.08739	-24.61868	-0.29742	0.24689	0.09811	-0.01182	0.01382	-0.00510	15.34936
307			3.06000	22.64297	10.20950	10.34013	-0.00295	-0.00071	0.00344	0.00002	-0.00000	-0.00020	115.04342	10.37576	-20.22111	-0.13321	-0.02356	0.00507	-0.00271	-0.00130	0.00011	55.64569	2.50902	2.15677	-0.09935	0.01262	0.02174	-0.00121	-0.00015	-0.00122	9.58395	-4.42779	12.66319	0.76871	0.15683	0.09099	0.00600	0.00684	0.01814	2.36371	-4.12263	-24.59201	-0.29908	0.24726	0.09819	-0.00845	0.01598	-0.00476	15.34137
308			3.07000	22.64112	10.22374	10.37326	-0.00294	-0.00071	0.00344	0.00002	0.00000	-0.00021	115.02457	10.37787	-20.25821	-0.13316	-0.02378	0.00546	-0.00332	-0.00140	0.00013	55.63750	2.53994	2.16773	-0.09878	0.01346	0.02217	-0.00150	-0.00021	-0.00122	9.57197	-4.46870	12.55313	0.76786	0.15627	0.09045	0.00379	0.00527	0.01828	2.34903	-4.16367	-24.56608	-0.30009	0.24524	0.09810	-0.00489	0.01857	-0.00487	15.33599
309			3.08000	22.63859	10.23691	10.40501	-0.00292	-0.00070	0.00344	0.00001	-0.00000	-0.00018	115.00150	10.37889	-20.29505	-0.13335	-0.02406	0.00588	-0.00461	-0.00127	0.00014	55.62732	2.57106	2.17774	-0.09834	0.01421	0.02246	-0.00191	-0.00022	-0.00124	9.56094	-4.50440	12.44055	0.76692	0.15609	0.08993	0.00228	0.00386	0.01839	2.34114	-4.21166	-24.53864	-0.30068	0.24278	0.09808	-0.00113	0.02131	-0.00524	15.33329
310			3.09000	22.63400	10.24464	10.42980	-0.00292	-0.00070	0.00346	-0.00001	-0.00001	-0.00012	114.97274	10.37842	-20.32586	-0.13368	-0.02415	0.00597	-0.00613	-0.00100	0.00012	55.61425	2.60236	2.18882	-0.09806	0.01441	0.02254	-0.00237	-0.00018	-0.00130	9.55073	-4.53557	12.32610	0.76612	0.15627	0.08936	0.00041	0.00280	0.01845	2.34051	-4.26667	-24.50891	-0.30178	0.24041	0.09805	0.00291	0.02363	-0.00570	15.33310
311			3.10000	22.62759	10.24490	10.44618	-0.00292	-0.00070	0.00347	-0.00002	-0.00001	-0.00007	114.93927	10.37772	-20.34870	-0.13399	-0.02401	0.00568	-0.00721	-0.00076	0.00008	55.59847	2.63395	2.20301	-0.09784	0.01391	0.02229	-0.00271	-0.00011	-0.00137	9.54210	-4.56392	12.20995	0.76554	0.15591	0.08869	-0.00257	0.00236	0.01866	2.34755	-4.32694	-24.47651	-0.30235	0.23793	0.09788	0.00693	0.02470	-0.00633	15.33548
312			3.11000	22.62067	10.23904	10.45764	-0.00291	-0.00071	0.00348	-0.00002	-0.00001	-0.00005	114.90376	10.37880	-20.36645	-0.13428	-0.02376	0.00519	-0.00741	-0.00071	0.00004	55.58107	2.66562	2.22132	-0.09771	0.01285	0.02165	-0.00283	-0.00002	-0.00142	9.53582	-4.59263	12.09040	0.76429	0.15540	0.08817	-0.00652	0.00271	0.01927	2.36153	-4.38858	-24.43956	-0.30047	0.23670	0.09762	0.01031	0.02403	-0.00724	15.34066
313			3.12000	22.61468	10.23117	10.47021	-0.00291	-0.00071	0.00348	-0.00001	-0.00001	-0.00007	114.86959	10.38324	-20.38470	-0.13464	-0.02364	0.00485	-0.00680	-0.00085	0.00002	55.56342	2.69721	2.24379	-0.09754	0.01178	0.02082	-0.00277	0.00004	-0.00145	9.53231	-4.62513	11.96545	0.76336	0.15548	0.08766	-0.01092	0.00369	0.02002	2.38073	-4.44668	-24.39614	-0.29952	0.23574	0.09741	0.01275	0.02149	-0.00818	15.34864
314			3.13000	22.61021	10.22568	10.48708	-0.00290	-0.00072	0.00348	-0.00001	-0.00001	-0.00009	114.83862	10.39110	-20.40691	-0.13491	-0.02376	0.00491	-0.00603	-0.00101	0.00002	55.54622	2.72903	2.26988	-0.09754	0.01109	0.01998	-0.00268	0.00008	-0.00146	9.53170	-4.66276	11.83596	0.76309	0.15546	0.08701	-0.01516	0.00477	0.02035	2.40316	-4.49695	-24.34745	-0.29900	0.23519	0.09704	0.01401	0.01757	-0.00856	15.35892
315			3.14000	22.60595	10.22522	10.50551	-0.00290	-0.00072	0.00347	-0.00001	-0.00001	-0.00009	114.80987	10.39990	-20.43166	-0.13508	-0.02401	0.00518	-0.00582	-0.00103	0.00003	55.52933	2.76156	2.29830	-0.09774	0.01063	0.01921	-0.00267	0.00009	-0.00145	9.53401	-4.70419	11.70614	0.76231	0.15444	0.08623	-0.01890	0.00550	0.01983	2.42678	-4.53646	-24.29848	-0.29596	0.23492	0.09629	0.01405	0.01281	-0.00792	15.36995
316			3.15000	22.59952	10.22991	10.51978	-0.00291	-0.00072	0.00344	-0.00003	0.00000	-0.00007	114.78053	10.40538	-20.45504	-0.13509	-0.02417	0.00533	-0.00646	-0.00083	0.00007	55.51218	2.79496	2.32684	-0.09808	0.01018	0.01864	-0.00281	0.00006	-0.00141	9.53930	-4.74668	11.58195	0.76138	0.15254	0.08504	-0.02188	0.00565	0.01831	2.45031	-4.56337	-24.25568	-0.29307	0.23298	0.09516	0.01345	0.00755	-0.00627	15.38031
317			3.16000	22.58882	10.23757	10.52546	-0.00293	-0.00071	0.00342	-0.00007	0.00001	-0.00002	114.74745	10.40368	-20.47396	-0.13506	-0.02419	0.00531	-0.00780	-0.00049	0.00011	55.49384	2.82879	2.35311	-0.09839	0.00994	0.01854	-0.00309	0.00002	-0.00134	9.54733	-4.78693	11.46898	0.76093	0.15041	0.08358	-0.02393	0.00519	0.01603	2.47346	-4.57679	-24.22441	-0.29210	0.23020	0.09385	0.01288	0.00218	-0.00403	15.38959
318			3.17000	22.57272	10.24518	10.52070	-0.00295	-0.00071	0.00339	-0.00011	0.00001	0.00004	114.70869	10.39295	-20.48664	-0.13508	-0.02411	0.00515	-0.00946	-0.00007	0.00016	55.47375	2.86193	2.37571	-0.09878	0.00999	0.01891	-0.00339	-0.00002	-0.00126	9.55775	-4.82212	11.37103	0.76121	0.14969	0.08276	-0.02507	0.00428	0.01344	2.49694	-4.57633	-24.20682	-0.29302	0.23003	0.09309	0.01277	-0.00309	-0.00172	15.39868
319			3.18000	22.55087	10.25077	10.50553	-0.00297	-0.00071	0.00337	-0.00015	0.00001	0.00010	114.66397	10.37374	-20.49195	-0.13515	-0.02396	0.00492	-0.01108	0.00034	0.00018	55.45241	2.89313	2.39457	-0.09937	0.01007	0.01934	-0.00358	-0.00005	-0.00116	9.57008	-4.85013	11.29035	0.76153	0.14822	0.08206	-0.02549	0.00302	0.01063	2.52165	-4.56236	-24.20251	-0.29388	0.23026	0.09231	0.01310	-0.00804	0.00031	15.40918
320			3.19000	22.52324	10.25453	10.48084	-0.00298	-0.00071	0.00335	-0.00018	0.00002	0.00014	114.61425	10.34803	-20.48956	-0.13529	-0.02378	0.00464	-0.01236	0.00070	0.00018	55.43075	2.92157	2.41021	-0.10007	0.01000	0.01963	-0.00363	-0.00006	-0.00104	9.58404	-4.86983	11.22808	0.76115	0.14649	0.08124	-0.02510	0.00167	0.00771	2.54819	-4.53616	-24.20896	-0.29358	0.23179	0.09114	0.01347	-0.01239	0.00181	15.42254
321			3.20000	22.49016	10.25861	10.44839	-0.00299	-0.00071	0.00332	-0.00021	0.00002	0.00017	114.56144	10.31821	-20.48001	-0.13549	-0.02352	0.00423	-0.01299	0.00096	0.00017	55.40941	2.94702	2.42332	-0.10077	0.00986	0.02001	-0.00361	-0.00006	-0.00094	9.59893	-4.88109	11.18488	0.76029	0.14524	0.08073	-0.02325	0.00050	0.00492	2.57583	-4.50018	-24.22256	-0.29262	0.23516	0.09007	0.01330	-0.01584	0.00251	15.43908
322			3.21000	22.45347	10.26521	10.41211	-0.00302	-0.00070	0.00329	-0.00023	0.00003	0.00017	114.50874	10.28740	-20.46532	-0.13564	-0.02319	0.00368	-0.01264	0.00106	0.00013	55.38841	2.96945	2.43517	-0.10148	0.00972	0.02061	-0.00363	-0.00003	-0.00086	9.61327	-4.88538	11.15961	0.75821	0.14333	0.08001	-0.01924	-0.00021	0.00252	2.60252	-4.45763	-24.23743	-0.29082	0.23883	0.08862	0.01205	-0.01811	0.00211	15.45820
323			3.22000	22.41672	10.27470	10.37820	-0.00307	-0.00069	0.00327	-0.00021	0.00002	0.00013	114.46023	10.25952	-20.44879	-0.13575	-0.02287	0.00315	-0.01132	0.00099	0.00009	55.36724	2.98836	2.44727	-0.10213	0.00952	0.02114	-0.00369	0.00001	-0.00076	9.62494	-4.88548	11.14884	0.75621	0.14063	0.07945	-0.01313	-0.00034	0.00080	2.62516	-4.41214	-24.24597	-0.28927	0.24187	0.08735	0.00966	-0.01896	0.00058	15.47853
324			3.23000	22.38386	10.28442	10.35205	-0.00311	-0.00069	0.00326	-0.00018	0.00002	0.00009	114.41894	10.23799	-20.43305	-0.13578	-0.02262	0.00278	-0.00945	0.00079	0.00005	55.34576	3.00279	2.45981	-0.10274	0.00921	0.02131	-0.00375	0.00005	-0.00063	9.63215	-4.88460	11.14775	0.75473	0.13895	0.07948	-0.00585	0.00003	-0.00022	2.64110	-4.36754	-24.24096	-0.28900	0.24625	0.08673	0.00654	-0.01844	-0.00178	15.49915
325			3.24000	22.35737	10.29068	10.33690	-0.00313	-0.00068	0.00328	-0.00013	0.00001	0.00003	114.38565	10.22519	-20.41983	-0.13579	-0.02237	0.00249	-0.00729	0.00047	0.00001	55.32416	3.01259	2.47163	-0.10343	0.00851	0.02091	-0.00377	0.00006	-0.00047	9.63409	-4.88523	11.15199	0.75186	0.13838	0.07962	0.00151	0.00067	-0.00075	2.64903	-4.32752	-24.21849	-0.28793	0.25277	0.08612	0.00330	-0.01649	-0.00430	15.51965
326			3.25000	22.33892	10.29183	10.33650	-0.00314	-0.00069	0.00335	-0.00007	-0.00000	-0.00005	114.36092	10.22307	-20.41318	-0.13578	-0.02216	0.00232	-0.00484	-0.00006	-0.00001	55.30282	3.01895	2.48139	-0.10412	0.00755	0.02003	-0.00377	0.00005	-0.00033	9.63084	-4.88823	11.15937	0.74947	0.13676	0.07961	0.00811	0.00128	-0.00116	2.64966	-4.29548	-24.18015	-0.28632	0.25634	0.08562	0.00072	-0.01288	-0.00621	15.54049
327			3.26000	22.32899	10.28963	10.35579	-0.00314	-0.00071	0.00342	-0.00001	-0.00002	-0.00016	114.34482	10.23307	-20.41982	-0.13587	-0.02226	0.00267	-0.00239	-0.00078	-0.00004	55.28180	3.02400	2.48825	-0.10458	0.00713	0.01906	-0.00384	0.00001	-0.00025	9.62326	-4.89299	11.17034	0.74904	0.13674	0.07980	0.01347	0.00169	-0.00182	2.64548	-4.27384	-24.13258	-0.28702	0.25783	0.08577	-0.00067	-0.00807	-0.00698	15.56304
328			3.27000	22.32563	10.28781	10.39586	-0.00313	-0.00073	0.00350	0.00003	-0.00002	-0.00026	114.33535	10.25399	-20.44376	-0.13616	-0.02283	0.00376	-0.00063	-0.00151	-0.00006	55.26020	3.03005	2.49132	-0.10465	0.00807	0.01869	-0.00405	-0.00005	-0.00021	9.61265	-4.89783	11.18762	0.74879	0.13528	0.07951	0.01763	0.00176	-0.00294	2.63990	-4.26396	-24.08508	-0.28644	0.25704	0.08557	-0.00069	-0.00262	-0.00641	15.58868
329			3.28000	22.32460	10.29007	10.45042	-0.00314	-0.00074	0.00358	0.00004	-0.00002	-0.00033	114.32852	10.28199	-20.48175	-0.13658	-0.02365	0.00524	-0.00007	-0.00201	-0.00009	55.23737	3.03845	2.49021	-0.10463	0.01022	0.01924	-0.00431	-0.00014	-0.00021	9.60008	-4.90060	11.21477	0.74967	0.13443	0.07944	0.02121	0.00153	-0.00447	2.63626	-4.26613	-24.04606	-0.28735	0.25638	0.08572	0.00034	0.00281	-0.00497	15.61908
330			3.29000	22.32128	10.29799	10.50912	-0.00317	-0.00076	0.00366	0.00002	-0.00002	-0.00035	114.32018	10.31260	-20.52529	-0.13688	-0.02440	0.00662	-0.00065	-0.00214	-0.00012	55.21329	3.04917	2.48585	-0.10464	0.01285	0.02051	-0.00449	-0.00023	-0.00023	9.58588	-4.89993	11.25364	0.75159	0.13313	0.07915	0.02455	0.00118	-0.00612	2.63637	-4.27956	-24.01917	-0.28975	0.25454	0.08583	0.00189	0.00757	-0.00330	15.65537
331			3.30000	22.31260	10.31081	10.56343	-0.00323	-0.00077	0.00374	-0.00002	-0.00001	-0.00033	114.30803	10.34264	-20.56602	-0.13709	-0.02492	0.00766	-0.00181	-0.00196	-0.00015	55.18870	3.06076	2.48094	-0.10476	0.01518	0.02190	-0.00452	-0.00025	-0.00027	9.57028	-4.89589	11.30415	0.75154	0.13139	0.07839	0.02688	0.00093	-0.00763	2.64055	-4.30218	-24.00349	-0.28981	0.25381	0.08523	0.00346	0.01102	-0.00186	15.69778
332			3.31000	22.29796	10.32581	10.60905	-0.00329	-0.00078	0.00382	-0.00006	-0.00000	-0.00028	114.29185	10.37051	-20.59900	-0.13722	-0.02525	0.00841	-0.00294	-0.00160	-0.00018	55.16420	3.07155	2.47872	-0.10503	0.01691	0.02301	-0.00445	-0.00015	-0.00034	9.55442	-4.88943	11.36535	0.75064	0.12996	0.07755	0.02707	0.00085	-0.00895	2.64836	-4.33042	-23.99639	-0.28906	0.25520	0.08434	0.00462	0.01241	-0.00070	15.74495
333			3.32000	22.27870	10.34004	10.64499	-0.00334	-0.00079	0.00388	-0.00009	0.00000	-0.00023	114.27325	10.39548	-20.62282	-0.13736	-0.02549	0.00898	-0.00358	-0.00121	-0.00021	55.14012	3.08053	2.48192	-0.10558	0.01809	0.02378	-0.00430	0.00003	-0.00043	9.54021	-4.88135	11.43630	0.74840	0.12911	0.07727	0.02464	0.00089	-0.01016	2.65833	-4.35830	-23.99650	-0.28724	0.25859	0.08381	0.00489	0.01102	0.00036	15.79342
334			3.33000	22.25693	10.35231	10.67179	-0.00338	-0.00080	0.00394	-0.00011	0.00000	-0.00017	114.25488	10.41718	-20.63822	-0.13741	-0.02565	0.00941	-0.00348	-0.00085	-0.00022	55.11684	3.08753	2.49190	-0.10633	0.01881	0.02423	-0.00403	0.00023	-0.00053	9.52950	-4.87221	11.51582	0.74582	0.13003	0.07741	0.02017	0.00098	-0.01131	2.66843	-4.37895	-24.00360	-0.28701	0.26263	0.08377	0.00438	0.00674	0.00147	15.83908
335			3.34000	22.23448	10.36361	10.69060	-0.00339	-0.00080	0.00398	-0.00011	0.00001	-0.00013	114.23986	10.43526	-20.64714	-0.13729	-0.02572	0.00970	-0.00261	-0.00057	-0.00020	55.09528	3.09293	2.50762	-0.10733	0.01922	0.02456	-0.00355	0.00037	-0.00058	9.52341	-4.86220	11.60345	0.74330	0.13110	0.07782	0.01476	0.00114	-0.01256	2.67745	-4.38673	-24.01798	-0.28764	0.26547	0.08410	0.00362	0.00015	0.00276	15.87959
336			3.35000	22.21282	10.37478	10.70297	-0.00341	-0.00081	0.00401	-0.00011	0.00001	-0.00009	114.23064	10.44947	-20.65194	-0.13704	-0.02573	0.00985	-0.00116	-0.00037	-0.00017	55.07708	3.09682	2.52556	-0.10836	0.01945	0.02492	-0.00278	0.00042	-0.00052	9.52239	-4.85145	11.70048	0.74190	0.12983	0.07773	0.00938	0.00140	-0.01395	2.68574	-4.37785	-24.04123	-0.28810	0.26634	0.08392	0.00311	-0.00803	0.00435	15.91531
337			3.36000	22.19337	10.38511	10.71047	-0.00342	-0.00081	0.00402	-0.00010	0.00001	-0.00006	114.22882	10.45975	-20.65438	-0.13659	-0.02567	0.00991	0.00050	-0.00023	-0.00012	55.06408	3.09839	2.54132	-0.10920	0.01958	0.02528	-0.00179	0.00036	-0.00031	9.52630	-4.84032	11.80906	0.74031	0.12858	0.07760	0.00459	0.00183	-0.01553	2.69423	-4.34945	-24.07580	-0.28785	0.26763	0.08351	0.00285	-0.01727	0.00613	15.94814
338			3.37000	22.17678	10.39324	10.71471	-0.00342	-0.00080	0.00401	-0.00009	0.00001	-0.00004	114.23418	10.46590	-20.65568	-0.13590	-0.02556	0.00991	0.00201	-0.00012	-0.00005	55.05690	3.09627	2.55091	-0.10968	0.01967	0.02558	-0.00078	0.00024	0.00004	9.53465	-4.82959	11.93015	0.73766	0.12773	0.07728	0.00078	0.00250	-0.01697	2.70320	-4.30003	-24.12198	-0.28623	0.26715	0.08284	0.00242	-0.02668	0.00760	15.97930
339			3.38000	22.16259	10.39843	10.71760	-0.00342	-0.00080	0.00399	-0.00008	0.00000	-0.00003	114.24528	10.46776	-20.65694	-0.13513	-0.02543	0.00985	0.00317	-0.00006	0.00002	55.05531	3.08891	2.55202	-0.10997	0.01970	0.02577	0.00009	0.00011	0.00047	9.54636	-4.82080	12.06178	0.73375	0.12286	0.07573	-0.00112	0.00325	-0.01758	2.71138	-4.23019	-24.17565	-0.28363	0.26177	0.08095	0.00108	-0.03477	0.00812	16.00889
340			3.39000	22.15026	10.39998	10.72108	-0.00342	-0.00080	0.00395	-0.00006	-0.00000	-0.00003	114.26043	10.46543	-20.65907	-0.13456	-0.02535	0.00979	0.00402	-0.00002	0.00008	55.05820	3.07528	2.54434	-0.10995	0.01984	0.02597	0.00076	0.00002	0.00092	9.55894	-4.81536	12.19840	0.72942	0.11670	0.07504	0.00040	0.00383	-0.01751	2.71553	-4.14255	-24.22984	-0.28219	0.26220	0.07939	-0.00189	-0.04200	0.00765	16.03540
341			3.40000	22.13960	10.39734	10.72610	-0.00340	-0.00079	0.00390	-0.00005	-0.00001	-0.00002	114.27868	10.45941	-20.66167	-0.13424	-0.02533	0.00973	0.00465	0.00006	0.00013	55.06443	3.05499	2.52969	-0.10961	0.02007	0.02610	0.00123	-0.00000	0.00131	9.56847	-4.81349	12.33270	0.72577	0.11542	0.07640	0.00594	0.00414	-0.01716	2.71106	-4.04163	-24.27756	-0.27946	0.27246	0.07927	-0.00657	-0.04857	0.00661	16.05645
342			3.41000	22.13019	10.39119	10.73237	-0.00338	-0.00079	0.00387	-0.00005	-0.00001	-0.00002	114.29942	10.45050	-20.66275	-0.13417	-0.02532	0.00964	0.00504	0.00021	0.00014	55.07287	3.02834	2.51125	-0.10914	0.02007	0.02592	0.00150	0.00004	0.00157	9.57151	-4.81308	12.45989	0.72402	0.11623	0.07752	0.01423	0.00386	-0.01657	2.69467	-3.93397	-24.31584	-0.27757	0.27945	0.07939	-0.01202	-0.05144	0.00560	16.06989
343			3.42000	22.12156	10.38381	10.73880	-0.00334	-0.00079	0.00383	-0.00004	-0.00001	-0.00002	114.32198	10.43986	-20.66005	-0.13408	-0.02524	0.00942	0.00517	0.00039	0.00013	55.08221	2.99663	2.49195	-0.10853	0.01965	0.02537	0.00154	0.00013	0.00167	9.56682	-4.81027	12.58148	0.72216	0.11585	0.07811	0.02339	0.00287	-0.01651	2.66631	-3.82712	-24.34861	-0.27691	0.28333	0.07938	-0.01707	-0.05008	0.00553	16.07523
344			3.43000	22.11332	10.37772	10.74482	-0.00332	-0.00078	0.00379	-0.00004	-0.00001	-0.00002	114.34541	10.42922	-20.65292	-0.13390	-0.02509	0.00910	0.00508	0.00053	0.00009	55.09111	2.96198	2.47420	-0.10812	0.01888	0.02456	0.00134	0.00022	0.00162	9.55490	-4.80080	12.70438	0.72054	0.11405	0.07784	0.03299	0.00130	-0.01737	2.62873	-3.72794	-24.38629	-0.27634	0.28509	0.07877	-0.02099	-0.04510	0.00693	16.07395
345			3.44000	22.10561	10.37425	10.75018	-0.00329	-0.00078	0.00375	-0.00004	-0.00001	-0.00002	114.36867	10.41984	-20.64235	-0.13362	-0.02492	0.00879	0.00481	0.00061	0.00005	55.09805	2.92686	2.45948	-0.10773	0.01815	0.02388	0.00089	0.00029	0.00149	9.53573	-4.78070	12.83675	0.71861	0.11131	0.07710	0.04355	-0.00072	-0.01918	2.58528	-3.64143	-24.44117	-0.27509	0.28336	0.07800	-0.02354	-0.03723	0.00969	16.06834
346			3.45000	22.09877	10.37322	10.75443	-0.00327	-0.00077	0.00372	-0.00003	-0.00000	-0.00002	114.39084	10.41229	-20.62966	-0.13330	-0.02476	0.00853	0.00436	0.00063	0.00001	55.10192	2.89281	2.44846	-0.10736	0.01762	0.02347	0.00028	0.00035	0.00135	9.50885	-4.74626	12.98525	0.71576	0.10869	0.07637	0.05515	-0.00311	-0.02172	2.53929	-3.57111	-24.52206	-0.27344	0.27999	0.07742	-0.02465	-0.02751	0.01310	16.06082
347			3.46000	22.09299	10.37404	10.75677	-0.00324	-0.00077	0.00370	-0.00003	0.00000	-0.00001	114.41089	10.40636	-20.61621	-0.13305	-0.02462	0.00829	0.00371	0.00061	-0.00001	55.10197	2.85965	2.44035	-0.10701	0.01725	0.02330	-0.00047	0.00039	0.00129	9.47366	-4.69459	13.15384	0.71152	0.10362	0.07448	0.06732	-0.00554	-0.02420	2.49376	-3.52036	-24.63024	-0.27096	0.27376	0.07586	-0.02454	-0.01648	0.01590	16.05376
348			3.47000	22.08796	10.37616	10.75623	-0.00321	-0.00076	0.00368	-0.00003	0.00000	0.00001	114.42764	10.40149	-20.60276	-0.13296	-0.02452	0.00807	0.00288	0.00060	-0.00002	55.09769	2.82595	2.43322	-0.10653	0.01732	0.02364	-0.00130	0.00043	0.00136	9.42974	-4.62454	13.34367	0.70784	0.09947	0.07280	0.07911	-0.00777	-0.02669	2.45013	-3.49172	-24.75952	-0.27147	0.26899	0.07465	-0.02419	-0.00581	0.01767	16.04841
349			3.48000	22.08303	10.37978	10.75209	-0.00319	-0.00076	0.00368	-0.00004	0.00001	0.00002	114.44064	10.39789	-20.58881	-0.13300	-0.02444	0.00790	0.00204	0.00060	-0.00005	55.08869	2.78954	2.42599	-0.10609	0.01763	0.02420	-0.00219	0.00049	0.00152	9.37790	-4.53750	13.55489	0.70582	0.09822	0.07272	0.08842	-0.00965	-0.02970	2.40817	-3.48402	-24.90069	-0.27230	0.27139	0.07477	-0.02383	0.00292	0.01865	16.04412
350			3.49000	22.07746	10.38595	10.74460	-0.00317	-0.00076	0.00368	-0.00004	0.00001	0.00003	114.45040	10.39587	-20.57387	-0.13307	-0.02432	0.00769	0.00144	0.00058	-0.00007	55.07482	2.74855	2.41814	-0.10570	0.01790	0.02472	-0.00306	0.00058	0.00176	9.32133	-4.43725	13.78848	0.70306	0.09919	0.07274	0.09235	-0.01105	-0.03297	2.36727	-3.49199	-25.04617	-0.26973	0.27644	0.07485	-0.02299	0.00870	0.01909	16.03906
351			3.50000	22.07133	10.39575	10.73612	-0.00319	-0.00075	0.00368	-0.00004	0.00002	0.00001	114.45838	10.39588	-20.55897	-0.13309	-0.02414	0.00736	0.00129	0.00048	-0.00008	55.05631	2.70165	2.40967	-0.10549	0.01773	0.02487	-0.00385	0.00065	0.00200	9.26548	-4.32747	14.04819	0.70016	0.09965	0.07263	0.08995	-0.01190	-0.03674	2.32839	-3.50796	-25.19469	-0.26724	0.27817	0.07505	-0.02146	0.01109	0.01988	16.03168
352			3.51000	22.06587	10.40867	10.73109	-0.00321	-0.00075	0.00367	-0.00003	0.00002	-0.00002	114.46627	10.39813	-20.54738	-0.13311	-0.02402	0.00709	0.00147	0.00027	-0.00008	55.03389	2.64892	2.39984	-0.10539	0.01729	0.02460	-0.00450	0.00067	0.00221	9.21566	-4.20895	14.34015	0.69793	0.10003	0.07244	0.08284	-0.01269	-0.04116	2.29396	-3.52529	-25.35192	-0.26627	0.27825	0.07526	-0.01901	0.01093	0.02163	16.02172
353			3.52000	22.06220	10.42211	10.73268	-0.00324	-0.00074	0.00364	-0.00001	0.00001	-0.00006	114.47417	10.40201	-20.54152	-0.13313	-0.02408	0.00706	0.00149	0.00005	-0.00006	55.00847	2.59183	2.38699	-0.10541	0.01688	0.02403	-0.00499	0.00061	0.00236	9.17495	-4.07972	14.66937	0.69596	0.10033	0.07199	0.07349	-0.01375	-0.04565	2.26693	-3.53972	-25.52624	-0.26593	0.27560	0.07527	-0.01553	0.00899	0.02412	16.01025
354			3.53000	22.06009	10.43383	10.74015	-0.00325	-0.00075	0.00361	-0.00000	0.00001	-0.00008	114.48024	10.40562	-20.54102	-0.13319	-0.02420	0.00715	0.00101	-0.00010	-0.00002	54.98103	2.53302	2.36919	-0.10569	0.01626	0.02305	-0.00536	0.00045	0.00240	9.14392	-3.93811	15.03433	0.69317	0.09901	0.07095	0.06367	-0.01481	-0.04887	2.24982	-3.54806	-25.72100	-0.26340	0.26987	0.07453	-0.01097	0.00543	0.02614	15.99920
355			3.54000	22.05818	10.44412	10.75094	-0.00325	-0.00075	0.00359	-0.00000	0.00001	-0.00009	114.48229	10.40628	-20.54477	-0.13336	-0.02424	0.00704	0.00025	-0.00021	0.00005	54.95225	2.47595	2.34485	-0.10653	0.01514	0.02172	-0.00567	0.00023	0.00229	9.12135	-3.78512	15.42328	0.68847	0.09696	0.06964	0.05450	-0.01571	-0.04990	2.24413	-3.54695	-25.92945	-0.25908	0.26438	0.07319	-0.00587	0.00040	0.02648	15.99031
356			3.55000	22.05556	10.45555	10.76401	-0.00325	-0.00075	0.00358	-0.00000	0.00001	-0.00011	114.48009	10.40184	-20.55369	-0.13352	-0.02410	0.00666	-0.00032	-0.00036	0.00013	54.92240	2.42406	2.31362	-0.10760	0.01380	0.02051	-0.00593	-0.00000	0.00211	9.10483	-3.62468	15.81734	0.68616	0.09431	0.06820	0.04717	-0.01611	-0.04850	2.24952	-3.53352	-26.13619	-0.25686	0.25922	0.07162	-0.00112	-0.00547	0.02475	15.98400
357			3.56000	22.05217	10.47017	10.78040	-0.00325	-0.00075	0.00356	-0.00000	0.00001	-0.00015	114.47498	10.39241	-20.57010	-0.13360	-0.02383	0.00612	-0.00039	-0.00061	0.00020	54.89197	2.37945	2.27681	-0.10876	0.01260	0.01961	-0.00607	-0.00018	0.00190	9.09158	-3.46286	16.19859	0.68490	0.09035	0.06734	0.04213	-0.01558	-0.04566	2.26349	-3.50722	-26.32491	-0.25214	0.25662	0.07027	0.00243	-0.01087	0.02143	15.98013
358			3.57000	22.04826	10.48872	10.80278	-0.00325	-0.00075	0.00354	0.00000	0.00001	-0.00020	114.46899	10.37988	-20.59684	-0.13354	-0.02352	0.00561	0.00009	-0.00100	0.00024	54.86169	2.34239	2.23626	-0.10947	0.01189	0.01918	-0.00605	-0.00029	0.00172	9.07894	-3.30679	16.55477	0.68224	0.08748	0.06692	0.03932	-0.01436	-0.04188	2.28184	-3.47119	-26.48407	-0.24544	0.25832	0.06901	0.00410	-0.01454	0.01716	15.97815
359			3.58000	22.04400	10.51108	10.83433	-0.00326	-0.00075	0.00353	0.00001	0.00001	-0.00026	114.46383	10.36731	-20.63623	-0.13346	-0.02330	0.00529	0.00095	-0.00149	0.00027	54.83200	2.31168	2.19466	-0.10982	0.01174	0.01916	-0.00595	-0.00035	0.00156	9.06484	-3.16394	16.87808	0.67893	0.08646	0.06708	0.03808	-0.01257	-0.03757	2.29974	-3.43144	-26.60763	-0.24166	0.26403	0.06822	0.00387	-0.01563	0.01268	15.97712
360			3.59000	22.03933	10.53635	10.87738	-0.00327	-0.00075	0.00353	0.00002	0.00001	-0.00033	114.46049	10.35724	-20.68918	-0.13375	-0.02339	0.00542	0.00191	-0.00198	0.00029	54.80289	2.28561	2.15451	-0.10957	0.01249	0.01969	-0.00584	-0.00038	0.00145	9.04841	-3.04115	17.16329	0.67485	0.08754	0.06818	0.03723	-0.01031	-0.03316	2.31280	-3.39485	-26.69463	-0.23807	0.27340	0.06827	0.00202	-0.01403	0.00858	15.97547
361			3.60000	22.03487	10.56131	10.93038	-0.00328	-0.00075	0.00354	0.00004	0.00000	-0.00036	114.45932	10.35111	-20.75229	-0.13446	-0.02388	0.00611	0.00262	-0.00232	0.00032	54.77404	2.26255	2.11767	-0.10877	0.01423	0.02063	-0.00573	-0.00039	0.00137	9.02988	-2.94299	17.40798	0.67066	0.08925	0.06931	0.03602	-0.00763	-0.02850	2.31787	-3.36687	-26.74948	-0.23313	0.27948	0.06869	-0.00078	-0.01001	0.00534	15.97146
362			3.61000	22.03156	10.58121	10.98662	-0.00328	-0.00076	0.00355	0.00004	-0.00001	-0.00034	114.45980	10.34859	-20.81742	-0.13539	-0.02458	0.00712	0.00287	-0.00233	0.00033	54.74524	2.24171	2.08493	-0.10775	0.01644	0.02177	-0.00560	-0.00040	0.00127	9.01011	-2.87036	17.61378	0.66856	0.08971	0.06994	0.03438	-0.00487	-0.02395	2.31409	-3.35024	-26.78206	-0.23088	0.27873	0.06926	-0.00360	-0.00482	0.00351	15.96393
363			3.62000	22.02988	10.59313	11.03692	-0.00326	-0.00077	0.00357	0.00004	-0.00001	-0.00027	114.46159	10.34811	-20.87494	-0.13600	-0.02506	0.00785	0.00277	-0.00200	0.00029	54.71684	2.22382	2.05648	-0.10696	0.01807	0.02265	-0.00543	-0.00039	0.00110	8.98999	-2.82003	17.78625	0.66913	0.09167	0.07069	0.03255	-0.00271	-0.02020	2.30335	-3.34472	-26.80676	-0.23044	0.27473	0.07042	-0.00554	-0.00016	0.00336	15.95304
364			3.63000	22.02919	10.59896	11.07569	-0.00324	-0.00078	0.00359	0.00003	-0.00001	-0.00020	114.46473	10.34811	-20.91971	-0.13611	-0.02514	0.00805	0.00264	-0.00153	0.00023	54.68910	2.21047	2.03237	-0.10657	0.01873	0.02319	-0.00519	-0.00040	0.00087	8.97009	-2.78566	17.93225	0.67200	0.09403	0.07146	0.03083	-0.00142	-0.01731	2.28971	-3.34736	-26.83682	-0.23107	0.26838	0.07189	-0.00602	0.00267	0.00457	15.93979
365			3.64000	22.02812	10.60387	11.10353	-0.00322	-0.00079	0.00361	0.00001	-0.00000	-0.00015	114.46979	10.34765	-20.95301	-0.13584	-0.02509	0.00812	0.00266	-0.00112	0.00018	54.66273	2.20289	2.01199	-0.10628	0.01925	0.02380	-0.00483	-0.00043	0.00063	8.95065	-2.75960	18.05800	0.67454	0.09542	0.07195	0.02925	-0.00111	-0.01515	2.27777	-3.35319	-26.88012	-0.23101	0.26343	0.07293	-0.00495	0.00297	0.00635	15.92581
366			3.65000	22.02523	10.61263	11.12290	-0.00323	-0.00079	0.00362	-0.00001	0.00001	-0.00011	114.47676	10.34572	-20.97773	-0.13561	-0.02518	0.00847	0.00261	-0.00074	0.00017	54.63848	2.20054	1.99389	-0.10549	0.02028	0.02466	-0.00433	-0.00050	0.00047	8.93180	-2.73498	18.16878	0.67648	0.09621	0.07220	0.02780	-0.00164	-0.01366	2.27105	-3.35632	-26.93717	-0.23119	0.26001	0.07357	-0.00272	0.00078	0.00787	15.91255
367			3.66000	22.01946	10.62720	11.13351	-0.00324	-0.00080	0.00364	-0.00004	0.00002	-0.00007	114.48453	10.34056	-20.99393	-0.13523	-0.02524	0.00884	0.00222	-0.00032	0.00018	54.61707	2.20122	1.97628	-0.10470	0.02138	0.02563	-0.00373	-0.00057	0.00044	8.91364	-2.70662	18.26932	0.67610	0.09628	0.07239	0.02643	-0.00277	-0.01281	2.27147	-3.35177	-27.00288	-0.23105	0.25796	0.07393	0.00016	-0.00327	0.00854	15.90094
368			3.67000	22.01035	10.64675	11.13474	-0.00326	-0.00080	0.00365	-0.00006	0.00003	-0.00004	114.49138	10.33062	-21.00117	-0.13454	-0.02498	0.00874	0.00159	0.00004	0.00019	54.59905	2.20222	1.95746	-0.10423	0.02192	0.02652	-0.00307	-0.00061	0.00053	8.89622	-2.67106	18.36418	0.67504	0.09661	0.07235	0.02548	-0.00424	-0.01250	2.27956	-3.33657	-27.06904	-0.23151	0.25762	0.07390	0.00332	-0.00874	0.00811	15.89143
369			3.68000	21.99897	10.66860	11.13016	-0.00327	-0.00079	0.00366	-0.00007	0.00003	-0.00003	114.49654	10.31698	-21.00262	-0.13364	-0.02440	0.00818	0.00120	0.00016	0.00019	54.58486	2.20109	1.93699	-0.10409	0.02176	0.02720	-0.00234	-0.00058	0.00068	8.87913	-2.62632	18.45731	0.67496	0.09691	0.07209	0.02542	-0.00580	-0.01256	2.29515	-3.30792	-27.12715	-0.23123	0.25856	0.07347	0.00658	-0.01593	0.00663	15.88481
370			3.69000	21.98762	10.69005	11.12813	-0.00327	-0.00079	0.00367	-0.00006	0.00002	-0.00007	114.50092	10.30356	-21.00552	-0.13283	-0.02387	0.00765	0.00140	-0.00007	0.00018	54.57484	2.19643	1.91597	-0.10423	0.02137	0.02748	-0.00161	-0.00048	0.00082	8.86160	-2.57246	18.55106	0.67472	0.09522	0.07166	0.02646	-0.00696	-0.01265	2.31796	-3.26188	-27.16965	-0.22863	0.25828	0.07268	0.00943	-0.02451	0.00414	15.88249
371			3.70000	21.97849	10.70983	11.13654	-0.00325	-0.00079	0.00368	-0.00003	0.00002	-0.00013	114.50602	10.29438	-21.01710	-0.13238	-0.02375	0.00771	0.00195	-0.00050	0.00017	54.56871	2.18793	1.89617	-0.10439	0.02148	0.02748	-0.00096	-0.00036	0.00093	8.84258	-2.51241	18.64444	0.67363	0.09233	0.07135	0.02859	-0.00734	-0.01229	2.34591	-3.19663	-27.18799	-0.22549	0.25625	0.07193	0.01102	-0.03261	0.00052	15.88455
372			3.71000	21.97191	10.72740	11.15656	-0.00321	-0.00079	0.00369	-0.00001	0.00001	-0.00017	114.51191	10.29059	-21.03872	-0.13240	-0.02408	0.00832	0.00220	-0.00087	0.00017	54.56575	2.17597	1.87802	-0.10440	0.02218	0.02739	-0.00050	-0.00026	0.00102	8.82091	-2.45208	18.73220	0.67353	0.08890	0.07108	0.03179	-0.00681	-0.01096	2.37410	-3.11586	-27.17192	-0.22463	0.25343	0.07125	0.01064	-0.03800	-0.00432	15.88867
373			3.72000	21.96660	10.74245	11.18225	-0.00317	-0.00079	0.00370	-0.00000	0.00000	-0.00018	114.51654	10.29056	-21.06497	-0.13278	-0.02455	0.00902	0.00164	-0.00096	0.00015	54.56461	2.16096	1.86029	-0.10422	0.02301	0.02734	-0.00033	-0.00022	0.00113	8.79541	-2.39861	18.80571	0.67370	0.08583	0.07172	0.03570	-0.00555	-0.00863	2.39608	-3.02785	-27.11134	-0.22442	0.25409	0.07127	0.00819	-0.04008	-0.01003	15.89120
374			3.73000	21.96092	10.75457	11.20584	-0.00314	-0.00078	0.00370	-0.00001	0.00000	-0.00014	114.51716	10.29193	-21.08830	-0.13332	-0.02490	0.00943	0.00029	-0.00077	0.00011	54.56354	2.14366	1.84172	-0.10396	0.02341	0.02715	-0.00051	-0.00021	0.00121	8.76545	-2.35773	18.85718	0.67332	0.08515	0.07335	0.03946	-0.00401	-0.00562	2.40703	-2.94198	-27.00307	-0.22360	0.26139	0.07202	0.00444	-0.03928	-0.01566	15.88904
375			3.74000	21.95430	10.76334	11.22176	-0.00313	-0.00078	0.00371	-0.00003	0.00000	-0.00008	114.51218	10.29281	-21.10335	-0.13379	-0.02504	0.00950	-0.00144	-0.00040	0.00007	54.56037	2.12541	1.82214	-0.10361	0.02330	0.02684	-0.00102	-0.00024	0.00123	8.73151	-2.33185	18.88432	0.67435	0.08776	0.07582	0.04216	-0.00250	-0.00255	2.40569	-2.86627	-26.85476	-0.22301	0.27120	0.07373	0.00071	-0.03520	-0.02019	15.88068
376			3.75000	21.94677	10.76835	11.22824	-0.00313	-0.00078	0.00373	-0.00004	0.00000	-0.00002	114.50115	10.29224	-21.10871	-0.13420	-0.02500	0.00935	-0.00311	-0.00004	0.00003	54.55370	2.10778	1.80183	-0.10327	0.02280	0.02633	-0.00165	-0.00030	0.00118	8.69516	-2.31961	18.89037	0.67381	0.08818	0.07711	0.04288	-0.00116	-0.00008	2.39465	-2.80656	-26.68291	-0.22139	0.27526	0.07469	-0.00190	-0.02753	-0.02225	15.86693
377			3.76000	21.93885	10.76974	11.22666	-0.00313	-0.00078	0.00374	-0.00005	0.00000	0.00002	114.48502	10.28976	-21.10661	-0.13452	-0.02485	0.00906	-0.00427	0.00020	0.00002	54.54361	2.09205	1.78012	-0.10292	0.02222	0.02592	-0.00214	-0.00039	0.00113	8.65854	-2.31682	18.88320	0.67435	0.08795	0.07805	0.04170	-0.00034	0.00107	2.37885	-2.76601	-26.50843	-0.22199	0.27493	0.07577	-0.00288	-0.01782	-0.02162	15.85027
378			3.77000	21.93144	10.76839	11.22087	-0.00314	-0.00078	0.00375	-0.00004	0.00000	0.00004	114.46613	10.28591	-21.10132	-0.13485	-0.02468	0.00871	-0.00461	0.00025	0.00002	54.53156	2.07904	1.75639	-0.10247	0.02192	0.02587	-0.00231	-0.00050	0.00106	8.62364	-2.31757	18.87413	0.67591	0.08950	0.07907	0.03918	-0.00017	0.00068	2.36385	-2.74593	-26.35273	-0.22542	0.27403	0.07715	-0.00218	-0.00738	-0.01862	15.83405
379			3.78000	21.92553	10.76584	11.21548	-0.00314	-0.00077	0.00374	-0.00003	-0.00000	0.00003	114.44762	10.28239	-21.09688	-0.13520	-0.02465	0.00857	-0.00412	0.00018	0.00001	54.51959	2.06902	1.73155	-0.10193	0.02214	0.02616	-0.00213	-0.00057	0.00097	8.59171	-2.31618	18.87315	0.67779	0.09027	0.07948	0.03600	-0.00050	-0.00075	2.35444	-2.74660	-26.23054	-0.22858	0.27044	0.07805	-0.00009	0.00303	-0.01435	15.82138
380			3.79000	21.92208	10.76368	11.21252	-0.00313	-0.00077	0.00373	-0.00001	-0.00000	0.00002	114.43252	10.28073	-21.09413	-0.13550	-0.02481	0.00873	-0.00320	0.00013	-0.00001	54.50936	2.06154	1.70765	-0.10118	0.02273	0.02647	-0.00172	-0.00057	0.00085	8.56317	-2.30973	18.88384	0.68010	0.09031	0.07942	0.03265	-0.00107	-0.00239	2.35334	-2.76740	-26.14258	-0.23025	0.26549	0.07850	0.00277	0.01257	-0.01056	15.81406
381			3.80000	21.92145	10.76293	11.21004	-0.00312	-0.00077	0.00372	-0.00000	0.00000	0.00002	114.42172	10.28106	-21.09059	-0.13559	-0.02501	0.00904	-0.00238	0.00020	-0.00004	54.50177	2.05577	1.68668	-0.10035	0.02327	0.02656	-0.00118	-0.00051	0.00072	8.53799	-2.29762	18.90532	0.68114	0.09018	0.07896	0.02934	-0.00167	-0.00378	2.36087	-2.80714	-26.07862	-0.23109	0.26163	0.07846	0.00542	0.02090	-0.00832	15.81248
382			3.81000	21.92338	10.76354	11.20466	-0.00311	-0.00076	0.00371	0.00001	0.00000	0.00004	114.41439	10.28202	-21.08315	-0.13542	-0.02509	0.00922	-0.00189	0.00038	-0.00008	54.49721	2.05076	1.66935	-0.09960	0.02350	0.02653	-0.00062	-0.00040	0.00061	8.51586	-2.28065	18.93501	0.68138	0.08977	0.07836	0.02637	-0.00218	-0.00479	2.37445	-2.86387	-26.02477	-0.23130	0.25802	0.07826	0.00695	0.02736	-0.00765	15.81511
383			3.82000	21.92742	10.76435	11.19479	-0.00308	-0.00075	0.00372	0.00001	0.00001	0.00007	114.40936	10.28230	-21.07043	-0.13515	-0.02500	0.00917	-0.00165	0.00060	-0.00010	54.49579	2.04578	1.65564	-0.09890	0.02350	0.02661	-0.00002	-0.00027	0.00052	8.49623	-2.25979	18.97049	0.68077	0.08980	0.07804	0.02389	-0.00261	-0.00548	2.38993	-2.93319	-25.97161	-0.23085	0.25606	0.07827	0.00697	0.03083	-0.00776	15.81897
384			3.83000	21.93303	10.76312	11.18137	-0.00304	-0.00074	0.00372	0.00002	0.00000	0.00009	114.40583	10.28164	-21.05275	-0.13486	-0.02476	0.00887	-0.00152	0.00074	-0.00011	54.49781	2.04023	1.64547	-0.09835	0.02313	0.02664	0.00059	-0.00014	0.00046	8.47859	-2.23580	19.00969	0.67995	0.09033	0.07770	0.02178	-0.00301	-0.00590	2.40350	-3.00647	-25.91692	-0.22992	0.25587	0.07817	0.00585	0.03011	-0.00781	15.82088
385			3.84000	21.93951	10.75809	11.16802	-0.00299	-0.00074	0.00373	0.00002	-0.00000	0.00008	114.40319	10.28090	-21.03286	-0.13460	-0.02443	0.00840	-0.00140	0.00071	-0.00010	54.50331	2.03378	1.63841	-0.09786	0.02212	0.02619	0.00115	-0.00005	0.00042	8.46267	-2.20926	19.05092	0.68085	0.09152	0.07747	0.01985	-0.00336	-0.00606	2.41335	-3.07273	-25.86266	-0.22999	0.25560	0.07822	0.00433	0.02517	-0.00757	15.81903
386			3.85000	21.94582	10.74857	11.16014	-0.00295	-0.00073	0.00373	0.00003	-0.00001	0.00005	114.40045	10.28089	-21.01613	-0.13455	-0.02420	0.00800	-0.00136	0.00048	-0.00008	54.51169	2.02669	1.63255	-0.09740	0.02085	0.02537	0.00152	-0.00005	0.00043	8.44835	-2.18097	19.09219	0.68154	0.09255	0.07733	0.01799	-0.00361	-0.00592	2.41937	-3.12390	-25.81076	-0.23052	0.25484	0.07835	0.00291	0.01789	-0.00711	15.81309
387			3.86000	21.95053	10.73527	11.16153	-0.00291	-0.00074	0.00372	0.00002	-0.00002	0.00000	114.39614	10.28131	-21.00731	-0.13484	-0.02425	0.00791	-0.00156	0.00019	-0.00002	54.52161	2.01953	1.62507	-0.09689	0.01980	0.02434	0.00158	-0.00014	0.00048	8.43548	-2.15211	19.13118	0.67964	0.09204	0.07695	0.01603	-0.00361	-0.00537	2.42234	-3.15751	-25.76208	-0.23013	0.25351	0.07809	0.00188	0.01045	-0.00656	15.80382
388			3.87000	21.95201	10.72107	11.17043	-0.00287	-0.00074	0.00370	0.00001	-0.00002	-0.00003	114.38891	10.27965	-21.00653	-0.13534	-0.02445	0.00797	-0.00200	0.00002	0.00006	54.53113	2.01312	1.61276	-0.09650	0.01912	0.02347	0.00133	-0.00031	0.00055	8.42405	-2.12472	19.16469	0.67796	0.09094	0.07665	0.01363	-0.00323	-0.00427	2.42352	-3.17518	-25.71638	-0.23027	0.25180	0.07786	0.00129	0.00437	-0.00613	15.79231
389			3.88000	21.94937	10.71012	11.18132	-0.00286	-0.00074	0.00366	-0.00001	-0.00001	-0.00004	114.37873	10.27310	-21.00997	-0.13576	-0.02456	0.00788	-0.00244	0.00004	0.00013	54.53843	2.00857	1.59446	-0.09634	0.01870	0.02302	0.00082	-0.00048	0.00057	8.41457	-2.10243	19.18846	0.67630	0.08973	0.07638	0.01009	-0.00229	-0.00254	2.42382	-3.18117	-25.67266	-0.22962	0.24996	0.07757	0.00088	0.00049	-0.00584	15.77925
390			3.89000	21.94322	10.70511	11.18900	-0.00287	-0.00074	0.00362	-0.00003	-0.00001	-0.00002	114.36721	10.26091	-21.01287	-0.13598	-0.02451	0.00756	-0.00257	0.00022	0.00018	54.54229	2.00712	1.57234	-0.09645	0.01828	0.02279	0.00024	-0.00059	0.00049	8.40819	-2.09024	19.19808	0.67396	0.08955	0.07643	0.00506	-0.00074	-0.00019	2.42314	-3.18108	-25.63016	-0.22924	0.24971	0.07752	0.00023	-0.00078	-0.00564	15.76427
391			3.90000	21.93558	10.70546	11.19082	-0.00289	-0.00073	0.00357	-0.00004	0.00000	0.00000	114.35672	10.24423	-21.01196	-0.13590	-0.02431	0.00712	-0.00225	0.00044	0.00019	54.54280	2.00975	1.54991	-0.09679	0.01772	0.02258	-0.00025	-0.00063	0.00033	8.40602	-2.09264	19.18996	0.67152	0.09005	0.07646	-0.00081	0.00121	0.00255	2.42034	-3.18110	-25.58914	-0.22791	0.24976	0.07745	-0.00100	0.00068	-0.00534	15.74654
392			3.91000	21.92883	10.70902	11.18700	-0.00291	-0.00073	0.00352	-0.00003	0.00001	0.00002	114.34942	10.22496	-21.00648	-0.13556	-0.02402	0.00666	-0.00147	0.00061	0.00018	54.54083	2.01681	1.52948	-0.09723	0.01703	0.02226	-0.00057	-0.00062	0.00014	8.40827	-2.11100	19.16254	0.66984	0.09123	0.07599	-0.00632	0.00312	0.00530	2.41375	-3.18754	-25.55119	-0.22722	0.24757	0.07714	-0.00289	0.00465	-0.00477	15.72512
393			3.92000	21.92453	10.71518	11.17964	-0.00292	-0.00072	0.00347	-0.00002	0.00001	0.00003	114.34682	10.20461	-20.99794	-0.13509	-0.02371	0.00626	-0.00031	0.00067	0.00016	54.53737	2.02807	1.51170	-0.09765	0.01647	0.02208	-0.00072	-0.00060	-0.00005	8.41412	-2.14311	19.11665	0.66959	0.09293	0.07599	-0.01049	0.00465	0.00774	2.40188	-3.20561	-25.51914	-0.22805	0.24374	0.07760	-0.00515	0.00982	-0.00378	15.69903
394			3.93000	21.92327	10.72492	11.17136	-0.00294	-0.00072	0.00343	-0.00001	0.00002	0.00002	114.34995	10.18452	-20.98874	-0.13463	-0.02342	0.00590	0.00105	0.00064	0.00014	54.53350	2.04335	1.49688	-0.09802	0.01610	0.02212	-0.00068	-0.00058	-0.00025	8.42219	-2.18479	19.05535	0.67167	0.09560	0.07614	-0.01303	0.00569	0.00966	2.38487	-3.23601	-25.49732	-0.23060	0.23940	0.07845	-0.00708	0.01399	-0.00217	15.66826
395			3.94000	21.92500	10.73788	11.16435	-0.00298	-0.00072	0.00340	0.00001	0.00002	-0.00000	114.35876	10.16611	-20.98094	-0.13415	-0.02314	0.00555	0.00231	0.00050	0.00013	54.53033	2.06245	1.48594	-0.09843	0.01584	0.02233	-0.00047	-0.00052	-0.00047	8.43123	-2.23183	18.98278	0.67475	0.09732	0.07607	-0.01400	0.00617	0.01090	2.36506	-3.27385	-25.49017	-0.23309	0.23496	0.07909	-0.00798	0.01600	-0.00017	15.63428
396			3.95000	21.92908	10.75172	11.16067	-0.00302	-0.00072	0.00338	0.00002	0.00002	-0.00002	114.37185	10.15062	-20.97658	-0.13353	-0.02284	0.00525	0.00323	0.00028	0.00011	54.52868	2.08482	1.48008	-0.09882	0.01574	0.02275	-0.00012	-0.00043	-0.00068	8.44004	-2.28069	18.90341	0.67736	0.09837	0.07598	-0.01349	0.00618	0.01150	2.34568	-3.31409	-25.49807	-0.23425	0.23128	0.07960	-0.00761	0.01692	0.00149	15.59967
397			3.96000	21.93462	10.76303	11.16279	-0.00304	-0.00072	0.00336	0.00004	0.00001	-0.00005	114.38702	10.13894	-20.97787	-0.13298	-0.02264	0.00507	0.00375	-0.00000	0.00010	54.52913	2.10845	1.48001	-0.09913	0.01570	0.02314	0.00034	-0.00032	-0.00080	8.44764	-2.32853	18.82159	0.67913	0.09977	0.07606	-0.01175	0.00588	0.01152	2.32927	-3.35673	-25.51506	-0.23485	0.23006	0.08008	-0.00636	0.01844	0.00221	15.56767
398			3.97000	21.94083	10.76955	11.17197	-0.00303	-0.00072	0.00333	0.00004	-0.00000	-0.00007	114.40247	10.13057	-20.98609	-0.13283	-0.02264	0.00506	0.00387	-0.00026	0.00010	54.53244	2.13046	1.48432	-0.09900	0.01571	0.02336	0.00087	-0.00020	-0.00079	8.45329	-2.37300	18.74146	0.67987	0.10186	0.07595	-0.00919	0.00535	0.01093	2.31671	-3.40459	-25.53344	-0.23540	0.23180	0.08018	-0.00500	0.02087	0.00220	15.54060
399			3.98000	21.94694	10.77118	11.18625	-0.00300	-0.00073	0.00330	0.00004	-0.00001	-0.00008	114.41658	10.12386	-20.99966	-0.13306	-0.02275	0.00508	0.00354	-0.00040	0.00011	54.53882	2.14838	1.49057	-0.09861	0.01566	0.02339	0.00132	-0.00010	-0.00067	8.45673	-2.41233	18.66712	0.67888	0.10409	0.07555	-0.00645	0.00466	0.00982	2.30702	-3.45856	-25.55066	-0.23446	0.23422	0.07987	-0.00420	0.02324	0.00220	15.51852
400			3.99000	21.95189	10.77004	11.20149	-0.00295	-0.00073	0.00327	0.00003	-0.00001	-0.00007	114.42796	10.11720	-21.01475	-0.13342	-0.02288	0.00504	0.00283	-0.00038	0.00010	54.54730	2.16149	1.49724	-0.09814	0.01564	0.02346	0.00155	-0.00002	-0.00053	8.45829	-2.44567	18.60155	0.67822	0.10574	0.07530	-0.00424	0.00391	0.00856	2.29837	-3.51691	-25.56962	-0.23408	0.23604	0.07973	-0.00419	0.02471	0.00270	15.49920
401			4.00000	21.95454	10.76991	11.21397	-0.00290	-0.00073	0.00324	0.00002	-0.00000	-0.00006	114.43606	10.11037	-21.02710	-0.13372	-0.02293	0.00489	0.00191	-0.00023	0.00008	54.55637	2.17019	1.50452	-0.09786	0.01544	0.02347	0.00153	0.00006	-0.00041	8.45866	-2.47345	18.54444	0.67908	0.10824	0.07513	-0.00295	0.00333	0.00764	2.28918	-3.57688	-25.59432	-0.23624	0.23832	0.07975	-0.00487	0.02500	0.00362	15.47968
402			4.01000	21.95452	10.77356	11.22157	-0.00290	-0.00073	0.00321	0.00000	0.00000	-0.00004	114.44108	10.10395	-21.03347	-0.13393	-0.02289	0.00463	0.00089	0.00000	0.00006	54.56469	2.17533	1.51268	-0.09789	0.01476	0.02310	0.00128	0.00011	-0.00032	8.45851	-2.49767	18.49143	0.68060	0.11174	0.07528	-0.00245	0.00304	0.00743	2.27829	-3.63496	-25.62654	-0.23725	0.23934	0.08014	-0.00595	0.02372	0.00475	15.45768
403			4.02000	21.95299	10.78005	11.22357	-0.00292	-0.00072	0.00319	-0.00001	0.00001	-0.00001	114.44270	10.09779	-21.03269	-0.13398	-0.02277	0.00431	-0.00021	0.00025	0.00003	54.57072	2.17825	1.52052	-0.09833	0.01381	0.02254	0.00080	0.00010	-0.00025	8.45811	-2.52088	18.43708	0.68096	0.11565	0.07561	-0.00224	0.00303	0.00795	2.26504	-3.68764	-25.66691	-0.23779	0.23895	0.08079	-0.00719	0.02110	0.00587	15.43170
404			4.03000	21.95189	10.78565	11.22039	-0.00295	-0.00072	0.00317	-0.00001	0.00001	0.00002	114.44067	10.09125	-21.02547	-0.13371	-0.02259	0.00404	-0.00124	0.00044	0.00002	54.57349	2.18076	1.52689	-0.09890	0.01305	0.02210	0.00022	0.00007	-0.00023	8.45723	-2.54514	18.37656	0.68097	0.11793	0.07581	-0.00185	0.00327	0.00916	2.24924	-3.73277	-25.71394	-0.23875	0.23649	0.08140	-0.00836	0.01774	0.00642	15.40112
405			4.04000	21.95227	10.78777	11.21388	-0.00296	-0.00072	0.00317	-0.00000	0.00000	0.00003	114.43531	10.08415	-21.01431	-0.13329	-0.02239	0.00387	-0.00204	0.00052	0.00001	54.57280	2.18470	1.53217	-0.09939	0.01262	0.02188	-0.00032	0.00003	-0.00028	8.45533	-2.57267	18.30464	0.68172	0.11949	0.07561	-0.00110	0.00371	0.01090	2.23103	-3.76998	-25.76086	-0.23933	0.23300	0.08166	-0.00917	0.01423	0.00590	15.36637
406			4.05000	21.95351	10.78665	11.20659	-0.00294	-0.00072	0.00317	-0.00000	0.00000	0.00004	114.42712	10.07680	-21.00259	-0.13301	-0.02227	0.00382	-0.00261	0.00049	0.00002	54.56938	2.19115	1.53740	-0.09975	0.01244	0.02171	-0.00067	-0.00000	-0.00036	8.45196	-2.60464	18.21822	0.68333	0.12104	0.07568	0.00002	0.00413	0.01270	2.21096	-3.79949	-25.79955	-0.23988	0.22971	0.08223	-0.00948	0.01098	0.00446	15.32889
407			4.06000	21.95408	10.78520	11.19997	-0.00293	-0.00073	0.00318	-0.00001	0.00000	0.00003	114.41653	10.06940	-20.99293	-0.13312	-0.02229	0.00390	-0.00311	0.00041	0.00002	54.56470	2.20028	1.54282	-0.09994	0.01266	0.02181	-0.00077	-0.00003	-0.00044	8.44692	-2.63963	18.11997	0.68563	0.12297	0.07559	0.00142	0.00427	0.01379	2.19001	-3.82230	-25.82520	-0.24130	0.22732	0.08266	-0.00926	0.00850	0.00247	15.29086
408			4.07000	21.95245	10.78673	11.19353	-0.00294	-0.00073	0.00321	-0.00002	0.00001	0.00003	114.40337	10.06277	-20.98551	-0.13343	-0.02240	0.00409	-0.00364	0.00034	0.00002	54.56011	2.21159	1.54842	-0.10021	0.01333	0.02224	-0.00059	-0.00005	-0.00050	8.44034	-2.67470	18.01703	0.68582	0.12411	0.07518	0.00280	0.00407	0.01380	2.16938	-3.84098	-25.83550	-0.24115	0.22753	0.08247	-0.00850	0.00694	0.00034	15.25467
409			4.08000	21.94835	10.79235	11.18602	-0.00298	-0.00074	0.00323	-0.00003	0.00001	0.00003	114.38779	10.05843	-20.97876	-0.13373	-0.02253	0.00435	-0.00417	0.00030	-0.00001	54.55751	2.22380	1.55457	-0.10059	0.01430	0.02291	-0.00012	-0.00003	-0.00055	8.43278	-2.70765	17.91714	0.68492	0.12312	0.07488	0.00386	0.00368	0.01299	2.15000	-3.85706	-25.83121	-0.24039	0.22794	0.08224	-0.00762	0.00542	-0.00142	15.22266
410			4.09000	21.94290	10.80017	11.17658	-0.00304	-0.00074	0.00326	-0.00004	0.00001	0.00004	114.37024	10.05833	-20.97068	-0.13400	-0.02268	0.00467	-0.00464	0.00029	-0.00005	54.55816	2.23533	1.56235	-0.10075	0.01528	0.02353	0.00052	0.00004	-0.00058	8.42482	-2.73777	17.82526	0.68372	0.12292	0.07481	0.00460	0.00341	0.01180	2.13181	-3.86896	-25.81670	-0.24036	0.23002	0.08212	-0.00703	0.00320	-0.00255	15.19520
411			4.10000	21.93739	10.80814	11.16496	-0.00307	-0.00074	0.00328	-0.00004	0.00002	0.00005	114.35148	10.06409	-20.95966	-0.13427	-0.02286	0.00498	-0.00504	0.00032	-0.00012	54.56273	2.24495	1.57322	-0.10064	0.01583	0.02368	0.00120	0.00015	-0.00058	8.41675	-2.76557	17.74275	0.68232	0.12249	0.07453	0.00517	0.00330	0.01063	2.11411	-3.87432	-25.79618	-0.23988	0.23242	0.08170	-0.00671	0.00054	-0.00337	15.17173
412			4.11000	21.93231	10.81556	11.15089	-0.00307	-0.00074	0.00330	-0.00004	0.00002	0.00006	114.33183	10.07577	-20.94454	-0.13457	-0.02302	0.00522	-0.00545	0.00039	-0.00018	54.57083	2.25218	1.58736	-0.10031	0.01571	0.02325	0.00174	0.00024	-0.00056	8.40856	-2.79227	17.66790	0.67942	0.12109	0.07405	0.00569	0.00337	0.00978	2.09655	-3.87337	-25.76943	-0.23769	0.23526	0.08087	-0.00643	-0.00150	-0.00432	15.15205
413			4.12000	21.92726	10.82287	11.13469	-0.00305	-0.00074	0.00332	-0.00004	0.00002	0.00007	114.31109	10.09156	-20.92546	-0.13483	-0.02309	0.00527	-0.00587	0.00044	-0.00021	54.58145	2.25724	1.60340	-0.10010	0.01483	0.02226	0.00206	0.00027	-0.00050	8.40008	-2.81924	17.59760	0.67649	0.12137	0.07388	0.00615	0.00364	0.00941	2.07895	-3.86925	-25.73459	-0.23669	0.23839	0.08045	-0.00646	-0.00183	-0.00545	15.13637
414			4.13000	21.92169	10.83039	11.11802	-0.00303	-0.00073	0.00334	-0.00005	0.00002	0.00007	114.28886	10.10870	-20.90498	-0.13511	-0.02305	0.00512	-0.00615	0.00041	-0.00020	54.59320	2.26128	1.61920	-0.09993	0.01359	0.02115	0.00218	0.00022	-0.00045	8.39128	-2.84754	17.52840	0.67455	0.12239	0.07387	0.00638	0.00400	0.00947	2.06001	-3.86740	-25.69130	-0.23634	0.23990	0.08038	-0.00728	0.00032	-0.00651	15.12357
415			4.14000	21.91562	10.83739	11.10404	-0.00301	-0.00072	0.00337	-0.00004	0.00001	0.00004	114.26560	10.12505	-20.88758	-0.13536	-0.02293	0.00485	-0.00604	0.00022	-0.00017	54.60534	2.26619	1.63285	-0.09976	0.01260	0.02050	0.00219	0.00014	-0.00043	8.38229	-2.87771	17.45755	0.67341	0.12298	0.07395	0.00619	0.00439	0.00988	2.03739	-3.87412	-25.64174	-0.23626	0.23918	0.08062	-0.00903	0.00468	-0.00721	15.11127
416			4.15000	21.90966	10.84280	11.09692	-0.00299	-0.00072	0.00341	-0.00003	0.00001	0.00001	114.24245	10.13994	-20.87816	-0.13574	-0.02295	0.00480	-0.00551	-0.00007	-0.00012	54.61744	2.27356	1.64315	-0.09945	0.01239	0.02042	0.00214	0.00003	-0.00043	8.37344	-2.91028	17.38276	0.67249	0.12318	0.07414	0.00558	0.00480	0.01057	2.00932	-3.89346	-25.58943	-0.23707	0.23719	0.08116	-0.01131	0.00990	-0.00740	15.09720
417			4.16000	21.90440	10.84634	11.09818	-0.00297	-0.00072	0.00345	-0.00002	0.00000	-0.00003	114.22063	10.15298	-20.87863	-0.13627	-0.02322	0.00517	-0.00484	-0.00033	-0.00008	54.62932	2.28421	1.64956	-0.09902	0.01322	0.02089	0.00205	-0.00008	-0.00046	8.36489	-2.94564	17.30222	0.67225	0.12334	0.07400	0.00458	0.00522	0.01141	1.97574	-3.92558	-25.53877	-0.23946	0.23560	0.08150	-0.01349	0.01443	-0.00702	15.08039
418			4.17000	21.89952	10.84836	11.10424	-0.00295	-0.00072	0.00349	-0.00002	-0.00000	-0.00004	114.20046	10.16351	-20.88542	-0.13675	-0.02361	0.00577	-0.00426	-0.00041	-0.00005	54.64075	2.29807	1.65230	-0.09862	0.01462	0.02164	0.00198	-0.00019	-0.00050	8.35699	-2.98399	17.21478	0.67161	0.12373	0.07417	0.00295	0.00562	0.01237	1.93816	-3.96700	-25.49295	-0.24119	0.23552	0.08210	-0.01492	0.01730	-0.00631	15.06087
419			4.18000	21.89412	10.84987	11.10966	-0.00294	-0.00072	0.00353	-0.00003	0.00000	-0.00003	114.18244	10.17097	-20.89279	-0.13698	-0.02390	0.00632	-0.00370	-0.00033	-0.00004	54.65223	2.31436	1.65239	-0.09834	0.01605	0.02245	0.00204	-0.00028	-0.00053	8.35039	-3.02487	17.12049	0.66915	0.12330	0.07450	0.00061	0.00579	0.01323	1.89893	-4.01271	-25.45335	-0.24141	0.23616	0.08274	-0.01524	0.01817	-0.00548	15.03950
420			4.19000	21.88722	10.85257	11.11173	-0.00294	-0.00073	0.00356	-0.00004	0.00000	-0.00001	114.16742	10.17575	-20.89738	-0.13693	-0.02401	0.00669	-0.00301	-0.00019	-0.00003	54.66460	2.33197	1.65166	-0.09813	0.01729	0.02330	0.00227	-0.00030	-0.00059	8.34571	-3.06675	17.02097	0.66462	0.12323	0.07419	-0.00209	0.00564	0.01360	1.86074	-4.05764	-25.41989	-0.24083	0.23903	0.08259	-0.01429	0.01718	-0.00451	15.01784
421			4.20000	21.87856	10.85702	11.11131	-0.00297	-0.00073	0.00358	-0.00005	0.00001	-0.00001	114.15619	10.17953	-20.89897	-0.13678	-0.02397	0.00682	-0.00199	-0.00012	-0.00005	54.67875	2.34964	1.65271	-0.09802	0.01823	0.02417	0.00265	-0.00022	-0.00067	8.34327	-3.10727	16.92002	0.66144	0.12321	0.07361	-0.00463	0.00517	0.01325	1.82672	-4.09707	-25.39336	-0.24072	0.24091	0.08226	-0.01221	0.01442	-0.00332	14.99853
422			4.21000	21.86966	10.86212	11.11187	-0.00299	-0.00072	0.00360	-0.00004	0.00000	-0.00003	114.15038	10.18547	-20.89937	-0.13660	-0.02384	0.00675	-0.00039	-0.00021	-0.00008	54.69527	2.36608	1.65870	-0.09822	0.01867	0.02484	0.00309	-0.00003	-0.00079	8.34303	-3.14427	16.82363	0.65917	0.12156	0.07278	-0.00641	0.00449	0.01208	1.79944	-4.12766	-25.37575	-0.24000	0.24094	0.08165	-0.00945	0.01056	-0.00191	14.98402
423			4.22000	21.86327	10.86642	11.11853	-0.00301	-0.00072	0.00361	-0.00001	-0.00000	-0.00007	114.15236	10.19660	-20.90218	-0.13639	-0.02379	0.00678	0.00174	-0.00043	-0.00013	54.71397	2.38043	1.67217	-0.09841	0.01890	0.02524	0.00342	0.00023	-0.00092	8.34443	-3.17674	16.73769	0.65790	0.12081	0.07238	-0.00692	0.00389	0.01038	1.77981	-4.14811	-25.36810	-0.24008	0.24207	0.08141	-0.00676	0.00656	-0.00052	14.97549
424			4.23000	21.86143	10.86902	11.13404	-0.00300	-0.00073	0.00362	0.00002	-0.00001	-0.00011	114.16322	10.21403	-20.90955	-0.13626	-0.02399	0.00713	0.00374	-0.00066	-0.00018	54.73358	2.39217	1.69428	-0.09833	0.01916	0.02530	0.00344	0.00050	-0.00102	8.34638	-3.20464	16.66613	0.65590	0.11964	0.07188	-0.00587	0.00340	0.00838	1.76673	-4.15893	-25.36943	-0.23831	0.24369	0.08084	-0.00475	0.00288	0.00054	14.97212
425			4.24000	21.86414	10.86888	11.15561	-0.00299	-0.00073	0.00363	0.00004	-0.00001	-0.00012	114.18074	10.23584	-20.91961	-0.13606	-0.02429	0.00762	0.00484	-0.00075	-0.00021	54.75196	2.40088	1.72329	-0.09827	0.01921	0.02497	0.00310	0.00068	-0.00100	8.34756	-3.22835	16.60997	0.65296	0.11872	0.07116	-0.00345	0.00296	0.00638	1.75754	-4.16143	-25.37625	-0.23521	0.24583	0.07988	-0.00373	-0.00026	0.00100	14.97175
426			4.25000	21.86986	10.86535	11.17755	-0.00298	-0.00074	0.00364	0.00005	-0.00002	-0.00010	114.20051	10.25795	-20.92911	-0.13567	-0.02450	0.00801	0.00472	-0.00069	-0.00020	54.76725	2.40621	1.75380	-0.09836	0.01868	0.02415	0.00243	0.00065	-0.00079	8.34694	-3.24786	16.56841	0.65128	0.11726	0.07069	-0.00030	0.00245	0.00454	1.74957	-4.15729	-25.38372	-0.23396	0.24607	0.07934	-0.00346	-0.00284	0.00081	14.97246
427			4.26000	21.87631	10.85940	11.19577	-0.00298	-0.00075	0.00364	0.00005	-0.00001	-0.00008	114.21738	10.27522	-20.93770	-0.13516	-0.02456	0.00822	0.00354	-0.00057	-0.00012	54.77798	2.40848	1.77750	-0.09871	0.01822	0.02355	0.00151	0.00042	-0.00044	8.34416	-3.26271	16.54046	0.65159	0.11624	0.07051	0.00278	0.00182	0.00280	1.74143	-4.14784	-25.38756	-0.23530	0.24551	0.07926	-0.00326	-0.00494	0.00020	14.97354
428			4.27000	21.88140	10.85315	11.20863	-0.00299	-0.00075	0.00364	0.00003	-0.00001	-0.00005	114.22741	10.28395	-20.94668	-0.13462	-0.02452	0.00832	0.00174	-0.00044	-0.00000	54.78340	2.40843	1.78760	-0.09921	0.01851	0.02384	0.00056	0.00009	-0.00002	8.33963	-3.27220	16.52593	0.65013	0.11468	0.07030	0.00530	0.00106	0.00106	1.73384	-4.13415	-25.38589	-0.23487	0.24630	0.07894	-0.00252	-0.00662	-0.00046	14.97580
429			4.28000	21.88349	10.84795	11.21674	-0.00302	-0.00075	0.00363	0.00001	-0.00001	-0.00003	114.22881	10.28391	-20.95679	-0.13401	-0.02439	0.00833	-0.00014	-0.00036	0.00011	54.78428	2.40612	1.78267	-0.10002	0.01938	0.02475	-0.00017	-0.00022	0.00039	8.33393	-3.27565	16.52493	0.64860	0.11388	0.07013	0.00726	0.00021	-0.00068	1.72860	-4.11727	-25.37995	-0.23404	0.24871	0.07854	-0.00114	-0.00779	-0.00077	14.98106
430			4.29000	21.88199	10.84335	11.22276	-0.00306	-0.00075	0.00362	-0.00001	-0.00001	-0.00003	114.22227	10.27772	-20.96859	-0.13337	-0.02421	0.00828	-0.00164	-0.00037	0.00017	54.78231	2.40114	1.76646	-0.10104	0.02037	0.02577	-0.00061	-0.00040	0.00070	8.32746	-3.27265	16.53731	0.64813	0.11205	0.06975	0.00883	-0.00069	-0.00234	1.72738	-4.09859	-25.37358	-0.23381	0.24981	0.07799	0.00057	-0.00819	-0.00050	14.99080
431			4.30000	21.87713	10.83714	11.23038	-0.00309	-0.00075	0.00360	-0.00002	-0.00001	-0.00004	114.21005	10.26953	-20.98279	-0.13295	-0.02406	0.00819	-0.00261	-0.00047	0.00019	54.77886	2.39356	1.74619	-0.10210	0.02101	0.02639	-0.00089	-0.00037	0.00080	8.32043	-3.26308	16.56196	0.64750	0.11091	0.06941	0.01013	-0.00158	-0.00380	1.73077	-4.07993	-25.37145	-0.23428	0.25194	0.07745	0.00213	-0.00775	0.00034	15.00471
432			4.31000	21.86909	10.82754	11.24256	-0.00311	-0.00075	0.00359	-0.00004	-0.00002	-0.00006	114.19414	10.26324	-21.00002	-0.13291	-0.02399	0.00807	-0.00321	-0.00062	0.00015	54.77389	2.38452	1.72967	-0.10293	0.02114	0.02652	-0.00116	-0.00016	0.00065	8.31292	-3.24738	16.59708	0.64628	0.10950	0.06922	0.01137	-0.00240	-0.00499	1.73806	-4.06323	-25.37751	-0.23471	0.25362	0.07705	0.00321	-0.00659	0.00152	15.02067
433			4.32000	21.85779	10.81425	11.25960	-0.00312	-0.00076	0.00359	-0.00005	-0.00003	-0.00007	114.17587	10.26180	-21.01930	-0.13330	-0.02405	0.00797	-0.00366	-0.00075	0.00009	54.76687	2.37567	1.72274	-0.10352	0.02079	0.02615	-0.00145	0.00013	0.00035	8.30469	-3.22634	16.64013	0.64238	0.10766	0.06869	0.01299	-0.00307	-0.00581	1.74796	-4.04950	-25.39321	-0.23237	0.25443	0.07619	0.00369	-0.00520	0.00270	15.03638
434			4.33000	21.84318	10.79889	11.27930	-0.00312	-0.00077	0.00360	-0.00007	-0.00003	-0.00007	114.15582	10.26655	-21.03839	-0.13391	-0.02419	0.00790	-0.00403	-0.00081	-0.00000	54.75791	2.36807	1.72658	-0.10409	0.02016	0.02554	-0.00164	0.00036	0.00005	8.29489	-3.20105	16.68834	0.63903	0.10696	0.06816	0.01548	-0.00365	-0.00630	1.75909	-4.03856	-25.41750	-0.22992	0.25366	0.07548	0.00367	-0.00408	0.00365	15.05114
435			4.34000	21.82625	10.78354	11.29810	-0.00314	-0.00078	0.00361	-0.00008	-0.00003	-0.00006	114.13507	10.27763	-21.05458	-0.13447	-0.02434	0.00788	-0.00419	-0.00076	-0.00009	54.74821	2.36217	1.73827	-0.10471	0.01935	0.02477	-0.00159	0.00046	-0.00015	8.28248	-3.17234	16.73949	0.63772	0.10577	0.06745	0.01875	-0.00412	-0.00658	1.77012	-4.02935	-25.44818	-0.22852	0.25060	0.07479	0.00317	-0.00361	0.00434	15.06537
436			4.35000	21.80898	10.76968	11.31296	-0.00317	-0.00078	0.00362	-0.00008	-0.00002	-0.00004	114.11516	10.29311	-21.06626	-0.13478	-0.02447	0.00792	-0.00408	-0.00064	-0.00015	54.73940	2.35801	1.75279	-0.10544	0.01847	0.02394	-0.00135	0.00041	-0.00021	8.26698	-3.14073	16.79269	0.63734	0.10359	0.06662	0.02201	-0.00446	-0.00676	1.77965	-4.01999	-25.48357	-0.22728	0.24745	0.07397	0.00228	-0.00402	0.00476	15.07961
437			4.36000	21.79342	10.75786	11.32234	-0.00321	-0.00078	0.00363	-0.00007	-0.00002	-0.00001	114.09698	10.30920	-21.07367	-0.13482	-0.02454	0.00801	-0.00382	-0.00049	-0.00015	54.73241	2.35583	1.76487	-0.10605	0.01782	0.02332	-0.00105	0.00024	-0.00018	8.24883	-3.10675	16.84762	0.63736	0.10107	0.06589	0.02452	-0.00464	-0.00686	1.78674	-4.00846	-25.52154	-0.22731	0.24520	0.07325	0.00122	-0.00508	0.00485	15.09416
438			4.37000	21.78098	10.74750	11.32633	-0.00326	-0.00079	0.00364	-0.00006	-0.00001	0.00001	114.08046	10.32182	-21.07870	-0.13463	-0.02453	0.00808	-0.00347	-0.00036	-0.00010	54.72727	2.35630	1.77085	-0.10660	0.01782	0.02341	-0.00078	0.00003	-0.00013	8.22889	-3.07160	16.90345	0.63569	0.09907	0.06490	0.02590	-0.00459	-0.00677	1.79108	-3.99390	-25.55891	-0.22703	0.24509	0.07211	0.00023	-0.00630	0.00448	15.10918
439			4.38000	21.77266	10.73692	11.32628	-0.00331	-0.00079	0.00365	-0.00004	-0.00001	0.00003	114.06571	10.32906	-21.08336	-0.13436	-0.02448	0.00814	-0.00297	-0.00028	-0.00003	54.72384	2.35995	1.77029	-0.10702	0.01841	0.02415	-0.00052	-0.00017	-0.00011	8.20808	-3.03713	16.95851	0.63288	0.09720	0.06405	0.02630	-0.00428	-0.00649	1.79283	-3.97679	-25.59201	-0.22553	0.24637	0.07098	-0.00060	-0.00726	0.00379	15.12473
440			4.39000	21.76873	10.72500	11.32426	-0.00333	-0.00079	0.00366	-0.00001	-0.00001	0.00004	114.05329	10.33126	-21.08894	-0.13416	-0.02443	0.00819	-0.00235	-0.00024	0.00003	54.72190	2.36675	1.76549	-0.10738	0.01925	0.02514	-0.00033	-0.00030	-0.00017	8.18699	-3.00507	17.01137	0.62994	0.09524	0.06304	0.02610	-0.00378	-0.00607	1.79219	-3.95824	-25.61920	-0.22433	0.24725	0.06972	-0.00137	-0.00779	0.00305	15.14051
441			4.40000	21.76834	10.71277	11.32192	-0.00333	-0.00080	0.00366	0.00000	-0.00001	0.00004	114.04350	10.32964	-21.09553	-0.13406	-0.02440	0.00822	-0.00171	-0.00021	0.00008	54.72074	2.37640	1.76014	-0.10769	0.01987	0.02585	-0.00025	-0.00034	-0.00030	8.16600	-2.97644	17.06144	0.62919	0.09480	0.06274	0.02550	-0.00323	-0.00569	1.78922	-3.93915	-25.64114	-0.22592	0.24945	0.06930	-0.00215	-0.00794	0.00251	15.15560
442			4.41000	21.77001	10.70231	11.32030	-0.00333	-0.00080	0.00365	0.00001	-0.00001	0.00003	114.03622	10.32526	-21.10277	-0.13401	-0.02436	0.00820	-0.00109	-0.00019	0.00011	54.71955	2.38867	1.75730	-0.10802	0.02033	0.02638	-0.00022	-0.00029	-0.00048	8.14563	-2.95167	17.10890	0.62748	0.09329	0.06255	0.02423	-0.00259	-0.00533	1.78408	-3.92050	-25.65972	-0.22461	0.25006	0.06891	-0.00283	-0.00761	0.00222	15.16878
443			4.42000	21.77256	10.69478	11.32012	-0.00333	-0.00080	0.00364	0.00002	-0.00001	0.00001	114.03152	10.31995	-21.11012	-0.13393	-0.02431	0.00813	-0.00048	-0.00019	0.00010	54.71843	2.40305	1.75867	-0.10822	0.02059	0.02668	-0.00004	-0.00020	-0.00067	8.12652	-2.93112	17.15378	0.62718	0.09200	0.06276	0.02245	-0.00194	-0.00496	1.77724	-3.90315	-25.67703	-0.22418	0.24813	0.06915	-0.00334	-0.00683	0.00217	15.17955
444			4.43000	21.77521	10.69023	11.32198	-0.00332	-0.00080	0.00362	0.00002	-0.00001	-0.00001	114.02951	10.31597	-21.11719	-0.13382	-0.02427	0.00806	0.00006	-0.00021	0.00007	54.71878	2.41851	1.76458	-0.10814	0.02063	0.02672	0.00033	-0.00009	-0.00081	8.10902	-2.91495	17.19519	0.62619	0.09236	0.06289	0.02050	-0.00135	-0.00442	1.76942	-3.88785	-25.69485	-0.22391	0.24794	0.06926	-0.00359	-0.00588	0.00231	15.18877
445			4.44000	21.77734	10.68915	11.32601	-0.00331	-0.00081	0.00360	0.00001	-0.00000	-0.00003	114.02966	10.31465	-21.12369	-0.13372	-0.02425	0.00801	0.00042	-0.00024	0.00004	54.72126	2.43412	1.77456	-0.10780	0.02029	0.02637	0.00071	0.00001	-0.00088	8.09295	-2.90323	17.23125	0.62594	0.09226	0.06265	0.01884	-0.00080	-0.00367	1.76139	-3.87480	-25.71455	-0.22374	0.24797	0.06899	-0.00357	-0.00491	0.00257	15.19754
446			4.45000	21.77819	10.69330	11.33167	-0.00329	-0.00081	0.00358	0.00001	0.00001	-0.00005	114.03084	10.31550	-21.12976	-0.13371	-0.02427	0.00797	0.00047	-0.00024	0.00002	54.72535	2.44938	1.78741	-0.10729	0.01981	0.02591	0.00093	0.00008	-0.00090	8.07784	-2.89569	17.26028	0.62648	0.09213	0.06265	0.01763	-0.00035	-0.00282	1.75398	-3.86385	-25.73695	-0.22437	0.24731	0.06906	-0.00325	-0.00408	0.00295	15.20682
447			4.46000	21.77710	10.70408	11.33748	-0.00327	-0.00080	0.00358	-0.00001	0.00002	-0.00006	114.03169	10.31723	-21.13502	-0.13368	-0.02428	0.00795	0.00022	-0.00021	0.00001	54.73009	2.46392	1.80123	-0.10703	0.01941	0.02559	0.00104	0.00008	-0.00085	8.06325	-2.89165	17.28173	0.62609	0.09164	0.06241	0.01663	0.00001	-0.00204	1.74807	-3.85442	-25.76300	-0.22417	0.24596	0.06889	-0.00259	-0.00349	0.00344	15.21748
448			4.47000	21.77371	10.72116	11.34211	-0.00327	-0.00080	0.00358	-0.00002	0.00002	-0.00006	114.03106	10.31846	-21.13925	-0.13358	-0.02428	0.00799	-0.00026	-0.00015	0.00001	54.73542	2.47754	1.81320	-0.10699	0.01933	0.02556	0.00120	0.00001	-0.00073	8.04928	-2.89055	17.29741	0.62548	0.09099	0.06197	0.01542	0.00031	-0.00159	1.74458	-3.84586	-25.79375	-0.22424	0.24444	0.06855	-0.00161	-0.00316	0.00403	15.23076
449			4.48000	21.76810	10.74204	11.34476	-0.00327	-0.00079	0.00359	-0.00004	0.00003	-0.00006	114.02814	10.31830	-21.14244	-0.13347	-0.02429	0.00809	-0.00087	-0.00009	0.00002	54.74206	2.49002	1.82069	-0.10709	0.01974	0.02598	0.00146	-0.00010	-0.00057	8.03650	-2.89146	17.31138	0.62516	0.09120	0.06207	0.01375	0.00052	-0.00165	1.74433	-3.83757	-25.83008	-0.22560	0.24376	0.06878	-0.00040	-0.00307	0.00471	15.24797
450			4.49000	21.76066	10.76312	11.34505	-0.00328	-0.00079	0.00361	-0.00005	0.00003	-0.00004	114.02265	10.31709	-21.14443	-0.13340	-0.02432	0.00823	-0.00147	-0.00002	0.00002	54.75063	2.50150	1.82302	-0.10721	0.02059	0.02682	0.00185	-0.00021	-0.00043	8.02564	-2.89279	17.32851	0.62433	0.09254	0.06244	0.01189	0.00057	-0.00218	1.74780	-3.82903	-25.87187	-0.22593	0.24493	0.06913	0.00082	-0.00325	0.00526	15.26961
451			4.50000	21.75200	10.78100	11.34261	-0.00329	-0.00078	0.00363	-0.00005	0.00002	-0.00001	114.01514	10.31642	-21.14438	-0.13344	-0.02436	0.00838	-0.00192	0.00005	-0.00002	54.76173	2.51184	1.82192	-0.10724	0.02155	0.02777	0.00230	-0.00025	-0.00035	8.01673	-2.89282	17.35194	0.62299	0.09299	0.06253	0.01054	0.00039	-0.00287	1.75428	-3.81972	-25.91705	-0.22538	0.24671	0.06904	0.00161	-0.00361	0.00543	15.29511
452			4.51000	21.74303	10.79352	11.33738	-0.00329	-0.00078	0.00364	-0.00006	0.00002	0.00001	114.00676	10.31832	-21.14124	-0.13352	-0.02438	0.00847	-0.00208	0.00011	-0.00008	54.77530	2.52076	1.82052	-0.10717	0.02212	0.02834	0.00273	-0.00019	-0.00031	8.00892	-2.89026	17.38135	0.62200	0.09193	0.06238	0.01030	0.00004	-0.00340	1.76195	-3.80952	-25.96158	-0.22433	0.24702	0.06869	0.00172	-0.00401	0.00501	15.32261
453			4.52000	21.73486	10.80027	11.33011	-0.00329	-0.00078	0.00365	-0.00005	0.00001	0.00003	113.99894	10.32395	-21.13518	-0.13346	-0.02433	0.00843	-0.00190	0.00012	-0.00014	54.79097	2.52786	1.82118	-0.10703	0.02211	0.02846	0.00310	-0.00007	-0.00030	8.00089	-2.88462	17.41386	0.62052	0.09078	0.06221	0.01113	-0.00040	-0.00359	1.76858	-3.79858	-26.00026	-0.22233	0.24687	0.06829	0.00122	-0.00438	0.00406	15.35011
454			4.53000	21.72810	10.80246	11.32314	-0.00328	-0.00078	0.00365	-0.00004	0.00000	0.00003	113.99278	10.33352	-21.12803	-0.13331	-0.02424	0.00829	-0.00144	0.00005	-0.00019	54.80832	2.53270	1.82476	-0.10686	0.02169	0.02825	0.00341	0.00007	-0.00028	7.99164	-2.87602	17.44625	0.61965	0.08957	0.06211	0.01260	-0.00083	-0.00351	1.77272	-3.78709	-26.02912	-0.22162	0.24645	0.06806	0.00044	-0.00479	0.00283	15.37614
455			4.54000	21.72283	10.80213	11.31939	-0.00326	-0.00078	0.00365	-0.00003	-0.00000	0.00001	113.98887	10.34649	-21.12226	-0.13324	-0.02428	0.00828	-0.00093	-0.00004	-0.00022	54.82713	2.53496	1.83058	-0.10659	0.02134	0.02792	0.00368	0.00016	-0.00021	7.98073	-2.86509	17.47663	0.61899	0.08889	0.06208	0.01432	-0.00120	-0.00330	1.77395	-3.77486	-26.04738	-0.22187	0.24684	0.06794	-0.00042	-0.00538	0.00173	15.40033
456			4.55000	21.71861	10.80068	11.31887	-0.00324	-0.00079	0.00365	-0.00002	-0.00000	0.00001	113.98667	10.36157	-21.11754	-0.13339	-0.02453	0.00858	-0.00079	-0.00003	-0.00024	54.84732	2.53479	1.83681	-0.10610	0.02133	0.02756	0.00389	0.00019	-0.00011	7.96803	-2.85230	17.50456	0.61701	0.08786	0.06194	0.01598	-0.00149	-0.00310	1.77243	-3.76123	-26.05750	-0.22077	0.24695	0.06767	-0.00120	-0.00625	0.00101	15.42285
457			4.56000	21.71445	10.79855	11.31763	-0.00323	-0.00078	0.00366	-0.00003	-0.00000	0.00003	113.98427	10.37665	-21.11010	-0.13363	-0.02485	0.00899	-0.00132	0.00017	-0.00026	54.86862	2.53278	1.84135	-0.10558	0.02138	0.02704	0.00396	0.00014	0.00003	7.95376	-2.83785	17.53083	0.61449	0.08672	0.06139	0.01738	-0.00176	-0.00302	1.76877	-3.74533	-26.06366	-0.21878	0.24577	0.06704	-0.00180	-0.00734	0.00080	15.44436
458			4.57000	21.70946	10.79545	11.31096	-0.00322	-0.00078	0.00367	-0.00004	0.00000	0.00007	113.97920	10.38918	-21.09622	-0.13375	-0.02500	0.00921	-0.00242	0.00048	-0.00026	54.89010	2.52969	1.84219	-0.10503	0.02114	0.02641	0.00382	0.00002	0.00016	7.93822	-2.82141	17.55715	0.61334	0.08663	0.06144	0.01861	-0.00206	-0.00313	1.76382	-3.72661	-26.07010	-0.21796	0.24561	0.06704	-0.00219	-0.00845	0.00100	15.46548
459			4.58000	21.70345	10.79130	11.29770	-0.00322	-0.00078	0.00368	-0.00005	0.00000	0.00010	113.96965	10.39758	-21.07632	-0.13376	-0.02487	0.00903	-0.00366	0.00068	-0.00022	54.91042	2.52654	1.83820	-0.10466	0.02043	0.02578	0.00341	-0.00013	0.00026	7.92165	-2.80280	17.58487	0.61367	0.08737	0.06202	0.01975	-0.00233	-0.00334	1.75830	-3.70539	-26.07950	-0.21924	0.24592	0.06766	-0.00248	-0.00923	0.00137	15.48675
460			4.59000	21.69700	10.78634	11.28145	-0.00322	-0.00077	0.00370	-0.00005	0.00000	0.00010	113.95526	10.40215	-21.05535	-0.13366	-0.02449	0.00844	-0.00448	0.00061	-0.00015	54.92805	2.52453	1.82949	-0.10461	0.01937	0.02532	0.00275	-0.00026	0.00029	7.90413	-2.78264	17.61418	0.61369	0.08717	0.06203	0.02064	-0.00242	-0.00345	1.75228	-3.68291	-26.09204	-0.22000	0.24532	0.06767	-0.00276	-0.00933	0.00167	15.50831
461			4.60000	21.69182	10.78086	11.26953	-0.00322	-0.00077	0.00371	-0.00003	-0.00000	0.00005	113.93761	10.40502	-21.04111	-0.13370	-0.02408	0.00774	-0.00446	0.00023	-0.00008	54.94145	2.52474	1.81781	-0.10459	0.01853	0.02526	0.00185	-0.00033	0.00023	7.88598	-2.76255	17.64378	0.61229	0.08498	0.06164	0.02075	-0.00217	-0.00335	1.74563	-3.66097	-26.10647	-0.21887	0.24332	0.06719	-0.00311	-0.00850	0.00183	15.52956
462			4.61000	21.69016	10.77523	11.26904	-0.00322	-0.00077	0.00371	0.00001	-0.00001	-0.00003	113.91978	10.40911	-21.03998	-0.13398	-0.02390	0.00732	-0.00356	-0.00032	-0.00004	54.94928	2.52769	1.80711	-0.10432	0.01833	0.02556	0.00080	-0.00028	0.00004	7.86807	-2.74506	17.67188	0.60874	0.08371	0.06118	0.01942	-0.00160	-0.00300	1.73791	-3.64194	-26.12204	-0.21681	0.24354	0.06649	-0.00371	-0.00664	0.00192	15.54907
463			4.62000	21.69357	10.77006	11.28263	-0.00320	-0.00077	0.00370	0.00005	-0.00001	-0.00010	113.90501	10.41663	-21.05319	-0.13442	-0.02402	0.00730	-0.00211	-0.00086	-0.00001	54.95092	2.53321	1.80227	-0.10388	0.01849	0.02564	-0.00022	-0.00014	-0.00021	7.85195	-2.73314	17.69653	0.60530	0.08412	0.06104	0.01646	-0.00072	-0.00241	1.72805	-3.62875	-26.13859	-0.21609	0.24674	0.06608	-0.00480	-0.00347	0.00197	15.56455
464			4.63000	21.70188	10.76631	11.30768	-0.00317	-0.00077	0.00368	0.00008	-0.00002	-0.00016	113.89507	10.42724	-21.07734	-0.13485	-0.02436	0.00760	-0.00066	-0.00120	0.00001	54.94693	2.54024	1.80543	-0.10339	0.01875	0.02540	-0.00103	0.00003	-0.00042	7.83900	-2.72924	17.71534	0.60373	0.08395	0.06103	0.01240	0.00041	-0.00152	1.71458	-3.62480	-26.15576	-0.21641	0.24704	0.06606	-0.00638	0.00087	0.00195	15.57416
465			4.64000	21.71327	10.76502	11.33766	-0.00313	-0.00077	0.00364	0.00009	-0.00001	-0.00017	113.88985	10.43863	-21.10579	-0.13515	-0.02474	0.00798	0.00034	-0.00124	0.00002	54.93891	2.54743	1.81485	-0.10302	0.01893	0.02499	-0.00154	0.00016	-0.00051	7.82980	-2.73478	17.72554	0.60224	0.08337	0.06094	0.00801	0.00158	-0.00033	1.69643	-3.63178	-26.17266	-0.21705	0.24409	0.06618	-0.00807	0.00512	0.00188	15.57756
466			4.65000	21.72492	10.76754	11.36554	-0.00310	-0.00077	0.00360	0.00008	-0.00001	-0.00015	113.88811	10.44814	-21.13180	-0.13521	-0.02498	0.00819	0.00083	-0.00102	0.00003	54.92889	2.55383	1.82659	-0.10281	0.01891	0.02463	-0.00170	0.00018	-0.00048	7.82419	-2.74985	17.72448	0.60033	0.08370	0.06113	0.00399	0.00269	0.00111	1.67409	-3.64786	-26.18914	-0.21823	0.24101	0.06670	-0.00944	0.00800	0.00180	15.57635
467			4.66000	21.73437	10.77507	11.38660	-0.00308	-0.00077	0.00356	0.00006	0.00000	-0.00012	113.88869	10.45404	-21.15083	-0.13501	-0.02501	0.00814	0.00098	-0.00065	0.00003	54.91894	2.55926	1.83685	-0.10278	0.01874	0.02448	-0.00154	0.00013	-0.00038	7.82143	-2.77405	17.70984	0.59862	0.08391	0.06116	0.00053	0.00368	0.00279	1.64889	-3.66890	-26.20477	-0.21951	0.23926	0.06700	-0.01022	0.00908	0.00159	15.57309
468			4.67000	21.74036	10.78751	11.39928	-0.00309	-0.00076	0.00353	0.00003	0.00001	-0.00008	113.89113	10.45615	-21.16108	-0.13458	-0.02486	0.00787	0.00099	-0.00024	0.00002	54.91093	2.56411	1.84327	-0.10287	0.01859	0.02469	-0.00108	0.00003	-0.00028	7.82098	-2.80681	17.67941	0.59697	0.08382	0.06089	-0.00250	0.00451	0.00466	1.62257	-3.69054	-26.21770	-0.21989	0.23679	0.06702	-0.01025	0.00862	0.00109	15.57046
469			4.68000	21.74269	10.80309	11.40426	-0.00312	-0.00076	0.00349	0.00001	0.00002	-0.00004	113.89501	10.45602	-21.16241	-0.13408	-0.02464	0.00752	0.00091	0.00011	-0.00001	54.90654	2.56880	1.84589	-0.10318	0.01848	0.02511	-0.00037	-0.00005	-0.00022	7.82236	-2.84713	17.63118	0.59499	0.08494	0.06117	-0.00508	0.00521	0.00671	1.59674	-3.71006	-26.22456	-0.22038	0.23568	0.06755	-0.00961	0.00739	0.00024	15.57090
470			4.69000	21.74242	10.81795	11.40303	-0.00316	-0.00076	0.00347	-0.00001	0.00002	-0.00000	113.89996	10.45596	-21.15554	-0.13370	-0.02450	0.00729	0.00073	0.00040	-0.00006	54.90669	2.57410	1.84669	-0.10347	0.01855	0.02561	0.00042	-0.00007	-0.00027	7.82503	-2.89351	17.56429	0.59480	0.08749	0.06208	-0.00710	0.00578	0.00887	1.57293	-3.72634	-26.22285	-0.22281	0.23711	0.06871	-0.00851	0.00604	-0.00084	15.57593
471			4.70000	21.74093	10.82717	11.39613	-0.00320	-0.00076	0.00344	-0.00002	0.00001	0.00005	113.90517	10.45765	-21.14069	-0.13338	-0.02449	0.00730	0.00029	0.00070	-0.00013	54.91107	2.58102	1.84931	-0.10366	0.01885	0.02609	0.00111	-0.00001	-0.00045	7.82833	-2.94440	17.47904	0.59429	0.09017	0.06326	-0.00845	0.00618	0.01103	1.55213	-3.73966	-26.21132	-0.22335	0.24041	0.06996	-0.00705	0.00506	-0.00204	15.58569
472			4.71000	21.73926	10.82675	11.38206	-0.00323	-0.00076	0.00342	-0.00003	0.00000	0.00012	113.90951	10.46105	-21.11670	-0.13327	-0.02465	0.00753	-0.00052	0.00109	-0.00020	54.91845	2.59054	1.85740	-0.10365	0.01926	0.02645	0.00155	0.00011	-0.00072	7.83168	-2.99854	17.37687	0.59313	0.09223	0.06455	-0.00937	0.00643	0.01308	1.53463	-3.75136	-26.19007	-0.22200	0.24402	0.07117	-0.00560	0.00475	-0.00323	15.59891
473			4.72000	21.73756	10.81509	11.35740	-0.00324	-0.00076	0.00340	-0.00004	-0.00001	0.00021	113.91152	10.46466	-21.08098	-0.13321	-0.02483	0.00778	-0.00180	0.00162	-0.00027	54.92710	2.60286	1.87281	-0.10344	0.01949	0.02656	0.00173	0.00025	-0.00100	7.83494	-3.05516	17.25955	0.59303	0.09343	0.06596	-0.01039	0.00658	0.01505	1.51987	-3.76336	-26.15986	-0.22145	0.24567	0.07261	-0.00458	0.00517	-0.00436	15.61331
474			4.73000	21.73552	10.79248	11.31822	-0.00323	-0.00076	0.00338	-0.00006	-0.00001	0.00032	113.90964	10.46642	-21.03094	-0.13320	-0.02492	0.00786	-0.00352	0.00226	-0.00031	54.93597	2.61724	1.89419	-0.10304	0.01927	0.02638	0.00171	0.00033	-0.00116	7.83850	-3.11408	17.12851	0.59253	0.09382	0.06664	-0.01195	0.00671	0.01679	1.50647	-3.77731	-26.12181	-0.22158	0.24622	0.07336	-0.00410	0.00603	-0.00535	15.62670
475			4.74000	21.73269	10.76014	11.26198	-0.00321	-0.00076	0.00336	-0.00009	-0.00001	0.00042	113.90218	10.46440	-20.96554	-0.13305	-0.02476	0.00754	-0.00550	0.00287	-0.00032	54.94404	2.63272	1.91796	-0.10269	0.01842	0.02595	0.00150	0.00033	-0.00119	7.84308	-3.17572	16.98438	0.59093	0.09407	0.06719	-0.01416	0.00694	0.01845	1.49319	-3.79360	-26.07681	-0.22135	0.24628	0.07398	-0.00407	0.00667	-0.00622	15.63748
476			4.75000	21.72879	10.72016	11.18977	-0.00318	-0.00075	0.00333	-0.00010	-0.00001	0.00050	113.88838	10.45748	-20.88708	-0.13261	-0.02424	0.00670	-0.00727	0.00327	-0.00028	54.95056	2.64881	1.94110	-0.10271	0.01688	0.02541	0.00113	0.00026	-0.00116	7.84928	-3.24076	16.82794	0.58998	0.09574	0.06810	-0.01670	0.00740	0.02011	1.47909	-3.81085	-26.02611	-0.22282	0.24656	0.07511	-0.00433	0.00650	-0.00692	15.64478
477			4.76000	21.72396	10.67592	11.10779	-0.00316	-0.00074	0.00330	-0.00011	-0.00001	0.00053	113.86903	10.44594	-20.80210	-0.13205	-0.02352	0.00553	-0.00838	0.00331	-0.00021	54.95459	2.66556	1.96268	-0.10317	0.01504	0.02494	0.00062	0.00019	-0.00113	7.85722	-3.30969	16.66083	0.58908	0.09728	0.06895	-0.01903	0.00796	0.02156	1.46393	-3.82651	-25.97182	-0.22426	0.24684	0.07618	-0.00468	0.00511	-0.00736	15.64839
478			4.77000	21.71865	10.63162	11.02538	-0.00313	-0.00074	0.00327	-0.00011	-0.00001	0.00050	113.84600	10.43124	-20.71973	-0.13161	-0.02295	0.00462	-0.00874	0.00306	-0.00014	54.95554	2.68312	1.98285	-0.10351	0.01386	0.02488	0.00007	0.00014	-0.00112	7.86650	-3.38258	16.48532	0.58708	0.09798	0.06954	-0.02067	0.00847	0.02267	1.44780	-3.83738	-25.91575	-0.22392	0.24693	0.07688	-0.00498	0.00242	-0.00762	15.64860
479			4.78000	21.71309	10.59075	10.94958	-0.00311	-0.00073	0.00324	-0.00010	-0.00001	0.00045	113.82114	10.41510	-20.64629	-0.13142	-0.02270	0.00421	-0.00865	0.00269	-0.00009	54.95356	2.70115	2.00211	-0.10366	0.01370	0.02532	-0.00041	0.00013	-0.00113	7.87649	-3.45891	16.30376	0.58660	0.09836	0.07007	-0.02159	0.00890	0.02355	1.43085	-3.84060	-25.85837	-0.22433	0.24668	0.07755	-0.00531	-0.00126	-0.00797	15.64610
480			4.79000	21.70686	10.55492	10.88274	-0.00309	-0.00072	0.00322	-0.00010	-0.00001	0.00039	113.79527	10.39898	-20.58319	-0.13137	-0.02266	0.00411	-0.00844	0.00233	-0.00007	54.94921	2.71877	2.02087	-0.10378	0.01423	0.02612	-0.00072	0.00014	-0.00111	7.88647	-3.53806	16.11734	0.58664	0.09726	0.07063	-0.02172	0.00912	0.02444	1.41277	-3.83449	-25.79762	-0.22483	0.24616	0.07817	-0.00577	-0.00527	-0.00876	15.64124
481			4.80000	21.69904	10.52519	10.82448	-0.00308	-0.00072	0.00320	-0.00010	-0.00001	0.00033	113.76874	10.38435	-20.52887	-0.13148	-0.02265	0.00405	-0.00825	0.00201	-0.00006	54.94387	2.73436	2.03950	-0.10373	0.01473	0.02681	-0.00075	0.00019	-0.00102	7.89554	-3.61969	15.92510	0.58502	0.09622	0.07112	-0.02094	0.00926	0.02556	1.39280	-3.81927	-25.72911	-0.22504	0.24743	0.07856	-0.00644	-0.00884	-0.01023	15.63454
482			4.81000	21.68870	10.50319	10.77430	-0.00309	-0.00072	0.00319	-0.00011	0.00000	0.00027	113.74166	10.37285	-20.48171	-0.13157	-0.02254	0.00383	-0.00799	0.00167	-0.00006	54.93910	2.74611	2.05803	-0.10374	0.01477	0.02717	-0.00055	0.00025	-0.00087	7.90264	-3.70390	15.72371	0.58290	0.09455	0.07149	-0.01924	0.00927	0.02713	1.36997	-3.79719	-25.64717	-0.22503	0.24934	0.07875	-0.00737	-0.01130	-0.01241	15.62684
483			4.82000	21.67607	10.49025	10.73399	-0.00312	-0.00072	0.00319	-0.00010	0.00001	0.00019	113.71474	10.36638	-20.44235	-0.13175	-0.02236	0.00347	-0.00747	0.00125	-0.00006	54.93597	2.75304	2.07678	-0.10375	0.01415	0.02696	-0.00026	0.00032	-0.00069	7.90646	-3.79080	15.50890	0.58070	0.09402	0.07234	-0.01651	0.00929	0.02931	1.34320	-3.77168	-25.54688	-0.22564	0.25295	0.07947	-0.00862	-0.01245	-0.01516	15.61883
484			4.83000	21.66304	10.48621	10.70694	-0.00315	-0.00072	0.00319	-0.00008	0.00001	0.00010	113.68890	10.36618	-20.41368	-0.13199	-0.02218	0.00306	-0.00654	0.00069	-0.00006	54.93438	2.75547	2.09613	-0.10382	0.01315	0.02637	-0.00007	0.00036	-0.00055	7.90575	-3.87987	15.27845	0.57901	0.09376	0.07301	-0.01278	0.00915	0.03135	1.31169	-3.74591	-25.42676	-0.22671	0.25623	0.08015	-0.01009	-0.01231	-0.01773	15.61097
485			4.84000	21.65279	10.48900	10.69703	-0.00318	-0.00071	0.00320	-0.00004	0.00001	-0.00001	113.66565	10.37300	-20.39967	-0.13236	-0.02208	0.00276	-0.00505	0.00000	-0.00005	54.93335	2.75473	2.11624	-0.10404	0.01199	0.02541	-0.00003	0.00036	-0.00045	7.89973	-3.96931	15.03578	0.57820	0.09333	0.07355	-0.00836	0.00875	0.03240	1.27553	-3.72243	-25.29170	-0.22748	0.25686	0.08094	-0.01151	-0.01096	-0.01913	15.60356
486			4.85000	21.64877	10.49597	10.70740	-0.00319	-0.00071	0.00321	0.00002	0.00000	-0.00012	113.64680	10.38670	-20.40443	-0.13285	-0.02224	0.00285	-0.00317	-0.00076	-0.00005	54.93213	2.75232	2.13594	-0.10407	0.01131	0.02442	-0.00011	0.00033	-0.00036	7.88865	-4.05560	14.79200	0.57726	0.09239	0.07384	-0.00400	0.00797	0.03161	1.23600	-3.70306	-25.15432	-0.22714	0.25588	0.08156	-0.01248	-0.00876	-0.01843	15.59747
487			4.86000	21.65252	10.50527	10.73750	-0.00318	-0.00071	0.00323	0.00007	-0.00000	-0.00021	113.63303	10.40590	-20.42876	-0.13334	-0.02271	0.00349	-0.00154	-0.00146	-0.00004	54.93040	2.74932	2.15311	-0.10382	0.01169	0.02383	-0.00021	0.00029	-0.00025	7.87419	-4.13454	14.56217	0.57734	0.09171	0.07389	-0.00090	0.00699	0.02896	1.19572	-3.68881	-25.03143	-0.22897	0.25472	0.08203	-0.01281	-0.00631	-0.01555	15.59402
488			4.87000	21.66182	10.51617	10.78094	-0.00317	-0.00071	0.00325	0.00010	-0.00001	-0.00026	113.62219	10.42826	-20.46744	-0.13372	-0.02332	0.00440	-0.00083	-0.00189	-0.00004	54.92839	2.74626	2.16592	-0.10332	0.01294	0.02383	-0.00025	0.00024	-0.00015	7.85917	-4.20362	14.35789	0.57712	0.08961	0.07358	0.00001	0.00589	0.02518	1.15783	-3.67923	-24.93615	-0.23054	0.25283	0.08204	-0.01214	-0.00418	-0.01127	15.59418
489			4.88000	21.67202	10.52841	10.82828	-0.00316	-0.00072	0.00327	0.00009	-0.00001	-0.00026	113.61095	10.45186	-20.51127	-0.13404	-0.02382	0.00511	-0.00115	-0.00198	-0.00005	54.92656	2.74312	2.17464	-0.10295	0.01418	0.02411	-0.00020	0.00020	-0.00008	7.84640	-4.26277	14.18293	0.57605	0.08841	0.07332	-0.00119	0.00498	0.02139	1.12522	-3.67308	-24.87336	-0.23219	0.25322	0.08192	-0.01052	-0.00260	-0.00677	15.59820
490			4.89000	21.67919	10.54174	10.87189	-0.00315	-0.00073	0.00329	0.00007	-0.00000	-0.00024	113.59707	10.47608	-20.55190	-0.13447	-0.02414	0.00543	-0.00203	-0.00180	-0.00008	54.92544	2.73987	2.18128	-0.10273	0.01487	0.02434	-0.00005	0.00019	-0.00006	7.83754	-4.31324	14.03471	0.57439	0.08845	0.07347	-0.00358	0.00432	0.01825	1.09984	-3.66934	-24.84101	-0.23334	0.25542	0.08208	-0.00825	-0.00149	-0.00284	15.60584
491			4.90000	21.68183	10.55592	10.90778	-0.00314	-0.00073	0.00331	0.00003	0.00000	-0.00020	113.58043	10.50149	-20.58419	-0.13497	-0.02434	0.00551	-0.00294	-0.00148	-0.00013	54.92539	2.73686	2.18821	-0.10246	0.01506	0.02434	0.00018	0.00021	-0.00011	7.83287	-4.35706	13.90783	0.57378	0.08988	0.07380	-0.00615	0.00393	0.01585	1.08217	-3.66715	-24.83344	-0.23450	0.25873	0.08237	-0.00580	-0.00079	0.00023	15.61687
492			4.91000	21.68026	10.57044	10.93448	-0.00313	-0.00073	0.00333	0.00001	0.00001	-0.00015	113.56229	10.52890	-20.60565	-0.13547	-0.02449	0.00556	-0.00361	-0.00110	-0.00019	54.92668	2.73462	2.19751	-0.10188	0.01496	0.02409	0.00041	0.00026	-0.00022	7.83179	-4.39646	13.79702	0.57522	0.09095	0.07396	-0.00840	0.00374	0.01404	1.07168	-3.66579	-24.84419	-0.23643	0.26106	0.08256	-0.00356	-0.00045	0.00245	15.63107
493			4.92000	21.67566	10.58482	10.95211	-0.00313	-0.00072	0.00335	-0.00002	0.00001	-0.00010	113.54407	10.55852	-20.61613	-0.13583	-0.02465	0.00570	-0.00397	-0.00074	-0.00025	54.92895	2.73391	2.21095	-0.10096	0.01465	0.02349	0.00055	0.00032	-0.00039	7.83353	-4.43332	13.69821	0.57654	0.09106	0.07359	-0.01022	0.00368	0.01261	1.06711	-3.66454	-24.86746	-0.23769	0.26196	0.08220	-0.00177	-0.00057	0.00387	15.64789
494			4.93000	21.66908	10.59831	10.96189	-0.00312	-0.00072	0.00337	-0.00003	0.00001	-0.00006	113.52660	10.58885	-20.61751	-0.13601	-0.02479	0.00591	-0.00414	-0.00044	-0.00029	54.93145	2.73542	2.22911	-0.09983	0.01444	0.02295	0.00054	0.00038	-0.00055	7.83753	-4.46912	13.60827	0.57614	0.09077	0.07319	-0.01189	0.00375	0.01157	1.06659	-3.66229	-24.89820	-0.23706	0.26217	0.08170	-0.00065	-0.00129	0.00464	15.66621
495			4.94000	21.66109	10.60981	10.96566	-0.00311	-0.00071	0.00340	-0.00005	0.00001	-0.00003	113.50982	10.61767	-20.61263	-0.13606	-0.02493	0.00617	-0.00426	-0.00020	-0.00030	54.93326	2.73922	2.25117	-0.09894	0.01459	0.02282	0.00042	0.00042	-0.00067	7.84367	-4.50497	13.52474	0.57613	0.08998	0.07298	-0.01372	0.00389	0.01085	1.06814	-3.65771	-24.93255	-0.23682	0.26099	0.08144	-0.00014	-0.00266	0.00495	15.68470
496			4.95000	21.65150	10.61813	10.96573	-0.00311	-0.00071	0.00342	-0.00006	0.00001	-0.00001	113.49326	10.64313	-20.60387	-0.13600	-0.02504	0.00643	-0.00439	-0.00001	-0.00028	54.93406	2.74440	2.27537	-0.09877	0.01497	0.02303	0.00027	0.00044	-0.00073	7.85205	-4.54150	13.44570	0.57605	0.08960	0.07270	-0.01565	0.00409	0.01032	1.07033	-3.64932	-24.96774	-0.23735	0.26008	0.08112	-0.00008	-0.00472	0.00497	15.70257
497			4.96000	21.63975	10.62253	10.96402	-0.00312	-0.00071	0.00345	-0.00007	0.00000	0.00001	113.47650	10.66408	-20.59275	-0.13594	-0.02513	0.00666	-0.00455	0.00015	-0.00025	54.93404	2.74971	2.29946	-0.09993	0.01537	0.02335	0.00013	0.00043	-0.00071	7.86259	-4.57899	13.37031	0.57591	0.09002	0.07229	-0.01719	0.00431	0.00987	1.07222	-3.63560	-25.00246	-0.23801	0.25973	0.08066	-0.00041	-0.00732	0.00485	15.71944
498			4.97000	21.62529	10.62306	10.96170	-0.00319	-0.00072	0.00350	-0.00009	-0.00000	0.00002	113.45935	10.68014	-20.58001	-0.13583	-0.02517	0.00687	-0.00460	0.00029	-0.00022	54.93331	2.75478	2.32161	-0.10299	0.01577	0.02377	0.00001	0.00039	-0.00068	7.87445	-4.61731	13.29776	0.57682	0.09014	0.07208	-0.01749	0.00441	0.00953	1.07270	-3.61572	-25.03611	-0.23795	0.26021	0.08032	-0.00120	-0.00992	0.00466	15.73465
499			4.98000	21.60838	10.62017	10.95942	-0.00334	-0.00075	0.00357	-0.00010	-0.00000	0.00002	113.44266	10.69233	-20.56583	-0.13554	-0.02511	0.00702	-0.00418	0.00037	-0.00020	54.93213	2.76014	2.34169	-0.10873	0.01610	0.02430	-0.00002	0.00036	-0.00070	7.88583	-4.65525	13.22749	0.57752	0.09002	0.07196	-0.01538	0.00410	0.00917	1.07057	-3.59068	-25.06829	-0.23691	0.26266	0.07996	-0.00234	-0.01144	0.00450	15.74762
500			4.99000	21.59069	10.61461	10.95838	-0.00360	-0.00079	0.00366	-0.00010	-0.00001	0.00001	113.42940	10.70346	-20.55076	-0.13485	-0.02490	0.00715	-0.00269	0.00033	-0.00021	54.93122	2.76688	2.36149	-0.11792	0.01622	0.02480	0.00024	0.00035	-0.00079	7.89377	-4.68910	13.15977	0.57781	0.09013	0.07181	-0.00989	0.00309	0.00866	1.06537	-3.56462	-25.09972	-0.23602	0.26656	0.07955	-0.00344	-0.01047	0.00444	15.75845
501			5.00000	21.57517	10.60761	10.96233	-0.00396	-0.00085	0.00378	-0.00008	-0.00001	-0.00004	113.42500	10.71745	-20.53768	-0.13347	-0.02456	0.00742	0.00037	0.00006	-0.00025	54.93244	2.77564	2.38293	-0.13074	0.01611	0.02502	0.00110	0.00037	-0.00090	7.89466	-4.71309	13.09562	0.57791	0.08906	0.07152	-0.00106	0.00128	0.00791	1.05780	-3.54449	-25.13157	-0.23533	0.26917	0.07910	-0.00418	-0.00612	0.00452	15.76845
502			5.01000	21.56454	10.60102	10.97827	-0.00442	-0.00093	0.00393	-0.00002	-0.00002	-0.00014	113.43594	10.73802	-20.53262	-0.13148	-0.02435	0.00830	0.00497	-0.00047	-0.00032	54.93868	2.78580	2.40667	-0.14660	0.01625	0.02492	0.00290	0.00040	-0.00098	7.88571	-4.72279	13.03610	0.57702	0.08761	0.07099	0.00927	-0.00082	0.00696	1.04905	-3.53736	-25.16477	-0.23372	0.27084	0.07847	-0.00445	0.00076	0.00459	15.77949
503			5.02000	21.55988	10.59737	11.01170							113.46770	10.76636	-20.54085							54.95272	2.79639	2.43166							7.86693	-4.71787	12.98241							1.04013	-3.54648	-25.19878							15.79167
504			5.03000	21.55952	10.59872	11.05960							113.52215	10.79868	-20.56059							54.97619	2.80652	2.45590							7.84200	-4.70295	12.93594							1.03182	-3.56870	-25.23171							15.80268
[truncated: 8 more columns]
