# Supplementary material for: Analysis of the impact of different landing heights and lateralities on lower limb joint load based on statistical parametric mapping
Source: PLoS One. 2025 May 30;20(5):e0324656. doi: 10.1371/journal.pone.0324656 (PMC12124505; doi:10.1371/journal.pone.0324656)
Supplement: S1 File — (ZIP) [file pone.0324656.s001.zip › Original data/001/左前45.txt]

	C:\Users\dell\Documents\Qualisys-GAIT1214\Data\shenqian_sun_2023-11-13_WJN001\2023-11-13_6\2023-11-13_unspecified\Gait LB - CAST 8.c3d	C:\Users\dell\Documents\Qualisys-GAIT1214\Data\shenqian_sun_2023-11-13_WJN001\2023-11-13_6\2023-11-13_unspecified\Gait LB - CAST 8.c3d	C:\Users\dell\Documents\Qualisys-GAIT1214\Data\shenqian_sun_2023-11-13_WJN001\2023-11-13_6\2023-11-13_unspecified\Gait LB - CAST 8.c3d	C:\Users\dell\Documents\Qualisys-GAIT1214\Data\shenqian_sun_2023-11-13_WJN001\2023-11-13_6\2023-11-13_unspecified\Gait LB - CAST 8.c3d	C:\Users\dell\Documents\Qualisys-GAIT1214\Data\shenqian_sun_2023-11-13_WJN001\2023-11-13_6\2023-11-13_unspecified\Gait LB - CAST 8.c3d	C:\Users\dell\Documents\Qualisys-GAIT1214\Data\shenqian_sun_2023-11-13_WJN001\2023-11-13_6\2023-11-13_unspecified\Gait LB - CAST 8.c3d	C:\Users\dell\Documents\Qualisys-GAIT1214\Data\shenqian_sun_2023-11-13_WJN001\2023-11-13_6\2023-11-13_unspecified\Gait LB - CAST 8.c3d	C:\Users\dell\Documents\Qualisys-GAIT1214\Data\shenqian_sun_2023-11-13_WJN001\2023-11-13_6\2023-11-13_unspecified\Gait LB - CAST 8.c3d	C:\Users\dell\Documents\Qualisys-GAIT1214\Data\shenqian_sun_2023-11-13_WJN001\2023-11-13_6\2023-11-13_unspecified\Gait LB - CAST 8.c3d	C:\Users\dell\Documents\Qualisys-GAIT1214\Data\shenqian_sun_2023-11-13_WJN001\2023-11-13_6\2023-11-13_unspecified\Gait LB - CAST 8.c3d	C:\Users\dell\Documents\Qualisys-GAIT1214\Data\shenqian_sun_2023-11-13_WJN001\2023-11-13_6\2023-11-13_unspecified\Gait LB - CAST 8.c3d	C:\Users\dell\Documents\Qualisys-GAIT1214\Data\shenqian_sun_2023-11-13_WJN001\2023-11-13_6\2023-11-13_unspecified\Gait LB - CAST 8.c3d	C:\Users\dell\Documents\Qualisys-GAIT1214\Data\shenqian_sun_2023-11-13_WJN001\2023-11-13_6\2023-11-13_unspecified\Gait LB - CAST 8.c3d	C:\Users\dell\Documents\Qualisys-GAIT1214\Data\shenqian_sun_2023-11-13_WJN001\2023-11-13_6\2023-11-13_unspecified\Gait LB - CAST 8.c3d	C:\Users\dell\Documents\Qualisys-GAIT1214\Data\shenqian_sun_2023-11-13_WJN001\2023-11-13_6\2023-11-13_unspecified\Gait LB - CAST 8.c3d	C:\Users\dell\Documents\Qualisys-GAIT1214\Data\shenqian_sun_2023-11-13_WJN001\2023-11-13_6\2023-11-13_unspecified\Gait LB - CAST 8.c3d	C:\Users\dell\Documents\Qualisys-GAIT1214\Data\shenqian_sun_2023-11-13_WJN001\2023-11-13_6\2023-11-13_unspecified\Gait LB - CAST 8.c3d	C:\Users\dell\Documents\Qualisys-GAIT1214\Data\shenqian_sun_2023-11-13_WJN001\2023-11-13_6\2023-11-13_unspecified\Gait LB - CAST 8.c3d	C:\Users\dell\Documents\Qualisys-GAIT1214\Data\shenqian_sun_2023-11-13_WJN001\2023-11-13_6\2023-11-13_unspecified\Gait LB - CAST 8.c3d	C:\Users\dell\Documents\Qualisys-GAIT1214\Data\shenqian_sun_2023-11-13_WJN001\2023-11-13_6\2023-11-13_unspecified\Gait LB - CAST 8.c3d	C:\Users\dell\Documents\Qualisys-GAIT1214\Data\shenqian_sun_2023-11-13_WJN001\2023-11-13_6\2023-11-13_unspecified\Gait LB - CAST 8.c3d	C:\Users\dell\Documents\Qualisys-GAIT1214\Data\shenqian_sun_2023-11-13_WJN001\2023-11-13_6\2023-11-13_unspecified\Gait LB - CAST 8.c3d	C:\Users\dell\Documents\Qualisys-GAIT1214\Data\shenqian_sun_2023-11-13_WJN001\2023-11-13_6\2023-11-13_unspecified\Gait LB - CAST 8.c3d	C:\Users\dell\Documents\Qualisys-GAIT1214\Data\shenqian_sun_2023-11-13_WJN001\2023-11-13_6\2023-11-13_unspecified\Gait LB - CAST 8.c3d	C:\Users\dell\Documents\Qualisys-GAIT1214\Data\shenqian_sun_2023-11-13_WJN001\2023-11-13_6\2023-11-13_unspecified\Gait LB - CAST 8.c3d	C:\Users\dell\Documents\Qualisys-GAIT1214\Data\shenqian_sun_2023-11-13_WJN001\2023-11-13_6\2023-11-13_unspecified\Gait LB - CAST 8.c3d	C:\Users\dell\Documents\Qualisys-GAIT1214\Data\shenqian_sun_2023-11-13_WJN001\2023-11-13_6\2023-11-13_unspecified\Gait LB - CAST 8.c3d	C:\Users\dell\Documents\Qualisys-GAIT1214\Data\shenqian_sun_2023-11-13_WJN001\2023-11-13_6\2023-11-13_unspecified\Gait LB - CAST 8.c3d	C:\Users\dell\Documents\Qualisys-GAIT1214\Data\shenqian_sun_2023-11-13_WJN001\2023-11-13_6\2023-11-13_unspecified\Gait LB - CAST 8.c3d	C:\Users\dell\Documents\Qualisys-GAIT1214\Data\shenqian_sun_2023-11-13_WJN001\2023-11-13_6\2023-11-13_unspecified\Gait LB - CAST 8.c3d	C:\Users\dell\Documents\Qualisys-GAIT1214\Data\shenqian_sun_2023-11-13_WJN001\2023-11-13_6\2023-11-13_unspecified\Gait LB - CAST 8.c3d	C:\Users\dell\Documents\Qualisys-GAIT1214\Data\shenqian_sun_2023-11-13_WJN001\2023-11-13_6\2023-11-13_unspecified\Gait LB - CAST 8.c3d	C:\Users\dell\Documents\Qualisys-GAIT1214\Data\shenqian_sun_2023-11-13_WJN001\2023-11-13_6\2023-11-13_unspecified\Gait LB - CAST 8.c3d	C:\Users\dell\Documents\Qualisys-GAIT1214\Data\shenqian_sun_2023-11-13_WJN001\2023-11-13_6\2023-11-13_unspecified\Gait LB - CAST 8.c3d	C:\Users\dell\Documents\Qualisys-GAIT1214\Data\shenqian_sun_2023-11-13_WJN001\2023-11-13_6\2023-11-13_unspecified\Gait LB - CAST 8.c3d	C:\Users\dell\Documents\Qualisys-GAIT1214\Data\shenqian_sun_2023-11-13_WJN001\2023-11-13_6\2023-11-13_unspecified\Gait LB - CAST 8.c3d	C:\Users\dell\Documents\Qualisys-GAIT1214\Data\shenqian_sun_2023-11-13_WJN001\2023-11-13_6\2023-11-13_unspecified\Gait LB - CAST 8.c3d	C:\Users\dell\Documents\Qualisys-GAIT1214\Data\shenqian_sun_2023-11-13_WJN001\2023-11-13_6\2023-11-13_unspecified\Gait LB - CAST 8.c3d	C:\Users\dell\Documents\Qualisys-GAIT1214\Data\shenqian_sun_2023-11-13_WJN001\2023-11-13_6\2023-11-13_unspecified\Gait LB - CAST 8.c3d	C:\Users\dell\Documents\Qualisys-GAIT1214\Data\shenqian_sun_2023-11-13_WJN001\2023-11-13_6\2023-11-13_unspecified\Gait LB - CAST 8.c3d	C:\Users\dell\Documents\Qualisys-GAIT1214\Data\shenqian_sun_2023-11-13_WJN001\2023-11-13_6\2023-11-13_unspecified\Gait LB - CAST 8.c3d	C:\Users\dell\Documents\Qualisys-GAIT1214\Data\shenqian_sun_2023-11-13_WJN001\2023-11-13_6\2023-11-13_unspecified\Gait LB - CAST 8.c3d	C:\Users\dell\Documents\Qualisys-GAIT1214\Data\shenqian_sun_2023-11-13_WJN001\2023-11-13_6\2023-11-13_unspecified\Gait LB - CAST 8.c3d	C:\Users\dell\Documents\Qualisys-GAIT1214\Data\shenqian_sun_2023-11-13_WJN001\2023-11-13_6\2023-11-13_unspecified\Gait LB - CAST 8.c3d	C:\Users\dell\Documents\Qualisys-GAIT1214\Data\shenqian_sun_2023-11-13_WJN001\2023-11-13_6\2023-11-13_unspecified\Gait LB - CAST 8.c3d	C:\Users\dell\Documents\Qualisys-GAIT1214\Data\shenqian_sun_2023-11-13_WJN001\2023-11-13_6\2023-11-13_unspecified\Gait LB - CAST 8.c3d	C:\Users\dell\Documents\Qualisys-GAIT1214\Data\shenqian_sun_2023-11-13_WJN001\2023-11-13_6\2023-11-13_unspecified\Gait LB - CAST 8.c3d	C:\Users\dell\Documents\Qualisys-GAIT1214\Data\shenqian_sun_2023-11-13_WJN001\2023-11-13_6\2023-11-13_unspecified\Gait LB - CAST 8.c3d	C:\Users\dell\Documents\Qualisys-GAIT1214\Data\shenqian_sun_2023-11-13_WJN001\2023-11-13_6\2023-11-13_unspecified\Gait LB - CAST 8.c3d
	CD	ZD	TIME	Left Ankle Angles	Left Ankle Angles	Left Ankle Angles	Left Ankle Moment	Left Ankle Moment	Left Ankle Moment	Left Ankle Power	Left Ankle Power	Left Ankle Power	Left GRF	Left GRF	Left GRF	Right Ankle Angles	Right Ankle Angles	Right Ankle Angles	Right Ankle Moment	Right Ankle Moment	Right Ankle Moment	Right Ankle Power	Right Ankle Power	Right Ankle Power	Left Knee Angles	Left Knee Angles	Left Knee Angles	Left Knee Moment	Left Knee Moment	Left Knee Moment	Left Knee Power	Left Knee Power	Left Knee Power	Right Knee Angles	Right Knee Angles	Right Knee Angles	Right Knee Moment	Right Knee Moment	Right Knee Moment	Right Knee Power	Right Knee Power	Right Knee Power	Left Hip Angles	Left Hip Angles	Left Hip Angles	Left Hip Moment	Left Hip Moment	Left Hip Moment	Left Hip Power
	EVENT_LABEL	EVENT_LABEL	FRAME_NUMBERS	LINK_MODEL_BASED	LINK_MODEL_BASED	LINK_MODEL_BASED	LINK_MODEL_BASED	LINK_MODEL_BASED	LINK_MODEL_BASED	LINK_MODEL_BASED	LINK_MODEL_BASED	LINK_MODEL_BASED	LINK_MODEL_BASED	LINK_MODEL_BASED	LINK_MODEL_BASED	LINK_MODEL_BASED	LINK_MODEL_BASED	LINK_MODEL_BASED	LINK_MODEL_BASED	LINK_MODEL_BASED	LINK_MODEL_BASED	LINK_MODEL_BASED	LINK_MODEL_BASED	LINK_MODEL_BASED	LINK_MODEL_BASED	LINK_MODEL_BASED	LINK_MODEL_BASED	LINK_MODEL_BASED	LINK_MODEL_BASED	LINK_MODEL_BASED	LINK_MODEL_BASED	LINK_MODEL_BASED	LINK_MODEL_BASED	LINK_MODEL_BASED	LINK_MODEL_BASED	LINK_MODEL_BASED	LINK_MODEL_BASED	LINK_MODEL_BASED	LINK_MODEL_BASED	LINK_MODEL_BASED	LINK_MODEL_BASED	LINK_MODEL_BASED	LINK_MODEL_BASED	LINK_MODEL_BASED	LINK_MODEL_BASED	LINK_MODEL_BASED	LINK_MODEL_BASED	LINK_MODEL_BASED	LINK_MODEL_BASED
	ORIGINAL	ORIGINAL	ORIGINAL	ORIGINAL	ORIGINAL	ORIGINAL	ORIGINAL	ORIGINAL	ORIGINAL	ORIGINAL	ORIGINAL	ORIGINAL	ORIGINAL	ORIGINAL	ORIGINAL	ORIGINAL	ORIGINAL	ORIGINAL	ORIGINAL	ORIGINAL	ORIGINAL	ORIGINAL	ORIGINAL	ORIGINAL	ORIGINAL	ORIGINAL	ORIGINAL	ORIGINAL	ORIGINAL	ORIGINAL	ORIGINAL	ORIGINAL	ORIGINAL	ORIGINAL	ORIGINAL	ORIGINAL	ORIGINAL	ORIGINAL	ORIGINAL	ORIGINAL	ORIGINAL	ORIGINAL	ORIGINAL	ORIGINAL	ORIGINAL	ORIGINAL	ORIGINAL	ORIGINAL	ORIGINAL
ITEM	X	X	X	X	Y	Z	X	Y	Z	X	Y	Z	X	Y	Z	X	Y	Z	X	Y	Z	X	Y	Z	X	Y	Z	X	Y	Z	X	Y	Z	X	Y	Z	X	Y	Z	X	Y	Z	X	Y	Z	X	Y	Z	X
1	1.78	1.99	0	8.23072	2.06923	12.35998							0	0	0	8.46433	-1.61511	11.97786							29.97016	-0.37009	-29.74826							14.2149	-5.07013	-24.52676							29.33434	5.79302	0.31505
2			0.01	8.17809	2.15274	12.46457							0	0	0	8.30369	-1.75898	11.56646							30.69553	-1.11529	-29.78783							13.9623	-5.09692	-23.97342							29.76868	6.42646	-0.20661
3			0.02	8.10694	2.25857	12.56353	-0.00852	-0.00083	0.00094	-0.00117	0.00015	-0.00018	0	0	0	8.16521	-1.90693	11.20404	-0.01083	-0.00103	0.00016	-0.00206	-0.00018	0.0001	31.38057	-1.80602	-29.8241	-0.03965	0.0016	0.00176	0.04514	0.00157	-0.00092	13.71282	-5.12681	-23.47042	-0.01982	-0.0138	-0.00583	-0.00683	0.00188	-0.00455	30.16155	6.98259	-0.70358	-0.02224	0.01377	0.00645	0.01192
4			0.03	8.01288	2.38735	12.64958	-0.00836	-0.00085	0.00088	-0.00152	0.00019	-0.00014	0	0	0	8.0642	-2.05625	10.9269	-0.01087	-0.00097	0.0002	-0.00137	-0.0002	0.00009	32.00256	-2.38582	-29.8622	-0.03921	0.00188	0.00185	0.03995	0.00148	-0.00076	13.48619	-5.1575	-23.06361	-0.01759	-0.0145	-0.00596	-0.00547	0.0013	-0.00358	30.49394	7.41795	-1.12867	-0.01678	0.02672	0.01096	0.00731
5			0.04	7.89254	2.53654	12.71389	-0.00825	-0.00089	0.0008	-0.0019	0.00023	-0.0001	0	0	0	8.00534	-2.20456	10.75364	-0.01088	-0.00093	0.00015	-0.00072	-0.00021	0.00004	32.55134	-2.8176	-29.90018	-0.03792	0.00173	0.00202	0.03389	0.00095	-0.00055	13.29418	-5.18789	-22.77409	-0.01521	-0.01278	-0.00516	-0.00407	0.00052	-0.00212	30.75658	7.7074	-1.44985	-0.02154	0.03146	0.01319	0.00734
6			0.05	7.74426	2.69889	12.74895	-0.00822	-0.00093	0.00072	-0.00231	0.00026	-0.00005	0	0	0	7.97847	-2.35087	10.67472	-0.01091	-0.00094	0.00002	-0.00037	-0.00022	0	33.03063	-3.08239	-29.93754	-0.03587	0.00118	0.00228	0.02826	0.00036	-0.00026	13.13709	-5.22067	-22.59305	-0.01248	-0.00972	-0.00376	-0.00284	-0.00005	-0.00094	30.95351	7.84584	-1.64754	-0.03545	0.0288	0.01333	0.00967
7			0.06	7.56883	2.86189	12.75104	-0.00824	-0.00097	0.00063	-0.00271	0.00027	-0.00001	0	0	0	7.9625	-2.49543	10.6596	-0.01098	-0.00096	-0.00017	-0.0004	-0.00024	-0.00001	33.4586	-3.18271	-29.98114	-0.03374	0.00036	0.00262	0.02414	0.00003	0.00014	13.00846	-5.25827	-22.4963	-0.00924	-0.00764	-0.00251	-0.00177	-0.0003	-0.0003	31.10522	7.85304	-1.71637	-0.05164	0.02165	0.01192	0.01269
8			0.07	7.3688	3.01047	12.72009	-0.00829	-0.00101	0.00057	-0.00309	0.00025	0.00003	0	0	0	7.93736	-2.63942	10.67905	-0.01107	-0.00101	-0.00037	-0.00071	-0.00026	0.00001	33.8563	-3.1336	-30.04156	-0.0325	-0.00054	0.00305	0.02173	0.00005	0.00066	12.90581	-5.29576	-22.47081	-0.00569	-0.00764	-0.00187	-0.00088	-0.00045	0.00001	31.23712	7.76188	-1.66194	-0.06204	0.01342	0.00957	0.01556
9			0.08	7.14698	3.13287	12.65839	-0.00833	-0.00103	0.00054	-0.00342	0.00021	0.00006	0	0	0	7.89224	-2.78451	10.72056	-0.01116	-0.00104	-0.00051	-0.00115	-0.00028	0.00003	34.23234	-2.95216	-30.12391	-0.033	-0.00133	0.00355	0.02072	0.00034	0.00133	12.8327	-5.32271	-22.52035	-0.00263	-0.00886	-0.00175	-0.0003	-0.00057	0.00025	31.36311	7.59995	-1.49661	-0.06424	0.00737	0.00748	0.01716
10			0.09	6.90643	3.22461	12.57106	-0.00835	-0.00102	0.00056	-0.00368	0.00016	0.00008	0	0	0	7.82489	-2.93225	10.78603	-0.01123	-0.00107	-0.00055	-0.00161	-0.0003	0.00006	34.58538	-2.6486	-30.22958	-0.03531	-0.00198	0.00411	0.0208	0.0008	0.00219	12.79078	-5.33169	-22.64678	-0.00102	-0.00953	-0.00178	-0.00008	-0.00058	0.00048	31.48639	7.38071	-1.23136	-0.06233	0.00419	0.00656	0.01785
11			0.1	6.65176	3.28898	12.46825	-0.00833	-0.00098	0.00064	-0.00385	0.00011	0.00011	0	0	0	7.73627	-3.08256	10.87927	-0.01125	-0.00107	-0.00045	-0.00206	-0.0003	0.00007	34.91815	-2.22378	-30.3636	-0.03877	-0.00243	0.00461	0.02183	0.00132	0.00322	12.77584	-5.32217	-22.83763	-0.0013	-0.00864	-0.0017	-0.00005	-0.00045	0.00063	31.61126	7.10511	-0.87082	-0.0624	0.00009	0.00587	0.01967
12			0.11	6.38871	3.3349	12.36615	-0.00831	-0.00092	0.00075	-0.00392	0.00008	0.00011	0	0	0	7.627	-3.23233	10.99799	-0.01123	-0.00106	-0.00024	-0.00247	-0.0003	0.00005	35.24177	-1.68199	-30.53072	-0.04228	-0.00258	0.00482	0.02371	0.00168	0.00408	12.78193	-5.29674	-23.07248	-0.00305	-0.00656	-0.00154	-0.00004	-0.00026	0.00067	31.74824	6.77134	-0.42443	-0.06937	-0.01083	0.00309	0.02488
13			0.12	6.12176	3.37397	12.28408	-0.0083	-0.00085	0.00089	-0.00394	0.00007	0.00009	0	0	0	7.49862	-3.37499	11.13668	-0.01119	-0.00104	0.00001	-0.00283	-0.00028	0	35.57134	-1.05489	-30.72592	-0.04498	-0.00235	0.00455	0.02643	0.00163	0.00423	12.8049	-5.25646	-23.33329	-0.00578	-0.00408	-0.00135	0.00004	-0.00008	0.00063	31.91109	6.39165	0.07478	-0.08428	-0.03032	-0.00312	0.03495
14			0.13	5.85277	3.41727	12.23847	-0.00833	-0.00079	0.00103	-0.00394	0.00007	0.00003	0	0	0	7.35374	-3.50351	11.28652	-0.01114	-0.00102	0.00026	-0.00313	-0.00024	-0.00006	35.92254	-0.41562	-30.93317	-0.04651	-0.00178	0.00386	0.02988	0.00114	0.00349	12.83718	-5.2006	-23.59701	-0.00915	-0.00179	-0.00118	0.00009	0.00002	0.00052	32.1134	6.00644	0.5652	-0.10192	-0.05146	-0.01087	0.04892
15			0.14	5.58218	3.47417	12.23848	-0.0084	-0.00076	0.00115	-0.00394	0.00009	-0.00006	0	0	0	7.19444	-3.61307	11.43233	-0.01111	-0.00101	0.00045	-0.00336	-0.0002	-0.0001	36.31087	0.14393	-31.13757	-0.04704	-0.00111	0.003	0.03404	0.00053	0.00236	12.86104	-5.12976	-23.82479	-0.01253	-0.00037	-0.00116	-0.00019	0.00002	0.00041	32.36596	5.675	0.98074	-0.11482	-0.06373	-0.01608	0.06353
16			0.15	5.31295	3.55282	12.28543	-0.00853	-0.00076	0.00126	-0.00387	0.00012	-0.00017	0	0	0	7.02386	-3.70073	11.55967	-0.01107	-0.00101	0.00057	-0.00348	-0.00016	-0.00011	36.75095	0.55735	-31.33796	-0.04702	-0.00051	0.00223	0.03888	0.00013	0.0014	12.85408	-5.04612	-23.97583	-0.01527	-0.00027	-0.00141	-0.00108	0.00003	0.00029	32.67573	5.44711	1.28503	-0.11988	-0.06279	-0.01636	0.07607
17			0.16	5.05359	3.66172	12.37346	-0.00872	-0.0008	0.00133	-0.00366	0.00017	-0.00026	0	0	0	6.8489	-3.76353	11.6663	-0.01103	-0.00102	0.00061	-0.00345	-0.00011	-0.0001	37.25459	0.80411	-31.54471	-0.04686	-0.00007	0.00164	0.04433	0	0.00078	12.79829	-4.95247	-24.02929	-0.01744	-0.00104	-0.00183	-0.00261	0.00017	0.00009	33.04527	5.34574	1.48007	-0.119	-0.05194	-0.01228	0.08573
18			0.17	4.81917	3.80994	12.49027	-0.00896	-0.0009	0.00136	-0.00318	0.00025	-0.00033	0	0	0	6.67845	-3.79929	11.76032	-0.01099	-0.00103	0.00058	-0.00328	-0.00006	-0.00009	37.829	0.89989	-31.76691	-0.04686	0.0002	0.00125	0.05043	0.00004	0.00045	12.68412	-4.85208	-23.98901	-0.01928	-0.00189	-0.0022	-0.00456	0.00038	-0.00018	33.47259	5.36786	1.58912	-0.11555	-0.03596	-0.00532	0.09334
19			0.18	4.63071	4.00722	12.6204	-0.00925	-0.00104	0.00133	-0.00232	0.00039	-0.00034	0	0	0	6.51875	-3.80665	11.85131	-0.01095	-0.00106	0.0005	-0.00304	0	-0.00008	38.48057	0.88202	-32.00824	-0.04706	0.00036	0.00098	0.05735	0.00012	0.00028	12.51517	-4.74633	-23.88379	-0.0205	-0.0024	-0.00242	-0.00637	0.00055	-0.00036	33.95566	5.4929	1.6417	-0.11145	-0.01806	0.00332	0.10033
20			0.19	4.51399	4.26226	12.74814	-0.00958	-0.00121	0.00124	-0.00097	0.00058	-0.00031	0	0	0	6.37283	-3.78297	11.95026	-0.01092	-0.00111	0.0004	-0.00278	0.00006	-0.00008	39.21776	0.80006	-32.26865	-0.04687	0.00045	0.00075	0.06418	0.00019	0.0002	12.30965	-4.6331	-23.76332	-0.02062	-0.00252	-0.00248	-0.00729	0.0006	-0.00032	34.49651	5.69097	1.66806	-0.10662	-0.0017	0.01191	0.10642
21			0.2	4.49687	4.58001	12.86173	-0.00993	-0.00142	0.00103	0.00094	0.00084	-0.00024	0	0	0	6.24195	-3.72072	12.07432	-0.0109	-0.00117	0.00029	-0.00253	0.00014	-0.00008	40.04215	0.7041	-32.54122	-0.04525	0.00046	0.00054	0.06806	0.00019	0.00014	12.09368	-4.50993	-23.68053	-0.02013	-0.00222	-0.00239	-0.0072	0.00053	-0.00008	35.09453	5.92762	1.69072	-0.10097	0.00999	0.0187	0.10954
22			0.21	4.60581	4.95875	12.95718	-0.01029	-0.00166	0.00071	0.00342	0.00115	-0.00015	0	0	0	6.12497	-3.60842	12.2398	-0.01087	-0.00123	0.00021	-0.00235	0.00026	-0.00007	40.93477	0.63271	-32.80886	-0.04113	0.00028	0.00038	0.06534	0.0001	0.00011	11.89238	-4.3756	-23.67094	-0.01979	-0.00191	-0.00222	-0.00654	0.00044	0.00024	35.73468	6.16758	1.71621	-0.09723	0.01657	0.02336	0.11028
23			0.22	4.86181	5.38752	13.03962	-0.01066	-0.00191	0.00028	0.00637	0.00145	-0.00006	0	0	0	6.0179	-3.43618	12.45261	-0.01084	-0.00131	0.00014	-0.00225	0.00041	-0.00006	41.85682	0.60892	-33.05188	-0.03415	-0.00002	0.00016	0.0546	-0.00001	0.00005	11.7201	-4.22832	-23.74954	-0.01961	-0.00222	-0.00212	-0.00566	0.00049	0.00055	36.38898	6.38069	1.73968	-0.09939	0.01987	0.02672	0.11258
24			0.23	5.27559	5.84408	13.12004	-0.01096	-0.00213	-0.00019	0.00954	0.00165	0.00004	0	0	0	5.91505	-3.19974	12.70934	-0.01081	-0.00139	0.00005	-0.00225	0.00058	-0.00003	42.76194	0.64288	-33.25609	-0.02485	-0.00029	-0.00022	0.03802	-0.00004	-0.00007	11.57944	-4.0678	-23.91209	-0.01883	-0.00343	-0.00211	-0.0045	0.00074	0.0008	37.02831	6.54637	1.75534	-0.10892	0.02155	0.02955	0.11827
25			0.24	5.84268	6.29617	13.20788	-0.01109	-0.0023	-0.00061	0.01243	0.00168	0.00014	0	0	0	5.80954	-2.90094	13.00442	-0.01079	-0.00148	-0.00007	-0.00237	0.00076	0.00004	43.60578	0.7358	-33.41145	-0.01436	-0.00031	-0.00085	0.01996	0	-0.00026	11.47271	-3.90007	-24.12667	-0.01667	-0.00563	-0.00218	-0.00294	0.00117	0.00093	37.63081	6.65414	1.76079	-0.12453	0.02281	0.03232	0.12569
26			0.25	6.53992	6.70841	13.30456	-0.01099	-0.00237	-0.00085	0.01443	0.00151	0.0002	0	0	0	5.69416	-2.54697	13.33462	-0.01077	-0.0016	-0.00029	-0.00261	0.00094	0.00019	44.35155	0.88351	-33.50893	-0.00384	0.00023	-0.00179	0.00459	-0.00003	-0.00052	11.40649	-3.73688	-24.34223	-0.01298	-0.00898	-0.00231	-0.00132	0.00179	0.00089	38.18475	6.70078	1.75641	-0.144	0.02453	0.03531	0.13278
27			0.26	7.32486	7.05402	13.4011	-0.01067	-0.00236	-0.00085	0.01511	0.00121	0.00019	0	0	0	5.56262	-2.15082	13.69623	-0.01078	-0.00173	-0.0006	-0.00293	0.00112	0.00043	44.97455	1.07993	-33.5419	0.00554	0.0015	-0.00304	-0.00537	-0.0004	-0.00082	11.38141	-3.58892	-24.51687	-0.00846	-0.01348	-0.00248	-0.00028	0.0025	0.00073	38.6894	6.68763	1.74423	-0.16458	0.0266	0.03811	0.13857
28			0.27	8.14181	7.32353	13.48092	-0.01025	-0.0023	-0.00063	0.01453	0.0009	0.00011	0	0	0	5.41075	-1.73203	14.07758	-0.01081	-0.00189	-0.00099	-0.00329	0.00126	0.00072	45.46363	1.31865	-33.51063	0.01276	0.00327	-0.00433	-0.00938	-0.00126	-0.00107	11.38619	-3.4618	-24.63048	-0.00399	-0.01835	-0.00262	0.00004	0.0031	0.00047	39.15294	6.61905	1.72747	-0.18395	0.02703	0.03935	0.14349
29			0.28	8.93408	7.52431	13.52752	-0.00988	-0.00222	-0.0003	0.01313	0.00065	0.00003	0	0	0	5.2368	-1.31299	14.45844	-0.01086	-0.00206	-0.00136	-0.00366	0.00134	0.00096	45.81895	1.59107	-33.42705	0.01733	0.0051	-0.00532	-0.00875	-0.00238	-0.00126	11.40257	-3.35859	-24.6808	-0.00057	-0.02242	-0.00271	0.00001	0.00322	0.0002	39.58741	6.50379	1.7081	-0.20052	0.02401	0.03797	0.14792
30			0.29	9.65689	7.67198	13.53345	-0.00967	-0.00213	0.00007	0.01137	0.00048	0	0	0	0	5.04173	-0.91231	14.82095	-0.01092	-0.00219	-0.00157	-0.00397	0.00135	0.00105	46.048	1.88522	-33.31671	0.01944	0.00665	-0.00584	-0.00568	-0.00329	-0.00143	11.41419	-3.28363	-24.68241	0.00036	-0.0252	-0.00291	0	0.00265	0.00002	40.00307	6.35563	1.68477	-0.21388	0.01742	0.03398	0.15146
31			0.3	10.28404	7.78163	13.5036	-0.00962	-0.00205	0.00038	0.00955	0.00036	0.00002	0	0	0	4.83208	-0.54155	15.15913	-0.01096	-0.00229	-0.00159	-0.00409	0.0013	0.00099	46.16082	2.18587	-33.21438	0.01968	0.00782	-0.00604	-0.00192	-0.0036	-0.00166	11.4145	-3.23883	-24.6642	-0.00182	-0.0267	-0.00327	-0.00001	0.00161	-0.00003	40.40502	6.19249	1.65238	-0.22384	0.00959	0.02888	0.15251
32			0.31	10.80605	7.86276	13.45104	-0.00968	-0.002	0.0006	0.00782	0.00027	0.00004	0	0	0	4.62089	-0.20462	15.47703	-0.01098	-0.00236	-0.00145	-0.00395	0.00122	0.00085	46.16577	2.47781	-33.15514	0.01858	0.00863	-0.00613	0.00153	-0.0032	-0.00199	11.40738	-3.21798	-24.65941	-0.00563	-0.02647	-0.00358	-0.00008	0.00056	0.00011	40.79247	6.0331	1.60464	-0.23044	0.00336	0.02447	0.14944
33			0.32	11.22488	7.91915	13.39009	-0.00978	-0.00195	0.00072	0.0062	0.00018	0.00006	0	0	0	4.4223	0.10485	15.78143	-0.01098	-0.00241	-0.00118	-0.00359	0.00118	0.00066	46.06834	2.74925	-33.16627	0.01651	0.00907	-0.00621	0.00415	-0.00223	-0.00243	11.39926	-3.20806	-24.69423	-0.00913	-0.02418	-0.00358	-0.00017	-0.00002	0.00039	41.16022	5.89335	1.53737	-0.23376	0.00062	0.02211	0.14165
34			0.33	11.54842	7.94989	13.33226	-0.00987	-0.00193	0.00073	0.00471	0.00009	0.00006	0	0	0	4.24559	0.40328	16.07672	-0.01097	-0.00245	-0.00083	-0.00311	0.0012	0.00045	45.87283	2.99549	-33.26383	0.0138	0.00917	-0.00634	0.00565	-0.00098	-0.00297	11.39258	-3.19444	-24.78079	-0.01154	-0.02023	-0.00327	-0.00025	-0.00001	0.00065	41.50256	5.78377	1.45171	-0.23409	0.00186	0.02231	0.13017
35			0.34	11.7866	7.95153	13.28491	-0.0099	-0.00192	0.00065	0.00335	-0.00002	0.00005	0	0	0	4.09367	0.71264	16.36403	-0.01095	-0.00248	-0.00044	-0.00263	0.00132	0.00023	45.58458	3.21968	-33.45275	0.01083	0.00909	-0.00659	0.00601	0.00021	-0.00366	11.38706	-3.16402	-24.91726	-0.01271	-0.01535	-0.00276	-0.00028	0.0003	0.00078	41.8158	5.70871	1.3551	-0.23198	0.00659	0.02481	0.117
36			0.35	11.9475	7.92039	13.25299	-0.00986	-0.00191	0.00052	0.00208	-0.00014	0.00003	0	0	0	3.96309	1.05529	16.64415	-0.01088	-0.00249	-0.00007	-0.00227	0.00152	0.00004	45.21122	3.43026	-33.72898	0.00788	0.00912	-0.00712	0.0054	0.00121	-0.00459	11.38429	-3.10839	-25.09371	-0.01253	-0.01016	-0.00216	-0.00021	0.00053	0.00075	42.0997	5.66678	1.25913	-0.22733	0.01405	0.02906	0.10372
37			0.36	12.03428	7.85577	13.24056	-0.00974	-0.00189	0.00038	0.00081	-0.00025	0.00001	0	0	0	3.84356	1.4507	16.92132	-0.01076	-0.0025	0.00022	-0.00216	0.00178	-0.00012	44.76178	3.6369	-34.0824	0.00507	0.00959	-0.00809	0.00405	0.00206	-0.00592	11.38823	-3.02585	-25.29874	-0.01108	-0.00527	-0.00152	-0.00005	0.00046	0.0006	42.35631	5.6523	1.1763	-0.22023	0.02318	0.03419	0.09119
38			0.37	12.0437	7.76377	13.25135	-0.00959	-0.00188	0.00028	-0.0005	-0.00033	0	0	0	0	3.71875	1.91143	17.2037	-0.01062	-0.00252	0.00038	-0.00237	0.00209	-0.00021	44.24544	3.84469	-34.49956	0.0024	0.0106	-0.00949	0.00216	0.00294	-0.00761	11.40182	-2.92073	-25.52266	-0.00869	-0.00124	-0.00089	0.0001	0.00014	0.00038	42.58829	5.65726	1.11604	-0.21079	0.03272	0.03931	0.07944
39			0.38	11.96763	7.65912	13.2887	-0.00949	-0.00188	0.00022	-0.00192	-0.00036	-0.00001	0	0	0	3.56799	2.44097	17.50036	-0.01049	-0.00256	0.00041	-0.00294	0.00242	-0.00024	43.66971	4.04999	-34.96546	-0.00016	0.01191	-0.011	-0.00016	0.00391	-0.00934	11.425	-2.80202	-25.75766	-0.00601	0.00145	-0.00035	0.00016	-0.00018	0.00016	42.79745	5.67267	1.08214	-0.20017	0.04163	0.04409	0.0684
40			0.39	11.79805	7.56234	13.35655	-0.00949	-0.0019	0.00021	-0.00341	-0.00033	-0.00002	0	0	0	3.37074	3.0342	17.81745	-0.0104	-0.00264	0.00032	-0.00382	0.00276	-0.0002	43.03952	4.24348	-35.46555	-0.00261	0.01303	-0.01214	-0.00282	0.00484	-0.01054	11.45636	-2.68131	-25.99751	-0.00375	0.00248	0	0.00015	-0.00029	0	42.98408	5.68913	1.07317	-0.19024	0.04889	0.04845	0.0581
41			0.4	11.53265	7.49234	13.46042	-0.00958	-0.00193	0.00026	-0.00492	-0.00025	-0.00005	0	0	0	3.11207	3.6802	18.15694	-0.01036	-0.00274	0.00015	-0.00487	0.00309	-0.0001	42.35758	4.41752	-35.98662	-0.00514	0.01351	-0.01253	-0.00598	0.00546	-0.01088	11.49419	-2.57013	-26.23692	-0.00259	0.00188	0.00008	0.00013	-0.00017	-0.00004	43.14727	5.69737	1.08379	-0.182	0.05377	0.05218	0.04847
42			0.41	11.17711	7.46145	13.60593	-0.00972	-0.00195	0.00038	-0.00632	-0.00014	-0.00011	0	0	0	2.78687	4.36518	18.51801	-0.01034	-0.00287	-0.00004	-0.00592	0.0034	0.00003	41.62549	4.57118	-36.51617	-0.00786	0.01316	-0.01209	-0.0098	0.0055	-0.01033	11.53587	-2.47813	-26.47059	-0.00262	-0.00005	-0.00012	0.00014	0	0.00005	43.28595	5.68887	1.10649	-0.17541	0.05568	0.0548	0.03941
43			0.42	10.74462	7.47334	13.79499	-0.00991	-0.00197	0.00056	-0.00752	-0.00003	-0.00021	0	0	0	2.39917	5.07556	18.90032	-0.01032	-0.003	-0.00019	-0.00683	0.00366	0.00014	40.84535	4.71027	-37.0402	-0.01061	0.0124	-0.01122	-0.01407	0.00503	-0.00933	11.5759	-2.41201	-26.69419	-0.00356	-0.00294	-0.00058	0.00016	0.00004	0.00023	43.39994	5.65652	1.13204	-0.17039	0.05559	0.05642	0.03108
44			0.43	10.25298	7.52371	14.0245	-0.01013	-0.00196	0.00081	-0.00848	0.00007	-0.00035	0	0	0	1.95895	5.7994	19.30457	-0.01028	-0.00312	-0.0003	-0.00749	0.00388	0.00023	40.02071	4.84329	-37.54461	-0.01297	0.01199	-0.01054	-0.01818	0.00443	-0.00844	11.60538	-2.37293	-26.90486	-0.00534	-0.00649	-0.00122	0.00011	-0.00014	0.00044	43.4906	5.59543	1.15077	-0.1673	0.05519	0.05758	0.02381
45			0.44	9.72086	7.60465	14.28821	-0.01038	-0.00195	0.0011	-0.00918	0.00015	-0.00055	0	0	0	1.48014	6.52701	19.7302	-0.01022	-0.00326	-0.0004	-0.00785	0.00406	0.00032	39.15679	4.97624	-38.01933	-0.01481	0.01234	-0.01036	-0.02172	0.00398	-0.00791	11.61611	-2.35464	-27.1011	-0.00772	-0.01026	-0.00188	-0.0001	-0.00044	0.00062	43.56097	5.50367	1.15353	-0.16581	0.05525	0.05839	0.01786
46			0.45	9.16561	7.70832	14.57783	-0.01065	-0.00193	0.00141	-0.00964	0.00021	-0.00076	0	0	0	0.97932	7.25096	20.17391	-0.01012	-0.0034	-0.00058	-0.00789	0.00422	0.00046	38.26043	5.10966	-38.45967	-0.01627	0.01326	-0.01054	-0.02474	0.00366	-0.00758	11.60631	-2.34578	-27.28329	-0.00988	-0.01404	-0.00242	-0.00042	-0.00063	0.00074	43.61578	5.38314	1.13227	-0.16511	0.05539	0.0585	0.01329
47			0.46	8.60392	7.82791	14.88303	-0.0109	-0.00191	0.00171	-0.00979	0.00026	-0.00096	0	0	0	0.47351	7.96529	20.63014	-0.01002	-0.00356	-0.00085	-0.00763	0.00437	0.00068	37.3388	5.23938	-38.86594	-0.01757	0.01436	-0.01082	-0.02745	0.00345	-0.00726	11.58176	-2.33469	-27.45456	-0.0113	-0.01805	-0.00283	-0.00066	-0.00056	0.00083	43.65997	5.2395	1.0813	-0.16429	0.05474	0.05741	0.01005
48			0.47	8.05232	7.95771	15.19179	-0.01108	-0.00188	0.00199	-0.00961	0.00029	-0.0011	0	0	0	-0.02069	8.66373	21.09121	-0.00994	-0.00375	-0.00121	-0.00712	0.00449	0.00096	36.39896	5.35786	-39.24185	-0.01883	0.0154	-0.01106	-0.02996	0.00344	-0.00686	11.55284	-2.31325	-27.61923	-0.01219	-0.02283	-0.00321	-0.00066	-0.00019	0.00092	43.69818	5.08183	0.99755	-0.16309	0.05304	0.0551	0.00795
49			0.48	7.52579	8.09261	15.49202	-0.01116	-0.00184	0.00222	-0.00911	0.00031	-0.00117	0	0	0	-0.48473	9.33721	21.54574	-0.00988	-0.00395	-0.00165	-0.00631	0.00453	0.00124	35.44764	5.45579	-39.59242	-0.02015	0.01628	-0.01123	-0.03241	0.00365	-0.00633	11.53276	-2.27818	-27.7789	-0.0131	-0.02868	-0.00371	-0.00032	0.00049	0.00104	43.73364	4.92057	0.88019	-0.16126	0.05036	0.05178	0.00671
50			0.49	7.03526	8.22834	15.77241	-0.01111	-0.00178	0.0024	-0.00837	0.00031	-0.00116	0	0	0	-0.89533	9.9722	21.97837	-0.00985	-0.00415	-0.00212	-0.00514	0.00444	0.00147	34.49191	5.52374	-39.92026	-0.02138	0.01685	-0.01123	-0.03447	0.00405	-0.00563	11.53682	-2.23006	-27.92985	-0.01407	-0.03543	-0.00434	0.00046	0.00139	0.00114	43.76881	4.76536	0.72955	-0.15928	0.04686	0.04782	0.0062
51			0.5	6.58578	8.3615	16.02321	-0.01093	-0.00171	0.0025	-0.00754	0.00031	-0.00106	0	0	0	-1.22487	10.55015	22.37112	-0.00983	-0.00433	-0.00261	-0.00358	0.00412	0.00158	33.53947	5.55438	-40.22457	-0.02238	0.01692	-0.01098	-0.03586	0.00447	-0.00473	11.58159	-2.17373	-28.06528	-0.01474	-0.04256	-0.00507	0.00176	0.0022	0.00118	43.80594	4.62314	0.54701	-0.15754	0.04251	0.0434	0.00645
52			0.51	6.17759	8.48906	16.23656	-0.01066	-0.00165	0.00251	-0.00671	0.00029	-0.00089	0	0	0	-1.44404	11.04824	22.70488	-0.00982	-0.00449	-0.00308	-0.00162	0.00355	0.00149	32.59936	5.54409	-40.50126	-0.023	0.01638	-0.01041	-0.03628	0.00472	-0.00367	11.68331	-2.11843	-28.17934	-0.01483	-0.04959	-0.00585	0.00345	0.00237	0.00111	43.84757	4.49727	0.33506	-0.15619	0.03753	0.03875	0.00758
53			0.52	5.8078	8.60748	16.40777	-0.01032	-0.0016	0.0024	-0.00594	0.00027	-0.00066	0	0	0	-1.52512	11.44157	22.95898	-0.00982	-0.00461	-0.0035	0.00067	0.00269	0.00116	31.68163	5.49403	-40.74524	-0.02334	0.0151	-0.0095	-0.03583	0.00461	-0.00258	11.85538	-2.07612	-28.26659	-0.01415	-0.05613	-0.00661	0.00512	0.00153	0.00084	43.89678	4.38723	0.0984	-0.1547	0.03169	0.03362	0.00956
54			0.53	5.47315	8.71226	16.53543	-0.00996	-0.00158	0.00219	-0.00525	0.00023	-0.00044	0	0	0	-1.44525	11.7058	23.10929	-0.00982	-0.00469	-0.00387	0.00316	0.00156	0.00052	30.79697	5.40957	-40.95164	-0.02344	0.01296	-0.00824	-0.03459	0.00404	-0.00157	12.10279	-2.05764	-28.31635	-0.01278	-0.06178	-0.00727	0.00627	-0.00017	0.00025	43.95597	4.28958	-0.15538	-0.15275	0.02475	0.02771	0.01215
55			0.54	5.17125	8.79857	16.62145	-0.00959	-0.00159	0.00188	-0.00462	0.00019	-0.00024	0	0	0	-1.18893	11.81878	23.12444	-0.00984	-0.00473	-0.00417	0.00572	0.00022	-0.00052	29.95557	5.29868	-41.11745	-0.02347	0.01002	-0.00671	-0.03288	0.00307	-0.00076	12.41869	-2.07058	-28.30638	-0.011	-0.06615	-0.0078	0.0066	-0.00209	-0.00084	44.0264	4.2	-0.41527	-0.14968	0.01662	0.02079	0.01483
56			0.55	4.90091	8.86196	16.66928	-0.00923	-0.00163	0.00152	-0.00404	0.00013	-0.00009	0	0	0	-0.7499	11.7605	22.96565	-0.00985	-0.00471	-0.00436	0.00816	-0.00127	-0.00195	29.16551	5.16989	-41.24105	-0.02346	0.00635	-0.00496	-0.03084	0.00184	-0.00021	12.78617	-2.11902	-28.20441	-0.00893	-0.06876	-0.0082	0.00607	-0.0035	-0.00248	44.10709	4.11558	-0.66747	-0.14579	0.00733	0.01292	0.01698
57			0.56	4.66109	8.89855	16.68252	-0.0089	-0.0017	0.00111	-0.00351	0.00006	0	0	0	0	-0.13369	11.51435	22.59715	-0.00987	-0.00462	-0.00438	0.01033	-0.00277	-0.00361	28.431	5.03083	-41.32199	-0.02332	0.00218	-0.0031	-0.02856	0.00058	0.00008	13.18527	-2.20379	-27.98169	-0.00679	-0.06867	-0.00844	0.00494	-0.00405	-0.00446	44.19445	4.03686	-0.89631	-0.14183	-0.00275	0.00449	0.01812
58			0.57	4.44987	8.90505	16.6648	-0.0086	-0.0018	0.00066	-0.00305	-0.00002	0.00004	0	0	0	0.63886	11.07166	22.00174	-0.00986	-0.00444	-0.00417	0.01201	-0.0041	-0.00505	27.75207	4.88727	-41.36056	-0.02262	-0.00222	-0.0012	-0.02572	-0.00053	0.00011	13.599	-2.32256	-27.62989	-0.00477	-0.06448	-0.00834	0.00359	-0.00387	-0.00617	44.28302	3.96894	-1.08617	-0.13983	-0.01297	-0.00363	0.01806
59			0.58	4.26405	8.87919	16.62124	-0.00835	-0.00196	0.00017	-0.00268	-0.00013	0.00002	0	0	0	1.52862	10.43694	21.19515	-0.00981	-0.00415	-0.00364	0.01305	-0.00502	-0.00564	27.12534	4.74298	-41.35915	-0.02097	-0.00647	0.00062	-0.02216	-0.00135	-0.00009	14.01539	-2.46918	-27.17361	-0.00304	-0.05493	-0.00766	0.0023	-0.00339	-0.0067	44.36519	3.92123	-1.22382	-0.14097	-0.02242	-0.01054	0.01642
60			0.59	4.09911	8.82109	16.55884	-0.00818	-0.00217	-0.00035	-0.00239	-0.00025	-0.00004	0	0	0	2.47966	9.63334	20.23417	-0.00975	-0.00377	-0.00277	0.01336	-0.0054	-0.0049	26.54434	4.59894	-41.32329	-0.01835	-0.01006	0.00214	-0.01815	-0.0019	-0.0004	14.42662	-2.63295	-26.6742	-0.00201	-0.03984	-0.00622	0.0015	-0.00283	-0.00545	44.43115	3.90653	-1.29976	-0.14495	-0.02987	-0.01531	0.01251
61			0.6	3.94978	8.73494	16.48659	-0.00809	-0.0024	-0.00085	-0.00219	-0.00038	-0.00012	0	0	0	3.42767	8.70653	19.21194	-0.00974	-0.00335	-0.0016	0.01303	-0.00523	-0.00291	26.00001	4.45256	-41.26166	-0.01515	-0.01244	0.00309	-0.0142	-0.00229	-0.0007	14.82632	-2.79756	-26.2195	-0.00257	-0.02064	-0.00404	0.00184	-0.00181	-0.00292	44.46988	3.93911	-1.30835	-0.15052	-0.0343	-0.01732	0.00578
62			0.61	3.81059	8.62979	16.41559	-0.00807	-0.00262	-0.00129	-0.00206	-0.00047	-0.00016	0	0	0	4.31517	7.72346	18.23679	-0.00982	-0.00295	-0.00027	0.01226	-0.00465	-0.00046	25.48173	4.29549	-41.18341	-0.01175	-0.01325	0.00335	-0.01058	-0.0027	-0.00087	15.20912	-2.94157	-25.89769	-0.00526	-0.00007	-0.00132	0.00353	-0.00001	-0.00058	44.47158	4.03215	-1.24838	-0.15658	-0.03516	-0.01621	-0.00344
63			0.62	3.6769	8.51891	16.35741	-0.00811	-0.00281	-0.00161	-0.00196	-0.00051	-0.00015	0	0	0	5.10461	6.76167	17.40074	-0.01001	-0.00261	0.00102	0.01124	-0.00387	0.00145	24.98033	4.11352	-41.09368	-0.00855	-0.01285	0.00311	-0.0075	-0.00319	-0.00094	15.57086	-3.0423	-25.76437	-0.00935	0.01879	0.00163	0.00574	0.00191	0.00016	44.43169	4.19419	-1.12489	-0.16191	-0.0332	-0.01251	-0.01359
64			0.63	3.54724	8.4172	16.32072	-0.00818	-0.00293	-0.00176	-0.00185	-0.00046	-0.00009	0	0	0	5.78065	5.89287	16.7528	-0.01028	-0.00238	0.00207	0.01005	-0.00306	0.00227	24.49154	3.89169	-40.98978	-0.00599	-0.01212	0.00282	-0.00511	-0.0037	-0.00101	15.90829	-3.08363	-25.82002	-0.01326	0.03342	0.00446	0.00735	0.00258	-0.0009	44.35334	4.42471	-0.94984	-0.16516	-0.02933	-0.00687	-0.02222
65			0.64	3.42524	8.33754	16.30895	-0.00824	-0.00298	-0.00175	-0.00165	-0.00034	-0.00001	0	0	0	6.34288	5.1698	16.29107	-0.01058	-0.00224	0.00274	0.00872	-0.00231	0.00217	24.01769	3.62418	-40.86249	-0.0042	-0.0115	0.00267	-0.00346	-0.00407	-0.00116	16.21901	-3.06411	-26.01151	-0.01576	0.04224	0.00672	0.00786	0.00145	-0.00259	44.24752	4.71091	-0.73895	-0.16526	-0.02352	0.00042	-0.02696
66			0.65	3.31717	8.28782	16.32016	-0.00824	-0.00294	-0.00161	-0.00139	-0.00018	0.00005	0	0	0	6.79705	4.62052	15.97604	-0.01086	-0.0022	0.00296	0.00724	-0.00163	0.00165	23.56524	3.31914	-40.70088	-0.00283	-0.01085	0.00263	-0.00222	-0.00408	-0.00133	16.50285	-2.99837	-26.25541	-0.0164	0.04453	0.00789	0.00745	-0.0007	-0.00333	44.12981	5.02783	-0.50708	-0.16255	-0.01549	0.0091	-0.02716
67			0.66	3.22647	8.26975	16.35057	-0.00817	-0.00284	-0.00138	-0.00111	-0.00003	0.00009	0	0	0	7.1513	4.24928	15.75691	-0.01106	-0.00221	0.00276	0.00568	-0.00102	0.00108	23.1385	2.99565	-40.5004	-0.00165	-0.0099	0.00259	-0.00123	-0.00363	-0.00147	16.76385	-2.90979	-26.47097	-0.01531	0.04071	0.00768	0.00653	-0.00247	-0.0026	44.01433	5.3436	-0.26442	-0.15774	-0.00583	0.01829	-0.02427
68			0.67	3.15079	8.2792	16.39675	-0.00806	-0.00269	-0.00106	-0.0009	0.00008	0.0001	0	0	0	7.4149	4.04156	15.5963	-0.01116	-0.00225	0.00223	0.00415	-0.00048	0.0006	22.73384	2.67702	-40.26819	-0.00059	-0.00846	0.00249	-0.00042	-0.0028	-0.00147	17.00986	-2.82057	-26.60729	-0.01315	0.03228	0.00619	0.00546	-0.00296	-0.00119	43.90757	5.6278	-0.01398	-0.15265	0.00339	0.02638	-0.0211
69			0.68	3.083	8.30861	16.45652	-0.00798	-0.00252	-0.00067	-0.00081	0.00014	0.00008	0	0	0	7.59766	3.9698	15.48065	-0.01117	-0.0023	0.0015	0.00275	-0.00004	0.00024	22.33954	2.38425	-40.02195	0.00028	-0.00663	0.00235	0.0002	-0.00185	-0.00135	17.24857	-2.74531	-26.65161	-0.01101	0.0212	0.00382	0.00453	-0.00226	-0.00017	43.80605	5.85804	0.24567	-0.15012	0.00886	0.03127	-0.02013
70			0.69	3.01469	8.35077	16.52844	-0.00796	-0.00236	-0.00026	-0.00084	0.00017	0.00004	0	0	0	7.70982	3.99816	15.41391	-0.01113	-0.00235	0.0007	0.00155	0.00026	0.00004	21.94214	2.13036	-39.7809	0.001	-0.00461	0.0022	0.00072	-0.00105	-0.00116	17.48209	-2.68939	-26.61881	-0.01004	0.00919	0.00107	0.00404	-0.00101	0.00008	43.70045	6.02321	0.51185	-0.15178	0.00906	0.0322	-0.02248
71			0.7	2.9393	8.40135	16.61143	-0.00804	-0.00224	0.00014	-0.00095	0.00019	-0.00002	0	0	0	7.76328	4.08681	15.40178	-0.01105	-0.00239	-0.00008	0.00063	0.0004	0	21.53268	1.91791	-39.55986	0.00174	-0.00279	0.00209	0.00128	-0.00051	-0.00096	17.70492	-2.65082	-26.53237	-0.01079	-0.0026	-0.00168	0.00409	0.00028	-0.00026	43.58106	6.12392	0.77435	-0.15772	0.00461	0.02981	-0.02799
72			0.71	2.85419	8.45719	16.70425	-0.00821	-0.00217	0.00045	-0.00107	0.00019	-0.00008	0	0	0	7.77291	4.19584	15.43814	-0.01097	-0.00244	-0.00078	0.00001	0.0004	0.00009	21.11107	1.74086	-39.36806	0.00255	-0.00157	0.00206	0.00191	-0.00025	-0.0008	17.90722	-2.62473	-26.41036	-0.01312	-0.01347	-0.00419	0.00444	0.00146	-0.00089	43.44314	6.17062	1.01862	-0.16613	-0.00277	0.02527	-0.03525
73			0.72	2.76149	8.51328	16.8035	-0.00843	-0.00217	0.00062	-0.00116	0.00018	-0.00011	0	0	0	7.75684	4.28836	15.50054	-0.01089	-0.00247	-0.00138	-0.00027	0.00026	0.00016	20.68652	1.58857	-39.20792	0.00347	-0.00117	0.00209	0.00256	-0.00017	-0.00069	18.0804	-2.60756	-26.26157	-0.01648	-0.02307	-0.0064	0.00473	0.0025	-0.00165	43.28899	6.17906	1.23033	-0.17515	-0.01135	0.01964	-0.04223
74			0.73	2.66789	8.56157	16.90069	-0.00868	-0.00222	0.00064	-0.00115	0.00014	-0.0001	0	0	0	7.73567	4.33269	15.55566	-0.01082	-0.0025	-0.00186	-0.0002	0.00001	0.00011	20.27332	1.44877	-39.07312	0.00452	-0.00156	0.00213	0.00319	-0.00024	-0.00063	18.22184	-2.59859	-26.08989	-0.02023	-0.03114	-0.00829	0.00481	0.00329	-0.00245	43.12605	6.1658	1.39801	-0.18253	-0.01942	0.01392	-0.04725
75			0.74	2.58324	8.59305	16.98204	-0.00891	-0.00234	0.00051	-0.00102	0.00007	-0.00006	0	0	0	7.73068	4.30348	15.57016	-0.01074	-0.00251	-0.00221	0.00021	-0.00031	-0.0001	19.88469	1.30966	-38.951	0.00583	-0.00259	0.00215	0.00382	-0.00042	-0.00062	18.33666	-2.59835	-25.90205	-0.02387	-0.0373	-0.00985	0.00484	0.00359	-0.00309	42.96159	6.14593	1.51653	-0.18746	-0.02577	0.00893	-0.0501
76			0.75	2.51755	8.59994	17.03248	-0.00908	-0.0025	0.00025	-0.00077	-0.00004	-0.00001	0	0	0	7.7609	4.18364	15.52089	-0.01066	-0.00249	-0.0024	0.00091	-0.00068	-0.00045	19.5283	1.16223	-38.82759	0.00743	-0.00402	0.00215	0.00443	-0.00071	-0.00065	18.43719	-2.60673	-25.71362	-0.02698	-0.04111	-0.01101	0.00512	0.00325	-0.0033	42.79932	6.13166	1.58888	-0.19052	-0.03045	0.00484	-0.05159
77			0.76	2.47787	8.57778	17.04088	-0.00917	-0.00267	-0.0001	-0.00045	-0.00017	0	0	0	0	7.84071	3.96596	15.40082	-0.01058	-0.00245	-0.00242	0.00182	-0.00103	-0.00078	19.20658	1.00149	-38.69014	0.00929	-0.00559	0.00211	0.00498	-0.00106	-0.00072	18.53819	-2.621	-25.54683	-0.0292	-0.04228	-0.01171	0.00575	0.00242	-0.00291	42.63992	6.13125	1.62292	-0.19286	-0.0337	0.00175	-0.05246
78			0.77	2.4659	8.52657	17.00403	-0.00917	-0.00285	-0.00049	-0.00014	-0.0003	-0.00005	0	0	0	7.9787	3.65446	15.22059	-0.01052	-0.00238	-0.00223	0.00287	-0.00133	-0.00095	18.91938	0.82716	-38.529	0.01134	-0.00702	0.00203	0.0054	-0.00138	-0.00079	18.64959	-2.63467	-25.42278	-0.03024	-0.0408	-0.01192	0.00646	0.00155	-0.00192	42.4835	6.14862	1.62739	-0.1953	-0.03534	-0.00008	-0.05284
79			0.78	2.47757	8.45063	16.92809	-0.00909	-0.00301	-0.00087	0.0001	-0.00042	-0.00014	0	0	0	8.17752	3.26473	15.00641	-0.01049	-0.00228	-0.00186	0.00395	-0.00152	-0.00087	18.66584	0.64326	-38.34095	0.0135	-0.00811	0.00191	0.00565	-0.00159	-0.00082	18.77434	-2.63844	-25.35802	-0.02994	-0.03681	-0.01158	0.00695	0.00092	-0.00048	42.33113	6.18478	1.6113	-0.19761	-0.03469	-0.00021	-0.05255
80			0.79	2.50446	8.3581	16.82738	-0.00897	-0.00314	-0.0012	0.00022	-0.0005	-0.00022	0	0	0	8.4343	2.82276	14.79632	-0.0105	-0.00218	-0.00136	0.00499	-0.0016	-0.0006	18.44389	0.45683	-38.13373	0.01566	-0.00866	0.00172	0.00574	-0.00164	-0.00077	18.91303	-2.62276	-25.36867	-0.02861	-0.03055	-0.01055	0.00717	0.00047	0.00113	42.18314	6.24025	1.58687	-0.19928	-0.03145	0.00155	-0.05187
81			0.8	2.53611	8.25983	16.72054	-0.00883	-0.00322	-0.00142	0.00023	-0.00051	-0.00026	0	0	0	8.74119	2.36197	14.63125	-0.01054	-0.00209	-0.00081	0.00588	-0.00156	-0.00028	18.24913	0.27632	-37.92532	0.0176	-0.00847	0.00142	0.00567	-0.00151	-0.0006	19.06654	-2.58184	-25.46897	-0.02707	-0.02213	-0.00859	0.00723	0.00012	0.00229	42.03735	6.31583	1.57019	-0.20005	-0.02618	0.00486	-0.05122
82			0.81	2.56276	8.16802	16.62564	-0.00872	-0.00325	-0.00152	0.00013	-0.00045	-0.00023	0	0	0	9.08479	1.91677	14.53677	-0.01062	-0.00201	-0.00027	0.00649	-0.00144	-0.00006	18.07669	0.11015	-37.73644	0.01919	-0.00744	0.00097	0.00548	-0.00123	-0.00036	19.23212	-2.51693	-25.65507	-0.02603	-0.01222	-0.00574	0.00719	-0.00003	0.00225	41.89083	6.4103	1.57694	-0.19978	-0.01963	0.00932	-0.05056
83			0.82	2.57672	8.09451	16.55654	-0.00868	-0.00323	-0.00149	-0.00003	-0.00032	-0.00014	0	0	0	9.44621	1.51506	14.50885	-0.01071	-0.00196	0.00016	0.00673	-0.00125	0.00002	17.9225	-0.0343	-37.58344	0.02051	-0.00558	0.00037	0.00525	-0.00082	-0.00011	19.40189	-2.43666	-25.89366	-0.02533	-0.00283	-0.00266	0.007	-0.00001	0.00118	41.74197	6.51863	1.61807	-0.19856	-0.01269	0.01426	-0.04961
84			0.83	2.57348	8.04853	16.52116	-0.0087	-0.00316	-0.00134	-0.00023	-0.00016	-0.00004	0	0	0	9.80564	1.17371	14.52081	-0.01079	-0.00192	0.00044	0.00662	-0.00103	0.00003	17.78303	-0.15201	-37.47556	0.02169	-0.00305	-0.00033	0.00507	-0.00039	0.00006	19.56928	-2.35331	-26.13543	-0.02431	0.00346	-0.00039	0.00668	0	0.00016	41.59076	6.63242	1.69843	-0.19682	-0.00639	0.01888	-0.04828
85			0.84	2.55173	8.03396	16.52151	-0.00878	-0.00304	-0.00108	-0.00043	0	0.00003	0	0	0	10.14929	0.89861	14.54559	-0.01082	-0.0019	0.00054	0.0063	-0.00081	0.00002	17.65416	-0.2416	-37.41486	0.02283	-0.0001	-0.00108	0.00502	-0.00001	0.00011	19.73515	-2.27713	-26.33977	-0.02265	0.00547	0.00051	0.00636	-0.00007	-0.00017	41.43797	6.74261	1.81649	-0.19504	-0.00149	0.02259	-0.04672
86			0.85	2.51276	8.04857	16.55402	-0.0089	-0.0029	-0.00076	-0.00062	0.00012	0.00006	0	0	0	10.47193	0.68645	14.56927	-0.01081	-0.00189	0.00046	0.00588	-0.00062	0.00001	17.53071	-0.30544	-37.3964	0.02396	0.00301	-0.00183	0.00516	0.00027	0.00006	19.90485	-2.21351	-26.48509	-0.02083	0.00404	0.00031	0.00614	-0.00011	-0.00007	41.28498	6.84172	1.96487	-0.19399	0.00145	0.02496	-0.04524
87			0.86	2.45974	8.08502	16.61085	-0.00905	-0.00275	-0.00044	-0.00077	0.00019	0.00005	0	0	0	10.77246	0.52575	14.58502	-0.01075	-0.00188	0.00024	0.00542	-0.00047	0.00001	17.40737	-0.34959	-37.40899	0.02503	0.00601	-0.00254	0.00551	0.00045	-0.00004	20.08169	-2.16449	-26.56118	-0.01946	0.00066	-0.00049	0.00606	-0.00003	0.00004	41.13327	6.92562	2.1314	-0.1936	0.00299	0.02633	-0.04416
88			0.87	2.39712	8.13362	16.68168	-0.00921	-0.00264	-0.00015	-0.00088	0.00022	0.00002	0	0	0	11.04906	0.39985	14.58433	-0.01067	-0.00188	-0.00006	0.00491	-0.00037	0	17.27879	-0.38238	-37.43868	0.02597	0.00873	-0.00319	0.00606	0.0006	-0.00011	20.26472	-2.13034	-26.56203	-0.01845	-0.00385	-0.0017	0.00602	0.00026	-0.00007	40.98284	6.99423	2.30303	-0.19376	0.00393	0.0272	-0.044
89			0.88	2.32987	8.18479	16.75545	-0.00935	-0.00255	0.00007	-0.00093	0.0002	-0.00001	0	0	0	11.30055	0.29303	14.56178	-0.01058	-0.00188	-0.00038	0.00443	-0.00031	-0.00003	17.1402	-0.4131	-37.47197	0.02673	0.01101	-0.00375	0.00678	0.00079	-0.00012	20.45297	-2.10901	-26.49153	-0.01757	-0.00888	-0.0032	0.00601	0.00077	-0.00047	40.83199	7.0513	2.46877	-0.19443	0.00477	0.02798	-0.04497
90			0.89	2.26275	8.23087	16.8227	-0.00945	-0.0025	0.00023	-0.00093	0.00017	-0.00002	0	0	0	11.52945	0.19461	14.52106	-0.01053	-0.00188	-0.00067	0.00405	-0.00028	-0.00008	16.9887	-0.44969	-37.49818	0.02726	0.01269	-0.00416	0.00751	0.00102	-0.00004	20.64965	-2.09592	-26.36916	-0.01716	-0.01352	-0.00469	0.00626	0.00139	-0.00099	40.67872	7.10202	2.62138	-0.19567	0.00529	0.0286	-0.04669
91			0.9	2.19958	8.26694	16.87677	-0.00951	-0.00248	0.00031	-0.00089	0.00012	-0.00003	0	0	0	11.74191	0.09806	14.46958	-0.01052	-0.00187	-0.0009	0.00381	-0.00028	-0.00012	16.82471	-0.498	-37.50934	0.02761	0.01379	-0.00441	0.00812	0.0013	0.00011	20.8613	-2.08484	-26.22244	-0.01757	-0.01689	-0.00582	0.00698	0.0019	-0.00134	40.52303	7.15185	2.75616	-0.19735	0.00569	0.02924	-0.04844
92			0.91	2.14235	8.29174	16.9145	-0.00953	-0.00249	0.00034	-0.00083	0.00008	-0.00002	0	0	0	11.94484	-0.00086	14.41123	-0.01054	-0.00186	-0.00103	0.00369	-0.00028	-0.00015	16.65154	-0.56156	-37.50113	0.0278	0.01438	-0.00454	0.00849	0.00159	0.0003	21.09451	-2.06928	-26.07602	-0.01869	-0.01856	-0.00642	0.0082	0.00222	-0.00136	40.36633	7.20543	2.87145	-0.19899	0.00622	0.03008	-0.04963
93			0.92	2.09081	8.30694	16.93608	-0.00952	-0.00251	0.00032	-0.00079	0.00005	-0.00001	0	0	0	12.143	-0.10333	14.3453	-0.01057	-0.00185	-0.00105	0.00363	-0.00028	-0.00017	16.47413	-0.64169	-37.47205	0.02797	0.01453	-0.00457	0.00862	0.00186	0.0005	21.35374	-2.04437	-25.94677	-0.02017	-0.01854	-0.00652	0.00975	0.00229	-0.0011	40.21064	7.2656	2.968	-0.20081	0.00695	0.03125	-0.05027
94			0.93	2.04302	8.31519	16.94484	-0.00948	-0.00253	0.00027	-0.00077	0.00002	0	0	0	0	12.33834	-0.20696	14.2701	-0.01062	-0.00183	-0.00096	0.00361	-0.00026	-0.00017	16.29741	-0.73736	-37.42229	0.02815	0.01432	-0.00453	0.00853	0.00202	0.00068	21.64037	-2.00774	-25.84438	-0.02173	-0.01722	-0.00625	0.01148	0.00215	-0.00071	40.05713	7.33248	3.04775	-0.20263	0.00777	0.03266	-0.05066
95			0.94	1.99655	8.31821	16.94582	-0.00944	-0.00256	0.0002	-0.00077	0.00001	0	0	0	0	12.53152	-0.3057	14.18644	-0.01066	-0.0018	-0.0008	0.00359	-0.00022	-0.00015	16.12529	-0.84529	-37.35172	0.02836	0.01385	-0.00442	0.00828	0.00205	0.00084	21.95334	-1.95914	-25.77343	-0.02333	-0.01512	-0.00576	0.0133	0.00187	-0.00032	39.9057	7.40299	3.11243	-0.20464	0.00837	0.03411	-0.05129
96			0.95	1.94934	8.31747	16.94498	-0.0094	-0.0026	0.00012	-0.00079	-0.00001	0	0	0	0	12.72302	-0.39171	14.09689	-0.0107	-0.00177	-0.00061	0.00358	-0.00017	-0.00011	15.96048	-0.96111	-37.2593	0.02861	0.0132	-0.00427	0.0079	0.00194	0.00099	22.28997	-1.89987	-25.73299	-0.02492	-0.01287	-0.00523	0.01512	0.00156	-0.00002	39.75517	7.47228	3.16231	-0.20689	0.00853	0.03534	-0.05249
97			0.96	1.90037	8.31525	16.9481	-0.00937	-0.00264	0.00007	-0.0008	-0.00001	0	0	0	0	12.91341	-0.45784	14.00338	-0.01071	-0.00174	-0.00042	0.00357	-0.0001	-0.00008	15.80515	-1.0803	-37.14384	0.02895	0.01254	-0.00412	0.00743	0.00175	0.00111	22.64694	-1.83199	-25.71748	-0.02628	-0.0111	-0.00486	0.01679	0.00132	0.00019	39.60406	7.53549	3.19643	-0.20963	0.00836	0.03636	-0.05427
98			0.97	1.84952	8.31478	16.95981	-0.00936	-0.00268	0.00004	-0.00081	0.00001	0	0	0	0	13.10366	-0.49954	13.90806	-0.0107	-0.00171	-0.00026	0.00358	-0.00002	-0.00004	15.66146	-1.19866	-37.00528	0.02942	0.01208	-0.00399	0.00686	0.00151	0.00122	23.02134	-1.75661	-25.72105	-0.02716	-0.01017	-0.00483	0.01812	0.00122	0.00037	39.45178	7.58912	3.21341	-0.21272	0.00802	0.03708	-0.05627
99			0.98	1.79649	8.31939	16.98264	-0.00936	-0.0027	0.00006	-0.00083	0.00004	0	0	0	0	13.29519	-0.51383	13.81779	-0.01069	-0.00169	-0.00014	0.00363	0.00006	-0.00002	15.53163	-1.31256	-36.84494	0.03006	0.01195	-0.00391	0.00622	0.00126	0.00131	23.41218	-1.67172	-25.74429	-0.02748	-0.01021	-0.00524	0.01913	0.00125	0.00066	39.29892	7.63129	3.21138	-0.21568	0.00804	0.03768	-0.058
100			0.99	1.73998	8.33144	17.01718	-0.00938	-0.0027	0.00014	-0.00088	0.00007	-0.00001	0	0	0	13.49096	-0.49796	13.74783	-0.01069	-0.00169	-0.00003	0.00374	0.00013	0	15.41658	-1.41829	-36.66781	0.0308	0.01227	-0.00389	0.00555	0.00104	0.00136	23.82152	-1.56971	-25.79828	-0.02733	-0.01078	-0.00588	0.01996	0.00141	0.00122	39.14672	7.66148	3.19014	-0.21797	0.00881	0.03824	-0.05903
101			1	1.67777	8.3527	17.06275	-0.00943	-0.00268	0.00027	-0.00097	0.00012	-0.00002	0	0	0	13.69489	-0.44834	13.71913	-0.01073	-0.00171	0.00005	0.0039	0.0002	0	15.31613	-1.51272	-36.48409	0.03153	0.01301	-0.00395	0.0049	0.00084	0.00135	24.25343	-1.43843	-25.90094	-0.02716	-0.01069	-0.0061	0.02092	0.00155	0.00194	38.99648	7.68075	3.152	-0.21894	0.01073	0.03892	-0.05912
102			1.01	1.60782	8.38457	17.11771	-0.00948	-0.00265	0.00043	-0.00109	0.00016	-0.00004	0	0	0	13.9073	-0.35912	13.74479	-0.0108	-0.00174	0.00013	0.00402	0.0003	-0.00002	15.22918	-1.59293	-36.30963	0.03219	0.01409	-0.00407	0.00431	0.00067	0.00123	24.71094	-1.26868	-26.06244	-0.02767	-0.0092	-0.00548	0.02251	0.00152	0.00237	38.84887	7.69056	3.1035	-0.21842	0.01375	0.03978	-0.05827
103			1.02	1.52891	8.42726	17.17912	-0.00956	-0.0026	0.00059	-0.00124	0.00021	-0.00007	0	0	0	14.12212	-0.22202	13.819	-0.01089	-0.0018	0.0002	0.00402	0.00044	-0.00004	15.15379	-1.65658	-36.16314	0.03278	0.01535	-0.00427	0.00382	0.00055	0.001	25.19407	-1.05954	-26.27183	-0.02906	-0.00707	-0.00436	0.02496	0.00137	0.00224	38.70378	7.69217	3.05456	-0.21703	0.01695	0.04056	-0.05666
104			1.03	1.44126	8.47962	17.24247	-0.00964	-0.00255	0.00073	-0.00138	0.00024	-0.00008	0	0	0	14.33147	-0.02751	13.92314	-0.01096	-0.00185	0.00026	0.00391	0.00062	-0.00007	15.08848	-1.70293	-36.06002	0.03341	0.01658	-0.00452	0.0034	0.00049	0.00068	25.70324	-0.81696	-26.50061	-0.03115	-0.00542	-0.00338	0.02832	0.00127	0.00183	38.5616	7.68599	3.01473	-0.21598	0.01893	0.04077	-0.0545
105			1.04	1.34689	8.53873	17.30173	-0.00972	-0.00252	0.00081	-0.00149	0.00026	-0.00008	0	0	0	14.53144	0.23284	14.03827	-0.011	-0.00189	0.00029	0.00376	0.00085	-0.00009	15.03263	-1.73424	-36.0062	0.03419	0.01754	-0.00482	0.00301	0.00053	0.00032	26.24245	-0.54966	-26.71403	-0.03355	-0.00463	-0.00277	0.0325	0.00131	0.00141	38.42347	7.67207	2.98846	-0.21591	0.019	0.04023	-0.05208
106			1.05	1.24952	8.599	17.34977	-0.00979	-0.00252	0.00079	-0.00155	0.00024	-0.00006	0	0	0	14.722	0.56203	14.14987	-0.01098	-0.00191	0.00028	0.0036	0.00107	-0.0001	14.98568	-1.75608	-35.99527	0.03515	0.018	-0.00512	0.00267	0.00065	0.00003	26.81717	-0.2679	-26.87948	-0.03576	-0.00484	-0.00263	0.03701	0.00164	0.00112	38.29073	7.65111	2.97313	-0.21666	0.01723	0.03904	-0.04982
107			1.06	1.15403	8.6515	17.37972	-0.00983	-0.00255	0.00068	-0.00153	0.00019	-0.00002	0	0	0	14.90466	0.95403	14.24801	-0.0109	-0.0019	0.0002	0.00345	0.00126	-0.00007	14.94559	-1.77612	-36.0099	0.03627	0.01788	-0.00538	0.00247	0.00082	-0.00009	27.42996	0.01665	-26.97306	-0.03712	-0.00627	-0.0031	0.04087	0.00246	0.00095	38.16376	7.62402	2.96012	-0.2182	0.01409	0.0374	-0.04836
108			1.07	1.06565	8.68656	17.3872	-0.00986	-0.00263	0.0005	-0.00143	0.00011	0	0	0	0	15.08124	1.39499	14.32858	-0.01077	-0.00188	0	0.00331	0.00139	0	14.90869	-1.80207	-36.0265	0.0375	0.01724	-0.00556	0.00247	0.00097	0.00002	28.07922	0.29221	-26.98503	-0.03724	-0.00911	-0.00429	0.04321	0.00394	0.00077	38.04156	7.59157	2.93685	-0.2199	0.01051	0.03565	-0.04822
109			1.08	0.98869	8.69897	17.37166	-0.00986	-0.00273	0.00028	-0.00127	0.00001	0.00001	0	0	0	15.2535	1.86675	14.39333	-0.0106	-0.00186	-0.00031	0.00319	0.00144	0.0001	14.87035	-1.83939	-36.02171	0.03877	0.01623	-0.00565	0.00277	0.00103	0.00034	28.76031	0.55002	-26.92063	-0.03631	-0.01307	-0.0061	0.04385	0.00598	0.00038	37.92166	7.55378	2.89059	-0.22135	0.00745	0.03411	-0.04983
110			1.09	0.92526	8.68932	17.33693	-0.00982	-0.00284	0.00004	-0.00109	-0.00009	0	0	0	0	15.42212	2.34871	14.44602	-0.01045	-0.00184	-0.00069	0.00308	0.00144	0.00021	14.82516	-1.89	-35.9785	0.03987	0.01499	-0.00565	0.00343	0.00099	0.00077	29.46514	0.78596	-26.79589	-0.03509	-0.01767	-0.00832	0.04339	0.00823	-0.00021	37.79993	7.50984	2.81266	-0.22189	0.00559	0.03291	-0.0533
111			1.1	0.87395	8.66252	17.29003	-0.00974	-0.00294	-0.00017	-0.00093	-0.00016	-0.00001	0	0	0	15.5876	2.81888	14.48849	-0.01035	-0.00184	-0.00106	0.00301	0.00137	0.00029	14.76743	-1.95259	-35.88916	0.04063	0.01376	-0.0056	0.00449	0.00086	0.00122	30.18138	1.00044	-26.63356	-0.03444	-0.02231	-0.0107	0.04276	0.01021	-0.00077	37.67121	7.45881	2.70089	-0.22128	0.00512	0.03207	-0.05854
112			1.11	0.82997	8.62518	17.23932	-0.00965	-0.00301	-0.00033	-0.00086	-0.0002	-0.00003	0	0	0	15.7525	3.25676	14.51951	-0.01031	-0.00185	-0.00137	0.00304	0.00127	0.00032	14.69093	-2.02317	-35.7552	0.04107	0.0127	-0.00549	0.00595	0.00069	0.00159	30.89358	1.19779	-26.46139	-0.03509	-0.02639	-0.01294	0.04283	0.01145	-0.00092	37.52962	7.39947	2.5596	-0.22046	0.00535	0.03133	-0.06537
113			1.12	0.78658	8.58452	17.19291	-0.00957	-0.00304	-0.00041	-0.00087	-0.0002	-0.00003	0	0	0	15.92304	3.6473	14.53567	-0.01033	-0.00188	-0.00156	0.00322	0.00114	0.00029	14.59068	-2.09658	-35.58471	0.04131	0.01195	-0.00536	0.00766	0.00051	0.00182	31.5868	1.38557	-26.30791	-0.03717	-0.02942	-0.01478	0.04382	0.01177	-0.00038	37.37062	7.33116	2.3965	-0.22052	0.00562	0.03048	-0.07332
114			1.13	0.73747	8.54707	17.15779	-0.00953	-0.00304	-0.00042	-0.00096	-0.00018	-0.00002	0	0	0	16.10875	3.98448	14.53449	-0.01037	-0.00191	-0.00161	0.00359	0.00101	0.00022	14.46505	-2.16831	-35.39042	0.04146	0.01152	-0.00524	0.00932	0.00036	0.00192	32.25083	1.5735	-26.19631	-0.04018	-0.03122	-0.01613	0.04527	0.01129	0.00094	37.19184	7.25506	2.22057	-0.22214	0.00575	0.02952	-0.08148
115			1.14	0.67877	8.51758	17.13914	-0.00954	-0.00302	-0.00038	-0.00109	-0.00013	-0.00001	0	0	0	16.32109	4.27188	14.5187	-0.01041	-0.00194	-0.00155	0.00418	0.00089	0.00016	14.31808	-2.23566	-35.18682	0.04154	0.01129	-0.00515	0.01049	0.00025	0.00189	32.88221	1.77263	-26.14329	-0.04326	-0.03184	-0.01693	0.04649	0.0103	0.00299	36.99522	7.17493	2.0406	-0.22523	0.00612	0.02873	-0.08794
116			1.15	0.60956	8.49737	17.1396	-0.00956	-0.00299	-0.00033	-0.0012	-0.00009	0.00001	0	0	0	16.5711	4.52028	14.49757	-0.01043	-0.00196	-0.00142	0.00494	0.00079	0.00012	14.16012	-2.2972	-34.98843	0.04169	0.01106	-0.00507	0.01072	0.00021	0.00174	33.48321	1.99557	-26.16474	-0.04546	-0.03129	-0.01705	0.04687	0.00892	0.00564	36.78871	7.09625	1.86579	-0.22988	0.00707	0.02832	-0.0899
117			1.16	0.53168	8.48415	17.15899	-0.00961	-0.00298	-0.00031	-0.00128	-0.00006	0.00001	0	0	0	16.86592	4.74332	14.48235	-0.01042	-0.00198	-0.00127	0.00575	0.00072	0.00011	14.0084	-2.3527	-34.81141	0.04193	0.01068	-0.005	0.00963	0.00024	0.00145	34.05861	2.25531	-26.27891	-0.04662	-0.02952	-0.0162	0.04641	0.00731	0.00836	36.58807	7.02487	1.70867	-0.23471	0.00872	0.02842	-0.0837
118			1.17	0.44964	8.47312	17.19273	-0.00965	-0.00299	-0.00032	-0.00128	-0.00007	0.00002	0	0	0	17.20475	4.95112	14.47482	-0.01038	-0.00198	-0.00114	0.00643	0.00068	0.0001	13.88416	-2.40284	-34.67302	0.04234	0.01017	-0.00496	0.00731	0.00035	0.00105	34.61045	2.56283	-26.49549	-0.04701	-0.02679	-0.01441	0.04523	0.00588	0.01019	36.41433	6.96642	1.58552	-0.23729	0.0098	0.02832	-0.06845
119			1.18	0.36936	8.4595	17.23228	-0.00969	-0.00303	-0.00035	-0.00121	-0.00009	0.00002	0	0	0	17.57756	5.146	14.46177	-0.01033	-0.00198	-0.00104	0.00686	0.00064	0.00006	13.80111	-2.44925	-34.58397	0.04285	0.00967	-0.00494	0.00457	0.00048	0.00065	35.13718	2.92339	-26.8028	-0.04678	-0.02399	-0.01235	0.04349	0.0051	0.01067	36.28174	6.92401	1.50909	-0.23579	0.00916	0.02745	-0.04905
120			1.19	0.29593	8.44034	17.26791	-0.0097	-0.00308	-0.00039	-0.00109	-0.00012	0.00002	0	0	0	17.96956	5.32437	14.42501	-0.01028	-0.00197	-0.00095	0.007	0.00061	0	13.75643	-2.49382	-34.5405	0.04346	0.00924	-0.00493	0.00244	0.00059	0.00033	35.64112	3.33239	-27.16521	-0.04607	-0.02202	-0.01087	0.04194	0.00512	0.01026	36.18864	6.89625	1.48012	-0.23143	0.00656	0.02584	-0.0331
121			1.2	0.23112	8.41538	17.29374	-0.00969	-0.00311	-0.00043	-0.00099	-0.00015	0.00002	0	0	0	18.36764	5.48205	14.3555	-0.01025	-0.00195	-0.00087	0.00697	0.00057	-0.00005	13.73425	-2.53843	-34.52789	0.04402	0.00891	-0.00492	0.00163	0.00066	0.00015	36.13784	3.77111	-27.52822	-0.04561	-0.02122	-0.01034	0.042	0.00586	0.00953	36.1204	6.87826	1.48772	-0.22616	0.00284	0.02391	-0.02517
122			1.21	0.17324	8.38592	17.3092	-0.00968	-0.00315	-0.00046	-0.00092	-0.00017	0.00001	0	0	0	18.76505	5.61837	14.25816	-0.01023	-0.00194	-0.00076	0.00692	0.00052	-0.00007	13.71341	-2.58496	-34.52784	0.04451	0.00869	-0.00489	0.00233	0.00071	0.00011	36.65268	4.21058	-27.83335	-0.04597	-0.02144	-0.01069	0.0444	0.00707	0.00859	36.05689	6.86392	1.51539	-0.22198	-0.0009	0.02221	-0.02601
123			1.22	0.11818	8.35371	17.31747	-0.00966	-0.00317	-0.00047	-0.00093	-0.00018	0.00001	0	0	0	19.16319	5.73823	14.14949	-0.01026	-0.00194	-0.00062	0.00702	0.00049	-0.00006	13.67404	-2.63508	-34.5248	0.0448	0.00861	-0.00485	0.00429	0.00073	0.00019	37.20753	4.62305	-28.04263	-0.04742	-0.02223	-0.01153	0.04908	0.0084	0.00724	35.97906	6.84822	1.54668	-0.21962	-0.00396	0.02106	-0.03377
124			1.23	0.06119	8.32074	17.3226	-0.00965	-0.00316	-0.00044	-0.001	-0.00018	0	0	0	0	19.56968	5.85166	14.05058	-0.01029	-0.00195	-0.00048	0.00729	0.00047	-0.00004	13.60279	-2.6896	-34.50731	0.04485	0.00868	-0.0048	0.00694	0.00073	0.00035	37.8143	4.98985	-28.14643	-0.04995	-0.02286	-0.01211	0.05577	0.00942	0.00525	35.87458	6.82793	1.56677	-0.21905	-0.00638	0.02036	-0.04549
125			1.24	-0.0019	8.29003	17.32729	-0.00964	-0.00315	-0.00037	-0.00113	-0.00015	0	0	0	0	19.9929	5.97025	13.9754	-0.01033	-0.00197	-0.00037	0.0077	0.00048	-0.00001	13.49388	-2.74818	-34.4658	0.04463	0.00884	-0.00473	0.00973	0.00069	0.00058	38.47858	5.29898	-28.14645	-0.05326	-0.02284	-0.01191	0.06413	0.00998	0.0027	35.73936	6.80057	1.56126	-0.21915	-0.00812	0.0199	-0.05828
126			1.25	-0.07401	8.26572	17.33213	-0.00963	-0.00311	-0.00028	-0.00129	-0.00011	0	0	0	0	20.43686	6.10179	13.92236	-0.01034	-0.00197	-0.00033	0.00809	0.00051	0	13.34734	-2.80961	-34.39244	0.04422	0.00894	-0.00465	0.01226	0.00061	0.00083	39.20465	5.54173	-28.03823	-0.05621	-0.02235	-0.01118	0.07296	0.01036	0.00008	35.57568	6.76479	1.51761	-0.21932	-0.00909	0.01959	-0.06995
127			1.26	-0.15643	8.25085	17.3371	-0.00961	-0.00306	-0.0002	-0.00145	-0.00005	0	0	0	0	20.8997	6.24827	13.88013	-0.01032	-0.00197	-0.00038	0.00836	0.00054	0.00001	13.16731	-2.87199	-34.28331	0.04367	0.00888	-0.00453	0.01423	0.00049	0.00109	39.99825	5.71403	-27.81619	-0.0577	-0.02171	-0.01045	0.08077	0.01074	-0.00219	35.38952	6.72043	1.42823	-0.21937	-0.00935	0.01924	-0.07903
128			1.27	-0.24881	8.24558	17.34282	-0.00958	-0.00302	-0.00015	-0.0016	-0.00001	0	0	0	0	21.37429	6.40766	13.83896	-0.01027	-0.00194	-0.00048	0.00843	0.00057	0.00002	12.96116	-2.93349	-34.13927	0.04307	0.00856	-0.0044	0.01546	0.00035	0.00129	40.86397	5.82044	-27.48829	-0.05759	-0.02098	-0.00992	0.08676	0.011	-0.00386	35.1893	6.66906	1.29142	-0.22004	-0.00903	0.0188	-0.08459
129			1.28	-0.34915	8.2471	17.34983	-0.00955	-0.003	-0.00015	-0.00169	0.00002	0	0	0	0	21.84992	6.5766	13.79456	-0.01022	-0.00192	-0.00059	0.0083	0.00059	0.00002	12.73964	-2.99279	-33.96709	0.0425	0.00791	-0.00424	0.01571	0.00024	0.00138	41.79918	5.87573	-27.08286	-0.05681	-0.02015	-0.00953	0.09099	0.01095	-0.00472	34.98564	6.6137	1.11254	-0.22221	-0.00795	0.01842	-0.08539
130			1.29	-0.45309	8.25161	17.35679	-0.00953	-0.003	-0.00018	-0.0017	0.00002	0	0	0	0	22.31522	6.75159	13.74544	-0.01021	-0.00191	-0.00064	0.00803	0.00061	0.00002	12.51899	-3.05009	-33.78208	0.04206	0.00708	-0.00408	0.01468	0.00021	0.00133	42.78569	5.90575	-26.64593	-0.05689	-0.01943	-0.00927	0.09445	0.01065	-0.00466	34.79317	6.55896	0.90739	-0.22581	-0.00549	0.01869	-0.07929
131			1.3	-0.55473	8.25624	17.36132	-0.00954	-0.00302	-0.00023	-0.00162	0.00002	0	0	0	0	22.76315	6.92893	13.68997	-0.01026	-0.00192	-0.0006	0.00775	0.00062	0.00002	12.32074	-3.10667	-33.6096	0.0418	0.0063	-0.00395	0.0124	0.00025	0.00112	43.78923	5.94569	-26.22809	-0.05876	-0.019	-0.00917	0.09777	0.01036	-0.0038	34.63012	6.51081	0.7026	-0.22913	-0.00302	0.01912	-0.06551
132			1.31	-0.64881	8.25946	17.36241	-0.00957	-0.00306	-0.00027	-0.00149	0.00001	0	0	0	0	23.19488	7.1056	13.62736	-0.01038	-0.00195	-0.00048	0.00761	0.00064	0.00001	12.16229	-3.16409	-33.47427	0.04168	0.00575	-0.00387	0.00958	0.00033	0.00082	44.77323	6.02908	-25.86519	-0.06202	-0.01875	-0.00914	0.10058	0.01019	-0.00243	34.50903	6.47338	0.52427	-0.22966	-0.00261	0.01877	-0.04793
133			1.32	-0.73294	8.26061	17.3613	-0.00959	-0.00309	-0.00031	-0.00134	0	0	0	0	0	23.61902	7.28121	13.56078	-0.01054	-0.002	-0.00031	0.00769	0.00066	0.00001	12.04504	-3.22321	-33.38534	0.04166	0.00536	-0.00382	0.00725	0.00041	0.00053	45.71677	6.17424	-25.56824	-0.06549	-0.01843	-0.00899	0.10231	0.01004	-0.00095	34.42699	6.44648	0.38348	-0.22704	-0.00449	0.01753	-0.03361
134			1.33	-0.80805	8.25981	17.35998	-0.00956	-0.00311	-0.00034	-0.00121	-0.00001	0	0	0	0	24.04732	7.45944	13.4975	-0.0107	-0.00205	-0.00016	0.00799	0.00068	0.00001	11.95514	-3.28366	-33.33558	0.0417	0.00506	-0.00382	0.00602	0.00045	0.00033	46.62072	6.37955	-25.3302	-0.06809	-0.018	-0.00871	0.10319	0.00979	0.0003	34.3674	6.42668	0.27516	-0.22339	-0.00715	0.01608	-0.02678
135			1.34	-0.87751	8.25849	17.35975	-0.00946	-0.00311	-0.00037	-0.00114	0	0	0	0	0	24.49004	7.64773	13.44622	-0.01082	-0.00209	-0.00009	0.00845	0.00072	0.00001	11.8753	-3.34379	-33.31063	0.04176	0.00491	-0.00386	0.00579	0.00046	0.0002	47.50114	6.63135	-25.13851	-0.06904	-0.01765	-0.00848	0.1036	0.00944	0.00119	34.31166	6.40998	0.18672	-0.22035	-0.00824	0.01549	-0.0265
136			1.35	-0.94642	8.25938	17.36079	-0.0093	-0.00309	-0.00039	-0.00116	0.00002	0	0	0	0	24.95344	7.85556	13.41488	-0.01086	-0.00209	-0.00015	0.00894	0.00076	0.00002	11.79403	-3.4002	-33.29899	0.04178	0.00503	-0.00397	0.00604	0.00043	0.00013	48.38025	6.91244	-24.98409	-0.06814	-0.01748	-0.00846	0.1036	0.00894	0.00184	34.24823	6.39301	0.10822	-0.21848	-0.00697	0.01612	-0.02928
137			1.36	-1.02129	8.26612	17.3628	-0.0091	-0.00305	-0.0004	-0.00129	0.00006	0	0	0	0	25.43831	8.09151	13.40802	-0.01078	-0.00205	-0.00031	0.0093	0.00081	0.00006	11.70877	-3.44772	-33.2942	0.04171	0.00551	-0.00416	0.0062	0.00037	0.00009	49.27654	7.20664	-24.86321	-0.06582	-0.01754	-0.00872	0.10282	0.00825	0.00235	34.17494	6.37187	0.03511	-0.21773	-0.00437	0.01748	-0.03196
138			1.37	-1.10933	8.2825	17.36567	-0.00888	-0.00298	-0.00039	-0.00151	0.00012	0	0	0	0	25.93979	8.3609	13.42576	-0.01059	-0.00198	-0.00052	0.00942	0.00085	0.00014	11.62328	-3.48109	-33.29095	0.04153	0.00635	-0.00438	0.00595	0.00026	0.00009	50.19672	7.49827	-24.77481	-0.06299	-0.01786	-0.00934	0.10098	0.00734	0.00277	34.09594	6.34203	-0.03541	-0.21788	-0.00203	0.01878	-0.03306
139			1.38	-1.21717	8.31089	17.37042	-0.00866	-0.00287	-0.00035	-0.00181	0.00017	0	0	0	0	26.44967	8.66632	13.46603	-0.0103	-0.0019	-0.00072	0.00931	0.00089	0.00024	11.54376	-3.49739	-33.28167	0.04126	0.00748	-0.00461	0.00524	0.00006	0.00015	51.13266	7.76914	-24.71739	-0.06098	-0.01867	-0.01043	0.09883	0.00621	0.00303	34.01688	6.29881	-0.10812	-0.21854	-0.00053	0.01971	-0.03265
140			1.39	-1.35044	8.35074	17.3793	-0.00843	-0.00274	-0.00029	-0.00215	0.00021	0.00001	0	0	0	26.96094	9.00835	13.52616	-0.01	-0.00183	-0.00086	0.00911	0.00092	0.00033	11.47557	-3.49688	-33.25693	0.04101	0.00874	-0.00482	0.0042	-0.00023	0.00029	52.06596	7.99649	-24.68671	-0.06144	-0.02042	-0.01226	0.0985	0.0049	0.00298	33.94172	6.23834	-0.19015	-0.21949	-0.00003	0.02005	-0.03148
141			1.4	-1.51341	8.39793	17.39562	-0.00821	-0.00259	-0.00021	-0.00252	0.00022	0.00001	0	0	0	27.47279	9.3823	13.59872	-0.0098	-0.00179	-0.00093	0.00904	0.00096	0.00038	11.42182	-3.48216	-33.20734	0.04074	0.01006	-0.00499	0.00299	-0.00057	0.00052	52.97616	8.15784	-24.67173	-0.06581	-0.02372	-0.01521	0.10218	0.00372	0.00231	33.87225	6.15755	-0.28968	-0.22043	0.00042	0.02009	-0.03008
142			1.41	-1.70862	8.44561	17.42307	-0.00801	-0.00244	-0.0001	-0.00288	0.00019	0.00001	0	0	0	27.99544	9.77017	13.66421	-0.00974	-0.00181	-0.00094	0.0093	0.00098	0.00035	11.38366	-3.45674	-33.1276	0.04031	0.01124	-0.00509	0.00172	-0.00092	0.00076	53.85054	8.24341	-24.6484	-0.07461	-0.02888	-0.01957	0.11073	0.00363	0.00058	33.80913	6.05444	-0.41256	-0.2204	0.00149	0.01984	-0.02829
143			1.42	-1.93532	8.48524	17.46402	-0.00786	-0.00229	0.00001	-0.0032	0.00013	0	0	0	0	28.55279	10.13328	13.6869	-0.0098	-0.00185	-0.00092	0.01004	0.00095	0.00022	11.36168	-3.42399	-33.02004	0.03958	0.01218	-0.00513	0.00048	-0.00121	0.00095	54.69069	8.26989	-24.57524	-0.08597	-0.0348	-0.02454	0.12223	0.00668	-0.00239	33.75344	5.92906	-0.55831	-0.21824	0.00434	0.01963	-0.0256
144			1.43	-2.18901	8.50738	17.51752	-0.00775	-0.00216	0.0001	-0.00345	0.00004	-0.00001	0	0	0	29.17763	10.41843	13.62234	-0.00992	-0.00188	-0.00092	0.0112	0.00084	0	11.35597	-3.38718	-32.89735	0.0386	0.01266	-0.00512	-0.00062	-0.00132	0.00098	55.51521	8.2795	-24.40258	-0.09471	-0.03867	-0.02784	0.13169	0.01404	-0.00551	33.70598	5.78451	-0.71554	-0.21361	0.00915	0.01961	-0.02176
145			1.44	-2.46181	8.50166	17.57844	-0.0077	-0.00207	0.00014	-0.00361	-0.00008	-0.00001	0	0	0	29.89327	10.58222	13.43614	-0.01004	-0.00187	-0.00095	0.01248	0.00068	-0.00027	11.36601	-3.35005	-32.7816	0.03746	0.01265	-0.0051	-0.00157	-0.00121	0.00082	56.35271	8.31895	-24.09925	-0.09592	-0.03817	-0.02747	0.13464	0.02239	-0.00682	33.66715	5.62722	-0.8609	-0.2076	0.01459	0.01963	-0.01678
146			1.45	-2.74332	8.4562	17.63783	-0.00771	-0.00203	0.00013	-0.00367	-0.00024	-0.00001	0	0	0	30.6944	10.61556	13.1205	-0.01014	-0.00182	-0.00096	0.01344	0.00054	-0.00054	11.39195	-3.31642	-32.69457	0.03626	0.01232	-0.00511	-0.0025	-0.00093	0.00054	57.22895	8.41559	-23.67745	-0.08981	-0.03393	-0.02399	0.13109	0.02653	-0.00574	33.63797	5.46441	-0.96682	-0.20233	0.01848	0.01936	-0.01051
147			1.46	-3.02243	8.36003	17.68527	-0.00777	-0.00202	0.00009	-0.00363	-0.00043	-0.00001	0	0	0	31.54877	10.54224	12.69338	-0.01018	-0.00174	-0.00092	0.0138	0.00045	-0.00072	11.43704	-3.28962	-32.64494	0.03515	0.01196	-0.00516	-0.00365	-0.00059	0.00028	58.15878	8.57458	-23.18709	-0.08136	-0.02883	-0.02005	0.12566	0.02593	-0.00348	33.62217	5.30056	-1.0142	-0.19921	0.01976	0.01885	-0.00272
148			1.47	-3.28962	8.20635	17.71334	-0.00786	-0.00203	0.00006	-0.00351	-0.00064	0	0	0	0	32.41875	10.39645	12.18638	-0.01016	-0.00165	-0.00081	0.01365	0.00039	-0.00075	11.50675	-3.27296	-32.6233	0.03435	0.01188	-0.00526	-0.00512	-0.00027	0.00015	59.14644	8.79156	-22.68505	-0.07478	-0.0251	-0.01773	0.1227	0.02351	-0.00126	33.6253	5.13698	-0.99956	-0.19841	0.01883	0.01835	0.00617
149			1.48	-3.53997	7.99475	17.72185	-0.00798	-0.00206	0.00006	-0.00338	-0.00085	0	0	0	0	33.27798	10.20578	11.63648	-0.01011	-0.00155	-0.00066	0.01322	0.00035	-0.00065	11.60556	-3.27059	-32.60682	0.03415	0.01217	-0.00538	-0.00687	0.00003	0.00027	60.18779	9.05675	-22.21106	-0.07137	-0.02305	-0.01713	0.12354	0.02114	0.00063	33.65062	4.97432	-0.93418	-0.19973	0.01648	0.018	0.01467
150			1.49	-3.7758	7.73202	17.71875	-0.00807	-0.00211	0.00007	-0.0033	-0.00104	0	0	0	0	34.11292	9.98839	11.08127	-0.01008	-0.00148	-0.00048	0.01276	0.00029	-0.00047	11.73403	-3.28691	-32.56813	0.03483	0.01261	-0.00548	-0.0088	0.00031	0.00062	61.27171	9.35143	-21.78198	-0.0708	-0.02208	-0.01725	0.12755	0.01904	0.00198	33.69553	4.8146	-0.83915	-0.20268	0.01348	0.01768	0.02098
151			1.5	-4.00879	7.43178	17.71791	-0.0081	-0.00221	0.00005	-0.00341	-0.00119	0	0	0	0	34.9169	9.7565	10.55277	-0.0101	-0.00143	-0.00029	0.01236	0.00023	-0.00028	11.88815	-3.32482	-32.48528	0.03624	0.01268	-0.00551	-0.0107	0.00055	0.00113	62.38437	9.64729	-21.39688	-0.07219	-0.02154	-0.01716	0.13362	0.01697	0.00243	33.7528	4.66114	-0.73846	-0.20583	0.01045	0.01714	0.02383
152			1.51	-4.25993	7.11153	17.73304	-0.00801	-0.00236	-0.00003	-0.00378	-0.00131	0	0	0	0	35.68513	9.51994	10.07283	-0.01019	-0.0014	-0.00014	0.01197	0.00017	-0.00012	12.05968	-3.38424	-32.34811	0.03798	0.01196	-0.00542	-0.01221	0.00069	0.00164	63.51599	9.91317	-21.04714	-0.07458	-0.02114	-0.01658	0.14104	0.01485	0.00192	33.81293	4.51714	-0.6517	-0.20743	0.00761	0.01606	0.02285
153			1.52	-4.55621	6.78892	17.77265	-0.00778	-0.00252	-0.00017	-0.00443	-0.00137	0.00002	0	0	0	36.41242	9.2877	9.65276	-0.0103	-0.00137	-0.00006	0.01152	0.00011	-0.00004	12.23719	-3.46205	-32.15992	0.03952	0.01032	-0.00518	-0.01285	0.00069	0.00199	64.66692	10.12442	-20.72657	-0.07729	-0.02084	-0.01569	0.14991	0.01271	0.00088	33.86726	4.38427	-0.58899	-0.20612	0.00511	0.01436	0.01862
154			1.53	-4.92461	6.48034	17.837	-0.00745	-0.0027	-0.00036	-0.0053	-0.00135	0.00006	0	0	0	37.09241	9.06807	9.29441	-0.01044	-0.00134	-0.00004	0.01095	0.00007	-0.00003	12.40721	-3.55281	-31.93433	0.04074	0.0078	-0.00481	-0.01234	0.00056	0.00209	65.84621	10.26966	-20.43459	-0.07991	-0.02072	-0.01497	0.16033	0.01066	-0.00021	33.90867	4.26201	-0.54995	-0.20231	0.00266	0.01207	0.01213
155			1.54	-5.38739	6.19963	17.91784	-0.00711	-0.00288	-0.00059	-0.00632	-0.00128	0.00011	0	0	0	37.71774	8.86809	8.99399	-0.0106	-0.00129	-0.00009	0.01022	0.00004	-0.00005	12.55501	-3.64968	-31.69019	0.04175	0.00473	-0.00436	-0.01056	0.00034	0.00197	67.06457	10.35045	-20.17455	-0.08265	-0.0209	-0.01494	0.17271	0.0088	-0.0011	33.9313	4.14764	-0.52618	-0.19756	0.00003	0.00948	0.00423
156			1.55	-5.96035	5.95456	18.00242	-0.00687	-0.00305	-0.0008	-0.00748	-0.00116	0.00015	0	0	0	38.28173	8.69164	8.74741	-0.0108	-0.00124	-0.00015	0.00939	0.00001	-0.00007	12.66602	-3.74589	-31.44659	0.0426	0.00172	-0.00391	-0.00753	0.00012	0.00171	68.32782	10.3792	-19.95072	-0.08611	-0.02145	-0.01581	0.18781	0.00715	-0.0017	33.93002	4.03723	-0.50595	-0.19335	-0.00278	0.00704	-0.00474
157			1.56	-6.65293	5.74517	18.0803	-0.00674	-0.00318	-0.00094	-0.00878	-0.00102	0.00016	0	0	0	38.78075	8.53808	8.55589	-0.01108	-0.00121	-0.00018	0.00854	-0.00003	-0.00007	12.72677	-3.83645	-31.21863	0.04307	-0.00066	-0.0035	-0.00334	-0.00004	0.0014	69.63699	10.37644	-19.7679	-0.09107	-0.02225	-0.01715	0.20709	0.00567	-0.00182	33.89994	3.9269	-0.47981	-0.19021	-0.00554	0.00512	-0.01484
158			1.57	-7.468	5.56699	18.14835	-0.0067	-0.00326	-0.001	-0.01014	-0.00088	0.00015	0	0	0	39.21296	8.40257	8.42631	-0.01148	-0.00123	-0.00013	0.00768	-0.00009	-0.00004	12.72612	-3.91914	-31.01543	0.04282	-0.00231	-0.00308	0.00167	-0.00014	0.00108	70.99135	10.36634	-19.62961	-0.09785	-0.02304	-0.018	0.23187	0.00431	-0.00123	33.83648	3.81462	-0.44523	-0.18721	-0.00802	0.00389	-0.02597
159			1.58	-8.40018	5.41557	18.21119	-0.0067	-0.00331	-0.00098	-0.01142	-0.00074	0.00015	0	0	0	39.57495	8.27833	8.36752	-0.01198	-0.00132	0	0.00668	-0.00019	0	12.65629	-3.99332	-30.84156	0.04174	-0.00332	-0.00263	0.00692	-0.00019	0.00077	72.39436	10.3718	-19.53587	-0.10601	-0.02341	-0.01702	0.26283	0.00312	-0.00003	33.73615	3.69987	-0.407	-0.18335	-0.00963	0.00347	-0.03748
160			1.59	-9.43439	5.28784	18.28016	-0.00669	-0.00331	-0.00091	-0.01244	-0.00058	0.00016	0	0	0	39.85772	8.16064	8.38564	-0.01253	-0.00147	0.00023	0.00529	-0.00032	0.00001	12.51427	-4.05798	-30.7016	0.03977	-0.00386	-0.00215	0.01169	-0.00021	0.00048	73.85915	10.40969	-19.48071	-0.11445	-0.02309	-0.01306	0.2995	0.0023	0.00099	33.59768	3.58276	-0.37487	-0.17732	-0.00989	0.00382	-0.04784
161			1.6	-10.54709	5.1826	18.37061	-0.0066	-0.00325	-0.00081	-0.01299	-0.00041	0.00018	0	0	0	40.04317	8.04828	8.47901	-0.01305	-0.00166	0.0005	0.00319	-0.00047	-0.00002	12.30263	-4.11057	-30.60324	0.03681	-0.00393	-0.00166	0.01528	-0.00019	0.00023	75.40897	10.48659	-19.44823	-0.12159	-0.02209	-0.00601	0.33964	0.00216	0.00087	33.42402	3.4626	-0.35951	-0.16766	-0.00811	0.00498	-0.05496
162			1.61	-11.7096	5.09915	18.49838	-0.00639	-0.00313	-0.0007	-0.01292	-0.00022	0.0002	0	0	0	40.1032	7.94073	8.63662	-0.01343	-0.00185	0.00078	0.00011	-0.00064	-0.0001	12.02841	-4.14691	-30.55737	0.03312	-0.00364	-0.00122	0.01733	-0.00014	0.00004	77.0727	10.5975	-19.41168	-0.12575	-0.02071	0.0028	0.37855	0.00286	-0.00052	33.22168	3.33692	-0.36898	-0.15446	-0.00479	0.00652	-0.05756
163			1.62	-12.89237	5.03396	18.67786	-0.00603	-0.00293	-0.0006	-0.01222	-0.00006	0.00023	0	0	0	40.00198	7.8365	8.84351	-0.01363	-0.00201	0.00102	-0.00405	-0.00079	-0.00019	11.70115	-4.16252	-30.57579	0.0291	-0.00312	-0.00085	0.01792	-0.00008	-0.00008	78.87871	10.73055	-19.33914	-0.12589	-0.01935	0.01115	0.4107	0.00429	-0.00227	32.99978	3.20143	-0.40787	-0.13903	-0.001	0.0079	-0.05584
164			1.63	-14.06989	4.97768	18.9214	-0.00548	-0.00263	-0.0005	-0.01092	0.00005	0.00025	0	0	0	39.70079	7.73417	9.09033	-0.01367	-0.00216	0.00122	-0.00917	-0.00093	-0.0003	11.33071	-4.15409	-30.66855	0.02493	-0.00249	-0.00056	0.01727	-0.00002	-0.00013	80.85021	10.87464	-19.20226	-0.12205	-0.01822	0.01739	0.43191	0.00627	-0.00355	32.76748	3.05011	-0.47794	-0.12282	0.00209	0.00869	-0.05111
165			1.64	-15.22486	4.91285	19.23846	-0.00469	-0.00219	-0.00042	-0.00909	0.00006	0.00026	0	0	0	39.16124	7.63315	9.3771	-0.01372	-0.0023	0.00139	-0.01522	-0.00109	-0.00043	10.92666	-4.12031	-30.84106	0.02052	-0.00185	-0.00028	0.01543	0.00002	-0.00011	83.00181	11.02224	-18.97911	-0.11543	-0.01741	0.02077	0.44148	0.00867	-0.00413	32.53208	2.8756	-0.57979	-0.1074	0.00338	0.00865	-0.045
166			1.65	-16.35161	4.81216	19.63564	-0.0036	-0.00156	-0.00033	-0.00678	-0.00002	0.00026	0	0	0	38.34779	7.53324	9.71041	-0.01395	-0.00249	0.00155	-0.02236	-0.0013	-0.0006	10.4994	-4.06212	-31.09184	0.01561	-0.00136	0.00005	0.01232	0.00004	0.00002	85.33807	11.16751	-18.65184	-0.10787	-0.01692	0.02107	0.44292	0.01147	-0.00416	32.29918	2.66957	-0.71585	-0.09461	0.00166	0.00752	-0.03896
167			1.66	-17.45693	4.63632	20.11679	-0.00219	-0.00074	-0.00024	-0.00406	-0.00009	0.00024	0	0	0	37.23022	7.43639	10.10087	-0.01442	-0.00273	0.00173	-0.03082	-0.00156	-0.00085	10.06291	-3.98185	-31.41022	0.00965	-0.00104	0.00046	0.00766	0.00005	0.00028	87.85654	11.30706	-18.20747	-0.10106	-0.01667	0.0187	0.44261	0.01455	-0.00399	32.07472	2.42262	-0.89471	-0.08468	-0.00344	0.00519	-0.03319
168			1.67	-18.55782	4.33492	20.68103	-0.0005	0.00027	-0.00015	-0.00093	0.00009	0.00018	0	0	0	35.78789	7.34968	10.56259	-0.01513	-0.00304	0.00194	-0.04072	-0.00186	-0.00124	9.63777	-3.88205	-31.77466	0.00168	-0.0006	0.00094	0.00126	0.00005	0.00063	90.55493	11.44473	-17.64115	-0.09587	-0.01652	0.01513	0.44618	0.01762	-0.00397	31.8676	2.12453	-1.13364	-0.07475	-0.01006	0.00231	-0.0265
169			1.68	-19.6772	3.8545	21.31728	0.00134	0.00142	0	0.00256	0.00083	0	0	0	0	34.01554	7.28865	11.10987	-0.01603	-0.00341	0.00219	-0.05185	-0.00212	-0.00179	9.25197	-3.76557	-32.15625	-0.00923	0.00026	0.00149	-0.00604	-0.00003	0.00102	93.43842	11.59063	-16.95568	-0.09217	-0.01644	0.01232	0.45614	0.02054	-0.00432	31.68891	1.76705	-1.45362	-0.0594	-0.01516	-0.00015	-0.01776
170			1.69	-20.83703	3.15233	21.99934	0.0031	0.0026	0.00021	0.00623	0.00237	-0.00033	0	0	0	31.93095	7.27894	11.74908	-0.01711	-0.00382	0.00242	-0.06359	-0.00219	-0.00251	8.93791	-3.63599	-32.52714	-0.02378	0.00169	0.00208	-0.01175	-0.00023	0.00134	96.52464	11.75426	-16.15589	-0.08919	-0.01657	0.011	0.47136	0.02347	-0.00522	31.54726	1.3463	-1.86753	-0.03352	-0.01724	-0.00178	-0.00772
171			1.7	-22.04843	2.21427	22.68458	0.0045	0.00363	0.00046	0.00947	0.00454	-0.00081	0	0	0	29.58388	7.35529	12.47315	-0.01831	-0.00425	0.00258	-0.07465	-0.00184	-0.00324	8.73081	-3.49865	-32.86395	-0.04186	0.00334	0.00267	-0.01127	-0.00052	0.00152	99.84327	11.94019	-15.24287	-0.08616	-0.01694	0.01043	0.4886	0.02667	-0.0065	31.44613	0.86478	-2.37356	0.00528	-0.01756	-0.00313	0.00083
172			1.71	-23.298	1.06846	23.32056	0.00522	0.00428	0.00069	0.01122	0.00658	-0.00123	0	0	0	27.06376	7.55561	13.2591	-0.0195	-0.00465	0.00256	-0.08281	-0.00091	-0.00371	8.66745	-3.35994	-33.1462	-0.06283	0.00431	0.00325	0.00135	-0.00073	0.00149	103.42483	12.14295	-14.21095	-0.08293	-0.01749	0.00953	0.50489	0.03039	-0.00746	31.38281	0.33012	-2.95588	0.05805	-0.01867	-0.00509	0.00534
173			1.72	-24.53098	-0.21073	23.85821	0.00501	0.0043	0.0008	0.01022	0.00734	-0.00135	0	0	0	24.50486	7.90845	14.06627	-0.02044	-0.00495	0.00232	-0.08497	0.00059	-0.00361	8.78437	-3.22623	-33.35484	-0.08548	0.00327	0.00386	0.03204	-0.00058	0.00122	107.28174	12.3435	-13.04468	-0.07949	-0.01805	0.00776	0.51598	0.03481	-0.00729	31.34728	-0.24554	-3.58761	0.12371	-0.02371	-0.00866	0.00593
174			1.73	-25.63476	-1.51134	24.26753	0.00366	0.00349	0.00069	0.00612	0.00594	-0.00103	0	0	0	22.08197	8.41973	14.83634	-0.02089	-0.00508	0.00183	-0.07841	0.00235	-0.00279	9.11527	-3.10227	-33.47311	-0.10828	-0.0013	0.00462	0.08475	0.00024	0.00066	111.39486	12.50768	-11.72	-0.07483	-0.01805	0.0049	0.5107	0.03906	-0.00531	31.32216	-0.84619	-4.23247	0.19743	-0.03688	-0.01511	0.00786
175			1.74	-26.429	-2.69916	24.54649	0.00111	0.00171	0.00035	0.00102	0.00254	-0.00041	0	0	0	19.9922	9.06158	15.49789	-0.02065	-0.005	0.00117	-0.06276	0.00381	-0.00155	9.68808	-2.98851	-33.48256	-0.12878	-0.0108	0.0058	0.15904	0.00227	-0.00042	115.71338	12.58923	-10.21435	-0.06578	-0.01594	0.00049	0.46338	0.03886	-0.0006	31.283	-1.45264	-4.8499	0.26621	-0.06357	-0.02642	0.02131
176			1.75	-26.66865	-3.6334	24.71658	-0.00267	-0.00103	-0.00019	0.00081	-0.00109	0.00014	0	0	0	18.41928	9.76826	15.97836	-0.0197	-0.0047	0.00057	-0.04099	0.00442	-0.00056	10.52395	-2.8779	-33.35122	-0.14342	-0.026	0.00783	0.24757	0.00711	-0.00278	120.16117	12.54081	-8.52708	-0.04819	-0.00958	-0.00555	0.34342	0.02595	0.00727	31.20083	-2.04385	-5.40823	0.30959	-0.10681	-0.04416	0.05232
177			1.76	-26.06637	-4.17943	24.79926	-0.00756	-0.0045	-0.0008	0.01533	-0.00195	0.00022	0	0	0	17.48671	10.44445	16.21841	-0.01802	-0.00419	0.00029	-0.01834	0.00403	-0.00014	11.64318	-2.75384	-33.02528	-0.14648	-0.04622	0.0111	0.33213	0.01864	-0.00803	124.64107	12.32889	-6.69988	-0.02062	0.0018	-0.01203	0.14551	-0.00522	0.01647	31.05235	-2.5985	-5.89548	0.30141	-0.16179	-0.06757	0.08432
178			1.77	-24.3414	-4.22441	24.78078	-0.01328	-0.00817	-0.00137	0.05534	0.00254	-0.00046	0	0	0	17.21761	10.99093	16.17809	-0.01551	-0.00348	0.00032	-0.00044	0.00291	0.00002	13.07913	-2.59264	-32.44604	-0.12975	-0.06837	0.01566	0.37416	0.04175	-0.01789	129.03809	11.943	-4.81796	0.01416	0.0169	-0.01771	-0.09651	-0.05043	0.02401	30.83967	-3.09398	-6.31131	0.21193	-0.21444	-0.09326	0.075
179			1.78	-21.30572	-3.71216	24.58295	0.08309	0.057	0.00119	-0.53648	-0.05933	0.00124	0.01072	-0.10644	0.24592	17.52639	11.33459	15.84091	-0.0122	-0.00257	0.00028	0.00904	0.0016	0.00018	14.88397	-2.37013	-31.59055	0.16078	0.0226	-0.0154	-0.57731	-0.01973	0.02327	133.22182	11.39399	-2.99563	0.05017	0.03362	-0.02291	-0.32071	-0.09783	0.02828	30.60683	-3.50321	-6.64402	-0.34673	0.04327	-0.02586	-0.10948
180			1.79	-16.98125	-2.70671	24.07924	0.29007	0.15831	0.01216	-2.45089	-0.24942	0.0212	0.03077	-0.2682	0.62821	18.25404	11.43888	15.22264	-0.00846	-0.00157	-0.00028	0.01041	0.00058	-0.00034	17.11574	-2.07229	-30.51474	0.64873	0.18868	-0.07338	-2.83658	-0.21235	0.12327	137.05121	10.70866	-1.35932	0.08006	0.04977	-0.0286	-0.46151	-0.13368	0.02805	30.44523	-3.79164	-6.85285	-1.21228	0.52885	0.10134	-0.10826
181			1.8	-11.68084	-1.4316	23.18448	0.65547	0.31807	0.05392	-6.33579	-0.56693	0.1215	0.07203	-0.18305	0.88389	19.22565	11.29675	14.37605	-0.00476	-0.0006	-0.0015	0.00697	0.00006	-0.00246	19.81613	-1.70375	-29.37052	0.12362	0.39243	-0.09988	-0.64217	-0.49991	0.15189	140.38437	9.92982	-0.02821	0.09787	0.06323	-0.0349	-0.48216	-0.14717	0.0211	30.48998	-3.91897	-6.86881	-0.23289	0.80143	0.29973	0.0902
182			1.81	-5.95408	-0.19464	21.96701	0.85232	0.3423	0.09142	-8.40282	-0.5735	0.22019	0.11751	-0.10348	1.31514	20.2919	10.92353	13.38337	-0.00145	0.00021	-0.00316	0.00218	0.00003	-0.00609	23.00575	-1.28447	-28.38018	-0.0394	0.65042	-0.19973	0.23812	-0.80523	0.19965	143.09396	9.11941	0.90992	0.10091	0.07226	-0.04105	-0.39323	-0.13434	0.00651	30.90518	-3.8481	-6.61594	0.6675	1.26905	0.53898	-0.76205
183			1.82	-0.39695	0.78496	20.65428	0.84932	0.23033	0.14128	-7.76059	-0.32518	0.30924	0.08415	-0.03938	2.20213	21.33908	10.35538	12.34011	0.00123	0.0008	-0.00487	-0.00175	0.00031	-0.00996	26.70432	-0.83598	-27.76107	0.43436	0.76284	-0.26814	-3.00829	-0.76717	0.06556	145.08513	8.35499	1.42037	0.08879	0.0755	-0.04588	-0.24191	-0.09915	-0.0124	31.85269	-3.56043	-6.04729	1.67356	1.46677	0.70272	-3.57297
184			1.83	4.54209	1.48154	19.48239	0.83405	0.11853	0.16427	-6.54454	-0.13807	0.28916	-0.04951	0.06847	2.74859	22.286	9.64678	11.33764	0.00301	0.00109	-0.00618	-0.00374	0.00063	-0.01237	30.92953	-0.37146	-27.60915	0.83859	0.46463	-0.12831	-6.53362	-0.31217	-0.06036	146.31113	7.71986	1.53177	0.06246	0.07184	-0.04806	-0.09306	-0.05226	-0.02829	33.43978	-3.06869	-5.18353	2.69839	0.77266	0.56198	-8.69864
185			1.84	8.6427	1.99343	18.54162	0.82174	0.1018	0.15289	-5.22582	-0.10189	0.20563	-0.08502	-0.01007	2.33943	23.08241	8.86603	10.45003	0.00369	0.00109	-0.00673	-0.00377	0.00076	-0.01221	35.63236	0.10456	-27.82243	1.26364	0.31803	-0.07868	-10.68405	-0.1288	-0.06999	146.78244	7.29098	1.32761	0.02395	0.06055	-0.04632	-0.00695	-0.00858	-0.0333	35.64895	-2.4213	-4.13498	1.78577	0.58001	0.44585	-7.40967
186			1.85	11.88494	2.40693	17.78767	0.83244	0.1443	0.14177	-4.12493	-0.12735	0.14895	-0.02313	-0.20931	1.68684	23.70687	8.09057	9.72544	0.00331	0.00085	-0.00633	-0.00259	0.00062	-0.00962	40.61821	0.59166	-28.16167	1.64195	0.42301	-0.21786	-14.21768	-0.13852	-0.20498	146.56779	7.13094	0.92966	-0.02334	0.04191	-0.03996	-0.0181	0.01678	-0.02455	38.28443	-1.7061	-3.08387	0.12028	0.98057	0.50684	-0.55539
187			1.86	14.37769	2.7471	17.15777	0.89959	0.19428	0.14132	-3.41076	-0.14717	0.11973	0.03836	-0.30626	1.3113	24.16158	7.40035	9.18117	0.00215	0.00046	-0.00502	-0.0012	0.0003	-0.00586	45.55099	1.07257	-28.395	1.65686	0.51728	-0.36961	-13.64994	-0.21436	-0.26378	145.78807	7.28319	0.4781	-0.0754	0.01719	-0.02912	-0.12285	0.01474	-0.00803	40.99937	-1.04933	-2.23142	-0.36737	1.26825	0.58886	1.63514
188			1.87	16.2844	3.01333	16.63451	1.00576	0.23095	0.15266	-2.92962	-0.14217	0.10185	0.06961	-0.3019	1.20418	24.46616	6.86611	8.80224	0.00069	0.00003	-0.00308	-0.00025	0.00001	-0.0025	50.05662	1.4845	-28.40116	1.50388	0.53613	-0.45216	-10.88023	-0.28251	-0.15705	144.59674	7.766	0.10208	-0.12804	-0.0112	-0.01515	-0.28648	-0.01343	0.00349	43.41191	-0.5854	-1.73299	0.08499	1.33981	0.61714	-0.31421
189			1.88	17.76422	3.2139	16.22789	1.11615	0.25061	0.16164	-2.54658	-0.11985	0.07929	0.06918	-0.27088	1.21686	24.65005	6.53455	8.54858	-0.00056	-0.00033	-0.00087	0.00011	-0.00007	-0.00044	53.84813	1.74652	-28.19831	1.41318	0.48733	-0.45011	-8.3004	-0.2633	-0.00207	143.14644	8.56126	-0.11806	-0.17759	-0.04	-0.00062	-0.46558	-0.0567	0.00048	45.24291	-0.40116	-1.62842	0.64757	1.24841	0.58164	-1.69075
190			1.89	18.93812	3.36604	15.9327	1.20245	0.26415	0.16143	-2.19084	-0.09749	0.057	0.05438	-0.24367	1.24209	24.74362	6.41538	8.36933	-0.00128	-0.00056	0.00122	0.00009	0.00004	0.00034	56.80246	1.84647	-27.9123	1.38662	0.41528	-0.40638	-6.17659	-0.17695	0.05268	141.5558	9.60405	-0.17429	-0.22178	-0.06596	0.01142	-0.62957	-0.10007	-0.01375	46.40342	-0.49626	-1.79323	0.97458	1.10766	0.52113	-1.49218
191			1.9	19.88257	3.48338	15.70803	1.25796	0.27758	0.15662	-1.83918	-0.08302	0.04703	0.04145	-0.2195	1.24952	24.77037	6.47672	8.21762	-0.00136	-0.00065	0.00289	-0.00004	0.0002	0.00044	58.96801	1.89279	-27.70844	1.36348	0.35756	-0.3684	-4.41106	-0.08264	-0.03045	139.89696	10.78619	-0.12249	-0.25941	-0.08657	0.01853	-0.76333	-0.1314	-0.02611	46.99458	-0.78671	-1.96242	1.10072	1.01014	0.47734	-0.79593
192			1.91	20.64034	3.57098	15.49237	1.28685	0.2871	0.1534	-1.48456	-0.07544	0.05225	0.03544	-0.19348	1.23799	24.74425	6.65485	8.06587	-0.001	-0.00063	0.00401	-0.00012	0.00027	0.00036	60.51517	2.07249	-27.72808	1.31067	0.32558	-0.34743	-3.08862	-0.0068	-0.22094	138.20811	11.97668	-0.05566	-0.28951	-0.10077	0.0201	-0.85594	-0.14599	-0.02686	47.23157	-1.14205	-1.83148	1.13678	0.96759	0.46495	-0.32832
193			1.92	21.23406	3.62684	15.23622	1.28886	0.289	0.1505	-1.12354	-0.06958	0.06578	0.0328	-0.17433	1.20894	24.67198	6.87843	7.91769	-0.00048	-0.00055	0.00459	-0.00009	0.00024	0.00021	61.6546	2.54682	-28.03917	1.26133	0.31322	-0.33495	-2.2975	0.04597	-0.44953	136.51726	13.04269	-0.07909	-0.31202	-0.10937	0.01768	-0.89727	-0.14641	-0.01754	47.33998	-1.43447	-1.19353	1.07745	0.94662	0.47164	-0.19207
194			1.93	21.67525	3.64612	14.92486	1.26571	0.28499	0.1468	-0.76747	-0.06001	0.0783	0.03245	-0.16482	1.16386	24.55814	7.09565	7.80392	-0.00006	-0.00046	0.00475	-0.00001	0.00018	-0.00011	62.56036	3.35086	-28.60224	1.22432	0.31696	-0.33119	-1.87177	0.0742	-0.63005	134.85918	13.86768	-0.28121	-0.328	-0.11431	0.01405	-0.88299	-0.13724	-0.00628	47.47863	-1.58018	-0.04938	0.94755	0.93246	0.48283	-0.25114
195			1.94	21.97077	3.62517	14.57806	1.23192	0.27963	0.14218	-0.44087	-0.04455	0.08342	0.03419	-0.15991	1.11086	24.41043	7.28667	7.76026	0.00009	-0.00042	0.00469	0.00002	0.00012	-0.00061	63.3315	4.35883	-29.28292	1.18148	0.32974	-0.33585	-1.58229	0.07938	-0.69151	133.28111	14.37132	-0.69864	-0.33851	-0.11697	0.01158	-0.8176	-0.12046	0.00198	47.71344	-1.55409	1.38112	0.82555	0.91975	0.49001	-0.34363
196			1.95	22.12917	3.56407	14.23185	1.20148	0.27558	0.13588	-0.16045	-0.02419	0.07934	0.03412	-0.15781	1.06311	24.24192	7.46018	7.80417	-0.00006	-0.00041	0.00454	-0.00002	0.00009	-0.00117	63.9962	5.33344	-29.91401	1.14208	0.33848	-0.33717	-1.30002	0.06714	-0.57867	131.83815	14.53027	-1.29597	-0.34402	-0.1175	0.01113	-0.7136	-0.09633	0.0079	48.03207	-1.37954	2.75698	0.7432	0.89358	0.48672	-0.39485
197			1.96	22.16482	3.46651	13.91913	1.18005	0.27229	0.13033	0.06802	-0.00164	0.06992	0.02941	-0.15755	1.02764	24.06828	7.63972	7.92843	-0.00036	-0.00043	0.00438	-0.00009	0.00009	-0.00165	64.53909	6.02339	-30.35855	1.11754	0.33647	-0.3235	-0.97317	0.04697	-0.31238	130.58382	14.391	-1.97563	-0.34468	-0.11546	0.01208	-0.58657	-0.06683	0.01252	48.38075	-1.11252	3.75544	0.69592	0.8477	0.47498	-0.38966
198			1.97	22.09791	3.33862	13.65882	1.16389	0.26731	0.12578	0.2446	0.01937	0.05868	0.0222	-0.15633	0.99992	23.90322	7.84636	8.10898	-0.00068	-0.00044	0.00426	-0.00015	0.0001	-0.00197	64.93069	6.2606	-30.54194	1.09741	0.32201	-0.29786	-0.59256	0.02532	-0.00886	129.56168	14.06226	-2.61143	-0.3407	-0.11081	0.01317	-0.45019	-0.03668	0.01416	48.70256	-0.82585	4.18653	0.67375	0.79512	0.45993	-0.33865
199			1.98	21.95127	3.18839	13.45415	1.14369	0.26036	0.12328	0.36961	0.03535	0.04878	0.01704	-0.15181	0.9697	23.75644	8.08474	8.31583	-0.00093	-0.00043	0.00418	-0.00017	0.00011	-0.00208	65.14699	6.01429	-30.45784	1.06169	0.30003	-0.27288	-0.19555	0.00514	0.22749	128.79938	13.68574	-3.08817	-0.33228	-0.1041	0.01329	-0.31466	-0.01128	0.01114	48.96104	-0.58669	4.04357	0.66597	0.75663	0.44658	-0.26155
200			1.99	21.74794	3.02467	13.29582	1.11581	0.25184	0.123	0.44526	0.04467	0.04169	0.01588	-0.14734	0.93704	23.63397	8.33996	8.52062	-0.00114	-0.00042	0.00415	-0.00016	0.00011	-0.002	65.1802	5.38516	-30.15663	1.02381	0.27885	-0.25827	0.15274	-0.01171	0.36815	128.30515	13.39464	-3.3335	-0.31924	-0.09601	0.01185	-0.18735	0.00553	0.00482	49.14473	-0.43519	3.47991	0.64286	0.74263	0.43688	-0.17362
201			2	21.50919	2.85556	13.16823	1.08711	0.24475	0.12402	0.48112	0.04829	0.03764	0.01743	-0.14334	0.90747	23.53901	8.58502	8.70342	-0.00139	-0.00042	0.00412	-0.00014	0.0001	-0.00174	65.04299	4.55248	-29.72444	0.98893	0.26112	-0.25264	0.41823	-0.02297	0.41904	128.06941	13.28084	-3.33401	-0.30183	-0.08751	0.00913	-0.0743	0.01255	-0.00088	49.25983	-0.37509	2.73305	0.61252	0.74253	0.42801	-0.10005
202			2.01	21.25284	2.68678	13.05487	1.06179	0.24008	0.12582	0.49018	0.04797	0.03643	0.01978	-0.13717	0.88122	23.47183	8.79205	8.85714	-0.00167	-0.00043	0.00404	-0.0001	0.00008	-0.0014	64.76632	3.70506	-29.25967	0.94577	0.24608	-0.24856	0.58572	-0.0259	0.38824	128.06944	13.37977	-3.13137	-0.28114	-0.08005	0.00647	0.01916	0.0117	-0.00354	49.32214	-0.37649	2.03759	0.5976	0.73876	0.41702	-0.05141
203			2.02	20.99078	2.5219	12.94182	1.04295	0.23563	0.12484	0.48632	0.04471	0.03659	0.02065	-0.13079	0.86032	23.42859	8.94107	8.98453	-0.002	-0.00045	0.00389	-0.00006	0.00005	-0.00103	64.39071	2.98471	-28.85055	0.90455	0.23016	-0.24001	0.67034	-0.01945	0.29842	128.27132	13.66933	-2.80058	-0.25865	-0.07487	0.00549	0.08829	0.00694	-0.00468	49.35081	-0.38937	1.56069	0.5884	0.71986	0.40235	-0.02383
204			2.03	20.72883	2.36346	12.81902	1.03195	0.23185	0.11967	0.47999	0.03964	0.03679	0.0182	-0.12472	0.84473	23.40163	9.02503	9.08947	-0.0024	-0.0005	0.0037	-0.00004	0.00001	-0.0007	63.95515	2.46135	-28.55656	0.8665	0.21029	-0.22255	0.69827	-0.00625	0.18638	128.62862	14.07973	-2.4213	-0.23572	-0.07201	0.00672	0.13062	0.00215	-0.00652	49.36428	-0.36351	1.37654	0.5841	0.6794	0.38359	-0.01313
205			2.04	20.46845	2.21402	12.68154	1.02084	0.22791	0.11171	0.4727	0.03339	0.0362	0.01365	-0.11896	0.83	23.38198	9.05366	9.1726	-0.00285	-0.00056	0.00354	-0.00004	-0.00002	-0.00044	63.48777	2.13627	-28.3996	0.82983	0.18959	-0.20131	0.69603	0.00831	0.09316	129.0871	14.51561	-2.05655	-0.21347	-0.07021	0.00918	0.14875	0.00001	-0.0083	49.37607	-0.26647	1.47345	0.57894	0.63015	0.36537	-0.0131
206			2.05	20.20935	2.07632	12.52971	1.00974	0.22326	0.10192	0.46578	0.0268	0.03416	0.00846	-0.11414	0.81577	23.36301	9.04931	9.23514	-0.00331	-0.00063	0.0034	-0.00006	-0.00003	-0.00028	63.00171	1.96318	-28.36597	0.79566	0.16958	-0.18038	0.68881	0.01952	0.03527	129.59584	14.88449	-1.74573	-0.19271	-0.06777	0.01119	0.14989	0.00136	-0.00787	49.39194	-0.09258	1.78065	0.57208	0.58371	0.35198	-0.0161
207			2.06	19.95119	1.95222	12.36846	1.00052	0.22022	0.09275	0.4593	0.02122	0.03119	0.00429	-0.1094	0.80268	23.34295	9.03478	9.28596	-0.00371	-0.00068	0.00327	-0.00007	-0.00004	-0.00024	62.49542	1.87584	-28.41628	0.75903	0.15369	-0.16447	0.69011	0.02516	0.01064	130.11879	15.1221	-1.50766	-0.17391	-0.0641	0.01208	0.14231	0.00516	-0.00518	49.40936	0.13774	2.20063	0.57442	0.55118	0.34657	-0.01459
208			2.07	19.69439	1.84099	12.20505	0.99186	0.21778	0.08656	0.45141	0.01759	0.02831	0.00286	-0.10421	0.78915	23.3238	9.02309	9.3389	-0.00406	-0.00072	0.00315	-0.00006	-0.00004	-0.00028	61.95558	1.81033	-28.49853	0.71606	0.14469	-0.15593	0.70541	0.02574	0.01	130.63751	15.20113	-1.34595	-0.15722	-0.05959	0.01221	0.13175	0.00955	-0.00177	49.41903	0.3868	2.63611	0.58642	0.53822	0.35023	-0.00188
209			2.08	19.44005	1.73868	12.04668	0.98347	0.21557	0.08381	0.44129	0.01653	0.02606	0.00375	-0.0985	0.77695	23.30822	9.01721	9.40415	-0.00438	-0.00076	0.00301	-0.00001	-0.00004	-0.00034	61.36196	1.71524	-28.56148	0.6708	0.14169	-0.15272	0.73709	0.02243	0.02544	131.14594	15.12899	-1.25232	-0.14274	-0.05461	0.01167	0.12115	0.01283	0.00114	49.40784	0.61393	3.00583	0.60601	0.53964	0.35914	0.02638
210			2.09	19.18958	1.63943	11.8982	0.97394	0.21342	0.08361	0.42839	0.01779	0.02462	0.0055	-0.09156	0.7646	23.29819	9.01339	9.48689	-0.0047	-0.0008	0.00284	0.00006	-0.00006	-0.0004	60.69429	1.55655	-28.56558	0.62061	0.14087	-0.1493	0.77152	0.01603	0.04945	131.64493	14.94029	-1.21299	-0.13077	-0.04956	0.01053	0.11202	0.01403	0.00283	49.36281	0.78856	3.25523	0.63313	0.54243	0.36668	0.07095
211			2.1	18.94428	1.53743	11.75931	0.96226	0.20916	0.08367	0.41267	0.02005	0.02403	0.00712	-0.08462	0.74988	23.29517	9.00541	9.58834	-0.00503	-0.00085	0.00262	0.00015	-0.00008	-0.00042	59.93908	1.32154	-28.48829	0.56863	0.13789	-0.14211	0.79661	0.00784	0.07295	132.13762	14.68348	-1.21369	-0.12148	-0.04536	0.00937	0.10429	0.01351	0.00338	49.2747	0.89644	3.36465	0.65428	0.53688	0.36754	0.12618
212			2.11	18.70556	1.42863	11.62254	0.94752	0.20377	0.08316	0.39355	0.02185	0.0248	0.00782	-0.07829	0.7326	23.29897	8.98712	9.70127	-0.00536	-0.0009	0.00234	0.00022	-0.00011	-0.00037	59.09406	1.01601	-28.32611	0.51771	0.13199	-0.13103	0.80342	0.00059	0.08846	132.6223	14.40473	-1.23849	-0.11448	-0.04258	0.00876	0.09648	0.0123	0.00334	49.14042	0.94349	3.34861	0.66402	0.51995	0.35949	0.18269
213			2.12	18.4754	1.3114	11.47497	0.92923	0.19733	0.08148	0.36983	0.02209	0.02701	0.0077	-0.07181	0.71266	23.30665	8.95428	9.80937	-0.00569	-0.00095	0.00201	0.00022	-0.00012	-0.00025	58.16743	0.65595	-28.09435	0.46549	0.1233	-0.11729	0.78203	-0.00301	0.09287	133.09	14.13795	-1.26754	-0.10893	-0.04098	0.00872	0.0871	0.01114	0.003	48.96135	0.95519	3.24653	0.668	0.49391	0.34412	0.23536
214			2.13	18.25675	1.18661	11.30283	0.91125	0.19135	0.07964	0.34202	0.02044	0.03051	0.00741	-0.06536	0.69297	23.31237	8.9079	9.89457	-0.00596	-0.001	0.00168	0.00012	-0.00013	-0.00013	57.17459	0.26005	-27.8232	0.41317	0.115	-0.1043	0.73424	-0.00185	0.0889	133.52811	13.90383	-1.28123	-0.10418	-0.03966	0.0087	0.07608	0.01009	0.00233	48.7407	0.97003	3.10934	0.67184	0.46892	0.32827	0.28422
215			2.14	18.05305	1.05768	11.09634	0.89838	0.18762	0.07729	0.31142	0.01708	0.03425	0.00663	-0.05877	0.67799	23.3086	8.85489	9.94723	-0.00618	-0.00102	0.00139	-0.00006	-0.00011	-0.00004	56.13371	-0.1555	-27.54918	0.36278	0.10727	-0.09288	0.66866	0.00321	0.07956	133.92679	13.71407	-1.2674	-0.09991	-0.03764	0.0079	0.06479	0.00869	0.0014	48.48108	1.02734	2.98662	0.68504	0.44998	0.31648	0.33546
216			2.15	17.86775	0.93009	10.85233	0.89433	0.18485	0.07288	0.27875	0.01207	0.03637	0.00472	-0.05236	0.66929	23.28991	8.804	9.97373	-0.00633	-0.00104	0.00118	-0.00026	-0.00009	0	55.06161	-0.57559	-27.3048	0.31568	0.09634	-0.08014	0.59453	0.00952	0.06498	134.28325	13.57366	-1.2301	-0.09644	-0.03504	0.00639	0.05512	0.00668	0.00064	48.18307	1.15326	2.919	0.70879	0.43333	0.30912	0.39356
217			2.16	17.70427	0.81099	10.57507	0.89507	0.18259	0.06672	0.24219	0.00589	0.03599	0.00259	-0.04686	0.66498	23.255	8.76186	9.99281	-0.00645	-0.00104	0.00108	-0.00044	-0.00008	-0.00001	53.97181	-0.98395	-27.11049	0.27427	0.08459	-0.06943	0.52251	0.01412	0.05042	134.60031	13.47996	-1.18822	-0.09446	-0.03347	0.00544	0.04801	0.0046	0.00031	47.84593	1.35165	2.93285	0.73317	0.42509	0.308	0.45495
218			2.17	17.56585	0.70684	10.27476	0.89285	0.17965	0.05947	0.2003	-0.00042	0.03312	0.00136	-0.04328	0.66142	23.20602	8.73196	10.01696	-0.00656	-0.00104	0.00109	-0.00057	-0.00006	-0.00003	52.87344	-1.36294	-26.97079	0.24302	0.07554	-0.06469	0.4655	0.01598	0.04003	134.88179	13.41706	-1.16124	-0.09408	-0.03384	0.00589	0.04304	0.00311	0.00034	47.46919	1.6031	3.03704	0.74101	0.43019	0.31303	0.50608
219			2.18	17.45476	0.62088	9.96586	0.88868	0.17558	0.0518	0.15604	-0.00537	0.02834	0.00107	-0.04014	0.65643	23.14787	8.71495	10.0432	-0.0067	-0.00106	0.00121	-0.00065	-0.00004	-0.00004	51.77167	-1.697	-26.8767	0.21284	0.06833	-0.06275	0.40866	0.01522	0.03176	135.13126	13.35876	-1.15943	-0.09427	-0.03491	0.00699	0.03941	0.00234	0.00071	47.05524	1.87349	3.22113	0.74179	0.44195	0.32159	0.54731
220			2.19	17.37132	0.55209	9.66619	0.88232	0.17271	0.04515	0.1135	-0.00785	0.02287	0.00148	-0.03736	0.65087	23.08798	8.70977	10.06585	-0.00686	-0.00109	0.00142	-0.00064	-0.00002	-0.00005	50.66882	-1.97711	-26.81351	0.18445	0.065	-0.0638	0.35449	0.01345	0.02575	135.35413	13.28065	-1.19048	-0.09411	-0.0353	0.00784	0.03711	0.0019	0.00141	46.61005	2.1269	3.45807	0.73626	0.45862	0.33169	0.57532
221			2.2	17.31295	0.49721	9.39633	0.87604	0.17012	0.03921	0.07788	-0.00763	0.01699	0.00173	-0.03528	0.64634	23.03415	8.71472	10.0893	-0.00698	-0.00112	0.00167	-0.00053	-0.00001	-0.00009	49.56558	-2.20493	-26.76778	0.16071	0.0627	-0.06489	0.30904	0.0112	0.0211	135.55875	13.17006	-1.26581	-0.09364	-0.03534	0.00867	0.03646	0.00131	0.00241	46.14192	2.33648	3.70917	0.7235	0.47227	0.33943	0.58837
222			2.21	17.27381	0.45335	9.17695	0.87353	0.16628	0.03367	0.05406	-0.00528	0.01109	0.00114	-0.03125	0.64364	22.99171	8.72825	10.12401	-0.00706	-0.00116	0.00191	-0.00036	0	-0.00016	48.46185	-2.39266	-26.72798	0.13125	0.05669	-0.06039	0.25229	0.00848	0.01683	135.75404	13.0275	-1.39352	-0.09308	-0.03577	0.00996	0.03707	0.00041	0.00372	45.65913	2.48804	3.93084	0.72639	0.47356	0.34224	0.60668
223			2.22	17.24507	0.4199	9.02514	0.87303	0.16262	0.02968	0.04536	-0.00199	0.00599	0.0008	-0.02693	0.64358	22.96256	8.74837	10.17771	-0.00709	-0.00119	0.00211	-0.00015	-0.00001	-0.00025	47.35918	-2.5562	-26.68408	0.10312	0.05217	-0.05583	0.19739	0.00637	0.01453	135.94633	12.86201	-1.57117	-0.09254	-0.03665	0.01158	0.03816	-0.0007	0.00516	45.16874	2.57764	4.08512	0.73288	0.47444	0.3443	0.62129
224			2.23	17.216	0.39818	8.95199	0.87336	0.16029	0.02714	0.05408	0.00138	0.00165	0.0011	-0.0239	0.64574	22.94703	8.77257	10.25351	-0.00708	-0.00122	0.00225	0.00006	-0.00002	-0.00035	46.26366	-2.70512	-26.6283	0.08147	0.05143	-0.05429	0.15407	0.00472	0.01389	136.13913	12.68783	-1.78586	-0.09217	-0.03782	0.01325	0.03913	-0.0019	0.00638	44.67796	2.60634	4.15	0.73131	0.47981	0.34649	0.62027
225			2.24	17.17459	0.38987	8.96163	0.87394	0.15879	0.02636	0.0811	0.00442	-0.00219	0.00238	-0.02148	0.64814	22.94512	8.79912	10.3504	-0.00701	-0.00123	0.00233	0.00025	-0.00003	-0.00043	45.18575	-2.83881	-26.55676	0.06146	0.05472	-0.0548	0.11356	0.00301	0.01367	136.33421	12.52133	-2.01948	-0.09211	-0.03916	0.01478	0.0398	-0.00309	0.007	44.19511	2.57633	4.12283	0.72728	0.48879	0.34918	0.60598
226			2.25	17.10897	0.39567	9.05232	0.8714	0.15587	0.02663	0.12422	0.00697	-0.00587	0.0047	-0.01937	0.65223	22.95639	8.82702	10.46417	-0.00688	-0.00124	0.00234	0.00042	-0.00004	-0.00049	44.13834	-2.95053	-26.47104	0.04786	0.06134	-0.05769	0.08524	0.00085	0.01328	136.533	12.37819	-2.25208	-0.09232	-0.04047	0.01593	0.04001	-0.00414	0.0068	43.72913	2.49099	4.016	0.72155	0.50126	0.35213	0.57736
227			2.26	17.00943	0.41494	9.21803	0.87105	0.15253	0.02672	0.17836	0.00912	-0.00918	0.00753	-0.01674	0.66596	22.97876	8.85399	10.58866	-0.00669	-0.00122	0.00229	0.00053	-0.00005	-0.0005	43.13554	-3.03226	-26.37826	0.04289	0.06988	-0.06345	0.07242	-0.00187	0.01215	136.73502	12.26957	-2.46567	-0.09298	-0.04165	0.0166	0.03955	-0.00489	0.00583	43.28993	2.35568	3.85025	0.72966	0.51974	0.35666	0.54381
228			2.27	16.8714	0.44504	9.44913	0.86748	0.14887	0.02654	0.23362	0.0111	-0.01184	0.01027	-0.01425	0.68249	23.00803	8.87674	10.71628	-0.00645	-0.00119	0.00221	0.00056	-0.00006	-0.00047	42.19387	-3.07688	-26.28978	0.04469	0.07882	-0.07016	0.07002	-0.00489	0.00925	136.93649	12.19986	-2.64635	-0.09433	-0.04266	0.01679	0.03812	-0.00512	0.00437	42.89002	2.17801	3.65031	0.74072	0.53611	0.35876	0.49155
229			2.28	16.69679	0.48104	9.73195	0.85783	0.14322	0.02548	0.27924	0.01303	-0.01322	0.01266	-0.01554	0.688	23.03938	8.89261	10.8376	-0.00621	-0.00115	0.00215	0.00052	-0.00007	-0.0004	41.33174	-3.08024	-26.21865	0.05236	0.08456	-0.07518	0.07422	-0.00741	0.00432	137.13065	12.16589	-2.78477	-0.09635	-0.0433	0.01643	0.03543	-0.00467	0.00276	42.54496	1.9688	3.44124	0.72149	0.53796	0.35213	0.40035
230			2.29	16.49335	0.51557	10.04849	0.84601	0.13879	0.02676	0.30914	0.01538	-0.01485	0.01603	-0.02013	0.68655	23.06941	8.90018	10.94333	-0.00597	-0.00111	0.00209	0.00046	-0.00007	-0.00032	40.56337	-3.04466	-26.17424	0.06413	0.09517	-0.08168	0.08045	-0.00958	-0.00125	137.30928	12.15904	-2.87675	-0.09861	-0.04321	0.01541	0.03143	-0.00359	0.00131	42.26812	1.74144	3.24313	0.68299	0.54081	0.34582	0.2943
231			2.3	16.27232	0.53952	10.37775	0.83643	0.13682	0.03082	0.32247	0.01851	-0.01698	0.01998	-0.02337	0.68585	23.09764	8.89893	11.02834	-0.00574	-0.00108	0.00205	0.0004	-0.00006	-0.00024	39.89088	-2.9812	-26.15713	0.06889	0.11007	-0.0875	0.07568	-0.01102	-0.00593	137.46655	12.16972	-2.92411	-0.10075	-0.04233	0.01383	0.02655	-0.00226	0.00027	42.06263	1.51006	3.06579	0.6654	0.54706	0.34352	0.20712
232			2.31	16.04558	0.54365	10.69814	0.83122	0.13631	0.03557	0.32174	0.02219	-0.01813	0.02353	-0.02445	0.68723	23.12514	8.89028	11.0933	-0.00551	-0.00105	0.002	0.00035	-0.00006	-0.00017	39.30378	-2.90709	-26.16028	0.06456	0.12452	-0.09113	0.06241	-0.01057	-0.00824	137.5988	12.1891	-2.93553	-0.1027	-0.04089	0.01188	0.02125	-0.00107	-0.00026	41.92026	1.28861	2.91028	0.67216	0.55252	0.34317	0.1436
233			2.32	15.8231	0.52177	10.99053	0.82564	0.13701	0.0403	0.30876	0.02585	-0.01767	0.02603	-0.02519	0.69011	23.15301	8.8778	11.14281	-0.00526	-0.00101	0.00192	0.00032	-0.00005	-0.00012	38.78402	-2.8406	-26.17573	0.06175	0.13862	-0.09442	0.05364	-0.00762	-0.00811	137.70331	12.20896	-2.92578	-0.1046	-0.03929	0.00976	0.01575	-0.00034	-0.00035	41.82442	1.0898	2.77557	0.68052	0.55871	0.34382	0.1023
234			2.33	15.61222	0.47282	11.24059	0.82086	0.13787	0.04371	0.28787	0.02857	-0.01528	0.02526	-0.02412	0.69359	23.18059	8.86579	11.18208	-0.00502	-0.00097	0.00178	0.00028	-0.00004	-0.00009	38.31007	-2.79668	-26.19752	0.05499	0.14325	-0.09096	0.04452	-0.00209	-0.00566	137.77647	12.22422	-2.9112	-0.10661	-0.03784	0.00765	0.01009	-0.00017	-0.00021	41.75281	0.9233	2.66135	0.69789	0.54862	0.33896	0.09071
235			2.34	15.41756	0.4011	11.44019	0.81611	0.13645	0.04468	0.26253	0.02921	-0.01137	0.02128	-0.02217	0.69801	23.20609	8.85642	11.21451	-0.00477	-0.00091	0.0016	0.00023	-0.00003	-0.00006	37.85845	-2.78365	-26.22129	0.04972	0.13656	-0.08143	0.03916	0.00387	-0.00271	137.81602	12.23356	-2.90578	-0.10876	-0.03681	0.00577	0.00445	-0.00044	-0.00002	41.67889	0.79261	2.56791	0.71353	0.52372	0.3288	0.10937
236			2.35	15.24116	0.31407	11.58695	0.80806	0.13262	0.04281	0.23544	0.0277	-0.00699	0.01654	-0.01934	0.70108	23.22691	8.84851	11.24059	-0.00453	-0.00085	0.0014	0.00016	-0.00002	-0.00004	37.41006	-2.79936	-26.24747	0.04455	0.12513	-0.07187	0.03514	0.0083	-0.00158	137.82204	12.23713	-2.91766	-0.11096	-0.03621	0.0042	-0.00101	-0.00093	0.00011	41.57943	0.69462	2.50042	0.72435	0.50063	0.31939	0.149
237			2.36	15.0823	0.21954	11.68356	0.79927	0.12966	0.03959	0.21026	0.02529	-0.00331	0.01329	-0.01619	0.70264	23.24014	8.83904	11.25892	-0.0043	-0.0008	0.00121	0.00008	-0.00002	-0.00002	36.95794	-2.82922	-26.2875	0.03615	0.11768	-0.06723	0.02862	0.01121	-0.00349	137.79659	12.2354	-2.94836	-0.11306	-0.03586	0.00293	-0.00604	-0.00141	0.00016	41.44431	0.62247	2.47502	0.73142	0.49441	0.31743	0.19215
238			2.37	14.93906	0.12339	11.73774	0.78907	0.12612	0.0362	0.18793	0.0225	-0.00083	0.01173	-0.0143	0.70281	23.24341	8.82557	11.26785	-0.00408	-0.00075	0.00107	-0.00001	-0.00002	0	36.50827	-2.85136	-26.36095	0.03167	0.11489	-0.0669	0.02474	0.01307	-0.00857	137.74402	12.22775	-2.99685	-0.11502	-0.03569	0.00199	-0.0101	-0.00181	0.00017	41.27822	0.5678	2.51331	0.72358	0.50177	0.3219	0.22054
239			2.38	14.80916	0.02884	11.76154	0.77741	0.12177	0.03307	0.16832	0.02001	0.0005	0.01067	-0.01226	0.69967	23.23684	8.80745	11.26715	-0.00389	-0.00071	0.00101	-0.00007	-0.00002	0.00002	36.0727	-2.84722	-26.4836	0.02483	0.11182	-0.06591	0.01869	0.01359	-0.01517	137.67229	12.21422	-3.06035	-0.11666	-0.03566	0.00149	-0.01244	-0.00213	0.00016	41.09351	0.52165	2.62741	0.7133	0.50665	0.32656	0.23243
240			2.39	14.69091	-0.06305	11.7691	0.76376	0.11916	0.03155	0.15094	0.01852	0.00092	0.00988	-0.0106	0.69402	23.22277	8.7859	11.25866	-0.00372	-0.00069	0.00105	-0.00012	-0.00002	0.00003	35.66062	-2.80906	-26.65689	0.01791	0.11126	-0.06484	0.01276	0.01327	-0.02098	137.59253	12.19672	-3.13552	-0.11791	-0.03598	0.00166	-0.01267	-0.00247	0.0002	40.90211	0.47488	2.80955	0.69995	0.50982	0.33158	0.23126
241			2.4	14.58271	-0.15192	11.77426	0.74818	0.11659	0.03129	0.13588	0.01763	0.00066	0.00917	-0.0094	0.68758	23.20404	8.76248	11.24527	-0.00357	-0.00068	0.00119	-0.00014	-0.00002	0.00005	35.27547	-2.74232	-26.86523	0.01397	0.11198	-0.06347	0.00934	0.01214	-0.02385	137.51605	12.18065	-3.21711	-0.11875	-0.03685	0.00261	-0.01115	-0.00294	0.0003	40.71156	0.41961	3.03144	0.68389	0.51044	0.33601	0.22377
242			2.41	14.48287	-0.23687	11.78919	0.73352	0.1151	0.0317	0.12409	0.01714	-0.0002	0.00823	-0.00805	0.68263	23.18218	8.73806	11.22993	-0.00345	-0.00068	0.00141	-0.00015	-0.00002	0.00006	34.91466	-2.66171	-27.08065	0.01047	0.11322	-0.06181	0.0066	0.01022	-0.02278	137.45036	12.17398	-3.29924	-0.11932	-0.03833	0.00432	-0.00876	-0.00367	0.00042	40.52398	0.34973	3.2518	0.67311	0.50896	0.33946	0.21783
243			2.42	14.3891	-0.31536	11.82392	0.7235	0.11386	0.03262	0.11661	0.01645	-0.00165	0.00638	-0.0068	0.68173	23.15757	8.71451	11.21594	-0.00335	-0.00069	0.00167	-0.00016	-0.00002	0.00005	34.57278	-2.58516	-27.27105	0.0087	0.11196	-0.05803	0.0052	0.00743	-0.01754	137.3981	12.18558	-3.37742	-0.11965	-0.04034	0.00659	-0.00631	-0.00474	0.00044	40.33838	0.26095	3.427	0.66775	0.50202	0.34075	0.21474
244			2.43	14.29874	-0.3829	11.88653	0.72008	0.11246	0.03375	0.11376	0.0151	-0.00366	0.00388	-0.00565	0.6865	23.12976	8.69544	11.20704	-0.00326	-0.0007	0.00195	-0.00017	-0.00001	0.00004	34.24545	-2.5273	-27.4091	0.00854	0.10819	-0.0526	0.00485	0.00408	-0.01019	137.35815	12.22155	-3.44978	-0.11984	-0.0428	0.00921	-0.00437	-0.00601	0.0003	40.15429	0.15035	3.52138	0.66959	0.49198	0.34066	0.21292
245			2.44	14.20914	-0.43387	11.98226	0.72273	0.11259	0.03548	0.11486	0.01317	-0.00615	0.00187	-0.00508	0.69545	23.09784	8.68457	11.20514	-0.00319	-0.00071	0.00224	-0.00019	-0.00001	0.00001	33.93195	-2.49539	-27.4788	0.00901	0.10645	-0.04826	0.00482	0.00062	-0.00334	137.32672	12.27834	-3.51737	-0.12018	-0.04549	0.01185	-0.00326	-0.00694	0.00015	39.9738	0.01637	3.51517	0.67602	0.4869	0.34194	0.20799
246			2.45	14.11833	-0.46412	12.11211	0.73018	0.11349	0.03726	0.11855	0.01076	-0.00882	0.00158	-0.00578	0.70491	23.06155	8.68236	11.20822	-0.00313	-0.0007	0.00249	-0.0002	0	-0.00002	33.6351	-2.48808	-27.47845	0.00932	0.10871	-0.04703	0.00464	-0.00286	0.0021	137.29903	12.34047	-3.58173	-0.12078	-0.04787	0.01403	-0.00307	-0.00685	0.00019	39.80175	-0.14054	3.40846	0.68122	0.49073	0.34516	0.19582
247			2.46	14.02542	-0.47315	12.27169	0.73666	0.11417	0.03892	0.12248	0.00826	-0.01117	0.00382	-0.00925	0.70979	23.02288	8.68487	11.21275	-0.00306	-0.00068	0.00269	-0.0002	0	-0.00002	33.35874	-2.49824	-27.41922	0.01483	0.11739	-0.05093	0.00677	-0.00632	0.00657	137.27081	12.38836	-3.64272	-0.1218	-0.04944	0.01532	-0.00362	-0.00548	0.00052	39.64363	-0.31669	3.21897	0.66801	0.5058	0.3496	0.17253
248			2.47	13.93057	-0.46492	12.45142	0.74112	0.11566	0.04158	0.12517	0.00632	-0.01312	0.00763	-0.01336	0.70886	22.98577	8.68714	11.21689	-0.003	-0.00067	0.00281	-0.00018	0	-0.00002	33.10488	-2.51756	-27.32078	0.01776	0.12986	-0.05608	0.00741	-0.00922	0.00996	137.23976	12.40729	-3.69933	-0.12319	-0.04997	0.01557	-0.00446	-0.00325	0.00102	39.50334	-0.50471	2.97605	0.65089	0.5226	0.35345	0.14677
249			2.48	13.83483	-0.4469	12.63771	0.74304	0.11583	0.04489	0.12564	0.00519	-0.01414	0.0117	-0.01684	0.70457	22.95467	8.68648	11.22075	-0.00295	-0.00066	0.00285	-0.00014	0	-0.00001	32.87139	-2.54115	-27.20405	0.01813	0.14112	-0.05941	0.00702	-0.01038	0.01172	137.20601	12.39206	-3.75107	-0.12462	-0.04956	0.01493	-0.00515	-0.0009	0.00146	39.38073	-0.69396	2.7113	0.63699	0.53257	0.35448	0.12567
250			2.49	13.73965	-0.42842	12.81411	0.74278	0.11658	0.04854	0.12372	0.00506	-0.01369	0.01511	-0.01934	0.69997	22.93204	8.68281	11.22476	-0.00289	-0.00065	0.00279	-0.00009	-0.00001	-0.00001	32.65107	-2.5695	-27.08494	0.017	0.15112	-0.06122	0.00635	-0.00906	0.01232	137.17125	12.34622	-3.79807	-0.12577	-0.04842	0.0137	-0.00543	0.00095	0.00167	39.27094	-0.8719	2.45206	0.6281	0.53654	0.35325	0.11392
251			2.5	13.64644	-0.41839	12.96356	0.74196	0.11781	0.05188	0.12025	0.00577	-0.01134	0.01726	-0.02122	0.69847	22.91756	8.67747	11.22938	-0.00285	-0.00064	0.00267	-0.00005	-0.00001	-0.00001	32.43331	-2.60777	-26.97264	0.0179	0.15912	-0.062	0.00679	-0.00509	0.01241	137.13745	12.28079	-3.84021	-0.12642	-0.04684	0.01217	-0.00523	0.00188	0.00156	39.16549	-1.02561	2.21891	0.62133	0.53755	0.35132	0.11311
252			2.51	13.55584	-0.42374	13.07071	0.73946	0.11805	0.05402	0.11638	0.00687	-0.00707	0.01738	-0.02223	0.70058	22.90913	8.67267	11.23554	-0.00283	-0.00063	0.00249	-0.00003	-0.00001	-0.00002	32.20681	-2.66176	-26.87148	0.0225	0.16201	-0.06075	0.00905	0.00098	0.01202	137.10718	12.21242	-3.87634	-0.12677	-0.04516	0.01054	-0.00456	0.0018	0.0012	39.05484	-1.14395	2.02717	0.61439	0.53297	0.34758	0.12189
253			2.52	13.4673	-0.44801	13.12498	0.73798	0.11866	0.05428	0.11387	0.00803	-0.00166	0.01503	-0.02097	0.70581	22.90439	8.67048	11.24454	-0.00281	-0.00062	0.00227	-0.00001	0	-0.00004	31.96365	-2.73467	-26.78433	0.02211	0.15756	-0.05629	0.00959	0.00761	0.0107	137.08226	12.15844	-3.90628	-0.12699	-0.04363	0.00893	-0.00362	0.00088	0.00073	38.93168	-1.2204	1.8892	0.62	0.52005	0.34182	0.13898
254			2.53	13.3794	-0.49096	13.12278	0.7376	0.11767	0.05219	0.11357	0.00873	0.00355	0.01129	-0.01863	0.71273	22.90153	8.67214	11.25751	-0.00279	-0.00059	0.00202	0	0	-0.00005	31.70244	-2.82441	-26.71572	0.01972	0.14709	-0.05043	0.00911	0.0131	0.00857	137.06308	12.13161	-3.93071	-0.1273	-0.04239	0.00734	-0.00276	-0.00046	0.00031	38.79355	-1.25428	1.81558	0.62849	0.50402	0.33549	0.15669
255			2.54	13.29032	-0.54869	13.06884	0.73754	0.11773	0.04851	0.1151	0.00901	0.00732	0.00778	-0.0157	0.71943	22.89956	8.67735	11.27466	-0.00276	-0.00056	0.00176	0	0	-0.00006	31.42909	-2.92419	-26.67215	0.01355	0.13756	-0.04675	0.00645	0.01688	0.00621	137.04799	12.13426	-3.95136	-0.12785	-0.04145	0.00582	-0.00233	-0.00165	0.00005	38.64435	-1.25075	1.81335	0.63908	0.49571	0.33261	0.16877
256			2.55	13.19909	-0.61595	12.97475	0.73913	0.11955	0.04476	0.11739	0.00903	0.00931	0.00533	-0.01274	0.72264	22.89729	8.68468	11.29457	-0.00273	-0.00054	0.00155	0	0	-0.00006	31.15441	-3.02411	-26.65908	0.00031	0.13097	-0.04458	0.00014	0.01887	0.00365	137.03383	12.15778	-3.97042	-0.12844	-0.0407	0.00444	-0.00251	-0.00234	-0.00004	38.49238	-1.21961	1.88254	0.65177	0.49503	0.33415	0.17152
257			2.56	13.10601	-0.68734	12.85664	0.73811	0.12003	0.04168	0.11819	0.00875	0.00978	0.00366	-0.01148	0.72065	22.89319	8.69249	11.31488	-0.00272	-0.00054	0.00141	-0.00001	0	-0.00005	30.88963	-3.11429	-26.67745	-0.00971	0.12558	-0.04262	-0.00437	0.01887	0.00117	137.01732	12.18879	-3.99049	-0.12888	-0.04014	0.0034	-0.00306	-0.00253	-0.00003	38.34702	-1.1735	2.01336	0.64969	0.49592	0.33668	0.16095
258			2.57	13.01267	-0.75824	12.73193	0.73362	0.12139	0.04022	0.11619	0.00844	0.00929	0.00218	-0.01124	0.71596	22.88583	8.69986	11.33387	-0.00276	-0.00055	0.00136	-0.00003	0	-0.00005	30.64227	-3.18816	-26.72065	-0.01627	0.1225	-0.04048	-0.00683	0.0173	-0.00058	136.9975	12.21695	-4.01373	-0.12888	-0.03979	0.0029	-0.00349	-0.00245	0.00001	38.21469	-1.12559	2.18497	0.63961	0.49585	0.33916	0.1436
259			2.58	12.92135	-0.82462	12.61665	0.72972	0.12199	0.0404	0.11161	0.00803	0.00816	0.0011	-0.01129	0.71121	22.8739	8.70686	11.35136	-0.00284	-0.00057	0.00141	-0.00006	0	-0.00004	30.4141	-3.2452	-26.77418	-0.02236	0.12052	-0.03735	-0.0087	0.01447	-0.00108	136.97539	12.23834	-4.04184	-0.12848	-0.03975	0.00303	-0.00353	-0.00237	0.00004	38.09674	-1.08715	2.3672	0.63117	0.49468	0.34242	0.12734
260			2.59	12.83444	-0.8835	12.52318	0.72602	0.12299	0.04144	0.10434	0.00758	0.00641	0.00067	-0.01214	0.70717	22.8571	8.71369	11.36784	-0.00298	-0.00061	0.00153	-0.00008	0	-0.00005	30.20182	-3.28992	-26.81902	-0.02539	0.12166	-0.03554	-0.00926	0.01103	-0.00041	136.95328	12.25528	-4.07402	-0.12771	-0.04009	0.00378	-0.00305	-0.00241	0.00008	37.99005	-1.06596	2.52711	0.62015	0.49741	0.34665	0.11512
261			2.6	12.75429	-0.9329	12.45937	0.72168	0.12293	0.0418	0.09452	0.007	0.00406	0.00022	-0.01255	0.70437	22.83654	8.72008	11.38355	-0.00314	-0.00065	0.0017	-0.0001	0	-0.00005	29.99992	-3.32813	-26.83799	-0.02747	0.12191	-0.0342	-0.00954	0.0069	0.00103	136.93416	12.27304	-4.10718	-0.12673	-0.04088	0.00509	-0.00207	-0.00259	0.00007	37.88912	-1.06562	2.6378	0.61355	0.49883	0.3488	0.10918
262			2.61	12.68287	-0.97175	12.4289	0.72068	0.12331	0.04159	0.08341	0.00636	0.00148	-0.0008	-0.01149	0.7047	22.81476	8.72523	11.39804	-0.00332	-0.0007	0.00189	-0.00011	0	-0.00005	29.80389	-3.36307	-26.82149	-0.03424	0.11952	-0.0317	-0.01146	0.00251	0.00251	136.92126	12.29779	-4.13644	-0.12547	-0.04202	0.00679	-0.00067	-0.00286	-0.00003	37.78911	-1.08632	2.68511	0.62215	0.4958	0.34882	0.10962
263			2.62	12.62123	-0.99954	12.43267	0.72075	0.12264	0.04089	0.07221	0.00564	-0.00105	-0.00165	-0.01074	0.70627	22.79479	8.72856	11.41087	-0.00348	-0.00074	0.00208	-0.0001	0	-0.00004	29.61224	-3.39394	-26.77089	-0.03845	0.11664	-0.0298	-0.01242	-0.0015	0.00351	136.91727	12.33371	-4.15763	-0.12415	-0.04346	0.00872	0.00086	-0.00313	-0.00026	37.68783	-1.12577	2.67	0.62825	0.49286	0.34741	0.11023
264			2.63	12.56877	-1.01675	12.46908	0.71938	0.12173	0.04094	0.06272	0.00499	-0.00335	-0.00145	-0.0104	0.70702	22.77928	8.72973	11.42119	-0.0036	-0.00077	0.00227	-0.00007	0	-0.00003	29.42638	-3.41671	-26.69669	-0.04027	0.1175	-0.02953	-0.01243	-0.00497	0.00394	136.92238	12.38156	-4.16853	-0.1229	-0.04511	0.01073	0.00211	-0.00328	-0.00059	37.58648	-1.17968	2.60584	0.62868	0.49479	0.3471	0.10738
265			2.64	12.52312	-1.02504	12.53436	0.71716	0.12086	0.04215	0.05644	0.00456	-0.00544	-0.00013	-0.00946	0.70776	22.76937	8.72887	11.42784	-0.00369	-0.00079	0.00243	-0.00004	0	-0.00002	29.24931	-3.42678	-26.61354	-0.04372	0.12224	-0.03021	-0.01271	-0.00795	0.00378	136.93451	12.43733	-4.16901	-0.12177	-0.04672	0.01262	0.00277	-0.00311	-0.00091	37.48883	-1.24239	2.51205	0.63277	0.50054	0.34874	0.1012
266			2.65	12.48134	-1.02687	12.62297	0.71554	0.11957	0.04373	0.05355	0.00435	-0.00723	0.00222	-0.00896	0.70784	22.76433	8.72674	11.43024	-0.00373	-0.00081	0.00258	-0.00002	0	0	29.08364	-3.42173	-26.53481	-0.0467	0.12959	-0.03211	-0.01268	-0.01023	0.00322	136.9503	12.49383	-4.15975	-0.12073	-0.04795	0.01411	0.00279	-0.0025	-0.00112	37.39889	-1.30753	2.40725	0.63394	0.50882	0.35099	0.09159
267			2.66	12.44082	-1.02483	12.72826	0.71617	0.11943	0.04579	0.05354	0.00439	-0.00862	0.00479	-0.00916	0.70778	22.76169	8.72471	11.42962	-0.00374	-0.00081	0.00271	-0.00002	0	0.00001	28.92956	-3.40354	-26.46887	-0.04971	0.13801	-0.03411	-0.0127	-0.01138	0.00243	136.96674	12.54319	-4.14246	-0.12013	-0.04875	0.01508	0.00236	-0.00151	-0.00116	37.31852	-1.36832	2.30406	0.63284	0.51635	0.35291	0.08176
268			2.67	12.39959	-1.02157	12.84277	0.71744	0.11939	0.04798	0.05547	0.00464	-0.00945	0.00697	-0.00909	0.70638	22.759	8.72377	11.42781	-0.00374	-0.00082	0.00281	-0.00003	0	0.00001	28.78386	-3.37847	-26.41761	-0.05539	0.14453	-0.03467	-0.01371	-0.01092	0.00172	136.98186	12.58017	-4.1183	-0.1201	-0.04915	0.01553	0.00165	-0.00032	-0.00108	37.24608	-1.41874	2.20786	0.63511	0.51847	0.35313	0.07594
269			2.68	12.35633	-1.0198	12.95836	0.71794	0.11927	0.05005	0.05832	0.00506	-0.00955	0.00879	-0.00982	0.70346	22.75439	8.72355	11.42568	-0.00372	-0.00082	0.00289	-0.00004	0	0.00001	28.64047	-3.35505	-26.37722	-0.05878	0.15015	-0.03497	-0.01469	-0.00914	0.00149	136.99437	12.60321	-4.0879	-0.12061	-0.0493	0.01557	0.00073	0.00083	-0.00096	37.17692	-1.45451	2.11849	0.63106	0.51925	0.35239	0.07512
270			2.69	12.31049	-1.02225	13.0667	0.71591	0.11916	0.05181	0.06109	0.00561	-0.00883	0.00963	-0.01147	0.70161	22.74634	8.72319	11.42308	-0.00368	-0.00081	0.00291	-0.00007	0	0.00002	28.49305	-3.34066	-26.34125	-0.05513	0.15468	-0.03536	-0.01438	-0.00657	0.00172	137.00331	12.61406	-4.05197	-0.12142	-0.04923	0.0153	-0.00031	0.00173	-0.00083	37.10529	-1.47362	2.03407	0.61716	0.51987	0.35075	0.07879
271			2.7	12.26216	-1.03086	13.16075	0.71333	0.11947	0.053	0.06327	0.00616	-0.00745	0.00912	-0.01266	0.70339	22.73377	8.72229	11.41924	-0.00365	-0.0008	0.0029	-0.0001	0	0.00002	28.33734	-3.33894	-26.30483	-0.04897	0.15663	-0.03494	-0.01349	-0.00372	0.00209	137.00778	12.61621	-4.0132	-0.12237	-0.04897	0.01477	-0.00137	0.00214	-0.00067	37.02642	-1.47652	1.9548	0.60497	0.51854	0.34843	0.08605
272			2.71	12.21192	-1.04579	13.23661	0.71109	0.11912	0.0534	0.06481	0.00639	-0.00572	0.00778	-0.01173	0.70877	22.71666	8.72173	11.4144	-0.00362	-0.00079	0.00285	-0.00012	0	0.00002	28.17302	-3.34928	-26.26779	-0.04702	0.1556	-0.03339	-0.01353	-0.00096	0.0022	137.00665	12.6129	-3.978	-0.12321	-0.04855	0.0141	-0.00234	0.00197	-0.00043	36.93846	-1.46575	1.88463	0.60726	0.51529	0.34648	0.09568
273			2.72	12.16015	-1.06498	13.29374	0.71031	0.11806	0.05321	0.06653	0.00616	-0.00398	0.00634	-0.00952	0.7173	22.69636	8.72231	11.40973	-0.00362	-0.00078	0.00279	-0.00013	0	0.00001	28.00344	-3.36844	-26.23473	-0.04797	0.15358	-0.03176	-0.01406	0.00158	0.00194	136.99881	12.60577	-3.95467	-0.1237	-0.04801	0.01341	-0.00316	0.00133	-0.00009	36.8427	-1.44469	1.8302	0.61908	0.51388	0.34621	0.10425
274			2.73	12.10639	-1.08623	13.33293	0.70987	0.117	0.05285	0.06904	0.0057	-0.00233	0.00559	-0.00719	0.72691	22.67517	8.72459	11.40739	-0.00362	-0.00077	0.00273	-0.00013	0	0	27.83372	-3.39269	-26.21138	-0.04922	0.15368	-0.03155	-0.0143	0.00397	0.0015	136.98347	12.59489	-3.95016	-0.12405	-0.04749	0.01276	-0.00381	0.00047	0.00028	36.74333	-1.41613	1.79839	0.63206	0.51829	0.3485	0.1082
275			2.74	12.04985	-1.10894	13.35478	0.71071	0.11692	0.05306	0.07227	0.00536	-0.00077	0.00591	-0.00567	0.73332	22.65549	8.72896	11.4092	-0.00362	-0.00076	0.00265	-0.00011	0.00001	-0.00003	27.66854	-3.42011	-26.20037	-0.05279	0.15653	-0.03208	-0.01486	0.00634	0.00106	136.96124	12.5803	-3.96552	-0.12443	-0.04706	0.01218	-0.00422	-0.00029	0.00059	36.6456	-1.38153	1.79265	0.64153	0.52681	0.35287	0.10651
276			2.75	11.99039	-1.13415	13.36013	0.71069	0.11667	0.05319	0.07498	0.00537	0.00068	0.00688	-0.00505	0.73412	22.63964	8.73667	11.41611	-0.0036	-0.00075	0.00257	-0.00007	0.00001	-0.00005	27.51054	-3.45135	-26.19951	-0.05792	0.15942	-0.03263	-0.01566	0.00878	0.00085	136.93446	12.56224	-3.99675	-0.12502	-0.04679	0.01168	-0.00433	-0.00082	0.00077	36.55337	-1.34103	1.81052	0.64526	0.5339	0.35619	0.10128
277			2.76	11.92888	-1.16361	13.35133	0.70961	0.11754	0.05404	0.07627	0.00589	0.00196	0.00772	-0.00564	0.73137	22.62895	8.74862	11.4277	-0.00358	-0.00075	0.00251	-0.00004	0.00001	-0.00008	27.35894	-3.4899	-26.20304	-0.06162	0.16253	-0.0325	-0.01623	0.01148	0.0011	136.90625	12.54332	-4.03602	-0.12562	-0.04656	0.01125	-0.00413	-0.00113	0.00078	36.46692	-1.29367	1.84338	0.64168	0.53864	0.35855	0.09674
278			2.77	11.86664	-1.19895	13.33136	0.70789	0.12088	0.05529	0.07602	0.00695	0.00308	0.00768	-0.00834	0.72786	22.62332	8.76488	11.44333	-0.00354	-0.00075	0.00246	-0.00001	0.00001	-0.0001	27.20886	-3.54114	-26.20219	-0.05845	0.16591	-0.03243	-0.0156	0.01433	0.00196	136.87961	12.52806	-4.0759	-0.12603	-0.04629	0.01088	-0.00373	-0.00141	0.00067	36.38214	-1.23835	1.87823	0.62395	0.54237	0.35943	0.09606
279			2.78	11.80478	-1.24122	13.30232	0.70734	0.12422	0.05603	0.07549	0.00829	0.00416	0.00601	-0.01123	0.72551	22.62064	8.78513	11.46337	-0.00351	-0.00075	0.00243	0	0.00002	-0.00013	27.05219	-3.60952	-26.18679	-0.05384	0.16417	-0.03018	-0.01531	0.01617	0.00313	136.85565	12.52095	-4.11293	-0.1262	-0.04601	0.01059	-0.00342	-0.00182	0.00051	36.29175	-1.17457	1.90142	0.60615	0.53844	0.3571	0.10312
280			2.79	11.74286	-1.29119	13.26373	0.7069	0.12513	0.05564	0.07603	0.00957	0.00525	0.00322	-0.01239	0.72501	22.61737	8.80912	11.48927	-0.00349	-0.00075	0.00242	0	0.00002	-0.00015	26.87955	-3.6956	-26.1476	-0.05259	0.15667	-0.02584	-0.01658	0.01599	0.004	136.83278	12.52371	-4.14862	-0.1263	-0.04582	0.0104	-0.00335	-0.00238	0.00039	36.18774	-1.10363	1.90427	0.60008	0.52812	0.3525	0.11874
281			2.8	11.67953	-1.34906	13.21421	0.70614	0.12635	0.0552	0.07817	0.01081	0.00635	0.00062	-0.01216	0.72672	22.61083	8.83557	11.52193	-0.00349	-0.00075	0.00242	-0.00002	0.00001	-0.00017	26.68397	-3.79406	-26.08105	-0.05441	0.15074	-0.02212	-0.01924	0.01428	0.00439	136.80923	12.53486	-4.18704	-0.12689	-0.04602	0.01038	-0.00328	-0.00297	0.00036	36.06472	-1.02853	1.88649	0.60223	0.52285	0.3502	0.13928
282			2.81	11.61343	-1.41391	13.15445	0.70319	0.12635	0.05532	0.08118	0.01173	0.00723	-0.00055	-0.01061	0.72811	22.60167	8.86087	11.55785	-0.0035	-0.00077	0.00245	-0.00002	0.00001	-0.00017	26.46404	-3.8947	-25.99274	-0.05966	0.14914	-0.0198	-0.02325	0.01161	0.00431	136.78551	12.55088	-4.22984	-0.12797	-0.04659	0.01051	-0.00289	-0.00336	0.00037	35.92186	-0.95349	1.85624	0.60967	0.52679	0.35222	0.1598
283			2.82	11.54415	-1.48341	13.08881	0.69704	0.12652	0.05636	0.08414	0.01234	0.00761	-0.0001	-0.00907	0.72852	22.59291	8.88112	11.58996	-0.00351	-0.00078	0.00248	-0.00002	0.00001	-0.00014	26.22497	-3.9851	-25.89713	-0.06375	0.15431	-0.02002	-0.02644	0.00862	0.00406	136.76424	12.56761	-4.27485	-0.1289	-0.04728	0.01082	-0.00206	-0.00337	0.0004	35.76337	-0.88286	1.82702	0.61166	0.54166	0.35842	0.17288
284			2.83	11.47178	-1.55434	13.02517	0.69088	0.12695	0.0581	0.08691	0.0126	0.00715	0.00058	-0.00794	0.72912	22.58681	8.89541	11.61197	-0.00352	-0.00079	0.00253	-0.00001	0.00001	-0.00009	25.97631	-4.05482	-25.81233	-0.06632	0.16097	-0.02025	-0.02813	0.00548	0.00316	136.74791	12.58167	-4.31837	-0.12912	-0.0478	0.01127	-0.0011	-0.00304	0.00041	35.59729	-0.81991	1.81165	0.60822	0.55657	0.36483	0.17545
285			2.84	11.39688	-1.62287	12.97326	0.68664	0.12717	0.0597	0.08928	0.01243	0.00557	0.00068	-0.00617	0.72984	22.5831	8.90609	11.62182	-0.00352	-0.00079	0.00256	-0.00002	0.00001	-0.00004	25.72877	-4.09852	-25.75325	-0.07263	0.16442	-0.01869	-0.03036	0.0027	0.00169	136.73647	12.59192	-4.35739	-0.12878	-0.04819	0.01182	-0.00046	-0.00254	0.0004	35.43266	-0.76677	1.81662	0.61034	0.56269	0.36825	0.17071
286			2.85	11.32046	-1.6853	12.94255	0.68137	0.12614	0.06068	0.09041	0.01183	0.00299	0.00068	-0.00448	0.72952	22.58047	8.91657	11.62076	-0.00353	-0.00079	0.00259	-0.00002	0.00002	0	25.49125	-4.1169	-25.72677	-0.07816	0.16589	-0.01697	-0.03128	0.0007	0.00043	136.72821	12.59921	-4.3897	-0.12818	-0.04845	0.01232	-0.00039	-0.002	0.00032	35.27715	-0.72411	1.83945	0.61114	0.56321	0.36873	0.15897
287			2.86	11.24385	-1.73937	12.93896	0.67639	0.12476	0.06114	0.08999	0.01106	-0.00006	0.001	-0.0036	0.72833	22.57811	8.92891	11.61141	-0.00353	-0.00079	0.00259	-0.00002	0.00002	0.00003	25.26847	-4.11529	-25.72938	-0.08175	0.16747	-0.01619	-0.03084	-0.00073	-0.00039	136.7209	12.60584	-4.41293	-0.12759	-0.04853	0.01264	-0.00082	-0.00148	0.00017	35.13525	-0.69167	1.86996	0.60788	0.56308	0.36802	0.14347
288			2.87	11.16866	-1.78475	12.96354	0.67408	0.12281	0.06132	0.08809	0.01033	-0.00304	0.00158	-0.00352	0.72498	22.57639	8.94287	11.59718	-0.00351	-0.00077	0.00258	-0.00002	0.00002	0.00004	25.06063	-4.10058	-25.74969	-0.08635	0.16753	-0.01504	-0.03066	-0.00202	-0.00072	136.71298	12.61413	-4.4256	-0.12693	-0.04837	0.01271	-0.00147	-0.00101	-0.00004	35.00736	-0.66825	1.89435	0.60292	0.56003	0.36587	0.12883
289			2.88	11.09644	-1.82295	13.01348	0.67406	0.12269	0.06142	0.08511	0.01004	-0.00559	0.00232	-0.00428	0.72053	22.57621	8.9564	11.58238	-0.00345	-0.00075	0.00256	-0.00001	0.00002	0.00003	24.8648	-4.0794	-25.77343	-0.09135	0.16871	-0.01457	-0.03087	-0.00339	-0.00068	136.70454	12.62586	-4.42707	-0.12635	-0.04809	0.01259	-0.00203	-0.00061	-0.00027	34.89075	-0.65209	1.89977	0.59601	0.55825	0.36358	0.11768
290			2.89	11.02782	-1.85672	13.08406	0.67398	0.1238	0.06159	0.08153	0.01022	-0.00757	0.00307	-0.00574	0.71526	22.57793	8.96586	11.57084	-0.00337	-0.00072	0.00253	0.00001	0.00001	0.00002	24.67613	-4.05712	-25.78859	-0.09462	0.17111	-0.01475	-0.03102	-0.00479	-0.0004	136.69635	12.64158	-4.41742	-0.1257	-0.04776	0.0124	-0.0024	-0.00025	-0.00047	34.78091	-0.64091	1.878	0.58525	0.55789	0.36107	0.11068
291			2.9	10.96289	-1.88887	13.16986	0.67238	0.12446	0.06159	0.07754	0.01057	-0.00896	0.00325	-0.00728	0.70967	22.58065	8.96767	11.56543	-0.00331	-0.00071	0.0025	0.00001	0	0.00001	24.49021	-4.03709	-25.78848	-0.09565	0.17177	-0.0144	-0.03087	-0.00592	-0.00002	136.68874	12.65978	-4.3993	-0.12497	-0.0474	0.0122	-0.0027	-0.00003	-0.00055	34.67323	-0.63232	1.82704	0.57208	0.55418	0.35656	0.10701
292			2.91	10.90168	-1.92056	13.26624	0.67086	0.12408	0.06203	0.07319	0.0107	-0.00993	0.00289	-0.00754	0.70697	22.58167	8.96085	11.56855	-0.0033	-0.00071	0.00248	0	-0.00002	-0.00001	24.30528	-4.02028	-25.77393	-0.09835	0.17071	-0.01265	-0.03132	-0.00649	0.00023	136.68001	12.67768	-4.37918	-0.1246	-0.04718	0.012	-0.00307	0	-0.0005	34.56517	-0.6242	1.75162	0.56852	0.54812	0.35218	0.10683
293			2.92	10.84455	-1.95124	13.36882	0.6686	0.12262	0.06224	0.06833	0.01037	-0.01036	0.00276	-0.00665	0.70748	22.57864	8.9476	11.58058	-0.00334	-0.00073	0.00246	-0.00002	-0.00002	-0.00003	24.12266	-4.00596	-25.75131	-0.10178	0.17068	-0.01166	-0.03166	-0.00652	0.00031	136.66835	12.69273	-4.36352	-0.12515	-0.04731	0.01185	-0.00338	-0.00007	-0.00038	34.4561	-0.61473	1.66146	0.57321	0.54599	0.34957	0.10808
294			2.93	10.79157	-1.97981	13.472	0.66741	0.12093	0.06229	0.06369	0.00963	-0.01015	0.00343	-0.00508	0.70906	22.57181	8.93081	11.59748	-0.00338	-0.00076	0.00246	-0.00003	-0.00003	-0.00003	23.94565	-3.99263	-25.72845	-0.10814	0.17294	-0.0118	-0.03233	-0.00617	0.00027	136.65492	12.70433	-4.35259	-0.12643	-0.04779	0.0118	-0.00327	0.00002	-0.00033	34.34714	-0.60258	1.5688	0.58428	0.5494	0.34945	0.10914
295			2.94	10.74211	-2.00594	13.56939	0.66793	0.12136	0.06282	0.05977	0.00893	-0.00939	0.00471	-0.00458	0.71062	22.5638	8.91262	11.61198	-0.00339	-0.00077	0.00249	-0.00004	-0.00003	-0.00001	23.7772	-3.9792	-25.71087	-0.11286	0.17887	-0.01325	-0.03197	-0.00564	0.00016	136.64401	12.71396	-4.33957	-0.12752	-0.04826	0.0119	-0.00259	0.00041	-0.00039	34.24019	-0.58708	1.48441	0.58835	0.55857	0.35163	0.10698
296			2.95	10.69547	-2.0307	13.65604	0.66738	0.12149	0.06335	0.05652	0.00832	-0.00808	0.00568	-0.00524	0.7118	22.55637	8.89578	11.61898	-0.00337	-0.00078	0.00255	-0.00004	-0.00002	0.00001	23.61915	-3.96519	-25.70123	-0.11209	0.18406	-0.01473	-0.02981	-0.0049	0.00002	136.63943	12.72331	-4.3174	-0.12772	-0.04846	0.01213	-0.00166	0.00095	-0.00055	34.1372	-0.56775	1.41515	0.58153	0.56579	0.35264	0.10123
297			2.96	10.65067	-2.05595	13.72761	0.66699	0.12065	0.06407	0.05441	0.00787	-0.00622	0.00631	-0.00579	0.71224	22.54894	8.88416	11.61895	-0.00333	-0.00077	0.00263	-0.00005	-0.00001	0.00002	23.47147	-3.95179	-25.69749	-0.1119	0.18702	-0.0149	-0.02799	-0.00409	-0.00002	136.64105	12.73322	-4.28518	-0.12722	-0.04842	0.01242	-0.001	0.00132	-0.00068	34.03952	-0.54413	1.36287	0.57598	0.56908	0.353	0.09513
298			2.97	10.6064	-2.08356	13.77931	0.66647	0.12042	0.06494	0.0538	0.00767	-0.0038	0.00676	-0.00608	0.71268	22.54006	8.88061	11.61628	-0.00329	-0.00077	0.0027	-0.00006	0	0.00001	23.33187	-3.94169	-25.69251	-0.11292	0.19025	-0.01488	-0.027	-0.00355	0.00018	136.64566	12.74379	-4.24843	-0.12663	-0.04829	0.01263	-0.00068	0.00133	-0.00071	33.94709	-0.51605	1.32491	0.57371	0.57292	0.35422	0.09038
299			2.98	10.56104	-2.11536	13.80701	0.6667	0.12058	0.06538	0.05522	0.00768	-0.00091	0.00673	-0.00601	0.71322	22.52915	8.88652	11.61532	-0.00326	-0.00076	0.00275	-0.00007	0.00001	-0.00003	23.19607	-3.93752	-25.67654	-0.11609	0.19215	-0.01449	-0.02729	-0.00361	0.0006	136.65047	12.75469	-4.21476	-0.12635	-0.04819	0.01269	-0.00059	0.00095	-0.00061	33.85839	-0.48418	1.29571	0.57598	0.57548	0.35513	0.08835
300			2.99	10.51255	-2.15237	13.80836	0.66924	0.12162	0.06545	0.05924	0.00776	0.00211	0.00609	-0.00614	0.71406	22.51608	8.90325	11.61833	-0.00327	-0.00077	0.00277	-0.00008	0.00003	-0.00007	23.0589	-3.94047	-25.6406	-0.12076	0.19242	-0.01351	-0.02882	-0.00444	0.0011	136.65292	12.76541	-4.19117	-0.12616	-0.04809	0.01268	-0.0007	0.00025	-0.00039	33.77084	-0.45014	1.26901	0.57956	0.5765	0.35559	0.08913
301			3	10.45872	-2.19398	13.78393	0.67028	0.1215	0.06472	0.06564	0.00782	0.00493	0.00513	-0.0073	0.71612	22.50106	8.93295	11.62633	-0.00329	-0.00077	0.00278	-0.00008	0.00004	-0.00012	22.91591	-3.94989	-25.5798	-0.1189	0.19219	-0.01354	-0.02946	-0.00602	0.00166	136.65096	12.77478	-4.18399	-0.12585	-0.04795	0.01267	-0.00095	-0.00069	-0.00007	33.68174	-0.41655	1.24035	0.57254	0.57922	0.35548	0.0903
302			3.01	10.39854	-2.23795	13.73969	0.67064	0.12	0.06402	0.07143	0.00719	0.00623	0.00429	-0.00793	0.72007	22.4843	8.97648	11.64048	-0.00331	-0.00077	0.0028	-0.00009	0.00005	-0.00017	22.76509	-3.96215	-25.49683	-0.11666	0.19227	-0.01363	-0.03015	-0.00827	0.00205	136.6427	12.78152	-4.19828	-0.12553	-0.04789	0.01274	-0.00132	-0.00177	0.00033	33.58968	-0.38688	1.20814	0.56747	0.58451	0.35678	0.09223
303			3.02	10.33286	-2.28162	13.68657	0.67378	0.11911	0.06358	0.07668	0.00677	0.00638	0.00375	-0.00805	0.72494	22.4659	9.03108	11.66169	-0.00329	-0.00075	0.00283	-0.00009	0.00006	-0.00022	22.60742	-3.97102	-25.40158	-0.11875	0.19315	-0.01342	-0.03168	-0.01111	0.00207	136.6274	12.78522	-4.23586	-0.12526	-0.04794	0.01289	-0.00162	-0.00286	0.00073	33.49503	-0.36453	1.17327	0.56828	0.5915	0.35954	0.09399
304			3.03	10.26409	-2.32263	13.63811	0.6776	0.11805	0.06343	0.07942	0.00638	0.00504	0.00353	-0.00872	0.72873	22.44628	9.09031	11.69049	-0.00327	-0.00073	0.00284	-0.00008	0.00005	-0.00025	22.44625	-3.96938	-25.30754	-0.12022	0.19452	-0.01315	-0.03248	-0.01437	0.00175	136.60645	12.7864	-4.29504	-0.1253	-0.04825	0.01316	-0.00158	-0.00381	0.00108	33.3997	-0.35229	1.13751	0.56414	0.59832	0.36227	0.0928
305			3.04	10.1954	-2.35882	13.60801	0.67831	0.116	0.06359	0.07895	0.00599	0.00235	0.00366	-0.00878	0.72999	22.42653	9.14506	11.72565	-0.00327	-0.00072	0.00284	-0.00007	0.00004	-0.00025	22.28576	-3.95113	-25.22767	-0.12278	0.19618	-0.01266	-0.03294	-0.01786	0.00117	136.58333	12.78627	-4.36972	-0.12582	-0.04894	0.01354	-0.0011	-0.00437	0.00129	33.30608	-0.35133	1.10154	0.56129	0.60274	0.36412	0.08966
306			3.05	10.12945	-2.38835	13.60695	0.67794	0.11326	0.06343	0.07645	0.0055	-0.00124	0.00413	-0.00823	0.7291	22.40885	9.18568	11.76197	-0.0033	-0.00072	0.00283	-0.00006	0.00002	-0.0002	22.1293	-3.91289	-25.16988	-0.12807	0.19756	-0.01234	-0.03362	-0.02135	0.00054	136.56241	12.78572	-4.4486	-0.1267	-0.04989	0.01399	-0.00035	-0.00424	0.00128	33.21621	-0.36131	1.06368	0.56248	0.60453	0.36453	0.08568
307			3.06	10.06752	-2.40974	13.63983	0.67593	0.11144	0.06289	0.07352	0.00496	-0.005	0.00454	-0.00773	0.72673	22.39601	9.20463	11.79122	-0.00334	-0.00072	0.0028	-0.00003	0	-0.00011	21.97863	-3.85533	-25.13429	-0.13287	0.19925	-0.01271	-0.03385	-0.02466	0.00003	136.54774	12.78519	-4.5162	-0.12714	-0.05057	0.01434	0.00038	-0.00324	0.00099	33.131	-0.38094	1.01975	0.56233	0.60388	0.36296	0.08083
308			3.07	10.00897	-2.42269	13.70563	0.6742	0.10825	0.06156	0.07191	0.00436	-0.00824	0.0044	-0.00755	0.72351	22.38974	9.19931	11.80767	-0.00337	-0.00073	0.00277	-0.00001	-0.00002	-0.00002	21.83369	-3.78226	-25.1144	-0.13608	0.19678	-0.0124	-0.03367	-0.02706	-0.00029	136.54134	12.78453	-4.55926	-0.12681	-0.05067	0.01445	0.00075	-0.00161	0.00053	33.05082	-0.40872	0.96454	0.55889	0.59482	0.35709	0.0754
309			3.08	9.95202	-2.42856	13.79901	0.6734	0.10375	0.05937	0.07221	0.00398	-0.01053	0.00397	-0.0072	0.72087	22.38959	9.17361	11.81152	-0.00339	-0.00074	0.00274	0.00001	-0.00004	0.00006	21.69292	-3.69913	-25.10025	-0.13913	0.19096	-0.01175	-0.03374	-0.02851	-0.00036	136.54198	12.78303	-4.57298	-0.12606	-0.05027	0.01431	0.00053	0.00011	0.00006	32.97548	-0.44353	0.89339	0.55627	0.57981	0.348	0.07041
310			3.09	9.89489	-2.4309	13.91366	0.67251	0.09838	0.05739	0.07354	0.00415	-0.01205	0.00462	-0.00696	0.7195	22.39351	9.13633	11.8068	-0.00338	-0.00075	0.00271	0.00002	-0.00004	0.0001	21.55382	-3.61038	-25.08342	-0.14047	0.18808	-0.01238	-0.03392	-0.02997	-0.00032	136.54576	12.77944	-4.56113	-0.1254	-0.04961	0.01396	-0.00021	0.00152	-0.00029	32.90453	-0.48461	0.80402	0.5525	0.57035	0.34067	0.0661
311			3.1	9.83713	-2.43487	14.04461	0.67411	0.0951	0.05771	0.07487	0.00503	-0.01337	0.00728	-0.0072	0.71935	22.39898	9.09698	11.7981	-0.00336	-0.00076	0.00268	0.00002	-0.00004	0.0001	21.41372	-3.51849	-25.06033	-0.14327	0.19425	-0.01436	-0.03503	-0.03227	-0.00023	136.54941	12.77384	-4.5306	-0.12503	-0.04886	0.01343	-0.00122	0.00245	-0.00051	32.83674	-0.53048	0.69766	0.55067	0.57568	0.34066	0.06369
312			3.11	9.77919	-2.44531	14.18589	0.67674	0.09611	0.05964	0.07519	0.0065	-0.01432	0.01041	-0.00796	0.71864	22.40278	9.06217	11.78875	-0.00332	-0.00076	0.00265	0	-0.00003	0.00009	21.27045	-3.42647	-25.03068	-0.14781	0.20572	-0.01666	-0.03705	-0.03393	-0.00007	136.55064	12.76772	-4.48833	-0.12503	-0.04809	0.01275	-0.00238	0.00283	-0.00063	32.76991	-0.57806	0.579	0.55002	0.58623	0.3433	0.06383
313			3.12	9.72198	-2.4645	14.32924	0.67789	0.09824	0.0618	0.07344	0.00807	-0.01442	0.01263	-0.00856	0.71609	22.40171	9.03576	11.78106	-0.00331	-0.00076	0.00259	-0.00003	-0.00002	0.00006	21.12268	-3.34059	-24.99613	-0.15331	0.21492	-0.01764	-0.03962	-0.03244	0.00013	136.54741	12.7637	-4.4409	-0.12528	-0.04733	0.01197	-0.00362	0.00269	-0.00066	32.70133	-0.62225	0.4556	0.55079	0.59061	0.34357	0.06701
314			3.13	9.6671	-2.49288	14.46564	0.68036	0.10073	0.06414	0.06917	0.00959	-0.01354	0.01379	-0.00896	0.71328	22.39356	9.02074	11.77699	-0.00333	-0.00077	0.00253	-0.00007	-0.00001	0.00002	20.97022	-3.26826	-24.96012	-0.16063	0.22055	-0.01677	-0.04272	-0.0276	0.00029	136.53813	12.76396	-4.39522	-0.12564	-0.04663	0.01118	-0.00478	0.00209	-0.00061	32.62788	-0.65708	0.33656	0.55343	0.58998	0.34276	0.07299
315			3.14	9.61668	-2.53138	14.58626	0.68206	0.10301	0.06621	0.06224	0.01105	-0.01154	0.01358	-0.0093	0.71113	22.37738	9.01967	11.77891	-0.00335	-0.00077	0.00246	-0.00011	0	-0.00003	20.81388	-3.21376	-24.92633	-0.16619	0.2223	-0.01461	-0.04507	-0.0208	0.00034	136.52208	12.76975	-4.35794	-0.12575	-0.046	0.01049	-0.00569	0.00114	-0.0005	32.54767	-0.67736	0.23151	0.5535	0.58492	0.3406	0.07958
316			3.15	9.57214	-2.58068	14.68327	0.68091	0.10409	0.06741	0.05393	0.01208	-0.00847	0.0123	-0.00935	0.70938	22.353	9.03343	11.78919	-0.00337	-0.00076	0.00241	-0.00015	0.00002	-0.00009	20.65589	-3.17745	-24.8973	-0.1688	0.22059	-0.01205	-0.04575	-0.01348	0.0003	136.49962	12.78077	-4.33477	-0.12586	-0.0456	0.00997	-0.0062	0.00003	-0.00034	32.46094	-0.68073	0.14909	0.55012	0.57678	0.337	0.08426
317			3.16	9.53331	-2.63849	14.75056	0.67968	0.10422	0.06785	0.04589	0.01227	-0.00482	0.01033	-0.00847	0.70841	22.32134	9.05946	11.80842	-0.0034	-0.00075	0.00237	-0.00018	0.00002	-0.00013	20.50043	-3.15857	-24.87441	-0.17345	0.21567	-0.00886	-0.04543	-0.00616	0.00021	136.47218	12.79607	-4.32829	-0.12633	-0.0456	0.00965	-0.00617	-0.00099	-0.00019	32.37056	-0.66801	0.09604	0.55135	0.56605	0.33281	0.08602
318			3.17	9.49947	-2.70022	14.78605	0.67639	0.10445	0.06769	0.03834	0.01166	-0.00123	0.00846	-0.00718	0.70817	22.28595	9.09058	11.83243	-0.00344	-0.00074	0.00235	-0.00019	0.00002	-0.00013	20.35368	-3.15638	-24.86039	-0.17722	0.21189	-0.00672	-0.04296	0.00095	0.0001	136.44348	12.81462	-4.33542	-0.12726	-0.04603	0.00955	-0.00542	-0.0017	-0.0001	32.28132	-0.64086	0.0764	0.55289	0.55966	0.33024	0.08315
319			3.18	9.47029	-2.76122	14.79224	0.67353	0.10491	0.06781	0.03129	0.01047	0.0018	0.00727	-0.00586	0.70735	22.25231	9.11745	11.85338	-0.00348	-0.00074	0.00236	-0.00017	0.00002	-0.0001	20.22185	-3.16969	-24.85946	-0.18195	0.2099	-0.00494	-0.03893	0.00763	0	136.41876	12.83544	-4.34899	-0.12788	-0.04655	0.00972	-0.004	-0.00201	-0.00008	32.19818	-0.60062	0.09107	0.55531	0.55814	0.33041	0.0762
320			3.19	9.44567	-2.81804	14.7748	0.67108	0.10651	0.06822	0.02496	0.00907	0.00408	0.00664	-0.00463	0.70721	22.22482	9.13374	11.86514	-0.00349	-0.00074	0.0024	-0.00014	0.00001	-0.00004	20.10933	-3.19544	-24.87515	-0.18681	0.21073	-0.00394	-0.0337	0.01315	-0.00008	136.40147	12.85728	-4.3632	-0.12757	-0.0469	0.01014	-0.00238	-0.00205	-0.00008	32.12471	-0.54938	0.13746	0.55929	0.56219	0.33336	0.06665
321			3.2	9.4251	-2.8687	14.7405	0.66738	0.10811	0.06863	0.0199	0.00757	0.0056	0.00641	-0.00345	0.70681	22.20464	9.13865	11.86762	-0.00349	-0.00074	0.00246	-0.00011	0	0	20.01784	-3.2284	-24.90729	-0.19065	0.21277	-0.00352	-0.02788	0.01674	-0.00014	136.39096	12.87782	-4.37773	-0.12645	-0.04705	0.01073	-0.00119	-0.00201	-0.00002	32.06275	-0.49181	0.20947	0.56359	0.56784	0.337	0.05623
322			3.21	9.40754	-2.9125	14.69562	0.66413	0.10886	0.06938	0.01632	0.00609	0.00645	0.00656	-0.00269	0.70596	22.18976	9.13459	11.86572	-0.00347	-0.00073	0.00251	-0.00008	-0.00001	0.00002	19.94599	-3.2642	-24.94996	-0.1935	0.21489	-0.00291	-0.02247	0.01843	-0.00014	136.38338	12.89443	-4.39611	-0.12519	-0.04712	0.01131	-0.00074	-0.00201	0.0001	32.01175	-0.43328	0.29637	0.5669	0.57348	0.34107	0.04709
323			3.22	9.39212	-2.94934	14.64569	0.66323	0.11071	0.07037	0.01342	0.00481	0.00671	0.00667	-0.00332	0.70587	22.17749	9.12338	11.86477	-0.00345	-0.00073	0.00254	-0.00007	-0.00002	0.00002	19.88967	-3.3017	-24.99353	-0.19314	0.21744	-0.00243	-0.01797	0.01888	-0.0001	136.37477	12.90587	-4.42007	-0.12422	-0.04717	0.01172	-0.00092	-0.00197	0.00025	31.96888	-0.37733	0.38366	0.5636	0.57943	0.34505	0.04083
324			3.23	9.37921	-2.97947	14.59589	0.66303	0.11175	0.07061	0.00982	0.00365	0.00624	0.00608	-0.00473	0.70764	22.16577	9.10574	11.86742	-0.00345	-0.00074	0.00253	-0.00007	-0.00003	0.00002	19.84393	-3.34154	-25.02876	-0.18853	0.21729	-0.002	-0.01449	0.01831	-0.00004	136.3632	12.91223	-4.44815	-0.12368	-0.04722	0.01192	-0.00145	-0.00183	0.00035	31.9298	-0.326	0.45702	0.55521	0.5818	0.34654	0.03821
325			3.24	9.37028	-3.00282	14.55172	0.66265	0.11202	0.07039	0.00471	0.00262	0.00514	0.00482	-0.00573	0.71096	22.15332	9.08342	11.87286	-0.00347	-0.00076	0.00248	-0.00008	-0.00003	0.00002	19.80491	-3.38377	-25.05066	-0.18342	0.21463	-0.00113	-0.01202	0.01682	0	136.34871	12.9145	-4.47665	-0.12347	-0.04731	0.01197	-0.00217	-0.00148	0.00039	31.89073	-0.28093	0.50591	0.54964	0.58073	0.34619	0.03865
326			3.25	9.36697	-3.01957	14.51763	0.66345	0.11328	0.07055	-0.00167	0.00189	0.00366	0.00352	-0.0064	0.71438	22.13847	9.06112	11.87675	-0.00351	-0.00078	0.0024	-0.0001	-0.00002	0.00003	19.77057	-3.42615	-25.05884	-0.18042	0.21244	0.00003	-0.01025	0.01425	0	136.33113	12.91214	-4.50166	-0.12332	-0.04732	0.01187	-0.00307	-0.00084	0.0004	31.84957	-0.24372	0.5263	0.5474	0.58034	0.34625	0.04037
327			3.26	9.37023	-3.03134	14.49607	0.66393	0.11404	0.07081	-0.00863	0.00165	0.00205	0.00217	-0.00661	0.71699	22.11938	9.04647	11.87286	-0.00356	-0.0008	0.0023	-0.00015	0	0.00005	19.74013	-3.46342	-25.05627	-0.17857	0.20928	0.00169	-0.00869	0.01018	-0.00005	136.31055	12.90221	-4.51997	-0.12298	-0.04706	0.01162	-0.00417	0.00014	0.00043	31.80629	-0.21609	0.52066	0.54708	0.57782	0.34539	0.0413
328			3.27	9.38028	-3.04133	14.48756	0.66367	0.11449	0.07122	-0.0153	0.0019	0.0005	0.00117	-0.00613	0.71839	22.09415	9.04704	11.85635	-0.00359	-0.0008	0.0022	-0.0002	0.00002	0.00007	19.71414	-3.48912	-25.04836	-0.17904	0.20673	0.00331	-0.00707	0.00529	-0.00008	136.28587	12.88036	-4.53055	-0.12227	-0.04632	0.01111	-0.00545	0.00127	0.00049	31.76295	-0.19842	0.49643	0.55094	0.57462	0.34416	0.04019
329			3.28	9.39639	-3.05145	14.49125	0.66205	0.11492	0.07216	-0.0202	0.00214	-0.00086	0.00087	-0.00532	0.71976	22.06162	9.06602	11.82765	-0.00358	-0.00079	0.00214	-0.00026	0.00005	0.00007	19.69396	-3.49987	-25.04145	-0.17959	0.20725	0.00419	-0.00526	0.00112	-0.00004	136.25615	12.84483	-4.53477	-0.12135	-0.04503	0.01029	-0.0067	0.00215	0.00054	31.7225	-0.18962	0.4627	0.55679	0.57455	0.34415	0.03676
330			3.29	9.41615	-3.06014	14.50447	0.66066	0.1158	0.07342	-0.02233	0.00188	-0.00184	0.00119	-0.00476	0.72153	22.02216	9.10204	11.79448	-0.00354	-0.00076	0.0021	-0.00029	0.00007	0.00004	19.68014	-3.49826	-25.04112	-0.1794	0.21045	0.00423	-0.00356	-0.00116	0.00004	136.2213	12.79895	-4.5366	-0.12024	-0.04323	0.00918	-0.00755	0.00232	0.00057	31.68706	-0.18678	0.42792	0.56156	0.57755	0.34524	0.03194
331			3.3	9.43679	-3.06508	14.52266	0.65906	0.1164	0.07437	-0.02244	0.00126	-0.00221	0.00208	-0.0052	0.72162	21.97763	9.15061	11.77138	-0.00348	-0.00074	0.00209	-0.00029	0.00007	-0.00004	19.67168	-3.49033	-25.04941	-0.17648	0.21457	0.00334	-0.00237	-0.00152	0.00008	136.18219	12.75127	-4.54377	-0.11906	-0.04117	0.00789	-0.00779	0.00149	0.00055	31.65712	-0.18612	0.39772	0.55857	0.58179	0.34604	0.02732
332			3.31	9.45707	-3.06678	14.54006	0.65469	0.11586	0.07505	-0.02234	0.00088	-0.00175	0.00311	-0.00626	0.72076	21.93047	9.20532	11.77562	-0.00344	-0.00073	0.0021	-0.00027	0.00005	-0.00015	19.66617	-3.48134	-25.06441	-0.16895	0.21852	0.00194	-0.00192	-0.00095	0.00006	136.13968	12.71346	-4.56647	-0.11829	-0.03946	0.00667	-0.00769	-0.00022	0.00048	31.63085	-0.1837	0.37455	0.54752	0.58573	0.34607	0.02471
333			3.32	9.47738	-3.06928	14.55049	0.65105	0.11487	0.07534	-0.02354	0.00127	-0.00044	0.00397	-0.00705	0.72064	21.88186	9.2563	11.81779	-0.00344	-0.00073	0.00211	-0.00024	0.00002	-0.00026	19.66059	-3.47358	-25.08149	-0.16232	0.22135	0.0006	-0.00218	-0.00055	0.00002	136.09328	12.69874	-4.60908	-0.11854	-0.0387	0.00581	-0.00814	-0.00238	0.00033	31.60527	-0.1764	0.35894	0.53813	0.58874	0.34565	0.02495
334			3.33	9.49897	-3.07812	14.54881	0.64729	0.11403	0.0757	-0.02607	0.00239	0.00148	0.00489	-0.00686	0.72053	21.8308	9.28857	11.89353	-0.00346	-0.00074	0.00214	-0.00024	-0.00002	-0.00031	19.65269	-3.46695	-25.09624	-0.15928	0.22468	-0.00057	-0.00285	-0.00057	-0.00001	136.03951	12.71954	-4.66398	-0.11965	-0.03888	0.00538	-0.01016	-0.00453	0.00007	31.57764	-0.16199	0.35101	0.53545	0.59297	0.34613	0.02775
335			3.34	9.52255	-3.09665	14.53231	0.64204	0.11398	0.07583	-0.02852	0.00362	0.0036	0.00539	-0.00581	0.71955	21.77395	9.28598	11.98629	-0.00349	-0.00076	0.00216	-0.00028	-0.00008	-0.00029	19.64161	-3.46134	-25.10723	-0.15875	0.22765	-0.00162	-0.00352	-0.00012	-0.00003	135.97264	12.78442	-4.71508	-0.1209	-0.03953	0.00529	-0.014	-0.00639	-0.00028	31.54588	-0.13953	0.3517	0.5375	0.59593	0.34604	0.03192
336			3.35	9.5473	-3.12305	14.50117	0.63802	0.11445	0.07545	-0.02956	0.00424	0.00543	0.00511	-0.0045	0.71897	21.70739	9.23904	12.07932	-0.00352	-0.00077	0.0022	-0.00036	-0.00013	-0.00021	19.62858	-3.45876	-25.11744	-0.15993	0.22817	-0.00207	-0.00364	0.0017	-0.00004	135.88753	12.89507	-4.75103	-0.12214	-0.0406	0.00567	-0.0189	-0.00798	-0.0007	31.50961	-0.1097	0.36347	0.54143	0.59545	0.34463	0.03576
337			3.36	9.57158	-3.15216	14.45794	0.63492	0.11441	0.07471	-0.02861	0.00388	0.00668	0.00417	-0.00325	0.71959	21.6293	9.14895	12.16266	-0.00354	-0.00077	0.00225	-0.00043	-0.00017	-0.00012	19.61701	-3.46148	-25.13223	-0.16042	0.22638	-0.00203	-0.00277	0.00465	-0.00006	135.78264	13.04476	-4.77176	-0.124	-0.04257	0.00679	-0.02363	-0.00946	-0.00121	31.47027	-0.07439	0.38866	0.54405	0.59281	0.34261	0.03723
338			3.37	9.59371	-3.17841	14.40639	0.6318	0.1132	0.0737	-0.02578	0.00263	0.00731	0.00304	-0.00267	0.7207	21.54306	9.02563	12.23124	-0.00354	-0.00077	0.00231	-0.00048	-0.00019	-0.00003	19.6111	-3.47028	-25.15524	-0.15754	0.22324	-0.00198	-0.00086	0.0078	-0.00007	135.66199	13.22036	-4.78286	-0.12662	-0.04561	0.00877	-0.02693	-0.01074	-0.00182	31.43128	-0.03648	0.42702	0.54055	0.58977	0.34043	0.03488
339			3.38	9.61236	-3.19739	14.35014	0.63085	0.11195	0.07261	-0.02158	0.0008	0.00738	0.00218	-0.00306	0.72075	21.45659	8.88562	12.28275	-0.00353	-0.00077	0.0024	-0.00046	-0.00019	0.00004	19.614	-3.48487	-25.18597	-0.15379	0.21982	-0.00199	0.00156	0.01055	-0.00009	135.53465	13.40436	-4.79031	-0.12943	-0.04922	0.01129	-0.02777	-0.01142	-0.00235	31.39639	0.00088	0.47477	0.53247	0.58771	0.33877	0.02945
340			3.39	9.62658	-3.20589	14.29268	0.62965	0.11317	0.07207	-0.01684	-0.00137	0.00699	0.00184	-0.00329	0.72019	21.37955	8.74965	12.31781	-0.00352	-0.00076	0.00249	-0.00039	-0.00017	0.00008	19.62677	-3.50511	-25.22143	-0.15221	0.21991	-0.00259	0.004	0.013	-0.00012	135.41232	13.57723	-4.79914	-0.13157	-0.05236	0.01363	-0.02574	-0.01107	-0.00246	31.3679	0.03507	0.52605	0.52874	0.59022	0.33921	0.02322
341			3.4	9.63674	-3.20226	14.238	0.628	0.11438	0.07156	-0.01294	-0.00354	0.0061	0.00183	-0.00312	0.71956	21.31989	8.63665	12.33984	-0.00351	-0.00075	0.00257	-0.00029	-0.00013	0.00008	19.64862	-3.53075	-25.25909	-0.15208	0.22062	-0.00334	0.00611	0.015	-0.00015	135.30505	13.72212	-4.81349	-0.13253	-0.05416	0.01507	-0.02144	-0.00966	-0.00202	31.34601	0.06464	0.57464	0.53018	0.59404	0.34026	0.01777
342			3.41	9.64447	-3.18724	14.19028	0.62705	0.11562	0.07107	-0.01091	-0.00521	0.0049	0.00217	-0.00292	0.71881	21.28108	8.55685	12.35337	-0.00352	-0.00074	0.00262	-0.00017	-0.00008	0.00005	19.67753	-3.56067	-25.29773	-0.15307	0.2219	-0.00427	0.00763	0.01616	-0.00019	135.21848	13.83037	-4.8349	-0.13224	-0.05436	0.01534	-0.01614	-0.00768	-0.00125	31.3294	0.08923	0.61525	0.53469	0.59927	0.34185	0.01402
343			3.42	9.65186	-3.16458	14.15129	0.62862	0.11682	0.07078	-0.01083	-0.00602	0.00386	0.00261	-0.00307	0.71866	21.26193	8.51085	12.36363	-0.00352	-0.00074	0.00264	-0.00006	-0.00004	0.00001	19.71042	-3.59226	-25.33508	-0.1548	0.22278	-0.00486	0.00836	0.01589	-0.00019	135.15344	13.90284	-4.8626	-0.13111	-0.05343	0.01476	-0.01099	-0.00575	-0.00053	31.31586	0.10894	0.64402	0.54051	0.60438	0.34363	0.01247
344			3.43	9.66026	-3.13949	14.11868	0.62964	0.11728	0.06995	-0.01203	-0.00587	0.00325	0.00287	-0.00391	0.71946	21.25825	8.49315	12.37585	-0.00352	-0.00074	0.00262	0.00002	-0.00002	-0.00005	19.74374	-3.62283	-25.36675	-0.15216	0.223	-0.00608	0.00802	0.0142	-0.00017	135.10806	13.94654	-4.89467	-0.12985	-0.05202	0.01372	-0.00666	-0.00426	0	31.30289	0.12417	0.65928	0.53958	0.60846	0.34393	0.01306
345			3.44	9.67036	-3.11697	14.08917	0.63027	0.11587	0.0686	-0.014	-0.00485	0.00304	0.00292	-0.00554	0.71965	21.26518	8.49582	12.39401	-0.00351	-0.00074	0.00258	0.00008	0	-0.0001	19.77427	-3.65021	-25.38967	-0.14529	0.22089	-0.00728	0.00676	0.01151	-0.00012	135.07832	13.96957	-4.93067	-0.1289	-0.05062	0.01252	-0.00351	-0.00331	0.00033	31.28809	0.13603	0.66142	0.52969	0.60871	0.34183	0.01567
346			3.45	9.68255	-3.10075	14.06047	0.6302	0.11511	0.06772	-0.01579	-0.00354	0.00329	0.00304	-0.007	0.71996	21.27838	8.5104	12.41893	-0.00349	-0.00074	0.00251	0.00011	0.00001	-0.00014	19.79941	-3.67286	-25.40418	-0.13861	0.22048	-0.00859	0.00514	0.00893	-0.00005	135.05838	13.97821	-4.97144	-0.1285	-0.04951	0.01138	-0.00164	-0.00276	0.00054	31.26901	0.14629	0.65298	0.52029	0.61056	0.34041	0.01988
347			3.46	9.69578	-3.09159	14.02829	0.63052	0.11576	0.06744	-0.01655	-0.00259	0.00414	0.00314	-0.0072	0.72088	21.29433	8.53008	12.44856	-0.00346	-0.00074	0.00244	0.00012	0.00001	-0.00015	19.81818	-3.69174	-25.41138	-0.13752	0.22158	-0.00945	0.00386	0.00717	0.00004	135.0428	13.97604	-5.01707	-0.12846	-0.04865	0.01038	-0.0009	-0.00239	0.00067	31.24436	0.157	0.63901	0.52156	0.61335	0.3401	0.02456
348			3.47	9.70865	-3.08731	13.98678	0.63167	0.11641	0.06712	-0.01641	-0.0023	0.00548	0.00276	-0.00651	0.72158	21.30991	8.55097	12.4799	-0.00341	-0.00074	0.00237	0.00011	0.00001	-0.00015	19.83206	-3.70952	-25.41185	-0.14052	0.22054	-0.0092	0.00323	0.0063	0.00013	135.02751	13.96607	-5.06595	-0.12868	-0.04799	0.00954	-0.00092	-0.00211	0.00071	31.21511	0.1697	0.62553	0.52901	0.61172	0.33855	0.02809
349			3.48	9.72036	-3.08505	13.93214	0.63409	0.1168	0.06671	-0.01546	-0.00266	0.00705	0.00202	-0.00563	0.72343	21.32258	8.5722	12.51062	-0.00338	-0.00074	0.00231	0.00009	0.00001	-0.00014	19.84424	-3.72805	-25.40718	-0.14423	0.21812	-0.00837	0.00332	0.00619	0.00019	135.01076	13.95137	-5.11581	-0.12908	-0.04745	0.00882	-0.00128	-0.0019	0.00069	31.18357	0.18481	0.61799	0.53734	0.6083	0.33669	0.02948
350			3.49	9.72992	-3.082	13.86275	0.63656	0.11775	0.06658	-0.01388	-0.00344	0.00852	0.00151	-0.00528	0.72527	21.33045	8.59482	12.53956	-0.00337	-0.00074	0.00226	0.00006	0.00002	-0.00014	19.85762	-3.74873	-25.39892	-0.14612	0.21713	-0.0078	0.00395	0.00661	0.00021	134.99223	13.93486	-5.16517	-0.12943	-0.047	0.00826	-0.00164	-0.0018	0.00064	31.15227	0.20189	0.61969	0.54026	0.60736	0.33604	0.02855
351			3.5	9.73726	-3.07683	13.78179	0.6366	0.11741	0.06629	-0.01312	-0.00395	0.00921	0.00153	-0.00542	0.72587	21.33295	8.61938	12.56659	-0.0034	-0.00074	0.00223	0.00003	0.00002	-0.00013	19.87415	-3.77119	-25.3904	-0.14407	0.21707	-0.00797	0.00473	0.00691	0.00017	134.97293	13.91951	-5.21258	-0.12958	-0.04662	0.00787	-0.00174	-0.00179	0.00056	31.12298	0.22028	0.63104	0.53492	0.60894	0.33605	0.02627
352			3.51	9.74475	-3.07098	13.69909	0.63708	0.11682	0.06615	-0.0149	-0.00368	0.0088	0.00187	-0.006	0.72512	21.33105	8.64452	12.59254	-0.00348	-0.00075	0.00221	0	0.00002	-0.00013	19.89457	-3.79133	-25.38837	-0.14155	0.21731	-0.00815	0.00541	0.00647	0.00003	134.9549	13.90819	-5.25652	-0.12945	-0.04637	0.0077	-0.00148	-0.00183	0.00046	31.09588	0.23878	0.64959	0.52636	0.61147	0.33668	0.02412
353			3.52	9.75568	-3.06699	13.62528	0.63661	0.11676	0.06589	-0.01884	-0.0028	0.00754	0.0022	-0.00678	0.72359	21.32658	8.66777	12.61818	-0.0036	-0.00077	0.00221	-0.00001	0.00001	-0.00012	19.91849	-3.80452	-25.39855	-0.13786	0.21824	-0.00888	0.00569	0.00529	-0.00019	134.93993	13.90307	-5.29522	-0.1289	-0.04623	0.00777	-0.00094	-0.00187	0.00035	31.0703	0.25595	0.67133	0.51607	0.61481	0.33726	0.02297
354			3.53	9.77148	-3.06608	13.56499	0.63577	0.11614	0.06472	-0.02272	-0.00177	0.00606	0.00207	-0.00697	0.72266	21.32142	8.68771	12.64374	-0.00377	-0.0008	0.00225	-0.00001	0.00001	-0.00012	19.94404	-3.80911	-25.42088	-0.13448	0.21736	-0.00999	0.00538	0.00366	-0.00041	134.92938	13.90408	-5.32804	-0.12785	-0.04622	0.00814	-0.00012	-0.00184	0.00027	31.0447	0.27006	0.69228	0.50858	0.61579	0.33612	0.02321
355			3.54	9.79081	-3.06805	13.51635	0.63701	0.11541	0.06363	-0.02452	-0.00087	0.00497	0.00181	-0.00661	0.7226	21.31664	8.70428	12.66859	-0.00399	-0.00084	0.00231	0	0.00001	-0.00011	19.96776	-3.80652	-25.44977	-0.13297	0.21557	-0.01062	0.00439	0.00198	-0.00054	134.92429	13.90889	-5.35575	-0.12611	-0.04629	0.00885	0.00112	-0.0017	0.00022	31.01784	0.27986	0.70954	0.50352	0.6162	0.33516	0.02434
356			3.55	9.81078	-3.07275	13.47525	0.6385	0.1148	0.06254	-0.02352	-0.00004	0.00425	0.00171	-0.00653	0.72254	21.31283	8.71875	12.6918	-0.00428	-0.0009	0.00241	0	0.00001	-0.00011	19.98576	-3.79913	-25.47925	-0.12895	0.21451	-0.0117	0.00263	0.00047	-0.0006	134.92728	13.91377	-5.37934	-0.12385	-0.04647	0.0099	0.00327	-0.00135	0.00021	30.98916	0.28482	0.72263	0.4907	0.61834	0.3346	0.02508
357			3.56	9.82891	-3.08088	13.43941	0.63909	0.11399	0.06135	-0.02051	0.00082	0.0037	0.00151	-0.00699	0.72298	21.31069	8.73302	12.71238	-0.00463	-0.00097	0.00253	0.00002	0.00001	-0.0001	19.99485	-3.78867	-25.50636	-0.12034	0.21372	-0.01327	0.00049	-0.0007	-0.00064	134.94435	13.91492	-5.39808	-0.12105	-0.04658	0.01112	0.00678	-0.00072	0.00024	30.95915	0.28544	0.73305	0.46738	0.62097	0.33378	0.02432
358			3.57	9.84397	-3.09272	13.40846							0.00118	-0.00776	0.72363	21.31135	8.74917	12.73054							19.99383	-3.77661	-25.53027							134.98396	13.90864	-5.41046							30.92943	0.28247	0.74281
359			3.58	9.85558	-3.10724	13.38239							0.00072	-0.00822	0.72411	21.31506	8.76927	12.74859							19.98362	-3.76522	-25.5495							135.05472	13.89196	-5.41468							30.90216	0.27668	0.75231
[truncated: 11 more columns]
