# Supplementary material for: Analysis of the impact of different landing heights and lateralities on lower limb joint load based on statistical parametric mapping
Source: PLoS One. 2025 May 30;20(5):e0324656. doi: 10.1371/journal.pone.0324656 (PMC12124505; doi:10.1371/journal.pone.0324656)
Supplement: S1 File — (ZIP) [file pone.0324656.s001.zip › Original data/002/右前跳30.txt]

	C:\Users\dell\Documents\Qualisys-GAIT1214\Data\CHAOYANG_ZHU CHAOYANG_2023-11-18_WJN001\2023-11-18\2023-11-18_unspecified\Gait LB - CAST 2.c3d	C:\Users\dell\Documents\Qualisys-GAIT1214\Data\CHAOYANG_ZHU CHAOYANG_2023-11-18_WJN001\2023-11-18\2023-11-18_unspecified\Gait LB - CAST 2.c3d	C:\Users\dell\Documents\Qualisys-GAIT1214\Data\CHAOYANG_ZHU CHAOYANG_2023-11-18_WJN001\2023-11-18\2023-11-18_unspecified\Gait LB - CAST 2.c3d	C:\Users\dell\Documents\Qualisys-GAIT1214\Data\CHAOYANG_ZHU CHAOYANG_2023-11-18_WJN001\2023-11-18\2023-11-18_unspecified\Gait LB - CAST 2.c3d	C:\Users\dell\Documents\Qualisys-GAIT1214\Data\CHAOYANG_ZHU CHAOYANG_2023-11-18_WJN001\2023-11-18\2023-11-18_unspecified\Gait LB - CAST 2.c3d	C:\Users\dell\Documents\Qualisys-GAIT1214\Data\CHAOYANG_ZHU CHAOYANG_2023-11-18_WJN001\2023-11-18\2023-11-18_unspecified\Gait LB - CAST 2.c3d	C:\Users\dell\Documents\Qualisys-GAIT1214\Data\CHAOYANG_ZHU CHAOYANG_2023-11-18_WJN001\2023-11-18\2023-11-18_unspecified\Gait LB - CAST 2.c3d	C:\Users\dell\Documents\Qualisys-GAIT1214\Data\CHAOYANG_ZHU CHAOYANG_2023-11-18_WJN001\2023-11-18\2023-11-18_unspecified\Gait LB - CAST 2.c3d	C:\Users\dell\Documents\Qualisys-GAIT1214\Data\CHAOYANG_ZHU CHAOYANG_2023-11-18_WJN001\2023-11-18\2023-11-18_unspecified\Gait LB - CAST 2.c3d	C:\Users\dell\Documents\Qualisys-GAIT1214\Data\CHAOYANG_ZHU CHAOYANG_2023-11-18_WJN001\2023-11-18\2023-11-18_unspecified\Gait LB - CAST 2.c3d	C:\Users\dell\Documents\Qualisys-GAIT1214\Data\CHAOYANG_ZHU CHAOYANG_2023-11-18_WJN001\2023-11-18\2023-11-18_unspecified\Gait LB - CAST 2.c3d	C:\Users\dell\Documents\Qualisys-GAIT1214\Data\CHAOYANG_ZHU CHAOYANG_2023-11-18_WJN001\2023-11-18\2023-11-18_unspecified\Gait LB - CAST 2.c3d	C:\Users\dell\Documents\Qualisys-GAIT1214\Data\CHAOYANG_ZHU CHAOYANG_2023-11-18_WJN001\2023-11-18\2023-11-18_unspecified\Gait LB - CAST 2.c3d	C:\Users\dell\Documents\Qualisys-GAIT1214\Data\CHAOYANG_ZHU CHAOYANG_2023-11-18_WJN001\2023-11-18\2023-11-18_unspecified\Gait LB - CAST 2.c3d	C:\Users\dell\Documents\Qualisys-GAIT1214\Data\CHAOYANG_ZHU CHAOYANG_2023-11-18_WJN001\2023-11-18\2023-11-18_unspecified\Gait LB - CAST 2.c3d	C:\Users\dell\Documents\Qualisys-GAIT1214\Data\CHAOYANG_ZHU CHAOYANG_2023-11-18_WJN001\2023-11-18\2023-11-18_unspecified\Gait LB - CAST 2.c3d	C:\Users\dell\Documents\Qualisys-GAIT1214\Data\CHAOYANG_ZHU CHAOYANG_2023-11-18_WJN001\2023-11-18\2023-11-18_unspecified\Gait LB - CAST 2.c3d	C:\Users\dell\Documents\Qualisys-GAIT1214\Data\CHAOYANG_ZHU CHAOYANG_2023-11-18_WJN001\2023-11-18\2023-11-18_unspecified\Gait LB - CAST 2.c3d	C:\Users\dell\Documents\Qualisys-GAIT1214\Data\CHAOYANG_ZHU CHAOYANG_2023-11-18_WJN001\2023-11-18\2023-11-18_unspecified\Gait LB - CAST 2.c3d	C:\Users\dell\Documents\Qualisys-GAIT1214\Data\CHAOYANG_ZHU CHAOYANG_2023-11-18_WJN001\2023-11-18\2023-11-18_unspecified\Gait LB - CAST 2.c3d	C:\Users\dell\Documents\Qualisys-GAIT1214\Data\CHAOYANG_ZHU CHAOYANG_2023-11-18_WJN001\2023-11-18\2023-11-18_unspecified\Gait LB - CAST 2.c3d	C:\Users\dell\Documents\Qualisys-GAIT1214\Data\CHAOYANG_ZHU CHAOYANG_2023-11-18_WJN001\2023-11-18\2023-11-18_unspecified\Gait LB - CAST 2.c3d	C:\Users\dell\Documents\Qualisys-GAIT1214\Data\CHAOYANG_ZHU CHAOYANG_2023-11-18_WJN001\2023-11-18\2023-11-18_unspecified\Gait LB - CAST 2.c3d	C:\Users\dell\Documents\Qualisys-GAIT1214\Data\CHAOYANG_ZHU CHAOYANG_2023-11-18_WJN001\2023-11-18\2023-11-18_unspecified\Gait LB - CAST 2.c3d	C:\Users\dell\Documents\Qualisys-GAIT1214\Data\CHAOYANG_ZHU CHAOYANG_2023-11-18_WJN001\2023-11-18\2023-11-18_unspecified\Gait LB - CAST 2.c3d	C:\Users\dell\Documents\Qualisys-GAIT1214\Data\CHAOYANG_ZHU CHAOYANG_2023-11-18_WJN001\2023-11-18\2023-11-18_unspecified\Gait LB - CAST 2.c3d	C:\Users\dell\Documents\Qualisys-GAIT1214\Data\CHAOYANG_ZHU CHAOYANG_2023-11-18_WJN001\2023-11-18\2023-11-18_unspecified\Gait LB - CAST 2.c3d	C:\Users\dell\Documents\Qualisys-GAIT1214\Data\CHAOYANG_ZHU CHAOYANG_2023-11-18_WJN001\2023-11-18\2023-11-18_unspecified\Gait LB - CAST 2.c3d	C:\Users\dell\Documents\Qualisys-GAIT1214\Data\CHAOYANG_ZHU CHAOYANG_2023-11-18_WJN001\2023-11-18\2023-11-18_unspecified\Gait LB - CAST 2.c3d	C:\Users\dell\Documents\Qualisys-GAIT1214\Data\CHAOYANG_ZHU CHAOYANG_2023-11-18_WJN001\2023-11-18\2023-11-18_unspecified\Gait LB - CAST 2.c3d	C:\Users\dell\Documents\Qualisys-GAIT1214\Data\CHAOYANG_ZHU CHAOYANG_2023-11-18_WJN001\2023-11-18\2023-11-18_unspecified\Gait LB - CAST 2.c3d	C:\Users\dell\Documents\Qualisys-GAIT1214\Data\CHAOYANG_ZHU CHAOYANG_2023-11-18_WJN001\2023-11-18\2023-11-18_unspecified\Gait LB - CAST 2.c3d	C:\Users\dell\Documents\Qualisys-GAIT1214\Data\CHAOYANG_ZHU CHAOYANG_2023-11-18_WJN001\2023-11-18\2023-11-18_unspecified\Gait LB - CAST 2.c3d	C:\Users\dell\Documents\Qualisys-GAIT1214\Data\CHAOYANG_ZHU CHAOYANG_2023-11-18_WJN001\2023-11-18\2023-11-18_unspecified\Gait LB - CAST 2.c3d	C:\Users\dell\Documents\Qualisys-GAIT1214\Data\CHAOYANG_ZHU CHAOYANG_2023-11-18_WJN001\2023-11-18\2023-11-18_unspecified\Gait LB - CAST 2.c3d	C:\Users\dell\Documents\Qualisys-GAIT1214\Data\CHAOYANG_ZHU CHAOYANG_2023-11-18_WJN001\2023-11-18\2023-11-18_unspecified\Gait LB - CAST 2.c3d	C:\Users\dell\Documents\Qualisys-GAIT1214\Data\CHAOYANG_ZHU CHAOYANG_2023-11-18_WJN001\2023-11-18\2023-11-18_unspecified\Gait LB - CAST 2.c3d	C:\Users\dell\Documents\Qualisys-GAIT1214\Data\CHAOYANG_ZHU CHAOYANG_2023-11-18_WJN001\2023-11-18\2023-11-18_unspecified\Gait LB - CAST 2.c3d	C:\Users\dell\Documents\Qualisys-GAIT1214\Data\CHAOYANG_ZHU CHAOYANG_2023-11-18_WJN001\2023-11-18\2023-11-18_unspecified\Gait LB - CAST 2.c3d	C:\Users\dell\Documents\Qualisys-GAIT1214\Data\CHAOYANG_ZHU CHAOYANG_2023-11-18_WJN001\2023-11-18\2023-11-18_unspecified\Gait LB - CAST 2.c3d	C:\Users\dell\Documents\Qualisys-GAIT1214\Data\CHAOYANG_ZHU CHAOYANG_2023-11-18_WJN001\2023-11-18\2023-11-18_unspecified\Gait LB - CAST 2.c3d	C:\Users\dell\Documents\Qualisys-GAIT1214\Data\CHAOYANG_ZHU CHAOYANG_2023-11-18_WJN001\2023-11-18\2023-11-18_unspecified\Gait LB - CAST 2.c3d	C:\Users\dell\Documents\Qualisys-GAIT1214\Data\CHAOYANG_ZHU CHAOYANG_2023-11-18_WJN001\2023-11-18\2023-11-18_unspecified\Gait LB - CAST 2.c3d	C:\Users\dell\Documents\Qualisys-GAIT1214\Data\CHAOYANG_ZHU CHAOYANG_2023-11-18_WJN001\2023-11-18\2023-11-18_unspecified\Gait LB - CAST 2.c3d	C:\Users\dell\Documents\Qualisys-GAIT1214\Data\CHAOYANG_ZHU CHAOYANG_2023-11-18_WJN001\2023-11-18\2023-11-18_unspecified\Gait LB - CAST 2.c3d	C:\Users\dell\Documents\Qualisys-GAIT1214\Data\CHAOYANG_ZHU CHAOYANG_2023-11-18_WJN001\2023-11-18\2023-11-18_unspecified\Gait LB - CAST 2.c3d	C:\Users\dell\Documents\Qualisys-GAIT1214\Data\CHAOYANG_ZHU CHAOYANG_2023-11-18_WJN001\2023-11-18\2023-11-18_unspecified\Gait LB - CAST 2.c3d	C:\Users\dell\Documents\Qualisys-GAIT1214\Data\CHAOYANG_ZHU CHAOYANG_2023-11-18_WJN001\2023-11-18\2023-11-18_unspecified\Gait LB - CAST 2.c3d	C:\Users\dell\Documents\Qualisys-GAIT1214\Data\CHAOYANG_ZHU CHAOYANG_2023-11-18_WJN001\2023-11-18\2023-11-18_unspecified\Gait LB - CAST 2.c3d
	CD	ZD	TIME	Right Ankle Angles	Right Ankle Angles	Right Ankle Angles	Right Ankle Moment	Right Ankle Moment	Right Ankle Moment	Right Ankle Power	Right Ankle Power	Right Ankle Power	Right GRF	Right GRF	Right GRF	Right Knee Angles	Right Knee Angles	Right Knee Angles	Right Knee Moment	Right Knee Moment	Right Knee Moment	Right Knee Power	Right Knee Power	Right Knee Power	Right Hip Angles	Right Hip Angles	Right Hip Angles	Right Hip Moment	Right Hip Moment	Right Hip Moment	Right Hip Power	Right Hip Power	Right Hip Power	RANKLE	RANKLE	RANKLE	RKNEE	RKNEE	RKNEE	RHIP	RHIP	RHIP	Left Ankle Angles	Left Ankle Angles	Left Ankle Angles	Left Ankle Moment	Left Ankle Moment	Left Ankle Moment	Left Ankle Power
	EVENT_LABEL	EVENT_LABEL	FRAME_NUMBERS	LINK_MODEL_BASED	LINK_MODEL_BASED	LINK_MODEL_BASED	LINK_MODEL_BASED	LINK_MODEL_BASED	LINK_MODEL_BASED	LINK_MODEL_BASED	LINK_MODEL_BASED	LINK_MODEL_BASED	LINK_MODEL_BASED	LINK_MODEL_BASED	LINK_MODEL_BASED	LINK_MODEL_BASED	LINK_MODEL_BASED	LINK_MODEL_BASED	LINK_MODEL_BASED	LINK_MODEL_BASED	LINK_MODEL_BASED	LINK_MODEL_BASED	LINK_MODEL_BASED	LINK_MODEL_BASED	LINK_MODEL_BASED	LINK_MODEL_BASED	LINK_MODEL_BASED	LINK_MODEL_BASED	LINK_MODEL_BASED	LINK_MODEL_BASED	LINK_MODEL_BASED	LINK_MODEL_BASED	LINK_MODEL_BASED	LINK_MODEL_BASED	LINK_MODEL_BASED	LINK_MODEL_BASED	LINK_MODEL_BASED	LINK_MODEL_BASED	LINK_MODEL_BASED	LINK_MODEL_BASED	LINK_MODEL_BASED	LINK_MODEL_BASED	LINK_MODEL_BASED	LINK_MODEL_BASED	LINK_MODEL_BASED	LINK_MODEL_BASED	LINK_MODEL_BASED	LINK_MODEL_BASED	LINK_MODEL_BASED
	ORIGINAL	ORIGINAL	ORIGINAL	ORIGINAL	ORIGINAL	ORIGINAL	ORIGINAL	ORIGINAL	ORIGINAL	ORIGINAL	ORIGINAL	ORIGINAL	ORIGINAL	ORIGINAL	ORIGINAL	ORIGINAL	ORIGINAL	ORIGINAL	ORIGINAL	ORIGINAL	ORIGINAL	ORIGINAL	ORIGINAL	ORIGINAL	ORIGINAL	ORIGINAL	ORIGINAL	ORIGINAL	ORIGINAL	ORIGINAL	ORIGINAL	ORIGINAL	ORIGINAL	ORIGINAL	ORIGINAL	ORIGINAL	ORIGINAL	ORIGINAL	ORIGINAL	ORIGINAL	ORIGINAL	ORIGINAL	ORIGINAL	ORIGINAL	ORIGINAL	ORIGINAL	ORIGINAL	ORIGINAL	ORIGINAL
ITEM	X	X	X	X	Y	Z	X	Y	Z	X	Y	Z	X	Y	Z	X	Y	Z	X	Y	Z	X	Y	Z	X	Y	Z	X	Y	Z	X	Y	Z	X	Y	Z	X	Y	Z	X	Y	Z	X	Y	Z	X	Y	Z	X
1	0.15000	0.26000	0.00000	-23.75039	0.35084	21.92367							-0.00000	0.00000	0.00000	-14.35912	-3.49195	-25.06383							2.90671	2.80376	-1.76129																1.23080	-14.34621	-140.42566
2		0.27000	0.01000	-24.12984	0.34021	21.90997							-0.00000	0.00000	0.00000	-14.60308	-3.55035	-25.14037							2.62239	2.93212	-1.95185							15.25420	40.92788	2.31078	-1.94037	-23.99762	-14.34745	9.83140	28.50409	-19.61486	0.14818	-14.67324	-140.59959
3			0.02000	-24.62330	0.31432	21.88443	-0.00322	-0.00063	0.00135	-0.00320	-0.00006	0.00002	-0.00000	0.00000	0.00000	-14.83347	-3.61328	-25.30891	0.04467	0.00648	-0.00187	0.01804	0.00003	0.00078	2.36751	3.03956	-2.14850	-0.11829	0.02226	0.00604	-0.04985	-0.00378	0.00208	18.47504	54.09422	2.95938	0.24066	-22.07483	-24.95162	7.01677	24.53320	-20.41587	-0.96081	-14.97181	-140.77425	0.00421	0.00490	-0.00305	0.00778
4			0.03000	-25.26956	0.25649	21.84840	-0.00217	0.00003	0.00144	-0.00281	0.00000	0.00001	-0.00000	0.00000	0.00000	-15.03671	-3.67896	-25.60307	0.03898	0.00754	-0.00274	0.01437	-0.00040	0.00173	2.16083	3.11009	-2.35536	-0.10289	0.01961	0.00697	-0.03450	-0.00188	0.00265	21.80000	71.19112	4.19372	3.07658	-19.32435	-37.09064	2.93588	19.32746	-22.14202	-2.06312	-15.22035	-140.95334	0.00449	0.00515	-0.00321	0.00808
5			0.04000	-26.10246	0.14851	21.79558	-0.00103	0.00060	0.00131	-0.00168	0.00016	-0.00001	-0.00000	0.00000	0.00000	-15.20995	-3.74242	-26.02341	0.03139	0.00877	-0.00331	0.01037	-0.00102	0.00271	2.00707	3.13265	-2.58819	-0.08814	0.01913	0.00806	-0.02205	-0.00012	0.00358	24.73561	91.38000	5.62661	6.14708	-16.42183	-47.89093	-2.11134	14.09113	-25.51755	-3.12042	-15.40591	-141.14183	0.00492	0.00547	-0.00319	0.00825
6			0.05000	-27.13962	-0.03010	21.71746	0.00004	0.00092	0.00089	0.00007	0.00039	-0.00003	-0.00000	0.00000	0.00000	-15.35362	-3.79637	-26.54501	0.02201	0.00886	-0.00316	0.00631	-0.00159	0.00300	1.90197	3.09935	-2.86549	-0.07033	0.01899	0.00814	-0.01245	0.00180	0.00437	26.22700	112.67457	7.56767	9.20934	-13.36182	-55.48829	-7.95687	9.48545	-30.40624	-4.08697	-15.52293	-141.34579	0.00546	0.00584	-0.00300	0.00799
7			0.06000	-28.36927	-0.30461	21.61284	0.00082	0.00083	0.00016	0.00187	0.00051	-0.00002	-0.00000	0.00000	0.00000	-15.46484	-3.83212	-27.13093	0.01071	0.00643	-0.00190	0.00243	-0.00155	0.00193	1.83708	3.00374	-3.20013	-0.04598	0.01625	0.00623	-0.00554	0.00334	0.00400	24.57349	131.86600	10.96488	12.21285	-9.62909	-59.06172	-14.51065	5.78000	-35.97211	-4.91252	-15.57056	-141.57288	0.00605	0.00623	-0.00269	0.00703
8			0.07000	-29.73681	-0.70563	21.49280	0.00117	0.00017	-0.00089	0.00282	0.00014	0.00021	-0.00000	0.00000	0.00000	-15.53358	-3.83996	-27.74047	-0.00296	0.00039	0.00075	-0.00041	-0.00012	-0.00075	1.80181	2.83995	-3.59371	-0.01226	0.00751	0.00177	-0.00101	0.00245	0.00130	17.54598	144.60289	16.77604	15.20282	-4.45205	-58.25301	-21.64188	3.09808	-40.97960	-5.54831	-15.55017	-141.82967	0.00666	0.00660	-0.00236	0.00522
9			0.08000	-31.13305	-1.26592	21.37964	0.00091	-0.00111	-0.00215	0.00209	-0.00118	0.00097	-0.00000	0.00000	0.00000	-15.54145	-3.80918	-28.33056	-0.01934	-0.00972	0.00480	-0.00002	0.00344	-0.00436	1.78379	2.60360	-4.03417	0.03203	-0.01066	-0.00514	0.00207	-0.00481	-0.00412	2.75429	145.52068	25.51101	18.21221	3.03717	-52.68178	-29.04984	1.56884	-44.12656	-5.95553	-15.46312	-142.11740	0.00727	0.00695	-0.00209	0.00257
10			0.09000	-32.38571	-2.01167	21.30693	-0.00013	-0.00298	-0.00344	-0.00024	-0.00380	0.00255	-0.00000	0.00000	0.00000	-15.46121	-3.72837	-28.85378	-0.03816	-0.02345	0.00994	0.00747	0.00942	-0.00719	1.76855	2.29395	-4.49676	0.08460	-0.04086	-0.01363	0.00592	-0.02342	-0.01113	-21.84141	128.56332	37.06879	21.17430	13.69122	-41.68390	-36.14833	1.36825	-44.44267	-6.11246	-15.30989	-142.42847	0.00788	0.00728	-0.00198	-0.00069
11			0.10000	-33.25808	-2.95169	21.32012	-0.00208	-0.00524	-0.00452	-0.00196	-0.00748	0.00494	-0.00000	0.00000	0.00000	-15.25763	-3.58610	-29.25404	-0.05833	-0.03948	0.01550	0.02729	0.01738	-0.00671	1.74003	1.91778	-4.94963	0.14057	-0.08252	-0.02245	0.01407	-0.05582	-0.01733	-57.44267	87.73928	50.20444	23.95344	28.31314	-24.38818	-42.04788	2.62172	-41.43470	-6.02115	-15.09062	-142.75044	0.00847	0.00759	-0.00207	-0.00421
12			0.11000	-33.45787	-4.06437	21.46772	-0.00504	-0.00757	-0.00510	0.00249	-0.01124	0.00735	-0.00000	0.00000	0.00000	-14.88742	-3.37147	-29.46614	-0.07722	-0.05523	0.02049	0.06431	0.02595	-0.00069	1.68266	1.49202	-5.35777	0.19355	-0.12826	-0.03023	0.02838	-0.09551	-0.01984	-103.65797	18.36350	61.42954	26.57851	47.94588	-0.55681	-45.74139	4.88264	-34.47692	-5.70961	-14.80491	-143.07404	0.00899	0.00786	-0.00236	-0.00751
13			0.12000	-32.66436	-5.27992	21.77609	-0.00907	-0.00950	-0.00484	0.02217	-0.01347	0.00802	-0.00000	0.00000	0.00000	-14.29344	-3.07472	-29.42919	-0.08958	-0.06637	0.02338	0.11792	0.03324	0.01041	1.59116	1.04247	-5.67626	0.23287	-0.16281	-0.03539	0.04176	-0.12501	-0.01552	-156.88620	-80.77266	64.05079	29.48571	74.16093	28.16886	-46.38762	6.36311	-21.91523	-5.22921	-14.45078	-143.39946	0.00943	0.00808	-0.00282	-0.01008
14			0.13000	-30.59387	-6.45927	22.20758	-0.01397	-0.01057	-0.00349	0.06653	-0.01290	0.00543	-0.00000	0.00000	0.00000	-13.39824	-2.68847	-29.11219	-0.08699	-0.06768	0.02266	0.16869	0.03729	0.02111	1.48620	0.59830	-5.83556	0.23687	-0.16753	-0.03657	0.03488	-0.12443	-0.00265	-208.57608	-203.54253	48.94292	33.28485	108.36552	57.80579	-43.38575	3.94932	-1.22024	-4.64906	-14.02508	-143.73935	0.00975	0.00824	-0.00343	-0.01151
15			0.14000	-27.11953	-7.40383	22.61560	-0.01911	-0.01084	-0.00133	0.13552	-0.00999	0.00132	-0.00000	0.00000	0.00000	-12.11320	-2.21159	-28.53534	-0.05987	-0.05682	0.01817	0.16110	0.03606	0.02404	1.42333	0.18940	-5.73670	0.17597	-0.12939	-0.03443	-0.00110	-0.08649	0.01660	-246.52589	-332.13589	9.36159	37.98686	150.25743	82.57397	-36.27073	-5.88910	29.65281	-4.04942	-13.52812	-144.11578	0.00993	0.00834	-0.00416	-0.01148
16			0.15000	-22.40489	-7.94843	22.74744	0.22230	0.07372	-0.05464	-1.98382	0.04477	0.00078	0.04217	-0.25893	0.06768	-10.36648	-1.65511	-27.78152	0.66609	0.11925	0.03877	-2.34304	-0.09029	0.05813	1.49162	-0.15307	-5.26355	-1.54081	0.42806	-0.08947	0.51038	0.23462	0.11002	-260.59805	-438.28906	-51.29758	42.67672	197.23349	95.70994	-24.97452	-26.25265	70.69380	-3.51373	-12.96967	-144.55258	0.00987	0.00831	-0.00505	-0.00986
17			0.16000	-16.93177	-8.09144	22.35960	0.48594	0.20357	-0.00229	-4.76826	0.07295	-0.00255	0.09368	-0.22574	0.29647	-8.12844	-1.03906	-27.00130	0.23342	0.39338	-0.05436	-1.01492	-0.36568	-0.07335	1.80682	-0.39901	-4.31090	-1.08406	0.91295	0.02550	0.93952	0.36477	-0.05394	-248.38467	-495.30093	-116.43440	46.65778	245.84966	90.86569	-10.49084	-59.37453	118.50344	-3.11788	-12.37090	-145.06509	0.00949	0.00810	-0.00605	-0.00688
18			0.17000	-11.34877	-7.99454	21.39697	0.63657	0.12596	0.07569	-6.12162	0.02327	0.15083	0.10701	-0.09976	0.86370	-5.41299	-0.36558	-26.40079	-0.37671	0.49772	-0.11558	1.93147	-0.58757	-0.09568	2.50227	-0.52746	-2.82651	-0.12487	1.07825	0.14100	0.20356	0.27868	-0.42306	-215.50743	-493.54092	-163.42427	50.98230	293.67557	65.41596	4.88409	-105.79645	165.16870	-2.91685	-11.76032	-145.64989	0.00866	0.00763	-0.00713	-0.00327
19			0.18000	-6.22847	-7.83845	20.06738	0.58620	-0.28771	0.11470	-5.01574	-0.00846	0.26612	-0.00110	-0.08347	2.35590	-2.26350	0.41563	-26.18002	-0.19770	0.30752	-0.11229	1.15075	-0.46995	-0.00375	3.70879	-0.53226	-0.86543	-0.11215	0.62498	0.14733	0.29041	0.09580	-0.53918	-171.34683	-444.67300	-175.84209	57.58047	339.05997	24.90033	18.72014	-162.49617	198.24127	-2.93204	-11.16870	-146.27965	0.00733	0.00688	-0.00813	-0.00009
20			0.19000	-1.90561	-7.69553	18.73566	0.52799	-0.62906	0.08107	-3.72072	0.09231	0.16424	-0.18900	-0.10726	3.47864	1.25346	1.39527	-26.42123	0.51484	-0.07882	-0.09128	-3.28902	0.15179	0.07094	5.51297	-0.41383	1.36349	-0.48397	-0.36766	0.06128	1.75293	-0.02496	-0.23517	-124.91222	-371.51495	-151.46393	66.22279	378.79095	-16.23007	30.26143	-220.95715	204.18622	-3.14709	-10.62497	-146.91019	0.00558	0.00584	-0.00881	0.00175
21			0.20000	1.53534	-7.53955	17.73780	0.46263	-0.56885	0.00406	-2.53384	0.17810	0.00519	-0.20868	-0.23301	3.02717	5.03950	2.62946	-27.00867	1.38312	0.02012	-0.06931	-9.34243	-0.04530	0.09019	7.89641	-0.16923	3.50912	-1.49990	-0.44664	0.01665	6.74655	0.02739	-0.05624	-83.22312	-294.79221	-101.62260	73.15484	406.09509	-41.40555	40.67070	-267.32932	175.43343	-3.51767	-10.15027	-147.50156	0.00356	0.00454	-0.00886	0.00199
22			0.21000	4.17521	-7.33299	17.25286	0.42414	-0.32080	-0.01804	-1.73540	0.12946	-0.00658	-0.04779	-0.33592	2.03864	8.94863	4.05964	-27.67203	1.63539	0.59101	0.00327	-11.12291	-1.39824	-0.00442	10.68270	0.19844	5.17676	-2.03284	0.47179	0.12225	10.02022	-0.13841	-0.28431	-50.91356	-226.78070	-43.67955	73.03294	411.31216	-41.33781	51.08582	-286.15280	115.35181	-3.98936	-9.75026	-148.04279	0.00147	0.00308	-0.00815	0.00104
23			0.22000	6.16400	-7.08241	17.28531	0.47115	-0.12553	0.03335	-1.40963	0.04822	-0.01513	0.11038	-0.32866	1.40994	12.77452	5.49514	-28.12141	1.30153	1.04212	0.10703	-8.33813	-2.27440	-0.09816	13.53755	0.65520	6.05868	-1.55230	1.28412	0.27124	7.27999	-0.79369	-0.24400	-29.59105	-172.07822	7.73051	62.17203	385.96011	-17.30932	60.48296	-266.74664	36.07915	-4.51226	-9.41282	-148.55966	-0.00047	0.00164	-0.00686	-0.00036
24			0.23000	7.66012	-6.82697	17.72725	0.56110	-0.02540	0.10057	-1.22346	0.00713	-0.10441	0.19182	-0.32162	1.16234	16.26278	6.67748	-28.16238	1.07651	1.25133	0.18337	-5.94487	-2.15663	-0.02511	16.04755	1.12361	6.01581	-1.07119	1.64113	0.36583	4.01100	-1.54830	0.22226	-17.65017	-130.63834	45.01834	40.95655	328.27521	22.01433	65.64374	-208.90121	-47.03318	-5.04945	-9.11540	-149.09839	-0.00208	0.00037	-0.00534	-0.00161
25			0.24000	8.79797	-6.60060	18.43007	0.63808	0.00740	0.14244	-1.02177	-0.00112	-0.19216	0.19508	-0.36227	1.10010	19.15934	7.39470	-27.73873	1.19397	1.24792	0.18421	-5.05360	-1.39227	0.14023	17.84827	1.50336	5.10041	-1.08502	1.56709	0.38962	2.48446	-1.79559	0.74041	-11.63383	-99.79728	66.12586	14.25470	245.86581	64.39635	63.23957	-124.23168	-118.08617	-5.57948	-8.83622	-149.69884	-0.00336	-0.00065	-0.00388	-0.00248
26			0.25000	9.66932	-6.41743	19.23813	0.70793	0.01277	0.16358	-0.83074	-0.00062	-0.22616	0.16069	-0.37352	1.11741	21.27432	7.57873	-26.92650	1.29528	1.10965	0.14207	-3.54480	-0.58297	0.21438	18.73856	1.71921	3.54906	-1.05517	1.31156	0.35792	0.71707	-1.49106	0.97011	-8.36123	-75.51427	70.93366	-10.66474	153.23221	96.81857	52.07449	-32.19263	-161.63832	-6.09369	-8.56047	-150.37784	-0.00439	-0.00145	-0.00268	-0.00305
27			0.26000	10.31842	-6.27970	19.99203	0.76853	0.01186	0.17197	-0.63233	0.00008	-0.19778	0.12542	-0.32868	1.17359	22.53459	7.32667	-25.90068	1.22637	0.95631	0.11381	-1.57287	-0.07466	0.21523	18.73069	1.75868	1.74257	-0.76129	1.10770	0.29846	-0.54908	-1.00429	0.85439	-6.13025	-53.90837	60.17585	-27.62053	66.26399	109.57829	33.90869	47.17833	-167.13060	-6.58990	-8.28099	-151.12741	-0.00526	-0.00206	-0.00179	-0.00343
28			0.27000	10.75606	-6.18988	20.54382	0.80019	0.00892	0.16876	-0.40426	0.00017	-0.11928	0.09622	-0.26520	1.21400	23.00374	6.83795	-24.87333	1.08549	0.82316	0.09870	-0.08798	0.14940	0.18258	18.02042	1.66564	0.10542	-0.44412	0.96793	0.23815	-0.74372	-0.51181	0.56551	-4.43008	-32.86897	37.13576	-34.17776	-3.11931	100.92056	12.77275	100.45235	-135.57568	-7.06564	-7.99811	-151.92360	-0.00605	-0.00254	-0.00111	-0.00369
29			0.28000	10.98468	-6.15110	20.79657	0.78928	0.00982	0.15697	-0.16656	0.00004	-0.02703	0.07524	-0.21912	1.17928	22.85356	6.31205	-24.01475	0.95368	0.70889	0.08289	0.73090	0.19755	0.12466	16.89424	1.50065	-1.03677	-0.31606	0.86731	0.19558	-0.67435	-0.10498	0.28939	-2.93549	-12.67062	8.62735	-31.95007	-50.36346	77.78353	-6.78378	124.76715	-81.03349	-7.51377	-7.71982	-152.73552	-0.00674	-0.00289	-0.00052	-0.00375
30			0.29000	11.01898	-6.15779	20.73966	0.74380	0.01285	0.13996	0.03561	-0.00032	0.04224	0.06171	-0.19390	1.07907	22.29066	5.87370	-23.39951	0.84313	0.61018	0.06518	1.08812	0.16728	0.06894	15.61964	1.30694	-1.55954	-0.34641	0.78511	0.16871	-0.76666	0.16590	0.08719	-0.94536	4.84403	-16.85707	-24.93946	-78.52045	50.98767	-21.34696	126.84299	-23.62176	-7.92106	-7.45924	-153.52986	-0.00725	-0.00315	0.00009	-0.00351
31			0.30000	10.89256	-6.18950	20.44969	0.68127	0.01306	0.12422	0.17463	-0.00081	0.07349	0.05152	-0.17504	0.95547	21.47993	5.55767	-23.00821	0.73212	0.52123	0.04453	1.17404	0.12497	0.03006	14.36972	1.10726	-1.54187	-0.39687	0.69398	0.15018	-0.83065	0.28028	-0.03519	2.33376	17.81753	-32.47335	-17.73320	-94.81665	28.67155	-28.90607	117.65356	20.45623	-8.26919	-7.22918	-154.27336	-0.00752	-0.00330	0.00074	-0.00288
32			0.31000	10.65168	-6.21592	20.05646	0.59604	0.00615	0.10984	0.24301	-0.00064	0.07120	0.04531	-0.15451	0.81372	20.51409	5.33137	-22.77893	0.61321	0.43910	0.02485	1.11414	0.10772	0.01023	13.21426	0.92451	-1.18313	-0.41537	0.59725	0.13448	-0.79726	0.25774	-0.08822	7.13641	25.54930	-35.45637	-14.26799	-105.92072	12.97720	-28.45493	106.34231	44.72080	-8.53768	-7.03732	-154.93477	-0.00750	-0.00334	0.00139	-0.00191
33			0.32000	10.34368	-6.20962	19.69316	0.48830	-0.00580	0.09553	0.24686	0.00084	0.04843	0.04829	-0.12900	0.65467	19.43014	5.12777	-22.66391	0.48214	0.37932	0.01707	0.96395	0.12599	0.00406	12.15692	0.79711	-0.69514	-0.38272	0.54026	0.11899	-0.67831	0.16697	-0.09360	12.75534	28.73092	-27.62473	-16.41650	-115.75024	1.66632	-20.50118	97.74391	51.79340	-8.71136	-6.88615	-155.48622	-0.00724	-0.00329	0.00197	-0.00084
34			0.33000	10.00707	-6.15827	19.45173	0.37687	-0.01136	0.08569	0.21045	0.00196	0.02251	0.05852	-0.09745	0.50090	18.23471	4.88228	-22.64710	0.33743	0.35234	0.02018	0.73736	0.17111	0.00210	11.16997	0.76764	-0.22561	-0.28374	0.53806	0.10544	-0.47896	0.05103	-0.07839	17.76674	28.88630	-14.05094	-22.90890	-126.08614	-7.96577	-7.90553	93.56628	48.79583	-8.78710	-6.77550	-155.90504	-0.00683	-0.00318	0.00239	0.00013
35			0.34000	9.66797	-6.06873	19.36052	0.27431	-0.00970	0.08312	0.15749	0.00173	0.00202	0.06711	-0.06353	0.36518	16.92066	4.56326	-22.72360	0.19438	0.33434	0.01895	0.46388	0.21573	-0.00024	10.21082	0.85515	0.16326	-0.15071	0.54088	0.09639	-0.25323	-0.06834	-0.06191	20.71796	27.54709	-0.65888	-30.17109	-137.39296	-16.61638	4.82533	93.97937	42.64888	-8.77246	-6.70329	-156.17928	-0.00642	-0.00306	0.00266	0.00087
36			0.35000	9.34239	-5.96214	19.38959	0.18383	-0.00819	0.08327	0.10279	0.00131	-0.01061	0.06787	-0.03239	0.24980	15.48161	4.18015	-22.87493	0.07547	0.29893	0.00693	0.19561	0.22388	-0.00070	9.23392	1.04034	0.47430	-0.03341	0.50098	0.08945	-0.05815	-0.14043	-0.04976	20.81076	25.80023	8.05863	-34.76770	-148.94014	-23.20693	13.64755	98.04189	37.69489	-8.67876	-6.66623	-156.31004	-0.00607	-0.00296	0.00281	0.00143
37			0.36000	9.03906	-5.86442	19.47535	0.10879	-0.00472	0.08387	0.05671	0.00057	-0.01343	0.06358	-0.00308	0.15926	13.92543	3.76754	-23.06397	-0.02521	0.25860	-0.00806	-0.06984	0.19926	0.00114	8.20572	1.27433	0.74182	0.07387	0.43930	0.08333	0.13577	-0.14556	-0.04276	18.19271	24.24702	10.23611	-35.28489	-158.96841	-26.33527	16.63932	103.81480	35.50370	-8.51802	-6.66145	-156.31058	-0.00584	-0.00292	0.00289	0.00185
38			0.37000	8.76148	-5.79711	19.54991	0.04441	-0.00282	0.08272	0.02085	0.00019	-0.00721	0.05771	0.02395	0.09145	12.28265	3.36193	-23.24496	-0.10474	0.22234	-0.02078	-0.30160	0.16098	0.00242	7.11608	1.49995	1.00261	0.16352	0.37644	0.07787	0.31538	-0.10763	-0.03929	13.74973	23.07523	6.50335	-32.47845	-165.23157	-25.08941	14.22978	108.88531	35.46959	-8.30324	-6.68687	-156.20303	-0.00572	-0.00294	0.00291	0.00217
39			0.38000	8.50988	-5.77202	19.56259	-0.00957	-0.00313	0.07858	-0.00394	0.00004	0.00401	0.04971	0.04576	0.03884	10.60765	2.98508	-23.37238	-0.15856	0.18301	-0.03135	-0.45692	0.11797	0.00068	5.98175	1.67100	1.27494	0.21932	0.30464	0.07267	0.43222	-0.05466	-0.03635	8.56011	22.15197	-0.96283	-28.22938	-165.71199	-19.17265	8.42785	111.05527	35.68061	-8.04993	-6.73997	-156.01472	-0.00569	-0.00300	0.00289	0.00238
40			0.39000	8.28385	-5.79168	19.48969	-0.00957	-0.00303	-0.00194	-0.00335	-0.00013	-0.00040	-0.00000	0.00000	0.00000	8.97209	2.64066	-23.40685	0.01448	-0.02038	-0.00128	0.03990	-0.01155	-0.00017	4.84196	1.76421	1.55082	-0.17107	-0.06719	-0.00259	-0.33106	0.00388	0.00121	3.37715	21.13093	-9.56002	-24.35246	-159.21515	-9.10082	1.80131	108.88524	34.18139	-7.77448	-6.81701	-155.77243	-0.00569	-0.00308	0.00282	0.00247
41			0.40000	8.08529	-5.85323	19.33329	-0.00959	-0.00302	-0.00192	-0.00273	-0.00028	-0.00067	-0.00000	0.00000	0.00000	7.45312	2.32027	-23.32209	0.02236	-0.01714	-0.00065	0.05589	-0.00879	-0.00021	3.74802	1.78254	1.80443	-0.21247	-0.05516	0.00079	-0.38533	-0.00211	-0.00032	-1.48828	19.61580	-17.33959	-21.97682	-145.75014	3.77505	-3.36754	102.01028	30.13358	-7.49116	-6.91327	-155.49794	-0.00568	-0.00317	0.00270	0.00246
42			0.41000	7.91894	-5.95149	19.10920	-0.00959	-0.00297	-0.00184	-0.00203	-0.00041	-0.00084	-0.00000	0.00000	0.00000	6.11882	2.01051	-23.10872	0.02740	-0.01358	-0.00008	0.05874	-0.00664	-0.00004	2.74951	1.75078	2.00973	-0.23383	-0.03502	0.00283	-0.37866	-0.00289	-0.00086	-5.97354	17.35166	-23.70489	-21.41518	-126.64960	17.70139	-5.61138	91.19213	24.20338	-7.20919	-7.02425	-155.20653	-0.00560	-0.00322	0.00256	0.00238
43			0.42000	7.79073	-6.08071	18.83161	-0.00958	-0.00291	-0.00169	-0.00124	-0.00051	-0.00093	-0.00000	0.00000	0.00000	5.01514	1.69917	-22.77300	0.02903	-0.00981	0.00045	0.05019	-0.00479	0.00032	1.88154	1.70525	2.15591	-0.23300	-0.00857	0.00291	-0.32179	-0.00059	-0.00061	-10.05284	14.27600	-29.13391	-22.22070	-104.15414	30.81255	-4.57201	77.93118	18.14662	-6.93200	-7.14700	-154.91074	-0.00542	-0.00324	0.00244	0.00227
44			0.43000	7.70607	-6.23468	18.50656	-0.00958	-0.00282	-0.00150	-0.00038	-0.00056	-0.00095	-0.00000	0.00000	0.00000	4.16053	1.38077	-22.33693	0.02759	-0.00635	0.00084	0.03586	-0.00315	0.00072	1.15961	1.68016	2.25444	-0.21281	0.01935	0.00125	-0.24026	0.00022	-0.00020	-13.62214	10.41909	-34.20718	-23.39648	-80.62675	41.08254	-0.99775	63.78552	13.99011	-6.65855	-7.28022	-154.62566	-0.00514	-0.00321	0.00235	0.00214
45			0.44000	7.66938	-6.40597	18.13625	-0.00958	-0.00271	-0.00129	0.00054	-0.00058	-0.00092	-0.00000	0.00000	0.00000	3.54846	1.06080	-21.84034	0.02403	-0.00384	0.00100	0.02154	-0.00188	0.00091	0.58252	1.69615	2.33607	-0.17934	0.04243	-0.00127	-0.15908	-0.00265	0.00021	-16.49522	5.85967	-38.92389	-23.68011	-58.08109	46.62525	3.55553	49.96069	13.13931	-6.38648	-7.42248	-154.36868	-0.00475	-0.00312	0.00229	0.00200
46			0.45000	7.68362	-6.58566	17.72630	-0.00960	-0.00261	-0.00110	0.00149	-0.00055	-0.00085	-0.00000	0.00000	0.00000	3.15249	0.75730	-21.33653	0.01931	-0.00274	0.00091	0.01061	-0.00121	0.00078	0.13770	1.75391	2.43913	-0.14042	0.05485	-0.00356	-0.09409	-0.00652	0.00080	-18.48892	0.76955	-42.73891	-21.82624	-38.12603	46.53346	7.14816	37.26386	15.68979	-6.11592	-7.56938	-154.15317	-0.00432	-0.00298	0.00222	0.00183
47			0.46000	7.74959	-6.76419	17.28932	-0.00966	-0.00251	-0.00097	0.00241	-0.00050	-0.00078	-0.00000	0.00000	0.00000	2.93197	0.49920	-20.87778	0.01436	-0.00333	0.00063	0.00400	-0.00115	0.00047	-0.19313	1.83343	2.59328	-0.10371	0.05340	-0.00486	-0.05017	-0.00689	0.00157	-19.56845	-4.57946	-45.01895	-17.00492	-21.81764	41.39070	8.07289	26.11324	20.43580	-5.85054	-7.71258	-153.98537	-0.00387	-0.00278	0.00210	0.00163
48			0.47000	7.86605	-6.93372	16.84318	-0.15423	0.00989	0.01899	0.05208	0.00175	0.01512	-0.00361	0.04568	0.04919	2.84092	0.31939	-20.50130	-0.00774	0.05754	-0.01763	-0.00066	0.01122	-0.01024	-0.42834	1.90101	2.80954	0.10150	0.09795	0.01789	0.03300	-0.00794	-0.00761	-19.90249	-9.88116	-45.45622	-9.32740	-9.36764	32.88766	5.60042	16.49678	25.66651	-5.59595	-7.84303	-153.86717	-0.00344	-0.00252	0.00190	0.00140
49			0.48000	8.03016	-7.08959	16.40634	-0.14845	0.00775	0.01669	0.06169	0.00119	0.01277	0.00148	0.04077	0.11282	2.83855	0.24275	-20.22414	0.03026	0.09720	-0.01205	-0.00142	0.00190	-0.00480	-0.58153	1.92296	3.08162	0.05951	0.14450	0.01397	0.01104	0.00184	-0.00714	-19.77805	-14.84607	-44.23013	-0.11682	-0.13233	22.99803	0.43813	8.05289	30.09985	-5.35767	-7.95493	-153.79797	-0.00301	-0.00221	0.00159	0.00116
50			0.49000	8.23747	-7.23082	15.99286	-0.14163	0.00530	0.01516	0.06823	0.00071	0.01085	0.00748	0.03942	0.17866	2.89669	0.27434	-20.04666	0.05695	0.14058	-0.00683	-0.00809	-0.02024	-0.00153	-0.66008	1.88063	3.39542	0.03233	0.19632	0.01085	0.00180	0.02361	-0.00622	-19.46529	-19.23996	-41.88507	8.43254	7.04361	13.36129	-5.55478	0.29616	33.25358	-5.13985	-8.04700	-153.77313	-0.00259	-0.00183	0.00114	0.00093
51			0.50000	8.48219	-7.35894	15.61012	-0.13306	0.00095	0.01363	0.07129	0.00011	0.00898	0.01146	0.03986	0.24494	3.00263	0.39454	-19.95914	0.07921	0.17551	-0.00212	-0.01797	-0.04535	-0.00016	-0.66636	1.77770	3.73735	0.00948	0.23469	0.00836	-0.00067	0.04843	-0.00513	-19.10242	-22.93478	-39.01372	14.17470	13.38413	5.06338	-10.33901	-7.14239	35.14946	-4.94408	-8.12204	-153.78098	-0.00218	-0.00142	0.00061	0.00071
52			0.51000	8.75774	-7.47599	15.26016	-0.12452	-0.00420	0.01157	0.07195	-0.00044	0.00694	0.01199	0.04203	0.30910	3.15720	0.56571	-19.94718	0.09787	0.19769	0.00220	-0.03134	-0.06045	-0.00010	-0.60065	1.63610	4.09648	-0.00685	0.25272	0.00637	0.00133	0.06324	-0.00404	-18.65662	-25.93121	-35.96111	16.04292	19.79883	-1.32035	-12.71306	-14.30281	35.84274	-4.76923	-8.18603	-153.80164	-0.00177	-0.00099	0.00005	0.00052
53			0.52000	9.05770	-7.58250	14.94340	-0.11361	-0.00980	0.00933	0.06907	-0.00090	0.00503	0.00983	0.04435	0.36449	3.36919	0.74749	-19.99432	0.11297	0.20687	0.00581	-0.04844	-0.06059	-0.00079	-0.46508	1.48347	4.46190	-0.01812	0.25316	0.00512	0.00557	0.06375	-0.00324	-17.99773	-28.27114	-32.75792	14.41647	26.58395	-5.55112	-12.68108	-20.82869	35.21205	-4.61151	-8.24736	-153.81049	-0.00136	-0.00057	-0.00047	0.00036
54			0.53000	9.37545	-7.67741	14.66118	-0.10226	-0.01390	0.00724	0.06386	-0.00109	0.00345	0.00702	0.04547	0.40586	3.64684	0.90990	-20.08216	0.12688	0.21061	0.00900	-0.06906	-0.05115	-0.00167	-0.26720	1.34188	4.82003	-0.02808	0.24941	0.00437	0.01124	0.05592	-0.00264	-17.03423	-29.88703	-29.34801	10.67571	33.29685	-7.49111	-11.03595	-26.01262	33.05075	-4.46529	-8.31521	-153.78470	-0.00092	-0.00018	-0.00089	0.00022
55			0.54000	9.70277	-7.75952	14.41481	-0.09223	-0.01429	0.00549	0.05758	-0.00091	0.00226	0.00516	0.04570	0.43244	3.98990	1.03867	-20.18845	0.13748	0.21610	0.01225	-0.08907	-0.03926	-0.00237	-0.02304	1.22357	5.15395	-0.03191	0.25275	0.00368	0.01456	0.04629	-0.00201	-15.78394	-30.58732	-25.76861	6.42648	38.95190	-7.09347	-8.72169	-28.95737	29.29555	-4.32472	-8.39685	-153.70911	-0.00047	0.00017	-0.00115	0.00010
56			0.55000	10.02933	-7.82885	14.20459	-0.08377	-0.01226	0.00354	0.05067	-0.00064	0.00123	0.00468	0.04489	0.44782	4.38559	1.13269	-20.28882	0.14688	0.22458	0.01629	-0.10547	-0.02868	-0.00263	0.24208	1.13201	5.44609	-0.03227	0.26410	0.00220	0.01491	0.03681	-0.00101	-14.35496	-30.17311	-22.10172	2.87114	42.44973	-4.65264	-6.38550	-28.87229	24.20779	-4.18527	-8.49557	-153.58017	-0.00003	0.00045	-0.00126	0.00001
57			0.56000	10.34348	-7.88710	14.02998	-0.07241	-0.00864	0.00235	0.04095	-0.00038	0.00066	0.00538	0.04336	0.45438	4.80941	1.19825	-20.36203	0.15045	0.23332	0.01999	-0.11124	-0.02066	-0.00204	0.49592	1.06624	5.68227	-0.02453	0.27896	0.00065	0.01007	0.02721	-0.00023	-12.85908	-28.59718	-18.33261	0.53192	43.05223	-1.00107	-4.28020	-25.39712	18.39251	-4.04530	-8.61032	-153.40634	0.00038	0.00068	-0.00124	-0.00007
58			0.57000	10.63448	-7.93651	13.89163	-0.05662	-0.00326	0.00231	0.02884	-0.00013	0.00050	0.00696	0.04055	0.45711	5.23069	1.24303	-20.39724	0.15114	0.24314	0.02292	-0.10699	-0.01507	-0.00085	0.70488	1.02388	5.85553	-0.01618	0.29639	-0.00096	0.00495	0.01740	0.00024	-11.32150	-26.03347	-14.31471	-0.72177	40.67799	2.59153	-2.42097	-18.84736	12.67616	-3.90571	-8.73623	-153.20570	0.00071	0.00084	-0.00114	-0.00013
59			0.58000	10.89427	-7.97829	13.79228	-0.03752	0.00377	0.00399	0.01654	0.00015	0.00058	0.00870	0.03752	0.45785	5.61980	1.27230	-20.39808	0.14727	0.25234	0.02423	-0.09280	-0.01043	0.00028	0.84132	1.00251	5.96824	-0.00414	0.31250	-0.00199	0.00068	0.00741	0.00031	-9.74985	-22.77364	-9.99796	-1.35803	35.82574	4.90554	-0.77446	-10.19806	7.91097	-3.76924	-8.86599	-153.00185	0.00097	0.00095	-0.00100	-0.00017
60			0.59000	11.11782	-8.01340	13.73410	-0.01688	0.01063	0.00683	0.00617	0.00047	0.00052	0.00990	0.03435	0.45630	5.95314	1.28851	-20.37967	0.14083	0.25740	0.02388	-0.07297	-0.00554	0.00073	0.88917	0.99927	6.03204	0.00800	0.32176	-0.00255	-0.00004	-0.00159	0.00022	-8.26800	-19.07322	-5.65054	-1.78332	29.23462	5.30574	0.59761	-0.77778	4.75649	-3.63952	-8.99187	-152.81749	0.00114	0.00101	-0.00086	-0.00020
61			0.60000	11.30232	-8.04435	13.71496	0.00291	0.01536	0.00941	-0.00084	0.00079	0.00015	0.00989	0.03081	0.45390	6.21441	1.29297	-20.36053	0.13680	0.25603	0.02274	-0.05263	-0.00039	0.00049	0.84565	1.00964	6.06494	0.01272	0.32025	-0.00340	0.00188	-0.00772	0.00016	-7.05603	-15.11887	-1.77057	-2.14676	21.62101	3.91066	1.55838	8.14225	3.47853	-3.51960	-9.10767	-152.66875	0.00124	0.00105	-0.00074	-0.00020
62			0.61000	11.44668	-8.07499	13.72745	0.02201	0.01952	0.01167	-0.00466	0.00122	-0.00032	0.00913	0.02905	0.45012	6.39454	1.28754	-20.35513	0.12605	0.25043	0.02114	-0.03044	0.00405	-0.00013	0.71919	1.02766	6.08642	0.02479	0.31320	-0.00410	0.00689	-0.00979	0.00017	-6.16145	-11.08314	1.20098	-2.37189	13.59436	1.39908	1.95508	15.62476	3.82028	-3.41024	-9.20990	-152.56142	0.00129	0.00107	-0.00066	-0.00020
63			0.62000	11.55118	-8.10815	13.76085	0.04187	0.02513	0.01426	-0.00583	0.00183	-0.00076	0.00841	0.03090	0.44232	6.49091	1.27531	-20.36945	0.09764	0.24286	0.01876	-0.00962	0.00688	-0.00071	0.52615	1.04601	6.11131	0.06096	0.30624	-0.00375	0.02291	-0.00809	0.00020	-5.44667	-7.14566	3.12051	-2.30533	5.65287	-1.38361	1.73839	21.12605	5.05536	-3.30959	-9.29845	-152.49258	0.00133	0.00107	-0.00058	-0.00021
64			0.63000	11.61729	-8.14424	13.80504	0.06232	0.03193	0.01604	-0.00456	0.00253	-0.00105	0.00783	0.03301	0.43145	6.50639	1.26017	-20.40182	0.06460	0.23478	0.01674	0.00234	0.00794	-0.00106	0.28744	1.05846	6.14582	0.09769	0.29954	-0.00365	0.04258	-0.00413	0.00024	-4.74089	-3.48715	4.18142	-1.90359	-1.82144	-3.78564	1.08492	24.45761	6.27834	-3.21464	-9.37593	-152.45370	0.00137	0.00106	-0.00050	-0.00021
65			0.64000	11.64810	-8.18189	13.85337	0.08029	0.03853	0.01672	-0.00118	0.00313	-0.00117	0.00688	0.03353	0.41819	6.44773	1.24501	-20.44608	0.03779	0.22490	0.01505	0.00594	0.00802	-0.00118	0.02529	1.06220	6.18737	0.11981	0.28868	-0.00394	0.05494	-0.00034	0.00028	-3.96894	-0.26441	4.76034	-1.35077	-8.56690	-5.49036	0.39359	25.71158	6.77703	-3.12337	-9.44576	-152.43439	0.00144	0.00104	-0.00038	-0.00022
66			0.65000	11.64817	-8.21916	13.90349	0.09146	0.04551	0.01631	0.00317	0.00363	-0.00119	0.00595	0.03160	0.40195	6.32426	1.22959	-20.49551	0.02337	0.21685	0.01412	0.00610	0.00843	-0.00113	-0.23951	1.05985	6.22827	0.11934	0.27767	-0.00494	0.05354	0.00101	0.00031	-3.15142	2.42912	5.13322	-0.93850	-14.44122	-6.33379	0.09376	25.20439	6.19862	-3.03478	-9.51056	-152.42416	0.00153	0.00100	-0.00020	-0.00023
67			0.66000	11.62279	-8.25456	13.95446	0.09900	0.05216	0.01555	0.00736	0.00395	-0.00114	0.00533	0.02964	0.38234	6.14661	1.21081	-20.54209	0.00959	0.20885	0.01331	0.00332	0.00973	-0.00087	-0.49019	1.05776	6.25883	0.11704	0.26627	-0.00584	0.04849	-0.00064	0.00021	-2.35110	4.56262	5.32353	-0.83787	-19.39658	-6.10844	0.35638	23.39799	4.48187	-2.94883	-9.57090	-152.41647	0.00163	0.00095	0.00003	-0.00024
68			0.67000	11.57746	-8.28719	14.00448	0.10698	0.05757	0.01561	0.01111	0.00403	-0.00109	0.00549	0.02993	0.36274	5.92604	1.18454	-20.57577	-0.01318	0.20139	0.01181	-0.00542	0.01193	-0.00040	-0.71500	1.06229	6.26952	0.13099	0.25818	-0.00571	0.04768	-0.00452	-0.00002	-1.65062	6.14373	5.20625	-1.06542	-23.40012	-4.74162	1.08818	20.76879	1.86148	-2.86622	-9.62529	-152.41145	0.00173	0.00089	0.00026	-0.00024
69			0.68000	11.51758	-8.31715	14.05009	0.11375	0.06141	0.01631	0.01397	0.00396	-0.00097	0.00668	0.03216	0.34428	5.67408	1.14733	-20.58724	-0.04145	0.19634	0.01003	-0.01894	0.01488	0.00011	-0.90720	1.07789	6.25436	0.15746	0.25631	-0.00512	0.04820	-0.00976	-0.00025	-1.16763	7.19883	4.63914	-1.58082	-26.38315	-2.50576	2.11272	17.73775	-1.10552	-2.78750	-9.67137	-152.41258	0.00181	0.00083	0.00045	-0.00025
70			0.69000	11.44856	-8.34594	14.08665	0.11896	0.06551	0.01795	0.01559	0.00395	-0.00073	0.00834	0.03491	0.32785	5.40243	1.09699	-20.57178	-0.06936	0.19466	0.00763	-0.03341	0.01838	0.00044	-1.06473	1.10682	6.21387	0.18578	0.25939	-0.00404	0.04611	-0.01564	-0.00036	-1.00026	7.73505	3.58443	-2.31956	-28.22657	0.04363	3.24353	14.66777	-3.72224	-2.71271	-9.70732	-152.42256	0.00184	0.00077	0.00055	-0.00024
71			0.70000	11.37611	-8.37555	14.10998	0.12326	0.06951	0.01935	0.01575	0.00403	-0.00031	0.00930	0.03619	0.31356	5.12315	1.03340	-20.53101	-0.08951	0.19224	0.00519	-0.04343	0.02158	0.00051	-1.18969	1.14885	6.15496	0.20217	0.25840	-0.00315	0.03973	-0.02059	-0.00035	-1.15935	7.71075	2.16960	-3.15658	-28.81130	2.32512	4.25033	11.86526	-5.44499	-2.64150	-9.73214	-152.44104	0.00181	0.00073	0.00051	-0.00023
72			0.71000	11.30666	-8.40743	14.11808	0.12492	0.07150	0.01956	0.01410	0.00406	0.00020	0.00891	0.03629	0.30234	4.84830	0.95887	-20.47152	-0.09970	0.18598	0.00335	-0.04664	0.02333	0.00041	-1.28741	1.20074	6.08793	0.20547	0.24841	-0.00277	0.03200	-0.02276	-0.00032	-1.56708	7.06856	0.60274	-3.89690	-28.09926	3.95548	4.88879	9.57688	-6.06067	-2.57355	-9.74608	-152.46393	0.00170	0.00070	0.00035	-0.00021
73			0.72000	11.24692	-8.44176	14.11104	0.12344	0.07201	0.01943	0.01080	0.00402	0.00070	0.00740	0.03742	0.29365	4.58918	0.87820	-20.40197	-0.10808	0.17643	0.00152	-0.04677	0.02292	0.00020	-1.36540	1.25683	6.02292	0.21155	0.23220	-0.00199	0.02717	-0.02150	-0.00021	-2.12526	5.84947	-0.97831	-4.30426	-26.21617	4.83449	4.95452	7.96405	-5.67852	-2.50837	-9.75094	-152.48375	0.00151	0.00066	0.00009	-0.00017
74			0.73000	11.20218	-8.47829	14.08954	0.12259	0.07095	0.01919	0.00677	0.00388	0.00117	0.00530	0.04018	0.28869	4.35467	0.79811	-20.33002	-0.11968	0.16475	-0.00022	-0.04607	0.02017	-0.00003	-1.43194	1.30974	5.96729	0.22742	0.21452	-0.00095	0.02611	-0.01728	-0.00008	-2.76682	4.23681	-2.54953	-4.15508	-23.46213	5.04458	4.32349	7.06560	-4.53800	-2.44587	-9.74980	-152.49275	0.00123	0.00062	-0.00023	-0.00013
75			0.74000	11.17524	-8.51687	14.05384	0.12217	0.06918	0.01867	0.00245	0.00372	0.00160	0.00326	0.04368	0.28925	4.15003	0.72668	-20.26149	-0.13038	0.15554	-0.00127	-0.04321	0.01579	-0.00015	-1.49477	1.35157	5.92597	0.24550	0.20228	-0.00036	0.02774	-0.01128	-0.00002	-3.45264	2.47022	-4.12029	-3.31430	-20.22309	4.68602	3.00388	6.78879	-2.80450	-2.38627	-9.74680	-152.48596	0.00088	0.00054	-0.00053	-0.00009
76			0.75000	11.16651	-8.55776	14.00401	0.11920	0.06708	0.01774	-0.00169	0.00355	0.00193	0.00123	0.04615	0.29421	3.97661	0.67201	-20.20086	-0.13169	0.14982	-0.00152	-0.03665	0.01022	-0.00015	-1.55993	1.37533	5.90309	0.25105	0.19465	-0.00048	0.03002	-0.00405	-0.00001	-4.12027	0.74332	-5.60195	-1.81401	-16.87406	3.76433	1.14107	6.94345	-0.55819	-2.32970	-9.74608	-152.46304	0.00047	0.00042	-0.00074	-0.00004
77			0.76000	11.17479	-8.60062	13.94175	0.11424	0.06414	0.01607	-0.00506	0.00330	0.00206	-0.00105	0.04746	0.30114	3.83238	0.64066	-20.15307	-0.12500	0.14470	-0.00091	-0.02891	0.00393	-0.00006	-1.63125	1.37609	5.90256	0.24544	0.18686	-0.00130	0.03211	0.00357	0.00003	-4.64642	-0.80099	-6.82684	0.11369	-13.74144	2.23135	-0.97488	7.31992	2.09975	-2.27564	-9.75093	-152.42773	0.00005	0.00026	-0.00084	-0.00000
78			0.77000	11.19728	-8.64406	13.87020	0.10783	0.05953	0.01374	-0.00726	0.00286	0.00194	-0.00324	0.04841	0.30918	3.71250	0.63560	-20.12351	-0.11435	0.13972	0.00052	-0.02220	-0.00212	0.00002	-1.71043	1.35277	5.92743	0.23558	0.17923	-0.00269	0.03370	0.01027	0.00018	-4.90336	-2.02052	-7.71717	2.11130	-11.09913	0.15315	-2.97733	7.72250	4.99038	-2.22260	-9.76350	-152.38588	-0.00034	0.00008	-0.00081	0.00003
79			0.78000	11.22948	-8.68597	13.79229	0.10322	0.05616	0.01302	-0.00833	0.00232	0.00194	-0.00473	0.05080	0.31780	3.61033	0.65559	-20.11625	-0.11105	0.13798	0.00077	-0.01878	-0.00706	-0.00001	-1.79697	1.30809	5.97918	0.23815	0.17755	-0.00266	0.03643	0.01561	0.00031	-4.79621	-2.78563	-8.30108	3.78852	-9.13912	-2.23246	-4.54256	7.98832	7.84601	-2.16889	-9.78507	-152.34305	-0.00066	-0.00011	-0.00071	0.00005
80			0.79000	11.26558	-8.72373	13.71032	0.10016	0.05271	0.01291	-0.00828	0.00159	0.00197	-0.00535	0.05320	0.32549	3.51862	0.69485	-20.13269	-0.11036	0.13864	0.00071	-0.01722	-0.01017	-0.00004	-1.88867	1.24793	6.05660	0.24290	0.18012	-0.00205	0.03849	0.01917	0.00032	-4.24128	-3.01431	-8.63623	4.75727	-7.95439	-4.49057	-5.44670	8.03751	10.24357	-2.11386	-9.81592	-152.30345	-0.00091	-0.00027	-0.00057	0.00008
81			0.80000	11.29899	-8.75396	13.62586	0.09588	0.04956	0.01225	-0.00700	0.00068	0.00186	-0.00562	0.05453	0.33169	3.43091	0.74302	-20.16939	-0.10604	0.14077	0.00130	-0.01615	-0.01076	-0.00010	-1.98235	1.18030	6.15350	0.23975	0.18299	-0.00188	0.03788	0.02029	0.00034	-3.19127	-2.69566	-8.71296	4.74901	-7.49585	-6.15134	-5.60838	7.84091	11.67055	-2.05779	-9.85535	-152.26872	-0.00107	-0.00041	-0.00043	0.00009
82			0.81000	11.32350	-8.77312	13.54129	0.09128	0.04562	0.01047	-0.00485	-0.00031	0.00149	-0.00570	0.05485	0.33736	3.34296	0.78774	-20.21951	-0.09801	0.14241	0.00292	-0.01511	-0.00874	-0.00028	-2.07388	1.11378	6.25884	0.22933	0.18338	-0.00263	0.03458	0.01882	0.00048	-1.70497	-1.92399	-8.32652	3.81980	-7.56865	-7.03177	-5.13159	7.40123	11.76244	-2.00122	-9.90193	-152.23761	-0.00117	-0.00051	-0.00030	0.00010
83			0.82000	11.33495	-8.77839	13.46247	0.08760	0.04126	0.00800	-0.00233	-0.00115	0.00095	-0.00578	0.05415	0.34418	3.25276	0.81967	-20.27632	-0.08640	0.14344	0.00513	-0.01371	-0.00506	-0.00053	-2.15916	1.05516	6.35913	0.21192	0.18077	-0.00399	0.02927	0.01566	0.00064	0.04742	-0.90103	-7.11318	2.34775	-7.94669	-7.25283	-4.30529	6.80662	10.40911	-1.94507	-9.95345	-152.20717	-0.00123	-0.00059	-0.00020	0.00011
84			0.83000	11.33234	-8.76847	13.39957	0.08456	0.03549	0.00470	0.00026	-0.00165	0.00037	-0.00595	0.05361	0.35172	3.15956	0.83479	-20.33464	-0.07507	0.14238	0.00802	-0.01240	-0.00094	-0.00079	-2.23551	1.00761	6.44043	0.19611	0.17454	-0.00605	0.02410	0.01210	0.00071	1.85351	0.18994	-4.85310	0.79825	-8.53790	-6.95217	-3.49756	6.22074	7.69047	-1.89089	-10.00700	-152.17499	-0.00125	-0.00063	-0.00013	0.00010
85			0.84000	11.31636	-8.74378	13.36334	0.08525	0.02911	0.00211	0.00286	-0.00173	0.00005	-0.00537	0.05352	0.35930	3.06186	0.83354	-20.38915	-0.06921	0.14204	0.01041	-0.01224	0.00268	-0.00092	-2.30226	0.97057	6.48973	0.18996	0.17333	-0.00812	0.02077	0.00969	0.00045	3.51189	1.28452	-1.73673	-0.50124	-9.44871	-6.33626	-2.97828	5.84549	4.04671	-1.84140	-10.05940	-152.14131	-0.00125	-0.00066	-0.00008	0.00009
86			0.85000	11.28796	-8.70667	13.36033	0.08947	0.02635	0.00223	0.00568	-0.00177	-0.00008	-0.00349	0.05372	0.36704	2.95545	0.81869	-20.43739	-0.07000	0.14904	0.01072	-0.01386	0.00579	-0.00086	-2.36183	0.94108	6.50079	0.19471	0.18789	-0.00916	0.01998	0.00907	-0.00007	4.90347	2.38330	1.70213	-1.44149	-10.84408	-5.92286	-2.79569	5.86284	0.44621	-1.80003	-10.10730	-152.10941	-0.00125	-0.00069	-0.00003	0.00007
87			0.86000	11.24769	-8.65998	13.39062	0.09571	0.02530	0.00394	0.00877	-0.00183	-0.00036	-0.00212	0.05296	0.37387	2.83369	0.79392	-20.48338	-0.07058	0.15544	0.00935	-0.01619	0.00836	-0.00078	-2.41966	0.91563	6.47915	0.19829	0.20278	-0.00924	0.02087	0.00924	-0.00048	6.09849	3.44169	4.88534	-2.11173	-12.70598	-6.25335	-2.82453	6.30098	-2.05773	-1.76959	-10.14665	-152.08521	-0.00128	-0.00072	0.00001	0.00005
88			0.87000	11.19630	-8.60462	13.44918	0.10456	0.02516	0.00586	0.01215	-0.00203	-0.00081	-0.00151	0.05109	0.37859	2.69118	0.76186	-20.53562	-0.07136	0.15872	0.00745	-0.01907	0.01043	-0.00076	-2.48146	0.89140	6.43954	0.19854	0.21343	-0.00907	0.02304	0.00985	-0.00061	7.32454	4.33795	7.46122	-2.67684	-14.78400	-7.52930	-2.93090	7.02120	-2.89836	-1.75057	-10.17202	-152.07480	-0.00131	-0.00075	0.00004	0.00003
89			0.88000	11.13520	-8.53847	13.52910	0.11202	0.02414	0.00691	0.01525	-0.00233	-0.00119	-0.00146	0.04938	0.38107	2.52592	0.72419	-20.60321	-0.07250	0.15868	0.00608	-0.02222	0.01179	-0.00082	-2.55141	0.86615	6.39927	0.19818	0.21973	-0.00914	0.02631	0.01098	-0.00051	8.78338	4.96169	9.34235	-3.15033	-16.82046	-9.62964	-3.10802	7.89294	-2.10842	-1.74081	-10.17797	-152.08215	-0.00134	-0.00077	0.00005	0.00002
90			0.89000	11.06622	-8.45797	13.62369	0.11917	0.02222	0.00709	0.01805	-0.00267	-0.00141	-0.00207	0.04810	0.38319	2.33800	0.68352	-20.69297	-0.07440	0.15545	0.00523	-0.02557	0.01193	-0.00091	-2.63257	0.83706	6.37268	0.19579	0.22088	-0.00917	0.02992	0.01302	-0.00025	10.54860	5.29218	10.66826	-3.34495	-18.64176	-12.16492	-3.50407	8.83680	-0.27862	-1.73610	-10.16207	-152.10672	-0.00136	-0.00078	0.00005	0.00002
91			0.90000	10.99094	-8.35946	13.72888	0.12396	0.02016	0.00623	0.02034	-0.00303	-0.00140	-0.00296	0.04769	0.38460	2.12965	0.64443	-20.80622	-0.07678	0.15108	0.00519	-0.02874	0.01063	-0.00110	-2.72601	0.80012	6.36520	0.19061	0.21862	-0.00932	0.03274	0.01638	0.00002	12.62612	5.38268	11.87764	-3.08769	-20.04097	-14.62458	-4.29794	9.71182	1.58517	-1.73137	-10.12684	-152.14320	-0.00136	-0.00077	0.00004	0.00003
92			0.91000	10.91055	-8.23947	13.84670	0.12491	0.01637	0.00389	0.02201	-0.00300	-0.00102	-0.00465	0.04896	0.38188	1.90626	0.61194	-20.93978	-0.08219	0.13985	0.00616	-0.03241	0.00773	-0.00153	-2.82938	0.75118	6.37115	0.19096	0.20409	-0.00955	0.03532	0.02006	0.00016	14.94772	5.32135	13.65217	-2.38507	-20.81018	-16.81897	-5.57181	10.34746	2.60412	-1.72181	-10.07815	-152.18330	-0.00131	-0.00074	0.00004	0.00005
93			0.92000	10.82586	-8.09608	13.98666	0.11682	0.00512	-0.00212	0.02224	-0.00109	0.00068	-0.00750	0.05159	0.37091	1.67473	0.59052	-21.09186	-0.08477	0.11410	0.01016	-0.03420	0.00388	-0.00285	-2.93811	0.68670	6.37875	0.19402	0.16501	-0.01137	0.03696	0.02079	0.00009	17.26322	5.26375	16.56025	-1.39516	-20.94167	-18.84885	-7.19251	10.69875	2.29046	-1.70431	-10.02318	-152.21898	-0.00123	-0.00070	0.00005	0.00006
94			0.93000	10.73665	-7.93150	14.16210	0.10256	-0.01358	-0.01071	0.02136	0.00312	0.00420	-0.00935	0.05694	0.35824	1.44058	0.58247	-21.26182	-0.08944	0.08385	0.01703	-0.03609	0.00101	-0.00517	-3.04770	0.60654	6.37310	0.20719	0.11817	-0.01478	0.03900	0.01776	-0.00046	19.13333	5.41721	20.61350	-0.37440	-20.62891	-20.28228	-8.75831	10.81496	0.15246	-1.67786	-9.96912	-152.24504	-0.00112	-0.00064	0.00008	0.00007
95			0.94000	10.64170	-7.75346	14.38256	0.09696	-0.02867	-0.01488	0.02220	0.00656	0.00698	-0.00552	0.06425	0.35504	1.20877	0.58565	-21.43973	-0.10778	0.07884	0.02135	-0.04254	-0.00021	-0.00634	-3.15333	0.51664	6.33366	0.23577	0.11410	-0.01656	0.04179	0.01839	-0.00180	20.07383	5.93710	25.07068	0.38533	-20.08668	-19.92916	-9.73001	10.70374	-4.24611	-1.64321	-9.92155	-152.26068	-0.00097	-0.00058	0.00014	0.00007
96			0.95000	10.53941	-7.57447	14.64641	0.10693	-0.03357	-0.01202	0.02664	0.00700	0.00636	0.00337	0.06834	0.35742	0.98484	0.59294	-21.60194	-0.13254	0.10101	0.02000	-0.04986	-0.00039	-0.00493	-3.24961	0.42899	6.23846	0.26022	0.15537	-0.01525	0.04099	0.02359	-0.00330	19.79518	6.80660	28.75846	0.65308	-19.41597	-16.92456	-9.69158	10.31830	-10.50021	-1.60216	-9.88243	-152.26936	-0.00081	-0.00052	0.00020	0.00006
97			0.96000	10.42955	-7.40787	14.93975	0.12178	-0.03456	-0.00834	0.03214	0.00601	0.00464	0.01021	0.06662	0.35477	0.77479	0.59522	-21.72192	-0.14514	0.11773	0.01724	-0.05046	0.00105	-0.00274	-3.33185	0.35697	6.07638	0.26208	0.18484	-0.01387	0.03421	0.02297	-0.00457	18.40824	7.81030	30.77285	0.35728	-18.53703	-11.67513	-8.65158	9.58743	-17.22137	-1.55684	-9.85073	-152.27673	-0.00065	-0.00046	0.00025	0.00005
98			0.97000	10.31393	-7.26283	15.24309	0.13818	-0.03352	-0.00461	0.03738	0.00454	0.00255	0.01280	0.06240	0.34679	0.58456	0.58543	-21.78426	-0.15267	0.11930	0.01359	-0.04737	0.00358	-0.00084	-3.39671	0.30871	5.85310	0.26028	0.18883	-0.01195	0.02572	0.01685	-0.00503	16.39347	8.68137	30.98356	-0.36671	-17.27531	-5.72986	-7.08869	8.45087	-22.74933	-1.50995	-9.82427	-152.28764	-0.00050	-0.00040	0.00030	0.00004
99			0.98000	10.19552	-7.14179	15.54016	0.15478	-0.03301	-0.00136	0.04174	0.00333	0.00072	0.01137	0.05923	0.33828	0.41853	0.56169	-21.79279	-0.16275	0.10599	0.00987	-0.04366	0.00535	0.00014	-3.44235	0.28335	5.58909	0.27056	0.17040	-0.00944	0.01792	0.01024	-0.00443	14.30916	9.25902	29.93611	-1.22814	-15.58221	-0.96308	-5.66990	6.97633	-25.84356	-1.46416	-9.80141	-152.30408	-0.00037	-0.00034	0.00033	0.00003
100			0.99000	10.07706	-7.04206	15.82244	0.17244	-0.03408	0.00101	0.04549	0.00252	-0.00050	0.00812	0.05794	0.33305	0.27733	0.52757	-21.76814	-0.17725	0.08601	0.00693	-0.04061	0.00537	0.00034	-3.46986	0.27214	5.31237	0.29258	0.14407	-0.00712	0.01135	0.00660	-0.00334	12.50272	9.53174	28.33959	-1.90705	-13.68926	1.39228	-4.86996	5.45096	-26.08319	-1.42126	-9.78157	-152.32507	-0.00026	-0.00030	0.00035	0.00002
101			1.00000	9.96044	-6.95915	16.08779	0.19087	-0.03750	0.00167	0.04873	0.00205	-0.00077	0.00541	0.05717	0.33255	0.15654	0.48991	-21.73688	-0.19070	0.06803	0.00585	-0.03817	0.00426	0.00024	-3.48422	0.26345	5.04952	0.31272	0.12326	-0.00643	0.00700	0.00590	-0.00275	11.07144	9.55810	26.68678	-2.20140	-11.98883	1.17401	-4.80934	4.25716	-23.86318	-1.38194	-9.76502	-152.34802	-0.00017	-0.00026	0.00036	0.00001
102			1.01000	9.84697	-6.88876	16.33747	0.21131	-0.04145	0.00139	0.05176	0.00170	-0.00060	0.00431	0.05557	0.33649	0.04836	0.45558	-21.72135	-0.20049	0.05706	0.00595	-0.03723	0.00302	0.00001	-3.49326	0.24720	4.81941	0.32283	0.11472	-0.00713	0.00660	0.00714	-0.00257	9.96270	9.37480	25.20004	-2.11287	-10.81182	-1.03190	-5.31972	3.68895	-19.98575	-1.34543	-9.75169	-152.37039	-0.00009	-0.00022	0.00037	0.00001
103			1.02000	9.73810	-6.82763	16.57380	0.23446	-0.03892	0.00306	0.05449	0.00123	-0.00126	0.00548	0.05323	0.33959	-0.05622	0.42909	-21.73583	-0.21380	0.05873	0.00437	-0.03978	0.00227	-0.00025	-3.50591	0.21746	4.63253	0.33260	0.12601	-0.00677	0.01104	0.01034	-0.00189	9.06846	8.98854	23.90075	-1.83628	-10.31143	-4.45698	-6.06311	3.84590	-15.19352	-1.30977	-9.74001	-152.39082	-0.00000	-0.00018	0.00038	0.00000
104			1.03000	9.63552	-6.77352	16.79848	0.25601	-0.03297	0.00555	0.05562	0.00083	-0.00216	0.00653	0.05072	0.33901	-0.16533	0.41122	-21.78776	-0.22843	0.06142	0.00195	-0.04536	0.00158	-0.00025	-3.53009	0.17298	4.49383	0.34449	0.13719	-0.00536	0.01968	0.01371	-0.00103	8.33102	8.39508	22.72488	-1.68457	-10.43201	-8.56018	-6.64980	4.58068	-9.92863	-1.27255	-9.72794	-152.40901	0.00009	-0.00014	0.00038	-0.00001
105			1.04000	9.54094	-6.72420	17.01258	0.27358	-0.02858	0.00786	0.05472	0.00066	-0.00292	0.00620	0.04884	0.33669	-0.28478	0.39907	-21.88184	-0.24158	0.05777	-0.00047	-0.05300	0.00113	0.00010	-3.57070	0.11672	4.40653	0.35839	0.13768	-0.00332	0.03120	0.01512	-0.00032	7.78080	7.61517	21.60812	-1.94668	-11.00100	-13.14691	-6.74305	5.60600	-4.32680	-1.23224	-9.71435	-152.42477	0.00020	-0.00008	0.00038	-0.00002
106			1.05000	9.45532	-6.67697	17.21650	0.28762	-0.02510	0.00970	0.05241	0.00064	-0.00343	0.00472	0.04753	0.33319	-0.41835	0.38760	-22.02294	-0.25336	0.04926	-0.00253	-0.06232	0.00107	0.00074	-3.62961	0.05434	4.37458	0.37334	0.13028	-0.00115	0.04425	0.01420	0.00001	7.48075	6.72942	20.48878	-2.75590	-11.86922	-18.25215	-6.17176	6.65440	1.67593	-1.18868	-9.69893	-152.43771	0.00032	-0.00002	0.00037	-0.00003
107			1.06000	9.37833	-6.62886	17.40990	0.29853	-0.02369	0.01020	0.04954	0.00078	-0.00342	0.00292	0.04679	0.32952	-0.56888	0.37160	-22.21718	-0.26333	0.03822	-0.00328	-0.07287	0.00119	0.00128	-3.70653	-0.00824	4.40368	0.38703	0.11964	0.00012	0.05760	0.01171	-0.00001	7.46357	5.84818	19.31054	-4.04707	-12.94433	-23.84240	-4.96419	7.56409	8.08217	-1.14270	-9.68179	-152.44716	0.00043	0.00004	0.00036	-0.00004
108			1.07000	9.30849	-6.57719	17.59185	0.30864	-0.02361	0.00996	0.04714	0.00105	-0.00315	0.00143	0.04623	0.32761	-0.73832	0.34729	-22.46879	-0.27160	0.02787	-0.00327	-0.08397	0.00123	0.00159	-3.80013	-0.06612	4.49820	0.39470	0.10981	0.00106	0.06926	0.00882	-0.00024	7.70622	5.07249	18.04827	-5.54477	-14.13034	-29.42853	-3.37199	8.25163	14.45127	-1.09581	-9.66329	-152.45203	0.00052	0.00009	0.00035	-0.00004
109			1.08000	9.24358	-6.52008	17.76134	0.31759	-0.02628	0.00901	0.04526	0.00154	-0.00267	0.00030	0.04613	0.32741	-0.92649	0.31365	-22.77370	-0.27836	0.01699	-0.00247	-0.09367	0.00095	0.00139	-3.90734	-0.11717	4.65471	0.39425	0.09708	0.00227	0.07626	0.00602	-0.00072	8.14305	4.41654	16.73980	-6.81682	-15.17730	-33.79170	-1.83254	8.57964	19.62102	-1.04958	-9.64468	-152.45148	0.00058	0.00013	0.00033	-0.00005
110			1.09000	9.18225	-6.45628	17.91820	0.32304	-0.02979	0.00770	0.04310	0.00222	-0.00213	0.00033	0.04648	0.32679	-1.12739	0.27263	-23.11163	-0.28392	0.00997	-0.00124	-0.09869	0.00062	0.00072	-4.02106	-0.16165	4.85392	0.38540	0.08640	0.00396	0.07495	0.00419	-0.00141	8.67866	3.79133	15.45052	-7.39350	-15.67287	-35.08469	-0.82719	8.32077	21.83244	-1.00532	-9.62730	-152.44533	0.00059	0.00014	0.00033	-0.00004
111			1.10000	9.12461	-6.38520	18.06292	0.32730	-0.03086	0.00782	0.04038	0.00279	-0.00202	0.00164	0.04733	0.32419	-1.32796	0.22862	-23.44201	-0.29299	0.00870	-0.00140	-0.09807	0.00055	0.00075	-4.12905	-0.20116	5.05711	0.38011	0.08299	0.00701	0.06590	0.00354	-0.00228	9.20083	3.10661	14.19375	-7.01714	-15.33654	-32.01977	-0.63990	7.34247	19.90187	-0.96363	-9.61234	-152.43434	0.00055	0.00012	0.00035	-0.00004
112			1.11000	9.07174	-6.30717	18.19577	0.33058	-0.03262	0.00798	0.03684	0.00342	-0.00191	0.00280	0.04754	0.32145	-1.51338	0.18632	-23.71935	-0.29850	0.00668	-0.00165	-0.08993	0.00040	0.00068	-4.21842	-0.23716	5.22135	0.37597	0.07973	0.00931	0.05071	0.00341	-0.00218	9.61457	2.33910	12.95398	-5.89112	-14.28526	-25.28520	-1.11792	5.83479	14.53275	-0.92468	-9.60107	-152.41997	0.00046	0.00007	0.00036	-0.00003
113			1.12000	9.02482	-6.22327	18.31697	0.32966	-0.03571	0.00758	0.03217	0.00416	-0.00168	0.00320	0.04704	0.31781	-1.67478	0.14820	-23.91696	-0.29703	0.00194	-0.00139	-0.07619	0.00011	0.00037	-4.28250	-0.26976	5.32171	0.36857	0.07143	0.01037	0.03260	0.00324	-0.00119	9.84278	1.51171	11.77143	-4.42284	-12.81831	-16.72552	-1.92028	4.11885	7.41487	-0.88870	-9.59449	-152.40353	0.00034	0.00002	0.00038	-0.00002
114			1.13000	8.98505	-6.13542	18.42755	0.32715	-0.04082	0.00595	0.02692	0.00503	-0.00122	0.00284	0.04704	0.31436	-1.80815	0.11537	-24.02594	-0.29439	-0.00677	0.00017	-0.06082	-0.00033	-0.00002	-4.31917	-0.29876	5.34858	0.36367	0.05579	0.00989	0.01427	0.00275	0.00018	9.79180	0.68147	10.70045	-2.81585	-11.12898	-7.57730	-2.88859	2.35288	-0.43568	-0.85554	-9.59248	-152.38568	0.00020	-0.00006	0.00038	-0.00001
115			1.14000	8.95318	-6.04688	18.52874	0.32201	-0.04893	0.00349	0.02148	0.00603	-0.00066	0.00243	0.04795	0.31359	-1.91181	0.08902	-24.04391	-0.28972	-0.01568	0.00272	-0.04656	-0.00066	0.00009	-4.32759	-0.32448	5.29699	0.36704	0.04366	0.00719	-0.00197	0.00229	0.00101	9.35414	-0.03513	9.66857	-1.30072	-9.56662	0.79218	-3.78199	0.78201	-7.70868	-0.82492	-9.59415	-152.36670	0.00003	-0.00014	0.00036	-0.00000
116			1.15000	8.92891	-5.96236	18.61993	0.31454	-0.05712	0.00170	0.01635	0.00656	-0.00028	0.00358	0.05055	0.31457	-1.99225	0.06828	-23.98851	-0.28868	-0.01683	0.00466	-0.03954	-0.00068	0.00054	-4.31397	-0.34655	5.18301	0.39264	0.05298	0.00278	-0.01104	0.00259	0.00057	8.45164	-0.52099	8.45739	-0.48574	-8.83298	5.65452	-3.95190	-0.00898	-11.48087	-0.79665	-9.59908	-152.34668	-0.00014	-0.00021	0.00031	0.00001
117			1.16000	8.91121	-5.88727	18.69778	0.30816	-0.06092	0.00150	0.01164	0.00603	-0.00020	0.00584	0.05356	0.31647	-2.06859	0.04757	-23.91071	-0.29207	-0.00941	0.00491	-0.04355	-0.00044	0.00048	-4.29679	-0.36264	5.05933	0.42882	0.07940	-0.00140	-0.00624	0.00259	-0.00023	7.09054	-0.77591	6.84214	-0.95761	-9.42427	4.66296	-2.79976	0.44237	-9.10582	-0.77040	-9.60703	-152.32574	-0.00032	-0.00028	0.00025	0.00001
118			1.17000	8.89974	-5.82602	18.75719	0.30253	-0.06092	0.00265	0.00693	0.00478	-0.00025	0.00707	0.05576	0.31777	-2.16306	0.01935	-23.87446	-0.29503	-0.00222	0.00362	-0.05618	-0.00013	-0.00003	-4.29848	-0.36989	4.99444	0.45216	0.09948	-0.00300	0.01362	0.00063	-0.00007	5.38628	-0.90328	4.70491	-2.60313	-11.03330	-1.55582	-0.47492	1.88418	-0.99120	-0.74523	-9.61718	-152.30376	-0.00049	-0.00034	0.00017	0.00002
119			1.18000	8.89464	-5.78139	18.79265	0.29647	-0.06137	0.00330	0.00197	0.00353	-0.00016	0.00616	0.05741	0.31882	-2.28681	-0.02102	-23.91888	-0.29503	-0.00290	0.00278	-0.07006	-0.00021	-0.00042	-4.33148	-0.36799	5.03319	0.45434	0.09886	-0.00243	0.03803	-0.00207	0.00039	3.58548	-1.04414	2.16030	-4.65851	-12.71068	-9.78086	2.18115	3.48917	9.60143	-0.72008	-9.62849	-152.27998	-0.00063	-0.00039	0.00008	0.00002
120			1.19000	8.89664	-5.75230	18.80160	0.28845	-0.06440	0.00296	-0.00322	0.00260	0.00000	0.00373	0.05927	0.32032	-2.43503	-0.07261	-24.04506	-0.29225	-0.01053	0.00299	-0.07833	-0.00089	-0.00082	-4.39321	-0.35996	5.17978	0.44377	0.08350	-0.00074	0.05553	-0.00339	0.00024	1.94484	-1.32132	-0.49154	-6.34806	-13.57191	-16.84963	4.33191	4.52037	19.25836	-0.69406	-9.63916	-152.25412	-0.00076	-0.00043	-0.00000	0.00003
121			1.20000	8.90665	-5.73578	18.78468	0.27838	-0.06754	0.00231	-0.00826	0.00190	0.00010	0.00122	0.06147	0.32198	-2.59347	-0.13100	-24.23029	-0.28849	-0.01807	0.00351	-0.07857	-0.00157	-0.00123	-4.47250	-0.35043	5.41157	0.42901	0.06722	0.00156	0.06212	-0.00333	-0.00070	0.58888	-1.75696	-2.96250	-7.23611	-13.27154	-21.06143	5.58202	4.69723	26.02086	-0.66657	-9.64629	-152.22714	-0.00085	-0.00046	-0.00007	0.00004
122			1.21000	8.92502	-5.72850	18.74510	0.26632	-0.06891	0.00185	-0.01253	0.00137	0.00015	-0.00055	0.06362	0.32429	-2.74619	-0.19018	-24.44208	-0.28299	-0.02038	0.00370	-0.07064	-0.00164	-0.00134	-4.55599	-0.34321	5.69390	0.41007	0.05747	0.00414	0.05735	-0.00276	-0.00206	-0.47004	-2.25954	-5.05553	-7.11469	-11.86004	-21.61791	5.83117	3.99985	28.88105	-0.63769	-9.64701	-152.20157	-0.00091	-0.00047	-0.00011	0.00004
123			1.22000	8.95085	-5.72796	18.68731	0.25355	-0.07024	0.00113	-0.01537	0.00098	0.00013	-0.00153	0.06628	0.32668	-2.87815	-0.24317	-24.64146	-0.27873	-0.01965	0.00412	-0.05715	-0.00131	-0.00128	-4.62932	-0.34076	5.98418	0.39731	0.05364	0.00610	0.04462	-0.00208	-0.00291	-1.25845	-2.66655	-6.66675	-5.99931	-9.65411	-18.45121	5.19390	2.58000	27.60423	-0.60751	-9.64044	-152.17961	-0.00094	-0.00047	-0.00013	0.00005
124			1.23000	8.98161	-5.73245	18.61633	0.24536	-0.07214	0.00076	-0.01671	0.00064	0.00010	-0.00194	0.06903	0.33025	-2.97967	-0.28448	-24.79389	-0.27822	-0.01847	0.00429	-0.04205	-0.00092	-0.00092	-4.68139	-0.34301	6.24317	0.39697	0.05514	0.00738	0.02861	-0.00151	-0.00298	-1.82012	-2.83345	-7.72738	-4.25935	-7.23911	-12.73108	4.08878	0.86951	23.21396	-0.57596	-9.62804	-152.16264	-0.00094	-0.00047	-0.00011	0.00005
125			1.24000	9.01395	-5.74122	18.53773	0.24147	-0.07489	0.00053	-0.01666	0.00022	0.00007	-0.00209	0.07070	0.33524	-3.05018	-0.31249	-24.88280	-0.27681	-0.01752	0.00438	-0.02817	-0.00059	-0.00045	-4.70911	-0.34729	6.44860	0.39987	0.05944	0.00759	0.01281	-0.00114	-0.00233	-2.21715	-2.70934	-8.16757	-2.43224	-5.18566	-6.30449	3.01603	-0.63147	17.43245	-0.54321	-9.61294	-152.15096	-0.00090	-0.00045	-0.00008	0.00005
126			1.25000	9.04479	-5.75416	18.45786	0.23805	-0.07655	0.00062	-0.01531	-0.00028	0.00008	-0.00184	0.07085	0.34013	-3.09560	-0.32920	-24.90978	-0.27128	-0.01368	0.00405	-0.01747	-0.00030	-0.00002	-4.71595	-0.34980	6.59526	0.39766	0.06771	0.00716	0.00025	-0.00113	-0.00148	-2.45920	-2.35788	-7.95887	-0.89212	-3.75388	-0.56382	2.24071	-1.62175	11.58345	-0.51017	-9.59883	-152.14423	-0.00084	-0.00043	-0.00004	0.00005
127			1.26000	9.07211	-5.77001	18.38294	0.23529	-0.07703	0.00129	-0.01309	-0.00073	0.00016	-0.00166	0.07035	0.34345	-3.12390	-0.33759	-24.88581	-0.26572	-0.00974	0.00314	-0.01071	-0.00013	0.00024	-4.70839	-0.34766	6.68679	0.39552	0.07509	0.00709	-0.00766	-0.00136	-0.00082	-2.52386	-1.87172	-7.22708	0.31015	-2.93960	3.95699	1.74252	-2.03197	6.28861	-0.47833	-9.58872	-152.14224	-0.00075	-0.00040	0.00002	0.00004
128			1.27000	9.09439	-5.78756	18.31694	0.23258	-0.07638	0.00237	-0.01026	-0.00103	0.00026	-0.00174	0.07001	0.34478	-3.14232	-0.33956	-24.82309	-0.26249	-0.00672	0.00188	-0.00759	-0.00004	0.00025	-4.69294	-0.34000	6.72978	0.39785	0.08037	0.00744	-0.01113	-0.00169	-0.00029	-2.39595	-1.30522	-6.21200	1.30359	-2.68823	7.20693	1.41455	-1.90112	1.84122	-0.44946	-9.58396	-152.14444	-0.00066	-0.00036	0.00007	0.00003
129			1.28000	9.11043	-5.80506	18.26138	0.22964	-0.07636	0.00322	-0.00723	-0.00113	0.00029	-0.00190	0.06968	0.34686	-3.15796	-0.33563	-24.73335	-0.25844	-0.00383	0.00089	-0.00752	0.00001	0.00015	-4.67606	-0.32731	6.73327	0.39897	0.08559	0.00740	-0.01018	-0.00203	0.00014	-2.07456	-0.75140	-5.03246	2.20963	-2.90778	9.09532	1.19991	-1.29410	-1.45581	-0.42508	-9.58377	-152.14998	-0.00056	-0.00033	0.00012	0.00002
130			1.29000	9.12048	-5.82050	18.21800	0.22904	-0.07846	0.00329	-0.00485	-0.00104	0.00021	-0.00198	0.06971	0.34989	-3.17679	-0.32481	-24.63048	-0.25627	-0.00319	0.00084	-0.00930	0.00006	0.00015	-4.66380	-0.31111	6.70969	0.40085	0.08853	0.00659	-0.00586	-0.00218	0.00037	-1.60161	-0.41763	-3.55653	3.15552	-3.29854	9.48541	1.03012	-0.38052	-3.45730	-0.40612	-9.58657	-152.15836	-0.00047	-0.00029	0.00016	0.00001
131			1.30000	9.12760	-5.83165	18.19132	0.23136	-0.08101	0.00291	-0.00383	-0.00080	0.00008	-0.00192	0.06976	0.35434	-3.20070	-0.30405	-24.52939	-0.25550	-0.00284	0.00132	-0.01110	0.00011	0.00022	-4.65964	-0.29389	6.67110	0.40041	0.09124	0.00527	-0.00008	-0.00205	0.00039	-1.05045	-0.50753	-1.53419	4.24874	-3.44142	8.39879	0.80716	0.58189	-4.34536	-0.39276	-9.59151	-152.16827	-0.00039	-0.00026	0.00019	0.00001
132			1.31000	9.13645	-5.83668	18.18845	0.23404	-0.08347	0.00277	-0.00420	-0.00050	-0.00006	-0.00164	0.07042	0.35833	-3.22757	-0.26932	-24.44443	-0.25726	-0.00184	0.00162	-0.01187	0.00012	0.00021	-4.66400	-0.27846	6.62673	0.40273	0.09577	0.00422	0.00537	-0.00164	0.00033	-0.49366	-1.02323	1.10048	5.45213	-3.11237	6.02727	0.49641	1.37380	-4.37494	-0.38478	-9.59785	-152.17766	-0.00032	-0.00023	0.00021	0.00000
133			1.32000	9.15059	-5.83475	18.21528	0.23917	-0.08564	0.00318	-0.00540	-0.00019	-0.00024	-0.00117	0.07128	0.36088	-3.25424	-0.21826	-24.38747	-0.26273	-0.00129	0.00150	-0.01153	0.00013	0.00011	-4.67534	-0.26705	6.58417	0.40918	0.10066	0.00384	0.00957	-0.00104	0.00027	0.04906	-1.76807	4.08748	6.55491	-2.37299	2.80503	0.17202	1.87886	-3.78753	-0.38075	-9.60430	-152.18394	-0.00027	-0.00021	0.00023	0.00000
134			1.33000	9.17093	-5.82560	18.27341	0.24488	-0.08991	0.00287	-0.00658	0.00026	-0.00037	-0.00079	0.07189	0.36110	-3.27816	-0.15223	-24.36476	-0.26803	-0.00414	0.00237	-0.01000	0.00051	0.00004	-4.69117	-0.26014	6.54857	0.41476	0.09970	0.00316	0.01187	-0.00047	0.00018	0.66357	-2.51811	7.01564	7.25744	-1.40669	-0.51741	-0.06397	2.07991	-3.03083	-0.37847	-9.60976	-152.18513	-0.00024	-0.00020	0.00025	0.00000
135			1.34000	9.19605	-5.80809	18.36005	0.24934	-0.09581	0.00198	-0.00715	0.00118	-0.00035	-0.00023	0.07216	0.35945	-3.29702	-0.07702	-24.37374	-0.27121	-0.00857	0.00397	-0.00696	0.00114	-0.00011	-4.70844	-0.25625	6.51926	0.41664	0.09390	0.00240	0.01177	-0.00025	0.00013	1.50604	-3.16685	9.57031	7.26642	-0.33593	-3.06906	-0.15554	2.02193	-2.75834	-0.37569	-9.61430	-152.18030	-0.00022	-0.00020	0.00027	0.00000
136			1.35000	9.22369	-5.77959	18.47027	0.25140	-0.10242	0.00078	-0.00686	0.00277	-0.00017	0.00114	0.07222	0.35641	-3.30753	-0.00215	-24.40403	-0.27199	-0.01108	0.00584	-0.00223	0.00138	-0.00028	-4.72382	-0.25219	6.48877	0.41437	0.08855	0.00173	0.00916	-0.00040	0.00012	2.62455	-3.67382	11.58765	6.48820	0.75621	-4.05599	-0.14570	1.78552	-3.62374	-0.37076	-9.61852	-152.16995	-0.00021	-0.00021	0.00030	0.00000
137			1.36000	9.25127	-5.73830	18.59793	0.25658	-0.10704	-0.00001	-0.00561	0.00461	0.00000	0.00378	0.07235	0.35383	-3.30640	0.06259	-24.43754	-0.27673	-0.00885	0.00712	0.00351	0.00090	-0.00025	-4.73411	-0.24474	6.44335	0.41500	0.09049	0.00151	0.00448	-0.00080	0.00016	3.80032	-3.89806	12.95678	5.21492	1.66254	-2.87623	-0.18246	1.47042	-6.08041	-0.36292	-9.62250	-152.15637	-0.00020	-0.00022	0.00035	0.00000
138			1.37000	9.27530	-5.68661	18.73566	0.26567	-0.10777	0.00062	-0.00298	0.00579	-0.00016	0.00777	0.07135	0.35202	-3.29300	0.11143	-24.45071	-0.28267	0.00069	0.00661	0.00900	-0.00005	0.00013	-4.73669	-0.23180	6.36590	0.41287	0.10446	0.00213	-0.00184	-0.00138	0.00038	4.67298	-3.62755	13.57328	3.98286	2.10265	0.66486	-0.41561	1.16385	-10.20345	-0.35197	-9.62635	-152.14241	-0.00018	-0.00024	0.00039	0.00000
139			1.38000	9.29158	-5.63089	18.87495	0.27546	-0.10809	0.00145	0.00124	0.00598	-0.00036	0.01091	0.06915	0.34970	-3.26984	0.14399	-24.41940	-0.28510	0.00734	0.00583	0.01299	-0.00029	0.00064	-4.72982	-0.21275	6.24036	0.40568	0.11344	0.00267	-0.00898	-0.00170	0.00073	5.03680	-2.80109	13.45804	3.21837	1.96676	6.14944	-0.94999	0.90191	-15.62719	-0.33809	-9.63045	-152.13087	-0.00015	-0.00025	0.00044	0.00000
140			1.39000	9.29697	-5.57787	19.00879	0.28531	-0.10784	0.00181	0.00668	0.00524	-0.00043	0.01181	0.06732	0.34792	-3.24046	0.16363	-24.32676	-0.28820	0.00684	0.00566	0.01514	-0.00010	0.00124	-4.71247	-0.18898	6.05623	0.40412	0.11041	0.00263	-0.01622	-0.00144	0.00099	4.93003	-1.56180	12.85018	3.00177	1.35286	12.50163	-1.76020	0.69185	-21.52450	-0.32162	-9.63437	-152.12357	-0.00011	-0.00025	0.00049	0.00000
141			1.40000	9.28993	-5.53235	19.13370	0.29522	-0.10932	0.00166	0.01290	0.00385	-0.00036	0.01142	0.06571	0.34713	-3.20892	0.17440	-24.16980	-0.29049	0.00116	0.00613	0.01480	0.00000	0.00196	-4.68521	-0.16266	5.81359	0.40608	0.10142	0.00151	-0.02232	-0.00084	0.00070	4.46735	-0.09163	12.06623	3.11758	0.36191	18.26918	-2.64801	0.56809	-26.68929	-0.30284	-9.63721	-152.12057	-0.00007	-0.00025	0.00053	0.00000
142			1.41000	9.27011	-5.49779	19.24930	0.30566	-0.11174	0.00178	0.01953	0.00186	-0.00035	0.01079	0.06494	0.34743	-3.18100	0.17942	-23.96099	-0.29538	-0.00560	0.00638	0.01116	-0.00009	0.00247	-4.65098	-0.13607	5.52604	0.41636	0.09455	-0.00003	-0.02578	-0.00028	-0.00001	3.71709	1.48124	11.28199	3.25322	-0.99041	22.08376	-3.32925	0.61390	-29.80583	-0.28157	-9.63955	-152.12013	-0.00003	-0.00025	0.00058	0.00000
143			1.42000	9.23803	-5.47691	19.35583	0.31665	-0.11013	0.00282	0.02607	-0.00055	-0.00050	0.01041	0.06474	0.34856	-3.16425	0.18033	-23.72506	-0.30436	-0.00743	0.00551	0.00360	-0.00018	0.00225	-4.61568	-0.11099	5.22010	0.43295	0.09627	-0.00118	-0.02474	0.00009	-0.00062	2.76816	3.02581	10.48374	3.16460	-2.66842	23.11107	-3.58070	0.91747	-29.95343	-0.25695	-9.64308	-152.11980	0.00001	-0.00026	0.00063	-0.00000
144			1.43000	9.19523	-5.47059	19.45284	0.32764	-0.10618	0.00393	0.03170	-0.00270	-0.00062	0.01039	0.06426	0.34821	-3.16600	0.17793	-23.49161	-0.31459	-0.00657	0.00443	-0.00697	-0.00018	0.00171	-4.58668	-0.08888	4.92785	0.44702	0.10137	-0.00209	-0.01884	0.00031	-0.00100	1.79516	4.35139	9.56920	2.80805	-4.42718	21.56279	-3.38970	1.41120	-27.27953	-0.22846	-9.64880	-152.11751	0.00004	-0.00027	0.00068	-0.00000
145			1.44000	9.14461	-5.47689	19.53885	0.33896	-0.10088	0.00573	0.03574	-0.00401	-0.00077	0.01016	0.06342	0.34588	-3.18828	0.17311	-23.28202	-0.32575	-0.00642	0.00264	-0.01812	-0.00018	0.00088	-4.56825	-0.07060	4.67320	0.45839	0.10437	-0.00188	-0.01032	0.00035	-0.00076	1.02153	5.27207	8.47897	2.26051	-5.91369	18.38109	-2.87093	1.91083	-22.75381	-0.19641	-9.65726	-152.11272	0.00006	-0.00028	0.00072	-0.00000
146			1.45000	9.08964	-5.49117	19.61252	0.34742	-0.09421	0.00758	0.03748	-0.00426	-0.00085	0.00929	0.06296	0.34295	-3.22860	0.16629	-23.10823	-0.33654	-0.00664	0.00073	-0.02944	-0.00020	0.00019	-4.56148	-0.05604	4.46947	0.47484	0.10795	-0.00175	0.00103	0.00004	-0.00052	0.60592	5.68857	7.29145	1.39456	-7.08106	13.63246	-1.96771	2.46494	-16.58913	-0.16249	-9.66927	-152.10715	0.00006	-0.00031	0.00076	-0.00000
147			1.46000	9.03394	-5.50783	19.67408	0.35478	-0.08742	0.00956	0.03708	-0.00365	-0.00089	0.00810	0.06290	0.34122	-3.28768	0.15552	-22.99079	-0.34707	-0.00697	-0.00136	-0.04338	-0.00023	-0.00017	-4.57108	-0.04414	4.33652	0.49647	0.11427	-0.00166	0.01952	-0.00092	-0.00024	0.57836	5.60268	6.17009	-0.09153	-8.21694	6.34076	-0.45169	3.39273	-8.03425	-0.12824	-9.68475	-152.10284	0.00006	-0.00033	0.00081	-0.00000
148			1.47000	8.98071	-5.52171	19.72548	0.36040	-0.08310	0.01084	0.03486	-0.00261	-0.00085	0.00686	0.06296	0.34009	-3.37139	0.13715	-22.96077	-0.35505	-0.00934	-0.00272	-0.05990	-0.00035	0.00010	-4.60666	-0.03337	4.30225	0.50915	0.11581	-0.00107	0.04504	-0.00238	0.00003	0.86884	5.10743	5.24412	-2.09747	-9.40139	-3.16134	1.53464	4.74533	2.37998	-0.09433	-9.70194	-152.10066	0.00005	-0.00036	0.00085	-0.00000
149			1.48000	8.93228	-5.52922	19.76937	0.36674	-0.07941	0.01157	0.03159	-0.00135	-0.00081	0.00583	0.06320	0.33936	-3.48108	0.11000	-23.03170	-0.36374	-0.01253	-0.00351	-0.07464	-0.00050	0.00069	-4.67243	-0.02367	4.37552	0.50913	0.11067	0.00093	0.06843	-0.00344	-0.00018	1.35643	4.34479	4.55834	-3.93611	-10.22098	-12.22902	3.31440	6.03897	11.92501	-0.06100	-9.71807	-152.10023	0.00005	-0.00038	0.00088	-0.00000
150			1.49000	8.88999	-5.52847	19.80838	0.37330	-0.07580	0.01174	0.02775	-0.00010	-0.00078	0.00502	0.06280	0.33863	-3.60691	0.07748	-23.18206	-0.37005	-0.01593	-0.00380	-0.08191	-0.00061	0.00115	-4.76059	-0.01627	4.52996	0.49826	0.10169	0.00338	0.08092	-0.00357	-0.00102	1.92824	3.44928	4.13856	-4.99164	-10.28606	-18.27523	4.30249	6.79058	18.02521	-0.02899	-9.73106	-152.10081	0.00003	-0.00039	0.00089	-0.00000
151			1.50000	8.85442	-5.51895	19.84546	0.37886	-0.07366	0.01154	0.02370	0.00099	-0.00080	0.00428	0.06158	0.33868	-3.73518	0.04443	-23.37412	-0.37101	-0.02007	-0.00369	-0.08159	-0.00067	0.00130	-4.85841	-0.01231	4.72344	0.48402	0.09271	0.00499	0.08381	-0.00312	-0.00172	2.50365	2.52020	4.05627	-5.30977	-9.78381	-21.10971	4.53849	7.06337	20.51755	0.00095	-9.74048	-152.10123	0.00001	-0.00041	0.00088	-0.00000
152			1.51000	8.82561	-5.50101	19.88447	0.38488	-0.07177	0.01197	0.02000	0.00185	-0.00094	0.00415	0.06060	0.33867	-3.85921	0.01287	-23.58224	-0.37306	-0.02292	-0.00420	-0.07912	-0.00068	0.00155	-4.95891	-0.01126	4.92643	0.47644	0.08766	0.00663	0.08390	-0.00275	-0.00230	3.01594	1.64672	4.39393	-5.31586	-9.20173	-21.95498	4.44022	7.21856	20.64999	0.02817	-9.74756	-152.10014	-0.00003	-0.00042	0.00086	0.00000
153			1.52000	8.80294	-5.47607	19.92986	0.38966	-0.07135	0.01225	0.01692	0.00238	-0.00115	0.00486	0.06022	0.33834	-3.97833	-0.01803	-23.79246	-0.37564	-0.02410	-0.00455	-0.07588	-0.00071	0.00162	-5.06012	-0.01073	5.12166	0.46936	0.08437	0.00816	0.08176	-0.00261	-0.00257	3.37367	0.91351	5.15466	-5.17992	-8.72977	-21.17359	4.21195	7.35873	18.87554	0.05257	-9.75404	-152.09637	-0.00007	-0.00043	0.00082	0.00000
154			1.53000	8.78549	-5.44679	19.98542	0.39269	-0.07338	0.01201	0.01468	0.00252	-0.00135	0.00590	0.06017	0.33698	-4.09059	-0.04882	-23.98615	-0.37731	-0.02635	-0.00422	-0.07085	-0.00083	0.00130	-5.15847	-0.00775	5.28893	0.46225	0.07910	0.00917	0.07619	-0.00254	-0.00228	3.44712	0.42170	6.13615	-4.81023	-8.31296	-18.39683	3.82845	7.34732	15.07695	0.07493	-9.76093	-152.08928	-0.00012	-0.00044	0.00076	0.00000
155			1.54000	8.77162	-5.41762	20.05138	0.39394	-0.07595	0.01197	0.01359	0.00205	-0.00150	0.00698	0.06077	0.33461	-4.19323	-0.07929	-24.14204	-0.38006	-0.02875	-0.00400	-0.06507	-0.00104	0.00092	-5.24897	0.00035	5.40904	0.46290	0.07510	0.00983	0.06878	-0.00260	-0.00157	3.10793	0.29546	6.92227	-4.21917	-8.01521	-13.91400	3.34108	7.12640	9.92572	0.09688	-9.76828	-152.07898	-0.00018	-0.00044	0.00070	0.00001
156			1.55000	8.75895	-5.39431	20.12296	0.39667	-0.07634	0.01313	0.01363	0.00088	-0.00164	0.00836	0.06221	0.33330	-4.28646	-0.10956	-24.24705	-0.38787	-0.02788	-0.00510	-0.06067	-0.00120	0.00071	-5.32874	0.01495	5.47517	0.47477	0.07808	0.01082	0.06135	-0.00298	-0.00075	2.27951	0.58653	7.04856	-3.54417	-7.94902	-8.57881	2.90005	6.74157	4.64559	0.12037	-9.77594	-152.06610	-0.00025	-0.00045	0.00063	0.00001
157			1.56000	8.74538	-5.38284	20.19103	0.40058	-0.07323	0.01540	0.01412	-0.00077	-0.00161	0.00976	0.06311	0.33280	-4.37219	-0.14016	-24.29664	-0.39614	-0.02324	-0.00758	-0.05681	-0.00118	0.00031	-5.39708	0.03654	5.49234	0.48578	0.08583	0.01229	0.05272	-0.00365	0.00011	0.97419	1.21916	6.16665	-2.86519	-8.03711	-2.94684	2.57582	6.18130	0.04444	0.14721	-9.78373	-152.05095	-0.00030	-0.00045	0.00057	0.00001
158			1.57000	8.72991	-5.38800	20.24397	0.40290	-0.06803	0.01733	0.01402	-0.00246	-0.00111	0.00987	0.06302	0.33082	-4.45072	-0.17131	-24.28908	-0.40112	-0.02113	-0.00971	-0.05154	-0.00125	-0.00057	-5.45309	0.06438	5.46970	0.49147	0.08604	0.01348	0.04213	-0.00400	0.00095	-0.70703	2.02006	4.15272	-2.18081	-8.03100	2.78145	2.33797	5.36806	-3.62645	0.17845	-9.79113	-152.03343	-0.00032	-0.00044	0.00051	0.00002
159			1.58000	8.71299	-5.41258	20.27048	0.40313	-0.06373	0.01867	0.01243	-0.00396	-0.00010	0.00900	0.06242	0.32833	-4.51966	-0.20266	-24.22449	-0.40237	-0.02213	-0.01113	-0.04382	-0.00148	-0.00170	-5.49521	0.09718	5.41718	0.49381	0.08100	0.01399	0.03017	-0.00402	0.00156	-2.62729	2.79769	1.08553	-1.52541	-7.72222	8.27975	2.18331	4.29224	-6.16536	0.21429	-9.79788	-152.01308	-0.00033	-0.00042	0.00047	0.00002
160			1.59000	8.69616	-5.45751	20.26085	0.40401	-0.05899	0.02006	0.00913	-0.00511	0.00137	0.00778	0.06178	0.32523	-4.57615	-0.23401	-24.10824	-0.40478	-0.02396	-0.01261	-0.03452	-0.00177	-0.00295	-5.52290	0.13315	5.34784	0.49917	0.07636	0.01436	0.01839	-0.00395	0.00182	-4.66797	3.44006	-2.85622	-0.98662	-7.07363	13.03963	2.14780	3.03143	-7.23403	0.25376	-9.80405	-151.98964	-0.00030	-0.00039	0.00044	0.00002
161			1.60000	8.68104	-5.52266	20.20755	0.40292	-0.05321	0.02151	0.00444	-0.00579	0.00330	0.00649	0.06132	0.32198	-4.61852	-0.26548	-23.95078	-0.40660	-0.02373	-0.01434	-0.02427	-0.00188	-0.00425	-5.53710	0.17013	5.27808	0.50429	0.07524	0.01477	0.00747	-0.00398	0.00169	-6.73617	3.94248	-7.45247	-0.60095	-6.16231	16.79933	2.25203	1.67937	-6.71125	0.29486	-9.81007	-151.96355	-0.00025	-0.00035	0.00042	0.00002
162			1.61000	8.66846	-5.60733	20.10528	0.39996	-0.04587	0.02420	-0.00091	-0.00590	0.00589	0.00552	0.06150	0.31965	-4.64614	-0.29711	-23.76246	-0.40908	-0.01936	-0.01765	-0.01407	-0.00160	-0.00601	-5.53950	0.20610	5.22309	0.51066	0.08110	0.01637	-0.00171	-0.00431	0.00127	-8.75760	4.34472	-12.39113	-0.33669	-5.11358	19.51498	2.48135	0.35405	-4.77020	0.33492	-9.81659	-151.93552	-0.00019	-0.00030	0.00040	0.00001
163			1.62000	8.65862	-5.71050	19.95265	0.39666	-0.03817	0.02807	-0.00638	-0.00560	0.00928	0.00462	0.06249	0.31864	-4.65998	-0.32852	-23.55415	-0.41336	-0.01355	-0.02230	-0.00533	-0.00114	-0.00802	-5.53296	0.23932	5.19554	0.52160	0.09093	0.01908	-0.00771	-0.00486	0.00032	-10.66840	4.64643	-17.18186	-0.22954	-4.06374	20.77679	2.88493	-0.77376	-1.45038	0.37142	-9.82435	-151.90671	-0.00013	-0.00026	0.00039	0.00001
164			1.63000	8.65184	-5.83059	19.75416	0.39355	-0.03023	0.03213	-0.01178	-0.00492	0.01297	0.00332	0.06416	0.31948	-4.66329	-0.35963	-23.34392	-0.41893	-0.00832	-0.02720	0.00083	-0.00069	-0.00928	-5.52251	0.26889	5.20962	0.53539	0.10029	0.02227	-0.00883	-0.00556	-0.00152	-12.35633	4.77616	-21.19652	-0.41649	-3.07142	19.86732	3.58222	-1.54616	3.33077	0.40255	-9.83373	-151.87813	-0.00008	-0.00023	0.00039	0.00000
165			1.64000	8.64896	-5.96433	19.52109	0.39072	-0.02404	0.03501	-0.01695	-0.00420	0.01582	0.00137	0.06559	0.32261	-4.66017	-0.39101	-23.15688	-0.42157	-0.00590	-0.03080	0.00577	-0.00046	-0.00888	-5.51446	0.29497	5.27964	0.53892	0.10244	0.02547	-0.00622	-0.00602	-0.00418	-13.64907	4.63868	-23.85097	-0.82662	-1.96195	16.99273	4.44483	-2.02542	8.74953	0.42738	-9.84544	-151.85043	-0.00006	-0.00021	0.00039	0.00000
166			1.65000	8.65114	-6.10655	19.26982	0.38893	-0.01781	0.03709	-0.02172	-0.00324	0.01739	-0.00094	0.06621	0.32669	-4.64986	-0.42144	-23.00739	-0.42153	-0.00470	-0.03358	0.01393	-0.00032	-0.00782	-5.51026	0.31780	5.40352	0.52778	0.09730	0.02947	-0.00594	-0.00575	-0.00684	-14.39847	4.19013	-24.81841	-0.97709	-0.37247	13.97519	4.93215	-2.54170	12.57414	0.44644	-9.86072	-151.82420	-0.00007	-0.00021	0.00040	0.00000
167			1.66000	8.65945	-6.25108	19.01823	0.38997	-0.01229	0.03828	-0.02588	-0.00224	0.01746	-0.00322	0.06624	0.33107	-4.62428	-0.44598	-22.88465	-0.42143	-0.00478	-0.03531	0.02826	-0.00024	-0.00736	-5.50305	0.33683	5.55102	0.51269	0.08941	0.03314	-0.01264	-0.00465	-0.00789	-14.55122	3.48512	-24.14788	-0.38740	1.82738	12.71732	4.53844	-3.33581	12.85009	0.46102	-9.88092	-151.79993	-0.00009	-0.00021	0.00040	0.00000
168			1.67000	8.67407	-6.39205	18.78162	0.39284	-0.00722	0.03829	-0.02893	-0.00128	0.01606	-0.00525	0.06580	0.33625	-4.57490	-0.45838	-22.76485	-0.42061	-0.00432	-0.03576	0.04600	-0.00011	-0.00777	-5.48363	0.35102	5.68072	0.50276	0.08567	0.03452	-0.02432	-0.00328	-0.00639	-14.13447	2.65224	-22.18252	0.90144	4.25392	13.32527	3.33627	-4.24623	9.78455	0.47215	-9.90614	-151.77803	-0.00013	-0.00023	0.00040	0.00000
169			1.68000	8.69409	-6.52442	18.57080	0.39953	-0.00257	0.03785	-0.03078	-0.00043	0.01389	-0.00707	0.06550	0.34297	-4.50096	-0.45530	-22.63404	-0.42266	-0.00405	-0.03554	0.06072	-0.00000	-0.00824	-5.44892	0.36030	5.76628	0.50767	0.08716	0.03349	-0.03469	-0.00208	-0.00369	-13.22485	1.80813	-19.36000	2.32265	6.19350	14.15779	1.95199	-4.77059	5.51591	0.48067	-9.93407	-151.75829	-0.00017	-0.00024	0.00038	0.00000
170			1.69000	8.71817	-6.64428	18.39210	0.40835	0.00189	0.03756	-0.03134	0.00029	0.01151	-0.00808	0.06485	0.34997	-4.41237	-0.43870	-22.49990	-0.42520	-0.00175	-0.03540	0.06477	0.00003	-0.00755	-5.40612	0.36629	5.80891	0.52273	0.09672	0.03069	-0.03538	-0.00163	-0.00185	-11.95249	1.02968	-16.08886	3.08953	6.93297	12.99506	1.21199	-4.33475	2.76956	0.48795	-9.96075	-151.74069	-0.00022	-0.00026	0.00035	0.00000
171			1.70000	8.74479	-6.74932	18.24804	0.41610	0.00667	0.03730	-0.03074	0.00090	0.00910	-0.00814	0.06341	0.35549	-4.32825	-0.41638	-22.39193	-0.42497	0.00351	-0.03531	0.05397	-0.00009	-0.00498	-5.37181	0.37300	5.83694	0.53421	0.11010	0.02743	-0.02016	-0.00256	-0.00175	-10.51682	0.35595	-12.73012	2.67116	6.13552	8.68825	1.66767	-2.66911	3.14515	0.49596	-9.98293	-151.72546	-0.00028	-0.00028	0.00032	0.00000
172			1.71000	8.77302	-6.83944	18.13765	0.42415	0.01140	0.03748	-0.02977	0.00136	0.00700	-0.00742	0.06189	0.35897	-4.26802	-0.39839	-22.34082	-0.42618	0.00951	-0.03563	0.03308	-0.00018	-0.00136	-5.36338	0.38591	5.88418	0.53693	0.11912	0.02596	0.00679	-0.00509	-0.00272	-9.14942	-0.20430	-9.65285	1.23367	4.16523	2.60562	3.17533	-0.15318	5.70404	0.50608	-9.99989	-151.71196	-0.00034	-0.00030	0.00029	0.00001
173			1.72000	8.80241	-6.91659	18.05609	0.43153	0.01695	0.03881	-0.02880	0.00179	0.00551	-0.00594	0.06083	0.35949	-4.23960	-0.39206	-22.34997	-0.43085	0.01677	-0.03718	0.01045	-0.00003	0.00186	-5.38715	0.41045	5.96122	0.53527	0.12568	0.02697	0.03450	-0.00884	-0.00392	-8.01262	-0.62795	-7.25418	-0.60521	1.78797	-2.56559	5.14099	2.44172	8.17607	0.51868	-10.01255	-151.69832	-0.00039	-0.00032	0.00025	0.00001
174			1.73000	8.83227	-6.98372	17.99441	0.43891	0.02294	0.04084	-0.02795	0.00217	0.00472	-0.00442	0.05948	0.35825	-4.23982	-0.40090	-22.39808	-0.43571	0.02332	-0.03951	-0.00948	0.00052	0.00410	-5.43850	0.45044	6.05761	0.53294	0.13191	0.02874	0.05695	-0.01324	-0.00493	-7.17296	-0.87042	-5.87044	-2.43213	-0.49682	-5.68860	7.12204	4.61524	9.74247	0.53344	-10.02149	-151.68254	-0.00043	-0.00033	0.00021	0.00001
175			1.74000	8.86139	-7.04415	17.94090	0.44426	0.02859	0.04243	-0.02695	0.00247	0.00465	-0.00360	0.05805	0.35632	-4.26373	-0.42632	-22.46665	-0.43839	0.02731	-0.04146	-0.02594	0.00131	0.00547	-5.51124	0.50628	6.16763	0.52898	0.13456	0.03009	0.07357	-0.01712	-0.00579	-6.63191	-0.90411	-5.59687	-4.07197	-2.51841	-7.28858	8.86547	6.25628	10.98112	0.54991	-10.02613	-151.66418	-0.00046	-0.00034	0.00018	0.00001
176			1.75000	8.88834	-7.10099	17.88466	0.44873	0.03391	0.04336	-0.02573	0.00274	0.00521	-0.00367	0.05697	0.35505	-4.30652	-0.46685	-22.54462	-0.44069	0.02868	-0.04281	-0.03744	0.00198	0.00584	-5.59996	0.57437	6.29122	0.52140	0.13152	0.03136	0.08289	-0.01896	-0.00649	-6.34579	-0.74364	-6.22231	-5.20805	-4.05597	-7.54312	9.96276	7.26584	11.81678	0.56745	-10.02606	-151.64445	-0.00047	-0.00033	0.00014	0.00001
177			1.76000	8.91192	-7.15676	17.81824	0.45290	0.03921	0.04367	-0.02417	0.00302	0.00612	-0.00399	0.05600	0.35482	-4.35986	-0.51680	-22.61673	-0.44235	0.03016	-0.04366	-0.04214	0.00241	0.00501	-5.69596	0.64750	6.41972	0.51116	0.12902	0.03207	0.08342	-0.01882	-0.00656	-6.24763	-0.43182	-7.35472	-5.51601	-4.88581	-6.30862	10.05048	7.53393	11.69751	0.58490	-10.02221	-151.62506	-0.00047	-0.00032	0.00011	0.00001
178			1.77000	8.93129	-7.21321	17.73863	0.45523	0.04259	0.04404	-0.02238	0.00323	0.00715	-0.00427	0.05550	0.35390	-4.41458	-0.56823	-22.66887	-0.44363	0.03035	-0.04453	-0.04076	0.00241	0.00348	-5.78981	0.71746	6.54101	0.50561	0.12819	0.03240	0.07782	-0.01709	-0.00615	-6.28214	-0.05157	-8.59847	-5.03571	-5.00189	-4.25628	9.21056	7.14244	10.89346	0.60084	-10.01652	-151.60739	-0.00046	-0.00030	0.00009	0.00001
179			1.78000	8.94668	-7.27147	17.64650	0.45575	0.04634	0.04505	-0.02094	0.00353	0.00818	-0.00445	0.05584	0.35271	-4.46434	-0.61443	-22.69906	-0.44650	0.03138	-0.04608	-0.03569	0.00218	0.00213	-5.87523	0.77753	6.65165	0.50739	0.13049	0.03288	0.06946	-0.01459	-0.00581	-6.40714	0.27924	-9.64707	-4.12780	-4.54296	-2.48703	7.85561	6.31012	10.17830	0.61405	-10.01052	-151.59120	-0.00044	-0.00028	0.00007	0.00001
180			1.79000	8.95944	-7.33190	17.54520	0.45743	0.04974	0.04621	-0.02042	0.00388	0.00896	-0.00476	0.05703	0.35299	-4.50569	-0.65186	-22.71537	-0.45236	0.03182	-0.04768	-0.02871	0.00176	0.00143	-5.94959	0.82416	6.75563	0.51548	0.13324	0.03334	0.06023	-0.01174	-0.00575	-6.58101	0.47239	-10.31684	-3.18771	-3.66714	-1.61284	6.43169	5.23834	9.95478	0.62385	-10.00518	-151.57538	-0.00042	-0.00026	0.00007	0.00000
181			1.80000	8.97137	-7.39441	17.43924	0.45905	0.05318	0.04664	-0.02048	0.00429	0.00930	-0.00541	0.05812	0.35331	-4.53673	-0.68025	-22.72844	-0.45765	0.03146	-0.04846	-0.02074	0.00130	0.00145	-6.01207	0.85747	6.85866	0.52323	0.13445	0.03322	0.05007	-0.00912	-0.00586	-6.77020	0.55452	-10.60301	-2.47710	-2.56172	-1.60105	5.25842	4.03744	10.16762	0.63045	-10.00111	-151.55943	-0.00040	-0.00025	0.00008	0.00000
182			1.81000	8.98311	-7.45889	17.33203	0.46037	0.05642	0.04656	-0.02008	0.00474	0.00938	-0.00624	0.05830	0.35239	-4.55724	-0.70165	-22.74587	-0.46010	0.03027	-0.04861	-0.01310	0.00093	0.00188	-6.06236	0.88032	6.96482	0.52619	0.13415	0.03283	0.03908	-0.00724	-0.00605	-6.95199	0.66953	-10.66824	-2.07065	-1.47789	-2.04125	4.47595	2.78163	10.55465	0.63451	-9.99878	-151.54369	-0.00039	-0.00025	0.00010	0.00000
183			1.82000	8.99348	-7.52561	17.22452	0.46268	0.06079	0.04684	-0.01862	0.00532	0.00947	-0.00685	0.05825	0.35078	-4.56886	-0.71880	-22.76972	-0.46380	0.03008	-0.04917	-0.00714	0.00074	0.00235	-6.10049	0.89670	7.07522	0.53013	0.13527	0.03294	0.02851	-0.00629	-0.00628	-7.08494	0.90457	-10.65522	-1.90573	-0.62850	-2.49114	4.04604	1.58324	10.81641	0.63663	-9.99839	-151.52933	-0.00037	-0.00026	0.00013	-0.00000
184			1.83000	9.00108	-7.59413	17.11710	0.46408	0.06356	0.04669	-0.01657	0.00567	0.00937	-0.00707	0.05809	0.34843	-4.57423	-0.73409	-22.79812	-0.46649	0.02946	-0.04921	-0.00304	0.00067	0.00264	-6.12748	0.91007	7.18770	0.53371	0.13592	0.03280	0.01950	-0.00599	-0.00627	-7.08733	1.15628	-10.52931	-1.91703	-0.06801	-2.75685	3.87495	0.60361	10.74644	0.63724	-9.99961	-151.51736	-0.00036	-0.00027	0.00018	-0.00000
185			1.84000	9.00626	-7.66255	17.01159	0.46499	0.06700	0.04688	-0.01515	0.00586	0.00912	-0.00715	0.05765	0.34551	-4.57556	-0.74962	-22.82895	-0.46862	0.02968	-0.04964	-0.00024	0.00072	0.00276	-6.14590	0.92350	7.29858	0.53624	0.13673	0.03317	0.01310	-0.00623	-0.00610	-6.88798	1.23766	-10.19319	-2.06111	0.27210	-2.78605	3.88596	-0.02867	10.23723	0.63658	-10.00195	-151.50803	-0.00034	-0.00029	0.00023	-0.00000
186			1.85000	9.01092	-7.72797	16.91070	0.46752	0.07068	0.04735	-0.01525	0.00580	0.00869	-0.00716	0.05731	0.34320	-4.57401	-0.76695	-22.85939	-0.47250	0.03010	-0.05038	0.00222	0.00082	0.00244	-6.15896	0.93941	7.40294	0.53909	0.13711	0.03411	0.00931	-0.00662	-0.00560	-6.50539	1.04862	-9.62671	-2.16050	0.48017	-2.30305	3.89254	-0.29130	9.05620	0.63515	-10.00531	-151.50052	-0.00032	-0.00031	0.00030	-0.00000
187			1.86000	9.01748	-7.78827	16.81687	0.47083	0.07467	0.04820	-0.01699	0.00558	0.00814	-0.00724	0.05727	0.34147	-4.56948	-0.78521	-22.88173	-0.47790	0.03068	-0.05152	0.00513	0.00086	0.00125	-6.16885	0.95832	7.49173	0.54284	0.13709	0.03562	0.00725	-0.00660	-0.00451	-6.05139	0.61612	-8.89565	-1.91909	0.60865	-0.90067	3.62090	-0.23134	6.90259	0.63314	-10.00971	-151.49480	-0.00030	-0.00034	0.00037	-0.00000
188			1.87000	9.02799	-7.84284	16.73143	0.47205	0.07761	0.04849	-0.01975	0.00525	0.00744	-0.00747	0.05717	0.33957	-4.56137	-0.80109	-22.88449	-0.48075	0.03082	-0.05202	0.00857	0.00074	-0.00098	-6.17678	0.97867	7.55313	0.54428	0.13580	0.03649	0.00621	-0.00579	-0.00259	-5.64181	0.05792	-8.13471	-1.19025	0.66845	1.50254	2.92654	0.07671	3.79540	0.63029	-10.01460	-151.49142	-0.00028	-0.00036	0.00045	-0.00000
189			1.88000	9.04320	-7.89241	16.65392	0.47355	0.08008	0.04860	-0.02283	0.00497	0.00684	-0.00775	0.05688	0.33814	-4.54940	-0.81103	-22.85795	-0.48250	0.03089	-0.05226	0.01220	0.00049	-0.00396	-6.18340	0.99809	7.57798	0.54461	0.13437	0.03678	0.00575	-0.00429	-0.00017	-5.34471	-0.48669	-7.51578	-0.05018	0.66485	4.61451	1.86700	0.53201	0.12029	0.62602	-10.01930	-151.49146	-0.00026	-0.00039	0.00053	-0.00000
190			1.89000	9.06271	-7.93843	16.58195	0.47501	0.08358	0.04885	-0.02565	0.00486	0.00650	-0.00798	0.05606	0.33794	-4.53365	-0.81248	-22.79657	-0.48171	0.03329	-0.05271	0.01578	0.00020	-0.00710	-6.18904	1.01445	7.56245	0.54151	0.13596	0.03643	0.00553	-0.00258	0.00219	-5.16779	-0.93080	-7.16068	1.22939	0.65796	7.82715	0.68979	1.00488	-3.44467	0.62024	-10.02343	-151.49579	-0.00024	-0.00041	0.00060	-0.00000
191			1.90000	9.08553	-7.98223	16.51241	0.47620	0.08673	0.04946	-0.02799	0.00478	0.00646	-0.00821	0.05544	0.33802	-4.51404	-0.80558	-22.70351	-0.48094	0.03577	-0.05344	0.01920	-0.00008	-0.00955	-6.19393	1.02710	7.51192	0.54173	0.13896	0.03575	0.00576	-0.00127	0.00381	-5.06380	-1.26451	-7.06993	2.20509	0.74559	10.23439	-0.18486	1.38209	-5.99479	0.61355	-10.02691	-151.50403	-0.00023	-0.00042	0.00065	-0.00000
192			1.91000	9.11075	-8.02442	16.44290	0.47709	0.08893	0.04997	-0.02981	0.00462	0.00653	-0.00840	0.05559	0.33894	-4.49076	-0.79396	-22.59252	-0.48172	0.03813	-0.05401	0.02201	-0.00019	-0.01049	-6.19907	1.03799	7.44222	0.54656	0.14317	0.03470	0.00691	-0.00093	0.00427	-4.95853	-1.51981	-7.12608	2.53363	0.95863	11.11266	-0.44273	1.61962	-6.89542	0.60754	-10.02887	-151.51343	-0.00021	-0.00043	0.00069	-0.00000
193			1.92000	9.13765	-8.06475	16.37272	0.47741	0.09051	0.05016	-0.03119	0.00433	0.00651	-0.00865	0.05615	0.33915	-4.46476	-0.78252	-22.48199	-0.48359	0.03942	-0.05423	0.02404	-0.00013	-0.00984	-6.20588	1.04972	7.37253	0.55219	0.14533	0.03383	0.00871	-0.00144	0.00380	-4.77564	-1.74994	-7.13746	2.25770	1.28157	10.46238	-0.16923	1.71510	-6.29238	0.60377	-10.02799	-151.52043	-0.00019	-0.00042	0.00070	-0.00000
194			1.93000	9.16606	-8.10217	16.30341	0.47709	0.09194	0.05031	-0.03244	0.00386	0.00623	-0.00898	0.05699	0.33867	-4.43663	-0.77404	-22.38553	-0.48620	0.03985	-0.05441	0.02598	-0.00005	-0.00827	-6.21483	1.06321	7.31546	0.55677	0.14486	0.03369	0.01007	-0.00210	0.00298	-4.45563	-2.03800	-6.88026	1.74402	1.72515	8.90013	0.25726	1.66624	-4.96149	0.60304	-10.02420	-151.52321	-0.00016	-0.00040	0.00069	0.00000
195			1.94000	9.19672	-8.13491	16.23894	0.47736	0.09356	0.05053	-0.03398	0.00325	0.00558	-0.00943	0.05753	0.33912	-4.40587	-0.76775	-22.30842	-0.48762	0.04025	-0.05469	0.02866	-0.00007	-0.00646	-6.22478	1.07721	7.27352	0.55714	0.14347	0.03406	0.00972	-0.00237	0.00221	-3.99766	-2.43861	-6.22153	1.31760	2.31556	7.07905	0.53133	1.45374	-3.64617	0.60465	-10.01912	-151.52238	-0.00014	-0.00037	0.00066	0.00000
196			1.95000	9.23068	-8.16164	16.18361	0.47791	0.09401	0.05027	-0.03582	0.00255	0.00460	-0.00980	0.05786	0.33860	-4.37108	-0.76163	-22.25063	-0.48882	0.03909	-0.05435	0.03267	-0.00021	-0.00477	-6.23347	1.09008	7.24365	0.55766	0.14037	0.03417	0.00713	-0.00222	0.00164	-3.48633	-2.92002	-5.25480	1.08369	3.05238	5.43148	0.59778	1.06650	-2.73337	0.60745	-10.01465	-151.51979	-0.00011	-0.00034	0.00063	0.00000
197			1.96000	9.26848	-8.18236	16.13948	0.47889	0.09588	0.05054	-0.03781	0.00198	0.00362	-0.00992	0.05816	0.33832	-4.33060	-0.75399	-22.20870	-0.49089	0.04002	-0.05464	0.03827	-0.00044	-0.00365	-6.23842	1.10125	7.22065	0.55886	0.14012	0.03474	0.00236	-0.00183	0.00148	-3.03241	-3.40396	-4.22866	1.07634	3.89406	4.32385	0.46060	0.54226	-2.46460	0.61026	-10.01199	-151.51714	-0.00009	-0.00032	0.00059	0.00000
198			1.97000	9.31007	-8.19816	16.10571	0.48085	0.09758	0.05112	-0.03984	0.00157	0.00282	-0.01014	0.05799	0.33887	-4.28275	-0.74323	-22.17519	-0.49160	0.04069	-0.05516	0.04472	-0.00074	-0.00325	-6.23741	1.11023	7.19671	0.55826	0.13952	0.03543	-0.00370	-0.00116	0.00174	-2.71064	-3.82264	-3.38086	1.30066	4.74226	3.93440	0.13298	-0.02285	-2.87277	0.61220	-10.01177	-151.51559	-0.00007	-0.00029	0.00055	0.00000
199			1.98000	9.35487	-8.21078	16.07943	0.48359	0.09950	0.05188	-0.04172	0.00134	0.00233	-0.01009	0.05778	0.33994	-4.22722	-0.72827	-22.14283	-0.49272	0.04265	-0.05586	0.05062	-0.00106	-0.00330	-6.22977	1.11686	7.16581	0.56028	0.14225	0.03572	-0.00933	-0.00051	0.00216	-2.53784	-4.13428	-2.84575	1.61393	5.45007	3.97942	-0.23146	-0.50602	-3.55304	0.61314	-10.01366	-151.51614	-0.00005	-0.00027	0.00053	0.00000
200			1.99000	9.40197	-8.22180	16.05702	0.48584	0.10164	0.05223	-0.04298	0.00126	0.00213	-0.00968	0.05732	0.34102	-4.16586	-0.70992	-22.10968	-0.49266	0.04648	-0.05618	0.05422	-0.00133	-0.00329	-6.21700	1.12181	7.12832	0.56171	0.14838	0.03508	-0.01304	-0.00014	0.00236	-2.47940	-4.30533	-2.64269	1.78288	5.89446	3.97279	-0.43467	-0.82732	-3.96516	0.61378	-10.01679	-151.51909	-0.00003	-0.00026	0.00052	0.00000
201			2.00000	9.44991	-8.23246	16.03515	0.48640	0.10163	0.05192	-0.04307	0.00125	0.00217	-0.00945	0.05662	0.34244	-4.10191	-0.69068	-22.07829	-0.48893	0.04868	-0.05569	0.05432	-0.00139	-0.00281	-6.20168	1.12630	7.08936	0.55912	0.15215	0.03373	-0.01402	-0.00017	0.00213	-2.48125	-4.30438	-2.70141	1.66744	6.02115	3.53798	-0.39903	-0.96522	-3.74320	0.61538	-10.02020	-151.52397	-0.00001	-0.00025	0.00053	0.00000
202			2.01000	9.49691	-8.24353	16.01155	0.48657	0.10154	0.05176	-0.04160	0.00126	0.00237	-0.00921	0.05655	0.34302	-4.03922	-0.67319	-22.05433	-0.48764	0.05034	-0.05537	0.05112	-0.00124	-0.00166	-6.18685	1.13090	7.05667	0.56194	0.15608	0.03253	-0.01238	-0.00054	0.00142	-2.47428	-4.10405	-2.90405	1.21761	5.81413	2.39613	-0.13169	-0.93506	-2.64256	0.61894	-10.02294	-151.53032	0.00000	-0.00025	0.00055	-0.00000
203			2.02000	9.54072	-8.25514	15.98519	0.48703	0.10160	0.05154	-0.03828	0.00119	0.00261	-0.00923	0.05682	0.34378	-3.98215	-0.66017	-22.04591	-0.48778	0.05102	-0.05499	0.04463	-0.00087	0.00010	-6.17547	1.13562	7.04009	0.56581	0.15796	0.03169	-0.00835	-0.00118	0.00032	-2.36680	-3.69814	-3.13806	0.46182	5.28136	0.58927	0.33517	-0.76975	-0.72660	0.62497	-10.02411	-151.53793	0.00002	-0.00025	0.00057	-0.00000
204			2.03000	9.57901	-8.26640	15.95605	0.48902	0.10230	0.05140	-0.03325	0.00096	0.00281	-0.00966	0.05677	0.34485	-3.93434	-0.65376	-22.05787	-0.48809	0.05038	-0.05475	0.03597	-0.00037	0.00194	-6.16972	1.14067	7.04610	0.56551	0.15613	0.03168	-0.00318	-0.00194	-0.00088	-2.10058	-3.12168	-3.33112	-0.42050	4.49568	-1.32569	0.88603	-0.52922	1.43885	0.63317	-10.02312	-151.54620	0.00003	-0.00024	0.00057	-0.00000
205			2.04000	9.60992	-8.27612	15.92463	0.48957	0.10221	0.05097	-0.02697	0.00063	0.00290	-0.01030	0.05675	0.34653	-3.89724	-0.65451	-22.08710	-0.48644	0.04891	-0.05422	0.02692	0.00009	0.00307	-6.16970	1.14638	7.07322	0.55972	0.15135	0.03213	0.00124	-0.00255	-0.00178	-1.73930	-2.44602	-3.42475	-1.10839	3.57802	-2.56440	1.33418	-0.28865	3.02846	0.64305	-10.02029	-151.55357	0.00004	-0.00023	0.00056	-0.00000
206			2.05000	9.63295	-8.28427	15.89222	0.48794	0.10132	0.05027	-0.02050	0.00047	0.00287	-0.01104	0.05718	0.34770	-3.87017	-0.66019	-22.12251	-0.48450	0.04645	-0.05343	0.01882	0.00033	0.00297	-6.17357	1.15303	7.11134	0.55438	0.14429	0.03270	0.00378	-0.00277	-0.00203	-1.44457	-1.75347	-3.37606	-1.31167	2.60280	-2.60597	1.52120	-0.07710	3.42557	0.65392	-10.01680	-151.55878	0.00004	-0.00021	0.00053	-0.00000
207			2.06000	9.64881	-8.29232	15.86036	0.48695	0.09968	0.04942	-0.01473	0.00061	0.00274	-0.01136	0.05770	0.34781	-3.85199	-0.66698	-22.15017	-0.48427	0.04374	-0.05246	0.01149	0.00038	0.00190	-6.17899	1.16061	7.14643	0.55405	0.13899	0.03260	0.00497	-0.00281	-0.00162	-1.32167	-1.10081	-3.20862	-1.07560	1.57613	-1.66261	1.49740	0.13618	2.73036	0.66501	-10.01393	-151.56136	0.00004	-0.00019	0.00047	-0.00000
208			2.07000	9.65864	-8.30189	15.83001	0.48588	0.09783	0.04900	-0.00995	0.00096	0.00264	-0.01078	0.05803	0.34708	-3.84251	-0.67300	-22.16325	-0.48441	0.04368	-0.05200	0.00398	0.00045	0.00078	-6.18506	1.16995	7.17046	0.55762	0.14091	0.03182	0.00644	-0.00328	-0.00105	-1.34494	-0.52625	-3.02468	-0.80901	0.51241	-0.62461	1.56315	0.40288	1.78454	0.67499	-10.01211	-151.56189	0.00001	-0.00018	0.00041	-0.00000
209			2.08000	9.66367	-8.31373	15.80071	0.48443	0.09559	0.04880	-0.00642	0.00124	0.00260	-0.00985	0.05807	0.34609	-3.84240	-0.67993	-22.16650	-0.48355	0.04484	-0.05180	-0.00366	0.00066	0.00029	-6.19305	1.18309	7.18689	0.56013	0.14564	0.03084	0.00890	-0.00438	-0.00079	-1.39807	-0.08735	-2.91732	-0.85009	-0.48629	-0.21264	1.90484	0.70195	1.34568	0.68285	-10.01104	-151.56128	-0.00003	-0.00018	0.00036	0.00000
210			2.09000	9.66539	-8.32685	15.77164	0.48479	0.09510	0.04932	-0.00450	0.00122	0.00261	-0.00940	0.05830	0.34520	-3.85112	-0.69027	-22.16854	-0.48569	0.04532	-0.05240	-0.00992	0.00093	0.00033	-6.20395	1.20109	7.20320	0.56373	0.14754	0.03106	0.01135	-0.00548	-0.00080	-1.32103	0.12297	-2.86993	-1.11180	-1.24723	-0.30444	2.31105	0.93808	1.34853	0.68852	-10.01060	-151.56049	-0.00008	-0.00019	0.00032	0.00000
211			2.10000	9.66594	-8.33841	15.74287	0.48302	0.09431	0.04944	-0.00436	0.00064	0.00248	-0.00954	0.05867	0.34419	-3.86574	-0.70392	-22.17202	-0.48626	0.04442	-0.05263	-0.01322	0.00106	0.00029	-6.21683	1.22217	7.22090	0.56390	0.14529	0.03161	0.01241	-0.00555	-0.00074	-0.96062	0.02462	-2.78518	-1.24631	-1.65824	-0.29203	2.36051	1.06158	1.22654	0.69322	-10.01113	-151.56015	-0.00014	-0.00022	0.00032	0.00000
212			2.11000	9.66762	-8.34411	15.71567	0.48061	0.09257	0.04935	-0.00572	-0.00061	0.00214	-0.00981	0.05915	0.34267	-3.88222	-0.71793	-22.17295	-0.48665	0.04257	-0.05260	-0.01362	0.00094	-0.00010	-6.22984	1.24170	7.23477	0.56520	0.14294	0.03189	0.01230	-0.00435	-0.00045	-0.22354	-0.38695	-2.56722	-1.04965	-1.75265	0.08205	1.85295	1.11990	0.74949	0.69886	-10.01320	-151.56042	-0.00019	-0.00025	0.00034	0.00000
213			2.12000	9.67221	-8.33933	15.69204	0.47584	0.09000	0.04868	-0.00805	-0.00243	0.00155	-0.00993	0.05962	0.34188	-3.89785	-0.72900	-22.16820	-0.48410	0.04241	-0.05202	-0.01227	0.00071	-0.00039	-6.24220	1.25504	7.24084	0.56597	0.14550	0.03086	0.01211	-0.00247	-0.00019	0.90469	-1.05805	-2.17607	-0.69419	-1.61235	0.35347	1.03521	1.16435	0.38559	0.70684	-10.01693	-151.56117	-0.00022	-0.00028	0.00037	0.00000
214			2.13000	9.68095	-8.31980	15.67396	0.47270	0.08679	0.04782	-0.01106	-0.00469	0.00074	-0.00995	0.06047	0.34230	-3.91139	-0.73646	-22.16315	-0.48324	0.04211	-0.05121	-0.00995	0.00050	0.00021	-6.25457	1.26029	7.24390	0.57126	0.15099	0.02903	0.01271	-0.00067	-0.00038	2.41650	-1.94941	-1.58288	-0.59455	-1.21080	-0.29068	0.36673	1.16740	0.86378	0.71790	-10.02181	-151.56195	-0.00023	-0.00030	0.00041	0.00000
215			2.14000	9.69495	-8.28131	15.66392	0.46967	0.08308	0.04676	-0.01454	-0.00725	-0.00037	-0.00996	0.06146	0.34264	-3.92141	-0.74281	-22.17191	-0.48259	0.04103	-0.05018	-0.00612	0.00039	0.00197	-6.26803	1.25845	7.25620	0.57554	0.15559	0.02732	0.01357	0.00057	-0.00102	4.31218	-3.04917	-0.68742	-0.96677	-0.44765	-2.18026	0.07420	1.06646	2.30938	0.73183	-10.02664	-151.56218	-0.00023	-0.00032	0.00045	0.00001
216			2.15000	9.71527	-8.21968	15.66588	0.46543	0.07800	0.04496	-0.01816	-0.00981	-0.00183	-0.01005	0.06215	0.34270	-3.92534	-0.75046	-22.20729	-0.47901	0.03846	-0.04835	0.00024	0.00030	0.00419	-6.28251	1.25143	7.28612	0.57099	0.15566	0.02605	0.01288	0.00149	-0.00166	6.56516	-4.33094	0.68275	-1.55782	0.71172	-4.68536	-0.08514	0.81760	3.82315	0.74803	-10.02959	-151.56140	-0.00022	-0.00034	0.00049	0.00001
217			2.16000	9.74276	-8.13142	15.68575	0.46037	0.07240	0.04265	-0.02164	-0.01206	-0.00369	-0.01051	0.06290	0.34252	-3.91954	-0.75856	-22.27044	-0.47416	0.03350	-0.04592	0.00974	0.00007	0.00574	-6.29544	1.23957	7.32757	0.56027	0.14831	0.02566	0.00895	0.00281	-0.00170	9.07063	-5.75395	2.75448	-1.84057	2.20821	-6.66112	-0.61002	0.42747	3.98282	0.76587	-10.02971	-151.55916	-0.00022	-0.00035	0.00051	0.00001
218			2.17000	9.77841	-8.01471	15.73196	0.45085	0.06039	0.03836	-0.02454	-0.01236	-0.00565	-0.01166	0.06453	0.34015	-3.89992	-0.76247	-22.34998	-0.46644	0.01926	-0.04090	0.02171	-0.00024	0.00563	-6.30239	1.22152	7.35920	0.54992	0.12487	0.02469	0.00147	0.00452	-0.00067	11.56112	-7.23116	5.68439	-1.36306	3.88572	-7.27226	-1.87114	-0.03661	1.80984	0.78464	-10.02743	-151.55574	-0.00022	-0.00036	0.00053	0.00001
219			2.18000	9.82283	-7.87171	15.81337	0.43591	0.04277	0.03223	-0.02620	-0.00991	-0.00701	-0.01257	0.06767	0.33623	-3.86410	-0.75520	-22.42882	-0.45776	0.00056	-0.03352	0.03369	-0.00002	0.00406	-6.29906	1.19489	7.35414	0.54781	0.09480	0.02198	-0.00823	0.00574	0.00114	13.58162	-8.53889	9.27368	-0.02299	5.43909	-6.36383	-3.81403	-0.45173	-2.61563	0.80381	-10.02376	-151.55168	-0.00022	-0.00036	0.00053	0.00001
220			2.19000	9.87483	-7.71047	15.93400	0.42382	0.02452	0.02752	-0.02615	-0.00591	-0.00780	-0.01032	0.07200	0.33585	-3.81371	-0.73139	-22.49123	-0.45481	-0.00662	-0.02764	0.04290	0.00040	0.00223	-6.28378	1.15907	7.29254	0.55753	0.08763	0.01833	-0.01799	0.00741	0.00281	14.65815	-9.33134	12.84057	1.81896	6.45032	-4.22852	-5.89386	-0.67432	-8.30353	0.82318	-10.01939	-151.54753	-0.00021	-0.00036	0.00053	0.00001
221			2.20000	9.93032	-7.54387	16.08837	0.41901	0.01129	0.02577	-0.02391	-0.00260	-0.00846	-0.00498	0.07501	0.33985	-3.75475	-0.69151	-22.52563	-0.45458	0.00296	-0.02520	0.04663	-0.00023	0.00059	-6.25834	1.11778	7.16879	0.56635	0.10843	0.01499	-0.02477	0.01061	0.00381	14.55551	-9.31503	15.48386	3.52756	6.55664	-1.20930	-7.35369	-0.57491	-13.97750	0.84282	-10.01500	-151.54390	-0.00019	-0.00036	0.00053	0.00001
222			2.21000	9.98321	-7.38575	16.26188	0.41947	0.00331	0.02547	-0.01926	-0.00067	-0.00872	0.00010	0.07521	0.34403	-3.69573	-0.64270	-22.52388	-0.45129	0.01627	-0.02444	0.04403	-0.00133	-0.00111	-6.22777	1.07931	6.99076	0.56414	0.13033	0.01264	-0.02658	0.01228	0.00428	13.41428	-8.44822	16.62478	4.62343	5.70369	2.49126	-7.73069	-0.14175	-18.77411	0.86301	-10.01118	-151.54196	-0.00017	-0.00035	0.00053	0.00001
223			2.22000	10.02781	-7.24635	16.43739	0.42430	-0.00222	0.02575	-0.01277	0.00037	-0.00847	0.00277	0.07425	0.34700	-3.64342	-0.59437	-22.47980	-0.44898	0.02186	-0.02416	0.03779	-0.00157	-0.00295	-6.19683	1.05247	6.77157	0.55991	0.13554	0.01185	-0.02502	0.01055	0.00478	11.63380	-6.96179	16.33695	5.12770	4.21338	6.70754	-7.24320	0.47621	-22.52505	0.88383	-10.00790	-151.54257	-0.00013	-0.00033	0.00052	0.00000
224			2.23000	10.06071	-7.13063	16.60225	0.43051	-0.00586	0.02602	-0.00543	0.00077	-0.00779	0.00275	0.07267	0.34880	-3.60065	-0.55187	-22.38950	-0.44631	0.01909	-0.02387	0.03002	-0.00108	-0.00464	-6.16790	1.04051	6.52174	0.55616	0.12567	0.01156	-0.02170	0.00738	0.00517	9.63483	-5.21177	15.19832	5.33180	2.53307	10.70909	-6.45443	1.12159	-25.08286	0.90490	-10.00445	-151.54544	-0.00009	-0.00031	0.00052	0.00000
225			2.24000	10.08133	-7.03905	16.75162	0.43719	-0.00819	0.02557	0.00183	0.00078	-0.00682	0.00111	0.07075	0.35089	-3.56843	-0.51556	-22.26150	-0.44255	0.01230	-0.02292	0.02019	-0.00054	-0.00532	-6.14271	1.04061	6.25507	0.55647	0.11253	0.00968	-0.01560	0.00477	0.00437	7.70965	-3.49330	13.84969	5.23239	0.89918	12.72007	-5.55275	1.77901	-25.38570	0.92566	-10.00009	-151.54939	-0.00005	-0.00028	0.00050	0.00000
226			2.25000	10.09077	-6.96958	16.88622	0.44424	-0.01090	0.02474	0.00855	0.00070	-0.00586	-0.00028	0.06951	0.35411	-3.55073	-0.48490	-22.12724	-0.44086	0.00666	-0.02167	0.00561	-0.00024	-0.00439	-6.12632	1.04760	6.00176	0.56520	0.10789	0.00616	-0.00333	0.00294	0.00241	5.99203	-1.94369	12.61327	4.51839	-0.77074	10.86746	-4.25159	2.58698	-21.93793	0.94579	-9.99472	-151.55298	-0.00002	-0.00025	0.00048	0.00000
227			2.26000	10.09042	-6.91944	17.00791	0.44939	-0.01231	0.02474	0.01447	0.00045	-0.00519	-0.00013	0.06918	0.35723	-3.55581	-0.46078	-22.03251	-0.44193	0.00793	-0.02152	-0.01449	-0.00024	-0.00229	-6.12775	1.05754	5.80546	0.57359	0.11583	0.00351	0.01606	0.00130	0.00094	4.50600	-0.59600	11.48379	3.16349	-2.56599	5.20226	-2.44826	3.58364	-14.80365	0.96541	-9.98876	-151.55537	0.00000	-0.00022	0.00045	-0.00000
228			2.27000	10.08176	-6.88590	17.11737	0.45587	-0.01293	0.02519	0.01931	0.00019	-0.00466	0.00048	0.06936	0.35972	-3.58931	-0.44338	-22.00755	-0.44700	0.00999	-0.02188	-0.03585	-0.00027	0.00026	-6.15275	1.06757	5.69550	0.57454	0.12186	0.00326	0.03642	-0.00032	0.00040	3.25205	0.51531	10.38489	1.67059	-4.25202	-1.76396	-0.61229	4.50903	-6.44733	0.98505	-9.98257	-151.55606	0.00002	-0.00019	0.00040	-0.00000
229			2.28000	10.06672	-6.86589	17.21496	0.46298	-0.01299	0.02571	0.02279	-0.00003	-0.00417	0.00052	0.06940	0.36100	-3.64761	-0.43085	-22.04826	-0.45291	0.00892	-0.02227	-0.05226	-0.00023	0.00237	-6.19781	1.07560	5.66649	0.56832	0.11997	0.00487	0.04961	-0.00138	0.00002	2.26295	1.34066	9.35650	0.51552	-5.44381	-7.28609	0.73316	4.98944	0.29608	1.00556	-9.97640	-151.55399	0.00004	-0.00016	0.00036	-0.00000
230			2.29000	10.04747	-6.85577	17.30226	0.46973	-0.01112	0.02691	0.02488	-0.00014	-0.00390	-0.00014	0.06952	0.36016	-3.72061	-0.42177	-22.13101	-0.46066	0.00546	-0.02336	-0.06113	-0.00012	0.00381	-6.25271	1.08126	5.69161	0.56628	0.11471	0.00749	0.05357	-0.00193	-0.00051	1.59656	1.85792	8.53169	-0.32541	-5.95645	-10.53934	1.55234	4.86100	4.42893	1.02739	-9.97054	-151.54843	0.00007	-0.00013	0.00034	-0.00000
231			2.30000	10.02602	-6.85128	17.38234	0.47421	-0.00864	0.02763	0.02582	-0.00015	-0.00372	-0.00141	0.06939	0.35820	-3.79829	-0.41700	-22.23627	-0.46608	0.00037	-0.02397	-0.06284	-0.00001	0.00467	-6.30772	1.08627	5.74647	0.56595	0.10811	0.00922	0.05011	-0.00239	-0.00099	1.29311	2.09504	8.00388	-1.14163	-5.84754	-12.23536	2.11558	4.22379	6.55922	1.05072	-9.96554	-151.53952	0.00011	-0.00010	0.00033	-0.00000
232			2.31000	10.00374	-6.84822	17.45862	0.47636	-0.00694	0.02799	0.02597	-0.00011	-0.00365	-0.00277	0.06892	0.35574	-3.87349	-0.41880	-22.35506	-0.46810	-0.00536	-0.02423	-0.05972	0.00003	0.00526	-6.35655	1.09288	5.81696	0.56511	0.10198	0.01014	0.04260	-0.00286	-0.00130	1.32956	2.11049	7.76247	-2.07069	-5.31568	-13.25113	2.58505	3.32045	7.58776	1.07548	-9.96214	-151.52879	0.00017	-0.00008	0.00036	-0.00001
233			2.32000	9.98160	-6.84312	17.53383	0.47969	-0.00590	0.02849	0.02556	-0.00006	-0.00375	-0.00361	0.06865	0.35214	-3.94266	-0.42843	-22.48476	-0.47264	-0.01141	-0.02461	-0.05509	-0.00008	0.00579	-6.39696	1.10198	5.89618	0.57009	0.09731	0.01097	0.03501	-0.00322	-0.00152	1.61351	1.94317	7.75160	-2.99417	-4.60686	-14.01142	2.92572	2.44701	8.04168	1.10117	-9.96055	-151.51823	0.00023	-0.00006	0.00040	-0.00001
234			2.33000	9.96074	-6.83373	17.61020	0.48302	-0.00335	0.02985	0.02437	-0.00001	-0.00408	-0.00361	0.06876	0.34861	-4.00504	-0.44494	-22.62354	-0.47930	-0.01358	-0.02605	-0.05013	-0.00020	0.00641	-6.43005	1.11282	5.97927	0.57738	0.09768	0.01261	0.02901	-0.00336	-0.00174	2.02499	1.61924	7.93003	-3.65945	-3.89042	-14.38334	2.98793	1.81453	7.92391	1.12623	-9.96020	-151.51006	0.00028	-0.00005	0.00045	-0.00001
235			2.34000	9.94232	-6.81902	17.68960	0.48568	-0.00022	0.03151	0.02265	0.00000	-0.00454	-0.00298	0.06887	0.34517	-4.06034	-0.46533	-22.76484	-0.48573	-0.01288	-0.02793	-0.04475	-0.00024	0.00668	-6.45769	1.12343	6.05816	0.58293	0.10047	0.01478	0.02469	-0.00304	-0.00178	2.46112	1.21423	8.23501	-3.82417	-3.26391	-13.84597	2.62237	1.49730	6.89830	1.14880	-9.96021	-151.50519	0.00031	-0.00005	0.00051	-0.00001
236			2.35000	9.92660	-6.79912	17.77285	0.48901	0.00142	0.03281	0.02134	-0.00002	-0.00495	-0.00215	0.06840	0.34156	-4.10840	-0.48560	-22.89557	-0.49034	-0.01291	-0.02935	-0.03944	-0.00023	0.00609	-6.48135	1.13176	6.12061	0.58529	0.10163	0.01670	0.02195	-0.00213	-0.00138	2.82537	0.88176	8.52140	-3.39711	-2.86842	-11.98170	1.82397	1.50819	4.77786	1.16766	-9.95981	-151.50299	0.00032	-0.00007	0.00057	-0.00001
237			2.36000	9.91232	-6.77569	17.85863	0.49314	0.00312	0.03375	0.02104	-0.00005	-0.00519	-0.00164	0.06743	0.33775	-4.15051	-0.50242	-23.00035	-0.49403	-0.01414	-0.03037	-0.03558	-0.00021	0.00468	-6.50258	1.13667	6.15487	0.58807	0.10045	0.01801	0.02118	-0.00101	-0.00055	3.01825	0.74434	8.64355	-2.56620	-2.82992	-8.99699	0.83758	1.81547	1.89976	1.18298	-9.95862	-151.50220	0.00030	-0.00009	0.00060	-0.00001
238			2.37000	9.89797	-6.75145	17.94460	0.49644	0.00469	0.03474	0.02147	-0.00007	-0.00531	-0.00142	0.06633	0.33452	-4.18940	-0.51513	-23.07031	-0.49603	-0.01565	-0.03140	-0.03417	-0.00022	0.00299	-6.52333	1.13931	6.15643	0.59155	0.09875	0.01885	0.02271	-0.00032	0.00041	2.98470	0.79223	8.60920	-1.74801	-3.14931	-5.73824	0.08421	2.34182	-0.97476	1.19608	-9.95694	-151.50098	0.00026	-0.00011	0.00060	-0.00001
239			2.38000	9.88286	-6.72905	18.02961	0.49879	0.00490	0.03540	0.02200	-0.00005	-0.00534	-0.00160	0.06531	0.33228	-4.22848	-0.52613	-23.10790	-0.49610	-0.01880	-0.03198	-0.03558	-0.00032	0.00149	-6.54609	1.14315	6.13039	0.59393	0.09415	0.01922	0.02670	-0.00031	0.00119	2.73730	0.92995	8.55119	-1.25759	-3.74243	-3.06015	-0.18240	3.01390	-3.18879	1.20860	-9.95579	-151.49765	0.00020	-0.00014	0.00060	-0.00000
240			2.39000	9.86731	-6.71045	18.11417	0.50354	0.00462	0.03621	0.02221	-0.00001	-0.00540	-0.00174	0.06446	0.33200	-4.27110	-0.53824	-23.12221	-0.49748	-0.02181	-0.03272	-0.03956	-0.00047	0.00043	-6.57345	1.15115	6.08628	0.59551	0.09026	0.01963	0.03276	-0.00068	0.00172	2.32582	1.06826	8.53419	-1.03501	-4.49908	-1.22680	-0.10259	3.77346	-4.58836	1.22205	-9.95609	-151.49103	0.00015	-0.00017	0.00059	-0.00000
241			2.40000	9.85207	-6.69682	18.19858	0.50726	0.00501	0.03751	0.02184	0.00003	-0.00547	-0.00152	0.06400	0.33303	-4.31949	-0.55167	-23.12094	-0.49882	-0.02142	-0.03411	-0.04451	-0.00051	-0.00040	-6.60714	1.16327	6.03167	0.59481	0.09154	0.02036	0.03898	-0.00099	0.00210	1.82653	1.18070	8.43970	-0.79339	-5.27171	0.06615	-0.00867	4.48566	-5.40981	1.23739	-9.95829	-151.48039	0.00010	-0.00019	0.00057	-0.00000
242			2.41000	9.83744	-6.68843	18.28103	0.51216	0.00677	0.03903	0.02134	0.00009	-0.00537	-0.00154	0.06406	0.33488	-4.37351	-0.56421	-23.10679	-0.50301	-0.02017	-0.03579	-0.04914	-0.00044	-0.00119	-6.64620	1.17710	5.97033	0.59729	0.09457	0.02111	0.04350	-0.00102	0.00235	1.34127	1.29859	8.05726	-0.38691	-5.92298	1.14504	-0.05468	4.96032	-5.81529	1.25491	-9.96231	-151.46585	0.00006	-0.00021	0.00056	-0.00000
243			2.42000	9.82283	-6.68461	18.35756	0.51818	0.00794	0.04012	0.02110	0.00014	-0.00495	-0.00204	0.06441	0.33758	-4.43183	-0.57390	-23.08108	-0.50827	-0.02079	-0.03692	-0.05254	-0.00039	-0.00177	-6.68802	1.19034	5.90645	0.60220	0.09590	0.02123	0.04527	-0.00096	0.00229	0.98050	1.43508	7.30963	0.00541	-6.35028	1.85597	-0.06728	5.06762	-5.58839	1.27453	-9.96792	-151.44821	0.00002	-0.00023	0.00054	-0.00000
244			2.43000	9.80752	-6.68355	18.42477	0.52315	0.00831	0.04105	0.02089	0.00014	-0.00436	-0.00273	0.06470	0.33958	-4.49254	-0.58142	-23.05041	-0.51230	-0.02291	-0.03780	-0.05392	-0.00038	-0.00182	-6.72984	1.20289	5.84914	0.60613	0.09489	0.02131	0.04404	-0.00115	0.00187	0.82681	1.53443	6.32879	0.11907	-6.44468	1.82009	0.19045	4.77256	-4.49375	1.29574	-9.97466	-151.42839	-0.00000	-0.00024	0.00052	0.00000
245			2.44000	9.79149	-6.68274	18.48145	0.52827	0.00946	0.04163	0.02046	0.00012	-0.00368	-0.00329	0.06458	0.34111	-4.55301	-0.58873	-23.02469	-0.51564	-0.02429	-0.03841	-0.05264	-0.00039	-0.00130	-6.76922	1.21591	5.80835	0.60673	0.09392	0.02129	0.03979	-0.00163	0.00118	0.87411	1.54567	5.27817	-0.06616	-6.13959	1.06255	0.70666	4.12722	-2.77575	1.31742	-9.98182	-151.40762	-0.00002	-0.00024	0.00050	0.00000
246			2.45000	9.77510	-6.68027	18.52757	0.53306	0.00978	0.04175	0.01976	0.00006	-0.00295	-0.00366	0.06425	0.34230	-4.60993	-0.59693	-23.01031	-0.51787	-0.02598	-0.03852	-0.04859	-0.00042	-0.00054	-6.80370	1.23019	5.78829	0.60427	0.09195	0.02124	0.03295	-0.00213	0.00047	1.01563	1.49818	4.21348	-0.36543	-5.50150	0.05536	1.25570	3.24255	-1.00638	1.33834	-9.98886	-151.38730	-0.00004	-0.00024	0.00048	0.00000
247			2.46000	9.75849	-6.67586	18.56299	0.53681	0.01015	0.04172	0.01901	0.00001	-0.00221	-0.00391	0.06415	0.34325	-4.66071	-0.60589	-23.00718	-0.52019	-0.02722	-0.03851	-0.04287	-0.00042	0.00009	-6.83123	1.24526	5.78652	0.60229	0.09004	0.02134	0.02491	-0.00242	-0.00011	1.11628	1.46474	3.14798	-0.60257	-4.71183	-0.73698	1.63440	2.28852	0.40057	1.35749	-9.99556	-151.36911	-0.00006	-0.00025	0.00047	0.00000
248			2.47000	9.74153	-6.67065	18.58782	0.53931	0.01055	0.04214	0.01827	-0.00003	-0.00150	-0.00379	0.06435	0.34392	-4.70435	-0.61494	-23.01150	-0.52270	-0.02712	-0.03901	-0.03655	-0.00039	0.00043	-6.85131	1.26001	5.79787	0.60155	0.09009	0.02192	0.01708	-0.00248	-0.00052	1.09432	1.47596	2.13852	-0.70090	-3.92507	-1.10564	1.78138	1.41375	1.33114	1.37455	-10.00198	-151.35448	-0.00008	-0.00027	0.00047	0.00000
249			2.48000	9.72433	-6.66612	18.60299	0.54189	0.01021	0.04259	0.01725	-0.00003	-0.00087	-0.00334	0.06482	0.34436	-4.74071	-0.62332	-23.01836	-0.52636	-0.02687	-0.03952	-0.03021	-0.00034	0.00045	-6.86443	1.27336	5.81703	0.60345	0.09084	0.02255	0.01029	-0.00233	-0.00074	0.92415	1.49324	1.28413	-0.64660	-3.20500	-1.02557	1.72346	0.70138	1.78396	1.38999	-10.00825	-151.34468	-0.00011	-0.00029	0.00046	0.00000
250			2.49000	9.70770	-6.66372	18.61065	0.54484	0.00971	0.04312	0.01527	-0.00000	-0.00042	-0.00273	0.06535	0.34425	-4.76998	-0.63026	-23.02323	-0.53112	-0.02681	-0.04008	-0.02376	-0.00027	0.00018	-6.87175	1.28473	5.83869	0.60780	0.09137	0.02326	0.00502	-0.00200	-0.00076	0.61921	1.42463	0.68842	-0.46059	-2.53895	-0.55232	1.49367	0.20577	1.73985	1.40489	-10.01457	-151.34013	-0.00014	-0.00031	0.00046	0.00000
251			2.50000	9.69349	-6.66414	18.61401	0.54779	0.00923	0.04382	0.01192	0.00004	-0.00017	-0.00198	0.06531	0.34361	-4.79192	-0.63521	-23.02241	-0.53440	-0.02616	-0.04082	-0.01714	-0.00022	-0.00029	-6.87479	1.29381	5.85719	0.61104	0.09314	0.02389	0.00188	-0.00160	-0.00059	0.23754	1.20623	0.38098	-0.25206	-1.91732	0.18144	1.15864	-0.02369	1.27897	1.42072	-10.02114	-151.33984	-0.00017	-0.00032	0.00046	0.00000
252			2.51000	9.68337	-6.66733	18.61593	0.55063	0.00906	0.04413	0.00798	0.00007	-0.00007	-0.00168	0.06453	0.34229	-4.80684	-0.63911	-23.01432	-0.53544	-0.02648	-0.04114	-0.01142	-0.00026	-0.00077	-6.87597	1.30093	5.86897	0.61263	0.09344	0.02401	0.00184	-0.00129	-0.00034	-0.11603	0.89887	0.25675	-0.21487	-1.42417	0.95096	0.88861	0.05223	0.71297	1.43858	-10.02793	-151.34233	-0.00019	-0.00034	0.00046	0.00001
253			2.52000	9.67727	-6.67236	18.61740	0.55217	0.00943	0.04421	0.00490	0.00009	-0.00002	-0.00196	0.06380	0.34130	-4.81662	-0.64473	-22.99997	-0.53526	-0.02736	-0.04125	-0.00794	-0.00044	-0.00110	-6.87863	1.30754	5.87508	0.61431	0.09257	0.02389	0.00505	-0.00124	-0.00018	-0.31345	0.63270	0.17357	-0.46060	-1.16281	1.52796	0.83211	0.39677	0.38883	1.45863	-10.03443	-151.34521	-0.00020	-0.00035	0.00046	0.00001
254			2.53000	9.67347	-6.67749	18.61817	0.55364	0.01036	0.04428	0.00353	0.00008	0.00001	-0.00265	0.06333	0.34111	-4.82420	-0.65472	-22.98227	-0.53550	-0.02864	-0.04142	-0.00703	-0.00068	-0.00124	-6.88562	1.31515	5.87945	0.61589	0.09088	0.02399	0.01051	-0.00137	-0.00015	-0.28326	0.47628	0.10807	-0.85487	-1.14032	1.82686	0.93597	0.90889	0.35677	1.48012	-10.04001	-151.34592	-0.00021	-0.00035	0.00047	0.00001
255			2.54000	9.67011	-6.68088	18.61862	0.55517	0.01026	0.04419	0.00377	0.00004	-0.00007	-0.00343	0.06309	0.34036	-4.83207	-0.66895	-22.96343	-0.53647	-0.03172	-0.04134	-0.00789	-0.00089	-0.00136	-6.89840	1.32391	5.88410	0.61711	0.08685	0.02438	0.01647	-0.00127	-0.00008	-0.05166	0.41583	0.16438	-1.04053	-1.27974	2.02505	0.90712	1.47568	0.27741	1.50227	-10.04419	-151.34245	-0.00020	-0.00035	0.00048	0.00001
256			2.55000	9.66597	-6.68129	18.62064	0.55888	0.01068	0.04435	0.00519	-0.00001	-0.00034	-0.00418	0.06311	0.34048	-4.84153	-0.68342	-22.94201	-0.53991	-0.03470	-0.04154	-0.00969	-0.00081	-0.00180	-6.91634	1.33131	5.88530	0.61848	0.08282	0.02528	0.02134	-0.00057	0.00026	0.30086	0.41486	0.47138	-0.63307	-1.52910	2.50563	0.38446	2.03034	-0.38488	1.52427	-10.04680	-151.33472	-0.00017	-0.00034	0.00049	0.00001
257			2.56000	9.66047	-6.67822	18.62725	0.56095	0.00980	0.04423	0.00717	-0.00005	-0.00089	-0.00468	0.06293	0.34173	-4.85326	-0.69146	-22.91169	-0.53975	-0.03664	-0.04142	-0.01174	-0.00033	-0.00270	-6.93768	1.33317	5.87320	0.61391	0.07977	0.02581	0.02411	0.00075	0.00105	0.71205	0.41953	1.13248	0.47537	-1.85872	3.47948	-0.74597	2.54825	-1.94426	1.54511	-10.04762	-151.32370	-0.00013	-0.00033	0.00050	0.00000
258			2.57000	9.65387	-6.67133	18.64252	0.56196	0.00763	0.04386	0.00899	-0.00007	-0.00175	-0.00489	0.06282	0.34218	-4.86737	-0.68752	-22.86666	-0.53888	-0.03882	-0.04086	-0.01336	0.00039	-0.00374	-6.96024	1.32632	5.83753	0.61100	0.07687	0.02566	0.02486	0.00222	0.00212	1.16150	0.35142	2.21112	1.91321	-2.15807	4.63547	-2.15044	2.96501	-4.13828	1.56351	-10.04653	-151.31055	-0.00009	-0.00031	0.00051	0.00000
259			2.58000	9.64722	-6.66006	18.67090	0.56427	0.00455	0.04335	0.01022	-0.00006	-0.00287	-0.00488	0.06306	0.34303	-4.88291	-0.67114	-22.80823	-0.53990	-0.04111	-0.04001	-0.01409	0.00108	-0.00435	-6.98204	1.31177	5.77527	0.61323	0.07514	0.02473	0.02393	0.00323	0.00302	1.63998	0.17079	3.65176	3.05570	-2.29938	5.36122	-3.23873	3.18726	-6.26906	1.57860	-10.04359	-151.29620	-0.00005	-0.00029	0.00052	0.00000
260			2.59000	9.64155	-6.64396	18.71541	0.56602	0.00228	0.04377	0.01093	-0.00004	-0.00419	-0.00466	0.06340	0.34432	-4.89870	-0.64704	-22.74494	-0.54080	-0.04127	-0.04013	-0.01414	0.00141	-0.00438	-7.00166	1.29438	5.69272	0.61618	0.07639	0.02429	0.02167	0.00357	0.00359	2.14876	-0.09529	5.25911	3.50504	-2.26372	5.26968	-3.64054	3.17057	-7.72375	1.58997	-10.03913	-151.28236	-0.00003	-0.00026	0.00051	0.00000
261			2.60000	9.63731	-6.62249	18.77655	0.56799	0.00183	0.04456	0.01140	-0.00004	-0.00554	-0.00432	0.06394	0.34522	-4.91423	-0.62142	-22.68697	-0.54362	-0.03976	-0.04074	-0.01420	0.00136	-0.00380	-7.01840	1.27929	5.60057	0.62134	0.07924	0.02418	0.01891	0.00327	0.00379	2.70496	-0.39855	6.80314	3.27918	-2.12492	4.39958	-3.40748	2.96578	-8.30717	1.59788	-10.03377	-151.27112	-0.00001	-0.00024	0.00050	0.00000
262			2.61000	9.63437	-6.59502	18.85263	0.56920	0.00033	0.04480	0.01179	-0.00001	-0.00669	-0.00382	0.06434	0.34514	-4.92975	-0.59890	-22.64180	-0.54549	-0.03910	-0.04073	-0.01470	0.00114	-0.00272	-7.03241	1.26937	5.50849	0.62512	0.08080	0.02372	0.01622	0.00254	0.00360	3.29130	-0.69932	8.12052	2.62601	-1.96427	3.00351	-2.82430	2.66345	-8.13443	1.60303	-10.02812	-151.26367	-0.00001	-0.00023	0.00049	0.00000
263			2.62000	9.63242	-6.56149	18.94079	0.57171	-0.00027	0.04490	0.01209	0.00001	-0.00760	-0.00342	0.06432	0.34514	-4.94587	-0.58167	-22.61364	-0.54718	-0.03865	-0.04065	-0.01582	0.00086	-0.00137	-7.04419	1.26479	5.42332	0.62700	0.08174	0.02322	0.01419	0.00174	0.00317	3.84822	-0.97681	9.15379	1.79206	-1.81688	1.25939	-2.14071	2.34788	-7.36892	1.60626	-10.02259	-151.25961	-0.00001	-0.00022	0.00047	0.00000
264			2.63000	9.63132	-6.52247	19.03816	0.57393	-0.00070	0.04472	0.01233	0.00003	-0.00824	-0.00314	0.06437	0.34614	-4.96324	-0.57007	-22.60559	-0.54815	-0.03807	-0.04033	-0.01767	0.00064	0.00016	-7.05484	1.26438	5.35014	0.62761	0.08287	0.02250	0.01347	0.00107	0.00255	4.32842	-1.20893	9.92515	0.96832	-1.69784	-0.76528	-1.49982	2.09466	-6.12591	1.60845	-10.01716	-151.25739	-0.00002	-0.00022	0.00046	0.00000
265			2.64000	9.63068	-6.47896	19.14226	0.57764	-0.00226	0.04490	0.01279	0.00011	-0.00878	-0.00268	0.06477	0.34754	-4.98276	-0.56275	-22.61988	-0.55105	-0.03850	-0.04030	-0.02050	0.00056	0.00175	-7.06589	1.26608	5.29268	0.63074	0.08402	0.02220	0.01441	0.00060	0.00188	4.72465	-1.37279	10.49357	0.29770	-1.63806	-2.94186	-0.96274	1.94942	-4.54871	1.61026	-10.01202	-151.25569	-0.00002	-0.00021	0.00044	0.00000
266			2.65000	9.62999	-6.43186	19.25136	0.58280	-0.00328	0.04543	0.01349	0.00017	-0.00926	-0.00246	0.06507	0.34919	-5.00538	-0.55765	-22.65656	-0.55501	-0.03991	-0.04059	-0.02408	0.00062	0.00323	-7.07887	1.26824	5.25282	0.63387	0.08333	0.02257	0.01684	0.00025	0.00124	5.05039	-1.47816	10.91868	-0.15019	-1.65857	-4.99827	-0.50733	1.92965	-2.87285	1.61202	-10.00767	-151.25371	-0.00002	-0.00021	0.00044	0.00000
267			2.66000	9.62901	-6.38189	19.36419	0.58723	-0.00338	0.04566	0.01421	0.00019	-0.00959	-0.00249	0.06493	0.35102	-5.03158	-0.55292	-22.71227	-0.55696	-0.04094	-0.04062	-0.02757	0.00074	0.00439	-7.09495	1.27041	5.22983	0.63309	0.08189	0.02285	0.02007	-0.00007	0.00064	5.31961	-1.54923	11.22446	-0.39999	-1.73547	-6.65405	-0.07925	2.01277	-1.36081	1.61366	-10.00453	-151.25150	-0.00003	-0.00021	0.00044	0.00000
268			2.67000	9.62762	-6.32955	19.47957	0.59125	-0.00328	0.04624	0.01490	0.00019	-0.00988	-0.00227	0.06463	0.35124	-5.06090	-0.54779	-22.78173	-0.55942	-0.04170	-0.04103	-0.03027	0.00085	0.00520	-7.11448	1.27326	5.22089	0.63347	0.08153	0.02350	0.02357	-0.00043	0.00019	5.53645	-1.59305	11.39610	-0.54053	-1.81878	-7.74887	0.33017	2.16762	-0.22999	1.61542	-10.00232	-151.24947	-0.00003	-0.00022	0.00044	0.00000
269			2.68000	9.62569	-6.27541	19.59595	0.59476	-0.00232	0.04756	0.01528	0.00014	-0.01022	-0.00162	0.06454	0.35073	-5.09219	-0.54258	-22.85892	-0.56328	-0.04039	-0.04233	-0.03133	0.00084	0.00570	-7.13739	1.27764	5.22122	0.63604	0.08505	0.02473	0.02674	-0.00076	-0.00003	5.68707	-1.63158	11.43857	-0.62816	-1.82953	-8.20431	0.62053	2.36415	0.31884	1.61809	-10.00024	-151.24803	-0.00003	-0.00022	0.00045	0.00000
270			2.69000	9.62361	-6.22010	19.71225	0.59794	-0.00212	0.04828	0.01496	0.00013	-0.01042	-0.00113	0.06405	0.35122	-5.12315	-0.53776	-22.93749	-0.56443	-0.03940	-0.04303	-0.02920	0.00079	0.00572	-7.16273	1.28329	5.22373	0.63349	0.08815	0.02538	0.02809	-0.00088	0.00004	5.79630	-1.72535	11.45931	-0.65688	-1.62903	-8.06379	0.66041	2.51537	0.15887	1.62259	-9.99775	-151.24733	-0.00003	-0.00022	0.00045	0.00000
271			2.70000	9.62229	-6.16337	19.82923	0.60333	-0.00253	0.04819	0.01386	0.00017	-0.01059	-0.00114	0.06333	0.35189	-5.15004	-0.53323	-23.01268	-0.56608	-0.04136	-0.04277	-0.02348	0.00083	0.00540	-7.18820	1.28919	5.22078	0.63145	0.08770	0.02526	0.02693	-0.00064	0.00038	5.94932	-1.93350	11.62467	-0.59642	-1.10960	-7.59784	0.40697	2.52435	-0.58783	1.62930	-9.99465	-151.24704	-0.00002	-0.00022	0.00046	0.00000
272			2.71000	9.62273	-6.10397	19.94926	0.60807	-0.00344	0.04752	0.01226	0.00024	-0.01087	-0.00155	0.06270	0.35198	-5.16931	-0.52789	-23.08368	-0.56748	-0.04517	-0.04184	-0.01550	0.00101	0.00510	-7.21124	1.29369	5.20768	0.63189	0.08532	0.02447	0.02406	-0.00010	0.00079	6.21791	-2.25948	12.05927	-0.44350	-0.33849	-7.25527	-0.07535	2.40378	-1.54004	1.63775	-9.99138	-151.24602	-0.00001	-0.00022	0.00047	0.00000
273			2.72000	9.62538	-6.04039	20.07561	0.61162	-0.00362	0.04621	0.01077	0.00027	-0.01126	-0.00193	0.06212	0.35152	-5.18002	-0.52031	-23.15423	-0.56827	-0.04801	-0.04035	-0.00807	0.00134	0.00504	-7.23100	1.29510	5.18438	0.63284	0.08425	0.02290	0.02146	0.00063	0.00109	6.60075	-2.64396	12.80913	-0.20583	0.45265	-7.36331	-0.68256	2.29766	-2.36922	1.64688	-9.98903	-151.24324	0.00001	-0.00022	0.00049	-0.00000
274			2.73000	9.63012	-5.97183	20.21146	0.61692	-0.00426	0.04548	0.00989	0.00035	-0.01202	-0.00204	0.06179	0.35189	-5.18426	-0.50888	-23.22915	-0.57046	-0.05088	-0.03937	-0.00331	0.00188	0.00527	-7.24886	1.29210	5.15261	0.63439	0.08314	0.02200	0.02071	0.00145	0.00135	7.04592	-3.02569	13.88356	0.14516	1.04675	-7.89509	-1.35305	2.34690	-3.08621	1.65585	-9.98901	-151.23825	0.00001	-0.00022	0.00051	-0.00000
275			2.74000	9.63659	-5.89821	20.36012	0.62058	-0.00806	0.04459	0.00997	0.00068	-0.01294	-0.00186	0.06191	0.35190	-5.18529	-0.49192	-23.31086	-0.57129	-0.05577	-0.03794	-0.00195	0.00273	0.00544	-7.26677	1.28419	5.11206	0.63441	0.07826	0.02140	0.02177	0.00218	0.00168	7.47405	-3.33608	15.28767	0.66175	1.31752	-8.55018	-2.06504	2.59079	-3.96964	1.66379	-9.99209	-151.23108	0.00001	-0.00024	0.00053	-0.00000
276			2.75000	9.64387	-5.82071	20.52474	0.62061	-0.01350	0.04290	0.01178	0.00113	-0.01377	-0.00132	0.06259	0.35059	-5.18673	-0.46788	-23.39772	-0.57079	-0.06086	-0.03556	-0.00448	0.00380	0.00521	-7.28608	1.27190	5.05910	0.63404	0.07077	0.02048	0.02400	0.00269	0.00215	7.77390	-3.45606	17.03043	1.37171	1.15333	-8.96340	-2.82336	3.00885	-5.33875	1.66967	-9.99790	-151.22198	0.00001	-0.00026	0.00055	-0.00000
277			2.76000	9.65014	-5.74222	20.70856	0.61872	-0.01983	0.04057	0.01583	0.00150	-0.01442	-0.00041	0.06378	0.34945	-5.19286	-0.43579	-23.48462	-0.56997	-0.06501	-0.03243	-0.01134	0.00493	0.00452	-7.30738	1.25628	4.98733	0.63432	0.06256	0.01904	0.02718	0.00296	0.00272	7.81531	-3.28019	19.07167	2.23542	0.45997	-8.87447	-3.61788	3.60030	-7.37459	1.67247	-10.00489	-151.21165	-0.00000	-0.00028	0.00057	-0.00000
278			2.77000	9.65345	-5.66710	20.91369	0.62118	-0.02541	0.03927	0.02185	0.00152	-0.01526	0.00158	0.06496	0.34954	-5.20825	-0.39575	-23.56465	-0.57327	-0.06554	-0.03039	-0.02245	0.00561	0.00367	-7.33147	1.23898	4.88971	0.63930	0.06100	0.01780	0.03181	0.00328	0.00339	7.49953	-2.78453	21.14875	3.07370	-0.76245	-8.18503	-4.31681	4.36839	-9.94264	1.67155	-10.01064	-151.20164	-0.00002	-0.00030	0.00059	-0.00000
279			2.78000	9.65224	-5.60008	21.13806	0.62437	-0.02591	0.04024	0.02923	0.00100	-0.01653	0.00491	0.06511	0.34963	-5.23670	-0.35059	-23.63138	-0.57670	-0.05610	-0.03127	-0.03711	0.00481	0.00290	-7.35954	1.22295	4.76307	0.64377	0.07507	0.01736	0.03810	0.00407	0.00413	6.85655	-1.98035	22.68968	3.51145	-2.44867	-6.90532	-4.65751	5.26986	-12.53140	1.66761	-10.01337	-151.19315	-0.00004	-0.00031	0.00059	-0.00000
280			2.79000	9.64458	-5.54444	21.37236	0.62691	-0.02199	0.04168	0.03771	0.00039	-0.01718	0.00740	0.06380	0.34804	-5.28127	-0.30764	-23.67957	-0.57770	-0.04545	-0.03287	-0.05423	0.00320	0.00193	-7.39333	1.21232	4.61163	0.64476	0.08875	0.01713	0.04601	0.00409	0.00469	6.06528	-0.89780	23.08808	3.18689	-4.49672	-5.11147	-4.43297	6.22793	-14.52082	1.66256	-10.01268	-151.18646	-0.00006	-0.00033	0.00060	-0.00000
281			2.80000	9.62823	-5.50083	21.60247	0.63014	-0.01766	0.04279	0.04682	0.00002	-0.01678	0.00779	0.06247	0.34552	-5.34386	-0.27643	-23.70577	-0.57993	-0.04240	-0.03381	-0.07244	0.00175	0.00084	-7.43456	1.21087	4.44537	0.64851	0.08973	0.01718	0.05521	0.00286	0.00500	5.33276	0.33883	22.23718	2.07925	-6.67724	-3.14323	-3.71568	7.12411	-15.49900	1.65912	-10.00943	-151.18109	-0.00007	-0.00034	0.00060	-0.00000
282			2.81000	9.60213	-5.46767	21.81722	0.63274	-0.01457	0.04360	0.05544	-0.00014	-0.01563	0.00685	0.06214	0.34261	-5.42425	-0.26332	-23.71215	-0.58462	-0.04538	-0.03424	-0.08978	0.00033	0.00005	-7.48377	1.21921	4.27638	0.65758	0.08305	0.01735	0.06426	0.00142	0.00496	4.73542	1.55696	20.55276	0.54754	-8.63414	-1.66012	-2.80887	7.78230	-15.25043	1.65941	-10.00489	-151.17621	-0.00009	-0.00034	0.00061	0.00000
283			2.82000	9.56681	-5.44323	22.01116	0.63253	-0.01304	0.04389	0.06245	-0.00023	-0.01396	0.00547	0.06223	0.34007	-5.51983	-0.26830	-23.70804	-0.58709	-0.05012	-0.03420	-0.10368	-0.00101	-0.00015	-7.53956	1.23410	4.11769	0.66381	0.07546	0.01714	0.07038	0.00057	0.00444	4.18467	2.66650	18.45706	-0.89934	-10.07857	-1.18093	-2.04093	8.03009	-13.72028	1.66456	-10.00013	-151.17064	-0.00010	-0.00035	0.00061	0.00000
284			2.83000	9.52361	-5.42723	22.18175	0.63170	-0.01170	0.04374	0.06756	-0.00030	-0.01198	0.00451	0.06249	0.33762	-5.62665	-0.28590	-23.70499	-0.58938	-0.05341	-0.03391	-0.11371	-0.00186	0.00020	-7.59891	1.24951	3.98122	0.66810	0.07182	0.01648	0.07259	0.00043	0.00351	3.53710	3.66502	16.12053	-1.87745	-10.94945	-1.68927	-1.60555	7.82561	-11.12523	1.67446	-9.99572	-151.16368	-0.00011	-0.00035	0.00061	0.00000
285			2.84000	9.47416	-5.42065	22.32690	0.63209	-0.00855	0.04431	0.07062	-0.00030	-0.01004	0.00423	0.06280	0.33489	-5.74088	-0.30868	-23.71097	-0.59401	-0.05351	-0.03464	-0.12069	-0.00196	0.00082	-7.65878	1.25951	3.87496	0.67275	0.07342	0.01662	0.07167	0.00084	0.00262	2.72102	4.54146	13.62167	-2.26955	-11.36660	-2.72845	-1.50706	7.28882	-7.97925	1.68831	-9.99175	-151.15559	-0.00012	-0.00036	0.00062	0.00000
286			2.85000	9.42053	-5.42450	22.44567	0.63318	-0.00524	0.04484	0.07139	-0.00024	-0.00803	0.00401	0.06276	0.33286	-5.85934	-0.33052	-23.72790	-0.59766	-0.05300	-0.03539	-0.12430	-0.00161	0.00140	-7.71703	1.26058	3.80061	0.67294	0.07512	0.01716	0.06797	0.00154	0.00177	1.78947	5.23873	11.09725	-2.17328	-11.46961	-3.72443	-1.63881	6.57461	-4.90939	1.70486	-9.98831	-151.14722	-0.00012	-0.00036	0.00063	0.00000
287			2.86000	9.36500	-5.43846	22.53882	0.63369	-0.00120	0.04565	0.06988	-0.00007	-0.00612	0.00331	0.06279	0.33130	-5.97896	-0.34792	-23.75250	-0.60099	-0.05287	-0.03639	-0.12438	-0.00112	0.00170	-7.77187	1.25210	3.75428	0.67194	0.07460	0.01845	0.06214	0.00219	0.00108	0.87832	5.70289	8.67494	-1.80123	-11.31563	-4.24349	-1.83154	5.75926	-2.37077	1.72279	-9.98548	-151.13907	-0.00011	-0.00037	0.00066	0.00000
288			2.87000	9.30956	-5.46070	22.60807	0.63382	0.00206	0.04633	0.06655	0.00012	-0.00431	0.00204	0.06345	0.32947	-6.09619	-0.36039	-23.77877	-0.60624	-0.05544	-0.03699	-0.12087	-0.00078	0.00164	-7.82145	1.23624	3.72964	0.67566	0.06947	0.02000	0.05463	0.00244	0.00049	0.12032	5.91303	6.41660	-1.37950	-10.88852	-4.13776	-1.93064	4.84568	-0.49177	1.74093	-9.98325	-151.13156	-0.00010	-0.00038	0.00070	0.00000
289			2.88000	9.25578	-5.48832	22.65552	0.63311	0.00443	0.04685	0.06137	0.00027	-0.00268	0.00075	0.06447	0.32782	-6.20711	-0.36932	-23.80133	-0.61162	-0.05866	-0.03732	-0.11301	-0.00061	0.00131	-7.86381	1.21608	3.72115	0.68148	0.06320	0.02143	0.04552	0.00231	-0.00002	-0.42904	5.83785	4.38960	-1.05966	-10.13921	-3.54416	-1.86455	3.85258	0.84455	1.75847	-9.98185	-151.12480	-0.00010	-0.00040	0.00073	0.00000
290			2.89000	9.20577	-5.51831	22.68427	0.63195	0.00678	0.04733	0.05355	0.00039	-0.00140	-0.00019	0.06497	0.32579	-6.30767	-0.37670	-23.81748	-0.61500	-0.06105	-0.03768	-0.10026	-0.00062	0.00090	-7.89790	1.19460	3.72508	0.68441	0.05751	0.02280	0.03543	0.00198	-0.00045	-0.80046	5.39090	2.74827	-0.88667	-9.01327	-2.72604	-1.64486	2.84922	1.76866	1.77474	-9.98162	-151.11885	-0.00009	-0.00041	0.00076	0.00000
291			2.90000	9.16293	-5.54782	22.69969	0.63143	0.00921	0.04783	0.04247	0.00048	-0.00058	-0.00044	0.06527	0.32405	-6.39374	-0.38395	-23.82728	-0.61814	-0.06122	-0.03824	-0.08327	-0.00071	0.00050	-7.92349	1.17397	3.73815	0.68651	0.05530	0.02398	0.02565	0.00165	-0.00076	-1.05376	4.51425	1.61854	-0.81165	-7.51795	-1.84794	-1.34162	1.92960	2.29965	1.78964	-9.98300	-151.11383	-0.00009	-0.00041	0.00078	0.00000
292			2.91000	9.13094	-5.57458	22.70753	0.63262	0.01105	0.04911	0.02884	0.00049	-0.00014	-0.00011	0.06558	0.32273	-6.46196	-0.39159	-23.83104	-0.62227	-0.06023	-0.03967	-0.06361	-0.00082	0.00005	-7.94136	1.15570	3.75636	0.68970	0.05615	0.02574	0.01723	0.00138	-0.00092	-1.24198	3.30657	0.90751	-0.74704	-5.79978	-0.84929	-1.04640	1.18558	2.38322	1.80342	-9.98621	-151.10968	-0.00008	-0.00042	0.00079	0.00000
293			2.92000	9.11179	-5.59744	22.71107	0.63315	0.01253	0.05037	0.01457	0.00046	0.00012	0.00020	0.06535	0.32199	-6.51089	-0.39955	-23.82687	-0.62316	-0.05868	-0.04114	-0.04323	-0.00093	-0.00063	-7.95285	1.14051	3.77467	0.68820	0.05752	0.02743	0.01054	0.00114	-0.00084	-1.39111	2.00408	0.40720	-0.62627	-4.10272	0.39573	-0.84755	0.66777	1.98882	1.81636	-9.99119	-151.10645	-0.00007	-0.00041	0.00079	0.00000
294			2.93000	9.10496	-5.61626	22.71145	0.63144	0.01377	0.05119	0.00191	0.00040	0.00032	0.00037	0.06518	0.32180	-6.54160	-0.40755	-23.81163	-0.62155	-0.05612	-0.04231	-0.02471	-0.00100	-0.00151	-7.95953	1.12835	3.78786	0.68504	0.06009	0.02855	0.00579	0.00100	-0.00052	-1.49629	0.83607	0.00924	-0.43272	-2.62466	1.82364	-0.77625	0.37028	1.21694	1.82892	-9.99744	-151.10382	-0.00005	-0.00040	0.00078	0.00000
295			2.94000	9.10815	-5.63150	22.70932	0.63086	0.01400	0.05247	-0.00773	0.00032	0.00048	0.00048	0.06576	0.32192	-6.55676	-0.41514	-23.78395	-0.62306	-0.05467	-0.04380	-0.00953	-0.00104	-0.00245	-7.96289	1.11881	3.79266	0.68898	0.06271	0.02985	0.00288	0.00093	-0.00009	-1.54033	-0.07209	-0.30826	-0.19329	-1.43403	3.17604	-0.80163	0.24407	0.32353	1.84141	-10.00346	-151.10146	-0.00004	-0.00039	0.00076	0.00000
296			2.95000	9.11838	-5.64370	22.70514	0.63132	0.01400	0.05384	-0.01398	0.00025	0.00072	0.00033	0.06623	0.32333	-6.55961	-0.42183	-23.74558	-0.62415	-0.05368	-0.04533	0.00225	-0.00101	-0.00328	-7.96433	1.11107	3.78904	0.69260	0.06526	0.03098	0.00143	0.00092	0.00029	-1.53142	-0.66392	-0.64787	0.06728	-0.51932	4.25213	-0.86424	0.22342	-0.40077	1.85399	-10.00741	-151.09863	-0.00002	-0.00037	0.00074	0.00000
297			2.96000	9.13236	-5.65380	22.69740	0.63139	0.01394	0.05504	-0.01714	0.00019	0.00117	-0.00020	0.06650	0.32539	-6.55325	-0.42705	-23.69919	-0.62375	-0.05334	-0.04662	0.01106	-0.00091	-0.00395	-7.96501	1.10429	3.77976	0.69418	0.06628	0.03197	0.00087	0.00093	0.00052	-1.50827	-0.93808	-1.16760	0.35262	0.16663	5.03951	-0.91278	0.23275	-0.79173	1.86657	-10.00813	-151.09464	-0.00001	-0.00035	0.00070	0.00000
298			2.97000	9.14735	-5.66292	22.68337	0.63385	0.01355	0.05547	-0.01808	0.00015	0.00185	-0.00094	0.06661	0.32872	-6.54002	-0.43016	-23.64690	-0.62384	-0.05416	-0.04702	0.01768	-0.00074	-0.00440	-7.96538	1.09775	3.76839	0.69454	0.06546	0.03227	0.00063	0.00092	0.00056	-1.49859	-0.96076	-1.87914	0.67865	0.69012	5.57890	-0.92546	0.22204	-0.84933	1.87888	-10.00573	-151.08916	-0.00000	-0.00032	0.00065	0.00000
299			2.98000	9.16150	-5.67200	22.66144	0.63765	0.01315	0.05534	-0.01739	0.00011	0.00254	-0.00179	0.06641	0.33294	-6.52160	-0.43036	-23.59075	-0.62328	-0.05536	-0.04681	0.02240	-0.00047	-0.00462	-7.96563	1.09105	3.75797	0.69186	0.06326	0.03213	0.00060	0.00088	0.00046	-1.47170	-0.82600	-2.59400	1.04361	1.08519	5.84775	-0.89842	0.19700	-0.68730	1.89049	-10.00106	-151.08229	0.00000	-0.00029	0.00061	-0.00000
300			2.99000	9.17360	-5.68101	22.63284	0.64221	0.01244	0.05531	-0.01552	0.00008	0.00293	-0.00246	0.06619	0.33788	-6.49970	-0.42694	-23.53341	-0.62249	-0.05640	-0.04670	0.02521	-0.00011	-0.00456	-7.96603	1.08415	3.74992	0.68754	0.06084	0.03215	0.00113	0.00081	0.00033	-1.33759	-0.65142	-3.00608	1.39159	1.36908	5.73063	-0.82822	0.20715	-0.45952	1.90094	-9.99502	-151.07437	0.00000	-0.00027	0.00056	-0.00000
301			3.00000	9.18335	-5.68860	22.60235	0.64600	0.01166	0.05521	-0.01364	0.00003	0.00268	-0.00286	0.06613	0.34285	-6.47603	-0.41982	-23.47940	-0.62138	-0.05682	-0.04656	0.02670	0.00029	-0.00399	-7.96726	1.07754	3.74418	0.68297	0.05853	0.03213	0.00257	0.00065	0.00022	-1.03773	-0.61058	-2.78692	1.59968	1.63653	5.00548	-0.67145	0.29351	-0.25874	1.90984	-9.98814	-151.06590	0.00001	-0.00025	0.00052	-0.00000
302			3.01000	9.19238	-5.69263	22.57811	0.65044	0.01105	0.05544	-0.01369	-0.00003	0.00159	-0.00298	0.06657	0.34702	-6.45117	-0.40999	-23.43643	-0.62327	-0.05738	-0.04668	0.02854	0.00066	-0.00279	-7.97016	1.07253	3.74054	0.68356	0.05603	0.03242	0.00488	0.00039	0.00013	-0.61238	-0.88981	-1.73278	1.55441	2.05349	3.52693	-0.39592	0.45373	-0.11949	1.91693	-9.98069	-151.05763	0.00001	-0.00023	0.00048	-0.00000
303			3.02000	9.20420	-5.69123	22.56934	0.65588	0.01127	0.05584	-0.01676	-0.00008	-0.00023	-0.00275	0.06716	0.35055	-6.42404	-0.39904	-23.41273	-0.62743	-0.05674	-0.04703	0.03153	0.00091	-0.00107	-7.97533	1.07039	3.73847	0.68777	0.05619	0.03263	0.00806	0.00004	0.00008	-0.18149	-1.52447	0.02519	1.24236	2.66431	1.48147	-0.01820	0.68613	-0.04390	1.92242	-9.97316	-151.05034	0.00001	-0.00021	0.00045	-0.00000
304			3.03000	9.22201	-5.68406	22.58161	0.66092	0.01246	0.05618	-0.02149	-0.00012	-0.00224	-0.00224	0.06704	0.35359	-6.39375	-0.38878	-23.41259	-0.62932	-0.05389	-0.04750	0.03431	0.00097	0.00079	-7.98354	1.07212	3.73762	0.68831	0.06098	0.03236	0.01195	-0.00038	0.00002	0.13297	-2.27858	1.95206	0.74645	3.27822	-0.65185	0.40677	0.97338	0.05164	1.92685	-9.96624	-151.04478	-0.00000	-0.00019	0.00041	0.00000
305			3.04000	9.24578	-5.67284	22.61293	0.66467	0.01456	0.05634	-0.02489	-0.00014	-0.00371	-0.00187	0.06618	0.35459	-6.36143	-0.38072	-23.43402	-0.62907	-0.05106	-0.04783	0.03487	0.00086	0.00232	-7.99523	1.07749	3.73881	0.68617	0.06635	0.03186	0.01587	-0.00080	-0.00012	0.26671	-2.77915	3.37391	0.19964	3.62609	-2.36500	0.79259	1.25226	0.28396	1.93104	-9.96075	-151.04051	-0.00001	-0.00018	0.00038	0.00000
306			3.05000	9.27214	-5.66068	22.65465	0.66681	0.01697	0.05607	-0.02483	-0.00013	-0.00423	-0.00187	0.06530	0.35392	-6.32984	-0.37572	-23.47009	-0.62850	-0.04983	-0.04763	0.03261	0.00068	0.00324	-8.01015	1.08524	3.74365	0.68464	0.06870	0.03124	0.01887	-0.00107	-0.00033	0.23034	-2.80363	3.93865	-0.27980	3.60036	-3.41097	1.05903	1.44082	0.67244	1.93592	-9.95762	-151.03645	-0.00002	-0.00016	0.00035	0.00000
307			3.06000	9.29677	-5.65048	22.69731	0.66984	0.01878	0.05622	-0.02156	-0.00006	-0.00403	-0.00200	0.06501	0.35350	-6.30145	-0.37382	-23.51331	-0.63035	-0.05030	-0.04774	0.02869	0.00049	0.00363	-8.02709	1.09352	3.75313	0.68632	0.06832	0.03136	0.02026	-0.00110	-0.00055	0.08926	-2.41273	3.80418	-0.61500	3.30673	-3.85072	1.14359	1.49375	1.07793	1.94204	-9.95792	-151.03163	-0.00002	-0.00015	0.00033	0.00000
308			3.07000	9.31698	-5.64385	22.73553	0.67363	0.02108	0.05674	-0.01670	0.00004	-0.00351	-0.00212	0.06525	0.35348	-6.27711	-0.37414	-23.55804	-0.63466	-0.05078	-0.04826	0.02439	0.00036	0.00364	-8.04440	1.10064	3.76600	0.69098	0.06730	0.03205	0.02020	-0.00091	-0.00066	-0.10180	-1.82380	3.35595	-0.75921	2.89458	-3.83993	1.02217	1.45764	1.28148	1.94919	-9.96231	-151.02596	-0.00001	-0.00014	0.00031	0.00000
309			3.08000	9.33213	-5.64135	22.76800	0.67566	0.02251	0.05708	-0.01141	0.00018	-0.00285	-0.00206	0.06556	0.35287	-6.25683	-0.37525	-23.60014	-0.63771	-0.05097	-0.04859	0.01972	0.00029	0.00326	-8.06108	1.10547	3.77882	0.69513	0.06697	0.03255	0.01940	-0.00058	-0.00059	-0.33919	-1.17351	2.80545	-0.70825	2.39058	-3.44280	0.73075	1.41410	1.17030	1.95662	-9.97044	-151.01984	-0.00001	-0.00013	0.00029	0.00000
310			3.09000	9.34207	-5.64365	22.79387	0.67844	0.02487	0.05790	-0.00591	0.00037	-0.00204	-0.00164	0.06528	0.35204	-6.24116	-0.37602	-23.63529	-0.64004	-0.04907	-0.04960	0.01392	0.00024	0.00251	-8.07681	1.10761	3.78813	0.69719	0.07063	0.03315	0.01872	-0.00022	-0.00037	-0.64432	-0.46249	2.10850	-0.50642	1.71546	-2.62079	0.35805	1.42476	0.80712	1.96324	-9.98123	-151.01408	-0.00002	-0.00014	0.00028	0.00000
311			3.10000	9.34634	-5.65166	22.81092	0.68023	0.02844	0.05840	-0.00035	0.00064	-0.00100	-0.00151	0.06458	0.35058	-6.23153	-0.37605	-23.65849	-0.64102	-0.04685	-0.05035	0.00656	0.00014	0.00138	-8.09211	1.10726	3.79200	0.69744	0.07372	0.03343	0.01910	0.00015	-0.00008	-1.01353	0.29541	1.22776	-0.24855	0.84289	-1.43909	0.00031	1.53789	0.35786	1.96855	-9.99316	-151.00952	-0.00003	-0.00015	0.00029	0.00000
312			3.11000	9.34499	-5.66583	22.81757	0.68261	0.03176	0.05895	0.00448	0.00094	0.00008	-0.00189	0.06417	0.34851	-6.22923	-0.37591	-23.66691	-0.64407	-0.04740	-0.05094	-0.00156	0.00000	0.00016	-8.10824	1.10494	3.79049	0.70119	0.07233	0.03401	0.02105	0.00044	0.00018	-1.38970	0.98824	0.32022	-0.04596	-0.10676	-0.19955	-0.28013	1.75884	-0.01531	1.97310	-10.00489	-151.00676	-0.00005	-0.00017	0.00030	0.00000
313			3.12000	9.33921	-5.68530	22.81499	0.68561	0.03538	0.05929	0.00789	0.00122	0.00090	-0.00254	0.06392	0.34702	-6.23429	-0.37637	-23.66217	-0.64799	-0.04854	-0.05133	-0.00889	-0.00017	-0.00074	-8.12639	1.10115	3.78509	0.70539	0.06978	0.03443	0.02383	0.00064	0.00034	-1.66062	1.48074	-0.37184	0.02189	-0.91956	0.70951	-0.47295	2.01607	-0.21672	1.97817	-10.01576	-151.00574	-0.00006	-0.00018	0.00031	0.00000
314			3.13000	9.33072	-5.70761	22.80674	0.68783	0.03929	0.05976	0.00983	0.00140	0.00129	-0.00333	0.06347	0.34538	-6.24506	-0.37820	-23.64996	-0.65070	-0.04975	-0.05188	-0.01381	-0.00034	-0.00111	-8.14671	1.09612	3.77795	0.70722	0.06665	0.03508	0.02615	0.00076	0.00039	-1.72161	1.71213	-0.70236	-0.05571	-1.41671	1.06584	-0.60124	2.21237	-0.24341	1.98500	-10.02547	-151.00562	-0.00007	-0.00020	0.00033	0.00000
315			3.14000	9.32105	-5.72967	22.79706	0.68863	0.04228	0.05977	0.01076	0.00141	0.00125	-0.00392	0.06329	0.34382	-6.25877	-0.38158	-23.63686	-0.65276	-0.05047	-0.05199	-0.01570	-0.00045	-0.00098	-8.16848	1.08993	3.77077	0.70885	0.06467	0.03531	0.02746	0.00086	0.00037	-1.56176	1.72500	-0.68614	-0.20419	-1.55620	0.92158	-0.69348	2.31306	-0.18538	1.99419	-10.03390	-151.00531	-0.00007	-0.00020	0.00035	0.00000
316			3.15000	9.31105	-5.74917	22.78913	0.69054	0.04427	0.05969	0.01145	0.00129	0.00096	-0.00421	0.06336	0.34315	-6.27277	-0.38594	-23.62747	-0.65564	-0.05096	-0.05198	-0.01520	-0.00045	-0.00059	-8.19085	1.08277	3.76393	0.71114	0.06399	0.03539	0.02789	0.00095	0.00038	-1.27891	1.64055	-0.46169	-0.32130	-1.43751	0.52546	-0.77867	2.34533	-0.17901	2.00562	-10.04099	-151.00325	-0.00005	-0.00021	0.00038	0.00000
317			3.16000	9.30076	-5.76560	22.78418	0.69310	0.04668	0.05965	0.01285	0.00119	0.00067	-0.00449	0.06318	0.34357	-6.28544	-0.39030	-23.62286	-0.65754	-0.05060	-0.05205	-0.01397	-0.00038	-0.00024	-8.21315	1.07490	3.75630	0.71108	0.06410	0.03547	0.02781	0.00102	0.00046	-1.00069	1.62049	-0.22819	-0.34983	-1.26111	0.15958	-0.86477	2.36152	-0.30854	2.01851	-10.04666	-150.99817	-0.00003	-0.00021	0.00040	0.00000
318			3.17000	9.28899	-5.78008	22.78104	0.69756	0.04925	0.05928	0.01589	0.00117	0.00058	-0.00467	0.06259	0.34379	-6.29715	-0.39396	-23.62127	-0.65989	-0.05055	-0.05176	-0.01394	-0.00030	-0.00008	-8.23533	1.06680	3.74647	0.71075	0.06380	0.03517	0.02765	0.00104	0.00060	-0.79859	1.79022	-0.14120	-0.31243	-1.22240	-0.02597	-0.91231	2.38393	-0.53789	2.03195	-10.05077	-150.99013	-0.00000	-0.00020	0.00043	0.00000
319			3.18000	9.27398	-5.79424	22.77754	0.70129	0.05189	0.05942	0.02067	0.00123	0.00067	-0.00473	0.06200	0.34436	-6.30966	-0.39697	-23.62027	-0.66128	-0.04952	-0.05206	-0.01585	-0.00027	-0.00008	-8.25732	1.05930	3.73413	0.70935	0.06472	0.03524	0.02740	0.00095	0.00074	-0.66275	2.15576	-0.19616	-0.28099	-1.37980	-0.07194	-0.85210	2.39450	-0.75855	2.04490	-10.05321	-150.98071	0.00003	-0.00020	0.00046	-0.00000
320			3.19000	9.25437	-5.80905	22.77261	0.70452	0.05375	0.05939	0.02654	0.00133	0.00077	-0.00468	0.06179	0.34488	-6.32463	-0.39993	-23.61894	-0.66344	-0.04854	-0.05215	-0.01942	-0.00029	-0.00007	-8.27911	1.05359	3.72038	0.71002	0.06584	0.03508	0.02722	0.00072	0.00079	-0.54232	2.62184	-0.23931	-0.32081	-1.67899	-0.12455	-0.65255	2.38172	-0.88127	2.05623	-10.05384	-150.97165	0.00005	-0.00020	0.00049	-0.00000
321			3.20000	9.22978	-5.82463	22.76734	0.70873	0.05554	0.05946	0.03263	0.00147	0.00071	-0.00460	0.06197	0.34463	-6.34322	-0.40369	-23.61808	-0.66857	-0.04831	-0.05227	-0.02400	-0.00037	0.00003	-8.30074	1.05062	3.70682	0.71552	0.06629	0.03505	0.02734	0.00038	0.00077	-0.42994	3.08723	-0.12205	-0.43659	-2.03942	-0.26555	-0.35362	2.35759	-0.88942	2.06500	-10.05268	-150.96443	0.00006	-0.00021	0.00053	-0.00000
322			3.21000	9.20072	-5.84118	22.76384	0.71280	0.05896	0.06026	0.03825	0.00175	0.00049	-0.00456	0.06218	0.34478	-6.36577	-0.40864	-23.61865	-0.67412	-0.04650	-0.05330	-0.02871	-0.00043	0.00013	-8.32244	1.05073	3.69461	0.72088	0.06842	0.03568	0.02769	0.00003	0.00073	-0.38509	3.51932	0.16840	-0.55558	-2.40303	-0.40774	-0.04187	2.34461	-0.85271	2.07072	-10.05008	-150.95953	0.00007	-0.00022	0.00056	-0.00000
323			3.22000	9.16789	-5.85968	22.76352	0.71646	0.06232	0.06083	0.04327	0.00217	0.00020	-0.00477	0.06188	0.34546	-6.39200	-0.41445	-23.61972	-0.67708	-0.04515	-0.05409	-0.03269	-0.00045	0.00012	-8.34433	1.05356	3.68349	0.72178	0.06951	0.03613	0.02787	-0.00025	0.00071	-0.45499	3.93834	0.53292	-0.60033	-2.72899	-0.43387	0.19610	2.33792	-0.82731	2.07315	-10.04664	-150.95694	0.00008	-0.00023	0.00059	-0.00000
324			3.23000	9.13177	-5.88123	22.76643	0.72108	0.06514	0.06107	0.04788	0.00265	-0.00009	-0.00514	0.06107	0.34636	-6.42108	-0.42034	-23.61984	-0.67874	-0.04520	-0.05442	-0.03561	-0.00045	-0.00002	-8.36628	1.05811	3.67308	0.71950	0.06851	0.03633	0.02784	-0.00038	0.00070	-0.57235	4.33241	0.90158	-0.55783	-2.98957	-0.33682	0.30673	2.33678	-0.83475	2.07273	-10.04299	-150.95657	0.00007	-0.00024	0.00061	0.00000
325			3.24000	9.09274	-5.90542	22.77261	0.72524	0.06772	0.06093	0.05150	0.00300	-0.00045	-0.00561	0.06022	0.34710	-6.45214	-0.42574	-23.61799	-0.67996	-0.04591	-0.05433	-0.03708	-0.00042	-0.00025	-8.38828	1.06312	3.66242	0.71652	0.06587	0.03636	0.02768	-0.00032	0.00080	-0.59990	4.59706	1.29882	-0.44853	-3.14311	-0.14572	0.24607	2.35749	-0.98162	2.07048	-10.03992	-150.95807	0.00007	-0.00025	0.00062	0.00000
326			3.25000	9.05210	-5.93004	22.78288	0.72849	0.07064	0.06148	0.05307	0.00309	-0.00103	-0.00583	0.05977	0.34698	-6.48361	-0.43015	-23.61351	-0.68262	-0.04589	-0.05501	-0.03621	-0.00034	-0.00047	-8.41010	1.06732	3.64883	0.71639	0.06415	0.03715	0.02731	-0.00009	0.00111	-0.43727	4.59263	1.82680	-0.29345	-3.09423	0.06513	-0.01531	2.40127	-1.39799	2.06778	-10.03825	-150.96040	0.00006	-0.00026	0.00061	0.00000
327			3.26000	9.01206	-5.95185	22.79966	0.73332	0.07352	0.06203	0.05240	0.00283	-0.00196	-0.00600	0.05947	0.34721	-6.51301	-0.43313	-23.60721	-0.68700	-0.04611	-0.05564	-0.03224	-0.00022	-0.00056	-8.43134	1.06965	3.62870	0.71818	0.06252	0.03788	0.02647	0.00029	0.00163	-0.06095	4.27067	2.58101	-0.11848	-2.75702	0.16436	-0.45845	2.45048	-2.09001	2.06590	-10.03814	-150.96164	0.00004	-0.00026	0.00059	0.00000
328			3.27000	8.97467	-5.96794	22.82579	0.73785	0.07659	0.06203	0.05016	0.00231	-0.00315	-0.00624	0.05907	0.34828	-6.53749	-0.43424	-23.60136	-0.69004	-0.04545	-0.05579	-0.02531	-0.00005	-0.00043	-8.45142	1.06923	3.59937	0.71817	0.06225	0.03788	0.02484	0.00076	0.00222	0.46760	3.73341	3.53044	0.05338	-2.14641	0.07653	-1.01212	2.46813	-2.92232	2.06547	-10.03882	-150.95990	0.00002	-0.00027	0.00058	0.00000
329			3.28000	8.94073	-5.97698	22.86285	0.74321	0.07952	0.06246	0.04780	0.00169	-0.00442	-0.00630	0.05854	0.34957	-6.55510	-0.43326	-23.59828	-0.69312	-0.04415	-0.05637	-0.01731	0.00015	-0.00017	-8.46970	1.06562	3.56031	0.71835	0.06400	0.03806	0.02296	0.00128	0.00281	1.03289	3.16416	4.51666	0.22384	-1.43118	-0.12894	-1.57764	2.46463	-3.74718	2.06673	-10.03887	-150.95450	0.00001	-0.00027	0.00057	-0.00000
330			3.29000	8.90975	-5.97947	22.91009	0.74721	0.08188	0.06273	0.04628	0.00111	-0.00549	-0.00625	0.05797	0.34989	-6.56612	-0.43002	-23.59829	-0.69518	-0.04277	-0.05674	-0.01041	0.00032	0.00002	-8.48642	1.05902	3.51220	0.71862	0.06631	0.03804	0.02139	0.00177	0.00334	1.53852	2.71681	5.34298	0.39466	-0.82457	-0.28331	-2.06589	2.47071	-4.48882	2.06968	-10.03708	-150.94661	0.00000	-0.00027	0.00057	-0.00000
331			3.30000	8.88037	-5.97680	22.96480	0.74935	0.08379	0.06283	0.04614	0.00057	-0.00618	-0.00623	0.05767	0.34837	-6.57225	-0.42489	-23.59970	-0.69775	-0.04218	-0.05685	-0.00552	0.00043	-0.00001	-8.50189	1.05025	3.45633	0.72188	0.06738	0.03802	0.01999	0.00211	0.00378	1.98088	2.45126	5.86590	0.55763	-0.42638	-0.22289	-2.42475	2.46137	-5.12680	2.07440	-10.03333	-150.93839	0.00000	-0.00027	0.00057	-0.00000
332			3.31000	8.85098	-5.96984	23.02325	0.75090	0.08540	0.06296	0.04759	-0.00004	-0.00647	-0.00623	0.05773	0.34657	-6.57518	-0.41846	-23.59936	-0.70123	-0.04179	-0.05695	-0.00217	0.00047	-0.00034	-8.51598	1.04039	3.39413	0.72761	0.06853	0.03801	0.01809	0.00232	0.00412	2.44572	2.34404	6.03590	0.71020	-0.20657	0.11397	-2.64819	2.38241	-5.63161	2.08084	-10.02846	-150.93172	0.00001	-0.00027	0.00057	-0.00000
333			3.32000	8.81992	-5.95816	23.08180	0.75228	0.08572	0.06356	0.05056	-0.00085	-0.00653	-0.00619	0.05800	0.34574	-6.57583	-0.41133	-23.59447	-0.70418	-0.04180	-0.05745	0.00045	0.00048	-0.00079	-8.52804	1.03024	3.32766	0.73321	0.06990	0.03836	0.01557	0.00245	0.00434	3.02547	2.33792	5.93084	0.84592	-0.07117	0.57818	-2.75841	2.21876	-5.90909	2.08876	-10.02391	-150.92715	0.00003	-0.00027	0.00059	-0.00000
334			3.33000	8.78592	-5.94056	23.13846	0.75506	0.08604	0.06398	0.05498	-0.00186	-0.00640	-0.00604	0.05833	0.34594	-6.57454	-0.40368	-23.58512	-0.70800	-0.04144	-0.05781	0.00242	0.00050	-0.00117	-8.53790	1.01992	3.26006	0.73960	0.07229	0.03835	0.01346	0.00259	0.00429	3.73553	2.39991	5.66685	0.98371	0.02566	0.94006	-2.80744	2.04039	-5.85941	2.09754	-10.02048	-150.92381	0.00005	-0.00027	0.00061	-0.00000
335			3.34000	8.74787	-5.91622	23.19198	0.75812	0.08613	0.06347	0.06088	-0.00294	-0.00607	-0.00602	0.05796	0.34766	-6.57206	-0.39498	-23.57307	-0.70832	-0.04082	-0.05726	0.00279	0.00059	-0.00136	-8.54653	1.00863	3.19479	0.73932	0.07430	0.03741	0.01308	0.00280	0.00393	4.51987	2.55486	5.29581	1.16856	0.02497	1.09747	-2.86109	1.96158	-5.46924	2.10617	-10.01788	-150.92058	0.00007	-0.00027	0.00063	-0.00000
336			3.35000	8.70450	-5.88521	23.24133	0.76161	0.08529	0.06274	0.06823	-0.00398	-0.00565	-0.00590	0.05731	0.34960	-6.57021	-0.38420	-23.56005	-0.70747	-0.04084	-0.05640	0.00095	0.00076	-0.00138	-8.55597	0.99512	3.13453	0.73653	0.07532	0.03636	0.01523	0.00309	0.00344	5.33013	2.81489	4.87896	1.40719	-0.12097	1.04556	-2.95939	2.05325	-4.83149	2.11348	-10.01541	-150.91734	0.00006	-0.00028	0.00066	-0.00000
337			3.36000	8.65490	-5.84777	23.28646	0.76589	0.08415	0.06236	0.07663	-0.00494	-0.00537	-0.00553	0.05668	0.35105	-6.57070	-0.37066	-23.54774	-0.70767	-0.04096	-0.05586	-0.00219	0.00096	-0.00125	-8.56825	0.97831	3.08055	0.73414	0.07609	0.03583	0.01903	0.00345	0.00299	6.16345	3.12943	4.55112	1.63762	-0.34364	0.81455	-3.10689	2.26937	-4.13055	2.11901	-10.01276	-150.91490	0.00005	-0.00030	0.00068	-0.00000
338			3.37000	8.59880	-5.80381	23.32912	0.76925	0.08201	0.06160	0.08571	-0.00575	-0.00523	-0.00508	0.05628	0.35210	-6.57390	-0.35464	-23.53770	-0.70769	-0.04150	-0.05486	-0.00523	0.00110	-0.00111	-8.58392	0.95793	3.03214	0.73077	0.07542	0.03531	0.02228	0.00374	0.00269	7.00702	3.47960	4.40098	1.77348	-0.56200	0.61399	-3.27547	2.48001	-3.65553	2.12328	-10.01038	-150.91434	0.00002	-0.00032	0.00069	-0.00000
339			3.38000	8.53578	-5.75376	23.37109	0.77225	0.07852	0.06079	0.09612	-0.00625	-0.00525	-0.00439	0.05656	0.35282	-6.57929	-0.33782	-23.52811	-0.70945	-0.04250	-0.05371	-0.00764	0.00107	-0.00133	-8.60161	0.93512	2.98562	0.72957	0.07361	0.03510	0.02315	0.00387	0.00277	7.81451	3.93470	4.42626	1.76531	-0.79935	0.84727	-3.45650	2.58074	-3.77748	2.12784	-10.00900	-150.91628	-0.00002	-0.00033	0.00069	0.00000
340			3.39000	8.46467	-5.69895	23.41391	0.77700	0.07439	0.06032	0.10860	-0.00640	-0.00547	-0.00359	0.05695	0.35436	-6.58639	-0.32278	-23.51276	-0.71218	-0.04415	-0.05285	-0.00981	0.00076	-0.00209	-8.61867	0.91192	2.93358	0.72814	0.07052	0.03535	0.02115	0.00373	0.00339	8.54866	4.54498	4.66090	1.56169	-1.12322	1.74499	-3.61053	2.56922	-4.74006	2.13479	-10.00924	-150.92032	-0.00005	-0.00035	0.00067	0.00000
341			3.40000	8.38442	-5.64097	23.45989	0.78018	0.06941	0.05947	0.12239	-0.00618	-0.00595	-0.00274	0.05730	0.35589	-6.59531	-0.31298	-23.48531	-0.71287	-0.04599	-0.05163	-0.01309	0.00010	-0.00314	-8.63300	0.89161	2.86795	0.72527	0.06650	0.03517	0.01818	0.00325	0.00439	9.19295	5.27874	5.21737	1.06326	-1.60778	3.08781	-3.60570	2.57559	-6.43642	2.14576	-10.01094	-150.92532	-0.00006	-0.00035	0.00065	0.00000
342			3.41000	8.29463	-5.58138	23.51288	0.78281	0.06482	0.05911	0.13697	-0.00570	-0.00682	-0.00178	0.05770	0.35773	-6.60781	-0.31224	-23.44387	-0.71309	-0.04683	-0.05112	-0.01961	-0.00092	-0.00413	-8.64505	0.87810	2.78371	0.72310	0.06407	0.03517	0.01729	0.00246	0.00563	9.71615	6.09443	6.16595	0.16360	-2.34604	4.43037	-3.27952	2.77804	-8.50422	2.16129	-10.01326	-150.92982	-0.00007	-0.00035	0.00064	0.00000
343			3.42000	8.19527	-5.52215	23.57664	0.78586	0.06225	0.05918	0.15265	-0.00518	-0.00786	-0.00052	0.05781	0.35901	-6.62734	-0.32466	-23.39078	-0.71428	-0.04480	-0.05146	-0.03117	-0.00219	-0.00503	-8.65750	0.87568	2.68001	0.72256	0.06636	0.03513	0.02057	0.00138	0.00688	10.09274	7.03456	7.28556	-1.20472	-3.45887	5.66376	-2.52797	3.29210	-10.62525	2.18055	-10.01533	-150.93279	-0.00006	-0.00035	0.00064	0.00000
344			3.43000	8.08528	-5.46537	23.65049	0.78947	0.06182	0.05925	0.17022	-0.00467	-0.00852	0.00078	0.05748	0.35977	-6.65850	-0.35501	-23.32611	-0.71626	-0.04069	-0.05225	-0.04815	-0.00352	-0.00613	-8.67418	0.88839	2.55811	0.72287	0.07187	0.03483	0.02818	-0.00022	0.00800	10.32099	8.20211	8.09255	-3.00497	-5.01986	7.09500	-1.38802	4.11065	-12.62006	2.20240	-10.01645	-150.93356	-0.00005	-0.00035	0.00065	0.00000
345			3.44000	7.96265	-5.41319	23.72832	0.79249	0.06279	0.05960	0.18851	-0.00413	-0.00863	0.00162	0.05689	0.35994	-6.70529	-0.40757	-23.24579	-0.71808	-0.03708	-0.05360	-0.06836	-0.00476	-0.00757	-8.69811	0.91882	2.42040	0.72286	0.07592	0.03494	0.03855	-0.00221	0.00904	10.35793	9.56129	8.36587	-4.97926	-6.86686	8.79399	-0.06813	5.10189	-14.34371	2.22592	-10.01627	-150.93179	-0.00004	-0.00036	0.00066	0.00000
346			3.45000	7.82730	-5.36782	23.80502	0.79535	0.06515	0.06041	0.20366	-0.00340	-0.00863	0.00187	0.05628	0.35912	-6.76888	-0.48215	-23.14820	-0.72080	-0.03547	-0.05561	-0.08742	-0.00574	-0.00886	-8.73063	0.96626	2.27013	0.72411	0.07623	0.03570	0.04889	-0.00386	0.00996	10.08908	10.81779	8.51081	-6.59883	-8.53366	10.06761	1.05037	6.02390	-15.54594	2.25046	-10.01465	-150.92696	-0.00004	-0.00036	0.00068	0.00000
347			3.46000	7.68370	-5.33168	23.88311	0.79776	0.06682	0.06095	0.21131	-0.00226	-0.00908	0.00170	0.05592	0.35710	-6.84599	-0.57029	-23.04256	-0.72442	-0.03695	-0.05724	-0.10041	-0.00637	-0.00887	-8.77027	1.02467	2.11305	0.72860	0.07240	0.03627	0.05575	-0.00429	0.01028	9.42918	11.62258	9.10995	-7.29288	-9.46107	9.83731	1.54378	6.55083	-15.78461	2.27552	-10.01152	-150.91902	-0.00004	-0.00037	0.00069	0.00000
348			3.47000	7.53907	-5.30655	23.96975	0.79925	0.06778	0.06129	0.21089	-0.00082	-0.00997	0.00133	0.05554	0.35415	-6.92968	-0.65708	-22.94828	-0.72774	-0.03978	-0.05846	-0.10583	-0.00618	-0.00719	-8.81277	1.08283	1.95943	0.73487	0.06728	0.03659	0.05709	-0.00349	0.00973	8.42505	11.92942	10.12847	-6.90468	-9.50449	7.76720	1.26485	6.49210	-14.72718	2.30064	-10.00702	-150.90877	-0.00004	-0.00038	0.00070	0.00000
349			3.48000	7.39834	-5.29358	24.06684	0.79838	0.06828	0.06172	0.20550	0.00070	-0.01052	0.00129	0.05503	0.35025	-7.01446	-0.73009	-22.88120	-0.72938	-0.04106	-0.05961	-0.10812	-0.00512	-0.00468	-8.85381	1.13002	1.82106	0.74017	0.06501	0.03694	0.05494	-0.00229	0.00850	7.21459	12.02077	10.80362	-5.95273	-9.19458	4.83941	0.58268	6.04143	-12.60889	2.32529	-10.00156	-150.89777	-0.00004	-0.00037	0.00069	0.00000
350			3.49000	7.26223	-5.29309	24.16584	0.79528	0.07061	0.06263	0.19831	0.00214	-0.00993	0.00162	0.05459	0.34529	-7.10088	-0.78797	-22.84160	-0.73111	-0.03911	-0.06135	-0.11371	-0.00388	-0.00257	-8.89284	1.16333	1.70519	0.74664	0.06727	0.03769	0.05386	-0.00133	0.00697	5.90668	12.16149	10.34062	-5.17180	-9.22202	2.37745	0.03580	5.58822	-9.96853	2.34926	-9.99544	-150.88754	-0.00003	-0.00036	0.00068	0.00000
351			3.50000	7.12972	-5.30498	24.25230	0.79206	0.07415	0.06350	0.18919	0.00350	-0.00796	0.00185	0.05415	0.34048	-7.19350	-0.83699	-22.81959	-0.73304	-0.03681	-0.06303	-0.12289	-0.00300	-0.00100	-8.93232	1.18523	1.61521	0.75334	0.06999	0.03833	0.05444	-0.00040	0.00507	4.49738	12.30441	8.63614	-4.66177	-9.63400	0.56906	-0.37573	5.19152	-6.89553	2.37250	-9.98875	-150.87822	-0.00001	-0.00035	0.00068	0.00000
352			3.51000	7.00238	-5.32895	24.31573	0.78694	0.07866	0.06436	0.17406	0.00489	-0.00530	0.00189	0.05379	0.33438	-7.29339	-0.87836	-22.81193	-0.73457	-0.03511	-0.06462	-0.12979	-0.00205	0.00097	-8.97259	1.19327	1.55649	0.76051	0.07132	0.03913	0.05332	0.00107	0.00259	2.93078	12.12056	6.32634	-3.92819	-9.82772	-1.55357	-1.06669	4.56871	-3.03270	2.39459	-9.98202	-150.86876	0.00001	-0.00034	0.00069	-0.00000
353			3.52000	6.88580	-5.36413	24.35504	0.78206	0.08251	0.06507	0.15111	0.00620	-0.00278	0.00165	0.05362	0.32701	-7.39581	-0.90568	-22.82810	-0.73743	-0.03621	-0.06564	-0.13078	-0.00086	0.00406	-9.01106	1.18005	1.53772	0.76875	0.06849	0.04042	0.04913	0.00294	-0.00057	1.23988	11.33307	4.13702	-2.78638	-9.39159	-4.65753	-2.08613	3.61749	1.63944	2.41454	-9.97635	-150.85809	0.00005	-0.00033	0.00071	-0.00000
354			3.53000	6.78648	-5.40857	24.37485	0.77513	0.08583	0.06585	0.12129	0.00733	-0.00073	0.00111	0.05327	0.31870	-7.49555	-0.91462	-22.87871	-0.73806	-0.03865	-0.06633	-0.12694	0.00053	0.00784	-9.04599	1.14209	1.56466	0.77255	0.06283	0.04260	0.04406	0.00438	-0.00416	-0.45163	9.95524	2.32297	-1.62282	-8.52377	-8.26581	-3.01231	2.59181	6.49539	2.43072	-9.97238	-150.84602	0.00009	-0.00031	0.00074	-0.00000
355			3.54000	6.70877	-5.45976	24.37930	0.76340	0.08914	0.06662	0.08783	0.00821	0.00097	0.00045	0.05342	0.30805	-7.59071	-0.90795	-22.96451	-0.73761	-0.04100	-0.06679	-0.12133	0.00177	0.01124	-9.07836	1.08354	1.63575	0.77695	0.05613	0.04563	0.04050	0.00496	-0.00780	-2.02533	8.20116	0.78220	-0.78578	-7.60112	-11.38219	-3.55456	1.74086	10.71466	2.44116	-9.97023	-150.83331	0.00014	-0.00029	0.00077	-0.00000
356			3.55000	6.65423	-5.51528	24.37065	0.75014	0.09111	0.06710	0.05485	0.00866	0.00248	-0.00003	0.05417	0.29684	-7.68092	-0.89123	-23.07648	-0.73769	-0.04356	-0.06675	-0.11514	0.00265	0.01316	-9.10908	1.01111	1.74207	0.78303	0.04962	0.04889	0.03791	0.00493	-0.01081	-3.39115	6.30508	-0.62665	-0.23764	-6.83940	-13.15099	-3.81560	1.12655	13.59323	2.44395	-9.97009	-150.82089	0.00019	-0.00027	0.00079	0.00000
357			3.56000	6.62213	-5.57278	24.34981	0.73923	0.09302	0.06763	0.02528	0.00871	0.00387	-0.00049	0.05489	0.28753	-7.76595	-0.86899	-23.19780	-0.73839	-0.04590	-0.06671	-0.10896	0.00306	0.01286	-9.13792	0.93106	1.86798	0.78694	0.04358	0.05250	0.03557	0.00455	-0.01244	-4.44882	4.44709	-1.96051	0.18690	-6.40231	-12.92655	-3.99745	0.81656	14.49715	2.43751	-9.97250	-150.80968	0.00023	-0.00025	0.00081	0.00001
358			3.57000	6.60987	-5.62948	24.31763	0.73189	0.09495	0.06776	0.00036	0.00832	0.00505	-0.00145	0.05544	0.28256	-7.84654	-0.84530	-23.30574	-0.73863	-0.04864	-0.06624	-0.10351	0.00292	0.00984	-9.16492	0.84994	1.99123	0.78590	0.03603	0.05591	0.03418	0.00374	-0.01171	-5.10679	2.71880	-3.15410	0.56774	-6.42233	-10.34948	-4.18310	0.94968	12.92921	2.42067	-9.97834	-150.79961	0.00025	-0.00025	0.00082	0.00001
359			3.58000	6.61433	-5.68232	24.27619	0.72914	0.09692	0.06744	-0.02048	0.00746	0.00580	-0.00315	0.05549	0.28322	-7.92390	-0.82403	-23.37576	-0.73737	-0.05205	-0.06533	-0.09807	0.00221	0.00425	-9.19102	0.77528	2.08589	0.77750	0.02626	0.05877	0.03407	0.00259	-0.00798	-5.35915	1.09914	-4.05553	0.98364	-6.84555	-5.48153	-4.42368	1.58351	8.75563	2.39321	-9.98816	-150.79016	0.00021	-0.00027	0.00084	0.00001
360			3.59000	6.63332	-5.72852	24.22941	0.73141	0.09840	0.06745	-0.03873	0.00620	0.00610	-0.00499	0.05531	0.28675	-7.99777	-0.80732	-23.38627	-0.73777	-0.05594	-0.06477	-0.09063	0.00101	-0.00340	-9.21699	0.71349	2.12672	0.76818	0.01615	0.06147	0.03382	0.00147	-0.00125	-5.27909	-0.47319	-4.58196	1.57952	-7.43402	1.36906	-4.82400	2.57162	2.21327	2.35713	-10.00179	-150.78127	0.00011	-0.00033	0.00086	0.00001
361			3.60000	6.66552	-5.76597	24.18108	0.73668	0.09937	0.06803	-0.05496	0.00462	0.00612	-0.00666	0.05544	0.29306	-8.06544	-0.79513	-23.31911	-0.73990	-0.05806	-0.06501	-0.07793	-0.00055	-0.01290	-9.24155	0.66885	2.09216	0.75964	0.00955	0.06378	0.02987	0.00079	0.00817	-4.95274	-1.97946	-4.84450	2.48547	-7.88538	9.88173	-5.44356	3.57636	-6.22197	2.31776	-10.01766	-150.77367	-0.00003	-0.00041	0.00087	-0.00000
362			3.61000	6.70911	-5.79339	24.13274	0.74218	0.09812	0.06843	-0.06846	0.00283	0.00606	-0.00796	0.05554	0.30158	-8.12160	-0.78605	-23.15956	-0.73959	-0.05827	-0.06526	-0.05675	-0.00216	-0.02367	-9.26017	0.64405	1.96671	0.74803	0.00759	0.06442	0.01816	0.00056	0.01893	-4.46378	-3.31118	-5.05295	3.70602	-7.88694	19.48654	-6.20341	4.15728	-15.72453	2.28229	-10.03311	-150.76906	-0.00013	-0.00046	0.00086	-0.00001
363			3.62000	6.76140	-5.81071	24.08366	0.74518	0.09576	0.06873	-0.07885	0.00114	0.00609	-0.00862	0.05590	0.30877	-8.15908	-0.77838	-22.90163	-0.73838	-0.05584	-0.06572	-0.02658	-0.00341	-0.03442	-9.26543	0.64026	1.74627	0.74139	0.01138	0.06325	-0.00265	0.00072	0.02865	-3.91719	-4.40476	-5.31634	5.09957	-7.17060	28.97308	-6.91639	3.96266	-24.96275	2.25640	-10.04554	-150.76866	-0.00016	-0.00046	0.00082	-0.00001
364			3.63000	6.82026	-5.81889	24.03298	0.74645	0.09243	0.06852	-0.08712	-0.00027	0.00613	-0.00855	0.05657	0.31523	-8.17104	-0.77018	-22.55553	-0.73677	-0.05042	-0.06603	0.00717	-0.00390	-0.04284	-9.25016	0.65601	1.44274	0.74369	0.02222	0.05948	-0.02770	0.00116	0.03413	-3.42151	-5.30354	-5.58026	6.35837	-5.81772	36.43092	-7.30554	3.10399	-32.11344	2.24259	-10.05353	-150.77228	-0.00014	-0.00042	0.00076	-0.00000
365			3.64000	6.88473	-5.81955	23.98103	0.74749	0.08826	0.06832	-0.09445	-0.00131	0.00606	-0.00820	0.05734	0.32206	-8.15797	-0.76041	-22.15313	-0.73456	-0.04382	-0.06648	0.03198	-0.00362	-0.04645	-9.21517	0.68688	1.08766	0.75566	0.03779	0.05375	-0.04496	0.00144	0.03335	-3.03174	-6.08352	-5.72100	6.96210	-4.40273	39.54144	-6.94509	2.22826	-35.02979	2.24113	-10.05723	-150.77861	-0.00010	-0.00037	0.00070	0.00000
366			3.65000	6.95457	-5.81420	23.92955	0.74954	0.08352	0.06856	-0.10113	-0.00201	0.00581	-0.00806	0.05868	0.32937	-8.13184	-0.75037	-21.74944	-0.73474	-0.03853	-0.06722	0.03609	-0.00296	-0.04329	-9.17347	0.72665	0.73383	0.77747	0.05260	0.04788	-0.04204	0.00100	0.02709	-2.72639	-6.77408	-5.64844	6.40146	-3.55336	36.53694	-5.43335	2.00164	-32.06429	2.25112	-10.05802	-150.78561	-0.00004	-0.00031	0.00065	0.00000
367			3.66000	7.02920	-5.80395	23.88079	0.75172	0.07890	0.06916	-0.10610	-0.00247	0.00537	-0.00819	0.06009	0.33765	-8.11141	-0.74318	-21.41013	-0.73453	-0.03435	-0.06823	0.01646	-0.00212	-0.03322	-9.14507	0.76889	0.44410	0.79416	0.06300	0.04356	-0.01384	-0.00035	0.01798	-2.43740	-7.32692	-5.36202	4.57895	-3.51827	27.54785	-2.77619	2.65115	-23.35992	2.27104	-10.05755	-150.79158	0.00003	-0.00025	0.00059	-0.00000
368			3.67000	7.10690	-5.78944	23.83646	0.75588	0.07283	0.06942	-0.10814	-0.00271	0.00474	-0.00868	0.06102	0.34629	-8.11345	-0.74175	-21.18711	-0.73343	-0.03479	-0.06835	-0.02132	-0.00145	-0.01799	-9.14729	0.80830	0.26784	0.79777	0.06323	0.04124	0.03393	-0.00205	0.00810	-2.09832	-7.64491	-4.91792	1.86695	-4.21932	14.64684	0.56754	4.05002	-10.92854	2.29891	-10.05693	-150.79541	0.00011	-0.00018	0.00053	-0.00001
369			3.68000	7.18474	-5.77129	23.79750	0.75803	0.06602	0.06857	-0.10553	-0.00277	0.00398	-0.00919	0.06190	0.35496	-8.14867	-0.74784	-21.10483	-0.72987	-0.03675	-0.06718	-0.06746	-0.00075	-0.00123	-9.19076	0.84146	0.22770	0.78839	0.05931	0.03992	0.08888	-0.00342	-0.00157	-1.67537	-7.64438	-4.38050	-1.18759	-5.37295	0.47577	4.00660	5.86333	2.69526	2.33199	-10.05658	-150.79684	0.00018	-0.00012	0.00048	-0.00001
370			3.69000	7.25917	-5.75010	23.76417	0.75959	0.05892	0.06728	-0.09810	-0.00268	0.00323	-0.00934	0.06277	0.36286	-8.21966	-0.76195	-21.16301	-0.72605	-0.03945	-0.06549	-0.10917	-0.00004	0.01355	-9.27728	0.86630	0.32283	0.76873	0.05428	0.03992	0.13540	-0.00423	-0.01022	-1.15991	-7.29459	-3.81816	-4.02812	-6.40500	-12.55272	6.99828	7.47671	15.23881	2.36739	-10.05697	-150.79573	0.00023	-0.00007	0.00043	-0.00001
371			3.70000	7.32658	-5.72645	23.73602	0.76189	0.05284	0.06597	-0.08611	-0.00257	0.00261	-0.00896	0.06347	0.36927	-8.31782	-0.78310	-21.33938	-0.72375	-0.04180	-0.06389	-0.13115	0.00061	0.02395	-9.39717	0.88210	0.53179	0.74084	0.04937	0.04150	0.15669	-0.00440	-0.01735	-0.54226	-6.60362	-3.30892	-6.04963	-6.47311	-22.16487	8.97305	8.01987	24.53824	2.40288	-10.05905	-150.79193	0.00026	-0.00003	0.00039	-0.00002
372			3.71000	7.38346	-5.70060	23.71178	0.76203	0.04929	0.06481	-0.06983	-0.00256	0.00215	-0.00814	0.06375	0.37404	-8.42143	-0.80780	-21.59048	-0.72010	-0.04150	-0.06286	-0.12056	0.00110	0.02889	-9.52715	0.88884	0.81231	0.70769	0.04759	0.04394	0.14282	-0.00416	-0.02193	0.19417	-5.62689	-2.88188	-6.74554	-4.85050	-26.80657	9.43521	6.76967	29.01155	2.43783	-10.06419	-150.78528	0.00027	-0.00000	0.00034	-0.00002
373			3.72000	7.42707	-5.67235	23.69053	0.76183	0.04604	0.06374	-0.05047	-0.00257	0.00178	-0.00727	0.06402	0.37687	-8.50225	-0.83020	-21.86482	-0.71789	-0.04200	-0.06182	-0.07828	0.00157	0.02874	-9.63739	0.88644	1.11247	0.68525	0.04771	0.04574	0.10096	-0.00341	-0.02291	1.04427	-4.44307	-2.51917	-6.05067	-1.50218	-26.73169	8.32520	3.72565	28.77676	2.47288	-10.07360	-150.77605	0.00026	0.00002	0.00030	-0.00002
374			3.73000	7.45540	-5.64140	23.67153	0.76031	0.04215	0.06274	-0.02885	-0.00252	0.00153	-0.00650	0.06424	0.37757	-8.53865	-0.84410	-22.12389	-0.71575	-0.04400	-0.06059	-0.01791	0.00217	0.02551	-9.70490	0.87385	1.39185	0.67773	0.04973	0.04614	0.04502	-0.00222	-0.02084	1.96626	-3.10116	-2.22742	-4.41545	2.79953	-23.75917	6.11371	-0.33637	25.55544	2.50985	-10.08761	-150.76439	0.00023	0.00003	0.00027	-0.00001
375			3.74000	7.46695	-5.60790	23.65382	0.75772	0.03741	0.06114	-0.00601	-0.00240	0.00130	-0.00607	0.06393	0.37686	-8.52377	-0.84584	-22.35033	-0.71151	-0.04800	-0.05840	0.04198	0.00295	0.02087	-9.72139	0.84989	1.63127	0.67781	0.04977	0.04511	-0.01082	-0.00065	-0.01716	2.93364	-1.66884	-1.95970	-2.47099	6.91007	-19.72729	3.47228	-4.27866	21.12132	2.55146	-10.10612	-150.75020	0.00019	0.00002	0.00024	-0.00001
376			3.75000	7.46119	-5.57155	23.63772	0.75502	0.03266	0.05916	0.01658	-0.00227	0.00083	-0.00598	0.06355	0.37547	-8.46489	-0.83530	-22.53932	-0.70733	-0.05343	-0.05558	0.08610	0.00368	0.01603	-9.69300	0.81524	1.82413	0.68292	0.04515	0.04395	-0.05329	0.00073	-0.01310	3.98028	-0.30112	-1.47430	-0.75317	9.76747	-15.53604	0.95474	-6.98431	16.21377	2.60131	-10.12947	-150.73245	0.00014	0.00001	0.00022	-0.00001
377			3.76000	7.43923	-5.53094	23.62746	0.75389	0.02886	0.05724	0.03712	-0.00222	-0.00026	-0.00575	0.06326	0.37397	-8.37934	-0.81648	-22.68890	-0.70525	-0.05810	-0.05291	0.10681	0.00387	0.01152	-9.63670	0.77409	1.96491	0.69113	0.03916	0.04311	-0.07359	0.00148	-0.00874	5.15804	0.78677	-0.39334	0.37009	10.74372	-11.40263	-1.07733	-7.69716	10.79423	2.66345	-10.15845	-150.70946	0.00009	0.00000	0.00021	-0.00001
378			3.77000	7.40414	-5.48364	23.63140	0.75251	0.02284	0.05523	0.05429	-0.00196	-0.00213	-0.00506	0.06274	0.37220	-8.28766	-0.79613	-22.79737	-0.70134	-0.06303	-0.05006	0.10417	0.00335	0.00741	-9.57400	0.73364	2.04602	0.69567	0.03320	0.04196	-0.06980	0.00163	-0.00396	6.46030	1.46274	1.51741	0.77468	9.88139	-7.44765	-2.48079	-6.36939	4.84159	2.74130	-10.19338	-150.67935	0.00008	-0.00001	0.00020	-0.00001
379			3.78000	7.35953	-5.42766	23.65874	0.75083	0.01646	0.05309	0.06848	-0.00157	-0.00453	-0.00410	0.06260	0.36964	-8.20666	-0.78079	-22.86566	-0.69878	-0.06708	-0.04721	0.08444	0.00205	0.00393	-9.52298	0.70071	2.06218	0.70138	0.02946	0.04019	-0.04809	0.00149	0.00081	7.80368	1.81167	4.11906	0.55070	7.66085	-3.83391	-3.27758	-3.56458	-1.30931	2.83680	-10.23336	-150.64038	0.00009	-0.00001	0.00021	-0.00002
380			3.79000	7.30750	-5.36267	23.71484	0.74716	0.01010	0.05045	0.08131	-0.00104	-0.00687	-0.00305	0.06296	0.36686	-8.14783	-0.77523	-22.89670	-0.69627	-0.06952	-0.04407	0.05281	0.00003	0.00107	-9.49503	0.68026	2.01371	0.70667	0.02815	0.03745	-0.01529	0.00120	0.00490	9.04167	2.09439	6.95694	-0.21344	4.51891	-0.58692	-3.44358	0.04005	-7.19654	2.94929	-10.27640	-150.59172	0.00014	-0.00000	0.00024	-0.00003
381			3.80000	7.24793	-5.29089	23.79918	0.74322	0.00340	0.04803	0.09414	-0.00036	-0.00873	-0.00173	0.06343	0.36398	-8.11938	-0.78420	-22.89319	-0.69364	-0.07094	-0.04139	0.01331	-0.00266	-0.00123	-9.49630	0.67727	1.90630	0.70958	0.02860	0.03455	0.02303	0.00068	0.00796	10.02053	2.53112	9.54490	-1.52607	0.76508	2.40834	-2.87356	3.92738	-12.48726	3.07526	-10.31993	-150.53413	0.00022	0.00000	0.00029	-0.00005
382			3.81000	7.18003	-5.21590	23.90684	0.73990	-0.00138	0.04628	0.10694	0.00014	-0.01003	-0.00010	0.06388	0.36137	-8.12641	-0.81290	-22.85691	-0.69209	-0.06938	-0.03996	-0.02873	-0.00563	-0.00311	-9.52904	0.69716	1.74879	0.71111	0.03299	0.03180	0.06104	-0.00016	0.00998	10.67353	3.16600	11.60363	-3.26664	-3.15616	5.15415	-1.63973	7.60723	-16.93426	3.20887	-10.36115	-150.47021	0.00031	0.00000	0.00036	-0.00007
383			3.82000	7.10341	-5.14108	24.03156	0.73774	-0.00517	0.04514	0.11893	0.00051	-0.01087	0.00213	0.06456	0.35835	-8.16842	-0.86358	-22.79162	-0.69312	-0.06523	-0.03969	-0.06608	-0.00789	-0.00454	-9.59027	0.74247	1.55271	0.71564	0.04245	0.02895	0.09204	-0.00146	0.01080	11.02364	3.91742	13.08499	-4.98755	-6.56314	7.27624	-0.22162	10.47808	-20.13354	3.34315	-10.39701	-150.40422	0.00040	-0.00000	0.00043	-0.00008
384			3.83000	7.01866	-5.06884	24.16765	0.73487	-0.00646	0.04432	0.12860	0.00059	-0.01133	0.00436	0.06466	0.35492	-8.23795	-0.93143	-22.70733	-0.69271	-0.05860	-0.04034	-0.09145	-0.00842	-0.00522	-9.67097	0.80741	1.33377	0.71794	0.05518	0.02593	0.10915	-0.00288	0.01035	11.11723	4.65096	14.05908	-6.09599	-8.77082	8.11065	0.69234	11.99189	-21.52674	3.47120	-10.42499	-150.34087	0.00045	-0.00002	0.00051	-0.00009
385			3.84000	6.92753	-5.00066	24.31053	0.73173	-0.00712	0.04367	0.13457	0.00060	-0.01154	0.00582	0.06442	0.35083	-8.32248	-1.00522	-22.62131	-0.69172	-0.05444	-0.04099	-0.10123	-0.00768	-0.00470	-9.75824	0.87823	1.11188	0.71992	0.06308	0.02349	0.11016	-0.00314	0.00909	11.01812	5.19916	14.66557	-6.25735	-9.41385	7.14991	0.65427	11.95109	-20.80392	3.58804	-10.44310	-150.28421	0.00048	-0.00004	0.00057	-0.00008
386			3.85000	6.83319	-4.93655	24.45768	0.72786	-0.00863	0.04270	0.13560	0.00068	-0.01158	0.00647	0.06434	0.34678	-8.40833	-1.07239	-22.55379	-0.69049	-0.05362	-0.04084	-0.09685	-0.00624	-0.00291	-9.83979	0.93866	0.90657	0.72182	0.06462	0.02171	0.09807	-0.00186	0.00743	10.85285	5.37711	15.12999	-5.63172	-8.61484	4.45309	-0.27766	10.64839	-18.29239	3.69174	-10.44988	-150.23683	0.00047	-0.00008	0.00063	-0.00007
387			3.86000	6.73977	-4.87443	24.60951	0.72477	-0.00922	0.04170	0.13162	0.00071	-0.01175	0.00651	0.06413	0.34247	-8.48505	-1.12534	-22.52104	-0.69014	-0.05483	-0.04029	-0.08337	-0.00448	-0.00038	-9.90776	0.97768	0.73091	0.72262	0.06110	0.02114	0.07916	0.00006	0.00598	10.76418	5.05844	15.70648	-4.71025	-6.88232	0.72362	-1.64129	8.71495	-14.95339	3.78375	-10.44497	-150.19925	0.00045	-0.00010	0.00068	-0.00006
388			3.87000	6.65154	-4.81103	24.76897	0.72115	-0.00953	0.04108	0.12301	0.00077	-0.01225	0.00623	0.06387	0.33831	-8.54720	-1.16339	-22.52937	-0.68916	-0.05707	-0.03982	-0.06568	-0.00281	0.00213	-9.95992	0.99322	0.58689	0.72066	0.05486	0.02200	0.05920	0.00162	0.00505	10.83233	4.23941	16.54246	-3.91096	-4.80412	-2.97007	-2.97999	6.77124	-11.98018	3.86777	-10.43023	-150.16919	0.00044	-0.00012	0.00072	-0.00006
389			3.88000	6.57196	-4.74299	24.93946	0.71785	-0.01078	0.04018	0.11103	0.00096	-0.01291	0.00584	0.06358	0.33440	-8.59318	-1.19024	-22.57343	-0.68782	-0.06092	-0.03869	-0.04639	-0.00150	0.00394	-9.99734	0.98984	0.46574	0.71694	0.04633	0.02325	0.04094	0.00244	0.00462	11.07434	2.99921	17.65821	-3.28160	-2.74479	-5.71855	-4.17019	5.14444	-10.28313	3.94831	-10.41026	-150.14221	0.00046	-0.00012	0.00076	-0.00006
390			3.89000	6.50365	-4.66736	25.12419	0.71416	-0.01187	0.03870	0.09656	0.00121	-0.01354	0.00528	0.06338	0.33159	-8.62217	-1.20869	-22.64066	-0.68563	-0.06481	-0.03687	-0.02460	-0.00033	0.00468	-10.02131	0.97319	0.35200	0.71149	0.03712	0.02422	0.02314	0.00274	0.00478	11.48847	1.42312	19.02668	-2.52216	-0.71640	-7.09891	-5.43919	3.80306	-10.25673	4.02896	-10.39058	-150.11354	0.00049	-0.00011	0.00081	-0.00006
391			3.90000	6.44843	-4.58148	25.32586	0.71029	-0.01456	0.03703	0.08129	0.00172	-0.01413	0.00461	0.06309	0.33033	-8.63127	-1.21774	-22.71652	-0.68094	-0.06982	-0.03455	0.00136	0.00091	0.00430	-10.03060	0.94592	0.22826	0.70129	0.02608	0.02516	0.00290	0.00250	0.00572	12.05315	-0.32623	20.52835	-1.34910	1.37925	-6.90545	-7.00929	2.53120	-12.00771	4.11089	-10.37521	-150.07997	0.00054	-0.00011	0.00087	-0.00007
392			3.91000	6.40605	-4.48393	25.54489	0.70737	-0.01883	0.03508	0.06817	0.00253	-0.01439	0.00424	0.06296	0.33109	-8.61682	-1.21527	-22.78392	-0.67527	-0.07416	-0.03184	0.03061	0.00207	0.00280	-10.02152	0.91015	0.07648	0.68815	0.01627	0.02557	-0.02122	0.00193	0.00740	12.67231	-1.92307	21.85182	0.24579	3.42919	-4.77390	-8.85390	1.18253	-15.62904	4.19209	-10.36571	-150.04068	0.00062	-0.00010	0.00093	-0.00008
393			3.92000	6.37321	-4.37601	25.77701	0.70499	-0.02133	0.03363	0.06007	0.00313	-0.01434	0.00448	0.06351	0.33331	-8.57710	-1.20119	-22.82080	-0.67194	-0.07349	-0.03017	0.06018	0.00258	0.00036	-9.98971	0.86957	-0.12185	0.67910	0.01357	0.02572	-0.04922	0.00189	0.00981	13.15264	-2.96473	22.57298	2.08916	5.12946	-0.38679	-10.79411	-0.26980	-21.02855	4.26780	-10.36166	-149.99768	0.00069	-0.00009	0.00100	-0.00008
394			3.93000	6.34410	-4.26258	26.01315	0.70334	-0.02385	0.03295	0.05845	0.00359	-0.01397	0.00589	0.06495	0.33567	-8.51376	-1.17763	-22.80328	-0.67223	-0.06797	-0.02978	0.08606	0.00222	-0.00292	-9.93152	0.82901	-0.38187	0.68050	0.02029	0.02507	-0.07991	0.00314	0.01234	13.26550	-3.16982	22.37606	3.95962	6.16733	5.92204	-12.61235	-1.74982	-27.51784	4.33276	-10.36160	-149.95456	0.00075	-0.00009	0.00105	-0.00007
395			3.94000	6.31254	-4.15099	26.24194	0.70263	-0.02459	0.03376	0.06239	0.00353	-0.01354	0.00836	0.06577	0.33764	-8.43253	-1.14764	-22.71534	-0.67197	-0.05736	-0.03153	0.10169	0.00133	-0.00684	-9.84665	0.79200	-0.70811	0.68766	0.03722	0.02365	-0.10760	0.00614	0.01407	12.86975	-2.53560	21.19407	5.53724	6.26963	12.70796	-14.03322	-2.97906	-33.53907	4.38375	-10.36343	-149.91556	0.00076	-0.00010	0.00109	-0.00005
396			3.95000	6.27422	-4.04860	26.45288	0.70127	-0.02397	0.03496	0.06913	0.00307	-0.01268	0.01045	0.06601	0.33874	-8.34515	-1.11486	-22.56123	-0.67037	-0.04692	-0.03368	0.09917	0.00056	-0.01024	-9.74247	0.75914	-1.08567	0.70187	0.05460	0.02115	-0.12256	0.00919	0.01379	12.02671	-1.34522	19.27133	6.35160	5.20445	17.55310	-14.66865	-3.45459	-36.89836	4.42094	-10.36465	-149.88380	0.00074	-0.00013	0.00110	-0.00003
397			3.96000	6.22774	-3.95966	26.64013	0.69975	-0.02508	0.03557	0.07554	0.00274	-0.01136	0.01155	0.06647	0.33922	-8.26966	-1.08346	-22.37271	-0.66968	-0.04163	-0.03461	0.07457	0.00019	-0.01113	-9.63635	0.72841	-1.47717	0.72175	0.06392	0.01816	-0.11543	0.01050	0.01155	10.96399	-0.04075	17.09355	6.05226	2.97635	18.30286	-14.26501	-2.76508	-35.90240	4.44671	-10.36282	-149.86035	0.00069	-0.00015	0.00107	-0.00002
398			3.97000	6.17480	-3.88441	26.80401	0.69830	-0.02584	0.03609	0.07914	0.00236	-0.01009	0.01155	0.06697	0.34004	-8.22445	-1.05664	-22.19713	-0.66958	-0.03990	-0.03507	0.03291	0.00018	-0.00926	-9.54968	0.69574	-1.83569	0.73546	0.06467	0.01656	-0.08462	0.01007	0.00907	9.87517	1.01236	15.09694	4.77380	0.05981	14.63858	-13.00296	-1.04952	-30.61378	4.46411	-10.35585	-149.84392	0.00063	-0.00017	0.00102	-0.00001
399			3.98000	6.11879	-3.82110	26.94829	0.69793	-0.02738	0.03606	0.07922	0.00207	-0.00886	0.01065	0.06749	0.34148	-8.21888	-1.03508	-22.07379	-0.67006	-0.04245	-0.03447	-0.01354	0.00051	-0.00546	-9.49665	0.65673	-2.12562	0.73781	0.05647	0.01645	-0.04171	0.00832	0.00682	8.80182	1.70597	13.37637	3.07461	-2.78983	8.18812	-11.39117	1.02217	-22.70323	4.47588	-10.34248	-149.83160	0.00059	-0.00018	0.00097	-0.00001
400			3.99000	6.06286	-3.76838	27.07543	0.69705	-0.02799	0.03596	0.07605	0.00169	-0.00767	0.00937	0.06810	0.34273	-8.25084	-1.01713	-22.01930	-0.67100	-0.04602	-0.03366	-0.05336	0.00111	-0.00144	-9.47924	0.60787	-2.33229	0.73221	0.04517	0.01782	-0.00159	0.00638	0.00482	7.66669	2.13692	11.70029	1.50919	-4.99038	1.20486	-9.85735	2.75277	-14.17567	4.48382	-10.32196	-149.82065	0.00056	-0.00018	0.00091	-0.00000
401			4.00000	6.00932	-3.72632	27.18435	0.69605	-0.02886	0.03612	0.07015	0.00129	-0.00636	0.00818	0.06917	0.34315	-8.31083	-1.00088	-22.02935	-0.67392	-0.05065	-0.03288	-0.08106	0.00176	0.00170	-9.49067	0.54832	-2.45808	0.72538	0.03222	0.02055	0.02765	0.00435	0.00291	6.34515	2.43748	9.76807	0.32013	-6.36373	-4.43398	-8.48182	3.81924	-6.62041	4.48903	-10.29396	-149.80945	0.00055	-0.00017	0.00087	-0.00000
402			4.01000	5.96012	-3.69641	27.27113	0.69529	-0.02965	0.03679	0.06158	0.00077	-0.00480	0.00751	0.06998	0.34228	-8.38756	-0.98642	-22.08381	-0.67677	-0.05512	-0.03261	-0.09603	0.00200	0.00339	-9.52115	0.48202	-2.51777	0.71616	0.01994	0.02429	0.04483	0.00246	0.00113	4.71091	2.69091	7.37666	-0.56507	-7.06353	-7.45679	-7.09529	4.28879	-1.15640	4.49190	-10.25850	-149.79900	0.00055	-0.00015	0.00084	0.00000
403			4.02000	5.91727	-3.68134	27.33032	0.69155	-0.02919	0.03676	0.04999	0.00009	-0.00280	0.00711	0.07038	0.33926	-8.47131	-0.97709	-22.15314	-0.67717	-0.05832	-0.03186	-0.09977	0.00139	0.00342	-9.56175	0.41755	-2.53413	0.70596	0.00862	0.02743	0.05215	0.00089	-0.00018	2.70788	2.91729	4.50823	-1.34139	-7.29339	-7.48621	-5.53113	4.37570	1.77351	4.49197	-10.21599	-149.79138	0.00054	-0.00014	0.00082	0.00000
404			4.03000	5.88285	-3.68376	27.35759	0.68511	-0.02870	0.03635	0.03561	-0.00064	-0.00060	0.00684	0.07078	0.33448	-8.55426	-0.97754	-22.20964	-0.67640	-0.06098	-0.03091	-0.09446	-0.00004	0.00228	-9.60571	0.36439	-2.53004	0.70031	-0.00122	0.02976	0.05285	-0.00009	-0.00072	0.41858	3.05760	1.36396	-2.08975	-7.11722	-5.18960	-3.83801	4.22567	2.58901	4.48852	-10.16717	-149.78789	0.00052	-0.00014	0.00081	0.00001
405			4.04000	5.85908	-3.70476	27.35171	0.67802	-0.02718	0.03610	0.01934	-0.00130	0.00152	0.00661	0.07091	0.32894	-8.62993	-0.99036	-22.23676	-0.67508	-0.06225	-0.03053	-0.08243	-0.00178	0.00074	-9.64831	0.32772	-2.52108	0.69963	-0.00705	0.03134	0.04941	-0.00033	-0.00074	-1.95523	3.03459	-1.72694	-2.71061	-6.53451	-1.87291	-2.26935	3.88549	2.30582	4.48108	-10.11292	-149.78766	0.00049	-0.00013	0.00079	0.00001
406			4.05000	5.84742	-3.74334	27.31524	0.67252	-0.02553	0.03563	0.00252	-0.00181	0.00333	0.00593	0.07054	0.32300	-8.69381	-1.01414	-22.23203	-0.67411	-0.06510	-0.02993	-0.06653	-0.00322	-0.00065	-9.68674	0.30637	-2.51245	0.70340	-0.01320	0.03214	0.04395	-0.00036	-0.00070	-4.17662	2.81583	-4.45547	-2.96088	-5.60845	1.16267	-1.16010	3.38941	1.98593	4.47028	-10.05454	-149.78816	0.00046	-0.00013	0.00076	0.00001
407			4.06000	5.84834	-3.79669	27.25342	0.66822	-0.02330	0.03513	-0.01373	-0.00208	0.00467	0.00499	0.06968	0.31774	-8.74363	-1.04262	-22.20349	-0.67259	-0.06771	-0.02949	-0.04978	-0.00372	-0.00157	-9.72001	0.29297	-2.50165	0.70791	-0.01774	0.03257	0.03867	-0.00037	-0.00090	-6.04699	2.39085	-6.58905	-2.59831	-4.51733	3.15703	-0.78525	2.87488	2.18757	4.45753	-9.99377	-149.78696	0.00043	-0.00012	0.00073	0.00001
408			4.07000	5.86156	-3.86065	27.17364	0.66483	-0.01938	0.03458	-0.02866	-0.00195	0.00546	0.00366	0.06851	0.31530	-8.77989	-1.06707	-22.16235	-0.66976	-0.06842	-0.02931	-0.03604	-0.00303	-0.00205	-9.74948	0.27780	-2.48538	0.70875	-0.02016	0.03293	0.03686	-0.00057	-0.00122	-7.41915	1.75101	-7.95139	-1.62236	-3.58814	4.06776	-1.15487	2.65280	2.76058	4.44442	-9.93285	-149.78285	0.00040	-0.00011	0.00069	0.00001
409			4.08000	5.88636	-3.93008	27.08480	0.66400	-0.01590	0.03396	-0.04175	-0.00166	0.00567	0.00149	0.06666	0.31565	-8.80691	-1.08060	-22.11643	-0.66498	-0.07193	-0.02861	-0.02944	-0.00178	-0.00228	-9.77978	0.25409	-2.46512	0.70262	-0.02771	0.03361	0.04175	-0.00120	-0.00139	-8.20840	0.91735	-8.49464	-0.33857	-3.21325	4.33166	-1.97671	3.07016	3.16764	4.43224	-9.87408	-149.77626	0.00037	-0.00010	0.00066	0.00001
410			4.09000	5.92137	-3.99956	26.99527	0.66632	-0.01275	0.03343	-0.05248	-0.00129	0.00547	-0.00101	0.06513	0.31694	-8.83240	-1.08117	-22.06795	-0.66359	-0.07737	-0.02761	-0.03295	-0.00050	-0.00248	-9.81774	0.22072	-2.44728	0.69914	-0.03835	0.03471	0.05525	-0.00222	-0.00112	-8.44342	-0.00664	-8.40524	0.79965	-3.67988	4.53093	-2.78141	4.29834	2.94140	4.42183	-9.81918	-149.76869	0.00035	-0.00010	0.00063	0.00001
411			4.10000	5.96441	-4.06503	26.90997	0.66960	-0.01012	0.03256	-0.06009	-0.00095	0.00505	-0.00292	0.06418	0.31939	-8.86573	-1.07208	-22.01359	-0.66396	-0.08046	-0.02637	-0.04532	0.00030	-0.00277	-9.87044	0.18255	-2.44011	0.69738	-0.04377	0.03468	0.07453	-0.00282	-0.00038	-8.29528	-0.83495	-8.04722	1.48978	-4.91291	5.01968	-3.19950	6.08853	2.05719	4.41384	-9.76919	-149.76161	0.00034	-0.00009	0.00059	0.00000
412			4.11000	6.01246	-4.12516	26.82945	0.67086	-0.00804	0.03213	-0.06423	-0.00070	0.00474	-0.00399	0.06344	0.32222	-8.91283	-1.05845	-21.94967	-0.66236	-0.08017	-0.02585	-0.05914	0.00059	-0.00309	-9.94021	0.14578	-2.44757	0.69342	-0.04180	0.03379	0.09085	-0.00266	0.00032	-8.02759	-1.39789	-7.73259	1.80325	-6.25169	5.55126	-3.20218	7.64558	1.12386	4.40843	-9.72357	-149.75636	0.00033	-0.00007	0.00055	0.00000
413			4.12000	6.06276	-4.18153	26.75187	0.67072	-0.00581	0.03197	-0.06586	-0.00048	0.00458	-0.00429	0.06314	0.32615	-8.97052	-1.04252	-21.87971	-0.65988	-0.07609	-0.02600	-0.06535	0.00080	-0.00316	-10.02052	0.11255	-2.46349	0.68778	-0.03350	0.03220	0.09536	-0.00198	0.00045	-7.87562	-1.65823	-7.54170	1.95633	-6.82898	5.52313	-2.93547	8.10529	0.91863	4.40537	-9.68027	-149.75394	0.00034	-0.00006	0.00051	0.00000
414			4.13000	6.11379	-4.23718	26.67591	0.67173	-0.00380	0.03197	-0.06631	-0.00032	0.00454	-0.00406	0.06314	0.32924	-9.02877	-1.02483	-21.81408	-0.65956	-0.07171	-0.02631	-0.06129	0.00096	-0.00283	-10.09903	0.08199	-2.47499	0.68423	-0.02587	0.03096	0.08650	-0.00131	-0.00006	-7.94826	-1.66730	-7.45669	1.92429	-6.35225	4.77261	-2.39520	7.24170	1.63299	4.40385	-9.63697	-149.75513	0.00034	-0.00004	0.00047	0.00000
415			4.14000	6.16467	-4.29518	26.60010	0.67326	-0.00072	0.03201	-0.06583	-0.00007	0.00464	-0.00378	0.06322	0.33101	-9.07914	-1.00811	-21.76049	-0.66095	-0.06762	-0.02666	-0.05092	0.00077	-0.00228	-10.16538	0.05521	-2.47146	0.68240	-0.02172	0.03059	0.06881	-0.00079	-0.00091	-8.23143	-1.45721	-7.55809	1.56028	-5.23217	3.76882	-1.49482	5.49407	2.85429	4.40349	-9.59230	-149.76022	0.00034	-0.00002	0.00043	-0.00000
416			4.15000	6.21428	-4.35789	26.52161	0.67177	0.00112	0.03208	-0.06469	0.00011	0.00488	-0.00388	0.06361	0.33254	-9.11874	-0.99649	-21.71915	-0.66031	-0.06544	-0.02681	-0.03835	0.00025	-0.00175	-10.21461	0.03522	-2.44878	0.67932	-0.02279	0.03106	0.04765	-0.00040	-0.00185	-8.66575	-1.11819	-7.87402	0.92726	-3.93368	2.95259	-0.35660	3.42616	4.11991	4.40522	-9.54574	-149.76881	0.00034	0.00000	0.00039	-0.00000
417			4.16000	6.26276	-4.42649	26.43865	0.67100	0.00386	0.03289	-0.06518	0.00042	0.00526	-0.00424	0.06403	0.33468	-9.14698	-0.99200	-21.68746	-0.66060	-0.06373	-0.02780	-0.02484	-0.00035	-0.00132	-10.24580	0.02334	-2.40774	0.67686	-0.02570	0.03264	0.02712	0.00002	-0.00281	-9.21619	-0.86628	-8.22913	0.26070	-2.57425	2.33367	0.74101	1.42709	5.20381	4.41060	-9.49747	-149.78001	0.00035	0.00003	0.00036	-0.00001
418			4.17000	6.31252	-4.50103	26.35235	0.67219	0.00712	0.03437	-0.06892	0.00084	0.00568	-0.00489	0.06412	0.33727	-9.16277	-0.99396	-21.66443	-0.66161	-0.06314	-0.02945	-0.01018	-0.00079	-0.00093	-10.26057	0.01851	-2.35142	0.67415	-0.03012	0.03504	0.00963	0.00045	-0.00374	-9.85193	-0.87598	-8.46059	-0.24853	-1.14422	1.79295	1.58005	-0.26226	6.02580	4.42095	-9.44845	-149.79207	0.00036	0.00006	0.00033	-0.00001
419			4.18000	6.36658	-4.58083	26.26452	0.67139	0.00912	0.03514	-0.07512	0.00114	0.00593	-0.00555	0.06434	0.33983	-9.16527	-1.00028	-21.64931	-0.66095	-0.06244	-0.03042	0.00390	-0.00103	-0.00062	-10.26221	0.01830	-2.28422	0.67100	-0.03358	0.03669	-0.00279	0.00080	-0.00438	-10.51115	-1.13721	-8.60746	-0.53225	0.17996	1.43031	2.09199	-1.44637	6.49588	4.43612	-9.40080	-149.80289	0.00039	0.00009	0.00030	-0.00001
420			4.19000	6.42661	-4.66488	26.17554	0.67061	0.01207	0.03638	-0.08229	0.00158	0.00625	-0.00610	0.06467	0.34206	-9.15647	-1.00889	-21.63843	-0.66126	-0.06008	-0.03214	0.01435	-0.00114	-0.00055	-10.25585	0.02084	-2.21200	0.67034	-0.03355	0.03855	-0.00858	0.00095	-0.00470	-11.10821	-1.52574	-8.76373	-0.63170	1.10722	1.44413	2.34651	-1.97169	6.53079	4.45430	-9.35753	-149.81039	0.00042	0.00013	0.00029	-0.00001
421			4.20000	6.49261	-4.75195	26.08518	0.66989	0.01527	0.03843	-0.08881	0.00205	0.00669	-0.00612	0.06486	0.34255	-9.14081	-1.01866	-21.62634	-0.66221	-0.05614	-0.03494	0.02056	-0.00116	-0.00073	-10.24760	0.02549	-2.14086	0.67212	-0.02802	0.04051	-0.00865	0.00087	-0.00476	-11.55922	-1.92858	-8.89673	-0.61586	1.60242	1.74483	2.45716	-1.94057	6.26789	4.47248	-9.32194	-149.81317	0.00046	0.00017	0.00028	-0.00001
422			4.21000	6.56351	-4.84062	25.99428	0.66766	0.01974	0.04024	-0.09321	0.00267	0.00698	-0.00598	0.06470	0.34189	-9.12138	-1.02858	-21.61117	-0.66173	-0.05015	-0.03781	0.02552	-0.00103	-0.00085	-10.24116	0.03174	-2.07308	0.67312	-0.01740	0.04148	-0.00712	0.00056	-0.00474	-11.76513	-2.28547	-8.89185	-0.53269	2.00724	1.89811	2.49819	-1.78217	6.09973	4.48848	-9.29655	-149.81120	0.00050	0.00022	0.00028	-0.00001
423			4.22000	6.63737	-4.92856	25.90482	0.66467	0.02290	0.04128	-0.09452	0.00300	0.00698	-0.00657	0.06441	0.34128	-9.09714	-1.03773	-21.59719	-0.65985	-0.04735	-0.03946	0.03115	-0.00085	-0.00069	-10.23556	0.03817	-2.00543	0.67284	-0.01146	0.04199	-0.00678	0.00036	-0.00489	-11.57098	-2.57495	-8.70242	-0.43179	2.53506	1.66728	2.47632	-1.77352	6.22434	4.50204	-9.28304	-149.80554	0.00054	0.00026	0.00027	-0.00001
424			4.23000	6.71138	-5.01183	25.81860	0.66184	0.02465	0.04185	-0.09201	0.00294	0.00673	-0.00783	0.06453	0.34213	-9.06769	-1.04575	-21.58803	-0.65846	-0.04724	-0.04023	0.03438	-0.00073	-0.00045	-10.22970	0.04333	-1.93546	0.67376	-0.01059	0.04269	-0.00542	0.00031	-0.00505	-10.83750	-2.77736	-8.35831	-0.36546	2.87137	1.32770	2.39242	-1.67216	6.35872	4.51484	-9.28292	-149.79729	0.00056	0.00030	0.00025	-0.00001
425			4.24000	6.78204	-5.08573	25.73705	0.66243	0.02648	0.04207	-0.08602	0.00267	0.00628	-0.00909	0.06424	0.34500	-9.03759	-1.05307	-21.58166	-0.65736	-0.04753	-0.04063	0.03192	-0.00065	-0.00038	-10.22646	0.04740	-1.86610	0.67202	-0.01007	0.04292	-0.00038	0.00027	-0.00487	-9.58303	-2.86938	-7.86393	-0.33357	2.67968	1.16506	2.25142	-1.20004	6.18419	4.52979	-9.29752	-149.78682	0.00057	0.00032	0.00023	-0.00002
426			4.25000	6.84630	-5.14679	25.66177	0.66332	0.02721	0.04193	-0.07720	0.00215	0.00559	-0.01026	0.06342	0.34905	-9.01229	-1.05966	-21.57498	-0.65329	-0.04862	-0.04052	0.02543	-0.00056	-0.00039	-10.22916	0.05079	-1.80187	0.66430	-0.01002	0.04240	0.00648	0.00024	-0.00439	-8.00056	-2.86510	-7.14449	-0.26689	2.12876	1.05627	2.05172	-0.51289	5.73566	4.54991	-9.32684	-149.77393	0.00054	0.00031	0.00021	-0.00002
427			4.26000	6.90272	-5.19371	25.59555	0.66272	0.02623	0.04149	-0.06699	0.00148	0.00466	-0.01089	0.06269	0.35369	-8.99321	-1.06450	-21.56875	-0.64686	-0.04895	-0.04009	0.01900	-0.00035	-0.00032	-10.23773	0.05349	-1.74451	0.65293	-0.00835	0.04120	0.01181	0.00017	-0.00375	-6.31459	-2.81700	-6.14231	-0.10534	1.59333	0.81583	1.81405	0.08669	5.13905	4.57752	-9.36708	-149.75844	0.00049	0.00026	0.00017	-0.00002
428			4.27000	6.95124	-5.22662	25.54117	0.66241	0.02564	0.04140	-0.05667	0.00091	0.00366	-0.01073	0.06256	0.35768	-8.97883	-1.06639	-21.56458	-0.64313	-0.04673	-0.04030	0.01553	-0.00004	-0.00018	-10.24999	0.05564	-1.69496	0.64548	-0.00273	0.04009	0.01364	0.00005	-0.00311	-4.66394	-2.74877	-4.94451	0.16047	1.31731	0.47119	1.56621	0.39715	4.43171	4.61364	-9.40914	-149.74011	0.00042	0.00019	0.00014	-0.00003
429			4.28000	6.99203	-5.24636	25.49965	0.66193	0.02493	0.04114	-0.04639	0.00041	0.00263	-0.01014	0.06327	0.36065	-8.96564	-1.06457	-21.56348	-0.64261	-0.04354	-0.04038	0.01743	0.00030	0.00008	-10.26204	0.05762	-1.65342	0.64362	0.00419	0.03885	0.00973	-0.00006	-0.00256	-3.12010	-2.63215	-3.71687	0.49026	1.53078	0.01801	1.34672	0.17584	3.74182	4.65768	-9.44218	-149.71881	0.00037	0.00014	0.00012	-0.00003
430			4.29000	7.02508	-5.25437	25.47037	0.66089	0.02276	0.04091	-0.03613	0.00001	0.00170	-0.00924	0.06439	0.36228	-8.94768	-1.05893	-21.56802	-0.64310	-0.04115	-0.04030	0.02487	0.00058	0.00045	-10.26739	0.05966	-1.61736	0.64426	0.00914	0.03806	-0.00041	-0.00014	-0.00218	-1.73939	-2.42990	-2.55549	0.79667	2.25634	-0.50083	1.19254	-0.62606	3.10768	4.70774	-9.46034	-149.69531	0.00036	0.00011	0.00012	-0.00003
431			4.30000	7.05034	-5.25273	25.45233	0.66203	0.02037	0.04113	-0.02612	-0.00024	0.00085	-0.00826	0.06547	0.36376	-8.92104	-1.05057	-21.57867	-0.64547	-0.03968	-0.04052	0.03313	0.00068	0.00065	-10.26138	0.06263	-1.58587	0.64624	0.01075	0.03836	-0.01205	-0.00018	-0.00169	-0.55891	-2.13436	-1.45529	0.95415	3.01030	-0.70015	1.15894	-1.52088	2.19234	4.76062	-9.46468	-149.67148	0.00038	0.00011	0.00014	-0.00003
432			4.31000	7.06797	-5.24366	25.44504	0.66034	0.01859	0.04104	-0.01644	-0.00038	0.00003	-0.00737	0.06626	0.36435	-8.88847	-1.04228	-21.58918	-0.64497	-0.03761	-0.04052	0.03669	0.00050	0.00038	-10.24608	0.06963	-1.56417	0.64528	0.01101	0.03861	-0.01944	-0.00025	-0.00077	0.39647	-1.76722	-0.36545	0.87166	3.26769	-0.23075	1.28125	-1.95032	0.68732	4.81252	-9.45963	-149.64912	0.00041	0.00012	0.00017	-0.00003
433			4.32000	7.07851	-5.22955	25.44854	0.65784	0.01567	0.04055	-0.00765	-0.00038	-0.00073	-0.00645	0.06693	0.36395	-8.85562	-1.03724	-21.59171	-0.64368	-0.03673	-0.03995	0.03644	0.00016	-0.00016	-10.22688	0.08381	-1.55892	0.64481	0.01103	0.03802	-0.02292	-0.00033	0.00038	1.07382	-1.34280	0.70698	0.60005	3.14082	0.64291	1.49561	-1.99008	-1.08699	4.86036	-9.44909	-149.62924	0.00044	0.00014	0.00020	-0.00003
434			4.33000	7.08286	-5.21344	25.46219	0.65580	0.01271	0.04039	-0.00008	-0.00029	-0.00134	-0.00557	0.06732	0.36284	-8.82366	-1.03666	-21.58542	-0.64244	-0.03674	-0.03964	0.03739	-0.00014	-0.00052	-10.20533	0.10519	-1.56939	0.64540	0.01167	0.03714	-0.02712	-0.00041	0.00116	1.40359	-0.84358	1.61622	0.31432	3.15942	1.28072	1.66390	-2.16679	-2.38222	4.90243	-9.43548	-149.61223	0.00047	0.00015	0.00024	-0.00003
435			4.34000	7.08179	-5.19898	25.48308	0.65461	0.01170	0.04057	0.00637	-0.00019	-0.00164	-0.00471	0.06740	0.36091	-8.78922	-1.03914	-21.57629	-0.64232	-0.03580	-0.03987	0.04187	-0.00021	-0.00045	-10.17868	0.13012	-1.58708	0.64852	0.01386	0.03636	-0.03456	-0.00050	0.00125	1.36611	-0.23530	2.13966	0.21369	3.57490	1.28856	1.64026	-2.77636	-2.66490	4.93803	-9.42013	-149.59814	0.00050	0.00016	0.00028	-0.00003
436			4.35000	7.07567	-5.18958	25.50603	0.65367	0.01277	0.04071	0.01183	-0.00007	-0.00153	-0.00367	0.06720	0.35822	-8.74921	-1.04117	-21.57149	-0.64283	-0.03276	-0.04039	0.04788	0.00001	-0.00004	-10.14419	0.15287	-1.60097	0.65362	0.01838	0.03561	-0.04348	-0.00055	0.00068	1.01802	0.47632	2.13674	0.42241	4.18818	0.70417	1.34922	-3.65318	-1.88646	4.96687	-9.40427	-149.58693	0.00053	0.00017	0.00032	-0.00002
437			4.36000	7.06488	-5.18765	25.52537	0.65148	0.01379	0.04102	0.01590	0.00010	-0.00106	-0.00277	0.06642	0.35460	-8.70388	-1.03873	-21.57527	-0.64091	-0.03046	-0.04094	0.05086	0.00034	0.00048	-10.10242	0.16804	-1.60262	0.65573	0.02068	0.03554	-0.04899	-0.00042	-0.00024	0.44661	1.20976	1.63467	0.84267	4.56048	-0.11773	0.91152	-4.33510	-0.44005	4.98941	-9.38939	-149.57808	0.00056	0.00017	0.00035	-0.00002
438			4.37000	7.05047	-5.19436	25.53664	0.64813	0.01677	0.04174	0.01782	0.00035	-0.00032	-0.00211	0.06559	0.34979	-8.65801	-1.03063	-21.58666	-0.63954	-0.02750	-0.04199	0.04713	0.00053	0.00083	-10.05860	0.17435	-1.58934	0.65894	0.02249	0.03643	-0.04710	-0.00029	-0.00120	-0.28163	1.84576	0.76030	1.13959	4.29978	-0.73615	0.66883	-4.38066	1.11086	5.00655	-9.37669	-149.57109	0.00059	0.00018	0.00036	-0.00001
439			4.38000	7.03442	-5.21001	25.53695	0.64493	0.02178	0.04256	0.01729	0.00072	0.00063	-0.00172	0.06482	0.34368	-8.61898	-1.02018	-21.60089	-0.64029	-0.02432	-0.04322	0.03626	0.00046	0.00090	-10.02063	0.17606	-1.56291	0.66489	0.02417	0.03772	-0.03733	-0.00032	-0.00203	-1.11072	2.31107	-0.37102	1.01482	3.34939	-0.94096	0.87280	-3.71530	2.42964	5.01948	-9.36654	-149.56587	0.00061	0.00019	0.00038	-0.00001
440			4.39000	7.01864	-5.23425	25.52434	0.63984	0.02498	0.04276	0.01466	0.00111	0.00175	-0.00162	0.06386	0.33680	-8.59265	-1.01260	-21.61347	-0.63849	-0.02345	-0.04350	0.02043	0.00023	0.00070	-9.99446	0.17859	-1.52586	0.66744	0.02369	0.03840	-0.02219	-0.00048	-0.00268	-1.97485	2.60738	-1.73456	0.45897	1.93937	-0.75816	1.44919	-2.58953	3.47849	5.02927	-9.35836	-149.56244	0.00063	0.00019	0.00040	-0.00001
441			4.40000	7.00445	-5.26626	25.49643	0.63468	0.02687	0.04242	0.01062	0.00144	0.00299	-0.00203	0.06323	0.33039	-8.58195	-1.01165	-21.62092	-0.63718	-0.02505	-0.04299	0.00293	-0.00011	0.00028	-9.98280	0.18503	-1.48026	0.67037	0.02032	0.03875	-0.00542	-0.00061	-0.00314	-2.81345	2.76069	-3.32164	-0.32001	0.33646	-0.24640	2.15773	-1.30219	4.28132	5.03693	-9.35091	-149.56050	0.00063	0.00017	0.00043	-0.00001
442			4.41000	6.99276	-5.30486	25.45141	0.63127	0.03004	0.04229	0.00542	0.00180	0.00429	-0.00256	0.06283	0.32502	-8.58725	-1.01868	-21.62024	-0.63820	-0.02581	-0.04293	-0.01380	-0.00052	-0.00035	-9.98551	0.19615	-1.42851	0.67469	0.01850	0.03926	0.01027	-0.00072	-0.00342	-3.58007	2.76265	-5.03949	-1.08348	-1.25076	0.58507	2.78868	-0.06892	4.78405	5.04379	-9.34295	-149.55963	0.00064	0.00016	0.00046	-0.00001
443			4.42000	6.98464	-5.34846	25.38880	0.62754	0.03262	0.04222	-0.00095	0.00206	0.00555	-0.00284	0.06267	0.32146	-8.60695	-1.03300	-21.60816	-0.63826	-0.02484	-0.04321	-0.02808	-0.00086	-0.00122	-10.00061	0.21140	-1.37411	0.67683	0.02030	0.03941	0.02308	-0.00092	-0.00345	-4.23980	2.58103	-6.72350	-1.66886	-2.67627	1.70178	3.22700	0.97614	4.93611	5.05181	-9.33419	-149.55937	0.00065	0.00015	0.00051	-0.00001
444			4.43000	6.98131	-5.39518	25.31016	0.62450	0.03471	0.04230	-0.00824	0.00223	0.00664	-0.00305	0.06258	0.31942	-8.63834	-1.05285	-21.58243	-0.63801	-0.02328	-0.04378	-0.03921	-0.00107	-0.00222	-10.02498	0.22968	-1.32061	0.67758	0.02359	0.03944	0.03208	-0.00115	-0.00329	-4.77066	2.21527	-8.20119	-2.03792	-3.86027	2.95894	3.45248	1.75474	4.79366	5.06312	-9.32574	-149.55914	0.00068	0.00015	0.00056	-0.00002
445			4.44000	6.98374	-5.44330	25.21850	0.62210	0.03768	0.04310	-0.01586	0.00238	0.00760	-0.00310	0.06263	0.31838	-8.67858	-1.07647	-21.54276	-0.63838	-0.01995	-0.04538	-0.04737	-0.00109	-0.00326	-10.05528	0.24976	-1.27030	0.67878	0.02960	0.03992	0.03728	-0.00149	-0.00307	-5.18041	1.72241	-9.35137	-2.22546	-4.77315	4.12559	3.53219	2.23814	4.49486	5.07902	-9.31932	-149.55817	0.00073	0.00015	0.00062	-0.00002
446			4.45000	6.99226	-5.49174	25.11766	0.61902	0.03953	0.04359	-0.02295	0.00244	0.00820	-0.00331	0.06272	0.31728	-8.72508	-1.10214	-21.49162	-0.63786	-0.01794	-0.04651	-0.05267	-0.00105	-0.00404	-10.08834	0.27105	-1.22364	0.67935	0.03356	0.04015	0.03908	-0.00172	-0.00287	-5.47728	1.18371	-10.08129	-2.25272	-5.38923	4.92541	3.55333	2.43610	4.19801	5.10035	-9.31639	-149.55573	0.00077	0.00015	0.00068	-0.00003
447			4.46000	7.00650	-5.53974	25.01235	0.61429	0.03928	0.04307	-0.02881	0.00233	0.00821	-0.00380	0.06291	0.31704	-8.77530	-1.12776	-21.43428	-0.63487	-0.01754	-0.04635	-0.05462	-0.00099	-0.00421	-10.12163	0.29312	-1.17948	0.67705	0.03507	0.03937	0.03773	-0.00178	-0.00273	-5.61815	0.63842	-10.30067	-2.07524	-5.63544	5.07971	3.51734	2.35506	4.06599	5.12722	-9.31762	-149.55119	0.00083	0.00015	0.00074	-0.00004
448			4.47000	7.02578	-5.58590	24.90817	0.60996	0.03819	0.04241	-0.03341	0.00210	0.00778	-0.00442	0.06319	0.31787	-8.82590	-1.15006	-21.37878	-0.63159	-0.01773	-0.04592	-0.05258	-0.00080	-0.00378	-10.15265	0.31447	-1.13522	0.67360	0.03599	0.03838	0.03342	-0.00168	-0.00279	-5.53602	0.06301	-9.98585	-1.56924	-5.42103	4.45078	3.27995	1.99098	4.22143	5.15890	-9.32254	-149.54417	0.00088	0.00015	0.00078	-0.00005
449			4.48000	7.04962	-5.62804	24.81037	0.60684	0.03652	0.04192	-0.03717	0.00174	0.00704	-0.00516	0.06380	0.32116	-8.87272	-1.16423	-21.33310	-0.62885	-0.01768	-0.04556	-0.04647	-0.00044	-0.00292	-10.17898	0.33120	-1.08819	0.66898	0.03752	0.03746	0.02686	-0.00139	-0.00299	-5.20392	-0.58186	-9.22138	-0.70929	-4.75626	3.21549	2.73790	1.41586	4.60892	5.19372	-9.32939	-149.53537	0.00093	0.00015	0.00081	-0.00005
450			4.49000	7.07781	-5.66378	24.72292	0.60576	0.03249	0.04131	-0.04030	0.00121	0.00606	-0.00635	0.06465	0.32754	-8.91213	-1.16698	-21.30176	-0.62606	-0.02022	-0.04455	-0.03752	-0.00004	-0.00197	-10.19922	0.34014	-1.03764	0.66085	0.03542	0.03662	0.01995	-0.00089	-0.00313	-4.64287	-1.28553	-8.16399	0.29803	-3.81776	1.88443	2.04663	0.83546	4.90729	5.22952	-9.33629	-149.52623	0.00098	0.00017	0.00083	-0.00006
451			4.50000	7.10983	-5.69119	24.64788	0.60713	0.02770	0.04125	-0.04236	0.00067	0.00509	-0.00767	0.06588	0.33466	-8.94242	-1.15877	-21.28270	-0.62594	-0.02441	-0.04374	-0.02756	0.00041	-0.00137	-10.21416	0.34210	-0.98683	0.65479	0.03080	0.03663	0.01491	-0.00048	-0.00303	-3.87156	-1.96879	-7.00117	1.19911	-2.82891	1.01634	1.45677	0.47058	4.74742	5.26465	-9.34255	-149.51936	0.00100	0.00018	0.00083	-0.00006
452			4.51000	7.14412	-5.70867	24.58532	0.60997	0.02293	0.04138	-0.04256	0.00019	0.00417	-0.00833	0.06731	0.34276	-8.96324	-1.14257	-21.26937	-0.62687	-0.02627	-0.04329	-0.01702	0.00074	-0.00128	-10.22589	0.34075	-0.94135	0.64902	0.03011	0.03637	0.01196	-0.00032	-0.00252	-2.90246	-2.53434	-5.89663	1.88588	-1.88225	0.88735	1.09248	0.36360	3.99072	5.29884	-9.34867	-149.51703	0.00100	0.00019	0.00081	-0.00006
453			4.52000	7.17844	-5.71514	24.53382	0.61157	0.01880	0.04161	-0.04047	-0.00016	0.00337	-0.00831	0.06873	0.34980	-8.97410	-1.12162	-21.25428	-0.62720	-0.02541	-0.04326	-0.00566	0.00082	-0.00169	-10.23575	0.34008	-0.90652	0.64346	0.03301	0.03590	0.00984	-0.00036	-0.00168	-1.80359	-2.91922	-4.93504	2.34220	-0.96136	1.49595	0.96380	0.39719	2.69461	5.33330	-9.35504	-149.52095	0.00097	0.00019	0.00077	-0.00006
454			4.53000	7.21064	-5.71068	24.49160	0.61119	0.01431	0.04188	-0.03665	-0.00035	0.00267	-0.00776	0.07028	0.35561	-8.97433	-1.09922	-21.23099	-0.62673	-0.02315	-0.04338	0.00651	0.00067	-0.00246	-10.24374	0.34365	-0.88637	0.63916	0.03733	0.03532	0.00739	-0.00060	-0.00062	-0.69747	-3.12693	-4.11017	2.54785	-0.03720	2.68515	1.06214	0.44509	0.98532	5.37018	-9.36185	-149.53159	0.00093	0.00019	0.00072	-0.00007
455			4.54000	7.23955	-5.69641	24.45734	0.61345	0.01029	0.04251	-0.03249	-0.00040	0.00204	-0.00680	0.07143	0.36029	-8.96332	-1.07861	-21.19520	-0.62820	-0.02087	-0.04396	0.01947	0.00042	-0.00343	-10.24914	0.35463	-0.88345	0.63760	0.04150	0.03504	0.00422	-0.00103	0.00054	0.31821	-3.23654	-3.32834	2.49415	0.93119	4.16440	1.35047	0.44731	-0.96861	5.41134	-9.36940	-149.54840	0.00089	0.00019	0.00068	-0.00007
456			4.55000	7.26533	-5.67360	24.43127	0.61527	0.00629	0.04267	-0.02896	-0.00032	0.00130	-0.00562	0.07215	0.36355	-8.94040	-1.06254	-21.14633	-0.62877	-0.01852	-0.04415	0.03312	0.00014	-0.00425	-10.25124	0.37490	-0.89865	0.63655	0.04520	0.03429	0.00080	-0.00162	0.00168	1.21356	-3.36857	-2.44647	2.19824	1.99515	5.56322	1.75066	0.42441	-2.97705	5.45779	-9.37839	-149.56902	0.00086	0.00019	0.00065	-0.00008
457			4.56000	7.28932	-5.64302	24.41516	0.61358	0.00318	0.04234	-0.02668	-0.00019	0.00042	-0.00462	0.07238	0.36544	-8.90496	-1.05300	-21.08746	-0.62555	-0.01556	-0.04403	0.04657	-0.00010	-0.00473	-10.25026	0.40504	-0.93141	0.63290	0.04833	0.03312	-0.00162	-0.00227	0.00267	1.97652	-3.59924	-1.38365	1.70692	3.14052	6.58868	2.17600	0.46657	-4.85315	5.50883	-9.38943	-149.58928	0.00084	0.00018	0.00064	-0.00008
458			4.57000	7.31316	-5.60562	24.41101	0.61278	0.00064	0.04183	-0.02583	-0.00004	-0.00053	-0.00399	0.07218	0.36648	-8.85735	-1.05100	-21.02358	-0.62236	-0.01412	-0.04366	0.05865	-0.00029	-0.00478	-10.24773	0.44417	-0.97986	0.63019	0.04914	0.03189	-0.00200	-0.00278	0.00341	2.56819	-3.90362	-0.18767	1.06843	4.26412	7.10797	2.56850	0.64526	-6.40980	5.56211	-9.40260	-149.60445	0.00082	0.00017	0.00063	-0.00008
459			4.58000	7.33805	-5.56305	24.41957	0.61353	-0.00140	0.04139	-0.02581	0.00010	-0.00144	-0.00362	0.07177	0.36698	-8.79931	-1.05710	-20.95992	-0.62023	-0.01377	-0.04333	0.06792	-0.00047	-0.00448	-10.24577	0.49063	-1.04050	0.62949	0.04900	0.03072	0.00014	-0.00317	0.00387	2.96500	-4.19493	1.00496	0.31197	5.21306	7.14400	2.93776	0.98360	-7.49153	5.61432	-9.41718	-149.61157	0.00082	0.00016	0.00063	-0.00007
460			4.59000	7.36418	-5.51727	24.43995	0.61370	-0.00506	0.04042	-0.02565	0.00038	-0.00218	-0.00324	0.07098	0.36530	-8.73413	-1.07158	-20.90047	-0.61672	-0.01595	-0.04217	0.07285	-0.00075	-0.00389	-10.24688	0.54283	-1.10853	0.62836	0.04626	0.02916	0.00486	-0.00334	0.00397	3.20031	-4.38416	2.05702	-0.52679	5.83891	6.82855	3.32940	1.47708	-8.04463	5.66222	-9.43176	-149.61130	0.00082	0.00015	0.00062	-0.00006
461			4.60000	7.39079	-5.46997	24.47001	0.61348	-0.00889	0.03899	-0.02413	0.00066	-0.00263	-0.00275	0.07024	0.36271	-8.66605	-1.09443	-20.84730	-0.61327	-0.01838	-0.04059	0.07277	-0.00109	-0.00325	-10.25331	0.59970	-1.17913	0.62767	0.04357	0.02724	0.01170	-0.00344	0.00378	3.33273	-4.35971	2.83252	-1.37895	6.01784	6.37923	3.74998	2.09485	-8.14135	5.70342	-9.44435	-149.60727	0.00081	0.00014	0.00062	-0.00005
462			4.61000	7.41553	-5.42287	24.50591	0.61267	-0.01168	0.03812	-0.01980	0.00083	-0.00274	-0.00187	0.06970	0.36062	-8.60009	-1.12498	-20.79953	-0.60977	-0.01814	-0.03998	0.06744	-0.00126	-0.00288	-10.26676	0.66022	-1.24874	0.62658	0.04543	0.02555	0.01918	-0.00379	0.00346	3.36919	-3.95860	3.14841	-2.09516	5.66860	6.04093	4.07448	2.72531	-7.87590	5.73655	-9.45323	-149.60364	0.00080	0.00014	0.00060	-0.00004
463			4.62000	7.43459	-5.37870	24.54155	0.61140	-0.01360	0.03771	-0.01235	0.00087	-0.00246	-0.00071	0.06969	0.35718	-8.54116	-1.16078	-20.75378	-0.60897	-0.01688	-0.04003	0.05846	-0.00125	-0.00276	-10.28682	0.72150	-1.31464	0.63140	0.04909	0.02435	0.02512	-0.00401	0.00305	3.25663	-3.11069	2.90062	-2.46132	4.88767	5.82702	4.07310	3.15515	-7.21826	5.76194	-9.45774	-149.60226	0.00078	0.00014	0.00057	-0.00003
464			4.63000	7.44478	-5.34065	24.57088	0.60927	-0.01357	0.03758	-0.00339	0.00072	-0.00188	0.00076	0.06973	0.35230	-8.49193	-1.19709	-20.70864	-0.60950	-0.01367	-0.04067	0.04801	-0.00097	-0.00273	-10.31078	0.77804	-1.37325	0.63926	0.05480	0.02353	0.02804	-0.00396	0.00253	2.94931	-1.96919	2.21610	-2.38943	3.92770	5.51391	3.65645	3.25103	-6.12782	5.78130	-9.45850	-149.60181	0.00075	0.00015	0.00055	-0.00002
465			4.64000	7.44553	-5.31110	24.59059	0.60645	-0.01383	0.03667	0.00468	0.00055	-0.00115	0.00172	0.06879	0.34698	-8.45274	-1.22941	-20.66567	-0.60657	-0.01301	-0.04018	0.03673	-0.00082	-0.00254	-10.33565	0.82507	-1.42115	0.64017	0.05519	0.02259	0.02860	-0.00328	0.00194	2.44656	-0.80597	1.37081	-2.11388	2.92363	5.00087	3.05634	3.13402	-4.80710	5.79739	-9.45711	-149.59999	0.00072	0.00016	0.00053	-0.00002
466			4.65000	7.43869	-5.29118	24.60066	0.60493	-0.01405	0.03595	0.01019	0.00035	-0.00055	0.00197	0.06762	0.34204	-8.42428	-1.25749	-20.62649	-0.60436	-0.01520	-0.03956	0.02450	-0.00086	-0.00223	-10.36077	0.86264	-1.45770	0.64009	0.05014	0.02262	0.02963	-0.00250	0.00149	1.81253	0.14262	0.67400	-2.00941	1.85166	4.35123	2.63767	3.07242	-3.61951	5.81289	-9.45548	-149.59583	0.00071	0.00017	0.00051	-0.00002
467			4.66000	7.42750	-5.28042	24.60444	0.60163	-0.01354	0.03554	0.01241	0.00016	-0.00027	0.00197	0.06655	0.33728	-8.40788	-1.28440	-20.59233	-0.60121	-0.01673	-0.03932	0.01160	-0.00092	-0.00178	-10.38773	0.89492	-1.48523	0.63916	0.04604	0.02297	0.03246	-0.00210	0.00118	1.16682	0.71973	0.39446	-2.18413	0.76359	3.52120	2.49849	3.20778	-2.74101	5.82932	-9.45493	-149.59015	0.00071	0.00017	0.00051	-0.00002
468			4.67000	7.41568	-5.27678	24.60761	0.59996	-0.01187	0.03542	0.01169	0.00001	-0.00035	0.00182	0.06563	0.33363	-8.40353	-1.31198	-20.56612	-0.59987	-0.01736	-0.03954	-0.00011	-0.00089	-0.00107	-10.41821	0.92479	-1.50636	0.63982	0.04471	0.02315	0.03614	-0.00190	0.00092	0.62270	0.88799	0.63589	-2.39172	-0.15433	2.30340	2.40303	3.43265	-2.01305	5.84698	-9.45635	-149.58440	0.00072	0.00018	0.00053	-0.00002
469			4.68000	7.40621	-5.27755	24.61570	0.60198	-0.00943	0.03622	0.00920	-0.00006	-0.00073	0.00131	0.06475	0.33178	-8.40899	-1.33812	-20.55315	-0.60100	-0.01874	-0.04061	-0.00873	-0.00074	-0.00002	-10.45188	0.95103	-1.52138	0.64141	0.04403	0.02385	0.03813	-0.00149	0.00061	0.23578	0.75173	1.26817	-2.24413	-0.71835	0.55037	2.00321	3.49655	-1.13900	5.86507	-9.46008	-149.58008	0.00074	0.00017	0.00056	-0.00002
470			4.69000	7.40039	-5.28045	24.63162	0.60255	-0.00794	0.03680	0.00643	-0.00008	-0.00124	0.00046	0.06408	0.33114	-8.42033	-1.35684	-20.55884	-0.60021	-0.02083	-0.04120	-0.01325	-0.00034	0.00132	-10.48597	0.96826	-1.52837	0.63999	0.04289	0.02417	0.03620	-0.00070	0.00015	0.02671	0.49202	2.03924	-1.51551	-0.86779	-1.66353	1.10217	3.20474	0.05681	5.88249	-9.46599	-149.57756	0.00076	0.00016	0.00059	-0.00002
471			4.70000	7.39765	-5.28366	24.65553	0.60368	-0.00744	0.03693	0.00491	-0.00008	-0.00166	-0.00041	0.06417	0.33220	-8.43350	-1.36190	-20.58665	-0.60094	-0.02285	-0.04113	-0.01458	0.00036	0.00266	-10.51664	0.97057	-1.52476	0.63987	0.04208	0.02404	0.03064	0.00034	-0.00044	-0.01550	0.29562	2.68343	-0.29298	-0.73391	-3.98787	-0.18285	2.56175	1.50704	5.89799	-9.47291	-149.57669	0.00078	0.00015	0.00062	-0.00002
472			4.71000	7.39596	-5.28637	24.68470	0.60768	-0.00727	0.03760	0.00562	-0.00008	-0.00187	-0.00095	0.06461	0.33468	-8.44633	-1.34988	-20.63495	-0.60430	-0.02427	-0.04148	-0.01496	0.00119	0.00371	-10.54117	0.95518	-1.50929	0.64088	0.04230	0.02446	0.02323	0.00142	-0.00106	0.05624	0.30933	2.95062	1.13620	-0.59461	-5.87105	-1.53859	1.75269	2.94918	5.91056	-9.47873	-149.57666	0.00079	0.00014	0.00064	-0.00001
473			4.72000	7.39244	-5.28872	24.71396	0.61092	-0.00679	0.03866	0.00848	-0.00007	-0.00175	-0.00113	0.06493	0.33750	-8.45930	-1.32143	-20.69624	-0.60625	-0.02401	-0.04224	-0.01636	0.00180	0.00418	-10.55887	0.92363	-1.48321	0.63845	0.04372	0.02537	0.01618	0.00232	-0.00159	0.16561	0.57260	2.71930	2.39445	-0.69063	-6.83570	-2.57821	1.01670	4.06019	5.91951	-9.48158	-149.57655	0.00080	0.00013	0.00066	-0.00001
474			4.73000	7.38496	-5.29147	24.73804	0.61372	-0.00617	0.03975	0.01228	-0.00006	-0.00136	-0.00097	0.06521	0.34026	-8.47439	-1.28165	-20.75974	-0.60771	-0.02277	-0.04302	-0.01980	0.00197	0.00397	-10.57115	0.88229	-1.45004	0.63393	0.04514	0.02652	0.01177	0.00271	-0.00189	0.24734	0.97595	2.11551	3.10092	-1.10662	-6.71441	-2.95631	0.57448	4.53981	5.92460	-9.48087	-149.57564	0.00080	0.00013	0.00067	-0.00000
475			4.74000	7.37325	-5.29514	24.75449	0.61608	-0.00597	0.04065	0.01557	-0.00006	-0.00085	-0.00067	0.06549	0.34247	-8.49397	-1.23906	-20.81540	-0.60902	-0.02182	-0.04357	-0.02486	0.00176	0.00318	-10.58118	0.84092	-1.41553	0.62893	0.04525	0.02770	0.01090	0.00237	-0.00185	0.27999	1.35899	1.39294	3.04872	-1.75601	-5.65008	-2.55015	0.52564	4.22034	5.92644	-9.47692	-149.57347	0.00080	0.00013	0.00067	-0.00000
476			4.75000	7.35834	-5.29979	24.76340	0.61852	-0.00545	0.04203	0.01770	-0.00005	-0.00038	-0.00054	0.06590	0.34452	-8.51908	-1.20255	-20.85607	-0.61127	-0.02127	-0.04465	-0.03003	0.00128	0.00206	-10.59196	0.80919	-1.38601	0.62552	0.04422	0.02949	0.01265	0.00144	-0.00145	0.27640	1.62971	0.74307	2.29739	-2.44619	-3.93382	-1.51006	0.79169	3.13866	5.92594	-9.47023	-149.56972	0.00080	0.00013	0.00066	0.00000
477			4.76000	7.34156	-5.30511	24.76635	0.62114	-0.00485	0.04313	0.01847	-0.00005	-0.00003	-0.00078	0.06621	0.34577	-8.54895	-1.17886	-20.87787	-0.61408	-0.02235	-0.04541	-0.03364	0.00067	0.00077	-10.60504	0.79380	-1.36709	0.62384	0.04069	0.03109	0.01540	0.00025	-0.00069	0.23647	1.76032	0.28188	1.08860	-2.98770	-1.91048	-0.14020	1.21188	1.50553	5.92404	-9.46176	-149.56432	0.00079	0.00014	0.00064	0.00000
478			4.77000	7.32449	-5.31108	24.76577	0.62311	-0.00427	0.04396	0.01774	-0.00005	0.00012	-0.00115	0.06644	0.34716	-8.58135	-1.17135	-20.88039	-0.61611	-0.02346	-0.04606	-0.03394	-0.00003	-0.00041	-10.62058	0.79744	-1.36227	0.62268	0.03772	0.03209	0.01736	-0.00075	0.00025	0.14933	1.73893	0.08975	-0.21838	-3.18931	-0.00213	1.19985	1.58883	-0.31819	5.92158	-9.45305	-149.55753	0.00078	0.00016	0.00062	0.00000
479			4.78000	7.30880	-5.31757	24.76488	0.62503	-0.00300	0.04466	0.01569	-0.00003	0.00007	-0.00146	0.06657	0.34899	-8.61227	-1.17871	-20.86767	-0.61769	-0.02331	-0.04691	-0.02949	-0.00059	-0.00124	-10.63694	0.81796	-1.37167	0.62212	0.03742	0.03243	0.01682	-0.00147	0.00110	0.02953	1.57758	0.14536	-1.22992	-2.89397	1.41600	2.15230	1.72101	-1.91578	5.91916	-9.44524	-149.55034	0.00078	0.00017	0.00059	0.00000
480			4.79000	7.29571	-5.32436	24.76568	0.62682	-0.00141	0.04545	0.01279	-0.00002	-0.00004	-0.00136	0.06652	0.34968	-8.63676	-1.19566	-20.84612	-0.61933	-0.02180	-0.04812	-0.02026	-0.00082	-0.00166	-10.65113	0.84892	-1.39221	0.62377	0.04052	0.03235	0.01304	-0.00193	0.00164	-0.12015	1.33939	0.26868	-1.69749	-2.09976	2.19857	2.50973	1.50182	-2.96547	5.91694	-9.43893	-149.54367	0.00077	0.00019	0.00056	0.00000
481			4.80000	7.28567	-5.33163	24.76765	0.62866	0.00018	0.04646	0.00950	0.00000	-0.00001	-0.00096	0.06624	0.34883	-8.65071	-1.21560	-20.82201	-0.62114	-0.02011	-0.04959	-0.00754	-0.00075	-0.00171	-10.66019	0.88238	-1.41875	0.62776	0.04472	0.03233	0.00642	-0.00198	0.00179	-0.32655	1.10463	0.22912	-1.56186	-0.94272	2.37856	2.25059	0.94881	-3.29128	5.91452	-9.43478	-149.53839	0.00078	0.00020	0.00055	0.00000
482			4.81000	7.27861	-5.34006	24.76802	0.62880	0.00095	0.04699	0.00607	0.00001	0.00025	-0.00078	0.06542	0.34801	-8.65164	-1.23203	-20.80053	-0.61923	-0.01936	-0.05039	0.00660	-0.00051	-0.00142	-10.66204	0.91046	-1.44508	0.62702	0.04689	0.03206	-0.00165	-0.00148	0.00153	-0.59015	0.91241	-0.09601	-0.94677	0.37860	2.06043	1.52269	0.18964	-2.89564	5.91156	-9.43396	-149.53505	0.00076	0.00020	0.00054	0.00000
483			4.82000	7.27424	-5.35003	24.76376	0.62884	0.00251	0.04740	0.00252	0.00004	0.00071	-0.00104	0.06452	0.34685	-8.63928	-1.24079	-20.78552	-0.61755	-0.01970	-0.05088	0.01966	-0.00021	-0.00087	-10.65644	0.92802	-1.46569	0.62657	0.04564	0.03231	-0.00888	-0.00067	0.00101	-0.87020	0.73599	-0.64809	-0.13376	1.64360	1.39161	0.60550	-0.56086	-1.97686	5.90794	-9.43706	-149.53423	0.00074	0.00019	0.00054	0.00000
484			4.83000	7.27264	-5.36132	24.75332	0.63005	0.00494	0.04773	-0.00126	0.00009	0.00122	-0.00131	0.06383	0.34483	-8.61562	-1.24105	-20.77930	-0.61854	-0.02029	-0.05123	0.03025	0.00015	-0.00014	-10.64528	0.93358	-1.47729	0.63025	0.04327	0.03286	-0.01408	0.00015	0.00033	-1.14148	0.53657	-1.26279	0.70123	2.70745	0.47089	-0.34213	-1.16188	-0.73896	5.90374	-9.44363	-149.53641	0.00070	0.00016	0.00054	0.00000
485			4.84000	7.27404	-5.37372	24.73704	0.62874	0.00703	0.04808	-0.00518	0.00013	0.00168	-0.00149	0.06330	0.34144	-8.58328	-1.23219	-20.78374	-0.61842	-0.02099	-0.05146	0.03845	0.00059	0.00078	-10.63063	0.92614	-1.47778	0.63457	0.04038	0.03366	-0.01796	0.00099	-0.00052	-1.40492	0.31225	-1.80008	1.64415	3.58385	-0.72438	-1.41205	-1.66801	0.76809	5.89923	-9.45189	-149.54153	0.00067	0.00015	0.00053	0.00000
486			4.85000	7.27861	-5.38718	24.71619	0.62577	0.00735	0.04824	-0.00911	0.00014	0.00202	-0.00164	0.06279	0.33810	-8.54390	-1.21162	-20.80137	-0.61597	-0.02288	-0.05114	0.04463	0.00122	0.00182	-10.61304	0.90280	-1.46514	0.63577	0.03601	0.03448	-0.02132	0.00175	-0.00152	-1.67241	0.07428	-2.21261	2.74364	4.30886	-2.14986	-2.65297	-2.15205	2.47766	5.89450	-9.45981	-149.54872	0.00066	0.00015	0.00052	0.00000
487			4.86000	7.28649	-5.40185	24.69201	0.62418	0.00847	0.04837	-0.01325	0.00018	0.00227	-0.00158	0.06243	0.33612	-8.49921	-1.17791	-20.83321	-0.61463	-0.02316	-0.05088	0.04809	0.00175	0.00280	-10.59283	0.86205	-1.43855	0.63600	0.03382	0.03526	-0.02320	0.00237	-0.00250	-1.95231	-0.19068	-2.51231	3.69504	4.77758	-3.52118	-3.73125	-2.50116	4.09385	5.88970	-9.46614	-149.55652	0.00066	0.00015	0.00051	0.00000
488			4.87000	7.29816	-5.41770	24.66556	0.62493	0.01164	0.04908	-0.01798	0.00026	0.00246	-0.00133	0.06239	0.33524	-8.45270	-1.13515	-20.87665	-0.61654	-0.02109	-0.05150	0.04767	0.00183	0.00361	-10.57221	0.80900	-1.40011	0.63847	0.03494	0.03653	-0.02203	0.00279	-0.00329	-2.22470	-0.52473	-2.70468	4.05996	4.85134	-4.52384	-4.18203	-2.53612	5.25206	5.88493	-9.47065	-149.56367	0.00065	0.00016	0.00049	0.00000
489			4.88000	7.31437	-5.43416	24.63806	0.62506	0.01393	0.04963	-0.02334	0.00031	0.00250	-0.00102	0.06214	0.33389	-8.40876	-1.09131	-20.92728	-0.61710	-0.01969	-0.05183	0.04321	0.00166	0.00420	-10.55448	0.75306	-1.35393	0.63900	0.03614	0.03754	-0.01746	0.00274	-0.00376	-2.44599	-0.95995	-2.76379	3.70198	4.56029	-5.14065	-3.86586	-2.23438	5.85759	5.88080	-9.47374	-149.56937	0.00064	0.00016	0.00048	0.00000
490			4.89000	7.33579	-5.45019	24.61117	0.62294	0.01565	0.04991	-0.02871	0.00032	0.00239	-0.00093	0.06193	0.33146	-8.37044	-1.05328	-20.98265	-0.61621	-0.01915	-0.05184	0.03667	0.00139	0.00476	-10.54219	0.70255	-1.30321	0.63955	0.03711	0.03818	-0.01117	0.00231	-0.00401	-2.54996	-1.47771	-2.67480	2.84624	4.10597	-5.62823	-3.03010	-1.76164	6.13801	5.87859	-9.47583	-149.57326	0.00063	0.00015	0.00048	-0.00000
491			4.90000	7.36228	-5.46419	24.58640	0.62031	0.01710	0.05015	-0.03295	0.00027	0.00216	-0.00135	0.06181	0.32899	-8.33843	-1.02416	-21.04347	-0.61523	-0.02014	-0.05172	0.02996	0.00118	0.00540	-10.53577	0.66089	-1.24862	0.64052	0.03666	0.03880	-0.00534	0.00168	-0.00425	-2.46053	-1.98618	-2.48819	1.82418	3.65663	-6.17950	-2.03014	-1.33271	6.36378	5.88015	-9.47779	-149.57509	0.00064	0.00015	0.00049	-0.00000
492			4.91000	7.39219	-5.47448	24.56425	0.61854	0.01706	0.05003	-0.03477	0.00015	0.00194	-0.00224	0.06194	0.32826	-8.31235	-1.00398	-21.11077	-0.61437	-0.02294	-0.05108	0.02362	0.00106	0.00594	-10.53395	0.62812	-1.18950	0.64072	0.03472	0.03906	-0.00147	0.00106	-0.00448	-2.15018	-2.34872	-2.32541	0.89888	3.22776	-6.71725	-1.11604	-1.08252	6.62692	5.88702	-9.48072	-149.57468	0.00067	0.00017	0.00050	-0.00001
493			4.92000	7.42261	-5.48000	24.54355	0.61718	0.01587	0.04970	-0.03368	0.00001	0.00185	-0.00321	0.06234	0.33008	-8.29192	-0.99088	-21.18310	-0.61278	-0.02561	-0.05026	0.01768	0.00095	0.00618	-10.53449	0.60242	-1.12570	0.63860	0.03367	0.03888	-0.00015	0.00064	-0.00466	-1.69214	-2.46600	-2.32231	0.24108	2.77408	-7.01349	-0.42162	-1.04526	6.86658	5.89892	-9.48508	-149.57256	0.00071	0.00018	0.00052	-0.00002
494			4.93000	7.45067	-5.48106	24.52185	0.61911	0.01565	0.04966	-0.03056	-0.00009	0.00201	-0.00405	0.06284	0.33314	-8.27675	-0.98213	-21.25642	-0.61420	-0.02773	-0.04989	0.01277	0.00088	0.00607	-10.53506	0.58160	-1.05833	0.63876	0.03326	0.03893	-0.00103	0.00038	-0.00479	-1.23139	-2.33683	-2.55281	-0.07890	2.31666	-6.92034	0.02698	-1.17288	6.98642	5.91417	-9.49051	-149.56973	0.00076	0.00020	0.00053	-0.00002
495			4.94000	7.47468	-5.47915	24.49647	0.62258	0.01655	0.04966	-0.02666	-0.00018	0.00236	-0.00471	0.06306	0.33719	-8.26563	-0.97495	-21.32624	-0.61570	-0.02880	-0.04974	0.00966	0.00086	0.00564	-10.53402	0.56385	-0.98937	0.63727	0.03345	0.03888	-0.00333	0.00024	-0.00480	-0.87595	-2.05421	-2.97524	-0.07766	1.95133	-6.49013	0.25588	-1.39088	6.94972	5.93009	-9.49625	-149.56735	0.00079	0.00021	0.00054	-0.00002
496			4.95000	7.49439	-5.47577	24.46593	0.62513	0.01596	0.04990	-0.02314	-0.00022	0.00274	-0.00486	0.06331	0.34087	-8.25649	-0.96692	-21.38993	-0.61605	-0.02967	-0.04979	0.00901	0.00094	0.00512	-10.53043	0.54767	-0.92072	0.63518	0.03423	0.03889	-0.00638	0.00020	-0.00473	-0.63727	-1.76299	-3.39841	0.18167	1.78392	-5.95911	0.30522	-1.64916	6.78925	5.94419	-9.50138	-149.56621	0.00081	0.00021	0.00055	-0.00002
497			4.96000	7.51091	-5.47159	24.43161	0.62599	0.01511	0.05003	-0.02090	-0.00024	0.00289	-0.00474	0.06365	0.34427	-8.24681	-0.95592	-21.44810	-0.61520	-0.02962	-0.04981	0.01093	0.00111	0.00476	-10.52380	0.53184	-0.85370	0.63246	0.03558	0.03873	-0.00989	0.00025	-0.00458	-0.46015	-1.60266	-3.56310	0.62134	1.87990	-5.63206	0.20637	-1.93239	6.56723	5.95451	-9.50499	-149.56700	0.00080	0.00021	0.00054	-0.00001
498			4.97000	7.52614	-5.46622	24.39753	0.62790	0.01532	0.04963	-0.02026	-0.00028	0.00265	-0.00456	0.06386	0.34684	-8.23423	-0.94019	-21.50451	-0.61577	-0.02933	-0.04932	0.01499	0.00137	0.00469	-10.51374	0.51509	-0.78889	0.63143	0.03612	0.03820	-0.01371	0.00037	-0.00437	-0.29171	-1.63176	-3.33115	1.16695	2.23219	-5.70087	-0.02693	-2.23250	6.32019	5.96019	-9.50606	-149.56969	0.00078	0.00021	0.00051	-0.00001
499			4.98000	7.54183	-5.45905	24.36797	0.63037	0.01531	0.04869	-0.02057	-0.00031	0.00211	-0.00446	0.06376	0.34970	-8.21702	-0.91851	-21.56371	-0.61538	-0.02955	-0.04814	0.02012	0.00172	0.00484	-10.50005	0.49625	-0.72686	0.62797	0.03523	0.03723	-0.01746	0.00055	-0.00408	-0.12474	-1.78038	-2.79579	1.74302	2.73949	-6.10734	-0.36441	-2.51921	6.02858	5.96135	-9.50345	-149.57428	0.00076	0.00022	0.00047	-0.00000
500			4.99000	7.55853	-5.45005	24.34495	0.63186	0.01422	0.04784	-0.02067	-0.00030	0.00156	-0.00432	0.06377	0.35252	-8.19478	-0.89065	-21.62813	-0.61411	-0.03012	-0.04689	0.02453	0.00207	0.00498	-10.48292	0.47475	-0.66852	0.62352	0.03353	0.03652	-0.02034	0.00072	-0.00372	0.01359	-1.90130	-2.20546	2.25745	3.18943	-6.51909	-0.75558	-2.70619	5.58301	5.95881	-9.49659	-149.58041	0.00076	0.00024	0.00042	0.00000
501			5.00000	7.57547	-5.44005	24.32747	0.63291	0.01324	0.04707	-0.01974	-0.00027	0.00119	-0.00412	0.06413	0.35363	-8.16920	-0.85794	-21.69541	-0.61489	-0.03097	-0.04562	0.02629	0.00229	0.00474	-10.46358	0.45096	-0.61651	0.62302	0.03056	0.03633	-0.02123	0.00080	-0.00316	0.08647	-1.87486	-1.78104	2.59079	3.32005	-6.45731	-1.11413	-2.64150	4.75637	5.95316	-9.48613	-149.58745	0.00075	0.00026	0.00038	0.00001
502			5.01000	7.59124	-5.43047	24.31291	0.63428	0.01263	0.04609	-0.01771	-0.00023	0.00106	-0.00399	0.06447	0.35370	-8.14384	-0.82368	-21.75810	-0.61675	-0.03229	-0.04406	0.02438	0.00228	0.00392	-10.44460	0.42722	-0.57604	0.62420	0.02631	0.03612	-0.01930	0.00073	-0.00223	0.07595	-1.67556	-1.61135	2.62145	2.99820	-5.61365	-1.33129	-2.23555	3.38264	5.94529	-9.47363	-149.59436	0.00076	0.00029	0.00034	0.00001
503			5.02000	7.60471	-5.42257	24.29844	0.63370	0.01160	0.04514	-0.01506	-0.00018	0.00113	-0.00372	0.06460	0.35316	-8.12228	-0.79243	-21.80770	-0.61647	-0.03307	-0.04262	0.01968	0.00194	0.00272	-10.42862	0.40690	-0.55257	0.62396	0.02352	0.03560	-0.01508	0.00061	-0.00105	-0.00974	-1.36469	-1.67669	2.33425	2.34290	-4.12410	-1.37772	-1.56906	1.60427	5.93622	-9.46112	-149.60039	0.00076	0.00031	0.00032	0.00001
504			5.03000	7.61554	-5.41712	24.28195	0.63378	0.01233	0.04469	-0.01264	-0.00014	0.00133	-0.00345	0.06448	0.35182	-8.10612	-0.76755	-21.83989	-0.61713	-0.03300	-0.04192	0.01453	0.00142	0.00157	-10.41711	0.39212	-0.54821	0.62579	0.02256	0.03518	-0.01024	0.00050	0.00009	-0.14504	-1.04063	-1.88087	1.86016	1.63698	-2.51761	-1.33388	-0.85140	-0.15380	5.92734	-9.45027	-149.60542	0.00077	0.00033	0.00031	0.00001
505			5.04000	7.62420	-5.41419	24.26274	0.63330	0.01344	0.04416	-0.01098	-0.00011	0.00154	-0.00327	0.06441	0.34907	-8.09463	-0.74971	-21.85709	-0.61866	-0.03330	-0.04118	0.01067	0.00097	0.00077	-10.40980	0.38236	-0.56013	0.63101	0.02172	0.03454	-0.00624	0.00043	0.00092	-0.30152	-0.78020	-2.11606	1.37377	1.11896	-1.33538	-1.31202	-0.27741	-1.46247	5.92013	-9.44209	-149.61017	0.00079	0.00034	0.00032	0.00001
506			5.05000	7.63154	-5.41351	24.24098	0.63052	0.01411	0.04349	-0.01005	-0.00006	0.00173	-0.00321	0.06411	0.34600	-8.08601	-0.73744	-21.86582	-0.61734	-0.03346	-0.04038	0.00827	0.00068	0.00044	-10.40556	0.37524	-0.58230	0.63355	0.02168	0.03360	-0.00346	0.00043	0.00130	-0.47668	-0.58887	-2.34439	0.99263	0.83833	-0.80763	-1.36616	0.07824	-2.10196	5.91568	-9.43724	-149.61536	0.00081	0.00035	0.00034	0.00000
507			5.06000	7.63812	-5.41511	24.21677	0.62780	0.01523	0.04259	-0.00960	-0.00001	0.00189	-0.00338	0.06367	0.34226	-8.07908	-0.72843	-21.87283	-0.61620	-0.03415	-0.03932	0.00656	0.00057	0.00051	-10.40323	0.36798	-0.60778	0.63676	0.02098	0.03254	-0.00190	0.00046	0.00126	-0.69002	-0.42819	-2.56566	0.75495	0.70676	-0.88471	-1.47893	0.22214	-2.06579	5.91430	-9.43572	-149.62123	0.00082	0.00034	0.00035	-0.00000
508			5.07000	7.64427	-5.41940	24.19021	0.62546	0.01663	0.04182	-0.00947	0.00006	0.00204	-0.00375	0.06330	0.34034	-8.07359	-0.72051	-21.88330	-0.61464	-0.03414	-0.03851	0.00467	0.00058	0.00083	-10.40183	0.35846	-0.63034	0.63832	0.02134	0.03157	-0.00117	0.00052	0.00091	-0.94032	-0.28449	-2.76090	0.62184	0.61666	-1.38534	-1.56857	0.20587	-1.49817	5.91531	-9.43624	-149.62762	0.00083	0.00034	0.00035	-0.00000
509			5.08000	7.65028	-5.42652	24.16172	0.62426	0.01773	0.04099	-0.00944	0.00013	0.00213	-0.00442	0.06308	0.33886	-8.07003	-0.71257	-21.90016	-0.61438	-0.03561	-0.03747	0.00208	0.00066	0.00127	-10.40090	0.34628	-0.64551	0.64107	0.01924	0.03096	-0.00093	0.00049	0.00043	-1.17549	-0.16111	-2.89392	0.49817	0.49201	-2.10322	-1.54577	0.09420	-0.63730	5.91736	-9.43654	-149.63390	0.00084	0.00034	0.00036	-0.00000
510			5.09000	7.65611	-5.43596	24.13217	0.62418	0.02012	0.04079	-0.00904	0.00022	0.00217	-0.00510	0.06285	0.33768	-8.06919	-0.70486	-21.92459	-0.61534	-0.03636	-0.03719	-0.00145	0.00070	0.00170	-10.40005	0.33237	-0.65128	0.64367	0.01742	0.03123	-0.00092	0.00043	-0.00004	-1.33136	-0.04413	-2.93627	0.32714	0.28035	-2.81719	-1.40888	-0.04204	0.20290	5.91947	-9.43510	-149.63901	0.00085	0.00034	0.00036	-0.00000
511			5.10000	7.66127	-5.44685	24.10255	0.62384	0.02048	0.03959	-0.00798	0.00025	0.00207	-0.00553	0.06270	0.33784	-8.07205	-0.69801	-21.95521	-0.61462	-0.03732	-0.03583	-0.00570	0.00069	0.00196	-10.39923	0.31811	-0.64934	0.64256	0.01566	0.03047	-0.00103	0.00035	-0.00032	-1.36703	0.07258	-2.85427	0.12193	-0.02640	-3.34317	-1.21403	-0.14191	0.71892	5.92160	-9.43176	-149.64163	0.00086	0.00035	0.00037	-0.00000
512			5.11000	7.66528	-5.45802	24.07441	0.62290	0.02048	0.03838	-0.00624	0.00025	0.00188	-0.00586	0.06259	0.33794	-8.07903	-0.69256	-21.98950	-0.61335	-0.03827	-0.03446	-0.01005	0.00063	0.00200	-10.39826	0.30504	-0.64394	0.64007	0.01375	0.02979	-0.00126	0.00026	-0.00034	-1.26847	0.18593	-2.66312	-0.07277	-0.39392	-3.55761	-0.99793	-0.17893	0.74241	5.92417	-9.42746	-149.64108	0.00089	0.00036	0.00039	-0.00000
513			5.12000	7.66760	-5.46831	24.04844	0.62473	0.02141	0.03808	-0.00387	0.00022	0.00174	-0.00604	0.06266	0.33776	-8.09000	-0.68865	-22.02367	-0.61588	-0.03924	-0.03402	-0.01411	0.00053	0.00183	-10.39703	0.29479	-0.64024	0.64160	0.01208	0.03001	-0.00157	0.00017	-0.00011	-1.03967	0.30412	-2.47788	-0.19104	-0.80056	-3.33624	-0.76882	-0.14531	0.26539	5.92743	-9.42336	-149.63754	0.00092	0.00037	0.00040	-0.00000
514			5.13000	7.66757	-5.47656	24.02386	0.62656	0.02095	0.03768	-0.00120	0.00012	0.00163	-0.00614	0.06283	0.33889	-8.10452	-0.68591	-22.05267	-0.61734	-0.04039	-0.03343	-0.01726	0.00041	0.00136	-10.39547	0.28880	-0.64272	0.64060	0.01051	0.02992	-0.00198	0.00009	0.00032	-0.69170	0.40346	-2.37533	-0.18153	-1.20522	-2.62317	-0.54105	-0.06496	-0.58073	5.93103	-9.42076	-149.63240	0.00095	0.00039	0.00042	-0.00000
515			5.14000	7.66517	-5.48151	23.99990	0.62671	0.01965	0.03697	0.00100	-0.00001	0.00152	-0.00615	0.06309	0.33983	-8.12146	-0.68365	-22.07159	-0.61738	-0.04135	-0.03251	-0.01863	0.00029	0.00068	-10.39341	0.28768	-0.65405	0.63830	0.00879	0.02940	-0.00281	0.00002	0.00081	-0.26538	0.42043	-2.31194	-0.04693	-1.51391	-1.51967	-0.31524	0.00048	-1.56769	5.93464	-9.42068	-149.62747	0.00096	0.00038	0.00044	-0.00000
516			5.15000	7.66125	-5.48226	23.97673	0.62596	0.01780	0.03615	0.00197	-0.00014	0.00139	-0.00583	0.06363	0.34005	-8.13881	-0.68130	-22.07766	-0.61782	-0.04166	-0.03155	-0.01756	0.00017	-0.00003	-10.39027	0.29158	-0.67418	0.63786	0.00803	0.02859	-0.00443	-0.00003	0.00121	0.15705	0.31377	-2.22407	0.14538	-1.61657	-0.27247	-0.07917	-0.02146	-2.45558	5.93809	-9.42350	-149.62450	0.00095	0.00036	0.00045	-0.00001
517			5.16000	7.65726	-5.47876	23.95489	0.62621	0.01659	0.03597	0.00141	-0.00023	0.00127	-0.00537	0.06445	0.34042	-8.15403	-0.67886	-22.07133	-0.62033	-0.04121	-0.03133	-0.01380	0.00006	-0.00061	-10.38521	0.30000	-0.70095	0.64084	0.00849	0.02820	-0.00701	-0.00007	0.00148	0.48625	0.09433	-2.11777	0.31076	-1.43926	0.83360	0.16634	-0.16557	-3.09956	5.94173	-9.42860	-149.62384	0.00094	0.00034	0.00047	-0.00001
518			5.17000	7.65463	-5.47182	23.93439	0.62551	0.01539	0.03599	-0.00062	-0.00029	0.00116	-0.00501	0.06496	0.34095	-8.16455	-0.67662	-22.05589	-0.62077	-0.04061	-0.03136	-0.00749	-0.00003	-0.00096	-10.37744	0.31224	-0.73146	0.64146	0.00912	0.02783	-0.01035	-0.00012	0.00160	0.68662	-0.21278	-2.01849	0.41064	-0.96780	1.56537	0.38903	-0.42264	-3.44876	5.94597	-9.43436	-149.62450	0.00093	0.00032	0.00048	-0.00001
519			5.18000	7.65461	-5.46223	23.91519	0.62564	0.01315	0.03587	-0.00392	-0.00030	0.00105	-0.00478	0.06523	0.34145	-8.16827	-0.67468	-22.03650	-0.62071	-0.04161	-0.03106	0.00054	-0.00005	-0.00101	-10.36640	0.32689	-0.76279	0.64198	0.00823	0.02725	-0.01384	-0.00013	0.00154	0.78513	-0.60057	-1.92420	0.44996	-0.25306	1.78753	0.54863	-0.74265	-3.45874	5.95080	-9.43874	-149.62543	0.00093	0.00030	0.00049	-0.00001
520			5.19000	7.65827	-5.45037	23.89734	0.62493	0.01158	0.03605	-0.00838	-0.00031	0.00094	-0.00461	0.06549	0.34168	-8.16400	-0.67280	-22.01889	-0.62035	-0.04194	-0.03117	0.00882	0.00001	-0.00075	-10.35240	0.34223	-0.79160	0.64371	0.00842	0.02687	-0.01610	-0.00014	0.00131	0.82707	-1.08280	-1.80459	0.44879	0.57942	1.42355	0.62973	-1.00840	-3.05816	5.95575	-9.44029	-149.62613	0.00094	0.00031	0.00049	-0.00001
521			5.20000	7.66676	-5.43613	23.88146	0.62469	0.00990	0.03579	-0.01409	-0.00030	0.00076	-0.00451	0.06579	0.34172	-8.15229	-0.67037	-22.00927	-0.62073	-0.04274	-0.03077	0.01555	0.00019	-0.00012	-10.33743	0.35615	-0.81407	0.64824	0.00861	0.02595	-0.01519	-0.00014	0.00085	0.85195	-1.69036	-1.61302	0.39181	1.37662	0.35816	0.66036	-1.05818	-2.14170	5.96004	-9.43871	-149.62671	0.00096	0.00032	0.00049	-0.00001
522			5.21000	7.68140	-5.41896	23.86859	0.62455	0.00803	0.03549	-0.02098	-0.00028	0.00053	-0.00451	0.06586	0.34255	-8.13534	-0.66702	-22.01519	-0.61970	-0.04361	-0.03032	0.01845	0.00048	0.00092	-10.32534	0.36689	-0.82519	0.65185	0.00977	0.02467	-0.00878	-0.00014	0.00014	0.87968	-2.42190	-1.37405	0.21680	1.95921	-1.55893	0.76796	-0.73223	-0.52183	5.96267	-9.43382	-149.62726	0.00097	0.00034	0.00048	-0.00000
523			5.22000	7.70312	-5.39839	23.85886	0.62410	0.00699	0.03483	-0.02808	-0.00029	0.00036	-0.00459	0.06587	0.34338	-8.11775	-0.66277	-22.04539	-0.61835	-0.04388	-0.02960	0.01463	0.00083	0.00239	-10.32198	0.37376	-0.81738	0.65703	0.01267	0.02272	0.00523	-0.00020	-0.00086	0.92802	-3.18068	-1.21287	-0.18143	2.07948	-4.47632	1.13076	0.09491	2.10458	5.96318	-9.42564	-149.62767	0.00098	0.00036	0.00045	0.00000
524			5.23000	7.73128	-5.37422	23.85065	0.62300	0.00504	0.03383	-0.03365	-0.00024	0.00031	-0.00456	0.06604	0.34316	-8.10714	-0.65872	-22.10983	-0.61705	-0.04504	-0.02837	0.00119	0.00119	0.00424	-10.33476	0.37673	-0.77929	0.66490	0.01604	0.02028	0.02846	-0.00034	-0.00209	1.03504	-3.79713	-1.26206	-0.93736	1.48663	-8.51206	1.89349	1.48345	6.04882	5.96218	-9.41504	-149.62741	0.00098	0.00038	0.00043	0.00000
525			5.24000	7.76335	-5.34652	23.84114	0.62156	0.00261	0.03316	-0.03619	-0.00014	0.00044	-0.00448	0.06635	0.34235	-8.11355	-0.65704	-22.21912	-0.61601	-0.04715	-0.02736	-0.02304	0.00151	0.00644	-10.37181	0.37612	-0.69680	0.67335	0.01904	0.01839	0.06104	-0.00059	-0.00353	1.23960	-4.13207	-1.58295	-2.13177	0.06099	-13.61104	3.08814	3.39793	11.38610	5.96108	-9.40382	-149.62631	0.00098	0.00039	0.00042	0.00000
526			5.25000	7.79582	-5.31549	23.82721	0.61960	0.00000	0.03235	-0.03536	-0.00000	0.00070	-0.00430	0.06682	0.34138	-8.14688	-0.66058	-22.38202	-0.61505	-0.04964	-0.02617	-0.05564	0.00173	0.00868	-10.44009	0.37197	-0.55685	0.67879	0.02108	0.01709	0.09973	-0.00093	-0.00506	1.55438	-4.15918	-2.12067	-3.67925	-2.04615	-19.34243	4.57449	5.64623	17.67903	5.96109	-9.39341	-149.62469	0.00098	0.00039	0.00042	-0.00000
527			5.26000	7.82560	-5.28125	23.80711	0.61766	-0.00412	0.03163	-0.03226	0.00028	0.00098	-0.00387	0.06705	0.34099	-8.21281	-0.67139	-22.60097	-0.61229	-0.05326	-0.02495	-0.08871	0.00189	0.01049	-10.54239	0.36419	-0.35379	0.67285	0.02009	0.01722	0.13513	-0.00115	-0.00683	1.95461	-3.98886	-2.70090	-5.23681	-4.29908	-24.65033	6.02311	7.80262	23.69967	5.96254	-9.38429	-149.62318	0.00099	0.00039	0.00042	-0.00000
528			5.27000	7.85147	-5.24372	23.78144	0.61580	-0.00860	0.03046	-0.02852	0.00064	0.00113	-0.00349	0.06709	0.34136	-8.30723	-0.68920	-22.86479	-0.60823	-0.05767	-0.02322	-0.10999	0.00199	0.01098	-10.67314	0.35323	-0.09835	0.65351	0.01387	0.01879	0.15382	-0.00091	-0.00862	2.41248	-3.79043	-3.10874	-6.24976	-5.84790	-27.78970	6.92101	9.20345	27.45638	5.96475	-9.37621	-149.62231	0.00099	0.00038	0.00044	-0.00000
529			5.28000	7.87373	-5.20238	23.75300	0.61435	-0.01237	0.02956	-0.02513	0.00101	0.00112	-0.00321	0.06730	0.34193	-8.41350	-0.71068	-23.14297	-0.60528	-0.06209	-0.02179	-0.11000	0.00200	0.01008	-10.81538	0.34039	0.17656	0.63019	0.00460	0.02179	0.14871	-0.00029	-0.00989	2.91234	-3.66998	-3.20185	-6.21984	-5.99342	-27.20886	6.79956	9.28350	27.21449	5.96630	-9.36887	-149.62254	0.00100	0.00037	0.00046	-0.00000
530			5.29000	7.89326	-5.15668	23.72546	0.61426	-0.01616	0.02871	-0.02232	0.00143	0.00093	-0.00280	0.06770	0.34242	-8.50890	-0.73024	-23.39485	-0.60418	-0.06635	-0.02041	-0.08906	0.00200	0.00798	-10.94667	0.32743	0.42648	0.61469	-0.00287	0.02406	0.12453	0.00015	-0.00921	3.41746	-3.63290	-2.95066	-5.09179	-4.71485	-22.98097	5.61736	8.04068	22.97500	5.96611	-9.36242	-149.62401	0.00100	0.00037	0.00047	0.00000
531			5.30000	7.91079	-5.10677	23.70220	0.61407	-0.01999	0.02821	-0.01980	0.00187	0.00060	-0.00220	0.06808	0.34342	-8.57672	-0.74270	-23.59129	-0.60249	-0.06898	-0.01954	-0.05626	0.00204	0.00561	-11.05007	0.31547	0.61828	0.60840	-0.00452	0.02468	0.09089	0.00015	-0.00675	3.86623	-3.62790	-2.37175	-3.31073	-2.61527	-16.85029	3.82506	6.01223	16.48119	5.96382	-9.35765	-149.62645	0.00100	0.00037	0.00048	0.00000
532			5.31000	7.92674	-5.05364	23.68643	0.61396	-0.02576	0.02787	-0.01736	0.00247	0.00014	-0.00151	0.06854	0.34477	-8.61164	-0.74566	-23.72504	-0.60015	-0.07212	-0.01865	-0.02218	0.00221	0.00342	-11.11959	0.30521	0.74139	0.60902	-0.00421	0.02396	0.05615	0.00006	-0.00384	4.21419	-3.60859	-1.48032	-1.44584	-0.37260	-10.74700	1.99419	3.79146	9.73435	5.96004	-9.35540	-149.62952	0.00101	0.00037	0.00048	0.00001
533			5.32000	7.94132	-4.99861	23.68114	0.61562	-0.02955	0.02781	-0.01486	0.00282	-0.00041	-0.00083	0.06899	0.34580	-8.61630	-0.73942	-23.80411	-0.60047	-0.07382	-0.01821	0.00672	0.00237	0.00181	-11.15670	0.29715	0.80198	0.61654	-0.00166	0.02266	0.02546	0.00000	-0.00148	4.45511	-3.55156	-0.33930	0.10545	1.58644	-5.79805	0.52746	1.76349	4.01972	5.95579	-9.35594	-149.63280	0.00101	0.00038	0.00049	0.00001
534			5.33000	7.95454	-4.94290	23.68819	0.61697	-0.03245	0.02748	-0.01232	0.00301	-0.00100	-0.00008	0.06928	0.34761	-8.59728	-0.72628	-23.84303	-0.59992	-0.07342	-0.01776	0.02768	0.00243	0.00076	-11.16729	0.29201	0.81491	0.62382	0.00361	0.02048	0.00157	0.00002	0.00005	4.59894	-3.45704	0.90644	1.15452	3.04802	-2.43364	-0.37513	0.16984	-0.07416	5.95235	-9.35910	-149.63583	0.00102	0.00038	0.00049	0.00000
535			5.34000	7.96648	-4.88749	23.70770	0.61911	-0.03500	0.02713	-0.01008	0.00310	-0.00154	0.00060	0.06947	0.34948	-8.56273	-0.70918	-23.85803	-0.59997	-0.07296	-0.01727	0.03997	0.00244	0.00024	-11.15956	0.29047	0.79786	0.63129	0.00840	0.01826	-0.01358	0.00006	0.00076	4.64386	-3.34496	2.11064	1.68226	3.94249	-0.68802	-0.72119	-0.84572	-2.47797	5.95085	-9.36409	-149.63843	0.00103	0.00039	0.00050	-0.00000
536			5.35000	7.97749	-4.83332	23.73865	0.62051	-0.03721	0.02673	-0.00830	0.00309	-0.00200	0.00110	0.06952	0.35033	-8.52067	-0.69074	-23.86415	-0.59957	-0.07325	-0.01665	0.04453	0.00245	0.00014	-11.14240	0.29264	0.76651	0.63680	0.01050	0.01653	-0.02003	0.00005	0.00096	4.58423	-3.22502	3.20635	1.78331	4.32614	-0.33255	-0.68930	-1.26866	-3.50183	5.95167	-9.37063	-149.64078	0.00103	0.00039	0.00049	-0.00000
537			5.36000	7.98788	-4.78129	23.77983	0.62126	-0.03963	0.02633	-0.00662	0.00302	-0.00240	0.00156	0.06947	0.35060	-8.47744	-0.67269	-23.87311	-0.59840	-0.07410	-0.01595	0.04325	0.00248	0.00031	-11.12317	0.29762	0.73161	0.63902	0.01048	0.01537	-0.01977	0.00002	0.00093	4.43672	-3.06750	4.19601	1.60381	4.31178	-0.94453	-0.52569	-1.22210	-3.65192	5.95438	-9.37891	-149.64281	0.00104	0.00039	0.00049	-0.00001
538			5.37000	7.99733	-4.73229	23.83021	0.62129	-0.04068	0.02592	-0.00429	0.00276	-0.00272	0.00190	0.06964	0.35021	-8.43752	-0.65598	-23.89163	-0.59825	-0.07438	-0.01535	0.03811	0.00250	0.00058	-11.10659	0.30380	0.69824	0.64112	0.00961	0.01475	-0.01578	0.00000	0.00084	4.22101	-2.80445	5.08056	1.28834	3.99195	-2.01297	-0.39707	-0.89710	-3.41084	5.95798	-9.38911	-149.64470	0.00103	0.00038	0.00049	-0.00001
539			5.38000	8.00475	-4.68744	23.88849	0.62178	-0.04143	0.02530	-0.00084	0.00239	-0.00293	0.00227	0.06970	0.34979	-8.40388	-0.64098	-23.92132	-0.59821	-0.07456	-0.01456	0.03045	0.00245	0.00081	-11.09462	0.30988	0.66764	0.64163	0.00862	0.01413	-0.01054	-0.00000	0.00074	3.92454	-2.37854	5.82535	0.93271	3.42908	-3.09434	-0.32884	-0.47306	-3.09554	5.96181	-9.40070	-149.64613	0.00101	0.00036	0.00048	-0.00001
540			5.39000	8.00890	-4.64828	23.95284	0.62143	-0.04197	0.02484	0.00344	0.00190	-0.00304	0.00276	0.06936	0.34846	-8.37842	-0.62805	-23.96019	-0.59672	-0.07455	-0.01397	0.02131	0.00230	0.00097	-11.08744	0.31560	0.63931	0.63991	0.00825	0.01365	-0.00544	-0.00001	0.00067	3.50805	-1.79447	6.36367	0.58110	2.68806	-3.93038	-0.26731	-0.05553	-2.83527	5.96544	-9.41264	-149.64703	0.00100	0.00035	0.00047	-0.00001
541			5.40000	8.00912	-4.61654	24.02061	0.62159	-0.04064	0.02484	0.00766	0.00126	-0.00307	0.00320	0.06877	0.34638	-8.36205	-0.61748	-24.00486	-0.59620	-0.07382	-0.01398	0.01178	0.00207	0.00108	-11.08457	0.32144	0.61272	0.63929	0.00897	0.01351	-0.00099	-0.00002	0.00062	2.95111	-1.12654	6.61302	0.27242	1.85302	-4.45772	-0.17819	0.31079	-2.61070	5.96871	-9.42337	-149.64725	0.00099	0.00035	0.00047	-0.00000
542			5.41000	8.00569	-4.59340	24.08846	0.62177	-0.03783	0.02495	0.01079	0.00062	-0.00295	0.00353	0.06811	0.34467	-8.35478	-0.60906	-24.05227	-0.59591	-0.07179	-0.01430	0.00286	0.00180	0.00115	-11.08538	0.32765	0.58803	0.63863	0.01166	0.01321	0.00261	-0.00003	0.00055	2.27580	-0.48474	6.50064	0.03156	1.03116	-4.71804	-0.07722	0.59179	-2.33403	5.97119	-9.43175	-149.64677	0.00100	0.00034	0.00048	-0.00000
543			5.42000	7.99980	-4.57918	24.15249	0.62220	-0.03460	0.02527	0.01207	0.00009	-0.00268	0.00369	0.06777	0.34155	-8.35553	-0.60246	-24.10012	-0.59824	-0.07083	-0.01470	-0.00440	0.00156	0.00118	-11.08899	0.33386	0.56640	0.64269	0.01297	0.01331	0.00493	-0.00005	0.00047	1.52698	0.03654	5.99242	-0.14578	0.33537	-4.75818	0.00741	0.73707	-1.93736	5.97224	-9.43705	-149.64531	0.00101	0.00034	0.00050	0.00000
544			5.43000	7.99308	-4.57341	24.20886	0.62062	-0.03268	0.02600	0.01127	-0.00030	-0.00231	0.00365	0.06768	0.33747	-8.36222	-0.59742	-24.14663	-0.59968	-0.07145	-0.01527	-0.00928	0.00134	0.00118	-11.09396	0.33939	0.54926	0.64711	0.01222	0.01404	0.00553	-0.00004	0.00036	0.74738	0.39153	5.14680	-0.29664	-0.15042	-4.64569	0.06880	0.70307	-1.39469	5.97140	-9.43875	-149.64299	0.00101	0.00033	0.00053	0.00000
545			5.44000	7.98717	-4.57529	24.25495	0.61868	-0.03078	0.02685	0.00876	-0.00059	-0.00185	0.00328	0.06774	0.33332	-8.37231	-0.59415	-24.19120	-0.60127	-0.07323	-0.01583	-0.01158	0.00109	0.00120	-11.09861	0.34359	0.53834	0.65180	0.00942	0.01512	0.00434	-0.00004	0.00020	-0.03276	0.58683	4.12880	-0.48299	-0.38643	-4.51475	0.15263	0.48705	-0.70155	5.96872	-9.43672	-149.64024	0.00101	0.00032	0.00055	0.00001
546			5.45000	7.98334	-4.58405	24.29023	0.61728	-0.02769	0.02808	0.00512	-0.00079	-0.00138	0.00269	0.06801	0.32981	-8.38337	-0.59320	-24.23496	-0.60415	-0.07469	-0.01687	-0.01167	0.00080	0.00127	-11.10151	0.34658	0.53544	0.65753	0.00653	0.01675	0.00176	-0.00003	-0.00002	-0.82447	0.66887	3.11708	-0.70659	-0.39780	-4.43268	0.28162	0.13581	0.06897	5.96462	-9.43177	-149.63754	0.00100	0.00031	0.00056	0.00001
547			5.46000	7.98251	-4.59970	24.31557	0.61709	-0.02567	0.02898	0.00093	-0.00099	-0.00091	0.00203	0.06834	0.32795	-8.39354	-0.59460	-24.27856	-0.60681	-0.07683	-0.01749	-0.01009	0.00057	0.00130	-11.10170	0.34860	0.54088	0.66139	0.00308	0.01811	-0.00178	-0.00002	-0.00026	-1.66384	0.70792	2.20827	-0.86310	-0.26010	-4.29156	0.40244	-0.28222	0.75224	5.95957	-9.42543	-149.63528	0.00099	0.00031	0.00057	0.00001
548			5.47000	7.98498	-4.62285	24.33220	0.61581	-0.02374	0.02968	-0.00307	-0.00118	-0.00046	0.00169	0.06838	0.32781	-8.40153	-0.59718	-24.32048	-0.60624	-0.07639	-0.01827	-0.00759	0.00048	0.00126	-11.09852	0.34976	0.55285	0.65977	0.00363	0.01888	-0.00563	-0.00002	-0.00044	-2.53774	0.77318	1.41677	-0.83610	-0.07628	-3.95305	0.45658	-0.69099	1.20835	5.95396	-9.41914	-149.63362	0.00098	0.00030	0.00057	0.00001
549			5.48000	7.99029	-4.65387	24.34117	0.61539	-0.02038	0.03054	-0.00607	-0.00124	-0.00003	0.00146	0.06809	0.32866	-8.40705	-0.59909	-24.35798	-0.60524	-0.07401	-0.01949	-0.00537	0.00054	0.00117	-11.09208	0.35001	0.56846	0.65679	0.00685	0.01949	-0.00875	-0.00004	-0.00056	-3.34539	0.90287	0.71170	-0.62182	0.04938	-3.44701	0.45579	-1.00672	1.46376	5.94838	-9.41380	-149.63231	0.00097	0.00030	0.00057	0.00001
550			5.49000	7.99717	-4.69184	24.34309	0.61600	-0.01831	0.03142	-0.00750	-0.00127	0.00037	0.00093	0.06778	0.33004	-8.41097	-0.59899	-24.38978	-0.60426	-0.07395	-0.02042	-0.00435	0.00070	0.00102	-11.08347	0.34955	0.58621	0.65392	0.00664	0.02036	-0.01035	-0.00004	-0.00066	-3.95479	1.09547	0.07834	-0.33084	0.05595	-2.92288	0.49068	-1.18131	1.64973	5.94370	-9.40934	-149.63095	0.00095	0.00029	0.00057	0.00001
551			5.50000	8.00404	-4.73473	24.33877	0.62023	-0.01533	0.03279	-0.00726	-0.00115	0.00075	0.00020	0.06758	0.33248	-8.41470	-0.59676	-24.41620	-0.60661	-0.07463	-0.02176	-0.00464	0.00081	0.00089	-11.07417	0.34932	0.60606	0.65376	0.00492	0.02183	-0.01077	-0.00004	-0.00078	-4.31616	1.34156	-0.48081	-0.09877	-0.05006	-2.45208	0.64475	-1.24883	1.82012	5.94090	-9.40505	-149.62958	0.00094	0.00029	0.00056	0.00000
552			5.51000	8.00941	-4.78064	24.32891	0.62418	-0.01294	0.03380	-0.00556	-0.00102	0.00111	-0.00065	0.06727	0.33533	-8.41924	-0.59351	-24.43778	-0.60771	-0.07591	-0.02262	-0.00578	0.00075	0.00074	-11.06484	0.35079	0.62813	0.65141	0.00183	0.02297	-0.01074	-0.00002	-0.00089	-4.50740	1.65094	-0.98955	-0.02227	-0.22712	-2.02932	0.97869	-1.28082	1.96091	5.94067	-9.40052	-149.62846	0.00094	0.00029	0.00056	-0.00000
553			5.52000	8.01216	-4.82899	24.31378	0.62770	-0.01019	0.03488	-0.00275	-0.00083	0.00151	-0.00139	0.06693	0.33815	-8.42519	-0.59106	-24.45515	-0.60845	-0.07639	-0.02365	-0.00798	0.00046	0.00063	-11.05557	0.35611	0.65269	0.64907	-0.00028	0.02400	-0.01033	0.00001	-0.00101	-4.65255	2.04819	-1.50696	-0.12936	-0.49481	-1.64785	1.50336	-1.28401	2.09557	5.94328	-9.39603	-149.62779	0.00093	0.00030	0.00055	-0.00001
554			5.53000	8.01138	-4.88027	24.29281	0.63199	-0.00688	0.03624	0.00103	-0.00059	0.00202	-0.00162	0.06698	0.34105	-8.43394	-0.59111	-24.46875	-0.61154	-0.07475	-0.02523	-0.01202	-0.00001	0.00051	-11.04693	0.36681	0.68039	0.65069	0.00160	0.02489	-0.00907	-0.00005	-0.00116	-4.82959	2.56282	-2.13210	-0.36662	-0.93002	-1.26616	2.14397	-1.21836	2.29394	5.94866	-9.39272	-149.62732	0.00093	0.00030	0.00055	-0.00001
555			5.54000	8.00607	-4.93543	24.26417	0.63509	-0.00321	0.03778	0.00561	-0.00029	0.00271	-0.00126	0.06708	0.34372	-8.44747	-0.59455	-24.47800	-0.61423	-0.07034	-0.02733	-0.01761	-0.00051	0.00031	-11.03998	0.38322	0.71225	0.65157	0.00771	0.02563	-0.00701	-0.00033	-0.00132	-5.05130	3.18938	-2.94136	-0.62081	-1.53036	-0.75176	2.76557	-1.08990	2.54196	5.95554	-9.39203	-149.62688	0.00093	0.00031	0.00054	-0.00001
556			5.55000	7.99549	-4.99504	24.22577	0.63966	0.00115	0.03956	0.01024	0.00011	0.00354	-0.00056	0.06668	0.34502	-8.46667	-0.60123	-24.48040	-0.61793	-0.06553	-0.02980	-0.02300	-0.00093	-0.00004	-11.03506	0.40438	0.74788	0.65227	0.01469	0.02660	-0.00517	-0.00076	-0.00147	-5.28465	3.82802	-3.85818	-0.79631	-2.14035	-0.02534	3.24723	-0.96863	2.73259	5.96202	-9.39489	-149.62674	0.00092	0.00031	0.00053	-0.00001
557			5.56000	7.98017	-5.05871	24.17752	0.64481	0.00892	0.04229	0.01360	0.00089	0.00442	-0.00006	0.06578	0.34579	-8.49017	-0.61039	-24.47403	-0.62229	-0.05882	-0.03362	-0.02614	-0.00117	-0.00049	-11.03141	0.42890	0.78581	0.65242	0.02353	0.02845	-0.00440	-0.00133	-0.00165	-5.47913	4.30201	-4.64008	-0.89352	-2.53755	0.73057	3.55056	-0.92589	2.85192	5.96584	-9.40121	-149.62766	0.00089	0.00030	0.00051	-0.00000
558			5.57000	7.96222	-5.12489	24.12251	0.64884	0.01506	0.04482	0.01476	0.00152	0.00502	-0.00047	0.06437	0.34565	-8.51501	-0.62132	-24.46068	-0.62374	-0.05669	-0.03673	-0.02591	-0.00134	-0.00079	-11.02791	0.45517	0.82535	0.64936	0.02551	0.03064	-0.00489	-0.00149	-0.00187	-5.56520	4.47606	-5.03084	-0.98054	-2.58157	1.17715	3.66932	-0.99731	3.00374	5.96563	-9.40997	-149.63036	0.00086	0.00029	0.00049	0.00000
559			5.58000	7.94415	-5.19109	24.06607	0.65281	0.02245	0.04693	0.01395	0.00222	0.00514	-0.00191	0.06301	0.34596	-8.53807	-0.63356	-24.44570	-0.62547	-0.05652	-0.03925	-0.02288	-0.00141	-0.00073	-11.02342	0.48104	0.86705	0.64707	0.02368	0.03276	-0.00640	-0.00134	-0.00217	-5.47925	4.33624	-4.92495	-1.09089	-2.27813	1.08117	3.59298	-1.17345	3.29286	5.96170	-9.42030	-149.63481	0.00083	0.00028	0.00046	0.00001
560			5.59000	7.92785	-5.25464	24.01345	0.65687	0.02821	0.04795	0.01203	0.00265	0.00475	-0.00375	0.06223	0.34738	-8.55721	-0.64638	-24.43550	-0.62778	-0.05845	-0.04035	-0.01838	-0.00133	-0.00025	-11.01731	0.50408	0.91213	0.64683	0.01963	0.03391	-0.00817	-0.00099	-0.00251	-5.19740	3.96354	-4.40632	-1.17417	-1.75088	0.44806	3.30798	-1.39037	3.74370	5.95578	-9.43131	-149.64000	0.00080	0.00028	0.00043	0.00001
561			5.60000	7.91419	-5.31320	23.96817	0.66099	0.03113	0.04845	0.00977	0.00267	0.00408	-0.00522	0.06211	0.34894	-8.57174	-0.65833	-24.43479	-0.63116	-0.06165	-0.04063	-0.01384	-0.00106	0.00042	-11.00977	0.52178	0.96133	0.64980	0.01579	0.03445	-0.00926	-0.00065	-0.00284	-4.75120	3.46754	-3.69168	-1.13542	-1.17745	-0.46924	2.82447	-1.54553	4.26562	5.94961	-9.44191	-149.64447	0.00078	0.00028	0.00039	0.00001
562			5.61000	7.90329	-5.36534	23.93096	0.66492	0.03375	0.04904	0.00750	0.00257	0.00343	-0.00591	0.06205	0.35059	-8.58225	-0.66760	-24.44422	-0.63426	-0.06246	-0.04123	-0.01027	-0.00056	0.00100	-11.00191	0.53246	1.01389	0.65224	0.01644	0.03473	-0.00885	-0.00049	-0.00308	-4.21724	2.93678	-3.01220	-0.91880	-0.71087	-1.31262	2.22372	-1.55133	4.69798	5.94406	-9.45072	-149.64702	0.00076	0.00028	0.00036	0.00001
563			5.62000	7.89494	-5.41059	23.90050	0.66872	0.03771	0.04996	0.00535	0.00248	0.00290	-0.00585	0.06180	0.35177	-8.58999	-0.67273	-24.46083	-0.63735	-0.06001	-0.04254	-0.00763	-0.00002	0.00137	-10.99521	0.53612	1.06773	0.65387	0.02159	0.03509	-0.00730	-0.00043	-0.00317	-3.66391	2.42399	-2.47854	-0.56889	-0.38587	-1.84027	1.65462	-1.42070	4.87842	5.93917	-9.45646	-149.64702	0.00076	0.00029	0.00034	0.00001
564			5.63000	7.88886	-5.44905	23.87515	0.67351	0.04339	0.05137	0.00357	0.00239	0.00245	-0.00541	0.06142	0.35172	-8.59553	-0.67348	-24.48057	-0.64237	-0.05607	-0.04456	-0.00472	0.00036	0.00151	-10.99011	0.53490	1.11997	0.65712	0.02788	0.03608	-0.00604	-0.00036	-0.00308	-3.10169	1.95160	-2.03351	-0.22638	-0.09655	-2.00294	1.24324	-1.25972	4.65557	5.93458	-9.45845	-149.64500	0.00075	0.00028	0.00034	0.00001
565			5.64000	7.88452	-5.48068	23.85473	0.67553	0.04758	0.05220	0.00282	0.00211	0.00193	-0.00516	0.06081	0.35087	-8.59794	-0.67131	-24.50028	-0.64398	-0.05354	-0.04579	-0.00048	0.00048	0.00144	-10.98561	0.53206	1.16671	0.65644	0.03059	0.03697	-0.00640	-0.00031	-0.00269	-2.49058	1.55399	-1.55390	-0.03958	0.26019	-1.85891	1.00943	-1.17925	3.94591	5.93017	-9.45702	-149.64214	0.00075	0.00027	0.00036	0.00001
566			5.65000	7.88071	-5.50531	23.84000	0.67743	0.05106	0.05234	0.00412	0.00171	0.00134	-0.00531	0.06023	0.35084	-8.59595	-0.66872	-24.51781	-0.64476	-0.05228	-0.04614	0.00455	0.00035	0.00120	-10.97972	0.53057	1.20393	0.65476	0.03057	0.03739	-0.00875	-0.00032	-0.00200	-1.78635	1.30193	-1.03207	-0.06761	0.64790	-1.45714	0.90392	-1.22080	2.83233	5.92614	-9.45362	-149.63936	0.00074	0.00025	0.00039	0.00001
567			5.66000	7.87526	-5.52269	23.83080	0.67906	0.05415	0.05237	0.00805	0.00120	0.00082	-0.00553	0.05966	0.35053	-8.58950	-0.66820	-24.53101	-0.64539	-0.05158	-0.04634	0.00902	0.00004	0.00078	-10.97087	0.53227	1.22914	0.65372	0.02963	0.03777	-0.01250	-0.00035	-0.00115	-0.97854	1.25355	-0.57460	-0.23166	0.94253	-0.78734	0.83152	-1.35142	1.47431	5.92285	-9.44993	-149.63705	0.00073	0.00023	0.00043	0.00000
568			5.67000	7.86575	-5.53281	23.82569	0.68130	0.05619	0.05217	0.01406	0.00058	0.00043	-0.00579	0.05898	0.35013	-8.57972	-0.67076	-24.53690	-0.64584	-0.05220	-0.04615	0.01241	-0.00033	0.00007	-10.95815	0.53737	1.24067	0.65210	0.02698	0.03806	-0.01689	-0.00033	-0.00015	-0.10681	1.37811	-0.25589	-0.35579	1.08645	0.20445	0.66795	-1.50993	-0.07364	5.92030	-9.44725	-149.63515	0.00074	0.00022	0.00047	0.00000
569			5.68000	7.85087	-5.53580	23.82304	0.68412	0.05755	0.05183	0.02071	-0.00007	0.00015	-0.00575	0.05853	0.35012	-8.56748	-0.67559	-24.53157	-0.64715	-0.05226	-0.04589	0.01552	-0.00064	-0.00097	-10.94126	0.54503	1.23615	0.65115	0.02570	0.03803	-0.02162	-0.00025	0.00103	0.76148	1.56819	-0.05022	-0.29494	1.14065	1.56345	0.33113	-1.65993	-1.86008	5.91794	-9.44603	-149.63318	0.00076	0.00021	0.00049	0.00000
570			5.69000	7.83072	-5.53199	23.82211	0.68606	0.05733	0.05138	0.02626	-0.00067	-0.00009	-0.00536	0.05847	0.34991	-8.55255	-0.68095	-24.51093	-0.64872	-0.05210	-0.04551	0.01956	-0.00082	-0.00228	-10.91983	0.55419	1.21240	0.65156	0.02554	0.03772	-0.02692	-0.00013	0.00236	1.53672	1.70011	0.13318	0.00349	1.22127	3.24547	-0.17241	-1.81327	-3.90375	5.91479	-9.44621	-149.63065	0.00077	0.00021	0.00051	0.00001
571			5.70000	7.80703	-5.52223	23.82327	0.68774	0.05798	0.05115	0.02911	-0.00118	-0.00042	-0.00473	0.05874	0.34938	-8.53363	-0.68484	-24.47215	-0.65187	-0.05021	-0.04557	0.02552	-0.00082	-0.00370	-10.89325	0.56421	1.16676	0.65527	0.02807	0.03726	-0.03288	0.00003	0.00375	2.13126	1.65760	0.41273	0.50124	1.44789	5.01945	-0.75492	-1.98929	-6.08293	5.91042	-9.44750	-149.62737	0.00078	0.00021	0.00051	0.00001
572			5.71000	7.78282	-5.50763	23.82831	0.68829	0.05888	0.05097	0.02826	-0.00157	-0.00090	-0.00418	0.05878	0.34816	-8.50883	-0.68557	-24.41614	-0.65378	-0.04805	-0.04572	0.03307	-0.00066	-0.00491	-10.86121	0.57497	1.09893	0.65910	0.03098	0.03652	-0.03868	0.00019	0.00496	2.50751	1.36567	0.86817	1.08232	1.86392	6.49631	-1.29124	-2.17054	-8.09786	5.90488	-9.44952	-149.62355	0.00079	0.00022	0.00051	0.00001
573			5.72000	7.76152	-5.48918	23.83934	0.68960	0.05873	0.05082	0.02394	-0.00184	-0.00150	-0.00395	0.05833	0.34642	-8.47716	-0.68230	-24.34815	-0.65462	-0.04841	-0.04554	0.03984	-0.00043	-0.00547	-10.82445	0.58647	1.01260	0.66393	0.03107	0.03549	-0.04223	0.00030	0.00563	2.69033	0.83166	1.44517	1.56971	2.34102	7.19454	-1.62579	-2.25374	-9.41239	5.89861	-9.45241	-149.61964	0.00079	0.00023	0.00050	0.00001
574			5.73000	7.74578	-5.46755	23.85704	0.68934	0.05732	0.04993	0.01752	-0.00200	-0.00202	-0.00393	0.05790	0.34434	-8.44072	-0.67547	-24.27859	-0.65377	-0.04998	-0.04439	0.04048	-0.00014	-0.00479	-10.78646	0.59843	0.91820	0.67196	0.03060	0.03312	-0.03935	0.00028	0.00515	2.74877	0.17073	1.97989	1.70289	2.52072	6.45073	-1.58118	-1.99695	-9.18759	5.89236	-9.45666	-149.61653	0.00079	0.00023	0.00049	0.00001
575			5.74000	7.73627	-5.44323	23.88005	0.68719	0.05502	0.04878	0.01095	-0.00209	-0.00233	-0.00385	0.05770	0.34197	-8.40766	-0.66743	-24.22529	-0.65169	-0.05173	-0.04291	0.02916	0.00018	-0.00263	-10.75550	0.60945	0.83560	0.68189	0.03099	0.03023	-0.02503	0.00015	0.00344	2.73799	-0.45267	2.31889	1.25514	1.98299	3.66011	-1.03066	-1.11621	-6.67790	5.88683	-9.46237	-149.61516	0.00079	0.00023	0.00049	0.00001
576			5.75000	7.73213	-5.41705	23.90571	0.68462	0.05269	0.04803	0.00544	-0.00208	-0.00240	-0.00353	0.05790	0.33953	-8.39026	-0.66130	-24.20979	-0.65051	-0.05297	-0.04187	0.00689	0.00051	0.00052	-10.74304	0.61746	0.78923	0.68796	0.03072	0.02872	-0.00030	-0.00008	0.00116	2.64278	-0.92057	2.38501	0.32702	0.72767	-0.73557	-0.10554	0.31423	-2.29222	5.88262	-9.46903	-149.61574	0.00080	0.00024	0.00048	0.00000
577			5.76000	7.73196	-5.39066	23.93089	0.68321	0.05129	0.04757	0.00136	-0.00198	-0.00221	-0.00280	0.05846	0.33766	-8.39534	-0.65868	-24.24101	-0.65151	-0.05261	-0.04133	-0.01610	0.00076	0.00335	-10.75452	0.62094	0.79072	0.68503	0.02950	0.02915	0.02358	-0.00024	-0.00095	2.42185	-1.17848	2.17403	-0.58565	-0.64175	-4.84633	0.72660	1.67132	2.06056	5.88012	-9.47631	-149.61794	0.00083	0.00025	0.00049	0.00000
578			5.77000	7.73426	-5.36608	23.95270	0.68332	0.04968	0.04736	-0.00105	-0.00175	-0.00184	-0.00212	0.05929	0.33659	-8.41749	-0.65847	-24.30407	-0.65410	-0.05308	-0.04096	-0.02912	0.00091	0.00468	-10.78290	0.61981	0.82752	0.67777	0.02570	0.03094	0.03505	-0.00023	-0.00229	2.10094	-1.22015	1.76635	-1.02178	-1.45713	-6.87245	1.05049	2.30101	4.53746	5.87965	-9.48476	-149.62071	0.00087	0.00027	0.00049	-0.00000
579			5.78000	7.73735	-5.34465	23.96964	0.68178	0.04759	0.04734	-0.00167	-0.00146	-0.00140	-0.00171	0.06019	0.33532	-8.44483	-0.65852	-24.37352	-0.65533	-0.05457	-0.04065	-0.02952	0.00092	0.00446	-10.81469	0.61514	0.87587	0.67176	0.02107	0.03283	0.03216	-0.00010	-0.00261	1.76646	-1.08428	1.30258	-0.95682	-1.52971	-6.62018	0.85319	2.03916	4.85105	5.88071	-9.49523	-149.62360	0.00090	0.00029	0.00050	-0.00000
580			5.79000	7.73977	-5.32667	23.98175	0.67950	0.04596	0.04729	-0.00068	-0.00117	-0.00098	-0.00149	0.06090	0.33379	-8.46764	-0.65780	-24.43123	-0.65569	-0.05625	-0.04031	-0.02145	0.00079	0.00333	-10.83873	0.60826	0.91821	0.66951	0.01709	0.03404	0.01989	0.00001	-0.00214	1.45962	-0.81514	0.86828	-0.64865	-1.08110	-4.99894	0.39320	1.15466	3.79034	5.88207	-9.50833	-149.62624	0.00093	0.00030	0.00051	-0.00000
581			5.80000	7.74034	-5.31250	23.98933	0.67822	0.04496	0.04691	0.00108	-0.00086	-0.00056	-0.00156	0.06125	0.33288	-8.48122	-0.65655	-24.46956	-0.65561	-0.05835	-0.03962	-0.01011	0.00055	0.00196	-10.84948	0.60072	0.94641	0.66964	0.01311	0.03431	0.00407	0.00007	-0.00130	1.12685	-0.46196	0.45949	-0.33043	-0.41013	-2.97172	-0.05919	0.02959	2.21481	5.88218	-9.52539	-149.62869	0.00095	0.00031	0.00052	0.00000
582			5.81000	7.73893	-5.30298	23.99242	0.67702	0.04290	0.04623	0.00247	-0.00048	-0.00016	-0.00160	0.06125	0.33287	-8.48466	-0.65550	-24.48890	-0.65358	-0.06063	-0.03859	0.00035	0.00028	0.00083	-10.84613	0.59409	0.95962	0.66942	0.01017	0.03365	-0.01036	0.00007	-0.00050	0.68943	-0.09710	0.07682	-0.11447	0.23270	-1.23960	-0.30262	-0.99871	0.75812	5.87974	-9.54833	-149.63115	0.00097	0.00032	0.00051	0.00001
583			5.82000	7.73636	-5.29928	23.99143	0.67729	0.04156	0.04599	0.00238	-0.00005	-0.00004	-0.00152	0.06096	0.33337	-8.48033	-0.65505	-24.49484	-0.65190	-0.06186	-0.03817	0.00719	0.00005	0.00019	-10.83191	0.59014	0.96189	0.66988	0.00972	0.03295	-0.02036	0.00003	-0.00003	0.15086	0.14909	0.04602	-0.02806	0.67144	-0.18871	-0.23789	-1.72655	-0.18602	5.87370	-9.57862	-149.63399	0.00098	0.00033	0.00050	0.00001
584			5.83000	7.73396	-5.30254	23.98725	0.67715	0.04142	0.04642	0.00147	0.00045	0.00051	-0.00136	0.06063	0.33370	-8.47195	-0.65536	-24.49481	-0.65051	-0.06124	-0.03868	0.00966	-0.00009	0.00001	-10.81131	0.59008	0.95977	0.67105	0.01223	0.03266	-0.02554	-0.00004	0.00008	-0.59688	0.45581	-0.48968	-0.06945	0.83921	0.14586	0.11704	-2.13836	-0.47751	5.86343	-9.61576	-149.63773	0.00098	0.00034	0.00048	0.00002
585			5.84000	7.73286	-5.31328	23.98046	0.67759	0.04540	0.04749	-0.00060	0.00104	0.00083	-0.00138	0.06035	0.33363	-8.46331	-0.65671	-24.49488	-0.65195	-0.05765	-0.04033	0.00824	-0.00019	0.00015	-10.78827	0.59449	0.95982	0.67525	0.01786	0.03298	-0.02696	-0.00022	-0.00012	-1.34255	0.62847	-0.71791	-0.22806	0.74135	-0.02922	0.66243	-2.30172	-0.20020	5.84926	-9.65689	-149.64273	0.00096	0.00035	0.00045	0.00002
586			5.85000	7.73347	-5.33121	23.97098	0.67902	0.05044	0.04861	-0.00268	0.00170	0.00113	-0.00190	0.06021	0.33379	-8.45743	-0.65964	-24.49844	-0.65507	-0.05497	-0.04196	0.00387	-0.00030	0.00050	-10.76564	0.60317	0.96662	0.68094	0.02147	0.03365	-0.02583	-0.00046	-0.00054	-2.02617	0.77149	-0.94100	-0.49591	0.43175	-0.50162	1.24927	-2.29884	0.45361	5.83280	-9.69673	-149.64882	0.00094	0.00036	0.00042	0.00003
587			5.86000	7.73539	-5.35525	23.95908	0.67873	0.05236	0.04886	-0.00388	0.00222	0.00138	-0.00274	0.06003	0.33446	-8.45639	-0.66493	-24.50753	-0.65470	-0.05522	-0.04229	-0.00219	-0.00045	0.00096	-10.74504	0.61496	0.98245	0.68140	0.02090	0.03382	-0.02304	-0.00058	-0.00103	-2.55301	0.91944	-1.12613	-0.82694	-0.00191	-1.11597	1.72148	-2.18895	1.24883	5.81625	-9.72933	-149.65552	0.00093	0.00037	0.00039	0.00002
588			5.87000	7.73763	-5.38373	23.94534	0.67939	0.05408	0.04904	-0.00350	0.00259	0.00160	-0.00370	0.05971	0.33540	-8.46099	-0.67267	-24.52268	-0.65424	-0.05662	-0.04243	-0.00877	-0.00061	0.00136	-10.72733	0.62803	1.00671	0.67959	0.01845	0.03419	-0.01949	-0.00057	-0.00144	-2.85973	1.11322	-1.30541	-1.13441	-0.49167	-1.67031	1.97569	-1.99915	1.93790	5.80105	-9.75079	-149.66246	0.00092	0.00039	0.00036	0.00002
589			5.88000	7.73849	-5.41472	23.92934	0.68186	0.05637	0.04957	-0.00104	0.00285	0.00192	-0.00437	0.05957	0.33675	-8.47134	-0.68249	-24.54194	-0.65599	-0.05741	-0.04300	-0.01520	-0.00076	0.00153	-10.71277	0.64068	1.03649	0.67915	0.01727	0.03488	-0.01607	-0.00053	-0.00169	-2.95578	1.41135	-1.60343	-1.33510	-1.01688	-1.91233	2.01539	-1.76756	2.34123	5.78758	-9.76045	-149.66968	0.00093	0.00041	0.00034	0.00002
590			5.89000	7.73594	-5.44706	23.90904	0.68258	0.05807	0.04998	0.00332	0.00297	0.00244	-0.00471	0.05974	0.33833	-8.48709	-0.69360	-24.56071	-0.65695	-0.05680	-0.04360	-0.02093	-0.00087	0.00133	-10.70090	0.65222	1.06793	0.67853	0.01845	0.03527	-0.01352	-0.00053	-0.00174	-2.92357	1.84281	-2.13749	-1.37647	-1.55803	-1.68526	1.91944	-1.56143	2.43117	5.77563	-9.76047	-149.67719	0.00093	0.00043	0.00032	0.00002
591			5.90000	7.72838	-5.48040	23.88158	0.68295	0.06011	0.05036	0.00880	0.00306	0.00314	-0.00475	0.06006	0.33978	-8.50747	-0.70506	-24.57392	-0.65853	-0.05481	-0.04433	-0.02565	-0.00093	0.00081	-10.69063	0.66258	1.09824	0.67925	0.02169	0.03545	-0.01226	-0.00057	-0.00165	-2.82927	2.36595	-2.86995	-1.25951	-2.07302	-1.06453	1.77168	-1.42806	2.29876	5.76508	-9.75404	-149.68486	0.00093	0.00045	0.00031	0.00001
592			5.91000	7.71512	-5.51447	23.84573	0.68513	0.06350	0.05097	0.01445	0.00315	0.00385	-0.00487	0.06016	0.34140	-8.53151	-0.71585	-24.57857	-0.66146	-0.05250	-0.04539	-0.02895	-0.00091	0.00015	-10.68089	0.67211	1.12591	0.68040	0.02480	0.03587	-0.01217	-0.00061	-0.00148	-2.67977	2.87193	-3.58411	-1.02998	-2.48164	-0.29108	1.63832	-1.37405	2.02309	5.75594	-9.74409	-149.69226	0.00091	0.00045	0.00030	0.00001
593			5.92000	7.69668	-5.54842	23.80312	0.68867	0.06613	0.05118	0.01891	0.00312	0.00426	-0.00539	0.05984	0.34403	-8.55761	-0.72519	-24.57468	-0.66323	-0.05209	-0.04585	-0.02995	-0.00084	-0.00042	-10.67074	0.68155	1.15007	0.67838	0.02478	0.03603	-0.01300	-0.00060	-0.00126	-2.46778	3.21039	-4.02188	-0.75865	-2.67021	0.34957	1.57872	-1.39291	1.65817	5.74833	-9.73276	-149.69868	0.00089	0.00044	0.00028	0.00001
594			5.93000	7.67518	-5.58091	23.75799	0.69239	0.06890	0.05160	0.02085	0.00299	0.00427	-0.00600	0.05941	0.34623	-8.58343	-0.73257	-24.56540	-0.66519	-0.05212	-0.04645	-0.02825	-0.00069	-0.00066	-10.65946	0.69207	1.17054	0.67751	0.02414	0.03634	-0.01430	-0.00063	-0.00107	-2.19909	3.25283	-4.02800	-0.51346	-2.55663	0.59214	1.64214	-1.45592	1.31148	5.74188	-9.72104	-149.70407	0.00087	0.00042	0.00027	0.00001
595			5.94000	7.65364	-5.61031	23.71533	0.69425	0.07009	0.05183	0.01992	0.00265	0.00388	-0.00653	0.05910	0.34721	-8.60652	-0.73777	-24.55642	-0.66616	-0.05307	-0.04666	-0.02449	-0.00047	-0.00047	-10.64702	0.70474	1.18869	0.67795	0.02263	0.03642	-0.01521	-0.00067	-0.00097	-1.88191	2.98407	-3.65178	-0.33909	-2.18844	0.35301	1.81973	-1.50879	1.12130	5.73593	-9.70940	-149.70847	0.00085	0.00041	0.00027	0.00001
596			5.95000	7.63452	-5.63527	23.67838	0.69490	0.07105	0.05179	0.01707	0.00222	0.00330	-0.00677	0.05872	0.34842	-8.62573	-0.74092	-24.55249	-0.66535	-0.05247	-0.04674	-0.02024	-0.00021	-0.00005	-10.63420	0.71975	1.20676	0.67604	0.02351	0.03599	-0.01500	-0.00078	-0.00098	-1.55446	2.52744	-3.12377	-0.22201	-1.73905	-0.15359	2.02726	-1.50181	1.13655	5.72944	-9.69802	-149.71196	0.00084	0.00039	0.00028	0.00001
597			5.96000	7.61882	-5.65558	23.64730	0.69438	0.07165	0.05195	0.01372	0.00179	0.00283	-0.00663	0.05835	0.34905	-8.64141	-0.74221	-24.55449	-0.66362	-0.05078	-0.04709	-0.01691	0.00001	0.00028	-10.62206	0.73629	1.22639	0.67257	0.02596	0.03573	-0.01353	-0.00090	-0.00103	-1.26894	2.05550	-2.68826	-0.10198	-1.38837	-0.55346	2.12939	-1.39753	1.23649	5.72144	-9.68679	-149.71500	0.00083	0.00038	0.00029	0.00001
598			5.97000	7.60614	-5.67197	23.62009	0.69481	0.07222	0.05224	0.01092	0.00143	0.00255	-0.00634	0.05824	0.34986	-8.65484	-0.74175	-24.55914	-0.66340	-0.04903	-0.04757	-0.01493	0.00014	0.00029	-10.61166	0.75270	1.24663	0.67026	0.02817	0.03571	-0.01120	-0.00093	-0.00099	-1.04699	1.67795	-2.45031	0.04487	-1.21210	-0.58366	2.03452	-1.19249	1.20975	5.71170	-9.67562	-149.71823	0.00082	0.00037	0.00031	0.00001
599			5.98000	7.59560	-5.68542	23.59459	0.69515	0.07247	0.05238	0.00885	0.00115	0.00242	-0.00584	0.05851	0.35044	-8.66711	-0.74001	-24.56187	-0.66455	-0.04706	-0.04788	-0.01400	0.00016	0.00002	-10.60342	0.76765	1.26460	0.67084	0.03074	0.03551	-0.00841	-0.00090	-0.00080	-0.89692	1.41208	-2.36259	0.17065	-1.17924	-0.27542	1.79138	-0.90963	0.96801	5.70088	-9.66550	-149.72217	0.00081	0.00036	0.00032	0.00001
600			5.99000	7.58657	-5.69699	23.56971	0.69542	0.07275	0.05243	0.00705	0.00100	0.00235	-0.00526	0.05866	0.35020	-8.67897	-0.73795	-24.56024	-0.66580	-0.04522	-0.04811	-0.01364	0.00008	-0.00031	-10.59771	0.78093	1.27803	0.67252	0.03342	0.03512	-0.00565	-0.00085	-0.00053	-0.83378	1.21553	-2.31394	0.19988	-1.21266	0.13172	1.53608	-0.61196	0.61129	5.69064	-9.65818	-149.72673	0.00080	0.00035	0.00034	0.00001
601			6.00000	7.57911	-5.70772	23.54558	0.69490	0.07251	0.05232	0.00510	0.00095	0.00223	-0.00497	0.05830	0.34879	-8.69069	-0.73683	-24.55483	-0.66504	-0.04528	-0.04795	-0.01334	-0.00006	-0.00053	-10.59410	0.79321	1.28691	0.67187	0.03308	0.03478	-0.00370	-0.00077	-0.00029	-0.85224	1.03832	-2.21203	0.10306	-1.23553	0.42936	1.36722	-0.39218	0.28010	5.68235	-9.65506	-149.73083	0.00080	0.00035	0.00034	0.00001
602			6.01000	7.57352	-5.71829	23.52306	0.69313	0.07217	0.05200	0.00301	0.00098	0.00205	-0.00507	0.05806	0.34726	-8.70212	-0.73755	-24.54759	-0.66350	-0.04639	-0.04749	-0.01276	-0.00022	-0.00056	-10.59160	0.80528	1.29246	0.67085	0.03048	0.03451	-0.00310	-0.00067	-0.00015	-0.92502	0.86787	-2.04245	-0.06859	-1.20467	0.54440	1.27333	-0.30673	0.06074	5.67652	-9.65642	-149.73320	0.00081	0.00035	0.00035	0.00001
603			6.02000	7.56985	-5.72916	23.50261	0.69127	0.07157	0.05155	0.00103	0.00110	0.00189	-0.00519	0.05806	0.34586	-8.71290	-0.74016	-24.54053	-0.66254	-0.04781	-0.04686	-0.01187	-0.00034	-0.00047	-10.58894	0.81707	1.29639	0.67088	0.02751	0.03419	-0.00399	-0.00058	-0.00011	-1.06040	0.73590	-1.88035	-0.22488	-1.11992	0.49672	1.20337	-0.37181	-0.00686	5.67305	-9.66188	-149.73315	0.00081	0.00034	0.00037	0.00000
604			6.03000	7.56786	-5.74131	23.48352	0.68925	0.07196	0.05127	-0.00067	0.00138	0.00186	-0.00517	0.05830	0.34401	-8.72282	-0.74381	-24.53495	-0.66297	-0.04814	-0.04656	-0.01112	-0.00036	-0.00032	-10.58491	0.82818	1.30044	0.67337	0.02611	0.03402	-0.00612	-0.00052	-0.00018	-1.31375	0.69151	-1.83104	-0.29528	-1.02803	0.34417	1.14588	-0.56611	0.09286	5.67201	-9.67052	-149.73061	0.00081	0.00032	0.00040	0.00000
605			6.04000	7.56711	-5.75648	23.46402	0.68607	0.07293	0.05129	-0.00191	0.00189	0.00206	-0.00504	0.05847	0.34200	-8.73224	-0.74734	-24.53137	-0.66260	-0.04705	-0.04674	-0.01130	-0.00027	-0.00022	-10.57868	0.83822	1.30647	0.67506	0.02684	0.03406	-0.00876	-0.00050	-0.00035	-1.72948	0.77882	-1.97453	-0.24340	-1.02115	0.19796	1.10033	-0.82586	0.34674	5.67366	-9.68129	-149.72557	0.00081	0.00029	0.00043	-0.00000
606			6.05000	7.56685	-5.77674	23.44169	0.68405	0.07361	0.05153	-0.00249	0.00261	0.00246	-0.00484	0.05852	0.33987	-8.74245	-0.74956	-24.52851	-0.66292	-0.04624	-0.04709	-0.01301	-0.00014	-0.00028	-10.57027	0.84685	1.31578	0.67713	0.02781	0.03427	-0.01114	-0.00048	-0.00057	-2.30380	1.01423	-2.30819	-0.06898	-1.17003	0.18881	1.06058	-1.07397	0.68680	5.67840	-9.69346	-149.71840	0.00082	0.00027	0.00047	-0.00001
607			6.06000	7.56631	-5.80391	23.41479	0.68066	0.07476	0.05164	-0.00264	0.00352	0.00298	-0.00490	0.05873	0.33763	-8.75483	-0.74967	-24.52412	-0.66296	-0.04534	-0.04732	-0.01596	0.00001	-0.00048	-10.56017	0.85404	1.32871	0.67967	0.02805	0.03450	-0.01282	-0.00045	-0.00079	-2.99034	1.34651	-2.73400	0.17566	-1.45133	0.32485	1.03958	-1.26306	1.03917	5.68671	-9.70690	-149.71002	0.00084	0.00026	0.00050	-0.00001
608			6.07000	7.56536	-5.83888	23.38299	0.67812	0.07555	0.05182	-0.00314	0.00450	0.00346	-0.00518	0.05891	0.33631	-8.77018	-0.74755	-24.51700	-0.66299	-0.04531	-0.04748	-0.01925	0.00014	-0.00067	-10.54909	0.86013	1.34510	0.68178	0.02713	0.03477	-0.01356	-0.00044	-0.00103	-3.72693	1.66575	-3.11590	0.39953	-1.75895	0.43682	1.08759	-1.37446	1.39716	5.69865	-9.72165	-149.70155	0.00087	0.00026	0.00052	-0.00002
609			6.08000	7.56477	-5.88162	23.34750	0.67648	0.07668	0.05182	-0.00480	0.00550	0.00378	-0.00555	0.05863	0.33615	-8.78830	-0.74367	-24.50879	-0.66157	-0.04491	-0.04753	-0.02173	0.00026	-0.00062	-10.53792	0.86609	1.36539	0.68030	0.02686	0.03467	-0.01359	-0.00049	-0.00128	-4.46148	1.86091	-3.33218	0.53245	-1.95867	0.30222	1.25270	-1.44073	1.80344	5.71358	-9.73788	-149.69411	0.00090	0.00026	0.00054	-0.00002
610			6.09000	7.56608	-5.93133	23.31067	0.67504	0.07867	0.05223	-0.00815	0.00648	0.00381	-0.00584	0.05814	0.33563	-8.80800	-0.73863	-24.50328	-0.66021	-0.04390	-0.04809	-0.02255	0.00040	-0.00021	-10.52689	0.87293	1.39061	0.67858	0.02746	0.03492	-0.01343	-0.00060	-0.00159	-5.12562	1.84031	-3.24516	0.57057	-1.94757	-0.23085	1.51255	-1.50055	2.25854	5.73034	-9.75524	-149.68845	0.00094	0.00027	0.00056	-0.00003
611			6.10000	7.57129	-5.98613	23.27669	0.67320	0.08050	0.05268	-0.01323	0.00720	0.00341	-0.00619	0.05759	0.33433	-8.82749	-0.73250	-24.50541	-0.65887	-0.04356	-0.04859	-0.02130	0.00060	0.00058	-10.51609	0.88117	1.42120	0.67774	0.02712	0.03536	-0.01317	-0.00069	-0.00189	-5.60628	1.53499	-2.74289	0.55290	-1.68453	-1.17989	1.77112	-1.54630	2.68915	5.74670	-9.77201	-149.68510	0.00097	0.00028	0.00057	-0.00002
612			6.11000	7.58232	-6.04275	23.25032	0.67074	0.08106	0.05247	-0.01944	0.00738	0.00256	-0.00665	0.05707	0.33387	-8.84484	-0.72505	-24.51933	-0.65609	-0.04369	-0.04833	-0.01820	0.00087	0.00159	-10.50563	0.89042	1.45621	0.67498	0.02673	0.03512	-0.01257	-0.00073	-0.00206	-5.77762	0.94819	-1.87115	0.53161	-1.22251	-2.36518	1.90454	-1.54170	2.97210	5.76028	-9.78626	-149.68456	0.00100	0.00029	0.00059	-0.00002
613			6.12000	7.60011	-6.09696	23.23490	0.66931	0.08142	0.05242	-0.02622	0.00708	0.00134	-0.00739	0.05702	0.33585	-8.85877	-0.71586	-24.54616	-0.65403	-0.04385	-0.04820	-0.01385	0.00124	0.00263	-10.49587	0.89955	1.49291	0.67166	0.02677	0.03502	-0.01170	-0.00068	-0.00203	-5.61533	0.12720	-0.66760	0.63257	-0.63439	-3.60997	1.80638	-1.46821	2.95935	5.76996	-9.79723	-149.68690	0.00102	0.00030	0.00059	-0.00001
614			6.13000	7.62553	-6.14536	23.23434	0.66913	0.08296	0.05303	-0.03448	0.00659	-0.00039	-0.00816	0.05761	0.33844	-8.86827	-0.70271	-24.58601	-0.65520	-0.04359	-0.04879	-0.00799	0.00185	0.00377	-10.48677	0.90703	1.52690	0.67225	0.02737	0.03557	-0.01090	-0.00055	-0.00177	-5.25138	-0.96528	1.03852	1.03780	0.11620	-4.99108	1.45754	-1.33061	2.54063	5.77593	-9.80547	-149.69151	0.00102	0.00031	0.00059	-0.00001
615			6.14000	7.66137	-6.18602	23.25540	0.66815	0.08385	0.05318	-0.04522	0.00589	-0.00265	-0.00866	0.05838	0.34007	-8.87159	-0.68135	-24.64111	-0.65656	-0.04320	-0.04878	-0.00003	0.00273	0.00496	-10.47825	0.91201	1.55325	0.67460	0.02864	0.03547	-0.00997	-0.00039	-0.00122	-4.81747	-2.37398	3.24893	1.75959	1.07934	-6.53525	0.97572	-1.12284	1.73416	5.77916	-9.81185	-149.69707	0.00102	0.00031	0.00059	-0.00001
616			6.15000	7.71039	-6.21753	23.30208	0.66620	0.08237	0.05314	-0.05726	0.00476	-0.00486	-0.00885	0.05900	0.34217	-8.86682	-0.64918	-24.71220	-0.65557	-0.04256	-0.04836	0.00957	0.00356	0.00585	-10.47049	0.91508	1.56857	0.67512	0.03191	0.03465	-0.00861	-0.00024	-0.00053	-4.27137	-3.95999	5.36244	2.55886	2.13841	-7.78789	0.51235	-0.84964	0.70706	5.78059	-9.81635	-149.70190	0.00101	0.00031	0.00058	-0.00000
617			6.16000	7.77213	-6.23759	23.36882	0.66286	0.08020	0.05302	-0.06754	0.00311	-0.00628	-0.00888	0.05954	0.34411	-8.85315	-0.60800	-24.79294	-0.65292	-0.04096	-0.04782	0.01929	0.00394	0.00606	-10.46393	0.91731	1.57201	0.67462	0.03707	0.03339	-0.00689	-0.00012	0.00012	-3.45091	-5.44928	6.59096	3.15404	3.06927	-8.15698	0.14970	-0.55098	-0.30318	5.78140	-9.81825	-149.70462	0.00101	0.00031	0.00057	-0.00000
618			6.17000	7.84248	-6.24318	23.44337	0.65868	0.07557	0.05238	-0.07336	0.00084	-0.00649	-0.00850	0.06001	0.34607	-8.83126	-0.56254	-24.87255	-0.64809	-0.03932	-0.04665	0.02772	0.00381	0.00538	-10.45874	0.91948	1.56526	0.67158	0.04354	0.03130	-0.00538	-0.00003	0.00056	-2.20802	-6.61493	6.55339	3.37705	3.71849	-7.43403	-0.09205	-0.30787	-1.08560	5.78247	-9.81753	-149.70486	0.00101	0.00033	0.00056	-0.00000
619			6.18000	7.91532	-6.23078	23.51213	0.65445	0.06927	0.05123	-0.07317	-0.00180	-0.00554	-0.00805	0.06063	0.34672	-8.80268	-0.51859	-24.94060	-0.64375	-0.03944	-0.04477	0.03428	0.00334	0.00397	-10.45442	0.92176	1.55180	0.67012	0.04743	0.02900	-0.00489	0.00005	0.00077	-0.44105	-7.33872	5.25661	3.15495	4.03882	-5.68955	-0.23726	-0.19844	-1.54355	5.78438	-9.81566	-149.70305	0.00101	0.00035	0.00055	-0.00000
620			6.19000	7.98355	-6.19661	23.56277	0.64849	0.06227	0.04946	-0.06638	-0.00445	-0.00376	-0.00763	0.06151	0.34701	-8.76918	-0.48219	-24.98777	-0.63841	-0.03992	-0.04235	0.03919	0.00244	0.00211	-10.44990	0.92388	1.53522	0.66720	0.04927	0.02660	-0.00605	0.00012	0.00079	1.85433	-7.59616	2.98911	2.52053	4.08518	-3.12283	-0.34772	-0.27346	-1.72462	5.78734	-9.81468	-149.70078	0.00101	0.00036	0.00053	-0.00001
621			6.20000	8.04075	-6.13769	23.58740	0.64274	0.05244	0.04712	-0.05413	-0.00635	-0.00170	-0.00735	0.06301	0.34769	-8.73176	-0.45793	-25.00760	-0.63355	-0.04378	-0.03905	0.04340	0.00137	0.00013	-10.44348	0.92507	1.51789	0.66403	0.04504	0.02445	-0.00945	0.00025	0.00076	4.51507	-7.43063	0.28023	1.65554	3.98870	-0.05340	-0.53102	-0.55460	-1.82266	5.79139	-9.81589	-149.69957	0.00101	0.00038	0.00050	-0.00001
622			6.21000	8.08239	-6.05346	23.58433	0.63664	0.03866	0.04496	-0.03797	-0.00654	0.00014	-0.00692	0.06543	0.34882	-8.69061	-0.44733	-24.99695	-0.62931	-0.05093	-0.03558	0.04752	0.00001	-0.00165	-10.43301	0.92412	1.49918	0.66243	0.03587	0.02314	-0.01509	0.00038	0.00082	7.25374	-6.90007	-2.33394	0.77668	3.85557	3.20638	-0.86106	-1.00253	-2.10814	5.79608	-9.81949	-149.70055	0.00101	0.00040	0.00046	-0.00001
623			6.22000	8.10588	-5.94626	23.55647	0.63004	0.02363	0.04262	-0.01985	-0.00496	0.00155	-0.00594	0.06800	0.34988	-8.64565	-0.44978	-24.95520	-0.62471	-0.05761	-0.03209	0.05132	-0.00167	-0.00308	-10.41670	0.92046	1.47577	0.66068	0.02709	0.02180	-0.02216	0.00046	0.00101	9.73707	-6.06032	-4.52180	0.01661	3.70732	6.43652	-1.30820	-1.52472	-2.75948	5.80055	-9.82505	-149.70332	0.00101	0.00041	0.00042	-0.00001
624			6.23000	8.11071	-5.82142	23.50878	0.62474	0.00951	0.04028	-0.00231	-0.00225	0.00246	-0.00423	0.06975	0.35122	-8.59739	-0.46355	-24.88317	-0.61870	-0.06164	-0.02911	0.05401	-0.00327	-0.00415	-10.39368	0.91450	1.44358	0.65510	0.02220	0.02017	-0.02900	0.00051	0.00128	11.59210	-5.00416	-6.08480	-0.52896	3.52108	9.40048	-1.76400	-1.99391	-3.77195	5.80403	-9.83120	-149.70689	0.00101	0.00042	0.00039	-0.00001
625			6.24000	8.09917	-5.68746	23.44827	0.62089	-0.00143	0.03852	0.01169	0.00035	0.00282	-0.00222	0.07073	0.35251	-8.54701	-0.48546	-24.78448	-0.61284	-0.06285	-0.02728	0.05570	-0.00428	-0.00490	-10.36476	0.90779	1.39966	0.64781	0.02029	0.01898	-0.03420	0.00054	0.00161	12.48829	-3.92021	-6.75110	-0.73574	3.36069	11.67835	-2.13031	-2.30570	-5.01408	5.80561	-9.83597	-149.71034	0.00102	0.00042	0.00038	-0.00000
626			6.25000	8.07693	-5.55445	23.38558	0.61754	-0.00987	0.03712	0.02015	0.00233	0.00255	-0.00012	0.07112	0.35262	-8.49507	-0.51008	-24.66804	-0.60759	-0.06222	-0.02615	0.05712	-0.00444	-0.00524	-10.33158	0.90187	1.34268	0.64161	0.02036	0.01802	-0.03742	0.00056	0.00193	12.34874	-3.00863	-6.33551	-0.57166	3.35179	12.87962	-2.33327	-2.44030	-6.30442	5.80462	-9.83807	-149.71304	0.00102	0.00042	0.00038	0.00000
627			6.26000	8.05047	-5.43090	23.33172	0.61449	-0.01629	0.03575	0.02392	0.00347	0.00187	0.00153	0.07116	0.35160	-8.44142	-0.53238	-24.54536	-0.60363	-0.06128	-0.02510	0.05824	-0.00409	-0.00513	-10.29594	0.89865	1.27351	0.63941	0.02071	0.01693	-0.03891	0.00051	0.00212	11.45767	-2.29988	-5.13574	-0.25477	3.47701	13.03875	-2.29918	-2.43528	-7.39130	5.80105	-9.83720	-149.71492	0.00103	0.00042	0.00038	0.00001
628			6.27000	8.02339	-5.32117	23.29149	0.61321	-0.01967	0.03500	0.02557	0.00363	0.00114	0.00260	0.07094	0.35050	-8.38676	-0.55132	-24.42525	-0.60198	-0.05973	-0.02478	0.05785	-0.00359	-0.00482	-10.25955	0.89960	1.19612	0.64126	0.02231	0.01612	-0.03858	0.00042	0.00218	10.21933	-1.67952	-3.69593	-0.05985	3.56653	12.39423	-2.02448	-2.31972	-7.97696	5.79569	-9.83386	-149.71596	0.00103	0.00043	0.00038	0.00001
629			6.28000	7.99647	-5.22679	23.26491	0.61115	-0.02349	0.03389	0.02608	0.00361	0.00041	0.00298	0.07031	0.34848	-8.33351	-0.56805	-24.31484	-0.59836	-0.06114	-0.02370	0.05474	-0.00316	-0.00404	-10.22454	0.90497	1.11712	0.64137	0.02002	0.01500	-0.03595	0.00024	0.00200	8.82950	-1.11166	-2.19619	0.00378	3.54421	10.91234	-1.61374	-2.10436	-7.88337	5.78977	-9.82914	-149.71617	0.00104	0.00045	0.00038	0.00001
630			6.29000	7.97096	-5.14866	23.25317	0.60849	-0.02710	0.03232	0.02535	0.00328	-0.00031	0.00282	0.06942	0.34590	-8.28393	-0.58161	-24.22337	-0.59363	-0.06431	-0.02190	0.04928	-0.00247	-0.00291	-10.19291	0.91323	1.04326	0.64011	0.01541	0.01351	-0.03148	0.00010	0.00163	7.30914	-0.61978	-0.62245	0.10831	3.43403	8.57723	-1.22535	-1.81737	-7.15990	5.78451	-9.82426	-149.71555	0.00106	0.00048	0.00037	0.00001
631			6.30000	7.94796	-5.08775	23.25658	0.60764	-0.02893	0.03109	0.02421	0.00254	-0.00086	0.00256	0.06858	0.34393	-8.23996	-0.58966	-24.15789	-0.59118	-0.06644	-0.02050	0.04162	-0.00142	-0.00183	-10.16600	0.92188	0.97939	0.64102	0.01319	0.01209	-0.02587	0.00006	0.00122	5.70498	-0.12425	0.74536	0.31863	3.14611	5.82632	-0.95041	-1.47642	-5.99604	5.78077	-9.82039	-149.71460	0.00108	0.00050	0.00036	0.00001
632			6.31000	7.92684	-5.04445	23.27064	0.60761	-0.02985	0.03019	0.02337	0.00169	-0.00111	0.00237	0.06809	0.34180	-8.20432	-0.59124	-24.11860	-0.59127	-0.06824	-0.01938	0.03143	-0.00034	-0.00093	-10.14482	0.92877	0.92820	0.64562	0.01161	0.01099	-0.01903	0.00005	0.00085	4.13788	0.42379	1.59763	0.54279	2.57114	3.17017	-0.78134	-1.04798	-4.58879	5.77875	-9.81847	-149.71388	0.00109	0.00051	0.00036	0.00000
633			6.32000	7.90678	-5.01754	23.28945	0.60487	-0.03130	0.02943	0.02189	0.00096	-0.00117	0.00245	0.06797	0.33927	-8.17962	-0.58735	-24.10251	-0.59016	-0.06936	-0.01838	0.01979	0.00059	-0.00019	-10.13079	0.93272	0.89078	0.64933	0.01037	0.01016	-0.01072	0.00006	0.00055	2.76867	0.86096	2.04007	0.65158	1.82280	0.73532	-0.67240	-0.50579	-3.12267	5.77821	-9.81845	-149.71382	0.00110	0.00051	0.00037	-0.00000
634			6.33000	7.88890	-5.00329	23.31097	0.60198	-0.03122	0.02906	0.01831	0.00039	-0.00126	0.00270	0.06758	0.33684	-8.16601	-0.57993	-24.10810	-0.58830	-0.06891	-0.01797	0.00907	0.00124	0.00047	-10.12490	0.93350	0.86652	0.64990	0.01040	0.00981	-0.00133	0.00007	0.00031	1.72793	0.93445	2.42767	0.56702	1.14135	-1.57134	-0.57181	0.13995	-1.76845	5.77869	-9.81942	-149.71460	0.00113	0.00053	0.00037	-0.00000
635			6.34000	7.87606	-4.99642	23.33696	0.60047	-0.03018	0.02890	0.01226	0.00007	-0.00150	0.00272	0.06728	0.33470	-8.16164	-0.57122	-24.13516	-0.58803	-0.06892	-0.01773	0.00029	0.00162	0.00110	-10.12784	0.93190	0.85358	0.65088	0.00947	0.00987	0.00837	0.00006	0.00014	1.02930	0.57366	2.96699	0.28276	0.62515	-3.74278	-0.42466	0.84304	-0.65257	5.77943	-9.82067	-149.71645	0.00115	0.00055	0.00037	-0.00000
636			6.35000	7.87061	-4.99259	23.36964	0.59712	-0.02952	0.02859	0.00450	-0.00008	-0.00183	0.00235	0.06744	0.33297	-8.16471	-0.56328	-24.18236	-0.58713	-0.06966	-0.01723	-0.00680	0.00177	0.00163	-10.13935	0.92945	0.84940	0.65164	0.00706	0.01003	0.01736	0.00003	0.00002	0.56301	-0.08477	3.65048	-0.15166	0.23303	-5.64691	-0.18664	1.52525	0.14090	5.77987	-9.82212	-149.71931	0.00118	0.00056	0.00036	-0.00000
637			6.36000	7.87380	-4.98964	23.41031	0.59517	-0.02950	0.02849	-0.00369	-0.00018	-0.00220	0.00186	0.06740	0.33159	-8.17381	-0.55778	-24.24664	-0.58600	-0.07173	-0.01680	-0.01278	0.00173	0.00204	-10.15833	0.92820	0.85099	0.65084	0.00374	0.01038	0.02486	-0.00000	-0.00006	0.17592	-0.83642	4.37214	-0.66025	-0.11298	-7.16608	0.14553	2.12197	0.61247	5.77994	-9.82363	-149.72260	0.00119	0.00057	0.00036	-0.00000
638			6.37000	7.88545	-4.98754	23.45865	0.59470	-0.02965	0.02861	-0.01087	-0.00032	-0.00248	0.00145	0.06712	0.33137	-8.18831	-0.55563	-24.32392	-0.58437	-0.07339	-0.01665	-0.01888	0.00152	0.00231	-10.18323	0.92971	0.85600	0.64771	0.00237	0.01062	0.03084	-0.00002	-0.00010	-0.26469	-1.44224	4.89760	-1.13807	-0.56106	-8.15188	0.53497	2.62577	0.85877	5.77967	-9.82435	-149.72546	0.00119	0.00057	0.00037	0.00000
639			6.38000	7.90347	-4.98822	23.51076	0.59336	-0.02910	0.02888	-0.01554	-0.00053	-0.00248	0.00113	0.06690	0.33187	-8.20927	-0.55688	-24.40744	-0.58188	-0.07316	-0.01693	-0.02629	0.00116	0.00242	-10.21310	0.93476	0.86310	0.64313	0.00404	0.01071	0.03561	-0.00006	-0.00013	-0.84474	-1.67717	4.90147	-1.48252	-1.26357	-8.40651	0.94221	3.04511	1.01624	5.77903	-9.82327	-149.72745	0.00119	0.00056	0.00038	0.00000
640			6.39000	7.92422	-4.99471	23.55938	0.59202	-0.02798	0.02981	-0.01723	-0.00080	-0.00216	0.00108	0.06699	0.33210	-8.23847	-0.56106	-24.48847	-0.58096	-0.07180	-0.01801	-0.03467	0.00073	0.00240	-10.24694	0.94339	0.87228	0.64083	0.00751	0.01127	0.03903	-0.00016	-0.00017	-1.55111	-1.48346	4.25146	-1.64676	-2.18102	-7.91976	1.34988	3.33241	1.20752	5.77815	-9.82008	-149.72867	0.00120	0.00056	0.00039	0.00000
641			6.40000	7.94441	-5.00904	23.59786	0.59087	-0.02613	0.03085	-0.01662	-0.00102	-0.00155	0.00105	0.06739	0.33229	-8.27615	-0.56731	-24.56006	-0.58168	-0.07001	-0.01929	-0.04243	0.00033	0.00222	-10.28325	0.95531	0.88457	0.64063	0.01100	0.01192	0.04067	-0.00030	-0.00026	-2.26318	-1.00041	3.12891	-1.65534	-3.10149	-6.97659	1.76175	3.42707	1.54769	5.77721	-9.81543	-149.72949	0.00120	0.00056	0.00040	0.00000
642			6.41000	7.96199	-5.03114	23.62287	0.59014	-0.02412	0.03196	-0.01434	-0.00115	-0.00081	0.00056	0.06789	0.33267	-8.32076	-0.57473	-24.61977	-0.58311	-0.06976	-0.02050	-0.04866	0.00002	0.00197	-10.32019	0.96993	0.90231	0.64129	0.01133	0.01286	0.04061	-0.00038	-0.00042	-2.82128	-0.39338	1.84034	-1.59325	-3.87218	-5.96851	2.18199	3.33015	2.12957	5.77586	-9.81011	-149.73071	0.00120	0.00056	0.00041	0.00000
643			6.42000	7.97544	-5.05914	23.63428	0.58990	-0.02197	0.03311	-0.01072	-0.00116	-0.00007	-0.00038	0.06819	0.33400	-8.37067	-0.58297	-24.66903	-0.58369	-0.07074	-0.02164	-0.05347	-0.00025	0.00175	-10.35655	0.98652	0.92833	0.63961	0.00900	0.01403	0.03971	-0.00035	-0.00067	-3.13674	0.24111	0.63294	-1.55509	-4.47420	-5.16883	2.60531	3.13931	2.93622	5.77379	-9.80465	-149.73250	0.00119	0.00055	0.00041	0.00000
644			6.43000	7.98378	-5.09086	23.63390	0.58982	-0.02077	0.03384	-0.00647	-0.00116	0.00055	-0.00133	0.06832	0.33587	-8.42479	-0.59223	-24.71108	-0.58309	-0.07249	-0.02224	-0.05684	-0.00049	0.00160	-10.39240	1.00451	0.96436	0.63563	0.00547	0.01482	0.03897	-0.00024	-0.00096	-3.26251	0.83724	-0.34874	-1.58646	-4.89384	-4.67835	2.99003	2.96249	3.84271	5.77099	-9.79948	-149.73451	0.00118	0.00054	0.00041	0.00000
645			6.44000	7.98714	-5.12500	23.62457	0.58910	-0.01942	0.03477	-0.00268	-0.00112	0.00106	-0.00195	0.06836	0.33718	-8.48154	-0.60275	-24.74950	-0.58216	-0.07325	-0.02316	-0.05835	-0.00068	0.00157	-10.42824	1.02313	1.01031	0.63155	0.00361	0.01571	0.03881	-0.00017	-0.00126	-3.33583	1.33855	-1.08589	-1.65265	-5.09241	-4.43751	3.27921	2.84723	4.70399	5.76839	-9.79532	-149.73587	0.00115	0.00052	0.00041	0.00000
646			6.45000	7.98673	-5.16139	23.60853	0.58759	-0.01827	0.03555	-0.00019	-0.00111	0.00149	-0.00226	0.06844	0.33773	-8.53886	-0.61419	-24.78636	-0.58126	-0.07331	-0.02397	-0.05795	-0.00078	0.00157	-10.46461	1.04159	1.06468	0.62859	0.00309	0.01638	0.03928	-0.00015	-0.00152	-3.47759	1.72205	-1.68354	-1.68181	-5.08702	-4.27706	3.43559	2.80738	5.41219	5.76705	-9.79308	-149.73607	0.00113	0.00051	0.00041	0.00000
647			6.46000	7.98407	-5.20064	23.58652	0.58572	-0.01771	0.03566	0.00066	-0.00115	0.00189	-0.00229	0.06848	0.33844	-8.59501	-0.62586	-24.82170	-0.57961	-0.07255	-0.02419	-0.05551	-0.00076	0.00149	-10.50194	1.05905	1.12510	0.62438	0.00398	0.01633	0.03970	-0.00019	-0.00164	-3.75218	1.98784	-2.25809	-1.61059	-4.89925	-4.03086	3.44262	2.80790	5.87011	5.76765	-9.79338	-149.73468	0.00112	0.00050	0.00041	-0.00000
648			6.47000	7.98089	-5.24362	23.55844	0.58464	-0.01555	0.03631	-0.00031	-0.00110	0.00233	-0.00220	0.06841	0.33941	-8.64786	-0.63665	-24.85412	-0.57880	-0.07019	-0.02522	-0.05024	-0.00062	0.00138	-10.53975	1.07493	1.18823	0.61996	0.00687	0.01681	0.03879	-0.00032	-0.00172	-4.17015	2.12174	-2.82441	-1.40636	-4.44534	-3.62702	3.32191	2.73765	5.97460	5.77029	-9.79628	-149.73233	0.00110	0.00049	0.00040	-0.00001
649			6.48000	7.97903	-5.29098	23.52474	0.58450	-0.01245	0.03744	-0.00307	-0.00096	0.00274	-0.00236	0.06845	0.34042	-8.69381	-0.64536	-24.88240	-0.57964	-0.06814	-0.02671	-0.04100	-0.00036	0.00125	-10.57598	1.08937	1.25014	0.61754	0.00878	0.01796	0.03517	-0.00038	-0.00174	-4.69770	2.10218	-3.27949	-1.07220	-3.59773	-3.10800	3.10949	2.46155	5.65224	5.77461	-9.80120	-149.72960	0.00109	0.00048	0.00040	-0.00001
650			6.49000	7.98036	-5.34293	23.48744	0.58483	-0.00962	0.03849	-0.00753	-0.00081	0.00298	-0.00272	0.06836	0.34127	-8.72833	-0.65074	-24.90640	-0.58035	-0.06709	-0.02801	-0.02751	0.00004	0.00112	-10.60726	1.10288	1.30670	0.61567	0.00946	0.01906	0.02827	-0.00038	-0.00163	-5.28171	1.90348	-3.47337	-0.63317	-2.32481	-2.61117	2.84004	1.92728	4.94244	5.78023	-9.80755	-149.72662	0.00108	0.00048	0.00038	-0.00001
651			6.50000	7.98683	-5.39910	23.45008	0.58589	-0.00615	0.03976	-0.01373	-0.00056	0.00293	-0.00309	0.06772	0.34227	-8.74762	-0.65166	-24.92777	-0.57978	-0.06551	-0.02962	-0.01085	0.00062	0.00113	-10.63061	1.11599	1.35507	0.61199	0.01131	0.02013	0.01891	-0.00041	-0.00143	-5.87115	1.48329	-3.23268	-0.11487	-0.69490	-2.38646	2.52883	1.19030	4.02867	5.78661	-9.81482	-149.72366	0.00106	0.00048	0.00037	-0.00001
652			6.51000	8.00070	-5.45858	23.41821	0.58668	-0.00155	0.04043	-0.02171	-0.00015	0.00238	-0.00370	0.06680	0.34254	-8.74928	-0.64667	-24.95113	-0.57876	-0.06402	-0.03063	0.00743	0.00146	0.00137	-10.64437	1.12847	1.39451	0.60869	0.01202	0.02071	0.00875	-0.00037	-0.00116	-6.42017	0.80203	-2.39402	0.50804	1.18635	-2.67387	2.13220	0.37177	3.08413	5.79305	-9.82255	-149.72110	0.00105	0.00047	0.00037	-0.00001
653			6.52000	8.02437	-5.52003	23.39875	0.58679	0.00211	0.04047	-0.03114	0.00022	0.00130	-0.00460	0.06637	0.34276	-8.73231	-0.63354	-24.98238	-0.57837	-0.06412	-0.03069	0.02578	0.00267	0.00186	-10.64845	1.13907	1.42490	0.60864	0.00989	0.02086	-0.00064	-0.00023	-0.00086	-6.87371	-0.13496	-0.90161	1.27358	3.17604	-3.53941	1.59233	-0.38595	2.17938	5.79886	-9.82969	-149.71927	0.00103	0.00045	0.00037	-0.00001
654			6.53000	8.05962	-5.58163	23.39840	0.58655	0.00329	0.04011	-0.04116	0.00035	-0.00019	-0.00552	0.06608	0.34340	-8.69737	-0.60995	-25.02687	-0.57682	-0.06598	-0.02994	0.04242	0.00424	0.00249	-10.64420	1.14611	1.44611	0.60880	0.00580	0.02063	-0.00790	-0.00008	-0.00056	-7.13383	-1.27344	1.12234	2.13018	5.08050	-4.85574	0.94547	-0.95097	1.34661	5.80349	-9.83446	-149.71823	0.00101	0.00044	0.00037	-0.00001
655			6.54000	8.10703	-5.64054	23.42154	0.58575	0.00551	0.04002	-0.05088	0.00058	-0.00188	-0.00608	0.06571	0.34378	-8.64693	-0.57512	-25.08754	-0.57509	-0.06563	-0.02964	0.05596	0.00569	0.00322	-10.63425	1.14888	1.45848	0.61009	0.00490	0.02034	-0.01202	-0.00002	-0.00030	-7.08830	-2.54600	3.38728	2.92894	6.71859	-6.37669	0.32729	-1.23331	0.63930	5.80640	-9.83541	-149.71808	0.00100	0.00043	0.00037	-0.00000
656			6.55000	8.16612	-5.69312	23.46899	0.58504	0.00851	0.04025	-0.05972	0.00083	-0.00358	-0.00623	0.06521	0.34378	-8.58449	-0.53049	-25.16473	-0.57330	-0.06344	-0.02980	0.06578	0.00670	0.00399	-10.62196	1.14804	1.46346	0.61167	0.00716	0.02000	-0.01268	0.00002	-0.00010	-6.71867	-3.86964	5.59266	3.54423	7.98755	-7.89451	-0.12933	-1.21530	0.13070	5.80727	-9.83213	-149.71825	0.00100	0.00043	0.00037	0.00000
657			6.56000	8.23566	-5.73656	23.53894	0.58295	0.00977	0.03982	-0.06651	0.00084	-0.00499	-0.00620	0.06470	0.34400	-8.51390	-0.47840	-25.25735	-0.56920	-0.06097	-0.02918	0.07097	0.00727	0.00452	-10.61060	1.14501	1.46350	0.61046	0.01051	0.01886	-0.01016	0.00006	0.00002	-6.09914	-5.07593	7.44723	3.94256	8.78031	-9.16178	-0.36284	-0.93516	-0.16521	5.80615	-9.82537	-149.71828	0.00101	0.00044	0.00037	0.00000
658			6.57000	8.31256	-5.76964	23.62603	0.58288	0.01091	0.03979	-0.06911	0.00076	-0.00580	-0.00597	0.06443	0.34439	-8.43997	-0.42171	-25.36065	-0.56795	-0.05786	-0.02893	0.07124	0.00710	0.00468	-10.60283	1.14154	1.46077	0.61257	0.01624	0.01787	-0.00572	0.00010	0.00009	-5.20014	-5.85526	8.39283	4.03118	8.89388	-9.57242	-0.38732	-0.48917	-0.33117	5.80329	-9.81597	-149.71794	0.00101	0.00044	0.00037	0.00001
659			6.58000	8.38939	-5.79103	23.71670	0.58281	0.01289	0.03995	-0.06436	0.00058	-0.00553	-0.00570	0.06425	0.34524	-8.36865	-0.36645	-25.46131	-0.56755	-0.05296	-0.02909	0.06617	0.00578	0.00413	-10.59976	1.13923	1.45631	0.61510	0.02452	0.01697	-0.00091	0.00009	0.00016	-3.82371	-5.91833	7.74954	3.61209	8.17769	-8.35404	-0.26270	-0.01060	-0.51881	5.79947	-9.80488	-149.71733	0.00101	0.00044	0.00038	0.00001
660			6.59000	8.45577	-5.79771	23.79144	0.58153	0.01367	0.04017	-0.05173	0.00015	-0.00409	-0.00561	0.06419	0.34543	-8.30519	-0.32174	-25.53964	-0.56646	-0.04984	-0.02920	0.05691	0.00381	0.00272	-10.60090	1.13947	1.44944	0.61683	0.02981	0.01650	0.00304	-0.00000	0.00026	-1.85707	-5.26039	5.40534	2.63413	6.73652	-5.34076	-0.08883	0.40528	-0.85623	5.79637	-9.79385	-149.71632	0.00101	0.00044	0.00041	0.00000
661			6.60000	8.50319	-5.78635	23.83445	0.58038	0.01219	0.03980	-0.03414	-0.00037	-0.00187	-0.00556	0.06445	0.34636	-8.25282	-0.29512	-25.57960	-0.56496	-0.04903	-0.02863	0.04548	0.00160	0.00079	-10.60506	1.14265	1.43846	0.61737	0.03236	0.01563	0.00605	-0.00010	0.00038	0.55140	-4.16658	2.01088	1.31663	4.89220	-1.26119	0.02669	0.74955	-1.32175	5.79573	-9.78531	-149.71490	0.00102	0.00044	0.00043	-0.00000
662			6.61000	8.52804	-5.75495	23.83974	0.58033	0.00936	0.03859	-0.01582	-0.00070	0.00037	-0.00563	0.06483	0.34795	-8.21275	-0.28915	-25.57614	-0.56365	-0.05046	-0.02720	0.03413	-0.00053	-0.00104	-10.61159	1.14795	1.42250	0.61646	0.03191	0.01419	0.00852	-0.00011	0.00047	3.07876	-3.02728	-1.49906	0.02246	3.05246	2.80812	-0.00352	1.04754	-1.79151	5.79803	-9.78119	-149.71352	0.00104	0.00045	0.00045	-0.00001
663			6.62000	8.53210	-5.70369	23.81094	0.57994	0.00498	0.03725	-0.00072	-0.00057	0.00201	-0.00557	0.06504	0.34980	-8.18366	-0.30088	-25.53451	-0.56049	-0.05305	-0.02571	0.02508	-0.00230	-0.00232	-10.62016	1.15339	1.40162	0.61120	0.02989	0.01286	0.01074	0.00000	0.00053	5.37871	-2.19323	-4.31228	-0.91594	1.60001	6.00920	-0.24070	1.32359	-2.20205	5.80219	-9.78242	-149.71304	0.00106	0.00045	0.00047	-0.00001
664			6.63000	8.52145	-5.63469	23.75891	0.58150	0.00048	0.03602	0.00916	-0.00007	0.00286	-0.00526	0.06542	0.35261	-8.16206	-0.32356	-25.46663	-0.55907	-0.05515	-0.02449	0.01956	-0.00336	-0.00303	-10.63078	1.15664	1.37577	0.60627	0.02879	0.01167	0.01297	0.00019	0.00058	7.21145	-1.81027	-6.02033	-1.33250	0.70395	8.00511	-0.65917	1.60354	-2.59832	5.80649	-9.78881	-149.71417	0.00108	0.00044	0.00048	-0.00001
665			6.64000	8.50275	-5.55161	23.69569	0.58307	-0.00472	0.03448	0.01481	0.00079	0.00300	-0.00471	0.06566	0.35410	-8.14442	-0.34984	-25.38438	-0.55769	-0.05762	-0.02294	0.01632	-0.00373	-0.00322	-10.64351	1.15647	1.34423	0.60130	0.02690	0.01039	0.01537	0.00038	0.00061	8.50392	-1.73404	-6.65799	-1.26543	0.22295	8.93186	-1.14254	1.91062	-3.04648	5.80970	-9.79862	-149.71698	0.00108	0.00044	0.00048	-0.00001
666			6.65000	8.47999	-5.45907	23.63115	0.58257	-0.01152	0.03288	0.01831	0.00206	0.00259	-0.00415	0.06615	0.35421	-8.12956	-0.37419	-25.29668	-0.55528	-0.06164	-0.02108	0.01357	-0.00358	-0.00303	-10.65867	1.15318	1.30629	0.59630	0.02145	0.00957	0.01777	0.00044	0.00067	9.28462	-1.73752	-6.28235	-0.84609	-0.05661	8.96614	-1.56081	2.23239	-3.57942	5.81200	-9.80958	-149.72089	0.00108	0.00044	0.00047	-0.00001
667			6.66000	8.45532	-5.36208	23.57572	0.58019	-0.01947	0.03111	0.02103	0.00348	0.00167	-0.00354	0.06711	0.35396	-8.11755	-0.39248	-25.21163	-0.55259	-0.06613	-0.01885	0.01073	-0.00290	-0.00255	-10.67599	1.14822	1.26140	0.59225	0.01380	0.00890	0.01938	0.00033	0.00073	9.59578	-1.69224	-4.85098	-0.19932	-0.21697	8.21940	-1.83724	2.49322	-4.23512	5.81458	-9.82029	-149.72478	0.00110	0.00045	0.00045	-0.00001
668			6.67000	8.42990	-5.26565	23.53991	0.57910	-0.02802	0.02941	0.02379	0.00470	0.00044	-0.00265	0.06812	0.35479	-8.10840	-0.40201	-25.13609	-0.55056	-0.07008	-0.01661	0.00767	-0.00179	-0.00196	-10.69420	1.14352	1.20874	0.58878	0.00690	0.00810	0.01967	0.00017	0.00078	9.48150	-1.52625	-2.55025	0.53067	-0.32118	6.95182	-1.94567	2.64513	-5.05666	5.81816	-9.82988	-149.72777	0.00114	0.00047	0.00044	-0.00001
669			6.68000	8.40402	-5.17440	23.53025	0.57922	-0.03537	0.02820	0.02673	0.00525	-0.00084	-0.00111	0.06881	0.35578	-8.10255	-0.40229	-25.07330	-0.54935	-0.07103	-0.01509	0.00398	-0.00049	-0.00148	-10.71198	1.14124	1.14724	0.58640	0.00497	0.00711	0.01914	0.00011	0.00081	8.98927	-1.21332	0.19224	1.22347	-0.46687	5.49439	-1.93926	2.73487	-6.04281	5.82259	-9.83759	-149.72963	0.00118	0.00048	0.00045	-0.00001
670			6.69000	8.37777	-5.09228	23.54863	0.57971	-0.04141	0.02677	0.02898	0.00512	-0.00199	0.00111	0.06906	0.35528	-8.10089	-0.39399	-25.02370	-0.54883	-0.06928	-0.01358	-0.00046	0.00071	-0.00105	-10.72896	1.14233	1.07566	0.58630	0.00789	0.00518	0.01898	0.00017	0.00069	8.17808	-0.83902	2.99061	1.82602	-0.69535	4.02596	-1.95490	2.86387	-7.11210	5.82721	-9.84245	-149.73076	0.00121	0.00049	0.00046	-0.00001
671			6.70000	8.35237	-5.02179	23.59407	0.57963	-0.04396	0.02627	0.02936	0.00427	-0.00304	0.00341	0.06857	0.35415	-8.10411	-0.37821	-24.98710	-0.54740	-0.06397	-0.01344	-0.00539	0.00158	-0.00075	-10.74600	1.14592	0.99344	0.58544	0.01579	0.00355	0.02014	0.00034	0.00053	7.18023	-0.56669	5.60376	2.27438	-0.97852	2.54102	-2.07817	3.11307	-8.07851	5.83157	-9.84302	-149.73155	0.00123	0.00049	0.00048	-0.00001
672			6.71000	8.32979	-4.96286	23.66393	0.58020	-0.04466	0.02603	0.02801	0.00331	-0.00391	0.00452	0.06768	0.35198	-8.11258	-0.35686	-24.96429	-0.54677	-0.06160	-0.01322	-0.01072	0.00216	-0.00042	-10.76490	1.15029	0.90216	0.58690	0.01865	0.00247	0.02308	0.00045	0.00040	6.23348	-0.47597	7.79909	2.43972	-1.29417	0.97286	-2.28139	3.47502	-8.63727	5.83584	-9.83759	-149.73227	0.00123	0.00048	0.00051	-0.00001
673			6.72000	8.31077	-4.91275	23.75281	0.58003	-0.04424	0.02605	0.02657	0.00261	-0.00450	0.00435	0.06727	0.34887	-8.12677	-0.33338	-24.95684	-0.54839	-0.06256	-0.01282	-0.01670	0.00238	-0.00007	-10.78732	1.15339	0.80721	0.59380	0.01593	0.00213	0.02751	0.00044	0.00034	5.58876	-0.46415	9.21232	2.17931	-1.67761	-0.57644	-2.47510	3.86217	-8.49298	5.84104	-9.82438	-149.73262	0.00123	0.00047	0.00054	-0.00001
674			6.73000	8.29331	-4.86726	23.85072	0.57859	-0.04539	0.02532	0.02692	0.00242	-0.00445	0.00374	0.06730	0.34529	-8.14748	-0.31280	-24.96387	-0.55008	-0.06592	-0.01133	-0.02325	0.00207	0.00017	-10.81425	1.15350	0.71654	0.60184	0.01056	0.00138	0.03225	0.00033	0.00020	5.33332	-0.32748	9.43982	1.46574	-2.18190	-1.71635	-2.60016	4.16254	-7.61445	5.84856	-9.80196	-149.73175	0.00122	0.00045	0.00057	-0.00002
675			6.74000	8.27368	-4.82329	23.94383	0.57616	-0.04686	0.02474	0.02902	0.00250	-0.00391	0.00319	0.06739	0.34178	-8.17508	-0.30027	-24.97922	-0.55047	-0.06950	-0.01004	-0.02965	0.00117	0.00026	-10.84529	1.14943	0.63676	0.60626	0.00525	0.00107	0.03600	0.00018	0.00013	5.28635	0.01499	8.46699	0.48980	-2.78164	-2.16544	-2.65207	4.31677	-6.28058	5.85945	-9.76961	-149.72891	0.00122	0.00044	0.00059	-0.00003
676			6.75000	8.24998	-4.78059	24.02166	0.57335	-0.04742	0.02453	0.03066	0.00251	-0.00319	0.00313	0.06733	0.33892	-8.20903	-0.29787	-24.99603	-0.54916	-0.07097	-0.00956	-0.03502	0.00012	0.00028	-10.87938	1.14108	0.57070	0.60513	0.00318	0.00109	0.03837	0.00012	0.00011	5.10257	0.42335	6.92240	-0.40865	-3.34773	-2.19529	-2.62873	4.35288	-4.84305	5.87359	-9.72809	-149.72435	0.00121	0.00043	0.00059	-0.00003
677			6.76000	8.22404	-4.74181	24.08310	0.57077	-0.04795	0.02398	0.03003	0.00223	-0.00249	0.00349	0.06735	0.33583	-8.24797	-0.30317	-25.01284	-0.54814	-0.07158	-0.00890	-0.03935	-0.00057	0.00029	-10.91558	1.12933	0.51823	0.60358	0.00316	0.00067	0.03971	0.00012	0.00005	4.52930	0.75224	5.52591	-0.99507	-3.79897	-2.26663	-2.50429	4.30689	-3.50298	5.88946	-9.68050	-149.71886	0.00119	0.00042	0.00059	-0.00003
678			6.77000	8.19884	-4.71082	24.13224	0.57002	-0.04632	0.02414	0.02760	0.00152	-0.00201	0.00380	0.06718	0.33308	-8.29111	-0.31226	-25.03137	-0.54870	-0.07108	-0.00920	-0.04359	-0.00084	0.00033	-10.95295	1.11574	0.47842	0.60278	0.00448	0.00091	0.04006	0.00015	0.00005	3.55476	1.02825	4.49545	-1.27730	-4.20591	-2.48733	-2.22939	4.18132	-2.31664	5.90506	-9.63190	-149.71310	0.00117	0.00041	0.00058	-0.00003
679			6.78000	8.17588	-4.69095	24.17226	0.56867	-0.04475	0.02449	0.02436	0.00062	-0.00162	0.00370	0.06708	0.33081	-8.33879	-0.32260	-25.05205	-0.54880	-0.07167	-0.00956	-0.04795	-0.00090	0.00039	-10.99042	1.10244	0.45036	0.60169	0.00316	0.00166	0.03925	0.00009	0.00006	2.30735	1.32311	3.73340	-1.39467	-4.61935	-2.77467	-1.78140	3.96458	-1.27852	5.91894	-9.58725	-149.70746	0.00116	0.00041	0.00058	-0.00002
680			6.79000	8.15573	-4.68424	24.20521	0.56512	-0.04399	0.02431	0.02063	-0.00035	-0.00127	0.00335	0.06749	0.32880	-8.39098	-0.33329	-25.07525	-0.54835	-0.07284	-0.00928	-0.05140	-0.00088	0.00043	-11.02683	1.09137	0.43338	0.60156	-0.00011	0.00211	0.03733	-0.00000	0.00003	0.92266	1.61850	3.18329	-1.47336	-4.92626	-3.16153	-1.18748	3.64578	-0.33537	5.93028	-9.54976	-149.70221	0.00116	0.00041	0.00057	-0.00002
681			6.80000	8.13904	-4.69136	24.23322	0.56196	-0.04305	0.02457	0.01639	-0.00131	-0.00103	0.00275	0.06806	0.32716	-8.44590	-0.34416	-25.10277	-0.54873	-0.07484	-0.00930	-0.05248	-0.00084	0.00052	-11.06109	1.08386	0.42745	0.60239	-0.00508	0.00314	0.03414	-0.00005	-0.00001	-0.50064	1.85451	2.82297	-1.57786	-4.95038	-3.70125	-0.47987	3.20064	0.59309	5.93879	-9.52105	-149.69757	0.00116	0.00041	0.00057	-0.00001
682			6.81000	8.12663	-4.71203	24.25806	0.56102	-0.04235	0.02528	0.01160	-0.00224	-0.00085	0.00227	0.06879	0.32665	-8.50020	-0.35538	-25.13673	-0.55105	-0.07687	-0.00973	-0.05015	-0.00079	0.00066	-11.09178	1.08075	0.43334	0.60502	-0.00912	0.00436	0.02942	0.00003	-0.00009	-1.91633	2.00643	2.56880	-1.72264	-4.58344	-4.31371	0.31771	2.59617	1.55331	5.94445	-9.50147	-149.69356	0.00116	0.00041	0.00056	-0.00001
683			6.82000	8.11920	-4.74577	24.28026	0.56013	-0.03945	0.02630	0.00642	-0.00294	-0.00065	0.00213	0.06919	0.32649	-8.54972	-0.36727	-25.17777	-0.55297	-0.07543	-0.01096	-0.04434	-0.00075	0.00085	-11.11728	1.08260	0.45183	0.60630	-0.00808	0.00546	0.02324	0.00013	-0.00022	-3.32605	2.11540	2.24992	-1.86480	-3.88331	-4.76120	1.14541	1.86282	2.49735	5.94739	-9.49018	-149.68999	0.00115	0.00041	0.00055	-0.00000
684			6.83000	8.11681	-4.79251	24.29808	0.56189	-0.03486	0.02744	0.00147	-0.00332	-0.00028	0.00193	0.06894	0.32758	-8.59153	-0.37987	-25.22304	-0.55489	-0.07271	-0.01256	-0.03715	-0.00077	0.00101	-11.13664	1.08943	0.48236	0.60582	-0.00475	0.00634	0.01721	0.00013	-0.00037	-4.72483	2.26850	1.64210	-1.94134	-3.11107	-4.78486	1.90975	1.16286	3.35675	5.94810	-9.48524	-149.68684	0.00114	0.00041	0.00053	0.00000
685			6.84000	8.11846	-4.85219	24.30742	0.56456	-0.02889	0.02942	-0.00251	-0.00330	0.00033	0.00155	0.06820	0.33033	-8.62585	-0.39303	-25.26714	-0.55551	-0.06857	-0.01527	-0.03137	-0.00087	0.00115	-11.15120	1.10050	0.52344	0.60299	0.00115	0.00768	0.01371	-0.00004	-0.00057	-6.04801	2.53486	0.60793	-1.96423	-2.56776	-4.37202	2.58244	0.71262	4.19213	5.94684	-9.48404	-149.68417	0.00112	0.00041	0.00051	0.00001
686			6.85000	8.12236	-4.92402	24.30371	0.56747	-0.02302	0.03155	-0.00504	-0.00301	0.00126	0.00073	0.06722	0.33311	-8.65567	-0.40714	-25.30608	-0.55547	-0.06597	-0.01800	-0.02880	-0.00106	0.00117	-11.16447	1.11508	0.57492	0.59986	0.00496	0.00929	0.01395	-0.00023	-0.00085	-7.22893	2.93385	-0.83214	-1.97716	-2.40162	-3.72439	3.16923	0.60990	5.11287	5.94360	-9.48395	-149.68179	0.00109	0.00041	0.00049	0.00001
687			6.86000	8.12654	-5.00692	24.28321	0.57148	-0.01718	0.03354	-0.00604	-0.00248	0.00244	-0.00037	0.06656	0.33526	-8.68474	-0.42241	-25.33805	-0.55811	-0.06507	-0.02039	-0.02917	-0.00129	0.00108	-11.18006	1.13197	0.63715	0.60094	0.00632	0.01103	0.01690	-0.00033	-0.00121	-8.23504	3.44543	-2.53048	-1.98426	-2.53853	-3.02222	3.63909	0.75256	6.08950	5.93855	-9.48331	-149.67947	0.00107	0.00042	0.00046	0.00001
688			6.87000	8.12927	-5.09951	24.24435	0.57619	-0.01062	0.03577	-0.00566	-0.00164	0.00379	-0.00130	0.06594	0.33779	-8.71513	-0.43877	-25.36282	-0.56157	-0.06294	-0.02323	-0.03055	-0.00146	0.00095	-11.19936	1.14994	0.70949	0.60164	0.00968	0.01294	0.02000	-0.00055	-0.00161	-9.01230	4.00486	-4.27688	-1.96089	-2.77549	-2.32183	3.94473	0.92624	6.95541	5.93258	-9.48207	-149.67680	0.00106	0.00044	0.00044	0.00001
689			6.88000	8.12929	-5.19941	24.18772	0.57921	-0.00323	0.03784	-0.00415	-0.00052	0.00512	-0.00231	0.06514	0.33970	-8.74675	-0.45572	-25.38025	-0.56356	-0.06013	-0.02606	-0.03105	-0.00152	0.00075	-11.22121	1.16772	0.78946	0.60001	0.01306	0.01491	0.02111	-0.00075	-0.00201	-9.47528	4.52094	-5.85654	-1.87966	-2.92710	-1.64148	4.04887	0.95390	7.56089	5.92681	-9.48137	-149.67375	0.00106	0.00047	0.00041	0.00001
690			6.89000	8.12584	-5.30313	24.11621	0.58100	0.00337	0.03935	-0.00185	0.00054	0.00619	-0.00319	0.06462	0.34090	-8.77804	-0.47252	-25.39098	-0.56562	-0.05747	-0.02828	-0.02970	-0.00148	0.00050	-11.24302	1.18413	0.87382	0.59924	0.01615	0.01649	0.01941	-0.00088	-0.00230	-9.56395	4.91018	-7.06637	-1.71206	-2.88156	-1.00574	3.92132	0.76069	7.80162	5.92210	-9.48242	-149.67046	0.00106	0.00049	0.00040	0.00001
691			6.90000	8.11878	-5.40669	24.03464	0.58490	0.00912	0.04107	0.00073	0.00141	0.00693	-0.00401	0.06393	0.34321	-8.80679	-0.48799	-25.39563	-0.56788	-0.05554	-0.03061	-0.02614	-0.00133	0.00018	-11.26181	1.19791	0.95813	0.59671	0.01876	0.01834	0.01478	-0.00091	-0.00248	-9.28518	5.10917	-7.74531	-1.41603	-2.61361	-0.35340	3.55097	0.35951	7.54408	5.91904	-9.48551	-149.66670	0.00105	0.00050	0.00039	0.00001
692			6.91000	8.10868	-5.50635	23.94925	0.58857	0.01462	0.04223	0.00321	0.00212	0.00710	-0.00501	0.06304	0.34590	-8.83077	-0.50072	-25.39359	-0.56889	-0.05395	-0.03231	-0.02081	-0.00110	-0.00023	-11.27481	1.20845	1.03653	0.59240	0.02007	0.01977	0.00822	-0.00082	-0.00239	-8.67661	5.08615	-7.80276	-0.99870	-2.18588	0.38176	3.01801	-0.15009	6.70836	5.91759	-9.48996	-149.66263	0.00106	0.00050	0.00037	0.00000
693			6.92000	8.09643	-5.59863	23.86672	0.59415	0.02102	0.04380	0.00547	0.00276	0.00681	-0.00594	0.06253	0.34883	-8.84880	-0.50985	-25.38402	-0.57326	-0.05199	-0.03444	-0.01521	-0.00084	-0.00069	-11.28078	1.21656	1.10326	0.59386	0.02204	0.02133	0.00162	-0.00073	-0.00211	-7.76882	4.84159	-7.23298	-0.55243	-1.72075	1.09833	2.45244	-0.61122	5.41061	5.91744	-9.49455	-149.65909	0.00106	0.00051	0.00037	0.00000
694			6.93000	8.08296	-5.68035	23.79340	0.59864	0.02639	0.04452	0.00740	0.00300	0.00591	-0.00667	0.06164	0.35152	-8.86139	-0.51554	-25.36819	-0.57496	-0.04986	-0.03569	-0.01089	-0.00062	-0.00101	-11.28044	1.22355	1.15499	0.59307	0.02456	0.02171	-0.00305	-0.00067	-0.00160	-6.61052	4.39975	-6.13992	-0.20775	-1.35643	1.56194	1.97470	-0.86213	3.96277	5.91836	-9.49835	-149.65749	0.00107	0.00051	0.00036	-0.00000
695			6.94000	8.06914	-5.74904	23.73385	0.60201	0.03071	0.04476	0.00904	0.00287	0.00465	-0.00737	0.06068	0.35335	-8.87081	-0.51897	-25.34974	-0.57548	-0.04858	-0.03628	-0.00927	-0.00049	-0.00107	-11.27678	1.23079	1.19217	0.59252	0.02585	0.02155	-0.00427	-0.00062	-0.00110	-5.27189	3.81719	-4.73333	-0.05307	-1.20059	1.61530	1.64267	-0.80382	2.69247	5.92015	-9.50109	-149.65904	0.00108	0.00052	0.00035	-0.00000
696			6.95000	8.05543	-5.80303	23.69010	0.60528	0.03457	0.04531	0.01074	0.00246	0.00332	-0.00779	0.05997	0.35523	-8.88017	-0.52167	-25.33293	-0.57663	-0.04668	-0.03721	-0.01071	-0.00042	-0.00091	-11.27353	1.23885	1.21774	0.59322	0.02850	0.02149	-0.00187	-0.00061	-0.00072	-3.81424	3.18014	-3.24805	-0.08852	-1.29133	1.29348	1.41393	-0.43663	1.74728	5.92216	-9.50293	-149.66414	0.00110	0.00053	0.00035	-0.00001
697			6.96000	8.04154	-5.84145	23.66184	0.60748	0.03825	0.04561	0.01272	0.00182	0.00199	-0.00780	0.05933	0.35721	-8.89237	-0.52496	-25.32058	-0.57682	-0.04303	-0.03810	-0.01442	-0.00040	-0.00058	-11.27409	1.24742	1.23469	0.59179	0.03351	0.02105	0.00317	-0.00063	-0.00042	-2.28605	2.54752	-1.82869	-0.24565	-1.57362	0.74035	1.19347	0.15116	1.06567	5.92369	-9.50404	-149.67189	0.00111	0.00053	0.00035	-0.00000
698			6.97000	8.02716	-5.86388	23.64809	0.60956	0.04023	0.04547	0.01475	0.00093	0.00072	-0.00764	0.05898	0.35763	-8.90898	-0.52940	-25.31412	-0.57820	-0.04143	-0.03823	-0.01870	-0.00039	-0.00017	-11.28025	1.25557	1.24450	0.59239	0.03561	0.02051	0.00903	-0.00053	-0.00018	-0.73793	1.92065	-0.52502	-0.43549	-1.89647	0.10146	0.90894	0.79848	0.53188	5.92428	-9.50425	-149.68065	0.00111	0.00052	0.00036	-0.00000
699			6.98000	8.01236	-5.87030	23.64752	0.61211	0.04075	0.04524	0.01631	-0.00003	-0.00043	-0.00733	0.05879	0.35789	-8.92950	-0.53485	-25.31375	-0.57987	-0.04121	-0.03803	-0.02172	-0.00038	0.00023	-11.29184	1.26218	1.24796	0.59246	0.03579	0.02010	0.01387	-0.00036	0.00000	0.75537	1.28113	0.64167	-0.59351	-2.09099	-0.52251	0.57994	1.33183	0.11645	5.92374	-9.50284	-149.68884	0.00112	0.00051	0.00036	0.00000
700			6.99000	7.99772	-5.86148	23.65872	0.61184	0.03949	0.04467	0.01692	-0.00089	-0.00140	-0.00700	0.05875	0.35726	-8.95185	-0.54080	-25.31929	-0.57922	-0.04216	-0.03730	-0.02240	-0.00035	0.00058	-11.30713	1.26676	1.24657	0.59043	0.03362	0.01972	0.01653	-0.00018	0.00012	2.07598	0.64567	1.64260	-0.70354	-2.07258	-1.07027	0.28831	1.63567	-0.14854	5.92166	-9.49934	-149.69525	0.00112	0.00051	0.00036	0.00000
701			7.00000	7.98395	-5.83967	23.67974	0.61035	0.03740	0.04412	0.01687	-0.00149	-0.00213	-0.00662	0.05924	0.35489	-8.97367	-0.54692	-25.32999	-0.57998	-0.04448	-0.03635	-0.02124	-0.00033	0.00082	-11.32379	1.26952	1.24251	0.59233	0.02910	0.01969	0.01683	-0.00007	0.00017	3.09352	0.10538	2.40503	-0.77412	-1.89224	-1.43927	0.10305	1.68049	-0.28051	5.91811	-9.49410	-149.69881	0.00111	0.00049	0.00037	0.00001
702			7.01000	7.97101	-5.80868	23.70750	0.60618	0.03238	0.04291	0.01681	-0.00162	-0.00248	-0.00587	0.06025	0.35322	-8.99358	-0.55317	-25.34352	-0.57839	-0.04632	-0.03469	-0.01902	-0.00032	0.00084	-11.33949	1.27135	1.23742	0.59270	0.02636	0.01877	0.01474	-0.00002	0.00017	3.70831	-0.21176	2.82788	-0.78205	-1.66628	-1.49589	0.01509	1.48293	-0.33249	5.91360	-9.48842	-149.69884	0.00110	0.00048	0.00037	0.00001
703			7.02000	7.95805	-5.77352	23.73776	0.60333	0.02740	0.04181	0.01725	-0.00144	-0.00243	-0.00474	0.06123	0.35145	-9.01110	-0.55916	-25.35608	-0.57796	-0.04728	-0.03323	-0.01669	-0.00034	0.00062	-11.35206	1.27261	1.23238	0.59433	0.02591	0.01763	0.01064	-0.00001	0.00014	3.85738	-0.22659	2.81670	-0.70179	-1.48957	-1.15104	-0.01995	1.07921	-0.32317	5.90903	-9.48402	-149.69571	0.00108	0.00046	0.00038	0.00001
704			7.03000	7.94407	-5.73971	23.76537	0.60266	0.02421	0.04117	0.01793	-0.00115	-0.00200	-0.00359	0.06177	0.34888	-9.02647	-0.56467	-25.36321	-0.57923	-0.04799	-0.03234	-0.01444	-0.00041	0.00018	-11.35980	1.27348	1.22833	0.59679	0.02564	0.01699	0.00491	-0.00000	0.00011	3.53793	0.03615	2.34404	-0.56148	-1.38589	-0.38699	-0.03095	0.51896	-0.31595	5.90533	-9.48229	-149.69061	0.00106	0.00044	0.00038	0.00001
705			7.04000	7.92874	-5.71207	23.78560	0.60187	0.02362	0.04087	0.01826	-0.00086	-0.00129	-0.00275	0.06188	0.34554	-9.03962	-0.56992	-25.36078	-0.58066	-0.04779	-0.03204	-0.01184	-0.00056	-0.00043	-11.36132	1.27416	1.22484	0.59858	0.02504	0.01695	-0.00200	0.00001	0.00013	2.85543	0.46266	1.51737	-0.41853	-1.30426	0.72914	-0.06403	-0.12862	-0.47109	5.90334	-9.48349	-149.68504	0.00103	0.00042	0.00039	0.00000
706			7.05000	7.91232	-5.69335	23.79569	0.60206	0.02398	0.04122	0.01794	-0.00056	-0.00050	-0.00228	0.06185	0.34253	-9.05000	-0.57561	-25.34595	-0.58285	-0.04807	-0.03242	-0.00841	-0.00080	-0.00110	-11.35577	1.27493	1.21937	0.60121	0.02377	0.01760	-0.00940	0.00002	0.00023	2.00496	0.90661	0.56189	-0.33580	-1.16175	1.97035	-0.13584	-0.78641	-0.85551	5.90369	-9.48663	-149.67987	0.00101	0.00040	0.00039	-0.00000
707			7.06000	7.89560	-5.68386	23.79572	0.59956	0.02478	0.04150	0.01680	-0.00026	0.00024	-0.00216	0.06163	0.33898	-9.05658	-0.58254	-25.31948	-0.58267	-0.04803	-0.03283	-0.00404	-0.00104	-0.00165	-11.34307	1.27612	1.20992	0.60271	0.02285	0.01814	-0.01646	0.00004	0.00035	1.17446	1.25708	-0.31050	-0.34378	-0.89772	3.01755	-0.22902	-1.39942	-1.30571	5.90662	-9.49019	-149.67542	0.00099	0.00038	0.00040	-0.00001
708			7.07000	7.87939	-5.68222	23.78746	0.59541	0.02342	0.04069	0.01522	-0.00001	0.00080	-0.00261	0.06128	0.33453	-9.05857	-0.59111	-25.28506	-0.58029	-0.05138	-0.03168	0.00079	-0.00132	-0.00189	-11.32397	1.27740	1.19699	0.60360	0.01738	0.01792	-0.02248	0.00006	0.00043	0.47987	1.48330	-0.99453	-0.40603	-0.52341	3.67040	-0.35207	-1.93127	-1.60771	5.91186	-9.49313	-149.67145	0.00099	0.00037	0.00042	-0.00001
709			7.08000	7.86409	-5.68650	23.77318	0.59075	0.02334	0.04020	0.01356	0.00016	0.00118	-0.00315	0.06096	0.33051	-9.05578	-0.60087	-25.24719	-0.57799	-0.05328	-0.03108	0.00535	-0.00144	-0.00192	-11.29978	1.27771	1.18251	0.60541	0.01430	0.01778	-0.02697	0.00010	0.00042	-0.03959	1.60111	-1.47183	-0.45057	-0.09730	3.87017	-0.55061	-2.34653	-1.63977	5.91864	-9.49550	-149.66776	0.00099	0.00037	0.00044	-0.00001
710			7.09000	7.84988	-5.69477	23.75499	0.58872	0.02426	0.04028	0.01189	0.00028	0.00142	-0.00352	0.06066	0.32729	-9.04875	-0.61066	-25.21034	-0.57818	-0.05429	-0.03120	0.00886	-0.00135	-0.00177	-11.27229	1.27515	1.16892	0.61008	0.01369	0.01789	-0.02938	0.00017	0.00034	-0.39216	1.61577	-1.75791	-0.41221	0.29619	3.62237	-0.85885	-2.58852	-1.36054	5.92610	-9.49817	-149.66400	0.00101	0.00037	0.00045	-0.00001
711			7.10000	7.83714	-5.70525	23.73485	0.58781	0.02533	0.04090	0.00980	0.00035	0.00150	-0.00396	0.06054	0.32591	-9.03894	-0.61879	-25.17847	-0.57897	-0.05490	-0.03192	0.01035	-0.00104	-0.00145	-11.24406	1.26780	1.15857	0.61495	0.01400	0.01846	-0.02862	0.00028	0.00018	-0.58959	1.49050	-1.83560	-0.28232	0.55700	2.93245	-1.24695	-2.56821	-0.78189	5.93351	-9.50204	-149.65970	0.00102	0.00039	0.00046	-0.00001
712			7.11000	7.82683	-5.71597	23.71529	0.58715	0.02461	0.04052	0.00675	0.00031	0.00131	-0.00451	0.06058	0.32654	-9.02886	-0.62399	-25.15558	-0.57839	-0.05624	-0.03145	0.00954	-0.00060	-0.00086	-11.21863	1.25446	1.15364	0.61676	0.01322	0.01817	-0.02423	0.00037	-0.00005	-0.62142	1.15998	-1.63175	-0.12950	0.66162	1.80837	-1.60033	-2.25362	0.02086	5.94018	-9.50725	-149.65430	0.00103	0.00040	0.00045	-0.00001
713			7.12000	7.82047	-5.72449	23.69984	0.58739	0.02559	0.04030	0.00270	0.00021	0.00088	-0.00521	0.06079	0.32850	-9.02039	-0.62598	-25.14559	-0.57901	-0.05632	-0.03131	0.00780	-0.00011	-0.00015	-11.19899	1.23584	1.15562	0.61773	0.01294	0.01826	-0.01774	0.00042	-0.00029	-0.47449	0.60920	-1.11733	-0.02666	0.71550	0.40933	-1.78174	-1.75496	0.86155	5.94550	-9.51301	-149.64745	0.00105	0.00041	0.00045	-0.00001
714			7.13000	7.81920	-5.72849	23.69164	0.58807	0.02543	0.04044	-0.00173	0.00002	0.00030	-0.00587	0.06134	0.33119	-9.01347	-0.62531	-25.14994	-0.58019	-0.05714	-0.03136	0.00703	0.00030	0.00053	-11.18596	1.21442	1.16425	0.61816	0.01180	0.01893	-0.01184	0.00038	-0.00048	-0.17348	-0.06878	-0.41999	0.00635	0.85012	-0.89743	-1.70664	-1.28847	1.48219	5.94914	-9.51782	-149.63948	0.00107	0.00043	0.00044	-0.00000
715			7.14000	7.82300	-5.72663	23.69151	0.58960	0.02451	0.04004	-0.00559	-0.00019	-0.00023	-0.00641	0.06184	0.33391	-9.00629	-0.62304	-25.16584	-0.58152	-0.05858	-0.03072	0.00794	0.00056	0.00096	-11.17749	1.19389	1.17721	0.61795	0.00996	0.01912	-0.00840	0.00027	-0.00056	0.21350	-0.71752	0.20293	0.00760	1.07318	-1.71358	-1.37722	-1.00020	1.69117	5.95115	-9.52006	-149.63100	0.00109	0.00045	0.00043	0.00000
716			7.15000	7.83061	-5.71885	23.69711	0.59115	0.02361	0.03928	-0.00833	-0.00039	-0.00057	-0.00673	0.06203	0.33659	-8.99743	-0.62003	-25.18686	-0.58159	-0.05941	-0.02980	0.00986	0.00065	0.00102	-11.17094	1.17771	1.19095	0.61555	0.00897	0.01876	-0.00741	0.00016	-0.00048	0.61854	-1.22937	0.57055	0.03112	1.29047	-1.86835	-0.90157	-0.88475	1.45767	5.95184	-9.51882	-149.62292	0.00111	0.00047	0.00043	0.00000
717			7.16000	7.84053	-5.70576	23.70541	0.59229	0.02199	0.03866	-0.01009	-0.00053	-0.00074	-0.00657	0.06200	0.34037	-8.98642	-0.61676	-25.20642	-0.57933	-0.05842	-0.02923	0.01196	0.00062	0.00080	-11.16421	1.16770	1.20195	0.60903	0.01113	0.01809	-0.00808	0.00010	-0.00029	0.98361	-1.59942	0.73043	0.12204	1.43769	-1.46042	-0.42758	-0.87989	0.85866	5.95176	-9.51418	-149.61575	0.00113	0.00049	0.00043	0.00000
718			7.17000	7.85191	-5.68843	23.71501	0.59288	0.01936	0.03837	-0.01127	-0.00058	-0.00087	-0.00588	0.06202	0.34363	-8.97342	-0.61298	-25.21968	-0.57659	-0.05671	-0.02907	0.01371	0.00054	0.00042	-11.15607	1.16407	1.20710	0.60254	0.01474	0.01749	-0.00966	0.00001	-0.00004	1.26705	-1.86727	0.86012	0.28154	1.49785	-0.71217	-0.04421	-0.92693	-0.00084	5.95127	-9.50746	-149.61009	0.00114	0.00051	0.00042	0.00000
719			7.18000	7.86439	-5.66809	23.72648	0.59352	0.01638	0.03843	-0.01188	-0.00055	-0.00106	-0.00520	0.06226	0.34501	-8.95897	-0.60855	-25.22435	-0.57562	-0.05665	-0.02904	0.01465	0.00045	-0.00003	-11.14588	1.16635	1.20417	0.60007	0.01534	0.01748	-0.01153	-0.00009	0.00026	1.46790	-2.04497	1.09736	0.44872	1.45274	0.15497	0.24775	-0.97626	-1.00957	5.95080	-9.50037	-149.60652	0.00114	0.00052	0.00041	0.00000
720			7.19000	7.87742	-5.64587	23.74120	0.59374	0.01413	0.03857	-0.01173	-0.00049	-0.00131	-0.00468	0.06275	0.34578	-8.94425	-0.60384	-25.22005	-0.57595	-0.05668	-0.02908	0.01441	0.00032	-0.00045	-11.13373	1.17413	1.19203	0.60079	0.01489	0.01755	-0.01309	-0.00018	0.00055	1.59198	-2.11646	1.44123	0.56174	1.29383	0.97184	0.48759	-0.99038	-2.01322	5.95087	-9.49452	-149.60545	0.00114	0.00054	0.00039	-0.00000
721			7.20000	7.89029	-5.62303	23.75972	0.59307	0.01143	0.03848	-0.01076	-0.00039	-0.00151	-0.00401	0.06335	0.34594	-8.93048	-0.59948	-25.20794	-0.57604	-0.05648	-0.02888	0.01278	0.00015	-0.00075	-11.12024	1.18681	1.17150	0.60317	0.01545	0.01701	-0.01390	-0.00026	0.00074	1.61121	-2.05161	1.75620	0.57586	1.03258	1.56684	0.69685	-0.96584	-2.74729	5.95176	-9.49112	-149.60664	0.00114	0.00055	0.00037	-0.00000
722			7.21000	7.90208	-5.60133	23.78062	0.59218	0.00981	0.03858	-0.00888	-0.00029	-0.00154	-0.00340	0.06382	0.34567	-8.91912	-0.59624	-25.19113	-0.57625	-0.05566	-0.02900	0.00949	-0.00004	-0.00088	-11.10637	1.20286	1.14659	0.60617	0.01713	0.01639	-0.01357	-0.00035	0.00077	1.49314	-1.80571	1.84788	0.46274	0.66197	1.79849	0.88927	-0.90590	-2.92963	5.95323	-9.49062	-149.60947	0.00114	0.00057	0.00034	-0.00000
723			7.22000	7.91146	-5.58276	23.80047	0.59126	0.00832	0.03830	-0.00604	-0.00020	-0.00130	-0.00296	0.06403	0.34594	-8.91198	-0.59493	-25.17361	-0.57520	-0.05489	-0.02875	0.00481	-0.00023	-0.00079	-11.09357	1.22031	1.12356	0.60624	0.01881	0.01536	-0.01212	-0.00043	0.00059	1.25554	-1.37110	1.60352	0.22980	0.21783	1.63608	1.07743	-0.83450	-2.45818	5.95494	-9.49242	-149.61288	0.00113	0.00058	0.00031	-0.00000
724			7.23000	7.91719	-5.56874	23.81561	0.58861	0.00557	0.03761	-0.00286	-0.00009	-0.00087	-0.00251	0.06409	0.34511	-8.90988	-0.59606	-25.15920	-0.57243	-0.05503	-0.02796	0.00027	-0.00037	-0.00054	-11.08266	1.23727	1.10849	0.60432	0.01954	0.01416	-0.01045	-0.00047	0.00030	0.92861	-0.83519	1.09231	-0.05054	-0.16134	1.15857	1.22565	-0.81600	-1.46909	5.95670	-9.49524	-149.61581	0.00112	0.00058	0.00027	-0.00000
725			7.24000	7.91933	-5.56006	23.82414	0.58585	0.00558	0.03777	-0.00055	-0.00005	-0.00040	-0.00201	0.06405	0.34369	-8.91166	-0.59917	-25.15059	-0.57098	-0.05281	-0.02845	-0.00222	-0.00039	-0.00023	-11.07336	1.25184	1.10502	0.60321	0.02315	0.01392	-0.00979	-0.00051	-0.00000	0.51828	-0.34441	0.49878	-0.26914	-0.31208	0.53047	1.24050	-0.92099	-0.25153	5.95880	-9.49746	-149.61749	0.00109	0.00058	0.00024	-0.00000
726			7.25000	7.91932	-5.55697	23.82637	0.58324	0.00776	0.03877	0.00023	-0.00001	0.00001	-0.00174	0.06429	0.34182	-8.91445	-0.60298	-25.14858	-0.57207	-0.04984	-0.02995	-0.00198	-0.00030	0.00009	-11.06417	1.26198	1.11338	0.60601	0.02730	0.01473	-0.01055	-0.00046	-0.00030	0.05337	0.00251	-0.02852	-0.38091	-0.18383	-0.10047	1.06713	-1.14850	0.93334	5.96159	-9.49785	-149.61792	0.00107	0.00058	0.00022	-0.00001
727			7.26000	7.91882	-5.55908	23.82358	0.58203	0.00715	0.03945	-0.00035	0.00004	0.00038	-0.00202	0.06456	0.34034	-8.91560	-0.60651	-25.15302	-0.57316	-0.05164	-0.03044	-0.00006	-0.00018	0.00042	-11.05400	1.26625	1.13197	0.60975	0.02552	0.01567	-0.01157	-0.00025	-0.00061	-0.38741	0.18398	-0.47784	-0.42209	0.10786	-0.69398	0.76842	-1.37927	1.99622	5.96527	-9.49640	-149.61748	0.00106	0.00058	0.00021	-0.00001
728			7.27000	7.91903	-5.56505	23.81637	0.57893	0.00608	0.03937	-0.00179	0.00006	0.00070	-0.00273	0.06469	0.33898	-8.91441	-0.60940	-25.16366	-0.57176	-0.05442	-0.03002	0.00177	-0.00003	0.00072	-11.04345	1.26440	1.15936	0.61136	0.02166	0.01612	-0.01136	-0.00006	-0.00089	-0.71326	0.21529	-0.90803	-0.42992	0.38697	-1.26260	0.45460	-1.48241	2.95077	5.96985	-9.49506	-149.61641	0.00106	0.00059	0.00022	-0.00001
729			7.28000	7.92054	-5.57289	23.80482	0.57765	0.00712	0.03956	-0.00388	0.00007	0.00099	-0.00352	0.06466	0.33951	-8.91177	-0.61142	-25.18013	-0.57109	-0.05525	-0.03019	0.00285	0.00014	0.00097	-11.03409	1.25710	1.19449	0.61167	0.02027	0.01672	-0.00971	0.00006	-0.00114	-0.88086	0.09967	-1.32542	-0.39668	0.57305	-1.72600	0.22063	-1.42928	3.73009	5.97526	-9.49656	-149.61475	0.00108	0.00059	0.00024	-0.00001
730			7.29000	7.92411	-5.58051	23.78943	0.57852	0.00839	0.03949	-0.00663	0.00006	0.00119	-0.00416	0.06454	0.34157	-8.90830	-0.61229	-25.20033	-0.57122	-0.05521	-0.03022	0.00365	0.00030	0.00106	-11.02693	1.24629	1.23517	0.61087	0.02073	0.01687	-0.00766	0.00012	-0.00127	-0.90316	-0.16106	-1.66474	-0.28743	0.68846	-1.93181	0.10753	-1.29841	4.19216	5.98113	-9.50229	-149.61247	0.00108	0.00057	0.00026	-0.00001
731			7.30000	7.93044	-5.58624	23.77158	0.57784	0.00708	0.03853	-0.00968	0.00002	0.00123	-0.00429	0.06436	0.34237	-8.90400	-0.61154	-25.22089	-0.56936	-0.05568	-0.02919	0.00438	0.00047	0.00095	-11.02154	1.23423	1.27806	0.60873	0.02162	0.01604	-0.00619	0.00012	-0.00122	-0.79521	-0.53095	-1.84218	-0.07523	0.74725	-1.83049	0.12205	-1.17129	4.26170	5.98693	-9.51101	-149.60973	0.00109	0.00055	0.00030	-0.00001
732			7.31000	7.93980	-5.58864	23.75336	0.57640	0.00496	0.03805	-0.01256	-0.00002	0.00110	-0.00406	0.06400	0.34221	-8.89907	-0.60846	-25.23872	-0.56628	-0.05609	-0.02860	0.00494	0.00069	0.00075	-11.01710	1.22337	1.31979	0.60507	0.02281	0.01563	-0.00559	0.00006	-0.00111	-0.54037	-0.97485	-1.77096	0.24327	0.75840	-1.53248	0.24708	-1.07675	3.94318	5.99213	-9.51979	-149.60692	0.00110	0.00053	0.00033	-0.00001
733			7.32000	7.95214	-5.58613	23.73784	0.57607	0.00293	0.03836	-0.01502	-0.00004	0.00077	-0.00361	0.06393	0.34232	-8.89367	-0.60219	-25.25261	-0.56493	-0.05618	-0.02885	0.00548	0.00098	0.00052	-11.01264	1.21560	1.35712	0.60296	0.02434	0.01597	-0.00596	-0.00004	-0.00094	-0.13600	-1.46663	-1.38570	0.65602	0.75770	-1.17329	0.42609	-1.02062	3.23856	5.99640	-9.52633	-149.60422	0.00113	0.00051	0.00037	-0.00001
734			7.33000	7.96723	-5.57749	23.72836	0.57481	0.00063	0.03841	-0.01686	-0.00001	0.00026	-0.00317	0.06413	0.34314	-8.88770	-0.59191	-25.26227	-0.56307	-0.05564	-0.02884	0.00639	0.00132	0.00025	-11.00719	1.21228	1.38639	0.59998	0.02584	0.01600	-0.00735	-0.00017	-0.00065	0.33952	-1.94983	-0.74492	1.15585	0.78506	-0.75150	0.60128	-1.01111	2.14925	5.99957	-9.52974	-149.60135	0.00116	0.00051	0.00041	-0.00000
735			7.34000	7.98466	-5.56297	23.72668	0.57386	-0.00110	0.03811	-0.01799	0.00003	-0.00026	-0.00282	0.06458	0.34406	-8.88052	-0.57687	-25.26662	-0.56257	-0.05475	-0.02846	0.00770	0.00167	-0.00010	-10.99959	1.21416	1.40406	0.59933	0.02723	0.01550	-0.00965	-0.00030	-0.00027	0.74416	-2.32461	-0.06683	1.72866	0.82868	-0.17698	0.71974	-1.05020	0.79313	6.00182	-9.53035	-149.59801	0.00119	0.00051	0.00044	-0.00000
736			7.35000	8.00346	-5.54455	23.73157	0.57232	-0.00420	0.03822	-0.01807	0.00013	-0.00058	-0.00247	0.06513	0.34424	-8.87200	-0.55677	-25.26361	-0.56174	-0.05512	-0.02822	0.00861	0.00200	-0.00055	-10.98920	1.22093	1.40841	0.60000	0.02729	0.01526	-0.01202	-0.00038	0.00009	0.97184	-2.48354	0.36776	2.30979	0.79708	0.60227	0.74681	-1.09178	-0.57132	6.00330	-9.52923	-149.59424	0.00121	0.00051	0.00047	-0.00000
737			7.36000	8.02203	-5.52501	23.73895	0.56998	-0.01020	0.03777	-0.01623	0.00032	-0.00049	-0.00217	0.06571	0.34395	-8.86311	-0.53235	-25.25101	-0.55938	-0.05788	-0.02696	0.00789	0.00220	-0.00108	-10.97656	1.23121	1.40047	0.60010	0.02446	0.01443	-0.01351	-0.00036	0.00037	1.02936	-2.30402	0.25671	2.75103	0.54937	1.67779	0.66573	-1.07964	-1.70503	6.00390	-9.52717	-149.59071	0.00123	0.00052	0.00049	0.00000
738			7.37000	8.03703	-5.50693	23.74130	0.56786	-0.01655	0.03719	-0.01114	0.00050	0.00020	-0.00175	0.06630	0.34440	-8.85620	-0.50657	-25.22496	-0.55688	-0.05972	-0.02565	0.00465	0.00188	-0.00175	-10.96286	1.24300	1.38282	0.59958	0.02318	0.01321	-0.01382	-0.00030	0.00052	1.03949	-1.66107	-0.71382	2.85309	-0.04357	3.25323	0.47768	-1.00127	-2.49656	6.00352	-9.52439	-149.58838	0.00125	0.00052	0.00050	0.00000
739			7.38000	8.04347	-5.49158	23.72806	0.56827	-0.01956	0.03762	-0.00266	0.00060	0.00147	-0.00077	0.06688	0.34582	-8.85418	-0.48473	-25.17937	-0.55751	-0.05732	-0.02605	-0.00072	0.00083	-0.00265	-10.94923	1.25430	1.35857	0.60084	0.02808	0.01245	-0.01326	-0.00026	0.00058	1.15918	-0.60521	-2.54662	2.47856	-0.93408	5.25803	0.22676	-0.89077	-2.86406	6.00222	-9.52108	-149.58780	0.00127	0.00054	0.00049	0.00000
740			7.39000	8.03766	-5.47827	23.69179	0.56743	-0.02289	0.03763	0.00700	0.00080	0.00291	0.00039	0.06751	0.34680	-8.85866	-0.47228	-25.11231	-0.55729	-0.05484	-0.02618	-0.00605	-0.00051	-0.00340	-10.93647	1.26346	1.33220	0.60073	0.03235	0.01153	-0.01214	-0.00015	0.00053	1.47010	0.51951	-4.66245	1.64346	-1.79011	7.08710	-0.01607	-0.79469	-2.75504	6.00003	-9.51767	-149.58908	0.00129	0.00056	0.00047	0.00001
741			7.40000	8.02038	-5.46449	23.63417	0.56648	-0.02557	0.03715	0.01409	0.00106	0.00388	0.00105	0.06806	0.34652	-8.86787	-0.47236	-25.03055	-0.55763	-0.05495	-0.02569	-0.00823	-0.00178	-0.00361	-10.92498	1.26953	1.30835	0.60076	0.03096	0.01101	-0.01095	-0.00001	0.00042	1.90253	1.25305	-6.18373	0.55583	-2.16528	7.98838	-0.21825	-0.74281	-2.27786	5.99679	-9.51466	-149.59143	0.00131	0.00058	0.00045	0.00001
742			7.41000	7.99719	-5.44786	23.56618	0.56631	-0.02561	0.03701	0.01586	0.00121	0.00401	0.00104	0.06835	0.34567	-8.87696	-0.48406	-24.94769	-0.55899	-0.05625	-0.02561	-0.00565	-0.00262	-0.00323	-10.91463	1.27208	1.28971	0.60102	0.02634	0.01148	-0.01010	0.00010	0.00031	2.24693	1.31951	-6.45153	-0.46565	-1.81280	7.49091	-0.37991	-0.74682	-1.61877	5.99223	-9.51222	-149.59392	0.00132	0.00059	0.00045	0.00001
743			7.42000	7.97584	-5.42807	23.50316	0.56516	-0.02593	0.03670	0.01198	0.00126	0.00326	0.00059	0.06845	0.34435	-8.88073	-0.50283	-24.87960	-0.55897	-0.05906	-0.02524	0.00075	-0.00285	-0.00226	-10.90504	1.27124	1.27743	0.60052	0.02017	0.01209	-0.00957	0.00014	0.00018	2.29985	0.77132	-5.40019	-1.16366	-0.84508	5.63985	-0.48476	-0.79158	-0.90596	5.98667	-9.51033	-149.59570	0.00133	0.00060	0.00045	0.00001
744			7.43000	7.96258	-5.40697	23.45727	0.56377	-0.02801	0.03589	0.00484	0.00122	0.00200	0.00004	0.06834	0.34326	-8.87639	-0.52286	-24.83794	-0.55729	-0.06287	-0.02416	0.00798	-0.00245	-0.00102	-10.89598	1.26765	1.27182	0.59900	0.01476	0.01208	-0.00909	0.00013	0.00004	2.01204	-0.06039	-3.55086	-1.43554	0.33216	3.04844	-0.53306	-0.83453	-0.26028	5.98075	-9.50930	-149.59669	0.00131	0.00059	0.00046	0.00002
745			7.44000	7.95936	-5.38741	23.43276	0.56250	-0.02904	0.03516	-0.00228	0.00097	0.00074	-0.00038	0.06799	0.34324	-8.86482	-0.53943	-24.82504	-0.55478	-0.06412	-0.02347	0.01302	-0.00149	0.00004	-10.88752	1.26212	1.27162	0.59633	0.01428	0.01170	-0.00837	0.00014	-0.00005	1.46158	-0.78541	-1.56173	-1.30654	1.28083	0.49563	-0.54255	-0.82965	0.19176	5.97533	-9.50989	-149.59735	0.00130	0.00058	0.00048	0.00001
746			7.45000	7.96447	-5.37235	23.42789	0.56348	-0.02842	0.03507	-0.00746	0.00054	-0.00030	-0.00035	0.06759	0.34352	-8.84951	-0.54952	-24.83596	-0.55472	-0.06302	-0.02368	0.01453	-0.00032	0.00085	-10.87995	1.25574	1.27452	0.59670	0.01837	0.01142	-0.00720	0.00017	-0.00009	0.74177	-1.19500	0.22019	-0.87307	1.78317	-1.60612	-0.50291	-0.74735	0.41669	5.97053	-9.51273	-149.59866	0.00132	0.00059	0.00048	0.00001
747			7.46000	7.97516	-5.36430	23.43961	0.56407	-0.02729	0.03514	-0.01074	0.00007	-0.00122	-0.00011	0.06719	0.34403	-8.83442	-0.55154	-24.86455	-0.55423	-0.06086	-0.02412	0.01298	0.00082	0.00149	-10.87384	1.24971	1.27860	0.59672	0.02360	0.01113	-0.00543	0.00018	-0.00010	-0.04778	-1.34345	1.82729	-0.28006	1.90612	-3.34324	-0.37583	-0.58941	0.50333	5.96623	-9.51817	-149.60156	0.00133	0.00060	0.00048	0.00001
748			7.47000	7.98993	-5.36401	23.46695	0.56481	-0.02586	0.03488	-0.01317	-0.00036	-0.00210	-0.00010	0.06673	0.34417	-8.82198	-0.54506	-24.90818	-0.55378	-0.05986	-0.02402	0.00986	0.00192	0.00204	-10.86972	1.24534	1.28345	0.59657	0.02566	0.01079	-0.00308	0.00010	-0.00011	-0.78268	-1.41932	3.42137	0.34883	1.84540	-4.96051	-0.16709	-0.36837	0.53480	5.96239	-9.52635	-149.60585	0.00132	0.00060	0.00048	0.00001
749			7.48000	8.00850	-5.37030	23.51052	0.56517	-0.02440	0.03493	-0.01533	-0.00066	-0.00304	-0.00029	0.06625	0.34383	-8.81305	-0.53020	-24.96644	-0.55319	-0.05994	-0.02401	0.00641	0.00297	0.00257	-10.86815	1.24324	1.28875	0.59630	0.02506	0.01100	-0.00023	0.00001	-0.00009	-1.34375	-1.54708	5.04276	0.94690	1.73696	-6.49268	0.02489	-0.08864	0.48446	5.95926	-9.53660	-149.61003	0.00131	0.00059	0.00047	0.00000
750			7.49000	8.03069	-5.38076	23.57039	0.56510	-0.02299	0.03487	-0.01687	-0.00081	-0.00391	-0.00040	0.06592	0.34271	-8.80750	-0.50771	-25.03802	-0.55324	-0.05982	-0.02377	0.00328	0.00382	0.00296	-10.86948	1.24297	1.29302	0.59785	0.02464	0.01100	0.00283	-0.00004	-0.00005	-1.62749	-1.72197	6.53386	1.43371	1.61445	-7.73885	0.12126	0.23296	0.28503	5.95713	-9.54725	-149.61201	0.00130	0.00058	0.00047	0.00000
751			7.50000	8.05524	-5.39222	23.64404	0.56482	-0.02288	0.03445	-0.01613	-0.00082	-0.00442	-0.00039	0.06587	0.34097	-8.80491	-0.47982	-25.11888	-0.55411	-0.06024	-0.02293	-0.00018	0.00424	0.00302	-10.87369	1.24404	1.29424	0.60229	0.02438	0.01039	0.00595	-0.00005	0.00002	-1.50945	-1.77630	7.45208	1.67710	1.34131	-8.28217	0.11925	0.57803	-0.06270	5.95618	-9.55612	-149.61075	0.00130	0.00057	0.00048	0.00000
752			7.51000	8.07770	-5.40096	23.72242	0.56507	-0.02222	0.03424	-0.01019	-0.00060	-0.00420	-0.00056	0.06576	0.34095	-8.80652	-0.45112	-25.19951	-0.55463	-0.05938	-0.02243	-0.00614	0.00375	0.00265	-10.88075	1.24592	1.29099	0.60561	0.02637	0.00964	0.00925	-0.00004	0.00010	-0.83727	-1.38816	7.08130	1.50575	0.59434	-7.52874	0.04628	0.94455	-0.45698	5.95606	-9.56170	-149.60706	0.00130	0.00056	0.00049	0.00000
753			7.52000	8.08945	-5.40303	23.78808	0.56706	-0.02147	0.03377	0.00276	-0.00017	-0.00294	-0.00082	0.06555	0.34343	-8.81644	-0.42904	-25.26374	-0.55480	-0.05780	-0.02184	-0.01643	0.00224	0.00171	-10.89095	1.24807	1.28333	0.60553	0.02938	0.00848	0.01279	-0.00001	0.00014	0.40363	-0.32549	4.98405	0.82823	-0.87422	-5.14521	-0.06413	1.33164	-0.80189	5.95636	-9.56333	-149.60295	0.00130	0.00055	0.00050	0.00000
754			7.53000	8.08157	-5.39596	23.82280	0.56957	-0.02198	0.03340	0.02059	0.00034	-0.00099	-0.00077	0.06543	0.34616	-8.83973	-0.42102	-25.29497	-0.55469	-0.05721	-0.02137	-0.03039	0.00012	0.00042	-10.90455	1.25004	1.27188	0.60271	0.03074	0.00769	0.01647	0.00002	0.00018	1.89448	1.26169	1.66063	-0.20629	-2.91686	-1.61677	-0.15888	1.73167	-1.09839	5.95673	-9.56075	-149.60017	0.00130	0.00055	0.00050	-0.00000
755			7.54000	8.05098	-5.38085	23.81935	0.57185	-0.02351	0.03335	0.03795	0.00080	0.00097	-0.00043	0.06535	0.34781	-8.87905	-0.43013	-25.28659	-0.55446	-0.05829	-0.02122	-0.04485	-0.00206	-0.00083	-10.92169	1.25232	1.25700	0.59806	0.02907	0.00768	0.01986	0.00001	0.00022	3.12354	2.90767	-1.69812	-1.27072	-5.01850	1.95106	-0.17917	2.11105	-1.38792	5.95707	-9.55432	-149.59978	0.00130	0.00056	0.00050	-0.00000
756			7.55000	8.00190	-5.36179	23.78407	0.57397	-0.02545	0.03353	0.04958	0.00108	0.00238	-0.00015	0.06529	0.34823	-8.93280	-0.45399	-25.24434	-0.55483	-0.06147	-0.02121	-0.05578	-0.00384	-0.00175	-10.94188	1.25581	1.23893	0.59340	0.02364	0.00840	0.02206	-0.00003	0.00029	3.69604	4.12072	-4.04346	-2.03318	-6.58742	4.56128	-0.11866	2.37832	-1.67258	5.95759	-9.54551	-149.60223	0.00130	0.00057	0.00049	-0.00000
757			7.56000	7.94380	-5.34395	23.73157	0.57483	-0.02484	0.03403	0.05179	0.00095	0.00292	0.00034	0.06536	0.34767	-8.99509	-0.48606	-25.18202	-0.55645	-0.06207	-0.02201	-0.05990	-0.00445	-0.00220	-10.96344	1.26106	1.21831	0.59068	0.02117	0.00931	0.02210	-0.00008	0.00035	3.45752	4.53543	-4.80236	-2.25289	-7.16659	5.57910	0.00146	2.41787	-1.87123	5.95851	-9.53656	-149.60753	0.00128	0.00058	0.00046	-0.00000
758			7.57000	7.88899	-5.33181	23.68029	0.57603	-0.02548	0.03377	0.04388	0.00061	0.00239	0.00080	0.06530	0.34553	-9.05721	-0.51724	-25.11860	-0.55845	-0.06467	-0.02174	-0.05575	-0.00390	-0.00188	-10.98384	1.26805	1.19708	0.58974	0.01671	0.00945	0.01946	-0.00010	0.00035	2.48946	4.01894	-3.87270	-1.85432	-6.57591	4.74718	0.14212	2.15660	-1.84756	5.95985	-9.52911	-149.61493	0.00126	0.00058	0.00043	-0.00001
759			7.58000	7.84866	-5.32812	23.64712	0.57624	-0.02509	0.03402	0.02805	0.00007	0.00113	0.00083	0.06498	0.34254	-9.11046	-0.53878	-25.07330	-0.55964	-0.06734	-0.02189	-0.04430	-0.00218	-0.00104	-11.00036	1.27573	1.17843	0.58916	0.01194	0.01010	0.01442	-0.00008	0.00030	1.05259	2.74489	-1.67359	-0.97407	-4.98402	2.36677	0.22633	1.62228	-1.54310	5.96125	-9.52364	-149.62308	0.00123	0.00058	0.00039	-0.00001
760			7.59000	7.82964	-5.33372	23.64188	0.57325	-0.02366	0.03433	0.00860	-0.00046	-0.00047	0.00063	0.06488	0.34016	-9.14847	-0.54528	-25.05907	-0.55882	-0.06728	-0.02229	-0.02825	0.00026	0.00012	-11.01117	1.28228	1.16489	0.58830	0.01087	0.01050	0.00789	-0.00005	0.00020	-0.53427	1.10328	1.03773	0.12979	-2.80182	-0.81550	0.17219	0.91241	-1.02416	5.96232	-9.51996	-149.63055	0.00120	0.00057	0.00037	-0.00000
761			7.60000	7.83319	-5.34804	23.66564	0.56985	-0.02278	0.03439	-0.00978	-0.00090	-0.00194	0.00038	0.06532	0.33722	-9.16834	-0.53533	-25.07994	-0.55966	-0.06739	-0.02219	-0.01128	0.00266	0.00129	-11.01527	1.28552	1.15763	0.59288	0.01058	0.01046	0.00103	-0.00000	0.00007	-1.99589	-0.47859	3.50147	1.18619	-0.51652	-3.98747	-0.01642	0.15133	-0.37068	5.96275	-9.51808	-149.63641	0.00117	0.00055	0.00035	-0.00000
762			7.61000	7.85588	-5.36960	23.71229	0.56671	-0.02187	0.03424	-0.02414	-0.00120	-0.00300	0.00011	0.06614	0.33452	-9.17090	-0.51129	-25.13215	-0.56164	-0.06728	-0.02174	0.00369	0.00457	0.00224	-11.01300	1.28422	1.15737	0.60035	0.01081	0.01014	-0.00500	0.00005	-0.00007	-3.16689	-1.70965	5.30976	1.99778	1.46929	-6.63283	-0.23474	-0.52731	0.35770	5.96239	-9.51815	-149.64046	0.00114	0.00053	0.00035	0.00000
763			7.62000	7.89218	-5.39678	23.77428	0.56445	-0.02143	0.03419	-0.03337	-0.00142	-0.00365	-0.00029	0.06693	0.33335	-9.15968	-0.47720	-25.20887	-0.56293	-0.06749	-0.02124	0.01487	0.00589	0.00288	-11.00587	1.27864	1.16442	0.60607	0.01041	0.00999	-0.00929	0.00009	-0.00020	-3.98582	-2.47593	6.43088	2.50418	2.93532	-8.53913	-0.38041	-1.02650	1.06091	5.96094	-9.51998	-149.64317	0.00112	0.00051	0.00036	0.00000
764			7.63000	7.93607	-5.42790	23.84464	0.56386	-0.02061	0.03432	-0.03637	-0.00146	-0.00379	-0.00053	0.06714	0.33347	-9.13923	-0.43727	-25.30164	-0.56323	-0.06634	-0.02107	0.02118	0.00624	0.00317	-10.99589	1.27016	1.17795	0.60912	0.01263	0.00979	-0.01150	0.00012	-0.00030	-4.33704	-2.67352	6.66025	2.62141	3.71903	-9.34801	-0.38690	-1.30843	1.62913	5.95836	-9.52292	-149.64534	0.00109	0.00048	0.00038	0.00000
765			7.64000	7.97908	-5.45994	23.91155	0.56405	-0.01867	0.03458	-0.03155	-0.00123	-0.00311	-0.00065	0.06654	0.33415	-9.11516	-0.39823	-25.39634	-0.56193	-0.06342	-0.02133	0.02147	0.00521	0.00296	-10.98496	1.26097	1.19647	0.60889	0.01740	0.00958	-0.01133	0.00014	-0.00035	-4.02221	-2.16970	5.49635	2.16742	3.61745	-8.50580	-0.24695	-1.34355	1.98424	5.95537	-9.52660	-149.64732	0.00108	0.00046	0.00040	0.00000
766			7.65000	8.01092	-5.48828	23.95778	0.56652	-0.01625	0.03526	-0.01957	-0.00080	-0.00158	-0.00093	0.06558	0.33540	-9.09423	-0.36954	-25.47354	-0.56137	-0.06180	-0.02198	0.01592	0.00313	0.00218	-10.97543	1.25308	1.21764	0.60778	0.01982	0.01006	-0.00867	0.00008	-0.00038	-3.01831	-1.04225	2.87955	1.10614	2.62451	-5.94964	-0.00206	-1.10677	2.06908	5.95263	-9.53088	-149.64931	0.00106	0.00045	0.00041	0.00000
767			7.66000	8.02428	-5.50885	23.97044	0.56764	-0.01364	0.03549	-0.00393	-0.00036	0.00043	-0.00135	0.06472	0.33616	-9.08187	-0.35889	-25.51800	-0.56000	-0.06113	-0.02230	0.00668	0.00052	0.00100	-10.96953	1.24822	1.23857	0.60510	0.01939	0.01054	-0.00406	-0.00002	-0.00036	-1.61544	0.35434	-0.41838	-0.29026	1.09622	-2.46780	0.27405	-0.64760	1.88560	5.95024	-9.53510	-149.65141	0.00106	0.00044	0.00041	0.00000
768			7.67000	8.01795	-5.52012	23.94836	0.56819	-0.01178	0.03559	0.01101	-0.00005	0.00223	-0.00174	0.06420	0.33673	-9.08021	-0.36805	-25.52609	-0.55889	-0.06160	-0.02253	-0.00336	-0.00194	-0.00017	-10.96860	1.24695	1.25667	0.60249	0.01721	0.01110	0.00121	-0.00010	-0.00030	-0.24491	1.65115	-3.37761	-1.59962	-0.49857	0.86818	0.49063	-0.09556	1.51487	5.94794	-9.53798	-149.65379	0.00107	0.00045	0.00041	0.00000
769			7.68000	7.99527	-5.52370	23.89966	0.56983	-0.01167	0.03562	0.02305	0.00013	0.00353	-0.00217	0.06408	0.33796	-9.08885	-0.39318	-25.50384	-0.55895	-0.06403	-0.02253	-0.01259	-0.00392	-0.00111	-10.97252	1.24872	1.27040	0.60087	0.01294	0.01168	0.00570	-0.00011	-0.00021	0.76398	2.70708	-5.48381	-2.52220	-1.88935	3.46955	0.59117	0.39975	1.04846	5.94548	-9.53896	-149.65659	0.00109	0.00047	0.00039	0.00000
770			7.69000	7.96056	-5.52335	23.83366	0.57095	-0.01177	0.03522	0.03230	0.00021	0.00437	-0.00255	0.06422	0.33972	-9.10650	-0.42838	-25.45916	-0.55934	-0.06554	-0.02226	-0.02093	-0.00526	-0.00182	-10.97995	1.25238	1.27894	0.59985	0.00995	0.01172	0.00861	-0.00009	-0.00010	1.31073	3.60048	-6.89134	-3.01291	-3.07499	5.40552	0.57869	0.75165	0.53377	5.94258	-9.53841	-149.65959	0.00111	0.00051	0.00037	0.00001
771			7.70000	7.91655	-5.52298	23.75523	0.57193	-0.01147	0.03520	0.03963	0.00020	0.00508	-0.00255	0.06427	0.34156	-9.13254	-0.46909	-25.39659	-0.55968	-0.06505	-0.02267	-0.02886	-0.00597	-0.00246	-10.98922	1.25713	1.28192	0.59844	0.01023	0.01181	0.00998	-0.00010	0.00001	1.44682	4.43786	-7.96415	-3.19448	-4.14509	6.90788	0.54802	0.95435	0.03054	5.93886	-9.53708	-149.66249	0.00114	0.00054	0.00035	0.00001
772			7.71000	7.86505	-5.52593	23.66622	0.57366	-0.01150	0.03527	0.04473	0.00013	0.00570	-0.00221	0.06417	0.34286	-9.16674	-0.51247	-25.31958	-0.56035	-0.06444	-0.02319	-0.03630	-0.00627	-0.00298	-10.99908	1.26326	1.28022	0.59677	0.01108	0.01183	0.01033	-0.00013	0.00009	1.17819	5.18624	-8.81892	-3.15926	-5.08277	7.94309	0.62812	1.04423	-0.36228	5.93396	-9.53552	-149.66473	0.00115	0.00057	0.00032	0.00001
773			7.72000	7.80928	-5.53565	23.56921	0.57445	-0.00927	0.03568	0.04579	-0.00003	0.00616	-0.00182	0.06385	0.34308	-9.20823	-0.55569	-25.23364	-0.56105	-0.06215	-0.02436	-0.04224	-0.00590	-0.00331	-11.00892	1.27189	1.27598	0.59476	0.01310	0.01217	0.01007	-0.00022	0.00012	0.40697	5.68889	-9.27863	-2.89589	-5.73623	8.21407	0.91964	1.03990	-0.50873	5.92790	-9.53410	-149.66603	0.00116	0.00059	0.00029	0.00001
774			7.73000	7.75476	-5.55614	23.46987	0.57602	-0.00487	0.03707	0.04162	-0.00012	0.00642	-0.00157	0.06318	0.34302	-9.25467	-0.59485	-25.14847	-0.56221	-0.05914	-0.02666	-0.04532	-0.00488	-0.00336	-11.01834	1.28445	1.27323	0.59184	0.01556	0.01342	0.00915	-0.00039	0.00005	-0.90840	5.80094	-9.12408	-2.37689	-5.91559	7.43660	1.41618	0.91634	-0.25875	5.92145	-9.53324	-149.66640	0.00116	0.00061	0.00026	0.00001
775			7.74000	7.70773	-5.59070	23.37541	0.57586	-0.00123	0.03826	0.03228	-0.00006	0.00622	-0.00178	0.06243	0.34195	-9.30223	-0.62573	-25.07570	-0.56188	-0.05817	-0.02838	-0.04430	-0.00352	-0.00281	-11.02667	1.30104	1.27698	0.58809	0.01421	0.01481	0.00740	-0.00047	-0.00014	-2.62333	5.48360	-8.31625	-1.62598	-5.51137	5.61949	1.95520	0.65222	0.42612	5.91543	-9.53306	-149.66603	0.00116	0.00062	0.00025	0.00001
776			7.75000	7.67323	-5.64050	23.29239	0.57517	0.00149	0.03926	0.01906	0.00012	0.00552	-0.00229	0.06219	0.34103	-9.34635	-0.64492	-25.02530	-0.56234	-0.05872	-0.02955	-0.03890	-0.00182	-0.00167	-11.03316	1.31975	1.29107	0.58706	0.01048	0.01613	0.00495	-0.00040	-0.00046	-4.47562	4.74605	-6.89352	-0.72368	-4.50149	2.91942	2.32881	0.27110	1.45077	5.90982	-9.53289	-149.66513	0.00116	0.00063	0.00023	0.00001
777			7.76000	7.65521	-5.70414	23.22731	0.57510	0.00423	0.03973	0.00316	0.00045	0.00426	-0.00299	0.06238	0.34066	-9.38227	-0.65025	-25.00612	-0.56448	-0.05971	-0.02997	-0.02964	0.00020	-0.00002	-11.03726	1.33726	1.31743	0.58941	0.00615	0.01690	0.00226	-0.00023	-0.00086	-6.22307	3.60804	-4.87890	0.21687	-2.96390	-0.51102	2.44302	-0.16115	2.67946	5.90417	-9.53193	-149.66364	0.00116	0.00063	0.00022	0.00001
778			7.77000	7.65641	-5.77850	23.18633	0.57344	0.00722	0.04025	-0.01357	0.00093	0.00264	-0.00349	0.06258	0.33975	-9.40653	-0.64097	-25.02521	-0.56557	-0.05900	-0.03052	-0.01797	0.00226	0.00192	-11.03907	1.35071	1.35660	0.59206	0.00515	0.01744	-0.00031	-0.00017	-0.00129	-7.68210	2.20684	-2.46102	1.05258	-1.12344	-4.32213	2.36914	-0.58719	3.98441	5.89844	-9.53004	-149.66136	0.00116	0.00064	0.00021	0.00001
779			7.78000	7.67679	-5.85973	23.17201	0.57350	0.01207	0.04185	-0.02866	0.00172	0.00098	-0.00373	0.06248	0.33992	-9.41783	-0.61878	-25.08426	-0.56723	-0.05540	-0.03248	-0.00617	0.00377	0.00401	-11.03880	1.35891	1.40836	0.59420	0.01003	0.01851	-0.00271	-0.00029	-0.00178	-8.73874	0.80594	-0.06564	1.65480	0.69105	-7.90203	2.22654	-0.98552	5.22345	5.89293	-9.52799	-149.65805	0.00115	0.00063	0.00022	0.00001
780			7.79000	7.71322	-5.94433	23.18148	0.57506	0.01891	0.04366	-0.04056	0.00287	-0.00059	-0.00414	0.06206	0.34045	-9.41737	-0.58722	-25.17760	-0.56948	-0.05090	-0.03477	0.00353	0.00460	0.00605	-11.03656	1.36213	1.47120	0.59611	0.01672	0.01962	-0.00462	-0.00042	-0.00225	-9.40127	-0.38020	2.00864	2.01432	2.18001	-10.84498	2.11410	-1.30951	6.27324	5.88850	-9.52693	-149.65364	0.00113	0.00062	0.00023	0.00001
781			7.80000	7.76167	-6.03000	23.21091	0.57479	0.02547	0.04486	-0.04876	0.00399	-0.00203	-0.00481	0.06145	0.34003	-9.40855	-0.54934	-25.29803	-0.56953	-0.04738	-0.03624	0.00955	0.00505	0.00778	-11.03313	1.36184	1.54304	0.59629	0.02217	0.02019	-0.00562	-0.00052	-0.00261	-9.75683	-1.28045	3.76969	2.21141	3.19533	-13.20250	2.10249	-1.51522	7.08618	5.88604	-9.52784	-149.64867	0.00112	0.00060	0.00025	0.00000
782			7.81000	7.81842	-6.11540	23.25744	0.57512	0.03121	0.04556	-0.05247	0.00493	-0.00308	-0.00601	0.06057	0.34020	-9.39564	-0.50703	-25.44022	-0.56855	-0.04598	-0.03685	0.01080	0.00533	0.00897	-11.02935	1.35995	1.62175	0.59506	0.02507	0.02036	-0.00576	-0.00060	-0.00284	-9.80305	-1.77376	5.01409	2.24401	3.61402	-14.88416	2.19642	-1.60717	7.65473	5.88619	-9.53146	-149.64397	0.00111	0.00058	0.00028	-0.00000
783			7.82000	7.87708	-6.19898	23.31287	0.57608	0.03654	0.04595	-0.04955	0.00560	-0.00324	-0.00741	0.06009	0.34111	-9.38415	-0.46377	-25.59479	-0.56943	-0.04523	-0.03698	0.00643	0.00515	0.00930	-11.02588	1.35806	1.70514	0.59740	0.02738	0.02022	-0.00515	-0.00070	-0.00293	-9.40402	-1.63317	5.15982	1.99538	3.25279	-15.36672	2.32845	-1.58525	7.95069	5.88851	-9.53806	-149.64049	0.00111	0.00055	0.00031	-0.00000
784			7.83000	7.92828	-6.27826	23.36226	0.57436	0.04165	0.04595	-0.03940	0.00585	-0.00230	-0.00837	0.06004	0.34177	-9.38020	-0.42531	-25.74589	-0.56957	-0.04265	-0.03698	-0.00322	0.00419	0.00863	-11.02346	1.35697	1.79018	0.59965	0.03111	0.01990	-0.00351	-0.00083	-0.00284	-8.49320	-0.83072	3.96194	1.46252	2.08589	-14.28004	2.38263	-1.41097	7.85317	5.89191	-9.54703	-149.63879	0.00111	0.00053	0.00035	-0.00001
785			7.84000	7.96436	-6.35059	23.39241	0.57287	0.04572	0.04630	-0.02519	0.00556	-0.00067	-0.00875	0.05994	0.34203	-9.38850	-0.39625	-25.87686	-0.56949	-0.04019	-0.03741	-0.01593	0.00295	0.00715	-11.02312	1.35679	1.87159	0.60002	0.03392	0.02029	-0.00059	-0.00090	-0.00264	-7.20546	0.33715	1.89168	0.84022	0.36883	-11.80141	2.29382	-1.03579	7.17343	5.89523	-9.55697	-149.63919	0.00110	0.00050	0.00037	-0.00001
786			7.85000	7.98263	-6.41400	23.39833	0.57443	0.04958	0.04695	-0.01088	0.00493	0.00106	-0.00872	0.05966	0.34296	-9.41064	-0.37792	-25.97562	-0.57109	-0.03800	-0.03822	-0.02902	0.00174	0.00511	-11.02594	1.35821	1.94226	0.59972	0.03606	0.02107	0.00355	-0.00092	-0.00221	-5.75051	1.46419	-0.29876	0.31499	-1.52610	-8.45501	2.09197	-0.45126	5.81920	5.89773	-9.56614	-149.64131	0.00109	0.00048	0.00040	-0.00000
787			7.86000	7.98495	-6.46702	23.38266	0.57296	0.05196	0.04694	0.00074	0.00395	0.00234	-0.00874	0.05932	0.34372	-9.44566	-0.36955	-26.03644	-0.56930	-0.03624	-0.03845	-0.03967	0.00072	0.00280	-11.03284	1.36246	1.99531	0.59560	0.03657	0.02136	0.00820	-0.00091	-0.00151	-4.26662	2.22619	-1.98871	-0.05442	-3.22297	-4.92455	1.84697	0.25699	3.94322	5.89912	-9.57320	-149.64444	0.00108	0.00046	0.00042	-0.00000
788			7.87000	7.97608	-6.50811	23.35347	0.57125	0.05374	0.04658	0.00800	0.00279	0.00283	-0.00882	0.05928	0.34441	-9.48994	-0.36917	-26.06166	-0.56814	-0.03521	-0.03831	-0.04581	-0.00001	0.00084	-11.04373	1.37063	2.02718	0.59270	0.03604	0.02115	0.01209	-0.00088	-0.00071	-2.80802	2.43745	-2.78535	-0.28473	-4.36371	-1.95121	1.60609	0.91805	1.89956	5.89938	-9.57749	-149.64754	0.00108	0.00044	0.00043	-0.00000
789			7.88000	7.96200	-6.53557	23.32163	0.57127	0.05378	0.04650	0.01069	0.00148	0.00247	-0.00903	0.05949	0.34592	-9.53789	-0.37406	-26.06126	-0.56810	-0.03640	-0.03815	-0.04605	-0.00047	-0.00037	-11.05726	1.38268	2.03841	0.59051	0.03333	0.02106	0.01424	-0.00081	0.00001	-1.38420	2.06628	-2.59475	-0.42991	-4.71571	-0.03113	1.38852	1.38674	0.01807	5.89882	-9.57887	-149.64955	0.00108	0.00044	0.00044	0.00000
790			7.89000	7.94824	-6.54786	23.29718	0.57060	0.05180	0.04617	0.00964	0.00017	0.00149	-0.00937	0.05942	0.34790	-9.58292	-0.38182	-26.04817	-0.56520	-0.03868	-0.03753	-0.03991	-0.00071	-0.00083	-11.07148	1.39805	2.03216	0.58391	0.02978	0.02060	0.01402	-0.00071	0.00057	-0.01681	1.23905	-1.68837	-0.53224	-4.25652	0.83067	1.18974	1.58766	-1.51547	5.89779	-9.57760	-149.64973	0.00110	0.00045	0.00044	0.00000
791			7.90000	7.93851	-6.54448	23.28533	0.56974	0.04980	0.04580	0.00655	-0.00097	0.00036	-0.00959	0.05951	0.34973	-9.61899	-0.39053	-26.03266	-0.56282	-0.03985	-0.03700	-0.02903	-0.00073	-0.00085	-11.08415	1.41545	2.01268	0.57855	0.02866	0.01985	0.01120	-0.00063	0.00093	1.21524	0.23022	-0.58740	-0.54372	-3.18733	1.04942	0.96506	1.46848	-2.63312	5.89655	-9.57433	-149.64825	0.00112	0.00046	0.00044	0.00000
792			7.91000	7.93368	-6.52707	23.28510	0.56837	0.04578	0.04469	0.00354	-0.00176	-0.00046	-0.00952	0.06035	0.35082	-9.64222	-0.39811	-26.01877	-0.56232	-0.04131	-0.03558	-0.01607	-0.00060	-0.00083	-11.09248	1.43302	1.98426	0.57813	0.02806	0.01836	0.00564	-0.00051	0.00110	2.20534	-0.63011	0.20383	-0.35805	-1.87663	1.22634	0.66249	1.01743	-3.40674	5.89497	-9.56958	-149.64600	0.00114	0.00048	0.00043	0.00000
793			7.92000	7.93200	-6.49933	23.29094	0.56705	0.04138	0.04381	0.00220	-0.00214	-0.00074	-0.00876	0.06183	0.35109	-9.65195	-0.40241	-26.00354	-0.56464	-0.04104	-0.03453	-0.00411	-0.00039	-0.00113	-11.09375	1.44888	1.94949	0.58354	0.03039	0.01696	-0.00191	-0.00038	0.00118	2.89330	-1.11345	0.41910	0.04655	-0.73461	1.85669	0.28453	0.34661	-4.01942	5.89299	-9.56394	-149.64378	0.00116	0.00049	0.00042	0.00000
794			7.93000	7.93048	-6.46562	23.29607	0.56507	0.03773	0.04345	0.00309	-0.00225	-0.00049	-0.00754	0.06294	0.35098	-9.65083	-0.40253	-25.97995	-0.56559	-0.03835	-0.03437	0.00419	-0.00024	-0.00183	-11.08682	1.46233	1.90894	0.58766	0.03612	0.01585	-0.00923	-0.00024	0.00123	3.29162	-1.15808	0.03775	0.55262	-0.07037	3.04946	-0.09524	-0.30365	-4.53190	5.89112	-9.55859	-149.64226	0.00117	0.00051	0.00041	0.00000
795			7.94000	7.92613	-6.42990	23.29441	0.56416	0.03433	0.04277	0.00596	-0.00215	0.00016	-0.00640	0.06306	0.35082	-9.64390	-0.39922	-25.94221	-0.56404	-0.03617	-0.03385	0.00740	-0.00022	-0.00267	-11.07356	1.47346	1.86387	0.58734	0.04097	0.01431	-0.01395	-0.00006	0.00116	3.45800	-0.82865	-0.81090	0.99451	0.02905	4.49254	-0.41963	-0.73697	-4.77556	5.89019	-9.55542	-149.64175	0.00119	0.00053	0.00040	0.00000
796			7.95000	7.91679	-6.39508	23.28191	0.56349	0.03060	0.04190	0.00988	-0.00190	0.00096	-0.00570	0.06278	0.34978	-9.63643	-0.39415	-25.88955	-0.56162	-0.03674	-0.03278	0.00643	-0.00031	-0.00333	-11.05726	1.48181	1.81786	0.58574	0.04060	0.01303	-0.01563	0.00014	0.00103	3.45160	-0.28372	-1.85103	1.24653	-0.27091	5.73658	-0.68441	-0.92461	-4.63479	5.89048	-9.55581	-149.64186	0.00119	0.00054	0.00040	-0.00000
797			7.96000	7.90202	-6.36297	23.25834	0.56012	0.02466	0.04042	0.01310	-0.00145	0.00157	-0.00519	0.06278	0.34820	-9.63159	-0.38925	-25.82583	-0.55713	-0.03956	-0.03076	0.00386	-0.00048	-0.00352	-11.04068	1.48690	1.77436	0.58239	0.03545	0.01178	-0.01517	0.00027	0.00086	3.30211	0.23512	-2.68075	1.26539	-0.65216	6.44865	-0.88917	-0.93959	-4.24949	5.89163	-9.55980	-149.64186	0.00119	0.00053	0.00041	-0.00000
798			7.97000	7.88405	-6.33433	23.22819	0.55680	0.01824	0.03882	0.01379	-0.00098	0.00171	-0.00459	0.06344	0.34650	-9.62939	-0.38593	-25.75796	-0.55501	-0.04314	-0.02850	0.00255	-0.00066	-0.00324	-11.02524	1.48905	1.73448	0.58270	0.02835	0.01079	-0.01408	0.00031	0.00071	3.02598	0.47319	-2.91073	1.08589	-0.78802	6.43092	-1.02479	-0.88378	-3.85035	5.89300	-9.56599	-149.64149	0.00119	0.00052	0.00042	-0.00000
799			7.98000	7.86714	-6.30895	23.19951	0.55501	0.01308	0.03767	0.01105	-0.00062	0.00133	-0.00382	0.06442	0.34624	-9.62721	-0.38465	-25.69462	-0.55519	-0.04503	-0.02696	0.00401	-0.00073	-0.00266	-11.01099	1.48923	1.69759	0.58482	0.02358	0.01017	-0.01309	0.00028	0.00063	2.64266	0.28960	-2.36914	0.77647	-0.51394	5.66776	-1.05893	-0.81534	-3.58684	5.89407	-9.57231	-149.64096	0.00118	0.00050	0.00044	-0.00000
800			7.99000	7.85598	-6.28628	23.18053	0.55435	0.00855	0.03706	0.00516	-0.00034	0.00054	-0.00281	0.06491	0.34571	-9.62189	-0.38530	-25.64338	-0.55528	-0.04590	-0.02615	0.00793	-0.00069	-0.00192	-10.99771	1.48922	1.66232	0.58631	0.02186	0.00978	-0.01207	0.00022	0.00059	2.18508	-0.28592	-1.19772	0.40207	0.10877	4.35393	-0.95011	-0.72631	-3.47514	5.89431	-9.57683	-149.64082	0.00119	0.00050	0.00044	0.00000
801			8.00000	7.85395	-6.26565	23.17640	0.55324	0.00773	0.03682	-0.00243	-0.00026	-0.00041	-0.00200	0.06456	0.34393	-9.61142	-0.38762	-25.60874	-0.55429	-0.04412	-0.02621	0.01292	-0.00055	-0.00112	-10.98558	1.49088	1.62797	0.58637	0.02470	0.00934	-0.01090	0.00015	0.00054	1.72686	-1.08225	0.24537	0.01784	0.89639	2.74001	-0.69747	-0.62599	-3.35900	5.89361	-9.57912	-149.64146	0.00120	0.00051	0.00045	0.00000
802			8.01000	7.86180	-6.24620	23.18785	0.55409	0.00803	0.03646	-0.00963	-0.00023	-0.00126	-0.00191	0.06363	0.34153	-9.59551	-0.39117	-25.59262	-0.55370	-0.04439	-0.02593	0.01753	-0.00038	-0.00028	-10.97469	1.49509	1.59615	0.58661	0.02608	0.00866	-0.01000	0.00002	0.00044	1.35492	-1.86018	1.54417	-0.32342	1.66134	1.02878	-0.36446	-0.58691	-2.97962	5.89235	-9.58080	-149.64281	0.00122	0.00053	0.00045	0.00000
803			8.02000	7.87764	-6.22722	23.21124	0.55261	0.00887	0.03624	-0.01469	-0.00023	-0.00180	-0.00227	0.06309	0.33871	-9.57523	-0.39533	-25.59483	-0.55283	-0.04479	-0.02577	0.02057	-0.00019	0.00046	-10.96456	1.50091	1.57085	0.58834	0.02729	0.00821	-0.00973	-0.00009	0.00030	1.10653	-2.41022	2.37110	-0.57171	2.24298	-0.54420	-0.03992	-0.65707	-2.23337	5.89107	-9.58440	-149.64452	0.00122	0.00054	0.00045	0.00000
804			8.03000	7.89795	-6.20858	23.24030	0.54907	0.00786	0.03589	-0.01705	-0.00019	-0.00191	-0.00269	0.06317	0.33567	-9.55273	-0.39937	-25.61202	-0.55155	-0.04650	-0.02522	0.02166	0.00001	0.00098	-10.95468	1.50689	1.55526	0.59147	0.02675	0.00787	-0.01019	-0.00016	0.00015	0.94663	-2.64050	2.57734	-0.68274	2.55899	-1.72940	0.21049	-0.82694	-1.26369	5.89009	-9.59082	-149.64622	0.00121	0.00053	0.00046	0.00000
805			8.04000	7.91939	-6.19082	23.26824	0.54443	0.00582	0.03533	-0.01724	-0.00013	-0.00164	-0.00288	0.06372	0.33299	-9.52992	-0.40245	-25.63873	-0.55020	-0.04810	-0.02443	0.02095	0.00022	0.00121	-10.94428	1.51169	1.55024	0.59512	0.02598	0.00749	-0.01117	-0.00017	0.00001	0.78865	-2.57163	2.19904	-0.62325	2.60411	-2.39993	0.35064	-1.04721	-0.28669	5.88911	-9.59828	-149.64783	0.00120	0.00051	0.00046	0.00000
806			8.05000	7.93956	-6.17524	23.28957	0.54041	0.00299	0.03451	-0.01604	-0.00006	-0.00109	-0.00294	0.06449	0.33118	-9.50868	-0.40354	-25.66903	-0.54913	-0.05009	-0.02327	0.01828	0.00043	0.00117	-10.93314	1.51446	1.55455	0.59821	0.02391	0.00707	-0.01175	-0.00014	-0.00009	0.55524	-2.26516	1.42133	-0.41565	2.35429	-2.54931	0.41137	-1.20404	0.50973	5.88761	-9.60367	-149.64938	0.00120	0.00050	0.00046	0.00000
807			8.06000	7.95696	-6.16349	23.30129	0.53793	0.00029	0.03413	-0.01399	-0.00000	-0.00046	-0.00279	0.06521	0.33073	-9.49137	-0.40231	-25.69731	-0.54853	-0.05127	-0.02265	0.01337	0.00053	0.00094	-10.92217	1.51563	1.56539	0.59971	0.02256	0.00710	-0.01092	-0.00014	-0.00014	0.23528	-1.79721	0.48054	-0.16569	1.78127	-2.18953	0.48372	-1.18198	0.96891	5.88487	-9.60496	-149.65137	0.00120	0.00050	0.00047	0.00001
808			8.07000	7.97079	-6.15668	23.30280	0.53853	-0.00038	0.03465	-0.01166	0.00000	0.00014	-0.00250	0.06563	0.33244	-9.48039	-0.39981	-25.71806	-0.54929	-0.05024	-0.02330	0.00698	0.00043	0.00059	-10.91293	1.51712	1.57876	0.59944	0.02430	0.00771	-0.00865	-0.00022	-0.00016	-0.12136	-1.27251	-0.41435	0.02020	0.97399	-1.39950	0.64494	-0.97259	1.03163	5.88084	-9.60205	-149.65433	0.00121	0.00051	0.00047	0.00001
809			8.08000	7.98115	-6.15488	23.29552	0.53871	-0.00012	0.03483	-0.00970	0.00000	0.00062	-0.00243	0.06547	0.33434	-9.47659	-0.39754	-25.72777	-0.54809	-0.04872	-0.02373	0.00097	0.00022	0.00018	-10.90631	1.52118	1.59120	0.59571	0.02628	0.00782	-0.00610	-0.00036	-0.00014	-0.44071	-0.83051	-1.10943	0.12168	0.18295	-0.46218	0.88234	-0.70734	0.85893	5.87617	-9.59624	-149.65829	0.00121	0.00052	0.00047	0.00001
810			8.09000	7.98922	-6.15687	23.28219	0.53949	-0.00031	0.03502	-0.00881	-0.00000	0.00090	-0.00256	0.06509	0.33569	-9.47830	-0.39606	-25.72736	-0.54683	-0.04886	-0.02395	-0.00275	0.00007	-0.00012	-10.90180	1.52842	1.60204	0.59262	0.02667	0.00775	-0.00461	-0.00048	-0.00013	-0.64032	-0.59554	-1.50589	0.16512	-0.32113	0.19153	1.12334	-0.55294	0.77260	5.87171	-9.58914	-149.66290	0.00123	0.00054	0.00046	0.00001
811			8.10000	7.99675	-6.16026	23.26648	0.53890	-0.00057	0.03495	-0.00895	-0.00000	0.00095	-0.00286	0.06491	0.33704	-9.48238	-0.39502	-25.72255	-0.54508	-0.04896	-0.02392	-0.00392	0.00005	-0.00017	-10.89800	1.53770	1.61386	0.59009	0.02686	0.00738	-0.00414	-0.00055	-0.00015	-0.66003	-0.59473	-1.59562	0.17834	-0.46499	0.29758	1.28567	-0.53496	0.96842	5.86781	-9.58182	-149.66739	0.00124	0.00056	0.00045	0.00001
812			8.11000	8.00494	-6.16254	23.25136	0.53630	-0.00152	0.03473	-0.00954	0.00000	0.00085	-0.00325	0.06495	0.33856	-9.48660	-0.39367	-25.71956	-0.54178	-0.04889	-0.02372	-0.00377	0.00015	-0.00003	-10.89449	1.54692	1.62932	0.58618	0.02684	0.00701	-0.00369	-0.00053	-0.00019	-0.51574	-0.74638	-1.47447	0.20024	-0.39201	-0.05296	1.30180	-0.54633	1.36860	5.86453	-9.57527	-149.67120	0.00125	0.00058	0.00042	0.00001
813			8.12000	8.01412	-6.16218	23.23839	0.53469	-0.00296	0.03496	-0.00978	0.00002	0.00070	-0.00352	0.06542	0.34052	-9.49037	-0.39123	-25.72178	-0.54036	-0.04893	-0.02391	-0.00364	0.00032	0.00015	-10.89174	1.55417	1.64886	0.58437	0.02705	0.00717	-0.00267	-0.00046	-0.00024	-0.28589	-0.90139	-1.27405	0.25607	-0.29853	-0.52175	1.18125	-0.49745	1.74746	5.86208	-9.57076	-149.67384	0.00127	0.00062	0.00039	0.00000
814			8.13000	8.02334	-6.15919	23.22762	0.53462	-0.00606	0.03489	-0.00871	0.00005	0.00060	-0.00365	0.06626	0.34257	-9.49426	-0.38750	-25.72812	-0.54071	-0.05046	-0.02348	-0.00435	0.00043	0.00020	-10.89037	1.55890	1.67066	0.58432	0.02560	0.00720	-0.00141	-0.00035	-0.00025	-0.05350	-0.89423	-1.13610	0.33335	-0.34712	-0.67753	0.99228	-0.38747	1.86481	5.86061	-9.56961	-149.67500	0.00130	0.00066	0.00035	0.00000
815			8.14000	8.03054	-6.15480	23.21743	0.53527	-0.00814	0.03514	-0.00574	0.00008	0.00066	-0.00372	0.06713	0.34500	-9.49952	-0.38318	-25.73302	-0.54207	-0.05094	-0.02351	-0.00644	0.00035	-0.00000	-10.89013	1.56194	1.69103	0.58482	0.02528	0.00752	-0.00033	-0.00029	-0.00022	0.10584	-0.60795	-1.20608	0.38901	-0.64577	-0.21702	0.83414	-0.24475	1.58941	5.86021	-9.57287	-149.67429	0.00132	0.00069	0.00032	0.00000
816			8.15000	8.03318	-6.15118	23.20470	0.53563	-0.00950	0.03563	-0.00104	0.00007	0.00095	-0.00364	0.06776	0.34751	-9.50787	-0.37977	-25.72923	-0.54269	-0.05016	-0.02401	-0.00993	0.00004	-0.00045	-10.89069	1.56537	1.70631	0.58453	0.02703	0.00778	0.00034	-0.00032	-0.00015	0.14287	-0.03177	-1.58990	0.38170	-1.19382	0.81915	0.79459	-0.10243	1.02226	5.86102	-9.58111	-149.67125	0.00133	0.00071	0.00030	-0.00000
817			8.16000	8.02935	-6.15047	23.18569	0.53617	-0.01041	0.03594	0.00458	0.00004	0.00146	-0.00332	0.06762	0.34942	-9.52063	-0.37870	-25.71212	-0.54149	-0.04849	-0.02451	-0.01397	-0.00035	-0.00100	-10.89146	1.57107	1.71534	0.58130	0.03076	0.00747	0.00027	-0.00045	-0.00007	0.07508	0.72750	-2.27704	0.31599	-1.84218	2.07280	0.88208	-0.03129	0.43383	5.86368	-9.59421	-149.66628	0.00132	0.00070	0.00030	-0.00001
818			8.17000	8.01836	-6.15366	23.15767	0.53587	-0.01176	0.03593	0.00998	-0.00001	0.00204	-0.00300	0.06701	0.35013	-9.53774	-0.38033	-25.68188	-0.53850	-0.04770	-0.02462	-0.01709	-0.00068	-0.00144	-10.89158	1.57966	1.71982	0.57590	0.03364	0.00687	-0.00082	-0.00059	-0.00002	-0.02646	1.49005	-3.08346	0.24556	-2.36081	3.08866	1.01835	-0.09229	0.07478	5.86826	-9.61099	-149.66063	0.00131	0.00068	0.00030	-0.00001
819			8.18000	8.00107	-6.16028	23.12098	0.53518	-0.01242	0.03606	0.01370	-0.00004	0.00246	-0.00287	0.06669	0.34961	-9.55747	-0.38366	-25.64340	-0.53732	-0.04796	-0.02475	-0.01683	-0.00044	-0.00176	-10.89005	1.59002	1.72300	0.57462	0.03250	0.00674	-0.00383	-0.00033	0.00001	-0.08287	2.01299	-3.65852	0.73933	-2.42880	3.69485	0.57480	-0.36455	-0.15599	5.87404	-9.62948	-149.65553	0.00129	0.00066	0.00031	-0.00001
820			8.19000	7.98072	-6.16822	23.08039	0.53408	-0.01201	0.03648	0.01413	-0.00004	0.00246	-0.00273	0.06655	0.34818	-9.57651	-0.38700	-25.60559	-0.53738	-0.04810	-0.02525	-0.01525	-0.00066	-0.00137	-10.88661	1.60003	1.72862	0.57559	0.03023	0.00721	-0.00432	-0.00054	-0.00008	-0.04380	2.04613	-3.61742	0.19627	-2.13272	2.88771	1.09535	-0.49786	0.48068	5.87935	-9.64720	-149.65144	0.00128	0.00064	0.00031	-0.00001
821			8.20000	7.96252	-6.17441	23.04444	0.53382	-0.01352	0.03664	0.01070	0.00001	0.00187	-0.00273	0.06664	0.34720	-9.59042	-0.38886	-25.57947	-0.53781	-0.05060	-0.02507	-0.00853	-0.00030	-0.00069	-10.88192	1.60776	1.73983	0.57639	0.02580	0.00777	-0.00558	-0.00039	-0.00017	0.11622	1.48517	-2.76839	0.16490	-1.16140	1.43704	0.99114	-0.70591	1.10086	5.88254	-9.66201	-149.64810	0.00126	0.00063	0.00031	-0.00000
822			8.21000	7.95149	-6.17563	23.02199	0.53360	-0.01609	0.03696	0.00445	0.00012	0.00081	-0.00291	0.06701	0.34712	-9.59491	-0.38833	-25.57328	-0.53810	-0.05401	-0.02485	0.00118	0.00025	0.00019	-10.87631	1.61198	1.75711	0.57735	0.02010	0.00863	-0.00664	-0.00021	-0.00028	0.40399	0.46920	-1.25673	0.11780	0.21065	-0.47586	0.79936	-0.88539	1.66771	5.88274	-9.67291	-149.64491	0.00124	0.00061	0.00031	0.00000
823			8.22000	7.95015	-6.16969	23.01838	0.53367	-0.01779	0.03707	-0.00232	0.00027	-0.00044	-0.00313	0.06756	0.34742	-9.58784	-0.38514	-25.58916	-0.53934	-0.05627	-0.02455	0.01144	0.00085	0.00103	-10.86982	1.61260	1.77837	0.58035	0.01707	0.00904	-0.00773	-0.00009	-0.00034	0.76624	-0.66672	0.49181	0.09490	1.62521	-2.30832	0.53728	-1.03331	1.98863	5.88008	-9.67990	-149.64154	0.00122	0.00060	0.00031	0.00001
824			8.23000	7.95767	-6.15668	23.03326	0.53384	-0.01840	0.03671	-0.00727	0.00039	-0.00151	-0.00322	0.06761	0.34829	-9.57027	-0.37924	-25.62346	-0.53885	-0.05635	-0.02409	0.01922	0.00133	0.00161	-10.86226	1.60984	1.80056	0.58043	0.01820	0.00857	-0.00958	0.00015	-0.00032	1.09528	-1.55010	2.00898	0.12457	2.69361	-3.65077	-0.25393	-1.21932	2.00712	5.87512	-9.68339	-149.63844	0.00121	0.00060	0.00031	0.00001
825			8.24000	7.97041	-6.13895	23.06183	0.53460	-0.01867	0.03607	-0.00887	0.00044	-0.00214	-0.00298	0.06674	0.34803	-9.54642	-0.37114	-25.66898	-0.53628	-0.05570	-0.02348	0.02194	0.00156	0.00184	-10.85436	1.60433	1.82086	0.57705	0.02124	0.00762	-0.00795	0.00009	-0.00026	1.28518	-1.91986	2.98584	0.16401	3.10965	-4.30717	-0.03571	-1.03604	1.81634	5.86867	-9.68445	-149.63623	0.00120	0.00061	0.00032	0.00001
826			8.25000	7.98349	-6.12037	23.09704	0.53411	-0.01800	0.03585	-0.00681	0.00038	-0.00231	-0.00239	0.06562	0.34675	-9.52276	-0.36241	-25.71736	-0.53267	-0.05327	-0.02356	0.01829	0.00144	0.00182	-10.84751	1.59775	1.83738	0.57283	0.02657	0.00701	-0.00776	0.00031	-0.00020	1.27293	-1.70544	3.32001	0.13469	2.72484	-4.29722	-0.48590	-0.98821	1.55414	5.86169	-9.68430	-149.63528	0.00120	0.00061	0.00032	0.00001
827			8.26000	7.99249	-6.10491	23.13186	0.53518	-0.01777	0.03577	-0.00206	0.00025	-0.00208	-0.00202	0.06481	0.34470	-9.50648	-0.35523	-25.76151	-0.53185	-0.05355	-0.02340	0.00888	0.00112	0.00156	-10.84377	1.59244	1.84922	0.57262	0.02724	0.00692	-0.00145	0.00009	-0.00012	1.06650	-1.02817	3.09303	-0.00304	1.60980	-3.78526	-0.08313	-0.27221	0.95422	5.85503	-9.68323	-149.63559	0.00120	0.00060	0.00033	0.00001
828			8.27000	7.99471	-6.09539	23.16113	0.53584	-0.01704	0.03600	0.00387	0.00007	-0.00159	-0.00194	0.06460	0.34262	-9.50313	-0.35148	-25.79662	-0.53320	-0.05455	-0.02345	-0.00405	0.00059	0.00114	-10.84511	1.59039	1.85566	0.57527	0.02523	0.00749	0.00409	-0.00003	-0.00003	0.72321	-0.11408	2.47702	-0.21629	0.04025	-2.88330	0.09847	0.37070	0.30124	5.84902	-9.68044	-149.63695	0.00120	0.00058	0.00034	0.00001
829			8.28000	7.98950	-6.09307	23.18174	0.53444	-0.01592	0.03638	0.00944	-0.00010	-0.00095	-0.00195	0.06491	0.34094	-9.51482	-0.35218	-25.81861	-0.53476	-0.05450	-0.02383	-0.01737	-0.00005	0.00059	-10.85205	1.59285	1.85458	0.57861	0.02382	0.00821	0.00943	-0.00015	0.00010	0.29432	0.82273	1.62472	-0.42558	-1.62264	-1.62661	0.28479	1.02011	-0.59150	5.84334	-9.67499	-149.63866	0.00120	0.00057	0.00036	0.00001
830			8.29000	7.97774	-6.09823	23.19201	0.53370	-0.01598	0.03723	0.01366	-0.00026	-0.00021	-0.00198	0.06533	0.33926	-9.54016	-0.35723	-25.82430	-0.53696	-0.05583	-0.02446	-0.02863	-0.00068	-0.00004	-10.86346	1.60007	1.84357	0.58367	0.02198	0.00902	0.01339	-0.00023	0.00026	-0.21207	1.65163	0.61411	-0.57298	-3.07512	-0.22248	0.41045	1.52640	-1.52341	5.83755	-9.66671	-149.64003	0.00121	0.00056	0.00039	0.00001
831			8.30000	7.96112	-6.11098	23.19067	0.53246	-0.01556	0.03795	0.01633	-0.00042	0.00066	-0.00215	0.06557	0.33843	-9.57596	-0.36568	-25.81450	-0.53792	-0.05615	-0.02514	-0.03707	-0.00117	-0.00060	-10.87749	1.61077	1.82430	0.58715	0.02218	0.00927	0.01556	-0.00028	0.00036	-0.79059	2.34689	-0.53810	-0.65236	-4.18582	0.97613	0.48373	1.80350	-2.05709	5.83183	-9.65695	-149.64072	0.00122	0.00055	0.00042	0.00001
832			8.31000	7.94094	-6.13129	23.17642	0.53025	-0.01449	0.03841	0.01812	-0.00052	0.00161	-0.00242	0.06586	0.33756	-9.61934	-0.37629	-25.79333	-0.53864	-0.05543	-0.02576	-0.04328	-0.00148	-0.00103	-10.89269	1.62273	1.80292	0.59039	0.02352	0.00924	0.01629	-0.00032	0.00034	-1.35530	2.94976	-1.80687	-0.68952	-4.99445	1.82445	0.54245	1.85503	-1.96592	5.82708	-9.64764	-149.64076	0.00121	0.00054	0.00046	0.00001
833			8.32000	7.91743	-6.15809	23.14840	0.52894	-0.01516	0.03830	0.01992	-0.00063	0.00254	-0.00276	0.06579	0.33668	-9.66836	-0.38829	-25.76438	-0.53819	-0.05662	-0.02552	-0.04787	-0.00176	-0.00131	-10.90802	1.63409	1.78561	0.59015	0.02201	0.00903	0.01607	-0.00031	0.00025	-1.75891	3.47839	-3.08683	-0.72192	-5.59946	2.43646	0.62357	1.76356	-1.43175	5.82457	-9.64022	-149.64038	0.00121	0.00052	0.00048	0.00000
834			8.33000	7.89038	-6.18889	23.10741	0.52612	-0.01499	0.03773	0.02139	-0.00064	0.00320	-0.00322	0.06530	0.33648	-9.72171	-0.40156	-25.72933	-0.53478	-0.05659	-0.02509	-0.05065	-0.00197	-0.00146	-10.92310	1.64442	1.77506	0.58397	0.02039	0.00877	0.01571	-0.00031	0.00014	-1.89341	3.82900	-4.10506	-0.80167	-6.00132	2.81664	0.75232	1.65845	-0.77871	5.82525	-9.63491	-149.63966	0.00120	0.00051	0.00048	-0.00000
835			8.34000	7.86113	-6.22005	23.05827	0.52384	-0.01400	0.03723	0.02116	-0.00055	0.00336	-0.00382	0.06476	0.33741	-9.77741	-0.41640	-25.69180	-0.53123	-0.05633	-0.02485	-0.05096	-0.00207	-0.00140	-10.93843	1.65434	1.77115	0.57596	0.01793	0.00885	0.01607	-0.00029	0.00005	-1.73773	3.77630	-4.45086	-0.93280	-6.06057	2.72587	0.89020	1.64480	-0.23349	5.82890	-9.63057	-149.63870	0.00120	0.00051	0.00047	-0.00001
836			8.35000	7.83360	-6.24725	23.01046	0.52371	-0.01328	0.03736	0.01796	-0.00040	0.00288	-0.00443	0.06479	0.33839	-9.83216	-0.43206	-25.65862	-0.53150	-0.05766	-0.02499	-0.04845	-0.00196	-0.00107	-10.95498	1.66411	1.77180	0.57367	0.01373	0.00964	0.01762	-0.00023	0.00001	-1.33187	3.14687	-3.83221	-1.01257	-5.66249	1.99986	0.93385	1.76890	0.05447	5.83459	-9.62531	-149.63756	0.00120	0.00051	0.00046	-0.00001
837			8.36000	7.81278	-6.26643	22.97502	0.52486	-0.01436	0.03736	0.01186	-0.00025	0.00177	-0.00481	0.06514	0.34010	-9.88228	-0.44632	-25.63676	-0.53291	-0.05958	-0.02481	-0.04331	-0.00150	-0.00056	-10.97368	1.67328	1.77330	0.57321	0.01061	0.01005	0.02002	-0.00015	0.00004	-0.73606	1.99240	-2.35822	-0.88979	-4.88941	0.84663	0.76765	2.02487	-0.03545	5.84115	-9.61788	-149.63658	0.00120	0.00052	0.00045	-0.00001
838			8.37000	7.80212	-6.27472	22.95912	0.52567	-0.01614	0.03727	0.00441	-0.00004	0.00038	-0.00504	0.06565	0.34192	-9.92553	-0.45603	-25.62834	-0.53412	-0.06095	-0.02451	-0.03714	-0.00073	-0.00012	-10.99498	1.68062	1.77062	0.57294	0.00917	0.01016	0.02295	-0.00007	0.00015	-0.00987	0.58379	-0.50423	-0.48066	-4.02008	-0.19790	0.33415	2.39597	-0.60557	5.84740	-9.60851	-149.63673	0.00120	0.00053	0.00044	-0.00001
839			8.38000	7.80195	-6.27089	22.96373	0.52520	-0.01833	0.03708	-0.00226	0.00025	-0.00088	-0.00500	0.06609	0.34380	-9.96203	-0.45886	-25.62869	-0.53360	-0.06062	-0.02428	-0.03173	0.00005	0.00003	-11.01913	1.68517	1.75782	0.57112	0.01105	0.00975	0.02594	0.00001	0.00034	0.77710	-0.73921	1.17622	0.10253	-3.34297	-0.65635	-0.26214	2.83982	-1.62490	5.85205	-9.59824	-149.63916	0.00121	0.00055	0.00042	-0.00001
840			8.39000	7.80979	-6.25559	22.98424	0.52364	-0.01891	0.03720	-0.00654	0.00055	-0.00175	-0.00474	0.06653	0.34512	-9.99365	-0.45529	-25.62996	-0.53312	-0.05769	-0.02473	-0.02797	0.00050	-0.00008	-11.04586	1.68750	1.73119	0.57105	0.01726	0.00903	0.02822	0.00013	0.00051	1.54958	-1.71383	2.27390	0.58933	-2.95520	-0.47722	-0.78029	3.22190	-2.77574	5.85403	-9.58823	-149.64418	0.00122	0.00057	0.00040	-0.00000
841			8.40000	7.82161	-6.23074	23.01287	0.52224	-0.02067	0.03706	-0.00814	0.00088	-0.00209	-0.00455	0.06693	0.34565	-10.02215	-0.44854	-25.62684	-0.53253	-0.05668	-0.02459	-0.02523	0.00057	-0.00029	-11.07383	1.68929	1.69257	0.57227	0.02147	0.00787	0.02891	0.00023	0.00056	2.25609	-2.26521	2.64744	0.80792	-2.73866	0.01217	-1.05237	3.39303	-3.59489	5.85360	-9.57971	-149.65085	0.00122	0.00058	0.00039	-0.00000
842			8.41000	7.83393	-6.19838	23.04201	0.52160	-0.02329	0.03677	-0.00796	0.00128	-0.00202	-0.00435	0.06723	0.34619	-10.04802	-0.44163	-25.61869	-0.53172	-0.05700	-0.02409	-0.02238	0.00047	-0.00044	-11.10131	1.69146	1.64838	0.57223	0.02353	0.00671	0.02780	0.00026	0.00050	2.87988	-2.50535	2.43656	0.81416	-2.50567	0.44863	-1.11499	3.30917	-3.81063	5.85212	-9.57406	-149.65775	0.00122	0.00059	0.00038	0.00000
843			8.42000	7.84494	-6.15999	23.06694	0.52214	-0.02618	0.03605	-0.00712	0.00171	-0.00169	-0.00434	0.06764	0.34729	-10.07052	-0.43560	-25.60779	-0.53179	-0.05862	-0.02299	-0.01834	0.00038	-0.00049	-11.12693	1.69332	1.60552	0.57157	0.02246	0.00562	0.02517	0.00026	0.00039	3.40351	-2.58477	1.89062	0.76110	-2.11064	0.71803	-1.10269	3.00480	-3.49785	5.85133	-9.57226	-149.66318	0.00122	0.00059	0.00037	-0.00000
844			8.43000	7.85420	-6.11693	23.08535	0.52355	-0.02928	0.03514	-0.00632	0.00215	-0.00128	-0.00434	0.06808	0.34897	-10.08771	-0.43005	-25.59580	-0.53223	-0.06062	-0.02167	-0.01220	0.00037	-0.00051	-11.14939	1.69366	1.56809	0.56955	0.01990	0.00476	0.02091	0.00026	0.00028	3.78754	-2.59247	1.21896	0.75916	-1.47733	0.94473	-1.12073	2.51013	-2.95673	5.85234	-9.57418	-149.66631	0.00123	0.00059	0.00036	-0.00000
845			8.44000	7.86196	-6.07087	23.09688	0.52386	-0.03306	0.03429	-0.00574	0.00260	-0.00089	-0.00400	0.06878	0.35049	-10.09698	-0.42409	-25.58253	-0.53232	-0.06183	-0.02051	-0.00418	0.00040	-0.00054	-11.16697	1.69160	1.53659	0.56801	0.01833	0.00405	0.01533	0.00028	0.00020	4.00871	-2.55928	0.58803	0.81469	-0.64879	1.23370	-1.18978	1.88144	-2.46009	5.85522	-9.57860	-149.66675	0.00123	0.00059	0.00035	-0.00001
846			8.45000	7.86858	-6.02348	23.10262	0.52299	-0.03699	0.03312	-0.00535	0.00298	-0.00059	-0.00307	0.06954	0.35032	-10.09691	-0.41747	-25.56745	-0.53259	-0.06181	-0.01922	0.00447	0.00040	-0.00056	-11.17859	1.68718	1.50971	0.56921	0.01884	0.00292	0.00938	0.00033	0.00012	4.06598	-2.49131	0.10927	0.84084	0.24471	1.53533	-1.24821	1.22772	-2.11181	5.85917	-9.58381	-149.66473	0.00123	0.00058	0.00034	-0.00001
847			8.46000	7.87447	-5.97649	23.10444	0.52295	-0.04086	0.03242	-0.00510	0.00324	-0.00039	-0.00189	0.06998	0.34922	-10.08759	-0.41102	-25.55113	-0.53300	-0.06197	-0.01839	0.01220	0.00029	-0.00056	-11.18436	1.68140	1.48608	0.57114	0.01938	0.00227	0.00424	0.00034	0.00008	3.95633	-2.38077	-0.20057	0.75810	1.04336	1.78851	-1.23199	0.68114	-1.93860	5.86324	-9.58812	-149.66090	0.00123	0.00058	0.00034	-0.00001
848			8.47000	7.87988	-5.93173	23.10376	0.52111	-0.04345	0.03178	-0.00483	0.00324	-0.00026	-0.00077	0.06999	0.34766	-10.07091	-0.40604	-25.53390	-0.53111	-0.06081	-0.01788	0.01757	0.00004	-0.00056	-11.18574	1.67581	1.46393	0.57042	0.02066	0.00181	0.00117	0.00032	0.00007	3.69995	-2.21727	-0.36748	0.54324	1.59686	1.99229	-1.11771	0.37535	-1.97088	5.86679	-9.59013	-149.65605	0.00123	0.00057	0.00035	-0.00001
849			8.48000	7.88484	-5.89060	23.10190	0.52084	-0.04572	0.03145	-0.00419	0.00309	-0.00018	0.00007	0.06982	0.34548	-10.04993	-0.40393	-25.51594	-0.53052	-0.06132	-0.01746	0.01997	-0.00031	-0.00055	-11.18539	1.67215	1.44113	0.57153	0.01971	0.00177	0.00070	0.00025	0.00007	3.35439	-1.97810	-0.42170	0.23060	1.82985	2.14647	-0.96196	0.35414	-2.16722	5.86973	-9.58960	-149.65048	0.00125	0.00058	0.00036	-0.00000
850			8.49000	7.88868	-5.85404	23.09964	0.52012	-0.04876	0.03071	-0.00242	0.00290	-0.00010	0.00054	0.06963	0.34343	-10.02804	-0.40537	-25.49726	-0.52908	-0.06318	-0.01643	0.01938	-0.00067	-0.00054	-11.18575	1.67068	1.41626	0.57187	0.01718	0.00140	0.00214	0.00019	0.00006	2.99013	-1.59555	-0.45418	-0.05719	1.73989	2.29552	-0.90747	0.53197	-2.40410	5.87197	-9.58795	-149.64470	0.00128	0.00060	0.00039	-0.00000
851			8.50000	7.88960	-5.82264	23.09634	0.52149	-0.05170	0.02989	0.00106	0.00263	0.00002	0.00060	0.06937	0.34213	-10.00825	-0.40943	-25.47684	-0.52896	-0.06653	-0.01510	0.01631	-0.00093	-0.00057	-11.18816	1.66961	1.38886	0.57251	0.01253	0.00107	0.00446	0.00017	0.00005	2.67619	-1.02200	-0.55184	-0.14669	1.35959	2.54814	-1.09809	0.79399	-2.62118	5.87347	-9.58751	-149.63896	0.00132	0.00062	0.00043	-0.00000
852			8.51000	7.88546	-5.79637	23.09095	0.52446	-0.05264	0.02949	0.00585	0.00227	0.00014	0.00044	0.06894	0.34241	-9.99302	-0.41360	-25.45222	-0.52963	-0.06866	-0.01445	0.01130	-0.00090	-0.00068	-11.19298	1.66603	1.35808	0.57183	0.00856	0.00123	0.00737	0.00018	0.00007	2.45464	-0.33542	-0.66595	0.07180	0.74178	2.95804	-1.56429	1.12286	-2.89120	5.87377	-9.58996	-149.63423	0.00134	0.00062	0.00045	0.00000
853			8.52000	7.87557	-5.77448	23.08397	0.52622	-0.05312	0.02939	0.01038	0.00193	0.00018	0.00049	0.06830	0.34258	-9.98421	-0.41487	-25.42121	-0.52879	-0.06943	-0.01430	0.00505	-0.00061	-0.00082	-11.20097	1.65797	1.32195	0.56980	0.00619	0.00149	0.01122	0.00019	0.00009	2.29783	0.27137	-0.61698	0.49668	0.00147	3.33176	-2.13659	1.55891	-3.22619	5.87254	-9.59531	-149.63170	0.00135	0.00061	0.00047	0.00001
854			8.53000	7.86159	-5.75605	23.07833	0.52727	-0.05459	0.02924	0.01272	0.00165	0.00001	0.00064	0.06770	0.34191	-9.98258	-0.41215	-25.38575	-0.52753	-0.07118	-0.01387	-0.00096	-0.00025	-0.00081	-11.21328	1.64585	1.28030	0.56959	0.00321	0.00136	0.01578	0.00012	0.00009	2.12403	0.58769	-0.21552	0.81198	-0.62719	3.18003	-2.49687	2.04014	-3.36612	5.86970	-9.60235	-149.63245	0.00136	0.00061	0.00049	0.00001
855			8.54000	7.84739	-5.74028	23.07873	0.52852	-0.05518	0.02938	0.01158	0.00135	-0.00039	0.00108	0.06726	0.34119	-9.98677	-0.40728	-25.35484	-0.52747	-0.07135	-0.01396	-0.00469	0.00007	-0.00056	-11.23031	1.63218	1.23814	0.57168	0.00377	0.00097	0.01980	0.00013	0.00006	1.87780	0.47709	0.60846	0.75606	-0.85125	2.06078	-2.40554	2.38936	-2.97566	5.86560	-9.60931	-149.63628	0.00137	0.00061	0.00049	0.00001
856			8.55000	7.83762	-5.72622	23.08976	0.52970	-0.05364	0.02946	0.00715	0.00106	-0.00097	0.00139	0.06683	0.33992	-9.99309	-0.40302	-25.34070	-0.52865	-0.07028	-0.01422	-0.00480	0.00034	-0.00005	-11.25078	1.61980	1.20354	0.57433	0.00587	0.00056	0.02163	0.00017	0.00002	1.58845	-0.03286	1.71747	0.33831	-0.52852	0.03735	-1.89995	2.44223	-2.03716	5.86095	-9.61450	-149.64191	0.00136	0.00060	0.00048	0.00001
857			8.56000	7.83537	-5.71265	23.11335	0.53147	-0.05176	0.02988	0.00130	0.00087	-0.00158	0.00120	0.06656	0.33828	-9.99720	-0.40107	-25.35150	-0.53109	-0.07084	-0.01459	-0.00187	0.00058	0.00058	-11.27189	1.61025	1.18204	0.57761	0.00583	0.00092	0.02054	0.00011	0.00002	1.32183	-0.71826	2.81129	-0.24090	0.18384	-2.33346	-1.19711	2.16628	-0.86405	5.85668	-9.61630	-149.64795	0.00134	0.00060	0.00047	0.00001
858			8.57000	7.84058	-5.69894	23.14762	0.53301	-0.05104	0.02974	-0.00334	0.00072	-0.00199	0.00057	0.06658	0.33727	-9.99679	-0.40174	-25.38757	-0.53320	-0.07306	-0.01412	0.00143	0.00081	0.00110	-11.29071	1.60405	1.17454	0.58013	0.00386	0.00105	0.01706	0.00004	0.00000	1.09085	-1.23932	3.58033	-0.74786	0.87850	-4.36755	-0.54198	1.67362	0.18129	5.85406	-9.61382	-149.65314	0.00132	0.00059	0.00046	0.00000
859			8.58000	7.84993	-5.68608	23.18761	0.53459	-0.04989	0.02974	-0.00477	0.00050	-0.00212	-0.00019	0.06669	0.33789	-9.99348	-0.40414	-25.44175	-0.53475	-0.07432	-0.01396	0.00187	0.00102	0.00138	-11.30548	1.60033	1.17799	0.58061	0.00330	0.00140	0.01286	0.00001	-0.00002	0.84107	-1.32099	3.84785	-0.96339	1.11884	-5.53553	-0.16553	1.16951	0.81966	5.85396	-9.60732	-149.65663	0.00132	0.00060	0.00045	-0.00000
860			8.59000	7.85872	-5.67652	23.22736	0.53770	-0.04828	0.02975	-0.00261	0.00014	-0.00196	-0.00081	0.06651	0.33915	-9.99197	-0.40592	-25.50201	-0.53639	-0.07521	-0.01389	-0.00258	0.00127	0.00136	-11.31642	1.59705	1.18609	0.57958	0.00300	0.00179	0.01001	0.00001	-0.00002	0.53375	-0.90352	3.63383	-0.76592	0.65284	-5.61449	-0.18283	0.87982	0.87774	5.85653	-9.59809	-149.65807	0.00133	0.00062	0.00044	-0.00001
861			8.60000	7.86287	-5.67246	23.26218	0.54048	-0.04676	0.03008	0.00248	-0.00027	-0.00162	-0.00116	0.06625	0.34041	-9.99817	-0.40453	-25.55570	-0.53759	-0.07550	-0.01419	-0.01224	0.00147	0.00110	-11.32566	1.59239	1.19126	0.57831	0.00298	0.00244	0.01015	0.00003	-0.00001	0.22047	-0.11303	3.10066	-0.25716	-0.53364	-4.71961	-0.50834	0.96647	0.34083	5.86044	-9.58811	-149.65813	0.00136	0.00065	0.00043	-0.00001
862			8.61000	7.85962	-5.67456	23.28963	0.54175	-0.04585	0.03088	0.00948	-0.00064	-0.00118	-0.00112	0.06596	0.34122	-10.01742	-0.39939	-25.59326	-0.53765	-0.07479	-0.01505	-0.02584	0.00139	0.00067	-11.33656	1.58620	1.18703	0.57737	0.00448	0.00320	0.01358	0.00006	0.00005	-0.01506	0.88027	2.38363	0.28609	-2.25235	-3.18525	-0.87710	1.43423	-0.59017	5.86380	-9.57902	-149.65776	0.00139	0.00068	0.00040	-0.00001
863			8.62000	7.84735	-5.68224	23.30807	0.54263	-0.04612	0.03171	0.01736	-0.00094	-0.00063	-0.00102	0.06566	0.34127	-10.05287	-0.39247	-25.60993	-0.53758	-0.07523	-0.01568	-0.04129	0.00098	0.00014	-11.35205	1.58051	1.17119	0.57764	0.00449	0.00376	0.01933	0.00007	0.00013	-0.14578	1.94247	1.49740	0.63298	-4.21342	-1.41876	-1.05085	2.13772	-1.54781	5.86542	-9.57150	-149.65744	0.00140	0.00069	0.00038	-0.00000
864			8.63000	7.82553	-5.69456	23.31563	0.54398	-0.04564	0.03291	0.02484	-0.00113	0.00001	-0.00094	0.06528	0.34070	-10.10534	-0.38645	-25.60568	-0.53845	-0.07592	-0.01667	-0.05654	0.00033	-0.00039	-11.37379	1.57739	1.14604	0.57874	0.00348	0.00464	0.02636	0.00004	0.00022	-0.20575	2.93259	0.47786	0.74152	-6.11994	0.18507	-0.99125	2.92610	-2.21704	5.86544	-9.56516	-149.65742	0.00139	0.00069	0.00036	0.00000
865			8.64000	7.79539	-5.71047	23.31167	0.54375	-0.04513	0.03415	0.03015	-0.00122	0.00061	-0.00078	0.06512	0.34067	-10.17338	-0.38287	-25.58454	-0.53850	-0.07544	-0.01789	-0.06922	-0.00032	-0.00080	-11.40271	1.57761	1.11593	0.57814	0.00313	0.00558	0.03363	0.00002	0.00029	-0.22157	3.64810	-0.44535	0.66405	-7.66978	1.26461	-0.77280	3.69343	-2.48627	5.86487	-9.55933	-149.65794	0.00136	0.00068	0.00034	0.00000
866			8.65000	7.76038	-5.72806	23.29931	0.54195	-0.04621	0.03469	0.03208	-0.00122	0.00093	-0.00071	0.06538	0.34062	-10.25299	-0.38223	-25.55438	-0.53794	-0.07607	-0.01822	-0.07720	-0.00080	-0.00092	-11.43877	1.58103	1.08509	0.57710	0.00043	0.00610	0.04008	0.00000	0.00032	-0.16381	3.90696	-0.93304	0.43816	-8.59007	1.54740	-0.46376	4.33630	-2.40560	5.86471	-9.55389	-149.65887	0.00133	0.00068	0.00031	-0.00000
867			8.66000	7.72490	-5.74455	23.28507	0.54196	-0.04636	0.03527	0.03117	-0.00104	0.00084	-0.00084	0.06572	0.34193	-10.33822	-0.38445	-25.52532	-0.53877	-0.07634	-0.01869	-0.07978	-0.00104	-0.00076	-11.48066	1.58731	1.05679	0.57535	-0.00203	0.00673	0.04452	0.00001	0.00032	0.02399	3.70293	-0.81178	0.10381	-8.77333	1.02358	-0.14918	4.75927	-2.12635	5.86579	-9.54945	-149.65936	0.00130	0.00067	0.00028	-0.00000
868			8.67000	7.69210	-5.75715	23.27555	0.54424	-0.04571	0.03550	0.02917	-0.00071	0.00041	-0.00118	0.06610	0.34438	-10.42301	-0.38918	-25.50569	-0.54137	-0.07644	-0.01885	-0.07781	-0.00110	-0.00039	-11.52597	1.59550	1.03210	0.57398	-0.00360	0.00690	0.04633	0.00002	0.00029	0.38284	3.23356	-0.21540	-0.29314	-8.35487	-0.00122	0.07532	4.91402	-1.83282	5.86835	-9.54721	-149.65852	0.00128	0.00067	0.00026	-0.00001
869			8.68000	7.66241	-5.76383	23.27423	0.54633	-0.04597	0.03571	0.02781	-0.00028	-0.00011	-0.00159	0.06642	0.34676	-10.50311	-0.39634	-25.49907	-0.54325	-0.07719	-0.01887	-0.07297	-0.00114	0.00002	-11.57186	1.60449	1.01035	0.57211	-0.00464	0.00693	0.04558	0.00004	0.00027	0.90551	2.75614	0.49977	-0.70727	-7.63414	-1.08077	0.16781	4.82528	-1.61663	5.87182	-9.54853	-149.65565	0.00126	0.00067	0.00025	-0.00001
870			8.69000	7.63422	-5.76370	23.28007	0.54946	-0.04613	0.03633	0.02818	0.00020	-0.00045	-0.00180	0.06666	0.34844	-10.57695	-0.40605	-25.50395	-0.54632	-0.07789	-0.01931	-0.06791	-0.00127	0.00031	-11.61611	1.61311	0.99057	0.57232	-0.00397	0.00716	0.04334	0.00002	0.00026	1.52559	2.45794	0.91084	-1.06601	-6.94220	-1.77107	0.09926	4.57843	-1.48542	5.87510	-9.55437	-149.65102	0.00124	0.00066	0.00025	-0.00000
871			8.70000	7.60498	-5.75705	23.28766	0.55073	-0.04602	0.03691	0.03039	0.00071	-0.00033	-0.00187	0.06665	0.34948	-10.64545	-0.41811	-25.51399	-0.54742	-0.07741	-0.01992	-0.06403	-0.00155	0.00032	-11.65754	1.61983	0.97152	0.57066	-0.00156	0.00737	0.04024	0.00000	0.00026	2.16665	2.43931	0.62759	-1.27591	-6.54252	-1.63381	-0.19240	4.27577	-1.48744	5.87691	-9.56452	-149.64539	0.00122	0.00064	0.00026	0.00000
872			8.71000	7.57179	-5.74482	23.28797	0.55148	-0.04632	0.03682	0.03441	0.00126	0.00041	-0.00186	0.06647	0.34918	-10.71089	-0.43203	-25.51801	-0.54819	-0.07756	-0.01976	-0.06232	-0.00214	-0.00008	-11.69579	1.62268	0.95067	0.56992	-0.00037	0.00707	0.03722	-0.00000	0.00028	2.79580	2.72915	-0.58923	-1.33679	-6.56041	-0.38922	-0.71817	3.99182	-1.64999	5.87579	-9.57707	-149.64024	0.00119	0.00061	0.00027	0.00001
873			8.72000	7.53180	-5.72789	23.27074	0.55368	-0.04662	0.03681	0.03999	0.00185	0.00173	-0.00191	0.06641	0.34803	-10.77579	-0.44840	-25.50379	-0.55121	-0.07934	-0.01943	-0.06276	-0.00328	-0.00077	-11.73109	1.62018	0.92602	0.57352	-0.00176	0.00694	0.03474	-0.00003	0.00029	3.41041	3.27698	-2.68039	-1.44436	-6.93482	1.77762	-1.28699	3.73229	-1.79810	5.87136	-9.58922	-149.63635	0.00115	0.00058	0.00029	0.00001
874			8.73000	7.48307	-5.70688	23.22823	0.55482	-0.04670	0.03630	0.04608	0.00244	0.00334	-0.00175	0.06644	0.34656	-10.84179	-0.47005	-25.46447	-0.55400	-0.08014	-0.01886	-0.06401	-0.00494	-0.00152	-11.76376	1.61294	0.89951	0.57759	-0.00255	0.00639	0.03234	-0.00006	0.00026	3.99348	3.95226	-5.28185	-1.81831	-7.46153	4.31696	-1.62642	3.45051	-1.70069	5.86481	-9.59875	-149.63387	0.00113	0.00056	0.00030	0.00001
875			8.74000	7.42539	-5.68223	23.15774	0.55349	-0.04673	0.03553	0.05116	0.00297	0.00483	-0.00128	0.06646	0.34477	-10.90905	-0.50041	-25.39980	-0.55458	-0.07930	-0.01845	-0.06422	-0.00675	-0.00216	-11.79382	1.60317	0.87528	0.57815	-0.00205	0.00587	0.02929	-0.00005	0.00020	4.48005	4.57073	-7.80746	-2.44110	-7.87956	6.67562	-1.65318	3.09970	-1.38783	5.85863	-9.60511	-149.63164	0.00111	0.00055	0.00031	0.00001
876			8.75000	7.36087	-5.65478	23.06360	0.55261	-0.04868	0.03505	0.05367	0.00345	0.00587	-0.00088	0.06651	0.34225	-10.97581	-0.54043	-25.31452	-0.55511	-0.08158	-0.01787	-0.06181	-0.00856	-0.00254	-11.82058	1.59320	0.85536	0.57801	-0.00624	0.00619	0.02531	-0.00014	0.00017	4.74216	4.92671	-9.62773	-3.06767	-7.92014	8.41972	-1.45694	2.66540	-1.10776	5.85465	-9.60886	-149.62877	0.00111	0.00055	0.00031	0.00001
877			8.76000	7.29424	-5.62625	22.95610	0.55367	-0.04914	0.03505	0.05244	0.00356	0.00632	-0.00054	0.06635	0.34020	-11.03838	-0.58743	-25.21714	-0.55701	-0.08345	-0.01800	-0.05563	-0.00965	-0.00275	-11.84297	1.58504	0.83871	0.57790	-0.00993	0.00707	0.02040	-0.00017	0.00018	4.67811	4.87703	-10.37179	-3.47002	-7.40262	9.28573	-1.15975	2.16943	-1.04750	5.85302	-9.61051	-149.62476	0.00111	0.00055	0.00032	0.00000
878			8.77000	7.23112	-5.59857	22.84724	0.55445	-0.04884	0.03474	0.04705	0.00334	0.00605	-0.00018	0.06609	0.33844	-11.09227	-0.63708	-25.11756	-0.55847	-0.08401	-0.01809	-0.04559	-0.00970	-0.00269	-11.86012	1.57988	0.82301	0.57727	-0.01167	0.00749	0.01513	-0.00014	0.00020	4.27884	4.40453	-10.04685	-3.53906	-6.33754	9.24908	-0.86901	1.67090	-1.22415	5.85279	-9.61051	-149.62013	0.00112	0.00055	0.00033	0.00000
879			8.78000	7.17660	-5.57360	22.74719	0.55286	-0.04879	0.03462	0.03775	0.00288	0.00526	0.00008	0.06606	0.33617	-11.13405	-0.68451	-25.02446	-0.55863	-0.08440	-0.01836	-0.03295	-0.00873	-0.00241	-11.87210	1.57784	0.80608	0.57751	-0.01313	0.00801	0.01045	-0.00011	0.00024	3.56399	3.55713	-8.78020	-3.21431	-4.86241	8.32069	-0.67012	1.24130	-1.50514	5.85287	-9.60948	-149.61618	0.00112	0.00054	0.00034	0.00000
880			8.79000	7.13519	-5.55324	22.66527	0.55147	-0.04774	0.03470	0.02557	0.00213	0.00401	0.00010	0.06627	0.33439	-11.16188	-0.72436	-24.94697	-0.55980	-0.08441	-0.01885	-0.01978	-0.00676	-0.00189	-11.87987	1.57777	0.78738	0.58051	-0.01413	0.00854	0.00730	-0.00010	0.00027	2.56741	2.42165	-6.71218	-2.51621	-3.16913	6.46657	-0.60191	0.94600	-1.67139	5.85266	-9.60785	-149.61411	0.00113	0.00053	0.00036	0.00000
881			8.80000	7.11006	-5.53932	22.60868	0.55132	-0.04793	0.03432	0.01243	0.00129	0.00246	-0.00006	0.06642	0.33353	-11.17617	-0.75224	-24.89388	-0.56075	-0.08563	-0.01850	-0.00830	-0.00422	-0.00109	-11.88548	1.57776	0.76848	0.58364	-0.01608	0.00838	0.00629	-0.00012	0.00025	1.40665	1.19560	-4.18582	-1.60827	-1.53247	3.88540	-0.62132	0.82738	-1.56411	5.85147	-9.60521	-149.61488	0.00113	0.00051	0.00038	0.00000
882			8.81000	7.10107	-5.53287	22.57949	0.54989	-0.04926	0.03342	0.00089	0.00041	0.00095	-0.00028	0.06643	0.33262	-11.17984	-0.76670	-24.86994	-0.55950	-0.08713	-0.01740	-0.00053	-0.00155	-0.00024	-11.89125	1.57653	0.75198	0.58497	-0.01823	0.00764	0.00727	-0.00015	0.00018	0.27165	0.14176	-1.67956	-0.71700	-0.24000	1.04091	-0.62099	0.87028	-1.18206	5.84853	-9.60082	-149.61858	0.00114	0.00050	0.00040	0.00001
883			8.82000	7.10494	-5.53381	22.57487	0.54990	-0.04832	0.03302	-0.00718	-0.00040	-0.00023	-0.00057	0.06626	0.33281	-11.17751	-0.76914	-24.87450	-0.55925	-0.08656	-0.01710	0.00262	0.00077	0.00046	-11.89893	1.57422	0.74016	0.58619	-0.01762	0.00720	0.00966	-0.00012	0.00010	-0.68023	-0.56021	0.40616	-0.00884	0.53305	-1.56709	-0.48849	1.03365	-0.64125	5.84324	-9.59441	-149.62440	0.00115	0.00050	0.00042	0.00001
884			8.83000	7.11692	-5.54128	22.58858	0.55201	-0.04623	0.03322	-0.01132	-0.00099	-0.00101	-0.00092	0.06585	0.33405	-11.17403	-0.76272	-24.90236	-0.55997	-0.08525	-0.01749	0.00162	0.00231	0.00101	-11.90965	1.57235	0.73428	0.58678	-0.01553	0.00721	0.01265	-0.00004	0.00003	-1.36216	-0.86198	1.82345	0.43367	0.76510	-3.54493	-0.20287	1.25596	-0.08811	5.83589	-9.58647	-149.63100	0.00117	0.00050	0.00044	0.00001
885			8.84000	7.13209	-5.55371	22.61275	0.55474	-0.04504	0.03336	-0.01145	-0.00129	-0.00132	-0.00130	0.06521	0.33590	-11.17326	-0.75146	-24.94530	-0.55983	-0.08456	-0.01762	-0.00223	0.00293	0.00127	-11.92348	1.57229	0.73413	0.58465	-0.01389	0.00716	0.01511	0.00003	-0.00001	-1.68396	-0.78272	2.40080	0.59247	0.52982	-4.51323	0.10864	1.45685	0.28759	5.82760	-9.57813	-149.63715	0.00118	0.00051	0.00045	0.00001
886			8.85000	7.14532	-5.56827	22.63778	0.55797	-0.04344	0.03324	-0.00747	-0.00122	-0.00104	-0.00176	0.06449	0.33858	-11.17744	-0.73972	-24.99098	-0.55970	-0.08340	-0.01758	-0.00743	0.00250	0.00113	-11.93934	1.57423	0.73678	0.58099	-0.01184	0.00685	0.01601	0.00006	-0.00001	-1.54951	-0.34481	1.96963	0.48184	-0.07860	-4.10897	0.26131	1.55702	0.29249	5.81970	-9.57076	-149.64241	0.00120	0.00052	0.00046	0.00001
887			8.86000	7.15128	-5.58130	22.65248	0.56069	-0.04144	0.03324	-0.00043	-0.00085	-0.00026	-0.00208	0.06403	0.34068	-11.18744	-0.73207	-25.02431	-0.56035	-0.08205	-0.01774	-0.01309	0.00124	0.00067	-11.95513	1.57716	0.73744	0.57928	-0.00947	0.00649	0.01533	0.00004	0.00002	-1.03088	0.34557	0.64552	0.15705	-0.93374	-2.52620	0.20154	1.53710	-0.03059	5.81276	-9.56542	-149.64728	0.00121	0.00054	0.00045	0.00001
888			8.87000	7.14736	-5.59055	22.64977	0.56330	-0.03944	0.03334	0.00664	-0.00043	0.00066	-0.00216	0.06403	0.34196	-11.20362	-0.73123	-25.03705	-0.56260	-0.08125	-0.01799	-0.01884	-0.00016	0.00016	-11.96957	1.57996	0.73369	0.58131	-0.00783	0.00608	0.01429	0.00002	0.00005	-0.43991	1.02453	-0.94102	-0.23816	-1.82215	-0.76475	0.06024	1.46795	-0.33324	5.80666	-9.56243	-149.65240	0.00121	0.00055	0.00044	0.00001
889			8.88000	7.13572	-5.59659	22.63153	0.56363	-0.03882	0.03344	0.01093	-0.00018	0.00133	-0.00207	0.06417	0.34260	-11.22569	-0.73634	-25.03403	-0.56289	-0.08100	-0.01816	-0.02388	-0.00107	-0.00012	-11.98305	1.58201	0.72794	0.58167	-0.00722	0.00577	0.01362	0.00001	0.00005	-0.08218	1.45400	-2.09660	-0.55596	-2.50676	0.19245	0.01977	1.39180	-0.27459	5.80124	-9.56158	-149.65800	0.00122	0.00056	0.00043	0.00001
890			8.89000	7.12076	-5.60156	22.60493	0.56365	-0.03732	0.03360	0.01205	-0.00012	0.00164	-0.00192	0.06441	0.34351	-11.25236	-0.74465	-25.02662	-0.56356	-0.07942	-0.01868	-0.02719	-0.00134	-0.00012	-11.99617	1.58361	0.72523	0.58123	-0.00570	0.00574	0.01294	0.00002	-0.00000	-0.01989	1.59926	-2.61040	-0.74932	-2.85059	0.20195	0.15465	1.26724	0.16952	5.79708	-9.56276	-149.66414	0.00122	0.00057	0.00042	0.00000
891			8.90000	7.10582	-5.60710	22.57614	0.56512	-0.03577	0.03419	0.01123	-0.00017	0.00170	-0.00182	0.06460	0.34407	-11.28112	-0.75390	-25.02279	-0.56569	-0.07867	-0.01949	-0.02795	-0.00124	0.00005	-12.00860	1.58533	0.72900	0.58166	-0.00552	0.00638	0.01131	0.00004	-0.00008	-0.14178	1.56220	-2.65578	-0.85255	-2.83160	-0.33126	0.42604	1.02031	0.81967	5.79482	-9.56602	-149.67065	0.00122	0.00057	0.00041	0.00000
892			8.91000	7.09249	-5.61394	22.54869	0.56726	-0.03510	0.03468	0.00969	-0.00027	0.00161	-0.00177	0.06455	0.34485	-11.30899	-0.76298	-25.02614	-0.56708	-0.07883	-0.02002	-0.02609	-0.00100	0.00033	-12.01889	1.58775	0.74085	0.58051	-0.00606	0.00693	0.00829	0.00007	-0.00019	-0.33703	1.45217	-2.44708	-0.94121	-2.50772	-1.10073	0.79410	0.62716	1.56412	5.79477	-9.57102	-149.67726	0.00123	0.00057	0.00041	-0.00000
893			8.92000	7.08117	-5.62238	22.52424	0.56901	-0.03528	0.03477	0.00797	-0.00042	0.00141	-0.00192	0.06449	0.34553	-11.33362	-0.77191	-25.03864	-0.56774	-0.08031	-0.01989	-0.02230	-0.00074	0.00066	-12.02588	1.59137	0.76193	0.57870	-0.00853	0.00725	0.00445	0.00014	-0.00030	-0.58906	1.33505	-2.08953	-1.05453	-1.97322	-1.98447	1.19784	0.14896	2.32920	5.79682	-9.57681	-149.68349	0.00123	0.00057	0.00040	-0.00001
894			8.93000	7.07208	-5.63326	22.50412	0.57089	-0.03448	0.03496	0.00590	-0.00064	0.00111	-0.00213	0.06429	0.34562	-11.35353	-0.78074	-25.06130	-0.56860	-0.08181	-0.01989	-0.01727	-0.00040	0.00100	-12.02912	1.59612	0.79191	0.57672	-0.01172	0.00791	0.00052	0.00024	-0.00043	-0.96019	1.21717	-1.55445	-1.14337	-1.30579	-2.89480	1.53540	-0.32116	2.94793	5.80038	-9.58230	-149.68861	0.00124	0.00057	0.00039	-0.00001
895			8.94000	7.06601	-5.64809	22.49051	0.57240	-0.03258	0.03553	0.00307	-0.00094	0.00066	-0.00229	0.06408	0.34541	-11.36767	-0.78876	-25.09398	-0.56956	-0.08265	-0.02044	-0.01162	0.00013	0.00135	-12.02875	1.60173	0.82792	0.57471	-0.01481	0.00921	-0.00282	0.00034	-0.00055	-1.50713	1.06666	-0.73586	-1.08804	-0.58265	-3.75103	1.70523	-0.68721	3.19881	5.80433	-9.58654	-149.69205	0.00125	0.00058	0.00038	-0.00001
896			8.95000	7.06424	-5.66862	22.48693	0.57361	-0.03155	0.03562	-0.00075	-0.00135	-0.00003	-0.00227	0.06425	0.34527	-11.37588	-0.79387	-25.13559	-0.57105	-0.08364	-0.02041	-0.00639	0.00105	0.00158	-12.02553	1.60770	0.86460	0.57412	-0.01819	0.01009	-0.00497	0.00039	-0.00055	-2.25004	0.85949	0.46497	-0.71502	0.08345	-4.48890	1.58839	-0.86051	2.86936	5.80723	-9.58902	-149.69408	0.00125	0.00059	0.00036	-0.00000
897			8.96000	7.06821	-5.69662	22.49759	0.57340	-0.02971	0.03569	-0.00570	-0.00181	-0.00097	-0.00198	0.06437	0.34430	-11.37925	-0.79219	-25.18394	-0.57179	-0.08289	-0.02061	-0.00263	0.00248	0.00173	-12.02069	1.61294	0.89409	0.57380	-0.01917	0.01075	-0.00545	0.00029	-0.00038	-3.20032	0.58103	2.07176	0.10402	0.58657	-5.08708	1.11387	-0.77775	1.83551	5.80791	-9.58983	-149.69550	0.00124	0.00059	0.00035	0.00000
898			8.97000	7.07958	-5.73396	22.52649	0.57319	-0.02543	0.03611	-0.01197	-0.00209	-0.00211	-0.00156	0.06423	0.34304	-11.37975	-0.77921	-25.23685	-0.57272	-0.07952	-0.02158	-0.00067	0.00420	0.00189	-12.01586	1.61645	0.90810	0.57478	-0.01615	0.01114	-0.00436	0.00011	-0.00007	-4.34912	0.21737	3.99548	1.27469	0.90955	-5.65642	0.42113	-0.46584	0.25569	5.80556	-9.58959	-149.69756	0.00122	0.00059	0.00034	0.00001
899			8.98000	7.09999	-5.78204	22.57610	0.57315	-0.02014	0.03701	-0.01926	-0.00213	-0.00339	-0.00141	0.06386	0.34201	-11.37909	-0.75267	-25.29448	-0.57340	-0.07564	-0.02302	0.00019	0.00585	0.00219	-12.01224	1.61878	0.90271	0.57730	-0.01140	0.01126	-0.00273	0.00000	0.00026	-5.62595	-0.21180	6.02278	2.46790	1.16154	-6.46901	-0.14118	-0.09763	-1.32516	5.80036	-9.58893	-149.70102	0.00119	0.00058	0.00033	0.00001
900			8.99000	7.13017	-5.84134	22.64615	0.57539	-0.01508	0.03840	-0.02686	-0.00194	-0.00468	-0.00149	0.06336	0.34064	-11.37774	-0.71386	-25.36113	-0.57595	-0.07345	-0.02451	0.00074	0.00733	0.00276	-12.00971	1.62193	0.88250	0.58384	-0.00719	0.01123	-0.00177	-0.00001	0.00044	-6.89096	-0.64957	7.89120	3.37126	1.46092	-7.79921	-0.30838	0.12279	-2.24802	5.79387	-9.58863	-149.70564	0.00116	0.00057	0.00033	0.00001
901			9.00000	7.16956	-5.91088	22.73379	0.57576	-0.00883	0.03992	-0.03333	-0.00130	-0.00580	-0.00191	0.06268	0.33882	-11.37578	-0.66596	-25.44352	-0.57723	-0.07043	-0.02620	0.00094	0.00832	0.00371	-12.00751	1.62711	0.85815	0.59037	-0.00179	0.01109	-0.00174	0.00000	0.00040	-7.92981	-1.02599	9.32767	3.83162	1.80732	-9.68306	-0.08407	0.11014	-2.09333	5.78840	-9.58952	-149.71065	0.00115	0.00056	0.00034	0.00001
902			9.01000	7.21578	-5.98749	22.83319	0.57516	-0.00183	0.04130	-0.03674	-0.00029	-0.00641	-0.00272	0.06171	0.33767	-11.37375	-0.61322	-25.54702	-0.57694	-0.06666	-0.02784	0.00022	0.00857	0.00491	-12.00518	1.63355	0.84231	0.59433	0.00461	0.01083	-0.00251	-0.00003	0.00013	-8.46417	-1.21920	9.95512	3.76895	2.08202	-11.74935	0.35103	-0.13194	-0.77956	5.78545	-9.59213	-149.71519	0.00115	0.00056	0.00035	0.00000
903			9.02000	7.26362	-6.06572	22.93378	0.57517	0.00339	0.04215	-0.03531	0.00052	-0.00615	-0.00384	0.06093	0.33721	-11.37293	-0.56137	-25.67090	-0.57701	-0.06519	-0.02848	-0.00193	0.00832	0.00585	-12.00233	1.63848	0.84603	0.59766	0.00772	0.01057	-0.00391	-0.00008	-0.00028	-8.27089	-1.08721	9.40739	3.19513	2.11745	-13.31155	0.77875	-0.55251	1.39930	5.78527	-9.59635	-149.71892	0.00117	0.00055	0.00036	-0.00000
904			9.03000	7.30606	-6.13915	23.02211	0.57607	0.00643	0.04260	-0.02888	0.00087	-0.00505	-0.00508	0.06065	0.33830	-11.37504	-0.51624	-25.80653	-0.57761	-0.06611	-0.02830	-0.00560	0.00762	0.00619	-11.99862	1.63890	0.87492	0.59892	0.00652	0.01079	-0.00542	-0.00007	-0.00076	-7.33124	-0.63245	7.76794	2.28533	1.82495	-13.86852	1.08417	-1.01842	3.81841	5.78686	-9.60118	-149.72189	0.00118	0.00054	0.00038	-0.00001
905			9.04000	7.33766	-6.20213	23.08924	0.57916	0.01023	0.04277	-0.01935	0.00112	-0.00359	-0.00615	0.06079	0.34071	-11.38158	-0.48137	-25.94263	-0.58081	-0.06686	-0.02803	-0.01056	0.00637	0.00601	-11.99428	1.63394	0.92723	0.59980	0.00376	0.01152	-0.00614	-0.00004	-0.00120	-5.83553	-0.03618	5.64091	1.29511	1.22761	-13.36421	1.26864	-1.34405	5.74796	5.78925	-9.60490	-149.72432	0.00119	0.00053	0.00041	-0.00001
906			9.05000	7.35641	-6.25091	23.13410	0.58176	0.01306	0.04315	-0.00909	0.00103	-0.00226	-0.00677	0.06102	0.34387	-11.39365	-0.45765	-26.06893	-0.58278	-0.06700	-0.02818	-0.01624	0.00484	0.00544	-11.99029	1.62539	0.99440	0.59664	0.00130	0.01286	-0.00534	-0.00001	-0.00153	-4.08090	0.49333	3.65881	0.44591	0.40115	-11.91051	1.35476	-1.38381	6.60137	5.79193	-9.60614	-149.72639	0.00120	0.00052	0.00043	-0.00001
907			9.06000	7.36334	-6.28419	23.16079	0.58324	0.01432	0.04343	-0.00030	0.00071	-0.00127	-0.00686	0.06128	0.34641	-11.41163	-0.44391	-26.17601	-0.58346	-0.06695	-0.02832	-0.02169	0.00331	0.00445	-11.98788	1.61666	1.06340	0.59208	-0.00033	0.01402	-0.00322	0.00000	-0.00155	-2.36645	0.82475	2.13999	-0.12741	-0.53259	-9.66736	1.33253	-1.11875	6.14059	5.79440	-9.60479	-149.72833	0.00123	0.00053	0.00045	-0.00000
908			9.07000	7.36145	-6.30289	23.17486	0.58469	0.01387	0.04341	0.00565	0.00033	-0.00062	-0.00670	0.06156	0.34774	-11.43478	-0.43785	-26.25680	-0.58421	-0.06821	-0.02794	-0.02588	0.00190	0.00316	-11.98763	1.61087	1.12111	0.58992	-0.00263	0.01442	-0.00062	0.00003	-0.00121	-0.91625	0.91571	1.09276	-0.47614	-1.40783	-6.99350	1.28534	-0.66252	4.64313	5.79560	-9.60177	-149.73030	0.00126	0.00055	0.00046	-0.00000
909			9.08000	7.35444	-6.30944	23.18063	0.58474	0.01321	0.04314	0.00863	0.00005	-0.00019	-0.00629	0.06175	0.34818	-11.46136	-0.43829	-26.30958	-0.58397	-0.06835	-0.02756	-0.02783	0.00044	0.00199	-11.98941	1.61115	1.16054	0.58929	-0.00227	0.01381	0.00127	0.00005	-0.00072	0.17172	0.81767	0.36311	-0.88358	-2.04708	-4.44063	1.46927	-0.22625	2.82167	5.79444	-9.59804	-149.73215	0.00128	0.00055	0.00045	0.00000
910			9.09000	7.34516	-6.30678	23.18047	0.58463	0.01258	0.04314	0.00952	-0.00014	0.00013	-0.00567	0.06190	0.34804	-11.48875	-0.44703	-26.33933	-0.58388	-0.06762	-0.02768	-0.02704	-0.00113	0.00122	-11.99187	1.62077	1.18410	0.59025	0.00041	0.01287	0.00130	-0.00001	-0.00037	0.91996	0.63127	-0.19678	-1.62904	-2.32099	-2.50148	2.11133	-0.01872	1.41290	5.79110	-9.59390	-149.73274	0.00128	0.00055	0.00045	0.00001
911			9.10000	7.33522	-6.29762	23.17553	0.58404	0.01222	0.04335	0.00917	-0.00026	0.00041	-0.00505	0.06200	0.34747	-11.51407	-0.46713	-26.35509	-0.58365	-0.06645	-0.02825	-0.02345	-0.00266	0.00091	-11.99306	1.64229	1.20063	0.59112	0.00412	0.01205	-0.00096	-0.00022	-0.00025	1.39831	0.42451	-0.66311	-2.69078	-2.18560	-1.40280	3.13954	-0.13710	0.82371	5.78706	-9.58899	-149.73067	0.00126	0.00055	0.00044	0.00001
912			9.11000	7.32564	-6.28409	23.16653	0.58428	0.01120	0.04293	0.00798	-0.00032	0.00064	-0.00468	0.06258	0.34677	-11.53457	-0.49939	-26.36639	-0.58577	-0.06702	-0.02797	-0.01719	-0.00392	0.00096	-11.99104	1.67492	1.21997	0.59486	0.00548	0.01091	-0.00552	-0.00038	-0.00030	1.67175	0.21069	-1.04930	-3.74361	-1.64557	-1.08005	4.16341	-0.58721	1.04549	5.78430	-9.58316	-149.72481	0.00125	0.00055	0.00043	0.00001
913			9.12000	7.31726	-6.26781	23.15434	0.58402	0.01105	0.04246	0.00621	-0.00036	0.00082	-0.00456	0.06329	0.34625	-11.54747	-0.54059	-26.38018	-0.58827	-0.06731	-0.02784	-0.00829	-0.00451	0.00115	-11.98382	1.71387	1.24831	0.59745	0.00620	0.01035	-0.01220	-0.00048	-0.00043	1.80130	-0.00799	-1.35585	-4.36106	-0.76761	-1.15582	4.68206	-1.30340	1.67013	5.78412	-9.57699	-149.71541	0.00125	0.00056	0.00042	0.00000
914			9.13000	7.31054	-6.24984	23.13969	0.58414	0.01049	0.04200	0.00436	-0.00037	0.00096	-0.00455	0.06380	0.34590	-11.55043	-0.58400	-26.39734	-0.59012	-0.06838	-0.02762	0.00195	-0.00439	0.00114	-11.96957	1.75150	1.28444	0.59733	0.00473	0.01052	-0.01969	-0.00033	-0.00052	1.84282	-0.20169	-1.60080	-4.24952	0.22746	-1.04093	4.33183	-2.08877	2.06354	5.78669	-9.57166	-149.70404	0.00123	0.00056	0.00041	-0.00000
915			9.14000	7.30530	-6.23098	23.12302	0.58446	0.00873	0.04160	0.00291	-0.00032	0.00109	-0.00446	0.06410	0.34539	-11.54336	-0.62220	-26.41186	-0.59108	-0.07034	-0.02722	0.01116	-0.00377	0.00071	-11.94823	1.78034	1.31982	0.59628	0.00145	0.01116	-0.02570	-0.00007	-0.00047	1.83403	-0.33227	-1.81309	-3.41937	1.02660	-0.26128	3.11750	-2.65948	1.75029	5.79143	-9.56854	-149.69304	0.00121	0.00056	0.00039	-0.00001
916			9.15000	7.30099	-6.21189	23.10439	0.58447	0.00714	0.04115	0.00226	-0.00027	0.00123	-0.00439	0.06418	0.34461	-11.52861	-0.65010	-26.41433	-0.59125	-0.07208	-0.02673	0.01725	-0.00287	-0.00017	-11.92201	1.79620	1.34366	0.59539	-0.00206	0.01181	-0.02846	0.00004	-0.00023	1.81142	-0.36911	-2.04094	-2.10212	1.39396	1.33666	1.32754	-2.81858	0.62022	5.79790	-9.56826	-149.68445	0.00120	0.00056	0.00037	-0.00001
917			9.16000	7.29656	-6.19291	23.08324	0.58434	0.00529	0.04107	0.00295	-0.00020	0.00147	-0.00409	0.06399	0.34358	-11.51011	-0.66550	-26.39552	-0.59054	-0.07290	-0.02665	0.01891	-0.00198	-0.00142	-11.89428	1.79803	1.34672	0.59478	-0.00326	0.01236	-0.02739	-0.00004	0.00020	1.84266	-0.27547	-2.37207	-0.55895	1.21282	3.65019	-0.69884	-2.52028	-1.17658	5.80505	-9.57051	-149.67955	0.00120	0.00057	0.00034	-0.00001
918			9.17000	7.29018	-6.17368	23.05780	0.58430	0.00441	0.04088	0.00535	-0.00018	0.00183	-0.00378	0.06377	0.34277	-11.49268	-0.66841	-26.34828	-0.59030	-0.07228	-0.02661	0.01605	-0.00130	-0.00289	-11.86859	1.78716	1.32309	0.59591	-0.00221	0.01227	-0.02292	-0.00009	0.00072	2.00852	-0.04067	-2.87046	0.95978	0.50982	6.40260	-2.64671	-1.83123	-3.34927	5.81134	-9.57444	-149.67871	0.00120	0.00058	0.00032	-0.00001
919			9.18000	7.27993	-6.15307	23.02623	0.58484	0.00291	0.04016	0.00885	-0.00013	0.00218	-0.00367	0.06373	0.34143	-11.48043	-0.66092	-26.26950	-0.59132	-0.07329	-0.02565	0.01040	-0.00099	-0.00414	-11.84786	1.76658	1.27119	0.60094	-0.00336	0.01134	-0.01651	-0.00021	0.00114	2.32937	0.24837	-3.43560	2.19068	-0.46273	9.06278	-4.21554	-0.94541	-5.45795	5.81484	-9.57920	-149.68184	0.00120	0.00059	0.00030	-0.00001
920			9.19000	7.26546	-6.12974	22.98895	0.58311	0.00106	0.03918	0.01153	-0.00005	0.00234	-0.00338	0.06380	0.34023	-11.47466	-0.64674	-26.16392	-0.59047	-0.07296	-0.02460	0.00474	-0.00090	-0.00482	-11.83319	1.74031	1.19577	0.60563	-0.00219	0.00958	-0.00994	-0.00016	0.00124	2.70254	0.40794	-3.77243	2.90125	-1.28872	10.79713	-5.09879	-0.12679	-6.92600	5.81470	-9.58445	-149.68837	0.00121	0.00060	0.00030	0.00000
921			9.20000	7.24916	-6.10325	22.95040	0.58149	-0.00014	0.03870	0.01131	0.00001	0.00214	-0.00312	0.06386	0.33897	-11.47375	-0.63014	-26.04671	-0.58975	-0.07265	-0.02405	0.00142	-0.00084	-0.00476	-11.82412	1.71322	1.10866	0.61068	-0.00123	0.00820	-0.00466	-0.00009	0.00112	2.93977	0.26134	-3.56521	2.99662	-1.61528	10.84336	-5.09003	0.43023	-7.28614	5.81161	-9.59023	-149.69681	0.00122	0.00060	0.00032	0.00001
922			9.21000	7.23559	-6.07459	22.91763	0.58011	-0.00169	0.03821	0.00785	0.00010	0.00159	-0.00316	0.06407	0.33736	-11.47438	-0.61453	-25.93891	-0.58973	-0.07406	-0.02317	0.00070	-0.00072	-0.00392	-11.81934	1.69008	1.02518	0.61560	-0.00390	0.00741	-0.00109	-0.00024	0.00091	2.94781	-0.18640	-2.82707	2.56948	-1.42657	9.26491	-4.26356	0.69038	-6.56115	5.80725	-9.59606	-149.70490	0.00123	0.00059	0.00034	0.00001
923			9.22000	7.22777	-6.04505	22.89477	0.57779	-0.00572	0.03686	0.00334	0.00032	0.00095	-0.00321	0.06459	0.33675	-11.47445	-0.60250	-25.85428	-0.58849	-0.07616	-0.02122	0.00063	-0.00078	-0.00272	-11.81760	1.67444	0.95636	0.61693	-0.00805	0.00636	0.00142	-0.00032	0.00063	2.84195	-0.70986	-1.97723	1.79611	-1.08252	7.07570	-2.96525	0.78332	-5.29105	5.80318	-9.60020	-149.71060	0.00123	0.00058	0.00037	0.00001
924			9.23000	7.22501	-6.01494	22.88007	0.57709	-0.01055	0.03577	-0.00019	0.00058	0.00047	-0.00309	0.06540	0.33703	-11.47470	-0.59673	-25.79239	-0.58867	-0.07869	-0.01948	-0.00051	-0.00114	-0.00181	-11.81846	1.66807	0.90484	0.61710	-0.01259	0.00592	0.00355	-0.00024	0.00045	2.73221	-1.11164	-1.29026	0.91968	-0.90833	5.24039	-1.59479	0.85129	-4.09613	5.79987	-9.60031	-149.71303	0.00124	0.00057	0.00039	0.00001
925			9.24000	7.22572	-5.98486	22.87177	0.57816	-0.01230	0.03610	-0.00319	0.00062	-0.00002	-0.00257	0.06620	0.33813	-11.47657	-0.59757	-25.74644	-0.59081	-0.07815	-0.01989	-0.00233	-0.00134	-0.00135	-11.82158	1.67101	0.86709	0.61619	-0.01266	0.00680	0.00514	-0.00001	0.00041	2.50520	-1.41414	-0.50312	0.31593	-0.87822	3.90168	-0.47815	0.92067	-3.31901	5.79712	-9.59544	-149.71223	0.00126	0.00058	0.00040	0.00001
926			9.25000	7.23063	-5.95726	22.87340	0.58045	-0.01309	0.03702	-0.00708	0.00054	-0.00076	-0.00180	0.06635	0.33914	-11.48005	-0.60059	-25.71237	-0.59202	-0.07664	-0.02115	-0.00364	-0.00086	-0.00105	-11.82604	1.68102	0.83716	0.61213	-0.01026	0.00792	0.00573	0.00010	0.00042	1.99187	-1.72166	0.68713	0.30979	-0.82171	2.80295	0.15416	0.95001	-2.99851	5.79414	-9.58636	-149.70915	0.00128	0.00059	0.00040	0.00001
927			9.26000	7.24152	-5.93529	22.88944	0.58133	-0.01468	0.03754	-0.01169	0.00039	-0.00162	-0.00125	0.06624	0.33960	-11.48423	-0.59889	-25.68813	-0.59126	-0.07589	-0.02177	-0.00425	0.00024	-0.00082	-11.83061	1.69398	0.80941	0.60828	-0.00817	0.00824	0.00547	0.00009	0.00043	1.22449	-2.01254	2.06025	0.87088	-0.71209	1.88390	0.29235	0.92540	-2.95015	5.79002	-9.57474	-149.70531	0.00129	0.00061	0.00039	0.00001
928			9.27000	7.25839	-5.92075	22.91897	0.58103	-0.01481	0.03798	-0.01535	0.00018	-0.00223	-0.00108	0.06608	0.33923	-11.48871	-0.58848	-25.67100	-0.59081	-0.07454	-0.02232	-0.00459	0.00137	-0.00068	-11.83470	1.70630	0.78134	0.60881	-0.00523	0.00800	0.00481	0.00005	0.00040	0.44682	-2.15815	3.03383	1.57483	-0.62040	1.23941	0.18607	0.84597	-2.85093	5.78436	-9.56269	-149.70200	0.00131	0.00064	0.00037	0.00001
929			9.28000	7.27852	-5.91280	22.95461	0.58095	-0.01549	0.03769	-0.01605	0.00005	-0.00220	-0.00122	0.06611	0.33927	-11.49344	-0.57120	-25.65789	-0.59111	-0.07398	-0.02188	-0.00492	0.00192	-0.00063	-11.83804	1.71653	0.75497	0.61215	-0.00290	0.00671	0.00375	0.00002	0.00029	-0.03744	-2.02638	3.10678	1.94835	-0.60291	0.99351	0.10940	0.68493	-2.43386	5.77803	-9.55250	-149.70000	0.00131	0.00066	0.00036	0.00001
930			9.29000	7.29687	-5.90823	22.98524	0.58152	-0.01716	0.03719	-0.01277	0.00005	-0.00154	-0.00136	0.06635	0.34031	-11.49851	-0.55277	-25.64468	-0.59170	-0.07395	-0.02110	-0.00539	0.00167	-0.00068	-11.84032	1.72458	0.73464	0.61493	-0.00101	0.00525	0.00200	0.00001	0.00015	-0.06050	-1.57034	2.19094	1.82709	-0.69163	1.22277	0.12904	0.41695	-1.67514	5.77244	-9.54611	-149.69949	0.00132	0.00068	0.00034	0.00001
931			9.30000	7.30851	-5.90344	23.00163	0.58350	-0.01764	0.03742	-0.00647	0.00016	-0.00056	-0.00132	0.06681	0.34197	-11.50419	-0.53852	-25.62711	-0.59421	-0.07322	-0.02128	-0.00595	0.00087	-0.00083	-11.84082	1.73007	0.72331	0.61783	0.00131	0.00482	-0.00037	-0.00001	0.00006	0.30657	-0.90512	0.70059	1.38318	-0.85040	1.78911	0.16424	0.07304	-0.77404	5.76841	-9.54449	-149.70045	0.00132	0.00069	0.00033	0.00001
932			9.31000	7.31123	-5.89603	23.00116	0.58552	-0.01942	0.03762	0.00044	0.00033	0.00036	-0.00121	0.06744	0.34362	-11.51038	-0.53041	-25.60341	-0.59651	-0.07426	-0.02120	-0.00603	0.00005	-0.00097	-11.83922	1.73267	0.72097	0.61937	0.00063	0.00487	-0.00285	-0.00000	-0.00001	0.83477	-0.25784	-0.70587	0.89345	-0.95967	2.33740	0.17158	-0.26659	0.02841	5.76642	-9.54778	-149.70247	0.00132	0.00068	0.00032	0.00000
933			9.32000	7.30628	-5.88539	22.98821	0.58705	-0.02061	0.03782	0.00519	0.00048	0.00082	-0.00114	0.06792	0.34457	-11.51624	-0.52730	-25.57599	-0.59816	-0.07588	-0.02113	-0.00453	-0.00038	-0.00093	-11.83562	1.73281	0.72559	0.61928	-0.00195	0.00534	-0.00533	0.00000	-0.00006	1.24534	0.13794	-1.40609	0.55355	-0.82927	2.38866	0.17827	-0.57557	0.60501	5.76672	-9.55522	-149.70508	0.00131	0.00068	0.00032	-0.00000
934			9.33000	7.29820	-5.87296	22.97302	0.58803	-0.02006	0.03818	0.00571	0.00046	0.00056	-0.00098	0.06813	0.34513	-11.51953	-0.52594	-25.55257	-0.59915	-0.07594	-0.02159	-0.00042	-0.00009	-0.00063	-11.82977	1.73150	0.73487	0.61762	-0.00307	0.00608	-0.00809	0.00000	-0.00011	1.29687	0.13003	-1.00361	0.47237	-0.29444	1.57592	0.21083	-0.87754	0.92799	5.76892	-9.56489	-149.70784	0.00131	0.00066	0.00032	-0.00001
935			9.34000	7.29310	-5.86172	22.96815	0.58920	-0.01956	0.03842	0.00196	0.00030	-0.00036	-0.00113	0.06802	0.34515	-11.51734	-0.52200	-25.54299	-0.59954	-0.07717	-0.02168	0.00619	0.00085	-0.00005	-11.82125	1.72985	0.74649	0.61586	-0.00590	0.00673	-0.01122	0.00001	-0.00014	0.95098	-0.25320	0.38243	0.62739	0.61111	0.01876	0.25346	-1.18299	1.00364	5.77216	-9.57435	-149.70967	0.00132	0.00066	0.00033	-0.00001
936			9.35000	7.29525	-5.85394	22.98139	0.59148	-0.01918	0.03863	-0.00344	0.00011	-0.00146	-0.00144	0.06779	0.34530	-11.50770	-0.51301	-25.55259	-0.60079	-0.07862	-0.02160	0.01190	0.00209	0.00063	-11.80961	1.72850	0.75820	0.61618	-0.00822	0.00719	-0.01274	0.00001	-0.00016	0.43983	-0.76300	2.04019	0.87379	1.48234	-1.85501	0.22878	-1.33830	1.09785	5.77575	-9.58158	-149.70952	0.00132	0.00065	0.00033	-0.00001
937			9.36000	7.30410	-5.84963	23.01062	0.59249	-0.01907	0.03904	-0.00716	-0.00003	-0.00229	-0.00150	0.06756	0.34457	-11.49120	-0.50019	-25.57840	-0.60142	-0.07914	-0.02180	0.01936	0.00263	0.00104	-11.79521	1.72759	0.76857	0.61839	-0.00818	0.00750	-0.01692	0.00002	-0.00013	0.06310	-1.10767	3.24292	0.87616	2.37052	-2.85895	0.26071	-1.67373	0.71747	5.77915	-9.58574	-149.70683	0.00133	0.00065	0.00034	-0.00001
938			9.37000	7.31594	-5.84718	23.04854	0.59554	-0.01767	0.04000	-0.00754	-0.00009	-0.00273	-0.00146	0.06745	0.34517	-11.47028	-0.48664	-25.61397	-0.60394	-0.07845	-0.02279	0.02242	0.00273	0.00137	-11.77882	1.72685	0.77738	0.62219	-0.00599	0.00801	-0.01854	0.00001	-0.00011	-0.04848	-1.15015	3.81145	0.73297	2.76015	-3.48920	0.22392	-1.79263	0.54943	5.78201	-9.58664	-149.70152	0.00133	0.00064	0.00036	-0.00000
939			9.38000	7.32662	-5.84516	23.08919	0.59919	-0.01741	0.04032	-0.00457	-0.00010	-0.00280	-0.00125	0.06719	0.34629	-11.44801	-0.47477	-25.65374	-0.60540	-0.07825	-0.02303	0.02233	0.00246	0.00147	-11.76155	1.72618	0.78464	0.62319	-0.00447	0.00796	-0.01902	0.00001	-0.00009	0.04155	-0.88298	3.91548	0.47372	2.76686	-3.64404	0.19005	-1.81211	0.37641	5.78373	-9.58483	-149.69415	0.00133	0.00064	0.00038	0.00000
940			9.39000	7.33284	-5.84336	23.12867	0.60209	-0.01715	0.04054	0.00087	-0.00011	-0.00262	-0.00083	0.06687	0.34660	-11.42735	-0.46596	-25.69302	-0.60642	-0.07784	-0.02325	0.01915	0.00189	0.00142	-11.74422	1.72588	0.79003	0.62410	-0.00304	0.00794	-0.01854	0.00001	-0.00006	0.18720	-0.35571	3.69697	0.15194	2.40987	-3.40093	0.21192	-1.73582	0.16484	5.78418	-9.58146	-149.68570	0.00132	0.00062	0.00040	0.00000
941			9.40000	7.33258	-5.84274	23.16390	0.60510	-0.01680	0.04156	0.00720	-0.00014	-0.00230	-0.00042	0.06651	0.34675	-11.41123	-0.46135	-25.72770	-0.60763	-0.07798	-0.02423	0.01332	0.00112	0.00129	-11.72777	1.72705	0.79327	0.62539	-0.00246	0.00875	-0.01704	0.00001	-0.00003	0.26059	0.31597	3.24581	-0.22488	1.75527	-2.89495	0.37175	-1.56333	-0.04152	5.78388	-9.57790	-149.67728	0.00130	0.00060	0.00042	0.00000
942			9.41000	7.32575	-5.84460	23.19298	0.60896	-0.01488	0.04269	0.01275	-0.00018	-0.00190	-0.00004	0.06607	0.34694	-11.40173	-0.46181	-25.75593	-0.61006	-0.07737	-0.02554	0.00606	0.00029	0.00116	-11.71315	1.73130	0.79540	0.62767	-0.00120	0.00960	-0.01473	0.00001	-0.00003	0.20818	0.96184	2.72174	-0.64398	0.96728	-2.40524	0.70240	-1.32856	-0.11123	5.78387	-9.57503	-149.66985	0.00126	0.00056	0.00044	0.00000
943			9.42000	7.31393	-5.84967	23.21639	0.61400	-0.01248	0.04301	0.01648	-0.00021	-0.00154	0.00018	0.06551	0.34549	-11.39944	-0.46738	-25.77955	-0.61430	-0.07837	-0.02582	-0.00169	-0.00039	0.00108	-11.70105	1.73946	0.79890	0.63233	-0.00266	0.00985	-0.01163	0.00005	-0.00005	0.04397	1.44824	2.31524	-1.03787	0.18333	-2.17188	1.12674	-1.04670	0.03054	5.78514	-9.57315	-149.66420	0.00121	0.00053	0.00046	-0.00000
944			9.43000	7.29941	-5.85809	23.23629	0.62011	-0.00955	0.04353	0.01819	-0.00021	-0.00136	0.00001	0.06464	0.34429	-11.40450	-0.47688	-25.80169	-0.61831	-0.08055	-0.02618	-0.00989	-0.00079	0.00109	-11.69240	1.75118	0.80574	0.63422	-0.00613	0.01060	-0.00725	0.00015	-0.00010	-0.19496	1.73321	2.12522	-1.28238	-0.58590	-2.20478	1.46370	-0.67260	0.28114	5.78847	-9.57225	-149.66043	0.00117	0.00050	0.00047	-0.00001
945			9.44000	7.28429	-5.86967	23.25525	0.62516	-0.00602	0.04415	0.01810	-0.00016	-0.00136	-0.00043	0.06373	0.34376	-11.41740	-0.48787	-25.82409	-0.62113	-0.08208	-0.02679	-0.01856	-0.00078	0.00111	-11.68845	1.76459	0.81522	0.63317	-0.00913	0.01162	-0.00151	0.00023	-0.00013	-0.46616	1.83082	2.14931	-1.24765	-1.36863	-2.33617	1.52277	-0.16751	0.42192	5.79367	-9.57257	-149.65862	0.00114	0.00048	0.00047	-0.00001
[truncated: 957 more rows]
[truncated: 29 more columns]
