# Supplementary material for: Analysis of the impact of different landing heights and lateralities on lower limb joint load based on statistical parametric mapping
Source: PLoS One. 2025 May 30;20(5):e0324656. doi: 10.1371/journal.pone.0324656 (PMC12124505; doi:10.1371/journal.pone.0324656)
Supplement: S1 File — (ZIP) [file pone.0324656.s001.zip › Original data/002/右前跳45.xlsx]

## Sheet: Sheet1
Var1	C__Users_dell_Documents_Qualisys_GAIT1214_Data_CHAOYANG_ZHUCHAO	C__Users_dell_Documents_Qualisys_GAIT1214_Data_CHAOYANG_ZHUC_1	C__Users_dell_Documents_Qualisys_GAIT1214_Data_CHAOYANG_ZHUC_2	C__Users_dell_Documents_Qualisys_GAIT1214_Data_CHAOYANG_ZHUC_3	C__Users_dell_Documents_Qualisys_GAIT1214_Data_CHAOYANG_ZHUC_4	C__Users_dell_Documents_Qualisys_GAIT1214_Data_CHAOYANG_ZHUC_5	C__Users_dell_Documents_Qualisys_GAIT1214_Data_CHAOYANG_ZHUC_6	C__Users_dell_Documents_Qualisys_GAIT1214_Data_CHAOYANG_ZHUC_7	C__Users_dell_Documents_Qualisys_GAIT1214_Data_CHAOYANG_ZHUC_8	C__Users_dell_Documents_Qualisys_GAIT1214_Data_CHAOYANG_ZHUC_9	C__Users_dell_Documents_Qualisys_GAIT1214_Data_CHAOYANG_ZHUC_10	C__Users_dell_Documents_Qualisys_GAIT1214_Data_CHAOYANG_ZHUC_11	C__Users_dell_Documents_Qualisys_GAIT1214_Data_CHAOYANG_ZHUC_12	C__Users_dell_Documents_Qualisys_GAIT1214_Data_CHAOYANG_ZHUC_13	C__Users_dell_Documents_Qualisys_GAIT1214_Data_CHAOYANG_ZHUC_14	C__Users_dell_Documents_Qualisys_GAIT1214_Data_CHAOYANG_ZHUC_15	C__Users_dell_Documents_Qualisys_GAIT1214_Data_CHAOYANG_ZHUC_16	C__Users_dell_Documents_Qualisys_GAIT1214_Data_CHAOYANG_ZHUC_17	C__Users_dell_Documents_Qualisys_GAIT1214_Data_CHAOYANG_ZHUC_18	C__Users_dell_Documents_Qualisys_GAIT1214_Data_CHAOYANG_ZHUC_19	C__Users_dell_Documents_Qualisys_GAIT1214_Data_CHAOYANG_ZHUC_20	C__Users_dell_Documents_Qualisys_GAIT1214_Data_CHAOYANG_ZHUC_21	C__Users_dell_Documents_Qualisys_GAIT1214_Data_CHAOYANG_ZHUC_22	C__Users_dell_Documents_Qualisys_GAIT1214_Data_CHAOYANG_ZHUC_23	C__Users_dell_Documents_Qualisys_GAIT1214_Data_CHAOYANG_ZHUC_24	C__Users_dell_Documents_Qualisys_GAIT1214_Data_CHAOYANG_ZHUC_25	C__Users_dell_Documents_Qualisys_GAIT1214_Data_CHAOYANG_ZHUC_26	C__Users_dell_Documents_Qualisys_GAIT1214_Data_CHAOYANG_ZHUC_27	C__Users_dell_Documents_Qualisys_GAIT1214_Data_CHAOYANG_ZHUC_28	C__Users_dell_Documents_Qualisys_GAIT1214_Data_CHAOYANG_ZHUC_29	C__Users_dell_Documents_Qualisys_GAIT1214_Data_CHAOYANG_ZHUC_30	C__Users_dell_Documents_Qualisys_GAIT1214_Data_CHAOYANG_ZHUC_31	C__Users_dell_Documents_Qualisys_GAIT1214_Data_CHAOYANG_ZHUC_32	C__Users_dell_Documents_Qualisys_GAIT1214_Data_CHAOYANG_ZHUC_33	C__Users_dell_Documents_Qualisys_GAIT1214_Data_CHAOYANG_ZHUC_34	C__Users_dell_Documents_Qualisys_GAIT1214_Data_CHAOYANG_ZHUC_35	C__Users_dell_Documents_Qualisys_GAIT1214_Data_CHAOYANG_ZHUC_36	C__Users_dell_Documents_Qualisys_GAIT1214_Data_CHAOYANG_ZHUC_37	C__Users_dell_Documents_Qualisys_GAIT1214_Data_CHAOYANG_ZHUC_38	C__Users_dell_Documents_Qualisys_GAIT1214_Data_CHAOYANG_ZHUC_39	C__Users_dell_Documents_Qualisys_GAIT1214_Data_CHAOYANG_ZHUC_40	C__Users_dell_Documents_Qualisys_GAIT1214_Data_CHAOYANG_ZHUC_41	C__Users_dell_Documents_Qualisys_GAIT1214_Data_CHAOYANG_ZHUC_42	C__Users_dell_Documents_Qualisys_GAIT1214_Data_CHAOYANG_ZHUC_43	C__Users_dell_Documents_Qualisys_GAIT1214_Data_CHAOYANG_ZHUC_44	C__Users_dell_Documents_Qualisys_GAIT1214_Data_CHAOYANG_ZHUC_45	C__Users_dell_Documents_Qualisys_GAIT1214_Data_CHAOYANG_ZHUC_46	C__Users_dell_Documents_Qualisys_GAIT1214_Data_CHAOYANG_ZHUC_47	C__Users_dell_Documents_Qualisys_GAIT1214_Data_CHAOYANG_ZHUC_48
	CD	ZD	TIME	Right Ankle Angles	Right Ankle Angles	Right Ankle Angles	Right Ankle Moment	Right Ankle Moment	Right Ankle Moment	Right Ankle Power	Right Ankle Power	Right Ankle Power	Right GRF	Right GRF	Right GRF	Right Knee Angles	Right Knee Angles	Right Knee Angles	Right Knee Moment	Right Knee Moment	Right Knee Moment	Right Knee Power	Right Knee Power	Right Knee Power	Right Hip Angles	Right Hip Angles	Right Hip Angles	Right Hip Moment	Right Hip Moment	Right Hip Moment	Right Hip Power	Right Hip Power	Right Hip Power	Left Ankle Angles	Left Ankle Angles	Left Ankle Angles	Left Ankle Moment	Left Ankle Moment	Left Ankle Moment	Left Ankle Power	Left Ankle Power	Left Ankle Power	Left Knee Angles	Left Knee Angles	Left Knee Angles	Left Knee Moment	Left Knee Moment	Left Knee Moment	Left Knee Power
	EVENT_LABEL	EVENT_LABEL	FRAME_NUMBERS	LINK_MODEL_BASED	LINK_MODEL_BASED	LINK_MODEL_BASED	LINK_MODEL_BASED	LINK_MODEL_BASED	LINK_MODEL_BASED	LINK_MODEL_BASED	LINK_MODEL_BASED	LINK_MODEL_BASED	LINK_MODEL_BASED	LINK_MODEL_BASED	LINK_MODEL_BASED	LINK_MODEL_BASED	LINK_MODEL_BASED	LINK_MODEL_BASED	LINK_MODEL_BASED	LINK_MODEL_BASED	LINK_MODEL_BASED	LINK_MODEL_BASED	LINK_MODEL_BASED	LINK_MODEL_BASED	LINK_MODEL_BASED	LINK_MODEL_BASED	LINK_MODEL_BASED	LINK_MODEL_BASED	LINK_MODEL_BASED	LINK_MODEL_BASED	LINK_MODEL_BASED	LINK_MODEL_BASED	LINK_MODEL_BASED	LINK_MODEL_BASED	LINK_MODEL_BASED	LINK_MODEL_BASED	LINK_MODEL_BASED	LINK_MODEL_BASED	LINK_MODEL_BASED	LINK_MODEL_BASED	LINK_MODEL_BASED	LINK_MODEL_BASED	LINK_MODEL_BASED	LINK_MODEL_BASED	LINK_MODEL_BASED	LINK_MODEL_BASED	LINK_MODEL_BASED	LINK_MODEL_BASED	LINK_MODEL_BASED
	ORIGINAL	ORIGINAL	ORIGINAL	ORIGINAL	ORIGINAL	ORIGINAL	ORIGINAL	ORIGINAL	ORIGINAL	ORIGINAL	ORIGINAL	ORIGINAL	ORIGINAL	ORIGINAL	ORIGINAL	ORIGINAL	ORIGINAL	ORIGINAL	ORIGINAL	ORIGINAL	ORIGINAL	ORIGINAL	ORIGINAL	ORIGINAL	ORIGINAL	ORIGINAL	ORIGINAL	ORIGINAL	ORIGINAL	ORIGINAL	ORIGINAL	ORIGINAL	ORIGINAL	ORIGINAL	ORIGINAL	ORIGINAL	ORIGINAL	ORIGINAL	ORIGINAL	ORIGINAL	ORIGINAL	ORIGINAL	ORIGINAL	ORIGINAL	ORIGINAL	ORIGINAL	ORIGINAL	ORIGINAL	ORIGINAL
ITEM	X	X	X	X	Y	Z	X	Y	Z	X	Y	Z	X	Y	Z	X	Y	Z	X	Y	Z	X	Y	Z	X	Y	Z	X	Y	Z	X	Y	Z	X	Y	Z	X	Y	Z	X	Y	Z	X	Y	Z	X	Y	Z	X
1	0.27000	0.40000	0.00000	3.39703	-3.68899	21.48789							-0.00000	0.00000	0.00000	-18.27055	2.76674	-33.70501							3.13002	-6.65237	-1.73510							-21.67933	-8.91202	-162.77908							31.53007	-3.40393	175.83139
2			0.01000	3.77820	-3.62062	21.30993							-0.00000	0.00000	0.00000	-18.27538	2.66924	-33.82137							2.96411	-6.64223	-1.53765							-22.23487	-9.31426	-162.87035							32.30088	-3.62389	175.94125
3			0.02000	4.16192	-3.54463	21.13274	-0.00783	-0.00295	-0.00107	0.00530	0.00048	-0.00031	-0.00000	0.00000	0.00000	-18.27803	2.56760	-33.93854	0.05390	0.00826	-0.00424	-0.00039	0.00091	0.00106	2.79890	-6.62630	-1.32003	-0.11454	0.06693	-0.00489	-0.03807	-0.00100	0.00197	-22.84509	-9.74630	-162.97823	0.00698	0.00215	0.00022	0.00755	0.00171	-0.00002	33.09932	-3.84054	175.99657	-0.08329	0.01883	-0.00385	0.11838
4			0.03000	4.53336	-3.45984	20.96249	-0.00713	-0.00280	-0.00134	0.00458	0.00050	-0.00037	-0.00000	0.00000	0.00000	-18.27744	2.45975	-34.05263	0.04804	0.00573	-0.00260	-0.00097	0.00071	0.00060	2.63665	-6.60267	-1.07457	-0.10077	0.05384	-0.00557	-0.03247	-0.00146	0.00247	-23.51420	-10.20373	-163.10909	0.00680	0.00208	0.00003	0.00796	0.00176	-0.00000	33.92668	-4.05581	175.98810	-0.08026	0.01610	-0.00242	0.11721
5			0.04000	4.87822	-3.36700	20.80353	-0.00649	-0.00262	-0.00150	0.00378	0.00050	-0.00037	-0.00000	0.00000	0.00000	-18.26365	2.35038	-34.14493	0.04327	0.00339	-0.00128	-0.00233	0.00046	0.00022	2.48831	-6.57185	-0.80993	-0.09385	0.03911	-0.00623	-0.02685	-0.00149	0.00286	-24.23944	-10.67877	-163.26794	0.00651	0.00197	-0.00010	0.00814	0.00174	0.00001	34.77782	-4.28390	175.92873	-0.07833	0.01464	-0.00155	0.11660
6			0.05000	5.18276	-3.26780	20.65973	-0.00587	-0.00243	-0.00154	0.00292	0.00048	-0.00033	-0.00000	0.00000	0.00000	-18.22131	2.24895	-34.19024	0.03925	0.00115	-0.00028	-0.00427	0.00017	0.00002	2.36918	-6.53610	-0.54688	-0.08875	0.02560	-0.00668	-0.01990	-0.00120	0.00294	-25.01017	-11.15869	-163.45596	0.00629	0.00187	-0.00013	0.00819	0.00168	0.00001	35.64318	-4.54343	175.84471	-0.07841	0.01455	-0.00118	0.11814
7			0.06000	5.43259	-3.16464	20.53537	-0.00523	-0.00221	-0.00149	0.00200	0.00044	-0.00026	-0.00000	0.00000	0.00000	-18.14017	2.16252	-34.17312	0.03585	-0.00118	0.00047	-0.00611	-0.00018	0.00002	2.28885	-6.49734	-0.30536	-0.08267	0.01440	-0.00697	-0.01264	-0.00079	0.00273	-25.80961	-11.62572	-163.66873	0.00633	0.00187	-0.00006	0.00839	0.00163	0.00000	36.51732	-4.84817	175.76392	-0.08084	0.01567	-0.00110	0.12392
8			0.07000	5.60981	-3.06126	20.43667	-0.00453	-0.00198	-0.00141	0.00105	0.00037	-0.00018	-0.00000	0.00000	0.00000	-18.02236	2.09162	-34.09622	0.03296	-0.00359	0.00104	-0.00721	-0.00058	0.00014	2.24468	-6.45499	-0.09858	-0.07554	0.00461	-0.00715	-0.00709	-0.00031	0.00230	-26.61639	-12.05990	-163.89574	0.00682	0.00202	0.00009	0.00894	0.00164	0.00000	37.41140	-5.20096	175.70473	-0.08512	0.01757	-0.00105	0.13642
9			0.08000	5.68929	-2.96356	20.37129	-0.00372	-0.00174	-0.00134	0.00010	0.00029	-0.00008	-0.00000	0.00000	0.00000	-17.88227	2.03096	-33.97429	0.03036	-0.00584	0.00150	-0.00717	-0.00101	0.00029	2.22258	-6.40563	0.06276	-0.06756	-0.00397	-0.00715	-0.00420	0.00034	0.00167	-27.40539	-12.44250	-164.12189	0.00785	0.00235	0.00027	0.00984	0.00167	0.00001	38.36291	-5.58765	175.66133	-0.08996	0.01966	-0.00081	0.15838
10			0.09000	5.63539	-2.87881	20.34665	-0.00276	-0.00148	-0.00135	-0.00069	0.00019	0.00001	-0.00000	0.00000	0.00000	-17.74204	1.97097	-33.82598	0.02771	-0.00772	0.00192	-0.00599	-0.00146	0.00042	2.20299	-6.34515	0.16735	-0.05867	-0.01088	-0.00685	-0.00357	0.00122	0.00086	-28.14645	-12.75919	-164.32976	0.00940	0.00286	0.00043	0.01078	0.00166	0.00002	39.43911	-5.98079	175.59778	-0.09382	0.02136	-0.00029	0.19217
11			0.10000	5.40156	-2.81385	20.36943	-0.00162	-0.00121	-0.00146	-0.00100	0.00010	0.00014	-0.00000	0.00000	0.00000	-17.62397	1.90044	-33.66867	0.02481	-0.00928	0.00243	-0.00404	-0.00200	0.00053	2.16828	-6.27159	0.20315	-0.05090	-0.01686	-0.00649	-0.00419	0.00232	-0.00004	-28.80266	-13.00075	-164.50195	0.01141	0.00350	0.00051	0.01113	0.00149	0.00003	40.73097	-6.35586	175.46092	-0.09563	0.02227	0.00050	0.23841
12			0.11000	4.93261	-2.77409	20.44685	-0.00028	-0.00093	-0.00166	-0.00031	0.00003	0.00032	-0.00000	0.00000	0.00000	-17.54501	1.81180	-33.51186	0.02151	-0.01064	0.00310	-0.00188	-0.00261	0.00066	2.10719	-6.18753	0.15427	-0.04599	-0.02275	-0.00636	-0.00522	0.00353	-0.00109	-29.32997	-13.16071	-164.62422	0.01376	0.00421	0.00046	0.01003	0.00106	0.00002	42.34074	-6.70299	175.19444	-0.09512	0.02213	0.00159	0.29485
13			0.12000	4.16905	-2.76293	20.58638	0.00116	-0.00063	-0.00190	0.00192	-0.00002	0.00057	-0.00000	0.00000	0.00000	-17.51377	1.70535	-33.35263	0.01756	-0.01168	0.00390	-0.00011	-0.00319	0.00085	2.01626	-6.10101	-0.00063	-0.04311	-0.02783	-0.00649	-0.00605	0.00432	-0.00242	-29.67942	-13.23116	-164.68794	0.01628	0.00494	0.00025	0.00648	0.00028	0.00001	44.36703	-7.02895	174.74443	-0.09276	0.02088	0.00301	0.35692
14			0.13000	3.05366	-2.78141	20.79472	0.00260	-0.00033	-0.00211	0.00602	-0.00003	0.00089	-0.00000	0.00000	0.00000	-17.52834	1.58873	-33.18017	0.01266	-0.01200	0.00461	0.00079	-0.00347	0.00114	1.90013	-6.02466	-0.28214	-0.04014	-0.03036	-0.00668	-0.00603	0.00392	-0.00403	-29.80194	-13.19887	-164.69310	0.01873	0.00561	-0.00013	-0.00025	-0.00088	-0.00001	46.88882	-7.35148	174.06583	-0.08943	0.01867	0.00489	0.41954
15			0.14000	1.53913	-2.82840	21.07583	0.00390	0.00001	-0.00218	0.01188	0.00000	0.00120	-0.00000	0.00000	0.00000	-17.57494	1.47421	-32.98345	0.00650	-0.01130	0.00502	0.00062	-0.00325	0.00149	1.77065	-5.97573	-0.70146	-0.03541	-0.02963	-0.00673	-0.00474	0.00204	-0.00568	-29.65589	-13.04632	-164.65033	0.02091	0.00618	-0.00064	-0.01021	-0.00236	-0.00007	49.95025	-7.69027	173.13318	-0.08614	0.01582	0.00736	0.47938
16			0.15000	-0.40389	-2.90266	21.42944	0.00496	0.00040	-0.00207	0.01886	0.00006	0.00140	-0.00000	0.00000	0.00000	-17.62745	1.37700	-32.75652	-0.00098	-0.00951	0.00498	-0.00008	-0.00248	0.00178	1.64523	-5.97564	-1.25614	-0.02715	-0.02546	-0.00645	-0.00239	-0.00085	-0.00687	-29.21774	-12.75678	-164.58087	0.02258	0.00659	-0.00125	-0.02228	-0.00401	-0.00026	53.54974	-8.06282	171.95251	-0.08392	0.01271	0.01054	0.53674
17			0.16000	-2.78067	-3.00806	21.84985	0.00570	0.00086	-0.00175	0.02593	0.00016	0.00139	-0.00000	0.00000	0.00000	-17.65103	1.31349	-32.50356	-0.00972	-0.00681	0.00449	0.00006	-0.00137	0.00182	1.54160	-6.04948	-1.92737	-0.01261	-0.01780	-0.00570	-0.00025	-0.00326	-0.00705	-28.49572	-12.32174	-164.51465	0.02354	0.00678	-0.00199	-0.03403	-0.00552	-0.00069	57.64046	-8.48596	170.56572	-0.08349	0.00982	0.01428	0.59474
18			0.17000	-5.56876	-3.15927	22.32489	0.00609	0.00139	-0.00132	0.03187	0.00034	0.00117	-0.00000	0.00000	0.00000	-17.60891	1.29799	-32.24398	-0.01945	-0.00370	0.00377	0.00285	-0.00040	0.00156	1.47143	-6.22395	-2.67649	0.01065	-0.00716	-0.00453	-0.00053	-0.00271	-0.00599	-27.54123	-11.74678	-164.48677	0.02355	0.00669	-0.00292	-0.04211	-0.00653	-0.00153	62.14227	-8.97326	169.04376	-0.08469	0.00746	0.01831	0.65292
19			0.18000	-8.71714	-3.38298	22.83463	0.00612	0.00192	-0.00089	0.03545	0.00066	0.00085	-0.00000	0.00000	0.00000	-17.47237	1.33862	-32.01469	-0.03000	-0.00088	0.00325	0.00968	0.00001	0.00114	1.43261	-6.52363	-3.44162	0.04363	0.00487	-0.00290	-0.00386	0.00299	-0.00373	-26.45018	-11.05406	-164.53227	0.02253	0.00632	-0.00406	-0.04385	-0.00678	-0.00290	66.95702	-9.53353	167.47760	-0.08578	0.00552	0.02262	0.69830
20			0.19000	-12.14624	-3.71188	23.34835	0.00573	0.00234	-0.00058	0.03548	0.00116	0.00057	-0.00000	0.00000	0.00000	-17.23056	1.43529	-31.86334	-0.04132	0.00089	0.00336	0.02071	-0.00014	0.00074	1.40490	-6.96555	-4.13998	0.08297	0.01412	-0.00070	-0.00520	0.01232	-0.00077	-25.34614	-10.28254	-164.67592	0.02058	0.00572	-0.00537	-0.03891	-0.00627	-0.00476	71.97965	-10.17486	165.96457	-0.08345	0.00339	0.02796	0.70217
21			0.20000	-15.74587	-4.17518	23.82270	0.00485	0.00248	-0.00045	0.03080	0.00175	0.00044	-0.00000	0.00000	0.00000	-16.89377	1.58446	-31.82655	-0.05364	0.00071	0.00447	0.03515	-0.00022	0.00024	1.35200	-7.55483	-4.68614	0.12253	0.01433	0.00224	0.00591	0.01621	0.00177	-24.35067	-9.48452	-164.91791	0.01804	0.00501	-0.00686	-0.02956	-0.00527	-0.00682	77.10835	-10.89897	164.58586	-0.07480	0.00060	0.03529	0.63903
22			0.21000	-19.36645	-4.78648	24.21019	0.00329	0.00215	-0.00053	0.02044	0.00202	0.00050	-0.00000	0.00000	0.00000	-16.48158	1.78665	-31.90476	-0.06704	-0.00267	0.00683	0.05246	0.00119	-0.00052	1.23295	-8.28355	-5.02017	0.15670	-0.00117	0.00562	0.03793	-0.00160	0.00232	-23.55684	-8.71699	-165.22392	0.01533	0.00434	-0.00849	-0.01907	-0.00413	-0.00844	82.25511	-11.68414	163.38760	-0.05890	-0.00265	0.04448	0.50386
23			0.22000	-22.80321	-5.53443	24.48404	0.00086	0.00115	-0.00075	0.00485	0.00132	0.00068	-0.00000	0.00000	0.00000	-16.00506	2.04966	-32.05441	-0.08046	-0.01012	0.01042	0.07251	0.00577	-0.00111	1.01038	-9.13020	-5.13046	0.18264	-0.03381	0.00878	0.09238	-0.05227	0.00050	-23.01664	-8.03077	-165.53087	0.01281	0.00380	-0.01011	-0.00998	-0.00313	-0.00874	87.35500	-12.47421	162.38176	-0.03683	-0.00587	0.05421	0.31260
24			0.23000	-25.78419	-6.38269	24.66310	-0.00265	-0.00064	-0.00098	-0.01206	-0.00081	0.00089	-0.00000	0.00000	0.00000	-15.46065	2.38257	-32.20151	-0.09103	-0.02097	0.01474	0.09414	0.01405	-0.00017	0.64816	-10.05642	-5.05508	0.20338	-0.07385	0.01165	0.16726	-0.12121	-0.00261	-22.73984	-7.46215	-165.77046	0.01070	0.00339	-0.01138	-0.00338	-0.00233	-0.00728	92.37254	-13.18149	161.56186	-0.01061	-0.00872	0.06274	0.08905
25			0.24000	-27.97884	-7.27727	24.80876	-0.00736	-0.00320	-0.00106	-0.02110	-0.00397	0.00102	-0.00000	0.00000	0.00000	-14.82987	2.78768	-32.27113	-0.09489	-0.03281	0.01876	0.11525	0.02432	0.00347	0.11764	-11.00826	-4.84907	0.22283	-0.10361	0.01495	0.25739	-0.16911	-0.00660	-22.70223	-7.02257	-165.90417	0.00904	0.00308	-0.01188	0.00079	-0.00173	-0.00485	97.30266	-13.70389	160.92316	0.01759	-0.01098	0.06869	-0.14622
26			0.25000	-29.02926	-8.14761	24.98888	-0.01325	-0.00631	-0.00081	-0.00782	-0.00678	0.00080	-0.00000	0.00000	0.00000	-14.07008	3.25882	-32.21346	-0.08824	-0.04272	0.02115	0.13149	0.03368	0.00922	-0.57610	-11.92618	-4.53641	0.23093	-0.10914	0.01743	0.33248	-0.16509	-0.01153	-22.86200	-6.68733	-165.95334	0.00780	0.00280	-0.01136	0.00315	-0.00131	-0.00328	102.15391	-13.94737	160.47836	0.04655	-0.01275	0.07136	-0.38404
27			0.26000	-28.59743	-8.90254	25.23247	-0.02009	-0.00957	-0.00011	0.04399	-0.00751	0.00010	-0.00000	0.00000	0.00000	-13.10744	3.78607	-32.00496	-0.06663	-0.04752	0.02027	0.12729	0.03902	0.01436	-1.37604	-12.74972	-4.09281	0.20014	-0.08283	0.01402	0.32063	-0.10578	-0.01323	-23.17587	-6.40026	-165.99945	0.00691	0.00253	-0.01000	0.00436	-0.00102	-0.00359	106.91435	-13.84666	160.26111	0.07609	-0.01438	0.07096	-0.61941
28			0.27000	-26.44536	-9.43288	25.48915	0.04214	-0.01977	-0.00553	-0.21953	-0.00857	0.00315	-0.00289	-0.03244	0.09131	-11.84293	4.36006	-31.63453	-0.00591	-0.07397	0.02382	0.01484	0.06295	0.02344	-2.17593	-13.41545	-3.46384	-0.03914	-0.06631	-0.04350	-0.06133	-0.06095	0.05709	-23.60629	-6.09825	-166.14740	0.00625	0.00224	-0.00829	0.00487	-0.00081	-0.00507	111.52239	-13.38392	160.31232	0.10611	-0.01625	0.06832	-0.83636
29			0.28000	-22.57026	-9.64808	25.60447	0.22074	-0.01305	-0.04245	-1.75969	-0.00165	-0.00299	-0.01189	-0.23497	0.48444	-10.16216	4.97302	-31.09996	0.50660	-0.02287	-0.01073	-1.67369	0.02027	-0.01332	-2.82406	-13.85839	-2.58757	-1.39547	0.06588	-0.34085	-1.75166	0.02903	0.59853	-24.11978	-5.73664	-166.47313	0.00570	0.00189	-0.00677	0.00493	-0.00063	-0.00647	115.85617	-12.60323	160.65414	0.13518	-0.01842	0.06425	-0.99414
30			0.29000	-17.33409	-9.55970	25.35600	0.60836	0.12942	-0.02774	-6.00476	-0.00369	-0.02571	0.02970	-0.35974	0.90563	-7.95057	5.61281	-30.41146	0.57678	0.26147	-0.07853	-2.47018	-0.24295	-0.11374	-3.12703	-14.01535	-1.41800	-2.04992	0.55506	-0.44855	-1.21081	-0.07834	0.99876	-24.68232	-5.29831	-166.98827	0.00517	0.00146	-0.00579	0.00464	-0.00047	-0.00734	119.74342	-11.61119	161.26393	0.16020	-0.02067	0.05913	-1.03690
31			0.30000	-11.42716	-9.32572	24.59060	1.21997	0.21345	0.07015	-12.81598	-0.00359	0.12278	0.09765	-0.22053	1.62813	-5.10723	6.25839	-29.60076	-0.38406	0.45024	-0.05509	2.08512	-0.44550	-0.08558	-2.86694	-13.82736	0.04637	-0.69173	0.81260	-0.13424	0.32740	-0.63723	0.35393	-25.25917	-4.78880	-167.63715	0.00462	0.00096	-0.00534	0.00413	-0.00033	-0.00775	122.99036	-10.55511	162.05772	0.17706	-0.02278	0.05286	-0.92383
32			0.31000	-5.61558	-9.14490	23.38081	1.55431	-0.15602	0.13870	-15.42875	-0.00648	0.30796	0.05834	-0.13972	3.34580	-1.54538	6.89800	-28.73351	-0.25097	0.38933	-0.08980	1.68521	-0.42801	-0.13721	-1.83742	-13.25276	1.72823	-0.31988	0.25448	0.00214	0.61088	-0.35949	-0.00607	-25.82081	-4.22789	-168.32379	0.00406	0.00048	-0.00509	0.00351	-0.00019	-0.00748	125.41901	-9.58487	162.90176	0.18156	-0.02444	0.04518	-0.66257
33			0.32000	-0.45894	-9.08752	22.03437	1.62208	-0.60304	0.11129	-13.87619	-0.00227	0.23531	-0.13565	-0.06498	4.78814	2.79693	7.54933	-27.87225	0.78635	-0.00571	-0.19339	-6.31660	0.00726	-0.27998	0.09077	-12.29071	3.41983	-0.44976	-1.13594	0.04433	1.59691	2.19928	-0.11541	-26.34759	-3.64329	-168.95432	0.00351	0.00012	-0.00460	0.00287	-0.00005	-0.00622	126.89951	-8.81951	163.65642	0.17033	-0.02518	0.03580	-0.32179
34			0.33000	3.80136	-9.06931	20.93316	1.52352	-0.57711	0.02298	-10.49737	0.08816	0.03315	-0.23772	-0.19129	4.15026	7.89445	8.22980	-26.98528	1.86054	-0.05674	-0.29522	-16.97856	0.08247	-0.43850	2.87342	-11.00744	4.75101	-1.50768	-1.39475	-0.09465	7.59316	3.19246	0.16358	-26.82915	-3.06408	-169.47510	0.00304	-0.00004	-0.00348	0.00229	0.00002	-0.00408	127.37340	-8.32644	164.22946	0.14164	-0.02435	0.02422	-0.01375
35			0.34000	7.17268	-8.96432	20.35380	1.38909	-0.29462	-0.00645	-7.35846	0.09830	-0.00278	-0.12647	-0.43224	2.83438	13.54085	8.88663	-25.93309	2.36462	0.50586	-0.23218	-22.78160	-0.77501	-0.40836	6.21798	-9.56232	5.27429	-2.63932	-0.18647	-0.20712	15.55546	0.45756	0.04274	-27.25904	-2.51401	-169.88692	0.00270	0.00004	-0.00154	0.00181	-0.00002	-0.00156	126.86910	-8.11250	164.60136	0.09541	-0.02123	0.00961	0.14894
36			0.35000	9.78515	-8.71129	20.38804	1.36412	-0.08514	0.05606	-5.40361	0.03726	-0.03381	0.02687	-0.49510	2.06561	19.31306	9.36672	-24.59230	2.14199	0.97873	-0.04109	-19.87561	-1.36849	-0.09082	9.61537	-8.19047	4.66863	-2.26793	0.91621	-0.08531	13.08475	-2.25738	-0.14130	-27.62890	-2.01053	-170.23299	0.00250	0.00028	0.00108	0.00141	-0.00013	0.00098	125.50131	-8.13045	164.80830	0.03303	-0.01490	-0.00819	0.09743
37			0.36000	11.79961	-8.33106	20.95704	1.40378	0.00241	0.12874	-4.12022	-0.00104	-0.17947	0.11837	-0.49826	1.81276	24.65358	9.48006	-22.99390	2.03368	1.20937	0.11892	-16.28852	-1.23148	0.31251	12.49127	-7.09568	2.91526	-1.60197	1.46687	0.03982	7.42805	-3.48550	0.13293	-27.92618	-1.56823	-170.56958	0.00240	0.00055	0.00396	0.00103	-0.00019	0.00346	123.44786	-8.30121	164.89932	-0.04309	-0.00423	-0.02771	-0.17209
38			0.37000	13.35972	-7.89137	21.86661	1.47692	0.02149	0.17023	-3.23155	-0.00747	-0.30384	0.13583	-0.49596	1.80201	29.01945	9.13694	-21.34683	2.15605	1.20080	0.17252	-12.95085	-0.59096	0.47301	14.38996	-6.33598	0.33081	-1.15799	1.49720	0.09406	3.23285	-3.31420	0.40657	-28.13946	-1.19663	-170.93365	0.00227	0.00073	0.00659	0.00064	-0.00015	0.00564	120.91272	-8.53550	164.90471	-0.12906	0.01134	-0.04586	-0.60439
39			0.38000	14.56964	-7.46959	22.87363	1.56583	0.02443	0.19068	-2.57314	-0.00574	-0.33284	0.12657	-0.46339	1.87867	32.01664	8.46029	-19.94116	2.25441	1.10415	0.18085	-8.10966	-0.01468	0.42529	15.09195	-5.82252	-2.52872	-0.77890	1.33984	0.09835	0.53325	-2.61271	0.42411	-28.26476	-0.89393	-171.32088	0.00206	0.00077	0.00863	0.00028	-0.00009	0.00694	118.09183	-8.74119	164.83598	-0.21896	0.03067	-0.05952	-1.10713
40			0.39000	15.48968	-7.12963	23.75139	1.64621	0.02800	0.20196	-2.00215	-0.00373	-0.27423	0.11941	-0.40293	1.98399	33.48709	7.74907	-19.01893	2.26559	1.04099	0.19951	-2.66311	0.28567	0.28689	14.63749	-5.41323	-5.03970	-0.47507	1.22579	0.07006	-0.58728	-1.93563	0.23294	-28.30560	-0.64983	-171.68529	0.00179	0.00071	0.01011	-0.00000	-0.00005	0.00681	115.14954	-8.82620	164.70435	-0.30527	0.05078	-0.06719	-1.58135
41			0.40000	16.14821	-6.90985	24.34425	1.68697	0.01955	0.20273	-1.42370	-0.00115	-0.15763	0.09967	-0.34559	2.05517	33.53566	7.30388	-18.71962	2.24195	0.96738	0.17704	1.93798	0.36362	0.02891	13.29078	-4.99929	-6.68688	-0.42917	1.09424	0.04015	-1.11706	-1.26515	0.06521	-28.26968	-0.45627	-171.96144	0.00159	0.00064	0.01125	-0.00020	-0.00006	0.00518	112.20326	-8.70952	164.53395	-0.38038	0.06755	-0.07011	-1.95273
42			0.41000	16.55975	-6.81981	24.59514	1.66949	0.00520	0.19215	-0.82608	-0.00004	-0.03403	0.06917	-0.31305	2.04903	32.48991	7.27753	-19.10469	2.20470	0.88285	0.11402	4.93337	0.34149	-0.14131	11.47283	-4.54129	-7.16279	-0.65816	0.97617	0.02784	-2.11061	-0.72731	-0.01191	-28.16755	-0.30957	-172.10114	0.00153	0.00059	0.01224	-0.00035	-0.00008	0.00259	109.32100	-8.34165	164.36403	-0.43799	0.07756	-0.07080	-2.18480
43			0.42000	16.73849	-6.84455	24.53772	1.61114	-0.00269	0.17800	-0.25861	-0.00008	0.05472	0.05410	-0.29189	1.98355	30.78464	7.66550	-20.18168	2.10845	0.86842	0.08157	6.10438	0.32671	-0.20862	9.63927	-4.06987	-6.37579	-0.90563	1.00214	0.02399	-2.80575	-0.37087	-0.05939	-28.01167	-0.20167	-172.10025	0.00156	0.00054	0.01312	-0.00048	-0.00010	0.00001	106.53400	-7.72390	164.24217	-0.47429	0.07964	-0.07127	-2.27173
44			0.43000	16.70394	-6.95360	24.26512	1.53000	-0.00430	0.16535	0.24047	-0.00027	0.09963	0.05175	-0.26783	1.88097	28.79628	8.37492	-21.88614	1.92705	0.90385	0.07504	5.84835	0.32339	-0.26982	8.11533	-3.65214	-4.43210	-1.02869	1.08389	0.02745	-2.63692	-0.04417	-0.11483	-27.81405	-0.11257	-171.99815	0.00156	0.00047	0.01380	-0.00058	-0.00011	-0.00154	103.85798	-6.91067	164.21637	-0.48886	0.07493	-0.07276	-2.22610
45			0.44000	16.47974	-7.11081	23.89199	1.43313	-0.00335	0.15659	0.65206	-0.00031	0.10964	0.04933	-0.24249	1.74405	26.74078	9.26579	-24.04625	1.68286	0.92352	0.06080	4.93582	0.30552	-0.25271	7.00723	-3.34300	-1.62878	-1.06708	1.09141	0.04402	-2.06104	0.24754	-0.23122	-27.58423	-0.01372	-171.85713	0.00148	0.00038	0.01421	-0.00063	-0.00011	-0.00155	101.31161	-5.99557	164.32574	-0.48387	0.06606	-0.07595	-2.06773
46			0.45000	16.09018	-7.28344	23.52027	1.33466	0.00240	0.15019	0.97621	0.00029	0.09657	0.04665	-0.21642	1.59191	24.71459	10.16867	-26.37662	1.40877	0.91275	0.04288	3.89947	0.27630	-0.17602	6.25973	-3.16719	1.58360	-1.03821	1.02249	0.06460	-1.44803	0.43054	-0.35548	-27.32978	0.11862	-171.73747	0.00137	0.00027	0.01432	-0.00063	-0.00008	-0.00025	98.92679	-5.08591	164.58656	-0.46287	0.05604	-0.08037	-1.82042
47			0.46000	15.55617	-7.44966	23.21742	1.25785	0.01585	0.14232	1.24122	0.00236	0.07090	0.04443	-0.18769	1.44822	22.78425	10.92219	-28.53405	1.12218	0.86756	0.03117	2.92046	0.25184	-0.10767	5.76666	-3.12615	4.70200	-0.91837	0.91128	0.07844	-0.92224	0.48676	-0.38834	-27.05821	0.29061	-171.67812	0.00132	0.00017	0.01413	-0.00064	-0.00005	0.00152	96.74955	-4.27823	164.97548	-0.43001	0.04715	-0.08461	-1.51398
48			0.47000	14.89373	-7.60180	23.01186	1.19656	0.03473	0.13016	1.46184	0.00615	0.04268	0.04169	-0.16530	1.31904	21.01316	11.41140	-30.21836	0.87728	0.79831	0.02482	2.15503	0.25633	-0.05901	5.42616	-3.19904	7.29845	-0.78136	0.80106	0.08114	-0.59303	0.44355	-0.30833	-26.77857	0.48755	-171.68811	0.00141	0.00009	0.01366	-0.00068	-0.00002	0.00288	94.83001	-3.64187	165.42386	-0.39019	0.04043	-0.08721	-1.18677
49			0.48000	14.11496	-7.74336	22.90368	1.14018	0.05430	0.11561	1.63733	0.01139	0.01918	0.03726	-0.14980	1.20354	19.43633	11.57643	-31.25427	0.68884	0.71458	0.01944	1.61870	0.30254	-0.02176	5.14417	-3.34170	9.10369	-0.66030	0.70509	0.07589	-0.43377	0.33277	-0.17715	-26.50230	0.68232	-171.75089	0.00166	0.00005	0.01293	-0.00077	-0.00001	0.00329	93.20869	-3.21244	165.83363	-0.34820	0.03583	-0.08711	-0.87646
50			0.49000	13.23129	-7.88260	22.88476	1.08891	0.06902	0.10143	1.77292	0.01716	0.00144	0.03053	-0.13527	1.10125	18.04119	11.40040	-31.60947	0.53615	0.61540	0.01237	1.23375	0.37198	0.00123	4.83068	-3.49606	10.01536	-0.53898	0.61127	0.06761	-0.37223	0.18520	-0.05460	-26.24282	0.84542	-171.83528	0.00207	0.00006	0.01198	-0.00088	-0.00001	0.00270	91.90618	-2.99078	166.10515	-0.30770	0.03268	-0.08396	-0.60930
51			0.50000	12.25627	-8.02625	22.95324	1.04030	0.08005	0.08908	1.86744	0.02330	-0.01263	0.02360	-0.12051	1.01200	16.77528	10.89873	-31.35510	0.40881	0.51677	0.00661	0.94687	0.43344	0.00753	4.40979	-3.60902	10.05636	-0.42473	0.53044	0.05718	-0.35305	0.04660	0.03460	-26.01298	0.94883	-171.90718	0.00259	0.00011	0.01087	-0.00095	-0.00001	0.00142	90.92162	-2.94803	166.16415	-0.27101	0.03024	-0.07824	-0.39620
52			0.51000	11.20688	-8.17623	23.11634	0.99039	0.09118	0.08077	1.91426	0.03011	-0.02530	0.01969	-0.10835	0.93424	15.56899	10.11635	-30.61351	0.30755	0.44189	0.00374	0.73338	0.47577	0.00722	3.83567	-3.64847	9.32982	-0.34162	0.48673	0.04528	-0.35083	-0.05762	0.08125	-25.82211	0.96838	-171.94138	0.00315	0.00019	0.00972	-0.00093	0.00001	-0.00005	90.23750	-3.03719	165.98093	-0.23902	0.02801	-0.07084	-0.23557
53			0.52000	10.10283	-8.33033	23.38297	0.94080	0.10260	0.07640	1.91576	0.03700	-0.03791	0.01831	-0.09925	0.86589	14.35839	9.12618	-29.52122	0.22831	0.38953	0.00118	0.56668	0.49267	0.00291	3.10393	-3.60875	7.99082	-0.29004	0.47069	0.03294	-0.35236	-0.12622	0.08860	-25.67388	0.89090	-171.92874	0.00366	0.00026	0.00866	-0.00082	0.00004	-0.00124	89.82410	-3.20828	165.57681	-0.21156	0.02578	-0.06278	-0.12046
54			0.53000	8.96632	-8.48607	23.75515	0.89116	0.11466	0.07506	1.87091	0.04355	-0.05056	0.01861	-0.09207	0.80565	13.10057	8.02151	-28.21234	0.16545	0.35558	-0.00215	0.42652	0.48516	-0.00583	2.25118	-3.50550	6.22923	-0.25543	0.47199	0.02057	-0.34219	-0.15890	0.06663	-25.56512	0.72379	-171.87672	0.00409	0.00030	0.00772	-0.00067	0.00008	-0.00191	89.63972	-3.42309	165.01819	-0.18793	0.02357	-0.05489	-0.04311
55			0.54000	7.82120	-8.64238	24.22227	0.83770	0.12430	0.07586	1.77371	0.04803	-0.06238	0.02048	-0.08523	0.74869	11.77917	6.90257	-26.81845	0.11319	0.33428	-0.00679	0.29934	0.45519	-0.01839	1.34250	-3.36679	4.25915	-0.22056	0.48294	0.00931	-0.30247	-0.15686	0.03176	-25.48729	0.49648	-171.80362	0.00447	0.00032	0.00691	-0.00053	0.00010	-0.00203	89.63213	-3.66358	164.39821	-0.16737	0.02147	-0.04766	0.00394
56			0.55000	6.69117	-8.79812	24.76025	0.78183	0.12836	0.07719	1.63326	0.04846	-0.07126	0.02315	-0.07932	0.69303	10.40028	5.86074	-25.47317	0.07228	0.31819	-0.01315	0.19264	0.40253	-0.03221	0.44962	-3.22423	2.30728	-0.18606	0.49230	-0.00006	-0.24415	-0.12363	-0.00018	-25.42967	0.24913	-171.73000	0.00485	0.00035	0.00618	-0.00045	0.00011	-0.00175	89.74381	-3.92935	163.81221	-0.14930	0.01958	-0.04144	0.02807
57			0.56000	5.59775	-8.94936	25.33633	0.72949	0.13105	0.07812	1.47133	0.04580	-0.07570	0.02561	-0.07424	0.64605	8.98507	4.96596	-24.30787	0.04148	0.30851	-0.01967	0.10926	0.33812	-0.03870	-0.36880	-3.10857	0.59042	-0.15413	0.49803	-0.00762	-0.18298	-0.06895	-0.02007	-25.38215	0.01745	-171.67201	0.00524	0.00039	0.00548	-0.00043	0.00012	-0.00127	89.91998	-4.22899	163.33559	-0.13347	0.01796	-0.03637	0.03661
58			0.57000	4.55991	-9.08791	25.91847	0.68903	0.13449	0.07863	1.31334	0.04035	-0.07604	0.02733	-0.07056	0.61374	7.56307	4.26015	-23.43811	0.01845	0.30421	-0.02610	0.04711	0.26789	-0.03432	-1.07673	-3.04777	-0.71508	-0.13240	0.50001	-0.01252	-0.13611	-0.00264	-0.02281	-25.33672	-0.17715	-171.63773	0.00562	0.00046	0.00482	-0.00046	0.00012	-0.00080	90.11652	-4.56839	163.00920	-0.11991	0.01664	-0.03241	0.03631
59			0.58000	3.59432	-9.20275	26.48280	0.66437	0.13626	0.07734	1.17109	0.03130	-0.07223	0.02818	-0.06798	0.59297	6.16542	3.75656	-22.94735	-0.00392	0.29783	-0.03130	-0.00951	0.19238	-0.01776	-1.65978	-3.06488	-1.49905	-0.12140	0.49342	-0.01486	-0.10459	0.06727	-0.01309	-25.28773	-0.32887	-171.62651	0.00596	0.00053	0.00418	-0.00054	0.00011	-0.00044	90.30580	-4.94069	162.83644	-0.10853	0.01557	-0.02927	0.03274
60			0.59000	2.71536	-9.28201	27.01738	0.64896	0.13748	0.07535	1.03394	0.01945	-0.06705	0.02835	-0.06485	0.57996	4.81990	3.44281	-22.87433	-0.02999	0.29025	-0.03557	-0.06813	0.12089	0.00679	-2.11912	-3.17568	-1.72937	-0.11495	0.48157	-0.01372	-0.08111	0.13416	0.00075	-25.23227	-0.44485	-171.62956	0.00624	0.00061	0.00360	-0.00064	0.00010	-0.00027	90.48027	-5.31991	162.79019	-0.09911	0.01471	-0.02663	0.02994
61			0.60000	1.93600	-9.31492	27.52286	0.64002	0.13840	0.07353	0.89783	0.00546	-0.06273	0.02811	-0.06018	0.57150	3.54882	3.28876	-23.20950	-0.06379	0.28101	-0.03920	-0.13320	0.05949	0.03456	-2.46535	-3.38638	-1.44767	-0.10402	0.46624	-0.00885	-0.05934	0.19315	0.00771	-25.16990	-0.54088	-171.63229	0.00645	0.00068	0.00310	-0.00073	0.00010	-0.00025	90.65246	-5.66166	162.82584	-0.09134	0.01397	-0.02425	0.03043
62			0.61000	1.26802	-9.29289	28.00909	0.63618	0.13567	0.07136	0.76130	-0.00974	-0.05938	0.02737	-0.05394	0.56578	2.36877	3.25492	-23.90217	-0.10399	0.26529	-0.04163	-0.19635	0.01231	0.06021	-2.71407	-3.69233	-0.75019	-0.08482	0.44295	-0.00141	-0.03912	0.23658	0.00210	-25.10235	-0.63685	-171.61760	0.00658	0.00075	0.00271	-0.00079	0.00011	-0.00034	90.85160	-5.91240	162.89407	-0.08495	0.01324	-0.02224	0.03523
63			0.62000	0.72011	-9.21057	28.48705	0.63244	0.13089	0.06993	0.62106	-0.02439	-0.05752	0.02777	-0.04899	0.56366	1.29073	3.29873	-24.87229	-0.13549	0.25282	-0.04384	-0.22793	-0.01736	0.08094	-2.88424	-4.07777	0.23828	-0.07747	0.42613	0.00664	-0.02953	0.26747	-0.01257	-25.03219	-0.75161	-171.57124	0.00665	0.00080	0.00243	-0.00081	0.00013	-0.00049	91.11444	-6.02505	162.95407	-0.07977	0.01242	-0.02092	0.04396
64			0.63000	0.29486	-9.06666	28.96125	0.62888	0.12598	0.06948	0.48289	-0.03736	-0.05651	0.03051	-0.04554	0.56483	0.31910	3.37862	-26.01980	-0.15864	0.24915	-0.04613	-0.23557	-0.03154	0.09480	-2.99834	-4.51850	1.38498	-0.08142	0.42123	0.01466	-0.02716	0.28917	-0.03013	-24.96131	-0.89876	-171.48735	0.00668	0.00085	0.00226	-0.00080	0.00016	-0.00064	91.47353	-5.97514	162.98521	-0.07573	0.01148	-0.02059	0.05529
65			0.64000	-0.01156	-8.86526	29.42893	0.63226	0.12031	0.06922	0.35576	-0.04727	-0.05517	0.03456	-0.04195	0.57051	-0.54981	3.45672	-27.23039	-0.18395	0.24708	-0.04774	-0.24168	-0.03100	0.09824	-3.08382	-4.98542	2.55703	-0.08171	0.41469	0.02300	-0.02632	0.29228	-0.04570	-24.89095	-1.08521	-171.37077	0.00669	0.00089	0.00218	-0.00078	0.00021	-0.00077	91.94720	-5.76988	162.99023	-0.07270	0.01043	-0.02120	0.06735
66			0.65000	-0.20758	-8.61600	29.88556	0.64459	0.11536	0.06861	0.24002	-0.05392	-0.05322	0.03912	-0.03901	0.58615	-1.32874	3.50148	-28.38280	-0.20796	0.24744	-0.04875	-0.24609	-0.01729	0.09060	-3.17364	-5.44676	3.62390	-0.08411	0.40744	0.03005	-0.02922	0.27721	-0.05111	-24.82198	-1.31076	-171.23456	0.00667	0.00091	0.00215	-0.00075	0.00025	-0.00085	92.53468	-5.44706	162.98758	-0.07050	0.00931	-0.02228	0.07811
67			0.66000	-0.30337	-8.33243	30.32973	0.66516	0.11112	0.06717	0.13312	-0.05738	-0.05074	0.04259	-0.03688	0.61298	-2.03614	3.49042	-29.36481	-0.22866	0.24642	-0.04918	-0.25074	0.00707	0.07341	-3.30168	-5.87155	4.46875	-0.08873	0.39683	0.03445	-0.03562	0.24452	-0.04271	-24.75575	-1.56654	-171.09517	0.00662	0.00090	0.00211	-0.00070	0.00028	-0.00085	93.21592	-5.06470	162.99956	-0.06886	0.00820	-0.02305	0.08564
68			0.67000	-0.30976	-8.02854	30.76333	0.69149	0.10772	0.06543	0.03314	-0.05829	-0.04834	0.04457	-0.03506	0.64807	-2.68975	3.41156	-30.09342	-0.24750	0.24343	-0.04959	-0.25864	0.03733	0.05048	-3.49331	-6.23350	5.00826	-0.09126	0.38671	0.03624	-0.04273	0.20168	-0.02428	-24.69375	-1.83503	-170.96619	0.00648	0.00086	0.00204	-0.00063	0.00029	-0.00078	93.95529	-4.68714	163.04070	-0.06772	0.00723	-0.02294	0.08879
69			0.68000	-0.23848	-7.71668	31.18781	0.71852	0.10150	0.06215	-0.05920	-0.05538	-0.04486	0.04476	-0.03500	0.68601	-3.30325	3.26394	-30.52324	-0.25524	0.23539	-0.04925	-0.25933	0.06700	0.02441	-3.75928	-6.51486	5.20278	-0.10617	0.37358	0.03296	-0.05626	0.15355	-0.00217	-24.63638	-2.09554	-170.85402	0.00623	0.00082	0.00193	-0.00057	0.00026	-0.00067	94.70934	-4.37248	163.11121	-0.06714	0.00650	-0.02204	0.08740
70			0.69000	-0.10295	-7.40651	31.60043	0.75186	0.09413	0.05839	-0.14272	-0.05031	-0.04072	0.04372	-0.03549	0.72735	-3.88630	3.05674	-30.64207	-0.26207	0.22313	-0.04833	-0.26088	0.08990	-0.00102	-4.09565	-6.70832	5.05273	-0.12227	0.36051	0.02629	-0.06985	0.10851	0.01335	-24.58179	-2.33246	-170.75778	0.00590	0.00079	0.00179	-0.00053	0.00023	-0.00055	95.43513	-4.16292	163.19638	-0.06708	0.00604	-0.02061	0.08191
71			0.70000	0.08309	-7.10551	31.99468	0.79028	0.09106	0.05643	-0.21855	-0.04653	-0.03738	0.04341	-0.03746	0.77510	-4.44218	2.80798	-30.46739	-0.26600	0.22095	-0.04993	-0.25667	0.10816	-0.02413	-4.48472	-6.81718	4.59344	-0.14978	0.36785	0.01734	-0.08663	0.07593	0.01723	-24.52688	-2.54060	-170.67097	0.00557	0.00077	0.00160	-0.00051	0.00019	-0.00045	96.09704	-4.08023	163.27153	-0.06751	0.00583	-0.01888	0.07325
72			0.71000	0.30852	-6.81966	32.36435	0.82673	0.08794	0.05460	-0.28712	-0.04216	-0.03386	0.04343	-0.04143	0.82445	-4.96384	2.54263	-30.04569	-0.25871	0.22462	-0.05267	-0.23465	0.11929	-0.04470	-4.89574	-6.85516	3.89117	-0.19803	0.38674	0.00445	-0.10745	0.05394	0.00599	-24.46889	-2.72416	-170.58458	0.00527	0.00077	0.00139	-0.00052	0.00016	-0.00037	96.67042	-4.12434	163.31012	-0.06834	0.00581	-0.01704	0.06244
73			0.72000	0.56578	-6.55232	32.70724	0.85767	0.08174	0.05271	-0.34839	-0.03634	-0.03051	0.04182	-0.04408	0.86758	-5.43681	2.28729	-29.44487	-0.25070	0.22062	-0.05456	-0.20469	0.11565	-0.05953	-5.29258	-6.84516	3.03096	-0.24110	0.39414	-0.00867	-0.11277	0.04214	-0.01342	-24.40543	-2.89123	-170.49060	0.00498	0.00078	0.00119	-0.00054	0.00014	-0.00033	97.14256	-4.27651	163.29263	-0.06965	0.00598	-0.01531	0.05065
74			0.73000	0.84971	-6.30366	33.02687	0.88203	0.07488	0.05221	-0.40066	-0.03083	-0.02860	0.03882	-0.04405	0.90316	-5.84770	2.06373	-28.74329	-0.24803	0.21094	-0.05656	-0.17372	0.10018	-0.06770	-5.64505	-6.81446	2.10120	-0.26681	0.39146	-0.01871	-0.09817	0.04244	-0.02984	-24.33385	-3.04891	-170.38516	0.00471	0.00078	0.00105	-0.00058	0.00013	-0.00030	97.51115	-4.50804	163.21243	-0.07147	0.00633	-0.01382	0.03874
75			0.74000	1.15496	-6.07125	33.33159	0.90609	0.06600	0.05134	-0.44193	-0.02540	-0.02716	0.03448	-0.04234	0.93479	-6.18814	1.88554	-28.02432	-0.25060	0.19336	-0.05647	-0.14219	0.07624	-0.06554	-5.93336	-6.79014	1.18703	-0.27749	0.37695	-0.02767	-0.07127	0.05221	-0.04129	-24.25146	-3.20076	-170.26891	0.00448	0.00078	0.00096	-0.00064	0.00012	-0.00029	97.78082	-4.78780	163.07768	-0.07366	0.00683	-0.01264	0.02712
76			0.75000	1.47222	-5.85060	33.62753	0.93259	0.05665	0.05008	-0.46538	-0.02079	-0.02578	0.03077	-0.03984	0.96932	-6.45243	1.75739	-27.37173	-0.25601	0.17814	-0.05515	-0.10810	0.05235	-0.05451	-6.14440	-6.79674	0.37226	-0.28049	0.36800	-0.03649	-0.03985	0.07013	-0.04540	-24.15588	-3.34737	-170.14478	0.00430	0.00079	0.00094	-0.00072	0.00011	-0.00028	97.95868	-5.08453	162.90747	-0.07616	0.00746	-0.01183	0.01595
77			0.76000	1.78621	-5.63585	33.91350	0.95942	0.05077	0.05078	-0.46117	-0.01828	-0.02510	0.03026	-0.03710	1.00773	-6.63596	1.67746	-26.86076	-0.26209	0.17880	-0.05641	-0.07100	0.03277	-0.03989	-6.26855	-6.85565	-0.26394	-0.28252	0.38432	-0.04289	-0.00821	0.09994	-0.03757	-24.04542	-3.48746	-170.01633	0.00420	0.00080	0.00096	-0.00081	0.00010	-0.00029	98.05186	-5.36913	162.72699	-0.07899	0.00818	-0.01147	0.00528
78			0.77000	2.07777	-5.42079	34.18365	0.98513	0.04578	0.05193	-0.42290	-0.01672	-0.02418	0.03055	-0.03517	1.04423	-6.73835	1.64182	-26.54231	-0.26515	0.18142	-0.05791	-0.03309	0.01275	-0.02130	-6.30217	-6.98404	-0.66544	-0.29039	0.39970	-0.04723	0.02149	0.13757	-0.02091	-23.92020	-3.61984	-169.88629	0.00419	0.00082	0.00101	-0.00090	0.00009	-0.00030	98.06744	-5.61960	162.56256	-0.08214	0.00891	-0.01155	-0.00480
79			0.78000	2.32746	-5.19865	34.43415	1.00529	0.04085	0.05126	-0.34809	-0.01569	-0.02239	0.02857	-0.03325	1.07442	-6.76664	1.64665	-26.43255	-0.26677	0.17369	-0.05636	0.00172	-0.00668	-0.00140	-6.25115	-7.19231	-0.81544	-0.29756	0.39059	-0.05005	0.04779	0.17179	-0.00057	-23.78297	-3.74503	-169.75603	0.00425	0.00084	0.00106	-0.00098	0.00009	-0.00031	98.01300	-5.82230	162.43816	-0.08566	0.00961	-0.01201	-0.01414
80			0.79000	2.51859	-4.96107	34.66804	1.01914	0.03667	0.04814	-0.24125	-0.01536	-0.02020	0.02394	-0.03118	1.09532	-6.73039	1.68892	-26.51928	-0.26916	0.15336	-0.05096	0.03268	-0.02110	0.01445	-6.12672	-7.48366	-0.73349	-0.29770	0.35374	-0.05163	0.06865	0.19160	0.01885	-23.63956	-3.86620	-169.62549	0.00436	0.00088	0.00109	-0.00102	0.00009	-0.00032	97.89742	-5.96827	162.37234	-0.08940	0.01020	-0.01280	-0.02257
81			0.80000	2.63873	-4.69837	34.89546	1.02292	0.03249	0.04216	-0.11019	-0.01525	-0.01780	0.01864	-0.03025	1.10328	-6.63774	1.76536	-26.77391	-0.26569	0.12634	-0.04216	0.05785	-0.02771	0.02228	-5.94076	-7.85395	-0.46234	-0.29835	0.29876	-0.05384	0.08470	0.19087	0.03486	-23.49776	-3.98916	-169.49326	0.00448	0.00091	0.00111	-0.00100	0.00010	-0.00034	97.72997	-6.04925	162.37666	-0.09319	0.01064	-0.01393	-0.03011
82			0.81000	2.67981	-4.40165	35.12858	1.01737	0.02892	0.03452	0.03306	-0.01539	-0.01531	0.01558	-0.03028	1.10063	-6.50042	1.86888	-27.15015	-0.25671	0.10400	-0.03225	0.07258	-0.02817	0.02187	-5.70980	-8.28838	-0.06462	-0.29949	0.24390	-0.05625	0.09390	0.17453	0.04501	-23.36479	-4.12133	-169.35741	0.00456	0.00093	0.00113	-0.00093	0.00012	-0.00036	97.51831	-6.05704	162.45605	-0.09683	0.01088	-0.01542	-0.03700
83			0.82000	2.63847	-4.06563	35.37658	1.00774	0.02926	0.02814	0.17537	-0.01750	-0.01339	0.01707	-0.03102	1.09217	-6.34016	1.98611	-27.58135	-0.24699	0.09725	-0.02498	0.07437	-0.02733	0.01769	-5.46031	-8.76103	0.37755	-0.29851	0.21000	-0.05702	0.09324	0.15937	0.04568	-23.24517	-4.26946	-169.21643	0.00456	0.00093	0.00118	-0.00081	0.00014	-0.00040	97.26762	-5.98623	162.60948	-0.10005	0.01093	-0.01723	-0.04346
84			0.83000	2.51689	-3.69194	35.64324	0.99161	0.03647	0.02426	0.30350	-0.02397	-0.01237	0.02247	-0.03104	1.07859	-6.18445	2.09936	-27.99271	-0.24082	0.10826	-0.02166	0.06489	-0.02690	0.01353	-5.22397	-9.24155	0.77613	-0.28806	0.20310	-0.05494	0.08119	0.15582	0.03623	-23.13955	-4.43719	-169.06966	0.00446	0.00091	0.00124	-0.00069	0.00017	-0.00045	96.98156	-5.83606	162.83154	-0.10258	0.01080	-0.01922	-0.04962
85			0.84000	2.32323	-3.28779	35.92887	0.97314	0.04686	0.02076	0.40887	-0.03282	-0.01124	0.02846	-0.03066	1.06293	-6.05834	2.19179	-28.32410	-0.23731	0.12237	-0.01903	0.04675	-0.02227	0.00886	-5.02831	-9.70560	1.05858	-0.27185	0.20357	-0.05334	0.06307	0.15276	0.02230	-23.04477	-4.62361	-168.91742	0.00428	0.00087	0.00133	-0.00060	0.00018	-0.00051	96.66216	-5.61049	163.11465	-0.10432	0.01051	-0.02130	-0.05573
86			0.85000	2.06909	-2.86519	36.23218	0.95379	0.05706	0.01657	0.49068	-0.04113	-0.00940	0.03303	-0.02999	1.04417	-5.97959	2.25013	-28.54563	-0.23594	0.12970	-0.01536	0.02277	-0.01220	0.00435	-4.88982	-10.14039	1.18346	-0.25090	0.19931	-0.05360	0.04389	0.14407	0.00730	-22.95496	-4.82326	-168.76050	0.00404	0.00080	0.00144	-0.00055	0.00017	-0.00057	96.30913	-5.31752	163.45012	-0.10532	0.01010	-0.02346	-0.06220
87			0.86000	1.76459	-2.43918	36.54950	0.93181	0.06512	0.01225	0.55391	-0.04657	-0.00713	0.03556	-0.02888	1.02361	-5.96074	2.26499	-28.65843	-0.23438	0.12874	-0.01124	-0.00523	0.00046	0.00141	-4.81300	-10.54426	1.14435	-0.22824	0.18938	-0.05536	0.02761	0.13213	-0.00709	-22.86322	-5.02727	-168.59984	0.00377	0.00072	0.00158	-0.00054	0.00015	-0.00063	95.91927	-4.97058	163.83002	-0.10577	0.00962	-0.02561	-0.06958
88			0.87000	1.41511	-2.02576	36.87415	0.90872	0.07278	0.00724	0.60623	-0.04978	-0.00423	0.03555	-0.02822	1.00264	-6.01082	2.23114	-28.68832	-0.23151	0.11944	-0.00630	-0.03484	0.01179	0.00018	-4.79109	-10.92467	0.96611	-0.20854	0.17205	-0.05943	0.01621	0.11791	-0.01943	-22.76296	-5.22515	-168.43591	0.00350	0.00064	0.00173	-0.00056	0.00013	-0.00068	95.48640	-4.59103	164.24799	-0.10603	0.00918	-0.02771	-0.07849
89			0.88000	1.02299	-1.63933	37.19936	0.88812	0.07872	0.00214	0.65202	-0.04975	-0.00124	0.03430	-0.02861	0.98243	-6.13407	2.14915	-28.67936	-0.22804	0.10388	-0.00117	-0.06367	0.01869	0.00002	-4.80865	-11.29540	0.69706	-0.19417	0.14996	-0.06487	0.00917	0.10348	-0.02817	-22.64899	-5.40736	-168.26889	0.00325	0.00057	0.00193	-0.00061	0.00009	-0.00074	95.00166	-4.20824	164.69936	-0.10639	0.00886	-0.02968	-0.08956
90			0.89000	0.59234	-1.28999	37.52483	0.87041	0.08424	-0.00134	0.68824	-0.04786	0.00078	0.03257	-0.02964	0.96393	-6.33063	2.02432	-28.68419	-0.22662	0.08591	0.00239	-0.09252	0.02084	-0.00021	-4.84920	-11.67075	0.39271	-0.18197	0.12468	-0.06828	0.00361	0.08807	-0.03109	-22.51747	-5.56772	-168.09895	0.00303	0.00051	0.00217	-0.00066	0.00006	-0.00081	94.45365	-3.85451	165.17870	-0.10709	0.00877	-0.03153	-0.10322
91			0.90000	0.13163	-0.98165	37.85936	0.85500	0.08868	-0.00405	0.70982	-0.04464	0.00245	0.02963	-0.03124	0.94827	-6.60431	1.86165	-28.74908	-0.22591	0.06293	0.00552	-0.12447	0.01832	-0.00125	-4.90734	-12.05771	0.09608	-0.17367	0.08887	-0.07035	-0.00434	0.06401	-0.02967	-22.36622	-5.70500	-167.92667	0.00288	0.00047	0.00249	-0.00072	0.00004	-0.00090	93.83163	-3.55972	165.67711	-0.10819	0.00898	-0.03337	-0.11924
92			0.91000	-0.34732	-0.71190	38.21761	0.84080	0.09177	-0.00590	0.71393	-0.04104	0.00385	0.02646	-0.03348	0.93421	-6.96903	1.66292	-28.90306	-0.22448	0.03859	0.00803	-0.16236	0.01279	-0.00321	-4.99567	-12.45162	-0.17219	-0.17178	0.05303	-0.07227	-0.01830	0.03806	-0.02643	-22.19423	-5.82236	-167.75336	0.00280	0.00045	0.00287	-0.00081	0.00003	-0.00101	93.12862	-3.34534	166.18118	-0.10964	0.00954	-0.03522	-0.13689
93			0.92000	-0.83228	-0.47416	38.61112	0.82973	0.09529	-0.00674	0.70356	-0.03859	0.00480	0.02337	-0.03494	0.92196	-7.44484	1.42878	-29.15811	-0.22942	0.01495	0.01006	-0.21257	0.00543	-0.00590	-5.13732	-12.84022	-0.40537	-0.16715	0.02500	-0.07304	-0.03825	0.01732	-0.02186	-22.00125	-5.92561	-167.58009	0.00285	0.00045	0.00328	-0.00092	0.00002	-0.00113	92.34286	-3.21882	166.67314	-0.11131	0.01043	-0.03694	-0.15500
94			0.93000	-1.31242	-0.26011	39.04068	0.82240	0.09997	-0.00644	0.68142	-0.03781	0.00493	0.01994	-0.03622	0.91292	-8.04591	1.16240	-29.51541	-0.23811	-0.00955	0.01156	-0.27192	-0.00365	-0.00890	-5.35184	-13.21131	-0.59606	-0.16940	0.00155	-0.07494	-0.06406	0.00100	-0.01633	-21.78838	-6.02156	-167.40645	0.00305	0.00047	0.00367	-0.00108	0.00002	-0.00126	91.47948	-3.17502	167.13335	-0.11328	0.01161	-0.03834	-0.17224
95			0.94000	-1.77796	-0.06110	39.49829	0.81507	0.10432	-0.00525	0.64534	-0.03824	0.00422	0.01570	-0.03638	0.90503	-8.76975	0.87075	-29.97024	-0.25034	-0.03747	0.01324	-0.33419	-0.01431	-0.01241	-5.64527	-13.55802	-0.73278	-0.18021	-0.02629	-0.07808	-0.09484	-0.01576	-0.00963	-21.55936	-6.11775	-167.23007	0.00339	0.00052	0.00402	-0.00127	0.00003	-0.00142	90.55245	-3.20069	167.54414	-0.11553	0.01298	-0.03939	-0.18670
96			0.95000	-2.21895	0.13114	39.97562	0.80719	0.10627	-0.00407	0.59530	-0.03905	0.00338	0.01094	-0.03314	0.89517	-9.59060	0.56523	-30.50930	-0.27371	-0.06990	0.01675	-0.40098	-0.02511	-0.01779	-6.00508	-13.88091	-0.81071	-0.18522	-0.06354	-0.07936	-0.11750	-0.03528	-0.00279	-21.32133	-6.22248	-167.04726	0.00373	0.00056	0.00433	-0.00142	0.00004	-0.00162	89.58535	-3.27553	167.89166	-0.11790	0.01443	-0.04035	-0.19642
97			0.96000	-2.62552	0.32279	40.46581	0.80052	0.11011	-0.00224	0.53285	-0.04150	0.00189	0.00698	-0.02754	0.88481	-10.45951	0.26145	-31.10134	-0.30679	-0.09888	0.02017	-0.46033	-0.03142	-0.02249	-6.39847	-14.18668	-0.84286	-0.18378	-0.09922	-0.07767	-0.12281	-0.05220	0.00154	-21.08208	-6.34123	-166.85478	0.00400	0.00057	0.00457	-0.00150	0.00005	-0.00181	88.60767	-3.37280	168.16811	-0.12025	0.01580	-0.04157	-0.20014
98			0.97000	-2.98743	0.51834	40.96114	0.79314	0.11565	0.00025	0.45614	-0.04518	-0.00021	0.00544	-0.02137	0.87527	-11.31555	-0.02492	-31.70006	-0.34063	-0.11718	0.02181	-0.48895	-0.03169	-0.02364	-6.78203	-14.48269	-0.85660	-0.17789	-0.11843	-0.07393	-0.11057	-0.06044	0.00219	-20.84735	-6.47152	-166.65384	0.00417	0.00055	0.00472	-0.00151	0.00005	-0.00192	87.64967	-3.46400	168.37631	-0.12233	0.01694	-0.04279	-0.19713
99			0.98000	-3.29347	0.72006	41.44995	0.78632	0.12222	0.00383	0.36606	-0.04938	-0.00311	0.00524	-0.01575	0.86512	-12.10421	-0.28560	-32.25899	-0.37228	-0.13017	0.02153	-0.48074	-0.03031	-0.02112	-7.11974	-14.77147	-0.87911	-0.16446	-0.12882	-0.06752	-0.08516	-0.06419	0.00009	-20.62107	-6.60268	-166.45132	0.00429	0.00052	0.00474	-0.00148	0.00004	-0.00188	86.73908	-3.52386	168.52988	-0.12408	0.01774	-0.04353	-0.18764
100			0.99000	-3.53278	0.92748	41.91745	0.77795	0.12833	0.00708	0.26499	-0.05252	-0.00538	0.00509	-0.01130	0.85603	-12.79047	-0.52058	-32.74353	-0.39600	-0.14176	0.02114	-0.43685	-0.03017	-0.01753	-7.39358	-15.04955	-0.92779	-0.15069	-0.13906	-0.06179	-0.05882	-0.06690	-0.00307	-20.40743	-6.72076	-166.25888	0.00437	0.00050	0.00464	-0.00140	0.00003	-0.00166	85.89989	-3.53220	168.64891	-0.12551	0.01814	-0.04335	-0.17238
101			1.00000	-3.69805	1.13496	42.34787	0.77130	0.13226	0.00815	0.16066	-0.05255	-0.00557	0.00465	-0.00797	0.85029	-13.36070	-0.73300	-33.13217	-0.41301	-0.15497	0.02312	-0.37359	-0.03227	-0.01505	-7.60117	-15.31091	-1.01061	-0.13869	-0.15404	-0.05922	-0.03663	-0.07041	-0.00662	-20.21151	-6.81417	-166.08977	0.00442	0.00051	0.00444	-0.00129	0.00002	-0.00130	85.15139	-3.47535	168.75388	-0.12658	0.01812	-0.04216	-0.15257
102			1.01000	-3.78713	1.33177	42.72782	0.76829	0.13569	0.00843	0.05905	-0.04905	-0.00496	0.00408	-0.00517	0.84915	-13.81867	-0.92450	-33.41460	-0.42799	-0.16865	0.02583	-0.30860	-0.03558	-0.01198	-7.74990	-15.55188	-1.13089	-0.12596	-0.17214	-0.05734	-0.01945	-0.07418	-0.01030	-20.03794	-6.87682	-165.95531	0.00441	0.00053	0.00415	-0.00114	0.00000	-0.00088	84.50574	-3.34643	168.86098	-0.12725	0.01768	-0.04004	-0.13016
103			1.02000	-3.80199	1.50404	43.04895	0.76681	0.13795	0.00824	-0.03701	-0.04112	-0.00402	0.00371	-0.00345	0.85152	-14.17974	-1.09419	-33.59061	-0.43759	-0.18112	0.02862	-0.24879	-0.03847	-0.00810	-7.85335	-15.77256	-1.29106	-0.11849	-0.19022	-0.05748	-0.00835	-0.07768	-0.01439	-19.88927	-6.90762	-165.86206	0.00438	0.00055	0.00378	-0.00098	-0.00001	-0.00048	83.96607	-3.14488	168.97888	-0.12758	0.01688	-0.03730	-0.10748
104			1.03000	-3.74664	1.63580	43.30777	0.76669	0.13750	0.00760	-0.12603	-0.02820	-0.00292	0.00345	-0.00202	0.85571	-14.46543	-1.23962	-33.66939	-0.44461	-0.19397	0.03201	-0.20223	-0.04013	-0.00398	-7.92898	-15.97638	-1.49243	-0.11044	-0.20926	-0.05840	-0.00204	-0.08207	-0.01858	-19.76476	-6.90873	-165.81062	0.00431	0.00058	0.00336	-0.00083	-0.00002	-0.00016	83.52669	-2.87558	169.10844	-0.12780	0.01576	-0.03414	-0.08666
105			1.04000	-3.62625	1.70990	43.50374	0.77014	0.13581	0.00703	-0.20837	-0.01122	-0.00198	0.00338	-0.00047	0.86316	-14.69933	-1.35918	-33.66935	-0.45297	-0.20659	0.03537	-0.17263	-0.03987	-0.00006	-7.99574	-16.16750	-1.73098	-0.09887	-0.22746	-0.05874	-0.00019	-0.08652	-0.02183	-19.66137	-6.88412	-165.79527	0.00422	0.00060	0.00290	-0.00070	-0.00003	0.00005	83.17557	-2.55000	169.24409	-0.12820	0.01442	-0.03080	-0.06908
106			1.05000	-3.44618	1.70983	43.63668	0.77810	0.13562	0.00739	-0.28618	0.00898	-0.00132	0.00378	-0.00020	0.87622	-14.90340	-1.45409	-33.61530	-0.45917	-0.21625	0.03722	-0.15743	-0.03752	0.00284	-8.07112	-16.34885	-1.99452	-0.09544	-0.24051	-0.06098	-0.00193	-0.08860	-0.02422	-19.57491	-6.83987	-165.80602	0.00412	0.00061	0.00241	-0.00059	-0.00004	0.00014	82.89709	-2.18833	169.37778	-0.12894	0.01289	-0.02731	-0.05523
107			1.06000	-3.21067	1.62167	43.70382	0.79029	0.13459	0.00702	-0.36349	0.03158	-0.00047	0.00307	-0.00115	0.89571	-15.09560	-1.52891	-33.53360	-0.46225	-0.22995	0.04104	-0.15363	-0.03519	0.00444	-8.16868	-16.52152	-2.26242	-0.10170	-0.26034	-0.06806	-0.00724	-0.09138	-0.02597	-19.50155	-6.78435	-165.83086	0.00402	0.00062	0.00192	-0.00050	-0.00005	0.00015	82.67468	-1.82001	169.50102	-0.13012	0.01128	-0.02383	-0.04499
108			1.07000	-2.92097	1.43679	43.69826	0.80538	0.12827	0.00607	-0.44518	0.05287	0.00039	0.00101	-0.00238	0.91829	-15.28857	-1.59135	-33.44997	-0.46328	-0.25160	0.04784	-0.15687	-0.03436	0.00466	-8.29821	-16.68477	-2.50560	-0.11417	-0.29099	-0.07885	-0.01724	-0.09413	-0.02472	-19.43933	-6.72720	-165.85898	0.00392	0.00063	0.00145	-0.00041	-0.00005	0.00011	82.49341	-1.48036	169.60596	-0.13159	0.00968	-0.02034	-0.03772
109			1.08000	-2.57522	1.15323	43.60721	0.82374	0.12014	0.00661	-0.53564	0.07053	0.00150	-0.00088	-0.00206	0.94052	-15.48761	-1.65073	-33.38451	-0.47165	-0.27342	0.05348	-0.16214	-0.03532	0.00359	-8.46446	-16.83636	-2.68948	-0.12350	-0.31967	-0.08626	-0.03029	-0.09069	-0.01669	-19.38828	-6.67687	-165.88226	0.00382	0.00064	0.00102	-0.00031	-0.00004	0.00006	82.34112	-1.20528	169.68538	-0.13320	0.00819	-0.01694	-0.03272
110			1.09000	-2.17079	0.77568	43.40811	0.84224	0.11165	0.00753	-0.63367	0.08349	0.00333	-0.00293	-0.00008	0.95967	-15.68563	-1.71386	-33.33613	-0.48651	-0.29336	0.05841	-0.15749	-0.03967	0.00358	-8.66016	-16.97355	-2.78478	-0.13121	-0.34599	-0.09093	-0.04273	-0.08088	-0.00332	-19.34997	-6.63873	-165.89653	0.00374	0.00064	0.00065	-0.00021	-0.00003	0.00002	82.20898	-1.02551	169.73328	-0.13470	0.00695	-0.01380	-0.02911
111			1.10000	-1.70712	0.31490	43.06792	0.85490	0.10051	0.00964	-0.73203	0.08871	0.00697	-0.00494	0.00251	0.97240	-15.86167	-1.78134	-33.27484	-0.49848	-0.30965	0.06125	-0.12885	-0.04787	0.00700	-8.86261	-17.09481	-2.77479	-0.14092	-0.36467	-0.09381	-0.05190	-0.06538	0.01356	-19.32622	-6.61405	-165.90178	0.00365	0.00065	0.00035	-0.00010	-0.00002	0.00001	82.09225	-0.96351	169.74564	-0.13581	0.00605	-0.01093	-0.02583
112			1.11000	-1.18679	-0.21224	42.55110	0.85728	0.08962	0.01582	-0.82179	0.08775	0.01674	-0.00495	0.00627	0.97394	-15.98707	-1.84884	-33.16166	-0.50861	-0.31114	0.05577	-0.07209	-0.05602	0.01230	-9.04160	-17.20199	-2.64656	-0.13865	-0.35360	-0.08723	-0.05131	-0.04472	0.03070	-19.31773	-6.60135	-165.90126	0.00356	0.00066	0.00011	-0.00001	-0.00001	0.00000	81.99127	-1.02978	169.72067	-0.13633	0.00558	-0.00849	-0.02173
113			1.12000	-0.61554	-0.78395	41.83269	0.84460	0.08091	0.02447	-0.89096	0.08330	0.03476	-0.00342	0.01129	0.95807	-16.03355	-1.91034	-32.97498	-0.51603	-0.29565	0.04264	0.01030	-0.05855	0.01453	-9.17033	-17.30113	-2.38148	-0.11641	-0.31141	-0.06994	-0.04004	-0.02571	0.04157	-19.32303	-6.59773	-165.89961	0.00348	0.00068	-0.00005	0.00006	-0.00000	0.00000	81.91134	-1.22195	169.65967	-0.13608	0.00557	-0.00653	-0.01585
114			1.13000	-0.00266	-1.37676	40.91115	0.81944	0.06981	0.02730	-0.93232	0.07213	0.04805	-0.00800	0.01285	0.92550	-15.97856	-1.95918	-32.72338	-0.50321	-0.29534	0.03887	0.10563	-0.05716	0.01659	-9.23081	-17.40356	-1.95786	-0.10178	-0.30108	-0.06214	-0.03127	-0.01680	0.05405	-19.33894	-6.60028	-165.90079	0.00341	0.00071	-0.00016	0.00011	0.00001	-0.00000	81.86149	-1.52472	169.56602	-0.13508	0.00599	-0.00517	-0.00761
115			1.14000	0.63803	-1.96974	39.81506	0.78304	0.05119	0.02234	-0.93626	0.05106	0.04531	-0.01933	0.01101	0.88420	-15.81095	-1.98882	-32.44360	-0.46522	-0.31745	0.04863	0.18681	-0.04994	0.02149	-9.21685	-17.52355	-1.36098	-0.10376	-0.33551	-0.06922	-0.02876	-0.01725	0.08017	-19.36188	-6.60662	-165.90730	0.00338	0.00074	-0.00022	0.00014	0.00001	-0.00000	81.85300	-1.91210	169.44534	-0.13344	0.00675	-0.00431	0.00321
116			1.15000	1.28710	-2.54679	38.59871	0.74619	0.02832	0.01324	-0.90719	0.02643	0.02900	-0.03374	0.01119	0.85534	-15.53693	-1.99420	-32.18657	-0.42532	-0.35180	0.06517	0.23918	-0.03234	0.02483	-9.13712	-17.67357	-0.59357	-0.10006	-0.39489	-0.07861	-0.02697	-0.02701	0.11190	-19.38883	-6.61568	-165.91902	0.00341	0.00078	-0.00028	0.00016	0.00002	-0.00000	81.89830	-2.35111	169.30380	-0.13139	0.00765	-0.00378	0.01637
117			1.16000	1.92054	-3.09574	37.32618	0.72357	0.00205	0.00350	-0.86209	0.00175	0.00786	-0.04883	0.01189	0.86237	-15.18219	-1.97273	-31.99444	-0.38252	-0.39678	0.08453	0.25427	-0.00471	0.02303	-9.01572	-17.85931	0.31659	-0.11523	-0.47615	-0.09501	-0.03402	-0.04669	0.15415	-19.41842	-6.62731	-165.93326	0.00348	0.00082	-0.00035	0.00018	0.00002	-0.00000	82.00838	-2.80676	169.14809	-0.12923	0.00854	-0.00331	0.03101
118			1.17000	2.51543	-3.60701	36.05229	0.72595	-0.01968	-0.00434	-0.81992	-0.01492	-0.00966	-0.05889	0.01054	0.91035	-14.78584	-1.92494	-31.88132	-0.33885	-0.43103	0.09887	0.23650	0.02603	0.01678	-8.88854	-18.07562	1.31755	-0.16443	-0.54426	-0.11954	-0.05853	-0.06764	0.20561	-19.45075	-6.64239	-165.94472	0.00358	0.00087	-0.00046	0.00021	0.00003	-0.00000	82.18913	-3.24811	168.98558	-0.12722	0.00928	-0.00273	0.04564
119			1.18000	3.05721	-4.07461	34.80758	0.74552	-0.02986	-0.00842	-0.78153	-0.01982	-0.01833	-0.05883	0.00829	0.97438	-14.38824	-1.85588	-31.82374	-0.30587	-0.42962	0.10075	0.20665	0.04377	0.01313	-8.79455	-18.30476	2.34205	-0.22462	-0.55769	-0.14036	-0.09862	-0.07133	0.23868	-19.48709	-6.66233	-165.94705	0.00368	0.00092	-0.00059	0.00025	0.00003	0.00001	82.43791	-3.65108	168.82411	-0.12550	0.00981	-0.00189	0.05845
120			1.19000	3.54286	-4.49871	33.59406	0.75924	-0.02858	-0.00715	-0.73557	-0.01652	-0.01529	-0.04860	0.00730	1.01883	-14.01543	-1.77485	-31.76541	-0.28665	-0.38615	0.08789	0.18185	0.03904	0.01701	-8.76177	-18.51891	3.32225	-0.27123	-0.50616	-0.14661	-0.13928	-0.04872	0.23074	-19.52849	-6.68912	-165.93445	0.00374	0.00096	-0.00073	0.00030	0.00004	0.00004	82.74300	-3.99838	168.66911	-0.12424	0.01014	-0.00084	0.06800
121			1.20000	3.97883	-4.88635	32.39581	0.76080	-0.01959	-0.00313	-0.68867	-0.00999	-0.00664	-0.03410	0.00888	1.03729	-13.66706	-1.69027	-31.63648	-0.28175	-0.32178	0.06808	0.17468	0.02153	0.02456	-8.79173	-18.68895	4.20395	-0.29629	-0.42443	-0.14032	-0.15932	-0.01287	0.19246	-19.57486	-6.72465	-165.90422	0.00374	0.00099	-0.00085	0.00034	0.00004	0.00007	83.08618	-4.27928	168.52223	-0.12344	0.01033	0.00034	0.07356
122			1.21000	4.37645	-5.24967	31.19875	0.75693	-0.00803	-0.00007	-0.65104	-0.00373	-0.00014	-0.02322	0.01112	1.04162	-13.31617	-1.60345	-31.38162	-0.28069	-0.26751	0.05180	0.18681	0.00666	0.03074	-8.85466	-18.79352	4.95632	-0.31440	-0.36300	-0.13375	-0.15065	0.02049	0.15221	-19.62474	-6.76951	-165.85789	0.00370	0.00100	-0.00092	0.00037	0.00005	0.00010	83.44736	-4.49078	168.38174	-0.12315	0.01047	0.00146	0.07543
123			1.22000	4.74585	-5.60181	30.00420	0.74971	0.00103	0.00043	-0.61804	0.00045	0.00091	-0.02001	0.01270	1.03994	-12.92254	-1.50693	-30.98100	-0.27276	-0.23870	0.04365	0.21165	0.00015	0.03633	-8.89929	-18.82534	5.57554	-0.33190	-0.34332	-0.13275	-0.11009	0.04981	0.12187	-19.67600	-6.82222	-165.80070	0.00363	0.00101	-0.00094	0.00037	0.00006	0.00012	83.80984	-4.63831	168.24483	-0.12330	0.01066	0.00229	0.07461
124			1.23000	5.08983	-5.95094	28.82640	0.74354	0.00717	-0.00123	-0.58224	0.00306	-0.00252	-0.02339	0.01457	1.03803	-12.45111	-1.39062	-30.45184	-0.26269	-0.23242	0.04211	0.24382	0.00139	0.04306	-8.87199	-18.79129	6.08139	-0.33518	-0.35282	-0.13267	-0.03996	0.07714	0.09891	-19.72674	-6.88031	-165.73935	0.00356	0.00101	-0.00089	0.00035	0.00006	0.00012	84.16287	-4.73639	168.10873	-0.12389	0.01099	0.00251	0.07241
125			1.24000	5.40316	-6.29723	27.68450	0.73941	0.01387	-0.00450	-0.53710	0.00574	-0.00891	-0.03019	0.01613	1.03550	-11.88632	-1.24870	-29.83785	-0.25215	-0.23575	0.04365	0.27260	0.00932	0.04892	-8.73580	-18.70878	6.50777	-0.31872	-0.36759	-0.13069	0.03521	0.09836	0.08371	-19.77534	-6.94241	-165.67961	0.00350	0.00101	-0.00079	0.00033	0.00007	0.00010	84.50225	-4.80732	167.97110	-0.12482	0.01148	0.00173	0.07000
126			1.25000	5.67879	-6.63534	26.60047	0.74335	0.02197	-0.00860	-0.48674	0.00868	-0.01597	-0.03814	0.01501	1.03514	-11.23920	-1.08251	-29.20406	-0.23801	-0.24287	0.04621	0.28287	0.02245	0.05053	-8.48412	-18.59901	6.89623	-0.29458	-0.37996	-0.12930	0.08788	0.11115	0.07892	-19.82031	-7.01028	-165.62498	0.00345	0.00100	-0.00066	0.00029	0.00009	0.00008	84.82886	-4.87964	167.82976	-0.12596	0.01218	-0.00017	0.06807
127			1.26000	5.91343	-6.95732	25.59883	0.75939	0.03128	-0.01393	-0.43640	0.01151	-0.02355	-0.04563	0.01020	1.03935	-10.54712	-0.90075	-28.62944	-0.21997	-0.25002	0.04960	0.26793	0.03774	0.04650	-8.14465	-18.47998	7.28966	-0.27868	-0.39199	-0.13183	0.11169	0.11792	0.08440	-19.86005	-7.08826	-165.57591	0.00340	0.00099	-0.00050	0.00025	0.00011	0.00006	85.14612	-4.98174	167.68233	-0.12709	0.01305	-0.00295	0.06670
128			1.27000	6.10862	-7.25349	24.70358	0.77771	0.03995	-0.01927	-0.38342	0.01321	-0.02861	-0.04957	0.00246	1.04079	-9.85960	-0.71542	-28.17958	-0.19676	-0.24590	0.05123	0.22984	0.04942	0.03598	-7.76586	-18.36158	7.71345	-0.28289	-0.39232	-0.13836	0.11779	0.11771	0.09455	-19.89321	-7.18097	-165.52988	0.00337	0.00098	-0.00030	0.00021	0.00013	0.00004	85.45670	-5.13424	167.52492	-0.12799	0.01405	-0.00591	0.06539
129			1.28000	6.26931	-7.51420	23.93417	0.79767	0.05032	-0.02287	-0.33082	0.01429	-0.02862	-0.04911	-0.00619	1.03944	-9.21805	-0.53566	-27.87617	-0.17714	-0.22686	0.04944	0.18773	0.05301	0.02308	-7.39456	-18.24531	8.15624	-0.30031	-0.37527	-0.14452	0.11278	0.11067	0.09844	-19.91876	-7.29044	-165.48141	0.00334	0.00095	-0.00006	0.00016	0.00015	0.00001	85.76129	-5.34464	167.35100	-0.12850	0.01513	-0.00870	0.06370
130			1.29000	6.40157	-7.73281	23.30176	0.81974	0.06258	-0.02451	-0.28008	0.01458	-0.02469	-0.04569	-0.01496	1.03668	-8.64972	-0.36550	-27.69475	-0.16304	-0.19820	0.04531	0.14882	0.04884	0.01334	-7.06607	-18.12730	8.57439	-0.32438	-0.34644	-0.14952	0.09948	0.09986	0.08930	-19.93625	-7.41494	-165.42519	0.00330	0.00091	0.00021	0.00012	0.00016	-0.00004	86.05949	-5.60747	167.15288	-0.12865	0.01625	-0.01120	0.06155
131			1.30000	6.50997	-7.90773	22.80665	0.83982	0.07493	-0.02428	-0.22964	0.01381	-0.01873	-0.04056	-0.02196	1.02959	-8.17379	-0.20629	-27.58530	-0.15774	-0.16616	0.03999	0.11648	0.04003	0.00838	-6.80752	-18.00216	8.91386	-0.34035	-0.30994	-0.15035	0.07584	0.08750	0.06502	-19.94563	-7.54916	-165.35904	0.00325	0.00086	0.00050	0.00008	0.00016	-0.00010	86.35131	-5.90689	166.92325	-0.12839	0.01733	-0.01339	0.05909
132			1.31000	6.59688	-8.04246	22.43935	0.85644	0.08641	-0.02338	-0.17976	0.01238	-0.01306	-0.03587	-0.02597	1.01946	-7.80400	-0.05887	-27.49650	-0.16198	-0.13916	0.03561	0.08896	0.03084	0.00709	-6.63839	-17.86518	9.13229	-0.34166	-0.27694	-0.14722	0.04443	0.07743	0.03221	-19.94719	-7.68535	-165.28506	0.00318	0.00081	0.00080	0.00004	0.00014	-0.00016	86.63797	-6.22000	166.65686	-0.12781	0.01832	-0.01534	0.05657
133			1.32000	6.66372	-8.14420	22.18355	0.87352	0.09748	-0.02187	-0.13294	0.01106	-0.00828	-0.03282	-0.02765	1.00769	-7.54431	0.07565	-27.39385	-0.17559	-0.12199	0.03244	0.06396	0.02373	0.00746	-6.56628	-17.71311	9.21467	-0.33096	-0.25433	-0.14134	0.01192	0.07193	0.00046	-19.94169	-7.81388	-165.20952	0.00312	0.00077	0.00109	0.00001	0.00012	-0.00021	86.92020	-6.52169	166.35455	-0.12683	0.01913	-0.01713	0.05391
134			1.33000	6.71201	-8.22182	22.01935	0.88923	0.10988	-0.01895	-0.09060	0.01049	-0.00447	-0.03046	-0.02810	0.99571	-7.38600	0.19626	-27.26467	-0.19380	-0.10733	0.02856	0.03939	0.01763	0.00773	-6.58408	-17.54366	9.17529	-0.31870	-0.23276	-0.13488	-0.01559	0.06839	-0.02349	-19.93023	-7.92471	-165.14087	0.00307	0.00074	0.00140	-0.00003	0.00009	-0.00022	87.19663	-6.79026	166.02628	-0.12524	0.01975	-0.01899	0.05096
135			1.34000	6.74364	-8.28441	21.92506	0.90159	0.12106	-0.01576	-0.05409	0.01068	-0.00208	-0.02848	-0.02800	0.98304	-7.31024	0.30201	-27.11071	-0.21162	-0.09455	0.02488	0.01675	0.01254	0.00751	-6.67281	-17.35570	9.04739	-0.30982	-0.21257	-0.12993	-0.03599	0.06649	-0.03786	-19.91455	-8.00970	-165.08752	0.00307	0.00072	0.00172	-0.00006	0.00006	-0.00019	87.46494	-7.01103	165.68956	-0.12265	0.02014	-0.02134	0.04788
136			1.35000	6.76071	-8.33990	21.87971	0.91353	0.13134	-0.01172	-0.02466	0.01168	-0.00073	-0.02705	-0.02810	0.97070	-7.29346	0.39098	-26.94090	-0.22826	-0.08454	0.02072	-0.00093	0.00838	0.00655	-6.80785	-17.14882	8.87159	-0.30651	-0.19667	-0.12594	-0.04980	0.06664	-0.04336	-19.89700	-8.06470	-165.05589	0.00317	0.00073	0.00211	-0.00008	0.00004	-0.00012	87.72484	-7.17515	165.36244	-0.11849	0.02029	-0.02475	0.04497
137			1.36000	6.76592	-8.39402	21.86515	0.92358	0.14108	-0.00682	-0.00339	0.01333	-0.00015	-0.02478	-0.02828	0.95732	-7.31250	0.46069	-26.76561	-0.24458	-0.07177	0.01545	-0.01211	0.00463	0.00486	-6.96569	-16.92339	8.68564	-0.30671	-0.17568	-0.12204	-0.05795	0.06469	-0.04184	-19.88011	-8.08981	-165.04820	0.00340	0.00076	0.00263	-0.00010	0.00002	-0.00001	87.97851	-7.27795	165.05832	-0.11223	0.02021	-0.02996	0.04221
138			1.37000	6.76309	-8.45040	21.86709	0.93099	0.15025	-0.00211	0.00867	0.01549	-0.00001	-0.02137	-0.02869	0.94425	-7.34739	0.51021	-26.59267	-0.25824	-0.05412	0.00980	-0.01664	0.00175	0.00297	-7.12752	-16.68237	8.51746	-0.31393	-0.14723	-0.12032	-0.06250	0.05791	-0.03662	-19.86535	-8.08816	-165.06187	0.00381	0.00081	0.00331	-0.00011	-0.00001	0.00014	88.22869	-7.31950	164.78584	-0.10354	0.01989	-0.03757	0.03934
139			1.38000	6.75670	-8.51185	21.87495	0.93451	0.15927	0.00235	0.01183	0.01824	0.00000	-0.01817	-0.03031	0.93305	-7.38330	0.54190	-26.42583	-0.26224	-0.03408	0.00382	-0.01507	0.00023	0.00109	-7.28087	-16.43292	8.38268	-0.33823	-0.11846	-0.12352	-0.06678	0.04802	-0.03022	-19.85283	-8.06496	-165.08987	0.00439	0.00089	0.00419	-0.00013	-0.00003	0.00029	88.47863	-7.30621	164.54935	-0.09251	0.01936	-0.04799	0.03616
140			1.39000	6.75072	-8.58085	21.88155	0.93962	0.16693	0.00670	0.00813	0.02127	0.00005	-0.01571	-0.03122	0.92397	-7.41019	0.56011	-26.26853	-0.26697	-0.01806	-0.00174	-0.00975	-0.00018	-0.00046	-7.41852	-16.18615	8.28886	-0.36219	-0.09542	-0.12630	-0.06853	0.03784	-0.02207	-19.84131	-8.02689	-165.12352	0.00510	0.00098	0.00524	-0.00015	-0.00005	0.00041	88.73205	-7.25101	164.34996	-0.07995	0.01866	-0.06083	0.03274
141			1.40000	6.74810	-8.65784	21.88382							-0.01469	-0.03145	0.91725	-7.42221	0.56918	-26.12548							-7.53838	-15.95646	8.23695							-19.82933	-7.98185	-165.15491							88.99383	-7.17135	164.18568
142			1.41000	6.75086	-8.74020	21.88246							-0.01483	-0.03169	0.91335	-7.41692	0.57191	-26.00061							-7.64323	-15.75906	8.22077							-19.81615	-7.93716	-165.17906							89.26944	-7.08513	164.05283
[truncated: 11 more columns]
