# Supplementary material for: Analysis of the impact of different landing heights and lateralities on lower limb joint load based on statistical parametric mapping
Source: PLoS One. 2025 May 30;20(5):e0324656. doi: 10.1371/journal.pone.0324656 (PMC12124505; doi:10.1371/journal.pone.0324656)
Supplement: S1 File — (ZIP) [file pone.0324656.s001.zip › Original data/002/左前跳30.txt]

	C:\Users\dell\Documents\Qualisys-GAIT1214\Data\CHAOYANG_ZHU CHAOYANG_2023-11-18_WJN001\2023-11-18\2023-11-18_unspecified\Gait LB - CAST 4.c3d	C:\Users\dell\Documents\Qualisys-GAIT1214\Data\CHAOYANG_ZHU CHAOYANG_2023-11-18_WJN001\2023-11-18\2023-11-18_unspecified\Gait LB - CAST 4.c3d	C:\Users\dell\Documents\Qualisys-GAIT1214\Data\CHAOYANG_ZHU CHAOYANG_2023-11-18_WJN001\2023-11-18\2023-11-18_unspecified\Gait LB - CAST 4.c3d	C:\Users\dell\Documents\Qualisys-GAIT1214\Data\CHAOYANG_ZHU CHAOYANG_2023-11-18_WJN001\2023-11-18\2023-11-18_unspecified\Gait LB - CAST 4.c3d	C:\Users\dell\Documents\Qualisys-GAIT1214\Data\CHAOYANG_ZHU CHAOYANG_2023-11-18_WJN001\2023-11-18\2023-11-18_unspecified\Gait LB - CAST 4.c3d	C:\Users\dell\Documents\Qualisys-GAIT1214\Data\CHAOYANG_ZHU CHAOYANG_2023-11-18_WJN001\2023-11-18\2023-11-18_unspecified\Gait LB - CAST 4.c3d	C:\Users\dell\Documents\Qualisys-GAIT1214\Data\CHAOYANG_ZHU CHAOYANG_2023-11-18_WJN001\2023-11-18\2023-11-18_unspecified\Gait LB - CAST 4.c3d	C:\Users\dell\Documents\Qualisys-GAIT1214\Data\CHAOYANG_ZHU CHAOYANG_2023-11-18_WJN001\2023-11-18\2023-11-18_unspecified\Gait LB - CAST 4.c3d	C:\Users\dell\Documents\Qualisys-GAIT1214\Data\CHAOYANG_ZHU CHAOYANG_2023-11-18_WJN001\2023-11-18\2023-11-18_unspecified\Gait LB - CAST 4.c3d	C:\Users\dell\Documents\Qualisys-GAIT1214\Data\CHAOYANG_ZHU CHAOYANG_2023-11-18_WJN001\2023-11-18\2023-11-18_unspecified\Gait LB - CAST 4.c3d	C:\Users\dell\Documents\Qualisys-GAIT1214\Data\CHAOYANG_ZHU CHAOYANG_2023-11-18_WJN001\2023-11-18\2023-11-18_unspecified\Gait LB - CAST 4.c3d	C:\Users\dell\Documents\Qualisys-GAIT1214\Data\CHAOYANG_ZHU CHAOYANG_2023-11-18_WJN001\2023-11-18\2023-11-18_unspecified\Gait LB - CAST 4.c3d	C:\Users\dell\Documents\Qualisys-GAIT1214\Data\CHAOYANG_ZHU CHAOYANG_2023-11-18_WJN001\2023-11-18\2023-11-18_unspecified\Gait LB - CAST 4.c3d	C:\Users\dell\Documents\Qualisys-GAIT1214\Data\CHAOYANG_ZHU CHAOYANG_2023-11-18_WJN001\2023-11-18\2023-11-18_unspecified\Gait LB - CAST 4.c3d	C:\Users\dell\Documents\Qualisys-GAIT1214\Data\CHAOYANG_ZHU CHAOYANG_2023-11-18_WJN001\2023-11-18\2023-11-18_unspecified\Gait LB - CAST 4.c3d	C:\Users\dell\Documents\Qualisys-GAIT1214\Data\CHAOYANG_ZHU CHAOYANG_2023-11-18_WJN001\2023-11-18\2023-11-18_unspecified\Gait LB - CAST 4.c3d	C:\Users\dell\Documents\Qualisys-GAIT1214\Data\CHAOYANG_ZHU CHAOYANG_2023-11-18_WJN001\2023-11-18\2023-11-18_unspecified\Gait LB - CAST 4.c3d	C:\Users\dell\Documents\Qualisys-GAIT1214\Data\CHAOYANG_ZHU CHAOYANG_2023-11-18_WJN001\2023-11-18\2023-11-18_unspecified\Gait LB - CAST 4.c3d	C:\Users\dell\Documents\Qualisys-GAIT1214\Data\CHAOYANG_ZHU CHAOYANG_2023-11-18_WJN001\2023-11-18\2023-11-18_unspecified\Gait LB - CAST 4.c3d	C:\Users\dell\Documents\Qualisys-GAIT1214\Data\CHAOYANG_ZHU CHAOYANG_2023-11-18_WJN001\2023-11-18\2023-11-18_unspecified\Gait LB - CAST 4.c3d	C:\Users\dell\Documents\Qualisys-GAIT1214\Data\CHAOYANG_ZHU CHAOYANG_2023-11-18_WJN001\2023-11-18\2023-11-18_unspecified\Gait LB - CAST 4.c3d	C:\Users\dell\Documents\Qualisys-GAIT1214\Data\CHAOYANG_ZHU CHAOYANG_2023-11-18_WJN001\2023-11-18\2023-11-18_unspecified\Gait LB - CAST 4.c3d	C:\Users\dell\Documents\Qualisys-GAIT1214\Data\CHAOYANG_ZHU CHAOYANG_2023-11-18_WJN001\2023-11-18\2023-11-18_unspecified\Gait LB - CAST 4.c3d	C:\Users\dell\Documents\Qualisys-GAIT1214\Data\CHAOYANG_ZHU CHAOYANG_2023-11-18_WJN001\2023-11-18\2023-11-18_unspecified\Gait LB - CAST 4.c3d	C:\Users\dell\Documents\Qualisys-GAIT1214\Data\CHAOYANG_ZHU CHAOYANG_2023-11-18_WJN001\2023-11-18\2023-11-18_unspecified\Gait LB - CAST 4.c3d	C:\Users\dell\Documents\Qualisys-GAIT1214\Data\CHAOYANG_ZHU CHAOYANG_2023-11-18_WJN001\2023-11-18\2023-11-18_unspecified\Gait LB - CAST 4.c3d	C:\Users\dell\Documents\Qualisys-GAIT1214\Data\CHAOYANG_ZHU CHAOYANG_2023-11-18_WJN001\2023-11-18\2023-11-18_unspecified\Gait LB - CAST 4.c3d	C:\Users\dell\Documents\Qualisys-GAIT1214\Data\CHAOYANG_ZHU CHAOYANG_2023-11-18_WJN001\2023-11-18\2023-11-18_unspecified\Gait LB - CAST 4.c3d	C:\Users\dell\Documents\Qualisys-GAIT1214\Data\CHAOYANG_ZHU CHAOYANG_2023-11-18_WJN001\2023-11-18\2023-11-18_unspecified\Gait LB - CAST 4.c3d	C:\Users\dell\Documents\Qualisys-GAIT1214\Data\CHAOYANG_ZHU CHAOYANG_2023-11-18_WJN001\2023-11-18\2023-11-18_unspecified\Gait LB - CAST 4.c3d	C:\Users\dell\Documents\Qualisys-GAIT1214\Data\CHAOYANG_ZHU CHAOYANG_2023-11-18_WJN001\2023-11-18\2023-11-18_unspecified\Gait LB - CAST 4.c3d	C:\Users\dell\Documents\Qualisys-GAIT1214\Data\CHAOYANG_ZHU CHAOYANG_2023-11-18_WJN001\2023-11-18\2023-11-18_unspecified\Gait LB - CAST 4.c3d	C:\Users\dell\Documents\Qualisys-GAIT1214\Data\CHAOYANG_ZHU CHAOYANG_2023-11-18_WJN001\2023-11-18\2023-11-18_unspecified\Gait LB - CAST 4.c3d	C:\Users\dell\Documents\Qualisys-GAIT1214\Data\CHAOYANG_ZHU CHAOYANG_2023-11-18_WJN001\2023-11-18\2023-11-18_unspecified\Gait LB - CAST 4.c3d	C:\Users\dell\Documents\Qualisys-GAIT1214\Data\CHAOYANG_ZHU CHAOYANG_2023-11-18_WJN001\2023-11-18\2023-11-18_unspecified\Gait LB - CAST 4.c3d	C:\Users\dell\Documents\Qualisys-GAIT1214\Data\CHAOYANG_ZHU CHAOYANG_2023-11-18_WJN001\2023-11-18\2023-11-18_unspecified\Gait LB - CAST 4.c3d	C:\Users\dell\Documents\Qualisys-GAIT1214\Data\CHAOYANG_ZHU CHAOYANG_2023-11-18_WJN001\2023-11-18\2023-11-18_unspecified\Gait LB - CAST 4.c3d	C:\Users\dell\Documents\Qualisys-GAIT1214\Data\CHAOYANG_ZHU CHAOYANG_2023-11-18_WJN001\2023-11-18\2023-11-18_unspecified\Gait LB - CAST 4.c3d	C:\Users\dell\Documents\Qualisys-GAIT1214\Data\CHAOYANG_ZHU CHAOYANG_2023-11-18_WJN001\2023-11-18\2023-11-18_unspecified\Gait LB - CAST 4.c3d	C:\Users\dell\Documents\Qualisys-GAIT1214\Data\CHAOYANG_ZHU CHAOYANG_2023-11-18_WJN001\2023-11-18\2023-11-18_unspecified\Gait LB - CAST 4.c3d	C:\Users\dell\Documents\Qualisys-GAIT1214\Data\CHAOYANG_ZHU CHAOYANG_2023-11-18_WJN001\2023-11-18\2023-11-18_unspecified\Gait LB - CAST 4.c3d	C:\Users\dell\Documents\Qualisys-GAIT1214\Data\CHAOYANG_ZHU CHAOYANG_2023-11-18_WJN001\2023-11-18\2023-11-18_unspecified\Gait LB - CAST 4.c3d	C:\Users\dell\Documents\Qualisys-GAIT1214\Data\CHAOYANG_ZHU CHAOYANG_2023-11-18_WJN001\2023-11-18\2023-11-18_unspecified\Gait LB - CAST 4.c3d	C:\Users\dell\Documents\Qualisys-GAIT1214\Data\CHAOYANG_ZHU CHAOYANG_2023-11-18_WJN001\2023-11-18\2023-11-18_unspecified\Gait LB - CAST 4.c3d	C:\Users\dell\Documents\Qualisys-GAIT1214\Data\CHAOYANG_ZHU CHAOYANG_2023-11-18_WJN001\2023-11-18\2023-11-18_unspecified\Gait LB - CAST 4.c3d	C:\Users\dell\Documents\Qualisys-GAIT1214\Data\CHAOYANG_ZHU CHAOYANG_2023-11-18_WJN001\2023-11-18\2023-11-18_unspecified\Gait LB - CAST 4.c3d	C:\Users\dell\Documents\Qualisys-GAIT1214\Data\CHAOYANG_ZHU CHAOYANG_2023-11-18_WJN001\2023-11-18\2023-11-18_unspecified\Gait LB - CAST 4.c3d	C:\Users\dell\Documents\Qualisys-GAIT1214\Data\CHAOYANG_ZHU CHAOYANG_2023-11-18_WJN001\2023-11-18\2023-11-18_unspecified\Gait LB - CAST 4.c3d	C:\Users\dell\Documents\Qualisys-GAIT1214\Data\CHAOYANG_ZHU CHAOYANG_2023-11-18_WJN001\2023-11-18\2023-11-18_unspecified\Gait LB - CAST 4.c3d
	CD	ZD	TIME	Right Ankle Angles	Right Ankle Angles	Right Ankle Angles	Right Ankle Moment	Right Ankle Moment	Right Ankle Moment	Right Ankle Power	Right Ankle Power	Right Ankle Power	Right Knee Angles	Right Knee Angles	Right Knee Angles	Right Knee Moment	Right Knee Moment	Right Knee Moment	Right Knee Power	Right Knee Power	Right Knee Power	Right Hip Angles	Right Hip Angles	Right Hip Angles	Right Hip Moment	Right Hip Moment	Right Hip Moment	Right Hip Power	Right Hip Power	Right Hip Power	Left Ankle Angles	Left Ankle Angles	Left Ankle Angles	Left Ankle Moment	Left Ankle Moment	Left Ankle Moment	Left Ankle Power	Left Ankle Power	Left Ankle Power	Left Knee Angles	Left Knee Angles	Left Knee Angles	Left Knee Moment	Left Knee Moment	Left Knee Moment	Left Knee Power	Left Knee Power	Left Knee Power	Left Hip Angles
	EVENT_LABEL	EVENT_LABEL	FRAME_NUMBERS	LINK_MODEL_BASED	LINK_MODEL_BASED	LINK_MODEL_BASED	LINK_MODEL_BASED	LINK_MODEL_BASED	LINK_MODEL_BASED	LINK_MODEL_BASED	LINK_MODEL_BASED	LINK_MODEL_BASED	LINK_MODEL_BASED	LINK_MODEL_BASED	LINK_MODEL_BASED	LINK_MODEL_BASED	LINK_MODEL_BASED	LINK_MODEL_BASED	LINK_MODEL_BASED	LINK_MODEL_BASED	LINK_MODEL_BASED	LINK_MODEL_BASED	LINK_MODEL_BASED	LINK_MODEL_BASED	LINK_MODEL_BASED	LINK_MODEL_BASED	LINK_MODEL_BASED	LINK_MODEL_BASED	LINK_MODEL_BASED	LINK_MODEL_BASED	LINK_MODEL_BASED	LINK_MODEL_BASED	LINK_MODEL_BASED	LINK_MODEL_BASED	LINK_MODEL_BASED	LINK_MODEL_BASED	LINK_MODEL_BASED	LINK_MODEL_BASED	LINK_MODEL_BASED	LINK_MODEL_BASED	LINK_MODEL_BASED	LINK_MODEL_BASED	LINK_MODEL_BASED	LINK_MODEL_BASED	LINK_MODEL_BASED	LINK_MODEL_BASED	LINK_MODEL_BASED	LINK_MODEL_BASED	LINK_MODEL_BASED
	ORIGINAL	ORIGINAL	ORIGINAL	ORIGINAL	ORIGINAL	ORIGINAL	ORIGINAL	ORIGINAL	ORIGINAL	ORIGINAL	ORIGINAL	ORIGINAL	ORIGINAL	ORIGINAL	ORIGINAL	ORIGINAL	ORIGINAL	ORIGINAL	ORIGINAL	ORIGINAL	ORIGINAL	ORIGINAL	ORIGINAL	ORIGINAL	ORIGINAL	ORIGINAL	ORIGINAL	ORIGINAL	ORIGINAL	ORIGINAL	ORIGINAL	ORIGINAL	ORIGINAL	ORIGINAL	ORIGINAL	ORIGINAL	ORIGINAL	ORIGINAL	ORIGINAL	ORIGINAL	ORIGINAL	ORIGINAL	ORIGINAL	ORIGINAL	ORIGINAL	ORIGINAL	ORIGINAL	ORIGINAL	ORIGINAL
ITEM	X	X	X	X	Y	Z	X	Y	Z	X	Y	Z	X	Y	Z	X	Y	Z	X	Y	Z	X	Y	Z	X	Y	Z	X	Y	Z	X	Y	Z	X	Y	Z	X	Y	Z	X	Y	Z	X	Y	Z	X	Y	Z	X
1	0.20000	0.32000	0.00000	24.41070	8.26108	20.96620							16.81642	3.62169	-19.42847							-12.90082	3.20172	-4.82453							40.76135	-1.82432	-147.87962							-12.67296	3.18092	165.69994							8.56885
2			0.01000	24.56692	8.31372	21.01557							17.84842	3.52748	-18.58032							-12.76197	2.93379	-5.67221							41.24860	-1.70546	-147.71475							-12.56999	3.15091	166.01692							8.40295
3			0.02000	24.72991	8.35364	21.21367	-0.01131	-0.00443	-0.00156	0.00397	-0.00073	0.00077	19.06471	3.50117	-17.80350	-0.06756	-0.02439	-0.00485	0.15353	0.01107	-0.00561	-12.57079	2.60573	-6.54776	-0.00615	0.03517	-0.00384	0.00209	0.03369	-0.00519	41.70869	-1.56991	-147.55493	0.00661	0.00642	0.00115	-0.00494	-0.00007	-0.00042	-12.47377	3.12121	166.34082	0.07004	-0.01460	-0.00195	-0.00896	-0.00250	0.00106	8.23196
4			0.03000	24.88284	8.37788	21.61486	-0.01261	-0.00513	-0.00168	0.00457	-0.00175	0.00139	20.54016	3.58337	-17.15450	-0.06393	-0.02611	-0.00657	0.17985	0.01531	-0.00539	-12.29390	2.19871	-7.42675	-0.05987	0.06696	-0.01105	0.03237	0.07349	-0.01441	42.11357	-1.41565	-147.40759	0.00726	0.00666	0.00139	-0.00458	-0.00038	-0.00050	-12.38804	3.09355	166.66701	0.07436	-0.01423	-0.00200	-0.00800	-0.00237	0.00109	8.06265
5			0.04000	24.99444	8.39788	22.25150	-0.01409	-0.00605	-0.00163	0.00439	-0.00306	0.00197	22.35907	3.79836	-16.68285	-0.05546	-0.02540	-0.00782	0.19430	0.01782	-0.00309	-11.88628	1.69314	-8.27523	-0.13312	0.10642	-0.02122	0.11045	0.13311	-0.02522	42.43824	-1.24275	-147.28902	0.00764	0.00656	0.00159	-0.00365	-0.00081	-0.00053	-12.31519	3.06914	166.99484	0.07756	-0.01341	-0.00199	-0.00666	-0.00217	0.00110	7.90260
6			0.05000	25.01917	8.43549	23.13163	-0.01565	-0.00718	-0.00135	0.00271	-0.00449	0.00216	24.60330	4.15343	-16.42479	-0.04356	-0.02316	-0.00877	0.18846	0.01780	0.00068	-11.29637	1.07437	-9.05377	-0.21723	0.14701	-0.03258	0.26216	0.20639	-0.03298	42.66529	-1.05305	-147.21930	0.00779	0.00613	0.00178	-0.00239	-0.00128	-0.00050	-12.25420	3.04778	167.32661	0.07992	-0.01166	-0.00175	-0.00558	-0.00186	0.00099	7.76196
7			0.06000	24.90223	8.51536	24.23372	-0.01709	-0.00844	-0.00084	-0.00117	-0.00570	0.00162	27.33758	4.63653	-16.39137	-0.03192	-0.01923	-0.00884	0.16729	0.01469	0.00467	-10.47718	0.34030	-9.72530	-0.29547	0.18277	-0.04369	0.48794	0.28065	-0.03462	42.79081	-0.84996	-147.21394	0.00778	0.00541	0.00197	-0.00111	-0.00162	-0.00041	-12.19943	3.02723	167.66512	0.08180	-0.00860	-0.00111	-0.00542	-0.00141	0.00064	7.65399
8			0.07000	24.59016	8.65836	25.49767	-0.01820	-0.00966	-0.00017	-0.00749	-0.00613	0.00038	30.59844	5.21133	-16.55618	-0.02485	-0.01327	-0.00683	0.15367	0.00903	0.00591	-9.39727	-0.49271	-10.26318	-0.34701	0.20812	-0.05309	0.73786	0.33757	-0.02966	42.82835	-0.63867	-147.27766	0.00766	0.00444	0.00219	-0.00013	-0.00171	-0.00029	-12.14199	3.00315	168.01122	0.08347	-0.00402	0.00008	-0.00654	-0.00071	-0.00004	7.59240
9			0.08000	24.04167	8.87150	26.81441	-0.01879	-0.01063	0.00045	-0.01576	-0.00530	-0.00097	34.38318	5.81570	-16.84539	-0.02542	-0.00654	-0.00214	0.17972	0.00356	0.00212	-8.04828	-1.38996	-10.65652	-0.35598	0.21596	-0.05832	0.92060	0.35506	-0.01995	42.80924	-0.42516	-147.40237	0.00744	0.00326	0.00245	0.00031	-0.00145	-0.00016	-12.07328	2.96875	168.35907	0.08486	0.00186	0.00182	-0.00878	0.00037	-0.00103	7.58651
10			0.09000	23.23869	9.13731	28.02755	-0.01875	-0.01112	0.00080	-0.02453	-0.00320	-0.00152	38.64042	6.37030	-17.14140	-0.03447	-0.00194	0.00398	0.26899	0.00080	-0.00337	-6.44865	-2.30306	-10.91170	-0.31876	0.19912	-0.05655	0.95125	0.31653	-0.00949	42.77865	-0.21353	-147.56889	0.00711	0.00188	0.00274	0.00013	-0.00090	-0.00007	-11.98823	2.91524	168.69119	0.08537	0.00872	0.00409	-0.01153	0.00198	-0.00206	7.63685
11			0.10000	22.20195	9.41746	28.96227	-0.01803	-0.01095	0.00068	-0.03143	-0.00042	-0.00091	43.27393	6.79469	-17.31388	-0.05037	-0.00190	0.00872	0.41938	0.00065	-0.00408	-4.64321	-3.17714	-11.04980	-0.24492	0.15592	-0.04690	0.80357	0.22702	-0.00224	42.78757	-0.00306	-147.75203	0.00661	0.00035	0.00302	-0.00059	-0.00017	-0.00007	-11.88697	2.83453	168.97765	0.08395	0.01602	0.00673	-0.01385	0.00404	-0.00257	7.73233
12			0.11000	21.00535	9.67491	29.47943	-0.01665	-0.01008	0.00002	-0.03394	0.00212	-0.00001	48.16574	7.02443	-17.27327	-0.06944	-0.00631	0.00948	0.59969	0.00211	0.00030	-2.69822	-3.95957	-11.10033	-0.15074	0.09366	-0.03141	0.51999	0.11725	0.00068	42.88120	0.21480	-147.92792	0.00592	-0.00124	0.00323	-0.00153	0.00061	-0.00021	-11.77482	2.72358	169.17993	0.07939	0.02304	0.00946	-0.01472	0.00602	-0.00184	7.84941
13			0.12000	19.77213	9.89433	29.52849	-0.01469	-0.00865	-0.00111	-0.03096	0.00367	-0.00015	53.20586	7.02774	-17.01230	-0.08717	-0.01226	0.00628	0.76537	0.00443	0.00318	-0.69250	-4.60922	-11.09289	-0.05031	0.02818	-0.01440	0.17503	0.02818	0.00083	43.08541	0.45852	-148.08098	0.00500	-0.00270	0.00328	-0.00223	0.00138	-0.00046	-11.66094	2.58754	169.25726	0.07020	0.02908	0.01188	-0.01345	0.00707	0.00063	7.95409
14			0.13000	18.64540	10.08332	29.16276	-0.01236	-0.00695	-0.00257	-0.02375	0.00404	-0.00187	58.30904	6.81424	-16.60037	-0.09946	-0.01641	0.00187	0.87694	0.00620	0.00160	1.29300	-5.10438	-11.04972	0.04650	-0.02294	-0.00001	-0.15687	-0.01688	0.00000	43.39429	0.75216	-148.21019	0.00387	-0.00375	0.00304	-0.00228	0.00212	-0.00072	-11.55507	2.43853	169.17664	0.05535	0.03335	0.01351	-0.01026	0.00649	0.00457	8.00694
15			0.14000	17.74839	10.25859	28.50952	-0.00993	-0.00530	-0.00424	-0.01511	0.00356	-0.00458	63.41331	6.43103	-16.13302	-0.10423	-0.01779	-0.00139	0.91520	0.00668	-0.00145	3.18318	-5.44913	-10.98156	0.13051	-0.05080	0.01015	-0.41083	-0.02563	-0.00116	43.76433	1.11560	-148.32825	0.00262	-0.00410	0.00247	-0.00164	0.00267	-0.00083	-11.46237	2.29165	168.92235	0.03488	0.03476	0.01389	-0.00623	0.00412	0.00865	7.96911
16			0.15000	17.15757	10.43527	27.72583	-0.00770	-0.00395	-0.00590	-0.00762	0.00278	-0.00691	68.47421	5.94898	-15.68045	-0.10128	-0.01735	-0.00329	0.88013	0.00662	-0.00355	4.91551	-5.67408	-10.88763	0.19271	-0.05735	0.01679	-0.54478	-0.01996	-0.00277	44.11604	1.55775	-148.44888	0.00141	-0.00337	0.00151	-0.00069	0.00252	-0.00065	-11.37699	2.16349	168.50346	0.00998	0.03136	0.01239	-0.00193	0.00068	0.01068	7.80859
17			0.16000	16.89551	10.62921	26.96436	-0.00587	-0.00297	-0.00723	-0.00243	0.00209	-0.00741	73.46188	5.44450	-15.26563	-0.09135	-0.01608	-0.00458	0.78156	0.00697	-0.00462	6.44444	-5.83092	-10.75940	0.22784	-0.05016	0.02102	-0.55626	-0.01481	-0.00485	44.33177	2.07515	-148.57286	0.00039	-0.00120	0.00013	-0.00004	0.00099	-0.00006	-11.27724	2.07306	167.95885	-0.01730	0.02057	0.00820	0.00448	-0.00185	0.00819	7.50444
18			0.17000	16.93813	10.86040	26.34499	-0.00452	-0.00232	-0.00789	0.00055	0.00160	-0.00563	78.35595	4.98258	-14.86481	-0.07567	-0.01448	-0.00614	0.63409	0.00817	-0.00527	7.74373	-5.98193	-10.58607	0.23701	-0.03811	0.02362	-0.47977	-0.01350	-0.00720	44.24460	2.65207	-148.68806	-0.00023	0.00259	-0.00161	-0.00014	-0.00225	0.00095	-11.12152	2.04170	167.36072	-0.04346	0.00068	0.00088	0.01792	-0.00014	0.00086	7.05160
19			0.18000	17.22902	11.14542	25.93340	-0.00361	-0.00189	-0.00776	0.00202	0.00128	-0.00264	83.13708	4.60835	-14.42108	-0.05720	-0.01270	-0.00847	0.46640	0.01003	-0.00549	8.80595	-6.18799	-10.35681	0.22794	-0.02876	0.02495	-0.36634	-0.01478	-0.00955	43.63836	3.25914	-148.78070	-0.00013	0.00773	-0.00347	-0.00023	-0.00662	0.00213	-10.84600	2.08953	166.81648	-0.06323	-0.02725	-0.00889	0.04372	0.00833	-0.00650	6.46581
20			0.19000	17.69918	11.48312	25.73210	-0.00303	-0.00156	-0.00696	0.00266	0.00101	-0.00007	87.78005	4.34795	-13.86241	-0.03978	-0.01070	-0.01155	0.31287	0.01184	-0.00444	9.64207	-6.49846	-10.05928	0.21043	-0.02769	0.02496	-0.25702	-0.02076	-0.01168	42.27508	3.85051	-148.85201	0.00104	0.01330	-0.00508	0.00335	-0.01072	0.00273	-10.36208	2.22920	166.47145	-0.07021	-0.05855	-0.01894	0.07990	0.02147	-0.00402	5.79147
21			0.20000	18.28415	11.84840	25.69083	-0.00263	-0.00123	-0.00573	0.00282	0.00073	0.00113	92.24805	4.21137	-13.12124	-0.02637	-0.00845	-0.01477	0.19753	0.01252	-0.00110	10.28193	-6.94729	-9.67987	0.19197	-0.03813	0.02325	-0.17249	-0.03948	-0.01307	39.95737	4.36244	-148.94351	0.02501	-0.04349	0.01241	0.12374	0.03256	-0.00341	-9.55390	2.45788	166.50220	0.00993	-0.00101	0.00696	-0.01777	0.00037	-0.00419	5.11321
22			0.21000	18.93200	12.20221	25.73086	-0.00222	-0.00084	-0.00432	0.00259	0.00044	0.00110	96.48793	4.19150	-12.15304	-0.01801	-0.00593	-0.01796	0.12607	0.01103	0.00465	10.77401	-7.55291	-9.20796	0.17568	-0.06199	0.01971	-0.11751	-0.08320	-0.01302	36.63064	4.72442	-149.16447	0.03804	-0.22596	0.09176	0.24997	0.16543	0.02229	-8.28261	2.74502	167.08438	0.41705	0.11169	0.07598	-1.11434	-0.02957	-0.12557	4.56506
23			0.22000	19.60258	12.50781	25.77316	-0.00167	-0.00034	-0.00292	0.00195	0.00015	0.00054	100.42854	4.26618	-10.95317	-0.01388	-0.00288	-0.02221	0.08855	0.00624	0.01298	11.18348	-8.31874	-8.64025	0.15942	-0.10001	0.01493	-0.08894	-0.16377	-0.01125	32.48845	4.89349	-149.67778	-0.02314	-0.53817	0.14158	-0.17738	0.41301	0.13948	-6.40089	3.01642	168.33330	0.42148	0.43949	0.15466	-1.59746	-0.02721	-0.42913	4.33220
24			0.23000	20.26416	12.74159	25.76258	-0.00090	0.00027	-0.00159	0.00100	-0.00009	0.00007	103.98628	4.40801	-9.57088	-0.01178	0.00138	-0.02868	0.06614	-0.00321	0.02471	11.58750	-9.22831	-7.98438	0.13778	-0.14900	0.00960	-0.08010	-0.27999	-0.00794	27.96929	4.88474	-150.60350	0.12477	-1.10286	0.10596	0.98895	0.86844	0.18563	-3.77069	3.14832	170.23453	-0.44593	1.04202	0.19217	2.28781	0.25302	-0.71292	4.64027
25			0.24000	20.89132	12.89297	25.67865	0.00004	0.00093	-0.00034	-0.00004	-0.00023	-0.00004	107.07935	4.59603	-8.11205	-0.00929	0.00730	-0.03713	0.04411	-0.01649	0.03903	12.06660	-10.23949	-7.26076	0.10714	-0.19962	0.00407	-0.07887	-0.40236	-0.00355	23.59217	4.75594	-151.88588	0.84316	-1.72311	0.20677	6.20376	1.18137	0.45854	-0.28885	2.99438	172.58757	-0.04687	1.06991	0.21784	0.31050	0.65842	-0.91010	5.71821
26			0.25000	21.46420	12.96090	25.52942	0.00103	0.00152	0.00083	-0.00090	-0.00023	0.00021	109.64873	4.81994	-6.72495	-0.00500	0.01444	-0.04595	0.01913	-0.02809	0.05136	12.68949	-11.27936	-6.49914	0.06942	-0.23862	-0.00113	-0.06841	-0.47500	0.00101	19.75516	4.56525	-153.25131	1.02196	-1.84173	0.37607	6.36578	0.79062	0.79306	4.06547	2.44734	175.01378	0.89341	0.48698	0.25432	-7.22172	0.49404	-1.02020	7.72120
27			0.26000	21.97038	12.94195	25.33177	0.00191	0.00195	0.00179	-0.00140	-0.00006	0.00070	111.67501	5.07587	-5.56973	0.00055	0.02134	-0.05282	-0.00160	-0.03000	0.05517	13.48966	-12.24047	-5.72908	0.03157	-0.25374	-0.00461	-0.03960	-0.44455	0.00422	16.64616	4.35982	-154.32338	0.56454	-1.52748	0.43584	2.75919	0.18090	0.60519	9.15965	1.49627	177.07458	1.46890	0.30945	0.22178	-13.45127	0.43897	-0.72623	10.61768
28			0.27000	22.40495	12.82197	25.08832	0.00253	0.00213	0.00235	-0.00149	0.00024	0.00131	113.18102	5.35731	-4.77798	0.00540	0.02619	-0.05601	-0.01146	-0.01897	0.04720	14.44513	-12.98590	-4.97330	0.00262	-0.23936	-0.00387	-0.00379	-0.30375	0.00374	14.27226	4.19792	-154.80681	0.07314	-1.16339	0.45053	0.26413	-0.10386	0.12751	14.64514	0.23797	178.44519	1.75681	0.49463	0.09961	-16.57783	0.89434	-0.22448	14.09495
29			0.28000	22.76636	12.57808	24.77852	0.00284	0.00208	0.00232	-0.00122	0.00057	0.00180	114.21181	5.64995	-4.42358	0.00768	0.02789	-0.05530	-0.01072	0.00000	0.03043	15.47462	-13.36991	-4.25511	-0.01022	-0.19829	0.00364	0.01517	-0.10881	-0.00383	12.52935	4.15272	-154.60321	-0.20644	-0.96030	0.47497	-0.52988	-0.10448	-0.40381	19.97909	-1.16903	179.04311	1.76681	0.69185	-0.03845	-15.33183	1.46948	0.05146	17.58870
30			0.29000	23.05255	12.18690	24.37269	0.00283	0.00181	0.00163	-0.00073	0.00080	0.00170	114.80380	5.93833	-4.52170	0.00605	0.02619	-0.05119	-0.00433	0.01816	0.01170	16.45808	-13.26767	-3.61125	-0.00235	-0.13817	0.01875	0.00315	0.04912	-0.02150	11.25963	4.27287	-153.81989	-0.30377	-0.87057	0.52851	-0.55403	0.01316	-0.88715	24.57291	-2.58712	179.05853	1.86217	0.74210	-0.13370	-13.00716	1.67593	0.11295	20.47358
31			0.30000	23.25688	11.64181	23.85713	0.00252	0.00137	0.00040	-0.00019	0.00082	0.00052	114.96700	6.22057	-5.04153	-0.00038	0.02123	-0.04399	0.00001	0.02774	-0.00207	17.27810	-12.60498	-3.08533	0.02597	-0.06708	0.03895	-0.02737	0.08979	-0.04804	10.29742	4.53800	-152.71152	-0.29621	-0.83923	0.59044	-0.40491	0.13701	-1.17886	27.98598	-3.94170	178.85774	2.05714	0.62806	-0.15805	-9.78494	1.31531	0.13348	22.29487
32			0.31000	23.36794	10.96741	23.24838	0.00194	0.00083	-0.00108	0.00021	0.00058	-0.00162	114.68830	6.51624	-5.91234	-0.01217	0.01350	-0.03393	-0.00843	0.02434	-0.00694	17.86250	-11.38284	-2.70078	0.06761	0.00762	0.05862	-0.04707	-0.01717	-0.07671	9.51663	4.86226	-151.59364	-0.28687	-0.83261	0.62731	-0.31828	0.20078	-1.10455	30.03668	-5.17024	178.80103	2.10820	0.47784	-0.13740	-5.21804	0.75568	0.15487	22.89157
33			0.32000	23.37776	10.21647	22.59147	0.00116	0.00022	-0.00243	0.00032	0.00017	-0.00377	113.94520	6.86333	-7.03096	-0.02953	0.00386	-0.02136	-0.04333	0.00833	-0.00409	18.20323	-9.68907	-2.43813	0.11191	0.08023	0.07212	-0.03945	-0.23574	-0.09998	8.86189	5.14397	-150.75987	-0.28939	-0.85622	0.62376	-0.27085	0.19125	-0.66777	30.80145	-6.15647	179.08348	1.95158	0.40806	-0.12299	-1.02785	0.32591	0.16612	22.38583
34			0.33000	23.28794	9.45893	21.94635	0.00026	-0.00037	-0.00329	0.00011	-0.00027	-0.00483	112.72162	7.31171	-8.27687	-0.05160	-0.00654	-0.00702	-0.11716	-0.01538	0.00010	18.34613	-7.68884	-2.23250	0.14876	0.14768	0.07706	-0.01285	-0.48329	-0.11448	8.34056	5.30753	-150.41689	-0.26704	-0.89785	0.58840	-0.20168	0.11405	-0.07419	30.55012	-6.74519	179.67276	1.74925	0.40249	-0.12897	1.53606	-0.02604	0.15955	21.09653
35			0.34000	23.11056	8.76270	21.37002	-0.00066	-0.00089	-0.00342	-0.00034	-0.00060	-0.00434	111.02328	7.91564	-9.53295	-0.07647	-0.01658	0.00827	-0.23330	-0.03975	-0.00328	18.36390	-5.59484	-1.99040	0.17158	0.20909	0.07512	0.01213	-0.66919	-0.12138	7.98614	5.31362	-150.63858	-0.22684	-0.90307	0.54112	-0.11915	-0.01892	0.44218	29.64956	-6.81633	-179.65385	1.62154	0.37665	-0.12346	2.78093	-0.30284	0.08271	19.42481
36			0.35000	22.86522	8.17252	20.90291	-0.00154	-0.00130	-0.00273	-0.00088	-0.00075	-0.00272	108.89105	8.72445	-10.70729	-0.10147	-0.02534	0.02371	-0.37925	-0.05903	-0.02145	18.32749	-3.62626	-1.61828	0.17746	0.26292	0.06980	0.02146	-0.72373	-0.12307	7.82379	5.15672	-151.34554	-0.20236	-0.85065	0.49677	-0.04967	-0.16132	0.74750	28.44839	-6.33711	-179.20810	1.51307	0.30525	-0.07654	3.18922	-0.39369	-0.02375	17.73793
37			0.36000	22.57129	7.70656	20.56688	-0.00232	-0.00159	-0.00132	-0.00141	-0.00076	-0.00092	106.40544	9.76847	-11.75592	-0.12464	-0.03263	0.03922	-0.53051	-0.07179	-0.05691	18.28762	-1.96731	-1.05427	0.16823	0.30640	0.06375	0.01513	-0.62324	-0.12038	7.85448	4.86412	-152.32405	-0.19159	-0.77786	0.45419	0.01173	-0.26866	0.79791	27.18093	-5.36561	-179.27306	1.38091	0.27356	-0.03123	3.10144	-0.40687	-0.04800	16.28346
38			0.37000	22.24520	7.35570	20.36626	-0.00302	-0.00176	0.00057	-0.00187	-0.00071	0.00024	103.68004	11.04196	-12.69149	-0.14506	-0.03875	0.05519	-0.66043	-0.08005	-0.10662	18.27358	-0.73655	-0.28920	0.15003	0.33664	0.05765	0.00117	-0.40214	-0.11183	8.05777	4.48896	-153.29239	-0.18154	-0.71026	0.40773	0.06564	-0.32763	0.62448	25.93534	-4.03349	179.98918	1.22784	0.33195	-0.02242	2.81980	-0.47343	-0.06194	15.16189
39			0.38000	21.89795	7.09197	20.28640	-0.00364	-0.00184	0.00262	-0.00228	-0.00067	0.00056	100.84422	12.48959	-13.56902	-0.16252	-0.04398	0.07152	-0.74871	-0.08639	-0.16065	18.30407	0.02768	0.62978	0.12942	0.35122	0.05075	-0.01356	-0.13752	-0.09500	8.39985	4.09516	-153.99286	-0.17181	-0.64759	0.35987	0.10647	-0.34037	0.33624	24.68913	-2.52376	178.58191	1.05342	0.43627	-0.03351	2.48516	-0.51157	-0.12462	14.34881
40			0.39000	21.53631	6.87913	20.29401	-0.00415	-0.00184	0.00453	-0.00263	-0.00065	0.00038	98.02144	14.00195	-14.45723	-0.17682	-0.04823	0.08704	-0.78566	-0.09203	-0.20148	18.39617	0.36258	1.60731	0.11140	0.34903	0.04236	-0.02592	0.08506	-0.07001	8.83928	3.73902	-154.26672	-0.15843	-0.58675	0.31448	0.12759	-0.31921	0.05063	23.37490	-1.03846	176.67250	0.87726	0.51900	-0.04163	2.16679	-0.42342	-0.17435	13.74171
41			0.40000	21.16577	6.68161	20.34351	-0.00448	-0.00176	0.00604	-0.00286	-0.00064	0.00031	95.30806	15.42678	-15.40937	-0.18774	-0.05121	0.09982	-0.77490	-0.09668	-0.20947	18.56138	0.36099	2.51532	0.09977	0.33211	0.03293	-0.03564	0.20834	-0.04185	9.33079	3.45421	-154.08070	-0.13275	-0.52573	0.27353	0.11990	-0.28189	-0.16008	21.93668	0.24112	174.54971	0.73124	0.55053	-0.03941	1.92257	-0.24523	-0.16031	13.21144
42			0.41000	20.79256	6.47186	20.38888	-0.00453	-0.00161	0.00704	-0.00292	-0.00061	0.00066	92.76237	16.59971	-16.44522	-0.19498	-0.05255	0.10782	-0.72951	-0.09913	-0.17438	18.79703	0.14589	3.21725	0.09643	0.30578	0.02394	-0.04422	0.22320	-0.01790	9.83035	3.24459	-153.50526	-0.09536	-0.46604	0.23541	0.08742	-0.24495	-0.27335	20.35369	1.18832	172.54771	0.61480	0.53550	-0.02947	1.73646	-0.06785	-0.10004	12.64306
43			0.42000	20.42162	6.23674	20.39697	-0.00423	-0.00138	0.00751	-0.00274	-0.00054	0.00131	90.40856	17.38422	-17.54935	-0.19867	-0.05211	0.10986	-0.66630	-0.09832	-0.10418	19.08471	-0.15392	3.59621	0.10031	0.27661	0.01704	-0.05245	0.15855	-0.00229	10.30274	3.08986	-152.66563	-0.05274	-0.40956	0.19770	0.04580	-0.21658	-0.29876	18.63399	1.75012	170.96400	0.51246	0.49751	-0.01956	1.55700	0.05283	-0.04544	11.95761
44			0.43000	20.05437	5.97950	20.35782	-0.00361	-0.00107	0.00753	-0.00234	-0.00042	0.00185	88.25037	17.70360	-18.68221	-0.19914	-0.04998	0.10620	-0.59804	-0.09379	-0.02188	19.39741	-0.42408	3.57763	0.10897	0.25088	0.01312	-0.05965	0.05506	0.00650	10.72880	2.95878	-151.69119	-0.01005	-0.36056	0.16235	0.00795	-0.19941	-0.26896	16.79853	1.94805	169.99718	0.42221	0.46492	-0.01410	1.37122	0.11385	-0.01510	11.11919
45			0.44000	19.68893	5.71362	20.28637	-0.00274	-0.00070	0.00723	-0.00179	-0.00027	0.00199	86.28392	17.55678	-19.79541	-0.19701	-0.04651	0.09881	-0.53242	-0.08569	0.04785	19.70900	-0.57971	3.14368	0.12127	0.23302	0.01173	-0.06502	-0.05628	0.01244	11.10784	2.82055	-150.68015	0.02610	-0.31885	0.13354	-0.01871	-0.19127	-0.22216	14.87031	1.86092	169.71788	0.35315	0.44227	-0.00881	1.20910	0.13238	0.00125	10.13191
46			0.45000	19.31885	5.45367	20.21030	-0.00178	-0.00032	0.00680	-0.00119	-0.00012	0.00173	84.50201	17.01581	-20.84194	-0.19309	-0.04210	0.09023	-0.47346	-0.07439	0.09177	19.99987	-0.57326	2.33966	0.13680	0.22365	0.01130	-0.06752	-0.15873	0.01676	11.45241	2.65133	-149.68582	0.05590	-0.28167	0.10905	-0.03707	-0.18790	-0.17533	12.87578	1.59654	170.07330	0.30727	0.42587	-0.00357	1.08524	0.12337	0.00404	9.02996
47			0.46000	18.93121	5.21055	20.15222	-0.00089	0.00004	0.00638	-0.00064	0.00002	0.00131	82.89309	16.20576	-21.78034	-0.18792	-0.03709	0.08239	-0.42260	-0.06049	0.10972	20.25665	-0.39630	1.26815	0.15351	0.21904	0.00995	-0.06467	-0.23927	0.01702	11.77782	2.43717	-148.72066	0.08321	-0.25270	0.08802	-0.05246	-0.18938	-0.13640	10.85451	1.26390	170.91391	0.28280	0.41772	0.00107	1.00030	0.09951	-0.00192	7.86691
48			0.47000	18.50894	4.99136	20.11998	-0.00023	0.00034	0.00607	-0.00018	0.00011	0.00090	81.44048	15.27339	-22.57660	-0.18201	-0.03184	0.07586	-0.37975	-0.04535	0.10780	20.46733	-0.07698	0.06686	0.16681	0.21369	0.00672	-0.05278	-0.28210	0.01166	12.09418	2.17339	-147.77043	0.10296	-0.23368	0.07204	-0.06268	-0.19643	-0.10970	8.86510	0.95144	172.03479	0.26765	0.40651	0.00788	0.91459	0.06703	-0.01631	6.70436
49			0.48000	18.03924	4.79983	20.10946	0.00010	0.00053	0.00587	0.00008	0.00016	0.00060	80.12616	14.35571	-23.20583	-0.17576	-0.02681	0.07025	-0.34341	-0.03083	0.09300	20.61563	0.32666	-1.12361	0.17120	0.20327	0.00191	-0.02980	-0.27647	0.00304	12.40387	1.86143	-146.81129	0.11314	-0.22255	0.06057	-0.06630	-0.20757	-0.09267	6.97767	0.71363	173.22594	0.25193	0.38199	0.01618	0.79955	0.03216	-0.03261	5.59746
50			0.49000	17.51996	4.63506	20.11273	0.00006	0.00061	0.00576	0.00006	0.00016	0.00040	78.93344	13.55579	-23.65402	-0.16943	-0.02244	0.06499	-0.31197	-0.01857	0.07190	20.67835	0.73972	-2.19157	0.16432	0.18678	-0.00328	0.00147	-0.22794	-0.00446	12.70333	1.50689	-145.82736	0.11807	-0.21547	0.05220	-0.06527	-0.21847	-0.08092	5.25773	0.57146	174.31360	0.23336	0.35595	0.02363	0.66115	0.00111	-0.04048	4.58249
51			0.50000	16.96104	4.49054	20.12351	-0.00032	0.00058	0.00569	-0.00031	0.00014	0.00028	77.84798	12.93226	-23.91918	-0.16321	-0.01900	0.05976	-0.28405	-0.00929	0.05004	20.62862	1.08719	-3.07161	0.14776	0.16563	-0.00778	0.03368	-0.15636	-0.00851	12.98560	1.11939	-144.82198	0.12270	-0.21335	0.04713	-0.06191	-0.22872	-0.07315	3.75135	0.52343	175.17833	0.22253	0.34058	0.02995	0.54265	-0.02582	-0.03769	3.67106
52			0.51000	16.38178	4.35557	20.13883	-0.00093	0.00045	0.00562	-0.00093	0.00011	0.00022	76.85760	12.50209	-24.01428	-0.15719	-0.01656	0.05462	-0.25847	-0.00285	0.03124	20.44471	1.31159	-3.74514	0.12534	0.14243	-0.01117	0.05837	-0.08476	-0.00955	13.24238	0.71000	-143.81783	0.13356	-0.21797	0.04580	-0.05886	-0.23988	-0.06914	2.47681	0.55605	175.75656	0.22749	0.33673	0.03634	0.46335	-0.05073	-0.02695	2.85152
53			0.52000	15.80513	4.21924	20.15662	-0.00163	0.00026	0.00549	-0.00160	0.00006	0.00020	75.95271	12.25097	-23.96750	-0.15136	-0.01504	0.04975	-0.23417	0.00132	0.01705	20.12004	1.38440	-4.22813	0.10138	0.11985	-0.01361	0.07032	-0.02864	-0.00901	13.46566	0.28826	-142.84897	0.14767	-0.22701	0.04606	-0.05380	-0.24964	-0.06509	1.42533	0.65194	176.03360	0.23648	0.34113	0.04269	0.39447	-0.07461	-0.00999	2.09802
54			0.53000	15.25130	4.07545	20.17410	-0.00226	0.00006	0.00527	-0.00211	0.00002	0.00022	75.12590	12.14670	-23.81952	-0.14566	-0.01420	0.04548	-0.21045	0.00381	0.00722	19.66854	1.30789	-4.55228	0.08101	0.10115	-0.01527	0.07126	0.00759	-0.00772	13.64949	-0.13855	-141.94946	0.16503	-0.23688	0.04647	-0.04657	-0.25430	-0.05901	0.56773	0.79398	176.03003	0.25203	0.34690	0.04790	0.34296	-0.09600	0.01045	1.38291
55			0.54000	14.73118	3.92558	20.18817	-0.00270	-0.00011	0.00493	-0.00238	-0.00003	0.00022	74.37068	12.15450	-23.61770	-0.13990	-0.01383	0.04190	-0.18697	0.00500	0.00037	19.12365	1.10834	-4.74518	0.06814	0.08864	-0.01609	0.06782	0.02865	-0.00575	13.79179	-0.56404	-141.14447	0.18802	-0.24751	0.04629	-0.03793	-0.25401	-0.05086	-0.13829	0.96708	175.78619	0.27743	0.35658	0.05194	0.31353	-0.11499	0.03083	0.68632
56			0.55000	14.24162	3.77716	20.19880	-0.00291	-0.00023	0.00445	-0.00245	-0.00006	0.00019	73.68074	12.24857	-23.40939	-0.13416	-0.01380	0.03886	-0.16397	0.00524	-0.00488	18.53318	0.82347	-4.81844	0.06281	0.08235	-0.01591	0.06425	0.04153	-0.00305	13.89400	-0.98076	-140.44615	0.21278	-0.25865	0.04492	-0.02734	-0.24872	-0.04143	-0.73959	1.15869	175.34859	0.30048	0.36926	0.05530	0.29341	-0.13153	0.04910	0.00016
57			0.56000	13.76523	3.63975	20.21062	-0.00292	-0.00030	0.00387	-0.00245	-0.00007	0.00009	73.05171	12.41417	-23.23297	-0.12864	-0.01416	0.03598	-0.14183	0.00487	-0.00914	17.95210	0.49022	-4.77031	0.06170	0.07973	-0.01467	0.05917	0.05010	-0.00002	13.95973	-1.38018	-139.85371	0.23787	-0.27098	0.04253	-0.01555	-0.23982	-0.03232	-1.27864	1.35986	174.76306	0.31530	0.37954	0.05791	0.27989	-0.14486	0.06385	-0.67267
58			0.57000	13.27509	3.52045	20.23330	-0.00280	-0.00035	0.00325	-0.00249	-0.00007	-0.00005	72.48113	12.64130	-23.11136	-0.12372	-0.01490	0.03309	-0.12153	0.00420	-0.01229	17.43248	0.13770	-4.59836	0.06078	0.07798	-0.01247	0.04982	0.05507	0.00246	13.99398	-1.75505	-139.35619	0.26282	-0.28501	0.04005	-0.00378	-0.22950	-0.02503	-1.78753	1.56628	174.07533	0.32013	0.38572	0.06049	0.27018	-0.15571	0.07474	-1.32326
59			0.58000	12.74255	3.42137	20.27897	-0.00269	-0.00039	0.00265	-0.00263	-0.00007	-0.00019	71.96600	12.91654	-23.04938	-0.11987	-0.01601	0.03024	-0.10425	0.00347	-0.01385	17.01180	-0.21427	-4.31232	0.05789	0.07495	-0.00969	0.03683	0.05574	0.00360	14.00344	-2.10245	-138.93541	0.28267	-0.29898	0.03909	0.00641	-0.21917	-0.02044	-2.28513	1.77720	173.33279	0.31543	0.38490	0.06377	0.25918	-0.16294	0.08190	-1.94245
60			0.59000	12.14565	3.33966	20.35876	-0.00266	-0.00044	0.00215	-0.00291	-0.00007	-0.00031	71.50113	13.21699	-23.03613	-0.11746	-0.01738	0.02760	-0.09097	0.00283	-0.01357	16.70578	-0.55240	-3.94118	0.05260	0.06976	-0.00680	0.02357	0.05171	0.00333	13.99618	-2.42511	-138.57097	0.29970	-0.31302	0.03867	0.01345	-0.21180	-0.01746	-2.77533	1.99207	172.58466	0.30942	0.38283	0.06705	0.24634	-0.16698	0.08373	-2.52300
61			0.60000	11.47642	3.26846	20.48006	-0.00278	-0.00052	0.00177	-0.00336	-0.00009	-0.00039	71.07777	13.50984	-23.05183	-0.11661	-0.01892	0.02527	-0.08238	0.00230	-0.01151	16.50578	-0.86638	-3.53095	0.04554	0.06242	-0.00431	0.01339	0.04341	0.00227	13.98082	-2.72960	-138.24509	0.31554	-0.32604	0.03734	0.01667	-0.20789	-0.01505	-3.24773	2.20741	171.87825	0.30468	0.38284	0.06942	0.22770	-0.16648	0.07887	-3.05976
62			0.61000	10.74452	3.19748	20.64446	-0.00306	-0.00062	0.00154	-0.00395	-0.00012	-0.00044	70.68254	13.75580	-23.07485	-0.11728	-0.02049	0.02336	-0.07890	0.00181	-0.00806	16.38103	-1.14506	-3.13679	0.03853	0.05396	-0.00256	0.00785	0.03254	0.00122	13.96511	-3.02252	-137.94562	0.32651	-0.33639	0.03603	0.01596	-0.20534	-0.01324	-3.68245	2.41650	171.25566	0.29798	0.38046	0.07109	0.19847	-0.15702	0.06818	-3.55054
63			0.62000	9.97682	3.11461	20.84591	-0.00345	-0.00075	0.00147	-0.00455	-0.00017	-0.00049	70.29842	13.91643	-23.08746	-0.11932	-0.02195	0.02192	-0.08041	0.00124	-0.00374	16.28662	-1.37507	-2.81165	0.03341	0.04605	-0.00164	0.00636	0.02139	0.00059	13.95509	-3.30669	-137.66664	0.33350	-0.34536	0.03424	0.01215	-0.20158	-0.01157	-4.05797	2.60962	170.75024	0.29138	0.37762	0.07153	0.16202	-0.13797	0.05261	-3.99647
64			0.63000	9.21098	3.01151	21.07040	-0.00389	-0.00089	0.00153	-0.00499	-0.00023	-0.00055	69.90919	13.96174	-23.07949	-0.12236	-0.02311	0.02096	-0.08577	0.00038	0.00094	16.17560	-1.54146	-2.59539	0.03102	0.04000	-0.00148	0.00768	0.01148	0.00029	13.95421	-3.57819	-137.40764	0.33383	-0.34935	0.03175	0.00641	-0.18971	-0.00979	-4.35875	2.77531	170.38461	0.28314	0.37096	0.07012	0.12230	-0.10899	0.03405	-4.40198
65			0.64000	8.48549	2.89088	21.29857	-0.00426	-0.00102	0.00170	-0.00506	-0.00027	-0.00059	69.50417	13.87470	-23.05006	-0.12578	-0.02380	0.02036	-0.09286	-0.00088	0.00559	16.01088	-1.62956	-2.50789	0.03109	0.03655	-0.00182	0.01097	0.00305	0.00003	13.96369	-3.82531	-137.17252	0.32792	-0.34846	0.02999	0.00027	-0.16523	-0.00828	-4.58062	2.90368	170.16928	0.27820	0.35873	0.06762	0.08714	-0.07392	0.01566	-4.77410
66			0.65000	7.83000	2.76666	21.50961	-0.00445	-0.00109	0.00189	-0.00469	-0.00027	-0.00058	69.08083	13.65210	-23.00603	-0.12900	-0.02402	0.01984	-0.09930	-0.00255	0.00981	15.77259	-1.62760	-2.54826	0.03234	0.03543	-0.00240	0.01544	-0.00461	-0.00033	13.98231	-4.02915	-136.96855	0.31974	-0.34329	0.02945	-0.00487	-0.12552	-0.00703	-4.73178	2.98993	170.10091	0.27889	0.34037	0.06467	0.06072	-0.03926	-0.00029	-5.12107
67			0.66000	7.25974	2.65576	21.68561	-0.00441	-0.00108	0.00200	-0.00401	-0.00022	-0.00049	68.64392	13.30228	-22.95789	-0.13162	-0.02384	0.01917	-0.10327	-0.00444	0.01314	15.45850	-1.52923	-2.70125	0.03382	0.03615	-0.00296	0.02015	-0.01223	-0.00079	14.00667	-4.16581	-136.80498	0.30847	-0.33602	0.02949	-0.00807	-0.07123	-0.00578	-4.83027	3.03609	170.16360	0.27179	0.31761	0.06157	0.04304	-0.01089	-0.01264	-5.45118
68			0.67000	6.77475	2.57027	21.81532	-0.00416	-0.00101	0.00201	-0.00322	-0.00015	-0.00034	68.20263	12.84258	-22.91585	-0.13358	-0.02340	0.01820	-0.10387	-0.00630	0.01521	15.07946	-1.33486	-2.94462	0.03553	0.03838	-0.00335	0.02451	-0.02020	-0.00120	14.03218	-4.21051	-136.69113	0.29470	-0.32627	0.02920	-0.00896	-0.00556	-0.00434	-4.90095	3.04904	170.33244	0.25530	0.29064	0.05774	0.03659	0.00904	-0.02072	-5.77277
69			0.68000	6.36226	2.51466	21.89556	-0.00374	-0.00090	0.00188	-0.00250	-0.00008	-0.00017	67.76891	12.29841	-22.88688	-0.13499	-0.02286	0.01690	-0.10063	-0.00783	0.01579	14.65550	-1.05301	-3.25232	0.03806	0.04156	-0.00357	0.02839	-0.02820	-0.00146	14.05390	-4.14347	-136.63435	0.27906	-0.31547	0.02968	-0.00765	0.06470	-0.00288	-4.97252	3.03584	170.57693	0.23202	0.25909	0.05393	0.04059	0.02155	-0.02474	-6.09419
70			0.69000	6.00177	2.48667	21.93057	-0.00324	-0.00077	0.00164	-0.00195	-0.00003	-0.00004	67.35768	11.70269	-22.87322	-0.13602	-0.02234	0.01536	-0.09344	-0.00877	0.01499	14.21307	-0.70114	-3.59426	0.04142	0.04479	-0.00376	0.03132	-0.03496	-0.00158	14.06728	-3.95554	-136.64015	0.26268	-0.30439	0.03170	-0.00450	0.13168	-0.00118	-5.07319	2.99980	170.86519	0.20683	0.22671	0.05133	0.05055	0.02885	-0.02601	-6.42206
71			0.70000	5.67053	2.47950	21.92920	-0.00275	-0.00066	0.00133	-0.00157	0.00000	0.00003	66.98490	11.09341	-22.87198	-0.13671	-0.02185	0.01373	-0.08264	-0.00894	0.01314	13.78068	-0.30418	-3.93816	0.04516	0.04720	-0.00410	0.03256	-0.03884	-0.00160	14.06831	-3.65225	-136.71358	0.24757	-0.29371	0.03546	-0.00004	0.18804	0.00127	-5.22156	2.94199	171.16904	0.18750	0.19654	0.05038	0.06165	0.03216	-0.02580	-6.75655
72			0.71000	5.34863	2.48467	21.90294	-0.00235	-0.00059	0.00101	-0.00133	0.00001	0.00006	66.66434	10.51027	-22.87707	-0.13714	-0.02137	0.01218	-0.06899	-0.00829	0.01073	13.38338	0.10847	-4.25212	0.04875	0.04814	-0.00470	0.03158	-0.03869	-0.00150	14.05404	-3.25385	-136.85861	0.23205	-0.28202	0.04050	0.00513	0.22710	0.00499	-5.41896	2.86638	171.46767	0.16852	0.16225	0.04969	0.06726	0.03031	-0.02423	-7.08887
73			0.72000	5.02364	2.49390	21.86460	-0.00209	-0.00056	0.00071	-0.00120	0.00001	0.00005	66.40673	9.99071	-22.88168	-0.13729	-0.02088	0.01084	-0.05301	-0.00695	0.00817	13.03919	0.50687	-4.50802	0.05166	0.04733	-0.00553	0.02833	-0.03439	-0.00121	14.02317	-2.79130	-137.07495	0.21586	-0.26873	0.04480	0.01033	0.24554	0.00982	-5.64992	2.78137	171.74634	0.14827	0.12370	0.04731	0.06436	0.02381	-0.02086	-7.40404
74			0.73000	4.69281	2.50124	21.82827	-0.00197	-0.00057	0.00048	-0.00114	0.00001	0.00002	66.22115	9.56569	-22.88139	-0.13709	-0.02034	0.00984	-0.03493	-0.00515	0.00580	12.75862	0.86299	-4.68394	0.05336	0.04496	-0.00650	0.02317	-0.02700	-0.00062	13.97569	-2.29881	-137.35663	0.20272	-0.25779	0.04820	0.01544	0.24860	0.01525	-5.89072	2.69622	171.99278	0.12897	0.09548	0.04592	0.05556	0.01753	-0.01713	-7.68681
75			0.74000	4.36193	2.50428	21.80783	-0.00196	-0.00060	0.00034	-0.00112	0.00000	0.00000	66.11568	9.25566	-22.87570	-0.13642	-0.01980	0.00911	-0.01507	-0.00327	0.00365	12.54535	1.15401	-4.76655	0.05416	0.04157	-0.00736	0.01712	-0.01830	0.00028	13.91171	-1.80646	-137.69414	0.19197	-0.25073	0.05068	0.02045	0.24246	0.02070	-6.12238	2.61546	172.19357	0.11600	0.07528	0.04462	0.04706	0.01283	-0.01248	-7.92916
76			0.75000	4.04190	2.50445	21.81480	-0.00201	-0.00063	0.00027	-0.00108	-0.00000	-0.00001	66.09657	9.06907	-22.86894	-0.13523	-0.01936	0.00848	0.00604	-0.00163	0.00173	12.39771	1.36482	-4.75139	0.05427	0.03776	-0.00777	0.01100	-0.00991	0.00131	13.83133	-1.33569	-138.07776	0.18520	-0.24336	0.05180	0.02548	0.22815	0.02551	-6.33985	2.53562	172.33278	0.11459	0.05030	0.04059	0.04364	0.00826	-0.00652	-8.13384
77			0.76000	3.74554	2.50517	21.85657	-0.00206	-0.00066	0.00027	-0.00099	-0.00000	-0.00003	66.16783	9.00335	-22.86929	-0.13342	-0.01911	0.00780	0.02754	-0.00041	0.00009	12.31020	1.48944	-4.64232	0.05397	0.03401	-0.00756	0.00543	-0.00290	0.00217	13.73550	-0.89818	-138.49919	0.18204	-0.24085	0.05153	0.03038	0.21502	0.02925	-6.54958	2.44822	172.39761	0.11216	0.04075	0.03846	0.04140	0.00691	-0.00110	-8.31173
78			0.77000	3.48448	2.50881	21.93556	-0.00208	-0.00065	0.00031	-0.00085	-0.00000	-0.00005	66.33044	9.04677	-22.88576	-0.13105	-0.01905	0.00705	0.04833	0.00035	-0.00114	12.27478	1.53051	-4.45089	0.05349	0.03076	-0.00670	0.00076	0.00235	0.00257	13.62648	-0.49630	-138.95264	0.17788	-0.24064	0.04982	0.03410	0.20420	0.03174	-6.76026	2.34578	172.38763	0.10612	0.04156	0.03724	0.03910	0.00764	0.00332	-8.47549
79			0.78000	3.26715	2.51405	22.04901	-0.00204	-0.00062	0.00035	-0.00067	-0.00000	-0.00008	66.58179	9.18102	-22.92430	-0.12833	-0.01917	0.00633	0.06725	0.00070	-0.00192	12.28203	1.49744	-4.19474	0.05299	0.02802	-0.00539	-0.00282	0.00589	0.00243	13.50773	-0.12511	-139.43777	0.17437	-0.24137	0.04822	0.03651	0.19724	0.03421	-6.97471	2.22652	172.32088	0.10213	0.04415	0.03648	0.03740	0.00878	0.00584	-8.63417
80			0.79000	3.09785	2.51535	22.19012	-0.00195	-0.00057	0.00038	-0.00047	-0.00001	-0.00010	66.91489	9.38274	-22.98641	-0.12564	-0.01940	0.00582	0.08340	0.00072	-0.00236	12.32123	1.40513	-3.89571	0.05308	0.02570	-0.00399	-0.00528	0.00790	0.00194	13.38446	0.22433	-139.96198	0.17148	-0.24495	0.04685	0.03723	0.19680	0.03720	-7.18581	2.09718	172.23302	0.09547	0.05684	0.03829	0.03323	0.01169	0.00617	-8.78998
81			0.80000	2.97656	2.50456	22.34906	-0.00181	-0.00050	0.00038	-0.00029	-0.00003	-0.00010	67.31884	9.62545	-23.06911	-0.12339	-0.01966	0.00587	0.09602	0.00052	-0.00270	12.38081	1.27199	-3.57686	0.05433	0.02405	-0.00296	-0.00666	0.00874	0.00145	13.26344	0.55998	-140.53615	0.16749	-0.25012	0.04644	0.03581	0.20033	0.04139	-7.37910	1.96951	172.16710	0.08787	0.07361	0.04191	0.02692	0.01502	0.00384	-8.93925
82			0.81000	2.89783	2.47296	22.51159	-0.00165	-0.00045	0.00034	-0.00016	-0.00004	-0.00009	67.77688	9.88013	-23.16397	-0.12184	-0.01980	0.00679	0.10414	0.00027	-0.00311	12.44753	1.11842	-3.26002	0.05719	0.02355	-0.00260	-0.00690	0.00891	0.00121	13.15145	0.88328	-141.16681	0.16309	-0.25762	0.04706	0.03270	0.20440	0.04661	-7.53942	1.85188	172.15897	0.08547	0.08595	0.04495	0.02080	0.01717	-0.00107	-9.07610
83			0.82000	2.84983	2.41576	22.65808	-0.00152	-0.00042	0.00027	-0.00009	-0.00006	-0.00006	68.26617	10.11711	-23.25612	-0.12095	-0.01985	0.00826	0.10702	0.00016	-0.00331	12.50696	0.96340	-2.96330	0.06045	0.02405	-0.00272	-0.00568	0.00863	0.00114	13.05403	1.18699	-141.84842	0.15622	-0.26785	0.04861	0.02805	0.20451	0.05202	-7.65613	1.74622	172.22411	0.08171	0.09926	0.04885	0.01362	0.01939	-0.00698	-9.19613
84			0.83000	2.81646	2.33543	22.76892	-0.00144	-0.00044	0.00020	-0.00008	-0.00007	-0.00003	68.76192	10.30977	-23.32811	-0.12039	-0.01988	0.00951	0.10486	0.00025	-0.00282	12.54567	0.82151	-2.70047	0.06186	0.02485	-0.00278	-0.00296	0.00781	0.00100	12.97433	1.45844	-142.55928	0.14899	-0.28291	0.05078	0.02295	0.19836	0.05609	-7.72463	1.65190	172.35100	0.07965	0.10981	0.05210	0.00683	0.02044	-0.01170	-9.29823
85			0.84000	2.78266	2.23926	22.83339	-0.00142	-0.00049	0.00013	-0.00009	-0.00009	-0.00001	69.24422	10.43951	-23.36786	-0.11996	-0.01997	0.01001	0.09923	0.00044	-0.00168	12.55465	0.70153	-2.48147	0.06043	0.02562	-0.00242	0.00054	0.00655	0.00070	12.91292	1.68540	-143.26294	0.13909	-0.30013	0.05370	0.01767	0.18230	0.05766	-7.74628	1.56951	172.50795	0.08124	0.10829	0.05250	0.00080	0.01801	-0.01297	-9.38453
86			0.85000	2.73929	2.13468	22.85299	-0.00147	-0.00056	0.00008	-0.00013	-0.00010	0.00000	69.70162	10.49838	-23.37353	-0.11963	-0.02003	0.00989	0.09219	0.00057	-0.00034	12.53054	0.60789	-2.31206	0.05675	0.02681	-0.00172	0.00378	0.00510	0.00037	12.86775	1.86154	-143.91478	0.12601	-0.31705	0.05625	0.01278	0.15633	0.05451	-7.72752	1.50115	172.65729	0.08459	0.10319	0.05121	-0.00448	0.01383	-0.01070	-9.45944
87			0.86000	2.68419	2.02699	22.83664	-0.00157	-0.00063	0.00005	-0.00016	-0.00012	0.00000	70.13039	10.48815	-23.35100	-0.11943	-0.01998	0.00951	0.08545	0.00055	0.00081	12.47515	0.54217	-2.19297	0.05202	0.02921	-0.00090	0.00611	0.00366	0.00013	12.83499	1.98865	-144.47203	0.10930	-0.33360	0.05699	0.00867	0.12440	0.04560	-7.67891	1.44951	172.76587	0.08267	0.11140	0.05116	-0.00799	0.01015	-0.00640	-9.52851
88			0.87000	2.62103	1.92040	22.79557	-0.00171	-0.00071	0.00005	-0.00019	-0.00013	0.00000	70.53309	10.41784	-23.30995	-0.11922	-0.01977	0.00904	0.08022	0.00037	0.00163	12.39413	0.50341	-2.11944	0.04648	0.03299	-0.00006	0.00722	0.00219	0.00001	12.81032	2.07432	-144.90413	0.09194	-0.34855	0.05726	0.00564	0.09050	0.03393	-7.61284	1.41679	172.81331	0.08298	0.13159	0.05308	-0.00986	0.00559	-0.00130	-9.59729
89			0.88000	2.55772	1.81887	22.74075	-0.00187	-0.00077	0.00008	-0.00020	-0.00013	0.00001	70.91772	10.30085	-23.26107	-0.11902	-0.01942	0.00862	0.07748	0.00005	0.00212	12.29622	0.48850	-2.08284	0.04069	0.03797	0.00074	0.00717	0.00067	-0.00003	12.79052	2.12809	-145.20064	0.07389	-0.35952	0.05753	0.00345	0.05834	0.02193	-7.54195	1.40486	172.80020	0.08442	0.15493	0.05570	-0.01007	-0.00083	0.00314	-9.67073
90			0.89000	2.50384	1.72576	22.68142	-0.00203	-0.00081	0.00013	-0.00017	-0.00012	0.00001	71.29623	10.15255	-23.21391	-0.11881	-0.01892	0.00849	0.07750	-0.00031	0.00239	12.19177	0.49284	-2.07297	0.03559	0.04425	0.00137	0.00637	-0.00082	-0.00001	12.77382	2.15889	-145.37164	0.05727	-0.36773	0.05689	0.00199	0.03156	0.01110	-7.47770	1.41428	172.74855	0.08348	0.17932	0.05801	-0.00848	-0.00810	0.00523	-9.75289
91			0.90000	2.46723	1.64264	22.62284	-0.00215	-0.00083	0.00021	-0.00010	-0.00011	0.00002	71.68052	9.98914	-23.17411	-0.11843	-0.01820	0.00891	0.07953	-0.00056	0.00257	12.09124	0.51093	-2.07974	0.03243	0.05204	0.00169	0.00537	-0.00211	0.00002	12.75961	2.17456	-145.44052	0.04144	-0.37159	0.05591	0.00102	0.01171	0.00275	-7.42819	1.44268	172.69109	0.08116	0.19949	0.05958	-0.00587	-0.01417	0.00424	-9.84492
92			0.91000	2.45117	1.56987	22.56628	-0.00221	-0.00083	0.00029	-0.00003	-0.00009	0.00003	72.07809	9.82760	-23.14253	-0.11791	-0.01729	0.01000	0.08237	-0.00060	0.00268	12.00223	0.53604	-2.09269	0.03167	0.06096	0.00160	0.00452	-0.00280	0.00002	12.74805	2.18164	-145.43466	0.02596	-0.37282	0.05568	0.00040	-0.00091	-0.00305	-7.39710	1.48441	172.65723	0.07827	0.21204	0.06061	-0.00301	-0.01715	0.00085	-9.94443
93			0.92000	2.45357	1.50838	22.51134	-0.00222	-0.00080	0.00037	0.00003	-0.00007	0.00004	72.49097	9.68418	-23.11631	-0.11727	-0.01631	0.01155	0.08507	-0.00042	0.00262	11.92802	0.56013	-2.10121	0.03251	0.06972	0.00116	0.00377	-0.00244	-0.00000	12.73973	2.18565	-145.37868	0.01277	-0.37159	0.05625	0.00007	-0.00734	-0.00690	-7.38472	1.53247	172.66325	0.07700	0.21569	0.06094	-0.00037	-0.01667	-0.00361	-10.04636
94			0.93000	2.46748	1.45989	22.45805	-0.00218	-0.00075	0.00043	0.00005	-0.00005	0.00004	72.91798	9.57095	-23.09136	-0.11657	-0.01544	0.01311	0.08724	-0.00011	0.00225	11.86939	0.57614	-2.09719	0.03305	0.07677	0.00061	0.00292	-0.00102	-0.00001	12.73610	2.19056	-145.29242	0.00117	-0.36968	0.05723	-0.00001	-0.00937	-0.00927	-7.39009	1.58095	172.71318	0.07260	0.21475	0.06122	0.00195	-0.01397	-0.00799	-10.14516
95			0.94000	2.48340	1.42575	22.40827	-0.00210	-0.00070	0.00048	0.00004	-0.00003	0.00004	73.35692	9.49404	-23.06585	-0.11566	-0.01478	0.01428	0.08878	0.00018	0.00156	11.82664	0.58067	-2.07735	0.03184	0.08116	0.00016	0.00191	0.00089	-0.00001	12.73874	2.19824	-145.19107	-0.00975	-0.36843	0.05757	0.00017	-0.00887	-0.01028	-7.41162	1.62566	172.80194	0.06004	0.21577	0.06197	0.00317	-0.01045	-0.01150	-10.23632
96			0.95000	2.49272	1.40617	22.36640	-0.00202	-0.00064	0.00053	0.00001	-0.00001	0.00003	73.80591	9.45477	-23.04107	-0.11449	-0.01432	0.01494	0.08990	0.00038	0.00070	11.79995	0.57466	-2.04327	0.02868	0.08274	-0.00013	0.00093	0.00254	0.00001	12.74865	2.20878	-145.08653	-0.02353	-0.36813	0.05800	0.00071	-0.00711	-0.01023	-7.44470	1.66347	172.91704	0.04286	0.21987	0.06355	0.00284	-0.00663	-0.01357	-10.31457
97			0.96000	2.49025	1.40020	22.33983	-0.00195	-0.00057	0.00061	-0.00003	0.00000	0.00002	74.26421	9.45104	-23.02069	-0.11320	-0.01397	0.01542	0.09091	0.00046	-0.00018	11.78870	0.56079	-2.00021	0.02450	0.08243	-0.00041	0.00017	0.00359	0.00003	12.76537	2.22125	-144.98889	-0.03409	-0.36995	0.05924	0.00135	-0.00477	-0.00937	-7.48066	1.69162	173.04013	0.03555	0.22633	0.06588	0.00228	-0.00262	-0.01382	-10.37320
98			0.97000	2.47441	1.40543	22.33640	-0.00190	-0.00050	0.00071	-0.00007	0.00001	-0.00001	74.73165	9.47783	-23.00798	-0.11205	-0.01362	0.01621	0.09200	0.00043	-0.00097	11.79132	0.54190	-1.95568	0.02078	0.08154	-0.00094	-0.00033	0.00401	0.00006	12.78716	2.23440	-144.90633	-0.04352	-0.37091	0.06102	0.00194	-0.00204	-0.00778	-7.51120	1.70791	173.15379	0.03597	0.23012	0.06781	0.00183	0.00129	-0.01225	-10.40717
99			0.98000	2.44597	1.41888	22.36073	-0.00188	-0.00042	0.00085	-0.00011	0.00001	-0.00006	75.20789	9.52687	-23.00371	-0.11115	-0.01324	0.01759	0.09307	0.00036	-0.00163	11.80613	0.52033	-1.91801	0.01892	0.08137	-0.00185	-0.00068	0.00397	0.00008	12.81089	2.24741	-144.84500	-0.05108	-0.37124	0.06242	0.00217	0.00131	-0.00551	-7.53269	1.71229	173.24635	0.03762	0.23126	0.06888	0.00129	0.00432	-0.00944	-10.41651
100			0.99000	2.40689	1.43829	22.41159	-0.00188	-0.00033	0.00101	-0.00014	0.00001	-0.00011	75.69167	9.58868	-23.00513	-0.11054	-0.01282	0.01955	0.09389	0.00032	-0.00212	11.83208	0.49780	-1.89308	0.01922	0.08248	-0.00310	-0.00107	0.00365	0.00007	12.83206	2.26073	-144.80853	-0.05882	-0.37118	0.06304	0.00188	0.00564	-0.00282	-7.54581	1.70726	173.31244	0.03272	0.23108	0.06931	0.00067	0.00582	-0.00618	-10.40553
101			1.00000	2.35945	1.46260	22.48180	-0.00190	-0.00025	0.00120	-0.00016	0.00001	-0.00016	76.18078	9.65420	-23.00653	-0.11012	-0.01240	0.02174	0.09424	0.00037	-0.00231	11.86945	0.47590	-1.88289	0.02080	0.08434	-0.00449	-0.00159	0.00309	-0.00001	12.84569	2.27578	-144.79881	-0.06546	-0.37078	0.06295	0.00088	0.01107	0.00002	-7.55292	1.69712	173.35156	0.02534	0.23030	0.06914	0.00027	0.00570	-0.00303	-10.37990
102			1.01000	2.30669	1.49138	22.56009	-0.00192	-0.00016	0.00141	-0.00017	0.00001	-0.00019	76.67307	9.71530	-23.00075	-0.10977	-0.01205	0.02365	0.09414	0.00052	-0.00214	11.91937	0.45628	-1.88670	0.02290	0.08631	-0.00571	-0.00228	0.00235	-0.00013	12.84779	2.29403	-144.81642	-0.06946	-0.37065	0.06236	-0.00074	0.01731	0.00285	-7.55644	1.68574	173.36601	0.01847	0.23054	0.06886	0.00009	0.00464	-0.00034	-10.34467
103			1.02000	2.25328	1.52373	22.63560	-0.00190	-0.00006	0.00163	-0.00016	0.00000	-0.00020	77.16765	9.76671	-22.98233	-0.10943	-0.01178	0.02505	0.09392	0.00073	-0.00175	11.98356	0.44005	-1.90134	0.02575	0.08835	-0.00654	-0.00324	0.00164	-0.00022	12.83602	2.31631	-144.86183	-0.07149	-0.37266	0.06117	-0.00269	0.02409	0.00564	-7.55814	1.67498	173.36020	0.01145	0.23452	0.06877	0.00002	0.00354	0.00162	-10.30323
104			1.03000	2.20555	1.55764	22.70028	-0.00185	0.00005	0.00183	-0.00013	-0.00000	-0.00019	77.66534	9.80922	-22.94887	-0.10909	-0.01159	0.02603	0.09379	0.00098	-0.00143	12.06373	0.42750	-1.91998	0.02917	0.09032	-0.00702	-0.00451	0.00118	-0.00022	12.80946	2.34282	-144.93591	-0.07247	-0.37449	0.06046	-0.00475	0.03096	0.00849	-7.55874	1.66502	173.34146	0.00571	0.23835	0.06911	-0.00001	0.00291	0.00254	-10.25723
105			1.04000	2.16889	1.58921	22.74889	-0.00176	0.00016	0.00200	-0.00009	-0.00001	-0.00014	78.16682	9.84886	-22.90002	-0.10871	-0.01146	0.02682	0.09362	0.00125	-0.00138	12.16105	0.41774	-1.93403	0.03248	0.09179	-0.00734	-0.00599	0.00112	-0.00012	12.76828	2.37306	-145.03984	-0.07468	-0.37529	0.06016	-0.00687	0.03722	0.01147	-7.55776	1.65560	173.32033	0.00154	0.24115	0.06950	-0.00001	0.00292	0.00217	-10.20713
106			1.05000	2.14558	1.61377	22.77869	-0.00164	0.00026	0.00214	-0.00005	-0.00001	-0.00008	78.67134	9.89260	-22.83679	-0.10826	-0.01133	0.02769	0.09310	0.00151	-0.00162	12.27533	0.40971	-1.93605	0.03534	0.09279	-0.00770	-0.00752	0.00144	0.00006	12.71386	2.40543	-145.17429	-0.07500	-0.37837	0.06070	-0.00866	0.04224	0.01459	-7.55457	1.64658	173.30782	0.00284	0.24662	0.07088	-0.00002	0.00351	0.00064	-10.15361
107			1.06000	2.13357	1.62915	22.78995	-0.00150	0.00034	0.00224	-0.00002	-0.00001	-0.00002	79.17609	9.94451	-22.76151	-0.10772	-0.01119	0.02881	0.09182	0.00170	-0.00200	12.40470	0.40242	-1.92098	0.03757	0.09339	-0.00824	-0.00883	0.00204	0.00032	12.64849	2.43728	-145.33699	-0.07153	-0.38458	0.06232	-0.00956	0.04517	0.01763	-7.54930	1.63806	173.31218	0.00984	0.25499	0.07363	-0.00009	0.00438	-0.00170	-10.09879
108			1.07000	2.12810	1.63709	22.78584	-0.00138	0.00041	0.00230	-0.00001	-0.00000	0.00004	79.67558	10.00371	-22.67793	-0.10715	-0.01106	0.03010	0.08942	0.00180	-0.00232	12.54431	0.39498	-1.88675	0.03885	0.09361	-0.00890	-0.00960	0.00276	0.00063	12.57550	2.46580	-145.52043	-0.06856	-0.39034	0.06442	-0.00994	0.04490	0.01987	-7.54379	1.63053	173.33662	0.01356	0.26047	0.07648	-0.00008	0.00499	-0.00422	-10.04714
109			1.08000	2.12424	1.64107	22.77125	-0.00131	0.00045	0.00234	-0.00001	-0.00000	0.00007	80.16206	10.06494	-22.59094	-0.10662	-0.01102	0.03127	0.08575	0.00180	-0.00236	12.68721	0.38703	-1.83469	0.03892	0.09335	-0.00946	-0.00960	0.00340	0.00092	12.49841	2.48899	-145.71101	-0.06734	-0.39399	0.06537	-0.01004	0.04131	0.02019	-7.54072	1.62460	173.37782	0.01176	0.26005	0.07733	0.00002	0.00474	-0.00600	-10.00390
110			1.09000	2.11903	1.64340	22.75090	-0.00126	0.00048	0.00236	-0.00001	-0.00000	0.00009	80.62730	10.12087	-22.50547	-0.10621	-0.01110	0.03193	0.08103	0.00171	-0.00202	12.82612	0.37870	-1.76914	0.03778	0.09259	-0.00969	-0.00888	0.00381	0.00112	12.42074	2.50651	-145.89226	-0.06417	-0.39664	0.06515	-0.00938	0.03563	0.01845	-7.54304	1.62150	173.42749	0.01015	0.25892	0.07711	0.00014	0.00330	-0.00655	-9.97361
111			1.10000	2.11245	1.64503	22.72908	-0.00122	0.00050	0.00236	-0.00001	-0.00000	0.00009	81.06525	10.16524	-22.42638	-0.10601	-0.01134	0.03194	0.07576	0.00154	-0.00144	12.95572	0.37045	-1.69538	0.03658	0.09172	-0.00952	-0.00790	0.00397	0.00120	12.34579	2.51971	-146.05035	-0.05885	-0.39893	0.06460	-0.00806	0.02951	0.01550	-7.55333	1.62289	173.47621	0.01264	0.25969	0.07694	0.00037	0.00093	-0.00615	-9.95908
112			1.11000	2.10714	1.64605	22.70910	-0.00117	0.00052	0.00235	-0.00001	-0.00000	0.00008	81.47227	10.19606	-22.35769	-0.10617	-0.01170	0.03149	0.07031	0.00131	-0.00089	13.07252	0.36287	-1.61668	0.03646	0.09102	-0.00908	-0.00698	0.00398	0.00123	12.27639	2.53049	-146.17920	-0.05445	-0.40214	0.06419	-0.00671	0.02449	0.01244	-7.57379	1.62946	173.51880	0.01793	0.26367	0.07723	0.00085	-0.00150	-0.00558	-9.96117
113			1.12000	2.10704	1.64601	22.69215	-0.00112	0.00053	0.00233	0.00001	0.00000	0.00007	81.84612	10.21622	-22.30208	-0.10676	-0.01216	0.03088	0.06478	0.00106	-0.00053	13.17400	0.35663	-1.53316	0.03728	0.09018	-0.00861	-0.00607	0.00384	0.00124	12.21473	2.54063	-146.28241	-0.05189	-0.40605	0.06357	-0.00556	0.02143	0.01013	-7.60536	1.64029	173.55750	0.02218	0.27052	0.07779	0.00144	-0.00291	-0.00563	-9.97838
114			1.13000	2.11578	1.64438	22.67690	-0.00105	0.00054	0.00231	0.00003	0.00000	0.00006	82.18483	10.22965	-22.26033	-0.10773	-0.01267	0.03029	0.05913	0.00079	-0.00031	13.25795	0.35301	-1.44469	0.03812	0.08906	-0.00821	-0.00500	0.00341	0.00125	12.16205	2.55094	-146.37062	-0.05197	-0.40947	0.06278	-0.00473	0.02066	0.00914	-7.64609	1.65268	173.59941	0.02091	0.27806	0.07857	0.00161	-0.00244	-0.00671	-10.00577
115			1.14000	2.13576	1.64096	22.66080	-0.00096	0.00057	0.00227	0.00004	0.00000	0.00007	82.48756	10.23768	-22.23192	-0.10890	-0.01317	0.02980	0.05365	0.00053	-0.00015	13.32312	0.35388	-1.35350	0.03889	0.08846	-0.00782	-0.00391	0.00268	0.00122	12.11826	2.56199	-146.45782	-0.05360	-0.41343	0.06232	-0.00415	0.02254	0.00964	-7.69059	1.66328	173.65318	0.01717	0.28529	0.07966	0.00136	0.00014	-0.00891	-10.03517
116			1.15000	2.16794	1.63607	22.64179	-0.00083	0.00059	0.00223	0.00006	0.00000	0.00008	82.75748	10.24122	-22.21495	-0.11016	-0.01365	0.02933	0.04924	0.00030	-0.00010	13.37196	0.36056	-1.26212	0.04014	0.08937	-0.00724	-0.00318	0.00189	0.00116	12.08161	2.57481	-146.55728	-0.05591	-0.41689	0.06273	-0.00385	0.02708	0.01155	-7.73312	1.66927	173.72650	0.01517	0.28933	0.08080	0.00111	0.00449	-0.01205	-10.05863
117			1.16000	2.21268	1.63034	22.62005	-0.00069	0.00062	0.00218	0.00006	0.00001	0.00008	83.00430	10.24468	-22.20664	-0.11149	-0.01412	0.02889	0.04685	0.00016	-0.00029	13.41262	0.37266	-1.16955	0.04134	0.09122	-0.00656	-0.00306	0.00133	0.00109	12.04926	2.59062	-146.67989	-0.05819	-0.41757	0.06328	-0.00386	0.03333	0.01450	-7.76956	1.66864	173.82497	0.01670	0.29080	0.08154	0.00103	0.01002	-0.01558	-10.07063
118			1.17000	2.26943	1.62463	22.59770	-0.00055	0.00065	0.00211	0.00006	0.00001	0.00008	83.24107	10.25409	-22.20359	-0.11290	-0.01459	0.02855	0.04659	0.00009	-0.00069	13.45565	0.38849	-1.07286	0.04207	0.09267	-0.00598	-0.00359	0.00106	0.00105	12.01807	2.60946	-146.83344	-0.05959	-0.41940	0.06510	-0.00414	0.03993	0.01852	-7.79712	1.65972	173.94882	0.02048	0.29556	0.08412	0.00093	0.01639	-0.01914	-10.06808
119			1.18000	2.33534	1.61939	22.57748	-0.00041	0.00068	0.00206	0.00005	0.00000	0.00007	83.47790	10.27305	-22.20260	-0.11434	-0.01507	0.02834	0.04762	0.00010	-0.00116	13.50903	0.40681	-0.97053	0.04211	0.09317	-0.00562	-0.00446	0.00087	0.00104	11.98519	2.62947	-147.02177	-0.05890	-0.42351	0.06746	-0.00454	0.04519	0.02314	-7.81410	1.64106	174.09201	0.02544	0.30287	0.08768	0.00070	0.02316	-0.02195	-10.05035
120			1.19000	2.40523	1.61509	22.56151	-0.00027	0.00071	0.00201	0.00003	0.00000	0.00005	83.71878	10.30148	-22.20100	-0.11572	-0.01555	0.02839	0.04876	0.00019	-0.00155	13.57553	0.42777	-0.86345	0.04180	0.09298	-0.00555	-0.00534	0.00057	0.00107	11.94858	2.64746	-147.24368	-0.06105	-0.42907	0.06966	-0.00532	0.04776	0.02751	-7.82005	1.61190	174.24507	0.02672	0.30711	0.09021	0.00025	0.02929	-0.02311	-10.01941
121			1.20000	2.47209	1.61225	22.54969	-0.00015	0.00074	0.00197	0.00002	0.00000	0.00004	83.96206	10.33663	-22.19519	-0.11712	-0.01603	0.02877	0.04911	0.00040	-0.00175	13.65393	0.45197	-0.75385	0.04123	0.09259	-0.00573	-0.00601	0.00007	0.00112	11.90710	2.66058	-147.49147	-0.06455	-0.43346	0.07099	-0.00628	0.04705	0.03053	-7.81613	1.57271	174.39780	0.02487	0.30625	0.09089	-0.00015	0.03368	-0.02210	-9.97936
122			1.21000	2.52840	1.61124	22.53912	-0.00004	0.00077	0.00194	0.00000	-0.00000	0.00004	84.20310	10.37368	-22.17967	-0.11852	-0.01650	0.02924	0.04829	0.00076	-0.00168	13.74097	0.47997	-0.64492	0.04053	0.09221	-0.00598	-0.00642	-0.00057	0.00116	11.86072	2.66748	-147.75218	-0.06686	-0.43641	0.07137	-0.00707	0.04373	0.03155	-7.80487	1.52492	174.53838	0.02319	0.30350	0.09041	-0.00044	0.03604	-0.01880	-9.93500
123			1.22000	2.56703	1.61185	22.52606	0.00005	0.00079	0.00192	-0.00000	-0.00000	0.00005	84.43739	10.40750	-22.14873	-0.11986	-0.01695	0.02949	0.04658	0.00125	-0.00138	13.83352	0.51157	-0.53979	0.03997	0.09191	-0.00608	-0.00664	-0.00120	0.00114	11.81014	2.66886	-148.01132	-0.06957	-0.43848	0.07134	-0.00776	0.03915	0.03075	-7.78776	1.47028	174.65245	0.02447	0.30014	0.08916	-0.00077	0.03623	-0.01342	-9.88908
124			1.23000	2.58358	1.61338	22.50892	0.00012	0.00082	0.00191	-0.00000	-0.00000	0.00006	84.66285	10.43531	-22.09954	-0.12115	-0.01734	0.02946	0.04452	0.00179	-0.00100	13.92940	0.54584	-0.43982	0.04010	0.09188	-0.00596	-0.00684	-0.00162	0.00107	11.75640	2.66652	-148.25720	-0.07286	-0.44159	0.07132	-0.00840	0.03469	0.02884	-7.76411	1.41124	174.72806	0.02508	0.30040	0.08854	-0.00111	0.03467	-0.00732	-9.84171
125			1.24000	2.57778	1.61542	22.48821	0.00017	0.00084	0.00193	0.00000	-0.00001	0.00007	84.87948	10.45740	-22.03267	-0.12232	-0.01766	0.02933	0.04256	0.00230	-0.00069	14.02701	0.58089	-0.34413	0.04085	0.09211	-0.00574	-0.00703	-0.00164	0.00100	11.70003	2.66255	-148.48387	-0.07580	-0.44490	0.07136	-0.00895	0.03118	0.02653	-7.73419	1.35203	174.76424	0.02527	0.30410	0.08872	-0.00134	0.03134	-0.00237	-9.79458
126			1.25000	2.55329	1.61852	22.46490	0.00021	0.00087	0.00198	0.00001	-0.00001	0.00008	85.08854	10.47543	-21.95072	-0.12334	-0.01788	0.02922	0.04097	0.00271	-0.00047	14.12481	0.61403	-0.25083	0.04180	0.09223	-0.00554	-0.00716	-0.00122	0.00094	11.64127	2.65875	-148.69113	-0.07883	-0.44947	0.07133	-0.00942	0.02875	0.02431	-7.70217	1.29836	174.77428	0.02461	0.31058	0.08934	-0.00129	0.02704	-0.00000	-9.75344
127			1.26000	2.51564	1.62371	22.44033	0.00023	0.00091	0.00204	0.00002	-0.00001	0.00008	85.29182	10.49069	-21.85830	-0.12402	-0.01802	0.02903	0.03995	0.00295	-0.00035	14.22138	0.64315	-0.15899	0.04247	0.09202	-0.00529	-0.00715	-0.00053	0.00087	11.58158	2.65553	-148.88158	-0.08264	-0.45281	0.07135	-0.00967	0.02666	0.02235	-7.67402	1.25317	174.77766	0.02214	0.31566	0.08994	-0.00092	0.02338	-0.00024	-9.72362
128			1.27000	2.47164	1.63115	22.41674	0.00025	0.00094	0.00210	0.00002	-0.00001	0.00008	85.49210	10.50465	-21.76175	-0.12445	-0.01813	0.02876	0.03981	0.00300	-0.00035	14.31558	0.66700	-0.06880	0.04298	0.09166	-0.00496	-0.00704	0.00027	0.00079	11.52412	2.65275	-149.05673	-0.08703	-0.45491	0.07200	-0.00946	0.02468	0.02055	-7.65408	1.21464	174.78859	0.01981	0.31796	0.09072	-0.00050	0.02161	-0.00184	-9.70536
129			1.28000	2.42891	1.63976	22.39659	0.00028	0.00097	0.00215	0.00002	-0.00002	0.00007	85.69321	10.51946	-21.66715	-0.12481	-0.01826	0.02864	0.04064	0.00292	-0.00048	14.40714	0.68507	0.01878	0.04342	0.09176	-0.00463	-0.00694	0.00107	0.00070	11.47248	2.65108	-149.21487	-0.09100	-0.45721	0.07277	-0.00860	0.02340	0.01837	-7.64449	1.17909	174.81113	0.01948	0.31805	0.09109	-0.00012	0.02105	-0.00351	-9.69507
130			1.29000	2.39383	1.64743	22.38039	0.00033	0.00101	0.00218	0.00002	-0.00001	0.00006	85.89891	10.53773	-21.57722	-0.12515	-0.01843	0.02885	0.04215	0.00282	-0.00074	14.49665	0.69734	0.10290	0.04409	0.09228	-0.00445	-0.00693	0.00180	0.00063	11.42950	2.65268	-149.35216	-0.09420	-0.45893	0.07351	-0.00723	0.02353	0.01566	-7.64591	1.14533	174.84242	0.02126	0.31463	0.09060	0.00025	0.01982	-0.00466	-9.68872
131			1.30000	2.36923	1.65200	22.36661	0.00039	0.00104	0.00219	0.00001	-0.00001	0.00005	86.11131	10.56117	-21.49136	-0.12536	-0.01862	0.02939	0.04375	0.00276	-0.00102	14.58525	0.70433	0.18270	0.04477	0.09285	-0.00450	-0.00700	0.00238	0.00059	11.39613	2.66028	-149.46602	-0.09814	-0.46084	0.07433	-0.00586	0.02588	0.01274	-7.65658	1.11538	174.87912	0.02042	0.31186	0.09044	0.00048	0.01707	-0.00549	-9.68272
132			1.31000	2.35384	1.65214	22.35315	0.00047	0.00106	0.00219	0.00001	0.00000	0.00005	86.32997	10.58907	-21.40745	-0.12546	-0.01881	0.03005	0.04492	0.00275	-0.00119	14.67385	0.70702	0.25657	0.04482	0.09287	-0.00475	-0.00701	0.00265	0.00056	11.37061	2.67694	-149.55762	-0.10342	-0.46349	0.07508	-0.00487	0.03108	0.01007	-7.67134	1.09242	174.91969	0.01659	0.31389	0.09130	0.00042	0.01306	-0.00644	-9.67302
133			1.32000	2.34365	1.64780	22.33936	0.00054	0.00109	0.00218	0.00001	0.00001	0.00005	86.55239	10.61726	-21.32403	-0.12549	-0.01900	0.03063	0.04543	0.00277	-0.00109	14.76268	0.70680	0.32123	0.04426	0.09240	-0.00511	-0.00691	0.00256	0.00050	11.34989	2.70531	-149.63199	-0.10875	-0.46688	0.07521	-0.00424	0.03848	0.00801	-7.68413	1.07894	174.96559	0.01304	0.31988	0.09229	0.00026	0.00866	-0.00785	-9.65594
134			1.33000	2.33359	1.64009	22.32574	0.00059	0.00111	0.00216	0.00001	0.00002	0.00005	86.77556	10.63988	-21.24045	-0.12549	-0.01918	0.03094	0.04536	0.00280	-0.00078	14.85121	0.70490	0.37323	0.04432	0.09242	-0.00535	-0.00687	0.00233	0.00041	11.33250	2.74551	-149.69600	-0.11481	-0.46958	0.07536	-0.00358	0.04556	0.00680	-7.69256	1.07471	175.02049	0.01045	0.32659	0.09335	0.00016	0.00544	-0.00975	-9.63047
135			1.34000	2.31873	1.63047	22.31278	0.00063	0.00111	0.00215	0.00002	0.00002	0.00005	86.99767	10.65533	-21.15595	-0.12549	-0.01935	0.03094	0.04514	0.00287	-0.00058	14.93927	0.70143	0.41390	0.04597	0.09361	-0.00532	-0.00713	0.00246	0.00034	11.32002	2.79399	-149.75539	-0.12188	-0.47311	0.07718	-0.00253	0.05000	0.00636	-7.69901	1.07605	175.08673	0.00949	0.33335	0.09582	0.00014	0.00458	-0.01170	-9.59825
136			1.35000	2.29551	1.62007	22.30021	0.00064	0.00112	0.00214	0.00003	0.00002	0.00005	87.21954	10.67010	-21.06870	-0.12535	-0.01949	0.03079	0.04499	0.00304	-0.00083	15.02794	0.69471	0.45191	0.04840	0.09538	-0.00509	-0.00760	0.00338	0.00034	11.31441	2.84573	-149.81253	-0.12743	-0.47790	0.07955	-0.00117	0.05128	0.00618	-7.70737	1.07785	175.16125	0.00965	0.33810	0.09834	0.00019	0.00545	-0.01279	-9.56244
137			1.36000	2.26246	1.60909	22.28626	0.00065	0.00112	0.00215	0.00004	0.00002	0.00006	87.44237	10.69468	-20.97551	-0.12497	-0.01960	0.03059	0.04482	0.00332	-0.00157	15.11815	0.68214	0.49846	0.05004	0.09665	-0.00477	-0.00802	0.00509	0.00040	11.31505	2.89710	-149.86691	-0.13434	-0.47868	0.08095	-0.00008	0.04984	0.00571	-7.71913	1.07774	175.23689	0.00609	0.33635	0.09897	0.00015	0.00564	-0.01232	-9.52650
138			1.37000	2.22118	1.59716	22.26875	0.00065	0.00112	0.00215	0.00005	0.00002	0.00008	87.66666	10.73763	-20.87382	-0.12423	-0.01967	0.03027	0.04450	0.00365	-0.00261	15.21026	0.66177	0.56133	0.04993	0.09647	-0.00439	-0.00813	0.00715	0.00048	11.31893	2.94686	-149.91536	-0.14041	-0.47818	0.08214	0.00041	0.04701	0.00461	-7.73373	1.07797	175.30524	0.00176	0.33311	0.09935	0.00005	0.00312	-0.01054	-9.49437
139			1.38000	2.17659	1.58430	22.24701	0.00065	0.00112	0.00214	0.00005	0.00002	0.00009	87.89229	10.80196	-20.76356	-0.12325	-0.01975	0.02990	0.04400	0.00392	-0.00361	15.30300	0.63314	0.64209	0.04820	0.09476	-0.00410	-0.00780	0.00892	0.00054	11.32276	2.99494	-149.95226	-0.14562	-0.48053	0.08322	0.00031	0.04327	0.00253	-7.74971	1.08347	175.35880	-0.00276	0.33512	0.10063	-0.00007	-0.00256	-0.00759	-9.47007
140			1.39000	2.13479	1.57196	22.22237	0.00065	0.00111	0.00211	0.00004	0.00002	0.00009	88.11816	10.88412	-20.64771	-0.12228	-0.01988	0.02962	0.04332	0.00407	-0.00431	15.39384	0.59784	0.73663	0.04573	0.09237	-0.00392	-0.00713	0.00997	0.00058	11.32420	3.04119	-149.96983	-0.15052	-0.48214	0.08410	-0.00017	0.03717	-0.00077	-7.76232	1.09830	175.38966	-0.00464	0.33825	0.10182	-0.00006	-0.01028	-0.00318	-9.45329
141			1.40000	2.09991	1.56240	22.19650	0.00066	0.00110	0.00208	0.00004	0.00001	0.00009	88.34235	10.97613	-20.53024	-0.12138	-0.02005	0.02938	0.04238	0.00408	-0.00458	15.47969	0.55883	0.83808	0.04298	0.08987	-0.00377	-0.00623	0.01013	0.00057	11.32179	3.08363	-149.95927	-0.15385	-0.48142	0.08489	-0.00081	0.02693	-0.00539	-7.76316	1.12280	175.38953	-0.00182	0.33950	0.10241	0.00003	-0.01816	0.00267	-9.43855
142			1.41000	2.07281	1.55677	22.17175	0.00067	0.00109	0.00204	0.00003	0.00001	0.00008	88.56245	11.06957	-20.41573	-0.12055	-0.02022	0.02901	0.04118	0.00389	-0.00444	15.55807	0.51980	0.93900	0.03993	0.08742	-0.00353	-0.00521	0.00943	0.00051	11.31499	3.11832	-149.91106	-0.15849	-0.48110	0.08557	-0.00143	0.01173	-0.01142	-7.74513	1.15499	175.35176	-0.00187	0.34122	0.10297	0.00010	-0.02561	0.00952	-9.42021
143			1.42000	2.05256	1.55465	22.15195	0.00067	0.00108	0.00202	0.00002	0.00000	0.00005	88.77605	11.15702	-20.31010	-0.11986	-0.02038	0.02859	0.03983	0.00349	-0.00400	15.62743	0.48446	1.03168	0.03745	0.08560	-0.00321	-0.00427	0.00808	0.00041	11.30357	3.14102	-149.81461	-0.16290	-0.47907	0.08592	-0.00198	-0.00833	-0.01904	-7.70662	1.19376	175.27295	-0.00333	0.34109	0.10300	0.00028	-0.03288	0.01664	-9.39722
144			1.43000	2.03786	1.55490	22.14126	0.00068	0.00108	0.00201	0.00001	-0.00000	0.00002	88.98121	11.23393	-20.21956	-0.11919	-0.02051	0.02820	0.03841	0.00287	-0.00344	15.68718	0.45536	1.11037	0.03610	0.08477	-0.00285	-0.00351	0.00648	0.00030	11.28718	3.14856	-149.65775	-0.16503	-0.47417	0.08537	-0.00238	-0.03194	-0.02817	-7.65159	1.23965	175.15349	-0.00455	0.33935	0.10217	0.00050	-0.03996	0.02332	-9.37359
145			1.44000	2.02795	1.55623	22.14292	0.00068	0.00108	0.00200	0.00001	-0.00000	-0.00003	89.17673	11.29980	-20.14911	-0.11849	-0.02061	0.02809	0.03686	0.00213	-0.00296	15.73780	0.43318	1.17307	0.03575	0.08506	-0.00256	-0.00292	0.00496	0.00021	11.26592	3.13934	-149.42807	-0.16431	-0.46489	0.08262	-0.00234	-0.05685	-0.03780	-7.58598	1.29268	174.99571	-0.00546	0.33601	0.09939	0.00069	-0.04603	0.02908	-9.35380
146			1.45000	2.02252	1.55705	22.15773	0.00068	0.00109	0.00200	0.00000	0.00000	-0.00007	89.36097	11.35646	-20.10072	-0.11769	-0.02068	0.02828	0.03492	0.00137	-0.00260	15.77996	0.41692	1.22031	0.03553	0.08603	-0.00240	-0.00237	0.00367	0.00014	11.24132	3.11357	-149.11539	-0.16242	-0.45131	0.07910	-0.00156	-0.08008	-0.04719	-7.51378	1.35097	174.80035	-0.00688	0.33279	0.09636	0.00096	-0.05079	0.03409	-9.33833
147			1.46000	2.02199	1.55590	22.18416	0.00067	0.00109	0.00201	-0.00000	0.00001	-0.00011	89.53164	11.40589	-20.07320	-0.11685	-0.02073	0.02877	0.03239	0.00069	-0.00231	15.81380	0.40494	1.25297	0.03521	0.08745	-0.00236	-0.00183	0.00265	0.00009	11.21648	3.07321	-148.71681	-0.15911	-0.43620	0.07577	0.00015	-0.09953	-0.05559	-7.43654	1.41302	174.57080	-0.00621	0.33273	0.09424	0.00092	-0.05495	0.03805	-9.32454
148			1.47000	2.02704	1.55189	22.21859	0.00065	0.00109	0.00204	-0.00001	0.00001	-0.00013	89.68615	11.44870	-20.06260	-0.11609	-0.02078	0.02954	0.02924	0.00018	-0.00201	15.83926	0.39513	1.27068	0.03474	0.08917	-0.00247	-0.00129	0.00184	0.00003	11.19559	3.02067	-148.23853	-0.15567	-0.42146	0.07317	0.00271	-0.11449	-0.06248	-7.35592	1.47869	174.31696	-0.00363	0.33157	0.09231	0.00056	-0.05806	0.03994	-9.30997
149			1.48000	2.03768	1.54537	22.25595	0.00060	0.00108	0.00207	-0.00001	0.00002	-0.00013	89.82214	11.48394	-20.06360	-0.11557	-0.02084	0.03049	0.02548	-0.00014	-0.00163	15.85611	0.38574	1.27190	0.03430	0.09108	-0.00271	-0.00074	0.00109	-0.00005	11.18280	2.95787	-147.69508	-0.15187	-0.40885	0.07122	0.00581	-0.12526	-0.06734	-7.27187	1.54846	174.05324	-0.00035	0.33037	0.09067	0.00006	-0.06024	0.03973	-9.29154
150			1.49000	2.05166	1.53720	22.29082	0.00054	0.00107	0.00210	-0.00001	0.00002	-0.00011	89.93717	11.51002	-20.07093	-0.11532	-0.02093	0.03146	0.02116	-0.00030	-0.00114	15.86422	0.37634	1.25491	0.03394	0.09306	-0.00301	-0.00021	0.00019	-0.00015	11.18114	2.88642	-147.10597	-0.14868	-0.39576	0.06950	0.00907	-0.13120	-0.06972	-7.18101	1.62229	173.79222	0.00106	0.32658	0.08872	-0.00019	-0.06125	0.03778	-9.26413
151			1.50000	2.06530	1.52812	22.31868	0.00047	0.00106	0.00213	-0.00001	0.00002	-0.00009	90.02905	11.52534	-20.08028	-0.11537	-0.02101	0.03233	0.01641	-0.00033	-0.00052	15.86368	0.36823	1.21879	0.03359	0.09500	-0.00332	0.00030	-0.00109	-0.00026	11.19219	2.80816	-146.49207	-0.14795	-0.38437	0.06885	0.01238	-0.13341	-0.07072	-7.07870	1.70060	173.54199	0.00088	0.32079	0.08705	-0.00018	-0.06192	0.03495	-9.22283
152			1.51000	2.07562	1.51917	22.33745	0.00041	0.00105	0.00217	-0.00001	0.00002	-0.00005	90.09651	11.52840	-20.08939	-0.11544	-0.02103	0.03303	0.01152	-0.00031	0.00018	15.85454	0.36411	1.16391	0.03304	0.09700	-0.00358	0.00079	-0.00283	-0.00038	11.21663	2.72473	-145.87260	-0.14726	-0.37639	0.06920	0.01548	-0.13338	-0.07062	-6.96327	1.78501	173.30815	0.00184	0.31547	0.08602	-0.00041	-0.06317	0.03162	-9.16702
153			1.52000	2.08129	1.51179	22.34747	0.00034	0.00104	0.00221	-0.00000	0.00001	-0.00003	90.13988	11.51908	-20.09771	-0.11532	-0.02093	0.03350	0.00686	-0.00030	0.00080	15.83714	0.36709	1.09251	0.03264	0.09924	-0.00372	0.00122	-0.00485	-0.00047	11.25431	2.63730	-145.26465	-0.14708	-0.37054	0.06954	0.01829	-0.13137	-0.06862	-6.83691	1.87721	173.09579	0.00146	0.31162	0.08509	-0.00034	-0.06454	0.02774	-9.10063
154			1.53000	2.08255	1.50735	22.35187	0.00028	0.00104	0.00227	0.00000	0.00001	-0.00001	90.16130	11.50113	-20.10613	-0.11501	-0.02075	0.03384	0.00276	-0.00031	0.00108	15.81281	0.37878	1.01036	0.03275	0.10199	-0.00374	0.00154	-0.00671	-0.00049	11.30429	2.54694	-144.68301	-0.14553	-0.36432	0.06967	0.02035	-0.12665	-0.06477	-6.70534	1.97615	172.90883	0.00297	0.30671	0.08379	-0.00070	-0.06338	0.02345	-9.03000
155			1.54000	2.08006	1.50646	22.35427	0.00024	0.00105	0.00233	0.00000	-0.00000	-0.00001	90.16386	11.48243	-20.11525	-0.11471	-0.02056	0.03416	-0.00077	-0.00033	0.00092	15.78446	0.39859	0.92688	0.03266	0.10445	-0.00380	0.00165	-0.00800	-0.00047	11.36446	2.45542	-144.14087	-0.14263	-0.35845	0.06918	0.02148	-0.11935	-0.05902	-6.57810	2.07493	172.74948	0.00599	0.30211	0.08204	-0.00129	-0.05687	0.01925	-8.96202
156			1.55000	2.07352	1.50885	22.35709	0.00021	0.00106	0.00240	0.00000	-0.00001	-0.00002	90.14980	11.47024	-20.12504	-0.11447	-0.02038	0.03443	-0.00388	-0.00036	0.00039	15.75591	0.42482	0.85077	0.03207	0.10629	-0.00392	0.00153	-0.00857	-0.00040	11.43233	2.36541	-143.64851	-0.14163	-0.35624	0.06852	0.02219	-0.11032	-0.05227	-6.46925	2.15964	172.61678	0.00647	0.30166	0.08085	-0.00110	-0.04384	0.01604	-8.90367
157			1.56000	2.06225	1.51359	22.36177	0.00019	0.00108	0.00246	0.00000	-0.00001	-0.00003	90.12092	11.46960	-20.13569	-0.11430	-0.02023	0.03459	-0.00647	-0.00039	-0.00050	15.73090	0.45546	0.78817	0.03186	0.10787	-0.00399	0.00119	-0.00838	-0.00029	11.50548	2.28075	-143.21291	-0.14169	-0.35395	0.06799	0.02258	-0.09822	-0.04524	-6.39285	2.21482	172.50453	0.00677	0.30034	0.07983	-0.00072	-0.02533	0.01430	-8.86001
158			1.57000	2.04569	1.51958	22.37003	0.00019	0.00110	0.00251	0.00001	-0.00001	-0.00005	90.08050	11.48678	-20.14758	-0.11447	-0.02020	0.03474	-0.00826	-0.00043	-0.00175	15.71394	0.48767	0.74552	0.03217	0.10918	-0.00403	0.00063	-0.00727	-0.00014	11.58245	2.20577	-142.83731	-0.14126	-0.35206	0.06768	0.02264	-0.08333	-0.03828	-6.35527	2.23283	172.40182	0.00674	0.29761	0.07906	-0.00029	-0.00707	0.01407	-8.83114
159			1.58000	2.02401	1.52648	22.38314	0.00019	0.00112	0.00254	0.00001	-0.00001	-0.00007	90.03325	11.52744	-20.16064	-0.11516	-0.02035	0.03507	-0.00940	-0.00049	-0.00311	15.70905	0.51807	0.72881	0.03137	0.10894	-0.00432	-0.00009	-0.00552	0.00002	11.66234	2.14506	-142.52296	-0.14076	-0.34915	0.06699	0.02250	-0.06567	-0.03120	-6.35231	2.21932	172.29869	0.00581	0.29258	0.07780	0.00005	0.00546	0.01462	-8.81293
160			1.59000	1.99756	1.53506	22.40110	0.00021	0.00113	0.00256	0.00001	-0.00002	-0.00009	89.98142	11.58831	-20.17553	-0.11612	-0.02062	0.03546	-0.01036	-0.00059	-0.00402	15.71726	0.54529	0.73600	0.02917	0.10704	-0.00477	-0.00071	-0.00398	0.00017	11.74420	2.10247	-142.27058	-0.14115	-0.34772	0.06643	0.02220	-0.04637	-0.02424	-6.37390	2.18774	172.19003	0.00382	0.28838	0.07679	0.00017	0.01135	0.01527	-8.79984
161			1.60000	1.96747	1.54653	22.42296	0.00023	0.00115	0.00257	0.00001	-0.00002	-0.00011	89.92432	11.65739	-20.19390	-0.11711	-0.02093	0.03573	-0.01146	-0.00073	-0.00419	15.73651	0.57013	0.75652	0.02733	0.10473	-0.00510	-0.00112	-0.00317	0.00024	11.82629	2.08046	-142.08224	-0.14340	-0.34628	0.06649	0.02167	-0.02597	-0.01729	-6.41052	2.14916	172.07713	-0.00078	0.28360	0.07632	-0.00005	0.01358	0.01524	-8.78699
162			1.61000	1.93661	1.56131	22.44751	0.00026	0.00117	0.00257	0.00001	-0.00003	-0.00011	89.86094	11.72280	-20.21671	-0.11801	-0.02122	0.03576	-0.01270	-0.00089	-0.00377	15.76379	0.59339	0.77861	0.02680	0.10306	-0.00519	-0.00141	-0.00293	0.00022	11.90604	2.07934	-141.96104	-0.14586	-0.34417	0.06687	0.02041	-0.00563	-0.01002	-6.45662	2.10762	171.96863	-0.00771	0.27896	0.07641	-0.00062	0.01483	0.01371	-8.77186
163			1.62000	1.90950	1.57876	22.47327	0.00030	0.00119	0.00256	0.00001	-0.00004	-0.00012	89.79099	11.77815	-20.24307	-0.11894	-0.02150	0.03570	-0.01403	-0.00100	-0.00307	15.79632	0.61477	0.79468	0.02745	0.10199	-0.00519	-0.00163	-0.00291	0.00015	11.98039	2.09746	-141.91017	-0.14789	-0.34402	0.06777	0.01832	0.01347	-0.00238	-6.51004	2.06546	171.87955	-0.01528	0.27777	0.07768	-0.00145	0.01546	0.01030	-8.75534
164			1.63000	1.89047	1.59751	22.49848	0.00035	0.00122	0.00256	0.00001	-0.00004	-0.00011	89.71468	11.82131	-20.27126	-0.12003	-0.02178	0.03562	-0.01535	-0.00104	-0.00229	15.83152	0.63367	0.80097	0.02868	0.10103	-0.00526	-0.00178	-0.00295	0.00005	12.04689	2.13150	-141.93098	-0.14945	-0.34504	0.06909	0.01556	0.03035	0.00547	-6.57052	2.02698	171.82475	-0.02052	0.27664	0.07925	-0.00227	0.01515	0.00533	-8.74126
165			1.64000	1.88201	1.61631	22.52109	0.00043	0.00125	0.00256	0.00000	-0.00004	-0.00009	89.63293	11.85157	-20.29938	-0.12138	-0.02208	0.03560	-0.01650	-0.00103	-0.00146	15.86743	0.64976	0.79557	0.03023	0.09991	-0.00548	-0.00188	-0.00307	-0.00007	12.10385	2.17706	-142.02002	-0.15190	-0.34777	0.07044	0.01243	0.04393	0.01292	-6.63930	1.99427	171.81015	-0.02490	0.27465	0.08045	-0.00323	0.01530	0.00026	-8.73359
166			1.65000	1.88457	1.63453	22.53911	0.00053	0.00129	0.00256	-0.00001	-0.00004	-0.00007	89.54772	11.86807	-20.32598	-0.12299	-0.02240	0.03557	-0.01721	-0.00097	-0.00058	15.90293	0.66351	0.77729	0.03216	0.09858	-0.00579	-0.00195	-0.00331	-0.00021	12.14973	2.22894	-142.16702	-0.15596	-0.35433	0.07184	0.00904	0.05351	0.01916	-6.71878	1.96313	171.82841	-0.03039	0.27298	0.08138	-0.00458	0.01701	-0.00311	-8.73501
167			1.66000	1.89720	1.65217	22.55120	0.00065	0.00133	0.00254	-0.00002	-0.00004	-0.00004	89.46213	11.86982	-20.35031	-0.12472	-0.02272	0.03537	-0.01720	-0.00092	0.00035	15.93760	0.67560	0.74581	0.03420	0.09686	-0.00611	-0.00201	-0.00360	-0.00035	12.18334	2.28192	-142.35542	-0.15990	-0.35876	0.07309	0.00536	0.05776	0.02347	-6.81008	1.92842	171.86198	-0.03458	0.26615	0.08129	-0.00591	0.01873	-0.00378	-8.74669
168			1.67000	1.91740	1.66969	22.55778	0.00078	0.00136	0.00251	-0.00003	-0.00004	-0.00002	89.37997	11.85617	-20.37324	-0.12638	-0.02299	0.03493	-0.01630	-0.00091	0.00125	15.97116	0.68631	0.70184	0.03654	0.09511	-0.00635	-0.00207	-0.00378	-0.00049	12.20408	2.33165	-142.56592	-0.16270	-0.36001	0.07321	0.00168	0.05696	0.02530	-6.91238	1.88930	171.89090	-0.03914	0.25605	0.07983	-0.00741	0.01916	-0.00201	-8.76965
169			1.68000	1.94125	1.68754	22.56022	0.00091	0.00139	0.00245	-0.00004	-0.00004	-0.00001	89.30495	11.82820	-20.39609	-0.12779	-0.02321	0.03421	-0.01451	-0.00093	0.00192	16.00359	0.69492	0.64786	0.03947	0.09384	-0.00637	-0.00218	-0.00354	-0.00058	12.21251	2.37542	-142.78122	-0.16332	-0.36208	0.07284	-0.00161	0.05315	0.02519	-7.02566	1.84671	171.90091	-0.04263	0.25029	0.07887	-0.00882	0.01866	0.00088	-8.80549
170			1.69000	1.96467	1.70534	22.56040	0.00102	0.00140	0.00238	-0.00004	-0.00004	-0.00000	89.24039	11.79131	-20.41947	-0.12889	-0.02338	0.03323	-0.01193	-0.00093	0.00205	16.03580	0.69927	0.59009	0.04343	0.09351	-0.00606	-0.00247	-0.00254	-0.00055	12.21032	2.41222	-142.98927	-0.16427	-0.36538	0.07239	-0.00423	0.04802	0.02402	-7.14948	1.80288	171.88866	-0.04604	0.24940	0.07876	-0.01022	0.01697	0.00320	-8.85525
171			1.70000	1.98499	1.72109	22.55961	0.00112	0.00141	0.00229	-0.00004	-0.00003	0.00000	89.18949	11.75706	-20.44184	-0.12976	-0.02354	0.03204	-0.00871	-0.00085	0.00146	16.07013	0.69618	0.53961	0.04737	0.09304	-0.00557	-0.00300	-0.00056	-0.00040	12.19994	2.44223	-143.18506	-0.16346	-0.37054	0.07159	-0.00614	0.04319	0.02252	-7.28131	1.76354	171.86441	-0.04771	0.25347	0.07925	-0.01106	0.01383	0.00347	-8.91850
172			1.71000	2.00153	1.73231	22.55922	0.00120	0.00140	0.00220	-0.00003	-0.00002	-0.00000	89.15493	11.73845	-20.46117	-0.13043	-0.02372	0.03078	-0.00515	-0.00072	0.00042	16.10947	0.68291	0.50820	0.04938	0.09085	-0.00514	-0.00362	0.00196	-0.00022	12.18348	2.46660	-143.37021	-0.16156	-0.37623	0.07093	-0.00757	0.03991	0.02147	-7.41647	1.73454	171.84676	-0.04876	0.25964	0.08038	-0.01133	0.01014	0.00120	-8.99249
173			1.72000	2.01536	1.73783	22.56053	0.00126	0.00139	0.00210	-0.00003	-0.00001	-0.00001	89.13712	11.74091	-20.47701	-0.13101	-0.02395	0.02975	-0.00188	-0.00059	-0.00052	16.15468	0.65908	0.50047	0.04876	0.08665	-0.00505	-0.00400	0.00406	-0.00006	12.16196	2.48787	-143.55000	-0.15875	-0.38231	0.07069	-0.00883	0.03922	0.02114	-7.54801	1.71704	171.85324	-0.05009	0.26798	0.08247	-0.01096	0.00759	-0.00309	-9.07053
174			1.73000	2.02784	1.73822	22.56353	0.00130	0.00137	0.00201	-0.00003	0.00000	-0.00001	89.13248	11.75803	-20.49054	-0.13159	-0.02424	0.02905	0.00032	-0.00050	-0.00096	16.20336	0.62753	0.51017	0.04711	0.08220	-0.00513	-0.00398	0.00509	0.00003	12.13534	2.50932	-143.73038	-0.15710	-0.38777	0.07067	-0.01026	0.04130	0.02146	-7.66588	1.70806	171.89354	-0.05209	0.27622	0.08475	-0.00986	0.00698	-0.00842	-9.14155
175			1.74000	2.03875	1.73447	22.56608	0.00132	0.00134	0.00192	-0.00002	0.00001	-0.00000	89.13485	11.77854	-20.50177	-0.13225	-0.02456	0.02857	0.00124	-0.00034	-0.00094	16.25117	0.59270	0.52648	0.04660	0.07923	-0.00517	-0.00374	0.00524	0.00005	12.10313	2.53403	-143.91631	-0.15487	-0.39240	0.07084	-0.01186	0.04572	0.02234	-7.76147	1.70359	171.97003	-0.05172	0.28087	0.08626	-0.00774	0.00801	-0.01387	-9.19622
176			1.75000	2.04648	1.72736	22.56457	0.00134	0.00132	0.00185	-0.00001	0.00002	0.00001	89.13972	11.79537	-20.50756	-0.13289	-0.02483	0.02801	0.00144	-0.00007	-0.00071	16.29502	0.55803	0.54262	0.04707	0.07751	-0.00503	-0.00340	0.00493	0.00005	12.06447	2.56408	-144.11212	-0.15263	-0.39863	0.07158	-0.01374	0.05208	0.02388	-7.83181	1.70059	172.08066	-0.05213	0.28450	0.08780	-0.00568	0.00999	-0.01892	-9.23167
177			1.76000	2.04987	1.71774	22.55788	0.00136	0.00130	0.00180	-0.00000	0.00002	0.00003	89.14651	11.80767	-20.50553	-0.13339	-0.02501	0.02737	0.00184	0.00024	-0.00054	16.33365	0.52570	0.55710	0.04781	0.07637	-0.00484	-0.00302	0.00441	0.00004	12.01814	2.60054	-144.32184	-0.15159	-0.40313	0.07273	-0.01603	0.05925	0.02609	-7.87889	1.69738	172.22028	-0.05254	0.28535	0.08904	-0.00382	0.01220	-0.02312	-9.25087
178			1.77000	2.04972	1.70651	22.54852	0.00138	0.00130	0.00177	0.00000	0.00002	0.00003	89.15775	11.81807	-20.49666	-0.13361	-0.02510	0.02681	0.00307	0.00049	-0.00059	16.36709	0.49741	0.57088	0.04900	0.07629	-0.00456	-0.00271	0.00391	0.00006	11.96318	2.64324	-144.54964	-0.15236	-0.40704	0.07430	-0.01866	0.06624	0.02907	-7.90622	1.69282	172.38226	-0.05376	0.28677	0.09065	-0.00235	0.01456	-0.02655	-9.25815
179			1.78000	2.04794	1.69506	22.54018	0.00139	0.00129	0.00176	0.00001	0.00002	0.00002	89.17750	11.83307	-20.48284	-0.13358	-0.02515	0.02651	0.00517	0.00071	-0.00094	16.39679	0.47370	0.58872	0.04991	0.07679	-0.00432	-0.00252	0.00364	0.00012	11.89988	2.69007	-144.79961	-0.15225	-0.41442	0.07710	-0.02098	0.07235	0.03315	-7.91889	1.68590	172.56084	-0.05344	0.29496	0.09462	-0.00133	0.01730	-0.02993	-9.25871
180			1.79000	2.04514	1.68525	22.53438	0.00140	0.00129	0.00176	0.00001	0.00002	0.00002	89.20882	11.85896	-20.46403	-0.13336	-0.02519	0.02653	0.00749	0.00093	-0.00139	16.42461	0.45418	0.61630	0.04869	0.07630	-0.00435	-0.00230	0.00334	0.00020	11.82987	2.73744	-145.07361	-0.15004	-0.42389	0.08106	-0.02237	0.07619	0.03799	-7.92387	1.67615	172.75069	-0.04910	0.30747	0.10048	-0.00085	0.02008	-0.03295	-9.25926
181			1.80000	2.03941	1.67891	22.53020	0.00138	0.00129	0.00178	0.00002	0.00001	0.00001	89.25057	11.89375	-20.44029	-0.13288	-0.02518	0.02677	0.00920	0.00108	-0.00157	16.45048	0.44019	0.65252	0.04548	0.07440	-0.00461	-0.00189	0.00251	0.00026	11.75620	2.78158	-145.36816	-0.14849	-0.43091	0.08454	-0.02286	0.07621	0.04198	-7.92754	1.66357	172.94353	-0.04230	0.30978	0.10357	-0.00072	0.02141	-0.03324	-9.26563
182			1.81000	2.02847	1.67740	22.52711	0.00135	0.00128	0.00181	0.00003	-0.00000	0.00001	89.29829	11.92676	-20.41471	-0.13215	-0.02509	0.02715	0.01000	0.00103	-0.00122	16.47178	0.43521	0.68837	0.04205	0.07238	-0.00489	-0.00129	0.00095	0.00025	11.68255	2.81992	-145.67271	-0.14756	-0.43568	0.08665	-0.02230	0.07243	0.04359	-7.93242	1.64843	173.12601	-0.03925	0.30461	0.10398	-0.00067	0.02091	-0.03007	-9.27967
183			1.82000	2.01148	1.68120	22.52664	0.00130	0.00128	0.00184	0.00004	-0.00001	-0.00001	89.34708	11.94589	-20.39279	-0.13128	-0.02493	0.02764	0.01004	0.00076	-0.00037	16.48514	0.44240	0.71322	0.03977	0.07159	-0.00507	-0.00057	-0.00108	0.00017	11.61268	2.85140	-145.97197	-0.14621	-0.43803	0.08738	-0.02065	0.06577	0.04232	-7.93745	1.63140	173.28279	-0.03918	0.29999	0.10363	-0.00059	0.01887	-0.02441	-9.29946
184			1.83000	1.98943	1.69072	22.53071	0.00125	0.00127	0.00187	0.00005	-0.00003	-0.00002	89.39330	11.94263	-20.37917	-0.13045	-0.02474	0.02831	0.00946	0.00038	0.00083	16.48805	0.46259	0.72002	0.03875	0.07250	-0.00521	0.00019	-0.00326	0.00004	11.54950	2.87670	-146.25168	-0.14505	-0.44053	0.08767	-0.01834	0.05832	0.03916	-7.94166	1.61430	173.40337	-0.03525	0.29772	0.10307	-0.00045	0.01554	-0.01787	-9.32252
185			1.84000	1.96329	1.70633	22.53852	0.00119	0.00126	0.00190	0.00006	-0.00004	-0.00003	89.43399	11.91259	-20.37450	-0.12976	-0.02456	0.02909	0.00825	0.00008	0.00216	16.47955	0.49406	0.70629	0.03937	0.07556	-0.00525	0.00095	-0.00526	-0.00010	11.49452	2.89750	-146.50449	-0.14576	-0.44535	0.08774	-0.01599	0.05197	0.03545	-7.94633	1.59960	173.48784	-0.03456	0.30104	0.10336	-0.00051	0.01181	-0.01266	-9.34825
186			1.85000	1.93233	1.72777	22.54595	0.00113	0.00125	0.00192	0.00007	-0.00005	-0.00002	89.46719	11.85765	-20.37435	-0.12908	-0.02433	0.02986	0.00655	0.00006	0.00327	16.46091	0.53285	0.67618	0.04192	0.08059	-0.00508	0.00159	-0.00665	-0.00018	11.44810	2.91544	-146.73262	-0.14853	-0.44961	0.08733	-0.01388	0.04734	0.03234	-7.95443	1.58918	173.54869	-0.03657	0.30838	0.10415	-0.00087	0.00879	-0.01057	-9.37704
187			1.86000	1.89385	1.75383	22.54696	0.00106	0.00124	0.00194	0.00008	-0.00006	0.00001	89.49303	11.78731	-20.37034	-0.12817	-0.02400	0.03024	0.00482	0.00034	0.00380	16.43676	0.57341	0.64108	0.04468	0.08562	-0.00463	0.00190	-0.00691	-0.00015	11.40979	2.93150	-146.94493	-0.15166	-0.45425	0.08747	-0.01204	0.04472	0.03085	-7.97015	1.58336	173.60754	-0.03671	0.31717	0.10568	-0.00150	0.00768	-0.01252	-9.41007
188			1.87000	1.84741	1.78282	22.53824	0.00100	0.00122	0.00195	0.00008	-0.00006	0.00004	89.51399	11.71394	-20.35625	-0.12689	-0.02353	0.03003	0.00365	0.00072	0.00371	16.41287	0.61084	0.61351	0.04553	0.08833	-0.00408	0.00172	-0.00609	-0.00007	11.37857	2.94603	-147.15170	-0.15365	-0.45685	0.08773	-0.01047	0.04345	0.03063	-7.99731	1.58052	173.68700	-0.03533	0.32158	0.10663	-0.00222	0.00914	-0.01774	-9.44840
189			1.88000	1.79736	1.81269	22.52250	0.00093	0.00120	0.00197	0.00008	-0.00006	0.00005	89.53346	11.64615	-20.33355	-0.12552	-0.02302	0.02942	0.00347	0.00092	0.00322	16.39384	0.64336	0.59910	0.04500	0.08926	-0.00341	0.00120	-0.00484	0.00001	11.35300	2.95940	-147.35924	-0.15671	-0.45888	0.08811	-0.00937	0.04302	0.03092	-8.03673	1.57765	173.80098	-0.03534	0.32165	0.10691	-0.00284	0.01298	-0.02405	-9.49081
190			1.89000	1.75125	1.84134	22.50602	0.00086	0.00119	0.00199	0.00006	-0.00006	0.00004	89.55533	11.58907	-20.30856	-0.12437	-0.02258	0.02879	0.00453	0.00087	0.00250	16.38257	0.67107	0.59790	0.04425	0.08961	-0.00275	0.00046	-0.00356	0.00006	11.33155	2.97220	-147.56761	-0.15876	-0.46092	0.08793	-0.00851	0.04273	0.03061	-8.08232	1.57079	173.94884	-0.03650	0.32001	0.10649	-0.00295	0.01838	-0.02854	-9.53036
191			1.90000	1.71580	1.86675	22.49519	0.00080	0.00117	0.00200	0.00004	-0.00005	0.00002	89.58447	11.54697	-20.28756	-0.12351	-0.02225	0.02838	0.00673	0.00063	0.00169	16.38171	0.69364	0.60884	0.04292	0.08932	-0.00230	-0.00039	-0.00231	0.00008	11.31294	2.98515	-147.77187	-0.16187	-0.46344	0.08799	-0.00794	0.04211	0.02958	-8.12072	1.55569	174.11444	-0.04021	0.31906	0.10648	-0.00222	0.02420	-0.02949	-9.55414
192			1.91000	1.69450	1.88704	22.49391	0.00077	0.00116	0.00202	0.00002	-0.00003	-0.00002	89.62453	11.52091	-20.27500	-0.12281	-0.02204	0.02821	0.00943	0.00025	0.00103	16.39272	0.71099	0.62877	0.04014	0.08760	-0.00224	-0.00117	-0.00137	0.00009	11.29613	2.99873	-147.96631	-0.16525	-0.46551	0.08851	-0.00754	0.04098	0.02808	-8.13673	1.52960	174.27548	-0.04361	0.31974	0.10713	-0.00035	0.02933	-0.02705	-9.54885
193			1.92000	1.68664	1.90102	22.50273	0.00078	0.00117	0.00203	0.00000	-0.00002	-0.00004	89.67518	11.50517	-20.27399	-0.12222	-0.02193	0.02832	0.01165	-0.00019	0.00081	16.41455	0.72446	0.64999	0.03619	0.08485	-0.00258	-0.00163	-0.00114	0.00009	11.28036	3.01287	-148.14857	-0.16666	-0.47025	0.08946	-0.00721	0.03970	0.02663	-8.12199	1.49260	174.41586	-0.04251	0.32547	0.10873	0.00190	0.03340	-0.02294	-9.50921
194			1.93000	1.68779	1.90879	22.51855	0.00080	0.00117	0.00204	-0.00000	-0.00001	-0.00006	89.73180	11.48809	-20.28507	-0.12172	-0.02188	0.02863	0.01281	-0.00060	0.00115	16.44402	0.73663	0.66136	0.03279	0.08255	-0.00310	-0.00182	-0.00161	0.00003	11.26518	3.02687	-148.32027	-0.16874	-0.47385	0.09065	-0.00707	0.03820	0.02568	-8.07892	1.44736	174.53146	-0.04086	0.33141	0.11039	0.00357	0.03578	-0.01887	-9.44097
195			1.94000	1.69182	1.91155	22.53714	0.00083	0.00118	0.00203	-0.00001	-0.00000	-0.00006	89.78940	11.45885	-20.30598	-0.12121	-0.02181	0.02906	0.01300	-0.00088	0.00185	16.47806	0.74908	0.65439	0.03208	0.08232	-0.00350	-0.00198	-0.00232	-0.00007	11.25015	3.04004	-148.48549	-0.17079	-0.47678	0.09182	-0.00725	0.03699	0.02533	-8.01666	1.39767	174.62729	-0.03974	0.33506	0.11144	0.00452	0.03643	-0.01581	-9.35656
196			1.95000	1.69392	1.91105	22.55500	0.00085	0.00118	0.00202	-0.00000	0.00000	-0.00006	89.84544	11.41497	-20.33184	-0.12066	-0.02170	0.02944	0.01253	-0.00096	0.00247	16.51521	0.76088	0.62958	0.03431	0.08404	-0.00370	-0.00226	-0.00270	-0.00016	11.23391	3.05239	-148.64806	-0.17209	-0.47995	0.09245	-0.00791	0.03638	0.02521	-7.94431	1.34666	174.70984	-0.03844	0.33589	0.11126	0.00483	0.03551	-0.01360	-9.26787
197			1.96000	1.69190	1.90902	22.56990	0.00086	0.00118	0.00200	0.00001	0.00000	-0.00004	89.89828	11.36246	-20.35716	-0.12018	-0.02158	0.02962	0.01132	-0.00084	0.00266	16.55436	0.77008	0.59579	0.03856	0.08664	-0.00370	-0.00257	-0.00239	-0.00018	11.21473	3.06438	-148.80931	-0.17212	-0.48213	0.09266	-0.00881	0.03570	0.02491	-7.86903	1.29706	174.78279	-0.03635	0.33450	0.11031	0.00457	0.03322	-0.01183	-9.18414
198			1.97000	1.68600	1.90706	22.58031	0.00086	0.00117	0.00198	0.00001	0.00000	-0.00003	89.94441	11.31190	-20.37723	-0.11982	-0.02147	0.02954	0.00909	-0.00060	0.00228	16.59236	0.77492	0.56607	0.04325	0.08910	-0.00350	-0.00263	-0.00127	-0.00012	11.19233	3.07571	-148.96719	-0.17450	-0.48642	0.09273	-0.00955	0.03387	0.02408	-7.79703	1.25076	174.84723	-0.03518	0.33529	0.10946	0.00409	0.03048	-0.01017	-9.11171
199			1.98000	1.67758	1.90636	22.58615	0.00086	0.00116	0.00195	0.00001	-0.00000	-0.00001	89.97887	11.27413	-20.38952	-0.11961	-0.02140	0.02929	0.00583	-0.00029	0.00140	16.62456	0.77432	0.55276	0.04682	0.09066	-0.00321	-0.00223	0.00054	-0.00001	11.16852	3.08490	-149.11708	-0.17717	-0.48996	0.09271	-0.00958	0.03016	0.02256	-7.73305	1.20828	174.90240	-0.03272	0.33677	0.10870	0.00327	0.02761	-0.00858	-9.05316
200			1.99000	1.66766	1.90740	22.58802	0.00085	0.00115	0.00193	0.00002	-0.00000	0.00000	89.99718	11.25704	-20.39285	-0.11966	-0.02142	0.02900	0.00175	0.00006	0.00025	16.64698	0.76727	0.56422	0.04857	0.09119	-0.00297	-0.00146	0.00276	0.00011	11.14581	3.09090	-149.25487	-0.17824	-0.49355	0.09296	-0.00892	0.02596	0.02080	-7.68023	1.16983	174.94958	-0.02786	0.33984	0.10854	0.00217	0.02456	-0.00799	-9.00846
201			2.00000	1.65552	1.90980	22.58548	0.00084	0.00113	0.00191	0.00002	-0.00001	0.00002	89.99625	11.26419	-20.38628	-0.11994	-0.02152	0.02871	-0.00280	0.00043	-0.00100	16.65834	0.75342	0.60374	0.04913	0.09114	-0.00276	-0.00060	0.00503	0.00022	11.12535	3.09448	-149.38063	-0.17765	-0.49638	0.09332	-0.00826	0.02370	0.01939	-7.64187	1.13749	174.99709	-0.02258	0.34360	0.10886	0.00113	0.02064	-0.00960	-8.97835
202			2.01000	1.63960	1.91254	22.57741	0.00082	0.00112	0.00188	0.00003	-0.00001	0.00003	89.97501	11.29694	-20.36927	-0.12050	-0.02168	0.02841	-0.00723	0.00079	-0.00229	16.65952	0.73338	0.67177	0.04905	0.09102	-0.00251	0.00012	0.00717	0.00032	11.10570	3.09866	-149.49942	-0.17631	-0.49805	0.09315	-0.00833	0.02528	0.01873	-7.62059	1.11504	175.05894	-0.01931	0.34650	0.10885	0.00037	0.01566	-0.01371	-8.96479
203			2.02000	1.61907	1.91488	22.56450	0.00081	0.00110	0.00187	0.00003	-0.00000	0.00004	89.93587	11.35652	-20.34356	-0.12124	-0.02191	0.02811	-0.01071	0.00105	-0.00360	16.65348	0.70844	0.76846	0.04823	0.09081	-0.00220	0.00050	0.00907	0.00038	11.08407	3.10718	-149.61829	-0.17561	-0.50034	0.09281	-0.00918	0.03046	0.01895	-7.61711	1.10530	175.14709	-0.01836	0.34879	0.10878	-0.00025	0.01046	-0.01934	-8.96854
204			2.03000	1.59534	1.91694	22.54977	0.00079	0.00109	0.00185	0.00003	-0.00001	0.00005	89.88480	11.44359	-20.31324	-0.12200	-0.02219	0.02794	-0.01272	0.00116	-0.00477	16.64485	0.68024	0.89335	0.04525	0.08932	-0.00205	0.00047	0.01035	0.00043	11.05901	3.12215	-149.74278	-0.17694	-0.50278	0.09253	-0.01026	0.03704	0.01978	-7.63193	1.10798	175.26544	-0.01907	0.35093	0.10887	-0.00090	0.00625	-0.02489	-8.98899
205			2.04000	1.57100	1.91950	22.53601	0.00078	0.00108	0.00183	0.00003	-0.00001	0.00004	89.82845	11.55210	-20.28289	-0.12275	-0.02255	0.02798	-0.01351	0.00112	-0.00544	16.63825	0.65084	1.03939	0.04011	0.08608	-0.00217	0.00019	0.01051	0.00051	11.03162	3.14306	-149.87526	-0.17772	-0.50451	0.09263	-0.01073	0.04250	0.02096	-7.66634	1.11987	175.40945	-0.01858	0.35264	0.10945	-0.00150	0.00397	-0.02899	-9.02492
206			2.05000	1.54842	1.92323	22.52336	0.00079	0.00108	0.00181	0.00003	-0.00001	0.00004	89.77023	11.66642	-20.25578	-0.12343	-0.02293	0.02807	-0.01398	0.00095	-0.00522	16.63596	0.62293	1.19035	0.03447	0.08149	-0.00245	-0.00004	0.00921	0.00055	11.00480	3.16730	-150.01611	-0.17608	-0.50656	0.09321	-0.01019	0.04562	0.02238	-7.71847	1.13571	175.56805	-0.01558	0.35608	0.11102	-0.00164	0.00395	-0.03085	-9.07157
207			2.06000	1.52960	1.92820	22.51047	0.00081	0.00108	0.00180	0.00002	-0.00001	0.00004	89.70831	11.76557	-20.23544	-0.12403	-0.02327	0.02800	-0.01490	0.00061	-0.00400	16.63630	0.60099	1.32503	0.02943	0.07663	-0.00273	-0.00005	0.00657	0.00051	10.98133	3.19185	-150.16544	-0.17483	-0.50815	0.09402	-0.00899	0.04606	0.02390	-7.78104	1.15006	175.72679	-0.01281	0.35984	0.11297	-0.00149	0.00588	-0.02996	-9.11963
208			2.07000	1.51662	1.93360	22.49654	0.00085	0.00109	0.00178	0.00001	-0.00001	0.00004	89.63863	11.83015	-20.22596	-0.12458	-0.02351	0.02767	-0.01625	0.00010	-0.00199	16.63539	0.59006	1.42358	0.02544	0.07273	-0.00288	0.00008	0.00315	0.00035	10.96296	3.21377	-150.32237	-0.17293	-0.50988	0.09455	-0.00733	0.04368	0.02514	-7.84539	1.15828	175.87175	-0.01124	0.36238	0.11453	-0.00127	0.00937	-0.02633	-9.15955
209			2.08000	1.51098	1.93827	22.48262	0.00090	0.00111	0.00177	0.00000	-0.00001	0.00004	89.55977	11.84788	-20.23097	-0.12513	-0.02363	0.02731	-0.01738	-0.00051	0.00027	16.63122	0.59332	1.47296	0.02400	0.07151	-0.00284	0.00020	-0.00036	0.00013	10.95063	3.23029	-150.48372	-0.17108	-0.51265	0.09468	-0.00554	0.03868	0.02568	-7.90514	1.15665	175.99185	-0.01083	0.36280	0.11513	-0.00110	0.01372	-0.02064	-9.18509
210			2.09000	1.51240	1.94129	22.47037	0.00094	0.00112	0.00176	-0.00001	-0.00000	0.00003	89.47437	11.81863	-20.25093	-0.12568	-0.02365	0.02703	-0.01763	-0.00107	0.00220	16.62515	0.61061	1.47213	0.02558	0.07332	-0.00258	0.00023	-0.00353	-0.00006	10.94402	3.23963	-150.64439	-0.16936	-0.51632	0.09465	-0.00409	0.03221	0.02544	-7.95773	1.14359	176.08121	-0.01149	0.36385	0.11561	-0.00103	0.01751	-0.01448	-9.19520
211			2.10000	1.51890	1.94242	22.46126	0.00098	0.00113	0.00175	-0.00001	-0.00000	0.00002	89.38837	11.75424	-20.28300	-0.12622	-0.02360	0.02692	-0.01664	-0.00147	0.00347	16.62115	0.63885	1.43258	0.02829	0.07635	-0.00236	0.00007	-0.00601	-0.00017	10.94085	3.24201	-150.80017	-0.16774	-0.51695	0.09407	-0.00346	0.02597	0.02456	-8.00481	1.12189	176.14165	-0.01277	0.36322	0.11539	-0.00105	0.01874	-0.00933	-9.19564
212			2.11000	1.52796	1.94219	22.45571	0.00101	0.00114	0.00175	-0.00002	0.00000	0.00001	89.30878	11.66997	-20.32224	-0.12673	-0.02349	0.02694	-0.01445	-0.00166	0.00415	16.62364	0.67412	1.36965	0.03048	0.07889	-0.00232	-0.00034	-0.00757	-0.00022	10.93761	3.23938	-150.94951	-0.16481	-0.51655	0.09329	-0.00375	0.02136	0.02341	-8.05027	1.09793	176.18124	-0.01156	0.36255	0.11498	-0.00093	0.01694	-0.00600	-9.19591
213			2.12000	1.53768	1.94141	22.45395	0.00103	0.00115	0.00176	-0.00002	0.00000	-0.00000	89.24139	11.57690	-20.36376	-0.12716	-0.02334	0.02708	-0.01136	-0.00167	0.00443	16.63537	0.71258	1.29509	0.03233	0.08080	-0.00243	-0.00089	-0.00826	-0.00027	10.93124	3.23398	-151.09195	-0.16138	-0.51644	0.09193	-0.00469	0.01873	0.02189	-8.09544	1.07724	176.20836	-0.00965	0.36305	0.11428	-0.00074	0.01298	-0.00404	-9.20248
214			2.13000	1.54714	1.94123	22.45629	0.00105	0.00116	0.00176	-0.00002	-0.00000	-0.00001	89.19009	11.48147	-20.40340	-0.12743	-0.02315	0.02735	-0.00794	-0.00152	0.00444	16.65701	0.75063	1.21647	0.03525	0.08303	-0.00253	-0.00154	-0.00824	-0.00028	10.91990	3.22846	-151.22568	-0.15701	-0.51665	0.08979	-0.00582	0.01811	0.01967	-8.13755	1.06307	176.22714	-0.00775	0.36445	0.11309	-0.00052	0.00780	-0.00261	-9.21558
215			2.14000	1.55561	1.94264	22.46249	0.00105	0.00117	0.00178	-0.00001	-0.00000	-0.00002	89.15525	11.38977	-20.43799	-0.12744	-0.02291	0.02772	-0.00498	-0.00127	0.00415	16.68730	0.78526	1.14116	0.03959	0.08583	-0.00256	-0.00220	-0.00760	-0.00026	10.90307	3.22587	-151.34639	-0.15333	-0.51678	0.08770	-0.00678	0.01909	0.01671	-8.17223	1.05671	176.23807	-0.00629	0.36493	0.11168	-0.00032	0.00250	-0.00118	-9.23140
216			2.15000	1.56222	1.94624	22.47118	0.00104	0.00118	0.00181	-0.00001	-0.00001	-0.00003	89.13297	11.30909	-20.46570	-0.12720	-0.02264	0.02814	-0.00329	-0.00097	0.00351	16.72258	0.81487	1.07755	0.04396	0.08855	-0.00254	-0.00264	-0.00639	-0.00020	10.88176	3.22872	-151.44838	-0.14837	-0.51709	0.08585	-0.00706	0.02015	0.01306	-8.19607	1.05704	176.24030	-0.00329	0.36477	0.11025	-0.00010	-0.00110	0.00039	-9.24464
217			2.16000	1.56581	1.95171	22.48010	0.00100	0.00118	0.00185	-0.00000	-0.00001	-0.00003	89.11620	11.24600	-20.48580	-0.12687	-0.02239	0.02853	-0.00318	-0.00065	0.00260	16.75756	0.83893	1.03240	0.04686	0.09062	-0.00251	-0.00261	-0.00478	-0.00012	10.85865	3.23678	-151.52635	-0.14552	-0.51664	0.08453	-0.00664	0.01920	0.00906	-8.20710	1.05955	176.23354	-0.00224	0.36440	0.10917	-0.00002	-0.00155	0.00204	-9.24974
218			2.17000	1.56518	1.95814	22.48642	0.00095	0.00117	0.00190	0.00000	-0.00001	-0.00001	89.09795	11.20409	-20.49815	-0.12654	-0.02216	0.02882	-0.00425	-0.00035	0.00151	16.78748	0.85735	1.00879	0.04807	0.09222	-0.00240	-0.00219	-0.00296	-0.00003	10.83672	3.24741	-151.57721	-0.14327	-0.51541	0.08320	-0.00561	0.01545	0.00497	-8.20414	1.05881	176.21840	-0.00114	0.36450	0.10803	0.00002	0.00075	0.00359	-9.24251
219			2.18000	1.56078	1.96489	22.48776	0.00090	0.00117	0.00195	0.00001	-0.00001	0.00000	89.07432	11.18580	-20.50333	-0.12630	-0.02200	0.02891	-0.00579	-0.00010	0.00027	16.81016	0.86996	1.00814	0.04802	0.09321	-0.00220	-0.00162	-0.00099	0.00005	10.81796	3.25765	-151.60013	-0.14055	-0.51593	0.08235	-0.00433	0.00940	0.00107	-8.18623	1.05176	176.19615	0.00146	0.36690	0.10750	-0.00007	0.00405	0.00486	-9.22062
220			2.19000	1.55504	1.97142	22.48334	0.00084	0.00117	0.00199	0.00001	-0.00001	0.00002	89.04445	11.19324	-20.50331	-0.12635	-0.02194	0.02887	-0.00722	0.00004	-0.00098	16.82573	0.87685	1.03124	0.04644	0.09290	-0.00208	-0.00105	0.00087	0.00012	10.80245	3.26511	-151.59576	-0.14092	-0.51802	0.08231	-0.00331	0.00129	-0.00262	-8.15298	1.03890	176.16896	0.00161	0.36998	0.10758	-0.00011	0.00687	0.00569	-9.18418
221			2.20000	1.55055	1.97675	22.47436	0.00079	0.00116	0.00202	0.00000	-0.00001	0.00003	89.00913	11.22458	-20.50170	-0.12671	-0.02199	0.02874	-0.00827	0.00003	-0.00200	16.83513	0.87907	1.07516	0.04362	0.09134	-0.00209	-0.00057	0.00222	0.00018	10.78900	3.26728	-151.56474	-0.14301	-0.51841	0.08272	-0.00262	-0.00965	-0.00628	-8.10551	1.02207	176.13911	0.00138	0.37099	0.10757	-0.00013	0.00899	0.00623	-9.13566
222			2.21000	1.54879	1.97971	22.46423	0.00075	0.00115	0.00202	0.00000	-0.00000	0.00003	88.96964	11.27315	-20.50332	-0.12718	-0.02213	0.02871	-0.00886	-0.00016	-0.00266	16.83902	0.87841	1.13262	0.04065	0.08947	-0.00217	-0.00018	0.00287	0.00022	10.77633	3.26043	-151.50621	-0.14299	-0.51724	0.08297	-0.00215	-0.02437	-0.01011	-8.04628	1.00205	176.10716	0.00363	0.37179	0.10742	-0.00040	0.01069	0.00692	-9.07884
223			2.22000	1.55006	1.97922	22.45659	0.00073	0.00115	0.00202	-0.00000	0.00001	0.00002	88.92725	11.33054	-20.51209	-0.12763	-0.02232	0.02883	-0.00911	-0.00047	-0.00287	16.83832	0.87699	1.19535	0.03742	0.08750	-0.00236	0.00010	0.00276	0.00024	10.76341	3.24036	-151.41722	-0.14268	-0.51662	0.08351	-0.00200	-0.04243	-0.01441	-7.97876	0.97909	176.07065	0.00587	0.37342	0.10770	-0.00072	0.01113	0.00807	-9.01846
224			2.23000	1.55342	1.97442	22.45414	0.00072	0.00114	0.00200	-0.00000	0.00001	-0.00000	88.88259	11.38686	-20.53022	-0.12804	-0.02253	0.02909	-0.00917	-0.00086	-0.00254	16.83396	0.87739	1.25417	0.03335	0.08516	-0.00275	0.00029	0.00179	0.00024	10.74830	3.20489	-151.29408	-0.14341	-0.51418	0.08413	-0.00240	-0.06140	-0.01930	-7.90642	0.95629	176.02687	0.00633	0.37198	0.10758	-0.00082	0.00849	0.00952	-8.96092
225			2.24000	1.55746	1.96562	22.45809	0.00071	0.00114	0.00199	-0.00001	0.00002	-0.00002	88.83604	11.42973	-20.55849	-0.12829	-0.02269	0.02937	-0.00904	-0.00123	-0.00164	16.82688	0.88295	1.29808	0.02948	0.08354	-0.00314	0.00037	0.00009	0.00018	10.72839	3.15495	-151.13300	-0.14349	-0.51062	0.08478	-0.00325	-0.07883	-0.02486	-7.83149	0.93922	175.97375	0.00672	0.36904	0.10737	-0.00089	0.00237	0.01117	-8.91227
226			2.25000	1.56119	1.95463	22.46811	0.00072	0.00114	0.00198	-0.00001	0.00002	-0.00004	88.78903	11.44965	-20.59501	-0.12833	-0.02277	0.02965	-0.00839	-0.00148	-0.00048	16.81868	0.89576	1.31911	0.02766	0.08411	-0.00329	0.00032	-0.00180	0.00008	10.70238	3.09363	-150.93045	-0.14394	-0.50372	0.08419	-0.00410	-0.09228	-0.03046	-7.75570	0.93276	175.90977	0.00586	0.36298	0.10562	-0.00078	-0.00618	0.01264	-8.87666
227			2.26000	1.56527	1.94413	22.48280	0.00072	0.00114	0.00197	-0.00001	0.00002	-0.00005	88.74603	11.44657	-20.63464	-0.12812	-0.02275	0.02989	-0.00697	-0.00148	0.00049	16.81342	0.91467	1.31842	0.02838	0.08677	-0.00320	0.00010	-0.00324	-0.00000	10.67173	3.02569	-150.68590	-0.14131	-0.49242	0.08188	-0.00424	-0.09982	-0.03503	-7.68164	0.94001	175.83522	0.00837	0.35499	0.10213	-0.00106	-0.01528	0.01334	-8.85583
228			2.27000	1.57152	1.93641	22.50038	0.00073	0.00114	0.00198	-0.00001	0.00001	-0.00006	88.71172	11.42927	-20.67070	-0.12789	-0.02267	0.03016	-0.00512	-0.00121	0.00092	16.81505	0.93630	1.30521	0.03107	0.09045	-0.00301	-0.00030	-0.00376	-0.00003	10.64036	2.95617	-150.40491	-0.13698	-0.47904	0.07869	-0.00331	-0.10129	-0.03771	-7.61352	0.96161	175.75484	0.01425	0.34859	0.09815	-0.00157	-0.02306	0.01258	-8.85023
229			2.28000	1.58100	1.93284	22.51803	0.00073	0.00114	0.00200	-0.00001	0.00000	-0.00006	88.68790	11.41022	-20.69647	-0.12778	-0.02259	0.03047	-0.00344	-0.00072	0.00075	16.82500	0.95643	1.29207	0.03402	0.09371	-0.00290	-0.00080	-0.00313	-0.00001	10.61391	2.88899	-150.10068	-0.13328	-0.46838	0.07573	-0.00140	-0.09798	-0.03828	-7.55812	0.99567	175.67960	0.02016	0.34799	0.09545	-0.00164	-0.02860	0.01004	-8.86053
230			2.29000	1.59311	1.93387	22.53282	0.00072	0.00115	0.00204	-0.00002	-0.00001	-0.00004	88.67358	11.40015	-20.70739	-0.12787	-0.02254	0.03085	-0.00224	-0.00011	0.00014	16.84243	0.97150	1.28954	0.03584	0.09579	-0.00290	-0.00128	-0.00156	0.00004	10.59735	2.82726	-149.79071	-0.13259	-0.45967	0.07327	0.00117	-0.09038	-0.03689	-7.52268	1.03910	175.62291	0.02162	0.35063	0.09402	-0.00093	-0.03129	0.00627	-8.88751
231			2.30000	1.60623	1.93911	22.54268	0.00070	0.00116	0.00209	-0.00002	-0.00001	-0.00003	88.66667	11.40481	-20.70215	-0.12808	-0.02250	0.03122	-0.00154	0.00048	-0.00065	16.86569	0.97913	1.30277	0.03606	0.09646	-0.00293	-0.00159	0.00042	0.00010	10.59391	2.77363	-149.49141	-0.13469	-0.45217	0.07194	0.00418	-0.07965	-0.03441	-7.51025	1.08703	175.59047	0.02047	0.35264	0.09364	-0.00013	-0.03042	0.00283	-8.92818
232			2.31000	1.61833	1.94672	22.54741	0.00068	0.00117	0.00215	-0.00001	-0.00001	-0.00001	88.66460	11.42450	-20.68324	-0.12831	-0.02248	0.03148	-0.00128	0.00090	-0.00136	16.89240	0.97863	1.33016	0.03497	0.09585	-0.00293	-0.00167	0.00210	0.00015	10.60494	2.72964	-149.21413	-0.13856	-0.44804	0.07269	0.00735	-0.06790	-0.03189	-7.51618	1.13257	175.57565	0.02010	0.35490	0.09502	0.00034	-0.02605	0.00127	-8.97321
233			2.32000	1.62774	1.95345	22.54873	0.00066	0.00118	0.00221	-0.00001	-0.00001	-0.00000	88.66428	11.45548	-20.65633	-0.12840	-0.02245	0.03163	-0.00138	0.00108	-0.00183	16.91938	0.97164	1.36450	0.03351	0.09450	-0.00294	-0.00153	0.00297	0.00015	10.62954	2.69545	-148.96466	-0.14147	-0.44524	0.07461	0.01005	-0.05640	-0.02931	-7.53028	1.16840	175.56424	0.02099	0.35116	0.09613	0.00045	-0.01866	0.00219	-9.01017
234			2.33000	1.63395	1.95659	22.54973	0.00065	0.00120	0.00226	-0.00001	-0.00000	-0.00001	88.66317	11.49199	-20.62853	-0.12835	-0.02242	0.03186	-0.00163	0.00099	-0.00192	16.94342	0.96133	1.39699	0.03184	0.09274	-0.00312	-0.00121	0.00281	0.00013	10.66420	2.66998	-148.74445	-0.14482	-0.44266	0.07631	0.01185	-0.04627	-0.02647	-7.54155	1.18951	175.54181	0.01695	0.34279	0.09621	0.00014	-0.01036	0.00522	-9.02935
235			2.34000	1.63758	1.95561	22.55328	0.00065	0.00122	0.00230	-0.00000	0.00001	-0.00002	88.65972	11.52575	-20.60627	-0.12817	-0.02238	0.03219	-0.00193	0.00067	-0.00147	16.96210	0.95184	1.41882	0.02972	0.09061	-0.00359	-0.00079	0.00155	0.00006	10.70399	2.65126	-148.55148	-0.15040	-0.43978	0.07724	0.01267	-0.03822	-0.02356	-7.54120	1.19456	175.49799	0.00811	0.33401	0.09552	-0.00014	-0.00333	0.00947	-9.02575
236			2.35000	1.63953	1.95195	22.56123	0.00065	0.00124	0.00233	-0.00000	0.00001	-0.00004	88.65266	11.54498	-20.59454	-0.12789	-0.02232	0.03258	-0.00218	0.00022	-0.00045	16.97366	0.94795	1.42043	0.02859	0.08966	-0.00407	-0.00040	-0.00053	-0.00007	10.74397	2.63700	-148.38213	-0.15519	-0.43915	0.07762	0.01235	-0.03264	-0.02093	-7.52367	1.18592	175.42761	0.00112	0.33022	0.09503	-0.00006	0.00107	0.01410	-8.99900
237			2.36000	1.64049	1.94766	22.57398	0.00066	0.00125	0.00234	-0.00000	0.00001	-0.00006	88.64237	11.54197	-20.59528	-0.12746	-0.02220	0.03283	-0.00196	-0.00025	0.00067	16.97863	0.95251	1.39769	0.03031	0.09137	-0.00420	-0.00016	-0.00269	-0.00020	10.78044	2.62514	-148.23175	-0.15890	-0.43876	0.07778	0.01120	-0.02897	-0.01881	-7.48783	1.16863	175.32986	-0.00353	0.32870	0.09470	0.00028	0.00262	0.01848	-8.95294
238			2.37000	1.64120	1.94472	22.59165	0.00067	0.00126	0.00234	-0.00000	0.00001	-0.00008	88.63254	11.52133	-20.60717	-0.12697	-0.02205	0.03297	-0.00079	-0.00061	0.00128	16.98077	0.96432	1.35866	0.03395	0.09473	-0.00408	-0.00017	-0.00400	-0.00024	10.81156	2.61450	-148.09538	-0.16246	-0.43628	0.07731	0.00970	-0.02579	-0.01709	-7.43714	1.14774	175.20711	-0.00864	0.32688	0.09390	0.00086	0.00168	0.02183	-8.89407
239			2.38000	1.64230	1.94424	22.61396	0.00066	0.00126	0.00234	-0.00000	-0.00000	-0.00010	88.62901	11.49663	-20.62668	-0.12653	-0.02193	0.03307	0.00124	-0.00081	0.00122	16.98558	0.97932	1.31966	0.03663	0.09726	-0.00401	-0.00048	-0.00402	-0.00019	10.83690	2.60612	-147.96989	-0.16425	-0.43262	0.07652	0.00803	-0.02126	-0.01561	-7.37861	1.12834	175.06641	-0.01188	0.32472	0.09281	0.00124	-0.00159	0.02322	-8.83061
240			2.39000	1.64332	1.94647	22.63852	0.00066	0.00125	0.00232	-0.00000	-0.00001	-0.00010	88.63537	11.47792	-20.64923	-0.12620	-0.02188	0.03307	0.00342	-0.00083	0.00086	16.99684	0.99377	1.29291	0.03687	0.09760	-0.00409	-0.00094	-0.00313	-0.00011	10.85661	2.60313	-147.85493	-0.16554	-0.43108	0.07570	0.00651	-0.01447	-0.01406	-7.32338	1.11650	174.92200	-0.01419	0.32540	0.09208	0.00119	-0.00703	0.02174	-8.77425
241			2.40000	1.64323	1.95112	22.66096	0.00065	0.00124	0.00229	0.00000	-0.00001	-0.00008	88.65146	11.46588	-20.67014	-0.12593	-0.02189	0.03282	0.00523	-0.00067	0.00051	17.01546	1.00577	1.28062	0.03653	0.09705	-0.00404	-0.00142	-0.00184	-0.00002	10.87210	2.60842	-147.75337	-0.16843	-0.42962	0.07571	0.00557	-0.00600	-0.01220	-7.28765	1.11841	174.79489	-0.01669	0.32538	0.09198	0.00052	-0.01384	0.01665	-8.74064
242			2.41000	1.64101	1.95722	22.67670	0.00066	0.00122	0.00225	0.00000	-0.00001	-0.00004	88.67593	11.45937	-20.68458	-0.12571	-0.02193	0.03240	0.00663	-0.00031	0.00009	17.04142	1.01320	1.28221	0.03758	0.09728	-0.00369	-0.00199	-0.00006	0.00007	10.88608	2.62223	-147.67036	-0.17404	-0.42797	0.07618	0.00534	0.00275	-0.00970	-7.29157	1.13854	174.71004	-0.02138	0.32333	0.09204	-0.00121	-0.02106	0.00759	-8.74811
243			2.42000	1.63574	1.96341	22.68175	0.00067	0.00121	0.00220	0.00001	-0.00001	0.00000	88.70858	11.46238	-20.68670	-0.12548	-0.02199	0.03191	0.00785	0.00025	-0.00061	17.07572	1.01276	1.30107	0.03954	0.09784	-0.00322	-0.00273	0.00251	0.00015	10.90073	2.64320	-147.61130	-0.17698	-0.42888	0.07742	0.00526	0.01122	-0.00660	-7.35440	1.18048	174.69167	-0.02288	0.32175	0.09305	-0.00394	-0.02878	-0.00489	-8.81440
244			2.43000	1.62746	1.96880	22.67448	0.00069	0.00119	0.00215	0.00001	-0.00001	0.00005	88.75017	11.48160	-20.67196	-0.12514	-0.02203	0.03131	0.00913	0.00090	-0.00158	17.11960	1.00094	1.34244	0.04098	0.09735	-0.00274	-0.00353	0.00565	0.00022	10.91595	2.67012	-147.57999	-0.18076	-0.43156	0.07873	0.00488	0.01920	-0.00309	-7.48789	1.24801	174.75664	-0.02657	0.32133	0.09473	-0.00789	-0.03728	-0.01934	-8.95203
245			2.44000	1.61826	1.97331	22.65732	0.00072	0.00118	0.00210	0.00001	-0.00001	0.00007	88.80145	11.52118	-20.64042	-0.12483	-0.02212	0.03064	0.01048	0.00146	-0.00256	17.17272	0.97610	1.40782	0.04098	0.09490	-0.00237	-0.00412	0.00847	0.00026	10.93003	2.70177	-147.57671	-0.18651	-0.43514	0.08020	0.00408	0.02570	0.00037	-7.68983	1.34295	174.90620	-0.03196	0.32361	0.09751	-0.01287	-0.04551	-0.03321	-9.16156
246			2.45000	1.61073	1.97695	22.63514	0.00077	0.00117	0.00204	0.00001	-0.00001	0.00008	88.86136	11.57897	-20.59679	-0.12448	-0.02226	0.03005	0.01141	0.00180	-0.00317	17.23224	0.93996	1.49154	0.03894	0.09038	-0.00228	-0.00416	0.00993	0.00028	10.94190	2.73558	-147.59804	-0.19270	-0.43883	0.08249	0.00310	0.02915	0.00334	-7.94077	1.46013	175.12190	-0.03571	0.32633	0.10141	-0.01641	-0.04989	-0.04322	-9.42555
247			2.46000	1.60581	1.97952	22.61188	0.00083	0.00117	0.00198	0.00001	-0.00001	0.00008	88.92501	11.64386	-20.54819	-0.12405	-0.02240	0.02962	0.01123	0.00184	-0.00303	17.29237	0.89761	1.57969	0.03555	0.08466	-0.00249	-0.00360	0.00944	0.00028	10.95133	2.76767	-147.63683	-0.19793	-0.44256	0.08503	0.00202	0.02897	0.00542	-8.20457	1.58398	175.36583	-0.03779	0.32787	0.10537	-0.01687	-0.04719	-0.04606	-9.70764
248			2.47000	1.60271	1.98110	22.58967	0.00088	0.00116	0.00193	0.00001	-0.00000	0.00007	88.98400	11.69814	-20.50288	-0.12348	-0.02250	0.02928	0.00952	0.00158	-0.00205	17.34576	0.85648	1.65349	0.03260	0.07959	-0.00273	-0.00271	0.00734	0.00021	10.95775	2.79532	-147.68417	-0.20174	-0.44678	0.08723	0.00065	0.02659	0.00635	-8.43931	1.69474	175.59441	-0.03872	0.32895	0.10870	-0.01427	-0.03832	-0.04129	-9.96413
249			2.48000	1.60001	1.98199	22.56929	0.00092	0.00116	0.00188	0.00001	-0.00000	0.00006	89.02966	11.72551	-20.46774	-0.12287	-0.02252	0.02879	0.00656	0.00106	-0.00045	17.38572	0.82351	1.69698	0.03103	0.07619	-0.00276	-0.00171	0.00434	0.00007	10.95967	2.81877	-147.73178	-0.20446	-0.44944	0.08857	-0.00109	0.02363	0.00615	-8.61482	1.77971	175.77710	-0.04009	0.32788	0.11051	-0.01021	-0.02708	-0.03165	-10.16423
250			2.49000	1.59677	1.98235	22.55248	0.00094	0.00115	0.00184	0.00001	-0.00000	0.00005	89.05637	11.71689	-20.44791	-0.12243	-0.02246	0.02821	0.00301	0.00041	0.00134	17.40837	0.80315	1.70187	0.03100	0.07496	-0.00252	-0.00071	0.00108	-0.00008	10.95602	2.83936	-147.77380	-0.20769	-0.45097	0.08934	-0.00297	0.02078	0.00517	-8.72149	1.83734	175.90491	-0.04226	0.32597	0.11117	-0.00581	-0.01744	-0.02122	-10.29897
251			2.50000	1.59264	1.98207	22.54119	0.00093	0.00114	0.00181	0.00001	0.00000	0.00002	89.06234	11.67155	-20.44562	-0.12225	-0.02237	0.02762	-0.00047	-0.00027	0.00290	17.41247	0.79720	1.66800	0.03248	0.07588	-0.00210	0.00029	-0.00205	-0.00017	10.94703	2.85801	-147.80702	-0.21048	-0.45315	0.09036	-0.00474	0.01841	0.00387	-8.76580	1.87341	175.98415	-0.04176	0.32507	0.11173	-0.00161	-0.01118	-0.01278	-10.37580
252			2.51000	1.58703	1.98059	22.53676	0.00092	0.00112	0.00179	0.00001	0.00000	0.00000	89.04956	11.59657	-20.45987	-0.12235	-0.02225	0.02722	-0.00328	-0.00082	0.00392	17.39971	0.80447	1.60271	0.03545	0.07877	-0.00161	0.00123	-0.00458	-0.00019	10.93306	2.87574	-147.83086	-0.21336	-0.45606	0.09092	-0.00639	0.01710	0.00257	-8.76168	1.89625	176.02852	-0.03975	0.32586	0.11178	0.00134	-0.00808	-0.00718	-10.40949
253			2.52000	1.57898	1.97743	22.53873	0.00090	0.00111	0.00178	0.00001	0.00001	-0.00001	89.02357	11.50567	-20.48583	-0.12254	-0.02210	0.02708	-0.00496	-0.00114	0.00427	17.37476	0.82062	1.52004	0.03920	0.08255	-0.00123	0.00198	-0.00599	-0.00016	10.91473	2.89406	-147.84697	-0.21577	-0.45717	0.09123	-0.00758	0.01680	0.00154	-8.72491	1.91273	176.05264	-0.03625	0.32755	0.11174	0.00281	-0.00659	-0.00439	-10.41515
254			2.53000	1.56785	1.97308	22.54554	0.00087	0.00110	0.00177	0.00002	0.00001	-0.00002	88.99176	11.41473	-20.51713	-0.12257	-0.02192	0.02710	-0.00549	-0.00123	0.00401	17.34417	0.83965	1.43651	0.04183	0.08552	-0.00107	0.00232	-0.00602	-0.00013	10.89414	2.91342	-147.85780	-0.21838	-0.45772	0.09172	-0.00787	0.01666	0.00090	-8.67148	1.92586	176.06952	-0.03404	0.33042	0.11219	0.00321	-0.00493	-0.00387	-10.40590
255			2.54000	1.55404	1.96859	22.55480	0.00086	0.00108	0.00176	0.00002	0.00001	-0.00003	88.95988	11.33502	-20.54823	-0.12244	-0.02173	0.02717	-0.00536	-0.00114	0.00338	17.31342	0.85648	1.36417	0.04278	0.08682	-0.00111	0.00225	-0.00500	-0.00011	10.87439	2.93289	-147.86594	-0.22111	-0.45881	0.09227	-0.00720	0.01620	0.00070	-8.61553	1.93560	176.08917	-0.03362	0.33314	0.11269	0.00303	-0.00217	-0.00492	-10.39234
256			2.55000	1.53852	1.96483	22.56399	0.00084	0.00107	0.00175	0.00002	0.00001	-0.00002	88.93004	11.27112	-20.57567	-0.12221	-0.02156	0.02724	-0.00511	-0.00094	0.00265	17.28570	0.86862	1.30773	0.04258	0.08689	-0.00122	0.00194	-0.00359	-0.00009	10.85763	2.95152	-147.87393	-0.22483	-0.45966	0.09341	-0.00611	0.01558	0.00098	-8.56670	1.94071	176.11784	-0.03523	0.33505	0.11369	0.00259	0.00193	-0.00691	-10.38116
257			2.56000	1.52316	1.96276	22.57097	0.00083	0.00106	0.00174	0.00002	0.00000	-0.00002	88.90236	11.22263	-20.59724	-0.12200	-0.02143	0.02729	-0.00503	-0.00068	0.00199	17.26256	0.87575	1.26683	0.04187	0.08636	-0.00133	0.00154	-0.00227	-0.00007	10.84423	2.96876	-147.88507	-0.22826	-0.45985	0.09476	-0.00513	0.01513	0.00188	-8.52903	1.93945	176.15910	-0.03747	0.33520	0.11464	0.00199	0.00707	-0.00936	-10.37470
258			2.57000	1.51012	1.96332	22.57433	0.00082	0.00106	0.00173	0.00002	-0.00000	-0.00001	88.87588	11.18684	-20.61132	-0.12194	-0.02135	0.02716	-0.00525	-0.00040	0.00145	17.24448	0.87876	1.23880	0.04098	0.08540	-0.00137	0.00116	-0.00126	-0.00005	10.83340	2.98428	-147.90344	-0.22955	-0.46064	0.09623	-0.00453	0.01504	0.00348	-8.50251	1.93067	176.21396	-0.03709	0.33448	0.11556	0.00130	0.01250	-0.01170	-10.37242
259			2.58000	1.50135	1.96688	22.57431	0.00082	0.00106	0.00172	0.00001	-0.00001	0.00000	88.84903	11.16085	-20.61798	-0.12203	-0.02131	0.02676	-0.00573	-0.00017	0.00102	17.23080	0.87911	1.22040	0.04015	0.08408	-0.00129	0.00087	-0.00063	-0.00003	10.82412	2.99773	-147.93289	-0.23196	-0.46387	0.09792	-0.00432	0.01527	0.00571	-8.48473	1.91424	176.28027	-0.03757	0.33547	0.11689	0.00084	0.01755	-0.01346	-10.37243
260			2.59000	1.49797	1.97261	22.57282	0.00082	0.00106	0.00171	0.00000	-0.00001	0.00000	88.82046	11.14281	-20.61957	-0.12228	-0.02129	0.02629	-0.00637	-0.00004	0.00066	17.22020	0.87856	1.20896	0.03940	0.08276	-0.00119	0.00068	-0.00036	-0.00002	10.81586	3.00876	-147.97630	-0.23337	-0.46636	0.09935	-0.00430	0.01571	0.00842	-8.47225	1.89086	176.35336	-0.03766	0.33610	0.11809	0.00059	0.02145	-0.01417	-10.37257
261			2.60000	1.49971	1.97859	22.57211	0.00083	0.00106	0.00171	-0.00001	-0.00001	-0.00000	88.78910	11.13198	-20.61936	-0.12263	-0.02131	0.02603	-0.00707	-0.00001	0.00034	17.21129	0.87883	1.20284	0.03908	0.08194	-0.00116	0.00059	-0.00034	-0.00001	10.80843	3.01744	-148.03563	-0.23570	-0.46751	0.10059	-0.00456	0.01676	0.01137	-8.46196	1.86216	176.42712	-0.03917	0.33522	0.11890	0.00055	0.02350	-0.01365	-10.37083
262			2.61000	1.50502	1.98310	22.57305	0.00083	0.00106	0.00172	-0.00001	-0.00001	-0.00000	88.75439	11.12780	-20.61968	-0.12293	-0.02132	0.02613	-0.00785	-0.00003	0.00006	17.20309	0.88112	1.20138	0.03917	0.08181	-0.00127	0.00056	-0.00044	0.00000	10.80082	3.02483	-148.11142	-0.23753	-0.47027	0.10197	-0.00535	0.01933	0.01434	-8.45146	1.83077	176.49539	-0.04045	0.33577	0.12011	0.00065	0.02338	-0.01207	-10.36626
263			2.62000	1.51168	1.98533	22.57448	0.00083	0.00106	0.00173	-0.00001	-0.00000	-0.00000	88.71565	11.12926	-20.62099	-0.12315	-0.02134	0.02643	-0.00871	-0.00005	-0.00017	17.19477	0.88580	1.20459	0.03949	0.08227	-0.00142	0.00058	-0.00054	0.00002	10.79144	3.03352	-148.20300	-0.23726	-0.47211	0.10268	-0.00670	0.02401	0.01694	-8.43952	1.80015	176.55280	-0.03837	0.33618	0.12067	0.00078	0.02109	-0.00939	-10.35942
264			2.63000	1.51804	1.98553	22.57440	0.00083	0.00107	0.00174	-0.00001	0.00000	0.00000	88.67287	11.13532	-20.62233	-0.12340	-0.02136	0.02671	-0.00953	-0.00002	-0.00038	17.18610	0.89250	1.21282	0.04000	0.08298	-0.00149	0.00059	-0.00050	0.00003	10.77887	3.04669	-148.30827	-0.23787	-0.47470	0.10361	-0.00823	0.03024	0.01909	-8.42494	1.77276	176.59418	-0.03564	0.33784	0.12154	0.00099	0.01809	-0.00572	-10.35098
265			2.64000	1.52290	1.98406	22.57122	0.00084	0.00107	0.00174	-0.00000	0.00000	0.00001	88.62690	11.14569	-20.62228	-0.12378	-0.02143	0.02680	-0.01014	0.00005	-0.00060	17.17752	0.90002	1.22701	0.04061	0.08359	-0.00144	0.00055	-0.00025	0.00005	10.76357	3.06573	-148.42442	-0.24060	-0.47911	0.10539	-0.00921	0.03592	0.02091	-8.40573	1.74737	176.61517	-0.03570	0.34157	0.12353	0.00143	0.01668	-0.00111	-10.33905
266			2.65000	1.52517	1.98112	22.56472	0.00085	0.00106	0.00173	-0.00000	0.00001	0.00002	88.57941	11.16084	-20.62004	-0.12420	-0.02152	0.02673	-0.01040	0.00013	-0.00081	17.17006	0.90710	1.24849	0.04113	0.08377	-0.00133	0.00045	0.00018	0.00006	10.74786	3.08864	-148.54797	-0.24119	-0.48316	0.10711	-0.00909	0.03882	0.02215	-8.37850	1.71892	176.61253	-0.03469	0.34505	0.12549	0.00205	0.01824	0.00432	-10.31829
267			2.66000	1.52430	1.97719	22.55610	0.00087	0.00106	0.00172	0.00000	0.00001	0.00003	88.53219	11.18075	-20.61596	-0.12453	-0.02160	0.02668	-0.01036	0.00017	-0.00099	17.16426	0.91313	1.27758	0.04129	0.08339	-0.00126	0.00034	0.00057	0.00007	10.73388	3.11200	-148.67477	-0.24267	-0.48779	0.10930	-0.00828	0.03861	0.02271	-8.33875	1.68171	176.58492	-0.03475	0.34701	0.12741	0.00298	0.02218	0.01021	-10.28209
268			2.67000	1.52059	1.97310	22.54743	0.00089	0.00107	0.00172	0.00001	0.00001	0.00002	88.48569	11.20354	-20.61169	-0.12465	-0.02165	0.02673	-0.01037	0.00012	-0.00101	17.15966	0.91857	1.31228	0.04081	0.08233	-0.00133	0.00031	0.00061	0.00008	10.72240	3.13342	-148.79910	-0.24757	-0.49179	0.11121	-0.00742	0.03611	0.02208	-8.28247	1.63315	176.53223	-0.03924	0.34663	0.12841	0.00461	0.02635	0.01587	-10.22565
269			2.68000	1.51495	1.96984	22.54082	0.00091	0.00108	0.00171	0.00001	0.00000	0.00001	88.43793	11.22407	-20.61052	-0.12454	-0.02165	0.02688	-0.01084	-0.00008	-0.00072	17.15441	0.92572	1.34722	0.03957	0.08065	-0.00153	0.00045	-0.00002	0.00009	10.71261	3.15235	-148.91429	-0.25085	-0.49499	0.11128	-0.00696	0.03264	0.01989	-8.20783	1.57513	176.45724	-0.04345	0.34623	0.12761	0.00637	0.02833	0.01961	-10.14834
270			2.69000	1.50866	1.96812	22.53800	0.00092	0.00108	0.00171	0.00001	0.00000	0.00000	88.38490	11.23393	-20.61697	-0.12438	-0.02162	0.02709	-0.01199	-0.00044	-0.00001	17.14571	0.93785	1.37381	0.03812	0.07914	-0.00179	0.00076	-0.00139	0.00007	10.70243	3.16960	-149.01469	-0.25140	-0.49862	0.11166	-0.00726	0.02917	0.01687	-8.11893	1.51519	176.37122	-0.04385	0.34741	0.12732	0.00694	0.02575	0.01941	-10.05744
271			2.70000	1.50303	1.96879	22.53956	0.00092	0.00109	0.00171	0.00001	-0.00000	-0.00001	88.32278	11.22386	-20.63444	-0.12433	-0.02156	0.02731	-0.01356	-0.00086	0.00102	17.13096	0.95788	1.38311	0.03771	0.07908	-0.00192	0.00118	-0.00320	0.00002	10.68960	3.18607	-149.09712	-0.25366	-0.49981	0.11234	-0.00834	0.02569	0.01350	-8.03075	1.46633	176.29626	-0.04367	0.34769	0.12716	0.00589	0.01703	0.01339	-9.97231
272			2.71000	1.49910	1.97308	22.54478	0.00091	0.00109	0.00173	0.00000	-0.00001	-0.00002	88.25109	11.18978	-20.66222	-0.12435	-0.02145	0.02745	-0.01494	-0.00118	0.00206	17.10985	0.98569	1.37168	0.03893	0.08087	-0.00183	0.00160	-0.00487	-0.00003	10.67287	3.20192	-149.16118	-0.25714	-0.50036	0.11253	-0.00971	0.02206	0.01014	-7.96725	1.44269	176.25955	-0.04342	0.34933	0.12689	0.00322	0.00382	0.00225	-9.92029
273			2.72000	1.49786	1.98213	22.55271	0.00087	0.00108	0.00174	-0.00000	-0.00002	-0.00003	88.17311	11.13606	-20.69621	-0.12442	-0.02130	0.02752	-0.01571	-0.00133	0.00276	17.08449	1.01801	1.34393	0.04102	0.08378	-0.00161	0.00190	-0.00589	-0.00006	10.65254	3.21660	-149.20808	-0.25982	-0.50227	0.11234	-0.01059	0.01779	0.00703	-7.94634	1.45105	176.27786	-0.04203	0.35433	0.12718	-0.00011	-0.00945	-0.01022	-9.91994
274			2.73000	1.49988	1.99619	22.56210	0.00083	0.00107	0.00176	-0.00001	-0.00003	-0.00003	88.09312	11.07251	-20.73115	-0.12451	-0.02113	0.02765	-0.01587	-0.00128	0.00301	17.05802	1.05065	1.30857	0.04281	0.08671	-0.00144	0.00197	-0.00607	-0.00006	10.63055	3.22855	-149.23927	-0.26081	-0.50389	0.11247	-0.01031	0.01220	0.00431	-7.96808	1.48569	176.34653	-0.03930	0.35875	0.12805	-0.00263	-0.01817	-0.01984	-9.96860
275			2.74000	1.50452	2.01481	22.57183	0.00078	0.00106	0.00177	-0.00001	-0.00004	-0.00003	88.01426	11.00888	-20.76279	-0.12467	-0.02097	0.02782	-0.01569	-0.00110	0.00284	17.03302	1.08051	1.27403	0.04417	0.08928	-0.00134	0.00184	-0.00554	-0.00005	10.60994	3.23576	-149.25642	-0.26148	-0.50394	0.11275	-0.00880	0.00543	0.00200	-8.01872	1.53318	176.44568	-0.03622	0.35963	0.12861	-0.00377	-0.02049	-0.02444	-10.04783
276			2.75000	1.50967	2.03667	22.58047	0.00075	0.00105	0.00179	-0.00001	-0.00004	-0.00002	87.93807	10.95366	-20.78805	-0.12487	-0.02083	0.02799	-0.01546	-0.00083	0.00229	17.01150	1.10622	1.24724	0.04486	0.09099	-0.00131	0.00155	-0.00458	-0.00003	10.59323	3.23694	-149.26157	-0.26202	-0.50240	0.11266	-0.00646	-0.00160	0.00012	-8.08168	1.58075	176.55313	-0.03434	0.35749	0.12843	-0.00387	-0.01758	-0.02398	-10.13676
277			2.76000	1.51304	2.05945	22.58657	0.00072	0.00105	0.00181	-0.00000	-0.00004	-0.00002	87.86425	10.91334	-20.80559	-0.12518	-0.02073	0.02806	-0.01541	-0.00054	0.00151	16.99417	1.12823	1.23284	0.04453	0.09146	-0.00135	0.00122	-0.00355	-0.00000	10.58172	3.23195	-149.25691	-0.26213	-0.50118	0.11222	-0.00386	-0.00807	-0.00142	-8.14208	1.61904	176.64963	-0.03378	0.35590	0.12812	-0.00322	-0.01124	-0.01924	-10.21786
278			2.77000	1.51360	2.08086	22.58936	0.00071	0.00105	0.00184	0.00000	-0.00004	-0.00001	87.79171	10.89103	-20.81609	-0.12553	-0.02066	0.02793	-0.01548	-0.00033	0.00067	16.98050	1.14808	1.23204	0.04314	0.09032	-0.00143	0.00094	-0.00275	0.00003	10.57537	3.22148	-149.24387	-0.26301	-0.50102	0.11161	-0.00160	-0.01348	-0.00274	-8.18618	1.64092	176.71846	-0.03468	0.35666	0.12799	-0.00187	-0.00271	-0.01117	-10.27604
279			2.78000	1.51206	2.09964	22.59020	0.00070	0.00106	0.00188	0.00000	-0.00003	-0.00001	87.71968	10.88520	-20.82294	-0.12585	-0.02061	0.02763	-0.01549	-0.00027	0.00002	16.96906	1.16756	1.24207	0.04068	0.08788	-0.00155	0.00079	-0.00241	0.00005	10.57289	3.20681	-149.22354	-0.26254	-0.50003	0.11090	-0.00022	-0.01756	-0.00391	-8.20104	1.64188	176.74744	-0.03391	0.35732	0.12763	0.00028	0.00668	-0.00102	-10.29831
280			2.79000	1.51054	2.11533	22.59239	0.00070	0.00107	0.00190	0.00000	-0.00003	-0.00002	87.64774	10.88978	-20.83162	-0.12616	-0.02059	0.02741	-0.01543	-0.00043	-0.00030	16.95771	1.18833	1.25631	0.03816	0.08519	-0.00175	0.00081	-0.00262	0.00006	10.57177	3.18932	-149.19670	-0.26243	-0.49789	0.11035	-0.00031	-0.02047	-0.00508	-8.17628	1.62102	176.73062	-0.03356	0.35695	0.12698	0.00284	0.01506	0.00971	-10.27590
281			2.80000	1.51088	2.12704	22.59951	0.00070	0.00109	0.00192	-0.00000	-0.00002	-0.00004	87.57488	10.89664	-20.84762	-0.12647	-0.02059	0.02744	-0.01533	-0.00073	-0.00031	16.94432	1.21188	1.26656	0.03713	0.08395	-0.00198	0.00118	-0.00328	0.00004	10.56819	3.17017	-149.16296	-0.26291	-0.49577	0.10991	-0.00200	-0.02318	-0.00645	-8.10625	1.58159	176.66754	-0.03461	0.35662	0.12617	0.00558	0.02074	0.01941	-10.20693
282			2.81000	1.51438	2.13413	22.61359	0.00070	0.00110	0.00194	-0.00001	-0.00001	-0.00006	87.50094	10.90109	-20.87326	-0.12670	-0.02059	0.02780	-0.01504	-0.00103	-0.00026	16.92808	1.23849	1.26888	0.03827	0.08497	-0.00221	0.00114	-0.00385	0.00003	10.55883	3.14898	-149.12064	-0.26228	-0.49399	0.10923	-0.00465	-0.02759	-0.00821	-7.99598	1.53026	176.56540	-0.03536	0.35635	0.12488	0.00767	0.02251	0.02613	-10.10062
283			2.82000	1.52181	2.13741	22.63455	0.00070	0.00111	0.00196	-0.00001	-0.00000	-0.00008	87.42776	10.90484	-20.90647	-0.12685	-0.02058	0.02848	-0.01424	-0.00121	-0.00036	16.91019	1.26625	1.26690	0.04044	0.08760	-0.00250	0.00123	-0.00394	0.00003	10.54259	3.12305	-149.06638	-0.26160	-0.49127	0.10823	-0.00726	-0.03517	-0.01054	-7.86384	1.47660	176.44003	-0.03635	0.35496	0.12298	0.00862	0.02009	0.02873	-9.97874
284			2.83000	1.53414	2.13979	22.66101	0.00070	0.00112	0.00198	-0.00002	-0.00001	-0.00010	87.35917	10.91239	-20.94270	-0.12685	-0.02054	0.02943	-0.01288	-0.00122	-0.00066	16.89320	1.29218	1.26830	0.04243	0.09068	-0.00291	0.00114	-0.00330	0.00007	10.52026	3.08873	-148.99576	-0.26031	-0.48758	0.10715	-0.00933	-0.04582	-0.01355	-7.73090	1.42937	176.30896	-0.03632	0.35276	0.12094	0.00841	0.01530	0.02845	-9.86427
285			2.84000	1.55109	2.14456	22.69073	0.00069	0.00113	0.00201	-0.00002	-0.00001	-0.00010	87.29807	10.92720	-20.97704	-0.12690	-0.02053	0.03056	-0.01138	-0.00104	-0.00111	16.87900	1.31375	1.28001	0.04405	0.09368	-0.00334	0.00092	-0.00201	0.00014	10.49279	3.04364	-148.90396	-0.25767	-0.48146	0.10501	-0.01077	-0.05733	-0.01710	-7.60495	1.39106	176.17953	-0.03445	0.34808	0.11763	0.00770	0.01073	0.02738	-9.76560
286			2.85000	1.56998	2.15297	22.71936	0.00068	0.00114	0.00204	-0.00002	-0.00002	-0.00009	87.24481	10.95133	-21.00377	-0.12688	-0.02053	0.03151	-0.01033	-0.00067	-0.00162	16.86833	1.32950	1.30643	0.04460	0.09548	-0.00371	0.00066	-0.00040	0.00023	10.46132	2.98854	-148.78716	-0.25479	-0.47354	0.10179	-0.01144	-0.06667	-0.02080	-7.48099	1.35904	176.04921	-0.03369	0.34352	0.11362	0.00752	0.00726	0.02666	-9.67678
287			2.86000	1.58694	2.16408	22.74236	0.00066	0.00116	0.00208	-0.00002	-0.00002	-0.00007	87.19699	10.98440	-21.01819	-0.12688	-0.02055	0.03213	-0.01004	-0.00020	-0.00196	16.86039	1.33926	1.34764	0.04348	0.09518	-0.00408	0.00051	0.00102	0.00033	10.42783	2.92750	-148.64401	-0.25367	-0.46668	0.09851	-0.01116	-0.07151	-0.02426	-7.35554	1.33200	175.91602	-0.03503	0.34337	0.11045	0.00764	0.00318	0.02555	-9.59236
288			2.87000	1.59938	2.17665	22.75677	0.00065	0.00116	0.00212	-0.00001	-0.00003	-0.00004	87.15131	11.02075	-21.01851	-0.12699	-0.02058	0.03244	-0.01049	0.00027	-0.00186	16.85289	1.34424	1.39752	0.04109	0.09328	-0.00445	0.00055	0.00171	0.00037	10.39511	2.86692	-148.47740	-0.25065	-0.45907	0.09531	-0.00969	-0.07026	-0.02681	-7.23702	1.31452	175.78757	-0.03316	0.34449	0.10766	0.00623	-0.00429	0.02197	-9.51868
289			2.88000	1.60619	2.19015	22.76208	0.00063	0.00117	0.00215	-0.00000	-0.00003	-0.00001	87.10460	11.05070	-21.00641	-0.12721	-0.02061	0.03257	-0.01147	0.00063	-0.00123	16.84274	1.34702	1.44577	0.03892	0.09132	-0.00470	0.00079	0.00148	0.00034	10.36608	2.81317	-148.29485	-0.24739	-0.45148	0.09281	-0.00734	-0.06375	-0.02815	-7.14548	1.31662	175.68224	-0.03032	0.34422	0.10533	0.00367	-0.01628	0.01481	-9.47484
290			2.89000	1.60665	2.20372	22.75914	0.00062	0.00118	0.00219	0.00000	-0.00003	0.00002	87.05433	11.06585	-20.98529	-0.12755	-0.02061	0.03252	-0.01278	0.00086	-0.00029	16.82773	1.35062	1.48290	0.03769	0.09030	-0.00471	0.00111	0.00060	0.00024	10.34287	2.77031	-148.10596	-0.24632	-0.44499	0.09109	-0.00454	-0.05458	-0.02834	-7.10222	1.34818	175.62090	-0.02966	0.34302	0.10371	0.00070	-0.03105	0.00491	-9.48215
291			2.90000	1.59989	2.21502	22.74921	0.00060	0.00119	0.00222	0.00001	-0.00002	0.00005	86.99895	11.06351	-20.95850	-0.12793	-0.02058	0.03228	-0.01412	0.00097	0.00064	16.80769	1.35672	1.50403	0.03709	0.09004	-0.00457	0.00139	-0.00056	0.00012	10.32675	2.73891	-147.91850	-0.24558	-0.43915	0.08947	-0.00141	-0.04552	-0.02764	-7.11993	1.41281	175.61555	-0.02874	0.34165	0.10245	-0.00250	-0.04542	-0.00566	-9.55278
292			2.91000	1.58565	2.22130	22.73392	0.00059	0.00119	0.00225	0.00002	-0.00001	0.00006	86.93860	11.04594	-20.92906	-0.12834	-0.02052	0.03189	-0.01502	0.00097	0.00137	16.78421	1.36577	1.50850	0.03651	0.09007	-0.00440	0.00155	-0.00167	0.00000	10.31861	2.71692	-147.73598	-0.24383	-0.43374	0.08860	0.00196	-0.03835	-0.02679	-7.20074	1.50723	175.66483	-0.02661	0.33989	0.10223	-0.00508	-0.05654	-0.01470	-9.68677
293			2.92000	1.56573	2.22170	22.71662	0.00058	0.00119	0.00226	0.00002	0.00000	0.00006	86.87584	11.01730	-20.90096	-0.12880	-0.02046	0.03154	-0.01497	0.00081	0.00182	16.75929	1.37723	1.49839	0.03628	0.09046	-0.00430	0.00159	-0.00257	-0.00008	10.31889	2.70130	-147.55901	-0.24204	-0.42929	0.08807	0.00518	-0.03370	-0.02596	-7.33506	1.62267	175.75513	-0.02424	0.33780	0.10249	-0.00641	-0.06210	-0.02025	-9.87134
294			2.93000	1.54392	2.21777	22.70194	0.00057	0.00118	0.00225	0.00002	0.00001	0.00005	86.81497	10.98224	-20.87895	-0.12930	-0.02042	0.03137	-0.01376	0.00053	0.00201	16.73483	1.39056	1.47787	0.03669	0.09136	-0.00428	0.00152	-0.00317	-0.00013	10.32668	2.68893	-147.38716	-0.24217	-0.42613	0.08786	0.00782	-0.03148	-0.02517	-7.49840	1.74513	175.86247	-0.02391	0.33557	0.10306	-0.00687	-0.06081	-0.02098	-10.07885
295			2.94000	1.52412	2.21216	22.69386	0.00057	0.00117	0.00222	0.00002	0.00001	0.00002	86.76049	10.94581	-20.86629	-0.12971	-0.02040	0.03129	-0.01152	0.00020	0.00195	16.71287	1.40496	1.45271	0.03736	0.09216	-0.00427	0.00131	-0.00335	-0.00015	10.33998	2.67687	-147.22049	-0.24318	-0.42458	0.08750	0.00953	-0.03115	-0.02420	-7.65804	1.85897	175.95946	-0.02494	0.33527	0.10370	-0.00644	-0.05409	-0.01722	-10.27453
296			2.95000	1.50907	2.20733	22.69419	0.00056	0.00116	0.00219	0.00001	0.00001	-0.00002	86.71617	10.91173	-20.86327	-0.12997	-0.02040	0.03125	-0.00874	-0.00010	0.00182	16.69579	1.41901	1.42787	0.03710	0.09201	-0.00431	0.00094	-0.00324	-0.00015	10.35628	2.66311	-147.05994	-0.24443	-0.42423	0.08748	0.01021	-0.03180	-0.02308	-7.78894	1.95364	176.02657	-0.02691	0.33592	0.10464	-0.00530	-0.04444	-0.01091	-10.43283
297			2.96000	1.49959	2.20455	22.70201	0.00056	0.00114	0.00215	0.00001	0.00000	-0.00004	86.68311	10.87901	-20.86818	-0.12996	-0.02038	0.03112	-0.00604	-0.00035	0.00185	16.68503	1.43226	1.40340	0.03581	0.09079	-0.00440	0.00054	-0.00325	-0.00016	10.37326	2.64672	-146.90729	-0.24401	-0.42184	0.08706	0.00986	-0.03235	-0.02159	-7.88064	2.02526	176.05734	-0.02733	0.33405	0.10459	-0.00347	-0.03358	-0.00408	-10.54381
298			2.97000	1.49552	2.20401	22.71464	0.00056	0.00112	0.00211	0.00000	0.00000	-0.00005	86.65986	10.84252	-20.87932	-0.12967	-0.02032	0.03094	-0.00380	-0.00055	0.00209	16.67997	1.44602	1.37490	0.03524	0.09003	-0.00439	0.00023	-0.00363	-0.00020	10.38894	2.62783	-146.76421	-0.24411	-0.41916	0.08627	0.00885	-0.03222	-0.01985	-7.93367	2.07381	176.05507	-0.02865	0.33192	0.10392	-0.00182	-0.02305	0.00164	-10.60891
299			2.98000	1.49625	2.20515	22.72837	0.00055	0.00111	0.00207	-0.00000	-0.00000	-0.00004	86.64452	10.79982	-20.89485	-0.12921	-0.02021	0.03074	-0.00193	-0.00065	0.00229	16.67906	1.46158	1.34016	0.03646	0.09077	-0.00418	0.00002	-0.00409	-0.00022	10.40216	2.60762	-146.63173	-0.24487	-0.41646	0.08557	0.00750	-0.03098	-0.01813	-7.95470	2.10157	176.02843	-0.03161	0.32969	0.10317	-0.00045	-0.01387	0.00545	-10.63602
300			2.99000	1.50140	2.20711	22.73947	0.00055	0.00109	0.00204	-0.00001	-0.00000	-0.00003	86.63667	10.75527	-20.91173	-0.12866	-0.02006	0.03047	-0.00014	-0.00064	0.00219	16.68106	1.47851	1.30354	0.03815	0.09202	-0.00389	-0.00014	-0.00418	-0.00019	10.41247	2.58780	-146.50980	-0.24412	-0.41343	0.08467	0.00612	-0.02861	-0.01651	-7.95260	2.11316	175.98836	-0.03251	0.32681	0.10197	0.00064	-0.00710	0.00703	-10.63614
301			3.00000	1.51065	2.20931	22.74587	0.00055	0.00108	0.00201	-0.00001	-0.00000	-0.00001	86.63727	10.71535	-20.92713	-0.12814	-0.01992	0.03011	0.00176	-0.00055	0.00180	16.68506	1.49535	1.27157	0.03931	0.09286	-0.00357	-0.00026	-0.00376	-0.00013	10.42031	2.57000	-146.39742	-0.24155	-0.41098	0.08367	0.00506	-0.02552	-0.01510	-7.93524	2.11530	175.94662	-0.03053	0.32341	0.10040	0.00123	-0.00354	0.00641	-10.61992
302			3.01000	1.52298	2.21117	22.74729	0.00055	0.00106	0.00199	-0.00001	-0.00000	0.00000	86.64725	10.68486	-20.93957	-0.12760	-0.01980	0.02973	0.00370	-0.00042	0.00123	16.69011	1.51058	1.24885	0.03992	0.09304	-0.00323	-0.00032	-0.00296	-0.00007	10.42677	2.55522	-146.29333	-0.23933	-0.40905	0.08306	0.00456	-0.02207	-0.01395	-7.90934	2.11548	175.91411	-0.02837	0.31965	0.09901	0.00134	-0.00333	0.00393	-10.59662
303			3.02000	1.53641	2.21188	22.74454	0.00055	0.00105	0.00196	-0.00001	0.00000	0.00002	86.66644	10.66641	-20.94894	-0.12698	-0.01969	0.02940	0.00533	-0.00030	0.00069	16.69515	1.52313	1.23722	0.03927	0.09204	-0.00300	-0.00027	-0.00205	-0.00002	10.43320	2.54403	-146.19672	-0.23847	-0.40854	0.08318	0.00458	-0.01821	-0.01301	-7.88283	2.12085	175.89984	-0.02583	0.31679	0.09831	0.00100	-0.00615	0.00001	-10.57578
304			3.03000	1.54841	2.21063	22.73839	0.00055	0.00103	0.00193	-0.00001	0.00000	0.00003	86.69234	10.65704	-20.95597	-0.12633	-0.01959	0.02912	0.00632	-0.00023	0.00041	16.69849	1.53244	1.23292	0.03751	0.09009	-0.00290	-0.00010	-0.00135	-0.00001	10.44051	2.53745	-146.10764	-0.23764	-0.40734	0.08351	0.00476	-0.01328	-0.01204	-7.86488	2.13747	175.91096	-0.02283	0.31350	0.09784	0.00037	-0.01115	-0.00502	-10.56693
305			3.04000	1.55673	2.20696	22.72952	0.00055	0.00102	0.00191	-0.00001	0.00001	0.00003	86.72143	10.64947	-20.96157	-0.12569	-0.01950	0.02884	0.00666	-0.00018	0.00043	16.69854	1.53824	1.22792	0.03636	0.08865	-0.00276	0.00012	-0.00090	-0.00003	10.44867	2.53722	-146.02733	-0.23672	-0.40698	0.08342	0.00483	-0.00686	-0.01079	-7.86223	2.16926	175.95255	-0.02175	0.31264	0.09763	-0.00032	-0.01707	-0.01053	-10.57638
306			3.05000	1.55979	2.20063	22.71850	0.00055	0.00101	0.00190	0.00000	0.00001	0.00004	86.75123	10.63944	-20.96580	-0.12511	-0.01941	0.02859	0.00668	-0.00014	0.00056	16.69524	1.53981	1.21704	0.03623	0.08795	-0.00263	0.00029	-0.00051	-0.00006	10.45725	2.54534	-145.95828	-0.23704	-0.40823	0.08376	0.00470	0.00102	-0.00919	-7.87733	2.21636	176.02495	-0.02313	0.31488	0.09856	-0.00106	-0.02207	-0.01546	-10.60488
307			3.06000	1.55739	2.19182	22.70661	0.00055	0.00101	0.00189	0.00001	0.00002	0.00004	86.78134	10.62649	-20.96864	-0.12463	-0.01931	0.02846	0.00663	-0.00010	0.00071	16.69025	1.53654	1.19912	0.03645	0.08749	-0.00263	0.00035	-0.00013	-0.00010	10.46590	2.56285	-145.90408	-0.23874	-0.41061	0.08484	0.00442	0.00974	-0.00709	-7.90846	2.27346	176.11978	-0.02569	0.31855	0.10048	-0.00182	-0.02378	-0.01827	-10.64763
308			3.07000	1.55012	2.18104	22.69557	0.00055	0.00101	0.00189	0.00001	0.00002	0.00003	86.81136	10.61054	-20.97032	-0.12419	-0.01922	0.02843	0.00650	-0.00007	0.00088	16.68533	1.52862	1.17385	0.03682	0.08705	-0.00273	0.00033	0.00015	-0.00015	10.47448	2.58947	-145.86899	-0.24088	-0.41280	0.08642	0.00411	0.01830	-0.00435	-7.95061	2.32977	176.21968	-0.02827	0.32197	0.10289	-0.00238	-0.02055	-0.01771	-10.69508
309			3.08000	1.53927	2.16882	22.68713	0.00054	0.00101	0.00188	0.00001	0.00002	0.00002	86.84087	10.59077	-20.97111	-0.12385	-0.01914	0.02843	0.00627	-0.00005	0.00109	16.68140	1.51696	1.14087	0.03744	0.08664	-0.00289	0.00029	0.00025	-0.00020	10.48329	2.62329	-145.85652	-0.24278	-0.41507	0.08841	0.00391	0.02566	-0.00106	-7.99730	2.37314	176.30518	-0.03021	0.32562	0.10579	-0.00262	-0.01316	-0.01444	-10.73710
310			3.09000	1.52618	2.15581	22.68212	0.00054	0.00101	0.00186	0.00001	0.00002	0.00001	86.86923	10.56654	-20.97116	-0.12355	-0.01908	0.02845	0.00592	-0.00003	0.00131	16.67846	1.50328	1.10059	0.03846	0.08647	-0.00304	0.00025	0.00011	-0.00024	10.49290	2.66162	-145.86836	-0.24492	-0.41772	0.09064	0.00385	0.03128	0.00252	-8.04375	2.39737	176.36827	-0.03240	0.32757	0.10847	-0.00270	-0.00463	-0.01088	-10.76844
311			3.10000	1.51190	2.14264	22.67975	0.00053	0.00100	0.00184	0.00001	0.00002	0.00001	86.89593	10.53810	-20.97004	-0.12328	-0.01902	0.02848	0.00538	0.00001	0.00151	16.67623	1.48964	1.05484	0.03948	0.08626	-0.00321	0.00023	-0.00022	-0.00027	10.50349	2.70186	-145.90352	-0.24571	-0.42044	0.09280	0.00371	0.03507	0.00603	-8.08801	2.40522	176.41678	-0.03369	0.32723	0.11055	-0.00264	0.00202	-0.00915	-10.79052
312			3.11000	1.49696	2.12984	22.67817	0.00052	0.00099	0.00183	0.00001	0.00002	0.00001	86.92006	10.50610	-20.96692	-0.12301	-0.01896	0.02840	0.00465	0.00009	0.00169	16.67427	1.47800	1.00591	0.03998	0.08557	-0.00335	0.00023	-0.00071	-0.00030	10.51451	2.74201	-145.95912	-0.24760	-0.42323	0.09542	0.00334	0.03716	0.00922	-8.12968	2.40368	176.46320	-0.03551	0.32574	0.11273	-0.00257	0.00604	-0.00906	-10.80785
313			3.12000	1.48201	2.11800	22.67540	0.00051	0.00098	0.00181	0.00001	0.00002	0.00001	86.94090	10.47017	-20.96101	-0.12262	-0.01887	0.02806	0.00378	0.00017	0.00190	16.67230	1.46964	0.95472	0.03952	0.08430	-0.00335	0.00024	-0.00129	-0.00031	10.52508	2.78058	-146.03091	-0.24986	-0.42652	0.09753	0.00264	0.03759	0.01174	-8.16695	2.39721	176.51105	-0.03827	0.32429	0.11434	-0.00235	0.00856	-0.00870	-10.82223
314			3.13000	1.46815	2.10756	22.67054	0.00052	0.00097	0.00179	0.00001	0.00002	0.00002	86.95800	10.42922	-20.95231	-0.12220	-0.01876	0.02751	0.00286	0.00024	0.00209	16.66993	1.46468	0.90047	0.03903	0.08312	-0.00319	0.00029	-0.00182	-0.00030	10.53412	2.81610	-146.11336	-0.25168	-0.42998	0.09923	0.00153	0.03644	0.01342	-8.19635	2.38611	176.55389	-0.04005	0.32353	0.11562	-0.00173	0.01069	-0.00680	-10.83233
315			3.14000	1.45701	2.09863	22.66369	0.00054	0.00097	0.00178	0.00001	0.00001	0.00002	86.97126	10.38385	-20.94137	-0.12181	-0.01862	0.02697	0.00204	0.00029	0.00215	16.66667	1.46237	0.84302	0.03960	0.08311	-0.00291	0.00036	-0.00212	-0.00028	10.54040	2.84771	-146.20122	-0.25393	-0.43285	0.10089	-0.00007	0.03438	0.01438	-8.21344	2.36932	176.58319	-0.04142	0.32318	0.11691	-0.00066	0.01288	-0.00334	-10.83537
316			3.15000	1.44979	2.09115	22.65619	0.00056	0.00097	0.00177	0.00001	0.00001	0.00002	86.98133	10.33906	-20.92953	-0.12168	-0.01850	0.02672	0.00152	0.00030	0.00188	16.66249	1.46100	0.78646	0.04179	0.08480	-0.00265	0.00041	-0.00190	-0.00023	10.54262	2.87570	-146.29085	-0.25506	-0.43646	0.10263	-0.00217	0.03237	0.01492	-8.21286	2.34560	176.59290	-0.04109	0.32486	0.11858	0.00090	0.01573	0.00125	-10.82720
317			3.16000	1.44665	2.08533	22.64970	0.00059	0.00098	0.00177	0.00000	0.00001	0.00002	86.98973	10.30443	-20.91811	-0.12172	-0.01842	0.02671	0.00136	0.00029	0.00116	16.65812	1.45839	0.74013	0.04457	0.08724	-0.00250	0.00038	-0.00096	-0.00016	10.53966	2.90078	-146.38071	-0.25750	-0.43930	0.10392	-0.00454	0.03034	0.01515	-8.18848	2.31270	176.57915	-0.04196	0.32718	0.11982	0.00291	0.01974	0.00650	-10.80207
318			3.17000	1.44694	2.08171	22.64601	0.00060	0.00099	0.00177	-0.00000	0.00000	0.00001	86.99792	10.29014	-20.90859	-0.12184	-0.01839	0.02686	0.00148	0.00026	0.00003	16.65460	1.45276	0.71474	0.04706	0.08956	-0.00241	0.00024	0.00066	-0.00005	10.53148	2.92295	-146.46983	-0.25920	-0.44386	0.10563	-0.00657	0.02787	0.01521	-8.13554	2.26831	176.54112	-0.04206	0.33124	0.12161	0.00511	0.02465	0.01139	-10.75430
319			3.18000	1.44932	2.08056	22.64611	0.00061	0.00099	0.00177	-0.00000	0.00000	-0.00001	87.00658	10.30406	-20.90170	-0.12206	-0.01845	0.02705	0.00169	0.00023	-0.00140	16.65287	1.44320	0.71874	0.04841	0.09136	-0.00227	-0.00001	0.00275	0.00007	10.51959	2.94134	-146.55635	-0.26061	-0.44853	0.10752	-0.00772	0.02465	0.01486	-8.05293	2.21313	176.48486	-0.04144	0.33466	0.12324	0.00716	0.02866	0.01440	-10.68120
320			3.19000	1.45186	2.08144	22.65035	0.00060	0.00098	0.00177	-0.00000	-0.00000	-0.00002	87.01579	10.35020	-20.89734	-0.12235	-0.01859	0.02721	0.00187	0.00022	-0.00294	16.65370	1.42918	0.75634	0.04848	0.09233	-0.00205	-0.00033	0.00505	0.00017	10.50614	2.95594	-146.63730	-0.26260	-0.45185	0.10932	-0.00790	0.02145	0.01392	-7.94207	2.15241	176.42221	-0.04099	0.33591	0.12417	0.00909	0.03013	0.01503	-10.58318
321			3.20000	1.45280	2.08322	22.65796	0.00059	0.00097	0.00175	-0.00000	-0.00000	-0.00003	87.02541	10.42831	-20.89447	-0.12254	-0.01881	0.02725	0.00199	0.00024	-0.00433	16.65802	1.41013	0.82706	0.04687	0.09197	-0.00180	-0.00071	0.00724	0.00023	10.49305	2.96823	-146.70992	-0.26359	-0.45375	0.11091	-0.00718	0.01944	0.01240	-7.80335	2.09216	176.36162	-0.03893	0.33495	0.12431	0.01056	0.02935	0.01463	-10.45961
322			3.21000	1.45142	2.08473	22.66752	0.00057	0.00095	0.00174	0.00000	-0.00000	-0.00003	87.03535	10.53299	-20.89202	-0.12270	-0.01908	0.02720	0.00197	0.00028	-0.00532	16.66686	1.38559	0.92542	0.04366	0.09000	-0.00158	-0.00106	0.00891	0.00026	10.48193	2.98087	-146.77242	-0.26365	-0.45528	0.11176	-0.00575	0.01940	0.01058	-7.63580	2.03458	176.30212	-0.03557	0.33389	0.12352	0.01140	0.02800	0.01487	-10.30696
323			3.22000	1.44781	2.08530	22.67746	0.00056	0.00094	0.00172	0.00000	0.00000	-0.00003	87.04478	10.65319	-20.88929	-0.12287	-0.01940	0.02705	0.00163	0.00030	-0.00564	16.68072	1.35558	1.04042	0.03920	0.08653	-0.00146	-0.00128	0.00966	0.00026	10.47407	2.99652	-146.82558	-0.26392	-0.45647	0.11208	-0.00393	0.02132	0.00904	-7.44033	1.97858	176.23758	-0.03347	0.33406	0.12234	0.01211	0.02712	0.01629	-10.12234
324			3.23000	1.44251	2.08451	22.68687	0.00056	0.00093	0.00169	0.00001	0.00000	-0.00003	87.05155	10.77269	-20.88678	-0.12311	-0.01974	0.02684	0.00078	0.00025	-0.00516	16.69881	1.32111	1.15610	0.03456	0.08250	-0.00143	-0.00131	0.00934	0.00023	10.47012	3.01670	-146.87315	-0.26589	-0.45948	0.11325	-0.00206	0.02479	0.00859	-7.22590	1.92258	176.16275	-0.03418	0.33721	0.12236	0.01285	0.02662	0.01831	-9.91120
325			3.24000	1.43586	2.08223	22.69520	0.00055	0.00092	0.00167	0.00001	0.00001	-0.00002	87.05265	10.87395	-20.88600	-0.12346	-0.02007	0.02666	-0.00061	0.00013	-0.00399	16.71905	1.28460	1.25536	0.03137	0.07947	-0.00146	-0.00121	0.00814	0.00018	10.47029	3.04150	-146.92247	-0.26676	-0.46256	0.11466	-0.00035	0.02914	0.00979	-7.01484	1.86729	176.07872	-0.03489	0.34075	0.12277	0.01198	0.02515	0.01913	-9.69355
326			3.25000	1.42764	2.07859	22.70192	0.00056	0.00091	0.00164	0.00001	0.00001	-0.00002	87.04556	10.94443	-20.88838	-0.12389	-0.02034	0.02661	-0.00225	-0.00002	-0.00251	16.73903	1.24961	1.32615	0.03100	0.07872	-0.00149	-0.00110	0.00653	0.00011	10.47444	3.06990	-146.98268	-0.26767	-0.46508	0.11587	0.00091	0.03391	0.01284	-6.83796	1.81684	175.99577	-0.03605	0.34468	0.12333	0.00937	0.02116	0.01681	-9.50004
327			3.26000	1.41817	2.07422	22.70610	0.00057	0.00091	0.00163	0.00001	0.00001	-0.00001	87.03051	10.98197	-20.89282	-0.12426	-0.02053	0.02650	-0.00365	-0.00012	-0.00110	16.75722	1.21872	1.36642	0.03246	0.07936	-0.00147	-0.00099	0.00481	0.00005	10.48172	3.10058	-147.06274	-0.26925	-0.46979	0.11785	0.00130	0.03905	0.01765	-6.72154	1.77884	175.93198	-0.03729	0.35123	0.12533	0.00526	0.01337	0.01006	-9.36010
328			3.27000	1.40893	2.07074	22.70759	0.00059	0.00092	0.00161	0.00001	0.00000	-0.00000	87.01018	10.99167	-20.89741	-0.12468	-0.02066	0.02634	-0.00450	-0.00013	0.00005	16.77299	1.19361	1.38100	0.03401	0.08006	-0.00148	-0.00086	0.00308	-0.00001	10.49008	3.13233	-147.16905	-0.27107	-0.47534	0.11972	0.00037	0.04397	0.02362	-6.67906	1.76272	175.90956	-0.03772	0.35632	0.12726	0.00028	0.00199	-0.00164	-9.29351
329			3.28000	1.40201	2.06960	22.70659	0.00061	0.00092	0.00160	0.00001	-0.00000	0.00001	86.98780	10.97958	-20.90014	-0.12507	-0.02073	0.02621	-0.00486	-0.00006	0.00088	16.78603	1.17525	1.37511	0.03600	0.08101	-0.00149	-0.00074	0.00149	-0.00004	10.49651	3.16364	-147.30470	-0.27458	-0.47844	0.12132	-0.00211	0.04758	0.03002	-6.71259	1.77420	175.94739	-0.03904	0.35652	0.12858	-0.00484	-0.00883	-0.01612	-9.30881
330			3.29000	1.39820	2.07075	22.70355	0.00063	0.00093	0.00161	0.00000	-0.00000	0.00001	86.96535	10.95313	-20.89899	-0.12546	-0.02074	0.02617	-0.00480	0.00010	0.00125	16.79699	1.16357	1.35442	0.03938	0.08316	-0.00138	-0.00073	0.00032	-0.00006	10.49785	3.19275	-147.46906	-0.27737	-0.48186	0.12349	-0.00581	0.04932	0.03642	-6.81671	1.80774	176.04897	-0.04045	0.35697	0.13109	-0.00979	-0.01338	-0.02987	-9.40302
331			3.30000	1.39739	2.07352	22.69938	0.00065	0.00094	0.00162	-0.00000	-0.00001	0.00001	86.94553	10.92510	-20.89178	-0.12583	-0.02070	0.02620	-0.00410	0.00032	0.00107	16.80820	1.15698	1.32972	0.04271	0.08527	-0.00132	-0.00089	-0.00023	-0.00005	10.49225	3.21742	-147.65889	-0.28031	-0.48592	0.12556	-0.00998	0.04851	0.04220	-6.98179	1.84789	176.20163	-0.04420	0.35916	0.13441	-0.01484	-0.00927	-0.04004	-9.56473
332			3.31000	1.39950	2.07869	22.69628	0.00066	0.00096	0.00166	-0.00000	-0.00001	0.00000	86.93183	10.90718	-20.87863	-0.12620	-0.02066	0.02637	-0.00272	0.00050	0.00056	16.82181	1.15404	1.31216	0.04401	0.08586	-0.00155	-0.00113	-0.00039	-0.00003	10.47953	3.23512	-147.86922	-0.28317	-0.48904	0.12659	-0.01382	0.04459	0.04661	-7.19063	1.87861	176.38437	-0.04749	0.36098	0.13704	-0.01836	0.00165	-0.04476	-9.77441
333			3.32000	1.40464	2.08756	22.69613	0.00067	0.00098	0.00170	-0.00001	-0.00002	-0.00000	86.92643	10.90237	-20.86199	-0.12657	-0.02063	0.02684	-0.00104	0.00061	0.00001	16.83807	1.15514	1.30546	0.04413	0.08590	-0.00197	-0.00132	-0.00062	-0.00000	10.46085	3.24341	-148.09351	-0.28460	-0.49161	0.12737	-0.01684	0.03758	0.04960	-7.41262	1.88949	176.57391	-0.04869	0.36108	0.13921	-0.01824	0.01571	-0.04367	-10.00145
334			3.33000	1.41252	2.10017	22.69839	0.00069	0.00101	0.00176	-0.00001	-0.00002	-0.00001	86.92894	10.90848	-20.84423	-0.12684	-0.02060	0.02743	0.00060	0.00064	-0.00050	16.85605	1.16146	1.30833	0.04479	0.08663	-0.00226	-0.00146	-0.00099	0.00004	10.43750	3.24023	-148.32471	-0.28707	-0.49529	0.12805	-0.01935	0.02791	0.05109	-7.60789	1.87543	176.74753	-0.04961	0.36105	0.14089	-0.01480	0.02984	-0.03747	-10.20826
335			3.34000	1.42279	2.11541	22.70104	0.00071	0.00105	0.00181	-0.00001	-0.00003	-0.00001	86.93848	10.92497	-20.82681	-0.12689	-0.02056	0.02787	0.00213	0.00062	-0.00103	16.87509	1.17351	1.32086	0.04567	0.08755	-0.00236	-0.00157	-0.00134	0.00009	10.40971	3.22408	-148.55559	-0.28979	-0.49882	0.12866	-0.02190	0.01609	0.05105	-7.74422	1.83583	176.88870	-0.04969	0.36087	0.14201	-0.00899	0.04185	-0.02843	-10.36600
336			3.35000	1.43504	2.13159	22.70302	0.00074	0.00108	0.00186	-0.00002	-0.00003	-0.00001	86.95432	10.95274	-20.81166	-0.12670	-0.02051	0.02813	0.00349	0.00051	-0.00157	16.89477	1.19070	1.34421	0.04591	0.08776	-0.00240	-0.00160	-0.00153	0.00014	10.37646	3.19442	-148.77927	-0.29103	-0.49956	0.12805	-0.02482	0.00302	0.04900	-7.80731	1.77458	176.99286	-0.04784	0.36020	0.14153	-0.00250	0.05014	-0.01941	-10.46395
337			3.36000	1.44859	2.14669	22.70469	0.00076	0.00111	0.00190	-0.00002	-0.00003	-0.00001	86.97488	10.99046	-20.80122	-0.12636	-0.02048	0.02846	0.00443	0.00033	-0.00199	16.91394	1.21158	1.37752	0.04568	0.08745	-0.00251	-0.00151	-0.00153	0.00018	10.33611	3.15190	-148.98880	-0.29109	-0.49984	0.12653	-0.02806	-0.01030	0.04506	-7.79867	1.69911	177.06616	-0.04460	0.36111	0.14005	0.00274	0.05418	-0.01309	-10.50728
338			3.37000	1.46189	2.15869	22.70676	0.00078	0.00112	0.00192	-0.00002	-0.00002	-0.00001	86.99729	11.03355	-20.79706	-0.12597	-0.02048	0.02897	0.00468	0.00013	-0.00215	16.93099	1.23399	1.41752	0.04539	0.08721	-0.00268	-0.00128	-0.00137	0.00022	10.28785	3.09796	-149.17706	-0.29167	-0.49973	0.12513	-0.03119	-0.02343	0.03967	-7.73295	1.61878	177.12239	-0.04268	0.36077	0.13808	0.00603	0.05344	-0.01069	-10.51245
339			3.38000	1.47253	2.16658	22.70892	0.00078	0.00112	0.00191	-0.00001	-0.00001	-0.00001	87.01796	11.07580	-20.79850	-0.12550	-0.02051	0.02941	0.00408	-0.00004	-0.00199	16.94444	1.25554	1.46023	0.04456	0.08685	-0.00281	-0.00092	-0.00108	0.00022	10.23240	3.03414	-149.33716	-0.29283	-0.49825	0.12335	-0.03354	-0.03548	0.03288	-7.63369	1.54280	177.17691	-0.04150	0.35571	0.13456	0.00750	0.04817	-0.01134	-10.50208
340			3.39000	1.47817	2.17043	22.71065	0.00078	0.00111	0.00189	-0.00000	-0.00001	-0.00000	87.03334	11.11077	-20.80354	-0.12495	-0.02053	0.02958	0.00281	-0.00015	-0.00147	16.95269	1.27437	1.50115	0.04284	0.08611	-0.00285	-0.00044	-0.00084	0.00020	10.17178	2.96335	-149.46356	-0.29500	-0.49772	0.12184	-0.03464	-0.04492	0.02529	-7.52270	1.47773	177.23875	-0.03927	0.35059	0.13097	0.00749	0.04073	-0.01299	-10.49465
341			3.40000	1.47797	2.17182	22.71180	0.00077	0.00109	0.00187	0.00000	-0.00000	-0.00000	87.04150	11.13214	-20.80987	-0.12446	-0.02054	0.02951	0.00120	-0.00019	-0.00066	16.95456	1.28997	1.53504	0.04097	0.08548	-0.00280	0.00007	-0.00078	0.00015	10.10903	2.89030	-149.55328	-0.29591	-0.49753	0.12054	-0.03392	-0.05025	0.01754	-7.41174	1.42562	177.30711	-0.03372	0.34778	0.12793	0.00629	0.03299	-0.01390	-10.49639
342			3.41000	1.47234	2.17320	22.71264	0.00074	0.00107	0.00185	0.00001	-0.00000	-0.00000	87.04202	11.13563	-20.81583	-0.12409	-0.02052	0.02932	-0.00039	-0.00019	0.00023	16.94936	1.30263	1.55806	0.04029	0.08583	-0.00264	0.00056	-0.00085	0.00009	10.04772	2.82011	-149.60756	-0.29649	-0.49619	0.11922	-0.03161	-0.05103	0.01052	-7.30550	1.38595	177.37633	-0.02632	0.34585	0.12507	0.00463	0.02540	-0.01385	-10.50596
343			3.42000	1.46249	2.17651	22.71329	0.00071	0.00105	0.00184	0.00001	-0.00001	-0.00000	87.03584	11.12258	-20.82034	-0.12381	-0.02046	0.02896	-0.00172	-0.00015	0.00085	16.93777	1.31270	1.57073	0.04118	0.08729	-0.00231	0.00097	-0.00079	0.00005	9.99077	2.75658	-149.63237	-0.29564	-0.49318	0.11749	-0.02823	-0.04795	0.00504	-7.20684	1.35822	177.44371	-0.01773	0.34436	0.12209	0.00288	0.01808	-0.01357	-10.52109
344			3.43000	1.45018	2.18208	22.71370	0.00067	0.00103	0.00183	0.00001	-0.00001	-0.00000	87.02481	11.10168	-20.82282	-0.12360	-0.02039	0.02846	-0.00258	-0.00008	0.00091	16.92195	1.32006	1.57968	0.04292	0.08923	-0.00184	0.00120	-0.00028	0.00004	9.93970	2.70185	-149.63661	-0.29573	-0.49115	0.11626	-0.02482	-0.04222	0.00137	-7.11641	1.34220	177.51024	-0.01173	0.34590	0.12034	0.00176	0.01132	-0.01362	-10.53897
345			3.44000	1.43724	2.18875	22.71395	0.00063	0.00101	0.00182	0.00001	-0.00001	-0.00000	87.01133	11.08586	-20.82318	-0.12349	-0.02034	0.02789	-0.00302	-0.00001	0.00044	16.90524	1.32387	1.59503	0.04347	0.08995	-0.00147	0.00116	0.00067	0.00005	9.89446	2.65721	-149.62869	-0.29743	-0.49014	0.11616	-0.02191	-0.03492	-0.00093	-7.03175	1.33705	177.57709	-0.00895	0.34735	0.11977	0.00128	0.00539	-0.01363	-10.55503
346			3.45000	1.42537	2.19493	22.71429	0.00059	0.00100	0.00182	0.00001	-0.00001	-0.00000	86.99687	11.08366	-20.82238	-0.12347	-0.02033	0.02743	-0.00336	0.00001	-0.00018	16.89035	1.32415	1.62230	0.04145	0.08845	-0.00141	0.00094	0.00148	0.00007	9.85423	2.62299	-149.61356	-0.29876	-0.48679	0.11586	-0.01944	-0.02728	-0.00259	-6.94912	1.34049	177.64186	-0.00767	0.34485	0.11853	0.00110	0.00089	-0.01241	-10.56413
347			3.46000	1.41538	2.19924	22.71496	0.00055	0.00098	0.00181	0.00001	-0.00001	-0.00000	86.98025	11.09322	-20.82273	-0.12362	-0.02037	0.02717	-0.00399	-0.00005	-0.00056	16.87773	1.32265	1.65722	0.03844	0.08601	-0.00158	0.00075	0.00166	0.00009	9.81822	2.59832	-149.59245	-0.29875	-0.48241	0.11510	-0.01719	-0.02078	-0.00398	-6.86425	1.34865	177.69653	-0.00566	0.34162	0.11682	0.00086	-0.00166	-0.00925	-10.56144
348			3.47000	1.40732	2.20104	22.71593	0.00052	0.00097	0.00180	0.00001	-0.00000	-0.00000	86.95905	11.10724	-20.82664	-0.12393	-0.02045	0.02708	-0.00494	-0.00020	-0.00065	16.86649	1.32188	1.69117	0.03622	0.08414	-0.00182	0.00064	0.00126	0.00009	9.78613	2.58110	-149.56607	-0.29783	-0.48112	0.11454	-0.01476	-0.01657	-0.00508	-6.77197	1.35690	177.73129	-0.00271	0.34275	0.11590	0.00046	-0.00185	-0.00419	-10.54201
349			3.48000	1.40093	2.20050	22.71739	0.00050	0.00096	0.00179	0.00000	0.00000	-0.00001	86.93210	11.12020	-20.83559	-0.12444	-0.02057	0.02709	-0.00592	-0.00039	-0.00055	16.85599	1.32335	1.71856	0.03489	0.08297	-0.00209	0.00059	0.00061	0.00008	9.75888	2.56807	-149.53561	-0.29917	-0.48127	0.11404	-0.01169	-0.01526	-0.00574	-6.66764	1.35970	177.73689	-0.00394	0.34548	0.11521	0.00077	0.00087	0.00242	-10.50091
350			3.49000	1.39632	2.19825	22.71990	0.00049	0.00095	0.00177	0.00000	0.00000	-0.00001	86.90002	11.12914	-20.85002	-0.12508	-0.02070	0.02706	-0.00660	-0.00059	-0.00033	16.84605	1.32712	1.73733	0.03376	0.08196	-0.00238	0.00055	-0.00005	0.00006	9.73852	2.55506	-149.50296	-0.30081	-0.47992	0.11314	-0.00797	-0.01708	-0.00582	-6.54977	1.35132	177.70775	-0.00769	0.34632	0.11388	0.00166	0.00637	0.00941	-10.43538
351			3.50000	1.39435	2.19527	22.72453	0.00050	0.00095	0.00176	-0.00000	0.00001	-0.00002	86.86501	11.13221	-20.86978	-0.12578	-0.02085	0.02698	-0.00673	-0.00078	-0.00005	16.83671	1.33266	1.74683	0.03303	0.08118	-0.00260	0.00051	-0.00059	0.00003	9.72562	2.53785	-149.47054	-0.30007	-0.47853	0.11213	-0.00464	-0.02107	-0.00528	-6.42239	1.32803	177.64522	-0.00863	0.34557	0.11203	0.00191	0.01297	0.01499	-10.34989
352			3.51000	1.39643	2.19245	22.73190	0.00051	0.00095	0.00174	-0.00000	0.00000	-0.00003	86.83026	11.12908	-20.89382	-0.12636	-0.02098	0.02689	-0.00623	-0.00092	0.00023	16.82821	1.33891	1.74772	0.03256	0.08050	-0.00280	0.00046	-0.00095	-0.00001	9.71807	2.51446	-149.44116	-0.29959	-0.47721	0.11124	-0.00285	-0.02500	-0.00413	-6.29924	1.29149	177.56012	-0.00861	0.34350	0.10998	0.00166	0.01766	0.01703	-10.26114
353			3.52000	1.40328	2.19042	22.74182	0.00053	0.00095	0.00173	-0.00001	0.00000	-0.00003	86.79872	11.11981	-20.92042	-0.12680	-0.02109	0.02702	-0.00534	-0.00096	0.00051	16.82076	1.34499	1.74091	0.03272	0.08047	-0.00300	0.00040	-0.00116	-0.00004	9.71243	2.48587	-149.41837	-0.29968	-0.47572	0.11085	-0.00271	-0.02679	-0.00250	-6.20483	1.25003	177.47523	-0.00815	0.34146	0.10863	0.00099	0.01782	0.01416	-10.19806
354			3.53000	1.41381	2.18940	22.75179	0.00055	0.00096	0.00171	-0.00001	0.00000	-0.00003	86.77196	11.10462	-20.94590	-0.12707	-0.02115	0.02732	-0.00439	-0.00086	0.00078	16.81473	1.35008	1.72759	0.03354	0.08116	-0.00314	0.00032	-0.00123	-0.00007	9.70612	2.45520	-149.40483	-0.30141	-0.47235	0.11027	-0.00370	-0.02551	-0.00064	-6.16253	1.21586	177.41808	-0.00810	0.33845	0.10736	0.00023	0.01324	0.00730	-10.18785
355			3.54000	1.42562	2.18917	22.75866	0.00058	0.00096	0.00170	-0.00001	0.00000	-0.00001	86.75038	11.08442	-20.96609	-0.12721	-0.02117	0.02757	-0.00356	-0.00062	0.00099	16.81061	1.35372	1.70980	0.03500	0.08235	-0.00312	0.00021	-0.00119	-0.00009	9.69765	2.42599	-149.40138	-0.30278	-0.47124	0.10981	-0.00532	-0.02179	0.00108	-6.17321	1.19709	177.40251	-0.00622	0.33732	0.10666	-0.00028	0.00677	-0.00001	-10.23408
356			3.55000	1.43617	2.18909	22.75990	0.00060	0.00097	0.00169	-0.00001	0.00000	0.00000	86.73386	11.06170	-20.97747	-0.12720	-0.02113	0.02752	-0.00280	-0.00029	0.00108	16.80875	1.35616	1.69066	0.03621	0.08312	-0.00292	0.00006	-0.00110	-0.00009	9.68608	2.40109	-149.40698	-0.30218	-0.47163	0.10952	-0.00719	-0.01649	0.00238	-6.21340	1.19302	177.42062	-0.00278	0.33647	0.10626	-0.00020	0.00143	-0.00482	-10.31431
357			3.56000	1.44414	2.18849	22.75568	0.00063	0.00097	0.00168	-0.00001	0.00000	0.00002	86.72260	11.03851	-20.97938	-0.12710	-0.02106	0.02729	-0.00196	0.00002	0.00110	16.80948	1.35821	1.67243	0.03694	0.08340	-0.00267	-0.00010	-0.00107	-0.00008	9.67111	2.38230	-149.41916	-0.30150	-0.47081	0.10905	-0.00891	-0.01078	0.00322	-6.25654	1.19787	177.45476	-0.00022	0.33421	0.10554	-0.00001	-0.00146	-0.00662	-10.40116
358			3.57000	1.44946	2.18731	22.74788	0.00066	0.00098	0.00168	-0.00000	0.00000	0.00002	86.71693	11.01546	-20.97340	-0.12691	-0.02095	0.02699	-0.00098	0.00026	0.00106	16.81271	1.36089	1.65550	0.03790	0.08394	-0.00233	-0.00026	-0.00114	-0.00006	9.65342	2.36954	-149.43593	-0.30221	-0.47157	0.10890	-0.01007	-0.00601	0.00382	-6.28805	1.20582	177.49156	0.00053	0.33382	0.10527	0.00002	-0.00205	-0.00649	-10.47789
359			3.58000	1.45265	2.18592	22.73889	0.00067	0.00098	0.00168	-0.00000	0.00000	0.00003	86.71705	10.99439	-20.96232	-0.12661	-0.02082	0.02672	0.00010	0.00039	0.00088	16.81816	1.36501	1.64117	0.03939	0.08488	-0.00195	-0.00040	-0.00122	-0.00003	9.63447	2.36116	-149.45636	-0.30225	-0.47202	0.10914	-0.01039	-0.00303	0.00433	-6.30470	1.21261	177.52420	0.00337	0.33364	0.10527	0.00007	-0.00089	-0.00533	-10.53858
360			3.59000	1.45451	2.18473	22.73063	0.00067	0.00098	0.00169	-0.00000	0.00000	0.00002	86.72247	10.97911	-20.94919	-0.12620	-0.02069	0.02651	0.00105	0.00043	0.00054	16.82501	1.37100	1.63204	0.04041	0.08553	-0.00168	-0.00047	-0.00123	-0.00001	9.61581	2.35470	-149.47951	-0.30236	-0.47118	0.10931	-0.00993	-0.00236	0.00475	-6.30973	1.21523	177.54895	0.00691	0.33305	0.10510	0.00003	0.00167	-0.00371	-10.58410
361			3.60000	1.45571	2.18358	22.72425	0.00067	0.00098	0.00171	-0.00000	0.00000	0.00002	86.73145	10.97251	-20.93674	-0.12572	-0.02055	0.02642	0.00167	0.00038	0.00009	16.83188	1.37862	1.62937	0.04095	0.08602	-0.00154	-0.00045	-0.00115	0.00001	9.59883	2.34719	-149.50456	-0.30253	-0.47285	0.11020	-0.00890	-0.00397	0.00523	-6.30804	1.21135	177.56500	0.00814	0.33382	0.10582	-0.00005	0.00531	-0.00210	-10.61745
362			3.61000	1.45679	2.18224	22.72016	0.00065	0.00098	0.00172	-0.00000	0.00000	0.00001	86.74185	10.97645	-20.92713	-0.12526	-0.02044	0.02648	0.00195	0.00028	-0.00045	16.83770	1.38743	1.63357	0.04124	0.08665	-0.00147	-0.00039	-0.00095	0.00003	9.58425	2.33616	-149.53151	-0.30205	-0.47481	0.11130	-0.00790	-0.00660	0.00584	-6.30257	1.19963	177.57355	0.00832	0.33378	0.10668	-0.00010	0.00916	-0.00075	-10.64053
363			3.62000	1.45803	2.18089	22.71840	0.00062	0.00097	0.00172	-0.00000	0.00000	0.00000	86.75211	10.99272	-20.92168	-0.12484	-0.02038	0.02666	0.00201	0.00016	-0.00102	16.84238	1.39673	1.64586	0.04069	0.08689	-0.00148	-0.00034	-0.00062	0.00005	9.57116	2.32146	-149.56126	-0.30115	-0.47599	0.11216	-0.00761	-0.00839	0.00658	-6.29366	1.18099	177.57643	0.00857	0.33216	0.10712	-0.00016	0.01195	0.00025	-10.65419
364			3.63000	1.45959	2.18015	22.71901	0.00060	0.00096	0.00172	-0.00000	0.00000	-0.00001	86.76163	11.02056	-20.92031	-0.12444	-0.02037	0.02688	0.00192	0.00006	-0.00143	16.84646	1.40563	1.66559	0.03851	0.08596	-0.00163	-0.00029	-0.00027	0.00006	9.55784	2.30507	-149.59453	-0.30069	-0.47782	0.11226	-0.00813	-0.00812	0.00726	-6.28122	1.15835	177.57536	0.00870	0.33154	0.10693	-0.00021	0.01292	0.00093	-10.65961
365			3.64000	1.46106	2.18051	22.72226	0.00058	0.00095	0.00170	-0.00000	-0.00000	-0.00001	86.76979	11.05377	-20.92150	-0.12401	-0.02038	0.02711	0.00157	0.00002	-0.00149	16.85005	1.41294	1.68699	0.03553	0.08438	-0.00184	-0.00022	-0.00008	0.00006	9.54299	2.28996	-149.63120	-0.29983	-0.47992	0.11268	-0.00898	-0.00512	0.00795	-6.26626	1.13552	177.57140	0.00964	0.33246	0.10733	-0.00025	0.01164	0.00120	-10.65907
366			3.65000	1.46184	2.18213	22.72840	0.00056	0.00094	0.00169	-0.00000	-0.00000	-0.00002	86.77569	11.08350	-20.92283	-0.12351	-0.02039	0.02730	0.00092	0.00004	-0.00119	16.85268	1.41761	1.70165	0.03326	0.08317	-0.00202	-0.00012	-0.00009	0.00003	9.52664	2.27961	-149.67227	-0.29767	-0.48058	0.11304	-0.00953	0.00119	0.00887	-6.25144	1.11707	177.56700	0.01245	0.33333	0.10776	-0.00028	0.00782	0.00081	-10.65589
367			3.66000	1.46103	2.18480	22.73778	0.00055	0.00093	0.00168	0.00000	-0.00000	-0.00003	86.77827	11.10362	-20.92201	-0.12302	-0.02036	0.02742	0.00001	0.00013	-0.00071	16.85371	1.41921	1.70360	0.03242	0.08297	-0.00210	0.00000	-0.00020	-0.00002	9.50986	2.27786	-149.72044	-0.29694	-0.48197	0.11375	-0.00971	0.01091	0.01037	-6.24069	1.10787	177.56575	0.01432	0.33589	0.10874	-0.00018	0.00196	-0.00050	-10.65435
368			3.67000	1.45789	2.18779	22.75069	0.00054	0.00093	0.00169	0.00000	-0.00000	-0.00004	86.77686	11.11338	-20.91714	-0.12259	-0.02030	0.02748	-0.00101	0.00026	-0.00030	16.85291	1.41755	1.69180	0.03306	0.08379	-0.00211	0.00012	-0.00028	-0.00006	9.49346	2.28794	-149.77963	-0.29723	-0.48456	0.11510	-0.00976	0.02289	0.01271	-6.23666	1.11100	177.57297	0.01505	0.34015	0.11055	-0.00005	-0.00369	-0.00268	-10.65738
369			3.68000	1.45170	2.19033	22.76756	0.00052	0.00094	0.00171	0.00001	-0.00000	-0.00006	86.77167	11.11691	-20.90752	-0.12235	-0.02023	0.02762	-0.00187	0.00042	-0.00018	16.85053	1.41312	1.67016	0.03502	0.08557	-0.00214	0.00020	-0.00020	-0.00009	9.47758	2.31037	-149.85431	-0.29728	-0.48651	0.11667	-0.00992	0.03440	0.01600	-6.23623	1.12326	177.59201	0.01475	0.34310	0.11245	-0.00010	-0.00505	-0.00486	-10.66172
370			3.69000	1.44152	2.19199	22.78812	0.00050	0.00095	0.00177	0.00001	-0.00000	-0.00007	86.76387	11.12217	-20.89351	-0.12225	-0.02013	0.02798	-0.00244	0.00055	-0.00046	16.84761	1.40686	1.64706	0.03743	0.08779	-0.00228	0.00022	0.00011	-0.00008	9.46204	2.34199	-149.94815	-0.29596	-0.48970	0.11824	-0.00991	0.04275	0.02006	-6.22795	1.13313	177.62035	0.01586	0.34711	0.11441	-0.00051	0.00137	-0.00561	-10.65497
371			3.70000	1.42661	2.19305	22.81116	0.00047	0.00097	0.00184	0.00001	-0.00000	-0.00007	86.75477	11.13731	-20.87654	-0.12225	-0.02004	0.02860	-0.00278	0.00065	-0.00104	16.84481	1.40007	1.63185	0.03886	0.08946	-0.00260	0.00021	0.00056	-0.00005	9.44773	2.37708	-150.06267	-0.29420	-0.49472	0.11972	-0.00908	0.04668	0.02449	-6.19811	1.12486	177.64839	0.01928	0.35287	0.11622	-0.00149	0.01588	-0.00388	-10.62156
372			3.71000	1.40681	2.19401	22.83447	0.00045	0.00099	0.00192	0.00002	-0.00000	-0.00008	86.74467	11.16584	-20.85820	-0.12226	-0.01996	0.02923	-0.00311	0.00068	-0.00169	16.84190	1.39410	1.62950	0.03881	0.08999	-0.00294	0.00024	0.00094	0.00001	9.43705	2.41016	-150.19736	-0.29533	-0.49628	0.12103	-0.00701	0.04649	0.02885	-6.13874	1.08600	177.66389	0.02110	0.35385	0.11691	-0.00273	0.03481	0.00043	-10.55103
373			3.72000	1.38282	2.19472	22.85605	0.00043	0.00101	0.00199	0.00002	0.00000	-0.00007	86.73264	11.20554	-20.84044	-0.12234	-0.01993	0.02969	-0.00363	0.00064	-0.00216	16.83760	1.38975	1.63904	0.03782	0.08960	-0.00317	0.00035	0.00110	0.00006	9.43262	2.43820	-150.34996	-0.29885	-0.49849	0.12220	-0.00407	0.04485	0.03284	-6.04955	1.01236	177.65617	0.01985	0.35404	0.11702	-0.00348	0.05234	0.00607	-10.44166
374			3.73000	1.35637	2.19402	22.87483	0.00042	0.00103	0.00204	0.00002	0.00001	-0.00006	86.71700	11.25113	-20.82550	-0.12250	-0.01995	0.02982	-0.00440	0.00050	-0.00233	16.83075	1.38733	1.65556	0.03650	0.08847	-0.00324	0.00050	0.00098	0.00009	9.43513	2.46139	-150.51837	-0.30325	-0.50235	0.12346	-0.00114	0.04408	0.03646	-5.93859	0.91135	177.62262	0.01672	0.35466	0.11706	-0.00331	0.06237	0.01073	-10.30353
375			3.74000	1.33063	2.18982	22.89166	0.00041	0.00105	0.00208	0.00002	0.00001	-0.00006	86.69612	11.29674	-20.81650	-0.12290	-0.02004	0.02966	-0.00522	0.00022	-0.00224	16.82112	1.38664	1.67255	0.03550	0.08706	-0.00320	0.00063	0.00064	0.00008	9.44340	2.48193	-150.70059	-0.30740	-0.50823	0.12542	0.00113	0.04502	0.03976	-5.82411	0.80109	177.57253	0.01329	0.35623	0.11786	-0.00243	0.06135	0.01236	-10.15964
376			3.75000	1.30991	2.18048	22.90968	0.00042	0.00107	0.00209	0.00001	0.00002	-0.00007	86.66990	11.33819	-20.81768	-0.12367	-0.02021	0.02937	-0.00565	-0.00021	-0.00199	16.80959	1.38733	1.68467	0.03499	0.08591	-0.00320	0.00071	0.00017	0.00005	9.45560	2.50192	-150.89372	-0.31052	-0.51413	0.12684	0.00238	0.04668	0.04212	-5.73048	0.70283	177.52307	0.01047	0.35836	0.11841	-0.00137	0.05062	0.01027	-10.03927
377			3.76000	1.29860	2.16578	22.93308	0.00042	0.00108	0.00210	0.00000	0.00003	-0.00010	86.64040	11.37341	-20.83341	-0.12489	-0.02048	0.02931	-0.00533	-0.00077	-0.00170	16.79756	1.38946	1.68953	0.03552	0.08574	-0.00339	0.00070	-0.00031	0.00002	9.46932	2.52204	-151.09335	-0.31540	-0.51941	0.12788	0.00235	0.04759	0.04333	-5.67497	0.63011	177.48984	0.00670	0.36041	0.11882	-0.00043	0.03591	0.00576	-9.96266
378			3.77000	1.29929	2.14772	22.96406	0.00044	0.00108	0.00209	-0.00001	0.00004	-0.00012	86.61163	11.40199	-20.86534	-0.12645	-0.02086	0.02975	-0.00429	-0.00130	-0.00145	16.78685	1.39290	1.68881	0.03728	0.08698	-0.00384	0.00059	-0.00061	0.00000	9.48177	2.54160	-151.29436	-0.32032	-0.52401	0.12858	0.00103	0.04671	0.04333	-5.65761	0.58371	177.47906	0.00363	0.36166	0.11900	-0.00003	0.02338	0.00086	-9.93041
379			3.78000	1.31047	2.12960	22.99937	0.00046	0.00108	0.00206	-0.00001	0.00003	-0.00012	86.58652	11.42482	-20.90944	-0.12792	-0.02125	0.03042	-0.00297	-0.00164	-0.00125	16.77936	1.39736	1.68778	0.03950	0.08882	-0.00435	0.00034	-0.00064	0.00002	9.49066	2.55918	-151.49150	-0.32604	-0.52861	0.12901	-0.00114	0.04378	0.04227	-5.66578	0.55557	177.48892	-0.00008	0.36352	0.11920	-0.00000	0.01605	-0.00345	-9.92895
380			3.79000	1.32800	2.11475	23.03249	0.00049	0.00108	0.00202	-0.00002	0.00002	-0.00010	86.56672	11.44381	-20.95801	-0.12891	-0.02157	0.03091	-0.00168	-0.00170	-0.00111	16.77685	1.40270	1.69270	0.04098	0.09004	-0.00474	-0.00004	-0.00041	0.00009	9.49500	2.57330	-151.68068	-0.33001	-0.53407	0.12991	-0.00338	0.03922	0.04059	-5.68638	0.53664	177.51706	-0.00161	0.36627	0.12005	-0.00006	0.01379	-0.00694	-9.94383
381			3.80000	1.34759	2.10500	23.05829	0.00054	0.00108	0.00197	-0.00002	0.00001	-0.00007	86.55285	11.46049	-21.00394	-0.12938	-0.02180	0.03117	-0.00061	-0.00151	-0.00095	16.78006	1.40865	1.70731	0.04131	0.09016	-0.00496	-0.00047	-0.00006	0.00017	9.49542	2.58312	-151.85886	-0.33506	-0.53707	0.13038	-0.00488	0.03378	0.03830	-5.70970	0.51919	177.55910	-0.00454	0.36613	0.12022	-0.00015	0.01585	-0.00874	-9.96320
382			3.81000	1.36531	2.10148	23.07341	0.00058	0.00107	0.00191	-0.00002	0.00000	-0.00003	86.54485	11.47393	-21.04109	-0.12942	-0.02194	0.03121	-0.00000	-0.00108	-0.00063	16.78899	1.41496	1.73092	0.04077	0.08934	-0.00504	-0.00085	0.00022	0.00023	9.49380	2.58887	-152.02487	-0.34059	-0.54035	0.13097	-0.00555	0.02901	0.03594	-5.72404	0.49556	177.60484	-0.00930	0.36630	0.12057	-0.00006	0.02161	-0.00815	-9.97212
383			3.82000	1.37696	2.10501	23.07445	0.00062	0.00106	0.00186	-0.00001	-0.00001	0.00002	86.54108	11.48012	-21.06305	-0.12896	-0.02197	0.03068	0.00000	-0.00047	-0.00011	16.80268	1.42129	1.75919	0.03916	0.08786	-0.00469	-0.00109	0.00035	0.00023	9.49121	2.59195	-152.17946	-0.34297	-0.54548	0.13156	-0.00600	0.02607	0.03374	-5.71677	0.45964	177.64293	-0.01044	0.36929	0.12107	0.00036	0.02892	-0.00603	-9.95570
384			3.83000	1.37995	2.11457	23.06097	0.00065	0.00104	0.00180	0.00000	-0.00002	0.00005	86.53982	11.47670	-21.06648	-0.12805	-0.02186	0.02940	-0.00017	0.00013	0.00034	16.81957	1.42712	1.78683	0.03700	0.08599	-0.00380	-0.00118	0.00037	0.00017	9.48728	2.59441	-152.32411	-0.34321	-0.54897	0.13128	-0.00667	0.02512	0.03155	-5.68444	0.41196	177.67055	-0.00793	0.37111	0.12031	0.00053	0.03344	-0.00463	-9.91106
385			3.84000	1.37559	2.12626	23.03919	0.00066	0.00102	0.00177	0.00001	-0.00002	0.00006	86.54116	11.46736	-21.05509	-0.12705	-0.02166	0.02786	0.00018	0.00051	0.00045	16.83793	1.43163	1.81058	0.03524	0.08435	-0.00274	-0.00116	0.00042	0.00010	9.48164	2.59828	-152.45999	-0.34310	-0.54925	0.13066	-0.00733	0.02599	0.02944	-5.63999	0.36127	177.69705	-0.00446	0.37006	0.11880	0.00030	0.03135	-0.00602	-9.85336
386			3.85000	1.36818	2.13543	23.01974	0.00065	0.00101	0.00175	0.00001	-0.00001	0.00004	86.54710	11.45985	-21.03798	-0.12645	-0.02150	0.02681	0.00135	0.00057	0.00021	16.85636	1.43422	1.82980	0.03470	0.08345	-0.00202	-0.00111	0.00051	0.00006	9.47476	2.60535	-152.58801	-0.34471	-0.54927	0.13027	-0.00775	0.02843	0.02752	-5.60656	0.32105	177.73792	-0.00297	0.36926	0.11768	0.00009	0.02217	-0.01043	-9.80797
387			3.86000	1.36196	2.13956	23.01137	0.00063	0.00100	0.00175	0.00001	-0.00000	0.00000	86.55959	11.46033	-21.02378	-0.12630	-0.02144	0.02658	0.00300	0.00041	-0.00022	16.87385	1.43492	1.84539	0.03538	0.08359	-0.00179	-0.00106	0.00061	0.00004	9.46718	2.61694	-152.70879	-0.34685	-0.55018	0.12987	-0.00779	0.03131	0.02561	-5.60384	0.30271	177.80484	-0.00256	0.36987	0.11701	-0.00008	0.00851	-0.01620	-9.79615
388			3.87000	1.35864	2.13872	23.01663	0.00061	0.00100	0.00177	0.00000	0.00001	-0.00004	86.57865	11.47083	-21.01616	-0.12617	-0.02141	0.02685	0.00461	0.00018	-0.00067	16.88988	1.43416	1.85860	0.03612	0.08403	-0.00191	-0.00097	0.00069	0.00004	9.45970	2.63250	-152.82185	-0.34675	-0.55126	0.12948	-0.00687	0.03237	0.02351	-5.64081	0.31031	177.89833	-0.00100	0.37091	0.11683	-0.00010	-0.00514	-0.02094	-9.82685
389			3.88000	1.35822	2.13405	23.03431	0.00058	0.00100	0.00179	-0.00000	0.00001	-0.00007	86.60308	11.48955	-21.01554	-0.12578	-0.02135	0.02722	0.00592	-0.00005	-0.00102	16.90416	1.43243	1.86956	0.03637	0.08432	-0.00213	-0.00088	0.00070	0.00003	9.45443	2.64911	-152.92535	-0.34512	-0.55065	0.12907	-0.00436	0.02967	0.02117	-5.71597	0.33874	178.00768	-0.00035	0.37000	0.11696	-0.00006	-0.01380	-0.02273	-9.89583
390			3.89000	1.36034	2.12639	23.06245	0.00054	0.00100	0.00181	-0.00000	0.00002	-0.00010	86.63146	11.51358	-21.02171	-0.12521	-0.02127	0.02759	0.00687	-0.00029	-0.00124	16.91707	1.43006	1.87768	0.03633	0.08441	-0.00239	-0.00081	0.00064	0.00002	9.45426	2.66254	-153.01758	-0.34181	-0.55142	0.12844	-0.00046	0.02358	0.01874	-5.81780	0.37504	178.11562	-0.00013	0.37007	0.11732	-0.00002	-0.01496	-0.02100	-9.98641
391			3.90000	1.36474	2.11591	23.09872	0.00052	0.00100	0.00184	-0.00001	0.00002	-0.00012	86.66217	11.54018	-21.03431	-0.12469	-0.02123	0.02802	0.00739	-0.00049	-0.00134	16.92939	1.42726	1.88233	0.03646	0.08450	-0.00273	-0.00081	0.00053	0.00001	9.46092	2.66999	-153.09850	-0.34001	-0.55241	0.12751	0.00379	0.01637	0.01651	-5.93012	0.40563	178.20702	-0.00186	0.37013	0.11746	-0.00036	-0.01058	-0.01689	-10.07745
392			3.91000	1.37109	2.10282	23.13947	0.00051	0.00101	0.00185	-0.00001	0.00003	-0.00013	86.69341	11.56675	-21.05176	-0.12440	-0.02125	0.02864	0.00737	-0.00060	-0.00129	16.94234	1.42431	1.88364	0.03680	0.08479	-0.00320	-0.00088	0.00038	-0.00001	9.47411	2.67165	-153.16965	-0.33910	-0.55327	0.12642	0.00732	0.01058	0.01465	-6.04106	0.42464	178.27617	-0.00532	0.37063	0.11760	-0.00101	-0.00535	-0.01236	-10.15523
393			3.92000	1.37848	2.08851	23.17922	0.00050	0.00101	0.00186	-0.00001	0.00003	-0.00012	86.72283	11.58989	-21.07024	-0.12413	-0.02127	0.02923	0.00669	-0.00058	-0.00106	16.95681	1.42179	1.88199	0.03718	0.08501	-0.00367	-0.00100	0.00017	-0.00002	9.49194	2.66976	-153.23318	-0.33737	-0.55326	0.12512	0.00948	0.00692	0.01306	-6.14626	0.43475	178.32510	-0.00765	0.36977	0.11726	-0.00135	-0.00217	-0.00821	-10.21730
394			3.93000	1.38614	2.07522	23.21301	0.00050	0.00101	0.00186	-0.00001	0.00002	-0.00009	86.74833	11.60630	-21.08588	-0.12376	-0.02125	0.02959	0.00550	-0.00045	-0.00068	16.97340	1.42017	1.87784	0.03746	0.08500	-0.00401	-0.00114	-0.00006	-0.00004	9.51191	2.66607	-153.29005	-0.33486	-0.55308	0.12409	0.01011	0.00422	0.01147	-6.24249	0.43989	178.35521	-0.00848	0.36800	0.11689	-0.00131	-0.00039	-0.00396	-10.26425
395			3.94000	1.39392	2.06485	23.23801	0.00049	0.00101	0.00186	-0.00001	0.00002	-0.00007	86.76847	11.61465	-21.09657	-0.12332	-0.02120	0.02960	0.00403	-0.00029	-0.00027	16.99201	1.41965	1.87212	0.03770	0.08468	-0.00415	-0.00126	-0.00023	-0.00004	9.53146	2.66087	-153.33923	-0.33169	-0.55336	0.12336	0.00946	0.00105	0.00956	-6.32293	0.44016	178.36362	-0.00907	0.36689	0.11685	-0.00109	0.00166	0.00084	-10.29305
396			3.95000	1.40131	2.05820	23.25393	0.00048	0.00100	0.00186	-0.00001	0.00001	-0.00004	86.78249	11.61567	-21.10236	-0.12295	-0.02113	0.02941	0.00250	-0.00013	0.00008	17.01207	1.41997	1.86632	0.03780	0.08428	-0.00412	-0.00134	-0.00027	-0.00003	9.54866	2.65349	-153.37811	-0.32847	-0.55283	0.12207	0.00802	-0.00308	0.00714	-6.38060	0.43382	178.34756	-0.01089	0.36602	0.11631	-0.00087	0.00393	0.00558	-10.29997
397			3.96000	1.40717	2.05528	23.26153	0.00047	0.00099	0.00184	-0.00000	0.00000	-0.00001	86.79029	11.61106	-21.10377	-0.12262	-0.02107	0.02907	0.00103	0.00000	0.00033	17.03298	1.42031	1.86194	0.03769	0.08391	-0.00394	-0.00137	-0.00011	-0.00002	9.56244	2.64345	-153.40439	-0.32737	-0.55131	0.12102	0.00632	-0.00795	0.00446	-6.41540	0.42181	178.31032	-0.01445	0.36388	0.11563	-0.00068	0.00498	0.00879	-10.28737
398			3.97000	1.41045	2.05569	23.26260	0.00047	0.00098	0.00182	-0.00000	-0.00000	0.00000	86.79227	11.60287	-21.10151	-0.12236	-0.02102	0.02859	-0.00031	0.00011	0.00045	17.05395	1.41962	1.86026	0.03753	0.08356	-0.00362	-0.00134	0.00023	-0.00000	9.57258	2.63018	-153.41707	-0.32371	-0.55001	0.12001	0.00460	-0.01348	0.00180	-6.43480	0.40851	178.26277	-0.01432	0.36230	0.11484	-0.00038	0.00427	0.00955	-10.26490
399			3.98000	1.41101	2.05866	23.25934	0.00048	0.00097	0.00180	0.00000	-0.00001	0.00001	86.78887	11.59344	-21.09642	-0.12221	-0.02098	0.02797	-0.00147	0.00018	0.00044	17.07386	1.41708	1.86237	0.03728	0.08308	-0.00320	-0.00123	0.00069	0.00002	9.57930	2.61291	-153.41669	-0.31945	-0.54916	0.11883	0.00299	-0.01977	-0.00066	-6.44628	0.39773	178.21710	-0.01295	0.36350	0.11424	-0.00013	0.00348	0.00868	-10.24149
400			3.99000	1.40969	2.06295	23.25465	0.00049	0.00097	0.00178	0.00000	-0.00001	0.00001	86.78074	11.58553	-21.09030	-0.12217	-0.02097	0.02735	-0.00243	0.00018	0.00030	17.09163	1.41246	1.86922	0.03704	0.08251	-0.00278	-0.00106	0.00116	0.00004	9.58270	2.59056	-153.40398	-0.31751	-0.54722	0.11768	0.00128	-0.02708	-0.00300	-6.44701	0.38783	178.17749	-0.01276	0.36437	0.11352	0.00025	0.00524	0.00809	-10.21486
401			4.00000	1.40753	2.06724	23.25115	0.00050	0.00096	0.00176	0.00000	-0.00001	0.00001	86.76832	11.58138	-21.08546	-0.12225	-0.02099	0.02695	-0.00322	0.00011	0.00011	17.10626	1.40604	1.88119	0.03652	0.08193	-0.00248	-0.00084	0.00153	0.00005	9.58219	2.56186	-153.37842	-0.31652	-0.54389	0.11666	-0.00085	-0.03568	-0.00566	-6.42414	0.37219	178.13776	-0.01363	0.36278	0.11247	0.00096	0.01017	0.00921	-10.17238
402			4.01000	1.40503	2.07042	23.25055	0.00052	0.00096	0.00174	0.00000	-0.00000	-0.00000	86.75188	11.58119	-21.08390	-0.12247	-0.02105	0.02680	-0.00388	-0.00002	-0.00004	17.11720	1.39867	1.89710	0.03590	0.08153	-0.00232	-0.00059	0.00169	0.00006	9.57664	2.52568	-153.33659	-0.31512	-0.54027	0.11556	-0.00360	-0.04542	-0.00914	-6.36651	0.34542	178.08786	-0.01462	0.36011	0.11103	0.00192	0.01588	0.01185	-10.10376
403			4.02000	1.40266	2.07183	23.25352	0.00054	0.00097	0.00173	0.00000	-0.00000	-0.00001	86.73175	11.58312	-21.08665	-0.12288	-0.02113	0.02689	-0.00449	-0.00018	-0.00009	17.12414	1.39149	1.91450	0.03544	0.08138	-0.00229	-0.00032	0.00160	0.00006	9.56449	2.48194	-153.27286	-0.31323	-0.53732	0.11485	-0.00685	-0.05539	-0.01377	-6.27426	0.30843	178.02180	-0.01456	0.35750	0.10972	0.00262	0.01866	0.01459	-10.01100
404			4.03000	1.40077	2.07102	23.25946	0.00055	0.00097	0.00172	0.00000	0.00000	-0.00002	86.70800	11.58433	-21.09389	-0.12339	-0.02124	0.02705	-0.00505	-0.00034	0.00001	17.12687	1.38543	1.93052	0.03508	0.08139	-0.00231	-0.00005	0.00129	0.00005	9.54489	2.43202	-153.18140	-0.31063	-0.53160	0.11330	-0.00991	-0.06382	-0.01908	-6.16120	0.26932	177.94287	-0.01348	0.35212	0.10712	0.00265	0.01580	0.01539	-9.90974
405			4.04000	1.40008	2.06836	23.26711	0.00055	0.00097	0.00171	-0.00000	0.00001	-0.00002	86.68111	11.58180	-21.10506	-0.12395	-0.02135	0.02720	-0.00554	-0.00048	0.00024	17.12525	1.38107	1.94247	0.03463	0.08128	-0.00237	0.00021	0.00081	0.00003	9.51894	2.37828	-153.05952	-0.30681	-0.52386	0.11094	-0.01186	-0.06935	-0.02419	-6.04977	0.23961	177.86362	-0.01018	0.34476	0.10342	0.00179	0.00769	0.01323	-9.82240
406			4.05000	1.40101	2.06449	23.27494	0.00054	0.00096	0.00171	-0.00000	0.00001	-0.00002	86.65158	11.57256	-21.11969	-0.12449	-0.02143	0.02731	-0.00598	-0.00062	0.00061	17.11945	1.37869	1.94758	0.03415	0.08101	-0.00245	0.00046	0.00018	0.00000	9.48936	2.32373	-152.90962	-0.29973	-0.51385	0.10770	-0.01203	-0.07084	-0.02809	-5.96074	0.22836	177.79979	-0.00541	0.33712	0.09930	0.00069	-0.00277	0.00874	-9.76709
407			4.06000	1.40355	2.06010	23.28096	0.00053	0.00095	0.00170	-0.00000	0.00001	-0.00001	86.61968	11.55426	-21.13707	-0.12497	-0.02150	0.02738	-0.00646	-0.00073	0.00109	17.10968	1.37869	1.94325	0.03361	0.08061	-0.00255	0.00071	-0.00063	-0.00004	9.45995	2.27173	-152.73848	-0.29488	-0.50506	0.10425	-0.01048	-0.06840	-0.03019	-5.90487	0.23843	177.76236	-0.00357	0.33672	0.09650	0.00025	-0.01221	0.00351	-9.74985
408			4.07000	1.40718	2.05571	23.28316	0.00053	0.00094	0.00169	-0.00000	0.00001	0.00000	86.58492	11.52472	-21.15670	-0.12544	-0.02155	0.02751	-0.00718	-0.00082	0.00169	17.09573	1.38174	1.92701	0.03302	0.08033	-0.00270	0.00098	-0.00164	-0.00010	9.43464	2.22518	-152.55652	-0.29296	-0.49963	0.10269	-0.00768	-0.06271	-0.03072	-5.88033	0.26536	177.75401	-0.00096	0.34254	0.09630	0.00003	-0.01766	-0.00100	-9.76281
409			4.08000	1.41098	2.05204	23.27911	0.00052	0.00093	0.00167	-0.00000	0.00000	0.00002	86.54610	11.48158	-21.17713	-0.12590	-0.02157	0.02770	-0.00833	-0.00083	0.00239	17.07672	1.38881	1.89675	0.03281	0.08046	-0.00287	0.00132	-0.00283	-0.00017	9.41582	2.18604	-152.37651	-0.29087	-0.49727	0.10242	-0.00454	-0.05450	-0.02951	-5.87240	0.29840	177.76813	0.00404	0.34739	0.09681	-0.00007	-0.01645	-0.00362	-9.78556
410			4.09000	1.41310	2.05009	23.26631	0.00051	0.00091	0.00164	0.00000	0.00000	0.00005	86.50139	11.42328	-21.19573	-0.12634	-0.02156	0.02782	-0.00998	-0.00074	0.00314	17.05157	1.40072	1.85174	0.03293	0.08100	-0.00295	0.00171	-0.00410	-0.00023	9.40353	2.15530	-152.20996	-0.28832	-0.49498	0.10313	-0.00183	-0.04481	-0.02705	-5.85980	0.32374	177.79111	0.00851	0.34707	0.09740	-0.00034	-0.00845	-0.00368	-9.79280
411			4.10000	1.41130	2.05084	23.24300	0.00051	0.00090	0.00161	0.00001	-0.00001	0.00008	86.44923	11.35024	-21.20917	-0.12667	-0.02150	0.02767	-0.01190	-0.00054	0.00381	17.01963	1.41779	1.79343	0.03291	0.08149	-0.00290	0.00211	-0.00526	-0.00028	9.39673	2.13281	-152.06276	-0.28778	-0.49058	0.10360	0.00026	-0.03468	-0.02394	-5.82696	0.33057	177.80836	0.00909	0.34161	0.09701	-0.00068	0.00232	-0.00170	-9.76721
412			4.11000	1.40380	2.05525	23.20971	0.00050	0.00088	0.00158	0.00001	-0.00001	0.00010	86.39000	11.26403	-21.21481	-0.12689	-0.02136	0.02730	-0.01354	-0.00023	0.00431	16.98116	1.43912	1.72455	0.03279	0.08221	-0.00274	0.00243	-0.00606	-0.00030	9.39432	2.11859	-151.93535	-0.28820	-0.48476	0.10346	0.00190	-0.02437	-0.02068	-5.77356	0.31807	177.81190	0.00657	0.33377	0.09575	-0.00064	0.00952	0.00057	-9.70979
413			4.12000	1.38975	2.06382	23.16835	0.00050	0.00087	0.00156	0.00002	-0.00002	0.00012	86.32680	11.16875	-21.21012	-0.12687	-0.02114	0.02672	-0.01414	0.00016	0.00443	16.93829	1.46227	1.64984	0.03348	0.08389	-0.00237	0.00261	-0.00619	-0.00026	9.39557	2.11336	-151.82722	-0.28660	-0.48373	0.10394	0.00324	-0.01394	-0.01748	-5.71600	0.29740	177.80486	0.00642	0.33292	0.09591	-0.00053	0.00904	0.00132	-9.64093
414			4.13000	1.36981	2.07649	23.12271	0.00048	0.00086	0.00155	0.00002	-0.00002	0.00012	86.26637	11.07513	-21.19375	-0.12657	-0.02085	0.02598	-0.01287	0.00058	0.00388	16.89547	1.48347	1.57973	0.03505	0.08637	-0.00182	0.00251	-0.00523	-0.00017	9.40005	2.11746	-151.73975	-0.28637	-0.48404	0.10483	0.00442	-0.00386	-0.01388	-5.67930	0.28555	177.79932	0.00626	0.33599	0.09707	-0.00018	0.00075	-0.00017	-9.59051
415			4.14000	1.34686	2.09274	23.07814	0.00045	0.00085	0.00155	0.00002	-0.00003	0.00011	86.21862	11.00007	-21.16643	-0.12605	-0.02056	0.02536	-0.00950	0.00098	0.00269	16.85921	1.49834	1.52986	0.03590	0.08842	-0.00136	0.00194	-0.00297	-0.00007	9.40766	2.12911	-151.67592	-0.28548	-0.48443	0.10570	0.00541	0.00469	-0.00967	-5.68340	0.29505	177.80711	0.00634	0.33760	0.09823	0.00029	-0.01151	-0.00299	-9.58173
416			4.15000	1.32429	2.11273	23.03893	0.00041	0.00084	0.00156	0.00002	-0.00003	0.00010	86.19211	10.95740	-21.13003	-0.12549	-0.02035	0.02515	-0.00488	0.00136	0.00119	16.83519	1.50361	1.51341	0.03562	0.08920	-0.00116	0.00102	0.00013	0.00000	9.41800	2.14552	-151.63811	-0.28456	-0.48475	0.10632	0.00612	0.01117	-0.00505	-5.73195	0.32788	177.83011	0.00600	0.33703	0.09908	0.00067	-0.02198	-0.00504	-9.61906
417			4.16000	1.30356	2.13664	23.00507	0.00038	0.00082	0.00157	0.00001	-0.00004	0.00009	86.18950	10.95108	-21.08496	-0.12484	-0.02023	0.02518	-0.00046	0.00171	-0.00027	16.82618	1.49812	1.53472	0.03413	0.08834	-0.00105	0.00006	0.00314	0.00006	9.43048	2.16405	-151.62651	-0.28488	-0.48572	0.10680	0.00682	0.01556	-0.00065	-5.81078	0.37520	177.85757	0.00513	0.33601	0.09985	0.00074	-0.02637	-0.00456	-9.68678
418			4.17000	1.28429	2.16261	22.97424	0.00035	0.00081	0.00157	0.00001	-0.00004	0.00008	86.20639	10.97627	-21.03250	-0.12404	-0.02015	0.02513	0.00267	0.00193	-0.00141	16.83116	1.48369	1.58813	0.03138	0.08581	-0.00088	-0.00063	0.00512	0.00009	9.44541	2.18288	-151.63724	-0.28568	-0.48648	0.10768	0.00788	0.01820	0.00286	-5.89746	0.42259	177.87300	0.00384	0.33310	0.10078	0.00055	-0.02408	-0.00144	-9.75890
419			4.18000	1.26644	2.18679	22.94604	0.00032	0.00080	0.00158	0.00001	-0.00003	0.00007	86.23454	11.02233	-20.97793	-0.12334	-0.02013	0.02511	0.00420	0.00191	-0.00203	16.84606	1.46460	1.66008	0.02855	0.08276	-0.00075	-0.00095	0.00565	0.00008	9.46350	2.20135	-151.66356	-0.28614	-0.48754	0.10841	0.00911	0.02003	0.00523	-5.97477	0.45924	177.86537	0.00258	0.33070	0.10157	0.00031	-0.01846	0.00283	-9.81480
420			4.19000	1.25068	2.20579	22.92141	0.00030	0.00079	0.00158	0.00001	-0.00002	0.00006	86.26533	11.07593	-20.92834	-0.12280	-0.02015	0.02531	0.00438	0.00167	-0.00215	16.86546	1.44617	1.73413	0.02701	0.08104	-0.00067	-0.00101	0.00506	0.00007	9.48429	2.22022	-151.69954	-0.28718	-0.49090	0.10898	0.00972	0.02213	0.00671	-6.03506	0.48285	177.83464	0.00001	0.33255	0.10269	0.00000	-0.01297	0.00665	-9.84678
421			4.20000	1.23728	2.21879	22.90083	0.00029	0.00078	0.00158	0.00001	-0.00002	0.00005	86.29269	11.12586	-20.88804	-0.12235	-0.02017	0.02574	0.00377	0.00134	-0.00194	16.88524	1.43161	1.79781	0.02716	0.08160	-0.00056	-0.00098	0.00405	0.00005	9.50533	2.24067	-151.74173	-0.28890	-0.49476	0.11041	0.00902	0.02450	0.00770	-6.07469	0.49585	177.78690	-0.00263	0.33639	0.10479	-0.00012	-0.00828	0.00943	-9.85435
422			4.21000	1.22595	2.22700	22.88355	0.00028	0.00078	0.00159	0.00001	-0.00001	0.00004	86.31451	11.16724	-20.85663	-0.12187	-0.02015	0.02607	0.00303	0.00106	-0.00164	16.90391	1.42080	1.84656	0.02839	0.08349	-0.00032	-0.00097	0.00322	0.00002	9.52353	2.26298	-151.78780	-0.29145	-0.49847	0.11238	0.00715	0.02608	0.00821	-6.09008	0.49998	177.72916	-0.00496	0.34004	0.10718	-0.00002	-0.00366	0.01103	-9.83775
423			4.22000	1.21631	2.23183	22.86946	0.00027	0.00078	0.00160	0.00000	-0.00000	0.00003	86.33210	11.20169	-20.83167	-0.12143	-0.02012	0.02614	0.00258	0.00083	-0.00141	16.92238	1.41121	1.88251	0.02919	0.08493	-0.00004	-0.00100	0.00276	0.00000	9.53710	2.28594	-151.83427	-0.29361	-0.50170	0.11401	0.00494	0.02560	0.00798	-6.08026	0.49562	177.66832	-0.00579	0.34239	0.10876	0.00020	0.00079	0.01106	-9.79847
424			4.23000	1.20863	2.23368	22.86027	0.00025	0.00079	0.00163	0.00000	-0.00000	0.00002	86.34742	11.23211	-20.81245	-0.12104	-0.02007	0.02611	0.00239	0.00060	-0.00124	16.94179	1.40072	1.90834	0.02864	0.08513	0.00008	-0.00101	0.00245	-0.00000	9.54635	2.30736	-151.87669	-0.29663	-0.50375	0.11494	0.00329	0.02246	0.00695	-6.05187	0.48500	177.61353	-0.00717	0.34311	0.10929	0.00039	0.00370	0.00891	-9.74366
425			4.24000	1.20377	2.23216	22.85829	0.00022	0.00079	0.00167	0.00000	0.00000	-0.00001	86.36076	11.25816	-20.80061	-0.12074	-0.02001	0.02620	0.00224	0.00029	-0.00103	16.96162	1.38911	1.92296	0.02752	0.08496	0.00007	-0.00094	0.00202	-0.00000	9.55288	2.32484	-151.91113	-0.29891	-0.50706	0.11628	0.00247	0.01741	0.00528	-6.01919	0.47349	177.57671	-0.00696	0.34566	0.11040	0.00034	0.00392	0.00473	-9.68770
426			4.25000	1.20282	2.22696	22.86523	0.00020	0.00080	0.00171	-0.00000	0.00001	-0.00003	86.37144	11.27800	-20.79835	-0.12051	-0.01994	0.02644	0.00207	-0.00006	-0.00079	16.98069	1.37696	1.92370	0.02689	0.08548	0.00004	-0.00086	0.00152	0.00000	9.55817	2.33752	-151.93456	-0.30019	-0.50897	0.11772	0.00216	0.01211	0.00303	-5.99553	0.46691	177.56602	-0.00635	0.34691	0.11164	0.00020	0.00206	-0.00001	-9.64384
427			4.26000	1.20674	2.21759	22.88145	0.00017	0.00081	0.00176	-0.00000	0.00002	-0.00006	86.37933	11.29219	-20.80640	-0.12038	-0.01987	0.02676	0.00202	-0.00042	-0.00065	16.99854	1.36397	1.91030	0.02695	0.08668	0.00001	-0.00081	0.00117	0.00000	9.56250	2.34682	-151.94479	-0.29962	-0.50964	0.11843	0.00174	0.00823	0.00034	-5.98287	0.46673	177.57750	-0.00483	0.34777	0.11238	0.00009	0.00021	-0.00298	-9.61421
428			4.27000	1.21631	2.20371	22.90685	0.00016	0.00083	0.00181	-0.00000	0.00002	-0.00009	86.38557	11.30445	-20.82457	-0.12039	-0.01982	0.02714	0.00224	-0.00075	-0.00072	17.01598	1.34922	1.88574	0.02752	0.08807	-0.00012	-0.00083	0.00110	-0.00001	9.56507	2.35523	-151.94086	-0.30000	-0.51013	0.11889	0.00113	0.00606	-0.00241	-5.97348	0.46938	177.59630	-0.00492	0.34986	0.11318	0.00009	-0.00044	-0.00327	-9.59058
429			4.28000	1.23175	2.18512	22.94086	0.00016	0.00084	0.00184	-0.00001	0.00003	-0.00012	86.39165	11.31974	-20.85229	-0.12070	-0.01986	0.02768	0.00265	-0.00105	-0.00096	17.03439	1.33207	1.85495	0.02813	0.08902	-0.00048	-0.00090	0.00125	-0.00003	9.56597	2.36409	-151.92413	-0.30044	-0.50923	0.11926	0.00085	0.00478	-0.00464	-5.96280	0.47159	177.61024	-0.00519	0.35086	0.11376	0.00008	-0.00083	-0.00226	-9.56706
430			4.29000	1.25250	2.16253	22.98232	0.00018	0.00086	0.00187	-0.00001	0.00004	-0.00014	86.39822	11.34020	-20.88854	-0.12126	-0.01997	0.02846	0.00300	-0.00129	-0.00117	17.05415	1.31270	1.82167	0.02834	0.08904	-0.00119	-0.00096	0.00141	-0.00008	9.56659	2.37323	-151.89865	-0.30083	-0.50828	0.11943	0.00114	0.00418	-0.00580	-5.95659	0.47444	177.61867	-0.00510	0.35116	0.11394	-0.00001	-0.00272	-0.00205	-9.54822
431			4.30000	1.27681	2.13827	23.02841	0.00021	0.00088	0.00188	-0.00001	0.00004	-0.00015	86.40455	11.36199	-20.93071	-0.12202	-0.02017	0.02948	0.00281	-0.00141	-0.00109	17.07474	1.29198	1.78591	0.02872	0.08875	-0.00215	-0.00098	0.00135	-0.00016	9.56810	2.38263	-151.87074	-0.30133	-0.50631	0.11945	0.00162	0.00494	-0.00570	-5.96420	0.48256	177.62987	-0.00528	0.34988	0.11383	-0.00015	-0.00654	-0.00340	-9.54359
432			4.31000	1.30101	2.11603	23.07248	0.00024	0.00090	0.00188	-0.00001	0.00003	-0.00013	86.40805	11.37732	-20.97274	-0.12281	-0.02040	0.03048	0.00171	-0.00130	-0.00057	17.09508	1.27121	1.74598	0.02961	0.08858	-0.00309	-0.00098	0.00105	-0.00025	9.57058	2.39335	-151.84650	-0.30188	-0.50505	0.11926	0.00203	0.00740	-0.00464	-5.98905	0.49930	177.65045	-0.00515	0.34948	0.11373	-0.00027	-0.01035	-0.00517	-9.55790
433			4.32000	1.32033	2.09962	23.10589	0.00027	0.00091	0.00187	-0.00001	0.00002	-0.00008	86.40549	11.37867	-21.00667	-0.12347	-0.02056	0.03111	-0.00029	-0.00096	0.00030	17.11447	1.25171	1.70098	0.03082	0.08868	-0.00370	-0.00096	0.00058	-0.00032	9.57409	2.40660	-151.82950	-0.30291	-0.50471	0.11954	0.00272	0.01067	-0.00314	-6.02359	0.52173	177.67813	-0.00475	0.34956	0.11418	-0.00027	-0.01106	-0.00566	-9.58367
434			4.33000	1.33082	2.09122	23.12239	0.00031	0.00092	0.00186	-0.00000	0.00001	-0.00003	86.39474	11.36276	-21.02646	-0.12390	-0.02061	0.03111	-0.00263	-0.00049	0.00123	17.13277	1.23447	1.65211	0.03209	0.08875	-0.00384	-0.00094	0.00010	-0.00035	9.57979	2.42225	-151.82082	-0.30232	-0.50552	0.11998	0.00406	0.01347	-0.00146	-6.05357	0.54131	177.70317	-0.00406	0.35045	0.11496	-0.00016	-0.00735	-0.00413	-9.60423
435			4.34000	1.33167	2.09074	23.12205	0.00034	0.00094	0.00186	0.00000	-0.00000	0.00002	86.37624	11.33173	-21.03157	-0.12410	-0.02054	0.03038	-0.00443	-0.00009	0.00182	17.15023	1.21995	1.60226	0.03346	0.08882	-0.00339	-0.00096	-0.00020	-0.00029	9.58911	2.43902	-151.82080	-0.30377	-0.50486	0.11993	0.00591	0.01529	0.00035	-6.06721	0.54996	177.71654	-0.00724	0.35078	0.11529	-0.00006	-0.00098	-0.00112	-9.60491
436			4.35000	1.32652	2.09581	23.11206	0.00038	0.00096	0.00185	0.00000	-0.00001	0.00003	86.35369	11.29378	-21.02725	-0.12411	-0.02039	0.02905	-0.00475	0.00007	0.00179	17.16757	1.20764	1.55647	0.03475	0.08877	-0.00247	-0.00104	-0.00006	-0.00018	9.60249	2.45591	-151.82994	-0.30660	-0.50413	0.11961	0.00761	0.01690	0.00233	-6.06242	0.54566	177.71393	-0.01151	0.35074	0.11511	0.00021	0.00446	0.00211	-9.58234
437			4.36000	1.32255	2.10220	23.10545	0.00042	0.00097	0.00184	0.00000	-0.00001	-0.00000	86.33404	11.26157	-21.02321	-0.12412	-0.02027	0.02781	-0.00325	-0.00007	0.00116	17.18619	1.19561	1.52105	0.03581	0.08856	-0.00160	-0.00120	0.00062	-0.00009	9.61877	2.47317	-151.84923	-0.30872	-0.50543	0.12012	0.00840	0.01901	0.00447	-6.04644	0.53327	177.69720	-0.01374	0.35137	0.11550	0.00040	0.00642	0.00437	-9.54524
438			4.37000	1.32639	2.10563	23.11369	0.00044	0.00098	0.00184	-0.00001	-0.00000	-0.00005	86.32352	11.24582	-21.02823	-0.12439	-0.02027	0.02735	-0.00062	-0.00038	0.00024	17.20709	1.18200	1.50049	0.03691	0.08859	-0.00128	-0.00142	0.00160	-0.00004	9.63582	2.49127	-151.87927	-0.31011	-0.50790	0.12105	0.00819	0.02105	0.00657	-6.02937	0.52027	177.67305	-0.01431	0.35230	0.11619	0.00039	0.00562	0.00536	-9.50681
439			4.38000	1.33958	2.10425	23.13908	0.00047	0.00099	0.00183	-0.00001	0.00001	-0.00010	86.32426	11.25002	-21.04432	-0.12486	-0.02041	0.02766	0.00202	-0.00063	-0.00072	17.23069	1.16624	1.49633	0.03886	0.08933	-0.00144	-0.00170	0.00272	-0.00000	9.65204	2.50957	-151.91858	-0.31353	-0.50903	0.12171	0.00743	0.02157	0.00813	-6.01569	0.50956	177.64659	-0.01604	0.35189	0.11641	0.00044	0.00543	0.00607	-9.47350
440			4.39000	1.35894	2.09901	23.17490	0.00048	0.00099	0.00183	-0.00002	0.00001	-0.00012	86.33458	11.27336	-21.06642	-0.12529	-0.02059	0.02825	0.00389	-0.00070	-0.00163	17.25696	1.14846	1.51029	0.04077	0.09010	-0.00174	-0.00198	0.00386	0.00005	9.66664	2.52630	-151.96298	-0.31681	-0.51159	0.12260	0.00626	0.02009	0.00874	-5.99840	0.49643	177.61546	-0.01698	0.35357	0.11709	0.00079	0.00866	0.00812	-9.43845
441			4.40000	1.38010	2.09165	23.21216	0.00050	0.00099	0.00182	-0.00002	0.00001	-0.00011	86.35125	11.31361	-21.08804	-0.12555	-0.02078	0.02873	0.00478	-0.00059	-0.00234	17.28538	1.12958	1.54361	0.04092	0.08965	-0.00205	-0.00211	0.00465	0.00012	9.67855	2.54022	-152.00671	-0.31765	-0.51431	0.12334	0.00448	0.01703	0.00815	-5.96275	0.47336	177.57054	-0.01620	0.35640	0.11778	0.00142	0.01466	0.01189	-9.38686
442			4.41000	1.40007	2.08339	23.24415	0.00051	0.00099	0.00182	-0.00002	0.00002	-0.00009	86.37050	11.36451	-21.10578	-0.12562	-0.02093	0.02901	0.00478	-0.00044	-0.00264	17.31446	1.11174	1.59238	0.03935	0.08796	-0.00230	-0.00202	0.00472	0.00018	9.68641	2.55098	-152.04408	-0.31965	-0.51434	0.12317	0.00220	0.01278	0.00647	-5.89882	0.43755	177.50534	-0.01874	0.35631	0.11721	0.00250	0.01995	0.01577	-9.30972
443			4.42000	1.41708	2.07500	23.26750	0.00053	0.00099	0.00181	-0.00001	0.00001	-0.00006	86.38873	11.41633	-21.11922	-0.12555	-0.02104	0.02904	0.00423	-0.00031	-0.00247	17.34216	1.09766	1.64783	0.03736	0.08619	-0.00236	-0.00179	0.00411	0.00020	9.68929	2.55817	-152.07088	-0.32224	-0.51490	0.12284	-0.00030	0.00738	0.00416	-5.81085	0.39372	177.42375	-0.02327	0.35723	0.11655	0.00378	0.02176	0.01777	-9.21320
444			4.43000	1.43061	2.06738	23.28223	0.00053	0.00099	0.00179	-0.00001	0.00001	-0.00004	86.40446	11.46061	-21.12939	-0.12536	-0.02110	0.02883	0.00362	-0.00025	-0.00195	17.36735	1.08854	1.70149	0.03567	0.08495	-0.00219	-0.00153	0.00318	0.00018	9.68718	2.56064	-152.08513	-0.32282	-0.51527	0.12265	-0.00262	0.00071	0.00165	-5.71369	0.35042	177.33859	-0.02530	0.35843	0.11599	0.00418	0.01956	0.01701	-9.11404
445			4.44000	1.44104	2.06127	23.29130	0.00053	0.00097	0.00177	-0.00001	0.00001	-0.00002	86.41804	11.49289	-21.13817	-0.12512	-0.02114	0.02852	0.00324	-0.00026	-0.00132	17.38957	1.08406	1.74801	0.03460	0.08443	-0.00191	-0.00130	0.00224	0.00013	9.68067	2.55713	-152.08638	-0.32105	-0.51455	0.12247	-0.00462	-0.00663	-0.00088	-5.62250	0.31475	177.26280	-0.02317	0.35829	0.11517	0.00339	0.01437	0.01406	-9.02866
446			4.45000	1.44934	2.05708	23.29824	0.00053	0.00096	0.00175	-0.00001	0.00001	-0.00002	86.43063	11.51259	-21.14701	-0.12480	-0.02116	0.02824	0.00307	-0.00030	-0.00073	17.40874	1.08297	1.78556	0.03412	0.08434	-0.00168	-0.00109	0.00144	0.00009	9.67020	2.54747	-152.07454	-0.31953	-0.51423	0.12204	-0.00644	-0.01368	-0.00345	-5.54679	0.29095	177.20389	-0.01995	0.35839	0.11412	0.00228	0.00761	0.00996	-8.96701
447			4.46000	1.45593	2.05469	23.30497	0.00051	0.00094	0.00172	-0.00001	0.00000	-0.00002	86.44256	11.52159	-21.15650	-0.12446	-0.02115	0.02803	0.00285	-0.00034	-0.00029	17.42485	1.08442	1.81476	0.03418	0.08462	-0.00149	-0.00089	0.00080	0.00007	9.65594	2.53252	-152.04930	-0.31947	-0.51300	0.12102	-0.00810	-0.01939	-0.00603	-5.49186	0.28084	177.16562	-0.01774	0.35722	0.11244	0.00131	-0.00001	0.00516	-8.93414
448			4.47000	1.46077	2.05388	23.31139	0.00050	0.00093	0.00170	-0.00000	0.00000	-0.00002	86.45297	11.52339	-21.16637	-0.12408	-0.02113	0.02786	0.00234	-0.00035	-0.00002	17.43756	1.08803	1.83799	0.03446	0.08491	-0.00134	-0.00068	0.00027	0.00005	9.63835	2.51434	-152.01091	-0.31817	-0.51082	0.12003	-0.00923	-0.02282	-0.00845	-5.46216	0.28594	177.15158	-0.01550	0.35539	0.11108	0.00040	-0.00832	-0.00015	-8.93350
449			4.48000	1.46328	2.05467	23.31640	0.00049	0.00092	0.00169	-0.00000	-0.00000	-0.00001	86.46029	11.52110	-21.17614	-0.12377	-0.02111	0.02785	0.00143	-0.00033	0.00014	17.44659	1.09405	1.85758	0.03488	0.08533	-0.00126	-0.00046	-0.00019	0.00004	9.61885	2.49557	-151.96109	-0.31650	-0.50625	0.11895	-0.00921	-0.02378	-0.01046	-5.46261	0.30769	177.16464	-0.01417	0.35226	0.10997	-0.00045	-0.01682	-0.00558	-8.96801
450			4.49000	1.46266	2.05702	23.31806	0.00048	0.00091	0.00169	0.00000	-0.00000	0.00000	86.46270	11.51664	-21.18417	-0.12355	-0.02109	0.02796	0.00010	-0.00023	0.00026	17.45196	1.10233	1.87490	0.03512	0.08566	-0.00127	-0.00024	-0.00060	0.00004	9.60028	2.47810	-151.90251	-0.31339	-0.50180	0.11783	-0.00746	-0.02330	-0.01182	-5.49797	0.34595	177.20425	-0.01208	0.35026	0.10931	-0.00113	-0.02422	-0.01044	-9.03891
451			4.50000	1.45812	2.06088	23.31418	0.00047	0.00091	0.00169	0.00001	-0.00001	0.00002	86.45879	11.50986	-21.18837	-0.12337	-0.02104	0.02821	-0.00158	-0.00006	0.00040	17.45383	1.11262	1.88978	0.03528	0.08614	-0.00135	-0.00003	-0.00099	0.00004	9.58628	2.46227	-151.83879	-0.31062	-0.49994	0.11694	-0.00430	-0.02229	-0.01228	-5.56916	0.39708	177.26596	-0.00982	0.35279	0.10961	-0.00146	-0.02901	-0.01413	-9.14275
452			4.51000	1.44909	2.06639	23.30252	0.00045	0.00091	0.00171	0.00001	-0.00001	0.00005	86.44756	11.50007	-21.18629	-0.12324	-0.02097	0.02844	-0.00345	0.00018	0.00059	17.45243	1.12459	1.90189	0.03533	0.08660	-0.00147	0.00016	-0.00135	0.00004	9.57895	2.44778	-151.77519	-0.30905	-0.49958	0.11665	-0.00100	-0.02059	-0.01165	-5.66739	0.45408	177.34209	-0.00693	0.35581	0.11044	-0.00124	-0.02931	-0.01588	-9.26749
453			4.52000	1.43544	2.07387	23.28222	0.00042	0.00091	0.00173	0.00001	-0.00001	0.00007	86.42900	11.48691	-21.17673	-0.12313	-0.02087	0.02856	-0.00521	0.00043	0.00076	17.44830	1.13810	1.91141	0.03525	0.08700	-0.00154	0.00030	-0.00168	0.00003	9.57738	2.43475	-151.71794	-0.30662	-0.49879	0.11651	0.00110	-0.01747	-0.00980	-5.77211	0.50730	177.42067	-0.00280	0.35631	0.11095	-0.00047	-0.02443	-0.01496	-9.39175
454			4.53000	1.41795	2.08374	23.25430	0.00039	0.00091	0.00177	0.00001	-0.00002	0.00009	86.40430	11.47124	-21.16030	-0.12306	-0.02074	0.02855	-0.00652	0.00062	0.00086	17.44226	1.15324	1.91938	0.03490	0.08730	-0.00152	0.00038	-0.00196	0.00003	9.57873	2.42425	-151.67334	-0.30547	-0.49767	0.11708	0.00175	-0.01275	-0.00703	-5.85833	0.54776	177.48795	-0.00120	0.35513	0.11188	-0.00015	-0.01596	-0.01149	-9.49146
455			4.54000	1.39833	2.09597	23.22176	0.00036	0.00091	0.00180	0.00001	-0.00002	0.00010	86.37567	11.45467	-21.13946	-0.12295	-0.02059	0.02837	-0.00712	0.00069	0.00085	17.43563	1.16989	1.92697	0.03407	0.08741	-0.00136	0.00037	-0.00216	0.00003	9.58085	2.41724	-151.64519	-0.30613	-0.49721	0.11718	0.00151	-0.00725	-0.00374	-5.91017	0.57049	177.53252	-0.00339	0.35309	0.11205	-0.00021	-0.00682	-0.00634	-9.55156
456			4.55000	1.37949	2.10947	23.18992	0.00032	0.00092	0.00184	0.00001	-0.00002	0.00009	86.34620	11.43950	-21.11880	-0.12270	-0.02040	0.02806	-0.00682	0.00058	0.00068	17.42965	1.18784	1.93504	0.03301	0.08747	-0.00108	0.00029	-0.00225	0.00003	9.58273	2.41385	-151.63449	-0.30390	-0.49472	0.11671	0.00067	-0.00153	-0.00037	-5.92722	0.57642	177.55013	-0.00310	0.34916	0.11128	-0.00003	-0.00002	-0.00124	-9.57255
457			4.56000	1.36482	2.12169	23.16591	0.00029	0.00092	0.00187	0.00001	-0.00002	0.00006	86.31888	11.42913	-21.10455	-0.12247	-0.02026	0.02801	-0.00586	0.00030	0.00035	17.42530	1.20634	1.94448	0.03219	0.08784	-0.00093	0.00018	-0.00222	0.00003	9.58321	2.41435	-151.64098	-0.30101	-0.49494	0.11697	-0.00104	0.00461	0.00292	-5.92104	0.57186	177.54524	-0.00120	0.34899	0.11148	0.00002	0.00255	0.00212	-9.56750
458			4.57000	1.35628	2.12995	23.15412	0.00027	0.00093	0.00191	0.00000	-0.00001	0.00003	86.29493	11.42619	-21.10079	-0.12251	-0.02023	0.02858	-0.00497	0.00001	-0.00001	17.42295	1.22483	1.95616	0.03218	0.08887	-0.00118	0.00006	-0.00208	0.00004	9.58003	2.41962	-151.66444	-0.29919	-0.49642	0.11746	-0.00373	0.01133	0.00612	-5.90665	0.56583	177.52928	0.00047	0.35041	0.11198	-0.00001	0.00137	0.00323	-9.55436
459			4.58000	1.35195	2.13400	23.15045	0.00026	0.00094	0.00193	0.00000	-0.00001	0.00002	86.27249	11.42962	-21.10411	-0.12284	-0.02032	0.02965	-0.00496	-0.00006	-0.00021	17.42260	1.24280	1.97101	0.03270	0.09031	-0.00176	-0.00005	-0.00187	0.00006	9.57161	2.43019	-151.70430	-0.29803	-0.49706	0.11769	-0.00649	0.01784	0.00906	-5.89447	0.56400	177.51279	0.00236	0.35043	0.11202	-0.00004	-0.00076	0.00306	-9.54558
460			4.59000	1.34697	2.13677	23.14407	0.00027	0.00094	0.00194	0.00000	-0.00001	0.00004	86.24786	11.43389	-21.10496	-0.12325	-0.02043	0.03067	-0.00604	0.00017	-0.00008	17.42392	1.26006	1.98916	0.03339	0.09162	-0.00230	-0.00014	-0.00165	0.00010	9.55905	2.44551	-151.75838	-0.29829	-0.49776	0.11772	-0.00798	0.02304	0.01145	-5.88596	0.56510	177.49783	0.00327	0.35137	0.11207	-0.00005	-0.00064	0.00336	-9.54188
461			4.60000	1.33697	2.14165	23.12512	0.00029	0.00095	0.00193	0.00001	-0.00001	0.00009	86.21822	11.43324	-21.09453	-0.12358	-0.02049	0.03104	-0.00764	0.00058	0.00029	17.42663	1.27681	2.01051	0.03391	0.09218	-0.00245	-0.00023	-0.00151	0.00011	9.54603	2.46398	-151.82312	-0.29916	-0.49869	0.11780	-0.00740	0.02632	0.01318	-5.87644	0.56255	177.47839	0.00335	0.35315	0.11232	-0.00007	0.00260	0.00482	-9.53494
462			4.61000	1.32127	2.15020	23.09160	0.00032	0.00095	0.00192	0.00001	-0.00002	0.00012	86.18371	11.42524	-21.07120	-0.12374	-0.02046	0.03058	-0.00879	0.00089	0.00066	17.43053	1.29397	2.03469	0.03384	0.09182	-0.00208	-0.00029	-0.00150	0.00011	9.53659	2.48389	-151.89494	-0.29822	-0.49986	0.11756	-0.00498	0.02782	0.01430	-5.86312	0.55168	177.44977	0.00492	0.35497	0.11223	-0.00011	0.00679	0.00641	-9.51821
463			4.62000	1.30336	2.16146	23.05077	0.00035	0.00096	0.00191	0.00001	-0.00002	0.00013	86.14724	11.41193	-21.04185	-0.12387	-0.02039	0.02960	-0.00877	0.00091	0.00081	17.43516	1.31231	2.06125	0.03313	0.09094	-0.00137	-0.00031	-0.00156	0.00008	9.53332	2.50378	-151.97128	-0.30035	-0.50259	0.11803	-0.00162	0.02785	0.01502	-5.85028	0.53406	177.41548	0.00254	0.35747	0.11288	-0.00004	0.00926	0.00671	-9.49462
464			4.63000	1.28868	2.17295	23.01446	0.00037	0.00096	0.00190	0.00001	-0.00002	0.00010	86.11326	11.39755	-21.01698	-0.12401	-0.02034	0.02878	-0.00757	0.00063	0.00075	17.43995	1.33156	2.08895	0.03251	0.09021	-0.00071	-0.00030	-0.00160	0.00004	9.53716	2.52235	-152.04939	-0.30280	-0.50615	0.11924	0.00209	0.02610	0.01518	-5.84664	0.51520	177.38503	-0.00038	0.36102	0.11446	-0.00000	0.00919	0.00513	-9.47399
465			4.64000	1.28071	2.18233	22.99108	0.00039	0.00097	0.00189	0.00000	-0.00001	0.00005	86.08484	11.38465	-21.00351	-0.12433	-0.02036	0.02853	-0.00589	0.00024	0.00065	17.44440	1.35067	2.11539	0.03248	0.09003	-0.00038	-0.00026	-0.00163	0.00002	9.54799	2.53789	-152.12509	-0.30600	-0.51055	0.12045	0.00542	0.02240	0.01445	-5.85999	0.49979	177.36732	-0.00317	0.36394	0.11589	-0.00013	0.00715	0.00209	-9.46604
466			4.65000	1.27913	2.18867	22.98153	0.00041	0.00097	0.00188	-0.00000	-0.00001	0.00001	86.06206	11.37258	-21.00156	-0.12461	-0.02039	0.02850	-0.00428	-0.00015	0.00062	17.44782	1.36846	2.13725	0.03256	0.08986	-0.00025	-0.00018	-0.00170	0.00001	9.56382	2.54912	-152.19345	-0.30850	-0.51336	0.12108	0.00735	0.01746	0.01276	-5.89299	0.49070	177.36679	-0.00563	0.36381	0.11646	-0.00041	0.00357	-0.00145	-9.47644
467			4.66000	1.28245	2.19180	22.98453	0.00042	0.00096	0.00187	-0.00000	-0.00000	-0.00003	86.04412	11.35936	-21.01019	-0.12473	-0.02039	0.02839	-0.00280	-0.00054	0.00066	17.44974	1.38459	2.15119	0.03237	0.08941	-0.00016	-0.00007	-0.00189	0.00000	9.58088	2.55625	-152.25078	-0.30861	-0.51603	0.12139	0.00726	0.01283	0.01043	-5.94262	0.49008	177.38264	-0.00648	0.36294	0.11677	-0.00062	-0.00121	-0.00439	-9.50591
468			4.67000	1.28998	2.19141	23.00020	0.00042	0.00096	0.00186	-0.00001	0.00000	-0.00007	86.03067	11.34398	-21.03046	-0.12479	-0.02039	0.02825	-0.00137	-0.00097	0.00075	17.44996	1.39936	2.15479	0.03198	0.08877	-0.00015	0.00004	-0.00228	0.00000	9.59530	2.56083	-152.29536	-0.30958	-0.51862	0.12161	0.00581	0.00912	0.00785	-6.00152	0.49899	177.40927	-0.00790	0.36205	0.11703	-0.00083	-0.00641	-0.00603	-9.55007
469			4.68000	1.30136	2.18720	23.02834	0.00042	0.00095	0.00184	-0.00001	0.00001	-0.00011	86.02102	11.32514	-21.06363	-0.12479	-0.02037	0.02809	-0.00010	-0.00143	0.00090	17.44825	1.41393	2.14617	0.03162	0.08803	-0.00018	0.00017	-0.00292	-0.00000	9.60581	2.56379	-152.32712	-0.31268	-0.51825	0.12150	0.00431	0.00576	0.00540	-6.06252	0.51643	177.43921	-0.01061	0.35952	0.11683	-0.00113	-0.01096	-0.00649	-9.60231
470			4.69000	1.31633	2.17888	23.06785	0.00042	0.00094	0.00182	-0.00001	0.00002	-0.00014	86.01415	11.30164	-21.10990	-0.12470	-0.02035	0.02784	0.00100	-0.00189	0.00108	17.44452	1.42947	2.12401	0.03122	0.08738	-0.00021	0.00030	-0.00368	-0.00001	9.61345	2.56489	-152.34773	-0.31250	-0.51802	0.12078	0.00334	0.00258	0.00352	-6.12272	0.54046	177.46884	-0.00987	0.35924	0.11638	-0.00104	-0.01457	-0.00677	-9.65812
471			4.70000	1.33499	2.16622	23.11796	0.00042	0.00093	0.00179	-0.00002	0.00003	-0.00017	86.00956	11.27356	-21.16897	-0.12471	-0.02035	0.02779	0.00189	-0.00227	0.00122	17.43873	1.44640	2.08833	0.03205	0.08762	-0.00036	0.00042	-0.00439	-0.00002	9.61959	2.56383	-152.36104	-0.31152	-0.51841	0.12016	0.00277	0.00003	0.00260	-6.18309	0.56975	177.50049	-0.00848	0.36022	0.11623	-0.00089	-0.01671	-0.00757	-9.71694
472			4.71000	1.35606	2.15026	23.17480	0.00041	0.00091	0.00176	-0.00002	0.00003	-0.00017	86.00674	11.24275	-21.23649	-0.12482	-0.02039	0.02807	0.00230	-0.00241	0.00125	17.43145	1.46413	2.04257	0.03431	0.08918	-0.00064	0.00051	-0.00471	-0.00004	9.62472	2.56081	-152.37225	-0.31133	-0.51711	0.11954	0.00203	-0.00102	0.00275	-6.24267	0.60135	177.53731	-0.00851	0.35930	0.11590	-0.00085	-0.01631	-0.00859	-9.77666
473			4.72000	1.37645	2.13326	23.23030	0.00041	0.00090	0.00174	-0.00001	0.00003	-0.00015	86.00459	11.21313	-21.30284	-0.12489	-0.02041	0.02833	0.00219	-0.00220	0.00108	17.42395	1.48038	1.99453	0.03709	0.09104	-0.00090	0.00051	-0.00426	-0.00006	9.62820	2.55720	-152.38667	-0.31142	-0.51454	0.11882	0.00078	0.00018	0.00370	-6.29637	0.63069	177.57921	-0.00932	0.35759	0.11550	-0.00080	-0.01343	-0.00922	-9.83152
474			4.73000	1.39345	2.11749	23.27770	0.00039	0.00089	0.00172	-0.00001	0.00002	-0.00012	86.00301	11.19043	-21.35902	-0.12485	-0.02040	0.02835	0.00187	-0.00173	0.00063	17.41803	1.49242	1.95379	0.03906	0.09245	-0.00101	0.00034	-0.00294	-0.00005	9.62915	2.55523	-152.40752	-0.30950	-0.51457	0.11826	-0.00101	0.00346	0.00499	-6.33951	0.65414	177.62354	-0.00814	0.35865	0.11555	-0.00054	-0.00937	-0.00935	-9.87649
475			4.74000	1.40616	2.10417	23.31412	0.00038	0.00089	0.00171	-0.00001	0.00002	-0.00009	86.00295	11.18111	-21.39973	-0.12478	-0.02037	0.02821	0.00168	-0.00112	-0.00010	17.41557	1.49795	1.92867	0.04019	0.09314	-0.00098	0.00003	-0.00094	-0.00002	9.62666	2.55671	-152.43568	-0.30817	-0.51577	0.11761	-0.00303	0.00752	0.00619	-6.37091	0.67067	177.66805	-0.00702	0.36101	0.11558	-0.00033	-0.00530	-0.00912	-9.91039
476			4.75000	1.41520	2.09385	23.33978	0.00038	0.00089	0.00172	-0.00001	0.00001	-0.00006	86.00606	11.19000	-21.42313	-0.12471	-0.02036	0.02807	0.00172	-0.00048	-0.00094	17.41799	1.49535	1.92449	0.03994	0.09269	-0.00099	-0.00036	0.00134	0.00001	9.62067	2.56162	-152.46988	-0.30926	-0.51486	0.11736	-0.00470	0.01045	0.00703	-6.39245	0.68088	177.71152	-0.00775	0.35984	0.11536	-0.00026	-0.00159	-0.00859	-9.93473
477			4.76000	1.42176	2.08662	23.35601	0.00037	0.00089	0.00173	-0.00000	0.00001	-0.00004	86.01291	11.21742	-21.43010	-0.12460	-0.02035	0.02804	0.00183	0.00007	-0.00169	17.42559	1.48454	1.94139	0.03849	0.09126	-0.00111	-0.00069	0.00332	0.00004	9.61246	2.56817	-152.50731	-0.30821	-0.51429	0.11724	-0.00537	0.01131	0.00735	-6.40768	0.68519	177.75230	-0.00602	0.35800	0.11505	-0.00015	0.00163	-0.00762	-9.95144
478			4.77000	1.42679	2.08216	23.36438	0.00037	0.00090	0.00176	-0.00000	0.00001	-0.00002	86.02277	11.25906	-21.42377	-0.12445	-0.02036	0.02815	0.00179	0.00049	-0.00219	17.43737	1.46734	1.97460	0.03659	0.08941	-0.00130	-0.00089	0.00459	0.00007	9.60408	2.57447	-152.54495	-0.30591	-0.51543	0.11741	-0.00508	0.01080	0.00720	-6.42021	0.68417	177.78755	-0.00381	0.35733	0.11512	-0.00008	0.00376	-0.00606	-9.96206
479			4.78000	1.43043	2.07960	23.36613	0.00036	0.00090	0.00178	-0.00000	0.00000	0.00000	86.03371	11.30817	-21.40823	-0.12425	-0.02039	0.02833	0.00146	0.00075	-0.00233	17.45159	1.44655	2.01697	0.03424	0.08747	-0.00150	-0.00093	0.00501	0.00009	9.59673	2.58011	-152.58067	-0.30617	-0.51592	0.11771	-0.00444	0.01002	0.00677	-6.43212	0.67995	177.81363	-0.00452	0.35570	0.11512	-0.00009	0.00402	-0.00394	-9.96796
480			4.79000	1.43216	2.07783	23.36254	0.00036	0.00091	0.00179	-0.00000	0.00000	0.00002	86.04335	11.35604	-21.38751	-0.12403	-0.02042	0.02850	0.00082	0.00086	-0.00207	17.46642	1.42521	2.05962	0.03203	0.08584	-0.00164	-0.00086	0.00467	0.00009	9.59056	2.58543	-152.61366	-0.30636	-0.51671	0.11795	-0.00375	0.00908	0.00615	-6.44335	0.67569	177.82802	-0.00531	0.35465	0.11516	-0.00010	0.00262	-0.00145	-9.97004
481			4.80000	1.43142	2.07590	23.35535	0.00035	0.00091	0.00180	0.00000	0.00000	0.00003	86.04979	11.39460	-21.36520	-0.12381	-0.02044	0.02863	0.00004	0.00085	-0.00151	17.48047	1.40564	2.09460	0.03077	0.08506	-0.00169	-0.00076	0.00388	0.00007	9.58553	2.59001	-152.64305	-0.30447	-0.51796	0.11812	-0.00293	0.00700	0.00530	-6.45251	0.67317	177.82896	-0.00454	0.35401	0.11523	-0.00005	0.00101	0.00134	-9.96820
482			4.81000	1.42809	2.07336	23.34614	0.00034	0.00091	0.00181	0.00000	0.00000	0.00003	86.05241	11.41942	-21.34342	-0.12358	-0.02044	0.02873	-0.00071	0.00077	-0.00081	17.49334	1.38872	2.11773	0.03054	0.08493	-0.00174	-0.00068	0.00293	0.00004	9.58193	2.59214	-152.66698	-0.30170	-0.51830	0.11771	-0.00198	0.00326	0.00411	-6.45704	0.67095	177.81519	-0.00276	0.35317	0.11474	-0.00000	0.00066	0.00426	-9.96053
483			4.82000	1.42252	2.07028	23.33591	0.00034	0.00092	0.00181	0.00000	0.00000	0.00003	86.05148	11.42975	-21.32329	-0.12339	-0.02042	0.02876	-0.00134	0.00067	-0.00015	17.50518	1.37485	2.12858	0.03113	0.08518	-0.00180	-0.00064	0.00198	0.00001	9.57986	2.59046	-152.68369	-0.30023	-0.51834	0.11694	-0.00120	-0.00131	0.00271	-6.45353	0.66626	177.78697	-0.00335	0.35317	0.11412	0.00005	0.00171	0.00684	-9.94421
484			4.83000	1.41507	2.06686	23.32492	0.00034	0.00092	0.00182	0.00000	0.00000	0.00004	86.04746	11.42788	-21.30547	-0.12326	-0.02039	0.02864	-0.00178	0.00055	0.00033	17.51645	1.36450	2.12957	0.03214	0.08570	-0.00180	-0.00062	0.00112	-0.00001	9.57851	2.58488	-152.69269	-0.30093	-0.51866	0.11636	-0.00097	-0.00569	0.00124	-6.43921	0.65772	177.74757	-0.00643	0.35461	0.11392	0.00024	0.00344	0.00879	-9.91764
485			4.84000	1.40656	2.06362	23.31371	0.00034	0.00092	0.00181	0.00001	0.00000	0.00003	86.04134	11.41863	-21.29093	-0.12319	-0.02036	0.02836	-0.00193	0.00040	0.00052	17.52754	1.35806	2.12527	0.03355	0.08644	-0.00164	-0.00064	0.00049	-0.00001	9.57662	2.57603	-152.69370	-0.30023	-0.51648	0.11509	-0.00114	-0.00959	-0.00046	-6.41237	0.64531	177.70039	-0.00829	0.35420	0.11287	0.00048	0.00508	0.01017	-9.88045
486			4.85000	1.39820	2.06129	23.30377	0.00034	0.00091	0.00180	0.00000	0.00000	0.00003	86.03437	11.40845	-21.28093	-0.12321	-0.02036	0.02804	-0.00182	0.00024	0.00044	17.53843	1.35512	2.12153	0.03436	0.08689	-0.00141	-0.00062	0.00017	-0.00001	9.57381	2.56465	-152.68468	-0.29810	-0.51455	0.11358	-0.00109	-0.01308	-0.00256	-6.37396	0.62985	177.64679	-0.00860	0.35408	0.11154	0.00063	0.00594	0.01112	-9.83416
487			4.86000	1.39128	2.06041	23.29668	0.00034	0.00090	0.00178	0.00000	-0.00000	0.00002	86.02735	11.40160	-21.27591	-0.12327	-0.02038	0.02782	-0.00168	0.00009	0.00027	17.54834	1.35457	2.12186	0.03413	0.08662	-0.00127	-0.00052	0.00008	0.00000	9.57106	2.55160	-152.66333	-0.29719	-0.51277	0.11233	-0.00045	-0.01586	-0.00494	-6.32983	0.61353	177.58900	-0.00885	0.35437	0.11035	0.00066	0.00522	0.01121	-9.78411
488			4.87000	1.38636	2.06103	23.29297	0.00034	0.00090	0.00176	0.00000	-0.00000	0.00001	86.02000	11.39758	-21.27481	-0.12331	-0.02040	0.02770	-0.00177	-0.00001	0.00021	17.55593	1.35508	2.12501	0.03300	0.08584	-0.00122	-0.00032	0.00004	0.00001	9.56961	2.53808	-152.62898	-0.29639	-0.51067	0.11175	0.00054	-0.01752	-0.00727	-6.28973	0.60023	177.53290	-0.00859	0.35368	0.10957	0.00053	0.00279	0.00999	-9.73938
489			4.88000	1.38341	2.06268	23.29220	0.00034	0.00089	0.00175	0.00000	-0.00000	-0.00000	86.01093	11.39298	-21.27591	-0.12337	-0.02042	0.02760	-0.00215	-0.00008	0.00028	17.55925	1.35560	2.12687	0.03220	0.08509	-0.00120	-0.00004	-0.00006	-0.00000	9.56960	2.52522	-152.58319	-0.29646	-0.50867	0.11142	0.00115	-0.01800	-0.00923	-6.26080	0.59307	177.48615	-0.00857	0.35305	0.10900	0.00035	-0.00050	0.00752	-9.70750
490			4.89000	1.38197	2.06473	23.29412	0.00034	0.00089	0.00175	0.00000	-0.00000	-0.00001	85.99931	11.38551	-21.27848	-0.12350	-0.02043	0.02755	-0.00267	-0.00013	0.00042	17.55735	1.35582	2.12452	0.03180	0.08477	-0.00120	0.00026	-0.00025	-0.00001	9.56964	2.51387	-152.52855	-0.29595	-0.50577	0.11118	0.00068	-0.01742	-0.01067	-6.24352	0.59322	177.45412	-0.00706	0.35096	0.10830	0.00016	-0.00410	0.00428	-9.69050
491			4.90000	1.38147	2.06685	23.29824	0.00033	0.00089	0.00175	0.00000	-0.00000	-0.00001	85.98485	11.37486	-21.28231	-0.12365	-0.02043	0.02762	-0.00324	-0.00017	0.00055	17.55007	1.35614	2.11722	0.03196	0.08511	-0.00124	0.00055	-0.00049	-0.00002	9.56720	2.50460	-152.46806	-0.29665	-0.50281	0.11069	-0.00097	-0.01621	-0.01158	-6.23503	0.60145	177.43965	-0.00722	0.34917	0.10754	0.00008	-0.00770	0.00102	-9.68816
492			4.91000	1.38143	2.06901	23.30337	0.00033	0.00089	0.00176	-0.00000	-0.00000	-0.00001	85.96761	11.36226	-21.28674	-0.12380	-0.02042	0.02779	-0.00375	-0.00017	0.00057	17.53802	1.35693	2.10616	0.03256	0.08614	-0.00127	0.00080	-0.00065	-0.00002	9.56046	2.49739	-152.40404	-0.29733	-0.50059	0.11037	-0.00306	-0.01526	-0.01212	-6.23129	0.61718	177.44063	-0.00766	0.34910	0.10733	0.00006	-0.01035	-0.00123	-9.69800
493			4.92000	1.38204	2.07144	23.30788	0.00032	0.00089	0.00177	-0.00000	-0.00000	-0.00001	85.94854	11.35058	-21.29059	-0.12397	-0.02040	0.02792	-0.00394	-0.00015	0.00041	17.52253	1.35815	2.09471	0.03342	0.08756	-0.00127	0.00094	-0.00060	-0.00002	9.54974	2.49105	-152.33806	-0.29853	-0.49785	0.11047	-0.00484	-0.01538	-0.01234	-6.22657	0.63665	177.44902	-0.00862	0.34887	0.10754	0.00011	-0.01122	-0.00187	-9.71321
494			4.93000	1.38376	2.07444	23.31122	0.00030	0.00089	0.00178	-0.00000	-0.00001	-0.00001	85.92981	11.34477	-21.29395	-0.12407	-0.02037	0.02796	-0.00355	-0.00013	0.00001	17.50604	1.35965	2.08864	0.03399	0.08873	-0.00124	0.00092	-0.00028	0.00000	9.53615	2.48371	-152.27185	-0.30016	-0.49536	0.11022	-0.00656	-0.01644	-0.01211	-6.21613	0.65597	177.45645	-0.01066	0.34883	0.10739	0.00025	-0.01123	-0.00154	-9.72678
495			4.94000	1.38651	2.07827	23.31400	0.00029	0.00089	0.00179	-0.00000	-0.00001	-0.00001	85.91422	11.34975	-21.29828	-0.12405	-0.02036	0.02803	-0.00266	-0.00016	-0.00052	17.49155	1.36161	2.09385	0.03318	0.08877	-0.00132	0.00070	0.00015	0.00003	9.51903	2.47440	-152.20743	-0.29892	-0.49307	0.11007	-0.00897	-0.01780	-0.01156	-6.19952	0.67511	177.46133	-0.00880	0.34800	0.10704	0.00028	-0.01186	-0.00152	-9.73755
496			4.95000	1.38927	2.08282	23.31690	0.00027	0.00088	0.00179	-0.00000	-0.00001	-0.00001	85.90307	11.36533	-21.30479	-0.12391	-0.02035	0.02819	-0.00166	-0.00021	-0.00092	17.48118	1.36465	2.11090	0.03134	0.08798	-0.00149	0.00042	0.00042	0.00005	9.49633	2.46281	-152.14621	-0.29865	-0.48988	0.11000	-0.01206	-0.01955	-0.01094	-6.17936	0.69654	177.46841	-0.00750	0.34558	0.10650	0.00028	-0.01301	-0.00217	-9.74906
497			4.96000	1.39113	2.08788	23.31987	0.00026	0.00088	0.00179	-0.00000	-0.00001	-0.00001	85.89597	11.38623	-21.31316	-0.12362	-0.02033	0.02835	-0.00085	-0.00026	-0.00105	17.47539	1.36897	2.13524	0.02940	0.08714	-0.00158	0.00016	0.00044	0.00007	9.46762	2.44809	-152.08742	-0.30011	-0.48869	0.11003	-0.01476	-0.02250	-0.01059	-6.15711	0.72052	177.47993	-0.00903	0.34453	0.10625	0.00039	-0.01326	-0.00246	-9.76240
498			4.97000	1.39184	2.09314	23.32293	0.00025	0.00087	0.00179	-0.00000	-0.00001	-0.00001	85.89172	11.40661	-21.32254	-0.12335	-0.02032	0.02837	-0.00027	-0.00029	-0.00095	17.47361	1.37439	2.16129	0.02825	0.08672	-0.00151	-0.00001	0.00033	0.00007	9.43494	2.42892	-152.02864	-0.29911	-0.48531	0.10956	-0.01596	-0.02648	-0.01063	-6.13005	0.74322	177.49001	-0.00825	0.34139	0.10535	0.00045	-0.01136	-0.00119	-9.77205
499			4.98000	1.39188	2.09848	23.32695	0.00023	0.00087	0.00179	0.00000	-0.00001	-0.00002	85.88968	11.42334	-21.33253	-0.12305	-0.02030	0.02824	0.00014	-0.00032	-0.00076	17.47471	1.38036	2.18578	0.02770	0.08663	-0.00132	-0.00012	0.00020	0.00005	9.40138	2.40464	-151.96736	-0.29779	-0.48063	0.10857	-0.01547	-0.03048	-0.01093	-6.09405	0.75981	177.48869	-0.00642	0.33782	0.10386	0.00046	-0.00795	0.00167	-9.77027
500			4.99000	1.39109	2.10361	23.33309	0.00022	0.00086	0.00179	0.00000	-0.00001	-0.00002	85.88895	11.43596	-21.34292	-0.12278	-0.02029	0.02816	0.00033	-0.00033	-0.00057	17.47728	1.38625	2.20758	0.02756	0.08684	-0.00115	-0.00016	0.00013	0.00004	9.37011	2.37608	-151.90280	-0.29578	-0.47676	0.10737	-0.01328	-0.03327	-0.01130	-6.04903	0.76808	177.46880	-0.00314	0.33602	0.10235	0.00026	-0.00459	0.00523	-9.75367
501			5.00000	1.38895	2.10812	23.34166	0.00020	0.00085	0.00180	0.00000	-0.00001	-0.00003	85.88872	11.44514	-21.35306	-0.12243	-0.02024	0.02818	0.00033	-0.00031	-0.00041	17.48040	1.39140	2.22660	0.02758	0.08706	-0.00106	-0.00018	0.00015	0.00003	9.34447	2.34537	-151.83528	-0.29439	-0.47359	0.10633	-0.00947	-0.03385	-0.01167	-6.00038	0.76924	177.42886	0.00012	0.33660	0.10137	-0.00001	-0.00281	0.00834	-9.72450
502			5.01000	1.38499	2.11174	23.35168	0.00019	0.00085	0.00181	0.00000	-0.00000	-0.00003	85.88821	11.45127	-21.36219	-0.12205	-0.02018	0.02834	0.00010	-0.00027	-0.00024	17.48384	1.39533	2.24288	0.02758	0.08721	-0.00111	-0.00019	0.00018	0.00003	9.32763	2.31569	-151.76526	-0.29295	-0.46796	0.10473	-0.00413	-0.03138	-0.01209	-5.95893	0.76776	177.37405	0.00244	0.33577	0.09994	-0.00013	-0.00404	0.01002	-9.69091
503			5.02000	1.37909	2.11400	23.36078	0.00017	0.00085	0.00182	0.00000	-0.00000	-0.00002	85.88638	11.45391	-21.36939	-0.12165	-0.02009	0.02855	-0.00044	-0.00020	-0.00004	17.48766	1.39808	2.25588	0.02755	0.08723	-0.00121	-0.00021	0.00017	0.00002	9.32252	2.29099	-151.69220	-0.28849	-0.46233	0.10407	0.00251	-0.02619	-0.01284	-5.93944	0.77102	177.31317	0.00682	0.33368	0.09945	-0.00004	-0.00870	0.01040	-9.66576
504			5.03000	1.37138	2.11454	23.36609	0.00016	0.00085	0.00183	0.00000	0.00000	-0.00001	85.88174	11.45184	-21.37405	-0.12130	-0.02000	0.02864	-0.00126	-0.00013	0.00024	17.49202	1.39988	2.26458	0.02748	0.08703	-0.00128	-0.00023	0.00004	0.00001	9.33161	2.27454	-151.61513	-0.28662	-0.45664	0.10455	0.01007	-0.01919	-0.01395	-5.95390	0.78504	177.25177	0.00640	0.32912	0.09996	0.00036	-0.01551	0.01031	-9.65969
505			5.04000	1.36271	2.11325	23.36559	0.00015	0.00084	0.00183	0.00000	0.00000	0.00001	85.87310	11.44365	-21.37648	-0.12109	-0.01993	0.02847	-0.00216	-0.00011	0.00055	17.49715	1.40132	2.26779	0.02748	0.08670	-0.00121	-0.00028	-0.00022	0.00000	9.35649	2.26825	-151.53345	-0.28622	-0.45172	0.10453	0.01788	-0.01116	-0.01500	-6.00626	0.81246	177.19003	0.00105	0.32389	0.10019	0.00013	-0.02333	0.01016	-9.67598
506			5.05000	1.35435	2.11008	23.35995	0.00015	0.00084	0.00182	0.00000	0.00001	0.00002	85.86031	11.42918	-21.37887	-0.12107	-0.01988	0.02816	-0.00287	-0.00017	0.00081	17.50365	1.40320	2.26541	0.02795	0.08665	-0.00104	-0.00036	-0.00055	-0.00001	9.39656	2.27335	-151.44820	-0.28373	-0.44831	0.10417	0.02432	-0.00227	-0.01560	-6.09423	0.85495	177.12752	-0.00325	0.32090	0.10060	-0.00057	-0.03182	0.01001	-9.71342
507			5.06000	1.34750	2.10511	23.35164	0.00015	0.00084	0.00180	0.00000	0.00001	0.00003	85.84442	11.41013	-21.38416	-0.12118	-0.01985	0.02787	-0.00320	-0.00032	0.00093	17.51225	1.40626	2.25924	0.02880	0.08710	-0.00083	-0.00049	-0.00082	-0.00001	9.44797	2.29053	-151.36310	-0.28125	-0.44632	0.10400	0.02813	0.00705	-0.01545	-6.21060	0.91332	177.06456	-0.00739	0.32096	0.10176	-0.00160	-0.04000	0.01018	-9.76827
508			5.07000	1.34308	2.09887	23.34358	0.00017	0.00083	0.00178	0.00000	0.00001	0.00002	85.82690	11.38980	-21.39473	-0.12128	-0.01984	0.02770	-0.00326	-0.00051	0.00088	17.52357	1.41050	2.25283	0.02993	0.08783	-0.00064	-0.00066	-0.00090	-0.00000	9.50459	2.31915	-151.28310	-0.27975	-0.44663	0.10428	0.02898	0.01536	-0.01448	-6.34389	0.98450	176.99808	-0.01080	0.32466	0.10381	-0.00256	-0.04631	0.01107	-9.83342
509			5.08000	1.34168	2.09210	23.33718	0.00020	0.00083	0.00176	0.00000	0.00001	0.00002	85.80823	11.37178	-21.41132	-0.12141	-0.01986	0.02756	-0.00331	-0.00069	0.00069	17.53784	1.41558	2.24995	0.03091	0.08809	-0.00053	-0.00084	-0.00079	0.00000	9.56057	2.35566	-151.21254	-0.28003	-0.44800	0.10483	0.02756	0.02078	-0.01277	-6.48433	1.06224	176.92505	-0.01480	0.32889	0.10609	-0.00363	-0.04940	0.01218	-9.90299
510			5.09000	1.34340	2.08527	23.33256	0.00022	0.00083	0.00173	-0.00000	0.00001	0.00001	85.78814	11.35823	-21.43309	-0.12163	-0.01993	0.02740	-0.00352	-0.00082	0.00045	17.55485	1.42114	2.25230	0.03138	0.08776	-0.00047	-0.00099	-0.00064	0.00001	9.61204	2.39475	-151.15414	-0.28054	-0.44832	0.10507	0.02470	0.02255	-0.01057	-6.62774	1.14062	176.84785	-0.01992	0.33063	0.10775	-0.00491	-0.04862	0.01268	-9.97611
511			5.10000	1.34733	2.07837	23.32907	0.00024	0.00083	0.00170	-0.00000	0.00001	0.00001	85.76588	11.34939	-21.45811	-0.12199	-0.02003	0.02727	-0.00397	-0.00089	0.00022	17.57376	1.42730	2.25916	0.03194	0.08724	-0.00047	-0.00108	-0.00058	0.00001	9.65712	2.43174	-151.10838	-0.28227	-0.44999	0.10581	0.02167	0.02105	-0.00844	-6.76971	1.21406	176.77164	-0.02603	0.33270	0.10989	-0.00613	-0.04388	0.01277	-10.05101
512			5.11000	1.35196	2.07147	23.32587	0.00026	0.00083	0.00169	-0.00000	0.00001	0.00001	85.74081	11.34504	-21.48411	-0.12241	-0.02015	0.02715	-0.00461	-0.00089	0.00002	17.59313	1.43452	2.26914	0.03250	0.08663	-0.00048	-0.00108	-0.00064	0.00001	9.69657	2.46293	-151.07297	-0.28463	-0.45078	0.10607	0.01963	0.01673	-0.00670	-6.90083	1.27501	176.69781	-0.03175	0.33336	0.11124	-0.00659	-0.03479	0.01291	-10.11901
513			5.12000	1.35614	2.06525	23.32238	0.00028	0.00083	0.00168	-0.00000	0.00001	0.00001	85.71263	11.34470	-21.50926	-0.12288	-0.02025	0.02713	-0.00543	-0.00082	-0.00008	17.61130	1.44309	2.28099	0.03220	0.08556	-0.00062	-0.00094	-0.00084	0.00001	9.73338	2.48584	-151.04411	-0.28698	-0.45221	0.10621	0.01895	0.01105	-0.00553	-7.01073	1.31680	176.62526	-0.03624	0.33486	0.11241	-0.00597	-0.02337	0.01313	-10.16893
514			5.13000	1.35927	2.06066	23.31744	0.00029	0.00084	0.00169	-0.00000	0.00000	0.00002	85.68083	11.34477	-21.53167	-0.12333	-0.02034	0.02723	-0.00645	-0.00070	0.00004	17.62613	1.45313	2.29081	0.03157	0.08461	-0.00081	-0.00068	-0.00120	0.00001	9.76989	2.50061	-151.01880	-0.28916	-0.45372	0.10645	0.01883	0.00641	-0.00481	-7.09292	1.33804	176.55524	-0.03974	0.33619	0.11340	-0.00458	-0.01254	0.01282	-10.19405
515			5.14000	1.36062	2.05837	23.30944	0.00030	0.00085	0.00170	0.00000	0.00000	0.00003	85.64484	11.34013	-21.54918	-0.12377	-0.02039	0.02751	-0.00765	-0.00050	0.00037	17.63550	1.46422	2.29379	0.03131	0.08454	-0.00098	-0.00033	-0.00168	0.00000	9.80589	2.51059	-150.99576	-0.29149	-0.45593	0.10700	0.01818	0.00467	-0.00431	-7.14584	1.34323	176.49139	-0.04328	0.33826	0.11458	-0.00292	-0.00493	0.01134	-10.19434
516			5.15000	1.35975	2.05908	23.29585	0.00030	0.00085	0.00171	0.00000	-0.00000	0.00005	85.60458	11.32722	-21.55926	-0.12416	-0.02040	0.02788	-0.00890	-0.00024	0.00083	17.63833	1.47595	2.28748	0.03176	0.08531	-0.00110	0.00004	-0.00217	-0.00001	9.83946	2.52004	-150.97528	-0.29243	-0.45805	0.10791	0.01640	0.00568	-0.00381	-7.17304	1.34053	176.44060	-0.04375	0.33998	0.11576	-0.00128	-0.00140	0.00816	-10.17621
517			5.16000	1.35685	2.06392	23.27454	0.00030	0.00086	0.00173	0.00000	-0.00001	0.00008	85.56049	11.30509	-21.56024	-0.12454	-0.02038	0.02829	-0.01008	0.00007	0.00135	17.63450	1.48817	2.27284	0.03226	0.08632	-0.00125	0.00040	-0.00261	-0.00003	9.86851	2.53148	-150.95833	-0.29452	-0.45941	0.10905	0.01377	0.00776	-0.00324	-7.18114	1.33784	176.41061	-0.04367	0.33943	0.11647	-0.00000	-0.00062	0.00377	-10.14904
518			5.17000	1.35212	2.07384	23.24378	0.00030	0.00087	0.00174	0.00000	-0.00002	0.00011	85.51346	11.27319	-21.55101	-0.12480	-0.02030	0.02858	-0.01107	0.00039	0.00189	17.62491	1.50084	2.25146	0.03254	0.08726	-0.00133	0.00070	-0.00295	-0.00004	9.89168	2.54495	-150.94502	-0.29847	-0.46029	0.10990	0.01067	0.00938	-0.00271	-7.17393	1.33797	176.40353	-0.04534	0.33833	0.11670	0.00130	0.00031	0.00001	-10.11771
519			5.18000	1.34499	2.08889	23.20327	0.00029	0.00087	0.00176	0.00001	-0.00003	0.00014	85.46441	11.23141	-21.53166	-0.12483	-0.02015	0.02866	-0.01168	0.00069	0.00232	17.61117	1.51357	2.22472	0.03329	0.08880	-0.00118	0.00089	-0.00312	-0.00005	9.90841	2.55935	-150.93446	-0.30175	-0.46225	0.11027	0.00751	0.00977	-0.00244	-7.14823	1.33679	176.41069	-0.04642	0.34013	0.11692	0.00301	0.00371	-0.00127	-10.07748
520			5.19000	1.33453	2.10814	23.15427	0.00028	0.00087	0.00178	0.00001	-0.00003	0.00016	85.41548	11.18397	-21.50352	-0.12466	-0.01992	0.02850	-0.01150	0.00091	0.00235	17.59583	1.52579	2.19698	0.03484	0.09112	-0.00070	0.00091	-0.00291	-0.00002	9.91927	2.57316	-150.92424	-0.30527	-0.46233	0.11057	0.00495	0.00859	-0.00261	-7.09933	1.32710	176.41743	-0.04739	0.34053	0.11682	0.00492	0.00944	0.00021	-10.02050
521			5.20000	1.32087	2.12921	23.10086	0.00027	0.00088	0.00181	0.00001	-0.00003	0.00016	85.37050	11.14147	-21.47054	-0.12423	-0.01964	0.02797	-0.01013	0.00096	0.00181	17.58258	1.53678	2.17678	0.03543	0.09264	0.00001	0.00069	-0.00225	0.00000	9.92596	2.58498	-150.91147	-0.30923	-0.46090	0.11058	0.00343	0.00598	-0.00322	-7.02912	1.30503	176.41257	-0.04904	0.33934	0.11610	0.00649	0.01496	0.00313	-9.94507
522			5.21000	1.30697	2.14828	23.05115	0.00026	0.00088	0.00183	0.00001	-0.00003	0.00013	85.33418	11.11475	-21.44063	-0.12370	-0.01938	0.02716	-0.00749	0.00071	0.00087	17.57413	1.54649	2.17030	0.03378	0.09203	0.00065	0.00034	-0.00149	-0.00000	9.93062	2.59357	-150.89388	-0.31116	-0.46016	0.11048	0.00268	0.00269	-0.00400	-6.94820	1.27319	176.39291	-0.04933	0.33967	0.11550	0.00687	0.01746	0.00563	-9.85959
523			5.22000	1.29769	2.16057	23.01626	0.00025	0.00089	0.00185	0.00000	-0.00001	0.00007	85.30993	11.10825	-21.42482	-0.12326	-0.01922	0.02640	-0.00388	0.00016	-0.00017	17.57096	1.55594	2.17574	0.03182	0.09075	0.00115	0.00003	-0.00099	-0.00002	9.93404	2.59873	-150.87167	-0.31390	-0.46141	0.11036	0.00194	-0.00026	-0.00451	-6.87063	1.23981	176.36420	-0.05230	0.34173	0.11514	0.00644	0.01541	0.00627	-9.77868
524			5.23000	1.29715	2.16277	23.00546	0.00023	0.00089	0.00186	-0.00000	0.00000	-0.00001	85.29981	11.12286	-21.43166	-0.12305	-0.01919	0.02622	0.00013	-0.00054	-0.00119	17.57262	1.56562	2.18936	0.03097	0.09014	0.00127	-0.00024	-0.00061	-0.00004	9.93560	2.60101	-150.84760	-0.31522	-0.46161	0.11003	0.00070	-0.00241	-0.00443	-6.80833	1.21442	176.33713	-0.05423	0.34279	0.11455	0.00479	0.00920	0.00456	-9.71636
525			5.24000	1.30607	2.15470	23.02084	0.00022	0.00088	0.00187	-0.00000	0.00002	-0.00008	85.30402	11.15734	-21.46189	-0.12309	-0.01930	0.02686	0.00364	-0.00114	-0.00203	17.57909	1.57465	2.20931	0.03043	0.08968	0.00074	-0.00048	-0.00026	-0.00003	9.93447	2.60078	-150.82520	-0.31563	-0.46153	0.11007	-0.00101	-0.00395	-0.00379	-6.77030	1.20386	176.32254	-0.05396	0.34281	0.11423	0.00213	0.00056	0.00087	-9.68344
526			5.25000	1.32106	2.13950	23.05549	0.00018	0.00088	0.00188	-0.00001	0.00003	-0.00012	85.31902	11.20350	-21.50772	-0.12324	-0.01947	0.02810	0.00559	-0.00146	-0.00237	17.58971	1.58249	2.23153	0.02931	0.08900	-0.00028	-0.00062	-0.00024	0.00001	9.93008	2.59816	-150.80701	-0.31552	-0.46118	0.11059	-0.00305	-0.00514	-0.00284	-6.76328	1.21152	176.32870	-0.05213	0.34177	0.11436	-0.00082	-0.00837	-0.00382	-9.68739
527			5.26000	1.33597	2.12235	23.09679	0.00017	0.00087	0.00188	-0.00001	0.00003	-0.00013	85.33746	11.24655	-21.55735	-0.12337	-0.01963	0.02926	0.00556	-0.00147	-0.00199	17.60213	1.59028	2.24821	0.02843	0.08853	-0.00122	-0.00061	-0.00074	0.00003	9.92197	2.59328	-150.79399	-0.31591	-0.46136	0.11092	-0.00525	-0.00604	-0.00179	-6.78755	1.23622	176.35727	-0.04995	0.34104	0.11446	-0.00306	-0.01495	-0.00768	-9.72824
528			5.27000	1.34591	2.10801	23.13383	0.00016	0.00087	0.00189	-0.00000	0.00002	-0.00011	85.35243	11.27405	-21.60129	-0.12339	-0.01970	0.02994	0.00416	-0.00126	-0.00110	17.61352	1.59932	2.25297	0.02839	0.08891	-0.00172	-0.00051	-0.00150	0.00000	9.91009	2.58657	-150.78615	-0.31742	-0.46008	0.11052	-0.00719	-0.00653	-0.00086	-6.83193	1.27050	176.39912	-0.04976	0.33896	0.11389	-0.00397	-0.01686	-0.00880	-9.79302
529			5.28000	1.34921	2.09913	23.16144	0.00013	0.00087	0.00192	-0.00000	0.00001	-0.00008	85.36087	11.28247	-21.63511	-0.12333	-0.01967	0.03016	0.00241	-0.00096	-0.00020	17.62267	1.60958	2.24523	0.02935	0.09022	-0.00180	-0.00040	-0.00209	-0.00002	9.89550	2.57880	-150.78241	-0.31849	-0.46013	0.11007	-0.00834	-0.00657	-0.00029	-6.87714	1.30335	176.43840	-0.05092	0.33842	0.11364	-0.00337	-0.01428	-0.00685	-9.85929
530			5.29000	1.34732	2.09596	23.17941	0.00011	0.00088	0.00194	0.00000	0.00000	-0.00005	85.36358	11.27705	-21.65870	-0.12317	-0.01955	0.02996	0.00124	-0.00069	0.00024	17.62997	1.61992	2.23015	0.03124	0.09218	-0.00151	-0.00037	-0.00215	-0.00003	9.87981	2.57096	-150.78038	-0.32040	-0.46040	0.10917	-0.00855	-0.00634	-0.00023	-6.90641	1.32677	176.46190	-0.05341	0.33910	0.11311	-0.00166	-0.00956	-0.00316	-9.90787
531			5.30000	1.34376	2.09704	23.19165	0.00010	0.00089	0.00197	0.00000	-0.00000	-0.00004	85.36448	11.27007	-21.67570	-0.12291	-0.01941	0.02956	0.00122	-0.00055	-0.00001	17.63717	1.62877	2.21750	0.03299	0.09377	-0.00110	-0.00045	-0.00148	-0.00001	9.86469	2.56367	-150.77734	-0.32008	-0.46134	0.10800	-0.00795	-0.00617	-0.00065	-6.91208	1.33927	176.46628	-0.05344	0.34131	0.11241	0.00053	-0.00532	0.00043	-9.93077
532			5.31000	1.34294	2.09962	23.20438	0.00010	0.00090	0.00200	-0.00000	-0.00000	-0.00005	85.36850	11.27481	-21.69171	-0.12268	-0.01930	0.02929	0.00217	-0.00055	-0.00074	17.64606	1.63453	2.21640	0.03321	0.09391	-0.00090	-0.00057	-0.00031	0.00001	9.85092	2.55704	-150.77098	-0.32157	-0.46149	0.10693	-0.00717	-0.00614	-0.00142	-6.89528	1.34399	176.45544	-0.05527	0.34308	0.11161	0.00247	-0.00278	0.00297	-9.93052
533			5.32000	1.34782	2.10154	23.22250	0.00009	0.00091	0.00204	-0.00000	-0.00000	-0.00007	85.37779	11.29620	-21.71153	-0.12257	-0.01927	0.02956	0.00315	-0.00065	-0.00144	17.65644	1.63643	2.22894	0.03202	0.09289	-0.00118	-0.00058	0.00070	0.00003	9.83836	2.55124	-150.75974	-0.32385	-0.46024	0.10649	-0.00647	-0.00617	-0.00244	-6.86171	1.34482	176.43483	-0.05714	0.34283	0.11097	0.00388	-0.00171	0.00450	-9.91466
534			5.33000	1.35757	2.10235	23.24492	0.00007	0.00092	0.00207	-0.00000	-0.00000	-0.00008	85.38934	11.32740	-21.73582	-0.12255	-0.01929	0.03022	0.00319	-0.00076	-0.00174	17.66587	1.63582	2.24881	0.03073	0.09207	-0.00167	-0.00043	0.00110	0.00005	9.82675	2.54640	-150.74245	-0.32350	-0.46078	0.10650	-0.00569	-0.00631	-0.00363	-6.81859	1.34412	176.40855	-0.05570	0.34482	0.11102	0.00429	-0.00162	0.00509	-9.89125
535			5.34000	1.36879	2.10275	23.26666	0.00006	0.00093	0.00211	-0.00000	-0.00000	-0.00007	85.39757	11.35823	-21.76259	-0.12249	-0.01929	0.03077	0.00225	-0.00082	-0.00163	17.67152	1.63460	2.26834	0.03025	0.09221	-0.00195	-0.00021	0.00104	0.00006	9.81638	2.54245	-150.71851	-0.32472	-0.46260	0.10674	-0.00444	-0.00689	-0.00487	-6.77472	1.34392	176.38197	-0.05552	0.34877	0.11153	0.00396	-0.00212	0.00460	-9.86875
536			5.35000	1.37830	2.10346	23.28357	0.00005	0.00094	0.00216	-0.00000	-0.00000	-0.00005	85.39960	11.38385	-21.79045	-0.12247	-0.01926	0.03102	0.00102	-0.00088	-0.00139	17.67286	1.63367	2.28454	0.03032	0.09305	-0.00191	-0.00002	0.00091	0.00005	9.80867	2.53850	-150.68797	-0.32664	-0.46294	0.10696	-0.00221	-0.00847	-0.00610	-6.73801	1.34546	176.36078	-0.05526	0.35066	0.11170	0.00305	-0.00257	0.00336	-9.85353
537			5.36000	1.38426	2.10487	23.29392	0.00003	0.00095	0.00222	-0.00000	-0.00000	-0.00003	85.39585	11.40508	-21.81976	-0.12254	-0.01923	0.03106	-0.00000	-0.00097	-0.00116	17.67156	1.63254	2.29869	0.02965	0.09342	-0.00176	0.00009	0.00086	0.00004	9.80562	2.53293	-150.65050	-0.32894	-0.46268	0.10692	0.00110	-0.01118	-0.00738	-6.71239	1.34821	176.34674	-0.05542	0.35070	0.11135	0.00193	-0.00267	0.00219	-9.84735
538			5.37000	1.38610	2.10710	23.29755	0.00001	0.00095	0.00227	0.00000	-0.00000	-0.00000	85.38724	11.42196	-21.85295	-0.12267	-0.01918	0.03106	-0.00091	-0.00118	-0.00082	17.66861	1.63090	2.31066	0.02771	0.09266	-0.00171	0.00020	0.00058	0.00002	9.80884	2.52468	-150.60526	-0.33204	-0.46480	0.10773	0.00500	-0.01438	-0.00887	-6.69875	1.35149	176.33739	-0.05587	0.35215	0.11195	0.00090	-0.00263	0.00185	-9.84965
539			5.38000	1.38389	2.10969	23.29477	-0.00001	0.00096	0.00233	-0.00000	-0.00000	0.00002	85.37263	11.42955	-21.89420	-0.12290	-0.01913	0.03105	-0.00196	-0.00156	-0.00019	17.66302	1.63019	2.31488	0.02561	0.09160	-0.00169	0.00036	-0.00028	-0.00001	9.81851	2.51408	-150.55139	-0.33456	-0.46605	0.10890	0.00869	-0.01676	-0.01052	-6.69439	1.35451	176.32693	-0.05540	0.35312	0.11293	0.00040	-0.00210	0.00277	-9.85740
540			5.39000	1.37851	2.11210	23.28607	-0.00003	0.00097	0.00238	-0.00000	-0.00000	0.00005	85.35003	11.42157	-21.94832	-0.12314	-0.01906	0.03103	-0.00314	-0.00208	0.00066	17.65278	1.63253	2.30440	0.02454	0.09121	-0.00161	0.00058	-0.00166	-0.00005	9.83349	2.50295	-150.48898	-0.33691	-0.46527	0.10921	0.01152	-0.01710	-0.01209	-6.69108	1.35499	176.30870	-0.05649	0.35342	0.11322	0.00075	-0.00110	0.00477	-9.86269
541			5.40000	1.37122	2.11399	23.27238	-0.00005	0.00098	0.00241	-0.00000	-0.00000	0.00007	85.31857	11.39523	-22.01959	-0.12351	-0.01898	0.03119	-0.00425	-0.00272	0.00158	17.63700	1.63955	2.27566	0.02447	0.09173	-0.00160	0.00083	-0.00334	-0.00009	9.85192	2.49424	-150.41910	-0.34011	-0.46598	0.10961	0.01323	-0.01487	-0.01348	-6.68024	1.35243	176.27856	-0.05918	0.35576	0.11389	0.00180	-0.00099	0.00714	-9.85832
542			5.41000	1.36345	2.11559	23.25434	-0.00006	0.00099	0.00243	-0.00000	-0.00000	0.00008	85.27861	11.35042	-22.11016	-0.12394	-0.01890	0.03148	-0.00517	-0.00337	0.00249	17.61593	1.65206	2.22825	0.02496	0.09283	-0.00167	0.00108	-0.00511	-0.00014	9.87174	2.49106	-150.34370	-0.34303	-0.46685	0.11010	0.01391	-0.01039	-0.01465	-6.65796	1.34980	176.23694	-0.06143	0.35749	0.11442	0.00324	-0.00252	0.00955	-9.84264
543			5.42000	1.35611	2.11739	23.23227	-0.00005	0.00099	0.00242	-0.00000	-0.00000	0.00010	85.23147	11.28815	-22.21942	-0.12443	-0.01885	0.03169	-0.00575	-0.00395	0.00325	17.59087	1.67011	2.16331	0.02630	0.09464	-0.00166	0.00128	-0.00671	-0.00018	9.89167	2.49526	-150.26433	-0.34727	-0.46711	0.11092	0.01416	-0.00504	-0.01569	-6.62199	1.34937	176.18263	-0.06569	0.35770	0.11496	0.00527	-0.00443	0.01243	-9.81497
544			5.43000	1.34963	2.11937	23.20709	-0.00004	0.00098	0.00237	-0.00000	-0.00000	0.00011	85.17993	11.21319	-22.34387	-0.12490	-0.01884	0.03161	-0.00568	-0.00436	0.00358	17.56446	1.69199	2.08539	0.02898	0.09736	-0.00143	0.00139	-0.00763	-0.00017	9.91142	2.50673	-150.18173	-0.34908	-0.46722	0.11171	0.01437	-0.00048	-0.01656	-6.56893	1.34961	176.11218	-0.06704	0.35747	0.11525	0.00725	-0.00520	0.01542	-9.77146
545			5.44000	1.34392	2.12094	23.18118	-0.00000	0.00098	0.00230	-0.00000	-0.00000	0.00010	85.12914	11.13665	-22.47779	-0.12541	-0.01888	0.03145	-0.00462	-0.00454	0.00316	17.54058	1.71413	2.00468	0.03337	0.10105	-0.00106	0.00132	-0.00730	-0.00012	9.93151	2.52335	-150.09666	-0.35051	-0.46776	0.11290	0.01503	0.00216	-0.01721	-6.50178	1.34842	176.02838	-0.06763	0.35744	0.11577	0.00797	-0.00561	0.01659	-9.71389
546			5.45000	1.33869	2.12177	23.15722	0.00004	0.00097	0.00223	0.00000	-0.00000	0.00008	85.08556	11.07497	-22.61391	-0.12588	-0.01896	0.03125	-0.00254	-0.00447	0.00198	17.52355	1.73186	1.93676	0.03725	0.10369	-0.00083	0.00090	-0.00546	-0.00007	9.95301	2.54207	-150.01045	-0.35498	-0.46682	0.11322	0.01637	0.00255	-0.01733	-6.43772	1.34890	175.94699	-0.07199	0.35604	0.11527	0.00649	-0.00811	0.01358	-9.65883
547			5.46000	1.33382	2.12238	23.13773	0.00010	0.00098	0.00216	0.00000	-0.00000	0.00006	85.05451	11.04119	-22.74589	-0.12622	-0.01910	0.03106	0.00015	-0.00420	0.00042	17.51634	1.74259	1.89444	0.03870	0.10382	-0.00086	0.00021	-0.00282	-0.00004	9.97675	2.55982	-149.92484	-0.36054	-0.46710	0.11372	0.01811	0.00087	-0.01711	-6.40166	1.35920	175.89133	-0.07669	0.35571	0.11519	0.00166	-0.01418	0.00626	-9.63235
548			5.47000	1.32967	2.12356	23.12370	0.00016	0.00098	0.00210	0.00000	-0.00000	0.00004	85.03814	11.03765	-22.86848	-0.12637	-0.01926	0.03083	0.00286	-0.00377	-0.00098	17.51897	1.74678	1.88068	0.03790	0.10183	-0.00101	-0.00045	-0.00040	-0.00000	10.00301	2.57404	-149.84081	-0.36397	-0.46575	0.11403	0.01974	-0.00240	-0.01668	-6.41456	1.38735	175.87996	-0.07876	0.35463	0.11530	-0.00593	-0.02308	-0.00376	-9.65704
549			5.48000	1.32673	2.12571	23.11464	0.00021	0.00100	0.00206	0.00000	-0.00000	0.00003	85.03630	11.05828	-22.97661	-0.12630	-0.01941	0.03064	0.00529	-0.00317	-0.00195	17.52997	1.74594	1.89026	0.03638	0.09915	-0.00114	-0.00097	0.00140	0.00003	10.03144	2.58311	-149.75862	-0.36420	-0.46481	0.11401	0.02082	-0.00629	-0.01615	-6.48718	1.43753	175.92014	-0.07747	0.35401	0.11560	-0.01412	-0.03284	-0.01409	-9.74453
550			5.49000	1.32524	2.12874	23.10861	0.00024	0.00101	0.00205	0.00000	-0.00001	0.00002	85.04855	11.09412	-23.06458	-0.12614	-0.01955	0.03053	0.00735	-0.00241	-0.00237	17.54832	1.74060	1.91499	0.03451	0.09620	-0.00130	-0.00134	0.00259	0.00005	10.06119	2.58705	-149.67805	-0.36476	-0.46462	0.11415	0.02124	-0.00948	-0.01561	-6.62021	1.50884	176.00674	-0.07706	0.35362	0.11649	-0.02150	-0.04101	-0.02244	-9.89456
551			5.50000	1.32510	2.13237	23.10317	0.00027	0.00102	0.00204	-0.00000	-0.00001	0.00002	85.07397	11.13463	-23.12781	-0.12588	-0.01965	0.03053	0.00892	-0.00156	-0.00219	17.57283	1.73090	1.94505	0.03278	0.09316	-0.00155	-0.00157	0.00306	0.00006	10.09100	2.58745	-149.60010	-0.36757	-0.46263	0.11422	0.02094	-0.01069	-0.01475	-6.80145	1.59509	176.12411	-0.08014	0.35046	0.11722	-0.02730	-0.04470	-0.02674	-10.09311
552			5.51000	1.32605	2.13635	23.09563	0.00030	0.00103	0.00204	-0.00000	-0.00001	0.00003	85.11047	11.16818	-23.16439	-0.12554	-0.01969	0.03050	0.00983	-0.00074	-0.00145	17.60163	1.71846	1.96956	0.03184	0.09038	-0.00184	-0.00167	0.00268	0.00004	10.11968	2.58689	-149.52757	-0.37062	-0.45961	0.11397	0.01975	-0.00924	-0.01321	-7.00380	1.68496	176.24910	-0.08447	0.34509	0.11736	-0.02941	-0.04236	-0.02615	-10.31096
553			5.52000	1.32735	2.14089	23.08456	0.00032	0.00103	0.00205	-0.00000	-0.00001	0.00004	85.15424	11.18506	-23.17653	-0.12507	-0.01965	0.03029	0.01010	-0.00006	-0.00037	17.63176	1.70618	1.97956	0.03194	0.08868	-0.00202	-0.00165	0.00167	-0.00001	10.14598	2.58809	-149.46516	-0.37202	-0.45774	0.11399	0.01761	-0.00525	-0.01092	-7.19352	1.76575	176.36047	-0.08727	0.34093	0.11785	-0.02652	-0.03529	-0.02214	-10.51268
554			5.53000	1.32777	2.14685	23.07066	0.00033	0.00104	0.00206	0.00000	-0.00001	0.00005	85.20204	11.18168	-23.16942	-0.12447	-0.01952	0.03000	0.01012	0.00046	0.00055	17.66078	1.69663	1.97215	0.03480	0.08956	-0.00190	-0.00172	0.00071	-0.00005	10.16893	2.59329	-149.41705	-0.37075	-0.45827	0.11379	0.01474	0.00058	-0.00813	-7.34592	1.82950	176.44797	-0.08676	0.33953	0.11829	-0.01992	-0.02632	-0.01690	-10.67294
555			5.54000	1.32528	2.15507	23.05529	0.00033	0.00103	0.00207	0.00000	-0.00002	0.00006	85.25304	11.16640	-23.14749	-0.12368	-0.01932	0.02965	0.01035	0.00089	0.00076	17.68913	1.68910	1.95579	0.03971	0.09245	-0.00148	-0.00201	0.00069	-0.00004	10.18791	2.60398	-149.38472	-0.37183	-0.45929	0.11413	0.01192	0.00684	-0.00538	-7.45178	1.87470	176.51161	-0.08787	0.33850	0.11891	-0.01319	-0.01738	-0.01213	-10.78277
556			5.55000	1.31810	2.16559	23.03953	0.00032	0.00103	0.00209	0.00001	-0.00002	0.00006	85.30870	11.15694	-23.11357	-0.12266	-0.01908	0.02923	0.01090	0.00126	0.00011	17.71956	1.67978	1.94762	0.04347	0.09465	-0.00101	-0.00249	0.00208	-0.00000	10.20339	2.61964	-149.36687	-0.37580	-0.45924	0.11509	0.00983	0.01143	-0.00296	-7.51446	1.90293	176.55630	-0.09082	0.33599	0.11951	-0.00758	-0.00904	-0.00858	-10.84616
557			5.56000	1.30527	2.17733	23.02322	0.00029	0.00102	0.00211	0.00001	-0.00002	0.00006	85.36981	11.16812	-23.07004	-0.12139	-0.01886	0.02871	0.01132	0.00156	-0.00094	17.75451	1.66445	1.96135	0.04335	0.09381	-0.00070	-0.00284	0.00424	0.00002	10.21680	2.63726	-149.36076	-0.37695	-0.46136	0.11609	0.00866	0.01310	-0.00092	-7.54489	1.91601	176.58919	-0.09117	0.33638	0.12048	-0.00350	-0.00148	-0.00660	-10.87399
558			5.57000	1.28701	2.18821	23.00563	0.00024	0.00100	0.00212	0.00001	-0.00002	0.00007	85.43358	11.20209	-23.02044	-0.12000	-0.01867	0.02801	0.01103	0.00169	-0.00178	17.79309	1.64147	1.99788	0.03959	0.08977	-0.00055	-0.00275	0.00590	0.00003	10.22956	2.65329	-149.36366	-0.37644	-0.46460	0.11716	0.00803	0.01237	0.00071	-7.55643	1.91616	176.61790	-0.09043	0.33820	0.12172	-0.00128	0.00475	-0.00602	-10.87964
559			5.58000	1.26500	2.19583	22.98684	0.00018	0.00097	0.00211	0.00001	-0.00001	0.00007	85.49444	11.24885	-22.97079	-0.11856	-0.01852	0.02707	0.00984	0.00153	-0.00196	17.83172	1.61238	2.04574	0.03358	0.08372	-0.00043	-0.00220	0.00616	0.00002	10.24182	2.66607	-149.37300	-0.37500	-0.46742	0.11801	0.00712	0.01076	0.00187	-7.55922	1.90750	176.64754	-0.08892	0.33933	0.12263	-0.00034	0.00837	-0.00615	-10.87445
560			5.59000	1.24252	2.19826	22.96981	0.00012	0.00093	0.00208	0.00000	0.00000	0.00005	85.54623	11.29226	-22.93073	-0.11723	-0.01841	0.02602	0.00799	0.00101	-0.00145	17.86549	1.58159	2.08700	0.02757	0.07766	-0.00029	-0.00143	0.00495	0.00001	10.25236	2.67602	-149.38620	-0.37543	-0.46943	0.11847	0.00547	0.00938	0.00250	-7.55879	1.89570	176.67859	-0.09025	0.33979	0.12308	0.00000	0.00867	-0.00611	-10.86650
561			5.60000	1.22370	2.19466	22.96024	0.00007	0.00089	0.00203	0.00000	0.00001	0.00001	85.58409	11.31749	-22.91169	-0.11638	-0.01839	0.02535	0.00576	0.00020	-0.00048	17.88955	1.55467	2.10500	0.02379	0.07373	-0.00025	-0.00075	0.00285	-0.00000	10.25980	2.68430	-149.40091	-0.37850	-0.47168	0.11889	0.00327	0.00851	0.00261	-7.55719	1.88599	176.70782	-0.09409	0.33975	0.12327	0.00021	0.00620	-0.00533	-10.86043
562			5.61000	1.21135	2.18595	22.96186	0.00004	0.00085	0.00197	0.00000	0.00001	-0.00002	85.60506	11.31475	-22.92007	-0.11602	-0.01844	0.02537	0.00323	-0.00069	0.00074	17.90146	1.53588	2.08980	0.02311	0.07309	-0.00038	-0.00021	0.00045	-0.00002	10.26360	2.69190	-149.41464	-0.38088	-0.47385	0.11933	0.00112	0.00800	0.00230	-7.55455	1.88149	176.73050	-0.09606	0.33848	0.12312	0.00043	0.00224	-0.00383	-10.85751
563			5.62000	1.20561	2.17482	22.97311	0.00003	0.00082	0.00189	0.00000	0.00002	-0.00004	85.60793	11.28067	-22.95275	-0.11601	-0.01852	0.02585	0.00046	-0.00136	0.00199	17.90174	1.52636	2.04047	0.02562	0.07579	-0.00043	0.00024	-0.00174	-0.00005	10.26435	2.69939	-149.42615	-0.38277	-0.47524	0.11993	-0.00032	0.00755	0.00193	-7.55092	1.88317	176.74419	-0.09710	0.33624	0.12294	0.00049	-0.00178	-0.00220	-10.85719
564			5.63000	1.20504	2.16471	22.98878	0.00004	0.00080	0.00182	-0.00000	0.00001	-0.00005	85.59424	11.22034	-22.99885	-0.11613	-0.01857	0.02631	-0.00222	-0.00164	0.00296	17.89409	1.52352	1.96601	0.02921	0.07997	-0.00030	0.00057	-0.00321	-0.00004	10.26367	2.70653	-149.43600	-0.38557	-0.47744	0.12102	-0.00056	0.00675	0.00173	-7.54807	1.89022	176.75005	-0.09917	0.33596	0.12359	0.00009	-0.00487	-0.00102	-10.85937
565			5.64000	1.20834	2.15840	23.00446	0.00005	0.00078	0.00176	-0.00000	0.00001	-0.00004	85.56792	11.14420	-23.04578	-0.11650	-0.01859	0.02655	-0.00456	-0.00154	0.00349	17.88369	1.52304	1.88034	0.03238	0.08374	-0.00007	0.00066	-0.00367	-0.00001	10.26357	2.71239	-149.44522	-0.38794	-0.47897	0.12205	0.00043	0.00524	0.00170	-7.54960	1.90089	176.75137	-0.10051	0.33729	0.12466	-0.00094	-0.00674	-0.00039	-10.86509
566			5.65000	1.21388	2.15674	23.01811	0.00006	0.00078	0.00172	-0.00000	0.00000	-0.00004	85.53306	11.06267	-23.08359	-0.11709	-0.01860	0.02652	-0.00651	-0.00118	0.00356	17.87511	1.52134	1.79577	0.03472	0.08643	0.00018	0.00051	-0.00326	0.00002	10.26577	2.71600	-149.45399	-0.38924	-0.48058	0.12285	0.00196	0.00330	0.00164	-7.55882	1.91338	176.75060	-0.10070	0.33956	0.12580	-0.00227	-0.00771	0.00004	-10.87573
567			5.66000	1.21990	2.15894	23.03009	0.00007	0.00078	0.00172	-0.00000	-0.00000	-0.00004	85.49236	10.98521	-23.10746	-0.11781	-0.01857	0.02635	-0.00812	-0.00072	0.00318	17.87111	1.51721	1.72160	0.03669	0.08835	0.00039	0.00018	-0.00238	0.00004	10.27011	2.71741	-149.46172	-0.38959	-0.48179	0.12351	0.00267	0.00189	0.00142	-7.57554	1.92663	176.74762	-0.10019	0.34165	0.12688	-0.00318	-0.00830	0.00074	-10.89096
568			5.67000	1.22539	2.16391	23.04181	0.00009	0.00080	0.00175	-0.00000	-0.00001	-0.00004	85.44765	10.92134	-23.11737	-0.11860	-0.01853	0.02631	-0.00935	-0.00026	0.00240	17.87293	1.51187	1.66592	0.03866	0.09005	0.00049	-0.00025	-0.00133	0.00004	10.27429	2.71808	-149.46782	-0.38974	-0.48261	0.12418	0.00167	0.00152	0.00106	-7.59550	1.94009	176.74033	-0.10005	0.34309	0.12790	-0.00321	-0.00858	0.00192	-10.90829
569			5.68000	1.23062	2.17152	23.05354	0.00012	0.00083	0.00180	-0.00000	-0.00001	-0.00004	85.40052	10.87971	-23.11549	-0.11955	-0.01851	0.02648	-0.01017	0.00012	0.00130	17.88077	1.50744	1.63617	0.04028	0.09150	0.00048	-0.00071	-0.00027	0.00001	10.27552	2.71922	-149.47202	-0.39024	-0.48233	0.12452	-0.00070	0.00157	0.00075	-7.61300	1.95277	176.72678	-0.10063	0.34331	0.12834	-0.00239	-0.00800	0.00321	-10.92457
570			5.69000	1.23642	2.18199	23.06426	0.00015	0.00086	0.00186	-0.00000	-0.00002	-0.00003	85.35246	10.86587	-23.10505	-0.12066	-0.01854	0.02677	-0.01064	0.00041	0.00005	17.89400	1.50622	1.63729	0.04075	0.09200	0.00039	-0.00111	0.00062	-0.00001	10.27258	2.72052	-149.47527	-0.39258	-0.48187	0.12497	-0.00324	0.00123	0.00074	-7.62379	1.96277	176.70836	-0.10328	0.34314	0.12874	-0.00105	-0.00605	0.00399	-10.93726
571			5.70000	1.24327	2.19484	23.07274	0.00017	0.00090	0.00194	-0.00000	-0.00002	-0.00003	85.30433	10.87953	-23.08978	-0.12180	-0.01860	0.02701	-0.01092	0.00056	-0.00108	17.91110	1.50969	1.66831	0.03934	0.09114	0.00027	-0.00129	0.00114	-0.00002	10.26640	2.72089	-149.47922	-0.39380	-0.48273	0.12553	-0.00494	0.00056	0.00112	-7.62599	1.96808	176.68883	-0.10398	0.34382	0.12928	0.00050	-0.00313	0.00401	-10.94485
572			5.71000	1.25085	2.20840	23.07864	0.00019	0.00094	0.00202	-0.00000	-0.00002	-0.00002	85.25555	10.91414	-23.07411	-0.12294	-0.01870	0.02723	-0.01115	0.00057	-0.00188	17.92940	1.51838	1.72137	0.03726	0.08986	0.00017	-0.00127	0.00125	-0.00002	10.25871	2.71999	-149.48561	-0.39372	-0.48264	0.12545	-0.00563	0.00040	0.00184	-7.61958	1.96841	176.67168	-0.10275	0.34311	0.12894	0.00182	-0.00043	0.00331	-10.94697
573			5.72000	1.25807	2.22008	23.08203	0.00021	0.00098	0.00209	-0.00000	-0.00002	-0.00001	85.20583	10.96134	-23.06107	-0.12405	-0.01883	0.02740	-0.01112	0.00049	-0.00238	17.94708	1.53104	1.78625	0.03560	0.08927	0.00023	-0.00119	0.00132	-0.00003	10.25080	2.71883	-149.49596	-0.39337	-0.48207	0.12532	-0.00567	0.00163	0.00283	-7.60667	1.96562	176.65944	-0.10101	0.34140	0.12836	0.00255	0.00103	0.00207	-10.94497
574			5.73000	1.26427	2.22788	23.08408	0.00023	0.00101	0.00215	-0.00000	-0.00001	-0.00001	85.15706	11.01594	-23.05214	-0.12517	-0.01900	0.02753	-0.01040	0.00037	-0.00271	17.96398	1.54416	1.85598	0.03460	0.08930	0.00033	-0.00115	0.00169	-0.00004	10.24343	2.71921	-149.51178	-0.39177	-0.48168	0.12549	-0.00514	0.00442	0.00403	-7.59126	1.96254	176.65381	-0.09815	0.34089	0.12840	0.00238	0.00139	0.00041	-10.94177
575			5.74000	1.26985	2.23145	23.08684	0.00026	0.00103	0.00218	-0.00000	-0.00000	-0.00002	85.11314	11.07545	-23.04809	-0.12616	-0.01923	0.02764	-0.00880	0.00022	-0.00292	17.98149	1.55395	1.92709	0.03409	0.08935	0.00038	-0.00121	0.00237	-0.00005	10.23757	2.72262	-149.53412	-0.39058	-0.48257	0.12592	-0.00414	0.00852	0.00554	-7.57903	1.96049	176.65640	-0.09693	0.34184	0.12896	0.00127	0.00172	-0.00172	-10.94048
576			5.75000	1.27545	2.23137	23.09245	0.00029	0.00104	0.00217	-0.00000	0.00000	-0.00003	85.07762	11.13781	-23.04955	-0.12699	-0.01951	0.02782	-0.00652	0.00008	-0.00307	18.00075	1.55811	1.99738	0.03439	0.08964	0.00038	-0.00135	0.00323	-0.00004	10.23382	2.73015	-149.56508	-0.39030	-0.48157	0.12602	-0.00311	0.01392	0.00762	-7.57567	1.95883	176.66969	-0.09659	0.34078	0.12890	-0.00054	0.00275	-0.00443	-10.94393
577			5.76000	1.28092	2.22834	23.10124	0.00033	0.00104	0.00213	-0.00000	0.00001	-0.00004	85.05309	11.20177	-23.05457	-0.12764	-0.01984	0.02806	-0.00388	0.00004	-0.00317	18.02285	1.55578	2.06617	0.03545	0.09007	0.00038	-0.00160	0.00417	-0.00004	10.23198	2.74293	-149.60826	-0.39072	-0.48128	0.12629	-0.00270	0.02100	0.01063	-7.58405	1.95651	176.69670	-0.09702	0.34110	0.12926	-0.00255	0.00468	-0.00777	-10.95287
578			5.77000	1.28498	2.22302	23.11185	0.00038	0.00104	0.00207	-0.00000	0.00001	-0.00004	85.04106	11.26690	-23.05859	-0.12809	-0.02017	0.02822	-0.00125	0.00014	-0.00313	18.04881	1.54682	2.13415	0.03576	0.08940	0.00027	-0.00183	0.00489	-0.00003	10.23087	2.76224	-149.66899	-0.39042	-0.48250	0.12715	-0.00354	0.02987	0.01487	-7.60334	1.95235	176.74007	-0.09668	0.34371	0.13062	-0.00409	0.00769	-0.01154	-10.96539
579			5.78000	1.28646	2.21658	23.12236	0.00042	0.00103	0.00202	-0.00000	0.00001	-0.00003	85.04128	11.32890	-23.05765	-0.12827	-0.02044	0.02818	0.00100	0.00031	-0.00275	18.07783	1.53306	2.19878	0.03488	0.08729	0.00003	-0.00188	0.00489	-0.00000	10.22857	2.78893	-149.75294	-0.38956	-0.48541	0.12886	-0.00564	0.03973	0.02038	-7.62895	1.94449	176.80054	-0.09509	0.34720	0.13287	-0.00463	0.01238	-0.01517	-10.97697
580			5.79000	1.28485	2.21043	23.13134	0.00045	0.00103	0.00199	0.00000	0.00001	-0.00003	85.05151	11.37969	-23.05094	-0.12811	-0.02060	0.02795	0.00276	0.00044	-0.00202	18.10745	1.51830	2.25388	0.03401	0.08512	-0.00010	-0.00178	0.00410	0.00001	10.22380	2.82238	-149.86421	-0.38806	-0.48894	0.13117	-0.00792	0.04883	0.02681	-7.65449	1.92923	176.87523	-0.09236	0.34900	0.13528	-0.00408	0.01939	-0.01763	-10.98065
581			5.80000	1.28044	2.20579	23.13779	0.00046	0.00102	0.00199	0.00000	0.00001	-0.00002	85.06944	11.41347	-23.04027	-0.12769	-0.02062	0.02769	0.00417	0.00048	-0.00117	18.13522	1.50644	2.29501	0.03414	0.08412	-0.00000	-0.00161	0.00288	0.00000	10.21757	2.86000	-150.00407	-0.38782	-0.49223	0.13322	-0.00902	0.05554	0.03343	-7.67430	1.90127	176.95714	-0.09275	0.34888	0.13709	-0.00278	0.02879	-0.01781	-10.96871
582			5.81000	1.27369	2.20318	23.14037	0.00046	0.00102	0.00201	0.00001	0.00000	0.00000	85.09347	11.43017	-23.02815	-0.12708	-0.02052	0.02748	0.00529	0.00044	-0.00039	18.15978	1.49946	2.32259	0.03423	0.08378	0.00020	-0.00137	0.00161	-0.00001	10.21247	2.89866	-150.17050	-0.38721	-0.49751	0.13467	-0.00835	0.05972	0.03948	-7.68346	1.85540	177.03554	-0.09346	0.35115	0.13866	-0.00078	0.03989	-0.01516	-10.93358
583			5.82000	1.26550	2.20245	23.13735	0.00044	0.00102	0.00204	0.00001	0.00000	0.00002	85.12187	11.43164	-23.01660	-0.12634	-0.02034	0.02730	0.00605	0.00034	0.00034	18.17982	1.49734	2.33796	0.03332	0.08321	0.00038	-0.00100	0.00047	-0.00001	10.21085	2.93583	-150.35953	-0.38446	-0.50261	0.13544	-0.00636	0.06150	0.04453	-7.67928	1.78902	177.09882	-0.09155	0.35308	0.13948	0.00136	0.05054	-0.00982	-10.87126
584			5.83000	1.25727	2.20287	23.12771	0.00040	0.00101	0.00206	0.00001	-0.00000	0.00005	85.15244	11.41743	-23.00740	-0.12550	-0.02010	0.02718	0.00640	0.00018	0.00112	18.19377	1.49819	2.33945	0.03176	0.08259	0.00053	-0.00056	-0.00042	0.00001	10.21383	2.96988	-150.56664	-0.38020	-0.50500	0.13547	-0.00386	0.06118	0.04841	-7.66314	1.70365	177.13745	-0.08749	0.35292	0.13929	0.00258	0.05768	-0.00301	-10.78412
585			5.84000	1.25069	2.20357	23.11189	0.00036	0.00100	0.00207	0.00000	-0.00000	0.00006	85.18319	11.38558	-23.00201	-0.12461	-0.01983	0.02710	0.00640	-0.00002	0.00193	18.20032	1.49885	2.32377	0.03046	0.08258	0.00067	-0.00011	-0.00097	0.00003	10.22141	2.99986	-150.78773	-0.37361	-0.50717	0.13443	-0.00128	0.05960	0.05095	-7.64390	1.60671	177.14835	-0.08209	0.35521	0.13878	0.00160	0.05871	0.00295	-10.68480
586			5.85000	1.24623	2.20400	23.09200	0.00031	0.00097	0.00206	0.00000	-0.00000	0.00007	85.21250	11.33589	-23.00149	-0.12371	-0.01955	0.02704	0.00624	-0.00023	0.00266	18.19928	1.49608	2.28969	0.02998	0.08365	0.00085	0.00025	-0.00104	0.00006	10.23353	3.02535	-151.01855	-0.36641	-0.50929	0.13206	0.00167	0.05685	0.05153	-7.64071	1.51270	177.13855	-0.07919	0.35783	0.13748	-0.00224	0.05083	0.00604	-10.59787
587			5.86000	1.24321	2.20435	23.07164	0.00025	0.00094	0.00203	0.00000	-0.00000	0.00006	85.24025	11.27231	-23.00597	-0.12285	-0.01928	0.02698	0.00618	-0.00040	0.00308	18.19276	1.48665	2.24084	0.03050	0.08573	0.00106	0.00046	-0.00044	0.00010	10.25107	3.04630	-151.25114	-0.36085	-0.51306	0.12986	0.00548	0.05305	0.04991	-7.67703	1.43868	177.12013	-0.08203	0.35997	0.13674	-0.00901	0.03458	0.00635	-10.55158
588			5.87000	1.24034	2.20514	23.05531	0.00019	0.00091	0.00200	0.00000	-0.00000	0.00004	85.26749	11.20344	-23.01486	-0.12219	-0.01907	0.02706	0.00626	-0.00052	0.00310	18.18470	1.46823	2.18593	0.03176	0.08816	0.00115	0.00045	0.00085	0.00012	10.27510	3.06358	-151.47363	-0.35762	-0.51822	0.12838	0.00986	0.04860	0.04591	-7.76749	1.39649	177.10048	-0.08959	0.36202	0.13710	-0.01811	0.01392	0.00567	-10.56315
589			5.88000	1.23613	2.20648	23.04596	0.00013	0.00089	0.00198	0.00000	-0.00000	0.00002	85.29491	11.13897	-23.02682	-0.12176	-0.01892	0.02741	0.00623	-0.00057	0.00278	18.17933	1.44032	2.13524	0.03285	0.09002	0.00096	0.00022	0.00250	0.00009	10.30524	3.07892	-151.67418	-0.35601	-0.52506	0.12753	0.01387	0.04390	0.04000	-7.90967	1.38866	177.07906	-0.09907	0.36603	0.13866	-0.02763	-0.00623	0.00544	-10.63123
590			5.89000	1.22885	2.20850	23.04378	0.00007	0.00087	0.00196	0.00000	-0.00000	-0.00000	85.32119	11.08462	-23.04020	-0.12148	-0.01883	0.02790	0.00576	-0.00055	0.00233	18.17939	1.40506	2.09568	0.03323	0.09080	0.00053	-0.00016	0.00394	0.00004	10.33966	3.09355	-151.84489	-0.35510	-0.53204	0.12695	0.01662	0.03885	0.03317	-8.08825	1.40968	177.05319	-0.10731	0.37275	0.14106	-0.03459	-0.02201	0.00579	-10.74070
591			5.90000	1.21756	2.21132	23.04666	0.00001	0.00086	0.00197	0.00000	-0.00000	-0.00001	85.34425	11.04095	-23.05272	-0.12128	-0.01877	0.02831	0.00480	-0.00045	0.00189	18.18649	1.36628	2.06908	0.03311	0.09072	0.00007	-0.00061	0.00476	0.00000	10.37557	3.10748	-151.98422	-0.35372	-0.53690	0.12610	0.01721	0.03345	0.02659	-8.28045	1.44911	177.02289	-0.11210	0.37981	0.14323	-0.03628	-0.03100	0.00631	-10.86853
592			5.91000	1.20269	2.21453	23.05202	-0.00004	0.00086	0.00199	-0.00000	-0.00000	-0.00002	85.36238	11.00619	-23.06199	-0.12127	-0.01874	0.02864	0.00349	-0.00029	0.00152	18.20156	1.32825	2.05449	0.03311	0.09057	-0.00033	-0.00109	0.00490	-0.00001	10.40899	3.12026	-152.09581	-0.35161	-0.54041	0.12534	0.01518	0.02831	0.02122	-8.46066	1.49505	176.98973	-0.11483	0.38623	0.14524	-0.03268	-0.03257	0.00658	-10.98982
593			5.92000	1.18623	2.21731	23.05723	-0.00009	0.00087	0.00202	-0.00000	-0.00000	-0.00001	85.37473	10.97886	-23.06588	-0.12137	-0.01870	0.02894	0.00200	-0.00009	0.00119	18.22477	1.29497	2.05079	0.03354	0.09070	-0.00062	-0.00157	0.00443	-0.00001	10.43601	3.13147	-152.18616	-0.35095	-0.54269	0.12430	0.01124	0.02328	0.01727	-8.60832	1.53712	176.95731	-0.11886	0.39150	0.14650	-0.02614	-0.02736	0.00604	-11.08527
594			5.93000	1.17083	2.21880	23.06036	-0.00012	0.00088	0.00207	-0.00000	-0.00000	-0.00001	85.38099	10.95892	-23.06345	-0.12156	-0.01864	0.02925	0.00048	0.00013	0.00085	18.25527	1.27042	2.05792	0.03398	0.09096	-0.00083	-0.00198	0.00342	0.00001	10.45475	3.13977	-152.26157	-0.35003	-0.54367	0.12310	0.00638	0.01764	0.01464	-8.71421	1.56722	176.93106	-0.12056	0.39567	0.14699	-0.01770	-0.01681	0.00442	-11.14610
595			5.94000	1.15904	2.21819	23.06067	-0.00015	0.00090	0.00212	-0.00000	0.00000	0.00000	85.38135	10.94646	-23.05483	-0.12166	-0.01854	0.02950	-0.00092	0.00033	0.00055	18.29110	1.25780	2.07566	0.03330	0.09083	-0.00096	-0.00219	0.00195	0.00003	10.46461	3.14329	-152.32716	-0.34888	-0.54236	0.12215	0.00083	0.01141	0.01300	-8.77769	1.58005	176.91585	-0.11993	0.39726	0.14690	-0.00888	-0.00333	0.00211	-11.17213
596			5.95000	1.15248	2.21473	23.05867	-0.00015	0.00093	0.00219	-0.00000	0.00001	0.00001	85.37652	10.93917	-23.04109	-0.12170	-0.01838	0.02974	-0.00212	0.00046	0.00043	18.32967	1.25874	2.10114	0.03165	0.09033	-0.00107	-0.00214	0.00017	0.00005	10.46431	3.14131	-152.38608	-0.34812	-0.54076	0.12153	-0.00574	0.00562	0.01187	-8.79951	1.57423	176.91335	-0.11827	0.39715	0.14637	-0.00026	0.00972	-0.00048	-11.16680
597			5.96000	1.15132	2.20805	23.05610	-0.00013	0.00096	0.00226	0.00000	0.00001	0.00001	85.36711	10.93239	-23.02449	-0.12167	-0.01818	0.02998	-0.00307	0.00049	0.00051	18.36756	1.27331	2.12943	0.03007	0.09014	-0.00111	-0.00192	-0.00172	0.00006	10.45188	3.13469	-152.43953	-0.34745	-0.53826	0.12096	-0.01290	0.00075	0.01073	-8.78002	1.55290	176.92387	-0.11550	0.39466	0.14507	0.00764	0.01960	-0.00326	-11.13516
598			5.97000	1.15453	2.19806	23.05474	-0.00011	0.00099	0.00233	0.00000	0.00002	0.00000	85.35385	10.92229	-23.00833	-0.12158	-0.01795	0.03027	-0.00377	0.00040	0.00070	18.40157	1.30035	2.15688	0.02927	0.09073	-0.00108	-0.00160	-0.00347	0.00007	10.42725	3.12444	-152.48643	-0.34612	-0.53428	0.12076	-0.01899	-0.00434	0.00925	-8.72280	1.52190	176.94749	-0.11208	0.39058	0.14368	0.01382	0.02549	-0.00615	-11.08445
599			5.98000	1.16020	2.18489	23.05571	-0.00007	0.00101	0.00239	0.00000	0.00003	-0.00001	85.33694	10.90816	-22.99609	-0.12142	-0.01773	0.03055	-0.00431	0.00023	0.00080	18.42914	1.33743	2.18324	0.02952	0.09242	-0.00088	-0.00126	-0.00474	0.00006	10.39364	3.10965	-152.52428	-0.34341	-0.53045	0.11997	-0.02134	-0.01241	0.00769	-8.63719	1.48639	176.98373	-0.10671	0.38689	0.14159	0.01721	0.02837	-0.00862	-11.02394
600			5.99000	1.16616	2.16933	23.05910	-0.00004	0.00102	0.00242	0.00000	0.00003	-0.00002	85.31657	10.89362	-22.99050	-0.12123	-0.01755	0.03074	-0.00463	0.00000	0.00064	18.44902	1.38092	2.21265	0.03022	0.09457	-0.00053	-0.00090	-0.00523	0.00004	10.35662	3.08768	-152.55000	-0.34196	-0.52560	0.11877	-0.02228	-0.02090	0.00479	-8.53588	1.44927	177.02913	-0.10239	0.38272	0.13891	0.01828	0.02921	-0.00984	-10.96299
601			6.00000	1.17067	2.15399	23.06495	-0.00001	0.00102	0.00243	0.00000	0.00002	-0.00003	85.29359	10.88430	-22.99389	-0.12107	-0.01744	0.03085	-0.00469	-0.00026	0.00024	18.46170	1.42688	2.25101	0.03026	0.09618	-0.00018	-0.00057	-0.00490	0.00002	10.32098	3.05650	-152.56160	-0.33901	-0.52140	0.11734	-0.02048	-0.03116	0.00213	-8.43026	1.41192	177.07703	-0.09794	0.38008	0.13644	0.01769	0.02866	-0.00942	-10.90840
602			6.01000	1.17263	2.14259	23.07308	0.00002	0.00101	0.00241	-0.00000	0.00001	-0.00004	85.26898	10.88339	-23.00734	-0.12102	-0.01743	0.03089	-0.00461	-0.00053	-0.00023	18.46840	1.47210	2.30129	0.02950	0.09688	0.00015	-0.00030	-0.00405	-0.00002	10.28785	3.01657	-152.55824	-0.33629	-0.51646	0.11541	-0.01911	-0.03979	-0.00056	-8.32665	1.37541	177.12013	-0.09415	0.37735	0.13357	0.01659	0.02648	-0.00770	-10.86303
603			6.02000	1.17126	2.13811	23.08279	0.00003	0.00099	0.00236	0.00000	0.00000	-0.00004	85.24315	10.88993	-23.02995	-0.12106	-0.01752	0.03077	-0.00454	-0.00075	-0.00056	18.47035	1.51446	2.36191	0.02794	0.09672	0.00051	-0.00009	-0.00305	-0.00006	10.25475	2.97063	-152.54033	-0.33486	-0.51148	0.11373	-0.01953	-0.04568	-0.00324	-8.22645	1.34192	177.15410	-0.09185	0.37466	0.13099	0.01563	0.02240	-0.00557	-10.82685
604			6.03000	1.16617	2.14171	23.09322	0.00002	0.00096	0.00229	0.00000	-0.00001	-0.00004	85.21627	10.89999	-23.05876	-0.12105	-0.01767	0.03039	-0.00460	-0.00088	-0.00062	18.46892	1.55246	2.42772	0.02590	0.09585	0.00095	0.00003	-0.00217	-0.00012	10.21843	2.92166	-152.50787	-0.33108	-0.50615	0.11175	-0.02100	-0.04979	-0.00598	-8.13033	1.31457	177.17821	-0.08728	0.37091	0.12803	0.01391	0.01657	-0.00368	-10.79969
605			6.04000	1.15777	2.15230	23.10409	0.00002	0.00093	0.00220	0.00000	-0.00002	-0.00004	85.18825	10.90835	-23.09006	-0.12100	-0.01784	0.02981	-0.00483	-0.00093	-0.00043	18.46565	1.58506	2.49152	0.02415	0.09474	0.00142	0.00007	-0.00154	-0.00016	10.17798	2.87058	-152.45984	-0.32570	-0.50068	0.10960	-0.02212	-0.05375	-0.00889	-8.04293	1.29588	177.19394	-0.08123	0.36660	0.12490	0.01134	0.01005	-0.00196	-10.78390
606			6.05000	1.14793	2.16718	23.11519	0.00001	0.00090	0.00212	0.00000	-0.00002	-0.00004	85.15884	10.91140	-23.12054	-0.12097	-0.01799	0.02919	-0.00520	-0.00089	-0.00015	18.46251	1.61198	2.54712	0.02362	0.09417	0.00189	0.00003	-0.00117	-0.00018	10.13494	2.81700	-152.39447	-0.32024	-0.49443	0.10740	-0.02239	-0.05736	-0.01188	-7.96986	1.28597	177.20045	-0.07615	0.36220	0.12197	0.00877	0.00383	0.00031	-10.78051
607			6.06000	1.13923	2.18326	23.12653	0.00001	0.00088	0.00206	0.00000	-0.00002	-0.00004	85.12798	10.90946	-23.14820	-0.12116	-0.01814	0.02868	-0.00561	-0.00080	0.00003	18.46157	1.63378	2.59246	0.02411	0.09414	0.00226	-0.00009	-0.00093	-0.00018	10.09058	2.76201	-152.31151	-0.31381	-0.48826	0.10504	-0.02241	-0.05861	-0.01460	-7.91091	1.28347	177.19273	-0.07191	0.35852	0.11929	0.00693	-0.00204	0.00352	-10.78530
608			6.07000	1.13401	2.19827	23.13764	0.00001	0.00087	0.00202	0.00000	-0.00002	-0.00004	85.09608	10.90572	-23.17181	-0.12154	-0.01828	0.02833	-0.00598	-0.00067	0.00006	18.46439	1.65124	2.62894	0.02491	0.09418	0.00246	-0.00025	-0.00072	-0.00016	10.04440	2.70946	-152.21330	-0.30843	-0.48255	0.10285	-0.02288	-0.05585	-0.01674	-7.86014	1.28776	177.16603	-0.07006	0.35616	0.11714	0.00608	-0.00798	0.00700	-10.79080
609			6.08000	1.13315	2.21072	23.14745	0.00001	0.00087	0.00200	-0.00000	-0.00002	-0.00003	85.06358	10.90336	-23.19029	-0.12205	-0.01839	0.02812	-0.00631	-0.00049	-0.00001	18.47131	1.66505	2.65854	0.02532	0.09380	0.00243	-0.00041	-0.00051	-0.00012	9.99580	2.66393	-152.10451	-0.30460	-0.47828	0.10118	-0.02314	-0.04990	-0.01819	-7.81308	1.29952	177.12132	-0.06921	0.35576	0.11580	0.00555	-0.01368	0.00971	-10.79320
610			6.09000	1.13641	2.21955	23.15424	0.00002	0.00087	0.00200	-0.00000	-0.00001	-0.00002	85.03092	10.90356	-23.20290	-0.12267	-0.01849	0.02797	-0.00657	-0.00031	-0.00013	18.48149	1.67557	2.68222	0.02580	0.09329	0.00229	-0.00053	-0.00028	-0.00009	9.94693	2.62747	-151.98947	-0.30165	-0.47505	0.10015	-0.02190	-0.04315	-0.01914	-7.77048	1.31835	177.06485	-0.06801	0.35760	0.11543	0.00486	-0.01787	0.01143	-10.79341
611			6.10000	1.14252	2.22413	23.15686	0.00003	0.00088	0.00202	-0.00000	-0.00000	-0.00000	84.99844	10.90721	-23.21014	-0.12334	-0.01858	0.02787	-0.00669	-0.00015	-0.00031	18.49364	1.68311	2.70161	0.02650	0.09284	0.00209	-0.00060	-0.00002	-0.00007	9.90189	2.59922	-151.87061	-0.29893	-0.47346	0.09969	-0.01870	-0.03766	-0.01980	-7.73389	1.34093	177.00114	-0.06514	0.36154	0.11582	0.00410	-0.01941	0.01289	-10.79219
612			6.11000	1.14994	2.22472	23.15499	0.00004	0.00089	0.00203	-0.00000	0.00000	0.00001	84.96678	10.91548	-23.21369	-0.12403	-0.01867	0.02786	-0.00665	-0.00006	-0.00053	18.50641	1.68826	2.71949	0.02723	0.09233	0.00183	-0.00061	0.00027	-0.00006	9.86433	2.57681	-151.74931	-0.29667	-0.47297	0.09963	-0.01437	-0.03401	-0.02020	-7.70143	1.36216	176.93018	-0.06184	0.36490	0.11627	0.00374	-0.01802	0.01467	-10.78737
613			6.12000	1.15719	2.22249	23.14911	0.00005	0.00089	0.00205	-0.00000	0.00000	0.00003	84.93593	10.92876	-23.21572	-0.12472	-0.01877	0.02794	-0.00661	-0.00002	-0.00075	18.51804	1.69192	2.73833	0.02786	0.09172	0.00153	-0.00052	0.00047	-0.00005	9.83546	2.55783	-151.62740	-0.29642	-0.47275	0.09996	-0.00999	-0.03188	-0.02023	-7.66818	1.37763	176.85028	-0.06190	0.36636	0.11663	0.00413	-0.01459	0.01665	-10.77547
614			6.13000	1.16295	2.21894	23.13987	0.00006	0.00090	0.00205	-0.00000	0.00001	0.00004	84.90529	10.94600	-23.21769	-0.12534	-0.01889	0.02795	-0.00663	-0.00004	-0.00089	18.52669	1.69525	2.75907	0.02791	0.09076	0.00127	-0.00034	0.00052	-0.00005	9.81489	2.54029	-151.50735	-0.29746	-0.47189	0.10035	-0.00601	-0.03091	-0.01981	-7.62903	1.38556	176.76192	-0.06339	0.36584	0.11660	0.00508	-0.01061	0.01822	-10.75432
615			6.14000	1.16660	2.21523	23.12895	0.00007	0.00090	0.00204	-0.00000	0.00001	0.00004	84.87429	10.96483	-23.22117	-0.12587	-0.01902	0.02780	-0.00657	-0.00011	-0.00093	18.53066	1.69925	2.78087	0.02757	0.08978	0.00114	-0.00009	0.00039	-0.00004	9.80185	2.52245	-151.39142	-0.29990	-0.46946	0.10101	-0.00221	-0.03100	-0.01926	-7.58082	1.38679	176.66837	-0.06468	0.36277	0.11628	0.00618	-0.00732	0.01896	-10.72409
616			6.15000	1.16831	2.21206	23.11913	0.00007	0.00090	0.00204	-0.00000	0.00000	0.00003	84.84356	10.98339	-23.22792	-0.12622	-0.01913	0.02758	-0.00618	-0.00024	-0.00093	18.52930	1.70459	2.80276	0.02726	0.08928	0.00118	0.00015	0.00016	-0.00005	9.79641	2.50292	-151.27895	-0.30242	-0.46879	0.10119	0.00189	-0.03229	-0.01891	-7.52408	1.38383	176.57356	-0.06598	0.36219	0.11590	0.00714	-0.00517	0.01898	-10.68738
617			6.16000	1.16866	2.20958	23.11316	0.00007	0.00090	0.00204	0.00000	0.00000	0.00001	84.81468	11.00207	-23.23952	-0.12640	-0.01922	0.02740	-0.00537	-0.00040	-0.00096	18.52315	1.71204	2.82537	0.02656	0.08893	0.00126	0.00034	-0.00016	-0.00005	9.79918	2.48112	-151.16672	-0.30512	-0.46898	0.10147	0.00620	-0.03391	-0.01910	-7.46129	1.37843	176.48016	-0.06748	0.36327	0.11589	0.00791	-0.00351	0.01853	-10.64666
618			6.17000	1.16823	2.20780	23.11248	0.00006	0.00090	0.00204	0.00000	0.00000	-0.00001	84.78951	11.02111	-23.25606	-0.12641	-0.01927	0.02741	-0.00429	-0.00053	-0.00093	18.51342	1.72210	2.84868	0.02515	0.08851	0.00126	0.00045	-0.00061	-0.00005	9.80986	2.45799	-151.05208	-0.30708	-0.46743	0.10119	0.00998	-0.03429	-0.01949	-7.39421	1.37102	176.39044	-0.06843	0.36298	0.11511	0.00832	-0.00212	0.01732	-10.60266
619			6.18000	1.16702	2.20653	23.11636	0.00005	0.00090	0.00206	0.00000	0.00000	-0.00002	84.76894	11.03810	-23.27541	-0.12628	-0.01928	0.02763	-0.00317	-0.00058	-0.00075	18.50119	1.73515	2.86938	0.02342	0.08830	0.00121	0.00051	-0.00126	-0.00004	9.82647	2.43591	-150.93468	-0.30981	-0.46547	0.10125	0.01254	-0.03252	-0.01993	-7.32607	1.36286	176.30826	-0.06988	0.36102	0.11426	0.00808	-0.00180	0.01493	-10.55820
620			6.19000	1.16474	2.20546	23.12269	0.00004	0.00091	0.00208	0.00000	0.00000	-0.00002	84.75353	11.04909	-23.29390	-0.12600	-0.01922	0.02798	-0.00210	-0.00052	-0.00041	18.48725	1.75061	2.88227	0.02236	0.08898	0.00122	0.00056	-0.00198	-0.00003	9.84618	2.41762	-150.81589	-0.31074	-0.46395	0.10159	0.01353	-0.02879	-0.02009	-7.26531	1.35758	176.24121	-0.06860	0.35853	0.11353	0.00628	-0.00345	0.01068	-10.52249
621			6.20000	1.16107	2.20404	23.12930	0.00002	0.00091	0.00210	0.00000	0.00000	-0.00002	84.74352	11.05209	-23.30815	-0.12558	-0.01909	0.02834	-0.00107	-0.00037	-0.00004	18.47215	1.76692	2.88412	0.02236	0.09055	0.00131	0.00060	-0.00250	-0.00000	9.86641	2.40461	-150.69908	-0.31354	-0.46134	0.10184	0.01325	-0.02370	-0.01957	-7.22376	1.36013	176.19991	-0.06880	0.35444	0.11252	0.00327	-0.00742	0.00442	-10.50870
622			6.21000	1.15606	2.20211	23.13512	-0.00001	0.00090	0.00213	-0.00000	0.00000	-0.00002	84.73936	11.04859	-23.31667	-0.12502	-0.01890	0.02868	-0.00002	-0.00021	0.00021	18.45670	1.78181	2.87561	0.02298	0.09260	0.00143	0.00063	-0.00260	0.00002	9.88509	2.39736	-150.58870	-0.31679	-0.45768	0.10186	0.01197	-0.01794	-0.01830	-7.21204	1.37571	176.19354	-0.06919	0.34880	0.11125	-0.00088	-0.01377	-0.00310	-10.52849
623			6.22000	1.14993	2.19989	23.13988	-0.00006	0.00090	0.00216	-0.00000	0.00000	-0.00002	84.74109	11.04277	-23.32007	-0.12430	-0.01867	0.02896	0.00105	-0.00007	0.00027	18.44144	1.79297	2.86065	0.02301	0.09415	0.00149	0.00062	-0.00218	0.00003	9.90089	2.39568	-150.48837	-0.32087	-0.45571	0.10220	0.01026	-0.01236	-0.01668	-7.23767	1.40903	176.22594	-0.07057	0.34555	0.11099	-0.00597	-0.02234	-0.01079	-10.58990
624			6.23000	1.14316	2.19824	23.14325	-0.00010	0.00089	0.00219	-0.00000	0.00000	-0.00001	84.74837	11.03762	-23.31997	-0.12344	-0.01840	0.02914	0.00205	0.00001	0.00026	18.42683	1.79866	2.84227	0.02203	0.09456	0.00143	0.00057	-0.00145	0.00005	9.91380	2.39889	-150.39896	-0.32395	-0.45524	0.10267	0.00886	-0.00752	-0.01502	-7.30641	1.46327	176.29478	-0.07154	0.34413	0.11146	-0.01170	-0.03195	-0.01780	-10.69752
625			6.24000	1.13651	2.19812	23.14457	-0.00014	0.00088	0.00223	-0.00000	-0.00000	0.00000	84.76050	11.03268	-23.31825	-0.12262	-0.01816	0.02923	0.00300	0.00003	0.00029	18.41301	1.79798	2.82023	0.02074	0.09427	0.00130	0.00051	-0.00065	0.00006	9.92518	2.40589	-150.31982	-0.32553	-0.45417	0.10285	0.00813	-0.00341	-0.01332	-7.42077	1.53787	176.39392	-0.07137	0.34298	0.11207	-0.01689	-0.03990	-0.02298	-10.85122
626			6.25000	1.13148	2.20018	23.14283	-0.00018	0.00088	0.00226	-0.00000	-0.00000	0.00001	84.77702	11.02629	-23.31683	-0.12175	-0.01794	0.02914	0.00400	-0.00001	0.00036	18.40024	1.79065	2.79329	0.01979	0.09378	0.00127	0.00044	0.00016	0.00007	9.93621	2.41598	-150.25116	-0.32866	-0.45304	0.10305	0.00748	0.00062	-0.01138	-7.57173	1.62585	176.51065	-0.07315	0.34231	0.11295	-0.02029	-0.04264	-0.02476	-11.03862
627			6.26000	1.12995	2.20451	23.13728	-0.00021	0.00086	0.00226	0.00000	-0.00001	0.00003	84.79826	11.01862	-23.31761	-0.12084	-0.01775	0.02886	0.00510	-0.00010	0.00041	18.38961	1.77656	2.76197	0.01896	0.09266	0.00124	0.00033	0.00097	0.00008	9.94601	2.42925	-150.19534	-0.33281	-0.45389	0.10408	0.00564	0.00548	-0.00892	-7.73214	1.71245	176.62422	-0.07641	0.34198	0.11458	-0.01994	-0.03748	-0.02197	-11.22941
628			6.27000	1.13281	2.21073	23.12779	-0.00023	0.00084	0.00224	0.00000	-0.00001	0.00004	84.82436	11.00937	-23.32216	-0.11994	-0.01763	0.02845	0.00615	-0.00024	0.00054	18.38231	1.75578	2.72635	0.01776	0.09054	0.00114	0.00021	0.00164	0.00009	9.95164	2.44657	-150.15669	-0.33408	-0.45416	0.10482	0.00180	0.01154	-0.00559	-7.86474	1.77977	176.71162	-0.07863	0.34055	0.11569	-0.01459	-0.02462	-0.01500	-11.38442
629			6.28000	1.13922	2.21806	23.11537	-0.00025	0.00081	0.00218	0.00000	-0.00001	0.00005	84.85435	10.99562	-23.33138	-0.11912	-0.01758	0.02792	0.00687	-0.00039	0.00082	18.37863	1.72881	2.68393	0.01671	0.08795	0.00103	0.00011	0.00201	0.00010	9.94981	2.46849	-150.14011	-0.33298	-0.45482	0.10533	-0.00337	0.01808	-0.00151	-7.94056	1.81473	176.76019	-0.08011	0.33948	0.11644	-0.00615	-0.00762	-0.00654	-11.47488
630			6.29000	1.14714	2.22516	23.10159	-0.00027	0.00077	0.00209	0.00000	-0.00001	0.00005	84.88617	10.97354	-23.34473	-0.11833	-0.01758	0.02725	0.00710	-0.00052	0.00121	18.37789	1.69659	2.63133	0.01622	0.08576	0.00105	0.00005	0.00215	0.00012	9.93968	2.49427	-150.14838	-0.33268	-0.45680	0.10654	-0.00837	0.02382	0.00295	-7.95087	1.81410	176.77191	-0.08319	0.33920	0.11764	0.00243	0.00902	0.00038	-11.49388
631			6.30000	1.15455	2.23069	23.08883	-0.00028	0.00073	0.00199	0.00000	-0.00001	0.00004	84.91747	10.94193	-23.36096	-0.11764	-0.01761	0.02655	0.00687	-0.00059	0.00154	18.37869	1.66008	2.56797	0.01670	0.08460	0.00119	0.00002	0.00224	0.00016	9.92281	2.52188	-150.18173	-0.33291	-0.45940	0.10854	-0.01215	0.02776	0.00751	-7.90709	1.78405	176.76074	-0.08583	0.33871	0.11917	0.00881	0.02134	0.00354	-11.45562
632			6.31000	1.15996	2.23376	23.07898	-0.00029	0.00070	0.00190	0.00000	-0.00000	0.00003	84.94674	10.90376	-23.37790	-0.11706	-0.01765	0.02600	0.00630	-0.00059	0.00166	18.38010	1.62021	2.49748	0.01824	0.08472	0.00142	0.00001	0.00250	0.00020	9.90183	2.54883	-150.23848	-0.33461	-0.46280	0.10992	-0.01450	0.02956	0.01179	-7.83400	1.73793	176.74806	-0.08900	0.33922	0.11997	0.01173	0.02732	0.00213	-11.38861
633			6.32000	1.16245	2.23419	23.07269	-0.00029	0.00066	0.00182	0.00000	0.00000	0.00002	84.97303	10.86587	-23.39302	-0.11661	-0.01768	0.02568	0.00546	-0.00048	0.00148	18.38202	1.57788	2.42771	0.02000	0.08538	0.00157	-0.00002	0.00301	0.00021	9.87913	2.57285	-150.31558	-0.33712	-0.46842	0.11149	-0.01564	0.02935	0.01557	-7.75628	1.68984	176.75317	-0.08986	0.34204	0.12104	0.01184	0.02874	-0.00196	-11.32134
634			6.33000	1.16160	2.23248	23.06909	-0.00030	0.00064	0.00177	-0.00000	0.00000	0.00001	84.99552	10.83527	-23.40358	-0.11626	-0.01768	0.02554	0.00430	-0.00029	0.00110	18.38471	1.53429	2.36685	0.02075	0.08558	0.00158	-0.00005	0.00359	0.00018	9.85631	2.59211	-150.40869	-0.34012	-0.47533	0.11412	-0.01604	0.02728	0.01864	-7.68213	1.64502	176.77948	-0.08644	0.34607	0.12307	0.01142	0.02943	-0.00505	-11.26409
635			6.34000	1.15740	2.22943	23.06647	-0.00032	0.00063	0.00175	-0.00000	0.00000	0.00001	85.01272	10.81489	-23.40747	-0.11599	-0.01765	0.02546	0.00280	-0.00005	0.00070	18.38784	1.49112	2.31900	0.02041	0.08523	0.00153	-0.00006	0.00401	0.00014	9.83394	2.60562	-150.51143	-0.34326	-0.48113	0.11660	-0.01602	0.02353	0.02023	-7.60317	1.59956	176.81281	-0.08115	0.34912	0.12471	0.01182	0.03084	-0.00476	-11.20822
636			6.35000	1.15048	2.22633	23.06371	-0.00034	0.00062	0.00176	-0.00000	0.00000	0.00001	85.02303	10.80358	-23.40419	-0.11582	-0.01760	0.02548	0.00100	0.00018	0.00035	18.39050	1.44992	2.28411	0.02001	0.08542	0.00161	-0.00005	0.00424	0.00011	9.81217	2.61337	-150.61440	-0.34840	-0.48721	0.11906	-0.01559	0.01838	0.01970	-7.51358	1.55049	176.83621	-0.07912	0.35185	0.12623	0.01224	0.03035	-0.00220	-11.14708
637			6.36000	1.14160	2.22422	23.06031	-0.00037	0.00062	0.00179	-0.00001	0.00000	0.00001	85.02509	10.80014	-23.39452	-0.11576	-0.01753	0.02564	-0.00094	0.00036	0.00004	18.39225	1.41212	2.26175	0.02006	0.08635	0.00179	-0.00004	0.00432	0.00008	9.79150	2.61591	-150.70581	-0.35348	-0.49334	0.12131	-0.01450	0.01212	0.01670	-7.42493	1.50420	176.84560	-0.07840	0.35384	0.12745	0.01044	0.02410	-0.00033	-11.09256
638			6.37000	1.13160	2.22378	23.05629	-0.00040	0.00062	0.00183	-0.00001	-0.00000	0.00001	85.01820	10.80388	-23.38028	-0.11581	-0.01744	0.02597	-0.00296	0.00047	-0.00023	18.39347	1.37883	2.25189	0.01985	0.08751	0.00193	-0.00004	0.00421	0.00005	9.77249	2.61427	-150.77478	-0.35809	-0.49815	0.12273	-0.01274	0.00536	0.01174	-7.36071	1.47345	176.84929	-0.07809	0.35453	0.12778	0.00586	0.01177	-0.00081	-11.06931
639			6.38000	1.12059	2.22508	23.05194	-0.00043	0.00063	0.00188	-0.00001	-0.00000	0.00001	85.00152	10.81282	-23.36385	-0.11599	-0.01736	0.02637	-0.00499	0.00050	-0.00040	18.39470	1.35105	2.25294	0.01933	0.08859	0.00203	-0.00006	0.00384	0.00001	9.75576	2.60945	-150.81604	-0.36205	-0.50095	0.12367	-0.01048	-0.00092	0.00625	-7.33868	1.46738	176.85765	-0.07651	0.35407	0.12769	0.00016	-0.00255	-0.00271	-11.09528
640			6.39000	1.10855	2.22795	23.04829	-0.00045	0.00065	0.00193	-0.00001	-0.00000	0.00001	84.97490	10.82427	-23.34837	-0.11637	-0.01731	0.02672	-0.00691	0.00043	-0.00047	18.39654	1.32977	2.26186	0.01852	0.08933	0.00211	-0.00008	0.00314	-0.00002	9.74192	2.60239	-150.83154	-0.36460	-0.50296	0.12454	-0.00785	-0.00597	0.00159	-7.35773	1.48473	176.87234	-0.07296	0.35422	0.12794	-0.00375	-0.01323	-0.00372	-11.16738
641			6.40000	1.09570	2.23159	23.04668	-0.00046	0.00067	0.00199	-0.00001	-0.00000	-0.00000	84.93848	10.83529	-23.33691	-0.11692	-0.01730	0.02701	-0.00871	0.00026	-0.00038	18.39891	1.31578	2.27465	0.01722	0.08932	0.00205	-0.00008	0.00207	-0.00003	9.73164	2.59357	-150.82817	-0.36837	-0.50547	0.12544	-0.00499	-0.00981	-0.00151	-7.39685	1.51409	176.88524	-0.07152	0.35596	0.12869	-0.00431	-0.01616	-0.00222	-11.26126
642			6.41000	1.08275	2.23474	23.04870	-0.00045	0.00070	0.00204	-0.00001	-0.00000	-0.00002	84.89254	10.84176	-23.33225	-0.11767	-0.01732	0.02732	-0.01037	0.00002	-0.00010	18.40103	1.30971	2.28554	0.01625	0.08903	0.00186	-0.00005	0.00065	-0.00002	9.72560	2.58280	-150.81415	-0.37314	-0.50462	0.12523	-0.00202	-0.01233	-0.00288	-7.42647	1.53885	176.88522	-0.07299	0.35534	0.12819	-0.00173	-0.01065	0.00146	-11.34339
643			6.42000	1.07107	2.23615	23.05512	-0.00044	0.00074	0.00210	-0.00001	-0.00000	-0.00003	84.83771	10.83943	-23.33585	-0.11859	-0.01736	0.02770	-0.01188	-0.00025	0.00033	18.40178	1.31168	2.28870	0.01625	0.08910	0.00157	0.00001	-0.00098	0.00000	9.72406	2.57044	-150.79741	-0.37627	-0.50500	0.12500	0.00079	-0.01266	-0.00283	-7.42449	1.54646	176.86789	-0.07296	0.35608	0.12778	0.00254	-0.00090	0.00513	-11.38889
644			6.43000	1.06231	2.23527	23.06531	-0.00041	0.00077	0.00215	-0.00000	0.00000	-0.00004	84.77486	10.82671	-23.34782	-0.11967	-0.01741	0.02814	-0.01321	-0.00051	0.00076	18.40028	1.32148	2.28116	0.01736	0.08976	0.00122	0.00010	-0.00261	0.00002	9.72663	2.55886	-150.78374	-0.38004	-0.50608	0.12508	0.00300	-0.00955	-0.00195	-7.38775	1.53579	176.83925	-0.07275	0.35706	0.12745	0.00595	0.00690	0.00652	-11.39404
645			6.44000	1.05801	2.23220	23.07730	-0.00038	0.00080	0.00220	-0.00000	0.00001	-0.00004	84.70535	10.80565	-23.36680	-0.12091	-0.01749	0.02853	-0.01430	-0.00070	0.00102	18.39605	1.33846	2.26381	0.01918	0.09078	0.00083	0.00020	-0.00400	0.00002	9.73215	2.55214	-150.77617	-0.38420	-0.50617	0.12547	0.00447	-0.00274	-0.00071	-7.33223	1.51696	176.81258	-0.07263	0.35741	0.12726	0.00672	0.00851	0.00465	-11.37661
646			6.45000	1.05860	2.22736	23.08871	-0.00033	0.00084	0.00224	0.00000	0.00001	-0.00004	84.63135	10.78149	-23.39067	-0.12227	-0.01760	0.02888	-0.01489	-0.00082	0.00100	18.38937	1.36137	2.24122	0.02141	0.09194	0.00043	0.00028	-0.00492	0.00001	9.73964	2.55385	-150.77625	-0.38799	-0.50739	0.12584	0.00551	0.00669	0.00075	-7.28276	1.50337	176.80118	-0.07263	0.35882	0.12723	0.00473	0.00429	0.00043	-11.36363
647			6.46000	1.06337	2.22152	23.09776	-0.00027	0.00087	0.00227	0.00000	0.00001	-0.00003	84.55644	10.76100	-23.41688	-0.12360	-0.01771	0.02922	-0.01473	-0.00084	0.00071	18.38187	1.38867	2.22026	0.02307	0.09264	-0.00001	0.00029	-0.00527	-0.00000	9.74884	2.56586	-150.78548	-0.39223	-0.50854	0.12643	0.00659	0.01710	0.00256	-7.25771	1.50288	176.81050	-0.07240	0.36028	0.12749	0.00109	-0.00259	-0.00427	-11.37392
648			6.47000	1.07054	2.21592	23.10401	-0.00021	0.00091	0.00229	0.00000	0.00001	-0.00002	84.48501	10.74860	-23.44293	-0.12480	-0.01783	0.02954	-0.01376	-0.00078	0.00032	18.37593	1.41856	2.20648	0.02370	0.09246	-0.00052	0.00018	-0.00514	0.00000	9.76021	2.58790	-150.80569	-0.39842	-0.51015	0.12802	0.00797	0.02684	0.00476	-7.26457	1.51638	176.83820	-0.07392	0.36136	0.12876	-0.00301	-0.00911	-0.00812	-11.41375
649			6.48000	1.07815	2.21197	23.10779	-0.00015	0.00094	0.00230	0.00000	0.00000	-0.00001	84.42096	10.74381	-23.46615	-0.12570	-0.01792	0.02979	-0.01209	-0.00065	0.00002	18.37385	1.44932	2.20086	0.02407	0.09180	-0.00095	-0.00003	-0.00474	0.00001	9.77413	2.61805	-150.83778	-0.40408	-0.51363	0.13005	0.00929	0.03471	0.00720	-7.30258	1.54068	176.87856	-0.07645	0.36198	0.13050	-0.00651	-0.01295	-0.01022	-11.48045
650			6.49000	1.08490	2.21083	23.10995	-0.00009	0.00097	0.00231	0.00000	-0.00000	-0.00001	84.36696	10.74397	-23.48478	-0.12637	-0.01798	0.03008	-0.01002	-0.00047	-0.00018	18.37744	1.47952	2.20213	0.02516	0.09156	-0.00123	-0.00032	-0.00422	0.00003	9.79001	2.65343	-150.88148	-0.40883	-0.51701	0.13140	0.01005	0.03982	0.00963	-7.35995	1.56845	176.92203	-0.08004	0.36182	0.13165	-0.00817	-0.01215	-0.00968	-11.56088
651			6.50000	1.09002	2.21271	23.11072	-0.00005	0.00100	0.00233	0.00000	-0.00001	-0.00000	84.32431	10.74762	-23.49742	-0.12693	-0.01802	0.03042	-0.00775	-0.00027	-0.00027	18.38813	1.50800	2.20992	0.02634	0.09144	-0.00148	-0.00069	-0.00360	0.00005	9.80685	2.69075	-150.93565	-0.41238	-0.52025	0.13254	0.01024	0.04211	0.01186	-7.41736	1.58961	176.95720	-0.08365	0.36268	0.13293	-0.00744	-0.00685	-0.00673	-11.63488
652			6.51000	1.09237	2.21713	23.11003	-0.00001	0.00102	0.00235	0.00000	-0.00001	0.00000	84.29354	10.75234	-23.50330	-0.12746	-0.01805	0.03080	-0.00542	-0.00007	-0.00017	18.40680	1.53413	2.22328	0.02709	0.09121	-0.00172	-0.00109	-0.00302	0.00007	9.82397	2.72737	-150.99841	-0.41543	-0.52371	0.13344	0.00983	0.04250	0.01374	-7.46037	1.59738	176.97676	-0.08709	0.36434	0.13408	-0.00485	0.00064	-0.00240	-11.68798
653			6.52000	1.09044	2.22349	23.10822	0.00001	0.00104	0.00238	0.00000	-0.00001	0.00001	84.27464	10.75337	-23.50243	-0.12784	-0.01805	0.03116	-0.00308	0.00011	0.00020	18.43342	1.55777	2.23936	0.02793	0.09126	-0.00186	-0.00148	-0.00256	0.00007	9.84027	2.76226	-151.06792	-0.41949	-0.52728	0.13453	0.00818	0.04214	0.01535	-7.48057	1.59025	176.97777	-0.08973	0.36623	0.13515	-0.00078	0.00805	0.00249	-11.71274
654			6.53000	1.08336	2.23178	23.10615	0.00003	0.00106	0.00239	0.00000	-0.00002	0.00001	84.26736	10.74585	-23.49577	-0.12792	-0.01800	0.03142	-0.00080	0.00024	0.00072	18.46683	1.57874	2.25536	0.02945	0.09223	-0.00175	-0.00188	-0.00217	0.00007	9.85330	2.79526	-151.14305	-0.42271	-0.53160	0.13636	0.00464	0.04122	0.01680	-7.47081	1.56966	176.95906	-0.09011	0.36915	0.13683	0.00410	0.01394	0.00724	-11.70478
655			6.54000	1.07183	2.24180	23.10394	0.00004	0.00107	0.00240	0.00000	-0.00002	0.00001	84.27082	10.72879	-23.48446	-0.12758	-0.01789	0.03142	0.00131	0.00033	0.00116	18.50554	1.59690	2.27152	0.03161	0.09385	-0.00133	-0.00227	-0.00168	0.00005	9.86037	2.82566	-151.22237	-0.42467	-0.53564	0.13814	-0.00028	0.03889	0.01775	-7.42989	1.53949	176.92323	-0.08826	0.37123	0.13804	0.00828	0.01754	0.01085	-11.66659
656			6.55000	1.05811	2.25279	23.10126	0.00006	0.00107	0.00239	0.00000	-0.00002	0.00001	84.28393	10.70592	-23.47006	-0.12684	-0.01775	0.03103	0.00320	0.00038	0.00130	18.54819	1.61240	2.29138	0.03332	0.09520	-0.00065	-0.00260	-0.00103	0.00003	9.86041	2.85202	-151.30258	-0.42602	-0.53730	0.13895	-0.00512	0.03441	0.01771	-7.36552	1.50435	176.87674	-0.08722	0.37047	0.13784	0.01109	0.01906	0.01297	-11.60836
657			6.56000	1.04577	2.26347	23.09784	0.00007	0.00107	0.00237	0.00000	-0.00002	0.00001	84.30528	10.68340	-23.45447	-0.12579	-0.01760	0.03030	0.00484	0.00039	0.00111	18.59353	1.62583	2.31889	0.03411	0.09557	0.00012	-0.00279	-0.00033	-0.00001	9.85438	2.87296	-151.37901	-0.42589	-0.53849	0.13959	-0.00855	0.02792	0.01647	-7.28681	1.46721	176.82379	-0.08668	0.36971	0.13764	0.01251	0.01898	0.01420	-11.53950
658			6.57000	1.03808	2.27250	23.09454	0.00008	0.00106	0.00235	0.00000	-0.00001	0.00001	84.33351	10.66679	-23.44022	-0.12470	-0.01746	0.02960	0.00621	0.00034	0.00067	18.64023	1.63837	2.35608	0.03437	0.09544	0.00082	-0.00287	0.00027	-0.00006	9.84459	2.88742	-151.44612	-0.42718	-0.53976	0.14042	-0.00997	0.01952	0.01401	-7.20300	1.43101	176.76688	-0.08812	0.36939	0.13773	0.01265	0.01687	0.01464	-11.46848
659			6.58000	1.03627	2.27878	23.09243	0.00009	0.00104	0.00231	-0.00000	-0.00001	0.00001	84.36700	10.65985	-23.42938	-0.12375	-0.01736	0.02919	0.00718	0.00026	0.00013	18.68681	1.65075	2.40310	0.03448	0.09516	0.00131	-0.00283	0.00077	-0.00012	9.83367	2.89424	-151.49889	-0.42757	-0.54035	0.14085	-0.00957	0.00951	0.01043	-7.12516	1.40002	176.70950	-0.08761	0.36949	0.13757	0.01108	0.01289	0.01431	-11.40561
660			6.59000	1.03885	2.28189	23.09171	0.00011	0.00102	0.00227	-0.00000	-0.00000	0.00000	84.40331	10.66331	-23.42250	-0.12289	-0.01731	0.02903	0.00755	0.00019	-0.00036	18.73146	1.66304	2.45807	0.03436	0.09474	0.00165	-0.00267	0.00119	-0.00017	9.82333	2.89280	-151.53333	-0.42590	-0.54147	0.14108	-0.00847	-0.00090	0.00620	-7.06086	1.37653	176.65352	-0.08475	0.37069	0.13747	0.00880	0.00881	0.01390	-11.35766
661			6.60000	1.04343	2.28209	23.09136	0.00014	0.00100	0.00222	-0.00000	0.00000	0.00000	84.43953	10.67502	-23.41816	-0.12211	-0.01729	0.02893	0.00717	0.00016	-0.00066	18.77240	1.67418	2.51712	0.03368	0.09384	0.00184	-0.00234	0.00153	-0.00019	9.81336	2.88376	-151.54823	-0.42471	-0.54197	0.14083	-0.00811	-0.01011	0.00208	-7.00891	1.35873	176.59787	-0.08348	0.37080	0.13683	0.00743	0.00654	0.01368	-11.32296
662			6.61000	1.04811	2.28026	23.09008	0.00016	0.00099	0.00217	-0.00000	0.00000	0.00001	84.47209	10.69028	-23.41459	-0.12135	-0.01729	0.02875	0.00601	0.00016	-0.00071	18.80751	1.68285	2.57449	0.03281	0.09263	0.00200	-0.00188	0.00172	-0.00019	9.80211	2.86884	-151.54640	-0.42445	-0.54123	0.14015	-0.00886	-0.01687	-0.00110	-6.96154	1.34246	176.54225	-0.08437	0.36938	0.13564	0.00749	0.00706	0.01343	-11.29405
663			6.62000	1.05214	2.27750	23.08709	0.00017	0.00097	0.00212	-0.00000	0.00000	0.00001	84.49775	10.70412	-23.41047	-0.12071	-0.01729	0.02851	0.00423	0.00017	-0.00053	18.83495	1.68819	2.62444	0.03186	0.09136	0.00212	-0.00134	0.00172	-0.00016	9.78871	2.85010	-151.53326	-0.42225	-0.53915	0.13869	-0.00994	-0.02087	-0.00297	-6.90970	1.32324	176.48784	-0.08404	0.36862	0.13399	0.00846	0.00988	0.01262	-11.26190
664			6.63000	1.05496	2.27482	23.08216	0.00016	0.00094	0.00209	-0.00000	0.00000	0.00002	84.51404	10.71240	-23.40502	-0.12025	-0.01729	0.02822	0.00206	0.00019	-0.00018	18.85328	1.68998	2.66235	0.03112	0.09019	0.00220	-0.00078	0.00152	-0.00011	9.77357	2.82929	-151.51466	-0.42070	-0.53713	0.13769	-0.01058	-0.02237	-0.00367	-6.84856	1.29899	176.43877	-0.08356	0.36969	0.13313	0.00937	0.01305	0.01046	-11.22203
665			6.64000	1.05572	2.27318	23.07595	0.00014	0.00092	0.00207	0.00000	0.00000	0.00002	84.51966	10.71247	-23.39832	-0.11995	-0.01728	0.02783	-0.00020	0.00018	0.00025	18.86174	1.68857	2.68534	0.03053	0.08894	0.00221	-0.00022	0.00115	-0.00005	9.75801	2.80825	-151.49504	-0.41951	-0.53679	0.13748	-0.01006	-0.02168	-0.00367	-6.78318	1.27234	176.40323	-0.08195	0.37249	0.13320	0.00884	0.01438	0.00640	-11.17975
666			6.65000	1.05382	2.27337	23.07025	0.00011	0.00091	0.00206	0.00000	-0.00000	0.00002	84.51453	10.70331	-23.39192	-0.11982	-0.01725	0.02745	-0.00232	0.00012	0.00065	18.86067	1.68455	2.69224	0.03046	0.08805	0.00219	0.00028	0.00070	0.00001	9.74421	2.78888	-151.47662	-0.41861	-0.53562	0.13728	-0.00775	-0.01940	-0.00335	-6.72611	1.24853	176.38931	-0.08158	0.37310	0.13305	0.00661	0.01317	0.00089	-11.14651
667			6.66000	1.04967	2.27573	23.06678	0.00009	0.00090	0.00206	0.00000	-0.00001	0.00001	84.49945	10.68636	-23.38788	-0.11982	-0.01723	0.02713	-0.00416	-0.00001	0.00092	18.85119	1.67874	2.68459	0.03072	0.08753	0.00209	0.00073	0.00023	0.00005	9.73510	2.77210	-151.46040	-0.41740	-0.53363	0.13736	-0.00392	-0.01641	-0.00281	-6.69038	1.23123	176.40034	-0.08148	0.37126	0.13292	0.00278	0.00987	-0.00504	-11.13258
668			6.67000	1.04453	2.28017	23.06682	0.00007	0.00090	0.00206	0.00000	-0.00001	-0.00001	84.47533	10.66473	-23.38860	-0.12007	-0.01722	0.02698	-0.00574	-0.00017	0.00101	18.83430	1.67253	2.66626	0.03136	0.08752	0.00191	0.00114	-0.00019	0.00007	9.73204	2.75811	-151.44749	-0.41609	-0.53136	0.13721	-0.00068	-0.01268	-0.00183	-6.68599	1.22332	176.43600	-0.08181	0.36870	0.13261	-0.00232	0.00386	-0.01122	-11.14602
669			6.68000	1.03975	2.28621	23.07034	0.00005	0.00090	0.00206	0.00000	-0.00001	-0.00002	84.44328	10.64243	-23.39535	-0.12050	-0.01725	0.02696	-0.00705	-0.00035	0.00096	18.81092	1.66706	2.64270	0.03144	0.08751	0.00169	0.00147	-0.00049	0.00007	9.73227	2.74772	-151.44073	-0.41270	-0.52952	0.13673	-0.00055	-0.00740	-0.00014	-6.72072	1.23062	176.49809	-0.07983	0.36750	0.13240	-0.00808	-0.00605	-0.01817	-11.19645
670			6.69000	1.03631	2.29315	23.07653	0.00003	0.00090	0.00206	0.00000	-0.00001	-0.00002	84.40477	10.62177	-23.40793	-0.12104	-0.01730	0.02706	-0.00806	-0.00048	0.00089	18.78201	1.66296	2.61816	0.03060	0.08717	0.00136	0.00169	-0.00071	0.00006	9.73033	2.74252	-151.44365	-0.40927	-0.52828	0.13615	-0.00416	-0.00041	0.00219	-6.79867	1.26047	176.58998	-0.07629	0.36741	0.13239	-0.01336	-0.01914	-0.02569	-11.29271
671			6.70000	1.03465	2.30003	23.08348	0.00002	0.00089	0.00204	0.00000	-0.00001	-0.00002	84.36173	10.60185	-23.42389	-0.12160	-0.01737	0.02720	-0.00875	-0.00054	0.00088	18.74925	1.66017	2.59360	0.02965	0.08698	0.00107	0.00178	-0.00081	0.00004	9.72150	2.74374	-151.45877	-0.40662	-0.52855	0.13621	-0.00995	0.00711	0.00484	-6.91671	1.31627	176.71187	-0.07256	0.36792	0.13318	-0.01713	-0.03204	-0.03255	-11.43550
672			6.71000	1.03467	2.30612	23.08930	0.00001	0.00089	0.00202	-0.00000	-0.00001	-0.00002	84.31636	10.58154	-23.44014	-0.12219	-0.01745	0.02736	-0.00911	-0.00051	0.00088	18.71467	1.65791	2.56989	0.02943	0.08742	0.00091	0.00179	-0.00073	0.00003	9.70434	2.75085	-151.48642	-0.40599	-0.52928	0.13684	-0.01558	0.01320	0.00740	-7.06305	1.39329	176.85599	-0.07105	0.36815	0.13465	-0.01912	-0.04027	-0.03659	-11.61329
673			6.72000	1.03540	2.31085	23.09240	-0.00000	0.00088	0.00201	0.00000	-0.00001	-0.00000	84.27076	10.56172	-23.45402	-0.12276	-0.01752	0.02752	-0.00920	-0.00040	0.00085	18.68069	1.65552	2.54985	0.02949	0.08812	0.00083	0.00171	-0.00043	0.00002	9.68069	2.76145	-151.52475	-0.40402	-0.53006	0.13710	-0.01923	0.01612	0.00959	-7.21795	1.47894	177.00552	-0.06934	0.36843	0.13594	-0.01817	-0.04032	-0.03562	-11.80244
674			6.73000	1.03542	2.31382	23.09095	-0.00001	0.00087	0.00199	-0.00000	-0.00000	0.00002	84.22634	10.54379	-23.46285	-0.12322	-0.01757	0.02758	-0.00911	-0.00021	0.00079	18.64910	1.65247	2.53635	0.02901	0.08836	0.00079	0.00153	-0.00002	0.00001	9.65389	2.77172	-151.57140	-0.40222	-0.52846	0.13672	-0.02061	0.01520	0.01130	-7.35613	1.55535	177.13826	-0.06718	0.36687	0.13625	-0.01404	-0.03057	-0.02869	-11.97133
675			6.74000	1.03388	2.31510	23.08333	-0.00002	0.00086	0.00198	-0.00000	-0.00000	0.00004	84.18412	10.52748	-23.46460	-0.12347	-0.01759	0.02740	-0.00883	0.00001	0.00073	18.62087	1.64894	2.52951	0.02843	0.08832	0.00092	0.00131	0.00035	0.00001	9.62675	2.77806	-151.62379	-0.40134	-0.52815	0.13661	-0.02068	0.01143	0.01265	-7.45127	1.60445	177.23271	-0.06603	0.36746	0.13687	-0.00754	-0.01313	-0.01717	-12.08735
676			6.75000	1.03073	2.31498	23.06939	-0.00002	0.00084	0.00197	-0.00000	0.00000	0.00005	84.14509	10.51348	-23.45901	-0.12352	-0.01759	0.02688	-0.00818	0.00020	0.00059	18.59655	1.64529	2.52912	0.02769	0.08802	0.00126	0.00107	0.00068	-0.00000	9.60013	2.77843	-151.68027	-0.39862	-0.52803	0.13650	-0.02052	0.00631	0.01365	-7.48312	1.61452	177.27557	-0.06358	0.36873	0.13729	0.00032	0.00789	-0.00345	-12.12701
677			6.76000	1.02735	2.31377	23.05233	-0.00002	0.00083	0.00193	-0.00000	0.00000	0.00005	84.11112	10.50399	-23.44878	-0.12335	-0.01757	0.02609	-0.00686	0.00028	0.00032	18.57625	1.64149	2.53514	0.02651	0.08734	0.00177	0.00083	0.00104	-0.00002	9.57336	2.77246	-151.73921	-0.39427	-0.52797	0.13616	-0.02085	0.00118	0.01404	-7.44465	1.58391	177.26450	-0.05941	0.36950	0.13698	0.00723	0.02712	0.00958	-12.08397
678			6.77000	1.02626	2.31165	23.03893	-0.00002	0.00081	0.00190	0.00000	0.00000	0.00003	84.08501	10.50142	-23.43896	-0.12312	-0.01758	0.02539	-0.00493	0.00024	-0.00001	18.56006	1.63680	2.54686	0.02514	0.08644	0.00224	0.00061	0.00146	-0.00004	9.54520	2.76131	-151.79738	-0.39077	-0.52707	0.13543	-0.02178	-0.00302	0.01337	-7.34557	1.52078	177.20691	-0.05635	0.36911	0.13576	0.01162	0.03941	0.01903	-11.97087
679			6.78000	1.02882	2.30898	23.03504	-0.00002	0.00078	0.00186	0.00000	0.00000	-0.00000	84.06807	10.50588	-23.43305	-0.12294	-0.01761	0.02520	-0.00308	0.00016	-0.00023	18.54750	1.62997	2.56154	0.02374	0.08563	0.00244	0.00046	0.00183	-0.00004	9.51482	2.74722	-151.84982	-0.38472	-0.52578	0.13399	-0.02223	-0.00592	0.01135	-7.21214	1.44209	177.12077	-0.05162	0.36806	0.13367	0.01209	0.04143	0.02264	-11.81849
680			6.79000	1.03355	2.30642	23.04128	-0.00004	0.00077	0.00184	0.00000	0.00000	-0.00003	84.05800	10.51272	-23.42957	-0.12271	-0.01762	0.02542	-0.00211	0.00015	-0.00016	18.53732	1.61979	2.57322	0.02225	0.08480	0.00235	0.00037	0.00200	-0.00001	9.48347	2.73254	-151.89107	-0.37904	-0.52371	0.13243	-0.02074	-0.00801	0.00821	-7.08157	1.36845	177.03047	-0.04946	0.36666	0.13164	0.00982	0.03353	0.02020	-11.66743
681			6.80000	1.03735	2.30438	23.05412	-0.00007	0.00075	0.00183	0.00000	0.00000	-0.00004	84.05002	10.51383	-23.42408	-0.12240	-0.01759	0.02568	-0.00230	0.00023	0.00025	18.52789	1.60566	2.57390	0.02100	0.08423	0.00220	0.00037	0.00188	0.00005	9.45534	2.71822	-151.91711	-0.37373	-0.52107	0.13076	-0.01624	-0.00997	0.00458	-6.98849	1.31634	176.95918	-0.04969	0.36452	0.12980	0.00572	0.01955	0.01337	-11.55291
682			6.81000	1.03807	2.30237	23.06951	-0.00012	0.00074	0.00184	-0.00000	0.00000	-0.00005	84.03940	10.50304	-23.41341	-0.12214	-0.01751	0.02578	-0.00331	0.00035	0.00084	18.51752	1.58769	2.55790	0.02048	0.08412	0.00209	0.00043	0.00155	0.00011	9.43538	2.70431	-151.92709	-0.37062	-0.52056	0.12976	-0.00932	-0.01190	0.00116	-6.95211	1.29303	176.92081	-0.05305	0.36417	0.12919	0.00078	0.00463	0.00504	-11.49288
683			6.82000	1.03592	2.29919	23.08467	-0.00016	0.00074	0.00187	-0.00000	0.00001	-0.00005	84.02387	10.47924	-23.39697	-0.12200	-0.01740	0.02569	-0.00449	0.00045	0.00135	18.50501	1.56685	2.52454	0.02066	0.08447	0.00203	0.00053	0.00117	0.00016	9.42680	2.69069	-151.92293	-0.36624	-0.52045	0.12885	-0.00142	-0.01344	-0.00156	-6.97250	1.29644	176.91656	-0.05472	0.36589	0.12942	-0.00401	-0.00723	-0.00237	-11.48639
684			6.83000	1.03299	2.29386	23.09849	-0.00021	0.00073	0.00191	-0.00000	0.00001	-0.00004	84.00391	10.44645	-23.37681	-0.12198	-0.01726	0.02555	-0.00529	0.00049	0.00159	18.49003	1.54423	2.47812	0.02143	0.08515	0.00196	0.00064	0.00092	0.00019	9.43006	2.67738	-151.90854	-0.36310	-0.52087	0.12771	0.00578	-0.01408	-0.00330	-7.03567	1.31809	176.93887	-0.05545	0.36958	0.12982	-0.00732	-0.01376	-0.00746	-11.51926
685			6.84000	1.03184	2.28594	23.11087	-0.00026	0.00074	0.00197	0.00000	0.00001	-0.00004	83.98149	10.41175	-23.35636	-0.12199	-0.01710	0.02554	-0.00557	0.00045	0.00153	18.47343	1.52082	2.42582	0.02208	0.08579	0.00177	0.00071	0.00081	0.00018	9.44346	2.66500	-151.88863	-0.36501	-0.52240	0.12739	0.01136	-0.01337	-0.00402	-7.12233	1.34689	176.97667	-0.05884	0.37377	0.13090	-0.00921	-0.01428	-0.00993	-11.57209
686			6.85000	1.03451	2.27580	23.12190	-0.00030	0.00074	0.00202	0.00000	0.00001	-0.00003	83.95840	10.38138	-23.33905	-0.12204	-0.01693	0.02585	-0.00550	0.00034	0.00129	18.45613	1.49816	2.37416	0.02245	0.08630	0.00137	0.00073	0.00070	0.00013	9.46385	2.65440	-151.86798	-0.36735	-0.52457	0.12787	0.01471	-0.01124	-0.00389	-7.21317	1.37232	177.01970	-0.06125	0.37665	0.13234	-0.00920	-0.00965	-0.01007	-11.62594
687			6.86000	1.04137	2.26444	23.13106	-0.00033	0.00075	0.00207	0.00000	0.00002	-0.00003	83.93518	10.35751	-23.32707	-0.12205	-0.01675	0.02645	-0.00538	0.00019	0.00097	18.43888	1.47794	2.32659	0.02299	0.08734	0.00092	0.00073	0.00048	0.00008	9.48757	2.64651	-151.85020	-0.36857	-0.52555	0.12812	0.01569	-0.00831	-0.00322	-7.29241	1.38695	177.05951	-0.06192	0.37634	0.13284	-0.00745	-0.00196	-0.00821	-11.66632
688			6.87000	1.05103	2.25295	23.13711	-0.00035	0.00076	0.00211	0.00001	0.00001	-0.00001	83.91113	10.34091	-23.32109	-0.12197	-0.01659	0.02723	-0.00546	0.00006	0.00060	18.42191	1.46213	2.28603	0.02430	0.08914	0.00053	0.00074	0.00019	0.00003	9.51117	2.64127	-151.83659	-0.37064	-0.52583	0.12864	0.01479	-0.00590	-0.00240	-7.34931	1.38722	177.08920	-0.06311	0.37406	0.13308	-0.00471	0.00666	-0.00467	-11.68490
689			6.88000	1.06037	2.24248	23.13833	-0.00036	0.00077	0.00213	0.00000	0.00001	0.00001	83.88505	10.33295	-23.32029	-0.12189	-0.01646	0.02811	-0.00590	-0.00002	0.00017	18.40595	1.45217	2.25702	0.02578	0.09128	0.00022	0.00071	-0.00005	0.00001	9.53220	2.63736	-151.82695	-0.37295	-0.52519	0.12932	0.01269	-0.00490	-0.00165	-7.37695	1.37186	177.10207	-0.06463	0.37112	0.13322	-0.00142	0.01453	-0.00006	-11.67714
690			6.89000	1.06583	2.23418	23.13222	-0.00037	0.00077	0.00214	0.00000	0.00001	0.00004	83.85552	10.33402	-23.32196	-0.12177	-0.01638	0.02897	-0.00683	-0.00001	-0.00019	18.39155	1.44870	2.24370	0.02630	0.09268	-0.00011	0.00063	-0.00025	-0.00000	9.54942	2.63316	-151.82036	-0.37521	-0.52596	0.12949	0.01043	-0.00557	-0.00114	-7.37431	1.34280	177.09550	-0.06620	0.37100	0.13317	0.00160	0.02014	0.00423	-11.64420
691			6.90000	1.06394	2.22911	23.11553	-0.00037	0.00077	0.00213	-0.00001	0.00000	0.00009	83.82053	10.34053	-23.32150	-0.12178	-0.01636	0.02985	-0.00845	0.00015	-0.00024	18.37873	1.45180	2.24600	0.02597	0.09336	-0.00043	0.00055	-0.00054	0.00001	9.56351	2.62707	-151.81500	-0.37793	-0.52607	0.12963	0.00914	-0.00786	-0.00104	-7.34988	1.30550	177.07397	-0.06693	0.37110	0.13300	0.00348	0.02255	0.00686	-11.59536
692			6.91000	1.05155	2.22824	23.08404	-0.00037	0.00077	0.00211	-0.00001	-0.00000	0.00015	83.77767	10.34439	-23.31252	-0.12181	-0.01636	0.03057	-0.01078	0.00045	0.00024	18.36675	1.46080	2.25919	0.02478	0.09325	-0.00070	0.00050	-0.00101	0.00002	9.57659	2.61782	-151.80840	-0.38133	-0.52471	0.12981	0.00940	-0.01138	-0.00142	-7.31592	1.26617	177.04576	-0.06785	0.36979	0.13258	0.00413	0.02214	0.00754	-11.54226
693			6.92000	1.02614	2.23257	23.03401	-0.00036	0.00076	0.00209	-0.00002	-0.00001	0.00022	83.72503	10.33504	-23.28862	-0.12180	-0.01634	0.03076	-0.01353	0.00087	0.00125	18.35500	1.47456	2.27511	0.02299	0.09260	-0.00066	0.00046	-0.00171	0.00002	9.59102	2.60466	-151.79848	-0.38351	-0.52357	0.13043	0.01097	-0.01534	-0.00219	-7.28140	1.22916	177.01808	-0.06662	0.36772	0.13240	0.00377	0.01985	0.00670	-11.49193
694			6.93000	0.98745	2.24200	22.96436	-0.00035	0.00077	0.00207	-0.00003	-0.00002	0.00028	83.66233	10.30476	-23.24599	-0.12154	-0.01625	0.03007	-0.01596	0.00127	0.00242	18.34299	1.49189	2.28568	0.02081	0.09155	-0.00014	0.00043	-0.00251	0.00000	9.60825	2.58791	-151.78384	-0.38421	-0.52213	0.13108	0.01305	-0.01862	-0.00319	-7.25216	1.19746	176.99608	-0.06450	0.36493	0.13224	0.00272	0.01597	0.00489	-11.44811
695			6.94000	0.93886	2.25474	22.88043	-0.00036	0.00075	0.00206	-0.00003	-0.00001	0.00030	83.59262	10.25323	-23.18748	-0.12105	-0.01606	0.02869	-0.01707	0.00150	0.00323	18.33088	1.51144	2.28635	0.01906	0.09081	0.00082	0.00039	-0.00318	-0.00000	9.62839	2.56902	-151.76411	-0.38385	-0.52027	0.13001	0.01439	-0.01993	-0.00424	-7.23384	1.17406	176.98233	-0.06415	0.36282	0.13081	0.00132	0.01043	0.00285	-11.41473
696			6.95000	0.88736	2.26813	22.79478	-0.00036	0.00073	0.00205	-0.00003	-0.00002	0.00028	83.52252	10.18864	-23.12350	-0.12053	-0.01582	0.02720	-0.01616	0.00141	0.00336	18.31964	1.53153	2.27792	0.01845	0.09093	0.00191	0.00034	-0.00346	0.00001	9.64924	2.55086	-151.73964	-0.38365	-0.51952	0.12879	0.01385	-0.01841	-0.00519	-7.22905	1.16164	176.97540	-0.06622	0.36320	0.12992	-0.00005	0.00354	0.00166	-11.39398
697			6.96000	0.84101	2.27990	22.72316	-0.00035	0.00074	0.00204	-0.00003	-0.00001	0.00021	83.46008	10.12418	-23.06818	-0.12016	-0.01558	0.02628	-0.01336	0.00104	0.00289	18.31058	1.55044	2.26554	0.01921	0.09206	0.00272	0.00026	-0.00326	0.00002	9.66744	2.53672	-151.71176	-0.38180	-0.51840	0.12731	0.01105	-0.01404	-0.00581	-7.23489	1.16114	176.96922	-0.06705	0.36413	0.12901	-0.00088	-0.00374	0.00193	-11.38348
698			6.97000	0.80558	2.28889	22.67689	-0.00034	0.00074	0.00203	-0.00002	-0.00001	0.00011	83.41122	10.07232	-23.03199	-0.11995	-0.01540	0.02606	-0.00950	0.00052	0.00205	18.30498	1.56695	2.25583	0.02030	0.09319	0.00302	0.00013	-0.00266	0.00001	9.67990	2.52905	-151.68283	-0.38100	-0.51656	0.12595	0.00683	-0.00810	-0.00588	-7.24444	1.17115	176.95689	-0.06894	0.36417	0.12803	-0.00096	-0.00965	0.00342	-11.37703
699			6.98000	0.78343	2.29530	22.65972	-0.00033	0.00075	0.00204	-0.00001	-0.00001	0.00001	83.37802	10.03920	-23.01867	-0.11982	-0.01528	0.02634	-0.00557	0.00001	0.00112	18.30364	1.58049	2.25224	0.02090	0.09367	0.00287	-0.00003	-0.00188	-0.00001	9.68551	2.52799	-151.65596	-0.37919	-0.51502	0.12491	0.00230	-0.00228	-0.00531	-7.25151	1.18740	176.93500	-0.06921	0.36449	0.12735	-0.00046	-0.01271	0.00530	-11.36800
700			6.99000	0.77421	2.30035	22.66872	-0.00032	0.00075	0.00204	-0.00000	-0.00001	-0.00007	83.35899	10.02389	-23.02581	-0.11972	-0.01524	0.02670	-0.00233	-0.00041	0.00030	18.30655	1.59057	2.25394	0.02145	0.09351	0.00255	-0.00018	-0.00106	-0.00003	9.68468	2.53225	-151.63391	-0.37862	-0.51402	0.12410	-0.00164	0.00262	-0.00422	-7.25319	1.20476	176.90457	-0.07099	0.36536	0.12695	0.00012	-0.01282	0.00683	-11.35230
701			7.00000	0.77610	2.30522	22.69750	-0.00032	0.00075	0.00205	0.00000	-0.00001	-0.00013	83.35059	10.02291	-23.04795	-0.11959	-0.01524	0.02675	-0.00001	-0.00071	-0.00038	18.31297	1.59642	2.25908	0.02187	0.09274	0.00231	-0.00029	-0.00022	-0.00003	9.67889	2.54030	-151.61845	-0.37653	-0.51377	0.12389	-0.00426	0.00645	-0.00283	-7.25097	1.21951	176.86876	-0.07080	0.36550	0.12692	0.00025	-0.01094	0.00763	-11.33050
702			7.01000	0.78775	2.31018	22.74080	-0.00032	0.00076	0.00205	0.00001	-0.00000	-0.00018	83.34928	10.03402	-23.08126	-0.11940	-0.01529	0.02645	0.00163	-0.00095	-0.00096	18.32135	1.59772	2.26701	0.02160	0.09118	0.00216	-0.00033	0.00055	-0.00003	9.67068	2.55084	-151.61049	-0.37574	-0.51379	0.12398	-0.00527	0.00961	-0.00117	-7.25073	1.23008	176.83186	-0.07135	0.36555	0.12710	-0.00039	-0.00845	0.00738	-11.30752
703			7.02000	0.80881	2.31403	22.79630	-0.00032	0.00076	0.00206	0.00002	-0.00000	-0.00021	83.35280	10.05585	-23.12501	-0.11928	-0.01540	0.02621	0.00265	-0.00118	-0.00142	18.32983	1.59513	2.27715	0.02114	0.08928	0.00188	-0.00029	0.00106	-0.00003	9.66251	2.56324	-151.61142	-0.37545	-0.51529	0.12392	-0.00508	0.01297	0.00087	-7.25878	1.23739	176.79938	-0.07306	0.36698	0.12738	-0.00162	-0.00664	0.00591	-11.28967
704			7.03000	0.83774	2.31525	22.85970	-0.00032	0.00076	0.00205	0.00002	0.00000	-0.00022	83.35809	10.08553	-23.17682	-0.11947	-0.01558	0.02646	0.00266	-0.00128	-0.00169	18.33671	1.59034	2.28813	0.02145	0.08798	0.00138	-0.00022	0.00123	-0.00002	9.65574	2.57791	-151.62332	-0.37316	-0.51537	0.12370	-0.00420	0.01694	0.00338	-7.27729	1.24393	176.77652	-0.07269	0.36712	0.12744	-0.00283	-0.00573	0.00354	-11.28018
705			7.04000	0.86963	2.31333	22.92067	-0.00031	0.00076	0.00205	0.00002	0.00001	-0.00019	83.36019	10.11788	-23.22847	-0.12001	-0.01581	0.02719	0.00124	-0.00114	-0.00163	18.34093	1.58541	2.29870	0.02203	0.08714	0.00065	-0.00011	0.00102	-0.00001	9.65128	2.59511	-151.64864	-0.37143	-0.51741	0.12458	-0.00287	0.02112	0.00646	-7.30416	1.25112	176.76556	-0.07226	0.36937	0.12886	-0.00372	-0.00495	0.00094	-11.27816
706			7.05000	0.89744	2.30886	22.96626	-0.00031	0.00076	0.00203	0.00001	0.00001	-0.00012	83.35386	10.14424	-23.26843	-0.12062	-0.01601	0.02789	-0.00148	-0.00076	-0.00108	18.34220	1.58211	2.30594	0.02224	0.08647	0.00000	0.00000	0.00043	-0.00000	9.64990	2.61407	-151.68979	-0.37271	-0.52156	0.12558	-0.00131	0.02489	0.01004	-7.33654	1.25811	176.76630	-0.07475	0.37237	0.13035	-0.00448	-0.00337	-0.00147	-11.28122
707			7.06000	0.91508	2.30252	22.98769	-0.00030	0.00076	0.00201	0.00001	0.00001	-0.00003	83.33562	10.15570	-23.28837	-0.12112	-0.01611	0.02820	-0.00478	-0.00024	-0.00018	18.34047	1.58184	2.30611	0.02289	0.08650	-0.00025	0.00012	-0.00036	-0.00000	9.65181	2.63367	-151.74825	-0.37366	-0.52577	0.12667	0.00009	0.02800	0.01378	-7.37263	1.26305	176.77710	-0.07554	0.37439	0.13170	-0.00494	-0.00070	-0.00346	-11.28757
708			7.07000	0.92046	2.29456	22.98376	-0.00030	0.00075	0.00200	-0.00000	0.00001	0.00005	83.30540	10.14958	-23.28680	-0.12143	-0.01611	0.02809	-0.00765	0.00023	0.00067	18.33619	1.58486	2.29914	0.02423	0.08735	-0.00008	0.00022	-0.00104	-0.00000	9.65632	2.65333	-151.82312	-0.37535	-0.52967	0.12755	0.00097	0.03067	0.01707	-7.41076	1.26408	176.79585	-0.07644	0.37614	0.13286	-0.00518	0.00268	-0.00502	-11.29528
709			7.08000	0.91586	2.28526	22.96036	-0.00029	0.00075	0.00198	-0.00000	0.00001	0.00010	83.26685	10.13051	-23.26898	-0.12179	-0.01606	0.02801	-0.00945	0.00055	0.00122	18.33046	1.59076	2.28968	0.02587	0.08872	0.00015	0.00028	-0.00142	0.00000	9.66229	2.67335	-151.91071	-0.37700	-0.53492	0.12829	0.00117	0.03332	0.01949	-7.44937	1.26053	176.82112	-0.07680	0.37949	0.13410	-0.00521	0.00588	-0.00653	-11.30257
710			7.09000	0.90455	2.27574	22.92444	-0.00029	0.00074	0.00198	-0.00001	0.00001	0.00014	83.22456	10.10466	-23.24101	-0.12235	-0.01603	0.02816	-0.01035	0.00078	0.00154	18.32426	1.59883	2.28309	0.02721	0.09002	0.00025	0.00029	-0.00150	0.00000	9.66844	2.69447	-152.00691	-0.37754	-0.53847	0.12927	0.00074	0.03621	0.02117	-7.48727	1.25369	176.85347	-0.07565	0.38072	0.13524	-0.00501	0.00766	-0.00830	-11.30898
711			7.10000	0.88734	2.26803	22.87829	-0.00029	0.00073	0.00197	-0.00001	0.00001	0.00017	83.18113	10.07473	-23.20489	-0.12270	-0.01598	0.02813	-0.01078	0.00098	0.00179	18.31837	1.60840	2.28208	0.02725	0.09034	0.00039	0.00025	-0.00143	-0.00000	9.67385	2.71780	-152.10892	-0.38072	-0.54270	0.13034	-0.00011	0.03994	0.02236	-7.52367	1.24684	176.89384	-0.07871	0.38189	0.13643	-0.00498	0.00709	-0.01018	-11.31533
712			7.11000	0.86432	2.26406	22.82298	-0.00029	0.00072	0.00197	-0.00001	0.00000	0.00019	83.13773	10.04068	-23.16158	-0.12249	-0.01587	0.02745	-0.01070	0.00107	0.00195	18.31362	1.61886	2.28570	0.02539	0.08925	0.00081	0.00017	-0.00134	-0.00001	9.67797	2.74457	-152.21510	-0.38207	-0.54782	0.13134	-0.00121	0.04423	0.02311	-7.55783	1.24380	176.94109	-0.08009	0.38387	0.13767	-0.00471	0.00438	-0.01156	-11.32229
713			7.12000	0.83832	2.26444	22.76495	-0.00029	0.00071	0.00196	-0.00001	-0.00000	0.00019	83.09635	10.00298	-23.11714	-0.12198	-0.01571	0.02652	-0.00984	0.00098	0.00201	18.31043	1.62939	2.29080	0.02300	0.08782	0.00134	0.00009	-0.00129	-0.00002	9.68051	2.77512	-152.32347	-0.38129	-0.55196	0.13214	-0.00235	0.04774	0.02324	-7.58887	1.24655	176.99098	-0.07851	0.38502	0.13854	-0.00415	0.00082	-0.01171	-11.32948
714			7.13000	0.81356	2.26899	22.71270	-0.00030	0.00071	0.00195	-0.00001	-0.00001	0.00016	83.05961	9.96285	-23.07917	-0.12152	-0.01558	0.02588	-0.00836	0.00074	0.00198	18.30875	1.63948	2.29449	0.02205	0.08736	0.00179	0.00003	-0.00126	-0.00002	9.68134	2.80838	-152.43069	-0.38282	-0.55579	0.13294	-0.00356	0.04956	0.02268	-7.61631	1.25415	177.03740	-0.07948	0.38637	0.13941	-0.00364	-0.00236	-0.01039	-11.33608
715			7.14000	0.79237	2.27741	22.67118	-0.00032	0.00070	0.00194	-0.00001	-0.00001	0.00012	83.02885	9.92237	-23.05174	-0.12116	-0.01547	0.02566	-0.00668	0.00046	0.00187	18.30858	1.64880	2.29687	0.02228	0.08779	0.00203	-0.00002	-0.00116	-0.00002	9.68015	2.84297	-152.53362	-0.38534	-0.55817	0.13400	-0.00504	0.04971	0.02161	-7.63950	1.26479	177.07474	-0.08176	0.38653	0.14034	-0.00307	-0.00501	-0.00800	-11.34108
716			7.15000	0.77540	2.28946	22.64091	-0.00032	0.00069	0.00193	-0.00001	-0.00002	0.00009	83.00406	9.88393	-23.03468	-0.12088	-0.01538	0.02572	-0.00522	0.00023	0.00170	18.30979	1.65714	2.29982	0.02286	0.08852	0.00211	-0.00008	-0.00093	-0.00002	9.67624	2.87791	-152.63031	-0.38730	-0.55904	0.13418	-0.00651	0.04827	0.02015	-7.65797	1.27754	177.10017	-0.08325	0.38599	0.14029	-0.00246	-0.00720	-0.00531	-11.34452
717			7.16000	0.76248	2.30476	22.61978	-0.00032	0.00069	0.00192	-0.00001	-0.00002	0.00006	82.98388	9.84910	-23.02534	-0.12063	-0.01531	0.02595	-0.00420	0.00009	0.00151	18.31232	1.66413	2.30485	0.02344	0.08935	0.00212	-0.00013	-0.00060	-0.00003	9.67025	2.91157	-152.72014	-0.38893	-0.56036	0.13425	-0.00672	0.04448	0.01861	-7.67246	1.29174	177.11487	-0.08387	0.38667	0.14031	-0.00202	-0.00817	-0.00302	-11.34712
718			7.17000	0.75337	2.32322	22.60423	-0.00032	0.00069	0.00191	-0.00000	-0.00002	0.00005	82.96674	9.81849	-23.01967	-0.12054	-0.01526	0.02628	-0.00369	0.00006	0.00133	18.31596	1.66942	2.31257	0.02409	0.09012	0.00207	-0.00018	-0.00022	-0.00004	9.66516	2.94090	-152.80238	-0.39089	-0.56302	0.13510	-0.00485	0.03772	0.01705	-7.68510	1.30485	177.12141	-0.08437	0.38860	0.14128	-0.00177	-0.00684	-0.00108	-11.34916
719			7.18000	0.74728	2.34472	22.59002	-0.00031	0.00069	0.00191	-0.00000	-0.00003	0.00005	82.95079	9.79192	-23.01350	-0.12071	-0.01525	0.02660	-0.00366	0.00014	0.00120	18.32021	1.67303	2.32292	0.02473	0.09064	0.00198	-0.00020	0.00014	-0.00004	9.66402	2.96297	-152.87582	-0.39379	-0.56373	0.13552	-0.00152	0.02865	0.01519	-7.69641	1.31290	177.12086	-0.08542	0.38932	0.14170	-0.00152	-0.00320	0.00089	-11.34915
720			7.19000	0.74303	2.36935	22.57301	-0.00030	0.00070	0.00191	-0.00000	-0.00003	0.00006	82.93486	9.76851	-23.00299	-0.12103	-0.01526	0.02678	-0.00393	0.00029	0.00115	18.32448	1.67509	2.33531	0.02490	0.09048	0.00183	-0.00018	0.00044	-0.00004	9.66779	2.97674	-152.93898	-0.39513	-0.56347	0.13508	0.00206	0.01914	0.01306	-7.70573	1.31322	177.11302	-0.08558	0.38930	0.14124	-0.00126	0.00147	0.00271	-11.34573
721			7.20000	0.73899	2.39757	22.55053	-0.00029	0.00070	0.00191	-0.00000	-0.00004	0.00008	82.91831	9.74558	-22.98551	-0.12141	-0.01529	0.02673	-0.00431	0.00048	0.00124	18.32791	1.67551	2.34813	0.02460	0.08970	0.00174	-0.00014	0.00065	-0.00003	9.67602	2.98273	-152.99170	-0.39568	-0.56569	0.13470	0.00526	0.01066	0.01103	-7.71372	1.30567	177.09967	-0.08515	0.39180	0.14123	-0.00122	0.00582	0.00389	-11.33971
722			7.21000	0.73382	2.42928	22.52197	-0.00029	0.00071	0.00192	-0.00000	-0.00004	0.00010	82.90140	9.72036	-22.96038	-0.12167	-0.01528	0.02636	-0.00451	0.00063	0.00137	18.33011	1.67425	2.35922	0.02401	0.08841	0.00180	-0.00008	0.00073	-0.00003	9.68803	2.98225	-153.03519	-0.39586	-0.56779	0.13441	0.00774	0.00409	0.00937	-7.72281	1.29211	177.08400	-0.08394	0.39293	0.14098	-0.00149	0.00860	0.00413	-11.33357
723			7.22000	0.72749	2.46276	22.49006	-0.00028	0.00071	0.00192	-0.00000	-0.00004	0.00010	82.88517	9.69220	-22.93030	-0.12174	-0.01524	0.02568	-0.00427	0.00066	0.00140	18.33102	1.67173	2.36669	0.02351	0.08685	0.00208	-0.00002	0.00063	-0.00001	9.70261	2.97742	-153.07198	-0.39780	-0.56821	0.13391	0.00918	0.00035	0.00816	-7.73477	1.27632	177.06976	-0.08526	0.39232	0.14034	-0.00191	0.00870	0.00349	-11.33008
724			7.23000	0.72170	2.49341	22.46177	-0.00028	0.00071	0.00192	-0.00000	-0.00003	0.00007	82.87099	9.66459	-22.90224	-0.12159	-0.01517	0.02497	-0.00348	0.00051	0.00118	18.33102	1.66880	2.36934	0.02308	0.08530	0.00235	0.00001	0.00037	0.00000	9.71807	2.97118	-153.10422	-0.39915	-0.56901	0.13342	0.00964	-0.00066	0.00711	-7.74907	1.26309	177.05922	-0.08632	0.39329	0.14008	-0.00215	0.00611	0.00246	-11.33081
725			7.24000	0.71882	2.51503	22.44595	-0.00029	0.00071	0.00193	-0.00000	-0.00002	0.00003	82.86000	9.64309	-22.88488	-0.12147	-0.01511	0.02492	-0.00236	0.00023	0.00085	18.33067	1.66634	2.36625	0.02260	0.08434	0.00211	0.00001	0.00001	0.00002	9.73340	2.96580	-153.13199	-0.40144	-0.56955	0.13351	0.00965	-0.00080	0.00585	-7.76376	1.25595	177.05220	-0.08837	0.39379	0.14032	-0.00211	0.00221	0.00165	-11.33546
726			7.25000	0.71881	2.52625	22.44420	-0.00030	0.00072	0.00193	-0.00000	-0.00001	0.00000	82.85250	9.62807	-22.87976	-0.12154	-0.01510	0.02587	-0.00146	0.00006	0.00075	18.33104	1.66457	2.35705	0.02238	0.08443	0.00107	-0.00004	-0.00033	0.00002	9.74816	2.96111	-153.15353	-0.40186	-0.56973	0.13285	0.00915	-0.00220	0.00420	-7.77665	1.25490	177.04672	-0.08938	0.39396	0.13982	-0.00165	-0.00109	0.00150	-11.34187
727			7.26000	0.71767	2.53491	22.44522	-0.00032	0.00072	0.00194	-0.00000	-0.00002	0.00002	82.84770	9.61067	-22.87597	-0.12176	-0.01510	0.02740	-0.00132	0.00021	0.00124	18.33321	1.66322	2.34277	0.02265	0.08539	-0.00037	-0.00012	-0.00055	-0.00001	9.76132	2.95531	-153.16698	-0.40107	-0.56922	0.13199	0.00775	-0.00550	0.00237	-7.78514	1.25742	177.03955	-0.08997	0.39349	0.13903	-0.00084	-0.00301	0.00218	-11.34675
728			7.27000	0.70999	2.55364	22.43133	-0.00033	0.00072	0.00195	-0.00001	-0.00004	0.00009	82.84393	9.57863	-22.85694	-0.12189	-0.01505	0.02870	-0.00202	0.00070	0.00235	18.33777	1.66217	2.32613	0.02319	0.08654	-0.00154	-0.00021	-0.00064	-0.00004	9.77125	2.94672	-153.17194	-0.40022	-0.56894	0.13109	0.00510	-0.00982	0.00068	-7.78783	1.26117	177.02773	-0.09121	0.39355	0.13829	0.00008	-0.00417	0.00331	-11.34823
729			7.28000	0.69248	2.59238	22.38889	-0.00034	0.00072	0.00196	-0.00001	-0.00006	0.00020	82.83960	9.52411	-22.81026	-0.12186	-0.01492	0.02919	-0.00326	0.00138	0.00373	18.34476	1.66155	2.31073	0.02363	0.08730	-0.00198	-0.00032	-0.00057	-0.00004	9.77604	2.93482	-153.16948	-0.39705	-0.56833	0.12986	0.00118	-0.01392	-0.00070	-7.78474	1.26574	177.01073	-0.08949	0.39364	0.13721	0.00099	-0.00555	0.00433	-11.34682
730			7.29000	0.66479	2.65476	22.31360	-0.00034	0.00073	0.00197	-0.00002	-0.00009	0.00030	82.83388	9.44662	-22.73213	-0.12162	-0.01471	0.02862	-0.00449	0.00200	0.00477	18.35398	1.66133	2.29998	0.02406	0.08748	-0.00143	-0.00043	-0.00031	-0.00002	9.77410	2.92012	-153.16106	-0.39437	-0.56715	0.12865	-0.00346	-0.01735	-0.00186	-7.77601	1.27229	176.98972	-0.08794	0.39310	0.13600	0.00194	-0.00727	0.00508	-11.34384
731			7.30000	0.62983	2.73563	22.21251	-0.00032	0.00074	0.00198	-0.00002	-0.00011	0.00036	82.82697	9.35425	-22.62918	-0.12121	-0.01444	0.02712	-0.00516	0.00234	0.00493	18.36550	1.66101	2.29634	0.02452	0.08695	-0.00005	-0.00053	0.00008	0.00000	9.76486	2.90308	-153.14722	-0.39266	-0.56374	0.12739	-0.00765	-0.02051	-0.00301	-7.76050	1.28094	176.96544	-0.08764	0.39067	0.13452	0.00305	-0.00835	0.00588	-11.33883
732			7.31000	0.59427	2.82119	22.10414	-0.00030	0.00076	0.00199	-0.00002	-0.00011	0.00035	82.81973	9.26322	-22.51908	-0.12081	-0.01417	0.02555	-0.00494	0.00225	0.00419	18.37895	1.66047	2.30054	0.02501	0.08623	0.00149	-0.00062	0.00043	-0.00002	9.75007	2.88362	-153.12730	-0.38984	-0.56194	0.12616	-0.00970	-0.02411	-0.00436	-7.73732	1.28979	176.93675	-0.08596	0.39078	0.13348	0.00406	-0.00807	0.00710	-11.32954
733			7.32000	0.56598	2.89563	22.01000	-0.00028	0.00077	0.00200	-0.00001	-0.00009	0.00028	82.81338	9.19056	-22.42238	-0.12069	-0.01398	0.02485	-0.00404	0.00184	0.00304	18.39342	1.66003	2.31139	0.02523	0.08589	0.00231	-0.00065	0.00061	-0.00005	9.73397	2.86133	-153.09981	-0.38689	-0.55890	0.12434	-0.00855	-0.02809	-0.00599	-7.70775	1.29618	176.90189	-0.08401	0.38969	0.13166	0.00467	-0.00631	0.00859	-11.31392
734			7.33000	0.54894	2.95135	21.94132	-0.00027	0.00078	0.00201	-0.00001	-0.00007	0.00020	82.80843	9.14315	-22.35009	-0.12093	-0.01389	0.02530	-0.00304	0.00135	0.00199	18.40761	1.66053	2.32654	0.02539	0.08624	0.00215	-0.00061	0.00057	-0.00006	9.72155	2.83619	-153.06306	-0.38430	-0.55429	0.12293	-0.00476	-0.03160	-0.00780	-7.67538	1.29815	176.86015	-0.08211	0.38690	0.12996	0.00473	-0.00374	0.00986	-11.29166
735			7.34000	0.54100	2.99168	21.89465	-0.00025	0.00079	0.00203	-0.00000	-0.00005	0.00014	82.80414	9.11526	-22.29912	-0.12117	-0.01384	0.02609	-0.00245	0.00096	0.00126	18.42020	1.66282	2.34358	0.02559	0.08677	0.00167	-0.00052	0.00032	-0.00005	9.71569	2.80922	-153.01700	-0.38267	-0.55112	0.12243	-0.00059	-0.03324	-0.00947	-7.64368	1.29555	176.81422	-0.08114	0.38601	0.12940	0.00445	-0.00154	0.01016	-11.26434
736			7.35000	0.53810	3.02250	21.86252	-0.00024	0.00080	0.00204	-0.00000	-0.00004	0.00009	82.79907	9.09821	-22.26278	-0.12108	-0.01376	0.02652	-0.00232	0.00065	0.00077	18.43005	1.66741	2.36042	0.02579	0.08709	0.00146	-0.00037	-0.00009	-0.00004	9.71492	2.78303	-152.96391	-0.38098	-0.54858	0.12189	0.00153	-0.03174	-0.01055	-7.61454	1.29070	176.77039	-0.07972	0.38756	0.12921	0.00392	-0.00074	0.00876	-11.23564
737			7.36000	0.53814	3.04481	21.84312	-0.00023	0.00081	0.00207	0.00000	-0.00002	0.00005	82.79154	9.08914	-22.24010	-0.12086	-0.01367	0.02678	-0.00250	0.00034	0.00032	18.43590	1.67457	2.37533	0.02613	0.08735	0.00138	-0.00018	-0.00060	-0.00004	9.71499	2.76060	-152.90793	-0.37881	-0.54812	0.12219	0.00090	-0.02732	-0.01085	-7.58910	1.28744	176.73695	-0.07658	0.39076	0.12997	0.00319	-0.00159	0.00570	-11.21087
738			7.37000	0.54002	3.05729	21.83689	-0.00023	0.00082	0.00209	0.00000	-0.00001	0.00001	82.78019	9.08811	-22.23215	-0.12086	-0.01362	0.02742	-0.00299	0.00007	-0.00003	18.43710	1.68458	2.38699	0.02644	0.08798	0.00096	0.00005	-0.00116	-0.00002	9.71233	2.74390	-152.85388	-0.37604	-0.54650	0.12220	-0.00171	-0.02106	-0.01021	-7.56799	1.28869	176.71996	-0.07330	0.39068	0.12990	0.00262	-0.00306	0.00198	-11.19399
739			7.38000	0.54138	3.06316	21.83905	-0.00023	0.00083	0.00211	-0.00000	-0.00001	-0.00000	82.76405	9.09105	-22.23447	-0.12111	-0.01360	0.02852	-0.00383	-0.00005	-0.00002	18.43327	1.69706	2.39512	0.02631	0.08893	0.00013	0.00027	-0.00161	-0.00000	9.70489	2.73323	-152.80602	-0.37498	-0.54560	0.12265	-0.00564	-0.01415	-0.00887	-7.54856	1.29403	176.71844	-0.07287	0.39008	0.13018	0.00270	-0.00415	-0.00075	-11.18369
740			7.39000	0.53887	3.07103	21.83921	-0.00025	0.00083	0.00213	-0.00000	-0.00002	0.00002	82.74330	9.08843	-22.23647	-0.12141	-0.01357	0.02945	-0.00483	0.00003	0.00049	18.42484	1.71075	2.39998	0.02565	0.08991	-0.00051	0.00046	-0.00184	0.00001	9.69094	2.72859	-152.76711	-0.37433	-0.54578	0.12342	-0.01046	-0.00717	-0.00717	-7.52544	1.30163	176.72488	-0.07305	0.39022	0.13086	0.00337	-0.00490	-0.00154	-11.17515
741			7.40000	0.53064	3.08764	21.82938	-0.00028	0.00083	0.00215	-0.00001	-0.00003	0.00005	82.71922	9.07264	-22.22946	-0.12146	-0.01351	0.02965	-0.00563	0.00021	0.00118	18.41267	1.72403	2.40200	0.02480	0.09062	-0.00046	0.00058	-0.00181	0.00000	9.66962	2.72960	-152.73778	-0.37336	-0.54510	0.12465	-0.01483	-0.00116	-0.00548	-7.49545	1.31008	176.72997	-0.07215	0.38842	0.13157	0.00409	-0.00554	-0.00039	-11.16536
742			7.41000	0.51799	3.11148	21.81018	-0.00031	0.00082	0.00216	-0.00001	-0.00003	0.00008	82.69392	9.04527	-22.21307	-0.12133	-0.01342	0.02921	-0.00589	0.00034	0.00161	18.39810	1.73559	2.40205	0.02397	0.09099	0.00011	0.00063	-0.00156	-0.00000	9.64304	2.73464	-152.71700	-0.37351	-0.54335	0.12550	-0.01694	0.00237	-0.00399	-7.46048	1.31828	176.72617	-0.07126	0.38515	0.13153	0.00441	-0.00559	0.00212	-11.15506
743			7.42000	0.50414	3.13597	21.78719	-0.00035	0.00081	0.00216	-0.00001	-0.00003	0.00008	82.66953	9.01384	-22.19202	-0.12115	-0.01334	0.02862	-0.00560	0.00039	0.00162	18.38274	1.74465	2.40155	0.02322	0.09106	0.00072	0.00061	-0.00112	-0.00000	9.61597	2.74061	-152.70270	-0.37396	-0.54245	0.12567	-0.01582	0.00276	-0.00273	-7.42494	1.32419	176.70950	-0.07017	0.38342	0.13101	0.00423	-0.00443	0.00519	-11.14572
744			7.43000	0.49169	3.15567	21.76501	-0.00038	0.00079	0.00217	-0.00001	-0.00002	0.00008	82.64758	8.98518	-22.17081	-0.12103	-0.01327	0.02826	-0.00495	0.00038	0.00137	18.36805	1.75056	2.40236	0.02275	0.09117	0.00110	0.00055	-0.00052	-0.00001	9.59344	2.74455	-152.69344	-0.37201	-0.54354	0.12603	-0.01204	0.00111	-0.00153	-7.39250	1.32555	176.67944	-0.06713	0.38486	0.13126	0.00361	-0.00234	0.00800	-11.13755
745			7.44000	0.48218	3.16859	21.74573	-0.00040	0.00078	0.00216	-0.00001	-0.00001	0.00007	82.62889	8.96292	-22.15229	-0.12094	-0.01321	0.02816	-0.00413	0.00032	0.00101	18.35515	1.75301	2.40616	0.02252	0.09138	0.00124	0.00046	0.00018	-0.00001	9.57824	2.74524	-152.68933	-0.37157	-0.54299	0.12625	-0.00753	-0.00058	-0.00014	-7.36486	1.32211	176.63931	-0.06533	0.38473	0.13112	0.00301	-0.00078	0.00963	-11.13021
746			7.45000	0.47597	3.17566	21.72960	-0.00041	0.00077	0.00216	-0.00000	-0.00001	0.00006	82.61359	8.94796	-22.13756	-0.12090	-0.01317	0.02824	-0.00331	0.00025	0.00066	18.34443	1.75210	2.41405	0.02238	0.09182	0.00128	0.00036	0.00086	-0.00002	9.57013	2.74355	-152.69196	-0.37336	-0.54188	0.12651	-0.00400	-0.00051	0.00147	-7.34163	1.31708	176.59566	-0.06506	0.38370	0.13083	0.00259	-0.00130	0.00969	-11.12420
747			7.46000	0.47276	3.17929	21.71615	-0.00042	0.00075	0.00214	-0.00000	-0.00000	0.00004	82.60148	8.93936	-22.12675	-0.12081	-0.01315	0.02826	-0.00252	0.00018	0.00036	18.33592	1.74843	2.42642	0.02229	0.09215	0.00137	0.00027	0.00143	-0.00003	9.56657	2.74196	-152.70227	-0.37438	-0.54198	0.12690	-0.00210	0.00186	0.00297	-7.32119	1.31512	176.55458	-0.06407	0.38311	0.13074	0.00229	-0.00397	0.00854	-11.12039
748			7.47000	0.47211	3.18163	21.70559	-0.00042	0.00074	0.00211	0.00000	-0.00000	0.00003	82.59239	8.93565	-22.12004	-0.12068	-0.01317	0.02811	-0.00177	0.00010	0.00012	18.32965	1.74282	2.44274	0.02214	0.09217	0.00156	0.00018	0.00182	-0.00004	9.56501	2.74298	-152.71912	-0.37349	-0.54305	0.12738	-0.00122	0.00544	0.00398	-7.30236	1.31932	176.51988	-0.06163	0.38270	0.13080	0.00200	-0.00732	0.00681	-11.11882
749			7.48000	0.47373	3.18338	21.69886	-0.00041	0.00073	0.00207	0.00000	-0.00000	0.00002	82.58608	8.93562	-22.11777	-0.12055	-0.01323	0.02782	-0.00115	0.00001	-0.00006	18.32567	1.73624	2.46171	0.02198	0.09188	0.00182	0.00010	0.00198	-0.00005	9.56461	2.74733	-152.73947	-0.37440	-0.54417	0.12758	-0.00031	0.00799	0.00434	-7.28539	1.32928	176.49263	-0.06184	0.38233	0.13063	0.00172	-0.00933	0.00508	-11.11862
750			7.49000	0.47713	3.18397	21.69681	-0.00040	0.00071	0.00202	0.00000	0.00000	-0.00000	82.58146	8.93822	-22.11982	-0.12046	-0.01332	0.02752	-0.00086	-0.00007	-0.00018	18.32352	1.72946	2.48116	0.02180	0.09130	0.00202	0.00004	0.00190	-0.00005	9.56605	2.75310	-152.76039	-0.37745	-0.54428	0.12766	0.00091	0.00797	0.00429	-7.27168	1.34139	176.47206	-0.06443	0.38171	0.13032	0.00138	-0.00896	0.00372	-11.11866
751			7.50000	0.48130	3.18226	21.69913	-0.00038	0.00070	0.00198	0.00000	0.00000	-0.00001	82.57680	8.94225	-22.12504	-0.12048	-0.01343	0.02727	-0.00095	-0.00012	-0.00022	18.32253	1.72332	2.49860	0.02165	0.09049	0.00208	0.00001	0.00161	-0.00005	9.56934	2.75746	-152.78033	-0.37871	-0.54551	0.12785	0.00155	0.00604	0.00407	-7.26168	1.35181	176.45674	-0.06445	0.38265	0.13037	0.00105	-0.00711	0.00272	-11.11806
752			7.51000	0.48483	3.17783	21.70435	-0.00037	0.00069	0.00194	0.00000	0.00001	-0.00002	82.57059	8.94590	-22.13162	-0.12057	-0.01355	0.02706	-0.00132	-0.00014	-0.00015	18.32212	1.71813	2.51176	0.02138	0.08952	0.00198	-0.00000	0.00118	-0.00003	9.57257	2.75955	-152.79855	-0.38104	-0.54740	0.12813	0.00078	0.00366	0.00369	-7.25356	1.35949	176.44563	-0.06646	0.38414	0.13066	0.00108	-0.00529	0.00195	-11.11628
753			7.52000	0.48645	3.17133	21.71020	-0.00036	0.00068	0.00190	0.00000	0.00001	-0.00002	82.56229	8.94727	-22.13742	-0.12075	-0.01365	0.02686	-0.00176	-0.00011	-0.00001	18.32209	1.71420	2.51917	0.02140	0.08857	0.00179	-0.00001	0.00071	-0.00001	9.57333	2.75952	-152.81419	-0.38293	-0.54812	0.12789	-0.00098	0.00095	0.00305	-7.24357	1.36531	176.43774	-0.06837	0.38481	0.13042	0.00156	-0.00383	0.00164	-11.11244
754			7.53000	0.48552	3.16407	21.71504	-0.00036	0.00067	0.00188	-0.00000	0.00001	-0.00001	82.55247	8.94524	-22.14105	-0.12093	-0.01372	0.02664	-0.00199	-0.00007	0.00014	18.32250	1.71146	2.52075	0.02144	0.08777	0.00161	-0.00002	0.00030	0.00000	9.57094	2.75696	-152.82584	-0.38379	-0.54986	0.12794	-0.00271	-0.00248	0.00209	-7.22772	1.36900	176.42992	-0.06880	0.38606	0.13048	0.00243	-0.00212	0.00220	-11.10419
755			7.54000	0.48243	3.15718	21.71855	-0.00035	0.00067	0.00187	-0.00000	0.00001	-0.00001	82.54272	8.94036	-22.14228	-0.12112	-0.01378	0.02641	-0.00190	-0.00002	0.00025	18.32345	1.70966	2.51797	0.02169	0.08696	0.00142	-0.00004	0.00002	0.00001	9.56607	2.75130	-152.83185	-0.38372	-0.55160	0.12818	-0.00411	-0.00570	0.00089	-7.20363	1.36914	176.41782	-0.06832	0.38795	0.13084	0.00341	-0.00037	0.00345	-11.08933
756			7.55000	0.47806	3.15130	21.72133	-0.00036	0.00067	0.00186	-0.00000	0.00001	-0.00001	82.53443	8.93420	-22.14170	-0.12131	-0.01381	0.02625	-0.00159	0.00001	0.00027	18.32475	1.70858	2.51275	0.02221	0.08631	0.00122	-0.00004	-0.00013	0.00001	9.55894	2.74397	-152.83171	-0.38657	-0.54850	0.12753	-0.00533	-0.00691	-0.00036	-7.17118	1.36630	176.39977	-0.07052	0.38547	0.12963	0.00439	0.00043	0.00461	-11.06801
757			7.56000	0.47332	3.14677	21.72341	-0.00035	0.00066	0.00185	-0.00000	0.00000	-0.00000	82.52807	8.92862	-22.13956	-0.12149	-0.01385	0.02621	-0.00135	0.00006	0.00024	18.32561	1.70787	2.50725	0.02301	0.08582	0.00099	-0.00001	-0.00015	0.00001	9.54999	2.73760	-152.82625	-0.38830	-0.54625	0.12705	-0.00566	-0.00640	-0.00139	-7.13323	1.36279	176.37750	-0.07014	0.38404	0.12860	0.00471	0.00047	0.00516	-11.04333
758			7.57000	0.46834	3.14404	21.72361	-0.00035	0.00067	0.00185	-0.00000	0.00000	0.00000	82.52271	8.92459	-22.13511	-0.12153	-0.01385	0.02622	-0.00140	0.00013	0.00018	18.32531	1.70747	2.50305	0.02353	0.08544	0.00078	0.00005	-0.00013	0.00000	9.54154	2.73282	-152.81711	-0.38762	-0.54538	0.12691	-0.00414	-0.00591	-0.00197	-7.09533	1.35918	176.35428	-0.06689	0.38324	0.12790	0.00418	0.00118	0.00514	-11.01900
759			7.58000	0.46283	3.14387	21.72041	-0.00034	0.00067	0.00185	-0.00000	-0.00000	0.00002	82.51670	8.92230	-22.12754	-0.12147	-0.01383	0.02622	-0.00177	0.00021	0.00012	18.32318	1.70774	2.50124	0.02384	0.08506	0.00063	0.00013	-0.00019	0.00000	9.53682	2.72831	-152.80664	-0.38862	-0.54431	0.12639	-0.00104	-0.00594	-0.00197	-7.06263	1.35360	176.33221	-0.06697	0.38178	0.12684	0.00352	0.00320	0.00485	-10.99687
760			7.59000	0.45654	3.14682	21.71353	-0.00033	0.00069	0.00187	-0.00000	-0.00001	0.00003	82.50880	8.92157	-22.11724	-0.12125	-0.01376	0.02615	-0.00226	0.00025	0.00006	18.31915	1.70983	2.50218	0.02382	0.08470	0.00057	0.00020	-0.00042	-0.00000	9.53753	2.72344	-152.79742	-0.39042	-0.54429	0.12604	0.00236	-0.00544	-0.00145	-7.03605	1.34427	176.31201	-0.06842	0.38070	0.12602	0.00301	0.00586	0.00450	-10.97552
761			7.60000	0.45011	3.15313	21.70477	-0.00031	0.00071	0.00190	-0.00000	-0.00001	0.00003	82.49863	8.92256	-22.10661	-0.12093	-0.01366	0.02610	-0.00271	0.00022	-0.00006	18.31333	1.71521	2.50585	0.02401	0.08468	0.00059	0.00027	-0.00081	-0.00001	9.54303	2.71920	-152.79172	-0.39151	-0.54502	0.12574	0.00482	-0.00354	-0.00067	-7.01320	1.33106	176.29373	-0.06987	0.38006	0.12538	0.00282	0.00808	0.00419	-10.95250
762			7.61000	0.44478	3.16224	21.69721	-0.00030	0.00073	0.00194	-0.00000	-0.00001	0.00002	82.48595	8.92663	-22.09886	-0.12058	-0.01352	0.02624	-0.00311	0.00013	-0.00026	18.30589	1.72492	2.51274	0.02432	0.08520	0.00064	0.00034	-0.00130	-0.00001	9.55129	2.71711	-152.79019	-0.39297	-0.54575	0.12605	0.00587	-0.00019	0.00001	-6.99067	1.31543	176.27699	-0.07196	0.37969	0.12546	0.00299	0.00873	0.00389	-10.92643
763			7.62000	0.44160	3.17277	21.69414	-0.00029	0.00076	0.00200	-0.00000	-0.00001	-0.00000	82.47060	8.93547	-22.09689	-0.12032	-0.01335	0.02665	-0.00348	-0.00001	-0.00056	18.29695	1.73940	2.52316	0.02481	0.08640	0.00069	0.00041	-0.00179	-0.00002	9.56015	2.71880	-152.79173	-0.39326	-0.54674	0.12636	0.00571	0.00423	0.00031	-6.96633	1.30059	176.26169	-0.07208	0.38082	0.12577	0.00323	0.00713	0.00343	-10.89852
764			7.63000	0.44047	3.18247	21.69912	-0.00029	0.00079	0.00209	0.00000	-0.00001	-0.00004	82.45217	8.95036	-22.10311	-0.12016	-0.01313	0.02728	-0.00384	-0.00021	-0.00096	18.28636	1.75782	2.53650	0.02557	0.08825	0.00078	0.00050	-0.00219	-0.00003	9.56812	2.72540	-152.79440	-0.39505	-0.54772	0.12681	0.00481	0.00902	0.00021	-6.93993	1.29035	176.24861	-0.07346	0.38237	0.12623	0.00347	0.00350	0.00260	-10.87156
765			7.64000	0.44064	3.18779	21.71638	-0.00031	0.00083	0.00219	0.00000	-0.00000	-0.00010	82.43023	8.97306	-22.12070	-0.12001	-0.01288	0.02790	-0.00414	-0.00049	-0.00153	18.27345	1.77887	2.55189	0.02652	0.09036	0.00094	0.00065	-0.00248	-0.00004	9.57433	2.73710	-152.79675	-0.39721	-0.54787	0.12723	0.00366	0.01314	-0.00015	-6.91271	1.28732	176.23955	-0.07465	0.38306	0.12646	0.00347	-0.00100	0.00138	-10.84855
766			7.65000	0.44238	3.18398	21.75159	-0.00033	0.00088	0.00230	0.00000	0.00002	-0.00019	82.40453	9.00697	-22.15524	-0.11970	-0.01260	0.02825	-0.00416	-0.00090	-0.00237	18.25726	1.80154	2.56870	0.02720	0.09216	0.00125	0.00084	-0.00268	-0.00005	9.57883	2.75272	-152.79765	-0.39715	-0.54884	0.12791	0.00281	0.01567	-0.00065	-6.88690	1.29181	176.23581	-0.07335	0.38429	0.12698	0.00300	-0.00523	0.00012	-10.83155
767			7.66000	0.44797	3.16483	21.81237	-0.00035	0.00092	0.00241	0.00001	0.00005	-0.00033	82.37559	9.05754	-22.21557	-0.11922	-0.01233	0.02830	-0.00360	-0.00149	-0.00356	18.23718	1.82540	2.58667	0.02731	0.09331	0.00164	0.00102	-0.00285	-0.00007	9.58242	2.77033	-152.79642	-0.39734	-0.55092	0.12906	0.00257	0.01659	-0.00117	-6.86585	1.30268	176.23662	-0.07251	0.38587	0.12798	0.00207	-0.00908	-0.00101	-10.82224
768			7.67000	0.46149	3.12349	21.90817	-0.00038	0.00095	0.00252	0.00002	0.00009	-0.00052	82.34500	9.13137	-22.31314	-0.11868	-0.01212	0.02823	-0.00228	-0.00227	-0.00511	18.21322	1.85051	2.60551	0.02664	0.09390	0.00197	0.00116	-0.00302	-0.00009	9.58603	2.78848	-152.79311	-0.39787	-0.55309	0.13099	0.00275	0.01660	-0.00160	-6.85403	1.31967	176.24153	-0.07029	0.38782	0.12974	0.00070	-0.01295	-0.00204	-10.82297
769			7.68000	0.48796	3.05304	22.04816	-0.00042	0.00097	0.00260	0.00003	0.00015	-0.00074	82.31484	9.23435	-22.45922	-0.11818	-0.01202	0.02840	-0.00021	-0.00323	-0.00697	18.18607	1.87671	2.62450	0.02558	0.09429	0.00198	0.00123	-0.00317	-0.00009	9.58994	2.80658	-152.78835	-0.39836	-0.55535	0.13306	0.00302	0.01584	-0.00188	-6.85416	1.34282	176.24994	-0.06674	0.38982	0.13159	-0.00068	-0.01610	-0.00265	-10.83468
770			7.69000	0.53187	2.94955	22.23758	-0.00045	0.00098	0.00265	0.00005	0.00021	-0.00097	82.28719	9.36890	-22.66031	-0.11806	-0.01210	0.02942	0.00223	-0.00424	-0.00900	18.15679	1.90328	2.64278	0.02441	0.09506	0.00119	0.00124	-0.00322	-0.00005	9.59419	2.82341	-152.78258	-0.39910	-0.55626	0.13425	0.00325	0.01339	-0.00204	-6.86529	1.36941	176.25876	-0.06495	0.39066	0.13264	-0.00174	-0.01694	-0.00223	-10.85476
771			7.70000	0.59393	2.81735	22.47014	-0.00049	0.00098	0.00267	0.00007	0.00024	-0.00112	82.26302	9.52791	-22.90987	-0.11866	-0.01242	0.03170	0.00420	-0.00505	-0.01077	18.12657	1.92889	2.65905	0.02420	0.09696	-0.00060	0.00125	-0.00310	0.00002	9.59866	2.83668	-152.77574	-0.39894	-0.55631	0.13502	0.00201	0.00866	-0.00228	-6.88452	1.39445	176.26312	-0.06452	0.39081	0.13343	-0.00229	-0.01512	-0.00062	-10.87906
772			7.71000	0.66788	2.67234	22.72106	-0.00051	0.00096	0.00265	0.00008	0.00024	-0.00111	82.24140	9.69199	-23.18155	-0.11982	-0.01290	0.03460	0.00478	-0.00533	-0.01135	18.09659	1.95159	2.67270	0.02510	0.09974	-0.00286	0.00126	-0.00267	0.00009	9.60153	2.84523	-152.76808	-0.39941	-0.55572	0.13543	0.00047	0.00493	-0.00207	-6.90594	1.41405	176.25874	-0.06680	0.38948	0.13381	-0.00203	-0.01163	0.00200	-10.90287
773			7.72000	0.74234	2.53643	22.95474	-0.00052	0.00094	0.00261	0.00007	0.00021	-0.00096	82.21994	9.83638	-23.43772	-0.12096	-0.01341	0.03669	0.00376	-0.00494	-0.01001	18.06798	1.96948	2.68459	0.02624	0.10223	-0.00446	0.00124	-0.00184	0.00013	9.59925	2.84962	-152.76019	-0.39879	-0.55296	0.13468	-0.00416	0.00123	-0.00200	-6.91993	1.42635	176.24199	-0.06900	0.38542	0.13273	-0.00070	-0.00767	0.00516	-10.91990
774			7.73000	0.80746	2.42589	23.14402	-0.00053	0.00091	0.00255	0.00006	0.00015	-0.00072	82.19736	9.94460	-23.64895	-0.12157	-0.01382	0.03710	0.00192	-0.00404	-0.00730	18.04174	1.98121	2.69692	0.02672	0.10348	-0.00478	0.00113	-0.00063	0.00013	9.58878	2.85059	-152.75174	-0.39752	-0.55034	0.13370	-0.00971	-0.00295	-0.00229	-6.91879	1.43133	176.21178	-0.07016	0.38284	0.13165	0.00123	-0.00406	0.00807	-10.92568
775			7.74000	0.85881	2.34575	23.28110	-0.00052	0.00087	0.00247	0.00004	0.00010	-0.00049	82.17469	10.01442	-23.80526	-0.12173	-0.01412	0.03624	0.00014	-0.00296	-0.00448	18.01871	1.98591	2.71243	0.02646	0.10362	-0.00409	0.00095	0.00086	0.00012	9.57024	2.84683	-152.73982	-0.39738	-0.55016	0.13314	-0.01387	-0.00953	-0.00335	-6.90162	1.42997	176.17081	-0.07134	0.38496	0.13156	0.00300	-0.00088	0.01011	-10.92115
776			7.75000	0.89623	2.29309	23.37131	-0.00052	0.00083	0.00240	0.00003	0.00006	-0.00029	82.15339	10.05233	-23.90994	-0.12186	-0.01436	0.03503	-0.00137	-0.00192	-0.00225	17.99954	1.98285	2.73283	0.02642	0.10334	-0.00307	0.00076	0.00252	0.00011	9.54720	2.83580	-152.71994	-0.39431	-0.55029	0.13283	-0.01488	-0.01916	-0.00532	-6.87282	1.42335	176.12405	-0.06840	0.38794	0.13176	0.00394	0.00214	0.01100	-10.90988
777			7.76000	0.92044	2.26258	23.42233	-0.00051	0.00080	0.00233	0.00002	0.00003	-0.00014	82.13321	10.06637	-23.96955	-0.12211	-0.01457	0.03382	-0.00290	-0.00098	-0.00064	17.98419	1.97153	2.75854	0.02678	0.10258	-0.00209	0.00060	0.00415	0.00008	9.52444	2.81508	-152.68791	-0.39152	-0.54771	0.13235	-0.01300	-0.03073	-0.00795	-6.83800	1.41225	176.07652	-0.06578	0.38641	0.13109	0.00415	0.00472	0.01070	-10.89547
778			7.77000	0.93201	2.24871	23.44043	-0.00049	0.00077	0.00226	0.00001	0.00001	-0.00002	82.11205	10.06335	-23.99071	-0.12232	-0.01474	0.03236	-0.00453	-0.00019	0.00043	17.97183	1.95227	2.78888	0.02674	0.10098	-0.00110	0.00049	0.00553	0.00004	9.50529	2.78378	-152.64130	-0.39047	-0.54438	0.13170	-0.00997	-0.04219	-0.01097	-6.80286	1.39830	176.03279	-0.06602	0.38221	0.12982	0.00396	0.00602	0.00944	-10.88208
779			7.78000	0.93290	2.24656	23.43342	-0.00047	0.00075	0.00220	-0.00000	-0.00000	0.00005	82.08845	10.04928	-23.98266	-0.12229	-0.01487	0.03051	-0.00574	0.00035	0.00101	17.96111	1.92630	2.82243	0.02576	0.09832	-0.00002	0.00043	0.00641	0.00000	9.48991	2.74326	-152.57903	-0.38909	-0.54082	0.13057	-0.00767	-0.05107	-0.01409	-6.77115	1.38444	175.99586	-0.06594	0.37854	0.12822	0.00353	0.00535	0.00765	-10.87383
780			7.79000	0.92789	2.25189	23.41275	-0.00043	0.00073	0.00214	-0.00000	-0.00001	0.00008	82.06391	10.02957	-23.95841	-0.12204	-0.01495	0.02846	-0.00588	0.00057	0.00116	17.95044	1.89573	2.85687	0.02400	0.09507	0.00106	0.00042	0.00669	-0.00004	9.47603	2.69744	-152.50134	-0.38789	-0.53612	0.12939	-0.00690	-0.05515	-0.01709	-6.74320	1.37416	175.96675	-0.06540	0.37380	0.12645	0.00306	0.00229	0.00558	-10.87303
781			7.80000	0.92305	2.26086	23.39149	-0.00041	0.00072	0.00208	-0.00000	-0.00001	0.00006	82.04199	10.00921	-23.93237	-0.12184	-0.01502	0.02679	-0.00482	0.00048	0.00101	17.93874	1.86328	2.88948	0.02243	0.09233	0.00192	0.00045	0.00645	-0.00006	9.46160	2.65190	-152.41019	-0.38496	-0.52907	0.12744	-0.00694	-0.05362	-0.01944	-6.71872	1.37151	175.94646	-0.06354	0.36641	0.12365	0.00241	-0.00297	0.00288	-10.88097
782			7.81000	0.92276	2.27052	23.37969	-0.00039	0.00069	0.00202	0.00000	-0.00001	0.00002	82.02599	9.99184	-23.91581	-0.12189	-0.01511	0.02596	-0.00303	0.00020	0.00076	17.92528	1.83137	2.91817	0.02195	0.09080	0.00231	0.00052	0.00592	-0.00006	9.44651	2.61161	-152.30965	-0.37863	-0.52219	0.12523	-0.00660	-0.04790	-0.02068	-6.70045	1.38025	175.93919	-0.05877	0.36153	0.12117	0.00135	-0.00905	-0.00090	-10.90029
783			7.82000	0.92679	2.27980	23.38036	-0.00037	0.00067	0.00196	0.00000	-0.00001	-0.00002	82.01691	9.97798	-23.91264	-0.12218	-0.01523	0.02584	-0.00119	-0.00010	0.00057	17.90976	1.80163	2.94158	0.02264	0.09038	0.00230	0.00063	0.00525	-0.00004	9.43232	2.57928	-152.20601	-0.37537	-0.51782	0.12384	-0.00575	-0.04029	-0.02055	-6.69220	1.40100	175.95155	-0.05741	0.36381	0.12067	0.00042	-0.01358	-0.00554	-10.93245
784			7.83000	0.93170	2.29018	23.39039	-0.00037	0.00064	0.00190	0.00000	-0.00001	-0.00004	82.01407	9.96559	-23.92014	-0.12241	-0.01534	0.02589	0.00026	-0.00032	0.00053	17.89224	1.77477	2.95941	0.02324	0.09001	0.00217	0.00073	0.00452	-0.00002	9.41984	2.55482	-152.10727	-0.37491	-0.51621	0.12347	-0.00546	-0.03301	-0.01884	-6.69090	1.42888	175.98651	-0.05555	0.36997	0.12139	0.00024	-0.01407	-0.01000	-10.97192
785			7.84000	0.93404	2.30327	23.40488	-0.00037	0.00062	0.00184	0.00000	-0.00002	-0.00005	82.01572	9.95157	-23.93343	-0.12244	-0.01545	0.02574	0.00115	-0.00043	0.00064	17.87284	1.75076	2.97122	0.02305	0.08905	0.00208	0.00080	0.00375	-0.00000	9.40739	2.53561	-152.02133	-0.37335	-0.51460	0.12310	-0.00689	-0.02779	-0.01569	-6.68497	1.45529	176.04027	-0.05101	0.37076	0.12088	0.00117	-0.00965	-0.01284	-11.00680
786			7.85000	0.93270	2.31869	23.41945	-0.00039	0.00060	0.00179	-0.00000	-0.00002	-0.00004	82.02003	9.93281	-23.94796	-0.12232	-0.01553	0.02547	0.00142	-0.00042	0.00091	17.85183	1.72919	2.97550	0.02208	0.08784	0.00204	0.00083	0.00298	0.00002	9.39185	2.51766	-151.95287	-0.37333	-0.51083	0.12284	-0.01028	-0.02559	-0.01209	-6.66158	1.47267	176.10391	-0.05066	0.36548	0.11960	0.00306	-0.00245	-0.01326	-11.02582
787			7.86000	0.92797	2.33406	23.42964	-0.00041	0.00057	0.00174	-0.00000	-0.00001	-0.00002	82.02460	9.90674	-23.95905	-0.12211	-0.01557	0.02517	0.00104	-0.00030	0.00125	17.82967	1.70960	2.97019	0.02121	0.08715	0.00208	0.00084	0.00229	0.00006	9.37054	2.49737	-151.90060	-0.37319	-0.50895	0.12288	-0.01450	-0.02664	-0.00924	-6.61256	1.47768	176.16565	-0.05011	0.36033	0.11842	0.00541	0.00435	-0.01114	-11.02283
788			7.87000	0.92024	2.34700	23.43137	-0.00044	0.00055	0.00170	-0.00001	-0.00001	0.00001	82.02737	9.87350	-23.96226	-0.12173	-0.01555	0.02473	0.00028	-0.00009	0.00149	17.80705	1.69106	2.95545	0.02091	0.08707	0.00226	0.00083	0.00187	0.00009	9.34318	2.47251	-151.85799	-0.37307	-0.50776	0.12266	-0.01765	-0.03026	-0.00792	-6.53499	1.47137	176.21263	-0.04986	0.35483	0.11680	0.00790	0.00883	-0.00658	-10.99596
789			7.88000	0.90965	2.35612	23.42383	-0.00048	0.00052	0.00167	-0.00001	-0.00001	0.00003	82.02769	9.83749	-23.95630	-0.12113	-0.01547	0.02413	-0.00040	0.00012	0.00147	17.78521	1.67256	2.93532	0.02078	0.08720	0.00256	0.00077	0.00182	0.00011	9.31268	2.44200	-151.81642	-0.37182	-0.50513	0.12200	-0.01812	-0.03532	-0.00818	-6.42936	1.45673	176.23299	-0.04925	0.34978	0.11493	0.01017	0.01052	-0.00029	-10.94434
790			7.89000	0.89728	2.36081	23.41028	-0.00051	0.00049	0.00163	-0.00001	-0.00000	0.00004	82.02674	9.80566	-23.94380	-0.12038	-0.01535	0.02351	-0.00062	0.00024	0.00117	17.76556	1.65322	2.91572	0.02028	0.08687	0.00277	0.00066	0.00207	0.00011	9.28355	2.40586	-151.76917	-0.37016	-0.50000	0.12091	-0.01580	-0.04003	-0.00934	-6.29807	1.43753	176.21939	-0.04895	0.34484	0.11277	0.01209	0.00914	0.00603	-10.86753
791			7.90000	0.88499	2.36150	23.39674	-0.00054	0.00047	0.00162	-0.00001	0.00000	0.00003	82.02630	9.78359	-23.93014	-0.11974	-0.01523	0.02321	-0.00038	0.00025	0.00071	17.74894	1.63291	2.90109	0.01974	0.08638	0.00275	0.00053	0.00243	0.00008	9.25948	2.36573	-151.71417	-0.36884	-0.49273	0.11929	-0.01153	-0.04255	-0.01050	-6.14781	1.41989	176.17537	-0.05045	0.33988	0.11025	0.01356	0.00435	0.01019	-10.77039
792			7.91000	0.87408	2.35977	23.38758	-0.00057	0.00046	0.00163	-0.00001	0.00000	0.00002	82.02723	9.77338	-23.91957	-0.11943	-0.01512	0.02344	0.00003	0.00020	0.00025	17.73530	1.61230	2.89340	0.01952	0.08622	0.00245	0.00042	0.00272	0.00004	9.24298	2.32442	-151.65359	-0.36808	-0.48974	0.11796	-0.00569	-0.04270	-0.01117	-5.99260	1.41162	176.11563	-0.05201	0.34186	0.10888	0.01356	-0.00318	0.01098	-10.66642
793			7.92000	0.86468	2.35806	23.38309	-0.00060	0.00046	0.00165	-0.00001	0.00000	0.00001	82.02943	9.77345	-23.91314	-0.11924	-0.01501	0.02395	0.00035	0.00014	-0.00012	17.72427	1.59229	2.89271	0.01933	0.08639	0.00208	0.00033	0.00286	0.00001	9.23676	2.28455	-151.59093	-0.36593	-0.48896	0.11745	0.00145	-0.04048	-0.01130	-5.85186	1.41839	176.05931	-0.04844	0.34639	0.10843	0.01065	-0.01194	0.00856	-10.57371
794			7.93000	0.85654	2.35800	23.38088	-0.00062	0.00047	0.00169	-0.00001	-0.00000	0.00001	82.03223	9.78060	-23.90973	-0.11897	-0.01490	0.02432	0.00054	0.00009	-0.00040	17.71538	1.57379	2.89753	0.01893	0.08669	0.00191	0.00026	0.00282	-0.00000	9.24255	2.24849	-151.52943	-0.36650	-0.48739	0.11737	0.00840	-0.03569	-0.01092	-5.74305	1.44164	176.02158	-0.04540	0.34768	0.10778	0.00705	-0.02003	0.00398	-10.50768
795			7.94000	0.85004	2.35975	23.37956	-0.00064	0.00048	0.00173	-0.00001	-0.00000	0.00000	82.03540	9.79288	-23.90883	-0.11854	-0.01479	0.02438	0.00078	0.00002	-0.00063	17.70796	1.55747	2.90637	0.01817	0.08692	0.00200	0.00022	0.00261	-0.00002	9.25836	2.21884	-151.47217	-0.36823	-0.48773	0.11805	0.01298	-0.02848	-0.01007	-5.67505	1.47980	176.01060	-0.04272	0.34889	0.10779	0.00354	-0.02667	-0.00143	-10.47743
796			7.95000	0.84651	2.36227	23.38060	-0.00066	0.00049	0.00178	-0.00000	-0.00000	-0.00001	82.03939	9.81021	-23.91198	-0.11810	-0.01468	0.02445	0.00111	-0.00007	-0.00087	17.70111	1.54420	2.91806	0.01741	0.08727	0.00213	0.00020	0.00220	-0.00003	9.27877	2.19818	-151.42212	-0.37099	-0.48662	0.11851	0.01411	-0.01916	-0.00873	-5.64781	1.53028	176.02808	-0.04097	0.34601	0.10714	0.00060	-0.03142	-0.00661	-10.48560
797			7.96000	0.84678	2.36423	23.38587	-0.00067	0.00051	0.00182	0.00000	-0.00000	-0.00002	82.04417	9.83268	-23.92037	-0.11777	-0.01458	0.02482	0.00132	-0.00017	-0.00109	17.69409	1.53515	2.93143	0.01691	0.08792	0.00212	0.00021	0.00159	-0.00004	9.29846	2.18792	-151.38153	-0.37291	-0.48645	0.11911	0.01254	-0.00900	-0.00703	-5.65669	1.59030	176.07072	-0.04024	0.34311	0.10689	-0.00168	-0.03444	-0.01057	-10.53037
798			7.97000	0.85011	2.36528	23.39523	-0.00067	0.00052	0.00185	0.00000	-0.00000	-0.00003	82.04874	9.85839	-23.93257	-0.11749	-0.01448	0.02545	0.00119	-0.00022	-0.00117	17.68649	1.53095	2.94462	0.01620	0.08844	0.00191	0.00021	0.00079	-0.00003	9.31463	2.18818	-151.35191	-0.37217	-0.48682	0.11970	0.00996	0.00092	-0.00505	-5.69279	1.65593	176.12958	-0.03776	0.34124	0.10710	-0.00285	-0.03479	-0.01223	-10.60343
799			7.98000	0.85401	2.36575	23.40697	-0.00067	0.00054	0.00189	0.00000	-0.00000	-0.00004	82.05150	9.88260	-23.94513	-0.11726	-0.01439	0.02608	0.00071	-0.00021	-0.00100	17.67860	1.53159	2.95407	0.01546	0.08870	0.00163	0.00020	-0.00015	-0.00002	9.32733	2.19789	-151.33414	-0.37278	-0.48731	0.12047	0.00795	0.00960	-0.00287	-5.73960	1.71951	176.18944	-0.03696	0.34007	0.10768	-0.00276	-0.03045	-0.01069	-10.68561
800			7.99000	0.85600	2.36628	23.42010	-0.00066	0.00055	0.00192	0.00000	-0.00000	-0.00005	82.05180	9.89967	-23.95537	-0.11700	-0.01429	0.02659	0.00009	-0.00017	-0.00061	17.67126	1.53639	2.95549	0.01533	0.08915	0.00140	0.00018	-0.00111	0.00000	9.33818	2.21488	-151.32861	-0.37346	-0.48744	0.12110	0.00678	0.01621	-0.00059	-5.77514	1.76937	176.23257	-0.03727	0.33917	0.10822	-0.00140	-0.02060	-0.00605	-10.74980
801			8.00000	0.85476	2.36692	23.43413	-0.00066	0.00057	0.00195	-0.00000	-0.00000	-0.00005	82.04945	9.90687	-23.96215	-0.11672	-0.01417	0.02699	-0.00053	-0.00011	-0.00019	17.66558	1.54418	2.94674	0.01635	0.09021	0.00128	0.00013	-0.00191	0.00002	9.34816	2.23640	-151.33481	-0.37476	-0.48825	0.12224	0.00575	0.02044	0.00164	-5.78089	1.79518	176.24617	-0.03911	0.33873	0.10916	0.00089	-0.00729	0.00023	-10.77361
802			8.01000	0.85115	2.36757	23.44880	-0.00065	0.00059	0.00199	-0.00000	-0.00000	-0.00005	82.04482	9.90627	-23.96558	-0.11651	-0.01405	0.02727	-0.00103	-0.00006	0.00009	17.66294	1.55360	2.92975	0.01788	0.09150	0.00120	0.00004	-0.00239	0.00003	9.35667	2.25971	-151.35156	-0.37552	-0.49123	0.12371	0.00427	0.02241	0.00370	-5.74908	1.79369	176.22771	-0.04080	0.34013	0.11042	0.00345	0.00556	0.00611	-10.74909
803			8.02000	0.84753	2.36762	23.46394	-0.00064	0.00061	0.00203	-0.00000	0.00000	-0.00005	82.03854	9.90254	-23.96677	-0.11655	-0.01396	0.02759	-0.00140	-0.00001	0.00016	17.66421	1.56346	2.90861	0.01983	0.09272	0.00103	-0.00010	-0.00251	0.00003	9.36288	2.28241	-151.37720	-0.37756	-0.49317	0.12454	0.00274	0.02217	0.00543	-5.68589	1.77022	176.18489	-0.04408	0.33929	0.11055	0.00551	0.01431	0.00976	-10.68540
804			8.03000	0.84560	2.36639	23.47792	-0.00063	0.00063	0.00206	-0.00000	0.00000	-0.00004	82.03098	9.89965	-23.96583	-0.11694	-0.01393	0.02811	-0.00182	0.00006	0.00010	17.66998	1.57261	2.88732	0.02217	0.09382	0.00068	-0.00029	-0.00229	0.00002	9.36729	2.30240	-151.40927	-0.37501	-0.49485	0.12513	0.00183	0.02013	0.00663	-5.60873	1.73558	176.13174	-0.04198	0.33803	0.11042	0.00553	0.01736	0.01049	-10.60310
805			8.04000	0.84500	2.36415	23.48692	-0.00060	0.00066	0.00210	-0.00000	0.00000	-0.00002	82.02171	9.89907	-23.96094	-0.11743	-0.01393	0.02869	-0.00248	0.00019	0.00002	17.68025	1.58013	2.86887	0.02463	0.09475	0.00026	-0.00051	-0.00181	0.00001	9.37120	2.31850	-151.44479	-0.37381	-0.49569	0.12563	0.00150	0.01738	0.00736	-5.53794	1.70103	176.08228	-0.04096	0.33689	0.11030	0.00443	0.01524	0.00870	-10.52482
806			8.05000	0.84431	2.36200	23.48651	-0.00056	0.00068	0.00211	-0.00000	0.00000	0.00002	82.00954	9.90107	-23.94970	-0.11776	-0.01394	0.02905	-0.00339	0.00036	-0.00007	17.69460	1.58563	2.85588	0.02659	0.09519	-0.00007	-0.00074	-0.00119	-0.00000	9.37483	2.33112	-151.48209	-0.37409	-0.49498	0.12575	0.00064	0.01530	0.00791	-5.48732	1.67525	176.04674	-0.04178	0.33457	0.10980	0.00286	0.00937	0.00515	-10.46654
807			8.06000	0.84226	2.36160	23.47452	-0.00051	0.00070	0.00211	-0.00000	-0.00000	0.00006	81.99376	9.90586	-23.93145	-0.11794	-0.01397	0.02910	-0.00443	0.00053	-0.00017	17.71277	1.58935	2.85081	0.02796	0.09499	-0.00023	-0.00096	-0.00052	0.00000	9.37630	2.34170	-151.52176	-0.37403	-0.49624	0.12581	-0.00169	0.01457	0.00865	-5.46107	1.66394	176.03188	-0.04348	0.33542	0.10986	0.00117	0.00133	0.00051	-10.43584
808			8.07000	0.83789	2.36421	23.45121	-0.00046	0.00072	0.00209	-0.00001	-0.00001	0.00010	81.97382	9.91372	-23.90715	-0.11797	-0.01402	0.02884	-0.00549	0.00066	-0.00028	17.73376	1.59208	2.85543	0.02870	0.09409	-0.00023	-0.00111	0.00007	0.00000	9.37306	2.35149	-151.56535	-0.37404	-0.49715	0.12599	-0.00531	0.01451	0.00958	-5.45676	1.67021	176.04189	-0.04532	0.33722	0.11038	-0.00036	-0.00756	-0.00460	-10.43428
809			8.08000	0.83023	2.37035	23.41879	-0.00040	0.00073	0.00206	-0.00001	-0.00001	0.00013	81.94951	9.92438	-23.87855	-0.11785	-0.01409	0.02828	-0.00653	0.00075	-0.00037	17.75653	1.59450	2.86966	0.02870	0.09251	-0.00003	-0.00117	0.00051	0.00000	9.36378	2.36052	-151.61322	-0.37264	-0.49959	0.12695	-0.00925	0.01420	0.01050	-5.46887	1.69407	176.07697	-0.04409	0.34008	0.11178	-0.00138	-0.01576	-0.00935	-10.45872
810			8.09000	0.81918	2.37948	23.38112	-0.00035	0.00073	0.00202	-0.00001	-0.00001	0.00013	81.92048	9.93714	-23.84837	-0.11759	-0.01417	0.02743	-0.00742	0.00074	-0.00044	17.77954	1.59704	2.89146	0.02778	0.09014	0.00030	-0.00112	0.00071	-0.00001	9.34867	2.36820	-151.66428	-0.37109	-0.50118	0.12767	-0.01288	0.01329	0.01119	-5.49005	1.73220	176.13226	-0.04169	0.34178	0.11279	-0.00166	-0.02183	-0.01265	-10.50155
811			8.10000	0.80606	2.38982	23.34431	-0.00032	0.00073	0.00198	-0.00001	-0.00001	0.00011	81.88703	9.95103	-23.82135	-0.11732	-0.01426	0.02645	-0.00802	0.00060	-0.00052	17.80136	1.60019	2.91699	0.02696	0.08775	0.00070	-0.00100	0.00065	-0.00003	9.32832	2.37419	-151.71736	-0.37055	-0.50309	0.12834	-0.01604	0.01238	0.01167	-5.51096	1.77922	176.19801	-0.03993	0.34327	0.11364	-0.00126	-0.02529	-0.01361	-10.55155
812			8.11000	0.79285	2.39879	23.31536	-0.00030	0.00072	0.00195	-0.00001	-0.00001	0.00008	81.84990	9.96626	-23.80349	-0.11723	-0.01436	0.02571	-0.00833	0.00033	-0.00065	17.82045	1.60474	2.94307	0.02695	0.08604	0.00100	-0.00084	0.00037	-0.00005	9.30352	2.37914	-151.77174	-0.36974	-0.50397	0.12922	-0.01805	0.01170	0.01191	-5.52226	1.82941	176.26079	-0.03747	0.34241	0.11430	-0.00038	-0.02605	-0.01187	-10.59660
813			8.12000	0.78099	2.40446	23.29850	-0.00030	0.00072	0.00193	-0.00001	-0.00000	0.00004	81.80951	9.98364	-23.79893	-0.11731	-0.01447	0.02538	-0.00856	0.00001	-0.00081	17.83548	1.61149	2.96826	0.02769	0.08507	0.00108	-0.00064	-0.00006	-0.00005	9.27688	2.38338	-151.82599	-0.36735	-0.50224	0.12958	-0.01767	0.01060	0.01171	-5.51897	1.87744	176.30812	-0.03321	0.33842	0.11406	0.00049	-0.02436	-0.00799	-10.62792
814			8.13000	0.77118	2.40640	23.29346	-0.00030	0.00071	0.00191	-0.00000	-0.00000	0.00000	81.76544	10.00261	-23.80812	-0.11760	-0.01458	0.02554	-0.00904	-0.00029	-0.00091	17.84547	1.62128	2.99177	0.02909	0.08492	0.00090	-0.00040	-0.00064	-0.00004	9.25283	2.38631	-151.87793	-0.36600	-0.50138	0.13016	-0.01470	0.00858	0.01122	-5.50317	1.91925	176.33282	-0.03067	0.33611	0.11420	0.00096	-0.02115	-0.00351	-10.64326
815			8.14000	0.76335	2.40540	23.29581	-0.00031	0.00070	0.00190	-0.00000	0.00000	-0.00001	81.71640	10.02101	-23.82772	-0.11808	-0.01470	0.02597	-0.00995	-0.00049	-0.00091	17.85010	1.63497	3.01305	0.03103	0.08558	0.00064	-0.00015	-0.00130	-0.00003	9.23505	2.38685	-151.92668	-0.36503	-0.50152	0.13077	-0.01039	0.00611	0.01080	-5.48233	1.95260	176.33629	-0.02878	0.33665	0.11472	0.00094	-0.01725	-0.00009	-10.64688
816			8.15000	0.75715	2.40299	23.30005	-0.00031	0.00070	0.00188	-0.00000	0.00000	-0.00001	81.66112	10.03681	-23.85272	-0.11849	-0.01478	0.02633	-0.01121	-0.00059	-0.00080	17.84993	1.65277	3.03279	0.03255	0.08635	0.00045	0.00008	-0.00193	-0.00002	9.22421	2.38489	-151.97366	-0.36375	-0.50237	0.13109	-0.00642	0.00408	0.01063	-5.46587	1.97780	176.32809	-0.02638	0.33875	0.11520	0.00054	-0.01310	0.00143	-10.64736
817			8.16000	0.75240	2.40093	23.30257	-0.00030	0.00070	0.00188	-0.00000	0.00000	-0.00000	81.59905	10.04867	-23.87900	-0.11890	-0.01485	0.02651	-0.01265	-0.00062	-0.00063	17.84608	1.67430	3.05163	0.03325	0.08693	0.00037	0.00027	-0.00246	-0.00002	9.21870	2.38113	-152.02000	-0.36215	-0.50308	0.13173	-0.00366	0.00277	0.01048	-5.45930	1.99537	176.31789	-0.02309	0.34085	0.11610	0.00013	-0.00849	0.00161	-10.65060
818			8.17000	0.74897	2.40008	23.30242	-0.00029	0.00070	0.00189	-0.00000	0.00000	0.00001	81.53012	10.05682	-23.90452	-0.11947	-0.01491	0.02675	-0.01426	-0.00059	-0.00049	17.83957	1.69879	3.06988	0.03404	0.08789	0.00032	0.00041	-0.00287	-0.00001	9.21640	2.37651	-152.06474	-0.36147	-0.50546	0.13232	-0.00220	0.00219	0.00995	-5.46017	2.00470	176.30952	-0.02038	0.34374	0.11694	-0.00004	-0.00355	0.00135	-10.65487
819			8.18000	0.74493	2.40078	23.29841	-0.00029	0.00071	0.00191	-0.00000	-0.00000	0.00002	81.45385	10.06298	-23.92735	-0.12037	-0.01499	0.02721	-0.01620	-0.00048	-0.00039	17.83109	1.72554	3.08881	0.03485	0.08903	0.00016	0.00054	-0.00317	-0.00001	9.21529	2.37224	-152.10591	-0.36170	-0.50794	0.13280	-0.00171	0.00205	0.00900	-5.46187	2.00590	176.30354	-0.01879	0.34515	0.11736	-0.00001	0.00086	0.00072	-10.65485
820			8.19000	0.73655	2.40304	23.28782	-0.00028	0.00072	0.00193	-0.00001	-0.00000	0.00005	81.36893	10.06766	-23.94414	-0.12136	-0.01506	0.02763	-0.01851	-0.00030	-0.00023	17.82065	1.75427	3.10899	0.03444	0.08950	-0.00004	0.00067	-0.00346	0.00000	9.21421	2.36863	-152.14221	-0.36119	-0.51018	0.13340	-0.00135	0.00101	0.00776	-5.46111	2.00120	176.30284	-0.01716	0.34582	0.11782	0.00005	0.00416	-0.00041	-10.64882
821			8.20000	0.72124	2.40654	23.26896	-0.00028	0.00074	0.00197	-0.00001	-0.00001	0.00007	81.27477	10.06884	-23.95209	-0.12210	-0.01509	0.02768	-0.02070	-0.00010	0.00004	17.80746	1.78466	3.12820	0.03274	0.08922	-0.00009	0.00081	-0.00376	0.00000	9.21375	2.36380	-152.17212	-0.36225	-0.51073	0.13375	-0.00026	-0.00221	0.00615	-5.45816	1.99257	176.30887	-0.01846	0.34520	0.11798	0.00012	0.00647	-0.00140	-10.63776
822			8.21000	0.69956	2.41044	23.24420	-0.00029	0.00076	0.00201	-0.00001	-0.00001	0.00009	81.17330	10.06501	-23.95183	-0.12259	-0.01508	0.02750	-0.02212	0.00005	0.00028	17.79108	1.81593	3.14320	0.03095	0.08909	0.00002	0.00093	-0.00401	-0.00000	9.21550	2.35528	-152.19348	-0.36345	-0.51268	0.13412	0.00155	-0.00700	0.00410	-5.45330	1.98111	176.31845	-0.02015	0.34588	0.11829	0.00020	0.00751	-0.00159	-10.62173
823			8.22000	0.67459	2.41444	23.21794	-0.00030	0.00077	0.00205	-0.00001	-0.00001	0.00009	81.06902	10.05780	-23.94638	-0.12300	-0.01502	0.02761	-0.02255	0.00016	0.00040	17.77219	1.84696	3.15339	0.03037	0.09019	0.00008	0.00102	-0.00409	-0.00000	9.21996	2.34275	-152.20425	-0.36438	-0.51435	0.13427	0.00315	-0.01150	0.00148	-5.44597	1.96927	176.32655	-0.02163	0.34658	0.11846	0.00031	0.00633	-0.00100	-10.60100
824			8.23000	0.64876	2.41920	23.19185	-0.00032	0.00078	0.00210	-0.00002	-0.00001	0.00010	80.96585	10.05054	-23.93696	-0.12360	-0.01495	0.02826	-0.02235	0.00029	0.00038	17.75202	1.87637	3.16144	0.03098	0.09267	-0.00002	0.00106	-0.00386	0.00000	9.22574	2.32798	-152.20189	-0.36566	-0.51468	0.13384	0.00355	-0.01466	-0.00190	-5.43627	1.96119	176.33005	-0.02284	0.34759	0.11818	0.00040	0.00253	-0.00004	-10.57832
825			8.24000	0.62228	2.42569	23.16307	-0.00034	0.00080	0.00214	-0.00002	-0.00001	0.00012	80.86613	10.04599	-23.92140	-0.12420	-0.01487	0.02899	-0.02173	0.00048	0.00026	17.73220	1.90283	3.17148	0.03172	0.09539	-0.00010	0.00102	-0.00324	0.00000	9.23021	2.31314	-152.18292	-0.36625	-0.51400	0.13286	0.00274	-0.01669	-0.00611	-5.42599	1.96099	176.32771	-0.02227	0.34869	0.11741	0.00036	-0.00331	0.00116	-10.55912
826			8.25000	0.59492	2.43381	23.12909	-0.00036	0.00081	0.00218	-0.00002	-0.00001	0.00013	80.77211	10.04619	-23.89843	-0.12458	-0.01478	0.02922	-0.02034	0.00064	-0.00001	17.71438	1.92537	3.18706	0.03151	0.09731	0.00012	0.00085	-0.00230	-0.00001	9.23198	2.29970	-152.14386	-0.36631	-0.51247	0.13224	0.00225	-0.01871	-0.01078	-5.41810	1.97094	176.31778	-0.02054	0.34933	0.11691	0.00020	-0.00939	0.00275	-10.54865
827			8.26000	0.56847	2.44185	23.09243	-0.00037	0.00083	0.00222	-0.00002	-0.00001	0.00014	80.68764	10.05413	-23.87181	-0.12478	-0.01471	0.02904	-0.01781	0.00068	-0.00042	17.70001	1.94376	3.21079	0.03032	0.09804	0.00051	0.00059	-0.00124	-0.00003	9.23329	2.28684	-152.08392	-0.36380	-0.51034	0.13198	0.00400	-0.02211	-0.01520	-5.41607	1.98912	176.29793	-0.01556	0.34884	0.11664	-0.00004	-0.01319	0.00472	-10.54878
828			8.27000	0.54605	2.44756	23.05897	-0.00039	0.00085	0.00226	-0.00001	-0.00001	0.00012	80.61736	10.07122	-23.84791	-0.12488	-0.01467	0.02887	-0.01424	0.00059	-0.00082	17.69010	1.95832	3.24248	0.02839	0.09767	0.00079	0.00032	-0.00036	-0.00005	9.23907	2.27187	-152.00554	-0.36230	-0.50669	0.13074	0.00854	-0.02669	-0.01851	-5.42298	2.00969	176.26750	-0.01372	0.34594	0.11519	-0.00026	-0.01344	0.00638	-10.55763
829			8.28000	0.52999	2.44964	23.03321	-0.00040	0.00085	0.00229	-0.00001	-0.00000	0.00008	80.56415	10.09378	-23.83082	-0.12481	-0.01463	0.02891	-0.01023	0.00042	-0.00095	17.68484	1.96938	3.27709	0.02626	0.09660	0.00084	0.00010	0.00007	-0.00005	9.25358	2.25330	-151.91400	-0.36280	-0.50134	0.12892	0.01456	-0.02998	-0.02020	-5.44051	2.02743	176.23045	-0.01593	0.34178	0.11321	-0.00059	-0.01117	0.00687	-10.57155
830			8.29000	0.52099	2.44805	23.01673	-0.00041	0.00085	0.00230	-0.00000	0.00000	0.00005	80.52817	10.11376	-23.82111	-0.12456	-0.01459	0.02911	-0.00647	0.00023	-0.00070	17.68372	1.97773	3.30602	0.02506	0.09580	0.00074	-0.00005	-0.00006	-0.00003	9.27764	2.23312	-151.81712	-0.36351	-0.50056	0.12793	0.01984	-0.02944	-0.02012	-5.46768	2.04037	176.19470	-0.01813	0.34390	0.11280	-0.00092	-0.00813	0.00593	-10.58634
831			8.30000	0.51821	2.44361	23.00875	-0.00042	0.00084	0.00230	-0.00000	0.00001	0.00002	80.50709	10.12400	-23.81701	-0.12414	-0.01454	0.02935	-0.00350	0.00008	-0.00020	17.68569	1.98458	3.32230	0.02589	0.09596	0.00059	-0.00014	-0.00059	-0.00001	9.30876	2.21584	-151.72513	-0.36394	-0.50159	0.12763	0.02263	-0.02378	-0.01815	-5.50063	2.04866	176.16788	-0.01855	0.34644	0.11296	-0.00103	-0.00473	0.00412	-10.59723
832			8.31000	0.51978	2.43758	23.00698	-0.00043	0.00083	0.00227	0.00000	0.00001	0.00000	80.49680	10.12265	-23.81603	-0.12362	-0.01450	0.02958	-0.00160	0.00000	0.00029	17.68946	1.99114	3.32495	0.02843	0.09695	0.00042	-0.00020	-0.00122	-0.00000	9.34233	2.20587	-151.64738	-0.36578	-0.49978	0.12684	0.02244	-0.01427	-0.01473	-5.53300	2.05195	176.15158	-0.02151	0.34454	0.11219	-0.00105	-0.00065	0.00287	-10.59854
833			8.32000	0.52317	2.43134	23.00755	-0.00042	0.00081	0.00223	0.00000	0.00001	0.00000	80.49266	10.11288	-23.81495	-0.12303	-0.01446	0.02966	-0.00084	0.00002	0.00061	17.69407	1.99852	3.31842	0.03172	0.09775	0.00023	-0.00024	-0.00175	0.00000	9.37378	2.20515	-151.58844	-0.36769	-0.49838	0.12613	0.01664	-0.00252	-0.01145	-5.55770	2.04799	176.13843	-0.02608	0.34245	0.11153	-0.00079	0.00468	0.00358	-10.58457
834			8.33000	0.52544	2.42613	23.00577	-0.00040	0.00080	0.00219	0.00000	0.00001	0.00002	80.48996	10.09962	-23.81034	-0.12234	-0.01443	0.02947	-0.00106	0.00013	0.00072	17.69853	2.00762	3.30919	0.03432	0.09748	0.00004	-0.00021	-0.00208	0.00000	9.40033	2.21280	-151.54771	-0.36904	-0.49937	0.12570	0.01632	0.00458	-0.00750	-5.56900	2.03280	176.11649	-0.03005	0.34062	0.11091	-0.00015	0.01127	0.00630	-10.55096
835			8.34000	0.52473	2.42289	22.99841	-0.00037	0.00079	0.00214	-0.00000	0.00000	0.00004	80.48535	10.08675	-23.80021	-0.12151	-0.01440	0.02890	-0.00173	0.00024	0.00068	17.70176	2.01896	3.30215	0.03540	0.09571	-0.00007	-0.00012	-0.00226	-0.00000	9.42192	2.22667	-151.52266	-0.37024	-0.50077	0.12597	0.01329	0.01156	-0.00459	-5.56568	2.00395	176.07729	-0.03453	0.33784	0.11072	0.00057	0.01737	0.00982	-10.49731
836			8.35000	0.52115	2.42195	22.98641	-0.00034	0.00078	0.00209	-0.00000	-0.00000	0.00005	80.47786	10.07605	-23.78638	-0.12070	-0.01436	0.02816	-0.00227	0.00030	0.00059	17.70279	2.03281	3.29919	0.03520	0.09296	-0.00013	0.00002	-0.00240	0.00000	9.44003	2.24572	-151.51085	-0.37122	-0.49976	0.12624	0.01099	0.01826	-0.00190	-5.55331	1.96431	176.02095	-0.03788	0.33317	0.11023	0.00096	0.02048	0.01239	-10.43004
837			8.36000	0.51617	2.42287	22.97331	-0.00031	0.00078	0.00205	-0.00000	-0.00000	0.00004	80.46861	10.06703	-23.77260	-0.11999	-0.01433	0.02742	-0.00242	0.00025	0.00057	17.70128	2.04919	3.29938	0.03399	0.08954	-0.00022	0.00016	-0.00259	0.00000	9.45545	2.27080	-151.51254	-0.37070	-0.49944	0.12705	0.00859	0.02622	0.00114	-5.54081	1.92140	175.95584	-0.03802	0.33069	0.11049	0.00074	0.01982	0.01278	-10.35962
838			8.37000	0.51126	2.42477	22.96287	-0.00028	0.00078	0.00202	-0.00000	-0.00000	0.00003	80.45901	10.05595	-23.76203	-0.11937	-0.01428	0.02680	-0.00223	0.00014	0.00074	17.69746	2.06732	3.29844	0.03257	0.08630	-0.00031	0.00028	-0.00280	0.00000	9.46740	2.30336	-151.53091	-0.37089	-0.49918	0.12738	0.00536	0.03568	0.00501	-5.53522	1.88317	175.89561	-0.03900	0.32989	0.11054	0.00016	0.01604	0.01034	-10.29500
839			8.38000	0.50753	2.42694	22.95757	-0.00026	0.00077	0.00200	-0.00000	-0.00000	0.00001	80.45009	10.03781	-23.75603	-0.11888	-0.01423	0.02636	-0.00196	-0.00000	0.00106	17.69172	2.08553	3.29087	0.03201	0.08424	-0.00036	0.00039	-0.00294	-0.00000	9.47435	2.34418	-151.57053	-0.37152	-0.50061	0.12779	0.00129	0.04564	0.00958	-5.53936	1.85561	175.85446	-0.04024	0.33131	0.11098	-0.00055	0.01040	0.00559	-10.24081
840			8.39000	0.50554	2.42849	22.95802	-0.00025	0.00077	0.00198	-0.00000	-0.00000	-0.00001	80.44141	10.01064	-23.75453	-0.11849	-0.01416	0.02597	-0.00180	-0.00014	0.00131	17.68427	2.10153	3.27391	0.03306	0.08387	-0.00025	0.00050	-0.00281	-0.00001	9.47555	2.39227	-151.63293	-0.37166	-0.50218	0.12792	-0.00297	0.05359	0.01392	-5.55268	1.84182	175.84163	-0.04127	0.33333	0.11140	-0.00127	0.00419	-0.00023	-10.19777
841			8.40000	0.50606	2.42875	22.96448	-0.00024	0.00076	0.00196	0.00000	0.00000	-0.00003	80.43233	9.97878	-23.75783	-0.11820	-0.01410	0.02555	-0.00169	-0.00028	0.00128	17.67571	2.11309	3.25071	0.03466	0.08432	-0.00004	0.00057	-0.00221	-0.00000	9.47119	2.44425	-151.71381	-0.37277	-0.50340	0.12786	-0.00652	0.05659	0.01686	-5.57437	1.84152	175.85822	-0.04344	0.33529	0.11181	-0.00208	-0.00113	-0.00565	-10.16583
842			8.41000	0.51016	2.42708	22.97806	-0.00025	0.00075	0.00195	0.00000	0.00000	-0.00006	80.42274	9.95007	-23.76739	-0.11796	-0.01404	0.02517	-0.00154	-0.00043	0.00094	17.66702	2.11839	3.22770	0.03566	0.08453	0.00009	0.00058	-0.00119	0.00000	9.46278	2.49446	-151.80333	-0.37321	-0.50518	0.12816	-0.00811	0.05293	0.01763	-5.60564	1.85127	175.89893	-0.04463	0.33849	0.11292	-0.00302	-0.00429	-0.00965	-10.14571
843			8.42000	0.51882	2.42313	23.00074	-0.00027	0.00073	0.00194	0.00001	0.00001	-0.00010	80.41264	9.93064	-23.78532	-0.11769	-0.01397	0.02491	-0.00131	-0.00060	0.00042	17.65872	2.11689	3.20956	0.03547	0.08422	0.00009	0.00054	0.00000	0.00000	9.45390	2.53676	-151.88921	-0.37263	-0.50782	0.12851	-0.00646	0.04291	0.01599	-5.64874	1.86554	175.95435	-0.04504	0.34358	0.11454	-0.00405	-0.00477	-0.01176	-10.13725
844			8.43000	0.53290	2.41704	23.03491	-0.00031	0.00072	0.00193	0.00001	0.00001	-0.00014	80.40200	9.92291	-23.81352	-0.11752	-0.01393	0.02487	-0.00100	-0.00080	-0.00018	17.65062	2.10878	3.19768	0.03483	0.08417	0.00000	0.00052	0.00119	0.00000	9.44985	2.56657	-151.96002	-0.37152	-0.50947	0.12796	-0.00132	0.02870	0.01230	-5.70504	1.87869	176.01447	-0.04558	0.34763	0.11528	-0.00512	-0.00295	-0.01200	-10.13777
845			8.44000	0.55327	2.40963	23.08179	-0.00036	0.00070	0.00193	0.00002	0.00001	-0.00018	80.39127	9.92764	-23.85277	-0.11759	-0.01393	0.02515	-0.00064	-0.00099	-0.00080	17.64226	2.09454	3.19261	0.03451	0.08483	-0.00017	0.00052	0.00233	-0.00000	9.45515	2.58234	-152.00861	-0.37029	-0.51216	0.12778	0.00589	0.01370	0.00781	-5.77366	1.88711	176.07211	-0.04586	0.35166	0.11628	-0.00593	0.00027	-0.01117	-10.14290
846			8.45000	0.57954	2.40219	23.13923	-0.00042	0.00068	0.00194	0.00002	0.00001	-0.00020	80.38062	9.94523	-23.90143	-0.11797	-0.01400	0.02579	-0.00055	-0.00111	-0.00139	17.63352	2.07507	3.19575	0.03428	0.08576	-0.00050	0.00053	0.00338	0.00000	9.47141	2.58530	-152.03424	-0.36980	-0.51320	0.12729	0.01283	0.00095	0.00376	-5.84959	1.88891	176.12416	-0.04660	0.35344	0.11657	-0.00626	0.00413	-0.00984	-10.14667
847			8.46000	0.60908	2.39587	23.19998	-0.00049	0.00065	0.00194	0.00003	0.00001	-0.00020	80.36851	9.97326	-23.95383	-0.11847	-0.01411	0.02653	-0.00111	-0.00108	-0.00175	17.62415	2.05176	3.20718	0.03347	0.08612	-0.00094	0.00055	0.00413	0.00001	9.49645	2.57886	-152.04237	-0.36902	-0.51189	0.12625	0.01700	-0.00708	0.00122	-5.92437	1.88367	176.16975	-0.04801	0.35304	0.11610	-0.00599	0.00749	-0.00860	-10.14306
848			8.47000	0.63774	2.39131	23.25495	-0.00057	0.00062	0.00195	0.00003	0.00000	-0.00017	80.35236	10.00519	-24.00242	-0.11878	-0.01420	0.02707	-0.00243	-0.00093	-0.00175	17.61375	2.02632	3.22369	0.03186	0.08609	-0.00121	0.00059	0.00444	0.00002	9.52459	2.56783	-152.04259	-0.36699	-0.51202	0.12552	0.01662	-0.00959	0.00070	-5.98981	1.87348	176.21111	-0.04799	0.35570	0.11633	-0.00500	0.00932	-0.00801	-10.12955
849			8.48000	0.66183	2.38854	23.29790	-0.00064	0.00060	0.00195	0.00002	0.00000	-0.00012	80.32984	10.03384	-24.04159	-0.11884	-0.01425	0.02730	-0.00420	-0.00071	-0.00141	17.60157	2.00043	3.24077	0.02975	0.08596	-0.00123	0.00066	0.00431	0.00002	9.54847	2.55663	-152.04514	-0.36433	-0.51399	0.12518	0.01162	-0.00749	0.00197	-6.04105	1.86203	176.25137	-0.04601	0.36042	0.11706	-0.00360	0.00925	-0.00801	-10.10830
850			8.49000	0.67956	2.38722	23.32716	-0.00069	0.00058	0.00195	0.00002	0.00000	-0.00008	80.30014	10.05397	-24.06947	-0.11872	-0.01425	0.02726	-0.00608	-0.00048	-0.00089	17.58707	1.97595	3.25471	0.02773	0.08625	-0.00103	0.00075	0.00380	0.00001	9.56180	2.54838	-152.05763	-0.36175	-0.51451	0.12444	0.00351	-0.00248	0.00425	-6.07696	1.85246	176.29219	-0.04427	0.36251	0.11701	-0.00231	0.00767	-0.00806	-10.08360
851			8.50000	0.69104	2.38673	23.34398	-0.00072	0.00056	0.00195	0.00001	0.00000	-0.00004	80.26322	10.06400	-24.08700	-0.11866	-0.01425	0.02708	-0.00778	-0.00030	-0.00042	17.56985	1.95500	3.26448	0.02669	0.08735	-0.00065	0.00084	0.00308	0.00000	9.56126	2.54468	-152.08287	-0.36017	-0.51542	0.12387	-0.00546	0.00359	0.00664	-6.09825	1.84627	176.33252	-0.04363	0.36455	0.11703	-0.00121	0.00543	-0.00780	-10.05875
852			8.51000	0.69754	2.38655	23.35078	-0.00075	0.00054	0.00194	0.00001	0.00000	-0.00001	80.22021	10.06720	-24.09686	-0.11873	-0.01426	0.02679	-0.00899	-0.00017	-0.00022	17.55033	1.93938	3.27326	0.02659	0.08911	-0.00012	0.00090	0.00240	0.00000	9.54718	2.54605	-152.11963	-0.35801	-0.51542	0.12350	-0.01293	0.00942	0.00854	-6.10628	1.84361	176.37001	-0.04176	0.36535	0.11703	-0.00027	0.00332	-0.00701	-10.03490
853			8.52000	0.70056	2.38623	23.35061	-0.00077	0.00053	0.00195	0.00000	0.00000	0.00001	80.17375	10.07069	-24.10262	-0.11899	-0.01429	0.02643	-0.00949	-0.00011	-0.00033	17.53039	1.92982	3.28739	0.02592	0.09030	0.00041	0.00084	0.00190	-0.00001	9.52349	2.55219	-152.16452	-0.35630	-0.51414	0.12349	-0.01699	0.01418	0.00974	-6.10355	1.84322	176.40192	-0.03991	0.36447	0.11710	0.00035	0.00220	-0.00568	-10.01100
854			8.53000	0.70138	2.38506	23.34696	-0.00079	0.00052	0.00195	0.00000	0.00000	0.00001	80.12690	10.07965	-24.10786	-0.11937	-0.01436	0.02611	-0.00935	-0.00010	-0.00055	17.51185	1.92594	3.31098	0.02395	0.09022	0.00081	0.00069	0.00155	-0.00004	9.49673	2.56227	-152.21408	-0.35423	-0.51311	0.12304	-0.01680	0.01764	0.01031	-6.09451	1.84262	176.42601	-0.03735	0.36421	0.11676	0.00058	0.00268	-0.00398	-9.98527
855			8.54000	0.70116	2.38210	23.34279	-0.00081	0.00051	0.00195	-0.00000	0.00000	0.00001	80.08190	10.09304	-24.11463	-0.11988	-0.01446	0.02595	-0.00879	-0.00013	-0.00063	17.49567	1.92635	3.34165	0.02136	0.08933	0.00107	0.00052	0.00118	-0.00006	9.47368	2.57521	-152.26584	-0.35182	-0.51236	0.12289	-0.01322	0.02007	0.01075	-6.08455	1.83900	176.44165	-0.03441	0.36532	0.11688	0.00049	0.00472	-0.00245	-9.95617
856			8.55000	0.70138	2.37688	23.33971	-0.00082	0.00050	0.00194	0.00000	0.00001	0.00001	80.04026	10.10515	-24.12291	-0.12041	-0.01456	0.02591	-0.00794	-0.00018	-0.00044	17.48191	1.92939	3.37228	0.01917	0.08851	0.00123	0.00040	0.00071	-0.00006	9.45846	2.59004	-152.32047	-0.34988	-0.51252	0.12315	-0.00837	0.02221	0.01170	-6.07725	1.83046	176.45146	-0.03304	0.36681	0.11743	0.00031	0.00775	-0.00168	-9.92271
857			8.56000	0.70347	2.36979	23.33850	-0.00082	0.00049	0.00192	0.00000	0.00001	0.00000	80.00331	10.10989	-24.13187	-0.12079	-0.01463	0.02595	-0.00687	-0.00021	-0.00004	17.47023	1.93380	3.39582	0.01795	0.08829	0.00133	0.00031	0.00013	-0.00004	9.45149	2.60631	-152.38152	-0.34885	-0.51333	0.12315	-0.00409	0.02474	0.01340	-6.07324	1.81666	176.46053	-0.03320	0.36912	0.11782	0.00014	0.01103	-0.00192	-9.88438
858			8.57000	0.70805	2.36138	23.33891	-0.00082	0.00048	0.00189	0.00001	0.00001	-0.00000	79.97213	10.10403	-24.13996	-0.12095	-0.01467	0.02596	-0.00568	-0.00022	0.00044	17.46068	1.93898	3.40848	0.01763	0.08860	0.00141	0.00024	-0.00046	-0.00002	9.45103	2.62404	-152.45262	-0.34777	-0.51697	0.12286	-0.00098	0.02781	0.01566	-6.07166	1.79839	176.47363	-0.03362	0.37471	0.11835	-0.00003	0.01405	-0.00309	-9.84126
859			8.58000	0.71457	2.35160	23.34030	-0.00082	0.00047	0.00187	0.00001	0.00001	-0.00000	79.94714	10.08783	-24.14554	-0.12095	-0.01466	0.02595	-0.00444	-0.00018	0.00086	17.45384	1.94447	3.40988	0.01787	0.08928	0.00149	0.00016	-0.00091	0.00000	9.45534	2.64315	-152.53586	-0.34639	-0.52066	0.12279	0.00122	0.03104	0.01817	-6.07309	1.77711	176.49480	-0.03402	0.37879	0.11889	-0.00032	0.01588	-0.00494	-9.79515
860			8.59000	0.72203	2.34004	23.34190	-0.00082	0.00046	0.00186	0.00001	0.00001	-0.00000	79.92885	10.06421	-24.14713	-0.12091	-0.01462	0.02595	-0.00314	-0.00010	0.00112	17.45093	1.94928	3.40216	0.01869	0.09018	0.00152	0.00002	-0.00111	0.00002	9.46331	2.66356	-152.63132	-0.34614	-0.52302	0.12270	0.00283	0.03399	0.02050	-6.08072	1.75566	176.52608	-0.03517	0.38048	0.11909	-0.00089	0.01554	-0.00697	-9.75093
861			8.60000	0.72924	2.32644	23.34342	-0.00081	0.00047	0.00186	0.00001	0.00001	-0.00000	79.91759	10.03762	-24.14436	-0.12097	-0.01455	0.02603	-0.00178	-0.00000	0.00118	17.45323	1.95270	3.38898	0.01989	0.09119	0.00147	-0.00016	-0.00106	0.00003	9.47406	2.68513	-152.73712	-0.34674	-0.52497	0.12224	0.00427	0.03604	0.02208	-6.09978	1.73767	176.56650	-0.03716	0.38161	0.11895	-0.00184	0.01317	-0.00842	-9.71582
862			8.61000	0.73542	2.31150	23.34490	-0.00080	0.00047	0.00188	0.00001	0.00001	-0.00000	79.91356	10.01291	-24.13813	-0.12107	-0.01446	0.02615	-0.00038	0.00008	0.00101	17.46130	1.95457	3.37476	0.02146	0.09235	0.00140	-0.00039	-0.00077	0.00003	9.48760	2.70708	-152.84865	-0.34619	-0.52878	0.12206	0.00607	0.03645	0.02248	-6.13475	1.72496	176.61099	-0.03757	0.38399	0.11930	-0.00288	0.01022	-0.00854	-9.69513
863			8.62000	0.73998	2.29674	23.34655	-0.00079	0.00048	0.00190	0.00001	0.00001	-0.00001	79.91644	9.99506	-24.13003	-0.12113	-0.01438	0.02626	0.00104	0.00015	0.00061	17.47482	1.95508	3.36460	0.02301	0.09352	0.00140	-0.00063	-0.00026	0.00001	9.50462	2.72824	-152.95859	-0.34424	-0.53115	0.12178	0.00812	0.03465	0.02139	-6.18494	1.71612	176.65132	-0.03790	0.38465	0.11955	-0.00368	0.00791	-0.00695	-9.68778
864			8.63000	0.74294	2.28388	23.34870	-0.00079	0.00049	0.00193	0.00000	0.00001	-0.00001	79.92625	9.98870	-24.12153	-0.12107	-0.01431	0.02637	0.00246	0.00020	0.00006	17.49313	1.95430	3.36330	0.02375	0.09409	0.00144	-0.00085	0.00042	-0.00001	9.52467	2.74757	-153.05977	-0.34166	-0.53296	0.12115	0.00955	0.03106	0.01893	-6.24410	1.70870	176.67981	-0.03885	0.38567	0.11971	-0.00407	0.00647	-0.00407	-9.68831
865			8.64000	0.74455	2.27360	23.35136	-0.00079	0.00051	0.00196	0.00000	0.00001	-0.00001	79.94258	9.99534	-24.11337	-0.12078	-0.01423	0.02653	0.00377	0.00024	-0.00046	17.51551	1.95219	3.37234	0.02319	0.09376	0.00143	-0.00098	0.00102	-0.00003	9.54565	2.76449	-153.14641	-0.34245	-0.53493	0.12067	0.00986	0.02628	0.01556	-6.30369	1.70125	176.69211	-0.04190	0.38660	0.11979	-0.00411	0.00551	-0.00067	-9.69068
866			8.65000	0.74562	2.26569	23.35446	-0.00080	0.00052	0.00199	0.00000	0.00001	-0.00001	79.96474	10.01164	-24.10558	-0.12031	-0.01412	0.02678	0.00480	0.00026	-0.00076	17.54082	1.94916	3.38830	0.02206	0.09302	0.00136	-0.00102	0.00132	-0.00003	9.56514	2.77858	-153.21504	-0.34266	-0.53721	0.12095	0.00891	0.02062	0.01189	-6.35640	1.69318	176.68797	-0.04249	0.38754	0.12041	-0.00345	0.00498	0.00242	-9.69049
867			8.66000	0.74658	2.25962	23.35786	-0.00081	0.00053	0.00202	0.00000	0.00000	-0.00001	79.99100	10.03125	-24.09771	-0.11966	-0.01397	0.02714	0.00537	0.00027	-0.00077	17.56755	1.94550	3.40498	0.02108	0.09247	0.00126	-0.00099	0.00128	-0.00003	9.58120	2.78915	-153.26489	-0.34183	-0.53989	0.12116	0.00691	0.01454	0.00835	-6.39722	1.68405	176.67082	-0.04282	0.38924	0.12103	-0.00245	0.00488	0.00453	-9.68538
868			8.67000	0.74763	2.25522	23.36139	-0.00082	0.00054	0.00205	0.00000	0.00000	-0.00001	80.01901	10.04768	-24.08919	-0.11897	-0.01380	0.02750	0.00542	0.00026	-0.00051	17.59387	1.94139	3.41631	0.02060	0.09222	0.00116	-0.00091	0.00098	-0.00001	9.59233	2.79585	-153.29819	-0.33981	-0.53950	0.12060	0.00422	0.00895	0.00537	-6.42314	1.67414	176.64690	-0.04179	0.38865	0.12062	-0.00124	0.00469	0.00524	-9.67475
869			8.68000	0.74892	2.25270	23.36524	-0.00083	0.00055	0.00208	0.00000	0.00000	-0.00001	80.04631	10.05594	-24.07976	-0.11838	-0.01364	0.02783	0.00500	0.00024	-0.00005	17.61799	1.93673	3.41765	0.02057	0.09223	0.00101	-0.00079	0.00053	0.00001	9.59803	2.79941	-153.31842	-0.33851	-0.53667	0.11914	0.00174	0.00461	0.00291	-6.43264	1.66475	176.62289	-0.04147	0.38723	0.11928	-0.00009	0.00433	0.00467	-9.65847
870			8.69000	0.75047	2.25204	23.36922	-0.00084	0.00056	0.00211	0.00000	0.00000	-0.00001	80.07084	10.05322	-24.06933	-0.11791	-0.01349	0.02809	0.00422	0.00021	0.00048	17.63839	1.93139	3.40646	0.02104	0.09254	0.00082	-0.00064	0.00001	0.00003	9.59965	2.80091	-153.32745	-0.33654	-0.53526	0.11791	0.00081	0.00091	0.00064	-6.42677	1.65636	176.60371	-0.04110	0.38802	0.11853	0.00083	0.00489	0.00340	-9.63672
871			8.70000	0.75160	2.25272	23.37283	-0.00084	0.00057	0.00213	0.00000	-0.00000	-0.00001	80.09106	10.03974	-24.05821	-0.11762	-0.01336	0.02834	0.00324	0.00019	0.00094	17.65405	1.92563	3.38305	0.02196	0.09326	0.00059	-0.00047	-0.00052	0.00003	9.60111	2.80028	-153.32491	-0.33360	-0.53404	0.11678	0.00236	-0.00340	-0.00162	-6.41028	1.64671	176.59183	-0.04047	0.38936	0.11799	0.00126	0.00759	0.00175	-9.61007
872			8.71000	0.75126	2.25429	23.37506	-0.00084	0.00058	0.00215	-0.00000	-0.00000	-0.00001	80.10641	10.01874	-24.04667	-0.11743	-0.01325	0.02851	0.00233	0.00016	0.00116	17.66497	1.92036	3.35068	0.02335	0.09428	0.00039	-0.00032	-0.00098	0.00002	9.60692	2.79636	-153.31056	-0.33280	-0.53106	0.11542	0.00572	-0.00825	-0.00360	-6.39139	1.63228	176.58934	-0.04143	0.38969	0.11702	0.00114	0.01188	-0.00033	-9.58133
873			8.72000	0.74905	2.25689	23.37557	-0.00084	0.00058	0.00216	-0.00000	-0.00000	0.00000	80.11771	9.99617	-24.03579	-0.11738	-0.01317	0.02862	0.00168	0.00014	0.00110	17.67179	1.91665	3.31542	0.02441	0.09505	0.00022	-0.00018	-0.00128	0.00001	9.61894	2.78870	-153.28664	-0.33281	-0.52936	0.11505	0.00900	-0.01231	-0.00493	-6.37842	1.61236	176.59897	-0.04143	0.39096	0.11697	0.00051	0.01561	-0.00287	-9.55632
874			8.73000	0.74501	2.26100	23.37483	-0.00084	0.00059	0.00217	-0.00001	-0.00001	0.00000	80.12625	9.97736	-24.02675	-0.11734	-0.01310	0.02867	0.00125	0.00011	0.00087	17.67558	1.91498	3.28275	0.02455	0.09495	0.00001	-0.00007	-0.00136	0.00000	9.63533	2.77830	-153.25763	-0.33188	-0.52908	0.11558	0.01043	-0.01465	-0.00547	-6.37644	1.58992	176.62234	-0.04048	0.39183	0.11769	-0.00030	0.01694	-0.00545	-9.54157
875			8.74000	0.73902	2.26761	23.37399	-0.00084	0.00059	0.00217	-0.00001	-0.00001	0.00000	80.13266	9.96371	-24.02009	-0.11734	-0.01306	0.02871	0.00092	0.00008	0.00063	17.67692	1.91451	3.25468	0.02404	0.09438	-0.00019	0.00002	-0.00118	-0.00001	9.65210	2.76650	-153.22778	-0.33091	-0.52686	0.11546	0.00945	-0.01584	-0.00551	-6.38545	1.56902	176.65723	-0.03971	0.38964	0.11744	-0.00093	0.01559	-0.00720	-9.54110
876			8.75000	0.73076	2.27792	23.37398	-0.00083	0.00059	0.00217	-0.00001	-0.00001	-0.00000	80.13719	9.95393	-24.01525	-0.11736	-0.01305	0.02874	0.00056	0.00006	0.00047	17.67632	1.91359	3.23099	0.02370	0.09373	-0.00037	0.00008	-0.00081	-0.00001	9.66517	2.75351	-153.19792	-0.32958	-0.52462	0.11516	0.00636	-0.01734	-0.00576	-6.40135	1.55216	176.69727	-0.03872	0.38722	0.11706	-0.00113	0.01264	-0.00735	-9.55496
877			8.76000	0.71986	2.29231	23.37473	-0.00084	0.00059	0.00217	-0.00002	-0.00002	-0.00000	80.13963	9.94636	-24.01121	-0.11746	-0.01307	0.02877	0.00019	0.00007	0.00036	17.67442	1.91119	3.21140	0.02385	0.09336	-0.00052	0.00009	-0.00034	-0.00002	9.67118	2.73878	-153.16483	-0.32873	-0.52183	0.11465	0.00195	-0.01984	-0.00680	-6.41694	1.53987	176.73289	-0.03884	0.38424	0.11647	-0.00084	0.00879	-0.00557	-9.57929
878			8.77000	0.70647	2.30997	23.37472	-0.00084	0.00060	0.00216	-0.00002	-0.00002	0.00001	80.14056	9.94091	-24.00650	-0.11764	-0.01312	0.02876	-0.00013	0.00011	0.00025	17.67289	1.90716	3.19719	0.02430	0.09310	-0.00062	0.00004	0.00020	-0.00001	9.66843	2.72197	-153.12354	-0.32893	-0.51921	0.11411	-0.00280	-0.02309	-0.00864	-6.42464	1.53223	176.75464	-0.03983	0.38135	0.11575	-0.00008	0.00423	-0.00232	-9.60837
879			8.78000	0.69140	2.32910	23.37142	-0.00083	0.00061	0.00215	-0.00002	-0.00002	0.00002	80.14040	9.93819	-23.99957	-0.11787	-0.01321	0.02868	-0.00046	0.00019	0.00019	17.67344	1.90186	3.19009	0.02440	0.09225	-0.00073	-0.00008	0.00072	-0.00001	9.65695	2.70312	-153.07059	-0.32659	-0.51703	0.11350	-0.00711	-0.02662	-0.01101	-6.41851	1.52981	176.75711	-0.03742	0.37911	0.11495	0.00098	-0.00074	0.00161	-9.63636
880			8.79000	0.67594	2.34772	23.36222	-0.00080	0.00062	0.00213	-0.00002	-0.00002	0.00005	80.13919	9.93641	-23.98860	-0.11813	-0.01332	0.02859	-0.00102	0.00030	0.00032	17.67691	1.89530	3.18928	0.02398	0.09068	-0.00088	-0.00019	0.00110	-0.00000	9.63784	2.68245	-153.00394	-0.32418	-0.51212	0.11252	-0.01065	-0.03018	-0.01369	-6.39513	1.53265	176.73845	-0.03511	0.37433	0.11341	0.00203	-0.00515	0.00569	-9.65830
881			8.80000	0.66064	2.36443	23.34465	-0.00075	0.00063	0.00210	-0.00002	-0.00002	0.00008	80.13541	9.93003	-23.97118	-0.11848	-0.01345	0.02855	-0.00199	0.00045	0.00079	17.68261	1.88731	3.19023	0.02353	0.08907	-0.00104	-0.00025	0.00123	-0.00001	9.61235	2.65989	-152.92165	-0.32293	-0.50694	0.11084	-0.01318	-0.03409	-0.01653	-6.35388	1.53907	176.69821	-0.03536	0.37211	0.11162	0.00308	-0.00799	0.00959	-9.67089
882			8.81000	0.64477	2.37928	23.31694	-0.00070	0.00063	0.00206	-0.00002	-0.00002	0.00012	80.12755	9.91191	-23.94456	-0.11885	-0.01354	0.02850	-0.00328	0.00063	0.00156	17.68939	1.87795	3.18705	0.02366	0.08822	-0.00109	-0.00027	0.00111	-0.00002	9.58266	2.63501	-152.82236	-0.32064	-0.50102	0.10923	-0.01426	-0.03814	-0.01934	-6.29794	1.54620	176.63782	-0.03379	0.37144	0.11011	0.00365	-0.00903	0.01290	-9.67327
883			8.82000	0.62639	2.39348	23.27866	-0.00066	0.00063	0.00202	-0.00003	-0.00002	0.00015	80.11480	9.87732	-23.90689	-0.11910	-0.01358	0.02825	-0.00458	0.00081	0.00241	17.69617	1.86760	3.17608	0.02459	0.08839	-0.00088	-0.00026	0.00086	-0.00003	9.55154	2.60764	-152.70686	-0.31711	-0.49451	0.10783	-0.01376	-0.04164	-0.02187	-6.23393	1.55203	176.56169	-0.03113	0.36928	0.10859	0.00357	-0.00893	0.01502	-9.66803
884			8.83000	0.60433	2.40814	23.23184	-0.00062	0.00062	0.00198	-0.00003	-0.00002	0.00017	80.09808	9.82735	-23.85922	-0.11907	-0.01357	0.02760	-0.00537	0.00093	0.00295	17.70235	1.85695	3.15804	0.02589	0.08915	-0.00038	-0.00023	0.00066	-0.00001	9.52179	2.57843	-152.57687	-0.31251	-0.48964	0.10664	-0.01183	-0.04394	-0.02412	-6.17106	1.55654	176.47722	-0.02827	0.36823	0.10746	0.00294	-0.00877	0.01564	-9.66139
885			8.84000	0.57977	2.42311	23.18161	-0.00060	0.00062	0.00195	-0.00003	-0.00002	0.00016	80.08021	9.77031	-23.80685	-0.11883	-0.01354	0.02660	-0.00525	0.00094	0.00289	17.70768	1.84668	3.13853	0.02703	0.08976	0.00029	-0.00021	0.00069	0.00001	9.49589	2.54908	-152.43394	-0.30767	-0.48396	0.10493	-0.00874	-0.04426	-0.02601	-6.11933	1.56121	176.39293	-0.02477	0.36570	0.10569	0.00193	-0.00912	0.01470	-9.66136
886			8.85000	0.55538	2.43688	23.13457	-0.00058	0.00061	0.00191	-0.00003	-0.00001	0.00014	80.06474	9.71830	-23.75748	-0.11869	-0.01355	0.02560	-0.00421	0.00085	0.00228	17.71213	1.83718	3.12526	0.02804	0.08995	0.00089	-0.00019	0.00103	0.00001	9.47598	2.52192	-152.27919	-0.30438	-0.47726	0.10355	-0.00497	-0.04256	-0.02764	-6.08620	1.56793	176.31560	-0.02297	0.36043	0.10389	0.00100	-0.01006	0.01278	-9.67434
887			8.86000	0.53362	2.44800	23.09585	-0.00056	0.00060	0.00188	-0.00002	-0.00001	0.00011	80.05463	9.68207	-23.71745	-0.11879	-0.01364	0.02484	-0.00260	0.00068	0.00135	17.71589	1.82854	3.12497	0.02889	0.08940	0.00126	-0.00018	0.00159	-0.00001	9.46313	2.49866	-152.11507	-0.30157	-0.47041	0.10213	-0.00116	-0.03948	-0.02862	-6.07334	1.57804	176.24930	-0.02158	0.35483	0.10209	0.00025	-0.01115	0.01043	-9.70228
888			8.87000	0.51572	2.45572	23.06735	-0.00055	0.00059	0.00184	-0.00002	-0.00001	0.00008	80.05117	9.66683	-23.68924	-0.11905	-0.01378	0.02438	-0.00090	0.00051	0.00041	17.71885	1.82067	3.14063	0.02907	0.08783	0.00133	-0.00016	0.00211	-0.00004	9.45705	2.47988	-151.94626	-0.30037	-0.46522	0.10131	0.00197	-0.03583	-0.02877	-6.07606	1.59136	176.19530	-0.02169	0.35071	0.10104	-0.00016	-0.01154	0.00825	-9.74218
889			8.88000	0.50183	2.46003	23.04828	-0.00052	0.00058	0.00180	-0.00001	-0.00000	0.00005	80.05360	9.67033	-23.67197	-0.11932	-0.01397	0.02409	0.00045	0.00035	-0.00027	17.72066	1.81394	3.16956	0.02841	0.08515	0.00116	-0.00010	0.00223	-0.00006	9.45610	2.46509	-151.77927	-0.29976	-0.46359	0.10192	0.00366	-0.03209	-0.02810	-6.08453	1.60564	176.15227	-0.02199	0.35116	0.10196	-0.00016	-0.01034	0.00668	-9.78624
890			8.89000	0.49172	2.46140	23.03655	-0.00048	0.00058	0.00175	-0.00001	-0.00000	0.00003	80.05989	9.68431	-23.66293	-0.11959	-0.01418	0.02379	0.00127	0.00021	-0.00055	17.72106	1.80944	3.20429	0.02756	0.08213	0.00096	-0.00004	0.00186	-0.00005	9.45704	2.45354	-151.62126	-0.29881	-0.46343	0.10350	0.00345	-0.02809	-0.02651	-6.08648	1.61696	176.11697	-0.02110	0.35265	0.10384	0.00027	-0.00692	0.00594	-9.82438
891			8.90000	0.48524	2.46044	23.03019	-0.00044	0.00058	0.00171	-0.00000	0.00000	0.00001	80.06786	9.69958	-23.65934	-0.11986	-0.01439	0.02347	0.00160	0.00010	-0.00048	17.72021	1.80828	3.23693	0.02704	0.07943	0.00079	0.00001	0.00106	-0.00004	9.45642	2.44480	-151.47804	-0.30014	-0.46285	0.10565	0.00168	-0.02352	-0.02425	-6.07153	1.62106	176.08470	-0.02175	0.35119	0.10560	0.00104	-0.00152	0.00622	-9.84726
892			8.91000	0.48192	2.45761	23.02774	-0.00040	0.00059	0.00168	-0.00000	0.00000	0.00000	80.07584	9.70886	-23.65890	-0.12010	-0.01455	0.02327	0.00155	0.00001	-0.00015	17.71869	1.81160	3.26134	0.02684	0.07739	0.00061	0.00005	-0.00000	-0.00002	9.45197	2.43932	-151.35202	-0.30281	-0.46399	0.10842	-0.00090	-0.01844	-0.02173	-6.03334	1.61477	176.04930	-0.02310	0.34968	0.10758	0.00211	0.00494	0.00766	-9.84806
893			8.92000	0.48079	2.45286	23.02799	-0.00038	0.00059	0.00167	-0.00000	0.00001	-0.00000	80.08260	9.70685	-23.65957	-0.12019	-0.01460	0.02324	0.00125	-0.00006	0.00036	17.71694	1.81992	3.27328	0.02721	0.07623	0.00040	0.00007	-0.00119	-0.00001	9.44303	2.43760	-151.24384	-0.30463	-0.46388	0.11086	-0.00364	-0.01328	-0.01887	-5.96929	1.59639	176.00522	-0.02189	0.34639	0.10867	0.00299	0.01153	0.00977	-9.82315
894			8.93000	0.48057	2.44618	23.02995	-0.00037	0.00060	0.00167	-0.00000	0.00001	-0.00001	80.08752	9.69071	-23.66019	-0.12014	-0.01453	0.02342	0.00081	-0.00011	0.00093	17.71533	1.83346	3.27104	0.02794	0.07612	0.00016	0.00008	-0.00239	0.00000	9.42983	2.43896	-151.15410	-0.30695	-0.46347	0.11297	-0.00619	-0.00895	-0.01569	-5.87940	1.56615	175.95071	-0.01967	0.34293	0.10912	0.00352	0.01710	0.01179	-9.77227
895			8.94000	0.47993	2.43796	23.03228	-0.00037	0.00060	0.00168	-0.00000	0.00001	-0.00001	80.09023	9.66028	-23.66036	-0.11999	-0.01437	0.02371	0.00038	-0.00016	0.00148	17.71422	1.85215	3.25571	0.02897	0.07689	-0.00003	0.00006	-0.00348	-0.00000	9.41308	2.44184	-151.08307	-0.30856	-0.46362	0.11444	-0.00842	-0.00595	-0.01241	-5.76747	1.52691	175.88786	-0.01542	0.34140	0.10903	0.00323	0.02032	0.01288	-9.69965
896			8.95000	0.47797	2.42915	23.03417	-0.00038	0.00060	0.00171	-0.00000	0.00001	-0.00000	80.09105	9.61783	-23.66060	-0.11980	-0.01417	0.02397	0.00006	-0.00021	0.00191	17.71419	1.87509	3.23073	0.02994	0.07827	-0.00008	0.00001	-0.00429	-0.00000	9.39324	2.44480	-151.02895	-0.31097	-0.46493	0.11587	-0.01038	-0.00405	-0.00958	-5.64305	1.48475	175.82278	-0.01126	0.34163	0.10902	0.00247	0.01996	0.01260	-9.61605
897			8.96000	0.47476	2.42040	23.03532	-0.00040	0.00060	0.00173	-0.00000	0.00001	-0.00000	80.09058	9.56733	-23.66161	-0.11956	-0.01393	0.02422	-0.00015	-0.00025	0.00214	17.71561	1.90052	3.20056	0.03087	0.08033	0.00003	-0.00006	-0.00468	0.00000	9.37077	2.44744	-150.98793	-0.31507	-0.46771	0.11721	-0.01186	-0.00275	-0.00752	-5.51884	1.44729	175.76262	-0.00940	0.34279	0.10901	0.00199	0.01613	0.01132	-9.53533
898			8.97000	0.47076	2.41227	23.03557	-0.00041	0.00060	0.00176	-0.00000	0.00001	0.00000	80.08915	9.51437	-23.66358	-0.11927	-0.01367	0.02449	-0.00035	-0.00026	0.00212	17.71839	1.92601	3.17053	0.03195	0.08295	0.00027	-0.00012	-0.00457	0.00001	9.34695	2.45014	-150.95523	-0.31960	-0.46921	0.11817	-0.01235	-0.00161	-0.00627	-5.40366	1.41965	175.70955	-0.00852	0.34297	0.10865	0.00164	0.01038	0.00999	-9.46592
899			8.98000	0.46635	2.40534	23.03462	-0.00043	0.00060	0.00179	-0.00000	0.00001	0.00000	80.08641	9.46560	-23.66638	-0.11887	-0.01341	0.02477	-0.00070	-0.00025	0.00185	17.72164	1.94950	3.14651	0.03268	0.08549	0.00055	-0.00013	-0.00398	0.00001	9.32391	2.45343	-150.92728	-0.32251	-0.46927	0.11912	-0.01105	-0.00042	-0.00556	-5.30094	1.40284	175.66101	-0.00666	0.34275	0.10853	0.00111	0.00448	0.00914	-9.40896
900			8.99000	0.46150	2.40018	23.03253	-0.00046	0.00060	0.00181	-0.00000	0.00000	0.00001	80.08140	9.42653	-23.66983	-0.11843	-0.01318	0.02502	-0.00123	-0.00021	0.00139	17.72406	1.97002	3.13294	0.03258	0.08738	0.00082	-0.00007	-0.00313	0.00000	9.30541	2.45780	-150.90225	-0.32366	-0.47087	0.12035	-0.00721	0.00113	-0.00516	-5.21576	1.39582	175.61478	-0.00258	0.34335	0.10881	0.00033	-0.00067	0.00868	-9.36473
901			9.00000	0.45608	2.39675	23.02982	-0.00048	0.00060	0.00183	-0.00000	0.00000	0.00001	80.07328	9.39961	-23.67389	-0.11803	-0.01299	0.02521	-0.00191	-0.00019	0.00087	17.72471	1.98764	3.13102	0.03184	0.08857	0.00107	0.00001	-0.00232	-0.00002	9.29630	2.46407	-150.87921	-0.32638	-0.47254	0.12143	-0.00095	0.00350	-0.00499	-5.15568	1.39676	175.56975	-0.00045	0.34313	0.10895	0.00004	-0.00475	0.00862	-9.33444
902			9.01000	0.44985	2.39431	23.02773	-0.00050	0.00059	0.00184	-0.00001	0.00000	0.00000	80.06133	9.38473	-23.67921	-0.11775	-0.01286	0.02536	-0.00264	-0.00018	0.00038	17.72334	2.00354	3.13929	0.03092	0.08932	0.00129	0.00010	-0.00178	-0.00004	9.30013	2.47377	-150.85709	-0.32857	-0.47286	0.12247	0.00655	0.00710	-0.00517	-5.12387	1.40344	175.52299	0.00111	0.34187	0.10925	-0.00004	-0.00782	0.00938	-9.31606
903			9.02000	0.44269	2.39180	23.02764	-0.00052	0.00059	0.00186	-0.00001	0.00000	-0.00000	80.04548	9.38007	-23.68676	-0.11768	-0.01278	0.02564	-0.00341	-0.00019	-0.00004	17.72033	2.01922	3.15467	0.03037	0.09034	0.00149	0.00015	-0.00158	-0.00006	9.31720	2.48887	-150.83420	-0.32927	-0.47465	0.12312	0.01351	0.01182	-0.00579	-5.11633	1.41407	175.46936	0.00185	0.34261	0.10969	0.00000	-0.01057	0.01098	-9.30432
904			9.03000	0.43408	2.38819	23.02950	-0.00054	0.00059	0.00188	-0.00001	0.00000	-0.00001	80.02534	9.38360	-23.69619	-0.11785	-0.01274	0.02601	-0.00427	-0.00019	-0.00038	17.71640	2.03563	3.17396	0.03038	0.09164	0.00163	0.00017	-0.00162	-0.00007	9.34505	2.51068	-150.80846	-0.32994	-0.47665	0.12332	0.01878	0.01669	-0.00685	-5.12724	1.42843	175.40559	-0.00023	0.34371	0.10997	-0.00001	-0.01356	0.01272	-9.29572
905			9.04000	0.42365	2.38293	23.03196	-0.00055	0.00060	0.00190	-0.00001	0.00001	-0.00001	80.00076	9.39388	-23.70635	-0.11815	-0.01273	0.02629	-0.00505	-0.00018	-0.00068	17.71249	2.05326	3.19486	0.03012	0.09274	0.00172	0.00015	-0.00177	-0.00008	9.37997	2.53880	-150.77782	-0.33228	-0.47779	0.12358	0.02155	0.02033	-0.00808	-5.15250	1.44724	175.33328	-0.00620	0.34485	0.11051	-0.00031	-0.01671	0.01359	-9.29054
906			9.05000	0.41257	2.37645	23.03438	-0.00057	0.00061	0.00194	-0.00001	0.00001	-0.00001	79.97289	9.40997	-23.71731	-0.11850	-0.01273	0.02636	-0.00531	-0.00020	-0.00093	17.70917	2.07208	3.21617	0.02897	0.09302	0.00173	0.00011	-0.00195	-0.00008	9.41644	2.57099	-150.74245	-0.33330	-0.47947	0.12419	0.02010	0.02145	-0.00859	-5.18835	1.47109	175.26021	-0.01128	0.34759	0.11158	-0.00073	-0.01934	0.01230	-9.29176
907			9.06000	0.40442	2.37037	23.03868	-0.00058	0.00062	0.00198	-0.00000	0.00001	-0.00003	79.94534	9.43053	-23.73142	-0.11893	-0.01277	0.02623	-0.00462	-0.00029	-0.00115	17.70680	2.09178	3.23671	0.02775	0.09268	0.00172	0.00006	-0.00209	-0.00007	9.44595	2.60234	-150.70793	-0.33339	-0.48160	0.12465	0.01270	0.01851	-0.00703	-5.22967	1.49933	175.20169	-0.01518	0.35106	0.11246	-0.00102	-0.01991	0.00755	-9.30426
908			9.07000	0.40368	2.36624	23.04903	-0.00058	0.00064	0.00201	0.00001	0.00000	-0.00005	79.92260	9.45469	-23.75257	-0.11955	-0.01284	0.02617	-0.00300	-0.00046	-0.00137	17.70544	2.11178	3.25561	0.02741	0.09234	0.00167	0.00000	-0.00209	-0.00007	9.45754	2.62504	-150.68585	-0.33313	-0.48153	0.12498	-0.00033	0.01073	-0.00276	-5.26721	1.52883	175.17769	-0.01664	0.35166	0.11289	-0.00088	-0.01694	-0.00052	-9.33133
909			9.08000	0.41325	2.36424	23.06903	-0.00057	0.00066	0.00203	0.00002	0.00000	-0.00009	79.90813	9.48248	-23.78321	-0.12031	-0.01294	0.02636	-0.00088	-0.00066	-0.00158	17.70531	2.13054	3.27293	0.02775	0.09190	0.00144	-0.00005	-0.00190	-0.00005	9.44386	2.63169	-150.68715	-0.33397	-0.48163	0.12571	-0.01466	0.00024	0.00293	-5.29028	1.55479	175.20187	-0.01613	0.35152	0.11371	-0.00045	-0.01124	-0.00970	-9.37094
910			9.09000	0.43269	2.36350	23.09981	-0.00056	0.00067	0.00205	0.00002	0.00000	-0.00012	79.90260	9.51209	-23.82311	-0.12109	-0.01305	0.02687	0.00109	-0.00083	-0.00165	17.70621	2.14683	3.28748	0.02807	0.09146	0.00097	-0.00008	-0.00165	-0.00003	9.40846	2.62124	-150.71234	-0.33405	-0.48037	0.12640	-0.02426	-0.00881	0.00751	-5.29656	1.57433	175.27171	-0.01330	0.35017	0.11464	-0.00010	-0.00538	-0.01702	-9.41750
911			9.10000	0.45835	2.36327	23.13847	-0.00053	0.00069	0.00205	0.00003	0.00000	-0.00014	79.90434	9.53898	-23.86834	-0.12187	-0.01316	0.02768	0.00232	-0.00089	-0.00147	17.70754	2.15985	3.29663	0.02911	0.09172	0.00039	-0.00007	-0.00144	-0.00001	9.36355	2.59983	-150.75092	-0.33336	-0.48037	0.12695	-0.02653	-0.01351	0.00937	-5.29395	1.58800	175.36971	-0.00869	0.35007	0.11552	-0.00001	-0.00138	-0.02077	-9.46582
912			9.11000	0.48423	2.36361	23.17788	-0.00050	0.00069	0.00205	0.00002	-0.00000	-0.00013	79.90983	9.55848	-23.91141	-0.12257	-0.01326	0.02853	0.00247	-0.00079	-0.00105	17.70851	2.16940	3.29896	0.03100	0.09273	-0.00010	-0.00002	-0.00125	0.00000	9.32081	2.57569	-150.79059	-0.33519	-0.47975	0.12739	-0.02367	-0.01364	0.00879	-5.29180	1.59785	175.47649	-0.00671	0.34955	0.11606	-0.00004	0.00050	-0.02130	-9.51253
913			9.12000	0.50423	2.36442	23.20950	-0.00048	0.00070	0.00204	0.00001	-0.00000	-0.00009	79.91492	9.56874	-23.94388	-0.12290	-0.01333	0.02892	0.00168	-0.00054	-0.00054	17.70848	2.17577	3.29570	0.03278	0.09359	-0.00031	0.00006	-0.00100	-0.00000	9.28588	2.55489	-150.82370	-0.33655	-0.47999	0.12809	-0.01897	-0.01064	0.00681	-5.29419	1.60577	175.57932	-0.00573	0.35032	0.11692	-0.00008	0.00055	-0.02009	-9.55566
914			9.13000	0.51504	2.36537	23.22913	-0.00046	0.00070	0.00202	0.00001	-0.00000	-0.00005	79.91722	9.57147	-23.96140	-0.12291	-0.01338	0.02887	0.00048	-0.00022	-0.00011	17.70692	2.17938	3.28994	0.03372	0.09392	-0.00029	0.00016	-0.00070	-0.00000	9.25872	2.54078	-150.84671	-0.33820	-0.48072	0.12867	-0.01501	-0.00621	0.00425	-5.30135	1.61423	175.67279	-0.00684	0.35111	0.11761	-0.00014	-0.00103	-0.01840	-9.59602
915			9.14000	0.51651	2.36625	23.23646	-0.00045	0.00069	0.00201	-0.00000	-0.00000	-0.00000	79.91612	9.56961	-23.96376	-0.12285	-0.01341	0.02883	-0.00090	0.00011	0.00022	17.70346	2.18121	3.28456	0.03461	0.09427	-0.00025	0.00029	-0.00044	-0.00000	9.23657	2.53418	-150.85870	-0.34052	-0.48126	0.12986	-0.01235	-0.00206	0.00165	-5.31307	1.62570	175.75755	-0.00847	0.35095	0.11867	-0.00024	-0.00327	-0.01722	-9.63697
916			9.15000	0.50860	2.36791	23.23002	-0.00045	0.00068	0.00199	-0.00001	-0.00000	0.00005	79.91074	9.56471	-23.95015	-0.12278	-0.01342	0.02885	-0.00254	0.00048	0.00052	17.69780	2.18236	3.28161	0.03526	0.09462	-0.00021	0.00041	-0.00028	-0.00000	9.21776	2.53359	-150.86031	-0.34154	-0.48205	0.13158	-0.00993	0.00053	-0.00071	-5.32915	1.64027	175.83740	-0.00703	0.35041	0.12008	-0.00025	-0.00469	-0.01677	-9.68087
917			9.16000	0.49088	2.37150	23.20682	-0.00046	0.00067	0.00197	-0.00002	-0.00001	0.00011	79.89987	9.55660	-23.91908	-0.12247	-0.01342	0.02844	-0.00425	0.00084	0.00079	17.69012	2.18391	3.28181	0.03476	0.09419	0.00005	0.00051	-0.00023	-0.00000	9.20301	2.53642	-150.85277	-0.34081	-0.48211	0.13221	-0.00673	0.00134	-0.00270	-5.34931	1.65584	175.91553	-0.00407	0.34956	0.12051	-0.00016	-0.00450	-0.01633	-9.72727
918			9.17000	0.46475	2.37689	23.16770	-0.00048	0.00065	0.00195	-0.00002	-0.00001	0.00015	79.88380	9.54604	-23.87289	-0.12183	-0.01341	0.02744	-0.00543	0.00109	0.00092	17.68081	2.18638	3.28486	0.03270	0.09278	0.00062	0.00056	-0.00023	-0.00000	9.19412	2.54047	-150.83769	-0.34002	-0.48183	0.13200	-0.00285	0.00123	-0.00417	-5.37114	1.66943	175.99068	-0.00196	0.34967	0.12035	-0.00007	-0.00231	-0.01475	-9.77237
919			9.18000	0.43471	2.38255	23.11948	-0.00049	0.00064	0.00193	-0.00003	-0.00001	0.00016	79.86540	9.53511	-23.81906	-0.12109	-0.01339	0.02624	-0.00563	0.00116	0.00087	17.67031	2.18935	3.28943	0.03009	0.09104	0.00129	0.00056	-0.00021	-0.00001	9.19182	2.54508	-150.81747	-0.34036	-0.48160	0.13207	0.00109	0.00145	-0.00498	-5.38534	1.67654	176.05473	-0.00111	0.35001	0.12045	-0.00001	0.00236	-0.01119	-9.80568
920			9.19000	0.40578	2.38649	23.07117	-0.00051	0.00063	0.00192	-0.00002	-0.00000	0.00015	79.84810	9.52601	-23.76661	-0.12036	-0.01335	0.02524	-0.00488	0.00106	0.00070	17.65920	2.19201	3.29375	0.02755	0.08946	0.00182	0.00052	-0.00020	-0.00001	9.19590	2.55079	-150.79553	-0.34335	-0.48270	0.13280	0.00475	0.00275	-0.00505	-5.37980	1.67174	176.09741	-0.00229	0.35132	0.12106	0.00006	0.00878	-0.00600	-9.81343
921			9.20000	0.38199	2.38741	23.03036	-0.00052	0.00062	0.00190	-0.00002	0.00000	0.00012	79.83488	9.51994	-23.72286	-0.11988	-0.01331	0.02476	-0.00347	0.00083	0.00048	17.64840	2.19410	3.29614	0.02614	0.08856	0.00202	0.00046	-0.00023	-0.00001	9.20580	2.55850	-150.77548	-0.34560	-0.48528	0.13342	0.00765	0.00544	-0.00432	-5.35202	1.65335	176.11403	-0.00240	0.35446	0.12158	0.00014	0.01436	-0.00074	-9.79141
922			9.21000	0.36518	2.38522	23.00097	-0.00053	0.00061	0.00189	-0.00001	0.00000	0.00008	79.82731	9.51692	-23.69153	-0.11967	-0.01327	0.02480	-0.00184	0.00056	0.00028	17.63903	2.19577	3.29561	0.02632	0.08841	0.00191	0.00038	-0.00034	0.00000	9.21972	2.56941	-150.76094	-0.34508	-0.48726	0.13433	0.00868	0.00970	-0.00276	-5.31264	1.62619	176.10872	-0.00015	0.35671	0.12226	0.00001	0.01671	0.00324	-9.75016
923			9.22000	0.35523	2.38100	22.98291	-0.00054	0.00060	0.00188	-0.00001	0.00000	0.00004	79.82559	9.51591	-23.67242	-0.11960	-0.01325	0.02500	-0.00026	0.00031	0.00012	17.63203	2.19748	3.29202	0.02717	0.08848	0.00167	0.00028	-0.00051	0.00001	9.23373	2.58479	-150.75586	-0.34623	-0.48882	0.13542	0.00727	0.01523	-0.00037	-5.27341	1.59712	176.08876	-0.00079	0.35717	0.12287	0.00005	0.01608	0.00574	-9.70367
924			9.23000	0.35114	2.37604	22.97456	-0.00054	0.00060	0.00188	-0.00000	0.00000	0.00001	79.82942	9.51605	-23.66362	-0.11957	-0.01325	0.02519	0.00123	0.00011	0.00002	17.62773	2.19973	3.28608	0.02785	0.08848	0.00144	0.00015	-0.00071	0.00001	9.24391	2.60515	-150.76357	-0.34862	-0.49051	0.13626	0.00441	0.02089	0.00273	-5.23910	1.56993	176.06015	-0.00322	0.35671	0.12310	0.00018	0.01443	0.00710	-9.65980
925			9.24000	0.35194	2.37163	22.97457	-0.00055	0.00060	0.00188	0.00000	0.00000	-0.00001	79.83895	9.51657	-23.66287	-0.11951	-0.01324	0.02540	0.00259	-0.00004	-0.00002	17.62638	2.20277	3.27840	0.02840	0.08840	0.00121	0.00001	-0.00087	0.00002	9.24961	2.62927	-150.78638	-0.35008	-0.49284	0.13653	0.00198	0.02522	0.00617	-5.21059	1.54492	176.02718	-0.00480	0.35666	0.12288	0.00022	0.01337	0.00778	-9.62061
926			9.25000	0.35632	2.36831	22.98169	-0.00055	0.00060	0.00188	0.00001	0.00000	-0.00003	79.85365	9.51635	-23.66719	-0.11945	-0.01323	0.02557	0.00367	-0.00012	0.00001	17.62793	2.20611	3.26908	0.02872	0.08820	0.00103	-0.00012	-0.00091	0.00002	9.25317	2.65470	-150.82416	-0.35111	-0.49430	0.13616	0.00107	0.02756	0.00941	-5.18819	1.52055	175.99176	-0.00657	0.35632	0.12217	0.00022	0.01294	0.00806	-9.58566
927			9.26000	0.36308	2.36591	22.99420	-0.00054	0.00060	0.00188	0.00001	0.00000	-0.00005	79.87241	9.51415	-23.67331	-0.11927	-0.01323	0.02554	0.00441	-0.00015	0.00011	17.63210	2.20864	3.25780	0.02876	0.08761	0.00091	-0.00023	-0.00081	0.00002	9.25720	2.67959	-150.87488	-0.35190	-0.49523	0.13568	0.00138	0.02891	0.01211	-5.17334	1.49662	175.95558	-0.00939	0.35529	0.12146	0.00017	0.01168	0.00761	-9.55568
928			9.27000	0.37172	2.36409	23.01052	-0.00053	0.00061	0.00188	0.00001	0.00000	-0.00006	79.89397	9.50933	-23.67940	-0.11919	-0.01324	0.02552	0.00482	-0.00015	0.00023	17.63815	2.20945	3.24452	0.02897	0.08698	0.00075	-0.00031	-0.00064	0.00002	9.26291	2.70426	-150.93600	-0.35254	-0.49803	0.13575	0.00238	0.03065	0.01413	-5.16939	1.47657	175.92363	-0.01160	0.35712	0.12168	-0.00005	0.00845	0.00592	-9.53491
929			9.28000	0.38190	2.36261	23.02825	-0.00052	0.00061	0.00188	0.00001	0.00000	-0.00006	79.91692	9.50177	-23.68426	-0.11924	-0.01324	0.02567	0.00485	-0.00012	0.00036	17.64541	2.20841	3.22928	0.02997	0.08668	0.00050	-0.00036	-0.00048	0.00001	9.27106	2.73001	-151.00406	-0.35302	-0.50288	0.13651	0.00377	0.03287	0.01533	-5.17981	1.46460	175.90251	-0.01301	0.36177	0.12292	-0.00038	0.00382	0.00321	-9.52804
930			9.29000	0.39268	2.36164	23.04438	-0.00050	0.00062	0.00189	0.00001	0.00000	-0.00005	79.93933	9.49186	-23.68699	-0.11937	-0.01322	0.02594	0.00448	-0.00007	0.00048	17.65320	2.20605	3.21267	0.03112	0.08675	0.00024	-0.00038	-0.00041	0.00001	9.28179	2.75745	-151.07523	-0.35484	-0.50574	0.13722	0.00472	0.03453	0.01562	-5.20360	1.46181	175.89490	-0.01504	0.36356	0.12377	-0.00073	-0.00075	0.00033	-9.53528
931			9.30000	0.40288	2.36162	23.05604	-0.00047	0.00063	0.00189	0.00001	-0.00000	-0.00003	79.95951	9.47985	-23.68652	-0.11939	-0.01318	0.02614	0.00374	-0.00000	0.00060	17.66083	2.20322	3.19523	0.03204	0.08695	0.00008	-0.00036	-0.00041	0.00000	9.29311	2.78618	-151.14561	-0.35589	-0.50986	0.13817	0.00431	0.03477	0.01509	-5.23521	1.46667	175.89922	-0.01488	0.36533	0.12468	-0.00087	-0.00423	-0.00206	-9.55332
932			9.31000	0.41126	2.36306	23.06200	-0.00045	0.00064	0.00189	0.00001	-0.00000	-0.00001	79.97599	9.46593	-23.68245	-0.11934	-0.01314	0.02618	0.00278	0.00006	0.00069	17.66747	2.20052	3.17757	0.03295	0.08727	0.00005	-0.00031	-0.00043	0.00000	9.30230	2.81435	-151.21150	-0.35683	-0.51326	0.13834	0.00288	0.03252	0.01371	-5.27033	1.47674	175.91251	-0.01437	0.36540	0.12456	-0.00091	-0.00627	-0.00367	-9.57986
933			9.32000	0.41690	2.36598	23.06281	-0.00042	0.00064	0.00188	0.00000	-0.00000	0.00000	79.98798	9.45124	-23.67557	-0.11924	-0.01310	0.02608	0.00179	0.00010	0.00066	17.67284	2.19829	3.16098	0.03425	0.08782	0.00016	-0.00025	-0.00040	0.00000	9.30844	2.83947	-151.26955	-0.35684	-0.51406	0.13766	0.00136	0.02777	0.01161	-5.30725	1.48935	175.93109	-0.01383	0.36269	0.12345	-0.00087	-0.00680	-0.00391	-9.61295
934			9.33000	0.41949	2.37012	23.06090	-0.00041	0.00064	0.00187	0.00000	-0.00001	0.00001	79.99547	9.43877	-23.66844	-0.11919	-0.01310	0.02591	0.00100	0.00009	0.00050	17.67700	2.19667	3.14827	0.03533	0.08824	0.00030	-0.00021	-0.00026	0.00001	9.31189	2.85981	-151.31705	-0.35665	-0.51614	0.13736	-0.00006	0.02171	0.00908	-5.34179	1.50150	175.94664	-0.01357	0.36143	0.12287	-0.00071	-0.00633	-0.00227	-9.64703
935			9.34000	0.41966	2.37544	23.05884	-0.00041	0.00064	0.00184	-0.00000	-0.00001	0.00000	79.99950	9.43102	-23.66371	-0.11911	-0.01312	0.02569	0.00047	0.00004	0.00024	17.68042	2.19565	3.14167	0.03579	0.08830	0.00044	-0.00020	-0.00002	0.00000	9.31237	2.87479	-151.35219	-0.35909	-0.51795	0.13744	-0.00178	0.01511	0.00618	-5.36634	1.51132	175.95032	-0.01700	0.36138	0.12288	-0.00051	-0.00604	0.00066	-9.67428
936			9.35000	0.41844	2.38199	23.05828	-0.00042	0.00063	0.00183	-0.00000	-0.00001	-0.00000	80.00094	9.42877	-23.66273	-0.11899	-0.01315	0.02549	0.00006	-0.00002	-0.00005	17.68364	2.19486	3.14157	0.03635	0.08840	0.00059	-0.00020	0.00028	-0.00000	9.30901	2.88447	-151.37338	-0.35917	-0.52164	0.13764	-0.00360	0.00818	0.00292	-5.37625	1.51998	175.93867	-0.01732	0.36474	0.12337	-0.00009	-0.00698	0.00355	-9.69107
937			9.36000	0.41662	2.39000	23.05967	-0.00042	0.00062	0.00181	-0.00000	-0.00001	-0.00001	79.99977	9.43314	-23.66585	-0.11885	-0.01319	0.02533	-0.00042	-0.00007	-0.00041	17.68654	2.19406	3.14872	0.03703	0.08854	0.00073	-0.00019	0.00063	-0.00001	9.30223	2.88859	-151.37909	-0.35919	-0.52485	0.13779	-0.00437	0.00003	-0.00067	-5.37298	1.53006	175.91545	-0.01693	0.36769	0.12368	0.00022	-0.00873	0.00525	-9.69934
938			9.37000	0.41465	2.39929	23.06229	-0.00042	0.00062	0.00180	-0.00000	-0.00001	-0.00001	79.99532	9.44578	-23.67245	-0.11880	-0.01326	0.02521	-0.00116	-0.00010	-0.00074	17.68859	2.19362	3.16434	0.03675	0.08785	0.00075	-0.00010	0.00089	-0.00002	9.29481	2.88544	-151.36789	-0.36114	-0.52604	0.13827	-0.00305	-0.01049	-0.00456	-5.36292	1.54251	175.88768	-0.01814	0.36875	0.12409	0.00031	-0.00989	0.00553	-9.70402
939			9.38000	0.41271	2.40907	23.06509	-0.00042	0.00062	0.00179	-0.00000	-0.00001	-0.00001	79.98611	9.46485	-23.68084	-0.11884	-0.01334	0.02513	-0.00226	-0.00010	-0.00090	17.68837	2.19384	3.18622	0.03531	0.08624	0.00063	0.00008	0.00091	-0.00002	9.29048	2.87214	-151.33803	-0.36069	-0.52553	0.13792	0.00019	-0.02334	-0.00870	-5.35486	1.55590	175.86171	-0.01642	0.36802	0.12355	0.00014	-0.00955	0.00495	-9.71156
940			9.39000	0.41113	2.41834	23.06692	-0.00041	0.00063	0.00180	-0.00000	-0.00001	-0.00000	79.97086	9.48466	-23.68866	-0.11893	-0.01340	0.02508	-0.00368	-0.00009	-0.00081	17.68435	2.19489	3.20835	0.03387	0.08458	0.00045	0.00035	0.00065	-0.00001	9.29143	2.84687	-151.28828	-0.35929	-0.52425	0.13662	0.00399	-0.03667	-0.01280	-5.35416	1.56781	175.83917	-0.01498	0.36693	0.12223	-0.00004	-0.00775	0.00451	-9.72585
941			9.40000	0.41005	2.42622	23.06732	-0.00041	0.00064	0.00182	-0.00000	-0.00001	0.00000	79.94835	9.49994	-23.69502	-0.11906	-0.01341	0.02515	-0.00527	-0.00009	-0.00056	17.67518	2.19704	3.22532	0.03325	0.08374	0.00021	0.00067	0.00018	-0.00001	9.29732	2.81037	-151.21902	-0.35882	-0.52243	0.13541	0.00736	-0.04796	-0.01657	-5.35893	1.57607	175.81734	-0.01501	0.36493	0.12095	-0.00011	-0.00512	0.00481	-9.74505
942			9.41000	0.40937	2.43240	23.06605	-0.00041	0.00066	0.00184	-0.00000	-0.00001	0.00001	79.91814	9.50863	-23.70054	-0.11920	-0.01337	0.02532	-0.00687	-0.00011	-0.00029	17.66026	2.20099	3.23555	0.03317	0.08360	-0.00008	0.00101	-0.00040	0.00000	9.30733	2.76571	-151.13271	-0.35700	-0.51995	0.13406	0.01034	-0.05538	-0.01961	-5.36414	1.57955	175.79231	-0.01469	0.36207	0.11955	-0.00007	-0.00215	0.00562	-9.76434
943			9.42000	0.40869	2.43680	23.06328	-0.00041	0.00067	0.00188	-0.00000	-0.00000	0.00001	79.88033	9.51126	-23.70678	-0.11942	-0.01332	0.02551	-0.00830	-0.00017	-0.00007	17.63960	2.20769	3.24057	0.03314	0.08374	-0.00039	0.00134	-0.00103	0.00000	9.32159	2.71705	-151.03365	-0.35488	-0.51572	0.13204	0.01326	-0.05770	-0.02149	-5.36610	1.57779	175.76305	-0.01354	0.35743	0.11726	0.00003	0.00091	0.00634	-9.77911
944			9.43000	0.40773	2.43965	23.06016	-0.00042	0.00069	0.00192	-0.00000	-0.00000	0.00001	79.83595	9.50933	-23.71591	-0.11966	-0.01325	0.02565	-0.00940	-0.00027	0.00007	17.61370	2.21820	3.24298	0.03298	0.08377	-0.00070	0.00162	-0.00165	0.00001	9.34044	2.66941	-150.92763	-0.35408	-0.51247	0.12944	0.01588	-0.05476	-0.02194	-5.36336	1.57086	175.73088	-0.01337	0.35335	0.11428	0.00014	0.00370	0.00643	-9.78656
945			9.44000	0.40642	2.44109	23.05829	-0.00044	0.00070	0.00196	-0.00000	-0.00000	0.00000	79.78654	9.50410	-23.72964	-0.12000	-0.01320	0.02580	-0.01009	-0.00039	0.00016	17.58330	2.23270	3.24490	0.03237	0.08370	-0.00099	0.00181	-0.00217	0.00001	9.36310	2.62776	-150.82187	-0.35165	-0.51055	0.12701	0.01728	-0.04700	-0.02091	-5.35544	1.55982	175.69992	-0.01334	0.35383	0.11228	0.00026	0.00586	0.00555	-9.78597
[truncated: 883 more rows]
[truncated: 11 more columns]
