# Supplementary material for: Analysis of the impact of different landing heights and lateralities on lower limb joint load based on statistical parametric mapping
Source: PLoS One. 2025 May 30;20(5):e0324656. doi: 10.1371/journal.pone.0324656 (PMC12124505; doi:10.1371/journal.pone.0324656)
Supplement: S1 File — (ZIP) [file pone.0324656.s001.zip › Original data/003/右前45.xlsx]

## Sheet: Sheet1
Var1	C__Users_dell_Documents_Qualisys_GAIT1214_Data_LIxingyu_lixingy	C__Users_dell_Documents_Qualisys_GAIT1214_Data_LIxingyu_lixi_1	C__Users_dell_Documents_Qualisys_GAIT1214_Data_LIxingyu_lixi_2	C__Users_dell_Documents_Qualisys_GAIT1214_Data_LIxingyu_lixi_3	C__Users_dell_Documents_Qualisys_GAIT1214_Data_LIxingyu_lixi_4	C__Users_dell_Documents_Qualisys_GAIT1214_Data_LIxingyu_lixi_5	C__Users_dell_Documents_Qualisys_GAIT1214_Data_LIxingyu_lixi_6	C__Users_dell_Documents_Qualisys_GAIT1214_Data_LIxingyu_lixi_7	C__Users_dell_Documents_Qualisys_GAIT1214_Data_LIxingyu_lixi_8	C__Users_dell_Documents_Qualisys_GAIT1214_Data_LIxingyu_lixi_9	C__Users_dell_Documents_Qualisys_GAIT1214_Data_LIxingyu_lixi_10	C__Users_dell_Documents_Qualisys_GAIT1214_Data_LIxingyu_lixi_11	C__Users_dell_Documents_Qualisys_GAIT1214_Data_LIxingyu_lixi_12	C__Users_dell_Documents_Qualisys_GAIT1214_Data_LIxingyu_lixi_13	C__Users_dell_Documents_Qualisys_GAIT1214_Data_LIxingyu_lixi_14	C__Users_dell_Documents_Qualisys_GAIT1214_Data_LIxingyu_lixi_15	C__Users_dell_Documents_Qualisys_GAIT1214_Data_LIxingyu_lixi_16	C__Users_dell_Documents_Qualisys_GAIT1214_Data_LIxingyu_lixi_17	C__Users_dell_Documents_Qualisys_GAIT1214_Data_LIxingyu_lixi_18	C__Users_dell_Documents_Qualisys_GAIT1214_Data_LIxingyu_lixi_19	C__Users_dell_Documents_Qualisys_GAIT1214_Data_LIxingyu_lixi_20	C__Users_dell_Documents_Qualisys_GAIT1214_Data_LIxingyu_lixi_21	C__Users_dell_Documents_Qualisys_GAIT1214_Data_LIxingyu_lixi_22	C__Users_dell_Documents_Qualisys_GAIT1214_Data_LIxingyu_lixi_23	C__Users_dell_Documents_Qualisys_GAIT1214_Data_LIxingyu_lixi_24	C__Users_dell_Documents_Qualisys_GAIT1214_Data_LIxingyu_lixi_25	C__Users_dell_Documents_Qualisys_GAIT1214_Data_LIxingyu_lixi_26	C__Users_dell_Documents_Qualisys_GAIT1214_Data_LIxingyu_lixi_27	C__Users_dell_Documents_Qualisys_GAIT1214_Data_LIxingyu_lixi_28	C__Users_dell_Documents_Qualisys_GAIT1214_Data_LIxingyu_lixi_29	C__Users_dell_Documents_Qualisys_GAIT1214_Data_LIxingyu_lixi_30	C__Users_dell_Documents_Qualisys_GAIT1214_Data_LIxingyu_lixi_31	C__Users_dell_Documents_Qualisys_GAIT1214_Data_LIxingyu_lixi_32	C__Users_dell_Documents_Qualisys_GAIT1214_Data_LIxingyu_lixi_33	C__Users_dell_Documents_Qualisys_GAIT1214_Data_LIxingyu_lixi_34	C__Users_dell_Documents_Qualisys_GAIT1214_Data_LIxingyu_lixi_35	C__Users_dell_Documents_Qualisys_GAIT1214_Data_LIxingyu_lixi_36	C__Users_dell_Documents_Qualisys_GAIT1214_Data_LIxingyu_lixi_37	C__Users_dell_Documents_Qualisys_GAIT1214_Data_LIxingyu_lixi_38	C__Users_dell_Documents_Qualisys_GAIT1214_Data_LIxingyu_lixi_39	C__Users_dell_Documents_Qualisys_GAIT1214_Data_LIxingyu_lixi_40	C__Users_dell_Documents_Qualisys_GAIT1214_Data_LIxingyu_lixi_41	C__Users_dell_Documents_Qualisys_GAIT1214_Data_LIxingyu_lixi_42	C__Users_dell_Documents_Qualisys_GAIT1214_Data_LIxingyu_lixi_43	C__Users_dell_Documents_Qualisys_GAIT1214_Data_LIxingyu_lixi_44	C__Users_dell_Documents_Qualisys_GAIT1214_Data_LIxingyu_lixi_45	C__Users_dell_Documents_Qualisys_GAIT1214_Data_LIxingyu_lixi_46	C__Users_dell_Documents_Qualisys_GAIT1214_Data_LIxingyu_lixi_47	C__Users_dell_Documents_Qualisys_GAIT1214_Data_LIxingyu_lixi_48
	CD	ZD	TIME	Right Ankle Angles	Right Ankle Angles	Right Ankle Angles	Right Ankle Moment	Right Ankle Moment	Right Ankle Moment	Right Ankle Power	Right Ankle Power	Right Ankle Power	Right Knee Angles	Right Knee Angles	Right Knee Angles	Right Knee Moment	Right Knee Moment	Right Knee Moment	Right Knee Power	Right Knee Power	Right Knee Power	Right GRF	Right GRF	Right GRF	Right Hip Angles	Right Hip Angles	Right Hip Angles	Right Hip Moment	Right Hip Moment	Right Hip Moment	Right Hip Power	Right Hip Power	Right Hip Power	Left Ankle Angles	Left Ankle Angles	Left Ankle Angles	Left Ankle Moment	Left Ankle Moment	Left Ankle Moment	Left Ankle Power	Left Ankle Power	Left Ankle Power	Left Knee Angles	Left Knee Angles	Left Knee Angles	Left Knee Moment	Left Knee Moment	Left Knee Moment	Left Knee Power
	EVENT_LABEL	EVENT_LABEL	FRAME_NUMBERS	LINK_MODEL_BASED	LINK_MODEL_BASED	LINK_MODEL_BASED	LINK_MODEL_BASED	LINK_MODEL_BASED	LINK_MODEL_BASED	LINK_MODEL_BASED	LINK_MODEL_BASED	LINK_MODEL_BASED	LINK_MODEL_BASED	LINK_MODEL_BASED	LINK_MODEL_BASED	LINK_MODEL_BASED	LINK_MODEL_BASED	LINK_MODEL_BASED	LINK_MODEL_BASED	LINK_MODEL_BASED	LINK_MODEL_BASED	LINK_MODEL_BASED	LINK_MODEL_BASED	LINK_MODEL_BASED	LINK_MODEL_BASED	LINK_MODEL_BASED	LINK_MODEL_BASED	LINK_MODEL_BASED	LINK_MODEL_BASED	LINK_MODEL_BASED	LINK_MODEL_BASED	LINK_MODEL_BASED	LINK_MODEL_BASED	LINK_MODEL_BASED	LINK_MODEL_BASED	LINK_MODEL_BASED	LINK_MODEL_BASED	LINK_MODEL_BASED	LINK_MODEL_BASED	LINK_MODEL_BASED	LINK_MODEL_BASED	LINK_MODEL_BASED	LINK_MODEL_BASED	LINK_MODEL_BASED	LINK_MODEL_BASED	LINK_MODEL_BASED	LINK_MODEL_BASED	LINK_MODEL_BASED	LINK_MODEL_BASED
	ORIGINAL	ORIGINAL	ORIGINAL	ORIGINAL	ORIGINAL	ORIGINAL	ORIGINAL	ORIGINAL	ORIGINAL	ORIGINAL	ORIGINAL	ORIGINAL	ORIGINAL	ORIGINAL	ORIGINAL	ORIGINAL	ORIGINAL	ORIGINAL	ORIGINAL	ORIGINAL	ORIGINAL	ORIGINAL	ORIGINAL	ORIGINAL	ORIGINAL	ORIGINAL	ORIGINAL	ORIGINAL	ORIGINAL	ORIGINAL	ORIGINAL	ORIGINAL	ORIGINAL	ORIGINAL	ORIGINAL	ORIGINAL	ORIGINAL	ORIGINAL	ORIGINAL	ORIGINAL	ORIGINAL	ORIGINAL	ORIGINAL	ORIGINAL	ORIGINAL	ORIGINAL	ORIGINAL	ORIGINAL	ORIGINAL
ITEM	X	X	X	X	Y	Z	X	Y	Z	X	Y	Z	X	Y	Z	X	Y	Z	X	Y	Z	X	Y	Z	X	Y	Z	X	Y	Z	X	Y	Z	X	Y	Z	X	Y	Z	X	Y	Z	X	Y	Z	X	Y	Z	X
1	0.13000	0.24000	0.00000	-24.07942	-2.41431	21.71692							6.39197	9.52586	160.98253							-0.00000	0.00000	0.00000	10.92966	2.86199	167.03300							-16.68445	-5.65722	-168.71280							85.00000	-15.86735	164.84265
2			0.01000	-25.42343	-2.45590	21.71776							6.21827	9.59876	160.05940							-0.00000	0.00000	0.00000	10.37104	2.50040	167.72098							-16.57005	-5.85226	-168.48018							89.66901	-14.43890	163.42830
3			0.02000	-26.89277	-2.55826	21.72567	0.00155	0.00111	0.00018	0.00410	0.00024	-0.00002	6.03413	9.67021	159.07452	-0.01478	-0.00101	0.00149	-0.00064	-0.00006	-0.00257	-0.00000	0.00000	0.00000	9.82324	2.09985	168.44220	-0.11257	0.00390	0.01526	-0.09958	0.00368	-0.01714	-16.51990	-6.05720	-168.24673	0.00268	0.00118	-0.00208	0.00005	0.00027	0.00096	94.37814	-12.84352	162.28542	-0.07426	0.01842	0.02822	0.57874
4			0.03000	-28.45833	-2.75132	21.74302	0.00238	0.00183	0.00018	0.00662	0.00066	-0.00004	5.83270	9.73796	158.05830	0.00164	-0.00360	-0.00151	0.00013	-0.00023	0.00259	-0.00000	0.00000	0.00000	9.30455	1.65606	169.17476	-0.06350	0.01502	0.01416	-0.05294	0.01506	-0.01550	-16.54523	-6.25092	-168.04619	0.00170	0.00103	-0.00230	0.00023	0.00021	0.00084	99.03583	-11.11234	161.48506	-0.05429	0.01359	0.02861	0.42544
5			0.04000	-30.07067	-3.05068	21.76349	0.00305	0.00223	-0.00005	0.00848	0.00116	0.00002	5.60434	9.79561	157.08640	0.02044	-0.00382	-0.00422	0.00360	-0.00026	0.00651	-0.00000	0.00000	0.00000	8.82727	1.16921	169.86653	-0.01222	0.02518	0.01375	-0.00936	0.02631	-0.01322	-16.64123	-6.40592	-167.90981	0.00154	0.00090	-0.00207	0.00037	0.00014	0.00045	103.60015	-9.31466	161.05571	-0.03300	0.00934	0.02464	0.25758
6			0.05000	-31.64215	-3.46162	21.77977	0.00323	0.00214	-0.00048	0.00835	0.00145	0.00021	5.32581	9.83333	156.26483	0.04087	-0.00073	-0.00650	0.01474	-0.00005	0.00772	-0.00000	0.00000	0.00000	8.40148	0.64239	170.44798	0.04062	0.02270	0.01323	0.02769	0.02417	-0.00944	-16.79673	-6.49540	-167.85710	0.00188	0.00076	-0.00136	0.00059	0.00006	0.00005	108.06866	-7.54815	160.97414	-0.01207	0.00514	0.01635	0.09343
7			0.06000	-33.03068	-3.97854	21.79199	0.00256	0.00129	-0.00106	0.00534	0.00104	0.00059	4.95492	9.84084	155.70361	0.06126	0.00621	-0.00818	0.04096	0.00047	0.00533	-0.00000	0.00000	0.00000	8.03539	0.08194	170.85384	0.09545	-0.00151	0.01305	0.05548	-0.00160	-0.00479	-16.99622	-6.50156	-167.89053	0.00243	0.00059	-0.00028	0.00086	-0.00002	-0.00004	112.45915	-5.91747	161.16389	0.00792	0.00035	0.00507	-0.06061
8			0.07000	-34.03168	-4.58169	21.81249	0.00069	-0.00053	-0.00173	0.00081	-0.00047	0.00114	4.42953	9.81244	155.50278	0.07898	0.01706	-0.00904	0.08906	0.00130	-0.00039	-0.00000	0.00000	0.00000	7.73465	-0.49920	171.03424	0.15004	-0.05319	0.01462	0.06977	-0.05398	0.00068	-17.21833	-6.41939	-167.99838	0.00298	0.00038	0.00104	0.00107	-0.00005	0.00030	116.78892	-4.50944	161.50967	0.02728	-0.00526	-0.00694	-0.20603
9			0.08000	-34.38231	-5.23398	21.86461	-0.00270	-0.00345	-0.00241	0.00057	-0.00297	0.00180	3.66996	9.75283	155.74683	0.09043	0.03146	-0.00886	0.15906	0.00200	-0.00760	-0.00000	0.00000	0.00000	7.50325	-1.07752	170.95811	0.19411	-0.13713	0.01911	0.06427	-0.12585	0.00926	-17.43716	-6.25471	-168.16461	0.00345	0.00016	0.00238	0.00110	-0.00004	0.00100	121.05653	-3.37461	161.88380	0.04669	-0.01135	-0.01728	-0.34554
10			0.09000	-33.77717	-5.88030	21.97007	-0.00781	-0.00732	-0.00304	0.01673	-0.00555	0.00235	2.58096	9.68317	156.49237	0.09115	0.04823	-0.00762	0.23474	0.00127	-0.01310	-0.00000	0.00000	0.00000	7.34735	-1.61465	170.62207	0.20585	-0.25593	0.02662	0.03519	-0.19121	0.02337	-17.62511	-6.01799	-168.38058	0.00385	-0.00002	0.00351	0.00090	0.00001	0.00191	125.22985	-2.52317	162.17651	0.06643	-0.01706	-0.02396	-0.47565
11			0.10000	-31.90299	-6.45212	22.12223	-0.01470	-0.01156	-0.00350	0.06714	-0.00696	0.00236	1.05320	9.64532	157.74091	0.07508	0.06487	-0.00532	0.26848	-0.00321	-0.01333	-0.00000	0.00000	0.00000	7.28261	-2.05593	170.07018	0.15176	-0.40427	0.03654	-0.00541	-0.19677	0.04121	-17.75659	-5.71885	-168.65184	0.00426	-0.00011	0.00411	0.00047	0.00004	0.00280	129.24139	-1.93229	162.31961	0.08673	-0.02109	-0.02555	-0.58787
12			0.11000	-28.51536	-6.88319	22.25710	-0.02299	-0.01512	-0.00360	0.16663	-0.00689	0.00139	-1.03073	9.70284	159.40176	0.03444	0.07720	-0.00160	0.16301	-0.01435	-0.00486	-0.00000	0.00000	0.00000	7.34569	-2.33273	169.41080	-0.00585	-0.55975	0.04807	0.00190	-0.07240	0.05423	-17.81215	-5.36518	-168.99454	0.00477	-0.00004	0.00386	-0.00019	0.00002	0.00324	132.99222	-1.56389	162.29056	0.10717	-0.02168	-0.02103	-0.66535
13			0.12000	-23.58355	-7.14083	22.25082	-0.03151	-0.01681	-0.00303	0.30502	-0.00631	-0.00025	-3.77794	9.93657	161.26692	-0.03640	0.08035	0.00478	-0.21731	-0.03362	0.01505	-0.00000	0.00000	0.00000	7.60576	-2.36953	168.80600	-0.28697	-0.68551	0.05938	0.21588	0.21791	0.04854	-17.78228	-4.96441	-169.42134	0.00538	0.00021	0.00252	-0.00104	-0.00009	0.00251	136.36101	-1.38162	162.09894	0.12612	-0.01715	-0.01028	-0.68340
14			0.13000	-17.45799	-7.25801	21.98499	0.66348	0.26577	0.01028	-7.42067	0.09122	0.00633	-7.25178	10.42489	163.00760	-0.74372	-0.40104	0.23262	-5.31998	0.31196	0.62146	0.11425	-0.39140	0.53463	8.16846	-2.09688	168.43176	-2.91894	1.68344	-0.07381	3.98303	-1.38032	-0.01543	-17.67056	-4.52243	-169.92595	0.00607	0.00067	0.00007	-0.00196	-0.00032	0.00007	139.21454	-1.35837	161.76939	0.14069	-0.00694	0.00543	-0.61875
15			0.14000	-10.86909	-7.30277	21.45435	1.33314	0.41261	0.09313	-15.09480	0.10365	0.09508	-11.44371	11.19419	164.22023	0.90339	-0.64889	-0.10404	7.35402	0.80431	-0.16953	0.11765	-0.06058	1.87026	9.15555	-1.47330	168.43028	-0.12654	3.71665	-0.28813	0.27345	-4.80016	0.17278	-17.49420	-4.04357	-170.47150	0.00675	0.00131	-0.00317	-0.00273	-0.00071	-0.00363	141.42026	-1.47258	161.33165	0.14717	0.00756	0.02336	-0.46547
16			0.15000	-4.63579	-7.28605	20.78110	1.51455	0.15485	0.11886	-15.48812	0.00017	0.14152	-16.28324	12.15531	164.56992	0.10998	-0.02409	-0.10552	0.97347	0.04048	-0.02996	-0.04743	-0.01120	4.18193	10.65415	-0.52290	168.86523	-0.77453	7.11490	-0.85397	2.35312	-11.33896	1.21235	-17.28123	-3.53390	-170.98857	0.00733	0.00204	-0.00649	-0.00311	-0.00126	-0.00673	142.86575	-1.69902	160.81857	0.14191	0.02270	0.03963	-0.25102
17			0.16000	0.67829	-7.14483	20.09352	1.47951	-0.03746	0.05568	-12.48862	0.01383	0.06458	-21.64306	13.09657	163.98669	-0.89146	0.83475	-0.16575	-8.22773	-1.59699	0.15366	-0.23984	-0.01944	4.08764	12.64691	0.62898	169.67883	-1.29110	5.87658	-0.69071	4.86659	-9.40552	1.36408	-17.06359	-3.00879	-171.39153	0.00769	0.00271	-0.00899	-0.00298	-0.00189	-0.00710	143.48209	-1.99892	160.27472	0.12215	0.03385	0.05022	-0.03799
18			0.17000	4.87250	-6.83718	19.44720	1.19051	0.06613	-0.02391	-7.76737	-0.04660	-0.02386	-27.27542	13.78288	162.74460	-1.62430	0.70685	0.12747	-14.87008	-1.28591	-0.20767	-0.19146	-0.29979	2.23866	14.95530	1.76809	170.66228	-2.66228	3.32614	-0.18555	10.85469	-4.36801	0.36653	-16.86859	-2.50055	-171.61256	0.00768	0.00315	-0.00997	-0.00243	-0.00230	-0.00449	143.26244	-2.31385	159.76833	0.08727	0.03785	0.05247	0.09584
19			0.18000	8.01184	-6.40761	18.88929	1.05520	0.24936	-0.01341	-5.07317	-0.21565	-0.00949	-32.76573	14.11395	161.31906	-1.52584	0.10155	0.46947	-12.94943	-0.14965	-0.78936	-0.03411	-0.45871	1.08828	17.26801	2.66723	171.47716	-2.74628	2.67468	0.03277	10.45927	-2.40711	-0.04197	-16.71092	-2.05631	-171.63582	0.00720	0.00323	-0.00925	-0.00172	-0.00219	-0.00101	142.26167	-2.56811	159.39526	0.03879	0.03512	0.04629	0.09175
20			0.19000	10.27633	-5.94734	18.51231	1.10459	0.33975	0.06095	-3.75063	-0.27828	0.01861	-37.63097	14.21474	160.14061	-1.27011	-0.21701	0.59109	-9.17334	0.23470	-0.69400	0.05192	-0.46815	0.80900	19.27199	3.18412	171.76465	-2.04607	2.86731	0.07349	6.25445	-1.68163	-0.00500	-16.58997	-1.72010	-171.50412	0.00621	0.00292	-0.00717	-0.00111	-0.00159	0.00106	140.57585	-2.67935	159.26291	-0.02064	0.02876	0.03389	-0.07096
21			0.20000	11.84822	-5.53285	18.38334	1.19797	0.35355	0.13464	-2.72658	-0.22338	-0.01115	-41.50320	14.33362	159.42958	-1.04932	-0.21922	0.46988	-5.83357	0.16869	-0.18809	0.04951	-0.41079	0.80643	20.77895	3.32534	171.33463	-1.27714	2.68985	0.08562	2.67715	-1.30554	0.09917	-16.49515	-1.50639	-171.29242	0.00463	0.00224	-0.00434	-0.00066	-0.00087	0.00123	138.31975	-2.57439	159.44951	-0.08843	0.02227	0.01874	-0.38042
22			0.21000	12.87782	-5.21317	18.46126	1.25057	0.34915	0.18040	-1.77241	-0.13801	-0.05545	-44.23873	14.60708	159.17244	-0.86663	-0.13964	0.28994	-3.28374	0.07200	0.06222	0.02017	-0.35147	0.80174	21.75564	3.23820	170.32582	-0.83110	2.19528	0.06976	0.99953	-1.16666	0.12626	-16.41458	-1.38887	-171.06673	0.00238	0.00130	-0.00142	-0.00030	-0.00035	0.00045	135.61777	-2.20556	159.95044	-0.16241	0.01735	0.00421	-0.80388
23			0.22000	13.49404	-5.01134	18.62926	1.24964	0.35149	0.21085	-0.98449	-0.06679	-0.07200	-45.90524	14.93704	159.18623	-0.73015	-0.12832	0.20152	-1.57280	0.03516	0.06742	0.01149	-0.30703	0.77444	22.27830	3.13157	169.17805	-0.69533	1.83399	0.01591	0.36428	-1.05511	0.02501	-16.34043	-1.31576	-170.85873	-0.00049	0.00023	0.00118	0.00006	-0.00005	-0.00035	132.60703	-1.57151	160.64813	-0.24043	0.01380	-0.00730	-1.29023
24			0.23000	13.80956	-4.91017	18.79310	1.20868	0.35757	0.23834	-0.41741	-0.02481	-0.06896	-46.69501	15.09703	159.22165	-0.53343	-0.21315	0.18778	-0.41229	0.01315	-0.01332	0.02939	-0.25008	0.72423	22.46169	3.17362	168.40599	-0.51188	1.69175	-0.04880	0.03239	-0.87519	-0.02810	-16.27011	-1.23218	-170.66780	-0.00373	-0.00089	0.00333	0.00041	0.00025	-0.00088	129.43680	-0.73750	161.34029	-0.31959	0.01063	-0.01443	-1.76808
25			0.24000	13.91587	-4.85495	18.93345	1.11249	0.34952	0.25762	-0.04177	-0.01557	-0.07051	-46.81897	14.92365	159.07863	-0.31379	-0.30982	0.17376	0.10683	-0.02434	-0.12759	0.04853	-0.18884	0.63583	22.39730	3.43027	168.34137	-0.28714	1.57365	-0.06300	-0.07163	-0.57226	0.04477	-16.20649	-1.09158	-170.47867	-0.00696	-0.00196	0.00506	0.00065	0.00080	-0.00119	126.25694	0.15988	161.81645	-0.39514	0.00752	-0.01656	-2.15000
26			0.25000	13.87745	-4.78486	19.08613	0.95629	0.31013	0.26281	0.18296	-0.02679	-0.09070	-46.43967	14.42392	158.69151	-0.14271	-0.33320	0.10282	0.17248	-0.04390	-0.13169	0.04769	-0.13920	0.50907	22.13917	3.86708	169.00362	-0.13772	1.30894	0.00590	-0.06547	-0.25168	-0.01040	-16.15667	-0.85465	-170.27853	-0.00985	-0.00293	0.00649	0.00064	0.00177	-0.00133	123.20421	0.93849	161.93393	-0.46090	0.00506	-0.01433	-2.35571
27			0.26000	13.72688	-4.66357	19.29481	0.79853	0.25755	0.26431	0.31334	-0.03790	-0.12580	-45.66581	13.75991	158.14249	-0.00821	-0.31300	0.00228	0.01520	-0.03762	-0.00327	0.03523	-0.08983	0.40509	21.73089	4.39067	170.13557	0.05713	1.05093	0.09912	0.03669	-0.09158	-0.22032	-16.12697	-0.49114	-170.06335	-0.01225	-0.00377	0.00783	0.00041	0.00312	-0.00127	120.39550	1.42131	161.65033	-0.51084	0.00443	-0.00989	-2.33966
28			0.27000	13.46791	-4.49123	19.57765	0.69343	0.22312	0.26651	0.41444	-0.04016	-0.16105	-44.57543	13.15650	157.61040	0.12594	-0.31556	-0.06331	-0.28868	-0.02796	0.06981	0.03059	-0.03661	0.35708	21.22467	4.89901	171.34140	0.35600	0.98216	0.14618	0.27226	-0.09101	-0.29264	-16.11665	0.00704	-169.83897	-0.01403	-0.00443	0.00917	0.00016	0.00460	-0.00097	117.93065	1.49441	161.01022	-0.54061	0.00665	-0.00585	-2.10376
29			0.28000	13.09136	-4.30148	19.92233	0.61460	0.20765	0.26399	0.49723	-0.03153	-0.17941	-43.23460	12.79779	157.29337	0.23775	-0.35572	-0.06684	-0.60904	-0.03003	0.02693	0.04212	-0.00163	0.30994	20.67536	5.31884	172.24347	0.56266	1.02075	0.15015	0.48378	-0.20572	-0.18723	-16.11593	0.62003	-169.62128	-0.01507	-0.00488	0.01044	0.00016	0.00582	-0.00030	115.89431	1.15066	160.11116	-0.54824	0.01163	-0.00414	-1.69491
30			0.29000	12.59518	-4.14525	20.29884	0.52688	0.19471	0.25613	0.52897	-0.01054	-0.17518	-41.70080	12.76228	157.34030	0.33526	-0.40054	-0.05764	-0.90756	-0.05659	-0.02607	0.05837	0.01332	0.21517	20.12341	5.62032	172.60124	0.63275	0.94556	0.14573	0.59694	-0.34509	-0.03607	-16.11021	1.31131	-169.43341	-0.01531	-0.00510	0.01147	0.00055	0.00646	0.00080	114.34720	0.50314	159.07175	-0.53416	0.01769	-0.00560	-1.19492
31			0.30000	11.99557	-4.06988	20.67523	0.42763	0.17236	0.24539	0.49424	0.01642	-0.15503	-40.01789	13.01190	157.80984	0.42696	-0.41991	-0.07537	-1.18833	-0.11269	-0.09240	0.06796	0.02026	0.08280	19.58294	5.81032	172.36520	0.63949	0.67924	0.14524	0.65652	-0.34884	0.09845	-16.08353	2.03901	-169.30106	-0.01484	-0.00509	0.01210	0.00127	0.00641	0.00226	113.30952	-0.24363	158.01154	-0.50131	0.02218	-0.00997	-0.69891
32			0.31000	11.32284	-4.10123	21.03059	-0.01027	-0.00290	-0.00072	-0.01284	-0.00075	0.00040	-38.21453	13.42106	158.65538	0.03148	0.00258	-0.01055	-0.08945	0.00115	-0.01818	-0.00000	0.00000	0.00000	19.04201	5.91531	171.66634	0.00109	-0.16658	0.01185	0.00121	0.09688	0.01513	-16.01993	2.75958	-169.24509	-0.01379	-0.00488	0.01222	0.00215	0.00572	0.00377	112.75427	-0.85855	157.04102	-0.45473	0.02286	-0.01630	-0.28249
33			0.32000	10.61232	-4.23429	21.36178	-0.00977	-0.00282	-0.00061	-0.01255	-0.00110	0.00031	-36.31534	13.82597	159.73401	0.03396	0.00301	-0.01197	-0.09893	0.00192	-0.02203	-0.00000	0.00000	0.00000	18.47413	5.96366	170.75594	-0.04679	-0.23689	-0.02008	-0.05602	0.12580	-0.02864	-15.90600	3.42856	-169.27522	-0.01228	-0.00453	0.01185	0.00297	0.00459	0.00488	112.62033	-1.16124	156.25537	-0.40015	0.01906	-0.02331	0.01950
34			0.33000	9.89943	-4.43660	21.67866	-0.00927	-0.00273	-0.00053	-0.01167	-0.00126	0.00025	-34.35409	14.08000	160.84915	0.03711	0.00196	-0.01239	-0.11126	0.00158	-0.01973	-0.00000	0.00000	0.00000	17.85218	5.97492	169.91316	-0.08138	-0.28575	-0.04426	-0.10388	0.10518	-0.05139	-15.73480	4.00552	-169.38527	-0.01044	-0.00410	0.01104	0.00344	0.00330	0.00525	112.83504	-1.07134	155.72626	-0.34280	0.01184	-0.02975	0.20803
35			0.34000	9.21816	-4.66137	21.98884	-0.00886	-0.00267	-0.00051	-0.01047	-0.00121	0.00024	-32.37377	14.09871	161.81929	0.03984	-0.00022	-0.01167	-0.12279	-0.00020	-0.01298	-0.00000	0.00000	0.00000	17.15729	5.95749	169.35229	-0.08780	-0.29735	-0.05513	-0.11862	0.04117	-0.03494	-15.50917	4.46274	-169.55383	-0.00840	-0.00364	0.00996	0.00341	0.00210	0.00487	113.33078	-0.61278	155.49142	-0.28709	0.00321	-0.03469	0.30304
36			0.35000	8.59517	-4.86291	22.28732	-0.00864	-0.00269	-0.00056	-0.00923	-0.00100	0.00025	-30.41149	13.87571	162.53627	0.03994	-0.00200	-0.01026	-0.12577	-0.00197	-0.00585	-0.00000	0.00000	0.00000	16.38128	5.91216	169.16801	-0.06840	-0.27297	-0.05137	-0.09755	-0.02653	-0.00236	-15.24095	4.79049	-169.75130	-0.00628	-0.00320	0.00878	0.00289	0.00115	0.00398	114.04896	0.11191	155.54564	-0.23629	-0.00490	-0.03776	0.33063
37			0.36000	8.04248	-5.00667	22.56266	-0.00864	-0.00280	-0.00067	-0.00819	-0.00069	0.00029	-28.48480	13.46591	162.98186	0.03510	-0.00172	-0.00866	-0.11217	-0.00169	-0.00099	-0.00000	0.00000	0.00000	15.52520	5.83558	169.33264	-0.04003	-0.22555	-0.03484	-0.06029	-0.06519	0.01489	-14.94841	4.99643	-169.94907	-0.00420	-0.00281	0.00765	0.00203	0.00051	0.00295	114.93725	0.96017	155.83853	-0.19237	-0.01123	-0.03899	0.31630
38			0.37000	7.55458	-5.07223	22.81372	-0.00884	-0.00298	-0.00082	-0.00752	-0.00029	0.00035	-26.59200	12.95404	163.20412	0.02472	0.00116	-0.00711	-0.07967	0.00108	0.00127	-0.00000	0.00000	0.00000	14.59828	5.72412	169.73100	-0.02076	-0.17123	-0.01025	-0.03294	-0.07026	0.00698	-14.65425	5.10309	-170.12573	-0.00224	-0.00247	0.00664	0.00105	0.00014	0.00201	115.94637	1.78790	156.28377	-0.15616	-0.01541	-0.03873	0.28138
39			0.38000	7.11107	-5.05218	23.05860	-0.00916	-0.00322	-0.00099	-0.00733	0.00016	0.00045	-24.72324	12.42593	163.28160	0.01063	0.00574	-0.00556	-0.03432	0.00476	0.00164	-0.00000	0.00000	0.00000	13.61930	5.57769	170.21022	-0.01989	-0.12369	0.01581	-0.03287	-0.05649	-0.01091	-14.38321	5.14433	-170.26901	-0.00049	-0.00216	0.00576	0.00020	-0.00002	0.00126	117.03082	2.48134	156.78105	-0.12750	-0.01762	-0.03736	0.24116
40			0.39000	6.68263	-4.95125	23.32654	-0.00951	-0.00346	-0.00114	-0.00764	0.00060	0.00061	-22.87117	11.94888	163.29703	-0.00405	0.01066	-0.00399	0.01300	0.00752	0.00105	-0.00000	0.00000	0.00000	12.61677	5.40258	170.62646	-0.03785	-0.09317	0.03725	-0.06371	-0.04102	-0.01849	-14.15895	5.15596	-170.37283	0.00094	-0.00185	0.00496	-0.00030	-0.00003	0.00071	118.15386	2.97427	157.24060	-0.10540	-0.01831	-0.03513	0.20400
41			0.40000	6.24002	-4.78430	23.64384	-0.00977	-0.00369	-0.00128	-0.00835	0.00098	0.00082	-21.03899	11.56134	163.32028	-0.01650	0.01519	-0.00260	0.05197	0.00876	0.00034	-0.00000	0.00000	0.00000	11.62735	5.21055	170.87823	-0.06908	-0.08552	0.05080	-0.11446	-0.03287	-0.00918	-13.99895	5.16418	-170.43324	0.00202	-0.00152	0.00420	-0.00043	0.00001	0.00028	119.29015	3.25043	157.60255	-0.08845	-0.01782	-0.03204	0.17269
42			0.41000	5.76207	-4.57136	24.02609	-0.00989	-0.00389	-0.00141	-0.00922	0.00125	0.00107	-19.24232	11.27318	163.39723	-0.02515	0.01941	-0.00164	0.07661	0.00895	-0.00007	-0.00000	0.00000	0.00000	10.69126	5.01372	170.91951	-0.10558	-0.10149	0.05639	-0.16523	-0.03201	0.00961	-13.91000	5.17968	-170.44609	0.00273	-0.00117	0.00345	-0.00028	0.00004	-0.00004	120.42472	3.33186	157.84319	-0.07523	-0.01645	-0.02807	0.14676
43			0.42000	5.23883	-4.33258	24.47701	-0.00985	-0.00404	-0.00156	-0.01000	0.00140	0.00136	-17.50437	11.07362	163.54619	-0.02955	0.02379	-0.00128	0.08576	0.00871	-0.00027	-0.00000	0.00000	0.00000	9.84482	4.81929	170.75331	-0.13957	-0.13739	0.05586	-0.19744	-0.03535	0.02733	-13.88508	5.20231	-170.40961	0.00312	-0.00081	0.00269	-0.00004	0.00005	-0.00024	121.54700	3.26337	157.97221	-0.06475	-0.01443	-0.02324	0.12486
44			0.43000	4.67059	-4.08636	24.98895	-0.00966	-0.00418	-0.00174	-0.01053	0.00144	0.00167	-15.84745	10.94116	163.76057	-0.03010	0.02875	-0.00151	0.08222	0.00846	-0.00050	-0.00000	0.00000	0.00000	9.11254	4.62692	170.41614	-0.16564	-0.18662	0.05151	-0.20357	-0.04216	0.03783	-13.90456	5.22953	-170.32906	0.00328	-0.00046	0.00192	0.00011	0.00004	-0.00029	122.64503	3.09766	158.02483	-0.05646	-0.01194	-0.01779	0.10603
45			0.44000	4.06537	-3.85019	25.54306	-0.00938	-0.00432	-0.00197	-0.01071	0.00138	0.00198	-14.28533	10.85122	164.01625	-0.02755	0.03421	-0.00214	0.07040	0.00836	-0.00085	-0.00000	0.00000	0.00000	8.50041	4.42966	169.96120	-0.18108	-0.24130	0.04527	-0.18853	-0.05487	0.04023	-13.94140	5.26179	-170.21884	0.00331	-0.00013	0.00119	0.00012	0.00001	-0.00021	123.70331	2.88546	158.04944	-0.05000	-0.00921	-0.01213	0.08967
46			0.45000	3.43788	-3.64091	26.11103	-0.00908	-0.00445	-0.00220	-0.01051	0.00120	0.00218	-12.82111	10.78115	164.28024	-0.02278	0.03941	-0.00288	0.05446	0.00840	-0.00113	-0.00000	0.00000	0.00000	7.99439	4.21799	169.44489	-0.18585	-0.29383	0.03822	-0.16401	-0.07591	0.03638	-13.96783	5.30272	-170.09926	0.00327	0.00016	0.00055	-0.00001	-0.00002	-0.00010	124.70334	2.67018	158.09390	-0.04519	-0.00648	-0.00687	0.07556
47			0.46000	2.81004	-3.47270	26.65976	-0.00881	-0.00456	-0.00237	-0.00993	0.00094	0.00219	-11.45245	10.71324	164.51582	-0.01685	0.04308	-0.00341	0.03774	0.00836	-0.00107	-0.00000	0.00000	0.00000	7.56563	3.98443	168.91974	-0.18227	-0.33761	0.03088	-0.14059	-0.10438	0.02867	-13.96012	5.35657	-169.99048	0.00325	0.00038	0.00007	-0.00024	-0.00006	-0.00001	125.62601	2.48554	158.19331	-0.04203	-0.00416	-0.00269	0.06378
48			0.47000	2.21048	-3.35391	27.15890	-0.00862	-0.00464	-0.00241	-0.00901	0.00061	0.00196	-10.18005	10.63665	164.68254	-0.01112	0.04399	-0.00342	0.02330	0.00787	-0.00056	-0.00000	0.00000	0.00000	7.18046	3.72666	168.43440	-0.17364	-0.36659	0.02353	-0.12316	-0.13530	0.01937	-13.90091	5.42494	-169.90720	0.00328	0.00053	-0.00021	-0.00055	-0.00008	0.00002	126.45402	2.35476	158.36505	-0.04052	-0.00259	-0.00009	0.05413
49			0.48000	1.66791	-3.28540	27.58486	-0.00854	-0.00468	-0.00232	-0.00784	0.00028	0.00154	-9.01016	10.54796	164.74052	-0.00681	0.04167	-0.00280	0.01327	0.00674	0.00013	-0.00000	0.00000	0.00000	6.81009	3.44715	168.03476	-0.16252	-0.37693	0.01666	-0.11120	-0.16247	0.01067	-13.78091	5.50448	-169.85562	0.00342	0.00059	-0.00030	-0.00092	-0.00009	0.00001	127.17385	2.29133	158.61057	-0.04074	-0.00195	0.00087	0.04625
50			0.49000	1.20224	-3.26136	27.91994	-0.00855	-0.00469	-0.00210	-0.00656	0.00001	0.00103	-7.95185	10.44925	164.65964	-0.00440	0.03657	-0.00171	0.00787	0.00518	0.00050	-0.00000	0.00000	0.00000	6.43654	3.14960	167.76282	-0.14957	-0.36876	0.01096	-0.10133	-0.18213	0.00429	-13.60120	5.58850	-169.83336	0.00368	0.00057	-0.00021	-0.00131	-0.00008	-0.00000	127.77740	2.29975	158.92117	-0.04267	-0.00215	0.00048	0.03953
51			0.50000	0.82140	-3.27072	28.15063	-0.00866	-0.00466	-0.00180	-0.00526	-0.00017	0.00055	-7.01517	10.34470	164.42760	-0.00353	0.02995	-0.00050	0.00569	0.00363	0.00027	-0.00000	0.00000	0.00000	6.05449	2.83487	167.65176	-0.13290	-0.34599	0.00730	-0.08918	-0.19371	0.00072	-13.37405	5.67009	-169.83257	0.00400	0.00049	0.00003	-0.00167	-0.00006	0.00000	128.26244	2.37583	159.28268	-0.04622	-0.00302	-0.00085	0.03314
52			0.51000	0.52548	-3.29825	28.26847	-0.00880	-0.00463	-0.00149	-0.00397	-0.00024	0.00016	-6.21183	10.23896	164.05382	-0.00342	0.02324	0.00051	0.00481	0.00238	-0.00039	-0.00000	0.00000	0.00000	5.66960	2.49996	167.71742	-0.10985	-0.31349	0.00619	-0.07165	-0.19698	-0.00123	-13.12081	5.74404	-169.84355	0.00430	0.00034	0.00040	-0.00189	-0.00004	0.00002	128.63060	2.50850	159.67792	-0.05090	-0.00437	-0.00283	0.02613
53			0.52000	0.31111	-3.32750	28.27124	-0.00896	-0.00459	-0.00122	-0.00271	-0.00019	-0.00011	-5.55205	10.13707	163.57205	-0.00341	0.01760	0.00117	0.00402	0.00150	-0.00103	-0.00000	0.00000	0.00000	5.29389	2.14112	167.94974	-0.07948	-0.27608	0.00748	-0.04902	-0.19118	-0.00340	-12.86653	5.80657	-169.85687	0.00446	0.00014	0.00088	-0.00189	-0.00001	0.00003	128.88597	2.68230	160.08698	-0.05631	-0.00609	-0.00529	0.01792
54			0.53000	0.17322	-3.34515	28.16137	-0.00910	-0.00455	-0.00103	-0.00148	-0.00007	-0.00029	-5.03887	10.04470	163.03981	-0.00312	0.01351	0.00150	0.00291	0.00092	-0.00135	-0.00000	0.00000	0.00000	4.94062	1.75819	168.31052	-0.04373	-0.23816	0.01020	-0.02479	-0.17662	-0.00642	-12.63217	5.85356	-169.86394	0.00442	-0.00008	0.00141	-0.00169	0.00001	0.00002	129.03314	2.87965	160.48837	-0.06190	-0.00805	-0.00805	0.00826
55			0.54000	0.10485	-3.34549	27.94203	-0.00919	-0.00451	-0.00092	-0.00037	0.00005	-0.00044	-4.66414	9.96762	162.53006	-0.00261	0.01103	0.00160	0.00180	0.00058	-0.00128	-0.00000	0.00000	0.00000	4.62005	1.35682	168.74182	-0.00606	-0.20332	0.01328	-0.00308	-0.15598	-0.00926	-12.42837	5.87926	-169.85602	0.00416	-0.00032	0.00193	-0.00139	0.00001	-0.00006	129.07758	3.08228	160.86015	-0.06732	-0.01015	-0.01094	-0.00260
56			0.55000	0.09564	-3.33308	27.61452	-0.00925	-0.00446	-0.00089	0.00057	0.00009	-0.00059	-4.40749	9.90971	162.11894	-0.00237	0.01007	0.00158	0.00112	0.00040	-0.00090	-0.00000	0.00000	0.00000	4.33721	0.94656	169.17824	0.02959	-0.17390	0.01627	0.01333	-0.13332	-0.01065	-12.25293	5.87731	-169.82393	0.00372	-0.00055	0.00239	-0.00112	-0.00001	-0.00021	129.02609	3.27274	161.18306	-0.07244	-0.01221	-0.01370	-0.01410
57			0.56000	0.13078	-3.32256	27.18181	-0.00928	-0.00439	-0.00091	0.00122	0.00001	-0.00076	-4.23651	9.87128	161.87241	-0.00319	0.01053	0.00151	0.00097	0.00035	-0.00038	-0.00000	0.00000	0.00000	4.09021	0.53780	169.55704	0.05772	-0.15175	0.01936	0.02318	-0.11274	-0.00996	-12.09236	5.84319	-169.75835	0.00316	-0.00076	0.00278	-0.00095	-0.00004	-0.00046	128.88757	3.43714	161.44330	-0.07733	-0.01404	-0.01607	-0.02569
58			0.57000	0.19058	-3.33340	26.65840	-0.00930	-0.00431	-0.00095	0.00152	-0.00020	-0.00091	-4.10978	9.84962	161.82965	-0.00563	0.01207	0.00142	0.00114	0.00038	0.00014	-0.00000	0.00000	0.00000	3.87083	0.13961	169.82755	0.07239	-0.13863	0.02285	0.02662	-0.09749	-0.00698	-11.92602	5.77544	-169.65250	0.00255	-0.00095	0.00309	-0.00086	-0.00009	-0.00076	128.67244	3.56750	161.63531	-0.08208	-0.01540	-0.01775	-0.03695
59			0.58000	0.25335	-3.38001	26.07957	-0.00933	-0.00422	-0.00096	0.00145	-0.00046	-0.00097	-3.98614	9.84242	161.98659	-0.00952	0.01413	0.00132	0.00162	0.00038	0.00052	-0.00000	0.00000	0.00000	3.66779	-0.24248	169.96100	0.07165	-0.13454	0.02660	0.02508	-0.08849	-0.00182	-11.73116	5.67507	-169.50467	0.00197	-0.00110	0.00332	-0.00081	-0.00015	-0.00108	128.39148	3.66287	161.76265	-0.08690	-0.01608	-0.01846	-0.04785
60			0.59000	0.30086	-3.46328	25.50161	-0.00937	-0.00411	-0.00094	0.00110	-0.00067	-0.00090	-3.83510	9.85035	162.29298	-0.01359	0.01584	0.00123	0.00270	0.00018	0.00073	-0.00000	0.00000	0.00000	3.47022	-0.60746	169.95412	0.06045	-0.13644	0.02948	0.02087	-0.08405	0.00461	-11.48841	5.54470	-169.31975	0.00151	-0.00122	0.00347	-0.00077	-0.00022	-0.00134	128.05434	3.72891	161.83772	-0.09193	-0.01600	-0.01802	-0.05848
61			0.60000	0.32185	-3.57274	24.98619	-0.00940	-0.00400	-0.00090	0.00056	-0.00080	-0.00073	-3.64103	9.87424	162.67249	-0.01600	0.01627	0.00115	0.00425	-0.00017	0.00075	-0.00000	0.00000	0.00000	3.27077	-0.95803	169.82484	0.04860	-0.13974	0.03004	0.01689	-0.08173	0.01023	-11.18740	5.38827	-169.10872	0.00120	-0.00129	0.00353	-0.00073	-0.00027	-0.00150	127.67002	3.77443	161.87804	-0.09742	-0.01515	-0.01636	-0.06891
62			0.61000	0.31193	-3.69678	24.57611	-0.00942	-0.00390	-0.00085	-0.00004	-0.00086	-0.00052	-3.40030	9.90930	163.05501	-0.01592	0.01526	0.00105	0.00555	-0.00039	0.00065	-0.00000	0.00000	0.00000	3.06631	-1.29889	169.60300	0.04233	-0.14206	0.02815	0.01487	-0.08035	0.01326	-10.83213	5.21130	-168.88829	0.00105	-0.00133	0.00349	-0.00072	-0.00032	-0.00149	127.24802	3.80939	161.90349	-0.10337	-0.01358	-0.01350	-0.07894
63			0.62000	0.27236	-3.82837	24.28463	-0.00943	-0.00381	-0.00080	-0.00059	-0.00088	-0.00033	-3.11700	9.94523	163.39616	-0.01374	0.01330	0.00092	0.00592	-0.00035	0.00049	-0.00000	0.00000	0.00000	2.85689	-1.63423	169.32054	0.04224	-0.14375	0.02484	0.01494	-0.07976	0.01365	-10.44287	5.02205	-168.67999	0.00103	-0.00132	0.00337	-0.00073	-0.00035	-0.00130	126.79862	3.84263	161.93343	-0.10962	-0.01151	-0.00971	-0.08810
64			0.63000	0.20893	-3.96335	24.10149	-0.00943	-0.00375	-0.00075	-0.00101	-0.00088	-0.00018	-2.79948	9.97229	163.67680	-0.01034	0.01069	0.00076	0.00517	-0.00015	0.00033	-0.00000	0.00000	0.00000	2.64400	-1.96541	169.00558	0.04635	-0.14509	0.02101	0.01642	-0.07919	0.01227	-10.05371	4.83220	-168.50766	0.00106	-0.00129	0.00321	-0.00071	-0.00035	-0.00097	126.33242	3.88211	161.98351	-0.11558	-0.00930	-0.00564	-0.09563
65			0.64000	0.13006	-4.09706	24.00295	-0.00944	-0.00370	-0.00069	-0.00127	-0.00084	-0.00009	-2.45767	9.98540	163.89442	-0.00662	0.00754	0.00061	0.00365	0.00003	0.00020	-0.00000	0.00000	0.00000	2.42907	-2.28992	168.68098	0.05190	-0.14597	0.01701	0.01841	-0.07768	0.00986	-9.70324	4.65348	-168.39273	0.00102	-0.00124	0.00304	-0.00058	-0.00033	-0.00057	125.85928	3.93489	162.06313	-0.12051	-0.00738	-0.00203	-0.10071
66			0.65000	0.04508	-4.22320	23.95983	-0.00947	-0.00366	-0.00062	-0.00135	-0.00076	-0.00003	-2.10141	9.98333	164.05264	-0.00330	0.00406	0.00049	0.00194	0.00010	0.00011	-0.00000	0.00000	0.00000	2.21209	-2.60283	168.36739	0.05657	-0.14636	0.01305	0.02029	-0.07483	0.00703	-9.42163	4.49249	-168.34787	0.00083	-0.00120	0.00287	-0.00035	-0.00031	-0.00018	125.38766	4.00498	162.17137	-0.12386	-0.00602	0.00061	-0.10278
67			0.66000	-0.03743	-4.33407	23.94377	-0.00951	-0.00363	-0.00054	-0.00128	-0.00063	-0.00001	-1.73985	9.96695	164.15282	-0.00093	0.00065	0.00045	0.00056	0.00003	0.00005	-0.00000	0.00000	0.00000	1.99110	-2.89916	168.08641	0.05989	-0.14562	0.00963	0.02215	-0.07055	0.00444	-9.21965	4.34815	-168.37215	0.00045	-0.00117	0.00270	-0.00013	-0.00030	0.00013	124.92465	4.09210	162.29674	-0.12547	-0.00526	0.00219	-0.10184
68			0.67000	-0.11113	-4.42225	23.93136	-0.00956	-0.00360	-0.00047	-0.00110	-0.00047	-0.00002	-1.38071	9.93727	164.19371	0.00024	-0.00220	0.00050	-0.00015	-0.00014	0.00001	-0.00000	0.00000	0.00000	1.76253	-3.17596	167.85823	0.06304	-0.14313	0.00743	0.02459	-0.06519	0.00264	-9.08547	4.21304	-168.44904	-0.00007	-0.00115	0.00252	0.00001	-0.00030	0.00029	124.47524	4.19170	162.41943	-0.12588	-0.00505	0.00288	-0.09870
69			0.68000	-0.17289	-4.48273	23.90558	-0.00960	-0.00358	-0.00043	-0.00089	-0.00029	-0.00003	-1.02922	9.89440	164.17717	0.00019	-0.00402	0.00066	-0.00012	-0.00034	-0.00005	-0.00000	0.00000	0.00000	1.52244	-3.43332	167.69473	0.06679	-0.13936	0.00693	0.02799	-0.05961	0.00166	-8.99055	4.07619	-168.55109	-0.00063	-0.00115	0.00235	0.00009	-0.00031	0.00031	124.04224	4.29634	162.51755	-0.12587	-0.00524	0.00302	-0.09446
70			0.69000	-0.22370	-4.51402	23.85525	-0.00964	-0.00358	-0.00042	-0.00072	-0.00011	-0.00005	-0.68665	9.83799	164.11259	-0.00089	-0.00441	0.00091	0.00055	-0.00048	-0.00013	-0.00000	0.00000	0.00000	1.26649	-3.67314	167.59564	0.07035	-0.13602	0.00831	0.03204	-0.05466	0.00113	-8.90053	3.92654	-168.64783	-0.00116	-0.00115	0.00219	0.00020	-0.00034	0.00021	123.62679	4.39759	162.57420	-0.12634	-0.00569	0.00299	-0.09022
71			0.70000	-0.26869	-4.51749	23.77499	-0.00965	-0.00359	-0.00046	-0.00065	0.00005	-0.00007	-0.34983	9.76899	164.01575	-0.00290	-0.00309	0.00121	0.00179	-0.00039	-0.00022	-0.00000	0.00000	0.00000	0.99124	-3.89709	167.54881	0.07176	-0.13526	0.01156	0.03548	-0.05089	0.00070	-8.78512	3.75555	-168.71413	-0.00161	-0.00115	0.00204	0.00038	-0.00038	0.00005	123.22888	4.48808	162.58235	-0.12766	-0.00631	0.00291	-0.08661
72			0.71000	-0.31513	-4.49619	23.66807	-0.00965	-0.00360	-0.00053	-0.00070	0.00019	-0.00011	-0.01302	9.69057	163.90305	-0.00582	0.00009	0.00157	0.00365	0.00001	-0.00031	-0.00000	0.00000	0.00000	0.69568	-4.10537	167.53340	0.06835	-0.13903	0.01636	0.03628	-0.04837	0.00040	-8.62307	3.55663	-168.73457	-0.00194	-0.00116	0.00192	0.00065	-0.00043	-0.00012	122.84699	4.56134	162.54462	-0.12982	-0.00699	0.00283	-0.08396
73			0.72000	-0.36965	-4.45562	23.54945	-0.00963	-0.00362	-0.00064	-0.00088	0.00028	-0.00013	0.33045	9.60751	163.78307	-0.00938	0.00464	0.00202	0.00607	0.00068	-0.00043	-0.00000	0.00000	0.00000	0.38127	-4.29605	167.52541	0.05975	-0.14727	0.02191	0.03347	-0.04634	0.00062	-8.40424	3.32536	-168.70433	-0.00215	-0.00118	0.00183	0.00094	-0.00049	-0.00029	122.47878	4.61278	162.47000	-0.13250	-0.00755	0.00288	-0.08213
74			0.73000	-0.43725	-4.40512	23.44114	-0.00958	-0.00365	-0.00076	-0.00115	0.00031	-0.00012	0.68731	9.52502	163.65608	-0.01312	0.00971	0.00256	0.00888	0.00138	-0.00058	-0.00000	0.00000	0.00000	0.05153	-4.46614	167.50342	0.04789	-0.15815	0.02733	0.02769	-0.04375	0.00176	-8.13098	3.06216	-168.62619	-0.00222	-0.00120	0.00176	0.00116	-0.00054	-0.00042	122.12267	4.63951	162.36967	-0.13548	-0.00786	0.00321	-0.08067
75			0.74000	-0.52188	-4.35768	23.36426	-0.00953	-0.00368	-0.00090	-0.00150	0.00025	-0.00008	1.06222	9.44757	163.51949	-0.01672	0.01476	0.00318	0.01189	0.00194	-0.00078	-0.00000	0.00000	0.00000	-0.28708	-4.61306	167.45190	0.03398	-0.17060	0.03211	0.01974	-0.04016	0.00386	-7.81886	2.77516	-168.50829	-0.00215	-0.00123	0.00172	0.00122	-0.00058	-0.00051	121.77906	4.64184	162.25513	-0.13855	-0.00790	0.00378	-0.07897
76			0.75000	-0.62535	-4.32741	23.33574	-0.00946	-0.00371	-0.00104	-0.00185	0.00010	0.00000	1.45516	9.37952	163.36813	-0.01990	0.01934	0.00386	0.01480	0.00220	-0.00108	-0.00000	0.00000	0.00000	-0.62521	-4.73517	167.36403	0.01805	-0.18373	0.03588	0.01022	-0.03540	0.00641	-7.49494	2.47896	-168.36272	-0.00199	-0.00127	0.00172	0.00111	-0.00060	-0.00056	121.45082	4.62340	162.13785	-0.14155	-0.00777	0.00438	-0.07639
77			0.76000	-0.74542	-4.32707	23.36791	-0.00941	-0.00375	-0.00117	-0.00214	-0.00012	0.00013	1.86114	9.32504	163.19156	-0.02239	0.02287	0.00456	0.01715	0.00207	-0.00151	-0.00000	0.00000	0.00000	-0.95303	-4.83165	167.24417	0.00250	-0.19509	0.03842	0.00134	-0.02922	0.00858	-7.19182	2.19041	-168.20564	-0.00184	-0.00131	0.00177	0.00091	-0.00058	-0.00058	121.14255	4.59069	162.02977	-0.14404	-0.00762	0.00473	-0.07238
78			0.77000	-0.87597	-4.36661	23.46480	-0.00936	-0.00380	-0.00126	-0.00230	-0.00040	0.00028	2.27021	9.28781	162.98030	-0.02381	0.02474	0.00519	0.01826	0.00156	-0.00202	-0.00000	0.00000	0.00000	-1.26010	-4.90263	167.10443	-0.00837	-0.20165	0.03966	-0.00406	-0.02190	0.00982	-6.93838	1.92530	-168.05463	-0.00180	-0.00139	0.00187	0.00071	-0.00055	-0.00055	120.85931	4.55167	161.94125	-0.14553	-0.00754	0.00462	-0.06672
79			0.78000	-1.00847	-4.45173	23.61810	-0.00933	-0.00383	-0.00131	-0.00231	-0.00070	0.00039	2.66669	9.27031	162.73697	-0.02397	0.02476	0.00565	0.01764	0.00081	-0.00245	-0.00000	0.00000	0.00000	-1.53312	-4.94997	166.95682	-0.01331	-0.20240	0.03955	-0.00551	-0.01432	0.01005	-6.75093	1.69838	-167.92436	-0.00193	-0.00150	0.00199	0.00053	-0.00049	-0.00048	120.60522	4.51455	161.87851	-0.14567	-0.00758	0.00401	-0.05972
80			0.79000	-1.13292	-4.58256	23.80824	-0.00932	-0.00386	-0.00129	-0.00212	-0.00099	0.00044	3.03237	9.27316	162.47647	-0.02253	0.02302	0.00584	0.01508	0.00006	-0.00260	-0.00000	0.00000	0.00000	-1.75934	-4.97604	166.81020	-0.01198	-0.19811	0.03797	-0.00391	-0.00718	0.00937	-6.62850	1.52340	-167.82199	-0.00219	-0.00162	0.00211	0.00038	-0.00038	-0.00039	120.38165	4.48596	161.84132	-0.14454	-0.00771	0.00307	-0.05219
81			0.80000	-1.23776	-4.75416	24.00649	-0.00932	-0.00386	-0.00123	-0.00169	-0.00124	0.00040	3.35020	9.29427	162.22093	-0.01892	0.01960	0.00564	0.01074	-0.00047	-0.00232	-0.00000	0.00000	0.00000	-1.93193	-4.98297	166.67191	-0.00170	-0.18974	0.03484	-0.00040	-0.00082	0.00791	-6.55517	1.40914	-167.74625	-0.00249	-0.00171	0.00218	0.00027	-0.00023	-0.00029	120.18716	4.47005	161.82404	-0.14253	-0.00790	0.00204	-0.04490
82			0.81000	-1.31035	-4.95877	24.17248	-0.00934	-0.00385	-0.00114	-0.00099	-0.00144	0.00025	3.60580	9.32774	162.00078	-0.01292	0.01466	0.00500	0.00560	-0.00061	-0.00159	-0.00000	0.00000	0.00000	-2.05180	-4.97238	166.54900	0.01918	-0.17837	0.03036	0.00294	0.00459	0.00592	-6.50703	1.35559	-167.68938	-0.00277	-0.00176	0.00221	0.00024	-0.00007	-0.00021	120.01879	4.46732	161.81783	-0.14012	-0.00811	0.00110	-0.03836
83			0.82000	-1.33859	-5.18782	24.25266	-0.00937	-0.00382	-0.00105	-0.00003	-0.00157	0.00003	3.78823	9.36451	161.85663	-0.00575	0.00915	0.00404	0.00157	-0.00046	-0.00061	-0.00000	0.00000	0.00000	-2.12671	-4.94557	166.44896	0.04607	-0.16690	0.02564	0.00416	0.00922	0.00384	-6.46023	1.35400	-167.64076	-0.00295	-0.00177	0.00221	0.00029	0.00007	-0.00018	119.87263	4.47465	161.81310	-0.13764	-0.00835	0.00028	-0.03279
84			0.83000	-1.31293	-5.43110	24.19310	-0.00942	-0.00377	-0.00097	0.00113	-0.00162	-0.00023	3.89109	9.39618	161.82820	-0.00003	0.00446	0.00305	0.00000	-0.00024	0.00019	-0.00000	0.00000	0.00000	-2.17000	-4.90281	166.37906	0.06862	-0.15861	0.02221	0.00384	0.01368	0.00208	-6.39602	1.39086	-167.59009	-0.00304	-0.00176	0.00220	0.00042	0.00017	-0.00019	119.74448	4.48600	161.80098	-0.13530	-0.00860	-0.00048	-0.02830
85			0.84000	-1.22937	-5.67494	23.96372	-0.00949	-0.00369	-0.00089	0.00232	-0.00155	-0.00047	3.91556	9.42112	161.93231	0.00211	0.00122	0.00229	0.00013	-0.00008	0.00062	-0.00000	0.00000	0.00000	-2.19965	-4.84275	166.34512	0.07858	-0.15463	0.02087	0.00433	0.01872	0.00060	-6.30297	1.45300	-167.52983	-0.00301	-0.00173	0.00218	0.00058	0.00023	-0.00022	119.62994	4.49355	161.77428	-0.13319	-0.00887	-0.00122	-0.02469
86			0.85000	-1.09398	-5.90077	23.57442	-0.00955	-0.00358	-0.00081	0.00331	-0.00133	-0.00062	3.87375	9.44872	162.14851	0.00035	-0.00060	0.00181	0.00006	0.00006	0.00074	-0.00000	0.00000	0.00000	-2.23554	-4.76288	166.35112	0.07456	-0.15482	0.02171	0.00655	0.02496	-0.00091	-6.17781	1.52936	-167.45674	-0.00286	-0.00167	0.00217	0.00070	0.00025	-0.00026	119.52633	4.48935	161.72815	-0.13133	-0.00904	-0.00179	-0.02166
87			0.86000	-0.92334	-6.08342	23.07587	-0.00961	-0.00345	-0.00073	0.00386	-0.00092	-0.00064	3.78714	9.50103	162.41817	-0.00447	-0.00096	0.00159	-0.00107	0.00016	0.00068	-0.00000	0.00000	0.00000	-2.29577	-4.66005	166.40068	0.05973	-0.15856	0.02459	0.00885	0.03273	-0.00294	-6.02517	1.61003	-167.37227	-0.00261	-0.00160	0.00215	0.00074	0.00024	-0.00029	119.43206	4.46752	161.65999	-0.12977	-0.00908	-0.00219	-0.01884
88			0.87000	-0.74261	-6.19126	22.54952	-0.00967	-0.00332	-0.00065	0.00378	-0.00036	-0.00056	3.68345	9.61065	162.65495	-0.01088	0.00006	0.00166	-0.00239	-0.00002	0.00047	-0.00000	0.00000	0.00000	-2.39343	-4.53206	166.49789	0.04151	-0.16351	0.02895	0.00936	0.04160	-0.00581	-5.85681	1.68730	-167.28220	-0.00229	-0.00152	0.00215	0.00068	0.00022	-0.00030	119.34776	4.42575	161.57037	-0.12850	-0.00900	-0.00246	-0.01592
89			0.88000	-0.58198	-6.19453	22.08576	-0.00972	-0.00321	-0.00060	0.00303	0.00029	-0.00041	3.59414	9.81149	162.77110	-0.01673	0.00186	0.00198	-0.00208	-0.00083	0.00004	-0.00000	0.00000	0.00000	-2.53505	-4.37845	166.64371	0.03038	-0.16563	0.03325	0.00934	0.04999	-0.00919	-5.68879	1.75763	-167.19522	-0.00196	-0.00145	0.00215	0.00055	0.00019	-0.00028	119.27491	4.36451	161.46263	-0.12737	-0.00889	-0.00279	-0.01282
90			0.89000	-0.47091	-6.08037	21.75475	-0.00977	-0.00314	-0.00055	0.00177	0.00088	-0.00024	3.55035	10.12274	162.71121	-0.01952	0.00346	0.00240	0.00056	-0.00212	-0.00070	-0.00000	0.00000	0.00000	-2.72052	-4.20060	166.83078	0.03591	-0.16173	0.03526	0.01373	0.05585	-0.01172	-5.53693	1.82145	-167.12036	-0.00166	-0.00138	0.00214	0.00041	0.00016	-0.00022	119.21504	4.28548	161.34152	-0.12611	-0.00878	-0.00321	-0.00967
91			0.90000	-0.42881	-5.86731	21.57987	-0.00980	-0.00310	-0.00051	0.00035	0.00126	-0.00011	3.57513	10.53228	162.47696	-0.01708	0.00370	0.00259	0.00343	-0.00267	-0.00139	-0.00000	0.00000	0.00000	-2.94380	-4.00134	167.04419	0.06399	-0.15061	0.03274	0.02817	0.05762	-0.01182	-5.41167	1.88009	-167.06403	-0.00144	-0.00132	0.00212	0.00028	0.00014	-0.00015	119.16824	4.19014	161.21078	-0.12467	-0.00864	-0.00367	-0.00684
92			0.91000	-0.45474	-5.61316	21.51902	-0.00982	-0.00309	-0.00047	-0.00071	0.00124	-0.00005	3.67547	10.98554	162.13686	-0.00910	0.00202	0.00221	0.00310	-0.00144	-0.00136	-0.00000	0.00000	0.00000	-3.19447	-3.78413	167.26765	0.11256	-0.13434	0.02534	0.05357	0.05542	-0.00924	-5.31426	1.93262	-167.02875	-0.00132	-0.00126	0.00209	0.00020	0.00011	-0.00008	119.13246	4.07866	161.07179	-0.12304	-0.00849	-0.00412	-0.00475
93			0.92000	-0.52242	-5.40723	21.46696	-0.00983	-0.00308	-0.00043	-0.00099	0.00073	-0.00008	3.83931	11.39010	161.81531	0.00106	-0.00064	0.00136	-0.00043	0.00035	-0.00062	-0.00000	0.00000	0.00000	-3.45987	-3.55279	167.48853	0.16417	-0.11916	0.01620	0.08022	0.05177	-0.00569	-5.23680	1.97577	-167.01294	-0.00128	-0.00122	0.00204	0.00017	0.00008	-0.00002	119.10365	3.95222	160.92436	-0.12136	-0.00835	-0.00458	-0.00375
94			0.93000	-0.59059	-5.33836	21.29869	-0.00984	-0.00304	-0.00039	-0.00048	-0.00013	-0.00018	4.04207	11.64766	161.64510	0.00728	-0.00228	0.00066	-0.00281	0.00060	-0.00008	-0.00000	0.00000	0.00000	-3.72773	-3.31158	167.70010	0.19104	-0.11214	0.01078	0.09185	0.05014	-0.00357	-5.16472	2.00558	-167.01126	-0.00127	-0.00118	0.00198	0.00017	0.00004	0.00001	119.07616	3.81379	160.76851	-0.11978	-0.00826	-0.00508	-0.00414
95			0.94000	-0.62729	-5.45049	20.94219	-0.00985	-0.00295	-0.00035	0.00040	-0.00101	-0.00027	4.25869	11.70321	161.69724	0.00549	-0.00149	0.00075	-0.00178	-0.00007	0.00019	-0.00000	0.00000	0.00000	-3.98707	-3.06623	167.90117	0.17681	-0.11635	0.01295	0.08041	0.05211	-0.00404	-5.07987	2.01776	-167.01581	-0.00126	-0.00115	0.00194	0.00022	-0.00000	0.00001	119.04291	3.66880	160.60597	-0.11861	-0.00833	-0.00577	-0.00603
96			0.95000	-0.62723	-5.71952	20.42641	-0.00987	-0.00283	-0.00033	0.00113	-0.00157	-0.00031	4.47177	11.57365	161.93880	-0.00236	0.00101	0.00142	0.00062	0.00029	0.00072	-0.00000	0.00000	0.00000	-4.22795	-2.82458	168.09315	0.13461	-0.12832	0.02157	0.05560	0.05560	-0.00637	-4.96461	2.00588	-167.01738	-0.00118	-0.00114	0.00192	0.00028	-0.00005	-0.00003	118.99699	3.52448	160.44109	-0.11791	-0.00857	-0.00680	-0.00925
97			0.96000	-0.60418	-6.07362	19.85762	-0.00990	-0.00271	-0.00032	0.00145	-0.00172	-0.00030	4.67134	11.32675	162.26216	-0.01073	0.00343	0.00200	0.00241	0.00146	0.00113	-0.00000	0.00000	0.00000	-4.44203	-2.59609	168.27567	0.09369	-0.14114	0.03185	0.03358	0.05670	-0.00877	-4.80535	1.96164	-167.00568	-0.00104	-0.00115	0.00196	0.00034	-0.00012	-0.00010	118.93285	3.38869	160.27820	-0.11777	-0.00901	-0.00825	-0.01339
98			0.97000	-0.57235	-6.43645	19.35071	-0.00993	-0.00261	-0.00035	0.00141	-0.00157	-0.00027	4.85017	11.03462	162.55595	-0.01596	0.00495	0.00221	0.00331	0.00232	0.00102	-0.00000	0.00000	0.00000	-4.62276	-2.39006	168.44351	0.07182	-0.15020	0.03998	0.02113	0.05324	-0.00971	-4.59544	1.87808	-166.96931	-0.00085	-0.00120	0.00205	0.00035	-0.00021	-0.00022	118.84774	3.26869	160.12019	-0.11820	-0.00967	-0.01016	-0.01781
99			0.98000	-0.53895	-6.75406	18.98156	-0.00995	-0.00254	-0.00041	0.00114	-0.00126	-0.00020	5.00274	10.74685	162.75424	-0.01794	0.00597	0.00225	0.00351	0.00270	0.00064	-0.00000	0.00000	0.00000	-4.76629	-2.21365	168.58583	0.06820	-0.15559	0.04509	0.01538	0.04610	-0.00858	-4.33674	1.75429	-166.89665	-0.00061	-0.00129	0.00220	0.00030	-0.00030	-0.00041	118.74252	3.16944	159.96783	-0.11927	-0.01054	-0.01251	-0.02185
100			0.99000	-0.50754	-6.99827	18.78124	-0.00995	-0.00252	-0.00050	0.00074	-0.00090	-0.00010	5.12758	10.49047	162.84026	-0.01761	0.00677	0.00226	0.00325	0.00272	0.00023	-0.00000	0.00000	0.00000	-4.87172	-2.06978	168.68921	0.07605	-0.15890	0.04754	0.01199	0.03736	-0.00555	-4.03990	1.59741	-166.77811	-0.00032	-0.00143	0.00240	0.00017	-0.00039	-0.00065	118.62132	3.09321	159.82143	-0.12093	-0.01164	-0.01530	-0.02496
101			1.00000	-0.48116	-7.16049	18.74757	-0.00995	-0.00254	-0.00059	0.00030	-0.00054	0.00004	5.22819	10.27739	162.83067	-0.01582	0.00729	0.00224	0.00274	0.00245	-0.00009	-0.00000	0.00000	0.00000	-4.94129	-1.95651	168.74194	0.08908	-0.16147	0.04785	0.00847	0.02882	-0.00131	-3.72343	1.42194	-166.60957	-0.00001	-0.00159	0.00266	0.00000	-0.00045	-0.00094	118.49060	3.03964	159.68275	-0.12299	-0.01290	-0.01839	-0.02679
102			1.01000	-0.46293	-7.24404	18.85841	-0.00993	-0.00259	-0.00066	-0.00014	-0.00021	0.00019	5.31088	10.11025	162.75784	-0.01320	0.00752	0.00218	0.00212	0.00201	-0.00028	-0.00000	0.00000	0.00000	-4.97902	-1.86872	168.73816	0.10266	-0.16453	0.04664	0.00410	0.02156	0.00304	-3.41021	1.24708	-166.39426	0.00030	-0.00176	0.00298	-0.00016	-0.00046	-0.00126	118.35764	3.00644	159.55591	-0.12501	-0.01426	-0.02170	-0.02710
103			1.02000	-0.45473	-7.25769	19.08258	-0.00991	-0.00265	-0.00071	-0.00052	0.00008	0.00032	5.38137	9.98602	162.65533	-0.01036	0.00760	0.00209	0.00152	0.00153	-0.00034	-0.00000	0.00000	0.00000	-4.98905	-1.80049	168.68044	0.11376	-0.16861	0.04460	-0.00088	0.01582	0.00659	-3.12235	1.09216	-166.14285	0.00057	-0.00194	0.00334	-0.00027	-0.00042	-0.00156	118.22974	2.99024	159.44621	-0.12656	-0.01565	-0.02510	-0.02588
104			1.03000	-0.45593	-7.21240	19.38825	-0.00988	-0.00272	-0.00074	-0.00081	0.00034	0.00043	5.44257	9.89741	162.54955	-0.00796	0.00780	0.00204	0.00103	0.00115	-0.00032	-0.00000	0.00000	0.00000	-4.97519	-1.74693	168.57860	0.12051	-0.17369	0.04236	-0.00581	0.01137	0.00894	-2.87472	0.96947	-165.87215	0.00075	-0.00212	0.00372	-0.00030	-0.00034	-0.00179	118.11303	2.98626	159.35832	-0.12741	-0.01702	-0.02853	-0.02334
105			1.04000	-0.46484	-7.11968	19.74733	-0.00985	-0.00281	-0.00078	-0.00100	0.00056	0.00050	5.49585	9.83461	162.45744	-0.00633	0.00826	0.00211	0.00071	0.00090	-0.00027	-0.00000	0.00000	0.00000	-4.94096	-1.70481	168.44585	0.12244	-0.17955	0.04031	-0.00992	0.00783	0.01016	-2.67056	0.88128	-165.60201	0.00081	-0.00228	0.00409	-0.00027	-0.00025	-0.00188	118.01192	2.98928	159.29488	-0.12759	-0.01831	-0.03175	-0.01994
106			1.05000	-0.48011	-6.99091	20.13571	-0.00981	-0.00291	-0.00082	-0.00114	0.00073	0.00055	5.54270	9.78687	162.38847	-0.00574	0.00915	0.00234	0.00055	0.00080	-0.00021	-0.00000	0.00000	0.00000	-4.89086	-1.67229	168.29509	0.11901	-0.18628	0.03880	-0.01241	0.00490	0.01057	-2.50087	0.82170	-165.35219	0.00075	-0.00243	0.00440	-0.00022	-0.00017	-0.00179	117.92864	2.99347	159.25632	-0.12711	-0.01939	-0.03453	-0.01616
107			1.06000	-0.50278	-6.83724	20.53393	-0.00977	-0.00301	-0.00086	-0.00127	0.00086	0.00059	5.58703	9.74492	162.34583	-0.00620	0.01061	0.00272	0.00055	0.00084	-0.00013	-0.00000	0.00000	0.00000	-4.83051	-1.64816	168.13728	0.11063	-0.19437	0.03823	-0.01296	0.00246	0.01054	-2.34698	0.77949	-165.13841	0.00061	-0.00255	0.00462	-0.00017	-0.00014	-0.00155	117.86337	2.99344	159.24054	-0.12620	-0.02021	-0.03665	-0.01249
108			1.07000	-0.53500	-6.66975	20.92966	-0.00973	-0.00311	-0.00091	-0.00142	0.00094	0.00061	5.63395	9.70196	162.32581	-0.00746	0.01248	0.00318	0.00069	0.00101	-0.00005	-0.00000	0.00000	0.00000	-4.76572	-1.63120	167.98125	0.09892	-0.20341	0.03863	-0.01188	0.00052	0.01031	-2.18600	0.74136	-164.96991	0.00045	-0.00262	0.00471	-0.00014	-0.00016	-0.00121	117.81458	2.98478	159.24327	-0.12490	-0.02060	-0.03779	-0.00920
109			1.08000	-0.57861	-6.49860	21.31977	-0.00969	-0.00320	-0.00095	-0.00159	0.00097	0.00064	5.68848	9.65404	162.31859	-0.00886	0.01428	0.00361	0.00095	0.00127	-0.00001	-0.00000	0.00000	0.00000	-4.70159	-1.61984	167.83255	0.08721	-0.21245	0.03957	-0.01005	-0.00084	0.00996	-1.99655	0.69628	-164.84718	0.00027	-0.00263	0.00465	-0.00010	-0.00022	-0.00086	117.77988	2.96559	159.25890	-0.12348	-0.02052	-0.03781	-0.00640
110			1.09000	-0.63520	-6.33099	21.70690	-0.00966	-0.00330	-0.00098	-0.00180	0.00097	0.00066	5.75474	9.60062	162.31264	-0.00968	0.01547	0.00389	0.00127	0.00149	-0.00002	-0.00000	0.00000	0.00000	-4.64176	-1.61210	167.69341	0.07874	-0.22021	0.04033	-0.00829	-0.00150	0.00943	-1.76387	0.63816	-164.76173	0.00014	-0.00258	0.00446	-0.00006	-0.00028	-0.00059	117.75710	2.93666	159.28082	-0.12218	-0.01997	-0.03671	-0.00398
111			1.10000	-0.70686	-6.16938	22.09229	-0.00964	-0.00339	-0.00101	-0.00204	0.00097	0.00067	5.83577	9.54525	162.30045	-0.00962	0.01603	0.00401	0.00154	0.00152	-0.00007	-0.00000	0.00000	0.00000	-4.58841	-1.60595	167.56471	0.07445	-0.22657	0.04067	-0.00687	-0.00128	0.00871	-1.48288	0.56552	-164.69952	0.00007	-0.00248	0.00417	-0.00004	-0.00033	-0.00044	117.74480	2.90100	159.30307	-0.12109	-0.01904	-0.03473	-0.00171
112			1.11000	-0.79484	-6.01222	22.47241	-0.00961	-0.00349	-0.00105	-0.00225	0.00098	0.00068	5.93245	9.49466	162.28017	-0.00920	0.01653	0.00407	0.00172	0.00136	-0.00014	-0.00000	0.00000	0.00000	-4.54286	-1.59891	167.44804	0.07200	-0.23207	0.04103	-0.00560	0.00002	0.00787	-1.15982	0.48094	-164.64557	0.00009	-0.00235	0.00386	-0.00006	-0.00035	-0.00038	117.74298	2.86383	159.32199	-0.12041	-0.01793	-0.03222	0.00065
113			1.12000	-0.89645	-5.85714	22.84332	-0.00956	-0.00358	-0.00108	-0.00236	0.00100	0.00068	6.04181	9.45532	162.25061	-0.00909	0.01747	0.00422	0.00187	0.00111	-0.00023	-0.00000	0.00000	0.00000	-4.50539	-1.58842	167.34552	0.06901	-0.23696	0.04183	-0.00436	0.00240	0.00697	-0.81147	0.39098	-164.58896	0.00019	-0.00220	0.00355	-0.00011	-0.00033	-0.00038	117.75274	2.83096	159.33736	-0.12012	-0.01675	-0.02951	0.00320
114			1.13000	-1.00311	-5.70428	23.20456	-0.00949	-0.00366	-0.00112	-0.00230	0.00100	0.00069	6.15686	9.42931	162.20819	-0.00922	0.01878	0.00446	0.00196	0.00084	-0.00037	-0.00000	0.00000	0.00000	-4.47570	-1.57233	167.25848	0.06569	-0.24086	0.04286	-0.00323	0.00541	0.00604	-0.46192	0.30465	-164.52576	0.00032	-0.00206	0.00330	-0.00019	-0.00029	-0.00038	117.77493	2.80850	159.35172	-0.12017	-0.01569	-0.02699	0.00585
115			1.14000	-1.10332	-5.55688	23.55648	-0.00941	-0.00374	-0.00117	-0.00206	0.00097	0.00070	6.26895	9.41419	162.15015	-0.00922	0.02003	0.00470	0.00189	0.00065	-0.00051	-0.00000	0.00000	0.00000	-4.45332	-1.55017	167.18661	0.06330	-0.24349	0.04370	-0.00229	0.00825	0.00510	-0.13756	0.22920	-164.45987	0.00045	-0.00194	0.00312	-0.00024	-0.00023	-0.00034	117.81006	2.80072	159.36945	-0.12032	-0.01488	-0.02497	0.00837
116			1.15000	-1.18709	-5.41918	23.89613	-0.00933	-0.00382	-0.00121	-0.00170	0.00092	0.00069	6.37036	9.40616	162.07890	-0.00894	0.02088	0.00488	0.00165	0.00048	-0.00061	-0.00000	0.00000	0.00000	-4.43770	-1.52325	167.12823	0.06217	-0.24486	0.04417	-0.00151	0.01020	0.00423	0.13938	0.16725	-164.40079	0.00052	-0.00186	0.00300	-0.00022	-0.00018	-0.00026	117.85676	2.80887	159.39442	-0.12028	-0.01438	-0.02360	0.01035
117			1.16000	-1.24945	-5.29346	24.21745	-0.00928	-0.00388	-0.00124	-0.00129	0.00086	0.00066	6.45672	9.40415	162.00186	-0.00834	0.02118	0.00495	0.00131	0.00024	-0.00064	-0.00000	0.00000	0.00000	-4.42830	-1.49407	167.08084	0.06247	-0.24527	0.04431	-0.00089	0.01082	0.00353	0.35578	0.11622	-164.35957	0.00049	-0.00180	0.00291	-0.00016	-0.00015	-0.00014	117.91162	2.83057	159.42880	-0.11988	-0.01415	-0.02281	0.01137
118			1.17000	-1.28872	-5.17930	24.51337	-0.00924	-0.00395	-0.00126	-0.00086	0.00080	0.00061	6.52517	9.40998	161.92847	-0.00755	0.02098	0.00491	0.00091	-0.00014	-0.00057	-0.00000	0.00000	0.00000	-4.42362	-1.46578	167.04120	0.06384	-0.24478	0.04415	-0.00049	0.00987	0.00302	0.50957	0.07070	-164.34395	0.00036	-0.00177	0.00283	-0.00008	-0.00014	-0.00001	117.96927	2.86062	159.47112	-0.11899	-0.01407	-0.02237	0.01119
119			1.18000	-1.30513	-5.07405	24.77717	-0.00923	-0.00400	-0.00126	-0.00044	0.00076	0.00053	6.57331	9.42708	161.86797	-0.00692	0.02032	0.00480	0.00054	-0.00067	-0.00045	-0.00000	0.00000	0.00000	-4.42135	-1.44197	167.00624	0.06485	-0.24307	0.04373	-0.00038	0.00731	0.00266	0.60814	0.02578	-164.35463	0.00016	-0.00175	0.00273	-0.00002	-0.00014	0.00010	118.02383	2.89334	159.51694	-0.11765	-0.01406	-0.02213	0.00987
120			1.19000	-1.29915	-4.97300	25.00488	-0.00924	-0.00405	-0.00123	-0.00001	0.00076	0.00044	6.59790	9.45986	161.82532	-0.00657	0.01903	0.00460	0.00018	-0.00129	-0.00030	-0.00000	0.00000	0.00000	-4.41863	-1.42604	166.97433	0.06529	-0.23932	0.04291	-0.00058	0.00347	0.00232	0.66543	-0.02027	-164.38556	-0.00008	-0.00174	0.00262	0.00001	-0.00014	0.00017	118.06989	2.92406	159.56021	-0.11614	-0.01413	-0.02208	0.00767
121			1.20000	-1.27054	-4.86890	25.19581	-0.00926	-0.00408	-0.00118	0.00042	0.00081	0.00035	6.59354	9.51301	161.80069	-0.00655	0.01697	0.00430	-0.00022	-0.00186	-0.00019	-0.00000	0.00000	0.00000	-4.41276	-1.42061	166.94563	0.06537	-0.23284	0.04154	-0.00101	-0.00117	0.00189	0.69889	-0.06672	-164.42688	-0.00033	-0.00176	0.00254	0.00002	-0.00014	0.00018	118.10356	2.95010	159.59637	-0.11479	-0.01427	-0.02223	0.00494
122			1.21000	-1.21784	-4.75219	25.35192	-0.00929	-0.00408	-0.00110	0.00087	0.00093	0.00027	6.55274	9.59031	161.79001	-0.00709	0.01449	0.00397	-0.00076	-0.00225	-0.00013	-0.00000	0.00000	0.00000	-4.40219	-1.42779	166.92203	0.06452	-0.22413	0.03992	-0.00150	-0.00619	0.00129	0.72682	-0.11272	-164.46759	-0.00058	-0.00180	0.00249	0.00003	-0.00014	0.00016	118.12247	2.97069	159.62273	-0.11371	-0.01446	-0.02253	0.00195
123			1.22000	-1.13970	-4.61319	25.47991	-0.00932	-0.00408	-0.00099	0.00129	0.00111	0.00020	6.46859	9.69369	161.78389	-0.00852	0.01216	0.00372	-0.00155	-0.00244	-0.00015	-0.00000	0.00000	0.00000	-4.38701	-1.44932	166.90640	0.06225	-0.21411	0.03850	-0.00183	-0.01118	0.00059	0.76532	-0.15770	-164.49797	-0.00075	-0.00184	0.00246	0.00006	-0.00014	0.00009	118.12546	2.98723	159.63921	-0.11310	-0.01464	-0.02285	-0.00110
124			1.23000	-1.03954	-4.44444	25.59322	-0.00934	-0.00407	-0.00089	0.00156	0.00133	0.00017	6.34099	9.82354	161.76949	-0.01116	0.01062	0.00369	-0.00271	-0.00258	-0.00026	-0.00000	0.00000	0.00000	-4.36905	-1.48613	166.89995	0.05801	-0.20391	0.03770	-0.00186	-0.01590	0.00002	0.82346	-0.20035	-164.50966	-0.00076	-0.00185	0.00244	0.00009	-0.00013	-0.00000	118.11260	3.00229	159.64679	-0.11282	-0.01471	-0.02298	-0.00403
125			1.24000	-0.93058	-4.24250	25.71292	-0.00936	-0.00406	-0.00079	0.00151	0.00155	0.00018	6.18211	9.97888	161.73331	-0.01457	0.01027	0.00392	-0.00390	-0.00286	-0.00048	-0.00000	0.00000	0.00000	-4.35037	-1.53835	166.89908	0.05270	-0.19503	0.03749	-0.00169	-0.02023	-0.00017	0.89875	-0.23819	-164.49521	-0.00064	-0.00184	0.00244	0.00009	-0.00011	-0.00013	118.08485	3.01886	159.64566	-0.11274	-0.01472	-0.02303	-0.00671
126			1.25000	-0.83463	-4.01110	25.86502	-0.00936	-0.00407	-0.00071	0.00110	0.00172	0.00021	6.01597	10.15564	161.66333	-0.01706	0.01063	0.00422	-0.00421	-0.00320	-0.00078	-0.00000	0.00000	0.00000	-4.33242	-1.60503	166.89601	0.05051	-0.18822	0.03694	-0.00151	-0.02394	0.00017	0.97985	-0.26827	-164.44955	-0.00048	-0.00186	0.00250	0.00007	-0.00009	-0.00026	118.04385	3.03868	159.63548	-0.11299	-0.01483	-0.02332	-0.00902
127			1.26000	-0.77189	-3.76303	26.06567	-0.00934	-0.00410	-0.00067	0.00046	0.00179	0.00025	5.86863	10.34361	161.55724	-0.01689	0.01074	0.00430	-0.00323	-0.00324	-0.00099	-0.00000	0.00000	0.00000	-4.31662	-1.68332	166.88287	0.05624	-0.18321	0.03522	-0.00143	-0.02657	0.00088	1.05497	-0.28846	-164.37325	-0.00040	-0.00193	0.00263	0.00005	-0.00006	-0.00040	117.99184	3.06190	159.61639	-0.11361	-0.01511	-0.02405	-0.01093
128			1.27000	-0.74937	-3.51760	26.30565	-0.00932	-0.00415	-0.00067	-0.00015	0.00173	0.00028	5.75541	10.52673	161.43201	-0.01437	0.01048	0.00410	-0.00184	-0.00294	-0.00097	-0.00000	0.00000	0.00000	-4.30441	-1.76862	166.85504	0.06798	-0.18075	0.03307	-0.00128	-0.02781	0.00168	1.11809	-0.29767	-164.27342	-0.00036	-0.00204	0.00282	0.00004	-0.00002	-0.00052	117.93122	3.08770	159.59030	-0.11455	-0.01557	-0.02515	-0.01248
129			1.28000	-0.75997	-3.29313	26.55740	-0.00930	-0.00421	-0.00069	-0.00057	0.00156	0.00029	5.67794	10.69071	161.31607	-0.01130	0.01034	0.00382	-0.00086	-0.00255	-0.00076	-0.00000	0.00000	0.00000	-4.29724	-1.85477	166.81142	0.07931	-0.18172	0.03182	-0.00082	-0.02761	0.00245	1.16820	-0.29634	-164.16240	-0.00030	-0.00212	0.00301	0.00002	0.00001	-0.00058	117.86398	3.11498	159.56122	-0.11565	-0.01612	-0.02639	-0.01370
130			1.29000	-0.79151	-3.10051	26.79621	-0.00929	-0.00427	-0.00071	-0.00081	0.00133	0.00028	5.63123	10.83025	161.23073	-0.00919	0.01041	0.00359	-0.00034	-0.00221	-0.00049	-0.00000	0.00000	0.00000	-4.29590	-1.93562	166.75385	0.08589	-0.18506	0.03176	-0.00007	-0.02601	0.00313	1.20461	-0.28689	-164.05371	-0.00019	-0.00217	0.00315	0.00001	0.00004	-0.00056	117.79240	3.14210	159.53358	-0.11676	-0.01665	-0.02753	-0.01449
131			1.30000	-0.83475	-2.94255	27.01090	-0.00927	-0.00432	-0.00071	-0.00092	0.00109	0.00025	5.61037	10.94824	161.18109	-0.00823	0.01038	0.00343	-0.00004	-0.00192	-0.00027	-0.00000	0.00000	0.00000	-4.30057	-2.00689	166.68658	0.08797	-0.18862	0.03229	0.00081	-0.02339	0.00361	1.22554	-0.27258	-163.95915	-0.00012	-0.00221	0.00326	0.00000	0.00005	-0.00047	117.71906	3.16765	159.51102	-0.11773	-0.01710	-0.02848	-0.01476
132			1.31000	-0.88497	-2.81685	27.20148	-0.00925	-0.00435	-0.00069	-0.00099	0.00087	0.00022	5.61160	11.05009	161.16008	-0.00801	0.01019	0.00329	0.00017	-0.00167	-0.00012	-0.00000	0.00000	0.00000	-4.31125	-2.06768	166.61530	0.08765	-0.19105	0.03301	0.00165	-0.02073	0.00384	1.23128	-0.25697	-163.88745	-0.00015	-0.00224	0.00333	0.00000	0.00005	-0.00034	117.64661	3.18947	159.49542	-0.11862	-0.01742	-0.02913	-0.01463
133			1.32000	-0.93910	-2.71847	27.37472	-0.00923	-0.00437	-0.00066	-0.00099	0.00069	0.00019	5.63018	11.13900	161.15599	-0.00807	0.01013	0.00317	0.00033	-0.00144	-0.00005	-0.00000	0.00000	0.00000	-4.32734	-2.12080	166.54410	0.08643	-0.19274	0.03399	0.00237	-0.01921	0.00395	1.22683	-0.24409	-163.84422	-0.00027	-0.00227	0.00336	-0.00000	0.00003	-0.00017	117.57648	3.20517	159.48764	-0.11938	-0.01751	-0.02932	-0.01431
134			1.33000	-0.99214	-2.64238	27.54150	-0.00921	-0.00439	-0.00062	-0.00091	0.00053	0.00018	5.65835	11.21408	161.15665	-0.00828	0.01045	0.00311	0.00041	-0.00119	-0.00005	-0.00000	0.00000	0.00000	-4.34789	-2.17149	166.47374	0.08401	-0.19494	0.03523	0.00289	-0.01961	0.00405	1.22133	-0.23838	-163.83102	-0.00046	-0.00230	0.00335	-0.00000	0.00000	0.00000	117.50877	3.21363	159.48677	-0.12010	-0.01730	-0.02887	-0.01406
135			1.34000	-1.03688	-2.58572	27.71402	-0.00919	-0.00440	-0.00059	-0.00073	0.00039	0.00019	5.68633	11.27091	161.14977	-0.00865	0.01111	0.00312	0.00041	-0.00083	-0.00012	-0.00000	0.00000	0.00000	-4.37202	-2.22573	166.40398	0.07985	-0.19852	0.03652	0.00316	-0.02196	0.00406	1.22560	-0.24379	-163.84540	-0.00066	-0.00229	0.00327	0.00002	-0.00005	0.00014	117.44250	3.21590	159.49028	-0.12087	-0.01679	-0.02772	-0.01406
136			1.35000	-1.06645	-2.54859	27.90338	-0.00917	-0.00443	-0.00058	-0.00046	0.00023	0.00020	5.70527	11.30375	161.12198	-0.00918	0.01195	0.00321	0.00032	-0.00030	-0.00026	-0.00000	0.00000	0.00000	-4.39855	-2.28817	166.33687	0.07451	-0.20347	0.03772	0.00314	-0.02579	0.00381	1.24800	-0.26277	-163.88120	-0.00082	-0.00225	0.00312	0.00005	-0.00010	0.00023	117.37594	3.21435	159.49445	-0.12179	-0.01607	-0.02600	-0.01432
137			1.36000	-1.07662	-2.53246	28.11818	-0.00915	-0.00447	-0.00057	-0.00017	0.00008	0.00023	5.70868	11.30839	161.05974	-0.00961	0.01266	0.00331	0.00018	0.00039	-0.00048	-0.00000	0.00000	0.00000	-4.42540	-2.36168	166.27725	0.06969	-0.20905	0.03863	0.00284	-0.03027	0.00310	1.29083	-0.29573	-163.92957	-0.00095	-0.00218	0.00293	0.00009	-0.00014	0.00026	117.30809	3.21102	159.49529	-0.12296	-0.01531	-0.02407	-0.01462
138			1.37000	-1.06713	-2.53765	28.36271	-0.00914	-0.00451	-0.00058	0.00009	-0.00008	0.00026	5.69314	11.28484	160.95129	-0.00948	0.01277	0.00331	0.00003	0.00106	-0.00073	-0.00000	0.00000	0.00000	-4.44951	-2.44652	166.23236	0.06804	-0.21336	0.03892	0.00235	-0.03426	0.00183	1.35214	-0.34042	-163.98209	-0.00109	-0.00211	0.00272	0.00013	-0.00017	0.00025	117.23952	3.20620	159.49095	-0.12434	-0.01458	-0.02210	-0.01470
139			1.38000	-1.04245	-2.56158	28.63364	-0.00913	-0.00456	-0.00058	0.00025	-0.00020	0.00028	5.65952	11.23876	160.79251	-0.00871	0.01204	0.00317	-0.00008	0.00146	-0.00094	-0.00000	0.00000	0.00000	-4.46796	-2.54094	166.20927	0.07130	-0.21441	0.03857	0.00175	-0.03682	0.00022	1.42892	-0.39272	-164.03323	-0.00121	-0.00202	0.00248	0.00018	-0.00018	0.00022	117.17187	3.19906	159.48260	-0.12570	-0.01381	-0.02001	-0.01434
140			1.39000	-1.01025	-2.59877	28.92078	-0.00911	-0.00461	-0.00057	0.00030	-0.00028	0.00029	5.61250	11.18013	160.59109	-0.00762	0.01057	0.00292	-0.00012	0.00147	-0.00104	-0.00000	0.00000	0.00000	-4.47860	-2.64218	166.21040	0.07804	-0.21142	0.03786	0.00097	-0.03777	-0.00128	1.51665	-0.44754	-164.08014	-0.00129	-0.00190	0.00223	0.00020	-0.00017	0.00018	117.10787	3.18958	159.47359	-0.12677	-0.01298	-0.01781	-0.01336
141			1.40000	-0.97808	-2.64131	29.21206	-0.00910	-0.00465	-0.00056	0.00026	-0.00029	0.00028	5.55820	11.12013	160.36284	-0.00634	0.00867	0.00258	-0.00012	0.00117	-0.00100	-0.00000	0.00000	0.00000	-4.48111	-2.74808	166.23192	0.08650	-0.20503	0.03700	0.00007	-0.03762	-0.00233	1.60832	-0.49939	-164.12119	-0.00131	-0.00176	0.00199	0.00021	-0.00014	0.00014	117.05032	3.17990	159.46761	-0.12733	-0.01217	-0.01575	-0.01178
142			1.41000	-0.95130	-2.67909	29.49661	-0.00909	-0.00468	-0.00054	0.00015	-0.00021	0.00026	5.50156	11.06955	160.12650	-0.00505	0.00684	0.00221	-0.00010	0.00076	-0.00086	-0.00000	0.00000	0.00000	-4.47690	-2.85742	166.26598	0.09570	-0.19670	0.03635	-0.00081	-0.03702	-0.00273	1.69564	-0.54375	-164.15572	-0.00133	-0.00165	0.00180	0.00019	-0.00011	0.00010	117.00153	3.17371	159.46744	-0.12730	-0.01146	-0.01406	-0.00984
143			1.42000	-0.93282	-2.70202	29.76695	-0.00907	-0.00472	-0.00052	0.00002	-0.00007	0.00024	5.44589	11.03649	159.90131	-0.00414	0.00561	0.00195	-0.00010	0.00042	-0.00070	-0.00000	0.00000	0.00000	-4.46793	-2.96981	166.30098	0.10367	-0.18868	0.03608	-0.00162	-0.03673	-0.00238	1.77305	-0.57760	-164.18343	-0.00137	-0.00157	0.00168	0.00017	-0.00008	0.00007	116.96207	3.17570	159.47340	-0.12674	-0.01090	-0.01283	-0.00788
144			1.43000	-0.92414	-2.70374	30.01976	-0.00904	-0.00476	-0.00053	-0.00013	0.00011	0.00022	5.39366	11.02389	159.70403	-0.00387	0.00519	0.00188	-0.00010	0.00018	-0.00057	-0.00000	0.00000	0.00000	-4.45603	-3.08573	166.32416	0.10763	-0.18354	0.03606	-0.00223	-0.03738	-0.00143	1.83925	-0.60007	-164.20453	-0.00143	-0.00152	0.00161	0.00015	-0.00004	0.00005	116.93112	3.18979	159.48335	-0.12594	-0.01057	-0.01210	-0.00618
145			1.44000	-0.92674	-2.68347	30.25402	-0.00899	-0.00479	-0.00055	-0.00031	0.00028	0.00021	5.34758	11.03017	159.54410	-0.00412	0.00551	0.00199	-0.00011	-0.00002	-0.00048	-0.00000	0.00000	0.00000	-4.44276	-3.20601	166.32825	0.10638	-0.18253	0.03611	-0.00255	-0.03897	-0.00032	1.89610	-0.61226	-164.22031	-0.00150	-0.00150	0.00157	0.00014	-0.00002	0.00004	116.90698	3.21802	159.49442	-0.12505	-0.01045	-0.01174	-0.00490
146			1.45000	-0.94252	-2.64413	30.46904	-0.00894	-0.00483	-0.00058	-0.00051	0.00042	0.00021	5.31007	11.05319	159.42110	-0.00456	0.00629	0.00218	-0.00009	-0.00023	-0.00041	-0.00000	0.00000	0.00000	-4.42910	-3.33045	166.31529	0.10172	-0.18492	0.03625	-0.00265	-0.04080	0.00049	1.94670	-0.61709	-164.23256	-0.00157	-0.00149	0.00156	0.00013	-0.00001	0.00003	116.88737	3.25987	159.50430	-0.12416	-0.01047	-0.01166	-0.00414
147			1.46000	-0.97284	-2.59001	30.66370	-0.00889	-0.00487	-0.00061	-0.00071	0.00053	0.00019	5.28272	11.09268	159.32916	-0.00488	0.00717	0.00240	-0.00006	-0.00052	-0.00034	-0.00000	0.00000	0.00000	-4.41492	-3.45691	166.29317	0.09692	-0.18852	0.03647	-0.00281	-0.04170	0.00086	1.99418	-0.61802	-164.24274	-0.00163	-0.00152	0.00158	0.00013	0.00000	0.00003	116.86973	3.31231	159.51173	-0.12333	-0.01058	-0.01174	-0.00388
148			1.47000	-1.01795	-2.52649	30.83444	-0.00886	-0.00490	-0.00064	-0.00091	0.00058	0.00017	5.26676	11.15018	159.26582	-0.00490	0.00787	0.00258	-0.00001	-0.00086	-0.00023	-0.00000	0.00000	0.00000	-4.39862	-3.58112	166.26874	0.09365	-0.19169	0.03657	-0.00327	-0.04084	0.00093	2.04030	-0.61751	-164.25125	-0.00169	-0.00155	0.00160	0.00013	0.00000	0.00002	116.85203	3.37107	159.51685	-0.12275	-0.01078	-0.01193	-0.00398
149			1.48000	-1.07654	-2.45960	30.97376	-0.00882	-0.00492	-0.00066	-0.00106	0.00058	0.00013	5.26297	11.22739	159.23555	-0.00459	0.00830	0.00269	0.00003	-0.00124	-0.00008	-0.00000	0.00000	0.00000	-4.37785	-3.69807	166.24542	0.09141	-0.19440	0.03636	-0.00404	-0.03827	0.00080	2.08495	-0.61692	-164.25841	-0.00174	-0.00157	0.00162	0.00013	0.00000	0.00002	116.83312	3.43125	159.52159	-0.12238	-0.01101	-0.01211	-0.00425
150			1.49000	-1.14606	-2.39477	31.07085	-0.00879	-0.00494	-0.00067	-0.00117	0.00055	0.00008	5.27094	11.32457	159.24530	-0.00414	0.00852	0.00274	0.00005	-0.00161	0.00010	-0.00000	0.00000	0.00000	-4.35075	-3.80414	166.22636	0.08872	-0.19675	0.03577	-0.00488	-0.03462	0.00040	2.12665	-0.61736	-164.26439	-0.00177	-0.00159	0.00162	0.00012	-0.00000	0.00002	116.81303	3.48924	159.52963	-0.12228	-0.01120	-0.01218	-0.00444
151			1.50000	-1.22284	-2.33571	31.11556	-0.00877	-0.00495	-0.00066	-0.00120	0.00048	0.00002	5.28814	11.43944	159.29729	-0.00397	0.00868	0.00276	0.00004	-0.00192	0.00027	-0.00000	0.00000	0.00000	-4.31668	-3.89815	166.21742	0.08455	-0.19872	0.03503	-0.00554	-0.03068	-0.00043	2.16330	-0.61990	-164.26944	-0.00179	-0.00160	0.00161	0.00011	-0.00001	0.00001	116.79288	3.54292	159.54454	-0.12221	-0.01134	-0.01217	-0.00441
152			1.51000	-1.30187	-2.28485	31.10380	-0.00877	-0.00494	-0.00062	-0.00116	0.00038	-0.00004	5.30963	11.56618	159.38426	-0.00445	0.00895	0.00279	0.00001	-0.00212	0.00040	-0.00000	0.00000	0.00000	-4.27560	-3.98163	166.22711	0.07891	-0.19986	0.03451	-0.00589	-0.02721	-0.00172	2.19360	-0.62495	-164.27313	-0.00183	-0.00161	0.00161	0.00009	-0.00002	0.00001	116.77406	3.59266	159.56877	-0.12221	-0.01144	-0.01211	-0.00413
153			1.52000	-1.37665	-2.24534	31.04230	-0.00879	-0.00491	-0.00056	-0.00102	0.00026	-0.00008	5.32909	11.69437	159.48903	-0.00548	0.00913	0.00282	-0.00005	-0.00209	0.00044	-0.00000	0.00000	0.00000	-4.22795	-4.05798	166.26291	0.07388	-0.19885	0.03425	-0.00605	-0.02455	-0.00329	2.21756	-0.63217	-164.27457	-0.00186	-0.00162	0.00160	0.00007	-0.00002	0.00000	116.75785	3.64026	159.60321	-0.12215	-0.01153	-0.01207	-0.00354
154			1.53000	-1.44073	-2.22143	30.94685	-0.00881	-0.00487	-0.00048	-0.00081	0.00010	-0.00009	5.34109	11.81082	159.59120	-0.00641	0.00873	0.00275	-0.00013	-0.00172	0.00039	-0.00000	0.00000	0.00000	-4.17473	-4.13083	166.32678	0.07257	-0.19480	0.03397	-0.00626	-0.02270	-0.00476	2.23622	-0.64072	-164.27263	-0.00191	-0.00164	0.00160	0.00006	-0.00002	-0.00001	116.74582	3.68781	159.64766	-0.12192	-0.01160	-0.01206	-0.00263
155			1.54000	-1.49040	-2.21579	30.83483	-0.00884	-0.00482	-0.00040	-0.00059	-0.00005	-0.00008	5.34339	11.90452	159.67680	-0.00679	0.00750	0.00253	-0.00021	-0.00113	0.00029	-0.00000	0.00000	0.00000	-4.11821	-4.20284	166.41362	0.07544	-0.18823	0.03337	-0.00650	-0.02145	-0.00576	2.25151	-0.64933	-164.26620	-0.00195	-0.00166	0.00160	0.00005	-0.00002	-0.00002	116.73943	3.73653	159.70047	-0.12137	-0.01168	-0.01211	-0.00142
156			1.55000	-1.52555	-2.22754	30.71855	-0.00888	-0.00478	-0.00033	-0.00038	-0.00018	-0.00007	5.33721	11.97020	159.74124	-0.00665	0.00565	0.00224	-0.00024	-0.00056	0.00019	-0.00000	0.00000	0.00000	-4.06220	-4.27528	166.51508	0.08051	-0.18089	0.03244	-0.00641	-0.02058	-0.00624	2.26593	-0.65686	-164.25485	-0.00199	-0.00168	0.00163	0.00005	-0.00002	-0.00004	116.73969	3.78644	159.75851	-0.12055	-0.01175	-0.01221	-0.00005
157			1.56000	-1.54856	-2.25259	30.60270	-0.00891	-0.00474	-0.00028	-0.00022	-0.00026	-0.00006	5.32538	12.00804	159.78603	-0.00633	0.00375	0.00198	-0.00023	-0.00019	0.00012	-0.00000	0.00000	0.00000	-4.01123	-4.34850	166.62469	0.08564	-0.17440	0.03161	-0.00566	-0.01986	-0.00641	2.28267	-0.66307	-164.23997	-0.00203	-0.00170	0.00166	0.00007	-0.00002	-0.00004	116.74674	3.83658	159.81831	-0.11951	-0.01179	-0.01231	0.00124
158			1.57000	-1.56329	-2.28477	30.48600	-0.00894	-0.00471	-0.00024	-0.00013	-0.00029	-0.00005	5.31165	12.02295	159.81633	-0.00623	0.00223	0.00184	-0.00019	-0.00004	0.00009	-0.00000	0.00000	0.00000	-3.96956	-4.42172	166.73833	0.09005	-0.16869	0.03122	-0.00419	-0.01881	-0.00638	2.30547	-0.66812	-164.22438	-0.00208	-0.00173	0.00170	0.00010	-0.00002	-0.00004	116.75942	3.88481	159.87613	-0.11843	-0.01178	-0.01234	0.00218
159			1.58000	-1.57491	-2.31769	30.36436	-0.00897	-0.00468	-0.00022	-0.00012	-0.00028	-0.00005	5.30174	12.02298	159.84256	-0.00655	0.00127	0.00184	-0.00013	0.00000	0.00010	-0.00000	0.00000	0.00000	-3.94049	-4.49224	166.85016	0.09277	-0.16391	0.03135	-0.00224	-0.01706	-0.00607	2.33813	-0.67280	-164.21074	-0.00212	-0.00175	0.00173	0.00014	-0.00002	-0.00003	116.77527	3.92906	159.92764	-0.11745	-0.01173	-0.01229	0.00257
160			1.59000	-1.58872	-2.34673	30.23446	-0.00900	-0.00465	-0.00021	-0.00018	-0.00024	-0.00005	5.30193	12.01712	159.87737	-0.00729	0.00088	0.00196	-0.00002	0.00000	0.00015	-0.00000	0.00000	0.00000	-3.92521	-4.55596	166.95222	0.09274	-0.16070	0.03174	-0.00024	-0.01462	-0.00542	2.38326	-0.67872	-164.20126	-0.00212	-0.00174	0.00174	0.00019	-0.00002	-0.00002	116.79080	3.96792	159.96875	-0.11647	-0.01166	-0.01215	0.00223
161			1.60000	-1.60859	-2.36948	30.09580	-0.00902	-0.00463	-0.00021	-0.00028	-0.00019	-0.00005	5.31612	12.01269	159.92958	-0.00826	0.00102	0.00215	0.00012	-0.00001	0.00023	-0.00000	0.00000	0.00000	-3.92260	-4.60964	167.03862	0.09002	-0.15973	0.03226	0.00131	-0.01178	-0.00455	2.44094	-0.68831	-164.19693	-0.00206	-0.00170	0.00172	0.00023	-0.00004	-0.00000	116.80196	4.00122	159.99664	-0.11554	-0.01157	-0.01189	0.00111
162			1.61000	-1.63628	-2.38537	29.95090	-0.00903	-0.00461	-0.00022	-0.00040	-0.00014	-0.00006	5.34445	12.01424	160.00055	-0.00926	0.00168	0.00237	0.00028	-0.00004	0.00031	-0.00000	0.00000	0.00000	-3.92933	-4.65132	167.10834	0.08568	-0.16105	0.03292	0.00213	-0.00873	-0.00374	2.50857	-0.70345	-164.19778	-0.00196	-0.00165	0.00167	0.00024	-0.00005	0.00001	116.80472	4.02943	160.01038	-0.11471	-0.01148	-0.01157	-0.00073
163			1.62000	-1.67157	-2.39482	29.80429	-0.00903	-0.00460	-0.00024	-0.00050	-0.00009	-0.00006	5.38376	12.02354	160.08522	-0.01005	0.00273	0.00259	0.00042	-0.00010	0.00038	-0.00000	0.00000	0.00000	-3.94086	-4.68054	167.16473	0.08131	-0.16409	0.03378	0.00224	-0.00564	-0.00317	2.58167	-0.72434	-164.20317	-0.00187	-0.00159	0.00160	0.00024	-0.00006	0.00002	116.79565	4.05337	160.01106	-0.11408	-0.01139	-0.01122	-0.00312
164			1.63000	-1.71231	-2.39912	29.66049	-0.00902	-0.00458	-0.00027	-0.00056	-0.00006	-0.00007	5.42887	12.04038	160.17586	-0.01055	0.00410	0.00279	0.00048	-0.00020	0.00042	-0.00000	0.00000	0.00000	-3.95238	-4.69799	167.21329	0.07844	-0.16792	0.03495	0.00182	-0.00264	-0.00285	2.65562	-0.74941	-164.21152	-0.00180	-0.00154	0.00154	0.00023	-0.00007	0.00003	116.77264	4.07393	160.00055	-0.11374	-0.01131	-0.01084	-0.00581
165			1.64000	-1.75431	-2.40082	29.52353	-0.00901	-0.00458	-0.00031	-0.00054	-0.00005	-0.00007	5.47383	12.06242	160.26643	-0.01069	0.00563	0.00296	0.00044	-0.00030	0.00044	-0.00000	0.00000	0.00000	-3.95989	-4.70496	167.25716	0.07803	-0.17187	0.03634	0.00101	0.00010	-0.00259	2.72743	-0.77568	-164.22137	-0.00174	-0.00151	0.00149	0.00021	-0.00007	0.00003	116.73497	4.09197	159.98152	-0.11368	-0.01127	-0.01054	-0.00855
166			1.65000	-1.79167	-2.40436	29.39669	-0.00901	-0.00457	-0.00035	-0.00042	-0.00009	-0.00007	5.51329	12.08537	160.35506	-0.01048	0.00717	0.00308	0.00030	-0.00036	0.00045	-0.00000	0.00000	0.00000	-3.96050	-4.70296	167.29498	0.07895	-0.17636	0.03755	-0.00008	0.00263	-0.00218	2.79595	-0.80082	-164.23125	-0.00169	-0.00148	0.00145	0.00020	-0.00006	0.00003	116.68330	4.10796	159.95634	-0.11391	-0.01127	-0.01034	-0.01111
167			1.66000	-1.81818	-2.41602	29.28124	-0.00899	-0.00456	-0.00039	-0.00022	-0.00018	-0.00007	5.54372	12.10389	160.44165	-0.00997	0.00845	0.00318	0.00013	-0.00032	0.00045	-0.00000	0.00000	0.00000	-3.95318	-4.69253	167.32481	0.07977	-0.18139	0.03806	-0.00115	0.00529	-0.00171	2.86169	-0.82440	-164.23967	-0.00163	-0.00147	0.00143	0.00019	-0.00006	0.00002	116.61931	4.12210	159.92709	-0.11439	-0.01131	-0.01024	-0.01333
168			1.67000	-1.82957	-2.44292	29.17381	-0.00898	-0.00454	-0.00042	0.00001	-0.00032	-0.00008	5.56451	12.11315	160.52602	-0.00915	0.00910	0.00324	0.00000	-0.00018	0.00046	-0.00000	0.00000	0.00000	-3.93960	-4.67318	167.34869	0.08032	-0.18598	0.03751	-0.00176	0.00849	-0.00149	2.92609	-0.84747	-164.24503	-0.00158	-0.00146	0.00143	0.00018	-0.00006	0.00001	116.54543	4.13360	159.89560	-0.11516	-0.01138	-0.01022	-0.01503
169			1.68000	-1.82587	-2.49103	29.06285	-0.00897	-0.00453	-0.00045	0.00022	-0.00050	-0.00009	5.57926	12.11068	160.61052	-0.00808	0.00889	0.00326	-0.00004	-0.00002	0.00050	-0.00000	0.00000	0.00000	-3.92410	-4.64350	167.37407	0.08105	-0.18884	0.03600	-0.00156	0.01239	-0.00179	2.98992	-0.87058	-164.24591	-0.00152	-0.00147	0.00144	0.00017	-0.00006	-0.00000	116.46513	4.14167	159.86388	-0.11610	-0.01144	-0.01019	-0.01606
170			1.69000	-1.81223	-2.56246	28.92766	-0.00898	-0.00451	-0.00048	0.00034	-0.00068	-0.00013	5.59560	12.09826	160.70416	-0.00679	0.00792	0.00323	-0.00001	0.00005	0.00059	-0.00000	0.00000	0.00000	-3.91247	-4.60206	167.41096	0.08262	-0.18953	0.03400	-0.00045	0.01685	-0.00258	3.05303	-0.89427	-164.24187	-0.00146	-0.00147	0.00145	0.00016	-0.00006	-0.00001	116.38249	4.14490	159.83401	-0.11710	-0.01148	-0.01015	-0.01629
171			1.70000	-1.79722	-2.65422	28.74195	-0.00901	-0.00449	-0.00051	0.00034	-0.00083	-0.00019	5.62257	12.08274	160.82318	-0.00574	0.00661	0.00318	0.00007	-0.00001	0.00077	-0.00000	0.00000	0.00000	-3.91034	-4.54781	167.46811	0.08380	-0.18849	0.03198	0.00148	0.02158	-0.00366	3.11474	-0.91993	-164.23376	-0.00140	-0.00146	0.00146	0.00015	-0.00007	-0.00002	116.30167	4.14167	159.80760	-0.11793	-0.01141	-0.00994	-0.01579
172			1.71000	-1.79035	-2.76074	28.48110	-0.00906	-0.00445	-0.00051	0.00023	-0.00094	-0.00027	5.66834	12.07275	160.98547	-0.00555	0.00553	0.00318	0.00017	-0.00013	0.00102	-0.00000	0.00000	0.00000	-3.92165	-4.48013	167.55112	0.08253	-0.18719	0.03059	0.00384	0.02639	-0.00489	3.17420	-0.94797	-164.22301	-0.00136	-0.00146	0.00146	0.00014	-0.00007	-0.00002	116.22550	4.13125	159.78513	-0.11862	-0.01124	-0.00958	-0.01484
173			1.72000	-1.79759	-2.87779	28.13268	-0.00913	-0.00439	-0.00049	0.00009	-0.00102	-0.00033	5.73721	12.07372	161.19946	-0.00654	0.00508	0.00326	0.00035	-0.00026	0.00130	-0.00000	0.00000	0.00000	-3.94852	-4.39918	167.66260	0.07821	-0.18663	0.03036	0.00612	0.03110	-0.00629	3.22993	-0.97628	-164.21182	-0.00132	-0.00145	0.00144	0.00012	-0.00007	-0.00002	116.15534	4.11453	159.76648	-0.11912	-0.01095	-0.00900	-0.01370
174			1.73000	-1.81787	-3.00389	27.70444	-0.00921	-0.00430	-0.00043	0.00001	-0.00109	-0.00034	5.82775	12.08520	161.45642	-0.00812	0.00487	0.00332	0.00060	-0.00035	0.00150	-0.00000	0.00000	0.00000	-3.99211	-4.30597	167.80177	0.07354	-0.18605	0.03090	0.00819	0.03532	-0.00775	3.28012	-1.00029	-164.20270	-0.00131	-0.00142	0.00140	0.00011	-0.00005	-0.00001	116.09129	4.09409	159.75098	-0.11943	-0.01056	-0.00823	-0.01255
175			1.74000	-1.84482	-3.13870	27.21885	-0.00930	-0.00419	-0.00036	0.00001	-0.00113	-0.00032	5.93449	12.10291	161.73540	-0.00910	0.00416	0.00317	0.00084	-0.00034	0.00150	-0.00000	0.00000	0.00000	-4.05339	-4.20222	167.96519	0.07299	-0.18400	0.03127	0.01060	0.03858	-0.00901	3.32321	-1.01517	-164.19804	-0.00131	-0.00136	0.00132	0.00009	-0.00002	-0.00000	116.03287	4.07242	159.73730	-0.11963	-0.01007	-0.00720	-0.01139
176			1.75000	-1.87225	-3.28099	26.69778	-0.00938	-0.00408	-0.00029	0.00008	-0.00115	-0.00027	6.05140	12.12204	162.01689	-0.00911	0.00290	0.00280	0.00097	-0.00023	0.00131	-0.00000	0.00000	0.00000	-4.13310	-4.08970	168.14914	0.07781	-0.18024	0.03122	0.01389	0.04080	-0.00998	3.35795	-1.01822	-164.20000	-0.00131	-0.00127	0.00122	0.00007	0.00001	0.00001	115.98021	4.05132	159.72360	-0.11958	-0.00951	-0.00602	-0.01010
177			1.76000	-1.89627	-3.42735	26.15590	-0.00944	-0.00396	-0.00023	0.00019	-0.00113	-0.00022	6.17243	12.13879	162.28870	-0.00864	0.00171	0.00236	0.00098	-0.00012	0.00104	-0.00000	0.00000	0.00000	-4.23040	-3.96992	168.35037	0.08526	-0.17578	0.03130	0.01773	0.04221	-0.01082	3.38312	-1.00908	-164.21016	-0.00129	-0.00116	0.00111	0.00004	0.00003	0.00003	115.93402	4.03213	159.70744	-0.11921	-0.00891	-0.00475	-0.00860
178			1.77000	-1.91469	-3.57248	25.60649	-0.00946	-0.00384	-0.00019	0.00031	-0.00107	-0.00018	6.29108	12.14985	162.54045	-0.00848	0.00120	0.00202	0.00096	-0.00007	0.00080	-0.00000	0.00000	0.00000	-4.34257	-3.84455	168.56564	0.09179	-0.17109	0.03200	0.02119	0.04283	-0.01167	3.39732	-0.98766	-164.22960	-0.00121	-0.00104	0.00100	0.00002	0.00005	0.00004	115.89495	4.01704	159.68707	-0.11833	-0.00837	-0.00366	-0.00703
179			1.78000	-1.92600	-3.71118	25.06721	-0.00943	-0.00370	-0.00016	0.00045	-0.00098	-0.00015	6.40164	12.15159	162.76028	-0.00883	0.00145	0.00183	0.00097	-0.00004	0.00062	-0.00000	0.00000	0.00000	-4.46545	-3.71553	168.78995	0.09612	-0.16574	0.03330	0.02358	0.04242	-0.01239	3.39973	-0.95386	-164.25984	-0.00103	-0.00092	0.00094	-0.00000	0.00007	0.00006	115.86279	4.00835	159.66197	-0.11691	-0.00809	-0.00320	-0.00559
180			1.79000	-1.92803	-3.84121	24.56057	-0.00932	-0.00356	-0.00016	0.00059	-0.00089	-0.00013	6.50006	12.13953	162.93709	-0.00971	0.00239	0.00182	0.00101	0.00002	0.00047	-0.00000	0.00000	0.00000	-4.59451	-3.58537	169.01450	0.09699	-0.15990	0.03485	0.02431	0.04084	-0.01265	3.39107	-0.91001	-164.30341	-0.00071	-0.00083	0.00097	-0.00001	0.00007	0.00008	115.83636	4.00752	159.63336	-0.11482	-0.00823	-0.00386	-0.00443
181			1.80000	-1.91766	-3.96439	24.11082	-0.00913	-0.00340	-0.00018	0.00074	-0.00080	-0.00013	6.58400	12.10877	163.06174	-0.01091	0.00380	0.00200	0.00108	0.00020	0.00034	-0.00000	0.00000	0.00000	-4.72518	-3.45712	169.22894	0.09319	-0.15438	0.03626	0.02303	0.03817	-0.01227	3.37396	-0.86130	-164.36311	-0.00021	-0.00078	0.00111	-0.00001	0.00007	0.00013	115.81448	4.01456	159.60388	-0.11184	-0.00888	-0.00593	-0.00347
182			1.81000	-1.89225	-4.08509	23.73914	-0.00884	-0.00324	-0.00023	0.00088	-0.00074	-0.00013	6.65314	12.05585	163.12766	-0.01200	0.00533	0.00231	0.00114	0.00055	0.00017	-0.00000	0.00000	0.00000	-4.85293	-3.33496	169.42493	0.08475	-0.14971	0.03726	0.02002	0.03448	-0.01129	3.35248	-0.81263	-164.43970	0.00050	-0.00081	0.00140	0.00002	0.00007	0.00020	115.79681	4.02923	159.57649	-0.10780	-0.01005	-0.00956	-0.00239
183			1.82000	-1.84987	-4.20584	23.45710	-0.00846	-0.00308	-0.00030	0.00102	-0.00068	-0.00012	6.70803	11.98206	163.13420	-0.01249	0.00656	0.00263	0.00113	0.00094	-0.00004	-0.00000	0.00000	0.00000	-4.97440	-3.22349	169.59778	0.07342	-0.14563	0.03757	0.01623	0.02984	-0.00988	3.33134	-0.76717	-164.52960	0.00139	-0.00092	0.00183	0.00004	0.00008	0.00029	115.78556	4.05151	159.55367	-0.10281	-0.01171	-0.01469	-0.00076
184			1.83000	-1.78947	-4.32400	23.26127							6.74884	11.89535	163.09146							-0.00000	0.00000	0.00000	-5.08822	-3.12716	169.74596							3.31593	-0.72611	-164.62578							115.78551	4.08131	159.53685
185			1.84000	-1.71245	-4.43392	23.13631							6.77742	11.80731	163.01949							-0.00000	0.00000	0.00000	-5.19468	-3.04988	169.86839							3.31219	-0.68912	-164.71881							115.80318	4.11774	159.52596
[truncated: 11 more columns]
