# Supplementary material for: Analysis of the impact of different landing heights and lateralities on lower limb joint load based on statistical parametric mapping
Source: PLoS One. 2025 May 30;20(5):e0324656. doi: 10.1371/journal.pone.0324656 (PMC12124505; doi:10.1371/journal.pone.0324656)
Supplement: S1 File — (ZIP) [file pone.0324656.s001.zip › Original data/003/右前跳30.xlsx]

## Sheet: Sheet1
Var1	C__Users_dell_Documents_Qualisys_GAIT1214_Data_LIxingyu_lixingy	C__Users_dell_Documents_Qualisys_GAIT1214_Data_LIxingyu_lixi_1	C__Users_dell_Documents_Qualisys_GAIT1214_Data_LIxingyu_lixi_2	C__Users_dell_Documents_Qualisys_GAIT1214_Data_LIxingyu_lixi_3	C__Users_dell_Documents_Qualisys_GAIT1214_Data_LIxingyu_lixi_4	C__Users_dell_Documents_Qualisys_GAIT1214_Data_LIxingyu_lixi_5	C__Users_dell_Documents_Qualisys_GAIT1214_Data_LIxingyu_lixi_6	C__Users_dell_Documents_Qualisys_GAIT1214_Data_LIxingyu_lixi_7	C__Users_dell_Documents_Qualisys_GAIT1214_Data_LIxingyu_lixi_8	C__Users_dell_Documents_Qualisys_GAIT1214_Data_LIxingyu_lixi_9	C__Users_dell_Documents_Qualisys_GAIT1214_Data_LIxingyu_lixi_10	C__Users_dell_Documents_Qualisys_GAIT1214_Data_LIxingyu_lixi_11	C__Users_dell_Documents_Qualisys_GAIT1214_Data_LIxingyu_lixi_12	C__Users_dell_Documents_Qualisys_GAIT1214_Data_LIxingyu_lixi_13	C__Users_dell_Documents_Qualisys_GAIT1214_Data_LIxingyu_lixi_14	C__Users_dell_Documents_Qualisys_GAIT1214_Data_LIxingyu_lixi_15	C__Users_dell_Documents_Qualisys_GAIT1214_Data_LIxingyu_lixi_16	C__Users_dell_Documents_Qualisys_GAIT1214_Data_LIxingyu_lixi_17	C__Users_dell_Documents_Qualisys_GAIT1214_Data_LIxingyu_lixi_18	C__Users_dell_Documents_Qualisys_GAIT1214_Data_LIxingyu_lixi_19	C__Users_dell_Documents_Qualisys_GAIT1214_Data_LIxingyu_lixi_20	C__Users_dell_Documents_Qualisys_GAIT1214_Data_LIxingyu_lixi_21	C__Users_dell_Documents_Qualisys_GAIT1214_Data_LIxingyu_lixi_22	C__Users_dell_Documents_Qualisys_GAIT1214_Data_LIxingyu_lixi_23	C__Users_dell_Documents_Qualisys_GAIT1214_Data_LIxingyu_lixi_24	C__Users_dell_Documents_Qualisys_GAIT1214_Data_LIxingyu_lixi_25	C__Users_dell_Documents_Qualisys_GAIT1214_Data_LIxingyu_lixi_26	C__Users_dell_Documents_Qualisys_GAIT1214_Data_LIxingyu_lixi_27	C__Users_dell_Documents_Qualisys_GAIT1214_Data_LIxingyu_lixi_28	C__Users_dell_Documents_Qualisys_GAIT1214_Data_LIxingyu_lixi_29	C__Users_dell_Documents_Qualisys_GAIT1214_Data_LIxingyu_lixi_30	C__Users_dell_Documents_Qualisys_GAIT1214_Data_LIxingyu_lixi_31	C__Users_dell_Documents_Qualisys_GAIT1214_Data_LIxingyu_lixi_32	C__Users_dell_Documents_Qualisys_GAIT1214_Data_LIxingyu_lixi_33	C__Users_dell_Documents_Qualisys_GAIT1214_Data_LIxingyu_lixi_34	C__Users_dell_Documents_Qualisys_GAIT1214_Data_LIxingyu_lixi_35	C__Users_dell_Documents_Qualisys_GAIT1214_Data_LIxingyu_lixi_36	C__Users_dell_Documents_Qualisys_GAIT1214_Data_LIxingyu_lixi_37	C__Users_dell_Documents_Qualisys_GAIT1214_Data_LIxingyu_lixi_38	C__Users_dell_Documents_Qualisys_GAIT1214_Data_LIxingyu_lixi_39	C__Users_dell_Documents_Qualisys_GAIT1214_Data_LIxingyu_lixi_40	C__Users_dell_Documents_Qualisys_GAIT1214_Data_LIxingyu_lixi_41	C__Users_dell_Documents_Qualisys_GAIT1214_Data_LIxingyu_lixi_42	C__Users_dell_Documents_Qualisys_GAIT1214_Data_LIxingyu_lixi_43	C__Users_dell_Documents_Qualisys_GAIT1214_Data_LIxingyu_lixi_44	C__Users_dell_Documents_Qualisys_GAIT1214_Data_LIxingyu_lixi_45	C__Users_dell_Documents_Qualisys_GAIT1214_Data_LIxingyu_lixi_46	C__Users_dell_Documents_Qualisys_GAIT1214_Data_LIxingyu_lixi_47	C__Users_dell_Documents_Qualisys_GAIT1214_Data_LIxingyu_lixi_48
	CD	ZD	TIME	Right Ankle Angles	Right Ankle Angles	Right Ankle Angles	Right Ankle Moment	Right Ankle Moment	Right Ankle Moment	Right Ankle Power	Right Ankle Power	Right Ankle Power	Right Knee Angles	Right Knee Angles	Right Knee Angles	Right Knee Moment	Right Knee Moment	Right Knee Moment	Right Knee Power	Right Knee Power	Right Knee Power	Right GRF	Right GRF	Right GRF	Right Hip Angles	Right Hip Angles	Right Hip Angles	Right Hip Moment	Right Hip Moment	Right Hip Moment	Right Hip Power	Right Hip Power	Right Hip Power	RANKLE	RANKLE	RANKLE	RKNEE	RKNEE	RKNEE	RHIP	RHIP	RHIP	Left Ankle Angles	Left Ankle Angles	Left Ankle Angles	Left Ankle Moment	Left Ankle Moment	Left Ankle Moment	Left Ankle Power
	EVENT_LABEL	EVENT_LABEL	FRAME_NUMBERS	LINK_MODEL_BASED	LINK_MODEL_BASED	LINK_MODEL_BASED	LINK_MODEL_BASED	LINK_MODEL_BASED	LINK_MODEL_BASED	LINK_MODEL_BASED	LINK_MODEL_BASED	LINK_MODEL_BASED	LINK_MODEL_BASED	LINK_MODEL_BASED	LINK_MODEL_BASED	LINK_MODEL_BASED	LINK_MODEL_BASED	LINK_MODEL_BASED	LINK_MODEL_BASED	LINK_MODEL_BASED	LINK_MODEL_BASED	LINK_MODEL_BASED	LINK_MODEL_BASED	LINK_MODEL_BASED	LINK_MODEL_BASED	LINK_MODEL_BASED	LINK_MODEL_BASED	LINK_MODEL_BASED	LINK_MODEL_BASED	LINK_MODEL_BASED	LINK_MODEL_BASED	LINK_MODEL_BASED	LINK_MODEL_BASED	LINK_MODEL_BASED	LINK_MODEL_BASED	LINK_MODEL_BASED	LINK_MODEL_BASED	LINK_MODEL_BASED	LINK_MODEL_BASED	LINK_MODEL_BASED	LINK_MODEL_BASED	LINK_MODEL_BASED	LINK_MODEL_BASED	LINK_MODEL_BASED	LINK_MODEL_BASED	LINK_MODEL_BASED	LINK_MODEL_BASED	LINK_MODEL_BASED	LINK_MODEL_BASED
	ORIGINAL	ORIGINAL	ORIGINAL	ORIGINAL	ORIGINAL	ORIGINAL	ORIGINAL	ORIGINAL	ORIGINAL	ORIGINAL	ORIGINAL	ORIGINAL	ORIGINAL	ORIGINAL	ORIGINAL	ORIGINAL	ORIGINAL	ORIGINAL	ORIGINAL	ORIGINAL	ORIGINAL	ORIGINAL	ORIGINAL	ORIGINAL	ORIGINAL	ORIGINAL	ORIGINAL	ORIGINAL	ORIGINAL	ORIGINAL	ORIGINAL	ORIGINAL	ORIGINAL	ORIGINAL	ORIGINAL	ORIGINAL	ORIGINAL	ORIGINAL	ORIGINAL	ORIGINAL	ORIGINAL	ORIGINAL	ORIGINAL	ORIGINAL	ORIGINAL	ORIGINAL	ORIGINAL	ORIGINAL	ORIGINAL
ITEM	X	X	X	X	Y	Z	X	Y	Z	X	Y	Z	X	Y	Z	X	Y	Z	X	Y	Z	X	Y	Z	X	Y	Z	X	Y	Z	X	Y	Z	X	Y	Z	X	Y	Z	X	Y	Z	X	Y	Z	X	Y	Z	X
1	0.17000	0.28000	0.00000	-21.00138	1.12674	23.20056							2.56579	16.71509	145.89970							-0.00000	0.00000	0.00000	14.90027	8.31905	-179.47603																-20.57697	-9.19503	-166.64143
2			0.01000	-21.07611	0.99576	23.14503							2.55964	16.74025	145.94225							-0.00000	0.00000	0.00000	14.71137	8.42395	-179.71640							-8.38464	14.71731	-3.40236	-4.10350	-0.05452	4.09799	10.73981	25.86204	-21.69908	-20.72444	-9.46338	-166.15993
3			0.02000	-21.19257	0.86231	23.09019	-0.00557	-0.00271	0.00026	-0.00144	-0.00069	0.00000	2.56236	16.77384	145.99867	-0.04597	-0.00946	0.01288	-0.00083	0.00068	0.00138	-0.00000	0.00000	0.00000	14.52774	8.52677	-179.98985	-0.09761	-0.04702	0.01652	-0.03749	0.01378	0.00740	-6.54567	19.58351	-2.76977	-5.13140	-1.12379	5.30350	10.80364	25.78041	-25.37877	-20.80826	-9.75178	-165.62297	0.00897	0.00241	0.00141	0.00208
4			0.03000	-21.37147	0.72401	23.03744	-0.00485	-0.00235	0.00026	-0.00187	-0.00063	-0.00000	2.57706	16.81668	146.07445	-0.04037	-0.00792	0.01118	-0.00026	0.00068	0.00154	-0.00000	0.00000	0.00000	14.35847	8.62018	179.69569	-0.06785	-0.04847	0.01191	-0.02462	0.01386	0.00627	-4.28154	26.50447	-1.75312	-6.03837	-2.33575	6.69888	10.28522	24.82475	-29.82333	-20.79968	-10.05367	-165.03206	0.00977	0.00280	0.00136	0.00069
5			0.04000	-21.63327	0.57281	22.98819	-0.00403	-0.00198	0.00020	-0.00220	-0.00058	-0.00001	2.60419	16.86521	146.16814	-0.03686	-0.00641	0.01019	0.00020	0.00059	0.00163	-0.00000	0.00000	0.00000	14.21284	8.69450	179.33650	-0.05503	-0.04723	0.00961	-0.01803	0.01238	0.00586	-2.10121	35.52283	-0.23447	-6.37536	-3.35022	7.73408	8.95953	22.94837	-34.56216	-20.67381	-10.35845	-164.38858	0.01062	0.00323	0.00122	-0.00134
6			0.05000	-21.99522	0.39592	22.94424	-0.00317	-0.00156	0.00014	-0.00231	-0.00054	-0.00001	2.64023	16.91308	146.27089	-0.03425	-0.00534	0.00952	0.00044	0.00045	0.00156	-0.00000	0.00000	0.00000	14.09796	8.73954	178.93500	-0.05467	-0.04384	0.00883	-0.01547	0.00966	0.00608	-0.52419	46.35333	1.85493	-5.93285	-3.77263	7.95250	6.74246	20.37613	-38.98473	-20.41590	-10.65265	-163.69827	0.01143	0.00371	0.00102	-0.00387
7			0.06000	-22.46813	0.17733	22.90668	-0.00226	-0.00107	0.00009	-0.00209	-0.00045	-0.00001	2.67741	16.95354	146.36932	-0.03138	-0.00492	0.00876	0.00036	0.00033	0.00127	-0.00000	0.00000	0.00000	14.01556	8.74688	178.49959	-0.06217	-0.03887	0.00886	-0.01484	0.00634	0.00665	-0.04426	58.39600	4.47817	-4.75739	-3.27698	7.10154	3.72451	17.63709	-42.45077	-20.02529	-10.92478	-162.97592	0.01213	0.00419	0.00081	-0.00665
8			0.07000	-23.05379	-0.10042	22.87532	-0.00133	-0.00048	0.00009	-0.00148	-0.00025	-0.00001	2.70501	16.98136	146.44795	-0.02711	-0.00525	0.00755	-0.00005	0.00021	0.00075	-0.00000	0.00000	0.00000	13.95971	8.71212	178.04419	-0.07295	-0.03296	0.00891	-0.01514	0.00316	0.00701	-1.06813	70.81060	7.51862	-3.07715	-1.67430	5.01520	0.12470	15.46745	-44.29808	-19.51333	-11.17273	-162.24760	0.01262	0.00464	0.00061	-0.00939
9			0.08000	-23.74374	-0.45394	22.84834	-0.00040	0.00017	0.00012	-0.00052	0.00011	-0.00003	2.71053	16.99459	146.48981	-0.02034	-0.00614	0.00560	-0.00062	0.00008	0.00014	-0.00000	0.00000	0.00000	13.91546	8.63601	177.58815	-0.08230	-0.02701	0.00821	-0.01662	0.00065	0.00643	-3.79780	82.46552	10.73192	-1.22179	1.20048	1.63022	-3.85947	14.53504	-43.88232	-18.89650	-11.40899	-161.54860	0.01283	0.00502	0.00046	-0.01185
10			0.09000	-24.51683	-0.89419	22.82186	0.00043	0.00082	0.00015	0.00060	0.00064	-0.00005	2.67901	16.99456	146.47835	-0.00999	-0.00708	0.00264	-0.00082	-0.00010	-0.00020	-0.00000	0.00000	0.00000	13.86146	8.52278	177.15588	-0.08471	-0.02251	0.00594	-0.01924	-0.00117	0.00437	-8.16714	91.63888	13.70116	0.52923	5.68947	-2.80285	-8.22181	15.08933	-40.73563	-18.19204	-11.66206	-160.91460	0.01268	0.00527	0.00032	-0.01371
11			0.10000	-25.33346	-1.42001	22.79077	0.00106	0.00128	0.00012	0.00148	0.00117	-0.00004	2.59070	16.98307	146.40062	0.00451	-0.00687	-0.00132	0.00076	-0.00027	0.00025	-0.00000	0.00000	0.00000	13.77539	8.37624	176.77509	-0.07469	-0.02303	0.00133	-0.02092	-0.00314	0.00085	-14.01941	95.66431	15.81955	2.07771	12.40193	-7.50857	-13.17286	16.83569	-34.74689	-17.41888	-11.97017	-160.36987	0.01212	0.00533	0.00019	-0.01466
12			0.11000	-26.12564	-2.01305	22.75005	0.00129	0.00136	-0.00005	0.00163	0.00135	0.00002	2.41876	16.95855	146.25221	0.02287	-0.00381	-0.00600	0.00714	-0.00028	0.00177	-0.00000	0.00000	0.00000	13.63976	8.19639	176.47321	-0.04825	-0.03414	-0.00608	-0.01680	-0.00802	-0.00306	-21.58722	90.87830	16.30874	3.51903	22.12124	-11.04232	-18.94929	18.99409	-26.27783	-16.59992	-12.36810	-159.92278	0.01117	0.00517	-0.00004	-0.01445
13			0.12000	-26.78629	-2.63920	22.69572	0.00090	0.00084	-0.00042	0.00080	0.00086	0.00016	2.12884	16.91246	146.04396	0.04394	0.00370	-0.01091	0.02343	0.00047	0.00399	-0.00000	0.00000	0.00000	13.44764	7.97883	176.27309	-0.00398	-0.06331	-0.01625	-0.00164	-0.02219	-0.00547	-31.92310	72.89490	14.25493	5.02553	35.68679	-11.21016	-25.57570	20.41326	-16.15793	-15.76481	-12.87014	-159.57162	0.00992	0.00479	-0.00043	-0.01309
14			0.13000	-27.16040	-3.25390	22.62364	-0.00041	-0.00039	-0.00095	-0.00009	-0.00038	0.00031	1.67917	16.82745	145.80971	0.06543	0.01660	-0.01544	0.05618	0.00353	0.00551	-0.00000	0.00000	0.00000	13.20734	7.71609	176.18860	0.05443	-0.11863	-0.02819	0.02415	-0.05694	-0.00440	-46.83252	37.02774	8.45981	6.64767	53.99309	-5.28383	-32.63621	19.69365	-5.44513	-14.95306	-13.45691	-159.31459	0.00854	0.00424	-0.00100	-0.01082
15			0.14000	-27.04199	-3.80710	22.52271	-0.00297	-0.00237	-0.00154	0.00258	-0.00206	0.00029	1.01967	16.67895	145.60997	0.08361	0.03423	-0.01886	0.11003	0.01166	0.00441	-0.00000	0.00000	0.00000	12.94562	7.40261	176.22409	0.11595	-0.20626	-0.03982	0.04793	-0.12620	0.00117	-68.09412	-20.99373	-2.93524	8.21447	78.06149	9.17503	-39.16481	15.26748	5.08623	-14.21645	-14.07217	-159.15952	0.00717	0.00360	-0.00173	-0.00810
16			0.15000	-26.18476	-4.24364	22.36035	-0.00698	-0.00485	-0.00199	0.01665	-0.00347	-0.00017	0.08973	16.43990	145.52382	0.09286	0.05331	-0.02036	0.17878	0.02740	-0.00021	-0.00000	0.00000	0.00000	12.70897	7.04032	176.37985	0.15997	-0.32516	-0.04779	0.04593	-0.23681	0.01078	-96.12252	-103.19298	-22.37928	9.43149	108.95545	32.81198	-43.68707	5.45143	15.51476	-13.61261	-14.63308	-159.12907	0.00595	0.00297	-0.00250	-0.00548
17			0.16000	-24.34439	-4.50943	22.06773	-0.01231	-0.00729	-0.00206	0.05241	-0.00393	-0.00109	-1.18238	16.08780	145.62289	0.08529	0.06745	-0.01877	0.22887	0.04898	-0.00599	-0.00000	0.00000	0.00000	12.56288	6.64535	176.66313	0.15526	-0.46124	-0.04790	0.00466	-0.37282	0.02195	-128.49278	-205.47961	-51.24669	10.03609	147.31966	62.44248	-44.43946	-11.57889	26.98422	-13.18595	-15.05367	-159.25365	0.00499	0.00242	-0.00315	-0.00341
18			0.17000	-21.37194	-4.57726	21.54562	0.05097	-0.00611	0.01457	-0.31613	-0.00235	0.01610	-2.87398	15.61380	145.92404	-0.30782	-0.04871	0.07590	-1.09094	-0.04629	0.04203	0.02223	-0.14510	0.20625	12.59142	6.25070	177.09894	-0.96462	0.15245	0.09280	0.37889	0.12734	-0.07065	-159.09282	-313.02585	-86.55437	9.72089	192.53265	89.67587	-39.84079	-37.76794	41.06009	-12.94001	-15.27345	-159.54938	0.00430	0.00200	-0.00361	-0.00209
19			0.18000	-17.34461	-4.48560	20.71569	0.43364	0.19907	-0.01558	-3.36334	0.05727	-0.02608	-5.05075	15.02982	146.33887	-0.78457	-0.42553	0.26414	-3.46639	-0.48523	0.13974	0.07869	-0.44624	0.84468	12.89660	5.90251	177.73029	-3.04323	2.13478	0.34217	3.06966	1.72558	-0.39302	-179.34061	-400.85266	-118.75980	7.91437	242.08524	102.96422	-29.28177	-74.73087	58.08544	-12.82354	-15.27243	-159.99657	0.00378	0.00169	-0.00386	-0.00149
20			0.19000	-12.63500	-4.33728	19.60869	1.03601	0.37932	0.01058	-8.78638	0.08586	0.02140	-7.74303	14.36154	146.66913	0.22993	-0.42118	-0.00803	1.19920	-0.52875	-0.00108	0.10985	-0.31818	1.45915	13.59260	5.64490	178.59763	-1.89518	3.17462	0.33267	3.44760	2.39161	-0.52540	-181.98619	-445.29440	-135.35670	4.11144	292.39496	94.94814	-14.15921	-122.58865	75.40881	-12.74640	-15.06692	-160.53685	0.00331	0.00141	-0.00391	-0.00141
21			0.20000	-7.80101	-4.22089	18.39640	1.37805	0.30995	0.04859	-11.37006	0.03944	0.09840	-10.93659	13.61926	146.69847	0.65285	-0.15661	-0.17542	3.84609	-0.20339	0.09289	0.05091	-0.19738	2.91529	14.78657	5.49587	179.70224	-1.73243	5.31794	0.32221	4.78552	3.79200	-0.62566	-165.05768	-439.12363	-130.08110	-1.36106	339.70203	70.66253	1.93168	-177.56012	86.97435	-12.61804	-14.69423	-161.09526	0.00276	0.00111	-0.00371	-0.00153
22			0.21000	-3.34995	-4.13245	17.29144	1.43893	-0.01658	0.03670	-10.49936	0.00092	0.06358	-14.56798	12.78225	146.35078	-0.41491	0.38957	-0.05302	-2.65943	0.51044	0.06120	-0.13450	-0.22916	4.43293	16.53124	5.43403	-179.03279	-3.45556	7.05191	0.40146	12.65992	4.92364	-0.83088	-132.98523	-394.07388	-107.99171	-7.29940	377.67950	46.72797	15.03471	-228.65549	84.94289	-12.38245	-14.19787	-161.60854	0.00205	0.00076	-0.00322	-0.00146
23			0.22000	0.41904	-4.00425	16.41852	1.35489	-0.06109	0.00001	-8.11832	0.01710	0.00001	-18.48693	11.84144	145.77849	-1.46634	0.60173	0.09491	-9.76214	0.79219	-0.13415	-0.25895	-0.31389	3.90837	18.74877	5.41567	-177.78856	-4.17905	5.59868	0.51489	17.73604	3.64121	-0.92826	-94.70133	-329.17969	-79.31063	-12.32080	395.07254	38.92664	23.35393	-258.18591	63.10713	-12.03344	-13.61732	-162.04376	0.00113	0.00037	-0.00250	-0.00095
24			0.23000	3.41336	-3.79528	15.80665	1.23381	0.06629	-0.01808	-5.72588	-0.02981	-0.01469	-22.42470	10.86196	145.27104	-1.93291	0.06962	0.37805	-12.50885	0.08992	-0.45044	-0.15962	-0.46387	2.70773	21.18899	5.39854	-176.83142	-4.24361	4.54223	0.59813	18.05657	2.18593	-0.65325	-59.63105	-259.73630	-50.15013	-15.86936	380.62125	49.97535	27.97398	-250.74780	21.31849	-11.60755	-12.98469	-162.40707	-0.00005	-0.00004	-0.00165	0.00005
25			0.24000	5.67353	-3.52775	15.46112	1.23576	0.20354	0.01038	-4.22096	-0.10134	0.00332	-26.04715	9.98716	145.05971	-1.72531	-0.49815	0.58696	-9.95767	-0.58118	-0.37025	-0.00119	-0.49956	2.02144	23.49728	5.35169	-176.41985	-3.46981	4.56879	0.62924	12.65184	0.70123	-0.05617	-33.32452	-194.61488	-21.56265	-19.03879	331.59363	69.35569	31.66194	-204.38667	-31.18928	-11.16243	-12.32628	-162.74442	-0.00151	-0.00047	-0.00080	0.00133
26			0.25000	7.30074	-3.25307	15.38857	1.30493	0.27029	0.07035	-3.10776	-0.11582	-0.00976	-29.05928	9.37465	145.19247	-1.54994	-0.75842	0.67394	-7.17138	-0.67980	-0.00621	0.08586	-0.48999	1.80084	25.35214	5.27299	-176.66922	-2.85723	4.71871	0.65127	7.40394	-1.27067	0.56169	-16.24611	-137.82947	4.94600	-22.90430	256.23746	82.06296	36.21129	-132.56528	-76.41123	-10.75026	-11.66371	-163.12616	-0.00319	-0.00092	-0.00010	0.00261
27			0.26000	8.40705	-3.01484	15.55929	1.38782	0.27726	0.12419	-2.14097	-0.08074	-0.05951	-31.27291	9.10017	145.54291	-1.52191	-0.65762	0.58314	-4.88080	-0.34199	0.22767	0.07148	-0.46168	1.76605	26.56098	5.20717	-177.45131	-2.56326	4.32313	0.62476	3.50672	-2.74048	0.85142	-6.32654	-90.43990	25.01005	-25.49472	169.39163	76.21210	39.79598	-56.17775	-93.91833	-10.40087	-11.01037	-163.61461	-0.00497	-0.00135	0.00030	0.00367
28			0.27000	9.09403	-2.84061	15.88520	1.44147	0.27273	0.15229	-1.26571	-0.03701	-0.09747	-32.62352	9.09778	145.88799	-1.51094	-0.49630	0.46623	-2.58077	-0.06434	0.17566	0.03626	-0.42387	1.78134	27.07734	5.23073	-178.39915	-2.42562	3.85959	0.54809	0.56194	-3.01901	0.63616	-1.43239	-51.94251	35.16176	-22.90618	86.03226	46.60971	37.99829	6.49032	-71.56300	-10.11785	-10.36631	-164.22765	-0.00668	-0.00169	0.00034	0.00442
29			0.28000	9.44790	-2.74495	16.26052	1.44364	0.28569	0.15732	-0.51574	0.00281	-0.10184	-33.15872	9.20218	145.99303	-1.41469	-0.45308	0.42769	-0.42385	0.09413	-0.02682	0.03114	-0.37952	1.77388	26.97348	5.40719	-179.04965	-2.27418	3.66456	0.45804	-1.48458	-2.39788	0.13988	0.27410	-21.09693	36.73914	-13.60613	15.92561	-3.24402	28.06412	46.19334	-13.75704	-9.88303	-9.72163	-164.92622	-0.00816	-0.00189	0.00012	0.00495
30			0.29000	9.53865	-2.72976	16.61987	1.40314	0.29584	0.14824	0.07441	0.04053	-0.08716	-32.99842	9.25669	145.69595	-1.24717	-0.43575	0.39656	1.13546	0.20407	-0.29306	0.03148	-0.32751	1.72707	26.39096	5.74234	-179.05164	-2.05783	3.52903	0.39111	-2.53703	-1.13784	-0.34222	0.46404	3.60519	34.53341	-0.05828	-38.55286	-61.21751	11.74139	64.04727	60.03765	-9.66496	-9.06622	-165.63492	-0.00929	-0.00195	-0.00020	0.00547
31			0.30000	9.42007	-2.78777	16.95178	1.32545	0.28849	0.13884	0.50790	0.07103	-0.07372	-32.27995	9.19716	144.97548	-1.04243	-0.35910	0.30470	1.95369	0.23417	-0.40936	0.01419	-0.27278	1.61928	25.48497	6.17925	-178.30891	-1.79580	3.21635	0.36921	-2.78243	0.16762	-0.71950	0.30856	23.64607	32.36306	12.75517	-80.54825	-110.46003	-5.09410	68.10591	125.27110	-9.42604	-8.39865	-166.27760	-0.01006	-0.00191	-0.00044	0.00625
32			0.31000	9.13101	-2.90820	17.26693	1.21254	0.27012	0.13501	0.79677	0.09143	-0.06628	-31.12726	9.07493	143.97025	-0.82554	-0.27671	0.19770	2.12478	0.21374	-0.31453	-0.00299	-0.22717	1.44145	24.39227	6.64141	-176.99573	-1.53448	2.81918	0.38415	-2.57991	0.84387	-0.98766	0.30966	40.28855	31.00790	19.72909	-114.49997	-136.07214	-15.47927	67.54710	162.70093	-9.12828	-7.73133	-166.80209	-0.01051	-0.00184	-0.00053	0.00747
33			0.32000	8.69838	-3.08128	17.56927	1.07521	0.25420	0.13409	0.95829	0.10569	-0.06129	-29.65407	9.01711	142.93106	-0.59301	-0.24408	0.12118	1.78645	0.20697	-0.16379	-0.00360	-0.18659	1.22829	23.22838	7.07714	-175.46387	-1.24857	2.49357	0.40011	-2.12694	0.80407	-1.03708	0.52952	54.48450	29.87223	18.25946	-143.17491	-131.59413	-15.49480	68.58226	164.25273	-8.73853	-7.09331	-167.18686	-0.01074	-0.00181	-0.00041	0.00913
34			0.33000	8.14137	-3.29988	17.85720	0.93086	0.24343	0.13391	1.02137	0.11723	-0.05774	-27.96512	9.14976	142.12437	-0.35350	-0.24548	0.06692	1.14074	0.21937	-0.04667	0.00711	-0.14435	1.01735	22.08315	7.47089	-174.09856	-0.93391	2.23436	0.39450	-1.56775	0.29553	-0.81761	1.00715	66.91016	29.08359	9.47479	-167.36603	-101.50038	-6.24431	73.72031	133.92416	-8.23537	-6.52661	-167.43417	-0.01083	-0.00188	-0.00012	0.01105
35			0.34000	7.47366	-3.55767	18.13687	0.79416	0.23062	0.13223	1.02080	0.12368	-0.05624	-26.14455	9.53609	141.73723	-0.13807	-0.24371	0.01750	0.45295	0.22275	0.00283	0.01791	-0.10220	0.82620	21.00899	7.83047	-173.18752	-0.63869	1.96342	0.36419	-1.05546	-0.35110	-0.44665	2.02694	78.07688	29.35697	-2.79285	-186.58327	-57.76541	7.56867	82.52448	84.49758	-7.61351	-6.07646	-167.56215	-0.01088	-0.00208	0.00032	0.01299
36			0.35000	6.70339	-3.84607	18.42085	0.67460	0.21410	0.12837	0.98864	0.12295	-0.05680	-24.25002	10.15706	141.83350	0.03860	-0.21785	-0.03589	-0.12502	0.19564	-0.03542	0.02149	-0.06188	0.66266	20.01972	8.16806	-172.84930	-0.38730	1.63407	0.31445	-0.63770	-0.79656	-0.10115	4.07891	88.36971	30.82459	-13.85848	-199.75313	-13.70507	20.28233	92.70568	31.84318	-6.88460	-5.78020	-167.59647	-0.01095	-0.00241	0.00082	0.01471
37			0.36000	5.83326	-4.15237	18.71796	0.59257	0.20003	0.12124	0.97374	0.11714	-0.05756	-22.31809	10.92544	142.36221	0.19458	-0.16706	-0.09370	-0.61377	0.13821	-0.14913	0.01743	-0.02230	0.54221	19.10061	8.48315	-173.03163	-0.16367	1.28459	0.25279	-0.27191	-0.87704	0.10389	7.68391	97.88909	32.99860	-19.77418	-205.97298	20.19823	27.17999	101.47834	-10.40303	-6.07325	-5.65914	-167.55981	-0.01106	-0.00283	0.00133	0.01604
38			0.37000	4.86450	-4.45868	19.03136	0.55761	0.19263	0.11034	1.01156	0.10812	-0.05724	-20.37537	11.71773	143.18741	0.32867	-0.10601	-0.14572	-1.00598	0.07340	-0.27138	0.00886	0.01119	0.47429	18.22091	8.75419	-173.55864	0.00302	0.98376	0.19222	0.00508	-0.68519	0.15941	13.15258	106.19199	35.65872	-18.45317	-204.85287	37.53343	25.65993	106.47349	-33.88935	-5.20930	-5.71489	-167.46298	-0.01120	-0.00331	0.00184	0.01688
39			0.38000	3.80472	-4.74321	19.36643	0.54846	0.18955	0.09748	1.07604	0.09424	-0.05667	-18.45269	12.40972	144.12067	0.39952	-0.06583	-0.17044	-1.18648	0.03305	-0.30109	0.00205	0.02569	0.44424	17.34959	8.94466	-174.19769	0.03006	0.78246	0.14909	0.05067	-0.40562	0.13293	20.35278	112.27370	39.20912	-10.11506	-196.51155	36.12769	15.74451	106.06695	-36.35574	-4.32077	-5.93145	-167.30363	-0.01132	-0.00383	0.00234	0.01720
40			0.39000	2.67448	-4.98354	19.73636	0.54580	0.18643	0.08704	1.12640	0.07380	-0.05839	-16.59241	12.90797	144.96074	0.40152	-0.05355	-0.16869	-1.15439	0.01512	-0.22812	-0.00019	0.02069	0.43467	16.46969	9.01683	-174.72530	-0.06737	0.68279	0.13042	-0.11093	-0.13093	0.08448	28.64266	114.91953	44.12226	2.99390	-181.82329	18.21231	-0.26442	99.77982	-21.05170	-3.42887	-6.28136	-167.07550	-0.01138	-0.00433	0.00281	0.01703
41			0.40000	1.50853	-5.16138	20.15890	0.54110	0.18574	0.08225	1.13534	0.04941	-0.06456	-14.84237	13.17035	145.54170	0.37391	-0.06985	-0.15475	-1.03295	0.00484	-0.11435	0.00400	0.00678	0.43271	15.58469	8.94503	-174.98164	-0.18853	0.67805	0.12966	-0.29327	0.13883	0.02792	37.01508	113.17802	50.28001	17.39323	-162.65485	-10.13227	-18.71577	88.65397	4.84325	-2.54767	-6.73246	-166.77759	-0.01132	-0.00480	0.00323	0.01646
42			0.41000	0.35191	-5.26568	20.64792	0.53266	0.18746	0.08240	1.09304	0.02272	-0.07493	-13.24232	13.21072	145.77379	0.34408	-0.10694	-0.13936	-0.90204	-0.01072	-0.01147	0.01393	-0.00812	0.43188	14.71459	8.72442	-174.90257	-0.27069	0.74689	0.13736	-0.38517	0.43456	-0.03552	44.33010	106.70924	56.87103	29.43977	-141.70706	-40.85442	-35.67144	75.10130	32.63075	-1.68521	-7.25178	-166.41675	-0.01111	-0.00520	0.00357	0.01556
43			0.42000	-0.74706	-5.29480	21.20691	0.52205	0.19158	0.08304	1.00501	-0.00450	-0.08507	-11.81128	13.08757	145.65892	0.32159	-0.15007	-0.12573	-0.78930	-0.02958	0.05918	0.02593	-0.02072	0.43288	13.88465	8.37543	-174.52097	-0.30617	0.85742	0.14594	-0.39089	0.73953	-0.09353	49.65248	95.94180	62.78971	36.36586	-122.05487	-66.41228	-47.84003	62.21350	54.61211	-0.84621	-7.80602	-166.00598	-0.01075	-0.00551	0.00384	0.01440
44			0.43000	-1.74557	-5.25447	21.82772	0.51653	0.19452	0.08161	0.89379	-0.03035	-0.09089	-10.54153	12.88358	145.27774	0.30292	-0.18418	-0.11417	-0.68951	-0.03840	0.09340	0.03692	-0.03202	0.43860	13.11204	7.94150	-173.94266	-0.32625	0.97797	0.15395	-0.37519	0.97820	-0.12961	52.53562	81.94564	67.12582	36.98355	-106.39766	-81.61277	-53.33572	52.77955	65.74581	-0.03449	-8.36175	-165.56284	-0.01024	-0.00571	0.00403	0.01305
45			0.44000	-2.61239	-5.15463	22.49384	0.50862	0.19079	0.07803	0.75683	-0.05118	-0.09105	-9.40326	12.68242	144.75876	0.27778	-0.20651	-0.10244	-0.58393	-0.02932	0.09384	0.04615	-0.04242	0.44378	12.39923	7.47861	-173.30994	-0.35566	1.07887	0.15880	-0.37815	1.06499	-0.13111	52.94350	66.07115	69.32074	31.78675	-96.11878	-84.12989	-52.04784	48.24572	64.11757	0.74492	-8.88689	-165.10765	-0.00962	-0.00581	0.00415	0.01160
46			0.45000	-3.32923	-5.00734	23.18296	0.49031	0.18008	0.07532	0.59745	-0.06353	-0.08852	-8.35949	12.55035	144.24501	0.25993	-0.21806	-0.09610	-0.50310	-0.00483	0.07447	0.05376	-0.04660	0.43905	11.73964	7.04060	-172.76570	-0.35814	1.13190	0.15641	-0.36316	0.96377	-0.09515	50.93575	49.65185	68.97852	22.50094	-90.85355	-74.23302	-45.49134	48.20246	50.77005	1.48570	-9.35427	-164.66295	-0.00894	-0.00580	0.00419	0.01012
47			0.46000	-3.88899	-4.82774	23.86701	0.47061	0.16666	0.07344	0.44183	-0.06688	-0.08324	-7.37989	12.52539	143.86430	0.26364	-0.21702	-0.09789	-0.46685	0.02572	0.04423	0.05924	-0.04276	0.42882	11.12749	6.66587	-172.42198	-0.31855	1.13493	0.14574	-0.31275	0.73216	-0.03665	46.48073	33.85777	65.82090	11.40947	-88.89774	-54.56091	-36.14762	50.74768	29.26182	2.18175	-9.74429	-164.25121	-0.00821	-0.00569	0.00415	0.00868
48			0.47000	-4.29292	-4.63487	24.51435	0.46319	0.15298	0.06990	0.30587	-0.06226	-0.07260	-6.44775	12.61502	143.70311	0.27818	-0.20004	-0.10272	-0.44527	0.04992	0.00360	0.06111	-0.03644	0.42689	10.56429	6.37141	-172.33713	-0.28427	1.10218	0.12980	-0.26794	0.46755	0.02024	39.54379	19.50820	59.76931	0.67769	-87.99966	-29.57176	-26.49821	53.50461	4.71168	2.82748	-10.04492	-163.89320	-0.00747	-0.00548	0.00402	0.00733
49			0.48000	-4.54633	-4.45005	25.09243	0.46987	0.14327	0.06721	0.18247	-0.05299	-0.05998	-5.56097	12.80171	143.79225	0.29354	-0.18194	-0.10859	-0.41658	0.06352	-0.04141	0.06132	-0.03182	0.43927	10.05698	6.15547	-172.50888	-0.28679	1.07146	0.11434	-0.25296	0.24844	0.05997	30.32861	6.91320	50.90104	-8.11997	-86.05612	-4.19095	-18.26529	54.64554	-17.71492	3.41762	-10.25078	-163.60712	-0.00674	-0.00518	0.00378	0.00607
50			0.49000	-4.65547	-4.29204	25.57022	0.48711	0.14290	0.06712	0.06196	-0.04289	-0.04730	-4.73065	13.05318	144.11064	0.31732	-0.17677	-0.11763	-0.38846	0.07219	-0.08489	0.06228	-0.02779	0.46148	9.61261	6.00474	-172.88556	-0.30469	1.07086	0.10221	-0.24313	0.09706	0.08090	19.57123	-3.98722	39.75128	-14.27174	-81.65508	17.47828	-12.20798	53.31538	-34.38839	3.94706	-10.36183	-163.40625	-0.00604	-0.00480	0.00345	0.00495
51			0.50000	-4.62907	-4.17193	25.92732	0.51350	0.14764	0.06778	-0.05734	-0.03200	-0.03414	-3.97559	13.33517	144.59927	0.34934	-0.17545	-0.12936	-0.35795	0.07592	-0.12124	0.06260	-0.02351	0.49078	9.23518	5.90126	-173.39066	-0.32593	1.09422	0.09379	-0.22710	0.00565	0.08784	8.65110	-13.23001	27.89399	-17.94633	-74.58044	32.56811	-8.40256	49.61163	-44.06178	4.41161	-10.38105	-163.29811	-0.00539	-0.00438	0.00306	0.00395
52			0.51000	-4.48372	-4.09072	26.16698	0.54753	0.15084	0.06689	-0.17019	-0.02140	-0.02209	-3.31073	13.62235	145.17659	0.38009	-0.15608	-0.14107	-0.32002	0.06797	-0.14232	0.05799	-0.02015	0.52309	8.92385	5.82620	-173.94954	-0.35269	1.10488	0.08971	-0.20825	-0.03240	0.08753	-0.74356	-20.70984	17.66218	-19.80845	-65.80888	39.59196	-6.68601	44.35411	-47.54286	4.80869	-10.31250	-163.28328	-0.00480	-0.00392	0.00263	0.00309
53			0.52000	-4.24480	-4.03935	26.31825	0.58380	0.14965	0.06313	-0.26755	-0.01430	-0.01355	-2.73846	13.90086	145.75697	0.39987	-0.11168	-0.14889	-0.27805	0.04750	-0.14140	0.04676	-0.01934	0.55535	8.67195	5.76061	-174.50612	-0.39157	1.08733	0.08896	-0.19268	-0.02049	0.08389	-7.24025	-26.49861	10.77857	-20.38578	-56.67285	38.91678	-6.97616	38.63499	-46.62538	5.13834	-10.16122	-163.35536	-0.00428	-0.00346	0.00221	0.00237
54			0.53000	-3.94060	-3.99970	26.42097	0.62225	0.14530	0.05631	-0.34470	-0.01311	-0.00913	-2.25115	14.16209	146.27213	0.41149	-0.05284	-0.15167	-0.24243	0.02116	-0.12117	0.03170	-0.02105	0.59163	8.46805	5.68433	-175.02647	-0.44403	1.06864	0.08892	-0.18236	0.03461	0.07754	-10.21383	-30.97302	7.53189	-19.73941	-48.05600	32.59251	-9.28915	33.32850	-43.08640	5.40419	-9.93546	-163.50290	-0.00380	-0.00300	0.00182	0.00178
55			0.54000	-3.59656	-3.94889	26.51104	0.66306	0.14031	0.04679	-0.40002	-0.01784	-0.00769	-1.83758	14.39636	146.68141	0.41861	0.01285	-0.14989	-0.21733	-0.00458	-0.09009	0.01493	-0.02458	0.63416	8.29894	5.57660	-175.49387	-0.50979	1.06238	0.08871	-0.17821	0.12589	0.06994	-9.77279	-34.42988	7.44792	-17.72626	-40.47844	23.11964	-13.48916	28.90691	-38.34358	5.61247	-9.65042	-163.71460	-0.00337	-0.00256	0.00149	0.00131
56			0.55000	-3.23575	-3.86597	26.61832	0.70717	0.13807	0.03656	-0.43179	-0.02703	-0.00777	-1.48332	14.59283	146.96890	0.43074	0.07865	-0.14754	-0.20774	-0.02295	-0.05816	-0.00139	-0.02774	0.68151	8.15248	5.41952	-175.90498	-0.57280	1.07226	0.08908	-0.17619	0.24319	0.06344	-6.58193	-36.78959	10.04916	-14.41144	-34.44897	12.59852	-19.01618	25.56066	-33.60813	5.77116	-9.32882	-163.98222	-0.00296	-0.00215	0.00121	0.00096
57			0.56000	-2.87974	-3.73848	26.76722	0.75252	0.13430	0.02934	-0.43702	-0.03719	-0.00859	-1.16994	14.74284	147.13861	0.45275	0.14033	-0.14936	-0.21448	-0.03009	-0.03173	-0.01473	-0.02793	0.73310	8.01919	5.20362	-176.26828	-0.61972	1.10125	0.08990	-0.17354	0.37110	0.05918	-1.75588	-37.74395	14.56801	-10.24103	-30.36780	2.95169	-24.84165	23.24871	-29.92061	5.88839	-8.99664	-164.30046	-0.00260	-0.00180	0.00099	0.00070
58			0.57000	-2.54756	-3.56580	26.96990	0.79601	0.12889	0.02722	-0.41534	-0.04488	-0.01029	-0.87794	14.84375	147.21506	0.48084	0.18861	-0.15611	-0.23261	-0.02613	-0.01396	-0.02265	-0.02564	0.78546	7.89431	4.93195	-176.60092	-0.65365	1.15180	0.09161	-0.17052	0.48830	0.05802	3.35616	-37.01159	19.48713	-6.08134	-28.38599	-3.85106	-29.60302	21.78298	-27.91679	5.97187	-8.67797	-164.66292	-0.00227	-0.00151	0.00082	0.00051
59			0.58000	-2.25395	-3.35912	27.21866	0.82694	0.12654	0.02973	-0.36812	-0.04944	-0.01296	-0.58915	14.90327	147.24187	0.51212	0.20138	-0.16606	-0.25702	-0.01707	-0.00805	-0.02142	-0.02079	0.82951	7.77623	4.62277	-176.92282	-0.66563	1.23646	0.09195	-0.16449	0.57295	0.05825	7.48844	-34.54087	22.95070	-3.11342	-28.42702	-6.35537	-31.89491	21.02929	-27.62458	6.03101	-8.39312	-165.05736	-0.00198	-0.00127	0.00070	0.00039
60			0.59000	-2.00717	-3.13824	27.48785	0.84373	0.13305	0.03542	-0.30756	-0.05232	-0.01577	-0.28833	14.94139	147.27139	0.54227	0.17849	-0.17756	-0.28246	-0.01293	-0.01600	-0.01261	-0.01545	0.85744	7.66336	4.30765	-177.25040	-0.65783	1.33381	0.09279	-0.15760	0.58755	0.06007	9.72288	-30.62519	23.70864	-2.43759	-30.15580	-4.38706	-30.78896	20.94907	-28.53946	6.07877	-8.15843	-165.46118	-0.00173	-0.00108	0.00059	0.00032
61			0.60000	-1.80729	-2.92688	27.74524	0.84457	0.13737	0.03993	-0.24704	-0.04858	-0.01611	0.03522	14.98662	147.34837	0.55274	0.15367	-0.18313	-0.29699	-0.01684	-0.03464	-0.00366	-0.01260	0.86802	7.55212	4.02361	-177.59265	-0.66006	1.38522	0.09236	-0.15793	0.49729	0.06099	9.62144	-25.80443	21.61581	-4.51879	-32.91868	0.77542	-26.36747	21.41428	-29.81148	6.13140	-7.98527	-165.83931	-0.00152	-0.00095	0.00050	0.00029
62			0.61000	-1.64744	-2.74802	27.96342	0.83607	0.14097	0.04474	-0.19868	-0.03900	-0.01434	0.38553	15.06663	147.49611	0.56081	0.13124	-0.18928	-0.30765	-0.02458	-0.05817	0.00408	-0.00893	0.86637	7.43843	3.80042	-177.94821	-0.64864	1.40023	0.09190	-0.15862	0.34024	0.06038	7.19871	-20.64627	17.20562	-8.87947	-35.82861	7.11637	-19.85548	22.06584	-30.43192	6.20385	-7.87844	-166.15231	-0.00135	-0.00088	0.00047	0.00029
63			0.62000	-1.51662	-2.62072	28.12210	0.82392	0.14220	0.05056	-0.16789	-0.02448	-0.01049	0.75916	15.19875	147.71494	0.56603	0.11308	-0.19676	-0.31158	-0.03201	-0.08050	0.01019	-0.00527	0.85960	7.31948	3.65006	-178.30473	-0.63624	1.39837	0.09200	-0.15996	0.17990	0.05743	2.83930	-15.64063	11.05607	-14.28268	-37.94714	12.77789	-13.16842	22.39459	-29.43070	6.30265	-7.83396	-166.36958	-0.00123	-0.00092	0.00053	0.00028
64			0.63000	-1.40260	-2.55722	28.20659	0.80818	0.14012	0.05544	-0.15422	-0.00762	-0.00415	1.14491	15.38480	147.98672	0.56651	0.10814	-0.20318	-0.30486	-0.04000	-0.09468	0.01212	-0.00202	0.84783	7.19475	3.56306	-178.64035	-0.62627	1.36894	0.09165	-0.15982	0.06932	0.05060	-2.75050	-11.22272	3.76096	-19.24028	-38.44390	16.26183	-8.15480	21.88644	-26.02520	6.42401	-7.83942	-166.47795	-0.00117	-0.00102	0.00066	0.00027
65			0.64000	-1.29398	-2.56068	28.20955	0.79306	0.13693	0.05834	-0.15409	0.00810	0.00356	1.52495	15.61210	148.27769	0.57492	0.12442	-0.21066	-0.29321	-0.05282	-0.09579	0.00788	0.00297	0.83026	7.06593	3.51325	-178.92638	-0.59596	1.29989	0.09112	-0.15026	0.04028	0.03963	-8.56911	-7.73584	-3.79466	-22.48846	-36.78466	16.28940	-5.98752	20.16698	-19.75280	6.55653	-7.87813	-166.48087	-0.00117	-0.00117	0.00083	0.00026
66			0.65000	-1.18322	-2.62355	28.13500	0.77984	0.13355	0.05919	-0.16050	0.01997	0.01065	1.87813	15.85776	148.54105	0.58523	0.16371	-0.21699	-0.27450	-0.07079	-0.07843	-0.00309	0.00781	0.80871	6.93603	3.46652	-179.13152	-0.55919	1.19256	0.09161	-0.13477	0.08897	0.02514	-13.44140	-5.38266	-10.44607	-23.24859	-32.86416	12.01199	-6.94421	17.14684	-10.67292	6.68602	-7.93455	-166.39433	-0.00126	-0.00135	0.00103	0.00023
67			0.66000	-1.06788	-2.72786	27.99965	0.76387	0.12841	0.05773	-0.16479	0.02585	0.01513	2.18403	16.09450	148.72470	0.58695	0.21620	-0.21828	-0.24762	-0.08413	-0.04126	-0.01809	0.01085	0.78277	6.80801	3.39043	-179.22879	-0.52750	1.06374	0.09159	-0.11795	0.18114	0.00757	-16.32153	-4.19077	-15.07651	-21.29889	-27.07728	3.44323	-10.49632	13.08877	0.48642	6.79875	-7.99660	-166.24170	-0.00143	-0.00154	0.00122	0.00019
68			0.67000	-0.95063	-2.84865	27.83010	0.74610	0.12069	0.05252	-0.16109	0.02508	0.01553	2.42822	16.29586	148.78366	0.58831	0.27788	-0.21483	-0.22246	-0.08355	0.00844	-0.03509	0.01424	0.75334	6.68392	3.26160	-179.20253	-0.48109	0.92253	0.08873	-0.09875	0.27123	-0.01053	-16.64922	-3.96684	-16.99986	-16.95486	-20.35452	-8.33507	-15.49882	8.64112	12.38594	6.88450	-8.05635	-166.04778	-0.00168	-0.00173	0.00138	0.00012
69			0.68000	-0.83754	-2.96034	27.65639	0.73146	0.11148	0.04457	-0.14779	0.01936	0.01255	2.60787	16.44123	148.69269	0.58685	0.33360	-0.20675	-0.20468	-0.06103	0.05805	-0.04962	0.01663	0.73101	6.56287	3.07173	-179.05421	-0.43968	0.81607	0.08287	-0.08540	0.33793	-0.02478	-14.53497	-4.33777	-16.23068	-11.01846	-14.07498	-21.17668	-20.47080	4.79804	23.20004	6.93729	-8.10994	-165.83731	-0.00200	-0.00193	0.00151	0.00002
70			0.69000	-0.73587	-3.04289	27.50397	0.72019	0.10438	0.03814	-0.12551	0.01172	0.00887	2.73552	16.52026	148.45825	0.58196	0.36311	-0.19857	-0.19904	-0.02171	0.09536	-0.05685	0.01774	0.71986	6.44028	2.82946	-178.80725	-0.41026	0.78327	0.07688	-0.08122	0.39045	-0.03257	-10.65647	-4.87091	-13.46447	-4.65803	-9.73862	-32.19160	-23.96887	2.63562	30.85605	6.95516	-8.15543	-165.63419	-0.00239	-0.00212	0.00160	-0.00011
71			0.70000	-0.65197	-3.08556	27.38795	0.71251	0.09971	0.03374	-0.09752	0.00411	0.00566	2.83765	16.53610	148.12262	0.57470	0.37173	-0.19117	-0.20705	0.01557	0.11237	-0.05790	0.01761	0.71739	6.30915	2.55862	-178.50705	-0.39285	0.80213	0.07166	-0.08659	0.41932	-0.03327	-6.01409	-5.21749	-9.79657	0.81586	-8.46814	-38.64969	-24.92457	2.95962	33.67972	6.93934	-8.19212	-165.46208	-0.00280	-0.00229	0.00164	-0.00025
72			0.71000	-0.58933	-3.08792	27.31105	0.70839	0.09940	0.02902	-0.06823	-0.00224	0.00314	2.94795	16.50572	147.75392	0.57027	0.36156	-0.18382	-0.22876	0.03573	0.10629	-0.05371	0.01686	0.71925	6.16124	2.29252	-178.21193	-0.38071	0.85198	0.06530	-0.09981	0.40563	-0.02702	-1.64948	-5.16532	-6.40744	4.23467	-10.68768	-39.05938	-22.83319	6.04972	31.20864	6.89463	-8.22033	-165.33940	-0.00321	-0.00242	0.00161	-0.00038
73			0.72000	-0.54822	-3.05842	27.26424	0.69975	0.09829	0.02411	-0.04152	-0.00639	0.00176	3.09953	16.45705	147.42638	0.56395	0.33596	-0.17550	-0.25845	0.03323	0.08007	-0.04524	0.01636	0.72083	5.98749	2.06706	-177.97655	-0.37483	0.91272	0.05555	-0.12009	0.33224	-0.01611	1.53722	-4.61113	-4.39383	4.95285	-16.03591	-33.51413	-17.85194	11.51994	24.42390	6.82872	-8.24076	-165.27531	-0.00358	-0.00250	0.00153	-0.00049
74			0.73000	-0.52573	-3.01261	27.22802	0.68657	0.09591	0.01941	-0.02210	-0.00721	0.00155	3.31708	16.42058	147.20325	0.55615	0.30823	-0.16686	-0.28889	0.01444	0.04141	-0.03624	0.01633	0.72050	5.78051	1.91226	-177.83766	-0.37723	0.95420	0.04395	-0.14559	0.19871	-0.00564	2.81902	-3.52535	-4.74331	3.15592	-23.37779	-23.21040	-10.84997	18.25188	15.31763	6.74898	-8.25276	-165.26904	-0.00390	-0.00254	0.00140	-0.00056
75			0.74000	-0.51608	-2.97140	27.17348	0.67469	0.08874	0.01473	-0.01343	-0.00411	0.00210	3.61022	16.41945	147.12735	0.54843	0.29168	-0.15799	-0.31088	-0.01139	-0.00157	-0.02919	0.01664	0.72089	5.53947	1.84441	-177.80592	-0.39405	0.96333	0.03073	-0.17485	0.03841	0.00086	1.71120	-1.94612	-8.25518	-0.27989	-31.04379	-9.81719	-3.12077	24.60507	6.24544	6.66015	-8.25489	-165.31171	-0.00417	-0.00254	0.00122	-0.00061
76			0.75000	-0.51135	-2.95809	27.06515	0.66688	0.08360	0.01312	-0.01737	0.00184	0.00352	3.97097	16.46392	147.21840	0.55221	0.27162	-0.15614	-0.32195	-0.03705	-0.04386	-0.02173	0.01882	0.72377	5.27293	1.86366	-177.86501	-0.40897	0.97372	0.01987	-0.19626	-0.10873	0.00277	-1.89137	-0.04087	-15.38018	-4.28721	-37.33224	4.89102	4.12206	29.03770	-0.59894	6.56434	-8.24645	-165.38942	-0.00442	-0.00251	0.00103	-0.00067
77			0.76000	-0.50223	-2.99386	26.86541	0.66088	0.08463	0.01439	-0.03496	0.01024	0.00657	4.37659	16.55256	147.47388	0.56404	0.24251	-0.16088	-0.31419	-0.05502	-0.08538	-0.01408	0.02162	0.72718	4.99519	1.95709	-177.97656	-0.42326	0.99474	0.01279	-0.20718	-0.22521	0.00226	-7.60972	1.80306	-26.08146	-8.02069	-40.97224	19.21382	10.08934	30.70637	-3.55358	6.46239	-8.22807	-165.48630	-0.00466	-0.00248	0.00085	-0.00074
78			0.77000	-0.47850	-3.09223	26.54011	0.65182	0.08388	0.01503	-0.06537	0.01963	0.01043	4.79548	16.67651	147.87209	0.57161	0.23153	-0.16390	-0.27847	-0.06908	-0.11990	-0.01254	0.02395	0.72632	4.71975	2.10437	-178.08945	-0.44302	0.97622	0.00796	-0.21130	-0.28843	0.00102	-14.58341	3.05831	-39.65505	-10.95642	-41.32644	31.62902	14.42936	29.59509	-1.80008	6.35496	-8.20154	-165.58774	-0.00489	-0.00246	0.00071	-0.00081
79			0.78000	-0.43107	-3.25557	26.06661	0.63781	0.08132	0.01425	-0.10365	0.02771	0.01362	5.19357	16.82335	148.37601	0.57395	0.23712	-0.16386	-0.21934	-0.08134	-0.14146	-0.01710	0.02611	0.72234	4.45503	2.28230	-178.15099	-0.46432	0.92919	0.00467	-0.20970	-0.29543	-0.00000	-21.61496	3.34955	-54.65880	-12.78243	-38.46348	40.86045	17.03722	26.28398	4.50710	6.24332	-8.16993	-165.68297	-0.00511	-0.00247	0.00064	-0.00089
80			0.79000	-0.35567	-3.47481	25.44035	0.61466	0.07617	0.01423	-0.13970	0.03221	0.01714	5.54176	16.97899	148.93855	0.56260	0.24728	-0.16089	-0.14682	-0.08779	-0.14700	-0.02495	0.02721	0.71740	4.20328	2.46754	-178.11734	-0.49673	0.88327	0.00279	-0.20995	-0.26336	-0.00052	-27.42489	2.68089	-68.99099	-13.25179	-33.12704	45.87788	17.92046	21.62965	14.29876	6.13036	-8.13673	-165.76604	-0.00532	-0.00251	0.00063	-0.00093
81			0.80000	-0.25556	-3.73189	24.68086	0.58060	0.06866	0.01555	-0.16176	0.03201	0.02167	5.82237	17.12791	149.50652	0.54171	0.26210	-0.15655	-0.08144	-0.08657	-0.13713	-0.03557	0.02907	0.70856	3.96251	2.63873	-177.96190	-0.52117	0.83420	0.00352	-0.20663	-0.20387	-0.00140	-30.87334	1.39542	-79.91588	-12.18635	-26.54975	45.80301	17.15965	16.57821	25.68719	6.02112	-8.10509	-165.83540	-0.00548	-0.00255	0.00068	-0.00091
82			0.81000	-0.14127	-4.00209	23.83789	0.54087	0.06096	0.01735	-0.16385	0.02817	0.02547	6.03321	17.25435	150.02344	0.52123	0.28171	-0.15257	-0.04109	-0.07538	-0.11412	-0.04813	0.03326	0.70087	3.72902	2.77837	-177.68260	-0.52944	0.79165	0.00660	-0.19932	-0.13323	-0.00385	-31.18203	-0.09179	-84.29496	-9.52480	-20.11957	39.95636	14.91155	12.10095	36.16303	5.92292	-8.07752	-165.89203	-0.00556	-0.00259	0.00076	-0.00079
83			0.82000	-0.02604	-4.25720	22.99308	0.50391	0.05324	0.01752	-0.14955	0.02180	0.02426	6.18719	17.34318	150.43257	0.50301	0.30355	-0.14699	-0.03304	-0.05133	-0.07924	-0.06120	0.03843	0.70991	3.49959	2.87473	-177.30629	-0.55287	0.78859	0.00766	-0.20111	-0.06644	-0.00536	-28.22852	-1.61231	-79.60170	-5.30062	-14.95039	28.46721	11.45854	9.10000	43.03656	5.84475	-8.05667	-165.93742	-0.00557	-0.00260	0.00086	-0.00056
84			0.83000	0.08157	-4.47020	22.24630	0.47952	0.04543	0.01762	-0.12939	0.01436	0.02005	6.30669	17.38061	150.68854	0.49407	0.32183	-0.14349	-0.05339	-0.01337	-0.04077	-0.07194	0.04384	0.74123	3.27271	2.92378	-176.88684	-0.59761	0.84346	0.00573	-0.21320	-0.00656	-0.00406	-22.67642	-3.36931	-65.52222	0.35726	-11.51724	13.27534	7.25453	8.19242	44.08983	5.79676	-8.04551	-165.97011	-0.00549	-0.00259	0.00096	-0.00024
85			0.84000	0.18249	-4.62072	21.68554	0.47291	0.03991	0.02029	-0.11204	0.00779	0.01568	6.41392	17.35472	150.77701	0.50571	0.32414	-0.14904	-0.09121	0.03277	-0.00648	-0.07634	0.05026	0.78730	3.04988	2.93006	-176.49568	-0.63798	0.95847	0.00200	-0.22386	0.04647	-0.00118	-15.56794	-5.64168	-44.67561	7.02894	-9.68700	-1.82471	2.84276	9.44487	38.29136	5.78795	-8.04698	-165.98471	-0.00533	-0.00258	0.00107	0.00013
86			0.85000	0.28254	-4.69611	21.35854	0.47610	0.03895	0.02543	-0.09815	0.00227	0.00932	6.52469	17.25975	150.72672	0.52689	0.29900	-0.16126	-0.13111	0.07084	0.02006	-0.07234	0.05542	0.83044	2.83612	2.90455	-176.20515	-0.66608	1.10654	-0.00338	-0.22639	0.08719	0.00125	-7.69032	-8.39319	-21.49512	13.79422	-8.98912	-12.93452	-1.26253	12.26515	26.38952	5.82350	-8.06226	-165.97221	-0.00511	-0.00256	0.00119	0.00047
87			0.86000	0.38465	-4.68922	21.26451	0.48283	0.04022	0.02740	-0.08641	-0.00343	-0.00032	6.64514	17.10089	150.59619	0.54043	0.25648	-0.16847	-0.15518	0.08868	0.03375	-0.06292	0.05625	0.86018	2.63885	2.86097	-176.06738	-0.69852	1.23855	-0.01322	-0.22202	0.10677	0.00117	0.47032	-11.37031	0.04003	19.54802	-8.62568	-18.39387	-4.70215	15.52272	10.88483	5.90306	-8.08975	-165.92259	-0.00484	-0.00255	0.00131	0.00074
88			0.87000	0.48848	-4.59787	21.37119	0.49313	0.04345	0.02560	-0.07761	-0.00978	-0.00830	6.76895	16.89239	150.44000	0.54996	0.20200	-0.17116	-0.15620	0.08450	0.03579	-0.04928	0.05429	0.87686	2.46666	2.81059	-176.09946	-0.72891	1.34535	-0.02619	-0.20562	0.10648	-0.00504	8.29878	-14.38863	17.78941	23.51892	-7.65876	-19.26158	-7.28814	18.04963	-4.95522	6.02015	-8.12612	-165.82854	-0.00456	-0.00254	0.00144	0.00090
89			0.88000	0.59416	-4.42791	21.63478	0.50072	0.04676	0.02196	-0.07160	-0.01617	-0.01216	6.88058	16.65278	150.28828	0.55574	0.13846	-0.17156	-0.13529	0.06250	0.03134	-0.03225	0.05169	0.87977	2.32619	2.76083	-176.28407	-0.74473	1.42711	-0.04025	-0.17669	0.09148	-0.01711	14.96588	-17.17465	30.76829	25.31208	-5.74662	-17.29490	-8.87518	19.30756	-18.43892	6.16312	-8.16778	-165.68803	-0.00429	-0.00254	0.00156	0.00094
90			0.89000	0.70058	-4.19494	22.00322	0.50070	0.04352	0.01646	-0.06662	-0.01874	-0.01126	6.96670	16.40374	150.15834	0.55471	0.08355	-0.16719	-0.09871	0.03699	0.02232	-0.01572	0.05020	0.87169	2.21811	2.71726	-176.58372	-0.74649	1.46613	-0.05564	-0.14324	0.06383	-0.03242	19.63763	-19.13665	38.10692	24.80786	-3.31894	-13.38833	-9.32539	19.34690	-27.94442	6.31733	-8.21243	-165.50661	-0.00407	-0.00257	0.00167	0.00088
91			0.90000	0.80343	-3.92498	22.41494	0.49379	0.03078	0.00804	-0.06121	-0.01425	-0.00567	7.02133	16.16773	150.06581	0.54724	0.04744	-0.15620	-0.05458	0.01882	0.01088	-0.00218	0.05050	0.85917	2.13797	2.68489	-176.95023	-0.74405	1.46259	-0.07378	-0.11240	0.02777	-0.04784	21.53105	-19.61636	39.22156	22.29240	-0.79114	-8.21876	-8.54986	18.20222	-32.43421	6.46781	-8.25891	-165.29755	-0.00391	-0.00263	0.00178	0.00076
92			0.91000	0.89775	-3.65327	22.80576	0.48278	0.01907	0.00186	-0.05558	-0.00823	-0.00115	7.04178	15.96235	150.01797	0.54450	0.00784	-0.14979	-0.00952	0.00255	0.00103	0.01236	0.05332	0.84096	2.07993	2.66756	-177.32626	-0.71694	1.45813	-0.08970	-0.08259	-0.01229	-0.05477	20.07054	-18.25265	34.26963	18.34871	1.80403	-2.85429	-6.49126	15.75268	-31.26589	6.60144	-8.30567	-165.07977	-0.00382	-0.00272	0.00188	0.00060
93			0.92000	0.98065	-3.41931	23.11707	0.47034	0.02031	0.00199	-0.05098	-0.00685	-0.00087	7.02616	15.79900	150.01021	0.55146	-0.04861	-0.15525	0.03384	-0.01159	-0.00657	0.02933	0.05734	0.80896	2.03873	2.66895	-177.65060	-0.64431	1.46453	-0.09630	-0.05435	-0.05955	-0.04573	15.23638	-15.14165	24.16106	13.49212	4.40865	1.82996	-3.10930	12.12985	-24.74410	6.70818	-8.35024	-164.87524	-0.00380	-0.00283	0.00198	0.00042
94			0.93000	1.05228	-3.25808	23.30303	0.45453	0.02485	0.00220	-0.04797	-0.00484	-0.00043	6.97582	15.68523	150.03328	0.54131	-0.08656	-0.15503	0.06986	-0.01232	-0.01200	0.03965	0.05706	0.76788	2.00886	2.69463	-177.87234	-0.58327	1.43108	-0.09685	-0.03524	-0.11734	-0.02621	7.75571	-10.79771	10.48717	8.05604	6.65599	5.62530	1.49796	7.93505	-14.46651	6.78238	-8.39055	-164.70389	-0.00382	-0.00293	0.00205	0.00024
95			0.94000	1.11452	-3.19198	23.33727	0.43801	0.02532	0.00081	-0.04625	-0.00072	0.00006	6.89758	15.62623	150.08105	0.51987	-0.09334	-0.14769	0.09265	-0.00383	-0.01597	0.04097	0.05452	0.73069	1.98433	2.75193	-177.96420	-0.54341	1.36718	-0.09558	-0.02487	-0.18337	-0.00414	-1.07430	-5.89977	-4.76264	2.37976	7.97633	8.88397	6.91503	4.00492	-2.86990	6.82354	-8.42634	-164.58002	-0.00388	-0.00303	0.00210	0.00008
96			0.95000	1.16830	-3.22735	23.21421	0.42404	0.02451	0.00215	-0.04427	0.00332	0.00074	6.80447	15.62344	150.15511	0.49873	-0.08087	-0.14218	0.10099	0.00469	-0.02081	0.03608	0.05193	0.70304	1.95906	2.84650	-177.92737	-0.51347	1.30538	-0.09049	-0.02156	-0.25151	0.01454	-9.76530	-1.04477	-19.55969	-3.00095	7.83525	12.06652	12.38895	1.09445	7.59991	6.83563	-8.45821	-164.50970	-0.00398	-0.00311	0.00213	-0.00004
97			0.96000	1.21184	-3.35526	22.94847	0.41515	0.02295	0.00339	-0.04051	0.00626	0.00191	6.71425	15.67213	150.26210	0.47361	-0.04054	-0.13363	0.09327	0.00581	-0.02587	0.02301	0.04764	0.68245	1.92736	2.97886	-177.78745	-0.50330	1.22004	-0.08121	-0.02524	-0.30347	0.02492	-16.94549	3.25895	-31.86871	-7.39846	5.99333	15.07297	17.05069	-0.28236	15.15618	6.82611	-8.48640	-164.49120	-0.00408	-0.00319	0.00216	-0.00011
98			0.97000	1.24215	-3.55355	22.57553	0.40473	0.02275	0.00333	-0.03407	0.00830	0.00234	6.64591	15.76056	150.40381	0.44747	0.01187	-0.12308	0.07094	-0.00240	-0.02888	0.00511	0.04353	0.66807	1.88371	3.14315	-177.58499	-0.50372	1.12984	-0.07077	-0.03600	-0.33078	0.02665	-21.57890	6.48229	-39.60415	-10.15246	2.65883	16.93617	20.17289	0.14863	18.88993	6.80370	-8.51088	-164.51617	-0.00417	-0.00324	0.00219	-0.00013
99			0.98000	1.25860	-3.79056	22.15213	0.39689	0.02306	0.00294	-0.02693	0.00925	0.00215	6.61548	15.87068	150.56741	0.42636	0.06271	-0.11404	0.03764	-0.01392	-0.02813	-0.01293	0.04035	0.66309	1.82235	3.32827	-177.36641	-0.51329	1.06264	-0.06153	-0.05449	-0.33719	0.02258	-23.18061	8.14196	-41.11525	-10.80144	-1.58066	16.36911	21.31401	2.38520	18.69888	6.77703	-8.53131	-164.57234	-0.00425	-0.00329	0.00223	-0.00012
100			0.99000	1.26529	-4.03162	21.74727	0.39856	0.02419	0.00235	-0.02127	0.00926	0.00151	6.63294	15.98062	150.72624	0.41249	0.10807	-0.10711	-0.00247	-0.02165	-0.02318	-0.02928	0.03718	0.67265	1.73833	3.51986	-177.17543	-0.54588	1.02979	-0.05447	-0.08270	-0.32801	0.01580	-21.84676	8.05384	-36.16595	-9.29491	-5.98120	12.78424	20.39872	6.05987	15.22784	6.75348	-8.54623	-164.64453	-0.00430	-0.00331	0.00226	-0.00006
101			1.00000	1.26898	-4.24531	21.42269	0.41271	0.02581	0.00113	-0.01724	0.00822	0.00054	6.70055	16.07000	150.85123	0.40771	0.14136	-0.10252	-0.04451	-0.02067	-0.01587	-0.04179	0.03376	0.70112	1.62909	3.70314	-177.04446	-0.61086	1.04725	-0.05192	-0.12308	-0.31224	0.00873	-18.09322	6.53741	-26.50512	-6.15845	-9.96407	7.12353	17.77598	10.51242	9.56243	6.73913	-8.55326	-164.71779	-0.00430	-0.00330	0.00229	0.00002
102			1.01000	1.27412	-4.40843	21.21222	0.43456	0.02821	0.00216	-0.01298	0.00633	0.00059	6.81447	16.12623	150.92987	0.42085	0.14194	-0.10744	-0.08505	-0.01153	-0.01044	-0.04408	0.03273	0.73691	1.49572	3.86687	-176.99205	-0.66647	1.13104	-0.05460	-0.16537	-0.29998	0.00129	-12.72555	4.33854	-15.35273	-2.43169	-13.32740	1.79163	14.21402	15.01486	2.72000	6.73882	-8.55098	-164.78011	-0.00426	-0.00326	0.00230	0.00012
103			1.02000	1.27973	-4.50936	21.11247	0.45640	0.03279	0.00464	-0.00606	0.00394	0.00049	6.96732	16.14911	150.97771	0.45633	0.12113	-0.12154	-0.12256	-0.00373	-0.00957	-0.03863	0.03678	0.76264	1.34352	4.00772	-177.02513	-0.66934	1.22429	-0.05866	-0.18982	-0.28594	-0.00717	-6.73246	2.30962	-5.87876	0.67187	-16.09736	-0.83927	10.73850	18.90656	-4.40036	6.75550	-8.53956	-164.82426	-0.00416	-0.00318	0.00230	0.00022
104			1.03000	1.28009	-4.54889	21.09299	0.47159	0.03459	0.00350	0.00397	0.00088	-0.00002	7.14942	16.15008	151.02751	0.48675	0.10610	-0.12958	-0.14650	-0.00102	-0.01354	-0.03312	0.04123	0.77593	1.18100	4.13120	-177.13866	-0.66523	1.26758	-0.06281	-0.20091	-0.27209	-0.01552	-1.16171	0.97738	0.38485	2.31412	-18.11374	-0.25293	8.26001	21.60954	-10.76148	6.78907	-8.52020	-164.84962	-0.00400	-0.00308	0.00227	0.00030
105			1.04000	1.27062	-4.53839	21.11925	0.48692	0.03382	-0.00046	0.01400	-0.00151	0.00003	7.34701	16.14496	151.10280	0.51069	0.09218	-0.13276	-0.15304	-0.00150	-0.01999	-0.02681	0.04418	0.78619	1.01823	4.24781	-177.31396	-0.67545	1.29332	-0.06780	-0.20352	-0.27546	-0.02251	3.03089	0.30588	3.72262	2.37732	-18.95527	2.27208	7.24367	22.77925	-15.40898	6.83630	-8.49527	-164.86118	-0.00382	-0.00294	0.00220	0.00035
106			1.05000	1.25295	-4.49620	21.16666	0.49863	0.03147	-0.00394	0.02023	-0.00256	0.00034	7.54306	16.14636	151.20816	0.52880	0.07093	-0.13584	-0.14322	-0.00298	-0.02687	-0.01848	0.04629	0.79397	0.86431	4.36839	-177.52449	-0.68867	1.32535	-0.07326	-0.19640	-0.30145	-0.02731	5.25579	0.04444	4.92063	1.21286	-18.51891	5.53866	7.66785	22.56438	-18.02552	6.89186	-8.46880	-164.86768	-0.00363	-0.00278	0.00208	0.00036
107			1.06000	1.23178	-4.44294	21.21683	0.50471	0.02893	-0.00527	0.02256	-0.00247	0.00039	7.72428	16.16288	151.34338	0.54133	0.04963	-0.13998	-0.12177	-0.00408	-0.03491	-0.01067	0.04797	0.79552	0.72438	4.50183	-177.74628	-0.69105	1.34821	-0.07657	-0.18061	-0.34123	-0.02897	5.53995	0.22604	4.19927	-0.80776	-17.37713	9.48175	9.13373	21.49934	-18.94027	6.94849	-8.44417	-164.87868	-0.00345	-0.00262	0.00192	0.00034
108			1.07000	1.20816	-4.39671	21.24954	0.50753	0.02964	-0.00509	0.02403	-0.00186	0.00014	7.88661	16.20127	151.51628	0.55100	0.03170	-0.14506	-0.09497	-0.00418	-0.04486	-0.00487	0.04907	0.78953	0.59925	4.65275	-177.96307	-0.67741	1.35326	-0.07673	-0.15957	-0.37957	-0.02750	4.38156	1.02727	1.64460	-3.29385	-16.11138	14.07647	10.98672	19.97651	-18.50175	6.99824	-8.42254	-164.90215	-0.00331	-0.00245	0.00172	0.00027
109			1.08000	1.17993	-4.37022	21.24781	0.50630	0.03040	-0.00516	0.02463	-0.00070	-0.00017	8.02985	16.26383	151.73062	0.55138	0.02564	-0.14642	-0.06599	-0.00449	-0.05217	-0.00310	0.04877	0.77926	0.48816	4.81877	-178.16177	-0.66674	1.33099	-0.07451	-0.13975	-0.39584	-0.02352	2.26876	2.19436	-1.72941	-5.54151	-14.54818	17.94641	12.50176	18.05149	-16.71515	7.03366	-8.40387	-164.94246	-0.00320	-0.00228	0.00150	0.00018
110			1.09000	1.14954	-4.37090	21.21191	0.50515	0.03160	-0.00357	0.02084	0.00081	-0.00027	8.14990	16.34296	151.96664	0.54521	0.02744	-0.14715	-0.03926	-0.00524	-0.05244	-0.00411	0.04701	0.76966	0.38977	4.99032	-178.32898	-0.66502	1.30139	-0.06913	-0.12332	-0.38396	-0.01751	-0.50494	3.02887	-4.09034	-6.67676	-12.14123	19.01488	13.13374	15.81861	-13.66008	7.04978	-8.38882	-164.99860	-0.00314	-0.00214	0.00128	0.00008
111			1.10000	1.12612	-4.40128	21.16233	0.50446	0.03191	0.00018	0.01065	0.00240	0.00001	8.23995	16.42246	152.18420	0.53480	0.03450	-0.14840	-0.01891	-0.00578	-0.04384	-0.00697	0.04445	0.76402	0.30115	5.15479	-178.45554	-0.67209	1.27769	-0.06215	-0.11221	-0.34699	-0.01136	-3.57499	3.04099	-4.10127	-6.18599	-8.85129	16.31676	12.63909	13.63829	-9.87892	7.04509	-8.37876	-165.06465	-0.00313	-0.00204	0.00111	-0.00002
112			1.11000	1.11880	-4.45881	21.12664	0.50490	0.03595	0.00521	-0.00331	0.00422	0.00018	8.29721	16.48454	152.34460	0.52867	0.04145	-0.15206	-0.00821	-0.00456	-0.02881	-0.01092	0.04256	0.76121	0.21746	5.30037	-178.54103	-0.67233	1.26477	-0.05456	-0.10582	-0.29213	-0.00651	-6.38870	2.32489	-1.71524	-4.13920	-5.31989	10.62101	11.06365	11.93493	-6.19735	7.02132	-8.37537	-165.13202	-0.00316	-0.00198	0.00099	-0.00012
113			1.12000	1.13085	-4.53658	21.12612	0.50776	0.04050	0.01002	-0.01667	0.00589	-0.00036	8.32663	16.51579	152.42714	0.52905	0.04882	-0.15691	-0.00766	-0.00156	-0.01087	-0.01505	0.04191	0.76118	0.13356	5.41894	-178.59398	-0.66363	1.26238	-0.04901	-0.10430	-0.22825	-0.00375	-8.40104	1.26488	2.26470	-1.01349	-2.35115	3.64261	8.69142	10.97345	-3.42210	6.98315	-8.38004	-165.19217	-0.00322	-0.00197	0.00093	-0.00019
114			1.13000	1.16005	-4.62458	21.17174	0.51465	0.04355	0.01390	-0.02697	0.00675	-0.00167	8.33865	16.50940	152.43210	0.53012	0.05371	-0.16084	-0.01462	0.00275	0.00662	-0.01795	0.04069	0.76378	0.04573	5.50737	-178.62968	-0.66122	1.27324	-0.04622	-0.10748	-0.16347	-0.00279	-9.27505	0.10499	7.01478	2.58842	-0.27385	-3.15004	5.89336	10.68041	-2.00153	6.93777	-8.39319	-165.23749	-0.00329	-0.00200	0.00095	-0.00023
115			1.14000	1.20240	-4.71122	21.26795	0.52553	0.04994	0.01729	-0.03429	0.00716	-0.00363	8.34189	16.46446	152.36957	0.53442	0.05084	-0.16581	-0.02341	0.00663	0.02275	-0.01884	0.03891	0.76567	-0.04603	5.56603	-178.66357	-0.65829	1.29380	-0.04415	-0.10854	-0.09945	-0.00284	-8.88436	-1.17933	12.06559	6.11364	1.32663	-9.20652	2.95375	10.50946	-1.74176	6.89358	-8.41328	-165.26230	-0.00335	-0.00206	0.00102	-0.00022
116			1.15000	1.25494	-4.78376	21.41634	0.53906	0.05695	0.01889	-0.04040	0.00621	-0.00570	8.33650	16.38435	152.24731	0.54213	0.04985	-0.16925	-0.02765	0.00989	0.03768	-0.01954	0.03731	0.76556	-0.13606	5.59553	-178.70361	-0.65091	1.30507	-0.04256	-0.10169	-0.03490	-0.00335	-7.21802	-2.81340	17.21366	9.07940	3.11130	-14.43390	0.03679	9.88805	-2.23462	6.85886	-8.43770	-165.26399	-0.00337	-0.00214	0.00114	-0.00017
117			1.16000	1.31741	-4.82861	21.61753	0.55205	0.06154	0.01915	-0.04686	0.00320	-0.00750	8.31643	16.27648	152.07216	0.55042	0.05031	-0.17082	-0.02369	0.01244	0.04992	-0.01959	0.03622	0.76390	-0.21625	5.59689	-178.75404	-0.63918	1.31099	-0.04260	-0.08685	0.02542	-0.00436	-4.34971	-4.97460	22.18472	11.06809	5.23788	-18.36683	-2.69518	8.77765	-3.45024	6.83975	-8.46453	-165.24373	-0.00334	-0.00223	0.00130	-0.00008
118			1.17000	1.39013	-4.83294	21.86786	0.56256	0.06384	0.01905	-0.05268	-0.00157	-0.00890	8.27707	16.15229	151.85945	0.56212	0.04759	-0.17300	-0.01207	0.01282	0.05732	-0.01803	0.03681	0.76188	-0.28029	5.57374	-178.82152	-0.61586	1.32128	-0.04556	-0.06676	0.07652	-0.00623	-0.44316	-7.47493	26.30341	11.80638	7.28094	-20.19600	-5.06924	7.47290	-5.42850	6.83893	-8.49185	-165.20563	-0.00327	-0.00233	0.00150	0.00001
119			1.18000	1.46979	-4.78738	22.15416	0.56726	0.06549	0.01881	-0.05486	-0.00736	-0.00973	8.21924	16.02555	151.63472	0.57027	0.04068	-0.17443	0.00367	0.01067	0.05783	-0.01558	0.03802	0.76043	-0.32516	5.53127	-178.91187	-0.59519	1.33445	-0.04986	-0.04755	0.11565	-0.00884	4.15236	-9.85141	28.90754	11.28139	8.68106	-19.60152	-6.94418	6.26048	-7.83844	6.85474	-8.51694	-165.15536	-0.00319	-0.00243	0.00169	0.00008
120			1.19000	1.55011	-4.68894	22.45891	0.57028	0.06183	0.01693	-0.05254	-0.01231	-0.00915	8.14919	15.90910	151.42354	0.56846	0.03913	-0.17073	0.01693	0.00902	0.05115	-0.01361	0.03795	0.76142	-0.35211	5.47555	-179.02625	-0.59639	1.33988	-0.05516	-0.03446	0.13888	-0.01194	8.82656	-11.72433	30.01258	9.72638	9.03169	-17.19350	-8.16871	5.46231	-10.17697	6.88180	-8.53733	-165.09879	-0.00310	-0.00252	0.00187	0.00011
121			1.20000	1.62546	-4.54259	22.76886	0.57156	0.05416	0.01397	-0.04641	-0.01468	-0.00760	8.07744	15.81287	151.24243	0.55882	0.04282	-0.16333	0.02149	0.00780	0.04104	-0.01220	0.03693	0.76333	-0.36751	5.41400	-179.16185	-0.61353	1.33458	-0.06051	-0.02981	0.14314	-0.01493	12.85132	-12.88089	30.06929	7.49397	8.17287	-14.07804	-8.60997	5.34728	-11.94259	6.91317	-8.55330	-165.04153	-0.00304	-0.00259	0.00200	0.00012
122			1.21000	1.69190	-4.36070	23.07538	0.56677	0.04656	0.01170	-0.03745	-0.01481	-0.00622	8.01597	15.74284	151.09671	0.54665	0.04147	-0.15684	0.01587	0.00527	0.03162	-0.00972	0.03658	0.76347	-0.38089	5.35445	-179.31104	-0.62877	1.33012	-0.06614	-0.03378	0.13089	-0.01711	15.63826	-13.19069	29.26199	4.95680	6.28454	-11.18582	-8.23919	5.85971	-12.59895	6.94282	-8.56785	-164.98877	-0.00303	-0.00266	0.00209	0.00010
123			1.22000	1.74680	-4.16021	23.36889	0.55795	0.03824	0.01033	-0.02745	-0.01281	-0.00515	7.97391	15.70092	150.98364	0.53456	0.03545	-0.15214	0.00347	0.00258	0.02411	-0.00584	0.03707	0.76089	-0.40116	5.30322	-179.46036	-0.63668	1.32780	-0.07240	-0.04398	0.10676	-0.01775	16.86285	-12.62338	27.36949	2.44467	3.84524	-8.89784	-7.15515	6.64970	-11.77781	6.96692	-8.58436	-164.94527	-0.00308	-0.00274	0.00215	0.00008
124			1.23000	1.78906	-3.95964	23.63640	0.54764	0.03302	0.01012	-0.01823	-0.01060	-0.00447	7.95471	15.68548	150.89789	0.52782	0.02738	-0.15065	-0.00991	0.00067	0.01851	-0.00181	0.03876	0.75463	-0.43387	5.26430	-179.59378	-0.62939	1.32178	-0.07693	-0.05473	0.07516	-0.01586	16.43377	-11.27284	24.17248	0.19314	1.46563	-7.10442	-5.52863	7.26402	-9.56845	6.98382	-8.60392	-164.91533	-0.00318	-0.00284	0.00218	0.00006
125			1.24000	1.81932	-3.77674	23.86411	0.53799	0.02795	0.01068	-0.01122	-0.00780	-0.00387	7.95518	15.69265	150.83481	0.52612	0.02425	-0.15095	-0.01909	-0.00037	0.01416	0.00101	0.04160	0.74777	-0.47895	5.23986	-179.69803	-0.61356	1.30875	-0.07985	-0.06061	0.04031	-0.01186	14.44802	-9.33006	19.80633	-1.67206	-0.29762	-5.57266	-3.55771	7.30153	-6.44486	6.99335	-8.62549	-164.90192	-0.00332	-0.00293	0.00220	0.00003
126			1.25000	1.83990	-3.62667	24.04200	0.53156	0.02448	0.01080	-0.00705	-0.00526	-0.00290	7.96705	15.71747	150.78983	0.52388	0.02633	-0.15030	-0.02178	-0.00118	0.01067	0.00192	0.04336	0.74310	-0.53142	5.23044	-179.76491	-0.60699	1.29349	-0.08105	-0.06094	0.00552	-0.00654	11.16611	-7.01555	14.67912	-3.10384	-1.21067	-4.21000	-1.42363	6.63102	-2.91717	6.99540	-8.64855	-164.90627	-0.00346	-0.00301	0.00221	0.00000
127			1.26000	1.85374	-3.52072	24.16467	0.52775	0.02157	0.01104	-0.00530	-0.00292	-0.00185	7.98215	15.75489	150.75856	0.52127	0.03286	-0.14931	-0.01926	-0.00216	0.00791	0.00121	0.04434	0.74069	-0.58552	5.23583	-179.79089	-0.60686	1.27863	-0.08112	-0.05655	-0.02756	-0.00077	6.99482	-4.51331	9.15721	-4.10480	-1.43493	-2.98458	0.73476	5.41595	0.67151	6.98967	-8.67372	-164.92735	-0.00360	-0.00309	0.00221	-0.00003
128			1.27000	1.86307	-3.46522	24.22960	0.52441	0.02053	0.01229	-0.00484	-0.00103	-0.00077	7.99537	15.80035	150.73824	0.52337	0.04234	-0.15043	-0.01407	-0.00335	0.00530	-0.00087	0.04609	0.73746	-0.63721	5.25525	-179.77559	-0.59536	1.26035	-0.07967	-0.04804	-0.05778	0.00478	2.45963	-1.96162	3.39603	-4.71558	-1.31238	-1.72965	2.80796	3.91774	4.10647	6.97643	-8.70181	-164.96121	-0.00374	-0.00315	0.00221	-0.00007
129			1.28000	1.86860	-3.46080	24.23459	0.52330	0.02181	0.01285	-0.00431	0.00068	0.00059	8.00516	15.85020	150.73009	0.52620	0.05680	-0.15055	-0.00782	-0.00501	0.00167	-0.00492	0.04704	0.73342	-0.68436	5.28760	-179.72125	-0.58307	1.23428	-0.07664	-0.03873	-0.08393	0.00945	-1.87647	0.52501	-2.57707	-5.02535	-1.18265	-0.13031	4.70443	2.39067	7.19080	6.95789	-8.73274	-165.00160	-0.00387	-0.00320	0.00221	-0.00009
130			1.29000	1.86934	-3.50266	24.17769	0.52543	0.02106	0.01183	-0.00227	0.00212	0.00187	8.01280	15.90222	150.73982	0.52617	0.08144	-0.14699	-0.00196	-0.00787	-0.00397	-0.01147	0.04664	0.73200	-0.72648	5.33149	-179.63278	-0.58316	1.19882	-0.07308	-0.03160	-0.10418	0.01278	-5.52627	2.87664	-8.75164	-5.14682	-1.36209	2.18418	6.29612	1.11814	9.69009	6.93805	-8.76581	-165.04175	-0.00395	-0.00325	0.00222	-0.00009
131			1.30000	1.86258	-3.58204	24.05694	0.52621	0.02147	0.01045	0.00290	0.00330	0.00286	8.02254	15.95556	150.77805	0.52325	0.10499	-0.14240	0.00179	-0.01139	-0.01238	-0.01870	0.04558	0.73370	-0.76526	5.38464	-179.51877	-0.59366	1.16978	-0.06934	-0.02876	-0.11912	0.01450	-8.17515	5.12838	-15.17981	-5.21879	-2.19680	5.60580	7.47472	0.41992	11.37028	6.92148	-8.79969	-165.07623	-0.00400	-0.00327	0.00224	-0.00006
132			1.31000	1.84360	-3.68868	23.86922	0.52639	0.02487	0.01114	0.01269	0.00472	0.00442	8.04204	16.01139	150.86049	0.52142	0.11878	-0.14149	0.00154	-0.01529	-0.02492	-0.02434	0.04459	0.73904	-0.80472	5.44496	-179.39052	-0.60876	1.16124	-0.06490	-0.03260	-0.13245	0.01449	-9.76016	7.44254	-22.06339	-5.43559	-4.05781	10.50069	8.27058	0.58595	12.12504	6.91222	-8.83124	-165.10201	-0.00400	-0.00328	0.00225	-0.00001
133			1.32000	1.80589	-3.81390	23.60829	0.52822	0.02628	0.01372	0.02774	0.00562	0.00731	8.08242	16.07337	151.00745	0.52241	0.12430	-0.14427	-0.00409	-0.02017	-0.04293	-0.02729	0.04419	0.74865	-0.85119	5.51173	-179.25993	-0.62785	1.17382	-0.06181	-0.04561	-0.14857	0.01357	-10.50884	10.00816	-29.67758	-6.02118	-7.18802	17.01504	8.86310	1.77399	12.10445	6.91210	-8.85572	-165.11798	-0.00396	-0.00326	0.00224	0.00004
134			1.33000	1.74301	-3.95286	23.26529	0.53016	0.02634	0.01633	0.04674	0.00614	0.01114	8.15585	16.14752	151.23912	0.52721	0.12066	-0.14931	-0.01525	-0.02545	-0.06619	-0.02723	0.04462	0.75763	-0.91246	5.58623	-179.13556	-0.64218	1.19759	-0.06103	-0.06769	-0.17110	0.01261	-10.84648	12.86053	-38.04394	-7.14377	-11.45360	24.73106	9.52928	3.86926	11.74171	6.92081	-8.86901	-165.12494	-0.00388	-0.00320	0.00221	0.00008
135			1.34000	1.65118	-4.10455	22.83351	0.53204	0.03049	0.01943	0.06614	0.00769	0.01618	8.27112	16.24043	151.56670	0.53706	0.10926	-0.15759	-0.03083	-0.02945	-0.09288	-0.02546	0.04563	0.76218	-0.99540	5.67162	-179.01939	-0.64647	1.21917	-0.05863	-0.09547	-0.20056	0.01152	-11.18551	15.72136	-46.51883	-8.76701	-16.22374	32.39970	10.48313	6.48562	11.62929	6.93549	-8.86954	-165.12523	-0.00377	-0.00311	0.00217	0.00010
136			1.35000	1.53242	-4.26924	22.31730	0.53302	0.03579	0.02211	0.08067	0.00975	0.02126	8.42933	16.35589	151.98167	0.54502	0.09643	-0.16550	-0.04830	-0.03149	-0.11608	-0.02338	0.04596	0.76181	-1.10439	5.77077	-178.90599	-0.65072	1.22931	-0.05445	-0.12589	-0.23367	0.01088	-11.76735	18.00703	-53.74928	-10.59923	-20.51528	38.17867	11.76497	9.13714	12.27510	6.95170	-8.85892	-165.12294	-0.00365	-0.00300	0.00212	0.00009
137			1.36000	1.39594	-4.44596	21.73775	0.53244	0.04144	0.02386	0.08569	0.01205	0.02488	8.62211	16.49266	152.45256	0.54988	0.08895	-0.17126	-0.06403	-0.03278	-0.12886	-0.02296	0.04556	0.75753	-1.24068	5.88496	-178.78502	-0.65503	1.22146	-0.04851	-0.15461	-0.26361	0.01069	-12.61952	19.12432	-58.38992	-12.20092	-23.39248	40.65388	13.21911	11.37937	13.82000	6.96448	-8.84249	-165.12294	-0.00354	-0.00289	0.00205	0.00006
138			1.37000	1.25559	-4.63151	21.12691	0.53126	0.04831	0.02386	0.07943	0.01466	0.02546	8.83383	16.64422	152.93678	0.55507	0.09006	-0.17443	-0.07431	-0.03473	-0.12872	-0.02548	0.04519	0.75274	-1.40147	6.01253	-178.64676	-0.65622	1.19962	-0.04209	-0.17684	-0.28338	0.01062	-13.58141	18.75290	-59.81317	-13.11172	-24.30409	39.65089	14.50631	12.93114	15.90352	6.96985	-8.82718	-165.13026	-0.00347	-0.00277	0.00197	0.00002
139			1.38000	1.12621	-4.82043	20.51889	0.52712	0.05188	0.02137	0.06209	0.01591	0.02208	9.04548	16.79962	153.39552	0.55595	0.09968	-0.17254	-0.07498	-0.03704	-0.11550	-0.03044	0.04483	0.75017	-1.58063	6.14849	-178.48770	-0.66267	1.17201	-0.03841	-0.19178	-0.28750	0.01093	-14.43090	16.86378	-58.02622	-12.92271	-23.06444	35.84843	15.20593	13.66268	17.90321	6.96629	-8.81785	-165.14874	-0.00344	-0.00265	0.00185	-0.00002
140			1.39000	1.02154	-5.00615	19.94573	0.52104	0.05311	0.01789	0.03680	0.01587	0.01701	9.23714	16.94435	153.79793	0.55192	0.11134	-0.16763	-0.06481	-0.03625	-0.09434	-0.03616	0.04408	0.75049	-1.76904	6.28452	-178.31104	-0.67662	1.15039	-0.03759	-0.19852	-0.27469	0.01165	-14.97584	13.73508	-53.52541	-11.46109	-19.82866	30.13868	15.02190	13.51273	19.41084	6.95495	-8.81767	-165.18127	-0.00341	-0.00253	0.00171	-0.00005
141			1.40000	0.95066	-5.18234	19.43139	0.51463	0.05165	0.01510	0.00928	0.01452	0.01268	9.39205	17.06447	154.12341	0.54563	0.11830	-0.16298	-0.04670	-0.03030	-0.07175	-0.04024	0.04325	0.75248	-1.95681	6.41105	-178.12212	-0.69028	1.14506	-0.04043	-0.19527	-0.24907	0.01316	-15.06623	10.01394	-47.40947	-8.98571	-15.27995	23.69207	13.97610	12.60050	20.28920	6.93852	-8.82981	-165.22865	-0.00340	-0.00241	0.00157	-0.00005
142			1.41000	0.91444	-5.34435	18.98516	0.50682	0.05261	0.01398	-0.01402	0.01351	0.01010	9.50257	17.15169	154.36852	0.54365	0.11182	-0.16287	-0.02692	-0.02017	-0.05361	-0.04096	0.04370	0.75245	-2.13598	6.52096	-177.92743	-0.68497	1.16084	-0.04619	-0.18114	-0.21939	0.01509	-14.63013	6.52591	-40.95799	-6.10939	-10.62120	17.89942	12.42541	11.39591	20.32298	6.92040	-8.85732	-165.28810	-0.00341	-0.00232	0.00143	-0.00005
143			1.42000	0.90562	-5.48982	18.60433	0.49527	0.05371	0.01427	-0.02761	0.01231	0.00880	9.57408	17.20616	154.54834	0.54153	0.09791	-0.16488	-0.01201	-0.01143	-0.04157	-0.03970	0.04515	0.75057	-2.30347	6.61357	-177.73744	-0.66976	1.18482	-0.05343	-0.16537	-0.19436	0.01643	-13.66152	3.98491	-35.04408	-3.52088	-7.14836	13.83951	10.89237	10.54080	19.21013	6.90404	-8.89897	-165.35329	-0.00347	-0.00229	0.00130	-0.00003
144			1.43000	0.91104	-5.61821	18.27969	0.48275	0.05514	0.01459	-0.02827	0.01103	0.00774	9.62309	17.23551	154.69002	0.53867	0.08178	-0.16676	-0.00708	-0.00641	-0.03674	-0.03827	0.04676	0.75188	-2.46056	6.69467	-177.56546	-0.66191	1.21466	-0.06158	-0.15616	-0.18199	0.01643	-12.10743	2.87102	-30.18617	-1.76556	-5.72501	12.00623	9.75347	10.40408	16.93089	6.89101	-8.94313	-165.41548	-0.00356	-0.00228	0.00116	-0.00002
145			1.44000	0.91346	-5.72866	17.99738	0.47508	0.05761	0.01451	-0.01581	0.00970	0.00681	9.67103	17.25248	154.82465	0.53432	0.06400	-0.16802	-0.01317	-0.00452	-0.03905	-0.03679	0.04677	0.75907	-2.61051	6.77200	-177.42252	-0.67596	1.25467	-0.06952	-0.15652	-0.18385	0.01469	-9.89253	3.34591	-26.64009	-1.10835	-6.51779	12.32771	9.08181	10.90038	13.84528	6.88048	-8.96725	-165.46623	-0.00362	-0.00225	0.00103	-0.00002
146			1.45000	0.89568	-5.81965	17.74273	0.47720	0.05894	0.01500	0.00606	0.00793	0.00637	9.73713	17.27051	154.97917	0.53228	0.05609	-0.16924	-0.02714	-0.00484	-0.04592	-0.03657	0.04545	0.76749	-2.75553	6.85139	-177.31425	-0.70079	1.27884	-0.07245	-0.16091	-0.19116	0.01091	-7.18593	4.98861	-23.99651	-1.35180	-8.83765	13.95240	8.71802	11.63504	10.46595	6.87044	-8.95089	-165.49919	-0.00360	-0.00218	0.00093	-0.00004
147			1.46000	0.84964	-5.89045	17.51057	0.48562	0.05820	0.01467	0.02950	0.00594	0.00552	9.83000	17.29715	155.16306	0.53708	0.05887	-0.17018	-0.04327	-0.00621	-0.05199	-0.03746	0.04483	0.77487	-2.89535	6.93478	-177.24057	-0.72093	1.28234	-0.07206	-0.16179	-0.19502	0.00678	-4.51633	6.76499	-21.08920	-1.82837	-11.27037	15.28947	8.39587	12.12732	7.26364	6.85966	-8.88963	-165.51070	-0.00351	-0.00206	0.00087	-0.00007
148			1.47000	0.78187	-5.94294	17.31113	0.49413	0.05856	0.01393	0.04563	0.00436	0.00424	9.94335	17.32964	155.36203	0.54083	0.05940	-0.17086	-0.05474	-0.00646	-0.05267	-0.03757	0.04351	0.77858	-3.02688	7.01997	-177.19693	-0.74036	1.28173	-0.07004	-0.15622	-0.19131	0.00332	-2.42416	7.65768	-16.89057	-1.84505	-12.46224	15.02369	7.89764	11.99372	4.52129	6.84818	-8.79461	-165.50040	-0.00338	-0.00194	0.00086	-0.00009
149			1.48000	0.70774	-5.98054	17.16141	0.50099	0.05863	0.01376	0.05024	0.00307	0.00284	10.06129	17.35889	155.55008	0.54497	0.05588	-0.17279	-0.05788	-0.00505	-0.04730	-0.03622	0.04234	0.77763	-3.14495	7.10269	-177.17690	-0.74848	1.28164	-0.06835	-0.14037	-0.17905	0.00078	-1.06397	7.26624	-11.30081	-1.18530	-11.87936	12.93751	7.16277	11.11110	2.27969	6.83631	-8.68431	-165.47144	-0.00325	-0.00184	0.00088	-0.00010
150			1.49000	0.64234	-6.00592	17.07427	0.50820	0.05792	0.01412	0.04448	0.00194	0.00131	10.16727	17.37682	155.70461	0.55235	0.04945	-0.17650	-0.05283	-0.00281	-0.03742	-0.03363	0.04181	0.77479	-3.24453	7.17908	-177.17491	-0.74427	1.28689	-0.06824	-0.11610	-0.16182	-0.00112	-0.25691	5.74808	-4.89115	-0.09897	-9.78562	9.61440	6.28789	9.64209	0.39961	6.82422	-8.57779	-165.43057	-0.00317	-0.00179	0.00092	-0.00010
151			1.50000	0.59636	-6.02020	17.05506	0.51323	0.05990	0.01526	0.03098	0.00091	-0.00038	10.24932	17.38004	155.81268	0.55729	0.03857	-0.18092	-0.04055	-0.00070	-0.02484	-0.03080	0.04089	0.77167	-3.32238	7.24759	-177.18761	-0.74022	1.29830	-0.06773	-0.08888	-0.14442	-0.00276	0.25918	3.43901	1.68838	1.04001	-6.73163	5.82424	5.43263	7.87910	-1.34523	6.81265	-8.48990	-165.38643	-0.00313	-0.00178	0.00096	-0.00009
152			1.51000	0.57621	-6.02308	17.10309	0.51553	0.06151	0.01751	0.01247	-0.00027	-0.00240	10.30024	17.36916	155.87065	0.55816	0.02645	-0.18533	-0.02271	0.00049	-0.01154	-0.02791	0.03975	0.76894	-3.37715	7.30902	-177.21446	-0.73853	1.31287	-0.06708	-0.06208	-0.13023	-0.00441	0.68035	0.63615	7.92128	2.00099	-3.20843	2.23541	4.71240	6.13106	-3.14058	6.80317	-8.42841	-165.34703	-0.00314	-0.00180	0.00100	-0.00007
153			1.52000	0.58519	-6.01358	17.21288	0.51502	0.06129	0.01968	-0.00838	-0.00159	-0.00464	10.31671	17.34639	155.88228	0.55746	0.01816	-0.18837	-0.00149	0.00090	0.00081	-0.02586	0.03927	0.76596	-3.40993	7.36548	-177.25664	-0.73340	1.32043	-0.06691	-0.03816	-0.11917	-0.00613	1.12238	-2.38186	13.36515	2.72811	0.40708	-0.73428	4.14058	4.63470	-4.95627	6.79688	-8.39466	-165.31783	-0.00316	-0.00185	0.00103	-0.00004
154			1.53000	0.62326	-5.99063	17.37444	0.51371	0.06042	0.02168	-0.02792	-0.00297	-0.00676	10.29861	17.31416	155.85495	0.55874	0.01528	-0.19080	0.02047	0.00111	0.01091	-0.02506	0.03982	0.76230	-3.42403	7.41848	-177.31396	-0.71986	1.31737	-0.06670	-0.01901	-0.10930	-0.00757	1.70264	-5.21336	17.52507	3.18739	3.74361	-2.89026	3.66645	3.44874	-6.47121	6.79402	-8.38529	-165.30072	-0.00321	-0.00192	0.00107	-0.00002
155			1.54000	0.68489	-5.95324	17.57171	0.51104	0.05915	0.02268	-0.04094	-0.00440	-0.00804	10.24998	17.27606	155.79912	0.56015	0.01278	-0.19205	0.04009	0.00107	0.01741	-0.02461	0.04080	0.75961	-3.42403	7.46815	-177.38188	-0.70531	1.31578	-0.06864	-0.00467	-0.09882	-0.00851	2.60151	-7.27134	19.81285	3.25015	6.35155	-4.01028	3.22549	2.43129	-7.26612	6.79453	-8.39419	-165.29411	-0.00327	-0.00199	0.00111	0.00001
156			1.55000	0.75729	-5.90048	17.78199	0.50701	0.05492	0.02187	-0.04208	-0.00558	-0.00775	10.17947	17.23788	155.72992	0.55711	0.01160	-0.18978	0.05407	0.00092	0.01841	-0.02432	0.04110	0.75821	-3.41371	7.51287	-177.45180	-0.69962	1.31631	-0.07328	0.00722	-0.08449	-0.00868	4.01657	-7.94557	19.73499	2.79449	7.77555	-3.76050	2.72504	1.34601	-7.12092	6.79897	-8.41476	-165.29506	-0.00333	-0.00205	0.00115	0.00004
157			1.56000	0.82180	-5.83156	17.97837	0.50196	0.04748	0.02048	-0.03000	-0.00614	-0.00639	10.09983	17.20639	155.66776	0.55236	0.01128	-0.18633	0.06128	0.00067	0.01405	-0.02347	0.04142	0.75666	-3.39492	7.54964	-177.51416	-0.69603	1.31760	-0.07909	0.01932	-0.06369	-0.00767	5.95103	-7.04105	17.36236	1.90766	7.90217	-2.15401	2.07247	-0.00154	-6.06241	6.80747	-8.44127	-165.30136	-0.00337	-0.00211	0.00119	0.00007
158			1.57000	0.86212	-5.74712	18.13931	0.49848	0.04266	0.01984	-0.01073	-0.00660	-0.00487	10.02228	17.18579	155.62836	0.55094	0.00767	-0.18546	0.06438	0.00028	0.00764	-0.02169	0.04205	0.75458	-3.36766	7.57473	-177.56035	-0.68938	1.32276	-0.08271	0.03269	-0.03615	-0.00509	8.02412	-5.17483	13.67980	0.97986	7.32810	-0.02173	1.24163	-1.67868	-4.23420	6.81999	-8.46951	-165.31096	-0.00337	-0.00216	0.00124	0.00009
159			1.58000	0.87458	-5.65008	18.25866	0.49553	0.03684	0.01929	0.00600	-0.00639	-0.00351	9.94931	17.17396	155.61157	0.54701	0.00774	-0.18359	0.06671	0.00018	0.00325	-0.02030	0.04208	0.75229	-3.33146	7.58504	-177.58337	-0.69062	1.32036	-0.08315	0.04746	-0.00413	-0.00138	9.66211	-3.44851	10.14255	0.49532	7.01563	1.43747	0.30554	-3.58376	-1.87285	6.83591	-8.49678	-165.32068	-0.00335	-0.00219	0.00130	0.00011
160			1.59000	0.86862	-5.54507	18.34582	0.49321	0.03255	0.01885	0.01416	-0.00599	-0.00262	9.87498	17.16373	155.60277	0.54580	0.00957	-0.18245	0.07079	0.00024	0.00276	-0.01938	0.04249	0.74938	-3.28641	7.57940	-177.57930	-0.68778	1.31352	-0.08167	0.06115	0.02649	0.00246	10.52855	-2.57075	7.72230	0.62070	7.39442	1.71208	-0.57681	-5.43830	0.59506	6.85473	-8.52242	-165.32730	-0.00332	-0.00221	0.00134	0.00012
161			1.60000	0.85684	-5.43682	18.41520	0.49014	0.02749	0.01852	0.01433	-0.00512	-0.00216	9.79390	17.14892	155.58861	0.54839	0.01215	-0.18228	0.07487	0.00043	0.00409	-0.01846	0.04406	0.74691	-3.23399	7.55998	-177.54997	-0.67682	1.30836	-0.08119	0.06951	0.04833	0.00544	10.64344	-2.49351	6.47246	1.09861	7.98902	1.37292	-1.19612	-6.77084	2.56795	6.87583	-8.54703	-165.32867	-0.00328	-0.00222	0.00138	0.00013
162			1.61000	0.84757	-5.32981	18.47716	0.48555	0.02286	0.01811	0.01031	-0.00412	-0.00194	9.70859	17.12830	155.56906	0.55115	0.01158	-0.18243	0.07507	0.00049	0.00389	-0.01717	0.04590	0.74606	-3.17859	7.53280	-177.50432	-0.66726	1.31151	-0.08227	0.07017	0.05545	0.00700	10.17627	-2.77854	5.89840	1.52500	8.01083	1.35458	-1.36155	-7.16428	3.56945	6.89895	-8.57096	-165.32396	-0.00323	-0.00223	0.00142	0.00013
163			1.62000	0.84368	-5.22829	18.53551	0.47942	0.01775	0.01688	0.00561	-0.00297	-0.00167	9.62784	17.10506	155.55479	0.55087	0.00855	-0.18110	0.06957	0.00034	0.00057	-0.01571	0.04724	0.74738	-3.12601	7.50619	-177.45451	-0.66719	1.32056	-0.08526	0.06391	0.04661	0.00720	9.27745	-3.00924	5.42124	1.64352	7.10354	2.12062	-1.01601	-6.59501	3.61555	6.92326	-8.59312	-165.31445	-0.00318	-0.00225	0.00145	0.00012
164			1.63000	0.84430	-5.13651	18.58835	0.47210	0.01032	0.01579	0.00234	-0.00152	-0.00135	9.56039	17.08368	155.55727	0.54755	0.00704	-0.17875	0.05938	0.00020	-0.00491	-0.01437	0.04830	0.74890	-3.08128	7.48713	-177.40912	-0.67252	1.32564	-0.08875	0.05284	0.02517	0.00657	8.04434	-2.92929	4.66610	1.42358	5.45598	3.45908	-0.24118	-5.41883	3.16827	6.94691	-8.61109	-165.30220	-0.00314	-0.00226	0.00149	0.00011
165			1.64000	0.84662	-5.05851	18.63164	0.46671	0.00516	0.01583	0.00105	-0.00062	-0.00106	9.51141	17.06762	155.58156	0.54586	0.00416	-0.17841	0.04668	0.00005	-0.01055	-0.01297	0.04919	0.74975	-3.04698	7.47989	-177.37021	-0.67564	1.32972	-0.09077	0.03955	-0.00323	0.00577	6.53120	-2.47769	3.61232	0.99090	3.48259	4.78608	0.81744	-4.06330	2.71564	6.96757	-8.62317	-165.28949	-0.00310	-0.00227	0.00151	0.00009
166			1.65000	0.84832	-4.99792	18.66298	0.46077	0.00203	0.01721	0.00109	-0.00018	-0.00079	9.48217	17.05815	155.62468	0.54382	-0.00035	-0.17976	0.03251	0.00000	-0.01452	-0.01161	0.04998	0.74935	-3.02378	7.48602	-177.33557	-0.67659	1.33309	-0.09130	0.02642	-0.03330	0.00534	4.78599	-1.76366	2.49480	0.51929	1.56904	5.51690	1.98796	-2.80447	2.54158	6.98372	-8.63017	-165.27719	-0.00308	-0.00227	0.00152	0.00007
167			1.66000	0.84843	-4.95725	18.68318	0.45505	-0.00244	0.01913	0.00149	0.00013	-0.00054	9.47104	17.05461	155.67746	0.54054	-0.00218	-0.18098	0.01802	0.00003	-0.01553	-0.01092	0.05056	0.75006	-3.01124	7.50492	-177.30119	-0.68088	1.33573	-0.09161	0.01464	-0.06032	0.00554	2.94257	-0.97525	1.54645	0.12534	-0.01568	5.31789	3.08927	-1.76095	2.74979	6.99596	-8.63520	-165.26450	-0.00308	-0.00227	0.00152	0.00005
168			1.67000	0.84732	-4.93640	18.69475	0.45324	-0.00728	0.02067	0.00155	0.00016	-0.00033	9.47440	17.05552	155.72849	0.53923	0.00024	-0.18184	0.00464	-0.00000	-0.01344	-0.01127	0.05079	0.75306	-3.00862	7.53404	-177.26306	-0.68807	1.33857	-0.09177	0.00445	-0.08112	0.00625	1.24024	-0.30343	0.87613	-0.15815	-1.13307	4.21521	3.97686	-0.95523	3.26680	7.00617	-8.64103	-165.25061	-0.00310	-0.00229	0.00152	0.00004
169			1.68000	0.84603	-4.93211	18.70091	0.45457	-0.00782	0.02140	0.00091	-0.00002	-0.00017	9.48776	17.05939	155.76811	0.54063	0.00441	-0.18253	-0.00630	-0.00007	-0.00937	-0.01299	0.05052	0.75660	-3.01461	7.57017	-177.21896	-0.69435	1.33964	-0.09049	-0.00389	-0.09455	0.00695	-0.09250	0.12212	0.45420	-0.34253	-1.76768	2.60699	4.57397	-0.35426	3.84402	7.01669	-8.64884	-165.23599	-0.00312	-0.00231	0.00153	0.00005
170			1.69000	0.84580	-4.93910	18.70370	0.45521	-0.00646	0.02245	-0.00061	-0.00011	-0.00003	9.50653	17.06497	155.79253	0.54196	0.01078	-0.18321	-0.01323	-0.00016	-0.00538	-0.01589	0.05030	0.76083	-3.02729	7.61018	-177.17009	-0.70111	1.33854	-0.08775	-0.01052	-0.10072	0.00710	-0.95209	0.25476	0.10268	-0.42262	-1.99697	1.16713	4.84338	0.13439	4.16314	7.02915	-8.65855	-165.22141	-0.00313	-0.00233	0.00155	0.00006
171			1.70000	0.84774	-4.95178	18.70280	0.45340	-0.00549	0.02405	-0.00318	-0.00012	0.00013	9.52679	17.07082	155.80580	0.54358	0.01386	-0.18499	-0.01510	-0.00017	-0.00315	-0.01802	0.05087	0.76586	-3.04477	7.65139	-177.12097	-0.70576	1.34581	-0.08625	-0.01603	-0.10176	0.00655	-1.35016	0.08169	-0.28828	-0.39014	-1.91090	0.42242	4.80515	0.62656	3.98764	7.04460	-8.67014	-165.20767	-0.00312	-0.00234	0.00157	0.00008
172			1.71000	0.85334	-4.96498	18.69810	0.45128	-0.00606	0.02566	-0.00689	-0.00012	0.00025	9.54500	17.07564	155.81509	0.54584	0.01339	-0.18745	-0.01241	-0.00012	-0.00289	-0.01863	0.05193	0.77046	-3.06559	7.69208	-177.07779	-0.70720	1.35989	-0.08652	-0.02115	-0.09997	0.00521	-1.36083	-0.39701	-0.58060	-0.26140	-1.58778	0.41732	4.54804	1.21599	3.23002	7.06380	-8.68329	-165.19431	-0.00307	-0.00234	0.00161	0.00010
173			1.72000	0.86430	-4.97453	18.69204	0.44770	-0.00831	0.02605	-0.01153	-0.00009	0.00019	9.55874	17.07842	155.82588	0.54628	0.01264	-0.18811	-0.00682	-0.00007	-0.00348	-0.01858	0.05305	0.77250	-3.08894	7.73182	-177.04684	-0.70588	1.36872	-0.08812	-0.02618	-0.09690	0.00318	-1.08553	-1.14296	-0.50163	-0.05630	-1.07451	0.76059	4.19184	1.91126	2.00747	7.08683	-8.69708	-165.17970	-0.00300	-0.00235	0.00166	0.00012
174			1.73000	0.88215	-4.97751	18.68992	0.44337	-0.00847	0.02583	-0.01652	0.00002	-0.00013	9.56606	17.07834	155.83806	0.54529	0.00946	-0.18812	-0.00010	0.00001	-0.00312	-0.01824	0.05378	0.77271	-3.11429	7.77087	-177.03166	-0.70412	1.37439	-0.08952	-0.03041	-0.09308	0.00093	-0.60539	-2.06750	0.13423	0.21726	-0.33462	0.86445	3.80669	2.56445	0.68534	7.11274	-8.71055	-165.16306	-0.00290	-0.00235	0.00171	0.00012
175			1.74000	0.90750	-4.97193	18.69780	0.43886	-0.00836	0.02544	-0.02126	0.00015	-0.00067	9.56468	17.07454	155.84538	0.54124	0.00520	-0.18722	0.00689	0.00005	-0.00059	-0.01753	0.05362	0.77092	-3.14063	7.80867	-177.03056	-0.70349	1.37632	-0.09072	-0.03213	-0.08681	-0.00085	0.03822	-3.06889	1.28283	0.56448	0.69499	0.34180	3.38719	2.93353	-0.34825	7.13895	-8.72283	-165.14571	-0.00280	-0.00234	0.00175	0.00011
176			1.75000	0.94025	-4.95630	18.71995	0.43480	-0.01223	0.02487	-0.02556	0.00045	-0.00129	9.55195	17.06602	155.83972	0.53389	0.00461	-0.18447	0.01373	0.00010	0.00316	-0.01679	0.05280	0.76818	-3.16568	7.84364	-177.03853	-0.70418	1.37301	-0.09261	-0.03117	-0.07765	-0.00220	0.83088	-4.09338	2.67192	0.96922	1.88221	-0.55881	2.91359	3.00844	-1.11636	7.16220	-8.73347	-165.13057	-0.00271	-0.00233	0.00178	0.00009
177			1.76000	0.97997	-4.92917	18.75691	0.42971	-0.01451	0.02359	-0.02868	0.00084	-0.00176	9.52795	17.05240	155.82066	0.52494	0.00336	-0.18053	0.01895	0.00011	0.00495	-0.01635	0.05156	0.76436	-3.18811	7.87489	-177.05440	-0.70359	1.36886	-0.09470	-0.03062	-0.06799	-0.00401	1.81584	-5.02921	3.88325	1.32306	2.70801	-0.96109	2.38601	3.17187	-2.11026	7.17950	-8.74237	-165.12038	-0.00264	-0.00232	0.00180	0.00006
178			1.77000	1.02397	-4.88890	18.80440	0.42340	-0.01686	0.02211	-0.02831	0.00137	-0.00186	9.49924	17.03561	155.80104	0.51611	0.00112	-0.17647	0.02047	0.00003	0.00222	-0.01591	0.05067	0.76129	-3.20929	7.90317	-177.08427	-0.70314	1.36713	-0.09797	-0.03288	-0.05986	-0.00691	3.10555	-5.54743	4.39998	1.42405	2.59390	-0.09821	1.83482	3.68167	-3.58947	7.18928	-8.75023	-165.11661	-0.00260	-0.00231	0.00180	0.00003
179			1.78000	1.06468	-4.83405	18.85209	0.41979	-0.01848	0.02112	-0.02272	0.00197	-0.00157	9.47637	17.02014	155.79971	0.51247	-0.00277	-0.17468	0.01842	-0.00005	-0.00422	-0.01480	0.05058	0.75852	-3.23087	7.92951	-177.13304	-0.69777	1.36692	-0.10173	-0.03538	-0.05127	-0.00991	4.68930	-5.30870	3.84394	1.17123	1.57374	1.85951	1.27155	4.21232	-4.98393	7.19161	-8.75772	-165.11958	-0.00256	-0.00229	0.00179	0.00000
180			1.79000	1.09300	-4.76543	18.88767	0.41425	-0.02094	0.02123	-0.01252	0.00266	-0.00101	9.46532	17.00989	155.82588	0.50933	-0.00818	-0.17442	0.01525	-0.00002	-0.01040	-0.01306	0.05133	0.75569	-3.25221	7.95237	-177.19434	-0.69308	1.36571	-0.10516	-0.03336	-0.03785	-0.01077	6.24765	-4.30839	2.35898	0.69437	0.42711	3.73921	0.68975	4.08836	-5.23070	7.18751	-8.76510	-165.12894	-0.00254	-0.00227	0.00175	-0.00002
181			1.80000	1.10362	-4.68773	18.90377	0.40509	-0.02448	0.02132	-0.00053	0.00334	-0.00026	9.46251	17.00560	155.86963	0.50447	-0.01272	-0.17353	0.01323	0.00011	-0.01247	-0.01151	0.05258	0.75317	-3.26991	7.96787	-177.24951	-0.69194	1.36185	-0.10836	-0.02422	-0.01856	-0.00798	7.32067	-2.79218	0.46165	0.17507	-0.10306	4.40850	0.14021	2.93475	-3.71656	7.17822	-8.77244	-165.14334	-0.00254	-0.00223	0.00169	-0.00004
182			1.81000	1.09546	-4.60886	18.89890	0.39682	-0.02807	0.02084	0.01040	0.00367	0.00042	9.46062	17.00647	155.91260	0.50052	-0.01383	-0.17185	0.01197	0.00021	-0.01028	-0.01065	0.05384	0.75144	-3.28066	7.97277	-177.27853	-0.69232	1.35628	-0.11048	-0.01091	0.00064	-0.00236	7.54404	-1.05929	-1.28655	-0.31443	-0.03316	3.78237	-0.22429	1.14479	-0.97729	7.16470	-8.78053	-165.16171	-0.00256	-0.00220	0.00163	-0.00005
183			1.82000	1.07151	-4.53843	18.87749	0.39039	-0.03241	0.02067	0.01786	0.00349	0.00086	9.45667	17.01184	155.94337	0.49618	-0.00977	-0.16965	0.00940	0.00018	-0.00627	-0.01073	0.05470	0.75037	-3.28453	7.96873	-177.27425	-0.69576	1.34677	-0.11027	0.00013	0.01065	0.00336	6.68056	0.53543	-2.37390	-0.70386	0.13645	2.50113	-0.22702	-0.42564	1.73657	7.14820	-8.79018	-165.18207	-0.00260	-0.00218	0.00156	-0.00006
184			1.83000	1.03908	-4.48646	18.84883	0.38219	-0.03465	0.01989	0.02063	0.00234	0.00099	9.45275	17.02025	155.95990	0.49050	-0.00675	-0.16659	0.00416	0.00012	-0.00262	-0.01140	0.05528	0.75015	-3.28525	7.96172	-177.24390	-0.70311	1.33921	-0.11002	0.00458	0.00819	0.00736	4.68520	1.79492	-2.72492	-0.89409	0.00309	1.16299	0.15401	-1.22761	3.66540	7.13042	-8.80113	-165.20229	-0.00266	-0.00217	0.00152	-0.00007
185			1.84000	1.00509	-4.46206	18.81915	0.37626	-0.03678	0.01910	0.02030	0.00050	0.00105	9.45343	17.02963	155.96556	0.48683	-0.00253	-0.16389	-0.00348	0.00004	-0.00053	-0.01249	0.05569	0.75174	-3.28773	7.95733	-177.19734	-0.71222	1.33289	-0.11031	0.00288	-0.00296	0.01001	1.77583	2.87229	-2.94562	-0.87945	-0.56975	0.16711	0.78946	-1.35280	4.96270	7.11276	-8.81176	-165.22072	-0.00271	-0.00218	0.00149	-0.00007
186			1.85000	0.97229	-4.47206	18.78537	0.37130	-0.03650	0.01842	0.01904	-0.00179	0.00132	9.46302	17.03860	155.96706	0.48430	0.00192	-0.16160	-0.01234	-0.00003	-0.00040	-0.01426	0.05585	0.75308	-3.29516	7.95828	-177.13895	-0.72084	1.32338	-0.10976	-0.00212	-0.01741	0.01220	-1.65494	4.02030	-3.80894	-0.76355	-1.52302	-0.26698	1.53662	-1.17477	6.11852	7.09579	-8.82054	-165.23714	-0.00275	-0.00219	0.00147	-0.00007
187			1.86000	0.93997	-4.51978	18.73778	0.36580	-0.03659	0.01735	0.01803	-0.00417	0.00184	9.48438	17.04707	155.97157	0.48046	0.00754	-0.15834	-0.02141	-0.00013	-0.00160	-0.01644	0.05575	0.75403	-3.30901	7.96503	-177.06802	-0.73201	1.30980	-0.10916	-0.00859	-0.03191	0.01485	-5.18631	5.31963	-5.68422	-0.69894	-2.70341	-0.24986	2.32599	-0.94869	7.54098	7.07928	-8.82667	-165.25168	-0.00278	-0.00221	0.00147	-0.00007
188			1.87000	0.90630	-4.60462	18.66568	0.36153	-0.03719	0.01594	0.01745	-0.00650	0.00248	9.51859	17.05649	155.98244	0.47813	0.01228	-0.15535	-0.03062	-0.00027	-0.00272	-0.01817	0.05576	0.75485	-3.33063	7.97713	-176.98015	-0.74170	1.29794	-0.10937	-0.01686	-0.04513	0.01866	-8.47983	6.64563	-8.42141	-0.80021	-3.92403	-0.22627	3.13278	-0.72462	9.53200	7.06244	-8.82973	-165.26407	-0.00282	-0.00222	0.00147	-0.00008
189			1.88000	0.87050	-4.72271	18.56242	0.35755	-0.03501	0.01463	0.01642	-0.00792	0.00308	9.56513	17.06885	155.99669	0.47809	0.01124	-0.15417	-0.03985	-0.00032	-0.00244	-0.01892	0.05591	0.75507	-3.36273	7.99343	-176.86862	-0.74688	1.29486	-0.11018	-0.02770	-0.05592	0.02378	-11.30218	7.73837	-11.52033	-1.07099	-4.96602	-0.66925	3.89314	-0.45334	12.17246	7.04427	-8.82909	-165.27483	-0.00286	-0.00223	0.00147	-0.00009
190			1.89000	0.83397	-4.86741	18.42758	0.35439	-0.03016	0.01406	0.01365	-0.00795	0.00366	9.62126	17.08543	156.00681	0.47946	0.00857	-0.15463	-0.04750	-0.00028	0.00004	-0.01971	0.05595	0.75434	-3.40820	8.01199	-176.72792	-0.74780	1.29351	-0.10970	-0.04025	-0.06249	0.02926	-13.46758	8.25130	-14.34336	-1.41112	-5.51874	-1.81126	4.49957	-0.13300	15.17918	7.02369	-8.82407	-165.28592	-0.00290	-0.00224	0.00146	-0.00010
191			1.90000	0.80127	-5.02916	18.26774	0.34873	-0.02374	0.01392	0.00742	-0.00673	0.00408	9.68049	17.10584	156.00296	0.47993	0.00641	-0.15532	-0.05033	-0.00020	0.00500	-0.02126	0.05621	0.75336	-3.46782	8.03049	-176.55722	-0.74659	1.29122	-0.10840	-0.05202	-0.06362	0.03399	-14.86546	7.81268	-16.27357	-1.61117	-5.17917	-3.63512	4.84079	0.17174	17.97649	7.00023	-8.81402	-165.29977	-0.00295	-0.00223	0.00144	-0.00011
192			1.91000	0.78042	-5.19695	18.09532	0.34016	-0.01929	0.01347	-0.00329	-0.00549	0.00404	9.73205	17.12656	155.97498	0.47648	0.00890	-0.15380	-0.04517	-0.00016	0.01194	-0.02411	0.05643	0.75335	-3.53912	8.04660	-176.36229	-0.74971	1.28443	-0.10719	-0.06122	-0.05908	0.03696	-15.51621	6.16439	-16.84345	-1.41445	-3.63729	-5.92871	4.83862	0.43649	19.88952	6.97445	-8.79926	-165.31740	-0.00299	-0.00220	0.00142	-0.00012
193			1.92000	0.78151	-5.36006	17.92668	0.33293	-0.01522	0.01338	-0.01791	-0.00410	0.00375	9.76317	17.14137	155.91484	0.47326	0.01313	-0.15242	-0.03183	0.00009	0.01959	-0.02745	0.05673	0.75544	-3.61759	8.05870	-176.15562	-0.75427	1.28102	-0.10624	-0.06683	-0.05014	0.03726	-15.52920	3.37726	-15.91032	-0.66908	-0.94986	-8.23946	4.46316	0.72233	20.34982	6.94837	-8.78130	-165.33875	-0.00300	-0.00217	0.00139	-0.00011
194			1.93000	0.81244	-5.51015	17.77711	0.32343	-0.01190	0.01351	-0.03342	-0.00289	0.00324	9.76395	17.14341	155.82164	0.46984	0.01383	-0.15153	-0.01280	0.00056	0.02579	-0.03003	0.05785	0.75832	-3.69783	8.06602	-175.95436	-0.75551	1.28644	-0.10805	-0.06898	-0.03831	0.03533	-14.99890	-0.00645	-13.86797	0.55997	2.30021	-9.86685	3.74563	1.12932	19.13026	6.92455	-8.76298	-165.36220	-0.00300	-0.00212	0.00136	-0.00009
195			1.94000	0.87387	-5.64182	17.65434	0.30904	-0.01332	0.01372	-0.04459	-0.00277	0.00270	9.73268	17.12832	155.70544	0.46363	0.01192	-0.14989	0.00669	0.00086	0.02775	-0.03140	0.06005	0.76106	-3.77551	8.06863	-175.77574	-0.75341	1.29782	-0.11426	-0.06980	-0.02523	0.03168	-13.88647	-3.07605	-11.61300	1.91458	5.09515	-10.02872	2.79228	1.78067	16.45716	6.90521	-8.74730	-165.38551	-0.00297	-0.00207	0.00133	-0.00007
196			1.95000	0.95597	-5.75170	17.55431	0.29561	-0.01387	0.01420	-0.04759	-0.00232	0.00241	9.67868	17.09793	155.58829	0.45983	0.00691	-0.14955	0.02063	0.00060	0.02372	-0.03177	0.06261	0.76094	-3.84913	8.06736	-175.63268	-0.74027	1.30856	-0.12149	-0.07146	-0.01399	0.02553	-12.00781	-4.85616	-10.18188	2.81607	6.32128	-8.10336	1.80109	2.79910	12.83792	6.89134	-8.73608	-165.40588	-0.00293	-0.00202	0.00130	-0.00004
197			1.96000	1.03914	-5.83692	17.46236	0.28428	-0.01263	0.01400	-0.04091	-0.00155	0.00238	9.62102	17.06162	155.50064	0.45637	-0.00174	-0.14915	0.02527	-0.00013	0.01270	-0.03138	0.06440	0.76057	-3.92028	8.06471	-175.53229	-0.72905	1.32243	-0.12903	-0.07683	-0.00890	0.01724	-9.25139	-4.75945	-10.18991	2.79116	5.29922	-3.89950	1.00612	4.23141	8.73611	6.88300	-8.72903	-165.42075	-0.00289	-0.00198	0.00126	-0.00002
198			1.97000	1.10123	-5.89554	17.36107	0.27848	-0.01304	0.01259	-0.02714	-0.00099	0.00244	9.58142	17.03244	155.47316	0.45084	-0.00880	-0.14678	0.02066	-0.00029	-0.00365	-0.03070	0.06436	0.76260	-3.99161	8.06459	-175.47781	-0.73420	1.33640	-0.13562	-0.08722	-0.01294	0.00731	-5.87095	-2.98401	-11.40506	1.82677	2.23734	2.01183	0.57326	5.98985	4.46970	6.87966	-8.72388	-165.42943	-0.00286	-0.00194	0.00121	-0.00000
199			1.98000	1.12806	-5.92811	17.24074	0.27745	-0.01378	0.01031	-0.01044	-0.00046	0.00232	9.57520	17.02017	155.52353	0.44101	-0.01397	-0.14223	0.01026	0.00028	-0.02088	-0.02991	0.06196	0.76431	-4.06526	8.07148	-175.46924	-0.75593	1.34340	-0.13902	-0.10138	-0.02618	-0.00319	-2.46272	-0.37180	-12.96375	0.37054	-1.87827	8.37712	0.54900	7.84809	0.34485	6.88024	-8.71753	-165.43356	-0.00283	-0.00190	0.00116	0.00001
200			1.99000	1.11771	-5.93860	17.10280	0.27782	-0.01329	0.00831	0.00465	0.00000	0.00205	9.60674	17.02727	155.65063	0.43560	-0.01717	-0.13922	-0.00062	0.00117	-0.03517	-0.02889	0.06022	0.76132	-4.14179	8.08872	-175.50269	-0.76568	1.33615	-0.13946	-0.11202	-0.04441	-0.01246	0.32989	2.07808	-13.98178	-0.98173	-5.74557	13.81380	0.83598	9.42068	-3.26725	6.88370	-8.70794	-165.43587	-0.00282	-0.00186	0.00111	0.00002
201			2.00000	1.07955	-5.93344	16.95714	0.27678	-0.01465	0.00645	0.01400	0.00029	0.00159	9.66831	17.04896	155.83569	0.43432	-0.01769	-0.13719	-0.00749	0.00171	-0.04359	-0.02774	0.06012	0.75673	-4.21879	8.11686	-175.56963	-0.76635	1.32042	-0.13947	-0.11452	-0.06085	-0.01905	2.01525	3.55817	-13.83872	-1.72874	-8.14358	17.13554	1.23532	10.24194	-5.92355	6.88891	-8.69541	-165.43890	-0.00281	-0.00183	0.00108	0.00003
202			2.01000	1.03045	-5.92099	16.81911	0.27557	-0.01699	0.00530	0.01610	0.00043	0.00117	9.74229	17.07514	156.04549	0.43563	-0.01817	-0.13660	-0.00846	0.00178	-0.04468	-0.02654	0.06088	0.75460	-4.29132	8.15288	-175.65642	-0.76831	1.30791	-0.13970	-0.10790	-0.07036	-0.02160	2.42583	3.77803	-12.39003	-1.67735	-8.45620	17.59640	1.58185	9.99893	-7.08641	6.89510	-8.68206	-165.44379	-0.00282	-0.00181	0.00105	0.00003
203			2.02000	0.98630	-5.90932	16.70200	0.27639	-0.01781	0.00506	0.01365	0.00033	0.00092	9.80985	17.09611	156.24202	0.43966	-0.02468	-0.13867	-0.00631	0.00198	-0.03973	-0.02443	0.06154	0.75580	-4.35507	8.19157	-175.74344	-0.77273	1.31332	-0.14169	-0.09476	-0.07344	-0.01952	1.90225	3.21922	-10.20219	-1.16074	-7.21016	15.42157	1.87344	8.80487	-6.39644	6.90127	-8.66980	-165.45041	-0.00283	-0.00181	0.00103	0.00003
204			2.03000	0.95222	-5.90345	16.60890	0.27888	-0.01659	0.00453	0.01071	0.00012	0.00066	9.86303	17.10964	156.40027	0.44237	-0.03146	-0.14010	-0.00554	0.00187	-0.03071	-0.02295	0.06109	0.75699	-4.40989	8.22876	-175.81055	-0.77933	1.32098	-0.14327	-0.08029	-0.07367	-0.01320	1.07609	2.64873	-8.10411	-0.76953	-5.57814	11.75058	2.23148	7.14249	-4.11394	6.90686	-8.65944	-165.45758	-0.00285	-0.00182	0.00104	0.00003
205			2.04000	0.92510	-5.90412	16.53505	0.28028	-0.01517	0.00405	0.00829	-0.00006	0.00045	9.90395	17.12011	156.51311	0.44077	-0.03220	-0.13939	-0.00670	0.00136	-0.01962	-0.02333	0.05991	0.75756	-4.45863	8.26339	-175.84482	-0.79068	1.31700	-0.14171	-0.06724	-0.07338	-0.00436	0.30933	2.20772	-6.27163	-0.68591	-4.00022	7.43124	2.69105	5.37772	-0.93562	6.91145	-8.65131	-165.46417	-0.00287	-0.00184	0.00106	0.00002
206			2.05000	0.90503	-5.91028	16.47966	0.28120	-0.01429	0.00421	0.00425	-0.00020	0.00032	9.93194	17.12968	156.57527	0.43929	-0.03134	-0.13916	-0.00589	0.00066	-0.00697	-0.02401	0.05913	0.75921	-4.50297	8.29514	-175.84103	-0.80216	1.31369	-0.13941	-0.05295	-0.07122	0.00487	-0.48241	1.41644	-4.23659	-0.52875	-1.90225	2.52256	3.09682	3.49744	2.47620	6.91509	-8.64652	-165.46863	-0.00291	-0.00188	0.00110	0.00002
207			2.06000	0.89884	-5.92143	16.44813	0.28491	-0.01243	0.00565	-0.00334	-0.00031	0.00017	9.93800	17.13391	156.57657	0.44161	-0.03100	-0.14146	0.00023	-0.00038	0.00711	-0.02425	0.05880	0.76050	-4.54081	8.32218	-175.79959	-0.80564	1.31486	-0.13649	-0.03507	-0.06492	0.01276	-1.53872	-0.07728	-1.71382	0.11211	1.14308	-2.73465	3.27457	1.49955	5.47128	6.91851	-8.64707	-165.46962	-0.00296	-0.00193	0.00114	0.00002
208			2.07000	0.91501	-5.93897	16.44601	0.28606	-0.01031	0.00721	-0.01429	-0.00040	-0.00015	9.91311	17.12577	156.51334	0.44260	-0.03210	-0.14354	0.01106	-0.00172	0.02041	-0.02429	0.05879	0.75981	-4.56913	8.34305	-175.72859	-0.80269	1.31799	-0.13461	-0.01745	-0.05679	0.01774	-2.96048	-2.15909	1.02963	1.24268	4.65813	-7.39056	3.23419	-0.21541	7.36064	6.92325	-8.65464	-165.46609	-0.00300	-0.00197	0.00117	0.00003
209			2.08000	0.95868	-5.96495	16.47325	0.28624	-0.00910	0.00863	-0.02564	-0.00049	-0.00055	9.85667	17.10132	156.39758	0.44312	-0.03118	-0.14477	0.02242	-0.00281	0.02938	-0.02480	0.05908	0.75781	-4.58838	8.35937	-175.64343	-0.79415	1.31736	-0.13371	-0.00602	-0.05167	0.01917	-4.49309	-4.25076	3.28077	2.43643	7.57072	-10.34610	3.13208	-1.16238	7.84427	6.93076	-8.66874	-165.45802	-0.00302	-0.00201	0.00121	0.00004
210			2.09000	1.02537	-5.99929	16.52012	0.28792	-0.00725	0.00939	-0.03320	-0.00048	-0.00077	9.77923	17.06383	156.25511	0.44518	-0.03133	-0.14581	0.02943	-0.00337	0.03182	-0.02526	0.05932	0.75618	-4.60241	8.37472	-175.55946	-0.78326	1.31954	-0.13451	-0.00359	-0.05244	0.01774	-5.60116	-5.53049	4.25664	3.14189	8.86634	-10.96021	3.09467	-1.18366	7.16682	6.94127	-8.68674	-165.44627	-0.00300	-0.00205	0.00125	0.00005
211			2.10000	1.10085	-6.03866	16.56940	0.28814	-0.00537	0.00960	-0.03413	-0.00038	-0.00069	9.69886	17.02237	156.11794	0.44424	-0.03482	-0.14591	0.02912	-0.00351	0.02737	-0.02526	0.05911	0.75572	-4.61635	8.39263	-175.48750	-0.77947	1.32773	-0.13654	-0.01008	-0.05892	0.01428	-5.93664	-5.56468	3.68716	3.11471	8.16799	-9.30276	3.15366	-0.36036	5.73185	6.95375	-8.70549	-165.43233	-0.00297	-0.00208	0.00129	0.00005
212			2.11000	1.17004	-6.07901	16.60511	0.28836	-0.00502	0.00903	-0.02954	-0.00035	-0.00037	9.63328	16.98618	156.01318	0.44059	-0.03784	-0.14440	0.02191	-0.00284	0.01769	-0.02511	0.05835	0.75600	-4.63547	8.41575	-175.43457	-0.78311	1.33552	-0.13867	-0.02472	-0.06954	0.00911	-5.57516	-4.56920	1.99430	2.50206	5.79246	-6.00511	3.28043	1.19160	3.76413	6.96636	-8.72252	-165.41737	-0.00293	-0.00209	0.00133	0.00005
213			2.12000	1.22347	-6.11728	16.61880	0.28674	-0.00442	0.00912	-0.02168	-0.00028	-0.00002	9.59518	16.96113	155.95813	0.43634	-0.04112	-0.14359	0.00998	-0.00158	0.00537	-0.02496	0.05793	0.75636	-4.66434	8.44602	-175.40674	-0.78784	1.34191	-0.13957	-0.04590	-0.08289	0.00236	-4.80185	-3.01297	-0.15073	1.57857	2.32651	-1.79715	3.43291	3.32271	1.33429	6.97698	-8.73662	-165.40247	-0.00291	-0.00210	0.00134	0.00003
214			2.13000	1.25706	-6.15212	16.60877	0.28798	-0.00223	0.01032	-0.01302	-0.00013	0.00039	9.59193	16.95001	155.96135	0.43628	-0.04464	-0.14540	-0.00419	0.00011	-0.00796	-0.02464	0.05782	0.75729	-4.70595	8.48473	-175.40921	-0.78979	1.34835	-0.13884	-0.07079	-0.09772	-0.00522	-3.88428	-1.29087	-2.27133	0.54629	-1.61962	2.68891	3.59231	5.78767	-1.36094	6.98447	-8.74774	-165.38849	-0.00290	-0.00211	0.00135	0.00002
215			2.14000	1.27077	-6.18319	16.57686	0.28885	-0.00263	0.01105	-0.00504	-0.00013	0.00081	9.62519	16.95337	156.02325	0.43549	-0.04703	-0.14640	-0.01793	0.00193	-0.02048	-0.02403	0.05769	0.75844	-4.76165	8.53233	-175.44325	-0.79472	1.35197	-0.13907	-0.09605	-0.11235	-0.01222	-3.00965	0.26866	-4.18594	-0.45025	-5.36032	6.81033	3.77606	8.19160	-3.82474	6.98894	-8.75587	-165.37663	-0.00290	-0.00211	0.00135	0.00001
216			2.15000	1.26809	-6.21067	16.52562	0.28760	-0.00256	0.01115	0.00054	-0.00011	0.00115	9.68970	16.96955	156.13478	0.43253	-0.05080	-0.14646	-0.02774	0.00359	-0.02978	-0.02341	0.05726	0.75933	-4.83055	8.58801	-175.50272	-0.80414	1.35383	-0.13949	-0.11695	-0.12405	-0.01701	-2.33132	1.35790	-5.82443	-1.23504	-8.12921	9.90215	3.96549	10.01555	-5.45864	6.99110	-8.76143	-165.36758	-0.00290	-0.00211	0.00135	0.00000
217			2.16000	1.25585	-6.23526	16.45884	0.28735	-0.00175	0.01045	0.00205	-0.00007	0.00130	9.77295	16.99393	156.27768	0.43045	-0.05441	-0.14603	-0.03074	0.00459	-0.03422	-0.02296	0.05667	0.76071	-4.90859	8.64875	-175.57516	-0.81550	1.35532	-0.14003	-0.12837	-0.12963	-0.01864	-2.03687	1.68243	-7.02565	-1.59455	-9.26814	11.48725	4.08413	10.83744	-5.95214	6.99160	-8.76596	-165.36099	-0.00290	-0.00210	0.00135	-0.00000
218			2.17000	1.24442	-6.25894	16.38287	0.28840	0.00048	0.00999	-0.00163	0.00002	0.00133	9.85742	17.01927	156.42867	0.43047	-0.05854	-0.14663	-0.02563	0.00459	-0.03340	-0.02254	0.05626	0.76209	-4.98923	8.71028	-175.64696	-0.82446	1.35798	-0.14005	-0.12729	-0.12764	-0.01692	-2.28858	1.03615	-7.56402	-1.39483	-8.45587	11.34528	4.07719	10.51117	-5.29588	6.99120	-8.77134	-165.35449	-0.00289	-0.00211	0.00136	-0.00001
219			2.18000	1.24571	-6.28436	16.30642	0.28748	0.00131	0.00938	-0.00956	0.00006	0.00121	9.92459	17.03778	156.56271	0.42791	-0.06051	-0.14585	-0.01362	0.00332	-0.02711	-0.02261	0.05588	0.76256	-5.06581	8.76810	-175.70520	-0.83349	1.35621	-0.14019	-0.11454	-0.11747	-0.01209	-3.03028	-0.40833	-7.42113	-0.71997	-5.93092	9.53637	3.92954	9.11108	-3.54526	6.99057	-8.77801	-165.34604	-0.00288	-0.00212	0.00138	-0.00001
220			2.19000	1.26644	-6.31356	16.23592	0.28513	0.00325	0.00821	-0.01814	0.00017	0.00097	9.96150	17.04456	156.65944	0.42414	-0.06318	-0.14410	0.00078	0.00147	-0.01761	-0.02297	0.05541	0.76165	-5.13288	8.81787	-175.73769	-0.83912	1.35407	-0.14113	-0.09255	-0.10059	-0.00475	-3.93296	-1.99504	-6.98545	0.11676	-2.57606	6.64569	3.64532	6.90509	-0.89390	6.99013	-8.78562	-165.33542	-0.00286	-0.00213	0.00141	-0.00001
221			2.20000	1.30373	-6.34683	16.17113	0.28329	0.00449	0.00740	-0.02409	0.00026	0.00084	9.96618	17.03984	156.71179	0.42093	-0.06380	-0.14241	0.01333	-0.00031	-0.00819	-0.02360	0.05513	0.76009	-5.18742	8.85634	-175.73637	-0.83973	1.35059	-0.14206	-0.06643	-0.08013	0.00385	-4.64212	-3.08559	-6.76643	0.76258	0.56593	3.64935	3.27551	4.36298	2.17865	6.98955	-8.79355	-165.32425	-0.00283	-0.00215	0.00146	-0.00001
222			2.21000	1.34964	-6.38320	16.10709	0.28148	0.00542	0.00702	-0.02664	0.00034	0.00081	9.94481	17.02766	156.72629	0.41795	-0.06512	-0.14126	0.02234	-0.00148	-0.00088	-0.02399	0.05502	0.75961	-5.22930	8.88277	-175.70015	-0.84025	1.35198	-0.14332	-0.04216	-0.06081	0.01222	-5.04073	-3.52592	-6.95383	1.03300	2.91737	1.27592	2.91647	1.98204	5.13123	6.98845	-8.80127	-165.31459	-0.00282	-0.00217	0.00150	-0.00001
223			2.22000	1.39753	-6.42159	16.03943	0.27882	0.00696	0.00643	-0.02657	0.00045	0.00079	9.90571	17.01292	156.71443	0.41541	-0.06901	-0.14040	0.02738	-0.00204	0.00404	-0.02386	0.05514	0.75958	-5.26085	8.89877	-175.63316	-0.84002	1.35857	-0.14550	-0.02364	-0.04605	0.01954	-5.20064	-3.48223	-7.36877	0.92753	4.34565	-0.34948	2.66315	0.11144	7.64750	6.98673	-8.80822	-165.30724	-0.00282	-0.00219	0.00152	-0.00001
224			2.23000	1.44317	-6.46137	15.96708	0.27517	0.00847	0.00594	-0.02465	0.00057	0.00077	9.85755	16.99989	156.68619	0.41241	-0.07401	-0.13971	0.02784	-0.00206	0.00708	-0.02347	0.05537	0.75987	-5.28610	8.90735	-175.54144	-0.84058	1.36773	-0.14794	-0.01293	-0.03726	0.02527	-5.21498	-3.11063	-7.68360	0.55291	4.85269	-1.44406	2.55239	-1.06981	9.55731	6.98512	-8.81388	-165.30116	-0.00284	-0.00220	0.00154	-0.00001
225			2.24000	1.48364	-6.50231	15.89252	0.27121	0.00922	0.00578	-0.02142	0.00064	0.00074	9.80918	16.99145	156.64888	0.40803	-0.07651	-0.13861	0.02375	-0.00159	0.00857	-0.02363	0.05548	0.76073	-5.30948	8.91182	-175.43295	-0.84463	1.37415	-0.14926	-0.00984	-0.03345	0.02843	-5.15136	-2.50740	-7.57255	0.08025	4.51667	-2.16496	2.52026	-1.52711	10.61913	6.98494	-8.81752	-165.29491	-0.00284	-0.00220	0.00154	0.00000
226			2.25000	1.51719	-6.54455	15.82138	0.26693	0.01235	0.00629	-0.01730	0.00088	0.00074	9.76828	16.98845	156.60892	0.40473	-0.07895	-0.13860	0.01667	-0.00092	0.00859	-0.02428	0.05574	0.76112	-5.33393	8.91492	-175.31888	-0.84644	1.37827	-0.14892	-0.01217	-0.03237	0.02816	-5.02512	-1.76027	-6.87285	-0.33442	3.53170	-2.45601	2.45273	-1.36169	10.58150	6.98748	-8.81922	-165.28778	-0.00282	-0.00219	0.00155	0.00001
227			2.26000	1.54278	-6.58761	15.75959	0.26679	0.01616	0.00705	-0.01305	0.00117	0.00070	9.73990	16.99033	156.57335	0.40591	-0.07995	-0.14000	0.00899	-0.00015	0.00701	-0.02505	0.05609	0.76211	-5.36020	8.91847	-175.21207	-0.84539	1.38150	-0.14796	-0.01708	-0.03182	0.02474	-4.81597	-0.97160	-5.73833	-0.62258	2.19094	-2.16070	2.27137	-0.77604	9.43935	6.99324	-8.82033	-165.27972	-0.00280	-0.00219	0.00155	0.00003
228			2.27000	1.56046	-6.63060	15.70984	0.26671	0.01596	0.00827	-0.00903	0.00116	0.00065	9.72551	16.99598	156.54938	0.40495	-0.07772	-0.14066	0.00271	0.00057	0.00382	-0.02584	0.05622	0.76405	-5.38742	8.92330	-175.12328	-0.85045	1.38177	-0.14707	-0.02217	-0.03045	0.01924	-4.55726	-0.25376	-4.53809	-0.77410	0.82250	-1.21419	1.97039	-0.01703	7.49341	7.00222	-8.82259	-165.27127	-0.00278	-0.00220	0.00157	0.00004
229			2.28000	1.57134	-6.67301	15.67084	0.26539	0.01725	0.00935	-0.00580	0.00126	0.00060	9.72329	17.00391	156.54274	0.40184	-0.07732	-0.14085	-0.00097	0.00112	-0.00039	-0.02643	0.05582	0.76377	-5.41389	8.92953	-175.05856	-0.85655	1.37790	-0.14529	-0.02552	-0.02816	0.01301	-4.38521	0.33035	-3.61011	-0.76205	-0.33205	0.21966	1.61261	0.67911	5.24955	7.01400	-8.82622	-165.26273	-0.00277	-0.00223	0.00159	0.00006
230			2.29000	1.57724	-6.71618	15.63867	0.26638	0.01961	0.01003	-0.00368	0.00150	0.00057	9.73009	17.01188	156.55560	0.40033	-0.07839	-0.14134	-0.00237	0.00140	-0.00482	-0.02645	0.05504	0.76166	-5.43797	8.93693	-175.01762	-0.85936	1.37220	-0.14348	-0.02604	-0.02584	0.00770	-4.44051	0.78805	-3.16696	-0.55491	-1.18091	1.81098	1.29900	1.13174	3.26419	7.02770	-8.82942	-165.25482	-0.00278	-0.00225	0.00161	0.00006
231			2.30000	1.57982	-6.76234	15.60783	0.26816	0.02143	0.01016	-0.00260	0.00178	0.00060	9.74292	17.01753	156.58664	0.39979	-0.08171	-0.14188	-0.00234	0.00140	-0.00868	-0.02562	0.05422	0.75894	-5.45856	8.94519	-174.99455	-0.86047	1.36927	-0.14308	-0.02351	-0.02469	0.00439	-4.73969	1.13502	-3.27488	-0.19237	-1.71521	3.22190	1.12301	1.23736	1.95494	7.04222	-8.82957	-165.24846	-0.00278	-0.00227	0.00161	0.00007
232			2.31000	1.58060	-6.81325	15.57305	0.26858	0.02276	0.01083	-0.00239	0.00208	0.00074	9.75897	17.01940	156.63132	0.39990	-0.08493	-0.14312	-0.00182	0.00117	-0.01116	-0.02481	0.05400	0.75637	-5.47511	8.95415	-174.98018	-0.85921	1.36597	-0.14254	-0.01838	-0.02595	0.00357	-5.17259	1.35540	-3.79487	0.18985	-1.95052	4.10172	1.16336	0.97790	1.56140	7.05641	-8.82495	-165.24406	-0.00279	-0.00228	0.00161	0.00006
233			2.32000	1.58098	-6.86894	15.53159	0.26918	0.02479	0.01164	-0.00291	0.00243	0.00092	9.77591	17.01791	156.68155	0.40266	-0.08589	-0.14497	-0.00189	0.00079	-0.01135	-0.02473	0.05452	0.75428	-5.48790	8.96412	-174.96352	-0.85390	1.35913	-0.14098	-0.01171	-0.02989	0.00534	-5.58497	1.41668	-4.39064	0.45057	-1.91876	4.07345	1.43723	0.40764	2.16416	7.06959	-8.81685	-165.24176	-0.00279	-0.00229	0.00160	0.00006
234			2.33000	1.58244	-6.92806	15.48493	0.26715	0.02611	0.01167	-0.00381	0.00267	0.00098	9.79197	17.01451	156.72566	0.40316	-0.08431	-0.14493	-0.00332	0.00030	-0.00862	-0.02576	0.05524	0.75461	-5.49802	8.97508	-174.93399	-0.85532	1.35172	-0.13941	-0.00451	-0.03508	0.00912	-5.88093	1.31915	-4.67178	0.56266	-1.66834	2.96197	1.85831	-0.37888	3.57234	7.08150	-8.80825	-165.24100	-0.00279	-0.00230	0.00162	0.00005
235			2.34000	1.58607	-6.98887	15.43812	0.26490	0.02643	0.01168	-0.00487	0.00276	0.00093	9.80610	17.01031	156.75250	0.40096	-0.08065	-0.14373	-0.00566	-0.00027	-0.00383	-0.02743	0.05546	0.75676	-5.50619	8.98653	-174.88507	-0.86434	1.34538	-0.13728	0.00355	-0.03976	0.01360	-6.05585	1.10208	-4.45674	0.59565	-1.24383	1.05554	2.29967	-1.29347	5.30959	7.09158	-8.80130	-165.24178	-0.00278	-0.00232	0.00164	0.00004
236			2.35000	1.59273	-7.05015	15.39624	0.26537	0.02747	0.01192	-0.00603	0.00289	0.00083	9.81712	17.00549	156.75639	0.40008	-0.07888	-0.14347	-0.00765	-0.00087	0.00140	-0.02856	0.05521	0.75925	-5.51169	8.99789	-174.81627	-0.87268	1.34531	-0.13559	0.01295	-0.04338	0.01757	-6.16285	0.82199	-3.90616	0.62205	-0.69532	-1.02123	2.67458	-2.24914	6.86065	7.09898	-8.79638	-165.24394	-0.00278	-0.00233	0.00166	0.00003
237			2.36000	1.60263	-7.11149	15.36103	0.26482	0.02832	0.01255	-0.00707	0.00298	0.00074	9.82400	16.99974	156.73874	0.39906	-0.07987	-0.14397	-0.00846	-0.00143	0.00579	-0.02884	0.05510	0.76076	-5.51315	9.00904	-174.73180	-0.87749	1.34969	-0.13488	0.02300	-0.04624	0.02036	-6.23684	0.54581	-3.29887	0.65233	-0.11768	-2.71865	2.95786	-3.13293	7.89594	7.10359	-8.79364	-165.24780	-0.00280	-0.00234	0.00166	0.00002
238			2.37000	1.61537	-7.17269	15.33187	0.26195	0.03049	0.01273	-0.00774	0.00319	0.00062	9.82648	16.99318	156.70528	0.39789	-0.08480	-0.14454	-0.00792	-0.00190	0.00863	-0.02837	0.05526	0.76020	-5.50955	9.02035	-174.63814	-0.87677	1.35702	-0.13537	0.03272	-0.04818	0.02163	-6.24237	0.32496	-2.74421	0.66371	0.39486	-3.74913	3.12018	-3.85448	8.24397	7.10609	-8.79358	-165.25320	-0.00282	-0.00232	0.00164	0.00001
239			2.38000	1.62989	-7.23293	15.30821	0.25990	0.03220	0.01318	-0.00792	0.00328	0.00052	9.82485	16.98613	156.66367	0.39919	-0.08767	-0.14576	-0.00590	-0.00213	0.00953	-0.02795	0.05599	0.75792	-5.49995	9.03195	-174.54327	-0.86766	1.35985	-0.13547	0.04154	-0.04751	0.02085	-6.09422	0.17587	-2.22723	0.66672	0.80029	-3.95102	3.08759	-4.37456	7.78592	7.10762	-8.79673	-165.25946	-0.00285	-0.00230	0.00161	0.00001
240			2.39000	1.64497	-7.29050	15.28966	0.25673	0.03403	0.01423	-0.00766	0.00325	0.00046	9.81941	16.97857	156.62309	0.40126	-0.08839	-0.14748	-0.00187	-0.00211	0.00809	-0.02808	0.05726	0.75478	-5.48321	9.04330	-174.45648	-0.85390	1.35775	-0.13456	0.04912	-0.04242	0.01784	-5.73692	0.06966	-1.82761	0.70140	1.11643	-3.17449	2.77816	-4.67311	6.49952	7.10942	-8.80319	-165.26591	-0.00288	-0.00227	0.00156	0.00002
241			2.40000	1.65975	-7.34333	15.27409	0.25360	0.03348	0.01441	-0.00729	0.00288	0.00043	9.80986	16.96995	156.59402	0.40069	-0.08625	-0.14701	0.00444	-0.00187	0.00411	-0.02878	0.05803	0.75345	-5.45865	9.05307	-174.38664	-0.84847	1.35407	-0.13428	0.05549	-0.03219	0.01325	-5.19310	-0.03692	-1.70994	0.79443	1.37892	-1.40613	2.16850	-4.73637	4.54984	7.11237	-8.81205	-165.27205	-0.00293	-0.00225	0.00152	0.00002
242			2.41000	1.67385	-7.38989	15.25787	0.25120	0.03177	0.01440	-0.00692	0.00235	0.00048	9.79578	16.95962	156.58565	0.39951	-0.08262	-0.14590	0.01196	-0.00146	-0.00149	-0.02973	0.05863	0.75319	-5.42661	9.05967	-174.33992	-0.84663	1.34923	-0.13413	0.05941	-0.01770	0.00780	-4.51095	-0.14437	-1.93256	0.90358	1.55631	1.03577	1.32567	-4.56217	2.29304	7.11671	-8.82208	-165.27841	-0.00296	-0.00223	0.00148	0.00003
243			2.42000	1.68663	-7.42904	15.23771	0.25113	0.03297	0.01453	-0.00625	0.00198	0.00060	9.77800	16.94800	156.60246	0.39977	-0.08117	-0.14579	0.01838	-0.00092	-0.00724	-0.03058	0.05880	0.75252	-5.38903	9.06174	-174.31804	-0.84435	1.34474	-0.13299	0.05956	-0.00189	0.00266	-3.70946	-0.17767	-2.39672	0.91268	1.53111	3.50586	0.42167	-4.17461	0.23005	7.12177	-8.83212	-165.28537	-0.00299	-0.00220	0.00144	0.00003
244			2.43000	1.69643	-7.46002	15.21185	0.25245	0.03638	0.01515	-0.00477	0.00166	0.00077	9.75951	16.93715	156.64198	0.39959	-0.08170	-0.14647	0.02114	-0.00018	-0.01176	-0.03138	0.05835	0.75198	-5.34944	9.05912	-174.31664	-0.84508	1.34135	-0.13056	0.05549	0.01150	-0.00095	-2.83131	-0.02544	-2.93158	0.72241	1.17601	5.33514	-0.33281	-3.61651	-1.17498	7.12675	-8.84274	-165.29350	-0.00301	-0.00215	0.00138	0.00003
245			2.44000	1.70084	-7.48317	15.18027	0.25522	0.03649	0.01595	-0.00214	0.00121	0.00095	9.74487	16.92990	156.69679	0.40073	-0.08066	-0.14743	0.01902	0.00073	-0.01440	-0.03160	0.05820	0.75192	-5.31232	9.05274	-174.32738	-0.84410	1.33888	-0.12935	0.04720	0.02021	-0.00269	-1.97049	0.39639	-3.38085	0.33482	0.41745	6.22085	-0.81979	-2.93660	-1.77227	7.13127	-8.85544	-165.30270	-0.00302	-0.00211	0.00131	0.00003
246			2.45000	1.69722	-7.49999	15.14421	0.25701	0.03801	0.01600	0.00159	0.00089	0.00105	9.73923	16.92849	156.75914	0.40318	-0.08331	-0.14861	0.01277	0.00180	-0.01543	-0.03110	0.05829	0.75089	-5.28132	9.04411	-174.34232	-0.83909	1.34053	-0.12948	0.03660	0.02467	-0.00306	-1.20065	1.07196	-3.66291	-0.17996	-0.66988	6.30323	-1.06441	-2.22890	-1.75920	7.13547	-8.87046	-165.31245	-0.00302	-0.00206	0.00124	0.00003
247			2.46000	1.68396	-7.51212	15.10536	0.25863	0.03951	0.01630	0.00584	0.00061	0.00112	9.74554	16.93412	156.82376	0.40556	-0.08492	-0.14995	0.00466	0.00291	-0.01543	-0.03068	0.05837	0.74864	-5.25773	9.03424	-174.35669	-0.83224	1.33853	-0.12858	0.02674	0.02641	-0.00268	-0.51141	1.86501	-3.78154	-0.76390	-1.84724	5.92126	-1.15711	-1.62738	-1.45014	7.13940	-8.88589	-165.32184	-0.00301	-0.00202	0.00119	0.00003
248			2.47000	1.66100	-7.52011	15.06516	0.26164	0.03960	0.01618	0.00975	0.00033	0.00112	9.76348	16.94722	156.88759	0.40862	-0.08330	-0.15059	-0.00279	0.00377	-0.01455	-0.03060	0.05842	0.74652	-5.24039	9.02378	-174.36845	-0.82598	1.33215	-0.12727	0.02022	0.02644	-0.00190	0.12158	2.55680	-3.74053	-1.32608	-2.79780	5.28236	-1.15003	-1.27153	-1.02586	7.14274	-8.89821	-165.33003	-0.00300	-0.00199	0.00113	0.00002
249			2.48000	1.63081	-7.52390	15.02559	0.26663	0.03920	0.01598	0.01189	0.00006	0.00102	9.78929	16.96641	156.94696	0.41264	-0.08130	-0.15144	-0.00755	0.00401	-0.01252	-0.03043	0.05831	0.74649	-5.22664	9.01315	-174.37602	-0.82391	1.32935	-0.12595	0.01814	0.02600	-0.00086	0.60964	2.82209	-3.41451	-1.64603	-3.16089	4.33799	-1.08995	-1.23029	-0.54774	7.14433	-8.90351	-165.33669	-0.00299	-0.00195	0.00107	0.00001
250			2.49000	1.60023	-7.52395	14.99123	0.27352	0.04002	0.01569	0.01046	-0.00015	0.00077	9.81585	16.98687	156.99522	0.41692	-0.08119	-0.15264	-0.00782	0.00335	-0.00890	-0.03011	0.05770	0.74859	-5.21359	9.00218	-174.37845	-0.82757	1.33321	-0.12446	0.02033	0.02604	0.00014	0.80223	2.30914	-2.61132	-1.48028	-2.60623	2.98828	-1.03033	-1.46871	-0.13771	7.14317	-8.89906	-165.34254	-0.00298	-0.00189	0.00101	-0.00001
251			2.50000	1.57953	-7.52117	14.96863	0.28187	0.04335	0.01573	0.00519	-0.00035	0.00041	9.83336	17.00162	157.02425	0.42249	-0.08320	-0.15488	-0.00324	0.00181	-0.00426	-0.02971	0.05680	0.75022	-5.19836	8.99075	-174.37682	-0.82856	1.33996	-0.12245	0.02565	0.02697	0.00056	0.72511	1.02638	-1.39555	-0.83067	-1.19061	1.45438	-1.02240	-1.87084	-0.02045	7.13885	-8.88475	-165.34863	-0.00297	-0.00183	0.00095	-0.00002
252			2.51000	1.57519	-7.51563	14.96102	0.29172	0.04445	0.01613	-0.00136	-0.00060	0.00005	9.83542	17.00600	157.03214	0.42986	-0.08329	-0.15758	0.00415	0.00001	-0.00037	-0.02917	0.05623	0.75126	-5.17861	8.97874	-174.37526	-0.82359	1.34599	-0.12149	0.03290	0.02849	-0.00003	0.67028	-0.45032	-0.22655	-0.03961	0.45926	0.33344	-1.08651	-2.31733	-0.39745	7.13173	-8.86401	-165.35526	-0.00297	-0.00177	0.00090	-0.00004
253			2.52000	1.58434	-7.50579	14.96457	0.29993	0.04333	0.01604	-0.00565	-0.00095	-0.00018	9.82311	17.00123	157.02699	0.43575	-0.08151	-0.15888	0.01116	-0.00112	0.00124	-0.02888	0.05597	0.75218	-5.15220	8.96662	-174.37936	-0.81879	1.34948	-0.12156	0.04146	0.03001	-0.00171	0.91770	-1.43920	0.49660	0.49980	1.64953	0.03522	-1.20542	-2.75025	-1.29431	7.12321	-8.84252	-165.36198	-0.00298	-0.00173	0.00088	-0.00004
254			2.53000	1.59836	-7.49006	14.97315	0.30828	0.04355	0.01555	-0.00614	-0.00141	-0.00027	9.80254	16.99206	157.02008	0.44259	-0.07975	-0.16006	0.01557	-0.00138	0.00088	-0.02878	0.05594	0.75243	-5.11769	8.95481	-174.39388	-0.81164	1.35024	-0.12107	0.05036	0.03168	-0.00407	1.46977	-1.69600	0.84246	0.66614	2.14301	0.33482	-1.36970	-3.15429	-2.51704	7.11513	-8.82474	-165.36778	-0.00299	-0.00171	0.00087	-0.00003
255			2.54000	1.60968	-7.46821	14.98385	0.31729	0.04388	0.01557	-0.00356	-0.00186	-0.00035	9.77986	16.98274	157.01695	0.44999	-0.07955	-0.16220	0.01654	-0.00118	0.00006	-0.02828	0.05595	0.75390	-5.07466	8.94328	-174.42065	-0.80643	1.35567	-0.12050	0.05838	0.03375	-0.00646	2.15773	-1.40157	1.13112	0.57782	2.09527	0.65902	-1.55345	-3.49345	-3.75066	7.10932	-8.81258	-165.37125	-0.00299	-0.00171	0.00088	-0.00002
256			2.55000	1.61437	-7.44091	14.99741	0.33012	0.04206	0.01612	0.00058	-0.00215	-0.00049	9.75940	16.97541	157.01662	0.45797	-0.07676	-0.16471	0.01386	-0.00084	0.00016	-0.02777	0.05544	0.75710	-5.02469	8.93184	-174.45842	-0.80528	1.36212	-0.11932	0.06317	0.03625	-0.00829	2.85510	-0.87564	1.65030	0.39793	1.72401	0.51990	-1.74056	-3.64459	-4.69860	7.10694	-8.80605	-165.37148	-0.00299	-0.00171	0.00090	-0.00000
257			2.56000	1.61200	-7.40862	15.01731	0.34272	0.04314	0.01572	0.00503	-0.00256	-0.00073	9.74421	16.97060	157.01363	0.46635	-0.07418	-0.16649	0.00742	-0.00063	0.00196	-0.02787	0.05472	0.75948	-4.97188	8.91987	-174.50369	-0.80266	1.36560	-0.11735	0.06185	0.03918	-0.00929	3.51526	-0.38489	2.61917	0.22738	1.16399	-0.33999	-1.92950	-3.45800	-5.20338	7.10856	-8.80416	-165.36864	-0.00299	-0.00173	0.00093	0.00002
258			2.57000	1.60421	-7.37144	15.04918	0.35321	0.04630	0.01541	0.00902	-0.00311	-0.00111	9.73662	16.96812	157.00098	0.47470	-0.07302	-0.16865	-0.00170	-0.00057	0.00513	-0.02825	0.05427	0.76158	-4.92177	8.90694	-174.55275	-0.79825	1.37074	-0.11500	0.05455	0.04210	-0.00986	4.12828	-0.05563	4.10962	0.09471	0.51133	-1.73552	-2.11798	-2.89875	-5.44851	7.11407	-8.80603	-165.36357	-0.00297	-0.00174	0.00096	0.00003
259			2.58000	1.59309	-7.32937	15.09821	0.36602	0.04745	0.01599	0.01246	-0.00357	-0.00166	9.73737	16.96768	156.97610	0.48427	-0.07072	-0.17188	-0.01000	-0.00054	0.00782	-0.02827	0.05378	0.76459	-4.87775	8.89324	-174.60585	-0.79377	1.38025	-0.11280	0.04543	0.04494	-0.01117	4.71597	0.10564	5.95010	0.01666	-0.08098	-2.89411	-2.34951	-2.12432	-6.03292	7.12242	-8.81087	-165.35738	-0.00294	-0.00175	0.00098	0.00004
260			2.59000	1.58015	-7.28206	15.16654	0.38158	0.04862	0.01715	0.01560	-0.00408	-0.00234	9.74415	16.96829	156.94572	0.49662	-0.06707	-0.17634	-0.01359	-0.00045	0.00786	-0.02807	0.05338	0.76590	-4.83800	8.87942	-174.67041	-0.78239	1.38669	-0.10977	0.03883	0.04791	-0.01399	5.32380	0.15561	7.83195	0.01568	-0.46338	-2.98531	-2.68359	-1.36083	-7.49979	7.13169	-8.81805	-165.35085	-0.00291	-0.00175	0.00099	0.00004
261			2.60000	1.56585	-7.22891	15.25306	0.39227	0.04888	0.01699	0.01868	-0.00453	-0.00282	9.75299	16.96877	156.92212	0.50563	-0.05864	-0.17760	-0.01188	-0.00025	0.00456	-0.02895	0.05339	0.76333	-4.79762	8.86611	-174.75648	-0.76621	1.37441	-0.10607	0.03635	0.05078	-0.01793	5.92427	0.21606	9.53532	0.08423	-0.66896	-1.89199	-3.11800	-0.73695	-9.76608	7.14006	-8.82706	-165.34383	-0.00289	-0.00175	0.00099	0.00003
262			2.61000	1.54933	-7.17077	15.35530	0.39582	0.04478	0.01533	0.02227	-0.00440	-0.00292	9.76198	16.96836	156.91455	0.50774	-0.04829	-0.17479	-0.00832	-0.00005	-0.00065	-0.02994	0.05358	0.75962	-4.75297	8.85342	-174.86932	-0.75483	1.35360	-0.10448	0.03650	0.05380	-0.02231	6.39022	0.45614	10.96006	0.20429	-0.92634	-0.17347	-3.58834	-0.25116	-12.22833	7.14636	-8.83745	-165.33548	-0.00286	-0.00176	0.00100	0.00002
263			2.62000	1.52843	-7.11042	15.46986	0.39961	0.03793	0.01446	0.02685	-0.00378	-0.00301	9.77298	16.96688	156.92630	0.50742	-0.05139	-0.17408	-0.00661	0.00018	-0.00595	-0.02733	0.05291	0.76110	-4.70365	8.84097	-175.00703	-0.75789	1.36628	-0.10842	0.03709	0.05750	-0.02713	6.65456	0.92627	12.00871	0.29118	-1.41658	1.53194	-3.98196	0.16124	-14.25839	7.14997	-8.84852	-165.32561	-0.00284	-0.00176	0.00100	0.00000
264			2.63000	1.50166	-7.05027	15.59226	0.40946	0.03732	0.01506	0.03189	-0.00371	-0.00328	9.78891	16.96570	156.95566	0.51153	-0.06522	-0.17810	-0.00765	0.00070	-0.01042	-0.02277	0.05103	0.76218	-4.65183	8.82885	-175.16249	-0.75774	1.39521	-0.11174	0.03577	0.05928	-0.03050	6.83239	1.44930	12.61759	0.18669	-2.08500	2.82372	-4.17687	0.54089	-15.49630	7.15132	-8.85923	-165.31464	-0.00281	-0.00177	0.00101	-0.00000
265			2.64000	1.46965	-6.98988	15.71811	0.42136	0.03922	0.01511	0.03598	-0.00407	-0.00334	9.81092	16.96762	156.99759	0.51793	-0.06551	-0.18027	-0.01012	0.00144	-0.01322	-0.02181	0.04913	0.75854	-4.60050	8.81780	-175.32655	-0.74561	1.39015	-0.10942	0.03195	0.05651	-0.03082	7.19920	1.75932	12.84226	-0.24230	-2.73725	3.59735	-4.15356	0.90505	-15.93223	7.15158	-8.86841	-165.30318	-0.00277	-0.00179	0.00104	-0.00001
266			2.65000	1.43450	-6.92483	15.84440	0.43192	0.03946	0.01570	0.03839	-0.00465	-0.00347	9.83787	16.97623	157.04671	0.52376	-0.06140	-0.18220	-0.01223	0.00226	-0.01456	-0.02197	0.04768	0.75588	-4.55223	8.80831	-175.49187	-0.73437	1.38104	-0.10647	0.02726	0.05296	-0.02989	8.02856	1.71063	12.81749	-0.97622	-3.21416	3.99047	-4.03976	1.22882	-15.81656	7.15231	-8.87553	-165.29234	-0.00272	-0.00182	0.00108	0.00000
267			2.66000	1.39810	-6.84859	15.96960	0.44035	0.03929	0.01691	0.03966	-0.00562	-0.00372	9.86743	16.99359	157.09944	0.52959	-0.05730	-0.18486	-0.01273	0.00299	-0.01512	-0.02236	0.04696	0.75471	-4.50774	8.79953	-175.65453	-0.72442	1.37625	-0.10374	0.02400	0.05348	-0.02859	9.43240	1.34966	12.71086	-1.80748	-3.42936	4.21176	-4.05099	1.39242	-15.48053	7.15480	-8.87990	-165.28334	-0.00266	-0.00185	0.00114	0.00001
268			2.67000	1.36104	-6.75486	16.09398	0.44636	0.03623	0.01756	0.04061	-0.00641	-0.00389	9.89677	17.01899	157.15395	0.53437	-0.04733	-0.18570	-0.01073	0.00298	-0.01505	-0.02376	0.04709	0.75416	-4.46497	8.78875	-175.81404	-0.71620	1.36438	-0.10086	0.02495	0.06171	-0.02735	11.30193	0.81050	12.74633	-2.44561	-3.29916	4.35887	-4.38032	1.21958	-15.21043	7.15948	-8.88054	-165.27716	-0.00260	-0.00189	0.00120	0.00002
269			2.68000	1.32332	-6.64000	16.22029	0.44927	0.02771	0.01616	0.04076	-0.00589	-0.00372	9.92226	17.04858	157.20808	0.53556	-0.03025	-0.18209	-0.00593	0.00192	-0.01368	-0.02594	0.04772	0.75424	-4.41931	8.77204	-175.97205	-0.71455	1.34264	-0.09917	0.03149	0.07766	-0.02663	13.26434	0.12973	13.18368	-2.61195	-2.70001	4.25485	-5.05509	0.62293	-15.10218	7.16572	-8.87613	-165.27402	-0.00253	-0.00192	0.00127	0.00003
270			2.69000	1.28711	-6.50513	16.35405	0.44950	0.01741	0.01350	0.03782	-0.00420	-0.00338	9.93931	17.07597	157.25580	0.53372	-0.01754	-0.17683	0.00058	0.00088	-0.01010	-0.02675	0.04836	0.75631	-4.36637	8.74635	-176.12959	-0.72194	1.33076	-0.10008	0.04149	0.09747	-0.02651	14.71415	-0.83400	14.22917	-2.12412	-1.55727	3.45774	-5.86956	-0.22976	-14.97688	7.17231	-8.86586	-165.27347	-0.00247	-0.00194	0.00132	0.00003
271			2.70000	1.25882	-6.35734	16.50258	0.45081	0.00748	0.01195	0.03064	-0.00190	-0.00333	9.94384	17.09362	157.28586	0.53256	-0.01702	-0.17474	0.00623	0.00039	-0.00424	-0.02434	0.04882	0.76121	-4.30593	8.71145	-176.28474	-0.73427	1.34532	-0.10402	0.05020	0.11508	-0.02660	15.12710	-2.09905	15.75450	-1.06316	-0.08103	1.72961	-6.47625	-0.99924	-14.52769	7.17775	-8.84900	-165.27496	-0.00242	-0.00195	0.00136	0.00002
272			2.71000	1.24405	-6.20756	16.66896	0.45344	-0.00029	0.01102	0.02213	0.00007	-0.00334	9.93573	17.09722	157.28918	0.53250	-0.02016	-0.17406	0.00793	-0.00011	0.00234	-0.02105	0.04890	0.76358	-4.24214	8.67060	-176.43263	-0.73968	1.36083	-0.10794	0.05338	0.12206	-0.02571	14.47496	-3.18870	17.05432	0.08804	1.11004	-0.43050	-6.58266	-1.43982	-13.57996	7.18117	-8.82621	-165.27774	-0.00239	-0.00196	0.00139	0.00001
273			2.72000	1.23996	-6.06608	16.84555	0.45552	-0.00638	0.01042	0.01771	0.00145	-0.00320	9.92176	17.08995	157.26883	0.53368	-0.02256	-0.17385	0.00390	-0.00049	0.00684	-0.01814	0.04918	0.76266	-4.18056	8.62915	-176.56783	-0.73504	1.36811	-0.11115	0.05095	0.11449	-0.02379	13.14576	-3.41032	17.29867	0.72310	1.37341	-2.09573	-6.08289	-1.55006	-12.23735	7.18262	-8.79980	-165.28104	-0.00238	-0.00197	0.00141	0.00001
274			2.73000	1.23637	-5.94047	17.01755	0.46138	-0.01004	0.01189	0.02084	0.00196	-0.00341	9.91238	17.08054	157.23825	0.54079	-0.02531	-0.17767	-0.00532	-0.00047	0.00768	-0.01516	0.04993	0.76051	-4.12452	8.59286	-176.68712	-0.71883	1.37520	-0.11252	0.04591	0.09497	-0.02113	11.51646	-2.43016	16.18420	0.57335	0.51485	-2.63821	-5.08576	-1.50587	-10.80322	7.18290	-8.77307	-165.28419	-0.00239	-0.00198	0.00142	0.00000
275			2.74000	1.22193	-5.83591	17.17061	0.46771	-0.01076	0.01368	0.03111	0.00169	-0.00335	9.91692	17.07771	157.21402	0.54682	-0.02529	-0.18129	-0.01709	0.00002	0.00460	-0.01372	0.04997	0.75778	-4.07406	8.56571	-176.79068	-0.70545	1.37472	-0.11082	0.04264	0.06994	-0.01817	9.83014	-0.41557	13.98144	-0.21267	-1.14327	-1.99351	-3.89707	-1.53035	-9.55103	7.18293	-8.74904	-165.28627	-0.00240	-0.00200	0.00144	0.00000
276			2.75000	1.18851	-5.75452	17.29564	0.47448	-0.01062	0.01522	0.04524	0.00127	-0.00297	9.93944	17.08664	157.20845	0.55094	-0.01990	-0.18347	-0.02660	0.00050	0.00007	-0.01429	0.04929	0.75697	-4.02640	8.54806	-176.88084	-0.70247	1.36622	-0.10649	0.04510	0.05043	-0.01494	8.27917	2.05733	11.33278	-1.21336	-2.75272	-0.83064	-2.92830	-1.97299	-8.37764	7.18306	-8.72934	-165.28667	-0.00242	-0.00202	0.00145	0.00000
277			2.76000	1.13493	-5.69448	17.39207	0.48482	-0.00936	0.01724	0.05875	0.00082	-0.00259	9.97365	17.10624	157.21878	0.55685	-0.01160	-0.18645	-0.02884	0.00046	-0.00128	-0.01586	0.04811	0.75832	-3.97593	8.53480	-176.95590	-0.70518	1.35580	-0.10008	0.05638	0.04729	-0.01065	7.00822	4.23876	8.98090	-1.93794	-3.20163	-0.39209	-2.52821	-3.26594	-6.71613	7.18370	-8.71375	-165.28590	-0.00244	-0.00205	0.00146	0.00000
278			2.77000	1.06667	-5.65059	17.46683	0.49419	-0.00768	0.01948	0.06746	0.00051	-0.00237	10.00360	17.13020	157.22485	0.56090	-0.00131	-0.18885	-0.02187	0.00005	0.00380	-0.01822	0.04655	0.75977	-3.91612	8.51662	-177.00668	-0.71099	1.34244	-0.09248	0.07614	0.06381	-0.00514	6.11496	5.59203	7.45842	-2.09048	-1.94027	-1.56352	-2.80582	-5.47276	-4.16680	7.18519	-8.70094	-165.28419	-0.00246	-0.00207	0.00147	0.00001
279			2.78000	0.99219	-5.61590	17.53086	0.50118	-0.00609	0.02109	0.06883	0.00034	-0.00240	10.01353	17.15091	157.20253	0.56436	0.00861	-0.19040	-0.00856	-0.00013	0.01461	-0.02060	0.04530	0.76094	-3.84316	8.48480	-177.02383	-0.71342	1.33217	-0.08609	0.09764	0.09395	0.00032	5.60586	5.84728	7.03256	-1.65130	0.64238	-4.20427	-3.60263	-7.97622	-1.12391	7.18802	-8.69021	-165.28194	-0.00248	-0.00209	0.00149	0.00002
280			2.79000	0.92202	-5.58341	17.59686	0.50759	-0.00652	0.02315	0.06192	0.00038	-0.00294	9.99517	17.16243	157.13739	0.56890	0.01718	-0.19275	0.00630	0.00026	0.02725	-0.02202	0.04468	0.76242	-3.75912	8.43570	-177.00786	-0.70940	1.33103	-0.08170	0.11113	0.12698	0.00413	5.39296	4.93036	7.70016	-0.79431	3.58618	-7.29891	-4.62315	-9.77608	1.37246	7.19297	-8.68193	-165.27942	-0.00249	-0.00211	0.00152	0.00003
281			2.80000	0.86649	-5.54729	17.67584	0.51276	-0.00658	0.02438	0.04783	0.00045	-0.00379	9.95063	17.16199	157.03241	0.57354	0.02397	-0.19439	0.01847	0.00104	0.03696	-0.02290	0.04433	0.76218	-3.67116	8.37190	-176.97266	-0.69869	1.33150	-0.07894	0.11036	0.15241	0.00524	5.44110	3.04504	9.17667	0.17971	5.91732	-9.65738	-5.58964	-10.12822	2.35290	7.20122	-8.67735	-165.27705	-0.00248	-0.00213	0.00156	0.00004
282			2.81000	0.83227	-5.50240	17.77446	0.51616	-0.00597	0.02406	0.02970	0.00052	-0.00466	9.88933	17.15092	156.90376	0.57595	0.02963	-0.19382	0.02601	0.00187	0.04121	-0.02368	0.04383	0.76056	-3.58805	8.29991	-176.93967	-0.68857	1.32856	-0.07728	0.09738	0.16450	0.00355	5.81819	0.57531	11.16671	0.99518	7.20918	-10.73538	-6.31694	-8.98680	1.49976	7.21323	-8.67755	-165.27449	-0.00244	-0.00214	0.00160	0.00006
283			2.82000	0.82173	-5.44395	17.89713	0.51771	-0.00737	0.02298	0.01091	0.00084	-0.00550	9.82096	17.13243	156.76822	0.57662	0.03306	-0.19217	0.03001	0.00243	0.04131	-0.02354	0.04369	0.75941	-3.51549	8.22698	-176.92853	-0.68162	1.32807	-0.07795	0.07881	0.16384	-0.00019	6.58200	-2.11053	13.57558	1.53281	7.69433	-10.80640	-6.71625	-6.93140	-0.84583	7.22809	-8.68334	-165.27057	-0.00238	-0.00215	0.00165	0.00006
284			2.83000	0.83402	-5.36798	18.04804	0.51746	-0.01019	0.02168	-0.00587	0.00148	-0.00630	9.75045	17.10991	156.63475	0.57558	0.03255	-0.19029	0.03233	0.00250	0.03957	-0.02225	0.04385	0.75966	-3.45392	8.15896	-176.95125	-0.67937	1.33462	-0.08089	0.06102	0.15354	-0.00528	7.66658	-4.69451	16.29894	1.79174	7.78752	-10.38254	-6.77371	-4.65653	-4.04239	7.24383	-8.69534	-165.26314	-0.00233	-0.00216	0.00170	0.00006
285			2.84000	0.86570	-5.27294	18.22900	0.51698	-0.01370	0.02049	-0.01842	0.00241	-0.00695	9.67972	17.08606	156.50693	0.57356	0.03017	-0.18848	0.03370	0.00224	0.03683	-0.02028	0.04401	0.75974	-3.40072	8.09989	-177.01196	-0.67800	1.34258	-0.08483	0.04687	0.13548	-0.01103	8.89535	-6.83563	18.91723	1.78970	7.64260	-9.65263	-6.50232	-2.61274	-7.45335	7.25878	-8.71373	-165.25119	-0.00229	-0.00218	0.00174	0.00005
286			2.85000	0.91035	-5.16030	18.43527	0.51483	-0.01689	0.01947	-0.02492	0.00342	-0.00727	9.61086	17.06372	156.38885	0.57179	0.02792	-0.18683	0.03398	0.00183	0.03265	-0.01829	0.04469	0.75698	-3.35255	8.05238	-177.10847	-0.66855	1.34315	-0.08894	0.03702	0.11177	-0.01662	10.08063	-8.20834	20.75253	1.54181	7.18603	-8.48327	-5.95116	-1.04085	-10.53431	7.27296	-8.73826	-165.23451	-0.00228	-0.00220	0.00178	0.00004
287			2.86000	0.95937	-5.03409	18.65468	0.51144	-0.01852	0.01832	-0.02492	0.00409	-0.00702	9.54714	17.04543	156.28725	0.57003	0.02611	-0.18500	0.03271	0.00134	0.02665	-0.01685	0.04553	0.75284	-3.30622	8.01722	-177.23354	-0.65590	1.33766	-0.09248	0.03148	0.08634	-0.02108	11.07078	-8.65743	21.27098	1.09666	6.34115	-6.79384	-5.21158	-0.01951	-12.83290	7.28684	-8.76815	-165.21384	-0.00227	-0.00223	0.00182	0.00004
288			2.87000	1.00444	-4.89966	18.87162	0.50980	-0.02189	0.01754	-0.01993	0.00505	-0.00643	9.49220	17.03319	156.20837	0.56783	0.02712	-0.18306	0.02926	0.00090	0.01953	-0.01589	0.04603	0.75096	-3.26020	7.99360	-177.37616	-0.64968	1.33172	-0.09548	0.02846	0.06280	-0.02365	11.75989	-8.28113	20.34562	0.51699	5.13601	-4.80001	-4.37922	0.54501	-13.98362	7.30038	-8.80185	-165.19055	-0.00227	-0.00227	0.00185	0.00004
289			2.88000	1.03980	-4.76249	19.07160	0.50898	-0.02496	0.01682	-0.01199	0.00577	-0.00551	9.44922	17.02821	156.15457	0.56545	0.02877	-0.18116	0.02314	0.00039	0.01245	-0.01523	0.04619	0.74965	-3.21578	7.97941	-177.52280	-0.64632	1.32552	-0.09774	0.02533	0.04299	-0.02383	12.06963	-7.30888	18.18277	-0.12587	3.66004	-2.86173	-3.52541	0.81748	-13.80111	7.31245	-8.83652	-165.16695	-0.00229	-0.00233	0.00188	0.00003
290			2.89000	1.06238	-4.62806	19.24357	0.50702	-0.02736	0.01602	-0.00320	0.00609	-0.00440	9.42074	17.03089	156.12447	0.56263	0.03028	-0.17919	0.01452	-0.00013	0.00653	-0.01494	0.04637	0.74892	-3.17589	7.97217	-177.65988	-0.64521	1.32018	-0.09949	0.02110	0.02743	-0.02172	11.92862	-6.00031	15.24528	-0.72668	2.07710	-1.32891	-2.69349	0.90437	-12.38372	7.32104	-8.86774	-165.14560	-0.00235	-0.00239	0.00189	0.00001
291			2.90000	1.07221	-4.50159	19.38272	0.50405	-0.03095	0.01510	0.00425	0.00637	-0.00333	9.40728	17.04007	156.11237	0.55885	0.03495	-0.17643	0.00462	-0.00058	0.00288	-0.01532	0.04663	0.74816	-3.14313	7.96952	-177.77638	-0.64584	1.31068	-0.10038	0.01622	0.01661	-0.01784	11.29175	-4.64851	12.21972	-1.13146	0.65580	-0.53818	-1.95517	0.83974	-10.08950	7.32387	-8.89103	-165.12845	-0.00245	-0.00246	0.00190	-0.00001
292			2.91000	1.07231	-4.38756	19.49220	0.49957	-0.03474	0.01396	0.00856	0.00634	-0.00247	9.40655	17.05267	156.10840	0.55406	0.04207	-0.17281	-0.00503	-0.00082	0.00230	-0.01641	0.04697	0.74675	-3.11853	7.96886	-177.86606	-0.64689	1.29636	-0.10022	0.01150	0.01108	-0.01315	10.18745	-3.53426	9.83752	-1.20652	-0.34541	-0.72030	-1.39882	0.66646	-7.44091	7.32003	-8.90388	-165.11639	-0.00257	-0.00251	0.00190	-0.00004
293			2.92000	1.06788	-4.28885	19.58225	0.49562	-0.03906	0.01274	0.00899	0.00606	-0.00196	9.41418	17.06456	156.10045	0.54947	0.04818	-0.16934	-0.01292	-0.00060	0.00454	-0.01717	0.04724	0.74627	-3.10169	7.96792	-177.92850	-0.64973	1.28766	-0.10056	0.00762	0.01042	-0.00891	8.73900	-2.84276	8.55949	-0.90902	-0.79161	-1.79527	-1.07710	0.45690	-5.00860	7.31042	-8.90625	-165.10918	-0.00270	-0.00256	0.00191	-0.00006
294			2.93000	1.06449	-4.20642	19.66545	0.49459	-0.03936	0.01239	0.00600	0.00502	-0.00186	9.42492	17.07171	156.07915	0.54909	0.04911	-0.16884	-0.01823	0.00010	0.00854	-0.01724	0.04751	0.74660	-3.09083	7.96510	-177.96898	-0.64900	1.28923	-0.10036	0.00473	0.01322	-0.00577	7.12650	-2.60015	8.38082	-0.31621	-0.72755	-3.37636	-0.98352	0.29388	-3.21309	7.29774	-8.89995	-165.10612	-0.00280	-0.00259	0.00192	-0.00006
295			2.94000	1.06642	-4.13954	19.75190	0.49198	-0.03821	0.01261	0.00056	0.00387	-0.00202	9.43455	17.07165	156.04024	0.54915	0.04711	-0.16937	-0.02119	0.00094	0.01313	-0.01702	0.04812	0.74666	-3.08404	7.95975	-177.99557	-0.64583	1.29397	-0.10040	0.00205	0.01721	-0.00394	5.49037	-2.70877	8.95000	0.41472	-0.35051	-5.06267	-1.03335	0.27548	-2.12676	7.28508	-8.88827	-165.10675	-0.00284	-0.00261	0.00194	-0.00006
296			2.95000	1.07629	-4.08707	19.84699	0.48864	-0.03743	0.01277	-0.00648	0.00286	-0.00224	9.44107	17.06375	155.98357	0.54949	0.04485	-0.16984	-0.02286	0.00169	0.01764	-0.01680	0.04904	0.74762	-3.08080	7.95230	-178.01514	-0.64355	1.29968	-0.10121	-0.00175	0.02004	-0.00303	3.86576	-3.05248	9.83805	1.14452	0.13758	-6.66693	-1.10026	0.47574	-1.52239	7.27370	-8.87494	-165.11089	-0.00285	-0.00259	0.00195	-0.00005
297			2.96000	1.09590	-4.04830	19.95207	0.48688	-0.03788	0.01351	-0.01486	0.00200	-0.00258	9.44401	17.04856	155.90999	0.55022	0.04381	-0.17073	-0.02339	0.00236	0.02172	-0.01659	0.04990	0.75018	-3.08222	7.94395	-178.03117	-0.64437	1.30686	-0.10195	-0.00694	0.02015	-0.00264	2.24862	-3.56534	10.66684	1.80692	0.66428	-8.05259	-1.08994	0.87217	-1.19101	7.26420	-8.86304	-165.11804	-0.00283	-0.00257	0.00195	-0.00003
298			2.97000	1.12665	-4.02249	20.06486	0.48608	-0.03874	0.01399	-0.02402	0.00121	-0.00277	9.44260	17.02682	155.82259	0.54999	0.04415	-0.17080	-0.02128	0.00294	0.02412	-0.01673	0.05031	0.75325	-3.08887	7.93626	-178.04604	-0.64851	1.31278	-0.10269	-0.01238	0.01736	-0.00276	0.70177	-4.16733	11.02646	2.36654	1.23200	-8.82228	-0.99169	1.35698	-1.14704	7.25732	-8.85415	-165.12711	-0.00282	-0.00254	0.00193	-0.00002
299			2.98000	1.16842	-4.00820	20.17838	0.48577	-0.03998	0.01384	-0.03246	0.00054	-0.00260	9.43563	16.99979	155.72993	0.54746	0.04512	-0.16939	-0.01496	0.00328	0.02303	-0.01726	0.04994	0.75752	-3.09970	7.93049	-178.06305	-0.65949	1.31984	-0.10387	-0.01672	0.01218	-0.00349	-0.60844	-4.68887	10.41578	2.72880	1.76715	-8.36103	-0.82853	1.80894	-1.46368	7.25402	-8.84859	-165.13654	-0.00280	-0.00250	0.00189	-0.00000
300			2.99000	1.21829	-4.00271	20.28005	0.48659	-0.03992	0.01400	-0.03750	0.00008	-0.00211	9.42276	16.97021	155.64760	0.54471	0.04391	-0.16859	-0.00482	0.00292	0.01718	-0.01760	0.04907	0.76192	-3.11248	7.92779	-178.08546	-0.67213	1.33035	-0.10493	-0.01920	0.00499	-0.00461	-1.44922	-4.83145	8.30203	2.69022	2.01924	-6.12713	-0.60000	2.14295	-2.02942	7.25427	-8.84632	-165.14529	-0.00278	-0.00245	0.00183	0.00001
301			3.00000	1.26886	-4.00231	20.35175	0.48900	-0.03959	0.01499	-0.03589	-0.00011	-0.00121	9.40682	16.94370	155.59648	0.54560	0.04159	-0.16994	0.00649	0.00179	0.00597	-0.01733	0.04876	0.76443	-3.12539	7.92893	-178.11407	-0.67513	1.33958	-0.10595	-0.01984	-0.00355	-0.00543	-1.64531	-4.21865	4.31330	2.01050	1.61869	-1.97425	-0.29120	2.30859	-2.46362	7.25707	-8.84669	-165.15323	-0.00276	-0.00239	0.00176	0.00002
302			3.01000	1.30887	-4.00375	20.37285	0.48886	-0.03807	0.01603	-0.02558	-0.00011	0.00031	9.39459	16.92826	155.59769	0.54582	0.03773	-0.17153	0.01529	0.00008	-0.00963	-0.01684	0.04877	0.76368	-3.13801	7.93402	-178.14452	-0.67348	1.34280	-0.10595	-0.01947	-0.01203	-0.00507	-1.25250	-2.63571	-1.30148	0.63558	0.36780	3.52229	0.09336	2.26296	-2.32240	7.26055	-8.84829	-165.16095	-0.00272	-0.00232	0.00167	0.00002
303			3.02000	1.32728	-4.00607	20.32988	0.48506	-0.03716	0.01655	-0.00811	-0.00012	0.00215	9.39393	16.93081	155.66245	0.54279	0.03444	-0.17180	0.01848	-0.00164	-0.02598	-0.01639	0.04891	0.76050	-3.15096	7.94218	-178.16878	-0.67347	1.33850	-0.10481	-0.01859	-0.01874	-0.00321	-0.57754	-0.22455	-7.46502	-1.17270	-1.55291	9.08419	0.50819	1.98755	-1.41687	7.26295	-8.84930	-165.16902	-0.00270	-0.00226	0.00159	0.00001
304			3.03000	1.31762	-4.01094	20.22407	0.47904	-0.03742	0.01747	0.01181	-0.00030	0.00394	9.41035	16.95382	155.78571	0.53783	0.03303	-0.17189	0.01557	-0.00309	-0.03890	-0.01612	0.04917	0.75596	-3.16489	7.95196	-178.17896	-0.67459	1.32850	-0.10202	-0.01725	-0.02279	-0.00030	-0.00874	2.51321	-12.74780	-2.94815	-3.63753	13.33022	0.89292	1.52868	0.06773	7.26288	-8.84842	-165.17868	-0.00269	-0.00220	0.00151	0.00000
305			3.04000	1.28091	-4.02120	20.07137	0.47301	-0.03808	0.01907	0.02791	-0.00067	0.00543	9.44412	16.99420	155.94823	0.53438	0.03417	-0.17294	0.00946	-0.00424	-0.04563	-0.01620	0.04971	0.75037	-3.17995	7.96199	-178.17105	-0.67086	1.31341	-0.09789	-0.01566	-0.02459	0.00274	0.16857	4.80622	-15.99007	-4.23169	-5.19398	15.33800	1.21119	1.01177	1.73964	7.25991	-8.84584	-165.19106	-0.00270	-0.00215	0.00144	-0.00001
306			3.05000	1.22708	-4.03841	19.89738	0.46537	-0.03854	0.02017	0.03516	-0.00112	0.00602	9.48838	17.04442	156.12202	0.53022	0.03610	-0.17320	0.00384	-0.00480	-0.04463	-0.01690	0.05009	0.74551	-3.19630	7.97160	-178.14539	-0.66771	1.29891	-0.09448	-0.01475	-0.02500	0.00524	-0.10594	5.97708	-16.68831	-4.77589	-5.68637	14.87116	1.44236	0.58846	3.24123	7.25443	-8.84240	-165.20665	-0.00272	-0.00211	0.00139	-0.00002
307			3.06000	1.17022	-4.06182	19.72913	0.45784	-0.03915	0.02084	0.03322	-0.00149	0.00564	9.53280	17.09595	156.27916	0.52625	0.04003	-0.17271	0.00063	-0.00488	-0.03729	-0.01850	0.05028	0.74298	-3.21433	7.98047	-178.10568	-0.66635	1.28718	-0.09233	-0.01526	-0.02386	0.00683	-0.64194	5.86593	-15.09805	-4.57959	-5.09535	12.44841	1.53310	0.39031	4.28126	7.24721	-8.83899	-165.22455	-0.00274	-0.00209	0.00136	-0.00002
308			3.07000	1.12197	-4.08843	19.58726	0.45115	-0.03872	0.02136	0.02471	-0.00161	0.00457	9.56914	17.14136	156.40149	0.52319	0.04407	-0.17218	0.00006	-0.00422	-0.02668	-0.02055	0.05037	0.74194	-3.23457	7.98805	-178.05867	-0.66448	1.27909	-0.09114	-0.01722	-0.02055	0.00726	-1.16714	4.72191	-11.93076	-3.74578	-3.75213	8.98875	1.42591	0.47472	4.65187	7.23937	-8.83635	-165.24368	-0.00276	-0.00207	0.00134	-0.00002
309			3.08000	1.09000	-4.11417	19.48412	0.44734	-0.03980	0.02107	0.01242	-0.00152	0.00299	9.59227	17.17467	156.48145	0.52003	0.04988	-0.17033	0.00156	-0.00295	-0.01523	-0.02280	0.05000	0.74389	-3.25697	7.99369	-178.01257	-0.66904	1.27540	-0.09148	-0.02058	-0.01487	0.00656	-1.52127	2.88467	-7.92378	-2.38799	-2.03547	5.28162	1.10700	0.82968	4.30521	7.23182	-8.83560	-165.26306	-0.00278	-0.00206	0.00134	-0.00002
310			3.09000	1.07855	-4.13533	19.42511	0.44592	-0.04119	0.02082	-0.00173	-0.00125	0.00133	9.60039	17.19113	156.51901	0.51673	0.05289	-0.16877	0.00373	-0.00088	-0.00474	-0.02426	0.04933	0.74911	-3.28146	7.99673	-177.97504	-0.68134	1.28298	-0.09302	-0.02550	-0.00774	0.00489	-1.71374	0.68354	-3.62237	-0.65621	-0.29393	1.77542	0.63428	1.42725	3.36780	7.22504	-8.83777	-165.28171	-0.00279	-0.00205	0.00134	-0.00002
311			3.10000	1.08920	-4.15021	19.41119	0.44522	-0.04051	0.02057	-0.01633	-0.00084	-0.00027	9.59480	17.18806	156.51799	0.51551	0.05176	-0.16829	0.00519	0.00139	0.00428	-0.02478	0.04909	0.75317	-3.30836	7.99715	-177.95148	-0.68878	1.29362	-0.09495	-0.03147	-0.00139	0.00255	-1.85305	-1.60305	0.62905	1.21354	1.22480	-1.35976	0.15095	2.20126	2.08692	7.21884	-8.84244	-165.29808	-0.00280	-0.00205	0.00135	-0.00002
312			3.11000	1.12171	-4.15892	19.44050	0.44555	-0.04056	0.01956	-0.03033	-0.00051	-0.00165	9.57839	17.16564	156.48358	0.51618	0.04966	-0.16750	0.00553	0.00329	0.01190	-0.02460	0.04935	0.75651	-3.33814	7.99618	-177.94394	-0.69296	1.30361	-0.09815	-0.03780	0.00134	0.00007	-2.01969	-3.76941	4.57420	2.94589	2.43939	-4.09100	-0.17380	3.02460	0.76971	7.21287	-8.84784	-165.31053	-0.00281	-0.00205	0.00134	-0.00002
313			3.12000	1.17428	-4.16256	19.50864	0.44913	-0.04102	0.01863	-0.04290	-0.00026	-0.00270	9.55383	17.12671	156.42076	0.51854	0.04775	-0.16713	0.00512	0.00466	0.01813	-0.02395	0.04953	0.75990	-3.37096	7.99593	-177.95073	-0.69733	1.31265	-0.10101	-0.04353	-0.00113	-0.00201	-2.23456	-5.63002	7.90550	4.31226	3.35517	-6.35459	-0.22906	3.73730	-0.27941	7.20743	-8.85190	-165.31773	-0.00283	-0.00204	0.00132	-0.00002
314			3.13000	1.24327	-4.16282	19.60731	0.45181	-0.04014	0.01787	-0.05198	-0.00013	-0.00331	9.52358	17.07598	156.33588	0.52098	0.04254	-0.16734	0.00440	0.00496	0.02217	-0.02269	0.04984	0.76167	-3.40648	7.99851	-177.96690	-0.69799	1.32224	-0.10413	-0.04744	-0.00847	-0.00324	-2.45047	-6.92031	10.11598	5.13311	3.88496	-7.81688	-0.00396	4.21093	-0.86165	7.20347	-8.85376	-165.31993	-0.00283	-0.00202	0.00130	-0.00001
315			3.14000	1.32157	-4.16167	19.72159	0.45268	-0.03897	0.01712	-0.05471	-0.00010	-0.00332	9.49137	17.01997	156.24098	0.52331	0.03428	-0.16789	0.00335	0.00407	0.02243	-0.02088	0.05047	0.76283	-3.44390	8.00538	-177.98622	-0.69592	1.33490	-0.10840	-0.04895	-0.01906	-0.00344	-2.52348	-7.28944	10.59240	5.23857	3.80756	-7.93769	0.43472	4.38079	-0.91601	7.20181	-8.85347	-165.31894	-0.00281	-0.00200	0.00127	-0.00000
316			3.15000	1.39795	-4.16052	19.83038	0.45158	-0.03933	0.01675	-0.04867	-0.00010	-0.00278	9.46317	16.96708	156.15453	0.52286	0.02640	-0.16794	0.00131	0.00267	0.01776	-0.01909	0.05100	0.76404	-3.48211	8.01703	-178.00258	-0.69739	1.34708	-0.11261	-0.04805	-0.03050	-0.00262	-2.27918	-6.46088	9.03996	4.54849	2.91990	-6.40258	0.97391	4.22186	-0.51784	7.20205	-8.85218	-165.31747	-0.00278	-0.00199	0.00126	0.00000
317			3.16000	1.45892	-4.16012	19.91237	0.45146	-0.03963	0.01618	-0.03371	-0.00014	-0.00170	9.44622	16.92573	156.09613	0.52190	0.02125	-0.16738	-0.00225	0.00140	0.00856	-0.01786	0.05107	0.76426	-3.51933	8.03289	-178.01146	-0.69978	1.35242	-0.11532	-0.04409	-0.04016	-0.00093	-1.66863	-4.39786	5.68438	3.17447	1.22556	-3.36659	1.49460	3.72410	0.19673	7.20214	-8.85209	-165.31808	-0.00275	-0.00198	0.00126	-0.00000
318			3.17000	1.49226	-4.16142	19.95091	0.45043	-0.03967	0.01579	-0.01163	-0.00024	-0.00032	9.44673	16.90217	156.08116	0.51979	0.01792	-0.16661	-0.00686	0.00035	-0.00367	-0.01722	0.05085	0.76432	-3.55330	8.05156	-178.00981	-0.70464	1.35377	-0.11652	-0.03710	-0.04659	0.00136	-0.83922	-1.34934	1.05882	1.37714	-1.02458	0.70139	1.92414	2.91003	1.12479	7.19938	-8.85540	-165.32240	-0.00275	-0.00197	0.00125	-0.00002
319			3.18000	1.49021	-4.16633	19.93576	0.44975	-0.03791	0.01576	0.01288	-0.00048	0.00114	9.46779	16.89932	156.11829	0.51813	0.01557	-0.16649	-0.01142	-0.00044	-0.01644	-0.01715	0.05037	0.76490	-3.58190	8.07142	-177.99553	-0.71267	1.35326	-0.11528	-0.02803	-0.04938	0.00401	-0.12656	2.12408	-3.97464	-0.49053	-3.35505	4.97577	2.23261	1.87763	2.21782	7.19253	-8.86344	-165.33052	-0.00278	-0.00198	0.00125	-0.00003
320			3.19000	1.45343	-4.17814	19.86839	0.44891	-0.03707	0.01596	0.03393	-0.00097	0.00243	9.50754	16.91574	156.20341	0.51567	0.01618	-0.16615	-0.01469	-0.00111	-0.02657	-0.01748	0.04969	0.76489	-3.60439	8.09080	-177.96696	-0.72251	1.34760	-0.11228	-0.01877	-0.04873	0.00671	0.08613	5.27245	-8.32636	-2.06564	-5.19142	8.41308	2.41551	0.81198	3.42512	7.18258	-8.87598	-165.34091	-0.00284	-0.00202	0.00126	-0.00004
321			3.20000	1.39088	-4.20059	19.76159	0.44778	-0.03836	0.01610	0.04637	-0.00175	0.00332	9.55936	16.94638	156.32076	0.51427	0.01863	-0.16586	-0.01506	-0.00173	-0.03190	-0.01760	0.04934	0.76364	-3.62176	8.10847	-177.92387	-0.72784	1.33927	-0.10967	-0.01136	-0.04557	0.00926	-0.41153	7.40935	-11.24281	-3.08951	-6.04756	10.31803	2.48676	-0.09010	4.66951	7.17168	-8.89164	-165.35161	-0.00291	-0.00206	0.00129	-0.00005
322			3.21000	1.31747	-4.23611	19.63294	0.44491	-0.03696	0.01635	0.04663	-0.00255	0.00373	9.61272	16.98405	156.44911	0.51469	0.01868	-0.16667	-0.01092	-0.00183	-0.03175	-0.01755	0.04946	0.75966	-3.63638	8.12361	-177.86696	-0.72352	1.32934	-0.10684	-0.00756	-0.04128	0.01150	-1.64465	8.04251	-12.44612	-3.41140	-5.61351	10.43323	2.48772	-0.68610	5.90661	7.16140	-8.90782	-165.36133	-0.00295	-0.00211	0.00133	-0.00004
323			3.22000	1.25154	-4.28558	19.50151	0.44058	-0.03504	0.01707	0.03452	-0.00328	0.00372	9.65509	17.02048	156.56534	0.51435	0.01896	-0.16768	-0.00240	-0.00158	-0.02594	-0.01781	0.04975	0.75478	-3.65162	8.13616	-177.79727	-0.71662	1.31748	-0.10378	-0.00813	-0.03737	0.01339	-3.49602	7.06879	-11.95292	-3.01431	-3.91757	8.77100	2.47962	-0.91998	7.12110	7.15258	-8.92123	-165.36978	-0.00297	-0.00215	0.00137	-0.00003
324			3.23000	1.20912	-4.34874	19.38470	0.43564	-0.03150	0.01964	0.01410	-0.00368	0.00360	9.67643	17.04833	156.64861	0.51459	0.01654	-0.17114	0.00797	-0.00089	-0.01602	-0.01786	0.05039	0.74956	-3.67077	8.14663	-177.71582	-0.70458	1.31056	-0.10055	-0.01227	-0.03470	0.01485	-5.66058	4.90284	-10.11148	-2.06600	-1.42111	5.72392	2.48706	-0.82775	8.24879	7.14566	-8.92941	-165.37714	-0.00297	-0.00218	0.00140	-0.00002
325			3.24000	1.19872	-4.42380	19.29390	0.43051	-0.02652	0.02226	-0.00852	-0.00359	0.00300	9.67293	17.06321	156.68678	0.51347	0.01263	-0.17438	0.01706	-0.00022	-0.00399	-0.01822	0.05071	0.74521	-3.69603	8.15559	-177.62468	-0.69410	1.30800	-0.09820	-0.01859	-0.03287	0.01582	-7.69849	2.25332	-7.54516	-0.83131	1.18932	2.06084	2.48158	-0.48158	9.12145	7.14126	-8.93192	-165.38342	-0.00294	-0.00219	0.00144	-0.00001
326			3.25000	1.22013	-4.50714	19.23291	0.42477	-0.02357	0.02306	-0.02719	-0.00345	0.00203	9.64732	17.06373	156.67917	0.50721	0.01211	-0.17349	0.02204	0.00020	0.00671	-0.01988	0.05007	0.74470	-3.72812	8.16345	-177.52789	-0.69844	1.30701	-0.09791	-0.02639	-0.03121	0.01624	-9.16828	-0.11538	-5.03408	0.39535	3.20434	-1.25917	2.42087	0.06494	9.54211	7.13993	-8.92975	-165.38770	-0.00291	-0.00218	0.00146	0.00000
327			3.26000	1.26445	-4.59382	19.19629	0.42519	-0.02319	0.02410	-0.03750	-0.00347	0.00141	9.60874	17.05198	156.63774	0.50306	0.01495	-0.17282	0.02132	0.00059	0.01261	-0.02181	0.04899	0.74953	-3.76679	8.17053	-177.43123	-0.71186	1.31330	-0.09854	-0.03501	-0.03014	0.01586	-9.80725	-1.49075	-3.43186	1.31065	3.99356	-3.28292	2.31080	0.76039	9.42418	7.14225	-8.92479	-165.38858	-0.00286	-0.00216	0.00147	0.00002
328			3.27000	1.31615	-4.67998	19.16960	0.42355	-0.02406	0.02470	-0.03680	-0.00358	0.00138	9.57118	17.03328	156.58508	0.49668	0.01627	-0.17112	0.01419	0.00075	0.01208	-0.02323	0.04808	0.75481	-3.81116	8.17757	-177.34018	-0.72920	1.32180	-0.10039	-0.04377	-0.03048	0.01490	-9.73016	-1.45341	-3.28858	1.75869	3.25883	-3.50940	2.21019	1.52526	8.87125	7.14866	-8.92004	-165.38567	-0.00282	-0.00213	0.00147	0.00004
329			3.28000	1.35907	-4.76556	19.13580	0.41977	-0.02309	0.02493	-0.02643	-0.00347	0.00203	9.54888	17.01325	156.54514	0.49194	0.01434	-0.16995	0.00159	0.00056	0.00618	-0.02389	0.04799	0.75703	-3.86022	8.18559	-177.25798	-0.73883	1.32629	-0.10211	-0.05166	-0.03320	0.01377	-9.35163	-0.02484	-4.62212	1.77807	1.16924	-2.18420	2.21014	2.25816	8.23353	7.15915	-8.91926	-165.37933	-0.00279	-0.00211	0.00146	0.00005
330			3.29000	1.38084	-4.85432	19.08023	0.41739	-0.02116	0.02518	-0.00887	-0.00335	0.00335	9.55266	16.99642	156.53441	0.49342	0.00943	-0.17108	-0.01567	0.00018	-0.00336	-0.02339	0.04893	0.75737	-3.91374	8.19579	-177.18251	-0.73690	1.33131	-0.10459	-0.05826	-0.03922	0.01356	-8.96713	2.60346	-7.38322	1.36029	-1.96030	0.18973	2.40857	2.84872	8.04107	7.17322	-8.92579	-165.37024	-0.00277	-0.00209	0.00146	0.00007
331			3.30000	1.37078	-4.95038	18.98717	0.41247	-0.01907	0.02581	0.01376	-0.00326	0.00542	9.59096	16.98833	156.56461	0.49375	0.00029	-0.17301	-0.03603	-0.00000	-0.01524	-0.02190	0.04983	0.75703	-3.97251	8.20913	-177.10587	-0.73703	1.34036	-0.10717	-0.06442	-0.04848	0.01502	-8.61164	6.13865	-11.51793	0.43591	-5.75777	3.18812	2.84301	3.20287	8.69189	7.18940	-8.94054	-165.35933	-0.00275	-0.00210	0.00146	0.00007
332			3.31000	1.32209	-5.05600	18.84342	0.40798	-0.01606	0.02613	0.03575	-0.00299	0.00773	9.66746	16.99445	156.64107	0.49304	-0.00854	-0.17455	-0.05489	0.00042	-0.02626	-0.02055	0.05009	0.75699	-4.03743	8.22600	-177.01768	-0.74440	1.34692	-0.10736	-0.06962	-0.05973	0.01786	-8.39986	9.74135	-16.16717	-0.75403	-9.30988	5.96162	3.46871	3.23969	10.17190	7.20591	-8.96125	-165.34834	-0.00274	-0.00212	0.00148	0.00007
333			3.32000	1.24070	-5.17167	18.65170	0.40724	-0.01429	0.02662	0.04920	-0.00289	0.00962	9.77335	17.01438	156.75214	0.49541	-0.01191	-0.17658	-0.06605	0.00086	-0.03197	-0.01992	0.05040	0.75862	-4.10769	8.24639	-176.91014	-0.75417	1.34807	-0.10500	-0.07157	-0.07100	0.02117	-8.64038	12.12227	-19.73678	-1.63411	-11.26731	7.30128	4.17122	2.89624	12.09757	7.22078	-8.98300	-165.33919	-0.00274	-0.00216	0.00149	0.00006
334			3.33000	1.14657	-5.29689	18.43278	0.40842	-0.01001	0.02791	0.04848	-0.00218	0.01073	9.88708	17.04048	156.86952	0.49978	-0.01571	-0.18033	-0.06465	0.00112	-0.02981	-0.01959	0.05041	0.76034	-4.18021	8.26964	-176.78044	-0.76179	1.35066	-0.10086	-0.06801	-0.08027	0.02394	-9.48845	12.37352	-21.04749	-1.76636	-10.74130	6.55181	4.79909	2.15403	13.96493	7.23297	-8.99960	-165.33279	-0.00275	-0.00218	0.00150	0.00005
335			3.34000	1.06431	-5.42942	18.21449	0.40674	-0.00265	0.02945	0.03332	-0.00060	0.01064	9.98308	17.06259	156.96204	0.50115	-0.01810	-0.18327	-0.04971	0.00085	-0.01971	-0.02073	0.04994	0.75967	-4.25014	8.29449	-176.63101	-0.76608	1.34543	-0.09503	-0.05825	-0.08441	0.02523	-10.73483	10.44168	-19.88748	-1.10684	-7.79576	3.94237	5.19350	1.07350	15.33486	7.24241	-9.00677	-165.32864	-0.00275	-0.00219	0.00150	0.00004
336			3.35000	1.01390	-5.56500	18.02200	0.40430	0.00175	0.03023	0.00901	0.00040	0.00909	10.04085	17.07223	157.00626	0.49952	-0.01397	-0.18326	-0.02569	0.00009	-0.00422	-0.02350	0.04928	0.76025	-4.31235	8.31881	-176.46848	-0.77293	1.33456	-0.09049	-0.04406	-0.08157	0.02537	-11.94786	6.93769	-16.70491	0.09105	-3.24222	0.16339	5.22931	-0.17708	15.92197	7.25006	-9.00418	-165.32530	-0.00276	-0.00218	0.00151	0.00003
337			3.36000	1.00580	-5.69764	17.87320	0.40306	0.00367	0.03103	-0.01687	0.00080	0.00686	10.05035	17.06509	156.99051	0.49667	-0.01062	-0.18274	-0.00009	-0.00040	0.01202	-0.02605	0.04847	0.76396	-4.36307	8.34021	-176.30199	-0.78325	1.33540	-0.08949	-0.02891	-0.07275	0.02498	-12.62492	2.88989	-12.47997	1.39638	1.61906	-3.78795	4.87564	-1.30081	15.63684	7.25730	-8.99468	-165.32103	-0.00275	-0.00217	0.00153	0.00003
338			3.37000	1.03715	-5.82027	17.77192	0.39866	0.00416	0.03181	-0.03548	0.00082	0.00477	10.01595	17.04263	156.92067	0.49162	-0.01284	-0.18209	0.01916	-0.00089	0.02366	-0.02738	0.04807	0.76800	-4.40209	8.35676	-176.14134	-0.79082	1.34929	-0.09312	-0.01742	-0.05950	0.02446	-12.29489	-0.43147	-8.67423	2.27951	5.24964	-6.58503	4.19921	-1.95323	14.59399	7.26529	-8.98227	-165.31436	-0.00273	-0.00217	0.00155	0.00003
339			3.38000	1.09077	-5.92586	17.70458	0.39463	0.00613	0.03229	-0.04045	0.00100	0.00360	9.95651	17.01295	156.82272	0.48951	-0.01909	-0.18248	0.02693	-0.00142	0.02646	-0.02765	0.04825	0.76975	-4.43295	8.36751	-175.99477	-0.78672	1.36670	-0.09880	-0.01319	-0.04368	0.02309	-10.73958	-1.97432	-6.58443	2.32786	6.45531	-7.06988	3.32462	-1.91856	12.99642	7.27419	-8.97075	-165.30457	-0.00270	-0.00218	0.00159	0.00003
340			3.39000	1.14176	-6.00958	17.64716	0.39099	0.00934	0.03232	-0.03134	0.00116	0.00361	9.89831	16.98750	156.73416	0.48938	-0.02648	-0.18321	0.02295	-0.00136	0.01941	-0.02737	0.04880	0.76959	-4.46099	8.37258	-175.86856	-0.77723	1.38077	-0.10401	-0.01638	-0.02881	0.02030	-8.18554	-1.49627	-6.56329	1.50108	5.05297	-4.99277	2.42882	-1.22599	10.98117	7.28338	-8.96227	-165.29199	-0.00267	-0.00220	0.00164	0.00003
341			3.40000	1.16943	-6.07004	17.57856	0.38796	0.01003	0.03162	-0.01358	0.00084	0.00441	9.86312	16.97586	156.68710	0.48809	-0.03089	-0.18254	0.01137	-0.00032	0.00543	-0.02668	0.04910	0.76784	-4.49019	8.37394	-175.76747	-0.77053	1.38534	-0.10786	-0.02395	-0.01831	0.01620	-5.21150	0.35274	-7.98213	0.14513	1.92342	-1.14910	1.67743	-0.12197	8.65837	7.29176	-8.95703	-165.27837	-0.00264	-0.00223	0.00167	0.00002
342			3.41000	1.16510	-6.10919	17.48857	0.38417	0.00926	0.02976	0.00481	0.00047	0.00516	9.86072	16.98171	156.69690	0.48307	-0.03290	-0.17944	-0.00145	0.00107	-0.00987	-0.02594	0.04857	0.76415	-4.52204	8.37421	-175.69394	-0.77137	1.37906	-0.10965	-0.03213	-0.01318	0.01134	-2.50858	2.47259	-9.74760	-1.19587	-1.54608	3.10123	1.14146	1.04709	6.22172	7.29813	-8.95398	-165.26538	-0.00262	-0.00225	0.00170	0.00001
343			3.42000	1.13395	-6.13175	17.38007	0.38002	0.01033	0.02747	0.01606	0.00028	0.00526	9.88749	17.00178	156.75873	0.47881	-0.03570	-0.17651	-0.00976	0.00215	-0.02098	-0.02513	0.04806	0.75990	-4.55544	8.37552	-175.64719	-0.77410	1.36921	-0.10948	-0.03744	-0.01179	0.00656	-0.69880	3.74400	-10.68440	-1.95379	-3.99763	6.31399	0.78913	1.96891	3.89920	7.30163	-8.95216	-165.25449	-0.00260	-0.00226	0.00171	0.00000
344			3.43000	1.09317	-6.14447	17.26851	0.37702	0.01117	0.02471	0.01591	0.00018	0.00441	9.92876	17.02628	156.84962	0.47595	-0.03667	-0.17331	-0.01081	0.00226	-0.02452	-0.02454	0.04763	0.75558	-4.58765	8.37859	-175.62398	-0.77682	1.35501	-0.10838	-0.03805	-0.01151	0.00255	-0.08830	3.46845	-9.95716	-1.77019	-4.59514	7.46128	0.54349	2.46267	1.89021	7.30214	-8.95078	-165.24657	-0.00259	-0.00227	0.00171	-0.00001
345			3.44000	1.06361	-6.15371	17.17480	0.37384	0.00926	0.02220	0.00597	0.00013	0.00301	9.96617	17.04349	156.93851	0.47254	-0.03667	-0.16989	-0.00580	0.00143	-0.02081	-0.02388	0.04733	0.75270	-4.61564	8.38306	-175.61919	-0.78162	1.34359	-0.10863	-0.03454	-0.01003	-0.00027	-0.47203	1.79723	-7.63067	-0.74855	-3.46595	6.49149	0.32375	2.52151	0.38790	7.30052	-8.94914	-165.24207	-0.00259	-0.00226	0.00169	-0.00001
346			3.45000	1.05820	-6.16349	17.11277	0.37051	0.00812	0.02033	-0.00808	0.00014	0.00160	9.98756	17.04589	157.00229	0.47024	-0.03864	-0.16757	0.00143	0.00016	-0.01301	-0.02320	0.04733	0.75069	-4.63797	8.38734	-175.62617	-0.78434	1.33735	-0.10980	-0.02850	-0.00640	-0.00169	-1.33885	-0.47446	-4.57177	0.62182	-1.45266	4.16838	0.10218	2.23781	-0.41348	7.29786	-8.94703	-165.24046	-0.00258	-0.00225	0.00167	-0.00001
347			3.46000	1.07891	-6.17542	17.08444	0.36631	0.00967	0.01927	-0.02065	0.00022	0.00052	9.98979	17.03283	157.03101	0.46938	-0.04274	-0.16669	0.00735	-0.00122	-0.00417	-0.02276	0.04784	0.74827	-4.65475	8.38995	-175.63652	-0.78172	1.33273	-0.11073	-0.02137	-0.00231	-0.00154	-2.24078	-2.51782	-1.77348	1.80466	0.56007	1.39652	-0.04488	1.70643	-0.42894	7.29508	-8.94456	-165.24004	-0.00258	-0.00224	0.00165	-0.00001
348			3.47000	1.11953	-6.19003	17.08221	0.36383	0.00882	0.01879	-0.02812	0.00024	-0.00011	9.97653	17.00877	157.02588	0.47015	-0.04467	-0.16635	0.00978	-0.00220	0.00345	-0.02245	0.04875	0.74806	-4.66697	8.39062	-175.64206	-0.77957	1.33135	-0.11266	-0.01415	-0.00052	0.00000	-2.88945	-3.72772	0.01269	2.43343	1.93765	-1.07064	-0.01339	1.01349	0.23420	7.29215	-8.94118	-165.23944	-0.00259	-0.00224	0.00163	-0.00001
349			3.48000	1.16829	-6.20703	17.09195	0.36027	0.00672	0.01859	-0.02881	0.00021	-0.00025	9.95580	16.98126	156.99631	0.47021	-0.04828	-0.16629	0.00828	-0.00261	0.00843	-0.02167	0.04985	0.74935	-4.67557	8.39039	-175.63644	-0.77976	1.33737	-0.11607	-0.00683	-0.00256	0.00259	-3.14165	-3.84324	0.42362	2.37295	2.41817	-2.75105	0.23634	0.21291	1.34149	7.28896	-8.93630	-165.23790	-0.00260	-0.00225	0.00163	-0.00002
350			3.49000	1.21289	-6.22577	17.09828	0.35555	0.00512	0.01826	-0.02412	0.00017	0.00004	9.93561	16.95782	156.95483	0.46870	-0.05323	-0.16593	0.00433	-0.00239	0.01068	-0.02081	0.05069	0.75085	-4.68079	8.39071	-175.61610	-0.78229	1.34652	-0.11958	0.00060	-0.00798	0.00576	-3.05974	-3.06239	-0.40467	1.74613	2.17699	-3.56785	0.65171	-0.63004	2.62824	7.28562	-8.93096	-165.23526	-0.00263	-0.00228	0.00165	-0.00002
351			3.50000	1.24582	-6.24597	17.09011	0.35146	0.00490	0.01825	-0.01700	0.00018	0.00059	9.92036	16.94327	156.91104	0.46686	-0.05446	-0.16539	0.00002	-0.00153	0.01093	-0.02119	0.05120	0.75258	-4.68289	8.39266	-175.58031	-0.78658	1.34993	-0.12050	0.00762	-0.01462	0.00876	-2.81679	-1.82043	-2.01344	0.82598	1.58459	-3.70683	1.10828	-1.42021	3.84408	7.28240	-8.92574	-165.23112	-0.00267	-0.00232	0.00168	-0.00002
352			3.51000	1.26438	-6.26763	17.06205	0.34818	0.00509	0.01888	-0.00961	0.00019	0.00129	9.91113	16.93914	156.87103	0.46550	-0.05217	-0.16522	-0.00334	-0.00047	0.00970	-0.02252	0.05163	0.75481	-4.68208	8.39628	-175.53120	-0.79078	1.34950	-0.11959	0.01347	-0.01955	0.01098	-2.52010	-0.48450	-3.97952	-0.12176	0.89134	-3.30966	1.45718	-2.05866	4.79177	7.27923	-8.91911	-165.22551	-0.00271	-0.00236	0.00171	-0.00002
353			3.52000	1.26892	-6.29028	17.01215	0.34444	0.00507	0.01957	-0.00289	0.00019	0.00210	9.90784	16.94459	156.83987	0.46473	-0.04962	-0.16534	-0.00570	0.00045	0.00700	-0.02391	0.05227	0.75754	-4.67905	8.40062	-175.47292	-0.79396	1.35093	-0.11909	0.01692	-0.02076	0.01241	-2.17684	0.75453	-6.09788	-0.92988	0.13165	-2.40144	1.59823	-2.44964	5.41709	7.27575	-8.90917	-165.21925	-0.00274	-0.00239	0.00174	-0.00002
354			3.53000	1.26055	-6.31287	16.93942	0.33971	0.00521	0.01979	0.00302	0.00018	0.00290	9.91118	16.95777	156.82297	0.46396	-0.04742	-0.16508	-0.00812	0.00120	0.00289	-0.02523	0.05304	0.75935	-4.67545	8.40409	-175.40947	-0.79491	1.35144	-0.11909	0.01659	-0.01763	0.01319	-1.77714	1.86128	-8.24787	-1.53020	-0.79138	-1.07276	1.51032	-2.51544	5.80175	7.27194	-8.89656	-165.21414	-0.00276	-0.00241	0.00176	-0.00002
355			3.54000	1.24028	-6.33451	16.84440	0.33615	0.00409	0.01942	0.00810	0.00013	0.00352	9.92339	16.97665	156.82443	0.46353	-0.04351	-0.16409	-0.01167	0.00167	-0.00194	-0.02646	0.05369	0.76057	-4.67401	8.40517	-175.34380	-0.79552	1.34910	-0.11925	0.01204	-0.01102	0.01338	-1.37019	2.81879	-10.15871	-1.88551	-1.91051	0.41026	1.23215	-2.23047	5.98464	7.26766	-8.88345	-165.21179	-0.00277	-0.00241	0.00176	-0.00002
356			3.55000	1.21000	-6.35501	16.73158	0.32994	0.00308	0.01804	0.01154	0.00009	0.00368	9.94642	16.99874	156.84486	0.45978	-0.04260	-0.16160	-0.01584	0.00195	-0.00641	-0.02714	0.05389	0.76097	-4.67715	8.40294	-175.27914	-0.80005	1.34910	-0.12041	0.00480	-0.00273	0.01283	-1.06512	3.48779	-11.40744	-1.93924	-3.03525	1.73027	0.82803	-1.67090	5.82557	7.26294	-8.87125	-165.21291	-0.00278	-0.00240	0.00175	-0.00002
357			3.56000	1.17428	-6.37474	16.61027	0.32476	0.00315	0.01659	0.01195	0.00009	0.00343	9.97932	17.02060	156.88072	0.45769	-0.04409	-0.15998	-0.01866	0.00199	-0.00969	-0.02718	0.05408	0.76101	-4.68514	8.39752	-175.22058	-0.80218	1.35253	-0.12168	-0.00257	0.00501	0.01088	-0.98431	3.58236	-11.56679	-1.62696	-3.79143	2.68231	0.37096	-0.96218	5.02633	7.25791	-8.86029	-165.21689	-0.00280	-0.00239	0.00173	-0.00002
358			3.57000	1.14147	-6.39417	16.49405	0.32026	0.00241	0.01489	0.00793	0.00007	0.00275	10.01682	17.03777	156.92574	0.45453	-0.04532	-0.15772	-0.01779	0.00162	-0.01128	-0.02710	0.05390	0.76143	-4.69584	8.39034	-175.17627	-0.80760	1.35592	-0.12287	-0.00829	0.00958	0.00701	-1.18163	2.80879	-10.38885	-0.96821	-3.84205	3.20629	-0.04863	-0.17224	3.34049	7.25347	-8.85135	-165.22244	-0.00282	-0.00236	0.00170	-0.00001
359			3.58000	1.12225	-6.41303	16.39772	0.31680	0.00054	0.01281	0.00018	0.00002	0.00183	10.05108	17.04656	156.97253	0.45055	-0.04583	-0.15458	-0.01337	0.00097	-0.01157	-0.02699	0.05339	0.76197	-4.70642	8.38409	-175.15540	-0.81479	1.35809	-0.12459	-0.01275	0.00916	0.00130	-1.53140	1.25039	-8.09031	-0.16942	-3.27905	3.46147	-0.35000	0.71578	0.82286	7.25073	-8.84513	-165.22838	-0.00283	-0.00234	0.00167	-0.00000
360			3.59000	1.12255	-6.42996	16.33035	0.31612	0.00111	0.01169	-0.00781	0.00003	0.00110	10.07803	17.04674	157.01849	0.45144	-0.04818	-0.15410	-0.00861	0.00052	-0.01238	-0.02658	0.05337	0.76136	-4.71543	8.38165	-175.16484	-0.81198	1.36069	-0.12603	-0.01713	0.00353	-0.00548	-1.77744	-0.43508	-5.46800	0.42068	-2.73433	3.88671	-0.48417	1.71549	-2.12605	7.25018	-8.84190	-165.23346	-0.00283	-0.00231	0.00163	0.00000
361			3.60000	1.13847	-6.44371	16.28955	0.31411	0.00095	0.01052	-0.01245	0.00002	0.00060	10.10138	17.04266	157.06958	0.45370	-0.05100	-0.15389	-0.00630	0.00056	-0.01484	-0.02595	0.05419	0.76002	-4.72323	8.38524	-175.20587	-0.80349	1.36190	-0.12893	-0.02209	-0.00629	-0.01223	-1.78614	-1.51733	-3.43162	0.57165	-2.78886	4.84398	-0.43226	2.74814	-4.93702	7.25128	-8.84172	-165.23604	-0.00281	-0.00228	0.00160	0.00001
362			3.61000	1.16063	-6.45460	16.26484	0.31299	0.00025	0.00928	-0.01299	0.00000	0.00036	10.12796	17.03975	157.13463	0.45692	-0.05093	-0.15341	-0.00644	0.00102	-0.01834	-0.02583	0.05530	0.75835	-4.73102	8.39588	-175.27394	-0.79429	1.35559	-0.13099	-0.02600	-0.01754	-0.01737	-1.63373	-1.76985	-2.40835	0.33580	-3.35372	6.12706	-0.22522	3.54825	-7.00862	7.25316	-8.84404	-165.23488	-0.00280	-0.00225	0.00157	0.00001
363			3.62000	1.18100	-6.46407	16.24493	0.31153	-0.00005	0.00835	-0.01049	-0.00000	0.00031	10.16012	17.04118	157.21487	0.45790	-0.05128	-0.15276	-0.00706	0.00158	-0.02057	-0.02575	0.05593	0.75638	-4.73856	8.41255	-175.35768	-0.79026	1.34656	-0.13177	-0.02531	-0.02525	-0.01908	-1.42088	-1.37526	-2.29403	-0.08250	-3.83024	6.98317	0.02149	3.68695	-7.73046	7.25534	-8.84792	-165.23032	-0.00280	-0.00223	0.00154	0.00001
364			3.63000	1.19435	-6.47328	16.22177	0.30788	0.00002	0.00789	-0.00587	0.00000	0.00037	10.19411	17.04731	157.30000	0.45494	-0.05587	-0.15222	-0.00704	0.00213	-0.01978	-0.02503	0.05596	0.75525	-4.74352	8.43101	-175.43932	-0.79440	1.34551	-0.13269	-0.01775	-0.02543	-0.01673	-1.14543	-0.53757	-2.77938	-0.53657	-3.80367	6.79697	0.17558	2.91229	-6.81673	7.25801	-8.85195	-165.22400	-0.00281	-0.00222	0.00152	0.00001
365			3.64000	1.19672	-6.48245	16.19059	0.30750	0.00064	0.00783	0.00046	0.00001	0.00050	10.22515	17.05774	157.37622	0.45314	-0.05862	-0.15224	-0.00727	0.00246	-0.01666	-0.02468	0.05545	0.75484	-4.74309	8.44608	-175.50140	-0.79914	1.34604	-0.13236	-0.00477	-0.01844	-0.01122	-0.76968	0.66098	-3.62570	-0.98700	-3.45383	5.74532	0.19461	1.45879	-4.70838	7.26178	-8.85491	-165.21768	-0.00281	-0.00222	0.00151	0.00002
366			3.65000	1.18433	-6.49152	16.14826	0.30644	-0.00047	0.00746	0.00838	-0.00001	0.00063	10.25299	17.07234	157.43799	0.45114	-0.05648	-0.15103	-0.00883	0.00252	-0.01297	-0.02526	0.05515	0.75451	-4.73618	8.45469	-175.53589	-0.80220	1.34146	-0.13186	0.00977	-0.00675	-0.00479	-0.32240	2.17563	-4.69527	-1.39118	-3.18668	4.46319	0.07164	-0.19992	-2.20355	7.26677	-8.85606	-165.21255	-0.00281	-0.00223	0.00152	0.00002
367			3.66000	1.15434	-6.50101	16.09287	0.30439	-0.00031	0.00735	0.01692	-0.00000	0.00078	10.28012	17.09052	157.48706	0.45075	-0.05452	-0.15062	-0.01147	0.00247	-0.00959	-0.02607	0.05529	0.75452	-4.72303	8.45526	-175.54285	-0.80203	1.33733	-0.13111	0.02354	0.00874	0.00144	0.11358	3.84201	-5.79860	-1.65826	-3.05146	3.17971	-0.22371	-1.80128	0.26682	7.27262	-8.85505	-165.20888	-0.00278	-0.00224	0.00155	0.00003
368			3.67000	1.10671	-6.51145	16.02540	0.30200	-0.00002	0.00722	0.02434	-0.00000	0.00089	10.30706	17.11040	157.52280	0.45173	-0.05262	-0.15061	-0.01463	0.00224	-0.00583	-0.02680	0.05576	0.75490	-4.70432	8.44619	-175.52382	-0.79982	1.33461	-0.13049	0.03408	0.02593	0.00699	0.46472	5.30939	-6.58843	-1.75660	-2.88592	1.69807	-0.63490	-3.13039	2.53326	7.27809	-8.85180	-165.20699	-0.00274	-0.00225	0.00159	0.00002
369			3.68000	1.04595	-6.52270	15.95151	0.29893	0.00009	0.00739	0.02788	0.00000	0.00092	10.33335	17.13053	157.54184	0.45308	-0.05118	-0.15110	-0.01790	0.00188	-0.00171	-0.02731	0.05643	0.75601	-4.68302	8.42804	-175.48283	-0.79705	1.33638	-0.12990	0.03658	0.03832	0.01061	0.60578	6.02999	-6.62784	-1.71303	-2.65307	0.06008	-0.96077	-3.70781	4.10466	7.28192	-8.84682	-165.20786	-0.00269	-0.00225	0.00162	0.00001
370			3.69000	0.98356	-6.53456	15.88195	0.29516	0.00005	0.00712	0.02447	0.00000	0.00074	10.35858	17.14951	157.54407	0.45087	-0.05081	-0.15026	-0.01950	0.00135	0.00218	-0.02774	0.05633	0.75838	-4.66515	8.40579	-175.43222	-0.80330	1.34283	-0.12933	0.02830	0.04003	0.01075	0.28394	5.40260	-5.50435	-1.42245	-2.23360	-1.46160	-1.04127	-3.13775	4.33137	7.28358	-8.84135	-165.21248	-0.00266	-0.00224	0.00163	0.00001
371			3.70000	0.93733	-6.54830	15.83180	0.29603	0.00057	0.00710	0.01376	0.00001	0.00043	10.37955	17.16348	157.53047	0.45001	-0.04976	-0.15002	-0.01706	0.00043	0.00590	-0.02817	0.05554	0.76098	-4.65628	8.38623	-175.38965	-0.81151	1.34863	-0.12804	0.01252	0.03235	0.00747	-0.62304	3.27507	-3.18018	-0.72984	-1.28011	-2.80476	-0.92816	-1.69703	3.17862	7.28403	-8.83741	-165.22067	-0.00263	-0.00221	0.00162	0.00001
372			3.71000	0.92243	-6.56525	15.81285	0.29975	0.00193	0.00739	-0.00071	0.00006	0.00005	10.38887	17.16726	157.49950	0.45290	-0.04962	-0.15125	-0.01012	-0.00079	0.00987	-0.02830	0.05505	0.76207	-4.65697	8.37296	-175.36711	-0.81170	1.35211	-0.12784	-0.00144	0.02350	0.00315	-1.75674	0.42842	-0.38783	0.24900	0.29484	-4.03697	-0.82527	-0.28512	1.49485	7.28500	-8.83714	-165.23047	-0.00260	-0.00218	0.00159	0.00001
373			3.72000	0.93915	-6.58436	15.82402	0.30294	0.00344	0.00716	-0.01230	0.00011	-0.00024	10.38144	17.15908	157.45007	0.45469	-0.04978	-0.15152	-0.00157	-0.00189	0.01345	-0.02860	0.05441	0.76145	-4.66222	8.36409	-175.36282	-0.80929	1.35136	-0.12884	-0.00587	0.02086	0.00025	-2.46199	-1.85340	1.76806	1.10900	1.97753	-5.04960	-0.88344	0.31605	0.29570	7.28772	-8.84151	-165.23953	-0.00255	-0.00214	0.00156	0.00002
374			3.73000	0.97351	-6.60174	15.85251	0.30450	0.00331	0.00656	-0.01681	0.00009	-0.00034	10.35953	17.14272	157.38660	0.45429	-0.04789	-0.15029	0.00485	-0.00239	0.01534	-0.02916	0.05386	0.75960	-4.66540	8.35515	-175.36632	-0.80535	1.34566	-0.13001	-0.00079	0.02485	-0.00061	-2.36603	-2.84814	2.72975	1.53185	3.10698	-5.54359	-1.08401	0.03809	-0.13766	7.29209	-8.84912	-165.24568	-0.00251	-0.00211	0.00153	0.00002
375			3.74000	1.00937	-6.61329	15.88465	0.30670	0.00389	0.00599	-0.01518	0.00005	-0.00031	10.33053	17.12397	157.31891	0.45597	-0.04673	-0.14983	0.00827	-0.00234	0.01493	-0.02937	0.05368	0.75736	-4.66230	8.34344	-175.37000	-0.79613	1.34171	-0.13078	0.00929	0.03190	-0.00052	-1.56398	-2.74840	2.70221	1.53527	3.45412	-5.25634	-1.34637	-0.69872	-0.23061	7.29741	-8.85709	-165.24725	-0.00247	-0.00207	0.00150	0.00002
376			3.75000	1.03710	-6.61587	15.91209	0.30808	0.00408	0.00549	-0.01030	-0.00002	-0.00022	10.30096	17.10669	157.25827	0.45735	-0.04775	-0.14977	0.01006	-0.00205	0.01233	-0.02880	0.05357	0.75491	-4.65105	8.32836	-175.37314	-0.78648	1.34127	-0.13168	0.02079	0.03963	-0.00057	-0.33740	-2.10619	2.14573	1.31327	3.23851	-4.20263	-1.63576	-1.54219	-0.40864	7.30278	-8.86250	-165.24336	-0.00243	-0.00205	0.00147	0.00002
377			3.76000	1.05308	-6.60764	15.93144	0.30652	0.00275	0.00485	-0.00439	-0.00007	-0.00013	10.27405	17.09244	157.21262	0.45574	-0.05062	-0.14896	0.01089	-0.00163	0.00837	-0.02771	0.05341	0.75319	-4.63089	8.31009	-175.37775	-0.78230	1.34452	-0.13328	0.03141	0.04693	-0.00115	1.06497	-1.32343	1.47448	1.00904	2.70726	-2.70335	-1.93141	-2.27386	-0.79765	7.30790	-8.86413	-165.23409	-0.00242	-0.00203	0.00145	0.00001
378			3.77000	1.05712	-6.58791	15.94348	0.30645	0.00171	0.00461	0.00130	-0.00007	-0.00009	10.25206	17.08185	157.18509	0.45510	-0.05301	-0.14886	0.00986	-0.00104	0.00419	-0.02667	0.05316	0.75228	-4.60313	8.28929	-175.38640	-0.78025	1.34807	-0.13371	0.03834	0.05177	-0.00240	2.46329	-0.59653	1.04871	0.64455	1.89918	-1.17233	-2.16776	-2.67146	-1.41158	7.31318	-8.86246	-165.22041	-0.00243	-0.00203	0.00144	0.00001
379			3.78000	1.05063	-6.55715	15.95246	0.30389	0.00152	0.00448	0.00601	-0.00009	-0.00009	10.23825	17.07608	157.17526	0.45377	-0.05601	-0.14880	0.00649	-0.00034	0.00043	-0.02580	0.05320	0.75079	-4.57107	8.26789	-175.40205	-0.77780	1.34985	-0.13350	0.04031	0.05287	-0.00440	3.72015	-0.05364	1.12028	0.22094	0.87025	0.10502	-2.30582	-2.63414	-2.27196	7.31901	-8.85834	-165.20445	-0.00244	-0.00205	0.00144	0.00002
380			3.79000	1.03683	-6.51656	15.96448	0.30049	-0.00177	0.00437	0.00875	0.00014	-0.00013	10.23429	17.07568	157.18037	0.45292	-0.05419	-0.14805	0.00281	0.00029	-0.00224	-0.02555	0.05391	0.75025	-4.53774	8.24757	-175.42804	-0.77582	1.34562	-0.13328	0.03942	0.05226	-0.00694	4.71399	0.14151	1.78309	-0.15829	-0.02882	0.97124	-2.42109	-2.33208	-3.31899	7.32519	-8.85280	-165.18861	-0.00244	-0.00206	0.00146	0.00002
381			3.80000	1.02106	-6.46802	15.98600	0.29769	-0.00862	0.00334	0.00825	0.00076	-0.00018	10.23670	17.07904	157.19421	0.45258	-0.04733	-0.14560	0.00203	0.00042	-0.00306	-0.02585	0.05497	0.75138	-4.50372	8.22824	-175.46568	-0.77692	1.33680	-0.13382	0.03900	0.05323	-0.00958	5.26155	-0.22974	3.05432	-0.27849	-0.27175	1.27295	-2.61339	-2.05257	-4.38769	7.33093	-8.84716	-165.17499	-0.00242	-0.00207	0.00149	0.00001
382			3.81000	1.01177	-6.41492	16.02390	0.29178	-0.01501	0.00150	0.00347	0.00136	-0.00013	10.23697	17.08144	157.20702	0.45015	-0.04255	-0.14198	0.00542	0.00003	-0.00209	-0.02608	0.05622	0.75293	-4.46788	8.20852	-175.51427	-0.78066	1.33158	-0.13543	0.03930	0.05637	-0.01243	5.15099	-1.32007	4.93303	0.05981	0.32908	1.03907	-2.89619	-1.81307	-5.49345	7.33549	-8.84237	-165.16519	-0.00241	-0.00209	0.00152	0.00001
383			3.82000	1.01847	-6.36227	16.08499	0.28448	-0.02109	-0.00020	-0.00389	0.00180	0.00003	10.22807	17.07694	157.21178	0.44607	-0.04288	-0.13878	0.00986	-0.00063	-0.00093	-0.02531	0.05733	0.75468	-4.43035	8.18808	-175.57544	-0.78488	1.33715	-0.13886	0.03678	0.05801	-0.01650	4.41833	-2.84723	7.23889	0.77289	1.16843	0.70018	-3.15450	-1.27567	-6.94102	7.33865	-8.83819	-165.15938	-0.00240	-0.00211	0.00155	0.00001
384			3.83000	1.04385	-6.31439	16.17199	0.28185	-0.02312	-0.00028	-0.00974	0.00174	0.00005	10.21304	17.06359	157.21179	0.44680	-0.05017	-0.13992	0.00984	-0.00124	-0.00189	-0.02316	0.05818	0.75500	-4.39408	8.16948	-175.65533	-0.77864	1.35453	-0.14242	0.02763	0.05302	-0.02264	3.50436	-4.02715	9.45869	1.41270	1.11842	0.96576	-3.22508	-0.10835	-9.03943	7.34093	-8.83363	-165.15665	-0.00239	-0.00213	0.00158	0.00001
385			3.84000	1.07950	-6.27236	16.27991	0.28154	-0.02376	0.00032	-0.01064	0.00159	-0.00006	10.20596	17.04642	157.22243	0.44754	-0.05478	-0.14138	0.00254	-0.00104	-0.00602	-0.02195	0.05838	0.75387	-4.36311	8.15732	-175.76241	-0.77070	1.36336	-0.14410	0.01380	0.03910	-0.03013	2.97664	-4.20478	11.01883	1.52064	-0.38828	2.18505	-3.02991	1.56070	-11.64939	7.34345	-8.82816	-165.15512	-0.00238	-0.00215	0.00162	0.00001
386			3.85000	1.11193	-6.23353	16.39867	0.28170	-0.02555	0.00032	-0.00618	0.00167	-0.00007	10.22008	17.03354	157.25798	0.44577	-0.05382	-0.14061	-0.00867	-0.00001	-0.01139	-0.02248	0.05791	0.75523	-4.33892	8.15497	-175.89926	-0.77477	1.36345	-0.14480	0.00273	0.02242	-0.03674	3.15683	-3.37266	11.69162	1.03891	-2.66605	3.81870	-2.68785	2.98969	-14.00320	7.34741	-8.82204	-165.15298	-0.00236	-0.00217	0.00165	0.00002
387			3.86000	1.13054	-6.19298	16.51856	0.28298	-0.02762	0.00060	0.00205	0.00202	-0.00012	10.25623	17.02977	157.31792	0.44528	-0.05307	-0.14064	-0.01788	0.00116	-0.01549	-0.02305	0.05744	0.75895	-4.31729	8.16055	-176.05672	-0.78337	1.36754	-0.14582	0.00230	0.01342	-0.04009	4.08958	-1.89402	11.46539	0.24645	-4.54791	5.09366	-2.46458	3.32748	-15.20798	7.35330	-8.81628	-165.14928	-0.00233	-0.00218	0.00168	0.00002
388			3.87000	1.12855	-6.14518	16.62987	0.28622	-0.02919	0.00181	0.01258	0.00263	-0.00032	10.30551	17.03562	157.39255	0.44840	-0.05157	-0.14266	-0.02198	0.00209	-0.01799	-0.02338	0.05739	0.76150	-4.29039	8.16747	-176.21745	-0.78420	1.37097	-0.14574	0.01467	0.01756	-0.03888	5.66261	-0.08303	10.29978	-0.58301	-5.50261	5.90365	-2.54028	2.33674	-14.94553	7.36089	-8.81213	-165.14349	-0.00229	-0.00217	0.00169	0.00003
389			3.88000	1.10202	-6.08553	16.72266	0.28681	-0.03051	0.00284	0.02353	0.00348	-0.00040	10.35852	17.04959	157.47530	0.45049	-0.04827	-0.14389	-0.02086	0.00267	-0.01966	-0.02405	0.05759	0.76184	-4.25197	8.16876	-176.36575	-0.78066	1.36852	-0.14443	0.03454	0.03271	-0.03432	7.63190	1.75533	8.33497	-1.31168	-5.69566	6.64540	-2.90332	0.49767	-13.60225	7.36962	-8.81014	-165.13574	-0.00226	-0.00217	0.00169	0.00003
390			3.89000	1.05159	-6.01131	16.79067	0.28851	-0.03398	0.00318	0.03242	0.00479	-0.00032	10.40930	17.06977	157.56552	0.45239	-0.04067	-0.14367	-0.01571	0.00265	-0.02076	-0.02496	0.05766	0.76202	-4.20044	8.16032	-176.49385	-0.77864	1.36063	-0.14216	0.05474	0.05284	-0.02853	9.62718	3.13210	6.17279	-1.83180	-5.32122	7.39819	-3.42755	-1.48885	-11.80624	7.37840	-8.80971	-165.12743	-0.00224	-0.00216	0.00168	0.00003
391			3.90000	0.98527	-5.92201	16.83700	0.29188	-0.03796	0.00277	0.03594	0.00628	-0.00021	10.45247	17.09297	157.65977	0.45480	-0.03485	-0.14320	-0.00659	0.00220	-0.01954	-0.02481	0.05748	0.76221	-4.13808	8.14120	-176.60072	-0.77877	1.35489	-0.14011	0.07176	0.07411	-0.02265	11.16248	3.40737	4.77935	-1.92070	-4.06437	7.39852	-4.00125	-3.27135	-9.83827	7.38603	-8.80987	-165.12122	-0.00223	-0.00216	0.00168	0.00002
392			3.91000	0.91931	-5.82024	16.87601	0.29380	-0.04162	0.00182	0.03156	0.00759	-0.00015	10.47722	17.11264	157.74016	0.45526	-0.03454	-0.14250	0.00718	0.00142	-0.01310	-0.02316	0.05711	0.76131	-4.06777	8.11116	-176.68507	-0.78051	1.35352	-0.13937	0.08701	0.09665	-0.01619	11.80332	2.23504	4.90278	-1.32823	-1.36946	5.51944	-4.58347	-5.00112	-7.47279	7.39137	-8.81006	-165.11974	-0.00224	-0.00216	0.00167	0.00002
393			3.92000	0.87124	-5.71164	16.92652	0.29671	-0.04403	0.00143	0.02173	0.00830	-0.00016	10.46891	17.12017	157.77710	0.45733	-0.03820	-0.14341	0.02350	0.00004	-0.00128	-0.02058	0.05685	0.75978	-3.99059	8.06902	-176.74074	-0.77691	1.35775	-0.13974	0.10155	0.12056	-0.00838	11.52148	0.12548	6.37520	-0.17665	2.53087	1.58056	-5.12869	-6.86774	-4.50529	7.39416	-8.81094	-165.12399	-0.00227	-0.00216	0.00167	0.00001
394			3.93000	0.84753	-5.60247	16.99863	0.30062	-0.04558	0.00147	0.01272	0.00841	-0.00021	10.42150	17.11199	157.75095	0.46084	-0.04163	-0.14494	0.03628	-0.00163	0.01218	-0.01844	0.05667	0.75918	-3.90729	8.01443	-176.76141	-0.76991	1.36583	-0.14093	0.11319	0.14152	0.00006	10.75238	-1.65794	8.11413	0.91877	6.18926	-3.06276	-5.50610	-8.61515	-1.28860	7.39484	-8.81441	-165.13301	-0.00231	-0.00218	0.00167	0.00001
395			3.94000	0.83842	-5.49773	17.08719	0.30342	-0.04908	0.00143	0.00972	0.00851	-0.00023	10.34705	17.09352	157.66957	0.46337	-0.04088	-0.14516	0.03936	-0.00245	0.02175	-0.01718	0.05673	0.75872	-3.82105	7.95052	-176.74843	-0.76101	1.37055	-0.14262	0.11737	0.15115	0.00693	9.95757	-2.11692	9.10411	1.33846	8.01592	-6.56837	-5.52989	-9.66586	1.32320	7.39407	-8.82227	-165.14456	-0.00237	-0.00221	0.00169	0.00000
396			3.95000	0.82820	-5.40098	17.18019	0.30810	-0.04983	0.00208	0.01251	0.00782	-0.00034	10.26844	17.07524	157.56134	0.46764	-0.03822	-0.14639	0.03280	-0.00219	0.02523	-0.01664	0.05673	0.75742	-3.73715	7.88461	-176.71384	-0.74932	1.37031	-0.14119	0.11174	0.14417	0.00973	9.20080	-1.37814	9.28667	1.01901	7.66092	-8.04394	-5.11473	-9.62336	2.48481	7.39212	-8.83462	-165.15601	-0.00243	-0.00224	0.00170	-0.00000
397			3.96000	0.80925	-5.31531	17.27153	0.31143	-0.05053	0.00231	0.01643	0.00684	-0.00037	10.20338	17.06404	157.45404	0.46964	-0.03415	-0.14640	0.02178	-0.00147	0.02371	-0.01657	0.05646	0.75637	-3.66001	7.82505	-176.67679	-0.74371	1.36612	-0.13871	0.10039	0.12314	0.00801	8.24858	-0.34129	9.31030	0.43589	6.07298	-7.88404	-4.37795	-8.62804	1.96000	7.38917	-8.84981	-165.16550	-0.00250	-0.00227	0.00170	-0.00001
398			3.97000	0.78478	-5.24324	17.36374	0.31454	-0.05193	0.00226	0.01762	0.00571	-0.00038	10.15653	17.05968	157.36115	0.47155	-0.02846	-0.14593	0.01213	-0.00089	0.02053	-0.01691	0.05627	0.75641	-3.59065	7.77729	-176.65381	-0.74239	1.35977	-0.13625	0.08774	0.09614	0.00346	6.92000	0.25308	9.74184	0.10614	4.45156	-7.10755	-3.54993	-7.19120	0.27033	7.38548	-8.86535	-165.17242	-0.00258	-0.00230	0.00170	-0.00001
399			3.98000	0.76258	-5.18668	17.46331	0.31944	-0.05278	0.00269	0.01516	0.00435	-0.00050	10.12326	17.05729	157.28146	0.47422	-0.02153	-0.14605	0.00633	-0.00062	0.01825	-0.01760	0.05583	0.75595	-3.52785	7.74235	-176.65259	-0.74080	1.35001	-0.13295	0.07637	0.07060	-0.00175	5.25667	0.20054	10.68144	0.20949	3.45696	-6.52618	-2.82019	-5.77193	-1.78024	7.38158	-8.87839	-165.17699	-0.00266	-0.00233	0.00169	-0.00001
400			3.99000	0.74950	-5.14604	17.57508	0.32437	-0.05302	0.00361	0.01030	0.00298	-0.00074	10.09620	17.05223	157.20760	0.47727	-0.01479	-0.14679	0.00416	-0.00049	0.01722	-0.01851	0.05542	0.75457	-3.46997	7.71839	-176.67276	-0.73570	1.33926	-0.12983	0.06688	0.05055	-0.00611	3.54113	-0.27145	11.71943	0.55429	3.08843	-6.26101	-2.26775	-4.59199	-3.58373	7.37837	-8.88733	-165.17963	-0.00272	-0.00235	0.00169	-0.00001
401			4.00000	0.74715	-5.11921	17.69686	0.32798	-0.05279	0.00465	0.00543	0.00189	-0.00099	10.07063	17.04349	157.13605	0.47957	-0.00919	-0.14757	0.00430	-0.00034	0.01631	-0.01950	0.05505	0.75277	-3.41604	7.70245	-176.70953	-0.72861	1.32990	-0.12750	0.05912	0.03716	-0.00907	2.14997	-0.77344	12.25401	0.82307	2.98818	-5.92673	-1.90980	-3.69317	-4.84976	7.37604	-8.89184	-165.18103	-0.00274	-0.00236	0.00169	-0.00001
402			4.01000	0.75245	-5.10181	17.82067	0.33197	-0.05282	0.00604	0.00211	0.00125	-0.00126	10.04546	17.03318	157.06955	0.48137	-0.00322	-0.14849	0.00557	-0.00011	0.01450	-0.02069	0.05458	0.75207	-3.36572	7.69129	-176.75684	-0.72379	1.32241	-0.12509	0.05243	0.03005	-0.01069	1.30603	-1.08493	11.96226	0.84886	2.84880	-5.17831	-1.73852	-2.99991	-5.55647	7.37382	-8.89317	-165.18158	-0.00274	-0.00235	0.00170	-0.00001
403			4.02000	0.76129	-5.08892	17.93744	0.33223	-0.05287	0.00761	0.00081	0.00107	-0.00144	10.02152	17.02396	157.01361	0.48091	0.00054	-0.14925	0.00692	0.00001	0.01123	-0.02168	0.05445	0.75135	-3.31962	7.68221	-176.80974	-0.71988	1.31756	-0.12340	0.04548	0.02741	-0.01133	1.05363	-1.13482	10.76082	0.60383	2.48099	-3.87125	-1.69868	-2.39280	-5.79403	7.37071	-8.89345	-165.18063	-0.00273	-0.00233	0.00169	-0.00002
404			4.03000	0.76889	-5.07581	18.03738	0.33312	-0.05160	0.00955	0.00235	0.00125	-0.00143	10.00137	17.01874	156.97530	0.48341	0.00230	-0.15163	0.00718	0.00002	0.00614	-0.02228	0.05487	0.75054	-3.27898	7.67358	-176.86420	-0.71093	1.31580	-0.12185	0.03724	0.02695	-0.01120	1.37881	-0.78069	8.56403	0.05985	1.67844	-1.89507	-1.70708	-1.78859	-5.65595	7.36661	-8.89536	-165.17741	-0.00273	-0.00232	0.00169	-0.00002
405			4.04000	0.76845	-5.05880	18.10949	0.33506	-0.05133	0.01153	0.00760	0.00175	-0.00107	9.98993	17.02099	156.96382	0.48721	0.00486	-0.15438	0.00531	-0.00007	-0.00132	-0.02283	0.05550	0.75101	-3.24525	7.66480	-176.91718	-0.70319	1.31568	-0.12054	0.02820	0.02679	-0.01056	2.22835	0.14660	5.37943	-0.80363	0.29387	0.80744	-1.69822	-1.15992	-5.25307	7.36298	-8.90051	-165.17163	-0.00273	-0.00231	0.00168	-0.00002
406			4.05000	0.75229	-5.03534	18.14389	0.33554	-0.05241	0.01226	0.01609	0.00248	-0.00031	9.99274	17.03417	156.98849	0.48835	0.00697	-0.15522	0.00125	-0.00032	-0.01029	-0.02317	0.05573	0.75255	-3.21936	7.65597	-176.96664	-0.70317	1.31731	-0.12025	0.01927	0.02589	-0.00963	3.45610	1.57720	1.59539	-1.90555	-1.54433	3.93183	-1.63226	-0.54839	-4.66997	7.36177	-8.90838	-165.16475	-0.00273	-0.00231	0.00169	-0.00000
407			4.06000	0.71597	-5.00410	18.13755	0.33422	-0.05281	0.01305	0.02480	0.00322	0.00048	10.01274	17.05997	157.05171	0.48836	0.00722	-0.15629	-0.00401	-0.00054	-0.01810	-0.02316	0.05598	0.75446	-3.20137	7.64748	-177.01086	-0.70662	1.32036	-0.11913	0.01072	0.02375	-0.00828	4.71310	3.02454	-1.80671	-2.96255	-3.32555	6.55145	-1.48869	0.00109	-3.93094	7.36422	-8.91673	-165.15942	-0.00271	-0.00230	0.00169	0.00002
408			4.07000	0.66354	-4.96601	18.10113	0.33403	-0.05229	0.01319	0.02960	0.00366	0.00091	10.04686	17.09576	157.14088	0.48751	0.00755	-0.15663	-0.00883	-0.00068	-0.02125	-0.02306	0.05559	0.75602	-3.19115	7.63984	-177.04802	-0.71390	1.32084	-0.11677	0.00273	0.01991	-0.00660	5.49199	3.78164	-3.60035	-3.55371	-4.35720	7.51211	-1.25477	0.47387	-3.07981	7.37066	-8.92338	-165.15717	-0.00267	-0.00227	0.00168	0.00004
409			4.08000	0.60750	-4.92478	18.05745	0.33347	-0.05240	0.01291	0.02790	0.00373	0.00080	10.08610	17.13427	157.23070	0.48503	0.00792	-0.15605	-0.01188	-0.00066	-0.01832	-0.02279	0.05485	0.75692	-3.18819	7.63384	-177.07710	-0.72286	1.32044	-0.11479	-0.00426	0.01482	-0.00494	5.45733	3.46149	-3.22909	-3.38659	-4.28017	6.36542	-0.95932	0.85101	-2.22513	7.38056	-8.92873	-165.15778	-0.00262	-0.00223	0.00165	0.00005
410			4.09000	0.56148	-4.88524	18.02902	0.33354	-0.05279	0.01320	0.02087	0.00342	0.00032	10.12093	17.16682	157.29710	0.48465	0.00810	-0.15659	-0.01318	-0.00048	-0.01121	-0.02236	0.05455	0.75727	-3.19121	7.62974	-177.09837	-0.72582	1.32152	-0.11354	-0.00945	0.01011	-0.00352	4.69600	2.27242	-1.16418	-2.50664	-3.32306	3.69694	-0.68579	1.10428	-1.48988	7.39295	-8.93491	-165.15939	-0.00256	-0.00218	0.00162	0.00006
411			4.10000	0.53334	-4.85082	18.02882	0.33576	-0.05336	0.01389	0.01131	0.00290	-0.00039	10.14593	17.18729	157.32784	0.48500	0.00854	-0.15759	-0.01291	-0.00022	-0.00269	-0.02179	0.05403	0.75654	-3.19829	7.62706	-177.11340	-0.72553	1.32240	-0.11239	-0.01204	0.00744	-0.00263	3.56023	0.67085	1.70302	-1.18951	-1.94727	0.55678	-0.52305	1.21017	-1.03225	7.40646	-8.94368	-165.16101	-0.00251	-0.00215	0.00160	0.00006
412			4.11000	0.52555	-4.82259	18.06067	0.33822	-0.05409	0.01416	0.00091	0.00234	-0.00117	10.15902	17.19278	157.32278	0.48553	0.00972	-0.15790	-0.01052	0.00009	0.00505	-0.02147	0.05360	0.75554	-3.20660	7.62480	-177.12575	-0.72385	1.32179	-0.11183	-0.01160	0.00697	-0.00256	2.34241	-1.03934	4.68888	0.26202	-0.43878	-2.21746	-0.49765	1.17304	-1.01470	7.41962	-8.95507	-165.16275	-0.00248	-0.00212	0.00156	0.00006
413			4.12000	0.53818	-4.80034	18.12330	0.33923	-0.05415	0.01449	-0.00928	0.00178	-0.00190	10.15903	17.18329	157.28813	0.48638	0.01003	-0.15834	-0.00567	0.00040	0.01084	-0.02131	0.05368	0.75459	-3.21310	7.62250	-177.14017	-0.71990	1.32116	-0.11173	-0.00878	0.00706	-0.00329	1.18647	-2.68506	7.31884	1.57135	1.05049	-4.18781	-0.54064	1.04733	-1.43099	7.43150	-8.96986	-165.16524	-0.00247	-0.00209	0.00152	0.00005
414			4.13000	0.56942	-4.78342	18.21073	0.33874	-0.05410	0.01472	-0.01750	0.00128	-0.00241	10.14600	17.16144	157.23346	0.48727	0.00928	-0.15868	0.00022	0.00056	0.01406	-0.02119	0.05422	0.75393	-3.21602	7.62058	-177.16013	-0.71454	1.32135	-0.11273	-0.00538	0.00546	-0.00437	0.20376	-3.97398	9.10638	2.47538	2.24596	-5.16532	-0.52813	0.91465	-2.01382	7.44189	-8.98959	-165.16747	-0.00248	-0.00207	0.00148	0.00004
415			4.14000	0.61306	-4.77136	18.31147	0.33896	-0.05371	0.01478	-0.02137	0.00081	-0.00256	10.12387	17.13275	157.17072	0.48926	0.00783	-0.15923	0.00461	0.00052	0.01412	-0.02111	0.05487	0.75415	-3.21577	7.62025	-177.18515	-0.70900	1.32385	-0.11456	-0.00300	0.00165	-0.00515	-0.48280	-4.47007	9.58364	2.77543	2.76333	-5.02893	-0.40122	0.82331	-2.41960	7.45050	-9.01447	-165.16852	-0.00250	-0.00208	0.00147	0.00003
416			4.15000	0.65821	-4.76404	18.40948	0.34077	-0.05424	0.01521	-0.01984	0.00034	-0.00237	10.10023	17.10425	157.11478	0.49162	0.00784	-0.16004	0.00628	0.00045	0.01107	-0.02113	0.05542	0.75538	-3.21397	7.62204	-177.21207	-0.70582	1.32617	-0.11590	-0.00186	-0.00347	-0.00523	-0.85864	-3.96906	8.64995	2.47918	2.48307	-3.86042	-0.17943	0.75106	-2.47437	7.45652	-9.04190	-165.16850	-0.00253	-0.00210	0.00147	0.00002
417			4.16000	0.69470	-4.76215	18.49094	0.34106	-0.05441	0.01544	-0.01439	-0.00023	-0.00188	10.08164	17.08145	157.07690	0.49063	0.00784	-0.15979	0.00623	0.00032	0.00637	-0.02147	0.05544	0.75776	-3.21190	7.62614	-177.23703	-0.71174	1.32855	-0.11614	-0.00119	-0.00906	-0.00453	-1.09787	-2.74988	6.76546	1.83435	1.76530	-2.17456	0.10489	0.63307	-2.17934	7.45888	-9.06735	-165.16953	-0.00256	-0.00213	0.00147	0.00000
418			4.17000	0.71819	-4.76716	18.54950	0.34340	-0.05274	0.01521	-0.00835	-0.00096	-0.00126	10.06935	17.06618	157.05917	0.48895	0.00725	-0.15915	0.00633	0.00018	0.00209	-0.02182	0.05460	0.76033	-3.20997	7.63235	-177.25668	-0.72292	1.33101	-0.11480	-0.00019	-0.01463	-0.00330	-1.49048	-1.33916	4.63031	1.20157	1.12308	-0.62591	0.41825	0.43413	-1.65847	7.45671	-9.08676	-165.17390	-0.00259	-0.00216	0.00147	-0.00002
419			4.18000	0.73048	-4.78182	18.58624	0.34799	-0.05338	0.01486	-0.00417	-0.00205	-0.00073	10.06076	17.05634	157.05627	0.48778	0.01016	-0.15800	0.00715	0.00016	-0.00056	-0.02213	0.05363	0.76218	-3.20788	7.64056	-177.26953	-0.73327	1.32820	-0.11296	0.00109	-0.01962	-0.00194	-2.32436	-0.13424	2.79642	0.86905	0.81467	0.36244	0.71951	0.19755	-1.06685	7.45008	-9.09780	-165.18300	-0.00263	-0.00216	0.00147	-0.00003
420			4.19000	0.73669	-4.81039	18.60660	0.34983	-0.05156	0.01510	-0.00219	-0.00344	-0.00037	10.05282	17.04781	157.06009	0.48653	0.01116	-0.15776	0.00700	0.00017	-0.00144	-0.02253	0.05309	0.76213	-3.20575	7.65036	-177.27557	-0.73873	1.32288	-0.11011	0.00139	-0.02363	-0.00048	-3.73216	0.83729	1.43367	0.89606	0.68332	0.65356	0.98750	0.01712	-0.38305	7.43972	-9.10048	-165.19635	-0.00268	-0.00217	0.00146	-0.00004
421			4.20000	0.74006	-4.85793	18.61517	0.35024	-0.05087	0.01534	-0.00148	-0.00526	-0.00010	10.04650	17.03752	157.06386	0.48476	0.01101	-0.15749	0.00350	0.00023	-0.00059	-0.02243	0.05284	0.76127	-3.20521	7.66128	-177.27342	-0.74242	1.31804	-0.10832	-0.00079	-0.02697	0.00144	-5.65813	1.73433	0.47130	1.17215	0.44793	0.17365	1.25546	-0.04317	0.61701	7.42694	-9.09713	-165.21204	-0.00274	-0.00217	0.00145	-0.00005
422			4.21000	0.74230	-4.92868	18.61567	0.35377	-0.04830	0.01632	-0.00232	-0.00701	0.00005	10.04459	17.02386	157.06021	0.48707	0.00829	-0.15964	-0.00320	0.00026	0.00265	-0.02160	0.05278	0.75904	-3.20919	7.67292	-177.25891	-0.73836	1.31510	-0.10595	-0.00577	-0.03010	0.00418	-7.95324	2.46119	-0.03968	1.59959	0.20151	-1.27963	1.56632	-0.00472	2.13795	7.41350	-9.09105	-165.22720	-0.00281	-0.00218	0.00145	-0.00005
423			4.22000	0.74746	-5.02426	18.61382	0.35926	-0.04307	0.01757	-0.00497	-0.00800	0.00011	10.04637	17.00569	157.03773	0.49200	0.00309	-0.16324	-0.01087	0.00014	0.00830	-0.02060	0.05254	0.75574	-3.22043	7.68493	-177.22641	-0.72817	1.31479	-0.10365	-0.01206	-0.03286	0.00765	-10.27958	2.86941	-0.21736	2.02235	0.16030	-3.51619	1.91378	0.03597	4.14268	7.40076	-9.08382	-165.23943	-0.00286	-0.00220	0.00144	-0.00005
424			4.23000	0.75774	-5.14154	18.61108	0.36214	-0.03575	0.01847	-0.00697	-0.00773	0.00031	10.04968	16.98421	156.99103	0.49437	-0.00424	-0.16599	-0.01761	-0.00021	0.01347	-0.02021	0.05166	0.75234	-3.23978	7.69675	-177.17209	-0.71910	1.31818	-0.10257	-0.01777	-0.03449	0.01142	-12.02991	3.21829	-0.80893	2.10785	0.10433	-5.45186	2.23206	-0.00084	6.31959	7.38962	-9.07434	-165.24742	-0.00289	-0.00221	0.00144	-0.00005
425			4.24000	0.76804	-5.27234	18.59755	0.36411	-0.02735	0.01966	-0.00515	-0.00630	0.00095	10.05615	16.96490	156.93141	0.49465	-0.00814	-0.16788	-0.02285	-0.00034	0.01464	-0.02143	0.05027	0.75008	-3.26619	7.70765	-177.09621	-0.71439	1.31805	-0.10035	-0.02039	-0.03664	0.01447	-12.66440	3.91028	-2.56216	1.60312	-0.38784	-5.92195	2.55157	-0.21618	8.17902	7.38025	-9.06081	-165.25116	-0.00289	-0.00220	0.00143	-0.00004
426			4.25000	0.76908	-5.40599	18.55887	0.36702	-0.02047	0.02173	0.00163	-0.00463	0.00219	10.07001	16.95422	156.87932	0.49612	-0.00856	-0.17053	-0.02716	-0.00016	0.01067	-0.02320	0.04920	0.74964	-3.29743	7.71718	-177.00322	-0.71059	1.31797	-0.09747	-0.02413	-0.03320	0.01638	-12.05893	5.07630	-5.47881	0.55721	-1.50654	-4.60392	2.56257	-0.23832	9.58827	7.37248	-9.04335	-165.25208	-0.00286	-0.00217	0.00142	-0.00004
427			4.26000	0.75226	-5.53283	18.48480	0.36597	-0.01552	0.02406	0.01246	-0.00323	0.00398	10.09624	16.95682	156.85381	0.49508	-0.00914	-0.17283	-0.03139	0.00014	0.00212	-0.02484	0.04863	0.75047	-3.33138	7.72539	-176.90054	-0.71106	1.32123	-0.09523	-0.02586	-0.03188	0.01688	-10.48641	6.62440	-9.04964	-0.78552	-3.22816	-1.85907	2.56319	-0.23022	10.13872	7.36584	-9.02445	-165.25128	-0.00283	-0.00214	0.00142	-0.00003
428			4.27000	0.71192	-5.64671	18.37139	0.36473	-0.01267	0.02576	0.02459	-0.00231	0.00591	10.13939	16.97437	156.86813	0.49420	-0.00753	-0.17430	-0.03602	0.00039	-0.00885	-0.02646	0.04837	0.75234	-3.36684	7.73297	-176.79694	-0.71500	1.32316	-0.09315	-0.02844	-0.03170	0.01605	-8.45098	8.23075	-12.56092	-2.10343	-5.27834	1.55551	2.51107	0.02377	9.91126	7.35982	-9.00752	-165.25003	-0.00279	-0.00211	0.00141	-0.00003
429			4.28000	0.64923	-5.74528	18.22342	0.36568	-0.01085	0.02651	0.03422	-0.00169	0.00734	10.20046	17.00495	156.92462	0.49581	-0.00463	-0.17543	-0.04041	0.00037	-0.01906	-0.02772	0.04834	0.75473	-3.40395	7.74120	-176.70000	-0.71980	1.32378	-0.09111	-0.03325	-0.03357	0.01422	-6.49632	9.34769	-15.19369	-3.05917	-7.12974	4.65112	2.46190	0.59994	9.09238	7.35407	-8.99471	-165.24867	-0.00277	-0.00209	0.00142	-0.00003
430			4.29000	0.57297	-5.82905	18.05450	0.36808	-0.00974	0.02673	0.03840	-0.00129	0.00798	10.27528	17.04308	157.01337	0.49825	-0.00275	-0.17650	-0.04318	0.00026	-0.02584	-0.02816	0.04817	0.75609	-3.44428	7.75136	-176.61502	-0.72422	1.32392	-0.08937	-0.04049	-0.03792	0.01195	-5.00815	9.56927	-16.40483	-3.44589	-8.28936	6.64525	2.46886	1.44682	7.96876	7.34868	-8.98664	-165.24835	-0.00275	-0.00208	0.00142	-0.00002
431			4.30000	0.49494	-5.90042	17.88115	0.36954	-0.00666	0.02617	0.03664	-0.00076	0.00773	10.35634	17.08229	157.11765	0.50131	-0.00536	-0.17769	-0.04346	0.00051	-0.02829	-0.02779	0.04805	0.75520	-3.48911	7.76475	-176.54361	-0.72427	1.32537	-0.08869	-0.04826	-0.04457	0.00992	-4.12743	8.91693	-16.26464	-3.28504	-8.56002	7.31199	2.57299	2.35221	6.86764	7.34394	-8.98297	-165.25015	-0.00274	-0.00207	0.00142	-0.00002
432			4.31000	0.42456	-5.96286	17.71562	0.37297	-0.00441	0.02588	0.03140	-0.00045	0.00720	10.43580	17.11736	157.22160	0.50616	-0.00820	-0.17965	-0.04094	0.00069	-0.02723	-0.02705	0.04795	0.75404	-3.53839	7.78203	-176.48360	-0.72176	1.32717	-0.08879	-0.05345	-0.05145	0.00863	-3.72813	7.77774	-15.38688	-2.78029	-8.02339	6.94267	2.74402	2.97763	6.12931	7.34020	-8.98318	-165.25467	-0.00274	-0.00206	0.00141	-0.00001
433			4.32000	0.36527	-6.01901	17.56148	0.37572	-0.00245	0.02542	0.02481	-0.00023	0.00657	10.50703	17.14594	157.31473	0.50939	-0.00978	-0.18067	-0.03458	0.00066	-0.02342	-0.02682	0.04762	0.75293	-3.58954	7.80222	-176.42860	-0.72184	1.32518	-0.08868	-0.05279	-0.05431	0.00843	-3.59672	6.52586	-14.35803	-2.11805	-6.76468	5.92476	2.85345	2.96529	5.98148	7.33813	-8.98639	-165.26129	-0.00274	-0.00205	0.00140	0.00000
434			4.33000	0.31774	-6.07073	17.41851	0.37713	0.00088	0.02461	0.01718	0.00008	0.00583	10.56302	17.16653	157.38927	0.51156	-0.01233	-0.18112	-0.02385	0.00057	-0.01763	-0.02687	0.04731	0.75235	-3.63749	7.82210	-176.37094	-0.72399	1.32397	-0.08810	-0.04523	-0.05107	0.00901	-3.66057	5.19341	-13.23429	-1.32995	-4.81404	4.49800	2.78678	2.26952	6.25484	7.33864	-8.99234	-165.26855	-0.00273	-0.00203	0.00138	0.00002
435			4.34000	0.28427	-6.11951	17.28906	0.37845	0.00274	0.02467	0.00879	0.00023	0.00525	10.59729	17.17733	157.43958	0.51238	-0.01522	-0.18203	-0.01044	0.00035	-0.01184	-0.02676	0.04690	0.75399	-3.67758	7.83890	-176.30771	-0.73077	1.32981	-0.08758	-0.03414	-0.04462	0.00942	-3.86026	3.78249	-11.96319	-0.51008	-2.58967	3.17318	2.56901	1.30804	6.36350	7.34263	-9.00131	-165.27412	-0.00273	-0.00202	0.00136	0.00003
436			4.35000	0.26508	-6.16611	17.17395	0.37864	0.00253	0.02573	0.00186	0.00020	0.00494	10.61053	17.17904	157.47110	0.51183	-0.01745	-0.18331	0.00183	0.00014	-0.00879	-0.02656	0.04661	0.75592	-3.70829	7.85257	-176.24434	-0.73728	1.33689	-0.08746	-0.02382	-0.03963	0.00891	-3.95751	2.60015	-10.87804	0.04373	-0.85380	2.66019	2.33493	0.56792	5.88096	7.34994	-9.01304	-165.27563	-0.00273	-0.00203	0.00136	0.00004
437			4.36000	0.25494	-6.20936	17.06824	0.37604	0.00248	0.02637	-0.00205	0.00017	0.00469	10.61043	17.17654	157.49791	0.50997	-0.01954	-0.18370	0.01028	0.00009	-0.00835	-0.02656	0.04664	0.75607	-3.73096	7.86525	-176.18793	-0.74053	1.33777	-0.08755	-0.01652	-0.03811	0.00775	-3.75755	1.83299	-10.13421	0.15136	0.10410	2.85405	2.19562	0.18395	5.01921	7.35958	-9.02582	-165.27174	-0.00273	-0.00205	0.00137	0.00004
438			4.37000	0.24920	-6.24743	16.96923	0.37509	0.00217	0.02639	-0.00430	0.00013	0.00428	10.60356	17.17461	157.52568	0.50890	-0.01904	-0.18327	0.01439	0.00010	-0.00734	-0.02700	0.04661	0.75627	-3.74814	7.87855	-176.13997	-0.74406	1.33329	-0.08715	-0.01269	-0.03825	0.00669	-3.33802	1.24842	-9.26400	0.00847	0.63577	2.75452	2.13425	0.04858	4.29763	7.37028	-9.03776	-165.26221	-0.00271	-0.00207	0.00140	0.00004
439			4.38000	0.24778	-6.27918	16.88177	0.37317	0.00367	0.02534	-0.00568	0.00018	0.00348	10.59234	17.17419	157.54634	0.50682	-0.02130	-0.18195	0.01368	0.00008	-0.00379	-0.02738	0.04628	0.75661	-3.76296	7.89231	-176.09709	-0.74902	1.33294	-0.08788	-0.01207	-0.03719	0.00627	-2.81094	0.71821	-7.87518	-0.11157	0.97188	1.70534	2.05178	0.06659	3.98790	7.38111	-9.04723	-165.24757	-0.00269	-0.00211	0.00144	0.00004
440			4.39000	0.24937	-6.30415	16.81127	0.37339	0.00450	0.02437	-0.00423	0.00016	0.00265	10.58014	17.17459	157.55109	0.50649	-0.02286	-0.18113	0.00767	0.00004	0.00065	-0.02773	0.04580	0.75792	-3.77820	7.90509	-176.05550	-0.75199	1.33727	-0.08966	-0.01376	-0.03269	0.00622	-2.05053	0.55324	-6.23999	-0.20506	0.86056	0.15206	1.83595	0.20206	3.93046	7.39087	-9.05187	-165.22978	-0.00267	-0.00215	0.00149	0.00003
441			4.40000	0.24704	-6.32067	16.75655	0.37521	0.00421	0.02296	0.00105	0.00008	0.00191	10.57384	17.17688	157.54248	0.50703	-0.02364	-0.17998	-0.00185	0.00007	0.00356	-0.02792	0.04513	0.76007	-3.79519	7.91502	-176.01514	-0.75546	1.34510	-0.09225	-0.01611	-0.02436	0.00588	-0.90353	0.89559	-4.72868	-0.37129	0.18461	-1.09090	1.42802	0.42226	3.69810	7.39834	-9.04937	-165.21115	-0.00265	-0.00218	0.00152	0.00001
442			4.41000	0.23562	-6.32614	16.71531	0.37687	0.00361	0.02125	0.00567	-0.00001	0.00112	10.57762	17.18219	157.52841	0.50775	-0.02448	-0.17865	-0.00929	0.00006	0.00553	-0.02765	0.04465	0.76124	-3.81296	7.92096	-175.98056	-0.75746	1.35175	-0.09423	-0.01703	-0.01373	0.00450	0.40267	1.05070	-2.94268	-0.40194	-0.36072	-1.99316	0.86068	0.66564	2.87935	7.40284	-9.03930	-165.19394	-0.00264	-0.00218	0.00154	0.00000
443			4.42000	0.22308	-6.31900	16.69561	0.38009	0.00147	0.02062	0.00225	-0.00003	-0.00001	10.58421	17.18636	157.50659	0.51057	-0.02296	-0.17871	-0.00847	-0.00028	0.00963	-0.02694	0.04479	0.76121	-3.82865	7.92301	-175.95927	-0.75434	1.35335	-0.09442	-0.01528	-0.00322	0.00173	1.35849	-0.08335	0.04079	0.15975	0.32065	-3.28300	0.21653	0.89716	1.27076	7.40505	-9.02335	-165.17947	-0.00264	-0.00217	0.00153	-0.00000
444			4.43000	0.22888	-6.29977	16.71574	0.38091	0.00083	0.01916	-0.01215	-0.00004	-0.00160	10.57708	17.17998	157.46223	0.51289	-0.02258	-0.17783	0.00228	-0.00104	0.01743	-0.02641	0.04530	0.75983	-3.83911	7.92228	-175.95924	-0.74790	1.35184	-0.09515	-0.01102	0.00462	-0.00216	1.72139	-2.90231	4.56850	1.47289	2.61911	-5.43050	-0.38715	1.10303	-1.03425	7.40611	-9.00417	-165.16798	-0.00263	-0.00216	0.00153	-0.00000
445			4.44000	0.27010	-6.26913	16.79149	0.37953	-0.00112	0.01722	-0.03302	0.00007	-0.00315	10.54201	17.15522	157.38095	0.51287	-0.02323	-0.17563	0.01920	-0.00209	0.02708	-0.02593	0.04587	0.75932	-3.84189	7.92084	-175.98569	-0.74352	1.35368	-0.09833	-0.00526	0.00857	-0.00686	1.78472	-6.75347	9.94280	3.17129	5.88232	-8.04074	-0.86402	1.28000	-3.72438	7.40667	-8.98468	-165.15958	-0.00261	-0.00215	0.00154	-0.00000
446			4.45000	0.35146	-6.22577	16.92592	0.37795	-0.00438	0.01515	-0.05275	0.00039	-0.00416	10.47474	17.11075	157.26070	0.51020	-0.02446	-0.17232	0.03682	-0.00315	0.03473	-0.02552	0.04599	0.76001	-3.83606	7.92039	-176.04022	-0.74316	1.35948	-0.10335	0.00136	0.00996	-0.01214	2.11147	-10.50678	14.89503	4.65101	9.00616	-10.10488	-1.23269	1.40403	-6.48069	7.40703	-8.96836	-165.15428	-0.00259	-0.00217	0.00157	-0.00000
447			4.46000	0.46420	-6.16619	17.10723	0.37552	-0.00915	0.01217	-0.06417	0.00108	-0.00408	10.38115	17.05211	157.11530	0.50445	-0.02577	-0.16696	0.05031	-0.00380	0.03639	-0.02522	0.04566	0.76148	-3.82103	7.92146	-176.12187	-0.74704	1.36697	-0.11035	0.00891	0.01125	-0.01786	3.16169	-13.06871	18.17137	5.39065	10.94873	-10.53325	-1.56857	1.41728	-9.06618	7.40714	-8.95817	-165.15257	-0.00256	-0.00220	0.00162	-0.00000
448			4.47000	0.58860	-6.08686	17.31124	0.37386	-0.01648	0.00948	-0.06327	0.00253	-0.00333	10.27573	16.98969	156.97191	0.49953	-0.02521	-0.16172	0.05646	-0.00349	0.03092	-0.02462	0.04570	0.76304	-3.79656	7.92332	-176.22768	-0.74808	1.37256	-0.11793	0.01689	0.01419	-0.02346	5.06883	-13.70745	19.03755	5.12451	11.02098	-8.77154	-1.91991	1.29981	-11.25190	7.40684	-8.95482	-165.15495	-0.00255	-0.00225	0.00167	0.00000
449			4.48000	0.70082	-5.98649	17.51010	0.37240	-0.02347	0.00752	-0.05042	0.00440	-0.00245	10.17708	16.93540	156.86032	0.49617	-0.02538	-0.15796	0.05406	-0.00265	0.02025	-0.02335	0.04621	0.76310	-3.76339	7.92472	-176.35234	-0.74450	1.37490	-0.12398	0.02416	0.01911	-0.02784	7.54522	-12.38939	17.68631	3.96330	9.23499	-5.27497	-2.27561	1.06976	-12.78076	7.40605	-8.95594	-165.16092	-0.00254	-0.00229	0.00172	0.00000
450			4.49000	0.78261	-5.86769	17.68361	0.36966	-0.02948	0.00580	-0.03014	0.00632	-0.00159	10.10036	16.89778	156.79860	0.49281	-0.02756	-0.15502	0.04449	-0.00160	0.00773	-0.02146	0.04690	0.76232	-3.72349	7.92431	-176.48801	-0.74163	1.37661	-0.12855	0.02947	0.02485	-0.03026	10.01544	-9.73378	14.98684	2.31498	6.26605	-1.17511	-2.56781	0.78754	-13.45240	7.40516	-8.95740	-165.16904	-0.00253	-0.00233	0.00176	0.00000
451			4.50000	0.82626	-5.73663	17.82268	0.36612	-0.03486	0.00414	-0.00890	0.00800	-0.00089	10.05297	16.87988	156.78931	0.48931	-0.02986	-0.15237	0.03140	-0.00036	-0.00331	-0.01939	0.04754	0.76024	-3.68019	7.92160	-176.62549	-0.73960	1.37476	-0.13147	0.03183	0.02881	-0.03032	11.90430	-6.64286	11.91665	0.64031	3.05658	2.40855	-2.69053	0.52978	-13.21306	7.40433	-8.95659	-165.17784	-0.00252	-0.00235	0.00179	0.00000
452			4.51000	0.83503	-5.60129	17.92853	0.36262	-0.03956	0.00258	0.00754	0.00913	-0.00043	10.03350	16.87971	156.82164	0.48669	-0.03036	-0.15001	0.01920	0.00069	-0.01043	-0.01771	0.04821	0.75717	-3.63726	7.91731	-176.75581	-0.73705	1.36803	-0.13265	0.03108	0.02917	-0.02822	12.82502	-3.99697	9.31693	-0.68688	0.49924	4.68536	-2.58864	0.34456	-12.21130	7.40399	-8.95436	-165.18556	-0.00252	-0.00238	0.00181	0.00000
453			4.52000	0.82085	-5.46949	18.01060	0.36068	-0.04324	0.00177	0.01620	0.00950	-0.00024	10.03296	16.89157	156.87605	0.48610	-0.02880	-0.14883	0.01110	0.00118	-0.01287	-0.01664	0.04886	0.75439	-3.59781	7.91268	-176.87271	-0.73381	1.35965	-0.13214	0.02851	0.02574	-0.02475	12.67921	-2.34389	7.68414	-1.46487	-0.86351	5.37443	-2.28263	0.20704	-10.77101	7.40442	-8.95311	-165.19038	-0.00253	-0.00241	0.00184	0.00001
454			4.53000	0.79812	-5.34743	18.08099	0.35772	-0.04615	0.00121	0.01730	0.00918	-0.00015	10.03945	16.90871	156.93216	0.48495	-0.02628	-0.14761	0.00826	0.00114	-0.01138	-0.01632	0.04946	0.75191	-3.56278	7.90913	-176.97343	-0.73174	1.35123	-0.13132	0.02635	0.01940	-0.02096	11.62850	-1.72027	6.99775	-1.68397	-0.99454	4.77942	-1.83657	0.02337	-9.22982	7.40656	-8.95437	-165.19125	-0.00253	-0.00244	0.00188	0.00001
455			4.54000	0.77832	-5.23951	18.14867	0.35572	-0.05116	0.00122	0.01315	0.00879	-0.00015	10.04253	16.92524	156.97603	0.48317	-0.01988	-0.14608	0.01020	0.00067	-0.00768	-0.01677	0.04992	0.75069	-3.53105	7.90763	-177.05804	-0.73222	1.34143	-0.13054	0.02634	0.01207	-0.01739	9.94318	-1.83117	6.91137	-1.42230	-0.20195	3.49644	-1.34807	-0.29706	-7.80327	7.41159	-8.95831	-165.18748	-0.00252	-0.00247	0.00192	0.00003
456			4.55000	0.76831	-5.14859	18.21817	0.35546	-0.05258	0.00223	0.00743	0.00748	-0.00027	10.03535	16.93640	157.00121	0.48481	-0.01496	-0.14677	0.01470	0.00028	-0.00395	-0.01762	0.05056	0.74919	-3.50030	7.90825	-177.12793	-0.72570	1.33368	-0.12905	0.02837	0.00565	-0.01405	8.03283	-2.14376	6.82568	-0.89759	0.92124	2.21894	-0.90098	-0.76969	-6.52737	7.42033	-8.96421	-165.17886	-0.00249	-0.00250	0.00196	0.00004
457			4.56000	0.76664	-5.07470	18.28541	0.35430	-0.05394	0.00281	0.00539	0.00626	-0.00029	10.01817	16.94133	157.01170	0.48575	-0.01171	-0.14696	0.01781	0.00013	-0.00281	-0.01855	0.05096	0.74875	-3.46890	7.91040	-177.18410	-0.71959	1.33186	-0.12986	0.03143	0.00148	-0.01115	6.51235	-1.87222	5.76634	-0.57118	1.47448	1.87974	-0.55273	-1.31372	-5.33185	7.43295	-8.97144	-165.16617	-0.00245	-0.00251	0.00200	0.00005
458			4.57000	0.76115	-5.01412	18.33387	0.35195	-0.05641	0.00302	0.01059	0.00549	-0.00016	10.00058	16.94538	157.02609	0.48405	-0.00991	-0.14619	0.01646	0.00020	-0.00633	-0.01920	0.05081	0.74919	-3.43659	7.91293	-177.22714	-0.71775	1.33467	-0.13210	0.03389	0.00004	-0.00848	5.80897	-0.47985	3.02626	-0.81330	0.77537	3.17082	-0.33381	-1.78888	-4.18936	7.44855	-8.97971	-165.15131	-0.00241	-0.00253	0.00204	0.00006
459			4.58000	0.73735	-4.96233	18.34429	0.34820	-0.05801	0.00295	0.02037	0.00494	0.00005	9.99535	16.95570	157.06705	0.48054	-0.00941	-0.14497	0.01113	0.00039	-0.01308	-0.01953	0.05040	0.74883	-3.40458	7.91478	-177.25827	-0.71824	1.33551	-0.13306	0.03400	0.00019	-0.00602	5.71946	1.62418	-0.83112	-1.48598	-0.90647	5.58478	-0.20937	-2.04431	-3.13826	7.46563	-8.98903	-165.13637	-0.00237	-0.00253	0.00206	0.00006
460			4.59000	0.69228	-4.91685	18.31218	0.34314	-0.05803	0.00322	0.02786	0.00436	0.00026	10.00762	16.97456	157.14125	0.47683	-0.01072	-0.14455	0.00498	0.00066	-0.01907	-0.01958	0.05019	0.74906	-3.37515	7.91585	-177.27939	-0.72196	1.33702	-0.13201	0.03068	-0.00083	-0.00392	5.64737	3.34183	-4.29607	-2.10661	-2.56752	7.66799	-0.07117	-1.97474	-2.21872	7.48186	-8.99938	-165.12292	-0.00235	-0.00252	0.00206	0.00005
461			4.60000	0.63630	-4.87729	18.25054	0.33983	-0.05923	0.00433	0.02900	0.00387	0.00050	10.03255	16.99858	157.23547	0.47478	-0.01022	-0.14527	0.00062	0.00071	-0.02146	-0.01959	0.05016	0.75073	-3.35116	7.91749	-177.29254	-0.72781	1.33852	-0.12979	0.02394	-0.00528	-0.00226	5.21704	3.92467	-6.29327	-2.36729	-3.42802	8.36849	0.17987	-1.58816	-1.43047	7.49503	-9.01041	-165.11208	-0.00233	-0.00252	0.00206	0.00004
462			4.61000	0.58307	-4.84345	18.17774	0.33763	-0.06301	0.00510	0.02432	0.00351	0.00063	10.06129	17.02330	157.32999	0.47270	-0.00705	-0.14516	-0.00146	0.00046	-0.01968	-0.01962	0.05007	0.75232	-3.33472	7.92153	-177.29926	-0.73414	1.33714	-0.12839	0.01518	-0.01292	-0.00094	4.44993	3.42485	-6.72245	-2.28240	-3.38802	7.60770	0.54654	-1.01885	-0.74002	7.50329	-9.02153	-165.10500	-0.00232	-0.00250	0.00204	0.00002
463			4.62000	0.54176	-4.81494	18.10866	0.33531	-0.06267	0.00575	0.01646	0.00287	0.00062	10.08694	17.04567	157.40921	0.47337	-0.00734	-0.14629	-0.00210	0.00040	-0.01517	-0.01960	0.05042	0.75227	-3.32640	7.92903	-177.30031	-0.73306	1.33668	-0.12697	0.00656	-0.02207	0.00029	3.47743	2.30478	-5.98890	-1.97539	-2.73021	5.81019	0.97442	-0.46486	-0.09465	7.50546	-9.03210	-165.10303	-0.00234	-0.00249	0.00202	-0.00000
464			4.63000	0.51631	-4.79214	18.05276	0.33332	-0.06285	0.00624	0.00778	0.00216	0.00051	10.10558	17.06398	157.46378	0.47450	-0.00742	-0.14728	-0.00213	0.00029	-0.00909	-0.01955	0.05095	0.75199	-3.32498	7.94026	-177.29552	-0.73033	1.33632	-0.12643	0.00009	-0.03084	0.00160	2.36004	1.00373	-4.58845	-1.54794	-1.76987	3.47351	1.39889	-0.08465	0.55942	7.50160	-9.04055	-165.10641	-0.00239	-0.00247	0.00198	-0.00002
465			4.64000	0.50712	-4.77636	18.01426	0.32871	-0.06410	0.00624	-0.00047	0.00135	0.00032	10.11585	17.07744	157.49025	0.47165	-0.00743	-0.14647	-0.00202	0.00016	-0.00255	-0.01969	0.05120	0.75161	-3.32849	7.95459	-177.28410	-0.73249	1.33544	-0.12668	-0.00409	-0.03734	0.00305	1.14822	-0.22914	-2.91456	-1.03372	-0.73559	1.00443	1.74143	0.10329	1.23855	7.49328	-9.04484	-165.11421	-0.00244	-0.00245	0.00192	-0.00003
466			4.65000	0.51308	-4.76859	17.99434	0.32406	-0.06542	0.00647	-0.00781	0.00045	0.00012	10.11785	17.08513	157.48889	0.46899	-0.00789	-0.14601	-0.00177	0.00002	0.00359	-0.01981	0.05161	0.75201	-3.33549	7.97064	-177.26579	-0.73476	1.33722	-0.12715	-0.00665	-0.04034	0.00442	-0.06344	-1.34316	-1.14441	-0.40404	0.27833	-1.34666	1.93171	0.16621	1.86203	7.48281	-9.04381	-165.12492	-0.00249	-0.00242	0.00187	-0.00004
467			4.66000	0.53300	-4.76864	17.99356	0.32006	-0.06538	0.00711	-0.01426	-0.00039	-0.00012	10.11185	17.08566	157.46187	0.46763	-0.00941	-0.14654	-0.00111	-0.00017	0.00909	-0.01998	0.05222	0.75338	-3.34471	7.98678	-177.24191	-0.73645	1.34240	-0.12722	-0.00801	-0.03989	0.00529	-1.16984	-2.36938	0.72487	0.37244	1.26359	-3.45780	1.94788	0.17874	2.26450	7.47182	-9.03747	-165.13655	-0.00252	-0.00237	0.00181	-0.00004
468			4.67000	0.56570	-4.77528	18.01315	0.31584	-0.06350	0.00760	-0.01948	-0.00103	-0.00039	10.09797	17.07743	157.41194	0.46602	-0.01166	-0.14691	0.00002	-0.00046	0.01371	-0.02044	0.05274	0.75418	-3.35491	8.00185	-177.21577	-0.73718	1.34654	-0.12686	-0.00843	-0.03697	0.00535	-2.07355	-3.26795	2.66715	1.24941	2.18319	-5.22936	1.82255	0.19372	2.32010	7.46146	-9.02718	-165.14767	-0.00254	-0.00233	0.00176	-0.00004
469			4.68000	0.60862	-4.78671	18.05307	0.31368	-0.06458	0.00822	-0.02245	-0.00149	-0.00067	10.07704	17.05994	157.34349	0.46500	-0.01166	-0.14708	0.00103	-0.00067	0.01665	-0.02091	0.05325	0.75702	-3.36486	8.01537	-177.19135	-0.74075	1.35336	-0.12775	-0.00822	-0.03287	0.00470	-2.64643	-3.81983	4.35592	2.04893	2.83356	-6.37867	1.60619	0.23291	2.03522	7.45234	-9.01480	-165.15796	-0.00256	-0.00230	0.00173	-0.00003
470			4.69000	0.65558	-4.80067	18.10761	0.31316	-0.06666	0.00919	-0.02170	-0.00169	-0.00089	10.05271	17.03531	157.26631	0.46545	-0.01166	-0.14796	0.00114	-0.00077	0.01681	-0.02110	0.05381	0.76058	-3.37377	8.02717	-177.17166	-0.74306	1.36329	-0.12953	-0.00739	-0.02843	0.00351	-2.73729	-3.72896	5.24101	2.51436	2.91559	-6.46467	1.34747	0.28129	1.50629	7.44462	-9.00194	-165.16777	-0.00257	-0.00228	0.00170	-0.00003
471			4.70000	0.69740	-4.81441	18.16515	0.31409	-0.06606	0.01029	-0.01712	-0.00151	-0.00096	10.03091	17.00841	157.19565	0.46836	-0.01165	-0.14973	0.00027	-0.00072	0.01378	-0.02140	0.05442	0.76143	-3.38083	8.03739	-177.15860	-0.73688	1.36677	-0.12986	-0.00604	-0.02370	0.00198	-2.32812	-2.95728	5.06810	2.52741	2.34921	-5.33920	1.07064	0.32514	0.84575	7.43816	-8.98997	-165.17746	-0.00259	-0.00226	0.00168	-0.00002
472			4.71000	0.72705	-4.82561	18.21482	0.31391	-0.06597	0.01067	-0.01064	-0.00110	-0.00080	10.01649	16.98378	157.14476	0.46948	-0.01142	-0.15021	-0.00071	-0.00057	0.00847	-0.02165	0.05478	0.76186	-3.38579	8.04597	-177.15291	-0.73307	1.36763	-0.13030	-0.00499	-0.01865	0.00037	-1.58917	-1.87545	4.12209	2.22380	1.42512	-3.40981	0.77902	0.39381	0.16255	7.43290	-8.98042	-165.18690	-0.00259	-0.00224	0.00166	-0.00001
473			4.72000	0.74348	-4.83240	18.25138	0.31324	-0.06572	0.01069	-0.00456	-0.00045	-0.00055	10.01017	16.96340	157.11871	0.46802	-0.01313	-0.14996	-0.00105	-0.00046	0.00260	-0.02152	0.05440	0.76266	-3.38921	8.05280	-177.15443	-0.73539	1.37132	-0.13075	-0.00499	-0.01351	-0.00122	-0.67931	-0.90496	2.85944	1.80516	0.48608	-1.25251	0.48138	0.53558	-0.48580	7.42912	-8.97464	-165.19569	-0.00259	-0.00221	0.00164	-0.00001
474			4.73000	0.74871	-4.83271	18.27380	0.31296	-0.06597	0.01035	0.00007	0.00042	-0.00032	10.01094	16.94757	157.11694	0.46671	-0.01415	-0.14937	-0.00094	-0.00031	-0.00240	-0.02133	0.05394	0.76369	-3.39216	8.05788	-177.16299	-0.73886	1.37372	-0.13102	-0.00611	-0.00870	-0.00281	0.32496	-0.25777	1.75919	1.39521	-0.28021	0.62224	0.19566	0.76202	-1.11842	7.42766	-8.97330	-165.20332	-0.00256	-0.00219	0.00163	0.00001
475			4.74000	0.74620	-4.82472	18.28682	0.31142	-0.06518	0.00946	0.00227	0.00135	-0.00025	10.01670	16.93569	157.13318	0.46487	-0.01586	-0.14825	-0.00053	-0.00023	-0.00481	-0.02112	0.05362	0.76439	-3.39527	8.06150	-177.17880	-0.74351	1.37421	-0.13063	-0.00742	-0.00448	-0.00446	1.23844	-0.13072	1.54764	1.16426	-0.61586	1.55711	-0.06798	1.00840	-1.77742	7.42928	-8.97604	-165.20903	-0.00252	-0.00217	0.00161	0.00002
476			4.75000	0.74292	-4.80862	18.30438	0.31165	-0.06531	0.00923	0.00040	0.00211	-0.00048	10.02248	16.92455	157.15211	0.46397	-0.01583	-0.14786	0.00087	-0.00032	-0.00285	-0.02078	0.05344	0.76518	-3.39810	8.06392	-177.20218	-0.74829	1.37199	-0.12894	-0.00764	-0.00089	-0.00598	1.73576	-0.79984	2.95187	1.33932	-0.14933	0.88415	-0.29950	1.16982	-2.43889	7.43420	-8.98203	-165.21259	-0.00246	-0.00214	0.00160	0.00003
477			4.76000	0.74971	-4.78694	18.34633	0.31329	-0.06678	0.00946	-0.00667	0.00251	-0.00104	10.01994	16.90884	157.15169	0.46443	-0.01481	-0.14811	0.00400	-0.00062	0.00412	-0.02012	0.05363	0.76537	-3.39946	8.06539	-177.23235	-0.74949	1.36822	-0.12744	-0.00640	0.00159	-0.00704	1.55684	-2.39956	6.11440	2.01983	1.31574	-1.62620	-0.45767	1.18475	-2.94195	7.44196	-8.99049	-165.21393	-0.00239	-0.00212	0.00159	0.00004
478			4.77000	0.77777	-4.76384	18.42983	0.31165	-0.06669	0.00941	-0.01759	0.00241	-0.00175	10.00055	16.88321	157.11064	0.46200	-0.01701	-0.14758	0.00830	-0.00124	0.01476	-0.01941	0.05374	0.76407	-3.39892	8.06635	-177.26610	-0.74995	1.36590	-0.12714	-0.00455	0.00242	-0.00721	0.75274	-4.64249	10.32565	3.02323	3.49901	-5.48468	-0.49565	1.06266	-3.04959	7.45145	-9.00072	-165.21292	-0.00233	-0.00210	0.00159	0.00004
479			4.78000	0.83212	-4.74263	18.56003	0.31038	-0.06532	0.00917	-0.02802	0.00204	-0.00234	9.96071	16.84617	157.01854	0.45973	-0.02139	-0.14706	0.01165	-0.00217	0.02542	-0.01871	0.05358	0.76241	-3.39720	8.06722	-177.29794	-0.74720	1.36838	-0.12879	-0.00273	0.00169	-0.00629	-0.20621	-6.71564	14.12626	3.85674	5.56723	-9.39335	-0.40667	0.82946	-2.65151	7.46112	-9.01166	-165.20934	-0.00229	-0.00210	0.00160	0.00003
480			4.79000	0.90546	-4.72379	18.72337	0.30881	-0.06504	0.00837	-0.03215	0.00182	-0.00239	9.90636	16.80269	156.88579	0.45728	-0.02508	-0.14558	0.01173	-0.00277	0.03104	-0.01828	0.05333	0.76049	-3.39518	8.06825	-177.32263	-0.74079	1.37246	-0.13302	-0.00071	0.00085	-0.00455	-0.66403	-7.55625	15.79569	3.94027	6.46152	-11.58324	-0.26703	0.49264	-1.87946	7.46938	-9.02201	-165.20360	-0.00227	-0.00212	0.00162	0.00002
481			4.80000	0.97846	-4.70531	18.88856	0.30772	-0.06598	0.00828	-0.02610	0.00197	-0.00213	9.85207	16.76350	156.74437	0.45571	-0.02601	-0.14461	0.00735	-0.00232	0.02840	-0.01835	0.05327	0.75927	-3.39275	8.06883	-177.33752	-0.73277	1.37584	-0.13722	0.00211	0.00125	-0.00250	-0.18166	-6.41806	14.22092	2.94664	5.46444	-10.72372	-0.16773	0.07124	-1.04070	7.47495	-9.03042	-165.19691	-0.00228	-0.00215	0.00164	0.00001
482			4.81000	1.02687	-4.68467	19.01830	0.30624	-0.06613	0.00851	-0.01001	0.00237	-0.00145	9.81579	16.74064	156.63594	0.45438	-0.02676	-0.14418	-0.00113	-0.00107	0.01744	-0.01865	0.05327	0.75926	-3.38892	8.06844	-177.34370	-0.72862	1.38041	-0.14001	0.00587	0.00290	-0.00085	1.20983	-3.31663	9.55521	1.01402	2.60180	-6.74264	-0.14346	-0.37741	-0.43217	7.47706	-9.03658	-165.19104	-0.00231	-0.00218	0.00166	-0.00000
483			4.82000	1.03194	-4.66068	19.08443	0.30816	-0.06552	0.00833	0.01212	0.00285	-0.00043	9.81148	16.74213	156.59361	0.45649	-0.02494	-0.14426	-0.01204	0.00061	0.00118	-0.01908	0.05321	0.75906	-3.38251	8.06684	-177.34470	-0.72456	1.37944	-0.14043	0.00997	0.00496	-0.00005	3.09532	0.99139	3.05213	-1.38091	-1.40044	-0.78523	-0.17846	-0.77434	-0.18015	7.47604	-9.04026	-165.18719	-0.00236	-0.00222	0.00168	-0.00001
484			4.83000	0.98655	-4.63367	19.07615	0.30835	-0.06666	0.00814	0.03452	0.00336	0.00058	9.84468	16.76998	156.63130	0.45735	-0.02088	-0.14387	-0.02255	0.00184	-0.01580	-0.01944	0.05324	0.75794	-3.37307	8.06435	-177.34436	-0.72358	1.37191	-0.13907	0.01365	0.00609	-0.00006	4.95346	5.36408	-3.61954	-3.67589	-5.45080	5.45769	-0.21660	-1.06128	-0.24479	7.47252	-9.04075	-165.18596	-0.00242	-0.00224	0.00169	-0.00002
485			4.84000	0.89694	-4.60434	19.00083	0.30550	-0.06819	0.00774	0.05047	0.00372	0.00130	9.91058	16.82001	156.74113	0.45628	-0.01687	-0.14296	-0.02912	0.00227	-0.02870	-0.01964	0.05336	0.75597	-3.36079	8.06178	-177.34547	-0.72593	1.36088	-0.13638	0.01678	0.00578	-0.00062	6.27939	8.61546	-8.84974	-5.30798	-8.38412	10.31521	-0.22509	-1.24446	-0.53062	7.46746	-9.03787	-165.18710	-0.00247	-0.00225	0.00168	-0.00002
486			4.85000	0.78167	-4.57418	18.88210	0.30353	-0.06915	0.00739	0.05613	0.00373	0.00159	9.99435	16.88197	156.89572	0.45652	-0.01320	-0.14268	-0.02960	0.00200	-0.03447	-0.01965	0.05347	0.75417	-3.34580	8.05979	-177.34988	-0.72880	1.35017	-0.13266	0.01950	0.00422	-0.00149	6.66782	9.91554	-11.43419	-5.84815	-9.38088	12.58086	-0.19872	-1.35665	-0.95577	7.46203	-9.03307	-165.18996	-0.00252	-0.00225	0.00167	-0.00002
487			4.86000	0.66524	-4.54589	18.75290	0.30209	-0.06932	0.00742	0.05133	0.00330	0.00154	10.07673	16.94270	157.05745	0.45763	-0.01015	-0.14312	-0.02449	0.00140	-0.03271	-0.01980	0.05356	0.75330	-3.32829	8.05896	-177.35863	-0.73179	1.34241	-0.12882	0.02136	0.00177	-0.00243	6.02749	9.19792	-11.08148	-5.25991	-8.42119	12.02490	-0.14276	-1.38721	-1.42315	7.45743	-9.02877	-165.19368	-0.00254	-0.00225	0.00167	-0.00001
488			4.87000	0.56799	-4.52249	18.64278	0.29938	-0.06975	0.00828	0.03936	0.00258	0.00132	10.14261	16.99161	157.19412	0.45828	-0.00824	-0.14428	-0.01631	0.00085	-0.02567	-0.01995	0.05388	0.75271	-3.30929	8.05953	-177.37177	-0.73231	1.33826	-0.12595	0.02155	-0.00007	-0.00327	4.67151	7.10808	-8.51381	-3.90680	-6.20591	9.45901	-0.11159	-1.30440	-1.82796	7.45449	-9.02659	-165.19746	-0.00255	-0.00225	0.00168	-0.00001
489			4.88000	0.50009	-4.50543	18.56901	0.29704	-0.06961	0.00935	0.02514	0.00180	0.00087	10.18519	17.02357	157.28912	0.45998	-0.00800	-0.14603	-0.00745	0.00049	-0.01660	-0.02009	0.05440	0.75298	-3.29036	8.06074	-177.38863	-0.73012	1.33947	-0.12455	0.01995	0.00084	-0.00397	3.10985	4.48989	-4.92159	-2.27319	-3.58666	6.14620	-0.19399	-1.11393	-2.12329	7.45306	-9.02617	-165.20061	-0.00254	-0.00226	0.00169	-0.00000
490			4.89000	0.46258	-4.49387	18.53570	0.29227	-0.06760	0.00947	0.01185	0.00122	0.00024	10.20423	17.03824	157.34131	0.45942	-0.01037	-0.14639	0.00098	0.00024	-0.00780	-0.02043	0.05478	0.75264	-3.27280	8.06091	-177.40862	-0.72820	1.34167	-0.12448	0.01743	0.00537	-0.00452	1.77576	1.95354	-1.29059	-0.75174	-1.12341	3.03628	-0.42249	-0.87886	-2.30530	7.45295	-9.02531	-165.20297	-0.00251	-0.00226	0.00170	0.00000
491			4.90000	0.45130	-4.48507	18.53923	0.29008	-0.06726	0.00990	0.00134	0.00102	-0.00032	10.20258	17.03849	157.35683	0.45904	-0.01084	-0.14670	0.00811	-0.00008	-0.00048	-0.02072	0.05495	0.75276	-3.25702	8.05854	-177.43086	-0.72648	1.34258	-0.12472	0.01447	0.01196	-0.00481	0.87961	-0.19679	1.84695	0.41856	0.92334	0.48232	-0.72470	-0.64347	-2.34870	7.45368	-9.02113	-165.20424	-0.00247	-0.00225	0.00170	0.00000
492			4.91000	0.46017	-4.47613	18.57251	0.29010	-0.06940	0.01018	-0.00593	0.00118	-0.00076	10.18465	17.02875	157.34352	0.45821	-0.00920	-0.14627	0.01299	-0.00025	0.00498	-0.02096	0.05481	0.75418	-3.24364	8.05323	-177.45381	-0.72798	1.34388	-0.12595	0.01126	0.01808	-0.00476	0.44774	-1.77784	4.17133	1.10617	2.37981	-1.41638	-0.98626	-0.42168	-2.21744	7.45476	-9.01192	-165.20427	-0.00242	-0.00222	0.00169	0.00000
493			4.92000	0.48144	-4.46496	18.62523	0.28966	-0.07163	0.00964	-0.00904	0.00157	-0.00092	10.15663	17.01459	157.31087	0.45619	-0.00898	-0.14482	0.01479	-0.00029	0.00768	-0.02103	0.05442	0.75643	-3.23306	8.04560	-177.47540	-0.73214	1.34940	-0.12885	0.00813	0.02191	-0.00445	0.48479	-2.55077	5.31255	1.21512	3.01834	-2.37586	-1.13197	-0.22985	-1.96463	7.45563	-8.99853	-165.20374	-0.00237	-0.00217	0.00166	0.00000
494			4.93000	0.50451	-4.45016	18.68254	0.29051	-0.07076	0.00963	-0.00720	0.00208	-0.00085	10.12715	17.00244	157.27399	0.45664	-0.01131	-0.14516	0.01349	-0.00026	0.00661	-0.02075	0.05410	0.75686	-3.22518	8.03689	-177.49481	-0.72904	1.35576	-0.13094	0.00506	0.02342	-0.00413	1.01842	-2.31764	4.92637	0.72308	2.64397	-1.95726	-1.17860	-0.03988	-1.73580	7.45649	-8.98397	-165.20416	-0.00232	-0.00212	0.00163	0.00001
495			4.94000	0.51774	-4.43046	18.72690	0.29050	-0.07028	0.00957	-0.00133	0.00271	-0.00054	10.10568	16.99832	157.25241	0.45677	-0.01383	-0.14545	0.00994	-0.00000	0.00189	-0.02019	0.05396	0.75689	-3.21985	8.02787	-177.51297	-0.72578	1.36153	-0.13277	0.00188	0.02330	-0.00408	1.93577	-1.26171	3.20196	-0.18556	1.42284	-0.22551	-1.17235	0.19229	-1.63313	7.45794	-8.97177	-165.20654	-0.00228	-0.00208	0.00160	0.00001
496			4.95000	0.51477	-4.40542	18.74759	0.29108	-0.07173	0.00933	0.00522	0.00336	-0.00017	10.09771	17.00483	157.25862	0.45527	-0.01387	-0.14484	0.00588	0.00032	-0.00393	-0.01962	0.05355	0.75774	-3.21710	8.01928	-177.53140	-0.72939	1.36414	-0.13336	-0.00160	0.02167	-0.00428	2.85872	-0.03709	1.11623	-1.07439	-0.01438	1.88995	-1.12097	0.48188	-1.65621	7.46029	-8.96445	-165.21104	-0.00224	-0.00205	0.00159	0.00001
497			4.96000	0.49881	-4.37653	18.74787	0.28963	-0.07179	0.00912	0.00917	0.00369	0.00006	10.10166	17.01903	157.28926	0.45295	-0.01423	-0.14418	0.00265	0.00052	-0.00789	-0.01926	0.05333	0.75774	-3.21704	8.01177	-177.55113	-0.73345	1.36288	-0.13260	-0.00530	0.01842	-0.00454	3.38986	0.73203	-0.28523	-1.53717	-1.03755	3.30365	-1.00957	0.79790	-1.72001	7.46364	-8.96309	-165.21626	-0.00222	-0.00205	0.00158	0.00002
498			4.97000	0.47785	-4.34664	18.73909	0.28767	-0.07180	0.00884	0.00974	0.00365	0.00012	10.11217	17.03520	157.33089	0.45144	-0.01355	-0.14350	0.00028	0.00051	-0.00879	-0.01919	0.05338	0.75706	-3.21975	8.00602	-177.57182	-0.73525	1.35796	-0.13177	-0.00887	0.01355	-0.00445	3.41409	0.89063	-0.65811	-1.49154	-1.45137	3.54257	-0.81455	1.07389	-1.65406	7.46781	-8.96738	-165.22075	-0.00220	-0.00205	0.00159	0.00002
499			4.98000	0.45877	-4.31834	18.73166	0.28560	-0.07165	0.00879	0.00796	0.00336	0.00005	10.12443	17.04876	157.36938	0.45027	-0.01253	-0.14307	-0.00192	0.00036	-0.00690	-0.01932	0.05353	0.75605	-3.22534	8.00253	-177.59082	-0.73590	1.35178	-0.13089	-0.01210	0.00773	-0.00362	3.07594	0.60840	-0.21641	-1.13366	-1.39121	2.68698	-0.53966	1.25398	-1.28345	7.47244	-8.97609	-165.22301	-0.00218	-0.00205	0.00159	0.00002
500			4.99000	0.44540	-4.29292	18.73232	0.28336	-0.07157	0.00883	0.00511	0.00299	-0.00009	10.13552	17.05805	157.39389	0.44959	-0.01194	-0.14287	-0.00416	0.00020	-0.00313	-0.01950	0.05385	0.75572	-3.23408	8.00127	-177.60417	-0.73647	1.34819	-0.13061	-0.01456	0.00234	-0.00201	2.58985	0.10702	0.66999	-0.70580	-1.04477	1.09577	-0.23857	1.29440	-0.58326	7.47677	-8.98787	-165.22243	-0.00216	-0.00205	0.00160	0.00001
501			5.00000	0.43898	-4.27042	18.74363	0.28147	-0.07237	0.00868	0.00231	0.00265	-0.00024	10.14367	17.06338	157.39877	0.44933	-0.01125	-0.14249	-0.00604	0.00006	0.00126	-0.01951	0.05426	0.75529	-3.24549	8.00153	-177.60875	-0.73526	1.34608	-0.13138	-0.01535	-0.00108	0.00006	2.10773	-0.40137	1.59898	-0.36421	-0.57098	-0.70304	0.00878	1.15959	0.29697	7.48003	-9.00222	-165.21928	-0.00215	-0.00205	0.00159	0.00001
502			5.01000	0.43835	-4.25067	18.76388	0.28001	-0.07328	0.00912	0.00037	0.00231	-0.00035	10.14821	17.06615	157.38464	0.44840	-0.00975	-0.14237	-0.00699	-0.00002	0.00480	-0.01969	0.05444	0.75459	-3.25808	8.00216	-177.60356	-0.73419	1.34319	-0.13160	-0.01409	-0.00163	0.00213	1.68375	-0.71567	2.15140	-0.16351	-0.12960	-2.12303	0.13862	0.86434	1.14338	7.48163	-9.01869	-165.21443	-0.00215	-0.00205	0.00159	-0.00000
503			5.02000	0.44066	-4.23404	18.78692	0.27667	-0.07364	0.00905	-0.00029	0.00186	-0.00032	10.14971	17.06765	157.35849	0.44531	-0.00917	-0.14121	-0.00657	-0.00005	0.00623	-0.02013	0.05437	0.75452	-3.27009	8.00187	-177.58997	-0.73726	1.34259	-0.13235	-0.01134	0.00050	0.00373	1.30609	-0.71018	1.99041	-0.10631	0.14356	-2.67390	0.13452	0.49211	1.76865	7.48132	-9.03585	-165.20949	-0.00217	-0.00207	0.00159	-0.00001
504			5.03000	0.44251	-4.22140	18.80413	0.27596	-0.07309	0.00938	0.00031	0.00127	-0.00017	10.14953	17.06925	157.33156	0.44543	-0.00837	-0.14140	-0.00490	-0.00002	0.00513	-0.02050	0.05449	0.75432	-3.28024	7.99989	-177.57101	-0.73614	1.34223	-0.13247	-0.00809	0.00448	0.00455	0.94277	-0.36498	1.04643	-0.17234	0.17005	-2.16463	0.01403	0.15855	2.06854	7.47901	-9.05129	-165.20624	-0.00221	-0.00210	0.00159	-0.00001
505			5.04000	0.44092	-4.21389	18.80794	0.27493	-0.07369	0.00980	0.00189	0.00061	0.00008	10.14957	17.07183	157.31509	0.44515	-0.00790	-0.14164	-0.00242	0.00003	0.00190	-0.02058	0.05471	0.75481	-3.28817	7.99580	-177.55051	-0.73680	1.34412	-0.13296	-0.00533	0.00920	0.00461	0.58571	0.24770	-0.46087	-0.33986	-0.04154	-0.79002	-0.17674	-0.06602	2.05688	7.47496	-9.06262	-165.20598	-0.00226	-0.00213	0.00160	-0.00002
506			5.05000	0.43389	-4.21206	18.79424	0.27474	-0.07370	0.01039	0.00399	-0.00013	0.00041	10.15136	17.07641	157.31651	0.44634	-0.00784	-0.14261	0.00020	0.00010	-0.00240	-0.02057	0.05507	0.75567	-3.29404	7.98978	-177.53143	-0.73672	1.34663	-0.13296	-0.00334	0.01350	0.00410	0.22710	0.99310	-2.16565	-0.57600	-0.40090	1.00179	-0.37766	-0.17822	1.82978	7.46943	-9.06785	-165.20935	-0.00231	-0.00215	0.00160	-0.00002
507			5.06000	0.42096	-4.21627	18.76301	0.27437	-0.07150	0.01068	0.00579	-0.00090	0.00070	10.15570	17.08329	157.33769	0.44786	-0.00897	-0.14367	0.00255	0.00019	-0.00637	-0.02060	0.05535	0.75537	-3.29823	7.98230	-177.51552	-0.73496	1.34644	-0.13199	-0.00198	0.01692	0.00336	-0.19884	1.67436	-3.61966	-0.77096	-0.73085	2.62691	-0.55405	-0.21907	1.52098	7.46234	-9.06679	-165.21735	-0.00236	-0.00216	0.00161	-0.00003
508			5.07000	0.40420	-4.22699	18.71941	0.27474	-0.06999	0.01086	0.00629	-0.00168	0.00086	10.16151	17.09137	157.37329	0.44840	-0.00826	-0.14406	0.00451	0.00019	-0.00846	-0.02089	0.05525	0.75533	-3.30110	7.97373	-177.50287	-0.73655	1.34283	-0.13030	-0.00119	0.01971	0.00278	-0.76584	2.05396	-4.38807	-0.77568	-0.80649	3.49908	-0.69918	-0.23322	1.29185	7.45358	-9.06154	-165.22993	-0.00242	-0.00217	0.00161	-0.00003
509			5.08000	0.38805	-4.24439	18.67251	0.27491	-0.07077	0.01098	0.00480	-0.00247	0.00084	10.16601	17.09803	157.41202	0.44755	-0.00621	-0.14371	0.00610	0.00011	-0.00780	-0.02112	0.05500	0.75623	-3.30337	7.96410	-177.49185	-0.74153	1.33957	-0.12929	-0.00149	0.02181	0.00272	-1.46019	1.96341	-4.27845	-0.50264	-0.48876	3.28842	-0.79306	-0.21227	1.28924	7.44375	-9.05591	-165.24620	-0.00250	-0.00218	0.00161	-0.00003
510			5.09000	0.37767	-4.26754	18.63158	0.27448	-0.07126	0.01100	0.00139	-0.00312	0.00067	10.16583	17.10044	157.44107	0.44604	-0.00534	-0.14322	0.00753	0.00002	-0.00463	-0.02122	0.05467	0.75686	-3.30662	7.95372	-177.47966	-0.74577	1.33780	-0.12888	-0.00322	0.02258	0.00324	-2.19835	1.39681	-3.42648	0.02232	0.21477	2.09315	-0.80491	-0.13887	1.54914	7.43464	-9.05309	-165.26328	-0.00259	-0.00220	0.00161	-0.00002
511			5.10000	0.37707	-4.29501	18.60294	0.27342	-0.07048	0.01111	-0.00329	-0.00356	0.00042	10.15815	17.09648	157.45110	0.44339	-0.00592	-0.14267	0.00930	-0.00008	-0.00017	-0.02136	0.05409	0.75711	-3.31217	7.94313	-177.46396	-0.74984	1.33747	-0.12854	-0.00569	0.02152	0.00405	-2.91748	0.50372	-2.18849	0.68382	1.17450	0.39817	-0.72501	-0.03622	1.94170	7.42780	-9.05452	-165.27820	-0.00265	-0.00222	0.00161	-0.00002
512			5.11000	0.38824	-4.32571	18.58847	0.27297	-0.06941	0.01177	-0.00812	-0.00392	0.00019	10.14140	17.08550	157.43973	0.44003	-0.00681	-0.14248	0.01139	-0.00020	0.00398	-0.02162	0.05324	0.75829	-3.32020	7.93323	-177.44435	-0.75636	1.33998	-0.12803	-0.00811	0.01909	0.00481	-3.60760	-0.42909	-1.02640	1.32795	2.13432	-1.17146	-0.58685	0.06625	2.30697	7.42336	-9.05974	-165.28989	-0.00270	-0.00224	0.00161	-0.00001
513			5.12000	0.40979	-4.35992	18.58483	0.27192	-0.06598	0.01123	-0.01137	-0.00425	0.00005	10.11696	17.06843	157.41180	0.43750	-0.00996	-0.14158	0.01239	-0.00041	0.00640	-0.02202	0.05255	0.75936	-3.33031	7.92435	-177.42155	-0.76128	1.34454	-0.12873	-0.01046	0.01636	0.00549	-4.27635	-0.97905	-0.41162	1.78172	2.68617	-2.11824	-0.44176	0.17499	2.61875	7.42040	-9.06707	-165.29840	-0.00272	-0.00225	0.00161	-0.00001
514			5.13000	0.43580	-4.39953	18.58384	0.27113	-0.06481	0.01034	-0.01119	-0.00494	0.00011	10.09076	17.04824	157.37776	0.43575	-0.01202	-0.14024	0.01005	-0.00050	0.00603	-0.02229	0.05221	0.76156	-3.34263	7.91647	-177.39589	-0.76659	1.35071	-0.13105	-0.01364	0.01334	0.00635	-4.89406	-0.69197	-0.77683	1.86544	2.36827	-2.11964	-0.28179	0.33349	2.97781	7.41819	-9.07453	-165.30440	-0.00273	-0.00226	0.00161	-0.00001
515			5.14000	0.45613	-4.44730	18.57276	0.26988	-0.06510	0.00998	-0.00650	-0.00603	0.00041	10.07307	17.02976	157.35228	0.43433	-0.01315	-0.13936	0.00324	-0.00039	0.00254	-0.02233	0.05222	0.76287	-3.35831	7.90981	-177.36629	-0.76969	1.35416	-0.13325	-0.01799	0.00925	0.00763	-5.41825	0.68543	-2.41031	1.44620	0.95494	-1.03994	-0.06228	0.54054	3.52478	7.41648	-9.08062	-165.30815	-0.00272	-0.00225	0.00160	-0.00000
516			5.15000	0.45975	-4.50600	18.53724	0.27049	-0.06463	0.00970	0.00156	-0.00737	0.00087	10.07413	17.01885	157.35014	0.43641	-0.01317	-0.13953	-0.00671	-0.00008	-0.00316	-0.02228	0.05265	0.76303	-3.37846	7.90481	-177.33018	-0.76799	1.35286	-0.13399	-0.02245	0.00381	0.00940	-5.95371	2.92568	-5.04986	0.61691	-1.23751	0.82149	0.23708	0.71390	4.29094	7.41570	-9.08502	-165.31000	-0.00270	-0.00225	0.00160	-0.00000
517			5.16000	0.44139	-4.57884	18.47018	0.27024	-0.06341	0.00958	0.00954	-0.00894	0.00133	10.09815	17.01834	157.37776	0.43828	-0.01469	-0.14023	-0.01651	0.00025	-0.00844	-0.02178	0.05317	0.76273	-3.40292	7.90185	-177.28548	-0.76862	1.35110	-0.13320	-0.02563	-0.00337	0.01146	-6.79209	5.24630	-7.66855	-0.25764	-3.33530	2.51832	0.63324	0.75526	5.19662	7.41599	-9.08810	-165.31017	-0.00268	-0.00223	0.00159	0.00000
518			5.17000	0.40662	-4.66878	18.37909	0.26749	-0.06150	0.00962	0.01354	-0.01054	0.00160	10.13913	17.02631	157.42480	0.43837	-0.01836	-0.14105	-0.02253	0.00057	-0.01036	-0.02085	0.05368	0.76055	-3.43037	7.90181	-177.23064	-0.76888	1.34808	-0.13164	-0.02635	-0.01254	0.01362	-8.11096	6.76710	-9.14261	-0.83586	-4.42398	3.03614	1.12980	0.60405	6.13642	7.41746	-9.09008	-165.30890	-0.00265	-0.00221	0.00158	0.00001
519			5.18000	0.36792	-4.77650	18.28080	0.26526	-0.05610	0.00996	0.01268	-0.01120	0.00167	10.18431	17.03827	157.47090	0.43835	-0.02288	-0.14239	-0.02305	0.00074	-0.00829	-0.02044	0.05360	0.75604	-3.45872	7.90539	-177.16533	-0.76574	1.34122	-0.12849	-0.02408	-0.02249	0.01552	-9.69523	7.14754	-9.21998	-1.05607	-4.19062	2.21854	1.66986	0.24732	7.01516	7.41997	-9.09066	-165.30574	-0.00260	-0.00219	0.00158	0.00001
520			5.19000	0.33593	-4.89875	18.18830	0.26468	-0.05114	0.01074	0.00896	-0.01123	0.00168	10.22151	17.05081	157.50029	0.43894	-0.02289	-0.14355	-0.01849	0.00062	-0.00424	-0.02146	0.05326	0.75293	-3.48575	7.91263	-177.09000	-0.76344	1.33167	-0.12517	-0.01917	-0.03061	0.01709	-11.05652	6.71009	-8.65734	-1.07947	-3.02177	0.88732	2.13545	-0.28806	7.76812	7.42336	-9.08990	-165.30064	-0.00255	-0.00217	0.00158	0.00001
521			5.20000	0.31392	-5.02920	18.10258	0.26474	-0.04795	0.01187	0.00515	-0.01091	0.00181	10.24450	17.06266	157.51152	0.44022	-0.02086	-0.14483	-0.01064	0.00047	-0.00127	-0.02312	0.05309	0.75274	-3.50943	7.92217	-177.00606	-0.76278	1.32721	-0.12354	-0.01280	-0.03459	0.01848	-11.76355	6.05046	-8.50680	-1.10153	-1.61812	0.13413	2.40849	-0.91133	8.36418	7.42722	-9.08826	-165.29410	-0.00250	-0.00215	0.00158	0.00001
522			5.21000	0.29840	-5.16039	18.01445	0.26011	-0.04407	0.01327	0.00298	-0.00981	0.00220	10.25367	17.07452	157.51543	0.43808	-0.02218	-0.14589	-0.00174	0.00052	-0.00115	-0.02470	0.05309	0.75318	-3.52903	7.93195	-176.91542	-0.76388	1.32885	-0.12314	-0.00713	-0.03357	0.01959	-11.63529	5.57222	-9.31628	-1.22467	-0.53308	0.51813	2.43657	-1.45089	8.79685	7.43116	-9.08662	-165.28658	-0.00246	-0.00213	0.00158	0.00001
523			5.22000	0.28375	-5.28520	17.91319	0.25431	-0.04168	0.01477	0.00271	-0.00861	0.00285	10.25324	17.08745	157.52576	0.43665	-0.02243	-0.14706	0.00597	0.00064	-0.00376	-0.02617	0.05377	0.75364	-3.54572	7.93986	-176.82060	-0.76029	1.32976	-0.12353	-0.00461	-0.02795	0.02023	-10.75796	5.34035	-10.89376	-1.38901	0.00795	1.86275	2.22962	-1.70804	9.03775	7.43493	-9.08561	-165.27890	-0.00243	-0.00212	0.00158	0.00001
524			5.23000	0.26580	-5.39820	17.79336	0.24884	-0.03973	0.01562	0.00355	-0.00729	0.00348	10.24865	17.10129	157.55165	0.43727	-0.02264	-0.14820	0.01088	0.00076	-0.00775	-0.02740	0.05498	0.75504	-3.56229	7.94439	-176.72485	-0.75442	1.33250	-0.12483	-0.00680	-0.01966	0.02028	-9.41304	5.22473	-12.59679	-1.45466	0.02175	3.54835	1.85793	-1.54795	9.04449	7.43820	-9.08517	-165.27127	-0.00241	-0.00211	0.00157	0.00001
525			5.24000	0.24334	-5.49671	17.65744	0.24473	-0.03711	0.01554	0.00444	-0.00587	0.00379	10.24498	17.11462	157.59464	0.43544	-0.02469	-0.14805	0.01215	0.00087	-0.01155	-0.02833	0.05507	0.75791	-3.58213	7.94516	-176.63190	-0.75854	1.33989	-0.12609	-0.01394	-0.01111	0.01946	-7.94700	5.04237	-13.78354	-1.30227	-0.35459	4.97968	1.41882	-0.94244	8.75355	7.44029	-9.08458	-165.26450	-0.00239	-0.00209	0.00155	0.00000
526			5.25000	0.21818	-5.58065	17.51332	0.24267	-0.03437	0.01508	0.00449	-0.00462	0.00375	10.24599	17.12509	157.65123	0.42752	-0.02797	-0.14604	0.01016	0.00087	-0.01403	-0.02869	0.05302	0.75901	-3.60806	7.94282	-176.54604	-0.77377	1.34493	-0.12565	-0.02501	-0.00480	0.01741	-6.64301	4.62431	-14.04879	-0.86961	-0.91075	5.80596	1.02107	0.02296	8.09116	7.44032	-9.08303	-165.25894	-0.00238	-0.00207	0.00153	-0.00001
527			5.26000	0.19440	-5.65166	17.37202	0.24077	-0.03254	0.01345	0.00293	-0.00369	0.00313	10.25306	17.13001	157.71457	0.42093	-0.03142	-0.14318	0.00668	0.00062	-0.01448	-0.02854	0.05130	0.75843	-3.64132	7.93924	-176.47163	-0.78411	1.34702	-0.12640	-0.03728	-0.00252	0.01461	-5.65816	3.81386	-13.17359	-0.15093	-1.35154	5.81435	0.74735	1.16290	7.02564	7.43803	-9.08011	-165.25453	-0.00238	-0.00204	0.00149	-0.00002
528			5.27000	0.17795	-5.71169	17.24617	0.24530	-0.03011	0.01235	-0.00071	-0.00289	0.00240	10.26418	17.12670	157.77473	0.42311	-0.03344	-0.14321	0.00345	0.00003	-0.01264	-0.02809	0.05042	0.75837	-3.68100	7.93654	-176.41246	-0.78476	1.34897	-0.12641	-0.04724	-0.00446	0.01102	-5.02947	2.48940	-11.06264	0.80517	-1.36230	4.82736	0.62326	2.24027	5.60835	7.43398	-9.07569	-165.25078	-0.00239	-0.00201	0.00146	-0.00002
529			5.28000	0.17555	-5.76238	17.14893	0.25037	-0.02831	0.01211	-0.00635	-0.00229	0.00164	10.27445	17.11311	157.81895	0.42553	-0.03596	-0.14421	0.00114	-0.00084	-0.00807	-0.02721	0.04968	0.75746	-3.72423	7.93661	-176.37077	-0.78378	1.35023	-0.12588	-0.05259	-0.01015	0.00714	-4.68449	0.71756	-7.84500	1.86828	-0.81417	2.81604	0.65575	3.03136	3.99020	7.42945	-9.06967	-165.24710	-0.00240	-0.00199	0.00142	-0.00002
530			5.29000	0.19141	-5.80480	17.09020	0.25323	-0.02587	0.01137	-0.01211	-0.00173	0.00078	10.27905	17.08898	157.83575	0.42744	-0.04077	-0.14473	-0.00072	-0.00193	-0.00180	-0.02617	0.04930	0.75539	-3.76701	7.94091	-176.34637	-0.78027	1.35209	-0.12663	-0.05206	-0.01836	0.00366	-4.40836	-1.06808	-4.14530	2.79373	0.01633	0.24289	0.82434	3.39131	2.40352	7.42583	-9.06205	-165.24298	-0.00240	-0.00196	0.00139	-0.00001
531			5.30000	0.22237	-5.83922	17.06982	0.25507	-0.02614	0.01092	-0.01476	-0.00135	0.00015	10.27773	17.05723	157.82355	0.43003	-0.04293	-0.14508	-0.00362	-0.00262	0.00350	-0.02555	0.04961	0.75439	-3.80544	7.94997	-176.33640	-0.77567	1.35295	-0.12866	-0.04607	-0.02721	0.00106	-3.82303	-2.14836	-1.05780	3.21695	0.50518	-1.93681	1.07885	3.27123	1.12604	7.42409	-9.05397	-165.23822	-0.00240	-0.00194	0.00138	-0.00001
532			5.31000	0.25612	-5.86392	17.07442	0.25673	-0.02778	0.01073	-0.01204	-0.00091	-0.00014	10.27652	17.02516	157.79424	0.43197	-0.04172	-0.14487	-0.00881	-0.00237	0.00572	-0.02571	0.04996	0.75449	-3.83661	7.96327	-176.33530	-0.77457	1.34997	-0.12999	-0.03675	-0.03541	-0.00016	-2.64353	-2.01589	0.53010	2.87420	0.15027	-2.96666	1.38980	2.74892	0.40630	7.42444	-9.04731	-165.23306	-0.00241	-0.00194	0.00137	0.00000
533			5.32000	0.27766	-5.87684	17.08507	0.25977	-0.02887	0.01049	-0.00507	-0.00036	-0.00014	10.28390	17.00125	157.76480	0.43454	-0.03953	-0.14474	-0.01566	-0.00151	0.00510	-0.02601	0.05013	0.75529	-3.85989	7.98005	-176.33582	-0.77644	1.34558	-0.12973	-0.02641	-0.04236	0.00014	-1.04192	-0.89757	0.65683	1.93258	-0.90796	-2.92481	1.72935	1.98929	0.32841	7.42646	-9.04351	-165.22794	-0.00242	-0.00194	0.00136	0.00001
534			5.33000	0.28003	-5.87813	17.08958	0.25997	-0.03046	0.00983	0.00253	0.00017	-0.00001	10.30328	16.98938	157.74455	0.43466	-0.04066	-0.14413	-0.02137	-0.00068	0.00343	-0.02551	0.05027	0.75727	-3.87610	7.99918	-176.33159	-0.78432	1.34840	-0.13006	-0.01667	-0.04684	0.00147	0.46996	0.42417	0.09939	0.89707	-1.99934	-2.43007	2.00412	1.15905	0.70721	7.42923	-9.04290	-165.22343	-0.00243	-0.00196	0.00136	0.00001
535			5.34000	0.26664	-5.87058	17.08612	0.25734	-0.03265	0.00894	0.00715	0.00057	0.00008	10.33098	16.98738	157.73315	0.43283	-0.04400	-0.14317	-0.02345	-0.00010	0.00246	-0.02433	0.05049	0.75885	-3.88643	8.01888	-176.32010	-0.79330	1.35411	-0.13095	-0.00825	-0.04697	0.00307	1.45324	1.23685	-0.36960	0.18578	-2.50997	-2.07081	2.10054	0.39839	1.24148	7.43178	-9.04448	-165.21980	-0.00245	-0.00199	0.00138	0.00001
536			5.35000	0.24716	-5.85824	17.07940	0.25644	-0.03311	0.00905	0.00727	0.00073	0.00007	10.35931	16.99023	157.72380	0.43337	-0.04828	-0.14422	-0.02139	0.00003	0.00329	-0.02275	0.05079	0.75855	-3.89218	8.03702	-176.30179	-0.79508	1.35840	-0.13040	-0.00203	-0.04298	0.00436	1.71525	1.18227	-0.32911	-0.06421	-2.16330	-2.23992	2.00614	-0.17566	1.70777	7.43319	-9.04695	-165.21719	-0.00247	-0.00202	0.00140	0.00000
537			5.36000	0.23318	-5.84537	17.07671	0.25605	-0.03153	0.01008	0.00332	0.00063	-0.00003	10.37972	16.99286	157.70642	0.43521	-0.05288	-0.14668	-0.01573	-0.00029	0.00588	-0.02139	0.05116	0.75697	-3.89510	8.05246	-176.27902	-0.79129	1.36119	-0.12875	0.00152	-0.03733	0.00493	1.31354	0.33307	0.20205	0.04338	-1.06727	-2.91805	1.80683	-0.50141	1.94503	7.43300	-9.04932	-165.21547	-0.00248	-0.00206	0.00143	-0.00001
538			5.37000	0.23260	-5.83538	17.08224	0.25421	-0.03139	0.01095	-0.00274	0.00040	-0.00018	10.38659	16.99241	157.67542	0.43590	-0.05386	-0.14791	-0.00761	-0.00082	0.00882	-0.02094	0.05178	0.75562	-3.89647	8.06539	-176.25540	-0.78693	1.35971	-0.12770	0.00337	-0.03198	0.00464	0.48384	-0.89114	0.85642	0.31459	0.39590	-3.62995	1.57731	-0.62111	1.82801	7.43128	-9.05098	-165.21407	-0.00249	-0.00209	0.00146	-0.00001
539			5.38000	0.24741	-5.83065	17.09511	0.25319	-0.03214	0.01166	-0.00857	0.00008	-0.00029	10.37823	16.98796	157.63286	0.43686	-0.05191	-0.14847	0.00116	-0.00128	0.01064	-0.02118	0.05252	0.75472	-3.89633	8.07652	-176.23521	-0.78166	1.35568	-0.12703	0.00469	-0.02678	0.00354	-0.50668	-1.99888	1.26996	0.63271	1.77901	-3.91212	1.31296	-0.62017	1.35466	7.42811	-9.05090	-165.21271	-0.00250	-0.00212	0.00148	-0.00002
540			5.39000	0.27435	-5.83255	17.11126	0.25189	-0.03157	0.01181	-0.01151	-0.00027	-0.00026	10.35733	16.97935	157.58565	0.43661	-0.05153	-0.14832	0.00749	-0.00145	0.01013	-0.02184	0.05286	0.75572	-3.89434	8.08581	-176.22169	-0.78178	1.35724	-0.12744	0.00583	-0.02167	0.00207	-1.31633	-2.42868	1.04218	0.79917	2.50814	-3.45599	1.02727	-0.56641	0.71245	7.42374	-9.04783	-165.21092	-0.00252	-0.00214	0.00151	-0.00002
541			5.40000	0.30239	-5.84048	17.12068	0.25025	-0.03230	0.01188	-0.00910	-0.00055	0.00003	10.33329	16.97026	157.54634	0.43511	-0.05045	-0.14756	0.00818	-0.00093	0.00622	-0.02275	0.05295	0.75804	-3.89060	8.09351	-176.21521	-0.78549	1.36107	-0.12893	0.00641	-0.01748	0.00073	-1.58006	-1.65056	-0.31999	0.51527	1.99299	-1.96938	0.78405	-0.48240	0.13555	7.41895	-9.04121	-165.20825	-0.00253	-0.00216	0.00153	-0.00002
542			5.41000	0.31571	-5.85220	17.10838	0.25248	-0.03428	0.01224	-0.00170	-0.00075	0.00061	10.32011	16.96724	157.53198	0.43642	-0.04724	-0.14765	0.00325	0.00021	-0.00086	-0.02353	0.05292	0.76119	-3.88605	8.10005	-176.21414	-0.78814	1.36473	-0.13000	0.00622	-0.01457	-0.00022	-1.26305	0.26850	-2.84969	-0.22436	0.24276	0.49913	0.61363	-0.38149	-0.25708	7.41471	-9.03227	-165.20464	-0.00254	-0.00216	0.00155	-0.00002
543			5.42000	0.30431	-5.86602	17.06379	0.25719	-0.03351	0.01256	0.00794	-0.00082	0.00134	10.32704	16.97412	157.55414	0.43904	-0.04795	-0.14900	-0.00434	0.00154	-0.00939	-0.02338	0.05219	0.76311	-3.88140	8.10585	-176.21631	-0.78990	1.37159	-0.12988	0.00562	-0.01241	-0.00066	-0.66807	2.62910	-5.91149	-1.09960	-2.04710	3.36511	0.49804	-0.30049	-0.42605	7.41167	-9.02357	-165.20009	-0.00254	-0.00216	0.00156	-0.00001
544			5.43000	0.26778	-5.88104	16.98594	0.26039	-0.03097	0.01197	0.01658	-0.00080	0.00188	10.35513	16.99039	157.61314	0.43972	-0.04864	-0.14902	-0.01129	0.00268	-0.01679	-0.02340	0.05093	0.76227	-3.87716	8.11079	-176.21930	-0.79139	1.37046	-0.12824	0.00496	-0.01045	-0.00051	-0.09210	4.66963	-8.64816	-1.80548	-4.06775	5.82786	0.42220	-0.27192	-0.34675	7.41015	-9.01751	-165.19470	-0.00254	-0.00216	0.00157	-0.00001
545			5.44000	0.21281	-5.89642	16.88285	0.26097	-0.02790	0.01085	0.02084	-0.00073	0.00201	10.39873	17.01298	157.69878	0.43988	-0.04901	-0.14837	-0.01475	0.00319	-0.02039	-0.02355	0.05009	0.76025	-3.87364	8.11488	-176.22034	-0.79164	1.36421	-0.12579	0.00460	-0.00880	0.00014	0.20406	5.68777	-10.17199	-2.07656	-5.06416	7.04540	0.38673	-0.31421	-0.05221	7.41019	-9.01507	-165.18883	-0.00255	-0.00216	0.00157	-0.00000
546			5.45000	0.15435	-5.91189	16.77264	0.26160	-0.02751	0.01103	0.01808	-0.00078	0.00195	10.44506	17.03541	157.78917	0.43970	-0.04766	-0.14866	-0.01239	0.00259	-0.01839	-0.02343	0.04963	0.75937	-3.87076	8.11808	-176.21754	-0.79451	1.35831	-0.12250	0.00484	-0.00768	0.00105	-0.10214	5.09482	-9.76969	-1.63296	-4.41961	6.35291	0.39011	-0.42712	0.36351	7.41197	-9.01500	-165.18240	-0.00257	-0.00218	0.00157	0.00001
547			5.46000	0.11261	-5.92926	16.67874	0.26196	-0.02464	0.01114	0.00861	-0.00083	0.00150	10.47718	17.04854	157.85640	0.44009	-0.04953	-0.14952	-0.00481	0.00116	-0.01102	-0.02320	0.04927	0.75850	-3.86812	8.12068	-176.21002	-0.79612	1.35669	-0.11970	0.00577	-0.00754	0.00205	-1.09266	3.01734	-7.52231	-0.49749	-2.25093	3.83504	0.44290	-0.60079	0.82599	7.41546	-9.01479	-165.17560	-0.00258	-0.00218	0.00158	0.00001
548			5.47000	0.10068	-5.95082	16.61746	0.26060	-0.02348	0.00997	-0.00265	-0.00098	0.00079	10.48454	17.04651	157.88112	0.43993	-0.05097	-0.14847	0.00322	-0.00069	-0.00137	-0.02315	0.04930	0.75711	-3.86530	8.12312	-176.19730	-0.79393	1.35511	-0.12042	0.00685	-0.00869	0.00323	-2.35397	0.55204	-4.53816	0.82366	0.31204	0.53170	0.55719	-0.79621	1.33972	7.41981	-9.01211	-165.16875	-0.00257	-0.00219	0.00159	0.00001
549			5.48000	0.11486	-5.97724	16.58803	0.25878	-0.02523	0.00834	-0.00904	-0.00122	0.00032	10.47112	17.03135	157.86433	0.44023	-0.05092	-0.14652	0.00551	-0.00191	0.00589	-0.02313	0.04981	0.75580	-3.86268	8.12595	-176.17854	-0.78773	1.35435	-0.12425	0.00706	-0.01130	0.00478	-3.19472	-0.87605	-2.33434	1.62582	1.77669	-2.15451	0.74311	-0.95442	1.97245	7.42409	-9.00677	-165.16234	-0.00255	-0.00219	0.00161	0.00001
550			5.49000	0.13616	-6.00623	16.57369	0.25733	-0.02572	0.00762	-0.00705	-0.00127	0.00023	10.45393	17.01262	157.82555	0.44207	-0.05275	-0.14626	-0.00097	-0.00195	0.00829	-0.02290	0.05052	0.75474	-3.86140	8.12968	-176.15221	-0.77919	1.35779	-0.12793	0.00571	-0.01497	0.00674	-3.13611	-0.48384	-1.85982	1.48686	1.32325	-3.32529	0.98378	-1.03089	2.76502	7.42695	-9.00033	-165.15656	-0.00252	-0.00219	0.00163	0.00000
551			5.50000	0.14261	-6.03396	16.55309	0.25583	-0.02538	0.00716	0.00097	-0.00114	0.00037	10.45175	17.00156	157.78954	0.44288	-0.05386	-0.14601	-0.01288	-0.00089	0.00649	-0.02290	0.05089	0.75392	-3.86300	8.13449	-176.11688	-0.77533	1.35911	-0.12951	0.00303	-0.01895	0.00874	-2.32538	1.23238	-2.88044	0.59799	-0.51285	-3.08980	1.23815	-1.01499	3.61538	7.42718	-8.99434	-165.15182	-0.00248	-0.00220	0.00166	-0.00001
552			5.51000	0.12565	-6.05788	16.51504	0.25356	-0.02292	0.00641	0.00795	-0.00090	0.00049	10.47087	17.00326	157.76955	0.44256	-0.05491	-0.14539	-0.02188	0.00025	0.00381	-0.02312	0.05097	0.75292	-3.86811	8.14041	-176.07320	-0.77613	1.35672	-0.12836	0.00049	-0.02268	0.01006	-1.50898	2.75271	-4.17724	-0.29615	-2.13409	-2.38841	1.45915	-0.95763	4.24700	7.42389	-8.98918	-165.14835	-0.00244	-0.00221	0.00169	-0.00002
553			5.52000	0.09745	-6.07921	16.46551	0.25369	-0.02089	0.00576	0.00733	-0.00080	0.00047	10.49968	17.01220	157.75969	0.44380	-0.05311	-0.14499	-0.02069	0.00036	0.00356	-0.02359	0.05104	0.75295	-3.87528	8.14754	-176.02505	-0.77905	1.35102	-0.12547	-0.00004	-0.02536	0.01019	-1.48284	2.62587	-4.51273	-0.41416	-2.03556	-2.22499	1.59314	-0.94608	4.40105	7.41658	-8.98440	-165.14713	-0.00240	-0.00223	0.00171	-0.00004
554			5.53000	0.08259	-6.10181	16.42092	0.25329	-0.02147	0.00541	-0.00256	-0.00094	0.00033	10.51626	17.01607	157.74210	0.44400	-0.04956	-0.14419	-0.00806	-0.00079	0.00687	-0.02410	0.05131	0.75413	-3.88166	8.15559	-175.97794	-0.78403	1.34507	-0.12333	0.00179	-0.02648	0.00944	-2.49196	0.49966	-3.51005	0.47811	0.12696	-3.01877	1.62112	-1.01244	4.10544	7.40553	-8.98000	-165.14842	-0.00237	-0.00223	0.00173	-0.00005
555			5.54000	0.10161	-6.12958	16.39554	0.25037	-0.02280	0.00561	-0.01729	-0.00123	0.00015	10.50306	17.00424	157.70010	0.44262	-0.04808	-0.14360	0.01013	-0.00252	0.01228	-0.02440	0.05197	0.75499	-3.88542	8.16411	-175.93515	-0.78638	1.34217	-0.12311	0.00416	-0.02647	0.00859	-4.10662	-2.70226	-1.81642	1.91756	3.37309	-4.43602	1.58719	-1.09347	3.69015	7.39234	-8.97648	-165.15198	-0.00234	-0.00222	0.00173	-0.00005
556			5.55000	0.15856	-6.16379	16.39110	0.24502	-0.02284	0.00526	-0.02935	-0.00146	0.00000	10.45725	16.97491	157.62991	0.44045	-0.05096	-0.14270	0.02532	-0.00418	0.01672	-0.02449	0.05290	0.75546	-3.88726	8.17272	-175.89586	-0.78531	1.34535	-0.12581	0.00476	-0.02634	0.00838	-5.55011	-5.41662	-0.62694	3.07115	6.09853	-5.60245	1.56109	-1.09654	3.50695	7.37918	-8.97421	-165.15727	-0.00229	-0.00219	0.00172	-0.00005
557			5.56000	0.23884	-6.20283	16.39491	0.23983	-0.02286	0.00439	-0.03338	-0.00159	0.00001	10.39168	16.93609	157.54427	0.43876	-0.05490	-0.14146	0.03156	-0.00486	0.01739	-0.02452	0.05395	0.75559	-3.88963	8.18132	-175.85669	-0.78092	1.35075	-0.13024	0.00264	-0.02672	0.00891	-6.18062	-6.36382	-0.86459	3.29264	7.03918	-5.65231	1.57785	-0.96720	3.64008	7.36742	-8.97324	-165.16313	-0.00222	-0.00216	0.00171	-0.00004
558			5.57000	0.31767	-6.24337	16.38769	0.23428	-0.02046	0.00429	-0.02858	-0.00143	0.00015	10.32706	16.90052	157.46591	0.43642	-0.06226	-0.14154	0.02788	-0.00434	0.01390	-0.02423	0.05474	0.75589	-3.89485	8.19001	-175.81531	-0.77811	1.36118	-0.13352	-0.00177	-0.02761	0.00952	-5.86649	-5.27236	-2.51772	2.53287	5.95713	-4.36683	1.61108	-0.68559	3.87056	7.35756	-8.97337	-165.16820	-0.00216	-0.00212	0.00169	-0.00003
559			5.58000	0.37443	-6.28295	16.35642	0.22755	-0.01959	0.00415	-0.01854	-0.00131	0.00032	10.28050	16.87772	157.41362	0.43123	-0.06770	-0.14057	0.01783	-0.00252	0.00772	-0.02408	0.05515	0.75673	-3.90418	8.19896	-175.77277	-0.78179	1.36886	-0.13569	-0.00737	-0.02832	0.00951	-4.98127	-2.90213	-4.73436	1.28700	3.61777	-2.31072	1.60791	-0.26891	3.89500	7.34959	-8.97359	-165.17134	-0.00211	-0.00209	0.00167	-0.00003
560			5.59000	0.40146	-6.32084	16.30032	0.22261	-0.01898	0.00399	-0.00837	-0.00122	0.00045	10.25855	16.86976	157.39319	0.42656	-0.06928	-0.13927	0.00692	-0.00043	0.00148	-0.02457	0.05523	0.75800	-3.91743	8.20820	-175.73271	-0.78830	1.37054	-0.13589	-0.01302	-0.02829	0.00842	-4.02215	-0.38675	-6.58117	0.14789	1.12648	-0.26494	1.53321	0.22887	3.53584	7.34322	-8.97201	-165.17213	-0.00206	-0.00205	0.00164	-0.00002
561			5.60000	0.40327	-6.35722	16.22724	0.22216	-0.01856	0.00399	-0.00076	-0.00113	0.00054	10.25789	16.87291	157.39977	0.42494	-0.06769	-0.13864	-0.00140	0.00104	-0.00354	-0.02535	0.05490	0.75956	-3.93356	8.21771	-175.69954	-0.79392	1.36925	-0.13491	-0.01776	-0.02737	0.00630	-3.24040	1.52589	-7.66250	-0.57315	-0.82322	1.39761	1.38045	0.74450	2.76859	7.33797	-8.96730	-165.17072	-0.00203	-0.00202	0.00161	-0.00002
562			5.61000	0.38827	-6.39161	16.14577	0.22161	-0.01616	0.00359	0.00409	-0.00090	0.00052	10.27202	16.88191	157.42661	0.42245	-0.06759	-0.13768	-0.00653	0.00187	-0.00742	-0.02619	0.05397	0.76008	-3.95101	8.22738	-175.67714	-0.80010	1.36771	-0.13359	-0.02151	-0.02572	0.00348	-2.58497	2.67450	-8.08292	-0.89415	-2.14656	2.72750	1.16503	1.25113	1.68348	7.33365	-8.95972	-165.16792	-0.00202	-0.00199	0.00158	-0.00002
563			5.62000	0.36374	-6.42228	16.06193	0.21916	-0.01445	0.00304	0.00615	-0.00070	0.00043	10.29578	16.89315	157.46919	0.41826	-0.06854	-0.13622	-0.00909	0.00221	-0.01000	-0.02673	0.05304	0.76020	-3.96889	8.23715	-175.66798	-0.80726	1.36688	-0.13292	-0.02520	-0.02401	0.00046	-2.00481	3.05772	-7.93602	-0.90456	-2.91151	3.65628	0.93501	1.76998	0.49418	7.33006	-8.95068	-165.16438	-0.00202	-0.00196	0.00155	-0.00001
564			5.63000	0.33783	-6.44781	15.98243	0.22095	-0.01527	0.00259	0.00544	-0.00059	0.00033	10.32406	16.90328	157.52000	0.41901	-0.06678	-0.13583	-0.00991	0.00191	-0.01071	-0.02675	0.05269	0.75995	-3.98756	8.24718	-175.67172	-0.80639	1.36433	-0.13302	-0.02925	-0.02290	-0.00219	-1.57245	2.63680	-7.11855	-0.62889	-3.08982	3.87071	0.74588	2.29774	-0.54262	7.32669	-8.94222	-165.16069	-0.00203	-0.00195	0.00154	-0.00001
565			5.64000	0.31907	-6.46769	15.91547	0.22455	-0.01678	0.00204	0.00283	-0.00047	0.00021	10.35167	16.90925	157.56821	0.42119	-0.06536	-0.13576	-0.01021	0.00127	-0.00951	-0.02630	0.05233	0.75865	-4.00791	8.25765	-175.68562	-0.80162	1.36254	-0.13398	-0.03317	-0.02230	-0.00417	-1.22170	1.66988	-5.70304	-0.20550	-2.86235	3.32234	0.61079	2.76481	-1.29032	7.32301	-8.93617	-165.15689	-0.00205	-0.00195	0.00153	-0.00002
566			5.65000	0.31025	-6.48083	15.86583	0.22348	-0.01573	0.00078	0.00077	-0.00023	0.00006	10.37706	16.91084	157.60670	0.42046	-0.06849	-0.13482	-0.01163	0.00084	-0.00749	-0.02583	0.05199	0.75625	-4.03001	8.26839	-175.70634	-0.79742	1.36422	-0.13614	-0.03529	-0.02110	-0.00552	-0.64758	0.79281	-4.11831	0.06641	-2.68771	2.43103	0.48850	3.03937	-1.77326	7.31883	-8.93334	-165.15350	-0.00208	-0.00196	0.00153	-0.00002
567			5.66000	0.30569	-6.48462	15.83186	0.22168	-0.01534	-0.00087	0.00190	0.00007	-0.00004	10.40319	16.91159	157.63631	0.41947	-0.07127	-0.13325	-0.01505	0.00097	-0.00599	-0.02557	0.05172	0.75464	-4.05207	8.27860	-175.73123	-0.79508	1.36672	-0.13929	-0.03278	-0.01708	-0.00620	0.45315	0.65000	-2.88726	-0.07775	-2.92254	1.70950	0.30095	2.90673	-2.01491	7.31504	-8.93284	-165.15120	-0.00213	-0.00197	0.00152	-0.00001
568			5.67000	0.29373	-6.47588	15.80659	0.22013	-0.01581	-0.00195	0.00670	0.00045	-0.00008	10.43445	16.91690	157.66260	0.41977	-0.07273	-0.13245	-0.01934	0.00175	-0.00528	-0.02537	0.05178	0.75385	-4.06999	8.28627	-175.75676	-0.79261	1.36857	-0.14199	-0.02299	-0.00761	-0.00580	2.12421	1.39661	-2.25169	-0.65865	-3.45460	1.30919	-0.03511	2.14947	-1.92911	7.31332	-8.93297	-165.15088	-0.00216	-0.00198	0.00152	0.00000
569			5.68000	0.26533	-6.45203	15.78323	0.21895	-0.01685	-0.00186	0.01267	0.00095	-0.00007	10.47116	16.93043	157.68848	0.42187	-0.07323	-0.13331	-0.02154	0.00273	-0.00468	-0.02498	0.05229	0.75371	-4.07857	8.28827	-175.77797	-0.78881	1.37073	-0.14317	-0.00707	0.00732	-0.00440	4.08198	2.42596	-1.98127	-1.41728	-3.74504	1.06093	-0.53008	0.85858	-1.56365	7.31501	-8.93271	-165.15280	-0.00217	-0.00199	0.00152	0.00002
570			5.69000	0.22227	-6.41178	15.76063	0.21865	-0.01909	-0.00213	0.01580	0.00161	-0.00007	10.50737	16.95153	157.71208	0.42489	-0.07194	-0.13379	-0.01853	0.00321	-0.00370	-0.02452	0.05290	0.75423	-4.07507	8.28267	-175.79272	-0.78558	1.37297	-0.14383	0.00933	0.02360	-0.00338	5.85789	2.71319	-1.54214	-1.95327	-3.27076	0.88784	-1.09323	-0.44590	-1.35959	7.32050	-8.93182	-165.15617	-0.00217	-0.00200	0.00152	0.00003
571			5.70000	0.17824	-6.35558	15.74473	0.21599	-0.02189	-0.00322	0.01326	0.00242	-0.00004	10.53349	16.97493	157.73083	0.42570	-0.07039	-0.13270	-0.00903	0.00286	-0.00238	-0.02420	0.05355	0.75502	-4.06085	8.27054	-175.80650	-0.78585	1.37452	-0.14465	0.02095	0.03686	-0.00422	7.09941	1.58750	-0.46895	-1.95712	-1.85390	0.81892	-1.63259	-1.24251	-1.81297	7.32930	-8.93035	-165.15848	-0.00215	-0.00199	0.00152	0.00004
572			5.71000	0.15017	-6.28505	15.74499	0.21298	-0.02757	-0.00403	0.00637	0.00371	0.00008	10.54046	16.99348	157.74210	0.42579	-0.06595	-0.13105	0.00462	0.00173	-0.00108	-0.02409	0.05452	0.75608	-4.03935	8.25438	-175.82866	-0.78653	1.37258	-0.14592	0.02658	0.04603	-0.00723	7.84636	-0.69019	1.24680	-1.43746	0.16879	0.87597	-2.12391	-1.41768	-2.99548	7.33988	-8.92933	-165.15756	-0.00210	-0.00197	0.00152	0.00004
573			5.72000	0.14639	-6.20140	15.76700	0.20831	-0.03398	-0.00504	-0.00087	0.00535	0.00028	10.52559	17.00270	157.74632	0.42435	-0.06225	-0.12869	0.01734	0.00064	-0.00059	-0.02388	0.05565	0.75635	-4.01352	8.23620	-175.86644	-0.78634	1.36965	-0.14849	0.02764	0.05198	-0.01173	8.50257	-3.10989	3.11700	-0.75499	1.97729	1.18950	-2.56235	-1.14654	-4.62563	7.35026	-8.93071	-165.15244	-0.00206	-0.00196	0.00152	0.00003
574			5.73000	0.16177	-6.10433	15.80852	0.20113	-0.04003	-0.00633	-0.00503	0.00725	0.00053	10.49587	17.00411	157.74974	0.42123	-0.06194	-0.12604	0.02475	0.00008	-0.00137	-0.02323	0.05699	0.75679	-3.98556	8.21734	-175.92299	-0.78731	1.37083	-0.15253	0.02581	0.05537	-0.01687	9.40735	-4.78162	4.63910	-0.28059	2.88247	1.82604	-2.91368	-0.63239	-6.33753	7.35891	-8.93655	-165.14319	-0.00203	-0.00195	0.00153	0.00002
575			5.74000	0.18529	-5.99367	15.86337	0.19346	-0.04620	-0.00743	-0.00565	0.00938	0.00076	10.46208	17.00187	157.75937	0.41627	-0.06403	-0.12343	0.02579	0.00004	-0.00303	-0.02200	0.05803	0.75748	-3.95723	8.19884	-175.99747	-0.79145	1.37541	-0.15693	0.02209	0.05604	-0.02176	10.52275	-5.47133	5.64894	-0.10957	2.78577	2.61071	-3.13121	-0.01281	-7.83157	7.36507	-8.94732	-165.13173	-0.00201	-0.00196	0.00154	0.00001
576			5.75000	0.20746	-5.87122	15.92565	0.18934	-0.05100	-0.00815	-0.00363	0.01126	0.00089	10.43338	16.99966	157.77884	0.41285	-0.06692	-0.12192	0.02167	0.00047	-0.00518	-0.02042	0.05848	0.75739	-3.93026	8.18173	-176.08641	-0.79373	1.37983	-0.16035	0.01696	0.05380	-0.02559	11.64241	-5.25795	6.10559	-0.22713	1.87150	3.40261	-3.18744	0.62127	-8.91970	7.36877	-8.96161	-165.12103	-0.00202	-0.00199	0.00155	0.00001
577			5.76000	0.22004	-5.74034	15.98865	0.18852	-0.05563	-0.00869	0.00022	0.01287	0.00092	10.41701	17.00105	157.81094	0.41166	-0.06688	-0.12084	0.01441	0.00129	-0.00756	-0.01926	0.05870	0.75730	-3.90606	8.16681	-176.18488	-0.79461	1.38006	-0.16255	0.01148	0.04957	-0.02790	12.56960	-4.32241	6.00423	-0.60048	0.43884	4.18733	-3.11144	1.17142	-9.51743	7.37105	-8.97660	-165.11429	-0.00204	-0.00203	0.00157	0.00001
578			5.77000	0.21827	-5.60559	16.04681	0.18865	-0.05830	-0.00940	0.00409	0.01358	0.00093	10.41605	17.00846	157.85672	0.41201	-0.06740	-0.12025	0.00754	0.00211	-0.00933	-0.01821	0.05890	0.75754	-3.88513	8.15407	-176.28749	-0.79560	1.38067	-0.16386	0.00757	0.04572	-0.02860	13.00703	-3.20147	5.67040	-1.02295	-0.84814	4.72399	-2.98480	1.49615	-9.63071	7.37339	-8.98863	-165.11314	-0.00207	-0.00207	0.00160	0.00001
579			5.78000	0.20616	-5.47292	16.10101	0.18687	-0.06272	-0.00966	0.00576	0.01403	0.00093	10.42478	17.02024	157.90919	0.41102	-0.06654	-0.11950	0.00458	0.00233	-0.00934	-0.01729	0.05937	0.75874	-3.86619	8.14250	-176.38907	-0.79917	1.38143	-0.16522	0.00692	0.04379	-0.02795	12.65390	-2.54581	5.57478	-1.19360	-1.26719	4.63345	-2.87081	1.48510	-9.33059	7.37741	-8.99488	-165.11766	-0.00209	-0.00211	0.00164	0.00002
580			5.79000	0.19341	-5.34880	16.15631	0.18467	-0.06554	-0.00962	0.00459	0.01339	0.00097	10.43246	17.03179	157.95645	0.40975	-0.06667	-0.11919	0.00627	0.00187	-0.00737	-0.01657	0.05971	0.75990	-3.84718	8.13090	-176.48535	-0.80240	1.38348	-0.16620	0.00972	0.04319	-0.02602	11.47966	-2.57561	5.86371	-0.99912	-0.65843	3.80495	-2.74968	1.13865	-8.67501	7.38405	-8.99510	-165.12639	-0.00209	-0.00213	0.00167	0.00003
581			5.80000	0.18845	-5.23841	16.21688	0.18459	-0.06754	-0.00926	0.00152	0.01201	0.00103	10.43037	17.03911	157.98814	0.40960	-0.06510	-0.11925	0.01079	0.00088	-0.00406	-0.01633	0.05985	0.76050	-3.82640	8.11884	-176.57228	-0.80246	1.38316	-0.16649	0.01451	0.04281	-0.02289	9.73680	-3.09010	6.35654	-0.53202	0.60477	2.45796	-2.59184	0.57183	-7.69741	7.39319	-8.99147	-165.13675	-0.00208	-0.00215	0.00171	0.00004
582			5.81000	0.19560	-5.14453	16.28369	0.18472	-0.07162	-0.00862	-0.00236	0.01067	0.00104	10.41491	17.04003	157.99954	0.40832	-0.06045	-0.11866	0.01606	-0.00022	-0.00042	-0.01649	0.05992	0.76053	-3.80369	8.10602	-176.64656	-0.80077	1.37935	-0.16702	0.01915	0.04246	-0.01909	7.78123	-3.79373	6.78061	0.05226	2.04819	0.98302	-2.41401	-0.04054	-6.48370	7.40374	-8.98684	-165.14624	-0.00207	-0.00217	0.00176	0.00004
583			5.82000	0.21548	-5.06727	16.35478	0.18322	-0.07288	-0.00840	-0.00607	0.00886	0.00105	10.38628	17.03423	157.99152	0.40644	-0.05825	-0.11790	0.02081	-0.00112	0.00274	-0.01694	0.05998	0.76027	-3.78006	8.09233	-176.70662	-0.79816	1.37810	-0.16770	0.02213	0.04226	-0.01508	5.92505	-4.46588	6.98466	0.59191	3.33987	-0.30313	-2.23862	-0.55560	-5.18074	7.41366	-8.98312	-165.15326	-0.00206	-0.00220	0.00180	0.00003
584			5.83000	0.24632	-5.00474	16.42761	0.18398	-0.07272	-0.00829	-0.00914	0.00714	0.00105	10.34699	17.02311	157.96800	0.40564	-0.05602	-0.11737	0.02412	-0.00169	0.00513	-0.01760	0.05973	0.76002	-3.75697	8.07776	-176.75278	-0.79516	1.37694	-0.16774	0.02260	0.04182	-0.01125	4.35842	-4.97783	6.99921	0.95426	4.27461	-1.29760	-2.07269	-0.87786	-3.92009	7.42095	-8.98131	-165.15753	-0.00208	-0.00222	0.00182	0.00002
585			5.84000	0.28515	-4.95421	16.50054	0.18651	-0.07274	-0.00776	-0.01105	0.00580	0.00097	10.30115	17.00923	157.93349	0.40500	-0.05272	-0.11718	0.02471	-0.00180	0.00666	-0.01837	0.05920	0.75983	-3.73628	8.06264	-176.78636	-0.79314	1.37469	-0.16699	0.02005	0.04069	-0.00777	3.18839	-5.17742	6.84632	1.03959	4.64919	-1.98904	-1.90705	-0.95456	-2.74487	7.42473	-8.98203	-165.15892	-0.00210	-0.00224	0.00184	0.00001
586			5.85000	0.32663	-4.91270	16.57117	0.19046	-0.07504	-0.00710	-0.01112	0.00498	0.00083	10.25534	16.99623	157.89368	0.40460	-0.04741	-0.11685	0.02184	-0.00141	0.00692	-0.01899	0.05862	0.76026	-3.72015	8.04739	-176.80873	-0.79261	1.37198	-0.16652	0.01477	0.03909	-0.00492	2.48509	-4.86904	6.40477	0.80556	4.28669	-2.22987	-1.75519	-0.79057	-1.72190	7.42526	-8.98544	-165.15808	-0.00212	-0.00224	0.00184	-0.00000
587			5.86000	0.36362	-4.87734	16.63509	0.19250	-0.07539	-0.00694	-0.00931	0.00431	0.00073	10.21703	16.98772	157.85727	0.40360	-0.04508	-0.11640	0.01649	-0.00088	0.00591	-0.01921	0.05821	0.75931	-3.70986	8.03226	-176.82263	-0.79112	1.36955	-0.16588	0.00811	0.03733	-0.00306	2.16549	-4.10581	5.72087	0.38160	3.33744	-1.97542	-1.63866	-0.45613	-1.00402	7.42347	-8.99085	-165.15639	-0.00213	-0.00224	0.00183	-0.00001
588			5.87000	0.39227	-4.84647	16.69097	0.19341	-0.07445	-0.00668	-0.00722	0.00366	0.00064	10.18983	16.98452	157.82968	0.40347	-0.04374	-0.11651	0.01109	-0.00047	0.00468	-0.01920	0.05833	0.75694	-3.70514	8.01759	-176.83209	-0.78649	1.36391	-0.16423	0.00166	0.03500	-0.00231	1.93315	-3.32460	5.23654	0.06387	2.34729	-1.62972	-1.54327	-0.04997	-0.66257	7.42071	-8.99685	-165.15492	-0.00215	-0.00223	0.00180	-0.00001
589			5.88000	0.41562	-4.82023	16.74407	0.19445	-0.07314	-0.00632	-0.00613	0.00296	0.00060	10.17101	16.98369	157.80757	0.40387	-0.04297	-0.11701	0.00713	-0.00036	0.00425	-0.01906	0.05853	0.75436	-3.70491	8.00396	-176.84076	-0.78193	1.35782	-0.16233	-0.00350	0.03174	-0.00225	1.55754	-2.85683	5.27287	0.01713	1.72909	-1.61306	-1.43096	0.32566	-0.58018	7.41780	-9.00188	-165.15430	-0.00214	-0.00220	0.00178	-0.00001
590			5.89000	0.43757	-4.79932	16.80011	0.19390	-0.07254	-0.00565	-0.00507	0.00229	0.00055	10.15655	16.98235	157.78505	0.40307	-0.04303	-0.11750	0.00382	-0.00034	0.00409	-0.01899	0.05869	0.75304	-3.70781	7.99189	-176.84985	-0.78045	1.35553	-0.16160	-0.00654	0.02808	-0.00234	1.16217	-2.42167	5.45338	0.04055	1.26004	-1.70156	-1.29451	0.56236	-0.57740	7.41474	-9.00521	-165.15417	-0.00212	-0.00218	0.00175	-0.00001
591			5.90000	0.45500	-4.78324	16.85633	0.19467	-0.07203	-0.00467	-0.00189	0.00179	0.00040	10.14765	16.98180	157.76482	0.40493	-0.04335	-0.11906	-0.00087	0.00005	0.00248	-0.01893	0.05902	0.75288	-3.71197	7.98134	-176.85901	-0.77623	1.35728	-0.16212	-0.00710	0.02476	-0.00221	1.09829	-1.35857	4.89383	-0.26870	0.29109	-1.13191	-1.15039	0.60620	-0.53678	7.41088	-9.00724	-165.15424	-0.00210	-0.00215	0.00173	-0.00002
592			5.91000	0.45697	-4.77007	16.89956	0.19407	-0.07324	-0.00337	0.00447	0.00161	0.00017	10.15191	16.98780	157.76076	0.40601	-0.04087	-0.12023	-0.00789	0.00098	-0.00184	-0.01924	0.05954	0.75213	-3.71591	7.97205	-176.86699	-0.77072	1.35373	-0.16243	-0.00613	0.02124	-0.00175	1.55126	0.63171	3.02734	-1.10847	-1.52582	0.59243	-0.98311	0.51430	-0.40623	7.40521	-9.00835	-165.15466	-0.00211	-0.00214	0.00171	-0.00002
593			5.92000	0.43348	-4.75765	16.91515	0.19350	-0.07363	-0.00222	0.01187	0.00153	0.00000	10.17668	17.00586	157.78790	0.40713	-0.03675	-0.12111	-0.01522	0.00192	-0.00757	-0.01989	0.06004	0.75138	-3.71920	7.96420	-176.87262	-0.76760	1.34515	-0.16067	-0.00485	0.01719	-0.00103	2.21666	2.95275	0.40126	-2.12641	-3.63987	2.93764	-0.78474	0.38108	-0.20092	7.39715	-9.00818	-165.15625	-0.00214	-0.00213	0.00168	-0.00003
594			5.93000	0.38688	-4.74617	16.90196	0.19243	-0.07379	-0.00128	0.01636	0.00126	-0.00005	10.21957	17.03409	157.84560	0.40668	-0.03283	-0.12150	-0.01900	0.00225	-0.01170	-0.02048	0.06024	0.75171	-3.72200	7.95791	-176.87534	-0.77175	1.33694	-0.15757	-0.00432	0.01277	-0.00027	2.47022	4.47676	-1.67925	-2.65282	-4.93306	4.65446	-0.56920	0.29563	0.02973	7.38721	-9.00523	-165.15904	-0.00218	-0.00211	0.00165	-0.00004
595			5.94000	0.33262	-4.73835	16.87348	0.18855	-0.07252	-0.00074	0.01550	0.00060	-0.00004	10.26776	17.06358	157.91608	0.40405	-0.03230	-0.12144	-0.01723	0.00207	-0.01220	-0.02086	0.06030	0.75239	-3.72523	7.95341	-176.87535	-0.77982	1.33294	-0.15494	-0.00571	0.00793	0.00052	1.95868	4.53534	-2.42404	-2.37623	-4.76252	4.92221	-0.33612	0.34233	0.31409	7.37652	-8.99808	-165.16304	-0.00222	-0.00209	0.00160	-0.00004
596			5.95000	0.28804	-4.73694	16.84558	0.18777	-0.07125	0.00022	0.01073	-0.00030	0.00001	10.30721	17.08578	157.97775	0.40399	-0.03158	-0.12248	-0.01125	0.00139	-0.00958	-0.02113	0.06030	0.75323	-3.73086	7.95086	-176.87192	-0.78438	1.33066	-0.15268	-0.00939	0.00215	0.00162	0.82513	3.35968	-2.07921	-1.53851	-3.37634	3.89479	-0.05522	0.52644	0.75479	7.36580	-8.98676	-165.16812	-0.00223	-0.00205	0.00156	-0.00004
597			5.96000	0.26326	-4.74340	16.82636	0.18772	-0.07216	0.00185	0.00419	-0.00137	0.00005	10.32953	17.09702	158.01772	0.40311	-0.02942	-0.12360	-0.00334	0.00054	-0.00547	-0.02137	0.06025	0.75425	-3.74063	7.95077	-176.86319	-0.78872	1.32881	-0.15105	-0.01453	-0.00493	0.00311	-0.61615	1.66000	-1.34570	-0.54728	-1.46483	2.31046	0.29479	0.78232	1.35949	7.35456	-8.97314	-165.17439	-0.00222	-0.00200	0.00151	-0.00004
598			5.97000	0.26008	-4.75891	16.81644	0.18629	-0.07176	0.00284	-0.00199	-0.00262	0.00003	10.33322	17.09755	158.03395	0.40158	-0.03046	-0.12431	0.00403	-0.00013	-0.00155	-0.02129	0.06038	0.75453	-3.75530	7.95357	-176.84790	-0.79082	1.33043	-0.15082	-0.01977	-0.01303	0.00475	-2.16669	0.11847	-0.71964	0.33288	0.31820	0.83119	0.69368	1.03438	2.01731	7.34192	-8.96030	-165.18166	-0.00221	-0.00195	0.00147	-0.00005
599			5.98000	0.27436	-4.78535	16.81286	0.18713	-0.07074	0.00349	-0.00619	-0.00407	0.00002	10.32209	17.08951	158.03146	0.40217	-0.03221	-0.12538	0.00855	-0.00065	0.00120	-0.02096	0.06062	0.75437	-3.77440	7.95960	-176.82608	-0.78917	1.33313	-0.15118	-0.02415	-0.02152	0.00635	-3.71732	-0.75894	-0.41563	0.94975	1.47636	-0.22407	1.10760	1.23900	2.63783	7.32768	-8.95115	-165.18942	-0.00223	-0.00192	0.00143	-0.00005
600			5.99000	0.29755	-4.82495	16.81112	0.18806	-0.06881	0.00414	-0.00730	-0.00565	0.00003	10.30426	17.07668	158.01831	0.40304	-0.03507	-0.12672	0.00819	-0.00090	0.00233	-0.02067	0.06088	0.75486	-3.79725	7.96885	-176.79817	-0.78839	1.33831	-0.15180	-0.02783	-0.03000	0.00794	-5.15020	-0.62578	-0.58991	1.17124	1.64423	-0.75409	1.51859	1.39533	3.23662	7.31323	-8.94739	-165.19760	-0.00225	-0.00190	0.00140	-0.00005
601			6.00000	0.31814	-4.87947	16.80456	0.18919	-0.06563	0.00528	-0.00522	-0.00715	0.00011	10.29081	17.06425	158.00423	0.40388	-0.03849	-0.12871	0.00240	-0.00080	0.00205	-0.02055	0.06098	0.75587	-3.82347	7.98126	-176.76396	-0.78965	1.34404	-0.15146	-0.03160	-0.03796	0.00979	-6.39705	0.51667	-1.28826	0.98298	0.79365	-0.88448	1.91627	1.52552	3.95005	7.30028	-8.94881	-165.20607	-0.00227	-0.00189	0.00137	-0.00004
602			6.01000	0.32716	-4.94984	16.78772	0.19357	-0.06197	0.00683	-0.00150	-0.00844	0.00026	10.29062	17.05641	157.99506	0.40620	-0.03998	-0.13137	-0.00684	-0.00046	0.00146	-0.02064	0.06068	0.75685	-3.85378	7.99620	-176.72134	-0.79143	1.34640	-0.14926	-0.03582	-0.04435	0.01209	-7.52168	2.15664	-2.20156	0.60083	-0.58559	-1.02988	2.27375	1.62999	4.89795	7.28988	-8.95404	-165.21428	-0.00228	-0.00188	0.00135	-0.00003
603			6.02000	0.32323	-5.03587	16.76093	0.19878	-0.05956	0.00880	0.00215	-0.00963	0.00048	10.30554	17.05360	157.98871	0.40735	-0.03763	-0.13350	-0.01625	-0.00014	0.00133	-0.02149	0.05991	0.75877	-3.88869	8.01268	-176.66789	-0.79820	1.34486	-0.14569	-0.04002	-0.04839	0.01452	-8.56659	3.68234	-3.00662	0.27213	-1.89370	-1.39226	2.55229	1.67982	5.98063	7.28214	-8.96082	-165.22171	-0.00229	-0.00186	0.00132	-0.00002
604			6.03000	0.30933	-5.13551	16.72613	0.20329	-0.05418	0.01041	0.00508	-0.00985	0.00074	10.33266	17.05434	157.98250	0.40965	-0.03779	-0.13607	-0.02353	0.00010	0.00098	-0.02256	0.05910	0.76098	-3.92767	8.02959	-176.60347	-0.80357	1.34719	-0.14244	-0.04339	-0.05040	0.01647	-9.39523	4.87485	-3.86092	0.02005	-2.92974	-1.56253	2.72407	1.70004	6.90792	7.27696	-8.96720	-165.22784	-0.00229	-0.00184	0.00130	-0.00001
605			6.04000	0.28738	-5.24463	16.68076	0.20759	-0.04882	0.01243	0.00691	-0.00953	0.00113	10.36903	17.05814	157.98077	0.41144	-0.03848	-0.13904	-0.02721	0.00032	-0.00041	-0.02345	0.05818	0.76295	-3.96962	8.04637	-176.53146	-0.80928	1.35015	-0.13888	-0.04642	-0.05164	0.01725	-9.95584	5.64689	-4.98186	-0.14437	-3.63718	-1.16552	2.81802	1.78326	7.42518	7.27398	-8.97228	-165.23244	-0.00229	-0.00183	0.00128	-0.00001
606			6.05000	0.26166	-5.35963	16.62253	0.21344	-0.04346	0.01478	0.00611	-0.00888	0.00160	10.40998	17.06303	157.98773	0.41387	-0.03848	-0.14251	-0.02630	0.00027	-0.00183	-0.02408	0.05724	0.76396	-4.01390	8.06346	-176.45699	-0.81333	1.34952	-0.13401	-0.05026	-0.05385	0.01668	-10.52790	5.62376	-5.98572	0.02205	-3.68640	-0.60252	2.90258	2.03499	7.48536	7.27275	-8.97627	-165.23581	-0.00231	-0.00182	0.00126	-0.00000
607			6.06000	0.24305	-5.47944	16.55731	0.21693	-0.03869	0.01612	0.00107	-0.00825	0.00179	10.44672	17.06336	157.99739	0.41381	-0.03969	-0.14435	-0.02089	-0.00028	-0.00138	-0.02430	0.05634	0.76306	-4.06103	8.08200	-176.38455	-0.81641	1.34618	-0.13014	-0.05603	-0.05831	0.01549	-11.41793	4.49097	-6.25097	0.72163	-2.81514	-0.61643	3.04646	2.49748	7.25380	7.27268	-8.98010	-165.23897	-0.00235	-0.00182	0.00125	0.00000
608			6.07000	0.24394	-5.60443	16.49591	0.22008	-0.03352	0.01662	-0.00703	-0.00742	0.00167	10.47067	17.05309	157.99744	0.41410	-0.04250	-0.14560	-0.01349	-0.00128	0.00108	-0.02438	0.05555	0.76137	-4.11236	8.10332	-176.31601	-0.81585	1.34409	-0.12813	-0.06338	-0.06472	0.01447	-12.51805	2.56847	-5.81159	1.75603	-1.34119	-1.32308	3.26108	3.09861	7.00407	7.27318	-8.98404	-165.24345	-0.00239	-0.00182	0.00123	0.00001
609			6.08000	0.26853	-5.73349	16.44299	0.22486	-0.02748	0.01710	-0.01480	-0.00619	0.00158	10.47958	17.03103	157.98209	0.41679	-0.04708	-0.14770	-0.00731	-0.00231	0.00357	-0.02432	0.05485	0.75964	-4.16900	8.12776	-176.25018	-0.81029	1.34606	-0.12783	-0.07093	-0.07143	0.01423	-13.33182	0.74893	-5.50325	2.57492	-0.05109	-2.04641	3.50558	3.68832	7.01233	7.27386	-8.98770	-165.24953	-0.00244	-0.00183	0.00122	0.00001
610			6.09000	0.30889	-5.86298	16.39101	0.23040	-0.01954	0.01822	-0.01907	-0.00434	0.00185	10.47929	17.00289	157.95824	0.42055	-0.05290	-0.15100	-0.00420	-0.00283	0.00452	-0.02443	0.05413	0.75811	-4.23146	8.15469	-176.18304	-0.80360	1.34908	-0.12706	-0.07680	-0.07636	0.01520	-13.44194	-0.19406	-6.11163	2.73382	0.50519	-2.22665	3.73744	4.04862	7.55651	7.27473	-8.99014	-165.25662	-0.00249	-0.00184	0.00121	0.00001
611			6.10000	0.35157	-5.98849	16.32745	0.23646	-0.01381	0.01890	-0.01934	-0.00293	0.00239	10.47732	16.97689	157.93518	0.42288	-0.05548	-0.15287	-0.00394	-0.00255	0.00479	-0.02488	0.05327	0.75760	-4.29878	8.18233	-176.10727	-0.80277	1.34763	-0.12590	-0.07929	-0.07743	0.01798	-12.87145	-0.19993	-7.52467	2.28688	0.51283	-2.22701	3.92014	3.94355	8.88032	7.27596	-8.99020	-165.26398	-0.00256	-0.00187	0.00121	0.00001
612			6.11000	0.38755	-6.10712	16.24687	0.24106	-0.00975	0.01907	-0.01661	-0.00193	0.00295	10.47625	16.95762	157.91127	0.42171	-0.05528	-0.15277	-0.00593	-0.00187	0.00603	-0.02583	0.05207	0.75771	-4.36880	8.20808	-176.01323	-0.80957	1.34262	-0.12396	-0.07781	-0.07478	0.02223	-11.86712	0.38688	-9.06762	1.54413	0.32601	-2.65405	4.05142	3.33562	10.88939	7.27799	-8.98732	-165.27100	-0.00263	-0.00190	0.00122	0.00002
613			6.12000	0.41170	-6.21704	16.15090	0.24475	-0.00319	0.01913	-0.01112	-0.00058	0.00346	10.47774	16.94691	157.88132	0.42058	-0.05712	-0.15300	-0.01109	-0.00102	0.00722	-0.02685	0.05077	0.75756	-4.43918	8.23031	-175.89529	-0.81611	1.34175	-0.12154	-0.07334	-0.07136	0.02642	-10.53055	1.49047	-10.44902	0.62228	-0.30272	-3.18756	4.15696	2.50676	12.93855	7.28133	-8.98207	-165.27684	-0.00270	-0.00193	0.00122	0.00002
614			6.13000	0.41722	-6.31678	16.04010	0.24774	0.00239	0.01881	-0.00311	0.00039	0.00387	10.48913	16.94729	157.85179	0.42067	-0.06067	-0.15352	-0.01928	0.00020	0.00647	-0.02711	0.04981	0.75744	-4.50838	8.24956	-175.75749	-0.82044	1.34600	-0.12074	-0.06743	-0.06925	0.02961	-8.95341	3.08231	-11.73954	-0.41315	-1.61445	-3.16073	4.24718	1.72979	14.39606	7.28584	-8.97548	-165.28117	-0.00274	-0.00195	0.00123	0.00003
615			6.14000	0.40009	-6.40599	15.91477	0.25165	0.00589	0.01838	0.00480	0.00086	0.00413	10.51598	16.95944	157.83235	0.42200	-0.06330	-0.15422	-0.02681	0.00138	0.00475	-0.02679	0.04898	0.75722	-4.57464	8.26700	-175.60756	-0.82422	1.34911	-0.12014	-0.05909	-0.06742	0.03145	-7.46973	4.59681	-12.67069	-1.22874	-2.94245	-2.78583	4.28998	0.93684	15.19133	7.29102	-8.96909	-165.28391	-0.00275	-0.00196	0.00125	0.00003
616			6.15000	0.36656	-6.48620	15.78195	0.25558	0.00904	0.01823	0.00843	0.00120	0.00409	10.55274	16.97830	157.82030	0.42330	-0.06300	-0.15481	-0.02908	0.00159	0.00459	-0.02686	0.04819	0.75586	-4.63464	8.28271	-175.45070	-0.82672	1.34487	-0.11748	-0.04782	-0.06445	0.03154	-6.53083	5.12126	-12.57466	-1.37731	-3.27256	-2.80566	4.24888	0.07707	15.39761	7.29627	-8.96447	-165.28438	-0.00275	-0.00197	0.00126	0.00003
617			6.16000	0.33323	-6.56037	15.65711	0.26214	0.01334	0.01774	0.00530	0.00167	0.00348	10.58613	16.99417	157.80301	0.42670	-0.06073	-0.15536	-0.02517	0.00064	0.00664	-0.02746	0.04723	0.75408	-4.68620	8.29688	-175.29318	-0.82618	1.33805	-0.11371	-0.03777	-0.06233	0.02955	-6.31478	4.13454	-11.02803	-0.74221	-2.36487	-3.41313	4.15010	-0.49327	14.77000	7.30162	-8.96313	-165.28304	-0.00275	-0.00199	0.00130	0.00003
618			6.17000	0.31772	-6.63061	15.55677	0.26915	0.01667	0.01678	-0.00284	0.00196	0.00246	10.60632	16.99920	157.77226	0.42921	-0.05815	-0.15497	-0.01839	-0.00073	0.00903	-0.02817	0.04594	0.75227	-4.73095	8.31160	-175.14641	-0.82598	1.33237	-0.11121	-0.03364	-0.06296	0.02567	-6.47977	2.08463	-8.37428	0.28908	-0.98702	-4.07907	4.02300	-0.40713	13.09137	7.30816	-8.96598	-165.28070	-0.00276	-0.00202	0.00133	0.00004
619			6.18000	0.32591	-6.69613	15.48863	0.27483	0.01881	0.01633	-0.01068	0.00202	0.00153	10.61436	16.99241	157.73161	0.43244	-0.05786	-0.15549	-0.01358	-0.00173	0.00975	-0.02838	0.04528	0.75151	-4.77205	8.32903	-175.02223	-0.82408	1.33298	-0.11101	-0.03401	-0.06483	0.02065	-6.42845	0.09675	-5.48160	1.15250	-0.12693	-4.21246	3.82378	0.18688	10.59528	7.31706	-8.97303	-165.27853	-0.00274	-0.00205	0.00137	0.00004
620			6.19000	0.34981	-6.75409	15.44965	0.27809	0.02197	0.01637	-0.01404	0.00203	0.00081	10.61878	16.97870	157.69180	0.43542	-0.06110	-0.15696	-0.01243	-0.00220	0.00831	-0.02824	0.04513	0.75150	-4.81003	8.34940	-174.92706	-0.82281	1.33789	-0.11145	-0.03337	-0.06391	0.01514	-5.83952	-1.00561	-3.04101	1.57942	-0.11148	-3.68745	3.46656	0.76509	7.80235	7.32735	-8.98384	-165.27657	-0.00270	-0.00208	0.00141	0.00004
621			6.20000	0.37714	-6.80215	15.43208	0.28106	0.02643	0.01683	-0.01280	0.00197	0.00033	10.62655	16.96311	157.66136	0.43895	-0.06523	-0.15917	-0.01321	-0.00213	0.00502	-0.02811	0.04518	0.75138	-4.84196	8.37053	-174.86081	-0.82080	1.34236	-0.11082	-0.02807	-0.05861	0.00959	-4.81477	-1.17679	-1.30768	1.64326	-0.64915	-2.57207	2.94263	1.00498	5.00303	7.33617	-8.99795	-165.27399	-0.00264	-0.00210	0.00146	0.00003
622			6.21000	0.39941	-6.83959	15.42769	0.28577	0.02804	0.01743	-0.00888	0.00158	0.00007	10.64032	16.94861	157.64743	0.44415	-0.06718	-0.16158	-0.01363	-0.00150	-0.00051	-0.02778	0.04550	0.75301	-4.86438	8.39089	-174.82289	-0.81980	1.34897	-0.11072	-0.01954	-0.05205	0.00396	-3.59966	-0.75960	-0.36310	1.46155	-1.47073	-0.67842	2.36190	1.03462	2.07175	7.34031	-9.01355	-165.27025	-0.00263	-0.00214	0.00150	0.00000
623			6.22000	0.41225	-6.86680	15.42779	0.28942	0.02876	0.01820	-0.00364	0.00114	0.00007	10.66135	16.93730	157.66010	0.44958	-0.06842	-0.16407	-0.01278	-0.00043	-0.00826	-0.02740	0.04622	0.75438	-4.87583	8.41113	-174.81578	-0.81751	1.35274	-0.11044	-0.01052	-0.04685	-0.00176	-2.38168	-0.02051	-0.26102	1.08733	-2.44796	1.98145	1.83957	1.04344	-0.91644	7.33847	-9.02733	-165.26500	-0.00265	-0.00218	0.00154	-0.00002
624			6.23000	0.41331	-6.88512	15.42360	0.28971	0.02834	0.01812	0.00226	0.00072	0.00032	10.68976	16.93084	157.70531	0.45177	-0.06869	-0.16456	-0.01110	0.00084	-0.01605	-0.02732	0.04692	0.75514	-4.87694	8.43199	-174.83784	-0.81897	1.34965	-0.11035	-0.00202	-0.04226	-0.00615	-1.26131	0.93187	-0.94446	0.56417	-3.36474	4.69611	1.42411	0.93888	-3.24372	7.33252	-9.03694	-165.25836	-0.00268	-0.00222	0.00156	-0.00003
625			6.24000	0.40092	-6.89624	15.40780	0.28999	0.02697	0.01773	0.00855	0.00038	0.00073	10.72375	16.93037	157.77760	0.45319	-0.06789	-0.16435	-0.01044	0.00205	-0.02124	-0.02736	0.04744	0.75650	-4.86968	8.45230	-174.87703	-0.82371	1.34467	-0.11023	0.00532	-0.03713	-0.00773	-0.26531	2.05399	-2.18899	-0.08488	-4.08701	6.54471	1.14330	0.60179	-4.13483	7.32654	-9.04199	-165.25047	-0.00271	-0.00224	0.00157	-0.00003
626			6.25000	0.37384	-6.90178	15.37621	0.29107	0.02797	0.01779	0.01503	0.00015	0.00122	10.76241	16.93725	157.86411	0.45546	-0.07122	-0.16573	-0.01256	0.00329	-0.02305	-0.02667	0.04763	0.75726	-4.85804	8.47034	-174.91603	-0.82683	1.34632	-0.10973	0.01002	-0.03224	-0.00631	0.60076	3.26234	-3.64562	-0.83916	-4.67596	7.10244	1.02704	0.11630	-3.48370	7.32433	-9.04259	-165.24205	-0.00270	-0.00225	0.00159	-0.00000
627			6.26000	0.33225	-6.90305	15.32867	0.29494	0.02803	0.01795	0.02084	-0.00003	0.00166	10.80606	16.95255	157.95163	0.45821	-0.07195	-0.16703	-0.01643	0.00413	-0.02100	-0.02605	0.04726	0.75753	-4.84636	8.48523	-174.94101	-0.82977	1.34515	-0.10821	0.01301	-0.02704	-0.00264	1.28884	4.31974	-4.91739	-1.56999	-4.95069	6.32104	1.02630	-0.50263	-1.66601	7.32745	-9.03894	-165.23372	-0.00265	-0.00224	0.00160	0.00002
628			6.27000	0.28003	-6.90125	15.26940	0.29730	0.02992	0.01694	0.02342	-0.00015	0.00177	10.85040	16.97480	158.02496	0.45899	-0.07309	-0.16672	-0.01766	0.00414	-0.01443	-0.02588	0.04640	0.75757	-4.83621	8.49565	-174.94218	-0.83560	1.34311	-0.10631	0.01831	-0.01940	0.00226	1.64900	4.75799	-5.55191	-1.95764	-4.29849	4.20041	1.00988	-1.43010	0.82561	7.33510	-9.03187	-165.22635	-0.00258	-0.00221	0.00160	0.00004
629			6.28000	0.22753	-6.89795	15.20821	0.29901	0.03154	0.01620	0.01997	-0.00017	0.00156	10.88361	16.99759	158.06621	0.45907	-0.07358	-0.16640	-0.01220	0.00272	-0.00392	-0.02573	0.04558	0.75734	-4.82509	8.49966	-174.91504	-0.83992	1.34192	-0.10406	0.02793	-0.00821	0.00711	1.47602	4.05201	-5.14114	-1.64482	-2.22467	0.98310	0.86488	-2.66920	3.34572	7.34516	-9.02344	-165.22038	-0.00249	-0.00217	0.00160	0.00004
630			6.29000	0.19018	-6.89541	15.15851	0.30210	0.03342	0.01622	0.00977	-0.00007	0.00108	10.89137	17.01131	158.06104	0.46168	-0.07324	-0.16735	0.00044	-0.00003	0.00854	-0.02555	0.04523	0.75632	-4.80985	8.49606	-174.86273	-0.83611	1.34167	-0.10164	0.03930	0.00408	0.01055	0.70638	2.06984	-3.62442	-0.56451	1.07384	-2.66214	0.60595	-3.90469	5.20170	7.35503	-9.01615	-165.21564	-0.00241	-0.00214	0.00160	0.00003
631			6.30000	0.18128	-6.89578	15.13156	0.30582	0.03400	0.01641	-0.00470	0.00015	0.00038	10.86492	17.00817	158.00604	0.46526	-0.07095	-0.16817	0.01656	-0.00318	0.01983	-0.02560	0.04531	0.75506	-4.78889	8.48622	-174.79546	-0.82723	1.34115	-0.10020	0.04831	0.01266	0.01179	-0.45920	-0.65748	-1.39663	0.95233	4.66357	-5.80817	0.36035	-4.73333	5.86651	7.36226	-9.01244	-165.21205	-0.00236	-0.00211	0.00160	0.00002
632			6.31000	0.20461	-6.90045	15.13183	0.30668	0.03226	0.01619	-0.01844	0.00039	-0.00034	10.80705	16.98631	157.91216	0.46676	-0.06851	-0.16761	0.03033	-0.00563	0.02669	-0.02568	0.04584	0.75405	-4.76284	8.47402	-174.72778	-0.81799	1.34206	-0.10133	0.05246	0.01438	0.01082	-1.64199	-3.20647	0.88377	2.39632	7.40257	-7.66639	0.23391	-4.92372	5.19518	7.36576	-9.01411	-165.20897	-0.00233	-0.00210	0.00160	0.00001
633			6.32000	0.25307	-6.90940	15.15561	0.30691	0.02987	0.01602	-0.02692	0.00054	-0.00084	10.73032	16.94979	157.80017	0.46632	-0.06772	-0.16664	0.03788	-0.00696	0.02776	-0.02556	0.04609	0.75356	-4.73341	8.46381	-174.67323	-0.81196	1.34599	-0.10365	0.05269	0.01039	0.00796	-2.44320	-4.78130	2.55235	3.35673	8.60865	-7.87852	0.21553	-4.58943	3.50540	7.36638	-9.02141	-165.20596	-0.00233	-0.00210	0.00160	-0.00000
634			6.33000	0.31242	-6.92071	15.19249	0.30633	0.03091	0.01608	-0.02844	0.00060	-0.00104	10.65012	16.90619	157.69315	0.46421	-0.07142	-0.16623	0.03924	-0.00745	0.02359	-0.02526	0.04573	0.75267	-4.70143	8.45793	-174.63982	-0.80880	1.35301	-0.10518	0.05199	0.00514	0.00393	-2.62306	-5.09831	3.22480	3.70422	8.30833	-6.52351	0.18434	-4.06004	1.29839	7.36636	-9.03338	-165.20293	-0.00232	-0.00211	0.00161	0.00000
635			6.34000	0.36846	-6.93132	15.23041	0.30871	0.03145	0.01618	-0.02468	0.00050	-0.00096	10.57815	16.86237	157.61003	0.46417	-0.07270	-0.16609	0.03721	-0.00672	0.01582	-0.02513	0.04527	0.75167	-4.66606	8.45596	-174.63042	-0.80409	1.35529	-0.10564	0.05267	0.00266	-0.00045	-2.20556	-4.42726	2.99840	3.59124	7.03332	-4.06433	0.02324	-3.61556	-1.04230	7.36771	-9.04787	-165.19917	-0.00231	-0.00212	0.00162	0.00001
636			6.35000	0.41234	-6.93832	15.26140	0.31040	0.03214	0.01561	-0.01766	0.00025	-0.00070	10.51982	16.82220	157.56075	0.46386	-0.07426	-0.16531	0.03328	-0.00549	0.00673	-0.02502	0.04483	0.75093	-4.62562	8.45608	-174.64488	-0.80151	1.35621	-0.10603	0.05517	0.00415	-0.00455	-1.39055	-3.21899	2.28886	3.23230	5.32367	-1.22757	-0.28129	-3.33649	-3.22661	7.37154	-9.06206	-165.19431	-0.00229	-0.00213	0.00163	0.00002
637			6.36000	0.43997	-6.94002	15.28261	0.31318	0.03345	0.01569	-0.00910	-0.00006	-0.00046	10.47737	16.78758	157.54594	0.46528	-0.07572	-0.16579	0.02695	-0.00403	-0.00130	-0.02483	0.04459	0.75017	-4.57986	8.45642	-174.68024	-0.79803	1.35531	-0.10503	0.05709	0.00773	-0.00768	-0.39094	-1.77103	1.51551	2.71220	3.42641	1.20126	-0.62170	-3.13226	-4.92489	7.37764	-9.07293	-165.18779	-0.00227	-0.00214	0.00164	0.00002
638			6.37000	0.44972	-6.93594	15.29509	0.31509	0.03468	0.01608	0.00012	-0.00041	-0.00026	10.45274	16.76053	157.55836	0.46795	-0.07727	-0.16702	0.01685	-0.00244	-0.00663	-0.02452	0.04487	0.74928	-4.53115	8.45625	-174.72984	-0.79272	1.35285	-0.10368	0.05557	0.01012	-0.00918	0.64464	-0.25299	0.91059	1.99298	1.42296	2.58867	-0.82769	-2.87348	-5.75302	7.38463	-9.07832	-165.17978	-0.00226	-0.00214	0.00165	0.00002
639			6.38000	0.44176	-6.92629	15.30104	0.31775	0.03413	0.01599	0.00898	-0.00075	-0.00010	10.44760	16.74375	157.58578	0.47196	-0.07679	-0.16784	0.00301	-0.00070	-0.00843	-0.02428	0.04536	0.74952	-4.48440	8.45590	-174.78314	-0.78884	1.34980	-0.10283	0.04915	0.00925	-0.00876	1.66094	1.15839	0.50338	1.03433	-0.57128	2.69885	-0.79100	-2.47740	-5.47417	7.39132	-9.07687	-165.17065	-0.00227	-0.00215	0.00166	0.00002
640			6.39000	0.41821	-6.91066	15.30243	0.32003	0.03139	0.01534	0.01623	-0.00103	0.00000	10.46190	16.73986	157.61548	0.47607	-0.07394	-0.16776	-0.01191	0.00094	-0.00727	-0.02420	0.04602	0.75096	-4.44519	8.45607	-174.82886	-0.78741	1.34722	-0.10270	0.03905	0.00512	-0.00686	2.61530	2.24736	0.23870	-0.07271	-2.30514	1.85319	-0.52962	-1.97848	-4.30933	7.39748	-9.06863	-165.16113	-0.00229	-0.00216	0.00166	0.00002
641			6.40000	0.38362	-6.88883	15.30074	0.32123	0.02818	0.01457	0.02036	-0.00119	0.00006	10.49176	16.74906	157.63957	0.47961	-0.07142	-0.16752	-0.02314	0.00217	-0.00499	-0.02395	0.04670	0.75286	-4.41617	8.45750	-174.86063	-0.78738	1.34795	-0.10294	0.02868	-0.00061	-0.00453	3.35405	2.80691	0.04707	-1.07083	-3.43416	0.79334	-0.17176	-1.50208	-2.90256	7.40359	-9.05517	-165.15166	-0.00229	-0.00215	0.00166	0.00002
642			6.41000	0.34494	-6.86218	15.29698	0.32334	0.02599	0.01371	0.02004	-0.00123	0.00007	10.52918	16.76782	157.65714	0.48320	-0.07164	-0.16781	-0.02699	0.00280	-0.00287	-0.02307	0.04701	0.75534	-4.39597	8.46047	-174.87964	-0.78980	1.35499	-0.10336	0.02083	-0.00656	-0.00273	3.61097	2.65374	-0.01514	-1.65740	-3.67004	0.03799	0.16792	-1.13522	-1.82785	7.40972	-9.03946	-165.14320	-0.00227	-0.00213	0.00165	0.00002
643			6.42000	0.31182	-6.83455	15.29423	0.32814	0.02586	0.01330	0.01465	-0.00115	-0.00003	10.56403	16.78952	157.66821	0.48751	-0.07372	-0.16925	-0.02343	0.00259	-0.00068	-0.02188	0.04679	0.75776	-4.38151	8.46536	-174.89075	-0.79320	1.36462	-0.10262	0.01573	-0.01247	-0.00181	3.16803	1.71407	0.32103	-1.63198	-2.96088	-0.51645	0.45342	-0.85810	-1.28333	7.41563	-9.02439	-165.13672	-0.00225	-0.00212	0.00164	0.00002
644			6.43000	0.29402	-6.81111	15.29907	0.33166	0.02604	0.01287	0.00558	-0.00088	-0.00025	10.58785	16.80660	157.66956	0.48924	-0.07336	-0.16947	-0.01563	0.00148	0.00189	-0.02159	0.04635	0.75896	-4.37037	8.47246	-174.89923	-0.79705	1.36676	-0.10100	0.01250	-0.01762	-0.00176	2.11240	0.27615	1.18472	-1.06314	-1.66395	-1.09455	0.65698	-0.61448	-1.24130	7.42079	-9.01223	-165.13258	-0.00225	-0.00211	0.00164	0.00002
645			6.44000	0.29518	-6.79569	15.31661	0.33623	0.02576	0.01233	-0.00302	-0.00049	-0.00049	10.59814	16.81462	157.65953	0.49159	-0.07155	-0.16939	-0.00828	0.00019	0.00390	-0.02167	0.04589	0.75995	-4.36074	8.48161	-174.90974	-0.79833	1.36689	-0.10023	0.01048	-0.02106	-0.00236	0.85868	-0.99779	2.20081	-0.30910	-0.45991	-1.54531	0.75139	-0.38791	-1.56568	7.42499	-9.00425	-165.13092	-0.00225	-0.00211	0.00163	0.00001
646			6.45000	0.30970	-6.78919	15.34460	0.34091	0.02468	0.01174	-0.00790	-0.00011	-0.00060	10.59948	16.81445	157.64304	0.49415	-0.06953	-0.16917	-0.00390	-0.00066	0.00438	-0.02175	0.04552	0.76081	-4.35151	8.49211	-174.92508	-0.79764	1.36688	-0.10057	0.00953	-0.02227	-0.00323	-0.17576	-1.60023	2.80682	0.28028	0.18672	-1.60685	0.74055	-0.21562	-2.03007	7.42843	-9.00111	-165.13136	-0.00224	-0.00211	0.00163	0.00001
647			6.46000	0.32874	-6.79025	15.37579	0.34238	0.02422	0.01189	-0.00908	0.00016	-0.00061	10.59777	16.80945	157.62701	0.49523	-0.06909	-0.16952	-0.00128	-0.00106	0.00377	-0.02174	0.04552	0.76072	-4.34179	8.50301	-174.94537	-0.79493	1.36600	-0.10070	0.01063	-0.02087	-0.00382	-0.84634	-1.59947	2.77382	0.62332	0.45221	-1.35160	0.64601	-0.22851	-2.36976	7.43086	-9.00287	-165.13361	-0.00224	-0.00211	0.00163	0.00001
648			6.47000	0.34705	-6.79661	15.40340	0.34354	0.02613	0.01245	-0.00857	0.00037	-0.00052	10.59390	16.80179	157.61351	0.49769	-0.07044	-0.17103	0.00195	-0.00137	0.00388	-0.02175	0.04579	0.76022	-4.32989	8.51286	-174.96761	-0.78994	1.36508	-0.10004	0.01547	-0.01616	-0.00341	-1.21757	-1.34542	2.24864	0.80688	0.84503	-1.27369	0.49263	-0.63584	-2.21193	7.43254	-9.00941	-165.13722	-0.00225	-0.00212	0.00163	0.00001
649			6.48000	0.36300	-6.80617	15.42377	0.34495	0.02642	0.01187	-0.00753	0.00049	-0.00033	10.58433	16.79230	157.59602	0.49913	-0.07021	-0.17075	0.00619	-0.00176	0.00650	-0.02185	0.04580	0.75990	-4.31366	8.51948	-174.98373	-0.78790	1.36179	-0.10034	0.02485	-0.00776	-0.00131	-1.38844	-1.03610	1.48719	0.89807	1.65321	-1.94985	0.31877	-1.58118	-1.15436	7.43454	-9.02019	-165.14183	-0.00227	-0.00213	0.00163	0.00001
650			6.49000	0.37587	-6.81748	15.43563	0.34400	0.02686	0.01148	-0.00599	0.00053	-0.00015	10.56516	16.78150	157.56316	0.49837	-0.07051	-0.17008	0.01030	-0.00223	0.01141	-0.02211	0.04580	0.75968	-4.29159	8.52050	-174.98224	-0.78806	1.36067	-0.10040	0.03715	0.00281	0.00230	-1.38471	-0.69454	0.65955	0.88293	2.72891	-3.35305	0.16599	-2.91836	0.70277	7.43829	-9.03391	-165.14731	-0.00227	-0.00213	0.00162	0.00002
651			6.50000	0.38472	-6.82883	15.43880	0.34360	0.02652	0.01150	-0.00392	0.00048	0.00003	10.53586	16.77076	157.51010	0.49753	-0.06824	-0.16936	0.01352	-0.00235	0.01578	-0.02271	0.04577	0.75920	-4.26354	8.51515	-174.95740	-0.78633	1.35908	-0.09968	0.04868	0.01207	0.00575	-1.17432	-0.31949	-0.17865	0.70600	3.61880	-4.60670	0.05821	-4.18947	2.49423	7.44398	-9.04896	-165.15350	-0.00224	-0.00212	0.00162	0.00003
652			6.51000	0.38866	-6.83816	15.43310	0.34247	0.02992	0.01123	-0.00118	0.00022	0.00020	10.50021	16.76220	157.44601	0.49802	-0.06864	-0.16923	0.01576	-0.00206	0.01677	-0.02339	0.04584	0.75782	-4.23041	8.50543	-174.91631	-0.78025	1.35992	-0.09846	0.05601	0.01746	0.00732	-0.45114	0.02438	-1.03948	0.36720	3.93005	-4.78613	-0.02389	-4.95738	3.31791	7.44996	-9.06347	-165.16017	-0.00220	-0.00212	0.00163	0.00004
653			6.52000	0.38728	-6.84390	15.41837	0.34076	0.03095	0.01088	0.00109	0.00020	0.00036	10.46408	16.75756	157.38696	0.49869	-0.06771	-0.16880	0.01651	-0.00128	0.01393	-0.02381	0.04626	0.75644	-4.19382	8.49420	-174.87263	-0.77273	1.35898	-0.09825	0.05789	0.01897	0.00691	-0.27123	0.44810	-1.87362	-0.08124	3.57058	-3.79177	-0.10299	-5.08950	3.06605	7.45365	-9.07474	-165.16699	-0.00218	-0.00212	0.00164	0.00001
654			6.53000	0.38045	-6.84573	15.39484	0.33735	0.02736	0.01085	0.00377	-0.00001	0.00052	10.43307	16.75812	157.34477	0.49651	-0.06352	-0.16727	0.01436	-0.00018	0.00889	-0.02419	0.04677	0.75560	-4.15640	8.48359	-174.83620	-0.76964	1.35352	-0.09876	0.05385	0.01689	0.00553	0.23443	0.85373	-2.68393	-0.62173	2.60856	-2.20274	-0.12921	-4.63408	2.31807	7.45332	-9.08069	-165.17328	-0.00219	-0.00212	0.00164	-0.00001
655			6.54000	0.36786	-6.84400	15.36292	0.33324	0.02561	0.01037	0.00653	-0.00015	0.00064	10.41273	16.76544	157.32379	0.49455	-0.06043	-0.16561	0.00806	0.00100	0.00353	-0.02470	0.04729	0.75395	-4.12303	8.47528	-174.80901	-0.76585	1.34571	-0.09907	0.04251	0.01063	0.00415	0.68570	1.29528	-3.43893	-1.26263	1.11985	-0.63820	-0.00432	-3.63755	1.68483	7.44842	-9.08171	-165.17786	-0.00221	-0.00210	0.00163	-0.00002
656			6.55000	0.34948	-6.83959	15.32328	0.33040	0.02630	0.00981	0.00885	-0.00024	0.00073	10.40820	16.78113	157.32326	0.49488	-0.05903	-0.16498	-0.00219	0.00220	-0.00126	-0.02507	0.04783	0.75155	-4.09982	8.47111	-174.78850	-0.75867	1.33867	-0.09893	0.02405	-0.00062	0.00313	0.99619	1.69694	-4.09132	-1.96486	-0.75431	0.61319	0.33463	-2.15021	1.36379	7.43949	-9.07972	-165.18025	-0.00224	-0.00209	0.00161	-0.00004
657			6.56000	0.32698	-6.83411	15.27743	0.32557	0.02614	0.00869	0.00950	-0.00022	0.00071	10.42272	16.80582	157.34082	0.49250	-0.05857	-0.16324	-0.01414	0.00332	-0.00545	-0.02527	0.04811	0.74941	-4.09209	8.47321	-174.77237	-0.75618	1.33424	-0.09947	0.00077	-0.01672	0.00206	1.01314	1.87227	-4.49128	-2.61136	-2.74365	1.61044	0.85840	-0.25306	1.06270	7.42780	-9.07665	-165.18146	-0.00227	-0.00207	0.00157	-0.00005
658			6.57000	0.30489	-6.83030	15.22946	0.32175	0.02339	0.00755	0.00726	-0.00007	0.00060	10.45603	16.83816	157.37485	0.49009	-0.05511	-0.16104	-0.02432	0.00392	-0.00941	-0.02562	0.04846	0.74822	-4.10234	8.48374	-174.76349	-0.75574	1.32925	-0.10014	-0.02439	-0.03647	-0.00005	0.59319	1.59066	-4.39961	-3.00049	-4.48996	2.59916	1.46289	1.92578	0.20402	7.41536	-9.07420	-165.18300	-0.00229	-0.00204	0.00154	-0.00005
659			6.58000	0.29027	-6.83128	15.18612	0.31506	0.02125	0.00684	0.00153	0.00016	0.00044	10.50401	16.87387	157.42506	0.48561	-0.05351	-0.15906	-0.02987	0.00407	-0.01334	-0.02598	0.04902	0.74719	-4.12931	8.50462	-174.77069	-0.75761	1.32656	-0.10063	-0.04798	-0.05758	-0.00389	-0.28201	0.71301	-3.62350	-2.90531	-5.67264	3.72446	2.01547	4.18872	-1.62716	7.40422	-9.07316	-165.18556	-0.00228	-0.00201	0.00150	-0.00004
660			6.59000	0.29054	-6.83941	15.15563	0.31126	0.02128	0.00641	-0.00610	0.00043	0.00024	10.56001	16.90628	157.49020	0.48388	-0.05414	-0.15858	-0.03099	0.00379	-0.01689	-0.02630	0.04950	0.74764	-4.16883	8.53655	-174.80453	-0.76044	1.32822	-0.10110	-0.06683	-0.07616	-0.00898	-1.38927	-0.55866	-2.23771	-2.29139	-6.19746	4.80925	2.38657	6.22567	-4.19754	7.39547	-9.07350	-165.18831	-0.00225	-0.00197	0.00146	-0.00003
661			6.60000	0.30756	-6.85464	15.14281	0.30803	0.02170	0.00662	-0.01226	0.00066	0.00006	10.61836	16.93029	157.56584	0.48303	-0.05662	-0.15929	-0.02952	0.00322	-0.01912	-0.02651	0.05005	0.74931	-4.21548	8.57757	-174.86856	-0.76464	1.33275	-0.10220	-0.07770	-0.08693	-0.01379	-2.28898	-1.65473	-0.67487	-1.42070	-6.18104	5.47154	2.47342	7.58252	-6.63370	7.38974	-9.07452	-165.19028	-0.00223	-0.00194	0.00143	-0.00001
662			6.61000	0.33501	-6.87405	15.14599	0.30287	0.01859	0.00699	-0.01442	0.00062	-0.00010	10.67485	16.94492	157.64406	0.48087	-0.05891	-0.15954	-0.02611	0.00244	-0.01913	-0.02640	0.05099	0.75233	-4.26283	8.62247	-174.95490	-0.77081	1.33961	-0.10544	-0.07764	-0.08590	-0.01705	-2.61889	-2.14470	0.57939	-0.60513	-5.66854	5.48172	2.22583	7.85190	-8.12408	7.38805	-9.07508	-165.19101	-0.00221	-0.00191	0.00141	0.00000
663			6.62000	0.36411	-6.89298	15.15935	0.29867	0.01584	0.00738	-0.01331	0.00045	-0.00020	10.72442	16.95151	157.71622	0.47948	-0.06127	-0.15999	-0.02014	0.00160	-0.01712	-0.02634	0.05185	0.75587	-4.30372	8.66462	-175.04990	-0.77615	1.34795	-0.10846	-0.06665	-0.07339	-0.01806	-2.30509	-2.12670	1.35884	0.03008	-4.61140	4.93640	1.68419	7.03986	-8.52088	7.39141	-9.07422	-165.19110	-0.00217	-0.00188	0.00139	0.00002
664			6.63000	0.38993	-6.90651	15.17802	0.29509	0.01590	0.00724	-0.01098	0.00025	-0.00026	10.76142	16.95146	157.77585	0.47791	-0.06529	-0.16015	-0.01170	0.00076	-0.01385	-0.02643	0.05217	0.75930	-4.33295	8.69899	-175.14268	-0.78197	1.35846	-0.11053	-0.04935	-0.05379	-0.01743	-1.48717	-1.96967	1.84691	0.49314	-3.13486	4.11100	0.96801	5.59754	-8.22345	7.39953	-9.07147	-165.19179	-0.00213	-0.00185	0.00137	0.00004
665			6.64000	0.41169	-6.91063	15.20055	0.29476	0.01693	0.00707	-0.00888	-0.00005	-0.00031	10.78291	16.94612	157.82062	0.47753	-0.06789	-0.16041	-0.00256	-0.00007	-0.01025	-0.02677	0.05194	0.76296	-4.34899	8.72350	-175.22876	-0.78792	1.36839	-0.11119	-0.03110	-0.03145	-0.01613	-0.35222	-1.92486	2.34657	0.82288	-1.55186	3.22617	0.18258	4.05172	-7.71057	7.41089	-9.06676	-165.19427	-0.00208	-0.00183	0.00136	0.00005
666			6.65000	0.43053	-6.90263	15.22866	0.29665	0.01584	0.00652	-0.00746	-0.00040	-0.00037	10.78943	16.93667	157.85080	0.47726	-0.06823	-0.15983	0.00553	-0.00081	-0.00674	-0.02688	0.05135	0.76607	-4.35307	8.73784	-175.30832	-0.79333	1.37636	-0.11204	-0.01494	-0.00932	-0.01509	0.92896	-2.07292	3.10034	1.07710	-0.11750	2.35909	-0.60440	2.70327	-7.29384	7.42321	-9.06001	-165.19925	-0.00207	-0.00181	0.00134	0.00005
667			6.66000	0.44835	-6.88136	15.26600	0.29766	0.01246	0.00555	-0.00698	-0.00060	-0.00042	10.78332	16.92378	157.86760	0.47619	-0.06667	-0.15815	0.01224	-0.00142	-0.00369	-0.02669	0.05093	0.76663	-4.34702	8.74294	-175.38388	-0.79338	1.37873	-0.11359	-0.00170	0.01113	-0.01476	2.20564	-2.45209	4.19891	1.30765	1.09676	1.59069	-1.36363	1.64777	-7.14762	7.43491	-9.05108	-165.20680	-0.00207	-0.00181	0.00132	0.00005
668			6.67000	0.46789	-6.84678	15.31626	0.29604	0.01040	0.00388	-0.00783	-0.00074	-0.00039	10.76656	16.90770	157.87346	0.47432	-0.06587	-0.15558	0.01878	-0.00194	-0.00149	-0.02661	0.05078	0.76492	-4.33258	8.73989	-175.45926	-0.78899	1.37709	-0.11528	0.00872	0.03002	-0.01526	3.39347	-3.11394	5.57831	1.52555	2.18249	1.09612	-2.11917	0.87963	-7.36579	7.44587	-9.03960	-165.21577	-0.00208	-0.00180	0.00131	0.00004
669			6.68000	0.49244	-6.79905	15.38189	0.29578	0.00637	0.00246	-0.01008	-0.00060	-0.00032	10.73930	16.88859	157.87225	0.47365	-0.06397	-0.15337	0.02646	-0.00228	-0.00029	-0.02614	0.05082	0.76335	-4.31081	8.72949	-175.53885	-0.78306	1.37547	-0.11744	0.01692	0.04794	-0.01663	4.51003	-4.05029	7.11738	1.69293	3.25304	0.98905	-2.89124	0.34336	-7.93067	7.45638	-9.02586	-165.22415	-0.00209	-0.00180	0.00130	0.00004
670			6.69000	0.52441	-6.73782	15.46414	0.29539	0.00045	0.00104	-0.01297	-0.00005	-0.00016	10.70088	16.86717	157.86774	0.47196	-0.06206	-0.15078	0.03470	-0.00245	0.00033	-0.02525	0.05085	0.76206	-4.28251	8.71226	-175.62602	-0.77932	1.37413	-0.12028	0.02320	0.06464	-0.01856	5.61488	-5.12898	8.74620	1.76785	4.30369	1.11672	-3.64532	-0.01233	-8.66401	7.46648	-9.01170	-165.23030	-0.00209	-0.00180	0.00130	0.00004
671			6.70000	0.56408	-6.66282	15.56381	0.29116	-0.00498	-0.00026	-0.01522	0.00070	0.00005	10.65173	16.84456	157.86087	0.46810	-0.06254	-0.14803	0.04179	-0.00256	0.00083	-0.02415	0.05125	0.76032	-4.24906	8.68893	-175.72133	-0.77604	1.37336	-0.12360	0.02768	0.07873	-0.02058	6.72114	-6.12213	10.36931	1.72853	5.21499	1.26124	-4.29464	-0.23855	-9.35170	7.47607	-8.99974	-165.23332	-0.00210	-0.00182	0.00132	0.00003
672			6.71000	0.60929	-6.57471	15.67979	0.28286	-0.01218	-0.00166	-0.01562	0.00197	0.00035	10.59404	16.82225	157.85207	0.46052	-0.06393	-0.14414	0.04638	-0.00249	0.00109	-0.02279	0.05184	0.75830	-4.21181	8.66087	-175.82341	-0.77560	1.37260	-0.12817	0.03141	0.08868	-0.02251	7.81791	-6.76888	11.74920	1.54422	5.83705	1.41879	-4.75580	-0.42497	-9.87867	7.48475	-8.99286	-165.23360	-0.00210	-0.00184	0.00135	0.00003
673			6.72000	0.65524	-6.47491	15.80766	0.27594	-0.01857	-0.00293	-0.01366	0.00335	0.00066	10.53127	16.80225	157.84340	0.45598	-0.06557	-0.14133	0.04851	-0.00210	0.00087	-0.02126	0.05284	0.75552	-4.17124	8.62988	-175.92990	-0.76933	1.37084	-0.13293	0.03551	0.09382	-0.02384	8.93326	-6.85418	12.55943	1.14972	6.04336	1.67020	-4.98077	-0.70778	-10.13206	7.49197	-8.99293	-165.23247	-0.00211	-0.00188	0.00140	0.00002
674			6.73000	0.69529	-6.36483	15.93939	0.26990	-0.02422	-0.00378	-0.00909	0.00479	0.00086	10.46800	16.78754	157.83783	0.45284	-0.06716	-0.13938	0.04750	-0.00127	0.00034	-0.01978	0.05395	0.75268	-4.12694	8.59760	-176.03650	-0.76188	1.36856	-0.13711	0.04073	0.09526	-0.02381	10.13984	-6.28684	12.58221	0.48327	5.77123	1.94295	-4.98481	-1.18341	-9.90030	7.49754	-9.00011	-165.23125	-0.00213	-0.00193	0.00145	0.00002
675			6.74000	0.72245	-6.24507	16.06604	0.26277	-0.02920	-0.00490	-0.00211	0.00627	0.00104	10.40905	16.78147	157.83643	0.44760	-0.06903	-0.13666	0.04274	-0.00007	-0.00012	-0.01855	0.05466	0.75016	-4.07910	8.56463	-176.13641	-0.75939	1.36650	-0.14075	0.04722	0.09557	-0.02201	11.49120	-5.11251	11.88359	-0.41659	5.04865	2.06787	-4.85906	-1.87446	-9.04959	7.50189	-9.01241	-165.23029	-0.00215	-0.00199	0.00150	0.00002
676			6.75000	0.73079	-6.11584	16.18100	0.25522	-0.03568	-0.00518	0.00614	0.00823	0.00098	10.35882	16.78616	157.83865	0.44164	-0.06806	-0.13418	0.03541	0.00124	-0.00059	-0.01772	0.05541	0.74880	-4.02791	8.53039	-176.22301	-0.75994	1.36380	-0.14327	0.05425	0.09705	-0.01885	12.91148	-3.53108	10.73182	-1.37294	4.00228	2.08754	-4.73241	-2.68964	-7.77978	7.50604	-9.02675	-165.22914	-0.00216	-0.00202	0.00154	0.00002
677			6.76000	0.71780	-5.97814	16.28111	0.25178	-0.04194	-0.00499	0.01377	0.01018	0.00082	10.31979	16.80115	157.84550	0.44068	-0.06363	-0.13317	0.02880	0.00215	-0.00141	-0.01731	0.05646	0.74858	-3.97388	8.49387	-176.29424	-0.75692	1.36000	-0.14447	0.06056	0.10015	-0.01554	14.11024	-1.95828	9.44376	-2.09552	2.96294	2.22958	-4.68655	-3.46778	-6.54229	7.51120	-9.04034	-165.22707	-0.00214	-0.00204	0.00155	0.00002
678			6.77000	0.68749	-5.83529	16.36696	0.24927	-0.04821	-0.00465	0.01820	0.01191	0.00067	10.28963	16.82210	157.85840	0.43986	-0.05797	-0.13222	0.02620	0.00222	-0.00200	-0.01722	0.05726	0.75034	-3.91699	8.45475	-176.35323	-0.76003	1.35696	-0.14477	0.06727	0.10461	-0.01273	14.66284	-0.94480	8.34550	-2.26961	2.53302	2.37986	-4.72838	-4.19029	-5.54103	7.51857	-9.05161	-165.22354	-0.00212	-0.00205	0.00156	0.00003
679			6.78000	0.65062	-5.69308	16.44307	0.24697	-0.05212	-0.00418	0.01771	0.01252	0.00055	10.25906	16.84131	157.87152	0.43884	-0.05353	-0.13160	0.02947	0.00142	-0.00069	-0.01730	0.05773	0.75202	-3.85662	8.41262	-176.40198	-0.76540	1.35245	-0.14389	0.07500	0.10982	-0.00962	14.26772	-0.85694	7.69890	-1.74627	3.23780	1.91642	-4.79678	-4.98858	-4.46523	7.52863	-9.05968	-165.21791	-0.00209	-0.00206	0.00158	0.00004
680			6.79000	0.62012	-5.55834	16.51597	0.24587	-0.05554	-0.00313	0.01263	0.01234	0.00041	10.21609	16.85093	157.87021	0.43874	-0.04948	-0.13189	0.03662	0.00003	0.00320	-0.01730	0.05817	0.75400	-3.79248	8.36706	-176.43680	-0.76946	1.35016	-0.14271	0.08152	0.11303	-0.00586	12.92606	-1.66406	7.60712	-0.67757	4.90936	0.48976	-4.74893	-5.75304	-3.12016	7.54117	-9.06459	-165.21077	-0.00205	-0.00207	0.00160	0.00004
681			6.80000	0.60618	-5.43693	16.59212	0.24362	-0.05907	-0.00236	0.00468	0.01152	0.00033	10.15516	16.84682	157.84309	0.43720	-0.04642	-0.13153	0.04261	-0.00141	0.00824	-0.01721	0.05860	0.75530	-3.72739	8.32000	-176.45586	-0.77136	1.35007	-0.14251	0.08157	0.10889	-0.00264	10.87475	-3.00645	8.03427	0.58534	6.67074	-1.49715	-4.42914	-6.00142	-1.88570	7.55519	-9.06760	-165.20352	-0.00201	-0.00207	0.00163	0.00004
682			6.81000	0.61334	-5.33324	16.67663	0.24120	-0.06093	-0.00246	-0.00313	0.00985	0.00038	10.08116	16.82938	157.78999	0.43458	-0.04526	-0.13019	0.04298	-0.00250	0.01235	-0.01733	0.05866	0.75635	-3.66734	8.27620	-176.46428	-0.77370	1.35232	-0.14332	0.07270	0.09493	-0.00091	8.48088	-4.25894	8.71213	1.64534	7.58918	-3.37268	-3.78937	-5.44663	-1.12587	7.56872	-9.07032	-165.19719	-0.00198	-0.00208	0.00166	0.00004
683			6.82000	0.63754	-5.24983	16.76940	0.24118	-0.06057	-0.00193	-0.00775	0.00763	0.00032	10.00611	16.80351	157.71970	0.43432	-0.04453	-0.13025	0.03623	-0.00294	0.01451	-0.01786	0.05862	0.75771	-3.61791	8.24019	-176.46843	-0.77360	1.35483	-0.14354	0.05684	0.07397	-0.00020	6.19238	-4.72605	9.07525	2.15278	7.17684	-4.65640	-2.92603	-4.29940	-0.68454	7.57943	-9.07413	-165.19272	-0.00197	-0.00209	0.00167	0.00003
684			6.83000	0.66724	-5.18679	16.86293	0.24022	-0.06175	-0.00136	-0.00731	0.00575	0.00021	9.94367	16.77714	157.64499	0.43296	-0.04273	-0.12981	0.02287	-0.00249	0.01403	-0.01857	0.05859	0.75935	-3.58234	8.21386	-176.46992	-0.77471	1.35660	-0.14468	0.03797	0.05143	0.00056	4.43010	-4.01629	8.52310	1.90319	5.42172	-5.06200	-2.00673	-2.93133	-0.18179	7.58576	-9.07928	-165.19035	-0.00199	-0.00210	0.00167	0.00001
685			6.84000	0.68826	-5.14117	16.94429	0.23763	-0.06252	-0.00191	-0.00195	0.00417	0.00023	9.90532	16.75915	157.58025	0.43136	-0.04264	-0.12846	0.00578	-0.00140	0.01077	-0.01904	0.05861	0.76016	-3.56200	8.19654	-176.46674	-0.77466	1.35952	-0.14733	0.01849	0.03138	0.00196	3.40240	-2.19076	6.72933	0.91121	2.64050	-4.40482	-1.16426	-1.58587	0.57480	7.58801	-9.08496	-165.19035	-0.00203	-0.00210	0.00167	0.00000
686			6.85000	0.68894	-5.10881	16.99947	0.23471	-0.06281	-0.00202	0.00579	0.00293	0.00014	9.89786	16.75659	157.53940	0.43046	-0.04340	-0.12810	-0.01081	0.00013	0.00568	-0.01907	0.05880	0.75988	-3.55695	8.18651	-176.45619	-0.77264	1.36196	-0.14909	0.00041	0.01466	0.00396	2.93212	0.19302	3.92749	-0.51735	-0.47694	-2.83764	-0.43404	-0.39842	1.53418	7.58754	-9.08936	-165.19281	-0.00208	-0.00211	0.00166	-0.00000
687			6.86000	0.66686	-5.08676	17.02118	0.23324	-0.06328	-0.00195	0.01168	0.00189	0.00003	9.91921	16.77126	157.52861	0.43114	-0.04179	-0.12823	-0.02206	0.00145	0.00078	-0.01918	0.05921	0.75964	-3.56566	8.18233	-176.43680	-0.77124	1.36016	-0.14888	-0.01483	0.00089	0.00614	2.50195	2.11955	1.03819	-1.78274	-2.87179	-1.11069	0.18989	0.56265	2.53732	7.58558	-9.09102	-165.19737	-0.00211	-0.00211	0.00165	-0.00001
688			6.87000	0.63302	-5.07443	17.01569	0.23107	-0.06437	-0.00201	0.01181	0.00081	-0.00004	9.95647	16.79693	157.53937	0.43058	-0.03778	-0.12760	-0.02406	0.00178	-0.00160	-0.01966	0.05966	0.75956	-3.58576	8.18282	-176.40863	-0.77355	1.35380	-0.14724	-0.02645	-0.00938	0.00797	1.60635	2.63811	-0.82498	-2.26960	-3.59122	-0.12677	0.67038	1.26759	3.39980	7.58271	-9.09000	-165.20392	-0.00214	-0.00209	0.00164	-0.00001
689			6.88000	0.60639	-5.07257	16.99973	0.22662	-0.06383	-0.00138	0.00545	-0.00042	-0.00003	9.99031	16.82201	157.55315	0.42838	-0.03596	-0.12758	-0.01630	0.00127	-0.00077	-0.02005	0.06017	0.75850	-3.61382	8.18638	-176.37375	-0.77501	1.34809	-0.14486	-0.03365	-0.01528	0.00900	0.08516	1.52680	-1.14789	-1.75157	-2.42088	-0.19293	0.95201	1.69986	3.93608	7.57929	-9.08794	-165.21202	-0.00217	-0.00207	0.00162	-0.00001
690			6.89000	0.60320	-5.08225	16.99026	0.22336	-0.06413	-0.00061	-0.00436	-0.00177	-0.00000	10.00423	16.83560	157.55379	0.42688	-0.03430	-0.12779	-0.00260	0.00024	0.00201	-0.02026	0.06074	0.75725	-3.64585	8.19130	-176.33600	-0.77342	1.34358	-0.14371	-0.03682	-0.01756	0.00916	-1.84461	-0.55407	-0.29343	-0.53360	-0.06763	-0.89754	1.05114	1.92089	4.06737	7.57578	-9.08605	-165.22029	-0.00221	-0.00205	0.00159	-0.00001
691			6.90000	0.62842	-5.10419	16.99563	0.21870	-0.06452	-0.00070	-0.01317	-0.00315	0.00001	9.99237	16.83311	157.53612	0.42429	-0.03540	-0.12704	0.01119	-0.00078	0.00443	-0.02020	0.06136	0.75608	-3.67901	8.19668	-176.29915	-0.77092	1.34363	-0.14537	-0.03749	-0.01892	0.00860	-3.74086	-2.49352	0.84427	0.76074	2.27106	-1.46343	1.07623	2.03748	3.82200	7.57294	-9.08394	-165.22704	-0.00224	-0.00204	0.00156	-0.00001
692			6.91000	0.67423	-5.13792	17.01293	0.21443	-0.06343	-0.00072	-0.01747	-0.00434	0.00002	9.96078	16.81757	157.50812	0.42140	-0.03912	-0.12659	0.02004	-0.00152	0.00464	-0.02000	0.06177	0.75455	-3.71148	8.20305	-176.26656	-0.76731	1.34618	-0.14769	-0.03696	-0.02221	0.00732	-5.20051	-3.35389	1.44908	1.58022	3.56487	-1.24945	1.15201	2.13849	3.26865	7.57152	-9.08029	-165.23108	-0.00226	-0.00203	0.00153	-0.00000
693			6.92000	0.72509	-5.18225	17.03249	0.21128	-0.06172	-0.00008	-0.01583	-0.00530	0.00000	9.92303	16.79667	157.48488	0.41733	-0.04241	-0.12638	0.02092	-0.00152	0.00195	-0.02012	0.06163	0.75282	-3.74256	8.21187	-176.24062	-0.76591	1.34622	-0.14896	-0.03686	-0.02865	0.00575	-6.02311	-2.65089	1.04235	1.62520	3.25423	-0.05114	1.35318	2.28800	2.63146	7.57162	-9.07357	-165.23148	-0.00226	-0.00201	0.00150	0.00000
694			6.93000	0.76260	-5.23594	17.04098	0.20896	-0.05977	0.00065	-0.00799	-0.00600	0.00001	9.89594	16.78022	157.48256	0.41389	-0.04396	-0.12619	0.01244	-0.00049	-0.00349	-0.02083	0.06137	0.75203	-3.77324	8.22450	-176.22032	-0.76677	1.34363	-0.14964	-0.03893	-0.03747	0.00498	-6.13970	-0.24620	-0.62745	0.78319	1.13456	1.99535	1.68882	2.52459	2.33066	7.57284	-9.06293	-165.22856	-0.00224	-0.00198	0.00147	0.00000
695			6.94000	0.76803	-5.29741	17.02340	0.20804	-0.05912	0.00213	0.00485	-0.00663	0.00014	9.89734	16.77857	157.51514	0.41264	-0.04522	-0.12747	-0.00443	0.00139	-0.01088	-0.02111	0.06132	0.75298	-3.80656	8.24124	-176.20001	-0.76961	1.34487	-0.15017	-0.04409	-0.04632	0.00596	-5.64835	3.56445	-3.47319	-0.79654	-2.51483	4.52049	2.08941	2.83188	2.72852	7.57453	-9.04838	-165.22260	-0.00221	-0.00194	0.00143	0.00000
696			6.95000	0.72915	-5.36542	16.96864	0.20799	-0.05601	0.00456	0.01906	-0.00687	0.00059	9.93912	16.79819	157.58951	0.41319	-0.04943	-0.13102	-0.02463	0.00380	-0.01871	-0.02069	0.06114	0.75340	-3.84583	8.26086	-176.17184	-0.77249	1.34903	-0.14854	-0.05105	-0.05315	0.00872	-4.95822	7.76467	-6.87161	-2.56896	-6.62181	6.89457	2.47547	3.10418	3.87161	7.57638	-9.03045	-165.21370	-0.00217	-0.00189	0.00139	0.00000
697			6.96000	0.64917	-5.43973	16.87597	0.20847	-0.05058	0.00695	0.02921	-0.00679	0.00128	10.01890	16.83706	157.69939	0.41228	-0.05067	-0.13391	-0.04025	0.00545	-0.02405	-0.02129	0.06016	0.75361	-3.89247	8.28177	-176.12910	-0.78305	1.34478	-0.14281	-0.05820	-0.05676	0.01235	-4.69781	10.85617	-9.78272	-3.74086	-9.62094	8.28148	2.79498	3.23149	5.50136	7.57792	-9.00910	-165.20160	-0.00212	-0.00185	0.00135	-0.00000
698			6.97000	0.54856	-5.52166	16.75781	0.20968	-0.04678	0.00860	0.03095	-0.00700	0.00181	10.11881	16.88376	157.82365	0.41349	-0.04720	-0.13595	-0.04581	0.00508	-0.02410	-0.02264	0.05973	0.75546	-3.94587	8.30237	-176.06865	-0.79554	1.33579	-0.13661	-0.06384	-0.05763	0.01603	-5.38191	11.63906	-11.18782	-3.70743	-10.27929	7.88169	3.03195	3.18321	7.28941	7.57789	-8.98528	-165.18742	-0.00208	-0.00181	0.00132	-0.00001
699			6.98000	0.45693	-5.61346	16.63601	0.21314	-0.04265	0.01096	0.02349	-0.00719	0.00216	10.21311	16.92285	157.93103	0.41870	-0.04626	-0.14029	-0.04063	0.00346	-0.01831	-0.02326	0.05985	0.75858	-4.00450	8.32182	-175.99007	-0.80377	1.33552	-0.13135	-0.06730	-0.05770	0.01931	-7.08751	9.86591	-10.66065	-2.40081	-8.35685	5.43808	3.21487	3.01245	8.98203	7.57491	-8.96217	-165.17358	-0.00206	-0.00178	0.00129	-0.00002
700			6.99000	0.40021	-5.71671	16.53199	0.21841	-0.03879	0.01329	0.00897	-0.00731	0.00207	10.27936	16.94159	157.99336	0.42346	-0.04648	-0.14453	-0.02696	0.00092	-0.00765	-0.02360	0.05955	0.76110	-4.06690	8.33999	-175.89532	-0.80960	1.33859	-0.12741	-0.06950	-0.05780	0.02182	-9.40856	6.23913	-8.61853	-0.26709	-4.59605	1.60496	3.36078	2.83073	10.35961	7.56865	-8.94273	-165.16356	-0.00208	-0.00176	0.00127	-0.00003
701			7.00000	0.39219	-5.83051	16.45799	0.22331	-0.03340	0.01468	-0.00849	-0.00682	0.00152	10.30543	16.93433	157.99760	0.42692	-0.04750	-0.14731	-0.00955	-0.00186	0.00434	-0.02445	0.05900	0.76226	-4.13208	8.35725	-175.78865	-0.81108	1.34092	-0.12492	-0.07138	-0.05899	0.02323	-11.70443	1.95511	-6.00328	1.99375	-0.28040	-2.34249	3.49293	2.77292	11.20050	7.55990	-8.92844	-165.15974	-0.00212	-0.00176	0.00125	-0.00003
702			7.01000	0.43189	-5.95156	16.41440	0.22850	-0.02819	0.01560	-0.02374	-0.00600	0.00095	10.29244	16.90341	157.95024	0.42998	-0.04953	-0.14943	0.00576	-0.00411	0.01306	-0.02546	0.05844	0.76451	-4.19951	8.37490	-175.67679	-0.81134	1.34913	-0.12475	-0.07453	-0.06330	0.02326	-13.36201	-1.68774	-3.88338	3.66906	3.13695	-4.99160	3.65342	2.99244	11.25939	7.55068	-8.91970	-165.16313	-0.00219	-0.00177	0.00123	-0.00003
703			7.02000	0.50420	-6.07503	16.38969	0.23303	-0.02248	0.01661	-0.03244	-0.00478	0.00073	10.25501	16.85872	157.87691	0.43031	-0.05479	-0.15127	0.01411	-0.00533	0.01473	-0.02601	0.05739	0.76666	-4.26930	8.39523	-175.56926	-0.81329	1.36373	-0.12560	-0.08074	-0.07203	0.02100	-13.96750	-3.70171	-3.07598	4.27493	4.49313	-5.22397	3.85339	3.66218	10.24882	7.54342	-8.91581	-165.17273	-0.00226	-0.00178	0.00122	-0.00001
704			7.03000	0.58630	-6.19556	16.36599	0.23758	-0.01578	0.01804	-0.03335	-0.00321	0.00099	10.21557	16.81354	157.81476	0.43009	-0.06114	-0.15361	0.01418	-0.00491	0.00815	-0.02633	0.05631	0.76784	-4.34214	8.42100	-175.47908	-0.81391	1.37788	-0.12549	-0.09040	-0.08497	0.01566	-13.47861	-3.86958	-3.71703	3.78708	3.48008	-2.74911	4.07062	4.87066	7.98638	7.53958	-8.91456	-165.18661	-0.00230	-0.00179	0.00120	-0.00000
705			7.04000	0.65844	-6.30875	16.32856	0.24055	-0.01097	0.01857	-0.02818	-0.00206	0.00157	10.19420	16.77888	157.79735	0.42810	-0.06596	-0.15433	0.00810	-0.00276	-0.00481	-0.02645	0.05538	0.76739	-4.41847	8.45487	-175.41975	-0.81464	1.38498	-0.12553	-0.10289	-0.10035	0.00791	-12.22725	-2.72380	-5.27969	2.58962	0.72730	1.69635	4.27443	6.51460	4.68121	7.53831	-8.91282	-165.20261	-0.00231	-0.00179	0.00119	0.00000
706			7.05000	0.71009	-6.41234	16.27102	0.24209	-0.00936	0.01887	-0.02022	-0.00160	0.00225	10.20192	16.76001	157.84259	0.42568	-0.06794	-0.15431	-0.00040	0.00025	-0.01964	-0.02647	0.05494	0.76651	-4.49852	8.49823	-175.39986	-0.81617	1.38461	-0.12583	-0.11553	-0.11453	-0.00042	-10.67824	-1.02013	-7.08159	1.16338	-2.64023	6.70235	4.42273	8.21206	1.12651	7.53700	-8.90856	-165.21875	-0.00232	-0.00178	0.00118	0.00000
707			7.06000	0.73906	-6.50623	16.19378	0.24548	-0.00482	0.01910	-0.01242	-0.00074	0.00285	10.23875	16.75719	157.94806	0.42706	-0.07305	-0.15608	-0.00731	0.00314	-0.03190	-0.02598	0.05464	0.76490	-4.58121	8.54967	-175.41609	-0.81452	1.38412	-0.12574	-0.12214	-0.12217	-0.00651	-9.19689	0.63956	-8.65374	-0.12117	-5.38512	10.73081	4.42744	9.29319	-1.49399	7.53364	-8.90178	-165.23306	-0.00234	-0.00177	0.00117	-0.00001
708			7.07000	0.74880	-6.59147	16.10109	0.25057	0.00055	0.01900	-0.00644	0.00008	0.00325	10.29360	16.76680	158.09244	0.42794	-0.07679	-0.15730	-0.00903	0.00510	-0.03772	-0.02589	0.05354	0.76265	-4.66265	8.60380	-175.45152	-0.81637	1.37778	-0.12427	-0.11796	-0.11760	-0.00801	-7.96022	1.84959	-9.77480	-1.02164	-6.51458	12.69736	4.19625	9.13435	-2.25097	7.52814	-8.89435	-165.24348	-0.00236	-0.00176	0.00116	-0.00002
709			7.08000	0.74611	-6.66892	15.99859	0.25650	0.00512	0.01855	-0.00311	0.00065	0.00338	10.34850	16.78297	158.24463	0.42803	-0.07642	-0.15728	-0.00432	0.00541	-0.03606	-0.02665	0.05203	0.76020	-4.73684	8.65317	-175.48254	-0.81989	1.36546	-0.12170	-0.10165	-0.10053	-0.00493	-6.97965	2.40886	-10.34917	-1.42310	-5.76408	12.41465	3.71382	7.65650	-1.10850	7.52164	-8.88830	-165.24879	-0.00238	-0.00175	0.00115	-0.00002
710			7.09000	0.73850	-6.73869	15.89284	0.26039	0.01054	0.01801	-0.00235	0.00119	0.00328	10.38752	16.79947	158.37761	0.42866	-0.07695	-0.15742	0.00477	0.00454	-0.02917	-0.02752	0.05105	0.75796	-4.79873	8.69172	-175.49130	-0.82040	1.35708	-0.11955	-0.07724	-0.07609	0.00062	-6.21457	2.34804	-10.32313	-1.33145	-3.65771	10.45889	3.04775	5.37377	1.15897	7.51560	-8.88470	-165.24872	-0.00239	-0.00175	0.00115	-0.00002
711			7.10000	0.73203	-6.80111	15.79052	0.26470	0.01273	0.01799	-0.00337	0.00129	0.00307	10.40248	16.81122	158.47551	0.42916	-0.07424	-0.15735	0.01484	0.00272	-0.01974	-0.02838	0.05031	0.75615	-4.84645	8.71671	-175.47115	-0.81996	1.34838	-0.11750	-0.05122	-0.04923	0.00647	-5.64732	1.88422	-9.72425	-0.84004	-1.02188	7.63431	2.29365	2.92980	3.64400	7.51129	-8.88321	-165.24442	-0.00240	-0.00177	0.00116	-0.00002
712			7.11000	0.72996	-6.85731	15.69725	0.27220	0.01454	0.01888	-0.00511	0.00134	0.00287	10.39291	16.81485	158.53328	0.43274	-0.07107	-0.15896	0.02310	0.00073	-0.01035	-0.02877	0.04975	0.75390	-4.88048	8.72808	-175.42418	-0.81396	1.34112	-0.11484	-0.02802	-0.02434	0.01113	-5.26461	1.29981	-8.69244	-0.11140	1.41681	4.64878	1.55060	0.79118	5.72357	7.50928	-8.88317	-165.23735	-0.00240	-0.00178	0.00117	-0.00001
713			7.12000	0.73276	-6.90903	15.61642	0.27792	0.01711	0.01964	-0.00652	0.00147	0.00254	10.36412	16.80935	158.55443	0.43603	-0.07097	-0.16071	0.02743	-0.00096	-0.00272	-0.02867	0.04940	0.75192	-4.90313	8.72799	-175.35742	-0.80722	1.33973	-0.11314	-0.01148	-0.00555	0.01384	-5.01788	0.81471	-7.42515	0.64321	3.09901	2.12440	0.94083	-0.69391	6.96330	7.50939	-8.88414	-165.22920	-0.00239	-0.00179	0.00118	-0.00000
714			7.13000	0.73907	-6.95775	15.54929	0.27831	0.02069	0.01967	-0.00694	0.00169	0.00208	10.32574	16.79616	158.55031	0.43430	-0.07528	-0.16087	0.02623	-0.00213	0.00139	-0.02838	0.04874	0.75073	-4.91827	8.72084	-175.28246	-0.80766	1.34514	-0.11280	-0.00446	0.00322	0.01399	-4.81553	0.53449	-6.09754	1.20330	3.61106	0.60542	0.59161	-1.22053	6.98189	7.51072	-8.88563	-165.22160	-0.00237	-0.00180	0.00120	0.00000
715			7.14000	0.74668	-7.00406	15.49547	0.27974	0.02365	0.01937	-0.00634	0.00183	0.00161	10.29022	16.77917	158.53818	0.43300	-0.07899	-0.16068	0.01998	-0.00250	0.00178	-0.02814	0.04790	0.75009	-4.93114	8.71307	-175.21445	-0.80951	1.34999	-0.11292	-0.00694	0.00136	0.01157	-4.55831	0.46542	-4.80142	1.42457	2.93665	0.14514	0.53503	-0.78176	5.81424	7.51232	-8.88681	-165.21556	-0.00236	-0.00181	0.00121	0.00000
716			7.15000	0.75346	-7.04753	15.45432	0.28302	0.02530	0.01903	-0.00488	0.00179	0.00116	10.26713	16.76280	158.53050	0.43425	-0.08130	-0.16097	0.01165	-0.00227	0.00120	-0.02791	0.04736	0.75052	-4.94600	8.70959	-175.16422	-0.81144	1.35267	-0.11369	-0.01224	-0.00434	0.00837	-4.13428	0.53725	-3.51278	1.35135	1.81041	-0.04827	0.59098	-0.05070	4.27033	7.51330	-8.88664	-165.21220	-0.00235	-0.00182	0.00123	0.00000
717			7.16000	0.75793	-7.08619	15.42601	0.28607	0.02614	0.01924	-0.00286	0.00155	0.00073	10.25523	16.74920	158.52345	0.43671	-0.08345	-0.16218	0.00597	-0.00221	0.00352	-0.02765	0.04724	0.75186	-4.96137	8.70945	-175.12907	-0.81378	1.35523	-0.11478	-0.00941	-0.00327	0.00683	-3.40452	0.62350	-2.16849	1.17756	1.39180	-1.06679	0.46778	-0.07659	3.44440	7.51332	-8.88538	-165.21124	-0.00236	-0.00184	0.00125	-0.00000
718			7.17000	0.75962	-7.11624	15.41132	0.28736	0.02792	0.01982	-0.00072	0.00112	0.00026	10.24247	16.73738	158.49930	0.43906	-0.08684	-0.16397	0.00614	-0.00285	0.01046	-0.02735	0.04735	0.75247	-4.96970	8.70644	-175.09523	-0.81345	1.35922	-0.11575	0.00690	0.01043	0.00799	-2.22916	0.58279	-0.73566	1.06697	2.31746	-3.31905	-0.01408	-1.34466	3.77723	7.51289	-8.88461	-165.21104	-0.00237	-0.00185	0.00128	-0.00000
719			7.18000	0.75900	-7.13221	15.41127	0.29092	0.02932	0.02025	0.00106	0.00031	-0.00028	10.21555	16.72524	158.44138	0.44266	-0.08621	-0.16527	0.01140	-0.00388	0.02032	-0.02775	0.04724	0.75275	-4.96359	8.69384	-175.05009	-0.80992	1.36018	-0.11563	0.03141	0.03378	0.01068	-0.53934	0.30012	0.81131	1.04274	4.24546	-6.27126	-0.79879	-3.37630	4.78718	7.51311	-8.88603	-165.20929	-0.00239	-0.00188	0.00132	0.00000
720			7.19000	0.75743	-7.12833	15.42732	0.29540	0.02941	0.02077	0.00204	-0.00082	-0.00090	10.16853	16.71163	158.34499	0.44660	-0.08136	-0.16601	0.01862	-0.00459	0.02938	-0.02875	0.04710	0.75275	-4.94100	8.66894	-174.99107	-0.80301	1.35870	-0.11458	0.05335	0.05837	0.01248	1.62375	-0.30984	2.49016	1.01107	6.28243	-8.86102	-1.68218	-5.18122	5.46108	7.51464	-8.89011	-165.20538	-0.00240	-0.00192	0.00136	0.00001
721			7.20000	0.75723	-7.09945	15.46102	0.29752	0.02897	0.02096	0.00187	-0.00217	-0.00158	10.10438	16.69741	158.22101	0.44928	-0.07796	-0.16619	0.02527	-0.00468	0.03395	-0.02941	0.04715	0.75276	-4.90576	8.63405	-174.92860	-0.79501	1.36252	-0.11462	0.06492	0.07706	0.01129	4.16811	-1.28131	4.27592	0.84544	7.63452	-10.01295	-2.48920	-5.94618	4.76114	7.51757	-8.89554	-165.20013	-0.00241	-0.00197	0.00140	0.00001
722			7.21000	0.76086	-7.04138	15.51346	0.29961	0.02713	0.01984	0.00082	-0.00348	-0.00217	10.03128	16.68494	158.09175	0.45182	-0.07573	-0.16512	0.03061	-0.00400	0.03232	-0.02930	0.04719	0.75212	-4.86365	8.59472	-174.88297	-0.78593	1.36784	-0.11656	0.06532	0.08724	0.00613	7.01767	-2.52881	6.13917	0.47705	8.00171	-9.26089	-3.16742	-5.48750	2.22862	7.52168	-8.90004	-165.19485	-0.00241	-0.00200	0.00143	0.00002
723			7.22000	0.76931	-6.95088	15.58544	0.29956	0.02321	0.01783	-0.00011	-0.00430	-0.00257	9.95735	16.67688	157.97942	0.45232	-0.07230	-0.16230	0.03435	-0.00265	0.02552	-0.02906	0.04748	0.75093	-4.81868	8.55611	-174.87411	-0.77857	1.36755	-0.11930	0.05881	0.09052	-0.00257	10.07682	-3.82223	8.04931	-0.05249	7.51106	-6.93547	-3.75477	-4.16326	-1.78941	7.52684	-8.90203	-165.18980	-0.00239	-0.00202	0.00146	0.00002
724			7.23000	0.78100	-6.82689	15.67705	0.29758	0.01252	0.01451	0.00015	-0.00302	-0.00257	9.88888	16.67481	157.89891	0.45030	-0.06420	-0.15651	0.03599	-0.00101	0.01586	-0.02867	0.04827	0.75121	-4.77244	8.52120	-174.91425	-0.77707	1.36106	-0.12449	0.04983	0.08956	-0.01347	13.12022	-4.87570	9.88892	-0.63673	6.40736	-3.74824	-4.26381	-2.46123	-6.47392	7.53307	-8.90181	-165.18433	-0.00236	-0.00202	0.00148	0.00002
725			7.24000	0.79255	-6.67216	15.78636	0.29372	-0.00101	0.01066	0.00186	0.00029	-0.00219	9.83055	16.67919	157.85675	0.44684	-0.06050	-0.15042	0.03499	0.00036	0.00601	-0.02671	0.04936	0.75391	-4.72574	8.49128	-175.00540	-0.78250	1.36428	-0.13275	0.03995	0.08635	-0.02541	15.77168	-5.49355	11.44867	-1.16920	4.89496	-0.38347	-4.63469	-0.70089	-10.95701	7.53996	-8.90091	-165.17738	-0.00231	-0.00202	0.00151	0.00002
726			7.25000	0.80064	-6.49396	15.90905	0.28823	-0.01397	0.00752	0.00387	0.00446	-0.00170	9.78600	16.68935	157.85306	0.44132	-0.06195	-0.14537	0.03142	0.00147	-0.00227	-0.02350	0.05031	0.75659	-4.68040	8.46699	-175.14136	-0.79200	1.37247	-0.14078	0.02869	0.07984	-0.03656	17.58828	-5.75509	12.65628	-1.52461	3.25250	2.52647	-4.77095	0.98102	-14.59609	7.54690	-8.90146	-165.16812	-0.00225	-0.00202	0.00153	0.00002
727			7.26000	0.80602	-6.30304	16.04211	0.28458	-0.02380	0.00581	0.00391	0.00785	-0.00143	9.75563	16.70291	157.87999	0.43745	-0.06479	-0.14268	0.02688	0.00207	-0.00737	-0.02028	0.05118	0.75912	-4.63925	8.44912	-175.31075	-0.80131	1.37913	-0.14562	0.01564	0.06889	-0.04463	18.17003	-6.04480	13.77726	-1.54574	1.94867	4.28013	-4.60663	2.51580	-17.03691	7.55322	-8.90555	-165.15662	-0.00219	-0.00202	0.00155	0.00002
728			7.27000	0.81540	-6.11211	16.18740	0.28469	-0.03092	0.00440	0.00022	0.00985	-0.00119	9.73495	16.71538	157.92047	0.43752	-0.06610	-0.14133	0.02318	0.00174	-0.00821	-0.01763	0.05206	0.76073	-4.60533	8.43836	-175.49994	-0.80537	1.38041	-0.14827	0.00188	0.05432	-0.04893	17.31615	-6.71778	15.15985	-1.11672	1.42606	4.39183	-4.16966	3.79850	-18.18834	7.55855	-8.91440	-165.14398	-0.00213	-0.00203	0.00158	0.00001
729			7.28000	0.83784	-5.93362	16.34955	0.28842	-0.03826	0.00302	-0.00732	0.01100	-0.00092	9.71614	16.72141	157.95380	0.43892	-0.06410	-0.13991	0.02152	0.00045	-0.00478	-0.01581	0.05252	0.76331	-4.58009	8.43456	-175.69548	-0.81109	1.37946	-0.15020	-0.00945	0.03883	-0.04978	15.14516	-7.80179	16.87590	-0.25650	1.85993	2.89024	-3.56132	4.63224	-18.15020	7.56282	-8.92796	-165.13211	-0.00208	-0.00204	0.00161	0.00001
730			7.29000	0.88005	-5.77772	16.53183	0.29136	-0.04141	0.00252	-0.01697	0.01003	-0.00085	9.69075	16.71664	157.96213	0.43852	-0.06404	-0.13920	0.02218	-0.00139	0.00160	-0.01484	0.05239	0.76472	-4.56214	8.43655	-175.88521	-0.81674	1.37881	-0.15049	-0.01510	0.02561	-0.04720	12.08589	-9.01045	18.64122	0.87348	3.08669	0.28484	-2.92034	4.82696	-17.12888	7.56594	-8.94486	-165.12299	-0.00205	-0.00206	0.00164	0.00001
731			7.30000	0.94313	-5.65024	16.73249	0.29393	-0.04258	0.00299	-0.02516	0.00818	-0.00107	9.65304	16.69914	157.93587	0.43802	-0.06476	-0.13950	0.02382	-0.00321	0.00852	-0.01444	0.05215	0.76481	-4.54786	8.44194	-176.05940	-0.81721	1.37969	-0.15081	-0.01363	0.01716	-0.04240	8.85799	-9.76588	19.77169	1.91512	4.49760	-2.47712	-2.37371	4.34663	-15.37395	7.56829	-8.96327	-165.11758	-0.00203	-0.00208	0.00165	0.00001
732			7.31000	1.01837	-5.55098	16.93987	0.29973	-0.04529	0.00407	-0.02780	0.00667	-0.00143	9.60489	16.67236	157.88013	0.44035	-0.06084	-0.14040	0.02352	-0.00386	0.01305	-0.01481	0.05199	0.76428	-4.53341	8.44789	-176.21103	-0.81023	1.37740	-0.15143	-0.00651	0.01398	-0.03617	6.29409	-9.36681	19.41208	2.37886	5.18428	-4.29003	-1.97838	3.35213	-13.14142	7.57050	-8.98110	-165.11571	-0.00202	-0.00210	0.00167	0.00001
733			7.32000	1.08830	-5.47427	17.13365	0.30449	-0.04653	0.00477	-0.02228	0.00535	-0.00149	9.55677	16.64518	157.81360	0.44254	-0.05659	-0.14085	0.01892	-0.00320	0.01349	-0.01568	0.05183	0.76263	-4.51640	8.45198	-176.33618	-0.80022	1.37361	-0.15191	0.00318	0.01484	-0.02925	4.88685	-7.55628	17.25801	2.01043	4.61621	-4.60849	-1.72280	2.11198	-10.71231	7.57304	-8.99661	-165.11652	-0.00200	-0.00212	0.00168	0.00001
734			7.33000	1.13624	-5.41245	17.29547	0.30631	-0.04690	0.00564	-0.01010	0.00453	-0.00140	9.52033	16.62673	157.75594	0.44356	-0.05341	-0.14139	0.01030	-0.00173	0.01061	-0.01655	0.05196	0.76093	-4.49603	8.45293	-176.43442	-0.79092	1.37147	-0.15183	0.01248	0.01815	-0.02249	4.61219	-4.74735	13.85079	0.95116	2.97916	-3.72821	-1.58206	0.90009	-8.37402	7.57592	-9.00865	-165.11905	-0.00197	-0.00213	0.00170	0.00001
735			7.34000	1.15285	-5.35805	17.41655	0.30947	-0.04731	0.00686	0.00497	0.00425	-0.00122	9.50300	16.62284	157.71872	0.44531	-0.04836	-0.14243	-0.00047	0.00001	0.00612	-0.01740	0.05187	0.75876	-4.47300	8.45016	-176.50848	-0.78132	1.36654	-0.15000	0.01920	0.02277	-0.01656	5.15010	-1.63212	10.07368	-0.45796	0.80497	-2.28079	-1.54325	-0.06480	-6.36712	7.57908	-9.01650	-165.12215	-0.00196	-0.00215	0.00172	0.00001
736			7.35000	1.13674	-5.30531	17.49748	0.30991	-0.04817	0.00773	0.01907	0.00438	-0.00089	9.50707	16.63521	157.70534	0.44558	-0.04371	-0.14288	-0.01121	0.00140	0.00162	-0.01795	0.05192	0.75634	-4.44891	8.44376	-176.56346	-0.77307	1.36144	-0.14819	0.02206	0.02752	-0.01228	6.03642	1.11209	6.76762	-1.82161	-1.33783	-0.86195	-1.57974	-0.63522	-4.86470	7.58257	-9.01947	-165.12445	-0.00195	-0.00215	0.00174	0.00001
737			7.36000	1.09447	-5.25130	17.54759	0.30772	-0.04928	0.00773	0.02823	0.00462	-0.00060	9.52980	16.66109	157.71162	0.44432	-0.03989	-0.14222	-0.01940	0.00210	-0.00127	-0.01820	0.05207	0.75371	-4.42598	8.43443	-176.60602	-0.76651	1.35625	-0.14688	0.02110	0.03169	-0.01005	6.74751	2.87877	4.71536	-2.71512	-2.87553	-0.00953	-1.67792	-0.76542	-4.03079	7.58695	-9.01726	-165.12486	-0.00195	-0.00215	0.00175	0.00002
738			7.37000	1.03959	-5.19625	17.58434	0.30701	-0.04975	0.00838	0.03072	0.00469	-0.00059	9.56311	16.69308	157.72632	0.44374	-0.03676	-0.14262	-0.02329	0.00206	-0.00174	-0.01816	0.05201	0.75155	-4.40547	8.42312	-176.64458	-0.76113	1.35277	-0.14459	0.01769	0.03537	-0.01008	6.92705	3.34885	4.39379	-2.83285	-3.43131	0.00499	-1.85190	-0.51732	-4.03531	7.59280	-9.01094	-165.12254	-0.00194	-0.00214	0.00175	0.00002
739			7.38000	0.98702	-5.14191	17.62723	0.30727	-0.04929	0.00926	0.02701	0.00448	-0.00087	9.59728	16.72195	157.73717	0.44254	-0.03496	-0.14326	-0.02277	0.00147	-0.00003	-0.01804	0.05149	0.75024	-4.38721	8.41070	-176.68889	-0.76017	1.35137	-0.14195	0.01336	0.03866	-0.01215	6.51775	2.63797	5.67624	-2.17865	-3.03473	-0.72084	-2.09399	-0.01154	-4.83554	7.59975	-9.00254	-165.11664	-0.00192	-0.00212	0.00175	0.00002
740			7.39000	0.94838	-5.09029	17.69098	0.30979	-0.04984	0.01026	0.01940	0.00420	-0.00137	9.62456	16.74047	157.73494	0.44353	-0.03173	-0.14424	-0.01935	0.00057	0.00280	-0.01804	0.05119	0.74949	-4.37049	8.39793	-176.74600	-0.75751	1.34839	-0.14007	0.00877	0.04100	-0.01526	5.67951	1.19972	7.82099	-1.06064	-2.05563	-1.78993	-2.34158	0.60723	-6.04903	7.60675	-8.99416	-165.10687	-0.00191	-0.00211	0.00175	0.00002
741			7.40000	0.92874	-5.04288	17.77944	0.31452	-0.05049	0.01109	0.01137	0.00385	-0.00185	9.64172	16.74600	157.71782	0.44817	-0.02922	-0.14600	-0.01522	-0.00012	0.00475	-0.01792	0.05130	0.75000	-4.35517	8.38547	-176.81740	-0.75162	1.34869	-0.14020	0.00428	0.04203	-0.01822	4.75078	-0.24789	9.59018	0.02238	-1.12382	-2.46040	-2.51651	1.19425	-7.14080	7.61248	-8.98668	-165.09441	-0.00190	-0.00211	0.00176	0.00001
742			7.41000	0.92368	-4.99974	17.88126	0.31974	-0.05125	0.01135	0.00635	0.00358	-0.00196	9.65217	16.74188	157.69572	0.45209	-0.02877	-0.14718	-0.01216	-0.00041	0.00389	-0.01754	0.05103	0.75201	-4.34167	8.37364	-176.89885	-0.75073	1.35404	-0.14190	0.00063	0.04135	-0.02000	4.09853	-1.04467	9.88630	0.62952	-0.80299	-2.07429	-2.55249	1.60438	-7.69575	7.61622	-8.98030	-165.08165	-0.00189	-0.00210	0.00176	0.00000
743			7.42000	0.92321	-4.95958	17.97715	0.32302	-0.05116	0.01206	0.00467	0.00336	-0.00183	9.66274	16.73481	157.68379	0.45459	-0.02976	-0.14867	-0.01021	-0.00036	0.00071	-0.01699	0.05098	0.75327	-4.33010	8.36281	-176.98291	-0.75085	1.35742	-0.14233	-0.00129	0.03773	-0.01971	3.77210	-1.16095	8.64234	0.69614	-1.01972	-0.82186	-2.38618	1.72702	-7.54007	7.61793	-8.97549	-165.07130	-0.00188	-0.00208	0.00174	-0.00000
744			7.43000	0.92209	-4.92175	18.05439	0.32591	-0.05175	0.01265	0.00395	0.00319	-0.00147	9.67560	16.72931	157.68770	0.45656	-0.03047	-0.14990	-0.00782	-0.00012	-0.00251	-0.01625	0.05107	0.75399	-4.32003	8.35386	-177.06126	-0.75144	1.35855	-0.14221	-0.00093	0.03079	-0.01746	3.52129	-1.04806	6.60136	0.45529	-1.22069	0.48816	-2.00205	1.52123	-6.69610	7.61780	-8.97322	-165.06581	-0.00187	-0.00206	0.00172	-0.00000
745			7.44000	0.92069	-4.88688	18.10937	0.32871	-0.05264	0.01261	0.00348	0.00299	-0.00095	9.68780	16.72696	157.70270	0.45770	-0.03071	-0.15022	-0.00487	0.00018	-0.00463	-0.01567	0.05083	0.75472	-4.31063	8.34751	-177.12666	-0.75367	1.35953	-0.14250	0.00153	0.02148	-0.01373	3.24238	-0.84794	4.26121	0.02075	-1.22515	1.44986	-1.45327	1.03366	-5.30482	7.61608	-8.97398	-165.06615	-0.00188	-0.00204	0.00169	-0.00001
746			7.45000	0.91723	-4.85539	18.13959	0.33015	-0.05312	0.01248	0.00446	0.00272	-0.00038	9.69861	16.72991	157.72523	0.45772	-0.02993	-0.15005	-0.00316	0.00057	-0.00599	-0.01557	0.05047	0.75443	-4.30134	8.34411	-177.17393	-0.75473	1.35727	-0.14229	0.00463	0.01139	-0.00896	3.01685	-0.37981	1.74702	-0.64193	-1.29480	2.11842	-0.83133	0.41326	-3.53860	7.61340	-8.97666	-165.07199	-0.00190	-0.00203	0.00166	-0.00001
747			7.46000	0.90812	-4.82759	18.14363	0.32914	-0.05195	0.01213	0.00560	0.00230	0.00009	9.71038	16.74071	157.75363	0.45605	-0.02800	-0.14910	-0.00301	0.00087	-0.00585	-0.01623	0.05018	0.75328	-4.29293	8.34334	-177.20015	-0.75639	1.34964	-0.14026	0.00659	0.00265	-0.00375	2.71879	0.11681	-0.38839	-1.32361	-1.34053	2.18769	-0.25144	-0.16113	-1.58562	7.61035	-8.97900	-165.08215	-0.00191	-0.00200	0.00161	-0.00000
748			7.47000	0.89699	-4.80478	18.13048	0.32565	-0.05189	0.01164	0.00310	0.00175	0.00024	9.72128	16.75730	157.77773	0.45231	-0.02365	-0.14707	-0.00242	0.00073	-0.00247	-0.01745	0.05021	0.75284	-4.28686	8.34416	-177.20496	-0.76142	1.33920	-0.13741	0.00656	-0.00242	0.00104	2.01069	-0.02452	-1.17938	-1.55126	-0.82129	1.03083	0.16143	-0.56975	0.30384	7.60770	-8.98001	-165.09460	-0.00193	-0.00197	0.00157	-0.00000
749			7.48000	0.89517	-4.78934	18.11922	0.32438	-0.05267	0.01110	-0.00407	0.00102	0.00005	9.72399	16.77233	157.77963	0.45024	-0.01810	-0.14525	-0.00017	0.00026	0.00396	-0.01872	0.05021	0.75359	-4.28436	8.34475	-177.19122	-0.76598	1.33174	-0.13529	0.00497	-0.00223	0.00472	0.81378	-1.02198	-0.32502	-1.09626	0.43427	-1.32038	0.30851	-0.78978	1.84870	7.60640	-8.98118	-165.10672	-0.00195	-0.00194	0.00152	0.00000
750			7.49000	0.91094	-4.78264	18.12520	0.32184	-0.05354	0.01083	-0.01221	0.00025	-0.00028	9.71328	16.77901	157.74852	0.44945	-0.01576	-0.14442	0.00244	-0.00014	0.01054	-0.01945	0.05073	0.75465	-4.28529	8.34308	-177.16455	-0.76530	1.33294	-0.13610	0.00261	0.00330	0.00700	-0.47308	-2.25503	1.31071	-0.26006	1.81546	-3.80496	0.16322	-0.83503	2.82965	7.60650	-8.98374	-165.11676	-0.00197	-0.00192	0.00149	0.00001
751			7.50000	0.94115	-4.78353	18.14909	0.31862	-0.05276	0.01091	-0.01655	-0.00033	-0.00052	9.69241	16.77640	157.69174	0.45114	-0.01751	-0.14516	0.00332	-0.00045	0.01416	-0.01953	0.05188	0.75439	-4.28903	8.33753	-177.13208	-0.75592	1.33935	-0.13873	-0.00008	0.01221	0.00781	-1.33881	-2.90493	2.50590	0.43713	2.52411	-5.20241	-0.19213	-0.71880	3.18087	7.60757	-8.98737	-165.12448	-0.00200	-0.00191	0.00146	0.00001
752			7.51000	0.97508	-4.78899	18.18034	0.31677	-0.05189	0.01153	-0.01624	-0.00065	-0.00061	9.67011	16.76865	157.62820	0.45364	-0.01821	-0.14650	0.00223	-0.00057	0.01405	-0.01966	0.05309	0.75345	-4.29472	8.32784	-177.10033	-0.74536	1.34213	-0.14019	-0.00253	0.02100	0.00725	-1.66469	-2.77230	2.78187	0.77629	2.39650	-5.21280	-0.59620	-0.49752	3.00143	7.60881	-8.99064	-165.13103	-0.00202	-0.00190	0.00143	0.00001
753			7.52000	1.00497	-4.79689	18.20969	0.31531	-0.05196	0.01170	-0.01352	-0.00082	-0.00054	9.65230	16.75934	157.57228	0.45449	-0.01611	-0.14645	0.00029	-0.00049	0.01150	-0.02028	0.05394	0.75278	-4.30136	8.31521	-177.07375	-0.73990	1.33901	-0.14058	-0.00465	0.02679	0.00576	-1.67415	-2.22908	2.44590	0.90436	1.81212	-4.37764	-0.91187	-0.21514	2.46432	7.60957	-8.99266	-165.13791	-0.00202	-0.00188	0.00141	0.00001
754			7.53000	1.02866	-4.80606	18.23339	0.31246	-0.05216	0.01122	-0.00935	-0.00083	-0.00035	9.64090	16.74946	157.52948	0.45384	-0.01469	-0.14538	-0.00249	-0.00037	0.00753	-0.02105	0.05454	0.75353	-4.30852	8.30146	-177.05478	-0.73943	1.33826	-0.14187	-0.00689	0.02884	0.00383	-1.43682	-1.45882	1.68594	0.89266	0.91316	-3.05272	-1.08563	0.12270	1.73559	7.60935	-8.99385	-165.14606	-0.00202	-0.00186	0.00141	0.00000
755			7.54000	1.04233	-4.81449	18.24626	0.31137	-0.05177	0.01162	-0.00291	-0.00058	-0.00008	9.63952	16.74108	157.50616	0.45387	-0.01477	-0.14573	-0.00687	-0.00018	0.00190	-0.02149	0.05471	0.75538	-4.31628	8.28826	-177.04442	-0.74118	1.34238	-0.14260	-0.00940	0.02785	0.00164	-0.78231	-0.32407	0.36650	0.61270	-0.46248	-1.10890	-1.13555	0.50498	0.91208	7.60752	-8.99485	-165.15619	-0.00201	-0.00185	0.00140	-0.00000
756			7.55000	1.04005	-4.81870	18.24156	0.31150	-0.05286	0.01224	0.00492	-0.00004	0.00028	9.65310	16.73792	157.51158	0.45292	-0.01423	-0.14602	-0.01171	0.00008	-0.00485	-0.02164	0.05448	0.75855	-4.32470	8.27676	-177.04327	-0.74947	1.34769	-0.14249	-0.01292	0.02005	-0.00114	0.26049	0.97128	-1.21628	0.10617	-2.08085	1.25621	-0.92294	1.01994	-0.14880	7.60376	-8.99585	-165.16750	-0.00200	-0.00182	0.00139	-0.00001
757			7.56000	1.02208	-4.81590	18.22034	0.31134	-0.05266	0.01198	0.01074	0.00065	0.00051	9.68077	16.74099	157.54648	0.45104	-0.01700	-0.14577	-0.01445	0.00035	-0.01041	-0.02114	0.05390	0.76177	-4.33318	8.26789	-177.05176	-0.76207	1.35594	-0.14235	-0.01327	0.01911	-0.00308	1.33220	1.82300	-2.28513	-0.34026	-3.27725	3.26994	-0.95800	1.20055	-0.90887	7.59818	-8.99720	-165.17758	-0.00199	-0.00179	0.00136	-0.00002
758			7.57000	0.99641	-4.80543	18.19249	0.31350	-0.05210	0.01197	0.01257	0.00126	0.00054	9.71530	16.74765	157.60005	0.45182	-0.02046	-0.14673	-0.01412	0.00057	-0.01340	-0.02010	0.05339	0.76400	-4.34087	8.26253	-177.06950	-0.77010	1.36364	-0.14194	-0.01477	0.01623	-0.00587	2.08294	1.91359	-2.43796	-0.53480	-3.67904	4.39364	-0.95113	1.55140	-1.99630	7.59103	-8.99932	-165.18420	-0.00199	-0.00177	0.00133	-0.00002
759			7.58000	0.97173	-4.78904	18.16776	0.31450	-0.05088	0.01257	0.01019	0.00158	0.00041	9.74923	16.75478	157.65981	0.45372	-0.02339	-0.14855	-0.01098	0.00060	-0.01358	-0.01901	0.05349	0.76312	-4.34701	8.26119	-177.09529	-0.76890	1.36396	-0.14055	-0.01248	0.00415	-0.00692	2.29975	1.31149	-1.74843	-0.44163	-3.29234	4.52995	-0.48738	1.50912	-2.51685	7.58274	-9.00158	-165.18651	-0.00200	-0.00176	0.00131	-0.00003
760			7.59000	0.95612	-4.77054	18.15454	0.31416	-0.05046	0.01267	0.00319	0.00149	0.00004	9.77563	16.75908	157.71312	0.45454	-0.02330	-0.14898	-0.00517	0.00029	-0.01010	-0.01848	0.05391	0.76078	-4.35126	8.26333	-177.12660	-0.76600	1.35530	-0.13852	-0.01099	-0.00179	-0.00763	1.78557	0.00593	-0.15928	0.03080	-2.04580	3.43874	-0.27001	1.48905	-2.88974	7.57383	-9.00195	-165.18553	-0.00202	-0.00176	0.00128	-0.00003
761			7.60000	0.95975	-4.75536	18.16380	0.31487	-0.05113	0.01274	-0.00837	0.00092	-0.00055	9.78602	16.75564	157.74226	0.45556	-0.02072	-0.14894	0.00291	-0.00029	-0.00269	-0.01834	0.05444	0.75887	-4.35433	8.26748	-177.15877	-0.76315	1.34414	-0.13654	-0.00971	-0.00501	-0.00706	0.45323	-1.97057	2.33494	0.95913	0.06779	0.96630	-0.11048	1.36319	-2.73499	7.56451	-8.99790	-165.18340	-0.00205	-0.00176	0.00126	-0.00003
762			7.61000	0.99066	-4.74917	18.20404	0.31323	-0.05120	0.01258	-0.02085	-0.00037	-0.00109	9.77364	16.73967	157.73160	0.45397	-0.02034	-0.14806	0.01100	-0.00095	0.00637	-0.01836	0.05480	0.75700	-4.35731	8.27208	-177.18597	-0.76111	1.33747	-0.13653	-0.00877	-0.00609	-0.00524	-1.67809	-3.85256	4.67532	2.10336	2.45361	-2.15921	0.01656	1.13229	-2.01250	7.55485	-8.98889	-165.18263	-0.00208	-0.00175	0.00123	-0.00003
763			7.62000	1.04556	-4.75622	18.26987	0.31092	-0.05130	0.01240	-0.02851	-0.00145	-0.00144	9.74092	16.71150	157.68207	0.45134	-0.01986	-0.14662	0.01512	-0.00137	0.01251	-0.01891	0.05496	0.75571	-4.36122	8.27602	-177.20265	-0.75849	1.33364	-0.13831	-0.00815	-0.00622	-0.00233	-3.29312	-4.94604	6.26534	2.90375	3.93829	-4.38497	0.14968	0.82258	-0.82740	7.54541	-8.97693	-165.18507	-0.00210	-0.00174	0.00120	-0.00003
764			7.63000	1.10687	-4.77901	18.33828	0.30877	-0.05270	0.01148	-0.02566	-0.00295	-0.00107	9.70233	16.67838	157.61703	0.44772	-0.01871	-0.14389	0.01172	-0.00125	0.01201	-0.01962	0.05482	0.75518	-4.36688	8.27888	-177.20503	-0.75788	1.33172	-0.14188	-0.00827	-0.00670	0.00138	-4.63035	-3.84822	5.04263	2.83209	3.49741	-4.42228	0.32616	0.50305	0.65345	7.53722	-8.96469	-165.19118	-0.00213	-0.00172	0.00116	-0.00002
765			7.64000	1.14986	-4.81837	18.37860	0.30812	-0.05281	0.01057	-0.01220	-0.00444	-0.00024	9.67881	16.65204	157.57018	0.44694	-0.01931	-0.14238	-0.00007	-0.00073	0.00499	-0.01982	0.05487	0.75414	-4.37541	8.28092	-177.19095	-0.75339	1.33145	-0.14518	-0.01005	-0.00851	0.00569	-5.30146	-0.63787	1.25169	1.77162	0.93636	-2.17257	0.57160	0.27811	2.31308	7.53118	-8.95375	-165.19983	-0.00215	-0.00170	0.00113	-0.00001
766			7.65000	1.15457	-4.87483	18.36661	0.30796	-0.05016	0.01094	0.00806	-0.00562	0.00085	9.68850	16.64236	157.56812	0.44742	-0.02290	-0.14332	-0.01836	0.00021	-0.00594	-0.01957	0.05484	0.75332	-4.38877	8.28275	-177.15924	-0.75154	1.33442	-0.14574	-0.01462	-0.01264	0.01032	-5.53634	3.90920	-4.18123	0.03117	-3.07737	1.40483	0.92244	0.23589	4.13330	7.52731	-8.94480	-165.20979	-0.00216	-0.00169	0.00111	-0.00001
767			7.66000	1.11237	-4.94844	18.29142	0.30912	-0.04533	0.01130	0.02915	-0.00630	0.00209	9.74038	16.65439	157.62088	0.44810	-0.02718	-0.14479	-0.03876	0.00162	-0.01717	-0.01927	0.05415	0.75231	-4.40960	8.28553	-177.10837	-0.75524	1.33605	-0.14356	-0.02196	-0.01970	0.01501	-5.68491	8.58691	-9.91789	-1.88022	-7.37297	4.95192	1.40517	0.37010	6.10423	7.52485	-8.93730	-165.22021	-0.00215	-0.00169	0.00111	-0.00000
768			7.67000	1.02837	-5.03819	18.15753	0.31193	-0.04104	0.01198	0.04456	-0.00675	0.00323	9.83115	16.68677	157.72002	0.45025	-0.02735	-0.14663	-0.05561	0.00266	-0.02477	-0.01939	0.05340	0.75078	-4.43967	8.29038	-177.03720	-0.75971	1.32947	-0.13849	-0.03065	-0.02862	0.01925	-6.12448	12.06884	-14.53043	-3.34798	-10.60252	7.14814	1.97539	0.59289	8.12498	7.52303	-8.92999	-165.23076	-0.00214	-0.00168	0.00112	-0.00000
769			7.68000	0.92164	-5.14239	17.98481	0.31585	-0.03543	0.01311	0.04905	-0.00666	0.00412	9.94478	16.73104	157.83983	0.45489	-0.02476	-0.14938	-0.06429	0.00268	-0.02603	-0.02038	0.05292	0.75010	-4.47925	8.29778	-176.94598	-0.76375	1.31851	-0.13124	-0.03904	-0.03740	0.02258	-7.15377	13.36447	-17.00361	-3.84022	-11.73863	7.14986	2.54223	0.80513	10.06295	7.52122	-8.92208	-165.24127	-0.00213	-0.00168	0.00114	-0.00000
770			7.69000	0.81829	-5.25935	17.79975	0.31837	-0.03074	0.01479	0.04108	-0.00642	0.00468	10.05864	16.77442	157.94772	0.45995	-0.02178	-0.15267	-0.06282	0.00196	-0.02067	-0.02168	0.05294	0.75140	-4.52728	8.30738	-176.83603	-0.76827	1.31139	-0.12506	-0.04588	-0.04467	0.02528	-8.77623	12.31524	-17.26724	-3.21334	-10.59283	5.04251	3.02965	0.93090	11.81431	7.51940	-8.91413	-165.25140	-0.00213	-0.00167	0.00114	-0.00000
771			7.70000	0.74071	-5.38681	17.62391	0.31953	-0.02669	0.01699	0.02409	-0.00599	0.00494	10.15272	16.80552	158.01814	0.46406	-0.02039	-0.15631	-0.05254	0.00104	-0.01079	-0.02293	0.05314	0.75376	-4.58185	8.31839	-176.70953	-0.77247	1.31055	-0.12085	-0.05025	-0.04973	0.02751	-10.62633	9.55304	-16.03991	-1.78508	-7.76317	1.70459	3.39251	0.92623	13.27970	7.51776	-8.90783	-165.26027	-0.00212	-0.00167	0.00115	-0.00000
772			7.71000	0.70083	-5.52064	17.46835	0.31983	-0.02113	0.01902	0.00425	-0.00489	0.00488	10.21500	16.81833	158.03990	0.46809	-0.02072	-0.15981	-0.03714	0.00014	0.00006	-0.02436	0.05347	0.75454	-4.64035	8.32987	-176.56975	-0.77010	1.31038	-0.11814	-0.05124	-0.05202	0.02913	-12.17529	6.13744	-14.36812	-0.11668	-4.26232	-1.62493	3.60118	0.78315	14.34173	7.51649	-8.90473	-165.26712	-0.00213	-0.00166	0.00115	-0.00000
773			7.72000	0.69746	-5.65551	17.33185	0.31843	-0.01543	0.02029	-0.01187	-0.00353	0.00474	10.24393	16.81330	158.01913	0.46914	-0.02427	-0.16200	-0.02102	-0.00068	0.00788	-0.02567	0.05346	0.75686	-4.69987	8.34088	-176.42120	-0.77275	1.31901	-0.11821	-0.04983	-0.05182	0.03042	-12.96577	3.22230	-13.28860	1.21373	-1.20825	-3.74052	3.64477	0.53693	14.91762	7.51586	-8.90488	-165.27188	-0.00214	-0.00166	0.00114	0.00000
774			7.73000	0.71741	-5.78586	17.20273	0.31936	-0.01114	0.02129	-0.02014	-0.00241	0.00496	10.24807	16.79670	157.97667	0.46956	-0.02845	-0.16374	-0.00834	-0.00122	0.01010	-0.02650	0.05295	0.76052	-4.75787	8.35059	-176.26898	-0.77936	1.33296	-0.11963	-0.04696	-0.04971	0.03110	-12.78851	1.59018	-13.40050	1.80587	0.60462	-3.98535	3.55320	0.26666	15.02013	7.51600	-8.90668	-165.27466	-0.00216	-0.00166	0.00112	0.00000
775			7.74000	0.74298	-5.90712	17.06644	0.32194	-0.00686	0.02215	-0.02106	-0.00136	0.00555	10.24067	16.77770	157.93741	0.47116	-0.03304	-0.16582	-0.00045	-0.00127	0.00749	-0.02671	0.05254	0.76293	-4.81301	8.35877	-176.11760	-0.78227	1.34504	-0.12061	-0.04400	-0.04660	0.03083	-11.83109	1.20115	-14.42344	1.68078	1.14265	-2.72703	3.38288	0.09181	14.74259	7.51713	-8.90751	-165.27527	-0.00219	-0.00166	0.00111	0.00001
776			7.75000	0.76295	-6.01688	16.91697	0.32308	-0.00097	0.02200	-0.01851	-0.00017	0.00590	10.23145	16.76247	157.91528	0.47169	-0.03811	-0.16672	0.00385	-0.00101	0.00332	-0.02684	0.05216	0.76297	-4.86569	8.36559	-175.97061	-0.78301	1.35012	-0.12037	-0.04256	-0.04366	0.02959	-10.56727	1.34299	-15.39296	1.23850	1.03541	-1.10397	3.19599	0.10320	14.18573	7.51926	-8.90552	-165.27330	-0.00219	-0.00165	0.00109	0.00001
777			7.76000	0.77655	-6.11504	16.76040	0.32407	0.00501	0.02125	-0.01618	0.00079	0.00576	10.22294	16.75188	157.90833	0.47159	-0.04153	-0.16662	0.00598	-0.00069	0.00045	-0.02721	0.05166	0.76198	-4.91702	8.37181	-175.83076	-0.78344	1.34912	-0.11926	-0.04302	-0.04215	0.02757	-9.37786	1.39609	-15.55918	0.85326	0.85860	-0.01913	3.04528	0.31420	13.38413	7.52239	-8.90082	-165.26909	-0.00218	-0.00163	0.00108	0.00001
778			7.77000	0.78715	-6.20257	16.60693	0.32402	0.00653	0.02020	-0.01448	0.00092	0.00527	10.21498	16.74421	157.90854	0.46927	-0.04344	-0.16521	0.00619	-0.00045	-0.00088	-0.02723	0.05111	0.76275	-4.96790	8.37857	-175.70078	-0.78971	1.35102	-0.12026	-0.04509	-0.04338	0.02547	-8.33104	1.30401	-14.95177	0.58097	0.67724	0.46804	2.97462	0.68017	12.32959	7.52634	-8.89484	-165.26337	-0.00216	-0.00160	0.00107	0.00001
779			7.78000	0.79555	-6.28037	16.46216	0.32294	0.00735	0.01904	-0.01304	0.00092	0.00462	10.20898	16.73914	157.91237	0.46564	-0.04714	-0.16357	0.00516	-0.00026	-0.00153	-0.02670	0.05043	0.76332	-5.01853	8.38746	-175.58316	-0.79763	1.35553	-0.12212	-0.04747	-0.04758	0.02299	-7.39994	1.15961	-13.91896	0.36558	0.44673	0.67815	2.99938	1.11637	11.03587	7.53100	-8.88976	-165.25729	-0.00212	-0.00158	0.00107	0.00001
780			7.79000	0.80306	-6.34944	16.32917	0.32309	0.00976	0.01858	-0.01318	0.00109	0.00403	10.20510	16.73602	157.91838	0.46418	-0.05191	-0.16352	0.00462	-0.00025	-0.00132	-0.02588	0.05001	0.76265	-5.06831	8.39977	-175.47997	-0.80078	1.35853	-0.12268	-0.04860	-0.05408	0.01993	-6.69989	0.77039	-12.46707	0.31658	0.40697	0.59311	3.11104	1.51657	9.58870	7.53587	-8.88737	-165.25185	-0.00209	-0.00156	0.00107	0.00001
781			7.80000	0.81487	-6.41172	16.21381	0.32253	0.01440	0.01803	-0.01532	0.00146	0.00328	10.20001	16.73199	157.92084	0.46400	-0.05733	-0.16384	0.00501	-0.00059	0.00030	-0.02536	0.04992	0.76065	-5.11606	8.41646	-175.39165	-0.79925	1.35825	-0.12265	-0.04761	-0.06159	0.01687	-6.27983	0.05102	-10.52334	0.50864	0.69510	0.04516	3.27915	1.77956	8.15987	7.54026	-8.88908	-165.24762	-0.00205	-0.00155	0.00108	0.00001
782			7.81000	0.83423	-6.46870	16.12078	0.31995	0.01703	0.01682	-0.01704	0.00158	0.00245	10.19149	16.72472	157.91406	0.46159	-0.06046	-0.16233	0.00474	-0.00105	0.00234	-0.02544	0.04981	0.75892	-5.16049	8.43747	-175.31659	-0.79997	1.35542	-0.12388	-0.04437	-0.06780	0.01433	-5.91067	-0.60546	-8.46188	0.76129	0.98035	-0.68931	3.42289	1.83544	6.86845	7.54341	-8.89533	-165.24400	-0.00203	-0.00156	0.00110	0.00001
783			7.82000	0.85722	-6.52028	16.04769	0.31713	0.01832	0.01645	-0.01599	0.00151	0.00193	10.18229	16.71538	157.90016	0.45963	-0.06225	-0.16155	0.00268	-0.00121	0.00321	-0.02561	0.05000	0.75717	-5.19997	8.46163	-175.25294	-0.79795	1.35230	-0.12521	-0.03863	-0.07086	0.01213	-5.31835	-0.76738	-6.85820	0.83958	0.87265	-1.08663	3.45928	1.68227	5.71920	7.54466	-8.90557	-165.24023	-0.00201	-0.00157	0.00112	-0.00000
784			7.83000	0.87681	-6.56520	15.98683	0.31680	0.02200	0.01667	-0.01241	0.00154	0.00170	10.17690	16.70682	157.88657	0.46048	-0.06433	-0.16231	-0.00079	-0.00102	0.00250	-0.02592	0.05014	0.75506	-5.23322	8.48721	-175.19934	-0.79224	1.34908	-0.12490	-0.03157	-0.06981	0.01001	-4.46429	-0.44160	-5.92477	0.72421	0.35402	-0.98180	3.33883	1.40988	4.68484	7.54409	-8.91820	-165.23547	-0.00200	-0.00160	0.00114	-0.00001
785			7.84000	0.88883	-6.60251	15.93153	0.31697	0.02277	0.01603	-0.00775	0.00130	0.00151	10.17808	16.70062	157.87868	0.45810	-0.06374	-0.16084	-0.00475	-0.00063	0.00098	-0.02645	0.04952	0.75498	-5.26009	8.51231	-175.15503	-0.79758	1.34608	-0.12474	-0.02496	-0.06485	0.00811	-3.49225	0.09869	-5.44988	0.53466	-0.34179	-0.62393	3.06267	1.10811	3.75416	7.54256	-8.93160	-165.22926	-0.00199	-0.00163	0.00117	-0.00001
786			7.85000	0.89243	-6.63209	15.87886	0.31595	0.02255	0.01513	-0.00318	0.00100	0.00135	10.18613	16.69695	157.87730	0.45459	-0.06361	-0.15885	-0.00849	-0.00028	-0.00037	-0.02679	0.04894	0.75584	-5.28094	8.53536	-175.11923	-0.80679	1.34619	-0.12503	-0.01848	-0.05672	0.00644	-2.56116	0.64530	-5.09844	0.36921	-0.99663	-0.31132	2.65549	0.78673	2.93081	7.54127	-8.94436	-165.22189	-0.00198	-0.00165	0.00119	-0.00001
787			7.86000	0.88854	-6.65483	15.82927	0.31855	0.02500	0.01524	0.00069	0.00084	0.00125	10.20000	16.69514	157.88049	0.45744	-0.06517	-0.16012	-0.01146	-0.00008	-0.00115	-0.02669	0.04896	0.75640	-5.29582	8.55496	-175.09109	-0.80701	1.34979	-0.12422	-0.01109	-0.04610	0.00495	-1.78282	1.09786	-4.63137	0.27633	-1.45976	-0.16406	2.15045	0.39297	2.20918	7.54129	-8.95576	-165.21411	-0.00197	-0.00168	0.00123	-0.00000
788			7.87000	0.87906	-6.67219	15.78485	0.32093	0.02772	0.01523	0.00356	0.00072	0.00108	10.21719	16.69413	157.88554	0.45973	-0.06820	-0.16136	-0.01270	-0.00004	-0.00141	-0.02619	0.04878	0.75603	-5.30406	8.57012	-175.06961	-0.80665	1.35453	-0.12349	-0.00261	-0.03389	0.00362	-1.20978	1.39824	-3.96949	0.27184	-1.63203	-0.13355	1.58990	-0.09373	1.53955	7.54309	-8.96574	-165.20641	-0.00197	-0.00171	0.00126	0.00000
789			7.88000	0.86638	-6.68576	15.74777	0.32375	0.02786	0.01538	0.00516	0.00058	0.00087	10.23456	16.69273	157.89064	0.46178	-0.06773	-0.16207	-0.01183	-0.00015	-0.00133	-0.02596	0.04869	0.75563	-5.30497	8.58041	-175.05463	-0.80592	1.35475	-0.12250	0.00629	-0.02189	0.00221	-0.85126	1.50294	-3.11526	0.35095	-1.50061	-0.13137	1.04176	-0.60229	0.82214	7.54651	-8.97412	-165.19875	-0.00198	-0.00175	0.00129	0.00001
790			7.89000	0.85326	-6.69692	15.72015	0.32721	0.02657	0.01545	0.00525	0.00046	0.00060	10.24918	16.68993	157.89476	0.46497	-0.06487	-0.16255	-0.00893	-0.00036	-0.00104	-0.02599	0.04886	0.75570	-5.29848	8.58665	-175.04709	-0.80357	1.35241	-0.12169	0.01407	-0.01252	0.00059	-0.67731	1.36371	-2.11081	0.48489	-1.09565	-0.11893	0.59162	-1.00796	0.00690	7.55103	-8.98008	-165.19087	-0.00200	-0.00179	0.00131	0.00001
791			7.90000	0.84281	-6.70643	15.70338	0.32870	0.02724	0.01546	0.00386	0.00039	0.00031	10.25841	16.68513	157.89702	0.46732	-0.06433	-0.16311	-0.00448	-0.00062	-0.00065	-0.02616	0.04907	0.75583	-5.28590	8.59045	-175.04800	-0.80173	1.35179	-0.12089	0.01919	-0.00656	-0.00119	-0.58883	0.98140	-1.06583	0.63667	-0.50034	-0.07682	0.26780	-1.20302	-0.87150	7.55602	-8.98309	-165.18243	-0.00203	-0.00183	0.00135	0.00001
792			7.91000	0.83714	-6.71378	15.69734	0.33022	0.02852	0.01532	0.00171	0.00028	0.00005	10.26092	16.67820	157.89740	0.46981	-0.06450	-0.16359	0.00027	-0.00085	-0.00033	-0.02629	0.04923	0.75549	-5.26943	8.59323	-175.05797	-0.79835	1.35062	-0.12031	0.02079	-0.00368	-0.00297	-0.44229	0.45802	-0.13800	0.75940	0.10903	0.00492	0.06390	-1.14944	-1.70988	7.56072	-8.98388	-165.17346	-0.00205	-0.00187	0.00139	0.00001
793			7.92000	0.83647	-6.71753	15.70001	0.32910	0.02931	0.01475	0.00041	0.00007	0.00001	10.25762	16.66980	157.89659	0.46956	-0.06635	-0.16312	0.00430	-0.00085	-0.00189	-0.02609	0.04927	0.75421	-5.25184	8.59615	-175.07617	-0.79598	1.34963	-0.12061	0.01877	-0.00301	-0.00448	-0.11250	0.11165	-0.03919	0.80094	0.36980	0.69241	-0.04324	-0.86284	-2.37364	7.56422	-8.98406	-165.16483	-0.00206	-0.00191	0.00144	0.00000
794			7.93000	0.83923	-6.71586	15.70799	0.32666	0.02623	0.01406	-0.00142	-0.00021	-0.00021	10.25115	16.66101	157.89609	0.46662	-0.06713	-0.16146	0.00554	-0.00097	-0.00066	-0.02539	0.04925	0.75291	-5.23602	8.59967	-175.10065	-0.79602	1.34853	-0.12234	0.01382	-0.00364	-0.00565	0.36788	-0.44900	0.82572	0.78912	0.67689	0.34317	-0.08255	-0.40537	-2.79876	7.56574	-8.98462	-165.15762	-0.00207	-0.00194	0.00148	-0.00000
795			7.94000	0.84347	-6.70797	15.71719	0.32476	0.02262	0.01372	-0.00198	-0.00041	-0.00019	10.24451	16.65274	157.89835	0.46493	-0.06740	-0.16036	0.00585	-0.00081	-0.00168	-0.02457	0.04956	0.75213	-5.22403	8.60406	-175.12915	-0.79473	1.34796	-0.12417	0.00710	-0.00519	-0.00643	0.89517	-0.70442	0.73963	0.72349	0.56479	0.71434	-0.06833	0.13757	-3.01690	7.56495	-8.98591	-165.15273	-0.00207	-0.00197	0.00151	-0.00001
796			7.95000	0.84803	-6.69472	15.72365	0.32231	0.02034	0.01310	-0.00243	-0.00052	-0.00008	10.23954	16.64534	157.90588	0.46350	-0.06911	-0.15935	0.00586	-0.00061	-0.00327	-0.02373	0.04991	0.75162	-5.21691	8.60947	-175.16003	-0.79380	1.34898	-0.12603	0.00042	-0.00798	-0.00697	1.28644	-0.86918	0.29424	0.65740	0.33952	1.26984	0.01067	0.65580	-3.12097	7.56205	-8.98768	-165.15016	-0.00206	-0.00198	0.00153	-0.00001
797			7.96000	0.85291	-6.67834	15.72404	0.31964	0.01799	0.01193	-0.00316	-0.00052	0.00007	10.23640	16.63864	157.92061	0.46143	-0.06979	-0.15744	0.00643	-0.00042	-0.00502	-0.02316	0.05017	0.75111	-5.21395	8.61658	-175.19240	-0.79454	1.34737	-0.12768	-0.00443	-0.01206	-0.00729	1.42839	-0.98953	-0.40055	0.62233	0.15731	1.91713	0.15973	1.02806	-3.16053	7.55747	-8.98956	-165.14938	-0.00204	-0.00199	0.00155	-0.00002
798			7.97000	0.85855	-6.66161	15.71671	0.32086	0.01598	0.01172	-0.00426	-0.00043	0.00022	10.23395	16.63209	157.94212	0.46286	-0.06946	-0.15747	0.00798	-0.00032	-0.00652	-0.02256	0.05050	0.75129	-5.21356	8.62563	-175.22501	-0.79288	1.34680	-0.12826	-0.00638	-0.01633	-0.00722	1.27863	-1.07661	-1.17952	0.63113	0.13076	2.49968	0.33976	1.16653	-3.10216	7.55256	-8.99131	-165.14920	-0.00201	-0.00198	0.00155	-0.00001
799			7.98000	0.86553	-6.64752	15.70168	0.32377	0.01549	0.01227	-0.00557	-0.00032	0.00039	10.23030	16.62510	157.96835	0.46551	-0.06991	-0.15883	0.01020	-0.00031	-0.00739	-0.02200	0.05066	0.75158	-5.21361	8.63628	-175.25610	-0.79077	1.34797	-0.12781	-0.00544	-0.01981	-0.00659	0.86232	-1.11901	-1.90698	0.66329	0.27545	2.86875	0.51680	1.05255	-2.86475	7.54924	-8.99204	-165.14792	-0.00197	-0.00196	0.00155	-0.00001
800			7.99000	0.87400	-6.63846	15.68001	0.32408	0.01480	0.01191	-0.00676	-0.00017	0.00050	10.22423	16.61755	157.99591	0.46416	-0.07008	-0.15806	0.01192	-0.00038	-0.00714	-0.02199	0.05034	0.75212	-5.21274	8.64777	-175.28294	-0.79503	1.34801	-0.12773	-0.00301	-0.02197	-0.00532	0.29293	-1.11416	-2.49132	0.68340	0.51110	2.87023	0.67302	0.76686	-2.36192	7.54899	-8.99037	-165.14415	-0.00192	-0.00193	0.00154	0.00000
801			8.00000	0.88387	-6.63525	15.65349	0.32385	0.01671	0.01150	-0.00770	-0.00004	0.00055	10.21574	16.60973	158.02036	0.46287	-0.07080	-0.15741	0.01244	-0.00048	-0.00587	-0.02265	0.04993	0.75299	-5.21098	8.65921	-175.30249	-0.80002	1.34849	-0.12680	-0.00057	-0.02275	-0.00350	-0.25026	-1.08945	-2.86990	0.66379	0.74261	2.46929	0.79588	0.42771	-1.61812	7.55170	-8.98635	-165.13727	-0.00187	-0.00190	0.00152	0.00001
802			8.01000	0.89481	-6.63671	15.62441	0.32372	0.01831	0.01155	-0.00825	0.00007	0.00059	10.20558	16.60228	158.03836	0.46233	-0.07108	-0.15738	0.01174	-0.00053	-0.00401	-0.02342	0.04975	0.75479	-5.20902	8.66990	-175.31300	-0.80472	1.35125	-0.12599	0.00103	-0.02200	-0.00152	-0.60249	-1.07076	-3.03454	0.57307	0.90446	1.81204	0.85823	0.12916	-0.77661	7.55604	-8.98181	-165.12828	-0.00183	-0.00188	0.00151	0.00001
803			8.02000	0.90626	-6.64035	15.59471	0.32432	0.01795	0.01179	-0.00841	0.00011	0.00060	10.19477	16.59617	158.04878	0.46230	-0.06956	-0.15737	0.00999	-0.00046	-0.00192	-0.02407	0.04972	0.75663	-5.20766	8.67905	-175.31474	-0.80788	1.35287	-0.12557	0.00144	-0.01953	0.00031	-0.73193	-1.06101	-3.01968	0.39958	0.96204	1.04037	0.84083	-0.07909	0.04133	7.56089	-8.97904	-165.11922	-0.00179	-0.00187	0.00151	0.00001
804			8.03000	0.91777	-6.64435	15.56597	0.32424	0.01959	0.01275	-0.00826	0.00012	0.00061	10.18451	16.59227	158.05128	0.46370	-0.07027	-0.15893	0.00723	-0.00036	0.00036	-0.02443	0.05011	0.75777	-5.20765	8.68611	-175.30859	-0.80665	1.35606	-0.12467	0.00064	-0.01563	0.00195	-0.72791	-1.05160	-2.84148	0.17804	0.91758	0.16601	0.75083	-0.19083	0.80015	7.56535	-8.98024	-165.11270	-0.00178	-0.00187	0.00151	0.00001
805			8.04000	0.92911	-6.64800	15.53982	0.32411	0.01922	0.01316	-0.00776	0.00010	0.00055	10.17582	16.59088	158.04501	0.46481	-0.07011	-0.15966	0.00350	-0.00026	0.00285	-0.02456	0.05059	0.75951	-5.20966	8.69058	-175.29549	-0.80687	1.36008	-0.12502	-0.00076	-0.01115	0.00335	-0.67965	-1.00650	-2.48932	-0.03231	0.78640	-0.81007	0.62409	-0.23881	1.46292	7.56885	-8.98585	-165.11050	-0.00178	-0.00188	0.00151	0.00001
806			8.05000	0.93966	-6.65138	15.51804	0.32327	0.01783	0.01248	-0.00652	0.00009	0.00041	10.16968	16.59167	158.02951	0.46490	-0.06978	-0.15891	-0.00129	-0.00020	0.00527	-0.02461	0.05100	0.76146	-5.21354	8.69267	-175.27676	-0.80962	1.36458	-0.12664	-0.00217	-0.00763	0.00445	-0.61101	-0.84816	-1.96234	-0.19856	0.53848	-1.82555	0.52138	-0.24957	1.96140	7.57114	-8.99429	-165.11296	-0.00178	-0.00188	0.00152	0.00001
807			8.06000	0.94786	-6.65469	15.50216	0.32215	0.01642	0.01179	-0.00429	0.00009	0.00026	10.16767	16.59432	158.00537	0.46410	-0.07009	-0.15801	-0.00667	-0.00016	0.00708	-0.02443	0.05116	0.76268	-5.21894	8.69330	-175.25432	-0.81245	1.36958	-0.12831	-0.00321	-0.00526	0.00493	-0.49675	-0.52907	-1.33610	-0.30236	0.14977	-2.67677	0.43860	-0.22412	2.17096	7.57242	-9.00373	-165.11876	-0.00179	-0.00189	0.00153	0.00001
808			8.07000	0.95195	-6.65776	15.49235	0.31968	0.01695	0.01104	-0.00145	0.00008	0.00014	10.17094	16.59812	157.97630	0.46226	-0.07188	-0.15703	-0.01098	-0.00015	0.00749	-0.02429	0.05110	0.76204	-5.22483	8.69304	-175.23196	-0.81315	1.37285	-0.12925	-0.00307	-0.00209	0.00434	-0.31988	-0.10963	-0.73859	-0.29643	-0.29036	-3.02839	0.27845	-0.18405	1.91091	7.57263	-9.01370	-165.12611	-0.00178	-0.00190	0.00155	0.00000
809			8.08000	0.95138	-6.66012	15.48767	0.31895	0.01912	0.01051	0.00135	0.00006	0.00004	10.17870	16.60157	157.94876	0.46250	-0.07331	-0.15684	-0.01291	-0.00022	0.00622	-0.02429	0.05104	0.76042	-5.22916	8.69153	-175.21536	-0.80961	1.37321	-0.12902	-0.00133	0.00392	0.00247	-0.10584	0.30481	-0.21716	-0.13274	-0.66398	-2.70060	-0.05187	-0.14643	1.10143	7.57090	-9.02403	-165.13271	-0.00178	-0.00191	0.00156	-0.00001
810			8.09000	0.94655	-6.66151	15.48752	0.31968	0.02049	0.01047	0.00378	0.00004	-0.00004	10.18942	16.60275	157.92900	0.46347	-0.07328	-0.15712	-0.01281	-0.00039	0.00379	-0.02434	0.05095	0.75928	-5.23000	8.68779	-175.21017	-0.80675	1.37152	-0.12803	0.00129	0.01237	-0.00027	0.09096	0.65564	0.30032	0.16775	-0.93627	-1.89920	-0.52238	-0.09708	-0.08903	7.56622	-9.03362	-165.13687	-0.00179	-0.00192	0.00157	-0.00002
811			8.10000	0.93838	-6.66215	15.49253	0.32137	0.01945	0.01016	0.00570	0.00002	-0.00013	10.20193	16.60053	157.91922	0.46361	-0.07127	-0.15647	-0.01176	-0.00057	0.00113	-0.02432	0.05059	0.75848	-5.22681	8.68146	-175.21875	-0.80634	1.36705	-0.12752	0.00377	0.02021	-0.00314	0.22727	0.91931	0.84357	0.50094	-1.12665	-0.98630	-0.97788	-0.02183	-1.34954	7.55814	-9.04134	-165.13818	-0.00181	-0.00192	0.00155	-0.00003
812			8.11000	0.92800	-6.66247	15.50277	0.32338	0.01701	0.01062	0.00689	0.00001	-0.00022	10.21557	16.59519	157.91879	0.46433	-0.06835	-0.15657	-0.01011	-0.00066	-0.00120	-0.02420	0.05043	0.75812	-5.22012	8.67349	-175.24014	-0.80524	1.36204	-0.12699	0.00566	0.02458	-0.00552	0.30090	1.07187	1.27784	0.74049	-1.21863	-0.14056	-1.27121	0.05922	-2.41268	7.54743	-9.04756	-165.13777	-0.00182	-0.00190	0.00152	-0.00004
813			8.12000	0.91672	-6.66262	15.51621	0.32396	0.01663	0.01117	0.00709	0.00001	-0.00026	10.22889	16.58815	157.92622	0.46588	-0.06809	-0.15744	-0.00752	-0.00063	-0.00310	-0.02395	0.05060	0.75731	-5.21089	8.66540	-175.27086	-0.80100	1.35897	-0.12675	0.00724	0.02486	-0.00702	0.32930	1.08497	1.41789	0.82484	-1.16087	0.61244	-1.35194	0.08752	-3.09895	7.53534	-9.05456	-165.13745	-0.00184	-0.00188	0.00149	-0.00004
814			8.13000	0.90600	-6.66249	15.52922	0.32318	0.01432	0.01098	0.00623	-0.00000	-0.00022	10.24010	16.58082	157.94000	0.46497	-0.06793	-0.15681	-0.00420	-0.00050	-0.00426	-0.02352	0.05055	0.75695	-5.19983	8.65837	-175.30602	-0.80089	1.35707	-0.12788	0.00867	0.02131	-0.00745	0.32196	0.94902	1.22593	0.77254	-0.94877	1.17063	-1.21721	0.03196	-3.29505	7.52314	-9.06403	-165.13867	-0.00185	-0.00187	0.00148	-0.00004
815			8.14000	0.89727	-6.66198	15.53904	0.32284	0.01565	0.01101	0.00472	-0.00002	-0.00015	10.24790	16.57425	157.95659	0.46464	-0.06979	-0.15702	-0.00174	-0.00037	-0.00422	-0.02330	0.05028	0.75576	-5.18812	8.65353	-175.33977	-0.79941	1.35521	-0.12753	0.00910	0.01429	-0.00658	0.29108	0.71206	0.86391	0.62488	-0.68198	1.28574	-0.88222	-0.05962	-2.95809	7.51184	-9.07515	-165.14204	-0.00186	-0.00186	0.00146	-0.00003
816			8.15000	0.89109	-6.66107	15.54521	0.32432	0.01812	0.01140	0.00324	-0.00003	-0.00010	10.25308	16.56931	157.97046	0.46586	-0.07056	-0.15796	-0.00187	-0.00026	-0.00274	-0.02345	0.05002	0.75468	-5.17767	8.65169	-175.36670	-0.79672	1.35235	-0.12591	0.00741	0.00533	-0.00474	0.24625	0.47478	0.55720	0.42112	-0.52425	0.79680	-0.42796	-0.08481	-2.19231	7.50243	-9.08509	-165.14726	-0.00187	-0.00184	0.00145	-0.00002
817			8.16000	0.88702	-6.66003	15.54930	0.32365	0.01946	0.01115	0.00222	-0.00003	-0.00007	10.25811	16.56663	157.97627	0.46536	-0.07130	-0.15771	-0.00465	-0.00013	-0.00034	-0.02369	0.04988	0.75424	-5.17086	8.65293	-175.38368	-0.79673	1.35182	-0.12549	0.00333	-0.00289	-0.00269	0.19318	0.31795	0.39972	0.17727	-0.55576	-0.11499	0.00320	0.03010	-1.25668	7.49578	-9.09185	-165.15411	-0.00189	-0.00183	0.00143	-0.00001
818			8.17000	0.88408	-6.65922	15.55260	0.32020	0.01883	0.01128	0.00189	-0.00002	-0.00005	10.26514	16.56685	157.97260	0.46222	-0.07097	-0.15687	-0.00834	0.00010	0.00185	-0.02402	0.04988	0.75366	-5.16920	8.65635	-175.39120	-0.79852	1.35076	-0.12535	-0.00157	-0.00816	-0.00092	0.16392	0.27982	0.27199	-0.11838	-0.73473	-0.98883	0.29477	0.21965	-0.41623	7.49242	-9.09483	-165.16226	-0.00190	-0.00182	0.00141	-0.00000
819			8.18000	0.88083	-6.65852	15.55421	0.31939	0.01749	0.01166	0.00244	-0.00003	0.00000	10.27491	16.57065	157.96269	0.46209	-0.06776	-0.15671	-0.01141	0.00046	0.00290	-0.02458	0.05015	0.75297	-5.17194	8.66058	-175.39151	-0.79610	1.34676	-0.12478	-0.00487	-0.00993	0.00031	0.21526	0.39391	0.01254	-0.46145	-1.00289	-1.43510	0.41961	0.33952	0.17555	7.49256	-9.09414	-165.17212	-0.00190	-0.00182	0.00140	0.00001
820			8.19000	0.87525	-6.65735	15.55209	0.31963	0.01562	0.01177	0.00563	0.00002	0.00007	10.28763	16.57834	157.95227	0.46334	-0.06431	-0.15663	-0.01354	0.00089	0.00261	-0.02503	0.05055	0.75341	-5.17676	8.66451	-175.38753	-0.79469	1.34492	-0.12482	-0.00507	-0.00912	0.00099	0.21003	1.01607	-0.23281	-0.80836	-1.34337	-1.37504	0.41748	0.28750	0.48195	7.49578	-9.09017	-165.18385	-0.00191	-0.00181	0.00139	0.00002
821			8.20000	0.86501	-6.65536	15.54497	0.31946	0.01468	0.01198	0.00673	-0.00007	0.00020	10.30364	16.58967	157.94601	0.46454	-0.06318	-0.15709	-0.01485	0.00133	0.00139	-0.02517	0.05090	0.75474	-5.18072	8.66750	-175.38168	-0.79576	1.34745	-0.12501	-0.00181	-0.00689	0.00120	0.60761	1.16064	-0.85275	-1.10779	-1.70999	-0.95671	0.34318	0.03164	0.53473	7.50140	-9.08419	-165.19727	-0.00192	-0.00181	0.00139	0.00003
822			8.21000	0.84888	-6.65227	15.53273	0.31886	0.01370	0.01210	0.00947	-0.00010	0.00029	10.32258	16.60390	157.94640	0.46527	-0.06355	-0.15760	-0.01492	0.00170	-0.00014	-0.02488	0.05115	0.75596	-5.18111	8.66935	-175.37593	-0.79760	1.35159	-0.12547	0.00423	-0.00376	0.00108	0.87637	1.63449	-1.23422	-1.31564	-1.96093	-0.39997	0.22390	-0.38875	0.40085	7.50836	-9.07797	-165.21152	-0.00193	-0.00180	0.00139	0.00003
823			8.22000	0.82774	-6.64780	15.51704	0.31641	0.01421	0.01209	0.01108	-0.00013	0.00033	10.34234	16.61969	157.95279	0.46424	-0.06532	-0.15775	-0.01325	0.00187	-0.00121	-0.02464	0.05118	0.75602	-5.17619	8.66978	-175.37143	-0.79984	1.35372	-0.12519	0.01153	0.00071	0.00080	1.09123	1.90369	-1.37993	-1.36072	-1.92585	0.04918	0.04555	-0.88466	0.18368	7.51563	-9.07280	-165.22554	-0.00193	-0.00180	0.00139	0.00003
824			8.23000	0.80510	-6.64211	15.50133	0.31572	0.01304	0.01212	0.01022	-0.00013	0.00026	10.35963	16.63462	157.96159	0.46370	-0.06387	-0.15754	-0.00982	0.00151	-0.00098	-0.02459	0.05115	0.75594	-5.16569	8.66809	-175.36856	-0.80170	1.35084	-0.12420	0.01831	0.00647	0.00056	1.08862	1.71788	-1.09322	-1.13751	-1.46187	0.08361	-0.18713	-1.34858	-0.00411	7.52217	-9.06906	-165.23871	-0.00192	-0.00179	0.00138	0.00003
825			8.24000	0.78773	-6.63665	15.49171	0.31487	0.01234	0.01189	0.00567	-0.00009	0.00006	10.37017	16.64507	157.96519	0.46382	-0.06378	-0.15742	-0.00527	0.00060	0.00140	-0.02431	0.05134	0.75609	-5.15073	8.66386	-175.36674	-0.80279	1.34993	-0.12375	0.02252	0.01192	0.00054	0.68703	0.89372	-0.18764	-0.56905	-0.51094	-0.62697	-0.40432	-1.65363	-0.05293	7.52672	-9.06656	-165.25040	-0.00191	-0.00178	0.00138	0.00002
826			8.25000	0.78381	-6.63403	15.49575	0.31396	0.01293	0.01172	-0.00157	0.00000	-0.00025	10.37022	16.64712	157.95314	0.46485	-0.06473	-0.15772	-0.00097	-0.00074	0.00564	-0.02412	0.05174	0.75602	-5.13418	8.65756	-175.36444	-0.80109	1.34990	-0.12357	0.02291	0.01548	0.00083	-0.09498	-0.38242	1.20205	0.24649	0.70468	-2.02194	-0.53870	-1.72225	0.08388	7.52790	-9.06524	-165.26006	-0.00191	-0.00177	0.00136	0.00000
827			8.26000	0.79633	-6.63639	15.51651	0.31214	0.01106	0.01148	-0.00806	0.00010	-0.00051	10.35979	16.63948	157.92064	0.46469	-0.06368	-0.15707	0.00155	-0.00194	0.00959	-0.02423	0.05224	0.75656	-5.11894	8.65008	-175.36020	-0.79997	1.34956	-0.12486	0.02077	0.01685	0.00134	-0.93931	-1.49427	2.43825	0.99299	1.66738	-3.39986	-0.57892	-1.62686	0.34496	7.52532	-9.06538	-165.26735	-0.00192	-0.00176	0.00134	-0.00001
828			8.27000	0.81941	-6.64370	15.54761	0.31035	0.00994	0.01177	-0.01087	0.00017	-0.00062	10.34396	16.62527	157.87477	0.46462	-0.06381	-0.15714	0.00180	-0.00256	0.01109	-0.02430	0.05271	0.75722	-5.10609	8.64221	-175.35338	-0.79803	1.35185	-0.12624	0.01819	0.01682	0.00186	-1.51108	-1.91378	2.86276	1.41305	1.97302	-3.97320	-0.55975	-1.49729	0.60722	7.51978	-9.06758	-165.27248	-0.00193	-0.00174	0.00131	-0.00002
829			8.28000	0.84356	-6.65463	15.57786	0.30934	0.00706	0.01147	-0.01002	0.00015	-0.00051	10.32913	16.60886	157.82899	0.46328	-0.06281	-0.15602	0.00091	-0.00250	0.00955	-0.02435	0.05279	0.75876	-5.09519	8.63438	-175.34451	-0.80063	1.35467	-0.12814	0.01653	0.01627	0.00215	-1.74153	-1.64307	2.37798	1.51369	1.68287	-3.51779	-0.52809	-1.40082	0.74505	7.51292	-9.07195	-165.27655	-0.00194	-0.00172	0.00128	-0.00002
830			8.29000	0.86248	-6.66784	15.59888	0.30863	0.00760	0.01118	-0.00727	0.00019	-0.00029	10.31870	16.59303	157.79424	0.46215	-0.06310	-0.15533	0.00031	-0.00211	0.00610	-0.02468	0.05257	0.75895	-5.08514	8.62680	-175.33527	-0.80199	1.35488	-0.12806	0.01574	0.01551	0.00192	-1.73991	-1.02010	1.39144	1.41918	1.12286	-2.33915	-0.50899	-1.32084	0.65768	7.50610	-9.07793	-165.28058	-0.00193	-0.00170	0.00125	-0.00002
831			8.30000	0.87407	-6.68222	15.60828	0.30782	0.01143	0.01114	-0.00414	0.00029	-0.00009	10.31311	16.57919	157.77560	0.46187	-0.06536	-0.15559	0.00028	-0.00160	0.00212	-0.02508	0.05232	0.75780	-5.07512	8.61979	-175.32834	-0.80044	1.35405	-0.12642	0.01503	0.01394	0.00103	-1.61794	-0.36174	0.43850	1.21299	0.52789	-0.91507	-0.48737	-1.18638	0.27990	7.50039	-9.08468	-165.28502	-0.00193	-0.00168	0.00123	-0.00001
832			8.31000	0.87906	-6.69679	15.60900	0.30847	0.01253	0.01107	-0.00154	0.00031	0.00003	10.31194	16.56816	157.77298	0.46173	-0.06526	-0.15547	-0.00005	-0.00096	-0.00149	-0.02537	0.05198	0.75727	-5.06489	8.61422	-175.32689	-0.80041	1.35258	-0.12523	0.01289	0.01068	-0.00049	-1.42998	0.14206	-0.13848	0.93402	-0.05999	0.37383	-0.43207	-0.88346	-0.37279	7.49644	-9.09099	-165.28957	-0.00192	-0.00168	0.00122	-0.00001
833			8.32000	0.87952	-6.71042	15.60588	0.30742	0.00918	0.01127	0.00005	0.00020	0.00007	10.31554	16.56060	157.78372	0.46014	-0.06206	-0.15462	-0.00135	-0.00027	-0.00449	-0.02562	0.05204	0.75700	-5.05587	8.61117	-175.33365	-0.80052	1.34907	-0.12524	0.00755	0.00562	-0.00252	-1.17232	0.39196	-0.32572	0.58644	-0.69189	1.42505	-0.33644	-0.30217	-1.21327	7.49394	-9.09482	-165.29398	-0.00193	-0.00168	0.00122	-0.00001
834			8.33000	0.87809	-6.72148	15.60230	0.30577	0.00788	0.01164	0.00030	0.00012	0.00007	10.32477	16.55736	157.80618	0.45988	-0.06092	-0.15474	-0.00307	0.00045	-0.00721	-0.02582	0.05235	0.75590	-5.05054	8.61150	-175.35054	-0.79643	1.34671	-0.12519	-0.00136	-0.00088	-0.00489	-0.81814	0.33238	-0.30531	0.15735	-1.34504	2.36810	-0.20720	0.56631	-2.15661	7.49208	-9.09385	-165.29813	-0.00194	-0.00168	0.00122	-0.00000
835			8.34000	0.87766	-6.72798	15.59953	0.30415	0.00783	0.01148	0.00000	-0.00000	-0.00000	10.33925	16.55929	157.84006	0.46063	-0.06123	-0.15486	-0.00315	0.00142	-0.00914	-0.02592	0.05278	0.75487	-5.05109	8.61586	-175.37866	-0.79114	1.34644	-0.12605	-0.01211	-0.00829	-0.00752	0.00000	0.00000	0.00000	-0.58466	-1.74542	3.15530	-0.05544	1.59457	-3.16521	7.48998	-9.08745	-165.30157	-0.00195	-0.00169	0.00122	-0.00001
836			8.35000	0.88047	-6.72759	15.59785	0.30152	0.00739	0.01131	-0.00261	-0.00007	0.00001	10.35730	16.56658	157.88536	0.46049	-0.06090	-0.15466	-0.00356	0.00190	-0.01199	-0.02623	0.05331	0.75405	-5.05786	8.62455	-175.41875	-0.78739	1.34422	-0.12689	-0.02163	-0.01550	-0.01002	0.34927	-0.61452	-0.11850	-0.82161	-2.23533	4.17826	0.09974	2.52740	-4.12319	7.48734	-9.07697	-165.30403	-0.00195	-0.00168	0.00123	-0.00001
837			8.36000	0.88743	-6.71774	15.59808	0.30096	0.00772	0.01167	-0.00442	-0.00021	-0.00005	10.37604	16.57855	157.93794	0.46191	-0.06131	-0.15570	-0.00183	0.00237	-0.01246	-0.02639	0.05372	0.75356	-5.06906	8.63701	-175.46869	-0.78374	1.34307	-0.12703	-0.02639	-0.01979	-0.01152	1.28047	-1.27808	0.12784	-1.22937	-2.15337	4.45649	0.19457	3.02708	-4.71402	7.48489	-9.06495	-165.30569	-0.00196	-0.00168	0.00123	-0.00001
838			8.37000	0.89778	-6.69573	15.60207	0.30149	0.00574	0.01129	-0.00544	-0.00029	-0.00015	10.39109	16.59369	157.98784	0.46294	-0.06188	-0.15589	0.00151	0.00243	-0.00989	-0.02607	0.05391	0.75505	-5.08094	8.65056	-175.52191	-0.78544	1.34710	-0.12911	-0.02341	-0.01668	-0.01135	2.50101	-1.89336	0.63217	-1.48920	-1.44507	3.74391	0.08734	2.76947	-4.59656	7.48363	-9.05363	-165.30670	-0.00197	-0.00166	0.00121	-0.00000
839			8.38000	0.90983	-6.65900	15.61294	0.29925	0.00378	0.01054	-0.00514	-0.00030	-0.00031	10.39603	16.60973	158.02104	0.46211	-0.06404	-0.15539	0.00678	0.00207	-0.00430	-0.02554	0.05420	0.75588	-5.08812	8.66007	-175.56894	-0.78647	1.35324	-0.13206	-0.01129	-0.00275	-0.00935	3.99593	-2.37277	1.50537	-1.56703	-0.06516	2.04652	-0.35657	1.66076	-3.77515	7.48367	-9.04464	-165.30551	-0.00197	-0.00165	0.00119	-0.00000
840			8.39000	0.92124	-6.60566	15.63461	0.29600	0.00240	0.00971	-0.00356	-0.00026	-0.00050	10.38558	16.62440	158.02734	0.46113	-0.06596	-0.15468	0.01335	0.00135	0.00248	-0.02509	0.05460	0.75550	-5.08512	8.66007	-175.60342	-0.78306	1.35869	-0.13477	0.00711	0.02155	-0.00658	5.69262	-2.69067	2.76205	-1.47761	1.66909	-0.04597	-1.17916	0.01867	-2.74454	7.48440	-9.03878	-165.29930	-0.00197	-0.00165	0.00119	-0.00000
841			8.40000	0.93021	-6.53469	15.67048	0.29235	-0.00243	0.00816	-0.00133	0.00034	-0.00064	10.35872	16.63611	158.00664	0.45880	-0.06344	-0.15192	0.01986	0.00054	0.00771	-0.02497	0.05502	0.75547	-5.06899	8.64692	-175.62694	-0.78033	1.36058	-0.13802	0.02570	0.05092	-0.00497	7.47874	-2.92273	4.29358	-1.27630	3.22762	-1.67293	-2.26602	-1.55055	-2.20944	7.48516	-9.03594	-165.28554	-0.00195	-0.00165	0.00120	-0.00001
842			8.41000	0.93643	-6.44591	15.72246	0.28763	-0.00814	0.00560	0.00040	0.00137	-0.00061	10.31940	16.64441	157.96944	0.45660	-0.06047	-0.14796	0.02534	-0.00000	0.00950	-0.02482	0.05578	0.75667	-5.04056	8.62099	-175.64886	-0.77880	1.36416	-0.14225	0.03869	0.07816	-0.00623	9.20683	-3.24688	5.99453	-1.01671	4.21855	-2.19498	-3.40100	-2.46953	-2.74067	7.48587	-9.03594	-165.26517	-0.00191	-0.00165	0.00122	-0.00001
843			8.42000	0.94224	-6.34010	15.79220	0.28313	-0.01527	0.00329	0.00001	0.00296	-0.00047	10.27347	16.64931	157.93109	0.45464	-0.05777	-0.14432	0.03011	-0.00036	0.00826	-0.02402	0.05682	0.75845	-5.00360	8.58592	-175.68333	-0.77854	1.36851	-0.14643	0.04373	0.09787	-0.01101	10.58251	-3.92963	7.96195	-0.63930	4.70292	-1.65823	-4.38658	-2.50788	-4.49010	7.48742	-9.03897	-165.24274	-0.00185	-0.00165	0.00125	-0.00000
844			8.43000	0.95418	-6.22116	15.88413	0.28002	-0.02354	0.00149	-0.00426	0.00493	-0.00028	10.22383	16.64909	157.90077	0.45244	-0.05594	-0.14128	0.03534	-0.00096	0.00641	-0.02255	0.05779	0.76137	-4.96216	8.54686	-175.74286	-0.78321	1.37379	-0.15015	0.04259	0.10848	-0.01832	11.15812	-5.25742	10.47583	0.04665	5.19257	-0.88160	-5.10339	-1.86912	-7.03770	7.49061	-9.04506	-165.22359	-0.00180	-0.00166	0.00129	0.00000
845			8.44000	0.98278	-6.09677	16.00616	0.27901	-0.02986	-0.00056	-0.01260	0.00627	0.00014	10.16762	16.63930	157.87408	0.44968	-0.05677	-0.13826	0.04112	-0.00208	0.00620	-0.02078	0.05804	0.76429	-4.91917	8.50787	-175.83212	-0.79217	1.37962	-0.15346	0.03794	0.11048	-0.02614	10.67239	-7.20194	13.59105	1.09467	6.06016	-0.74971	-5.48071	-0.92468	-9.64039	7.49548	-9.05400	-165.21111	-0.00174	-0.00168	0.00132	0.00001
846			8.45000	1.03554	-5.97588	16.16385	0.27970	-0.03299	-0.00250	-0.02145	0.00650	0.00075	10.10170	16.61677	157.84019	0.44814	-0.06093	-0.13620	0.04477	-0.00351	0.00742	-0.01887	0.05792	0.76555	-4.87701	8.47218	-175.94745	-0.79660	1.38619	-0.15709	0.03175	0.10387	-0.03273	9.42102	-9.00507	16.64968	2.12408	6.87522	-1.26381	-5.44239	0.00780	-11.68480	7.50135	-9.06510	-165.20531	-0.00169	-0.00169	0.00134	0.00002
847			8.46000	1.10646	-5.86479	16.35052	0.28136	-0.03515	-0.00294	-0.02507	0.00623	0.00099	10.03134	16.58538	157.79784	0.44910	-0.06483	-0.13624	0.04259	-0.00417	0.00783	-0.01727	0.05819	0.76570	-4.83697	8.44262	-176.08003	-0.79269	1.39125	-0.16043	0.02623	0.08930	-0.03692	8.11603	-9.53165	18.49061	2.51205	6.71556	-1.59114	-4.98227	0.69539	-12.86969	7.50719	-9.07705	-165.20424	-0.00165	-0.00170	0.00137	0.00002
848			8.47000	1.17672	-5.76548	16.54634	0.28376	-0.03879	-0.00315	-0.02003	0.00609	0.00104	9.96989	16.55571	157.75911	0.44933	-0.06624	-0.13590	0.03273	-0.00320	0.00559	-0.01613	0.05819	0.76599	-4.79915	8.42113	-176.21935	-0.78998	1.39398	-0.16360	0.02308	0.06985	-0.03827	7.33557	-8.18344	18.36278	1.91917	5.08388	-1.05700	-4.21488	1.01649	-13.10915	7.51197	-9.08792	-165.20491	-0.00162	-0.00171	0.00139	0.00001
849			8.48000	1.22538	-5.67700	16.72844	0.28692	-0.03947	-0.00335	-0.00677	0.00555	0.00098	9.93121	16.53899	157.73938	0.44984	-0.06776	-0.13587	0.01662	-0.00083	0.00074	-0.01555	0.05771	0.76543	-4.76322	8.40784	-176.35490	-0.78768	1.39485	-0.16481	0.02207	0.05025	-0.03637	7.25056	-5.16431	16.33084	0.46466	2.17073	0.37943	-3.33700	0.98080	-12.43543	7.51523	-9.09573	-165.20547	-0.00158	-0.00173	0.00141	0.00001
850			8.49000	1.23672	-5.59723	16.87863	0.29039	-0.04049	-0.00330	0.01242	0.00522	0.00074	9.92500	16.54295	157.75014	0.45116	-0.06642	-0.13608	-0.00327	0.00239	-0.00599	-0.01551	0.05725	0.76522	-4.72927	8.40099	-176.47758	-0.78612	1.39364	-0.16479	0.02243	0.03455	-0.03200	7.76851	-1.03854	12.89179	-1.50366	-1.54397	2.47932	-2.53533	0.67674	-11.02828	7.51722	-9.09962	-165.20543	-0.00155	-0.00175	0.00144	0.00000
851			8.50000	1.20145	-5.52382	16.98499	0.29521	-0.04162	-0.00291	0.03469	0.00503	0.00042	9.95638	16.57096	157.79865	0.45559	-0.06155	-0.13719	-0.02410	0.00540	-0.01388	-0.01594	0.05707	0.76455	-4.69742	8.39788	-176.58145	-0.78050	1.38821	-0.16332	0.02368	0.02418	-0.02624	8.65020	3.54857	8.64410	-3.59022	-5.50603	4.98714	-1.90741	0.19818	-9.22290	7.51865	-9.09986	-165.20500	-0.00153	-0.00176	0.00146	0.00000
852			8.51000	1.11789	-5.45530	17.04246	0.30107	-0.04193	-0.00201	0.05604	0.00477	0.00013	10.02479	16.62190	157.88747	0.46176	-0.05505	-0.13932	-0.04232	0.00731	-0.02164	-0.01656	0.05685	0.76370	-4.66718	8.39618	-176.66469	-0.77462	1.38057	-0.15980	0.02601	0.01818	-0.02018	9.49251	7.78540	4.36670	-5.37932	-8.97872	7.41985	-1.44892	-0.38339	-7.37439	7.52029	-9.09697	-165.20488	-0.00151	-0.00177	0.00149	0.00001
853			8.52000	0.99496	-5.39187	17.05621	0.30430	-0.04424	-0.00077	0.07033	0.00461	0.00000	10.12163	16.68977	158.00920	0.46458	-0.04736	-0.14083	-0.05356	0.00755	-0.02643	-0.01690	0.05645	0.76184	-4.63748	8.39462	-176.72850	-0.77273	1.36958	-0.15510	0.02961	0.01433	-0.01474	9.77756	10.68575	1.13363	-6.44277	-11.07041	8.86511	-1.09439	-1.01777	-5.70941	7.52263	-9.09115	-165.20520	-0.00150	-0.00178	0.00150	0.00001
854			8.53000	0.85326	-5.33572	17.04443	0.30623	-0.04239	0.00055	0.07319	0.00379	0.00001	10.22999	16.76389	158.14203	0.46708	-0.04226	-0.14289	-0.05592	0.00670	-0.02589	-0.01723	0.05589	0.75722	-4.60712	8.39303	-176.77539	-0.76733	1.35533	-0.14832	0.03321	0.01112	-0.01016	9.11294	11.48406	-0.09876	-6.47082	-11.16003	8.42424	-0.79413	-1.60979	-4.30825	7.52576	-9.08285	-165.20613	-0.00150	-0.00178	0.00151	0.00001
855			8.54000	0.71890	-5.28980	17.03270	0.31070	-0.04114	0.00193	0.06508	0.00286	0.00000	10.33006	16.83176	158.25629	0.46994	-0.03355	-0.14445	-0.05037	0.00439	-0.01948	-0.01813	0.05491	0.75167	-4.57622	8.39155	-176.80838	-0.76022	1.33493	-0.14071	0.03539	0.00770	-0.00663	7.49808	10.15103	0.78751	-5.49045	-9.35638	6.00554	-0.51898	-2.04459	-3.17324	7.52943	-9.07289	-165.20703	-0.00152	-0.00178	0.00151	0.00001
856			8.55000	0.61295	-5.25620	17.04152	0.31648	-0.04320	0.00370	0.04893	0.00202	-0.00015	10.40691	16.88393	158.32893	0.47256	-0.02089	-0.14542	-0.03972	0.00181	-0.00954	-0.01958	0.05403	0.74817	-4.54576	8.39075	-176.83037	-0.75515	1.31458	-0.13427	0.03541	0.00377	-0.00412	5.27110	7.37737	2.98961	-3.85157	-6.41356	2.45644	-0.25412	-2.25424	-2.27858	7.53302	-9.06229	-165.20677	-0.00155	-0.00178	0.00149	0.00001
857			8.56000	0.54597	-5.23570	17.07914	0.31952	-0.04380	0.00481	0.02889	0.00102	-0.00042	10.45423	16.91597	158.35226	0.47465	-0.01354	-0.14617	-0.02714	0.00051	0.00071	-0.02078	0.05367	0.74753	-4.51728	8.39107	-176.84409	-0.75315	1.30673	-0.13102	0.03317	-0.00008	-0.00235	2.82608	4.09237	5.43087	-1.97407	-3.22000	-1.11918	-0.01650	-2.24142	-1.54796	7.53625	-9.05157	-165.20314	-0.00160	-0.00178	0.00148	0.00001
858			8.57000	0.51858	-5.22852	17.14287	0.32081	-0.04465	0.00567	0.00987	0.00001	-0.00071	10.47315	16.92762	158.33139	0.47657	-0.00850	-0.14676	-0.01548	-0.00005	0.00894	-0.02164	0.05393	0.74713	-4.49227	8.39244	-176.85104	-0.74855	1.30220	-0.12982	0.02883	-0.00308	-0.00084	0.48696	1.09960	7.27325	-0.20180	-0.46960	-3.93772	0.17268	-2.06524	-0.85294	7.53886	-9.04045	-165.19502	-0.00164	-0.00178	0.00146	0.00000
859			8.58000	0.52381	-5.23410	17.22288	0.32329	-0.04461	0.00677	-0.00441	-0.00093	-0.00096	10.47019	16.92178	158.27921	0.48000	-0.00669	-0.14846	-0.00728	-0.00026	0.01397	-0.02181	0.05440	0.74665	-4.47210	8.39435	-176.85132	-0.74049	1.30197	-0.12957	0.02294	-0.00534	0.00075	-1.46622	-1.00638	8.02456	1.18000	1.34421	-5.60280	0.33088	-1.78880	-0.08785	7.54109	-9.02854	-165.18317	-0.00167	-0.00178	0.00144	0.00000
860			8.59000	0.54907	-5.25093	17.30566	0.32563	-0.04168	0.00768	-0.01153	-0.00160	-0.00102	10.45587	16.90418	158.21230	0.48424	-0.01222	-0.15145	-0.00455	-0.00064	0.01538	-0.02080	0.05480	0.74589	-4.45780	8.39661	-176.84398	-0.73029	1.31131	-0.13084	0.01610	-0.00788	0.00267	-2.80849	-1.83194	7.48123	1.89303	1.90254	-6.00263	0.51180	-1.46164	0.82407	7.54323	-9.01521	-165.16998	-0.00169	-0.00176	0.00142	0.00000
861			8.60000	0.57843	-5.27669	17.37659	0.32680	-0.03735	0.00930	-0.00979	-0.00189	-0.00093	10.44288	16.88355	158.14816	0.48651	-0.02128	-0.15523	-0.00883	-0.00096	0.01298	-0.01926	0.05476	0.74409	-4.45035	8.39939	-176.82724	-0.72117	1.32316	-0.13158	0.00834	-0.01123	0.00499	-3.35665	-1.16373	5.63903	1.69172	1.02503	-5.17501	0.74176	-1.08255	1.91508	7.54556	-9.00024	-165.15863	-0.00171	-0.00173	0.00138	0.00000
862			8.61000	0.59405	-5.30789	17.42168	0.32807	-0.03389	0.01125	0.00023	-0.00189	-0.00053	10.44522	16.87075	158.10406	0.48681	-0.02603	-0.15817	-0.01933	-0.00043	0.00700	-0.01865	0.05423	0.74256	-4.45105	8.40294	-176.79947	-0.71752	1.32756	-0.13010	0.00022	-0.01478	0.00732	-3.04877	0.83268	2.76751	0.58357	-1.11194	-3.30628	0.98538	-0.66957	3.06083	7.54840	-8.98400	-165.15102	-0.00172	-0.00170	0.00134	0.00001
863			8.62000	0.58273	-5.34011	17.43193	0.32891	-0.03325	0.01313	0.01365	-0.00179	0.00012	10.47221	16.87420	158.09244	0.48668	-0.02300	-0.15971	-0.03107	0.00049	-0.00039	-0.01950	0.05403	0.74359	-4.45963	8.40711	-176.76129	-0.72151	1.32326	-0.12652	-0.00684	-0.01759	0.00895	-2.17015	3.26987	-0.30625	-0.93977	-3.59698	-1.01941	1.18136	-0.29342	3.97659	7.55150	-8.96759	-165.14761	-0.00173	-0.00167	0.00130	0.00001
864			8.63000	0.54552	-5.36977	17.41136	0.32774	-0.03260	0.01484	0.02292	-0.00158	0.00073	10.52055	16.89403	158.11157	0.48627	-0.01817	-0.16082	-0.03730	0.00089	-0.00584	-0.02092	0.05431	0.74603	-4.47402	8.41182	-176.71658	-0.72955	1.31680	-0.12183	-0.01170	-0.01914	0.00943	-1.33137	4.89305	-2.46547	-2.09947	-5.15737	0.73619	1.28259	-0.00501	4.42314	7.55434	-8.95197	-165.14745	-0.00174	-0.00164	0.00127	0.00001
865			8.64000	0.49731	-5.39615	17.37552	0.32765	-0.03208	0.01699	0.02396	-0.00142	0.00107	10.57565	16.92190	158.14590	0.48765	-0.01350	-0.16297	-0.03502	0.00076	-0.00757	-0.02216	0.05480	0.74933	-4.49128	8.41679	-176.67059	-0.73703	1.31335	-0.11735	-0.01433	-0.01959	0.00895	-1.03002	5.04848	-3.21258	-2.40278	-5.15067	1.43586	1.29217	0.19956	4.40233	7.55679	-8.93757	-165.14911	-0.00176	-0.00162	0.00124	0.00001
866			8.65000	0.45496	-5.42098	17.33963	0.32752	-0.03022	0.01860	0.01774	-0.00132	0.00105	10.62235	16.94752	158.17860	0.48857	-0.01180	-0.16490	-0.02574	0.00052	-0.00631	-0.02319	0.05496	0.75312	-4.50940	8.42201	-176.62711	-0.74624	1.31586	-0.11439	-0.01601	-0.01965	0.00809	-1.35319	3.98385	-2.95660	-1.87563	-3.88319	1.29866	1.25478	0.38006	4.11436	7.55872	-8.92435	-165.15173	-0.00177	-0.00161	0.00122	0.00001
867			8.66000	0.42912	-5.44674	17.31069	0.32698	-0.02742	0.01989	0.00737	-0.00130	0.00086	10.65199	16.96340	158.20068	0.48805	-0.01413	-0.16670	-0.01320	0.00028	-0.00361	-0.02356	0.05473	0.75653	-4.52802	8.42749	-176.58759	-0.75611	1.32437	-0.11295	-0.01814	-0.01974	0.00725	-2.12792	2.27270	-2.33065	-0.79838	-2.01620	0.74912	1.20870	0.60018	3.78530	7.56023	-8.91244	-165.15472	-0.00178	-0.00159	0.00119	0.00001
868			8.67000	0.42445	-5.47548	17.29029	0.32629	-0.02566	0.02053	-0.00458	-0.00137	0.00054	10.66208	16.96553	158.20854	0.48639	-0.01613	-0.16729	-0.00095	-0.00015	0.00010	-0.02373	0.05442	0.75841	-4.54795	8.43323	-176.55159	-0.76347	1.32937	-0.11234	-0.02169	-0.02023	0.00670	-3.14546	0.32840	-1.53013	0.52175	-0.02579	-0.15321	1.19071	0.90388	3.58636	7.56116	-8.90166	-165.15726	-0.00180	-0.00156	0.00116	0.00000
869			8.68000	0.44236	-5.50833	17.28080	0.32789	-0.02485	0.02101	-0.01636	-0.00152	0.00011	10.65342	16.95307	158.19795	0.48596	-0.01564	-0.16754	0.00852	-0.00060	0.00499	-0.02408	0.05413	0.75941	-4.57089	8.43945	-176.51729	-0.76684	1.32875	-0.11157	-0.02695	-0.02167	0.00661	-4.21396	-1.57484	-0.48839	1.78636	1.80559	-1.54115	1.23947	1.28821	3.64165	7.56134	-8.89219	-165.15817	-0.00182	-0.00154	0.00112	-0.00000
870			8.69000	0.48108	-5.54542	17.28465	0.33098	-0.02411	0.02076	-0.02563	-0.00163	-0.00031	10.62928	16.92830	158.16493	0.48641	-0.01639	-0.16738	0.01335	-0.00100	0.01010	-0.02417	0.05374	0.76107	-4.59849	8.44645	-176.48166	-0.76981	1.33183	-0.11249	-0.03342	-0.02426	0.00716	-5.08478	-3.04075	0.54706	2.68609	3.10666	-3.13887	1.36163	1.70288	3.97755	7.55995	-8.88546	-165.15651	-0.00185	-0.00152	0.00109	-0.00001
871			8.70000	0.53281	-5.58562	17.29855	0.33456	-0.02289	0.02065	-0.02877	-0.00164	-0.00041	10.59738	16.89685	158.11342	0.48790	-0.01926	-0.16790	0.01215	-0.00131	0.01267	-0.02389	0.05343	0.76261	-4.63168	8.45440	-176.44211	-0.76978	1.33934	-0.11481	-0.03953	-0.02757	0.00818	-5.45281	-3.45678	0.79325	2.92385	3.32674	-4.05053	1.53102	2.06119	4.48677	7.55650	-8.88415	-165.15286	-0.00188	-0.00151	0.00107	-0.00002
872			8.71000	0.58190	-5.62707	17.30816	0.33733	-0.01998	0.02056	-0.02312	-0.00144	0.00009	10.57057	16.86729	158.06107	0.48945	-0.02426	-0.16884	0.00474	-0.00134	0.01018	-0.02336	0.05313	0.76250	-4.66972	8.46337	-176.39743	-0.76630	1.34661	-0.11710	-0.04357	-0.03090	0.00941	-5.15865	-2.38814	-0.48773	2.39802	2.12069	-3.45753	1.71265	2.26534	5.04895	7.55114	-8.88997	-165.14870	-0.00194	-0.00152	0.00105	-0.00002
873			8.72000	0.61096	-5.66832	17.29463	0.33917	-0.01771	0.02014	-0.01070	-0.00125	0.00106	10.56218	16.84752	158.03032	0.48957	-0.02836	-0.16897	-0.00663	-0.00078	0.00342	-0.02273	0.05272	0.76108	-4.71082	8.47311	-176.34711	-0.76405	1.34870	-0.11844	-0.04530	-0.03313	0.01078	-4.39169	-0.18171	-3.07724	1.36512	-0.11461	-1.59328	1.86599	2.27725	5.65971	7.54510	-8.90250	-165.14516	-0.00200	-0.00153	0.00104	-0.00002
874			8.73000	0.61215	-5.70890	17.24859	0.34233	-0.01451	0.02051	0.00339	-0.00100	0.00219	10.57743	16.84067	158.03120	0.49077	-0.03223	-0.17041	-0.01837	0.00011	-0.00418	-0.02199	0.05217	0.75943	-4.75348	8.48287	-176.29002	-0.76263	1.34918	-0.11747	-0.04537	-0.03385	0.01217	-3.50696	2.28148	-5.99177	0.20812	-2.50745	0.53354	1.97254	2.13777	6.36157	7.53981	-8.92008	-165.14252	-0.00204	-0.00155	0.00103	-0.00002
875			8.74000	0.58745	-5.74857	17.17240	0.34545	-0.01147	0.02073	0.01677	-0.00075	0.00325	10.61367	16.84630	158.05995	0.49190	-0.03467	-0.17158	-0.02853	0.00117	-0.01102	-0.02176	0.05135	0.75879	-4.79700	8.49192	-176.22507	-0.76473	1.34983	-0.11626	-0.04436	-0.03366	0.01358	-2.61052	4.55130	-8.67485	-0.97824	-4.62004	2.45889	2.04697	1.89469	7.07680	7.53608	-8.94074	-165.14049	-0.00207	-0.00157	0.00104	-0.00001
876			8.75000	0.53848	-5.78604	17.06861	0.34718	-0.00954	0.02031	0.02990	-0.00057	0.00414	10.66797	16.86522	158.11426	0.49251	-0.03446	-0.17152	-0.03678	0.00228	-0.01770	-0.02216	0.05054	0.75810	-4.84022	8.50015	-176.15279	-0.76748	1.34732	-0.11554	-0.04139	-0.03354	0.01469	-1.60164	6.70421	-11.19353	-2.29023	-6.52963	4.44467	2.11441	1.54119	7.60423	7.53398	-8.96197	-165.13889	-0.00209	-0.00161	0.00106	-0.00001
877			8.76000	0.46513	-5.81955	16.93809	0.35013	-0.00880	0.02006	0.04126	-0.00047	0.00487	10.73875	16.89885	158.19609	0.49497	-0.03207	-0.17194	-0.04200	0.00308	-0.02385	-0.02260	0.05005	0.75811	-4.88086	8.50805	-176.07584	-0.76999	1.34395	-0.11419	-0.03612	-0.03383	0.01507	-0.62495	8.47651	-13.27063	-3.51918	-8.00820	6.36002	2.17062	1.09174	7.78444	7.53293	-8.98034	-165.13742	-0.00211	-0.00164	0.00108	-0.00000
878			8.77000	0.37511	-5.84890	16.78942	0.35006	-0.00786	0.01970	0.04541	-0.00038	0.00508	10.81887	16.94354	158.29889	0.49579	-0.03036	-0.17201	-0.04105	0.00335	-0.02669	-0.02289	0.04991	0.75734	-4.91689	8.51602	-175.99791	-0.77297	1.33890	-0.11210	-0.02935	-0.03386	0.01463	-0.12338	9.09140	-14.07514	-4.13593	-8.34314	7.39402	2.18189	0.61095	7.58884	7.53244	-8.99275	-165.13600	-0.00211	-0.00165	0.00110	-0.00000
879			8.78000	0.28627	-5.87614	16.64157	0.35096	-0.00687	0.01908	0.03960	-0.00032	0.00455	10.89405	16.98951	158.40341	0.49810	-0.02764	-0.17209	-0.03261	0.00277	-0.02439	-0.02326	0.04997	0.75627	-4.94705	8.52411	-175.92268	-0.77321	1.33207	-0.10987	-0.02182	-0.03269	0.01350	-0.40452	8.06582	-13.05217	-3.78844	-7.08548	6.96367	2.10775	0.15562	7.05072	7.53217	-8.99811	-165.13470	-0.00210	-0.00166	0.00112	-0.00000
880			8.79000	0.21775	-5.90426	16.51512	0.35425	-0.00582	0.01880	0.02510	-0.00030	0.00354	10.94925	17.02573	158.48834	0.50191	-0.02512	-0.17292	-0.01775	0.00171	-0.01766	-0.02348	0.04990	0.75565	-4.97061	8.53190	-175.85358	-0.77163	1.32778	-0.10800	-0.01428	-0.02989	0.01181	-1.39482	5.61373	-10.39932	-2.54176	-4.44979	5.22901	1.92409	-0.22814	6.18647	7.53202	-8.99779	-165.13368	-0.00209	-0.00165	0.00113	-0.00000
881			8.80000	0.18280	-5.93549	16.42470	0.35469	-0.00337	0.01919	0.00479	-0.00019	0.00230	10.97427	17.04400	158.53909	0.50170	-0.02613	-0.17373	0.00098	0.00057	-0.00826	-0.02360	0.04945	0.75499	-4.98731	8.53897	-175.79420	-0.77344	1.32753	-0.10624	-0.00763	-0.02601	0.00952	-2.79782	2.28160	-6.73439	-0.69053	-1.01670	2.73212	1.65028	-0.47979	4.99826	7.53211	-8.99503	-165.13287	-0.00206	-0.00165	0.00114	0.00000
882			8.81000	0.18807	-5.97054	16.37755	0.35481	-0.00009	0.01921	-0.01779	-0.00001	0.00083	10.96485	17.03973	158.54924	0.50010	-0.02917	-0.17388	0.02021	-0.00090	0.00209	-0.02376	0.04879	0.75541	-4.99757	8.54535	-175.74817	-0.77832	1.33099	-0.10542	-0.00295	-0.02201	0.00682	-4.31020	-1.43144	-2.65516	1.42848	2.62826	-0.05532	1.33229	-0.52539	3.55158	7.53279	-8.99346	-165.13213	-0.00204	-0.00164	0.00116	0.00000
883			8.82000	0.23517	-6.00872	16.37541	0.35632	0.00204	0.01939	-0.04011	0.00014	-0.00063	10.92176	17.01197	158.51790	0.50030	-0.03124	-0.17431	0.03736	-0.00254	0.01231	-0.02389	0.04864	0.75594	-5.00298	8.55139	-175.71791	-0.77867	1.33331	-0.10550	-0.00102	-0.01926	0.00399	-5.69628	-5.10500	1.36963	3.47005	6.01777	-2.86063	1.05207	-0.34365	2.03723	7.53407	-8.99497	-165.13051	-0.00201	-0.00165	0.00117	0.00000
884			8.83000	0.32106	-6.04857	16.41540	0.35736	0.00368	0.02023	-0.05897	0.00026	-0.00197	10.84958	16.96345	158.44768	0.50053	-0.03374	-0.17526	0.05020	-0.00412	0.02144	-0.02391	0.04894	0.75608	-5.00577	8.55806	-175.70311	-0.77587	1.33548	-0.10610	-0.00152	-0.01880	0.00149	-6.73718	-8.23685	4.83975	5.07465	8.73427	-5.39942	0.88509	-0.02164	0.72804	7.53581	-8.99893	-165.12680	-0.00197	-0.00166	0.00119	0.00000
885			8.84000	0.43617	-6.08803	16.48834	0.35586	0.00377	0.02077	-0.06988	0.00025	-0.00289	10.75681	16.90077	158.34644	0.49845	-0.03655	-0.17501	0.05664	-0.00528	0.02740	-0.02397	0.04944	0.75651	-5.00785	8.56606	-175.70024	-0.77445	1.33898	-0.10854	-0.00317	-0.01999	-0.00022	-7.16586	-10.18532	7.07568	5.88734	10.30171	-7.11422	0.83135	0.29574	-0.14735	7.53749	-9.00318	-165.12007	-0.00193	-0.00166	0.00121	0.00000
886			8.85000	0.56319	-6.12429	16.57657	0.35240	0.00413	0.02079	-0.06973	0.00024	-0.00304	10.65644	16.83423	158.23120	0.49456	-0.03971	-0.17370	0.05566	-0.00563	0.02811	-0.02426	0.04988	0.75638	-5.01035	8.57531	-175.70393	-0.77340	1.34138	-0.11153	-0.00477	-0.02096	-0.00095	-6.73806	-10.44320	7.45036	5.67475	10.32670	-7.38816	0.82820	0.49222	-0.48799	7.53878	-9.00629	-165.11041	-0.00188	-0.00166	0.00122	-0.00000
887			8.86000	0.68095	-6.15374	16.65740	0.35109	0.00459	0.02078	-0.05993	0.00020	-0.00244	10.56361	16.77551	158.12468	0.49174	-0.04197	-0.17263	0.04844	-0.00483	0.02357	-0.02449	0.05005	0.75622	-5.01369	8.58475	-175.70853	-0.77259	1.34303	-0.11362	-0.00593	-0.02036	-0.00071	-5.45008	-9.08031	5.92467	4.52171	8.86613	-6.11808	0.81338	0.54708	-0.33849	7.53973	-9.00915	-165.09862	-0.00183	-0.00164	0.00123	-0.00000
888			8.87000	0.77335	-6.17329	16.71239	0.35079	0.00613	0.02044	-0.04427	0.00015	-0.00132	10.48989	16.73333	158.04530	0.48989	-0.04498	-0.17186	0.03767	-0.00334	0.01549	-0.02443	0.05003	0.75612	-5.01829	8.59324	-175.70961	-0.77282	1.34595	-0.11482	-0.00688	-0.01856	0.00015	-3.60770	-6.73664	3.11335	2.83524	6.46862	-3.77220	0.77930	0.52124	0.10370	7.54052	-9.01306	-165.08597	-0.00179	-0.00163	0.00123	-0.00000
889			8.88000	0.83362	-6.18150	16.73233	0.34778	0.00778	0.01983	-0.02689	0.00004	-0.00007	10.44030	16.71079	158.00249	0.48688	-0.04833	-0.17072	0.02604	-0.00146	0.00592	-0.02423	0.05019	0.75515	-5.02433	8.60036	-175.70563	-0.77317	1.34744	-0.11553	-0.00778	-0.01705	0.00102	-1.65746	-4.12256	-0.15145	1.09027	3.77169	-0.96156	0.75877	0.49213	0.54285	7.54145	-9.01789	-165.07358	-0.00175	-0.00163	0.00123	-0.00000
890			8.89000	0.86241	-6.17953	16.71681	0.34444	0.00685	0.01916	-0.01126	-0.00007	0.00100	10.41498	16.70643	157.99796	0.48395	-0.04935	-0.16930	0.01526	0.00041	-0.00332	-0.02387	0.05057	0.75453	-5.03154	8.60679	-175.69817	-0.77456	1.34720	-0.11629	-0.00862	-0.01745	0.00144	-0.02079	-1.69068	-3.14411	-0.37011	1.21803	1.76720	0.79602	0.50969	0.75277	7.54237	-9.02229	-165.06293	-0.00172	-0.00163	0.00124	-0.00000
891			8.90000	0.86461	-6.17117	16.67209	0.34085	0.00373	0.01826	0.00043	-0.00006	0.00169	10.41131	16.71598	158.02730	0.48124	-0.04711	-0.16725	0.00616	0.00164	-0.01036	-0.02377	0.05122	0.75442	-5.03942	8.61390	-175.69003	-0.77722	1.34242	-0.11677	-0.00967	-0.02007	0.00143	0.97034	0.23134	-5.29942	-1.31585	-0.83459	3.83532	0.90644	0.59115	0.74904	7.54316	-9.02538	-165.05563	-0.00171	-0.00163	0.00125	-0.00000
892			8.91000	0.84948	-6.16186	16.60980	0.33707	0.00240	0.01729	0.00610	-0.00003	0.00190	10.42345	16.73294	158.07840	0.47949	-0.04627	-0.16574	-0.00009	0.00206	-0.01349	-0.02371	0.05193	0.75469	-5.04814	8.62262	-175.68253	-0.78041	1.33846	-0.11667	-0.01153	-0.02397	0.00139	1.11860	1.28188	-6.20916	-1.58616	-1.99129	4.66976	1.06932	0.73404	0.74150	7.54395	-9.02718	-165.05272	-0.00171	-0.00163	0.00126	0.00000
893			8.92000	0.83023	-6.15698	16.54507	0.33440	0.00116	0.01678	0.00519	-0.00000	0.00173	10.44190	16.74935	158.13277	0.47892	-0.04674	-0.16526	-0.00270	0.00171	-0.01224	-0.02333	0.05260	0.75559	-5.05867	8.63315	-175.67450	-0.78330	1.33843	-0.11697	-0.01435	-0.02742	0.00166	0.48045	1.29504	-5.82486	-1.20044	-2.07077	4.09821	1.22411	0.91260	0.89981	7.54486	-9.02840	-165.05397	-0.00172	-0.00165	0.00127	0.00000
894			8.93000	0.81894	-6.15994	16.49073	0.33213	-0.00051	0.01641	0.00008	-0.00001	0.00133	10.45730	16.75887	158.17352	0.47738	-0.04844	-0.16477	-0.00267	0.00087	-0.00793	-0.02270	0.05282	0.75608	-5.07192	8.64457	-175.66405	-0.78647	1.34127	-0.11831	-0.01746	-0.02857	0.00233	-0.57414	0.60286	-4.60663	-0.44583	-1.40156	2.56904	1.29745	1.06622	1.24783	7.54523	-9.02995	-165.05850	-0.00173	-0.00166	0.00128	0.00000
895			8.94000	0.81995	-6.17108	16.45197	0.32974	-0.00013	0.01594	-0.00467	-0.00000	0.00091	10.46574	16.75964	158.19328	0.47437	-0.05090	-0.16378	-0.00296	0.00002	-0.00305	-0.02260	0.05244	0.75572	-5.08785	8.65546	-175.64960	-0.79040	1.34331	-0.11944	-0.02005	-0.02697	0.00331	-1.52216	-0.08223	-3.28652	0.21817	-0.70648	0.84996	1.27183	1.14294	1.74332	7.54457	-9.03301	-165.06526	-0.00174	-0.00168	0.00130	0.00000
896			8.95000	0.82818	-6.18811	16.42560	0.32765	0.00322	0.01601	-0.00503	0.00010	0.00071	10.47079	16.75533	158.19554	0.47252	-0.05485	-0.16392	-0.00645	-0.00034	-0.00016	-0.02291	0.05200	0.75531	-5.10611	8.66467	-175.62994	-0.79206	1.34732	-0.12008	-0.02188	-0.02345	0.00441	-1.95267	-0.07949	-2.57760	0.41256	-0.69527	-0.29319	1.17006	1.15422	2.28637	7.54291	-9.03877	-165.07361	-0.00175	-0.00169	0.00131	-0.00000
897			8.96000	0.83207	-6.20755	16.40123	0.32584	0.00453	0.01610	0.00015	0.00014	0.00084	10.48133	16.75251	158.19308	0.47190	-0.05650	-0.16399	-0.01324	0.00014	-0.00091	-0.02333	0.05193	0.75538	-5.12617	8.67158	-175.60539	-0.79144	1.35063	-0.12160	-0.02275	-0.01942	0.00521	-1.71873	0.83273	-2.94947	0.03849	-1.62057	-0.27885	1.03300	1.13518	2.65772	7.54066	-9.04761	-165.08290	-0.00175	-0.00170	0.00132	-0.00000
898			8.97000	0.82118	-6.22560	16.36581	0.32468	0.00356	0.01647	0.00842	0.00009	0.00128	10.50498	16.75704	158.20262	0.47289	-0.05531	-0.16437	-0.02029	0.00122	-0.00510	-0.02375	0.05235	0.75646	-5.14673	8.67669	-175.57898	-0.79067	1.35253	-0.12287	-0.02212	-0.01636	0.00522	-0.97385	2.25216	-4.29752	-0.70090	-3.07593	0.91932	0.90111	1.09116	2.63964	7.53843	-9.05907	-165.09251	-0.00176	-0.00171	0.00133	-0.00000
899			8.98000	0.79264	-6.23924	16.31178	0.32116	0.00335	0.01702	0.01503	0.00006	0.00181	10.54243	16.77083	158.23441	0.47274	-0.05481	-0.16489	-0.02355	0.00227	-0.01018	-0.02411	0.05305	0.75737	-5.16582	8.68102	-175.55511	-0.79220	1.35287	-0.12261	-0.01973	-0.01506	0.00431	-0.12485	3.37560	-5.82991	-1.41014	-4.21313	2.55827	0.80658	1.00417	2.20227	7.53686	-9.07136	-165.10129	-0.00177	-0.00171	0.00134	0.00000
900			8.99000	0.75426	-6.24764	16.24344	0.31643	0.00202	0.01689	0.01523	0.00002	0.00197	10.58564	16.79078	158.28430	0.47069	-0.05426	-0.16426	-0.02014	0.00261	-0.01227	-0.02412	0.05372	0.75794	-5.18158	8.68577	-175.53719	-0.79734	1.35111	-0.12201	-0.01590	-0.01551	0.00294	0.32703	3.36595	-6.42953	-1.66322	-4.15430	3.44673	0.76723	0.85997	1.52296	7.53626	-9.08251	-165.10806	-0.00177	-0.00172	0.00135	0.00000
901			9.00000	0.72285	-6.25248	16.17721	0.31117	0.00057	0.01621	0.00719	0.00000	0.00156	10.61989	16.80927	158.33282	0.46713	-0.05410	-0.16267	-0.01018	0.00186	-0.00893	-0.02406	0.05421	0.75817	-5.19305	8.69163	-175.52606	-0.80429	1.34877	-0.12160	-0.01156	-0.01659	0.00160	0.07339	1.84313	-5.36679	-1.20777	-2.53393	2.72947	0.75612	0.68318	0.83857	7.53630	-9.09156	-165.11230	-0.00177	-0.00172	0.00135	0.00000
902			9.01000	0.71573	-6.25670	16.13279	0.30779	0.00093	0.01580	-0.00614	0.00001	0.00079	10.63148	16.81789	158.35648	0.46544	-0.05484	-0.16198	0.00283	0.00026	-0.00136	-0.02415	0.05462	0.75783	-5.20054	8.69845	-175.52074	-0.80602	1.34781	-0.12148	-0.00805	-0.01698	0.00051	-0.72159	-0.71840	-2.92626	-0.19660	0.11551	0.61325	0.72616	0.54563	0.28658	7.53609	-9.09887	-165.11456	-0.00176	-0.00171	0.00135	-0.00000
903			9.02000	0.73948	-6.26172	16.12003	0.30539	0.00283	0.01560	-0.01949	0.00002	-0.00005	10.61610	16.81283	158.34378	0.46497	-0.05778	-0.16210	0.01464	-0.00161	0.00700	-0.02429	0.05501	0.75827	-5.20543	8.70557	-175.51988	-0.80513	1.35328	-0.12275	-0.00660	-0.01606	-0.00040	-1.54501	-3.34979	-0.13369	0.93326	2.76284	-1.85147	0.64211	0.53262	-0.14850	7.53443	-9.10592	-165.11629	-0.00176	-0.00171	0.00134	-0.00001
904			9.03000	0.78922	-6.26631	16.13625	0.30369	0.00316	0.01566	-0.02884	0.00002	-0.00069	10.57892	16.79559	158.29951	0.46400	-0.05901	-0.16186	0.02282	-0.00310	0.01286	-0.02465	0.05533	0.75891	-5.20955	8.71233	-175.52327	-0.80295	1.35823	-0.12473	-0.00711	-0.01298	-0.00145	-1.94367	-5.29724	2.08004	1.82307	4.62963	-3.60272	0.45822	0.66346	-0.59492	7.53087	-9.11395	-165.11867	-0.00176	-0.00170	0.00133	-0.00001
905			9.04000	0.85388	-6.26755	16.17123	0.30424	0.00223	0.01547	-0.03237	-0.00001	-0.00101	10.52938	16.77037	158.23874	0.46356	-0.05781	-0.16101	0.02674	-0.00365	0.01435	-0.02521	0.05542	0.75920	-5.21370	8.71769	-175.53233	-0.79948	1.35994	-0.12683	-0.00821	-0.00739	-0.00290	-1.68148	-6.16775	3.21280	2.26361	5.36059	-4.02469	0.15252	0.86438	-1.17877	7.52592	-9.12278	-165.12192	-0.00177	-0.00171	0.00133	-0.00001
906			9.05000	0.91935	-6.26199	16.21149	0.30589	0.00099	0.01500	-0.02986	-0.00002	-0.00098	10.47856	16.74323	158.18085	0.46371	-0.05746	-0.16021	0.02676	-0.00336	0.01161	-0.02534	0.05539	0.75977	-5.21741	8.72091	-175.54910	-0.79689	1.36335	-0.12930	-0.00849	-0.00035	-0.00477	-0.74414	-5.93528	3.23281	2.19752	4.99056	-3.10904	-0.22832	1.03739	-1.92719	7.52099	-9.13148	-165.12547	-0.00179	-0.00172	0.00134	-0.00001
907			9.06000	0.97392	-6.24665	16.24610	0.30762	-0.00283	0.01442	-0.02354	0.00010	-0.00076	10.43502	16.71956	158.14075	0.46333	-0.05623	-0.15903	0.02452	-0.00250	0.00661	-0.02492	0.05542	0.76061	-5.21944	8.72183	-175.57491	-0.79696	1.36606	-0.13189	-0.00731	0.00621	-0.00688	0.64166	-5.04390	2.61451	1.78485	4.00321	-1.46220	-0.59215	1.12214	-2.76834	7.51698	-9.13899	-165.12871	-0.00180	-0.00174	0.00135	-0.00001
908			9.07000	1.01362	-6.21985	16.27191	0.30812	-0.00520	0.01375	-0.01723	0.00029	-0.00058	10.40109	16.70174	158.12231	0.46278	-0.05653	-0.15808	0.02280	-0.00170	0.00203	-0.02419	0.05554	0.76015	-5.21871	8.72116	-175.60979	-0.79589	1.36663	-0.13330	-0.00489	0.01076	-0.00893	2.09873	-4.21082	2.05777	1.32535	3.11784	0.09575	-0.86661	1.11967	-3.61464	7.51420	-9.14453	-165.13138	-0.00180	-0.00174	0.00136	-0.00001
909			9.08000	1.04313	-6.18159	16.29337	0.30891	-0.00358	0.01306	-0.01446	0.00027	-0.00054	10.37236	16.68826	158.11913	0.46344	-0.05927	-0.15802	0.02424	-0.00138	-0.00041	-0.02350	0.05556	0.75843	-5.21463	8.71982	-175.65311	-0.79251	1.36615	-0.13289	-0.00183	0.01329	-0.01075	3.26351	-4.02770	2.05018	1.10117	2.91430	1.03249	-1.04972	1.06437	-4.42538	7.51245	-9.14783	-165.13365	-0.00177	-0.00173	0.00136	-0.00000
910			9.09000	1.07225	-6.13364	16.31823	0.30944	-0.00389	0.01224	-0.01563	0.00035	-0.00063	10.34060	16.67505	158.12039	0.46327	-0.05917	-0.15702	0.02890	-0.00147	-0.00086	-0.02318	0.05563	0.75706	-5.20704	8.71848	-175.70422	-0.79033	1.36240	-0.13255	0.00113	0.01465	-0.01244	3.99529	-4.52675	2.56745	1.17922	3.40432	1.38002	-1.17989	1.00544	-5.18490	7.51078	-9.14964	-165.13539	-0.00174	-0.00172	0.00135	-0.00001
911			9.10000	1.10710	-6.07846	16.35056	0.30922	-0.00752	0.01108	-0.01732	0.00074	-0.00068	10.30120	16.65921	158.12025	0.46238	-0.05611	-0.15479	0.03330	-0.00157	-0.00110	-0.02315	0.05603	0.75668	-5.19640	8.71731	-175.76256	-0.78923	1.35745	-0.13378	0.00334	0.01581	-0.01407	4.43230	-5.04561	3.10915	1.33584	3.91023	1.63789	-1.29504	0.98070	-5.84793	7.50832	-9.15096	-165.13626	-0.00171	-0.00171	0.00135	-0.00001
912			9.11000	1.14369	-6.01908	16.38692	0.30685	-0.01394	0.00944	-0.01570	0.00143	-0.00059	10.25873	16.64211	158.12274	0.45917	-0.05269	-0.15122	0.03343	-0.00133	-0.00267	-0.02300	0.05659	0.75789	-5.18359	8.71610	-175.82690	-0.79327	1.35510	-0.13678	0.00464	0.01745	-0.01550	4.71072	-4.85185	3.19611	1.30535	3.71822	2.23197	-1.41089	0.98132	-6.31134	7.50457	-9.15234	-165.13589	-0.00168	-0.00170	0.00135	-0.00001
913			9.12000	1.17308	-5.95973	16.42054	0.30576	-0.01981	0.00787	-0.01067	0.00194	-0.00042	10.22219	16.62715	158.13564	0.45760	-0.05137	-0.14859	0.02913	-0.00082	-0.00552	-0.02220	0.05724	0.75934	-5.16966	8.71434	-175.89471	-0.79646	1.35620	-0.13999	0.00561	0.01969	-0.01624	4.73753	-3.84201	2.76260	1.05134	2.77064	3.14581	-1.51856	0.94115	-6.46891	7.49996	-9.15446	-165.13484	-0.00166	-0.00169	0.00136	-0.00001
914			9.13000	1.18987	-5.90586	16.44657	0.30668	-0.02232	0.00727	-0.00489	0.00188	-0.00029	10.19731	16.61650	158.16306	0.45930	-0.05558	-0.14898	0.02325	-0.00027	-0.00848	-0.02021	0.05788	0.75944	-5.15500	8.71151	-175.96239	-0.79404	1.36311	-0.14240	0.00691	0.02117	-0.01598	4.33388	-2.51490	2.07860	0.70800	1.59407	4.01144	-1.54985	0.79949	-6.27266	7.49582	-9.15847	-165.13435	-0.00165	-0.00168	0.00136	-0.00001
915			9.14000	1.19590	-5.86214	16.46450	0.30842	-0.02176	0.00777	-0.00168	0.00141	-0.00023	10.18307	16.61011	158.20164	0.46159	-0.06351	-0.15148	0.01886	0.00015	-0.00983	-0.01760	0.05813	0.75746	-5.13982	8.70818	-176.02591	-0.78840	1.37135	-0.14313	0.00829	0.01932	-0.01458	3.44262	-1.55552	1.57566	0.43239	0.86069	4.28918	-1.40164	0.57911	-5.72591	7.49393	-9.16563	-165.13602	-0.00163	-0.00167	0.00137	0.00000
916			9.15000	1.19946	-5.83100	16.47927	0.31139	-0.02271	0.00800	-0.00260	0.00099	-0.00023	10.17248	16.60607	158.23996	0.46177	-0.06280	-0.15168	0.01753	0.00018	-0.00814	-0.01685	0.05766	0.75418	-5.12492	8.70589	-176.08147	-0.78476	1.36316	-0.14129	0.00941	0.01306	-0.01212	2.23178	-1.34395	1.55186	0.28893	0.92759	3.64290	-1.04430	0.31892	-4.87145	7.49536	-9.17642	-165.14034	-0.00160	-0.00167	0.00137	0.00001
917			9.16000	1.20874	-5.81164	16.49686	0.31411	-0.02219	0.00839	-0.00634	0.00056	-0.00030	10.15779	16.60256	158.26543	0.46256	-0.05795	-0.15154	0.01877	-0.00008	-0.00425	-0.01793	0.05734	0.75280	-5.11094	8.70602	-176.12593	-0.78295	1.35123	-0.13825	0.01070	0.00456	-0.00915	1.03195	-1.70603	1.88648	0.23145	1.60954	2.31356	-0.56871	0.01193	-3.83571	7.49987	-9.19093	-165.14635	-0.00157	-0.00166	0.00138	0.00002
918			9.17000	1.22664	-5.80121	16.51937	0.31731	-0.02344	0.00917	-0.01070	0.00029	-0.00039	10.13533	16.59885	158.27269	0.46304	-0.05211	-0.15147	0.02108	-0.00042	0.00017	-0.01931	0.05711	0.75519	-5.09764	8.70880	-176.15826	-0.78767	1.34702	-0.13641	0.01279	-0.00287	-0.00631	0.08413	-2.25230	2.23518	0.25394	2.50437	0.82530	-0.12905	-0.35194	-2.78589	7.50618	-9.20860	-165.15286	-0.00154	-0.00167	0.00138	0.00002
919			9.18000	1.25228	-5.79664	16.54520	0.31982	-0.02440	0.00999	-0.01395	0.00010	-0.00043	10.10476	16.59379	158.26245	0.46348	-0.04777	-0.15164	0.02313	-0.00070	0.00369	-0.02050	0.05707	0.75764	-5.08429	8.71317	-176.17912	-0.79054	1.34665	-0.13568	0.01536	-0.00694	-0.00377	-0.52359	-2.65433	2.22942	0.35417	3.25198	-0.36634	0.16145	-0.74144	-1.81102	7.51259	-9.22753	-165.15869	-0.00153	-0.00168	0.00139	0.00002
920			9.19000	1.28157	-5.79535	16.56846	0.32208	-0.02446	0.01009	-0.01405	0.00003	-0.00030	10.06908	16.58714	158.24092	0.46591	-0.04528	-0.15189	0.02321	-0.00076	0.00501	-0.02140	0.05744	0.75940	-5.07060	8.71750	-176.18977	-0.78726	1.34915	-0.13679	0.01745	-0.00687	-0.00158	-0.68548	-2.54114	1.50306	0.37909	3.43614	-0.84032	0.26161	-1.08726	-0.94014	7.51798	-9.24511	-165.16341	-0.00152	-0.00169	0.00140	0.00001
921			9.20000	1.30574	-5.79446	16.57960	0.32453	-0.02275	0.00945	-0.00991	0.00007	-0.00003	10.03558	16.58135	158.22009	0.46929	-0.04641	-0.15229	0.02010	-0.00049	0.00357	-0.02152	0.05770	0.75952	-5.05695	8.72014	-176.19191	-0.77953	1.35462	-0.13889	0.01827	-0.00349	0.00016	-0.35711	-1.72897	0.01131	0.15935	2.82552	-0.42848	0.19816	-1.31736	-0.23445	7.52165	-9.25881	-165.16707	-0.00152	-0.00170	0.00139	0.00001
922			9.21000	1.31686	-5.79167	16.57156	0.32577	-0.02146	0.00907	-0.00342	0.00017	0.00026	10.01149	16.57991	158.21112	0.46910	-0.05022	-0.15248	0.01475	0.00007	0.00051	-0.02079	0.05732	0.75941	-5.04398	8.72032	-176.18817	-0.77804	1.36330	-0.14040	0.01767	0.00122	0.00123	0.24399	-0.56498	-1.72044	-0.23937	1.72789	0.49692	0.04589	-1.37789	0.21707	7.52364	-9.26674	-165.16980	-0.00154	-0.00170	0.00138	0.00000
923			9.22000	1.31438	-5.78619	16.54593	0.32603	-0.02125	0.00942	-0.00092	0.00024	0.00045	9.99850	16.58358	158.21643	0.46590	-0.05186	-0.15233	0.01042	0.00053	-0.00194	-0.02019	0.05658	0.75870	-5.03245	8.71824	-176.18188	-0.78134	1.36588	-0.13943	0.01555	0.00506	0.00145	0.56310	-0.11577	-2.74376	-0.51900	0.85534	1.23266	-0.10933	-1.24892	0.35804	7.52374	-9.26757	-165.17151	-0.00155	-0.00169	0.00136	-0.00000
924			9.23000	1.30674	-5.77917	16.51309	0.32534	-0.02013	0.00963	0.00005	0.00024	0.00047	9.99076	16.58893	158.22827	0.46311	-0.05227	-0.15198	0.01027	0.00035	-0.00174	-0.02000	0.05625	0.75764	-5.02294	8.71504	-176.17654	-0.78415	1.36305	-0.13707	0.01216	0.00675	0.00091	0.63657	0.04781	-2.82447	-0.33339	0.89982	1.12630	-0.21153	-0.96238	0.21033	7.52185	-9.26229	-165.17143	-0.00157	-0.00166	0.00134	-0.00001
925			9.24000	1.30845	-5.77402	16.48903	0.32668	-0.01987	0.00977	-0.00765	0.00007	0.00022	9.97732	16.58884	158.23128	0.46348	-0.05028	-0.15197	0.01467	-0.00063	0.00186	-0.02004	0.05657	0.75729	-5.01577	8.71192	-176.17470	-0.78403	1.35753	-0.13492	0.00784	0.00662	0.00014	-0.20876	-1.22502	-1.41827	0.44138	2.02385	-0.09164	-0.25161	-0.58787	-0.03604	7.51819	-9.25397	-165.16873	-0.00159	-0.00164	0.00132	-0.00001
926			9.25000	1.33091	-5.77558	16.48668	0.32961	-0.02044	0.01009	-0.01795	-0.00025	-0.00014	9.94964	16.57716	158.21127	0.46565	-0.04677	-0.15222	0.02032	-0.00182	0.00716	-0.02037	0.05715	0.75736	-5.01159	8.70938	-176.17583	-0.78133	1.35131	-0.13379	0.00317	0.00576	-0.00014	-1.60343	-2.82423	0.57697	1.48203	3.56039	-1.90867	-0.24104	-0.22847	-0.08351	7.51345	-9.24609	-165.16342	-0.00161	-0.00163	0.00132	-0.00002
927			9.26000	1.37253	-5.78759	16.50566	0.33268	-0.02032	0.01082	-0.02459	-0.00065	-0.00042	9.90920	16.55412	158.16782	0.46819	-0.04500	-0.15311	0.02307	-0.00260	0.01105	-0.02057	0.05771	0.75719	-5.01087	8.70715	-176.17633	-0.77627	1.34813	-0.13379	-0.00060	0.00493	0.00050	-3.02263	-3.66241	1.94656	2.23194	4.50656	-3.28143	-0.18669	-0.01321	0.23820	7.50814	-9.24048	-165.15620	-0.00162	-0.00163	0.00132	-0.00002
928			9.27000	1.42023	-5.81128	16.53263	0.33680	-0.01810	0.01205	-0.02470	-0.00095	-0.00047	9.86558	16.52608	158.11438	0.47054	-0.04617	-0.15496	0.02163	-0.00284	0.01168	-0.02042	0.05774	0.75653	-5.01306	8.70483	-176.17188	-0.77138	1.34840	-0.13334	-0.00239	0.00342	0.00194	-4.12155	-3.28127	1.99011	2.41055	4.42304	-3.55046	-0.06147	-0.00735	0.86154	7.50273	-9.23816	-165.14851	-0.00164	-0.00164	0.00132	-0.00002
929			9.28000	1.46128	-5.84652	16.55229	0.34098	-0.01499	0.01278	-0.01985	-0.00108	-0.00023	9.82771	16.49953	158.06648	0.47082	-0.04837	-0.15594	0.01734	-0.00255	0.00922	-0.02023	0.05703	0.75575	-5.01693	8.70280	-176.15981	-0.77114	1.34927	-0.13236	-0.00239	-0.00047	0.00363	-4.92294	-2.01821	0.87173	2.14218	3.54838	-2.81150	0.18158	-0.15092	1.56163	7.49746	-9.23864	-165.14127	-0.00165	-0.00165	0.00133	-0.00002
930			9.29000	1.48923	-5.89299	16.55516	0.34713	-0.01149	0.01316	-0.01273	-0.00103	0.00019	9.80053	16.47806	158.03394	0.47201	-0.04951	-0.15677	0.01145	-0.00185	0.00483	-0.02024	0.05598	0.75513	-5.02141	8.70248	-176.14021	-0.77151	1.34956	-0.13074	-0.00203	-0.00734	0.00486	-5.53132	-0.37668	-0.84516	1.64984	2.19689	-1.44902	0.53273	-0.27784	2.07438	7.49289	-9.23990	-165.13519	-0.00165	-0.00166	0.00133	-0.00001
931			9.30000	1.50181	-5.94955	16.53804	0.35358	-0.00421	0.01432	-0.00442	-0.00044	0.00071	9.78745	16.46331	158.02255	0.47470	-0.05360	-0.15946	0.00364	-0.00095	-0.00096	-0.02031	0.05484	0.75418	-5.02652	8.70528	-176.11629	-0.76931	1.35346	-0.12773	-0.00367	-0.01621	0.00504	-5.93350	1.36821	-2.70647	1.03253	0.42856	0.31584	0.91476	-0.16431	2.19139	7.48993	-9.23908	-165.13068	-0.00165	-0.00167	0.00133	-0.00001
932			9.31000	1.49791	-6.01402	16.50095	0.36111	0.00206	0.01557	0.00455	0.00024	0.00131	9.79271	16.45681	158.03740	0.47766	-0.05412	-0.16182	-0.00631	0.00035	-0.00837	-0.02113	0.05356	0.75401	-5.03396	8.71219	-176.09338	-0.76852	1.35415	-0.12395	-0.00958	-0.02612	0.00388	-6.04547	3.07290	-4.54008	0.27042	-1.78291	2.49692	1.26551	0.38751	1.78876	7.48945	-9.23364	-165.12762	-0.00166	-0.00167	0.00132	0.00000
933			9.32000	1.47754	-6.08279	16.44435	0.36883	0.00700	0.01631	0.01363	0.00082	0.00192	9.82021	16.46062	158.08475	0.48201	-0.05081	-0.16349	-0.01766	0.00186	-0.01756	-0.02275	0.05265	0.75465	-5.04659	8.72415	-176.07817	-0.76696	1.35083	-0.12032	-0.02050	-0.03695	0.00134	-5.80327	4.61693	-6.34145	-0.68282	-4.37601	5.20114	1.57261	1.45133	0.79381	7.49204	-9.22233	-165.12582	-0.00166	-0.00166	0.00131	0.00001
934			9.33000	1.44151	-6.15167	16.36852	0.37355	0.01095	0.01692	0.02213	0.00124	0.00255	9.87265	16.47706	158.17133	0.48542	-0.04884	-0.16504	-0.02912	0.00350	-0.02849	-0.02417	0.05223	0.75624	-5.06696	8.74229	-176.07771	-0.76730	1.35143	-0.11803	-0.03558	-0.04915	-0.00244	-5.22332	5.92488	-8.11674	-1.81129	-7.19741	8.45072	1.85103	2.95878	-0.79263	7.49797	-9.20569	-165.12520	-0.00166	-0.00165	0.00131	0.00002
935			9.34000	1.39138	-6.21690	16.27392	0.37706	0.01341	0.01744	0.02909	0.00140	0.00314	9.95080	16.50753	158.30269	0.48790	-0.04854	-0.16661	-0.03939	0.00525	-0.04016	-0.02484	0.05192	0.75790	-5.09664	8.76777	-176.09836	-0.76967	1.35505	-0.11681	-0.05327	-0.06288	-0.00706	-4.44397	6.89073	-9.72948	-2.98909	-9.95704	11.93389	2.13250	4.74266	-2.78207	7.50689	-9.18598	-165.12642	-0.00165	-0.00164	0.00131	0.00003
936			9.35000	1.33094	-6.27630	16.16383	0.38173	0.01603	0.01850	0.03248	0.00151	0.00369	10.05219	16.55130	158.47742	0.49106	-0.04849	-0.16919	-0.04686	0.00665	-0.05011	-0.02510	0.05151	0.75856	-5.13636	8.80142	-176.14272	-0.77157	1.35584	-0.11438	-0.07108	-0.07645	-0.01127	-3.74331	7.23515	-10.80523	-3.92634	-12.07288	14.78094	2.42026	6.51050	-4.68015	7.51749	-9.16634	-165.13005	-0.00164	-0.00163	0.00130	0.00003
937			9.36000	1.26903	-6.32983	16.04678	0.38652	0.01988	0.01970	0.02926	0.00170	0.00393	10.16765	16.60309	158.67995	0.49434	-0.04856	-0.17215	-0.04859	0.00712	-0.05439	-0.02540	0.05107	0.75811	-5.18567	8.84225	-176.20625	-0.77301	1.35147	-0.11050	-0.08478	-0.08543	-0.01347	-3.43598	6.57145	-10.88718	-4.20648	-12.70084	15.84381	2.62887	7.79415	-5.80457	7.52809	-9.14957	-165.13593	-0.00164	-0.00161	0.00128	0.00003
938			9.37000	1.21906	-6.37920	15.93596	0.39224	0.02609	0.02061	0.01822	0.00209	0.00366	10.27994	16.65280	158.88025	0.49812	-0.05188	-0.17555	-0.04203	0.00670	-0.05062	-0.02541	0.05036	0.75792	-5.24141	8.88621	-176.27681	-0.77565	1.35129	-0.10680	-0.08969	-0.08539	-0.01303	-3.63265	4.76531	-9.78963	-3.58546	-11.27598	14.52840	2.61350	8.12996	-5.73998	7.53726	-9.13780	-165.14308	-0.00164	-0.00159	0.00126	0.00003
939			9.38000	1.19329	-6.42584	15.84391	0.39628	0.03034	0.02102	0.00164	0.00231	0.00292	10.36945	16.68979	159.04683	0.49826	-0.05459	-0.17712	-0.02728	0.00491	-0.03963	-0.02553	0.04931	0.75775	-5.29744	8.92715	-176.34048	-0.78151	1.35251	-0.10442	-0.08407	-0.07461	-0.01078	-4.12111	2.18885	-7.79371	-2.24238	-8.10492	11.40502	2.28694	7.43028	-4.74734	7.54430	-9.13199	-165.15018	-0.00164	-0.00157	0.00123	0.00002
940			9.39000	1.19662	-6.46968	15.77750	0.39930	0.03467	0.02141	-0.01520	0.00246	0.00203	10.42382	16.70815	159.16290	0.49850	-0.05584	-0.17819	-0.00874	0.00243	-0.02646	-0.02621	0.04864	0.75647	-5.34709	8.96008	-176.39017	-0.78094	1.35158	-0.10252	-0.06928	-0.05592	-0.00814	-4.53600	-0.42909	-5.46706	-0.64098	-4.25613	7.81311	1.68523	6.04629	-3.57327	7.54864	-9.13209	-165.15587	-0.00166	-0.00156	0.00120	0.00001
941			9.40000	1.22484	-6.50936	15.73655	0.40215	0.03931	0.02174	-0.02703	0.00247	0.00120	10.44245	16.70798	159.23091	0.49974	-0.05806	-0.17941	0.00842	0.00021	-0.01549	-0.02681	0.04832	0.75531	-5.38550	8.98284	-176.42776	-0.77622	1.35354	-0.10181	-0.05009	-0.03412	-0.00628	-4.56479	-2.35727	-3.37997	0.73857	-0.87406	4.91461	0.92260	4.42870	-2.78918	7.54956	-9.13719	-165.15898	-0.00168	-0.00156	0.00119	-0.00000
942			9.41000	1.26659	-6.54290	15.71519	0.40591	0.04298	0.02246	-0.03111	0.00220	0.00062	10.43395	16.69434	159.26530	0.50202	-0.06118	-0.18128	0.02054	-0.00130	-0.00844	-0.02687	0.04824	0.75505	-5.41034	8.99548	-176.45866	-0.77081	1.35904	-0.10192	-0.03055	-0.01303	-0.00522	-4.08268	-3.20508	-1.85772	1.58071	1.39748	3.10404	0.14856	2.85908	-2.42131	7.54653	-9.14626	-165.15958	-0.00171	-0.00156	0.00118	-0.00002
943			9.42000	1.30920	-6.56870	15.70601	0.40887	0.04466	0.02308	-0.02826	0.00168	0.00026	10.40998	16.67437	159.28108	0.50292	-0.06244	-0.18221	0.02664	-0.00198	-0.00445	-0.02689	0.04817	0.75458	-5.42183	8.99931	-176.48584	-0.76695	1.36034	-0.10185	-0.01315	0.00483	-0.00435	-3.21537	-3.09876	-0.91173	1.86120	2.56266	2.10438	-0.50095	1.45669	-2.14984	7.53906	-9.15804	-165.15852	-0.00173	-0.00157	0.00118	-0.00003
944			9.43000	1.34442	-6.58641	15.70316	0.41212	0.04453	0.02372	-0.02186	0.00108	0.00008	10.37955	16.65360	159.28723	0.50267	-0.06110	-0.18237	0.02822	-0.00202	-0.00211	-0.02705	0.04785	0.75460	-5.42222	8.99605	-176.50839	-0.76673	1.35814	-0.10105	0.00075	0.01806	-0.00324	-2.20710	-2.48314	-0.40470	1.77632	3.00059	1.48548	-0.95256	0.28294	-1.72320	7.52726	-9.17138	-165.15691	-0.00176	-0.00158	0.00118	-0.00004
945			9.44000	1.36961	-6.59655	15.70278	0.41435	0.04418	0.02367	-0.01513	0.00051	0.00001	10.34752	16.63476	159.28760	0.50164	-0.05962	-0.18157	0.02767	-0.00183	-0.00040	-0.02727	0.04744	0.75483	-5.41469	8.98760	-176.52432	-0.76858	1.35565	-0.10049	0.01088	0.02677	-0.00193	-1.23404	-1.80513	-0.17854	1.54363	3.12025	0.99369	-1.21311	-0.62881	-1.13515	7.51203	-9.18486	-165.15512	-0.00180	-0.00160	0.00118	-0.00005
[truncated: 1,988 more rows]
[truncated: 29 more columns]
