# Supplementary material for: Analysis of the impact of different landing heights and lateralities on lower limb joint load based on statistical parametric mapping
Source: PLoS One. 2025 May 30;20(5):e0324656. doi: 10.1371/journal.pone.0324656 (PMC12124505; doi:10.1371/journal.pone.0324656)
Supplement: S1 File — (ZIP) [file pone.0324656.s001.zip › Original data/003/左前30.xlsx]

## Sheet: Sheet1
Var1	C__Users_dell_Documents_Qualisys_GAIT1214_Data_LIxingyu_lixingy	C__Users_dell_Documents_Qualisys_GAIT1214_Data_LIxingyu_lixi_1	C__Users_dell_Documents_Qualisys_GAIT1214_Data_LIxingyu_lixi_2	C__Users_dell_Documents_Qualisys_GAIT1214_Data_LIxingyu_lixi_3	C__Users_dell_Documents_Qualisys_GAIT1214_Data_LIxingyu_lixi_4	C__Users_dell_Documents_Qualisys_GAIT1214_Data_LIxingyu_lixi_5	C__Users_dell_Documents_Qualisys_GAIT1214_Data_LIxingyu_lixi_6	C__Users_dell_Documents_Qualisys_GAIT1214_Data_LIxingyu_lixi_7	C__Users_dell_Documents_Qualisys_GAIT1214_Data_LIxingyu_lixi_8	C__Users_dell_Documents_Qualisys_GAIT1214_Data_LIxingyu_lixi_9	C__Users_dell_Documents_Qualisys_GAIT1214_Data_LIxingyu_lixi_10	C__Users_dell_Documents_Qualisys_GAIT1214_Data_LIxingyu_lixi_11	C__Users_dell_Documents_Qualisys_GAIT1214_Data_LIxingyu_lixi_12	C__Users_dell_Documents_Qualisys_GAIT1214_Data_LIxingyu_lixi_13	C__Users_dell_Documents_Qualisys_GAIT1214_Data_LIxingyu_lixi_14	C__Users_dell_Documents_Qualisys_GAIT1214_Data_LIxingyu_lixi_15	C__Users_dell_Documents_Qualisys_GAIT1214_Data_LIxingyu_lixi_16	C__Users_dell_Documents_Qualisys_GAIT1214_Data_LIxingyu_lixi_17	C__Users_dell_Documents_Qualisys_GAIT1214_Data_LIxingyu_lixi_18	C__Users_dell_Documents_Qualisys_GAIT1214_Data_LIxingyu_lixi_19	C__Users_dell_Documents_Qualisys_GAIT1214_Data_LIxingyu_lixi_20	C__Users_dell_Documents_Qualisys_GAIT1214_Data_LIxingyu_lixi_21	C__Users_dell_Documents_Qualisys_GAIT1214_Data_LIxingyu_lixi_22	C__Users_dell_Documents_Qualisys_GAIT1214_Data_LIxingyu_lixi_23	C__Users_dell_Documents_Qualisys_GAIT1214_Data_LIxingyu_lixi_24	C__Users_dell_Documents_Qualisys_GAIT1214_Data_LIxingyu_lixi_25	C__Users_dell_Documents_Qualisys_GAIT1214_Data_LIxingyu_lixi_26	C__Users_dell_Documents_Qualisys_GAIT1214_Data_LIxingyu_lixi_27	C__Users_dell_Documents_Qualisys_GAIT1214_Data_LIxingyu_lixi_28	C__Users_dell_Documents_Qualisys_GAIT1214_Data_LIxingyu_lixi_29	C__Users_dell_Documents_Qualisys_GAIT1214_Data_LIxingyu_lixi_30	C__Users_dell_Documents_Qualisys_GAIT1214_Data_LIxingyu_lixi_31	C__Users_dell_Documents_Qualisys_GAIT1214_Data_LIxingyu_lixi_32	C__Users_dell_Documents_Qualisys_GAIT1214_Data_LIxingyu_lixi_33	C__Users_dell_Documents_Qualisys_GAIT1214_Data_LIxingyu_lixi_34	C__Users_dell_Documents_Qualisys_GAIT1214_Data_LIxingyu_lixi_35	C__Users_dell_Documents_Qualisys_GAIT1214_Data_LIxingyu_lixi_36	C__Users_dell_Documents_Qualisys_GAIT1214_Data_LIxingyu_lixi_37	C__Users_dell_Documents_Qualisys_GAIT1214_Data_LIxingyu_lixi_38	C__Users_dell_Documents_Qualisys_GAIT1214_Data_LIxingyu_lixi_39	C__Users_dell_Documents_Qualisys_GAIT1214_Data_LIxingyu_lixi_40	C__Users_dell_Documents_Qualisys_GAIT1214_Data_LIxingyu_lixi_41	C__Users_dell_Documents_Qualisys_GAIT1214_Data_LIxingyu_lixi_42	C__Users_dell_Documents_Qualisys_GAIT1214_Data_LIxingyu_lixi_43	C__Users_dell_Documents_Qualisys_GAIT1214_Data_LIxingyu_lixi_44	C__Users_dell_Documents_Qualisys_GAIT1214_Data_LIxingyu_lixi_45	C__Users_dell_Documents_Qualisys_GAIT1214_Data_LIxingyu_lixi_46	C__Users_dell_Documents_Qualisys_GAIT1214_Data_LIxingyu_lixi_47	C__Users_dell_Documents_Qualisys_GAIT1214_Data_LIxingyu_lixi_48
	CD	ZD	TIME	Right Ankle Angles	Right Ankle Angles	Right Ankle Angles	Right Ankle Moment	Right Ankle Moment	Right Ankle Moment	Right Ankle Power	Right Ankle Power	Right Ankle Power	Right Knee Angles	Right Knee Angles	Right Knee Angles	Right Knee Moment	Right Knee Moment	Right Knee Moment	Right Knee Power	Right Knee Power	Right Knee Power	Right Hip Angles	Right Hip Angles	Right Hip Angles	Right Hip Moment	Right Hip Moment	Right Hip Moment	Right Hip Power	Right Hip Power	Right Hip Power	Left Ankle Angles	Left Ankle Angles	Left Ankle Angles	Left Ankle Moment	Left Ankle Moment	Left Ankle Moment	Left Ankle Power	Left Ankle Power	Left Ankle Power	Left Knee Angles	Left Knee Angles	Left Knee Angles	Left Knee Moment	Left Knee Moment	Left Knee Moment	Left Knee Power	Left Knee Power	Left Knee Power	Left Hip Angles
	EVENT_LABEL	EVENT_LABEL	FRAME_NUMBERS	LINK_MODEL_BASED	LINK_MODEL_BASED	LINK_MODEL_BASED	LINK_MODEL_BASED	LINK_MODEL_BASED	LINK_MODEL_BASED	LINK_MODEL_BASED	LINK_MODEL_BASED	LINK_MODEL_BASED	LINK_MODEL_BASED	LINK_MODEL_BASED	LINK_MODEL_BASED	LINK_MODEL_BASED	LINK_MODEL_BASED	LINK_MODEL_BASED	LINK_MODEL_BASED	LINK_MODEL_BASED	LINK_MODEL_BASED	LINK_MODEL_BASED	LINK_MODEL_BASED	LINK_MODEL_BASED	LINK_MODEL_BASED	LINK_MODEL_BASED	LINK_MODEL_BASED	LINK_MODEL_BASED	LINK_MODEL_BASED	LINK_MODEL_BASED	LINK_MODEL_BASED	LINK_MODEL_BASED	LINK_MODEL_BASED	LINK_MODEL_BASED	LINK_MODEL_BASED	LINK_MODEL_BASED	LINK_MODEL_BASED	LINK_MODEL_BASED	LINK_MODEL_BASED	LINK_MODEL_BASED	LINK_MODEL_BASED	LINK_MODEL_BASED	LINK_MODEL_BASED	LINK_MODEL_BASED	LINK_MODEL_BASED	LINK_MODEL_BASED	LINK_MODEL_BASED	LINK_MODEL_BASED	LINK_MODEL_BASED
	ORIGINAL	ORIGINAL	ORIGINAL	ORIGINAL	ORIGINAL	ORIGINAL	ORIGINAL	ORIGINAL	ORIGINAL	ORIGINAL	ORIGINAL	ORIGINAL	ORIGINAL	ORIGINAL	ORIGINAL	ORIGINAL	ORIGINAL	ORIGINAL	ORIGINAL	ORIGINAL	ORIGINAL	ORIGINAL	ORIGINAL	ORIGINAL	ORIGINAL	ORIGINAL	ORIGINAL	ORIGINAL	ORIGINAL	ORIGINAL	ORIGINAL	ORIGINAL	ORIGINAL	ORIGINAL	ORIGINAL	ORIGINAL	ORIGINAL	ORIGINAL	ORIGINAL	ORIGINAL	ORIGINAL	ORIGINAL	ORIGINAL	ORIGINAL	ORIGINAL	ORIGINAL	ORIGINAL	ORIGINAL	ORIGINAL
ITEM	X	X	X	X	Y	Z	X	Y	Z	X	Y	Z	X	Y	Z	X	Y	Z	X	Y	Z	X	Y	Z	X	Y	Z	X	Y	Z	X	Y	Z	X	Y	Z	X	Y	Z	X	Y	Z	X	Y	Z	X	Y	Z	X
1	0.43000	0.54000	0.00000	18.37492	-3.35659	13.39959							-12.76933	17.34674	148.53659							-10.71435	15.95774	-177.64458							12.43746	-1.96031	-169.06102							-2.76302	-5.19724	169.86577							19.24602
2			0.01000	18.80251	-3.22733	13.32937							-13.36234	17.21445	148.25200							-10.84557	16.06161	-177.34674							12.48448	-1.99511	-169.11063							-2.71543	-5.22187	169.88527							18.98559
3			0.02000	19.25535	-3.08152	13.26247	-0.01009	-0.00134	0.00039	0.00824	0.00039	0.00001	-13.99252	17.07388	148.02328	0.02885	0.00688	-0.01138	0.02985	0.00116	0.00417	-10.95509	16.14973	-177.11453	0.14771	-0.14648	0.03583	0.01086	0.02757	-0.00993	12.54917	-2.02803	-169.15149	0.00881	0.00260	-0.00068	-0.00119	0.00011	-0.00005	-2.66970	-5.24290	169.89888	0.06278	-0.01031	-0.00708	-0.00494	-0.00034	0.00012	18.71169
4			0.03000	19.73149	-2.91747	13.20483	-0.01010	-0.00134	0.00042	0.00860	0.00042	-0.00001	-14.65923	16.92680	147.87410	0.03007	0.00719	-0.01204	0.03422	0.00148	0.00290	-11.03197	16.21311	-176.97945	0.15830	-0.14021	0.03253	0.00989	0.01536	-0.00379	12.63676	-2.05942	-169.17868	0.00902	0.00270	-0.00073	-0.00159	0.00012	-0.00003	-2.62706	-5.25895	169.90590	0.06243	-0.01008	-0.00708	-0.00453	-0.00024	0.00005	18.42627
5			0.04000	20.22672	-2.73375	13.16588	-0.01009	-0.00135	0.00039	0.00885	0.00045	-0.00003	-15.36021	16.77673	147.80646	0.03060	0.00831	-0.01264	0.03773	0.00197	0.00156	-11.07174	16.24741	-176.95309	0.16085	-0.14436	0.03357	0.00810	0.00379	0.00157	12.74969	-2.09022	-169.18652	0.00913	0.00275	-0.00075	-0.00199	0.00015	-0.00000	-2.58748	-5.26965	169.90814	0.06245	-0.00998	-0.00708	-0.00422	-0.00015	0.00002	18.13152
6			0.05000	20.73406	-2.53025	13.15263	-0.01006	-0.00137	0.00032	0.00895	0.00047	-0.00004	-16.09158	16.62824	147.80664	0.03113	0.00978	-0.01330	0.04075	0.00251	0.00049	-11.07609	16.25292	-177.02817	0.15781	-0.15717	0.03752	0.00609	-0.00762	0.00694	12.88724	-2.12084	-169.17038	0.00922	0.00276	-0.00073	-0.00236	0.00018	0.00003	-2.54990	-5.27574	169.90930	0.06278	-0.00979	-0.00707	-0.00414	-0.00009	0.00003	17.83010
7			0.06000	21.24609	-2.30892	13.16788	-0.01003	-0.00138	0.00025	0.00895	0.00049	-0.00005	-16.84864	16.48347	147.84880	0.03217	0.01120	-0.01410	0.04387	0.00296	-0.00002	-11.05225	16.23354	-177.18091	0.15215	-0.17511	0.04276	0.00439	-0.01862	0.01189	13.04568	-2.15179	-169.12895	0.00930	0.00274	-0.00066	-0.00266	0.00020	0.00005	-2.51251	-5.27952	169.91418	0.06330	-0.00940	-0.00703	-0.00433	-0.00008	0.00011	17.52505
8			0.07000	21.75798	-2.07339	13.21102	-0.01000	-0.00140	0.00021	0.00889	0.00050	-0.00005	-17.62786	16.33994	147.90004	0.03399	0.01213	-0.01500	0.04754	0.00319	0.00017	-11.01136	16.19435	-177.37802	0.14710	-0.19276	0.04739	0.00324	-0.02793	0.01514	13.21879	-2.18363	-169.06447	0.00940	0.00269	-0.00056	-0.00285	0.00023	0.00006	-2.47319	-5.28414	169.92717	0.06399	-0.00884	-0.00696	-0.00476	-0.00011	0.00021	17.21893
9			0.08000	22.26913	-1.82740	13.27841	-0.00997	-0.00143	0.00020	0.00887	0.00050	-0.00006	-18.42851	16.19228	147.93083	0.03636	0.01218	-0.01582	0.05172	0.00314	0.00104	-10.96392	16.14047	-177.58817	0.14410	-0.20549	0.05005	0.00259	-0.03415	0.01599	13.39869	-2.21598	-168.98155	0.00954	0.00261	-0.00043	-0.00292	0.00024	0.00006	-2.43051	-5.29252	169.95018	0.06478	-0.00823	-0.00687	-0.00530	-0.00017	0.00032	16.91390
10			0.09000	22.78167	-1.57399	13.36349	-0.00995	-0.00145	0.00024	0.00887	0.00051	-0.00008	-19.25147	16.03587	147.92278	0.03855	0.01132	-0.01629	0.05545	0.00281	0.00235	-10.91748	16.07701	-177.78984	0.14176	-0.21201	0.05073	0.00227	-0.03661	0.01482	13.57641	-2.24700	-168.88565	0.00969	0.00254	-0.00028	-0.00284	0.00023	0.00004	-2.38437	-5.30616	169.98134	0.06554	-0.00760	-0.00674	-0.00574	-0.00023	0.00038	16.61182
11			0.10000	23.29577	-1.31520	13.45909	-0.00994	-0.00148	0.00033	0.00884	0.00052	-0.00011	-20.09445	15.86896	147.86649	0.03994	0.00980	-0.01632	0.05756	0.00228	0.00383	-10.87677	16.00961	-177.96935	0.13846	-0.21298	0.05020	0.00206	-0.03527	0.01245	13.74211	-2.27370	-168.78201	0.00986	0.00246	-0.00013	-0.00259	0.00020	0.00002	-2.33621	-5.32490	170.01630	0.06611	-0.00693	-0.00659	-0.00588	-0.00027	0.00039	16.31460
12			0.11000	23.80615	-1.05120	13.56165	-0.00992	-0.00151	0.00044	0.00869	0.00053	-0.00016	-20.94871	15.69265	147.75533	0.04073	0.00799	-0.01610	0.05798	0.00166	0.00535	-10.84421	15.94432	-178.11748	0.13555	-0.20838	0.04849	0.00171	-0.03070	0.00957	13.88614	-2.29308	-168.67633	0.01000	0.00240	0.00002	-0.00218	0.00017	-0.00000	-2.28884	-5.34763	170.05061	0.06631	-0.00612	-0.00643	-0.00556	-0.00027	0.00036	16.02422
13			0.12000	24.30409	-0.77907	13.67301	-0.00990	-0.00155	0.00057	0.00841	0.00056	-0.00022	-21.80167	15.51026	147.58575	0.04176	0.00628	-0.01599	0.05791	0.00109	0.00684	-10.81877	15.88639	-178.23334	0.13598	-0.19904	0.04548	0.00110	-0.02459	0.00707	14.00068	-2.30418	-168.57558	0.01007	0.00234	0.00014	-0.00165	0.00013	-0.00002	-2.24625	-5.37335	170.08200	0.06604	-0.00520	-0.00627	-0.00472	-0.00026	0.00032	15.74194
14			0.13000	24.78308	-0.49259	13.79886	-0.00987	-0.00160	0.00070	0.00805	0.00059	-0.00030	-22.64350	15.32600	147.35970	0.04352	0.00495	-0.01621	0.05834	0.00066	0.00829	-10.79611	15.83874	-178.32707	0.14085	-0.18715	0.04146	0.00015	-0.01906	0.00567	14.08171	-2.30941	-168.48746	0.01005	0.00229	0.00023	-0.00108	0.00010	-0.00003	-2.21262	-5.40175	170.11086	0.06532	-0.00428	-0.00612	-0.00346	-0.00023	0.00028	15.46777
15			0.14000	25.24096	-0.18513	13.94474	-0.00984	-0.00164	0.00079	0.00768	0.00064	-0.00038	-23.47006	15.14354	147.08553	0.04577	0.00423	-0.01669	0.05934	0.00039	0.00956	-10.77014	15.80113	-178.41605	0.14905	-0.17485	0.03714	-0.00113	-0.01547	0.00549	14.13045	-2.31383	-168.41797	0.00990	0.00225	0.00027	-0.00058	0.00008	-0.00003	-2.19078	-5.43259	170.13771	0.06428	-0.00348	-0.00601	-0.00204	-0.00020	0.00025	15.20119
16			0.15000	25.67762	0.14577	14.11269	-0.00980	-0.00170	0.00081	0.00730	0.00068	-0.00044	-24.28059	14.96653	146.77986	0.04828	0.00425	-0.01739	0.06094	0.00025	0.01040	-10.73492	15.77081	-178.51988	0.15910	-0.16458	0.03335	-0.00268	-0.01405	0.00626	14.15358	-2.32328	-168.36934	0.00963	0.00222	0.00026	-0.00024	0.00009	-0.00002	-2.18100	-5.46499	170.16084	0.06303	-0.00281	-0.00593	-0.00077	-0.00016	0.00018	14.94191
17			0.16000	26.09313	0.49519	14.29750	-0.00975	-0.00175	0.00077	0.00692	0.00072	-0.00043	-25.07599	14.79953	146.46834	0.05109	0.00487	-0.01827	0.06355	0.00019	0.01052	-10.68599	15.74514	-178.65465	0.16956	-0.15911	0.03062	-0.00444	-0.01410	0.00745	14.16230	-2.34314	-168.33971	0.00928	0.00219	0.00020	-0.00013	0.00012	-0.00001	-2.18043	-5.49809	170.17586	0.06162	-0.00222	-0.00588	0.00009	-0.00013	0.00007	14.69111
18			0.17000	26.48769	0.85077	14.48388	-0.00968	-0.00179	0.00069	0.00653	0.00074	-0.00038	-25.85917	14.64682	146.18095	0.05396	0.00580	-0.01924	0.06710	0.00019	0.00980	-10.62243	15.72270	-178.82401	0.17885	-0.15955	0.02929	-0.00632	-0.01461	0.00858	14.17125	-2.37804	-168.32379	0.00889	0.00217	0.00013	-0.00026	0.00018	-0.00000	-2.18438	-5.53200	170.17781	0.06008	-0.00163	-0.00585	0.00050	-0.00010	-0.00008	14.45143
19			0.18000	26.86110	1.19676	14.65102	-0.00960	-0.00182	0.00060	0.00612	0.00074	-0.00030	-26.63378	14.51119	145.94266	0.05635	0.00686	-0.02022	0.07074	0.00028	0.00830	-10.54724	15.70385	-179.01736	0.18624	-0.16404	0.02929	-0.00810	-0.01464	0.00946	14.19720	-2.43222	-168.31403	0.00851	0.00215	0.00006	-0.00063	0.00025	0.00000	-2.18859	-5.56858	170.16246	0.05851	-0.00105	-0.00580	0.00060	-0.00007	-0.00027	14.22600
20			0.19000	27.21192	1.52002	14.78265	-0.00947	-0.00184	0.00053	0.00565	0.00072	-0.00022	-27.40128	14.39482	145.76776	0.05810	0.00792	-0.02124	0.07379	0.00043	0.00629	-10.46507	15.68994	-179.22131	0.19277	-0.16939	0.02987	-0.00932	-0.01377	0.01011	14.25684	-2.50835	-168.30077	0.00822	0.00212	-0.00000	-0.00118	0.00033	-0.00000	-2.19108	-5.61063	170.12643	0.05692	-0.00064	-0.00572	0.00065	-0.00005	-0.00049	14.01653
21			0.20000	27.53851	1.81264	14.87363	-0.00932	-0.00184	0.00049	0.00515	0.00067	-0.00017	-28.15919	14.30027	145.66107	0.05980	0.00886	-0.02238	0.07636	0.00062	0.00397	-10.37989	15.68279	-179.43126	0.20023	-0.17397	0.02998	-0.00928	-0.01236	0.01064	14.36313	-2.60561	-168.27357	0.00803	0.00209	-0.00003	-0.00183	0.00041	0.00000	-2.19238	-5.66060	170.06783	0.05510	-0.00055	-0.00557	0.00084	-0.00005	-0.00069	13.82306
22			0.21000	27.84121	2.06908	14.92904	-0.00915	-0.00182	0.00049	0.00470	0.00060	-0.00013	-28.90060	14.22819	145.62201	0.06225	0.00963	-0.02380	0.07897	0.00088	0.00153	-10.29553	15.68318	-179.65202	0.20895	-0.17834	0.02947	-0.00719	-0.01120	0.01124	14.52217	-2.71834	-168.22365	0.00794	0.00206	-0.00002	-0.00251	0.00046	0.00000	-2.19479	-5.71932	169.98692	0.05261	-0.00081	-0.00534	0.00122	-0.00008	-0.00086	13.64446
23			0.22000	28.12436	2.28373	14.95931	-0.00900	-0.00180	0.00052	0.00439	0.00050	-0.00010	-29.61650	14.17344	145.64653	0.06562	0.01020	-0.02546	0.08181	0.00126	-0.00085	-10.21609	15.69016	-179.89140	0.21656	-0.18259	0.02921	-0.00300	-0.01099	0.01231	14.73131	-2.83691	-168.14714	0.00791	0.00203	0.00001	-0.00310	0.00048	-0.00000	-2.20098	-5.78527	169.88680	0.04912	-0.00138	-0.00502	0.00167	-0.00015	-0.00094	13.47936
24			0.23000	28.39763	2.45129	14.97671	-0.00895	-0.00180	0.00056	0.00431	0.00037	-0.00008	-30.30311	14.12409	145.72878	0.06954	0.01034	-0.02708	0.08540	0.00182	-0.00298	-10.14281	15.70104	179.84183	0.21890	-0.18508	0.03031	0.00146	-0.01223	0.01447	14.97935	-2.95041	-168.04907	0.00792	0.00200	0.00008	-0.00351	0.00045	-0.00001	-2.21238	-5.85418	169.77557	0.04495	-0.00204	-0.00464	0.00198	-0.00023	-0.00091	13.32709
25			0.24000	28.67481	2.56887	14.99339	-0.00906	-0.00184	0.00062	0.00454	0.00023	-0.00007	-30.97091	14.06355	145.86371	0.07332	0.00966	-0.02821	0.09114	0.00245	-0.00447	-10.06863	15.71206	179.53523	0.20974	-0.18423	0.03402	0.00226	-0.01552	0.01878	15.24911	-3.04900	-167.94397	0.00792	0.00194	0.00017	-0.00368	0.00037	-0.00002	-2.22906	-5.92045	169.66647	0.04078	-0.00261	-0.00425	0.00210	-0.00027	-0.00076	13.18838
26			0.25000	28.96992	2.63839	15.02090	-0.00942	-0.00195	0.00070	0.00510	0.00008	-0.00007	-31.65129	13.96923	146.04315	0.07576	0.00787	-0.02835	0.10051	0.00283	-0.00441	-9.97537	15.71665	179.17732	0.18093	-0.17907	0.04223	-0.00432	-0.02154	0.02674	15.52286	-3.12448	-167.85199	0.00784	0.00185	0.00026	-0.00363	0.00025	-0.00003	-2.25086	-5.98030	169.57559	0.03710	-0.00299	-0.00389	0.00207	-0.00028	-0.00052	13.06615
27			0.26000	29.29162	2.67042	15.07400	-0.01013	-0.00216	0.00080	0.00596	-0.00006	-0.00011	-32.39979	13.80642	146.24335	0.07542	0.00487	-0.02707	0.11403	0.00241	-0.00153	-9.83376	15.70186	178.76811	0.12593	-0.16806	0.05651	-0.01541	-0.03067	0.03936	15.78743	-3.16948	-167.79303	0.00764	0.00173	0.00032	-0.00341	0.00010	-0.00001	-2.27766	-6.03369	169.51794	0.03415	-0.00322	-0.00361	0.00193	-0.00028	-0.00024	12.96608
28			0.27000	29.63729	2.68721	15.17808	-0.01127	-0.00249	0.00096	0.00698	-0.00022	-0.00024	-33.29588	13.52528	146.41377	0.07143	0.00072	-0.02413	0.13040	0.00047	0.00467	-9.60449	15.64656	178.32338	0.04288	-0.15002	0.07715	-0.01326	-0.04182	0.05523	16.03828	-3.17560	-167.78200	0.00728	0.00160	0.00033	-0.00315	-0.00006	0.00001	-2.30817	-6.08308	169.50438	0.03220	-0.00341	-0.00344	0.00165	-0.00029	0.00005	12.89604
29			0.28000	29.98729	2.72483	15.37306	-0.01288	-0.00298	0.00120	0.00776	-0.00036	-0.00055	-34.43789	13.06384	146.47495	0.06398	-0.00442	-0.01954	0.14617	-0.00353	0.01256	-9.23868	15.52301	177.87306	-0.06458	-0.12563	0.10280	0.03899	-0.05202	0.06881	16.28230	-3.13252	-167.82568	0.00671	0.00146	0.00027	-0.00298	-0.00023	0.00002	-2.33847	-6.13045	169.53841	0.03148	-0.00377	-0.00344	0.00115	-0.00032	0.00032	12.86619
30			0.29000	30.30189	2.83182	15.70854	-0.01496	-0.00365	0.00153	0.00755	-0.00045	-0.00122	-35.93343	12.35412	146.32658	0.05405	-0.00983	-0.01382	0.15647	-0.00900	0.01813	-8.68220	15.30022	177.45920	-0.18652	-0.09792	0.13095	0.18894	-0.05762	0.07103	16.54012	-3.02896	-167.92110	0.00592	0.00137	0.00012	-0.00298	-0.00040	0.00002	-2.36197	-6.17673	169.61507	0.03211	-0.00439	-0.00366	0.00034	-0.00038	0.00058	12.88788
31			0.30000	30.52268	3.06153	16.23256	-0.01738	-0.00450	0.00191	0.00523	-0.00040	-0.00235	-37.88406	11.33006	145.86787	0.04329	-0.01405	-0.00813	0.15783	-0.01365	0.01772	-7.88322	14.94897	177.13165	-0.30625	-0.07142	0.15791	0.46630	-0.05689	0.05293	16.84615	-2.85503	-168.05685	0.00494	0.00132	-0.00012	-0.00311	-0.00057	-0.00002	-2.37056	-6.22228	169.72377	0.03406	-0.00519	-0.00414	-0.00093	-0.00046	0.00084	12.97195
32			0.31000	30.57790	3.45439	16.97736	-0.01993	-0.00552	0.00221	-0.00041	-0.00018	-0.00378	-40.36370	9.93807	145.02896	0.03418	-0.01537	-0.00422	0.15398	-0.01460	0.01333	-6.80358	14.44786	176.93770	-0.40237	-0.05150	0.17926	0.84215	-0.05286	0.01232	17.24616	-2.60399	-168.21445	0.00383	0.00131	-0.00042	-0.00320	-0.00074	-0.00005	-2.35673	-6.26799	169.85416	0.03701	-0.00587	-0.00479	-0.00277	-0.00053	0.00114	13.12515
33			0.32000	30.39443	4.01700	17.94390	-0.02225	-0.00663	0.00230	-0.00993	0.00018	-0.00492	-43.39944	8.14976	143.80251	0.03009	-0.01274	-0.00383	0.16310	-0.01087	0.01579	-5.42961	13.79020	176.90974	-0.45304	-0.04353	0.19043	1.20710	-0.05481	-0.04166	17.78953	-2.27297	-168.36862	0.00272	0.00131	-0.00073	-0.00304	-0.00090	-0.00002	-2.31495	-6.31537	170.00104	0.04030	-0.00622	-0.00550	-0.00521	-0.00059	0.00146	13.34640
34			0.33000	29.91712	4.70867	19.08657	-0.02394	-0.00769	0.00209	-0.02232	0.00054	-0.00501	-46.96550	5.97373	142.26135	0.03416	-0.00613	-0.00803	0.21619	-0.00437	0.03954	-3.77842	12.98873	177.05739	-0.44238	-0.05212	0.18814	1.40210	-0.07649	-0.09123	18.51638	-1.86172	-168.48744	0.00175	0.00128	-0.00098	-0.00253	-0.00102	0.00011	-2.24263	-6.36486	170.16449	0.04299	-0.00621	-0.00607	-0.00807	-0.00062	0.00180	13.62455
35			0.34000	29.13218	5.44485	20.30415	-0.02459	-0.00846	0.00160	-0.03450	0.00073	-0.00382	-50.99123	3.46143	140.55196	0.04717	0.00360	-0.01666	0.33762	0.00210	0.09078	-1.89978	12.07719	177.36823	-0.36757	-0.07915	0.17219	1.30288	-0.12841	-0.12018	19.44233	-1.36941	-168.53426	0.00106	0.00120	-0.00113	-0.00188	-0.00105	0.00036	-2.13822	-6.41581	170.34702	0.04367	-0.00585	-0.00631	-0.01089	-0.00060	0.00210	13.93707
36			0.35000	28.08717	6.11897	21.45022	-0.02390	-0.00869	0.00097	-0.04209	0.00068	-0.00201	-55.37656	0.70126	138.86069	0.06617	0.01488	-0.02835	0.51817	0.00760	0.16043	0.12609	11.10651	177.81421	-0.24338	-0.12222	0.14593	0.91051	-0.20738	-0.12345	20.54695	-0.79380	-168.47372	0.00079	0.00104	-0.00114	-0.00160	-0.00097	0.00067	-2.00023	-6.46804	170.55203	0.04086	-0.00536	-0.00602	-0.01290	-0.00058	0.00225	14.25130
37			0.36000	26.89758	6.63593	22.37121	-0.02171	-0.00818	0.00044	-0.04151	0.00042	-0.00065	-60.00935	-2.20511	137.36053	0.08627	0.02523	-0.04018	0.71536	0.01331	0.22574	2.19685	10.13686	178.36121	-0.09462	-0.17311	0.11249	0.35345	-0.29075	-0.10541	21.76668	-0.13225	-168.27985	0.00100	0.00084	-0.00100	-0.00214	-0.00081	0.00088	-1.82558	-6.52397	170.78317	0.03301	-0.00525	-0.00506	-0.01291	-0.00062	0.00214	14.52821
38			0.37000	25.72712	6.94125	22.95117	-0.01814	-0.00690	0.00020	-0.03275	0.00015	-0.00015	-64.78165	-5.17321	136.17088	0.10306	0.03220	-0.04795	0.87848	0.02029	0.26084	4.20210	9.22503	178.97794	0.05564	-0.22062	0.07236	-0.19667	-0.34842	-0.07175	22.99252	0.61529	-167.94574	0.00172	0.00069	-0.00079	-0.00347	-0.00069	0.00092	-1.60798	-6.58790	171.04379	0.01902	-0.00652	-0.00342	-0.00919	-0.00089	0.00163	14.72771
39			0.38000	24.73835	7.03453	23.13718	-0.01358	-0.00503	0.00029	-0.02004	0.00009	-0.00000	-69.60252	-8.14882	135.35403	0.11298	0.03497	-0.04832	0.96563	0.02783	0.25221	6.04155	8.41414	179.64072	0.19071	-0.25593	0.02684	-0.60555	-0.36377	-0.02756	24.07194	1.44153	-167.49036	0.00289	0.00079	-0.00061	-0.00466	-0.00080	0.00085	-1.33567	-6.66438	171.33739	-0.00155	-0.01032	-0.00117	0.00094	-0.00166	0.00063	14.81606
40			0.39000	24.03647	6.96470	22.94925	-0.00866	-0.00293	0.00055	-0.00889	0.00015	0.00033	-74.40601	-11.09471	134.93272	0.11386	0.03454	-0.04094	0.95715	0.03438	0.20427	7.64159	7.72613	-179.66957	0.30215	-0.27556	-0.01939	-0.82060	-0.34154	0.02016	24.81520	2.32263	-166.96140	0.00447	0.00131	-0.00057	-0.00381	-0.00134	0.00085	-0.98638	-6.75757	171.67288	-0.02757	-0.01791	0.00150	0.02174	-0.00343	-0.00095	14.77503
41			0.40000	23.64088	6.80637	22.47486	-0.00409	-0.00095	0.00075	-0.00239	0.00011	0.00076	-79.15543	-13.96159	134.91202	0.10672	0.03282	-0.02851	0.87030	0.03999	0.13445	8.96656	7.16055	-178.97992	0.38980	-0.28381	-0.05999	-0.86675	-0.30189	0.06021	25.00658	3.21115	-166.43170	0.00651	0.00238	-0.00075	0.00193	-0.00240	0.00105	-0.51896	-6.87235	172.07365	-0.05562	-0.02995	0.00428	0.05966	-0.00695	-0.00338	14.61205
42			0.41000	23.49774	6.62668	21.83458	-0.00050	0.00059	0.00078	-0.00012	-0.00011	0.00093	-83.84318	-16.66434	135.30237	0.09524	0.03159	-0.01554	0.74611	0.04696	0.06736	10.02131	6.69644	-178.33522	0.45474	-0.29331	-0.08950	-0.80091	-0.26856	0.07915	24.42217	4.04086	-165.99190	0.00914	0.00390	-0.00113	0.01673	-0.00381	0.00124	0.13340	-7.01695	172.58650	-0.07942	-0.04561	0.00678	0.11997	-0.01322	-0.00713	14.36872
43			0.42000	23.51730	6.46358	21.13724	0.00177	0.00160	0.00071	0.00006	-0.00038	0.00085	-88.47933	-19.08375	136.12453	0.08416	0.03176	-0.00649	0.62789	0.05791	0.02475	10.84413	6.29914	-177.79196	0.49612	-0.31914	-0.10527	-0.68375	-0.25703	0.07049	22.86431	4.74705	-165.74469	0.01251	0.00547	-0.00159	0.04564	-0.00514	0.00091	1.06417	-7.21079	173.28459	-0.08917	-0.06156	0.00843	0.19119	-0.02359	-0.01224	14.12188
44			0.43000	23.61144	6.32215	20.45400	0.00271	0.00207	0.00067	-0.00013	-0.00049	0.00077	-93.06805	-21.09172	137.38499	0.07689	0.03306	-0.00364	0.54119	0.07319	0.01154	11.49605	5.93087	-177.40196	0.51149	-0.36922	-0.10848	-0.56595	-0.26883	0.04079	20.22887	5.29570	-165.79933	-0.12012	-0.05302	0.01148	-0.66109	0.04904	0.00146	2.38112	-7.49318	174.25288	0.29874	0.00978	-0.03587	-0.88771	0.00524	0.07127	13.97685
45			0.44000	23.71622	6.18381	19.81695	0.00263	0.00214	0.00078	-0.00013	-0.00040	0.00084	-97.58165	-22.58241	139.03694	0.07401	0.03420	-0.00645	0.48597	0.08845	0.01579	12.04886	5.56510	-177.19902	0.49797	-0.43998	-0.10327	-0.47747	-0.29100	0.00470	16.60662	5.70911	-166.24983	-0.54764	-0.13038	0.04134	-3.83103	0.12367	0.03763	4.17388	-7.92818	175.54666	0.93072	0.01414	-0.11008	-3.64566	0.01085	0.28154	14.05026
46			0.45000	23.79503	6.02099	19.23465	0.00197	0.00194	0.00102	-0.00001	-0.00018	0.00103	-101.94590	-23.49915	140.95139	0.07391	0.03368	-0.01293	0.44742	0.09533	0.02216	12.57299	5.19924	-177.18987	0.45384	-0.51786	-0.09438	-0.42155	-0.29435	-0.02453	12.34532	6.06066	-167.11690	-1.13535	-0.23769	0.08858	-8.78613	0.23130	0.14180	6.47171	-8.59452	177.12939	0.23222	0.24518	0.00051	-1.12443	0.26313	-0.00154	14.44312
47			0.46000	23.83497	5.81055	18.71102	0.00115	0.00158	0.00127	0.00005	0.00006	0.00120	-106.05187	-23.85862	142.92525	0.07421	0.03040	-0.02118	0.40991	0.08663	0.02187	13.12643	4.86381	-177.34615	0.38036	-0.58266	-0.08461	-0.37565	-0.23844	-0.03927	7.95500	6.41538	-168.29169	-1.37217	-0.22113	0.14345	-10.45464	0.20109	0.28918	9.22977	-9.54414	178.83116	-0.25750	0.32394	0.11305	1.44381	0.45380	-0.34733	15.20906
48			0.47000	23.84563	5.54114	18.25748	0.00043	0.00112	0.00136	0.00002	0.00021	0.00117	-109.79191	-23.76368	144.73396	0.07227	0.02414	-0.02886	0.36132	0.06291	0.01363	13.74057	4.62136	-177.60008	0.28611	-0.61155	-0.07558	-0.30799	-0.09878	-0.03726	3.88667	6.76175	-169.56447	-1.31017	-0.08985	0.16720	-8.97378	0.06210	0.34607	12.35659	-10.74391	-179.61731	0.67198	-0.13737	0.03571	-4.10652	-0.22658	-0.09731	16.32514
49			0.48000	23.85167	5.21672	17.89809	-0.00007	0.00060	0.00119	-0.00000	0.00020	0.00086	-113.09224	-23.38594	146.19940	0.06666	0.01681	-0.03224	0.29858	0.03593	0.00290	14.40220	4.54989	-177.85045	0.19043	-0.58566	-0.06953	-0.21148	0.09114	-0.02076	0.38956	7.02100	-170.72954	-1.24474	0.01344	0.12792	-7.17071	-0.00471	0.23178	15.73309	-12.04873	-178.47643	1.30708	-0.71482	0.00518	-8.19765	-1.22529	-0.01042	17.67476
50			0.49000	23.87464	4.85787	17.65911	-0.00028	0.00007	0.00081	0.00001	0.00003	0.00044	-115.91817	-22.91945	147.24394	0.05860	0.01232	-0.02800	0.23007	0.01921	-0.00236	15.04387	4.70983	-177.97627	0.11712	-0.49515	-0.06710	-0.11851	0.23330	0.00786	-2.46303	7.12507	-171.65916	-1.18465	-0.01884	0.10320	-5.44843	0.00004	0.14098	19.18702	-13.24287	-177.88394	1.73084	-0.69936	-0.13708	-10.38490	-1.08437	0.15523	19.05557
51			0.50000	23.92039	4.49606	17.54230	-0.00010	-0.00037	0.00035	0.00001	-0.00019	0.00013	-118.25652	-22.52916	147.91045	0.05050	0.01336	-0.01630	0.16579	0.01350	-0.00098	15.56186	5.10763	-177.86136	0.08388	-0.34459	-0.06442	-0.06328	0.23780	0.04371	-4.68834	7.07237	-172.30389	-1.21446	-0.09479	0.11878	-4.23962	-0.02309	0.10199	22.45760	-14.13920	-177.79787	1.93071	-0.36907	-0.33255	-10.10344	-0.44661	0.11959	20.21979
52			0.51000	23.97891	4.16051	17.51434	0.00054	-0.00061	-0.00004	-0.00005	-0.00030	-0.00001	-120.09248	-22.31375	148.32104	0.04411	0.01933	-0.00069	0.11121	0.01120	0.00006	15.85849	5.68123	-177.43744	0.09584	-0.15625	-0.05739	-0.03637	0.11759	0.07058	-6.34008	6.91560	-172.66795	-1.28605	-0.14399	0.15267	-3.20630	-0.05030	0.05981	25.21767	-14.67772	-178.01866	2.06744	-0.10783	-0.49375	-8.29785	-0.08690	-0.04377	20.94137
53			0.52000	24.03051	3.87196	17.52860	0.00157	-0.00062	-0.00021	-0.00011	-0.00026	-0.00003	-121.40430	-22.28674	148.59180	0.04096	0.02792	0.01474	0.06850	0.00777	-0.00362	15.88407	6.32155	-176.73474	0.14237	0.03489	-0.04733	0.00373	-0.02352	0.07476	-7.48573	6.71789	-172.79608	-1.35043	-0.15857	0.18332	-2.20289	-0.05491	0.00696	27.18031	-14.93648	-178.28880	2.07852	-0.01457	-0.53702	-5.25825	-0.00628	-0.08360	21.08810
54			0.53000	24.05467	3.64628	17.55341	0.00282	-0.00042	-0.00007	-0.00003	-0.00013	-0.00001	-122.18072	-22.38685	148.77222	0.04273	0.03721	0.02722	0.03498	0.00257	-0.00781	15.65975	6.91729	-175.89677	0.20168	0.19238	-0.03989	0.07359	-0.10169	0.06340	-8.19781	6.52530	-172.76250	-1.39026	-0.14959	0.19941	-1.27039	-0.04315	-0.03445	28.21744	-15.04226	-178.41312	1.97227	-0.07135	-0.45887	-2.05880	-0.00859	0.01199	20.66507
55			0.54000	24.03831	3.49786	17.58164	0.00403	-0.00009	0.00045	0.00026	-0.00002	0.00001	-122.44186	-22.52252	148.85091	0.05020	0.04597	0.03557	0.00234	-0.00418	-0.00654	15.27560	7.39397	-175.13133	0.25388	0.29118	-0.03970	0.14142	-0.11404	0.04944	-8.54965	6.36179	-172.64594	-1.38591	-0.14380	0.19998	-0.46240	-0.03153	-0.05320	28.38653	-15.07420	-178.32837	1.84529	-0.13044	-0.37801	0.44312	0.01676	0.08763	19.79900
56			0.55000	23.97710	3.43911	17.62469	0.00502	0.00031	0.00133	0.00069	0.00002	-0.00012	-122.24442	-22.62070	148.79863	0.06295	0.05366	0.03976	-0.03702	-0.01212	0.00045	14.86094	7.72533	-174.62669	0.28943	0.32535	-0.04692	0.16433	-0.09677	0.03067	-8.60951	6.23135	-172.49667	-1.33605	-0.14664	0.18899	0.17664	-0.02400	-0.05934	27.86063	-15.03792	-178.09869	1.68326	-0.10201	-0.34387	2.10066	0.03310	0.09718	18.67203
57			0.56000	23.87330	3.47697	17.70034	0.00571	0.00073	0.00251	0.00115	-0.00005	-0.00054	-121.67410	-22.64933	148.60794	0.07983	0.06022	0.04054	-0.08541	-0.02018	0.00862	14.54035	7.91601	-174.48831	0.30724	0.30631	-0.05827	0.12910	-0.07103	-0.00137	-8.43380	6.12244	-172.31645	-1.25247	-0.14845	0.17410	0.64538	-0.01974	-0.06932	26.83335	-14.89614	-177.85326	1.49345	-0.04330	-0.31546	3.00024	0.02081	0.03949	17.44788
58			0.57000	23.73305	3.60661	17.82033	0.00616	0.00116	0.00396	0.00157	-0.00019	-0.00136	-120.82906	-22.61463	148.30913	0.09913	0.06585	0.03937	-0.14056	-0.02650	0.01351	14.39254	7.97651	-174.72015	0.31044	0.25415	-0.07062	0.05750	-0.03972	-0.04461	-8.06477	6.01402	-172.06544	-1.14614	-0.14651	0.16282	0.96660	-0.01941	-0.09250	25.45894	-14.61232	-177.71172	1.28037	0.01004	-0.26606	3.30876	-0.00611	-0.04710	16.22951
59			0.58000	23.56311	3.80843	17.98280	0.00646	0.00161	0.00564	0.00192	-0.00038	-0.00247	-119.80058	-22.54801	147.96382	0.11865	0.07065	0.03785	-0.19758	-0.02925	0.01370	14.43157	7.90979	-175.24121	0.30455	0.18869	-0.08258	-0.01667	-0.00674	-0.08785	-7.53251	5.88181	-171.68999	-1.02609	-0.14131	0.15732	1.16411	-0.02354	-0.12944	23.84214	-14.18148	-177.73653	1.05807	0.06430	-0.20550	3.18658	-0.04568	-0.10298	15.06428
60			0.59000	23.36775	4.05159	18.17431	0.00669	0.00207	0.00746	0.00225	-0.00054	-0.00364	-118.66451	-22.49158	147.64258	0.13644	0.07465	0.03728	-0.24987	-0.02774	0.00998	14.61905	7.71242	-175.92223	0.29637	0.12498	-0.09402	-0.07241	0.01789	-0.12013	-6.85750	5.70314	-171.15109	-0.90497	-0.13594	0.15475	1.26579	-0.03237	-0.17399	22.05789	-13.63639	-177.91731	0.83833	0.13273	-0.15051	2.76591	-0.10442	-0.10948	13.97466
61			0.60000	23.14865	4.30162	18.37883	0.00688	0.00251	0.00928	0.00258	-0.00061	-0.00455	-117.48632	-22.48510	147.40114	0.15141	0.07800	0.03813	-0.29012	-0.02275	0.00348	14.89616	7.38187	-176.62903	0.29202	0.07183	-0.10451	-0.10680	0.02651	-0.13531	-6.05286	5.45963	-170.43718	-0.79475	-0.13220	0.15000	1.30219	-0.04582	-0.21398	20.16767	-13.03141	-178.18526	0.63474	0.20848	-0.10826	2.19016	-0.17440	-0.08532	12.97794
62			0.61000	22.90721	4.52813	18.58268	0.00704	0.00292	0.01090	0.00288	-0.00057	-0.00495	-116.32583	-22.55545	147.26929	0.16334	0.08093	0.04003	-0.31257	-0.01557	-0.00481	15.20866	6.92302	-177.25850	0.29566	0.03312	-0.11274	-0.12515	0.02022	-0.13302	-5.12971	5.13864	-169.55984	-0.69746	-0.12783	0.14058	1.28773	-0.06196	-0.23811	18.22512	-12.42119	-178.44913	0.45903	0.26305	-0.07285	1.59659	-0.22620	-0.04963	12.08585
63			0.62000	22.64847	4.71087	18.77271	0.00714	0.00325	0.01216	0.00309	-0.00044	-0.00475	-115.23671	-22.70862	147.25276	0.17211	0.08326	0.04202	-0.31386	-0.00749	-0.01331	15.51688	6.35289	-177.75876	0.30698	0.00855	-0.11684	-0.13164	0.00705	-0.11816	-4.10498	4.73546	-168.54543	-0.60965	-0.11926	0.12766	1.22216	-0.07595	-0.24241	16.27917	-11.84563	-178.62889	0.31515	0.27702	-0.03847	1.07106	-0.23915	-0.01732	11.30033
64			0.63000	22.38280	4.84309	18.93798	0.00715	0.00349	0.01298	0.00310	-0.00027	-0.00409	-114.26205	-22.92939	147.33562	0.17743	0.08455	0.04312	-0.29343	-0.00029	-0.01963	15.79626	5.70289	-178.12799	0.32128	-0.00430	-0.11525	-0.12705	-0.00418	-0.09809	-3.00680	4.25670	-167.43356	-0.52893	-0.10982	0.11402	1.10709	-0.08567	-0.23019	14.37804	-11.32101	-178.67133	0.21657	0.27787	-0.01581	0.69889	-0.23909	-0.00249	10.61502
65			0.64000	22.12625	4.93115	19.07392	0.00705	0.00362	0.01331	0.00284	-0.00014	-0.00325	-113.43098	-23.18626	147.48154	0.17968	0.08461	0.04258	-0.25414	0.00411	-0.02137	16.03385	5.01704	-178.39786	0.33457	-0.00897	-0.10759	-0.11283	-0.00917	-0.07912	-1.87455	3.72175	-166.27486	-0.46386	-0.10407	0.10387	0.97263	-0.09239	-0.21224	12.56836	-10.84093	-178.55695	0.16439	0.28558	-0.00481	0.49057	-0.24633	0.00063	10.01916
66			0.65000	21.90017	4.99015	19.18178	0.00684	0.00365	0.01322	0.00228	-0.00009	-0.00250	-112.76122	-23.43455	147.64050	0.17903	0.08320	0.04006	-0.19959	0.00482	-0.01755	16.22592	4.34422	-178.61652	0.34263	-0.01002	-0.09507	-0.09230	-0.00975	-0.06443	-0.75460	3.16235	-165.12117	-0.42173	-0.10282	0.09666	0.84860	-0.09592	-0.19157	10.88996	-10.38614	-178.30344	0.14434	0.29896	-0.00038	0.38933	-0.26018	0.00014	9.50126
67			0.66000	21.72851	5.03769	19.26556	0.00658	0.00359	0.01273	0.00148	-0.00012	-0.00196	-112.26425	-23.62254	147.76076	0.17541	0.08005	0.03556	-0.13440	0.00201	-0.00948	16.37618	3.72991	-178.83345	0.34126	-0.01422	-0.08056	-0.06986	-0.01187	-0.05391	0.30517	2.62103	-164.01442	-0.39826	-0.10457	0.09080	0.73469	-0.09340	-0.16871	9.37007	-9.93787	-177.95995	0.14688	0.31230	0.00036	0.35200	-0.27337	-0.00017	9.05110
68			0.67000	21.62996	5.08981	19.33334	0.00631	0.00345	0.01192	0.00060	-0.00019	-0.00170	-111.94548	-23.70542	147.79666	0.16913	0.07530	0.02946	-0.06627	-0.00331	-0.00051	16.49165	3.21041	-179.08365	0.32811	-0.02798	-0.06770	-0.04855	-0.01776	-0.04607	1.25964	2.14796	-162.98445	-0.39142	-0.10791	0.08601	0.62870	-0.08175	-0.14571	8.02049	-9.48652	-177.59064	0.15605	0.32406	0.00085	0.32901	-0.28107	-0.00042	8.65874
69			0.68000	21.60859	5.15757	19.39464	0.00605	0.00326	0.01080	-0.00018	-0.00028	-0.00161	-111.79819	-23.65954	147.71832	0.16091	0.06946	0.02230	-0.00464	-0.00935	0.00571	16.57698	2.81118	-179.37555	0.30394	-0.05316	-0.05893	-0.02909	-0.02156	-0.03958	2.06992	1.79348	-162.05360	-0.39982	-0.11946	0.08727	0.52481	-0.06373	-0.13116	6.83780	-9.03383	-177.25726	0.15877	0.35916	0.00495	0.29405	-0.30100	-0.00199	8.31246
70			0.69000	21.65261	5.24394	19.45607	0.00585	0.00304	0.00944	-0.00073	-0.00034	-0.00152	-111.80223	-23.49028	147.52116	0.15169	0.06321	0.01462	0.04332	-0.01413	0.00723	16.63185	2.54538	-179.68942	0.27179	-0.08577	-0.05421	-0.01167	-0.01549	-0.03308	2.70683	1.59717	-161.24091	-0.42419	-0.13894	0.09286	0.41742	-0.03449	-0.12018	5.80621	-8.59042	-177.00958	0.15442	0.41358	0.01248	0.25337	-0.32383	-0.00300	7.99852
71			0.70000	21.74094	5.34374	19.51941	0.00570	0.00281	0.00792	-0.00104	-0.00035	-0.00133	-111.93106	-23.22968	147.22934	0.14234	0.05719	0.00704	0.07516	-0.01633	0.00456	16.65390	2.41280	-179.98688	0.23698	-0.11854	-0.05187	0.00246	0.00170	-0.02514	3.15375	1.57756	-160.55849	-0.46060	-0.15736	0.09852	0.29631	0.00849	-0.10663	4.90126	-8.17158	-176.88676	0.15127	0.44907	0.02248	0.22386	-0.31522	-0.00035	7.70318
72			0.71000	21.85022	5.44773	19.58230	0.00560	0.00259	0.00635	-0.00112	-0.00033	-0.00104	-112.15845	-22.92456	146.88873	0.13329	0.05178	0.00023	0.09199	-0.01570	0.00016	16.64288	2.40200	179.77330	0.20450	-0.14452	-0.05003	0.01252	0.02395	-0.01530	3.40838	1.72562	-160.00545	-0.50431	-0.16862	0.10295	0.15930	0.05395	-0.09071	4.09670	-7.79298	-176.92075	0.14644	0.44314	0.03517	0.19964	-0.26578	0.00893	7.41740
73			0.72000	21.95878	5.54771	19.64057	0.00547	0.00236	0.00485	-0.00100	-0.00028	-0.00073	-112.45921	-22.62372	146.55374	0.12437	0.04700	-0.00530	0.09614	-0.01288	-0.00338	16.60022	2.49439	179.62274	0.17769	-0.15831	-0.04708	0.01915	0.04295	-0.00464	3.48502	2.00246	-159.57150	-0.55629	-0.17346	0.10395	0.01633	0.08682	-0.07213	3.37090	-7.46771	-177.12888	0.11781	0.40420	0.04920	0.15026	-0.19656	0.02634	7.13945
74			0.73000	22.04925	5.63921	19.69277	0.00526	0.00212	0.00352	-0.00074	-0.00023	-0.00049	-112.80710	-22.36880	146.27165	0.11544	0.04278	-0.00915	0.09053	-0.00905	-0.00459	16.52797	2.66769	179.57619	0.15866	-0.15682	-0.04214	0.02384	0.05259	0.00443	3.41519	2.34574	-159.24564	-0.61550	-0.17527	0.10229	-0.11788	0.09915	-0.05288	2.71010	-7.20294	-177.50441	0.06270	0.34794	0.06341	0.07506	-0.13047	0.04985	6.87600
75			0.74000	22.11072	5.72251	19.74263	0.00492	0.00186	0.00246	-0.00043	-0.00018	-0.00034	-113.17445	-22.18739	146.07144	0.10678	0.03924	-0.01112	0.07869	-0.00535	-0.00360	16.42775	2.89707	179.62892	0.14858	-0.14050	-0.03540	0.02809	0.05115	0.00966	3.24322	2.68466	-159.01790	-0.67766	-0.17556	0.09753	-0.22521	0.09006	-0.03444	2.10954	-6.99790	-178.01474	-0.00341	0.28011	0.07455	-0.00379	-0.07842	0.07188	6.63856
76			0.75000	22.13878	5.80197	19.79809	0.00443	0.00158	0.00172	-0.00014	-0.00014	-0.00026	-113.53356	-22.08883	145.95917	0.09904	0.03662	-0.01122	0.06407	-0.00250	-0.00165	16.30214	3.15626	179.75858	0.14686	-0.11257	-0.02780	0.03274	0.04096	0.01056	3.01758	2.95569	-158.87439	-0.73446	-0.17472	0.09244	-0.28849	0.06332	-0.01976	1.57051	-6.84321	-178.60464	-0.06209	0.22167	0.08195	-0.06266	-0.04673	0.08472	6.44072
77			0.76000	22.13501	5.88294	19.86640	0.00382	0.00130	0.00131	0.00005	-0.00011	-0.00023	-113.85966	-22.06453	145.92221	0.09317	0.03523	-0.00974	0.04943	-0.00055	-0.00003	16.15575	3.41939	179.93022	0.15062	-0.07768	-0.02038	0.03754	0.02654	0.00839	2.78213	3.11266	-158.79504	-0.78048	-0.17458	0.08963	-0.30108	0.02577	-0.00990	1.09440	-6.72479	-179.20078	-0.10792	0.20040	0.08707	-0.09643	-0.03377	0.08438	6.29361
78			0.77000	22.10768	5.96839	19.94808	0.00314	0.00103	0.00124	0.00013	-0.00009	-0.00024	-114.13438	-22.09278	145.94022	0.08977	0.03516	-0.00707	0.03610	0.00084	0.00063	15.99608	3.66352	-179.89679	0.15611	-0.04144	-0.01426	0.04133	0.01264	0.00524	2.56934	3.13117	-158.75621	-0.81030	-0.17757	0.08915	-0.26955	-0.01683	-0.00425	0.67738	-6.62899	-179.71912	-0.13862	0.22317	0.09066	-0.10743	-0.03302	0.06896	6.20225
79			0.78000	22.07086	6.05816	20.03543	0.00247	0.00080	0.00144	0.00011	-0.00007	-0.00028	-114.34759	-22.14669	145.99428	0.08858	0.03602	-0.00376	0.02430	0.00194	0.00048	15.83268	3.87144	-179.76070	0.15993	-0.00982	-0.01031	0.04260	0.00258	0.00270	2.39768	3.00689	-158.73560	-0.82308	-0.18205	0.08977	-0.21178	-0.06061	-0.00183	0.30782	-6.54442	179.92351	-0.15802	0.26663	0.09370	-0.10531	-0.03754	0.03970	6.16464
80			0.79000	22.03897	6.15225	20.11905	0.00192	0.00063	0.00186	0.00006	-0.00007	-0.00036	-114.49626	-22.20117	146.06622	0.08890	0.03722	-0.00031	0.01403	0.00261	0.00004	15.67698	4.03538	-179.68979	0.15986	0.01245	-0.00909	0.04010	-0.00281	0.00111	2.27229	2.75113	-158.71687	-0.82298	-0.18370	0.08895	-0.14912	-0.09968	-0.00155	-0.03026	-6.46404	179.79286	-0.17301	0.30725	0.09536	-0.09980	-0.04212	0.00052	6.17400
81			0.80000	22.02017	6.25385	20.19501	0.00155	0.00054	0.00243	0.00001	-0.00007	-0.00046	-114.58149	-22.23846	146.13466	0.09041	0.03857	0.00303	0.00536	0.00247	-0.00023	15.54076	4.15801	-179.69611	0.15541	0.02342	-0.01084	0.03376	-0.00469	-0.00021	2.18774	2.38644	-158.69077	-0.81745	-0.18373	0.08545	-0.09803	-0.12977	-0.00244	-0.35217	-6.38609	179.91687	-0.18215	0.33529	0.09432	-0.09291	-0.04319	-0.03936	6.22165
82			0.81000	22.01407	6.36897	20.26587	0.00138	0.00053	0.00308	-0.00001	-0.00008	-0.00060	-114.60656	-22.25145	146.17805	0.09318	0.04021	0.00612	-0.00189	0.00134	-0.00012	15.43404	4.25074	-179.77296	0.14799	0.02435	-0.01515	0.02495	-0.00465	-0.00197	2.13214	1.94365	-158.65314	-0.81027	-0.17766	0.07756	-0.06509	-0.14405	-0.00363	-0.66797	-6.31227	-179.72702	-0.18329	0.33647	0.08847	-0.08514	-0.03833	-0.06719	6.29961
83			0.82000	22.01483	6.50239	20.33674	0.00138	0.00059	0.00371	-0.00002	-0.00011	-0.00078	-114.57626	-22.24335	146.18231	0.09731	0.04225	0.00874	-0.00827	-0.00056	0.00028	15.36251	4.32906	-179.89853	0.14017	0.01841	-0.02094	0.01562	-0.00359	-0.00399	2.09274	1.45991	-158.60243	-0.80373	-0.16753	0.06849	-0.04769	-0.14198	-0.00469	-0.98048	-6.24447	-179.20915	-0.19088	0.32584	0.08230	-0.08315	-0.03085	-0.07846	6.40207
84			0.83000	22.01652	6.65359	20.41042	0.00152	0.00071	0.00427	-0.00003	-0.00014	-0.00095	-114.49724	-22.22455	146.14671	0.10251	0.04460	0.01070	-0.01441	-0.00273	0.00066	15.32665	4.40797	179.95656	0.13459	0.00916	-0.02699	0.00721	-0.00190	-0.00531	2.06139	0.97598	-158.53915	-0.80003	-0.15855	0.06120	-0.03829	-0.12908	-0.00544	-1.28647	-6.18466	-178.63016	-0.21200	0.32327	0.07940	-0.08849	-0.02320	-0.07689	6.52642
85			0.84000	22.01640	6.81538	20.48626	0.00176	0.00087	0.00475	-0.00003	-0.00018	-0.00108	-114.37708	-22.20817	146.08171	0.10830	0.04705	0.01198	-0.02071	-0.00468	0.00075	15.32256	4.49825	179.82056	0.13365	-0.00096	-0.03259	0.00007	0.00021	-0.00515	2.03579	0.53120	-158.46698	-0.79983	-0.15234	0.05643	-0.03082	-0.10953	-0.00582	-1.57886	-6.13741	-178.09505	-0.23917	0.33206	0.07962	-0.09620	-0.01378	-0.06511	6.67418
86			0.85000	22.01531	6.97636	20.56168	0.00207	0.00106	0.00517	-0.00003	-0.00021	-0.00114	-114.22359	-22.20609	146.00269	0.11411	0.04934	0.01270	-0.02717	-0.00611	0.00049	15.34490	4.60459	179.71414	0.13849	-0.01072	-0.03754	-0.00646	0.00247	-0.00349	2.01602	0.15683	-158.39180	-0.80254	-0.15355	0.05553	-0.02446	-0.08930	-0.00603	-1.84801	-6.11178	-177.68922	-0.26687	0.35187	0.08393	-0.10167	0.00080	-0.04582	6.85147
87			0.86000	22.01573	7.12575	20.63499	0.00243	0.00125	0.00551	-0.00005	-0.00022	-0.00113	-114.04390	-22.22578	145.92227	0.11974	0.05147	0.01299	-0.03347	-0.00698	-0.00001	15.38984	4.72491	179.64734	0.14867	-0.01929	-0.04190	-0.01338	0.00443	-0.00090	2.00053	-0.13040	-158.31912	-0.80009	-0.14975	0.05346	-0.02160	-0.06432	-0.00573	-2.08237	-6.12054	-177.46594	-0.28983	0.33321	0.08595	-0.10000	0.02112	-0.01815	7.06801
88			0.87000	22.02143	7.25601	20.70418	0.00281	0.00143	0.00580	-0.00010	-0.00021	-0.00105	-113.84538	-22.27013	145.84976	0.12534	0.05368	0.01314	-0.03925	-0.00721	-0.00065	15.45567	4.85188	179.62007	0.16207	-0.02544	-0.04572	-0.02115	0.00550	0.00178	1.98540	-0.33078	-158.25177	-0.78562	-0.13896	0.04754	-0.02381	-0.04040	-0.00486	-2.26953	-6.17624	-177.44313	-0.32345	0.27686	0.08453	-0.09341	0.03827	0.01031	7.33405
89			0.88000	22.03874	7.36123	20.76403	0.00319	0.00160	0.00604	-0.00018	-0.00018	-0.00086	-113.63685	-22.34001	145.79501	0.13040	0.05578	0.01333	-0.04390	-0.00662	-0.00139	15.54129	4.97579	179.62411	0.17605	-0.02924	-0.04902	-0.02921	0.00562	0.00376	1.96651	-0.45925	-158.19048	-0.76604	-0.12637	0.04046	-0.02953	-0.02351	-0.00385	-2.39866	-6.28478	-177.60002	-0.36398	0.21363	0.08242	-0.07663	0.04576	0.03179	7.65664
90			0.89000	22.07378	7.43736	20.80852	0.00352	0.00175	0.00627	-0.00030	-0.00013	-0.00063	-113.42812	-22.43425	145.76694	0.13390	0.05726	0.01364	-0.04661	-0.00537	-0.00215	15.64358	5.08777	179.64578	0.18777	-0.03243	-0.05184	-0.03588	0.00524	0.00452	1.94212	-0.54008	-158.13545	-0.75052	-0.11482	0.03336	-0.03562	-0.01456	-0.00291	-2.46302	-6.44012	-177.87704	-0.40836	0.15245	0.08079	-0.04619	0.04172	0.04214	8.03652
91			0.90000	22.12605	7.48464	20.83851	0.00376	0.00186	0.00650	-0.00040	-0.00007	-0.00043	-113.22691	-22.54836	145.76598	0.13559	0.05795	0.01402	-0.04693	-0.00409	-0.00278	15.75617	5.18088	179.67062	0.19508	-0.03607	-0.05404	-0.03925	0.00457	0.00396	1.91309	-0.60103	-158.08578	-0.74218	-0.10358	0.02616	-0.04009	-0.01180	-0.00211	-2.46229	-6.62366	-178.18750	-0.45230	0.08721	0.07907	-0.00231	0.02630	0.03975	8.46648
92			0.91000	22.18789	7.50703	20.86164	0.00387	0.00192	0.00668	-0.00044	-0.00001	-0.00030	-113.03794	-22.67496	145.78355	0.13618	0.05812	0.01420	-0.04504	-0.00328	-0.00313	15.87044	5.25016	179.68732	0.19676	-0.04025	-0.05514	-0.03833	0.00355	0.00234	1.88123	-0.66744	-158.03856	-0.74222	-0.09422	0.02068	-0.04359	-0.01313	-0.00160	-2.40393	-6.81003	-178.44162	-0.48516	0.02434	0.07781	0.04834	0.00715	0.02700	8.93224
93			0.92000	22.25014	7.50869	20.88544	0.00383	0.00192	0.00678	-0.00042	0.00005	-0.00024	-112.86433	-22.80595	145.80850	0.13620	0.05790	0.01377	-0.04137	-0.00302	-0.00306	15.97765	5.29123	179.68982	0.19253	-0.04534	-0.05454	-0.03335	0.00201	0.00024	1.84691	-0.75767	-157.99165	-0.74274	-0.09135	0.01821	-0.04808	-0.01730	-0.00132	-2.30273	-6.97664	-178.57341	-0.49168	-0.01786	0.07657	0.09139	-0.00462	0.00851	9.41454
94			0.93000	22.30668	7.49270	20.91245	0.00364	0.00186	0.00676	-0.00035	0.00010	-0.00019	-112.70847	-22.93312	145.83134	0.13583	0.05729	0.01240	-0.03631	-0.00313	-0.00255	16.06979	5.30044	179.67809	0.18308	-0.05209	-0.05194	-0.02551	-0.00028	-0.00161	1.80826	-0.88169	-157.94826	-0.73861	-0.08920	0.01624	-0.05539	-0.02229	-0.00091	-2.17720	-7.11150	-178.55775	-0.48869	-0.04358	0.07469	0.11881	-0.00924	-0.00996	9.89166
95			0.94000	22.35443	7.46300	20.94026	0.00333	0.00174	0.00658	-0.00027	0.00012	-0.00012	-112.57197	-23.04715	145.84435	0.13533	0.05638	0.00995	-0.03026	-0.00342	-0.00168	16.14030	5.27555	179.65735	0.16958	-0.06089	-0.04738	-0.01656	-0.00367	-0.00261	1.76207	-1.04190	-157.91850	-0.73269	-0.08236	0.01178	-0.06634	-0.02537	-0.00023	-2.04458	-7.21401	-178.41013	-0.49609	-0.06839	0.07154	0.13373	-0.01145	-0.02326	10.34311
96			0.95000	22.39277	7.42529	20.96330	0.00292	0.00158	0.00625	-0.00019	0.00012	-0.00001	-112.45656	-23.13835	145.84222	0.13497	0.05530	0.00638	-0.02347	-0.00363	-0.00075	16.18551	5.21663	179.63651	0.15357	-0.07170	-0.04121	-0.00849	-0.00846	-0.00258	1.70503	-1.23377	-157.91461	-0.72119	-0.07312	0.00661	-0.07940	-0.02575	0.00023	-1.91628	-7.29024	-178.17545	-0.50454	-0.08695	0.06789	0.13650	-0.01136	-0.02902	10.75348
97			0.96000	22.42296	7.38472	20.97495	0.00250	0.00140	0.00577	-0.00012	0.00010	0.00012	-112.36495	-23.19995	145.82457	0.13474	0.05403	0.00174	-0.01614	-0.00355	-0.00010	16.20651	5.12572	179.62607	0.13650	-0.08382	-0.03359	-0.00279	-0.01468	-0.00176	1.63515	-1.44642	-157.94643	-0.70705	-0.06514	0.00294	-0.09248	-0.02433	0.00030	-1.79769	-7.34739	-177.91145	-0.51033	-0.08931	0.06558	0.12962	-0.00922	-0.02831	11.11441
98			0.97000	22.44761	7.34417	20.97111	0.00212	0.00122	0.00516	-0.00008	0.00007	0.00023	-112.30046	-23.22926	145.79431	0.13435	0.05250	-0.00371	-0.00837	-0.00319	-0.00000	16.20913	5.00715	179.63501	0.12023	-0.09651	-0.02500	0.00006	-0.02181	-0.00069	1.55229	-1.66499	-158.02040	-0.69248	-0.06133	0.00161	-0.10375	-0.02259	0.00028	-1.68936	-7.39286	-177.67323	-0.51239	-0.07757	0.06529	0.11616	-0.00665	-0.02290	11.42344
99			0.98000	22.46885	7.30499	20.95237	0.00188	0.00109	0.00449	-0.00005	0.00005	0.00029	-112.26588	-23.22581	145.75430	0.13360	0.05073	-0.00933	-0.00035	-0.00264	-0.00055	16.20230	4.86818	179.66795	0.10644	-0.10887	-0.01644	0.00054	-0.02862	0.00007	1.45773	-1.87380	-158.13773	-0.67326	-0.05490	0.00020	-0.11126	-0.01859	0.00005	-1.59028	-7.43361	-177.50340	-0.50879	-0.07706	0.06406	0.09822	-0.00607	-0.01338	11.68183
100			0.99000	22.48681	7.26845	20.92234	0.00179	0.00100	0.00383	-0.00003	0.00003	0.00029	-112.26289	-23.18945	145.70650	0.13226	0.04880	-0.01451	0.00749	-0.00202	-0.00169	16.19583	4.71935	179.72446	0.09655	-0.11990	-0.00898	-0.00048	-0.03353	0.00035	1.35397	-2.05994	-158.29105	-0.64888	-0.04906	-0.00139	-0.11350	-0.01430	-0.00040	-1.49958	-7.47617	-177.42944	-0.50526	-0.08343	0.06285	0.07831	-0.00676	-0.00199	11.89263
101			1.00000	22.49833	7.23642	20.88585	0.00186	0.00097	0.00322	-0.00000	0.00002	0.00025	-112.29037	-23.12007	145.65155	0.13022	0.04672	-0.01881	0.01437	-0.00147	-0.00327	16.19717	4.57279	179.80042	0.09105	-0.12852	-0.00318	-0.00218	-0.03517	0.00022	1.24560	-2.21562	-158.46321	-0.62252	-0.04631	-0.00174	-0.10888	-0.01101	-0.00052	-1.41763	-7.52526	-177.46452	-0.50205	-0.08141	0.06324	0.05658	-0.00721	0.00989	12.05916
102			1.01000	22.49764	7.21092	20.84813	0.00205	0.00098	0.00270	0.00005	0.00001	0.00019	-112.34282	-23.01876	145.58794	0.12757	0.04458	-0.02204	0.01944	-0.00119	-0.00505	16.21018	4.44057	179.88928	0.08958	-0.13397	0.00079	-0.00400	-0.03296	-0.00007	1.14052	-2.33979	-158.62994	-0.60110	-0.04336	-0.00277	-0.09626	-0.00819	-0.00074	-1.34701	-7.58186	-177.60764	-0.49859	-0.08734	0.06287	0.03310	-0.00821	0.02072	12.18559
103			1.02000	22.47809	7.19343	20.81406	0.00230	0.00101	0.00229	0.00014	0.00000	0.00013	-112.41072	-22.88902	145.51250	0.12450	0.04249	-0.02413	0.02225	-0.00127	-0.00671	16.23418	4.33228	179.98346	0.09109	-0.13570	0.00309	-0.00550	-0.02743	-0.00034	1.04987	-2.43823	-158.76549	-0.58551	-0.03891	-0.00643	-0.07437	-0.00606	-0.00124	-1.29160	-7.64181	-177.84291	-0.48736	-0.11400	0.05841	0.00876	-0.01013	0.02695	12.27755
104			1.03000	22.43416	7.18488	20.78782	0.00256	0.00106	0.00199	0.00027	-0.00001	0.00007	-112.48310	-22.73721	145.42171	0.12126	0.04058	-0.02512	0.02290	-0.00171	-0.00798	16.26531	4.25332	-179.92473	0.09482	-0.13323	0.00410	-0.00638	-0.01996	-0.00046	0.98582	-2.52253	-158.84715	-0.57258	-0.03414	-0.00991	-0.04407	-0.00497	-0.00084	-1.25593	-7.69550	-178.13855	-0.47168	-0.14086	0.05325	-0.01337	-0.00918	0.02792	12.34239
105			1.04000	22.36310	7.18534	20.77250	0.00277	0.00110	0.00179	0.00041	-0.00001	0.00002	-112.55029	-22.57145	145.31329	0.11819	0.03905	-0.02507	0.02181	-0.00239	-0.00862	16.29843	4.20383	-179.84349	0.10010	-0.12660	0.00416	-0.00642	-0.01228	-0.00042	0.95760	-2.60695	-158.86020	-0.56760	-0.03117	-0.01032	-0.01029	-0.00499	0.00039	-1.24332	-7.72968	-178.44749	-0.46357	-0.15352	0.05195	-0.03064	-0.00310	0.02589	12.38758
106			1.05000	22.26605	7.19305	20.76942	0.00290	0.00113	0.00171	0.00054	-0.00002	-0.00002	-112.60501	-22.40018	145.18808	0.11573	0.03808	-0.02406	0.01937	-0.00310	-0.00857	16.32827	4.17928	-179.78145	0.10679	-0.11668	0.00331	-0.00548	-0.00581	-0.00024	0.96732	-2.70540	-158.80032	-0.57133	-0.03184	-0.00807	0.02110	-0.00626	0.00129	-1.25435	-7.73108	-178.71425	-0.45942	-0.15515	0.05346	-0.04040	0.00623	0.02039	12.42021
107			1.06000	22.14776	7.20431	20.77767	0.00296	0.00115	0.00172	0.00064	-0.00001	-0.00005	-112.64203	-22.23053	145.05040	0.11411	0.03772	-0.02231	0.01597	-0.00367	-0.00789	16.35019	4.17247	-179.74724	0.11370	-0.10552	0.00155	-0.00359	-0.00119	-0.00004	1.00896	-2.82905	-158.67302	-0.57369	-0.03510	-0.00543	0.04405	-0.00868	0.00144	-1.28462	-7.69320	-178.88950	-0.44524	-0.14700	0.05345	-0.04029	0.01474	0.01062	12.44698
108			1.07000	22.01541	7.21570	20.79482	0.00297	0.00116	0.00180	0.00069	-0.00001	-0.00007	-112.65955	-22.06890	144.90828	0.11329	0.03784	-0.02012	0.01206	-0.00393	-0.00671	16.36194	4.17584	-179.74710	0.11894	-0.09560	-0.00119	-0.00125	0.00156	-0.00003	1.07086	-2.98334	-158.49034	-0.57051	-0.03968	-0.00248	0.05428	-0.01187	0.00086	-1.32680	-7.62118	-178.94647	-0.42392	-0.12206	0.05254	-0.03302	0.01733	-0.00025	12.47422
109			1.08000	21.87575	7.22641	20.81894	0.00296	0.00117	0.00195	0.00071	-0.00000	-0.00010	-112.65993	-21.92385	144.77327	0.11317	0.03834	-0.01768	0.00812	-0.00377	-0.00512	16.36470	4.18222	-179.78027	0.12187	-0.08820	-0.00485	0.00071	0.00270	-0.00036	1.13925	-3.16437	-158.26920	-0.56139	-0.04508	0.00055	0.05110	-0.01517	-0.00022	-1.37389	-7.53031	-178.88777	-0.40305	-0.08802	0.05183	-0.02352	0.01354	-0.00952	12.50697
110			1.09000	21.73293	7.23820	20.84959	0.00296	0.00119	0.00218	0.00072	0.00000	-0.00014	-112.64852	-21.80620	144.65857	0.11369	0.03914	-0.01503	0.00438	-0.00320	-0.00331	16.36195	4.18588	-179.83786	0.12352	-0.08323	-0.00921	0.00180	0.00259	-0.00096	1.20069	-3.35979	-158.03020	-0.54791	-0.04703	0.00292	0.03667	-0.01635	-0.00118	-1.42074	-7.43988	-178.73859	-0.38408	-0.06167	0.05078	-0.01472	0.00840	-0.01573	12.54782
111			1.10000	21.58842	7.25336	20.88813	0.00296	0.00123	0.00250	0.00072	-0.00000	-0.00020	-112.63063	-21.72693	144.57556	0.11466	0.04021	-0.01212	0.00090	-0.00230	-0.00158	16.35707	4.18299	-179.90472	0.12534	-0.07964	-0.01397	0.00201	0.00150	-0.00151	1.24365	-3.55287	-157.79617	-0.53347	-0.04687	0.00494	0.01464	-0.01542	-0.00186	-1.46345	-7.36550	-178.53386	-0.36783	-0.04250	0.04992	-0.00769	0.00421	-0.01872	12.59699
112			1.11000	21.44270	7.27265	20.93597	0.00296	0.00129	0.00292	0.00072	-0.00000	-0.00028	-112.61060	-21.69380	144.53180	0.11586	0.04149	-0.00894	-0.00217	-0.00117	-0.00026	16.35273	4.17167	-179.96344	0.12829	-0.07618	-0.01873	0.00145	-0.00026	-0.00160	1.25929	-3.72747	-157.58971	-0.51738	-0.04635	0.00712	-0.01164	-0.01321	-0.00223	-1.49977	-7.31554	-178.30826	-0.35158	-0.03063	0.04946	-0.00269	0.00166	-0.01902	12.65301
113			1.12000	21.29674	7.29441	20.99285	0.00295	0.00136	0.00342	0.00071	0.00000	-0.00038	-112.59224	-21.70910	144.52980	0.11712	0.04286	-0.00560	-0.00445	0.00000	0.00040	16.35085	4.15167	-179.99783	0.13272	-0.07163	-0.02296	0.00030	-0.00225	-0.00089	1.24145	-3.87153	-157.43007	-0.49970	-0.04413	0.00803	-0.03958	-0.00991	-0.00178	-1.52859	-7.29203	-178.09135	-0.33742	-0.03773	0.04816	0.00024	0.00047	-0.01677	12.71148
114			1.13000	21.15317	7.31506	21.05593	0.00295	0.00145	0.00395	0.00068	0.00002	-0.00045	-112.57957	-21.76922	144.56566	0.11821	0.04419	-0.00232	-0.00543	0.00098	0.00036	16.35250	4.12469	-179.99599	0.13883	-0.06512	-0.02614	-0.00126	-0.00390	0.00063	1.18591	-3.97914	-157.32942	-0.47907	-0.03976	0.00748	-0.06696	-0.00634	-0.00088	-1.54997	-7.29067	-177.90649	-0.32848	-0.05880	0.04626	0.00140	-0.00099	-0.01281	12.76441
115			1.14000	21.01596	7.32959	21.11999	0.00297	0.00154	0.00446	0.00064	0.00004	-0.00046	-112.57651	-21.86492	144.62921	0.11894	0.04536	0.00071	-0.00468	0.00154	-0.00015	16.35794	4.09352	-179.95197	0.14708	-0.05575	-0.02792	-0.00307	-0.00473	0.00254	1.09081	-4.05131	-157.29092	-0.45269	-0.03404	0.00649	-0.09078	-0.00349	-0.00010	-1.56434	-7.30289	-177.77109	-0.31889	-0.07518	0.04411	0.00123	-0.00222	-0.00803	12.80138
116			1.15000	20.88947	7.33202	21.17796	0.00301	0.00162	0.00487	0.00059	0.00007	-0.00038	-112.58672	-21.98087	144.70593	0.11911	0.04630	0.00338	-0.00204	0.00158	-0.00079	16.36729	4.06080	-179.86806	0.15719	-0.04299	-0.02816	-0.00500	-0.00444	0.00415	0.95741	-4.09613	-157.31018	-0.42353	-0.02892	0.00556	-0.10865	-0.00191	0.00042	-1.57238	-7.31886	-177.69524	-0.30952	-0.08404	0.04229	0.00014	-0.00219	-0.00326	12.81178
117			1.16000	20.77743	7.31618	21.22250	0.00308	0.00169	0.00515	0.00053	0.00011	-0.00020	-112.61287	-22.09648	144.77887	0.11857	0.04688	0.00557	0.00233	0.00107	-0.00115	16.38056	4.02762	-179.75623	0.16844	-0.02728	-0.02701	-0.00680	-0.00309	0.00476	0.79063	-4.12840	-157.37741	-0.39283	-0.02626	0.00548	-0.11892	-0.00158	0.00081	-1.57525	-7.33032	-177.68132	-0.30291	-0.08873	0.04190	-0.00151	-0.00089	0.00109	12.78707
118			1.17000	20.68251	7.27719	21.24778	0.00316	0.00173	0.00527	0.00046	0.00016	0.00005	-112.65592	-22.18918	144.83022	0.11734	0.04707	0.00715	0.00776	0.00005	-0.00097	16.39732	3.99332	-179.63721	0.17906	-0.01031	-0.02491	-0.00780	-0.00118	0.00412	0.59839	-4.16731	-157.47816	-0.36030	-0.02326	0.00597	-0.12100	-0.00207	0.00113	-1.57427	-7.33120	-177.72504	-0.29523	-0.09391	0.04197	-0.00326	0.00138	0.00493	12.72226
119			1.18000	20.60562	7.21296	21.25023	0.00325	0.00174	0.00520	0.00040	0.00021	0.00033	-112.71336	-22.23915	144.84450	0.11580	0.04698	0.00803	0.01306	-0.00132	-0.00024	16.41520	3.95544	-179.53665	0.18762	0.00538	-0.02247	-0.00708	0.00058	0.00250	0.39003	-4.23251	-157.59354	-0.32333	-0.01708	0.00646	-0.11492	-0.00256	0.00126	-1.57053	-7.31723	-177.81750	-0.28245	-0.10148	0.04126	-0.00438	0.00453	0.00785	12.61628
120			1.19000	20.54575	7.12448	21.22806	0.00333	0.00171	0.00496	0.00033	0.00024	0.00058	-112.77840	-22.23383	144.81253	0.11436	0.04671	0.00806	0.01688	-0.00274	0.00072	16.42969	3.91055	-179.47940	0.19251	0.01718	-0.02009	-0.00380	0.00167	0.00038	0.17456	-4.34074	-157.70146	-0.28567	-0.01228	0.00624	-0.10371	-0.00290	0.00101	-1.56398	-7.28594	-177.94621	-0.26841	-0.10422	0.03967	-0.00396	0.00803	0.00941	12.47231
121			1.20000	20.50074	7.01533	21.18131	0.00338	0.00165	0.00458	0.00027	0.00026	0.00075	-112.84082	-22.17024	144.73422	0.11342	0.04635	0.00719	0.01825	-0.00389	0.00147	16.43426	3.85465	-179.48418	0.19261	0.02308	-0.01801	0.00198	0.00196	-0.00178	-0.04009	-4.50357	-157.77966	-0.25528	-0.01036	0.00444	-0.09172	-0.00348	0.00042	-1.55249	-7.23632	-178.09370	-0.25407	-0.09636	0.03639	-0.00166	0.01063	0.00897	12.29639
122			1.21000	20.46816	6.89142	21.11282	0.00337	0.00156	0.00414	0.00022	0.00025	0.00083	-112.88956	-22.05544	144.61850	0.11329	0.04605	0.00561	0.01679	-0.00455	0.00164	16.42337	3.78540	-179.56041	0.18728	0.02213	-0.01655	0.00896	0.00158	-0.00368	-0.24564	-4.72546	-157.81105	-0.22744	-0.01032	0.00256	-0.07775	-0.00449	0.00001	-1.53509	-7.16721	-178.23430	-0.22554	-0.07856	0.03087	0.00162	0.01114	0.00638	12.09727
123			1.22000	20.44590	6.76124	21.02893	0.00330	0.00146	0.00371	0.00016	0.00023	0.00081	-112.91560	-21.90550	144.48112	0.11419	0.04595	0.00376	0.01270	-0.00461	0.00127	16.39410	3.70417	-179.70602	0.17714	0.01502	-0.01604	0.01528	0.00084	-0.00532	-0.43229	-5.00240	-157.78828	-0.20119	-0.01225	0.00123	-0.06185	-0.00636	-0.00011	-1.51381	-7.08022	-178.33653	-0.18626	-0.05036	0.02436	0.00376	0.00827	0.00288	11.88532
124			1.23000	20.43156	6.63627	20.93939	0.00320	0.00136	0.00339	0.00012	0.00019	0.00071	-112.91354	-21.74258	144.34134	0.11606	0.04616	0.00218	0.00649	-0.00414	0.00073	16.34694	3.61641	-179.90785	0.16357	0.00378	-0.01674	0.01961	0.00015	-0.00684	-0.58916	-5.32129	-157.71422	-0.18007	-0.01612	0.00071	-0.04595	-0.00921	-0.00012	-1.49432	-6.98281	-178.37570	-0.14768	-0.01489	0.01878	0.00373	0.00250	0.00008	11.67089
125			1.24000	20.42121	6.53031	20.85612	0.00308	0.00129	0.00327	0.00011	0.00013	0.00057	-112.88209	-21.59104	144.21796	0.11861	0.04670	0.00141	-0.00114	-0.00326	0.00040	16.28431	3.52962	179.85608	0.14883	-0.00912	-0.01887	0.02165	-0.00020	-0.00832	-0.70683	-5.65941	-157.59830	-0.16690	-0.02084	0.00178	-0.03155	-0.01202	-0.00042	-1.48345	-6.88769	-178.34645	-0.11488	0.02510	0.01560	0.00211	-0.00374	-0.00155	11.46225
126			1.25000	20.40862	6.45724	20.79143	0.00296	0.00126	0.00339	0.00012	0.00007	0.00038	-112.82330	-21.47392	144.12610	0.12142	0.04754	0.00184	-0.00922	-0.00218	0.00035	16.20977	3.45072	179.61299	0.13527	-0.02108	-0.02242	0.02191	-0.00017	-0.00953	-0.77998	-5.98540	-157.45341	-0.15975	-0.02867	0.00331	-0.01864	-0.01501	-0.00090	-1.48633	-6.80910	-178.26575	-0.08479	0.06343	0.01328	0.00004	-0.00688	-0.00215	11.26543
127			1.26000	20.38659	6.42822	20.75653	0.00284	0.00128	0.00376	0.00016	-0.00000	0.00010	-112.74256	-21.40951	144.07465	0.12399	0.04861	0.00370	-0.01652	-0.00117	0.00027	16.12673	3.38468	179.39038	0.12515	-0.02960	-0.02715	0.02126	-0.00002	-0.00992	-0.80899	-6.26367	-157.29449	-0.15937	-0.03299	0.00314	-0.00744	-0.01361	-0.00088	-1.50463	-6.75853	-178.16341	-0.06325	0.08267	0.01016	-0.00149	-0.00451	-0.00176	11.08395
128			1.27000	20.34875	6.44916	20.76056	0.00272	0.00134	0.00437	0.00022	-0.00008	-0.00031	-112.64806	-21.40837	144.06432	0.12595	0.04987	0.00706	-0.02176	-0.00055	-0.00039	16.03884	3.33383	179.21019	0.11979	-0.03290	-0.03269	0.02030	0.00003	-0.00905	-0.79916	-6.46251	-157.13638	-0.17084	-0.03253	0.00265	0.00251	-0.00840	-0.00070	-1.53664	-6.74133	-178.06770	-0.06332	0.08042	0.00927	-0.00300	0.00021	-0.00134	10.92008
129			1.28000	20.28999	6.51933	20.80953	0.00262	0.00144	0.00517	0.00029	-0.00015	-0.00089	-112.54946	-21.47221	144.08795	0.12700	0.05127	0.01180	-0.02400	-0.00057	-0.00200	15.95030	3.29792	179.08469	0.12018	-0.02980	-0.03860	0.01928	-0.00007	-0.00690	-0.75847	-6.56365	-156.99251	-0.19135	-0.03345	0.00409	0.01232	-0.00298	-0.00094	-1.57849	-6.75707	-177.99632	-0.07590	0.07048	0.01195	-0.00505	0.00390	-0.00112	10.77540
130			1.29000	20.20584	6.63167	20.90526	0.00253	0.00158	0.00607	0.00038	-0.00022	-0.00163	-112.45621	-21.59278	144.13164	0.12710	0.05283	0.01771	-0.02296	-0.00139	-0.00449	15.86624	3.27496	179.01381	0.12642	-0.02015	-0.04458	0.01809	-0.00014	-0.00406	-0.69556	-6.56821	-156.87349	-0.21606	-0.03486	0.00647	0.02173	0.00212	-0.00117	-1.62568	-6.80182	-177.95811	-0.08225	0.05155	0.01469	-0.00657	0.00501	-0.00043	10.65036
131			1.30000	20.09209	6.77431	21.04463	0.00247	0.00173	0.00699	0.00048	-0.00026	-0.00242	-112.37546	-21.75238	144.17737	0.12622	0.05445	0.02443	-0.01906	-0.00298	-0.00713	15.79190	3.26161	178.98625	0.13768	-0.00450	-0.05036	0.01635	-0.00005	-0.00158	-0.61935	-6.49662	-156.78288	-0.24686	-0.03566	0.00749	0.03001	0.00578	-0.00103	-1.67426	-6.86750	-177.95956	-0.09086	0.02299	0.01632	-0.00794	0.00276	0.00070	10.54314
132			1.31000	19.94507	6.93251	21.21981	0.00243	0.00188	0.00785	0.00060	-0.00028	-0.00314	-112.31090	-21.92596	144.20630	0.12453	0.05605	0.03143	-0.01325	-0.00516	-0.00870	15.73197	3.25384	178.98248	0.15212	0.01561	-0.05579	0.01362	0.00017	-0.00052	-0.53816	-6.38412	-156.71321	-0.27826	-0.03686	0.00544	0.03544	0.00719	-0.00064	-1.72029	-6.94106	-178.00349	-0.10091	-0.01168	0.01506	-0.00904	-0.00136	0.00169	10.44941
133			1.32000	19.76314	7.09131	21.41969	0.00240	0.00201	0.00856	0.00072	-0.00026	-0.00364	-112.26273	-22.08572	144.20186	0.12243	0.05755	0.03811	-0.00660	-0.00760	-0.00805	15.68967	3.24707	178.97932	0.16734	0.03791	-0.06071	0.00981	0.00032	-0.00171	-0.45813	-6.27444	-156.64557	-0.30052	-0.03557	0.00269	0.03623	0.00543	-0.00036	-1.76174	-7.00437	-178.08467	-0.09866	-0.05121	0.01143	-0.00874	-0.00412	0.00186	10.36302
134			1.33000	19.54950	7.23708	21.63097	0.00237	0.00212	0.00910	0.00082	-0.00021	-0.00382	-112.22952	-22.20739	144.15422	0.12064	0.05901	0.04388	-0.00009	-0.00977	-0.00491	15.66637	3.23577	178.95407	0.18113	0.05912	-0.06516	0.00524	0.00043	-0.00544	-0.38279	-6.21026	-156.55595	-0.31431	-0.03372	0.00259	0.03304	0.00154	-0.00050	-1.79925	-7.03885	-178.18823	-0.09943	-0.07432	0.01116	-0.00861	-0.00125	0.00202	10.27690
135			1.34000	19.31414	7.35844	21.83869	0.00234	0.00219	0.00941	0.00087	-0.00013	-0.00362	-112.20993	-22.27621	144.06453	0.11954	0.06040	0.04827	0.00544	-0.01108	-0.00010	15.66157	3.21325	178.88934	0.19226	0.07536	-0.06933	0.00052	0.00083	-0.01134	-0.31362	-6.22342	-156.42438	-0.32291	-0.03136	0.00316	0.02750	-0.00322	-0.00086	-1.83538	-7.03008	-178.29323	-0.10537	-0.07566	0.01249	-0.00892	0.00481	0.00200	10.18455
136			1.35000	19.07209	7.44742	22.02751	0.00232	0.00224	0.00951	0.00087	-0.00005	-0.00308	-112.20236	-22.28905	143.94496	0.11918	0.06159	0.05109	0.00928	-0.01104	0.00492	15.67321	3.17298	178.77669	0.20005	0.08373	-0.07334	-0.00365	0.00190	-0.01848	-0.25111	-6.32972	-156.24451	-0.32740	-0.03309	0.00410	0.02126	-0.00881	-0.00142	-1.87334	-6.97186	-178.37537	-0.10422	-0.05945	0.01333	-0.00862	0.00859	0.00131	10.08171
137			1.36000	18.83955	7.50255	22.18501	0.00234	0.00227	0.00943	0.00083	0.00002	-0.00236	-112.20409	-22.25159	143.81381	0.11940	0.06247	0.05249	0.01094	-0.00956	0.00889	15.69748	3.11013	178.61795	0.20413	0.08313	-0.07737	-0.00660	0.00358	-0.02554	-0.19507	-6.53022	-156.02808	-0.33052	-0.03893	0.00598	0.01591	-0.01638	-0.00232	-1.91564	-6.86821	-178.41180	-0.10032	-0.02870	0.01487	-0.00796	0.00599	0.00011	9.96765
138			1.37000	18.62944	7.52970	22.30488	0.00239	0.00231	0.00928	0.00076	0.00006	-0.00165	-112.21095	-22.17572	143.69029	0.12007	0.06303	0.05285	0.01035	-0.00692	0.01102	15.72932	3.02317	178.42534	0.20455	0.07475	-0.08145	-0.00806	0.00518	-0.03101	-0.14485	-6.81336	-155.79840	-0.33061	-0.04556	0.00796	0.01221	-0.02486	-0.00310	-1.96216	-6.73309	-178.39200	-0.09392	0.00559	0.01626	-0.00685	-0.00136	-0.00134	9.84604
139			1.38000	18.44938	7.54042	22.38880	0.00249	0.00236	0.00914	0.00067	0.00006	-0.00110	-112.21857	-22.07788	143.59045	0.12103	0.06329	0.05252	0.00776	-0.00371	0.01107	15.76362	2.91537	178.21901	0.20204	0.06098	-0.08538	-0.00811	0.00586	-0.03339	-0.09944	-7.15662	-155.57980	-0.32751	-0.05241	0.00893	0.01055	-0.03269	-0.00315	-2.00912	-6.58610	-178.32613	-0.08688	0.03914	0.01668	-0.00543	-0.00956	-0.00232	9.72498
140			1.39000	18.30128	7.54777	22.44560	0.00264	0.00243	0.00905	0.00058	0.00002	-0.00079	-112.22215	-21.97764	143.52461	0.12223	0.06333	0.05178	0.00358	-0.00062	0.00921	15.79575	2.79555	178.02335	0.19850	0.04487	-0.08878	-0.00712	0.00518	-0.03169	-0.05742	-7.52874	-155.39168	-0.32200	-0.05892	0.00918	0.01084	-0.03784	-0.00265	-2.05108	-6.44783	-178.24188	-0.07704	0.07180	0.01621	-0.00391	-0.01532	-0.00223	9.61500
141			1.40000	18.18305	7.56262	22.48723	0.00283	0.00254	0.00906	0.00049	-0.00004	-0.00069	-112.21680	-21.89344	143.49603	0.12371	0.06331	0.05091	-0.00169	0.00181	0.00605	15.82220	2.67670	177.86101	0.19562	0.02925	-0.09139	-0.00551	0.00356	-0.02592	-0.01762	-7.89287	-155.24672	-0.31765	-0.06563	0.00850	0.01259	-0.03912	-0.00177	-2.08427	-6.33614	-178.17622	-0.06288	0.10088	0.01436	-0.00267	-0.01592	-0.00106	9.52617
142			1.41000	18.09038	7.59089	22.52419	0.00306	0.00268	0.00918	0.00042	-0.00010	-0.00074	-112.19796	-21.83920	143.50177	0.12538	0.06333	0.05022	-0.00755	0.00329	0.00228	15.84088	2.57288	177.74835	0.19446	0.01620	-0.09329	-0.00356	0.00181	-0.01715	0.02054	-8.21189	-155.15132	-0.31791	-0.07096	0.00691	0.01544	-0.03483	-0.00083	-2.10847	-6.26410	-178.16377	-0.04753	0.11923	0.01130	-0.00202	-0.01018	0.00043	9.46616
143			1.42000	18.01765	7.63300	22.56249	0.00331	0.00284	0.00940	0.00035	-0.00016	-0.00086	-112.16198	-21.82285	143.53432	0.12694	0.06339	0.04988	-0.01347	0.00371	-0.00151	15.85072	2.49622	177.69296	0.19526	0.00694	-0.09458	-0.00126	0.00060	-0.00702	0.05759	-8.45538	-155.10707	-0.32092	-0.07292	0.00433	0.01904	-0.02490	-0.00015	-2.12788	-6.24002	-178.22415	-0.03219	0.12379	0.00700	-0.00174	-0.00056	0.00115	9.43954
144			1.43000	17.95816	7.68533	22.60412	0.00355	0.00299	0.00966	0.00031	-0.00020	-0.00097	-112.10648	-21.84605	143.58272	0.12812	0.06343	0.04992	-0.01878	0.00306	-0.00483	15.85064	2.45430	177.69357	0.19761	0.00206	-0.09530	0.00155	0.00010	0.00280	0.09427	-8.60316	-155.11082	-0.32721	-0.07359	0.00164	0.02302	-0.01220	0.00007	-2.14995	-6.26588	-178.35332	-0.02352	0.11441	0.00318	-0.00179	0.00843	0.00084	9.44774
145			1.44000	17.90580	7.74168	22.64833	0.00372	0.00312	0.00991	0.00029	-0.00021	-0.00101	-112.03118	-21.90483	143.63443	0.12880	0.06345	0.05016	-0.02293	0.00154	-0.00734	15.83967	2.44970	177.74120	0.20064	0.00111	-0.09537	0.00496	0.00001	0.01084	0.13135	-8.64538	-155.15280	-0.33541	-0.07174	-0.00101	0.02677	0.00130	-0.00009	-2.18230	-6.33565	-178.52386	-0.02487	0.08444	0.00022	-0.00260	0.01159	0.00007	9.48956
146			1.45000	17.85676	7.79377	22.69268	0.00380	0.00320	0.01009	0.00028	-0.00017	-0.00095	-111.93817	-21.99113	143.67836	0.12910	0.06343	0.05031	-0.02556	-0.00043	-0.00885	15.81682	2.47989	177.82182	0.20341	0.00282	-0.09465	0.00894	-0.00009	0.01616	0.16982	-8.58267	-155.21745	-0.34757	-0.06849	-0.00376	0.03014	0.01310	-0.00043	-2.23165	-6.43640	-178.69751	-0.04339	0.04192	-0.00099	-0.00588	0.00747	-0.00028	9.56218
147			1.46000	17.80985	7.83218	22.73308	0.00376	0.00322	0.01017	0.00027	-0.00009	-0.00073	-111.83172	-22.09468	143.70776	0.12907	0.06335	0.05011	-0.02668	-0.00232	-0.00928	15.78160	2.53782	177.91974	0.20523	0.00591	-0.09295	0.01324	-0.00039	0.01838	0.21104	-8.42651	-155.28548	-0.36067	-0.06341	-0.00620	0.03267	0.02125	-0.00062	-2.30171	-6.55252	-178.84444	-0.07585	-0.00327	-0.00020	-0.01256	-0.00063	-0.00005	9.66117
148			1.47000	17.76592	7.84793	22.76278	0.00363	0.00317	0.01011	0.00025	0.00003	-0.00033	-111.71748	-22.20370	143.72141	0.12871	0.06315	0.04931	-0.02640	-0.00357	-0.00868	15.73413	2.61405	178.01965	0.20507	0.00940	-0.09004	0.01734	-0.00085	0.01773	0.25629	-8.19899	-155.33559	-0.37953	-0.06008	-0.00765	0.03454	0.02593	-0.00040	-2.39217	-6.66862	-178.95532	-0.11947	-0.04545	0.00301	-0.02286	-0.00838	0.00053	9.78053
149			1.48000	17.72700	7.83421	22.77189	0.00341	0.00306	0.00988	0.00022	0.00015	0.00027	-111.60257	-22.30600	143.72333	0.12788	0.06265	0.04769	-0.02491	-0.00378	-0.00724	15.67611	2.69904	178.10890	0.20188	0.01213	-0.08582	0.02034	-0.00128	0.01499	0.30627	-7.93213	-155.34781	-0.40328	-0.05896	-0.00793	0.03564	0.02754	0.00022	-2.49855	-6.77190	-179.03912	-0.16827	-0.08960	0.00786	-0.03515	-0.01386	0.00111	9.91344
150			1.49000	17.69455	7.78643	22.74968	0.00317	0.00290	0.00948	0.00020	0.00025	0.00099	-111.49415	-22.39086	143.72107	0.12644	0.06169	0.04505	-0.02256	-0.00288	-0.00526	15.61116	2.78439	178.17993	0.19553	0.01313	-0.08023	0.02148	-0.00144	0.01133	0.36136	-7.66346	-155.30591	-0.42159	-0.05534	-0.00702	0.03574	0.02430	0.00090	-2.61335	-6.85264	-179.11066	-0.21625	-0.14421	0.01321	-0.04632	-0.01586	0.00160	10.05353
151			1.50000	17.66755	7.70209	22.68814	0.00292	0.00271	0.00890	0.00019	0.00034	0.00169	-111.39780	-22.45003	143.72261	0.12442	0.06020	0.04142	-0.01982	-0.00114	-0.00303	15.54430	2.86362	178.23106	0.18669	0.01204	-0.07339	0.02052	-0.00127	0.00779	0.42257	-7.42810	-155.20241	-0.43626	-0.05108	-0.00448	0.03690	0.01825	0.00102	-2.72810	-6.90398	-179.17336	-0.27467	-0.18658	0.02163	-0.05632	-0.01073	0.00198	10.19643
152			1.51000	17.64137	7.58153	22.58515	0.00270	0.00250	0.00820	0.00022	0.00041	0.00223	-111.31583	-22.47677	143.73219	0.12191	0.05819	0.03699	-0.01704	0.00082	-0.00074	15.48099	2.93309	178.26483	0.17624	0.00889	-0.06569	0.01758	-0.00084	0.00502	0.49199	-7.25196	-155.04492	-0.45201	-0.05276	-0.00119	0.04136	0.01280	0.00036	-2.83611	-6.92331	-179.21291	-0.33085	-0.20377	0.03109	-0.06040	-0.00135	0.00097	10.34012
153			1.52000	17.60782	7.42959	22.44564	0.00252	0.00229	0.00743	0.00027	0.00044	0.00250	-111.24730	-22.46543	143.74792	0.11905	0.05577	0.03213	-0.01428	0.00238	0.00143	15.42718	2.99187	178.28641	0.16526	0.00394	-0.05781	0.01300	-0.00032	0.00327	0.57132	-7.14708	-154.85582	-0.46599	-0.05435	0.00313	0.04883	0.00656	-0.00104	-2.93298	-6.91317	-179.20909	-0.36353	-0.20758	0.03869	-0.05450	0.00720	-0.00206	10.48415
154			1.53000	17.55577	7.25693	22.28156	0.00237	0.00208	0.00667	0.00036	0.00042	0.00246	-111.18953	-22.41153	143.76147	0.11612	0.05314	0.02727	-0.01137	0.00306	0.00328	15.38886	3.04057	178.30251	0.15455	-0.00192	-0.05040	0.00736	0.00013	0.00248	0.65970	-7.10984	-154.66393	-0.48077	-0.05990	0.00691	0.05767	0.00102	-0.00216	-3.01503	-6.88041	-179.15355	-0.38490	-0.19161	0.04497	-0.04317	0.01170	-0.00596	10.62866
155			1.54000	17.47351	7.07935	22.11103	0.00224	0.00189	0.00596	0.00048	0.00038	0.00214	-111.13995	-22.31315	143.76057	0.11339	0.05050	0.02261	-0.00808	0.00271	0.00457	15.37080	3.08036	178.32062	0.14473	-0.00728	-0.04365	0.00139	0.00036	0.00237	0.75358	-7.12350	-154.49513	-0.49513	-0.06839	0.00889	0.06522	-0.00344	-0.00228	-3.07937	-6.83533	-179.06001	-0.39958	-0.16025	0.04933	-0.03029	0.01115	-0.00849	10.77324
156			1.55000	17.35284	6.91398	21.95547	0.00216	0.00172	0.00531	0.00059	0.00031	0.00163	-111.09708	-22.17313	143.73306	0.11095	0.04791	0.01814	-0.00446	0.00138	0.00510	15.37545	3.11245	178.34721	0.13626	-0.01124	-0.03742	-0.00408	0.00038	0.00258	0.84746	-7.16362	-154.36746	-0.50604	-0.07667	0.01010	0.06888	-0.00553	-0.00179	-3.12500	-6.79026	-178.95961	-0.40374	-0.12515	0.05196	-0.01897	0.00763	-0.00799	10.91672
157			1.56000	17.19234	6.77492	21.83500	0.00213	0.00159	0.00475	0.00070	0.00024	0.00106	-111.05930	-22.00067	143.66876	0.10906	0.04560	0.01390	-0.00093	-0.00070	0.00480	15.40151	3.13882	178.38660	0.13017	-0.01370	-0.03177	-0.00839	0.00028	0.00286	0.93519	-7.20316	-154.28934	-0.51462	-0.08310	0.01000	0.06796	-0.00406	-0.00089	-3.15377	-6.75605	-178.88658	-0.40471	-0.09699	0.05281	-0.01204	0.00381	-0.00457	11.05672
158			1.57000	16.99752	6.67013	21.76260	0.00212	0.00149	0.00430	0.00079	0.00018	0.00053	-111.02338	-21.81018	143.56221	0.10805	0.04384	0.01019	0.00174	-0.00312	0.00392	15.44418	3.16267	178.44048	0.12728	-0.01438	-0.02691	-0.01142	0.00019	0.00302	1.01181	-7.21800	-154.26320	-0.52494	-0.08983	0.00887	0.06427	0.00094	0.00001	-3.17058	-6.73990	-178.86230	-0.40969	-0.07860	0.05293	-0.01059	0.00072	-0.00002	11.18993
159			1.58000	16.77897	6.59955	21.74000	0.00212	0.00143	0.00399	0.00083	0.00013	0.00013	-110.98401	-21.61812	143.41643	0.10804	0.04279	0.00723	0.00275	-0.00536	0.00285	15.49765	3.18790	178.50670	0.12820	-0.01344	-0.02301	-0.01351	0.00019	0.00297	1.07539	-7.19131	-154.29027	-0.53380	-0.09386	0.00775	0.06011	0.00863	0.00073	-3.18339	-6.74560	-178.88670	-0.41363	-0.07237	0.05255	-0.01461	-0.00193	0.00357	11.31373
160			1.59000	16.55114	6.55557	21.75777	0.00213	0.00140	0.00379	0.00082	0.00010	-0.00013	-110.93536	-21.43986	143.24405	0.10879	0.04233	0.00505	0.00182	-0.00704	0.00189	15.55724	3.21791	178.57904	0.13258	-0.01141	-0.02015	-0.01515	0.00027	0.00271	1.12719	-7.11468	-154.37315	-0.54296	-0.09683	0.00645	0.05792	0.01769	0.00124	-3.20205	-6.77470	-178.93886	-0.41709	-0.07274	0.05179	-0.02359	-0.00483	0.00468	11.42674
161			1.60000	16.33040	6.52817	21.80092	0.00219	0.00141	0.00370	0.00078	0.00009	-0.00025	-110.87309	-21.28611	143.06076	0.11001	0.04232	0.00373	-0.00070	-0.00802	0.00124	15.62061	3.25512	178.64809	0.13929	-0.00908	-0.01860	-0.01668	0.00036	0.00231	1.16990	-6.98631	-154.51588	-0.55357	-0.10013	0.00621	0.05804	0.02748	0.00184	-3.23638	-6.82735	-178.98662	-0.42093	-0.07223	0.05239	-0.03611	-0.00782	0.00315	11.52881
162			1.61000	16.13303	6.50939	21.85373	0.00232	0.00147	0.00371	0.00070	0.00008	-0.00028	-110.79625	-21.16288	142.88118	0.11147	0.04267	0.00342	-0.00413	-0.00831	0.00093	15.68733	3.29987	178.70430	0.14660	-0.00693	-0.01870	-0.01824	0.00040	0.00188	1.20539	-6.80718	-154.72073	-0.56207	-0.10139	0.00857	0.05794	0.03696	0.00341	-3.29292	-6.90251	-179.00116	-0.42507	-0.06890	0.05598	-0.04949	-0.01025	-0.00043	11.62062
163			1.62000	15.97228	6.49353	21.90210	0.00251	0.00158	0.00384	0.00059	0.00007	-0.00024	-110.70694	-21.07409	142.71844	0.11255	0.04318	0.00432	-0.00784	-0.00801	0.00087	15.75786	3.35029	178.74104	0.15326	-0.00526	-0.02084	-0.01978	0.00039	0.00142	1.23299	-6.57830	-154.98369	-0.56934	-0.10384	0.01281	0.05454	0.04686	0.00622	-3.37204	-6.99705	-178.96777	-0.43437	-0.05963	0.06273	-0.06084	-0.01092	-0.00548	11.70362
164			1.63000	15.85323	6.47840	21.93843	0.00275	0.00172	0.00405	0.00047	0.00006	-0.00019	-110.60805	-21.02140	142.58022	0.11259	0.04361	0.00658	-0.01125	-0.00749	0.00086	15.83218	3.40255	178.75676	0.15853	-0.00442	-0.02520	-0.02097	0.00036	0.00094	1.25013	-6.30208	-155.29202	-0.57854	-0.10845	0.01827	0.04582	0.05746	0.00993	-3.46721	-7.10602	-178.88811	-0.44990	-0.05104	0.07178	-0.06714	-0.01054	-0.01082	11.78008
165			1.64000	15.76868	6.46726	21.96606	0.00300	0.00189	0.00434	0.00038	0.00005	-0.00020	-110.50115	-21.00254	142.46432	0.11178	0.04398	0.00992	-0.01398	-0.00722	0.00070	15.90853	3.45161	178.75685	0.16250	-0.00389	-0.03121	-0.02138	0.00030	0.00056	1.25382	-5.98484	-155.62369	-0.58796	-0.11142	0.02141	0.03094	0.06590	0.01199	-3.56634	-7.22287	-178.77951	-0.46953	-0.06310	0.07820	-0.06543	-0.01368	-0.01378	11.85231
166			1.65000	15.70151	6.46624	21.99688	0.00321	0.00205	0.00467	0.00036	0.00002	-0.00031	-110.38613	-21.01179	142.36111	0.11095	0.04451	0.01367	-0.01605	-0.00744	0.00034	15.98321	3.49243	178.75237	0.16593	-0.00256	-0.03748	-0.02071	0.00015	0.00059	1.24173	-5.63847	-155.95201	-0.59617	-0.11026	0.02009	0.01143	0.06905	0.01076	-3.65438	-7.34136	-178.66945	-0.49205	-0.09270	0.07957	-0.05417	-0.01996	-0.01251	11.92198
167			1.66000	15.63293	6.47863	22.04239	0.00337	0.00221	0.00502	0.00041	-0.00001	-0.00051	-110.26265	-21.04290	142.26155	0.11079	0.04532	0.01721	-0.01770	-0.00798	-0.00013	16.05161	3.52128	178.75555	0.16974	0.00040	-0.04265	-0.01891	-0.00001	0.00126	1.21354	-5.28070	-156.25621	-0.60207	-0.10642	0.02010	-0.00938	0.06677	0.00980	-3.71765	-7.45763	-178.58249	-0.50840	-0.11471	0.08171	-0.03268	-0.02369	-0.00903	11.98967
168			1.67000	15.54934	6.50201	22.10740	0.00346	0.00234	0.00535	0.00053	-0.00002	-0.00074	-110.13142	-21.09000	142.16164	0.11105	0.04616	0.02020	-0.01891	-0.00860	-0.00050	16.10951	3.53696	178.77475	0.17486	0.00501	-0.04612	-0.01633	-0.00001	0.00236	1.17058	-4.93149	-156.52852	-0.60746	-0.10589	0.02214	-0.02857	0.06308	0.00966	-3.74658	-7.56929	-178.52654	-0.52116	-0.12035	0.08625	-0.00314	-0.02320	-0.00572	12.05487
169			1.68000	15.44167	6.53189	22.19255	0.00352	0.00246	0.00561	0.00069	-0.00002	-0.00097	-109.99403	-21.14311	142.05734	0.11123	0.04674	0.02233	-0.01937	-0.00927	-0.00040	16.15517	3.54021	178.81126	0.18097	0.01044	-0.04767	-0.01351	0.00025	0.00336	1.11504	-4.60846	-156.77193	-0.61269	-0.10761	0.02475	-0.04458	0.05777	0.00975	-3.73656	-7.67308	-178.49146	-0.53174	-0.11619	0.09159	0.03144	-0.02026	-0.00440	12.11647
170			1.69000	15.30373	6.56504	22.29712	0.00357	0.00255	0.00579	0.00087	-0.00001	-0.00116	-109.85194	-21.18685	141.94011	0.11179	0.04717	0.02336	-0.01903	-0.01005	0.00041	16.18977	3.53295	178.86020	0.18719	0.01570	-0.04746	-0.01116	0.00068	0.00379	1.04962	-4.32530	-156.99332	-0.61862	-0.10986	0.02600	-0.05650	0.05027	0.00939	-3.68801	-7.76510	-178.45804	-0.53759	-0.11070	0.09493	0.06617	-0.01679	-0.00559	12.17294
171			1.70000	15.13583	6.59658	22.41512	0.00357	0.00261	0.00588	0.00102	0.00002	-0.00123	-109.70741	-21.20704	141.80380	0.11318	0.04766	0.02333	-0.01812	-0.01066	0.00163	16.21722	3.51784	178.91333	0.19238	0.02003	-0.04598	-0.00993	0.00109	0.00354	0.97813	-4.09177	-157.19646	-0.62167	-0.11088	0.02508	-0.06292	0.04052	0.00828	-3.60627	-7.84220	-178.41217	-0.53070	-0.10727	0.09404	0.09354	-0.01345	-0.00792	12.22249
172			1.71000	14.94797	6.61784	22.53315	0.00351	0.00263	0.00593	0.00108	0.00008	-0.00113	-109.56444	-21.19770	141.65240	0.11511	0.04820	0.02267	-0.01697	-0.01069	0.00278	16.24264	3.49762	178.96248	0.19604	0.02288	-0.04409	-0.01006	0.00130	0.00276	0.90581	-3.91307	-157.37994	-0.62501	-0.11288	0.02363	-0.06277	0.03036	0.00698	-3.50059	-7.90247	-178.35168	-0.51275	-0.09901	0.09104	0.10760	-0.00952	-0.00963	12.26298
173			1.72000	14.75631	6.62089	22.63591	0.00339	0.00262	0.00592	0.00104	0.00013	-0.00087	-109.42733	-21.15960	141.49655	0.11703	0.04864	0.02183	-0.01586	-0.01001	0.00363	16.27069	3.47527	179.00060	0.19794	0.02382	-0.04255	-0.01133	0.00122	0.00168	0.83935	-3.78905	-157.54065	-0.63001	-0.11410	0.02260	-0.05496	0.02016	0.00579	-3.38357	-7.94478	-178.28316	-0.49052	-0.08637	0.08775	0.10719	-0.00553	-0.01008	12.29187
174			1.73000	14.57720	6.60379	22.71253	0.00325	0.00257	0.00589	0.00091	0.00018	-0.00054	-109.29847	-21.09642	141.34598	0.11866	0.04892	0.02114	-0.01509	-0.00887	0.00418	16.30458	3.45387	179.02252	0.19781	0.02291	-0.04184	-0.01319	0.00087	0.00047	0.78603	-3.71498	-157.67726	-0.63568	-0.11625	0.02191	-0.03966	0.01102	0.00472	-3.26915	-7.96802	-178.21454	-0.46891	-0.07083	0.08477	0.09528	-0.00210	-0.00947	12.30740
175			1.74000	14.42319	6.57095	22.75904	0.00316	0.00254	0.00586	0.00074	0.00019	-0.00023	-109.17703	-21.01415	141.20609	0.11998	0.04908	0.02083	-0.01501	-0.00767	0.00450	16.34563	3.43691	179.02522	0.19643	0.02051	-0.04235	-0.01513	0.00039	-0.00079	0.75161	-3.68387	-157.78973	-0.64296	-0.12043	0.02085	-0.01956	0.00301	0.00361	-3.16887	-7.97145	-178.15216	-0.45000	-0.05518	0.08162	0.07700	0.00028	-0.00791	12.31041
176			1.75000	14.30005	6.53085	22.77864	0.00314	0.00253	0.00588	0.00059	0.00018	-0.00001	-109.05891	-20.92119	141.07774	0.12105	0.04919	0.02111	-0.01591	-0.00677	0.00464	16.39373	3.42699	179.00818	0.19446	0.01747	-0.04420	-0.01680	-0.00006	-0.00204	0.73832	-3.68892	-157.87621	-0.65254	-0.12721	0.01944	0.00159	-0.00421	0.00245	-3.08857	-7.95616	-178.10283	-0.43519	-0.03837	0.07858	0.05710	0.00139	-0.00561	12.30525
177			1.76000	14.20551	6.49290	22.78068	0.00321	0.00258	0.00598	0.00047	0.00014	0.00009	-108.93797	-20.82760	140.95842	0.12217	0.04946	0.02213	-0.01780	-0.00639	0.00460	16.44774	3.42561	178.97333	0.19295	0.01459	-0.04747	-0.01813	-0.00037	-0.00321	0.74511	-3.72361	-157.93382	-0.65878	-0.13174	0.01794	0.02081	-0.01044	0.00136	-3.02962	-7.92554	-178.07191	-0.42047	-0.02232	0.07526	0.03762	0.00133	-0.00301	12.29850
178			1.77000	14.13158	6.46483	22.77808	0.00334	0.00268	0.00616	0.00040	0.00010	0.00004	-108.80927	-20.74409	140.84520	0.12358	0.04999	0.02376	-0.02036	-0.00647	0.00425	16.50633	3.43273	178.92552	0.19202	0.01239	-0.05174	-0.01918	-0.00053	-0.00407	0.76894	-3.78089	-157.96216	-0.66019	-0.13175	0.01783	0.03583	-0.01466	0.00053	-2.99191	-7.88543	-178.06026	-0.40557	-0.00730	0.07314	0.01964	0.00052	-0.00096	12.29679
179			1.78000	14.06849	6.45053	22.78334	0.00350	0.00282	0.00643	0.00037	0.00005	-0.00012	-108.67094	-20.68155	140.73764	0.12559	0.05087	0.02586	-0.02318	-0.00676	0.00341	16.56825	3.44675	178.87279	0.19260	0.01114	-0.05651	-0.02011	-0.00057	-0.00427	0.80520	-3.85154	-157.96602	-0.65922	-0.13189	0.01939	0.04517	-0.01640	-0.00010	-2.97562	-7.84274	-178.06104	-0.39352	0.00823	0.07312	0.00392	-0.00059	-0.00015	12.30501
180			1.79000	14.00835	6.44980	22.80415	0.00363	0.00298	0.00679	0.00036	0.00001	-0.00035	-108.52496	-20.64975	140.63918	0.12815	0.05205	0.02824	-0.02566	-0.00695	0.00196	16.63202	3.46421	178.82559	0.19542	0.01142	-0.06121	-0.02104	-0.00055	-0.00351	0.84803	-3.92326	-157.95415	-0.66101	-0.13527	0.02079	0.04850	-0.01549	-0.00048	-2.98023	-7.80335	-178.06213	-0.39146	0.02402	0.07445	-0.00913	-0.00148	-0.00095	12.32543
181			1.80000	13.94712	6.46007	22.84207	0.00374	0.00314	0.00722	0.00037	-0.00002	-0.00059	-108.37720	-20.65464	140.55545	0.13103	0.05345	0.03082	-0.02703	-0.00681	-0.00002	16.69640	3.48083	178.79378	0.20099	0.01364	-0.06544	-0.02212	-0.00046	-0.00179	0.89122	-3.98232	-157.93782	-0.66241	-0.13603	0.02150	0.04540	-0.01115	-0.00041	-3.00383	-7.77158	-178.04994	-0.39740	0.02849	0.07585	-0.01923	-0.00121	-0.00343	12.35816
182			1.81000	13.88424	6.47812	22.89375	0.00382	0.00330	0.00766	0.00038	-0.00004	-0.00078	-108.23638	-20.69651	140.49124	0.13378	0.05490	0.03342	-0.02659	-0.00626	-0.00227	16.76062	3.49244	178.78432	0.20860	0.01802	-0.06879	-0.02328	-0.00019	0.00062	0.92816	-4.01686	-157.93097	-0.66116	-0.13450	0.02120	0.03518	-0.00423	0.00023	-3.04239	-7.75205	-178.01250	-0.40669	0.02037	0.07631	-0.02521	-0.00027	-0.00717	12.40150
183			1.82000	13.82133	6.50041	22.95252	0.00388	0.00345	0.00807	0.00037	-0.00005	-0.00086	-108.11176	-20.76964	140.44879	0.13616	0.05626	0.03577	-0.02402	-0.00528	-0.00438	16.82392	3.49564	178.80005	0.21728	0.02406	-0.07092	-0.02426	0.00044	0.00320	0.95136	-4.01859	-157.94951	-0.65670	-0.13081	0.02085	0.01766	0.00418	0.00142	-3.08940	-7.75041	-177.94225	-0.41693	0.00397	0.07663	-0.02554	0.00010	-0.01157	12.45188
184			1.83000	13.76183	6.52313	23.00940	0.00392	0.00356	0.00838	0.00034	-0.00005	-0.00079	-108.01203	-20.86325	140.42850	0.13812	0.05745	0.03748	-0.01933	-0.00383	-0.00586	16.88518	3.48746	178.83987	0.22587	0.03015	-0.07169	-0.02477	0.00151	0.00541	0.95347	-3.98155	-158.01004	-0.65379	-0.12654	0.02049	-0.00575	0.01331	0.00314	-3.13630	-7.77123	-177.83661	-0.43383	-0.01377	0.07801	-0.01936	-0.00095	-0.01619	12.50446
185			1.84000	13.71101	6.54203	23.05466	0.00395	0.00365	0.00857	0.00027	-0.00004	-0.00057	-107.94482	-20.96384	140.43036	0.13962	0.05832	0.03818	-0.01274	-0.00191	-0.00640	16.94355	3.46575	178.89972	0.23358	0.03442	-0.07105	-0.02500	0.00283	0.00685	0.92904	-3.90098	-158.12769	-0.65313	-0.12340	0.02056	-0.03287	0.02285	0.00538	-3.17351	-7.81598	-177.69823	-0.45562	-0.03059	0.08080	-0.00567	-0.00343	-0.02068	12.55467
186			1.85000	13.67555	6.55341	23.08025	0.00397	0.00369	0.00862	0.00016	-0.00002	-0.00022	-107.91645	-21.05757	140.45364	0.14043	0.05872	0.03774	-0.00460	0.00031	-0.00588	16.99980	3.42965	178.97331	0.23959	0.03556	-0.06921	-0.02542	0.00392	0.00735	0.87534	-3.77419	-158.31427	-0.65418	-0.12133	0.02231	-0.06108	0.03228	0.00859	-3.19169	-7.88338	-177.53391	-0.47472	-0.04689	0.08520	0.01538	-0.00710	-0.02460	12.59980
187			1.86000	13.66149	6.55519	23.08174	0.00401	0.00369	0.00853	0.00002	0.00000	0.00016	-107.93071	-21.13191	140.49550	0.14029	0.05852	0.03628	0.00446	0.00247	-0.00445	17.05596	3.38062	179.05322	0.24346	0.03331	-0.06653	-0.02628	0.00433	0.00695	0.79301	-3.60278	-158.57457	-0.65621	-0.12282	0.02658	-0.08714	0.04159	0.01348	-3.18339	-7.97077	-177.35500	-0.48719	-0.05530	0.09188	0.04112	-0.01016	-0.02729	12.63886
188			1.87000	13.67155	6.54697	23.05934	0.00408	0.00366	0.00830	-0.00012	0.00003	0.00049	-107.98741	-21.17623	140.54944	0.13898	0.05765	0.03399	0.01342	0.00410	-0.00239	17.11418	3.32241	179.13164	0.24436	0.02779	-0.06345	-0.02732	0.00384	0.00592	0.68668	-3.39412	-158.90190	-0.65820	-0.12720	0.03187	-0.10772	0.04979	0.01931	-3.14405	-8.07471	-177.17906	-0.49613	-0.05689	0.09976	0.06793	-0.01179	-0.02688	12.67236
189			1.88000	13.70282	6.52874	23.01768	0.00419	0.00362	0.00797	-0.00024	0.00008	0.00072	-108.08099	-21.18348	140.60529	0.13678	0.05626	0.03116	0.02108	0.00482	-0.00018	17.17549	3.26075	179.20224	0.24181	0.01978	-0.06035	-0.02773	0.00266	0.00468	0.56432	-3.16252	-159.27530	-0.66078	-0.12939	0.03251	-0.12059	0.05354	0.02142	-3.07192	-8.19086	-177.03049	-0.50389	-0.07720	0.10228	0.09258	-0.01694	-0.02040	12.70185
190			1.89000	13.74709	6.49927	22.96374	0.00431	0.00355	0.00756	-0.00029	0.00013	0.00084	-108.20095	-21.15210	140.65175	0.13417	0.05465	0.02815	0.02656	0.00465	0.00172	17.23819	3.20167	179.26208	0.23577	0.01064	-0.05755	-0.02653	0.00128	0.00360	0.43570	-2.92741	-159.66266	-0.66728	-0.12922	0.02731	-0.12495	0.05186	0.01791	-2.96814	-8.31343	-176.93498	-0.50657	-0.11188	0.09766	0.11145	-0.02440	-0.00936	12.72886
191			1.90000	13.79415	6.45714	22.90377	0.00439	0.00347	0.00713	-0.00029	0.00020	0.00088	-108.33521	-21.08651	140.68106	0.13162	0.05306	0.02525	0.02960	0.00389	0.00301	17.29834	3.15054	179.31175	0.22690	0.00178	-0.05511	-0.02319	0.00018	0.00294	0.31098	-2.70846	-160.03152	-0.67320	-0.12851	0.02258	-0.11945	0.04610	0.01367	-2.83762	-8.43461	-176.90654	-0.50059	-0.13205	0.09269	0.12135	-0.02664	0.00111	12.75528
192			1.91000	13.83561	6.40195	22.84172	0.00442	0.00335	0.00669	-0.00023	0.00026	0.00087	-108.47287	-20.99601	140.69109	0.12927	0.05155	0.02254	0.03040	0.00290	0.00360	17.35024	3.11115	179.35435	0.21633	-0.00588	-0.05282	-0.01790	-0.00044	0.00268	0.19913	-2.52021	-160.35954	-0.67634	-0.12809	0.01957	-0.10482	0.03815	0.01034	-2.68999	-8.54490	-176.93721	-0.48908	-0.13845	0.08889	0.12146	-0.02370	0.00768	12.78189
193			1.92000	13.86730	6.33523	22.77924	0.00437	0.00321	0.00627	-0.00015	0.00030	0.00085	-108.60594	-20.89228	140.68442	0.12713	0.05010	0.01995	0.02945	0.00193	0.00356	17.38870	3.08535	179.39323	0.20507	-0.01214	-0.05039	-0.01136	-0.00064	0.00270	0.10635	-2.36937	-160.63863	-0.68029	-0.12950	0.01729	-0.08409	0.03005	0.00772	-2.53961	-8.63521	-176.99715	-0.47314	-0.13719	0.08500	0.11134	-0.01796	0.00852	12.80744
194			1.93000	13.88921	6.25987	22.71694	0.00426	0.00306	0.00591	-0.00008	0.00033	0.00081	-108.72939	-20.78794	140.66603	0.12522	0.04875	0.01756	0.02728	0.00112	0.00306	17.40959	3.07222	179.43105	0.19408	-0.01679	-0.04778	-0.00442	-0.00056	0.00279	0.03602	-2.25535	-160.87201	-0.68487	-0.13292	0.01510	-0.05987	0.02296	0.00566	-2.40399	-8.70001	-177.04649	-0.45536	-0.12930	0.08070	0.09188	-0.01149	0.00403	12.82787
195			1.94000	13.90364	6.17896	22.65488	0.00410	0.00290	0.00561	-0.00004	0.00033	0.00078	-108.84067	-20.69454	140.64243	0.12342	0.04753	0.01556	0.02429	0.00056	0.00233	17.41075	3.06855	179.46866	0.18420	-0.01982	-0.04523	0.00208	-0.00042	0.00278	-0.01095	-2.17180	-161.06871	-0.68799	-0.13506	0.01359	-0.03469	0.01731	0.00437	-2.30040	-8.73957	-177.05057	-0.43831	-0.11690	0.07693	0.06548	-0.00634	-0.00358	12.83755
196			1.95000	13.91287	6.09519	22.59338	0.00391	0.00276	0.00539	-0.00000	0.00032	0.00074	-108.93887	-20.62114	140.62057	0.12164	0.04649	0.01419	0.02082	0.00030	0.00155	17.39265	3.06995	179.50568	0.17573	-0.02129	-0.04309	0.00748	-0.00034	0.00265	-0.03586	-2.10839	-161.24112	-0.69228	-0.13603	0.01321	-0.01148	0.01408	0.00388	-2.24145	-8.76010	-176.98996	-0.43035	-0.10237	0.07557	0.03677	-0.00355	-0.01220	12.83203
197			1.96000	13.91784	6.01153	22.53444	0.00367	0.00262	0.00526	0.00002	0.00030	0.00068	-109.02409	-20.57366	140.60646	0.12011	0.04574	0.01347	0.01722	0.00029	0.00079	17.35807	3.07214	179.54156	0.16918	-0.02178	-0.04155	0.01137	-0.00038	0.00247	-0.04239	-2.05297	-161.40567	-0.69478	-0.13660	0.01436	0.00719	0.01371	0.00427	-2.23124	-8.77202	-176.86192	-0.42907	-0.08850	0.07673	0.00942	-0.00300	-0.02073	12.81006
198			1.97000	13.91825	5.93166	22.48173	0.00342	0.00250	0.00519	0.00004	0.00027	0.00059	-109.09742	-20.55494	140.60437	0.11905	0.04530	0.01308	0.01391	0.00050	0.00006	17.31181	3.07138	179.57683	0.16450	-0.02187	-0.04023	0.01342	-0.00054	0.00232	-0.03622	-1.99316	-161.58234	-0.69449	-0.13753	0.01672	0.01920	0.01615	0.00562	-2.26427	-8.78675	-176.67535	-0.43297	-0.07713	0.08001	-0.01221	-0.00390	-0.02860	12.77445
199			1.98000	13.91442	5.86008	22.43777	0.00320	0.00239	0.00514	0.00005	0.00023	0.00048	-109.16180	-20.56440	140.61743	0.11846	0.04509	0.01271	0.01137	0.00091	-0.00059	17.26074	3.06497	179.61317	0.16153	-0.02165	-0.03869	0.01340	-0.00077	0.00226	-0.02402	-1.91813	-161.79073	-0.69368	-0.13730	0.02013	0.02370	0.02062	0.00811	-2.32717	-8.81370	-176.44545	-0.44179	-0.06951	0.08528	-0.02457	-0.00549	-0.03532	12.73179
200			1.99000	13.90790	5.80106	22.40270	0.00302	0.00232	0.00510	0.00005	0.00017	0.00038	-109.22217	-20.59775	140.64636	0.11796	0.04495	0.01239	0.01005	0.00140	-0.00109	17.21268	3.05233	179.65294	0.15956	-0.02089	-0.03692	0.01117	-0.00099	0.00235	-0.01238	-1.82085	-162.04420	-0.68985	-0.13648	0.02366	0.02068	0.02594	0.01146	-2.40207	-8.85793	-176.19179	-0.45062	-0.06744	0.09085	-0.02558	-0.00741	-0.03938	12.68960
201			2.00000	13.90077	5.75707	22.37526	0.00290	0.00228	0.00511	0.00005	0.00012	0.00029	-109.28462	-20.64805	140.68906	0.11736	0.04489	0.01242	0.01028	0.00186	-0.00144	17.17592	3.03472	179.69919	0.15845	-0.01914	-0.03544	0.00685	-0.00110	0.00270	-0.00711	-1.70022	-162.34581	-0.68728	-0.13549	0.02602	0.01117	0.03065	0.01461	-2.47033	-8.91872	-175.93785	-0.46068	-0.07658	0.09542	-0.01566	-0.01020	-0.03923	12.65377
202			2.01000	13.89438	5.72844	22.35406	0.00283	0.00228	0.00518	0.00004	0.00007	0.00021	-109.35602	-20.70747	140.74127	0.11654	0.04492	0.01308	0.01218	0.00219	-0.00169	17.15771	3.01510	179.75612	0.15803	-0.01586	-0.03464	0.00086	-0.00102	0.00340	-0.01267	-1.56153	-162.68790	-0.68454	-0.13328	0.02678	-0.00309	0.03321	0.01662	-2.51585	-8.99025	-175.70863	-0.46821	-0.09441	0.09787	0.00278	-0.01342	-0.03436	12.62681
203			2.02000	13.88850	5.71351	22.33813	0.00280	0.00231	0.00530	0.00004	0.00003	0.00015	-109.44284	-20.76887	140.79778	0.11531	0.04491	0.01418	0.01544	0.00231	-0.00181	17.16288	2.99721	179.82858	0.15836	-0.01088	-0.03426	-0.00603	-0.00074	0.00441	-0.03156	-1.41450	-163.05695	-0.67994	-0.13165	0.02632	-0.01940	0.03347	0.01725	-2.52814	-9.06381	-175.52371	-0.47189	-0.10850	0.09861	0.02545	-0.01463	-0.02641	12.60729
204			2.03000	13.88205	5.70840	22.32591	0.00284	0.00235	0.00540	0.00004	0.00000	0.00012	-109.54900	-20.82578	140.85287	0.11360	0.04471	0.01527	0.01926	0.00216	-0.00172	17.19277	2.98420	179.92017	0.15965	-0.00466	-0.03384	-0.01298	-0.00032	0.00553	-0.06390	-1.26979	-163.43887	-0.67635	-0.12935	0.02631	-0.03493	0.03130	0.01758	-2.50396	-9.13108	-175.39124	-0.47422	-0.11019	0.09986	0.04787	-0.01266	-0.01829	12.59075
205			2.04000	13.87427	5.70698	22.31295	0.00290	0.00239	0.00545	0.00005	-0.00000	0.00015	-109.67339	-20.87208	140.89987	0.11125	0.04425	0.01633	0.02257	0.00166	-0.00137	17.24554	2.97776	-179.96924	0.16190	0.00229	-0.03352	-0.01927	0.00015	0.00653	-0.10778	-1.13635	-163.82280	-0.67293	-0.12590	0.02631	-0.04785	0.02726	0.01751	-2.44703	-9.18616	-175.30553	-0.47372	-0.10369	0.10070	0.06641	-0.00916	-0.01183	12.57129
206			2.05000	13.86397	5.70272	22.29459	0.00296	0.00241	0.00550	0.00008	0.00001	0.00022	-109.80920	-20.90171	140.93074	0.10844	0.04364	0.01755	0.02455	0.00078	-0.00072	17.31688	2.97793	-179.84401	0.16495	0.00923	-0.03379	-0.02431	0.00057	0.00728	-0.16063	-1.02021	-164.20122	-0.67039	-0.12400	0.02505	-0.05768	0.02260	0.01631	-2.36573	-9.22646	-175.25061	-0.46719	-0.09332	0.09913	0.07840	-0.00571	-0.00814	12.54327
207			2.06000	13.84795	5.69053	22.26980	0.00300	0.00242	0.00550	0.00012	0.00005	0.00029	-109.94625	-20.90952	140.93768	0.10582	0.04309	0.01869	0.02495	-0.00034	0.00020	17.40103	2.98334	-179.71201	0.16780	0.01491	-0.03455	-0.02769	0.00085	0.00765	-0.21981	-0.92537	-164.56845	-0.66746	-0.12373	0.02314	-0.06432	0.01764	0.01452	-2.27046	-9.25235	-175.20737	-0.45266	-0.08061	0.09537	0.08238	-0.00301	-0.00732	12.50224
208			2.07000	13.82261	5.66735	22.23988	0.00305	0.00242	0.00543	0.00018	0.00009	0.00036	-110.07449	-20.89321	140.91711	0.10388	0.04270	0.01934	0.02380	-0.00145	0.00123	17.49232	2.99186	-179.58211	0.16965	0.01815	-0.03543	-0.02924	0.00092	0.00752	-0.28284	-0.85407	-164.91969	-0.66531	-0.12422	0.02094	-0.06795	0.01247	0.01249	-2.17179	-9.26578	-175.15982	-0.43688	-0.06992	0.09089	0.07976	-0.00125	-0.00856	12.44575
209			2.08000	13.78550	5.63210	22.20472	0.00311	0.00240	0.00529	0.00026	0.00013	0.00043	-110.18526	-20.85429	140.87164	0.10252	0.04235	0.01935	0.02105	-0.00232	0.00212	17.58549	3.00108	-179.46236	0.16988	0.01860	-0.03614	-0.02902	0.00083	0.00686	-0.34719	-0.80694	-165.25169	-0.66760	-0.12239	0.01765	-0.06896	0.00721	0.00993	-2.07899	-9.26872	-175.09731	-0.42204	-0.06516	0.08510	0.07255	-0.00007	-0.01069	12.37356
210			2.09000	13.73482	5.58594	22.16318	0.00317	0.00237	0.00511	0.00035	0.00016	0.00049	-110.27083	-20.79713	140.80759	0.10177	0.04203	0.01883	0.01678	-0.00286	0.00269	17.67642	3.00864	-179.35907	0.16854	0.01643	-0.03670	-0.02741	0.00066	0.00578	-0.41042	-0.78265	-165.56396	-0.66845	-0.11873	0.01425	-0.06686	0.00250	0.00756	-1.99831	-9.26175	-175.01395	-0.40557	-0.06256	0.07875	0.06278	0.00098	-0.01299	12.28827
211			2.10000	13.66926	5.53220	22.11496	0.00322	0.00234	0.00493	0.00044	0.00017	0.00054	-110.32483	-20.72778	140.73277	0.10178	0.04185	0.01793	0.01115	-0.00304	0.00287	17.76208	3.01228	-179.27625	0.16590	0.01194	-0.03717	-0.02483	0.00044	0.00448	-0.47022	-0.77851	-165.85913	-0.66948	-0.11172	0.01157	-0.06218	-0.00125	0.00583	-1.93231	-9.24419	-174.90651	-0.39533	-0.06063	0.07409	0.05424	0.00204	-0.01556	12.19489
212			2.11000	13.58911	5.47567	22.06139	0.00324	0.00232	0.00478	0.00052	0.00017	0.00055	-110.34271	-20.65417	140.65611	0.10268	0.04187	0.01681	0.00435	-0.00289	0.00266	17.84033	3.01096	-179.21448	0.16280	0.00596	-0.03756	-0.02172	0.00020	0.00319	-0.52478	-0.79074	-166.14211	-0.66651	-0.10302	0.00844	-0.05542	-0.00367	0.00412	-1.88002	-9.21509	-174.77156	-0.38675	-0.06006	0.06920	0.04801	0.00315	-0.01806	12.10037
213			2.12000	13.49688	5.42175	22.00554	0.00326	0.00231	0.00470	0.00058	0.00014	0.00053	-110.32161	-20.58492	140.58600	0.10438	0.04207	0.01561	-0.00344	-0.00252	0.00216	17.90947	3.00567	-179.17184	0.15978	-0.00081	-0.03789	-0.01835	-0.00002	0.00210	-0.57328	-0.81422	-166.41878	-0.66127	-0.09577	0.00483	-0.04797	-0.00483	0.00232	-1.83819	-9.17423	-174.60574	-0.38035	-0.05804	0.06425	0.04463	0.00409	-0.02022	12.01186
214			2.13000	13.39644	5.37571	21.95217	0.00327	0.00232	0.00470	0.00061	0.00011	0.00047	-110.26006	-20.52903	140.52858	0.10660	0.04241	0.01455	-0.01192	-0.00208	0.00148	17.96823	2.99951	-179.14394	0.15716	-0.00739	-0.03820	-0.01490	-0.00015	0.00140	-0.61578	-0.84298	-166.69438	-0.65485	-0.08879	0.00208	-0.04092	-0.00490	0.00100	-1.80331	-9.12291	-174.40910	-0.37699	-0.05146	0.06075	0.04310	0.00433	-0.02207	11.93455
215			2.14000	13.29168	5.34170	21.90646	0.00327	0.00236	0.00479	0.00062	0.00007	0.00037	-110.15854	-20.49498	140.48657	0.10918	0.04294	0.01389	-0.02060	-0.00175	0.00072	18.01560	2.99652	-179.12460	0.15533	-0.01263	-0.03865	-0.01152	-0.00012	0.00121	-0.65304	-0.87151	-166.97197	-0.64923	-0.08183	0.00027	-0.03497	-0.00428	0.00013	-1.77347	-9.06479	-174.18745	-0.37715	-0.04130	0.05884	0.04183	0.00372	-0.02345	11.86953
216			2.15000	13.18567	5.32146	21.87261	0.00326	0.00242	0.00497	0.00061	0.00003	0.00026	-110.01979	-20.48971	140.45998	0.11200	0.04369	0.01383	-0.02887	-0.00158	-0.00010	18.05122	3.00068	-179.10643	0.15500	-0.01575	-0.03938	-0.00843	0.00005	0.00160	-0.68599	-0.89660	-167.25195	-0.64334	-0.07507	-0.00144	-0.03053	-0.00340	-0.00070	-1.74849	-9.00550	-173.95016	-0.37780	-0.03222	0.05712	0.03976	0.00283	-0.02389	11.81426
217			2.16000	13.08098	5.31425	21.85190	0.00325	0.00251	0.00524	0.00059	-0.00001	0.00014	-109.84960	-20.51690	140.44788	0.11502	0.04468	0.01438	-0.03605	-0.00155	-0.00098	18.07563	3.01435	-179.08127	0.15626	-0.01617	-0.04026	-0.00581	0.00023	0.00258	-0.71617	-0.91672	-167.53136	-0.63430	-0.06933	-0.00293	-0.02851	-0.00249	-0.00141	-1.72826	-8.94947	-173.70561	-0.37323	-0.02360	0.05483	0.03688	0.00191	-0.02326	11.76455
218			2.17000	12.98072	5.31736	21.84200	0.00323	0.00260	0.00558	0.00054	-0.00003	0.00005	-109.65652	-20.57669	140.44833	0.11805	0.04586	0.01550	-0.04147	-0.00165	-0.00194	18.09044	3.03876	-179.04156	0.15935	-0.01361	-0.04112	-0.00384	0.00031	0.00404	-0.74632	-0.93083	-167.80342	-0.62415	-0.06320	-0.00350	-0.03033	-0.00156	-0.00160	-1.71130	-8.89833	-173.46118	-0.36777	-0.01504	0.05339	0.03465	0.00111	-0.02214	11.71615
219			2.18000	12.88885	5.32643	21.83847	0.00318	0.00271	0.00596	0.00048	-0.00005	0.00001	-109.45054	-20.66562	140.45779	0.12089	0.04715	0.01713	-0.04464	-0.00193	-0.00291	18.09797	3.07432	-178.98216	0.16417	-0.00795	-0.04176	-0.00265	0.00025	0.00573	-0.78038	-0.93815	-168.05670	-0.61626	-0.05715	-0.00443	-0.03726	-0.00069	-0.00183	-1.69424	-8.85067	-173.22736	-0.36787	-0.00712	0.05254	0.03439	0.00051	-0.02004	11.66521
220			2.19000	12.80944	5.33615	21.83653	0.00313	0.00281	0.00636	0.00039	-0.00004	0.00002	-109.24114	-20.77568	140.47026	0.12347	0.04850	0.01914	-0.04544	-0.00242	-0.00373	18.10151	3.12120	-178.90283	0.17002	-0.00008	-0.04228	-0.00239	0.00000	0.00731	-0.82331	-0.93830	-168.27547	-0.60711	-0.05231	-0.00653	-0.04945	0.00005	-0.00222	-1.67181	-8.80314	-173.02150	-0.36676	-0.00340	0.05021	0.03592	0.00026	-0.01589	11.60872
221			2.20000	12.74541	5.34220	21.83178	0.00309	0.00291	0.00673	0.00031	-0.00002	0.00007	-109.03627	-20.89544	140.47871	0.12562	0.04983	0.02148	-0.04401	-0.00315	-0.00420	18.10459	3.17906	-178.80762	0.17613	0.00890	-0.04295	-0.00317	-0.00045	0.00854	-0.88008	-0.93158	-168.44588	-0.59743	-0.04802	-0.00858	-0.06604	0.00066	-0.00217	-1.63777	-8.75254	-172.86304	-0.36078	-0.00045	0.04696	0.03934	0.00004	-0.01056	11.54498
222			2.21000	12.69703	5.34283	21.82230	0.00305	0.00299	0.00705	0.00023	-0.00001	0.00012	-108.84145	-21.01116	140.47520	0.12709	0.05099	0.02398	-0.04060	-0.00419	-0.00402	18.11110	3.24696	-178.70392	0.18158	0.01761	-0.04403	-0.00497	-0.00111	0.00926	-0.95470	-0.91806	-168.56534	-0.58639	-0.04467	-0.00993	-0.08488	0.00127	-0.00172	-1.58610	-8.69828	-172.76363	-0.34866	0.00578	0.04329	0.04459	-0.00053	-0.00535	11.47466
223			2.22000	12.66105	5.34051	21.81187	0.00300	0.00305	0.00731	0.00017	-0.00000	0.00008	-108.65981	-21.10769	140.44972	0.12796	0.05188	0.02638	-0.03563	-0.00567	-0.00291	18.12423	3.32291	-178.60071	0.18555	0.02467	-0.04560	-0.00751	-0.00190	0.00939	-1.04913	-0.89568	-168.64417	-0.57490	-0.04161	-0.01074	-0.10340	0.00203	-0.00128	-1.51242	-8.64295	-172.72281	-0.33593	0.01380	0.03995	0.05155	-0.00127	-0.00124	11.40060
224			2.23000	12.63161	5.34091	21.80983	0.00296	0.00310	0.00751	0.00014	-0.00001	-0.00008	-108.49225	-21.17096	140.39148	0.12910	0.05277	0.02823	-0.02995	-0.00744	-0.00094	18.14602	3.40424	-178.50674	0.18723	0.02873	-0.04752	-0.01030	-0.00257	0.00894	-1.16290	-0.85963	-168.70082	-0.55996	-0.03848	-0.01192	-0.11821	0.00301	-0.00119	-1.41525	-8.59171	-172.73039	-0.32206	0.02128	0.03601	0.05854	-0.00172	0.00141	11.32697
225			2.24000	12.60515	5.34801	21.82242	0.00292	0.00314	0.00768	0.00011	-0.00003	-0.00025	-108.33931	-21.19497	140.29843	0.13131	0.05388	0.02921	-0.02456	-0.00880	0.00119	18.17699	3.48753	-178.42758	0.18657	0.02894	-0.04958	-0.01293	-0.00282	0.00808	-1.29271	-0.80372	-168.75711	-0.54052	-0.03469	-0.01390	-0.12631	0.00408	-0.00165	-1.29702	-8.55147	-172.77054	-0.30466	0.02490	0.03072	0.06297	-0.00139	0.00249	11.25793
226			2.25000	12.58507	5.36041	21.84459	0.00289	0.00317	0.00781	0.00005	-0.00004	-0.00031	-108.20338	-21.18538	140.18523	0.13429	0.05507	0.02937	-0.01998	-0.00885	0.00261	18.21675	3.56845	-178.36389	0.18377	0.02522	-0.05173	-0.01511	-0.00243	0.00714	-1.43249	-0.72180	-168.83411	-0.52082	-0.03401	-0.01598	-0.12707	0.00567	-0.00277	-1.16424	-8.52990	-172.82568	-0.28787	0.02792	0.02556	0.06412	-0.00049	0.00239	11.19681
227			2.26000	12.57989	5.37373	21.86372	0.00286	0.00320	0.00792	-0.00004	-0.00005	-0.00019	-108.08875	-21.15564	140.07677	0.13710	0.05599	0.02903	-0.01631	-0.00717	0.00292	18.26398	3.64178	-178.31158	0.17916	0.01804	-0.05408	-0.01665	-0.00150	0.00651	-1.57461	-0.60755	-168.95064	-0.50405	-0.03531	-0.01763	-0.12164	0.00795	-0.00456	-1.02567	-8.53335	-172.87923	-0.27278	0.02853	0.02120	0.06221	0.00085	0.00165	11.14552
228			2.27000	12.59732	5.38367	21.86761	0.00282	0.00321	0.00802	-0.00015	-0.00005	0.00008	-107.99923	-21.12124	139.99719	0.13922	0.05650	0.02846	-0.01348	-0.00406	0.00219	18.31682	3.70251	-178.26254	0.17312	0.00819	-0.05661	-0.01753	-0.00047	0.00660	-1.71188	-0.45553	-169.12354	-0.48904	-0.03415	-0.01964	-0.11167	0.00988	-0.00732	-0.88961	-8.56546	-172.91516	-0.25674	0.01608	0.01637	0.05766	0.00130	0.00058	11.10446
229			2.28000	12.64066	5.38703	21.84881	0.00279	0.00322	0.00810	-0.00026	-0.00003	0.00043	-107.93697	-21.09715	139.96359	0.14053	0.05659	0.02771	-0.01125	-0.00019	0.00067	18.37318	3.74673	-178.20529	0.16600	-0.00323	-0.05893	-0.01785	0.00007	0.00777	-1.83924	-0.26335	-169.36794	-0.47687	-0.03309	-0.02174	-0.09987	0.01169	-0.01111	-0.76239	-8.62635	-172.91872	-0.24454	-0.00801	0.01219	0.05284	-0.00103	-0.00037	11.07197
230			2.29000	12.70885	5.38222	21.80575	0.00279	0.00322	0.00813	-0.00036	-0.00002	0.00075	-107.90279	-21.09622	139.98405	0.14092	0.05623	0.02673	-0.00908	0.00352	-0.00126	18.43119	3.77274	-178.12645	0.15874	-0.01517	-0.06054	-0.01785	-0.00036	0.01019	-1.95399	-0.03216	-169.69598	-0.46819	-0.03335	-0.02283	-0.08822	0.01374	-0.01520	-0.64752	-8.71286	-172.87820	-0.23871	-0.03279	0.01031	0.04924	-0.00555	-0.00115	11.04483
231			2.30000	12.79685	5.37010	21.74391	0.00280	0.00321	0.00810	-0.00043	-0.00001	0.00093	-107.89585	-21.12633	140.05452	0.14018	0.05540	0.02559	-0.00633	0.00607	-0.00303	18.48943	3.78163	-178.01315	0.15242	-0.02656	-0.06122	-0.01777	-0.00188	0.01377	-2.05498	0.23455	-170.11446	-0.46065	-0.03766	-0.02119	-0.07762	0.01744	-0.01745	-0.54586	-8.81888	-172.78723	-0.23305	-0.04584	0.01153	0.04629	-0.00903	-0.00226	11.01908
232			2.31000	12.89566	5.35548	21.67637	0.00282	0.00319	0.00801	-0.00046	-0.00002	0.00087	-107.91335	-21.18660	140.15689	0.13844	0.05423	0.02439	-0.00230	0.00666	-0.00408	18.54696	3.77766	-177.85573	0.14812	-0.03625	-0.06090	-0.01789	-0.00409	0.01803	-2.14264	0.53207	-170.61990	-0.45275	-0.04251	-0.01715	-0.06917	0.02148	-0.01649	-0.45494	-8.93622	-172.64929	-0.22656	-0.05199	0.01527	0.04444	-0.01088	-0.00400	10.99129
233			2.32000	12.99383	5.34809	21.62116	0.00283	0.00314	0.00787	-0.00044	-0.00006	0.00056	-107.95158	-21.26553	140.26141	0.13663	0.05312	0.02292	0.00340	0.00522	-0.00409	18.60387	3.76706	-177.64975	0.14614	-0.04347	-0.05933	-0.01848	-0.00630	0.02211	-2.21948	0.85449	-171.19435	-0.44583	-0.04748	-0.01351	-0.06423	0.02550	-0.01428	-0.36850	-9.05614	-172.48129	-0.22025	-0.05730	0.01878	0.04428	-0.01187	-0.00545	10.95987
234			2.33000	13.08298	5.35781	21.59158	0.00282	0.00309	0.00772	-0.00041	-0.00012	0.00016	-108.00797	-21.34633	140.33940	0.13574	0.05249	0.02108	0.01034	0.00259	-0.00326	18.66170	3.75659	-177.39711	0.14621	-0.04764	-0.05648	-0.01971	-0.00780	0.02513	-2.28973	1.19387	-171.80669	-0.43715	-0.05345	-0.01155	-0.06242	0.02967	-0.01263	-0.27775	-9.17148	-172.31082	-0.21291	-0.06214	0.02049	0.04545	-0.01214	-0.00555	10.92562
235			2.34000	13.16294	5.38660	21.58754	0.00279	0.00304	0.00760	-0.00038	-0.00018	-0.00017	-108.08131	-21.41659	140.37807	0.13552	0.05229	0.01930	0.01745	-0.00016	-0.00218	18.72260	3.75238	-177.10544	0.14762	-0.04865	-0.05310	-0.02138	-0.00821	0.02679	-2.35754	1.54004	-172.42120	-0.42897	-0.05776	-0.01037	-0.06282	0.03214	-0.01111	-0.17409	-9.27851	-172.16592	-0.20768	-0.06747	0.02171	0.04824	-0.01217	-0.00461	10.89171
236			2.35000	13.23851	5.42903	21.60158	0.00275	0.00298	0.00748	-0.00037	-0.00021	-0.00041	-108.17006	-21.47055	140.37917	0.13493	0.05208	0.01784	0.02376	-0.00251	-0.00115	18.78756	3.75907	-176.78604	0.14970	-0.04735	-0.04990	-0.02297	-0.00766	0.02727	-2.42553	1.88143	-173.00766	-0.42276	-0.05986	-0.00971	-0.06410	0.03235	-0.00976	-0.05140	-9.37748	-172.06348	-0.20266	-0.07333	0.02229	0.05196	-0.01232	-0.00312	10.86340
237			2.36000	13.31269	5.47989	21.63028	0.00275	0.00292	0.00729	-0.00037	-0.00022	-0.00059	-108.27156	-21.50413	140.34651	0.13381	0.05162	0.01629	0.02894	-0.00440	-0.00020	18.85541	3.77854	-176.45128	0.15137	-0.04510	-0.04665	-0.02382	-0.00665	0.02652	-2.49477	2.20743	-173.54666	-0.41980	-0.06108	-0.00904	-0.06561	0.03117	-0.00826	0.09319	-9.47086	-172.00323	-0.19840	-0.07550	0.02281	0.05648	-0.01206	-0.00184	10.84634
238			2.37000	13.38769	5.53465	21.67153	0.00279	0.00285	0.00701	-0.00040	-0.00020	-0.00067	-108.38306	-21.51443	140.28410	0.13257	0.05099	0.01431	0.03283	-0.00569	0.00056	18.92344	3.80964	-176.11345	0.15217	-0.04267	-0.04300	-0.02354	-0.00554	0.02446	-2.56578	2.51111	-174.02890	-0.42086	-0.06228	-0.00863	-0.06736	0.02946	-0.00700	0.25941	-9.56071	-171.97008	-0.19542	-0.07525	0.02315	0.06147	-0.01155	-0.00121	10.84466
239			2.38000	13.46816	5.58512	21.71738	0.00283	0.00277	0.00668	-0.00044	-0.00016	-0.00060	-108.50198	-21.50232	140.20096	0.13107	0.05013	0.01212	0.03503	-0.00621	0.00100	18.98832	3.84922	-175.78477	0.15216	-0.04074	-0.03931	-0.02200	-0.00454	0.02155	-2.63904	2.79037	-174.45108	-0.42186	-0.06237	-0.00904	-0.06894	0.02716	-0.00636	0.44362	-9.64721	-171.94322	-0.18689	-0.07858	0.02163	0.06371	-0.01152	-0.00121	10.85871
240			2.39000	13.55871	5.62221	21.75708	0.00288	0.00268	0.00632	-0.00050	-0.00010	-0.00043	-108.62453	-21.46971	140.10725	0.12911	0.04898	0.01003	0.03547	-0.00614	0.00122	19.04624	3.89323	-175.47624	0.15145	-0.04015	-0.03620	-0.01912	-0.00379	0.01848	-2.71535	3.04661	-174.81197	-0.42041	-0.06203	-0.00992	-0.07007	0.02497	-0.00590	0.63923	-9.72943	-171.90610	-0.17526	-0.07919	0.01896	0.06267	-0.01091	-0.00151	10.88452
241			2.40000	13.66038	5.64318	21.78379	0.00291	0.00258	0.00598	-0.00055	-0.00005	-0.00024	-108.74572	-21.41567	140.00674	0.12707	0.04775	0.00825	0.03477	-0.00592	0.00135	19.09295	3.93774	-175.19518	0.14972	-0.04126	-0.03403	-0.01508	-0.00334	0.01577	-2.79534	3.28327	-175.11086	-0.42198	-0.06289	-0.01048	-0.07122	0.02372	-0.00509	0.83791	-9.80630	-171.85216	-0.16615	-0.07149	0.01679	0.05976	-0.00907	-0.00178	10.91491
242			2.41000	13.77043	5.65347	21.79598	0.00290	0.00248	0.00570	-0.00057	-0.00003	-0.00008	-108.86166	-21.33741	139.89792	0.12546	0.04669	0.00680	0.03369	-0.00575	0.00142	19.12501	3.97925	-174.94286	0.14624	-0.04331	-0.03249	-0.01040	-0.00318	0.01355	-2.87839	3.50539	-175.34761	-0.42551	-0.06449	-0.01035	-0.07144	0.02332	-0.00392	1.03065	-9.87677	-171.78481	-0.15673	-0.06166	0.01502	0.05405	-0.00700	-0.00182	10.94186
243			2.42000	13.88488	5.66055	21.79534	0.00286	0.00239	0.00550	-0.00057	-0.00004	0.00004	-108.97118	-21.23576	139.78064	0.12454	0.04590	0.00548	0.03256	-0.00554	0.00134	19.14111	4.01492	-174.71475	0.14117	-0.04572	-0.03109	-0.00591	-0.00333	0.01182	-2.96276	3.71888	-175.52382	-0.43013	-0.06756	-0.01039	-0.06997	0.02401	-0.00286	1.20930	-9.93913	-171.71370	-0.14794	-0.05391	0.01314	0.04643	-0.00522	-0.00153	10.95851
244			2.43000	14.00022	5.66798	21.78378	0.00281	0.00232	0.00534	-0.00055	-0.00004	0.00012	-109.07515	-21.11817	139.66020	0.12385	0.04515	0.00416	0.03127	-0.00516	0.00109	19.14215	4.04320	-174.50264	0.13537	-0.04819	-0.02959	-0.00219	-0.00380	0.01058	-3.04589	3.92833	-175.64272	-0.43440	-0.06997	-0.01059	-0.06614	0.02478	-0.00192	1.36718	-9.99068	-171.65138	-0.14291	-0.04986	0.01185	0.03836	-0.00373	-0.00108	10.95945
245			2.44000	14.11203	5.67565	21.76542	0.00276	0.00225	0.00522	-0.00051	-0.00004	0.00014	-109.17480	-20.99515	139.54283	0.12305	0.04434	0.00299	0.02978	-0.00474	0.00078	19.13015	4.06388	-174.29688	0.13014	-0.05033	-0.02808	0.00061	-0.00452	0.00985	-3.12468	4.13514	-175.71017	-0.43615	-0.07096	-0.00973	-0.05937	0.02498	-0.00097	1.49872	-10.02744	-171.60928	-0.13961	-0.04802	0.01201	0.02945	-0.00220	-0.00059	10.93959
246			2.45000	14.21383	5.68264	21.74843	0.00273	0.00220	0.00512	-0.00044	-0.00004	0.00008	-109.27034	-20.87531	139.43098	0.12215	0.04349	0.00201	0.02819	-0.00447	0.00050	19.10742	4.07770	-174.08810	0.12651	-0.05140	-0.02642	0.00251	-0.00536	0.00946	-3.19539	4.33735	-175.73520	-0.43577	-0.07375	-0.00644	-0.04955	0.02536	-0.00023	1.59911	-10.04459	-171.59515	-0.13540	-0.04210	0.01429	0.01951	-0.00034	0.00003	10.89376
247			2.46000	14.29853	5.68896	21.74262	0.00273	0.00216	0.00504	-0.00035	-0.00002	-0.00005	-109.36073	-20.76271	139.32242	0.12134	0.04268	0.00118	0.02668	-0.00453	0.00028	19.07700	4.08518	-173.86919	0.12540	-0.05068	-0.02443	0.00346	-0.00613	0.00912	-3.25363	4.53086	-175.72949	-0.43064	-0.07314	-0.00321	-0.03626	0.02390	0.00002	1.66434	-10.03675	-171.61227	-0.12786	-0.03805	0.01588	0.00904	0.00146	0.00091	10.81818
248			2.47000	14.36016	5.69605	21.75576	0.00278	0.00214	0.00496	-0.00025	-0.00001	-0.00022	-109.44424	-20.65618	139.21085	0.12082	0.04202	0.00047	0.02542	-0.00498	0.00011	19.04371	4.08647	-173.63728	0.12679	-0.04779	-0.02209	0.00316	-0.00659	0.00860	-3.29427	4.71066	-175.70552	-0.42512	-0.07229	-0.00133	-0.02037	0.02168	0.00004	1.69150	-9.99881	-171.66035	-0.12050	-0.03057	0.01595	-0.00061	0.00284	0.00177	10.71199
249			2.48000	14.39495	5.70588	21.79069	0.00287	0.00214	0.00488	-0.00013	0.00000	-0.00038	-109.51936	-20.55046	139.08855	0.12093	0.04168	-0.00017	0.02448	-0.00571	-0.00004	19.01462	4.08124	-173.39497	0.13014	-0.04306	-0.01958	0.00134	-0.00656	0.00778	-3.31316	4.87189	-175.67334	-0.42418	-0.07376	-0.00038	-0.00320	0.01958	0.00002	1.68034	-9.92679	-171.73816	-0.12105	-0.01321	0.01618	-0.00930	0.00202	0.00264	10.57845
250			2.49000	14.40225	5.71816	21.84324	0.00300	0.00215	0.00478	-0.00000	0.00001	-0.00048	-109.58513	-20.43993	138.95123	0.12158	0.04164	-0.00067	0.02356	-0.00648	-0.00018	18.99718	4.06975	-173.14893	0.13439	-0.03678	-0.01716	-0.00189	-0.00591	0.00675	-3.30862	5.01146	-175.63832	-0.43012	-0.07574	0.00051	0.01386	0.01716	-0.00003	1.63523	-9.81843	-171.84483	-0.12739	0.01063	0.01705	-0.01737	-0.00228	0.00363	10.42447
251			2.50000	14.38400	5.72873	21.90459	0.00314	0.00217	0.00469	0.00013	0.00003	-0.00050	-109.64063	-20.32170	138.79982	0.12249	0.04183	-0.00079	0.02227	-0.00707	-0.00023	18.99617	4.05387	-172.90784	0.13888	-0.02944	-0.01531	-0.00582	-0.00469	0.00577	-3.28254	5.12781	-175.60092	-0.43391	-0.07831	0.00241	0.02891	0.01449	-0.00014	1.56508	-9.67457	-171.97893	-0.12329	0.03642	0.01686	-0.02189	-0.00987	0.00431	10.25805
252			2.51000	14.34356	5.73240	21.96534	0.00326	0.00220	0.00465	0.00025	0.00006	-0.00045	-109.68507	-20.19609	138.63910	0.12337	0.04216	-0.00026	0.02045	-0.00742	-0.00008	19.01205	4.03779	-172.67964	0.14385	-0.02150	-0.01451	-0.00958	-0.00316	0.00511	-3.23926	5.21946	-175.56006	-0.43917	-0.08252	0.00597	0.04075	0.01159	-0.00039	1.48024	-9.49998	-172.13354	-0.12096	0.06823	0.01849	-0.02405	-0.02167	0.00514	10.08612
253			2.52000	14.28399	5.72826	22.01897	0.00334	0.00223	0.00466	0.00037	0.00007	-0.00037	-109.71786	-20.06352	138.47330	0.12401	0.04250	0.00090	0.01826	-0.00757	0.00028	19.04167	4.02639	-172.47017	0.14891	-0.01335	-0.01480	-0.01253	-0.00166	0.00477	-3.18384	5.28424	-175.51694	-0.44555	-0.08542	0.01030	0.04924	0.00783	-0.00069	1.38900	-9.30262	-172.29234	-0.12191	0.10422	0.02135	-0.02473	-0.03652	0.00563	9.91355
254			2.53000	14.20742	5.72018	22.06361	0.00339	0.00226	0.00471	0.00047	0.00007	-0.00031	-109.73893	-19.92361	138.30420	0.12448	0.04279	0.00238	0.01600	-0.00764	0.00079	19.08060	4.02395	-172.28273	0.15332	-0.00528	-0.01569	-0.01437	-0.00050	0.00457	-3.12026	5.32001	-175.47702	-0.45083	-0.08746	0.01361	0.05472	0.00342	-0.00080	1.29577	-9.09119	-172.42984	-0.12071	0.14240	0.02281	-0.02356	-0.05263	0.00466	9.74349
255			2.54000	14.11658	5.71282	22.10153	0.00340	0.00230	0.00479	0.00055	0.00006	-0.00028	-109.74918	-19.77721	138.13295	0.12484	0.04296	0.00380	0.01370	-0.00762	0.00128	19.12441	4.03280	-172.11835	0.15634	0.00215	-0.01670	-0.01494	0.00014	0.00436	-3.05120	5.32536	-175.44716	-0.45395	-0.09001	0.01609	0.05785	-0.00137	-0.00067	1.20136	-8.87382	-172.51950	-0.11401	0.18541	0.02254	-0.02089	-0.06987	0.00242	9.57694
256			2.55000	14.01565	5.70786	22.13636	0.00339	0.00233	0.00490	0.00059	0.00005	-0.00028	-109.74899	-19.62904	137.96245	0.12504	0.04300	0.00507	0.01095	-0.00750	0.00168	19.16853	4.05271	-171.97559	0.15804	0.00906	-0.01765	-0.01406	0.00033	0.00413	-2.97854	5.30002	-175.43037	-0.45474	-0.09015	0.01725	0.05929	-0.00623	-0.00043	1.10375	-8.65679	-172.54498	-0.10087	0.22707	0.02026	-0.01769	-0.08522	-0.00007	9.41249
257			2.56000	13.90938	5.70454	22.17107	0.00337	0.00236	0.00501	0.00061	0.00005	-0.00029	-109.73656	-19.48722	137.79697	0.12520	0.04304	0.00634	0.00719	-0.00728	0.00196	19.20750	4.08080	-171.85086	0.15907	0.01582	-0.01866	-0.01163	0.00030	0.00393	-2.90409	5.24482	-175.42239	-0.44939	-0.08524	0.01496	0.05931	-0.01022	-0.00033	0.99870	-8.44383	-172.50693	-0.08403	0.25261	0.01498	-0.01510	-0.09324	-0.00148	9.24589
258			2.57000	13.80143	5.70164	22.20667	0.00337	0.00239	0.00512	0.00061	0.00005	-0.00030	-109.70776	-19.36079	137.64192	0.12569	0.04325	0.00765	0.00207	-0.00691	0.00207	19.23555	4.11197	-171.73984	0.16034	0.02237	-0.01977	-0.00778	0.00027	0.00378	-2.82897	5.16147	-175.41211	-0.43974	-0.07420	0.01030	0.05920	-0.01230	-0.00042	0.88003	-8.23580	-172.42294	-0.07037	0.26643	0.00863	-0.01423	-0.09666	-0.00135	9.07167
259			2.58000	13.69378	5.69853	22.24214	0.00341	0.00245	0.00526	0.00062	0.00005	-0.00030	-109.65809	-19.25752	137.50363	0.12675	0.04371	0.00891	-0.00438	-0.00630	0.00193	19.24797	4.13998	-171.63919	0.16203	0.02830	-0.02082	-0.00293	0.00046	0.00356	-2.75316	5.05281	-175.38496	-0.43213	-0.06343	0.00600	0.06083	-0.01298	-0.00050	0.74014	-8.03084	-172.31903	-0.06273	0.28676	0.00376	-0.01536	-0.10342	-0.00065	8.88466
260			2.59000	13.58686	5.69496	22.27504	0.00350	0.00252	0.00540	0.00063	0.00005	-0.00027	-109.58461	-19.18279	137.38878	0.12837	0.04433	0.01000	-0.01168	-0.00540	0.00154	19.24244	4.15918	-171.54808	0.16449	0.03340	-0.02157	0.00213	0.00093	0.00317	-2.67497	4.92269	-175.32826	-0.42656	-0.05435	0.00230	0.06465	-0.01285	-0.00033	0.57104	-7.82500	-172.21925	-0.05786	0.30881	0.00026	-0.01765	-0.11263	-0.00004	8.68155
261			2.60000	13.47967	5.69105	22.30353	0.00361	0.00262	0.00557	0.00067	0.00004	-0.00024	-109.48752	-19.13853	137.30199	0.13035	0.04502	0.01086	-0.01891	-0.00424	0.00097	19.22083	4.16522	-171.46941	0.16773	0.03749	-0.02195	0.00622	0.00160	0.00248	-2.59234	4.77465	-175.23389	-0.42163	-0.04492	-0.00056	0.06998	-0.01179	0.00012	0.36597	-7.61457	-172.13852	-0.05049	0.32718	-0.00226	-0.01904	-0.12207	0.00026	8.46190
262			2.61000	13.37033	5.68761	22.32755	0.00374	0.00273	0.00575	0.00071	0.00004	-0.00021	-109.37121	-19.12270	137.24504	0.13265	0.04577	0.01152	-0.02498	-0.00291	0.00035	19.18986	4.15552	-171.40919	0.17206	0.04045	-0.02208	0.00821	0.00230	0.00149	-2.50388	4.61121	-175.09729	-0.41743	-0.03444	-0.00263	0.07600	-0.00982	0.00076	0.12082	-7.39826	-172.08340	-0.04452	0.34268	-0.00332	-0.02024	-0.13054	0.00024	8.22845
263			2.62000	13.25682	5.68537	22.34877	0.00389	0.00286	0.00595	0.00078	0.00003	-0.00020	-109.24383	-19.12956	137.21696	0.13527	0.04660	0.01205	-0.02913	-0.00150	-0.00018	19.15934	4.12912	-171.37495	0.17738	0.04226	-0.02217	0.00757	0.00279	0.00023	-2.40911	4.43359	-174.91599	-0.41347	-0.02440	-0.00387	0.08191	-0.00750	0.00143	-0.16563	-7.17815	-172.05560	-0.04262	0.35814	-0.00260	-0.02262	-0.13730	0.00006	7.98555
264			2.63000	13.13747	5.68432	22.36883	0.00403	0.00300	0.00618	0.00085	0.00003	-0.00021	-109.11436	-19.15133	137.21436	0.13823	0.04755	0.01255	-0.03119	-0.00015	-0.00057	19.13834	4.08785	-171.37318	0.18334	0.04311	-0.02236	0.00475	0.00288	-0.00121	-2.30827	4.24174	-174.68918	-0.41048	-0.01687	-0.00376	0.08725	-0.00557	0.00169	-0.49059	-6.95878	-172.05658	-0.04617	0.37626	0.00055	-0.02761	-0.14198	0.00002	7.73861
265			2.64000	13.01150	5.68404	22.38888	0.00414	0.00315	0.00646	0.00092	0.00003	-0.00023	-108.99000	-19.17990	137.23145	0.14140	0.04859	0.01319	-0.03122	0.00098	-0.00078	19.13201	4.03659	-171.40839	0.18933	0.04292	-0.02300	0.00077	0.00242	-0.00278	-2.20228	4.03486	-174.41681	-0.40740	-0.00929	-0.00366	0.09153	-0.00330	0.00194	-0.84644	-6.74597	-172.09105	-0.05189	0.39021	0.00425	-0.03372	-0.14142	0.00039	7.49417
266			2.65000	12.87954	5.68389	22.41040	0.00421	0.00329	0.00677	0.00097	0.00003	-0.00026	-108.87671	-19.20813	137.26111	0.14457	0.04970	0.01406	-0.02915	0.00187	-0.00084	19.14139	3.98139	-171.48288	0.19488	0.04144	-0.02449	-0.00359	0.00155	-0.00456	-2.09223	3.81203	-174.09789	-0.40508	-0.00407	-0.00462	0.09518	-0.00155	0.00283	-1.22202	-6.54504	-172.16827	-0.05900	0.40010	0.00722	-0.04027	-0.13655	0.00126	7.25928
267			2.66000	12.74423	5.68269	22.43442	0.00424	0.00343	0.00710	0.00098	0.00005	-0.00029	-108.78098	-19.23100	137.29834	0.14769	0.05085	0.01510	-0.02514	0.00265	-0.00082	19.16615	3.92618	-171.59644	0.19952	0.03829	-0.02697	-0.00793	0.00055	-0.00666	-1.97845	3.57345	-173.73053	-0.40342	0.00158	-0.00621	0.09882	0.00064	0.00433	-1.60470	-6.35925	-172.30009	-0.07047	0.40807	0.00999	-0.04904	-0.12969	0.00275	7.04140
268			2.67000	12.61077	5.67789	22.45956	0.00423	0.00356	0.00742	0.00093	0.00008	-0.00026	-108.70834	-19.24751	137.34207	0.15078	0.05207	0.01627	-0.01981	0.00355	-0.00081	19.20486	3.87300	-171.74533	0.20345	0.03354	-0.03038	-0.01190	-0.00027	-0.00904	-1.86016	3.32170	-173.31364	-0.40650	0.00783	-0.00689	0.10401	0.00329	0.00539	-1.98316	-6.18990	-172.49591	-0.08834	0.41630	0.01417	-0.06121	-0.12283	0.00550	6.84706
269			2.68000	12.48733	5.66634	22.47989	0.00420	0.00367	0.00773	0.00082	0.00012	-0.00013	-108.66267	-19.26028	137.39613	0.15366	0.05327	0.01747	-0.01368	0.00486	-0.00096	19.25515	3.82279	-171.92233	0.20753	0.02706	-0.03466	-0.01564	-0.00071	-0.01155	-1.73609	3.06338	-172.84909	-0.41129	0.01290	-0.00568	0.11001	0.00543	0.00488	-2.34914	-6.03683	-172.75911	-0.10237	0.42225	0.01954	-0.06946	-0.11578	0.00977	6.68052
270			2.69000	12.38378	5.64543	22.48639	0.00419	0.00377	0.00802	0.00065	0.00016	0.00014	-108.64804	-19.27366	137.46843	0.15603	0.05429	0.01864	-0.00688	0.00676	-0.00134	19.31598	3.77545	-172.11673	0.21190	0.01918	-0.03953	-0.01970	-0.00071	-0.01380	-1.60537	2.80931	-172.34349	-0.41645	0.01551	-0.00291	0.11566	0.00624	0.00267	-2.69883	-5.89953	-173.08435	-0.10823	0.42611	0.02535	-0.07131	-0.10845	0.01508	6.54292
271			2.70000	12.30989	5.61380	22.47047	0.00423	0.00388	0.00827	0.00043	0.00020	0.00053	-108.66870	-19.29270	137.56737	0.15751	0.05499	0.01974	0.00035	0.00905	-0.00198	19.38747	3.73077	-172.31471	0.21622	0.01108	-0.04449	-0.02400	-0.00045	-0.01516	-1.46877	2.57328	-171.81030	-0.42337	0.01710	0.00163	0.11984	0.00616	-0.00154	-3.03246	-5.77764	-173.45724	-0.10853	0.42603	0.03204	-0.06926	-0.10007	0.02109	6.43160
272			2.71000	12.27273	5.57116	22.42738	0.00434	0.00400	0.00849	0.00018	0.00024	0.00096	-108.72606	-19.32228	137.69685	0.15777	0.05530	0.02091	0.00741	0.01119	-0.00284	19.46816	3.68998	-172.50154	0.22001	0.00426	-0.04911	-0.02733	-0.00017	-0.01517	-1.32943	2.36901	-171.27043	-0.43197	0.01834	0.00649	0.12093	0.00547	-0.00605	-3.35248	-5.67068	-173.85571	-0.11496	0.42210	0.03925	-0.07100	-0.09031	0.02668	6.34081
273			2.72000	12.27394	5.51918	22.35801	0.00451	0.00411	0.00867	-0.00008	0.00026	0.00134	-108.81709	-19.36531	137.85304	0.15660	0.05520	0.02234	0.01386	0.01254	-0.00376	19.55232	3.65641	-172.66454	0.22322	0.00002	-0.05322	-0.02803	-0.00000	-0.01374	-1.19222	2.20697	-170.75055	-0.44001	0.01894	0.01038	0.11729	0.00422	-0.00903	-3.66154	-5.57844	-174.25284	-0.13390	0.41353	0.04621	-0.07969	-0.07857	0.03025	6.26310
274			2.73000	12.30779	5.46322	22.26940	0.00472	0.00421	0.00883	-0.00029	0.00024	0.00157	-108.93588	-19.42063	138.02385	0.15420	0.05482	0.02401	0.01955	0.01270	-0.00454	19.63083	3.63371	-172.79602	0.22544	-0.00158	-0.05680	-0.02490	0.00006	-0.01121	-1.06271	2.09279	-170.27849	-0.44652	0.01954	0.01351	0.10866	0.00279	-0.01033	-3.95997	-5.50132	-174.62181	-0.16075	0.39845	0.05259	-0.09104	-0.06434	0.03097	6.19193
275			2.74000	12.36209	5.41111	22.17222	0.00490	0.00427	0.00892	-0.00041	0.00019	0.00162	-109.07572	-19.48403	138.19394	0.15110	0.05430	0.02567	0.02450	0.01183	-0.00503	19.69338	3.62348	-172.89331	0.22630	-0.00132	-0.05971	-0.01786	0.00005	-0.00810	-0.94578	2.02677	-169.87665	-0.45220	0.01864	0.01692	0.09598	0.00124	-0.01064	-4.24440	-5.44046	-174.94206	-0.19074	0.38371	0.05942	-0.10025	-0.04910	0.02947	6.12373
276			2.75000	12.42189	5.36920	22.07662	0.00503	0.00429	0.00893	-0.00041	0.00012	0.00150	-109.23113	-19.55116	138.35211	0.14783	0.05376	0.02689	0.02861	0.01044	-0.00518	19.73147	3.62302	-172.95753	0.22581	-0.00029	-0.06156	-0.00794	0.00001	-0.00496	-0.84529	2.00444	-169.55919	-0.45899	0.01968	0.02119	0.08048	0.00002	-0.01008	-4.50719	-5.39717	-175.20198	-0.22479	0.36598	0.06713	-0.10514	-0.03296	0.02623	6.05867
277			2.76000	12.47355	5.33930	21.99006	0.00507	0.00425	0.00880	-0.00031	0.00006	0.00127	-109.39795	-19.61920	138.49420	0.14447	0.05310	0.02725	0.03176	0.00892	-0.00500	19.73994	3.62676	-172.99269	0.22374	0.00103	-0.06166	0.00348	-0.00002	-0.00236	-0.76413	2.01730	-169.33151	-0.46385	0.01940	0.02589	0.06215	-0.00093	-0.00833	-4.73742	-5.37278	-175.39853	-0.25684	0.34727	0.07485	-0.10017	-0.01728	0.02156	6.00069
278			2.77000	12.50747	5.31909	21.91805	0.00505	0.00417	0.00856	-0.00015	0.00003	0.00097	-109.57268	-19.68529	138.61909	0.14105	0.05221	0.02656	0.03397	0.00745	-0.00447	19.71671	3.62889	-173.00626	0.22026	0.00173	-0.05991	0.01498	-0.00001	-0.00076	-0.70482	2.05443	-169.18951	-0.46585	0.01894	0.02961	0.04162	-0.00147	-0.00545	-4.92271	-5.36765	-175.53699	-0.28279	0.32757	0.08078	-0.08321	-0.00340	0.01619	5.95628
279			2.78000	12.51865	5.30348	21.86433	0.00498	0.00405	0.00820	0.00004	0.00005	0.00067	-109.75207	-19.74587	138.72635	0.13763	0.05111	0.02492	0.03531	0.00612	-0.00367	19.66296	3.62548	-173.00769	0.21494	0.00109	-0.05671	0.02500	0.00001	-0.00019	-0.66932	2.10381	-169.11952	-0.46520	0.01791	0.03284	0.02014	-0.00156	-0.00258	-5.05300	-5.38065	-175.62941	-0.30252	0.31170	0.08571	-0.05690	0.00732	0.01185	5.93186
280			2.79000	12.50586	5.28559	21.82951	0.00485	0.00389	0.00775	0.00022	0.00011	0.00043	-109.93353	-19.79780	138.81700	0.13430	0.04991	0.02264	0.03576	0.00507	-0.00280	19.58334	3.61448	-173.00522	0.20806	-0.00091	-0.05264	0.03256	-0.00002	-0.00030	-0.65851	2.15311	-169.09819	-0.46177	0.01752	0.03517	-0.00009	-0.00131	-0.00071	-5.12359	-5.40841	-175.69312	-0.31143	0.29853	0.08876	-0.02605	0.01413	0.00949	5.93182
281			2.80000	12.47054	5.25797	21.80977	0.00466	0.00370	0.00727	0.00038	0.00020	0.00030	-110.11397	-19.83928	138.89398	0.13103	0.04862	0.02000	0.03492	0.00432	-0.00197	19.48342	3.59675	-173.00429	0.19970	-0.00340	-0.04790	0.03771	-0.00010	-0.00068	-0.67042	2.18949	-169.09554	-0.45831	0.01886	0.03421	-0.01606	-0.00077	-0.00050	-5.13773	-5.44559	-175.74719	-0.30806	0.28166	0.08683	0.00149	0.01636	0.00906	5.95699
282			2.81000	12.41482	5.21425	21.79749	0.00444	0.00348	0.00677	0.00051	0.00030	0.00029	-110.28745	-19.86900	138.96004	0.12788	0.04724	0.01713	0.03231	0.00383	-0.00124	19.36719	3.57571	-173.00880	0.19038	-0.00625	-0.04264	0.04113	-0.00018	-0.00114	-0.69932	2.19985	-169.08080	-0.45580	0.01884	0.03171	-0.02536	0.00026	-0.00184	-5.10726	-5.48538	-175.80675	-0.29500	0.27176	0.08276	0.01937	0.01502	0.00980	6.00446
283			2.82000	12.33996	5.15040	21.78286	0.00417	0.00325	0.00628	0.00063	0.00039	0.00039	-110.44542	-19.88509	139.01723	0.12482	0.04574	0.01405	0.02777	0.00355	-0.00063	19.23701	3.55627	-173.02249	0.18012	-0.00985	-0.03716	0.04318	-0.00015	-0.00158	-0.73671	2.17295	-169.02925	-0.45467	0.01970	0.02858	-0.02731	0.00164	-0.00385	-5.05006	-5.52076	-175.87732	-0.27880	0.26655	0.07780	0.02613	0.01103	0.01022	6.06837
284			2.83000	12.24648	5.06512	21.75760	0.00388	0.00300	0.00579	0.00071	0.00045	0.00052	-110.57891	-19.88577	139.06750	0.12192	0.04411	0.01084	0.02174	0.00343	-0.00017	19.09498	3.54277	-173.04883	0.16906	-0.01458	-0.03192	0.04381	0.00006	-0.00195	-0.77386	2.10238	-168.92772	-0.45426	0.02147	0.02520	-0.02300	0.00338	-0.00562	-4.98579	-5.54590	-175.95313	-0.26532	0.26256	0.07266	0.02412	0.00556	0.00923	6.14069
285			2.84000	12.13632	4.96104	21.71853	0.00356	0.00274	0.00531	0.00075	0.00047	0.00062	-110.68224	-19.87107	139.11279	0.11939	0.04247	0.00763	0.01520	0.00339	0.00007	18.94426	3.53793	-173.09041	0.15772	-0.02055	-0.02728	0.04299	0.00057	-0.00225	-0.80384	1.98913	-168.77585	-0.45449	0.02375	0.02232	-0.01477	0.00532	-0.00676	-4.93201	-5.55766	-176.02095	-0.25676	0.25937	0.06835	0.01655	0.00018	0.00678	6.21302
286			2.85000	12.01406	4.84576	21.66870	0.00324	0.00250	0.00489	0.00073	0.00044	0.00063	-110.75433	-19.84349	139.15445	0.11744	0.04093	0.00453	0.00897	0.00331	0.00013	18.78878	3.54231	-173.14879	0.14649	-0.02745	-0.02333	0.04095	0.00143	-0.00247	-0.82284	1.84101	-168.58395	-0.45392	0.02491	0.01999	-0.00512	0.00679	-0.00717	-4.90091	-5.55651	-176.06680	-0.25087	0.25904	0.06500	0.00610	-0.00378	0.00331	6.27796
287			2.86000	11.88694	4.73064	21.61523	0.00297	0.00229	0.00453	0.00067	0.00038	0.00057	-110.79690	-19.80796	139.19263	0.11625	0.03965	0.00171	0.00337	0.00309	0.00006	18.63224	3.55551	-173.22450	0.13595	-0.03474	-0.02023	0.03821	0.00261	-0.00261	-0.82970	1.67083	-168.36917	-0.45303	0.02524	0.01924	0.00424	0.00753	-0.00734	-4.89833	-5.54600	-176.08080	-0.25201	0.25900	0.06395	-0.00491	-0.00545	-0.00053	6.33119
288			2.87000	11.76363	4.62730	21.56570	0.00274	0.00212	0.00426	0.00058	0.00030	0.00046	-110.81223	-19.77181	139.22716	0.11573	0.03874	-0.00053	-0.00155	0.00276	-0.00002	18.47712	3.57683	-173.31662	0.12688	-0.04166	-0.01815	0.03527	0.00396	-0.00272	-0.82467	1.49275	-168.15178	-0.45349	0.02511	0.01851	0.01280	0.00758	-0.00684	-4.92393	-5.53169	-176.05930	-0.25980	0.25585	0.06346	-0.01524	-0.00441	-0.00421	6.37217
289			2.88000	11.65200	4.54466	21.52589	0.00259	0.00203	0.00411	0.00048	0.00022	0.00033	-110.80408	-19.74329	139.25926	0.11571	0.03823	-0.00196	-0.00563	0.00240	-0.00003	18.32606	3.60440	-173.42235	0.11967	-0.04697	-0.01698	0.03216	0.00509	-0.00284	-0.80833	1.31890	-167.95070	-0.45199	0.02507	0.01757	0.02031	0.00722	-0.00579	-4.97274	-5.51975	-176.00636	-0.26438	0.25088	0.06250	-0.02317	-0.00115	-0.00683	6.40358
290			2.89000	11.55695	4.48726	21.49919	0.00251	0.00200	0.00407	0.00039	0.00014	0.00020	-110.77826	-19.72935	139.29179	0.11586	0.03807	-0.00247	-0.00867	0.00211	0.00003	18.18307	3.63469	-173.53775	0.11455	-0.04961	-0.01654	0.02882	0.00562	-0.00297	-0.78191	1.15729	-167.77844	-0.45165	0.02395	0.01727	0.02638	0.00632	-0.00478	-5.03640	-5.51558	-175.93445	-0.26682	0.25038	0.06258	-0.02759	0.00329	-0.00770	6.43059
291			2.90000	11.47909	4.45496	21.48659	0.00250	0.00202	0.00415	0.00031	0.00007	0.00008	-110.74142	-19.73415	139.32771	0.11603	0.03821	-0.00206	-0.01057	0.00192	0.00009	18.05275	3.66362	-173.65851	0.11172	-0.04922	-0.01670	0.02523	0.00538	-0.00312	-0.74785	1.01227	-167.63748	-0.45102	0.02298	0.01667	0.03033	0.00539	-0.00380	-5.10493	-5.52240	-175.86394	-0.26984	0.25095	0.06266	-0.02851	0.00775	-0.00612	6.45903
292			2.91000	11.41465	4.44388	21.48671	0.00252	0.00209	0.00429	0.00027	0.00002	-0.00003	-110.69990	-19.75820	139.36891	0.11602	0.03855	-0.00088	-0.01132	0.00183	0.00007	17.93983	3.68736	-173.78058	0.11061	-0.04636	-0.01741	0.02116	0.00452	-0.00329	-0.70951	0.88525	-167.52054	-0.44833	0.02306	0.01609	0.03193	0.00472	-0.00316	-5.16854	-5.54091	-175.81924	-0.27398	0.24736	0.06264	-0.02665	0.01109	-0.00207	6.49383
293			2.92000	11.35752	4.44825	21.49685	0.00255	0.00216	0.00447	0.00025	-0.00002	-0.00012	-110.65934	-19.79895	139.41562	0.11573	0.03900	0.00083	-0.01108	0.00176	-0.00009	17.84906	3.70318	-173.89960	0.11065	-0.04182	-0.01854	0.01656	0.00336	-0.00342	-0.66973	0.77488	-167.41510	-0.44709	0.02076	0.01596	0.03203	0.00373	-0.00300	-5.22047	-5.57022	-175.82133	-0.27998	0.24219	0.06319	-0.02348	0.01296	0.00381	6.53795
294			2.93000	11.30161	4.46201	21.51433	0.00254	0.00223	0.00465	0.00025	-0.00005	-0.00018	-110.62293	-19.85215	139.46544	0.11520	0.03949	0.00284	-0.01034	0.00161	-0.00035	17.78315	3.71016	-174.01044	0.11166	-0.03640	-0.01995	0.01178	0.00222	-0.00341	-0.63033	0.67699	-167.30722	-0.44762	0.01952	0.01582	0.03119	0.00317	-0.00322	-5.25845	-5.60829	-175.88275	-0.28684	0.23530	0.06365	-0.02044	0.01320	0.01061	6.59145
295			2.94000	11.24209	4.48002	21.53645	0.00251	0.00229	0.00484	0.00027	-0.00005	-0.00022	-110.58999	-19.91294	139.51440	0.11459	0.03999	0.00491	-0.00978	0.00133	-0.00063	17.74168	3.70978	-174.10805	0.11409	-0.03084	-0.02150	0.00729	0.00133	-0.00321	-0.59261	0.58609	-167.18370	-0.44804	0.02037	0.01521	0.02937	0.00315	-0.00365	-5.28399	-5.65177	-176.00661	-0.29212	0.22662	0.06326	-0.01842	0.01189	0.01712	6.65173
296			2.95000	11.17544	4.49857	21.56027	0.00247	0.00234	0.00499	0.00030	-0.00005	-0.00023	-110.55666	-19.97562	139.55814	0.11387	0.04039	0.00675	-0.00973	0.00093	-0.00082	17.72147	3.70486	-174.18896	0.11756	-0.02563	-0.02289	0.00329	0.00074	-0.00281	-0.55798	0.49721	-167.03404	-0.44643	0.02138	0.01390	0.02649	0.00329	-0.00404	-5.30065	-5.69670	-176.18756	-0.29559	0.21616	0.06174	-0.01775	0.00946	0.02211	6.71428
297			2.96000	11.10051	4.51531	21.58359	0.00244	0.00237	0.00509	0.00032	-0.00004	-0.00022	-110.51877	-20.03395	139.59264	0.11315	0.04064	0.00810	-0.01009	0.00043	-0.00083	17.71897	3.69851	-174.25261	0.12145	-0.02106	-0.02380	-0.00032	0.00043	-0.00230	-0.52743	0.40675	-166.85274	-0.44742	0.02104	0.01277	0.02321	0.00331	-0.00439	-5.31249	-5.73962	-176.41272	-0.30342	0.20956	0.06103	-0.01847	0.00692	0.02547	6.77466
298			2.97000	11.01904	4.52879	21.60593	0.00242	0.00239	0.00513	0.00034	-0.00003	-0.00021	-110.47369	-20.08190	139.61433	0.11262	0.04079	0.00888	-0.01065	-0.00009	-0.00066	17.73176	3.69313	-174.30196	0.12528	-0.01759	-0.02419	-0.00366	0.00031	-0.00187	-0.50126	0.31319	-166.64145	-0.45004	0.01969	0.01190	0.01988	0.00318	-0.00462	-5.32289	-5.77864	-176.66261	-0.31161	0.20693	0.06085	-0.01945	0.00490	0.02664	6.82988
299			2.98000	10.93500	4.53845	21.62733	0.00243	0.00241	0.00513	0.00035	-0.00002	-0.00020	-110.42046	-20.11467	139.62186	0.11244	0.04088	0.00915	-0.01139	-0.00055	-0.00036	17.75831	3.69080	-174.34334	0.12875	-0.01562	-0.02430	-0.00681	0.00034	-0.00168	-0.47920	0.21756	-166.41000	-0.45389	0.01706	0.01111	0.01682	0.00278	-0.00455	-5.33371	-5.81317	-176.91238	-0.31732	0.20551	0.06054	-0.01960	0.00380	0.02511	6.87860
300			2.99000	10.85219	4.54492	21.64774	0.00250	0.00243	0.00511	0.00035	-0.00001	-0.00019	-110.35796	-20.12907	139.61542	0.11260	0.04092	0.00901	-0.01253	-0.00094	0.00000	17.79768	3.69257	-174.38496	0.13163	-0.01557	-0.02441	-0.00971	0.00048	-0.00180	-0.46055	0.12255	-166.17404	-0.45476	0.01456	0.01065	0.01408	0.00232	-0.00431	-5.34573	-5.84391	-177.13620	-0.31854	0.20311	0.06004	-0.01838	0.00380	0.02125	6.92126
301			3.00000	10.77246	4.55003	21.66752	0.00262	0.00246	0.00507	0.00035	-0.00001	-0.00019	-110.28392	-20.12356	139.59554	0.11319	0.04097	0.00857	-0.01426	-0.00128	0.00034	17.84875	3.69890	-174.43489	0.13369	-0.01798	-0.02488	-0.01226	0.00079	-0.00223	-0.44473	0.03104	-165.94740	-0.45530	0.01351	0.01024	0.01176	0.00205	-0.00392	-5.35872	-5.87229	-177.31630	-0.31785	0.19883	0.05928	-0.01614	0.00458	0.01622	6.95924
302			3.01000	10.69557	4.55621	21.68839	0.00278	0.00251	0.00503	0.00036	-0.00002	-0.00021	-110.19551	-20.09909	139.56296	0.11444	0.04114	0.00791	-0.01670	-0.00160	0.00058	17.91007	3.70872	-174.49826	0.13511	-0.02314	-0.02597	-0.01432	0.00128	-0.00287	-0.43122	-0.05457	-165.73714	-0.45693	0.01376	0.01023	0.01002	0.00193	-0.00361	-5.37210	-5.89946	-177.44756	-0.31853	0.19248	0.05895	-0.01365	0.00550	0.01145	6.99425
303			3.02000	10.62017	4.56578	21.71306	0.00295	0.00257	0.00499	0.00038	-0.00003	-0.00026	-110.09075	-20.05996	139.52008	0.11636	0.04145	0.00704	-0.01978	-0.00188	0.00067	17.97926	3.72035	-174.57530	0.13599	-0.03080	-0.02759	-0.01568	0.00194	-0.00356	-0.41925	-0.13254	-165.54414	-0.45860	0.01206	0.01059	0.00919	0.00152	-0.00344	-5.38527	-5.92572	-177.53596	-0.31974	0.18473	0.05900	-0.01137	0.00601	0.00769	7.02774
304			3.03000	10.54479	4.58104	21.74398	0.00312	0.00264	0.00497	0.00040	-0.00006	-0.00032	-109.96918	-20.01372	139.47096	0.11891	0.04190	0.00595	-0.02335	-0.00207	0.00061	18.05280	3.73186	-174.66138	0.13698	-0.04000	-0.02937	-0.01632	0.00259	-0.00405	-0.40742	-0.20163	-165.36624	-0.45927	0.01143	0.01025	0.00981	0.00125	-0.00308	-5.39780	-5.95061	-177.59358	-0.31974	0.17320	0.05790	-0.00963	0.00578	0.00509	7.06094
305			3.04000	10.46840	4.60426	21.78175	0.00329	0.00272	0.00497	0.00042	-0.00010	-0.00039	-109.83182	-19.96934	139.42097	0.12194	0.04241	0.00466	-0.02715	-0.00213	0.00042	18.12706	3.74196	-174.74911	0.13818	-0.04967	-0.03089	-0.01633	0.00301	-0.00416	-0.39360	-0.26069	-165.20125	-0.45988	0.01179	0.01048	0.01219	0.00106	-0.00291	-5.40970	-5.97325	-177.63312	-0.32040	0.16263	0.05747	-0.00868	0.00505	0.00369	7.09490
306			3.05000	10.39105	4.63744	21.82533	0.00344	0.00280	0.00502	0.00044	-0.00015	-0.00045	-109.68156	-19.93588	139.37582	0.12511	0.04294	0.00334	-0.03073	-0.00208	0.00021	18.19923	3.74981	-174.82996	0.13972	-0.05825	-0.03189	-0.01601	0.00295	-0.00376	-0.37563	-0.30721	-165.04916	-0.46008	0.01061	0.01105	0.01601	0.00068	-0.00278	-5.42154	-5.99295	-177.66385	-0.32076	0.15639	0.05765	-0.00859	0.00418	0.00301	7.13037
307			3.06000	10.31428	4.68190	21.87323	0.00356	0.00289	0.00512	0.00044	-0.00021	-0.00051	-109.52260	-19.92090	139.33971	0.12811	0.04345	0.00225	-0.03365	-0.00196	0.00005	18.26796	3.75486	-174.89580	0.14188	-0.06437	-0.03236	-0.01569	0.00229	-0.00291	-0.35223	-0.33577	-164.91344	-0.46137	0.00825	0.01178	0.02051	0.00021	-0.00254	-5.43445	-6.00942	-177.69006	-0.32439	0.15332	0.05852	-0.00926	0.00344	0.00250	7.16776
308			3.07000	10.24103	4.73843	21.92353	0.00365	0.00298	0.00526	0.00042	-0.00027	-0.00055	-109.35975	-19.92894	139.31462	0.13073	0.04397	0.00158	-0.03553	-0.00184	-0.00003	18.33320	3.75620	-174.94092	0.14506	-0.06735	-0.03243	-0.01563	0.00109	-0.00182	-0.32330	-0.33816	-164.80199	-0.46642	0.00783	0.01338	0.02489	-0.00022	-0.00216	-5.44936	-6.02322	-177.71048	-0.33330	0.14895	0.06063	-0.01001	0.00312	0.00157	7.20728
309			3.08000	10.17480	4.80693	21.97369	0.00373	0.00307	0.00542	0.00037	-0.00034	-0.00057	-109.19776	-19.96071	139.30034	0.13278	0.04443	0.00121	-0.03613	-0.00176	-0.00008	18.39586	3.75217	-174.96292	0.14922	-0.06736	-0.03195	-0.01595	-0.00048	-0.00073	-0.29001	-0.30536	-164.72812	-0.47429	0.00628	0.01582	0.02827	-0.00059	-0.00126	-5.46598	-6.03613	-177.71751	-0.34496	0.14752	0.06409	-0.00965	0.00380	-0.00060	7.24924
310			3.09000	10.11890	4.88473	22.02098	0.00381	0.00317	0.00557	0.00030	-0.00039	-0.00056	-109.04113	-20.01344	139.29457	0.13418	0.04477	0.00095	-0.03537	-0.00176	-0.00009	18.45716	3.74008	-174.96332	0.15393	-0.06500	-0.03073	-0.01657	-0.00216	0.00010	-0.25449	-0.23017	-164.71022	-0.48452	0.00048	0.01948	0.02972	-0.00008	0.00071	-5.48284	-6.05157	-177.69693	-0.35921	0.15219	0.06963	-0.00697	0.00610	-0.00504	7.29353
311			3.10000	10.07555	4.96504	22.06260	0.00390	0.00326	0.00568	0.00023	-0.00039	-0.00049	-108.89348	-20.08165	139.29395	0.13501	0.04505	0.00079	-0.03343	-0.00179	-0.00009	18.51820	3.71720	-174.94739	0.15881	-0.06097	-0.02894	-0.01731	-0.00361	0.00049	-0.21975	-0.10936	-164.76926	-0.49513	-0.00250	0.02346	0.02816	0.00062	0.00440	-5.49743	-6.07396	-177.63007	-0.37554	0.14800	0.07505	-0.00073	0.00959	-0.01247	7.33907
312			3.11000	10.04527	5.03834	22.09538	0.00398	0.00333	0.00574	0.00015	-0.00035	-0.00038	-108.75778	-20.15703	139.29562	0.13549	0.04539	0.00084	-0.03050	-0.00174	-0.00010	18.57948	3.68182	-174.92337	0.16373	-0.05666	-0.02727	-0.01794	-0.00465	0.00044	-0.18942	0.05565	-164.92387	-0.50386	-0.00288	0.02703	0.02285	0.00092	0.00981	-5.50596	-6.10726	-177.49927	-0.39060	0.13608	0.07947	0.00986	0.01314	-0.02244	7.38356
313			3.12000	10.02629	5.09632	22.11662	0.00403	0.00336	0.00574	0.00009	-0.00026	-0.00023	-108.63682	-20.22915	139.29779	0.13561	0.04567	0.00088	-0.02668	-0.00151	-0.00010	18.64067	3.63394	-174.89957	0.16771	-0.05356	-0.02585	-0.01812	-0.00534	0.00012	-0.16693	0.25836	-165.18390	-0.50948	-0.00577	0.03188	0.01395	0.00216	0.01726	-5.50407	-6.15308	-177.29544	-0.40060	0.12912	0.08537	0.02405	0.01653	-0.03417	7.42355
314			3.13000	10.01592	5.13475	22.12496	0.00406	0.00336	0.00566	0.00005	-0.00016	-0.00007	-108.53371	-20.28705	139.29965	0.13539	0.04572	0.00047	-0.02215	-0.00109	-0.00004	18.70068	3.57520	-174.88182	0.16997	-0.05290	-0.02438	-0.01776	-0.00581	-0.00031	-0.15476	0.48691	-165.54318	-0.51178	-0.00839	0.03751	0.00246	0.00339	0.02590	-5.48786	-6.20935	-177.02591	-0.40560	0.12428	0.09200	0.03953	0.01861	-0.04492	7.45476
315			3.14000	10.01202	5.15224	22.12046	0.00405	0.00332	0.00551	0.00002	-0.00005	0.00009	-108.45036	-20.32261	139.30061	0.13462	0.04537	-0.00062	-0.01740	-0.00058	0.00002	18.75877	3.50995	-174.87305	0.16961	-0.05499	-0.02261	-0.01695	-0.00606	-0.00067	-0.15438	0.72388	-165.97389	-0.51319	-0.01060	0.04134	-0.01035	0.00424	0.03192	-5.45471	-6.27045	-176.71875	-0.40811	0.11590	0.09651	0.05361	0.01780	-0.04957	7.47355
316			3.15000	10.01329	5.14848	22.10440	0.00403	0.00324	0.00530	-0.00001	0.00006	0.00021	-108.38549	-20.33253	139.29927	0.13344	0.04466	-0.00229	-0.01318	-0.00021	-0.00001	18.81467	3.44474	-174.87323	0.16680	-0.05966	-0.02077	-0.01601	-0.00594	-0.00084	-0.16672	0.94753	-166.42667	-0.51926	-0.01087	0.04038	-0.02360	0.00388	0.03057	-5.40351	-6.32865	-176.41963	-0.40817	0.09430	0.09489	0.06393	0.01280	-0.04339	7.47808
317			3.16000	10.01832	5.12381	22.07895	0.00400	0.00315	0.00504	-0.00002	0.00016	0.00030	-108.33453	-20.31838	139.29311	0.13205	0.04375	-0.00427	-0.01006	-0.00008	-0.00019	18.86920	3.38699	-174.88011	0.16193	-0.06616	-0.01913	-0.01533	-0.00526	-0.00082	-0.19255	1.13539	-166.84019	-0.52821	-0.00735	0.03776	-0.03647	0.00206	0.02423	-5.33468	-6.37603	-176.17909	-0.40493	0.07550	0.09121	0.06932	0.00743	-0.03000	7.46975
318			3.17000	10.02501	5.07976	22.04623	0.00399	0.00304	0.00477	-0.00002	0.00024	0.00037	-108.29161	-20.28496	139.28020	0.13070	0.04281	-0.00622	-0.00829	-0.00016	-0.00046	18.92417	3.34268	-174.89021	0.15593	-0.07351	-0.01799	-0.01510	-0.00392	-0.00066	-0.23187	1.27031	-167.16109	-0.53558	-0.00485	0.03733	-0.04734	0.00088	0.01703	-5.25046	-6.40593	-176.03143	-0.40124	0.07744	0.09094	0.07059	0.00381	-0.01546	7.45262
319			3.18000	10.03003	5.01895	22.00818	0.00396	0.00294	0.00452	0.00001	0.00030	0.00040	-108.25045	-20.23882	139.26022	0.12938	0.04192	-0.00786	-0.00797	-0.00038	-0.00073	18.98133	3.31566	-174.90005	0.14962	-0.08061	-0.01748	-0.01516	-0.00196	-0.00042	-0.28275	1.34545	-167.36218	-0.53980	-0.00408	0.03765	-0.05460	0.00033	0.00937	-5.15546	-6.41440	-175.97867	-0.39626	0.09303	0.09184	0.06866	-0.00005	-0.00309	7.43151
320			3.19000	10.02893	4.94542	21.96743	0.00393	0.00284	0.00430	0.00007	0.00034	0.00039	-108.20506	-20.18660	139.23393	0.12814	0.04113	-0.00900	-0.00891	-0.00070	-0.00091	19.04124	3.30751	-174.90707	0.14391	-0.08685	-0.01779	-0.01516	0.00040	-0.00012	-0.34130	1.36543	-167.44598	-0.54171	-0.00266	0.03752	-0.05757	-0.00000	0.00230	-5.05623	-6.40189	-175.99281	-0.39229	0.11085	0.09214	0.06457	-0.00446	0.00429	7.41042
321			3.20000	10.01692	4.86524	21.92883	0.00388	0.00275	0.00411	0.00015	0.00035	0.00034	-108.15065	-20.13453	139.20178	0.12702	0.04048	-0.00957	-0.01053	-0.00112	-0.00095	19.10261	3.31805	-174.90935	0.13926	-0.09171	-0.01885	-0.01476	0.00278	0.00024	-0.40287	1.34415	-167.43234	-0.54042	-0.00180	0.03626	-0.05650	-0.00010	-0.00321	-4.96041	-6.37329	-176.03615	-0.38559	0.12756	0.09065	0.05775	-0.00818	0.00645	7.39102
322			3.21000	9.99075	4.78718	21.89985	0.00381	0.00267	0.00397	0.00023	0.00032	0.00022	-108.08591	-20.08785	139.16380	0.12607	0.03997	-0.00970	-0.01209	-0.00165	-0.00088	19.16257	3.34502	-174.90480	0.13603	-0.09480	-0.02026	-0.01381	0.00470	0.00069	-0.46341	1.30167	-167.34509	-0.53663	-0.00339	0.03528	-0.05265	-0.00024	-0.00696	-4.87479	-6.33582	-176.08089	-0.37418	0.14282	0.08872	0.04844	-0.01033	0.00564	7.37259
323			3.22000	9.94968	4.72078	21.88865	0.00373	0.00261	0.00389	0.00031	0.00026	0.00006	-108.01253	-20.05068	139.11967	0.12526	0.03955	-0.00963	-0.01317	-0.00226	-0.00072	19.21786	3.38457	-174.89111	0.13384	-0.09590	-0.02142	-0.01236	0.00577	0.00122	-0.52038	1.26096	-167.20677	-0.53499	-0.00574	0.03433	-0.04781	-0.00027	-0.00908	-4.80320	-6.29696	-176.11627	-0.36494	0.15414	0.08672	0.03871	-0.01047	0.00404	7.35343
324			3.23000	9.89557	4.67330	21.90058	0.00366	0.00256	0.00386	0.00036	0.00018	-0.00011	-107.93308	-20.02675	139.06943	0.12467	0.03925	-0.00946	-0.01374	-0.00292	-0.00050	19.26606	3.43161	-174.86569	0.13288	-0.09503	-0.02198	-0.01072	0.00582	0.00178	-0.57252	1.24458	-167.04240	-0.53463	-0.00726	0.03423	-0.04305	0.00008	-0.00959	-4.74662	-6.26277	-176.14099	-0.35586	0.16117	0.08523	0.02965	-0.00875	0.00226	7.33150
325			3.24000	9.83272	4.64884	21.93575	0.00360	0.00255	0.00391	0.00038	0.00009	-0.00029	-107.84991	-20.01916	139.01355	0.12433	0.03913	-0.00907	-0.01379	-0.00360	-0.00025	19.30643	3.48154	-174.82631	0.13360	-0.09191	-0.02205	-0.00927	0.00504	0.00234	-0.61972	1.27063	-166.88536	-0.53670	-0.01198	0.03672	-0.03956	0.00113	-0.00840	-4.70383	-6.23753	-176.15198	-0.34849	0.17052	0.08671	0.02286	-0.00580	-0.00052	7.30482
326			3.25000	9.76702	4.64938	21.98992	0.00354	0.00257	0.00401	0.00037	-0.00001	-0.00043	-107.76592	-20.02882	138.95233	0.12434	0.03931	-0.00824	-0.01313	-0.00426	-0.00003	19.33984	3.53106	-174.77164	0.13629	-0.08621	-0.02181	-0.00841	0.00381	0.00284	-0.66287	1.35022	-166.77913	-0.54079	-0.01963	0.04068	-0.03851	0.00371	-0.00407	-4.67187	-6.22338	-176.13736	-0.34640	0.17714	0.09019	0.01980	-0.00175	-0.00554	7.27121
327			3.26000	9.70452	4.67471	22.05662	0.00349	0.00261	0.00418	0.00032	-0.00011	-0.00054	-107.68533	-20.05281	138.88620	0.12471	0.03978	-0.00696	-0.01150	-0.00481	0.00009	19.36951	3.57868	-174.70229	0.14055	-0.07804	-0.02138	-0.00852	0.00252	0.00323	-0.70396	1.48598	-166.76830	-0.54605	-0.02557	0.04456	-0.04100	0.00716	0.00415	-4.64587	-6.22046	-176.08234	-0.35062	0.17340	0.09382	0.02137	0.00255	-0.01243	7.22888
328			3.27000	9.65026	4.72192	22.12886	0.00348	0.00268	0.00436	0.00026	-0.00020	-0.00061	-107.61378	-20.08528	138.81671	0.12538	0.04051	-0.00535	-0.00880	-0.00513	0.00011	19.39986	3.62340	-174.62039	0.14581	-0.06769	-0.02076	-0.00973	0.00140	0.00346	-0.74586	1.67237	-166.88179	-0.54873	-0.03311	0.04808	-0.04699	0.01174	0.01492	-4.61866	-6.22783	-175.98375	-0.35705	0.16973	0.09775	0.02766	0.00609	-0.01859	7.17647
329			3.28000	9.60761	4.78530	22.19975	0.00353	0.00277	0.00454	0.00019	-0.00027	-0.00061	-107.55692	-20.11926	138.74654	0.12634	0.04143	-0.00360	-0.00527	-0.00514	0.00006	19.43508	3.66456	-174.52951	0.15213	-0.05611	-0.02012	-0.01184	0.00060	0.00353	-0.79131	1.89689	-167.11876	-0.55058	-0.04201	0.05235	-0.05555	0.01694	0.02608	-4.58112	-6.24388	-175.86053	-0.36411	0.17050	0.10321	0.03814	0.00847	-0.02052	7.11439
330			3.29000	9.57814	4.85715	22.26308	0.00363	0.00287	0.00469	0.00011	-0.00031	-0.00056	-107.51862	-20.14744	138.67892	0.12739	0.04242	-0.00183	-0.00146	-0.00478	0.00001	19.47712	3.70193	-174.43434	0.15897	-0.04434	-0.01968	-0.01423	0.00019	0.00347	-0.84232	2.14233	-167.44667	-0.55157	-0.04994	0.05662	-0.06498	0.02101	0.03463	-4.52394	-6.26632	-175.75075	-0.36703	0.17267	0.10850	0.05094	0.00921	-0.01501	7.04499
331			3.30000	9.56172	4.92790	22.31370	0.00376	0.00297	0.00481	0.00005	-0.00030	-0.00044	-107.49926	-20.16382	138.61726	0.12838	0.04336	-0.00016	0.00179	-0.00407	-0.00000	19.52544	3.73648	-174.34026	0.16563	-0.03328	-0.01955	-0.01620	0.00010	0.00330	-0.90019	2.38926	-167.81294	-0.55233	-0.05747	0.05940	-0.07363	0.02331	0.03751	-4.43993	-6.29220	-175.69667	-0.36538	0.17327	0.11163	0.06377	0.00827	-0.00201	6.97215
332			3.31000	9.55708	4.98745	22.34745	0.00390	0.00306	0.00489	-0.00001	-0.00024	-0.00027	-107.49521	-20.16536	138.56470	0.12913	0.04411	0.00131	0.00367	-0.00313	0.00004	19.57737	3.76988	-174.25252	0.17148	-0.02401	-0.01986	-0.01709	0.00017	0.00308	-0.96535	2.61845	-168.16364	-0.55554	-0.06289	0.05992	-0.08031	0.02271	0.03408	-4.32664	-6.31914	-175.72583	-0.36076	0.16764	0.11147	0.07442	0.00614	0.01420	6.89992
333			3.32000	9.56166	5.02763	22.36218	0.00403	0.00312	0.00494	-0.00006	-0.00015	-0.00009	-107.49921	-20.15229	138.52267	0.12949	0.04456	0.00249	0.00373	-0.00213	0.00012	19.62879	3.80381	-174.17514	0.17632	-0.01740	-0.02067	-0.01655	0.00026	0.00282	-1.03671	2.81389	-168.45833	-0.56390	-0.06434	0.05783	-0.08402	0.01893	0.02620	-4.18775	-6.34500	-175.83990	-0.35412	0.15687	0.10775	0.08101	0.00370	0.02712	6.83133
334			3.33000	9.57200	5.04466	22.35831	0.00414	0.00316	0.00498	-0.00007	-0.00004	0.00009	-107.50270	-20.12704	138.49065	0.12949	0.04471	0.00336	0.00190	-0.00128	0.00021	19.67547	3.83835	-174.11037	0.17987	-0.01339	-0.02179	-0.01459	0.00030	0.00250	-1.11126	2.96487	-168.67728	-0.57455	-0.06659	0.05778	-0.08346	0.01431	0.01858	-4.03273	-6.36718	-176.01323	-0.34368	0.16269	0.10628	0.08174	0.00180	0.03330	6.76783
335			3.34000	9.58391	5.03891	22.33844	0.00422	0.00318	0.00500	-0.00006	0.00006	0.00025	-107.49652	-20.09298	138.46599	0.12931	0.04465	0.00396	-0.00166	-0.00071	0.00029	19.71402	3.87234	-174.05995	0.18226	-0.01164	-0.02303	-0.01149	0.00034	0.00202	-1.18460	3.06710	-168.82248	-0.58313	-0.06833	0.05875	-0.07798	0.00913	0.01211	-3.87533	-6.38306	-176.19936	-0.32875	0.18213	0.10577	0.07602	0.00024	0.03057	6.70875
336			3.35000	9.59310	5.01394	22.30599	0.00426	0.00318	0.00502	-0.00002	0.00014	0.00036	-107.47239	-20.05233	138.44519	0.12914	0.04449	0.00438	-0.00652	-0.00040	0.00036	19.74206	3.90372	-174.02684	0.18374	-0.01210	-0.02447	-0.00760	0.00041	0.00133	-1.25217	3.12275	-168.91066	-0.58718	-0.07048	0.05880	-0.06871	0.00428	0.00718	-3.73081	-6.39132	-176.34554	-0.31014	0.20759	0.10409	0.06471	-0.00088	0.01916	6.65101
337			3.36000	9.59550	4.97609	22.26486	0.00426	0.00318	0.00505	0.00005	0.00018	0.00043	-107.42464	-20.00508	138.42517	0.12930	0.04437	0.00467	-0.01199	-0.00024	0.00044	19.75833	3.93019	-174.01437	0.18385	-0.01491	-0.02625	-0.00333	0.00054	0.00043	-1.31119	3.13965	-168.96112	-0.58710	-0.07304	0.05694	-0.05805	0.00029	0.00378	-3.61264	-6.39220	-176.41148	-0.29215	0.23207	0.10054	0.05013	-0.00137	0.00314	6.58966
338			3.37000	9.58840	4.93407	22.21920	0.00422	0.00318	0.00512	0.00012	0.00017	0.00046	-107.35217	-19.95091	138.40454	0.13005	0.04437	0.00482	-0.01730	-0.00012	0.00050	19.76257	3.94942	-174.02324	0.18244	-0.01980	-0.02833	0.00093	0.00068	-0.00058	-1.36132	3.12899	-168.98674	-0.58891	-0.07507	0.05478	-0.04816	-0.00250	0.00151	-3.53014	-6.38704	-176.38188	-0.27728	0.25176	0.09698	0.03416	-0.00115	-0.01232	6.51947
339			3.38000	9.57156	4.89732	22.17244	0.00415	0.00318	0.00522	0.00018	0.00012	0.00046	-107.25833	-19.89241	138.38443	0.13149	0.04450	0.00467	-0.02182	0.00008	0.00049	19.75491	3.95957	-174.04991	0.17979	-0.02632	-0.03034	0.00475	0.00070	-0.00150	-1.40311	3.10222	-168.99374	-0.58850	-0.07689	0.05253	-0.03874	-0.00402	-0.00008	-3.48769	-6.37810	-176.26561	-0.26138	0.26325	0.09306	0.01778	-0.00020	-0.02384	6.43648
340			3.39000	9.54779	4.87315	22.12639	0.00408	0.00319	0.00531	0.00020	0.00005	0.00043	-107.14983	-19.83632	138.36887	0.13322	0.04461	0.00403	-0.02512	0.00033	0.00036	19.73666	3.95905	-174.08691	0.17589	-0.03361	-0.03163	0.00767	0.00039	-0.00206	-1.43674	3.06907	-168.98657	-0.58771	-0.07511	0.05090	-0.02945	-0.00418	-0.00106	-3.48494	-6.36833	-176.08705	-0.25100	0.26162	0.09003	0.00292	0.00119	-0.03050	6.33962
341			3.40000	9.52235	4.86398	22.08355	0.00401	0.00321	0.00540	0.00019	-0.00002	0.00036	-107.03437	-19.79243	138.36116	0.13486	0.04459	0.00299	-0.02681	0.00047	0.00017	19.71008	3.94682	-174.12492	0.17074	-0.04063	-0.03184	0.00925	-0.00041	-0.00211	-1.46172	3.03788	-168.97154	-0.58629	-0.07115	0.05013	-0.02014	-0.00323	-0.00130	-3.51765	-6.35968	-175.87537	-0.24679	0.25273	0.08844	-0.00990	0.00219	-0.03295	6.23078
342			3.41000	9.50143	4.86702	22.04862	0.00397	0.00323	0.00548	0.00013	-0.00007	0.00026	-106.91941	-19.77117	138.36115	0.13648	0.04464	0.00190	-0.02664	0.00040	0.00002	19.67925	3.92264	-174.15477	0.16648	-0.04677	-0.03142	0.00912	-0.00169	-0.00171	-1.47762	3.01626	-168.95810	-0.58402	-0.06672	0.04988	-0.01145	-0.00153	-0.00066	-3.57843	-6.35202	-175.65770	-0.24714	0.24312	0.08799	-0.02021	0.00202	-0.03201	6.11431
343			3.42000	9.48977	4.87758	22.02496	0.00395	0.00328	0.00557	0.00005	-0.00009	0.00016	-106.81303	-19.77863	138.36806	0.13831	0.04499	0.00114	-0.02451	0.00029	-0.00005	19.65036	3.88687	-174.16972	0.16541	-0.05160	-0.03099	0.00718	-0.00329	-0.00104	-1.48496	3.01118	-168.95712	-0.58320	-0.06343	0.05122	-0.00459	0.00062	0.00092	-3.65773	-6.34316	-175.45610	-0.25078	0.23891	0.08986	-0.02754	0.00044	-0.02887	5.99565
344			3.43000	9.48892	4.89242	22.01127	0.00396	0.00332	0.00565	-0.00002	-0.00010	0.00008	-106.72372	-19.81323	138.38289	0.14009	0.04557	0.00083	-0.02038	0.00037	-0.00007	19.63030	3.84088	-174.16658	0.16721	-0.05434	-0.03055	0.00355	-0.00484	-0.00030	-1.48557	3.02791	-168.97838	-0.58377	-0.06172	0.05317	-0.00051	0.00298	0.00337	-3.74512	-6.33069	-175.28783	-0.25511	0.23757	0.09259	-0.03137	-0.00218	-0.02339	5.87997
345			3.44000	9.49798	4.91012	22.00368	0.00399	0.00336	0.00572	-0.00008	-0.00011	0.00003	-106.65932	-19.86653	138.40636	0.14133	0.04614	0.00083	-0.01445	0.00065	-0.00009	19.62441	3.78693	-174.14589	0.17012	-0.05496	-0.02989	-0.00132	-0.00598	0.00039	-1.48216	3.06836	-169.02846	-0.58513	-0.06186	0.05439	0.00028	0.00535	0.00630	-3.83060	-6.31385	-175.16611	-0.26286	0.23557	0.09498	-0.03205	-0.00491	-0.01560	5.77111
346			3.45000	9.51428	4.92926	21.99854	0.00404	0.00341	0.00577	-0.00012	-0.00012	0.00002	-106.62504	-19.92759	138.43716	0.14175	0.04650	0.00100	-0.00733	0.00105	-0.00011	19.63552	3.72836	-174.11057	0.17306	-0.05389	-0.02898	-0.00682	-0.00653	0.00091	-1.47800	3.13035	-169.10867	-0.58357	-0.06439	0.05530	-0.00224	0.00762	0.00917	-3.90547	-6.29439	-175.10045	-0.27214	0.23424	0.09730	-0.02969	-0.00686	-0.00618	5.67159
347			3.46000	9.53350	4.94774	21.99315	0.00410	0.00344	0.00580	-0.00013	-0.00011	0.00003	-106.62274	-19.98566	138.47282	0.14140	0.04661	0.00122	0.00015	0.00147	-0.00013	19.66433	3.66823	-174.06517	0.17550	-0.05178	-0.02797	-0.01229	-0.00652	0.00119	-1.47632	3.20886	-169.21513	-0.58160	-0.06647	0.05599	-0.00759	0.00931	0.01151	-3.96339	-6.27550	-175.09540	-0.28133	0.23258	0.09930	-0.02468	-0.00753	0.00403	5.58252
348			3.47000	9.55042	4.96329	21.98627	0.00415	0.00345	0.00578	-0.00009	-0.00009	0.00006	-106.65119	-20.03144	138.51025	0.14044	0.04650	0.00135	0.00723	0.00190	-0.00011	19.70971	3.60893	-174.01570	0.17709	-0.04958	-0.02701	-0.01714	-0.00618	0.00122	-1.47994	3.29695	-169.34044	-0.58025	-0.06582	0.05688	-0.01465	0.00982	0.01316	-4.00065	-6.26063	-175.14972	-0.28959	0.22870	0.10115	-0.01792	-0.00689	0.01382	5.50369
349			3.48000	9.56089	4.97400	21.97742	0.00418	0.00343	0.00571	-0.00004	-0.00006	0.00009	-106.70744	-20.05810	138.54782	0.13922	0.04623	0.00123	0.01342	0.00242	-0.00005	19.76911	3.55130	-173.96808	0.17795	-0.04844	-0.02621	-0.02100	-0.00578	0.00103	-1.49022	3.38664	-169.47618	-0.57803	-0.06442	0.05758	-0.02202	0.00934	0.01391	-4.01692	-6.25200	-175.25497	-0.29368	0.22316	0.10216	-0.01046	-0.00543	0.02173	5.43356
350			3.49000	9.56343	4.97876	21.96562	0.00418	0.00339	0.00558	0.00001	-0.00002	0.00013	-106.78789	-20.06194	138.58667	0.13787	0.04581	0.00074	0.01843	0.00314	-0.00001	19.83941	3.49555	-173.92668	0.17791	-0.04920	-0.02566	-0.02369	-0.00555	0.00075	-1.50749	3.47029	-169.61337	-0.57837	-0.06331	0.05755	-0.02914	0.00824	0.01356	-4.01463	-6.24987	-175.39626	-0.29629	0.21772	0.10221	-0.00343	-0.00401	0.02649	5.37016
351			3.50000	9.55961	4.97770	21.94916	0.00417	0.00333	0.00541	0.00005	0.00000	0.00018	-106.88889	-20.04310	138.63028	0.13641	0.04519	-0.00010	0.02202	0.00397	-0.00000	19.91710	3.44112	-173.89264	0.17670	-0.05194	-0.02534	-0.02502	-0.00555	0.00049	-1.53186	3.54290	-169.74254	-0.57890	-0.06267	0.05623	-0.03591	0.00692	0.01204	-3.99758	-6.25175	-175.55452	-0.29649	0.21296	0.10064	0.00276	-0.00349	0.02718	5.31169
352			3.51000	9.55255	4.97148	21.92742	0.00415	0.00326	0.00523	0.00006	0.00003	0.00022	-107.00502	-20.00529	138.68042	0.13468	0.04433	-0.00118	0.02394	0.00464	-0.00006	19.99792	3.38784	-173.86415	0.17381	-0.05592	-0.02507	-0.02466	-0.00570	0.00034	-1.56364	3.60336	-169.85574	-0.57665	-0.05941	0.05468	-0.04205	0.00547	0.01000	-3.97001	-6.25269	-175.70810	-0.29329	0.20899	0.09837	0.00773	-0.00436	0.02373	5.25686
353			3.52000	9.54596	4.96017	21.90195	0.00411	0.00319	0.00505	0.00005	0.00006	0.00024	-107.12836	-19.95498	138.73492	0.13273	0.04327	-0.00239	0.02393	0.00480	-0.00015	20.07646	3.33663	-173.83788	0.16934	-0.06029	-0.02465	-0.02239	-0.00580	0.00036	-1.60245	3.65415	-169.94963	-0.57313	-0.05771	0.05356	-0.04669	0.00465	0.00811	-3.93697	-6.24706	-175.83363	-0.28795	0.21049	0.09651	0.01097	-0.00660	0.01667	5.20428
354			3.53000	9.54320	4.94236	21.87626	0.00407	0.00312	0.00488	0.00001	0.00010	0.00023	-107.24817	-19.90055	138.78754	0.13071	0.04212	-0.00358	0.02201	0.00428	-0.00023	20.14631	3.29002	-173.81068	0.16375	-0.06417	-0.02397	-0.01828	-0.00561	0.00050	-1.64609	3.70051	-170.02705	-0.57153	-0.05612	0.05284	-0.04862	0.00446	0.00684	-3.90445	-6.23046	-175.90924	-0.28421	0.21625	0.09535	0.01219	-0.00973	0.00680	5.15269
355			3.54000	9.54701	4.91566	21.85500	0.00403	0.00306	0.00476	-0.00004	0.00016	0.00018	-107.35375	-19.85057	138.83014	0.12878	0.04102	-0.00456	0.01864	0.00311	-0.00026	20.20114	3.25079	-173.78104	0.15771	-0.06705	-0.02314	-0.01291	-0.00504	0.00067	-1.69052	3.74945	-170.09557	-0.57120	-0.05455	0.05194	-0.04721	0.00492	0.00631	-3.87852	-6.20120	-175.91911	-0.28297	0.22484	0.09439	0.01157	-0.01303	-0.00448	5.10103
356			3.55000	9.55865	4.87750	21.84366	0.00398	0.00301	0.00467	-0.00011	0.00022	0.00009	-107.43685	-19.81199	138.85474	0.12725	0.04021	-0.00514	0.01464	0.00148	-0.00023	20.23662	3.22060	-173.74957	0.15240	-0.06928	-0.02271	-0.00721	-0.00426	0.00083	-1.73188	3.80785	-170.16341	-0.57089	-0.05489	0.05124	-0.04380	0.00611	0.00650	-3.86295	-6.16058	-175.85915	-0.28060	0.23431	0.09354	0.01002	-0.01560	-0.01514	5.04869
357			3.56000	9.57794	4.82755	21.84674	0.00394	0.00296	0.00459	-0.00016	0.00028	-0.00001	-107.49462	-19.78930	138.85677	0.12661	0.03993	-0.00531	0.01092	-0.00019	-0.00014	20.25177	3.19922	-173.71707	0.14917	-0.07170	-0.02316	-0.00210	-0.00357	0.00104	-1.76899	3.88129	-170.23740	-0.56888	-0.05594	0.05059	-0.04080	0.00786	0.00730	-3.85699	-6.11260	-175.73819	-0.27603	0.23957	0.09226	0.00893	-0.01630	-0.02331	4.99587
358			3.57000	9.60325	4.76918	21.86418	0.00390	0.00291	0.00451	-0.00020	0.00031	-0.00009	-107.53042	-19.78406	138.83920	0.12690	0.04017	-0.00523	0.00801	-0.00145	-0.00003	20.24899	3.18479	-173.68169	0.14885	-0.07448	-0.02430	0.00193	-0.00326	0.00137	-1.80314	3.97382	-170.32408	-0.56804	-0.05832	0.05095	-0.03972	0.01023	0.00891	-3.85622	-6.06333	-175.57396	-0.27242	0.24537	0.09214	0.00911	-0.01484	-0.02853	4.94361
359			3.58000	9.63181	4.70940	21.89050	0.00388	0.00286	0.00444	-0.00021	0.00030	-0.00013	-107.55193	-19.79458	138.81245	0.12755	0.04061	-0.00520	0.00598	-0.00197	0.00008	20.23253	3.17446	-173.63907	0.15003	-0.07671	-0.02518	0.00480	-0.00344	0.00185	-1.83557	4.08843	-170.43195	-0.56902	-0.06221	0.05292	-0.03981	0.01324	0.01175	-3.85574	-6.01957	-175.38683	-0.26909	0.25387	0.09383	0.01023	-0.01118	-0.03121	4.89307
360			3.59000	9.65995	4.65664	21.91774	0.00386	0.00282	0.00439	-0.00019	0.00024	-0.00012	-107.56705	-19.81757	138.78867	0.12798	0.04095	-0.00523	0.00464	-0.00175	0.00019	20.20696	3.16567	-173.58475	0.15093	-0.07713	-0.02512	0.00655	-0.00389	0.00238	-1.86558	4.22577	-170.57126	-0.57154	-0.06646	0.05533	-0.03968	0.01655	0.01578	-3.85240	-5.98736	-175.19496	-0.26729	0.25906	0.09599	0.01174	-0.00554	-0.03123	4.84516
361			3.60000	9.68418	4.61791	21.93884	0.00383	0.00279	0.00439	-0.00015	0.00016	-0.00008	-107.58122	-19.84943	138.77626	0.12802	0.04113	-0.00517	0.00374	-0.00108	0.00028	20.17607	3.15782	-173.51688	0.15131	-0.07529	-0.02420	0.00737	-0.00416	0.00283	-1.89152	4.38430	-170.75018	-0.57457	-0.07227	0.05750	-0.03934	0.02026	0.02051	-3.84429	-5.97006	-175.01447	-0.26884	0.26232	0.09831	0.01379	0.00064	-0.02854	4.80006
362			3.61000	9.70261	4.59645	21.94953	0.00377	0.00278	0.00443	-0.00011	0.00007	-0.00002	-107.59691	-19.88623	138.77809	0.12769	0.04115	-0.00492	0.00312	-0.00032	0.00032	20.14304	3.15238	-173.43709	0.15151	-0.07094	-0.02259	0.00757	-0.00387	0.00303	-1.91337	4.56027	-170.97029	-0.57895	-0.07646	0.05851	-0.04047	0.02320	0.02480	-3.82836	-5.96783	-174.86108	-0.27427	0.26019	0.09967	0.01727	0.00600	-0.02284	4.75783
363			3.62000	9.71600	4.59096	21.94889	0.00369	0.00277	0.00449	-0.00008	-0.00000	0.00004	-107.61431	-19.92270	138.79115	0.12708	0.04105	-0.00456	0.00268	0.00024	0.00029	20.10969	3.15213	-173.35074	0.15180	-0.06444	-0.02036	0.00759	-0.00296	0.00290	-1.93367	4.74810	-171.22563	-0.58199	-0.07872	0.05838	-0.04433	0.02489	0.02785	-3.79971	-5.97885	-174.74928	-0.27993	0.25435	0.09975	0.02285	0.00997	-0.01479	4.71851
364			3.63000	9.72681	4.59643	21.93859	0.00362	0.00277	0.00456	-0.00006	-0.00005	0.00009	-107.63133	-19.95291	138.80809	0.12630	0.04082	-0.00422	0.00231	0.00038	0.00020	20.07634	3.15911	-173.26541	0.15209	-0.05623	-0.01754	0.00782	-0.00175	0.00242	-1.95618	4.94077	-171.50629	-0.58129	-0.08165	0.05832	-0.05095	0.02584	0.02980	-3.75287	-6.00136	-174.68770	-0.28148	0.25160	0.09963	0.03022	0.01327	-0.00597	4.68288
365			3.64000	9.73797	4.60698	21.92221	0.00360	0.00277	0.00460	-0.00007	-0.00006	0.00012	-107.64487	-19.97089	138.81938	0.12543	0.04049	-0.00405	0.00191	0.00004	0.00007	20.04188	3.17294	-173.18991	0.15266	-0.04751	-0.01449	0.00857	-0.00065	0.00171	-1.98452	5.13060	-171.80067	-0.58030	-0.08365	0.05857	-0.05986	0.02555	0.03067	-3.68427	-6.03459	-174.67639	-0.27997	0.25311	0.09963	0.03843	0.01647	0.00214	4.65152
366			3.65000	9.75182	4.61734	21.90443	0.00362	0.00277	0.00459	-0.00009	-0.00005	0.00012	-107.65139	-19.97196	138.81569	0.12475	0.04018	-0.00402	0.00141	-0.00074	-0.00009	20.00462	3.19079	-173.13261	0.15395	-0.03970	-0.01189	0.01003	0.00010	0.00100	-2.02163	5.31136	-172.09628	-0.57933	-0.08743	0.05864	-0.06992	0.02499	0.03011	-3.59344	-6.07731	-174.70761	-0.27648	0.26043	0.09947	0.04613	0.01975	0.00841	4.62435
367			3.66000	9.77039	4.62274	21.88951	0.00366	0.00277	0.00453	-0.00013	-0.00001	0.00010	-107.64771	-19.95314	138.78986	0.12455	0.04006	-0.00405	0.00070	-0.00177	-0.00027	19.96222	3.20862	-173.09987	0.15594	-0.03404	-0.01034	0.01226	0.00050	0.00042	-2.06931	5.47868	-172.37956	-0.57695	-0.09163	0.05803	-0.07940	0.02393	0.02784	-3.48335	-6.12737	-174.76820	-0.26877	0.26761	0.09805	0.05134	0.02240	0.01205	4.59988
368			3.67000	9.79523	4.61900	21.87928	0.00371	0.00275	0.00445	-0.00018	0.00003	0.00008	-107.63181	-19.91324	138.73946	0.12496	0.04019	-0.00407	-0.00027	-0.00275	-0.00046	19.91241	3.22234	-173.09482	0.15826	-0.03140	-0.01011	0.01516	0.00066	-0.00008	-2.12782	5.63027	-172.63727	-0.57247	-0.09324	0.05735	-0.08657	0.02174	0.02437	-3.36010	-6.18161	-174.84315	-0.25830	0.26928	0.09587	0.05309	0.02353	0.01290	4.57541
369			3.68000	9.82605	4.60496	21.87203	0.00379	0.00273	0.00434	-0.00021	0.00007	0.00008	-107.60390	-19.85367	138.66867	0.12588	0.04048	-0.00425	-0.00156	-0.00337	-0.00064	19.85336	3.22807	-173.11658	0.16048	-0.03202	-0.01089	0.01843	0.00063	-0.00058	-2.19576	5.76380	-172.85860	-0.56872	-0.09611	0.05644	-0.09038	0.01937	0.02011	-3.23183	-6.23642	-174.91707	-0.25046	0.27225	0.09377	0.05209	0.02331	0.01112	4.54719
370			3.69000	9.85984	4.58472	21.86346	0.00389	0.00270	0.00420	-0.00022	0.00008	0.00011	-107.56609	-19.77877	138.58778	0.12710	0.04078	-0.00478	-0.00311	-0.00339	-0.00082	19.78452	3.22265	-173.16034	0.16213	-0.03503	-0.01187	0.02154	0.00037	-0.00109	-2.26979	5.87668	-173.03845	-0.56282	-0.09715	0.05610	-0.08928	0.01608	0.01599	-3.10762	-6.28735	-174.97403	-0.24164	0.27497	0.09202	0.04785	0.02122	0.00678	4.51167
371			3.70000	9.89214	4.56650	21.84923	0.00396	0.00266	0.00406	-0.00019	0.00005	0.00014	-107.52181	-19.69429	138.50893	0.12829	0.04091	-0.00565	-0.00474	-0.00287	-0.00102	19.70691	3.20395	-173.21977	0.16198	-0.03894	-0.01225	0.02386	-0.00015	-0.00149	-2.34485	5.96619	-173.17917	-0.55577	-0.09693	0.05685	-0.08316	0.01207	0.01270	-2.99622	-6.32944	-174.99701	-0.22935	0.27894	0.09093	0.04063	0.01721	-0.00003	4.46630
372			3.71000	9.91876	4.55774	21.82848	0.00400	0.00263	0.00395	-0.00015	-0.00001	0.00016	-107.47403	-19.60597	138.44037	0.12933	0.04087	-0.00668	-0.00619	-0.00207	-0.00117	19.62295	3.17172	-173.28986	0.15950	-0.04317	-0.01202	0.02493	-0.00087	-0.00172	-2.41524	6.02965	-173.28967	-0.55250	-0.09696	0.05739	-0.07384	0.00758	0.01028	-2.90515	-6.35808	-174.96983	-0.21509	0.28851	0.08958	0.03198	0.01170	-0.00879	4.40978
373			3.72000	9.93752	4.56255	21.80394	0.00400	0.00261	0.00389	-0.00009	-0.00007	0.00015	-107.42568	-19.51987	138.38593	0.13029	0.04075	-0.00761	-0.00718	-0.00126	-0.00121	19.53594	3.12735	-173.36641	0.15516	-0.04735	-0.01150	0.02462	-0.00168	-0.00180	-2.47678	6.06429	-173.38167	-0.55177	-0.09872	0.05782	-0.06314	0.00261	0.00883	-2.83867	-6.37027	-174.88158	-0.19839	0.30354	0.08810	0.02329	0.00513	-0.01811	4.34201
374			3.73000	9.94786	4.58151	21.78007	0.00395	0.00261	0.00391	-0.00003	-0.00013	0.00012	-107.37954	-19.44212	138.34651	0.13120	0.04064	-0.00826	-0.00762	-0.00055	-0.00111	19.44961	3.07338	-173.44553	0.14998	-0.05078	-0.01082	0.02315	-0.00246	-0.00177	-2.52796	6.06743	-173.46425	-0.55183	-0.09964	0.05746	-0.05272	-0.00291	0.00789	-2.79698	-6.36582	-174.73216	-0.18572	0.31880	0.08650	0.01627	-0.00172	-0.02615	4.26450
375			3.74000	9.94976	4.61174	21.76086	0.00389	0.00263	0.00401	0.00002	-0.00016	0.00006	-107.33759	-19.37725	138.32121	0.13186	0.04048	-0.00860	-0.00764	-0.00009	-0.00091	19.36754	3.01257	-173.52481	0.14478	-0.05283	-0.00990	0.02089	-0.00301	-0.00166	-2.56943	6.03778	-173.54131	-0.55233	-0.09892	0.05597	-0.04367	-0.00841	0.00701	-2.77684	-6.34721	-174.53378	-0.17728	0.33050	0.08439	0.01103	-0.00774	-0.03118	4.17996
376			3.75000	9.94325	4.64720	21.75015	0.00380	0.00268	0.00418	0.00007	-0.00016	-0.00001	-107.29967	-19.32740	138.30586	0.13235	0.04034	-0.00849	-0.00741	0.00001	-0.00065	19.29266	2.94804	-173.60529	0.14023	-0.05378	-0.00925	0.01817	-0.00320	-0.00160	-2.60298	5.97652	-173.61273	-0.55003	-0.09495	0.05285	-0.03609	-0.01282	0.00587	-2.77256	-6.31849	-174.30797	-0.16947	0.33674	0.08071	0.00729	-0.01228	-0.03197	4.09247
377			3.76000	9.92834	4.68085	21.75189	0.00370	0.00272	0.00441	0.00012	-0.00014	-0.00010	-107.26427	-19.29285	138.29367	0.13285	0.04041	-0.00777	-0.00712	-0.00026	-0.00040	19.22753	2.88249	-173.69014	0.13728	-0.05491	-0.00986	0.01529	-0.00312	-0.00179	-2.63060	5.88897	-173.67616	-0.54374	-0.08421	0.04831	-0.02971	-0.01441	0.00445	-2.77751	-6.28348	-174.07964	-0.16432	0.33350	0.07570	0.00492	-0.01539	-0.02883	4.00716
378			3.77000	9.90495	4.70795	21.76706	0.00357	0.00277	0.00467	0.00016	-0.00010	-0.00019	-107.22975	-19.27360	138.28009	0.13368	0.04082	-0.00643	-0.00693	-0.00064	-0.00017	19.17388	2.81790	-173.78084	0.13673	-0.05679	-0.01200	0.01252	-0.00295	-0.00227	-2.65378	5.78542	-173.72777	-0.53330	-0.07018	0.04173	-0.02375	-0.01298	0.00280	-2.78598	-6.24452	-173.87201	-0.16037	0.32766	0.06870	0.00320	-0.01790	-0.02268	3.92902
379			3.78000	9.87344	4.72825	21.79196	0.00343	0.00281	0.00493	0.00019	-0.00006	-0.00025	-107.19561	-19.26865	138.26569	0.13447	0.04137	-0.00474	-0.00690	-0.00091	-0.00002	19.13174	2.75498	-173.87599	0.13748	-0.05867	-0.01486	0.00995	-0.00275	-0.00288	-2.67281	5.68079	-173.76334	-0.52540	-0.05827	0.03611	-0.01743	-0.00996	0.00140	-2.79566	-6.20255	-173.70268	-0.15374	0.33210	0.06264	0.00117	-0.02085	-0.01604	3.86048
380			3.79000	9.83546	4.74415	21.82088	0.00329	0.00285	0.00518	0.00021	-0.00005	-0.00028	-107.16194	-19.27589	138.25290	0.13487	0.04188	-0.00290	-0.00693	-0.00101	0.00004	19.10017	2.69430	-173.97359	0.13812	-0.05960	-0.01769	0.00760	-0.00250	-0.00346	-2.68643	5.59184	-173.78168	-0.52441	-0.05067	0.03325	-0.01001	-0.00657	0.00046	-2.80873	-6.15832	-173.58073	-0.14449	0.34980	0.05946	-0.00178	-0.02442	-0.01030	3.80072
381			3.80000	9.79415	4.75791	21.84962	0.00317	0.00289	0.00538	0.00022	-0.00004	-0.00027	-107.12923	-19.29262	138.24290	0.13484	0.04230	-0.00105	-0.00677	-0.00098	0.00003	19.07792	2.63634	-174.07201	0.13856	-0.05953	-0.02028	0.00537	-0.00218	-0.00393	-2.69241	5.53307	-173.78642	-0.53003	-0.04812	0.03385	-0.00130	-0.00335	-0.00004	-2.83077	-6.11291	-173.50720	-0.13398	0.37401	0.05993	-0.00566	-0.02750	-0.00551	3.74589
382			3.81000	9.75321	4.77060	21.87510	0.00309	0.00293	0.00555	0.00020	-0.00004	-0.00023	-107.09898	-19.31570	138.23639	0.13456	0.04270	0.00081	-0.00629	-0.00081	-0.00003	19.06477	2.58210	-174.16985	0.13942	-0.05880	-0.02278	0.00313	-0.00177	-0.00430	-2.68900	5.51220	-173.78418	-0.53797	-0.04885	0.03428	0.00775	-0.00020	-0.00020	-2.86796	-6.06896	-173.47911	-0.13009	0.38591	0.06074	-0.01033	-0.02764	-0.00086	3.69096
383			3.82000	9.71547	4.78251	21.89404	0.00304	0.00297	0.00568	0.00018	-0.00005	-0.00016	-107.07294	-19.34158	138.23471	0.13416	0.04311	0.00270	-0.00561	-0.00047	-0.00012	19.06091	2.53298	-174.26547	0.14097	-0.05740	-0.02527	0.00093	-0.00125	-0.00456	-2.67651	5.52808	-173.77995	-0.54507	-0.04975	0.03343	0.01547	0.00262	-0.00019	-2.92305	-6.03016	-173.49510	-0.13932	0.38150	0.06129	-0.01620	-0.02432	0.00391	3.63212
384			3.83000	9.68168	4.79415	21.90351	0.00303	0.00302	0.00580	0.00017	-0.00006	-0.00006	-107.05190	-19.36651	138.23903	0.13352	0.04342	0.00457	-0.00501	-0.00005	-0.00019	19.06553	2.49097	-174.35739	0.14275	-0.05519	-0.02763	-0.00094	-0.00061	-0.00467	-2.65736	5.57220	-173.77493	-0.55159	-0.04864	0.03337	0.02058	0.00443	-0.00021	-2.99314	-5.99977	-173.55617	-0.15503	0.36942	0.06307	-0.02221	-0.01952	0.00897	3.56848
385			3.84000	9.65007	4.80614	21.90303	0.00305	0.00306	0.00590	0.00017	-0.00007	0.00002	-107.03435	-19.38748	138.24803	0.13253	0.04354	0.00628	-0.00478	0.00024	-0.00022	19.07623	2.45766	-174.44475	0.14398	-0.05243	-0.02968	-0.00212	0.00005	-0.00464	-2.63495	5.63191	-173.76781	-0.55778	-0.04667	0.03307	0.02280	0.00497	-0.00038	-3.06981	-5.97826	-173.66187	-0.17288	0.35514	0.06472	-0.02647	-0.01559	0.01387	3.50290
386			3.85000	9.61743	4.81864	21.89529	0.00306	0.00309	0.00597	0.00019	-0.00007	0.00007	-107.01682	-19.40335	138.25789	0.13131	0.04347	0.00777	-0.00503	0.00024	-0.00021	19.08965	2.43354	-174.52707	0.14452	-0.04939	-0.03134	-0.00252	0.00061	-0.00447	-2.61236	5.69345	-173.75624	-0.56090	-0.04596	0.03278	0.02258	0.00457	-0.00072	-3.14263	-5.96273	-173.80551	-0.18654	0.34517	0.06601	-0.02700	-0.01427	0.01769	3.44079
387			3.86000	9.58063	4.83092	21.88456	0.00306	0.00312	0.00604	0.00022	-0.00007	0.00008	-106.99574	-19.41480	138.26402	0.13002	0.04330	0.00902	-0.00564	-0.00005	-0.00016	19.10296	2.41750	-174.60410	0.14441	-0.04622	-0.03261	-0.00238	0.00094	-0.00423	-2.59185	5.74468	-173.73729	-0.56199	-0.04586	0.03272	0.02078	0.00343	-0.00128	-3.20338	-5.94779	-173.97276	-0.19402	0.34181	0.06702	-0.02383	-0.01593	0.01953	3.38701
388			3.87000	9.53805	4.84175	21.87516	0.00303	0.00313	0.00609	0.00024	-0.00006	0.00005	-106.96879	-19.42361	138.26297	0.12875	0.04310	0.01012	-0.00640	-0.00057	-0.00012	19.11477	2.40705	-174.67523	0.14395	-0.04284	-0.03358	-0.00202	0.00100	-0.00392	-2.57489	5.77696	-173.70740	-0.56203	-0.04594	0.03340	0.01808	0.00177	-0.00206	-3.24834	-5.92806	-174.14372	-0.19606	0.34676	0.06836	-0.01860	-0.01996	0.01896	3.34434
389			3.88000	9.48974	4.84928	21.87107	0.00300	0.00314	0.00612	0.00026	-0.00003	-0.00001	-106.93499	-19.43183	138.25270	0.12772	0.04298	0.01111	-0.00718	-0.00120	-0.00009	19.12473	2.39890	-174.73946	0.14337	-0.03972	-0.03445	-0.00170	0.00081	-0.00356	-2.56232	5.78552	-173.66434	-0.56307	-0.04707	0.03487	0.01496	-0.00018	-0.00300	-3.27871	-5.89990	-174.29558	-0.19499	0.35880	0.07034	-0.01321	-0.02499	0.01581	3.31215
390			3.89000	9.43700	4.85196	21.87506	0.00297	0.00314	0.00615	0.00028	0.00001	-0.00009	-106.89452	-19.44138	138.23331	0.12722	0.04305	0.01203	-0.00796	-0.00178	-0.00008	19.13339	2.39036	-174.79491	0.14337	-0.03744	-0.03547	-0.00155	0.00048	-0.00310	-2.55440	5.76828	-173.60847	-0.56289	-0.04710	0.03558	0.01163	-0.00228	-0.00382	-3.29888	-5.86309	-174.40688	-0.19217	0.36966	0.07125	-0.00886	-0.02849	0.00998	3.28808
391			3.90000	9.38070	4.84979	21.88736	0.00295	0.00316	0.00618	0.00029	0.00003	-0.00016	-106.84809	-19.45310	138.20694	0.12722	0.04331	0.01291	-0.00882	-0.00219	-0.00010	19.14126	2.37996	-174.83887	0.14410	-0.03611	-0.03666	-0.00146	0.00009	-0.00245	-2.55081	5.72469	-173.54314	-0.56169	-0.04382	0.03507	0.00839	-0.00407	-0.00427	-3.31454	-5.82093	-174.46172	-0.19128	0.37743	0.07097	-0.00609	-0.02869	0.00257	3.26877
392			3.91000	9.32059	4.84465	21.90558	0.00295	0.00318	0.00621	0.00031	0.00005	-0.00020	-106.79634	-19.46642	138.17703	0.12760	0.04368	0.01369	-0.00986	-0.00237	-0.00009	19.14802	2.36786	-174.86823	0.14545	-0.03521	-0.03771	-0.00124	-0.00030	-0.00159	-2.55078	5.65571	-173.47302	-0.55874	-0.03939	0.03439	0.00552	-0.00528	-0.00441	-3.33056	-5.77850	-174.45366	-0.18749	0.38210	0.07018	-0.00459	-0.02533	-0.00491	3.25135
393			3.92000	9.25538	4.83934	21.92657	0.00295	0.00320	0.00624	0.00034	0.00004	-0.00022	-106.73933	-19.47855	138.14630	0.12805	0.04397	0.01412	-0.01108	-0.00233	-0.00002	19.15275	2.35483	-174.88129	0.14666	-0.03459	-0.03808	-0.00081	-0.00063	-0.00061	-2.55333	5.56457	-173.40253	-0.55563	-0.03462	0.03307	0.00335	-0.00582	-0.00422	-3.35024	-5.74040	-174.38565	-0.18212	0.38335	0.06862	-0.00421	-0.01956	-0.01125	3.23395
394			3.93000	9.18391	4.83613	21.94819	0.00295	0.00321	0.00624	0.00038	0.00003	-0.00023	-106.67682	-19.48563	138.11589	0.12857	0.04410	0.01393	-0.01240	-0.00217	0.00014	19.15477	2.34205	-174.87866	0.14741	-0.03456	-0.03744	-0.00022	-0.00087	0.00030	-2.55726	5.45684	-173.33499	-0.55181	-0.02700	0.03163	0.00222	-0.00516	-0.00385	-3.37557	-5.70915	-174.26854	-0.17693	0.38128	0.06695	-0.00483	-0.01321	-0.01575	3.21579
395			3.94000	9.10606	4.83553	21.96992	0.00296	0.00322	0.00622	0.00041	0.00002	-0.00023	-106.60862	-19.48407	138.08563	0.12930	0.04410	0.01305	-0.01367	-0.00195	0.00034	19.15369	2.33067	-174.86328	0.14760	-0.03544	-0.03590	0.00040	-0.00097	0.00095	-2.56111	5.33959	-173.27231	-0.54966	-0.01960	0.03107	0.00248	-0.00395	-0.00352	-3.40819	-5.68489	-174.11755	-0.17228	0.38261	0.06655	-0.00634	-0.00806	-0.01852	3.19584
396			3.95000	9.02313	4.83690	21.99160	0.00297	0.00322	0.00617	0.00043	0.00001	-0.00023	-106.53548	-19.47149	138.05519	0.13040	0.04406	0.01162	-0.01473	-0.00171	0.00052	19.15009	2.32227	-174.83974	0.14746	-0.03751	-0.03383	0.00082	-0.00093	0.00130	-2.56328	5.22023	-173.21503	-0.54663	-0.01579	0.03102	0.00423	-0.00315	-0.00324	-3.44933	-5.66608	-173.95004	-0.16573	0.38991	0.06693	-0.00842	-0.00472	-0.01953	3.17302
397			3.96000	8.93729	4.83901	22.01197	0.00299	0.00321	0.00609	0.00044	0.00001	-0.00020	-106.45892	-19.44737	138.02490	0.13157	0.04394	0.00978	-0.01549	-0.00145	0.00061	19.14527	2.31827	-174.81232	0.14630	-0.04064	-0.03153	0.00089	-0.00073	0.00145	-2.56223	5.10554	-173.16267	-0.54581	-0.00998	0.03126	0.00747	-0.00187	-0.00301	-3.49949	-5.65090	-173.78294	-0.16597	0.39337	0.06817	-0.01120	-0.00292	-0.01893	3.14687
398			3.97000	8.85127	4.83999	22.02899	0.00300	0.00319	0.00598	0.00044	0.00002	-0.00015	-106.38066	-19.41375	137.99541	0.13249	0.04367	0.00777	-0.01594	-0.00122	0.00058	19.14082	2.31994	-174.78326	0.14424	-0.04442	-0.02922	0.00065	-0.00040	0.00152	-2.55660	5.00110	-173.11398	-0.54854	-0.00481	0.03201	0.01210	-0.00080	-0.00290	-3.55802	-5.63817	-173.63141	-0.17464	0.39321	0.07061	-0.01471	-0.00208	-0.01694	3.11843
399			3.98000	8.76770	4.83702	22.04154	0.00299	0.00316	0.00585	0.00042	0.00004	-0.00010	-106.30174	-19.37442	137.96674	0.13302	0.04329	0.00588	-0.01611	-0.00110	0.00047	19.13769	2.32803	-174.75249	0.14199	-0.04824	-0.02723	0.00027	0.00001	0.00164	-2.54530	4.91047	-173.06711	-0.54890	-0.00057	0.03253	0.01768	-0.00008	-0.00287	-3.62305	-5.62782	-173.50766	-0.18283	0.39025	0.07261	-0.01801	-0.00134	-0.01333	3.08981
400			3.99000	8.68915	4.82766	22.04984	0.00297	0.00311	0.00571	0.00039	0.00007	-0.00004	-106.22292	-19.33315	137.93826	0.13334	0.04291	0.00425	-0.01605	-0.00106	0.00035	19.13599	2.34282	-174.71825	0.14064	-0.05139	-0.02557	-0.00012	0.00042	0.00181	-2.52775	4.83472	-173.01997	-0.54960	0.00469	0.03326	0.02372	0.00055	-0.00293	-3.69154	-5.62098	-173.42065	-0.19128	0.38361	0.07456	-0.02066	-0.00003	-0.00867	3.06359
401			4.00000	8.61785	4.81101	22.05404	0.00296	0.00306	0.00556	0.00034	0.00011	0.00001	-106.14501	-19.29189	137.90991	0.13359	0.04257	0.00279	-0.01579	-0.00103	0.00023	19.13568	2.36347	-174.67876	0.14009	-0.05355	-0.02394	-0.00046	0.00073	0.00198	-2.50387	4.77283	-172.97197	-0.55225	0.00803	0.03472	0.02960	0.00076	-0.00305	-3.75989	-5.61919	-173.37410	-0.20160	0.37626	0.07730	-0.02243	0.00188	-0.00363	3.04225
402			4.01000	8.55588	4.78796	22.05299	0.00298	0.00301	0.00541	0.00029	0.00013	0.00008	-106.06910	-19.25108	137.88260	0.13358	0.04215	0.00135	-0.01531	-0.00096	0.00011	19.13625	2.38854	-174.63373	0.13920	-0.05483	-0.02209	-0.00061	0.00091	0.00206	-2.47435	4.72262	-172.92371	-0.55482	0.00988	0.03638	0.03416	0.00075	-0.00317	-3.82436	-5.62322	-173.36633	-0.21119	0.36864	0.08005	-0.02270	0.00385	0.00127	3.02729
403			4.02000	8.50507	4.76021	22.04549	0.00302	0.00296	0.00525	0.00024	0.00014	0.00014	-105.99612	-19.21157	137.85666	0.13319	0.04163	0.00004	-0.01451	-0.00094	0.00000	19.13675	2.41636	-174.58406	0.13776	-0.05515	-0.02022	-0.00055	0.00098	0.00204	-2.44124	4.68143	-172.87570	-0.55721	0.01074	0.03719	0.03596	0.00068	-0.00325	-3.88133	-5.63240	-173.39157	-0.22055	0.36117	0.08185	-0.02119	0.00534	0.00547	3.01857
404			4.03000	8.46605	4.73001	22.03157	0.00309	0.00292	0.00509	0.00019	0.00014	0.00018	-105.92728	-19.17507	137.83110	0.13245	0.04109	-0.00092	-0.01330	-0.00106	-0.00006	19.13651	2.44572	-174.53120	0.13605	-0.05437	-0.01860	-0.00037	0.00098	0.00196	-2.40834	4.64611	-172.82655	-0.56060	0.01309	0.03741	0.03398	0.00073	-0.00342	-3.92702	-5.64533	-173.44193	-0.22960	0.35223	0.08283	-0.01775	0.00618	0.00852	3.01514
405			4.04000	8.43661	4.70015	22.01331	0.00317	0.00288	0.00494	0.00016	0.00013	0.00019	-105.86358	-19.14284	137.80348	0.13149	0.04059	-0.00153	-0.01168	-0.00135	-0.00010	19.13527	2.47539	-174.47667	0.13491	-0.05282	-0.01734	-0.00016	0.00089	0.00185	-2.38006	4.61302	-172.77338	-0.56507	0.01509	0.03816	0.02843	0.00082	-0.00383	-3.95843	-5.66053	-173.50841	-0.23680	0.34597	0.08420	-0.01264	0.00663	0.01026	3.01544
406			4.05000	8.41192	4.67375	21.99489	0.00325	0.00285	0.00479	0.00015	0.00010	0.00016	-105.80574	-19.11437	137.77083	0.13053	0.04017	-0.00197	-0.00993	-0.00178	-0.00012	19.13317	2.50401	-174.42220	0.13496	-0.05145	-0.01638	0.00001	0.00075	0.00170	-2.35975	4.57924	-172.71385	-0.56995	0.01571	0.03957	0.02038	0.00088	-0.00440	-3.97455	-5.67686	-173.58043	-0.24088	0.34480	0.08614	-0.00671	0.00714	0.01048	3.01777
407			4.06000	8.38508	4.65289	21.98133	0.00331	0.00282	0.00465	0.00019	0.00008	0.00009	-105.75262	-19.08731	137.73100	0.12976	0.03984	-0.00241	-0.00859	-0.00222	-0.00016	19.13048	2.53019	-174.36949	0.13635	-0.05078	-0.01555	0.00018	0.00058	0.00152	-2.34906	4.54360	-172.64835	-0.57209	0.01591	0.04086	0.01090	0.00093	-0.00487	-3.97668	-5.69383	-173.64645	-0.24049	0.34421	0.08746	-0.00090	0.00797	0.00893	3.02051
408			4.07000	8.34874	4.63842	21.97683	0.00335	0.00280	0.00453	0.00026	0.00005	-0.00000	-105.70135	-19.05788	137.68365	0.12921	0.03958	-0.00286	-0.00794	-0.00260	-0.00022	19.12717	2.55317	-174.32042	0.13815	-0.05059	-0.01477	0.00037	0.00043	0.00131	-2.34854	4.50672	-172.57968	-0.57319	0.01559	0.04180	0.00100	0.00092	-0.00509	-3.96738	-5.71143	-173.69583	-0.24067	0.34361	0.08840	0.00410	0.00904	0.00595	3.02215
409			4.08000	8.29653	4.63120	21.98556	0.00336	0.00278	0.00446	0.00036	0.00003	-0.00013	-105.64882	-19.02211	137.62877	0.12887	0.03931	-0.00338	-0.00773	-0.00295	-0.00032	19.12329	2.57262	-174.27692	0.13939	-0.05055	-0.01390	0.00047	0.00034	0.00105	-2.35782	4.47025	-172.51125	-0.57425	0.01699	0.04224	-0.00832	0.00096	-0.00501	-3.94968	-5.72925	-173.72174	-0.24263	0.34014	0.08876	0.00812	0.00997	0.00223	3.02136
410			4.09000	8.22480	4.63274	22.01161	0.00337	0.00276	0.00440	0.00046	-0.00000	-0.00027	-105.59400	-18.97754	137.56526	0.12889	0.03910	-0.00408	-0.00760	-0.00333	-0.00045	19.11972	2.58891	-174.24083	0.13968	-0.05087	-0.01294	0.00027	0.00033	0.00079	-2.37555	4.43635	-172.44620	-0.57437	0.01967	0.04297	-0.01586	0.00099	-0.00471	-3.92637	-5.74695	-173.72238	-0.24411	0.33436	0.08920	0.01106	0.01064	-0.00148	3.01762
411			4.10000	8.13368	4.64275	22.05636	0.00335	0.00275	0.00435	0.00055	-0.00002	-0.00040	-105.53719	-18.92571	137.49330	0.12950	0.03904	-0.00504	-0.00757	-0.00363	-0.00061	19.11814	2.60259	-174.21278	0.13898	-0.05140	-0.01168	-0.00031	0.00036	0.00055	-2.39902	4.40767	-172.38788	-0.57354	0.01885	0.04378	-0.02049	0.00074	-0.00413	-3.89991	-5.76434	-173.70013	-0.24417	0.33117	0.08975	0.01284	0.01115	-0.00468	3.01161
412			4.11000	8.02865	4.65671	22.11548	0.00331	0.00274	0.00432	0.00059	-0.00002	-0.00047	-105.47903	-18.87257	137.41742	0.13063	0.03915	-0.00609	-0.00790	-0.00369	-0.00071	19.12008	2.61404	-174.19257	0.13788	-0.05228	-0.01034	-0.00119	0.00040	0.00035	-2.42467	4.38683	-172.33987	-0.57175	0.01556	0.04397	-0.02197	0.00039	-0.00322	-3.87239	-5.78137	-173.65988	-0.24379	0.32975	0.08975	0.01363	0.01141	-0.00694	3.00452
413			4.12000	7.91923	4.66771	22.18012	0.00325	0.00274	0.00433	0.00058	0.00001	-0.00048	-105.42004	-18.82596	137.34555	0.13194	0.03932	-0.00697	-0.00859	-0.00344	-0.00069	19.12649	2.62336	-174.17931	0.13767	-0.05356	-0.00932	-0.00221	0.00041	0.00020	-2.44939	4.37508	-172.30507	-0.56981	0.01556	0.04456	-0.02166	0.00019	-0.00218	-3.84507	-5.79790	-173.60863	-0.24334	0.32619	0.09000	0.01395	0.01133	-0.00796	2.99739
414			4.13000	7.81534	4.67141	22.24201	0.00320	0.00275	0.00436	0.00052	0.00004	-0.00044	-105.36124	-18.79052	137.28366	0.13301	0.03949	-0.00740	-0.00927	-0.00299	-0.00055	19.13751	2.63044	-174.17227	0.13847	-0.05528	-0.00911	-0.00319	0.00040	0.00010	-2.47248	4.37081	-172.28421	-0.56645	0.01757	0.04509	-0.02162	0.00005	-0.00120	-3.81723	-5.81429	-173.55560	-0.24167	0.32101	0.08998	0.01437	0.01112	-0.00736	2.99059
415			4.14000	7.72450	4.66845	22.29603	0.00316	0.00277	0.00442	0.00043	0.00005	-0.00036	-105.30402	-18.76658	137.23340	0.13379	0.03967	-0.00726	-0.00963	-0.00249	-0.00038	19.15247	2.63542	-174.17000	0.13988	-0.05698	-0.00981	-0.00404	0.00035	0.00004	-2.49543	4.37043	-172.27470	-0.56538	0.01820	0.04568	-0.02307	0.00000	-0.00054	-3.78671	-5.83127	-173.51198	-0.24079	0.31788	0.09026	0.01524	0.01090	-0.00500	2.98402
416			4.15000	7.65079	4.66290	22.33888	0.00315	0.00280	0.00449	0.00034	0.00005	-0.00027	-105.24982	-18.75181	137.19383	0.13425	0.03984	-0.00671	-0.00961	-0.00200	-0.00024	19.17054	2.63855	-174.17043	0.14126	-0.05792	-0.01089	-0.00477	0.00028	-0.00001	-2.52028	4.36998	-172.27063	-0.56582	0.01822	0.04589	-0.02558	0.00007	-0.00049	-3.75146	-5.84928	-173.48929	-0.23736	0.31479	0.08998	0.01603	0.01030	-0.00090	2.97745
417			4.16000	7.59495	4.65921	22.36787	0.00316	0.00283	0.00456	0.00025	0.00002	-0.00017	-105.19954	-18.74246	137.16360	0.13427	0.03990	-0.00603	-0.00931	-0.00155	-0.00016	19.19125	2.64034	-174.17247	0.14227	-0.05770	-0.01184	-0.00537	0.00024	-0.00006	-2.54817	4.36554	-172.26256	-0.56902	0.01790	0.04553	-0.02819	0.00024	-0.00129	-3.71072	-5.86790	-173.49802	-0.23575	0.31186	0.08934	0.01665	0.00906	0.00452	2.97095
418			4.17000	7.55547	4.65978	22.38234	0.00318	0.00287	0.00461	0.00018	-0.00001	-0.00007	-105.15311	-18.73451	137.14029	0.13391	0.03984	-0.00537	-0.00888	-0.00123	-0.00013	19.21409	2.64118	-174.17715	0.14265	-0.05673	-0.01255	-0.00576	0.00028	-0.00014	-2.57947	4.35312	-172.23871	-0.57032	0.01763	0.04486	-0.02973	0.00052	-0.00302	-3.66478	-5.88622	-173.54527	-0.23194	0.30974	0.08817	0.01654	0.00717	0.01048	2.96489
419			4.18000	7.53001	4.66396	22.38514	0.00323	0.00291	0.00465	0.00011	-0.00002	-0.00000	-105.10962	-18.72538	137.12013	0.13339	0.03973	-0.00474	-0.00842	-0.00112	-0.00012	19.23816	2.64149	-174.18658	0.14234	-0.05586	-0.01336	-0.00584	0.00040	-0.00026	-2.61363	4.32858	-172.18675	-0.57025	0.01708	0.04419	-0.02909	0.00086	-0.00555	-3.61516	-5.90306	-173.63300	-0.22628	0.31005	0.08686	0.01546	0.00462	0.01605	2.95981
420			4.19000	7.51620	4.66907	22.38195	0.00328	0.00296	0.00468	0.00005	-0.00002	0.00002	-105.06763	-18.71543	137.09943	0.13311	0.03973	-0.00409	-0.00808	-0.00123	-0.00010	19.26223	2.64144	-174.20131	0.14216	-0.05540	-0.01447	-0.00567	0.00055	-0.00040	-2.64858	4.28892	-172.09706	-0.56969	0.01764	0.04364	-0.02537	0.00132	-0.00860	-3.56478	-5.91661	-173.75659	-0.22124	0.30994	0.08561	0.01346	0.00132	0.02038	2.95652
421			4.20000	7.51159	4.67202	22.37876	0.00332	0.00300	0.00471	0.00001	-0.00001	0.00001	-105.02589	-18.70637	137.07610	0.13332	0.03997	-0.00329	-0.00791	-0.00138	-0.00008	19.28540	2.64167	-174.22064	0.14265	-0.05527	-0.01595	-0.00534	0.00074	-0.00055	-2.68121	4.23238	-171.96457	-0.57043	0.01860	0.04418	-0.01877	0.00189	-0.01206	-3.51727	-5.92491	-173.90642	-0.21723	0.31017	0.08548	0.01083	-0.00250	0.02327	2.95590
422			4.21000	7.51352	4.67162	22.37879	0.00334	0.00304	0.00478	-0.00002	0.00001	-0.00001	-104.98424	-18.69912	137.05150	0.13394	0.04038	-0.00238	-0.00785	-0.00138	-0.00005	19.30706	2.64291	-174.24345	0.14355	-0.05524	-0.01763	-0.00489	0.00096	-0.00067	-2.70891	4.15796	-171.78923	-0.57294	0.01855	0.04521	-0.01075	0.00240	-0.01560	-3.47530	-5.92658	-174.07014	-0.21508	0.31286	0.08608	0.00825	-0.00651	0.02447	2.95836
423			4.22000	7.51944	4.66910	22.38196	0.00336	0.00308	0.00486	-0.00004	0.00002	-0.00003	-104.94393	-18.69387	137.02982	0.13460	0.04077	-0.00151	-0.00773	-0.00112	-0.00002	19.32663	2.64610	-174.26845	0.14410	-0.05499	-0.01907	-0.00432	0.00120	-0.00075	-2.73080	4.06540	-171.57571	-0.57418	0.01750	0.04617	-0.00353	0.00275	-0.01875	-3.43942	-5.92089	-174.23480	-0.21310	0.31844	0.08670	0.00638	-0.01048	0.02389	2.96373
424			4.23000	7.52706	4.66624	22.38694	0.00337	0.00312	0.00497	-0.00004	0.00002	-0.00004	-104.90663	-18.69086	137.01480	0.13507	0.04103	-0.00070	-0.00753	-0.00069	-0.00001	19.34379	2.65167	-174.29422	0.14446	-0.05435	-0.02020	-0.00369	0.00145	-0.00077	-2.74827	3.95587	-171.33179	-0.57149	0.01729	0.04633	0.00098	0.00314	-0.02100	-3.40805	-5.90791	-174.38927	-0.20932	0.32309	0.08619	0.00558	-0.01398	0.02168	2.97165
425			4.24000	7.53370	4.66395	22.39312	0.00339	0.00318	0.00511	-0.00003	0.00001	-0.00006	-104.87296	-18.69013	137.00766	0.13548	0.04127	0.00021	-0.00727	-0.00022	0.00000	19.35831	2.66033	-174.32001	0.14530	-0.05326	-0.02129	-0.00307	0.00172	-0.00079	-2.76389	3.83231	-171.06583	-0.56788	0.01881	0.04572	0.00264	0.00379	-0.02223	-3.37881	-5.88855	-174.52704	-0.20515	0.32443	0.08466	0.00548	-0.01634	0.01875	2.98125
426			4.25000	7.53572	4.66306	22.40007	0.00340	0.00323	0.00525	0.00001	0.00000	-0.00006	-104.84290	-18.68971	137.00780	0.13596	0.04154	0.00122	-0.00709	0.00027	0.00000	19.37046	2.67261	-174.34654	0.14683	-0.05242	-0.02268	-0.00259	0.00206	-0.00083	-2.77938	3.69841	-170.78529	-0.56492	0.01820	0.04455	0.00268	0.00391	-0.02258	-3.35096	-5.86528	-174.64742	-0.19987	0.32816	0.08259	0.00516	-0.01716	0.01609	2.99078
427			4.26000	7.52837	4.66475	22.40689	0.00342	0.00328	0.00537	0.00008	-0.00001	-0.00007	-104.81551	-18.68677	137.01472	0.13637	0.04177	0.00212	-0.00709	0.00076	0.00001	19.38107	2.68895	-174.37434	0.14818	-0.05218	-0.02425	-0.00228	0.00240	-0.00085	-2.79511	3.55829	-170.49648	-0.56123	0.01690	0.04362	0.00220	0.00374	-0.02257	-3.32593	-5.84178	-174.75455	-0.19073	0.33242	0.08045	0.00389	-0.01614	0.01435	2.99829
428			4.27000	7.50747	4.66972	22.41334	0.00343	0.00332	0.00546	0.00017	-0.00003	-0.00007	-104.78976	-18.68032	137.02795	0.13661	0.04188	0.00275	-0.00730	0.00119	0.00002	19.39073	2.70913	-174.40187	0.14869	-0.05220	-0.02551	-0.00216	0.00266	-0.00076	-2.81093	3.41651	-170.20427	-0.56177	0.01732	0.04359	0.00175	0.00380	-0.02264	-3.30638	-5.82161	-174.85580	-0.18396	0.33272	0.07935	0.00163	-0.01347	0.01389	3.00154
429			4.28000	7.47060	4.67733	22.42042	0.00343	0.00335	0.00552	0.00026	-0.00004	-0.00009	-104.76431	-18.67180	137.04611	0.13670	0.04190	0.00314	-0.00756	0.00147	0.00002	19.40014	2.73275	-174.42590	0.14844	-0.05181	-0.02618	-0.00236	0.00276	-0.00051	-2.82633	3.27792	-169.91325	-0.56205	0.01711	0.04317	0.00209	0.00360	-0.02208	-3.29510	-5.80704	-174.95853	-0.17817	0.33065	0.07793	-0.00156	-0.01001	0.01411	2.99905
430			4.29000	7.41797	4.68577	22.42973	0.00341	0.00337	0.00557	0.00035	-0.00004	-0.00012	-104.73882	-18.66307	137.06697	0.13679	0.04188	0.00337	-0.00764	0.00155	0.00002	19.41091	2.75931	-174.44334	0.14797	-0.05103	-0.02640	-0.00309	0.00271	-0.00013	-2.83959	3.14705	-169.62985	-0.56104	0.01626	0.04263	0.00416	0.00315	-0.02090	-3.29510	-5.79890	-175.06606	-0.17288	0.32693	0.07647	-0.00539	-0.00646	0.01446	2.99095
431			4.30000	7.35238	4.69272	22.44255	0.00338	0.00338	0.00561	0.00040	-0.00002	-0.00015	-104.71365	-18.65585	137.08784	0.13671	0.04179	0.00351	-0.00726	0.00140	0.00000	19.42530	2.78821	-174.45168	0.14732	-0.05007	-0.02637	-0.00441	0.00250	0.00033	-2.84818	3.02830	-169.36240	-0.56146	0.01537	0.04274	0.00788	0.00261	-0.01939	-3.30869	-5.79691	-175.17734	-0.17137	0.32167	0.07608	-0.00947	-0.00337	0.01469	2.97928
432			4.31000	7.27897	4.69656	22.45995	0.00333	0.00339	0.00565	0.00042	0.00000	-0.00019	-104.69044	-18.65235	137.10585	0.13655	0.04168	0.00361	-0.00614	0.00106	-0.00002	19.44543	2.81816	-174.44878	0.14703	-0.04884	-0.02620	-0.00613	0.00213	0.00082	-2.85060	2.92678	-169.11955	-0.56338	0.01456	0.04359	0.01198	0.00200	-0.01750	-3.33589	-5.79969	-175.28882	-0.17626	0.31495	0.07710	-0.01346	-0.00102	0.01457	2.96686
433			4.32000	7.20446	4.69719	22.48179	0.00328	0.00339	0.00567	0.00040	0.00002	-0.00023	-104.67206	-18.65405	137.11903	0.13639	0.04162	0.00374	-0.00426	0.00064	-0.00004	19.47226	2.84732	-174.43427	0.14772	-0.04728	-0.02597	-0.00789	0.00162	0.00124	-2.84705	2.84853	-168.91006	-0.56337	0.01420	0.04418	0.01520	0.00135	-0.01468	-3.37423	-5.80582	-175.39484	-0.18320	0.30518	0.07797	-0.01665	0.00096	0.01338	2.95627
434			4.33000	7.13580	4.69603	22.50605	0.00325	0.00339	0.00567	0.00034	0.00002	-0.00023	-104.66149	-18.66004	137.12714	0.13632	0.04165	0.00388	-0.00172	0.00030	-0.00005	19.50469	2.87339	-174.41039	0.14910	-0.04550	-0.02573	-0.00919	0.00106	0.00147	-2.83848	2.79874	-168.74414	-0.56318	0.01458	0.04450	0.01695	0.00070	-0.01086	-3.42007	-5.81490	-175.48596	-0.19055	0.29398	0.07859	-0.01841	0.00333	0.01071	2.94905
435			4.34000	7.07942	4.69522	22.52949	0.00324	0.00338	0.00565	0.00026	0.00002	-0.00021	-104.66170	-18.66732	137.13181	0.13613	0.04164	0.00387	0.00133	0.00015	-0.00005	19.54022	2.89432	-174.38156	0.14993	-0.04396	-0.02533	-0.00973	0.00050	0.00146	-2.82617	2.77986	-168.63316	-0.56224	0.01506	0.04510	0.01703	-0.00001	-0.00610	-3.46914	-5.82813	-175.55074	-0.19817	0.28373	0.07959	-0.01853	0.00679	0.00644	2.94569
436			4.35000	7.04028	4.69577	22.54930	0.00326	0.00337	0.00558	0.00016	0.00001	-0.00017	-104.67535	-18.67354	137.13547	0.13565	0.04148	0.00350	0.00466	0.00019	-0.00004	19.57616	2.90784	-174.35220	0.14955	-0.04358	-0.02473	-0.00962	-0.00012	0.00129	-2.81133	2.79191	-168.58910	-0.56082	0.01449	0.04618	0.01555	-0.00068	-0.00031	-3.51795	-5.84790	-175.57739	-0.20665	0.27573	0.08132	-0.01730	0.01159	0.00057	2.94525
437			4.36000	7.02053	4.69637	22.56433	0.00330	0.00335	0.00549	0.00006	0.00001	-0.00012	-104.70399	-18.67942	137.14082	0.13501	0.04122	0.00276	0.00783	0.00038	-0.00004	19.61102	2.91134	-174.32414	0.14854	-0.04475	-0.02402	-0.00916	-0.00093	0.00106	-2.79486	2.83320	-168.62294	-0.55679	0.01372	0.04708	0.01263	-0.00122	0.00647	-3.56452	-5.87672	-175.55580	-0.21272	0.26631	0.08264	-0.01494	0.01725	-0.00662	2.94591
438			4.37000	7.01833	4.69412	22.57389	0.00336	0.00332	0.00536	-0.00003	0.00003	-0.00005	-104.74673	-18.68743	137.15073	0.13446	0.04098	0.00174	0.01024	0.00075	-0.00004	19.64397	2.90242	-174.29631	0.14800	-0.04747	-0.02334	-0.00850	-0.00202	0.00091	-2.77769	2.90144	-168.74161	-0.55414	0.01324	0.04792	0.00827	-0.00167	0.01373	-3.60831	-5.91631	-175.48061	-0.21986	0.25438	0.08404	-0.01220	0.02256	-0.01428	2.94475
439			4.38000	7.02887	4.68694	22.57576	0.00341	0.00328	0.00520	-0.00008	0.00005	0.00004	-104.80034	-18.69929	137.16924	0.13411	0.04078	0.00045	0.01140	0.00136	-0.00001	19.67387	2.88044	-174.26569	0.14833	-0.05143	-0.02252	-0.00755	-0.00334	0.00087	-2.76131	2.99359	-168.94429	-0.54928	0.01196	0.04881	0.00221	-0.00189	0.02069	-3.64887	-5.96594	-175.35403	-0.22475	0.24499	0.08554	-0.00899	0.02648	-0.02118	2.93870
440			4.39000	7.04633	4.67419	22.56653	0.00345	0.00322	0.00501	-0.00010	0.00008	0.00015	-104.85993	-18.71447	137.19992	0.13369	0.04050	-0.00117	0.01133	0.00213	0.00005	19.69893	2.84719	-174.22942	0.14896	-0.05597	-0.02117	-0.00626	-0.00472	0.00091	-2.74795	3.10560	-169.21883	-0.54176	0.01046	0.04983	-0.00524	-0.00190	0.02645	-3.68451	-6.02190	-175.18802	-0.22525	0.23945	0.08704	-0.00510	0.02815	-0.02597	2.92553
441			4.40000	7.06631	4.65609	22.54380	0.00348	0.00315	0.00480	-0.00011	0.00009	0.00027	-104.92134	-18.73027	137.24361	0.13316	0.04012	-0.00303	0.01047	0.00291	0.00013	19.71811	2.80618	-174.18652	0.14951	-0.06070	-0.01927	-0.00483	-0.00591	0.00096	-2.73980	3.23091	-169.54283	-0.53542	0.00822	0.05098	-0.01311	-0.00160	0.03016	-3.71172	-6.07847	-175.00223	-0.22334	0.23834	0.08873	-0.00038	0.02726	-0.02771	2.90532
442			4.41000	7.08604	4.63329	22.50655	0.00350	0.00306	0.00457	-0.00009	0.00010	0.00038	-104.98167	-18.74217	137.29855	0.13261	0.03969	-0.00503	0.00924	0.00363	0.00019	19.73152	2.76140	-174.13820	0.14974	-0.06536	-0.01702	-0.00354	-0.00671	0.00094	-2.73833	3.36069	-169.88644	-0.52928	0.00599	0.05226	-0.02035	-0.00116	0.03115	-3.72537	-6.12958	-174.82039	-0.22038	0.23835	0.09045	0.00540	0.02346	-0.02570	2.88142
443			4.42000	7.10374	4.60714	22.45383	0.00352	0.00298	0.00433	-0.00007	0.00010	0.00048	-105.03931	-18.74465	137.36237	0.13200	0.03918	-0.00712	0.00790	0.00425	0.00015	19.74044	2.71675	-174.08737	0.14893	-0.06982	-0.01449	-0.00257	-0.00698	0.00083	-2.74451	3.48525	-170.21552	-0.52551	0.00280	0.05366	-0.02611	-0.00050	0.02903	-3.71931	-6.16989	-174.66809	-0.21700	0.23862	0.09210	0.01191	0.01738	-0.01985	2.86013
444			4.43000	7.11837	4.57940	22.38585	0.00353	0.00288	0.00408	-0.00004	0.00010	0.00054	-105.09313	-18.73332	137.43202	0.13092	0.03839	-0.00937	0.00657	0.00460	-0.00002	19.74649	2.67566	-174.03763	0.14612	-0.07401	-0.01163	-0.00191	-0.00668	0.00064	-2.75835	3.59524	-170.49693	-0.52788	0.00192	0.05338	-0.02942	-0.00029	0.02332	-3.68967	-6.19687	-174.56700	-0.21585	0.23538	0.09183	0.01807	0.01047	-0.01120	2.84806
445			4.44000	7.13001	4.55059	22.30679	0.00354	0.00278	0.00383	-0.00003	0.00010	0.00055	-105.14158	-18.70707	137.50165	0.12931	0.03732	-0.01168	0.00531	0.00443	-0.00031	19.75096	2.64080	-173.99258	0.14136	-0.07786	-0.00865	-0.00139	-0.00585	0.00043	-2.77769	3.68271	-170.70818	-0.53308	0.00261	0.05154	-0.02897	-0.00030	0.01585	-3.63888	-6.21178	-174.52455	-0.21598	0.23115	0.08973	0.02232	0.00485	-0.00275	2.84875
446			4.45000	7.13951	4.51956	22.22581	0.00354	0.00268	0.00360	-0.00002	0.00011	0.00050	-105.18195	-18.66829	137.56226	0.12755	0.03621	-0.01371	0.00404	0.00368	-0.00067	19.75394	2.61372	-173.95540	0.13536	-0.08128	-0.00615	-0.00080	-0.00459	0.00024	-2.79854	3.74254	-170.84335	-0.53664	0.00238	0.05002	-0.02448	-0.00017	0.00906	-3.57523	-6.21867	-174.53018	-0.21457	0.23285	0.08783	0.02350	0.00150	0.00278	2.86154
447			4.46000	7.14758	4.48524	22.15359	0.00352	0.00260	0.00341	-0.00002	0.00012	0.00040	-105.21082	-18.62221	137.60466	0.12624	0.03535	-0.01518	0.00270	0.00250	-0.00099	19.75475	2.59524	-173.92809	0.12950	-0.08426	-0.00459	-0.00002	-0.00303	0.00013	-2.81675	3.77430	-170.91203	-0.53730	0.00565	0.04881	-0.01706	-0.00017	0.00388	-3.50949	-6.22144	-174.56049	-0.21011	0.23522	0.08575	0.02134	-0.00001	0.00435	2.88289
448			4.47000	7.15462	4.44900	22.09757	0.00350	0.00253	0.00330	-0.00002	0.00013	0.00029	-105.22617	-18.57513	137.62405	0.12565	0.03487	-0.01609	0.00131	0.00117	-0.00114	19.75213	2.58574	-173.91138	0.12448	-0.08699	-0.00401	0.00097	-0.00130	0.00006	-2.82908	3.78170	-170.93283	-0.53888	0.00721	0.04704	-0.00833	0.00003	0.00055	-3.45250	-6.22224	-174.58853	-0.20835	0.24006	0.08353	0.01679	-0.00036	0.00236	2.90675
449			4.48000	7.16057	4.41470	22.06062	0.00347	0.00249	0.00326	-0.00002	0.00012	0.00017	-105.22805	-18.53347	137.62122	0.12541	0.03463	-0.01644	0.00001	-0.00009	-0.00108	19.74480	2.58543	-173.90480	0.11984	-0.08913	-0.00414	0.00207	0.00047	0.00003	-2.83358	3.77081	-170.92555	-0.54000	0.00695	0.04465	0.00048	0.00020	-0.00114	-3.41362	-6.22171	-174.59306	-0.20532	0.24515	0.08070	0.01006	-0.00023	-0.00171	2.92585
450			4.49000	7.16484	4.38707	22.04383	0.00342	0.00246	0.00327	-0.00001	0.00009	0.00005	-105.21860	-18.50313	137.59996	0.12538	0.03463	-0.01619	-0.00103	-0.00117	-0.00081	19.73212	2.59382	-173.90666	0.11574	-0.09029	-0.00489	0.00312	0.00207	-0.00000	-2.82984	3.74792	-170.90527	-0.53966	0.00602	0.04227	0.00820	0.00026	-0.00173	-3.39897	-6.21973	-174.56415	-0.19913	0.24886	0.07767	0.00222	-0.00009	-0.00613	2.93358
451			4.50000	7.16647	4.36999	22.04692	0.00336	0.00246	0.00331	-0.00000	0.00005	-0.00005	-105.20103	-18.48815	137.56573	0.12583	0.03500	-0.01536	-0.00179	-0.00191	-0.00042	19.71435	2.60997	-173.91435	0.11371	-0.09051	-0.00634	0.00399	0.00334	-0.00002	-2.81907	3.71930	-170.88113	-0.53972	0.00453	0.04092	0.01378	0.00022	-0.00177	-3.41069	-6.21592	-174.50230	-0.19628	0.25188	0.07617	-0.00536	-0.00019	-0.00987	2.92547
452			4.51000	7.16458	4.36569	22.06511	0.00328	0.00247	0.00339	0.00001	0.00000	-0.00013	-105.17933	-18.48957	137.52768	0.12672	0.03567	-0.01412	-0.00248	-0.00209	-0.00000	19.69268	2.63239	-173.92451	0.11432	-0.08979	-0.00823	0.00463	0.00421	-0.00001	-2.80363	3.69085	-170.85843	-0.53817	0.00652	0.04022	0.01651	0.00028	-0.00148	-3.44640	-6.21001	-174.41504	-0.19688	0.25086	0.07557	-0.01183	-0.00065	-0.01246	2.90028
453			4.52000	7.15836	4.37387	22.08940	0.00321	0.00251	0.00351	0.00004	-0.00004	-0.00015	-105.15688	-18.50542	137.49718	0.12752	0.03633	-0.01273	-0.00324	-0.00168	0.00034	19.66881	2.66007	-173.93384	0.11619	-0.08774	-0.00991	0.00489	0.00469	0.00005	-2.78650	3.66808	-170.84126	-0.53619	0.00787	0.04038	0.01642	0.00023	-0.00093	-3.50002	-6.20159	-174.31276	-0.19991	0.24972	0.07618	-0.01643	-0.00157	-0.01382	2.85945
454			4.53000	7.14779	4.39155	22.11219	0.00315	0.00256	0.00368	0.00006	-0.00008	-0.00015	-105.13583	-18.53304	137.48219	0.12765	0.03668	-0.01130	-0.00396	-0.00098	0.00059	19.64511	2.69213	-173.93933	0.11738	-0.08372	-0.01088	0.00464	0.00477	0.00017	-2.77015	3.65601	-170.83369	-0.53522	0.00694	0.04153	0.01426	0.00006	-0.00009	-3.56308	-6.19011	-174.20673	-0.20425	0.25146	0.07812	-0.01855	-0.00303	-0.01393	2.80748
455			4.54000	7.13376	4.41347	22.13267	0.00310	0.00263	0.00388	0.00007	-0.00008	-0.00016	-105.11662	-18.57086	137.48233	0.12721	0.03677	-0.00978	-0.00443	-0.00048	0.00072	19.62376	2.72772	-173.93871	0.11804	-0.07785	-0.01134	0.00393	0.00449	0.00032	-2.75611	3.65825	-170.83920	-0.53344	0.00621	0.04264	0.01079	-0.00010	0.00096	-3.62614	-6.17514	-174.10843	-0.20741	0.25504	0.08001	-0.01779	-0.00489	-0.01244	2.75093
456			4.55000	7.11748	4.43365	22.15537	0.00306	0.00270	0.00410	0.00008	-0.00006	-0.00020	-105.09850	-18.61856	137.49036	0.12665	0.03687	-0.00802	-0.00456	-0.00043	0.00073	19.60651	2.76536	-173.93060	0.11962	-0.07045	-0.01176	0.00292	0.00390	0.00049	-2.74538	3.67517	-170.85861	-0.53152	0.00376	0.04435	0.00642	-0.00014	0.00197	-3.68044	-6.15693	-174.02928	-0.20879	0.25985	0.08239	-0.01462	-0.00685	-0.00941	2.69670
457			4.56000	7.09950	4.44697	22.18503	0.00304	0.00278	0.00434	0.00009	-0.00002	-0.00026	-105.08017	-18.67488	137.49727	0.12645	0.03722	-0.00597	-0.00451	-0.00079	0.00060	19.59466	2.80339	-173.91530	0.12316	-0.06222	-0.01248	0.00169	0.00313	0.00064	-2.73910	3.70322	-170.88818	-0.52975	-0.00027	0.04645	0.00148	0.00001	0.00258	-3.72026	-6.13665	-173.97906	-0.20988	0.26442	0.08512	-0.01033	-0.00854	-0.00499	2.64937
458			4.57000	7.07959	4.45029	22.22238	0.00304	0.00286	0.00456	0.00010	0.00003	-0.00031	-105.05978	-18.73582	137.49701	0.12680	0.03791	-0.00366	-0.00454	-0.00129	0.00036	19.58899	2.83935	-173.89461	0.12875	-0.05380	-0.01369	0.00032	0.00232	0.00076	-2.73824	3.73647	-170.91948	-0.52606	-0.00238	0.04753	-0.00323	0.00013	0.00236	-3.74382	-6.11565	-173.96432	-0.20725	0.26511	0.08615	-0.00600	-0.00973	0.00037	2.61072
459			4.58000	7.05724	4.44348	22.26309	0.00304	0.00293	0.00474	0.00011	0.00008	-0.00030	-105.03628	-18.79453	137.48846	0.12754	0.03884	-0.00128	-0.00480	-0.00161	0.00011	19.58967	2.87133	-173.87192	0.13521	-0.04615	-0.01538	-0.00104	0.00164	0.00081	-2.74264	3.76766	-170.94218	-0.52403	-0.00134	0.04754	-0.00648	0.00006	0.00130	-3.75262	-6.09500	-173.98677	-0.20467	0.26527	0.08596	-0.00270	-0.01048	0.00556	2.58063
460			4.59000	7.03193	4.42964	22.29904	0.00304	0.00297	0.00485	0.00013	0.00010	-0.00023	-105.00970	-18.84274	137.47543	0.12825	0.03972	0.00077	-0.00525	-0.00148	-0.00005	19.59561	2.89803	-173.85100	0.14113	-0.04003	-0.01707	-0.00219	0.00115	0.00074	-2.75052	3.78978	-170.94846	-0.52446	-0.00149	0.04815	-0.00734	0.00004	-0.00023	-3.75070	-6.07533	-174.04172	-0.20551	0.27140	0.08697	-0.00090	-0.01118	0.00970	2.55739
461			4.60000	7.00318	4.41366	22.32201	0.00306	0.00300	0.00491	0.00016	0.00009	-0.00011	-104.98142	-18.87247	137.46391	0.12852	0.04026	0.00216	-0.00577	-0.00086	-0.00006	19.60560	2.91919	-173.83589	0.14491	-0.03585	-0.01825	-0.00304	0.00089	0.00050	-2.75913	3.79781	-170.93533	-0.52111	-0.00257	0.04873	-0.00559	0.00001	-0.00186	-3.74372	-6.05625	-174.11812	-0.20083	0.27851	0.08736	-0.00069	-0.01196	0.01181	2.53859
462			4.61000	6.97048	4.39957	22.32754	0.00308	0.00301	0.00490	0.00019	0.00006	0.00004	-104.95290	-18.87819	137.45874	0.12822	0.04039	0.00285	-0.00630	0.00006	0.00003	19.61860	2.93548	-173.83067	0.14569	-0.03395	-0.01901	-0.00362	0.00084	0.00014	-2.76573	3.79017	-170.90451	-0.51802	-0.00251	0.04887	-0.00187	-0.00006	-0.00328	-3.73791	-6.03634	-174.20041	-0.19610	0.28494	0.08724	-0.00194	-0.01307	0.01147	2.52126
463			4.62000	6.93211	4.38921	22.31621	0.00313	0.00302	0.00487	0.00024	0.00003	0.00016	-104.92452	-18.85925	137.46196	0.12768	0.04026	0.00307	-0.00699	0.00105	0.00014	19.63414	2.94865	-173.83745	0.14374	-0.03449	-0.01982	-0.00400	0.00096	-0.00024	-2.76825	3.76794	-170.85965	-0.51678	-0.00038	0.04869	0.00311	-0.00002	-0.00437	-3.73878	-6.01365	-174.27274	-0.19268	0.28948	0.08686	-0.00426	-0.01437	0.00895	2.50295
464			4.63000	6.88387	4.38266	22.29176	0.00320	0.00303	0.00481	0.00033	0.00001	0.00025	-104.89539	-18.82015	137.47498	0.12736	0.04010	0.00301	-0.00817	0.00204	0.00021	19.65171	2.96091	-173.85463	0.14026	-0.03707	-0.02093	-0.00430	0.00120	-0.00053	-2.76541	3.73276	-170.80420	-0.51849	0.00020	0.04831	0.00869	0.00001	-0.00518	-3.75041	-5.98727	-174.32266	-0.18925	0.29611	0.08649	-0.00725	-0.01572	0.00504	2.48176
465			4.64000	6.81867	4.37921	22.25846	0.00327	0.00304	0.00477	0.00046	-0.00001	0.00030	-104.86335	-18.76833	137.50029	0.12753	0.04000	0.00275	-0.01009	0.00310	0.00021	19.67134	2.97399	-173.87720	0.13617	-0.04117	-0.02213	-0.00466	0.00146	-0.00061	-2.75680	3.68703	-170.74039	-0.52178	-0.00013	0.04800	0.01416	-0.00001	-0.00586	-3.77527	-5.95730	-174.34377	-0.18590	0.30430	0.08638	-0.01055	-0.01711	0.00084	2.45693
466			4.65000	6.72873	4.37809	22.21994	0.00334	0.00306	0.00473	0.00063	-0.00002	0.00032	-104.82621	-18.71224	137.54178	0.12826	0.04000	0.00225	-0.01260	0.00423	0.00016	19.69319	2.98849	-173.89786	0.13228	-0.04607	-0.02309	-0.00522	0.00159	-0.00040	-2.74304	3.63568	-170.66841	-0.52301	0.00042	0.04747	0.01843	0.00003	-0.00657	-3.81382	-5.92369	-174.33807	-0.18049	0.31049	0.08582	-0.01346	-0.01914	-0.00240	2.42824
467			4.66000	6.60845	4.37924	22.18034	0.00337	0.00308	0.00470	0.00082	-0.00004	0.00030	-104.78339	-18.65903	137.60204	0.12958	0.04011	0.00159	-0.01514	0.00535	0.00009	19.71827	3.00450	-173.90923	0.12967	-0.05098	-0.02363	-0.00614	0.00151	0.00007	-2.72619	3.58759	-170.58615	-0.52221	0.00211	0.04748	0.02032	0.00014	-0.00747	-3.86357	-5.88465	-174.31631	-0.17606	0.31361	0.08572	-0.01551	-0.02265	-0.00369	2.39684
468			4.67000	6.45678	4.38380	22.14445	0.00337	0.00310	0.00470	0.00099	-0.00006	0.00025	-104.73683	-18.61242	137.68088	0.13155	0.04036	0.00081	-0.01701	0.00637	0.00003	19.74790	3.02175	-173.90598	0.12909	-0.05521	-0.02363	-0.00745	0.00125	0.00069	-2.70953	3.55352	-170.49139	-0.52223	0.00301	0.04782	0.01940	0.00009	-0.00848	-3.91923	-5.83779	-174.29422	-0.17543	0.31559	0.08625	-0.01655	-0.02764	-0.00262	2.36492
469			4.68000	6.27785	4.39377	22.11663	0.00335	0.00314	0.00475	0.00111	-0.00008	0.00017	-104.69043	-18.57245	137.77518	0.13390	0.04064	-0.00012	-0.01770	0.00712	-0.00000	19.78316	3.04022	-173.88635	0.12993	-0.05839	-0.02297	-0.00898	0.00091	0.00128	-2.69614	3.54281	-170.38451	-0.52093	0.00215	0.04824	0.01622	-0.00003	-0.00929	-3.97453	-5.78216	-174.28825	-0.17462	0.31928	0.08682	-0.01626	-0.03322	0.00067	2.33510
470			4.69000	6.08065	4.40991	22.10045	0.00332	0.00319	0.00483	0.00116	-0.00011	0.00006	-104.64846	-18.53840	137.87918	0.13616	0.04080	-0.00127	-0.01701	0.00739	-0.00001	19.82424	3.06007	-173.85184	0.13103	-0.06055	-0.02169	-0.01044	0.00057	0.00172	-2.68758	3.56055	-170.26961	-0.52017	0.00186	0.04867	0.01250	-0.00012	-0.00960	-4.02425	-5.71949	-174.31136	-0.17659	0.32095	0.08741	-0.01535	-0.03733	0.00553	2.30942
471			4.70000	5.87806	4.42986	22.09869	0.00332	0.00325	0.00493	0.00115	-0.00011	-0.00006	-104.61401	-18.51284	137.98512	0.13833	0.04096	-0.00244	-0.01516	0.00716	0.00003	19.87013	3.08120	-173.80453	0.13331	-0.06162	-0.02019	-0.01169	0.00024	0.00200	-2.68291	3.60708	-170.15469	-0.52026	0.00024	0.04897	0.00988	-0.00003	-0.00913	-4.06603	-5.65431	-174.37036	-0.18123	0.32122	0.08791	-0.01434	-0.03849	0.01105	2.28889
472			4.71000	5.68408	4.44967	22.11019	0.00336	0.00332	0.00502	0.00107	-0.00010	-0.00015	-104.58883	-18.49952	138.08685	0.14052	0.04129	-0.00328	-0.01259	0.00664	0.00010	19.91910	3.10277	-173.74672	0.13821	-0.06149	-0.01901	-0.01267	-0.00011	0.00215	-2.67968	3.67952	-170.04971	-0.52000	-0.00116	0.04919	0.00918	0.00018	-0.00781	-4.09978	-5.59275	-174.46547	-0.18594	0.31876	0.08810	-0.01335	-0.03604	0.01627	2.27389
473			4.72000	5.51040	4.46698	22.12884	0.00343	0.00340	0.00510	0.00095	-0.00008	-0.00018	-104.57376	-18.49854	138.18192	0.14252	0.04177	-0.00364	-0.00964	0.00607	0.00015	19.96853	3.12352	-173.68172	0.14527	-0.05985	-0.01822	-0.01316	-0.00038	0.00218	-2.67492	3.77422	-169.96425	-0.51977	-0.00411	0.04970	0.01060	0.00077	-0.00572	-4.12675	-5.54025	-174.59183	-0.18980	0.31798	0.08853	-0.01255	-0.03086	0.02049	2.26409
474			4.73000	5.36459	4.48176	22.14697	0.00354	0.00348	0.00515	0.00079	-0.00007	-0.00015	-104.56936	-18.50469	138.26978	0.14388	0.04218	-0.00366	-0.00628	0.00552	0.00017	20.01572	3.14271	-173.61504	0.15216	-0.05694	-0.01749	-0.01291	-0.00047	0.00203	-2.66563	3.88672	-169.90768	-0.52173	-0.00902	0.05159	0.01407	0.00189	-0.00280	-4.14915	-5.50095	-174.73927	-0.19155	0.31950	0.09032	-0.01206	-0.02348	0.02308	2.25838
475			4.74000	5.25059	4.49436	22.16013	0.00367	0.00355	0.00518	0.00062	-0.00006	-0.00011	-104.57668	-18.51085	138.34866	0.14427	0.04229	-0.00353	-0.00227	0.00481	0.00013	20.05870	3.16022	-173.55322	0.15696	-0.05303	-0.01655	-0.01202	-0.00034	0.00169	-2.64894	4.01118	-169.89079	-0.52511	-0.01444	0.05411	0.01885	0.00319	0.00131	-4.17019	-5.47748	-174.89136	-0.19232	0.31948	0.09260	-0.01199	-0.01428	0.02299	2.25467
476			4.75000	5.16880	4.50379	22.16924	0.00383	0.00362	0.00520	0.00045	-0.00004	-0.00009	-104.59702	-18.51117	138.41368	0.14371	0.04210	-0.00329	0.00249	0.00376	0.00005	20.09724	3.17596	-173.50240	0.15951	-0.04884	-0.01568	-0.01088	-0.00008	0.00125	-2.62327	4.14095	-169.92363	-0.52730	-0.02197	0.05734	0.02340	0.00485	0.00656	-4.19301	-5.47059	-175.02803	-0.19484	0.31869	0.09588	-0.01226	-0.00462	0.01998	2.25074
477			4.76000	5.11588	4.50813	22.17900	0.00398	0.00366	0.00518	0.00028	-0.00000	-0.00011	-104.63122	-18.50228	138.45798	0.14257	0.04179	-0.00288	0.00762	0.00237	-0.00003	20.13204	3.18977	-173.46671	0.16100	-0.04544	-0.01552	-0.00975	0.00018	0.00083	-2.58931	4.26980	-170.01056	-0.52680	-0.02957	0.06117	0.02574	0.00624	0.01244	-4.21933	-5.47840	-175.13179	-0.19801	0.31675	0.09993	-0.01222	0.00374	0.01452	2.24432
478			4.77000	5.08509	4.50609	22.19342	0.00411	0.00368	0.00513	0.00016	0.00004	-0.00015	-104.67833	-18.48329	138.47688	0.14120	0.04148	-0.00235	0.01235	0.00083	-0.00009	20.16352	3.20129	-173.44673	0.16227	-0.04348	-0.01629	-0.00853	0.00037	0.00046	-2.55060	4.39303	-170.14621	-0.52496	-0.03544	0.06445	0.02430	0.00695	0.01765	-4.24788	-5.49633	-175.19386	-0.19939	0.31395	0.10339	-0.01096	0.00913	0.00783	2.23436
479			4.78000	5.06814	4.49762	22.21341	0.00418	0.00367	0.00505	0.00009	0.00009	-0.00019	-104.73528	-18.45560	138.47006	0.13964	0.04116	-0.00180	0.01593	-0.00064	-0.00011	20.19079	3.21028	-173.43944	0.16282	-0.04267	-0.01761	-0.00705	0.00044	0.00018	-2.51289	4.50829	-170.31499	-0.52582	-0.03923	0.06675	0.01872	0.00707	0.02088	-4.27424	-5.51806	-175.21628	-0.20234	0.31185	0.10612	-0.00815	0.01088	0.00165	2.22121
480			4.79000	5.05806	4.48303	22.23811	0.00420	0.00364	0.00495	0.00005	0.00012	-0.00021	-104.79763	-18.42253	138.44070	0.13801	0.04086	-0.00125	0.01805	-0.00185	-0.00009	20.21278	3.21651	-173.43985	0.16256	-0.04290	-0.01916	-0.00528	0.00035	0.00000	-2.48229	4.61509	-170.49634	-0.52611	-0.04174	0.06808	0.00968	0.00688	0.02167	-4.29259	-5.53753	-175.20868	-0.20335	0.31151	0.10774	-0.00370	0.00969	-0.00306	2.20709
481			4.80000	5.05061	4.46335	22.26584	0.00417	0.00358	0.00484	0.00004	0.00014	-0.00021	-104.86130	-18.38789	138.39464	0.13669	0.04067	-0.00080	0.01885	-0.00262	-0.00006	20.22820	3.21913	-173.44258	0.16285	-0.04426	-0.02084	-0.00333	0.00008	-0.00006	-2.46308	4.71283	-170.67244	-0.52546	-0.04362	0.06896	-0.00066	0.00647	0.02068	-4.29847	-5.55118	-175.18103	-0.20049	0.31276	0.10848	0.00147	0.00709	-0.00642	2.19457
482			4.81000	5.04353	4.44205	22.29261	0.00411	0.00351	0.00471	0.00004	0.00013	-0.00018	-104.92410	-18.35260	138.34081	0.13557	0.04047	-0.00072	0.01859	-0.00278	-0.00006	20.23642	3.21750	-173.44347	0.16341	-0.04675	-0.02211	-0.00129	-0.00032	-0.00001	-2.45609	4.79975	-170.83345	-0.52567	-0.04469	0.07005	-0.01016	0.00574	0.01901	-4.29097	-5.55836	-175.13878	-0.19692	0.31564	0.10930	0.00616	0.00477	-0.00922	2.18566
483			4.82000	5.03625	4.42353	22.31329	0.00403	0.00343	0.00457	0.00004	0.00011	-0.00012	-104.98500	-18.31534	138.28850	0.13415	0.03996	-0.00129	0.01743	-0.00247	-0.00011	20.23711	3.21158	-173.44008	0.16182	-0.04950	-0.02208	0.00082	-0.00078	0.00010	-2.45973	4.87327	-170.97791	-0.52464	-0.04644	0.07083	-0.01774	0.00485	0.01735	-4.27211	-5.56125	-175.08286	-0.19101	0.32075	0.10960	0.00965	0.00404	-0.01197	2.18122
484			4.83000	5.03073	4.40913	22.32591	0.00395	0.00334	0.00443	0.00001	0.00008	-0.00007	-105.04196	-18.27640	138.24200	0.13235	0.03910	-0.00248	0.01553	-0.00210	-0.00021	20.23000	3.20236	-173.43225	0.15698	-0.05217	-0.02070	0.00298	-0.00117	0.00020	-2.47141	4.93128	-171.10983	-0.52336	-0.04585	0.07073	-0.02339	0.00353	0.01598	-4.24532	-5.56345	-175.01236	-0.18563	0.32233	0.10881	0.01185	0.00518	-0.01448	2.18120
485			4.84000	5.03121	4.39672	22.33292	0.00387	0.00326	0.00427	-0.00004	0.00008	-0.00004	-105.09168	-18.23982	138.20004	0.13059	0.03816	-0.00396	0.01307	-0.00196	-0.00029	20.21425	3.19134	-173.42075	0.15043	-0.05496	-0.01873	0.00516	-0.00143	0.00028	-2.48899	4.97258	-171.23369	-0.52482	-0.04574	0.06996	-0.02765	0.00217	0.01486	-4.21389	-5.56835	-174.92874	-0.18359	0.32344	0.10771	0.01311	0.00758	-0.01625	2.18457
486			4.85000	5.04195	4.38349	22.33796	0.00381	0.00318	0.00414	-0.00012	0.00008	-0.00003	-105.13080	-18.21133	138.15952	0.12942	0.03746	-0.00536	0.01027	-0.00205	-0.00030	20.18920	3.18034	-173.40588	0.14455	-0.05785	-0.01687	0.00724	-0.00154	0.00035	-2.51085	4.99619	-171.35150	-0.52438	-0.04586	0.06901	-0.03030	0.00072	0.01389	-4.18051	-5.57754	-174.83714	-0.17928	0.32516	0.10631	0.01312	0.01042	-0.01694	2.18977
487			4.86000	5.06521	4.36791	22.34283	0.00376	0.00311	0.00404	-0.00019	0.00009	-0.00001	-105.15723	-18.19505	138.11888	0.12923	0.03723	-0.00643	0.00725	-0.00218	-0.00022	20.15501	3.17098	-173.38782	0.14132	-0.06063	-0.01555	0.00913	-0.00147	0.00041	-2.53516	5.00064	-171.46414	-0.52371	-0.04540	0.06764	-0.03124	-0.00084	0.01302	-4.14807	-5.59166	-174.74303	-0.17649	0.32730	0.10473	0.01235	0.01346	-0.01675	2.19484
488			4.87000	5.10046	4.35030	22.34470	0.00373	0.00307	0.00396	-0.00026	0.00009	0.00003	-105.17052	-18.19140	138.08078	0.12990	0.03742	-0.00710	0.00399	-0.00205	-0.00010	20.11309	3.16481	-173.36760	0.14125	-0.06286	-0.01480	0.01073	-0.00117	0.00045	-2.55988	4.98464	-171.57367	-0.52319	-0.04365	0.06595	-0.03064	-0.00236	0.01242	-4.11856	-5.61128	-174.65002	-0.17699	0.32803	0.10314	0.01158	0.01664	-0.01599	2.19901
489			4.88000	5.14403	4.33260	22.33730	0.00373	0.00304	0.00392	-0.00028	0.00008	0.00010	-105.17117	-18.19639	138.05078	0.13067	0.03768	-0.00749	0.00054	-0.00158	0.00001	20.06573	3.16284	-173.34793	0.14191	-0.06455	-0.01437	0.01181	-0.00065	0.00043	-2.58325	4.94840	-171.68332	-0.52165	-0.03916	0.06363	-0.02893	-0.00343	0.01203	-4.09089	-5.63688	-174.56084	-0.17826	0.32543	0.10087	0.01152	0.01963	-0.01466	2.20431
490			4.89000	5.18972	4.31755	22.31705	0.00375	0.00303	0.00390	-0.00027	0.00005	0.00018	-105.16011	-18.20515	138.03215	0.13107	0.03780	-0.00769	-0.00268	-0.00098	0.00007	20.01574	3.16585	-173.33122	0.14176	-0.06548	-0.01408	0.01221	0.00002	0.00038	-2.60433	4.89420	-171.79543	-0.51840	-0.03253	0.06084	-0.02667	-0.00375	0.01168	-4.06139	-5.66833	-174.47816	-0.17725	0.32077	0.09784	0.01223	0.02180	-0.01295	2.21472
491			4.90000	5.23105	4.30783	22.28593	0.00376	0.00302	0.00390	-0.00022	0.00002	0.00023	-105.13920	-18.21434	138.02356	0.13121	0.03783	-0.00765	-0.00518	-0.00047	0.00010	19.96543	3.17391	-173.31859	0.14048	-0.06543	-0.01389	0.01204	0.00070	0.00033	-2.62291	4.82629	-171.90985	-0.51306	-0.02723	0.05780	-0.02405	-0.00365	0.01111	-4.02737	-5.70380	-174.40327	-0.17465	0.31814	0.09459	0.01301	0.02261	-0.01129	2.23261
492			4.91000	5.26331	4.30538	22.24918	0.00376	0.00303	0.00393	-0.00016	-0.00002	0.00025	-105.11158	-18.22275	138.02155	0.13118	0.03783	-0.00742	-0.00669	-0.00017	0.00010	19.91636	3.18675	-173.30978	0.13826	-0.06424	-0.01366	0.01151	0.00126	0.00029	-2.63888	4.75072	-172.02332	-0.50904	-0.02278	0.05482	-0.02102	-0.00320	0.01015	-3.99026	-5.73994	-174.33528	-0.17286	0.31789	0.09167	0.01293	0.02157	-0.00997	2.25649
493			4.92000	5.28425	4.31034	22.21214	0.00373	0.00303	0.00397	-0.00008	-0.00006	0.00024	-105.08053	-18.23112	138.02287	0.13109	0.03782	-0.00705	-0.00732	-0.00003	0.00011	19.86920	3.20334	-173.30344	0.13587	-0.06215	-0.01331	0.01078	0.00157	0.00026	-2.65199	4.67550	-172.12985	-0.50643	-0.01799	0.05221	-0.01724	-0.00236	0.00872	-3.95472	-5.77267	-174.27281	-0.17120	0.31786	0.08914	0.01143	0.01842	-0.00889	2.28247
494			4.93000	5.29334	4.32069	22.17860	0.00368	0.00304	0.00402	-0.00001	-0.00007	0.00020	-105.04884	-18.24050	138.02562	0.13087	0.03776	-0.00665	-0.00728	-0.00001	0.00012	19.82480	3.22162	-173.29834	0.13394	-0.05948	-0.01282	0.00984	0.00159	0.00023	-2.66165	4.60941	-172.22208	-0.50602	-0.01165	0.05045	-0.01263	-0.00125	0.00692	-3.92576	-5.79832	-174.21613	-0.17144	0.31623	0.08752	0.00875	0.01343	-0.00770	2.30683
495			4.94000	5.29141	4.33252	22.15133	0.00361	0.00305	0.00411	0.00005	-0.00006	0.00015	-105.01843	-18.25102	138.02809	0.13034	0.03758	-0.00618	-0.00671	-0.00019	0.00012	19.78454	3.23906	-173.29459	0.13199	-0.05643	-0.01227	0.00861	0.00143	0.00017	-2.66743	4.55979	-172.29301	-0.50707	-0.00850	0.04926	-0.00748	-0.00062	0.00486	-3.90676	-5.81433	-174.16833	-0.17184	0.31817	0.08666	0.00523	0.00755	-0.00610	2.32707
496			4.95000	5.28069	4.34049	22.13472	0.00353	0.00307	0.00421	0.00009	-0.00002	0.00006	-104.98985	-18.26321	138.02571	0.12946	0.03730	-0.00552	-0.00569	-0.00074	0.00011	19.74975	3.25429	-173.29361	0.12967	-0.05336	-0.01207	0.00726	0.00126	0.00009	-2.66920	4.53099	-172.33931	-0.50882	-0.00828	0.04873	-0.00236	-0.00028	0.00291	-3.89925	-5.81996	-174.13339	-0.17209	0.32183	0.08647	0.00141	0.00159	-0.00409	2.34197
497			4.96000	5.26430	4.34034	22.13526	0.00345	0.00309	0.00432	0.00010	0.00003	-0.00008	-104.96270	-18.27890	138.01103	0.12885	0.03722	-0.00456	-0.00432	-0.00170	0.00009	19.72051	3.26732	-173.29599	0.12876	-0.05072	-0.01267	0.00611	0.00114	0.00001	-2.66718	4.52386	-172.36345	-0.51309	-0.00852	0.04904	0.00211	0.00002	0.00142	-3.90288	-5.81629	-174.11365	-0.17531	0.32340	0.08723	-0.00211	-0.00351	-0.00189	2.35115
498			4.97000	5.24487	4.33121	22.15716	0.00339	0.00311	0.00442	0.00010	0.00008	-0.00023	-104.93659	-18.29868	137.97850	0.12888	0.03750	-0.00338	-0.00274	-0.00282	0.00006	19.69578	3.27894	-173.30150	0.13022	-0.04850	-0.01391	0.00527	0.00110	-0.00007	-2.66188	4.53556	-172.37234	-0.51775	-0.01101	0.04933	0.00546	0.00035	0.00055	-3.91547	-5.80588	-174.10934	-0.17876	0.32531	0.08797	-0.00486	-0.00703	0.00033	2.35496
499			4.98000	5.22457	4.31583	22.19814	0.00332	0.00312	0.00451	0.00009	0.00011	-0.00035	-104.91247	-18.31991	137.92873	0.12950	0.03809	-0.00214	-0.00116	-0.00369	0.00002	19.67500	3.28968	-173.31049	0.13349	-0.04694	-0.01561	0.00458	0.00112	-0.00018	-2.65421	4.56052	-172.37448	-0.52428	-0.01274	0.04956	0.00730	0.00064	0.00033	-3.93343	-5.79188	-174.11967	-0.18524	0.32274	0.08865	-0.00651	-0.00877	0.00247	2.35465
500			4.99000	5.20533	4.29858	22.24983	0.00325	0.00313	0.00457	0.00008	0.00011	-0.00040	-104.89187	-18.33832	137.86876	0.13025	0.03877	-0.00092	0.00008	-0.00401	0.00000	19.65774	3.30011	-173.32333	0.13679	-0.04612	-0.01759	0.00399	0.00116	-0.00030	-2.64553	4.59348	-172.37732	-0.52873	-0.01310	0.04973	0.00732	0.00080	0.00064	-3.95231	-5.77702	-174.14354	-0.19118	0.31664	0.08899	-0.00672	-0.00914	0.00446	2.35224
501			5.00000	5.18865	4.28340	22.30202	0.00319	0.00313	0.00461	0.00006	0.00010	-0.00038	-104.87526	-18.35060	137.80830	0.13075	0.03930	0.00010	0.00057	-0.00373	0.00000	19.64320	3.31024	-173.33893	0.13893	-0.04605	-0.01950	0.00352	0.00118	-0.00039	-2.63741	4.63149	-172.38606	-0.53165	-0.01539	0.04965	0.00582	0.00106	0.00131	-3.96772	-5.76285	-174.17955	-0.19390	0.31502	0.08900	-0.00553	-0.00907	0.00616	2.35027
502			5.01000	5.17506	4.27228	22.34735	0.00315	0.00314	0.00465	0.00005	0.00007	-0.00031	-104.86105	-18.35569	137.75508	0.13108	0.03962	0.00077	0.00019	-0.00302	0.00001	19.63051	3.32003	-173.35457	0.14000	-0.04673	-0.02101	0.00306	0.00111	-0.00037	-2.63081	4.67373	-172.40407	-0.53408	-0.01633	0.04954	0.00370	0.00123	0.00222	-3.97676	-5.74959	-174.22542	-0.19483	0.31560	0.08889	-0.00359	-0.00904	0.00738	2.35103
503			5.02000	5.16445	4.26530	22.38159	0.00314	0.00316	0.00468	0.00004	0.00004	-0.00022	-104.84721	-18.35387	137.71399	0.13140	0.03977	0.00102	-0.00071	-0.00207	0.00002	19.61975	3.32913	-173.36702	0.14058	-0.04812	-0.02199	0.00239	0.00094	-0.00023	-2.62559	4.71989	-172.43347	-0.53609	-0.01725	0.04971	0.00201	0.00139	0.00323	-3.97905	-5.73670	-174.27728	-0.19457	0.31915	0.08907	-0.00172	-0.00940	0.00806	2.35568
504			5.03000	5.15674	4.26223	22.40320	0.00317	0.00318	0.00471	0.00003	0.00001	-0.00012	-104.83350	-18.34573	137.68732	0.13187	0.03984	0.00089	-0.00162	-0.00102	0.00002	19.61214	3.33703	-173.37337	0.14113	-0.04994	-0.02246	0.00137	0.00064	0.00001	-2.62071	4.76963	-172.47450	-0.53694	-0.01995	0.04926	0.00135	0.00172	0.00411	-3.97628	-5.72310	-174.33176	-0.19196	0.32455	0.08851	-0.00051	-0.01033	0.00827	2.36428
505			5.04000	5.15169	4.26328	22.41146	0.00323	0.00321	0.00472	0.00002	-0.00002	-0.00002	-104.82117	-18.33162	137.67596	0.13242	0.03984	0.00051	-0.00225	0.00005	0.00002	19.60886	3.34313	-173.37170	0.14167	-0.05151	-0.02243	0.00015	0.00024	0.00028	-2.61510	4.82299	-172.52486	-0.53856	-0.02207	0.04885	0.00171	0.00204	0.00470	-3.97112	-5.70773	-174.38719	-0.19014	0.32811	0.08795	-0.00014	-0.01157	0.00839	2.37602
506			5.05000	5.14889	4.26836	22.40641	0.00332	0.00325	0.00472	0.00001	-0.00004	0.00008	-104.81158	-18.31190	137.67944	0.13282	0.03970	-0.00003	-0.00248	0.00098	-0.00000	19.61029	3.34669	-173.36186	0.14186	-0.05209	-0.02180	-0.00103	-0.00023	0.00048	-2.60818	4.88063	-172.58029	-0.53978	-0.02175	0.04773	0.00257	0.00219	0.00484	-3.96598	-5.69034	-174.44414	-0.19003	0.32665	0.08651	-0.00041	-0.01250	0.00855	2.38997
507			5.06000	5.14827	4.27614	22.39121	0.00342	0.00328	0.00471	0.00000	-0.00005	0.00012	-104.80550	-18.28738	137.69432	0.13281	0.03936	-0.00058	-0.00219	0.00150	-0.00002	19.61565	3.34675	-173.34612	0.14124	-0.05129	-0.02068	-0.00187	-0.00072	0.00054	-2.60020	4.94330	-172.63603	-0.54130	-0.02184	0.04664	0.00328	0.00240	0.00462	-3.96202	-5.67182	-174.50372	-0.19227	0.32303	0.08519	-0.00087	-0.01267	0.00884	2.40515
508			5.07000	5.15014	4.28415	22.37479	0.00353	0.00332	0.00470	-0.00002	-0.00005	0.00008	-104.80304	-18.25968	137.71237	0.13259	0.03893	-0.00112	-0.00117	0.00138	-0.00005	19.62353	3.34160	-173.32841	0.14066	-0.04922	-0.01917	-0.00225	-0.00115	0.00040	-2.59193	5.01141	-172.68837	-0.54270	-0.02313	0.04607	0.00357	0.00277	0.00425	-3.95910	-5.65372	-174.56651	-0.19556	0.31923	0.08447	-0.00120	-0.01196	0.00916	2.42112
509			5.08000	5.15514	4.29013	22.36913	0.00365	0.00335	0.00470	-0.00005	-0.00002	-0.00004	-104.80420	-18.22981	137.72246	0.13251	0.03852	-0.00180	0.00055	0.00059	-0.00009	19.63217	3.32955	-173.31451	0.14080	-0.04684	-0.01736	-0.00212	-0.00146	0.00009	-2.58394	5.08493	-172.73582	-0.54420	-0.02484	0.04667	0.00340	0.00321	0.00398	-3.95647	-5.63758	-174.63132	-0.19837	0.31874	0.08504	-0.00116	-0.01064	0.00929	2.43748
510			5.09000	5.16441	4.29180	22.38447	0.00377	0.00339	0.00469	-0.00009	0.00003	-0.00023	-104.80846	-18.19901	137.71448	0.13281	0.03825	-0.00268	0.00261	-0.00072	-0.00016	19.63973	3.30979	-173.31094	0.14167	-0.04507	-0.01545	-0.00139	-0.00163	-0.00033	-2.57667	5.16361	-172.77974	-0.54515	-0.02852	0.04775	0.00266	0.00392	0.00394	-3.95320	-5.62420	-174.69467	-0.19828	0.32368	0.08609	-0.00070	-0.00893	0.00885	2.45397
511			5.10000	5.17957	4.28621	22.42597	0.00387	0.00342	0.00467	-0.00015	0.00009	-0.00043	-104.81419	-18.16964	137.68234	0.13358	0.03828	-0.00346	0.00450	-0.00222	-0.00023	19.64388	3.28227	-173.32339	0.14367	-0.04425	-0.01404	-0.00009	-0.00168	-0.00077	-2.57045	5.24649	-172.82365	-0.54668	-0.03191	0.04901	0.00116	0.00457	0.00418	-3.94870	-5.61416	-174.75159	-0.19802	0.32733	0.08724	0.00007	-0.00672	0.00773	2.46984
512			5.11000	5.20126	4.27153	22.49212	0.00395	0.00344	0.00464	-0.00020	0.00015	-0.00058	-104.81966	-18.14299	137.62668	0.13504	0.03874	-0.00389	0.00588	-0.00347	-0.00028	19.64301	3.24768	-173.35582	0.14727	-0.04479	-0.01372	0.00150	-0.00163	-0.00127	-2.56595	5.33180	-172.87050	-0.54687	-0.03499	0.04994	-0.00131	0.00507	0.00453	-3.94267	-5.60773	-174.79813	-0.19641	0.32697	0.08774	0.00098	-0.00423	0.00624	2.48439
513			5.12000	5.22765	4.24873	22.57501	0.00402	0.00344	0.00457	-0.00023	0.00020	-0.00066	-104.82470	-18.11756	137.55600	0.13696	0.03952	-0.00406	0.00661	-0.00402	-0.00030	19.63709	3.20724	-173.40944	0.15125	-0.04669	-0.01431	0.00290	-0.00155	-0.00184	-2.56419	5.41694	-172.92050	-0.54442	-0.03762	0.05030	-0.00459	0.00533	0.00472	-3.93490	-5.60497	-174.83427	-0.19339	0.32432	0.08744	0.00185	-0.00195	0.00494	2.49729
514			5.13000	5.25486	4.22102	22.66299	0.00407	0.00343	0.00450	-0.00022	0.00022	-0.00064	-104.83094	-18.09022	137.48500	0.13918	0.04043	-0.00423	0.00672	-0.00353	-0.00032	19.62806	3.16229	-173.48207	0.15410	-0.04971	-0.01519	0.00359	-0.00152	-0.00240	-2.56612	5.49870	-172.97102	-0.54177	-0.04123	0.05062	-0.00810	0.00547	0.00463	-3.92530	-5.60530	-174.86351	-0.19194	0.32396	0.08743	0.00261	-0.00037	0.00427	2.50903
515			5.14000	5.27833	4.19186	22.74364	0.00410	0.00341	0.00442	-0.00018	0.00021	-0.00053	-104.84115	-18.05927	137.43083	0.14143	0.04123	-0.00468	0.00632	-0.00191	-0.00033	19.61911	3.11349	-173.56830	0.15495	-0.05345	-0.01573	0.00330	-0.00166	-0.00278	-2.57191	5.57348	-173.01881	-0.53939	-0.04503	0.05072	-0.01104	0.00531	0.00426	-3.91382	-5.60750	-174.89046	-0.19233	0.32561	0.08750	0.00319	0.00023	0.00413	2.52087
516			5.15000	5.29482	4.16412	22.80615	0.00412	0.00340	0.00437	-0.00012	0.00018	-0.00036	-104.85875	-18.02628	137.40947	0.14356	0.04182	-0.00536	0.00584	0.00065	-0.00028	19.61336	3.06085	-173.66086	0.15415	-0.05736	-0.01582	0.00216	-0.00209	-0.00289	-2.58080	5.63809	-173.06142	-0.53595	-0.04601	0.05059	-0.01280	0.00454	0.00373	-3.90099	-5.60979	-174.91771	-0.19154	0.32529	0.08707	0.00343	-0.00024	0.00407	2.53413
517			5.16000	5.30331	4.14086	22.84261	0.00412	0.00340	0.00438	-0.00005	0.00013	-0.00015	-104.88838	-17.99618	137.43271	0.14530	0.04216	-0.00596	0.00594	0.00374	-0.00014	19.61284	3.00387	-173.75183	0.15265	-0.06022	-0.01560	0.00051	-0.00283	-0.00277	-2.59146	5.69026	-173.09840	-0.53531	-0.04616	0.05121	-0.01309	0.00350	0.00330	-3.88803	-5.61031	-174.94421	-0.19143	0.32680	0.08754	0.00319	-0.00141	0.00363	2.54926
518			5.17000	5.30456	4.12485	22.84903	0.00411	0.00342	0.00447	0.00002	0.00007	0.00008	-104.93527	-17.97485	137.50558	0.14641	0.04228	-0.00609	0.00712	0.00684	0.00010	19.61864	2.94175	-173.83492	0.15160	-0.06088	-0.01534	-0.00141	-0.00380	-0.00254	-2.60186	5.72815	-173.13168	-0.53576	-0.04578	0.05175	-0.01179	0.00231	0.00310	-3.87723	-5.60808	-174.96571	-0.19030	0.32951	0.08791	0.00234	-0.00271	0.00244	2.56557
519			5.18000	5.30025	4.11709	22.82516	0.00408	0.00346	0.00463	0.00006	0.00001	0.00030	-105.00383	-17.96621	137.62616	0.14675	0.04221	-0.00568	0.00955	0.00954	0.00033	19.63145	2.87275	-173.90703	0.15134	-0.05908	-0.01505	-0.00347	-0.00479	-0.00231	-2.61008	5.75115	-173.16460	-0.53482	-0.04598	0.05158	-0.00936	0.00112	0.00314	-3.87079	-5.60306	-174.97668	-0.18598	0.33240	0.08733	0.00109	-0.00365	0.00046	2.58185
520			5.19000	5.29329	4.11551	22.77393	0.00403	0.00352	0.00482	0.00007	-0.00003	0.00052	-105.09658	-17.97138	137.78658	0.14627	0.04197	-0.00478	0.01311	0.01151	0.00045	19.65163	2.79510	-173.96942	0.15153	-0.05537	-0.01479	-0.00548	-0.00556	-0.00218	-2.61503	5.75911	-173.20050	-0.53234	-0.04730	0.05113	-0.00668	-0.00013	0.00343	-3.86985	-5.59593	-174.97266	-0.18116	0.33708	0.08664	-0.00008	-0.00405	-0.00194	2.59692
521			5.20000	5.28794	4.11622	22.70047	0.00397	0.00357	0.00500	0.00006	-0.00005	0.00070	-105.21410	-17.98850	137.97475	0.14500	0.04161	-0.00346	0.01746	0.01258	0.00042	19.67876	2.70755	-174.02725	0.15153	-0.05090	-0.01488	-0.00707	-0.00595	-0.00225	-2.61670	5.75163	-173.24200	-0.53071	-0.04506	0.05035	-0.00472	-0.00138	0.00388	-3.87371	-5.58759	-174.95189	-0.17904	0.33831	0.08575	-0.00065	-0.00379	-0.00438	2.61007
522			5.21000	5.28845	4.11623	22.61159	0.00390	0.00361	0.00516	0.00001	-0.00005	0.00082	-105.35487	-18.01324	138.17603	0.14290	0.04108	-0.00190	0.02216	0.01264	0.00025	19.71067	2.61055	-174.08757	0.15076	-0.04706	-0.01548	-0.00782	-0.00601	-0.00256	-2.61618	5.72815	-173.29079	-0.52988	-0.04249	0.04873	-0.00434	-0.00251	0.00433	-3.87966	-5.57915	-174.91486	-0.17979	0.33882	0.08437	-0.00022	-0.00271	-0.00657	2.62122
523			5.22000	5.29701	4.11522	22.51643	0.00383	0.00363	0.00526	-0.00004	-0.00005	0.00084	-105.51534	-18.03962	138.37407	0.13993	0.04032	-0.00041	0.02670	0.01165	0.00005	19.74409	2.50573	-174.15665	0.14903	-0.04500	-0.01654	-0.00758	-0.00595	-0.00309	-2.61559	5.68861	-173.34727	-0.52823	-0.03951	0.04679	-0.00625	-0.00344	0.00469	-3.88374	-5.57243	-174.86313	-0.18062	0.34071	0.08282	0.00148	-0.00048	-0.00845	2.63104
524			5.23000	5.31262	4.11505	22.42722	0.00377	0.00362	0.00530	-0.00008	-0.00006	0.00073	-105.68982	-18.06133	138.55141	0.13650	0.03942	0.00079	0.03059	0.00973	-0.00008	19.77557	2.39539	-174.23833	0.14644	-0.04487	-0.01780	-0.00645	-0.00590	-0.00377	-2.61788	5.63374	-173.41063	-0.52470	-0.03385	0.04421	-0.01058	-0.00382	0.00479	-3.88162	-5.56964	-174.79776	-0.18125	0.34032	0.08052	0.00439	0.00287	-0.00996	2.64076
525			5.24000	5.33207	4.11787	22.35623	0.00372	0.00360	0.00527	-0.00010	-0.00006	0.00053	-105.87096	-18.07287	138.69284	0.13334	0.03867	0.00166	0.03333	0.00732	-0.00011	19.80193	2.28198	-174.33412	0.14326	-0.04630	-0.01923	-0.00458	-0.00584	-0.00452	-2.62588	5.56519	-173.47794	-0.52141	-0.02572	0.04147	-0.01647	-0.00347	0.00455	-3.86985	-5.57247	-174.72038	-0.18288	0.33807	0.07809	0.00799	0.00676	-0.01103	2.65168
526			5.25000	5.35238	4.12406	22.31038	0.00367	0.00356	0.00519	-0.00011	-0.00006	0.00030	-106.05081	-18.07195	138.79170	0.13103	0.03827	0.00224	0.03447	0.00497	-0.00006	19.82032	2.16816	-174.44305	0.13994	-0.04928	-0.02098	-0.00213	-0.00582	-0.00530	-2.64117	5.48526	-173.54382	-0.51603	-0.01751	0.03904	-0.02207	-0.00267	0.00387	-3.84746	-5.58159	-174.63402	-0.18052	0.33845	0.07575	0.01106	0.01054	-0.01150	2.66444
527			5.26000	5.37153	4.13199	22.28891	0.00363	0.00350	0.00504	-0.00011	-0.00005	0.00010	-106.22185	-18.06053	138.85216	0.12952	0.03816	0.00248	0.03369	0.00314	0.00001	19.82791	2.05662	-174.56085	0.13714	-0.05372	-0.02294	0.00070	-0.00584	-0.00595	-2.66320	5.39611	-173.60014	-0.50967	-0.01008	0.03632	-0.02551	-0.00168	0.00264	-3.81686	-5.59641	-174.54359	-0.17379	0.34080	0.07286	0.01239	0.01359	-0.01113	2.67846
528			5.27000	5.38768	4.13882	22.28596	0.00360	0.00343	0.00487	-0.00009	-0.00003	-0.00003	-106.37821	-18.04318	138.88632	0.12839	0.03809	0.00237	0.03110	0.00200	0.00004	19.82299	1.95029	-174.68048	0.13414	-0.05847	-0.02446	0.00351	-0.00581	-0.00618	-2.68979	5.29879	-173.63634	-0.50623	-0.00597	0.03373	-0.02603	-0.00107	0.00091	-3.78316	-5.61556	-174.45544	-0.16921	0.34614	0.07055	0.01196	0.01560	-0.00999	2.69255
529			5.28000	5.39908	4.14124	22.29529	0.00357	0.00337	0.00473	-0.00006	0.00001	-0.00010	-106.51649	-18.02530	138.90738	0.12755	0.03801	0.00209	0.02734	0.00149	0.00003	19.80592	1.85139	-174.79488	0.13075	-0.06236	-0.02528	0.00586	-0.00563	-0.00593	-2.71830	5.19291	-173.64079	-0.50347	-0.00081	0.03163	-0.02369	-0.00016	-0.00121	-3.75216	-5.63724	-174.37747	-0.16562	0.34830	0.06866	0.00980	0.01594	-0.00804	2.70589
530			5.29000	5.40470	4.13725	22.31145	0.00353	0.00331	0.00464	-0.00002	0.00005	-0.00013	-106.63606	-18.01214	138.92589	0.12696	0.03794	0.00189	0.02315	0.00142	0.00001	19.77870	1.76181	-174.89848	0.12774	-0.06482	-0.02562	0.00752	-0.00531	-0.00532	-2.74664	5.07769	-173.60294	-0.50275	0.00335	0.03043	-0.01936	0.00068	-0.00360	-3.72894	-5.65911	-174.31747	-0.16275	0.34906	0.06767	0.00638	0.01427	-0.00546	2.71804
531			5.30000	5.40384	4.12722	22.32943	0.00347	0.00327	0.00460	0.00002	0.00008	-0.00013	-106.73829	-18.00769	138.94901	0.12632	0.03782	0.00188	0.01897	0.00159	-0.00003	19.74436	1.68250	-174.98727	0.12579	-0.06553	-0.02558	0.00851	-0.00484	-0.00449	-2.77335	4.95290	-173.51604	-0.50319	0.00832	0.02952	-0.01383	0.00180	-0.00607	-3.71668	-5.67799	-174.28165	-0.16082	0.34709	0.06688	0.00240	0.01030	-0.00244	2.72914
532			5.31000	5.39621	4.11276	22.34571	0.00341	0.00324	0.00460	0.00006	0.00010	-0.00011	-106.82474	-18.01425	138.97964	0.12547	0.03764	0.00210	0.01505	0.00178	-0.00008	19.70591	1.61425	-175.05933	0.12450	-0.06425	-0.02521	0.00889	-0.00419	-0.00357	-2.79737	4.81908	-173.37859	-0.50442	0.01137	0.02914	-0.00779	0.00258	-0.00849	-3.71624	-5.69032	-174.27339	-0.15989	0.34580	0.06671	-0.00150	0.00445	0.00071	2.73998
533			5.32000	5.38198	4.09549	22.35911	0.00334	0.00322	0.00463	0.00010	0.00011	-0.00008	-106.89655	-18.03283	139.01642	0.12446	0.03748	0.00268	0.01153	0.00178	-0.00016	19.66609	1.55744	-175.11488	0.12405	-0.06112	-0.02479	0.00882	-0.00337	-0.00271	-2.81795	4.67670	-173.19411	-0.50636	0.01402	0.02818	-0.00177	0.00334	-0.01036	-3.72628	-5.69350	-174.29294	-0.16032	0.34407	0.06598	-0.00475	-0.00227	0.00367	2.75223
534			5.33000	5.36148	4.07720	22.36979	0.00328	0.00321	0.00469	0.00013	0.00010	-0.00006	-106.95421	-18.06283	139.05510	0.12350	0.03744	0.00367	0.00848	0.00155	-0.00028	19.62701	1.51271	-175.15587	0.12500	-0.05654	-0.02460	0.00851	-0.00239	-0.00199	-2.83460	4.52591	-172.96967	-0.50653	0.01896	0.02646	0.00400	0.00473	-0.01136	-3.74380	-5.68691	-174.33774	-0.16228	0.34070	0.06440	-0.00705	-0.00843	0.00600	2.76839
535			5.34000	5.33495	4.06093	22.37796	0.00323	0.00321	0.00477	0.00016	0.00008	-0.00005	-106.99818	-18.10113	139.09056	0.12255	0.03751	0.00498	0.00588	0.00109	-0.00040	19.58999	1.48067	-175.18582	0.12715	-0.05092	-0.02462	0.00804	-0.00132	-0.00147	-2.84657	4.36712	-172.71535	-0.50514	0.02262	0.02475	0.00971	0.00587	-0.01169	-3.76525	-5.67219	-174.40193	-0.16499	0.34259	0.06307	-0.00833	-0.01304	0.00756	2.79126
536			5.35000	5.30263	4.05017	22.38387	0.00316	0.00322	0.00484	0.00019	0.00004	-0.00004	-107.02844	-18.14185	139.11723	0.12141	0.03757	0.00642	0.00353	0.00043	-0.00047	19.55600	1.46194	-175.21022	0.12959	-0.04490	-0.02479	0.00743	-0.00023	-0.00119	-2.85264	4.20187	-172.44237	-0.50395	0.02511	0.02355	0.01569	0.00670	-0.01170	-3.78778	-5.65241	-174.47839	-0.16545	0.34736	0.06217	-0.00880	-0.01564	0.00843	2.82345
537			5.36000	5.26517	4.04668	22.38881	0.00309	0.00322	0.00490	0.00021	0.00001	-0.00005	-107.04366	-18.17811	139.12970	0.12010	0.03754	0.00777	0.00110	-0.00042	-0.00042	19.52559	1.45676	-175.23560	0.13107	-0.03948	-0.02511	0.00661	0.00076	-0.00114	-2.85153	4.03320	-172.16019	-0.50479	0.02526	0.02339	0.02203	0.00679	-0.01188	-3.81050	-5.63099	-174.56126	-0.16234	0.35475	0.06215	-0.00897	-0.01635	0.00896	2.86582
538			5.37000	5.22376	4.04916	22.39551	0.00301	0.00322	0.00495	0.00022	-0.00002	-0.00008	-107.04089	-18.20508	139.12338	0.11881	0.03748	0.00896	-0.00173	-0.00141	-0.00025	19.49962	1.46521	-175.26682	0.13120	-0.03526	-0.02571	0.00555	0.00158	-0.00125	-2.84251	3.86537	-171.87518	-0.50687	0.02699	0.02359	0.02849	0.00708	-0.01201	-3.83449	-5.61068	-174.64749	-0.15926	0.35908	0.06231	-0.00960	-0.01553	0.00929	2.91787
539			5.38000	5.17979	4.05456	22.40678	0.00293	0.00323	0.00500	0.00022	-0.00002	-0.00013	-107.01646	-18.22123	139.09601	0.11804	0.03755	0.01003	-0.00514	-0.00243	-0.00000	19.47892	1.48676	-175.30515	0.13080	-0.03231	-0.02667	0.00432	0.00224	-0.00136	-2.82550	3.70401	-171.59122	-0.50942	0.02649	0.02378	0.03474	0.00652	-0.01197	-3.86250	-5.59297	-174.73595	-0.15874	0.36235	0.06266	-0.01120	-0.01411	0.00959	2.97763
540			5.39000	5.13498	4.06046	22.42387	0.00286	0.00324	0.00506	0.00021	-0.00002	-0.00018	-106.96767	-18.22713	139.04878	0.11809	0.03783	0.01100	-0.00913	-0.00334	0.00026	19.46391	1.52070	-175.34853	0.13071	-0.03050	-0.02795	0.00316	0.00277	-0.00137	-2.80079	3.55539	-171.31204	-0.51257	0.02443	0.02442	0.04060	0.00537	-0.01192	-3.89794	-5.57800	-174.82629	-0.16197	0.36330	0.06367	-0.01392	-0.01256	0.00992	3.04241
541			5.40000	5.09162	4.06615	22.44640	0.00281	0.00327	0.00515	0.00019	-0.00002	-0.00023	-106.89342	-18.22448	138.98579	0.11896	0.03831	0.01190	-0.01346	-0.00403	0.00050	19.45357	1.56636	-175.39273	0.13123	-0.02944	-0.02942	0.00233	0.00319	-0.00115	-2.76877	3.42498	-171.04366	-0.51577	0.02527	0.02583	0.04580	0.00472	-0.01187	-3.94337	-5.56560	-174.91757	-0.16896	0.35739	0.06539	-0.01754	-0.01063	0.01013	3.10933
542			5.41000	5.05328	4.07268	22.47325	0.00280	0.00332	0.00527	0.00016	-0.00003	-0.00026	-106.79543	-18.21589	138.91254	0.12051	0.03894	0.01277	-0.01775	-0.00446	0.00068	19.44584	1.62308	-175.43207	0.13269	-0.02855	-0.03096	0.00201	0.00345	-0.00062	-2.73001	3.31593	-170.79547	-0.51685	0.02658	0.02731	0.05006	0.00402	-0.01125	-3.99939	-5.55624	-175.00662	-0.17518	0.34894	0.06698	-0.02107	-0.00807	0.00980	3.17638
543			5.42000	5.02365	4.08170	22.50227	0.00281	0.00340	0.00543	0.00011	-0.00005	-0.00027	-106.67748	-18.20419	138.83495	0.12256	0.03967	0.01362	-0.02168	-0.00459	0.00077	19.43809	1.68950	-175.46045	0.13495	-0.02736	-0.03239	0.00227	0.00347	0.00024	-2.68476	3.22921	-170.57961	-0.51895	0.02633	0.02898	0.05400	0.00304	-0.00996	-4.06473	-5.55088	-175.08740	-0.18443	0.34160	0.06918	-0.02441	-0.00495	0.00868	3.24269
544			5.43000	5.00541	4.09447	22.52959	0.00287	0.00348	0.00558	0.00005	-0.00008	-0.00025	-106.54481	-18.19203	138.75922	0.12473	0.04035	0.01431	-0.02505	-0.00442	0.00076	19.42777	1.76282	-175.47250	0.13756	-0.02565	-0.03341	0.00304	0.00321	0.00133	-2.63276	3.16510	-170.40768	-0.51989	0.02550	0.03017	0.05763	0.00205	-0.00780	-4.13704	-5.54991	-175.15192	-0.19300	0.33530	0.07100	-0.02673	-0.00157	0.00649	3.30829
545			5.44000	4.99906	4.11085	22.55064	0.00296	0.00357	0.00571	0.00000	-0.00010	-0.00018	-106.40208	-18.18139	138.68994	0.12672	0.04087	0.01467	-0.02784	-0.00405	0.00068	19.41288	1.83977	-175.46516	0.14008	-0.02365	-0.03374	0.00420	0.00276	0.00247	-2.57397	3.12354	-170.28734	-0.52247	0.02365	0.03128	0.06052	0.00107	-0.00518	-4.21324	-5.55313	-175.19276	-0.20332	0.33111	0.07317	-0.02787	0.00166	0.00347	3.37365
546			5.45000	5.00262	4.12942	22.56233	0.00308	0.00363	0.00578	-0.00004	-0.00011	-0.00008	-106.25233	-18.17335	138.62877	0.12847	0.04115	0.01444	-0.03007	-0.00367	0.00056	19.39233	1.91676	-175.43791	0.14254	-0.02169	-0.03304	0.00555	0.00225	0.00339	-2.51030	3.10471	-170.22023	-0.52766	0.02274	0.03266	0.06082	0.00022	-0.00245	-4.28889	-5.55966	-175.20601	-0.21606	0.32683	0.07591	-0.02728	0.00444	0.00005	3.43935
547			5.46000	5.01295	4.14808	22.56427	0.00322	0.00367	0.00578	-0.00007	-0.00011	0.00001	-106.09758	-18.16734	138.57356	0.12988	0.04116	0.01344	-0.03161	-0.00345	0.00048	19.36585	1.99079	-175.39345	0.14512	-0.02023	-0.03112	0.00696	0.00178	0.00385	-2.44655	3.10850	-170.20180	-0.53146	0.02153	0.03438	0.05647	-0.00053	0.00020	-4.35798	-5.56875	-175.19237	-0.22608	0.32222	0.07875	-0.02399	0.00710	-0.00337	3.50520
548			5.47000	5.02708	4.16440	22.55795	0.00336	0.00368	0.00568	-0.00008	-0.00009	0.00008	-105.93942	-18.16073	138.51958	0.13112	0.04097	0.01155	-0.03240	-0.00348	0.00046	19.33392	2.05909	-175.33765	0.14772	-0.02004	-0.02801	0.00832	0.00146	0.00369	-2.38825	3.13328	-170.22562	-0.53556	0.02111	0.03630	0.04809	-0.00115	0.00275	-4.41546	-5.58114	-175.15498	-0.23509	0.31603	0.08156	-0.01894	0.01048	-0.00653	3.56995
549			5.48000	5.04290	4.17594	22.54546	0.00351	0.00365	0.00549	-0.00009	-0.00006	0.00013	-105.77956	-18.14982	138.46164	0.13231	0.04065	0.00887	-0.03237	-0.00371	0.00047	19.29722	2.11932	-175.27850	0.14996	-0.02149	-0.02404	0.00956	0.00125	0.00300	-2.33903	3.17435	-170.28596	-0.53942	0.02187	0.03757	0.03743	-0.00164	0.00505	-4.45955	-5.59961	-175.09746	-0.24350	0.30767	0.08351	-0.01337	0.01487	-0.00912	3.63147
550			5.49000	5.05946	4.18128	22.52899	0.00367	0.00359	0.00523	-0.00010	-0.00002	0.00016	-105.62064	-18.13028	138.39629	0.13363	0.04033	0.00559	-0.03147	-0.00398	0.00041	19.25672	2.16945	-175.22459	0.15187	-0.02500	-0.01972	0.01056	0.00115	0.00205	-2.30035	3.22543	-170.37636	-0.54151	0.02108	0.03952	0.02630	-0.00180	0.00702	-4.49105	-5.62666	-175.02527	-0.24932	0.30030	0.08602	-0.00814	0.01926	-0.01075	3.68769
551			5.50000	5.07678	4.18045	22.51029	0.00381	0.00350	0.00490	-0.00011	0.00001	0.00016	-105.46656	-18.09835	138.32300	0.13490	0.03996	0.00190	-0.02965	-0.00416	0.00019	19.21395	2.20858	-175.18338	0.15275	-0.03052	-0.01543	0.01117	0.00113	0.00113	-2.27209	3.28014	-170.48570	-0.54486	0.01846	0.04257	0.01667	-0.00159	0.00836	-4.51160	-5.66167	-174.94826	-0.25526	0.29304	0.08974	-0.00404	0.02162	-0.01084	3.73758
552			5.51000	5.09486	4.17503	22.49092	0.00395	0.00340	0.00455	-0.00011	0.00003	0.00015	-105.32130	-18.05249	138.24355	0.13596	0.03949	-0.00196	-0.02715	-0.00419	-0.00024	19.17041	2.23717	-175.15961	0.15232	-0.03760	-0.01140	0.01126	0.00119	0.00042	-2.25261	3.33282	-170.59779	-0.54960	0.01693	0.04446	0.00983	-0.00133	0.00815	-4.52352	-5.70005	-174.87991	-0.26008	0.28020	0.09183	-0.00138	0.01991	-0.00849	3.78091
553			5.52000	5.11286	4.16751	22.47232	0.00406	0.00328	0.00421	-0.00011	0.00003	0.00013	-105.18743	-17.99451	138.16064	0.13672	0.03893	-0.00576	-0.02439	-0.00408	-0.00081	19.12813	2.25687	-175.15518	0.15064	-0.04568	-0.00783	0.01076	0.00135	0.00001	-2.23960	3.37863	-170.69254	-0.55652	0.01781	0.04408	0.00637	-0.00117	0.00599	-4.52885	-5.73448	-174.83571	-0.26612	0.26373	0.09143	-0.00013	0.01411	-0.00379	3.81901
554			5.53000	5.12955	4.16025	22.45558	0.00413	0.00318	0.00390	-0.00010	0.00003	0.00011	-105.06555	-17.92910	138.07750	0.13713	0.03833	-0.00912	-0.02183	-0.00386	-0.00134	19.08898	2.26958	-175.16974	0.14814	-0.05389	-0.00501	0.00970	0.00161	-0.00016	-2.23054	3.41403	-170.75073	-0.56425	0.01820	0.04374	0.00678	-0.00087	0.00273	-4.52932	-5.75739	-174.82742	-0.27308	0.25593	0.09153	-0.00016	0.00626	0.00171	3.85430
555			5.54000	5.14419	4.15472	22.44118	0.00416	0.00308	0.00366	-0.00009	0.00002	0.00009	-104.95480	-17.86247	137.99757	0.13721	0.03777	-0.01169	-0.01978	-0.00354	-0.00165	19.05488	2.27704	-175.20146	0.14546	-0.06145	-0.00331	0.00825	0.00191	-0.00020	-2.22173	3.43602	-170.76193	-0.57007	0.01737	0.04430	0.01184	-0.00043	-0.00083	-4.52758	-5.76410	-174.85495	-0.27573	0.25720	0.09250	-0.00158	-0.00193	0.00611	3.89003
556			5.55000	5.15635	4.15121	22.42915	0.00416	0.00302	0.00351	-0.00007	0.00001	0.00007	-104.85341	-17.80078	137.92461	0.13707	0.03733	-0.01326	-0.01835	-0.00311	-0.00166	19.02710	2.28063	-175.24719	0.14334	-0.06736	-0.00269	0.00656	0.00220	-0.00022	-2.20809	3.44177	-170.72816	-0.57404	0.01658	0.04519	0.02131	0.00003	-0.00403	-4.52818	-5.75481	-174.90399	-0.27590	0.26526	0.09379	-0.00441	-0.00884	0.00779	3.92879
557			5.56000	5.16576	4.14928	22.41958	0.00414	0.00299	0.00344	-0.00005	0.00001	0.00005	-104.75991	-17.74793	137.86185	0.13670	0.03700	-0.01380	-0.01737	-0.00258	-0.00144	19.00650	2.28127	-175.30423	0.14173	-0.07101	-0.00298	0.00476	0.00244	-0.00030	-2.18531	3.43004	-170.65977	-0.57772	0.01535	0.04594	0.03292	0.00044	-0.00646	-4.53603	-5.73356	-174.95335	-0.27533	0.27494	0.09492	-0.00819	-0.01336	0.00640	3.97173
558			5.57000	5.17205	4.14771	22.41248	0.00409	0.00298	0.00347	-0.00003	0.00001	0.00004	-104.67332	-17.70579	137.81149	0.13621	0.03682	-0.01336	-0.01663	-0.00200	-0.00106	18.99354	2.27970	-175.37065	0.14029	-0.07262	-0.00422	0.00294	0.00261	-0.00049	-2.15235	3.40258	-170.56819	-0.58109	0.01321	0.04683	0.04327	0.00068	-0.00814	-4.55407	-5.70538	-174.98579	-0.27393	0.28375	0.09608	-0.01199	-0.01528	0.00294	4.01788
559			5.58000	5.17497	4.14604	22.40820	0.00401	0.00300	0.00358	-0.00001	0.00001	0.00002	-104.59335	-17.67570	137.77431	0.13560	0.03679	-0.01198	-0.01594	-0.00144	-0.00063	18.98806	2.27674	-175.44405	0.13910	-0.07266	-0.00653	0.00132	0.00273	-0.00082	-2.11166	3.36405	-170.46251	-0.58446	0.01067	0.04762	0.04998	0.00069	-0.00915	-4.58218	-5.67482	-174.99347	-0.27527	0.29020	0.09730	-0.01513	-0.01481	-0.00114	4.06517
560			5.59000	5.17393	4.14525	22.40747	0.00392	0.00304	0.00375	0.00002	-0.00000	-0.00001	-104.51993	-17.65904	137.75000	0.13496	0.03691	-0.00984	-0.01521	-0.00094	-0.00024	18.98863	2.27377	-175.52031	0.13889	-0.07140	-0.00973	0.00011	0.00280	-0.00122	-2.06711	3.32015	-170.35046	-0.58964	0.00888	0.04889	0.05268	0.00062	-0.00960	-4.61789	-5.64599	-174.97707	-0.28016	0.29235	0.09910	-0.01712	-0.01226	-0.00477	4.11115
561			5.60000	5.16810	4.14731	22.41100	0.00382	0.00309	0.00396	0.00005	-0.00002	-0.00004	-104.45306	-17.65652	137.73749	0.13427	0.03712	-0.00724	-0.01438	-0.00051	0.00003	18.99311	2.27254	-175.59447	0.13971	-0.06873	-0.01326	-0.00063	0.00281	-0.00155	-2.02217	3.27584	-170.24010	-0.59667	0.00749	0.05026	0.05209	0.00051	-0.00937	-4.65724	-5.62248	-174.94208	-0.28729	0.29122	0.10107	-0.01746	-0.00831	-0.00734	4.15461
562			5.61000	5.15677	4.15393	22.41879	0.00373	0.00316	0.00419	0.00009	-0.00005	-0.00008	-104.39268	-17.66753	137.73509	0.13353	0.03737	-0.00450	-0.01337	-0.00019	0.00013	18.99942	2.27464	-175.66208	0.14152	-0.06458	-0.01649	-0.00104	0.00275	-0.00168	-1.97915	3.23443	-170.13942	-0.60447	0.00648	0.05127	0.04935	0.00041	-0.00840	-4.69543	-5.60665	-174.89636	-0.29663	0.28803	0.10280	-0.01591	-0.00388	-0.00846	4.19567
563			5.62000	5.14005	4.16605	22.43039	0.00364	0.00324	0.00443	0.00011	-0.00008	-0.00011	-104.33906	-17.68929	137.73996	0.13272	0.03759	-0.00184	-0.01209	-0.00001	0.00008	19.00658	2.28070	-175.72061	0.14413	-0.05915	-0.01909	-0.00136	0.00259	-0.00161	-1.93911	3.19762	-170.05463	-0.61100	0.00462	0.05205	0.04560	0.00026	-0.00691	-4.72780	-5.59938	-174.84888	-0.30445	0.28641	0.10431	-0.01244	0.00019	-0.00800	4.23617
564			5.63000	5.11876	4.18343	22.44499	0.00356	0.00331	0.00465	0.00014	-0.00010	-0.00014	-104.29221	-17.71684	137.74806	0.13198	0.03779	0.00048	-0.01062	0.00003	-0.00002	19.01450	2.29055	-175.76997	0.14714	-0.05310	-0.02082	-0.00175	0.00236	-0.00144	-1.90202	3.16586	-169.98932	-0.61565	0.00322	0.05309	0.04196	0.00015	-0.00520	-4.75087	-5.60017	-174.80826	-0.30851	0.28485	0.10578	-0.00786	0.00340	-0.00618	4.27823
565			5.64000	5.09437	4.20426	22.46123	0.00349	0.00337	0.00482	0.00014	-0.00011	-0.00015	-104.25159	-17.74414	137.75545	0.13127	0.03787	0.00217	-0.00911	-0.00008	-0.00010	19.02391	2.30289	-175.81232	0.14981	-0.04749	-0.02163	-0.00231	0.00209	-0.00128	-1.86712	3.13916	-169.94408	-0.61981	0.00218	0.05381	0.03912	0.00009	-0.00347	-4.76363	-5.60747	-174.78072	-0.31041	0.28437	0.10680	-0.00346	0.00542	-0.00345	4.32299
566			5.65000	5.06918	4.22540	22.47794	0.00344	0.00340	0.00494	0.00014	-0.00011	-0.00016	-104.21591	-17.76613	137.75861	0.13071	0.03789	0.00320	-0.00770	-0.00030	-0.00010	19.03538	2.31606	-175.85052	0.15199	-0.04334	-0.02190	-0.00293	0.00186	-0.00118	-1.83368	3.11729	-169.91675	-0.62356	-0.00067	0.05456	0.03685	-0.00002	-0.00205	-4.76744	-5.61887	-174.76932	-0.31090	0.28662	0.10794	-0.00032	0.00625	-0.00030	4.36946
567			5.66000	5.04627	4.24354	22.49420	0.00340	0.00343	0.00502	0.00011	-0.00009	-0.00015	-104.18399	-17.77971	137.75516	0.13036	0.03788	0.00383	-0.00637	-0.00060	-0.00004	19.04897	2.32926	-175.88667	0.15376	-0.04097	-0.02218	-0.00355	0.00171	-0.00112	-1.80168	3.09918	-169.90233	-0.62611	-0.00338	0.05579	0.03450	-0.00010	-0.00113	-4.76533	-5.63211	-174.77541	-0.30990	0.28815	0.10937	0.00100	0.00600	0.00303	4.41458
568			5.67000	5.02821	4.25699	22.50990	0.00339	0.00345	0.00506	0.00008	-0.00006	-0.00015	-104.15531	-17.78321	137.74361	0.13030	0.03793	0.00432	-0.00500	-0.00093	0.00004	19.06467	2.34230	-175.92096	0.15556	-0.04029	-0.02288	-0.00425	0.00162	-0.00107	-1.77174	3.08311	-169.89455	-0.62978	-0.00444	0.05669	0.03153	-0.00012	-0.00078	-4.76081	-5.64529	-174.79912	-0.31062	0.28693	0.11039	0.00067	0.00483	0.00628	4.45478
569			5.68000	5.01566	4.26681	22.52564	0.00341	0.00346	0.00506	0.00006	-0.00005	-0.00015	-104.13031	-17.77510	137.72354	0.13034	0.03801	0.00475	-0.00357	-0.00124	0.00017	19.08293	2.35533	-175.95227	0.15695	-0.04078	-0.02395	-0.00508	0.00153	-0.00097	-1.74511	3.06747	-169.88745	-0.63414	-0.00503	0.05641	0.02750	-0.00014	-0.00096	-4.75658	-5.65675	-174.83911	-0.31327	0.28383	0.11028	-0.00064	0.00286	0.00907	4.48780
570			5.69000	5.00683	4.27637	22.54299	0.00345	0.00346	0.00503	0.00004	-0.00006	-0.00018	-104.10918	-17.75363	137.69531	0.13037	0.03803	0.00502	-0.00221	-0.00150	0.00031	19.10416	2.36771	-175.97884	0.15753	-0.04202	-0.02504	-0.00597	0.00137	-0.00080	-1.72304	3.05147	-169.87598	-0.63898	-0.00465	0.05557	0.02262	-0.00013	-0.00153	-4.75393	-5.66460	-174.89256	-0.31889	0.27885	0.10970	-0.00205	0.00028	0.01106	4.51341
571			5.70000	4.99868	4.28961	22.56438	0.00350	0.00346	0.00497	0.00004	-0.00009	-0.00023	-104.09137	-17.71786	137.65956	0.13042	0.03798	0.00496	-0.00111	-0.00173	0.00044	19.12830	2.37864	-175.99931	0.15750	-0.04366	-0.02578	-0.00673	0.00113	-0.00059	-1.70618	3.03488	-169.85675	-0.64244	-0.00416	0.05473	0.01757	-0.00012	-0.00227	-4.75253	-5.66745	-174.95476	-0.32415	0.27587	0.10915	-0.00275	-0.00250	0.01190	4.53344
572			5.71000	4.98840	4.30935	22.59297	0.00357	0.00346	0.00491	0.00006	-0.00012	-0.00030	-104.07544	-17.66850	137.61639	0.13058	0.03783	0.00444	-0.00037	-0.00198	0.00050	19.15452	2.38718	-176.01335	0.15744	-0.04555	-0.02587	-0.00718	0.00085	-0.00038	-1.69416	3.01776	-169.82945	-0.64689	-0.00409	0.05482	0.01320	-0.00012	-0.00288	-4.75122	-5.66459	-175.01852	-0.32906	0.27603	0.10968	-0.00221	-0.00497	0.01126	4.55078
573			5.72000	4.97475	4.33632	22.63090	0.00365	0.00346	0.00485	0.00007	-0.00016	-0.00038	-104.05963	-17.60800	137.56575	0.13104	0.03767	0.00348	-0.00012	-0.00226	0.00045	19.18149	2.39329	-176.02242	0.15756	-0.04747	-0.02531	-0.00714	0.00061	-0.00024	-1.68593	3.00012	-169.79750	-0.65166	-0.00442	0.05500	0.00949	-0.00013	-0.00309	-4.74841	-5.65665	-175.07428	-0.33228	0.27887	0.11028	-0.00018	-0.00654	0.00882	4.56879
574			5.73000	4.95868	4.36831	22.67742	0.00373	0.00348	0.00480	0.00008	-0.00017	-0.00043	-104.04184	-17.54113	137.50874	0.13190	0.03761	0.00240	-0.00045	-0.00247	0.00033	19.20707	2.39754	-176.02870	0.15756	-0.04911	-0.02449	-0.00648	0.00047	-0.00018	-1.68080	2.98230	-169.76595	-0.65397	-0.00389	0.05475	0.00592	-0.00011	-0.00281	-4.74255	-5.64540	-175.11259	-0.33218	0.28183	0.11006	0.00308	-0.00681	0.00485	4.59002
575			5.74000	4.94334	4.40112	22.72775	0.00380	0.00349	0.00478	0.00006	-0.00016	-0.00043	-104.02074	-17.47539	137.44952	0.13296	0.03768	0.00152	-0.00140	-0.00251	0.00019	19.22911	2.40105	-176.03381	0.15717	-0.05044	-0.02391	-0.00524	0.00044	-0.00012	-1.67857	2.96522	-169.73956	-0.65438	-0.00552	0.05447	0.00215	-0.00015	-0.00214	-4.73257	-5.63324	-175.12718	-0.32922	0.28527	0.10958	0.00691	-0.00578	0.00020	4.61611
576			5.75000	4.93214	4.42992	22.77511	0.00386	0.00352	0.00478	0.00003	-0.00013	-0.00038	-103.99551	-17.42011	137.39453	0.13395	0.03781	0.00097	-0.00293	-0.00232	0.00010	19.24561	2.40515	-176.03737	0.15677	-0.05166	-0.02374	-0.00350	0.00048	-0.00002	-1.67932	2.94997	-169.72173	-0.65348	-0.00787	0.05434	-0.00202	-0.00019	-0.00120	-4.71812	-5.62245	-175.11659	-0.32618	0.28732	0.10913	0.01064	-0.00358	-0.00419	4.64723
577			5.76000	4.92676	4.45132	22.81449	0.00389	0.00354	0.00478	0.00000	-0.00009	-0.00030	-103.96568	-17.38294	137.34933	0.13457	0.03787	0.00068	-0.00480	-0.00198	0.00004	19.25488	2.41090	-176.03807	0.15656	-0.05268	-0.02373	-0.00144	0.00056	0.00014	-1.68339	2.93738	-169.71495	-0.65064	-0.00887	0.05405	-0.00686	-0.00017	-0.00004	-4.69938	-5.61538	-175.08426	-0.32353	0.28744	0.10840	0.01393	-0.00047	-0.00760	4.68207
578			5.77000	4.92645	4.46408	22.84484	0.00391	0.00355	0.00479	-0.00002	-0.00004	-0.00023	-103.93115	-17.36724	137.31606	0.13483	0.03789	0.00060	-0.00670	-0.00160	0.00001	19.25603	2.41900	-176.03496	0.15676	-0.05324	-0.02369	0.00072	0.00067	0.00032	-1.69141	2.92818	-169.72141	-0.64724	-0.00828	0.05367	-0.01269	-0.00011	0.00128	-4.67665	-5.61400	-175.03629	-0.32291	0.28533	0.10760	0.01687	0.00311	-0.00971	4.71819
579			5.78000	4.92891	4.46884	22.86732	0.00390	0.00355	0.00479	-0.00003	0.00000	-0.00016	-103.89231	-17.37144	137.29424	0.13486	0.03789	0.00062	-0.00832	-0.00122	-0.00001	19.24920	2.42952	-176.02829	0.15728	-0.05327	-0.02350	0.00270	0.00077	0.00047	-1.70444	2.92307	-169.74271	-0.64120	-0.00634	0.05333	-0.01947	-0.00005	0.00271	-4.64973	-5.61940	-174.97968	-0.32140	0.28106	0.10660	0.01957	0.00665	-0.01051	4.75321
580			5.79000	4.93124	4.46726	22.88309	0.00388	0.00354	0.00479	-0.00002	0.00003	-0.00010	-103.85034	-17.39059	137.28221	0.13489	0.03794	0.00066	-0.00945	-0.00086	-0.00002	19.23569	2.44215	-176.01891	0.15775	-0.05292	-0.02316	0.00416	0.00084	0.00058	-1.72322	2.92174	-169.77998	-0.63454	-0.00571	0.05258	-0.02646	-0.00001	0.00419	-4.61817	-5.63185	-174.92091	-0.31972	0.27751	0.10527	0.02209	0.00976	-0.01024	4.78512
581			5.80000	4.93148	4.46126	22.89270	0.00384	0.00352	0.00478	0.00000	0.00005	-0.00005	-103.80729	-17.41915	137.27840	0.13503	0.03808	0.00077	-0.00989	-0.00048	-0.00004	19.21809	2.45617	-176.00694	0.15824	-0.05215	-0.02282	0.00483	0.00085	0.00070	-1.74756	2.92308	-169.83420	-0.62687	-0.00642	0.05141	-0.03247	0.00000	0.00564	-4.58181	-5.65057	-174.86479	-0.31690	0.27361	0.10343	0.02434	0.01198	-0.00930	4.81334
582			5.81000	4.92952	4.45265	22.89534	0.00380	0.00351	0.00478	0.00002	0.00005	0.00002	-103.76655	-17.45260	137.28265	0.13517	0.03826	0.00100	-0.00944	-0.00001	-0.00006	19.19954	2.47135	-175.99176	0.15859	-0.05072	-0.02253	0.00469	0.00083	0.00083	-1.77615	2.92593	-169.90572	-0.61797	-0.00721	0.05056	-0.03646	0.00001	0.00706	-4.54071	-5.67364	-174.81366	-0.31391	0.26840	0.10183	0.02640	0.01298	-0.00830	4.83848
583			5.82000	4.92714	4.44330	22.88974	0.00374	0.00349	0.00479	0.00002	0.00005	0.00009	-103.73248	-17.48756	137.29576	0.13492	0.03832	0.00133	-0.00808	0.00051	-0.00009	19.18271	2.48773	-175.97302	0.15867	-0.04846	-0.02215	0.00397	0.00079	0.00094	-1.80700	2.93005	-169.99434	-0.61102	-0.00515	0.05019	-0.03845	0.00002	0.00846	-4.49512	-5.69839	-174.76686	-0.31350	0.26183	0.10086	0.02850	0.01287	-0.00772	4.86179
584			5.83000	4.92621	4.43485	22.87614	0.00367	0.00346	0.00478	0.00001	0.00004	0.00014	-103.70812	-17.52079	137.31653	0.13397	0.03813	0.00170	-0.00604	0.00088	-0.00010	19.16910	2.50507	-175.95178	0.15823	-0.04557	-0.02157	0.00294	0.00076	0.00097	-1.83836	2.93624	-170.09886	-0.60111	-0.00553	0.05039	-0.03829	0.00004	0.00982	-4.44569	-5.72289	-174.72142	-0.30822	0.26156	0.10043	0.02969	0.01254	-0.00787	4.88403
585			5.84000	4.92718	4.42841	22.85786	0.00361	0.00343	0.00477	0.00000	0.00002	0.00015	-103.69408	-17.54833	137.33984	0.13244	0.03769	0.00196	-0.00376	0.00088	-0.00009	19.15954	2.52270	-175.93071	0.15747	-0.04296	-0.02090	0.00183	0.00074	0.00088	-1.86853	2.94593	-170.21765	-0.59004	-0.00710	0.05008	-0.03582	0.00010	0.01096	-4.39414	-5.74621	-174.67256	-0.29979	0.26545	0.09942	0.02945	0.01236	-0.00885	4.90546
586			5.85000	4.92805	4.42446	22.84138	0.00357	0.00339	0.00473	0.00001	0.00001	0.00010	-103.68781	-17.56581	137.35696	0.13081	0.03714	0.00190	-0.00162	0.00040	-0.00004	19.15405	2.53961	-175.91258	0.15662	-0.04158	-0.02025	0.00082	0.00072	0.00072	-1.89506	2.96125	-170.34920	-0.58302	-0.00712	0.04993	-0.03090	0.00019	0.01202	-4.34377	-5.76826	-174.61511	-0.29264	0.26761	0.09855	0.02760	0.01235	-0.01059	4.92531
587			5.86000	4.92590	4.42331	22.83419	0.00355	0.00336	0.00467	0.00003	0.00000	0.00001	-103.68562	-17.57014	137.35886	0.12981	0.03673	0.00145	0.00010	-0.00043	0.00001	19.15216	2.55475	-175.89871	0.15614	-0.04169	-0.01964	0.00002	0.00066	0.00053	-1.91504	2.98601	-170.49260	-0.57835	-0.00603	0.05015	-0.02334	0.00028	0.01315	-4.29888	-5.78959	-174.54507	-0.28341	0.26641	0.09764	0.02364	0.01258	-0.01280	4.94232
588			5.87000	4.91944	4.42406	22.83997	0.00355	0.00332	0.00459	0.00004	0.00000	-0.00008	-103.68404	-17.56157	137.34151	0.12988	0.03667	0.00070	0.00118	-0.00126	0.00002	19.15283	2.56708	-175.88911	0.15587	-0.04323	-0.01920	-0.00052	0.00055	0.00037	-1.92570	3.02517	-170.64815	-0.57518	-0.00768	0.05052	-0.01361	0.00058	0.01438	-4.26380	-5.81095	-174.46043	-0.27487	0.26638	0.09707	0.01812	0.01320	-0.01504	4.95463
589			5.88000	4.91063	4.42452	22.85543	0.00357	0.00329	0.00450	0.00004	0.00001	-0.00013	-103.68121	-17.54448	137.30981	0.13061	0.03684	-0.00017	0.00142	-0.00172	-0.00001	19.15524	2.57567	-175.88289	0.15538	-0.04601	-0.01904	-0.00079	0.00034	0.00023	-1.92502	3.08360	-170.81622	-0.57711	-0.01133	0.05069	-0.00278	0.00127	0.01554	-4.24177	-5.83301	-174.36288	-0.27454	0.26616	0.09719	0.01213	0.01371	-0.01665	4.96102
590			5.89000	4.90257	4.42240	22.87298	0.00359	0.00326	0.00440	0.00003	0.00003	-0.00011	-103.67633	-17.52487	137.27448	0.13150	0.03708	-0.00106	0.00088	-0.00159	-0.00005	19.15821	2.57969	-175.87856	0.15479	-0.04966	-0.01909	-0.00083	-0.00001	0.00015	-1.91245	3.16579	-170.99550	-0.58138	-0.01202	0.05066	0.00761	0.00189	0.01643	-4.23360	-5.85527	-174.25922	-0.27894	0.26053	0.09724	0.00627	0.01308	-0.01668	4.96093
591			5.90000	4.89760	4.41693	22.88478	0.00361	0.00323	0.00431	0.00002	0.00004	-0.00004	-103.67007	-17.50726	137.24725	0.13225	0.03723	-0.00195	-0.00014	-0.00089	-0.00007	19.16103	2.57828	-175.87445	0.15402	-0.05367	-0.01906	-0.00077	-0.00055	0.00010	-1.88973	3.27599	-171.18224	-0.58349	-0.01399	0.05068	0.01558	0.00291	0.01703	-4.23654	-5.87587	-174.16159	-0.28150	0.25770	0.09730	0.00156	0.01131	-0.01462	4.95504
592			5.91000	4.89670	4.40865	22.88507	0.00365	0.00322	0.00423	-0.00000	0.00005	0.00006	-103.66388	-17.49388	137.23714	0.13285	0.03728	-0.00286	-0.00125	0.00022	-0.00005	19.16352	2.57057	-175.86916	0.15320	-0.05743	-0.01872	-0.00081	-0.00124	0.00007	-1.86020	3.41691	-171.37302	-0.58662	-0.02129	0.05191	0.02010	0.00555	0.01788	-4.24527	-5.89270	-174.08286	-0.28083	0.26386	0.09877	-0.00098	0.00906	-0.01091	4.94483
593			5.92000	4.90018	4.39862	22.87065	0.00369	0.00321	0.00418	-0.00002	0.00005	0.00016	-103.65986	-17.48520	137.24901	0.13313	0.03718	-0.00372	-0.00207	0.00146	-0.00001	19.16654	2.55630	-175.86240	0.15219	-0.06046	-0.01804	-0.00111	-0.00196	0.00004	-1.82742	3.58713	-171.56781	-0.59233	-0.03062	0.05350	0.02104	0.00935	0.01896	-4.25386	-5.90572	-174.03178	-0.28128	0.26899	0.10059	-0.00098	0.00699	-0.00602	4.93268
594			5.93000	4.90759	4.38727	22.84173	0.00373	0.00321	0.00416	-0.00004	0.00005	0.00026	-103.65966	-17.48092	137.28253	0.13313	0.03698	-0.00439	-0.00245	0.00255	0.00005	19.17128	2.53624	-175.85483	0.15156	-0.06253	-0.01725	-0.00178	-0.00252	-0.00002	-1.79469	3.77942	-171.76865	-0.59617	-0.03912	0.05449	0.01834	0.01302	0.01991	-4.25655	-5.91730	-174.01189	-0.28390	0.26711	0.10152	0.00171	0.00598	-0.00049	4.92147
595			5.94000	4.91748	4.37441	22.80143	0.00377	0.00322	0.00416	-0.00004	0.00005	0.00032	-103.66402	-17.47961	137.33295	0.13290	0.03675	-0.00472	-0.00233	0.00329	0.00009	19.17934	2.51224	-175.84825	0.15135	-0.06383	-0.01674	-0.00274	-0.00280	-0.00009	-1.76529	3.98133	-171.97522	-0.59918	-0.04698	0.05465	0.01204	0.01580	0.02029	-4.24771	-5.93087	-174.02432	-0.28776	0.26106	0.10146	0.00719	0.00620	0.00524	4.91472
596			5.95000	4.92735	4.36063	22.75509	0.00381	0.00324	0.00417	-0.00003	0.00005	0.00034	-103.67265	-17.47889	137.39253	0.13247	0.03651	-0.00475	-0.00177	0.00354	0.00009	19.19151	2.48670	-175.84402	0.15197	-0.06476	-0.01673	-0.00374	-0.00278	-0.00016	-1.74290	4.17781	-172.18303	-0.60111	-0.05137	0.05351	0.00209	0.01619	0.01963	-4.22197	-5.94880	-174.06923	-0.29218	0.25049	0.09982	0.01550	0.00708	0.01051	4.91558
597			5.96000	4.93385	4.34844	22.70976	0.00385	0.00326	0.00418	-0.00000	0.00004	0.00030	-103.68442	-17.47543	137.45171	0.13179	0.03620	-0.00468	-0.00081	0.00324	0.00005	19.20724	2.46221	-175.84224	0.15311	-0.06554	-0.01705	-0.00450	-0.00251	-0.00019	-1.73150	4.35519	-172.38542	-0.60098	-0.05472	0.05281	-0.01126	0.01504	0.01854	-4.17463	-5.97204	-174.14293	-0.29297	0.24316	0.09837	0.02602	0.00825	0.01445	4.92668
598			5.97000	4.93408	4.34121	22.67342	0.00389	0.00327	0.00419	0.00004	0.00001	0.00021	-103.69788	-17.46664	137.50003	0.13121	0.03595	-0.00462	0.00045	0.00246	-0.00002	19.22511	2.44106	-175.84166	0.15450	-0.06564	-0.01731	-0.00492	-0.00201	-0.00018	-1.73457	4.50492	-172.57683	-0.59865	-0.05660	0.05289	-0.02664	0.01277	0.01738	-4.10291	-5.99981	-174.23517	-0.28905	0.24180	0.09745	0.03723	0.00927	0.01591	4.94949
599			5.98000	4.92783	4.34030	22.65143	0.00392	0.00329	0.00421	0.00006	-0.00002	0.00011	-103.71192	-17.45250	137.53029	0.13102	0.03586	-0.00449	0.00182	0.00143	-0.00008	19.24372	2.42518	-175.84201	0.15581	-0.06454	-0.01741	-0.00506	-0.00131	-0.00017	-1.75355	4.62509	-172.75510	-0.59303	-0.05871	0.05350	-0.04170	0.01043	0.01633	-4.00774	-6.02926	-174.32739	-0.28153	0.24795	0.09697	0.04707	0.00993	0.01394	4.98399
600			5.99000	4.91814	4.34428	22.64383	0.00395	0.00332	0.00424	0.00007	-0.00003	0.00001	-103.72620	-17.43568	137.54132	0.13098	0.03588	-0.00415	0.00321	0.00039	-0.00011	19.26241	2.41542	-175.84465	0.15733	-0.06237	-0.01759	-0.00517	-0.00053	-0.00022	-1.78745	4.71917	-172.92131	-0.58442	-0.06189	0.05334	-0.05435	0.00852	0.01521	-3.89432	-6.05712	-174.39717	-0.27126	0.25954	0.09564	0.05365	0.01045	0.00842	5.02833
601			6.00000	4.90918	4.35094	22.64849	0.00397	0.00335	0.00430	0.00004	-0.00004	-0.00008	-103.74143	-17.41872	137.53506	0.13069	0.03586	-0.00357	0.00462	-0.00056	-0.00012	19.28178	2.41129	-175.85222	0.15847	-0.05988	-0.01804	-0.00540	0.00016	-0.00035	-1.83363	4.79297	-173.07777	-0.57395	-0.06568	0.05254	-0.06365	0.00709	0.01412	-3.77079	-6.08222	-174.42542	-0.25919	0.26935	0.09331	0.05598	0.01139	0.00069	5.07994
602			6.01000	4.90429	4.35958	22.66385	0.00395	0.00338	0.00437	0.00000	-0.00005	-0.00016	-103.75842	-17.40297	137.51372	0.13024	0.03581	-0.00281	0.00596	-0.00138	-0.00010	19.30242	2.41097	-175.86682	0.15919	-0.05778	-0.01892	-0.00568	0.00064	-0.00056	-1.88909	4.85272	-173.22614	-0.56258	-0.06852	0.05132	-0.06962	0.00610	0.01304	-3.64627	-6.10614	-174.40247	-0.24629	0.27370	0.09021	0.05415	0.01324	-0.00720	5.13537
603			6.02000	4.90578	4.37067	22.68863	0.00393	0.00340	0.00444	-0.00005	-0.00006	-0.00023	-103.77734	-17.38934	137.47983	0.12984	0.03581	-0.00198	0.00700	-0.00203	-0.00007	19.32423	2.41192	-175.88864	0.15948	-0.05652	-0.02016	-0.00580	0.00080	-0.00082	-1.95102	4.90458	-173.36650	-0.55013	-0.06925	0.04989	-0.07246	0.00563	0.01194	-3.52901	-6.13186	-174.33008	-0.22988	0.27380	0.08631	0.04826	0.01587	-0.01348	5.19120
604			6.03000	4.91483	4.38456	22.72080	0.00392	0.00343	0.00451	-0.00010	-0.00007	-0.00028	-103.79738	-17.37855	137.43727	0.12970	0.03588	-0.00124	0.00741	-0.00245	-0.00004	19.34620	2.41086	-175.91647	0.15945	-0.05666	-0.02167	-0.00556	0.00063	-0.00110	-2.01677	4.95518	-173.49817	-0.54104	-0.07088	0.04908	-0.07311	0.00601	0.01100	-3.42536	-6.16152	-174.21873	-0.21511	0.27361	0.08331	0.04065	0.01872	-0.01745	5.24417
605			6.04000	4.93092	4.40011	22.75766	0.00391	0.00347	0.00459	-0.00015	-0.00007	-0.00031	-103.81615	-17.37158	137.39070	0.12995	0.03606	-0.00064	0.00679	-0.00261	-0.00002	19.36666	2.40471	-175.94783	0.15901	-0.05832	-0.02330	-0.00482	0.00016	-0.00134	-2.08390	5.01074	-173.62080	-0.52927	-0.07256	0.04837	-0.07122	0.00712	0.01011	-3.33884	-6.19582	-174.08440	-0.19952	0.27051	0.08029	0.03217	0.02084	-0.01871	5.29166
606			6.05000	4.95235	4.41470	22.79536	0.00391	0.00351	0.00468	-0.00018	-0.00006	-0.00030	-103.82989	-17.36992	137.34547	0.13066	0.03637	-0.00019	0.00498	-0.00251	-0.00000	19.38358	2.39200	-175.97958	0.15824	-0.06147	-0.02504	-0.00351	-0.00051	-0.00144	-2.15033	5.07628	-173.73444	-0.51709	-0.07329	0.04721	-0.06782	0.00870	0.00921	-3.27012	-6.23411	-173.94542	-0.18796	0.26497	0.07728	0.02470	0.02174	-0.01738	5.33201
607			6.06000	4.97732	4.42576	22.82958	0.00390	0.00356	0.00477	-0.00019	-0.00004	-0.00026	-103.83467	-17.37612	137.30649	0.13176	0.03679	0.00016	0.00217	-0.00219	-0.00000	19.39453	2.37379	-176.00710	0.15746	-0.06545	-0.02668	-0.00155	-0.00122	-0.00131	-2.21479	5.15499	-173.83987	-0.50724	-0.07454	0.04618	-0.06426	0.01063	0.00848	-3.21697	-6.27496	-173.82014	-0.18431	0.25919	0.07540	0.01927	0.02155	-0.01417	5.36510
608			6.07000	5.00473	4.43246	22.85662	0.00390	0.00361	0.00486	-0.00020	-0.00002	-0.00019	-103.82852	-17.39182	137.27768	0.13311	0.03727	0.00037	-0.00108	-0.00168	-0.00001	19.39677	2.35324	-176.02541	0.15694	-0.06964	-0.02800	0.00101	-0.00181	-0.00087	-2.27708	5.24773	-173.93925	-0.49933	-0.07682	0.04570	-0.06150	0.01279	0.00810	-3.17450	-6.31713	-173.72372	-0.18349	0.25432	0.07450	0.01576	0.02072	-0.00964	5.39237
609			6.08000	5.03374	4.43584	22.87414	0.00390	0.00365	0.00494	-0.00021	-0.00001	-0.00011	-103.81179	-17.41642	137.26105	0.13445	0.03770	0.00041	-0.00422	-0.00110	-0.00002	19.38808	2.33393	-176.03067	0.15685	-0.07344	-0.02872	0.00407	-0.00213	-0.00019	-2.33797	5.35374	-174.03606	-0.49459	-0.08005	0.04545	-0.06017	0.01500	0.00802	-3.13549	-6.35993	-173.66602	-0.18285	0.25145	0.07395	0.01441	0.01991	-0.00438	5.41684
610			6.09000	5.06335	4.43731	22.88204	0.00390	0.00368	0.00500	-0.00020	-0.00000	-0.00004	-103.78594	-17.44641	137.25554	0.13562	0.03802	0.00019	-0.00685	-0.00060	-0.00001	19.36690	2.31931	-176.02161	0.15708	-0.07683	-0.02875	0.00742	-0.00202	0.00055	-2.39836	5.47061	-174.13338	-0.48989	-0.08252	0.04483	-0.05964	0.01675	0.00799	-3.09223	-6.40401	-173.65057	-0.18186	0.25015	0.07304	0.01528	0.01969	0.00094	5.44210
611			6.10000	5.09208	4.43767	22.88255	0.00390	0.00370	0.00504	-0.00019	-0.00000	0.00002	-103.75271	-17.47632	137.25700	0.13672	0.03826	-0.00031	-0.00873	-0.00027	0.00001	19.33272	2.31288	-175.99983	0.15760	-0.08020	-0.02830	0.01084	-0.00132	0.00123	-2.45884	5.59473	-174.23138	-0.48245	-0.08485	0.04368	-0.05873	0.01791	0.00774	-3.03808	-6.45074	-173.67587	-0.17867	0.24833	0.07133	0.01762	0.02014	0.00559	5.47154
612			6.11000	5.11818	4.43723	22.87835	0.00390	0.00370	0.00505	-0.00016	-0.00000	0.00005	-103.71438	-17.50083	137.26089	0.13791	0.03852	-0.00096	-0.00972	-0.00007	0.00003	19.28595	2.31802	-175.96826	0.15815	-0.08348	-0.02774	0.01411	-0.00002	0.00180	-2.51900	5.72104	-174.32686	-0.47311	-0.08684	0.04223	-0.05653	0.01832	0.00712	-2.96962	-6.50154	-173.73590	-0.17179	0.24767	0.06886	0.02014	0.02126	0.00897	5.50676
613			6.12000	5.13974	4.43658	22.87011	0.00389	0.00369	0.00504	-0.00012	-0.00000	0.00009	-103.67434	-17.51606	137.26505	0.13894	0.03873	-0.00161	-0.00973	0.00011	0.00003	19.22762	2.33724	-175.92935	0.15825	-0.08602	-0.02711	0.01695	0.00168	0.00230	-2.57748	5.84470	-174.41484	-0.46995	-0.08982	0.04198	-0.05329	0.01827	0.00639	-2.88733	-6.55670	-173.82080	-0.16818	0.25149	0.06808	0.02257	0.02280	0.01101	5.54684
614			6.13000	5.15499	4.43653	22.85687	0.00388	0.00366	0.00499	-0.00007	-0.00001	0.00014	-103.63668	-17.52028	137.26932	0.13936	0.03873	-0.00226	-0.00871	0.00026	-0.00000	19.15979	2.37105	-175.88394	0.15763	-0.08675	-0.02609	0.01901	0.00337	0.00268	-2.63221	5.96166	-174.49133	-0.46990	-0.09225	0.04245	-0.04835	0.01748	0.00554	-2.79513	-6.61465	-173.91699	-0.16458	0.25354	0.06784	0.02397	0.02356	0.01131	5.58907
615			6.14000	5.16272	4.43748	22.83847	0.00387	0.00361	0.00493	-0.00002	-0.00002	0.00017	-103.60504	-17.51326	137.27266	0.13912	0.03848	-0.00291	-0.00670	0.00026	-0.00006	19.08541	2.41801	-175.83264	0.15650	-0.08534	-0.02452	0.02019	0.00477	0.00290	-2.68089	6.06840	-174.55490	-0.47179	-0.09477	0.04322	-0.04182	0.01614	0.00467	-2.69891	-6.67241	-174.00772	-0.16007	0.25377	0.06765	0.02398	0.02302	0.00961	5.63007
616			6.15000	5.16281	4.43933	22.81703	0.00385	0.00355	0.00484	0.00003	-0.00002	0.00017	-103.58214	-17.49599	137.27150	0.13816	0.03797	-0.00356	-0.00390	-0.00005	-0.00014	19.00741	2.47580	-175.77684	0.15524	-0.08196	-0.02251	0.02066	0.00572	0.00290	-2.72165	6.16236	-174.60649	-0.47682	-0.09672	0.04406	-0.03437	0.01431	0.00389	-2.60504	-6.72619	-174.07581	-0.15514	0.25551	0.06745	0.02272	0.02127	0.00608	5.66608
617			6.16000	5.15623	4.44125	22.79682	0.00382	0.00348	0.00473	0.00007	-0.00002	0.00014	-103.56894	-17.47002	137.26007	0.13667	0.03731	-0.00417	-0.00072	-0.00071	-0.00024	18.92801	2.54168	-175.71890	0.15373	-0.07752	-0.02040	0.02064	0.00623	0.00275	-2.75346	6.24250	-174.64857	-0.48265	-0.09960	0.04478	-0.02655	0.01243	0.00327	-2.51950	-6.77248	-174.10716	-0.14912	0.26051	0.06708	0.02030	0.01854	0.00129	5.69333
618			6.17000	5.14477	4.44152	22.78248	0.00377	0.00339	0.00459	0.00009	0.00001	0.00008	-103.56469	-17.43813	137.23338	0.13478	0.03660	-0.00462	0.00226	-0.00158	-0.00032	18.84842	2.61297	-175.66074	0.15197	-0.07251	-0.01850	0.02036	0.00634	0.00253	-2.77630	6.30923	-174.68372	-0.48821	-0.10306	0.04570	-0.01913	0.01055	0.00281	-2.44693	-6.80868	-174.09425	-0.14482	0.26747	0.06724	0.01743	0.01499	-0.00392	5.70847
619			6.18000	5.13065	4.43774	22.77750	0.00370	0.00329	0.00443	0.00009	0.00004	0.00000	-103.56719	-17.40387	137.19000	0.13292	0.03603	-0.00475	0.00458	-0.00242	-0.00036	18.76919	2.68702	-175.60298	0.15018	-0.06740	-0.01719	0.01999	0.00604	0.00237	-2.79123	6.36309	-174.71362	-0.49389	-0.10527	0.04593	-0.01274	0.00844	0.00237	-2.38992	-6.83386	-174.03725	-0.14182	0.27299	0.06690	0.01437	0.01087	-0.00864	5.70946
620			6.19000	5.11636	4.42856	22.78265	0.00361	0.00319	0.00428	0.00008	0.00007	-0.00006	-103.57426	-17.37092	137.13350	0.13129	0.03568	-0.00450	0.00606	-0.00300	-0.00034	18.69046	2.76101	-175.54437	0.14907	-0.06222	-0.01659	0.01965	0.00537	0.00232	-2.79976	6.40386	-174.73874	-0.49804	-0.10730	0.04628	-0.00764	0.00606	0.00197	-2.34880	-6.84815	-173.94347	-0.13875	0.27856	0.06677	0.01136	0.00654	-0.01225	5.69609
621			6.20000	5.10433	4.41436	22.79574	0.00352	0.00310	0.00414	0.00005	0.00009	-0.00010	-103.58448	-17.34216	137.07069	0.12996	0.03549	-0.00400	0.00684	-0.00320	-0.00027	18.61235	2.83210	-175.48267	0.14852	-0.05696	-0.01634	0.01923	0.00440	0.00235	-2.80371	6.43008	-174.75952	-0.50261	-0.10777	0.04646	-0.00400	0.00319	0.00162	-2.32145	-6.85212	-173.82457	-0.13807	0.28246	0.06681	0.00899	0.00205	-0.01445	5.66996
622			6.21000	5.09671	4.39689	22.81343	0.00344	0.00302	0.00405	0.00002	0.00010	-0.00012	-103.59740	-17.31926	137.00894	0.12888	0.03536	-0.00348	0.00714	-0.00306	-0.00020	18.53575	2.89753	-175.41637	0.14840	-0.05157	-0.01590	0.01854	0.00329	0.00233	-2.80459	6.43972	-174.77718	-0.50600	-0.10791	0.04648	-0.00145	-0.00011	0.00136	-2.30402	-6.84643	-173.69374	-0.13793	0.28469	0.06682	0.00725	-0.00250	-0.01518	5.63446
623			6.22000	5.09479	4.37819	22.83281	0.00338	0.00297	0.00399	-0.00001	0.00010	-0.00012	-103.61311	-17.30233	136.95366	0.12809	0.03528	-0.00296	0.00716	-0.00267	-0.00014	18.46233	2.95495	-175.34639	0.14892	-0.04591	-0.01512	0.01748	0.00224	0.00218	-2.80319	6.43059	-174.79337	-0.50585	-0.10758	0.04591	0.00075	-0.00374	0.00116	-2.29238	-6.83161	-173.56306	-0.13827	0.28718	0.06641	0.00610	-0.00721	-0.01452	5.59334
624			6.23000	5.09838	4.36063	22.85153	0.00333	0.00293	0.00398	-0.00004	0.00009	-0.00011	-103.63142	-17.28859	136.90784	0.12760	0.03530	-0.00234	0.00697	-0.00209	-0.00010	18.39406	3.00295	-175.27704	0.15001	-0.04046	-0.01439	0.01607	0.00141	0.00191	-2.79942	6.40136	-174.80824	-0.50351	-0.10495	0.04445	0.00345	-0.00723	0.00089	-2.28330	-6.80764	-173.44276	-0.13743	0.29102	0.06497	0.00520	-0.01246	-0.01269	5.55010
625			6.24000	5.10579	4.34707	22.86679	0.00331	0.00291	0.00399	-0.00005	0.00006	-0.00008	-103.65175	-17.27287	136.87315	0.12738	0.03538	-0.00165	0.00647	-0.00136	-0.00007	18.33265	3.04089	-175.21414	0.15092	-0.03641	-0.01416	0.01431	0.00083	0.00161	-2.79232	6.35291	-174.82037	-0.49948	-0.10192	0.04281	0.00741	-0.01003	0.00051	-2.27544	-6.77365	-173.33983	-0.13260	0.29652	0.06288	0.00402	-0.01854	-0.01024	5.50733
626			6.25000	5.11382	4.33994	22.87537	0.00331	0.00293	0.00404	-0.00004	0.00002	-0.00002	-103.67266	-17.25081	136.85081	0.12737	0.03546	-0.00101	0.00542	-0.00055	-0.00005	18.27931	3.06857	-175.16148	0.15176	-0.03404	-0.01439	0.01234	0.00042	0.00129	-2.78028	6.28943	-174.82744	-0.49354	-0.09712	0.04010	0.01289	-0.01138	-0.00000	-2.27036	-6.72863	-173.25793	-0.12721	0.30121	0.05961	0.00218	-0.02512	-0.00753	5.46581
627			6.26000	5.11821	4.34049	22.87434	0.00334	0.00296	0.00412	-0.00000	-0.00003	0.00004	-103.69074	-17.21975	136.84035	0.12759	0.03551	-0.00050	0.00359	0.00018	-0.00003	18.23448	3.08664	-175.12076	0.15279	-0.03279	-0.01475	0.01038	0.00017	0.00094	-2.76167	6.21878	-174.82683	-0.48492	-0.09048	0.03696	0.01925	-0.01093	-0.00056	-2.27244	-6.67242	-173.19800	-0.11872	0.31070	0.05558	-0.00058	-0.03214	-0.00502	5.42439
628			6.27000	5.11510	4.34952	22.86201	0.00337	0.00300	0.00420	0.00005	-0.00008	0.00012	-103.70128	-17.17756	136.83846	0.12789	0.03547	-0.00020	0.00114	0.00069	-0.00002	18.19782	3.09710	-175.09375	0.15397	-0.03257	-0.01515	0.00854	0.00009	0.00055	-2.73593	6.15039	-174.81676	-0.48129	-0.09023	0.03735	0.02570	-0.00992	-0.00116	-2.28750	-6.60609	-173.15851	-0.10259	0.33759	0.05460	-0.00369	-0.04046	-0.00317	5.38059
629			6.28000	5.10327	4.36702	22.83949	0.00340	0.00305	0.00427	0.00010	-0.00012	0.00017	-103.70086	-17.12349	136.83997	0.12817	0.03532	-0.00014	-0.00140	0.00089	-0.00001	18.16882	3.10246	-175.08228	0.15458	-0.03369	-0.01565	0.00671	0.00014	0.00013	-2.70368	6.09131	-174.79697	-0.48436	-0.09155	0.03845	0.03165	-0.00829	-0.00179	-2.32066	-6.53253	-173.13666	-0.08762	0.35691	0.05449	-0.00645	-0.04638	-0.00164	5.33171
630			6.29000	5.08475	4.39113	22.81152	0.00342	0.00309	0.00432	0.00013	-0.00015	0.00019	-103.68907	-17.05992	136.83954	0.12828	0.03507	-0.00021	-0.00350	0.00075	-0.00002	18.14767	3.10459	-175.08641	0.15455	-0.03598	-0.01646	0.00465	0.00026	-0.00029	-2.66621	6.04417	-174.76797	-0.48743	-0.09047	0.03846	0.03646	-0.00628	-0.00236	-2.37510	-6.45589	-173.12987	-0.08367	0.36354	0.05454	-0.00952	-0.04829	-0.00029	5.27570
631			6.30000	5.06268	4.41829	22.78523	0.00346	0.00314	0.00437	0.00015	-0.00016	0.00015	-103.66750	-16.99204	136.83289	0.12846	0.03483	-0.00025	-0.00501	0.00034	-0.00003	18.13548	3.10423	-175.10378	0.15452	-0.03890	-0.01765	0.00223	0.00036	-0.00066	-2.62501	6.00857	-174.73016	-0.48825	-0.08884	0.03836	0.03975	-0.00444	-0.00286	-2.45108	-6.38020	-173.13692	-0.08686	0.36849	0.05547	-0.01311	-0.04780	0.00098	5.21207
632			6.31000	5.03962	4.44488	22.76723	0.00352	0.00320	0.00442	0.00015	-0.00015	0.00007	-103.63799	-16.92645	136.81763	0.12892	0.03473	-0.00021	-0.00611	-0.00024	-0.00002	18.13354	3.10143	-175.13029	0.15533	-0.04175	-0.01901	-0.00044	0.00039	-0.00096	-2.58161	5.98307	-174.68495	-0.48642	-0.08635	0.03882	0.04122	-0.00286	-0.00326	-2.54507	-6.30827	-173.15659	-0.09186	0.37028	0.05718	-0.01637	-0.04545	0.00216	5.14298
633			6.32000	5.01726	4.46863	22.76152	0.00358	0.00326	0.00448	0.00013	-0.00013	-0.00002	-103.60159	-16.86851	136.79300	0.12986	0.03485	0.00000	-0.00706	-0.00087	0.00000	18.14187	3.09637	-175.16249	0.15754	-0.04421	-0.02046	-0.00303	0.00041	-0.00123	-2.53778	5.96630	-174.63536	-0.48366	-0.08416	0.03968	0.04069	-0.00159	-0.00346	-2.64980	-6.24161	-173.18665	-0.09733	0.37174	0.05940	-0.01848	-0.04220	0.00314	5.07306
634			6.33000	4.99704	4.48936	22.76834	0.00365	0.00333	0.00457	0.00011	-0.00011	-0.00010	-103.55899	-16.82045	136.76007	0.13128	0.03520	0.00043	-0.00804	-0.00141	0.00004	18.15930	3.09023	-175.19897	0.16116	-0.04642	-0.02214	-0.00526	0.00052	-0.00149	-2.49556	5.95695	-174.58540	-0.48216	-0.08169	0.04058	0.03830	-0.00059	-0.00343	-2.75539	-6.18112	-173.22342	-0.10296	0.37258	0.06164	-0.01891	-0.03810	0.00374	5.00889
635			6.34000	4.97994	4.50825	22.78431	0.00370	0.00342	0.00470	0.00009	-0.00010	-0.00016	-103.51078	-16.78171	136.72169	0.13287	0.03563	0.00099	-0.00913	-0.00179	0.00007	18.18342	3.08464	-175.23975	0.16527	-0.04853	-0.02396	-0.00687	0.00078	-0.00176	-2.45682	5.95378	-174.53853	-0.48252	-0.07966	0.04160	0.03449	0.00018	-0.00320	-2.85218	-6.12791	-173.26219	-0.10985	0.37394	0.06408	-0.01781	-0.03304	0.00391	4.95648
636			6.35000	4.96681	4.52629	22.80434	0.00376	0.00351	0.00485	0.00006	-0.00010	-0.00018	-103.45737	-16.75077	136.68086	0.13436	0.03604	0.00168	-0.01034	-0.00198	0.00011	18.21156	3.08145	-175.28494	0.16879	-0.05032	-0.02583	-0.00775	0.00115	-0.00202	-2.42286	5.95579	-174.49663	-0.48245	-0.08184	0.04261	0.02998	0.00086	-0.00287	-2.93315	-6.08350	-173.29875	-0.11493	0.37976	0.06644	-0.01510	-0.02703	0.00371	4.91978
637			6.36000	4.95829	4.54311	22.82365	0.00379	0.00361	0.00503	0.00003	-0.00009	-0.00016	-103.39907	-16.72677	136.64020	0.13557	0.03642	0.00265	-0.01160	-0.00203	0.00013	18.24103	3.08158	-175.33313	0.17128	-0.05120	-0.02786	-0.00791	0.00148	-0.00218	-2.39372	5.96253	-174.46054	-0.48218	-0.08364	0.04307	0.02573	0.00154	-0.00243	-2.99549	-6.04971	-173.33057	-0.11973	0.38297	0.06800	-0.01182	-0.01951	0.00326	4.89963
638			6.37000	4.95442	4.55778	22.83889	0.00382	0.00370	0.00520	0.00001	-0.00008	-0.00012	-103.33665	-16.70968	136.60207	0.13664	0.03684	0.00390	-0.01276	-0.00191	0.00014	18.26962	3.08492	-175.38057	0.17301	-0.05108	-0.03010	-0.00757	0.00161	-0.00214	-2.36855	5.97420	-174.43076	-0.48141	-0.08352	0.04369	0.02233	0.00221	-0.00196	-3.04018	-6.02807	-173.35696	-0.12251	0.38166	0.06920	-0.00861	-0.01108	0.00277	4.89427
639			6.38000	4.95409	4.57010	22.84732	0.00385	0.00377	0.00535	-0.00001	-0.00007	-0.00005	-103.27180	-16.69969	136.56976	0.13752	0.03721	0.00511	-0.01367	-0.00159	0.00011	18.29593	3.09026	-175.42188	0.17422	-0.05029	-0.03209	-0.00690	0.00144	-0.00178	-2.34607	5.99064	-174.40768	-0.47892	-0.08214	0.04415	0.01979	0.00277	-0.00144	-3.07099	-6.01894	-173.37848	-0.12213	0.37682	0.06965	-0.00602	-0.00296	0.00238	4.89988
640			6.39000	4.95577	4.58038	22.84743	0.00388	0.00384	0.00546	-0.00001	-0.00006	0.00003	-103.20676	-16.69714	136.54631	0.13819	0.03745	0.00585	-0.01414	-0.00115	0.00002	18.31878	3.09613	-175.45126	0.17484	-0.04941	-0.03319	-0.00593	0.00101	-0.00105	-2.32530	6.01123	-174.39159	-0.47585	-0.08078	0.04462	0.01787	0.00321	-0.00090	-3.09252	-6.02117	-173.39680	-0.12005	0.37094	0.06985	-0.00440	0.00359	0.00221	4.91157
641			6.40000	4.95887	4.58811	22.83998	0.00392	0.00388	0.00553	-0.00002	-0.00004	0.00009	-103.14401	-16.70301	136.53294	0.13864	0.03753	0.00600	-0.01400	-0.00069	-0.00008	18.33703	3.10107	-175.46382	0.17530	-0.04837	-0.03315	-0.00477	0.00041	-0.00009	-2.30567	6.03521	-174.38260	-0.47059	-0.08056	0.04440	0.01626	0.00355	-0.00034	-3.10921	-6.03197	-173.41432	-0.11622	0.36610	0.06917	-0.00368	0.00767	0.00229	4.92421
642			6.41000	4.96376	4.59184	22.82737	0.00397	0.00392	0.00555	-0.00004	-0.00002	0.00013	-103.08595	-16.71749	136.52861	0.13902	0.03754	0.00569	-0.01318	-0.00033	-0.00017	18.35031	3.10430	-175.45715	0.17610	-0.04699	-0.03209	-0.00354	-0.00023	0.00087	-2.28685	6.06137	-174.38074	-0.46774	-0.07969	0.04431	0.01507	0.00366	0.00021	-3.12498	-6.04721	-173.43356	-0.11713	0.36072	0.06913	-0.00388	0.00882	0.00259	4.93355
643			6.42000	4.97151	4.59042	22.81252	0.00402	0.00393	0.00554	-0.00006	0.00002	0.00014	-103.03471	-16.73860	136.53065	0.13928	0.03752	0.00508	-0.01163	-0.00014	-0.00020	18.35836	3.10546	-175.43245	0.17735	-0.04514	-0.03025	-0.00220	-0.00075	0.00156	-2.26840	6.08801	-174.38594	-0.46936	-0.07987	0.04462	0.01431	0.00361	0.00072	-3.14282	-6.06228	-173.45592	-0.12297	0.35609	0.07009	-0.00476	0.00720	0.00305	4.93665
644			6.43000	4.98350	4.58355	22.79856	0.00408	0.00393	0.00548	-0.00010	0.00006	0.00013	-102.99201	-16.76193	136.53471	0.13956	0.03751	0.00427	-0.00952	-0.00010	-0.00016	18.36117	3.10485	-175.39514	0.17927	-0.04353	-0.02809	-0.00077	-0.00105	0.00181	-2.25017	6.11382	-174.39723	-0.47057	-0.07947	0.04443	0.01361	0.00341	0.00108	-3.16419	-6.07309	-173.48244	-0.12581	0.34971	0.07017	-0.00574	0.00354	0.00360	4.93234
645			6.44000	5.00034	4.57176	22.78673	0.00413	0.00390	0.00539	-0.00013	0.00008	0.00012	-102.95853	-16.78093	136.53746	0.14000	0.03759	0.00332	-0.00724	-0.00007	-0.00008	18.35901	3.10245	-175.35353	0.18181	-0.04302	-0.02606	0.00064	-0.00117	0.00164	-2.23246	6.13824	-174.41212	-0.47086	-0.07968	0.04396	0.01281	0.00318	0.00122	-3.18892	-6.07712	-173.51430	-0.12828	0.34580	0.07005	-0.00661	-0.00108	0.00423	4.92139
646			6.45000	5.02060	4.55645	22.77470	0.00418	0.00386	0.00526	-0.00014	0.00010	0.00014	-102.93389	-16.78767	136.53877	0.14039	0.03761	0.00216	-0.00514	0.00014	0.00001	18.35287	3.09806	-175.31673	0.18377	-0.04432	-0.02438	0.00180	-0.00118	0.00116	-2.21576	6.16073	-174.42734	-0.47086	-0.07959	0.04352	0.01196	0.00282	0.00114	-3.21588	-6.07336	-173.55212	-0.13114	0.34387	0.07005	-0.00725	-0.00578	0.00480	4.90605
647			6.46000	5.04156	4.53979	22.75873	0.00422	0.00380	0.00511	-0.00014	0.00010	0.00018	-102.91750	-16.77612	136.54077	0.14059	0.03746	0.00071	-0.00327	0.00049	0.00002	18.34449	3.09069	-175.29205	0.18379	-0.04765	-0.02295	0.00250	-0.00118	0.00051	-2.20030	6.17998	-174.44069	-0.46895	-0.07949	0.04357	0.01117	0.00222	0.00096	-3.24381	-6.06230	-173.59424	-0.13034	0.34317	0.07018	-0.00740	-0.00977	0.00504	4.88956
648			6.47000	5.06080	4.52404	22.73716	0.00426	0.00374	0.00496	-0.00012	0.00008	0.00022	-102.90899	-16.74521	136.54472	0.14059	0.03710	-0.00106	-0.00156	0.00085	-0.00007	18.33547	3.07917	-175.28346	0.18190	-0.05294	-0.02173	0.00280	-0.00126	-0.00014	-2.18588	6.19362	-174.45137	-0.46326	-0.07886	0.04347	0.01065	0.00128	0.00072	-3.27202	-6.04545	-173.63667	-0.12689	0.34203	0.06984	-0.00723	-0.01259	0.00473	4.87486
649			6.48000	5.07654	4.51107	22.71092	0.00431	0.00368	0.00480	-0.00008	0.00005	0.00023	-102.90759	-16.69905	136.55046	0.14039	0.03659	-0.00296	-0.00001	0.00107	-0.00025	18.32681	3.06244	-175.29073	0.17848	-0.05945	-0.02071	0.00283	-0.00148	-0.00068	-2.17196	6.19927	-174.45917	-0.46125	-0.07714	0.04343	0.01066	0.00011	0.00046	-3.30065	-6.02461	-173.67456	-0.12960	0.34170	0.07025	-0.00739	-0.01433	0.00392	4.86436
650			6.49000	5.08758	4.50228	22.68309	0.00433	0.00361	0.00464	-0.00005	0.00003	0.00022	-102.91232	-16.64530	136.55656	0.13987	0.03598	-0.00475	0.00146	0.00106	-0.00042	18.31876	3.04029	-175.31012	0.17392	-0.06587	-0.01983	0.00273	-0.00187	-0.00102	-2.15809	6.19573	-174.46349	-0.45851	-0.07499	0.04329	0.01104	-0.00103	0.00013	-3.33034	-6.00116	-173.70370	-0.13223	0.34369	0.07065	-0.00765	-0.01542	0.00271	4.85926
651			6.50000	5.09360	4.49825	22.65796	0.00433	0.00354	0.00449	-0.00002	-0.00000	0.00017	-102.92262	-16.59279	136.56108	0.13898	0.03536	-0.00618	0.00296	0.00083	-0.00049	18.31125	3.01305	-175.33647	0.16852	-0.07127	-0.01913	0.00259	-0.00241	-0.00116	-2.14394	6.18366	-174.46323	-0.45505	-0.07406	0.04325	0.01173	-0.00196	-0.00029	-3.36197	-5.97582	-173.72165	-0.13243	0.34858	0.07104	-0.00794	-0.01627	0.00134	4.85940
652			6.51000	5.09505	4.49848	22.64002	0.00428	0.00347	0.00435	0.00001	-0.00002	0.00010	-102.93842	-16.54992	136.56259	0.13789	0.03484	-0.00713	0.00446	0.00050	-0.00042	18.30400	2.98171	-175.36409	0.16326	-0.07539	-0.01873	0.00248	-0.00306	-0.00112	-2.12926	6.16515	-174.45695	-0.44788	-0.07495	0.04312	0.01266	-0.00265	-0.00080	-3.39646	-5.94902	-173.72856	-0.12779	0.35439	0.07091	-0.00816	-0.01693	0.00012	4.86335
653			6.52000	5.09314	4.50180	22.63208	0.00420	0.00340	0.00424	0.00003	-0.00003	0.00002	-102.95992	-16.52357	136.56204	0.13680	0.03451	-0.00757	0.00570	0.00025	-0.00020	18.29642	2.94749	-175.38687	0.15908	-0.07834	-0.01873	0.00249	-0.00379	-0.00089	-2.11368	6.14232	-174.44325	-0.44235	-0.07302	0.04256	0.01407	-0.00303	-0.00135	-3.43458	-5.92129	-173.72691	-0.12684	0.35596	0.07054	-0.00879	-0.01710	-0.00072	4.86897
654			6.53000	5.08873	4.50658	22.63345	0.00410	0.00334	0.00417	0.00004	-0.00003	-0.00003	-102.98652	-16.51837	136.56383	0.13599	0.03442	-0.00755	0.00627	0.00027	0.00009	18.28785	2.91204	-175.39845	0.15692	-0.07990	-0.01902	0.00266	-0.00452	-0.00047	-2.09655	6.11628	-174.42207	-0.43996	-0.07122	0.04204	0.01588	-0.00330	-0.00184	-3.47670	-5.89336	-173.72008	-0.12901	0.35730	0.07056	-0.00971	-0.01685	-0.00121	4.87436
655			6.54000	5.08109	4.51167	22.63928	0.00401	0.00329	0.00415	0.00007	-0.00003	-0.00004	-103.01633	-16.53546	136.57463	0.13520	0.03441	-0.00718	0.00595	0.00061	0.00038	18.27736	2.87698	-175.39351	0.15607	-0.07950	-0.01914	0.00302	-0.00511	0.00010	-2.07747	6.08742	-174.39487	-0.43916	-0.06853	0.04155	0.01764	-0.00343	-0.00217	-3.52249	-5.86614	-173.71043	-0.13181	0.35639	0.07057	-0.01056	-0.01619	-0.00149	4.87815
656			6.55000	5.06875	4.51650	22.64447	0.00390	0.00326	0.00416	0.00010	-0.00002	-0.00003	-103.04695	-16.57289	136.59885	0.13415	0.03432	-0.00672	0.00504	0.00106	0.00060	18.26425	2.84412	-175.36937	0.15518	-0.07693	-0.01855	0.00355	-0.00529	0.00071	-2.05667	6.05677	-174.36400	-0.43717	-0.06623	0.04142	0.01885	-0.00340	-0.00235	-3.57065	-5.83991	-173.69894	-0.13303	0.35432	0.07074	-0.01093	-0.01542	-0.00167	4.87979
657			6.56000	5.05179	4.52011	22.64767	0.00379	0.00323	0.00418	0.00012	-0.00001	-0.00003	-103.07654	-16.62693	136.63480	0.13281	0.03410	-0.00630	0.00410	0.00130	0.00073	18.24789	2.81582	-175.32727	0.15428	-0.07288	-0.01723	0.00417	-0.00491	0.00115	-2.03473	6.02633	-174.33176	-0.43579	-0.06529	0.04181	0.01935	-0.00317	-0.00239	-3.61906	-5.81467	-173.68640	-0.13506	0.35372	0.07160	-0.01087	-0.01487	-0.00171	4.87915
658			6.57000	5.03246	4.52072	22.65186	0.00368	0.00321	0.00421	0.00012	0.00001	-0.00004	-103.10408	-16.69251	136.67476	0.13166	0.03395	-0.00591	0.00359	0.00117	0.00076	18.22850	2.79475	-175.27237	0.15470	-0.06809	-0.01553	0.00474	-0.00392	0.00132	-2.01249	5.99883	-174.30013	-0.43878	-0.06441	0.04204	0.01926	-0.00266	-0.00229	-3.66532	-5.79012	-173.67456	-0.13985	0.35484	0.07264	-0.01051	-0.01459	-0.00148	4.87644
659			6.58000	5.01378	4.51707	22.65990	0.00358	0.00318	0.00424	0.00010	0.00004	-0.00007	-103.12927	-16.76075	136.70958	0.13099	0.03399	-0.00542	0.00358	0.00076	0.00064	18.20726	2.78358	-175.21434	0.15693	-0.06303	-0.01389	0.00507	-0.00233	0.00118	-1.99080	5.97691	-174.27077	-0.44372	-0.06354	0.04275	0.01853	-0.00193	-0.00210	-3.70720	-5.76618	-173.66606	-0.14385	0.35526	0.07401	-0.00962	-0.01419	-0.00087	4.87230
660			6.59000	4.99799	4.50922	22.67064	0.00348	0.00316	0.00427	0.00008	0.00006	-0.00007	-103.15208	-16.81807	136.73268	0.13052	0.03412	-0.00480	0.00398	0.00025	0.00040	18.18630	2.78484	-175.16672	0.15919	-0.05842	-0.01279	0.00495	-0.00034	0.00082	-1.97038	5.96203	-174.24490	-0.44518	-0.06326	0.04343	0.01703	-0.00116	-0.00181	-3.74301	-5.74359	-173.66402	-0.14511	0.35458	0.07500	-0.00822	-0.01318	0.00016	4.86768
661			6.60000	4.98682	4.49806	22.68025	0.00340	0.00313	0.00429	0.00005	0.00007	-0.00005	-103.17321	-16.85093	136.74060	0.12987	0.03414	-0.00410	0.00466	-0.00026	0.00012	18.16811	2.80019	-175.14246	0.15899	-0.05574	-0.01281	0.00429	0.00174	0.00037	-1.95188	5.95434	-174.22350	-0.44665	-0.06320	0.04344	0.01493	-0.00041	-0.00144	-3.77161	-5.72385	-173.67137	-0.14857	0.35503	0.07554	-0.00672	-0.01134	0.00159	4.86329
662			6.61000	4.98099	4.48499	22.68635	0.00333	0.00310	0.00430	0.00002	0.00007	-0.00002	-103.19301	-16.85341	136.73201	0.12900	0.03404	-0.00333	0.00528	-0.00075	-0.00008	18.15439	2.82907	-175.14659	0.15586	-0.05552	-0.01423	0.00340	0.00360	-0.00010	-1.93600	5.95329	-174.20705	-0.44903	-0.06291	0.04329	0.01229	0.00025	-0.00103	-3.79221	-5.70866	-173.69061	-0.15297	0.35545	0.07598	-0.00506	-0.00860	0.00327	4.85984
663			6.62000	4.97967	4.47236	22.68904	0.00328	0.00307	0.00429	-0.00000	0.00006	-0.00001	-103.21072	-16.82961	136.70819	0.12806	0.03383	-0.00267	0.00540	-0.00119	-0.00017	18.14464	2.86813	-175.17349	0.15101	-0.05696	-0.01637	0.00273	0.00492	-0.00050	-1.92337	5.95791	-174.19601	-0.45127	-0.06399	0.04380	0.00928	0.00077	-0.00060	-3.80439	-5.69944	-173.72269	-0.15745	0.35470	0.07700	-0.00327	-0.00521	0.00496	4.85740
664			6.63000	4.98121	4.46205	22.68998	0.00324	0.00304	0.00428	-0.00001	0.00005	-0.00000	-103.22430	-16.79079	136.67326	0.12723	0.03359	-0.00227	0.00469	-0.00151	-0.00018	18.13688	2.91224	-175.21098	0.14606	-0.05901	-0.01842	0.00244	0.00543	-0.00066	-1.91412	5.96653	-174.19084	-0.45145	-0.06355	0.04404	0.00627	0.00108	-0.00015	-3.80852	-5.69677	-173.76573	-0.16031	0.34984	0.07733	-0.00147	-0.00170	0.00624	4.85553
665			6.64000	4.98443	4.45420	22.69113	0.00322	0.00302	0.00424	-0.00002	0.00004	-0.00000	-103.23141	-16.75117	136.63350	0.12678	0.03345	-0.00213	0.00302	-0.00162	-0.00016	18.12916	2.95564	-175.24548	0.14291	-0.06060	-0.01982	0.00238	0.00501	-0.00048	-1.90792	5.97723	-174.19153	-0.45068	-0.06266	0.04390	0.00372	0.00118	0.00029	-3.80567	-5.70003	-173.81578	-0.16248	0.34368	0.07709	0.00011	0.00112	0.00680	4.85366
666			6.65000	4.98799	4.44749	22.69239	0.00322	0.00300	0.00421	-0.00002	0.00003	0.00001	-103.22953	-16.72187	136.59666	0.12685	0.03351	-0.00207	0.00041	-0.00142	-0.00010	18.12070	2.99363	-175.26692	0.14233	-0.06098	-0.02046	0.00233	0.00386	-0.00005	-1.90393	5.98838	-174.19780	-0.45095	-0.06393	0.04366	0.00180	0.00118	0.00070	-3.79770	-5.70720	-173.86688	-0.16494	0.34093	0.07698	0.00132	0.00274	0.00656	4.85144
667			6.66000	4.99002	4.44146	22.69080	0.00323	0.00299	0.00418	-0.00000	0.00002	0.00004	-103.21700	-16.70691	136.57043	0.12738	0.03372	-0.00202	-0.00270	-0.00090	-0.00004	18.11171	3.02355	-175.27094	0.14362	-0.06000	-0.02041	0.00209	0.00243	0.00043	-1.90150	5.99899	-174.20917	-0.45192	-0.06509	0.04324	0.00038	0.00113	0.00104	-3.78684	-5.71570	-173.91315	-0.16749	0.33980	0.07674	0.00207	0.00308	0.00560	4.84857
668			6.67000	4.98929	4.43706	22.68288	0.00325	0.00299	0.00417	0.00002	0.00001	0.00008	-103.19458	-16.70422	136.55963	0.12794	0.03390	-0.00201	-0.00553	-0.00019	0.00000	18.10355	3.04523	-175.25861	0.14540	-0.05798	-0.01973	0.00144	0.00116	0.00079	-1.90013	6.00917	-174.22496	-0.45083	-0.06514	0.04272	-0.00068	0.00111	0.00131	-3.77525	-5.72310	-173.95012	-0.16696	0.33895	0.07608	0.00234	0.00241	0.00419	4.84493
669			6.68000	4.98622	4.43577	22.66778	0.00328	0.00301	0.00418	0.00003	-0.00001	0.00013	-103.16563	-16.70884	136.56410	0.12840	0.03396	-0.00217	-0.00738	0.00046	0.00003	18.09845	3.05948	-175.23448	0.14697	-0.05580	-0.01863	0.00019	0.00019	0.00095	-1.89959	6.01967	-174.24393	-0.45139	-0.06575	0.04235	-0.00151	0.00121	0.00146	-3.76453	-5.72797	-173.97586	-0.16550	0.33962	0.07555	0.00222	0.00109	0.00270	4.84069
670			6.69000	4.98249	4.43813	22.64820	0.00331	0.00304	0.00421	0.00003	-0.00003	0.00014	-103.13427	-16.71573	136.57896	0.12872	0.03388	-0.00252	-0.00802	0.00081	0.00004	18.09920	3.06713	-175.20441	0.14797	-0.05416	-0.01729	-0.00161	-0.00048	0.00091	-1.89987	6.03149	-174.26392	-0.45270	-0.06593	0.04206	-0.00220	0.00139	0.00142	-3.75579	-5.72945	-173.99089	-0.16410	0.33966	0.07508	0.00184	-0.00068	0.00140	4.83638
671			6.70000	4.98015	4.44323	22.62925	0.00335	0.00307	0.00425	0.00001	-0.00004	0.00011	-103.10361	-16.72117	136.59663	0.12906	0.03375	-0.00305	-0.00763	0.00080	0.00004	18.10767	3.06842	-175.17410	0.14890	-0.05337	-0.01597	-0.00372	-0.00098	0.00072	-1.90118	6.04516	-174.28188	-0.45327	-0.06593	0.04204	-0.00283	0.00160	0.00117	-3.74954	-5.72709	-173.99744	-0.16149	0.33871	0.07471	0.00133	-0.00280	0.00045	4.83225
672			6.71000	4.98070	4.44920	22.61616	0.00341	0.00311	0.00430	-0.00001	-0.00003	0.00006	-103.07539	-16.72273	136.60968	0.12969	0.03372	-0.00360	-0.00657	0.00049	0.00000	18.12482	3.06325	-175.14876	0.15033	-0.05362	-0.01501	-0.00592	-0.00136	0.00044	-1.90374	6.06029	-174.29503	-0.45458	-0.06618	0.04213	-0.00332	0.00174	0.00075	-3.74560	-5.72046	-173.99837	-0.16029	0.33828	0.07462	0.00082	-0.00519	-0.00012	4.82852
673			6.72000	4.98457	4.45459	22.61143	0.00347	0.00315	0.00433	-0.00003	-0.00003	0.00000	-103.05045	-16.71844	136.61372	0.13066	0.03385	-0.00407	-0.00518	0.00007	-0.00006	18.15058	3.05131	-175.13277	0.15245	-0.05502	-0.01469	-0.00803	-0.00168	0.00012	-1.90749	6.07592	-174.30145	-0.45685	-0.06793	0.04225	-0.00360	0.00182	0.00023	-3.74375	-5.70941	-173.99667	-0.16041	0.34101	0.07485	0.00030	-0.00770	-0.00032	4.82480
674			6.73000	4.99145	4.45937	22.61417	0.00354	0.00319	0.00435	-0.00005	-0.00002	-0.00004	-103.02956	-16.70704	136.60831	0.13177	0.03405	-0.00453	-0.00370	-0.00031	-0.00013	18.18412	3.03282	-175.12923	0.15432	-0.05758	-0.01486	-0.00982	-0.00194	-0.00025	-1.91221	6.09126	-174.30038	-0.45878	-0.06945	0.04221	-0.00368	0.00187	-0.00031	-3.74377	-5.69430	-173.99518	-0.16050	0.34391	0.07491	-0.00023	-0.00983	-0.00015	4.82052
675			6.74000	5.00084	4.46398	22.62212	0.00362	0.00322	0.00436	-0.00007	-0.00002	-0.00007	-103.01302	-16.68914	136.59547	0.13289	0.03425	-0.00509	-0.00240	-0.00057	-0.00019	18.22384	3.00874	-175.13881	0.15524	-0.06141	-0.01538	-0.01107	-0.00215	-0.00060	-1.91769	6.10640	-174.29201	-0.45770	-0.06982	0.04232	-0.00360	0.00190	-0.00080	-3.74540	-5.67657	-173.99655	-0.15806	0.34609	0.07479	-0.00074	-0.01108	0.00037	4.81536
676			6.75000	5.01251	4.46810	22.63321	0.00371	0.00326	0.00436	-0.00009	-0.00001	-0.00009	-103.00033	-16.66864	136.57870	0.13394	0.03442	-0.00569	-0.00155	-0.00069	-0.00022	18.26740	2.98081	-175.15916	0.15522	-0.06620	-0.01619	-0.01158	-0.00233	-0.00088	-1.92365	6.12177	-174.27757	-0.45559	-0.06810	0.04283	-0.00343	0.00194	-0.00117	-3.74832	-5.65805	-174.00328	-0.15412	0.34735	0.07484	-0.00120	-0.01136	0.00111	4.80904
677			6.76000	5.02598	4.47060	22.64612	0.00380	0.00330	0.00436	-0.00010	-0.00000	-0.00010	-102.99006	-16.65194	136.56177	0.13510	0.03467	-0.00609	-0.00133	-0.00068	-0.00016	18.31177	2.95109	-175.18513	0.15545	-0.07102	-0.01735	-0.01138	-0.00248	-0.00102	-1.92978	6.13792	-174.25957	-0.45493	-0.06826	0.04367	-0.00335	0.00207	-0.00137	-3.75236	-5.64028	-174.01605	-0.15150	0.35088	0.07550	-0.00155	-0.01101	0.00187	4.80121
678			6.77000	5.03979	4.47097	22.65897	0.00389	0.00335	0.00438	-0.00009	0.00001	-0.00009	-102.98052	-16.64457	136.54895	0.13631	0.03503	-0.00608	-0.00169	-0.00049	-0.00004	18.35390	2.92157	-175.21068	0.15646	-0.07472	-0.01877	-0.01056	-0.00258	-0.00100	-1.93608	6.15535	-174.24022	-0.45442	-0.06967	0.04453	-0.00353	0.00230	-0.00145	-3.75706	-5.62403	-174.03403	-0.15026	0.35383	0.07635	-0.00176	-0.01011	0.00250	4.79146
679			6.78000	5.05154	4.47020	22.67000	0.00395	0.00339	0.00442	-0.00007	0.00001	-0.00007	-102.97070	-16.64885	136.54385	0.13734	0.03541	-0.00572	-0.00243	-0.00015	0.00009	18.39145	2.89427	-175.23087	0.15824	-0.07657	-0.02003	-0.00922	-0.00254	-0.00081	-1.94283	6.17443	-174.22087	-0.45513	-0.06895	0.04535	-0.00414	0.00248	-0.00146	-3.76187	-5.61007	-174.05576	-0.15257	0.35168	0.07726	-0.00181	-0.00858	0.00301	4.77941
680			6.79000	5.05882	4.47005	22.67805	0.00399	0.00344	0.00449	-0.00004	-0.00000	-0.00005	-102.96008	-16.66386	136.54822	0.13810	0.03572	-0.00525	-0.00323	0.00023	0.00018	18.42232	2.87080	-175.24274	0.16064	-0.07630	-0.02068	-0.00742	-0.00233	-0.00050	-1.95063	6.19532	-174.20183	-0.45278	-0.07072	0.04573	-0.00535	0.00279	-0.00146	-3.76606	-5.59908	-174.08066	-0.15244	0.35127	0.07762	-0.00158	-0.00678	0.00349	4.76459
681			6.80000	5.06060	4.47174	22.68320	0.00402	0.00348	0.00456	0.00000	-0.00001	-0.00004	-102.94879	-16.68639	136.56094	0.13847	0.03589	-0.00477	-0.00369	0.00053	0.00022	18.44512	2.85239	-175.24608	0.16321	-0.07410	-0.02060	-0.00536	-0.00193	-0.00019	-1.96050	6.21830	-174.18263	-0.45303	-0.07274	0.04667	-0.00729	0.00314	-0.00148	-3.76858	-5.59140	-174.10892	-0.15454	0.35176	0.07881	-0.00108	-0.00498	0.00401	4.74673
682			6.81000	5.05749	4.47565	22.68724	0.00403	0.00352	0.00464	0.00003	-0.00003	-0.00004	-102.93807	-16.71175	136.57794	0.13847	0.03594	-0.00430	-0.00337	0.00063	0.00020	18.45999	2.83919	-175.24339	0.16567	-0.07087	-0.02015	-0.00346	-0.00142	0.00000	-1.97322	6.24356	-174.16359	-0.45212	-0.07268	0.04723	-0.00961	0.00341	-0.00144	-3.76829	-5.58672	-174.14023	-0.15498	0.35038	0.07930	-0.00028	-0.00341	0.00438	4.72633
683			6.82000	5.05097	4.48142	22.69289	0.00403	0.00355	0.00471	0.00005	-0.00003	-0.00006	-102.93040	-16.73455	136.59389	0.13830	0.03597	-0.00383	-0.00209	0.00053	0.00014	18.46870	2.83065	-175.23872	0.16788	-0.06786	-0.01981	-0.00212	-0.00087	0.00005	-1.98888	6.27081	-174.14568	-0.44806	-0.07216	0.04763	-0.01174	0.00353	-0.00129	-3.76441	-5.58442	-174.17310	-0.15252	0.35041	0.07938	0.00073	-0.00212	0.00441	4.70428
684			6.83000	5.04261	4.48818	22.70124	0.00402	0.00358	0.00476	0.00006	-0.00004	-0.00008	-102.92857	-16.74969	136.60519	0.13825	0.03605	-0.00341	-0.00016	0.00040	0.00007	18.47410	2.82628	-175.23573	0.16967	-0.06606	-0.01986	-0.00156	-0.00029	0.00002	-2.00687	6.29856	-174.13052	-0.44306	-0.07295	0.04783	-0.01358	0.00349	-0.00099	-3.75653	-5.58396	-174.20453	-0.14951	0.35222	0.07927	0.00186	-0.00099	0.00403	4.68174
685			6.84000	5.03365	4.49477	22.71005	0.00401	0.00359	0.00478	0.00006	-0.00003	-0.00006	-102.93427	-16.75375	136.61197	0.13822	0.03613	-0.00307	0.00192	0.00038	-0.00000	18.47909	2.82624	-175.23621	0.17051	-0.06559	-0.02035	-0.00167	0.00029	-0.00004	-2.02684	6.32483	-174.11978	-0.44142	-0.07421	0.04816	-0.01542	0.00324	-0.00059	-3.74448	-5.58501	-174.23169	-0.14868	0.35333	0.07948	0.00301	0.00008	0.00333	4.66004
686			6.85000	5.02532	4.50036	22.71537	0.00399	0.00359	0.00479	0.00005	-0.00003	-0.00002	-102.94798	-16.74636	136.61714	0.13800	0.03611	-0.00283	0.00382	0.00050	-0.00005	18.48549	2.83049	-175.23926	0.17007	-0.06591	-0.02104	-0.00209	0.00078	-0.00004	-2.04866	6.34811	-174.11453	-0.43771	-0.07509	0.04832	-0.01711	0.00285	-0.00017	-3.72862	-5.58736	-174.25261	-0.14371	0.35233	0.07897	0.00392	0.00096	0.00246	4.64013
687			6.86000	5.01882	4.50495	22.71499	0.00399	0.00358	0.00478	0.00004	-0.00003	0.00002	-102.96931	-16.72983	136.62337	0.13731	0.03587	-0.00276	0.00542	0.00065	-0.00008	18.49347	2.83844	-175.24236	0.16836	-0.06633	-0.02155	-0.00237	0.00108	0.00004	-2.07225	6.36816	-174.11423	-0.43394	-0.07470	0.04777	-0.01843	0.00245	0.00015	-3.70976	-5.59044	-174.26724	-0.13877	0.34903	0.07763	0.00445	0.00138	0.00167	4.62238
688			6.87000	5.01484	4.50866	22.71021	0.00400	0.00357	0.00476	0.00002	-0.00002	0.00004	-102.99696	-16.70821	136.63034	0.13617	0.03542	-0.00294	0.00664	0.00063	-0.00010	18.50179	2.84883	-175.24330	0.16585	-0.06645	-0.02157	-0.00219	0.00116	0.00015	-2.09708	6.38575	-174.11682	-0.43205	-0.07421	0.04745	-0.01901	0.00217	0.00029	-3.68946	-5.59349	-174.27701	-0.13562	0.34686	0.07675	0.00456	0.00126	0.00110	4.60594
689			6.88000	5.01361	4.51054	22.70507	0.00402	0.00355	0.00472	0.00000	-0.00000	0.00003	-103.02853	-16.68677	136.63495	0.13507	0.03498	-0.00324	0.00741	0.00040	-0.00010	18.50855	2.85982	-175.24138	0.16387	-0.06618	-0.02123	-0.00148	0.00103	0.00021	-2.12203	6.40183	-174.12000	-0.42880	-0.07461	0.04763	-0.01841	0.00204	0.00025	-3.66964	-5.59567	-174.28346	-0.13013	0.34650	0.07623	0.00407	0.00073	0.00073	4.58937
690			6.89000	5.01510	4.50913	22.70256	0.00405	0.00354	0.00467	-0.00002	0.00002	0.00001	-103.06117	-16.67006	136.63504	0.13452	0.03480	-0.00340	0.00767	0.00011	-0.00008	18.51190	2.86944	-175.23810	0.16350	-0.06562	-0.02099	-0.00024	0.00083	0.00018	-2.14575	6.41733	-174.12164	-0.42666	-0.07506	0.04822	-0.01673	0.00206	0.00007	-3.65257	-5.59660	-174.28781	-0.12545	0.34740	0.07627	0.00310	0.00018	0.00046	4.57107
691			6.90000	5.01858	4.50477	22.70226	0.00409	0.00353	0.00461	-0.00002	0.00003	0.00001	-103.09304	-16.65904	136.63196	0.13455	0.03491	-0.00332	0.00743	-0.00000	-0.00006	18.50998	2.87671	-175.23669	0.16471	-0.06525	-0.02116	0.00152	0.00069	0.00003	-2.16690	6.43335	-174.12054	-0.42462	-0.07567	0.04827	-0.01408	0.00224	-0.00017	-3.64067	-5.59672	-174.29042	-0.12093	0.35000	0.07588	0.00168	-0.00003	0.00025	4.54931
692			6.91000	5.02207	4.49993	22.70058	0.00412	0.00351	0.00456	-0.00001	0.00002	0.00004	-103.12313	-16.65102	136.63042	0.13485	0.03512	-0.00322	0.00669	0.00021	-0.00004	18.50144	2.88142	-175.24026	0.16650	-0.06550	-0.02152	0.00366	0.00063	-0.00020	-2.18435	6.45107	-174.11632	-0.42267	-0.07611	0.04838	-0.01061	0.00251	-0.00040	-3.63625	-5.59674	-174.29152	-0.11563	0.35246	0.07551	-0.00007	0.00008	0.00008	4.52286
693			6.92000	5.02330	4.49755	22.69387	0.00413	0.00350	0.00452	0.00001	-0.00000	0.00007	-103.15083	-16.64223	136.63531	0.13502	0.03517	-0.00334	0.00552	0.00062	-0.00004	18.48548	2.88377	-175.25052	0.16749	-0.06661	-0.02174	0.00600	0.00064	-0.00046	-2.19692	6.47073	-174.10945	-0.42338	-0.07700	0.04873	-0.00668	0.00283	-0.00057	-3.64126	-5.59707	-174.29161	-0.11160	0.35265	0.07544	-0.00192	0.00017	0.00002	4.49107
694			6.93000	5.02082	4.49888	22.68204	0.00414	0.00350	0.00450	0.00004	-0.00002	0.00009	-103.17490	-16.63180	136.64749	0.13493	0.03502	-0.00366	0.00419	0.00092	-0.00004	18.46171	2.88427	-175.26657	0.16743	-0.06810	-0.02175	0.00831	0.00069	-0.00063	-2.20414	6.49265	-174.10112	-0.42664	-0.07779	0.04904	-0.00292	0.00324	-0.00065	-3.65596	-5.59729	-174.29173	-0.11246	0.35051	0.07579	-0.00369	-0.00017	0.00016	4.45441
695			6.94000	5.01483	4.50301	22.66951	0.00413	0.00350	0.00451	0.00006	-0.00003	0.00007	-103.19426	-16.62231	136.66278	0.13476	0.03480	-0.00397	0.00304	0.00088	-0.00003	18.43039	2.88414	-175.28593	0.16694	-0.06928	-0.02168	0.01038	0.00077	-0.00069	-2.20670	6.51790	-174.09227	-0.43138	-0.07932	0.04987	0.00006	0.00386	-0.00065	-3.67866	-5.59668	-174.29405	-0.11796	0.34989	0.07727	-0.00525	-0.00087	0.00064	4.41426
696			6.95000	5.00710	4.50773	22.66246	0.00412	0.00351	0.00453	0.00005	-0.00002	0.00001	-103.20868	-16.61789	136.67511	0.13474	0.03468	-0.00409	0.00236	0.00048	0.00001	18.39237	2.88485	-175.30513	0.16690	-0.06981	-0.02167	0.01203	0.00088	-0.00060	-2.20595	6.54786	-174.08386	-0.43469	-0.07953	0.05065	0.00195	0.00456	-0.00056	-3.70599	-5.59504	-174.30141	-0.12310	0.35022	0.07870	-0.00617	-0.00147	0.00147	4.37290
697			6.96000	5.00026	4.51082	22.66607	0.00409	0.00352	0.00456	0.00003	-0.00000	-0.00008	-103.21909	-16.62166	136.67949	0.13496	0.03472	-0.00403	0.00218	-0.00015	0.00006	18.34952	2.88778	-175.32079	0.16742	-0.06964	-0.02163	0.01316	0.00098	-0.00040	-2.20330	6.58303	-174.07698	-0.43787	-0.08019	0.05166	0.00265	0.00529	-0.00037	-3.73400	-5.59326	-174.31586	-0.12618	0.35402	0.08029	-0.00622	-0.00139	0.00259	4.33356
698			6.97000	4.99651	4.51088	22.68214	0.00406	0.00352	0.00459	0.00000	0.00002	-0.00017	-103.22691	-16.63428	136.67398	0.13537	0.03490	-0.00388	0.00236	-0.00078	0.00009	18.30356	2.89358	-175.33014	0.16832	-0.06909	-0.02147	0.01385	0.00102	-0.00010	-2.20030	6.62306	-174.07263	-0.44155	-0.08247	0.05309	0.00214	0.00609	-0.00008	-3.75881	-5.59296	-174.33881	-0.12748	0.35989	0.08223	-0.00550	-0.00032	0.00391	4.29911
699			6.98000	4.99679	4.50769	22.70807	0.00403	0.00352	0.00462	-0.00003	0.00004	-0.00022	-103.23345	-16.65396	136.65999	0.13579	0.03512	-0.00372	0.00264	-0.00124	0.00011	18.25578	2.90205	-175.33134	0.16930	-0.06847	-0.02129	0.01431	0.00092	0.00023	-2.19834	6.66746	-174.07193	-0.44570	-0.08576	0.05388	0.00071	0.00686	0.00033	-3.77810	-5.59584	-174.37059	-0.12859	0.36484	0.08345	-0.00444	0.00176	0.00524	4.27097
700			6.99000	5.00071	4.50164	22.73848	0.00400	0.00351	0.00464	-0.00005	0.00006	-0.00023	-103.23978	-16.67789	136.64128	0.13598	0.03530	-0.00357	0.00290	-0.00144	0.00012	18.20635	2.91207	-175.32298	0.16993	-0.06759	-0.02108	0.01474	0.00065	0.00059	-2.19805	6.71487	-174.07625	-0.45150	-0.08771	0.05440	-0.00099	0.00722	0.00092	-3.79138	-5.60322	-174.41060	-0.13221	0.36536	0.08440	-0.00342	0.00443	0.00637	4.24841
701			7.00000	5.00703	4.49315	22.76769	0.00399	0.00350	0.00463	-0.00006	0.00007	-0.00020	-103.24700	-16.70326	136.62196	0.13598	0.03543	-0.00343	0.00318	-0.00139	0.00012	18.15503	2.92257	-175.30431	0.17049	-0.06602	-0.02070	0.01523	0.00029	0.00092	-2.19901	6.76248	-174.08771	-0.45524	-0.08814	0.05465	-0.00248	0.00691	0.00170	-3.79937	-5.61542	-174.45639	-0.13530	0.36250	0.08483	-0.00243	0.00699	0.00704	4.22907
702			7.01000	5.01438	4.48291	22.79070	0.00398	0.00347	0.00458	-0.00006	0.00007	-0.00014	-103.25620	-16.72687	136.60524	0.13564	0.03547	-0.00334	0.00351	-0.00113	0.00010	18.10162	2.93272	-175.27632	0.17071	-0.06357	-0.01998	0.01566	-0.00005	0.00113	-2.20047	6.80599	-174.10863	-0.45737	-0.08903	0.05459	-0.00362	0.00595	0.00263	-3.80281	-5.63157	-174.50444	-0.13732	0.36108	0.08494	-0.00143	0.00889	0.00708	4.21030
703			7.02000	5.02127	4.47229	22.80437	0.00396	0.00341	0.00448	-0.00005	0.00006	-0.00006	-103.26826	-16.74461	136.59286	0.13504	0.03539	-0.00343	0.00395	-0.00077	0.00006	18.04676	2.94195	-175.24216	0.17062	-0.06074	-0.01884	0.01582	-0.00029	0.00117	-2.20185	6.84118	-174.14023	-0.45818	-0.08924	0.05443	-0.00444	0.00430	0.00357	-3.80211	-5.64990	-174.55023	-0.13890	0.36118	0.08498	-0.00041	0.00982	0.00637	4.19031
704			7.03000	5.02666	4.46304	22.80897	0.00393	0.00335	0.00436	-0.00003	0.00005	-0.00001	-103.28379	-16.75216	136.58458	0.13423	0.03518	-0.00381	0.00457	-0.00042	-0.00001	17.99180	2.94956	-175.20657	0.17005	-0.05807	-0.01723	0.01557	-0.00040	0.00101	-2.20282	6.86410	-174.18208	-0.45943	-0.08878	0.05414	-0.00497	0.00204	0.00438	-3.79793	-5.66834	-174.58846	-0.14091	0.36236	0.08502	0.00056	0.00979	0.00479	4.16836
705			7.04000	5.03008	4.45677	22.80753	0.00392	0.00328	0.00422	-0.00002	0.00002	0.00002	-103.30318	-16.74569	136.57857	0.13347	0.03487	-0.00456	0.00534	-0.00014	-0.00012	17.93843	2.95517	-175.17563	0.16885	-0.05632	-0.01533	0.01493	-0.00036	0.00069	-2.20325	6.87109	-174.23242	-0.46002	-0.08982	0.05375	-0.00531	-0.00079	0.00493	-3.79138	-5.68506	-174.61287	-0.14191	0.36487	0.08498	0.00145	0.00923	0.00229	4.14447
706			7.05000	5.03166	4.45461	22.80368	0.00391	0.00322	0.00409	-0.00001	0.00000	0.00002	-103.32629	-16.72396	136.57281	0.13258	0.03439	-0.00562	0.00612	-0.00001	-0.00028	17.88786	2.95860	-175.15509	0.16628	-0.05581	-0.01335	0.01403	-0.00019	0.00031	-2.20338	6.85805	-174.28818	-0.45927	-0.08684	0.05237	-0.00556	-0.00412	0.00500	-3.78334	-5.69931	-174.61745	-0.14429	0.36266	0.08386	0.00234	0.00867	-0.00093	4.11914
707			7.06000	5.03220	4.45619	22.80177	0.00389	0.00316	0.00398	-0.00001	-0.00001	-0.00001	-103.35201	-16.68976	136.56441	0.13155	0.03380	-0.00676	0.00677	-0.00011	-0.00046	17.84039	2.95966	-175.14905	0.16234	-0.05653	-0.01166	0.01304	-0.00000	-0.00004	-2.20374	6.82094	-174.34462	-0.45807	-0.08296	0.05040	-0.00577	-0.00758	0.00449	-3.77423	-5.71157	-174.59830	-0.14669	0.36156	0.08225	0.00327	0.00866	-0.00435	4.09317
708			7.07000	5.03335	4.45951	22.80654	0.00385	0.00311	0.00390	-0.00002	-0.00001	-0.00006	-103.37877	-16.64964	136.55023	0.13058	0.03327	-0.00765	0.00712	-0.00041	-0.00056	17.79597	2.95730	-175.15898	0.15789	-0.05816	-0.01068	0.01209	0.00005	-0.00034	-2.20513	6.75739	-174.39508	-0.45571	-0.07958	0.04814	-0.00584	-0.01079	0.00338	-3.76404	-5.72270	-174.55490	-0.14737	0.36050	0.08023	0.00416	0.00882	-0.00744	4.06751
709			7.08000	5.03633	4.46198	22.81983	0.00380	0.00306	0.00385	-0.00003	-0.00000	-0.00011	-103.40456	-16.61128	136.52980	0.12997	0.03298	-0.00803	0.00692	-0.00069	-0.00053	17.75443	2.94963	-175.18382	0.15395	-0.06040	-0.01075	0.01126	-0.00018	-0.00061	-2.20818	6.66872	-174.43172	-0.44840	-0.07260	0.04403	-0.00558	-0.01255	0.00169	-3.75274	-5.73258	-174.48982	-0.14464	0.35184	0.07561	0.00472	0.00802	-0.00955	4.04332
710			7.09000	5.04122	4.46239	22.83812	0.00373	0.00303	0.00383	-0.00004	0.00001	-0.00012	-103.42755	-16.58132	136.50758	0.12975	0.03295	-0.00792	0.00597	-0.00072	-0.00038	17.71529	2.93418	-175.22017	0.15072	-0.06287	-0.01165	0.01061	-0.00078	-0.00089	-2.21335	6.56119	-174.44693	-0.43671	-0.06276	0.03865	-0.00481	-0.01226	-0.00016	-3.74131	-5.73930	-174.40805	-0.13761	0.34234	0.06915	0.00449	0.00537	-0.01044	4.02104
711			7.10000	5.04711	4.46109	22.85468	0.00366	0.00301	0.00383	-0.00004	0.00001	-0.00009	-103.44627	-16.56429	136.49112	0.12969	0.03304	-0.00753	0.00436	-0.00042	-0.00015	17.67784	2.90929	-175.26332	0.14812	-0.06524	-0.01282	0.01008	-0.00172	-0.00114	-2.22028	6.44478	-174.43573	-0.42758	-0.05437	0.03423	-0.00329	-0.01085	-0.00171	-3.73284	-5.73924	-174.31519	-0.12893	0.34670	0.06409	0.00316	0.00065	-0.01071	3.99967
712			7.11000	5.05279	4.45939	22.86418	0.00359	0.00299	0.00384	-0.00003	0.00001	-0.00003	-103.46024	-16.56239	136.48709	0.12957	0.03314	-0.00712	0.00241	0.00014	0.00008	17.64175	2.87441	-175.30856	0.14578	-0.06726	-0.01372	0.00950	-0.00282	-0.00130	-2.22757	6.33044	-174.39841	-0.42820	-0.05164	0.03267	-0.00103	-0.00967	-0.00291	-3.73243	-5.72897	-174.21577	-0.11725	0.37086	0.06254	0.00076	-0.00587	-0.01107	3.97671
713			7.12000	5.05728	4.45884	22.86469	0.00354	0.00298	0.00386	-0.00002	-0.00000	0.00002	-103.46985	-16.57563	136.49916	0.12945	0.03320	-0.00683	0.00040	0.00082	0.00028	17.60758	2.83068	-175.35233	0.14397	-0.06884	-0.01407	0.00872	-0.00382	-0.00133	-2.23340	6.22648	-174.34137	-0.43343	-0.05115	0.03209	0.00145	-0.00842	-0.00364	-3.74554	-5.70793	-174.11304	-0.10789	0.38717	0.06194	-0.00212	-0.01235	-0.01121	3.94900
714			7.13000	5.05986	4.46045	22.85681	0.00348	0.00298	0.00389	-0.00000	-0.00002	0.00008	-103.47527	-16.60201	136.52725	0.12921	0.03323	-0.00660	-0.00148	0.00145	0.00043	17.57646	2.78094	-175.39290	0.14260	-0.06970	-0.01391	0.00759	-0.00441	-0.00128	-2.23709	6.13695	-174.27522	-0.43876	-0.04887	0.03130	0.00310	-0.00682	-0.00370	-3.77536	-5.67893	-174.01015	-0.11173	0.38776	0.06180	-0.00541	-0.01635	-0.01098	3.91382
715			7.14000	5.05961	4.46440	22.84163	0.00344	0.00299	0.00394	0.00002	-0.00003	0.00012	-103.47650	-16.63716	136.56828	0.12889	0.03323	-0.00633	-0.00309	0.00192	0.00050	17.55041	2.72978	-175.43089	0.14171	-0.07005	-0.01360	0.00599	-0.00434	-0.00121	-2.23920	6.06148	-174.21149	-0.44292	-0.04626	0.03171	0.00324	-0.00549	-0.00328	-3.82089	-5.64631	-173.91206	-0.12105	0.38721	0.06344	-0.00878	-0.01752	-0.01056	3.87055
716			7.15000	5.05527	4.47051	22.82107	0.00339	0.00301	0.00401	0.00005	-0.00005	0.00014	-103.47340	-16.67507	136.61671	0.12836	0.03315	-0.00592	-0.00422	0.00210	0.00048	17.53163	2.68259	-175.46855	0.14092	-0.07019	-0.01347	0.00395	-0.00356	-0.00117	-2.24072	5.99633	-174.16162	-0.44592	-0.04466	0.03238	0.00179	-0.00476	-0.00223	-3.87697	-5.61452	-173.82245	-0.13002	0.38521	0.06532	-0.01109	-0.01609	-0.00994	3.82126
717			7.16000	5.04594	4.47818	22.79968	0.00333	0.00304	0.00410	0.00008	-0.00005	0.00012	-103.46641	-16.70983	136.66444	0.12766	0.03300	-0.00534	-0.00462	0.00185	0.00037	17.52196	2.64446	-175.50833	0.14015	-0.07022	-0.01375	0.00164	-0.00220	-0.00119	-2.24243	5.93639	-174.13687	-0.44908	-0.03989	0.03237	-0.00109	-0.00410	-0.00057	-3.93547	-5.58679	-173.74048	-0.13998	0.37892	0.06640	-0.01158	-0.01281	-0.00950	3.77038
718			7.17000	5.03104	4.48665	22.78555	0.00327	0.00309	0.00424	0.00010	-0.00005	0.00004	-103.45619	-16.73668	136.70117	0.12729	0.03298	-0.00441	-0.00426	0.00116	0.00021	17.52210	2.61853	-175.55222	0.13949	-0.07019	-0.01487	-0.00065	-0.00058	-0.00128	-2.24514	5.87787	-174.14609	-0.44912	-0.03355	0.03134	-0.00507	-0.00347	0.00138	-3.98748	-5.56467	-173.66086	-0.14810	0.37204	0.06623	-0.00962	-0.00881	-0.00946	3.72307
719			7.18000	5.01088	4.49563	22.78613	0.00323	0.00315	0.00441	0.00012	-0.00005	-0.00007	-103.44364	-16.75414	136.71864	0.12769	0.03330	-0.00294	-0.00341	0.00020	0.00008	17.53150	2.60560	-175.59985	0.13957	-0.06967	-0.01712	-0.00263	0.00094	-0.00143	-2.24974	5.82003	-174.19218	-0.44660	-0.02747	0.02985	-0.00929	-0.00282	0.00312	-4.02569	-5.54837	-173.57828	-0.15269	0.36965	0.06548	-0.00574	-0.00488	-0.00977	3.68381
720			7.19000	4.98666	4.50549	22.80276	0.00319	0.00322	0.00462	0.00013	-0.00005	-0.00018	-103.42968	-16.76421	136.71529	0.12871	0.03393	-0.00103	-0.00251	-0.00073	0.00001	17.54811	2.60432	-175.64838	0.14040	-0.06868	-0.02028	-0.00408	0.00207	-0.00153	-2.25633	5.76501	-174.27092	-0.44591	-0.02313	0.02949	-0.01257	-0.00222	0.00452	-4.04706	-5.53758	-173.49049	-0.15353	0.37710	0.06605	-0.00141	-0.00116	-0.01034	3.65429
721			7.20000	4.95989	4.51697	22.83016	0.00315	0.00330	0.00483	0.00014	-0.00006	-0.00025	-103.41488	-16.77114	136.69635	0.12973	0.03458	0.00100	-0.00192	-0.00141	-0.00000	17.56905	2.61237	-175.69299	0.14168	-0.06739	-0.02370	-0.00490	0.00268	-0.00143	-2.26390	5.71699	-174.37285	-0.44447	-0.01989	0.02938	-0.01390	-0.00161	0.00540	-4.05354	-5.53221	-173.39870	-0.14796	0.38670	0.06634	0.00180	0.00275	-0.01060	3.63296
722			7.21000	4.93204	4.53025	22.86135	0.00312	0.00337	0.00502	0.00014	-0.00007	-0.00027	-103.39934	-16.77957	136.66904	0.13043	0.03515	0.00296	-0.00184	-0.00177	-0.00002	17.59140	2.62689	-175.72807	0.14330	-0.06553	-0.02683	-0.00515	0.00278	-0.00102	-2.27074	5.68052	-174.48593	-0.44252	-0.01660	0.02900	-0.01306	-0.00097	0.00560	-4.05085	-5.53278	-173.30649	-0.14132	0.38970	0.06584	0.00307	0.00686	-0.01019	3.61570
723			7.22000	4.90464	4.54463	22.89026	0.00309	0.00343	0.00517	0.00013	-0.00007	-0.00024	-103.38232	-16.79207	136.63969	0.13089	0.03565	0.00475	-0.00240	-0.00181	-0.00007	17.61281	2.64565	-175.74919	0.14564	-0.06310	-0.02943	-0.00498	0.00256	-0.00032	-2.27544	5.65881	-174.59779	-0.44255	-0.01348	0.02863	-0.01061	-0.00043	0.00522	-4.04588	-5.53979	-173.21953	-0.13892	0.38640	0.06537	0.00265	0.01060	-0.00907	3.59763
724			7.23000	4.87912	4.55854	22.91179	0.00307	0.00348	0.00528	0.00012	-0.00007	-0.00015	-103.36235	-16.80829	136.61377	0.13133	0.03615	0.00624	-0.00373	-0.00149	-0.00012	17.63181	2.66753	-175.75400	0.14889	-0.06027	-0.03129	-0.00460	0.00228	0.00055	-2.27733	5.65256	-174.69725	-0.44319	-0.01034	0.02900	-0.00730	-0.00005	0.00451	-4.04458	-5.55293	-173.14500	-0.13951	0.38079	0.06573	0.00102	0.01320	-0.00726	3.57460
725			7.24000	4.85668	4.56967	22.92028	0.00307	0.00351	0.00533	0.00011	-0.00005	0.00000	-103.33751	-16.82450	136.59715	0.13185	0.03662	0.00728	-0.00580	-0.00073	-0.00014	17.64796	2.69304	-175.74294	0.15278	-0.05731	-0.03226	-0.00416	0.00214	0.00143	-2.27665	5.66021	-174.77693	-0.44596	-0.00796	0.02997	-0.00402	0.00014	0.00360	-4.05009	-5.57048	-173.08981	-0.14296	0.37528	0.06691	-0.00120	0.01401	-0.00489	3.54461
726			7.25000	4.83829	4.57629	22.90984	0.00310	0.00354	0.00536	0.00010	-0.00004	0.00020	-103.30666	-16.83459	136.59564	0.13239	0.03694	0.00774	-0.00834	0.00040	-0.00007	17.66137	2.72358	-175.71866	0.15675	-0.05459	-0.03235	-0.00371	0.00222	0.00213	-2.27410	5.67853	-174.83467	-0.44967	-0.00742	0.03136	-0.00138	0.00026	0.00265	-4.06264	-5.58968	-173.05806	-0.14757	0.37011	0.06859	-0.00335	0.01287	-0.00219	3.50770
727			7.26000	4.82452	4.57795	22.87679	0.00317	0.00357	0.00535	0.00008	-0.00002	0.00041	-103.26971	-16.83228	136.61226	0.13273	0.03699	0.00756	-0.01085	0.00165	0.00006	17.67235	2.76032	-175.68504	0.15998	-0.05247	-0.03168	-0.00321	0.00247	0.00259	-2.27072	5.70402	-174.87251	-0.45391	-0.00951	0.03336	0.00029	0.00044	0.00179	-4.07994	-5.60764	-173.05026	-0.15327	0.36667	0.07106	-0.00491	0.01036	0.00051	3.46577
728			7.27000	4.81569	4.57528	22.82162	0.00330	0.00360	0.00533	0.00007	-0.00001	0.00060	-103.22739	-16.81427	136.64554	0.13303	0.03681	0.00681	-0.01293	0.00272	0.00020	17.68081	2.80342	-175.64554	0.16290	-0.05118	-0.03056	-0.00250	0.00276	0.00283	-2.26745	5.73387	-174.89429	-0.45951	-0.01186	0.03519	0.00108	0.00063	0.00102	-4.09876	-5.62256	-173.06403	-0.15936	0.36486	0.07345	-0.00566	0.00747	0.00303	3.42153
729			7.28000	4.81191	4.56983	22.74847	0.00347	0.00363	0.00529	0.00005	-0.00000	0.00073	-103.18095	-16.78084	136.69037	0.13347	0.03648	0.00559	-0.01438	0.00334	0.00028	17.68590	2.85140	-175.60260	0.16567	-0.05074	-0.02913	-0.00136	0.00296	0.00287	-2.26493	5.76631	-174.90346	-0.46378	-0.01431	0.03671	0.00131	0.00083	0.00032	-4.11615	-5.63442	-173.09596	-0.16253	0.36372	0.07523	-0.00556	0.00509	0.00526	3.37754
730			7.29000	4.81242	4.56332	22.66407	0.00368	0.00366	0.00522	0.00003	-0.00000	0.00079	-103.13082	-16.73487	136.73875	0.13418	0.03612	0.00395	-0.01541	0.00343	0.00027	17.68588	2.90143	-175.55826	0.16845	-0.05125	-0.02742	0.00046	0.00300	0.00272	-2.26348	5.80056	-174.90161	-0.46899	-0.01664	0.03851	0.00140	0.00103	-0.00043	-4.13019	-5.64430	-173.14313	-0.16472	0.36322	0.07720	-0.00501	0.00345	0.00728	3.33555
731			7.30000	4.81551	4.55644	22.57540	0.00390	0.00367	0.00512	0.00002	-0.00000	0.00079	-103.07597	-16.68063	136.78275	0.13525	0.03582	0.00194	-0.01624	0.00308	0.00016	17.67829	2.94976	-175.51460	0.17107	-0.05263	-0.02537	0.00306	0.00280	0.00238	-2.26311	5.83664	-174.88776	-0.47416	-0.01765	0.04000	0.00169	0.00117	-0.00135	-4.14042	-5.65307	-173.20348	-0.16562	0.36141	0.07859	-0.00446	0.00217	0.00907	3.29589
732			7.31000	4.81983	4.54905	22.48809	0.00412	0.00368	0.00497	0.00001	0.00001	0.00073	-103.01577	-16.62281	136.81728	0.13655	0.03556	-0.00044	-0.01684	0.00247	-0.00004	17.66106	2.99213	-175.47403	0.17285	-0.05488	-0.02284	0.00615	0.00234	0.00190	-2.26368	5.87499	-174.85974	-0.47735	-0.01859	0.04175	0.00238	0.00132	-0.00245	-4.14804	-5.66070	-173.27521	-0.16323	0.36053	0.07992	-0.00433	0.00088	0.01055	3.25763
733			7.32000	4.82531	4.54054	22.40688	0.00432	0.00365	0.00476	-0.00000	0.00002	0.00063	-102.95121	-16.56639	136.84052	0.13767	0.03522	-0.00333	-0.01694	0.00170	-0.00028	17.63354	3.02521	-175.43872	0.17299	-0.05819	-0.01953	0.00922	0.00171	0.00131	-2.26465	5.91507	-174.81697	-0.48160	-0.02205	0.04455	0.00337	0.00162	-0.00367	-4.15592	-5.66681	-173.35481	-0.15850	0.36293	0.08227	-0.00488	-0.00039	0.01155	3.21912
734			7.33000	4.83261	4.52971	22.33783	0.00449	0.00360	0.00451	-0.00003	0.00005	0.00047	-102.88438	-16.51640	136.85101	0.13850	0.03477	-0.00667	-0.01633	0.00077	-0.00049	17.59663	3.04751	-175.41078	0.17147	-0.06287	-0.01554	0.01177	0.00104	0.00075	-2.26578	5.95526	-174.76163	-0.48830	-0.02618	0.04748	0.00425	0.00190	-0.00478	-4.16737	-5.67114	-173.43655	-0.15459	0.36410	0.08477	-0.00604	-0.00160	0.01166	3.17860
735			7.34000	4.84263	4.51510	22.28793	0.00461	0.00352	0.00423	-0.00007	0.00008	0.00029	-102.81782	-16.47799	136.84654	0.13944	0.03446	-0.01004	-0.01498	-0.00024	-0.00056	17.55243	3.06000	-175.39192	0.16984	-0.06901	-0.01178	0.01357	0.00054	0.00033	-2.26705	5.99342	-174.69786	-0.49733	-0.02931	0.05032	0.00475	0.00197	-0.00559	-4.18504	-5.67325	-173.51321	-0.15728	0.36198	0.08768	-0.00773	-0.00287	0.01074	3.13479
736			7.35000	4.85585	4.49665	22.26060	0.00468	0.00344	0.00397	-0.00011	0.00011	0.00013	-102.75474	-16.45549	136.82790	0.14068	0.03446	-0.01290	-0.01293	-0.00109	-0.00040	17.50361	3.06568	-175.38295	0.16952	-0.07576	-0.00906	0.01454	0.00034	0.00008	-2.26849	6.02726	-174.63069	-0.50460	-0.03179	0.05273	0.00469	0.00185	-0.00598	-4.20971	-5.67233	-173.57788	-0.16188	0.35850	0.09031	-0.00929	-0.00419	0.00870	3.08766
737			7.36000	4.87208	4.47688	22.25307	0.00471	0.00336	0.00377	-0.00014	0.00011	0.00001	-102.69975	-16.45107	136.80144	0.14185	0.03461	-0.01494	-0.01009	-0.00157	-0.00002	17.45374	3.06804	-175.38368	0.16958	-0.08155	-0.00741	0.01430	0.00044	-0.00005	-2.27036	6.05488	-174.56465	-0.50957	-0.03298	0.05476	0.00392	0.00154	-0.00599	-4.23979	-5.66800	-173.62479	-0.16625	0.35361	0.09250	-0.01000	-0.00525	0.00574	3.03925
738			7.37000	4.89025	4.45919	22.26048	0.00471	0.00331	0.00366	-0.00016	0.00010	-0.00008	-102.65815	-16.46551	136.77477	0.14232	0.03468	-0.01607	-0.00631	-0.00175	0.00052	17.40750	3.06911	-175.39279	0.16863	-0.08493	-0.00642	0.01258	0.00060	-0.00013	-2.27317	6.07580	-174.50264	-0.51332	-0.03478	0.05632	0.00234	0.00123	-0.00575	-4.27147	-5.66062	-173.65042	-0.16982	0.35207	0.09438	-0.00936	-0.00578	0.00232	2.99355
739			7.38000	4.90895	4.44596	22.28105	0.00470	0.00329	0.00364	-0.00017	0.00007	-0.00017	-102.63469	-16.49990	136.75110	0.14222	0.03471	-0.01623	-0.00164	-0.00187	0.00109	17.36955	3.06886	-175.40817	0.16767	-0.08528	-0.00601	0.00971	0.00058	-0.00018	-2.27776	6.09067	-174.44542	-0.51582	-0.03747	0.05765	0.00003	0.00094	-0.00548	-4.30001	-5.65133	-173.65442	-0.17169	0.35481	0.09615	-0.00736	-0.00548	-0.00101	2.95465
740			7.39000	4.92653	4.43782	22.31486	0.00466	0.00330	0.00372	-0.00015	0.00005	-0.00025	-102.63203	-16.55386	136.72949	0.14200	0.03489	-0.01539	0.00343	-0.00201	0.00148	17.34304	3.06610	-175.42865	0.16883	-0.08276	-0.00637	0.00639	0.00039	-0.00027	-2.28483	6.10017	-174.39211	-0.51730	-0.03944	0.05860	-0.00252	0.00063	-0.00525	-4.32162	-5.64207	-173.63972	-0.17200	0.35855	0.09743	-0.00461	-0.00413	-0.00377	2.92514
741			7.40000	4.94092	4.43440	22.35954	0.00460	0.00334	0.00386	-0.00013	0.00003	-0.00032	-102.65040	-16.62200	136.70906	0.14179	0.03526	-0.01370	0.00834	-0.00209	0.00154	17.32874	3.05968	-175.45567	0.17212	-0.07829	-0.00753	0.00321	0.00018	-0.00043	-2.29436	6.10485	-174.34161	-0.51797	-0.04070	0.06012	-0.00463	0.00034	-0.00513	-4.33501	-5.63484	-173.61104	-0.17043	0.36135	0.09900	-0.00199	-0.00183	-0.00567	2.90522
742			7.41000	4.95039	4.43467	22.41041	0.00452	0.00340	0.00405	-0.00008	0.00002	-0.00036	-102.68810	-16.69477	136.68974	0.14137	0.03568	-0.01145	0.01265	-0.00204	0.00128	17.32507	3.04895	-175.49261	0.17580	-0.07294	-0.00935	0.00067	0.00010	-0.00074	-2.30558	6.10580	-174.29341	-0.51686	-0.04009	0.06108	-0.00581	0.00015	-0.00499	-4.34143	-5.63132	-173.57442	-0.16824	0.36055	0.09969	-0.00019	0.00086	-0.00642	2.89261
743			7.42000	4.95388	4.43705	22.46241	0.00443	0.00346	0.00423	-0.00003	0.00001	-0.00037	-102.74227	-16.76184	136.67180	0.14072	0.03609	-0.00899	0.01616	-0.00179	0.00087	17.32898	3.03421	-175.54257	0.17862	-0.06834	-0.01179	-0.00100	0.00013	-0.00121	-2.31726	6.10527	-174.24744	-0.51460	-0.03846	0.06123	-0.00590	0.00014	-0.00478	-4.34360	-5.63199	-173.53694	-0.16702	0.35672	0.09947	0.00058	0.00295	-0.00583	2.88320
744			7.43000	4.95129	4.44016	22.51073	0.00432	0.00350	0.00438	0.00001	0.00000	-0.00034	-102.81035	-16.81550	136.65723	0.13986	0.03644	-0.00663	0.01885	-0.00127	0.00048	17.33747	3.01599	-175.60553	0.17999	-0.06550	-0.01472	-0.00181	0.00015	-0.00180	-2.32828	6.10634	-174.20340	-0.51499	-0.03860	0.06122	-0.00509	0.00033	-0.00459	-4.34414	-5.63567	-173.50645	-0.16833	0.35404	0.09945	0.00053	0.00348	-0.00401	2.87295
745			7.44000	4.94358	4.44350	22.55063	0.00421	0.00351	0.00447	0.00005	-0.00000	-0.00026	-102.89053	-16.85211	136.65054	0.13870	0.03661	-0.00472	0.02065	-0.00041	0.00022	17.34760	2.99480	-175.67754	0.18023	-0.06459	-0.01764	-0.00189	0.00005	-0.00236	-2.33783	6.11142	-174.16063	-0.51773	-0.03969	0.06185	-0.00385	0.00063	-0.00451	-4.34458	-5.63972	-173.48985	-0.16931	0.35320	0.10014	0.00004	0.00210	-0.00130	2.85904
746			7.45000	4.93224	4.44736	22.57844	0.00411	0.00350	0.00450	0.00008	-0.00001	-0.00017	-102.98083	-16.87142	136.65680	0.13724	0.03655	-0.00342	0.02147	0.00069	0.00008	17.35715	2.97104	-175.75232	0.17946	-0.06497	-0.01997	-0.00148	-0.00018	-0.00270	-2.34583	6.12123	-174.11864	-0.52119	-0.04052	0.06309	-0.00280	0.00096	-0.00450	-4.34541	-5.64133	-173.49103	-0.16904	0.35386	0.10137	-0.00054	-0.00073	0.00186	2.84060
747			7.46000	4.91850	4.45179	22.59257	0.00402	0.00347	0.00449	0.00010	-0.00002	-0.00006	-103.07806	-16.87467	136.67905	0.13541	0.03620	-0.00274	0.02126	0.00183	0.00002	17.36470	2.94549	-175.82469	0.17713	-0.06617	-0.02144	-0.00095	-0.00048	-0.00276	-2.35286	6.13523	-174.07729	-0.52630	-0.04146	0.06415	-0.00224	0.00126	-0.00444	-4.34616	-5.63895	-173.51105	-0.17139	0.35432	0.10262	-0.00098	-0.00405	0.00496	2.81825
748			7.47000	4.90323	4.45639	22.59380	0.00395	0.00343	0.00446	0.00011	-0.00003	0.00003	-103.17831	-16.86497	136.71736	0.13333	0.03561	-0.00259	0.02018	0.00279	-0.00002	17.37043	2.91921	-175.89066	0.17302	-0.06766	-0.02207	-0.00069	-0.00080	-0.00255	-2.35939	6.15270	-174.03741	-0.53354	-0.04347	0.06527	-0.00204	0.00155	-0.00425	-4.34643	-5.63247	-173.54747	-0.17623	0.35508	0.10418	-0.00124	-0.00694	0.00748	2.79365
749			7.48000	4.88715	4.45983	22.58473	0.00390	0.00339	0.00441	0.00012	-0.00002	0.00009	-103.27750	-16.84754	136.76888	0.13114	0.03484	-0.00285	0.01844	0.00339	-0.00002	17.37554	2.89302	-175.94725	0.16758	-0.06926	-0.02201	-0.00087	-0.00115	-0.00215	-2.36545	6.17300	-174.00069	-0.53990	-0.04621	0.06665	-0.00197	0.00184	-0.00385	-4.34595	-5.62286	-173.59525	-0.17864	0.35611	0.10574	-0.00121	-0.00885	0.00910	2.76872
750			7.49000	4.87124	4.45955	22.56935	0.00386	0.00334	0.00435	0.00011	0.00001	0.00012	-103.37168	-16.82977	136.82846	0.12908	0.03404	-0.00332	0.01630	0.00353	0.00000	17.38152	2.86760	-175.99202	0.16204	-0.07079	-0.02164	-0.00136	-0.00153	-0.00164	-2.37094	6.19560	-173.96899	-0.54730	-0.04882	0.06809	-0.00215	0.00211	-0.00324	-4.34427	-5.61155	-173.64850	-0.18034	0.35844	0.10734	-0.00087	-0.00953	0.00979	2.74549
751			7.50000	4.85703	4.45263	22.55255	0.00384	0.00330	0.00430	0.00009	0.00005	0.00012	-103.45720	-16.82011	136.88968	0.12757	0.03346	-0.00362	0.01408	0.00326	0.00007	17.38890	2.84350	-176.02277	0.15852	-0.07168	-0.02142	-0.00188	-0.00191	-0.00109	-2.37608	6.22034	-173.94386	-0.55475	-0.05094	0.06931	-0.00270	0.00235	-0.00247	-4.34100	-5.60039	-173.70232	-0.18250	0.36111	0.10877	-0.00034	-0.00893	0.00978	2.72519
752			7.51000	4.84614	4.43889	22.53802	0.00383	0.00327	0.00426	0.00007	0.00008	0.00011	-103.53248	-16.82421	136.94713	0.12671	0.03323	-0.00351	0.01210	0.00279	0.00014	17.39745	2.82096	-176.03874	0.15839	-0.07123	-0.02155	-0.00231	-0.00224	-0.00060	-2.38119	6.24678	-173.92583	-0.55882	-0.05354	0.06980	-0.00349	0.00254	-0.00162	-4.33610	-5.59111	-173.75391	-0.18252	0.36461	0.10931	0.00022	-0.00715	0.00927	2.70828
753			7.52000	4.83929	4.42209	22.52633	0.00383	0.00325	0.00423	0.00004	0.00008	0.00009	-103.59810	-16.84137	136.99828	0.12614	0.03323	-0.00305	0.01045	0.00230	0.00016	17.40656	2.79963	-176.04251	0.16074	-0.06905	-0.02173	-0.00261	-0.00241	-0.00027	-2.38640	6.27360	-173.91479	-0.55987	-0.05640	0.07035	-0.00433	0.00256	-0.00080	-4.32996	-5.58532	-173.80135	-0.17995	0.36940	0.10977	0.00069	-0.00440	0.00850	2.69449
754			7.53000	4.83607	4.40709	22.51545	0.00383	0.00323	0.00421	0.00002	0.00007	0.00009	-103.65517	-16.86537	137.04288	0.12548	0.03325	-0.00251	0.00881	0.00190	0.00014	17.41614	2.77865	-176.04024	0.16327	-0.06574	-0.02163	-0.00274	-0.00237	-0.00018	-2.39173	6.29820	-173.91046	-0.56002	-0.05593	0.07047	-0.00527	0.00216	-0.00004	-4.32293	-5.58421	-173.84386	-0.17777	0.37021	0.10958	0.00108	-0.00090	0.00753	2.68354
755			7.54000	4.83525	4.39635	22.50272	0.00384	0.00322	0.00420	0.00001	0.00004	0.00011	-103.70258	-16.88959	137.08099	0.12458	0.03315	-0.00214	0.00670	0.00153	0.00011	17.42561	2.75736	-176.03917	0.16467	-0.06231	-0.02115	-0.00244	-0.00214	-0.00033	-2.39746	6.31789	-173.91229	-0.55988	-0.05642	0.06995	-0.00634	0.00158	0.00066	-4.31531	-5.58849	-173.88048	-0.17631	0.37178	0.10893	0.00136	0.00289	0.00624	2.67480
756			7.55000	4.83588	4.38928	22.48734	0.00384	0.00322	0.00419	0.00000	0.00003	0.00012	-103.73662	-16.91014	137.11111	0.12352	0.03292	-0.00199	0.00383	0.00104	0.00008	17.43337	2.73579	-176.04564	0.16490	-0.05952	-0.02046	-0.00169	-0.00179	-0.00063	-2.40366	6.33063	-173.91998	-0.55994	-0.05835	0.06985	-0.00736	0.00088	0.00130	-4.30772	-5.59804	-173.90901	-0.17551	0.37423	0.10892	0.00152	0.00653	0.00444	2.66739
757			7.56000	4.83717	4.38394	22.47161	0.00385	0.00322	0.00418	-0.00000	0.00002	0.00011	-103.75220	-16.92575	137.12932	0.12285	0.03277	-0.00194	0.00034	0.00039	0.00005	17.43732	2.71422	-176.06419	0.16515	-0.05813	-0.02000	-0.00001	-0.00128	-0.00109	-2.41024	6.33600	-173.93295	-0.56144	-0.05935	0.06956	-0.00795	0.00015	0.00178	-4.30099	-5.61193	-173.92578	-0.17611	0.37499	0.10882	0.00146	0.00960	0.00200	2.66054
758			7.57000	4.83843	4.37949	22.45863	0.00386	0.00323	0.00419	-0.00000	0.00001	0.00008	-103.74598	-16.93577	137.13229	0.12312	0.03288	-0.00196	-0.00343	-0.00034	0.00002	17.43590	2.69305	-176.09752	0.16630	-0.05873	-0.02009	0.00177	-0.00080	-0.00159	-2.41666	6.33476	-173.94926	-0.56312	-0.05855	0.06928	-0.00758	-0.00048	0.00190	-4.29639	-5.62886	-173.92790	-0.17657	0.37324	0.10861	0.00103	0.01209	-0.00073	2.65354
759			7.58000	4.83898	4.37690	22.44966	0.00388	0.00325	0.00421	0.00000	0.00000	0.00005	-103.71758	-16.93943	137.12010	0.12417	0.03321	-0.00207	-0.00718	-0.00099	-0.00001	17.42896	2.67227	-176.14586	0.16749	-0.06122	-0.02064	0.00343	-0.00035	-0.00209	-2.42215	6.32786	-173.96487	-0.56376	-0.05701	0.06938	-0.00614	-0.00094	0.00146	-4.29531	-5.64837	-173.91533	-0.17629	0.37036	0.10872	0.00021	0.01416	-0.00308	2.64661
760			7.59000	4.83841	4.37756	22.44392	0.00390	0.00328	0.00423	0.00001	-0.00002	0.00004	-103.66911	-16.93710	137.09595	0.12576	0.03367	-0.00221	-0.01067	-0.00144	-0.00004	17.41748	2.65195	-176.20653	0.16768	-0.06491	-0.02146	0.00471	-0.00001	-0.00252	-2.42637	6.31686	-173.97435	-0.56405	-0.05370	0.06941	-0.00403	-0.00114	0.00042	-4.29855	-5.67011	-173.89203	-0.17558	0.36586	0.10863	-0.00091	0.01556	-0.00444	2.64063
761			7.60000	4.83658	4.38259	22.43954	0.00393	0.00331	0.00427	0.00002	-0.00005	0.00003	-103.60435	-16.93082	137.06505	0.12769	0.03420	-0.00238	-0.01368	-0.00163	-0.00006	17.40275	2.63194	-176.27422	0.16708	-0.06929	-0.02242	0.00549	0.00015	-0.00275	-2.42946	6.30386	-173.97285	-0.56452	-0.04999	0.06922	-0.00158	-0.00107	-0.00104	-4.30622	-5.69344	-173.86475	-0.17729	0.36130	0.10855	-0.00221	0.01589	-0.00443	2.63646
762			7.61000	4.83335	4.39295	22.43435	0.00396	0.00335	0.00431	0.00003	-0.00008	0.00004	-103.52821	-16.92336	137.03381	0.12976	0.03472	-0.00263	-0.01609	-0.00152	-0.00006	17.38604	2.61232	-176.34166	0.16620	-0.07395	-0.02329	0.00578	0.00006	-0.00268	-2.43136	6.29172	-173.95804	-0.56504	-0.04764	0.06940	0.00144	-0.00080	-0.00255	-4.31786	-5.71684	-173.84138	-0.18046	0.36286	0.10932	-0.00363	0.01510	-0.00314	2.63471
763			7.62000	4.82870	4.40893	22.42738	0.00400	0.00340	0.00437	0.00004	-0.00011	0.00005	-103.44561	-16.91804	137.00772	0.13175	0.03516	-0.00302	-0.01772	-0.00123	-0.00004	17.36866	2.59342	-176.40051	0.16562	-0.07817	-0.02381	0.00554	-0.00027	-0.00223	-2.43109	6.28294	-173.93138	-0.56764	-0.04648	0.07078	0.00529	-0.00041	-0.00374	-4.33290	-5.73853	-173.82819	-0.18044	0.37139	0.11136	-0.00494	0.01336	-0.00089	2.63643
764			7.63000	4.82311	4.42945	22.41921	0.00404	0.00346	0.00445	0.00004	-0.00013	0.00004	-103.36114	-16.91880	136.98941	0.13337	0.03544	-0.00346	-0.01842	-0.00095	0.00001	17.35228	2.57641	-176.44318	0.16537	-0.08109	-0.02382	0.00478	-0.00073	-0.00145	-2.42729	6.27909	-173.89767	-0.57414	-0.04665	0.07262	0.00988	0.00000	-0.00432	-4.35044	-5.75724	-173.82907	-0.18163	0.37755	0.11383	-0.00612	0.01084	0.00202	2.64308
765			7.64000	4.81762	4.45219	22.41213	0.00409	0.00352	0.00455	0.00004	-0.00014	0.00002	-103.27857	-16.92980	136.97757	0.13440	0.03555	-0.00376	-0.01800	-0.00089	0.00010	17.33843	2.56271	-176.46419	0.16550	-0.08173	-0.02337	0.00351	-0.00115	-0.00050	-2.41887	6.28017	-173.86281	-0.58164	-0.04828	0.07363	0.01469	0.00035	-0.00425	-4.36971	-5.77289	-173.84602	-0.18681	0.38054	0.11570	-0.00728	0.00835	0.00538	2.65549
766			7.65000	4.81334	4.47426	22.41020	0.00412	0.00358	0.00466	0.00002	-0.00012	-0.00004	-103.20117	-16.95371	136.96704	0.13475	0.03557	-0.00365	-0.01651	-0.00122	0.00017	17.32879	2.55379	-176.46178	0.16610	-0.07984	-0.02278	0.00189	-0.00136	0.00043	-2.40566	6.28465	-173.83080	-0.58774	-0.05031	0.07413	0.01904	0.00055	-0.00373	-4.38990	-5.78638	-173.88058	-0.19251	0.38206	0.11705	-0.00821	0.00630	0.00896	2.67322
767			7.66000	4.81044	4.49182	22.41814	0.00413	0.00364	0.00479	0.00001	-0.00008	-0.00012	-103.13022	-16.99092	136.95042	0.13478	0.03568	-0.00292	-0.01451	-0.00189	0.00018	17.32423	2.55062	-176.43759	0.16829	-0.07577	-0.02257	0.00018	-0.00128	0.00122	-2.38816	6.29031	-173.80428	-0.59362	-0.05055	0.07473	0.02254	0.00054	-0.00294	-4.40986	-5.79844	-173.93246	-0.19967	0.38101	0.11844	-0.00875	0.00462	0.01225	2.69484
768			7.67000	4.80746	4.50179	22.43754	0.00413	0.00369	0.00492	0.00002	-0.00003	-0.00020	-103.06470	-17.03724	136.92220	0.13481	0.03600	-0.00155	-0.01270	-0.00270	0.00010	17.32465	2.55379	-176.39679	0.17257	-0.07037	-0.02305	-0.00125	-0.00088	0.00182	-2.36717	6.29508	-173.78502	-0.59437	-0.05016	0.07491	0.02487	0.00039	-0.00194	-4.42820	-5.80935	-173.99828	-0.20270	0.37945	0.11893	-0.00851	0.00320	0.01448	2.71895
769			7.68000	4.80169	4.50373	22.46518	0.00412	0.00374	0.00504	0.00004	0.00002	-0.00025	-103.00183	-17.08348	136.88069	0.13487	0.03643	0.00009	-0.01150	-0.00342	-0.00000	17.32850	2.56381	-176.34708	0.17774	-0.06458	-0.02392	-0.00207	-0.00016	0.00215	-2.34352	6.29797	-173.77414	-0.59594	-0.05058	0.07504	0.02621	0.00018	-0.00086	-4.44390	-5.81887	-174.07156	-0.20447	0.37823	0.11928	-0.00770	0.00191	0.01517	2.74451
770			7.69000	4.79111	4.49967	22.49551	0.00410	0.00377	0.00512	0.00008	0.00005	-0.00025	-102.93880	-17.11785	136.82626	0.13503	0.03686	0.00153	-0.01091	-0.00395	-0.00003	17.33359	2.58178	-176.29770	0.18264	-0.05982	-0.02485	-0.00206	0.00087	0.00215	-2.31824	6.29860	-173.77170	-0.60057	-0.05199	0.07472	0.02641	-0.00006	0.00015	-4.45660	-5.82641	-174.14389	-0.20722	0.37977	0.11945	-0.00659	0.00053	0.01407	2.77098
771			7.70000	4.77564	4.49263	22.52312	0.00407	0.00378	0.00516	0.00011	0.00006	-0.00021	-102.87372	-17.12968	136.76004	0.13535	0.03720	0.00248	-0.01081	-0.00422	0.00008	17.33735	2.60917	-176.25737	0.18653	-0.05720	-0.02588	-0.00112	0.00212	0.00186	-2.29287	6.29671	-173.77654	-0.60531	-0.05308	0.07387	0.02520	-0.00032	0.00097	-4.46662	-5.83095	-174.20676	-0.21140	0.38157	0.11924	-0.00538	-0.00118	0.01125	2.79756
772			7.71000	4.75675	4.48559	22.54282	0.00404	0.00378	0.00517	0.00013	0.00005	-0.00012	-102.80577	-17.11244	136.68529	0.13565	0.03734	0.00285	-0.01109	-0.00419	0.00023	17.33742	2.64690	-176.23163	0.18741	-0.05724	-0.02704	0.00057	0.00347	0.00146	-2.26884	6.29223	-173.78708	-0.60598	-0.05312	0.07312	0.02275	-0.00056	0.00155	-4.47472	-5.83131	-174.25252	-0.21199	0.38055	0.11857	-0.00412	-0.00317	0.00710	2.82350
773			7.72000	4.73688	4.48016	22.55179	0.00402	0.00376	0.00514	0.00013	0.00004	-0.00003	-102.73512	-17.06822	136.60738	0.13563	0.03717	0.00258	-0.01162	-0.00388	0.00030	17.33212	2.69390	-176.21913	0.18399	-0.05966	-0.02805	0.00246	0.00464	0.00120	-2.24711	6.28560	-173.80150	-0.60678	-0.05371	0.07218	0.01961	-0.00076	0.00190	-4.48184	-5.82678	-174.27625	-0.21239	0.38027	0.11773	-0.00305	-0.00533	0.00237	2.84859
774			7.73000	4.71914	4.47526	22.55107	0.00400	0.00373	0.00507	0.00011	0.00004	0.00003	-102.66285	-17.00902	136.53265	0.13528	0.03674	0.00174	-0.01221	-0.00343	0.00022	17.32113	2.74668	-176.21132	0.17735	-0.06325	-0.02838	0.00402	0.00523	0.00132	-2.22842	6.27731	-173.81796	-0.60876	-0.05237	0.07101	0.01592	-0.00085	0.00196	-4.48870	-5.81710	-174.27692	-0.21553	0.37835	0.11681	-0.00225	-0.00752	-0.00205	2.87310
775			7.74000	4.70688	4.46772	22.54569	0.00399	0.00369	0.00497	0.00006	0.00006	0.00005	-102.59017	-16.95183	136.46548	0.13507	0.03633	0.00061	-0.01277	-0.00300	0.00006	17.30504	2.80019	-176.19635	0.17089	-0.06688	-0.02805	0.00500	0.00494	0.00185	-2.21358	6.26834	-173.83408	-0.60819	-0.05189	0.06978	0.01172	-0.00084	0.00172	-4.49565	-5.80251	-174.25790	-0.21742	0.37825	0.11581	-0.00165	-0.00960	-0.00537	2.89732
776			7.75000	4.70255	4.45456	22.54141	0.00399	0.00364	0.00486	0.00000	0.00010	0.00003	-102.51827	-16.91074	136.40845	0.13570	0.03626	-0.00052	-0.01325	-0.00254	-0.00004	17.28531	2.84990	-176.16435	0.16824	-0.07043	-0.02757	0.00544	0.00384	0.00266	-2.20316	6.25988	-173.84708	-0.60635	-0.05162	0.06900	0.00772	-0.00069	0.00120	-4.50254	-5.78395	-174.22601	-0.21832	0.37966	0.11521	-0.00129	-0.01137	-0.00713	2.92205
777			7.76000	4.70624	4.43636	22.54001	0.00403	0.00361	0.00476	-0.00005	0.00012	0.00002	-102.44923	-16.89208	136.36569	0.13722	0.03656	-0.00157	-0.01338	-0.00184	-0.00004	17.26367	2.89263	-176.10945	0.17013	-0.07297	-0.02681	0.00536	0.00217	0.00350	-2.19676	6.25382	-173.85464	-0.60439	-0.05089	0.06823	0.00453	-0.00035	0.00056	-4.50928	-5.76274	-174.18956	-0.21879	0.38064	0.11449	-0.00115	-0.01268	-0.00729	2.94831
778			7.77000	4.71622	4.41725	22.53863	0.00409	0.00359	0.00468	-0.00009	0.00011	0.00003	-102.38740	-16.89352	136.34268	0.13873	0.03685	-0.00263	-0.01261	-0.00088	0.00003	17.24249	2.92681	-176.03151	0.17325	-0.07342	-0.02518	0.00462	0.00032	0.00403	-2.19351	6.25238	-173.85678	-0.60193	-0.05133	0.06753	0.00219	0.00015	0.00010	-4.51559	-5.74014	-174.15588	-0.21828	0.38101	0.11370	-0.00105	-0.01353	-0.00624	2.97713
779			7.78000	4.73064	4.40145	22.53528	0.00416	0.00359	0.00465	-0.00011	0.00008	0.00004	-102.33768	-16.90911	136.34033	0.13951	0.03688	-0.00366	-0.01066	0.00002	0.00013	17.22420	2.95182	-175.93533	0.17517	-0.07180	-0.02279	0.00331	-0.00131	0.00411	-2.19241	6.25732	-173.85629	-0.59752	-0.05024	0.06719	0.00057	0.00072	0.00005	-4.52078	-5.71721	-174.12981	-0.21662	0.37866	0.11292	-0.00083	-0.01376	-0.00443	3.00929
780			7.79000	4.74812	4.38997	22.53156	0.00422	0.00359	0.00464	-0.00014	0.00006	0.00002	-102.30277	-16.93451	136.35271	0.13956	0.03669	-0.00450	-0.00777	0.00047	0.00025	17.21038	2.96804	-175.82764	0.17614	-0.06852	-0.02019	0.00181	-0.00247	0.00382	-2.19240	6.26873	-173.85695	-0.59450	-0.04962	0.06708	-0.00025	0.00119	0.00036	-4.52413	-5.69510	-174.11409	-0.21656	0.37787	0.11263	-0.00047	-0.01337	-0.00225	3.04513
781			7.80000	4.76771	4.38111	22.53134	0.00426	0.00360	0.00465	-0.00015	0.00005	-0.00002	-102.28236	-16.96693	136.36937	0.13924	0.03647	-0.00495	-0.00438	0.00032	0.00030	17.20107	2.97653	-175.71559	0.17773	-0.06336	-0.01760	0.00053	-0.00296	0.00325	-2.19231	6.28503	-173.86148	-0.59117	-0.05049	0.06747	0.00004	0.00155	0.00093	-4.52522	-5.67499	-174.11012	-0.21560	0.37963	0.11293	-0.00010	-0.01258	0.00005	3.08448
782			7.81000	4.78839	4.37316	22.53791	0.00430	0.00360	0.00465	-0.00016	0.00005	-0.00008	-102.27422	-17.00052	136.37843	0.13884	0.03635	-0.00507	-0.00089	-0.00038	0.00025	17.19562	2.97939	-175.60938	0.18068	-0.05714	-0.01525	-0.00022	-0.00271	0.00247	-2.19074	6.30444	-173.87140	-0.58558	-0.05126	0.06697	0.00165	0.00176	0.00155	-4.52430	-5.65728	-174.11758	-0.21309	0.38125	0.11217	0.00010	-0.01169	0.00211	3.12689
783			7.82000	4.80885	4.36594	22.55228	0.00432	0.00359	0.00462	-0.00016	0.00005	-0.00014	-102.27507	-17.02495	136.36964	0.13836	0.03627	-0.00506	0.00225	-0.00141	0.00009	17.19244	2.97933	-175.52216	0.18358	-0.05195	-0.01354	-0.00029	-0.00199	0.00162	-2.18633	6.32525	-173.88661	-0.57908	-0.04934	0.06602	0.00452	0.00173	0.00204	-4.52227	-5.64165	-174.13449	-0.21126	0.37932	0.11078	-0.00005	-0.01081	0.00363	3.17157
784			7.83000	4.82696	4.36009	22.57316	0.00434	0.00356	0.00456	-0.00013	0.00004	-0.00018	-102.28092	-17.03026	136.33763	0.13777	0.03616	-0.00513	0.00470	-0.00247	-0.00013	17.18992	2.97814	-175.46507	0.18508	-0.04960	-0.01286	0.00026	-0.00117	0.00084	-2.17804	6.34597	-173.90552	-0.57542	-0.05033	0.06538	0.00850	0.00169	0.00231	-4.52060	-5.62768	-174.15776	-0.21065	0.38036	0.11009	-0.00064	-0.01019	0.00446	3.21751
785			7.84000	4.84063	4.35582	22.59836	0.00435	0.00352	0.00446	-0.00010	0.00004	-0.00020	-102.28875	-17.01298	136.28297	0.13710	0.03595	-0.00545	0.00638	-0.00336	-0.00036	17.18666	2.97570	-175.44221	0.18446	-0.05076	-0.01320	0.00117	-0.00056	0.00015	-2.16506	6.36529	-173.92583	-0.57417	-0.04994	0.06457	0.01338	0.00153	0.00227	-4.52095	-5.61470	-174.18340	-0.21086	0.37966	0.10921	-0.00169	-0.00985	0.00453	3.26304
786			7.85000	4.84866	4.35306	22.62593	0.00436	0.00347	0.00434	-0.00006	0.00002	-0.00021	-102.29726	-16.97836	136.21129	0.13652	0.03567	-0.00605	0.00750	-0.00395	-0.00055	17.18182	2.96995	-175.44882	0.18192	-0.05483	-0.01414	0.00220	-0.00040	-0.00043	-2.14699	6.38253	-173.94475	-0.57566	-0.04841	0.06353	0.01865	0.00129	0.00190	-4.52488	-5.60178	-174.20769	-0.21220	0.37678	0.10810	-0.00311	-0.00985	0.00397	3.30650
787			7.86000	4.85102	4.35276	22.65532	0.00436	0.00341	0.00421	-0.00002	0.00000	-0.00022	-102.30704	-16.93820	136.13014	0.13612	0.03542	-0.00679	0.00832	-0.00425	-0.00062	17.17441	2.95739	-175.47337	0.17894	-0.05979	-0.01506	0.00329	-0.00091	-0.00082	-2.12423	6.39699	-173.95912	-0.57710	-0.04811	0.06307	0.02347	0.00103	0.00125	-4.53342	-5.58814	-174.22794	-0.21301	0.37468	0.10762	-0.00470	-0.01026	0.00299	3.34651
788			7.87000	4.84817	4.35727	22.68625	0.00435	0.00336	0.00409	0.00002	-0.00003	-0.00023	-102.31956	-16.90480	136.04744	0.13607	0.03531	-0.00758	0.00904	-0.00424	-0.00055	17.16357	2.93478	-175.50368	0.17661	-0.06399	-0.01540	0.00431	-0.00212	-0.00097	-2.09795	6.40794	-173.96660	-0.57912	-0.04845	0.06325	0.02569	0.00095	0.00071	-4.54681	-5.57301	-174.24210	-0.21498	0.37528	0.10809	-0.00610	-0.01113	0.00169	3.38239
789			7.88000	4.84114	4.36909	22.71741	0.00432	0.00330	0.00397	0.00005	-0.00008	-0.00022	-102.33690	-16.88688	135.97118	0.13616	0.03530	-0.00840	0.00966	-0.00391	-0.00033	17.14937	2.89987	-175.53122	0.17508	-0.06625	-0.01464	0.00504	-0.00369	-0.00092	-2.07003	6.41466	-173.96631	-0.58051	-0.04885	0.06312	0.02824	0.00036	-0.00040	-4.56389	-5.55567	-174.24863	-0.21689	0.37724	0.10835	-0.00677	-0.01240	0.00015	3.41455
790			7.89000	4.83158	4.38868	22.74715	0.00428	0.00326	0.00387	0.00006	-0.00011	-0.00020	-102.36023	-16.88750	135.90767	0.13612	0.03532	-0.00917	0.00999	-0.00332	-0.00006	17.13310	2.85256	-175.55402	0.17420	-0.06603	-0.01269	0.00538	-0.00500	-0.00083	-2.04304	6.41612	-173.95906	-0.58009	-0.04869	0.06230	0.02651	-0.00011	-0.00107	-4.58215	-5.53557	-174.24666	-0.21925	0.37986	0.10800	-0.00634	-0.01378	-0.00148	3.44445
791			7.90000	4.82132	4.41381	22.77457	0.00423	0.00322	0.00379	0.00006	-0.00013	-0.00018	-102.38859	-16.90314	135.85966	0.13603	0.03539	-0.00975	0.00982	-0.00254	0.00018	17.11629	2.79491	-175.57747	0.17410	-0.06420	-0.01028	0.00539	-0.00556	-0.00081	-2.01986	6.41130	-173.94669	-0.57806	-0.05016	0.06148	0.02175	-0.00070	-0.00149	-4.59824	-5.51298	-174.23619	-0.22141	0.38506	0.10782	-0.00467	-0.01482	-0.00305	3.47430
792			7.91000	4.81227	4.44069	22.79824	0.00417	0.00320	0.00375	0.00004	-0.00013	-0.00015	-102.41985	-16.92555	135.82829	0.13580	0.03549	-0.00998	0.00913	-0.00157	0.00030	17.10045	2.73095	-175.61159	0.17402	-0.06255	-0.00854	0.00504	-0.00540	-0.00090	-2.00299	6.39909	-173.93166	-0.57696	-0.04906	0.06070	0.01465	-0.00138	-0.00168	-4.60911	-5.48900	-174.21774	-0.22626	0.38795	0.10777	-0.00193	-0.01496	-0.00449	3.50633
793			7.92000	4.80618	4.46489	22.81576	0.00411	0.00319	0.00375	0.00002	-0.00011	-0.00010	-102.45280	-16.94759	135.81551	0.13533	0.03554	-0.00981	0.00808	-0.00039	0.00035	17.08725	2.66477	-175.66418	0.17289	-0.06218	-0.00808	0.00417	-0.00483	-0.00111	-1.99420	6.37800	-173.91591	-0.57485	-0.04542	0.05953	0.00608	-0.00209	-0.00174	-4.61227	-5.46509	-174.19191	-0.23077	0.38758	0.10705	0.00177	-0.01401	-0.00572	3.54212
794			7.93000	4.80444	4.48142	22.82451	0.00404	0.00320	0.00381	-0.00001	-0.00006	-0.00002	-102.48716	-16.96762	135.82445	0.13470	0.03554	-0.00926	0.00680	0.00095	0.00040	17.07864	2.59940	-175.73668	0.17106	-0.06283	-0.00885	0.00278	-0.00415	-0.00148	-1.99441	6.34528	-173.89986	-0.56993	-0.04130	0.05757	-0.00284	-0.00286	-0.00182	-4.60584	-5.44279	-174.15979	-0.23244	0.38501	0.10515	0.00600	-0.01197	-0.00657	3.58231
795			7.94000	4.80824	4.48581	22.82144	0.00397	0.00322	0.00391	-0.00004	0.00001	0.00007	-102.52303	-16.98894	135.85789	0.13399	0.03550	-0.00835	0.00544	0.00235	0.00048	17.07593	2.53608	-175.82515	0.16908	-0.06356	-0.01038	0.00119	-0.00353	-0.00196	-2.00363	6.29731	-173.88222	-0.56302	-0.03764	0.05500	-0.01084	-0.00372	-0.00205	-4.58920	-5.42383	-174.12311	-0.23271	0.38271	0.10251	0.01006	-0.00896	-0.00703	3.62660
796			7.95000	4.81896	4.47576	22.80329	0.00389	0.00324	0.00406	-0.00009	0.00008	0.00020	-102.56071	-17.01615	135.91698	0.13310	0.03539	-0.00710	0.00423	0.00365	0.00056	17.07891	2.47523	-175.92445	0.16707	-0.06385	-0.01229	-0.00018	-0.00300	-0.00248	-2.02073	6.23056	-173.86093	-0.55385	-0.03063	0.05155	-0.01691	-0.00406	-0.00236	-4.56353	-5.40978	-174.08327	-0.23136	0.37941	0.09871	0.01320	-0.00519	-0.00724	3.67358
797			7.96000	4.83777	4.45222	22.76851	0.00380	0.00327	0.00422	-0.00013	0.00014	0.00032	-102.60081	-17.05204	135.99928	0.13178	0.03514	-0.00554	0.00344	0.00461	0.00056	17.08609	2.41653	-176.03084	0.16463	-0.06373	-0.01440	-0.00104	-0.00261	-0.00304	-2.04376	6.14352	-173.83487	-0.54416	-0.02260	0.04814	-0.02064	-0.00377	-0.00262	-4.53161	-5.40151	-174.04024	-0.22797	0.37870	0.09490	0.01496	-0.00109	-0.00759	3.72076
798			7.97000	4.86417	4.41931	22.72041	0.00372	0.00330	0.00439	-0.00016	0.00017	0.00041	-102.64330	-17.09619	136.09669	0.12989	0.03473	-0.00374	0.00318	0.00493	0.00043	17.09536	2.35940	-176.14195	0.16174	-0.06351	-0.01667	-0.00122	-0.00230	-0.00361	-2.07015	6.03711	-173.80516	-0.53436	-0.01455	0.04460	-0.02177	-0.00287	-0.00268	-4.49696	-5.39925	-173.99171	-0.22192	0.37961	0.09087	0.01503	0.00299	-0.00824	3.76566
799			7.98000	4.89467	4.38367	22.66747	0.00363	0.00332	0.00455	-0.00016	0.00017	0.00042	-102.68657	-17.14430	136.19548	0.12802	0.03437	-0.00185	0.00332	0.00455	0.00021	17.10402	2.30374	-176.25627	0.15951	-0.06362	-0.01909	-0.00062	-0.00203	-0.00420	-2.09686	5.91482	-173.77383	-0.52573	-0.00771	0.04093	-0.02048	-0.00170	-0.00258	-4.46386	-5.40235	-173.93544	-0.21559	0.38160	0.08683	0.01348	0.00652	-0.00905	3.80578
800			7.99000	4.92353	4.35307	22.61895	0.00354	0.00334	0.00468	-0.00014	0.00012	0.00037	-102.72741	-17.18894	136.28136	0.12671	0.03424	-0.00008	0.00342	0.00366	0.00001	17.10906	2.25035	-176.37242	0.15815	-0.06413	-0.02149	0.00071	-0.00167	-0.00473	-2.12131	5.78218	-173.74179	-0.51985	-0.00278	0.03841	-0.01736	-0.00065	-0.00256	-4.43673	-5.40948	-173.87065	-0.21051	0.38427	0.08425	0.01055	0.00908	-0.00976	3.83896
801			8.00000	4.94526	4.33313	22.57979	0.00346	0.00335	0.00479	-0.00008	0.00006	0.00029	-102.76180	-17.22330	136.34541	0.12596	0.03430	0.00136	0.00297	0.00253	-0.00009	17.10801	2.20102	-176.48862	0.15691	-0.06475	-0.02353	0.00249	-0.00117	-0.00507	-2.14186	5.64482	-173.70697	-0.51574	0.00155	0.03639	-0.01310	0.00037	-0.00274	-4.41918	-5.41909	-173.80042	-0.20604	0.38584	0.08226	0.00668	0.01051	-0.00985	3.86357
802			8.01000	4.95644	4.32498	22.55040	0.00336	0.00335	0.00486	-0.00002	0.00001	0.00022	-102.78525	-17.24432	136.38539	0.12546	0.03443	0.00247	0.00162	0.00143	-0.00009	17.09974	2.15787	-176.60268	0.15533	-0.06534	-0.02522	0.00432	-0.00053	-0.00520	-2.15791	5.50725	-173.66551	-0.51284	0.00550	0.03465	-0.00855	0.00129	-0.00311	-4.41279	-5.43001	-173.73080	-0.20488	0.38663	0.08088	0.00274	0.01099	-0.00909	3.87948
803			8.02000	4.95564	4.32603	22.52890	0.00327	0.00334	0.00490	0.00005	-0.00003	0.00016	-102.79383	-17.25292	136.40369	0.12511	0.03457	0.00340	-0.00066	0.00049	-0.00004	17.08457	2.12274	-176.71167	0.15350	-0.06583	-0.02677	0.00582	0.00020	-0.00509	-2.16986	5.37304	-173.61398	-0.51131	0.00833	0.03319	-0.00442	0.00187	-0.00359	-4.41630	-5.44165	-173.66884	-0.20591	0.38852	0.08006	-0.00061	0.01087	-0.00752	3.88838
804			8.03000	4.94276	4.33285	22.51310	0.00318	0.00333	0.00494	0.00011	-0.00006	0.00011	-102.78497	-17.25233	136.40486	0.12505	0.03478	0.00424	-0.00359	-0.00021	0.00003	17.06407	2.09730	-176.81198	0.15182	-0.06615	-0.02822	0.00675	0.00097	-0.00471	-2.17852	5.24566	-173.55087	-0.51098	0.01171	0.03254	-0.00105	0.00245	-0.00413	-4.42666	-5.45370	-173.62054	-0.20741	0.38880	0.07999	-0.00300	0.01021	-0.00534	3.89339
805			8.04000	4.91872	4.34330	22.50105	0.00311	0.00333	0.00498	0.00016	-0.00007	0.00008	-102.75823	-17.24633	136.39450	0.12525	0.03503	0.00501	-0.00683	-0.00068	0.00009	17.04047	2.08279	-176.89952	0.15023	-0.06592	-0.02939	0.00699	0.00174	-0.00402	-2.18471	5.12829	-173.47722	-0.51028	0.01424	0.03274	0.00152	0.00269	-0.00465	-4.44036	-5.46574	-173.58987	-0.20633	0.38940	0.08051	-0.00432	0.00916	-0.00279	3.89795
806			8.05000	4.88482	4.35647	22.49155	0.00304	0.00334	0.00503	0.00020	-0.00009	0.00007	-102.71439	-17.23786	136.37764	0.12567	0.03530	0.00569	-0.01011	-0.00091	0.00012	17.01652	2.08032	-176.97081	0.14913	-0.06500	-0.03018	0.00650	0.00250	-0.00306	-2.18897	5.02332	-173.39584	-0.51234	0.01501	0.03318	0.00346	0.00249	-0.00502	-4.45464	-5.47749	-173.57869	-0.20646	0.39200	0.08150	-0.00488	0.00796	-0.00002	3.90504
807			8.06000	4.84303	4.37174	22.48339	0.00297	0.00334	0.00509	0.00023	-0.00010	0.00006	-102.65541	-17.22850	136.35864	0.12623	0.03555	0.00624	-0.01317	-0.00092	0.00014	16.99502	2.09094	-177.02377	0.14879	-0.06321	-0.03050	0.00540	0.00323	-0.00195	-2.19156	4.93171	-173.31071	-0.51629	0.01617	0.03354	0.00511	0.00231	-0.00514	-4.46763	-5.48891	-173.58777	-0.20849	0.39289	0.08242	-0.00511	0.00671	0.00290	3.91638
808			8.07000	4.79649	4.38788	22.47522	0.00291	0.00336	0.00515	0.00024	-0.00010	0.00006	-102.58401	-17.21848	136.34122	0.12691	0.03576	0.00663	-0.01583	-0.00077	0.00016	16.97816	2.11476	-177.05820	0.14931	-0.06090	-0.03044	0.00389	0.00385	-0.00083	-2.19225	4.85300	-173.22598	-0.52013	0.01592	0.03405	0.00694	0.00194	-0.00507	-4.47898	-5.50015	-173.61757	-0.21089	0.39289	0.08344	-0.00548	0.00565	0.00592	3.93176
809			8.08000	4.74963	4.40346	22.46643	0.00287	0.00337	0.00521	0.00023	-0.00009	0.00006	-102.50321	-17.20767	136.32735	0.12751	0.03586	0.00684	-0.01789	-0.00060	0.00016	16.96702	2.15105	-177.07475	0.15004	-0.05819	-0.03007	0.00230	0.00431	0.00023	-2.19032	4.78546	-173.14490	-0.52174	0.01633	0.03373	0.00914	0.00171	-0.00473	-4.48970	-5.51171	-173.66797	-0.21186	0.39099	0.08330	-0.00628	0.00504	0.00880	3.94991
810			8.09000	4.70720	4.41718	22.45854	0.00286	0.00339	0.00527	0.00019	-0.00008	0.00004	-102.41560	-17.19624	136.31544	0.12805	0.03586	0.00695	-0.01917	-0.00063	0.00017	16.96119	2.19851	-177.07454	0.15082	-0.05517	-0.02959	0.00094	0.00458	0.00118	-2.18526	4.72685	-173.06935	-0.52354	0.01871	0.03328	0.01150	0.00172	-0.00432	-4.50142	-5.52435	-173.73766	-0.21320	0.38513	0.08278	-0.00764	0.00498	0.01132	3.96881
811			8.10000	4.67325	4.42855	22.45465	0.00289	0.00344	0.00534	0.00014	-0.00006	-0.00001	-102.32373	-17.18519	136.30060	0.12861	0.03581	0.00701	-0.01953	-0.00101	0.00017	16.95925	2.25545	-177.05885	0.15147	-0.05196	-0.02910	0.00004	0.00464	0.00199	-2.17713	4.67474	-172.99973	-0.52464	0.01994	0.03345	0.01347	0.00164	-0.00399	-4.51579	-5.53880	-173.82372	-0.21364	0.37937	0.08282	-0.00933	0.00533	0.01337	3.98615
812			8.11000	4.65024	4.43761	22.45842	0.00297	0.00349	0.00542	0.00009	-0.00004	-0.00009	-102.23001	-17.17654	136.27628	0.12930	0.03579	0.00701	-0.01898	-0.00178	0.00016	16.95909	2.31939	-177.02930	0.15245	-0.04887	-0.02861	-0.00032	0.00449	0.00265	-2.16673	4.62750	-172.93596	-0.52574	0.01863	0.03356	0.01456	0.00139	-0.00365	-4.53369	-5.55498	-173.92162	-0.21646	0.37511	0.08314	-0.01108	0.00568	0.01469	3.99962
813			8.12000	4.63901	4.44481	22.47270	0.00307	0.00354	0.00548	0.00002	-0.00003	-0.00019	-102.13657	-17.17241	136.23650	0.13038	0.03597	0.00700	-0.01782	-0.00281	0.00014	16.95876	2.38711	-176.98810	0.15478	-0.04640	-0.02829	-0.00020	0.00417	0.00312	-2.15522	4.58442	-172.87807	-0.52690	0.01872	0.03361	0.01440	0.00127	-0.00329	-4.55496	-5.57211	-174.02516	-0.22203	0.36859	0.08347	-0.01249	0.00568	0.01507	4.00815
814			8.13000	4.63819	4.45098	22.49639	0.00317	0.00358	0.00550	-0.00003	-0.00003	-0.00025	-102.04482	-17.17226	136.17960	0.13193	0.03637	0.00692	-0.01649	-0.00376	0.00016	16.95678	2.45477	-176.93820	0.15891	-0.04490	-0.02814	0.00028	0.00372	0.00339	-2.14417	4.54540	-172.82642	-0.52615	0.01987	0.03361	0.01274	0.00122	-0.00290	-4.57815	-5.58900	-174.12747	-0.22688	0.36018	0.08354	-0.01289	0.00533	0.01443	4.01198
815			8.14000	4.64456	4.45763	22.52396	0.00329	0.00362	0.00548	-0.00006	-0.00003	-0.00026	-101.95580	-17.17143	136.10931	0.13354	0.03679	0.00649	-0.01518	-0.00442	0.00021	16.95224	2.51811	-176.88361	0.16361	-0.04456	-0.02773	0.00097	0.00317	0.00336	-2.13514	4.51037	-172.78156	-0.52371	0.02070	0.03338	0.00981	0.00114	-0.00247	-4.60087	-5.60481	-174.22208	-0.22968	0.35236	0.08320	-0.01201	0.00493	0.01291	4.01253
816			8.15000	4.65420	4.46600	22.55090	0.00342	0.00363	0.00540	-0.00007	-0.00005	-0.00026	-101.87056	-17.16385	136.03047	0.13487	0.03703	0.00549	-0.01378	-0.00477	0.00028	16.94517	2.57313	-176.82921	0.16724	-0.04545	-0.02663	0.00162	0.00256	0.00296	-2.12923	4.47901	-172.74362	-0.52220	0.02085	0.03315	0.00637	0.00103	-0.00208	-4.62079	-5.61924	-174.30423	-0.23080	0.34644	0.08284	-0.01008	0.00479	0.01083	4.01175
817			8.16000	4.66350	4.47645	22.57739	0.00355	0.00363	0.00528	-0.00006	-0.00006	-0.00026	-101.79042	-17.14489	135.94565	0.13598	0.03712	0.00399	-0.01215	-0.00492	0.00030	16.93652	2.61710	-176.78044	0.16950	-0.04763	-0.02502	0.00198	0.00196	0.00230	-2.12663	4.45118	-172.71150	-0.52056	0.02222	0.03303	0.00324	0.00097	-0.00181	-4.63637	-5.63267	-174.37085	-0.23075	0.34094	0.08247	-0.00759	0.00506	0.00847	4.01178
818			8.17000	4.66872	4.48931	22.60630	0.00368	0.00362	0.00513	-0.00002	-0.00008	-0.00029	-101.71696	-17.11197	135.85666	0.13693	0.03713	0.00230	-0.01024	-0.00491	0.00023	16.92782	2.64883	-176.74202	0.17093	-0.05073	-0.02335	0.00185	0.00135	0.00154	-2.12684	4.42666	-172.68242	-0.51632	0.02259	0.03294	0.00093	0.00086	-0.00173	-4.64706	-5.64570	-174.42076	-0.22902	0.33740	0.08207	-0.00499	0.00559	0.00610	4.01419
819			8.18000	4.66616	4.50558	22.64054	0.00379	0.00360	0.00498	0.00003	-0.00010	-0.00034	-101.65196	-17.06417	135.76628	0.13770	0.03707	0.00056	-0.00819	-0.00470	0.00007	16.92121	2.66816	-176.71698	0.17164	-0.05437	-0.02180	0.00117	0.00072	0.00080	-2.12910	4.40552	-172.65279	-0.51441	0.02213	0.03358	-0.00064	0.00070	-0.00187	-4.65311	-5.65850	-174.45459	-0.22945	0.33383	0.08259	-0.00267	0.00614	0.00397	4.02001
820			8.19000	4.65344	4.52590	22.68170	0.00387	0.00358	0.00485	0.00010	-0.00011	-0.00039	-101.59638	-17.00306	135.67792	0.13839	0.03696	-0.00117	-0.00629	-0.00431	-0.00016	16.91832	2.67553	-176.70609	0.17147	-0.05822	-0.02039	0.00015	0.00003	0.00018	-2.13308	4.38781	-172.61978	-0.51564	0.02317	0.03527	-0.00171	0.00060	-0.00218	-4.65512	-5.67116	-174.47424	-0.23027	0.32968	0.08412	-0.00077	0.00662	0.00208	4.02940
821			8.20000	4.63082	4.54937	22.72869	0.00393	0.00355	0.00474	0.00015	-0.00012	-0.00040	-101.54993	-16.93409	135.59560	0.13915	0.03689	-0.00276	-0.00485	-0.00373	-0.00039	16.91975	2.67181	-176.70735	0.17042	-0.06170	-0.01912	-0.00095	-0.00071	-0.00026	-2.13826	4.37319	-172.58276	-0.51431	0.02398	0.03639	-0.00220	0.00051	-0.00246	-4.65432	-5.68375	-174.48112	-0.22608	0.32645	0.08464	0.00043	0.00714	0.00023	4.04193
822			8.21000	4.60170	4.57344	22.77641	0.00395	0.00353	0.00465	0.00018	-0.00012	-0.00037	-101.51192	-16.86605	135.52501	0.13990	0.03687	-0.00406	-0.00397	-0.00289	-0.00052	16.92519	2.65841	-176.71721	0.16915	-0.06444	-0.01801	-0.00195	-0.00146	-0.00053	-2.14383	4.36063	-172.54315	-0.51408	0.02504	0.03694	-0.00197	0.00047	-0.00259	-4.65283	-5.69641	-174.47539	-0.22359	0.32262	0.08468	0.00064	0.00778	-0.00157	4.05619
823			8.22000	4.57142	4.59465	22.81714	0.00394	0.00350	0.00458	0.00018	-0.00010	-0.00029	-101.48177	-16.80775	135.47293	0.14026	0.03677	-0.00503	-0.00354	-0.00181	-0.00051	16.93412	2.63709	-176.73238	0.16823	-0.06659	-0.01704	-0.00280	-0.00211	-0.00069	-2.14870	4.34858	-172.50319	-0.51253	0.02414	0.03811	-0.00093	0.00046	-0.00261	-4.65340	-5.70957	-174.45752	-0.22105	0.32082	0.08550	-0.00020	0.00853	-0.00324	4.07017
824			8.23000	4.54503	4.61025	22.84536	0.00389	0.00347	0.00453	0.00014	-0.00006	-0.00018	-101.45934	-16.76425	135.44316	0.13990	0.03649	-0.00571	-0.00319	-0.00071	-0.00039	16.94584	2.61019	-176.75114	0.16733	-0.06842	-0.01619	-0.00347	-0.00250	-0.00078	-2.15182	4.33572	-172.46521	-0.51028	0.02307	0.03959	0.00082	0.00049	-0.00251	-4.65845	-5.72324	-174.42941	-0.21891	0.31876	0.08667	-0.00181	0.00893	-0.00452	4.08159
825			8.24000	4.52539	4.61897	22.86058	0.00384	0.00344	0.00449	0.00010	-0.00003	-0.00008	-101.44437	-16.73575	135.43381	0.13908	0.03609	-0.00612	-0.00257	0.00016	-0.00024	16.95974	2.58079	-176.77325	0.16630	-0.07035	-0.01564	-0.00400	-0.00257	-0.00084	-2.15230	4.32129	-172.43120	-0.50839	0.02186	0.04069	0.00298	0.00053	-0.00227	-4.66910	-5.73672	-174.39497	-0.21714	0.31626	0.08753	-0.00358	0.00853	-0.00517	4.08868
826			8.25000	4.51368	4.62114	22.86584	0.00378	0.00342	0.00447	0.00005	0.00000	-0.00001	-101.43708	-16.72001	135.43936	0.13820	0.03574	-0.00628	-0.00152	0.00073	-0.00009	16.97551	2.55217	-176.79805	0.16521	-0.07253	-0.01558	-0.00453	-0.00230	-0.00087	-2.14986	4.30558	-172.40228	-0.50695	0.02172	0.04188	0.00483	0.00055	-0.00197	-4.68436	-5.74854	-174.35912	-0.21752	0.31235	0.08858	-0.00486	0.00708	-0.00506	4.09101
827			8.26000	4.50956	4.61791	22.86406	0.00374	0.00340	0.00444	0.00001	0.00003	0.00004	-101.43771	-16.71434	135.45428	0.13745	0.03551	-0.00620	-0.00010	0.00106	0.00002	16.99343	2.52739	-176.82352	0.16438	-0.07471	-0.01602	-0.00515	-0.00180	-0.00083	-2.14535	4.29002	-172.37836	-0.50595	0.02161	0.04272	0.00545	0.00051	-0.00171	-4.70150	-5.75728	-174.32726	-0.22069	0.30790	0.08953	-0.00523	0.00485	-0.00415	4.08962
828			8.27000	4.51163	4.61111	22.85689	0.00372	0.00338	0.00442	-0.00002	0.00004	0.00008	-101.44648	-16.71617	135.47501	0.13674	0.03534	-0.00601	0.00145	0.00126	0.00009	17.01359	2.50838	-176.84698	0.16371	-0.07634	-0.01663	-0.00580	-0.00117	-0.00073	-2.14087	4.27684	-172.35747	-0.50435	0.02181	0.04256	0.00412	0.00038	-0.00159	-4.71699	-5.76219	-174.30443	-0.22215	0.30329	0.08928	-0.00437	0.00227	-0.00245	4.08581
829			8.28000	4.51767	4.60247	22.84534	0.00371	0.00337	0.00440	-0.00004	0.00005	0.00010	-101.46290	-16.72320	135.49977	0.13588	0.03512	-0.00589	0.00285	0.00138	0.00014	17.03594	2.49591	-176.86658	0.16290	-0.07719	-0.01696	-0.00639	-0.00056	-0.00057	-2.13913	4.26840	-172.33621	-0.50211	0.02273	0.04241	0.00092	0.00017	-0.00172	-4.72729	-5.76323	-174.29498	-0.22180	0.29967	0.08888	-0.00244	-0.00022	-0.00026	4.08089
830			8.29000	4.52542	4.59302	22.83175	0.00372	0.00335	0.00437	-0.00004	0.00005	0.00010	-101.48546	-16.73411	135.52689	0.13473	0.03478	-0.00594	0.00395	0.00137	0.00018	17.06005	2.48915	-176.88162	0.16181	-0.07735	-0.01692	-0.00684	-0.00009	-0.00040	-2.14222	4.26630	-172.31128	-0.50250	0.02182	0.04242	-0.00334	-0.00009	-0.00205	-4.72992	-5.76106	-174.30118	-0.22202	0.29954	0.08891	0.00012	-0.00228	0.00212	4.07604
831			8.30000	4.53296	4.58328	22.82030	0.00373	0.00334	0.00433	-0.00004	0.00005	0.00007	-101.51190	-16.74846	135.55328	0.13344	0.03439	-0.00603	0.00479	0.00116	0.00022	17.08548	2.48666	-176.89226	0.16055	-0.07713	-0.01677	-0.00711	0.00018	-0.00025	-2.15090	4.27126	-172.28049	-0.50273	0.01946	0.04251	-0.00766	-0.00034	-0.00251	-4.72385	-5.75679	-174.32310	-0.22068	0.30097	0.08893	0.00277	-0.00373	0.00444	4.07269
832			8.31000	4.53876	4.57387	22.81577	0.00375	0.00333	0.00431	-0.00003	0.00005	0.00000	-101.54048	-16.76642	135.57494	0.13232	0.03409	-0.00598	0.00558	0.00077	0.00024	17.11153	2.48672	-176.89874	0.15946	-0.07663	-0.01681	-0.00719	0.00025	-0.00012	-2.16478	4.28388	-172.24280	-0.49982	0.01804	0.04260	-0.01133	-0.00058	-0.00299	-4.70965	-5.75162	-174.35970	-0.21645	0.30161	0.08848	0.00505	-0.00455	0.00652	4.07106
833			8.32000	4.54194	4.56559	22.82118	0.00374	0.00332	0.00430	-0.00002	0.00005	-0.00007	-101.57063	-16.78805	135.58934	0.13159	0.03399	-0.00566	0.00640	0.00034	0.00025	17.13754	2.48775	-176.90125	0.15908	-0.07590	-0.01721	-0.00712	0.00012	-0.00001	-2.18299	4.30511	-172.19862	-0.49946	0.01518	0.04369	-0.01427	-0.00074	-0.00344	-4.68848	-5.74650	-174.40913	-0.21502	0.30439	0.08942	0.00691	-0.00485	0.00835	4.07046
834			8.33000	4.54240	4.55919	22.83577	0.00371	0.00331	0.00431	-0.00000	0.00004	-0.00012	-101.60263	-16.81273	135.59711	0.13124	0.03409	-0.00512	0.00715	0.00005	0.00023	17.16287	2.48824	-176.89984	0.15941	-0.07503	-0.01790	-0.00691	-0.00016	0.00009	-2.20447	4.33605	-172.15025	-0.50159	0.01253	0.04525	-0.01644	-0.00083	-0.00370	-4.66197	-5.74217	-174.46837	-0.21663	0.30399	0.09083	0.00838	-0.00464	0.00965	4.06958
835			8.34000	4.54067	4.55522	22.85510	0.00365	0.00329	0.00432	0.00001	0.00002	-0.00014	-101.63671	-16.83873	135.60213	0.13107	0.03429	-0.00453	0.00758	0.00004	0.00021	17.18696	2.48720	-176.89470	0.16016	-0.07425	-0.01863	-0.00661	-0.00052	0.00020	-2.22787	4.37720	-172.10173	-0.50350	0.01064	0.04606	-0.01755	-0.00089	-0.00359	-4.63180	-5.73898	-174.53253	-0.21890	0.29896	0.09117	0.00946	-0.00417	0.01010	4.06756
836			8.35000	4.53784	4.55383	22.87308	0.00359	0.00328	0.00432	0.00001	0.00001	-0.00011	-101.67255	-16.86393	135.60971	0.13073	0.03440	-0.00412	0.00751	0.00033	0.00018	17.20952	2.48421	-176.88582	0.16078	-0.07342	-0.01899	-0.00624	-0.00083	0.00029	-2.25151	4.42859	-172.05710	-0.50357	0.00892	0.04651	-0.01736	-0.00091	-0.00311	-4.59959	-5.73650	-174.59683	-0.21907	0.29291	0.09083	0.01002	-0.00405	0.00978	4.06436
837			8.36000	4.53528	4.55414	22.88431	0.00354	0.00326	0.00431	0.00001	0.00000	-0.00005	-101.70885	-16.88611	135.62395	0.13023	0.03438	-0.00403	0.00693	0.00078	0.00016	17.23050	2.48001	-176.87395	0.16122	-0.07248	-0.01874	-0.00590	-0.00097	0.00035	-2.27366	4.49065	-172.02025	-0.50416	0.00717	0.04780	-0.01605	-0.00086	-0.00233	-4.56689	-5.73308	-174.65744	-0.21796	0.28825	0.09127	0.01006	-0.00476	0.00900	4.05981
838			8.37000	4.53471	4.55474	22.88552	0.00351	0.00324	0.00428	-0.00001	-0.00000	0.00003	-101.74408	-16.90352	135.64615	0.12964	0.03424	-0.00423	0.00605	0.00126	0.00014	17.25036	2.47596	-176.86076	0.16132	-0.07135	-0.01795	-0.00570	-0.00083	0.00035	-2.29282	4.56451	-171.99548	-0.50530	0.00432	0.04934	-0.01398	-0.00061	-0.00109	-4.53525	-5.72662	-174.71152	-0.21604	0.28963	0.09226	0.00958	-0.00632	0.00777	4.05346
839			8.38000	4.53792	4.55390	22.87652	0.00351	0.00323	0.00425	-0.00003	0.00001	0.00009	-101.77718	-16.91479	135.67502	0.12918	0.03408	-0.00457	0.00517	0.00161	0.00011	17.26993	2.47376	-176.84885	0.16096	-0.07037	-0.01703	-0.00573	-0.00045	0.00029	-2.30789	4.65136	-171.98836	-0.50545	0.00040	0.05138	-0.01159	-0.00007	0.00075	-4.50626	-5.71580	-174.75606	-0.21082	0.29559	0.09370	0.00862	-0.00826	0.00603	4.04431
840			8.39000	4.54633	4.55031	22.86081	0.00355	0.00322	0.00420	-0.00006	0.00002	0.00012	-101.80782	-16.91989	135.70760	0.12901	0.03399	-0.00489	0.00451	0.00182	0.00008	17.29027	2.47478	-176.83963	0.16041	-0.06988	-0.01643	-0.00601	0.00004	0.00025	-2.31831	4.75186	-172.00471	-0.50614	-0.00507	0.05330	-0.00932	0.00094	0.00316	-4.48079	-5.70049	-174.78787	-0.20595	0.30231	0.09510	0.00768	-0.00995	0.00388	4.03223
841			8.40000	4.55981	4.54392	22.84381	0.00362	0.00322	0.00416	-0.00009	0.00003	0.00011	-101.83663	-16.91973	135.74156	0.12940	0.03405	-0.00518	0.00423	0.00193	0.00004	17.31216	2.47951	-176.83257	0.16064	-0.07009	-0.01622	-0.00649	0.00046	0.00024	-2.32401	4.86548	-172.04782	-0.50583	-0.01137	0.05475	-0.00739	0.00231	0.00580	-4.45860	-5.68183	-174.80583	-0.20144	0.30796	0.09601	0.00702	-0.01091	0.00173	4.01796
842			8.41000	4.57645	4.53668	22.83096	0.00372	0.00324	0.00413	-0.00010	0.00003	0.00006	-101.86517	-16.91496	135.77591	0.13035	0.03424	-0.00551	0.00441	0.00200	0.00000	17.33599	2.48698	-176.82594	0.16176	-0.07113	-0.01632	-0.00707	0.00064	0.00028	-2.32545	4.98963	-172.11699	-0.50639	-0.01793	0.05610	-0.00574	0.00388	0.00831	-4.43847	-5.66162	-174.81174	-0.19874	0.31217	0.09692	0.00688	-0.01088	0.00004	4.00280
843			8.42000	4.59335	4.53150	22.82672	0.00383	0.00328	0.00413	-0.00011	0.00002	-0.00001	-101.89539	-16.90681	135.81035	0.13183	0.03456	-0.00585	0.00505	0.00205	-0.00002	17.36160	2.49521	-176.81708	0.16360	-0.07232	-0.01653	-0.00760	0.00045	0.00038	-2.32303	5.12030	-172.20789	-0.50801	-0.02218	0.05720	-0.00413	0.00494	0.01037	-4.41859	-5.64202	-174.80936	-0.19954	0.31390	0.09775	0.00732	-0.00988	-0.00108	3.98827
844			8.43000	4.60810	4.53071	22.83374	0.00394	0.00333	0.00417	-0.00010	-0.00000	-0.00009	-101.92909	-16.89734	135.84465	0.13371	0.03499	-0.00608	0.00611	0.00208	-0.00002	17.38824	2.50159	-176.80324	0.16617	-0.07281	-0.01675	-0.00795	-0.00012	0.00051	-2.31705	5.25287	-172.31494	-0.51053	-0.02761	0.05913	-0.00252	0.00610	0.01208	-4.39742	-5.62468	-174.80186	-0.20034	0.31840	0.09961	0.00812	-0.00831	-0.00188	3.97558
845			8.44000	4.61910	4.53490	22.85144	0.00406	0.00340	0.00426	-0.00007	-0.00003	-0.00016	-101.96772	-16.88891	135.87915	0.13577	0.03549	-0.00606	0.00747	0.00212	-0.00000	17.41496	2.50397	-176.78291	0.16948	-0.07190	-0.01691	-0.00807	-0.00090	0.00065	-2.30811	5.38294	-172.43246	-0.51254	-0.03516	0.06107	-0.00116	0.00748	0.01327	-4.37406	-5.61054	-174.79001	-0.19856	0.32416	0.10135	0.00895	-0.00640	-0.00269	3.96530
846			8.45000	4.62564	4.54345	22.87640	0.00416	0.00349	0.00438	-0.00005	-0.00005	-0.00021	-102.01241	-16.88278	135.91440	0.13759	0.03595	-0.00578	0.00908	0.00215	0.00002	17.44077	2.50099	-176.75705	0.17330	-0.06962	-0.01704	-0.00795	-0.00167	0.00072	-2.29712	5.50652	-172.55493	-0.51345	-0.04021	0.06225	-0.00019	0.00798	0.01367	-4.34857	-5.59980	-174.77310	-0.19432	0.32623	0.10185	0.00943	-0.00452	-0.00363	3.95667
847			8.46000	4.62779	4.55532	22.90409	0.00424	0.00356	0.00450	-0.00002	-0.00007	-0.00022	-102.06395	-16.87912	135.95007	0.13884	0.03629	-0.00526	0.01082	0.00213	0.00004	17.46519	2.49222	-176.72867	0.17698	-0.06632	-0.01717	-0.00758	-0.00225	0.00068	-2.28517	5.62034	-172.67593	-0.51557	-0.04285	0.06275	0.00051	0.00771	0.01316	-4.32236	-5.59162	-174.75029	-0.18869	0.32613	0.10139	0.00915	-0.00327	-0.00460	3.94799
848			8.47000	4.62633	4.56920	22.92972	0.00429	0.00363	0.00463	0.00001	-0.00008	-0.00019	-102.12220	-16.87766	135.98497	0.13938	0.03647	-0.00458	0.01241	0.00201	0.00005	17.48744	2.47754	-176.70221	0.18005	-0.06252	-0.01733	-0.00692	-0.00257	0.00050	-2.27318	5.72212	-172.78799	-0.51791	-0.04417	0.06304	0.00115	0.00699	0.01180	-4.29802	-5.58444	-174.72189	-0.18285	0.32569	0.10073	0.00794	-0.00298	-0.00545	3.93652
849			8.48000	4.62187	4.58322	22.94873	0.00431	0.00368	0.00472	0.00004	-0.00008	-0.00013	-102.18549	-16.87803	136.01733	0.13921	0.03650	-0.00377	0.01354	0.00178	0.00004	17.50722	2.45735	-176.68266	0.18215	-0.05869	-0.01758	-0.00616	-0.00261	0.00019	-2.26191	5.81015	-172.88416	-0.52293	-0.04670	0.06401	0.00193	0.00629	0.00988	-4.27857	-5.57654	-174.68901	-0.17962	0.33022	0.10137	0.00597	-0.00369	-0.00623	3.91966
850			8.49000	4.61434	4.59537	22.95837	0.00431	0.00370	0.00477	0.00007	-0.00006	-0.00005	-102.25107	-16.87913	136.04489	0.13840	0.03643	-0.00287	0.01400	0.00143	0.00003	17.52504	2.43255	-176.67525	0.18295	-0.05535	-0.01799	-0.00558	-0.00241	-0.00028	-2.25164	5.88320	-172.95947	-0.52941	-0.05044	0.06523	0.00306	0.00551	0.00751	-4.26670	-5.56642	-174.65228	-0.17780	0.33798	0.10266	0.00342	-0.00519	-0.00701	3.89604
851			8.50000	4.60314	4.60358	22.95808	0.00427	0.00369	0.00478	0.00010	-0.00004	0.00004	-102.31548	-16.87906	136.06572	0.13719	0.03633	-0.00188	0.01360	0.00108	0.00001	17.54227	2.40445	-176.68474	0.18274	-0.05306	-0.01882	-0.00534	-0.00204	-0.00090	-2.24225	5.94033	-173.01178	-0.53380	-0.05427	0.06569	0.00446	0.00450	0.00490	-4.26402	-5.55317	-174.61195	-0.17615	0.34548	0.10326	0.00063	-0.00704	-0.00770	3.86596
852			8.51000	4.58796	4.60596	22.94810	0.00420	0.00367	0.00477	0.00013	0.00000	0.00012	-102.37507	-16.87582	136.08063	0.13578	0.03621	-0.00086	0.01207	0.00088	-0.00000	17.56015	2.37404	-176.71411	0.18164	-0.05246	-0.02023	-0.00530	-0.00162	-0.00164	-2.23359	5.98149	-173.04161	-0.53768	-0.05475	0.06636	0.00594	0.00311	0.00245	-4.27069	-5.53677	-174.56837	-0.17615	0.34981	0.10406	-0.00203	-0.00868	-0.00828	3.83103
853			8.52000	4.56913	4.60051	22.92837	0.00409	0.00365	0.00476	0.00016	0.00005	0.00021	-102.42530	-16.86880	136.09325	0.13420	0.03603	0.00013	0.00917	0.00092	0.00000	17.57892	2.34256	-176.76279	0.17958	-0.05380	-0.02218	-0.00511	-0.00121	-0.00243	-2.22545	6.00708	-173.05173	-0.54354	-0.05669	0.06709	0.00718	0.00181	0.00035	-4.28586	-5.51802	-174.52274	-0.17881	0.35568	0.10537	-0.00434	-0.00991	-0.00860	3.79354
854			8.53000	4.54765	4.58554	22.89901	0.00398	0.00362	0.00477	0.00017	0.00011	0.00029	-102.46139	-16.85984	136.10812	0.13258	0.03578	0.00113	0.00516	0.00112	0.00001	17.59733	2.31161	-176.82605	0.17668	-0.05672	-0.02461	-0.00445	-0.00079	-0.00311	-2.21796	6.01825	-173.04626	-0.54767	-0.05757	0.06709	0.00786	0.00050	-0.00126	-4.30730	-5.49793	-174.47710	-0.18107	0.35928	0.10584	-0.00594	-0.01049	-0.00842	3.75608
855			8.54000	4.52465	4.56148	22.86174	0.00386	0.00360	0.00480	0.00018	0.00014	0.00034	-102.47990	-16.85215	136.12781	0.13102	0.03550	0.00222	0.00075	0.00135	0.00001	17.61316	2.28365	-176.89586	0.17366	-0.06067	-0.02747	-0.00315	-0.00035	-0.00347	-2.21133	6.01621	-173.02963	-0.54835	-0.05711	0.06646	0.00791	-0.00068	-0.00232	-4.33195	-5.47780	-174.43396	-0.18081	0.36019	0.10532	-0.00656	-0.01027	-0.00778	3.72125
856			8.55000	4.50066	4.53308	22.82110	0.00375	0.00358	0.00484	0.00018	0.00015	0.00034	-102.48065	-16.84791	136.15187	0.12963	0.03523	0.00333	-0.00308	0.00145	-0.00001	17.62357	2.26150	-176.96219	0.17129	-0.06464	-0.03029	-0.00130	0.00011	-0.00330	-2.20560	6.00300	-173.00653	-0.54853	-0.05513	0.06544	0.00755	-0.00156	-0.00280	-4.35673	-5.45895	-174.39479	-0.18152	0.35849	0.10434	-0.00641	-0.00927	-0.00688	3.69096
857			8.56000	4.47557	4.50842	22.78406	0.00367	0.00358	0.00489	0.00018	0.00010	0.00029	-102.46684	-16.84616	136.17683	0.12872	0.03507	0.00437	-0.00568	0.00138	-0.00002	17.62659	2.24761	-177.01559	0.17020	-0.06751	-0.03263	0.00078	0.00052	-0.00252	-2.20057	5.98195	-172.98170	-0.54680	-0.05116	0.06425	0.00692	-0.00194	-0.00273	-4.37943	-5.44252	-174.36055	-0.18115	0.35637	0.10303	-0.00577	-0.00776	-0.00575	3.66621
858			8.57000	4.44937	4.49533	22.75676	0.00361	0.00359	0.00495	0.00017	0.00002	0.00019	-102.44379	-16.84357	136.19917	0.12843	0.03505	0.00517	-0.00684	0.00122	0.00000	17.62174	2.24313	-177.04927	0.17015	-0.06870	-0.03411	0.00268	0.00083	-0.00124	-2.19600	5.95764	-172.95937	-0.54314	-0.04807	0.06351	0.00602	-0.00192	-0.00225	-4.39916	-5.42918	-174.33264	-0.17815	0.35742	0.10212	-0.00501	-0.00610	-0.00437	3.64673
859			8.58000	4.42344	4.49831	22.74154	0.00358	0.00362	0.00503	0.00016	-0.00007	0.00008	-102.41749	-16.83703	136.21722	0.12851	0.03505	0.00558	-0.00682	0.00099	0.00005	17.61027	2.24819	-177.05960	0.17044	-0.06790	-0.03442	0.00408	0.00103	0.00025	-2.19191	5.93455	-172.94263	-0.54080	-0.04663	0.06392	0.00480	-0.00169	-0.00154	-4.41614	-5.41927	-174.31299	-0.17533	0.36078	0.10258	-0.00444	-0.00428	-0.00272	3.63135
860			8.59000	4.40021	4.51635	22.73752	0.00358	0.00366	0.00513	0.00013	-0.00014	-0.00002	-102.39177	-16.82587	136.22957	0.12866	0.03496	0.00559	-0.00618	0.00063	0.00010	17.59418	2.26218	-177.04643	0.17031	-0.06541	-0.03357	0.00489	0.00114	0.00164	-2.18854	5.91510	-172.93323	-0.53896	-0.04623	0.06377	0.00311	-0.00142	-0.00071	-4.43098	-5.41330	-174.30327	-0.17374	0.36287	0.10257	-0.00407	-0.00212	-0.00083	3.61863
861			8.60000	4.38276	4.54287	22.74195	0.00359	0.00371	0.00522	0.00008	-0.00017	-0.00009	-102.36720	-16.81285	136.23376	0.12873	0.03479	0.00539	-0.00543	0.00007	0.00012	17.57549	2.28414	-177.01221	0.17024	-0.06150	-0.03197	0.00522	0.00120	0.00267	-2.18648	5.89899	-172.93120	-0.53822	-0.04495	0.06336	0.00089	-0.00124	0.00004	-4.44383	-5.41187	-174.30417	-0.17515	0.36203	0.10242	-0.00371	0.00049	0.00109	3.60744
862			8.61000	4.37379	4.56952	22.75249	0.00361	0.00374	0.00529	0.00002	-0.00015	-0.00014	-102.34247	-16.80072	136.22614	0.12879	0.03464	0.00521	-0.00472	-0.00072	0.00013	17.55564	2.31244	-176.96196	0.17106	-0.05708	-0.03027	0.00531	0.00126	0.00325	-2.18645	5.88363	-172.93517	-0.53706	-0.04461	0.06267	-0.00161	-0.00132	0.00060	-4.45412	-5.41580	-174.31532	-0.17685	0.36277	0.10214	-0.00311	0.00357	0.00275	3.59719
863			8.62000	4.37466	4.59040	22.76785	0.00364	0.00375	0.00531	-0.00004	-0.00010	-0.00017	-102.31628	-16.78933	136.20280	0.12897	0.03460	0.00511	-0.00404	-0.00167	0.00017	17.53546	2.34546	-176.90245	0.17304	-0.05285	-0.02884	0.00536	0.00138	0.00342	-2.18865	5.86541	-172.94350	-0.53632	-0.04374	0.06200	-0.00407	-0.00166	0.00098	-4.46113	-5.42550	-174.33420	-0.17921	0.36154	0.10183	-0.00213	0.00692	0.00377	3.58790
864			8.63000	4.38500	4.60314	22.78704	0.00368	0.00374	0.00527	-0.00010	-0.00005	-0.00020	-102.28787	-16.77522	136.16125	0.12923	0.03464	0.00492	-0.00340	-0.00266	0.00024	17.51517	2.38193	-176.84120	0.17509	-0.04962	-0.02770	0.00546	0.00160	0.00326	-2.19313	5.84075	-172.95500	-0.53617	-0.04118	0.06189	-0.00653	-0.00215	0.00122	-4.46389	-5.44096	-174.35616	-0.18000	0.35783	0.10176	-0.00071	0.01017	0.00388	3.57995
865			8.64000	4.40313	4.60795	22.80974	0.00373	0.00371	0.00517	-0.00015	0.00000	-0.00022	-102.25665	-16.75442	136.10065	0.12951	0.03468	0.00446	-0.00290	-0.00363	0.00030	17.49481	2.42134	-176.78487	0.17629	-0.04804	-0.02674	0.00565	0.00195	0.00287	-2.20007	5.80643	-172.96848	-0.53640	-0.03926	0.06087	-0.00910	-0.00280	0.00127	-4.46176	-5.46138	-174.37546	-0.17975	0.35574	0.10083	0.00101	0.01291	0.00295	3.57363
866			8.65000	4.42656	4.60696	22.83678	0.00379	0.00367	0.00503	-0.00018	0.00003	-0.00025	-102.22204	-16.72475	136.02176	0.13014	0.03480	0.00372	-0.00264	-0.00445	0.00033	17.47409	2.46329	-176.73763	0.17699	-0.04838	-0.02606	0.00603	0.00240	0.00242	-2.20984	5.76008	-172.98215	-0.53343	-0.03588	0.05861	-0.01163	-0.00334	0.00107	-4.45460	-5.48501	-174.38646	-0.17701	0.35238	0.09833	0.00269	0.01447	0.00110	3.56920
867			8.66000	4.45278	4.60392	22.86811	0.00387	0.00363	0.00488	-0.00019	0.00003	-0.00027	-102.18385	-16.68660	135.92857	0.13121	0.03501	0.00275	-0.00290	-0.00499	0.00029	17.45216	2.50741	-176.70053	0.17725	-0.05028	-0.02556	0.00675	0.00287	0.00199	-2.22254	5.70058	-172.99361	-0.53028	-0.03079	0.05632	-0.01372	-0.00354	0.00065	-4.44348	-5.50930	-174.38466	-0.17412	0.34777	0.09572	0.00397	0.01450	-0.00134	3.56650
868			8.67000	4.47898	4.60245	22.90077	0.00394	0.00358	0.00473	-0.00019	0.00001	-0.00025	-102.14135	-16.64253	135.82893	0.13247	0.03523	0.00158	-0.00400	-0.00506	0.00018	17.42757	2.55251	-176.67191	0.17694	-0.05282	-0.02493	0.00788	0.00320	0.00164	-2.23765	5.62888	-173.00049	-0.52970	-0.02573	0.05433	-0.01481	-0.00343	0.00008	-4.43037	-5.53141	-174.36670	-0.17408	0.34748	0.09397	0.00465	0.01327	-0.00419	3.56521
869			8.68000	4.50235	4.60457	22.92970	0.00399	0.00353	0.00460	-0.00016	-0.00001	-0.00020	-102.09314	-16.59632	135.73265	0.13362	0.03534	0.00027	-0.00606	-0.00464	0.00003	17.39886	2.59632	-176.64920	0.17628	-0.05510	-0.02385	0.00926	0.00323	0.00132	-2.25382	5.54790	-173.00127	-0.52768	-0.01971	0.05202	-0.01437	-0.00287	-0.00049	-4.41813	-5.54900	-174.33003	-0.17256	0.34986	0.09191	0.00446	0.01124	-0.00728	3.56475
870			8.69000	4.52060	4.60988	22.95054	0.00403	0.00350	0.00449	-0.00012	-0.00003	-0.00013	-102.03770	-16.55183	135.64801	0.13448	0.03530	-0.00104	-0.00875	-0.00388	-0.00010	17.36556	2.63555	-176.63124	0.17540	-0.05646	-0.02241	0.01071	0.00287	0.00098	-2.26926	5.46158	-172.99619	-0.52299	-0.01296	0.05012	-0.01230	-0.00195	-0.00095	-4.40984	-5.56113	-174.27295	-0.16822	0.35127	0.08995	0.00337	0.00898	-0.01028	3.56461
871			8.70000	4.53309	4.61721	22.96182	0.00405	0.00347	0.00442	-0.00007	-0.00004	-0.00006	-101.97495	-16.51260	135.57961	0.13518	0.03521	-0.00215	-0.01158	-0.00299	-0.00017	17.32752	2.66686	-176.61862	0.17445	-0.05719	-0.02099	0.01221	0.00219	0.00063	-2.28219	5.37472	-172.98622	-0.51784	-0.00604	0.04871	-0.00899	-0.00089	-0.00129	-4.40812	-5.56812	-174.19658	-0.16386	0.35167	0.08845	0.00168	0.00691	-0.01269	3.56400
872			8.71000	4.54037	4.62562	22.96444	0.00406	0.00345	0.00438	-0.00004	-0.00005	0.00000	-101.90562	-16.48238	135.52881	0.13572	0.03511	-0.00297	-0.01419	-0.00211	-0.00017	17.28441	2.68769	-176.61150	0.17350	-0.05736	-0.01974	0.01373	0.00128	0.00031	-2.29136	5.29227	-172.97246	-0.51589	-0.00334	0.04808	-0.00511	-0.00045	-0.00151	-4.41425	-5.57093	-174.10657	-0.16268	0.35528	0.08834	-0.00025	0.00530	-0.01419	3.56238
873			8.72000	4.54327	4.63471	22.96016	0.00404	0.00344	0.00435	-0.00000	-0.00006	0.00004	-101.83125	-16.46380	135.49544	0.13613	0.03504	-0.00359	-0.01634	-0.00131	-0.00011	17.23642	2.69654	-176.60909	0.17279	-0.05729	-0.01854	0.01498	0.00026	0.00004	-2.29631	5.21807	-172.95624	-0.51326	-0.00303	0.04777	-0.00138	-0.00036	-0.00159	-4.42788	-5.57098	-174.01083	-0.16261	0.35746	0.08860	-0.00204	0.00441	-0.01458	3.55975
874			8.73000	4.54234	4.64384	22.95115	0.00401	0.00343	0.00434	0.00002	-0.00006	0.00007	-101.75362	-16.45748	135.47783	0.13651	0.03498	-0.00423	-0.01776	-0.00066	-0.00003	17.18502	2.69339	-176.61061	0.17230	-0.05712	-0.01701	0.01560	-0.00067	-0.00019	-2.29742	5.15379	-172.93965	-0.51222	-0.00264	0.04753	0.00162	-0.00027	-0.00148	-4.44703	-5.57044	-173.91660	-0.16690	0.35780	0.08921	-0.00337	0.00445	-0.01409	3.55726
875			8.74000	4.53863	4.65228	22.94067	0.00399	0.00342	0.00433	0.00004	-0.00005	0.00007	-101.67555	-16.46147	135.47198	0.13696	0.03495	-0.00495	-0.01812	-0.00025	0.00006	17.13304	2.68005	-176.61723	0.17224	-0.05726	-0.01524	0.01533	-0.00130	-0.00040	-2.29549	5.09933	-172.92511	-0.50962	-0.00049	0.04742	0.00367	-0.00004	-0.00118	-4.46875	-5.57116	-173.82845	-0.17106	0.35502	0.08967	-0.00397	0.00506	-0.01304	3.55693
876			8.75000	4.53346	4.65961	22.93174	0.00397	0.00341	0.00434	0.00004	-0.00005	0.00005	-101.60048	-16.47239	135.47231	0.13760	0.03502	-0.00556	-0.01727	-0.00008	0.00012	17.08400	2.65985	-176.63142	0.17268	-0.05767	-0.01372	0.01411	-0.00151	-0.00059	-2.29137	5.05358	-172.91502	-0.50760	0.00303	0.04770	0.00486	0.00022	-0.00068	-4.48996	-5.57372	-173.74832	-0.17501	0.35038	0.09033	-0.00384	0.00556	-0.01193	3.56119
877			8.76000	4.52788	4.66642	22.92512	0.00396	0.00342	0.00436	0.00004	-0.00005	0.00004	-101.53246	-16.48582	135.47446	0.13823	0.03515	-0.00591	-0.01520	-0.00006	0.00013	17.04121	2.63673	-176.65585	0.17317	-0.05834	-0.01278	0.01204	-0.00132	-0.00079	-2.28568	5.01519	-172.91208	-0.50469	0.00644	0.04773	0.00531	0.00040	0.00005	-4.50875	-5.57744	-173.67548	-0.17707	0.34677	0.09057	-0.00322	0.00565	-0.01100	3.57126
878			8.77000	4.52227	4.67393	22.92045	0.00394	0.00343	0.00440	0.00004	-0.00005	0.00002	-101.47540	-16.49791	135.47563	0.13855	0.03522	-0.00604	-0.01218	-0.00014	0.00011	17.00711	2.61419	-176.69167	0.17291	-0.05930	-0.01246	0.00938	-0.00086	-0.00098	-2.27896	4.98319	-172.91901	-0.50130	0.00781	0.04800	0.00514	0.00040	0.00095	-4.52448	-5.58140	-173.60742	-0.17714	0.34567	0.09101	-0.00243	0.00543	-0.01044	3.58688
879			8.78000	4.51676	4.68249	22.91793	0.00391	0.00343	0.00444	0.00004	-0.00005	0.00001	-101.43163	-16.50752	135.47423	0.13850	0.03523	-0.00588	-0.00879	-0.00027	0.00008	16.98276	2.59450	-176.73738	0.17244	-0.06019	-0.01278	0.00657	-0.00029	-0.00116	-2.27175	4.95691	-172.93727	-0.49981	0.01015	0.04811	0.00453	0.00044	0.00191	-4.53740	-5.58500	-173.54237	-0.17925	0.34313	0.09135	-0.00176	0.00507	-0.01005	3.60667
880			8.79000	4.51119	4.69095	22.91765	0.00387	0.00344	0.00448	0.00004	-0.00005	-0.00001	-101.40113	-16.51535	135.47011	0.13812	0.03521	-0.00533	-0.00558	-0.00037	0.00006	16.96789	2.57851	-176.78987	0.17225	-0.06039	-0.01374	0.00391	0.00020	-0.00135	-2.26446	4.93564	-172.96657	-0.49582	0.01227	0.04785	0.00378	0.00044	0.00273	-4.54818	-5.58829	-173.47975	-0.17983	0.34017	0.09112	-0.00135	0.00479	-0.00961	3.62888
881			8.80000	4.50476	4.69789	22.91924	0.00384	0.00344	0.00452	0.00005	-0.00003	-0.00002	-101.38251	-16.52224	135.46442	0.13736	0.03514	-0.00443	-0.00293	-0.00043	0.00004	16.96161	2.56533	-176.84596	0.17220	-0.05947	-0.01510	0.00167	0.00044	-0.00153	-2.25723	4.91861	-173.00456	-0.48959	0.01306	0.04722	0.00323	0.00038	0.00328	-4.55791	-5.59150	-173.42010	-0.17860	0.33861	0.09043	-0.00128	0.00464	-0.00899	3.65156
882			8.81000	4.49620	4.70244	22.92248	0.00380	0.00344	0.00455	0.00006	-0.00002	-0.00004	-101.37323	-16.52821	135.45790	0.13625	0.03501	-0.00328	-0.00092	-0.00046	0.00002	16.96184	2.55268	-176.90343	0.17221	-0.05736	-0.01659	0.00008	0.00034	-0.00171	-2.24996	4.90513	-173.04762	-0.48530	0.01435	0.04690	0.00295	0.00034	0.00350	-4.56763	-5.59490	-173.36443	-0.17889	0.33650	0.09016	-0.00149	0.00444	-0.00819	3.67252
883			8.82000	4.48501	4.70423	22.92783	0.00376	0.00344	0.00458	0.00008	0.00000	-0.00005	-101.37086	-16.53297	135.45073	0.13497	0.03484	-0.00208	0.00047	-0.00047	0.00001	16.96624	2.53740	-176.96117	0.17254	-0.05452	-0.01797	-0.00073	-0.00003	-0.00191	-2.24284	4.89470	-173.09140	-0.48050	0.01568	0.04640	0.00261	0.00029	0.00334	-4.57771	-5.59830	-173.31465	-0.17834	0.33430	0.08961	-0.00172	0.00388	-0.00701	3.69006
884			8.83000	4.47160	4.70332	22.93529	0.00373	0.00343	0.00460	0.00009	0.00001	-0.00006	-101.37302	-16.53575	135.44313	0.13379	0.03469	-0.00100	0.00125	-0.00044	-0.00000	16.97185	2.51653	-177.01950	0.17339	-0.05156	-0.01908	-0.00061	-0.00056	-0.00214	-2.23661	4.88684	-173.13121	-0.47601	0.01491	0.04596	0.00179	0.00021	0.00284	-4.58753	-5.60099	-173.27353	-0.17844	0.33345	0.08927	-0.00169	0.00270	-0.00544	3.70294
885			8.84000	4.45709	4.70051	22.94359	0.00370	0.00343	0.00462	0.00009	0.00002	-0.00006	-101.37733	-16.53513	135.43582	0.13270	0.03452	-0.00022	0.00139	-0.00037	-0.00000	16.97552	2.48803	-177.08044	0.17352	-0.04951	-0.01982	0.00043	-0.00109	-0.00241	-2.23245	4.88149	-173.16298	-0.47272	0.01497	0.04592	0.00027	0.00013	0.00208	-4.59546	-5.60198	-173.24397	-0.17964	0.33074	0.08926	-0.00123	0.00094	-0.00352	3.71041
886			8.85000	4.44298	4.69663	22.95151	0.00366	0.00342	0.00461	0.00008	0.00003	-0.00006	-101.38094	-16.53085	135.42885	0.13179	0.03437	0.00023	0.00090	-0.00032	0.00000	16.97448	2.45166	-177.14561	0.17288	-0.04890	-0.02026	0.00209	-0.00156	-0.00270	-2.23150	4.87896	-173.18355	-0.46998	0.01618	0.04543	-0.00162	0.00005	0.00114	-4.59981	-5.60063	-173.22804	-0.17989	0.32689	0.08856	-0.00042	-0.00097	-0.00144	3.71276
887			8.86000	4.43096	4.69243	22.95842	0.00361	0.00339	0.00458	0.00006	0.00003	-0.00004	-101.38117	-16.52317	135.42189	0.13129	0.03431	0.00033	-0.00012	-0.00024	0.00001	16.96744	2.40843	-177.21582	0.17150	-0.05029	-0.02059	0.00384	-0.00197	-0.00296	-2.23393	4.87900	-173.19188	-0.46809	0.01747	0.04526	-0.00319	-0.00002	0.00022	-4.59996	-5.59710	-173.22552	-0.17755	0.32390	0.08796	0.00037	-0.00254	0.00037	3.71126
888			8.87000	4.42281	4.68825	22.96268	0.00355	0.00336	0.00454	0.00003	0.00003	-0.00000	-101.37634	-16.51285	135.41638	0.13137	0.03440	0.00013	-0.00158	-0.00000	0.00000	16.95488	2.36065	-177.29031	0.16955	-0.05375	-0.02095	0.00520	-0.00230	-0.00315	-2.23885	4.88073	-173.18896	-0.46686	0.01684	0.04512	-0.00387	-0.00007	-0.00055	-4.59689	-5.59207	-173.23366	-0.17350	0.32578	0.08754	0.00075	-0.00363	0.00166	3.70750
889			8.88000	4.42049	4.68391	22.96006	0.00350	0.00334	0.00451	-0.00000	0.00002	0.00007	-101.36607	-16.50188	135.41728	0.13195	0.03458	-0.00036	-0.00344	0.00054	-0.00000	16.93852	2.31133	-177.36662	0.16680	-0.05894	-0.02135	0.00580	-0.00253	-0.00320	-2.24464	4.88325	-173.17772	-0.46618	0.01785	0.04487	-0.00344	-0.00010	-0.00102	-4.59281	-5.58612	-173.24828	-0.17107	0.32887	0.08720	0.00054	-0.00421	0.00229	3.70279
890			8.89000	4.42563	4.67826	22.94460	0.00346	0.00332	0.00449	-0.00004	0.00003	0.00019	-101.35081	-16.49481	135.43161	0.13272	0.03475	-0.00105	-0.00558	0.00139	0.00001	16.92107	2.26369	-177.44023	0.16320	-0.06492	-0.02166	0.00552	-0.00268	-0.00301	-2.24955	4.88596	-173.16266	-0.46491	0.01855	0.04455	-0.00214	-0.00010	-0.00111	-4.59019	-5.57987	-173.26495	-0.16852	0.33144	0.08675	-0.00019	-0.00421	0.00228	3.69834
891			8.90000	4.43927	4.66979	22.91212	0.00344	0.00331	0.00449	-0.00009	0.00004	0.00033	-101.33152	-16.49854	135.46526	0.13341	0.03483	-0.00174	-0.00769	0.00237	0.00006	16.90524	2.21988	-177.50510	0.15920	-0.07038	-0.02189	0.00451	-0.00282	-0.00256	-2.25236	4.88820	-173.14891	-0.46446	0.01885	0.04425	-0.00046	-0.00007	-0.00084	-4.59105	-5.57401	-173.27957	-0.16780	0.33335	0.08647	-0.00124	-0.00360	0.00182	3.69530
892			8.91000	4.46178	4.65735	22.86236	0.00342	0.00331	0.00453	-0.00013	0.00006	0.00046	-101.30982	-16.52073	135.52003	0.13383	0.03483	-0.00218	-0.00935	0.00327	0.00017	16.89307	2.18083	-177.55518	0.15549	-0.07436	-0.02205	0.00311	-0.00303	-0.00189	-2.25258	4.88919	-173.14056	-0.46363	0.01941	0.04369	0.00100	-0.00000	-0.00039	-4.59624	-5.56947	-173.29007	-0.16665	0.33336	0.08582	-0.00232	-0.00249	0.00128	3.69484
893			8.92000	4.49280	4.64080	22.79843	0.00342	0.00333	0.00458	-0.00017	0.00007	0.00056	-101.28810	-16.56742	135.59396	0.13391	0.03482	-0.00221	-0.01021	0.00393	0.00028	16.88536	2.14659	-177.58582	0.15334	-0.07646	-0.02228	0.00165	-0.00333	-0.00111	-2.25076	4.88798	-173.13870	-0.46255	0.02103	0.04276	0.00168	0.00010	0.00003	-4.60526	-5.56686	-173.29733	-0.16462	0.33139	0.08463	-0.00313	-0.00136	0.00107	3.69738
894			8.93000	4.53020	4.62088	22.72536	0.00343	0.00336	0.00466	-0.00019	0.00009	0.00061	-101.26874	-16.63990	135.68243	0.13351	0.03475	-0.00181	-0.01016	0.00425	0.00031	16.88220	2.11656	-177.59523	0.15339	-0.07651	-0.02252	0.00027	-0.00363	-0.00032	-2.24834	4.88399	-173.14143	-0.46156	0.02232	0.04213	0.00126	0.00022	0.00020	-4.61657	-5.56596	-173.30498	-0.16438	0.32966	0.08398	-0.00359	-0.00066	0.00148	3.70256
895			8.94000	4.56932	4.59932	22.65112	0.00345	0.00340	0.00475	-0.00019	0.00009	0.00059	-101.25338	-16.73259	135.77734	0.13272	0.03468	-0.00105	-0.00925	0.00414	0.00021	16.88334	2.08977	-177.58559	0.15518	-0.07468	-0.02280	-0.00099	-0.00385	0.00034	-2.24712	4.87690	-173.14470	-0.46073	0.02126	0.04172	-0.00014	0.00032	0.00004	-4.62832	-5.56619	-173.31776	-0.16497	0.33100	0.08388	-0.00373	-0.00057	0.00259	3.70915
896			8.95000	4.60421	4.57827	22.58582	0.00348	0.00345	0.00484	-0.00016	0.00009	0.00049	-101.24249	-16.83545	135.86856	0.13203	0.03474	-0.00000	-0.00772	0.00363	0.00000	16.88829	2.06507	-177.56163	0.15814	-0.07112	-0.02308	-0.00199	-0.00386	0.00079	-2.24853	4.86669	-173.14323	-0.45868	0.02165	0.04134	-0.00198	0.00043	-0.00050	-4.63905	-5.56684	-173.34058	-0.16366	0.33061	0.08350	-0.00358	-0.00118	0.00432	3.71581
897			8.96000	4.63059	4.55930	22.53768	0.00349	0.00349	0.00492	-0.00011	0.00009	0.00034	-101.23560	-16.93759	135.94739	0.13158	0.03496	0.00119	-0.00601	0.00285	-0.00022	16.89577	2.04179	-177.52974	0.16178	-0.06608	-0.02323	-0.00243	-0.00351	0.00097	-2.25318	4.85350	-173.13165	-0.45655	0.02247	0.04123	-0.00364	0.00055	-0.00143	-4.64759	-5.56691	-173.37752	-0.16195	0.32900	0.08325	-0.00328	-0.00269	0.00654	3.72153
898			8.97000	4.64719	4.54283	22.51006	0.00347	0.00352	0.00500	-0.00007	0.00009	0.00016	-101.23086	-17.02877	136.00822	0.13127	0.03524	0.00232	-0.00460	0.00191	-0.00036	16.90321	2.02083	-177.49806	0.16511	-0.06036	-0.02313	-0.00190	-0.00272	0.00082	-2.26095	4.83708	-173.10457	-0.45441	0.02247	0.04084	-0.00484	0.00067	-0.00269	-4.65347	-5.56480	-173.43143	-0.16088	0.32830	0.08281	-0.00299	-0.00522	0.00891	3.72537
899			8.98000	4.65502	4.52808	22.50227	0.00345	0.00354	0.00508	-0.00003	0.00009	0.00000	-101.22470	-17.10012	136.04726	0.13111	0.03550	0.00326	-0.00379	0.00087	-0.00036	16.90704	2.00420	-177.47569	0.16747	-0.05543	-0.02312	-0.00035	-0.00166	0.00039	-2.27163	4.81660	-173.05733	-0.45251	0.02106	0.04043	-0.00560	0.00077	-0.00418	-4.65676	-5.55876	-173.50255	-0.16008	0.32976	0.08250	-0.00280	-0.00844	0.01107	3.72666
900			8.99000	4.65637	4.51396	22.51150	0.00343	0.00356	0.00515	-0.00000	0.00009	-0.00013	-101.21368	-17.14646	136.06270	0.13133	0.03581	0.00408	-0.00356	-0.00013	-0.00025	16.90459	1.99361	-177.46933	0.16842	-0.05295	-0.02392	0.00184	-0.00066	-0.00016	-2.28496	4.79064	-172.98734	-0.44939	0.02193	0.03934	-0.00611	0.00100	-0.00563	-4.65837	-5.54803	-173.58774	-0.15903	0.32914	0.08125	-0.00282	-0.01143	0.01237	3.72537
901			9.00000	4.65386	4.50041	22.53332	0.00341	0.00358	0.00523	0.00001	0.00009	-0.00022	-101.19652	-17.16986	136.05719	0.13189	0.03616	0.00484	-0.00372	-0.00094	-0.00011	16.89460	1.98840	-177.47874	0.16833	-0.05259	-0.02547	0.00421	0.00008	-0.00067	-2.30075	4.75785	-172.89493	-0.44494	0.02208	0.03818	-0.00634	0.00125	-0.00687	-4.65989	-5.53327	-173.68054	-0.15636	0.32989	0.07982	-0.00311	-0.01342	0.01261	3.72161
902			9.01000	4.64974	4.48839	22.56210	0.00338	0.00359	0.00529	0.00001	0.00008	-0.00026	-101.17384	-17.17765	136.03735	0.13251	0.03647	0.00544	-0.00417	-0.00146	0.00001	16.87696	1.98649	-177.49849	0.16805	-0.05251	-0.02682	0.00638	0.00049	-0.00104	-2.31818	4.71740	-172.78319	-0.44270	0.02475	0.03700	-0.00604	0.00170	-0.00776	-4.66334	-5.51626	-173.77277	-0.15519	0.32887	0.07835	-0.00374	-0.01391	0.01175	3.71552
903			9.02000	4.64568	4.47869	22.59242	0.00335	0.00359	0.00533	0.00001	0.00007	-0.00026	-101.14646	-17.17605	136.00967	0.13295	0.03667	0.00579	-0.00483	-0.00171	0.00010	16.85269	1.98572	-177.52443	0.16773	-0.05205	-0.02746	0.00813	0.00068	-0.00133	-2.33592	4.66931	-172.65720	-0.43919	0.02832	0.03573	-0.00496	0.00228	-0.00821	-4.67059	-5.49892	-173.85661	-0.15369	0.32822	0.07678	-0.00464	-0.01317	0.01000	3.70756
904			9.03000	4.64291	4.47117	22.62042	0.00333	0.00359	0.00534	-0.00000	0.00005	-0.00023	-101.11478	-17.16780	135.97826	0.13341	0.03683	0.00596	-0.00558	-0.00176	0.00017	16.82340	1.98474	-177.55582	0.16729	-0.05221	-0.02787	0.00926	0.00072	-0.00159	-2.35230	4.61467	-172.52296	-0.43433	0.03006	0.03476	-0.00315	0.00269	-0.00833	-4.68321	-5.48259	-173.92593	-0.15046	0.33090	0.07563	-0.00559	-0.01192	0.00775	3.69803
905			9.04000	4.64231	4.46557	22.64336	0.00331	0.00359	0.00535	-0.00001	0.00004	-0.00017	-101.08002	-17.15493	135.94684	0.13404	0.03700	0.00599	-0.00628	-0.00162	0.00020	16.79160	1.98183	-177.59167	0.16721	-0.05302	-0.02820	0.00971	0.00062	-0.00182	-2.36604	4.55576	-172.38612	-0.43311	0.03061	0.03417	-0.00097	0.00287	-0.00823	-4.70157	-5.46736	-173.97763	-0.14881	0.33518	0.07520	-0.00645	-0.01081	0.00548	3.68759
906			9.05000	4.64451	4.46207	22.65863	0.00331	0.00359	0.00536	-0.00003	0.00002	-0.00010	-101.04360	-17.13898	135.91891	0.13471	0.03712	0.00583	-0.00693	-0.00135	0.00022	16.75941	1.97611	-177.63055	0.16733	-0.05394	-0.02824	0.00974	0.00046	-0.00198	-2.37647	4.49583	-172.25095	-0.43236	0.03217	0.03369	0.00122	0.00298	-0.00792	-4.72460	-5.45260	-174.01260	-0.14785	0.33583	0.07472	-0.00698	-0.01012	0.00357	3.67750
907			9.06000	4.64951	4.46113	22.66490	0.00333	0.00359	0.00537	-0.00004	-0.00000	-0.00002	-101.00595	-17.12102	135.89540	0.13517	0.03711	0.00551	-0.00749	-0.00112	0.00020	16.72768	1.96810	-177.67149	0.16695	-0.05514	-0.02811	0.00960	0.00034	-0.00204	-2.38363	4.43844	-172.12041	-0.43071	0.03198	0.03306	0.00311	0.00276	-0.00745	-4.75017	-5.43747	-174.03534	-0.14635	0.33704	0.07411	-0.00702	-0.00986	0.00237	3.66920
908			9.07000	4.65710	4.46277	22.66352	0.00335	0.00360	0.00538	-0.00005	-0.00002	0.00003	-100.96718	-17.10415	135.87503	0.13554	0.03707	0.00523	-0.00785	-0.00100	0.00016	16.69632	1.95901	-177.71211	0.16624	-0.05637	-0.02809	0.00940	0.00019	-0.00193	-2.38792	4.38611	-171.99646	-0.43012	0.03155	0.03250	0.00452	0.00244	-0.00687	-4.77584	-5.42224	-174.05212	-0.14541	0.33895	0.07369	-0.00666	-0.00952	0.00195	3.66403
909			9.08000	4.66620	4.46752	22.65695	0.00337	0.00361	0.00539	-0.00005	-0.00004	0.00007	-100.92824	-17.09298	135.85684	0.13600	0.03713	0.00511	-0.00788	-0.00093	0.00009	16.66552	1.94908	-177.74808	0.16639	-0.05668	-0.02799	0.00901	-0.00008	-0.00165	-2.38990	4.33962	-171.88129	-0.43078	0.03114	0.03202	0.00544	0.00213	-0.00622	-4.79953	-5.40791	-174.06836	-0.14605	0.34097	0.07350	-0.00607	-0.00869	0.00213	3.66255
910			9.09000	4.67527	4.47547	22.64655	0.00340	0.00363	0.00541	-0.00004	-0.00007	0.00011	-100.89093	-17.08949	135.84155	0.13653	0.03726	0.00510	-0.00755	-0.00080	0.00003	16.63646	1.93800	-177.77637	0.16771	-0.05572	-0.02754	0.00827	-0.00041	-0.00131	-2.39008	4.29834	-171.77669	-0.43153	0.03174	0.03185	0.00600	0.00195	-0.00558	-4.82014	-5.39594	-174.08783	-0.14639	0.34051	0.07341	-0.00540	-0.00713	0.00272	3.66493
911			9.10000	4.68254	4.48631	22.63273	0.00343	0.00365	0.00542	-0.00003	-0.00008	0.00013	-100.85703	-17.09114	135.83018	0.13700	0.03741	0.00511	-0.00678	-0.00060	-0.00000	16.61071	1.92543	-177.79785	0.16977	-0.05412	-0.02686	0.00716	-0.00065	-0.00107	-2.38883	4.26083	-171.68304	-0.43367	0.03242	0.03157	0.00644	0.00185	-0.00497	-4.83764	-5.38757	-174.11285	-0.14775	0.34013	0.07333	-0.00494	-0.00518	0.00352	3.67089
912			9.11000	4.68683	4.49975	22.61628	0.00346	0.00366	0.00541	-0.00001	-0.00010	0.00015	-100.82866	-17.09303	135.82274	0.13733	0.03751	0.00512	-0.00548	-0.00037	0.00001	16.58944	1.91186	-177.81604	0.17192	-0.05246	-0.02617	0.00585	-0.00070	-0.00099	-2.38629	4.22561	-171.59869	-0.43410	0.03239	0.03148	0.00692	0.00176	-0.00453	-4.85314	-5.38319	-174.14430	-0.14694	0.34015	0.07329	-0.00476	-0.00341	0.00435	3.67944
913			9.12000	4.68767	4.51524	22.59845	0.00350	0.00367	0.00538	0.00001	-0.00011	0.00015	-100.80770	-17.09007	135.81792	0.13742	0.03755	0.00509	-0.00369	-0.00018	0.00007	16.57297	1.89840	-177.83508	0.17347	-0.05135	-0.02568	0.00448	-0.00057	-0.00105	-2.38256	4.19173	-171.52026	-0.43369	0.03251	0.03130	0.00760	0.00171	-0.00430	-4.86832	-5.38188	-174.18192	-0.14596	0.33929	0.07310	-0.00498	-0.00243	0.00504	3.68924
914			9.13000	4.68513	4.53156	22.58088	0.00351	0.00366	0.00533	0.00003	-0.00011	0.00014	-100.79536	-17.07881	135.81410	0.13724	0.03748	0.00498	-0.00167	-0.00005	0.00014	16.56121	1.88622	-177.85748	0.17399	-0.05107	-0.02542	0.00318	-0.00035	-0.00116	-2.37754	4.15884	-171.44365	-0.43298	0.03299	0.03100	0.00847	0.00169	-0.00427	-4.88476	-5.38172	-174.22406	-0.14608	0.33736	0.07280	-0.00547	-0.00264	0.00548	3.69942
915			9.14000	4.67949	4.54676	22.56538	0.00351	0.00364	0.00527	0.00005	-0.00009	0.00012	-100.79147	-17.05841	135.81006	0.13682	0.03731	0.00478	0.00016	0.00002	0.00020	16.55359	1.87598	-177.88322	0.17327	-0.05153	-0.02532	0.00212	-0.00011	-0.00123	-2.37144	4.12651	-171.36462	-0.43143	0.03348	0.03042	0.00913	0.00171	-0.00442	-4.90305	-5.38029	-174.26900	-0.14689	0.33433	0.07219	-0.00592	-0.00399	0.00569	3.70972
916			9.15000	4.67140	4.55914	22.55329	0.00348	0.00360	0.00522	0.00006	-0.00007	0.00008	-100.79404	-17.03101	135.80511	0.13610	0.03699	0.00444	0.00136	-0.00002	0.00022	16.54888	1.86813	-177.91010	0.17138	-0.05237	-0.02517	0.00148	0.00009	-0.00117	-2.36516	4.09348	-171.27928	-0.43322	0.03440	0.03061	0.00890	0.00181	-0.00487	-4.92232	-5.37580	-174.31561	-0.15187	0.33155	0.07273	-0.00606	-0.00617	0.00590	3.72028
917			9.16000	4.66183	4.56724	22.54577	0.00344	0.00356	0.00516	0.00006	-0.00004	0.00004	-100.79947	-17.00152	135.79819	0.13507	0.03656	0.00402	0.00175	-0.00019	0.00020	16.54535	1.86273	-177.93468	0.16905	-0.05318	-0.02490	0.00128	0.00018	-0.00096	-2.36076	4.05871	-171.18445	-0.43675	0.03374	0.03149	0.00696	0.00183	-0.00558	-4.93992	-5.36700	-174.36382	-0.15782	0.33176	0.07425	-0.00541	-0.00885	0.00622	3.73142
918			9.17000	4.65205	4.56996	22.54406	0.00340	0.00351	0.00511	0.00005	0.00000	-0.00001	-100.80375	-16.97555	135.78767	0.13401	0.03614	0.00370	0.00143	-0.00050	0.00016	16.54163	1.85929	-177.95375	0.16728	-0.05358	-0.02465	0.00141	0.00014	-0.00067	-2.36107	4.02285	-171.07843	-0.43785	0.03317	0.03189	0.00335	0.00177	-0.00626	-4.95238	-5.35362	-174.41438	-0.16074	0.33233	0.07497	-0.00379	-0.01159	0.00656	3.74374
919			9.18000	4.64320	4.56735	22.54879	0.00336	0.00347	0.00505	0.00004	0.00003	-0.00007	-100.80418	-16.95646	135.77246	0.13316	0.03585	0.00356	0.00080	-0.00085	0.00012	16.53667	1.85671	-177.96556	0.16651	-0.05344	-0.02447	0.00177	-0.00000	-0.00037	-2.36762	3.98845	-170.96172	-0.43885	0.03320	0.03197	-0.00077	0.00158	-0.00678	-4.95722	-5.33582	-174.46767	-0.16322	0.33334	0.07526	-0.00169	-0.01402	0.00684	3.75758
920			9.19000	4.63623	4.56116	22.55971	0.00334	0.00344	0.00500	0.00003	0.00005	-0.00012	-100.80032	-16.94419	135.75243	0.13257	0.03568	0.00353	0.00023	-0.00119	0.00008	16.53003	1.85424	-177.97049	0.16634	-0.05306	-0.02434	0.00222	-0.00018	-0.00012	-2.37987	3.95836	-170.83713	-0.44083	0.03167	0.03196	-0.00394	0.00121	-0.00708	-4.95415	-5.31459	-174.52272	-0.16417	0.33684	0.07546	0.00028	-0.01567	0.00688	3.77316
921			9.20000	4.63133	4.55402	22.57668	0.00334	0.00342	0.00496	0.00001	0.00005	-0.00017	-100.79314	-16.93670	135.72771	0.13217	0.03556	0.00343	-0.00005	-0.00151	0.00007	16.52150	1.85148	-177.96976	0.16639	-0.05263	-0.02401	0.00267	-0.00031	0.00007	-2.39530	3.93420	-170.70926	-0.44159	0.03061	0.03196	-0.00498	0.00087	-0.00708	-4.94512	-5.29175	-174.57687	-0.16165	0.33970	0.07526	0.00156	-0.01572	0.00643	3.79027
922			9.21000	4.62819	4.54780	22.60011	0.00334	0.00341	0.00493	0.00000	0.00005	-0.00022	-100.78416	-16.93167	135.69830	0.13188	0.03545	0.00316	-0.00006	-0.00178	0.00005	16.51145	1.84866	-177.96529	0.16635	-0.05259	-0.02348	0.00303	-0.00038	0.00019	-2.41014	3.91527	-170.58437	-0.44246	0.02919	0.03263	-0.00349	0.00064	-0.00687	-4.93365	-5.27021	-174.62521	-0.15897	0.34139	0.07562	0.00190	-0.01369	0.00539	3.80857
923			9.22000	4.62622	4.54285	22.63023	0.00336	0.00340	0.00490	-0.00000	0.00004	-0.00028	-100.77431	-16.92837	135.66467	0.13192	0.03544	0.00278	0.00003	-0.00199	0.00004	16.50023	1.84615	-177.95860	0.16666	-0.05314	-0.02293	0.00328	-0.00040	0.00026	-2.42078	3.89911	-170.46857	-0.44577	0.02795	0.03369	-0.00021	0.00055	-0.00647	-4.92353	-5.25299	-174.66258	-0.15986	0.34123	0.07660	0.00158	-0.01015	0.00393	3.82737
924			9.23000	4.62463	4.53893	22.66572	0.00337	0.00340	0.00488	-0.00001	0.00004	-0.00030	-100.76422	-16.92695	135.62878	0.13230	0.03557	0.00242	0.00003	-0.00204	0.00003	16.48842	1.84414	-177.95047	0.16748	-0.05395	-0.02254	0.00343	-0.00039	0.00031	-2.42561	3.88361	-170.36487	-0.44856	0.02864	0.03458	0.00330	0.00055	-0.00594	-4.91664	-5.24130	-174.68701	-0.16032	0.33790	0.07718	0.00108	-0.00657	0.00242	3.84643
925			9.24000	4.62250	4.53616	22.70274	0.00340	0.00340	0.00485	-0.00000	0.00003	-0.00030	-100.75418	-16.92764	135.59477	0.13285	0.03577	0.00220	-0.00014	-0.00183	0.00002	16.47623	1.84266	-177.94116	0.16864	-0.05439	-0.02222	0.00339	-0.00037	0.00034	-2.42563	3.86877	-170.27254	-0.45320	0.02908	0.03617	0.00584	0.00053	-0.00553	-4.91232	-5.23387	-174.70044	-0.16203	0.33517	0.07867	0.00080	-0.00410	0.00117	3.86549
926			9.25000	4.61928	4.53543	22.73665	0.00342	0.00339	0.00482	0.00001	0.00001	-0.00027	-100.74500	-16.92958	135.56685	0.13295	0.03581	0.00211	-0.00024	-0.00147	0.00001	16.46477	1.84175	-177.93144	0.16991	-0.05405	-0.02184	0.00301	-0.00028	0.00031	-2.42263	3.85536	-170.19034	-0.45964	0.02936	0.03811	0.00735	0.00048	-0.00513	-4.90929	-5.22881	-174.70529	-0.16591	0.33253	0.08072	0.00072	-0.00269	0.00007	3.88479
927			9.26000	4.61376	4.53859	22.76633	0.00342	0.00339	0.00481	0.00003	-0.00002	-0.00025	-100.73755	-16.92877	135.54478	0.13239	0.03561	0.00218	0.00001	-0.00123	0.00003	16.45539	1.84157	-177.92371	0.17082	-0.05332	-0.02154	0.00222	-0.00011	0.00019	-2.41765	3.84362	-170.11879	-0.46444	0.03010	0.03943	0.00797	0.00041	-0.00458	-4.90716	-5.22473	-174.70218	-0.16797	0.32996	0.08202	0.00072	-0.00207	-0.00094	3.90389
928			9.27000	4.60327	4.54861	22.79591	0.00341	0.00339	0.00481	0.00007	-0.00007	-0.00028	-100.73227	-16.91912	135.52267	0.13163	0.03533	0.00235	0.00064	-0.00129	0.00008	16.44956	1.84242	-177.92082	0.17123	-0.05238	-0.02141	0.00113	0.00014	-0.00000	-2.41187	3.83405	-170.05766	-0.46728	0.02905	0.04044	0.00764	0.00029	-0.00402	-4.90553	-5.22051	-174.69276	-0.16823	0.33012	0.08305	0.00079	-0.00199	-0.00160	3.92228
929			9.28000	4.58560	4.56695	22.83017	0.00340	0.00339	0.00482	0.00011	-0.00011	-0.00032	-100.72825	-16.89636	135.49380	0.13124	0.03517	0.00255	0.00122	-0.00159	0.00015	16.44784	1.84442	-177.92479	0.17090	-0.05144	-0.02153	0.00005	0.00042	-0.00023	-2.40652	3.82744	-170.00511	-0.47176	0.02603	0.04160	0.00688	0.00014	-0.00355	-4.90373	-5.21597	-174.68073	-0.17011	0.33247	0.08458	0.00087	-0.00176	-0.00177	3.93967
930			9.29000	4.56139	4.59194	22.86989	0.00339	0.00340	0.00483	0.00014	-0.00014	-0.00036	-100.72365	-16.86161	135.45624	0.13121	0.03513	0.00271	0.00139	-0.00192	0.00021	16.44969	1.84784	-177.93538	0.17025	-0.05082	-0.02185	-0.00079	0.00067	-0.00043	-2.40168	3.82378	-169.95992	-0.47489	0.02320	0.04240	0.00652	0.00004	-0.00311	-4.90178	-5.21241	-174.66925	-0.17004	0.33417	0.08551	0.00076	-0.00085	-0.00152	3.95634
931			9.30000	4.53316	4.62019	22.91307	0.00338	0.00341	0.00484	0.00015	-0.00015	-0.00038	-100.71667	-16.81953	135.41202	0.13141	0.03515	0.00277	0.00105	-0.00214	0.00024	16.45399	1.85252	-177.95045	0.16951	-0.05081	-0.02228	-0.00134	0.00083	-0.00053	-2.39639	3.82216	-169.92113	-0.47760	0.02311	0.04295	0.00710	-0.00002	-0.00271	-4.90041	-5.21134	-174.66058	-0.17050	0.33202	0.08595	0.00034	0.00055	-0.00099	3.97275
932			9.31000	4.50381	4.64848	22.95668	0.00337	0.00341	0.00484	0.00015	-0.00014	-0.00037	-100.70647	-16.77639	135.36522	0.13189	0.03524	0.00270	0.00032	-0.00214	0.00023	16.45975	1.85821	-177.96669	0.16892	-0.05130	-0.02263	-0.00178	0.00088	-0.00051	-2.38947	3.82153	-169.88754	-0.48096	0.02195	0.04379	0.00851	-0.00003	-0.00241	-4.90071	-5.21318	-174.65585	-0.17188	0.33187	0.08693	-0.00038	0.00185	-0.00037	3.98886
933			9.32000	4.47650	4.67375	22.99644	0.00337	0.00343	0.00485	0.00013	-0.00012	-0.00032	-100.69349	-16.73860	135.32198	0.13244	0.03533	0.00253	-0.00064	-0.00186	0.00017	16.46704	1.86408	-177.98061	0.16869	-0.05203	-0.02276	-0.00235	0.00078	-0.00038	-2.38034	3.82113	-169.85779	-0.48588	0.02187	0.04447	0.01028	-0.00003	-0.00217	-4.90341	-5.21729	-174.65521	-0.17467	0.33045	0.08780	-0.00125	0.00273	0.00018	4.00462
934			9.33000	4.45397	4.69322	23.02847	0.00339	0.00344	0.00485	0.00010	-0.00008	-0.00024	-100.67866	-16.71058	135.28799	0.13283	0.03537	0.00231	-0.00175	-0.00137	0.00011	16.47650	1.86917	-177.99007	0.16896	-0.05288	-0.02275	-0.00301	0.00056	-0.00020	-2.36897	3.82056	-169.83142	-0.49080	0.02262	0.04502	0.01189	-0.00003	-0.00192	-4.90880	-5.22282	-174.65732	-0.17914	0.32708	0.08853	-0.00218	0.00318	0.00040	4.01991
935			9.34000	4.43763	4.70500	23.05111	0.00342	0.00346	0.00485	0.00007	-0.00004	-0.00016	-100.66235	-16.69405	135.26607	0.13316	0.03540	0.00218	-0.00285	-0.00079	0.00005	16.48792	1.87275	-177.99394	0.16976	-0.05365	-0.02282	-0.00358	0.00026	-0.00001	-2.35586	3.82054	-169.80879	-0.49392	0.02191	0.04532	0.01294	-0.00007	-0.00161	-4.91696	-5.22883	-174.65947	-0.18397	0.32493	0.08914	-0.00302	0.00329	0.00013	4.03421
936			9.35000	4.42757	4.70876	23.06470	0.00347	0.00349	0.00486	0.00004	0.00000	-0.00008	-100.64502	-16.68851	135.25633	0.13354	0.03546	0.00221	-0.00368	-0.00024	0.00001	16.50072	1.87438	-177.99208	0.17107	-0.05421	-0.02304	-0.00402	-0.00008	0.00018	-2.34168	3.82234	-169.79050	-0.49634	0.02115	0.04604	0.01353	-0.00014	-0.00124	-4.92754	-5.23453	-174.65797	-0.18798	0.32269	0.09010	-0.00368	0.00315	-0.00075	4.04731
937			9.36000	4.42284	4.70615	23.07091	0.00353	0.00352	0.00488	0.00002	0.00003	-0.00003	-100.62824	-16.69192	135.25726	0.13403	0.03558	0.00236	-0.00388	0.00023	-0.00003	16.51456	1.87352	-177.98508	0.17286	-0.05443	-0.02332	-0.00448	-0.00044	0.00032	-2.32670	3.82713	-169.77765	-0.50014	0.02044	0.04697	0.01402	-0.00024	-0.00074	-4.94033	-5.23916	-174.64893	-0.19311	0.32117	0.09144	-0.00420	0.00309	-0.00223	4.05886
938			9.37000	4.42187	4.70059	23.07188	0.00359	0.00356	0.00492	0.00000	0.00003	0.00001	-100.61480	-16.70095	135.26649	0.13457	0.03574	0.00259	-0.00326	0.00061	-0.00005	16.52987	1.86987	-177.97447	0.17478	-0.05424	-0.02356	-0.00507	-0.00076	0.00039	-2.31079	3.83526	-169.77193	-0.50188	0.02056	0.04785	0.01457	-0.00035	-0.00005	-4.95509	-5.24311	-174.62903	-0.19657	0.31892	0.09251	-0.00456	0.00365	-0.00413	4.06890
939			9.38000	4.42287	4.69624	23.06904	0.00364	0.00359	0.00495	-0.00000	0.00001	0.00004	-100.60757	-16.71153	135.28191	0.13493	0.03584	0.00271	-0.00199	0.00091	-0.00006	16.54706	1.86353	-177.96255	0.17641	-0.05403	-0.02358	-0.00571	-0.00098	0.00036	-2.29356	3.84649	-169.77568	-0.50370	0.02012	0.04851	0.01522	-0.00043	0.00086	-4.97169	-5.24782	-174.59657	-0.19975	0.31679	0.09336	-0.00479	0.00511	-0.00617	4.07738
[truncated: 1,002 more rows]
[truncated: 11 more columns]
