# Supplementary material for: Analysis of the impact of different landing heights and lateralities on lower limb joint load based on statistical parametric mapping
Source: PLoS One. 2025 May 30;20(5):e0324656. doi: 10.1371/journal.pone.0324656 (PMC12124505; doi:10.1371/journal.pone.0324656)
Supplement: S1 File — (ZIP) [file pone.0324656.s001.zip › Original data/003/左前45.txt]

	C:\Users\dell\Documents\Qualisys-GAIT1214\Data\LIxingyu_lixingyu_2023-11-18_WJN001\2023-11-18\2023-11-18_unspecified\Gait LB - CAST 10.c3d	C:\Users\dell\Documents\Qualisys-GAIT1214\Data\LIxingyu_lixingyu_2023-11-18_WJN001\2023-11-18\2023-11-18_unspecified\Gait LB - CAST 10.c3d	C:\Users\dell\Documents\Qualisys-GAIT1214\Data\LIxingyu_lixingyu_2023-11-18_WJN001\2023-11-18\2023-11-18_unspecified\Gait LB - CAST 10.c3d	C:\Users\dell\Documents\Qualisys-GAIT1214\Data\LIxingyu_lixingyu_2023-11-18_WJN001\2023-11-18\2023-11-18_unspecified\Gait LB - CAST 10.c3d	C:\Users\dell\Documents\Qualisys-GAIT1214\Data\LIxingyu_lixingyu_2023-11-18_WJN001\2023-11-18\2023-11-18_unspecified\Gait LB - CAST 10.c3d	C:\Users\dell\Documents\Qualisys-GAIT1214\Data\LIxingyu_lixingyu_2023-11-18_WJN001\2023-11-18\2023-11-18_unspecified\Gait LB - CAST 10.c3d	C:\Users\dell\Documents\Qualisys-GAIT1214\Data\LIxingyu_lixingyu_2023-11-18_WJN001\2023-11-18\2023-11-18_unspecified\Gait LB - CAST 10.c3d	C:\Users\dell\Documents\Qualisys-GAIT1214\Data\LIxingyu_lixingyu_2023-11-18_WJN001\2023-11-18\2023-11-18_unspecified\Gait LB - CAST 10.c3d	C:\Users\dell\Documents\Qualisys-GAIT1214\Data\LIxingyu_lixingyu_2023-11-18_WJN001\2023-11-18\2023-11-18_unspecified\Gait LB - CAST 10.c3d	C:\Users\dell\Documents\Qualisys-GAIT1214\Data\LIxingyu_lixingyu_2023-11-18_WJN001\2023-11-18\2023-11-18_unspecified\Gait LB - CAST 10.c3d	C:\Users\dell\Documents\Qualisys-GAIT1214\Data\LIxingyu_lixingyu_2023-11-18_WJN001\2023-11-18\2023-11-18_unspecified\Gait LB - CAST 10.c3d	C:\Users\dell\Documents\Qualisys-GAIT1214\Data\LIxingyu_lixingyu_2023-11-18_WJN001\2023-11-18\2023-11-18_unspecified\Gait LB - CAST 10.c3d	C:\Users\dell\Documents\Qualisys-GAIT1214\Data\LIxingyu_lixingyu_2023-11-18_WJN001\2023-11-18\2023-11-18_unspecified\Gait LB - CAST 10.c3d	C:\Users\dell\Documents\Qualisys-GAIT1214\Data\LIxingyu_lixingyu_2023-11-18_WJN001\2023-11-18\2023-11-18_unspecified\Gait LB - CAST 10.c3d	C:\Users\dell\Documents\Qualisys-GAIT1214\Data\LIxingyu_lixingyu_2023-11-18_WJN001\2023-11-18\2023-11-18_unspecified\Gait LB - CAST 10.c3d	C:\Users\dell\Documents\Qualisys-GAIT1214\Data\LIxingyu_lixingyu_2023-11-18_WJN001\2023-11-18\2023-11-18_unspecified\Gait LB - CAST 10.c3d	C:\Users\dell\Documents\Qualisys-GAIT1214\Data\LIxingyu_lixingyu_2023-11-18_WJN001\2023-11-18\2023-11-18_unspecified\Gait LB - CAST 10.c3d	C:\Users\dell\Documents\Qualisys-GAIT1214\Data\LIxingyu_lixingyu_2023-11-18_WJN001\2023-11-18\2023-11-18_unspecified\Gait LB - CAST 10.c3d	C:\Users\dell\Documents\Qualisys-GAIT1214\Data\LIxingyu_lixingyu_2023-11-18_WJN001\2023-11-18\2023-11-18_unspecified\Gait LB - CAST 10.c3d	C:\Users\dell\Documents\Qualisys-GAIT1214\Data\LIxingyu_lixingyu_2023-11-18_WJN001\2023-11-18\2023-11-18_unspecified\Gait LB - CAST 10.c3d	C:\Users\dell\Documents\Qualisys-GAIT1214\Data\LIxingyu_lixingyu_2023-11-18_WJN001\2023-11-18\2023-11-18_unspecified\Gait LB - CAST 10.c3d	C:\Users\dell\Documents\Qualisys-GAIT1214\Data\LIxingyu_lixingyu_2023-11-18_WJN001\2023-11-18\2023-11-18_unspecified\Gait LB - CAST 10.c3d	C:\Users\dell\Documents\Qualisys-GAIT1214\Data\LIxingyu_lixingyu_2023-11-18_WJN001\2023-11-18\2023-11-18_unspecified\Gait LB - CAST 10.c3d	C:\Users\dell\Documents\Qualisys-GAIT1214\Data\LIxingyu_lixingyu_2023-11-18_WJN001\2023-11-18\2023-11-18_unspecified\Gait LB - CAST 10.c3d	C:\Users\dell\Documents\Qualisys-GAIT1214\Data\LIxingyu_lixingyu_2023-11-18_WJN001\2023-11-18\2023-11-18_unspecified\Gait LB - CAST 10.c3d	C:\Users\dell\Documents\Qualisys-GAIT1214\Data\LIxingyu_lixingyu_2023-11-18_WJN001\2023-11-18\2023-11-18_unspecified\Gait LB - CAST 10.c3d	C:\Users\dell\Documents\Qualisys-GAIT1214\Data\LIxingyu_lixingyu_2023-11-18_WJN001\2023-11-18\2023-11-18_unspecified\Gait LB - CAST 10.c3d	C:\Users\dell\Documents\Qualisys-GAIT1214\Data\LIxingyu_lixingyu_2023-11-18_WJN001\2023-11-18\2023-11-18_unspecified\Gait LB - CAST 10.c3d	C:\Users\dell\Documents\Qualisys-GAIT1214\Data\LIxingyu_lixingyu_2023-11-18_WJN001\2023-11-18\2023-11-18_unspecified\Gait LB - CAST 10.c3d	C:\Users\dell\Documents\Qualisys-GAIT1214\Data\LIxingyu_lixingyu_2023-11-18_WJN001\2023-11-18\2023-11-18_unspecified\Gait LB - CAST 10.c3d	C:\Users\dell\Documents\Qualisys-GAIT1214\Data\LIxingyu_lixingyu_2023-11-18_WJN001\2023-11-18\2023-11-18_unspecified\Gait LB - CAST 10.c3d	C:\Users\dell\Documents\Qualisys-GAIT1214\Data\LIxingyu_lixingyu_2023-11-18_WJN001\2023-11-18\2023-11-18_unspecified\Gait LB - CAST 10.c3d	C:\Users\dell\Documents\Qualisys-GAIT1214\Data\LIxingyu_lixingyu_2023-11-18_WJN001\2023-11-18\2023-11-18_unspecified\Gait LB - CAST 10.c3d	C:\Users\dell\Documents\Qualisys-GAIT1214\Data\LIxingyu_lixingyu_2023-11-18_WJN001\2023-11-18\2023-11-18_unspecified\Gait LB - CAST 10.c3d	C:\Users\dell\Documents\Qualisys-GAIT1214\Data\LIxingyu_lixingyu_2023-11-18_WJN001\2023-11-18\2023-11-18_unspecified\Gait LB - CAST 10.c3d	C:\Users\dell\Documents\Qualisys-GAIT1214\Data\LIxingyu_lixingyu_2023-11-18_WJN001\2023-11-18\2023-11-18_unspecified\Gait LB - CAST 10.c3d	C:\Users\dell\Documents\Qualisys-GAIT1214\Data\LIxingyu_lixingyu_2023-11-18_WJN001\2023-11-18\2023-11-18_unspecified\Gait LB - CAST 10.c3d	C:\Users\dell\Documents\Qualisys-GAIT1214\Data\LIxingyu_lixingyu_2023-11-18_WJN001\2023-11-18\2023-11-18_unspecified\Gait LB - CAST 10.c3d	C:\Users\dell\Documents\Qualisys-GAIT1214\Data\LIxingyu_lixingyu_2023-11-18_WJN001\2023-11-18\2023-11-18_unspecified\Gait LB - CAST 10.c3d	C:\Users\dell\Documents\Qualisys-GAIT1214\Data\LIxingyu_lixingyu_2023-11-18_WJN001\2023-11-18\2023-11-18_unspecified\Gait LB - CAST 10.c3d	C:\Users\dell\Documents\Qualisys-GAIT1214\Data\LIxingyu_lixingyu_2023-11-18_WJN001\2023-11-18\2023-11-18_unspecified\Gait LB - CAST 10.c3d	C:\Users\dell\Documents\Qualisys-GAIT1214\Data\LIxingyu_lixingyu_2023-11-18_WJN001\2023-11-18\2023-11-18_unspecified\Gait LB - CAST 10.c3d	C:\Users\dell\Documents\Qualisys-GAIT1214\Data\LIxingyu_lixingyu_2023-11-18_WJN001\2023-11-18\2023-11-18_unspecified\Gait LB - CAST 10.c3d	C:\Users\dell\Documents\Qualisys-GAIT1214\Data\LIxingyu_lixingyu_2023-11-18_WJN001\2023-11-18\2023-11-18_unspecified\Gait LB - CAST 10.c3d	C:\Users\dell\Documents\Qualisys-GAIT1214\Data\LIxingyu_lixingyu_2023-11-18_WJN001\2023-11-18\2023-11-18_unspecified\Gait LB - CAST 10.c3d	C:\Users\dell\Documents\Qualisys-GAIT1214\Data\LIxingyu_lixingyu_2023-11-18_WJN001\2023-11-18\2023-11-18_unspecified\Gait LB - CAST 10.c3d	C:\Users\dell\Documents\Qualisys-GAIT1214\Data\LIxingyu_lixingyu_2023-11-18_WJN001\2023-11-18\2023-11-18_unspecified\Gait LB - CAST 10.c3d	C:\Users\dell\Documents\Qualisys-GAIT1214\Data\LIxingyu_lixingyu_2023-11-18_WJN001\2023-11-18\2023-11-18_unspecified\Gait LB - CAST 10.c3d	C:\Users\dell\Documents\Qualisys-GAIT1214\Data\LIxingyu_lixingyu_2023-11-18_WJN001\2023-11-18\2023-11-18_unspecified\Gait LB - CAST 10.c3d
	CD	ZD	TIME	Right Ankle Angles	Right Ankle Angles	Right Ankle Angles	Right Ankle Moment	Right Ankle Moment	Right Ankle Moment	Right Ankle Power	Right Ankle Power	Right Ankle Power	Right Knee Angles	Right Knee Angles	Right Knee Angles	Right Knee Moment	Right Knee Moment	Right Knee Moment	Right Knee Power	Right Knee Power	Right Knee Power	Right Hip Angles	Right Hip Angles	Right Hip Angles	Right Hip Moment	Right Hip Moment	Right Hip Moment	Right Hip Power	Right Hip Power	Right Hip Power	Left Ankle Angles	Left Ankle Angles	Left Ankle Angles	Left Ankle Moment	Left Ankle Moment	Left Ankle Moment	Left Ankle Power	Left Ankle Power	Left Ankle Power	Left Knee Angles	Left Knee Angles	Left Knee Angles	Left Knee Moment	Left Knee Moment	Left Knee Moment	Left Knee Power	Left Knee Power	Left Knee Power	Left Hip Angles
	EVENT_LABEL	EVENT_LABEL	FRAME_NUMBERS	LINK_MODEL_BASED	LINK_MODEL_BASED	LINK_MODEL_BASED	LINK_MODEL_BASED	LINK_MODEL_BASED	LINK_MODEL_BASED	LINK_MODEL_BASED	LINK_MODEL_BASED	LINK_MODEL_BASED	LINK_MODEL_BASED	LINK_MODEL_BASED	LINK_MODEL_BASED	LINK_MODEL_BASED	LINK_MODEL_BASED	LINK_MODEL_BASED	LINK_MODEL_BASED	LINK_MODEL_BASED	LINK_MODEL_BASED	LINK_MODEL_BASED	LINK_MODEL_BASED	LINK_MODEL_BASED	LINK_MODEL_BASED	LINK_MODEL_BASED	LINK_MODEL_BASED	LINK_MODEL_BASED	LINK_MODEL_BASED	LINK_MODEL_BASED	LINK_MODEL_BASED	LINK_MODEL_BASED	LINK_MODEL_BASED	LINK_MODEL_BASED	LINK_MODEL_BASED	LINK_MODEL_BASED	LINK_MODEL_BASED	LINK_MODEL_BASED	LINK_MODEL_BASED	LINK_MODEL_BASED	LINK_MODEL_BASED	LINK_MODEL_BASED	LINK_MODEL_BASED	LINK_MODEL_BASED	LINK_MODEL_BASED	LINK_MODEL_BASED	LINK_MODEL_BASED	LINK_MODEL_BASED	LINK_MODEL_BASED
	ORIGINAL	ORIGINAL	ORIGINAL	ORIGINAL	ORIGINAL	ORIGINAL	ORIGINAL	ORIGINAL	ORIGINAL	ORIGINAL	ORIGINAL	ORIGINAL	ORIGINAL	ORIGINAL	ORIGINAL	ORIGINAL	ORIGINAL	ORIGINAL	ORIGINAL	ORIGINAL	ORIGINAL	ORIGINAL	ORIGINAL	ORIGINAL	ORIGINAL	ORIGINAL	ORIGINAL	ORIGINAL	ORIGINAL	ORIGINAL	ORIGINAL	ORIGINAL	ORIGINAL	ORIGINAL	ORIGINAL	ORIGINAL	ORIGINAL	ORIGINAL	ORIGINAL	ORIGINAL	ORIGINAL	ORIGINAL	ORIGINAL	ORIGINAL	ORIGINAL	ORIGINAL	ORIGINAL	ORIGINAL	ORIGINAL
ITEM	X	X	X	X	Y	Z	X	Y	Z	X	Y	Z	X	Y	Z	X	Y	Z	X	Y	Z	X	Y	Z	X	Y	Z	X	Y	Z	X	Y	Z	X	Y	Z	X	Y	Z	X	Y	Z	X	Y	Z	X	Y	Z	X
1	0.29000	0.39000	0.00000	27.30617	5.35729	21.57050							-42.60721	8.02982	154.51408							-1.21014	9.86004	167.03259							9.07892	0.14211	-169.96864							-2.08341	-6.27573	172.16028							12.10936
2			0.01000	27.72200	5.67839	21.61039							-44.29245	7.93574	154.36816							-0.85597	9.62810	166.94998							9.12811	0.10999	-169.80727							-2.08172	-6.33272	172.31541							11.94211
3			0.02000	28.13574	6.01737	21.67199	-0.00787	-0.00279	0.00036	0.00567	0.00130	-0.00014	-45.97943	7.84774	154.23256	0.07516	-0.00643	-0.01130	0.21635	0.00032	0.00296	-0.52038	9.39314	166.85019	0.10798	-0.12439	0.01012	-0.05702	-0.05089	0.00186	9.17125	0.08638	-169.64955	0.00815	0.00153	-0.00006	-0.00054	0.00011	0.00002	-2.07921	-6.39127	172.46022	0.04856	-0.01032	-0.00558	-0.00153	-0.00114	0.00128	11.76641
4			0.03000	28.53272	6.36051	21.75784	-0.00770	-0.00277	0.00041	0.00530	0.00119	-0.00017	-47.62538	7.76082	154.11566	0.07816	-0.00701	-0.01113	0.21760	0.00015	0.00265	-0.21521	9.16126	166.73155	0.12770	-0.12494	0.00270	-0.05953	-0.04989	0.00059	9.20403	0.07334	-169.50383	0.00836	0.00141	0.00020	-0.00041	0.00008	-0.00005	-2.07565	-6.44919	172.58517	0.04788	-0.00860	-0.00514	-0.00130	-0.00092	0.00097	11.58502
5			0.04000	28.90306	6.68433	21.86754	-0.00756	-0.00275	0.00032	0.00486	0.00098	-0.00014	-49.19730	7.66256	154.02850	0.08080	-0.00630	-0.01224	0.21392	-0.00024	0.00276	0.05435	8.93653	166.59506	0.13617	-0.12850	0.00073	-0.05496	-0.04937	0.00018	9.22759	0.06789	-169.37975	0.00841	0.00137	0.00033	-0.00032	0.00005	-0.00006	-2.07288	-6.50630	172.68097	0.04749	-0.00781	-0.00494	-0.00079	-0.00081	0.00064	11.40175
6			0.05000	29.24079	6.96074	21.99973	-0.00752	-0.00274	0.00007	0.00442	0.00067	-0.00003	-50.67723	7.53665	153.97913	0.08289	-0.00435	-0.01482	0.20700	-0.00053	0.00347	0.29186	8.72082	166.44415	0.13033	-0.13595	0.00579	-0.04648	-0.05008	0.00156	9.24783	0.06421	-169.28702	0.00837	0.00143	0.00033	-0.00033	0.00004	-0.00004	-2.07414	-6.56247	172.73933	0.04718	-0.00789	-0.00497	0.00003	-0.00078	0.00031	11.22215
7			0.06000	29.54106	7.16476	22.15555	-0.00765	-0.00278	-0.00032	0.00400	0.00027	0.00013	-52.06713	7.36762	153.96501	0.08427	-0.00150	-0.01870	0.19953	-0.00031	0.00518	0.51000	8.51295	166.28468	0.10755	-0.14612	0.01832	-0.03674	-0.05235	0.00510	9.27326	0.05556	-169.23361	0.00827	0.00156	0.00019	-0.00047	0.00005	-0.00001	-2.08230	-6.61688	172.75607	0.04663	-0.00865	-0.00520	0.00100	-0.00080	-0.00004	11.05388
8			0.07000	29.79764	7.28037	22.34174	-0.00803	-0.00290	-0.00080	0.00360	-0.00022	0.00030	-53.39188	7.14259	153.96823	0.08517	0.00165	-0.02330	0.19560	0.00044	0.00856	0.73051	8.30753	166.12480	0.06742	-0.15575	0.03727	-0.02512	-0.05630	0.01017	9.31291	0.03527	-169.22472	0.00811	0.00174	-0.00005	-0.00073	0.00008	-0.00000	-2.09823	-6.66809	172.73489	0.04550	-0.00978	-0.00556	0.00182	-0.00083	-0.00034	10.90682
9			0.08000	30.00281	7.29984	22.57075	-0.00870	-0.00314	-0.00131	0.00314	-0.00084	0.00047	-54.69985	6.84909	153.95766	0.08587	0.00444	-0.02781	0.19922	0.00127	0.01425	0.98178	8.09477	165.97400	0.01233	-0.16043	0.06040	-0.00565	-0.06173	0.01525	9.37594	-0.00259	-169.26314	0.00787	0.00196	-0.00038	-0.00110	0.00013	-0.00005	-2.12042	-6.71600	172.68991	0.04401	-0.01124	-0.00603	0.00223	-0.00088	-0.00051	10.79130
10			0.09000	30.14632	7.22091	22.85865	-0.00966	-0.00351	-0.00178	0.00245	-0.00166	0.00067	-56.05891	6.47477	153.89601	0.08644	0.00630	-0.03128	0.21313	0.00161	0.02216	1.29562	7.86163	165.84035	-0.05331	-0.15642	0.08483	0.03204	-0.06756	0.01897	9.47255	-0.06128	-169.34692	0.00753	0.00218	-0.00077	-0.00158	0.00019	-0.00015	-2.14542	-6.76162	172.64113	0.04258	-0.01291	-0.00658	0.00217	-0.00098	-0.00049	10.71618
11			0.10000	30.21258	7.04599	23.22158	-0.01094	-0.00404	-0.00212	0.00123	-0.00276	0.00088	-57.54900	6.01187	153.74808	0.08716	0.00677	-0.03276	0.23972	0.00120	0.03064	1.70405	7.59400	165.72687	-0.12339	-0.14220	0.10702	0.09847	-0.07154	0.02108	9.61546	-0.13953	-169.46609	0.00705	0.00238	-0.00119	-0.00215	0.00026	-0.00029	-2.16895	-6.80640	172.60716	0.04138	-0.01466	-0.00713	0.00167	-0.00113	-0.00027	10.68722
12			0.11000	30.17759	6.78057	23.66709	-0.01250	-0.00475	-0.00231	-0.00100	-0.00420	0.00103	-59.25258	5.46137	153.49217	0.08940	0.00560	-0.03149	0.28387	0.00038	0.03644	2.23767	7.27844	165.63043	-0.19027	-0.11966	0.12326	0.19878	-0.07128	0.02233	9.82107	-0.23198	-169.60239	0.00642	0.00253	-0.00158	-0.00277	0.00032	-0.00041	-2.18695	-6.85183	172.60129	0.04026	-0.01623	-0.00760	0.00087	-0.00133	0.00014	10.70722
13			0.12000	30.00986	6.42537	24.17787	-0.01430	-0.00563	-0.00234	-0.00490	-0.00597	0.00100	-61.24575	4.83156	153.13771	0.09403	0.00338	-0.02789	0.35049	-0.00008	0.03726	2.92402	6.90356	165.54535	-0.24931	-0.09463	0.13245	0.33268	-0.06666	0.02331	10.10937	-0.33138	-169.73180	0.00562	0.00260	-0.00190	-0.00335	0.00035	-0.00042	-2.19681	-6.89971	172.63211	0.03905	-0.01737	-0.00789	-0.00004	-0.00157	0.00067	10.77574
14			0.13000	29.67079	5.96945	24.70311	-0.01628	-0.00663	-0.00224	-0.01120	-0.00800	0.00071	-63.58797	4.13169	152.73303	0.09945	0.00163	-0.02423	0.43500	-0.00009	0.03535	3.78584	6.46161	165.47008	-0.30446	-0.07481	0.13855	0.50505	-0.06145	0.02363	10.50183	-0.42955	-169.82697	0.00469	0.00254	-0.00208	-0.00373	0.00035	-0.00029	-2.19819	-6.95127	172.70390	0.03777	-0.01794	-0.00792	-0.00086	-0.00179	0.00122	10.88848
15			0.14000	29.11872	5.39886	25.17854	-0.01832	-0.00768	-0.00212	-0.02030	-0.01011	0.00025	-66.31575	3.36142	152.34030	0.10299	0.00156	-0.02320	0.52230	-0.00003	0.03615	4.83959	5.95110	165.41298	-0.36080	-0.06582	0.14605	0.72433	-0.06155	0.02139	11.01898	-0.51583	-169.85823	0.00365	0.00232	-0.00209	-0.00375	0.00030	0.00000	-2.19267	-7.00690	172.81456	0.03633	-0.01786	-0.00763	-0.00146	-0.00195	0.00163	11.03771
16			0.15000	28.32133	4.71576	25.55508	-0.02026	-0.00866	-0.00214	-0.03167	-0.01188	-0.00026	-69.44257	2.50427	152.00069	0.10465	0.00318	-0.02600	0.60467	0.00019	0.04375	6.09403	5.37935	165.39445	-0.41141	-0.07023	0.15430	0.97369	-0.07260	0.01302	11.67880	-0.57386	-169.79599	0.00256	0.00195	-0.00193	-0.00330	0.00019	0.00038	-2.18285	-7.06671	172.95454	0.03463	-0.01708	-0.00703	-0.00175	-0.00202	0.00175	11.21397
17			0.16000	27.27584	3.94776	25.79946	-0.02180	-0.00940	-0.00247	-0.04323	-0.01270	-0.00093	-72.96323	1.53123	151.73314	0.10619	0.00584	-0.03243	0.68583	0.00093	0.06032	7.54866	4.76295	165.44441	-0.44039	-0.08853	0.15904	1.19679	-0.09794	-0.00453	12.49622	-0.58028	-169.61578	0.00150	0.00144	-0.00161	-0.00235	0.00005	0.00070	-2.17080	-7.13103	173.10757	0.03246	-0.01566	-0.00612	-0.00178	-0.00197	0.00155	11.40765
18			0.17000	26.02535	3.14294	25.87741	-0.02251	-0.00972	-0.00323	-0.05129	-0.01199	-0.00208	-76.85491	0.41209	151.55939	0.10796	0.00889	-0.04206	0.76435	0.00255	0.08786	9.19154	4.12726	165.59544	-0.43603	-0.11908	0.15750	1.32431	-0.13634	-0.03034	13.48056	-0.50440	-169.30484	0.00052	0.00082	-0.00116	-0.00097	-0.00006	0.00080	-2.15677	-7.19976	173.25188	0.02950	-0.01334	-0.00491	-0.00164	-0.00175	0.00106	11.60920
19			0.18000	24.66624	2.35677	25.75220	-0.02203	-0.00948	-0.00445	-0.05202	-0.00970	-0.00411	-81.07775	-0.87563	151.51959	0.10833	0.01144	-0.05389	0.82432	0.00524	0.12712	10.99829	3.50383	165.87376	-0.39585	-0.15688	0.14908	1.30666	-0.17965	-0.05882	14.63092	-0.31305	-168.86633	-0.00027	0.00009	-0.00056	0.00059	-0.00002	0.00053	-2.13920	-7.27178	173.36339	0.02553	-0.00970	-0.00339	-0.00137	-0.00128	0.00048	11.80855
20			0.19000	23.33819	1.63925	25.40083	-0.02023	-0.00870	-0.00597	-0.04414	-0.00651	-0.00714	-85.57710	-2.34000	151.67020	0.10443	0.01240	-0.06576	0.83708	0.00840	0.17462	12.93174	2.92650	166.29074	-0.32624	-0.19386	0.13423	1.13726	-0.21436	-0.08188	15.93231	0.02059	-168.31975	-0.00084	-0.00068	0.00012	0.00199	0.00028	-0.00014	-2.11643	-7.34489	173.41924	0.02036	-0.00457	-0.00164	-0.00097	-0.00058	0.00005	11.99246
21			0.20000	22.19263	1.02913	24.83388	-0.01737	-0.00751	-0.00750	-0.03050	-0.00339	-0.01051	-90.28686	-3.96846	152.06978	0.09317	0.01085	-0.07452	0.77060	0.01004	0.22070	14.94359	2.42643	166.83875	-0.24037	-0.22101	0.11372	0.85954	-0.22756	-0.09247	17.35558	0.50766	-167.69769	-0.00112	-0.00139	0.00077	0.00288	0.00083	-0.00105	-2.08917	-7.41525	173.40067	0.01396	0.00143	0.00019	-0.00049	0.00016	0.00002	12.14193
22			0.21000	21.35008	0.55347	24.10988	-0.01395	-0.00612	-0.00862	-0.01638	-0.00108	-0.01273	-95.13303	-5.72657	152.75861	0.07260	0.00655	-0.07679	0.60692	0.00759	0.24988	16.97819	2.02738	167.49432	-0.15192	-0.23046	0.08816	0.54144	-0.21315	-0.08675	18.85959	1.13901	-167.04066	-0.00107	-0.00188	0.00126	0.00285	0.00144	-0.00185	-2.06021	-7.47716	173.29518	0.00591	0.00711	0.00188	-0.00010	0.00060	0.00049	12.23299
23			0.22000	20.86357	0.22208	23.33269	-0.01048	-0.00468	-0.00886	-0.00597	0.00015	-0.01222	-100.03606	-7.56086	153.74147	0.04340	0.00030	-0.06982	0.35929	0.00041	0.24414	18.97791	1.74184	168.22520	-0.07020	-0.21718	0.05826	0.24251	-0.17446	-0.06470	20.38969	1.88652	-166.39352	-0.00060	-0.00197	0.00144	0.00159	0.00178	-0.00214	-2.03007	-7.52283	173.10251	-0.00453	0.01096	0.00323	0.00004	0.00048	0.00126	12.24117
24			0.23000	20.70546	0.02112	22.62213	-0.00735	-0.00326	-0.00778	-0.00053	0.00048	-0.00876	-104.91601	-9.40304	154.98383	0.00892	-0.00584	-0.05197	0.07183	-0.00828	0.18920	20.89035	1.56949	168.99541	0.00180	-0.17986	0.02459	-0.00589	-0.12200	-0.02905	21.86806	2.70753	-165.80287	0.00036	-0.00154	0.00124	-0.00089	0.00154	-0.00176	-1.99099	-7.54343	172.84628	-0.01790	0.01122	0.00412	0.00066	-0.00008	0.00185	12.14683
25			0.24000	20.78244	-0.07879	22.06733	-0.00480	-0.00193	-0.00519	0.00113	0.00036	-0.00415	-109.70121	-11.17185	156.41966	-0.02616	-0.00907	-0.02385	-0.20182	-0.01283	0.08665	22.67826	1.49637	169.76595	0.06454	-0.12366	-0.01249	-0.19585	-0.06973	0.01480	23.17785	3.55075	-165.31300	0.00191	-0.00053	0.00067	-0.00389	0.00055	-0.00083	-1.91959	-7.53184	172.58487	-0.03396	0.00630	0.00446	0.00490	-0.00038	0.00165	11.94186
26			0.25000	20.97389	-0.10412	21.69075	-0.00307	-0.00078	-0.00139	0.00107	0.00015	-0.00070	-114.33437	-12.77626	157.96408	-0.05842	-0.00769	0.00975	-0.42753	-0.01040	-0.03355	24.32770	1.49420	170.49649	0.11636	-0.06240	-0.05063	-0.32575	-0.02952	0.05626	24.14926	4.36284	-164.96057	0.00421	0.00103	-0.00017	-0.00522	-0.00107	0.00017	-1.76927	-7.48776	172.41603	-0.05108	-0.00486	0.00418	0.01960	0.00047	0.00040	11.63643
27			0.26000	21.18028	-0.07601	21.44888	-0.00218	0.00016	0.00293	0.00073	-0.00003	0.00094	-118.77122	-14.12988	159.52373	-0.08626	-0.00239	0.04158	-0.59488	-0.00301	-0.12765	25.84975	1.52482	171.15039	0.15335	-0.01476	-0.08664	-0.39874	-0.00611	0.08356	24.55962	5.09442	-164.77367	0.00745	0.00296	-0.00111	-0.00011	-0.00297	0.00069	-1.46496	-7.42547	172.47145	-0.06609	-0.02201	0.00335	0.05359	0.00181	-0.00141	11.26634
28			0.27000	21.35642	-0.02172	21.26415	-0.00190	0.00089	0.00693	0.00054	-0.00019	0.00198	-122.97466	-15.16994	161.00563	-0.10923	0.00504	0.06646	-0.70561	0.00590	-0.16942	27.27475	1.54739	171.69971	0.17555	0.00461	-0.12046	-0.43216	0.00178	0.09088	24.15336	5.70653	-164.78220	0.01182	0.00497	-0.00193	0.01962	-0.00474	0.00033	-0.90261	-7.38313	172.90056	-0.07411	-0.04318	0.00223	0.10898	-0.00074	-0.00263	10.89745
29			0.28000	21.50771	0.02799	21.05609	-0.00188	0.00142	0.00992	0.00050	-0.00032	0.00383	-126.90099	-15.85972	162.32645	-0.12714	0.01266	0.08192	-0.76032	0.01395	-0.15736	28.64378	1.52635	172.12456	0.18314	-0.01327	-0.15462	-0.43833	-0.00501	0.07705	22.68770	6.18051	-165.03755	0.01732	0.00657	-0.00238	0.06396	-0.00608	-0.00096	0.04426	-7.42921	173.83876	-0.06803	-0.06435	0.00115	0.16205	-0.01500	-0.00244	10.62552
30			0.29000	21.66226	0.05291	20.75825	-0.00180	0.00178	0.01141	0.00053	-0.00045	0.00659	-130.48085	-16.18508	163.42119	-0.13976	0.01774	0.08637	-0.75395	0.01886	-0.10668	29.99767	1.44019	172.41263	0.17263	-0.07311	-0.19106	-0.41218	-0.02678	0.04336	20.01523	6.52898	-165.62428	-0.09802	-0.02398	-0.00324	-0.57024	0.02279	-0.00362	1.50826	-7.66335	175.35776	0.25623	-0.05633	-0.04199	-0.90132	-0.03299	0.13057	10.56982
31			0.30000	21.84585	0.04802	20.33463	-0.00148	0.00199	0.01116	0.00053	-0.00057	0.00882	-133.61209	-16.16143	164.24542	-0.14626	0.01728	0.07930	-0.67870	0.01788	-0.04380	31.36794	1.29209	172.56522	0.13970	-0.17196	-0.23021	-0.33856	-0.05599	-0.00137	16.20649	6.80179	-166.63190	-0.63445	-0.10854	0.00793	-4.80285	0.11006	0.01515	3.59744	-8.21043	177.40469	1.12717	-0.05170	-0.16119	-5.39049	-0.05609	0.62731	10.86201
32			0.31000	22.06914	0.01486	19.79560	-0.00090	0.00205	0.00926	0.00038	-0.00062	0.00876	-136.17146	-15.84203	164.77454	-0.14515	0.01008	0.06244	-0.53409	0.00985	0.00421	32.77000	1.11776	172.60776	0.08381	-0.29452	-0.27044	-0.20683	-0.06903	-0.03423	11.63415	7.07001	-168.07248	-1.43949	-0.23123	0.08147	-12.21559	0.23704	0.21176	6.35679	-9.19955	179.75705	0.38117	0.48915	-0.05881	-2.29607	0.84332	0.24861	11.62813
33			0.32000	22.32184	-0.04651	19.20036	-0.00030	0.00191	0.00610	0.00013	-0.00052	0.00597	-138.03532	-15.31422	165.00525	-0.13415	-0.00164	0.03976	-0.33766	-0.00140	0.02285	34.19515	0.98803	172.59599	0.00944	-0.41323	-0.30649	-0.02332	-0.03515	-0.01745	6.87505	7.36350	-169.81140	-1.82419	-0.08800	0.17202	-15.33779	0.07587	0.51303	9.75816	-10.71405	-177.96451	-0.09277	0.71232	0.03350	0.65777	1.74290	-0.13302	12.95689
34			0.33000	22.57577	-0.13211	18.63951	-0.00005	0.00150	0.00233	0.00002	-0.00030	0.00200	-139.10710	-14.68172	164.96083	-0.11097	-0.01299	0.01606	-0.13435	-0.00858	0.01497	35.60150	1.00149	172.61559	-0.07512	-0.49502	-0.32783	0.17835	0.05514	0.08629	2.45016	7.62184	-171.61255	-1.78848	0.22323	0.16702	-13.53744	-0.11058	0.49501	13.73339	-12.71896	-176.18721	1.09923	-0.42228	-0.00927	-8.64118	-1.31373	0.02942	14.85181
35			0.34000	22.79947	-0.22300	18.20291	-0.00042	0.00081	-0.00128	0.00015	-0.00009	-0.00078	-139.34785	-14.04413	164.69582	-0.07411	-0.01875	-0.00444	0.01015	-0.00787	-0.00492	36.91160	1.26902	172.77222	-0.15724	-0.51298	-0.32001	0.33558	0.16833	0.27114	-1.34784	7.74884	-173.25841	-1.62652	0.24324	0.08310	-10.32155	-0.01219	0.21544	18.17908	-15.00850	-175.22636	1.68940	-1.17348	-0.02089	-13.83722	-4.11476	0.04282	17.18371
36			0.35000	22.97549	-0.29062	17.94181	-0.00136	-0.00006	-0.00404	0.00037	0.00000	-0.00127	-138.79285	-13.48562	164.29793	-0.02473	-0.01671	-0.01942	0.03498	-0.00298	-0.02109	38.03197	1.88693	173.16879	-0.21898	-0.45975	-0.27194	0.38593	0.24197	0.44294	-4.42444	7.71319	-174.60530	-1.46696	0.08208	0.02157	-7.35642	0.02358	0.04270	22.87486	-17.23356	-175.16911	2.10333	-0.95360	-0.32411	-16.55918	-3.30928	0.28707	19.67577
37			0.36000	23.10534	-0.31161	17.84846	-0.00240	-0.00091	-0.00566	0.00047	0.00004	-0.00029	-137.53749	-13.06524	163.87094	0.03304	-0.00900	-0.02927	-0.08391	0.00020	-0.02654	38.89033	2.89479	173.87201	-0.24109	-0.35160	-0.18427	0.31917	0.23105	0.45106	-6.78914	7.56746	-175.56079	-1.46986	-0.01156	0.01371	-5.47530	-0.00484	0.01695	27.39225	-19.04700	-175.83791	2.27601	-0.65684	-0.60342	-15.36026	-1.97628	-0.02204	21.94517
38			0.37000	23.19884	-0.27368	17.87041	-0.00293	-0.00153	-0.00631	0.00040	0.00011	0.00077	-135.70093	-12.80040	163.48990	0.09568	0.00065	-0.03669	-0.33250	-0.00011	-0.02492	39.45861	4.23313	174.88242	-0.21386	-0.21869	-0.07129	0.19187	0.14775	0.22030	-8.50035	7.38548	-176.07634	-1.57215	-0.02521	0.04740	-4.01673	-0.00955	0.02294	31.15356	-20.28378	-176.84961	2.26208	-0.53218	-0.69459	-11.09201	-1.20961	-0.35736	23.60913
39			0.38000	23.26403	-0.17959	17.94392	-0.00253	-0.00177	-0.00643	0.00024	0.00022	0.00126	-133.39841	-12.66171	163.15904	0.16255	0.00980	-0.04509	-0.68258	-0.00289	-0.02422	39.75182	5.73983	176.12331	-0.14476	-0.09297	0.04476	0.07786	0.05352	-0.15082	-9.63732	7.20919	-176.17491	-1.67535	-0.00414	0.09033	-2.58574	-0.00111	-0.01364	33.67710	-20.99638	-177.78418	2.11764	-0.52277	-0.61912	-5.75258	-0.74900	-0.33785	24.43035
40			0.39000	23.30663	-0.05427	18.01962	-0.00116	-0.00164	-0.00642	0.00007	0.00025	0.00124	-130.74039	-12.58854	162.80904	0.23296	0.01735	-0.05702	-1.09232	-0.00788	-0.03258	39.82222	7.20446	177.44658	-0.05202	-0.00206	0.14116	0.01413	0.00086	-0.45139	-10.28324	7.04913	-175.95445	-1.68682	0.01380	0.11814	-1.18559	0.00223	-0.06971	34.80438	-21.32368	-178.36813	2.01604	-0.56057	-0.52116	-1.33766	-0.34751	-0.17515	24.41290
41			0.40000	23.32835	0.06485	18.07941	0.00087	-0.00123	-0.00644	-0.00001	0.00015	0.00105	-127.84437	-12.50723	162.32906	0.30443	0.02359	-0.07248	-1.49750	-0.01606	-0.05791	39.75151	8.44777	178.65700	0.04621	0.03870	0.20189	-0.00462	-0.01127	-0.52786	-10.52013	6.90495	-175.53725	-1.58982	0.00285	0.13626	-0.04568	0.00024	-0.11570	34.71572	-21.36611	-178.55501	1.93624	-0.51706	-0.48947	1.81625	0.03498	-0.06882	23.77119
42			0.41000	23.32400	0.14990	18.13622	0.00311	-0.00069	-0.00639	0.00011	0.00004	0.00099	-124.84476	-12.34374	161.62122	0.37307	0.02922	-0.08923	-1.81850	-0.02803	-0.10340	39.63212	9.37356	179.56238	0.13613	0.02909	0.22144	-0.00160	-0.00777	-0.39076	-10.42918	6.77459	-175.00887	-1.44314	-0.02212	0.15427	0.71450	-0.00080	-0.15524	33.76500	-21.16653	-178.46501	1.79973	-0.38447	-0.48043	3.64900	0.22655	-0.03915	22.79535
43			0.42000	23.28699	0.19354	18.21715	0.00517	-0.00011	-0.00604	0.00046	-0.00000	0.00111	-121.89650	-12.04460	160.65050	0.43407	0.03414	-0.10427	-1.97842	-0.04221	-0.15938	39.54397	9.97188	-179.96149	0.20697	-0.02080	0.20310	0.00119	0.00705	-0.17263	-10.08603	6.65546	-174.40306	-1.28547	-0.05279	0.17771	1.14749	-0.00005	-0.20021	32.27967	-20.75017	-178.24098	1.59584	-0.18355	-0.46427	4.36022	0.17830	-0.05112	21.70921
44			0.43000	23.22058	0.20155	18.34251	0.00686	0.00047	-0.00523	0.00087	0.00005	0.00123	-119.16689	-11.60770	159.46381	0.48221	0.03780	-0.11468	-1.92763	-0.05497	-0.20215	39.53852	10.29263	-179.92561	0.25240	-0.09393	0.15562	-0.00929	0.04145	-0.01078	-9.55411	6.54774	-173.72974	-1.12926	-0.08541	0.20649	1.34323	0.00264	-0.25244	30.45221	-20.15524	-177.94939	1.33969	0.04691	-0.42250	4.32418	-0.05899	-0.04693	20.60656
45			0.44000	23.14076	0.18076	18.51465	0.00820	0.00103	-0.00393	0.00109	0.00019	0.00109	-116.81083	-11.10106	158.17123	0.51324	0.04026	-0.11790	-1.66939	-0.06337	-0.20564	39.63338	10.41239	179.77379	0.27205	-0.16760	0.09205	-0.03342	0.08287	0.04050	-8.88212	6.45849	-173.00676	-0.98675	-0.11658	0.23408	1.38843	0.00809	-0.29752	28.35623	-19.43936	-177.58507	1.05821	0.26362	-0.35307	3.83910	-0.38553	-0.00465	19.48166
46			0.45000	23.06677	0.13279	18.71798	0.00928	0.00158	-0.00225	0.00104	0.00038	0.00066	-114.94065	-10.65025	156.90735	0.52521	0.04239	-0.11274	-1.26140	-0.06704	-0.16103	39.81606	10.40732	179.31227	0.27310	-0.21890	0.02831	-0.06177	0.09767	0.01811	-8.10633	6.40210	-172.26918	-0.86087	-0.14254	0.25124	1.34389	0.01756	-0.31480	26.02144	-18.66775	-177.12236	0.79231	0.42518	-0.26732	3.13498	-0.67240	0.04669	18.29938
47			0.46000	23.01108	0.05775	18.92830	0.01016	0.00208	-0.00039	0.00080	0.00057	0.00010	-113.61304	-10.39545	155.79419	0.51831	0.04528	-0.09970	-0.78705	-0.06709	-0.08576	40.05494	10.33564	178.86833	0.26576	-0.23212	-0.02074	-0.08416	0.06828	-0.01231	-7.25569	6.39634	-171.55614	-0.75757	-0.15842	0.25494	1.25904	0.03131	-0.30002	23.49463	-17.89300	-176.55641	0.55318	0.52348	-0.17617	2.31470	-0.84556	0.06684	17.04583
48			0.47000	22.97580	-0.03663	19.12373	0.01076	0.00248	0.00151	0.00054	0.00068	-0.00034	-112.83762	-10.43968	154.92139	0.49417	0.04957	-0.08044	-0.32478	-0.06371	-0.01241	40.31253	10.22761	178.56218	0.25964	-0.20274	-0.04629	-0.09634	0.01539	-0.01994	-6.35599	6.45691	-170.89400	-0.67825	-0.17006	0.24681	1.16477	0.04932	-0.26415	20.86027	-17.13976	-175.92644	0.34821	0.58047	-0.09628	1.48892	-0.91587	0.04860	15.74219
49			0.48000	22.95396	-0.12898	19.28982	0.01094	0.00275	0.00333	0.00042	0.00061	-0.00062	-112.59528	-10.81248	154.34492	0.45518	0.05499	-0.05700	0.06748	-0.05512	0.03122	40.55762	10.08265	178.42821	0.25833	-0.13749	-0.04760	-0.09797	-0.02161	-0.01366	-5.43086	6.59122	-170.29221	-0.62100	-0.17784	0.23007	1.07587	0.06884	-0.22082	18.22898	-16.40948	-175.31483	0.18897	0.60654	-0.03503	0.79673	-0.90311	0.01703	14.43568
50			0.49000	22.93267	-0.18694	19.41990	0.01052	0.00285	0.00498	0.00053	0.00032	-0.00082	-112.85236	-11.46400	154.09190	0.40463	0.06046	-0.03153	0.35486	-0.03928	0.03545	40.77053	9.87683	178.42686	0.25804	-0.05109	-0.03048	-0.08837	-0.01856	-0.00766	-4.50289	6.79466	-169.74928	-0.57819	-0.17655	0.20865	0.98709	0.08301	-0.17967	15.71426	-15.69779	-174.81627	0.07982	0.59245	0.01169	0.31986	-0.81075	-0.00381	13.18439
51			0.50000	22.89658	-0.17630	19.51392	0.00937	0.00275	0.00638	0.00082	-0.00011	-0.00106	-113.56606	-12.28802	154.16226	0.34661	0.06468	-0.00623	0.52538	-0.01664	0.00937	40.94065	9.57931	178.48235	0.25187	0.03949	-0.00363	-0.06717	0.02047	-0.00124	-3.59739	7.05085	-169.25867	-0.54253	-0.16883	0.18752	0.88628	0.08812	-0.14592	13.41393	-15.00827	-174.49782	0.00752	0.54511	0.04862	0.02758	-0.67244	-0.00419	12.04521
52			0.51000	22.83332	-0.07145	19.57749	0.00751	0.00246	0.00748	0.00104	-0.00053	-0.00145	-114.68437	-13.15834	154.52682	0.28551	0.06653	0.01662	0.58753	0.00860	-0.02780	41.06039	9.17116	178.52097	0.23462	0.11960	0.02475	-0.03751	0.07315	0.01288	-2.74588	7.33515	-168.81447	-0.50826	-0.16106	0.17051	0.76259	0.08561	-0.11965	11.39606	-14.35314	-174.37524	-0.04570	0.49597	0.07595	-0.14761	-0.54531	0.01113	11.05982
53			0.52000	22.73842	0.13787	19.62315	0.00512	0.00202	0.00821	0.00097	-0.00077	-0.00203	-116.14523	-13.96210	155.12527	0.22552	0.06559	0.03514	0.56423	0.03009	-0.05795	41.12217	8.65897	178.49268	0.20618	0.18002	0.04862	-0.00694	0.11453	0.03522	-1.98510	7.61966	-168.41902	-0.47926	-0.15652	0.15833	0.62324	0.07786	-0.09688	9.68868	-13.74597	-174.40863	-0.08544	0.46587	0.09342	-0.23462	-0.45730	0.02678	10.24150
54			0.53000	22.61511	0.44371	19.67012	0.00246	0.00147	0.00858	0.00057	-0.00075	-0.00274	-117.87624	-14.61878	155.87050	0.17043	0.06234	0.04850	0.48559	0.04322	-0.07158	41.12135	8.07614	178.37309	0.17038	0.21785	0.06438	0.01638	0.12839	0.05801	-1.35165	7.87904	-168.08710	-0.45440	-0.15296	0.15047	0.47147	0.06546	-0.07386	8.28069	-13.19265	-174.51192	-0.10212	0.44774	0.10251	-0.23114	-0.40060	0.02840	9.57431
55			0.54000	22.47091	0.82052	19.73692	-0.00018	0.00087	0.00862	-0.00005	-0.00051	-0.00337	-119.79845	-15.08335	156.66475	0.12300	0.05779	0.05687	0.38147	0.04767	-0.06804	41.05979	7.47128	178.15543	0.13221	0.23443	0.07058	0.02821	0.11219	0.07244	-0.87494	8.09496	-167.83922	-0.43157	-0.15114	0.14684	0.31509	0.05088	-0.04995	7.13309	-12.68705	-174.57823	-0.09252	0.44085	0.10511	-0.16853	-0.37295	0.01166	9.02345
56			0.55000	22.31469	1.23019	19.83061	-0.00252	0.00028	0.00840	-0.00068	-0.00017	-0.00364	-121.83270	-15.33889	157.42021	0.08435	0.05260	0.06053	0.27500	0.04585	-0.05162	40.94652	6.89002	177.84177	0.09436	0.23238	0.06809	0.02892	0.07548	0.07525	-0.57072	8.25746	-167.68715	-0.41515	-0.15296	0.14658	0.16965	0.03636	-0.02688	6.19437	-12.21494	-174.51688	-0.07723	0.45240	0.10623	-0.11154	-0.37454	-0.01719	8.55034
57			0.56000	22.15561	1.62939	19.94213	-0.00438	-0.00025	0.00794	-0.00117	0.00013	-0.00336	-123.90630	-15.38886	158.07315	0.05393	0.04674	0.05966	0.17952	0.04034	-0.02912	40.79538	6.36004	177.43759	0.05652	0.21408	0.05887	0.02097	0.03471	0.06809	-0.43717	8.36452	-167.62392	-0.41747	-0.15815	0.14938	0.04584	0.02253	-0.00784	5.41613	-11.76339	-174.28415	-0.08422	0.48372	0.11277	-0.09575	-0.39666	-0.05161	8.12526
58			0.57000	22.00282	1.97654	20.05107	-0.00564	-0.00069	0.00721	-0.00141	0.00030	-0.00256	-125.95695	-15.25444	158.58932	0.03039	0.04010	0.05494	0.10054	0.03306	-0.00801	40.62031	5.88329	176.95453	0.01769	0.18277	0.04488	0.00726	0.00601	0.05373	-0.45377	8.42012	-167.62503	-0.45249	-0.16329	0.15286	-0.06003	0.00930	0.00434	4.76461	-11.32863	-173.89238	-0.13042	0.51625	0.12787	-0.11569	-0.41204	-0.08917	7.73516
59			0.58000	21.86286	2.23904	20.13386	-0.00631	-0.00103	0.00621	-0.00144	0.00031	-0.00146	-127.93130	-14.97219	158.96327	0.01209	0.03276	0.04753	0.03862	0.02534	0.00637	40.43061	5.43815	176.41573	-0.02224	0.14237	0.02764	-0.00966	-0.00342	0.03400	-0.58443	8.43013	-167.65631	-0.51224	-0.16402	0.15499	-0.15254	-0.00304	0.00816	4.22503	-10.91834	-173.39391	-0.18658	0.52881	0.14431	-0.12482	-0.39360	-0.12111	7.38530
60			0.59000	21.73608	2.40117	20.17133	-0.00648	-0.00126	0.00497	-0.00138	0.00022	-0.00044	-129.78011	-14.59039	159.21265	-0.00214	0.02511	0.03860	-0.00638	0.01801	0.01241	40.22659	4.98985	175.85873	-0.06197	0.09712	0.00892	-0.02839	0.00124	0.01110	-0.78604	8.39952	-167.68629	-0.58865	-0.16114	0.15836	-0.22655	-0.01361	0.00542	3.80073	-10.54916	-172.85104	-0.23603	0.53015	0.15980	-0.10699	-0.34494	-0.14168	7.09471
61			0.60000	21.61810	2.46634	20.15241	-0.00625	-0.00139	0.00353	-0.00129	0.00010	0.00022	-131.45758	-14.16381	159.37190	-0.01295	0.01749	0.02903	-0.03477	0.01152	0.01167	40.00000	4.50551	175.33163	-0.09843	0.05114	-0.00881	-0.04851	0.00704	-0.01078	-1.01946	8.33384	-167.69734	-0.67464	-0.15494	0.16382	-0.27797	-0.02132	-0.00017	3.50743	-10.24226	-172.31189	-0.27142	0.52947	0.17298	-0.05993	-0.27416	-0.15030	6.88767
62			0.61000	21.50442	2.45102	20.07460	-0.00573	-0.00142	0.00196	-0.00117	-0.00001	0.00038	-132.92336	-13.74469	159.48311	-0.02095	0.00984	0.01921	-0.04823	0.00588	0.00748	39.73864	3.96755	174.88254	-0.12714	0.00831	-0.02223	-0.06890	0.00264	-0.02569	-1.25792	8.24174	-167.68794	-0.76357	-0.14910	0.17103	-0.30934	-0.02576	-0.00524	3.36134	-10.01838	-171.80377	-0.26669	0.54511	0.17756	0.00672	-0.19246	-0.14481	6.78445
63			0.62000	21.39356	2.37809	19.94812	-0.00508	-0.00139	0.00042	-0.00102	-0.00008	0.00012	-134.14491	-13.37008	159.57767	-0.02623	0.00230	0.00959	-0.04886	0.00121	0.00315	39.43382	3.37956	174.54356	-0.14439	-0.02755	-0.02863	-0.08638	-0.01373	-0.02994	-1.48811	8.13508	-167.66624	-0.84778	-0.14932	0.18019	-0.32711	-0.02796	-0.00813	3.36689	-9.89349	-171.34012	-0.22376	0.58711	0.17404	0.05796	-0.09979	-0.12920	6.79354
64			0.63000	21.28681	2.27176	19.79680	-0.00441	-0.00132	-0.00096	-0.00084	-0.00012	-0.00030	-135.09895	-13.05420	159.66205	-0.02816	-0.00434	0.00086	-0.03918	-0.00191	0.00023	39.08680	2.76523	174.31818	-0.15054	-0.05448	-0.02821	-0.09747	-0.03411	-0.02571	-1.70662	8.02587	-167.64136	-0.91322	-0.15705	0.19078	-0.33425	-0.02897	-0.00877	3.50778	-9.87406	-170.93015	-0.15115	0.64566	0.16435	0.06697	0.00777	-0.10737	6.90705
65			0.64000	21.18628	2.15374	19.65009	-0.00380	-0.00125	-0.00206	-0.00068	-0.00013	-0.00059	-135.77217	-12.79388	159.72238	-0.02611	-0.00916	-0.00632	-0.02381	-0.00312	-0.00154	38.70956	2.16437	174.18471	-0.14898	-0.07264	-0.02359	-0.10059	-0.04811	-0.01798	-1.91405	7.92221	-167.61942	-0.95689	-0.16843	0.19923	-0.33302	-0.02906	-0.00747	3.74462	-9.95308	-170.58278	-0.08449	0.69226	0.15352	0.04599	0.11748	-0.08438	7.09999
66			0.65000	21.09164	2.04136	19.53378	-0.00326	-0.00119	-0.00278	-0.00055	-0.00013	-0.00060	-136.16081	-12.57998	159.73840	-0.01993	-0.01162	-0.01157	-0.00880	-0.00264	-0.00293	38.32121	1.62682	174.11130	-0.14437	-0.08317	-0.01749	-0.09692	-0.04962	-0.01047	-2.11048	7.82684	-167.60471	-0.98446	-0.17893	0.20394	-0.32344	-0.02868	-0.00432	4.02350	-10.10903	-170.30519	-0.04415	0.71000	0.14555	0.02428	0.19897	-0.06320	7.33525
67			0.66000	20.99849	1.94804	19.46589	-0.00278	-0.00112	-0.00308	-0.00047	-0.00011	-0.00035	-136.27190	-12.40527	159.69359	-0.00986	-0.01156	-0.01471	0.00004	-0.00120	-0.00421	37.94373	1.20231	174.07036	-0.14013	-0.08729	-0.01184	-0.08890	-0.03881	-0.00497	-2.29294	7.73780	-167.60182	-0.99859	-0.18449	0.20347	-0.30160	-0.02850	0.00054	4.29048	-10.30793	-170.10161	-0.03164	0.69991	0.14024	0.01492	0.23001	-0.04311	7.57385
68			0.67000	20.89878	1.88451	19.45412	-0.00235	-0.00103	-0.00293	-0.00044	-0.00008	-0.00002	-136.12201	-12.26705	159.58063	0.00380	-0.00905	-0.01580	-0.00158	0.00019	-0.00508	37.59572	0.92932	174.04590	-0.13746	-0.08617	-0.00755	-0.07880	-0.02079	-0.00170	-2.45522	7.65015	-167.61494	-1.00014	-0.18396	0.19827	-0.26300	-0.02901	0.00608	4.50538	-10.51046	-169.97668	-0.03609	0.67129	0.13603	0.01219	0.21034	-0.02208	7.78400
69			0.68000	20.78364	1.85886	19.49332	-0.00197	-0.00091	-0.00240	-0.00042	-0.00004	0.00022	-135.73465	-12.16640	159.40514	0.02066	-0.00468	-0.01535	-0.01620	0.00064	-0.00522	37.28746	0.82566	174.03502	-0.13652	-0.08129	-0.00418	-0.06860	-0.00244	-0.00011	-2.58852	7.55883	-167.64511	-0.99422	-0.18120	0.19113	-0.20604	-0.03044	0.01067	4.64851	-10.68010	-169.94145	-0.05154	0.63920	0.13359	0.00930	0.15721	0.00178	7.94652
70			0.69000	20.64875	1.87621	19.56895	-0.00161	-0.00074	-0.00158	-0.00039	0.00001	0.00026	-135.13985	-12.10588	159.18294	0.03990	0.00067	-0.01405	-0.04391	-0.00016	-0.00469	37.01998	0.88442	174.04414	-0.13570	-0.07408	-0.00064	-0.05903	0.01109	0.00011	-2.68308	7.46077	-167.68822	-0.98466	-0.17646	0.18367	-0.13140	-0.03193	0.01303	4.71964	-10.78991	-170.01520	-0.07514	0.61078	0.13310	0.00200	0.08946	0.03018	8.05568
71			0.70000	20.49837	1.93668	19.66396	-0.00119	-0.00051	-0.00063	-0.00031	0.00003	0.00013	-134.37474	-12.08650	158.93309	0.06042	0.00637	-0.01242	-0.08189	-0.00198	-0.00376	36.78820	1.07620	174.08258	-0.13230	-0.06580	0.00338	-0.04995	0.01785	-0.00110	-2.72956	7.35553	-167.73679	-0.97880	-0.17305	0.17620	-0.04297	-0.03321	0.01265	4.73118	-10.82600	-170.21907	-0.10711	0.58969	0.13419	-0.01152	0.02189	0.06316	8.11688
72			0.71000	20.34366	2.03163	19.76179	-0.00067	-0.00022	0.00031	-0.00017	0.00002	-0.00007	-133.48021	-12.10601	158.67416	0.08091	0.01208	-0.01068	-0.12514	-0.00433	-0.00271	36.58515	1.35707	174.15718	-0.12410	-0.05761	0.00715	-0.04100	0.01874	-0.00318	-2.72143	7.24504	-167.78165	-0.98219	-0.16859	0.16776	0.05361	-0.03314	0.00956	4.69983	-10.78806	-170.56606	-0.14665	0.56923	0.13594	-0.03158	-0.03536	0.09796	8.14221
73			0.72000	20.19660	2.14423	19.84711	-0.00005	0.00012	0.00117	-0.00001	-0.00002	-0.00022	-132.49557	-12.15845	158.42307	0.10056	0.01760	-0.00896	-0.16877	-0.00665	-0.00174	36.40519	1.67952	174.27007	-0.11057	-0.05076	0.00984	-0.03197	0.01614	-0.00509	-2.65734	7.13363	-167.81331	-0.98814	-0.16717	0.16023	0.14992	-0.03193	0.00436	4.64001	-10.68791	-171.05104	-0.18110	0.55875	0.13644	-0.05374	-0.07619	0.12816	8.14643
74			0.73000	20.06517	2.25578	19.90841	0.00063	0.00045	0.00187	0.00013	-0.00006	-0.00026	-131.45575	-12.23447	158.19281	0.11874	0.02264	-0.00747	-0.20869	-0.00842	-0.00103	36.24621	2.00228	174.41814	-0.09280	-0.04607	0.01114	-0.02312	0.01239	-0.00608	-2.54236	7.02789	-167.82327	-0.99072	-0.17044	0.15606	0.23409	-0.02941	-0.00231	4.55969	-10.54580	-171.64502	-0.20531	0.55997	0.13699	-0.07295	-0.09894	0.14896	8.14478
75			0.74000	19.95158	2.35145	19.94199	0.00131	0.00076	0.00240	0.00024	-0.00009	-0.00021	-130.38966	-12.32288	157.98904	0.13527	0.02698	-0.00646	-0.24249	-0.00943	-0.00060	36.10846	2.29818	174.59273	-0.07255	-0.04430	0.01097	-0.01512	0.00904	-0.00593	-2.38753	6.93539	-167.80510	-0.98830	-0.17440	0.15293	0.29505	-0.02461	-0.00991	4.46089	-10.38739	-172.29813	-0.22666	0.55877	0.13819	-0.08972	-0.10142	0.15713	8.15058
76			0.75000	19.85273	2.42291	19.95354	0.00194	0.00101	0.00274	0.00032	-0.00009	-0.00013	-129.31982	-12.41362	157.80978	0.14980	0.03040	-0.00616	-0.26834	-0.00981	-0.00040	35.99293	2.55678	174.78146	-0.05146	-0.04534	0.00975	-0.00860	0.00674	-0.00502	-2.20841	6.86337	-167.75531	-0.98644	-0.18202	0.15083	0.32706	-0.01795	-0.01767	4.34123	-10.23729	-172.94922	-0.24919	0.55863	0.14061	-0.10523	-0.08784	0.15203	8.17339
77			0.76000	19.76283	2.46761	19.95586	0.00247	0.00120	0.00290	0.00037	-0.00006	-0.00008	-128.26369	-12.50002	157.64787	0.16233	0.03285	-0.00671	-0.28493	-0.00984	-0.00036	35.90027	2.78248	174.96997	-0.03126	-0.04834	0.00853	-0.00392	0.00579	-0.00406	-2.02318	6.81742	-167.67442	-0.98222	-0.19042	0.14834	0.32553	-0.00937	-0.02428	4.19779	-10.11386	-173.53970	-0.26781	0.54741	0.14311	-0.11669	-0.06335	0.13373	8.21806
78			0.77000	19.67966	2.48697	19.96400	0.00287	0.00132	0.00292	0.00038	-0.00001	-0.00010	-127.24035	-12.57829	157.49507	0.17271	0.03430	-0.00806	-0.28980	-0.00970	-0.00045	35.83168	2.98773	175.14291	-0.01342	-0.05260	0.00798	-0.00112	0.00657	-0.00342	-1.85083	6.80050	-167.56851	-0.97714	-0.19583	0.14560	0.28969	0.00039	-0.02819	4.03091	-10.02635	-174.02411	-0.28686	0.52120	0.14697	-0.12396	-0.03588	0.10662	8.28504
79			0.78000	19.60851	2.48634	19.99103	0.00316	0.00140	0.00287	0.00032	0.00005	-0.00018	-126.27468	-12.64502	157.34421	0.18081	0.03485	-0.00994	-0.28054	-0.00944	-0.00073	35.78854	3.18623	175.28502	0.00141	-0.05805	0.00788	0.00006	0.00934	-0.00294	-1.70996	6.81254	-167.45105	-0.97221	-0.20103	0.14304	0.22034	0.01013	-0.02757	3.84844	-9.97624	-174.37616	-0.30666	0.49364	0.15133	-0.12343	-0.01166	0.07410	8.37221
80			0.79000	19.55932	2.47656	20.04616	0.00335	0.00143	0.00280	0.00018	0.00008	-0.00032	-125.39507	-12.69402	157.18796	0.18631	0.03466	-0.01192	-0.25658	-0.00914	-0.00131	35.77219	3.38772	175.38269	0.01249	-0.06466	0.00728	-0.00002	0.01406	-0.00225	-1.61776	6.85153	-167.34436	-0.96690	-0.20542	0.13993	0.12125	0.01901	-0.02080	3.66793	-9.96118	-174.59064	-0.33169	0.46908	0.15585	-0.11220	0.01008	0.04152	8.47707
81			0.80000	19.53910	2.47143	20.13549	0.00348	0.00146	0.00273	0.00001	0.00008	-0.00049	-124.62469	-12.71737	157.01765	0.18920	0.03398	-0.01360	-0.22107	-0.00891	-0.00224	35.78195	3.59585	175.42732	0.01898	-0.07224	0.00521	-0.00073	0.02013	-0.00125	-1.58710	6.91365	-167.27650	-0.96438	-0.20892	0.13603	0.00231	0.02616	-0.00789	3.51460	-9.98094	-174.68698	-0.36843	0.44528	0.16173	-0.08764	0.03353	0.01563	8.59844
82			0.81000	19.54795	2.48284	20.26311	0.00357	0.00147	0.00269	-0.00016	0.00007	-0.00068	-123.97628	-12.70972	156.82520	0.19002	0.03320	-0.01460	-0.17967	-0.00886	-0.00332	35.81388	3.80799	175.41960	0.02043	-0.08038	0.00098	-0.00132	0.02617	-0.00017	-1.62349	6.99313	-167.27338	-0.96695	-0.21115	0.13141	-0.12366	0.03072	0.00920	3.41571	-10.04043	-174.70818	-0.40809	0.42188	0.16743	-0.04409	0.06090	0.00097	8.73704
83			0.82000	19.57874	2.51916	20.42872	0.00365	0.00149	0.00267	-0.00028	0.00003	-0.00087	-123.45120	-12.67218	156.60872	0.18962	0.03273	-0.01470	-0.13812	-0.00887	-0.00412	35.85973	4.01675	175.37292	0.01766	-0.08766	-0.00501	-0.00134	0.02982	0.00065	-1.72426	7.08269	-167.35255	-0.97245	-0.21312	0.12817	-0.24385	0.03221	0.02820	3.39379	-10.14572	-174.70374	-0.43637	0.39924	0.17236	0.01735	0.08963	-0.00241	8.89395
84			0.83000	19.62116	2.58416	20.62275	0.00370	0.00150	0.00266	-0.00034	-0.00002	-0.00099	-123.04351	-12.61371	156.37836	0.18837	0.03262	-0.01409	-0.09984	-0.00861	-0.00423	35.90857	4.21132	175.31181	0.01225	-0.09246	-0.01113	-0.00088	0.02879	0.00123	-1.88002	7.17411	-167.52209	-0.98030	-0.21184	0.12530	-0.34749	0.02988	0.04718	3.46139	-10.29814	-174.70760	-0.45287	0.37506	0.17552	0.08675	0.11331	0.00012	9.06865
85			0.84000	19.66712	2.67412	20.82634	0.00372	0.00151	0.00264	-0.00035	-0.00007	-0.00101	-122.74504	-12.54925	156.15649	0.18589	0.03248	-0.01326	-0.06615	-0.00770	-0.00367	35.94993	4.37980	175.26556	0.00697	-0.09436	-0.01575	-0.00039	0.02249	0.00185	-2.07673	7.25872	-167.78188	-0.99056	-0.20943	0.12280	-0.42763	0.02426	0.06445	3.61760	-10.49102	-174.72607	-0.45431	0.35449	0.17575	0.15056	0.12774	0.00138	9.25709
86			0.85000	19.71196	2.77812	21.01876	0.00370	0.00151	0.00256	-0.00033	-0.00010	-0.00091	-122.54652	-12.49406	155.96805	0.18181	0.03196	-0.01265	-0.03769	-0.00609	-0.00275	35.97684	4.51127	175.26013	0.00420	-0.09363	-0.01780	-0.00015	0.01222	0.00257	-2.29877	7.32891	-168.12309	-1.00360	-0.20890	0.12213	-0.48152	0.01665	0.07913	3.84799	-10.70938	-174.74353	-0.44436	0.34413	0.17462	0.19666	0.13313	-0.00203	9.45117
87			0.86000	19.75234	2.88328	21.18383	0.00362	0.00148	0.00240	-0.00028	-0.00012	-0.00072	-122.43695	-12.45669	155.83055	0.17647	0.03111	-0.01240	-0.01478	-0.00397	-0.00178	35.98764	4.59791	175.31161	0.00592	-0.09023	-0.01673	-0.00011	0.00048	0.00296	-2.53169	7.38001	-168.52606	-1.01779	-0.20660	0.12252	-0.50805	0.00804	0.08892	4.12809	-10.93398	-174.74303	-0.42329	0.33700	0.17178	0.21571	0.12785	-0.00726	9.64030
88			0.87000	19.78493	2.97919	21.31017	0.00351	0.00143	0.00216	-0.00020	-0.00012	-0.00048	-122.40374	-12.43361	155.75130	0.17047	0.02997	-0.01264	0.00300	-0.00152	-0.00103	35.98596	4.63534	175.42119	0.01175	-0.08454	-0.01247	-0.00014	-0.00988	0.00246	-2.76364	7.41029	-168.95882	-1.03316	-0.20255	0.12278	-0.50745	-0.00025	0.09106	4.42879	-11.14634	-174.72629	-0.39506	0.32992	0.16702	0.20630	0.11310	-0.00895	9.81411
89			0.88000	19.80735	3.05961	21.39019	0.00337	0.00134	0.00183	-0.00012	-0.00011	-0.00024	-122.43521	-12.40867	155.72884	0.16428	0.02850	-0.01349	0.01662	0.00109	-0.00072	35.97997	4.62210	175.57376	0.01942	-0.07810	-0.00586	-0.00032	-0.01701	0.00109	-2.98438	7.41947	-169.38211	-1.04886	-0.19980	0.12238	-0.47989	-0.00769	0.08481	4.72032	-11.33025	-174.71147	-0.37159	0.32711	0.16188	0.17835	0.09279	-0.00507	9.96466
90			0.89000	19.81863	3.12198	21.41991	0.00321	0.00124	0.00143	-0.00003	-0.00011	-0.00006	-122.52055	-12.35830	155.75557	0.15800	0.02645	-0.01509	0.02673	0.00354	-0.00104	35.97934	4.55919	175.74214	0.02556	-0.07320	0.00173	-0.00084	-0.02084	-0.00024	-3.18462	7.40740	-169.76079	-1.06150	-0.19715	0.12103	-0.42766	-0.01418	0.07209	4.97682	-11.47320	-174.71690	-0.35436	0.32560	0.15668	0.13993	0.06755	0.00196	10.08713
91			0.90000	19.81861	3.16688	21.40093	0.00306	0.00113	0.00100	0.00004	-0.00009	0.00004	-122.64815	-12.25980	155.81786	0.15145	0.02357	-0.01750	0.03358	0.00523	-0.00222	35.99218	4.45103	175.89439	0.02708	-0.07180	0.00889	-0.00150	-0.02237	-0.00047	-3.35705	7.37483	-170.07396	-1.06753	-0.19076	0.11822	-0.35797	-0.01902	0.05630	5.17981	-11.56596	-174.74692	-0.34310	0.31998	0.15146	0.09860	0.03811	0.00797	10.18068
92			0.91000	19.80736	3.19712	21.34387	0.00291	0.00101	0.00056	0.00010	-0.00008	0.00005	-122.80418	-12.09882	155.89433	0.14491	0.02000	-0.02054	0.03744	0.00569	-0.00447	36.02269	4.30563	176.00128	0.02302	-0.07506	0.01407	-0.00180	-0.02250	0.00083	-3.49761	7.32504	-170.31680	-1.06609	-0.18485	0.11569	-0.28065	-0.02199	0.04168	5.32084	-11.60381	-174.79062	-0.33769	0.32153	0.14682	0.05996	0.00822	0.01000	10.24765
93			0.92000	19.78619	3.21530	21.26656	0.00280	0.00092	0.00013	0.00014	-0.00006	0.00002	-122.97411	-11.87359	155.95995	0.13921	0.01631	-0.02369	0.03877	0.00510	-0.00762	36.07088	4.13349	176.04222	0.01442	-0.08337	0.01550	-0.00140	-0.02142	0.00277	-3.60470	7.26377	-170.49780	-1.06512	-0.18216	0.11463	-0.20580	-0.02322	0.03047	5.39977	-11.58802	-174.82893	-0.33950	0.33765	0.14344	0.02709	-0.02095	0.00767	10.29282
94			0.93000	19.75763	3.22144	21.18530	0.00272	0.00084	-0.00024	0.00017	-0.00004	-0.00003	-123.14452	-11.59472	155.99652	0.13486	0.01307	-0.02643	0.03795	0.00406	-0.01089	36.13303	3.94698	176.00905	0.00271	-0.09643	0.01193	-0.00029	-0.01886	0.00341	-3.67909	7.19829	-170.63255	-1.06727	-0.18257	0.11423	-0.13991	-0.02250	0.02255	5.42346	-11.52732	-174.84608	-0.34256	0.36303	0.13986	0.00083	-0.04766	0.00309	10.32270
95			0.94000	19.72476	3.21401	21.10862	0.00266	0.00078	-0.00054	0.00017	-0.00002	-0.00007	-123.30500	-11.28360	156.00067	0.13176	0.01052	-0.02842	0.03536	0.00305	-0.01313	36.20268	3.75915	175.90933	-0.01127	-0.11200	0.00417	0.00122	-0.01471	0.00150	-3.72523	7.13727	-170.73447	-1.06936	-0.18518	0.11442	-0.08817	-0.01928	0.01674	5.40486	-11.43587	-174.84018	-0.34419	0.38923	0.13663	-0.01753	-0.06736	-0.00019	10.34476
96			0.95000	19.69060	3.19237	21.03807	0.00260	0.00072	-0.00074	0.00017	0.00000	-0.00009	-123.44956	-10.97011	155.98303	0.12948	0.00868	-0.02950	0.03150	0.00223	-0.01332	36.27333	3.58239	175.76530	-0.02624	-0.12649	-0.00532	0.00271	-0.00987	-0.00204	-3.75161	7.09011	-170.80898	-1.07288	-0.18847	0.11529	-0.05450	-0.01328	0.01173	5.36107	-11.33001	-174.82547	-0.34862	0.41282	0.13513	-0.02788	-0.07584	0.00047	10.36691
97			0.96000	19.65829	3.15825	20.97351	0.00252	0.00067	-0.00084	0.00015	0.00002	-0.00010	-123.57626	-10.68908	155.96100	0.12747	0.00746	-0.02970	0.02685	0.00162	-0.01120	36.33996	3.42741	175.60791	-0.03965	-0.13657	-0.01361	0.00375	-0.00584	-0.00481	-3.76827	7.06432	-170.85704	-1.07516	-0.19088	0.11599	-0.03821	-0.00534	0.00715	5.31010	-11.22589	-174.82414	-0.35656	0.42964	0.13505	-0.03094	-0.07050	0.00543	10.39695
98			0.97000	19.63041	3.11584	20.91678	0.00242	0.00062	-0.00083	0.00012	0.00003	-0.00009	-123.68484	-10.47308	155.95042	0.12553	0.00693	-0.02901	0.02177	0.00116	-0.00726	36.39951	3.30308	175.46777	-0.04881	-0.14038	-0.01898	0.00410	-0.00342	-0.00528	-3.78332	7.06272	-170.88208	-1.07332	-0.19108	0.11586	-0.03422	0.00259	0.00384	5.26729	-11.13852	-174.85448	-0.36382	0.43449	0.13536	-0.02734	-0.05184	0.01306	10.44202
99			0.98000	19.60823	3.07092	20.87070	0.00231	0.00059	-0.00073	0.00009	0.00003	-0.00007	-123.77513	-10.34381	155.96205	0.12360	0.00713	-0.02743	0.01648	0.00082	-0.00267	36.44997	3.21587	175.36755	-0.05197	-0.13763	-0.02087	0.00373	-0.00224	-0.00364	-3.80023	7.08231	-170.89424	-1.06748	-0.19031	0.11478	-0.03530	0.00846	0.00296	5.24314	-11.07962	-174.92351	-0.36628	0.43034	0.13476	-0.01873	-0.02508	0.02088	10.50713
100			0.99000	19.59123	3.02920	20.83861	0.00219	0.00058	-0.00053	0.00006	0.00003	-0.00003	-123.84633	-10.30713	155.99898	0.12182	0.00810	-0.02496	0.01132	0.00051	0.00131	36.49017	3.16942	175.31793	-0.04920	-0.12876	-0.01959	0.00291	-0.00134	-0.00121	-3.81797	7.11550	-170.90842	-1.05998	-0.19206	0.11434	-0.03578	0.01144	0.00480	5.24211	-11.05581	-175.02837	-0.36627	0.42945	0.13405	-0.00846	0.00300	0.02760	10.59305
101			1.00000	19.57817	2.99519	20.82355	0.00207	0.00060	-0.00024	0.00004	0.00003	-0.00001	-123.89870	-10.35344	156.05724	0.12045	0.00980	-0.02171	0.00697	0.00017	0.00381	36.52042	3.16417	175.31770	-0.04278	-0.11512	-0.01593	0.00205	-0.00010	0.00067	-3.83347	7.15364	-170.93806	-1.05131	-0.19196	0.11357	-0.03301	0.01151	0.00848	5.26275	-11.06604	-175.16367	-0.36758	0.42823	0.13346	-0.00027	0.02647	0.03310	10.69454
102			1.01000	19.56914	2.97253	20.82632	0.00196	0.00063	0.00013	0.00002	0.00002	-0.00000	-123.93610	-10.46323	156.12961	0.11946	0.01203	-0.01788	0.00418	-0.00023	0.00464	36.54295	3.19745	175.35759	-0.03477	-0.09850	-0.01104	0.00145	0.00143	0.00140	-3.84380	7.18981	-170.98981	-1.04526	-0.19158	0.11169	-0.02657	0.00956	0.01249	5.29793	-11.10024	-175.32339	-0.37215	0.42326	0.13305	0.00315	0.03929	0.03711	10.80050
103			1.02000	19.56540	2.96494	20.84523	0.00188	0.00067	0.00057	0.00000	0.00001	-0.00003	-123.96616	-10.61236	156.20789	0.11861	0.01446	-0.01376	0.00333	-0.00064	0.00412	36.56212	3.26385	175.42447	-0.02690	-0.08132	-0.00627	0.00115	0.00274	0.00117	-3.84695	7.21927	-171.06303	-1.04221	-0.19075	0.10887	-0.01689	0.00640	0.01560	5.33686	-11.14245	-175.49799	-0.37758	0.41579	0.13224	0.00066	0.03937	0.03880	10.89769
104			1.03000	19.56553	2.97726	20.87896	0.00182	0.00073	0.00103	-0.00000	-0.00001	-0.00008	-123.99621	-10.77609	156.28148	0.11793	0.01696	-0.00958	0.00398	-0.00105	0.00282	36.58356	3.35542	175.50589	-0.01962	-0.06527	-0.00270	0.00105	0.00340	0.00060	-3.84194	7.23919	-171.15233	-1.04085	-0.18946	0.10652	-0.00477	0.00276	0.01741	5.36790	-11.17701	-175.67490	-0.38524	0.40870	0.13241	-0.00786	0.02927	0.03836	10.97483
105			1.04000	19.56292	3.01310	20.92510	0.00177	0.00078	0.00149	0.00002	-0.00004	-0.00015	-124.02949	-10.93210	156.34012	0.11814	0.01975	-0.00543	0.00490	-0.00133	0.00140	36.61332	3.46266	175.59232	-0.01356	-0.05117	-0.00086	0.00098	0.00330	0.00020	-3.82862	7.24844	-171.25024	-1.03804	-0.18722	0.10326	0.00848	-0.00077	0.01764	5.38032	-11.19310	-175.84276	-0.39214	0.40118	0.13155	-0.02224	0.01297	0.03558	11.02437
106			1.05000	19.54723	3.06883	20.97202	0.00174	0.00084	0.00190	0.00008	-0.00006	-0.00017	-124.06327	-11.06449	156.38493	0.11979	0.02299	-0.00141	0.00400	-0.00107	0.00030	36.65626	3.57561	175.67868	-0.00804	-0.03895	-0.00062	0.00078	0.00263	0.00014	-3.80772	7.24753	-171.34949	-1.03402	-0.18456	0.10049	0.02109	-0.00361	0.01681	5.36465	-11.18485	-175.99301	-0.39460	0.39587	0.12999	-0.04156	-0.00588	0.03114	11.04158
107			1.06000	19.50558	3.12974	20.99382	0.00171	0.00088	0.00223	0.00019	-0.00008	-0.00003	-124.08577	-11.16371	156.43408	0.12264	0.02645	0.00221	-0.00156	0.00046	-0.00040	36.71409	3.68504	175.76199	-0.00290	-0.02859	-0.00106	0.00034	0.00178	0.00023	-3.78076	7.23881	-171.44455	-1.02993	-0.18206	0.09847	0.03144	-0.00531	0.01541	5.31334	-11.15049	-176.11972	-0.39238	0.39745	0.12735	-0.06386	-0.02520	0.02550	11.02413
108			1.07000	19.42447	3.17219	20.95388	0.00169	0.00091	0.00246	0.00033	-0.00008	0.00033	-124.07457	-11.22319	156.51863	0.12581	0.02951	0.00506	-0.01443	0.00392	-0.00083	36.78210	3.78289	175.83757	0.00191	-0.02010	-0.00108	-0.00024	0.00111	0.00020	-3.74975	7.22601	-171.53214	-1.02718	-0.18240	0.09754	0.03854	-0.00583	0.01384	5.22187	-11.09124	-176.21906	-0.38802	0.40560	0.12471	-0.08650	-0.04381	0.01935	10.97203
109			1.08000	19.29288	3.17107	20.81547	0.00166	0.00093	0.00260	0.00049	-0.00006	0.00091	-124.00018	-11.23410	156.66998	0.12842	0.03154	0.00680	-0.03519	0.00934	-0.00110	36.84817	3.86316	175.89452	0.00503	-0.01486	-0.00087	-0.00053	0.00081	0.00011	-3.71690	7.21288	-171.61055	-1.02683	-0.18242	0.09685	0.04207	-0.00534	0.01218	5.09043	-11.01098	-176.28876	-0.38639	0.41223	0.12322	-0.10709	-0.05935	0.01307	10.88867
110			1.09000	19.10584	3.10845	20.55248	0.00161	0.00094	0.00265	0.00065	-0.00003	0.00158	-123.83686	-11.18679	156.91069	0.13000	0.03214	0.00729	-0.06106	0.01571	-0.00119	36.89791	3.92184	175.91954	0.00451	-0.01448	-0.00144	-0.00029	0.00087	0.00008	-3.68434	7.20189	-171.67923	-1.02704	-0.18231	0.09560	0.04133	-0.00417	0.01046	4.92505	-10.91605	-176.32753	-0.38580	0.41795	0.12163	-0.12208	-0.06989	0.00674	10.78238
111			1.10000	18.86663	2.97926	20.15704	0.00156	0.00092	0.00263	0.00077	0.00000	0.00221	-123.57464	-11.07854	157.25101	0.13044	0.03116	0.00649	-0.08666	0.02129	-0.00111	36.92159	3.95768	175.90581	-0.00049	-0.01943	-0.00320	0.00001	0.00132	-0.00005	-3.65476	7.19481	-171.73834	-1.02848	-0.18113	0.09437	0.03523	-0.00235	0.00892	4.73692	-10.81449	-176.33641	-0.38676	0.42323	0.12052	-0.12985	-0.07446	0.00107	10.66454
112			1.11000	18.58790	2.79269	19.64318	0.00154	0.00091	0.00255	0.00085	0.00003	0.00262	-123.22451	-10.91808	157.68648	0.12969	0.02863	0.00439	-0.10617	0.02420	-0.00080	36.91808	3.97233	175.85742	-0.00901	-0.02865	-0.00535	-0.00029	0.00203	-0.00041	-3.63131	7.19396	-171.78909	-1.02741	-0.17823	0.09353	0.02330	0.00022	0.00769	4.53913	-10.71417	-176.32086	-0.38637	0.42565	0.11992	-0.12975	-0.07278	-0.00300	10.54641
113			1.12000	18.29003	2.56978	19.04848	0.00156	0.00089	0.00243	0.00088	0.00004	0.00274	-122.81489	-10.72327	158.19327	0.12818	0.02497	0.00119	-0.11561	0.02351	-0.00023	36.89314	3.96974	175.78654	-0.01963	-0.04070	-0.00727	-0.00123	0.00264	-0.00081	-3.61691	7.20218	-171.83302	-1.02427	-0.17606	0.09298	0.00655	0.00340	0.00682	4.34381	-10.62137	-176.29156	-0.38413	0.42958	0.11917	-0.12299	-0.06641	-0.00458	10.43631
114			1.13000	17.99812	2.33771	18.42903	0.00164	0.00089	0.00229	0.00086	0.00004	0.00256	-122.38515	-10.51820	158.73042	0.12661	0.02091	-0.00263	-0.11384	0.01984	0.00051	36.85638	3.95506	175.70999	-0.03033	-0.05373	-0.00868	-0.00219	0.00257	-0.00101	-3.61356	7.22138	-171.87225	-1.02366	-0.17603	0.09338	-0.01343	0.00681	0.00644	4.16150	-10.54084	-176.26253	-0.38416	0.43527	0.11970	-0.11234	-0.05632	-0.00358	10.33953
115			1.14000	17.73722	2.12205	17.84719	0.00178	0.00089	0.00216	0.00079	0.00004	0.00215	-121.97726	-10.33047	159.24933	0.12591	0.01739	-0.00634	-0.10257	0.01505	0.00127	36.81991	3.93342	175.64641	-0.03917	-0.06591	-0.00980	-0.00229	0.00127	-0.00089	-3.62229	7.25140	-171.90976	-1.02446	-0.17534	0.09325	-0.03522	0.00987	0.00651	4.00033	-10.47600	-176.24583	-0.38681	0.43504	0.12075	-0.09862	-0.04269	-0.00085	10.25938
116			1.15000	17.52691	1.94022	17.35454	0.00193	0.00089	0.00204	0.00066	0.00004	0.00165	-121.62707	-10.18738	159.70840	0.12670	0.01519	-0.00924	-0.08498	0.01083	0.00197	36.79604	3.91025	175.61308	-0.04386	-0.07559	-0.01094	-0.00100	-0.00129	-0.00043	-3.64330	7.29083	-171.94868	-1.02482	-0.17256	0.09320	-0.05775	0.01227	0.00699	3.86639	-10.42926	-176.24629	-0.38906	0.42873	0.12224	-0.08101	-0.02724	0.00204	10.19878
117			1.16000	17.37619	1.79814	16.97760	0.00209	0.00089	0.00194	0.00048	0.00004	0.00116	-121.35663	-10.10990	160.08546	0.12905	0.01457	-0.01098	-0.06450	0.00772	0.00265	36.79536	3.89104	175.62239	-0.04348	-0.08159	-0.01180	0.00124	-0.00448	0.00036	-3.67654	7.33819	-171.99104	-1.02314	-0.17165	0.09318	-0.08011	0.01423	0.00762	3.76431	-10.40210	-176.26019	-0.38892	0.42309	0.12318	-0.06001	-0.01229	0.00375	10.16155
118			1.17000	17.28327	1.69143	16.71412	0.00222	0.00089	0.00185	0.00029	0.00004	0.00076	-121.17255	-10.10743	160.38112	0.13226	0.01518	-0.01167	-0.04404	0.00540	0.00330	36.82428	3.88060	175.67854	-0.03852	-0.08344	-0.01163	0.00326	-0.00720	0.00119	-3.72175	7.39162	-172.03685	-1.01695	-0.17019	0.09275	-0.10081	0.01549	0.00810	3.69556	-10.39377	-176.27942	-0.38254	0.41587	0.12251	-0.03811	0.00036	0.00380	10.14950
119			1.18000	17.23930	1.61017	16.54290	0.00233	0.00089	0.00178	0.00012	0.00004	0.00048	-121.06712	-10.17577	160.60968	0.13527	0.01642	-0.01165	-0.02625	0.00348	0.00373	36.88187	3.88229	175.77597	-0.03048	-0.08152	-0.00974	0.00397	-0.00839	0.00158	-3.77804	7.44879	-172.08493	-1.00802	-0.16651	0.09223	-0.11805	0.01583	0.00836	3.65664	-10.40081	-176.29625	-0.37294	0.40718	0.12107	-0.01960	0.00917	0.00261	10.15969
120			1.19000	17.23240	1.54549	16.43818	0.00240	0.00089	0.00173	-0.00001	0.00005	0.00029	-121.02153	-10.29648	160.78467	0.13748	0.01777	-0.01128	-0.01315	0.00182	0.00375	36.95875	3.89800	175.89873	-0.02111	-0.07704	-0.00640	0.00323	-0.00753	0.00126	-3.84333	7.50714	-172.13420	-0.99572	-0.16448	0.09178	-0.12992	0.01562	0.00845	3.64015	-10.41794	-176.30615	-0.36191	0.40233	0.11903	-0.00669	0.01349	0.00097	10.18526
121			1.20000	17.24997	1.49323	16.37919	0.00244	0.00089	0.00170	-0.00010	0.00005	0.00016	-121.01149	-10.44136	160.91150	0.13873	0.01906	-0.01063	-0.00524	0.00044	0.00324	37.04014	3.92812	176.02376	-0.01283	-0.07110	-0.00255	0.00190	-0.00494	0.00050	-3.91466	7.56445	-172.18375	-0.98076	-0.16299	0.09157	-0.13585	0.01492	0.00841	3.63760	-10.43856	-176.30820	-0.34924	0.39896	0.11674	0.00045	0.01301	-0.00045	10.21754
122			1.21000	17.28078	1.45189	16.35137	0.00244	0.00088	0.00169	-0.00014	0.00005	0.00008	-121.01568	-10.58246	160.99126	0.13917	0.02027	-0.00968	-0.00144	-0.00063	0.00237	37.11314	3.97114	176.12840	-0.00713	-0.06445	0.00088	0.00089	-0.00159	-0.00015	-3.98905	7.61899	-172.23293	-0.96887	-0.16123	0.09209	-0.13745	0.01377	0.00835	3.64125	-10.45552	-176.30403	-0.34269	0.39757	0.11614	0.00299	0.00815	-0.00131	10.24811
123			1.22000	17.31606	1.41920	16.34418	0.00239	0.00087	0.00171	-0.00014	0.00004	0.00003	-121.02083	-10.70003	161.02715	0.13895	0.02138	-0.00848	0.00000	-0.00139	0.00140	37.17153	4.02344	176.19695	-0.00425	-0.05746	0.00366	0.00040	0.00152	-0.00044	-4.06426	7.66931	-172.28149	-0.95725	-0.15979	0.09222	-0.13628	0.01224	0.00825	3.64551	-10.46283	-176.29663	-0.34051	0.39856	0.11575	0.00273	0.00025	-0.00152	10.27065
124			1.23000	17.35014	1.39187	16.34986	0.00231	0.00086	0.00176	-0.00013	0.00004	-0.00000	-121.02193	-10.78225	161.02522	0.13822	0.02236	-0.00703	0.00053	-0.00179	0.00054	37.21558	4.07922	176.22116	-0.00335	-0.05050	0.00563	0.00023	0.00374	-0.00033	-4.13926	7.71381	-172.32985	-0.94287	-0.15744	0.09204	-0.13404	0.01016	0.00822	3.64767	-10.45720	-176.28882	-0.33721	0.39756	0.11501	0.00145	-0.00870	-0.00123	10.28193
125			1.24000	17.37964	1.36676	16.36233	0.00220	0.00085	0.00184	-0.00010	0.00004	-0.00002	-121.01885	-10.82248	160.99333	0.13716	0.02320	-0.00541	0.00094	-0.00182	-0.00006	37.24906	4.13137	176.19856	-0.00398	-0.04423	0.00665	0.00019	0.00500	0.00009	-4.21407	7.75044	-172.37909	-0.92502	-0.15336	0.09150	-0.13175	0.00748	0.00839	3.64787	-10.43858	-176.28252	-0.33140	0.39303	0.11370	0.00061	-0.01638	-0.00089	10.28183
126			1.25000	17.40319	1.34194	16.37649	0.00208	0.00084	0.00194	-0.00008	0.00004	-0.00002	-121.01378	-10.81743	160.94022	0.13596	0.02387	-0.00375	0.00160	-0.00149	-0.00035	37.27605	4.17322	176.13057	-0.00581	-0.03941	0.00642	0.00019	0.00555	0.00055	-4.28878	7.77730	-172.43149	-0.90701	-0.14959	0.09072	-0.12956	0.00465	0.00899	3.64756	-10.41011	-176.27666	-0.32605	0.39046	0.11206	0.00059	-0.02150	-0.00111	10.27210
127			1.26000	17.42140	1.31759	16.38834	0.00196	0.00083	0.00203	-0.00006	0.00004	-0.00001	-121.01003	-10.76689	160.87439	0.13476	0.02432	-0.00221	0.00261	-0.00087	-0.00037	37.29970	4.20036	176.02223	-0.00893	-0.03707	0.00445	0.00021	0.00580	0.00067	-4.36266	7.79443	-172.49072	-0.88550	-0.14613	0.09005	-0.12569	0.00218	0.01016	3.64713	-10.37633	-176.26694	-0.31750	0.39151	0.10963	0.00078	-0.02409	-0.00232	10.25482
128			1.27000	17.43600	1.29581	16.39483	0.00186	0.00082	0.00211	-0.00004	0.00003	0.00001	-121.01075	-10.67566	160.80492	0.13360	0.02447	-0.00101	0.00376	-0.00006	-0.00022	37.32150	4.21126	175.88416	-0.01316	-0.03754	0.00088	0.00023	0.00593	0.00017	-4.43396	7.80422	-172.56032	-0.86113	-0.14290	0.08998	-0.11878	0.00054	0.01183	3.64510	-10.34129	-176.24747	-0.30392	0.39708	0.10651	0.00036	-0.02518	-0.00447	10.23137
129			1.28000	17.44902	1.27940	16.39351	0.00179	0.00082	0.00215	-0.00004	0.00002	0.00003	-121.01761	-10.55460	160.74097	0.13236	0.02418	-0.00038	0.00463	0.00071	-0.00009	37.34093	4.20766	175.73238	-0.01785	-0.04026	-0.00323	0.00019	0.00587	-0.00070	-4.50018	7.81044	-172.64200	-0.84124	-0.13814	0.08943	-0.10910	-0.00008	0.01349	3.63890	-10.30687	-176.21344	-0.29156	0.40543	0.10288	-0.00100	-0.02598	-0.00693	10.20200
130			1.29000	17.46226	1.27007	16.38487	0.00174	0.00081	0.00217	-0.00004	0.00000	0.00004	-121.02946	-10.41899	160.68805	0.13121	0.02356	-0.00028	0.00489	0.00122	-0.00007	37.35585	4.19372	175.58488	-0.02164	-0.04337	-0.00639	0.00004	0.00537	-0.00134	-4.55893	7.81715	-172.73427	-0.83077	-0.13396	0.08851	-0.09748	0.00038	0.01465	3.62631	-10.27291	-176.16440	-0.28207	0.41508	0.09931	-0.00328	-0.02735	-0.00881	10.16672
131			1.30000	17.47772	1.26799	16.37264	0.00172	0.00080	0.00214	-0.00005	-0.00001	0.00004	-121.04300	-10.28252	160.64516	0.13033	0.02284	-0.00050	0.00448	0.00138	-0.00012	37.36346	4.17450	175.45439	-0.02367	-0.04619	-0.00842	-0.00023	0.00458	-0.00157	-4.60872	7.82876	-172.83260	-0.82144	-0.13095	0.08731	-0.08420	0.00184	0.01495	3.60632	-10.23794	-176.10553	-0.26729	0.42365	0.09463	-0.00607	-0.02927	-0.00917	10.12577
132			1.31000	17.49710	1.27357	16.36038	0.00172	0.00079	0.00209	-0.00006	-0.00002	0.00003	-121.05444	-10.15257	160.60747	0.12979	0.02218	-0.00089	0.00346	0.00131	-0.00020	37.36198	4.15462	175.34593	-0.02428	-0.04921	-0.00999	-0.00055	0.00381	-0.00154	-4.64967	7.84896	-172.93044	-0.81040	-0.12801	0.08594	-0.07091	0.00395	0.01429	3.57939	-10.20087	-176.04675	-0.25114	0.43061	0.08974	-0.00878	-0.03108	-0.00787	10.07981
133			1.32000	17.52043	1.28873	16.34850	0.00174	0.00078	0.00201	-0.00007	-0.00003	0.00002	-121.06049	-10.03007	160.57095	0.12938	0.02149	-0.00150	0.00188	0.00115	-0.00032	37.35149	4.13749	175.25937	-0.02451	-0.05287	-0.01143	-0.00085	0.00322	-0.00139	-4.68319	7.87940	-173.02144	-0.80071	-0.12391	0.08469	-0.05901	0.00604	0.01288	3.54731	-10.16167	-175.99841	-0.24190	0.43330	0.08669	-0.01122	-0.03179	-0.00551	10.03024
134			1.33000	17.54580	1.31591	16.33553	0.00178	0.00076	0.00192	-0.00008	-0.00005	0.00001	-121.05827	-9.91332	160.53381	0.12897	0.02065	-0.00242	-0.00019	0.00095	-0.00049	37.33342	4.12552	175.19247	-0.02541	-0.05664	-0.01216	-0.00110	0.00283	-0.00110	-4.71071	7.91883	-173.10123	-0.79494	-0.12051	0.08390	-0.04854	0.00768	0.01111	3.51226	-10.12147	-175.96762	-0.23670	0.43344	0.08508	-0.01320	-0.03145	-0.00271	9.97888
135			1.34000	17.57024	1.35602	16.32153	0.00181	0.00075	0.00183	-0.00007	-0.00006	-0.00000	-121.04564	-9.80220	160.49443	0.12852	0.01962	-0.00370	-0.00269	0.00067	-0.00073	37.31018	4.12033	175.14227	-0.02715	-0.05970	-0.01153	-0.00132	0.00265	-0.00071	-4.73296	7.96462	-173.16809	-0.79147	-0.11732	0.08320	-0.03898	0.00866	0.00926	3.47598	-10.08093	-175.95619	-0.23258	0.43254	0.08381	-0.01447	-0.03085	-0.00013	9.92741
136			1.35000	17.59046	1.40644	16.30930	0.00183	0.00074	0.00177	-0.00005	-0.00007	-0.00002	-121.02005	-9.70051	160.45000	0.12824	0.01848	-0.00524	-0.00562	0.00024	-0.00096	37.28416	4.12322	175.10530	-0.02951	-0.06159	-0.00927	-0.00147	0.00272	-0.00034	-4.75035	8.01367	-173.22250	-0.78827	-0.11505	0.08255	-0.03020	0.00905	0.00754	3.43978	-10.04001	-175.96078	-0.22986	0.43329	0.08270	-0.01510	-0.03061	0.00169	9.87702
137			1.36000	17.60390	1.46013	16.30251	0.00183	0.00073	0.00174	-0.00003	-0.00006	-0.00004	-120.97916	-9.61528	160.39812	0.12832	0.01756	-0.00657	-0.00894	-0.00027	-0.00105	37.25764	4.13492	175.07773	-0.03181	-0.06202	-0.00613	-0.00153	0.00296	-0.00010	-4.76324	8.06307	-173.26593	-0.78450	-0.11169	0.08210	-0.02231	0.00872	0.00609	3.40399	-9.99871	-175.97502	-0.22514	0.43497	0.08128	-0.01521	-0.03033	0.00257	9.82811
138			1.37000	17.60938	1.50866	16.30333	0.00181	0.00073	0.00175	-0.00001	-0.00005	-0.00005	-120.92174	-9.55319	160.33923	0.12893	0.01729	-0.00706	-0.01237	-0.00077	-0.00091	37.23242	4.15495	175.05643	-0.03279	-0.06042	-0.00320	-0.00144	0.00320	-0.00001	-4.77200	8.10990	-173.30054	-0.78126	-0.11125	0.08191	-0.01546	0.00807	0.00491	3.36789	-9.95809	-175.99265	-0.21953	0.44101	0.07965	-0.01529	-0.02978	0.00274	9.78040
139			1.38000	17.60690	1.54694	16.31065	0.00175	0.00073	0.00179	0.00002	-0.00004	-0.00006	-120.84911	-9.51525	160.27705	0.12995	0.01774	-0.00651	-0.01552	-0.00114	-0.00063	37.21013	4.18190	175.03900	-0.03201	-0.05703	-0.00123	-0.00119	0.00330	0.00001	-4.77716	8.15163	-173.32806	-0.77558	-0.11112	0.08140	-0.00961	0.00689	0.00387	3.33030	-9.91913	-176.01042	-0.21547	0.44763	0.07805	-0.01582	-0.02901	0.00271	9.73312
140			1.39000	17.59694	1.57481	16.32046	0.00168	0.00073	0.00185	0.00004	-0.00003	-0.00005	-120.76474	-9.49579	160.21753	0.13110	0.01860	-0.00532	-0.01796	-0.00128	-0.00038	37.19213	4.21372	175.02406	-0.03008	-0.05253	0.00002	-0.00086	0.00319	-0.00000	-4.77927	8.18521	-173.34944	-0.76822	-0.10994	0.08064	-0.00460	0.00498	0.00289	3.28995	-9.88164	-176.02855	-0.21234	0.45269	0.07658	-0.01695	-0.02863	0.00286	9.68494
141			1.40000	17.58082	1.59539	16.32829	0.00161	0.00073	0.00191	0.00005	-0.00002	-0.00004	-120.67386	-9.48591	160.16611	0.13209	0.01944	-0.00405	-0.01936	-0.00119	-0.00022	37.17930	4.24821	175.01105	-0.02823	-0.04787	0.00105	-0.00053	0.00291	-0.00002	-4.77877	8.20674	-173.36504	-0.76232	-0.10970	0.07956	-0.00028	0.00228	0.00190	3.24555	-9.84432	-176.04951	-0.20960	0.45823	0.07493	-0.01867	-0.02929	0.00337	9.63357
142			1.41000	17.56067	1.61207	16.33321	0.00153	0.00072	0.00198	0.00005	-0.00002	-0.00003	-120.58143	-9.47884	160.12454	0.13274	0.02001	-0.00304	-0.01971	-0.00100	-0.00013	37.17219	4.28349	175.00053	-0.02719	-0.04365	0.00215	-0.00023	0.00251	-0.00005	-4.77604	8.21128	-173.37506	-0.75696	-0.10962	0.07817	0.00339	-0.00141	0.00082	3.19611	-9.80560	-176.07657	-0.20536	0.46517	0.07272	-0.02066	-0.03129	0.00429	9.57675
143			1.42000	17.53938	1.62667	16.33874	0.00147	0.00072	0.00203	0.00005	-0.00001	-0.00004	-120.49126	-9.47223	160.09029	0.13314	0.02030	-0.00238	-0.01910	-0.00089	-0.00009	37.17100	4.31829	174.99414	-0.02685	-0.04038	0.00331	0.00007	0.00207	-0.00010	-4.77174	8.19306	-173.37836	-0.75274	-0.10830	0.07672	0.00630	-0.00605	-0.00064	3.14120	-9.76360	-176.11366	-0.20179	0.47154	0.07074	-0.02278	-0.03472	0.00573	9.51256
144			1.43000	17.51994	1.64076	16.35038	0.00144	0.00073	0.00207	0.00004	-0.00001	-0.00007	-120.40603	-9.46580	160.05777	0.13336	0.02042	-0.00198	-0.01770	-0.00092	-0.00008	37.17573	4.35183	174.99321	-0.02663	-0.03838	0.00413	0.00035	0.00167	-0.00015	-4.76704	8.14672	-173.37088	-0.74581	-0.10474	0.07428	0.00860	-0.01110	-0.00273	3.08189	-9.71628	-176.16592	-0.19589	0.47407	0.06777	-0.02426	-0.03949	0.00760	9.44062
145			1.44000	17.50448	1.65730	16.37177	0.00145	0.00073	0.00210	0.00003	-0.00001	-0.00012	-120.32787	-9.45848	160.02168	0.13351	0.02048	-0.00173	-0.01570	-0.00105	-0.00008	37.18580	4.38372	174.99815	-0.02616	-0.03748	0.00449	0.00059	0.00132	-0.00019	-4.76307	8.06856	-173.34608	-0.73422	-0.09794	0.07029	0.01121	-0.01552	-0.00542	3.02039	-9.66138	-176.23862	-0.18979	0.46897	0.06388	-0.02509	-0.04523	0.00957	9.36174
146			1.45000	17.49313	1.68096	16.40363	0.00148	0.00074	0.00212	0.00002	-0.00002	-0.00016	-120.25817	-9.44699	159.97792	0.13369	0.02056	-0.00151	-0.01339	-0.00120	-0.00010	37.20051	4.41317	175.00746	-0.02549	-0.03713	0.00446	0.00076	0.00103	-0.00019	-4.75984	7.95843	-173.29710	-0.71986	-0.08841	0.06369	0.01563	-0.01819	-0.00809	2.95863	-9.59686	-176.33395	-0.19106	0.45666	0.05920	-0.02649	-0.05175	0.01102	9.27795
147			1.46000	17.48445	1.71635	16.44444	0.00152	0.00075	0.00214	0.00002	-0.00003	-0.00020	-120.19715	-9.42731	159.92444	0.13416	0.02074	-0.00129	-0.01114	-0.00133	-0.00011	37.21847	4.43858	175.01773	-0.02460	-0.03649	0.00438	0.00084	0.00081	-0.00015	-4.75565	7.82152	-173.21944	-0.70193	-0.07034	0.05525	0.02302	-0.01677	-0.00991	2.89640	-9.52067	-176.44794	-0.18867	0.44241	0.05181	-0.02755	-0.05932	0.01083	9.19138
148			1.47000	17.47697	1.76428	16.49085	0.00158	0.00077	0.00215	0.00001	-0.00005	-0.00023	-120.14407	-9.39743	159.86237	0.13499	0.02101	-0.00107	-0.00929	-0.00136	-0.00011	37.23815	4.45766	175.02380	-0.02395	-0.03551	0.00426	0.00084	0.00066	-0.00008	-4.74720	7.66913	-173.11327	-0.68961	-0.05053	0.04849	0.03402	-0.01250	-0.01095	2.83014	-9.43131	-176.56857	-0.17897	0.44260	0.04352	-0.02837	-0.06969	0.00899	9.10374
149			1.48000	17.47084	1.81971	16.53768	0.00163	0.00078	0.00217	0.00001	-0.00005	-0.00022	-120.09766	-9.36040	159.79791	0.13594	0.02129	-0.00089	-0.00811	-0.00124	-0.00010	37.25830	4.46789	175.02130	-0.02403	-0.03474	0.00386	0.00081	0.00053	0.00002	-4.73061	7.51754	-172.98293	-0.68659	-0.03812	0.04565	0.04846	-0.00872	-0.01191	2.75254	-9.32876	-176.67848	-0.16439	0.46244	0.03707	-0.02982	-0.08325	0.00647	9.01581
150			1.49000	17.46718	1.87373	16.57895	0.00167	0.00080	0.00220	0.00000	-0.00005	-0.00019	-120.05595	-9.32370	159.74101	0.13652	0.02134	-0.00091	-0.00775	-0.00097	-0.00008	37.27797	4.46777	175.00816	-0.02491	-0.03535	0.00286	0.00077	0.00044	0.00009	-4.70275	7.38342	-172.83463	-0.68891	-0.03464	0.04789	0.06484	-0.00644	-0.01357	2.65350	-9.21562	-176.76103	-0.14331	0.49345	0.03433	-0.03136	-0.09691	0.00416	8.92637
151			1.50000	17.46691	1.91856	16.61249	0.00169	0.00081	0.00225	-0.00001	-0.00004	-0.00016	-120.01659	-9.29652	159.69923	0.13672	0.02120	-0.00103	-0.00806	-0.00071	-0.00006	37.29671	4.45840	174.98532	-0.02612	-0.03731	0.00135	0.00074	0.00041	0.00007	-4.66246	7.27867	-172.67410	-0.69183	-0.03537	0.05200	0.08087	-0.00460	-0.01536	2.52272	-9.09745	-176.80847	-0.12545	0.51476	0.03528	-0.03402	-0.10404	0.00227	8.83167
152			1.51000	17.47050	1.95038	16.64075	0.00169	0.00083	0.00230	-0.00002	-0.00002	-0.00014	-119.97760	-9.28666	159.67441	0.13677	0.02113	-0.00097	-0.00869	-0.00056	-0.00001	37.31441	4.44381	174.95598	-0.02692	-0.03962	-0.00056	0.00070	0.00050	-0.00003	-4.61039	7.20727	-172.50670	-0.69288	-0.03488	0.05518	0.09463	-0.00259	-0.01644	2.35298	-8.98090	-176.82518	-0.12535	0.51666	0.03993	-0.04177	-0.10184	0.00095	8.72601
153			1.52000	17.47768	1.96964	16.66753	0.00169	0.00084	0.00237	-0.00003	-0.00001	-0.00012	-119.93816	-9.29808	159.66467	0.13683	0.02137	-0.00042	-0.00934	-0.00052	0.00001	37.33123	4.43034	174.92426	-0.02674	-0.04091	-0.00249	0.00067	0.00080	-0.00013	-4.54819	7.16625	-172.33806	-0.69564	-0.03410	0.05798	0.10581	-0.00098	-0.01678	2.14371	-8.87060	-176.82660	-0.13981	0.50929	0.04736	-0.05512	-0.09472	0.00066	8.60433
154			1.53000	17.48720	1.97971	16.69488	0.00167	0.00086	0.00245	-0.00003	0.00000	-0.00012	-119.89819	-9.32941	159.66695	0.13687	0.02195	0.00062	-0.00984	-0.00052	-0.00004	37.34798	4.42451	174.89374	-0.02543	-0.04065	-0.00426	0.00066	0.00126	-0.00017	-4.47741	7.14825	-172.17607	-0.69893	-0.03115	0.06045	0.11430	0.00002	-0.01614	1.90247	-8.76737	-176.83322	-0.16018	0.49698	0.05574	-0.07057	-0.08697	0.00211	8.46536
155			1.54000	17.49729	1.98547	16.72292	0.00165	0.00088	0.00254	-0.00003	0.00000	-0.00013	-119.85793	-9.37547	159.67801	0.13689	0.02271	0.00195	-0.01016	-0.00051	-0.00017	37.36537	4.43152	174.86699	-0.02305	-0.03886	-0.00551	0.00064	0.00179	-0.00010	-4.39908	7.14319	-172.03062	-0.70064	-0.02855	0.06278	0.11994	0.00029	-0.01448	1.64443	-8.66891	-176.86372	-0.17835	0.48751	0.06347	-0.08207	-0.08174	0.00564	8.31313
156			1.55000	17.50662	1.99178	16.75028	0.00164	0.00090	0.00264	-0.00003	-0.00000	-0.00013	-119.81764	-9.42903	159.69473	0.13692	0.02343	0.00322	-0.01023	-0.00048	-0.00031	37.38379	4.45380	174.84506	-0.02010	-0.03606	-0.00597	0.00061	0.00223	0.00002	-4.31439	7.13962	-171.90965	-0.70379	-0.02655	0.06480	0.12309	-0.00000	-0.01211	1.38972	-8.57267	-176.93053	-0.19423	0.48322	0.07016	-0.08678	-0.07876	0.01088	8.15736
157			1.56000	17.51527	2.00270	16.77597	0.00164	0.00092	0.00275	-0.00003	-0.00001	-0.00014	-119.77805	-9.48299	159.71304	0.13687	0.02397	0.00425	-0.00982	-0.00049	-0.00039	37.40303	4.49052	174.82747	-0.01700	-0.03270	-0.00560	0.00054	0.00248	0.00012	-4.22541	7.12698	-171.81551	-0.70794	-0.02421	0.06609	0.12357	-0.00064	-0.00955	1.15844	-8.47816	-177.03886	-0.20971	0.48324	0.07563	-0.08457	-0.07563	0.01695	8.01046
158			1.57000	17.52461	2.02107	16.80084	0.00164	0.00094	0.00286	-0.00003	-0.00002	-0.00016	-119.74075	-9.53134	159.72681	0.13664	0.02434	0.00510	-0.00870	-0.00062	-0.00037	37.42300	4.53841	174.81236	-0.01432	-0.02926	-0.00487	0.00048	0.00254	0.00017	-4.13475	7.09728	-171.74544	-0.71125	-0.02151	0.06690	0.12139	-0.00136	-0.00738	0.96523	-8.38838	-177.18643	-0.22271	0.48449	0.07992	-0.07583	-0.06941	0.02261	7.88374
159			1.58000	17.53651	2.04911	16.82685	0.00165	0.00095	0.00295	-0.00004	-0.00004	-0.00018	-119.70778	-9.56940	159.72913	0.13631	0.02465	0.00586	-0.00686	-0.00087	-0.00025	37.44356	4.59322	174.79768	-0.01222	-0.02607	-0.00438	0.00041	0.00246	0.00017	-4.04489	7.04540	-171.69376	-0.71389	-0.01816	0.06753	0.11741	-0.00193	-0.00585	0.81565	-8.30867	-177.36377	-0.23571	0.48466	0.08376	-0.06428	-0.05866	0.02677	7.78372
160			1.59000	17.55245	2.08832	16.85470	0.00165	0.00096	0.00301	-0.00006	-0.00006	-0.00021	-119.68120	-9.59397	159.71573	0.13583	0.02490	0.00649	-0.00468	-0.00116	-0.00006	37.46417	4.65114	174.78165	-0.01088	-0.02348	-0.00437	0.00035	0.00231	0.00017	-3.95748	6.96893	-171.65422	-0.71458	-0.01342	0.06729	0.11245	-0.00202	-0.00497	0.70593	-8.24451	-177.55450	-0.24394	0.48220	0.08584	-0.05169	-0.04417	0.02790	7.71074
161			1.60000	17.57285	2.13802	16.88287	0.00165	0.00096	0.00303	-0.00007	-0.00007	-0.00022	-119.66134	-9.60490	159.68709	0.13533	0.02508	0.00686	-0.00283	-0.00136	0.00013	37.48360	4.70927	174.76358	-0.01029	-0.02152	-0.00457	0.00030	0.00213	0.00016	-3.87341	6.86756	-171.62074	-0.71560	-0.00713	0.06612	0.10769	-0.00137	-0.00473	0.62664	-8.19910	-177.73871	-0.24577	0.47708	0.08597	-0.04033	-0.02821	0.02553	7.66077
162			1.61000	17.59702	2.19356	16.90724	0.00165	0.00096	0.00301	-0.00008	-0.00008	-0.00018	-119.64617	-9.60562	159.64966	0.13480	0.02514	0.00692	-0.00207	-0.00134	0.00023	37.50086	4.76538	174.74431	-0.01040	-0.01995	-0.00451	0.00026	0.00190	0.00014	-3.79308	6.74304	-171.58688	-0.71801	-0.00350	0.06562	0.10357	-0.00080	-0.00525	0.56685	-8.17299	-177.89748	-0.24695	0.47617	0.08656	-0.03220	-0.01315	0.02080	7.62902
163			1.62000	17.62364	2.24663	16.92197	0.00164	0.00094	0.00296	-0.00008	-0.00007	-0.00011	-119.63157	-9.60211	159.61409	0.13437	0.02511	0.00669	-0.00287	-0.00102	0.00018	37.51530	4.81752	174.72546	-0.01156	-0.01841	-0.00372	0.00023	0.00161	0.00010	-3.71685	6.59944	-171.54614	-0.72034	0.00088	0.06486	0.09996	0.00022	-0.00640	0.51677	-8.16468	-178.01656	-0.24850	0.47591	0.08692	-0.02733	0.00011	0.01434	7.61142
164			1.63000	17.65143	2.28664	16.92042	0.00162	0.00092	0.00290	-0.00008	-0.00005	0.00002	-119.61228	-9.60232	159.59326	0.13405	0.02502	0.00627	-0.00550	-0.00043	-0.00002	37.52699	4.86381	174.70833	-0.01376	-0.01670	-0.00207	0.00021	0.00128	0.00005	-3.64488	6.44240	-171.49248	-0.72096	0.00542	0.06486	0.09669	0.00148	-0.00815	0.46797	-8.17150	-178.08841	-0.25052	0.47436	0.08818	-0.02570	0.01067	0.00732	7.60457
165			1.64000	17.67836	2.30209	16.89723	0.00161	0.00090	0.00285	-0.00006	-0.00001	0.00017	-119.58199	-9.61546	159.59888	0.13372	0.02483	0.00571	-0.01007	0.00032	-0.00031	37.53588	4.90306	174.69254	-0.01613	-0.01544	-0.00008	0.00017	0.00102	0.00000	-3.57709	6.27735	-171.42163	-0.72016	0.01065	0.06449	0.09382	0.00301	-0.01015	0.41291	-8.18962	-178.11292	-0.25497	0.46933	0.08958	-0.02765	0.01750	0.00068	7.60347
166			1.65000	17.70038	2.28332	16.85111	0.00160	0.00089	0.00280	-0.00004	0.00003	0.00032	-119.53341	-9.64942	159.63776	0.13342	0.02453	0.00500	-0.01631	0.00107	-0.00058	37.54149	4.93458	174.67607	-0.01772	-0.01537	0.00168	0.00006	0.00088	-0.00001	-3.51311	6.10750	-171.33174	-0.71926	0.01517	0.06345	0.09140	0.00437	-0.01208	0.34497	-8.21409	-178.09753	-0.26359	0.46255	0.09102	-0.03326	0.02043	-0.00444	7.60108
167			1.66000	17.71211	2.22519	16.78559	0.00162	0.00088	0.00275	-0.00001	0.00008	0.00045	-119.46059	-9.70737	159.70995	0.13348	0.02421	0.00413	-0.02339	0.00171	-0.00074	37.54296	4.95757	174.65544	-0.01836	-0.01679	0.00288	-0.00010	0.00086	0.00004	-3.45255	5.93447	-171.22301	-0.71935	0.02010	0.06291	0.08926	0.00585	-0.01397	0.26027	-8.24052	-178.05670	-0.27232	0.45311	0.09314	-0.04099	0.02085	-0.00719	7.59027
168			1.67000	17.71005	2.12741	16.70548	0.00165	0.00088	0.00267	0.00003	0.00013	0.00054	-119.36194	-9.78825	159.81171	0.13413	0.02395	0.00309	-0.03015	0.00224	-0.00072	37.53924	4.97110	174.62740	-0.01893	-0.01973	0.00353	-0.00032	0.00091	0.00013	-3.39516	5.75943	-171.09666	-0.71882	0.02441	0.06225	0.08681	0.00712	-0.01560	0.15971	-8.26719	-178.00845	-0.28068	0.44313	0.09512	-0.04879	0.02095	-0.00709	7.56750
169			1.68000	17.69507	1.99454	16.61423	0.00168	0.00086	0.00256	0.00006	0.00016	0.00060	-119.24185	-9.88823	159.93782	0.13521	0.02376	0.00201	-0.03492	0.00267	-0.00055	37.52950	4.97434	174.59055	-0.01939	-0.02447	0.00327	-0.00055	0.00100	0.00019	-3.34103	5.58373	-170.95482	-0.71992	0.02779	0.06200	0.08403	0.00807	-0.01706	0.04869	-8.29491	-177.97057	-0.28938	0.43784	0.09750	-0.05487	0.02203	-0.00431	7.53373
170			1.69000	17.67267	1.83986	16.51471	0.00171	0.00084	0.00245	0.00007	0.00017	0.00061	-119.11221	-9.99857	160.08087	0.13639	0.02359	0.00096	-0.03577	0.00302	-0.00027	37.51385	4.96728	174.54555	-0.01971	-0.03116	0.00189	-0.00076	0.00110	0.00015	-3.29026	5.40868	-170.79996	-0.72214	0.02984	0.06223	0.08103	0.00858	-0.01837	-0.06494	-8.32491	-177.95728	-0.29651	0.43658	0.10005	-0.05769	0.02336	0.00050	7.49287
171			1.70000	17.65187	1.68845	16.41053	0.00172	0.00082	0.00236	0.00006	0.00014	0.00058	-118.99203	-10.10272	160.22995	0.13736	0.02341	0.00005	-0.03147	0.00331	-0.00001	37.49381	4.95119	174.49377	-0.01982	-0.03872	-0.00044	-0.00090	0.00120	-0.00004	-3.24261	5.23549	-170.63463	-0.72415	0.03022	0.06246	0.07847	0.00854	-0.01938	-0.17341	-8.35627	-177.97630	-0.30179	0.43697	0.10228	-0.05674	0.02308	0.00614	7.44982
172			1.71000	17.64192	1.56970	16.30695	0.00171	0.00081	0.00228	0.00001	0.00008	0.00049	-118.90074	-10.18204	160.37231	0.13800	0.02327	-0.00066	-0.02303	0.00347	0.00014	37.47118	4.92873	174.43671	-0.01954	-0.04505	-0.00311	-0.00096	0.00132	-0.00033	-3.19694	5.06507	-170.46179	-0.72571	0.03068	0.06283	0.07747	0.00849	-0.02013	-0.27030	-8.38567	-178.02666	-0.30530	0.43809	0.10426	-0.05278	0.02018	0.01148	7.40946
173			1.72000	17.64806	1.50159	16.20941	0.00170	0.00079	0.00223	-0.00003	0.00002	0.00039	-118.84818	-10.22744	160.49841	0.13802	0.02309	-0.00122	-0.01366	0.00342	0.00018	37.44740	4.90386	174.37642	-0.01919	-0.04880	-0.00530	-0.00097	0.00150	-0.00058	-3.15121	4.89842	-170.28436	-0.72871	0.03116	0.06341	0.07922	0.00838	-0.02068	-0.35292	-8.40967	-178.10364	-0.30728	0.43986	0.10609	-0.04829	0.01603	0.01649	7.37504
174			1.73000	17.66789	1.48198	16.12242	0.00167	0.00078	0.00220	-0.00006	-0.00003	0.00030	-118.82848	-10.24492	160.60426	0.13745	0.02281	-0.00176	-0.00679	0.00308	0.00017	37.42349	4.88114	174.31616	-0.01855	-0.05024	-0.00662	-0.00092	0.00174	-0.00067	-3.10289	4.73698	-170.10434	-0.73300	0.03042	0.06423	0.08416	0.00785	-0.02114	-0.42408	-8.42856	-178.20645	-0.30803	0.44006	0.10792	-0.04611	0.01283	0.02172	7.34698
175			1.74000	17.69358	1.49452	16.04903	0.00164	0.00077	0.00217	-0.00007	-0.00005	0.00021	-118.82573	-10.24991	160.69061	0.13666	0.02248	-0.00228	-0.00380	0.00251	0.00017	37.40032	4.86468	174.25948	-0.01836	-0.05029	-0.00681	-0.00086	0.00201	-0.00059	-3.04953	4.58280	-169.92253	-0.73687	0.03115	0.06423	0.09188	0.00757	-0.02123	-0.49031	-8.44481	-178.33650	-0.30915	0.43401	0.10894	-0.04731	0.01016	0.02646	7.32349
176			1.75000	17.71707	1.52098	15.99131	0.00162	0.00076	0.00216	-0.00005	-0.00005	0.00015	-118.82430	-10.25714	160.75969	0.13606	0.02224	-0.00271	-0.00374	0.00183	0.00019	37.37878	4.85749	174.20949	-0.01868	-0.04960	-0.00602	-0.00078	0.00228	-0.00039	-2.98916	4.43876	-169.73976	-0.73905	0.03234	0.06412	0.10145	0.00721	-0.02113	-0.55813	-8.45779	-178.48763	-0.31014	0.42567	0.10976	-0.05071	0.00569	0.02927	7.30272
177			1.76000	17.73421	1.54881	15.95036	0.00161	0.00076	0.00215	-0.00004	-0.00004	0.00009	-118.81618	-10.27528	160.81398	0.13580	0.02216	-0.00298	-0.00486	0.00114	0.00023	37.36007	4.86114	174.16783	-0.01896	-0.04839	-0.00464	-0.00066	0.00255	-0.00020	-2.92051	4.30780	-169.55759	-0.74275	0.03038	0.06527	0.11223	0.00605	-0.02119	-0.63228	-8.46313	-178.64525	-0.31346	0.42135	0.11218	-0.05565	-0.00125	0.02982	7.28340
178			1.77000	17.74440	1.57150	15.92611	0.00160	0.00076	0.00215	-0.00002	-0.00003	0.00004	-118.80038	-10.30686	160.85561	0.13566	0.02227	-0.00299	-0.00595	0.00053	0.00026	37.34552	4.87581	174.13356	-0.01864	-0.04679	-0.00331	-0.00048	0.00288	-0.00008	-2.84318	4.19177	-169.37877	-0.74772	0.02753	0.06654	0.12268	0.00480	-0.02099	-0.71624	-8.45777	-178.79562	-0.31845	0.41667	0.11496	-0.06166	-0.00871	0.02849	7.26417
179			1.78000	17.74846	1.58668	15.91593	0.00161	0.00076	0.00216	-0.00000	-0.00002	0.00001	-118.77907	-10.34998	160.88737	0.13560	0.02263	-0.00266	-0.00668	0.00012	0.00025	37.33637	4.90059	174.10300	-0.01746	-0.04503	-0.00267	-0.00027	0.00329	-0.00003	-2.75828	4.09036	-169.20554	-0.75115	0.02655	0.06712	0.13035	0.00402	-0.02035	-0.81190	-8.44276	-178.93265	-0.32525	0.40681	0.11728	-0.06815	-0.01411	0.02629	7.24377
180			1.79000	17.74691	1.59506	15.91349	0.00162	0.00076	0.00217	0.00001	-0.00001	0.00000	-118.75445	-10.39961	160.91415	0.13550	0.02316	-0.00201	-0.00727	0.00000	0.00020	37.33284	4.93374	174.07121	-0.01633	-0.04327	-0.00277	-0.00012	0.00373	-0.00003	-2.66859	4.00153	-169.03931	-0.75586	0.02444	0.06721	0.13394	0.00325	-0.01943	-0.91814	-8.42168	-179.05586	-0.33903	0.39852	0.12006	-0.07485	-0.01653	0.02410	7.22226
181			1.80000	17.73956	1.59886	15.91014	0.00162	0.00076	0.00219	0.00003	-0.00001	0.00002	-118.72766	-10.44972	160.94304	0.13524	0.02370	-0.00125	-0.00798	0.00023	0.00013	37.33385	4.97224	174.03380	-0.01587	-0.04168	-0.00328	-0.00004	0.00407	-0.00005	-2.57792	3.92288	-168.88089	-0.75792	0.02225	0.06698	0.13204	0.00263	-0.01828	-1.03070	-8.39892	-179.16597	-0.35181	0.39128	0.12233	-0.07855	-0.01553	0.02186	7.20143
182			1.81000	17.72572	1.60100	15.89954	0.00161	0.00076	0.00221	0.00005	-0.00001	0.00005	-118.69877	-10.49499	160.98012	0.13468	0.02401	-0.00065	-0.00890	0.00069	0.00006	37.33710	5.01112	173.98775	-0.01678	-0.04086	-0.00400	-0.00004	0.00423	-0.00013	-2.49000	3.85206	-168.73225	-0.75798	0.02148	0.06731	0.12526	0.00231	-0.01700	-1.14364	-8.37988	-179.26364	-0.36408	0.38227	0.12503	-0.07860	-0.01049	0.01980	7.18422
183			1.82000	17.70502	1.60436	15.88046	0.00159	0.00075	0.00222	0.00007	-0.00002	0.00008	-118.66734	-10.53294	161.02759	0.13392	0.02407	-0.00031	-0.00995	0.00119	0.00003	37.33991	5.04449	173.93259	-0.01921	-0.04130	-0.00500	-0.00013	0.00414	-0.00025	-2.40768	3.78706	-168.59645	-0.75592	0.02229	0.06803	0.11488	0.00225	-0.01546	-1.25126	-8.37111	-179.34998	-0.37616	0.37221	0.12803	-0.07540	-0.00152	0.01803	7.17420
184			1.83000	17.67785	1.61135	15.85541	0.00155	0.00074	0.00224	0.00008	-0.00002	0.00009	-118.63275	-10.56515	161.08461	0.13308	0.02401	-0.00011	-0.01112	0.00159	0.00001	37.33955	5.06718	173.87129	-0.02209	-0.04225	-0.00610	-0.00033	0.00369	-0.00043	-2.33277	3.72563	-168.47632	-0.75337	0.02208	0.06816	0.10241	0.00217	-0.01359	-1.34959	-8.37872	-179.42683	-0.38761	0.36297	0.13042	-0.06952	0.00991	0.01643	7.17406
185			1.84000	17.64478	1.62305	15.82692	0.00149	0.00074	0.00226	0.00009	-0.00003	0.00010	-118.59402	-10.59497	161.14983	0.13243	0.02399	0.00005	-0.01245	0.00191	-0.00000	37.33378	5.07549	173.80792	-0.02467	-0.04301	-0.00699	-0.00063	0.00283	-0.00060	-2.26649	3.66544	-168.37234	-0.74986	0.02033	0.06773	0.08869	0.00201	-0.01177	-1.43563	-8.40579	-179.49507	-0.39703	0.35360	0.13205	-0.06111	0.02135	0.01482	7.18544
186			1.85000	17.60715	1.63796	15.79520	0.00142	0.00073	0.00229	0.00010	-0.00003	0.00011	-118.55072	-10.62656	161.22414	0.13205	0.02391	-0.00006	-0.01374	0.00215	0.00001	37.32121	5.06709	173.74629	-0.02670	-0.04369	-0.00720	-0.00101	0.00172	-0.00072	-2.20972	3.60472	-168.28149	-0.74289	0.01758	0.06658	0.07459	0.00178	-0.01035	-1.50723	-8.45111	-179.55498	-0.40327	0.34431	0.13256	-0.05130	0.03046	0.01329	7.20844
187			1.86000	17.56783	1.65246	15.76072	0.00135	0.00072	0.00229	0.00009	-0.00003	0.00011	-118.50396	-10.66469	161.30801	0.13179	0.02355	-0.00074	-0.01457	0.00223	0.00010	37.30101	5.04191	173.68906	-0.02841	-0.04514	-0.00659	-0.00143	0.00053	-0.00072	-2.16237	3.54279	-168.19855	-0.73487	0.01865	0.06544	0.06215	0.00194	-0.00958	-1.56474	-8.51015	-179.60844	-0.40950	0.32949	0.13294	-0.04271	0.03517	0.01218	7.24033
188			1.87000	17.53106	1.66243	15.72787	0.00131	0.00072	0.00228	0.00008	-0.00002	0.00010	-118.45628	-10.71467	161.39841	0.13156	0.02285	-0.00209	-0.01442	0.00197	0.00034	37.27318	5.00213	173.63828	-0.02969	-0.04782	-0.00520	-0.00184	-0.00062	-0.00058	-2.12290	3.47947	-168.11803	-0.72631	0.02155	0.06465	0.05276	0.00230	-0.00943	-1.61154	-8.57625	-179.65775	-0.41444	0.31405	0.13341	-0.03655	0.03527	0.01116	7.27618
189			1.88000	17.50199	1.66461	15.70613	0.00128	0.00072	0.00224	0.00005	-0.00000	0.00005	-118.41158	-10.78121	161.48648	0.13141	0.02221	-0.00352	-0.01291	0.00135	0.00064	37.23833	4.95214	173.59546	-0.03002	-0.05077	-0.00359	-0.00213	-0.00162	-0.00039	-2.08900	3.41448	-168.03574	-0.71959	0.02345	0.06416	0.04662	0.00259	-0.00972	-1.65192	-8.64148	-179.70169	-0.41752	0.30424	0.13393	-0.03227	0.03179	0.00923	7.31066
190			1.89000	17.48517	1.65773	15.70504	0.00126	0.00071	0.00219	0.00002	0.00002	-0.00002	-118.37430	-10.86511	161.56181	0.13145	0.02222	-0.00409	-0.01036	0.00058	0.00078	37.19850	4.89770	173.56114	-0.02838	-0.05191	-0.00253	-0.00215	-0.00218	-0.00025	-2.05873	3.34673	-167.94891	-0.71408	0.02346	0.06423	0.04269	0.00273	-0.01031	-1.68867	-8.69818	-179.73410	-0.41685	0.29964	0.13446	-0.02817	0.02579	0.00562	7.34096
191			1.90000	17.48117	1.64310	15.72543	0.00126	0.00071	0.00213	-0.00000	0.00003	-0.00007	-118.34631	-10.95935	161.61928	0.13161	0.02298	-0.00357	-0.00782	-0.00004	0.00065	37.15679	4.84495	173.53345	-0.02501	-0.05088	-0.00243	-0.00189	-0.00206	-0.00022	-2.03093	3.27453	-167.85649	-0.70915	0.02351	0.06507	0.04018	0.00294	-0.01106	-1.72249	-8.74147	-179.74721	-0.41535	0.29797	0.13553	-0.02374	0.01875	0.00061	7.36727
192			1.91000	17.48524	1.62393	15.75730	0.00126	0.00070	0.00207	-0.00001	0.00003	-0.00008	-118.32513	-11.05013	161.66139	0.13171	0.02395	-0.00265	-0.00630	-0.00028	0.00041	37.11639	4.79919	173.50786	-0.02139	-0.04934	-0.00295	-0.00152	-0.00137	-0.00024	-2.00462	3.19656	-167.75908	-0.70588	0.02391	0.06642	0.03882	0.00323	-0.01178	-1.75373	-8.77041	-179.73712	-0.41638	0.29754	0.13736	-0.01977	0.01213	-0.00473	7.39058
193			1.92000	17.49054	1.60394	15.78694	0.00127	0.00069	0.00203	-0.00001	0.00003	-0.00006	-118.30573	-11.12320	161.69362	0.13189	0.02472	-0.00195	-0.00615	-0.00011	0.00023	37.07997	4.76408	173.47905	-0.01889	-0.04895	-0.00401	-0.00119	-0.00034	-0.00030	-1.97894	3.11269	-167.65849	-0.70156	0.02311	0.06678	0.03795	0.00331	-0.01207	-1.78323	-8.78694	-179.70583	-0.41588	0.29608	0.13786	-0.01688	0.00690	-0.00906	7.41124
194			1.93000	17.49125	1.58582	15.80336	0.00128	0.00069	0.00201	0.00001	0.00002	-0.00001	-118.28325	-11.16954	161.72121	0.13213	0.02514	-0.00167	-0.00720	0.00038	0.00012	37.04962	4.74105	173.44402	-0.01805	-0.04997	-0.00546	-0.00094	0.00078	-0.00039	-1.95358	3.02541	-167.55750	-0.69562	0.02293	0.06642	0.03690	0.00331	-0.01178	-1.81201	-8.79476	-179.66011	-0.41331	0.29458	0.13721	-0.01535	0.00367	-0.01153	7.42920
195			1.94000	17.48377	1.57083	15.80040	0.00129	0.00068	0.00199	0.00003	0.00001	0.00006	-118.25381	-11.18656	161.74815	0.13242	0.02511	-0.00194	-0.00910	0.00097	0.00006	37.02655	4.72937	173.40317	-0.01880	-0.05272	-0.00708	-0.00075	0.00181	-0.00047	-1.92861	2.94022	-167.46074	-0.68991	0.02319	0.06677	0.03545	0.00314	-0.01090	-1.84074	-8.79815	-179.60797	-0.41149	0.29526	0.13734	-0.01491	0.00250	-0.01237	7.44499
196			1.95000	17.46686	1.55923	15.77739	0.00131	0.00068	0.00198	0.00005	0.00000	0.00011	-118.21529	-11.17728	161.77670	0.13258	0.02456	-0.00285	-0.01130	0.00144	-0.00002	37.01106	4.72687	173.35963	-0.02091	-0.05695	-0.00847	-0.00057	0.00263	-0.00050	-1.90405	2.86392	-167.37552	-0.68627	0.02344	0.06758	0.03363	0.00272	-0.00909	-1.86954	-8.80116	-179.55537	-0.40946	0.29661	0.13792	-0.01483	0.00314	-0.01220	7.45964
197			1.96000	17.44108	1.55108	15.73961	0.00133	0.00068	0.00197	0.00007	-0.00001	0.00014	-118.16715	-11.14860	161.80499	0.13260	0.02369	-0.00413	-0.01332	0.00159	-0.00013	37.00229	4.73113	173.31715	-0.02407	-0.06188	-0.00954	-0.00040	0.00316	-0.00046	-1.87999	2.80242	-167.31082	-0.68473	0.02253	0.06748	0.03101	0.00199	-0.00614	-1.89799	-8.80698	-179.50504	-0.40741	0.29692	0.13765	-0.01422	0.00519	-0.01154	7.47348
198			1.97000	17.40842	1.54673	15.69577	0.00134	0.00067	0.00195	0.00008	-0.00001	0.00014	-118.11027	-11.11020	161.82907	0.13257	0.02271	-0.00557	-0.01477	0.00138	-0.00024	36.99841	4.74030	173.27983	-0.02795	-0.06650	-0.00997	-0.00028	0.00333	-0.00034	-1.85713	2.75948	-167.27455	-0.68152	0.02227	0.06687	0.02651	0.00123	-0.00241	-1.92449	-8.81800	-179.45758	-0.40504	0.29255	0.13675	-0.01188	0.00791	-0.01081	7.48638
199			1.98000	17.37213	1.54699	15.65621	0.00132	0.00065	0.00190	0.00008	-0.00001	0.00010	-118.04698	-11.07267	161.84386	0.13258	0.02178	-0.00700	-0.01523	0.00083	-0.00030	36.99645	4.75328	173.25102	-0.03254	-0.07016	-0.00952	-0.00027	0.00312	-0.00016	-1.83733	2.73794	-167.27155	-0.67836	0.02098	0.06599	0.01965	0.00038	0.00163	-1.94581	-8.83493	-179.41235	-0.40481	0.28591	0.13594	-0.00718	0.01046	-0.01032	7.49822
200			1.99000	17.33747	1.55244	15.63143	0.00129	0.00063	0.00183	0.00007	-0.00001	0.00003	-117.98164	-11.04660	161.84471	0.13254	0.02103	-0.00827	-0.01441	0.00003	-0.00026	36.99274	4.76940	173.23349	-0.03773	-0.07223	-0.00796	-0.00047	0.00257	0.00002	-1.82255	2.73964	-167.30353	-0.67492	0.02077	0.06561	0.01128	-0.00041	0.00573	-1.95853	-8.85697	-179.36818	-0.40591	0.27785	0.13577	-0.00031	0.01238	-0.01034	7.50883
201			2.00000	17.31009	1.56203	15.63033	0.00120	0.00059	0.00171	0.00005	-0.00001	-0.00004	-117.91947	-11.04056	161.82843	0.13240	0.02066	-0.00909	-0.01235	-0.00085	-0.00010	36.98387	4.78785	173.22910	-0.04334	-0.07206	-0.00533	-0.00092	0.00175	0.00012	-1.81341	2.76377	-167.37096	-0.66809	0.01999	0.06528	0.00298	-0.00107	0.00983	-1.96053	-8.88301	-179.32233	-0.40406	0.27103	0.13520	0.00778	0.01395	-0.01115	7.51786
202			2.01000	17.29322	1.57303	15.65616	0.00106	0.00054	0.00154	0.00002	0.00000	-0.00010	-117.86545	-11.05759	161.79605	0.13199	0.02058	-0.00960	-0.00920	-0.00162	0.00010	36.96794	4.80741	173.23769	-0.05025	-0.07012	-0.00145	-0.00153	0.00085	0.00006	-1.80916	2.80639	-167.47433	-0.66049	0.01927	0.06500	-0.00407	-0.00153	0.01388	-1.95153	-8.91270	-179.27055	-0.40047	0.26533	0.13443	0.01582	0.01536	-0.01293	7.52414
203			2.02000	17.28693	1.58302	15.70508	0.00082	0.00045	0.00130	0.00000	0.00001	-0.00013	-117.82518	-11.09356	161.75328	0.13119	0.02037	-0.01046	-0.00493	-0.00204	0.00030	36.94659	4.82601	173.25682	-0.06048	-0.06831	0.00399	-0.00212	0.00001	-0.00020	-1.80858	2.86218	-167.61290	-0.65276	0.01823	0.06526	-0.00978	-0.00174	0.01773	-1.93288	-8.94557	-179.20851	-0.39640	0.26243	0.13419	0.02285	0.01663	-0.01563	7.52633
204			2.03000	17.28932	1.59135	15.76921	0.00048	0.00032	0.00100	-0.00001	0.00001	-0.00012	-117.80540	-11.14003	161.70793	0.12975	0.01968	-0.01215	0.00059	-0.00204	0.00048	36.92393	4.84172	173.28319	-0.07559	-0.06792	0.01109	-0.00234	-0.00075	-0.00060	-1.81089	2.92562	-167.78249	-0.64399	0.01567	0.06691	-0.01441	-0.00161	0.02126	-1.90683	-8.98077	-179.13307	-0.39244	0.26286	0.13548	0.02828	0.01770	-0.01899	7.52320
205			2.04000	17.29722	1.59924	15.84034	0.00008	0.00016	0.00064	-0.00000	0.00000	-0.00008	-117.81381	-11.18858	161.66766	0.12779	0.01851	-0.01462	0.00739	-0.00166	0.00065	36.90629	4.85306	173.31413	-0.09544	-0.06872	0.01972	-0.00145	-0.00150	-0.00105	-1.81578	2.99134	-167.97366	-0.63107	0.01268	0.06889	-0.01836	-0.00129	0.02358	-1.87607	-9.01735	-179.04338	-0.38482	0.26256	0.13655	0.03135	0.01831	-0.02210	7.51471
206			2.05000	17.30660	1.60824	15.91137							-117.85845	-11.23290	161.63972							36.90113	4.85844	173.34731							-1.82394	3.05453	-168.17136							-1.84331	-9.05458	-178.94281							7.50168
207			2.06000	17.31328	1.61915	15.97820							-117.94686	-11.27000	161.62907							36.91595	4.85634	173.37987							-1.83689	3.11179	-168.35783							-1.81165	-9.09101	-178.83861							7.48465
[truncated: 11 more columns]
