# Supplementary material for: Analysis of the impact of different landing heights and lateralities on lower limb joint load based on statistical parametric mapping
Source: PLoS One. 2025 May 30;20(5):e0324656. doi: 10.1371/journal.pone.0324656 (PMC12124505; doi:10.1371/journal.pone.0324656)
Supplement: S1 File — (ZIP) [file pone.0324656.s001.zip › Original data/004/右前30.txt]

	C:\Users\dell\Documents\Qualisys-GAIT1214\Data\zhupengbo_zhupengbo_2023-11-18_WJN001\2023-11-18\2023-11-18_unspecified\Gait LB - CAST 2.c3d	C:\Users\dell\Documents\Qualisys-GAIT1214\Data\zhupengbo_zhupengbo_2023-11-18_WJN001\2023-11-18\2023-11-18_unspecified\Gait LB - CAST 2.c3d	C:\Users\dell\Documents\Qualisys-GAIT1214\Data\zhupengbo_zhupengbo_2023-11-18_WJN001\2023-11-18\2023-11-18_unspecified\Gait LB - CAST 2.c3d	C:\Users\dell\Documents\Qualisys-GAIT1214\Data\zhupengbo_zhupengbo_2023-11-18_WJN001\2023-11-18\2023-11-18_unspecified\Gait LB - CAST 2.c3d	C:\Users\dell\Documents\Qualisys-GAIT1214\Data\zhupengbo_zhupengbo_2023-11-18_WJN001\2023-11-18\2023-11-18_unspecified\Gait LB - CAST 2.c3d	C:\Users\dell\Documents\Qualisys-GAIT1214\Data\zhupengbo_zhupengbo_2023-11-18_WJN001\2023-11-18\2023-11-18_unspecified\Gait LB - CAST 2.c3d	C:\Users\dell\Documents\Qualisys-GAIT1214\Data\zhupengbo_zhupengbo_2023-11-18_WJN001\2023-11-18\2023-11-18_unspecified\Gait LB - CAST 2.c3d	C:\Users\dell\Documents\Qualisys-GAIT1214\Data\zhupengbo_zhupengbo_2023-11-18_WJN001\2023-11-18\2023-11-18_unspecified\Gait LB - CAST 2.c3d	C:\Users\dell\Documents\Qualisys-GAIT1214\Data\zhupengbo_zhupengbo_2023-11-18_WJN001\2023-11-18\2023-11-18_unspecified\Gait LB - CAST 2.c3d	C:\Users\dell\Documents\Qualisys-GAIT1214\Data\zhupengbo_zhupengbo_2023-11-18_WJN001\2023-11-18\2023-11-18_unspecified\Gait LB - CAST 2.c3d	C:\Users\dell\Documents\Qualisys-GAIT1214\Data\zhupengbo_zhupengbo_2023-11-18_WJN001\2023-11-18\2023-11-18_unspecified\Gait LB - CAST 2.c3d	C:\Users\dell\Documents\Qualisys-GAIT1214\Data\zhupengbo_zhupengbo_2023-11-18_WJN001\2023-11-18\2023-11-18_unspecified\Gait LB - CAST 2.c3d	C:\Users\dell\Documents\Qualisys-GAIT1214\Data\zhupengbo_zhupengbo_2023-11-18_WJN001\2023-11-18\2023-11-18_unspecified\Gait LB - CAST 2.c3d	C:\Users\dell\Documents\Qualisys-GAIT1214\Data\zhupengbo_zhupengbo_2023-11-18_WJN001\2023-11-18\2023-11-18_unspecified\Gait LB - CAST 2.c3d	C:\Users\dell\Documents\Qualisys-GAIT1214\Data\zhupengbo_zhupengbo_2023-11-18_WJN001\2023-11-18\2023-11-18_unspecified\Gait LB - CAST 2.c3d	C:\Users\dell\Documents\Qualisys-GAIT1214\Data\zhupengbo_zhupengbo_2023-11-18_WJN001\2023-11-18\2023-11-18_unspecified\Gait LB - CAST 2.c3d	C:\Users\dell\Documents\Qualisys-GAIT1214\Data\zhupengbo_zhupengbo_2023-11-18_WJN001\2023-11-18\2023-11-18_unspecified\Gait LB - CAST 2.c3d	C:\Users\dell\Documents\Qualisys-GAIT1214\Data\zhupengbo_zhupengbo_2023-11-18_WJN001\2023-11-18\2023-11-18_unspecified\Gait LB - CAST 2.c3d	C:\Users\dell\Documents\Qualisys-GAIT1214\Data\zhupengbo_zhupengbo_2023-11-18_WJN001\2023-11-18\2023-11-18_unspecified\Gait LB - CAST 2.c3d	C:\Users\dell\Documents\Qualisys-GAIT1214\Data\zhupengbo_zhupengbo_2023-11-18_WJN001\2023-11-18\2023-11-18_unspecified\Gait LB - CAST 2.c3d	C:\Users\dell\Documents\Qualisys-GAIT1214\Data\zhupengbo_zhupengbo_2023-11-18_WJN001\2023-11-18\2023-11-18_unspecified\Gait LB - CAST 2.c3d	C:\Users\dell\Documents\Qualisys-GAIT1214\Data\zhupengbo_zhupengbo_2023-11-18_WJN001\2023-11-18\2023-11-18_unspecified\Gait LB - CAST 2.c3d	C:\Users\dell\Documents\Qualisys-GAIT1214\Data\zhupengbo_zhupengbo_2023-11-18_WJN001\2023-11-18\2023-11-18_unspecified\Gait LB - CAST 2.c3d	C:\Users\dell\Documents\Qualisys-GAIT1214\Data\zhupengbo_zhupengbo_2023-11-18_WJN001\2023-11-18\2023-11-18_unspecified\Gait LB - CAST 2.c3d	C:\Users\dell\Documents\Qualisys-GAIT1214\Data\zhupengbo_zhupengbo_2023-11-18_WJN001\2023-11-18\2023-11-18_unspecified\Gait LB - CAST 2.c3d	C:\Users\dell\Documents\Qualisys-GAIT1214\Data\zhupengbo_zhupengbo_2023-11-18_WJN001\2023-11-18\2023-11-18_unspecified\Gait LB - CAST 2.c3d	C:\Users\dell\Documents\Qualisys-GAIT1214\Data\zhupengbo_zhupengbo_2023-11-18_WJN001\2023-11-18\2023-11-18_unspecified\Gait LB - CAST 2.c3d	C:\Users\dell\Documents\Qualisys-GAIT1214\Data\zhupengbo_zhupengbo_2023-11-18_WJN001\2023-11-18\2023-11-18_unspecified\Gait LB - CAST 2.c3d	C:\Users\dell\Documents\Qualisys-GAIT1214\Data\zhupengbo_zhupengbo_2023-11-18_WJN001\2023-11-18\2023-11-18_unspecified\Gait LB - CAST 2.c3d	C:\Users\dell\Documents\Qualisys-GAIT1214\Data\zhupengbo_zhupengbo_2023-11-18_WJN001\2023-11-18\2023-11-18_unspecified\Gait LB - CAST 2.c3d	C:\Users\dell\Documents\Qualisys-GAIT1214\Data\zhupengbo_zhupengbo_2023-11-18_WJN001\2023-11-18\2023-11-18_unspecified\Gait LB - CAST 2.c3d	C:\Users\dell\Documents\Qualisys-GAIT1214\Data\zhupengbo_zhupengbo_2023-11-18_WJN001\2023-11-18\2023-11-18_unspecified\Gait LB - CAST 2.c3d	C:\Users\dell\Documents\Qualisys-GAIT1214\Data\zhupengbo_zhupengbo_2023-11-18_WJN001\2023-11-18\2023-11-18_unspecified\Gait LB - CAST 2.c3d	C:\Users\dell\Documents\Qualisys-GAIT1214\Data\zhupengbo_zhupengbo_2023-11-18_WJN001\2023-11-18\2023-11-18_unspecified\Gait LB - CAST 2.c3d	C:\Users\dell\Documents\Qualisys-GAIT1214\Data\zhupengbo_zhupengbo_2023-11-18_WJN001\2023-11-18\2023-11-18_unspecified\Gait LB - CAST 2.c3d	C:\Users\dell\Documents\Qualisys-GAIT1214\Data\zhupengbo_zhupengbo_2023-11-18_WJN001\2023-11-18\2023-11-18_unspecified\Gait LB - CAST 2.c3d	C:\Users\dell\Documents\Qualisys-GAIT1214\Data\zhupengbo_zhupengbo_2023-11-18_WJN001\2023-11-18\2023-11-18_unspecified\Gait LB - CAST 2.c3d	C:\Users\dell\Documents\Qualisys-GAIT1214\Data\zhupengbo_zhupengbo_2023-11-18_WJN001\2023-11-18\2023-11-18_unspecified\Gait LB - CAST 2.c3d	C:\Users\dell\Documents\Qualisys-GAIT1214\Data\zhupengbo_zhupengbo_2023-11-18_WJN001\2023-11-18\2023-11-18_unspecified\Gait LB - CAST 2.c3d	C:\Users\dell\Documents\Qualisys-GAIT1214\Data\zhupengbo_zhupengbo_2023-11-18_WJN001\2023-11-18\2023-11-18_unspecified\Gait LB - CAST 2.c3d	C:\Users\dell\Documents\Qualisys-GAIT1214\Data\zhupengbo_zhupengbo_2023-11-18_WJN001\2023-11-18\2023-11-18_unspecified\Gait LB - CAST 2.c3d	C:\Users\dell\Documents\Qualisys-GAIT1214\Data\zhupengbo_zhupengbo_2023-11-18_WJN001\2023-11-18\2023-11-18_unspecified\Gait LB - CAST 2.c3d	C:\Users\dell\Documents\Qualisys-GAIT1214\Data\zhupengbo_zhupengbo_2023-11-18_WJN001\2023-11-18\2023-11-18_unspecified\Gait LB - CAST 2.c3d	C:\Users\dell\Documents\Qualisys-GAIT1214\Data\zhupengbo_zhupengbo_2023-11-18_WJN001\2023-11-18\2023-11-18_unspecified\Gait LB - CAST 2.c3d	C:\Users\dell\Documents\Qualisys-GAIT1214\Data\zhupengbo_zhupengbo_2023-11-18_WJN001\2023-11-18\2023-11-18_unspecified\Gait LB - CAST 2.c3d	C:\Users\dell\Documents\Qualisys-GAIT1214\Data\zhupengbo_zhupengbo_2023-11-18_WJN001\2023-11-18\2023-11-18_unspecified\Gait LB - CAST 2.c3d	C:\Users\dell\Documents\Qualisys-GAIT1214\Data\zhupengbo_zhupengbo_2023-11-18_WJN001\2023-11-18\2023-11-18_unspecified\Gait LB - CAST 2.c3d	C:\Users\dell\Documents\Qualisys-GAIT1214\Data\zhupengbo_zhupengbo_2023-11-18_WJN001\2023-11-18\2023-11-18_unspecified\Gait LB - CAST 2.c3d	C:\Users\dell\Documents\Qualisys-GAIT1214\Data\zhupengbo_zhupengbo_2023-11-18_WJN001\2023-11-18\2023-11-18_unspecified\Gait LB - CAST 2.c3d
	CD	ZD	TIME	Left Ankle Angles	Left Ankle Angles	Left Ankle Angles	Left Ankle Moment	Left Ankle Moment	Left Ankle Moment	Left Ankle Power	Left Ankle Power	Left Ankle Power	Left Knee Angles	Left Knee Angles	Left Knee Angles	Left Knee Moment	Left Knee Moment	Left Knee Moment	Left Knee Power	Left Knee Power	Left Knee Power	Left Hip Angles	Left Hip Angles	Left Hip Angles	Left Hip Moment	Left Hip Moment	Left Hip Moment	Left Hip Power	Left Hip Power	Left Hip Power	Right Ankle Angles	Right Ankle Angles	Right Ankle Angles	Right Ankle Moment	Right Ankle Moment	Right Ankle Moment	Right Ankle Power	Right Ankle Power	Right Ankle Power	Right Knee Angles	Right Knee Angles	Right Knee Angles	Right Knee Moment	Right Knee Moment	Right Knee Moment	Right Knee Power	Right Knee Power	Right Knee Power	Right Hip Angles
	EVENT_LABEL	EVENT_LABEL	FRAME_NUMBERS	LINK_MODEL_BASED	LINK_MODEL_BASED	LINK_MODEL_BASED	LINK_MODEL_BASED	LINK_MODEL_BASED	LINK_MODEL_BASED	LINK_MODEL_BASED	LINK_MODEL_BASED	LINK_MODEL_BASED	LINK_MODEL_BASED	LINK_MODEL_BASED	LINK_MODEL_BASED	LINK_MODEL_BASED	LINK_MODEL_BASED	LINK_MODEL_BASED	LINK_MODEL_BASED	LINK_MODEL_BASED	LINK_MODEL_BASED	LINK_MODEL_BASED	LINK_MODEL_BASED	LINK_MODEL_BASED	LINK_MODEL_BASED	LINK_MODEL_BASED	LINK_MODEL_BASED	LINK_MODEL_BASED	LINK_MODEL_BASED	LINK_MODEL_BASED	LINK_MODEL_BASED	LINK_MODEL_BASED	LINK_MODEL_BASED	LINK_MODEL_BASED	LINK_MODEL_BASED	LINK_MODEL_BASED	LINK_MODEL_BASED	LINK_MODEL_BASED	LINK_MODEL_BASED	LINK_MODEL_BASED	LINK_MODEL_BASED	LINK_MODEL_BASED	LINK_MODEL_BASED	LINK_MODEL_BASED	LINK_MODEL_BASED	LINK_MODEL_BASED	LINK_MODEL_BASED	LINK_MODEL_BASED	LINK_MODEL_BASED
	ORIGINAL	ORIGINAL	ORIGINAL	ORIGINAL	ORIGINAL	ORIGINAL	ORIGINAL	ORIGINAL	ORIGINAL	ORIGINAL	ORIGINAL	ORIGINAL	ORIGINAL	ORIGINAL	ORIGINAL	ORIGINAL	ORIGINAL	ORIGINAL	ORIGINAL	ORIGINAL	ORIGINAL	ORIGINAL	ORIGINAL	ORIGINAL	ORIGINAL	ORIGINAL	ORIGINAL	ORIGINAL	ORIGINAL	ORIGINAL	ORIGINAL	ORIGINAL	ORIGINAL	ORIGINAL	ORIGINAL	ORIGINAL	ORIGINAL	ORIGINAL	ORIGINAL	ORIGINAL	ORIGINAL	ORIGINAL	ORIGINAL	ORIGINAL	ORIGINAL	ORIGINAL	ORIGINAL	ORIGINAL	ORIGINAL
ITEM	X	X	X	X	Y	Z	X	Y	Z	X	Y	Z	X	Y	Z	X	Y	Z	X	Y	Z	X	Y	Z	X	Y	Z	X	Y	Z	X	Y	Z	X	Y	Z	X	Y	Z	X	Y	Z	X	Y	Z	X	Y	Z	X
1	0.23000	0.37000	0.00000	28.75186	-9.62675	-2.74125							24.37616	-2.26360	0.42106							-11.49892	4.47423	-14.89906							-21.21276	-0.64670	11.71707							-13.28800	-8.89631	-26.34089							8.47594
2			0.01000	29.71388	-9.43558	-2.45370							25.58266	-2.18530	0.64770							-11.60221	4.41006	-15.29849							-21.56551	-0.65356	11.69031							-13.41317	-8.88995	-26.34268							8.06583
3			0.02000	30.70955	-9.20555	-2.16948	-0.00969	0.00206	0.00094	0.01625	-0.00028	-0.00060	26.84176	-2.13380	0.90542	-0.06352	0.00240	0.00285	0.14313	-0.00066	-0.00113	-11.69691	4.34190	-15.72592	0.04374	-0.02820	0.00714	0.00907	-0.00780	0.00515	-21.94989	-0.66858	11.68036	-0.00636	-0.00146	-0.00019	-0.00443	-0.00005	0.00000	-13.50725	-8.89114	-26.35623	0.07153	0.01233	0.00781	0.00929	0.00000	-0.00030	7.66989
4			0.03000	31.72438	-8.93250	-1.90104	-0.00975	0.00197	0.00098	0.01670	-0.00041	-0.00063	28.14400	-2.10958	1.19808	-0.06499	0.00499	0.00143	0.15180	-0.00136	-0.00066	-11.77354	4.26732	-16.17491	0.05396	-0.01785	0.00193	0.00895	-0.00533	0.00144	-22.36409	-0.70049	11.69425	-0.00659	-0.00131	-0.00003	-0.00492	-0.00007	0.00000	-13.55521	-8.90054	-26.38604	0.07115	0.01409	0.00704	0.00313	0.00008	-0.00052	7.30573
5			0.04000	32.75091	-8.61321	-1.65979	-0.00975	0.00188	0.00105	0.01696	-0.00056	-0.00068	29.49562	-2.11165	1.52245	-0.06528	0.00771	-0.00016	0.15895	-0.00206	0.00008	-11.81964	4.18117	-16.63309	0.05429	-0.00240	-0.00418	0.00548	-0.00078	-0.00309	-22.80377	-0.76060	11.73346	-0.00674	-0.00124	0.00005	-0.00531	-0.00012	-0.00001	-13.54490	-8.91733	-26.43813	0.07182	0.01482	0.00692	-0.00374	0.00009	-0.00078	6.98641
6			0.05000	33.78342	-8.24681	-1.45485	-0.00965	0.00179	0.00111	0.01693	-0.00069	-0.00071	30.90925	-2.13656	1.86738	-0.06583	0.00963	-0.00132	0.16793	-0.00252	0.00072	-11.82329	4.07695	-17.08255	0.05301	0.01241	-0.00967	0.00094	0.00439	-0.00676	-23.26483	-0.85976	11.78862	-0.00690	-0.00129	0.00005	-0.00566	-0.00020	-0.00001	-13.47619	-8.93762	-26.51065	0.07354	0.01489	0.00735	-0.01005	0.00002	-0.00099	6.71927
7			0.06000	34.81437	-7.83832	-1.28840	-0.00944	0.00171	0.00109	0.01654	-0.00078	-0.00069	32.39280	-2.17536	2.21375	-0.06796	0.00996	-0.00141	0.18133	-0.00255	0.00075	-11.77835	3.94877	-17.50273	0.05734	0.02022	-0.01257	-0.00398	0.00774	-0.00787	-23.74247	-1.00563	11.84105	-0.00710	-0.00140	0.00001	-0.00597	-0.00034	-0.00000	-13.36469	-8.95475	-26.59008	0.07560	0.01448	0.00803	-0.01438	-0.00011	-0.00103	6.50436
8			0.07000	35.83356	-7.39964	-1.15084	-0.00918	0.00167	0.00097	0.01587	-0.00082	-0.00063	33.94095	-2.21256	2.53658	-0.07244	0.00845	-0.00011	0.19993	-0.00212	0.00005	-11.68920	3.79402	-17.87615	0.07071	0.01692	-0.01149	-0.00985	0.00688	-0.00611	-24.22753	-1.20000	11.87192	-0.00725	-0.00153	-0.00005	-0.00609	-0.00051	0.00001	-13.23543	-8.96322	-26.65742	0.07709	0.01341	0.00870	-0.01609	-0.00020	-0.00083	6.33534
9			0.08000	36.82926	-6.94856	-1.01992	-0.00899	0.00166	0.00078	0.01508	-0.00079	-0.00052	35.53239	-2.22900	2.81109	-0.07911	0.00554	0.00239	0.22181	-0.00138	-0.00081	-11.57301	3.61593	-18.19544	0.09143	0.00248	-0.00644	-0.01554	0.00104	-0.00283	-24.70403	-1.43809	11.87566	-0.00721	-0.00163	-0.00013	-0.00582	-0.00066	0.00002	-13.10803	-8.96334	-26.70186	0.07724	0.01139	0.00921	-0.01629	-0.00017	-0.00056	6.20203
10			0.09000	37.79046	-6.50558	-0.86549	-0.00895	0.00168	0.00061	0.01436	-0.00067	-0.00043	37.13499	-2.20680	3.02075	-0.08712	0.00246	0.00522	0.24323	-0.00062	-0.00102	-11.45725	3.42393	-18.46814	0.11416	-0.01804	0.00066	-0.01700	-0.00756	0.00025	-25.15222	-1.71131	11.86763	-0.00684	-0.00170	-0.00024	-0.00512	-0.00077	0.00005	-12.98253	-8.96267	-26.72961	0.07614	0.00844	0.00971	-0.01732	-0.00002	-0.00045	6.09522
11			0.10000	38.70917	-6.08979	-0.65991	-0.00911	0.00170	0.00057	0.01383	-0.00047	-0.00043	38.71815	-2.13415	3.16345	-0.09487	0.00055	0.00720	0.26003	-0.00014	-0.00034	-11.37159	3.23100	-18.71386	0.13003	-0.03694	0.00688	-0.01043	-0.01493	0.00242	-25.56220	-2.01034	11.87333	-0.00604	-0.00176	-0.00042	-0.00421	-0.00083	0.00011	-12.83906	-8.97288	-26.75510	0.07415	0.00481	0.01044	-0.02111	0.00012	-0.00055	6.01215
12			0.11000	39.58110	-5.71259	-0.38723	-0.00948	0.00168	0.00069	0.01351	-0.00024	-0.00056	40.26718	-2.00909	3.25007	-0.10019	0.00068	0.00732	0.26926	-0.00018	0.00058	-11.33801	3.04967	-18.95574	0.12906	-0.04672	0.00947	0.00201	-0.01763	0.00345	-25.94992	-2.32601	11.90691	-0.00485	-0.00187	-0.00068	-0.00340	-0.00087	0.00021	-12.64815	-9.00399	-26.78251	0.07165	0.00078	0.01151	-0.02827	0.00005	-0.00061	5.96027
13			0.12000	40.40382	-5.37203	-0.04736	-0.01001	0.00162	0.00094	0.01329	-0.00005	-0.00081	41.79324	-1.84040	3.29511	-0.10113	0.00296	0.00517	0.27079	-0.00079	0.00092	-11.36326	2.88941	-19.20901	0.10451	-0.04235	0.00672	0.01120	-0.01437	0.00262	-26.36097	-2.64793	11.96147	-0.00344	-0.00208	-0.00101	-0.00275	-0.00094	0.00034	-12.38020	-9.05890	-26.79844	0.06853	-0.00342	0.01273	-0.03805	-0.00037	-0.00028	5.95638
14			0.13000	41.17159	-5.04997	0.34570	-0.01060	0.00152	0.00124	0.01290	0.00005	-0.00113	43.33377	-1.64530	3.30282	-0.09704	0.00681	0.00107	0.26672	-0.00155	0.00028	-11.43499	2.75667	-19.47105	0.05657	-0.02317	-0.00137	0.00908	-0.00669	-0.00054	-26.86046	-2.96306	12.01821	-0.00203	-0.00238	-0.00139	-0.00205	-0.00103	0.00045	-12.01225	-9.13119	-26.78053	0.06436	-0.00750	0.01366	-0.04835	-0.00106	0.00062	6.02038
15			0.14000	41.87046	-4.71340	0.77050	-0.01112	0.00137	0.00151	0.01198	0.00003	-0.00148	44.94378	-1.44410	3.25771	-0.08938	0.01130	-0.00413	0.26082	-0.00149	-0.00145	-11.52271	2.65500	-19.71897	-0.00467	0.00767	-0.01338	-0.00069	0.00172	-0.00468	-27.51490	-3.25772	12.06637	-0.00084	-0.00274	-0.00177	-0.00111	-0.00108	0.00054	-11.53305	-9.20694	-26.71246	0.05843	-0.01138	0.01390	-0.05585	-0.00169	0.00184	6.16653
16			0.15000	42.47682	-4.32193	1.20546	-0.01147	0.00121	0.00168	0.01026	-0.00007	-0.00179	46.68196	-1.25162	3.12663	-0.08176	0.01533	-0.00937	0.26006	0.00033	-0.00438	-11.58485	2.58539	-19.91545	-0.06197	0.04339	-0.02658	-0.00394	0.00633	-0.00636	-28.37095	-3.52615	12.12088	-0.00002	-0.00309	-0.00211	-0.00003	-0.00104	0.00072	-10.94652	-9.26792	-26.59512	0.04936	-0.01514	0.01311	-0.05626	-0.00179	0.00275	6.39457
17			0.16000	42.96141	-3.84245	1.63472	-0.01165	0.00105	0.00171	0.00775	-0.00018	-0.00200	48.59698	-1.06762	2.87461	-0.07817	0.01779	-0.01335	0.27450	0.00369	-0.00825	-11.58195	2.54616	-20.02147	-0.09950	0.07555	-0.03732	0.00782	0.00458	-0.00276	-29.43498	-3.78094	12.22719	0.00035	-0.00332	-0.00235	0.00071	-0.00087	0.00112	-10.26961	-9.29479	-26.44720	0.03526	-0.01908	0.01107	-0.04525	-0.00089	0.00280	6.68568
18			0.17000	43.29616	-3.26247	2.05383	-0.01177	0.00091	0.00160	0.00462	-0.00027	-0.00205	50.71810	-0.87269	2.48336	-0.08101	0.01792	-0.01493	0.31404	0.00683	-0.01192	-11.49049	2.53412	-20.01239	-0.10946	0.09781	-0.04259	0.02632	-0.00202	0.00485	-30.65426	-4.05598	12.44863	0.00019	-0.00334	-0.00243	0.00043	-0.00063	0.00178	-9.52424	-9.26882	-26.29586	0.01434	-0.02361	0.00782	-0.01987	0.00150	0.00204	7.00454
19			0.18000	43.45898	-2.59337	2.47354	-0.01203	0.00080	0.00142	0.00104	-0.00030	-0.00196	53.05302	-0.63102	1.96173	-0.08992	0.01566	-0.01362	0.38157	0.00781	-0.01353	-11.31225	2.54340	-19.88875	-0.09674	0.10883	-0.04128	0.03633	-0.00880	0.01155	-31.90297	-4.39749	12.83992	-0.00060	-0.00312	-0.00231	-0.00125	-0.00044	0.00250	-8.72745	-9.17385	-26.15945	-0.01387	-0.02929	0.00369	0.02036	0.00586	0.00097	7.30439
20			0.19000	43.43353	-1.86214	2.91786	-0.01263	0.00070	0.00123	-0.00313	-0.00027	-0.00182	55.59310	-0.30377	1.34723	-0.10267	0.01173	-0.01003	0.47165	0.00625	-0.01173	-11.07482	2.56235	-19.67984	-0.07605	0.11136	-0.03452	0.03378	-0.01103	0.01312	-32.97567	-4.84663	13.41922	-0.00218	-0.00275	-0.00200	-0.00343	-0.00036	0.00290	-7.88454	-8.99704	-26.02761	-0.04728	-0.03679	-0.00062	0.07379	0.01287	-0.00020	7.53291
21			0.20000	43.20454	-1.10321	3.41103	-0.01375	0.00057	0.00111	-0.00839	-0.00020	-0.00173	58.32375	0.13064	0.70460	-0.11639	0.00719	-0.00562	0.57352	0.00339	-0.00719	-10.82300	2.57131	-19.43925	-0.06589	0.10941	-0.02484	0.02828	-0.00630	0.00958	-33.59494	-5.42159	14.15416	-0.00468	-0.00246	-0.00157	-0.00250	-0.00044	0.00271	-6.98694	-8.72846	-25.85122	-0.08099	-0.04634	-0.00429	0.13739	0.02336	-0.00204	7.63678
22			0.21000	42.75343	-0.35419	3.95778	-0.01548	0.00040	0.00108	-0.01559	-0.00011	-0.00171	61.23679	0.65782	0.11864	-0.12876	0.00277	-0.00159	0.67708	0.00090	-0.00202	-10.60264	2.54422	-19.23325	-0.08038	0.10510	-0.01456	0.02771	0.00548	0.00422	-33.44073	-6.10602	14.96758	-0.00812	-0.00250	-0.00105	0.00863	-0.00071	0.00193	-6.01235	-8.35949	-25.55043	-0.10733	-0.05692	-0.00661	0.20372	0.03778	-0.00509	7.56731
23			0.22000	42.05680	0.34819	4.52650	-0.01783	0.00020	0.00111	-0.02570	-0.00004	-0.00164	64.33834	1.22115	-0.32194	-0.13904	-0.00146	0.00204	0.77974	-0.00016	0.00225	-10.44173	2.45150	-19.12363	-0.12243	0.09720	-0.00472	0.02882	0.02234	0.00056	-32.20745	-6.84976	15.75743	-0.01231	-0.00302	-0.00048	0.03843	-0.00129	0.00084	-4.92786	-7.88313	-25.04243	-0.11643	-0.06536	-0.00713	0.25294	0.05444	-0.00833	7.28726
24			0.23000	41.09474	0.97125	5.04598	-0.02067	0.00000	0.00107	-0.03917	-0.00000	-0.00133	67.64977	1.73665	-0.54726	-0.14803	-0.00573	0.00661	0.88690	0.00080	0.00526	-10.33649	2.26070	-19.14745	-0.18323	0.08150	0.00518	0.02983	0.03824	0.00039	-29.69032	-7.58282	16.42110	0.04354	0.02352	0.01068	-0.23420	0.01360	-0.01538	-3.69407	-7.29902	-24.28495	-0.00774	0.04860	-0.01027	0.01938	-0.04894	-0.01599	6.78046
25			0.24000	39.87091	1.48881	5.41923	-0.02366	-0.00010	0.00091	-0.05466	0.00003	-0.00077	71.19832	2.12029	-0.52886	-0.15709	-0.00981	0.01336	1.00641	0.00374	0.00542	-10.24808	1.93773	-19.30359	-0.24458	0.05367	0.01576	0.04573	0.04077	0.00348	-25.89726	-8.24263	16.88064	0.21337	0.07067	0.00351	-1.57497	0.04931	-0.00348	-2.27415	-6.62273	-23.32121	0.53053	0.26099	0.05072	-1.51680	-0.30307	0.08969	6.06420
26			0.25000	38.43475	1.88374	5.54817	-0.02621	-0.00002	0.00060	-0.06829	0.00001	-0.00019	75.00058	2.31578	-0.29310	-0.16605	-0.01273	0.02220	1.13354	0.00715	0.00034	-10.10842	1.44890	-19.55043	-0.28726	0.01290	0.02647	0.10111	0.01401	0.00695	-21.13513	-8.80210	17.10689	0.55252	0.15805	0.01299	-4.77113	0.11943	-0.00667	-0.64560	-5.89259	-22.29807	0.41444	0.38931	0.03437	-1.32854	-0.49000	0.05683	5.20439
27			0.26000	36.88838	2.15205	5.36060	-0.02781	0.00027	0.00019	-0.07500	-0.00018	0.00005	79.04488	2.30965	0.08056	-0.17274	-0.01351	0.03179	1.24379	0.00856	-0.00950	-9.83123	0.76399	-19.81555	-0.29986	-0.03602	0.03584	0.20363	-0.05165	0.00595	-15.96514	-9.26354	17.12401	0.96377	0.20182	0.06314	-8.54178	0.14382	-0.00613	1.20371	-5.15626	-21.43199	-0.52222	0.35764	-0.08404	1.85958	-0.45929	-0.09670	4.32777
28			0.27000	35.37147	2.30264	4.82913	-0.02816	0.00077	-0.00034	-0.07156	-0.00064	-0.00030	83.28222	2.13169	0.48323	-0.17406	-0.01192	0.04110	1.29987	0.00694	-0.02045	-9.32315	-0.13854	-20.01237	-0.28443	-0.08422	0.04316	0.33156	-0.15001	-0.00291	-10.99773	-9.61306	16.98778	1.18393	0.09060	0.09587	-9.65906	0.04629	0.02258	3.30845	-4.43733	-20.94224	-0.44687	0.38867	-0.08164	1.78811	-0.48900	-0.02688	3.61989
29			0.28000	34.03099	2.34733	3.97650	-0.02723	0.00138	-0.00104	-0.05845	-0.00130	-0.00148	87.63000	1.84214	0.81547	-0.16738	-0.00844	0.04959	1.26883	0.00366	-0.02884	-8.49512	-1.26306	-20.05980	-0.25281	-0.12135	0.04839	0.45180	-0.25462	-0.01936	-6.67982	-9.78065	16.73839	1.26210	-0.10683	0.08429	-8.67909	-0.01083	0.04161	5.74681	-3.71898	-20.96805	0.34069	0.07973	-0.03160	-1.56351	-0.09621	0.02043	3.29324
30			0.29000	32.98921	2.28386	2.86792	-0.02511	0.00196	-0.00203	-0.03951	-0.00187	-0.00378	91.98710	1.50931	1.01958	-0.15134	-0.00381	0.05632	1.13746	0.00092	-0.03297	-7.27236	-2.58347	-19.90005	-0.21736	-0.13841	0.05112	0.54267	-0.32399	-0.03918	-3.21640	-9.65817	16.39950	1.27603	-0.21015	0.07260	-6.88834	0.10464	0.04836	8.59946	-2.96212	-21.53648	0.83910	-0.21859	-0.04529	-4.42308	0.25209	0.07165	3.52274
31			0.30000	32.31719	2.09196	1.59987	-0.02182	0.00234	-0.00339	-0.02014	-0.00193	-0.00725	96.25098	1.18247	1.08269	-0.12608	0.00104	0.05978	0.91777	-0.00005	-0.03386	-5.60944	-4.03261	-19.51177	-0.18309	-0.13094	0.05085	0.59000	-0.32152	-0.05540	-0.61635	-9.16487	15.99671	1.25538	-0.18054	0.06881	-5.01116	0.21001	0.04970	11.86399	-2.11585	-22.55601	1.12594	-0.03416	-0.00762	-6.59942	0.03920	0.01753	4.37457
32			0.31000	32.01912	1.75544	0.29055	-0.01736	0.00234	-0.00502	-0.00537	-0.00139	-0.01124	100.32936	0.87337	1.01232	-0.09416	0.00498	0.05873	0.64854	0.00070	-0.03429	-3.51048	-5.50169	-18.91680	-0.14651	-0.09946	0.04842	0.56703	-0.23786	-0.06297	1.22939	-8.31269	15.57957	1.23188	-0.09468	0.06144	-3.44933	0.16211	0.03905	15.39790	-1.11763	-23.83472	1.22874	0.34570	0.10073	-7.52266	-0.42689	-0.26932	5.76704
33			0.32000	32.03519	1.29181	-0.93362	-0.01193	0.00187	-0.00668	0.00209	-0.00059	-0.01419	104.14057	0.56189	0.81071	-0.06055	0.00700	0.05310	0.38486	0.00223	-0.03548	-1.04642	-6.85387	-18.18013	-0.09972	-0.04891	0.04657	0.43300	-0.10359	-0.06321	2.48128	-7.21467	15.22466	1.20944	-0.00943	0.06470	-2.26773	0.01887	0.02588	18.93086	0.05873	-25.12544	1.24791	0.72247	0.24063	-7.33851	-0.98840	-0.63830	7.47566
34			0.33000	32.26853	0.75856	-1.95979	-0.00609	0.00101	-0.00801	0.00299	-0.00006	-0.01446	107.60801	0.22370	0.47028	-0.03123	0.00665	0.04391	0.17776	0.00325	-0.03507	1.64695	-7.95169	-17.39996	-0.03532	0.01217	0.04859	0.16133	0.02004	-0.06129	3.30571	-6.03842	15.02280	1.17120	0.04863	0.07804	-1.42070	-0.09627	0.00258	22.14133	1.32886	-26.20139	1.36979	1.02051	0.37539	-6.99919	-1.44087	-0.84598	9.18272
35			0.34000	32.62209	0.23377	-2.71266	-0.00049	-0.00005	-0.00861	0.00032	-0.00001	-0.01162	110.65893	-0.14162	-0.00493	-0.01076	0.00411	0.03249	0.05276	0.00255	-0.02946	4.39572	-8.69615	-16.68130	0.04890	0.07292	0.05565	-0.22116	0.07672	-0.05896	3.84885	-4.94911	15.05670	1.13847	0.08046	0.08918	-0.88650	-0.13627	-0.03707	24.75668	2.49855	-26.91961	1.48293	1.11637	0.43012	-5.83614	-1.40121	-0.66780	10.56701
36			0.35000	33.01815	-0.21274	-3.17099	0.00438	-0.00107	-0.00825	-0.00295	-0.00028	-0.00704	113.22717	-0.50127	-0.56836	-0.00085	-0.00000	0.01998	0.00340	-0.00000	-0.01797	7.02678	-9.06105	-16.10135	0.14712	0.12366	0.06542	-0.62262	0.05614	-0.05395	4.22318	-4.06764	15.36826	1.12057	0.09306	0.09980	-0.58215	-0.11611	-0.08441	26.61825	3.35151	-27.23285	1.50094	1.05663	0.40361	-3.84568	-0.94728	-0.26949	11.39766
37			0.36000	33.39381	-0.54661	-3.36905	0.00816	-0.00190	-0.00687	-0.00482	-0.00059	-0.00293	115.25603	-0.79382	-1.11816	-0.00106	-0.00492	0.00681	0.00320	-0.00290	-0.00474	9.40261	-9.09959	-15.68466	0.24622	0.15915	0.07304	-0.92495	-0.00401	-0.04542	4.50331	-3.44926	15.91866	1.11678	0.09817	0.11538	-0.42165	-0.07586	-0.13016	27.68574	3.74323	-27.15793	1.38503	0.93323	0.33966	-1.64346	-0.39556	0.08679	11.58063
38			0.37000	33.69407	-0.77780	-3.38042	0.01059	-0.00245	-0.00459	-0.00445	-0.00079	-0.00062	116.70442	-0.94105	-1.52035	-0.00972	-0.01020	-0.00762	0.01946	-0.00402	0.00201	11.44227	-8.92032	-15.40541	0.33055	0.17948	0.07374	-1.05237	-0.05474	-0.03544	4.73001	-3.08082	16.58841	1.11667	0.09989	0.12782	-0.33108	-0.03846	-0.14834	28.01028	3.64116	-26.75306	1.20341	0.80090	0.27677	0.04543	0.04369	0.29699	11.15275
39			0.38000	33.87659	-0.94161	-3.29016	0.01164	-0.00273	-0.00165	-0.00228	-0.00085	0.00002	117.55813	-0.86570	-1.65783	-0.02459	-0.01586	-0.02435	0.02438	-0.00227	-0.00850	13.12479	-8.65247	-15.21274	0.38745	0.18850	0.06536	-1.00875	-0.06858	-0.02542	4.91427	-2.89818	17.20897	1.10419	0.09817	0.12847	-0.24997	-0.01517	-0.11753	27.70814	3.11248	-26.09854	1.08190	0.71747	0.24903	1.08649	0.32745	0.41759	10.25038
40			0.39000	33.92124	-1.06557	-3.16536	0.01147	-0.00278	0.00169	0.00047	-0.00076	-0.00013	117.84084	-0.51264	-1.48131	-0.04351	-0.02219	-0.04409	0.00231	0.00172	-0.04530	14.47825	-8.41787	-15.06149	0.41171	0.19182	0.04902	-0.85966	-0.04397	-0.01514	5.04290	-2.81397	17.61885	1.07000	0.09113	0.11947	-0.14072	-0.00889	-0.05638	26.93876	2.28607	-25.28889	1.01320	0.67314	0.24680	1.67561	0.50320	0.49124	9.06710
41			0.40000	33.83347	-1.14890	-3.04002	0.01037	-0.00266	0.00514	0.00259	-0.00051	-0.00067	117.61613	0.13472	-1.03092	-0.06457	-0.02934	-0.06668	-0.04889	0.00566	-0.10914	15.55946	-8.31401	-14.92988	0.40608	0.19525	0.02814	-0.68024	0.00824	-0.00570	5.09159	-2.73934	17.73834	1.00908	0.07286	0.10467	0.00359	-0.01372	-0.00030	25.88173	1.31258	-24.44921	0.94441	0.61416	0.23583	1.87177	0.57269	0.46431	7.80469
42			0.41000	33.63943	-1.16576	-2.91825	0.00866	-0.00238	0.00850	0.00348	-0.00018	-0.00183	116.97903	1.04914	-0.41909	-0.08576	-0.03702	-0.09077	-0.11967	0.00605	-0.18803	16.43288	-8.40584	-14.81924	0.37929	0.20281	0.00704	-0.51936	0.07780	-0.00038	5.03859	-2.59873	17.60296	0.92359	0.04236	0.08618	0.16186	-0.01603	0.02666	24.70863	0.33311	-23.72558	0.86935	0.53147	0.21093	1.77421	0.54673	0.34328	6.62765
43			0.42000	33.37801	-1.08551	-2.78662	0.00663	-0.00197	0.01158	0.00320	0.00012	-0.00397	116.04263	2.16729	0.21020	-0.10512	-0.04453	-0.11417	-0.19296	-0.00017	-0.26044	17.15535	-8.72102	-14.74263	0.34150	0.21518	-0.01100	-0.39305	0.15683	-0.00145	4.87372	-2.33808	17.34699	0.83606	0.01438	0.07063	0.30799	-0.00886	0.02448	23.55545	-0.54553	-23.25077	0.75392	0.46040	0.18586	1.44752	0.48516	0.19642	5.63427
44			0.43000	33.09169	-0.89399	-2.62679	0.00453	-0.00149	0.01418	0.00224	0.00027	-0.00697	114.92041	3.40087	0.72371	-0.12126	-0.05123	-0.13477	-0.25221	-0.01343	-0.30669	17.76659	-9.25009	-14.71510	0.30654	0.23074	-0.02337	-0.30253	0.23615	-0.00753	4.59807	-1.92910	17.14757	0.76372	-0.00256	0.05942	0.43293	0.00220	0.00584	22.50629	-1.26339	-23.10197	0.60997	0.40715	0.16257	1.04407	0.41445	0.06591	4.85341
45			0.44000	32.81759	-0.60378	-2.42853	0.00262	-0.00099	0.01611	0.00118	0.00027	-0.00995	113.70892	4.65906	1.03801	-0.13390	-0.05661	-0.15067	-0.28991	-0.03039	-0.31615	18.28638	-9.95122	-14.73638	0.27612	0.24432	-0.03044	-0.23233	0.29957	-0.01474	4.21635	-1.36885	17.15706	0.70788	-0.01030	0.04637	0.53879	0.01105	-0.01602	21.59591	-1.80330	-23.27149	0.48898	0.35372	0.14207	0.72569	0.32659	-0.02254	4.26574
46			0.45000	32.57990	-0.25112	-2.19891	0.00110	-0.00057	0.01726	0.00042	0.00018	-0.01175	112.47234	5.84963	1.13039	-0.14364	-0.06017	-0.16028	-0.30918	-0.04510	-0.28825	18.71522	-10.75833	-14.80349	0.25012	0.25159	-0.03277	-0.17248	0.32956	-0.01976	3.72997	-0.67569	17.45351	0.68240	-0.00728	0.03294	0.64587	0.00907	-0.02771	20.82292	-2.17955	-23.66307	0.38525	0.30969	0.12891	0.49226	0.23994	-0.06368	3.83098
47			0.46000	32.38533	0.11513	-1.96191	0.00009	-0.00026	0.01762	0.00003	0.00008	-0.01162	111.24199	6.89145	1.03518	-0.15158	-0.06160	-0.16288	-0.31895	-0.05214	-0.23164	19.04402	-11.59416	-14.91374	0.22450	0.24937	-0.03230	-0.11792	0.31559	-0.02195	3.13796	0.11593	18.02772	0.67273	0.00732	0.02325	0.74981	-0.00998	-0.02918	20.16265	-2.42940	-24.11812	0.30987	0.29125	0.12569	0.34567	0.17190	-0.06581	3.50439
48			0.47000	32.22415	0.44884	-1.74765	-0.00038	-0.00008	0.01733	-0.00010	0.00002	-0.00976	110.02356	7.71963	0.81872	-0.15902	-0.06098	-0.15916	-0.32858	-0.04970	-0.15989	19.26412	-12.38255	-15.07327	0.19924	0.23756	-0.03075	-0.07124	0.26154	-0.02239	2.44655	0.96055	18.80567	0.66411	0.02914	0.02092	0.82868	-0.04126	-0.03152	19.57711	-2.60436	-24.46061	0.26397	0.29296	0.12510	0.26699	0.11638	-0.03118	3.24355
49			0.48000	32.07659	0.71942	-1.57979	-0.00043	-0.00001	0.01656	-0.00011	0.00000	-0.00706	108.80924	8.29234	0.55192	-0.16671	-0.05853	-0.15067	-0.34276	-0.04006	-0.08652	19.37344	-13.05975	-15.29531	0.17639	0.21808	-0.02931	-0.03553	0.18369	-0.02241	1.67850	1.80818	19.68435	0.65384	0.05514	0.02540	0.86440	-0.07692	-0.04000	19.02168	-2.75913	-24.54007	0.24779	0.30936	0.12470	0.24169	0.06927	0.03216	3.01135
50			0.49000	31.92174	0.91926	-1.46544	-0.00019	0.00001	0.01551	-0.00006	-0.00000	-0.00457	107.59090	8.59482	0.28749	-0.17500	-0.05456	-0.13881	-0.36102	-0.02765	-0.02233	19.37866	-13.58318	-15.59392	0.15817	0.19434	-0.02800	-0.01111	0.10329	-0.02233	0.87617	2.61089	20.56351	0.64145	0.08111	0.03377	0.84200	-0.10571	-0.05031	18.44897	-2.93970	-24.26404	0.26689	0.33253	0.12426	0.26951	0.03076	0.10883	2.77642
51			0.50000	31.74433	1.06106	-1.39426	0.00015	-0.00001	0.01429	0.00005	0.00000	-0.00288	106.37079	8.64308	0.05251	-0.18411	-0.04955	-0.12475	-0.37901	-0.01645	0.02459	19.29533	-13.93706	-15.97463	0.14586	0.16990	-0.02615	0.00401	0.03748	-0.02156	0.09890	3.32889	21.36914	0.63018	0.10142	0.04392	0.75673	-0.11662	-0.05758	17.81640	-3.17376	-23.61942	0.27241	0.34247	0.11544	0.30043	0.00610	0.16821	2.51358
52			0.51000	31.53669	1.16635	-1.34640	0.00047	-0.00002	0.01296	0.00018	0.00000	-0.00204	105.16743	8.48523	-0.14325	-0.19366	-0.04403	-0.10922	-0.38962	-0.00831	0.04953	19.14709	-14.13355	-16.42663	0.13950	0.14716	-0.02306	0.01247	-0.00558	-0.01921	-0.58520	3.93335	22.06448	0.62040	0.11566	0.05330	0.61014	-0.10987	-0.05904	17.09664	-3.46700	-22.67695	0.25148	0.34028	0.10038	0.30940	0.00251	0.18719	2.20619
53			0.52000	31.29818	1.25422	-1.30089	0.00065	-0.00002	0.01152	0.00028	0.00000	-0.00180	104.01421	8.19865	-0.29499	-0.20240	-0.03854	-0.09292	-0.38539	-0.00320	0.05273	18.96241	-14.20867	-16.91908	0.13758	0.12637	-0.01863	0.01675	-0.02574	-0.01502	-1.11432	4.40666	22.65071	0.61213	0.12259	0.05839	0.41590	-0.08845	-0.05444	16.28279	-3.80830	-21.57471	0.21948	0.32343	0.08303	0.29937	0.01939	0.16717	1.84908
54			0.53000	31.03268	1.33655	-1.24024	0.00063	0.00002	0.00996	0.00030	-0.00000	-0.00181	102.94930	7.87856	-0.39642	-0.20939	-0.03368	-0.07642	-0.36451	-0.00014	0.04010	18.76716	-14.21247	-17.40552	0.13453	0.10624	-0.01409	0.01889	-0.02788	-0.01036	-1.44589	4.74105	23.15056	0.60589	0.11993	0.05771	0.19382	-0.05810	-0.04718	15.38799	-4.18017	-20.47594	0.17832	0.28546	0.06358	0.26264	0.04740	0.11964	1.44841
55			0.54000	30.74553	1.41672	-1.15524	0.00036	0.00007	0.00836	0.00018	-0.00000	-0.00178	101.99945	7.61524	-0.43781	-0.21456	-0.02996	-0.06029	-0.33194	0.00204	0.02038	18.57458	-14.19472	-17.84188	0.12834	0.08582	-0.00968	0.02151	-0.01944	-0.00605	-1.55861	4.93942	23.60356	0.59857	0.10871	0.05332	-0.03648	-0.02844	-0.04120	14.44803	-4.56653	-19.54062	0.14099	0.23411	0.04462	0.21488	0.07201	0.06708	1.01898
56			0.55000	30.44515	1.49091	-1.04848	-0.00013	0.00013	0.00680	-0.00007	-0.00000	-0.00154	101.17528	7.48482	-0.40326	-0.21813	-0.02764	-0.04498	-0.29393	0.00423	0.00200	18.38210	-14.19413	-18.19108	0.11460	0.06412	-0.00659	0.02546	-0.00812	-0.00321	-1.45232	5.01792	24.04681	0.58480	0.08961	0.04564	-0.24550	-0.00701	-0.03569	13.51716	-4.95577	-18.89067	0.11591	0.17307	0.02878	0.17368	0.07949	0.02761	0.57862
57			0.56000	30.14700	1.55207	-0.93398	-0.00076	0.00018	0.00542	-0.00037	0.00000	-0.00112	100.47623	7.53222	-0.27699	-0.21969	-0.02662	-0.03119	-0.25361	0.00682	-0.00942	18.17416	-14.23257	-18.43543	0.09492	0.04181	-0.00471	0.02954	0.00003	-0.00159	-1.15556	5.00746	24.50480	0.56766	0.06619	0.03695	-0.39644	0.00287	-0.02990	12.65106	-5.34021	-18.59173	0.09179	0.10652	0.01465	0.12907	0.06309	0.00527	0.14134
58			0.57000	29.87282	1.59313	-0.83342	-0.00141	0.00023	0.00426	-0.00062	0.00001	-0.00064	99.89887	7.77222	-0.05058	-0.21826	-0.02658	-0.01959	-0.21182	0.00976	-0.01272	17.93191	-14.31567	-18.57121	0.07136	0.02046	-0.00401	0.03066	0.00259	-0.00076	-0.73255	4.95022	24.97622	0.55848	0.04142	0.03065	-0.46917	0.00371	-0.02472	11.88422	-5.71263	-18.63704	0.05657	0.02894	-0.00363	0.07233	0.01961	0.00063	-0.28719
59			0.58000	29.64217	1.60913	-0.76935	-0.00196	0.00028	0.00333	-0.00070	0.00001	-0.00020	99.43826	8.19268	0.26953	-0.21336	-0.02713	-0.01052	-0.17031	0.01262	-0.00998	17.64030	-14.43724	-18.60314	0.04572	0.00152	-0.00431	0.02582	0.00035	-0.00021	-0.27264	4.89265	25.43090	0.56865	0.01455	0.02735	-0.46756	0.00088	-0.02012	11.22328	-6.06245	-18.94879	0.01311	-0.09217	-0.03413	0.01497	-0.06391	0.01839	-0.71002
60			0.59000	29.46346	1.59785	-0.75840	-0.00228	0.00032	0.00257	-0.00062	0.00001	0.00012	99.08543	8.75619	0.66069	-0.20514	-0.02784	-0.00389	-0.13143	0.01473	-0.00449	17.29170	-14.58644	-18.54341	0.02031	-0.01401	-0.00506	0.01419	-0.00441	0.00037	0.13733	4.87552	25.82176	0.59307	-0.00919	0.02675	-0.39883	0.00024	-0.01568	10.65863	-6.37419	-19.40232	-0.00198	-0.22974	-0.06501	-0.00198	-0.14548	0.04468	-1.13317
61			0.60000	29.32993	1.56174	-0.80477	-0.00236	0.00035	0.00192	-0.00050	0.00000	0.00028	98.82794	9.40415	1.08744	-0.19476	-0.02839	0.00090	-0.09647	0.01549	0.00112	16.88813	-14.75641	-18.41081	-0.00304	-0.02562	-0.00561	-0.00246	-0.00974	0.00091	0.44040	4.92310	26.10491	0.61188	-0.02436	0.02665	-0.27958	0.00338	-0.01016	10.18060	-6.63146	-19.86324	0.02990	-0.31120	-0.07590	0.02516	-0.15899	0.04787	-1.55804
62			0.61000	29.22504	1.50975	-0.89718	-0.00223	0.00037	0.00138	-0.00040	-0.00000	0.00028	98.65530	10.06572	1.50896	-0.18379	-0.02863	0.00455	-0.06451	0.01472	0.00546	16.44373	-14.94923	-18.23002	-0.02259	-0.03323	-0.00535	-0.01974	-0.01469	0.00111	0.62338	5.03671	26.25912	0.62152	-0.02955	0.02572	-0.15633	0.00701	-0.00432	9.78954	-6.82341	-20.22310	0.05257	-0.31971	-0.07118	0.03460	-0.11391	0.03052	-1.97520
63			0.62000	29.13151	1.45673	-1.01160	-0.00201	0.00037	0.00088	-0.00034	-0.00001	0.00019	98.56461	10.67246	1.88953	-0.17352	-0.02859	0.00787	-0.03396	0.01285	0.00822	15.98548	-15.17525	-18.02740	-0.03743	-0.03782	-0.00409	-0.03262	-0.01931	0.00086	0.71219	5.19637	26.29553	0.62472	-0.02522	0.02501	-0.07072	0.00735	0.00006	9.49267	-6.95033	-20.42113	0.05736	-0.27777	-0.05962	0.02633	-0.05715	0.00957	-2.36616
64			0.63000	29.03675	1.41609	-1.12062	-0.00182	0.00036	0.00041	-0.00032	-0.00001	0.00007	98.55956	11.17176	2.20918	-0.16409	-0.02821	0.01127	-0.00476	0.01059	0.00917	15.55100	-15.44609	-17.82532	-0.04737	-0.04135	-0.00227	-0.03748	-0.02408	0.00040	0.75407	5.37040	26.25241	0.61889	-0.02078	0.02456	-0.03998	0.00607	0.00241	9.29025	-7.02536	-20.44522	0.06684	-0.24506	-0.05076	0.01841	-0.02219	-0.00536	-2.71242
65			0.64000	28.93374	1.39526	-1.20279	-0.00171	0.00035	-0.00005	-0.00033	-0.00001	-0.00000	98.64204	11.53011	2.46490	-0.15500	-0.02733	0.01483	0.02098	0.00844	0.00801	15.18235	-15.76406	-17.63938	-0.05354	-0.04575	-0.00064	-0.03406	-0.02918	0.00008	0.79739	5.52966	26.17822	0.60674	-0.01819	0.02545	-0.05673	0.00459	0.00308	9.16440	-7.07204	-20.31761	0.08727	-0.23879	-0.04756	0.01293	-0.00668	-0.01573	-3.00454
66			0.65000	28.82174	1.39609	-1.24596	-0.00169	0.00034	-0.00044	-0.00034	-0.00001	-0.00001	98.80450	11.72991	2.66106	-0.14627	-0.02590	0.01842	0.04054	0.00650	0.00455	14.91641	-16.11331	-17.47907	-0.05710	-0.05163	0.00038	-0.02429	-0.03343	-0.00003	0.87506	5.65756	26.10901	0.59006	-0.02076	0.02534	-0.09807	0.00407	0.00258	9.07470	-7.11724	-20.07332	0.11586	-0.24911	-0.04523	0.01285	-0.00379	-0.02271	-3.24707
67			0.66000	28.70574	1.41812	-1.24620	-0.00169	0.00031	-0.00076	-0.00034	-0.00001	0.00004	99.02729	11.76606	2.79896	-0.13819	-0.02408	0.02165	0.05204	0.00463	-0.00096	14.77580	-16.45807	-17.34933	-0.05869	-0.05770	0.00087	-0.01118	-0.03372	-0.00004	0.99973	5.75245	26.05733	0.56779	-0.02584	0.02438	-0.14253	0.00380	0.00178	8.96671	-7.17991	-19.74773	0.14677	-0.25548	-0.04046	0.02500	-0.00791	-0.02475	-3.45674
68			0.67000	28.59329	1.45942	-1.20755	-0.00171	0.00027	-0.00101	-0.00032	-0.00001	0.00012	99.27960	11.64517	2.87467	-0.13140	-0.02221	0.02417	0.05503	0.00279	-0.00764	14.76306	-16.74841	-17.25133	-0.05893	-0.06139	0.00124	0.00186	-0.02671	-0.00004	1.17142	5.82459	26.02196	0.54296	-0.03097	0.02435	-0.17944	0.00374	0.00111	8.79303	-7.26145	-19.38096	0.16863	-0.25112	-0.03532	0.05081	-0.01183	-0.02265	-3.65634
69			0.68000	28.49048	1.51508	-1.14102	-0.00173	0.00022	-0.00122	-0.00029	-0.00001	0.00020	99.52453	11.38583	2.88388	-0.12619	-0.02053	0.02587	0.05021	0.00104	-0.01419	14.86006	-16.93168	-17.18353	-0.05908	-0.06032	0.00198	0.01228	-0.01243	-0.00008	1.38403	5.88989	26.00208	0.51424	-0.03711	0.02406	-0.20270	0.00447	0.00035	8.52997	-7.34563	-19.02382	0.18023	-0.23885	-0.02961	0.08337	-0.01021	-0.01693	-3.86713
70			0.69000	28.39954	1.57788	-1.06092	-0.00174	0.00015	-0.00141	-0.00025	-0.00000	0.00025	99.72648	11.01586	2.82661	-0.12234	-0.01914	0.02651	0.03922	-0.00052	-0.01934	15.03247	-16.96541	-17.14437	-0.06014	-0.05305	0.00323	0.01909	0.00401	-0.00021	1.62516	5.96234	26.00184	0.47766	-0.04406	0.02216	-0.20606	0.00603	-0.00060	8.18045	-7.40733	-18.73524	0.18426	-0.21982	-0.02227	0.11309	-0.00251	-0.00876	-4.10289
71			0.70000	28.31829	1.64082	-0.97946	-0.00176	0.00009	-0.00157	-0.00024	-0.00000	0.00027	99.85886	10.56746	2.70841	-0.11930	-0.01799	0.02589	0.02446	-0.00184	-0.02214	15.23824	-16.82883	-17.13364	-0.06198	-0.03999	0.00487	0.02205	0.01479	-0.00045	1.87555	6.04772	26.02889	0.43563	-0.05073	0.01923	-0.18858	0.00772	-0.00156	7.76896	-7.42344	-18.57591	0.16982	-0.20034	-0.01699	0.12302	0.00808	-0.00197	-4.36744
72			0.71000	28.24094	1.70018	-0.90220	-0.00182	0.00005	-0.00167	-0.00025	-0.00000	0.00028	99.90903	10.07052	2.53836	-0.11635	-0.01700	0.02391	0.00881	-0.00289	-0.02229	15.43741	-16.52830	-17.15315	-0.06324	-0.02297	0.00666	0.02112	0.01451	-0.00075	2.11196	6.13972	26.08927	0.39488	-0.05856	0.01678	-0.15634	0.00847	-0.00226	7.33240	-7.38058	-18.59673	0.14075	-0.18896	-0.01607	0.10928	0.01874	0.00358	-4.65524
73			0.72000	28.15932	1.75838	-0.82643	-0.00195	0.00003	-0.00173	-0.00029	-0.00000	0.00030	99.87931	9.54855	2.32659	-0.11326	-0.01615	0.02086	-0.00497	-0.00367	-0.02025	15.60050	-16.09658	-17.20438	-0.06270	-0.00455	0.00834	0.01710	0.00374	-0.00095	2.31328	6.21923	26.17811	0.37220	-0.06276	0.01553	-0.12187	0.00612	-0.00262	6.91000	-7.27944	-18.81711	0.09806	-0.18051	-0.01864	0.07489	0.02689	0.01033	-4.95288
74			0.73000	28.06433	1.82355	-0.74493	-0.00216	0.00003	-0.00172	-0.00039	-0.00000	0.00033	99.78397	9.01902	2.08501	-0.11033	-0.01547	0.01701	-0.01514	-0.00411	-0.01662	15.71293	-15.58614	-17.28596	-0.06018	0.01379	0.00959	0.01185	-0.01262	-0.00089	2.46669	6.25910	26.27877	0.37450	-0.05829	0.01688	-0.09030	0.00020	-0.00257	6.53496	-7.13586	-19.21220	0.07103	-0.15082	-0.01803	0.04916	0.02672	0.01424	-5.24135
75			0.74000	27.94888	1.90520	-0.65196	-0.00246	0.00005	-0.00161	-0.00053	-0.00000	0.00037	99.64458	8.49723	1.83040	-0.10795	-0.01492	0.01284	-0.02122	-0.00414	-0.01217	15.77544	-15.05832	-17.39321	-0.05604	0.03096	0.01029	0.00718	-0.02804	-0.00054	2.57058	6.23058	26.35323	0.38200	-0.05161	0.01610	-0.05786	-0.00667	-0.00108	6.22619	-6.97561	-19.70008	0.10510	-0.11065	-0.00575	0.06112	0.01979	0.00492	-5.49870
76			0.75000	27.81176	2.00986	-0.54766	-0.00286	0.00007	-0.00139	-0.00070	-0.00001	0.00036	99.48499	8.00143	1.58459	-0.10618	-0.01440	0.00866	-0.02353	-0.00371	-0.00758	15.79962	-14.57125	-17.51805	-0.05082	0.04646	0.01043	0.00404	-0.03742	-0.00003	2.63114	6.11447	26.36246	0.39024	-0.04495	0.01293	-0.02713	-0.01234	0.00092	5.98486	-6.82636	-20.17112	0.13641	-0.08360	0.00565	0.06277	0.01311	-0.00415	-5.70609
77			0.76000	27.66032	2.14065	-0.43857	-0.00327	0.00009	-0.00104	-0.00084	-0.00001	0.00029	99.32660	7.55557	1.36960	-0.10494	-0.01382	0.00442	-0.02294	-0.00293	-0.00334	15.80230	-14.16930	-17.64938	-0.04460	0.06049	0.01004	0.00242	-0.03884	0.00043	2.65719	5.91258	26.28565	0.39321	-0.04036	0.01023	-0.00113	-0.01587	0.00221	5.79670	-6.70934	-20.52356	0.15662	-0.07385	0.01180	0.05557	0.00888	-0.00553	-5.85372
78			0.77000	27.50841	2.29836	-0.33591	-0.00359	0.00011	-0.00057	-0.00089	-0.00002	0.00016	99.18410	7.18757	1.20176	-0.10380	-0.01311	0.00017	-0.02071	-0.00203	-0.00010	15.79952	-13.87682	-17.77367	-0.03755	0.07395	0.00956	0.00174	-0.03315	0.00069	2.65756	5.65286	26.13470	0.38938	-0.03991	0.01063	0.01678	-0.01787	0.00330	5.63961	-6.63491	-20.69516	0.17244	-0.07288	0.01249	0.04884	0.00588	-0.00175	-5.94419
79			0.78000	27.37050	2.48096	-0.24959	-0.00376	0.00013	-0.00001	-0.00081	-0.00003	0.00000	99.06240	6.92732	1.08610	-0.10243	-0.01231	-0.00413	-0.01825	-0.00130	0.00147	15.80158	-13.69743	-17.87504	-0.02983	0.08819	0.00953	0.00129	-0.02239	0.00068	2.64057	5.38349	25.95221	0.38678	-0.04150	0.01291	0.02631	-0.01727	0.00406	5.48974	-6.60117	-20.67479	0.17871	-0.07955	0.00898	0.04574	0.00404	0.00153	-5.99275
80			0.79000	27.25608	2.68214	-0.18225	-0.00376	0.00015	0.00056	-0.00065	-0.00004	-0.00015	98.95746	6.80398	1.01634	-0.10063	-0.01157	-0.00848	-0.01674	-0.00093	0.00075	15.81082	-13.61911	-17.93559	-0.02227	0.10383	0.01022	0.00068	-0.00815	0.00033	2.61176	5.16003	25.79520	0.39069	-0.04110	0.01513	0.03134	-0.01223	0.00334	5.32323	-6.59518	-20.49332	0.17841	-0.07830	0.00605	0.04954	0.00329	0.00247	-6.02384
81			0.80000	27.16703	2.89277	-0.12752	-0.00366	0.00017	0.00112	-0.00048	-0.00005	-0.00028	98.85892	6.84112	0.97784	-0.09859	-0.01111	-0.01305	-0.01689	-0.00097	-0.00265	15.82210	-13.62102	-17.93702	-0.01586	0.12016	0.01135	-0.00003	0.00796	-0.00049	2.57055	5.03141	25.71383	0.39598	-0.03850	0.01854	0.03769	-0.00425	0.00105	5.11718	-6.59609	-20.20094	0.17924	-0.05223	0.00553	0.06185	0.00331	0.00309	-6.06425
82			0.81000	27.09841	3.10382	-0.07392	-0.00353	0.00020	0.00166	-0.00037	-0.00006	-0.00042	98.75364	7.04937	0.95240	-0.09667	-0.01114	-0.01804	-0.01889	-0.00139	-0.00887	15.82552	-13.67858	-17.86500	-0.01191	0.13589	0.01230	-0.00067	0.02358	-0.00180	2.50810	5.03078	25.73569	0.40155	-0.03398	0.02194	0.05204	0.00399	-0.00293	4.85343	-6.57920	-19.84562	0.16983	-0.01450	0.00529	0.07541	0.00172	0.00334	-6.13578
83			0.82000	27.04110	3.30909	-0.01009	-0.00344	0.00024	0.00216	-0.00031	-0.00006	-0.00059	98.62834	7.41954	0.92199	-0.09498	-0.01172	-0.02363	-0.02257	-0.00217	-0.01748	15.80972	-13.76671	-17.71541	-0.01141	0.14995	0.01242	-0.00146	0.03569	-0.00316	2.40880	5.17229	25.86141	0.40905	-0.02724	0.02492	0.07949	0.00968	-0.00761	4.52385	-6.52086	-19.46273	0.14493	0.02568	0.00368	0.07984	-0.00525	0.00241	-6.25033
84			0.83000	26.98495	3.50656	0.07146	-0.00347	0.00028	0.00265	-0.00033	-0.00006	-0.00079	98.47092	7.91962	0.86932	-0.09328	-0.01271	-0.02982	-0.02747	-0.00333	-0.02725	15.76595	-13.86156	-17.49937	-0.01433	0.16257	0.01157	-0.00292	0.04179	-0.00397	2.25459	5.45197	26.06959	0.41722	-0.01964	0.02863	0.12094	0.01133	-0.01220	4.13489	-6.40395	-19.07593	0.11625	0.06394	0.00027	0.07402	-0.01957	0.00017	-6.40656
85			0.84000	26.92175	3.69932	0.17476	-0.00365	0.00033	0.00313	-0.00039	-0.00007	-0.00105	98.27132	8.49953	0.77773	-0.09117	-0.01388	-0.03652	-0.03287	-0.00489	-0.03611	15.68982	-13.94342	-17.24299	-0.01989	0.17457	0.00979	-0.00536	0.04079	-0.00379	2.03172	5.85160	26.32589	0.42940	-0.00885	0.03242	0.17321	0.00675	-0.01566	3.70958	-6.22346	-18.70376	0.08837	0.10403	-0.00345	0.05958	-0.04172	-0.00204	-6.59041
86			0.85000	26.84823	3.89597	0.30339	-0.00400	0.00038	0.00361	-0.00047	-0.00008	-0.00139	98.02252	9.09889	0.63016	-0.08873	-0.01503	-0.04368	-0.03811	-0.00680	-0.04181	15.58130	-13.99944	-16.98434	-0.02600	0.18707	0.00736	-0.00819	0.03318	-0.00273	1.73829	6.34405	26.59515	0.44408	0.00480	0.03566	0.22646	-0.00431	-0.01729	3.28543	-5.98923	-18.36834	0.06291	0.15045	-0.00638	0.04060	-0.06998	-0.00318	-6.77917
87			0.86000	26.76701	4.10868	0.46076	-0.00450	0.00043	0.00409	-0.00054	-0.00009	-0.00183	97.72127	9.65791	0.41291	-0.08643	-0.01607	-0.05110	-0.04294	-0.00893	-0.04238	15.44427	-14.02542	-16.76558	-0.03086	0.20084	0.00460	-0.01033	0.02044	-0.00132	1.38898	6.89771	26.85353	0.46322	0.02435	0.03907	0.26942	-0.02387	-0.01781	2.90658	-5.72457	-18.10003	0.03855	0.21051	-0.00884	0.02119	-0.10125	-0.00314	-6.94893
88			0.87000	26.68514	4.35042	0.64870	-0.00506	0.00047	0.00457	-0.00055	-0.00012	-0.00237	97.36727	10.12603	0.11957	-0.08486	-0.01692	-0.05838	-0.04753	-0.01104	-0.03676	15.28467	-14.02448	-16.62579	-0.03350	0.21600	0.00181	-0.01101	0.00441	-0.00026	1.01210	7.47953	27.09414	0.48128	0.04777	0.04300	0.28921	-0.04800	-0.01823	2.61132	-5.46017	-17.93174	0.03404	0.27794	-0.00974	0.01379	-0.12344	-0.00161	-7.08206
89			0.88000	26.61171	4.63121	0.86553	-0.00562	0.00051	0.00504	-0.00046	-0.00015	-0.00298	96.96329	10.46900	-0.24580	-0.08443	-0.01753	-0.06506	-0.05226	-0.01281	-0.02546	15.10892	-14.00458	-16.59493	-0.03418	0.23227	-0.00083	-0.01032	-0.01304	-0.00003	0.63955	8.05767	27.32326	0.49713	0.07216	0.04668	0.28283	-0.07042	-0.01892	2.42134	-5.22546	-17.88609	0.03775	0.33855	-0.01036	0.00916	-0.12322	0.00046	-7.16979
90			0.89000	26.55420	4.95504	1.10620	-0.00611	0.00054	0.00551	-0.00029	-0.00018	-0.00361	96.51448	10.67225	-0.66921	-0.08526	-0.01788	-0.07079	-0.05744	-0.01394	-0.01060	14.92300	-13.97486	-16.69054	-0.03366	0.24879	-0.00334	-0.00879	-0.03033	-0.00083	0.29648	8.60295	27.55065	0.51106	0.09245	0.04956	0.25663	-0.08290	-0.01978	2.33568	-5.04163	-17.96509	0.04517	0.37954	-0.01096	0.00449	-0.09838	0.00262	-7.21169
91			0.90000	26.51492	5.31840	1.36212	-0.00647	0.00056	0.00597	-0.00010	-0.00022	-0.00415	96.02770	10.74049	-1.12826	-0.08727	-0.01795	-0.07524	-0.06336	-0.01421	0.00480	14.73205	-13.94308	-16.91602	-0.03275	0.26403	-0.00583	-0.00703	-0.04603	-0.00264	-0.00388	9.08767	27.78020	0.52567	0.10906	0.05229	0.22139	-0.08402	-0.02051	2.33033	-4.91753	-18.14833	0.04100	0.40319	-0.01310	0.00018	-0.06106	0.00503	-7.21552
92			0.91000	26.48878	5.71019	1.62152	-0.00669	0.00058	0.00641	-0.00001	-0.00024	-0.00451	95.51003	10.69462	-1.59454	-0.09014	-0.01775	-0.07846	-0.07014	-0.01352	0.01770	14.53981	-13.91368	-17.26031	-0.03172	0.27687	-0.00849	-0.00539	-0.05903	-0.00535	-0.25758	9.48596	28.00564	0.54458	0.12384	0.05437	0.18499	-0.07471	-0.02003	2.36783	-4.85027	-18.39912	0.02441	0.41727	-0.01572	-0.00080	-0.02401	0.00721	-7.19441
93			0.92000	26.46313	6.11148	1.86983	-0.00675	0.00061	0.00680	-0.00011	-0.00026	-0.00456	94.96743	10.56679	-2.03642	-0.09377	-0.01737	-0.08041	-0.07808	-0.01191	0.02578	14.34883	-13.88778	-17.69908	-0.03017	0.28582	-0.01135	-0.00407	-0.06825	-0.00859	-0.46363	9.77733	28.21094	0.56418	0.13499	0.05481	0.14783	-0.05506	-0.01719	2.41235	-4.82994	-18.67222	0.01033	0.41847	-0.01696	-0.00026	0.00653	0.00771	-7.16160
94			0.93000	26.41987	6.49604	2.09094	-0.00670	0.00064	0.00710	-0.00046	-0.00026	-0.00421	94.40382	10.39658	-2.42246	-0.09814	-0.01688	-0.08129	-0.08726	-0.00961	0.02779	14.16052	-13.86360	-18.19610	-0.02705	0.29001	-0.01430	-0.00309	-0.07269	-0.01167	-0.61986	9.95073	28.37375	0.58339	0.14243	0.05441	0.10903	-0.02875	-0.01208	2.44062	-4.84626	-18.92224	-0.01125	0.40783	-0.01872	-0.00004	0.02901	0.00712	-7.12631
95			0.94000	26.34015	6.83754	2.27083	-0.00657	0.00067	0.00730	-0.00099	-0.00025	-0.00353	93.82357	10.22645	-2.72780	-0.10335	-0.01638	-0.08131	-0.09703	-0.00700	0.02355	13.97622	-13.83819	-18.70573	-0.02147	0.28909	-0.01712	-0.00239	-0.07139	-0.01361	-0.72247	10.00612	28.47157	0.60223	0.14734	0.05427	0.06703	-0.00063	-0.00551	2.44531	-4.89288	-19.11304	-0.03634	0.39130	-0.02158	-0.00109	0.04599	0.00563	-7.09224
96			0.95000	26.21074	7.11835	2.40324	-0.00643	0.00070	0.00739	-0.00159	-0.00021	-0.00269	93.23564	10.09843	-2.94182	-0.10913	-0.01590	-0.08071	-0.10563	-0.00457	0.01383	13.79809	-13.80909	-19.17702	-0.01414	0.28340	-0.01968	-0.00175	-0.06446	-0.01360	-0.76782	9.95429	28.49186	0.61812	0.14656	0.05306	0.02042	0.02424	0.00122	2.43234	-4.96811	-19.22749	-0.05896	0.36764	-0.02388	-0.00229	0.06001	0.00318	-7.05961
97			0.96000	26.02863	7.33426	2.49363	-0.00637	0.00071	0.00736	-0.00216	-0.00017	-0.00194	92.65377	10.04936	-3.07349	-0.11497	-0.01555	-0.07946	-0.11104	-0.00274	0.00016	13.62930	-13.77406	-19.56163	-0.00653	0.27351	-0.02176	-0.00097	-0.05319	-0.01121	-0.75538	9.81699	28.44228	0.63112	0.14435	0.05124	-0.02903	0.04172	0.00628	2.41465	-5.07327	-19.27414	-0.08197	0.34105	-0.02619	-0.00239	0.07213	0.00088	-7.02928
98			0.97000	25.80251	7.49401	2.55672	-0.00644	0.00070	0.00722	-0.00259	-0.00012	-0.00142	92.09295	10.10590	-3.14808	-0.12043	-0.01547	-0.07758	-0.11210	-0.00175	-0.01523	13.47392	-13.73175	-19.82161	-0.00039	0.26033	-0.02318	-0.00007	-0.03996	-0.00673	-0.69027	9.62489	28.34499	0.63920	0.13795	0.04815	-0.07493	0.04882	0.00823	2.40333	-5.20861	-19.27653	-0.08851	0.30655	-0.02660	-0.00089	0.07897	-0.00034	-7.00516
99			0.98000	25.55200	7.61520	2.60928	-0.00657	0.00068	0.00699	-0.00278	-0.00009	-0.00117	91.56532	10.27922	-3.19806	-0.12526	-0.01580	-0.07526	-0.10901	-0.00157	-0.02972	13.33555	-13.68060	-19.93668	0.00303	0.24549	-0.02380	0.00063	-0.02779	-0.00118	-0.58709	9.41380	28.23871	0.64289	0.12729	0.04329	-0.10722	0.04509	0.00665	2.40290	-5.36883	-19.27196	-0.08327	0.25898	-0.02521	0.00039	0.07535	0.00010	-6.99268
100			0.99000	25.30296	7.71717	2.66322	-0.00666	0.00065	0.00672	-0.00266	-0.00008	-0.00110	91.07715	10.56161	-3.25260	-0.12897	-0.01648	-0.07283	-0.10273	-0.00205	-0.04094	13.21520	-13.61873	-19.90946	0.00321	0.23078	-0.02364	0.00074	-0.01914	0.00395	-0.46916	9.22085	28.16230	0.64544	0.11653	0.03744	-0.11699	0.03400	0.00285	2.41044	-5.54151	-19.29523	-0.07508	0.20401	-0.02309	0.00036	0.06130	0.00173	-6.99604
101			1.00000	25.07946	7.81620	2.72305	-0.00662	0.00061	0.00647	-0.00225	-0.00007	-0.00112	90.62809	10.92604	-3.33171	-0.13101	-0.01732	-0.07063	-0.09461	-0.00297	-0.04732	13.10963	-13.54428	-19.76708	0.00045	0.21865	-0.02273	0.00011	-0.01508	0.00737	-0.36459	9.08031	28.14758	0.64746	0.10805	0.03305	-0.09986	0.01912	-0.00145	2.41812	-5.70924	-19.37266	-0.06870	0.16110	-0.02152	-0.00099	0.04514	0.00387	-7.01744
102			1.01000	24.89694	7.92255	2.78684	-0.00640	0.00058	0.00628	-0.00171	-0.00008	-0.00114	90.21339	11.33147	-3.44407	-0.13112	-0.01805	-0.06881	-0.08596	-0.00400	-0.04830	13.01077	-13.45754	-19.55594	-0.00370	0.21031	-0.02117	-0.00098	-0.01484	0.00838	-0.30015	9.01787	28.21193	0.64773	0.10171	0.02960	-0.05740	0.00290	-0.00528	2.41581	-5.85361	-19.51573	-0.07124	0.13612	-0.02013	-0.00367	0.03149	0.00586	-7.05808
103			1.02000	24.75664	8.03964	2.84879	-0.00601	0.00058	0.00615	-0.00124	-0.00009	-0.00109	89.82655	11.73140	-3.58763	-0.12929	-0.01847	-0.06731	-0.07790	-0.00484	-0.04419	12.90739	-13.36337	-19.33135	-0.00787	0.20600	-0.01915	-0.00218	-0.01663	0.00719	-0.29560	9.04652	28.35450	0.64795	0.09729	0.02606	0.00249	-0.01278	-0.00774	2.39436	-5.96006	-19.71885	-0.07392	0.11736	-0.01788	-0.00721	0.01905	0.00679	-7.11856
104			1.03000	24.64433	8.16222	2.90180	-0.00553	0.00060	0.00606	-0.00102	-0.00009	-0.00095	89.46027	12.08291	-3.75262	-0.12572	-0.01843	-0.06585	-0.07131	-0.00524	-0.03584	12.78840	-13.27125	-19.14616	-0.01198	0.20452	-0.01715	-0.00343	-0.01873	0.00466	-0.35924	9.16646	28.55761	0.64604	0.09751	0.02319	0.06722	-0.02766	-0.00871	2.35025	-6.02137	-19.96083	-0.06447	0.10576	-0.01430	-0.00886	0.00921	0.00605	-7.19729
105			1.04000	24.53333	8.27596	2.93981	-0.00506	0.00064	0.00593	-0.00108	-0.00009	-0.00070	89.10567	12.35201	-3.92623	-0.12075	-0.01792	-0.06395	-0.06669	-0.00517	-0.02458	12.64496	-13.19212	-19.04345	-0.01621	0.20423	-0.01551	-0.00477	-0.01993	0.00163	-0.48503	9.36865	28.79272	0.64355	0.10241	0.02088	0.12306	-0.04258	-0.00843	2.28849	-6.03992	-20.21036	-0.05746	0.10711	-0.01056	-0.00914	0.00231	0.00435	-7.29054
106			1.05000	24.39143	8.36134	2.96021	-0.00469	0.00068	0.00575	-0.00140	-0.00006	-0.00037	88.75366	12.51816	-4.09736	-0.11505	-0.01703	-0.06150	-0.06379	-0.00475	-0.01266	12.47309	-13.13573	-19.05055	-0.01955	0.20485	-0.01424	-0.00580	-0.01920	-0.00130	-0.65559	9.63885	29.03051	0.64361	0.10880	0.01901	0.16200	-0.05662	-0.00738	2.21807	-6.02727	-20.43613	-0.05660	0.11834	-0.00724	-0.00923	-0.00241	0.00257	-7.39481
107			1.06000	24.18786	8.40119	2.96495	-0.00447	0.00069	0.00550	-0.00192	-0.00002	-0.00005	88.39836	12.58096	-4.25821	-0.10967	-0.01603	-0.05872	-0.06211	-0.00418	-0.00261	12.27556	-13.10968	-19.17192	-0.02092	0.20565	-0.01341	-0.00611	-0.01556	-0.00373	-0.85025	9.95981	29.25090	0.64441	0.11557	0.01687	0.18202	-0.06868	-0.00589	2.14446	-6.00079	-20.61890	-0.05249	0.12701	-0.00375	-0.00843	-0.00408	0.00105	-7.50830
108			1.07000	23.89939	8.38881	2.95955	-0.00449	0.00067	0.00518	-0.00264	0.00003	0.00019	88.03788	12.56067	-4.40445	-0.10593	-0.01526	-0.05608	-0.06157	-0.00362	0.00411	12.06143	-13.11865	-19.38911	-0.02101	0.20549	-0.01341	-0.00585	-0.00906	-0.00571	-1.05129	10.31392	29.44715	0.64360	0.12281	0.01493	0.18441	-0.07859	-0.00462	2.06758	-5.97845	-20.75669	-0.05160	0.12779	-0.00181	-0.00830	-0.00201	0.00038	-7.62949
109			1.08000	23.51787	8.33167	2.94992	-0.00481	0.00060	0.00484	-0.00354	0.00006	0.00031	87.67245	12.48774	-4.53341	-0.10475	-0.01500	-0.05380	-0.06228	-0.00311	0.00718	11.84255	-13.16212	-19.67255	-0.01919	0.20389	-0.01392	-0.00493	-0.00088	-0.00722	-1.24557	10.68656	29.62521	0.63968	0.12682	0.01304	0.17149	-0.08415	-0.00377	1.98534	-5.97404	-20.86003	-0.04865	0.12125	-0.00044	-0.00803	0.00238	0.00007	-7.75527
110			1.09000	23.05743	8.24880	2.94040	-0.00540	0.00052	0.00450	-0.00455	0.00007	0.00031	87.30539	12.39838	-4.64097	-0.10616	-0.01527	-0.05181	-0.06363	-0.00253	0.00669	11.63060	-13.23566	-19.98729	-0.01528	0.20073	-0.01450	-0.00352	0.00804	-0.00796	-1.42411	11.06689	29.80072	0.63521	0.13047	0.01210	0.14776	-0.08755	-0.00360	1.89802	-5.99436	-20.94565	-0.05212	0.11521	-0.00080	-0.00887	0.00710	0.00012	-7.87995
111			1.10000	22.55612	8.16573	2.93345	-0.00613	0.00044	0.00422	-0.00531	0.00005	0.00024	86.94534	12.33111	-4.72082	-0.10930	-0.01591	-0.05010	-0.06440	-0.00175	0.00321	11.43558	-13.33395	-20.29642	-0.01055	0.19561	-0.01509	-0.00214	0.01684	-0.00786	-1.58272	11.44678	29.99206	0.62763	0.13257	0.01102	0.11853	-0.08840	-0.00369	1.80824	-6.03893	-21.03182	-0.05665	0.10649	-0.00134	-0.00987	0.01060	0.00022	-7.99644
112			1.11000	22.06629	8.10737	2.92936	-0.00670	0.00040	0.00401	-0.00539	0.00002	0.00012	86.60341	12.31844	-4.76628	-0.11285	-0.01670	-0.04865	-0.06359	-0.00069	-0.00210	11.26380	-13.45071	-20.56836	-0.00659	0.18819	-0.01581	-0.00118	0.02435	-0.00706	-1.72268	11.82014	30.21335	0.61853	0.13224	0.00912	0.09063	-0.08661	-0.00357	1.71823	-6.10247	-21.13543	-0.06017	0.09169	-0.00125	-0.01071	0.01172	0.00025	-8.09890
113			1.12000	21.63468	8.09092	2.92627	-0.00683	0.00042	0.00389	-0.00468	-0.00001	0.00001	86.28863	12.37776	-4.77237	-0.11528	-0.01732	-0.04751	-0.06082	0.00061	-0.00784	11.11636	-13.57945	-20.78307	-0.00394	0.17954	-0.01660	-0.00065	0.02983	-0.00576	-1.84951	12.18345	30.47325	0.61437	0.13392	0.00814	0.06904	-0.08575	-0.00375	1.62962	-6.17836	-21.27040	-0.07424	0.08143	-0.00283	-0.01337	0.01184	0.00075	-8.18507
114			1.13000	21.28302	8.11985	2.92095	-0.00646	0.00049	0.00387	-0.00359	-0.00004	-0.00007	86.00497	12.50987	-4.73780	-0.11560	-0.01752	-0.04672	-0.05650	0.00192	-0.01296	10.99018	-13.71419	-20.93172	-0.00246	0.17138	-0.01734	-0.00039	0.03352	-0.00410	-1.97072	12.53643	30.77698	0.60981	0.13580	0.00807	0.05470	-0.08546	-0.00431	1.54539	-6.26029	-21.44709	-0.07949	0.07448	-0.00400	-0.01405	0.01134	0.00137	-8.25657
115			1.14000	21.00091	8.18480	2.91091	-0.00574	0.00058	0.00395	-0.00266	-0.00008	-0.00011	85.75127	12.70369	-4.66735	-0.11369	-0.01720	-0.04631	-0.05131	0.00286	-0.01703	10.88016	-13.85115	-21.01285	-0.00203	0.16552	-0.01788	-0.00033	0.03624	-0.00226	-2.09422	12.88296	31.12568	0.60538	0.13565	0.00730	0.04834	-0.08528	-0.00441	1.47044	-6.34213	-21.66833	-0.08017	0.05748	-0.00442	-0.01304	0.00847	0.00181	-8.31806
116			1.15000	20.75557	8.26961	2.89807	-0.00493	0.00069	0.00408	-0.00213	-0.00010	-0.00015	85.52354	12.94428	-4.57530	-0.11032	-0.01648	-0.04629	-0.04561	0.00313	-0.02017	10.78123	-13.98789	-21.02926	-0.00154	0.16260	-0.01801	-0.00027	0.03859	-0.00040	-2.22679	13.23093	31.51391	0.60258	0.13551	0.00600	0.04909	-0.08722	-0.00394	1.41169	-6.41706	-21.92451	-0.08590	0.02959	-0.00547	-0.01131	0.00384	0.00247	-8.37466
117			1.16000	20.50968	8.35819	2.88996	-0.00428	0.00077	0.00422	-0.00194	-0.00011	-0.00022	85.31830	13.21838	-4.48493	-0.10616	-0.01553	-0.04662	-0.03941	0.00261	-0.02264	10.68918	-14.12303	-20.98587	-0.00096	0.16249	-0.01777	-0.00018	0.04074	0.00128	-2.37122	13.59057	31.92727	0.59994	0.13633	0.00453	0.05454	-0.09194	-0.00308	1.37804	-6.47799	-22.19157	-0.09317	-0.00015	-0.00654	-0.00748	-0.00001	0.00291	-8.43056
118			1.17000	20.23504	8.43946	2.89811	-0.00392	0.00082	0.00434	-0.00201	-0.00009	-0.00035	85.13252	13.51467	-4.42467	-0.10134	-0.01444	-0.04721	-0.03301	0.00142	-0.02453	10.60002	-14.25483	-20.89039	-0.00074	0.16476	-0.01726	-0.00015	0.04239	0.00260	-2.52733	13.97058	32.34941	0.59905	0.13935	0.00293	0.06463	-0.09930	-0.00196	1.37805	-6.51775	-22.44121	-0.10219	-0.02142	-0.00705	-0.00143	-0.00114	0.00272	-8.48867
119			1.18000	19.91590	8.50908	2.93344	-0.00393	0.00084	0.00439	-0.00230	-0.00006	-0.00054	84.95979	13.82105	-4.42144	-0.09617	-0.01338	-0.04783	-0.02746	-0.00016	-0.02552	10.50980	-14.38106	-20.75462	-0.00251	0.16918	-0.01666	-0.00057	0.04313	0.00342	-2.69397	14.37242	32.75289	0.59831	0.14573	0.00232	0.08261	-0.10824	-0.00141	1.41263	-6.52843	-22.63725	-0.09945	-0.02535	-0.00602	0.00499	0.00015	0.00162	-8.55018
120			1.19000	19.55004	8.56810	3.00264	-0.00434	0.00083	0.00438	-0.00280	-0.00003	-0.00076	84.78866	14.12249	-4.49406	-0.09146	-0.01257	-0.04824	-0.02384	-0.00182	-0.02514	10.41460	-14.49913	-20.59635	-0.00678	0.17502	-0.01598	-0.00164	0.04236	0.00361	-2.87377	14.78794	33.10950	0.59349	0.15532	0.00334	0.11063	-0.11666	-0.00169	1.47071	-6.50329	-22.75061	-0.08359	-0.00958	-0.00398	0.00776	0.00070	0.00046	-8.61484
121			1.20000	19.15120	8.62025	3.10567	-0.00509	0.00080	0.00431	-0.00341	-0.00001	-0.00094	84.60571	14.40052	-4.64810	-0.08791	-0.01218	-0.04835	-0.02261	-0.00338	-0.02303	10.31153	-14.60701	-20.43958	-0.01335	0.18187	-0.01531	-0.00334	0.03975	0.00313	-3.07137	15.20303	33.39714	0.58860	0.16772	0.00535	0.14618	-0.12301	-0.00204	1.53395	-6.44095	-22.76891	-0.06830	0.01831	-0.00242	0.00725	-0.00250	-0.00009	-8.68066
122			1.21000	18.74814	8.66768	3.23485	-0.00598	0.00076	0.00422	-0.00383	0.00000	-0.00103	84.39929	14.63596	-4.87409	-0.08584	-0.01220	-0.04818	-0.02370	-0.00471	-0.01928	10.19985	-14.70363	-20.31186	-0.02054	0.18905	-0.01467	-0.00504	0.03541	0.00204	-3.28839	15.60404	33.60799	0.58520	0.18176	0.00617	0.18079	-0.12624	-0.00159	1.58707	-6.34834	-22.70382	-0.05795	0.04794	-0.00032	0.00553	-0.00862	-0.00005	-8.74355
123			1.22000	18.37678	8.70723	3.37525	-0.00668	0.00073	0.00414	-0.00374	0.00002	-0.00100	84.16283	14.81366	-5.14863	-0.08479	-0.01246	-0.04780	-0.02649	-0.00560	-0.01437	10.08145	-14.79007	-20.23833	-0.02610	0.19540	-0.01416	-0.00589	0.03029	0.00056	-3.51986	15.98097	33.75057	0.58358	0.19305	0.00598	0.20372	-0.12388	-0.00096	1.62331	-6.23960	-22.58943	-0.05473	0.06955	0.00145	0.00391	-0.01351	0.00028	-8.79941
124			1.23000	18.06423	8.73013	3.50782	-0.00691	0.00073	0.00405	-0.00319	0.00004	-0.00082	83.89661	14.92617	-5.43970	-0.08385	-0.01266	-0.04727	-0.03008	-0.00583	-0.00900	9.96140	-14.87060	-20.23365	-0.02885	0.19979	-0.01400	-0.00552	0.02607	-0.00102	-3.75357	16.32691	33.84597	0.58240	0.20373	0.00595	0.20461	-0.11779	-0.00062	1.64375	-6.13211	-22.47321	-0.05232	0.08839	0.00281	0.00238	-0.01554	0.00044	-8.84726
125			1.24000	17.81223	8.72605	3.61483	-0.00659	0.00075	0.00392	-0.00257	0.00006	-0.00052	83.60590	14.97460	-5.71496	-0.08241	-0.01263	-0.04658	-0.03368	-0.00534	-0.00395	9.84724	-14.95178	-20.29659	-0.02869	0.20142	-0.01433	-0.00420	0.02422	-0.00245	-3.96984	16.63437	33.91964	0.58135	0.21385	0.00621	0.17686	-0.10667	-0.00054	1.65547	-6.04329	-22.40268	-0.05141	0.10290	0.00350	0.00138	-0.01310	0.00018	-8.89010
126			1.25000	17.58990	8.68680	3.68463	-0.00581	0.00078	0.00374	-0.00231	0.00010	-0.00018	83.29675	14.96869	-5.94900	-0.08091	-0.01257	-0.04568	-0.03725	-0.00436	0.00015	9.74853	-15.03985	-20.40880	-0.02644	0.19951	-0.01508	-0.00250	0.02523	-0.00346	-4.14356	16.89027	33.99047	0.58168	0.22027	0.00716	0.12064	-0.08572	-0.00065	1.66776	-5.98793	-22.41059	-0.05251	0.10858	0.00296	0.00094	-0.00606	-0.00027	-8.93264
127			1.26000	17.34187	8.60724	3.71274	-0.00485	0.00081	0.00346	-0.00245	0.00014	0.00014	82.97273	14.92450	-6.12347	-0.08052	-0.01288	-0.04435	-0.04147	-0.00311	0.00302	9.67577	-15.13918	-20.53949	-0.02384	0.19267	-0.01617	-0.00094	0.02830	-0.00381	-4.24883	17.07161	34.06186	0.58021	0.22269	0.00798	0.04184	-0.05143	-0.00073	1.68665	-5.97636	-22.50418	-0.05150	0.10531	0.00235	0.00072	0.00302	-0.00051	-8.97823
128			1.27000	17.00783	8.48604	3.70011	-0.00398	0.00082	0.00309	-0.00281	0.00018	0.00037	82.63589	14.85740	-6.22333	-0.08198	-0.01379	-0.04233	-0.04681	-0.00154	0.00497	9.63892	-15.25119	-20.65524	-0.02288	0.18011	-0.01744	0.00042	0.03150	-0.00335	-4.26398	17.14656	34.11946	0.57698	0.22263	0.00852	-0.04752	-0.00265	-0.00051	1.71020	-6.01336	-22.66358	-0.05613	0.09681	0.00104	0.00024	0.01113	-0.00031	-9.02836
129			1.28000	16.54229	8.32828	3.65298	-0.00342	0.00080	0.00267	-0.00327	0.00020	0.00048	82.28947	14.77471	-6.23658	-0.08529	-0.01527	-0.03956	-0.05316	0.00051	0.00662	9.64682	-15.37363	-20.72926	-0.02502	0.16263	-0.01881	0.00199	0.03259	-0.00212	-4.17573	17.08018	34.13432	0.57695	0.21904	0.00878	-0.13457	0.05849	0.00020	1.72753	-6.09793	-22.84782	-0.06594	0.08074	-0.00105	-0.00143	0.01553	0.00031	-9.08285
130			1.29000	15.92736	8.14659	3.58317	-0.00329	0.00075	0.00225	-0.00398	0.00020	0.00048	81.93836	14.67251	-6.15768	-0.09021	-0.01717	-0.03606	-0.06018	0.00307	0.00843	9.70586	-15.49924	-20.74742	-0.03024	0.14175	-0.02008	0.00440	0.02995	-0.00038	-3.98219	16.84313	34.06952	0.58430	0.21269	0.00802	-0.21051	0.12484	0.00131	1.72153	-6.22367	-23.00503	-0.08053	0.05159	-0.00361	-0.00544	0.01301	0.00072	-9.14036
131			1.30000	15.17862	7.96100	3.50467	-0.00366	0.00067	0.00190	-0.00512	0.00017	0.00040	81.58781	14.53826	-5.98829	-0.09648	-0.01929	-0.03230	-0.06754	0.00604	0.01055	9.81922	-15.61590	-20.70881	-0.03691	0.11951	-0.02118	0.00794	0.02355	0.00152	-3.69306	16.42173	33.89073	0.59762	0.20304	0.00605	-0.27028	0.18497	0.00216	1.67586	-6.38009	-23.08608	-0.09170	0.00884	-0.00561	-0.01149	0.00257	0.00021	-9.19867
132			1.31000	14.34714	7.79738	3.42667	-0.00446	0.00058	0.00165	-0.00656	0.00012	0.00032	81.24239	14.35463	-5.73410	-0.10383	-0.02143	-0.02871	-0.07499	0.00927	0.01287	9.98596	-15.70759	-20.62326	-0.04208	0.09811	-0.02178	0.01198	0.01480	0.00319	-3.32612	15.82668	33.57649	0.61106	0.18888	0.00331	-0.31107	0.22512	0.00191	1.58370	-6.55503	-23.05692	-0.08886	-0.04240	-0.00590	-0.01568	-0.01298	-0.00097	-9.25590
133			1.32000	13.51547	7.68177	3.34826	-0.00547	0.00051	0.00152	-0.00757	0.00006	0.00027	80.90550	14.10579	-5.40159	-0.11148	-0.02320	-0.02578	-0.08192	0.01240	0.01515	10.20022	-15.75684	-20.50605	-0.04323	0.08022	-0.02156	0.01499	0.00572	0.00435	-2.90267	15.09537	33.12361	0.62171	0.16952	-0.00092	-0.33438	0.23483	-0.00073	1.45307	-6.73605	-22.90531	-0.07661	-0.10320	-0.00429	-0.01534	-0.03114	-0.00157	-9.31092
134			1.33000	12.78231	7.63021	3.26044	-0.00630	0.00048	0.00150	-0.00718	-0.00000	0.00026	80.57899	13.78592	-5.00079	-0.11826	-0.02419	-0.02362	-0.08738	0.01479	0.01708	10.45142	-15.74691	-20.37179	-0.03901	0.06747	-0.02021	0.01532	-0.00246	0.00490	-2.44478	14.28627	32.55030	0.62986	0.14693	-0.00697	-0.34499	0.21511	-0.00685	1.30595	-6.91122	-22.64396	-0.06880	-0.16340	-0.00143	-0.01254	-0.04569	-0.00076	-9.36340
135			1.34000	12.23580	7.64214	3.15130	-0.00660	0.00050	0.00159	-0.00512	-0.00005	0.00031	80.26170	13.40277	-4.55059	-0.12284	-0.02403	-0.02228	-0.09030	0.01561	0.01844	10.72507	-15.66531	-20.23013	-0.03000	0.06069	-0.01784	0.01246	-0.00972	0.00493	-1.97220	13.46645	31.88997	0.63533	0.12583	-0.01247	-0.34732	0.17963	-0.01373	1.17211	-7.07026	-22.30529	-0.06925	-0.20078	0.00104	-0.00847	-0.04889	0.00064	-9.41296
136			1.35000	11.92584	7.70198	3.01146	-0.00614	0.00055	0.00177	-0.00230	-0.00010	0.00042	79.94989	12.97634	-4.08176	-0.12441	-0.02265	-0.02149	-0.08999	0.01439	0.01893	11.00471	-15.50766	-20.08390	-0.01835	0.05998	-0.01464	0.00751	-0.01683	0.00456	-1.50316	12.69472	31.19500	0.63604	0.10844	-0.01389	-0.34185	0.14131	-0.01573	1.07982	-7.20476	-21.94513	-0.07129	-0.21003	0.00066	-0.00260	-0.04117	0.00039	-9.45860
137			1.36000	11.84776	7.78757	2.83903	-0.00503	0.00061	0.00200	-0.00013	-0.00013	0.00056	79.63878	12.53525	-3.63490	-0.12300	-0.02040	-0.02076	-0.08626	0.01138	0.01798	11.27423	-15.28165	-19.93023	-0.00697	0.06487	-0.01074	0.00262	-0.02432	0.00376	-1.05429	12.00835	30.51861	0.63789	0.09639	-0.01270	-0.32970	0.10904	-0.01369	1.04460	-7.30805	-21.62118	-0.08391	-0.20257	-0.00286	0.00427	-0.02866	-0.00141	-9.49865
138			1.37000	11.94683	7.87841	2.64385	-0.00359	0.00066	0.00219	0.00075	-0.00014	0.00066	79.32612	12.11406	-3.25482	-0.11981	-0.01795	-0.01968	-0.07963	0.00756	0.01530	11.52060	-15.00792	-19.76235	0.00197	0.07381	-0.00625	-0.00063	-0.03125	0.00246	-0.64146	11.42231	29.90659	0.63810	0.08927	-0.00974	-0.30793	0.08447	-0.00928	1.06609	-7.37737	-21.37891	-0.09497	-0.18605	-0.00744	0.01140	-0.01658	-0.00246	-9.53113
139			1.38000	12.13999	7.95803	2.44745	-0.00222	0.00068	0.00225	0.00067	-0.00012	0.00064	79.01466	11.74853	-2.98151	-0.11629	-0.01598	-0.01827	-0.07090	0.00383	0.01133	11.73558	-14.71635	-19.57254	0.00767	0.08459	-0.00149	-0.00195	-0.03522	0.00065	-0.27636	10.93743	29.39095	0.63393	0.08414	-0.00629	-0.27809	0.06460	-0.00493	1.13330	-7.41729	-21.24089	-0.09396	-0.16581	-0.01054	0.01539	-0.00844	-0.00162	-9.55473
140			1.39000	12.34219	8.01105	2.27899	-0.00118	0.00067	0.00213	0.00032	-0.00007	0.00048	78.71191	11.46867	-2.84139	-0.11353	-0.01488	-0.01688	-0.06103	0.00060	0.00703	11.91608	-14.43915	-19.35572	0.01020	0.09476	0.00302	-0.00189	-0.03401	-0.00143	0.03725	10.54785	28.98680	0.62921	0.08034	-0.00388	-0.24745	0.04874	-0.00232	1.23106	-7.43921	-21.20301	-0.08752	-0.15294	-0.01209	0.01609	-0.00522	-0.00003	-9.57117
141			1.40000	12.48587	8.02180	2.16634	-0.00059	0.00062	0.00186	0.00009	0.00000	0.00025	78.42673	11.28970	-2.84062	-0.11169	-0.01465	-0.01583	-0.05106	-0.00218	0.00323	12.06288	-14.20240	-19.11348	0.00951	0.10224	0.00664	-0.00116	-0.02761	-0.00325	0.30285	10.24259	28.69499	0.62729	0.07689	-0.00469	-0.22136	0.03642	-0.00194	1.34374	-7.45655	-21.23867	-0.07784	-0.15895	-0.01088	0.01436	-0.00582	0.00098	-9.58562
142			1.41000	12.52852	7.97717	2.12717	-0.00039	0.00055	0.00147	-0.00001	0.00007	0.00004	78.16391	11.20574	-2.96419	-0.11045	-0.01512	-0.01499	-0.04219	-0.00458	0.00036	12.17799	-14.01954	-18.85717	0.00578	0.10570	0.00904	-0.00039	-0.01863	-0.00432	0.52754	10.00309	28.50784	0.62756	0.07193	-0.00556	-0.20028	0.02765	-0.00138	1.45615	-7.47887	-21.30840	-0.07384	-0.16938	-0.01034	0.01234	-0.00819	0.00115	-9.60516
143			1.42000	12.45214	7.87282	2.16528	-0.00049	0.00044	0.00106	-0.00011	0.00011	-0.00008	77.92260	11.19127	-3.18156	-0.10952	-0.01603	-0.01423	-0.03546	-0.00654	-0.00130	12.26289	-13.88950	-18.60545	0.00049	0.10537	0.01031	-0.00001	-0.01060	-0.00452	0.71838	9.79981	28.41065	0.62971	0.06939	-0.00570	-0.18169	0.02492	-0.00065	1.55218	-7.50890	-21.36888	-0.07219	-0.17219	-0.01011	0.00924	-0.01007	0.00060	-9.63711
144			1.43000	12.25780	7.71628	2.27057	-0.00081	0.00032	0.00067	-0.00032	0.00011	-0.00010	77.69791	11.21044	-3.45274	-0.10902	-0.01727	-0.01317	-0.03151	-0.00784	-0.00176	12.31981	-13.80028	-18.37662	-0.00521	0.10191	0.01082	-0.00005	-0.00561	-0.00411	0.88017	9.59009	28.37999	0.63155	0.07034	-0.00495	-0.16177	0.02940	-0.00017	1.61203	-7.54419	-21.37898	-0.06821	-0.16526	-0.00955	0.00420	-0.01006	-0.00059	-9.68774
145			1.44000	11.96058	7.52377	2.42121	-0.00131	0.00019	0.00035	-0.00072	0.00008	-0.00007	77.48405	11.23004	-3.73286	-0.10929	-0.01875	-0.01161	-0.03057	-0.00816	-0.00126	12.35350	-13.73494	-18.18071	-0.01170	0.09560	0.01062	-0.00033	-0.00403	-0.00338	1.01731	9.32030	28.37886	0.63368	0.07307	-0.00296	-0.14088	0.04171	-0.00009	1.61357	-7.58063	-21.29952	-0.07143	-0.14968	-0.01029	-0.00208	-0.00823	-0.00258	-9.76169
146			1.45000	11.58547	7.31286	2.58785	-0.00191	0.00009	0.00010	-0.00126	0.00004	-0.00002	77.27544	11.22431	-3.97613	-0.11048	-0.02033	-0.00962	-0.03242	-0.00717	-0.00029	12.37192	-13.67512	-18.02078	-0.01923	0.08691	0.00979	-0.00060	-0.00530	-0.00254	1.13883	8.93545	28.35485	0.63562	0.07702	0.00102	-0.12559	0.06206	0.00013	1.54065	-7.61510	-21.09120	-0.08170	-0.12413	-0.01313	-0.01021	-0.00547	-0.00655	-9.85986
147			1.46000	11.16502	7.09659	2.74028	-0.00252	0.00001	-0.00006	-0.00179	0.00001	0.00001	77.06805	11.17460	-4.14233	-0.11254	-0.02175	-0.00758	-0.03637	-0.00478	0.00067	12.38454	-13.60294	-17.89706	-0.02671	0.07714	0.00853	-0.00046	-0.00839	-0.00178	1.26295	8.39407	28.24971	0.64053	0.08110	0.00646	-0.12817	0.08813	0.00206	1.39417	-7.64607	-20.72429	-0.09785	-0.09199	-0.01791	-0.01915	-0.00291	-0.01388	-9.97950
148			1.47000	10.73566	6.88151	2.85267	-0.00302	-0.00003	-0.00012	-0.00214	-0.00001	0.00001	76.86115	11.06909	-4.20300	-0.11497	-0.02264	-0.00608	-0.04108	-0.00130	0.00139	12.40179	-13.50223	-17.80879	-0.03228	0.06877	0.00718	0.00044	-0.01243	-0.00119	1.41583	7.68205	28.01516	0.65244	0.08438	0.00946	-0.15776	0.11491	0.00547	1.19749	-7.67266	-20.19605	-0.11536	-0.07195	-0.02143	-0.02488	-0.00144	-0.02201	-10.11535
149			1.48000	10.33231	6.66990	2.90698	-0.00333	-0.00004	-0.00006	-0.00218	-0.00002	-0.00000	76.65778	10.90481	-4.14657	-0.11704	-0.02268	-0.00557	-0.04491	0.00246	0.00204	12.43387	-13.35986	-17.75248	-0.03432	0.06401	0.00605	0.00201	-0.01728	-0.00083	1.62105	6.81689	27.62154	0.66750	0.08663	0.01338	-0.21007	0.13694	0.01168	0.98880	-7.69364	-19.53727	-0.12583	-0.06090	-0.02590	-0.02264	-0.00055	-0.03115	-10.26015
150			1.49000	9.98207	6.46552	2.89433	-0.00341	-0.00004	0.00012	-0.00192	-0.00001	0.00002	76.46352	10.68853	-3.98075	-0.11799	-0.02161	-0.00648	-0.04646	0.00538	0.00311	12.48916	-13.16638	-17.72046	-0.03148	0.06481	0.00545	0.00347	-0.02386	-0.00069	1.88623	5.84225	27.06100	0.68125	0.08838	0.02110	-0.26810	0.15071	0.02455	0.80552	-7.70733	-18.80590	-0.12682	-0.04607	-0.03325	-0.01329	0.00006	-0.04205	-10.40509
151			1.50000	9.69813	6.27847	2.81670	-0.00325	-0.00003	0.00038	-0.00150	-0.00001	0.00009	76.28340	10.43710	-3.73306	-0.11754	-0.01951	-0.00885	-0.04540	0.00662	0.00483	12.57199	-12.91641	-17.70013	-0.02360	0.07113	0.00547	0.00374	-0.03318	-0.00078	2.19861	4.81917	26.34719	0.69088	0.08948	0.02968	-0.31127	0.15340	0.04196	0.67274	-7.71325	-18.07475	-0.12443	-0.02840	-0.04138	-0.00194	0.00026	-0.04966	-10.54188
152			1.51000	9.47655	6.12551	2.68718	-0.00292	0.00001	0.00069	-0.00110	0.00000	0.00019	76.11799	10.17333	-3.44598	-0.11579	-0.01669	-0.01224	-0.04252	0.00604	0.00677	12.68057	-12.60923	-17.67683	-0.01283	0.08184	0.00599	0.00248	-0.04556	-0.00107	2.53077	3.81641	25.51222	0.68990	0.08364	0.03531	-0.32654	0.13434	0.05603	0.60136	-7.71366	-17.41809	-0.11734	-0.02905	-0.04709	0.00843	0.00038	-0.04766	-10.66348
153			1.52000	9.29878	6.02374	2.52965	-0.00255	0.00008	0.00099	-0.00082	0.00001	0.00028	75.96236	9.92105	-3.16935	-0.11297	-0.01363	-0.01593	-0.03888	0.00426	0.00799	12.80666	-12.24885	-17.63815	-0.00161	0.09542	0.00698	0.00033	-0.06017	-0.00162	2.85675	2.90007	24.60743	0.68782	0.07093	0.03586	-0.32614	0.09924	0.05897	0.59778	-7.71073	-16.90430	-0.11448	-0.05544	-0.04959	0.01818	0.00100	-0.03527	-10.76382
154			1.53000	9.13857	5.98415	2.37746	-0.00229	0.00018	0.00126	-0.00071	-0.00000	0.00028	75.80889	9.70239	-2.95191	-0.10971	-0.01077	-0.01947	-0.03516	0.00214	0.00771	12.93865	-11.84558	-17.57496	0.00802	0.11059	0.00822	-0.00159	-0.07497	-0.00241	3.16733	2.12174	23.70686	0.68726	0.05836	0.03579	-0.32364	0.06607	0.05576	0.67275	-7.70168	-16.59551	-0.11663	-0.07827	-0.05205	0.02859	0.00253	-0.01658	-10.83833
155			1.54000	8.97077	6.00815	2.26792	-0.00224	0.00032	0.00149	-0.00073	-0.00003	0.00016	75.65195	9.53680	-2.83247	-0.10672	-0.00838	-0.02293	-0.03147	0.00035	0.00574	13.06539	-11.41641	-17.48063	0.01466	0.12617	0.00925	-0.00252	-0.08711	-0.00329	3.46287	1.50723	22.89448	0.69186	0.04849	0.03490	-0.31825	0.04140	0.04672	0.82915	-7.67783	-16.53551	-0.11836	-0.09114	-0.05288	0.03676	0.00549	0.00583	-10.88617
156			1.55000	8.77854	6.08719	2.23358	-0.00243	0.00049	0.00170	-0.00087	-0.00008	-0.00008	75.49074	9.43662	-2.83266	-0.10441	-0.00657	-0.02636	-0.02769	-0.00086	0.00234	13.17920	-10.98282	-17.35250	0.01653	0.14034	0.00950	-0.00225	-0.09364	-0.00386	3.73632	1.05368	22.23380	0.70092	0.04509	0.03332	-0.29780	0.02732	0.03475	1.04547	-7.63060	-16.72174	-0.12089	-0.08547	-0.05170	0.04013	0.00820	0.02480	-10.91132
157			1.56000	8.55713	6.20443	2.29463	-0.00283	0.00067	0.00188	-0.00109	-0.00013	-0.00042	75.32793	9.40085	-2.95456	-0.10285	-0.00531	-0.02970	-0.02384	-0.00158	-0.00173	13.27571	-10.56590	-17.19661	0.01323	0.15204	0.00884	-0.00132	-0.09364	-0.00381	3.97322	0.73758	21.74647	0.71193	0.04564	0.03171	-0.25713	0.01878	0.02357	1.28295	-7.55786	-17.08789	-0.11489	-0.06440	-0.04789	0.03531	0.00833	0.03316	-10.92011
158			1.57000	8.31377	6.34047	2.45488	-0.00334	0.00083	0.00210	-0.00131	-0.00016	-0.00081	75.16775	9.41501	-3.18354	-0.10170	-0.00441	-0.03285	-0.02002	-0.00192	-0.00551	13.35274	-10.18261	-17.02844	0.00638	0.16123	0.00747	-0.00042	-0.08832	-0.00314	4.16213	0.52525	21.41678	0.72628	0.04996	0.03030	-0.20306	0.01384	0.01485	1.50256	-7.46512	-17.51867	-0.09954	-0.03218	-0.04184	0.02493	0.00489	0.02911	-10.91891
159			1.58000	8.06366	6.48162	2.70173	-0.00385	0.00097	0.00238	-0.00143	-0.00017	-0.00121	75.01388	9.45853	-3.49497	-0.10080	-0.00365	-0.03586	-0.01658	-0.00197	-0.00835	13.40967	-9.84412	-16.86822	-0.00110	0.16846	0.00569	0.00004	-0.07971	-0.00212	4.29925	0.38052	21.20921	0.73864	0.05673	0.02834	-0.14409	0.01144	0.00876	1.67406	-7.36385	-17.88713	-0.07628	0.00193	-0.03383	0.01345	-0.00031	0.01682	-10.91322
160			1.59000	7.82437	6.62375	3.00834	-0.00427	0.00108	0.00271	-0.00141	-0.00019	-0.00158	74.86812	9.51297	-3.85947	-0.09996	-0.00293	-0.03853	-0.01389	-0.00176	-0.01008	13.44706	-9.55608	-16.73408	-0.00718	0.17413	0.00379	0.00012	-0.06943	-0.00114	4.38821	0.26849	21.08080	0.74602	0.06287	0.02604	-0.08962	0.01130	0.00540	1.77802	-7.26793	-18.08774	-0.05289	0.02760	-0.02591	0.00503	-0.00408	0.00389	-10.90768
161			1.60000	7.61035	6.76942	3.34113	-0.00459	0.00118	0.00306	-0.00127	-0.00022	-0.00184	74.73023	9.56821	-4.24766	-0.09880	-0.00224	-0.04061	-0.01221	-0.00138	-0.01092	13.46678	-9.31976	-16.63680	-0.01169	0.17811	0.00195	-0.00001	-0.05853	-0.00042	4.43805	0.15700	20.98823	0.75029	0.06852	0.02567	-0.04671	0.01406	0.00465	1.80465	-7.18962	-18.05518	-0.04000	0.04977	-0.02151	0.00045	-0.00611	-0.00584	-10.90621
162			1.61000	7.42957	6.92323	3.66781	-0.00479	0.00127	0.00339	-0.00106	-0.00026	-0.00193	74.59766	9.62393	-4.63419	-0.09732	-0.00168	-0.04187	-0.01193	-0.00100	-0.01136	13.47110	-9.13192	-16.57765	-0.01562	0.17969	0.00016	-0.00025	-0.04799	-0.00002	4.46005	0.01795	20.89219	0.75410	0.07377	0.02743	-0.01754	0.01995	0.00621	1.75130	-7.13689	-17.77003	-0.04103	0.06828	-0.02127	-0.00308	-0.00597	-0.01475	-10.91242
163			1.62000	7.28129	7.08690	3.96151	-0.00489	0.00135	0.00363	-0.00088	-0.00031	-0.00180	74.46432	9.68707	-4.99760	-0.09564	-0.00136	-0.04238	-0.01352	-0.00072	-0.01168	13.46265	-8.98461	-16.55018	-0.02095	0.17813	-0.00182	-0.00059	-0.03923	0.00015	4.46459	-0.17217	20.75364	0.75658	0.07668	0.03026	-0.00104	0.02800	0.01028	1.61906	-7.11312	-17.25147	-0.05173	0.08477	-0.02344	-0.00848	-0.00380	-0.02464	-10.93026
164			1.63000	7.15729	7.25670	4.20209	-0.00494	0.00142	0.00376	-0.00079	-0.00035	-0.00148	74.32053	9.76430	-5.31857	-0.09392	-0.00128	-0.04237	-0.01718	-0.00057	-0.01173	13.44424	-8.86468	-16.54498	-0.02804	0.17313	-0.00417	-0.00102	-0.03392	0.00019	4.46011	-0.42966	20.53663	0.75486	0.07819	0.03364	0.00409	0.03725	0.01753	1.41308	-7.11897	-16.55484	-0.06797	0.10488	-0.02679	-0.01717	0.00030	-0.03476	-10.96407
165			1.64000	7.04611	7.42418	4.37651	-0.00496	0.00148	0.00379	-0.00080	-0.00037	-0.00103	74.15604	9.85544	-5.57966	-0.09250	-0.00141	-0.04220	-0.02251	-0.00046	-0.01109	13.42056	-8.75435	-16.55264	-0.03615	0.16541	-0.00686	-0.00127	-0.03319	0.00021	4.45334	-0.76297	20.20107	0.74722	0.08029	0.03763	-0.00175	0.04717	0.02864	1.14400	-7.15268	-15.75326	-0.08035	0.12943	-0.03055	-0.02671	0.00666	-0.04288	-11.01783
166			1.65000	6.93773	7.57889	4.47895	-0.00498	0.00154	0.00375	-0.00088	-0.00036	-0.00054	73.96500	9.95191	-5.76670	-0.09171	-0.00160	-0.04225	-0.02862	-0.00031	-0.00941	13.40105	-8.63274	-16.56380	-0.04360	0.15658	-0.00972	-0.00070	-0.03724	0.00041	4.45055	-1.16876	19.71963	0.73425	0.08569	0.04403	-0.01736	0.05822	0.04522	0.83064	-7.21039	-14.93534	-0.09171	0.16490	-0.03702	-0.03608	0.01580	-0.05002	-11.09301
167			1.66000	6.82679	7.71026	4.51014	-0.00500	0.00161	0.00370	-0.00098	-0.00032	-0.00008	73.74817	10.03858	-5.87053	-0.09181	-0.00168	-0.04276	-0.03465	-0.00011	-0.00651	13.39979	-8.47798	-16.56862	-0.04911	0.14866	-0.01237	0.00128	-0.04560	0.00098	4.45612	-1.63076	19.08800	0.71633	0.09117	0.05088	-0.03953	0.06688	0.06458	0.49774	-7.28605	-14.19407	-0.09599	0.19679	-0.04443	-0.04114	0.02538	-0.05052	-11.18766
168			1.67000	6.71340	7.80656	4.47741	-0.00502	0.00170	0.00367	-0.00105	-0.00023	0.00031	73.51109	10.09843	-5.88938	-0.09265	-0.00152	-0.04373	-0.03998	0.00008	-0.00248	13.43196	-8.26966	-16.55650	-0.05194	0.14362	-0.01432	0.00462	-0.05781	0.00204	4.47300	-2.12010	18.33440	0.69647	0.09549	0.05521	-0.06584	0.07020	0.07880	0.17337	-7.37124	-13.62309	-0.09000	0.20515	-0.05013	-0.03901	0.02944	-0.03822	-11.29662
169			1.68000	6.60207	7.85268	4.39470	-0.00511	0.00177	0.00369	-0.00107	-0.00008	0.00061	73.26044	10.11753	-5.83163	-0.09341	-0.00081	-0.04524	-0.04396	0.00011	0.00233	13.50902	-7.99137	-16.51654	-0.05247	0.14314	-0.01535	0.00853	-0.07393	0.00352	4.50603	-2.59829	17.52204	0.68340	0.09235	0.05479	-0.09583	0.06247	0.07937	-0.11148	-7.45499	-13.31374	-0.08683	0.17888	-0.05302	-0.03512	0.02382	-0.01293	-11.41207
170			1.69000	6.50124	7.83886	4.28208	-0.00538	0.00181	0.00384	-0.00098	0.00008	0.00079	73.00157	10.08705	-5.71939	-0.09333	0.00071	-0.04740	-0.04598	-0.00012	0.00737	13.63429	-7.63275	-16.43859	-0.05174	0.14856	-0.01547	0.01202	-0.09456	0.00517	4.56202	-3.02310	16.73867	0.68340	0.08176	0.05033	-0.12792	0.04580	0.06601	-0.32636	-7.52466	-13.34124	-0.09491	0.12904	-0.05348	-0.03258	0.01230	0.01977	-11.52398
171			1.70000	6.42393	7.77709	4.16297	-0.00581	0.00183	0.00411	-0.00074	0.00018	0.00085	72.73840	10.00399	-5.58904	-0.09253	0.00295	-0.05014	-0.04598	-0.00041	0.01202	13.80168	-7.19202	-16.31451	-0.05024	0.15957	-0.01469	0.01427	-0.11918	0.00661	4.64561	-3.35724	16.07268	0.69115	0.07119	0.04762	-0.15644	0.02858	0.04960	-0.44870	-7.56711	-13.74070	-0.11746	0.09522	-0.05599	-0.03006	0.00311	0.05536	-11.62107
172			1.71000	6.38607	7.70065	4.05850	-0.00623	0.00186	0.00447	-0.00025	0.00019	0.00075	72.47323	9.87128	-5.48357	-0.09191	0.00540	-0.05295	-0.04459	-0.00022	0.01555	13.99660	-6.67845	-16.14013	-0.04799	0.17406	-0.01295	0.01474	-0.14443	0.00727	4.75544	-3.57764	15.58431	0.70338	0.06440	0.04607	-0.17506	0.01450	0.03250	-0.46900	-7.57064	-14.48399	-0.14193	0.08251	-0.05805	-0.02120	-0.00380	0.08681	-11.69258
173			1.72000	6.40162	7.64231	3.98405	-0.00646	0.00193	0.00484	0.00043	0.00012	0.00050	72.20792	9.69702	-5.44068	-0.09193	0.00762	-0.05537	-0.04243	0.00077	0.01740	14.19929	-6.11359	-15.91782	-0.04504	0.18972	-0.01039	0.01343	-0.16490	0.00677	4.88288	-3.68079	15.28669	0.71756	0.06026	0.04374	-0.17920	0.00343	0.01692	-0.39198	-7.52766	-15.46977	-0.15100	0.08783	-0.05550	-0.00442	-0.01117	0.09871	-11.72957
174			1.73000	6.47721	7.61716	3.94687	-0.00647	0.00202	0.00517	0.00115	0.00003	0.00019	71.94447	9.49304	-5.48322	-0.09239	0.00934	-0.05694	-0.03983	0.00240	0.01732	14.38922	-5.52953	-15.65774	-0.04228	0.20421	-0.00730	0.01098	-0.17463	0.00514	5.01401	-3.67988	15.14732	0.73236	0.05862	0.04096	-0.16860	-0.00501	0.00600	-0.23299	-7.43835	-16.54079	-0.14746	0.11157	-0.04933	0.01465	-0.02171	0.08785	-11.72556
175			1.74000	6.61047	7.62173	3.94459	-0.00628	0.00212	0.00541	0.00173	-0.00004	-0.00010	71.68505	9.27426	-5.61559	-0.09280	0.01046	-0.05749	-0.03712	0.00419	0.01548	14.54885	-4.96370	-15.37663	-0.04055	0.21529	-0.00423	0.00810	-0.16976	0.00300	5.13540	-3.59761	15.11058	0.74452	0.05958	0.03777	-0.14776	-0.01140	0.00007	-0.01127	-7.31324	-17.52870	-0.13254	0.14685	-0.04049	0.03042	-0.03430	0.06168	-11.67764
176			1.75000	6.79035	7.63992	3.96615	-0.00596	0.00219	0.00553	0.00206	-0.00004	-0.00025	71.43080	9.05607	-5.82646	-0.09296	0.01100	-0.05713	-0.03481	0.00560	0.01250	14.66694	-4.45080	-15.09562	-0.03986	0.22127	-0.00184	0.00515	-0.15099	0.00122	5.23997	-3.46166	15.12554	0.75104	0.05874	0.03362	-0.12479	-0.01481	-0.00229	0.25469	-7.17207	-18.30080	-0.10983	0.17233	-0.03011	0.03843	-0.04075	0.03277	-11.58690
177			1.76000	6.99942	7.64919	3.99488	-0.00560	0.00221	0.00553	0.00212	0.00003	-0.00022	71.18042	8.85094	-6.09462	-0.09266	0.01106	-0.05607	-0.03341	0.00636	0.00917	14.73906	-4.01474	-14.83704	-0.03979	0.22152	-0.00051	0.00229	-0.12369	0.00029	5.32884	-3.30269	15.16202	0.75792	0.05579	0.02942	-0.10768	-0.01460	-0.00283	0.54725	-7.03821	-18.78477	-0.09705	0.18520	-0.02162	0.04315	-0.03782	0.01251	-11.45915
178			1.77000	7.21785	7.62998	4.01363	-0.00537	0.00217	0.00540	0.00202	0.00015	-0.00001	70.92982	8.66616	-6.39666	-0.09194	0.01074	-0.05450	-0.03329	0.00644	0.00612	14.76673	-3.66458	-14.62024	-0.04027	0.21693	-0.00019	-0.00031	-0.09493	0.00009	5.40747	-3.15281	15.20761	0.76318	0.05239	0.02627	-0.09739	-0.01139	-0.00265	0.84648	-6.93337	-18.96676	-0.08871	0.19867	-0.01469	0.04410	-0.02836	0.00114	-11.30471
179			1.78000	7.42972	7.57265	4.00719	-0.00542	0.00206	0.00513	0.00191	0.00026	0.00030	70.67278	8.50498	-6.70888	-0.09092	0.01003	-0.05234	-0.03461	0.00586	0.00371	14.75486	-3.39650	-14.45797	-0.04235	0.20849	-0.00048	-0.00268	-0.06982	0.00016	5.48012	-3.04380	15.25358	0.76872	0.05444	0.02589	-0.09185	-0.00670	-0.00204	1.12780	-6.87476	-18.87214	-0.07817	0.21772	-0.01005	0.03881	-0.01322	-0.00366	-11.13759
180			1.79000	7.62835	7.47957	3.96481	-0.00565	0.00188	0.00473	0.00182	0.00032	0.00062	70.40308	8.36805	-7.00822	-0.08999	0.00885	-0.04946	-0.03717	0.00472	0.00218	14.71044	-3.19806	-14.35515	-0.04604	0.19642	-0.00099	-0.00488	-0.05069	0.00020	5.54851	-3.00390	15.28406	0.77201	0.06287	0.02731	-0.08975	0.00059	-0.00051	1.36517	-6.87291	-18.54582	-0.06123	0.22905	-0.00730	0.02725	0.00717	-0.00524	-10.97275
181			1.80000	7.81470	7.36080	3.88262	-0.00581	0.00167	0.00420	0.00171	0.00032	0.00084	70.11729	8.25282	-7.27297	-0.08964	0.00716	-0.04578	-0.04055	0.00324	0.00177	14.64187	-3.05173	-14.30931	-0.05066	0.18046	-0.00151	-0.00683	-0.03828	0.00014	5.61453	-3.05241	15.27614	0.77264	0.07239	0.02990	-0.09263	0.01163	0.00250	1.53860	-6.93048	-18.04395	-0.04734	0.22979	-0.00716	0.01688	0.02781	-0.00693	-10.82428
182			1.81000	7.99035	7.22777	3.76541	-0.00576	0.00146	0.00362	0.00154	0.00029	0.00092	69.81623	8.15021	-7.48542	-0.09013	0.00513	-0.04165	-0.04422	0.00182	0.00266	14.55832	-2.93603	-14.31404	-0.05512	0.16144	-0.00197	-0.00818	-0.03259	0.00001	5.68162	-3.19649	15.20675	0.77243	0.08189	0.03399	-0.10201	0.02534	0.00747	1.63942	-7.04109	-17.43295	-0.04592	0.22616	-0.01085	0.01150	0.04398	-0.01187	-10.70410
183			1.82000	8.15343	7.09128	3.62298	-0.00557	0.00127	0.00308	0.00133	0.00024	0.00089	69.50411	8.04387	-7.63288	-0.09117	0.00310	-0.03750	-0.04762	0.00078	0.00476	14.46917	-2.82617	-14.36146	-0.05946	0.14191	-0.00222	-0.00882	-0.03279	-0.00013	5.75343	-3.43028	15.06027	0.77076	0.08995	0.03717	-0.11649	0.03910	0.01378	1.67185	-7.18870	-16.78848	-0.05624	0.20809	-0.01684	0.00820	0.04936	-0.01822	-10.62032
184			1.83000	8.30056	6.96123	3.46552	-0.00535	0.00111	0.00264	0.00111	0.00019	0.00081	69.18651	7.91248	-7.70822	-0.09249	0.00133	-0.03369	-0.05050	0.00021	0.00766	14.38201	-2.69608	-14.44421	-0.06288	0.12475	-0.00203	-0.00868	-0.03725	-0.00020	5.83190	-3.73485	14.83339	0.76896	0.09479	0.03759	-0.13192	0.04896	0.01923	1.65152	-7.34877	-16.19208	-0.07077	0.17319	-0.02248	0.00401	0.04140	-0.02088	-10.57731
185			1.84000	8.42975	6.84554	3.30096	-0.00516	0.00098	0.00234	0.00091	0.00014	0.00072	68.86781	7.73597	-7.70984	-0.09391	0.00012	-0.03055	-0.05285	0.00001	0.01079	14.30189	-2.52240	-14.55475	-0.06392	0.11237	-0.00141	-0.00791	-0.04450	-0.00016	5.91534	-4.07882	14.53622	0.76834	0.09554	0.03602	-0.14185	0.05157	0.02223	1.60120	-7.49324	-15.72378	-0.08191	0.13054	-0.02655	-0.00078	0.02597	-0.01712	-10.57490
186			1.85000	8.54148	6.75083	3.13539	-0.00499	0.00091	0.00223	0.00074	0.00009	0.00067	68.55015	7.50265	-7.64456	-0.09531	-0.00024	-0.02841	-0.05468	-0.00001	0.01366	14.22965	-2.28852	-14.68241	-0.06146	0.10619	-0.00063	-0.00693	-0.05384	-0.00006	5.99756	-4.42306	14.19199	0.76789	0.09397	0.03472	-0.13941	0.04715	0.02330	1.54483	-7.59754	-15.45371	-0.08721	0.09800	-0.02936	-0.00462	0.01229	-0.00767	-10.60873
187			1.86000	8.63863	6.68506	2.97438	-0.00486	0.00089	0.00233	0.00063	0.00004	0.00065	68.23375	7.21350	-7.53116	-0.09656	0.00039	-0.02742	-0.05579	0.00000	0.01588	14.16230	-1.98805	-14.81134	-0.05577	0.10650	0.00002	-0.00612	-0.06504	0.00000	6.06898	-4.73100	13.82921	0.76621	0.09322	0.03489	-0.12094	0.03862	0.02298	1.50145	-7.64516	-15.42579	-0.08585	0.08706	-0.03105	-0.00679	0.00294	0.00549	-10.67029
188			1.87000	8.72519	6.65754	2.82408	-0.00483	0.00094	0.00261	0.00056	-0.00003	0.00063	67.91866	6.88391	-7.40147	-0.09713	0.00195	-0.02747	-0.05536	0.00006	0.01700	14.09549	-1.62688	-14.92034	-0.04822	0.11330	0.00051	-0.00544	-0.07733	-0.00001	6.12095	-4.97481	13.48919	0.76758	0.09153	0.03503	-0.08783	0.02716	0.02000	1.48156	-7.63103	-15.65917	-0.08565	0.09051	-0.03146	-0.00824	-0.00516	0.01936	-10.74853
189			1.88000	8.80523	6.67680	2.69184	-0.00491	0.00103	0.00298	0.00055	-0.00011	0.00057	67.60897	6.54286	-7.29595	-0.09679	0.00414	-0.02836	-0.05245	0.00041	0.01639	14.02775	-1.22500	-14.98379	-0.04073	0.12531	0.00098	-0.00466	-0.08769	-0.00012	6.14725	-5.13863	13.21253	0.77780	0.09035	0.03576	-0.04451	0.01504	0.01496	1.48533	-7.56172	-16.13508	-0.09361	0.10069	-0.03260	-0.01032	-0.01300	0.03225	-10.83252
190			1.89000	8.88125	6.74529	2.58503	-0.00501	0.00115	0.00333	0.00055	-0.00021	0.00044	67.31462	6.22804	-7.25439	-0.09576	0.00648	-0.02973	-0.04674	0.00129	0.01349	13.96300	-0.81451	-14.97696	-0.03508	0.13944	0.00151	-0.00366	-0.09066	-0.00038	6.14600	-5.21570	13.03104	0.79660	0.09002	0.03560	0.00410	0.00318	0.00801	1.50509	-7.45381	-16.79830	-0.09646	0.10883	-0.03178	-0.01197	-0.01852	0.03940	-10.91368
191			1.90000	8.95228	6.85555	2.50899	-0.00509	0.00128	0.00361	0.00053	-0.00029	0.00025	67.04858	5.97521	-7.30646	-0.09444	0.00852	-0.03120	-0.03894	0.00265	0.00829	13.90944	-0.43284	-14.88580	-0.03175	0.15198	0.00207	-0.00250	-0.08179	-0.00077	6.11856	-5.20645	12.95944	0.81294	0.09099	0.03376	0.05297	-0.00803	0.00073	1.52833	-7.32964	-17.56236	-0.09150	0.11846	-0.02791	-0.01268	-0.02090	0.03698	-10.98643
192			1.91000	9.01396	6.98973	2.46523	-0.00514	0.00138	0.00373	0.00046	-0.00033	0.00005	66.82012	5.80856	-7.46555	-0.09300	0.00983	-0.03228	-0.03042	0.00409	0.00145	13.87481	-0.11384	-14.71346	-0.02905	0.16081	0.00272	-0.00122	-0.06116	-0.00126	6.06802	-5.11781	12.99543	0.82355	0.09099	0.03179	0.09632	-0.01787	-0.00528	1.54115	-7.21138	-18.32316	-0.08723	0.12893	-0.02389	-0.01323	-0.01980	0.02944	-11.04714
193			1.92000	9.06066	7.12292	2.45200	-0.00520	0.00144	0.00368	0.00033	-0.00029	-0.00012	66.63114	5.74022	-7.72712	-0.09155	0.01022	-0.03269	-0.02268	0.00505	-0.00593	13.86253	0.11736	-14.47614	-0.02510	0.16524	0.00347	-0.00008	-0.03245	-0.00179	5.99908	-4.96260	13.12567	0.82852	0.08890	0.02967	0.12896	-0.02495	-0.00959	1.53293	-7.11588	-18.98034	-0.08722	0.13688	-0.02051	-0.01396	-0.01553	0.02018	-11.09246
194			1.93000	9.08691	7.22786	2.46545	-0.00523	0.00145	0.00352	0.00016	-0.00019	-0.00022	66.47562	5.77474	-8.07106	-0.09049	0.00973	-0.03242	-0.01701	0.00516	-0.01256	13.87061	0.24628	-14.19395	-0.02151	0.16406	0.00412	0.00059	-0.00132	-0.00218	5.91836	-4.75936	13.33143	0.82641	0.08344	0.02684	0.14715	-0.02765	-0.01183	1.49839	-7.05126	-19.45568	-0.08952	0.13788	-0.01727	-0.01448	-0.00954	0.01085	-11.11920
195			1.94000	9.08850	7.28266	2.50035	-0.00523	0.00143	0.00329	-0.00006	-0.00004	-0.00026	66.34136	5.90486	-8.46558	-0.09028	0.00852	-0.03163	-0.01423	0.00444	-0.01713	13.89179	0.27145	-13.89055	-0.02123	0.15584	0.00443	0.00087	0.02474	-0.00220	5.83330	-4.53295	13.59038	0.82262	0.07478	0.02391	0.15109	-0.02531	-0.01222	1.43667	-7.01756	-19.70374	-0.09764	0.12955	-0.01528	-0.01538	-0.00387	0.00343	-11.12582
196			1.95000	9.06379	7.27760	2.55070	-0.00520	0.00138	0.00302	-0.00027	0.00010	-0.00026	66.21273	6.10361	-8.87192	-0.09110	0.00668	-0.03027	-0.01450	0.00316	-0.01849	13.91520	0.20638	-13.59726	-0.02516	0.14089	0.00439	0.00087	0.03930	-0.00183	5.75087	-4.31410	13.87638	0.81718	0.06388	0.02290	0.14234	-0.01892	-0.01206	1.34948	-7.01029	-19.71362	-0.10639	0.12634	-0.01478	-0.01596	0.00017	-0.00255	-11.11334
197			1.96000	9.01566	7.21644	2.61029	-0.00513	0.00128	0.00271	-0.00043	0.00020	-0.00022	66.07581	6.32637	-9.24883	-0.09294	0.00428	-0.02816	-0.01744	0.00169	-0.01618	13.92966	0.07586	-13.35036	-0.03215	0.12095	0.00417	0.00036	0.04076	-0.00120	5.67660	-4.13480	14.15860	0.81275	0.05860	0.02568	0.12397	-0.01228	-0.01236	1.24049	-7.02337	-19.50483	-0.11484	0.14085	-0.01700	-0.01616	0.00344	-0.00874	-11.08512
198			1.97000	8.95188	7.11226	2.67218	-0.00496	0.00116	0.00242	-0.00052	0.00025	-0.00016	65.92242	6.52165	-9.55722	-0.09580	0.00149	-0.02528	-0.02238	0.00044	-0.01097	13.92754	-0.08898	-13.18384	-0.03996	0.09833	0.00381	-0.00088	0.03216	-0.00047	5.61438	-4.02047	14.40296	0.81124	0.06060	0.02995	0.09894	-0.00581	-0.01130	1.11568	-7.05069	-19.12065	-0.11922	0.16570	-0.01999	-0.01548	0.00671	-0.01530	-11.04508
199			1.98000	8.88192	6.98175	2.72527	-0.00472	0.00104	0.00221	-0.00052	0.00025	-0.00007	65.74986	6.64235	-9.76336	-0.09901	-0.00123	-0.02196	-0.02860	-0.00022	-0.00457	13.90457	-0.25405	-13.12328	-0.04687	0.07622	0.00336	-0.00280	0.01917	0.00020	5.56666	-3.98309	14.57925	0.81196	0.06862	0.03466	0.06941	0.00145	-0.00804	0.98341	-7.08669	-18.62240	-0.11786	0.19126	-0.02332	-0.01380	0.00967	-0.02091	-10.99798
200			1.99000	8.81453	6.84185	2.75420	-0.00459	0.00095	0.00210	-0.00049	0.00023	0.00004	65.55816	6.65428	-9.84513	-0.10137	-0.00334	-0.01870	-0.03525	-0.00021	0.00129	13.85901	-0.38506	-13.18087	-0.05229	0.05799	0.00288	-0.00510	0.00690	0.00068	5.53514	-4.01862	14.67062	0.81139	0.07638	0.03810	0.03736	0.00903	-0.00292	0.85393	-7.12637	-18.08620	-0.11340	0.19884	-0.02670	-0.01166	0.01086	-0.02372	-10.94991
201			2.00000	8.75850	6.70740	2.74351	-0.00468	0.00088	0.00206	-0.00041	0.00018	0.00019	65.34741	6.53993	-9.79706	-0.10216	-0.00444	-0.01600	-0.04144	0.00017	0.00572	13.79135	-0.45118	-13.35317	-0.05566	0.04637	0.00241	-0.00730	-0.00247	0.00092	5.52090	-4.10934	14.68000	0.80942	0.08176	0.03979	0.00565	0.01463	0.00216	0.73853	-7.16476	-17.59762	-0.10857	0.18987	-0.02961	-0.00950	0.00959	-0.02168	-10.90726
202			2.01000	8.72201	6.58969	2.68413	-0.00489	0.00085	0.00208	-0.00028	0.00014	0.00036	65.11739	6.30011	-9.63346	-0.10160	-0.00429	-0.01441	-0.04620	0.00047	0.00883	13.70547	-0.43006	-13.62045	-0.05562	0.04357	0.00185	-0.00863	-0.01046	0.00088	5.52399	-4.22874	14.62836	0.80546	0.08378	0.03885	-0.02209	0.01630	0.00522	0.64832	-7.19544	-17.24123	-0.10349	0.16639	-0.03076	-0.00741	0.00578	-0.01361	-10.87438
203			2.02000	8.71110	6.49605	2.57709	-0.00513	0.00087	0.00217	-0.00010	0.00009	0.00051	64.87149	5.95530	-9.38619	-0.10018	-0.00285	-0.01437	-0.04839	0.00040	0.01139	13.60943	-0.31304	-13.94727	-0.05100	0.05062	0.00108	-0.00838	-0.02071	0.00054	5.54251	-4.34615	14.54772	0.80114	0.08418	0.03769	-0.04148	0.01372	0.00578	0.59266	-7.21066	-17.08730	-0.10390	0.14367	-0.03214	-0.00578	0.00084	-0.00180	-10.85277
204			2.03000	8.72875	6.42984	2.43359	-0.00535	0.00092	0.00233	0.00014	0.00005	0.00064	64.61951	5.54599	-9.09878	-0.09829	-0.00030	-0.01590	-0.04716	0.00004	0.01374	13.51383	-0.10856	-14.28442	-0.04226	0.06578	-0.00002	-0.00661	-0.03483	-0.00001	5.57143	-4.43166	14.47094	0.79753	0.08256	0.03786	-0.04879	0.00747	0.00445	0.57647	-7.20295	-17.17666	-0.10852	0.13342	-0.03419	-0.00444	-0.00445	0.01254	-10.84189
205			2.04000	8.77513	6.39112	2.27321	-0.00553	0.00102	0.00252	0.00041	0.00000	0.00069	64.37675	5.12610	-8.81995	-0.09617	0.00294	-0.01866	-0.04237	-0.00027	0.01522	13.42894	0.15967	-14.57650	-0.03219	0.08509	-0.00148	-0.00429	-0.04944	-0.00045	5.60308	-4.46235	14.42335	0.79719	0.07899	0.03803	-0.04276	-0.00067	0.00171	0.59884	-7.16816	-17.51046	-0.11784	0.13154	-0.03578	-0.00330	-0.00990	0.02704	-10.83973
206			2.05000	8.84824	6.37678	2.12054	-0.00565	0.00114	0.00275	0.00068	-0.00003	0.00065	64.15987	4.74932	-8.59642	-0.09413	0.00635	-0.02205	-0.03477	-0.00015	0.01452	13.36245	0.45856	-14.77530	-0.02351	0.10476	-0.00295	-0.00229	-0.05847	-0.00033	5.62884	-4.42693	14.41855	0.79871	0.07320	0.03715	-0.02482	-0.00842	-0.00162	0.65312	-7.10752	-18.04849	-0.12462	0.13344	-0.03528	-0.00208	-0.01473	0.03696	-10.84283
207			2.06000	8.94396	6.38138	1.99873	-0.00566	0.00126	0.00300	0.00091	-0.00006	0.00050	63.98313	4.45864	-8.46498	-0.09248	0.00948	-0.02555	-0.02552	0.00058	0.01083	13.31952	0.75202	-14.84980	-0.01752	0.12263	-0.00402	-0.00091	-0.05740	0.00039	5.64148	-4.32619	14.46036	0.80173	0.06695	0.03534	0.00112	-0.01414	-0.00473	0.72917	-7.02785	-18.71867	-0.12182	0.14076	-0.03202	-0.00088	-0.01845	0.03844	-10.84591
208			2.07000	9.05513	6.39899	1.92330	-0.00555	0.00137	0.00325	0.00105	-0.00007	0.00026	63.85554	4.28189	-8.44630	-0.09130	0.01199	-0.02874	-0.01575	0.00177	0.00423	13.30298	1.00630	-14.78998	-0.01421	0.13768	-0.00435	-0.00002	-0.04487	0.00129	5.63685	-4.17102	14.54785	0.80365	0.06111	0.03274	0.03010	-0.01728	-0.00715	0.81431	-6.93980	-19.43269	-0.10708	0.14530	-0.02669	-0.00025	-0.01947	0.03202	-10.84384
209			2.08000	9.17075	6.42455	1.89949	-0.00535	0.00144	0.00346	0.00103	-0.00007	-0.00003	63.77971	4.23268	-8.54329	-0.09021	0.01370	-0.03130	-0.00650	0.00302	-0.00426	13.31378	1.19390	-14.60418	-0.01407	0.14901	-0.00382	0.00070	-0.02257	0.00176	5.61423	-3.97909	14.67830	0.80579	0.05163	0.02890	0.05773	-0.01657	-0.00847	0.89382	-6.85497	-20.10167	-0.09336	0.13900	-0.02086	-0.00070	-0.01677	0.02201	-10.83323
210			2.09000	9.27598	6.45440	1.92371	-0.00511	0.00148	0.00358	0.00086	-0.00006	-0.00030	63.75108	4.31011	-8.74271	-0.08892	0.01442	-0.03287	0.00112	0.00386	-0.01287	13.35053	1.29703	-14.31547	-0.01752	0.15524	-0.00244	0.00168	0.00508	0.00140	5.57533	-3.77224	14.84690	0.80810	0.03874	0.02475	0.08136	-0.01242	-0.00869	0.95106	-6.78299	-20.64826	-0.08719	0.12820	-0.01579	-0.00246	-0.01227	0.01251	-10.81423
211			2.10000	9.35427	6.48588	1.98725	-0.00493	0.00148	0.00358	0.00057	-0.00005	-0.00050	63.75838	4.49906	-9.01856	-0.08744	0.01405	-0.03321	0.00615	0.00401	-0.01955	13.40951	1.30887	-13.95763	-0.02476	0.15505	-0.00040	0.00325	0.03159	0.00025	5.52281	-3.57444	15.04382	0.80855	0.02612	0.02266	0.09982	-0.00735	-0.00864	0.96946	-6.73051	-21.01418	-0.08714	0.12289	-0.01317	-0.00574	-0.00784	0.00590	-10.78984
212			2.11000	9.39121	6.51574	2.07848	-0.00485	0.00144	0.00346	0.00019	-0.00003	-0.00061	63.78527	4.77061	-9.33588	-0.08601	0.01267	-0.03223	0.00799	0.00343	-0.02263	13.48415	1.23429	-13.57165	-0.03509	0.14761	0.00194	0.00526	0.05008	-0.00116	5.45913	-3.40908	15.25151	0.80715	0.02025	0.02404	0.11311	-0.00425	-0.00894	0.93608	-6.70127	-21.16386	-0.09345	0.13313	-0.01406	-0.01088	-0.00375	0.00091	-10.76445
213			2.12000	9.37791	6.53901	2.18399	-0.00487	0.00139	0.00329	-0.00023	0.00000	-0.00061	63.81205	5.08389	-9.65483	-0.08497	0.01059	-0.03023	0.00642	0.00242	-0.02167	13.56516	1.08990	-13.20306	-0.04636	0.13427	0.00409	0.00689	0.05652	-0.00206	5.38629	-3.29470	15.44599	0.80491	0.02089	0.02640	0.12155	-0.00245	-0.00843	0.84469	-6.69681	-21.08819	-0.09793	0.15198	-0.01567	-0.01693	0.00125	-0.00482	-10.74222
214			2.13000	9.31278	6.54986	2.28898	-0.00495	0.00134	0.00312	-0.00067	0.00003	-0.00052	63.81900	5.39193	-9.93549	-0.08448	0.00827	-0.02775	0.00174	0.00135	-0.01753	13.64162	0.90088	-12.89629	-0.05495	0.11808	0.00558	0.00698	0.05196	-0.00200	5.30651	-3.24056	15.60378	0.80303	0.02453	0.02836	0.12533	-0.00056	-0.00665	0.69669	-6.71547	-20.80931	-0.09900	0.16828	-0.01722	-0.02261	0.00686	-0.01054	-10.72688
215			2.14000	9.20087	6.54348	2.37880	-0.00507	0.00130	0.00297	-0.00107	0.00007	-0.00037	63.78992	5.65094	-10.14448	-0.08464	0.00614	-0.02538	-0.00536	0.00053	-0.01176	13.70254	0.69651	-12.68528	-0.05905	0.10206	0.00614	0.00519	0.04061	-0.00110	5.22256	-3.24380	15.71136	0.80050	0.02805	0.02920	0.12402	0.00159	-0.00413	0.50043	-6.75168	-20.38250	-0.09684	0.17473	-0.01842	-0.02688	0.01110	-0.01467	-10.72200
216			2.15000	9.05282	6.51573	2.44098	-0.00520	0.00128	0.00286	-0.00140	0.00010	-0.00019	63.71464	5.82499	-10.26013	-0.08543	0.00456	-0.02350	-0.01394	0.00005	-0.00556	13.73858	0.50644	-12.58885	-0.05903	0.08847	0.00585	0.00216	0.02677	0.00004	5.13848	-3.29056	15.77120	0.79477	0.02952	0.02857	0.11657	0.00321	-0.00195	0.27059	-6.79609	-19.89051	-0.09552	0.16668	-0.01946	-0.03010	0.01179	-0.01606	-10.73048
217			2.16000	8.88263	6.46356	2.46779	-0.00532	0.00128	0.00281	-0.00160	0.00014	0.00001	63.58963	5.88871	-10.27608	-0.08663	0.00375	-0.02237	-0.02287	-0.00017	0.00041	13.74382	0.35773	-12.61091	-0.05618	0.07946	0.00498	-0.00112	0.01332	0.00089	5.05960	-3.36068	15.80064	0.78560	0.02822	0.02795	0.10269	0.00358	-0.00101	0.02675	-6.83739	-19.43025	-0.10014	0.15725	-0.02132	-0.03373	0.00935	-0.01470	-10.75318
218			2.17000	8.70599	6.38758	2.45727	-0.00543	0.00128	0.00283	-0.00166	0.00018	0.00020	63.41801	5.82992	-10.20229	-0.08797	0.00385	-0.02209	-0.03089	-0.00028	0.00589	13.71677	0.27137	-12.74189	-0.05084	0.07689	0.00385	-0.00379	0.00097	0.00122	4.99186	-3.43183	15.82523	0.77278	0.02363	0.02833	0.08353	0.00258	-0.00147	-0.21011	-6.86518	-19.09472	-0.10809	0.14672	-0.02446	-0.03691	0.00456	-0.01008	-10.78929
219			2.18000	8.53817	6.29369	2.41312	-0.00551	0.00128	0.00290	-0.00157	0.00020	0.00036	63.20880	5.65285	-10.06319	-0.08935	0.00480	-0.02267	-0.03683	-0.00031	0.01065	13.66027	0.25782	-12.95962	-0.04262	0.08228	0.00274	-0.00511	-0.01117	0.00111	4.93995	-3.48023	15.87072	0.76058	0.01799	0.02985	0.06181	0.00095	-0.00327	-0.42133	-6.87197	-18.95484	-0.12013	0.13448	-0.02901	-0.03946	-0.00134	-0.00124	-10.83707
220			2.19000	8.39186	6.19112	2.34268	-0.00554	0.00127	0.00301	-0.00136	0.00020	0.00048	62.97624	5.38257	-9.89215	-0.09046	0.00645	-0.02386	-0.03961	-0.00017	0.01403	13.58176	0.31295	-13.22951	-0.03125	0.09570	0.00190	-0.00467	-0.02358	0.00082	4.90663	-3.48115	15.95564	0.75102	0.01305	0.03096	0.03944	-0.00058	-0.00600	-0.59240	-6.85401	-19.04546	-0.12881	0.12391	-0.03234	-0.03814	-0.00711	0.01133	-10.89387
221			2.20000	8.27479	6.09009	2.25647	-0.00551	0.00127	0.00314	-0.00107	0.00018	0.00054	62.73859	5.06652	-9.72788	-0.09082	0.00862	-0.02550	-0.03858	0.00026	0.01504	13.49202	0.41637	-13.50572	-0.01782	0.11483	0.00135	-0.00286	-0.03359	0.00052	4.89284	-3.41066	16.08813	0.74638	0.00840	0.03158	0.01743	-0.00151	-0.00909	-0.71236	-6.81064	-19.35992	-0.13574	0.11802	-0.03438	-0.03269	-0.01244	0.02409	-10.95492
222			2.21000	8.18782	6.00183	2.16950	-0.00542	0.00127	0.00326	-0.00079	0.00014	0.00049	62.51431	4.76621	-9.61193	-0.09014	0.01103	-0.02741	-0.03408	0.00112	0.01272	13.40184	0.53533	-13.73900	-0.00493	0.13583	0.00100	-0.00076	-0.03548	0.00028	4.89811	-3.24770	16.26738	0.74452	0.00322	0.03157	-0.00364	-0.00112	-0.01200	-0.77242	-6.74320	-19.85555	-0.13680	0.11776	-0.03457	-0.02197	-0.01760	0.03308	-11.01199
223			2.22000	8.12431	5.93906	2.10199	-0.00530	0.00127	0.00337	-0.00058	0.00008	0.00031	62.31731	4.54080	-9.58533	-0.08850	0.01331	-0.02934	-0.02740	0.00248	0.00670	13.31856	0.63267	-13.88907	0.00440	0.15540	0.00104	0.00061	-0.02433	0.00014	4.92063	-2.97612	16.48867	0.74326	-0.00201	0.03056	-0.02248	0.00108	-0.01425	-0.76653	-6.65385	-20.46612	-0.13502	0.11895	-0.03322	-0.00786	-0.02223	0.03623	-11.05409
224			2.23000	8.07153	5.91184	2.07658	-0.00519	0.00129	0.00343	-0.00050	0.00002	-0.00002	62.15421	4.43523	-9.68014	-0.08649	0.01498	-0.03095	-0.02036	0.00412	-0.00252	13.24480	0.67352	-13.93401	0.00864	0.17110	0.00171	0.00105	0.00099	-0.00002	4.95705	-2.58735	16.74776	0.74581	-0.00776	0.02910	-0.03798	0.00571	-0.01596	-0.69296	-6.54534	-21.11667	-0.13537	0.12179	-0.03137	0.00779	-0.02623	0.03445	-11.06934
225			2.24000	8.01216	5.92264	2.11147	-0.00510	0.00131	0.00345	-0.00057	-0.00004	-0.00043	62.02241	4.47607	-9.90924	-0.08458	0.01576	-0.03201	-0.01455	0.00553	-0.01336	13.17873	0.62954	-13.87341	0.00662	0.18107	0.00300	0.00074	0.03673	-0.00041	5.00319	-2.08270	17.04281	0.74870	-0.01151	0.02788	-0.04923	0.01059	-0.01746	-0.55570	-6.42210	-21.73538	-0.13089	0.13166	-0.02894	0.02274	-0.03051	0.02857	-11.04806
226			2.25000	7.92805	5.96551	2.21514	-0.00502	0.00135	0.00343	-0.00079	-0.00008	-0.00085	61.91161	4.66912	-10.26150	-0.08313	0.01562	-0.03256	-0.01092	0.00618	-0.02370	13.11528	0.48301	-13.72816	-0.00109	0.18424	0.00445	-0.00012	0.07495	-0.00093	5.05418	-1.47485	17.37127	0.74591	-0.01333	0.02685	-0.05572	0.01431	-0.01877	-0.36591	-6.29095	-22.25782	-0.11853	0.14816	-0.02558	0.03268	-0.03458	0.01993	-10.98558
227			2.26000	7.80404	6.02881	2.38518	-0.00492	0.00139	0.00341	-0.00110	-0.00010	-0.00120	61.80707	4.99850	-10.70509	-0.08291	0.01472	-0.03283	-0.00989	0.00588	-0.03179	13.04719	0.22967	-13.53537	-0.01153	0.18066	0.00537	-0.00148	0.10639	-0.00114	5.10570	-0.78675	17.73288	0.73691	-0.01326	0.02505	-0.05871	0.01563	-0.01905	-0.14070	-6.16087	-22.63558	-0.10224	0.16680	-0.02091	0.03604	-0.03669	0.01040	-10.88380
228			2.27000	7.63069	6.09750	2.60632	-0.00480	0.00146	0.00341	-0.00146	-0.00008	-0.00142	61.69373	5.43060	-11.19335	-0.08403	0.01323	-0.03287	-0.01148	0.00473	-0.03635	12.96665	-0.11950	-13.33916	-0.02246	0.17079	0.00530	-0.00355	0.12373	-0.00079	5.15513	-0.05149	18.11951	0.72625	-0.01310	0.02300	-0.06142	0.01601	-0.01844	0.10006	-6.04108	-22.83207	-0.08508	0.18170	-0.01590	0.03392	-0.03514	0.00273	-10.75017
229			2.28000	7.40525	6.15671	2.85149	-0.00473	0.00153	0.00342	-0.00185	-0.00005	-0.00146	61.55927	5.91975	-11.67140	-0.08583	0.01132	-0.03251	-0.01545	0.00309	-0.03652	12.86662	-0.54083	-13.18197	-0.03309	0.15531	0.00417	-0.00653	0.12396	-0.00014	5.20308	0.69072	18.52201	0.71647	-0.01233	0.02095	-0.06552	0.01470	-0.01711	0.33740	-5.93981	-22.83327	-0.07216	0.19135	-0.01144	0.02971	-0.03008	-0.00184	-10.59639
230			2.29000	7.13146	6.19642	3.08978	-0.00478	0.00160	0.00343	-0.00224	-0.00000	-0.00133	61.39573	6.41318	-12.08668	-0.08752	0.00913	-0.03155	-0.02111	0.00147	-0.03218	12.74248	-1.00262	-13.09859	-0.04313	0.13577	0.00223	-0.01031	0.10932	0.00027	5.25042	1.39455	18.92770	0.70743	-0.01156	0.01883	-0.06855	0.01254	-0.01505	0.55281	-5.86278	-22.64603	-0.06382	0.19744	-0.00749	0.02479	-0.02289	-0.00348	-10.43620
231			2.30000	6.81945	6.21329	3.29466	-0.00496	0.00166	0.00340	-0.00263	0.00005	-0.00105	61.20219	6.85776	-12.39737	-0.08913	0.00669	-0.02983	-0.02743	0.00024	-0.02415	12.59355	-1.47086	-13.11168	-0.05193	0.11348	-0.00013	-0.01428	0.08525	-0.00004	5.29541	2.01215	19.32076	0.69851	-0.01104	0.01675	-0.06654	0.00990	-0.01249	0.72781	-5.81251	-22.29639	-0.05592	0.20058	-0.00379	0.01836	-0.01475	-0.00268	-10.28389
232			2.31000	6.48533	6.20769	3.44582	-0.00522	0.00170	0.00332	-0.00293	0.00009	-0.00065	60.98535	7.20624	-12.57288	-0.09099	0.00402	-0.02741	-0.03346	-0.00036	-0.01398	12.42397	-1.91398	-13.23025	-0.05901	0.08956	-0.00261	-0.01752	0.05785	-0.00117	5.33415	2.49721	19.68390	0.69269	-0.01012	0.01615	-0.05800	0.00646	-0.01054	0.84642	-5.78882	-21.82914	-0.05275	0.20115	-0.00226	0.01245	-0.00635	-0.00195	-10.15245
233			2.32000	6.14979	6.17944	3.52766	-0.00549	0.00171	0.00317	-0.00307	0.00014	-0.00020	60.75668	7.41936	-12.59167	-0.09319	0.00122	-0.02438	-0.03854	-0.00026	-0.00349	12.24196	-2.30384	-13.45282	-0.06382	0.06530	-0.00489	-0.01916	0.03262	-0.00289	5.36315	2.81013	19.99789	0.68705	-0.00850	0.01682	-0.04460	0.00278	-0.00874	0.89815	-5.79062	-21.30324	-0.05129	0.19951	-0.00249	0.00629	0.00212	-0.00225	-10.05232
234			2.33000	5.83501	6.12507	3.52899	-0.00573	0.00169	0.00297	-0.00299	0.00020	0.00025	60.52854	7.46756	-12.44089	-0.09551	-0.00145	-0.02100	-0.04222	0.00046	0.00555	12.05866	-2.61693	-13.77054	-0.06563	0.04323	-0.00666	-0.01854	0.01397	-0.00470	5.38231	2.92556	20.24244	0.68074	-0.00705	0.01826	-0.03078	-0.00005	-0.00631	0.88166	-5.81686	-20.78618	-0.05532	0.19189	-0.00459	0.00024	0.01020	-0.00384	-9.99010
235			2.34000	5.56132	6.03918	3.44426	-0.00590	0.00163	0.00273	-0.00266	0.00026	0.00065	60.31137	7.33628	-12.11911	-0.09747	-0.00370	-0.01748	-0.04420	0.00153	0.01183	11.88624	-2.83513	-14.16657	-0.06453	0.02533	-0.00778	-0.01595	0.00326	-0.00607	5.39541	2.83893	20.39342	0.67571	-0.00709	0.02055	-0.02117	-0.00230	-0.00292	0.80550	-5.86605	-20.33989	-0.06184	0.18089	-0.00827	-0.00630	0.01701	-0.00549	-9.96844
236			2.35000	5.34404	5.91892	3.27489	-0.00597	0.00152	0.00246	-0.00215	0.00031	0.00093	60.11097	7.02836	-11.63902	-0.09871	-0.00523	-0.01413	-0.04451	0.00252	0.01489	11.73420	-2.94589	-14.61682	-0.06081	0.01302	-0.00831	-0.01231	-0.00095	-0.00671	5.40837	2.57149	20.43947	0.67208	-0.00657	0.02217	-0.01804	-0.00383	0.00148	0.68717	-5.93548	-20.02281	-0.05848	0.16530	-0.01097	-0.01069	0.02130	-0.00442	-9.98686
237			2.36000	5.19124	5.76730	3.03036	-0.00592	0.00137	0.00217	-0.00153	0.00033	0.00108	59.92775	6.56436	-11.02932	-0.09896	-0.00583	-0.01123	-0.04331	0.00304	0.01524	11.60738	-2.94192	-15.09122	-0.05461	0.00729	-0.00842	-0.00860	-0.00197	-0.00656	5.42607	2.16648	20.38046	0.67020	-0.00583	0.02192	-0.02071	-0.00440	0.00554	0.54861	-6.01980	-19.87705	-0.05137	0.14372	-0.01204	-0.01187	0.02181	-0.00099	-10.04150
238			2.37000	5.10211	5.59294	2.72949	-0.00576	0.00120	0.00189	-0.00093	0.00032	0.00108	59.75857	5.98141	-10.33493	-0.09805	-0.00538	-0.00907	-0.04062	0.00278	0.01403	11.50619	-2.82276	-15.55451	-0.04610	0.00849	-0.00837	-0.00546	-0.00380	-0.00576	5.45071	1.68278	20.23298	0.67076	-0.00595	0.02058	-0.02757	-0.00490	0.00794	0.41303	-6.11094	-19.92965	-0.04942	0.12151	-0.01273	-0.01207	0.01918	0.00348	-10.12465
239			2.38000	5.06744	5.40783	2.40173	-0.00551	0.00103	0.00164	-0.00044	0.00028	0.00096	59.60068	5.33047	-9.61632	-0.09588	-0.00400	-0.00765	-0.03630	0.00185	0.01221	11.42901	-2.59727	-15.96700	-0.03643	0.01594	-0.00825	-0.00316	-0.00935	-0.00440	5.48289	1.18616	20.02987	0.67130	-0.00819	0.01916	-0.03753	-0.00643	0.00851	0.30286	-6.19898	-20.19331	-0.04801	0.09941	-0.01334	-0.01065	0.01444	0.00846	-10.22534
240			2.39000	5.07173	5.22664	2.08619	-0.00523	0.00087	0.00144	-0.00011	0.00022	0.00076	59.45448	4.67119	-8.94569	-0.09281	-0.00212	-0.00679	-0.03053	0.00075	0.01011	11.37384	-2.28512	-16.28727	-0.02680	0.02794	-0.00797	-0.00161	-0.01872	-0.00254	5.52348	0.73767	19.81234	0.67167	-0.01224	0.01843	-0.04975	-0.00812	0.00782	0.23820	-6.27376	-20.66193	-0.05494	0.07837	-0.01521	-0.00915	0.00902	0.01462	-10.33008
241			2.40000	5.09584	5.06541	1.82509	-0.00493	0.00073	0.00132	0.00004	0.00016	0.00052	59.32388	4.06642	-8.39780	-0.08975	-0.00018	-0.00641	-0.02392	0.00004	0.00786	11.33973	-1.91654	-16.47649	-0.01803	0.04260	-0.00737	-0.00062	-0.02917	-0.00042	5.57352	0.38308	19.61913	0.67555	-0.01696	0.01634	-0.06245	-0.00823	0.00557	0.23354	-6.32612	-21.30227	-0.06510	0.05739	-0.01564	-0.00554	0.00410	0.01885	-10.42402
242			2.41000	5.11985	4.93913	1.65211	-0.00465	0.00063	0.00127	0.00004	0.00010	0.00029	59.21450	3.57520	-8.03513	-0.08755	0.00160	-0.00667	-0.01711	-0.00002	0.00561	11.32703	-1.52856	-16.50519	-0.01105	0.05846	-0.00635	-0.00007	-0.03673	0.00145	5.63224	0.14656	19.47749	0.68063	-0.02098	0.01361	-0.07216	-0.00605	0.00304	0.29388	-6.34955	-22.05172	-0.07186	0.04652	-0.01419	0.00072	0.00097	0.01872	-10.49280
243			2.42000	5.12763	4.85882	1.58319	-0.00447	0.00058	0.00127	-0.00005	0.00005	0.00005	59.13213	3.24339	-7.89399	-0.08634	0.00301	-0.00750	-0.01029	0.00052	0.00289	11.33565	-1.15915	-16.36096	-0.00750	0.07387	-0.00471	0.00018	-0.03768	0.00238	5.69601	0.02933	19.39636	0.68564	-0.02240	0.01125	-0.07606	-0.00237	0.00121	0.41316	-6.34191	-22.82354	-0.07116	0.04740	-0.01149	0.00747	-0.00136	0.01463	-10.52573
244			2.43000	5.11114	4.82828	1.61585	-0.00441	0.00057	0.00129	-0.00017	0.00002	-0.00017	59.08153	3.09505	-7.97878	-0.08588	0.00376	-0.00839	-0.00363	0.00123	-0.00067	11.36324	-0.84184	-16.05364	-0.00855	0.08657	-0.00222	0.00043	-0.03020	0.00163	5.75958	0.01362	19.36695	0.69121	-0.02099	0.00804	-0.07347	0.00079	0.00015	0.57622	-6.30623	-23.51972	-0.05978	0.05336	-0.00644	0.01119	-0.00370	0.00686	-10.51887
245			2.44000	5.07095	4.84122	1.73305	-0.00447	0.00060	0.00133	-0.00028	-0.00001	-0.00034	59.06377	3.12944	-8.26294	-0.08582	0.00360	-0.00883	0.00237	0.00156	-0.00435	11.40439	-0.60156	-15.61549	-0.01442	0.09486	0.00117	0.00097	-0.01588	-0.00104	5.81781	0.07030	19.37090	0.69892	-0.02057	0.00508	-0.06538	0.00267	-0.00017	0.76229	-6.25066	-24.04929	-0.04494	0.06131	-0.00110	0.01104	-0.00586	0.00079	-10.47584
246			2.45000	5.01343	4.88212	1.90788	-0.00463	0.00065	0.00138	-0.00036	-0.00003	-0.00046	59.07377	3.32526	-8.69522	-0.08589	0.00258	-0.00861	0.00691	0.00123	-0.00698	11.45079	-0.45282	-15.09530	-0.02420	0.09809	0.00513	0.00166	0.00107	-0.00485	5.86670	0.16561	19.39060	0.70737	-0.01856	0.00407	-0.05314	0.00308	-0.00023	0.94797	-6.18661	-24.34637	-0.02854	0.07601	0.00265	0.00776	-0.00793	-0.00077	-10.40701
247			2.46000	4.94879	4.93157	2.10839	-0.00487	0.00072	0.00144	-0.00038	-0.00004	-0.00050	59.10083	3.64673	-9.20895	-0.08606	0.00108	-0.00807	0.00941	0.00049	-0.00812	11.49213	-0.39863	-14.55047	-0.03544	0.09680	0.00892	0.00184	0.01605	-0.00810	5.90374	0.26595	19.41710	0.71778	-0.01648	0.00380	-0.03875	0.00244	-0.00026	1.11014	-6.12650	-24.38239	-0.01332	0.08703	0.00515	0.00349	-0.00832	0.00078	-10.32702
248			2.47000	4.89012	4.97350	2.30250	-0.00509	0.00078	0.00150	-0.00030	-0.00003	-0.00047	59.13294	4.04845	-9.73306	-0.08639	-0.00046	-0.00767	0.00980	-0.00017	-0.00818	11.51808	-0.43191	-14.03825	-0.04558	0.09205	0.01180	0.00082	0.02597	-0.00921	5.92827	0.34243	19.45235	0.72998	-0.01188	0.00539	-0.02387	0.00104	-0.00045	1.22978	-6.08111	-24.16922	-0.00906	0.09839	0.00453	0.00199	-0.00711	0.00248	-10.25099
249			2.48000	4.85044	5.00006	2.46314	-0.00524	0.00084	0.00157	-0.00013	-0.00001	-0.00037	59.16071	4.47805	-10.20295	-0.08707	-0.00173	-0.00767	0.00841	-0.00043	-0.00765	11.52017	-0.53699	-13.60954	-0.05262	0.08550	0.01340	-0.00143	0.03000	-0.00781	5.94071	0.37541	19.50264	0.74025	-0.00611	0.00833	-0.00989	0.00001	-0.00085	1.29489	-6.05730	-23.75132	-0.01331	0.11028	0.00171	0.00205	-0.00447	0.00145	-10.19147
250			2.49000	4.83880	5.01077	2.57010	-0.00528	0.00089	0.00163	0.00009	0.00000	-0.00021	59.17888	4.88318	-10.56668	-0.08778	-0.00258	-0.00807	0.00580	-0.00027	-0.00661	11.49388	-0.69262	-13.30341	-0.05556	0.07945	0.01381	-0.00415	0.02953	-0.00472	5.94286	0.35658	19.56888	0.74555	-0.00126	0.01192	0.00170	-0.00011	-0.00135	1.30309	-6.05651	-23.19166	-0.02124	0.11982	-0.00225	0.00170	-0.00099	-0.00233	-10.15557
251			2.50000	4.85766	5.00928	2.61272	-0.00524	0.00093	0.00167	0.00030	0.00001	-0.00003	59.18687	5.22166	-10.79068	-0.08820	-0.00285	-0.00886	0.00276	0.00011	-0.00505	11.44018	-0.87625	-13.14066	-0.05477	0.07550	0.01322	-0.00625	0.02652	-0.00119	5.93728	0.28808	19.64266	0.74688	0.00558	0.01671	0.01042	0.00092	-0.00178	1.26098	-6.07447	-22.56075	-0.03477	0.13118	-0.00796	0.00038	0.00217	-0.00871	-10.14419
252			2.51000	4.90213	5.00046	2.59199	-0.00513	0.00096	0.00171	0.00043	0.00001	0.00014	59.18813	5.46678	-10.86341	-0.08808	-0.00248	-0.01004	0.00003	0.00041	-0.00290	11.36588	-1.06658	-13.12222	-0.05223	0.07319	0.01172	-0.00720	0.02176	0.00168	5.92618	0.18105	19.70966	0.74564	0.01144	0.02037	0.01681	0.00245	-0.00159	1.18232	-6.10284	-21.93248	-0.04431	0.13583	-0.01267	-0.00195	0.00387	-0.01297	-10.15289
253			2.52000	4.96135	4.98884	2.52091	-0.00501	0.00100	0.00174	0.00046	0.00001	0.00026	59.18695	5.60364	-10.79626	-0.08764	-0.00154	-0.01149	-0.00198	0.00039	-0.00012	11.28045	-1.24256	-13.23448	-0.04947	0.07170	0.00946	-0.00716	0.01540	0.00320	5.91105	0.05298	19.75719	0.74294	0.01469	0.02259	0.02124	0.00337	-0.00089	1.08524	-6.13129	-21.38207	-0.05098	0.13169	-0.01624	-0.00409	0.00333	-0.01342	-10.17468
254			2.53000	5.02227	4.97743	2.42015	-0.00491	0.00104	0.00181	0.00040	0.00000	0.00033	59.18623	5.62657	-10.61858	-0.08703	-0.00013	-0.01314	-0.00312	0.00004	0.00312	11.19296	-1.38388	-13.45458	-0.04698	0.07120	0.00662	-0.00642	0.00785	0.00320	5.89328	-0.07588	19.78151	0.73974	0.01462	0.02498	0.02314	0.00307	-0.00019	0.98874	-6.14997	-20.98035	-0.05654	0.12539	-0.01993	-0.00549	0.00108	-0.01040	-10.20309
255			2.54000	5.07353	4.96888	2.31279	-0.00488	0.00110	0.00193	0.00029	-0.00001	0.00034	59.18752	5.53961	-10.37109	-0.08648	0.00168	-0.01497	-0.00332	-0.00045	0.00646	11.11160	-1.47402	-13.75333	-0.04390	0.07282	0.00347	-0.00512	-0.00032	0.00198	5.87520	-0.18558	19.79035	0.73506	0.01360	0.02814	0.02122	0.00219	0.00002	0.90958	-6.15180	-20.78123	-0.06213	0.12679	-0.02392	-0.00600	-0.00220	-0.00359	-10.23342
256			2.55000	5.10834	4.96588	2.22035	-0.00494	0.00118	0.00209	0.00017	-0.00002	0.00028	59.19233	5.35862	-10.09917	-0.08585	0.00373	-0.01686	-0.00249	-0.00074	0.00936	11.04292	-1.50471	-14.09589	-0.03965	0.07721	0.00031	-0.00353	-0.00862	0.00018	5.86025	-0.25917	19.79959	0.72680	0.01179	0.03096	0.01586	0.00105	-0.00071	0.85948	-6.13307	-20.80726	-0.06520	0.12986	-0.02709	-0.00544	-0.00617	0.00615	-10.26378
257			2.56000	5.12589	4.97065	2.15999	-0.00509	0.00126	0.00226	0.00007	-0.00003	0.00015	59.20327	5.11081	-9.84673	-0.08510	0.00574	-0.01859	-0.00059	-0.00057	0.01105	10.99160	-1.47852	-14.44383	-0.03447	0.08400	-0.00250	-0.00199	-0.01621	-0.00138	5.85037	-0.28484	19.82704	0.71898	0.00863	0.03292	0.01154	0.00006	-0.00241	0.84177	-6.09351	-21.04194	-0.06515	0.13245	-0.02885	-0.00432	-0.01013	0.01563	-10.29440
258			2.57000	5.13140	4.98285	2.14177	-0.00528	0.00133	0.00243	0.00004	-0.00003	-0.00002	59.22445	4.83239	-9.65004	-0.08410	0.00745	-0.01992	0.00223	0.00008	0.01095	10.95991	-1.40827	-14.75911	-0.02952	0.09202	-0.00465	-0.00079	-0.02163	-0.00212	5.84225	-0.25814	19.88396	0.71629	0.00459	0.03342	0.01376	-0.00035	-0.00445	0.84964	-6.03625	-21.43034	-0.06108	0.13232	-0.02863	-0.00326	-0.01308	0.02118	-10.32656
259			2.58000	5.13349	4.99905	2.16710	-0.00545	0.00140	0.00259	0.00008	-0.00003	-0.00020	59.26020	4.56363	-9.53347	-0.08290	0.00868	-0.02072	0.00552	0.00097	0.00893	10.94726	-1.31372	-15.00901	-0.02571	0.09990	-0.00595	-0.00002	-0.02321	-0.00191	5.82893	-0.18274	19.97011	0.71960	0.00186	0.03302	0.02454	-0.00027	-0.00606	0.87003	-5.96758	-21.89258	-0.05671	0.13314	-0.02732	-0.00274	-0.01467	0.02171	-10.36213
260			2.59000	5.13989	5.01363	2.22811	-0.00556	0.00143	0.00271	0.00016	-0.00001	-0.00034	59.31237	4.34264	-9.50687	-0.08156	0.00941	-0.02112	0.00861	0.00175	0.00548	10.94972	-1.21668	-15.17061	-0.02355	0.10653	-0.00646	0.00038	-0.02008	-0.00105	5.80372	-0.06995	20.07626	0.72867	0.00080	0.03187	0.04158	-0.00015	-0.00678	0.88933	-5.89613	-22.34361	-0.05777	0.13576	-0.02571	-0.00289	-0.01472	0.01829	-10.40358
261			2.60000	5.15448	5.02115	2.30982	-0.00561	0.00144	0.00277	0.00025	0.00001	-0.00040	59.37895	4.19926	-9.56547	-0.08008	0.00975	-0.02135	0.01091	0.00221	0.00133	10.96081	-1.13716	-15.23376	-0.02296	0.11131	-0.00634	0.00050	-0.01266	-0.00004	5.76378	0.06213	20.19029	0.73752	0.00193	0.03109	0.05969	-0.00040	-0.00676	0.89686	-5.83070	-22.70990	-0.05822	0.13814	-0.02458	-0.00326	-0.01300	0.01272	-10.45372
262			2.61000	5.17637	5.01949	2.39587	-0.00560	0.00142	0.00276	0.00030	0.00003	-0.00039	59.45481	4.14886	-9.69427	-0.07854	0.00974	-0.02143	0.01204	0.00228	-0.00278	10.97386	-1.09006	-15.20211	-0.02424	0.11363	-0.00573	0.00040	-0.00256	0.00075	5.71076	0.18980	20.30057	0.74252	0.00308	0.03029	0.07347	-0.00054	-0.00597	0.88579	-5.77902	-22.93793	-0.06135	0.14033	-0.02379	-0.00392	-0.00967	0.00595	-10.51403
263			2.62000	5.20129	5.01005	2.47403	-0.00553	0.00138	0.00270	0.00028	0.00004	-0.00032	59.53233	4.19114	-9.87257	-0.07746	0.00936	-0.02133	0.01184	0.00200	-0.00622	10.98247	-1.08330	-15.09139	-0.02675	0.11298	-0.00479	0.00005	0.00776	0.00111	5.64981	0.28622	20.39500	0.74343	0.00439	0.02939	0.07959	-0.00046	-0.00438	0.85268	-5.74730	-22.99651	-0.06555	0.14479	-0.02294	-0.00482	-0.00507	-0.00124	-10.58481
264			2.63000	5.22312	4.99546	2.53641	-0.00539	0.00133	0.00261	0.00021	0.00005	-0.00023	59.60214	4.31295	-10.07520	-0.07729	0.00869	-0.02114	0.01031	0.00147	-0.00852	10.98143	-1.11676	-14.92631	-0.02963	0.10942	-0.00378	-0.00057	0.01579	0.00109	5.58740	0.32530	20.45896	0.74293	0.00838	0.02981	0.07765	0.00006	-0.00207	0.79522	-5.73969	-22.87512	-0.07284	0.15579	-0.02353	-0.00635	0.00060	-0.00849	-10.66590
265			2.64000	5.23593	4.97778	2.57825	-0.00525	0.00130	0.00251	0.00009	0.00005	-0.00013	59.65501	4.49143	-10.27402	-0.07775	0.00786	-0.02086	0.00749	0.00084	-0.00939	10.96723	-1.18293	-14.73682	-0.03300	0.10328	-0.00289	-0.00145	0.01986	0.00085	5.52963	0.28611	20.47507	0.74058	0.01281	0.03130	0.06874	0.00184	0.00132	0.71125	-5.75725	-22.58118	-0.07772	0.16996	-0.02497	-0.00825	0.00728	-0.01595	-10.75722
266			2.65000	5.23635	4.95900	2.59876	-0.00516	0.00127	0.00241	-0.00004	0.00004	-0.00004	59.68381	4.69643	-10.44213	-0.07849	0.00697	-0.02050	0.00360	0.00025	-0.00876	10.93872	-1.26913	-14.55429	-0.03657	0.09545	-0.00220	-0.00248	0.01960	0.00056	5.48107	0.15670	20.42676	0.73573	0.01539	0.03246	0.05456	0.00445	0.00575	0.59982	-5.79765	-22.13989	-0.07516	0.17369	-0.02607	-0.00966	0.01360	-0.02227	-10.85819
267			2.66000	5.22527	4.94191	2.59998	-0.00515	0.00127	0.00234	-0.00014	0.00003	0.00003	59.68443	4.89364	-10.55732	-0.07932	0.00609	-0.01998	-0.00104	-0.00021	-0.00676	10.89684	-1.35892	-14.40747	-0.03993	0.08730	-0.00164	-0.00352	0.01582	0.00029	5.44478	-0.06321	20.30484	0.72844	0.01845	0.03475	0.03674	0.00783	0.01110	0.46466	-5.85704	-21.59826	-0.07831	0.17795	-0.02904	-0.01164	0.01942	-0.02821	-10.96724
268			2.67000	5.20735	4.92814	2.58495	-0.00521	0.00128	0.00233	-0.00018	0.00002	0.00009	59.65514	5.05157	-10.60373	-0.08015	0.00535	-0.01935	-0.00610	-0.00053	-0.00383	10.84342	-1.43516	-14.31832	-0.04183	0.08033	-0.00120	-0.00433	0.00988	0.00009	5.42240	-0.36213	20.10873	0.71621	0.02111	0.04022	0.01703	0.01123	0.01807	0.31549	-5.93174	-21.02205	-0.09030	0.19107	-0.03584	-0.01451	0.02592	-0.03449	-11.08259
269			2.68000	5.18941	4.91688	2.55720	-0.00533	0.00132	0.00236	-0.00015	0.00002	0.00013	59.59575	5.14621	-10.57478	-0.08075	0.00501	-0.01890	-0.01119	-0.00072	-0.00053	10.78080	-1.48163	-14.29887	-0.04107	0.07595	-0.00103	-0.00467	0.00284	-0.00004	5.41410	-0.71868	19.85014	0.69980	0.02597	0.04896	-0.00185	0.01555	0.02708	0.16615	-6.01882	-20.49043	-0.10481	0.21084	-0.04622	-0.01698	0.03302	-0.03817	-11.20241
270			2.69000	5.17959	4.90668	2.52213	-0.00551	0.00137	0.00244	-0.00004	0.00002	0.00015	59.50774	5.16260	-10.47726	-0.08110	0.00513	-0.01870	-0.01580	-0.00082	0.00274	10.71225	-1.48455	-14.34866	-0.03801	0.07469	-0.00116	-0.00447	-0.00500	-0.00015	5.41787	-1.10496	19.54253	0.68683	0.02823	0.05368	-0.01775	0.01732	0.03311	0.03032	-6.11438	-20.07098	-0.10359	0.20901	-0.05214	-0.01573	0.03518	-0.03037	-11.32477
271			2.70000	5.18664	4.89603	2.48657	-0.00569	0.00144	0.00255	0.00017	0.00003	0.00015	59.39441	5.09477	-10.33073	-0.08171	0.00558	-0.01873	-0.01964	-0.00079	0.00565	10.64213	-1.43317	-14.45573	-0.03317	0.07654	-0.00148	-0.00381	-0.01378	-0.00028	5.43130	-1.48548	19.21293	0.68830	0.02790	0.05298	-0.03115	0.01588	0.03262	-0.07900	-6.21252	-19.81927	-0.09614	0.18514	-0.05281	-0.01251	0.03074	-0.01365	-11.44773
272			2.71000	5.21857	4.87974	2.45552	-0.00579	0.00152	0.00268	0.00045	0.00006	0.00014	59.26037	4.94756	-10.16072	-0.08285	0.00627	-0.01899	-0.02258	-0.00059	0.00797	10.57430	-1.32165	-14.59899	-0.02747	0.08109	-0.00194	-0.00298	-0.02337	-0.00041	5.45342	-1.82099	18.90159	0.69733	0.02602	0.05248	-0.04342	0.01217	0.02813	-0.15078	-6.30457	-19.77291	-0.10145	0.16530	-0.05454	-0.00996	0.02402	0.00588	-11.57008
273			2.72000	5.27990	4.84821	2.43057	-0.00581	0.00157	0.00281	0.00075	0.00011	0.00013	59.11142	4.73643	-9.99093	-0.08424	0.00732	-0.01971	-0.02444	-0.00023	0.00967	10.51086	-1.15273	-14.75294	-0.02176	0.08836	-0.00265	-0.00221	-0.03315	-0.00051	5.48545	-2.07739	18.65212	0.70799	0.02171	0.05102	-0.05543	0.00704	0.01968	-0.17771	-6.37942	-19.94312	-0.10248	0.14457	-0.05443	-0.00601	0.01506	0.02528	-11.69108
274			2.73000	5.37040	4.79524	2.41157	-0.00574	0.00159	0.00290	0.00101	0.00017	0.00011	58.95448	4.48346	-9.84028	-0.08545	0.00881	-0.02105	-0.02499	0.00032	0.01075	10.45201	-0.93883	-14.89233	-0.01603	0.09780	-0.00373	-0.00153	-0.04175	-0.00051	5.52909	-2.23285	18.49677	0.72061	0.01994	0.04854	-0.06646	0.00314	0.00953	-0.15837	-6.42545	-20.30800	-0.10117	0.13184	-0.05233	-0.00157	0.00604	0.03943	-11.80940
275			2.74000	5.48463	4.72428	2.39905	-0.00555	0.00157	0.00295	0.00116	0.00020	0.00008	58.79721	4.21310	-9.72436	-0.08645	0.01051	-0.02274	-0.02432	0.00109	0.01094	10.39744	-0.70008	-14.99541	-0.01044	0.10801	-0.00505	-0.00093	-0.04701	-0.00029	5.58342	-2.27875	18.44536	0.72998	0.02059	0.04590	-0.07332	-0.00031	0.00035	-0.09828	-6.43410	-20.81176	-0.09529	0.13532	-0.04859	0.00258	-0.00281	0.04500	-11.92247
276			2.75000	5.61143	4.64517	2.39437	-0.00523	0.00153	0.00297	0.00114	0.00021	0.00004	58.64579	3.95034	-9.65525	-0.08744	0.01206	-0.02428	-0.02285	0.00195	0.00985	10.34768	-0.46010	-15.04631	-0.00579	0.11704	-0.00627	-0.00047	-0.04689	0.00022	5.64376	-2.21623	18.48625	0.73522	0.01988	0.04274	-0.07351	-0.00365	-0.00645	-0.00770	-6.40327	-21.37595	-0.08718	0.14813	-0.04336	0.00585	-0.01243	0.04164	-12.02551
277			2.76000	5.73494	4.56711	2.39914	-0.00483	0.00146	0.00296	0.00096	0.00019	-0.00001	58.50360	3.71937	-9.64044	-0.08838	0.01315	-0.02526	-0.02101	0.00271	0.00737	10.30451	-0.24112	-15.03774	-0.00286	0.12371	-0.00701	-0.00019	-0.04103	0.00089	5.70360	-2.05235	18.59701	0.73868	0.02008	0.03977	-0.06643	-0.00682	-0.01073	0.10218	-6.33809	-21.91920	-0.08234	0.16604	-0.03836	0.00849	-0.02221	0.03322	-12.11210
278			2.77000	5.83834	4.49685	2.41439	-0.00448	0.00138	0.00291	0.00069	0.00016	-0.00007	58.37168	3.54160	-9.68220	-0.08895	0.01374	-0.02567	-0.01907	0.00320	0.00386	10.27035	-0.06028	-14.97202	-0.00186	0.12810	-0.00713	-0.00009	-0.03082	0.00144	5.75608	-1.79833	18.75550	0.73924	0.01923	0.03660	-0.05153	-0.00914	-0.01289	0.22086	-6.24844	-22.37429	-0.07599	0.18110	-0.03313	0.01002	-0.02997	0.02239	-12.17593
279			2.78000	5.90810	4.44178	2.44009	-0.00428	0.00129	0.00284	0.00038	0.00010	-0.00013	58.24951	3.43259	-9.77811	-0.08892	0.01388	-0.02557	-0.01722	0.00336	-0.00018	10.24706	0.07130	-14.86009	-0.00236	0.13116	-0.00655	-0.00007	-0.01821	0.00164	5.79400	-1.47015	18.94432	0.73605	0.01735	0.03303	-0.02902	-0.01007	-0.01340	0.33835	-6.14581	-22.69736	-0.06969	0.19163	-0.02780	0.01046	-0.03427	0.01198	-12.21222
280			2.79000	5.93634	4.41081	2.47597	-0.00422	0.00122	0.00279	0.00007	0.00004	-0.00019	58.13533	3.40271	-9.92263	-0.08851	0.01357	-0.02496	-0.01578	0.00314	-0.00425	10.23395	0.14738	-14.71751	-0.00384	0.13303	-0.00529	-0.00007	-0.00452	0.00144	5.81110	-1.08971	19.15128	0.73537	0.01500	0.02921	-0.00159	-0.00967	-0.01278	0.44614	-6.04099	-22.86981	-0.06782	0.19532	-0.02308	0.01060	-0.03439	0.00400	-12.21890
281			2.80000	5.92116	4.41123	2.52115	-0.00431	0.00119	0.00277	-0.00023	-0.00002	-0.00024	58.02573	3.45842	-10.10666	-0.08813	0.01282	-0.02396	-0.01504	0.00256	-0.00784	10.22657	0.16493	-14.56077	-0.00651	0.13296	-0.00362	-0.00009	0.00903	0.00095	5.80434	-0.68447	19.36850	0.73472	0.01298	0.02591	0.02590	-0.00857	-0.01176	0.53865	-5.94282	-22.89568	-0.06635	0.19566	-0.01916	0.01015	-0.03142	-0.00120	-12.19742
282			2.81000	5.86649	4.44494	2.57298	-0.00450	0.00121	0.00279	-0.00051	-0.00009	-0.00028	57.91596	3.59991	-10.31589	-0.08833	0.01179	-0.02288	-0.01523	0.00173	-0.01056	10.21744	0.12434	-14.40701	-0.00990	0.13002	-0.00202	-0.00023	0.02079	0.00046	5.77591	-0.28483	19.59246	0.73264	0.01028	0.02293	0.04755	-0.00640	-0.01044	0.61402	-5.85781	-22.79576	-0.06074	0.19221	-0.01540	0.00874	-0.02612	-0.00404	-12.15256
283			2.82000	5.78206	4.50743	2.62628	-0.00476	0.00129	0.00285	-0.00073	-0.00015	-0.00029	57.80151	3.81692	-10.53129	-0.08917	0.01063	-0.02193	-0.01618	0.00084	-0.01212	10.19892	0.03044	-14.27380	-0.01434	0.12381	-0.00087	-0.00065	0.02897	0.00014	5.73229	0.07780	19.81556	0.73051	0.00711	0.02072	0.05991	-0.00380	-0.00912	0.67267	-5.79038	-22.59221	-0.05259	0.18794	-0.01221	0.00687	-0.01961	-0.00512	-12.09063
284			2.83000	5.68315	4.58845	2.67466	-0.00508	0.00141	0.00294	-0.00082	-0.00019	-0.00026	57.68036	4.08738	-10.73144	-0.09045	0.00944	-0.02119	-0.01747	0.00004	-0.01238	10.16562	-0.10704	-14.17877	-0.01978	0.11497	-0.00030	-0.00144	0.03249	0.00002	5.68157	0.37418	20.03300	0.73059	0.00862	0.02119	0.06399	-0.00343	-0.00858	0.71488	-5.74389	-22.31154	-0.04940	0.19938	-0.01146	0.00543	-0.01343	-0.00615	-12.01819
285			2.84000	5.58915	4.67432	2.71157	-0.00541	0.00156	0.00304	-0.00075	-0.00021	-0.00019	57.55441	4.38005	-10.89450	-0.09197	0.00828	-0.02065	-0.01856	-0.00059	-0.01127	10.11547	-0.27416	-14.13766	-0.02601	0.10439	-0.00034	-0.00261	0.03142	-0.00001	5.62958	0.57756	20.23193	0.73280	0.01290	0.02321	0.06301	-0.00289	-0.00783	0.73662	-5.72077	-21.97315	-0.04571	0.21857	-0.01187	0.00347	-0.00582	-0.00740	-11.94269
286			2.85000	5.52005	4.74984	2.73084	-0.00568	0.00170	0.00312	-0.00048	-0.00019	-0.00008	57.42881	4.65902	-10.99904	-0.09343	0.00728	-0.02034	-0.01901	-0.00103	-0.00886	10.05056	-0.45451	-14.16290	-0.03226	0.09323	-0.00097	-0.00385	0.02675	-0.00016	5.57984	0.66765	20.39229	0.73713	0.01713	0.02563	0.05929	-0.00047	-0.00591	0.73034	-5.72240	-21.59318	-0.04227	0.22930	-0.01318	0.00110	0.00376	-0.00895	-11.87234
287			2.86000	5.49126	4.80142	2.72758	-0.00584	0.00182	0.00319	-0.00007	-0.00012	0.00006	57.31070	4.88802	-11.02683	-0.09453	0.00666	-0.02037	-0.01846	-0.00134	-0.00534	9.97751	-0.63006	-14.26202	-0.03710	0.08335	-0.00216	-0.00462	0.02010	-0.00061	5.53467	0.63489	20.49173	0.74209	0.02197	0.02849	0.05366	0.00376	-0.00251	0.68853	-5.74934	-21.19194	-0.04514	0.22851	-0.01630	-0.00172	0.01389	-0.01128	-11.81535
288			2.87000	5.50949	4.82176	2.70041	-0.00583	0.00189	0.00322	0.00037	-0.00003	0.00021	57.20788	5.03581	-10.96752	-0.09499	0.00649	-0.02063	-0.01667	-0.00156	-0.00096	9.90490	-0.78289	-14.43495	-0.03951	0.07602	-0.00371	-0.00449	0.01274	-0.00146	5.49562	0.48205	20.51177	0.74468	0.02570	0.03093	0.04645	0.00911	0.00244	0.60701	-5.80149	-20.79691	-0.05199	0.21670	-0.02014	-0.00572	0.02279	-0.01321	-11.77902
289			2.88000	5.57092	4.81059	2.65294	-0.00567	0.00190	0.00322	0.00071	0.00006	0.00031	57.12749	5.08253	-10.82257	-0.09471	0.00670	-0.02091	-0.01370	-0.00173	0.00374	9.84177	-0.89664	-14.67197	-0.03859	0.07202	-0.00538	-0.00339	0.00537	-0.00254	5.46322	0.22201	20.44077	0.74374	0.02593	0.03291	0.03779	0.01318	0.00844	0.48633	-5.87787	-20.43790	-0.05979	0.19407	-0.02427	-0.01084	0.02857	-0.01384	-11.76805
290			2.89000	5.66172	4.77229	2.59341	-0.00544	0.00187	0.00318	0.00086	0.00014	0.00036	57.07402	5.02433	-10.60596	-0.09370	0.00719	-0.02108	-0.00991	-0.00181	0.00800	9.79642	-0.95952	-14.95253	-0.03467	0.07115	-0.00700	-0.00171	-0.00183	-0.00353	5.43761	-0.12564	20.27494	0.73957	0.02503	0.03562	0.02681	0.01563	0.01528	0.33245	-5.97603	-20.14154	-0.06859	0.17375	-0.02930	-0.01658	0.03198	-0.01298	-11.78333
291			2.90000	5.76184	4.71349	2.53231	-0.00523	0.00179	0.00311	0.00082	0.00018	0.00034	57.04830	4.87445	-10.34165	-0.09220	0.00786	-0.02115	-0.00572	-0.00178	0.01109	9.77569	-0.96615	-15.24686	-0.02843	0.07294	-0.00848	-0.00006	-0.00873	-0.00408	5.41992	-0.53700	20.01944	0.73276	0.02580	0.04106	0.01217	0.01800	0.02384	0.15665	-6.09218	-19.92881	-0.08163	0.16805	-0.03711	-0.02302	0.03566	-0.01063	-11.82288
292			2.91000	5.85120	4.64292	2.48003	-0.00509	0.00168	0.00301	0.00065	0.00019	0.00027	57.04920	4.66080	-10.05987	-0.09057	0.00867	-0.02125	-0.00126	-0.00160	0.01261	9.78437	-0.91810	-15.51921	-0.02129	0.07661	-0.00985	0.00106	-0.01498	-0.00391	5.41232	-0.98414	19.68822	0.72199	0.03158	0.04970	-0.00615	0.02274	0.03444	-0.02532	-6.22066	-19.81211	-0.09410	0.18102	-0.04786	-0.02773	0.04117	-0.00553	-11.88241
293			2.92000	5.91597	4.57142	2.44420	-0.00504	0.00156	0.00289	0.00042	0.00017	0.00016	57.07701	4.41917	-9.79227	-0.08911	0.00953	-0.02150	0.00373	-0.00128	0.01250	9.82504	-0.82270	-15.73343	-0.01448	0.08150	-0.01099	0.00150	-0.02002	-0.00284	5.41699	-1.43337	19.30665	0.71157	0.03765	0.05526	-0.02627	0.02580	0.04102	-0.19509	-6.35321	-19.79551	-0.09455	0.18574	-0.05500	-0.02616	0.04171	0.00328	-11.95577
294			2.93000	5.95131	4.50912	2.42793	-0.00504	0.00145	0.00277	0.00018	0.00014	0.00006	57.13520	4.18557	-9.56674	-0.08804	0.01020	-0.02166	0.00935	-0.00083	0.01078	9.89817	-0.69121	-15.85876	-0.00889	0.08652	-0.01159	0.00138	-0.02302	-0.00091	5.43539	-1.84596	18.91521	0.70984	0.03860	0.05620	-0.04643	0.02281	0.03972	-0.33457	-6.47848	-19.88008	-0.09592	0.16888	-0.05830	-0.02215	0.03362	0.01373	-12.03546
295			2.94000	5.95868	4.46146	2.42927	-0.00507	0.00135	0.00264	-0.00003	0.00010	-0.00002	57.22732	3.99079	-9.40299	-0.08713	0.01036	-0.02132	0.01519	-0.00034	0.00766	10.00157	-0.53779	-15.87445	-0.00511	0.09118	-0.01117	0.00103	-0.02325	0.00137	5.46868	-2.18418	18.56409	0.72025	0.03650	0.05558	-0.06549	0.01631	0.03207	-0.42914	-6.58295	-20.06582	-0.11098	0.14342	-0.06133	-0.01836	0.02151	0.02525	-12.11417
296			2.95000	5.94233	4.42685	2.44357	-0.00512	0.00127	0.00254	-0.00021	0.00007	-0.00007	57.35286	3.85978	-9.31170	-0.08622	0.01004	-0.02047	0.02040	0.00006	0.00376	10.12964	-0.37886	-15.77085	-0.00346	0.09564	-0.00955	0.00081	-0.02041	0.00311	5.51726	-2.41865	18.30532	0.73623	0.03374	0.05470	-0.07999	0.00921	0.02051	-0.46982	-6.65372	-20.35379	-0.12361	0.12283	-0.06307	-0.01121	0.00998	0.03605	-12.18540
297			2.96000	5.90813	4.39955	2.46562	-0.00521	0.00121	0.00245	-0.00034	0.00006	-0.00009	57.50585	3.80994	-9.29463	-0.08515	0.00942	-0.01941	0.02414	0.00030	-0.00011	10.27340	-0.23143	-15.55074	-0.00510	0.09953	-0.00694	0.00129	-0.01460	0.00350	5.57710	-2.53653	18.16608	0.75103	0.03277	0.05212	-0.08429	0.00307	0.00774	-0.45678	-6.68117	-20.72442	-0.12384	0.10923	-0.06093	-0.00218	0.00023	0.04133	-12.24382
298			2.97000	5.86336	4.37459	2.49168	-0.00531	0.00117	0.00240	-0.00041	0.00006	-0.00010	57.67542	3.84616	-9.34566	-0.08423	0.00882	-0.01862	0.02596	0.00041	-0.00338	10.42145	-0.11028	-15.23209	-0.00973	0.10258	-0.00388	0.00244	-0.00682	0.00246	5.63909	-2.54175	18.14616	0.76488	0.03266	0.04866	-0.07510	-0.00223	-0.00270	-0.39902	-6.66217	-21.13629	-0.11629	0.10513	-0.05616	0.00535	-0.00783	0.03920	-12.28544
299			2.98000	5.81645	4.35009	2.51926	-0.00539	0.00115	0.00240	-0.00039	0.00005	-0.00010	57.84838	3.95719	-9.45148	-0.08386	0.00842	-0.01840	0.02599	0.00046	-0.00582	10.56264	-0.02484	-14.84886	-0.01512	0.10515	-0.00093	0.00352	0.00152	0.00065	5.69196	-2.45218	18.22161	0.77838	0.03258	0.04613	-0.05411	-0.00638	-0.00951	-0.31050	-6.60142	-21.53020	-0.10976	0.11296	-0.05159	0.01077	-0.01536	0.03166	-12.30723
300			2.99000	5.77585	4.32704	2.54605	-0.00541	0.00117	0.00244	-0.00030	0.00005	-0.00010	58.01352	4.11939	-9.59257	-0.08410	0.00816	-0.01862	0.02473	0.00046	-0.00732	10.68863	0.01965	-14.44492	-0.01907	0.10723	0.00159	0.00386	0.00946	-0.00108	5.72760	-2.29501	18.35923	0.78796	0.03188	0.04401	-0.02733	-0.00879	-0.01305	-0.20494	-6.51037	-21.84515	-0.10342	0.12928	-0.04691	0.01445	-0.02243	0.02043	-12.30757
301			3.00000	5.74908	4.30736	2.56947	-0.00536	0.00121	0.00250	-0.00015	0.00004	-0.00008	58.16428	4.30502	-9.74532	-0.08469	0.00783	-0.01886	0.02247	0.00037	-0.00766	10.79447	0.02018	-14.06468	-0.02105	0.10736	0.00353	0.00346	0.01612	-0.00208	5.74379	-2.10394	18.52847	0.78923	0.02959	0.04159	-0.00128	-0.00879	-0.01373	-0.09310	-6.40470	-22.03325	-0.09641	0.14832	-0.04162	0.01636	-0.02709	0.00788	-12.28663
302			3.01000	5.74036	4.29038	2.58686	-0.00524	0.00127	0.00256	0.00001	0.00004	-0.00005	58.29576	4.48662	-9.88450	-0.08516	0.00727	-0.01877	0.01891	0.00018	-0.00671	10.87699	-0.02279	-13.74800	-0.02133	0.10399	0.00471	0.00256	0.02016	-0.00208	5.74201	-1.91853	18.70171	0.78513	0.02813	0.04038	0.02065	-0.00707	-0.01240	0.01426	-6.30176	-22.06399	-0.08982	0.16863	-0.03750	0.01633	-0.02750	-0.00358	-12.24683
303			3.02000	5.74863	4.27128	2.59505	-0.00512	0.00133	0.00260	0.00013	0.00005	0.00000	58.40008	4.63856	-9.98582	-0.08527	0.00646	-0.01822	0.01361	-0.00005	-0.00463	10.93243	-0.10288	-13.52676	-0.02063	0.09704	0.00516	0.00143	0.02061	-0.00129	5.72458	-1.78205	18.84983	0.78108	0.02906	0.04138	0.03769	-0.00405	-0.00934	0.10342	-6.21810	-21.92320	-0.08334	0.19141	-0.03557	0.01406	-0.02259	-0.01385	-12.19399
304			3.03000	5.76846	4.24415	2.59103	-0.00500	0.00137	0.00260	0.00019	0.00008	0.00006	58.46710	4.73914	-10.02955	-0.08512	0.00549	-0.01725	0.00677	-0.00026	-0.00183	10.95718	-0.20753	-13.42088	-0.02096	0.08733	0.00496	0.00033	0.01750	-0.00020	5.69448	-1.73378	18.94334	0.78059	0.03259	0.04326	0.05002	0.00082	-0.00361	0.15900	-6.16734	-21.61481	-0.07642	0.20832	-0.03493	0.00973	-0.01130	-0.02333	-12.13686
305			3.04000	5.79353	4.20523	2.57366	-0.00492	0.00139	0.00255	0.00020	0.00010	0.00012	58.48988	4.77074	-10.00271	-0.08489	0.00454	-0.01612	-0.00074	-0.00039	0.00119	10.95059	-0.31962	-13.43822	-0.02309	0.07629	0.00417	-0.00078	0.01192	0.00070	5.65418	-1.80102	18.94789	0.78169	0.03957	0.04561	0.05838	0.00849	0.00514	0.16673	-6.15789	-21.15337	-0.07401	0.21575	-0.03612	0.00450	0.00426	-0.03260	-12.08560
306			3.05000	5.81789	4.15413	2.54419	-0.00485	0.00137	0.00245	0.00016	0.00012	0.00017	58.46786	4.71919	-9.89994	-0.08482	0.00392	-0.01526	-0.00778	-0.00046	0.00417	10.91775	-0.41977	-13.57551	-0.02622	0.06599	0.00281	-0.00178	0.00545	0.00100	5.60526	-1.99121	18.83908	0.78350	0.04952	0.04947	0.06378	0.01969	0.01692	0.11712	-6.19266	-20.57444	-0.08057	0.21979	-0.04047	-0.00185	0.02092	-0.04297	-12.04879
307			3.06000	5.83597	4.09357	2.50633	-0.00480	0.00134	0.00233	0.00008	0.00014	0.00018	58.40754	4.57411	-9.72395	-0.08493	0.00379	-0.01484	-0.01333	-0.00049	0.00708	10.87006	-0.48930	-13.81893	-0.02951	0.05809	0.00100	-0.00233	-0.00084	0.00050	5.54804	-2.29277	18.60231	0.78424	0.06138	0.05300	0.06602	0.03359	0.03070	0.00850	-6.26920	-19.92963	-0.08888	0.21272	-0.04590	-0.00990	0.03481	-0.05130	-12.03152
308			3.07000	5.84352	4.02903	2.46563	-0.00479	0.00128	0.00220	-0.00001	0.00013	0.00017	58.32085	4.33129	-9.48583	-0.08498	0.00406	-0.01464	-0.01660	-0.00048	0.00972	10.82246	-0.51229	-14.14524	-0.03160	0.05361	-0.00095	-0.00203	-0.00668	-0.00057	5.48361	-2.67953	18.23862	0.78304	0.07109	0.05740	0.06361	0.04600	0.04563	-0.15107	-6.38039	-19.28573	-0.10141	0.19923	-0.05345	-0.01945	0.04330	-0.05627	-12.03594
309			3.08000	5.83882	3.96915	2.42913	-0.00485	0.00121	0.00207	-0.00010	0.00010	0.00013	58.22255	3.99862	-9.20645	-0.08478	0.00459	-0.01444	-0.01728	-0.00040	0.01161	10.79022	-0.47803	-14.52065	-0.03099	0.05286	-0.00283	-0.00085	-0.01238	-0.00177	5.41472	-3.11786	17.76556	0.77733	0.07960	0.06496	0.05539	0.05501	0.06231	-0.34597	-6.51550	-18.71495	-0.11999	0.19619	-0.06490	-0.03076	0.04906	-0.05623	-12.06243
310			3.09000	5.82369	3.92293	2.40384	-0.00498	0.00114	0.00198	-0.00016	0.00007	0.00007	58.12695	3.60028	-8.91529	-0.08448	0.00528	-0.01421	-0.01559	-0.00019	0.01233	10.78483	-0.38307	-14.90053	-0.02668	0.05540	-0.00458	0.00062	-0.01814	-0.00261	5.34571	-3.57172	17.21756	0.76566	0.08991	0.07318	0.04200	0.06114	0.07641	-0.55791	-6.66168	-18.28458	-0.13075	0.19838	-0.07661	-0.03948	0.05104	-0.04404	-12.11141
311			3.10000	5.80357	3.89447	2.39465	-0.00514	0.00109	0.00191	-0.00017	0.00004	0.00001	58.04634	3.17520	-8.64607	-0.08418	0.00603	-0.01398	-0.01202	0.00015	0.01172	10.81224	-0.23187	-15.23266	-0.01996	0.06030	-0.00609	0.00157	-0.02348	-0.00260	5.28200	-4.00518	16.64471	0.76230	0.09748	0.07508	0.02600	0.06027	0.07726	-0.76871	-6.80473	-18.04897	-0.13358	0.17939	-0.08188	-0.04382	0.04229	-0.01703	-12.18206
312			3.11000	5.78574	3.88160	2.40264	-0.00529	0.00105	0.00187	-0.00011	0.00002	-0.00005	57.99055	2.77025	-8.42986	-0.08384	0.00675	-0.01378	-0.00718	0.00055	0.00983	10.87263	-0.03675	-15.46579	-0.01275	0.06679	-0.00705	0.00166	-0.02733	-0.00148	5.22964	-4.38576	16.10592	0.77911	0.09818	0.07196	0.00923	0.05060	0.06548	-0.96226	-6.92927	-18.04111	-0.14319	0.14282	-0.08267	-0.04790	0.02640	0.01576	-12.27153
313			3.12000	5.77696	3.87887	2.42538	-0.00539	0.00101	0.00186	-0.00000	0.00001	-0.00009	57.96578	2.43276	-8.29077	-0.08331	0.00733	-0.01356	-0.00183	0.00092	0.00687	10.96125	0.18320	-15.55802	-0.00706	0.07382	-0.00719	0.00121	-0.02815	0.00041	5.19401	-4.68834	15.65742	0.79785	0.09401	0.06961	-0.00656	0.03623	0.04914	-1.12569	-7.02053	-18.26556	-0.16096	0.11832	-0.08391	-0.05183	0.01299	0.04741	-12.37416
314			3.13000	5.78137	3.87995	2.45855	-0.00542	0.00099	0.00188	0.00013	0.00001	-0.00012	57.97365	2.20221	-8.24324	-0.08265	0.00775	-0.01341	0.00320	0.00118	0.00327	11.06968	0.40471	-15.48497	-0.00406	0.08093	-0.00631	0.00081	-0.02489	0.00214	5.17735	-4.89869	15.33778	0.80870	0.08989	0.06721	-0.01813	0.02196	0.03087	-1.25170	-7.06775	-18.69105	-0.17841	0.10524	-0.08405	-0.05199	0.00233	0.07159	-12.48243
315			3.14000	5.80009	3.87837	2.49668	-0.00538	0.00098	0.00192	0.00026	0.00002	-0.00012	58.01035	2.10387	-8.29010	-0.08203	0.00805	-0.01347	0.00716	0.00127	-0.00055	11.18731	0.60377	-15.24487	-0.00407	0.08756	-0.00446	0.00085	-0.01733	0.00265	5.17769	-5.01452	15.15676	0.81414	0.08875	0.06517	-0.02391	0.00948	0.01439	-1.33874	-7.06701	-19.24834	-0.19151	0.10618	-0.08312	-0.04650	-0.00660	0.08260	-12.58797
316			3.15000	5.83171	3.86829	2.53269	-0.00528	0.00097	0.00199	0.00035	0.00003	-0.00010	58.06710	2.14591	-8.42119	-0.08160	0.00834	-0.01395	0.00950	0.00119	-0.00430	11.30295	0.75963	-14.85985	-0.00650	0.09324	-0.00200	0.00131	-0.00633	0.00158	5.19017	-5.04332	15.09585	0.81729	0.08748	0.06350	-0.02523	-0.00145	0.00189	-1.38863	-7.02282	-19.83981	-0.19882	0.11950	-0.08111	-0.03478	-0.01523	0.07807	-12.68237
317			3.16000	5.87297	3.84700	2.55867	-0.00514	0.00099	0.00209	0.00040	0.00005	-0.00005	58.13148	2.31745	-8.61537	-0.08149	0.00876	-0.01503	0.00998	0.00096	-0.00787	11.40638	0.85734	-14.37323	-0.01004	0.09769	0.00053	0.00177	0.00630	-0.00047	5.20993	-4.99872	15.12100	0.81746	0.08532	0.06200	-0.02482	-0.01006	-0.00618	-1.40278	-6.94750	-20.36291	-0.19961	0.13952	-0.07814	-0.01760	-0.02277	0.06034	-12.75727
318			3.17000	5.91940	3.81638	2.56793	-0.00498	0.00102	0.00220	0.00040	0.00006	0.00002	58.19009	2.58964	-8.84480	-0.08166	0.00920	-0.01641	0.00852	0.00061	-0.01087	11.49042	0.88933	-13.84283	-0.01385	0.10047	0.00277	0.00193	0.01832	-0.00247	5.23373	-4.89844	15.19769	0.81568	0.08112	0.06044	-0.02480	-0.01541	-0.01049	-1.38104	-6.85737	-20.73551	-0.20026	0.15984	-0.07504	0.00218	-0.02687	0.03544	-12.80411
319			3.18000	5.96514	3.78147	2.55664	-0.00482	0.00107	0.00232	0.00034	0.00006	0.00010	58.23003	2.92243	-9.08008	-0.08216	0.00944	-0.01765	0.00531	0.00017	-0.01263	11.55027	0.85594	-13.33019	-0.01641	0.10201	0.00459	0.00154	0.02807	-0.00365	5.25994	-4.76376	15.29980	0.81207	0.07158	0.05740	-0.02576	-0.01618	-0.01184	-1.32435	-6.76804	-20.91254	-0.19549	0.17191	-0.06988	0.02136	-0.02550	0.00905	-12.81700
320			3.19000	6.00315	3.74728	2.52474	-0.00470	0.00115	0.00244	0.00023	0.00006	0.00018	58.24136	3.27622	-9.29442	-0.08277	0.00942	-0.01854	0.00068	-0.00031	-0.01287	11.58380	0.76256	-12.88719	-0.01698	0.10261	0.00582	0.00077	0.03494	-0.00365	5.28769	-4.61885	15.41018	0.81049	0.05957	0.05453	-0.02723	-0.01323	-0.01141	-1.23746	-6.69114	-20.88883	-0.18761	0.17915	-0.06463	0.03595	-0.02028	-0.01261	-12.79491
321			3.20000	6.02629	3.71767	2.47655	-0.00467	0.00123	0.00252	0.00008	0.00004	0.00024	58.21764	3.61849	-9.46772	-0.08353	0.00912	-0.01899	-0.00498	-0.00073	-0.01165	11.59163	0.61794	-12.54705	-0.01609	0.10099	0.00631	-0.00004	0.03815	-0.00267	5.31587	-4.48820	15.51572	0.81373	0.05223	0.05377	-0.02855	-0.00948	-0.00995	-1.13047	-6.63385	-20.69040	-0.17971	0.19298	-0.06153	0.04400	-0.01366	-0.02819	-12.74240
322			3.21000	6.03047	3.69567	2.41994	-0.00472	0.00131	0.00257	-0.00007	0.00003	0.00026	58.15483	3.92193	-9.58802	-0.08452	0.00850	-0.01894	-0.01144	-0.00098	-0.00920	11.57466	0.43588	-12.32490	-0.01580	0.09598	0.00614	-0.00078	0.03666	-0.00129	5.34304	-4.39214	15.60267	0.81716	0.05118	0.05375	-0.02914	-0.00587	-0.00718	-1.01766	-6.59986	-20.36211	-0.16312	0.20762	-0.05855	0.04267	-0.00577	-0.03727	-12.66924
323			3.22000	6.01748	3.68142	2.36280	-0.00486	0.00138	0.00257	-0.00018	0.00001	0.00025	58.05050	4.16158	-9.64931	-0.08580	0.00759	-0.01841	-0.01843	-0.00103	-0.00586	11.53260	0.23743	-12.22351	-0.01763	0.08762	0.00551	-0.00167	0.03025	-0.00004	5.36758	-4.34304	15.65622	0.82205	0.05263	0.05323	-0.02890	-0.00198	-0.00309	-0.91496	-6.58906	-19.95686	-0.14138	0.21339	-0.05505	0.03410	0.00199	-0.03970	-12.58888
324			3.23000	5.99410	3.67278	2.31070	-0.00505	0.00143	0.00253	-0.00024	0.00000	0.00021	57.90444	4.31397	-9.64944	-0.08698	0.00652	-0.01744	-0.02539	-0.00087	-0.00204	11.46593	0.04989	-12.23772	-0.02300	0.07704	0.00464	-0.00309	0.02030	0.00080	5.38809	-4.34292	15.66511	0.82685	0.05915	0.05405	-0.02743	0.00194	0.00157	-0.83670	-6.59721	-19.53011	-0.12858	0.22222	-0.05425	0.02431	0.00763	-0.03850	-12.51527
325			3.24000	5.96896	3.66810	2.26748	-0.00524	0.00144	0.00246	-0.00023	-0.00000	0.00016	57.72053	4.35661	-9.59069	-0.08797	0.00555	-0.01630	-0.03152	-0.00058	0.00178	11.37869	-0.09784	-12.35787	-0.03056	0.06632	0.00358	-0.00496	0.00924	0.00116	5.40332	-4.38364	15.62646	0.82858	0.06723	0.05547	-0.02432	0.00556	0.00609	-0.79237	-6.61632	-19.13772	-0.12343	0.23006	-0.05530	0.01421	0.00979	-0.03330	-12.46022
326			3.25000	5.94961	3.66600	2.23578	-0.00539	0.00144	0.00238	-0.00015	-0.00000	0.00010	57.50671	4.27218	-9.48066	-0.08877	0.00494	-0.01527	-0.03617	-0.00023	0.00521	11.27945	-0.17974	-12.56971	-0.03697	0.05782	0.00226	-0.00642	-0.00097	0.00098	5.41275	-4.44909	15.54835	0.82752	0.07399	0.05579	-0.01967	0.00762	0.00921	-0.78488	-6.63626	-18.83467	-0.11945	0.22921	-0.05595	0.00383	0.00739	-0.02261	-12.43124
327			3.26000	5.94127	3.66460	2.21722	-0.00550	0.00141	0.00231	-0.00002	-0.00000	0.00005	57.27263	4.05559	-9.33387	-0.08944	0.00491	-0.01464	-0.03907	0.00017	0.00809	11.17841	-0.17676	-12.85145	-0.03975	0.05341	0.00064	-0.00669	-0.00998	0.00032	5.41674	-4.51897	15.44873	0.82620	0.07756	0.05482	-0.01391	0.00706	0.00988	-0.80952	-6.64690	-18.67105	-0.12413	0.22317	-0.05652	-0.00574	0.00122	-0.00736	-12.42981
328			3.27000	5.94650	3.66393	2.21239	-0.00557	0.00137	0.00228	0.00012	-0.00000	-0.00001	57.02802	3.71813	-9.17093	-0.08994	0.00553	-0.01448	-0.04003	0.00072	0.01030	11.08491	-0.08083	-13.17345	-0.03885	0.05453	-0.00107	-0.00581	-0.01891	-0.00055	5.41659	-4.57236	15.35198	0.82515	0.07782	0.05427	-0.00754	0.00382	0.00815	-0.85527	-6.64050	-18.68434	-0.13696	0.21952	-0.05820	-0.01479	-0.00713	0.01101	-12.45127
329			3.28000	5.96616	3.66642	2.22135	-0.00564	0.00132	0.00228	0.00028	-0.00001	-0.00006	56.78338	3.29035	-9.01556	-0.09010	0.00672	-0.01472	-0.03876	0.00151	0.01159	11.00634	0.10102	-13.50028	-0.03475	0.06166	-0.00266	-0.00419	-0.02887	-0.00122	5.41398	-4.59123	15.28215	0.82278	0.07410	0.05365	-0.00080	-0.00122	0.00442	-0.90800	-6.61308	-18.88988	-0.15019	0.21383	-0.05963	-0.02185	-0.01581	0.03043	-12.48620
330			3.29000	6.00051	3.67624	2.24383	-0.00568	0.00127	0.00230	0.00043	-0.00003	-0.00012	56.55133	2.82214	-8.89185	-0.08974	0.00827	-0.01522	-0.03510	0.00249	0.01154	10.94781	0.34514	-13.79300	-0.02808	0.07354	-0.00397	-0.00240	-0.03874	-0.00141	5.41005	-4.56244	15.25597	0.82286	0.06807	0.05187	0.00592	-0.00669	-0.00039	-0.95405	-6.56515	-19.27426	-0.16272	0.20589	-0.05952	-0.02532	-0.02282	0.04663	-12.52286
331			3.30000	6.04953	3.69799	2.28060	-0.00571	0.00122	0.00235	0.00059	-0.00005	-0.00019	56.34495	2.37545	-8.82446	-0.08896	0.00997	-0.01592	-0.02940	0.00349	0.00979	10.91133	0.61641	-14.01394	-0.02001	0.08765	-0.00501	-0.00097	-0.04475	-0.00102	5.40551	-4.47836	15.28006	0.82445	0.06231	0.04962	0.01213	-0.01170	-0.00507	-0.98274	-6.50106	-19.79555	-0.17157	0.20518	-0.05807	-0.02397	-0.02806	0.05608	-12.54984
332			3.31000	6.11269	3.73607	2.33252	-0.00573	0.00118	0.00243	0.00074	-0.00009	-0.00027	56.17529	2.01353	-8.83520	-0.08794	0.01166	-0.01687	-0.02243	0.00426	0.00625	10.89569	0.87542	-14.13309	-0.01245	0.10178	-0.00569	-0.00017	-0.04293	-0.00015	5.40061	-4.33727	15.35262	0.82448	0.05513	0.04629	0.01720	-0.01518	-0.00879	-0.98773	-6.42735	-20.39057	-0.17119	0.20737	-0.05425	-0.01772	-0.03075	0.05594	-12.55750
333			3.32000	6.18891	3.79513	2.39782	-0.00575	0.00116	0.00251	0.00087	-0.00013	-0.00033	56.04903	1.78938	-8.93680	-0.08696	0.01311	-0.01805	-0.01513	0.00454	0.00103	10.89764	1.08530	-14.13474	-0.00655	0.11401	-0.00593	0.00011	-0.03125	0.00091	5.39558	-4.14385	15.46759	0.82605	0.04532	0.04219	0.02085	-0.01586	-0.01120	-0.96782	-6.35144	-20.98742	-0.16896	0.20691	-0.04933	-0.00948	-0.02993	0.04812	-12.53912
334			3.33000	6.27620	3.87977	2.47036	-0.00576	0.00116	0.00259	0.00097	-0.00018	-0.00037	55.96682	1.73759	-9.12835	-0.08585	0.01413	-0.01927	-0.00843	0.00414	-0.00544	10.91244	1.21704	-14.01986	-0.00400	0.12292	-0.00555	0.00015	-0.01104	0.00172	5.39066	-3.90938	15.61848	0.82627	0.03361	0.03810	0.02339	-0.01348	-0.01248	-0.92711	-6.28048	-21.51787	-0.16329	0.20473	-0.04401	-0.00129	-0.02603	0.03573	-12.49244
335			3.34000	6.37115	3.99134	2.54218	-0.00572	0.00118	0.00265	0.00100	-0.00024	-0.00037	55.92246	1.86970	-9.39642	-0.08469	0.01458	-0.02034	-0.00324	0.00309	-0.01226	10.93471	1.25354	-13.80557	-0.00515	0.12752	-0.00456	0.00026	0.01334	0.00193	5.38553	-3.65125	15.79885	0.82671	0.02382	0.03486	0.02564	-0.00998	-0.01299	-0.87402	-6.22092	-21.92560	-0.15889	0.20179	-0.03974	0.00510	-0.01981	0.02243	-12.41918
336			3.35000	6.46743	4.12411	2.60555	-0.00560	0.00124	0.00270	0.00094	-0.00028	-0.00033	55.90348	2.17357	-9.71717	-0.08362	0.01446	-0.02118	-0.00028	0.00164	-0.01830	10.95914	1.19115	-13.52182	-0.00942	0.12776	-0.00313	0.00048	0.03620	0.00150	5.37925	-3.39138	15.99923	0.82422	0.01698	0.03193	0.02793	-0.00678	-0.01255	-0.81951	-6.17803	-22.17021	-0.15465	0.20161	-0.03583	0.00892	-0.01230	0.00946	-12.32421
337			3.36000	6.55511	4.26363	2.65352	-0.00544	0.00133	0.00275	0.00076	-0.00030	-0.00025	55.89331	2.61636	-10.05951	-0.08265	0.01376	-0.02158	0.00018	0.00011	-0.02234	10.98087	1.03884	-13.20589	-0.01671	0.12365	-0.00142	0.00070	0.05264	0.00067	5.37076	-3.15359	16.20524	0.81933	0.01211	0.02957	0.02951	-0.00414	-0.01129	-0.77496	-6.15549	-22.23098	-0.15302	0.20321	-0.03277	0.01023	-0.00395	-0.00173	-12.21471
338			3.37000	6.62299	4.39147	2.68110	-0.00530	0.00141	0.00280	0.00051	-0.00028	-0.00015	55.87520	3.15078	-10.39060	-0.08164	0.01260	-0.02140	-0.00156	-0.00116	-0.02362	10.99616	0.81538	-12.89696	-0.02675	0.11581	0.00037	0.00069	0.06005	-0.00015	5.36010	-2.96002	16.39865	0.81540	0.01031	0.02842	0.02882	-0.00262	-0.00953	-0.74939	-6.15506	-22.10963	-0.15578	0.20937	-0.03138	0.00961	0.00473	-0.01088	-12.09851
339			3.38000	6.66309	4.49456	2.68811	-0.00525	0.00148	0.00285	0.00023	-0.00023	-0.00005	55.83732	3.72213	-10.68286	-0.08078	0.01125	-0.02090	-0.00471	-0.00193	-0.02233	11.00211	0.54510	-12.63144	-0.03781	0.10554	0.00183	0.00017	0.05878	-0.00055	5.34885	-2.82776	16.56084	0.81228	0.01251	0.02914	0.02446	-0.00183	-0.00750	-0.74712	-6.17615	-21.83101	-0.15579	0.22110	-0.03178	0.00737	0.01338	-0.01842	-11.98273
340			3.39000	6.67278	4.57006	2.67927	-0.00526	0.00154	0.00291	-0.00005	-0.00018	0.00003	55.77462	4.27414	-10.91695	-0.08052	0.01002	-0.02043	-0.00844	-0.00221	-0.01920	10.99675	0.25411	-12.43964	-0.04703	0.09457	0.00260	-0.00088	0.05134	-0.00039	5.33954	-2.76559	16.67694	0.80967	0.01687	0.03003	0.01605	-0.00058	-0.00482	-0.76714	-6.21566	-21.44058	-0.15232	0.22517	-0.03263	0.00442	0.02032	-0.02347	-11.87233
341			3.40000	6.65418	4.62223	2.66093	-0.00533	0.00160	0.00297	-0.00030	-0.00013	0.00008	55.68797	4.75479	-11.08033	-0.08096	0.00903	-0.02014	-0.01217	-0.00215	-0.01477	10.97939	-0.03267	-12.34338	-0.05284	0.08438	0.00262	-0.00212	0.04078	0.00005	5.33491	-2.77122	16.74054	0.80669	0.02258	0.03122	0.00427	0.00143	-0.00196	-0.80374	-6.26844	-21.00059	-0.15214	0.22096	-0.03471	0.00168	0.02397	-0.02577	-11.77021
342			3.41000	6.61253	4.65745	2.63792	-0.00543	0.00164	0.00303	-0.00049	-0.00009	0.00011	55.58206	5.12187	-11.16621	-0.08172	0.00842	-0.02009	-0.01542	-0.00189	-0.00950	10.95089	-0.29341	-12.35385	-0.05530	0.07656	0.00202	-0.00313	0.02972	0.00038	5.33728	-2.83090	16.75556	0.80002	0.02682	0.03331	-0.00907	0.00349	0.00058	-0.84800	-6.32800	-20.58297	-0.15224	0.21352	-0.03799	-0.00071	0.02415	-0.02441	-11.67833
343			3.42000	6.55513	4.68086	2.61306	-0.00555	0.00168	0.00310	-0.00061	-0.00006	0.00012	55.46359	5.34727	-11.17461	-0.08222	0.00820	-0.02014	-0.01774	-0.00151	-0.00380	10.91401	-0.51052	-12.47083	-0.05504	0.07204	0.00111	-0.00364	0.01943	0.00038	5.34755	-2.92167	16.73440	0.79760	0.02834	0.03541	-0.02131	0.00443	0.00245	-0.89084	-6.38720	-20.25796	-0.15553	0.19619	-0.04184	-0.00301	0.02023	-0.01820	-11.59858
344			3.43000	6.48985	4.69572	2.58908	-0.00568	0.00170	0.00314	-0.00067	-0.00004	0.00011	55.33968	5.41932	-11.11487	-0.08205	0.00839	-0.02018	-0.01880	-0.00100	0.00173	10.87241	-0.67161	-12.68279	-0.05316	0.07141	0.00013	-0.00363	0.01008	0.00006	5.36469	-3.01649	16.69323	0.79873	0.02810	0.03697	-0.02999	0.00392	0.00329	-0.92605	-6.43851	-20.07951	-0.15867	0.17560	-0.04509	-0.00555	0.01396	-0.00711	-11.53374
345			3.44000	6.42405	4.70292	2.56999	-0.00582	0.00170	0.00316	-0.00065	-0.00001	0.00008	55.21691	5.34441	-11.00553	-0.08126	0.00886	-0.02017	-0.01853	-0.00033	0.00640	10.83018	-0.77082	-12.96872	-0.04981	0.07446	-0.00079	-0.00318	0.00129	-0.00043	5.38602	-3.09036	16.64755	0.80085	0.02718	0.03835	-0.03339	0.00236	0.00314	-0.95137	-6.47547	-20.07468	-0.16129	0.16465	-0.04765	-0.00830	0.00749	0.00664	-11.48673
346			3.45000	6.36419	4.70187	2.56018	-0.00597	0.00167	0.00313	-0.00057	0.00002	0.00003	55.10105	5.14536	-10.87057	-0.08023	0.00953	-0.02019	-0.01708	0.00047	0.00976	10.79120	-0.81014	-13.30108	-0.04450	0.08049	-0.00168	-0.00241	-0.00693	-0.00099	5.40797	-3.12446	16.60917	0.80674	0.02513	0.03857	-0.03052	0.00023	0.00212	-0.96692	-6.49335	-20.23944	-0.16473	0.16012	-0.04868	-0.01086	0.00083	0.01972	-11.45842
347			3.46000	6.31566	4.69111	2.56177	-0.00610	0.00161	0.00306	-0.00043	0.00005	-0.00002	54.99733	4.85801	-10.73367	-0.07926	0.01028	-0.02027	-0.01473	0.00131	0.01155	10.75882	-0.80013	-13.64906	-0.03701	0.08851	-0.00253	-0.00148	-0.01371	-0.00146	5.42603	-3.10675	16.58564	0.81470	0.02041	0.03782	-0.02140	-0.00168	0.00059	-0.97406	-6.48923	-20.54174	-0.16581	0.15598	-0.04821	-0.01236	-0.00588	0.02891	-11.44637
348			3.47000	6.28177	4.66895	2.57314	-0.00620	0.00154	0.00296	-0.00027	0.00008	-0.00006	54.90980	4.52681	-10.61419	-0.07841	0.01095	-0.02032	-0.01183	0.00199	0.01168	10.73603	-0.75889	-13.98181	-0.02875	0.09710	-0.00330	-0.00063	-0.01739	-0.00172	5.43661	-3.03235	16.58238	0.82100	0.01567	0.03695	-0.00878	-0.00273	-0.00122	-0.97413	-6.46185	-20.93177	-0.16763	0.15613	-0.04744	-0.01244	-0.01227	0.03338	-11.44497
349			3.48000	6.26328	4.63399	2.58961	-0.00626	0.00145	0.00284	-0.00012	0.00011	-0.00006	54.84102	4.19924	-10.52516	-0.07759	0.01149	-0.02034	-0.00874	0.00236	0.01024	10.72544	-0.70955	-14.27277	-0.02084	0.10523	-0.00395	-0.00003	-0.01639	-0.00171	5.43922	-2.90425	16.60441	0.82834	0.01090	0.03596	0.00268	-0.00278	-0.00317	-0.96760	-6.41285	-21.35476	-0.16829	0.15868	-0.04624	-0.01061	-0.01770	0.03310	-11.44701
350			3.49000	6.25807	4.58664	2.60514	-0.00627	0.00135	0.00270	-0.00000	0.00013	-0.00003	54.79107	3.91981	-10.47394	-0.07681	0.01179	-0.02027	-0.00602	0.00230	0.00748	10.72812	-0.67587	-14.50235	-0.01420	0.11168	-0.00449	0.00026	-0.01011	-0.00146	5.43650	-2.73175	16.65522	0.83392	0.00552	0.03454	0.00988	-0.00175	-0.00498	-0.95386	-6.34784	-21.75943	-0.16483	0.16132	-0.04405	-0.00686	-0.02114	0.02847	-11.44484
351			3.50000	6.26094	4.52996	2.61481	-0.00621	0.00126	0.00254	0.00004	0.00013	0.00000	54.75546	3.72503	-10.46401	-0.07618	0.01179	-0.02009	-0.00434	0.00185	0.00376	10.74157	-0.67725	-14.65906	-0.00902	0.11580	-0.00493	0.00027	0.00047	-0.00103	5.43173	-2.52776	16.73462	0.83604	0.00316	0.03305	0.01260	-0.00112	-0.00640	-0.93252	-6.27500	-22.10232	-0.16313	0.16612	-0.04195	-0.00222	-0.02238	0.02140	-11.43178
352			3.51000	6.26433	4.46855	2.61587	-0.00612	0.00119	0.00239	-0.00001	0.00013	0.00004	54.72440	3.64099	-10.49671	-0.07583	0.01136	-0.01966	-0.00423	0.00111	-0.00043	10.75948	-0.72525	-14.73758	-0.00624	0.11672	-0.00507	0.00018	0.01298	-0.00047	5.42718	-2.30717	16.83802	0.83866	0.00149	0.03222	0.01256	-0.00055	-0.00738	-0.90479	-6.20300	-22.34997	-0.16398	0.16970	-0.04074	0.00242	-0.02092	0.01328	-11.40318
353			3.52000	6.26000	4.40618	2.60773	-0.00601	0.00114	0.00224	-0.00013	0.00012	0.00007	54.68480	3.68091	-10.57037	-0.07574	0.01048	-0.01893	-0.00579	0.00029	-0.00439	10.77355	-0.82213	-14.73876	-0.00822	0.11386	-0.00491	0.00012	0.02429	0.00008	5.42345	-2.08604	16.95660	0.83837	-0.00079	0.03143	0.01168	0.00028	-0.00768	-0.87462	-6.13970	-22.48034	-0.15978	0.17101	-0.03910	0.00585	-0.01695	0.00452	-11.35749
354			3.53000	6.24166	4.34544	2.59137	-0.00592	0.00111	0.00212	-0.00029	0.00011	0.00009	54.62514	3.83953	-10.67667	-0.07589	0.00935	-0.01810	-0.00858	-0.00041	-0.00755	10.77676	-0.96210	-14.67432	-0.01190	0.10838	-0.00444	-0.00011	0.03212	0.00047	5.42003	-1.88213	17.07896	0.83575	-0.00292	0.03093	0.01105	0.00088	-0.00728	-0.84830	-6.09149	-22.48500	-0.15138	0.17461	-0.03733	0.00703	-0.01149	-0.00361	-11.29615
355			3.54000	6.20603	4.28983	2.56919	-0.00586	0.00112	0.00205	-0.00047	0.00009	0.00010	54.53936	4.09992	-10.80656	-0.07618	0.00814	-0.01732	-0.01198	-0.00087	-0.00958	10.76619	-1.13323	-14.55688	-0.02002	0.10017	-0.00395	-0.00071	0.03497	0.00067	5.41616	-1.71461	17.19233	0.83180	-0.00411	0.03135	0.01063	0.00093	-0.00634	-0.83307	-6.06271	-22.36991	-0.14538	0.18625	-0.03655	0.00613	-0.00513	-0.01044	-11.22317
356			3.55000	6.15258	4.24395	2.54434	-0.00583	0.00115	0.00204	-0.00065	0.00007	0.00010	54.42556	4.42722	-10.94502	-0.07666	0.00698	-0.01667	-0.01551	-0.00108	-0.01036	10.74103	-1.31889	-14.40910	-0.02815	0.09093	-0.00332	-0.00173	0.03317	0.00067	5.41171	-1.60058	17.28497	0.82577	-0.00416	0.03204	0.00956	0.00054	-0.00478	-0.83464	-6.05514	-22.15636	-0.14455	0.20039	-0.03659	0.00364	0.00225	-0.01560	-11.14421
357			3.56000	6.08260	4.21127	2.51926	-0.00581	0.00120	0.00206	-0.00080	0.00005	0.00010	54.28650	4.78260	-11.07721	-0.07738	0.00587	-0.01610	-0.01874	-0.00108	-0.00986	10.70280	-1.50072	-14.25120	-0.03804	0.08064	-0.00280	-0.00315	0.02755	0.00056	5.40739	-1.55086	17.34852	0.81866	-0.00459	0.03306	0.00720	0.00010	-0.00280	-0.85607	-6.06837	-21.87841	-0.14802	0.20773	-0.03772	-0.00014	0.00973	-0.01886	-11.06693
358			3.57000	5.99848	4.19236	2.49495	-0.00581	0.00128	0.00213	-0.00093	0.00002	0.00009	54.12806	5.12026	-11.18379	-0.07812	0.00493	-0.01557	-0.02119	-0.00096	-0.00819	10.65396	-1.66060	-14.10903	-0.04523	0.07109	-0.00220	-0.00436	0.02014	0.00037	5.40424	-1.56740	17.37923	0.81164	-0.00334	0.03477	0.00407	-0.00027	-0.00062	-0.89671	-6.10019	-21.57943	-0.15342	0.20846	-0.04023	-0.00471	0.01587	-0.01996	-10.99926
359			3.58000	5.90344	4.18484	2.47323	-0.00584	0.00136	0.00222	-0.00102	0.00001	0.00008	53.96018	5.40087	-11.25068	-0.07892	0.00424	-0.01516	-0.02255	-0.00078	-0.00567	10.59948	-1.78401	-14.00137	-0.05079	0.06289	-0.00174	-0.00508	0.01246	0.00019	5.40241	-1.64231	17.37757	0.80676	-0.00025	0.03570	0.00177	-0.00004	0.00154	-0.95214	-6.14669	-21.30518	-0.15800	0.20125	-0.04241	-0.00921	0.01934	-0.01767	-10.94756
360			3.59000	5.80179	4.18374	2.45627	-0.00588	0.00143	0.00234	-0.00106	-0.00000	0.00006	53.79293	5.59059	-11.26675	-0.07969	0.00392	-0.01490	-0.02286	-0.00060	-0.00266	10.54436	-1.86086	-13.94524	-0.05255	0.05764	-0.00140	-0.00499	0.00550	0.00004	5.40074	-1.75773	17.34760	0.80584	0.00291	0.03484	0.00166	0.00060	0.00311	-1.01503	-6.20241	-21.09739	-0.15882	0.18314	-0.04293	-0.01257	0.01906	-0.01171	-10.91517
361			3.60000	5.69920	4.18204	2.44489	-0.00593	0.00150	0.00246	-0.00104	0.00001	0.00004	53.63359	5.67029	-11.22868	-0.08027	0.00407	-0.01491	-0.02235	-0.00045	0.00044	10.49243	-1.88543	-13.94831	-0.05019	0.05644	-0.00127	-0.00424	-0.00073	-0.00007	5.39754	-1.88840	17.29792	0.80553	0.00345	0.03400	0.00395	0.00072	0.00383	-1.07692	-6.26053	-20.98871	-0.15861	0.15978	-0.04345	-0.01442	0.01573	-0.00367	-10.90304
362			3.61000	5.60243	4.17324	2.43929	-0.00597	0.00154	0.00257	-0.00094	0.00004	0.00002	53.48593	5.63790	-11.14415	-0.08049	0.00476	-0.01524	-0.02112	-0.00025	0.00332	10.44545	-1.85703	-14.00632	-0.04474	0.05939	-0.00140	-0.00323	-0.00684	-0.00017	5.39161	-2.00750	17.24151	0.80568	0.00333	0.03395	0.00825	0.00056	0.00365	-1.12990	-6.31349	-20.99803	-0.15945	0.14108	-0.04465	-0.01488	0.01121	0.00538	-10.91013
363			3.62000	5.51817	4.15360	2.44010	-0.00596	0.00154	0.00265	-0.00079	0.00007	-0.00001	53.35234	5.50544	-11.03051	-0.08035	0.00583	-0.01579	-0.01916	0.00008	0.00569	10.40471	-1.78037	-14.10641	-0.03744	0.06599	-0.00161	-0.00218	-0.01314	-0.00026	5.38220	-2.09315	17.19350	0.80401	0.00335	0.03456	0.01423	0.00034	0.00257	-1.16866	-6.35437	-21.12580	-0.16064	0.13289	-0.04614	-0.01410	0.00661	0.01424	-10.93314
364			3.63000	5.45081	4.12210	2.44795	-0.00589	0.00152	0.00270	-0.00059	0.00010	-0.00004	53.23507	5.29671	-10.90987	-0.07994	0.00703	-0.01639	-0.01650	0.00059	0.00722	10.37180	-1.66620	-14.23003	-0.02963	0.07522	-0.00176	-0.00124	-0.01911	-0.00031	5.36868	-2.13129	17.16756	0.80096	0.00153	0.03492	0.02211	0.00003	0.00065	-1.19120	-6.37766	-21.35273	-0.16046	0.13060	-0.04682	-0.01214	0.00171	0.02106	-10.96713
365			3.64000	5.40088	4.07969	2.46327	-0.00578	0.00146	0.00271	-0.00042	0.00012	-0.00007	53.13669	5.04426	-10.80416	-0.07933	0.00822	-0.01697	-0.01323	0.00118	0.00763	10.34944	-1.53034	-14.35731	-0.02187	0.08605	-0.00178	-0.00048	-0.02346	-0.00029	5.34986	-2.11502	17.17396	0.79681	-0.00074	0.03516	0.03241	0.00005	-0.00182	-1.19780	-6.38000	-21.64404	-0.16157	0.13267	-0.04719	-0.00923	-0.00344	0.02474	-11.00534
366			3.65000	5.36543	4.02913	2.48596	-0.00564	0.00139	0.00269	-0.00029	0.00013	-0.00010	53.05967	4.78569	-10.73230	-0.07856	0.00932	-0.01752	-0.00955	0.00176	0.00681	10.34011	-1.39228	-14.46926	-0.01467	0.09741	-0.00170	-0.00000	-0.02448	-0.00021	5.32390	-2.04297	17.21880	0.79173	-0.00299	0.03525	0.04538	0.00048	-0.00454	-1.18941	-6.36045	-21.95766	-0.16584	0.13892	-0.04744	-0.00522	-0.00870	0.02502	-11.03968
367			3.66000	5.33908	3.97525	2.51558	-0.00552	0.00132	0.00265	-0.00022	0.00013	-0.00013	53.00542	4.55829	-10.70904	-0.07752	0.01028	-0.01806	-0.00594	0.00219	0.00480	10.34465	-1.27280	-14.55033	-0.00804	0.10838	-0.00153	0.00016	-0.02078	-0.00011	5.28867	-1.91731	17.30376	0.78615	-0.00523	0.03455	0.06034	0.00128	-0.00707	-1.16633	-6.32079	-22.25359	-0.17046	0.14393	-0.04681	0.00021	-0.01324	0.02202	-11.06185
368			3.67000	5.31426	3.92341	2.55100	-0.00543	0.00126	0.00261	-0.00025	0.00011	-0.00015	52.97097	4.39545	-10.74414	-0.07624	0.01101	-0.01853	-0.00327	0.00237	0.00175	10.36049	-1.19080	-14.58902	-0.00266	0.11797	-0.00123	0.00008	-0.01188	-0.00001	5.24270	-1.74233	17.42669	0.78082	-0.01069	0.03246	0.07595	0.00341	-0.00885	-1.12801	-6.26606	-22.50213	-0.16808	0.14030	-0.04406	0.00647	-0.01543	0.01641	-11.06502
369			3.68000	5.28184	3.87709	2.59018	-0.00539	0.00123	0.00257	-0.00035	0.00010	-0.00016	52.94611	4.32293	-10.84147	-0.07487	0.01137	-0.01881	-0.00229	0.00224	-0.00197	10.38026	-1.16071	-14.57900	0.00003	0.12493	-0.00068	-0.00000	0.00137	0.00004	5.18544	-1.52509	17.58167	0.77935	-0.01524	0.02995	0.09117	0.00576	-0.00975	-1.07501	-6.20324	-22.68530	-0.15995	0.13690	-0.04028	0.01191	-0.01583	0.01012	-11.04549
370			3.69000	5.23376	3.83675	2.63046	-0.00542	0.00122	0.00253	-0.00053	0.00009	-0.00016	52.91671	4.35515	-10.99743	-0.07386	0.01130	-0.01887	-0.00314	0.00180	-0.00573	10.39373	-1.19124	-14.52140	-0.00107	0.12804	0.00006	0.00001	0.01668	-0.00001	5.11730	-1.27722	17.75912	0.77868	-0.01668	0.02772	0.10454	0.00692	-0.00991	-1.01103	-6.13906	-22.79422	-0.14510	0.13619	-0.03619	0.01470	-0.01508	0.00436	-11.00357
371			3.70000	5.16547	3.79977	2.66788	-0.00551	0.00125	0.00250	-0.00073	0.00009	-0.00013	52.87026	4.49043	-11.19788	-0.07329	0.01086	-0.01881	-0.00545	0.00116	-0.00886	10.39188	-1.28489	-14.42835	-0.00546	0.12706	0.00074	-0.00014	0.03081	-0.00010	5.03965	-1.01520	17.94749	0.77805	-0.01799	0.02656	0.11482	0.00759	-0.00974	-0.94372	-6.07893	-22.82629	-0.13191	0.13795	-0.03329	0.01472	-0.01347	-0.00038	-10.94348
372			3.71000	5.07720	3.76283	2.69857	-0.00565	0.00128	0.00246	-0.00093	0.00009	-0.00010	52.79818	4.71155	-11.42208	-0.07314	0.01006	-0.01855	-0.00882	0.00048	-0.01084	10.36840	-1.43677	-14.31944	-0.01164	0.12216	0.00112	-0.00080	0.04069	-0.00014	4.95486	-0.75839	18.13547	0.77677	-0.01860	0.02650	0.12077	0.00739	-0.00939	-0.88421	-6.02701	-22.78311	-0.12540	0.14742	-0.03192	0.01261	-0.01157	-0.00440	-10.87292
373			3.72000	4.97337	3.72407	2.71925	-0.00583	0.00133	0.00241	-0.00109	0.00010	-0.00004	52.69498	4.99063	-11.64837	-0.07344	0.00882	-0.01796	-0.01289	-0.00008	-0.01136	10.31891	-1.63381	-14.21456	-0.01925	0.11345	0.00121	-0.00221	0.04434	-0.00012	4.86642	-0.52655	18.31284	0.77430	-0.01712	0.02712	0.12077	0.00583	-0.00876	-0.84497	-5.98658	-22.66870	-0.12241	0.15963	-0.03160	0.00836	-0.00874	-0.00804	-10.80171
374			3.73000	4.86144	3.68253	2.72692	-0.00600	0.00137	0.00234	-0.00117	0.00010	0.00002	52.55946	5.29406	-11.85478	-0.07428	0.00712	-0.01698	-0.01713	-0.00043	-0.01029	10.24237	-1.85774	-14.13122	-0.02855	0.10122	0.00110	-0.00448	0.04152	-0.00004	4.77939	-0.33833	18.47105	0.76889	-0.01621	0.02779	0.11234	0.00411	-0.00766	-0.83637	-5.95995	-22.49097	-0.11983	0.16916	-0.03151	0.00248	-0.00472	-0.01105	-10.73964
375			3.74000	4.74995	3.63707	2.71889	-0.00615	0.00139	0.00224	-0.00116	0.00011	0.00008	52.39690	5.58448	-12.01662	-0.07558	0.00516	-0.01573	-0.02079	-0.00055	-0.00787	10.14331	-2.08840	-14.08704	-0.03868	0.08665	0.00084	-0.00715	0.03384	0.00004	4.70092	-0.21076	18.60346	0.76282	-0.01595	0.02889	0.09407	0.00224	-0.00622	-0.86314	-5.94866	-22.26497	-0.12119	0.17519	-0.03238	-0.00398	0.00022	-0.01344	-10.69420
376			3.75000	4.64739	3.58771	2.69446	-0.00625	0.00140	0.00211	-0.00105	0.00012	0.00013	52.21965	5.82321	-12.10855	-0.07696	0.00319	-0.01435	-0.02307	-0.00046	-0.00458	10.03178	-2.30664	-14.09931	-0.04818	0.07113	0.00034	-0.00921	0.02384	0.00005	4.63912	-0.15790	18.70381	0.75831	-0.01537	0.03027	0.06639	0.00012	-0.00430	-0.92358	-5.95415	-22.01282	-0.12752	0.17995	-0.03413	-0.01060	0.00581	-0.01493	-10.66935
377			3.76000	4.56095	3.53739	2.65727	-0.00627	0.00138	0.00197	-0.00087	0.00011	0.00015	52.04396	5.97392	-12.11084	-0.07808	0.00141	-0.01294	-0.02358	-0.00023	-0.00101	9.92036	-2.49518	-14.18185	-0.05488	0.05643	-0.00041	-0.00962	0.01405	-0.00011	4.60115	-0.18868	18.76504	0.75527	-0.01318	0.03237	0.03197	-0.00173	-0.00179	-1.01068	-5.97760	-21.76049	-0.13788	0.18681	-0.03718	-0.01696	0.01200	-0.01542	-10.66523
378			3.77000	4.49416	3.49061	2.61342	-0.00623	0.00134	0.00181	-0.00066	0.00009	0.00015	51.88339	6.00982	-12.01444	-0.07878	-0.00004	-0.01157	-0.02266	0.00001	0.00223	9.82056	-2.63821	-14.33831	-0.05776	0.04390	-0.00139	-0.00819	0.00609	-0.00050	4.59084	-0.30289	18.77901	0.75496	-0.00964	0.03435	-0.00443	-0.00250	0.00149	-1.11441	-6.01950	-21.53359	-0.14905	0.18781	-0.04062	-0.02219	0.01787	-0.01422	-10.67894
379			3.78000	4.44519	3.45105	2.56956	-0.00612	0.00128	0.00166	-0.00048	0.00007	0.00012	51.74445	5.91752	-11.82293	-0.07926	-0.00103	-0.01033	-0.02093	0.00015	0.00477	9.74067	-2.72191	-14.55995	-0.05665	0.03463	-0.00244	-0.00549	0.00041	-0.00106	4.60756	-0.48906	18.73940	0.75371	-0.00661	0.03503	-0.03791	-0.00237	0.00512	-1.22373	-6.07900	-21.35517	-0.15426	0.17614	-0.04275	-0.02465	0.02142	-0.01062	-10.70618
380			3.79000	4.40858	3.42049	2.53250	-0.00598	0.00121	0.00154	-0.00037	0.00005	0.00008	51.62831	5.69864	-11.55180	-0.07938	-0.00145	-0.00929	-0.01861	0.00016	0.00648	9.68654	-2.73607	-14.82736	-0.05252	0.02926	-0.00343	-0.00241	-0.00353	-0.00161	4.64705	-0.72625	18.64504	0.75198	-0.00396	0.03590	-0.06419	-0.00165	0.00868	-1.32804	-6.15297	-21.24435	-0.15887	0.16109	-0.04527	-0.02512	0.02238	-0.00537	-10.74214
381			3.80000	4.37830	3.39986	2.51010	-0.00583	0.00114	0.00145	-0.00031	0.00003	0.00003	51.53474	5.36816	-11.22732	-0.07912	-0.00122	-0.00861	-0.01571	0.00006	0.00751	9.66191	-2.67616	-15.11401	-0.04617	0.02826	-0.00427	0.00033	-0.00698	-0.00195	4.70208	-0.98848	18.50204	0.74957	-0.00114	0.03628	-0.07976	-0.00049	0.01150	-1.41978	-6.23524	-21.21470	-0.15998	0.14494	-0.04709	-0.02390	0.02062	0.00130	-10.78346
382			3.81000	4.34913	3.38963	2.50917	-0.00572	0.00109	0.00142	-0.00030	0.00001	-0.00003	51.46343	4.95181	-10.88145	-0.07846	-0.00044	-0.00826	-0.01232	-0.00001	0.00804	9.66852	-2.54470	-15.39029	-0.03889	0.03135	-0.00488	0.00226	-0.01111	-0.00192	4.76327	-1.24918	18.32353	0.74847	-0.00114	0.03576	-0.08317	-0.00046	0.01297	-1.49606	-6.31687	-21.27215	-0.15746	0.12528	-0.04763	-0.02199	0.01609	0.00827	-10.82858
383			3.82000	4.31715	3.38829	2.53261	-0.00566	0.00105	0.00144	-0.00032	0.00000	-0.00009	51.41380	4.48308	-10.54551	-0.07760	0.00070	-0.00817	-0.00865	0.00006	0.00811	9.70591	-2.35173	-15.62751	-0.03176	0.03782	-0.00519	0.00333	-0.01629	-0.00150	4.82123	-1.48564	18.12623	0.74535	-0.00281	0.03530	-0.07620	-0.00097	0.01307	-1.55811	-6.38769	-21.41102	-0.15581	0.11265	-0.04800	-0.02041	0.01110	0.01463	-10.87732
384			3.83000	4.28098	3.39187	2.57881	-0.00565	0.00103	0.00152	-0.00033	0.00000	-0.00015	51.38567	4.00066	-10.24600	-0.07673	0.00207	-0.00832	-0.00484	0.00029	0.00777	9.77192	-2.11432	-15.80085	-0.02528	0.04689	-0.00519	0.00367	-0.02188	-0.00079	4.87049	-1.68072	17.93407	0.74249	-0.00486	0.03357	-0.06353	-0.00131	0.01140	-1.60736	-6.43928	-21.62048	-0.15491	0.10444	-0.04690	-0.01875	0.00604	0.01899	-10.92905
385			3.84000	4.24273	3.39546	2.64297	-0.00568	0.00104	0.00164	-0.00033	0.00001	-0.00020	51.37980	3.54517	-10.00335	-0.07588	0.00359	-0.00871	-0.00102	0.00064	0.00698	9.86234	-1.85458	-15.89139	-0.01973	0.05753	-0.00495	0.00347	-0.02636	0.00002	4.90890	-1.82529	17.76447	0.73896	-0.00794	0.03127	-0.04877	-0.00145	0.00879	-1.64470	-6.46689	-21.87592	-0.15402	0.10174	-0.04485	-0.01641	0.00139	0.02057	-10.98145
386			3.85000	4.20711	3.39416	2.71834	-0.00572	0.00106	0.00180	-0.00028	0.00002	-0.00024	51.39631	3.15521	-9.83199	-0.07490	0.00514	-0.00934	0.00234	0.00099	0.00568	9.97044	-1.59624	-15.88706	-0.01506	0.06855	-0.00453	0.00290	-0.02797	0.00076	4.93668	-1.91679	17.63101	0.73234	-0.01155	0.02861	-0.03428	-0.00115	0.00586	-1.66997	-6.46993	-22.14873	-0.15212	0.10312	-0.04202	-0.01304	-0.00280	0.01938	-11.03073
387			3.86000	4.17805	3.38428	2.79697	-0.00576	0.00110	0.00196	-0.00021	0.00004	-0.00025	51.43040	2.86283	-9.74076	-0.07387	0.00664	-0.01020	0.00448	0.00123	0.00381	10.08624	-1.36069	-15.78273	-0.01141	0.07876	-0.00392	0.00219	-0.02556	0.00129	4.95519	-1.95913	17.54040	0.72624	-0.01625	0.02543	-0.02173	-0.00048	0.00315	-1.68296	-6.45116	-22.40852	-0.14867	0.10184	-0.03825	-0.00887	-0.00604	0.01575	-11.07290
388			3.87000	4.15624	3.36412	2.86967	-0.00578	0.00115	0.00212	-0.00015	0.00006	-0.00023	51.47116	2.68806	-9.73116	-0.07297	0.00791	-0.01114	0.00488	0.00127	0.00142	10.19809	-1.16423	-15.58189	-0.01062	0.08668	-0.00312	0.00184	-0.01912	0.00146	4.96629	-1.96309	17.49233	0.72174	-0.02118	0.02321	-0.01174	0.00034	0.00121	-1.68474	-6.41580	-22.62538	-0.14692	0.10175	-0.03536	-0.00463	-0.00805	0.01107	-11.10478
389			3.88000	4.13991	3.33343	2.92755	-0.00579	0.00120	0.00225	-0.00012	0.00008	-0.00017	51.50462	2.63391	-9.79412	-0.07261	0.00879	-0.01200	0.00358	0.00108	-0.00125	10.29453	-1.01738	-15.30125	-0.01026	0.09210	-0.00198	0.00142	-0.01005	0.00113	4.97175	-1.94571	17.47948	0.72081	-0.02517	0.02222	-0.00417	0.00078	0.00004	-1.67841	-6.37104	-22.77210	-0.14544	0.10386	-0.03357	-0.00087	-0.00874	0.00574	-11.12462
390			3.89000	4.12679	3.29247	2.96359	-0.00579	0.00125	0.00232	-0.00011	0.00010	-0.00008	51.51916	2.69338	-9.91591	-0.07304	0.00922	-0.01274	0.00098	0.00072	-0.00373	10.36773	-0.92458	-14.96098	-0.01372	0.09342	-0.00079	0.00127	-0.00039	0.00050	4.97275	-1.92767	17.48740	0.72300	-0.02720	0.02168	0.00149	0.00033	-0.00033	-1.66934	-6.32517	-22.82548	-0.14165	0.10904	-0.03192	0.00170	-0.00810	-0.00020	-11.13236
391			3.90000	4.11563	3.24271	2.97426	-0.00577	0.00128	0.00233	-0.00010	0.00012	0.00002	51.50689	2.84077	-10.07284	-0.07418	0.00932	-0.01339	-0.00239	0.00031	-0.00552	10.41261	-0.88327	-14.59377	-0.01747	0.09120	0.00031	0.00075	0.00729	-0.00020	4.96994	-1.93014	17.49580	0.72713	-0.02590	0.02291	0.00560	-0.00099	0.00020	-1.66505	-6.28578	-22.76754	-0.14062	0.12094	-0.03231	0.00253	-0.00628	-0.00671	-11.12989
392			3.91000	4.10658	3.18917	2.96138	-0.00574	0.00129	0.00226	-0.00009	0.00011	0.00010	51.46607	3.03964	-10.23984	-0.07549	0.00905	-0.01384	-0.00589	-0.00002	-0.00621	10.42840	-0.88417	-14.23299	-0.02252	0.08544	0.00115	-0.00009	0.01133	-0.00067	4.96369	-1.97233	17.48104	0.72908	-0.02250	0.02508	0.00781	-0.00258	0.00190	-1.67466	-6.25873	-22.58782	-0.13916	0.13379	-0.03372	0.00135	-0.00284	-0.01405	-11.12122
393			3.92000	4.10048	3.13993	2.93189	-0.00571	0.00127	0.00213	-0.00006	0.00009	0.00013	51.40070	3.24469	-10.39114	-0.07631	0.00838	-0.01381	-0.00882	-0.00018	-0.00547	10.41858	-0.91243	-13.91213	-0.02900	0.07711	0.00197	-0.00118	0.01134	-0.00095	4.95499	-2.06831	17.42053	0.72828	-0.01758	0.02782	0.00702	-0.00359	0.00492	-1.70613	-6.24740	-22.28829	-0.13744	0.14505	-0.03591	-0.00151	0.00189	-0.02176	-11.11172
394			3.93000	4.09753	3.10342	2.89597	-0.00567	0.00123	0.00197	-0.00004	0.00005	0.00012	51.31885	3.40996	-10.50377	-0.07650	0.00731	-0.01318	-0.01083	-0.00017	-0.00340	10.39107	-0.95021	-13.65949	-0.03851	0.06704	0.00275	-0.00236	0.00810	-0.00094	4.94588	-2.22303	17.29923	0.72619	-0.01295	0.03035	0.00222	-0.00379	0.00909	-1.76323	-6.25285	-21.88922	-0.13586	0.15167	-0.03818	-0.00517	0.00698	-0.02862	-11.10690
395			3.94000	4.09687	3.08556	2.86339	-0.00564	0.00119	0.00183	-0.00002	0.00001	0.00009	51.22877	3.49149	-10.55550	-0.07629	0.00606	-0.01203	-0.01187	-0.00005	-0.00065	10.35507	-0.97786	-13.50117	-0.04574	0.05808	0.00366	-0.00295	0.00329	-0.00066	4.93898	-2.43224	17.10738	0.72071	-0.01079	0.03250	-0.00702	-0.00395	0.01375	-1.84398	-6.27356	-21.42295	-0.13610	0.15633	-0.04044	-0.00867	0.01138	-0.03324	-11.11085
396			3.95000	4.09734	3.08783	2.84137	-0.00564	0.00114	0.00172	0.00000	-0.00002	0.00004	51.13863	3.46426	-10.53539	-0.07606	0.00499	-0.01076	-0.01193	0.00009	0.00196	10.32067	-0.97713	-13.44544	-0.05163	0.05136	0.00438	-0.00266	-0.00189	-0.00007	4.93766	-2.68238	16.85196	0.71175	-0.00544	0.03684	-0.01922	-0.00224	0.01930	-1.93995	-6.30597	-20.93955	-0.14239	0.17111	-0.04580	-0.01174	0.01532	-0.03678	-11.12524
397			3.96000	4.09925	3.10734	2.83369	-0.00567	0.00111	0.00167	0.00004	-0.00005	-0.00000	51.05587	3.31698	-10.43964	-0.07616	0.00448	-0.00983	-0.01102	0.00021	0.00414	10.29626	-0.93326	-13.49171	-0.05286	0.04856	0.00474	-0.00138	-0.00717	0.00063	4.94349	-2.95433	16.54941	0.69697	0.00291	0.04423	-0.03079	0.00123	0.02585	-2.04047	-6.34514	-20.49414	-0.14753	0.19032	-0.05452	-0.01378	0.01789	-0.03753	-11.14998
398			3.97000	4.10531	3.13854	2.84003	-0.00575	0.00110	0.00168	0.00011	-0.00006	-0.00004	50.98770	3.05466	-10.27434	-0.07651	0.00475	-0.00948	-0.00911	0.00038	0.00598	10.28777	-0.83793	-13.62621	-0.04895	0.05038	0.00451	0.00031	-0.01309	0.00111	4.95589	-3.22479	16.22581	0.68173	0.00861	0.05005	-0.03905	0.00344	0.02952	-2.13498	-6.38578	-20.14259	-0.14320	0.19543	-0.06101	-0.01394	0.01673	-0.02947	-11.18438
399			3.98000	4.12007	3.17386	2.85605	-0.00588	0.00111	0.00173	0.00023	-0.00006	-0.00006	50.93974	2.69772	-10.05516	-0.07681	0.00555	-0.00949	-0.00634	0.00060	0.00742	10.29862	-0.69057	-13.82223	-0.04192	0.05584	0.00383	0.00174	-0.01987	0.00117	4.97355	-3.46906	15.91456	0.67568	0.00792	0.05128	-0.04383	0.00269	0.02729	-2.21430	-6.42282	-19.93395	-0.13304	0.18034	-0.06218	-0.01274	0.01170	-0.01290	-11.22753
400			3.99000	4.14902	3.20369	2.87476	-0.00605	0.00113	0.00182	0.00042	-0.00004	-0.00006	50.91513	2.28020	-9.80481	-0.07662	0.00663	-0.00958	-0.00305	0.00085	0.00819	10.33019	-0.49952	-14.04394	-0.03456	0.06370	0.00296	0.00262	-0.02672	0.00090	4.99579	-3.66569	15.65090	0.67542	0.00410	0.05196	-0.04502	0.00105	0.02176	-2.27172	-6.45104	-19.90062	-0.13643	0.16354	-0.06375	-0.01240	0.00533	0.00628	-11.27802
401			4.00000	4.19759	3.21726	2.88862	-0.00622	0.00114	0.00190	0.00066	-0.00000	-0.00003	50.91430	1.84486	-9.55025	-0.07587	0.00783	-0.00971	0.00028	0.00106	0.00814	10.38160	-0.28034	-14.25245	-0.02823	0.07273	0.00206	0.00297	-0.03209	0.00050	5.02133	-3.80213	15.46099	0.67787	-0.00046	0.05212	-0.04165	-0.00007	0.01433	-2.30579	-6.46469	-20.04604	-0.13999	0.14848	-0.06435	-0.01194	-0.00127	0.02436	-11.33439
402			4.01000	4.27033	3.20661	2.89212	-0.00633	0.00115	0.00199	0.00095	0.00005	0.00002	50.93509	1.43663	-9.32022	-0.07497	0.00924	-0.01015	0.00320	0.00125	0.00742	10.44875	-0.05293	-14.41174	-0.02211	0.08259	0.00116	0.00277	-0.03450	0.00016	5.04669	-3.87645	15.35248	0.67750	-0.00500	0.05134	-0.03284	-0.00034	0.00696	-2.32025	-6.45868	-20.33729	-0.14122	0.14185	-0.06332	-0.01107	-0.00745	0.03632	-11.39452
403			4.02000	4.36986	3.17028	2.88320	-0.00635	0.00115	0.00207	0.00124	0.00009	0.00006	50.97374	1.09657	-9.14295	-0.07433	0.01078	-0.01094	0.00554	0.00140	0.00598	10.52459	0.16215	-14.49278	-0.01652	0.09232	0.00051	0.00219	-0.03262	-0.00000	5.06698	-3.89434	15.31280	0.67557	-0.00801	0.05052	-0.01990	0.00010	0.00153	-2.32096	-6.43110	-20.70942	-0.14651	0.14872	-0.06235	-0.00978	-0.01337	0.04010	-11.45500
404			4.03000	4.49587	3.11344	2.86363	-0.00627	0.00114	0.00214	0.00149	0.00012	0.00010	51.02615	0.85610	-9.04145	-0.07414	0.01225	-0.01194	0.00731	0.00149	0.00373	10.60084	0.34641	-14.47928	-0.01341	0.10064	0.00034	0.00172	-0.02604	-0.00005	5.07800	-3.86497	15.31647	0.67321	-0.01100	0.04927	-0.00571	0.00089	-0.00139	-2.31320	-6.38552	-21.08255	-0.14679	0.16075	-0.06034	-0.00706	-0.01799	0.03506	-11.51187
405			4.04000	4.64386	3.04505	2.83763	-0.00613	0.00113	0.00219	0.00163	0.00013	0.00012	51.08867	0.73038	-9.02590	-0.07420	0.01352	-0.01307	0.00859	0.00149	0.00078	10.67076	0.48577	-14.37508	-0.01069	0.10769	0.00079	0.00124	-0.01581	-0.00022	5.07828	-3.79937	15.33679	0.67325	-0.01363	0.04819	0.00618	0.00179	-0.00219	-2.30093	-6.32985	-21.38406	-0.14677	0.17287	-0.05859	-0.00334	-0.01987	0.02428	-11.56203
406			4.05000	4.80435	2.97462	2.81045	-0.00595	0.00112	0.00224	0.00165	0.00013	0.00012	51.15815	0.72383	-9.09689	-0.07436	0.01448	-0.01422	0.00927	0.00138	-0.00254	10.73109	0.57127	-14.19443	-0.01185	0.11202	0.00168	0.00116	-0.00366	-0.00062	5.07004	-3.71023	15.35518	0.67338	-0.01631	0.04650	0.01283	0.00263	-0.00177	-2.28593	-6.27302	-21.56537	-0.14192	0.18462	-0.05596	0.00102	-0.01866	0.01069	-11.60361
407			4.06000	4.96459	2.91146	2.78669	-0.00579	0.00113	0.00227	0.00154	0.00011	0.00010	51.22872	0.82163	-9.23899	-0.07453	0.01503	-0.01522	0.00912	0.00113	-0.00564	10.77945	0.60076	-13.96898	-0.01353	0.11427	0.00288	0.00104	0.00798	-0.00114	5.05823	-3.61116	15.36401	0.67186	-0.02040	0.04416	0.01286	0.00343	-0.00096	-2.26799	-6.22290	-21.60873	-0.13056	0.19484	-0.05220	0.00498	-0.01457	-0.00210	-11.63542
408			4.07000	5.11181	2.86405	2.76939	-0.00567	0.00115	0.00230	0.00134	0.00007	0.00007	51.29354	1.00123	-9.42998	-0.07481	0.01510	-0.01590	0.00813	0.00075	-0.00798	10.81458	0.57793	-13.73124	-0.01579	0.11377	0.00404	0.00085	0.01729	-0.00153	5.04861	-3.51636	15.36307	0.67004	-0.02557	0.04240	0.00713	0.00383	-0.00017	-2.24680	-6.18559	-21.52239	-0.12192	0.20167	-0.04935	0.00784	-0.00830	-0.01200	-11.65741
409			4.08000	5.23650	2.83872	2.75970	-0.00563	0.00118	0.00232	0.00109	0.00002	0.00003	51.34620	1.23498	-9.64303	-0.07505	0.01469	-0.01619	0.00634	0.00029	-0.00910	10.83630	0.51087	-13.51126	-0.01950	0.10991	0.00502	0.00058	0.02274	-0.00157	5.04541	-3.43978	15.35347	0.66509	-0.03037	0.04165	-0.00196	0.00332	0.00069	-2.22424	-6.16491	-21.33058	-0.11617	0.20792	-0.04781	0.00926	-0.00102	-0.01897	-11.67074
410			4.09000	5.33392	2.83897	2.75717	-0.00570	0.00123	0.00234	0.00084	-0.00003	-0.00001	51.38143	1.49030	-9.84992	-0.07511	0.01389	-0.01607	0.00387	-0.00014	-0.00874	10.84520	0.41227	-13.33521	-0.02561	0.10197	0.00559	0.00019	0.02322	-0.00118	5.05020	-3.39322	15.33314	0.65995	-0.03207	0.04170	-0.01180	0.00169	0.00189	-2.20454	-6.16235	-21.06553	-0.11251	0.21753	-0.04737	0.00903	0.00644	-0.02329	-11.67841
411			4.10000	5.40499	2.86548	2.75972	-0.00588	0.00130	0.00235	0.00063	-0.00008	-0.00003	51.39556	1.72928	-10.02329	-0.07491	0.01279	-0.01556	0.00094	-0.00041	-0.00693	10.84259	0.29994	-13.22552	-0.03394	0.09069	0.00569	-0.00042	0.01886	-0.00046	5.06251	-3.38404	15.29620	0.65341	-0.03004	0.04227	-0.02060	-0.00030	0.00364	-2.19314	-6.17713	-20.76306	-0.10729	0.23208	-0.04750	0.00706	0.01369	-0.02489	-11.68497
412			4.11000	5.45639	2.91505	2.76442	-0.00613	0.00136	0.00235	0.00051	-0.00014	-0.00004	51.38725	1.91216	-10.13966	-0.07460	0.01160	-0.01477	-0.00214	-0.00050	-0.00406	10.83045	0.19555	-13.19975	-0.04278	0.07821	0.00534	-0.00118	0.01150	0.00035	5.08055	-3.41329	15.23567	0.64728	-0.02652	0.04251	-0.02713	-0.00181	0.00579	-2.19434	-6.20687	-20.45949	-0.10008	0.23893	-0.04734	0.00391	0.01924	-0.02340	-11.69546
413			4.12000	5.49935	2.98021	2.76731	-0.00641	0.00143	0.00236	0.00051	-0.00017	-0.00002	51.35752	2.00587	-10.18137	-0.07417	0.01056	-0.01390	-0.00506	-0.00046	-0.00075	10.81118	0.12043	-13.26695	-0.05009	0.06748	0.00458	-0.00190	0.00359	0.00096	5.10161	-3.47581	15.14730	0.64234	-0.02483	0.04195	-0.03027	-0.00281	0.00788	-2.21025	-6.24762	-20.19011	-0.09406	0.23273	-0.04668	0.00044	0.02129	-0.01893	-11.71420
414			4.13000	5.54710	3.05147	2.76311	-0.00666	0.00147	0.00238	0.00065	-0.00018	0.00002	51.30918	1.99211	-10.13934	-0.07372	0.00999	-0.01324	-0.00752	-0.00038	0.00240	10.78748	0.09072	-13.42343	-0.05373	0.06088	0.00340	-0.00231	-0.00354	0.00112	5.12215	-3.56149	15.03252	0.63644	-0.02450	0.04106	-0.02901	-0.00339	0.00941	-2.24013	-6.29369	-19.98825	-0.09281	0.22149	-0.04624	-0.00301	0.01971	-0.01215	-11.74346
415			4.14000	5.61196	3.11985	2.74599	-0.00684	0.00149	0.00240	0.00091	-0.00017	0.00008	51.24625	1.87138	-10.01692	-0.07329	0.01010	-0.01302	-0.00929	-0.00029	0.00511	10.76268	0.11510	-13.65064	-0.05264	0.05931	0.00182	-0.00220	-0.01004	0.00074	5.13839	-3.65712	14.89939	0.62795	-0.02417	0.04005	-0.02311	-0.00342	0.01002	-2.28098	-6.33781	-19.88341	-0.09282	0.21019	-0.04591	-0.00638	0.01518	-0.00354	-11.78358
416			4.15000	5.70206	3.17869	2.71209	-0.00691	0.00150	0.00244	0.00122	-0.00015	0.00015	51.17378	1.66200	-9.83244	-0.07271	0.01092	-0.01326	-0.01019	-0.00011	0.00720	10.74062	0.19433	-13.91666	-0.04878	0.06181	-0.00004	-0.00168	-0.01638	-0.00002	5.14700	-3.74852	14.76089	0.62104	-0.02416	0.03874	-0.01332	-0.00298	0.00950	-2.32894	-6.37298	-19.89607	-0.09075	0.20047	-0.04507	-0.00921	0.00887	0.00584	-11.83383
417			4.16000	5.81953	3.22388	2.66328	-0.00685	0.00149	0.00248	0.00151	-0.00011	0.00021	51.09714	1.39355	-9.61784	-0.07194	0.01226	-0.01385	-0.01019	0.00028	0.00847	10.72504	0.32285	-14.18450	-0.04379	0.06704	-0.00197	-0.00097	-0.02244	-0.00076	5.14550	-3.82324	14.63153	0.62188	-0.02299	0.03847	-0.00045	-0.00205	0.00829	-2.38089	-6.39462	-20.03068	-0.09694	0.19854	-0.04601	-0.01257	0.00229	0.01499	-11.89268
418			4.17000	5.96025	3.25381	2.60688	-0.00669	0.00148	0.00253	0.00169	-0.00007	0.00023	51.02174	1.10063	-9.41250	-0.07111	0.01390	-0.01473	-0.00946	0.00094	0.00868	10.71822	0.48957	-14.41934	-0.03786	0.07439	-0.00372	-0.00027	-0.02759	-0.00109	5.13206	-3.87233	14.52342	0.62966	-0.02283	0.03811	0.01476	-0.00102	0.00640	-2.43571	-6.40178	-20.27091	-0.10569	0.19659	-0.04697	-0.01603	-0.00368	0.02241	-11.95824
419			4.18000	6.11448	3.26855	2.55141	-0.00647	0.00145	0.00257	0.00171	-0.00003	0.00023	50.95189	0.82004	-9.25361	-0.07049	0.01562	-0.01581	-0.00831	0.00182	0.00762	10.72031	0.67804	-14.59288	-0.03084	0.08336	-0.00508	0.00023	-0.03060	-0.00085	5.10602	-3.89145	14.44395	0.63747	-0.02364	0.03698	0.03071	0.00008	0.00409	-2.49331	-6.39647	-20.58130	-0.10836	0.19441	-0.04643	-0.01791	-0.00806	0.02587	-12.02793
420			4.19000	6.26874	3.27010	2.50233	-0.00624	0.00142	0.00261	0.00158	-0.00000	0.00020	50.89032	0.58769	-9.16825	-0.07024	0.01715	-0.01688	-0.00697	0.00268	0.00518	10.72995	0.86723	-14.68566	-0.02360	0.09263	-0.00584	0.00047	-0.02977	-0.00014	5.06827	-3.87997	14.39651	0.64299	-0.02538	0.03563	0.04505	0.00123	0.00180	-2.55336	-6.38210	-20.91506	-0.11280	0.19379	-0.04570	-0.01898	-0.01059	0.02536	-12.09832
421			4.20000	6.40964	3.26190	2.46193	-0.00603	0.00139	0.00264	0.00134	0.00002	0.00017	50.83919	0.43419	-9.17085	-0.07029	0.01814	-0.01758	-0.00549	0.00323	0.00155	10.74481	1.03464	-14.68927	-0.01866	0.10048	-0.00572	0.00055	-0.02400	0.00065	5.02148	-3.84122	14.38112	0.64684	-0.02787	0.03374	0.05579	0.00239	-0.00022	-2.61473	-6.36222	-21.22333	-0.11684	0.19503	-0.04428	-0.01870	-0.01126	0.02097	-12.16580
422			4.21000	6.52725	3.24734	2.43148	-0.00587	0.00137	0.00265	0.00104	0.00003	0.00012	50.80022	0.38043	-9.26281	-0.07044	0.01835	-0.01768	-0.00394	0.00325	-0.00258	10.76248	1.16039	-14.60876	-0.01755	0.10538	-0.00464	0.00061	-0.01371	0.00106	4.96932	-3.78158	14.39533	0.65021	-0.02922	0.03254	0.06176	0.00323	-0.00183	-2.67588	-6.34063	-21.46363	-0.12207	0.20031	-0.04367	-0.01728	-0.01019	0.01446	-12.22636
423			4.22000	6.61592	3.22822	2.41211	-0.00580	0.00136	0.00264	0.00073	0.00005	0.00007	50.77336	0.43561	-9.43396	-0.07078	0.01786	-0.01732	-0.00253	0.00274	-0.00633	10.78032	1.22979	-14.46069	-0.01964	0.10647	-0.00298	0.00070	-0.00106	0.00090	4.91612	-3.70962	14.43439	0.65491	-0.03072	0.03164	0.06214	0.00367	-0.00300	-2.73450	-6.32159	-21.60743	-0.13047	0.20274	-0.04359	-0.01502	-0.00702	0.00676	-12.27646
424			4.23000	6.67408	3.20520	2.40400	-0.00582	0.00137	0.00260	0.00045	0.00006	0.00003	50.75610	0.59409	-9.66394	-0.07147	0.01690	-0.01676	-0.00147	0.00188	-0.00906	10.79597	1.23647	-14.27002	-0.02361	0.10351	-0.00126	0.00074	0.01085	0.00042	4.86683	-3.63580	14.49215	0.65996	-0.03496	0.03098	0.05661	0.00383	-0.00371	-2.78793	-6.30933	-21.64405	-0.13771	0.19950	-0.04340	-0.01173	-0.00225	-0.00113	-12.31380
425			4.24000	6.70495	3.17841	2.40558	-0.00595	0.00139	0.00254	0.00022	0.00007	-0.00000	50.74467	0.83500	-9.92448	-0.07208	0.01547	-0.01600	-0.00088	0.00089	-0.01032	10.80773	1.18272	-14.06603	-0.02987	0.09657	0.00030	0.00071	0.01915	-0.00009	4.82585	-3.57286	14.56089	0.66350	-0.03689	0.03048	0.04595	0.00288	-0.00388	-2.83533	-6.30710	-21.57796	-0.14127	0.19947	-0.04310	-0.00826	0.00318	-0.00824	-12.33828
426			4.25000	6.71553	3.14659	2.41306	-0.00617	0.00142	0.00246	0.00006	0.00009	-0.00002	50.73450	1.12491	-10.18274	-0.07233	0.01376	-0.01506	-0.00095	-0.00000	-0.00998	10.81504	1.07988	-13.87811	-0.03846	0.08652	0.00153	0.00056	0.02228	-0.00038	4.79609	-3.53439	14.63016	0.66796	-0.03543	0.03075	0.03208	0.00093	-0.00346	-2.87924	-6.31667	-21.42292	-0.14295	0.20536	-0.04354	-0.00589	0.00902	-0.01424	-12.35278
427			4.26000	6.71508	3.10664	2.42119	-0.00643	0.00145	0.00238	-0.00000	0.00012	-0.00000	50.72038	1.42312	-10.40500	-0.07235	0.01204	-0.01411	-0.00165	-0.00065	-0.00832	10.81812	0.94599	-13.73225	-0.04700	0.07490	0.00223	0.00030	0.02063	-0.00034	4.77865	-3.53212	14.68725	0.67188	-0.03110	0.03152	0.01646	-0.00128	-0.00233	-2.92428	-6.33851	-21.19887	-0.14000	0.21137	-0.04419	-0.00504	0.01476	-0.01877	-12.36232
428			4.27000	6.71483	3.05580	2.42505	-0.00670	0.00149	0.00231	0.00008	0.00015	0.00003	50.69908	1.68702	-10.56222	-0.07269	0.01063	-0.01336	-0.00274	-0.00103	-0.00579	10.81841	0.80249	-13.64776	-0.05231	0.06328	0.00224	0.00004	0.01591	-0.00009	4.77348	-3.57442	14.71854	0.67477	-0.02541	0.03259	-0.00012	-0.00299	-0.00037	-2.97491	-6.37170	-20.92974	-0.13941	0.21039	-0.04540	-0.00576	0.01906	-0.02176	-12.37246
429			4.28000	6.72806	2.99397	2.42071	-0.00692	0.00151	0.00225	0.00031	0.00017	0.00007	50.67070	1.87759	-10.63404	-0.07342	0.00960	-0.01282	-0.00383	-0.00117	-0.00276	10.81758	0.67110	-13.63540	-0.05297	0.05310	0.00168	-0.00008	0.01011	0.00013	4.78033	-3.66561	14.71161	0.67849	-0.02177	0.03348	-0.01739	-0.00429	0.00237	-3.03340	-6.41371	-20.64163	-0.14171	0.20442	-0.04663	-0.00756	0.02110	-0.02280	-12.38807
430			4.29000	6.76698	2.92375	2.40450	-0.00704	0.00150	0.00220	0.00066	0.00018	0.00013	50.63780	1.96575	-10.61075	-0.07421	0.00886	-0.01227	-0.00474	-0.00113	0.00047	10.81726	0.57125	-13.69551	-0.05057	0.04498	0.00085	-0.00002	0.00455	0.00015	4.79875	-3.80648	14.65638	0.68449	-0.01583	0.03463	-0.03514	-0.00433	0.00583	-3.09958	-6.46022	-20.36032	-0.14581	0.20026	-0.04845	-0.00994	0.02112	-0.02218	-12.41257
431			4.30000	6.83848	2.84831	2.37223	-0.00707	0.00147	0.00215	0.00106	0.00018	0.00019	50.60236	1.93628	-10.49295	-0.07473	0.00824	-0.01148	-0.00541	-0.00096	0.00339	10.81912	0.51810	-13.81882	-0.04712	0.03875	0.00002	0.00022	-0.00024	0.00001	4.82788	-3.99420	14.54516	0.69252	-0.00455	0.03655	-0.05280	-0.00155	0.01013	-3.17149	-6.50614	-20.10795	-0.15169	0.19944	-0.05157	-0.01241	0.01945	-0.02035	-12.44781
432			4.31000	6.94310	2.77067	2.32141	-0.00700	0.00141	0.00208	0.00142	0.00017	0.00024	50.56546	1.78903	-10.29262	-0.07462	0.00769	-0.01034	-0.00572	-0.00068	0.00541	10.82531	0.52252	-13.98863	-0.04505	0.03433	-0.00059	0.00062	-0.00417	-0.00018	4.86601	-4.22175	14.37200	0.69700	0.00687	0.03845	-0.06860	0.00267	0.01512	-3.24540	-6.54691	-19.89965	-0.15182	0.19648	-0.05413	-0.01368	0.01608	-0.01691	-12.49359
433			4.32000	7.07684	2.69408	2.25516	-0.00689	0.00133	0.00200	0.00170	0.00015	0.00027	50.52869	1.53696	-10.03371	-0.07408	0.00729	-0.00901	-0.00552	-0.00031	0.00626	10.83832	0.59002	-14.18428	-0.04379	0.03220	-0.00098	0.00118	-0.00751	-0.00030	4.90998	-4.47677	14.13293	0.69168	0.01829	0.04099	-0.07967	0.00752	0.02092	-3.31629	-6.57964	-19.74288	-0.15271	0.19310	-0.05749	-0.01376	0.01195	-0.01279	-12.54788
434			4.33000	7.23324	2.62176	2.18188	-0.00675	0.00123	0.00191	0.00190	0.00013	0.00027	50.49455	1.20504	-9.74848	-0.07346	0.00709	-0.00775	-0.00478	0.00010	0.00612	10.86038	0.71916	-14.38266	-0.04141	0.03288	-0.00123	0.00179	-0.01076	-0.00033	4.95524	-4.74136	13.82791	0.68154	0.02715	0.04444	-0.08517	0.01088	0.02745	-3.37843	-6.60308	-19.63932	-0.15957	0.18623	-0.06230	-0.01271	0.00751	-0.00821	-12.60700
435			4.34000	7.40525	2.55639	2.11109	-0.00661	0.00113	0.00181	0.00200	0.00010	0.00023	50.46597	0.82888	-9.47093	-0.07287	0.00705	-0.00662	-0.00357	0.00051	0.00526	10.89249	0.89993	-14.55889	-0.03755	0.03577	-0.00139	0.00227	-0.01392	-0.00027	4.99782	-4.99542	13.46502	0.67071	0.03048	0.04714	-0.08624	0.01099	0.03295	-3.42526	-6.61700	-19.58834	-0.16450	0.17634	-0.06592	-0.00958	0.00335	-0.00286	-12.66576
436			4.35000	7.58638	2.50029	2.05106	-0.00651	0.00104	0.00170	0.00206	0.00008	0.00017	50.44605	0.45049	-9.23244	-0.07225	0.00703	-0.00565	-0.00196	0.00085	0.00402	10.93437	1.11437	-14.68818	-0.03345	0.03982	-0.00138	0.00259	-0.01625	-0.00013	5.03601	-5.22271	13.06298	0.66069	0.02982	0.04864	-0.08453	0.00902	0.03597	-3.45106	-6.62193	-19.58809	-0.16712	0.17352	-0.06803	-0.00484	-0.00006	0.00266	-12.71861
437			4.36000	7.77211	2.45517	2.00751	-0.00645	0.00095	0.00160	0.00209	0.00006	0.00011	50.43848	0.11154	-9.05789	-0.07204	0.00703	-0.00493	-0.00004	0.00107	0.00275	10.98476	1.33926	-14.74968	-0.02891	0.04413	-0.00119	0.00268	-0.01679	0.00004	5.07023	-5.41488	12.64799	0.65402	0.02880	0.04960	-0.08144	0.00695	0.03638	-3.45329	-6.61931	-19.63335	-0.17130	0.17345	-0.06966	0.00053	-0.00273	0.00741	-12.76142
438			4.37000	7.95987	2.42072	1.98068	-0.00643	0.00090	0.00152	0.00210	0.00004	0.00007	50.44614	-0.15347	-8.96010	-0.07252	0.00707	-0.00457	0.00201	0.00113	0.00164	11.04173	1.55019	-14.73049	-0.02407	0.04817	-0.00078	0.00256	-0.01498	0.00013	5.10189	-5.57220	12.24657	0.64803	0.02806	0.05082	-0.07777	0.00537	0.03503	-3.43325	-6.61128	-19.71169	-0.17564	0.17524	-0.07140	0.00598	-0.00444	0.01025	-12.79237
439			4.38000	8.14914	2.39378	1.96389	-0.00642	0.00086	0.00148	0.00213	0.00003	0.00005	50.47003	-0.32157	-8.93736	-0.07355	0.00709	-0.00445	0.00403	0.00098	0.00065	11.10338	1.72606	-14.62822	-0.01998	0.05151	0.00003	0.00234	-0.01092	-0.00001	5.13309	-5.70335	11.87707	0.64362	0.02780	0.05259	-0.07482	0.00453	0.03296	-3.39503	-6.60019	-19.80035	-0.17988	0.18062	-0.07350	0.01102	-0.00505	0.00982	-12.81152
440			4.39000	8.34175	2.36986	1.94640	-0.00643	0.00086	0.00146	0.00219	0.00003	0.00007	50.50907	-0.38431	-8.97558	-0.07462	0.00701	-0.00443	0.00582	0.00066	-0.00021	11.16746	1.85225	-14.45233	-0.01761	0.05394	0.00133	0.00216	-0.00536	-0.00051	5.16543	-5.82260	11.54442	0.64463	0.02708	0.05379	-0.07339	0.00433	0.03063	-3.34511	-6.58842	-19.86738	-0.18342	0.18240	-0.07465	0.01525	-0.00426	0.00488	-12.82160
441			4.40000	8.54094	2.34622	1.91906	-0.00643	0.00087	0.00148	0.00227	0.00003	0.00010	50.56013	-0.34788	-9.05514	-0.07544	0.00692	-0.00451	0.00709	0.00025	-0.00092	11.23105	1.92237	-14.22179	-0.01676	0.05562	0.00300	0.00204	0.00054	-0.00130	5.19898	-5.94454	11.24049	0.64970	0.02832	0.05405	-0.07290	0.00499	0.02889	-3.29090	-6.57792	-19.87727	-0.18402	0.18407	-0.07453	0.01820	-0.00248	-0.00439	-12.82688
442			4.41000	8.74911	2.32337	1.87685	-0.00642	0.00090	0.00153	0.00236	0.00002	0.00014	50.61780	-0.23099	-9.15514	-0.07600	0.00688	-0.00475	0.00756	-0.00016	-0.00144	11.29057	1.93826	-13.96136	-0.01714	0.05636	0.00474	0.00193	0.00569	-0.00212	5.23235	-6.07900	10.94954	0.65640	0.03010	0.05345	-0.07256	0.00603	0.02823	-3.23943	-6.56923	-19.80048	-0.17614	0.18806	-0.07279	0.01896	-0.00047	-0.01607	-12.83252
443			4.42000	8.96606	2.30417	1.81871	-0.00638	0.00094	0.00160	0.00242	0.00001	0.00019	50.67491	-0.06261	-9.25538	-0.07634	0.00690	-0.00510	0.00706	-0.00049	-0.00174	11.34259	1.90894	-13.69774	-0.01852	0.05579	0.00643	0.00179	0.00905	-0.00269	5.26361	-6.22821	10.65534	0.66295	0.03179	0.05251	-0.07193	0.00698	0.02858	-3.19660	-6.56081	-19.62316	-0.16534	0.19372	-0.07064	0.01782	0.00082	-0.02737	-12.84350
444			4.43000	9.18927	2.29148	1.74703	-0.00635	0.00099	0.00167	0.00246	-0.00001	0.00022	50.72405	0.12290	-9.33914	-0.07636	0.00681	-0.00530	0.00553	-0.00069	-0.00164	11.38472	1.85014	-13.45481	-0.02428	0.05265	0.00795	0.00183	0.00969	-0.00280	5.29137	-6.38661	10.34805	0.66899	0.03429	0.05216	-0.07062	0.00770	0.02949	-3.16694	-6.54935	-19.35394	-0.15861	0.20398	-0.06987	0.01543	0.00049	-0.03628	-12.86389
445			4.44000	9.41578	2.28639	1.66764	-0.00634	0.00104	0.00173	0.00248	-0.00002	0.00024	50.75766	0.28480	-9.38957	-0.07618	0.00662	-0.00527	0.00313	-0.00072	-0.00113	11.41470	1.78187	-13.25977	-0.02968	0.04871	0.00914	0.00149	0.00798	-0.00235	5.31504	-6.54428	10.03021	0.67275	0.03615	0.05181	-0.06792	0.00774	0.02935	-3.15328	-6.53070	-19.02506	-0.15055	0.21608	-0.06924	0.01154	-0.00215	-0.04000	-12.89547
446			4.45000	9.64396	2.28807	1.58852	-0.00637	0.00108	0.00179	0.00252	-0.00003	0.00023	50.77096	0.39200	-9.39888	-0.07606	0.00646	-0.00517	0.00025	-0.00059	-0.00040	11.43212	1.72446	-13.12883	-0.03526	0.04440	0.00970	0.00089	0.00468	-0.00140	5.33563	-6.69112	9.72030	0.67621	0.03674	0.05206	-0.06401	0.00703	0.02739	-3.15470	-6.50154	-18.68920	-0.14531	0.22500	-0.06957	0.00731	-0.00724	-0.03747	-12.93691
447			4.46000	9.87420	2.29567	1.51750	-0.00643	0.00112	0.00185	0.00257	-0.00004	0.00020	50.76163	0.42077	-9.36446	-0.07620	0.00665	-0.00530	-0.00282	-0.00037	0.00043	11.43806	1.69628	-13.07353	-0.03766	0.04170	0.00946	0.00015	0.00076	-0.00025	5.35566	-6.81850	9.44629	0.67735	0.03684	0.05342	-0.05902	0.00585	0.02350	-3.16560	-6.45992	-18.40689	-0.14487	0.23510	-0.07146	0.00377	-0.01464	-0.02884	-12.98316
448			4.47000	10.10722	2.30908	1.45957	-0.00649	0.00114	0.00193	0.00263	-0.00005	0.00016	50.72939	0.36114	-9.29093	-0.07647	0.00738	-0.00584	-0.00584	-0.00004	0.00136	11.43562	1.71016	-13.09457	-0.03638	0.04205	0.00844	-0.00040	-0.00349	0.00067	5.37771	-6.91927	9.23196	0.67537	0.03669	0.05534	-0.05314	0.00434	0.01785	-3.17679	-6.40479	-18.22847	-0.14849	0.24583	-0.07416	0.00174	-0.02388	-0.01486	-13.02595
449			4.48000	10.34245	2.32867	1.41666	-0.00652	0.00117	0.00206	0.00266	-0.00006	0.00011	50.67508	0.21854	-9.19051	-0.07667	0.00868	-0.00676	-0.00869	0.00045	0.00238	11.42883	1.77153	-13.18114	-0.03302	0.04567	0.00677	-0.00061	-0.00825	0.00108	5.40288	-6.98819	9.08836	0.66997	0.03655	0.05692	-0.04624	0.00264	0.01111	-3.17724	-6.33606	-18.18246	-0.15365	0.25493	-0.07641	0.00195	-0.03382	0.00251	-13.05482
450			4.49000	10.57740	2.35482	1.38926	-0.00652	0.00121	0.00224	0.00264	-0.00007	0.00006	50.60016	0.01212	-9.08096	-0.07692	0.01042	-0.00796	-0.01118	0.00111	0.00326	11.42117	1.87688	-13.31473	-0.02609	0.05276	0.00475	-0.00051	-0.01351	0.00096	5.43058	-7.02258	9.01549	0.66581	0.03654	0.05746	-0.03876	0.00081	0.00408	-3.15719	-6.25509	-18.27475	-0.15910	0.26007	-0.07739	0.00461	-0.04249	0.02023	-13.05976
451			4.50000	10.80869	2.38574	1.37685	-0.00651	0.00126	0.00245	0.00259	-0.00007	0.00000	50.50854	-0.22156	-8.98697	-0.07741	0.01250	-0.00946	-0.01311	0.00189	0.00373	11.41585	2.01354	-13.46506	-0.02022	0.06097	0.00255	-0.00032	-0.01797	0.00051	5.45993	-7.02116	9.00914	0.66040	0.03450	0.05624	-0.03120	-0.00102	-0.00263	-3.11016	-6.16558	-18.49371	-0.16035	0.25833	-0.07585	0.00899	-0.04751	0.03483	-13.03399
452			4.51000	11.03324	2.41827	1.37696	-0.00649	0.00132	0.00266	0.00249	-0.00007	-0.00005	50.40557	-0.44593	-8.92752	-0.07820	0.01470	-0.01117	-0.01425	0.00262	0.00348	11.41356	2.16235	-13.60801	-0.01400	0.06932	0.00034	-0.00013	-0.02019	0.00006	5.49086	-6.98364	9.06592	0.65752	0.03131	0.05436	-0.02461	-0.00254	-0.00868	-3.03497	-6.07315	-18.81475	-0.16361	0.25602	-0.07363	0.01416	-0.04880	0.04471	-12.97642
453			4.52000	11.24820	2.44932	1.38436	-0.00647	0.00137	0.00284	0.00235	-0.00006	-0.00006	50.29921	-0.62724	-8.91696	-0.07892	0.01656	-0.01270	-0.01444	0.00309	0.00228	11.41484	2.30204	-13.72303	-0.01003	0.07602	-0.00156	-0.00001	-0.01881	-0.00019	5.52396	-6.91109	9.18376	0.65446	0.02770	0.05242	-0.01908	-0.00354	-0.01398	-2.93575	-5.98426	-19.20409	-0.16642	0.25886	-0.07115	0.01878	-0.04714	0.04916	-12.89100
454			4.53000	11.44799	2.47561	1.39145	-0.00648	0.00142	0.00296	0.00212	-0.00005	-0.00003	50.19638	-0.74069	-8.96094	-0.07938	0.01764	-0.01365	-0.01389	0.00304	0.00026	11.41957	2.41331	-13.79790	-0.00911	0.07996	-0.00276	0.00006	-0.01369	-0.00016	5.55929	-6.80851	9.35803	0.64962	0.02157	0.04959	-0.01418	-0.00349	-0.01778	-2.82157	-5.90531	-19.62048	-0.16426	0.25743	-0.06699	0.02100	-0.04085	0.04671	-12.78543
455			4.54000	11.62239	2.49207	1.38935	-0.00649	0.00145	0.00300	0.00176	-0.00003	0.00004	50.10046	-0.77025	-9.05482	-0.07947	0.01770	-0.01380	-0.01302	0.00236	-0.00203	11.42700	2.48098	-13.82798	-0.01187	0.08036	-0.00309	0.00016	-0.00598	-0.00000	5.59552	-6.68661	9.57741	0.64193	0.01069	0.04555	-0.00951	-0.00187	-0.01918	-2.70567	-5.84211	-20.01540	-0.15577	0.25093	-0.06065	0.01972	-0.03059	0.03739	-12.66995
456			4.55000	11.75907	2.49227	1.37180	-0.00652	0.00147	0.00297	0.00128	0.00001	0.00014	50.01168	-0.70921	-9.18633	-0.07920	0.01692	-0.01330	-0.01201	0.00126	-0.00397	11.43592	2.49677	-13.81550	-0.01812	0.07704	-0.00273	0.00033	0.00209	0.00013	5.63023	-6.56168	9.82190	0.63464	0.00172	0.04306	-0.00531	-0.00028	-0.01887	-2.60355	-5.79934	-20.33645	-0.15200	0.25644	-0.05633	0.01638	-0.01927	0.02515	-12.55595
457			4.56000	11.84915	2.47152	1.33845	-0.00655	0.00148	0.00287	0.00073	0.00006	0.00022	49.93019	-0.56300	-9.34014	-0.07863	0.01579	-0.01266	-0.01087	0.00013	-0.00526	11.44516	2.46122	-13.76873	-0.02650	0.07105	-0.00211	0.00051	0.00830	0.00017	5.66055	-6.45290	10.06204	0.63242	0.00071	0.04363	-0.00270	-0.00009	-0.01723	-2.52983	-5.77953	-20.53302	-0.15089	0.28247	-0.05571	0.01129	-0.00652	0.01100	-12.45430
458			4.57000	11.88993	2.42971	1.29416	-0.00661	0.00147	0.00273	0.00019	0.00010	0.00026	49.85638	-0.35085	-9.50004	-0.07796	0.01474	-0.01230	-0.00961	-0.00076	-0.00591	11.45307	2.38346	-13.70047	-0.03460	0.06371	-0.00165	0.00056	0.01146	0.00015	5.68465	-6.37757	10.26118	0.63491	0.00437	0.04485	-0.00325	-0.00028	-0.01292	-2.49478	-5.78302	-20.56477	-0.14136	0.30160	-0.05542	0.00497	0.00862	-0.00550	-12.37487
459			4.58000	11.88552	2.37302	1.24549	-0.00672	0.00146	0.00257	-0.00028	0.00012	0.00026	49.79087	-0.10405	-9.64992	-0.07735	0.01393	-0.01229	-0.00823	-0.00129	-0.00594	11.45788	2.27987	-13.62531	-0.04042	0.05627	-0.00149	0.00040	0.01163	0.00013	5.70245	-6.34641	10.38506	0.64022	0.01138	0.04588	-0.00737	-0.00002	-0.00619	-2.50117	-5.80731	-20.41742	-0.13489	0.30611	-0.05583	-0.00041	0.02222	-0.02145	-12.32458
460			4.59000	11.84678	2.31284	1.19863	-0.00686	0.00144	0.00243	-0.00060	0.00011	0.00023	49.73496	0.14082	-9.77625	-0.07649	0.01325	-0.01234	-0.00679	-0.00145	-0.00525	11.45849	2.17108	-13.55588	-0.04455	0.04941	-0.00140	0.00007	0.00955	0.00010	5.71498	-6.36062	10.41578	0.64442	0.01772	0.04661	-0.01321	0.00099	0.00136	-2.54335	-5.84685	-20.11896	-0.13133	0.30376	-0.05675	-0.00451	0.03092	-0.03330	-12.30501
461			4.60000	11.78793	2.26155	1.15888	-0.00704	0.00142	0.00232	-0.00079	0.00009	0.00017	49.68871	0.34906	-9.86985	-0.07519	0.01253	-0.01214	-0.00556	-0.00125	-0.00387	11.45495	2.07903	-13.50087	-0.04855	0.04343	-0.00111	-0.00027	0.00617	0.00006	5.72290	-6.41345	10.35809	0.64628	0.02267	0.04693	-0.01769	0.00227	0.00788	-2.60982	-5.89395	-19.73691	-0.13111	0.29304	-0.05793	-0.00755	0.03277	-0.03806	-12.31126
462			4.61000	11.72159	2.22728	1.12916	-0.00723	0.00141	0.00224	-0.00083	0.00005	0.00011	49.64936	0.49314	-9.92541	-0.07373	0.01176	-0.01162	-0.00481	-0.00081	-0.00207	11.44874	2.02351	-13.46448	-0.05225	0.03870	-0.00055	-0.00049	0.00234	0.00002	5.72601	-6.49385	10.23469	0.64721	0.02528	0.04682	-0.01885	0.00325	0.01217	-2.68750	-5.94065	-19.35707	-0.13339	0.27713	-0.05895	-0.00974	0.02841	-0.03452	-12.33399
463			4.62000	11.65799	2.21163	1.11045	-0.00741	0.00141	0.00220	-0.00075	0.00001	0.00005	49.61335	0.55554	-9.94146	-0.07235	0.01109	-0.01093	-0.00442	-0.00026	-0.00023	11.44234	2.01920	-13.44675	-0.05525	0.03561	0.00013	-0.00044	-0.00141	-0.00000	5.72411	-6.58992	10.07448	0.64796	0.02571	0.04619	-0.01685	0.00366	0.01411	-2.76371	-5.97995	-19.05740	-0.13417	0.26142	-0.05911	-0.01064	0.02006	-0.02383	-12.36174
464			4.63000	11.60622	2.21162	1.10312	-0.00757	0.00141	0.00217	-0.00056	-0.00001	0.00000	49.57944	0.52867	-9.92063	-0.07117	0.01060	-0.01021	-0.00405	0.00033	0.00138	11.43896	2.07365	-13.44480	-0.05735	0.03413	0.00080	-0.00004	-0.00494	-0.00002	5.71741	-6.69115	9.90036	0.64832	0.02642	0.04560	-0.01332	0.00379	0.01455	-2.82707	-6.00634	-18.88889	-0.13852	0.24950	-0.05938	-0.01030	0.00984	-0.00961	-12.38295
465			4.64000	11.57361	2.22233	1.10693	-0.00769	0.00140	0.00215	-0.00028	-0.00003	-0.00004	49.54881	0.41435	-9.86852	-0.07011	0.01027	-0.00950	-0.00346	0.00090	0.00262	11.44167	2.18702	-13.45430	-0.05854	0.03407	0.00137	0.00069	-0.00828	-0.00004	5.70689	-6.78989	9.72458	0.64819	0.02710	0.04508	-0.01028	0.00366	0.01430	-2.86860	-6.01606	-18.86895	-0.14535	0.24126	-0.05969	-0.00843	-0.00070	0.00498	-12.38816
466			4.65000	11.56375	2.23804	1.12035	-0.00776	0.00139	0.00212	0.00002	-0.00003	-0.00007	49.52375	0.22330	-9.79188	-0.06901	0.01009	-0.00884	-0.00261	0.00138	0.00345	11.45328	2.35268	-13.47052	-0.05916	0.03519	0.00181	0.00170	-0.01138	-0.00006	5.69438	-6.88127	9.55168	0.64445	0.02663	0.04464	-0.00939	0.00320	0.01382	-2.88344	-6.00789	-18.98512	-0.15044	0.23414	-0.05963	-0.00500	-0.00997	0.01717	-12.37183
467			4.66000	11.57495	2.25327	1.14087	-0.00780	0.00135	0.00208	0.00027	-0.00002	-0.00009	49.50611	-0.02706	-9.69782	-0.06778	0.01003	-0.00827	-0.00155	0.00174	0.00388	11.47591	2.55811	-13.48876	-0.05913	0.03753	0.00214	0.00289	-0.01415	-0.00010	5.68267	-6.96221	9.38283	0.63729	0.02634	0.04444	-0.01154	0.00267	0.01335	-2.87173	-5.98391	-19.20285	-0.15727	0.23237	-0.05984	-0.00090	-0.01654	0.02525	-12.33355
468			4.67000	11.60108	2.26377	1.16565	-0.00780	0.00131	0.00201	0.00041	-0.00000	-0.00009	49.49740	-0.31469	-9.59367	-0.06655	0.01007	-0.00784	-0.00042	0.00194	0.00401	11.51071	2.78664	-13.50402	-0.05801	0.04093	0.00237	0.00408	-0.01631	-0.00014	5.67475	-7.03111	9.21829	0.63002	0.02694	0.04433	-0.01624	0.00220	0.01289	-2.83898	-5.95060	-19.47481	-0.16515	0.23558	-0.06022	0.00304	-0.01916	0.02845	-12.27841
469			4.68000	11.63366	2.26745	1.19128	-0.00778	0.00125	0.00192	0.00044	0.00001	-0.00008	49.49781	-0.61565	-9.48537	-0.06539	0.01014	-0.00750	0.00058	0.00193	0.00386	11.55758	3.01957	-13.51125	-0.05542	0.04510	0.00256	0.00504	-0.01740	-0.00020	5.67248	-7.08831	9.05799	0.62359	0.02722	0.04397	-0.02152	0.00176	0.01241	-2.79380	-5.91761	-19.75107	-0.17104	0.23673	-0.06007	0.00609	-0.01675	0.02659	-12.21435
470			4.69000	11.66442	2.26382	1.21294	-0.00772	0.00119	0.00183	0.00037	0.00002	-0.00005	49.50527	-0.90521	-9.37593	-0.06440	0.01002	-0.00701	0.00116	0.00163	0.00341	11.61503	3.23775	-13.50470	-0.05214	0.04902	0.00290	0.00564	-0.01667	-0.00029	5.67518	-7.13693	8.90121	0.61917	0.02740	0.04307	-0.02464	0.00150	0.01194	-2.74523	-5.89437	-19.98817	-0.17174	0.23737	-0.05894	0.00759	-0.01021	0.02057	-12.14811
471			4.70000	11.68662	2.25291	1.22527	-0.00766	0.00113	0.00174	0.00022	0.00003	-0.00001	49.51501	-1.15985	-9.26543	-0.06362	0.00962	-0.00624	0.00116	0.00105	0.00267	11.67985	3.42412	-13.47879	-0.04967	0.05156	0.00360	0.00595	-0.01376	-0.00044	5.67929	-7.18226	8.74577	0.61666	0.02700	0.04149	-0.02388	0.00146	0.01147	-2.70168	-5.88759	-20.15496	-0.16445	0.23631	-0.05646	0.00708	-0.00135	0.01211	-12.08398
472			4.71000	11.69667	2.23416	1.22447	-0.00761	0.00108	0.00167	0.00006	0.00004	0.00003	49.52166	-1.36015	-9.15256	-0.06322	0.00906	-0.00526	0.00072	0.00036	0.00185	11.74799	3.56549	-13.43013	-0.04881	0.05173	0.00457	0.00607	-0.00913	-0.00065	5.68060	-7.22995	8.58975	0.61662	0.02595	0.03938	-0.01972	0.00159	0.01098	-2.67059	-5.89948	-20.23527	-0.16009	0.23441	-0.05383	0.00519	0.00741	0.00349	-12.02487
473			4.72000	11.69667	2.20840	1.21094	-0.00758	0.00105	0.00161	-0.00002	0.00004	0.00006	49.52269	-1.49634	-9.03760	-0.06331	0.00860	-0.00440	0.00022	-0.00027	0.00119	11.81492	3.65531	-13.35965	-0.04926	0.04954	0.00554	0.00594	-0.00411	-0.00087	5.67649	-7.28391	8.43249	0.62102	0.02721	0.03807	-0.01409	0.00201	0.01073	-2.65704	-5.92727	-20.22779	-0.16230	0.23687	-0.05283	0.00238	0.01437	-0.00406	-11.97310
474			4.73000	11.69432	2.18051	1.18970	-0.00757	0.00103	0.00156	0.00001	0.00004	0.00007	49.51963	-1.57279	-8.92316	-0.06376	0.00823	-0.00372	-0.00003	-0.00072	0.00074	11.87628	3.69526	-13.27384	-0.05048	0.04530	0.00631	0.00550	-0.00008	-0.00100	5.66659	-7.34595	8.27423	0.62276	0.02837	0.03704	-0.00862	0.00249	0.01054	-2.66330	-5.96483	-20.14360	-0.16110	0.23851	-0.05194	-0.00125	0.01836	-0.00993	-11.93136
475			4.74000	11.69909	2.15802	1.16768	-0.00755	0.00102	0.00151	0.00014	0.00002	0.00006	49.51599	-1.60549	-8.81267	-0.06439	0.00782	-0.00315	0.00001	-0.00093	0.00048	11.92844	3.69470	-13.18223	-0.05202	0.03970	0.00680	0.00479	0.00216	-0.00101	5.65181	-7.41624	8.11539	0.62255	0.02706	0.03587	-0.00456	0.00273	0.01026	-2.68923	-6.00518	-20.00363	-0.16023	0.23671	-0.05092	-0.00505	0.01884	-0.01345	-11.90322
476			4.75000	11.71704	2.14614	1.14892	-0.00751	0.00101	0.00147	0.00031	0.00000	0.00005	49.51381	-1.61549	-8.70654	-0.06503	0.00736	-0.00267	0.00013	-0.00095	0.00035	11.97020	3.66948	-13.09433	-0.05282	0.03374	0.00700	0.00394	0.00265	-0.00093	5.63401	-7.49320	7.95679	0.62304	0.02666	0.03509	-0.00259	0.00293	0.00997	-2.73166	-6.04169	-19.83527	-0.16150	0.23646	-0.05063	-0.00843	0.01629	-0.01457	-11.89121
477			4.76000	11.74824	2.14555	1.13340	-0.00742	0.00100	0.00143	0.00045	-0.00001	0.00003	49.51233	-1.62161	-8.60345	-0.06562	0.00701	-0.00237	-0.00004	-0.00086	0.00032	12.00330	3.63809	-13.01517	-0.05501	0.02779	0.00693	0.00327	0.00193	-0.00077	5.61560	-7.57345	7.80110	0.62238	0.02515	0.03324	-0.00257	0.00285	0.00913	-2.78428	-6.06833	-19.66865	-0.16091	0.23388	-0.04910	-0.01063	0.01075	-0.01279	-11.89465
478			4.77000	11.78814	2.15370	1.11965	-0.00729	0.00099	0.00141	0.00052	-0.00002	0.00002	49.50724	-1.64337	-8.49863	-0.06615	0.00693	-0.00227	-0.00058	-0.00068	0.00037	12.02943	3.61816	-12.95264	-0.05386	0.02423	0.00651	0.00260	0.00080	-0.00060	5.59882	-7.65311	7.65370	0.61920	0.02213	0.03159	-0.00364	0.00246	0.00800	-2.83932	-6.07981	-19.53298	-0.15801	0.23007	-0.04749	-0.01140	0.00305	-0.00891	-11.90977
479			4.78000	11.83137	2.16801	1.10832	-0.00716	0.00099	0.00142	0.00053	-0.00003	0.00001	49.49638	-1.68867	-8.39793	-0.06650	0.00715	-0.00234	-0.00132	-0.00041	0.00043	12.05166	3.62311	-12.90339	-0.05248	0.02304	0.00600	0.00224	-0.00046	-0.00050	5.58522	-7.72846	7.52212	0.61351	0.01894	0.03127	-0.00482	0.00198	0.00683	-2.88993	-6.07290	-19.45190	-0.15536	0.22798	-0.04716	-0.01106	-0.00557	-0.00391	-11.93099
480			4.79000	11.87357	2.18624	1.10233	-0.00703	0.00099	0.00146	0.00049	-0.00003	-0.00001	49.47892	-1.75988	-8.31203	-0.06666	0.00758	-0.00251	-0.00219	-0.00002	0.00047	12.07269	3.66061	-12.86298	-0.05046	0.02478	0.00570	0.00213	-0.00193	-0.00049	5.57567	-7.79655	7.41420	0.60942	0.01737	0.03207	-0.00556	0.00162	0.00548	-2.93089	-6.04707	-19.43888	-0.16170	0.22967	-0.04879	-0.01023	-0.01416	0.00164	-11.95240
481			4.80000	11.91135	2.20558	1.10471	-0.00693	0.00099	0.00153	0.00042	-0.00003	-0.00003	49.45438	-1.85103	-8.25433	-0.06678	0.00825	-0.00284	-0.00313	0.00048	0.00048	12.09507	3.73120	-12.82489	-0.04775	0.02942	0.00565	0.00223	-0.00376	-0.00056	5.57046	-7.85408	7.33586	0.60350	0.01645	0.03332	-0.00551	0.00124	0.00385	-2.95797	-6.00432	-19.49426	-0.16966	0.23584	-0.05094	-0.00797	-0.02207	0.00714	-11.96795
482			4.81000	11.94293	2.22405	1.11721	-0.00688	0.00099	0.00162	0.00035	-0.00003	-0.00006	49.42285	-1.94997	-8.23691	-0.06725	0.00925	-0.00350	-0.00405	0.00108	0.00042	12.12098	3.82755	-12.78310	-0.04361	0.03676	0.00571	0.00237	-0.00581	-0.00066	5.56916	-7.89557	7.28971	0.59984	0.01647	0.03503	-0.00436	0.00076	0.00197	-2.96730	-5.94825	-19.60570	-0.17669	0.24368	-0.05340	-0.00374	-0.02861	0.01169	-11.97152
483			4.82000	11.96893	2.24275	1.13902	-0.00687	0.00100	0.00174	0.00030	-0.00003	-0.00008	49.38581	-2.04126	-8.26723	-0.06831	0.01053	-0.00448	-0.00483	0.00170	0.00020	12.15117	3.93588	-12.73340	-0.03850	0.04592	0.00592	0.00240	-0.00735	-0.00078	5.57063	-7.91266	7.27619	0.59881	0.01522	0.03606	-0.00160	0.00001	-0.00026	-2.95541	-5.88294	-19.75311	-0.17777	0.25082	-0.05447	0.00237	-0.03316	0.01436	-11.95786
484			4.83000	11.99141	2.26441	1.16563	-0.00689	0.00103	0.00190	0.00027	-0.00003	-0.00010	49.34559	-2.10828	-8.34491	-0.06975	0.01189	-0.00558	-0.00544	0.00216	-0.00026	12.18507	4.03843	-12.67424	-0.03502	0.05540	0.00634	0.00236	-0.00727	-0.00088	5.57336	-7.89545	7.29803	0.59948	0.01325	0.03582	0.00322	-0.00079	-0.00293	-2.92012	-5.81250	-19.91682	-0.17422	0.25964	-0.05383	0.00920	-0.03604	0.01512	-11.92308
485			4.84000	12.01190	2.29059	1.19038	-0.00694	0.00108	0.00210	0.00024	-0.00004	-0.00010	49.30353	-2.13574	-8.46011	-0.07133	0.01316	-0.00662	-0.00583	0.00223	-0.00099	12.21978	4.11635	-12.60956	-0.03132	0.06473	0.00689	0.00210	-0.00471	-0.00094	5.57642	-7.83549	7.36365	0.59939	0.01218	0.03476	0.00969	-0.00157	-0.00614	-2.86131	-5.74049	-20.08428	-0.16906	0.27089	-0.05226	0.01555	-0.03757	0.01489	-11.86590
486			4.85000	12.02984	2.32051	1.20831	-0.00700	0.00114	0.00231	0.00020	-0.00005	-0.00008	49.26146	-2.10518	-8.60379	-0.07260	0.01434	-0.00767	-0.00598	0.00184	-0.00197	12.25237	4.15297	-12.53918	-0.03178	0.07207	0.00756	0.00193	0.00059	-0.00092	5.58045	-7.72883	7.48698	0.59732	0.01005	0.03353	0.01668	-0.00199	-0.00995	-2.78101	-5.67013	-20.25242	-0.16397	0.28413	-0.05043	0.02053	-0.03768	0.01453	-11.78764
487			4.86000	12.04306	2.35228	1.21901	-0.00705	0.00122	0.00252	0.00013	-0.00006	-0.00007	49.22027	-2.00838	-8.76442	-0.07354	0.01540	-0.00876	-0.00587	0.00107	-0.00316	12.27935	4.13690	-12.47044	-0.03309	0.07753	0.00802	0.00162	0.00773	-0.00076	5.58710	-7.57652	7.68282	0.59663	0.00526	0.03295	0.02354	-0.00136	-0.01439	-2.68422	-5.60483	-20.42317	-0.15917	0.29484	-0.04899	0.02336	-0.03540	0.01436	-11.69285
488			4.87000	12.04950	2.38412	1.22511	-0.00709	0.00131	0.00269	0.00004	-0.00007	-0.00005	49.18151	-1.84429	-8.93462	-0.07421	0.01624	-0.00983	-0.00548	0.00010	-0.00444	12.29905	4.06433	-12.40907	-0.03539	0.08016	0.00806	0.00122	0.01514	-0.00045	5.59732	-7.38451	7.96032	0.59230	-0.00251	0.03140	0.03018	0.00076	-0.01831	-2.57916	-5.54854	-20.59595	-0.14579	0.29816	-0.04554	0.02214	-0.02982	0.01327	-11.58851
489			4.88000	12.04873	2.41482	1.22936	-0.00715	0.00139	0.00281	-0.00005	-0.00007	-0.00005	49.14676	-1.62166	-9.10803	-0.07458	0.01665	-0.01067	-0.00482	-0.00086	-0.00551	12.31103	3.93917	-12.36087	-0.03930	0.07939	0.00783	0.00075	0.02093	-0.00009	5.61010	-7.16400	8.31891	0.58260	-0.01401	0.02877	0.03686	0.00458	-0.02060	-2.47721	-5.50554	-20.76354	-0.13241	0.29494	-0.04067	0.01808	-0.02120	0.01107	-11.48320
490			4.89000	12.04186	2.44238	1.23320	-0.00722	0.00146	0.00288	-0.00011	-0.00006	-0.00004	49.11728	-1.35754	-9.27714	-0.07471	0.01661	-0.01123	-0.00397	-0.00164	-0.00614	12.31558	3.77188	-12.33224	-0.04453	0.07550	0.00738	0.00015	0.02373	0.00030	5.62255	-6.93121	8.74630	0.56935	-0.02816	0.02722	0.04353	0.00906	-0.02217	-2.39228	-5.47988	-20.91267	-0.12529	0.29307	-0.03714	0.01241	-0.01093	0.00841	-11.38656
491			4.90000	12.03067	2.46364	1.23672	-0.00729	0.00151	0.00289	-0.00015	-0.00004	-0.00003	49.09361	-1.07438	-9.43260	-0.07485	0.01631	-0.01165	-0.00302	-0.00211	-0.00621	12.31289	3.57724	-12.32985	-0.04961	0.06932	0.00660	-0.00062	0.02328	0.00065	5.63090	-6.70551	9.21809	0.55672	-0.04113	0.02720	0.04950	0.01186	-0.02334	-2.33867	-5.47377	-21.02564	-0.11887	0.29558	-0.03519	0.00510	0.00004	0.00521	-11.30841
492			4.91000	12.01724	2.47698	1.23999	-0.00737	0.00154	0.00285	-0.00017	-0.00002	-0.00003	49.07655	-0.79876	-9.56523	-0.07509	0.01588	-0.01197	-0.00189	-0.00222	-0.00568	12.30288	3.37192	-12.35996	-0.05362	0.06176	0.00545	-0.00153	0.02017	0.00086	5.63202	-6.50591	9.69882	0.55045	-0.04806	0.02877	0.05334	0.01118	-0.02394	-2.32685	-5.48703	-21.08308	-0.11589	0.30159	-0.03543	-0.00240	0.01075	0.00141	-11.25706
493			4.92000	12.00393	2.48368	1.24303	-0.00745	0.00155	0.00278	-0.00016	-0.00001	-0.00002	49.06811	-0.55832	-9.66809	-0.07523	0.01525	-0.01204	-0.00055	-0.00196	-0.00454	12.28589	3.17307	-12.42707	-0.05647	0.05379	0.00414	-0.00244	0.01552	0.00090	5.62544	-6.34663	10.14689	0.55283	-0.04935	0.03153	0.05307	0.00820	-0.02322	-2.35822	-5.51643	-21.06985	-0.11635	0.30842	-0.03765	-0.00884	0.01965	-0.00306	-11.23665
494			4.93000	11.99242	2.48562	1.24529	-0.00754	0.00154	0.00267	-0.00014	0.00000	-0.00000	49.06995	-0.37567	-9.73697	-0.07506	0.01446	-0.01182	0.00087	-0.00147	-0.00300	12.26289	2.99616	-12.53190	-0.05801	0.04701	0.00291	-0.00318	0.01075	0.00077	5.61376	-6.23356	10.52510	0.55852	-0.04824	0.03391	0.04730	0.00493	-0.02001	-2.42317	-5.55615	-20.98659	-0.11588	0.30790	-0.03997	-0.01266	0.02436	-0.00718	-11.24534
495			4.94000	11.98279	2.48298	1.24490	-0.00763	0.00151	0.00257	-0.00012	0.00001	0.00001	49.08205	-0.26223	-9.77017	-0.07426	0.01359	-0.01132	0.00213	-0.00093	-0.00140	12.23583	2.85253	-12.66883	-0.05881	0.04225	0.00191	-0.00362	0.00664	0.00056	5.60094	-6.16383	10.81207	0.56375	-0.04548	0.03527	0.03705	0.00231	-0.01501	-2.50372	-5.59835	-20.85941	-0.11784	0.29908	-0.04193	-0.01348	0.02331	-0.00894	-11.27485
496			4.95000	11.97393	2.47500	1.24145	-0.00771	0.00148	0.00246	-0.00013	0.00002	0.00003	49.10300	-0.21711	-9.77114	-0.07289	0.01276	-0.01061	0.00314	-0.00041	-0.00011	12.20714	2.74827	-12.82604	-0.05910	0.03971	0.00116	-0.00371	0.00336	0.00035	5.59045	-6.12799	11.00759	0.56667	-0.04225	0.03559	0.02501	0.00070	-0.00988	-2.57850	-5.63483	-20.73732	-0.12053	0.28800	-0.04317	-0.01127	0.01724	-0.00682	-11.31230
497			4.96000	11.96455	2.46176	1.23687	-0.00777	0.00144	0.00237	-0.00014	0.00003	0.00003	49.13141	-0.22871	-9.75012	-0.07124	0.01217	-0.00998	0.00398	0.00003	0.00069	12.17929	2.68470	-12.98662	-0.05882	0.03940	0.00057	-0.00346	0.00079	0.00016	5.58425	-6.11384	11.12874	0.57330	-0.03980	0.03501	0.01405	-0.00001	-0.00594	-2.62898	-5.65889	-20.67460	-0.12370	0.27363	-0.04355	-0.00685	0.00784	-0.00088	-11.34462
498			4.97000	11.95376	2.44564	1.23491	-0.00780	0.00140	0.00231	-0.00017	0.00004	0.00001	49.16684	-0.27905	-9.72188	-0.06987	0.01209	-0.00979	0.00477	0.00043	0.00104	12.15420	2.65882	-13.13224	-0.05655	0.04158	-0.00006	-0.00287	-0.00123	-0.00001	5.58311	-6.10947	11.20216	0.58198	-0.03746	0.03414	0.00534	-0.00012	-0.00376	-2.64436	-5.66664	-20.71260	-0.12489	0.26203	-0.04333	-0.00141	-0.00238	0.00727	-11.36282
499			4.98000	11.94022	2.43026	1.23854	-0.00780	0.00137	0.00229	-0.00021	0.00003	-0.00002	49.20949	-0.34722	-9.70107	-0.06879	0.01253	-0.01014	0.00558	0.00076	0.00104	12.13319	2.66373	-13.24541	-0.05295	0.04592	-0.00067	-0.00210	-0.00272	-0.00010	5.58723	-6.10509	11.25547	0.59132	-0.03532	0.03388	-0.00087	0.00016	-0.00322	-2.62280	-5.65735	-20.86816	-0.12517	0.25405	-0.04336	0.00359	-0.01142	0.01557	-11.36351
500			4.99000	11.92163	2.41906	1.24882	-0.00778	0.00135	0.00231	-0.00030	0.00003	-0.00005	49.25974	-0.41325	-9.69823	-0.06775	0.01323	-0.01077	0.00633	0.00101	0.00070	12.11719	2.68936	-13.31307	-0.04976	0.05135	-0.00098	-0.00131	-0.00344	-0.00006	5.59632	-6.09369	11.31058	0.59914	-0.03322	0.03452	-0.00468	0.00062	-0.00380	-2.57061	-5.63393	-21.12797	-0.12695	0.25322	-0.04412	0.00730	-0.01773	0.02218	-11.34873
501			5.00000	11.89538	2.41348	1.26498	-0.00775	0.00135	0.00236	-0.00040	0.00002	-0.00007	49.31678	-0.46084	-9.71852	-0.06649	0.01392	-0.01142	0.00686	0.00111	0.00009	12.10698	2.72433	-13.32902	-0.04862	0.05681	-0.00079	-0.00057	-0.00313	0.00002	5.60934	-6.07147	11.37956	0.60176	-0.03144	0.03601	-0.00628	0.00112	-0.00497	-2.49981	-5.60296	-21.45016	-0.13109	0.25751	-0.04563	0.00938	-0.01989	0.02559	-11.32376
502			5.01000	11.86021	2.41194	1.28496	-0.00773	0.00137	0.00244	-0.00052	0.00001	-0.00008	49.37850	-0.47953	-9.76205	-0.06518	0.01454	-0.01207	0.00702	0.00105	-0.00067	12.10281	2.75779	-13.29507	-0.04905	0.06164	-0.00023	0.00011	-0.00174	0.00002	5.62459	-6.03776	11.46488	0.60358	-0.03126	0.03755	-0.00589	0.00158	-0.00617	-2.42518	-5.57353	-21.77704	-0.13533	0.26218	-0.04696	0.00950	-0.01683	0.02446	-11.29621
503			5.02000	11.81689	2.41094	1.30435	-0.00773	0.00141	0.00252	-0.00061	0.00001	-0.00007	49.44109	-0.46674	-9.82267	-0.06414	0.01510	-0.01274	0.00675	0.00083	-0.00135	12.10425	2.78066	-13.22086	-0.05002	0.06533	0.00048	0.00069	0.00045	-0.00007	5.63973	-5.99546	11.56242	0.60692	-0.03302	0.03811	-0.00339	0.00196	-0.00688	-2.36085	-5.55480	-22.05253	-0.13581	0.26369	-0.04690	0.00734	-0.00883	0.01861	-11.27329
504			5.03000	11.76845	2.40691	1.31663	-0.00776	0.00144	0.00259	-0.00066	0.00002	-0.00002	49.50017	-0.42854	-9.88863	-0.06338	0.01538	-0.01317	0.00606	0.00048	-0.00170	12.11024	2.78677	-13.12175	-0.05162	0.06700	0.00128	0.00111	0.00292	-0.00022	5.65190	-5.94980	11.66524	0.61231	-0.03558	0.03869	0.00117	0.00210	-0.00705	-2.31887	-5.55405	-22.23520	-0.13304	0.26265	-0.04667	0.00328	0.00244	0.01010	-11.26085
505			5.04000	11.71867	2.39711	1.31640	-0.00781	0.00148	0.00260	-0.00067	0.00003	0.00004	49.55158	-0.37737	-9.94562	-0.06274	0.01519	-0.01313	0.00501	0.00007	-0.00155	12.11887	2.77346	-13.01575	-0.05441	0.06612	0.00214	0.00129	0.00496	-0.00035	5.65851	-5.90752	11.76465	0.62101	-0.03544	0.03948	0.00690	0.00169	-0.00654	-2.30859	-5.57553	-22.30116	-0.13045	0.26316	-0.04693	-0.00201	0.01499	0.00046	-11.26373
506			5.05000	11.67142	2.37970	1.30231	-0.00787	0.00149	0.00255	-0.00061	0.00004	0.00010	49.59225	-0.32878	-9.98040	-0.06232	0.01459	-0.01267	0.00376	-0.00028	-0.00093	12.12760	2.74209	-12.92040	-0.05767	0.06283	0.00287	0.00116	0.00595	-0.00037	5.65818	-5.87655	11.84980	0.63233	-0.03337	0.03965	0.01246	0.00084	-0.00506	-2.33576	-5.61970	-22.24393	-0.12930	0.25889	-0.04701	-0.00789	0.02625	-0.00903	-11.28566
507			5.06000	11.63073	2.35523	1.27802	-0.00790	0.00147	0.00242	-0.00050	0.00005	0.00013	49.62098	-0.29922	-9.98357	-0.06226	0.01376	-0.01197	0.00252	-0.00047	0.00001	12.13407	2.69797	-12.84991	-0.06034	0.05787	0.00329	0.00074	0.00568	-0.00024	5.65064	-5.86439	11.90811	0.64517	-0.02889	0.03982	0.01653	-0.00016	-0.00272	-2.40069	-5.68256	-22.07527	-0.13373	0.25285	-0.04792	-0.01385	0.03379	-0.01714	-11.32780
508			5.07000	11.60116	2.32694	1.25037	-0.00789	0.00143	0.00225	-0.00032	0.00006	0.00012	49.63847	-0.30382	-9.95019	-0.06239	0.01275	-0.01105	0.00137	-0.00049	0.00104	12.13657	2.64997	-12.81337	-0.06222	0.05189	0.00340	0.00011	0.00431	-0.00005	5.63690	-5.87511	11.92885	0.65659	-0.02292	0.03970	0.01780	-0.00088	0.00016	-2.49583	-5.75544	-21.82598	-0.13841	0.24588	-0.04889	-0.01845	0.03591	-0.02233	-11.38685
509			5.08000	11.58609	2.29866	1.22643	-0.00780	0.00136	0.00206	-0.00012	0.00005	0.00009	49.64560	-0.35286	-9.87980	-0.06252	0.01167	-0.00996	0.00026	-0.00039	0.00194	12.13444	2.60851	-12.81316	-0.06345	0.04597	0.00332	-0.00051	0.00235	0.00013	5.61955	-5.90884	11.90800	0.66549	-0.01657	0.03938	0.01527	-0.00115	0.00295	-2.60687	-5.82696	-21.54234	-0.14215	0.23465	-0.04982	-0.02056	0.03192	-0.02350	-11.45558
510			5.09000	11.58529	2.27276	1.21137	-0.00765	0.00127	0.00189	0.00005	0.00005	0.00004	49.64213	-0.44893	-9.77668	-0.06264	0.01069	-0.00883	-0.00087	-0.00021	0.00252	12.12885	2.58339	-12.84451	-0.06345	0.04102	0.00305	-0.00086	0.00032	0.00023	5.60253	-5.96268	11.85071	0.67257	-0.01094	0.03991	0.00919	-0.00103	0.00515	-2.71728	-5.88666	-21.27599	-0.14717	0.22858	-0.05178	-0.02030	0.02441	-0.02082	-11.52514
511			5.10000	11.59491	2.25091	1.20835	-0.00747	0.00119	0.00175	0.00016	0.00004	0.00000	49.62779	-0.58696	-9.65077	-0.06290	0.00996	-0.00782	-0.00199	0.00001	0.00274	12.12271	2.58148	-12.89667	-0.06146	0.03768	0.00262	-0.00080	-0.00147	0.00024	5.58958	-6.03097	11.77054	0.67873	-0.00619	0.04081	0.00141	-0.00068	0.00629	-2.81286	-5.92752	-21.07391	-0.15163	0.22765	-0.05403	-0.01778	0.01481	-0.01409	-11.58745
512			5.11000	11.60897	2.23536	1.21888	-0.00730	0.00111	0.00165	0.00017	0.00003	-0.00004	49.60324	-0.75559	-9.51703	-0.06338	0.00950	-0.00696	-0.00300	0.00026	0.00265	12.11894	2.60534	-12.95482	-0.05777	0.03620	0.00219	-0.00043	-0.00292	0.00017	5.58286	-6.10522	11.68623	0.68407	-0.00220	0.04169	-0.00573	-0.00025	0.00599	-2.88294	-5.94663	-20.97216	-0.15521	0.22884	-0.05605	-0.01347	0.00423	-0.00396	-11.63577
513			5.12000	11.62040	2.22779	1.24192	-0.00717	0.00106	0.00160	0.00010	0.00002	-0.00007	49.57018	-0.93897	-9.39173	-0.06403	0.00925	-0.00625	-0.00386	0.00050	0.00232	12.11906	2.65308	-13.00335	-0.05326	0.03636	0.00194	0.00003	-0.00400	0.00008	5.58302	-6.17445	11.61836	0.68800	0.00309	0.04256	-0.01073	0.00030	0.00416	-2.92078	-5.94472	-20.99162	-0.15985	0.22973	-0.05800	-0.00810	-0.00593	0.00806	-11.66588
514			5.13000	11.62217	2.22703	1.27370	-0.00709	0.00103	0.00161	-0.00005	0.00001	-0.00009	49.53052	-1.11946	-9.28809	-0.06492	0.00931	-0.00586	-0.00461	0.00070	0.00193	12.12294	2.71836	-13.02949	-0.04809	0.03814	0.00187	0.00039	-0.00465	-0.00001	5.58989	-6.22785	11.58509	0.69166	0.00727	0.04301	-0.01318	0.00051	0.00105	-2.92428	-5.92524	-21.13357	-0.16770	0.22659	-0.05945	-0.00227	-0.01387	0.01973	-11.67647
515			5.14000	11.60898	2.22971	1.30808	-0.00706	0.00104	0.00167	-0.00026	0.00001	-0.00009	49.48531	-1.28114	-9.21273	-0.06614	0.00975	-0.00592	-0.00540	0.00083	0.00157	12.12942	2.79131	-13.02580	-0.04268	0.04109	0.00192	0.00058	-0.00471	-0.00011	5.60272	-6.25731	11.59826	0.69523	0.00915	0.04371	-0.01287	0.00030	-0.00275	-2.89650	-5.89402	-21.37702	-0.17758	0.22325	-0.06092	0.00341	-0.01830	0.02869	-11.66898
516			5.15000	11.57821	2.23310	1.33793	-0.00705	0.00106	0.00175	-0.00047	0.00000	-0.00008	49.43433	-1.41429	-9.16462	-0.06757	0.01035	-0.00619	-0.00630	0.00087	0.00123	12.13657	2.86080	-12.99195	-0.03817	0.04412	0.00218	0.00057	-0.00399	-0.00022	5.61937	-6.25783	11.66083	0.69812	0.01033	0.04458	-0.00956	-0.00012	-0.00664	-2.84614	-5.85869	-21.68026	-0.18311	0.22137	-0.06191	0.00774	-0.01869	0.03270	-11.64822
517			5.16000	11.52990	2.23635	1.35799	-0.00707	0.00109	0.00182	-0.00068	-0.00000	-0.00005	49.37671	-1.51646	-9.13735	-0.06909	0.01082	-0.00635	-0.00730	0.00078	0.00090	12.14184	2.91704	-12.93421	-0.03573	0.04628	0.00278	0.00041	-0.00257	-0.00035	5.63684	-6.22723	11.76770	0.70266	0.00925	0.04564	-0.00362	-0.00053	-0.01013	-2.78549	-5.82745	-21.98950	-0.18307	0.21972	-0.06239	0.00968	-0.01513	0.03083	-11.62184
518			5.17000	11.46648	2.23955	1.36708	-0.00709	0.00112	0.00189	-0.00085	-0.00000	-0.00002	49.31223	-1.59117	-9.12198	-0.07067	0.01091	-0.00615	-0.00825	0.00059	0.00062	12.14329	2.95328	-12.86407	-0.03526	0.04706	0.00372	0.00016	-0.00077	-0.00048	5.65211	-6.16720	11.90891	0.70789	0.00592	0.04637	0.00389	-0.00059	-0.01279	-2.72736	-5.80743	-22.25273	-0.17927	0.21773	-0.06211	0.00917	-0.00859	0.02367	-11.59786
519			5.18000	11.39251	2.24224	1.36704	-0.00711	0.00115	0.00194	-0.00095	-0.00000	0.00001	49.24209	-1.64409	-9.10881	-0.07219	0.01069	-0.00564	-0.00899	0.00031	0.00044	12.13977	2.96619	-12.79445	-0.03609	0.04679	0.00479	-0.00019	0.00099	-0.00052	5.66324	-6.08305	12.07275	0.71018	0.00032	0.04611	0.01123	-0.00004	-0.01420	-2.68223	-5.80319	-22.43017	-0.17366	0.21845	-0.06066	0.00700	-0.00044	0.01300	-11.58317
520			5.19000	11.31389	2.24330	1.36110	-0.00714	0.00117	0.00198	-0.00097	-0.00000	0.00003	49.16862	-1.68073	-9.08923	-0.07378	0.01036	-0.00506	-0.00937	0.00002	0.00036	12.13081	2.95605	-12.73610	-0.03684	0.04560	0.00567	-0.00059	0.00234	-0.00044	5.66979	-5.98254	12.24710	0.71116	-0.00410	0.04612	0.01630	0.00062	-0.01466	-2.65620	-5.81669	-22.49935	-0.17438	0.22541	-0.06019	0.00466	0.00823	0.00153	-11.58220
521			5.20000	11.23787	2.24259	1.35194	-0.00716	0.00119	0.00202	-0.00089	-0.00000	0.00003	49.09511	-1.70684	-9.05729	-0.07566	0.01017	-0.00461	-0.00925	-0.00024	0.00036	12.11636	2.92714	-12.69573	-0.03679	0.04354	0.00611	-0.00101	0.00302	-0.00023	5.67315	-5.87502	12.41996	0.71330	-0.00618	0.04685	0.01755	0.00097	-0.01436	-2.64885	-5.84634	-22.45745	-0.17833	0.23352	-0.06098	0.00322	0.01595	-0.00918	-11.59514
522			5.21000	11.17270	2.24230	1.34113	-0.00716	0.00120	0.00204	-0.00070	-0.00001	0.00004	49.02619	-1.73053	-9.01057	-0.07780	0.01014	-0.00431	-0.00839	-0.00039	0.00042	12.09642	2.88746	-12.67715	-0.03563	0.04090	0.00612	-0.00137	0.00289	0.00002	5.67576	-5.76957	12.58056	0.71375	-0.00685	0.04674	0.01434	0.00103	-0.01300	-2.65357	-5.88691	-22.32244	-0.17498	0.23642	-0.06054	0.00348	0.02062	-0.01703	-11.61829
523			5.22000	11.12658	2.24615	1.33083	-0.00710	0.00121	0.00207	-0.00043	-0.00002	0.00002	48.96839	-1.76130	-8.95167	-0.07986	0.01016	-0.00403	-0.00654	-0.00038	0.00049	12.07158	2.84728	-12.68177	-0.03420	0.03811	0.00592	-0.00165	0.00210	0.00023	5.68051	-5.67249	12.72159	0.71269	-0.00820	0.04610	0.00718	0.00113	-0.01113	-2.65975	-5.93124	-22.12907	-0.16633	0.23563	-0.05922	0.00558	0.02154	-0.02040	-11.64569
524			5.23000	11.10455	2.25684	1.32472	-0.00698	0.00121	0.00209	-0.00013	-0.00003	-0.00000	48.92859	-1.80721	-8.88745	-0.08168	0.01020	-0.00377	-0.00380	-0.00020	0.00055	12.04278	2.81642	-12.70804	-0.03237	0.03596	0.00560	-0.00179	0.00092	0.00037	5.69007	-5.58553	12.84169	0.71118	-0.00941	0.04543	-0.00171	0.00119	-0.00942	-2.65656	-5.97327	-21.92110	-0.15599	0.23319	-0.05778	0.00864	0.01951	-0.01922	-11.67196
525			5.24000	11.10476	2.27379	1.32596	-0.00678	0.00122	0.00211	0.00009	-0.00004	-0.00003	48.91110	-1.87177	-8.82546	-0.08345	0.01031	-0.00359	-0.00052	0.00007	0.00059	12.01160	2.80271	-12.75068	-0.02958	0.03519	0.00527	-0.00173	-0.00041	0.00043	5.70502	-5.50481	12.94471	0.71088	-0.00932	0.04504	-0.00865	0.00117	-0.00819	-2.63653	-6.00936	-21.74171	-0.14709	0.23125	-0.05678	0.01167	0.01573	-0.01448	-11.69388
526			5.25000	11.11888	2.29381	1.33529	-0.00655	0.00121	0.00215	0.00019	-0.00004	-0.00006	48.91762	-1.95376	-8.77035	-0.08527	0.01058	-0.00361	0.00293	0.00029	0.00063	11.98036	2.81008	-12.80223	-0.02668	0.03466	0.00468	-0.00161	-0.00148	0.00039	5.72264	-5.42178	13.03565	0.70848	-0.00951	0.04463	-0.01031	0.00133	-0.00740	-2.59674	-6.03768	-21.62400	-0.13938	0.22873	-0.05577	0.01393	0.01088	-0.00742	-11.71015
527			5.26000	11.13624	2.31399	1.35053	-0.00633	0.00121	0.00219	0.00017	-0.00003	-0.00007	48.94977	-2.04853	-8.72319	-0.08703	0.01112	-0.00392	0.00731	0.00060	0.00070	11.95227	2.83786	-12.85485	-0.02335	0.03562	0.00400	-0.00111	-0.00280	0.00029	5.73812	-5.32654	13.11860	0.70498	-0.01233	0.04408	-0.00579	0.00209	-0.00701	-2.53832	-6.05683	-21.58609	-0.13425	0.22626	-0.05466	0.01545	0.00549	0.00045	-11.72071
528			5.27000	11.14749	2.33269	1.36723	-0.00618	0.00122	0.00224	0.00006	-0.00003	-0.00007	49.01067	-2.14919	-8.68231	-0.08835	0.01192	-0.00452	0.01210	0.00075	0.00079	11.93058	2.88109	-12.90110	-0.01995	0.03911	0.00353	-0.00068	-0.00369	0.00018	5.74712	-5.21010	13.19818	0.70416	-0.01525	0.04347	0.00339	0.00325	-0.00711	-2.46398	-6.06579	-21.63221	-0.13186	0.22365	-0.05369	0.01659	0.00001	0.00792	-11.72622
529			5.28000	11.14635	2.34930	1.38153	-0.00611	0.00123	0.00231	-0.00009	-0.00003	-0.00006	49.10389	-2.24783	-8.64614	-0.08898	0.01285	-0.00523	0.01740	0.00081	0.00084	11.91730	2.93150	-12.93456	-0.01791	0.04349	0.00316	-0.00031	-0.00404	0.00008	5.74733	-5.06489	13.28129	0.70239	-0.02110	0.04158	0.01481	0.00562	-0.00760	-2.37622	-6.06406	-21.75585	-0.12420	0.21598	-0.05083	0.01669	-0.00494	0.01364	-11.72762
530			5.29000	11.12993	2.36336	1.39281	-0.00610	0.00126	0.00240	-0.00025	-0.00002	-0.00006	49.23214	-2.33547	-8.61638	-0.08894	0.01385	-0.00598	0.02286	0.00079	0.00077	11.91309	2.97946	-12.95031	-0.01722	0.04885	0.00306	-0.00002	-0.00360	-0.00002	5.73864	-4.88575	13.37668	0.70140	-0.02955	0.03927	0.02603	0.00953	-0.00852	-2.27721	-6.05227	-21.94227	-0.11652	0.20953	-0.04739	0.01660	-0.00887	0.01696	-11.72565
531			5.30000	11.09877	2.37517	1.40382	-0.00613	0.00128	0.00251	-0.00038	-0.00002	-0.00006	49.39645	-2.40283	-8.59883	-0.08851	0.01489	-0.00679	0.02818	0.00075	0.00054	11.91663	3.01547	-12.94598	-0.01685	0.05484	0.00315	0.00021	-0.00214	-0.00011	5.72268	-4.67253	13.49260	0.70218	-0.03566	0.03761	0.03534	0.01330	-0.00987	-2.16927	-6.03184	-22.16978	-0.10936	0.20996	-0.04467	0.01645	-0.01198	0.01815	-11.72108
532			5.31000	11.05736	2.38599	1.41822	-0.00621	0.00132	0.00263	-0.00045	-0.00002	-0.00009	49.59629	-2.44164	-8.60114	-0.08780	0.01592	-0.00770	0.03312	0.00073	0.00009	11.92576	3.03121	-12.92209	-0.01674	0.06087	0.00335	0.00037	0.00042	-0.00018	5.70178	-4.43052	13.63413	0.70135	-0.04166	0.03580	0.04207	0.01716	-0.01117	-2.05536	-6.00457	-22.41262	-0.10053	0.21055	-0.04160	0.01581	-0.01399	0.01703	-11.71412
533			5.32000	11.01468	2.39798	1.43862	-0.00633	0.00135	0.00275	-0.00040	-0.00002	-0.00012	49.83004	-2.44694	-8.62983	-0.08697	0.01680	-0.00863	0.03755	0.00073	-0.00055	11.93852	3.02080	-12.88280	-0.01684	0.06605	0.00360	0.00048	0.00389	-0.00023	5.67771	-4.16742	13.80242	0.70073	-0.04706	0.03423	0.04678	0.02054	-0.01230	-1.93939	-5.97267	-22.64408	-0.09439	0.21074	-0.03896	0.01516	-0.01465	0.01435	-11.70454
534			5.33000	10.98226	2.41338	1.46481	-0.00649	0.00138	0.00285	-0.00024	-0.00003	-0.00015	50.09474	-2.41765	-8.68664	-0.08621	0.01730	-0.00933	0.04132	0.00069	-0.00128	11.95374	2.98044	-12.83594	-0.01747	0.06908	0.00389	0.00056	0.00772	-0.00022	5.65138	-3.89201	13.99548	0.70127	-0.05229	0.03316	0.05011	0.02326	-0.01324	-1.82684	-5.93939	-22.83951	-0.08809	0.21155	-0.03676	0.01386	-0.01367	0.01060	-11.69227
535			5.34000	10.96964	2.43331	1.49273	-0.00666	0.00141	0.00292	0.00000	-0.00004	-0.00015	50.38504	-2.35632	-8.76559	-0.08566	0.01736	-0.00979	0.04425	0.00052	-0.00188	11.97079	2.90905	-12.79251	-0.01829	0.06937	0.00411	0.00062	0.01103	-0.00012	5.62328	-3.61503	14.20854	0.70042	-0.05758	0.03258	0.05203	0.02497	-0.01391	-1.72449	-5.90933	-22.97855	-0.08161	0.21250	-0.03500	0.01181	-0.01078	0.00630	-11.67779
536			5.35000	10.98077	2.45757	1.51514	-0.00681	0.00142	0.00292	0.00027	-0.00006	-0.00011	50.69349	-2.27003	-8.85336	-0.08513	0.01703	-0.01002	0.04612	0.00018	-0.00218	11.98889	2.80913	-12.76509	-0.02003	0.06690	0.00416	0.00066	0.01302	0.00007	5.59390	-3.34948	14.43465	0.69894	-0.06058	0.03273	0.05187	0.02427	-0.01439	-1.63946	-5.88764	-23.04858	-0.07985	0.21447	-0.03443	0.00982	-0.00614	0.00204	-11.66293
537			5.36000	11.01404	2.48550	1.52528	-0.00689	0.00142	0.00286	0.00050	-0.00007	-0.00004	51.01258	-2.17103	-8.93327	-0.08433	0.01636	-0.00998	0.04690	-0.00022	-0.00206	12.00702	2.68680	-12.76578	-0.02364	0.06175	0.00401	0.00070	0.01311	0.00032	5.56501	-3.10906	14.66579	0.69511	-0.06398	0.03260	0.04806	0.02212	-0.01419	-1.57639	-5.87858	-23.04783	-0.07969	0.21709	-0.03367	0.00763	-0.00036	-0.00183	-11.65011
538			5.37000	11.06347	2.51643	1.52041	-0.00690	0.00140	0.00273	0.00063	-0.00008	0.00003	51.33606	-2.07604	-8.99043	-0.08326	0.01541	-0.00966	0.04677	-0.00056	-0.00154	12.02460	2.55192	-12.80456	-0.02875	0.05462	0.00362	0.00074	0.01139	0.00055	5.53971	-2.90679	14.89340	0.69037	-0.06655	0.03260	0.04014	0.01808	-0.01345	-1.53614	-5.88410	-22.98622	-0.08215	0.21770	-0.03337	0.00553	0.00566	-0.00481	-11.64132
539			5.38000	11.12047	2.54934	1.50165	-0.00684	0.00137	0.00256	0.00066	-0.00009	0.00007	51.65934	-2.00236	-9.01470	-0.08231	0.01443	-0.00920	0.04626	-0.00075	-0.00076	12.04190	2.41687	-12.88655	-0.03326	0.04673	0.00285	0.00077	0.00850	0.00063	5.52096	-2.75357	15.10661	0.68537	-0.06619	0.03310	0.02889	0.01224	-0.01232	-1.51640	-5.90395	-22.88103	-0.08443	0.21697	-0.03378	0.00346	0.01093	-0.00662	-11.63728
540			5.39000	11.17625	2.58298	1.47325	-0.00672	0.00134	0.00237	0.00059	-0.00009	0.00009	51.98054	-1.96477	-9.00254	-0.08171	0.01358	-0.00875	0.04584	-0.00075	0.00008	12.05978	2.29491	-13.01016	-0.03548	0.03949	0.00172	0.00081	0.00536	0.00048	5.51108	-2.65476	15.29808	0.68181	-0.06647	0.03321	0.01622	0.00638	-0.01046	-1.51251	-5.93583	-22.75911	-0.08693	0.21067	-0.03398	0.00170	0.01435	-0.00698	-11.63785
541			5.40000	11.22337	2.61580	1.44182	-0.00658	0.00130	0.00219	0.00044	-0.00008	0.00008	52.30027	-1.97242	-8.95841	-0.08137	0.01294	-0.00832	0.04568	-0.00054	0.00084	12.07925	2.19809	-13.16584	-0.03575	0.03393	0.00042	0.00090	0.00259	0.00013	5.51006	-2.60940	15.45554	0.67948	-0.06197	0.03320	0.00443	0.00109	-0.00797	-1.51857	-5.97576	-22.64254	-0.09147	0.20307	-0.03462	0.00049	0.01565	-0.00615	-11.64192
542			5.41000	11.25605	2.64599	1.41562	-0.00642	0.00125	0.00203	0.00025	-0.00007	0.00005	52.62004	-2.02661	-8.89433	-0.08118	0.01247	-0.00788	0.04572	-0.00017	0.00136	12.10122	2.13558	-13.33734	-0.03505	0.03083	-0.00068	0.00104	0.00036	-0.00021	5.51612	-2.60831	15.57028	0.67634	-0.05516	0.03385	-0.00474	-0.00206	-0.00536	-1.52786	-6.01869	-22.55201	-0.09089	0.19506	-0.03579	-0.00009	0.01479	-0.00419	-11.64727
543			5.42000	11.26970	2.67192	1.40171	-0.00630	0.00119	0.00192	0.00002	-0.00005	0.00001	52.94090	-2.11931	-8.82597	-0.08112	0.01213	-0.00742	0.04586	0.00025	0.00157	12.12596	2.11189	-13.50450	-0.03422	0.03047	-0.00135	0.00120	-0.00146	-0.00036	5.52652	-2.63455	15.64040	0.67358	-0.05030	0.03456	-0.01096	-0.00297	-0.00298	-1.53406	-6.05903	-22.50522	-0.08560	0.18409	-0.03675	-0.00001	0.01184	-0.00103	-11.65194
544			5.43000	11.26091	2.69300	1.40294	-0.00623	0.00113	0.00185	-0.00022	-0.00003	-0.00004	53.26317	-2.23342	-8.76707	-0.08126	0.01197	-0.00706	0.04616	0.00059	0.00149	12.15280	2.12542	-13.64655	-0.03337	0.03280	-0.00150	0.00134	-0.00303	-0.00029	5.53957	-2.66624	15.67515	0.67436	-0.04578	0.03556	-0.01522	-0.00212	-0.00153	-1.53154	-6.09152	-22.51760	-0.08435	0.17455	-0.03841	0.00057	0.00770	0.00320	-11.65534
545			5.44000	11.22886	2.71089	1.41790	-0.00621	0.00108	0.00183	-0.00045	-0.00003	-0.00007	53.58806	-2.34678	-8.72686	-0.08172	0.01204	-0.00691	0.04692	0.00080	0.00119	12.18084	2.16848	-13.74560	-0.03210	0.03737	-0.00120	0.00143	-0.00428	-0.00012	5.55490	-2.68271	15.69470	0.67816	-0.04331	0.03608	-0.01739	-0.00035	-0.00147	-1.51628	-6.11211	-22.59998	-0.08557	0.16598	-0.03968	0.00136	0.00303	0.00811	-11.65829
546			5.45000	11.17643	2.72931	1.44345	-0.00621	0.00106	0.00188	-0.00063	-0.00003	-0.00011	53.91889	-2.43729	-8.71121	-0.08256	0.01236	-0.00700	0.04845	0.00086	0.00071	12.20924	2.22891	-13.78877	-0.03027	0.04338	-0.00053	0.00148	-0.00481	0.00000	5.57117	-2.67087	15.72245	0.68082	-0.04268	0.03631	-0.01529	0.00177	-0.00274	-1.48836	-6.11857	-22.75241	-0.08691	0.16114	-0.04038	0.00191	-0.00148	0.01260	-11.66288
547			5.46000	11.10934	2.75027	1.47626	-0.00617	0.00107	0.00198	-0.00075	-0.00002	-0.00013	54.26048	-2.48751	-8.72279	-0.08374	0.01270	-0.00712	0.05086	0.00076	0.00007	12.23782	2.29304	-13.77063	-0.02838	0.04968	0.00057	0.00153	-0.00418	-0.00006	5.58440	-2.62711	15.77619	0.68522	-0.04495	0.03583	-0.00670	0.00402	-0.00473	-1.45274	-6.11086	-22.95963	-0.08898	0.15699	-0.04008	0.00190	-0.00527	0.01529	-11.67103
548			5.47000	11.03339	2.76863	1.51360	-0.00608	0.00111	0.00210	-0.00081	-0.00001	-0.00015	54.61698	-2.48582	-8.76039	-0.08509	0.01297	-0.00726	0.05387	0.00049	-0.00066	12.26740	2.34810	-13.69423	-0.02659	0.05573	0.00198	0.00161	-0.00225	-0.00037	5.58876	-2.55407	15.86319	0.68937	-0.04788	0.03503	0.00887	0.00625	-0.00674	-1.41694	-6.09120	-23.19276	-0.08887	0.15736	-0.03900	0.00123	-0.00803	0.01542	-11.68328
549			5.48000	10.95291	2.77326	1.55287	-0.00599	0.00116	0.00223	-0.00083	0.00003	-0.00014	54.99008	-2.42758	-8.81859	-0.08643	0.01332	-0.00768	0.05705	0.00009	-0.00143	12.29911	2.38390	-13.57035	-0.02410	0.06145	0.00345	0.00163	0.00085	-0.00085	5.57872	-2.45686	15.98143	0.69335	-0.04942	0.03439	0.02970	0.00803	-0.00842	-1.38831	-6.06364	-23.41653	-0.08687	0.16250	-0.03783	0.00012	-0.00962	0.01330	-11.69915
550			5.49000	10.87060	2.75646	1.59149	-0.00593	0.00118	0.00236	-0.00084	0.00006	-0.00013	55.37882	-2.31546	-8.88943	-0.08734	0.01386	-0.00858	0.05967	-0.00039	-0.00221	12.33350	2.39283	-13.41491	-0.02383	0.06609	0.00469	0.00171	0.00467	-0.00125	5.55081	-2.34146	16.12458	0.69832	-0.05025	0.03324	0.05303	0.00926	-0.00948	-1.37235	-6.03317	-23.59951	-0.08268	0.16554	-0.03603	-0.00119	-0.00958	0.00948	-11.71760
551			5.50000	10.78787	2.72370	1.62688	-0.00593	0.00118	0.00246	-0.00084	0.00008	-0.00011	55.77863	-2.16598	-8.95961	-0.08737	0.01439	-0.00973	0.06098	-0.00091	-0.00286	12.36841	2.36993	-13.25462	-0.02339	0.06989	0.00560	0.00165	0.00869	-0.00136	5.50412	-2.21512	16.28662	0.70575	-0.05121	0.03125	0.07633	0.00984	-0.00986	-1.37274	-6.00457	-23.72115	-0.07855	0.16287	-0.03354	-0.00259	-0.00789	0.00501	-11.73820
552			5.51000	10.70468	2.69188	1.65656	-0.00597	0.00117	0.00252	-0.00087	0.00006	-0.00009	56.18359	-1.99668	-9.01870	-0.08643	0.01467	-0.01074	0.06063	-0.00138	-0.00313	12.40205	2.31323	-13.11213	-0.02604	0.07139	0.00622	0.00168	0.01211	-0.00113	5.43994	-2.08763	16.46363	0.71348	-0.05235	0.02995	0.09752	0.00947	-0.01007	-1.39194	-5.98180	-23.77299	-0.07902	0.15906	-0.03217	-0.00434	-0.00524	0.00089	-11.76036
553			5.52000	10.61911	2.67696	1.67889	-0.00599	0.00118	0.00254	-0.00091	0.00001	-0.00008	56.58590	-1.82836	-9.05631	-0.08483	0.01461	-0.01136	0.05873	-0.00172	-0.00288	12.43265	2.22457	-13.00997	-0.03051	0.07043	0.00658	0.00169	0.01414	-0.00057	5.36076	-1.97222	16.65065	0.71926	-0.05204	0.03006	0.11520	0.00763	-0.01028	-1.43222	-5.96759	-23.75404	-0.08407	0.15899	-0.03258	-0.00684	-0.00216	-0.00300	-11.78341
554			5.53000	10.52778	2.68579	1.69488	-0.00595	0.00120	0.00254	-0.00099	-0.00003	-0.00008	56.97855	-1.68008	-9.06623	-0.08300	0.01437	-0.01169	0.05585	-0.00187	-0.00218	12.45975	2.10996	-12.96507	-0.03551	0.06756	0.00650	0.00162	0.01445	0.00017	5.26936	-1.88384	16.83815	0.72263	-0.04923	0.03119	0.12846	0.00447	-0.01015	-1.49613	-5.96350	-23.66721	-0.09102	0.16467	-0.03418	-0.01021	0.00124	-0.00692	-11.80678
555			5.54000	10.42672	2.71645	1.70926	-0.00589	0.00123	0.00252	-0.00110	-0.00007	-0.00011	57.35688	-1.56789	-9.04831	-0.08100	0.01408	-0.01184	0.05237	-0.00177	-0.00122	12.48401	1.97860	-12.98689	-0.03977	0.06356	0.00590	0.00150	0.01321	0.00086	5.16905	-1.83430	17.01253	0.72736	-0.04288	0.03325	0.13706	0.00098	-0.00943	-1.58499	-5.97008	-23.52051	-0.10194	0.17407	-0.03725	-0.01474	0.00498	-0.01092	-11.83032
556			5.55000	10.31193	2.76199	1.73008	-0.00585	0.00126	0.00248	-0.00125	-0.00009	-0.00016	57.71794	-1.50372	-9.00896	-0.07908	0.01383	-0.01196	0.04859	-0.00141	-0.00015	12.50675	1.84145	-13.07640	-0.04211	0.05938	0.00475	0.00137	0.01091	0.00121	5.06383	-1.82834	17.15968	0.72956	-0.03538	0.03543	0.13925	-0.00158	-0.00788	-1.69704	-5.98690	-23.32845	-0.10996	0.17965	-0.04045	-0.01906	0.00855	-0.01419	-11.85386
557			5.56000	10.18007	2.81360	1.76458	-0.00587	0.00128	0.00243	-0.00142	-0.00009	-0.00022	58.05859	-1.49363	-8.95780	-0.07734	0.01362	-0.01207	0.04455	-0.00085	0.00087	12.52889	1.70998	-13.22585	-0.04232	0.05562	0.00319	0.00125	0.00812	0.00108	4.95864	-1.86258	17.27100	0.72828	-0.02908	0.03777	0.13391	-0.00291	-0.00569	-1.82592	-6.01266	-23.11483	-0.11677	0.18018	-0.04394	-0.02246	0.01117	-0.01603	-11.87628
558			5.57000	10.03040	2.86361	1.81670	-0.00599	0.00128	0.00237	-0.00160	-0.00008	-0.00028	58.37526	-1.53652	-8.90491	-0.07585	0.01333	-0.01201	0.04034	-0.00019	0.00170	12.55087	1.59396	-13.41946	-0.04127	0.05239	0.00149	0.00115	0.00528	0.00058	4.85905	-1.92761	17.34167	0.72531	-0.02332	0.03942	0.12060	-0.00315	-0.00335	-1.96170	-6.04465	-22.90612	-0.12225	0.17325	-0.04684	-0.02410	0.01196	-0.01521	-11.89572
559			5.58000	9.86762	2.90663	1.88623	-0.00621	0.00127	0.00228	-0.00173	-0.00005	-0.00033	58.66542	-1.62308	-8.85919	-0.07457	0.01291	-0.01173	0.03617	0.00043	0.00217	12.57231	1.50071	-13.63491	-0.04030	0.04966	-0.00010	0.00109	0.00274	-0.00004	4.77180	-2.00863	17.38118	0.72367	-0.01995	0.03976	0.09993	-0.00293	-0.00163	-2.09147	-6.07911	-22.73817	-0.12860	0.15819	-0.04851	-0.02396	0.01052	-0.01108	-11.91066
560			5.59000	9.70287	2.93911	1.97001	-0.00648	0.00124	0.00217	-0.00174	-0.00002	-0.00034	58.92898	-1.73766	-8.82759	-0.07347	0.01240	-0.01129	0.03232	0.00090	0.00223	12.59311	1.43397	-13.84696	-0.03998	0.04763	-0.00143	0.00109	0.00075	-0.00051	4.70293	-2.09138	17.40248	0.72350	-0.01865	0.04019	0.07398	-0.00261	-0.00082	-2.20329	-6.11146	-22.64025	-0.13555	0.14571	-0.05010	-0.02205	0.00794	-0.00470	-11.92019
561			5.60000	9.55153	2.95722	2.06164	-0.00676	0.00120	0.00206	-0.00156	0.00001	-0.00033	59.16816	-1.86017	-8.81331	-0.07256	0.01185	-0.01080	0.02892	0.00111	0.00194	12.61351	1.39371	-14.03094	-0.04035	0.04620	-0.00242	0.00116	-0.00056	-0.00069	4.65596	-2.16626	17.41759	0.72240	-0.01724	0.04125	0.04647	-0.00210	-0.00071	-2.28957	-6.13750	-22.62775	-0.14002	0.14022	-0.05190	-0.01854	0.00495	0.00263	-11.92413
562			5.61000	9.42839	2.95766	2.15107	-0.00696	0.00115	0.00197	-0.00122	0.00004	-0.00027	59.38537	-1.96946	-8.81458	-0.07168	0.01134	-0.01035	0.02578	0.00105	0.00140	12.63402	1.37663	-14.16716	-0.04170	0.04512	-0.00303	0.00130	-0.00119	-0.00056	4.63041	-2.22860	17.43359	0.72105	-0.01576	0.04216	0.02165	-0.00155	-0.00094	-2.34893	-6.15425	-22.69690	-0.14422	0.13744	-0.05336	-0.01462	0.00177	0.00926	-11.92332
563			5.62000	9.34245	2.94014	2.22674	-0.00700	0.00110	0.00191	-0.00078	0.00007	-0.00020	59.58077	-2.04785	-8.82572	-0.07083	0.01104	-0.01012	0.02262	0.00078	0.00076	12.65435	1.37664	-14.24480	-0.04332	0.04454	-0.00335	0.00139	-0.00118	-0.00026	4.62291	-2.27620	17.45223	0.71890	-0.01480	0.04324	0.00173	-0.00106	-0.00120	-2.38434	-6.16041	-22.82706	-0.14992	0.13588	-0.05497	-0.01081	-0.00121	0.01390	-11.91932
564			5.63000	9.29402	2.90816	2.27976	-0.00685	0.00107	0.00189	-0.00038	0.00008	-0.00011	59.75237	-2.08457	-8.84110	-0.07006	0.01103	-0.01024	0.01927	0.00041	0.00008	12.67301	1.38648	-14.26218	-0.04415	0.04491	-0.00344	0.00133	-0.00070	0.00008	4.62916	-2.30819	17.47184	0.71577	-0.01468	0.04374	-0.01280	-0.00067	-0.00125	-2.40024	-6.15612	-22.98848	-0.15559	0.13575	-0.05588	-0.00694	-0.00366	0.01564	-11.91373
565			5.64000	9.27486	2.86541	2.30664	-0.00658	0.00105	0.00189	-0.00012	0.00009	-0.00002	59.89719	-2.07676	-8.85769	-0.06960	0.01117	-0.01053	0.01573	0.00001	-0.00062	12.68831	1.39971	-14.22381	-0.04354	0.04603	-0.00325	0.00111	0.00007	0.00036	4.64487	-2.32560	17.48903	0.71208	-0.01403	0.04396	-0.02211	-0.00032	-0.00100	-2.40079	-6.14297	-23.15063	-0.15947	0.13869	-0.05631	-0.00301	-0.00539	0.01460	-11.90702
566			5.65000	9.27243	2.81353	2.30878	-0.00629	0.00103	0.00190	0.00000	0.00010	0.00005	60.01255	-2.02710	-8.87572	-0.06958	0.01134	-0.01083	0.01209	-0.00032	-0.00129	12.69908	1.41282	-14.13741	-0.04202	0.04761	-0.00270	0.00081	0.00090	0.00050	4.66588	-2.33221	17.50004	0.71026	-0.01484	0.04298	-0.02686	-0.00014	-0.00041	-2.38973	-6.12410	-23.28898	-0.16017	0.13716	-0.05517	0.00066	-0.00589	0.01122	-11.89880
567			5.66000	9.27577	2.75488	2.29159	-0.00608	0.00103	0.00191	0.00003	0.00010	0.00011	60.09774	-1.94252	-8.89730	-0.07012	0.01150	-0.01107	0.00862	-0.00054	-0.00184	12.70518	1.42483	-14.01376	-0.04064	0.04909	-0.00184	0.00048	0.00159	0.00043	4.68869	-2.33549	17.50092	0.71112	-0.01554	0.04110	-0.02839	-0.00017	0.00050	-2.37089	-6.10352	-23.38680	-0.15633	0.13564	-0.05267	0.00352	-0.00530	0.00655	-11.88850
568			5.67000	9.28048	2.69531	2.26389	-0.00597	0.00102	0.00191	0.00006	0.00009	0.00012	60.15503	-1.83486	-8.92432	-0.07111	0.01158	-0.01119	0.00558	-0.00060	-0.00218	12.70580	1.43561	-13.86750	-0.04006	0.04996	-0.00074	0.00007	0.00201	0.00019	4.71111	-2.34604	17.48720	0.71266	-0.01646	0.03895	-0.02844	-0.00052	0.00175	-2.34845	-6.08529	-23.43414	-0.14883	0.13712	-0.04950	0.00523	-0.00389	0.00155	-11.87650
569			5.68000	9.28977	2.64341	2.23610	-0.00595	0.00103	0.00193	0.00014	0.00007	0.00010	60.18959	-1.71962	-8.95680	-0.07225	0.01152	-0.01115	0.00305	-0.00053	-0.00219	12.69968	1.44475	-13.71583	-0.04076	0.04992	0.00045	-0.00045	0.00208	-0.00011	4.73242	-2.37565	17.45240	0.71602	-0.01791	0.03689	-0.02899	-0.00127	0.00343	-2.32668	-6.07253	-23.42413	-0.14295	0.13709	-0.04650	0.00594	-0.00176	-0.00338	-11.86363
570			5.69000	9.30983	2.60678	2.21597	-0.00599	0.00104	0.00196	0.00028	0.00004	0.00007	60.20542	-1.61368	-8.99007	-0.07317	0.01135	-0.01100	0.00065	-0.00043	-0.00182	12.68587	1.45217	-13.57627	-0.04294	0.04907	0.00160	-0.00110	0.00176	-0.00035	4.75334	-2.43557	17.38749	0.71991	-0.01763	0.03566	-0.03195	-0.00223	0.00573	-2.30961	-6.06719	-23.35115	-0.14225	0.14233	-0.04481	0.00603	0.00080	-0.00826	-11.85070
571			5.70000	9.34466	2.58874	2.20524	-0.00607	0.00106	0.00199	0.00045	0.00002	0.00003	60.20139	-1.53355	-9.01355	-0.07379	0.01112	-0.01077	-0.00214	-0.00037	-0.00110	12.66407	1.45918	-13.46484	-0.04623	0.04759	0.00254	-0.00185	0.00096	-0.00040	4.77589	-2.53569	17.28078	0.72098	-0.01554	0.03625	-0.03849	-0.00303	0.00908	-2.30052	-6.07044	-23.21154	-0.14120	0.15002	-0.04499	0.00554	0.00387	-0.01348	-11.83840
572			5.71000	9.39563	2.58779	2.20080	-0.00614	0.00109	0.00202	0.00063	-0.00001	0.00001	60.17289	-1.49357	-9.01484	-0.07432	0.01095	-0.01053	-0.00549	-0.00037	-0.00011	12.63546	1.46926	-13.39519	-0.04925	0.04600	0.00313	-0.00256	-0.00034	-0.00025	4.80249	-2.68205	17.11974	0.72142	-0.01189	0.03776	-0.04874	-0.00316	0.01358	-2.30123	-6.08292	-23.00490	-0.14102	0.15463	-0.04634	0.00484	0.00717	-0.01896	-11.82683
573			5.72000	9.46323	2.59950	2.19808	-0.00619	0.00110	0.00207	0.00081	-0.00003	0.00001	60.11610	-1.50362	-8.98594	-0.07496	0.01097	-0.01039	-0.00918	-0.00039	0.00098	12.60234	1.48758	-13.37638	-0.05067	0.04525	0.00328	-0.00299	-0.00206	0.00001	4.83497	-2.87371	16.89517	0.71969	-0.00653	0.04004	-0.06176	-0.00214	0.01912	-2.31133	-6.10467	-22.73820	-0.13898	0.15845	-0.04858	0.00433	0.01033	-0.02411	-11.81621
574			5.73000	9.54688	2.61922	2.19243	-0.00617	0.00112	0.00211	0.00097	-0.00005	0.00002	60.03022	-1.56688	-8.92604	-0.07571	0.01119	-0.01034	-0.01281	-0.00036	0.00202	12.56816	1.51961	-13.40856	-0.05027	0.04565	0.00304	-0.00302	-0.00412	0.00023	4.87470	-3.10143	16.60558	0.71225	-0.00107	0.04357	-0.07629	-0.00039	0.02556	-2.32660	-6.13464	-22.43028	-0.13513	0.16258	-0.05212	0.00464	0.01289	-0.02814	-11.80596
575			5.74000	9.64414	2.64401	2.18048	-0.00608	0.00112	0.00215	0.00107	-0.00006	0.00004	59.91823	-1.67904	-8.84205	-0.07669	0.01157	-0.01034	-0.01602	-0.00025	0.00285	12.53631	1.56997	-13.48185	-0.04783	0.04746	0.00255	-0.00266	-0.00640	0.00031	4.92305	-3.34935	16.26023	0.69910	0.00515	0.04903	-0.09068	0.00194	0.03274	-2.33876	-6.17037	-22.11280	-0.13340	0.17197	-0.05802	0.00630	0.01460	-0.03027	-11.79499
576			5.75000	9.74914	2.67151	2.16037	-0.00593	0.00111	0.00217	0.00107	-0.00006	0.00007	59.78550	-1.82793	-8.74597	-0.07764	0.01200	-0.01033	-0.01855	-0.00004	0.00332	12.50914	1.64042	-13.57765	-0.04435	0.05042	0.00201	-0.00209	-0.00864	0.00027	4.98073	-3.59798	15.87906	0.68161	0.01077	0.05485	-0.10258	0.00384	0.03859	-2.33739	-6.20748	-21.82551	-0.13174	0.18574	-0.06442	0.00930	0.01452	-0.02789	-11.78169
577			5.76000	9.85226	2.69964	2.13366	-0.00575	0.00108	0.00215	0.00095	-0.00006	0.00009	59.63841	-1.99575	-8.65319	-0.07859	0.01240	-0.01027	-0.02038	0.00026	0.00335	12.48773	1.72886	-13.67217	-0.04066	0.05422	0.00161	-0.00153	-0.01037	0.00017	5.04729	-3.82683	15.49102	0.66891	0.01358	0.05674	-0.11114	0.00417	0.03864	-2.31216	-6.23972	-21.61053	-0.12696	0.18477	-0.06656	0.01295	0.01050	-0.01831	-11.76402
578			5.77000	9.94192	2.72770	2.10396	-0.00558	0.00105	0.00209	0.00074	-0.00006	0.00009	59.48255	-2.16214	-8.57803	-0.07966	0.01266	-0.01007	-0.02169	0.00058	0.00291	12.47097	1.82870	-13.74160	-0.03751	0.05789	0.00150	-0.00115	-0.01095	0.00006	5.12148	-4.01699	15.13096	0.66686	0.01120	0.05385	-0.11643	0.00262	0.03208	-2.25523	-6.25982	-21.50594	-0.12073	0.16509	-0.06349	0.01655	0.00358	-0.00398	-11.74065
579			5.78000	10.00717	2.75604	2.07609	-0.00547	0.00101	0.00201	0.00046	-0.00006	0.00007	59.32183	-2.30753	-8.53064	-0.08098	0.01270	-0.00966	-0.02274	0.00084	0.00211	12.45570	1.92989	-13.76730	-0.03544	0.06068	0.00177	-0.00101	-0.00995	-0.00007	5.20168	-4.15423	14.83337	0.66722	0.00421	0.05143	-0.11647	0.00062	0.02361	-2.16305	-6.26167	-21.53740	-0.12032	0.15019	-0.06089	0.02045	-0.00330	0.01047	-11.71187
580			5.79000	10.04037	2.78432	2.05524	-0.00542	0.00097	0.00192	0.00014	-0.00005	0.00003	59.15828	-2.41653	-8.51507	-0.08262	0.01249	-0.00898	-0.02374	0.00094	0.00117	12.43823	2.02161	-13.73918	-0.03451	0.06188	0.00244	-0.00110	-0.00740	-0.00030	5.28493	-4.23265	14.62111	0.66444	-0.00321	0.04972	-0.10965	-0.00020	0.01499	-2.03872	-6.24195	-21.70499	-0.11929	0.14432	-0.05839	0.02322	-0.00952	0.02201	-11.67943
581			5.80000	10.03895	2.81001	2.04605	-0.00546	0.00096	0.00184	-0.00016	-0.00004	-0.00001	58.99244	-2.47947	-8.52836	-0.08454	0.01210	-0.00818	-0.02480	0.00085	0.00031	12.41523	2.09461	-13.65695	-0.03470	0.06139	0.00339	-0.00139	-0.00397	-0.00068	5.36600	-4.25638	14.49491	0.66197	-0.00784	0.04780	-0.09640	0.00008	0.00779	-1.89253	-6.20142	-21.97437	-0.11710	0.14626	-0.05518	0.02407	-0.01477	0.02741	-11.64634
582			5.81000	10.00690	2.82935	2.05102	-0.00559	0.00095	0.00178	-0.00041	-0.00002	-0.00004	58.82417	-2.49486	-8.56156	-0.08668	0.01170	-0.00747	-0.02586	0.00059	-0.00029	12.38462	2.14349	-13.53023	-0.03536	0.05922	0.00433	-0.00181	-0.00055	-0.00109	5.43793	-4.23775	14.43342	0.66331	-0.01208	0.04430	-0.07823	0.00075	0.00322	-1.74088	-6.14513	-22.28103	-0.10704	0.15449	-0.04934	0.02133	-0.01845	0.02446	-11.61687
583			5.82000	9.95447	2.84045	2.06872	-0.00580	0.00097	0.00178	-0.00055	-0.00001	-0.00007	58.65375	-2.47096	-8.60102	-0.08889	0.01144	-0.00702	-0.02677	0.00022	-0.00059	12.34611	2.16697	-13.37725	-0.03600	0.05577	0.00504	-0.00223	0.00207	-0.00135	5.49451	-4.19298	14.40496	0.67222	-0.01461	0.04011	-0.05790	0.00131	0.00146	-1.60256	-6.08207	-22.54969	-0.09154	0.17311	-0.04222	0.01599	-0.02033	0.01587	-11.59577
584			5.83000	9.89593	2.84509	2.09296	-0.00603	0.00100	0.00184	-0.00056	0.00000	-0.00007	58.48201	-2.42414	-8.63073	-0.09095	0.01128	-0.00672	-0.02742	-0.00021	-0.00058	12.30193	2.16736	-13.22190	-0.03696	0.05112	0.00547	-0.00255	0.00346	-0.00132	5.53287	-4.13966	14.38186	0.68123	-0.01662	0.03642	-0.03771	0.00149	0.00148	-1.49436	-6.02290	-22.71773	-0.07081	0.19635	-0.03531	0.00945	-0.01888	0.00611	-11.58675
585			5.84000	9.84611	2.84737	2.11425	-0.00619	0.00105	0.00195	-0.00042	0.00000	-0.00005	58.30967	-2.37493	-8.63491	-0.09296	0.01125	-0.00651	-0.02783	-0.00068	-0.00030	12.25617	2.15019	-13.08961	-0.03767	0.04579	0.00557	-0.00263	0.00359	-0.00100	5.55389	-4.09549	14.34869	0.68625	-0.01875	0.03323	-0.02033	0.00114	0.00213	-1.42834	-5.97728	-22.75201	-0.05600	0.21398	-0.02991	0.00440	-0.01299	-0.00172	-11.59095
586			5.85000	9.81688	2.84957	2.12207	-0.00623	0.00111	0.00208	-0.00017	-0.00000	0.00001	58.13768	-2.34330	-8.59955	-0.09486	0.01130	-0.00627	-0.02792	-0.00115	0.00020	12.21366	2.12303	-13.00238	-0.03764	0.04017	0.00532	-0.00241	0.00274	-0.00047	5.56108	-4.07737	14.30176	0.69125	-0.01834	0.03123	-0.00783	0.00011	0.00287	-1.41096	-5.95179	-22.65341	-0.05473	0.22702	-0.02740	0.00082	-0.00412	-0.00720	-11.60712
587			5.86000	9.81498	2.84921	2.10907	-0.00612	0.00118	0.00221	0.00011	0.00000	0.00009	57.96758	-2.34481	-8.51644	-0.09647	0.01139	-0.00593	-0.02760	-0.00155	0.00078	12.17841	2.09516	-12.97467	-0.03654	0.03443	0.00470	-0.00195	0.00132	0.00007	5.55932	-4.09900	14.24290	0.69421	-0.01618	0.03017	-0.00129	-0.00111	0.00362	-1.44248	-5.94903	-22.44971	-0.05788	0.23259	-0.02667	-0.00287	0.00562	-0.01090	-11.63227
588			5.87000	9.83950	2.84090	2.07445	-0.00591	0.00123	0.00231	0.00032	0.00002	0.00018	57.80112	-2.38909	-8.38644	-0.09743	0.01152	-0.00553	-0.02685	-0.00181	0.00131	12.15296	2.07620	-13.01089	-0.03485	0.02940	0.00375	-0.00135	-0.00018	0.00043	5.55387	-4.16873	14.17200	0.69391	-0.01199	0.03016	-0.00080	-0.00181	0.00468	-1.51670	-5.96754	-22.18176	-0.06542	0.22717	-0.02781	-0.00691	0.01348	-0.01345	-11.66270
589			5.88000	9.88210	2.81988	2.02401	-0.00570	0.00126	0.00235	0.00043	0.00004	0.00024	57.63942	-2.47852	-8.21949	-0.09773	0.01175	-0.00523	-0.02572	-0.00187	0.00171	12.13874	2.07454	-13.10458	-0.03301	0.02605	0.00257	-0.00072	-0.00153	0.00049	5.54885	-4.28843	14.08208	0.69190	-0.00625	0.03161	-0.00507	-0.00143	0.00653	-1.62167	-6.00227	-21.89087	-0.07788	0.21849	-0.03106	-0.01120	0.01793	-0.01529	-11.69373
590			5.89000	9.93070	2.78412	1.96754	-0.00552	0.00126	0.00234	0.00042	0.00007	0.00025	57.48417	-2.60701	-8.03209	-0.09747	0.01212	-0.00514	-0.02412	-0.00173	0.00197	12.13635	2.09613	-13.23936	-0.03144	0.02494	0.00128	-0.00011	-0.00279	0.00030	5.54635	-4.45240	13.96097	0.68978	0.00072	0.03314	-0.01203	0.00021	0.00914	-1.74104	-6.04565	-21.61225	-0.08940	0.20975	-0.03449	-0.01407	0.01869	-0.01535	-11.72032
591			5.90000	9.97449	2.73536	1.91667	-0.00539	0.00124	0.00231	0.00034	0.00010	0.00020	57.33885	-2.76144	-7.84504	-0.09678	0.01269	-0.00534	-0.02178	-0.00136	0.00213	12.14537	2.14385	-13.39209	-0.02995	0.02609	-0.00004	0.00047	-0.00413	-0.00001	5.54664	-4.64695	13.79873	0.68418	0.00854	0.03488	-0.01972	0.00271	0.01220	-1.85619	-6.08900	-21.37531	-0.09633	0.20068	-0.03791	-0.01386	0.01594	-0.01327	-11.73768
592			5.91000	10.00609	2.67818	1.88349	-0.00531	0.00121	0.00228	0.00021	0.00011	0.00012	57.20949	-2.92467	-7.68201	-0.09584	0.01346	-0.00586	-0.01851	-0.00074	0.00214	12.16536	2.21748	-13.53677	-0.02791	0.02947	-0.00125	0.00098	-0.00565	-0.00023	5.54963	-4.85242	13.59585	0.67365	0.01324	0.03724	-0.02684	0.00411	0.01515	-1.94894	-6.12386	-21.20622	-0.10146	0.19498	-0.04173	-0.01081	0.01070	-0.00884	-11.74210
593			5.92000	10.02226	2.61909	1.87717	-0.00531	0.00118	0.00226	0.00008	0.00012	0.00001	57.10334	-3.07847	-7.56554	-0.09477	0.01429	-0.00664	-0.01440	0.00012	0.00190	12.19544	2.31337	-13.64844	-0.02494	0.03470	-0.00219	0.00136	-0.00721	-0.00023	5.55579	-5.04617	13.36769	0.66132	0.01641	0.04022	-0.03235	0.00441	0.01699	-2.00452	-6.14378	-21.12912	-0.10798	0.19538	-0.04619	-0.00573	0.00386	-0.00169	-11.73186
594			5.93000	10.02307	2.56588	1.90037	-0.00537	0.00114	0.00225	-0.00004	0.00011	-0.00010	57.02630	-3.20518	-7.51156	-0.09369	0.01497	-0.00739	-0.00983	0.00106	0.00128	12.23449	2.42444	-13.70660	-0.02163	0.04091	-0.00259	0.00156	-0.00833	-0.00000	5.56589	-5.20547	13.14200	0.65412	0.01845	0.04252	-0.03519	0.00359	0.01624	-2.01434	-6.14511	-21.16337	-0.11485	0.19653	-0.04983	0.00072	-0.00393	0.00813	-11.70715
595			5.94000	10.01115	2.52448	1.94812	-0.00547	0.00111	0.00224	-0.00013	0.00008	-0.00019	56.98098	-3.28887	-7.52543	-0.09262	0.01535	-0.00799	-0.00526	0.00182	0.00031	12.28010	2.54120	-13.69858	-0.01886	0.04738	-0.00229	0.00162	-0.00849	0.00026	5.57995	-5.31073	12.95191	0.65323	0.01801	0.04260	-0.03413	0.00179	0.01216	-1.97717	-6.12741	-21.31777	-0.11720	0.19340	-0.05046	0.00721	-0.01110	0.01832	-11.67021
596			5.95000	9.99090	2.49649	2.00980	-0.00558	0.00109	0.00224	-0.00018	0.00006	-0.00022	56.96639	-3.31666	-7.60164	-0.09164	0.01555	-0.00855	-0.00112	0.00222	-0.00086	12.32911	2.65310	-13.62111	-0.01655	0.05379	-0.00143	0.00155	-0.00737	0.00032	5.59674	-5.35057	12.82608	0.65666	0.01479	0.04033	-0.02875	-0.00003	0.00606	-1.89897	-6.09364	-21.58380	-0.11234	0.18759	-0.04756	0.01183	-0.01598	0.02515	-11.62455
597			5.96000	9.96772	2.48117	2.07278	-0.00565	0.00107	0.00224	-0.00019	0.00004	-0.00022	56.97849	-3.28176	-7.72577	-0.09070	0.01566	-0.00917	0.00226	0.00219	-0.00207	12.37728	2.74936	-13.48101	-0.01534	0.05957	-0.00016	0.00142	-0.00487	0.00005	5.61411	-5.32481	12.77944	0.65961	0.01000	0.03775	-0.01948	-0.00094	0.00020	-1.79144	-6.04986	-21.93004	-0.10741	0.18727	-0.04379	0.01424	-0.01811	0.02718	-11.57524
598			5.97000	9.94660	2.47715	2.12581	-0.00567	0.00108	0.00225	-0.00017	0.00001	-0.00017	57.01064	-3.18655	-7.87748	-0.08982	0.01563	-0.00970	0.00460	0.00174	-0.00312	12.41960	2.82045	-13.29493	-0.01575	0.06369	0.00145	0.00129	-0.00125	-0.00052	5.62894	-5.24340	12.80927	0.66067	0.00501	0.03557	-0.00762	-0.00083	-0.00424	-1.67127	-6.00515	-22.30222	-0.10430	0.19436	-0.04016	0.01456	-0.01700	0.02435	-11.52936
599			5.98000	9.93050	2.48181	2.16189	-0.00562	0.00110	0.00227	-0.00012	-0.00000	-0.00011	57.05424	-3.04238	-8.03394	-0.08892	0.01535	-0.00991	0.00576	0.00099	-0.00371	12.45211	2.85904	-13.08727	-0.01872	0.06510	0.00329	0.00121	0.00274	-0.00117	5.63795	-5.12336	12.89717	0.65866	0.00025	0.03293	0.00452	-0.00005	-0.00660	-1.55798	-5.97016	-22.63133	-0.09831	0.19897	-0.03571	0.01242	-0.01163	0.01694	-11.49449
600			5.99000	9.92016	2.48928	2.17917	-0.00555	0.00113	0.00231	-0.00007	-0.00001	-0.00004	57.10061	-2.86707	-8.17306	-0.08810	0.01489	-0.00984	0.00583	0.00010	-0.00373	12.47348	2.86096	-12.88686	-0.02344	0.06371	0.00501	0.00103	0.00614	-0.00153	5.63939	-4.98758	13.01556	0.65588	-0.00511	0.03076	0.01385	0.00105	-0.00703	-1.46939	-5.95326	-22.85052	-0.09427	0.20363	-0.03191	0.00917	-0.00363	0.00784	-11.47539
601			6.00000	9.91480	2.49212	2.18002	-0.00548	0.00117	0.00235	-0.00003	0.00000	0.00002	57.14232	-2.68226	-8.27657	-0.08737	0.01451	-0.00981	0.00506	-0.00075	-0.00329	12.48433	2.82656	-12.72205	-0.02867	0.06033	0.00615	0.00066	0.00819	-0.00130	5.63450	-4.86364	13.13571	0.65810	-0.00783	0.03076	0.01807	0.00128	-0.00634	-1.41712	-5.95715	-22.91487	-0.09439	0.21490	-0.03079	0.00558	0.00499	-0.00106	-11.47238
602			6.01000	9.91353	2.48629	2.16904	-0.00548	0.00121	0.00241	0.00000	0.00001	0.00007	57.17451	-2.51190	-8.33222	-0.08684	0.01436	-0.00999	0.00385	-0.00144	-0.00250	12.48667	2.76126	-12.61676	-0.03259	0.05598	0.00641	0.00016	0.00867	-0.00056	5.62646	-4.77861	13.23301	0.66213	-0.00739	0.03091	0.01660	0.00061	-0.00439	-1.40591	-5.97896	-22.81017	-0.08775	0.22252	-0.02970	0.00145	0.01261	-0.00936	-11.48219
603			6.02000	9.91680	2.47342	2.15137	-0.00552	0.00124	0.00247	0.00005	0.00002	0.00009	57.19577	-2.37901	-8.33564	-0.08662	0.01440	-0.01032	0.00259	-0.00189	-0.00139	12.48351	2.67489	-12.58563	-0.03450	0.05144	0.00582	-0.00027	0.00777	0.00027	5.61863	-4.75294	13.28892	0.66545	-0.00393	0.03168	0.01011	-0.00008	-0.00158	-1.43614	-6.01313	-22.55043	-0.08373	0.22508	-0.03005	-0.00226	0.01777	-0.01653	-11.50131
604			6.03000	9.92617	2.45727	2.13069	-0.00562	0.00128	0.00253	0.00012	0.00003	0.00011	57.20713	-2.30087	-8.28943	-0.08647	0.01443	-0.01046	0.00152	-0.00205	-0.00006	12.47826	2.58076	-12.63153	-0.03520	0.04704	0.00471	-0.00049	0.00587	0.00080	5.61399	-4.79666	13.29240	0.67023	0.00291	0.03355	0.00031	0.00038	0.00188	-1.50340	-6.05345	-22.17436	-0.08412	0.22633	-0.03237	-0.00564	0.02012	-0.02272	-11.52699
605			6.04000	9.94313	2.43911	2.10891	-0.00573	0.00131	0.00256	0.00020	0.00004	0.00011	57.21062	-2.28497	-8.20218	-0.08597	0.01432	-0.01030	0.00064	-0.00192	0.00120	12.47474	2.49322	-12.74504	-0.03566	0.04286	0.00333	-0.00043	0.00344	0.00088	5.61385	-4.90665	13.23932	0.67350	0.01110	0.03534	-0.01026	0.00245	0.00577	-1.59839	-6.09378	-21.73930	-0.08334	0.22086	-0.03497	-0.00823	0.01899	-0.02616	-11.55660
606			6.05000	9.96733	2.41738	2.08769	-0.00585	0.00133	0.00254	0.00026	0.00005	0.00010	57.20762	-2.32940	-8.08774	-0.08500	0.01414	-0.00996	-0.00013	-0.00153	0.00216	12.47636	2.42574	-12.90691	-0.03614	0.03909	0.00175	-0.00011	0.00091	0.00055	5.61740	-5.06654	13.13046	0.67678	0.01756	0.03637	-0.01936	0.00489	0.00960	-1.70825	-6.12806	-21.30982	-0.08730	0.20700	-0.03741	-0.01041	0.01456	-0.02576	-11.58794
607			6.06000	9.99615	2.38938	2.06975	-0.00596	0.00133	0.00246	0.00030	0.00007	0.00009	57.19909	-2.42657	-7.96351	-0.08383	0.01398	-0.00965	-0.00082	-0.00090	0.00277	12.48600	2.38915	-13.09225	-0.03615	0.03589	0.00001	0.00044	-0.00139	0.00000	5.62252	-5.25396	12.96865	0.68067	0.02330	0.03800	-0.02650	0.00701	0.01350	-1.81983	-6.15103	-20.94361	-0.09606	0.19623	-0.04078	-0.01226	0.00868	-0.02220	-11.61946
608			6.07000	10.02577	2.35429	2.05836	-0.00605	0.00130	0.00232	0.00030	0.00008	0.00005	57.18624	-2.56625	-7.84717	-0.08272	0.01382	-0.00935	-0.00134	-0.00011	0.00306	12.50583	2.38976	-13.27435	-0.03586	0.03316	-0.00162	0.00117	-0.00323	-0.00045	5.62770	-5.44980	12.75749	0.68172	0.02678	0.04011	-0.03263	0.00797	0.01755	-1.92181	-6.15918	-20.68120	-0.10355	0.19407	-0.04420	-0.01287	0.00220	-0.01545	-11.64984
609			6.08000	10.05277	2.31465	2.05606	-0.00614	0.00124	0.00215	0.00027	0.00009	0.00002	57.17105	-2.73663	-7.75256	-0.08181	0.01350	-0.00883	-0.00165	0.00070	0.00300	12.53746	2.42870	-13.42925	-0.03658	0.03038	-0.00286	0.00203	-0.00443	-0.00059	5.63285	-5.64249	12.50100	0.67694	0.03009	0.04265	-0.03903	0.00843	0.02177	-2.00549	-6.15085	-20.54047	-0.11140	0.19828	-0.04793	-0.01217	-0.00472	-0.00687	-11.67743
610			6.09000	10.07546	2.27393	2.06387	-0.00621	0.00116	0.00195	0.00023	0.00008	-0.00002	57.15548	-2.92560	-7.68584	-0.08107	0.01293	-0.00797	-0.00171	0.00133	0.00259	12.58088	2.50184	-13.54083	-0.03594	0.02822	-0.00346	0.00284	-0.00500	-0.00037	5.63929	-5.82672	12.20423	0.66625	0.03224	0.04476	-0.04612	0.00829	0.02567	-2.06459	-6.12636	-20.51706	-0.11847	0.20533	-0.05104	-0.00980	-0.01172	0.00197	-11.70010
611			6.10000	10.09408	2.23451	2.08077	-0.00627	0.00108	0.00177	0.00020	0.00008	-0.00004	57.14177	-3.11408	-7.64925	-0.08058	0.01225	-0.00691	-0.00166	0.00165	0.00200	12.63528	2.60002	-13.59419	-0.03725	0.02602	-0.00335	0.00371	-0.00488	-0.00000	5.64834	-6.00034	11.87264	0.65675	0.03235	0.04677	-0.05350	0.00752	0.02926	-2.09538	-6.08720	-20.58738	-0.12587	0.20953	-0.05397	-0.00586	-0.01784	0.00922	-11.71483
612			6.11000	10.11006	2.19929	2.10280	-0.00629	0.00098	0.00163	0.00018	0.00006	-0.00004	57.12927	-3.28800	-7.63554	-0.08045	0.01163	-0.00587	-0.00176	0.00163	0.00141	12.69721	2.71155	-13.58800	-0.03724	0.02506	-0.00264	0.00424	-0.00445	0.00027	5.66040	-6.16229	11.51320	0.65142	0.03265	0.04896	-0.06023	0.00678	0.03248	-2.09680	-6.03601	-20.71732	-0.13501	0.21379	-0.05719	-0.00067	-0.02241	0.01384	-11.71814
613			6.12000	10.12515	2.17356	2.12324	-0.00628	0.00091	0.00156	0.00017	0.00003	-0.00004	57.11600	-3.43322	-7.63477	-0.08063	0.01119	-0.00498	-0.00211	0.00135	0.00091	12.76236	2.82401	-13.52525	-0.03633	0.02524	-0.00160	0.00437	-0.00378	0.00030	5.67516	-6.31212	11.13539	0.64935	0.03272	0.04981	-0.06515	0.00603	0.03394	-2.07134	-5.97728	-20.87035	-0.13943	0.21713	-0.05859	0.00484	-0.02440	0.01483	-11.70802
614			6.13000	10.14072	2.16422	2.13555	-0.00623	0.00086	0.00154	0.00018	0.00000	-0.00002	57.09944	-3.53980	-7.63765	-0.08120	0.01099	-0.00436	-0.00277	0.00090	0.00054	12.82631	2.92682	-13.41385	-0.03390	0.02647	-0.00042	0.00401	-0.00291	0.00011	5.69177	-6.44975	10.75242	0.64972	0.03126	0.04926	-0.06704	0.00510	0.03318	-2.02621	-5.91779	-21.01332	-0.13686	0.21552	-0.05790	0.00872	-0.02266	0.01241	-11.68646
615			6.14000	10.15756	2.17500	2.13504	-0.00615	0.00086	0.00157	0.00019	-0.00003	0.00001	57.07701	-3.60331	-7.63674	-0.08219	0.01099	-0.00399	-0.00372	0.00036	0.00027	12.88479	3.01262	-13.26467	-0.03036	0.02801	0.00075	0.00333	-0.00186	-0.00023	5.70875	-6.57481	10.38111	0.65320	0.02954	0.04848	-0.06556	0.00427	0.03087	-1.97238	-5.86557	-21.12144	-0.13485	0.21299	-0.05699	0.01049	-0.01804	0.00816	-11.65954
616			6.15000	10.17686	2.20202	2.11908	-0.00605	0.00090	0.00162	0.00022	-0.00005	0.00005	57.04692	-3.62624	-7.62625	-0.08326	0.01109	-0.00375	-0.00475	-0.00020	0.00009	12.93503	3.07865	-13.09110	-0.02689	0.02934	0.00201	0.00261	-0.00078	-0.00066	5.72511	-6.68720	10.03828	0.65662	0.02971	0.04731	-0.06187	0.00384	0.02723	-1.91986	-5.82652	-21.18145	-0.13390	0.21387	-0.05578	0.01071	-0.01238	0.00316	-11.63364
617			6.16000	10.20116	2.23385	2.08875	-0.00595	0.00095	0.00170	0.00028	-0.00006	0.00009	57.00958	-3.61587	-7.60407	-0.08410	0.01119	-0.00351	-0.00573	-0.00068	0.00000	12.97680	3.12584	-12.90646	-0.02812	0.02920	0.00344	0.00234	0.00007	-0.00110	5.74160	-6.78784	9.73519	0.65680	0.02854	0.04573	-0.05847	0.00335	0.02299	-1.87387	-5.80151	-21.18880	-0.13273	0.21661	-0.05396	0.01028	-0.00725	-0.00185	-11.61215
618			6.17000	10.23370	2.25827	2.04844	-0.00589	0.00101	0.00180	0.00037	-0.00004	0.00012	56.96508	-3.58980	-7.56726	-0.08444	0.01137	-0.00341	-0.00667	-0.00100	0.00001	13.01077	3.15855	-12.73178	-0.03047	0.02925	0.00484	0.00212	0.00044	-0.00139	5.76057	-6.87878	9.47451	0.65732	0.02912	0.04548	-0.05758	0.00320	0.01962	-1.83497	-5.78698	-21.14315	-0.13450	0.22181	-0.05370	0.01007	-0.00371	-0.00657	-11.59493
619			6.18000	10.27686	2.26854	2.00341	-0.00587	0.00104	0.00189	0.00048	-0.00002	0.00014	56.91372	-3.56256	-7.51789	-0.08420	0.01168	-0.00360	-0.00765	-0.00114	0.00008	13.03876	3.18330	-12.58131	-0.03500	0.02944	0.00593	0.00201	0.00029	-0.00139	5.78424	-6.96280	9.25253	0.65746	0.02971	0.04575	-0.05930	0.00316	0.01688	-1.80218	-5.77792	-21.04848	-0.13412	0.22816	-0.05371	0.00981	-0.00192	-0.01063	-11.58068
620			6.19000	10.33107	2.26440	1.95899	-0.00586	0.00107	0.00195	0.00058	0.00000	0.00015	56.85421	-3.55068	-7.45925	-0.08365	0.01221	-0.00418	-0.00882	-0.00104	0.00026	13.06184	3.20778	-12.46819	-0.03839	0.03061	0.00648	0.00177	-0.00036	-0.00107	5.81412	-7.04269	9.06313	0.65446	0.02964	0.04613	-0.06255	0.00312	0.01462	-1.77406	-5.77026	-20.91563	-0.13015	0.23576	-0.05345	0.00941	-0.00160	-0.01326	-11.56855
621			6.20000	10.39444	2.24959	1.92024	-0.00583	0.00108	0.00199	0.00066	0.00002	0.00013	56.78540	-3.56805	-7.39769	-0.08322	0.01293	-0.00500	-0.01011	-0.00066	0.00054	13.08135	3.23929	-12.39951	-0.03926	0.03293	0.00641	0.00142	-0.00152	-0.00061	5.85066	-7.11975	8.90075	0.64750	0.03123	0.04662	-0.06596	0.00324	0.01275	-1.74797	-5.76134	-20.76307	-0.12507	0.24411	-0.05328	0.00925	-0.00255	-0.01399	-11.55707
622			6.21000	10.46311	2.22932	1.89102	-0.00577	0.00107	0.00201	0.00069	0.00003	0.00009	56.70771	-3.62237	-7.34222	-0.08318	0.01357	-0.00566	-0.01136	-0.00001	0.00085	13.09805	3.28371	-12.37468	-0.03825	0.03590	0.00605	0.00106	-0.00311	-0.00019	5.89345	-7.19291	8.76109	0.63938	0.03117	0.04697	-0.06834	0.00305	0.01107	-1.71961	-5.74915	-20.61376	-0.11900	0.24747	-0.05291	0.00950	-0.00463	-0.01251	-11.54490
623			6.22000	10.53234	2.20696	1.87343	-0.00571	0.00106	0.00200	0.00067	0.00004	0.00005	56.62292	-3.71154	-7.30225	-0.08339	0.01401	-0.00597	-0.01241	0.00079	0.00103	13.11229	3.34411	-12.38635	-0.03619	0.03941	0.00567	0.00074	-0.00493	0.00007	5.94074	-7.25883	8.64158	0.62864	0.03063	0.04717	-0.06804	0.00256	0.00937	-1.68365	-5.73177	-20.49149	-0.11212	0.24942	-0.05234	0.01015	-0.00787	-0.00895	-11.53033
624			6.23000	10.59750	2.18331	1.86843	-0.00567	0.00103	0.00198	0.00061	0.00004	0.00001	56.53354	-3.82278	-7.28697	-0.08388	0.01433	-0.00607	-0.01321	0.00156	0.00099	13.12419	3.41996	-12.42157	-0.03318	0.04365	0.00536	0.00049	-0.00667	0.00018	5.98994	-7.31166	8.54282	0.61983	0.02900	0.04722	-0.06433	0.00167	0.00736	-1.63543	-5.70724	-20.41802	-0.11078	0.24986	-0.05213	0.01159	-0.01203	-0.00373	-11.51197
625			6.24000	10.65519	2.15857	1.87592	-0.00565	0.00099	0.00195	0.00053	0.00004	-0.00003	56.44257	-3.93593	-7.30370	-0.08446	0.01464	-0.00616	-0.01368	0.00220	0.00071	13.13400	3.50579	-12.46458	-0.02955	0.04856	0.00517	0.00033	-0.00785	0.00017	6.03779	-7.34295	8.46932	0.61300	0.02791	0.04752	-0.05608	0.00048	0.00484	-1.57182	-5.67424	-20.41072	-0.11120	0.25196	-0.05232	0.01327	-0.01680	0.00262	-11.48845
626			6.25000	10.70374	2.13538	1.89493	-0.00567	0.00095	0.00193	0.00045	0.00004	-0.00007	56.35277	-4.02837	-7.35725	-0.08511	0.01494	-0.00629	-0.01389	0.00258	0.00023	13.14171	3.59193	-12.50011	-0.02751	0.05354	0.00518	0.00021	-0.00784	0.00008	6.08011	-7.34354	8.42793	0.60836	0.02562	0.04707	-0.04214	-0.00092	0.00159	-1.49284	-5.63240	-20.47772	-0.10906	0.25250	-0.05149	0.01419	-0.02139	0.00901	-11.45859
627			6.26000	10.74342	2.11821	1.92348	-0.00569	0.00093	0.00195	0.00037	0.00003	-0.00010	56.26556	-4.08013	-7.44625	-0.08597	0.01526	-0.00647	-0.01385	0.00263	-0.00048	13.14618	3.66530	-12.51930	-0.02381	0.05923	0.00537	0.00010	-0.00612	-0.00008	6.11162	-7.30599	8.42607	0.60581	0.02129	0.04588	-0.02192	-0.00209	-0.00221	-1.40265	-5.58238	-20.61470	-0.10406	0.25542	-0.04954	0.01383	-0.02556	0.01402	-11.42150
628			6.27000	10.77605	2.11016	1.95899	-0.00570	0.00094	0.00204	0.00031	0.00002	-0.00013	56.18317	-4.06802	-7.56909	-0.08715	0.01566	-0.00684	-0.01362	0.00230	-0.00139	13.14719	3.71111	-12.51077	-0.02224	0.06404	0.00569	0.00002	-0.00223	-0.00027	6.12701	-7.22597	8.47119	0.60752	0.01679	0.04403	0.00377	-0.00274	-0.00634	-1.30859	-5.52570	-20.80627	-0.09882	0.26399	-0.04681	0.01231	-0.02923	0.01682	-11.37645
629			6.28000	10.80322	2.11047	1.99804	-0.00568	0.00099	0.00218	0.00026	0.00001	-0.00014	56.10553	-3.98060	-7.71631	-0.08860	0.01613	-0.00749	-0.01334	0.00158	-0.00250	13.14422	3.71658	-12.47504	-0.01993	0.06845	0.00599	-0.00004	0.00352	-0.00044	6.12264	-7.10238	8.57129	0.61878	0.01155	0.04080	0.03341	-0.00261	-0.01039	-1.21976	-5.46500	-21.03109	-0.09326	0.27733	-0.04258	0.00968	-0.03178	0.01698	-11.32330
630			6.29000	10.82492	2.11404	2.03568	-0.00567	0.00108	0.00237	0.00019	0.00001	-0.00014	56.03194	-3.81294	-7.87629	-0.08990	0.01667	-0.00844	-0.01306	0.00049	-0.00382	13.13852	3.67283	-12.41563	-0.01878	0.07175	0.00608	-0.00005	0.01047	-0.00052	6.09763	-6.93732	8.73580	0.63376	0.00315	0.03579	0.06493	-0.00089	-0.01366	-1.14553	-5.40426	-21.26794	-0.07970	0.28459	-0.03603	0.00565	-0.03118	0.01461	-11.26274
631			6.30000	10.83972	2.11407	2.06606	-0.00569	0.00119	0.00259	0.00011	0.00002	-0.00010	55.96025	-3.56957	-8.03494	-0.09098	0.01730	-0.00976	-0.01296	-0.00086	-0.00530	13.13248	3.57605	-12.34113	-0.01866	0.07348	0.00579	-0.00001	0.01747	-0.00046	6.05368	-6.73589	8.97510	0.64528	-0.00722	0.03090	0.09524	0.00233	-0.01618	-1.09419	-5.34892	-21.50020	-0.07297	0.28749	-0.03026	0.00196	-0.02687	0.01177	-11.19587
632			6.31000	10.84583	2.10675	2.08380	-0.00577	0.00131	0.00282	0.00002	0.00003	-0.00004	55.88748	-3.26539	-8.17767	-0.09189	0.01803	-0.01138	-0.01310	-0.00235	-0.00673	13.12831	3.42831	-12.26423	-0.01961	0.07320	0.00502	0.00005	0.02311	-0.00026	5.99395	-6.50615	9.29726	0.64571	-0.01870	0.02777	0.12058	0.00650	-0.01858	-1.07265	-5.30583	-21.71766	-0.07183	0.29623	-0.02646	-0.00196	-0.01923	0.00943	-11.12479
633			6.32000	10.84299	2.09282	2.08654	-0.00589	0.00143	0.00302	-0.00007	0.00003	0.00003	55.81163	-2.92480	-8.29202	-0.09253	0.01870	-0.01305	-0.01330	-0.00371	-0.00768	13.12709	3.23737	-12.20044	-0.02233	0.07027	0.00382	0.00011	0.02596	-0.00000	5.92152	-6.25980	9.70081	0.63982	-0.03046	0.02626	0.13951	0.01068	-0.02088	-1.08739	-5.28227	-21.91190	-0.07392	0.30500	-0.02434	-0.00674	-0.00756	0.00742	-11.05396
634			6.33000	10.83285	2.07674	2.07614	-0.00602	0.00154	0.00317	-0.00014	0.00003	0.00009	55.73264	-2.57941	-8.36929	-0.09275	0.01912	-0.01446	-0.01336	-0.00466	-0.00769	13.12849	3.01634	-12.16664	-0.02718	0.06448	0.00234	0.00012	0.02521	0.00017	5.83868	-6.01245	10.16709	0.63546	-0.04115	0.02647	0.15182	0.01358	-0.02302	-1.14472	-5.28405	-22.06882	-0.07647	0.30818	-0.02399	-0.01227	0.00694	0.00532	-10.99057
635			6.34000	10.81775	2.06346	2.05762	-0.00612	0.00163	0.00325	-0.00019	0.00002	0.00012	55.65185	-2.26382	-8.40469	-0.09253	0.01920	-0.01541	-0.01316	-0.00500	-0.00653	13.13086	2.78251	-12.17858	-0.03375	0.05638	0.00067	-0.00000	0.02116	0.00011	5.74813	-5.78226	10.65901	0.63412	-0.04698	0.02853	0.15604	0.01341	-0.02482	-1.24790	-5.31308	-22.16648	-0.07921	0.30910	-0.02582	-0.01796	0.02140	0.00266	-10.94266
636			6.35000	10.79892	2.05474	2.03645	-0.00618	0.00168	0.00327	-0.00023	0.00001	0.00012	55.57088	-2.00988	-8.39690	-0.09191	0.01894	-0.01580	-0.01269	-0.00471	-0.00438	13.13236	2.55590	-12.24780	-0.04024	0.04728	-0.00109	-0.00028	0.01526	-0.00028	5.65414	-5.58700	11.13112	0.63530	-0.05062	0.03102	0.15124	0.01119	-0.02466	-1.39380	-5.36584	-22.18543	-0.08408	0.30189	-0.02875	-0.02346	0.03203	-0.00094	-10.91553
637			6.36000	10.77602	2.04765	2.01712	-0.00619	0.00171	0.00324	-0.00028	0.00002	0.00010	55.49174	-1.84052	-8.34897	-0.09093	0.01850	-0.01574	-0.01191	-0.00392	-0.00179	13.13175	2.35628	-12.37755	-0.04464	0.03920	-0.00289	-0.00064	0.00944	-0.00097	5.56204	-5.44012	11.54469	0.63762	-0.05214	0.03378	0.13792	0.00753	-0.02246	-1.57146	-5.43369	-22.12574	-0.09118	0.29101	-0.03261	-0.02802	0.03630	-0.00471	-10.90936
638			6.37000	10.74764	2.03685	2.00343	-0.00619	0.00170	0.00317	-0.00034	0.00004	0.00006	55.41668	-1.76516	-8.27028	-0.08965	0.01813	-0.01550	-0.01080	-0.00280	0.00064	13.12871	2.19984	-12.55966	-0.04548	0.03389	-0.00467	-0.00095	0.00482	-0.00181	5.47741	-5.34827	11.87668	0.63955	-0.05041	0.03478	0.11722	0.00328	-0.01772	-1.76202	-5.50431	-22.01532	-0.09894	0.27798	-0.03523	-0.03010	0.03355	-0.00670	-10.91784
639			6.38000	10.71282	2.01928	1.99859	-0.00620	0.00167	0.00307	-0.00041	0.00006	0.00002	55.34826	-1.77909	-8.17653	-0.08818	0.01787	-0.01519	-0.00937	-0.00146	0.00248	13.12310	2.09647	-12.77442	-0.04313	0.03165	-0.00629	-0.00113	0.00133	-0.00251	5.40607	-5.30987	12.12132	0.64299	-0.04676	0.03413	0.09127	-0.00023	-0.01219	-1.94133	-5.56552	-21.90266	-0.11143	0.26261	-0.03680	-0.02978	0.02535	-0.00550	-10.93050
640			6.39000	10.67197	1.99594	2.00448	-0.00624	0.00160	0.00295	-0.00046	0.00007	-0.00003	55.28912	-1.86610	-8.08678	-0.08658	0.01756	-0.01466	-0.00767	-0.00005	0.00349	13.11470	2.04902	-12.99465	-0.03949	0.03165	-0.00744	-0.00119	-0.00146	-0.00270	5.35279	-5.31509	12.28626	0.64576	-0.04079	0.03334	0.06228	-0.00226	-0.00753	-2.08521	-5.60945	-21.83953	-0.12279	0.25025	-0.03810	-0.02467	0.01514	-0.00119	-10.93616
641			6.40000	10.62710	1.96992	2.02046	-0.00632	0.00152	0.00281	-0.00049	0.00008	-0.00007	55.24166	-2.00166	-8.01838	-0.08483	0.01691	-0.01364	-0.00573	0.00119	0.00354	13.10375	2.05368	-13.19156	-0.03672	0.03247	-0.00781	-0.00115	-0.00366	-0.00221	5.32012	-5.34892	12.38612	0.64392	-0.03537	0.03276	0.03309	-0.00292	-0.00403	-2.17525	-5.63380	-21.86411	-0.12903	0.23632	-0.03895	-0.01491	0.00518	0.00513	-10.92571
642			6.41000	10.58165	1.94450	2.04342	-0.00642	0.00143	0.00266	-0.00048	0.00007	-0.00009	55.20813	-2.15679	-7.98326	-0.08304	0.01594	-0.01221	-0.00365	0.00202	0.00284	13.09140	2.10109	-13.34021	-0.03598	0.03328	-0.00736	-0.00105	-0.00508	-0.00127	5.30784	-5.39611	12.43595	0.63976	-0.03089	0.03337	0.00690	-0.00273	-0.00152	-2.20281	-5.64040	-21.99000	-0.13634	0.22491	-0.04066	-0.00346	-0.00253	0.01191	-10.89409
643			6.42000	10.54015	1.92223	2.06792	-0.00652	0.00134	0.00250	-0.00042	0.00006	-0.00008	55.19019	-2.30336	-7.98543	-0.08136	0.01481	-0.01068	-0.00151	0.00234	0.00181	13.07889	2.17921	-13.42431	-0.03711	0.03392	-0.00625	-0.00091	-0.00570	-0.00031	5.31350	-5.44485	12.44755	0.63577	-0.02838	0.03478	-0.01439	-0.00225	0.00048	-2.17118	-5.63376	-22.20167	-0.14372	0.21827	-0.04271	0.00785	-0.00720	0.01735	-10.84283
644			6.43000	10.50703	1.90483	2.08792	-0.00657	0.00126	0.00234	-0.00031	0.00004	-0.00005	55.18855	-2.41935	-8.02150	-0.07996	0.01382	-0.00946	0.00056	0.00227	0.00083	13.06694	2.27581	-13.43843	-0.03882	0.03462	-0.00483	-0.00072	-0.00564	0.00034	5.33305	-5.48809	12.42844	0.63504	-0.02557	0.03612	-0.03043	-0.00162	0.00226	-2.09421	-5.62014	-22.45889	-0.14844	0.21742	-0.04420	0.01690	-0.00872	0.01943	-10.77991
645			6.44000	10.48487	1.89222	2.09844	-0.00655	0.00121	0.00221	-0.00019	0.00003	-0.00001	55.20244	-2.49332	-8.08236	-0.07898	0.01313	-0.00874	0.00241	0.00195	0.00008	13.05623	2.37924	-13.38773	-0.04011	0.03571	-0.00330	-0.00046	-0.00512	0.00056	5.36216	-5.52368	12.38244	0.63536	-0.02339	0.03657	-0.04167	-0.00112	0.00387	-1.99101	-5.60617	-22.70922	-0.14560	0.22016	-0.04402	0.02167	-0.00751	0.01705	-10.71591
646			6.45000	10.47321	1.88146	2.09664	-0.00648	0.00118	0.00210	-0.00009	0.00002	0.00004	55.22933	-2.52538	-8.15530	-0.07822	0.01273	-0.00844	0.00384	0.00151	-0.00041	13.04759	2.47997	-13.28568	-0.04108	0.03724	-0.00171	-0.00018	-0.00433	0.00041	5.39701	-5.55424	12.31222	0.63702	-0.01970	0.03646	-0.04866	-0.00079	0.00528	-1.87999	-5.59654	-22.90599	-0.13956	0.22230	-0.04309	0.02248	-0.00438	0.01160	-10.65931
647			6.46000	10.46962	1.86836	2.08193	-0.00642	0.00116	0.00202	-0.00002	0.00002	0.00008	55.26505	-2.52494	-8.22648	-0.07730	0.01248	-0.00833	0.00468	0.00104	-0.00064	13.04109	2.57077	-13.15060	-0.04274	0.03892	0.00000	0.00003	-0.00338	-0.00000	5.43405	-5.58515	12.22089	0.63996	-0.01672	0.03638	-0.05136	-0.00071	0.00648	-1.77617	-5.59385	-23.01975	-0.13035	0.22159	-0.04198	0.01997	-0.00034	0.00491	-10.61526
648			6.47000	10.47142	1.85090	2.05629	-0.00641	0.00115	0.00196	0.00003	0.00003	0.00011	55.30440	-2.50760	-8.28386	-0.07606	0.01225	-0.00817	0.00482	0.00061	-0.00058	13.03560	2.64749	-13.00294	-0.04530	0.04056	0.00185	0.00005	-0.00246	-0.00051	5.46953	-5.62188	12.11262	0.64169	-0.01544	0.03574	-0.04985	-0.00083	0.00736	-1.69132	-5.59906	-23.04061	-0.12100	0.21725	-0.04037	0.01555	0.00365	-0.00159	-10.58646
649			6.48000	10.47676	1.83085	2.02434	-0.00645	0.00114	0.00193	0.00006	0.00003	0.00012	55.34175	-2.49080	-8.31930	-0.07471	0.01190	-0.00777	0.00426	0.00027	-0.00027	13.02908	2.70888	-12.86197	-0.04821	0.04164	0.00374	-0.00017	-0.00169	-0.00091	5.50052	-5.66933	11.99090	0.64364	-0.01338	0.03492	-0.04566	-0.00100	0.00810	-1.63340	-5.61182	-22.97374	-0.11509	0.21362	-0.03892	0.01054	0.00692	-0.00701	-10.57406
650			6.49000	10.48453	1.81218	1.99136	-0.00653	0.00113	0.00190	0.00009	0.00002	0.00011	55.37163	-2.48969	-8.32754	-0.07344	0.01136	-0.00703	0.00309	0.00002	0.00018	13.01939	2.75542	-12.74263	-0.05176	0.04124	0.00548	-0.00061	-0.00116	-0.00105	5.52535	-5.73262	11.85508	0.64567	-0.01094	0.03558	-0.04059	-0.00113	0.00946	-1.60674	-5.63033	-22.83231	-0.11146	0.21122	-0.03916	0.00540	0.00909	-0.01166	-10.57837
651			6.50000	10.49468	1.79801	1.96070	-0.00665	0.00111	0.00185	0.00013	0.00001	0.00010	55.38929	-2.51576	-8.30420	-0.07239	0.01068	-0.00608	0.00149	-0.00015	0.00063	13.00572	2.78975	-12.65532	-0.05607	0.03867	0.00679	-0.00117	-0.00100	-0.00087	5.54320	-5.81630	11.69755	0.64752	-0.00791	0.03719	-0.03628	-0.00107	0.01182	-1.61164	-5.65154	-22.62965	-0.11094	0.20915	-0.04068	0.00069	0.00985	-0.01603	-10.59820
652			6.51000	10.50827	1.79021	1.93345	-0.00678	0.00109	0.00178	0.00019	-0.00000	0.00008	55.39157	-2.57862	-8.24634	-0.07172	0.01012	-0.00525	-0.00032	-0.00022	0.00104	12.98889	2.81722	-12.60648	-0.05994	0.03426	0.00730	-0.00166	-0.00128	-0.00043	5.55409	-5.92276	11.50588	0.64943	-0.00464	0.03935	-0.03417	-0.00078	0.01535	-1.64444	-5.67155	-22.37729	-0.11589	0.21320	-0.04324	-0.00328	0.00940	-0.02029	-10.63125
653			6.52000	10.52762	1.79086	1.90932	-0.00690	0.00106	0.00168	0.00027	-0.00002	0.00006	55.37743	-2.68804	-8.15464	-0.07152	0.00973	-0.00457	-0.00211	-0.00016	0.00138	12.97126	2.84662	-12.59889	-0.06188	0.02893	0.00699	-0.00185	-0.00187	0.00004	5.55913	-6.05156	11.26883	0.65028	0.00065	0.04159	-0.03484	0.00013	0.01973	-1.69761	-5.68657	-22.08794	-0.12198	0.22095	-0.04626	-0.00616	0.00772	-0.02393	-10.67386
654			6.53000	10.55496	1.80173	1.88815	-0.00698	0.00103	0.00155	0.00038	-0.00003	0.00004	55.34781	-2.85161	-8.03477	-0.07171	0.00937	-0.00382	-0.00375	0.00004	0.00154	12.95571	2.88786	-12.63007	-0.06211	0.02346	0.00622	-0.00171	-0.00246	0.00037	5.56026	-6.19873	10.98355	0.65136	0.00621	0.04279	-0.03771	0.00133	0.02352	-1.76143	-5.69404	-21.78061	-0.12561	0.22241	-0.04847	-0.00751	0.00484	-0.02534	-10.72195
655			6.54000	10.59098	1.82160	1.86999	-0.00699	0.00098	0.00141	0.00048	-0.00004	0.00003	55.30459	-3.07007	-7.89575	-0.07202	0.00890	-0.00277	-0.00520	0.00031	0.00135	12.94446	2.94870	-12.69190	-0.06147	0.01878	0.00546	-0.00128	-0.00283	0.00050	5.55985	-6.35615	10.66212	0.65337	0.00894	0.04315	-0.04114	0.00195	0.02539	-1.82589	-5.69311	-21.48529	-0.12946	0.21738	-0.05006	-0.00763	0.00146	-0.02345	-10.77158
656			6.55000	10.63393	1.84652	1.85602	-0.00696	0.00093	0.00128	0.00054	-0.00004	0.00001	55.24973	-3.33386	-7.74938	-0.07237	0.00841	-0.00156	-0.00652	0.00058	0.00084	12.93907	3.03248	-12.77126	-0.05990	0.01582	0.00490	-0.00068	-0.00303	0.00048	5.56034	-6.51250	10.33259	0.65517	0.01182	0.04408	-0.04334	0.00245	0.02517	-1.88246	-5.68471	-21.24121	-0.13261	0.21270	-0.05223	-0.00686	-0.00170	-0.01818	-10.81872
657			6.56000	10.67979	1.87259	1.84785	-0.00689	0.00087	0.00118	0.00053	-0.00004	0.00000	55.18457	-3.62341	-7.60815	-0.07298	0.00820	-0.00062	-0.00783	0.00081	0.00034	12.93998	3.13697	-12.85144	-0.05627	0.01547	0.00443	0.00001	-0.00337	0.00035	5.56406	-6.65606	10.02983	0.65712	0.01454	0.04575	-0.04387	0.00267	0.02278	-1.92481	-5.67095	-21.08494	-0.13220	0.20917	-0.05468	-0.00525	-0.00441	-0.00983	-10.85937
658			6.57000	10.72290	1.89723	1.84635	-0.00677	0.00083	0.00111	0.00046	-0.00003	-0.00001	55.11000	-3.91394	-7.48286	-0.07408	0.00843	-0.00015	-0.00916	0.00098	0.00008	12.94716	3.25517	-12.91556	-0.05023	0.01767	0.00400	0.00064	-0.00394	0.00014	5.57314	-6.77726	9.78133	0.65891	0.01709	0.04767	-0.04331	0.00255	0.01857	-1.94839	-5.65366	-21.03507	-0.13171	0.20858	-0.05702	-0.00288	-0.00686	-0.00009	-10.88956
659			6.58000	10.75779	1.91884	1.85190	-0.00663	0.00079	0.00109	0.00034	-0.00002	-0.00002	55.02745	-4.18025	-7.38186	-0.07539	0.00896	-0.00005	-0.01043	0.00108	0.00002	12.96005	3.37692	-12.94908	-0.04374	0.02161	0.00379	0.00110	-0.00444	-0.00009	5.58874	-6.86926	9.59906	0.65787	0.01875	0.04956	-0.04178	0.00197	0.01347	-1.94997	-5.63322	-21.08436	-0.13592	0.21126	-0.05937	0.00043	-0.00927	0.00865	-10.90583
660			6.59000	10.78052	1.93599	1.86461	-0.00649	0.00077	0.00111	0.00018	-0.00002	-0.00004	54.93906	-4.40018	-7.31036	-0.07668	0.00964	-0.00017	-0.01149	0.00105	0.00005	12.97745	3.49060	-12.94276	-0.03816	0.02641	0.00396	0.00134	-0.00439	-0.00035	5.61013	-6.92756	9.48091	0.65296	0.01963	0.05097	-0.03880	0.00108	0.00832	-1.92812	-5.60905	-21.20439	-0.14266	0.21839	-0.06114	0.00499	-0.01168	0.01442	-10.90565
661			6.60000	10.78929	1.94808	1.88357	-0.00637	0.00076	0.00119	0.00003	-0.00001	-0.00005	54.84724	-4.55630	-7.27016	-0.07790	0.01042	-0.00051	-0.01231	0.00087	0.00010	12.99704	3.58521	-12.89319	-0.03408	0.03128	0.00445	0.00140	-0.00342	-0.00066	5.63502	-6.95001	9.41768	0.64616	0.01977	0.05082	-0.03398	0.00004	0.00356	-1.88318	-5.58105	-21.35780	-0.14933	0.22619	-0.06118	0.01061	-0.01350	0.01625	-10.88829
662			6.61000	10.78418	1.95623	1.90675	-0.00626	0.00078	0.00131	-0.00011	-0.00000	-0.00006	54.75398	-4.63930	-7.25894	-0.07929	0.01121	-0.00099	-0.01291	0.00052	0.00007	13.01601	3.65128	-12.80394	-0.03107	0.03544	0.00513	0.00130	-0.00148	-0.00101	5.66069	-6.93775	9.40059	0.64208	0.01764	0.04914	-0.02732	-0.00082	-0.00052	-1.81675	-5.55073	-21.51222	-0.15580	0.22977	-0.05951	0.01660	-0.01380	0.01483	-10.85395
663			6.62000	10.76676	1.96208	1.93093	-0.00616	0.00082	0.00148	-0.00023	-0.00000	-0.00006	54.66059	-4.64859	-7.27028	-0.08087	0.01195	-0.00154	-0.01339	0.00002	-0.00008	13.03164	3.68233	-12.68459	-0.02933	0.03798	0.00585	0.00107	0.00109	-0.00129	5.68459	-6.89590	9.42465	0.64112	0.01536	0.04715	-0.01905	-0.00128	-0.00397	-1.73309	-5.52140	-21.64668	-0.15742	0.23516	-0.05700	0.02115	-0.01246	0.01175	-10.80438
664			6.63000	10.73954	1.96688	1.95258	-0.00609	0.00088	0.00165	-0.00032	-0.00000	-0.00006	54.56705	-4.59258	-7.29438	-0.08244	0.01256	-0.00211	-0.01385	-0.00058	-0.00029	13.04160	3.67633	-12.54955	-0.02901	0.03845	0.00643	0.00076	0.00352	-0.00141	5.70517	-6.83334	9.48784	0.64092	0.01204	0.04441	-0.01010	-0.00123	-0.00673	-1.63971	-5.49731	-21.75133	-0.14443	0.24105	-0.05239	0.02123	-0.00928	0.00792	-10.74396
665			6.64000	10.70560	1.97169	1.96805	-0.00605	0.00096	0.00181	-0.00037	-0.00000	-0.00004	54.47196	-4.48867	-7.31918	-0.08382	0.01302	-0.00266	-0.01433	-0.00116	-0.00049	13.04461	3.63656	-12.41620	-0.02982	0.03685	0.00672	0.00042	0.00506	-0.00128	5.72192	-6.76249	9.58710	0.64026	0.00758	0.04184	-0.00174	-0.00075	-0.00864	-1.54781	-5.48239	-21.82197	-0.12722	0.24740	-0.04745	0.01764	-0.00453	0.00426	-10.67988
666			6.65000	10.66873	1.97689	1.97533	-0.00605	0.00104	0.00194	-0.00038	-0.00001	-0.00001	54.37426	-4.36134	-7.33421	-0.08512	0.01336	-0.00316	-0.01471	-0.00157	-0.00058	13.04193	3.57197	-12.30172	-0.03112	0.03352	0.00663	0.00015	0.00529	-0.00091	5.73485	-6.69717	9.71364	0.64036	0.00557	0.04110	0.00496	-0.00042	-0.00974	-1.47090	-5.47923	-21.85526	-0.11476	0.25839	-0.04469	0.01240	0.00105	0.00095	-10.62112
667			6.66000	10.63333	1.98076	1.97427	-0.00605	0.00112	0.00203	-0.00034	-0.00000	0.00002	54.27496	-4.23870	-7.33216	-0.08644	0.01359	-0.00356	-0.01471	-0.00172	-0.00049	13.03786	3.49608	-12.22102	-0.03212	0.02918	0.00620	0.00010	0.00433	-0.00044	5.74379	-6.64938	9.85051	0.64122	0.00719	0.04158	0.00955	-0.00028	-0.00956	-1.42171	-5.48774	-21.84631	-0.10697	0.26544	-0.04375	0.00643	0.00626	-0.00248	-10.57616
668			6.67000	10.60430	1.97966	1.96582	-0.00607	0.00117	0.00208	-0.00025	0.00001	0.00004	54.17749	-4.14697	-7.30919	-0.08758	0.01366	-0.00371	-0.01406	-0.00158	-0.00022	13.03839	3.42459	-12.18391	-0.03340	0.02442	0.00561	0.00032	0.00270	0.00001	5.74787	-6.62649	9.97315	0.64233	0.01046	0.04277	0.01184	0.00001	-0.00757	-1.40828	-5.50463	-21.78936	-0.10786	0.26658	-0.04460	0.00060	0.00932	-0.00633	-10.55025
669			6.68000	10.58667	1.97095	1.95171	-0.00609	0.00119	0.00209	-0.00011	0.00002	0.00006	54.08614	-4.10564	-7.26463	-0.08821	0.01353	-0.00351	-0.01277	-0.00119	0.00013	13.04725	3.37210	-12.19390	-0.03530	0.01991	0.00507	0.00067	0.00103	0.00035	5.74613	-6.63062	10.05371	0.64347	0.01504	0.04432	0.01198	0.00056	-0.00366	-1.43105	-5.52377	-21.68210	-0.11515	0.26388	-0.04682	-0.00506	0.00912	-0.01030	-10.54496
670			6.69000	10.58442	1.95490	1.93488	-0.00612	0.00118	0.00207	0.00006	0.00003	0.00007	54.00391	-4.12324	-7.20153	-0.08817	0.01328	-0.00304	-0.01106	-0.00066	0.00040	13.06395	3.34911	-12.24750	-0.03707	0.01674	0.00462	0.00096	-0.00030	0.00056	5.73798	-6.65927	10.07235	0.64228	0.01637	0.04471	0.01108	0.00104	0.00121	-1.48314	-5.53794	-21.53507	-0.11736	0.25656	-0.04787	-0.00956	0.00569	-0.01257	-10.55831
671			6.70000	10.59944	1.93442	1.92025	-0.00613	0.00115	0.00202	0.00024	0.00004	0.00005	53.93253	-4.19587	-7.12859	-0.08757	0.01315	-0.00264	-0.00922	-0.00005	0.00054	13.08511	3.36074	-12.33370	-0.03755	0.01588	0.00410	0.00107	-0.00137	0.00061	5.72356	-6.70586	10.02984	0.63930	0.01554	0.04458	0.01092	0.00120	0.00519	-1.55360	-5.54143	-21.37933	-0.11933	0.25024	-0.04866	-0.01260	0.00027	-0.01165	-10.58561
672			6.71000	10.63086	1.91406	1.91356	-0.00614	0.00110	0.00196	0.00041	0.00003	0.00001	53.87286	-4.31048	-7.05990	-0.08674	0.01336	-0.00263	-0.00744	0.00064	0.00063	13.10766	3.40668	-12.43570	-0.03568	0.01783	0.00339	0.00102	-0.00254	0.00050	5.70381	-6.76037	9.94761	0.63548	0.01474	0.04424	0.01239	0.00113	0.00706	-1.63079	-5.53185	-21.25946	-0.12263	0.24548	-0.04952	-0.01442	-0.00586	-0.00711	-10.61994
673			6.72000	10.67527	1.90000	1.91907	-0.00613	0.00104	0.00191	0.00052	0.00002	-0.00003	53.82543	-4.44844	-7.01172	-0.08594	0.01382	-0.00295	-0.00583	0.00137	0.00067	13.12978	3.48173	-12.53401	-0.03199	0.02194	0.00263	0.00091	-0.00392	0.00030	5.68070	-6.81123	9.85550	0.63124	0.01481	0.04359	0.01478	0.00092	0.00660	-1.70418	-5.50952	-21.21490	-0.12616	0.24578	-0.05001	-0.01483	-0.01193	0.00022	-10.65406
674			6.73000	10.72707	1.89875	1.93716	-0.00610	0.00099	0.00187	0.00056	-0.00000	-0.00008	53.79031	-4.58814	-6.99722	-0.08524	0.01424	-0.00328	-0.00444	0.00200	0.00058	13.15070	3.57641	-12.61038	-0.02805	0.02689	0.00212	0.00079	-0.00511	0.00013	5.65722	-6.84829	9.78092	0.62714	0.01402	0.04324	0.01665	0.00051	0.00430	-1.76484	-5.47647	-21.26620	-0.13101	0.24647	-0.05069	-0.01374	-0.01713	0.00862	-10.68147
675			6.74000	10.77883	1.91334	1.96429	-0.00604	0.00096	0.00185	0.00052	-0.00003	-0.00010	53.76665	-4.70641	-7.02233	-0.08456	0.01451	-0.00351	-0.00331	0.00234	0.00032	13.16929	3.67810	-12.65127	-0.02532	0.03194	0.00206	0.00069	-0.00557	-0.00001	5.63717	-6.86433	9.74540	0.62396	0.01325	0.04340	0.01666	0.00006	0.00068	-1.80548	-5.43597	-21.41298	-0.13759	0.24808	-0.05173	-0.01100	-0.02067	0.01653	-10.69756
676			6.75000	10.82281	1.94117	1.99485	-0.00599	0.00096	0.00186	0.00040	-0.00004	-0.00011	53.75266	-4.78177	-7.08505	-0.08388	0.01473	-0.00378	-0.00245	0.00231	-0.00006	13.18464	3.77236	-12.65039	-0.02407	0.03669	0.00238	0.00063	-0.00489	-0.00016	5.62455	-6.85533	9.76347	0.62113	0.01189	0.04401	0.01424	-0.00036	-0.00380	-1.82132	-5.39256	-21.63692	-0.14268	0.25152	-0.05272	-0.00640	-0.02192	0.02246	-10.69975
677			6.76000	10.85280	1.97516	2.02421	-0.00597	0.00098	0.00189	0.00024	-0.00005	-0.00011	53.74613	-4.79848	-7.17804	-0.08326	0.01498	-0.00421	-0.00179	0.00192	-0.00054	13.19632	3.84472	-12.60933	-0.02419	0.04070	0.00290	0.00059	-0.00293	-0.00034	5.62228	-6.82039	9.84106	0.61927	0.00826	0.04479	0.01038	-0.00052	-0.00848	-1.81045	-5.35163	-21.90636	-0.14181	0.25826	-0.05293	-0.00054	-0.02044	0.02498	-10.68692
678			6.77000	10.86604	2.00806	2.04988	-0.00600	0.00101	0.00193	0.00007	-0.00004	-0.00010	53.74525	-4.75028	-7.29067	-0.08272	0.01523	-0.00477	-0.00120	0.00125	-0.00110	13.20489	3.88346	-12.53731	-0.02550	0.04331	0.00350	0.00057	0.00001	-0.00050	5.63023	-6.76174	9.97362	0.61523	0.00402	0.04518	0.00688	-0.00037	-0.01242	-1.77471	-5.31898	-22.18268	-0.13427	0.26797	-0.05183	0.00494	-0.01594	0.02340	-10.65880
679			6.78000	10.86385	2.03553	2.07094	-0.00610	0.00106	0.00199	-0.00007	-0.00004	-0.00008	53.74874	-4.64188	-7.41062	-0.08218	0.01539	-0.00535	-0.00061	0.00045	-0.00163	13.21131	3.88195	-12.44932	-0.02824	0.04403	0.00409	0.00058	0.00314	-0.00057	5.64537	-6.68522	10.14653	0.60984	0.00007	0.04452	0.00453	-0.00001	-0.01454	-1.71987	-5.29955	-22.42785	-0.12713	0.27235	-0.04953	0.00896	-0.00851	0.01830	-10.61687
680			6.79000	10.85112	2.05576	2.08713	-0.00623	0.00111	0.00207	-0.00015	-0.00003	-0.00006	53.75570	-4.48776	-7.52549	-0.08167	0.01539	-0.00581	-0.00004	-0.00034	-0.00200	13.21653	3.84035	-12.36306	-0.03198	0.04263	0.00459	0.00056	0.00553	-0.00049	5.66393	-6.60148	10.33642	0.60515	-0.00291	0.04321	0.00224	0.00031	-0.01427	-1.65454	-5.29597	-22.60868	-0.12165	0.27821	-0.04658	0.01134	-0.00004	0.01099	-10.56500
681			6.80000	10.83460	2.06792	2.09799	-0.00640	0.00116	0.00214	-0.00016	-0.00001	-0.00003	53.76485	-4.30852	-7.62390	-0.08123	0.01524	-0.00611	0.00040	-0.00100	-0.00209	13.22091	3.76526	-12.29534	-0.03612	0.03938	0.00487	0.00046	0.00655	-0.00026	5.68335	-6.52523	10.51346	0.60363	-0.00355	0.04292	-0.00141	0.00031	-0.01198	-1.58802	-5.30729	-22.69927	-0.11745	0.28606	-0.04481	0.01212	0.00780	0.00300	-10.50929
682			6.81000	10.82131	2.07163	2.10192	-0.00656	0.00120	0.00221	-0.00010	-0.00000	0.00000	53.77429	-4.12727	-7.69678	-0.08082	0.01500	-0.00631	0.00060	-0.00143	-0.00189	13.22424	3.66901	-12.25910	-0.03972	0.03504	0.00481	0.00025	0.00611	0.00005	5.70198	-6.47064	10.64687	0.60586	-0.00289	0.04243	-0.00645	0.00015	-0.00764	-1.52931	-5.32938	-22.68473	-0.11062	0.28568	-0.04303	0.01100	0.01316	-0.00487	-10.45718
683			6.82000	10.81696	2.06822	2.09682	-0.00668	0.00122	0.00223	0.00001	0.00001	0.00004	53.78171	-3.96653	-7.73928	-0.08027	0.01474	-0.00643	0.00045	-0.00156	-0.00146	13.22579	3.56784	-12.26127	-0.04246	0.03054	0.00443	-0.00006	0.00467	0.00033	5.71826	-6.44647	10.71432	0.61180	-0.00197	0.04126	-0.01167	0.00002	-0.00223	-1.48629	-5.35662	-22.56763	-0.10027	0.27592	-0.04085	0.00827	0.01499	-0.01111	-10.41623
684			6.83000	10.82442	2.06046	2.08207	-0.00672	0.00123	0.00221	0.00014	0.00001	0.00008	53.78463	-3.84516	-7.75278	-0.07961	0.01443	-0.00642	-0.00010	-0.00138	-0.00088	13.22525	3.47908	-12.30151	-0.04472	0.02638	0.00386	-0.00039	0.00277	0.00048	5.73071	-6.45427	10.70793	0.61831	0.00149	0.04015	-0.01554	0.00004	0.00292	-1.46412	-5.38350	-22.37021	-0.09524	0.26372	-0.03972	0.00523	0.01375	-0.01506	-10.39183
685			6.84000	10.84270	2.05034	2.05965	-0.00667	0.00121	0.00214	0.00024	0.00001	0.00010	53.78062	-3.77575	-7.74323	-0.07886	0.01404	-0.00621	-0.00103	-0.00093	-0.00025	13.22265	3.41783	-12.37324	-0.04674	0.02282	0.00326	-0.00071	0.00090	0.00051	5.73805	-6.48924	10.63448	0.62438	0.00415	0.03964	-0.01708	0.00025	0.00702	-1.46439	-5.40521	-22.12996	-0.09797	0.25379	-0.04006	0.00208	0.01038	-0.01666	-10.38587
686			6.85000	10.86717	2.03830	2.03395	-0.00657	0.00117	0.00202	0.00027	0.00002	0.00009	53.76745	-3.76310	-7.71875	-0.07800	0.01359	-0.00586	-0.00224	-0.00033	0.00028	13.21761	3.39412	-12.46587	-0.04829	0.02052	0.00271	-0.00103	-0.00069	0.00045	5.73982	-6.54298	10.51154	0.62773	0.00453	0.03875	-0.01667	0.00036	0.00953	-1.48498	-5.41814	-21.89049	-0.10031	0.24616	-0.04005	-0.00127	0.00561	-0.01526	-10.39713
687			6.86000	10.89103	2.02388	2.01016	-0.00647	0.00111	0.00187	0.00022	0.00002	0.00008	53.74416	-3.80368	-7.68813	-0.07704	0.01314	-0.00543	-0.00349	0.00029	0.00063	13.20980	3.41195	-12.56655	-0.04888	0.01997	0.00226	-0.00124	-0.00204	0.00034	5.73732	-6.60715	10.36121	0.63029	0.00601	0.03875	-0.01579	0.00053	0.01067	-1.52036	-5.42000	-21.69074	-0.10527	0.24492	-0.04117	-0.00425	0.00032	-0.01189	-10.42220
688			6.87000	10.90753	2.00783	1.99269	-0.00643	0.00105	0.00172	0.00012	0.00002	0.00005	53.71173	-3.88564	-7.66016	-0.07616	0.01278	-0.00503	-0.00450	0.00082	0.00078	13.20012	3.46846	-12.66118	-0.04827	0.02112	0.00190	-0.00123	-0.00327	0.00022	5.73333	-6.67440	10.20566	0.63033	0.00715	0.03907	-0.01509	0.00063	0.01043	-1.56263	-5.41088	-21.55807	-0.11168	0.24777	-0.04263	-0.00652	-0.00467	-0.00687	-10.45581
689			6.88000	10.91277	1.99452	1.98360	-0.00647	0.00099	0.00161	-0.00001	0.00001	0.00002	53.67327	-3.99143	-7.64189	-0.07540	0.01251	-0.00466	-0.00508	0.00119	0.00076	13.19081	3.55437	-12.73668	-0.04710	0.02348	0.00173	-0.00094	-0.00431	0.00011	5.73034	-6.73805	10.06504	0.62860	0.00774	0.03951	-0.01402	0.00062	0.00899	-1.60474	-5.39343	-21.50595	-0.11857	0.25285	-0.04410	-0.00794	-0.00849	-0.00100	-10.49237
690			6.89000	10.90680	1.99068	1.98213	-0.00656	0.00095	0.00155	-0.00012	-0.00000	-0.00000	53.63299	-4.10053	-7.63710	-0.07485	0.01229	-0.00426	-0.00515	0.00131	0.00059	13.18470	3.65586	-12.78341	-0.04579	0.02631	0.00183	-0.00041	-0.00484	0.00002	5.72936	-6.79213	9.95362	0.62590	0.00867	0.04027	-0.01201	0.00057	0.00685	-1.64173	-5.37172	-21.53313	-0.12455	0.25813	-0.04573	-0.00837	-0.01070	0.00469	-10.52670
691			6.90000	10.89260	2.00042	1.98477	-0.00665	0.00093	0.00155	-0.00019	-0.00002	-0.00001	53.59467	-4.19172	-7.64556	-0.07461	0.01219	-0.00396	-0.00483	0.00116	0.00035	13.18434	3.75697	-12.79657	-0.04417	0.02926	0.00213	0.00026	-0.00460	-0.00009	5.73016	-6.83224	9.87720	0.62513	0.01005	0.04114	-0.00889	0.00045	0.00440	-1.67059	-5.34933	-21.62526	-0.13138	0.25721	-0.04751	-0.00794	-0.01112	0.00934	-10.55475
692			6.91000	10.87441	2.02256	1.98679	-0.00670	0.00095	0.00160	-0.00021	-0.00004	-0.00001	53.56081	-4.24681	-7.66436	-0.07477	0.01234	-0.00391	-0.00425	0.00079	0.00008	13.19092	3.84249	-12.77693	-0.04178	0.03221	0.00248	0.00091	-0.00349	-0.00021	5.73169	-6.85558	9.83596	0.62333	0.00942	0.04099	-0.00450	0.00019	0.00182	-1.68978	-5.32877	-21.76087	-0.13450	0.25355	-0.04783	-0.00657	-0.01016	0.01205	-10.57386
693			6.92000	10.85601	2.05190	1.98402	-0.00670	0.00099	0.00170	-0.00020	-0.00005	0.00000	53.53289	-4.25451	-7.69006	-0.07519	0.01262	-0.00402	-0.00353	0.00026	-0.00022	13.20482	3.90018	-12.72989	-0.03987	0.03449	0.00291	0.00144	-0.00158	-0.00032	5.73262	-6.86078	9.82846	0.62041	0.00739	0.04020	0.00106	-0.00004	-0.00066	-1.69955	-5.31195	-21.91638	-0.13631	0.25121	-0.04727	-0.00486	-0.00825	0.01268	-10.58257
694			6.93000	10.83992	2.08064	1.97490	-0.00666	0.00105	0.00182	-0.00017	-0.00005	0.00002	53.51121	-4.21150	-7.72050	-0.07573	0.01290	-0.00415	-0.00285	-0.00031	-0.00052	13.22478	3.92263	-12.66446	-0.03904	0.03561	0.00348	0.00181	0.00075	-0.00041	5.73190	-6.84807	9.85417	0.62044	0.00543	0.03960	0.00750	-0.00015	-0.00305	-1.70190	-5.30025	-22.07067	-0.13884	0.25086	-0.04688	-0.00338	-0.00579	0.01183	-10.58132
695			6.94000	10.82726	2.10032	1.95967	-0.00661	0.00111	0.00195	-0.00014	-0.00003	0.00005	53.49447	-4.12130	-7.75399	-0.07631	0.01314	-0.00434	-0.00244	-0.00087	-0.00081	13.24840	3.90792	-12.59123	-0.03966	0.03547	0.00405	0.00199	0.00292	-0.00044	5.72892	-6.81952	9.91367	0.62283	0.00365	0.03891	0.01431	-0.00017	-0.00536	-1.70054	-5.29410	-22.20745	-0.13574	0.25347	-0.04587	-0.00245	-0.00324	0.00979	-10.57229
696			6.95000	10.81748	2.10481	1.93919	-0.00656	0.00116	0.00207	-0.00011	-0.00000	0.00008	53.47942	-3.99414	-7.78746	-0.07685	0.01338	-0.00467	-0.00247	-0.00131	-0.00105	13.27246	3.85912	-12.52164	-0.04136	0.03429	0.00446	0.00195	0.00447	-0.00036	5.72370	-6.77949	10.00709	0.62023	0.00042	0.03806	0.02047	-0.00002	-0.00741	-1.69986	-5.29286	-22.31676	-0.12827	0.25659	-0.04418	-0.00233	-0.00096	0.00713	-10.55884
697			6.96000	10.80894	2.09248	1.91563	-0.00652	0.00120	0.00214	-0.00011	0.00003	0.00010	53.46215	-3.84640	-7.81762	-0.07740	0.01363	-0.00514	-0.00293	-0.00157	-0.00121	13.29392	3.78381	-12.46617	-0.04344	0.03216	0.00453	0.00165	0.00509	-0.00019	5.71673	-6.73462	10.13102	0.61727	-0.00357	0.03763	0.02481	0.00019	-0.00896	-1.70421	-5.29530	-22.39322	-0.12734	0.25914	-0.04323	-0.00303	0.00080	0.00436	-10.54470
698			6.97000	10.80005	2.06597	1.89270	-0.00649	0.00122	0.00216	-0.00011	0.00006	0.00010	53.43979	-3.69912	-7.84226	-0.07801	0.01376	-0.00557	-0.00365	-0.00154	-0.00119	13.31020	3.69380	-12.43312	-0.04519	0.02908	0.00424	0.00111	0.00470	0.00001	5.70897	-6.69314	10.27433	0.61417	-0.00581	0.03811	0.02593	0.00022	-0.00956	-1.71640	-5.29981	-22.43257	-0.13015	0.26502	-0.04334	-0.00404	0.00193	0.00133	-10.53331
699			6.98000	10.79013	2.03072	1.87461	-0.00648	0.00122	0.00211	-0.00012	0.00007	0.00008	53.41137	-3.57390	-7.86003	-0.07852	0.01359	-0.00570	-0.00438	-0.00123	-0.00092	13.31948	3.60277	-12.42730	-0.04683	0.02518	0.00379	0.00040	0.00354	0.00018	5.70145	-6.66364	10.41490	0.61227	-0.00654	0.03948	0.02267	0.00009	-0.00862	-1.73658	-5.30467	-22.42832	-0.13289	0.27297	-0.04432	-0.00468	0.00236	-0.00229	-10.52709
700			6.99000	10.77956	1.99288	1.86450	-0.00650	0.00120	0.00201	-0.00012	0.00007	0.00004	53.37762	-3.48840	-7.86978	-0.07881	0.01309	-0.00545	-0.00495	-0.00073	-0.00049	13.32110	3.52436	-12.44976	-0.04841	0.02072	0.00326	-0.00036	0.00205	0.00028	5.69548	-6.65325	10.52349	0.61264	-0.00705	0.04026	0.01466	-0.00010	-0.00555	-1.76226	-5.30791	-22.37285	-0.13302	0.27448	-0.04468	-0.00432	0.00196	-0.00634	-10.52739
701			7.00000	10.76884	1.95807	1.86384	-0.00655	0.00116	0.00187	-0.00012	0.00006	0.00001	53.33997	-3.45378	-7.87010	-0.07874	0.01237	-0.00490	-0.00533	-0.00018	-0.00003	13.31542	3.46970	-12.49795	-0.05012	0.01653	0.00277	-0.00106	0.00071	0.00032	5.69258	-6.66480	10.57477	0.61461	-0.00650	0.04105	0.00300	-0.00026	-0.00103	-1.78891	-5.30785	-22.26497	-0.13220	0.27440	-0.04529	-0.00301	0.00084	-0.01013	-10.53475
702			7.01000	10.75844	1.93134	1.87226	-0.00663	0.00110	0.00173	-0.00011	0.00004	-0.00002	53.29951	-3.47344	-7.86004	-0.07825	0.01148	-0.00405	-0.00558	0.00029	0.00031	13.30380	3.44610	-12.56579	-0.05203	0.01312	0.00248	-0.00164	-0.00024	0.00031	5.69373	-6.69613	10.55675	0.61942	-0.00366	0.04225	-0.00975	-0.00021	0.00395	-1.81211	-5.30345	-22.11548	-0.13353	0.27332	-0.04688	-0.00130	-0.00072	-0.01291	-10.54891
703			7.02000	10.74867	1.91634	1.88776	-0.00672	0.00104	0.00160	-0.00010	0.00002	-0.00004	53.25647	-3.54197	-7.84003	-0.07746	0.01062	-0.00309	-0.00577	0.00061	0.00045	13.28809	3.45648	-12.64404	-0.05373	0.01117	0.00239	-0.00199	-0.00085	0.00029	5.69883	-6.74157	10.47413	0.62253	-0.00093	0.04305	-0.02070	-0.00006	0.00817	-1.82928	-5.29489	-21.94838	-0.13261	0.27093	-0.04816	0.00019	-0.00228	-0.01337	-10.56924
704			7.03000	10.73977	1.91414	1.90801	-0.00678	0.00100	0.00151	-0.00009	0.00000	-0.00006	53.21125	-3.64592	-7.81314	-0.07668	0.01010	-0.00236	-0.00588	0.00080	0.00044	13.27071	3.49878	-12.72138	-0.05370	0.01147	0.00236	-0.00201	-0.00140	0.00023	5.70711	-6.79341	10.34651	0.62420	0.00074	0.04381	-0.02770	0.00005	0.01075	-1.83987	-5.28369	-21.79646	-0.13132	0.27109	-0.04940	0.00097	-0.00342	-0.01113	-10.59486
705			7.04000	10.73204	1.92284	1.93046	-0.00682	0.00097	0.00148	-0.00007	-0.00001	-0.00006	53.16512	-3.76727	-7.78501	-0.07621	0.01009	-0.00210	-0.00583	0.00091	0.00041	13.25389	3.56655	-12.78551	-0.05150	0.01403	0.00227	-0.00169	-0.00210	0.00013	5.71719	-6.84262	10.19961	0.62549	0.00203	0.04456	-0.02970	0.00010	0.01163	-1.84466	-5.27215	-21.68966	-0.13108	0.26924	-0.05067	0.00101	-0.00409	-0.00692	-10.62469
706			7.05000	10.72573	1.93891	1.95199	-0.00685	0.00096	0.00151	-0.00006	-0.00002	-0.00006	53.12031	-3.88711	-7.76195	-0.07594	0.01043	-0.00216	-0.00555	0.00095	0.00037	13.23961	3.65019	-12.82565	-0.04842	0.01824	0.00234	-0.00118	-0.00285	0.00002	5.72652	-6.88125	10.05259	0.62766	0.00157	0.04514	-0.02694	0.00005	0.01136	-1.84544	-5.26126	-21.63988	-0.13181	0.26574	-0.05163	0.00061	-0.00473	-0.00231	-10.65734
707			7.06000	10.72130	1.95915	1.96918	-0.00687	0.00096	0.00158	-0.00003	-0.00003	-0.00005	53.07900	-3.98715	-7.74976	-0.07564	0.01096	-0.00242	-0.00512	0.00088	0.00029	13.22894	3.73887	-12.83419	-0.04617	0.02335	0.00271	-0.00067	-0.00333	-0.00013	5.73218	-6.90490	9.91391	0.62858	0.00266	0.04624	-0.02114	0.00001	0.01074	-1.84401	-5.25011	-21.63881	-0.13338	0.26650	-0.05308	0.00029	-0.00581	0.00123	-10.69081
708			7.07000	10.71901	1.98170	1.97926	-0.00686	0.00098	0.00168	-0.00002	-0.00004	-0.00003	53.04209	-4.05191	-7.75282	-0.07539	0.01161	-0.00289	-0.00471	0.00070	0.00013	13.22178	3.82237	-12.80826	-0.04461	0.02888	0.00334	-0.00023	-0.00328	-0.00034	5.73308	-6.91271	9.78629	0.62616	0.00326	0.04757	-0.01477	-0.00007	0.00994	-1.84044	-5.23716	-21.66730	-0.13609	0.26980	-0.05473	0.00056	-0.00703	0.00312	-10.72264
709			7.08000	10.71816	2.00396	1.98083	-0.00682	0.00101	0.00180	-0.00001	-0.00004	-0.00001	53.00901	-4.07095	-7.77306	-0.07535	0.01241	-0.00359	-0.00444	0.00043	-0.00013	13.21736	3.89240	-12.75003	-0.04327	0.03444	0.00409	0.00010	-0.00256	-0.00059	5.73005	-6.90470	9.67140	0.62410	0.00338	0.04793	-0.00939	-0.00016	0.00875	-1.83323	-5.22234	-21.70531	-0.13796	0.27446	-0.05528	0.00160	-0.00769	0.00327	-10.75056
710			7.09000	10.71747	2.02160	1.97500	-0.00678	0.00105	0.00191	-0.00002	-0.00003	0.00002	52.97865	-4.04137	-7.81011	-0.07548	0.01321	-0.00442	-0.00427	0.00009	-0.00052	13.21485	3.94318	-12.66662	-0.04255	0.03944	0.00492	0.00034	-0.00123	-0.00083	5.72448	-6.88052	9.57119	0.62286	0.00370	0.04712	-0.00560	-0.00027	0.00711	-1.82086	-5.20725	-21.73638	-0.13816	0.27668	-0.05457	0.00327	-0.00700	0.00214	-10.77282
711			7.10000	10.71617	2.03117	1.96463	-0.00676	0.00109	0.00201	-0.00002	-0.00001	0.00003	52.95041	-3.96753	-7.86147	-0.07548	0.01388	-0.00522	-0.00413	-0.00023	-0.00097	13.21403	3.97141	-12.56911	-0.04353	0.04314	0.00582	0.00050	0.00046	-0.00100	5.71861	-6.83957	9.48987	0.62252	0.00173	0.04601	-0.00404	-0.00017	0.00506	-1.80193	-5.19480	-21.75132	-0.13898	0.27790	-0.05350	0.00535	-0.00474	0.00052	-10.78851
712			7.11000	10.71453	2.03332	1.95332	-0.00675	0.00113	0.00210	-0.00002	-0.00000	0.00004	52.92376	-3.86013	-7.92309	-0.07529	0.01436	-0.00591	-0.00400	-0.00048	-0.00136	13.21455	3.97648	-12.47130	-0.04610	0.04521	0.00663	0.00060	0.00206	-0.00100	5.71553	-6.78267	9.43369	0.62313	-0.00127	0.04471	-0.00516	0.00015	0.00268	-1.77563	-5.18809	-21.74822	-0.13519	0.28054	-0.05180	0.00719	-0.00128	-0.00099	-10.79792
713			7.12000	10.71323	2.03181	1.94484	-0.00675	0.00117	0.00216	-0.00001	0.00000	0.00002	52.89824	-3.73443	-7.99008	-0.07521	0.01468	-0.00651	-0.00390	-0.00059	-0.00160	13.21638	3.96032	-12.38790	-0.04899	0.04565	0.00714	0.00060	0.00320	-0.00077	5.71837	-6.71448	9.40771	0.62328	-0.00357	0.04369	-0.00877	0.00044	0.00026	-1.74298	-5.18894	-21.72960	-0.12910	0.28084	-0.05019	0.00822	0.00245	-0.00213	-10.80239
714			7.13000	10.71287	2.03032	1.94259	-0.00673	0.00121	0.00221	0.00001	0.00000	-0.00001	52.87310	-3.60775	-8.05674	-0.07550	0.01489	-0.00703	-0.00387	-0.00056	-0.00163	13.21903	3.92673	-12.33187	-0.05086	0.04476	0.00717	0.00047	0.00368	-0.00035	5.72919	-6.64400	9.41292	0.62288	-0.00608	0.04328	-0.01428	0.00067	-0.00192	-1.70708	-5.19662	-21.69920	-0.12536	0.27877	-0.04932	0.00850	0.00511	-0.00297	-10.80387
715			7.14000	10.71400	2.03031	1.94844	-0.00673	0.00124	0.00222	0.00003	0.00000	-0.00004	52.84745	-3.49679	-8.11633	-0.07623	0.01493	-0.00738	-0.00392	-0.00045	-0.00140	13.22186	3.88116	-12.31222	-0.05131	0.04255	0.00670	0.00024	0.00349	0.00013	5.74902	-6.58312	9.44578	0.62327	-0.00807	0.04313	-0.02105	0.00064	-0.00357	-1.67162	-5.20790	-21.65967	-0.12462	0.28009	-0.04885	0.00820	0.00605	-0.00368	-10.80398
716			7.15000	10.71698	2.03092	1.96097	-0.00673	0.00125	0.00220	0.00005	0.00001	-0.00005	52.82058	-3.41437	-8.16059	-0.07716	0.01480	-0.00752	-0.00402	-0.00034	-0.00093	13.22449	3.83010	-12.33281	-0.05075	0.03939	0.00585	-0.00001	0.00274	0.00051	5.77773	-6.54405	9.49872	0.62423	-0.00909	0.04362	-0.02775	0.00028	-0.00454	-1.63959	-5.21884	-21.61181	-0.12431	0.28292	-0.04905	0.00731	0.00547	-0.00438	-10.80387
717			7.16000	10.72164	2.02976	1.97587	-0.00674	0.00125	0.00217	0.00006	0.00001	-0.00005	52.79158	-3.36785	-8.18151	-0.07795	0.01456	-0.00747	-0.00418	-0.00028	-0.00035	13.22693	3.78065	-12.39197	-0.04929	0.03606	0.00474	-0.00019	0.00172	0.00068	5.81320	-6.53553	9.56170	0.62828	-0.00910	0.04416	-0.03275	-0.00022	-0.00476	-1.61365	-5.22713	-21.55639	-0.12574	0.28329	-0.04950	0.00594	0.00425	-0.00490	-10.80454
718			7.17000	10.72694	2.02461	1.98772	-0.00674	0.00124	0.00214	0.00006	0.00002	-0.00002	52.76005	-3.35817	-8.17542	-0.07839	0.01436	-0.00734	-0.00434	-0.00027	0.00020	13.22989	3.73926	-12.48132	-0.04710	0.03345	0.00351	-0.00022	0.00068	0.00063	5.85189	-6.55964	9.62529	0.63311	-0.00700	0.04553	-0.03486	-0.00053	-0.00452	-1.59585	-5.23280	-21.49740	-0.12758	0.28664	-0.05096	0.00411	0.00322	-0.00495	-10.80722
719			7.18000	10.73132	2.01519	1.99212	-0.00675	0.00122	0.00213	0.00004	0.00002	0.00001	52.72599	-3.38002	-8.14515	-0.07848	0.01422	-0.00709	-0.00444	-0.00026	0.00059	13.23432	3.71082	-12.58689	-0.04483	0.03203	0.00242	-0.00008	-0.00021	0.00045	5.89034	-6.61018	9.68442	0.63415	-0.00520	0.04627	-0.03358	-0.00057	-0.00408	-1.58697	-5.23688	-21.44433	-0.12419	0.28639	-0.05153	0.00187	0.00245	-0.00386	-10.81302
720			7.19000	10.73406	2.00292	1.98762	-0.00675	0.00121	0.00215	0.00002	0.00002	0.00004	52.69086	-3.42153	-8.10094	-0.07835	0.01416	-0.00674	-0.00432	-0.00020	0.00071	13.24147	3.69779	-12.69130	-0.04287	0.03180	0.00163	0.00020	-0.00091	0.00027	5.92571	-6.67333	9.73940	0.63404	-0.00224	0.04706	-0.02885	-0.00026	-0.00398	-1.58650	-5.24020	-21.41097	-0.12147	0.28550	-0.05236	-0.00038	0.00182	-0.00146	-10.82239
721			7.20000	10.73603	1.98970	1.97706	-0.00675	0.00120	0.00219	0.00003	0.00002	0.00005	52.65760	-3.46642	-8.05898	-0.07822	0.01428	-0.00652	-0.00389	-0.00006	0.00057	13.25205	3.69961	-12.77751	-0.04093	0.03294	0.00114	0.00054	-0.00135	0.00013	5.95535	-6.73192	9.79519	0.63391	-0.00159	0.04754	-0.02035	-0.00015	-0.00454	-1.59354	-5.24329	-21.41208	-0.11815	0.28388	-0.05280	-0.00262	0.00115	0.00222	-10.83537
722			7.21000	10.73938	1.97772	1.96548	-0.00673	0.00120	0.00223	0.00005	0.00002	0.00005	52.62990	-3.49819	-8.03621	-0.07827	0.01462	-0.00666	-0.00323	0.00013	0.00023	13.26580	3.71292	-12.83204	-0.03831	0.03540	0.00083	0.00082	-0.00147	0.00004	5.97670	-6.77169	9.86057	0.63538	-0.00330	0.04723	-0.00771	-0.00020	-0.00587	-1.60754	-5.24620	-21.45929	-0.11563	0.28035	-0.05243	-0.00499	0.00046	0.00661	-10.85190
723			7.22000	10.74485	1.96869	1.95571	-0.00669	0.00121	0.00225	0.00006	0.00001	0.00004	52.60926	-3.50412	-8.04264	-0.07848	0.01501	-0.00703	-0.00264	0.00027	-0.00026	13.28102	3.73194	-12.84762	-0.03546	0.03839	0.00075	0.00093	-0.00113	-0.00001	5.98690	-6.78466	9.94496	0.64059	-0.00446	0.04720	0.00902	-0.00007	-0.00795	-1.62968	-5.24924	-21.55703	-0.12032	0.28152	-0.05283	-0.00805	0.00021	0.01111	-10.87284
724			7.23000	10.74996	1.96131	1.94781	-0.00662	0.00121	0.00226	0.00003	0.00001	0.00003	52.59398	-3.47690	-8.07846	-0.07850	0.01524	-0.00740	-0.00236	0.00028	-0.00082	13.29532	3.74946	-12.82419	-0.03386	0.04100	0.00104	0.00091	-0.00026	-0.00008	5.98357	-6.76845	10.05563	0.64990	-0.00439	0.04748	0.02828	0.00013	-0.01054	-1.66206	-5.25392	-21.70113	-0.12453	0.28350	-0.05350	-0.01145	0.00101	0.01499	-10.89920
725			7.24000	10.75042	1.95271	1.94226	-0.00657	0.00121	0.00224	-0.00004	0.00002	0.00002	52.58049	-3.41566	-8.13725	-0.07830	0.01521	-0.00761	-0.00247	0.00016	-0.00132	13.30664	3.75815	-12.76863	-0.03424	0.04246	0.00167	0.00081	0.00102	-0.00019	5.96660	-6.72517	10.19628	0.66008	-0.00509	0.04742	0.04658	0.00034	-0.01316	-1.70550	-5.26264	-21.87927	-0.12422	0.28281	-0.05345	-0.01407	0.00299	0.01730	-10.93127
726			7.25000	10.74316	1.94291	1.94079	-0.00656	0.00121	0.00220	-0.00013	0.00002	0.00000	52.56559	-3.32585	-8.20927	-0.07798	0.01495	-0.00765	-0.00285	-0.00007	-0.00163	13.31394	3.75208	-12.69339	-0.03639	0.04244	0.00248	0.00066	0.00239	-0.00031	5.93899	-6.65999	10.36612	0.66824	-0.00495	0.04699	0.06005	0.00046	-0.01538	-1.75776	-5.27706	-22.07303	-0.12712	0.28616	-0.05321	-0.01591	0.00577	0.01776	-10.96750
727			7.26000	10.72757	1.93505	1.94458	-0.00658	0.00121	0.00217	-0.00021	0.00001	-0.00002	52.54707	-3.21811	-8.28239	-0.07787	0.01460	-0.00762	-0.00334	-0.00035	-0.00170	13.31722	3.72825	-12.61446	-0.03893	0.04109	0.00318	0.00045	0.00345	-0.00035	5.90584	-6.57979	10.56079	0.67563	-0.00502	0.04647	0.06639	0.00055	-0.01699	-1.81368	-5.29743	-22.26242	-0.13314	0.28747	-0.05307	-0.01653	0.00866	0.01654	-11.00458
728			7.27000	10.70541	1.93139	1.95267	-0.00660	0.00122	0.00215	-0.00027	0.00001	-0.00003	52.52398	-3.10647	-8.34330	-0.07801	0.01429	-0.00763	-0.00380	-0.00064	-0.00151	13.31786	3.68745	-12.54853	-0.04071	0.03875	0.00352	0.00025	0.00391	-0.00025	5.87293	-6.49197	10.77263	0.68224	-0.00631	0.04602	0.06487	0.00072	-0.01769	-1.86700	-5.32283	-22.43049	-0.14017	0.28171	-0.05301	-0.01548	0.01095	0.01392	-11.03813
729			7.28000	10.68018	1.93115	1.96166	-0.00664	0.00124	0.00216	-0.00028	0.00000	-0.00003	52.49651	-3.00651	-8.37998	-0.07834	0.01408	-0.00766	-0.00411	-0.00090	-0.00110	13.31754	3.63423	-12.50976	-0.04136	0.03597	0.00344	0.00008	0.00373	-0.00004	5.84521	-6.40428	10.98838	0.68663	-0.00621	0.04572	0.05605	0.00067	-0.01720	-1.91241	-5.35171	-22.56300	-0.14607	0.27578	-0.05300	-0.01275	0.01271	0.01024	-11.06460
730			7.29000	10.65677	1.93082	1.96735	-0.00670	0.00127	0.00220	-0.00023	0.00000	-0.00001	52.46602	-2.93169	-8.38503	-0.07858	0.01396	-0.00764	-0.00422	-0.00108	-0.00052	13.31743	3.57538	-12.50669	-0.04132	0.03306	0.00302	-0.00010	0.00305	0.00015	5.82615	-6.32546	11.19157	0.69257	-0.00627	0.04558	0.04194	0.00055	-0.01548	-1.94649	-5.38297	-22.65095	-0.14960	0.26760	-0.05296	-0.00876	0.01396	0.00608	-11.08206
731			7.30000	10.64045	1.92790	1.96583	-0.00678	0.00130	0.00225	-0.00013	0.00001	0.00003	52.43375	-2.89080	-8.35693	-0.07864	0.01388	-0.00750	-0.00419	-0.00114	0.00010	13.31664	3.51839	-12.54093	-0.04097	0.03023	0.00238	-0.00038	0.00209	0.00025	5.81767	-6.26402	11.36758	0.70001	-0.00552	0.04596	0.02432	0.00033	-0.01291	-1.96731	-5.41592	-22.69295	-0.15406	0.26077	-0.05354	-0.00413	0.01488	0.00217	-11.09082
732			7.31000	10.63594	1.92270	1.95508	-0.00684	0.00130	0.00228	0.00003	0.00001	0.00006	52.40075	-2.88678	-8.30065	-0.07847	0.01377	-0.00717	-0.00398	-0.00103	0.00062	13.31311	3.47030	-12.60734	-0.04073	0.02763	0.00168	-0.00075	0.00107	0.00025	5.82080	-6.22545	11.50671	0.70650	-0.00130	0.04654	0.00472	0.00003	-0.00974	-1.97307	-5.44991	-22.69525	-0.15677	0.25883	-0.05437	0.00096	0.01554	-0.00098	-11.09227
733			7.32000	10.64674	1.91746	1.93779	-0.00683	0.00129	0.00227	0.00022	0.00000	0.00007	52.36911	-2.91662	-8.22829	-0.07824	0.01370	-0.00682	-0.00350	-0.00073	0.00093	13.30498	3.43619	-12.69539	-0.03977	0.02589	0.00092	-0.00111	0.00020	0.00015	5.83577	-6.21138	11.60458	0.71280	0.00347	0.04665	-0.01485	0.00003	-0.00630	-1.96245	-5.48397	-22.66990	-0.15569	0.25403	-0.05455	0.00585	0.01527	-0.00286	-11.08830
734			7.33000	10.67383	1.91583	1.92058	-0.00674	0.00126	0.00222	0.00038	-0.00001	0.00005	52.34221	-2.97268	-8.15668	-0.07820	0.01378	-0.00670	-0.00277	-0.00028	0.00105	13.29216	3.41811	-12.79057	-0.03727	0.02559	0.00007	-0.00127	-0.00049	0.00001	5.86153	-6.21922	11.66245	0.71696	0.00654	0.04721	-0.03140	0.00022	-0.00320	-1.93601	-5.51667	-22.63254	-0.15432	0.24883	-0.05512	0.00973	0.01403	-0.00331	-11.08078
735			7.34000	10.71300	1.92090	1.90880	-0.00659	0.00123	0.00216	0.00047	-0.00002	0.00002	52.32190	-3.04506	-8.10005	-0.07840	0.01384	-0.00662	-0.00205	0.00024	0.00100	13.27687	3.41560	-12.87736	-0.03404	0.02632	-0.00060	-0.00116	-0.00097	-0.00008	5.89481	-6.24259	11.68626	0.71672	0.01122	0.04789	-0.04178	0.00055	-0.00071	-1.89703	-5.54622	-22.59857	-0.15222	0.24492	-0.05588	0.01198	0.01184	-0.00249	-11.07100
736			7.35000	10.75562	1.93146	1.90433	-0.00641	0.00119	0.00208	0.00045	-0.00002	-0.00001	52.30744	-3.12214	-8.06602	-0.07863	0.01360	-0.00623	-0.00151	0.00067	0.00077	13.26205	3.42583	-12.94169	-0.03164	0.02719	-0.00072	-0.00089	-0.00120	-0.00005	5.93080	-6.27358	11.68524	0.71489	0.01486	0.04853	-0.04461	0.00078	0.00094	-1.85093	-5.57032	-22.57934	-0.14876	0.23768	-0.05652	0.01227	0.00861	-0.00077	-11.06016
737			7.36000	10.79275	1.94155	1.90797	-0.00627	0.00116	0.00200	0.00035	-0.00001	-0.00003	52.29755	-3.19117	-8.05789	-0.07875	0.01313	-0.00559	-0.00109	0.00092	0.00043	13.25020	3.44499	-12.97316	-0.03036	0.02810	-0.00028	-0.00055	-0.00114	-0.00000	5.96457	-6.30482	11.67021	0.71321	0.01623	0.04916	-0.04024	0.00074	0.00166	-1.80413	-5.58717	-22.58153	-0.14613	0.23229	-0.05708	0.01089	0.00500	0.00144	-11.05000
738			7.37000	10.81865	1.94517	1.91976	-0.00620	0.00111	0.00194	0.00021	0.00001	-0.00005	52.29212	-3.24072	-8.07573	-0.07877	0.01262	-0.00499	-0.00063	0.00099	0.00009	13.24263	3.46794	-12.96627	-0.02962	0.02938	0.00055	-0.00019	-0.00079	-0.00003	5.99180	-6.32944	11.65189	0.71543	0.01706	0.05005	-0.02951	0.00048	0.00149	-1.76277	-5.59587	-22.60761	-0.14699	0.22980	-0.05813	0.00836	0.00134	0.00373	-11.04292
739			7.38000	10.83137	1.94062	1.93732	-0.00620	0.00108	0.00190	0.00007	0.00002	-0.00005	52.29172	-3.26326	-8.11582	-0.07874	0.01221	-0.00459	-0.00011	0.00090	-0.00018	13.23957	3.48908	-12.92077	-0.02944	0.03087	0.00158	0.00013	-0.00016	-0.00018	6.00846	-6.34045	11.63954	0.72153	0.01684	0.05061	-0.01284	0.00000	0.00051	-1.73179	-5.59609	-22.65513	-0.14791	0.22705	-0.05882	0.00493	-0.00214	0.00561	-11.04079
740			7.39000	10.83126	1.93018	1.95509	-0.00624	0.00105	0.00188	-0.00006	0.00003	-0.00004	52.29584	-3.25736	-8.16923	-0.07870	0.01189	-0.00437	0.00033	0.00066	-0.00036	13.24024	3.50299	-12.84247	-0.02989	0.03217	0.00270	0.00039	0.00070	-0.00042	6.01093	-6.33086	11.64043	0.72639	0.01537	0.05051	0.00842	-0.00059	-0.00112	-1.71381	-5.58838	-22.71771	-0.15006	0.22634	-0.05888	0.00132	-0.00502	0.00671	-11.04376
741			7.40000	10.81940	1.91712	1.96645	-0.00629	0.00104	0.00187	-0.00019	0.00003	-0.00001	52.30259	-3.22757	-8.22345	-0.07864	0.01162	-0.00424	0.00051	0.00031	-0.00044	13.24358	3.50518	-12.74246	-0.03119	0.03289	0.00384	0.00057	0.00163	-0.00067	5.99745	-6.29411	11.66025	0.73094	0.01319	0.05021	0.03092	-0.00112	-0.00324	-1.70883	-5.57461	-22.78703	-0.14960	0.22982	-0.05847	-0.00198	-0.00682	0.00693	-11.05072
742			7.41000	10.79716	1.90367	1.96643	-0.00634	0.00104	0.00186	-0.00029	0.00002	0.00003	52.30875	-3.18276	-8.26559	-0.07864	0.01149	-0.00421	0.00034	-0.00007	-0.00041	13.24861	3.49333	-12.63542	-0.03283	0.03307	0.00484	0.00066	0.00241	-0.00080	5.96940	-6.22612	11.70424	0.73687	0.01055	0.04973	0.05077	-0.00141	-0.00576	-1.71562	-5.55844	-22.85521	-0.14936	0.23358	-0.05790	-0.00481	-0.00681	0.00639	-11.06076
743			7.42000	10.76669	1.89154	1.95439	-0.00639	0.00106	0.00187	-0.00037	0.00001	0.00006	52.31106	-3.13493	-8.28593	-0.07866	0.01145	-0.00420	-0.00011	-0.00040	-0.00028	13.25406	3.46750	-12.53763	-0.03479	0.03257	0.00561	0.00062	0.00285	-0.00075	5.93107	-6.12768	11.77693	0.74123	0.00711	0.04894	0.06462	-0.00125	-0.00845	-1.73329	-5.54499	-22.91495	-0.14855	0.23474	-0.05703	-0.00739	-0.00442	0.00511	-11.07460
744			7.43000	10.73208	1.88157	1.93468	-0.00645	0.00109	0.00189	-0.00038	0.00001	0.00007	52.30800	-3.09689	-8.28111	-0.07873	0.01143	-0.00407	-0.00058	-0.00058	-0.00009	13.25875	3.43060	-12.46373	-0.03726	0.03108	0.00611	0.00047	0.00282	-0.00049	5.88830	-6.00483	11.88120	0.74469	0.00175	0.04795	0.07083	-0.00036	-0.01105	-1.76261	-5.53996	-22.95906	-0.14858	0.23109	-0.05603	-0.01029	0.00033	0.00313	-11.09482
745			7.44000	10.69968	1.87309	1.91590	-0.00651	0.00112	0.00191	-0.00032	0.00001	0.00005	52.30096	-3.07978	-8.25477	-0.07886	0.01142	-0.00387	-0.00080	-0.00056	0.00012	13.26169	3.38733	-12.42476	-0.03957	0.02875	0.00619	0.00020	0.00234	-0.00009	5.84711	-5.86760	12.01691	0.74387	-0.00540	0.04645	0.06899	0.00115	-0.01311	-1.80641	-5.54858	-22.97919	-0.14789	0.22554	-0.05441	-0.01389	0.00684	0.00032	-11.12600
746			7.45000	10.67635	1.86630	1.90635	-0.00658	0.00114	0.00193	-0.00019	0.00001	0.00001	52.29280	-3.09150	-8.21450	-0.07907	0.01152	-0.00382	-0.00075	-0.00034	0.00033	13.26238	3.34340	-12.42651	-0.04060	0.02608	0.00567	-0.00011	0.00161	0.00031	5.81249	-5.72825	12.17960	0.74014	-0.01361	0.04496	0.06078	0.00277	-0.01439	-1.86969	-5.57485	-22.96482	-0.14930	0.22110	-0.05292	-0.01884	0.01444	-0.00335	-11.17407
747			7.46000	10.66644	1.86344	1.90906	-0.00663	0.00114	0.00193	-0.00003	0.00000	-0.00003	52.28529	-3.13727	-8.16688	-0.07912	0.01163	-0.00384	-0.00064	-0.00000	0.00054	13.26114	3.30417	-12.46937	-0.04065	0.02341	0.00471	-0.00037	0.00081	0.00055	5.78723	-5.59845	12.35979	0.73688	-0.01987	0.04425	0.04927	0.00353	-0.01483	-1.95839	-5.62094	-22.90388	-0.15252	0.22113	-0.05244	-0.02528	0.02274	-0.00791	-11.24430
748			7.47000	10.67043	1.86645	1.92190	-0.00666	0.00113	0.00191	0.00012	-0.00001	-0.00005	52.27816	-3.21813	-8.11606	-0.07915	0.01152	-0.00363	-0.00064	0.00037	0.00068	13.25887	3.27395	-12.54820	-0.04006	0.02053	0.00361	-0.00054	0.00009	0.00060	5.77137	-5.48691	12.54295	0.73374	-0.02378	0.04438	0.03696	0.00338	-0.01427	-2.07708	-5.68659	-22.78708	-0.15352	0.22720	-0.05281	-0.03186	0.03119	-0.01300	-11.33974
749			7.48000	10.68571	1.87514	1.94044	-0.00665	0.00110	0.00184	0.00023	-0.00001	-0.00007	52.27026	-3.32881	-8.06472	-0.07940	0.01119	-0.00315	-0.00077	0.00065	0.00069	13.25631	3.25579	-12.65295	-0.03856	0.01768	0.00254	-0.00061	-0.00044	0.00049	5.76325	-5.39933	12.71155	0.73103	-0.02243	0.04492	0.02514	0.00230	-0.01255	-2.22492	-5.76785	-22.61476	-0.14991	0.23385	-0.05371	-0.03610	0.03785	-0.01757	-11.45906
750			7.49000	10.70806	1.88729	1.95994	-0.00660	0.00106	0.00174	0.00028	-0.00002	-0.00006	52.26111	-3.45785	-8.01467	-0.07985	0.01080	-0.00256	-0.00090	0.00079	0.00059	13.25323	3.25092	-12.76970	-0.03611	0.01546	0.00158	-0.00066	-0.00075	0.00031	5.76105	-5.33775	12.85106	0.73246	-0.01944	0.04559	0.01501	0.00129	-0.01005	-2.39159	-5.85734	-22.40331	-0.14646	0.22936	-0.05515	-0.03687	0.03916	-0.02018	-11.59454
751			7.50000	10.73286	1.90048	1.97699	-0.00652	0.00101	0.00163	0.00028	-0.00002	-0.00005	52.25150	-3.59076	-7.96821	-0.08030	0.01051	-0.00204	-0.00089	0.00081	0.00045	13.24832	3.25899	-12.88290	-0.03318	0.01442	0.00082	-0.00072	-0.00092	0.00014	5.76261	-5.29848	12.95642	0.73472	-0.01693	0.04606	0.00807	0.00071	-0.00749	-2.55715	-5.94591	-22.18539	-0.14441	0.22087	-0.05661	-0.03344	0.03569	-0.01944	-11.73159
752			7.51000	10.75604	1.91366	1.99038	-0.00642	0.00096	0.00153	0.00024	-0.00002	-0.00004	52.24317	-3.71259	-7.92941	-0.08055	0.01039	-0.00171	-0.00066	0.00075	0.00032	13.24003	3.27767	-12.97697	-0.03035	0.01504	0.00040	-0.00079	-0.00102	0.00005	5.76523	-5.27153	13.03240	0.73565	-0.01522	0.04543	0.00541	0.00054	-0.00544	-2.69862	-6.02494	-21.99983	-0.14018	0.21281	-0.05669	-0.02577	0.02894	-0.01482	-11.85273
753			7.52000	10.77409	1.92729	2.00106	-0.00632	0.00091	0.00144	0.00016	-0.00002	-0.00003	52.23804	-3.80956	-7.90357	-0.08048	0.01042	-0.00158	-0.00022	0.00064	0.00020	13.22722	3.30247	-13.03839	-0.02821	0.01744	0.00047	-0.00086	-0.00101	0.00003	5.76641	-5.24461	13.08946	0.73799	-0.01525	0.04384	0.00692	0.00071	-0.00431	-2.80008	-6.08766	-21.87717	-0.13415	0.20351	-0.05538	-0.01640	0.02007	-0.00781	-11.94559
754			7.53000	10.78411	1.94292	2.01198	-0.00623	0.00087	0.00139	0.00006	-0.00002	-0.00004	52.23790	-3.87041	-7.89614	-0.08016	0.01053	-0.00161	0.00037	0.00048	0.00008	13.20993	3.32725	-13.05755	-0.02710	0.02116	0.00109	-0.00089	-0.00073	-0.00002	5.76429	-5.20716	13.13970	0.73932	-0.01351	0.04302	0.01171	0.00097	-0.00426	-2.85644	-6.13001	-21.83190	-0.13059	0.20035	-0.05492	-0.00777	0.01116	-0.00048	-12.00542
755			7.54000	10.78422	1.96237	2.02623	-0.00619	0.00084	0.00138	-0.00005	-0.00003	-0.00005	52.24379	-3.88754	-7.90987	-0.07972	0.01064	-0.00170	0.00100	0.00027	-0.00006	13.18904	3.34505	-13.03076	-0.02718	0.02544	0.00223	-0.00092	0.00000	-0.00019	5.75778	-5.15130	13.19466	0.74056	-0.01048	0.04343	0.01892	0.00112	-0.00517	-2.86962	-6.15098	-21.86397	-0.13357	0.20282	-0.05612	-0.00018	0.00274	0.00641	-12.03200
756			7.55000	10.77403	1.98747	2.04548	-0.00617	0.00084	0.00142	-0.00015	-0.00003	-0.00007	52.25550	-3.85807	-7.94317	-0.07926	0.01070	-0.00182	0.00154	0.00001	-0.00021	13.16534	3.34946	-12.96159	-0.02840	0.02961	0.00374	-0.00097	0.00122	-0.00053	5.74610	-5.07160	13.26368	0.74293	-0.00981	0.04453	0.02796	0.00145	-0.00680	-2.84398	-6.15200	-21.96263	-0.13801	0.20264	-0.05777	0.00704	-0.00472	0.01227	-12.02663
757			7.56000	10.75469	2.01762	2.06961	-0.00616	0.00086	0.00149	-0.00024	-0.00004	-0.00008	52.27141	-3.78466	-7.99048	-0.07901	0.01076	-0.00199	0.00189	-0.00030	-0.00036	13.13981	3.33609	-12.86064	-0.03000	0.03331	0.00538	-0.00102	0.00276	-0.00094	5.72855	-4.96545	13.35256	0.74557	-0.01233	0.04537	0.03801	0.00234	-0.00874	-2.78485	-6.13639	-22.10971	-0.14127	0.20020	-0.05865	0.01355	-0.01023	0.01615	-11.99057
758			7.57000	10.72847	2.04789	2.09715	-0.00616	0.00091	0.00161	-0.00029	-0.00003	-0.00009	52.28960	-3.67561	-8.04381	-0.07911	0.01098	-0.00239	0.00206	-0.00063	-0.00053	13.11385	3.30286	-12.74371	-0.03082	0.03659	0.00673	-0.00101	0.00433	-0.00121	5.70480	-4.83347	13.46249	0.74808	-0.01639	0.04612	0.04777	0.00373	-0.01060	-2.69986	-6.10885	-22.28234	-0.14421	0.20168	-0.05913	0.01861	-0.01365	0.01751	-11.92744
759			7.58000	10.69802	2.07086	2.12474	-0.00617	0.00098	0.00176	-0.00033	-0.00002	-0.00008	52.30794	-3.54415	-8.09381	-0.07965	0.01150	-0.00313	0.00203	-0.00096	-0.00073	13.08874	3.25092	-12.62876	-0.02963	0.03959	0.00761	-0.00096	0.00565	-0.00119	5.67525	-4.67987	13.58952	0.75095	-0.01921	0.04707	0.05593	0.00491	-0.01200	-2.60031	-6.07493	-22.45434	-0.14701	0.20564	-0.05972	0.02098	-0.01478	0.01611	-11.84549
760			7.59000	10.66593	2.07999	2.14731	-0.00620	0.00105	0.00193	-0.00033	0.00000	-0.00006	52.32427	-3.40575	-8.13221	-0.08036	0.01222	-0.00406	0.00168	-0.00124	-0.00085	13.06467	3.18424	-12.53174	-0.03026	0.04100	0.00797	-0.00106	0.00622	-0.00083	5.64084	-4.51319	13.72526	0.75351	-0.02328	0.04720	0.06166	0.00624	-0.01237	-2.50306	-6.04067	-22.59655	-0.14674	0.20845	-0.05915	0.01881	-0.01322	0.01137	-11.75941
761			7.60000	10.63538	2.07320	2.16083	-0.00629	0.00112	0.00210	-0.00030	0.00003	-0.00002	52.33528	-3.28205	-8.14929	-0.08081	0.01298	-0.00499	0.00106	-0.00141	-0.00079	13.03991	3.10852	-12.47318	-0.02952	0.04211	0.00784	-0.00120	0.00611	-0.00022	5.60270	-4.34473	13.85905	0.75480	-0.02848	0.04672	0.06483	0.00751	-0.01168	-2.42974	-6.01204	-22.67886	-0.14298	0.20967	-0.05775	0.01197	-0.00932	0.00417	-11.68827
762			7.61000	10.61033	2.05422	2.16387	-0.00639	0.00117	0.00223	-0.00023	0.00004	0.00002	52.34004	-3.18646	-8.14450	-0.08092	0.01358	-0.00570	0.00035	-0.00137	-0.00052	13.01433	3.02973	-12.46231	-0.03025	0.04193	0.00729	-0.00139	0.00528	0.00041	5.56190	-4.18430	13.98170	0.75617	-0.03100	0.04610	0.06637	0.00766	-0.01036	-2.39816	-5.99333	-22.68189	-0.14010	0.21150	-0.05668	0.00310	-0.00444	-0.00344	-11.64740
763			7.62000	10.59415	2.02933	2.15777	-0.00646	0.00120	0.00229	-0.00013	0.00005	0.00005	52.33868	-3.12838	-8.12139	-0.08080	0.01391	-0.00607	-0.00030	-0.00111	-0.00014	12.98870	2.95349	-12.50351	-0.03128	0.04079	0.00650	-0.00154	0.00397	0.00091	5.51894	-4.03783	14.08858	0.76026	-0.03209	0.04544	0.06780	0.00716	-0.00889	-2.41160	-5.98508	-22.60995	-0.14038	0.21366	-0.05620	-0.00525	-0.00001	-0.00947	-11.63876
764			7.63000	10.58808	2.00292	2.14617	-0.00649	0.00121	0.00230	-0.00002	0.00005	0.00007	52.33276	-3.11017	-8.08768	-0.08060	0.01397	-0.00612	-0.00072	-0.00066	0.00022	12.96466	2.88513	-12.59336	-0.03207	0.03874	0.00547	-0.00158	0.00244	0.00115	5.47377	-3.90811	14.18065	0.76511	-0.03331	0.04506	0.06980	0.00653	-0.00772	-2.46126	-5.98513	-22.48797	-0.14143	0.21430	-0.05627	-0.01218	0.00337	-0.01292	-11.65382
765			7.64000	10.59090	1.97650	2.13418	-0.00650	0.00119	0.00224	0.00006	0.00005	0.00006	52.32476	-3.12807	-8.05314	-0.08035	0.01377	-0.00593	-0.00091	-0.00013	0.00045	12.94325	2.82914	-12.72166	-0.03252	0.03598	0.00431	-0.00153	0.00100	0.00111	5.42633	-3.79540	14.26296	0.77078	-0.03443	0.04535	0.07234	0.00583	-0.00708	-2.53796	-5.99176	-22.34486	-0.14370	0.21222	-0.05724	-0.01795	0.00578	-0.01404	-11.68544
766			7.65000	10.59943	1.95041	2.12565	-0.00651	0.00116	0.00214	0.00010	0.00005	0.00004	52.31637	-3.17326	-8.02539	-0.08008	0.01331	-0.00551	-0.00107	0.00032	0.00055	12.92459	2.78796	-12.87379	-0.03349	0.03243	0.00307	-0.00150	-0.00013	0.00086	5.37685	-3.69790	14.34068	0.77528	-0.03444	0.04616	0.07451	0.00502	-0.00681	-2.63405	-6.00386	-22.20417	-0.14633	0.21023	-0.05882	-0.02217	0.00728	-0.01321	-11.72883
767			7.66000	10.60919	1.92455	2.12106	-0.00654	0.00112	0.00200	0.00009	0.00005	0.00003	52.30679	-3.23508	-8.00571	-0.07985	0.01271	-0.00500	-0.00134	0.00056	0.00051	12.90706	2.76200	-13.03568	-0.03219	0.02933	0.00187	-0.00143	-0.00083	0.00051	5.32608	-3.61319	14.41585	0.77855	-0.03296	0.04753	0.07517	0.00416	-0.00663	-2.73878	-6.01961	-22.08460	-0.15050	0.20907	-0.06111	-0.02428	0.00783	-0.01089	-11.77691
768			7.67000	10.61603	1.89843	2.11766	-0.00656	0.00108	0.00186	0.00004	0.00005	0.00003	52.29535	-3.29631	-7.99459	-0.07957	0.01212	-0.00453	-0.00170	0.00057	0.00039	12.88897	2.74958	-13.18716	-0.03282	0.02621	0.00085	-0.00149	-0.00114	0.00020	5.27542	-3.53899	14.48666	0.78146	-0.03101	0.04877	0.07342	0.00344	-0.00618	-2.84067	-6.03700	-21.99701	-0.15556	0.20666	-0.06329	-0.02419	0.00764	-0.00766	-11.82223
769			7.68000	10.61720	1.87122	2.11209	-0.00658	0.00104	0.00173	-0.00003	0.00005	0.00004	52.28124	-3.34672	-7.98746	-0.07908	0.01168	-0.00422	-0.00200	0.00041	0.00026	12.86839	2.74879	-13.31680	-0.03279	0.02459	0.00015	-0.00158	-0.00125	0.00003	5.22664	-3.47321	14.54894	0.78381	-0.02759	0.04985	0.06850	0.00274	-0.00532	-2.93188	-6.05511	-21.94311	-0.16248	0.20246	-0.06544	-0.02237	0.00717	-0.00428	-11.86018
770			7.69000	10.61188	1.84348	2.10244	-0.00661	0.00101	0.00164	-0.00010	0.00004	0.00005	52.26568	-3.37710	-7.98288	-0.07830	0.01143	-0.00408	-0.00207	0.00017	0.00011	12.84477	2.75741	-13.41389	-0.03341	0.02459	-0.00015	-0.00168	-0.00124	-0.00002	5.18205	-3.41440	14.59821	0.78370	-0.02458	0.05047	0.05957	0.00219	-0.00411	-3.00660	-6.07374	-21.91960	-0.16871	0.19855	-0.06700	-0.01832	0.00661	-0.00096	-11.88793
771			7.70000	10.60105	1.81840	2.08937	-0.00664	0.00099	0.00161	-0.00015	0.00003	0.00005	52.25067	-3.38153	-7.98203	-0.07744	0.01148	-0.00421	-0.00186	-0.00008	-0.00007	12.81827	2.77282	-13.47217	-0.03435	0.02630	-0.00006	-0.00179	-0.00116	-0.00000	5.14456	-3.36296	14.63281	0.78274	-0.02032	0.05059	0.04644	0.00157	-0.00288	-3.05824	-6.09238	-21.92462	-0.17486	0.19409	-0.06806	-0.01166	0.00571	0.00253	-11.90174
772			7.71000	10.58728	1.80118	2.07606	-0.00666	0.00099	0.00163	-0.00016	0.00001	0.00004	52.23843	-3.35777	-7.98810	-0.07670	0.01181	-0.00458	-0.00141	-0.00029	-0.00029	12.78881	2.79159	-13.49078	-0.03498	0.02946	0.00036	-0.00191	-0.00092	-0.00000	5.11743	-3.32013	14.65534	0.77994	-0.01683	0.04994	0.02962	0.00108	-0.00198	-3.07864	-6.10969	-21.96056	-0.17624	0.18711	-0.06780	-0.00212	0.00418	0.00644	-11.89648
773			7.72000	10.57404	1.79714	2.06635	-0.00667	0.00101	0.00172	-0.00014	-0.00001	0.00002	52.23091	-3.30658	-8.00471	-0.07622	0.01238	-0.00521	-0.00077	-0.00046	-0.00058	12.75584	2.80929	-13.47345	-0.03496	0.03370	0.00097	-0.00204	-0.00043	-0.00006	5.10330	-3.28594	14.67160	0.77948	-0.01423	0.04951	0.01101	0.00072	-0.00163	-3.06050	-6.12379	-22.03250	-0.17718	0.18173	-0.06758	0.00903	0.00218	0.01076	-11.86736
774			7.73000	10.56406	1.80922	2.06186	-0.00666	0.00106	0.00186	-0.00009	-0.00004	-0.00000	52.22939	-3.23081	-8.03314	-0.07601	0.01307	-0.00601	-0.00006	-0.00060	-0.00093	12.71871	2.82098	-13.42782	-0.03435	0.03848	0.00167	-0.00218	0.00040	-0.00016	5.10311	-3.25878	14.68768	0.78282	-0.01218	0.04968	-0.00705	0.00048	-0.00171	-3.00077	-6.13311	-22.14315	-0.18442	0.18098	-0.06833	0.02084	0.00010	0.01510	-11.81235
775			7.74000	10.55797	1.83566	2.06104	-0.00664	0.00112	0.00201	-0.00005	-0.00006	-0.00002	52.23376	-3.13479	-8.07109	-0.07594	0.01377	-0.00684	0.00065	-0.00073	-0.00127	12.67765	2.82190	-13.36386	-0.03343	0.04297	0.00233	-0.00226	0.00153	-0.00026	5.11563	-3.23711	14.70692	0.78546	-0.01152	0.04986	-0.02194	0.00035	-0.00192	-2.90381	-6.13760	-22.28686	-0.18944	0.18136	-0.06863	0.03057	-0.00137	0.01803	-11.73438
776			7.75000	10.55487	1.87044	2.06177	-0.00661	0.00118	0.00216	-0.00003	-0.00007	-0.00003	52.24376	-3.02494	-8.11582	-0.07587	0.01435	-0.00758	0.00141	-0.00077	-0.00156	12.63472	2.80963	-13.29214	-0.03246	0.04641	0.00293	-0.00218	0.00274	-0.00033	5.13743	-3.22052	14.72856	0.78879	-0.01190	0.04990	-0.03151	0.00024	-0.00191	-2.78345	-6.13970	-22.44596	-0.18905	0.18210	-0.06812	0.03452	-0.00136	0.01798	-11.64279
777			7.76000	10.55352	1.90644	2.06415	-0.00661	0.00124	0.00226	-0.00001	-0.00007	-0.00004	52.26014	-2.91014	-8.16699	-0.07587	0.01476	-0.00819	0.00215	-0.00067	-0.00168	12.59357	2.78451	-13.22153	-0.03405	0.04758	0.00341	-0.00215	0.00357	-0.00032	5.16376	-3.21024	14.74873	0.79610	-0.01160	0.04929	-0.03497	0.00009	-0.00150	-2.66199	-6.14378	-22.59122	-0.18171	0.18138	-0.06636	0.03056	0.00051	0.01406	-11.55305
778			7.77000	10.55309	1.93846	2.06872	-0.00665	0.00128	0.00231	-0.00000	-0.00006	-0.00004	52.28148	-2.80743	-8.21879	-0.07593	0.01479	-0.00845	0.00268	-0.00043	-0.00150	12.55625	2.74952	-13.16696	-0.03485	0.04699	0.00376	-0.00197	0.00377	-0.00022	5.18967	-3.20880	14.76246	0.80551	-0.01140	0.04800	-0.03227	-0.00011	-0.00067	-2.56464	-6.15428	-22.68976	-0.17193	0.17543	-0.06379	0.02022	0.00370	0.00694	-11.48250
779			7.78000	10.55311	1.96379	2.07450	-0.00671	0.00129	0.00229	0.00000	-0.00004	-0.00004	52.30549	-2.72952	-8.26518	-0.07599	0.01434	-0.00819	0.00287	-0.00014	-0.00102	12.52456	2.70927	-13.13665	-0.03761	0.04395	0.00405	-0.00184	0.00320	-0.00004	5.21061	-3.21992	14.76560	0.81398	-0.01094	0.04689	-0.02454	-0.00036	0.00039	-2.51391	-6.17355	-22.71540	-0.16674	0.17018	-0.06200	0.00655	0.00710	-0.00159	-11.44586
780			7.79000	10.55308	1.98001	2.07993	-0.00673	0.00127	0.00223	-0.00001	-0.00002	-0.00003	52.32846	-2.68828	-8.29705	-0.07604	0.01356	-0.00750	0.00266	0.00012	-0.00037	12.49897	2.67021	-13.13864	-0.04060	0.03939	0.00421	-0.00164	0.00204	0.00020	5.22388	-3.24708	14.75640	0.82184	-0.00852	0.04657	-0.01479	-0.00051	0.00149	-2.52308	-6.20078	-22.65807	-0.16723	0.16788	-0.06180	-0.00799	0.00967	-0.00977	-11.45106
781			7.80000	10.55185	1.98464	2.08441	-0.00672	0.00124	0.00213	-0.00003	0.00000	-0.00001	52.34754	-2.69110	-8.30776	-0.07621	0.01273	-0.00669	0.00224	0.00033	0.00024	12.48020	2.63987	-13.17615	-0.04226	0.03463	0.00401	-0.00127	0.00063	0.00040	5.22951	-3.29211	14.73538	0.82675	-0.00434	0.04605	-0.00646	-0.00039	0.00250	-2.58866	-6.23149	-22.53037	-0.16899	0.16518	-0.06176	-0.02003	0.01033	-0.01555	-11.49340
782			7.81000	10.54780	1.97732	2.08802	-0.00669	0.00119	0.00201	-0.00007	0.00003	-0.00000	52.36205	-2.73951	-8.29506	-0.07656	0.01203	-0.00591	0.00192	0.00050	0.00071	12.46943	2.62530	-13.24574	-0.04179	0.03041	0.00342	-0.00070	-0.00070	0.00048	5.22980	-3.35493	14.70383	0.83049	-0.00022	0.04621	-0.00203	-0.00003	0.00343	-2.69073	-6.25925	-22.36490	-0.17423	0.16349	-0.06277	-0.02746	0.00897	-0.01791	-11.55615
783			7.82000	10.54010	1.96140	2.09102	-0.00667	0.00114	0.00189	-0.00010	0.00003	0.00000	52.37404	-2.82861	-8.26146	-0.07688	0.01144	-0.00514	0.00198	0.00062	0.00097	12.46840	2.63138	-13.33741	-0.04116	0.02666	0.00259	-0.00001	-0.00174	0.00041	5.22806	-3.43409	14.66288	0.82991	0.00208	0.04624	-0.00250	0.00030	0.00427	-2.80541	-6.27891	-22.19882	-0.17801	0.16276	-0.06342	-0.02962	0.00623	-0.01664	-11.62094
784			7.83000	10.53007	1.94274	2.09436	-0.00668	0.00108	0.00178	-0.00011	0.00003	-0.00000	52.38753	-2.94901	-8.21219	-0.07699	0.01093	-0.00436	0.00262	0.00069	0.00100	12.47795	2.65938	-13.43896	-0.03915	0.02424	0.00175	0.00070	-0.00243	0.00026	5.22780	-3.52769	14.61316	0.82786	0.00456	0.04658	-0.00803	0.00075	0.00507	-2.91465	-6.28840	-22.06058	-0.18195	0.16100	-0.06434	-0.02812	0.00287	-0.01296	-11.67601
785			7.84000	10.52075	1.92680	2.09883	-0.00669	0.00104	0.00170	-0.00009	0.00003	-0.00001	52.40773	-3.08205	-8.15733	-0.07685	0.01057	-0.00370	0.00372	0.00068	0.00089	12.49794	2.70615	-13.53123	-0.03933	0.02228	0.00104	0.00138	-0.00270	0.00012	5.23255	-3.63372	14.55561	0.82304	0.00881	0.04797	-0.01827	0.00161	0.00588	-3.00798	-6.28766	-21.96587	-0.18846	0.16540	-0.06660	-0.02498	-0.00043	-0.00828	-11.71719
786			7.85000	10.51498	1.91574	2.10372	-0.00671	0.00102	0.00165	-0.00004	0.00002	-0.00001	52.43704	-3.21201	-8.10221	-0.07654	0.01048	-0.00338	0.00495	0.00058	0.00075	12.52593	2.76530	-13.60243	-0.03829	0.02196	0.00045	0.00186	-0.00275	0.00003	5.24554	-3.74938	14.49207	0.81568	0.01354	0.04948	-0.03187	0.00265	0.00656	-3.08218	-6.27802	-21.91764	-0.19563	0.17181	-0.06904	-0.02149	-0.00340	-0.00356	-11.74707
787			7.86000	10.51382	1.90840	2.10687	-0.00671	0.00101	0.00164	0.00001	0.00001	-0.00000	52.47596	-3.32318	-8.05227	-0.07606	0.01065	-0.00338	0.00607	0.00043	0.00061	12.55889	2.82887	-13.64170	-0.03676	0.02309	-0.00001	0.00213	-0.00261	-0.00000	5.26873	-3.87054	14.42457	0.80927	0.01684	0.05031	-0.04627	0.00335	0.00694	-3.14024	-6.26191	-21.90776	-0.20002	0.17090	-0.07043	-0.01803	-0.00541	0.00039	-11.77326
788			7.87000	10.51656	1.90261	2.10629	-0.00671	0.00100	0.00164	0.00005	0.00001	0.00001	52.52331	-3.40344	-8.01316	-0.07547	0.01096	-0.00357	0.00688	0.00024	0.00042	12.59425	2.88921	-13.64207	-0.03533	0.02529	-0.00010	0.00224	-0.00219	0.00001	5.30183	-3.99124	14.35531	0.80181	0.01825	0.05078	-0.05806	0.00349	0.00702	-3.18460	-6.24220	-21.92607	-0.19919	0.16704	-0.07086	-0.01359	-0.00639	0.00355	-11.80103
789			7.88000	10.52170	1.89681	2.10182	-0.00669	0.00100	0.00166	0.00007	0.00001	0.00002	52.57677	-3.44510	-7.99058	-0.07494	0.01124	-0.00376	0.00731	0.00005	0.00016	12.62967	2.93927	-13.60163	-0.03460	0.02800	0.00034	0.00225	-0.00136	-0.00004	5.34213	-4.10323	14.28675	0.79565	0.01750	0.05076	-0.06435	0.00294	0.00678	-3.21190	-6.22136	-21.96792	-0.19983	0.16770	-0.07084	-0.00768	-0.00685	0.00622	-11.82843
790			7.89000	10.52808	1.88980	2.09495	-0.00668	0.00100	0.00169	0.00008	0.00001	0.00002	52.63359	-3.44479	-7.98836	-0.07445	0.01141	-0.00387	0.00739	-0.00011	-0.00015	12.66287	2.97263	-13.52427	-0.03452	0.03087	0.00126	0.00217	-0.00011	-0.00021	5.38488	-4.19726	14.22053	0.79418	0.01658	0.05017	-0.06366	0.00217	0.00631	-3.21741	-6.20109	-22.02981	-0.20133	0.17038	-0.07031	-0.00070	-0.00689	0.00806	-11.85021
791			7.90000	10.53554	1.88152	2.08798	-0.00667	0.00099	0.00171	0.00009	0.00001	0.00002	52.69158	-3.40352	-8.00792	-0.07402	0.01142	-0.00391	0.00718	-0.00025	-0.00044	12.69228	2.98449	-13.41886	-0.03494	0.03360	0.00253	0.00202	0.00146	-0.00049	5.42451	-4.26590	14.15691	0.79319	0.01409	0.04910	-0.05598	0.00120	0.00571	-3.20133	-6.18249	-22.10249	-0.19539	0.17272	-0.06852	0.00568	-0.00657	0.00828	-11.86366
792			7.91000	10.54407	1.87334	2.08259	-0.00665	0.00098	0.00172	0.00010	0.00001	0.00002	52.74826	-3.32674	-8.04744	-0.07383	0.01124	-0.00386	0.00671	-0.00034	-0.00067	12.71719	2.97247	-13.29760	-0.03538	0.03560	0.00389	0.00182	0.00309	-0.00077	5.45658	-4.30671	14.09668	0.79185	0.01113	0.04720	-0.04380	0.00044	0.00485	-3.16888	-6.16529	-22.17130	-0.18661	0.17435	-0.06564	0.01003	-0.00623	0.00677	-11.86913
793			7.92000	10.55310	1.86604	2.07856	-0.00661	0.00098	0.00170	0.00010	0.00001	0.00002	52.80116	-3.22418	-8.10127	-0.07398	0.01090	-0.00370	0.00602	-0.00039	-0.00078	12.73842	2.93761	-13.17408	-0.03580	0.03659	0.00518	0.00167	0.00439	-0.00095	5.47942	-4.32193	14.04371	0.79143	0.00808	0.04419	-0.03068	0.00001	0.00355	-3.12672	-6.14817	-22.22345	-0.17641	0.17307	-0.06152	0.01217	-0.00611	0.00422	-11.86797
794			7.93000	10.56109	1.85777	2.07417	-0.00657	0.00097	0.00167	0.00007	0.00001	0.00002	52.84795	-3.10854	-8.16150	-0.07432	0.01039	-0.00343	0.00512	-0.00041	-0.00076	12.75863	2.88495	-13.06109	-0.03708	0.03612	0.00629	0.00171	0.00498	-0.00095	5.49409	-4.31652	14.00477	0.79275	0.00518	0.04188	-0.01932	-0.00013	0.00202	-3.08115	-6.12923	-22.25241	-0.16941	0.17126	-0.05836	0.01270	-0.00644	0.00157	-11.86140
795			7.94000	10.56612	1.84629	2.06779	-0.00657	0.00097	0.00161	0.00003	0.00002	0.00003	52.88644	-2.99459	-8.21862	-0.07482	0.00983	-0.00311	0.00394	-0.00041	-0.00062	12.78093	2.82155	-12.97065	-0.03924	0.03421	0.00710	0.00190	0.00478	-0.00071	5.50298	-4.29797	13.98570	0.79339	0.00214	0.04042	-0.01102	-0.00008	0.00047	-3.03722	-6.10683	-22.25667	-0.16644	0.17497	-0.05634	0.01224	-0.00736	-0.00091	-11.84973
796			7.95000	10.56684	1.83273	2.05826	-0.00659	0.00096	0.00155	-0.00002	0.00002	0.00003	52.91356	-2.89741	-8.26136	-0.07539	0.00927	-0.00275	0.00243	-0.00042	-0.00040	12.80685	2.75415	-12.91389	-0.04235	0.03096	0.00752	0.00215	0.00396	-0.00026	5.50870	-4.27623	13.98753	0.79269	0.00065	0.04015	-0.00613	-0.00002	-0.00080	-2.99858	-6.08017	-22.23643	-0.16420	0.18226	-0.05553	0.01105	-0.00855	-0.00326	-11.83221
797			7.96000	10.56342	1.82135	2.04623	-0.00662	0.00096	0.00150	-0.00006	0.00001	0.00004	52.92649	-2.82973	-8.27861	-0.07623	0.00877	-0.00234	0.00073	-0.00045	-0.00016	12.83568	2.68739	-12.89973	-0.04500	0.02678	0.00739	0.00229	0.00286	0.00030	5.51331	-4.26200	14.00531	0.79151	-0.00041	0.04076	-0.00433	0.00000	-0.00150	-2.96695	-6.04964	-22.19197	-0.16053	0.18972	-0.05536	0.00951	-0.00946	-0.00557	-11.80730
798			7.97000	10.55775	1.81563	2.03368	-0.00664	0.00096	0.00146	-0.00007	0.00000	0.00003	52.92461	-2.79920	-8.26244	-0.07732	0.00844	-0.00201	-0.00086	-0.00050	0.00004	12.86596	2.62464	-12.93161	-0.04600	0.02252	0.00663	0.00225	0.00180	0.00075	5.51803	-4.26382	14.02870	0.78869	0.00283	0.04298	-0.00451	0.00007	-0.00137	-2.94255	-6.01715	-22.12354	-0.15974	0.20430	-0.05723	0.00812	-0.00985	-0.00802	-11.77366
799			7.98000	10.55258	1.81642	2.02241	-0.00665	0.00097	0.00144	-0.00005	-0.00001	0.00002	52.91043	-2.80727	-8.21102	-0.07830	0.00829	-0.00175	-0.00203	-0.00055	0.00018	12.89644	2.56930	-13.00513	-0.04545	0.01867	0.00537	0.00210	0.00094	0.00091	5.52278	-4.28577	14.04446	0.78373	0.00632	0.04573	-0.00553	0.00035	-0.00021	-2.92529	-5.98621	-22.03354	-0.16143	0.21583	-0.05983	0.00673	-0.00873	-0.01025	-11.73235
800			7.99000	10.55004	1.82255	2.01305	-0.00665	0.00098	0.00145	-0.00001	-0.00002	0.00002	52.88841	-2.84881	-8.12974	-0.07872	0.00824	-0.00148	-0.00264	-0.00057	0.00025	12.92675	2.52533	-13.10805	-0.04492	0.01528	0.00391	0.00200	0.00029	0.00078	5.52695	-4.32655	14.04014	0.77909	0.01130	0.04819	-0.00690	0.00090	0.00190	-2.91511	-5.96081	-21.92872	-0.16509	0.21957	-0.06247	0.00488	-0.00592	-0.01166	-11.68757
801			8.00000	10.55066	1.83190	2.00600	-0.00664	0.00099	0.00149	0.00002	-0.00002	0.00001	52.86304	-2.91339	-8.03098	-0.07852	0.00826	-0.00122	-0.00279	-0.00053	0.00024	12.95717	2.49696	-13.22320	-0.04519	0.01246	0.00252	0.00202	-0.00015	0.00050	5.53015	-4.38063	14.00809	0.77365	0.01607	0.04947	-0.00827	0.00146	0.00447	-2.91360	-5.94445	-21.82034	-0.16552	0.21501	-0.06377	0.00185	-0.00207	-0.01150	-11.64737
802			8.01000	10.55351	1.84119	2.00262	-0.00663	0.00100	0.00153	0.00004	-0.00001	-0.00000	52.83769	-2.98771	-7.93172	-0.07811	0.00849	-0.00116	-0.00266	-0.00042	0.00023	12.98776	2.48778	-13.33249	-0.04514	0.01096	0.00129	0.00207	-0.00045	0.00022	5.53204	-4.44021	13.94678	0.76975	0.01953	0.04997	-0.00907	0.00174	0.00688	-2.92377	-5.93931	-21.72180	-0.16720	0.20673	-0.06453	-0.00195	0.00159	-0.00960	-11.62183
803			8.02000	10.55698	1.84692	2.00441	-0.00663	0.00101	0.00159	0.00004	-0.00000	-0.00001	52.81454	-3.05780	-7.84934	-0.07782	0.00899	-0.00147	-0.00244	-0.00025	0.00023	13.01838	2.49949	-13.41974	-0.04334	0.01146	0.00027	0.00207	-0.00073	0.00003	5.53220	-4.49727	13.86042	0.76548	0.02171	0.05045	-0.00898	0.00162	0.00873	-2.94473	-5.94460	-21.64875	-0.17075	0.19987	-0.06551	-0.00484	0.00391	-0.00584	-11.61614
804			8.03000	10.55951	1.84712	2.01192	-0.00663	0.00101	0.00165	0.00002	0.00001	-0.00003	52.79460	-3.11042	-7.79787	-0.07777	0.00979	-0.00223	-0.00222	-0.00003	0.00020	13.04850	2.53080	-13.47185	-0.03977	0.01417	-0.00051	0.00196	-0.00110	-0.00002	5.53059	-4.54456	13.75700	0.75858	0.02467	0.05116	-0.00842	0.00126	0.00983	-2.96700	-5.95647	-21.61813	-0.17451	0.19981	-0.06692	-0.00498	0.00445	-0.00048	-11.62594
805			8.04000	10.56040	1.84218	2.02373	-0.00663	0.00102	0.00171	0.00001	0.00002	-0.00003	52.77842	-3.13594	-7.78511	-0.07796	0.01073	-0.00327	-0.00198	0.00022	0.00002	13.07742	2.57706	-13.48062	-0.03520	0.01826	-0.00096	0.00177	-0.00147	0.00004	5.52796	-4.57689	13.64624	0.75464	0.02646	0.05138	-0.00833	0.00061	0.00992	-2.97840	-5.96969	-21.63910	-0.17531	0.19959	-0.06751	-0.00214	0.00333	0.00524	-11.64219
806			8.05000	10.55998	1.83433	2.03687	-0.00661	0.00103	0.00175	-0.00000	0.00002	-0.00003	52.76632	-3.13059	-7.81185	-0.07815	0.01154	-0.00429	-0.00170	0.00046	-0.00032	13.10495	2.63189	-13.44455	-0.03108	0.02297	-0.00089	0.00158	-0.00166	0.00010	5.52583	-4.59197	13.53854	0.75784	0.02791	0.05043	-0.00959	-0.00012	0.00887	-2.97181	-5.98015	-21.70638	-0.17280	0.19943	-0.06656	0.00212	0.00133	0.00948	-11.65757
807			8.06000	10.55927	1.82588	2.04844	-0.00656	0.00104	0.00177	-0.00000	0.00002	-0.00003	52.75820	-3.09622	-7.87245	-0.07819	0.01202	-0.00502	-0.00146	0.00062	-0.00070	13.13070	2.68794	-13.36859	-0.02831	0.02741	-0.00020	0.00142	-0.00149	0.00004	5.52632	-4.59159	13.44444	0.76320	0.02811	0.04943	-0.01284	-0.00062	0.00703	-2.94731	-5.98578	-21.80264	-0.17281	0.20146	-0.06560	0.00614	-0.00066	0.01130	-11.66887
808			8.07000	10.55893	1.81756	2.05646	-0.00650	0.00106	0.00179	0.00000	0.00002	-0.00001	52.75267	-3.03895	-7.95543	-0.07806	0.01203	-0.00527	-0.00141	0.00062	-0.00095	13.15409	2.73832	-13.26305	-0.02785	0.03051	0.00105	0.00131	-0.00096	-0.00022	5.53188	-4.58255	13.37326	0.76592	0.02779	0.04853	-0.01865	-0.00064	0.00474	-2.91041	-5.98655	-21.90478	-0.17014	0.20480	-0.06436	0.00872	-0.00204	0.01035	-11.67581
809			8.08000	10.55905	1.80810	2.05992	-0.00646	0.00107	0.00179	0.00001	0.00002	0.00000	52.74669	-2.96830	-8.04471	-0.07772	0.01169	-0.00512	-0.00170	0.00049	-0.00095	13.17393	2.77767	-13.14254	-0.03040	0.03153	0.00259	0.00124	-0.00028	-0.00056	5.54507	-4.57604	13.33007	0.76614	0.02537	0.04730	-0.02719	-0.00008	0.00243	-2.86922	-5.98377	-21.98819	-0.16678	0.20730	-0.06248	0.00968	-0.00248	0.00688	-11.67991
810			8.09000	10.55984	1.79643	2.05890	-0.00645	0.00108	0.00179	0.00002	0.00002	0.00001	52.73635	-2.89806	-8.12298	-0.07722	0.01120	-0.00476	-0.00238	0.00029	-0.00074	13.18942	2.80451	-13.02532	-0.03528	0.03054	0.00409	0.00112	0.00013	-0.00077	5.56783	-4.58456	13.31408	0.76658	0.02225	0.04615	-0.03795	0.00078	0.00059	-2.83063	-5.97923	-22.03228	-0.16631	0.21032	-0.06080	0.00987	-0.00197	0.00206	-11.68210
811			8.10000	10.56221	1.78393	2.05512	-0.00647	0.00109	0.00179	0.00004	0.00002	0.00002	52.71797	-2.84534	-8.17569	-0.07681	0.01081	-0.00443	-0.00342	0.00012	-0.00039	13.20000	2.82196	-12.93128	-0.04025	0.02848	0.00518	0.00080	0.00008	-0.00068	5.60094	-4.61755	13.31928	0.76803	0.02237	0.04566	-0.05022	0.00186	-0.00053	-2.79710	-5.97499	-22.02762	-0.16690	0.21671	-0.05999	0.01007	-0.00071	-0.00282	-11.68110
812			8.11000	10.56743	1.77419	2.05117	-0.00648	0.00110	0.00181	0.00008	0.00001	0.00001	52.68888	-2.82633	-8.19356	-0.07670	0.01070	-0.00430	-0.00467	0.00003	0.00003	13.20504	2.83602	-12.87711	-0.04338	0.02643	0.00562	0.00028	-0.00040	-0.00031	5.64459	-4.67800	13.33673	0.77001	0.02429	0.04579	-0.06340	0.00312	-0.00090	-2.76710	-5.97286	-21.97844	-0.16541	0.21843	-0.05970	0.01036	0.00099	-0.00664	-11.67544
813			8.12000	10.57652	1.77097	2.04977	-0.00647	0.00110	0.00185	0.00012	-0.00000	-0.00000	52.64806	-2.85268	-8.17373	-0.07685	0.01090	-0.00438	-0.00597	0.00004	0.00048	13.20437	2.85344	-12.87269	-0.04369	0.02499	0.00532	-0.00033	-0.00113	0.00014	5.69832	-4.76169	13.35638	0.77108	0.02609	0.04597	-0.07621	0.00421	-0.00053	-2.73864	-5.97403	-21.89933	-0.16348	0.21610	-0.05942	0.01030	0.00265	-0.00879	-11.66574
814			8.13000	10.58933	1.77695	2.05248	-0.00646	0.00111	0.00189	0.00016	-0.00002	-0.00002	52.59615	-2.92883	-8.12031	-0.07718	0.01128	-0.00456	-0.00718	0.00016	0.00094	13.19835	2.87962	-12.91782	-0.04135	0.02422	0.00442	-0.00082	-0.00195	0.00043	5.76047	-4.86051	13.36843	0.76928	0.02951	0.04672	-0.08603	0.00529	0.00056	-2.71272	-5.97879	-21.80751	-0.16319	0.21704	-0.05996	0.00911	0.00396	-0.00944	-11.65656
815			8.14000	10.60409	1.79260	2.05814	-0.00645	0.00111	0.00192	0.00016	-0.00004	-0.00003	52.53466	-3.05050	-8.04216	-0.07756	0.01164	-0.00462	-0.00822	0.00034	0.00130	13.18813	2.91779	-13.00207	-0.03779	0.02372	0.00319	-0.00108	-0.00269	0.00046	5.82703	-4.96748	13.36346	0.76601	0.03346	0.04779	-0.08996	0.00622	0.00239	-2.69361	-5.98635	-21.71719	-0.16148	0.21709	-0.06077	0.00682	0.00431	-0.00861	-11.65440
816			8.15000	10.61793	1.81604	2.06368	-0.00646	0.00110	0.00192	0.00014	-0.00005	-0.00003	52.46559	-3.20517	-7.95067	-0.07785	0.01189	-0.00451	-0.00902	0.00054	0.00145	13.17516	2.96882	-13.10761	-0.03412	0.02343	0.00195	-0.00111	-0.00324	0.00030	5.89192	-5.07843	13.33286	0.76517	0.03683	0.04912	-0.08678	0.00683	0.00496	-2.68143	-5.99385	-21.64330	-0.15979	0.21623	-0.06188	0.00549	0.00275	-0.00600	-11.66055
817			8.16000	10.62800	1.84367	2.06662	-0.00646	0.00109	0.00190	0.00008	-0.00005	-0.00002	52.39162	-3.37495	-7.85864	-0.07816	0.01209	-0.00434	-0.00953	0.00072	0.00141	13.16164	3.03120	-13.21294	-0.03083	0.02338	0.00084	-0.00096	-0.00352	0.00011	5.94864	-5.19066	13.26972	0.76938	0.04246	0.05048	-0.07752	0.00762	0.00809	-2.66595	-5.99569	-21.60482	-0.16096	0.21499	-0.06343	0.00740	-0.00151	-0.00131	-11.66513
818			8.17000	10.63200	1.87163	2.06613	-0.00647	0.00108	0.00186	0.00000	-0.00005	-0.00001	52.31565	-3.54168	-7.77747	-0.07841	0.01227	-0.00419	-0.00977	0.00085	0.00124	13.14970	3.10144	-13.29810	-0.02823	0.02351	-0.00001	-0.00070	-0.00351	-0.00000	5.99267	-5.30193	13.17075	0.77594	0.04989	0.05162	-0.06434	0.00844	0.01132	-2.63117	-5.98464	-21.61987	-0.16205	0.21504	-0.06484	0.01313	-0.00857	0.00525	-11.65231
819			8.18000	10.62828	1.89686	2.06206	-0.00647	0.00106	0.00182	-0.00009	-0.00004	0.00000	52.23994	-3.69051	-7.71469	-0.07851	0.01238	-0.00403	-0.00979	0.00090	0.00097	13.14050	3.17548	-13.34802	-0.02733	0.02370	-0.00040	-0.00045	-0.00325	-0.00001	6.02232	-5.40960	13.03903	0.78116	0.05482	0.05252	-0.04974	0.00844	0.01395	-2.56323	-5.95424	-21.70006	-0.16224	0.21458	-0.06573	0.02154	-0.01743	0.01289	-11.60853
820			8.19000	10.61622	1.91741	2.05552	-0.00647	0.00105	0.00178	-0.00018	-0.00003	0.00001	52.16614	-3.81165	-7.67387	-0.07837	0.01235	-0.00374	-0.00959	0.00089	0.00066	13.13382	3.24979	-13.35490	-0.02862	0.02375	-0.00020	-0.00025	-0.00281	0.00001	6.03874	-5.50927	12.88534	0.78660	0.05836	0.05347	-0.03590	0.00771	0.01539	-2.45523	-5.90159	-21.84977	-0.16348	0.21493	-0.06656	0.03054	-0.02617	0.02051	-11.52753
821			8.20000	10.59711	1.93260	2.04964	-0.00647	0.00105	0.00175	-0.00024	-0.00002	0.00000	52.09583	-3.90028	-7.65573	-0.07818	0.01228	-0.00344	-0.00912	0.00082	0.00037	13.12879	3.32145	-13.31850	-0.03115	0.02413	0.00051	-0.00006	-0.00230	-0.00006	6.04456	-5.59489	12.72551	0.78685	0.05952	0.05400	-0.02356	0.00615	0.01524	-2.31216	-5.82982	-22.06064	-0.16347	0.21771	-0.06652	0.03643	-0.03242	0.02589	-11.41374
822			8.21000	10.57456	1.94303	2.04854	-0.00649	0.00105	0.00175	-0.00025	-0.00001	-0.00001	52.03151	-3.95617	-7.65843	-0.07803	0.01226	-0.00326	-0.00830	0.00072	0.00015	13.12513	3.38761	-13.24526	-0.03370	0.02492	0.00152	0.00015	-0.00177	-0.00026	6.04282	-5.66100	12.57477	0.78312	0.05827	0.05464	-0.01383	0.00412	0.01394	-2.15370	-5.74901	-22.30460	-0.16627	0.22256	-0.06651	0.03740	-0.03403	0.02721	-11.28439
823			8.22000	10.55354	1.95018	2.05516	-0.00652	0.00106	0.00178	-0.00020	-0.00001	-0.00003	51.97535	-3.98308	-7.67682	-0.07804	0.01231	-0.00325	-0.00728	0.00057	-0.00000	13.12364	3.44517	-13.14669	-0.03563	0.02596	0.00260	0.00039	-0.00121	-0.00051	6.03688	-5.70613	12.44199	0.77937	0.05590	0.05469	-0.00800	0.00231	0.01209	-2.00651	-5.67244	-22.53821	-0.17166	0.22626	-0.06596	0.03340	-0.03021	0.02351	-11.16214
824			8.23000	10.53859	1.95481	2.06881	-0.00655	0.00107	0.00183	-0.00011	-0.00000	-0.00005	51.92762	-3.98784	-7.70099	-0.07819	0.01244	-0.00338	-0.00626	0.00033	-0.00008	13.12532	3.49106	-13.03725	-0.03666	0.02697	0.00357	0.00063	-0.00065	-0.00071	6.02994	-5.73471	12.32665	0.77393	0.05276	0.05416	-0.00689	0.00119	0.01064	-1.88957	-5.61056	-22.72022	-0.17659	0.22750	-0.06480	0.02650	-0.02264	0.01590	-11.06259
825			8.24000	10.53265	1.95656	2.08535	-0.00659	0.00109	0.00189	-0.00000	0.00000	-0.00005	51.88647	-3.97934	-7.71833	-0.07835	0.01267	-0.00364	-0.00548	0.00001	-0.00008	13.13011	3.52365	-12.93155	-0.03693	0.02767	0.00425	0.00075	-0.00016	-0.00075	6.02487	-5.75547	12.21966	0.76885	0.05000	0.05424	-0.01073	0.00089	0.01055	-1.80649	-5.56787	-22.82445	-0.18132	0.23036	-0.06432	0.02026	-0.01417	0.00655	-10.98864
826			8.25000	10.53706	1.95580	2.09946	-0.00663	0.00111	0.00195	0.00012	0.00001	-0.00004	51.84861	-3.96784	-7.71732	-0.07847	0.01290	-0.00391	-0.00504	-0.00035	0.00002	13.13661	3.54342	-12.84224	-0.03671	0.02773	0.00458	0.00072	0.00014	-0.00062	6.02380	-5.77843	12.10600	0.76644	0.05018	0.05504	-0.01936	0.00134	0.01223	-1.74989	-5.54390	-22.83968	-0.18619	0.23447	-0.06480	0.01691	-0.00623	-0.00337	-10.93501
827			8.26000	10.55194	1.95459	2.10686	-0.00665	0.00112	0.00199	0.00023	0.00000	-0.00001	51.81099	-3.96383	-7.69126	-0.07871	0.01310	-0.00410	-0.00489	-0.00064	0.00020	13.14323	3.55341	-12.77831	-0.03612	0.02687	0.00454	0.00059	0.00016	-0.00039	6.02849	-5.81256	11.96833	0.76358	0.05213	0.05622	-0.03205	0.00242	0.01572	-1.70809	-5.53569	-22.76561	-0.18783	0.23838	-0.06566	0.01651	0.00049	-0.01305	-10.89455
828			8.27000	10.57633	1.95435	2.10555	-0.00665	0.00114	0.00200	0.00033	-0.00000	0.00002	51.77200	-3.97656	-7.63931	-0.07913	0.01319	-0.00408	-0.00481	-0.00077	0.00041	13.14936	3.55951	-12.74395	-0.03536	0.02493	0.00419	0.00048	-0.00015	-0.00016	6.03997	-5.86490	11.79136	0.76094	0.05424	0.05794	-0.04728	0.00398	0.02082	-1.67125	-5.53949	-22.61084	-0.18516	0.24328	-0.06689	0.01774	0.00567	-0.02174	-10.86245
829			8.28000	10.60851	1.95359	2.09707	-0.00662	0.00114	0.00197	0.00040	0.00000	0.00003	51.73274	-4.01352	-7.56707	-0.07955	0.01324	-0.00396	-0.00452	-0.00066	0.00061	13.15619	3.56995	-12.73800	-0.03483	0.02248	0.00365	0.00045	-0.00068	0.00001	6.05843	-5.93956	11.56562	0.75923	0.05647	0.05957	-0.06321	0.00581	0.02659	-1.63448	-5.55156	-22.39077	-0.17728	0.24563	-0.06789	0.01857	0.00907	-0.02841	-10.83786
830			8.29000	10.64605	1.94914	2.08617	-0.00660	0.00114	0.00192	0.00044	0.00001	0.00004	51.69603	-4.07973	-7.48441	-0.07993	0.01331	-0.00382	-0.00402	-0.00034	0.00077	13.16479	3.59281	-12.75482	-0.03426	0.02002	0.00301	0.00046	-0.00127	0.00009	6.08359	-6.03610	11.29240	0.76118	0.05887	0.06068	-0.07783	0.00757	0.03154	-1.59788	-5.56815	-22.12800	-0.16733	0.24472	-0.06852	0.01788	0.01043	-0.03196	-10.82376
831			8.30000	10.68508	1.94001	2.07710	-0.00659	0.00111	0.00186	0.00043	0.00002	0.00003	51.66317	-4.17709	-7.39986	-0.08015	0.01335	-0.00362	-0.00351	0.00010	0.00088	13.17464	3.63315	-12.78626	-0.03354	0.01800	0.00241	0.00043	-0.00175	0.00009	6.11450	-6.14927	10.98570	0.76432	0.06007	0.06125	-0.08837	0.00874	0.03424	-1.56421	-5.58549	-21.85255	-0.15843	0.24057	-0.06886	0.01561	0.00963	-0.03158	-10.82380
832			8.31000	10.72148	1.92882	2.07187	-0.00659	0.00107	0.00179	0.00039	0.00002	0.00002	51.63380	-4.30280	-7.31895	-0.08027	0.01325	-0.00323	-0.00306	0.00056	0.00087	13.18379	3.69159	-12.82275	-0.03233	0.01673	0.00202	0.00033	-0.00211	0.00006	6.14934	-6.27014	10.66975	0.76680	0.05845	0.06124	-0.09249	0.00879	0.03388	-1.53644	-5.59967	-21.59890	-0.15229	0.23438	-0.06880	0.01230	0.00695	-0.02718	-10.83933
833			8.32000	10.75270	1.92014	2.07041	-0.00658	0.00102	0.00172	0.00033	0.00001	0.00000	51.60788	-4.44841	-7.24610	-0.08020	0.01294	-0.00255	-0.00255	0.00092	0.00070	13.19067	3.76593	-12.85375	-0.03125	0.01614	0.00196	0.00023	-0.00235	0.00001	6.18553	-6.38857	10.37020	0.76665	0.05755	0.06200	-0.08977	0.00824	0.03154	-1.51615	-5.60732	-21.39693	-0.14952	0.23222	-0.06967	0.00879	0.00315	-0.02034	-10.86852
834			8.33000	10.77855	1.91725	2.07218	-0.00657	0.00097	0.00166	0.00027	0.00000	-0.00001	51.58704	-4.60001	-7.18654	-0.07995	0.01253	-0.00176	-0.00186	0.00112	0.00045	13.19532	3.85188	-12.86868	-0.03036	0.01645	0.00220	0.00021	-0.00251	-0.00007	6.22071	-6.49595	10.10442	0.76472	0.05831	0.06284	-0.08278	0.00733	0.02774	-1.50194	-5.60635	-21.26241	-0.15112	0.23519	-0.07079	0.00633	-0.00126	-0.01238	-10.90661
835			8.34000	10.80002	1.92047	2.07592	-0.00655	0.00094	0.00163	0.00023	-0.00001	-0.00001	51.57313	-4.74096	-7.14492	-0.07942	0.01225	-0.00115	-0.00107	0.00118	0.00024	13.19876	3.94405	-12.85888	-0.02974	0.01790	0.00265	0.00027	-0.00262	-0.00021	6.25421	-6.58654	9.87983	0.76184	0.05869	0.06282	-0.07539	0.00594	0.02294	-1.48784	-5.59592	-21.19583	-0.15516	0.23800	-0.07111	0.00613	-0.00577	-0.00460	-10.94595
836			8.35000	10.81771	1.92791	2.08043	-0.00652	0.00092	0.00162	0.00018	-0.00001	-0.00002	51.56652	-4.85577	-7.12442	-0.07883	0.01225	-0.00094	-0.00038	0.00112	0.00013	13.20236	4.03580	-12.81949	-0.02875	0.02050	0.00316	0.00041	-0.00262	-0.00040	6.28765	-6.65668	9.69850	0.75942	0.05891	0.06304	-0.07028	0.00421	0.01810	-1.46387	-5.57664	-21.18863	-0.15957	0.24088	-0.07151	0.00897	-0.00969	0.00189	-10.97693
837			8.36000	10.83126	1.93612	2.08468	-0.00648	0.00092	0.00164	0.00013	-0.00001	-0.00001	51.56593	-4.93376	-7.12580	-0.07840	0.01252	-0.00113	0.00003	0.00097	0.00007	13.20758	4.12003	-12.75084	-0.02762	0.02374	0.00368	0.00060	-0.00236	-0.00062	6.32323	-6.70394	9.55962	0.75440	0.05925	0.06382	-0.06710	0.00231	0.01360	-1.42038	-5.55062	-21.22742	-0.16114	0.24658	-0.07203	0.01433	-0.01253	0.00663	-10.99061
838			8.37000	10.83978	1.94163	2.08812	-0.00644	0.00093	0.00167	0.00007	-0.00000	-0.00001	51.56896	-4.97024	-7.14700	-0.07818	0.01299	-0.00161	0.00016	0.00075	-0.00001	13.21555	4.19031	-12.65887	-0.02668	0.02700	0.00422	0.00078	-0.00174	-0.00080	6.36166	-6.72793	9.45900	0.74821	0.05759	0.06377	-0.06458	0.00045	0.00949	-1.35160	-5.52104	-21.29605	-0.16093	0.25123	-0.07131	0.02093	-0.01379	0.00927	-10.98094
839			8.38000	10.84304	1.94306	2.09054	-0.00640	0.00095	0.00171	0.00001	0.00000	-0.00001	51.57323	-4.96745	-7.18333	-0.07819	0.01353	-0.00224	0.00006	0.00048	-0.00015	13.22686	4.24193	-12.55448	-0.02638	0.02955	0.00473	0.00095	-0.00084	-0.00091	6.40229	-6.73174	9.39003	0.74235	0.05395	0.06234	-0.06154	-0.00090	0.00615	-1.25682	-5.49130	-21.37856	-0.15926	0.25476	-0.06883	0.02712	-0.01329	0.00972	-10.94589
840			8.39000	10.84155	1.94097	2.09278	-0.00635	0.00098	0.00176	-0.00004	0.00001	-0.00001	51.57691	-4.93385	-7.22850	-0.07840	0.01406	-0.00290	-0.00016	0.00023	-0.00031	13.24152	4.27235	-12.45156	-0.02638	0.03106	0.00513	0.00106	0.00014	-0.00087	6.44315	-6.72149	9.34379	0.73968	0.05107	0.06097	-0.05679	-0.00161	0.00412	-1.14081	-5.46488	-21.45982	-0.15654	0.26027	-0.06616	0.03125	-0.01113	0.00834	-10.88761
841			8.40000	10.83619	1.93642	2.09598	-0.00631	0.00101	0.00180	-0.00007	0.00001	-0.00001	51.57881	-4.88230	-7.27527	-0.07880	0.01443	-0.00340	-0.00050	0.00002	-0.00041	13.25875	4.28147	-12.36411	-0.02654	0.03117	0.00539	0.00106	0.00094	-0.00067	6.48072	-6.70454	9.30852	0.74030	0.05090	0.06025	-0.04911	-0.00185	0.00353	-1.01413	-5.44522	-21.52457	-0.15067	0.27024	-0.06385	0.03158	-0.00748	0.00545	-10.81243
842			8.41000	10.82769	1.93001	2.10054	-0.00630	0.00103	0.00185	-0.00010	0.00001	-0.00001	51.57712	-4.82685	-7.31576	-0.07914	0.01454	-0.00362	-0.00104	-0.00013	-0.00039	13.27643	4.27172	-12.30375	-0.02705	0.02981	0.00552	0.00093	0.00137	-0.00037	6.51077	-6.68758	9.27195	0.74208	0.05157	0.05970	-0.03894	-0.00171	0.00403	-0.89122	-5.43498	-21.55868	-0.13980	0.27711	-0.06151	0.02758	-0.00267	0.00169	-10.73017
843			8.42000	10.81681	1.92256	2.10577	-0.00631	0.00105	0.00189	-0.00012	0.00001	-0.00001	51.56956	-4.77986	-7.34325	-0.07941	0.01440	-0.00353	-0.00184	-0.00023	-0.00026	13.29174	4.24765	-12.27774	-0.02802	0.02718	0.00548	0.00064	0.00138	-0.00001	6.53133	-6.67567	9.22674	0.74342	0.05224	0.05865	-0.02891	-0.00121	0.00489	-0.78506	-5.43472	-21.55636	-0.12854	0.27547	-0.05909	0.02143	0.00187	-0.00175	-10.65137
844			8.43000	10.80511	1.91580	2.11009	-0.00635	0.00106	0.00191	-0.00012	0.00001	-0.00001	51.55374	-4.75064	-7.35307	-0.07964	0.01410	-0.00324	-0.00290	-0.00027	-0.00008	13.30130	4.21554	-12.28847	-0.02881	0.02377	0.00521	0.00015	0.00105	0.00031	6.54388	-6.67203	9.17340	0.74325	0.05307	0.05760	-0.02116	-0.00044	0.00546	-0.70342	-5.44233	-21.52458	-0.12067	0.27277	-0.05721	0.01506	0.00475	-0.00387	-10.58468
845			8.44000	10.79506	1.91106	2.11165	-0.00637	0.00107	0.00191	-0.00009	0.00001	0.00000	51.52782	-4.74463	-7.34323	-0.07990	0.01371	-0.00281	-0.00421	-0.00027	0.00008	13.30181	4.18248	-12.33287	-0.02896	0.02012	0.00468	-0.00049	0.00056	0.00051	6.55120	-6.67862	9.11695	0.74321	0.05357	0.05696	-0.01531	0.00053	0.00563	-0.64944	-5.45371	-21.47820	-0.11928	0.27073	-0.05638	0.00919	0.00545	-0.00450	-10.53538
846			8.45000	10.78900	1.90671	2.10899	-0.00639	0.00107	0.00188	-0.00004	0.00001	0.00002	51.49018	-4.76319	-7.31422	-0.08005	0.01329	-0.00232	-0.00581	-0.00025	0.00019	13.29040	4.15556	-12.40305	-0.02848	0.01656	0.00395	-0.00122	0.00007	0.00055	6.55446	-6.69632	9.06144	0.74239	0.05351	0.05665	-0.00941	0.00153	0.00561	-0.62388	-5.46436	-21.43248	-0.12073	0.26794	-0.05623	0.00336	0.00413	-0.00388	-10.50537
847			8.46000	10.78850	1.89917	2.10121	-0.00641	0.00106	0.00183	0.00003	0.00001	0.00004	51.43843	-4.80366	-7.26813	-0.07996	0.01288	-0.00184	-0.00777	-0.00024	0.00023	13.26408	4.14070	-12.48831	-0.02776	0.01342	0.00312	-0.00200	-0.00031	0.00047	6.55293	-6.72417	9.00723	0.73824	0.05295	0.05634	-0.00252	0.00229	0.00565	-0.62509	-5.47050	-21.39857	-0.12133	0.26710	-0.05599	-0.00205	0.00148	-0.00238	-10.49346
848			8.47000	10.79453	1.88722	2.08822	-0.00645	0.00104	0.00177	0.00010	0.00002	0.00005	51.37001	-4.86017	-7.20921	-0.07963	0.01258	-0.00150	-0.01008	-0.00023	0.00023	13.22032	4.14189	-12.57684	-0.02708	0.01120	0.00227	-0.00281	-0.00056	0.00032	6.54556	-6.75862	8.95208	0.73499	0.05356	0.05686	0.00441	0.00268	0.00597	-0.64790	-5.47017	-21.38355	-0.12514	0.26753	-0.05692	-0.00639	-0.00166	-0.00036	-10.49523
849			8.48000	10.80739	1.87309	2.07085	-0.00649	0.00101	0.00170	0.00017	0.00002	0.00006	51.28286	-4.92514	-7.14328	-0.07911	0.01245	-0.00133	-0.01251	-0.00023	0.00021	13.15730	4.16024	-12.65716	-0.02712	0.01016	0.00155	-0.00366	-0.00074	0.00017	6.53267	-6.79488	8.89344	0.73243	0.05329	0.05700	0.00927	0.00262	0.00635	-0.68431	-5.46331	-21.39128	-0.13127	0.26551	-0.05777	-0.00925	-0.00454	0.00196	-10.50462
850			8.49000	10.82646	1.86107	2.05076	-0.00656	0.00098	0.00165	0.00024	0.00001	0.00006	51.17743	-4.99023	-7.07706	-0.07843	0.01244	-0.00128	-0.01459	-0.00023	0.00019	13.07598	4.19412	-12.71941	-0.02889	0.01030	0.00114	-0.00460	-0.00089	0.00008	6.51671	-6.82915	8.83084	0.72834	0.05338	0.05657	0.01047	0.00232	0.00657	-0.72490	-5.45104	-21.42284	-0.13725	0.26326	-0.05809	-0.01015	-0.00676	0.00429	-10.51522
851			8.50000	10.85023	1.85547	2.02963	-0.00663	0.00097	0.00163	0.00028	-0.00000	0.00006	51.05877	-5.04681	-7.01749	-0.07758	0.01249	-0.00130	-0.01556	-0.00023	0.00016	12.98202	4.23942	-12.75630	-0.03300	0.01132	0.00115	-0.00553	-0.00102	0.00002	6.50105	-6.85937	8.76603	0.72088	0.05385	0.05622	0.00844	0.00193	0.00659	-0.76099	-5.43497	-21.47660	-0.14075	0.26344	-0.05822	-0.00899	-0.00821	0.00630	-10.52142
852			8.51000	10.87602	1.85820	2.00909	-0.00670	0.00098	0.00164	0.00029	-0.00002	0.00005	50.93836	-5.08670	-6.97171	-0.07668	0.01265	-0.00142	-0.01483	-0.00021	0.00011	12.88709	4.29002	-12.76384	-0.03859	0.01283	0.00150	-0.00591	-0.00106	-0.00005	6.48781	-6.88512	8.70109	0.71436	0.05275	0.05565	0.00537	0.00152	0.00647	-0.78627	-5.41698	-21.54786	-0.14335	0.26435	-0.05788	-0.00644	-0.00870	0.00756	-10.51899
853			8.52000	10.90084	1.86793	1.99033	-0.00676	0.00101	0.00168	0.00027	-0.00003	0.00004	50.83075	-5.10491	-6.94504	-0.07593	0.01297	-0.00174	-0.01250	-0.00018	0.00005	12.80544	4.33911	-12.74316	-0.04284	0.01447	0.00189	-0.00507	-0.00093	-0.00014	6.47689	-6.90728	8.63637	0.71064	0.05149	0.05464	0.00322	0.00124	0.00639	-0.79823	-5.39932	-21.62754	-0.14362	0.26672	-0.05675	-0.00337	-0.00812	0.00761	-10.50576
854			8.53000	10.92301	1.88204	1.97426	-0.00680	0.00104	0.00172	0.00025	-0.00003	0.00003	50.74678	-5.10159	-6.93898	-0.07547	0.01342	-0.00224	-0.00933	-0.00012	-0.00004	12.74672	4.38036	-12.70006	-0.04375	0.01613	0.00214	-0.00326	-0.00065	-0.00021	6.46687	-6.92770	8.57015	0.71185	0.04969	0.05368	0.00262	0.00114	0.00656	-0.79857	-5.38425	-21.70264	-0.14211	0.26947	-0.05539	-0.00079	-0.00644	0.00634	-10.48246
855			8.54000	10.94311	1.89922	1.96159	-0.00682	0.00107	0.00175	0.00024	-0.00004	0.00002	50.68950	-5.08202	-6.95016	-0.07520	0.01382	-0.00273	-0.00618	-0.00005	-0.00014	12.71241	4.40918	-12.64327	-0.04187	0.01734	0.00225	-0.00145	-0.00024	-0.00024	6.45612	-6.94916	8.49918	0.71602	0.04927	0.05232	0.00357	0.00126	0.00701	-0.79217	-5.37377	-21.75964	-0.13864	0.27122	-0.05353	0.00060	-0.00371	0.00400	-10.45235
856			8.55000	10.96364	1.92004	1.95329	-0.00684	0.00109	0.00175	0.00026	-0.00004	0.00000	50.65553	-5.05524	-6.97222	-0.07504	0.01393	-0.00298	-0.00366	0.00004	-0.00018	12.69788	4.42327	-12.58194	-0.03933	0.01734	0.00237	-0.00026	0.00018	-0.00025	6.44297	-6.97415	8.41988	0.71873	0.04898	0.05073	0.00604	0.00150	0.00767	-0.78557	-5.36977	-21.78882	-0.13416	0.27214	-0.05143	0.00055	-0.00017	0.00121	-10.42011
857			8.56000	10.98752	1.94444	1.94952	-0.00688	0.00110	0.00173	0.00032	-0.00005	-0.00001	50.63763	-5.03170	-6.99636	-0.07484	0.01367	-0.00285	-0.00209	0.00011	-0.00013	12.69559	4.42337	-12.52469	-0.03803	0.01589	0.00261	0.00026	0.00045	-0.00022	6.42590	-7.00349	8.32976	0.71893	0.05084	0.04996	0.00963	0.00182	0.00850	-0.78495	-5.37341	-21.78679	-0.13161	0.27594	-0.05043	-0.00069	0.00371	-0.00139	-10.39033
858			8.57000	11.01645	1.97021	1.94944	-0.00693	0.00110	0.00169	0.00038	-0.00005	-0.00002	50.62711	-5.02000	-7.01310	-0.07455	0.01316	-0.00247	-0.00150	0.00012	-0.00003	12.69782	4.41334	-12.47830	-0.03883	0.01312	0.00287	0.00031	0.00045	-0.00018	6.40436	-7.03682	8.22923	0.71414	0.05130	0.04877	0.01329	0.00211	0.00907	-0.79454	-5.38474	-21.75692	-0.12683	0.27656	-0.04898	-0.00262	0.00715	-0.00332	-10.36623
859			8.58000	11.04981	1.99383	1.95125	-0.00700	0.00109	0.00164	0.00042	-0.00004	-0.00002	50.61616	-5.02660	-7.01428	-0.07420	0.01265	-0.00209	-0.00166	0.00011	0.00007	12.69873	4.40027	-12.44714	-0.04144	0.00953	0.00294	0.00007	0.00024	-0.00010	6.37909	-7.07416	8.12174	0.70920	0.05023	0.04729	0.01611	0.00239	0.00917	-0.81595	-5.40195	-21.70828	-0.12546	0.27156	-0.04773	-0.00479	0.00899	-0.00428	-10.34927
860			8.59000	11.08492	2.01226	1.95245	-0.00707	0.00107	0.00158	0.00043	-0.00003	-0.00001	50.59994	-5.05726	-6.99534	-0.07382	0.01218	-0.00170	-0.00217	0.00013	0.00016	12.69623	4.39402	-12.43322	-0.04494	0.00563	0.00280	-0.00024	-0.00001	-0.00003	6.35167	-7.11565	8.01270	0.70439	0.04837	0.04586	0.01749	0.00262	0.00884	-0.84809	-5.42121	-21.65305	-0.12475	0.26505	-0.04663	-0.00671	0.00848	-0.00425	-10.33918
861			8.60000	11.11972	2.02368	1.95045	-0.00712	0.00104	0.00150	0.00043	-0.00001	0.00001	50.57742	-5.11578	-6.95618	-0.07325	0.01154	-0.00106	-0.00264	0.00019	0.00016	12.69160	4.40396	-12.43563	-0.04908	0.00168	0.00270	-0.00043	-0.00007	0.00002	6.32407	-7.16038	7.90735	0.69869	0.04742	0.04397	0.01716	0.00280	0.00809	-0.88756	-5.43704	-21.60295	-0.12454	0.25973	-0.04512	-0.00800	0.00552	-0.00330	-10.33439
862			8.61000	11.15452	2.02738	1.94449	-0.00718	0.00099	0.00140	0.00045	-0.00000	0.00002	50.55024	-5.20044	-6.90176	-0.07247	0.01075	-0.00017	-0.00290	0.00029	0.00003	12.68741	4.43614	-12.44981	-0.05321	-0.00196	0.00268	-0.00039	0.00016	0.00003	6.29814	-7.20625	7.80899	0.69393	0.04666	0.04232	0.01518	0.00283	0.00718	-0.92969	-5.44429	-21.56840	-0.12709	0.25381	-0.04407	-0.00866	0.00089	-0.00166	-10.33253
863			8.62000	11.19136	2.02426	1.93550	-0.00723	0.00094	0.00129	0.00049	0.00001	0.00002	50.52110	-5.30415	-6.84018	-0.07183	0.00999	0.00074	-0.00288	0.00039	-0.00016	12.68565	4.49217	-12.46833	-0.05603	-0.00495	0.00265	-0.00010	0.00059	0.00001	6.27553	-7.25092	7.72014	0.68872	0.04426	0.04143	0.01175	0.00264	0.00627	-0.96973	-5.44038	-21.55949	-0.12699	0.24948	-0.04337	-0.00834	-0.00400	0.00055	-10.33168
864			8.63000	11.23249	2.01703	1.92464	-0.00727	0.00090	0.00118	0.00055	0.00001	0.00003	50.49300	-5.41769	-6.77985	-0.07139	0.00931	0.00161	-0.00260	0.00048	-0.00035	12.68795	4.56979	-12.48289	-0.05751	-0.00760	0.00262	0.00045	0.00114	-0.00004	6.25763	-7.29325	7.64278	0.68218	0.04285	0.04106	0.00727	0.00247	0.00538	-1.00351	-5.42617	-21.58335	-0.12374	0.25297	-0.04266	-0.00715	-0.00798	0.00294	-10.33040
865			8.64000	11.27883	2.00828	1.91295	-0.00727	0.00086	0.00107	0.00061	0.00001	0.00002	50.46866	-5.53301	-6.72688	-0.07115	0.00864	0.00248	-0.00213	0.00053	-0.00051	12.69614	4.66410	-12.48733	-0.05813	-0.01013	0.00273	0.00124	0.00171	-0.00011	6.24516	-7.33306	7.57699	0.67630	0.04208	0.04102	0.00211	0.00233	0.00466	-1.02843	-5.40563	-21.63947	-0.12539	0.26017	-0.04251	-0.00569	-0.01009	0.00496	-10.32766
866			8.65000	11.32892	1.99756	1.90153	-0.00722	0.00083	0.00097	0.00062	0.00002	0.00002	50.44953	-5.64386	-6.68349	-0.07114	0.00796	0.00336	-0.00160	0.00052	-0.00063	12.71211	4.76861	-12.47903	-0.05787	-0.01255	0.00298	0.00218	0.00220	-0.00019	6.23829	-7.37035	7.51919	0.66857	0.04106	0.04115	-0.00360	0.00212	0.00433	-1.04278	-5.38414	-21.71839	-0.12832	0.26684	-0.04255	-0.00354	-0.00970	0.00612	-10.32218
867			8.66000	11.37870	1.98125	1.89103	-0.00717	0.00081	0.00088	0.00058	0.00003	0.00002	50.43501	-5.74589	-6.64709	-0.07136	0.00742	0.00407	-0.00127	0.00043	-0.00069	12.73694	4.87662	-12.45903	-0.05622	-0.01429	0.00325	0.00305	0.00247	-0.00027	6.23667	-7.40485	7.46273	0.66049	0.03989	0.04105	-0.00947	0.00183	0.00446	-1.04442	-5.36699	-21.80563	-0.13204	0.27124	-0.04243	-0.00041	-0.00685	0.00619	-10.31178
868			8.67000	11.42275	1.95529	1.88025	-0.00715	0.00080	0.00081	0.00048	0.00004	0.00003	50.42178	-5.83636	-6.61017	-0.07176	0.00722	0.00435	-0.00136	0.00027	-0.00070	12.77007	4.98233	-12.43039	-0.05284	-0.01464	0.00333	0.00356	0.00238	-0.00031	6.23936	-7.43614	7.40008	0.65391	0.03835	0.04047	-0.01498	0.00146	0.00502	-1.03058	-5.35824	-21.88691	-0.13595	0.27025	-0.04193	0.00387	-0.00227	0.00533	-10.29317
869			8.68000	11.45662	1.91889	1.86588	-0.00719	0.00078	0.00078	0.00034	0.00005	0.00003	50.40474	-5.91445	-6.56256	-0.07205	0.00743	0.00417	-0.00198	0.00003	-0.00067	12.80867	5.08138	-12.39660	-0.04875	-0.01360	0.00324	0.00360	0.00201	-0.00031	6.24508	-7.46376	7.32493	0.64740	0.03657	0.03936	-0.01969	0.00104	0.00580	-0.99814	-5.35998	-21.95204	-0.13524	0.26406	-0.04066	0.00893	0.00267	0.00393	-10.26296
870			8.69000	11.47829	1.87521	1.84457	-0.00726	0.00078	0.00078	0.00019	0.00005	0.00005	50.37851	-5.98088	-6.49551	-0.07196	0.00791	0.00369	-0.00307	-0.00029	-0.00063	12.84846	5.17180	-12.35994	-0.04625	-0.01206	0.00313	0.00338	0.00160	-0.00030	6.25269	-7.48705	7.23440	0.64196	0.03471	0.03807	-0.02343	0.00061	0.00650	-0.94452	-5.37175	-21.99783	-0.13185	0.25845	-0.03898	0.01409	0.00661	0.00262	-10.21867
871			8.70000	11.48827	1.83004	1.81466	-0.00733	0.00079	0.00083	0.00006	0.00005	0.00006	50.33945	-6.03812	-6.40466	-0.07136	0.00855	0.00305	-0.00438	-0.00065	-0.00057	12.88566	5.25461	-12.32165	-0.04644	-0.01044	0.00315	0.00311	0.00128	-0.00031	6.26161	-7.50498	7.13081	0.63685	0.03264	0.03579	-0.02635	0.00019	0.00666	-0.86850	-5.39055	-22.02887	-0.12225	0.25368	-0.03574	0.01794	0.00866	0.00178	-10.15912
872			8.71000	11.48956	1.79019	1.77648	-0.00740	0.00080	0.00090	-0.00002	0.00004	0.00008	50.28672	-6.09020	-6.29134	-0.07041	0.00926	0.00239	-0.00563	-0.00097	-0.00049	12.91813	5.33347	-12.28211	-0.04858	-0.00881	0.00330	0.00284	0.00105	-0.00033	6.27227	-7.51691	7.02126	0.63247	0.03135	0.03447	-0.02871	-0.00013	0.00648	-0.77108	-5.41173	-22.05441	-0.11235	0.25152	-0.03332	0.02026	0.00865	0.00159	-10.08516
873			8.72000	11.48719	1.76161	1.73142	-0.00747	0.00083	0.00100	-0.00003	0.00002	0.00009	50.22198	-6.14173	-6.16183	-0.06921	0.00991	0.00185	-0.00669	-0.00117	-0.00041	12.94507	5.41294	-12.24091	-0.05218	-0.00719	0.00369	0.00254	0.00088	-0.00038	6.28530	-7.52371	6.91423	0.62780	0.03121	0.03434	-0.03018	-0.00031	0.00612	-0.65670	-5.43071	-22.08311	-0.10287	0.25374	-0.03190	0.02077	0.00708	0.00173	-10.00021
874			8.73000	11.48739	1.74841	1.68196	-0.00753	0.00087	0.00110	0.00004	-0.00001	0.00010	50.14758	-6.19648	-6.02549	-0.06793	0.01033	0.00161	-0.00757	-0.00119	-0.00036	12.96588	5.49696	-12.19717	-0.05669	-0.00600	0.00431	0.00174	0.00078	-0.00049	6.30037	-7.52778	6.81519	0.62299	0.03009	0.03406	-0.02992	-0.00033	0.00558	-0.53390	-5.44444	-22.11631	-0.09106	0.25511	-0.02999	0.01884	0.00459	0.00166	-9.91037
875			8.74000	11.49652	1.75255	1.63207	-0.00756	0.00091	0.00119	0.00019	-0.00003	0.00009	50.06512	-6.25643	-5.89239	-0.06690	0.01050	0.00166	-0.00841	-0.00104	-0.00037	12.97922	5.58781	-12.15001	-0.06047	-0.00543	0.00509	0.00148	0.00077	-0.00062	6.31551	-7.53186	6.72467	0.61522	0.02747	0.03312	-0.02695	-0.00021	0.00504	-0.41361	-5.45193	-22.14651	-0.07850	0.25759	-0.02720	0.01529	0.00195	0.00109	-9.82265
876			8.75000	11.51891	1.77265	1.58617	-0.00754	0.00094	0.00125	0.00037	-0.00005	0.00008	49.97577	-6.32142	-5.77077	-0.06656	0.01047	0.00189	-0.00932	-0.00081	-0.00042	12.98415	5.68562	-12.09771	-0.06427	-0.00617	0.00584	0.00063	0.00093	-0.00075	6.32754	-7.53840	6.63954	0.60560	0.02505	0.03226	-0.02123	-0.00002	0.00471	-0.30633	-5.45348	-22.16245	-0.06923	0.25976	-0.02485	0.01165	-0.00039	0.00024	-9.74309
877			8.76000	11.55521	1.80312	1.54640	-0.00747	0.00097	0.00126	0.00053	-0.00006	0.00007	49.87889	-6.39590	-5.65850	-0.06698	0.01035	0.00219	-0.01027	-0.00058	-0.00050	12.98004	5.78980	-12.04589	-0.06335	-0.00661	0.00616	-0.00024	0.00107	-0.00080	6.33365	-7.54946	6.55669	0.59709	0.02332	0.03174	-0.01381	0.00019	0.00456	-0.21965	-5.45030	-22.15768	-0.06473	0.26128	-0.02343	0.00858	-0.00220	-0.00056	-9.67584
878			8.77000	11.60247	1.83572	1.51164	-0.00737	0.00098	0.00122	0.00063	-0.00006	0.00006	49.77573	-6.47902	-5.55202	-0.06783	0.01020	0.00247	-0.01102	-0.00043	-0.00058	12.96925	5.89966	-11.99392	-0.06110	-0.00725	0.00614	-0.00068	0.00124	-0.00081	6.33251	-7.56604	6.47557	0.58730	0.02170	0.03109	-0.00619	0.00038	0.00431	-0.15702	-5.44377	-22.13514	-0.06074	0.26450	-0.02204	0.00567	-0.00351	-0.00096	-9.62307
879			8.78000	11.65563	1.86150	1.47952	-0.00727	0.00097	0.00114	0.00067	-0.00004	0.00005	49.66863	-6.57081	-5.44532	-0.06883	0.01013	0.00265	-0.01136	-0.00036	-0.00066	12.95658	6.01491	-11.94242	-0.05739	-0.00746	0.00586	-0.00050	0.00134	-0.00078	6.32507	-7.58713	6.39972	0.57566	0.01904	0.02969	0.00022	0.00047	0.00369	-0.11738	-5.43496	-22.10776	-0.05748	0.26552	-0.02021	0.00323	-0.00452	-0.00073	-9.58450
880			8.79000	11.70977	1.87243	1.44827	-0.00718	0.00095	0.00106	0.00064	-0.00001	0.00006	49.56183	-6.66996	-5.33489	-0.06972	0.01028	0.00261	-0.01109	-0.00035	-0.00068	12.94837	6.13509	-11.89034	-0.05304	-0.00673	0.00542	0.00026	0.00126	-0.00075	6.31365	-7.61003	6.33611	0.56714	0.01683	0.02829	0.00506	0.00048	0.00273	-0.09649	-5.42415	-22.09361	-0.05953	0.26505	-0.01900	0.00147	-0.00557	0.00000	-9.55733
881			8.80000	11.76061	1.86392	1.41694	-0.00709	0.00092	0.00099	0.00057	0.00002	0.00006	49.46017	-6.77361	-5.21980	-0.07021	0.01063	0.00236	-0.01027	-0.00039	-0.00064	12.95086	6.25866	-11.83556	-0.04922	-0.00503	0.00501	0.00139	0.00095	-0.00073	6.30063	-7.63164	6.29237	0.56108	0.01367	0.02759	0.00864	0.00039	0.00159	-0.08911	-5.41085	-22.10801	-0.06118	0.26294	-0.01851	0.00003	-0.00694	0.00101	-9.53686
882			8.81000	11.80452	1.83706	1.38478	-0.00704	0.00089	0.00095	0.00047	0.00004	0.00006	49.36667	-6.87718	-5.10056	-0.07000	0.01102	0.00207	-0.00911	-0.00048	-0.00055	12.96817	6.38269	-11.77594	-0.04711	-0.00271	0.00492	0.00266	0.00050	-0.00076	6.28768	-7.65007	6.27338	0.55702	0.01287	0.02782	0.01115	0.00034	0.00039	-0.09002	-5.39399	-22.15668	-0.06490	0.26193	-0.01911	-0.00096	-0.00868	0.00212	-9.51720
883			8.82000	11.83945	1.79796	1.35152	-0.00703	0.00085	0.00094	0.00037	0.00005	0.00007	49.28225	-6.97465	-4.97978	-0.06914	0.01130	0.00191	-0.00787	-0.00058	-0.00049	13.00159	6.50358	-11.70994	-0.04733	-0.00058	0.00528	0.00401	0.00010	-0.00086	6.27602	-7.66390	6.27967	0.55354	0.01356	0.02852	0.01207	0.00030	-0.00074	-0.09416	-5.37309	-22.23549	-0.06961	0.26340	-0.02014	-0.00139	-0.01036	0.00308	-9.49301
884			8.83000	11.86624	1.75472	1.31916	-0.00708	0.00084	0.00098	0.00029	0.00005	0.00007	49.20739	-7.06029	-4.86308	-0.06790	0.01146	0.00189	-0.00665	-0.00065	-0.00043	13.04968	6.61744	-11.63767	-0.04941	0.00081	0.00595	0.00537	-0.00013	-0.00100	6.26705	-7.67195	6.30610	0.54806	0.01248	0.02932	0.01076	0.00019	-0.00155	-0.09635	-5.34922	-22.33284	-0.07062	0.26341	-0.02085	-0.00099	-0.01110	0.00358	-9.46136
885			8.84000	11.88908	1.71539	1.29075	-0.00718	0.00085	0.00106	0.00029	0.00004	0.00006	49.14264	-7.13042	-4.75725	-0.06666	0.01157	0.00194	-0.00552	-0.00068	-0.00037	13.10896	6.72134	-11.56140	-0.05256	0.00132	0.00675	0.00655	-0.00018	-0.00113	6.26189	-7.67420	6.34240	0.54118	0.01266	0.03081	0.00733	0.00008	-0.00184	-0.09185	-5.32514	-22.43333	-0.07433	0.26635	-0.02232	0.00012	-0.01047	0.00363	-9.42193
886			8.85000	11.91442	1.68711	1.26703	-0.00733	0.00087	0.00117	0.00037	0.00002	0.00005	49.08801	-7.18339	-4.66613	-0.06548	0.01162	0.00197	-0.00458	-0.00068	-0.00031	13.17471	6.81341	-11.48496	-0.05643	0.00072	0.00747	0.00738	-0.00008	-0.00119	6.26080	-7.67203	6.37556	0.53217	0.01229	0.03207	0.00265	-0.00002	-0.00143	-0.07712	-5.30448	-22.52002	-0.07601	0.27340	-0.02318	0.00190	-0.00832	0.00293	-9.37656
887			8.86000	11.94818	1.67509	1.24552	-0.00745	0.00091	0.00128	0.00050	-0.00000	0.00005	49.04137	-7.22028	-4.58871	-0.06456	0.01177	0.00184	-0.00399	-0.00070	-0.00023	13.24122	6.89345	-11.41339	-0.05979	-0.00045	0.00784	0.00755	0.00005	-0.00112	6.26298	-7.66718	6.39333	0.52162	0.01195	0.03260	-0.00208	-0.00009	-0.00037	-0.04967	-5.29046	-22.57901	-0.07137	0.28197	-0.02275	0.00380	-0.00500	0.00166	-9.32771
888			8.87000	11.99279	1.68050	1.22317	-0.00749	0.00095	0.00136	0.00063	-0.00003	0.00005	48.99892	-7.24549	-4.52139	-0.06400	0.01212	0.00146	-0.00387	-0.00069	-0.00015	13.30346	6.96298	-11.35121	-0.06210	-0.00165	0.00777	0.00704	0.00015	-0.00094	6.26698	-7.66165	6.38762	0.51145	0.01077	0.03228	-0.00598	-0.00012	0.00101	-0.00831	-5.28424	-22.60402	-0.06628	0.28824	-0.02153	0.00548	-0.00138	0.00036	-9.27772
889			8.88000	12.04613	1.70070	1.19928	-0.00745	0.00099	0.00140	0.00070	-0.00005	0.00004	48.95597	-7.26662	-4.46045	-0.06400	0.01264	0.00092	-0.00427	-0.00065	-0.00009	13.35760	7.02521	-11.30164	-0.06273	-0.00233	0.00733	0.00592	0.00020	-0.00071	6.27139	-7.65810	6.35587	0.50239	0.00849	0.03183	-0.00859	-0.00009	0.00239	0.04685	-5.28499	-22.59799	-0.06092	0.29135	-0.02026	0.00663	0.00182	-0.00059	-9.22867
890			8.89000	12.10236	1.73247	1.17551	-0.00736	0.00101	0.00141	0.00069	-0.00007	0.00004	48.90750	-7.29087	-4.40334	-0.06468	0.01323	0.00039	-0.00521	-0.00055	-0.00004	13.40106	7.08431	-11.26492	-0.06161	-0.00236	0.00669	0.00444	0.00021	-0.00052	6.27487	-7.65904	6.29983	0.49399	0.00615	0.03072	-0.00994	-0.00004	0.00352	0.11326	-5.29140	-22.57055	-0.05380	0.29188	-0.01831	0.00686	0.00425	-0.00101	-9.18343
891			8.90000	12.15503	1.77345	1.15462	-0.00726	0.00103	0.00141	0.00061	-0.00008	0.00002	48.84945	-7.32211	-4.34838	-0.06602	0.01391	-0.00010	-0.00654	-0.00043	0.00001	13.43237	7.14413	-11.23871	-0.05868	-0.00159	0.00594	0.00286	0.00015	-0.00038	6.27681	-7.66565	6.22361	0.48800	0.00321	0.02939	-0.01079	0.00000	0.00425	0.18720	-5.30177	-22.53446	-0.04836	0.28938	-0.01637	0.00668	0.00551	-0.00097	-9.14462
892			8.91000	12.20013	1.82085	1.13876	-0.00719	0.00104	0.00143	0.00052	-0.00009	0.00000	48.78015	-7.36053	-4.29458	-0.06767	0.01468	-0.00054	-0.00792	-0.00031	0.00006	13.45123	7.20674	-11.21856	-0.05456	-0.00011	0.00519	0.00151	0.00001	-0.00031	6.27802	-7.67769	6.13351	0.48367	-0.00003	0.02767	-0.01209	-0.00000	0.00452	0.26532	-5.31344	-22.50224	-0.03816	0.28521	-0.01370	0.00542	0.00520	-0.00064	-9.11363
893			8.92000	12.23798	1.87146	1.12964	-0.00715	0.00107	0.00147	0.00045	-0.00009	-0.00001	48.70175	-7.40425	-4.24298	-0.06926	0.01532	-0.00079	-0.00892	-0.00019	0.00009	13.45903	7.27168	-11.19910	-0.05087	0.00144	0.00468	0.00061	-0.00015	-0.00029	6.28048	-7.69426	6.03682	0.47975	-0.00209	0.02586	-0.01407	-0.00003	0.00439	0.34505	-5.32288	-22.48108	-0.02893	0.28183	-0.01100	0.00407	0.00334	-0.00031	-9.09013
894			8.93000	12.27263	1.92185	1.12770	-0.00715	0.00109	0.00153	0.00044	-0.00009	-0.00003	48.61978	-7.45007	-4.19591	-0.07055	0.01572	-0.00081	-0.00918	-0.00010	0.00009	13.45940	7.33617	-11.17530	-0.04885	0.00225	0.00446	0.00022	-0.00021	-0.00032	6.28575	-7.71405	5.94016	0.47957	-0.00295	0.02432	-0.01650	-0.00005	0.00401	0.42366	-5.32722	-22.46941	-0.02823	0.28259	-0.00912	0.00382	0.00050	-0.00017	-9.07220
895			8.94000	12.30906	1.96739	1.13017	-0.00718	0.00112	0.00159	0.00049	-0.00008	-0.00003	48.54099	-7.49426	-4.15311	-0.07139	0.01592	-0.00075	-0.00862	-0.00011	0.00008	13.45728	7.39653	-11.14429	-0.04835	0.00227	0.00442	0.00029	-0.00019	-0.00036	6.29476	-7.73603	5.84952	0.47869	-0.00376	0.02268	-0.01921	-0.00009	0.00338	0.49825	-5.32507	-22.45960	-0.02492	0.28488	-0.00684	0.00318	-0.00282	-0.00014	-9.05763
896			8.95000	12.35093	2.00279	1.13054	-0.00725	0.00115	0.00166	0.00057	-0.00006	-0.00000	48.47016	-7.53466	-4.10975	-0.07160	0.01610	-0.00087	-0.00750	-0.00026	0.00009	13.45739	7.44970	-11.10601	-0.04868	0.00206	0.00436	0.00069	-0.00014	-0.00039	6.30908	-7.75951	5.77175	0.47584	-0.00509	0.02132	-0.02264	-0.00015	0.00258	0.56792	-5.31610	-22.44600	-0.02152	0.28705	-0.00479	0.00262	-0.00633	-0.00012	-9.04411
897			8.96000	12.39966	2.02351	1.12067	-0.00734	0.00118	0.00170	0.00065	-0.00003	0.00005	48.40847	-7.57247	-4.05817	-0.07119	0.01638	-0.00132	-0.00632	-0.00055	0.00016	13.46287	7.49434	-11.06271	-0.04909	0.00219	0.00412	0.00123	-0.00011	-0.00038	6.33102	-7.78418	5.71419	0.47480	-0.00482	0.02045	-0.02648	-0.00017	0.00171	0.63491	-5.30014	-22.43047	-0.02157	0.29208	-0.00336	0.00259	-0.01007	-0.00008	-9.02897
898			8.97000	12.45366	2.02599	1.09096	-0.00746	0.00119	0.00172	0.00069	-0.00001	0.00014	48.35239	-7.61196	-3.98837	-0.07027	0.01681	-0.00211	-0.00565	-0.00100	0.00033	13.47451	7.53071	-11.01719	-0.04943	0.00311	0.00375	0.00173	-0.00012	-0.00033	6.36243	-7.81012	5.68183	0.47475	-0.00511	0.01947	-0.03218	-0.00021	0.00075	0.70294	-5.27693	-22.41925	-0.01976	0.29457	-0.00166	0.00242	-0.01372	-0.00002	-9.01027
899			8.98000	12.50843	2.00927	1.03043	-0.00758	0.00119	0.00171	0.00065	0.00001	0.00025	48.29379	-7.65908	-3.88830	-0.06886	0.01728	-0.00303	-0.00588	-0.00161	0.00063	13.49119	7.56077	-10.97255	-0.04996	0.00467	0.00340	0.00206	-0.00014	-0.00028	6.40345	-7.83685	5.67546	0.47548	-0.00554	0.01883	-0.03654	-0.00026	-0.00005	0.77407	-5.24694	-22.41739	-0.01830	0.29807	-0.00015	0.00230	-0.01690	0.00000	-8.98761
900			8.99000	12.55795	1.97860	0.92980	-0.00767	0.00117	0.00168	0.00053	0.00001	0.00037	48.22252	-7.71882	-3.74808	-0.06707	0.01769	-0.00387	-0.00710	-0.00232	0.00106	13.51046	7.58693	-10.93147	-0.05105	0.00661	0.00322	0.00216	-0.00018	-0.00024	6.45173	-7.86280	5.69084	0.47753	-0.00467	0.01840	-0.03868	-0.00022	-0.00060	0.84721	-5.21188	-22.42464	-0.01640	0.30578	0.00148	0.00205	-0.01917	-0.00002	-8.96252
901			9.00000	12.59568	1.94451	0.78477	-0.00768	0.00115	0.00163	0.00031	-0.00001	0.00048	48.12891	-7.79369	-3.56389	-0.06527	0.01800	-0.00444	-0.00918	-0.00302	0.00152	13.52946	7.61119	-10.89560	-0.05263	0.00856	0.00327	0.00205	-0.00023	-0.00021	6.50223	-7.88627	5.71892	0.48075	-0.00448	0.01799	-0.03737	-0.00020	-0.00082	0.91878	-5.17484	-22.43442	-0.01202	0.31012	0.00317	0.00142	-0.01946	-0.00004	-8.93705
902			9.01000	12.61490	1.91786	0.59785	-0.00760	0.00114	0.00160	0.00001	-0.00005	0.00056	48.00583	-7.88282	-3.33864	-0.06389	0.01808	-0.00448	-0.01177	-0.00359	0.00179	13.54621	7.63435	-10.86503	-0.05441	0.00948	0.00358	0.00179	-0.00025	-0.00020	6.54878	-7.90652	5.74886	0.48263	-0.00557	0.01762	-0.03204	-0.00021	-0.00072	0.98413	-5.13981	-22.43620	-0.00617	0.30873	0.00458	0.00065	-0.01715	0.00006	-8.91266
903			9.02000	12.61090	1.90598	0.38073	-0.00745	0.00114	0.00155	-0.00029	-0.00009	0.00059	47.85186	-7.98239	-3.08310	-0.06339	0.01767	-0.00362	-0.01430	-0.00380	0.00157	13.55971	7.65605	-10.83886	-0.05572	0.00803	0.00419	0.00147	-0.00019	-0.00021	6.58545	-7.92385	5.77094	0.48300	-0.00656	0.01743	-0.02304	-0.00020	-0.00037	1.03884	-5.11143	-22.41889	-0.00231	0.30587	0.00540	0.00020	-0.01242	0.00029	-8.89036
904			9.03000	12.58512	1.91200	0.15614	-0.00729	0.00115	0.00150	-0.00050	-0.00012	0.00054	47.67474	-8.08619	-2.81687	-0.06377	0.01677	-0.00198	-0.01605	-0.00354	0.00086	13.57003	7.67448	-10.81661	-0.05607	0.00401	0.00496	0.00117	-0.00007	-0.00020	6.60737	-7.93865	5.77744	0.48222	-0.00701	0.01782	-0.01185	-0.00016	0.00011	1.08005	-5.09439	-22.37386	0.00171	0.30621	0.00558	-0.00012	-0.00605	0.00058	-8.87037
905			9.04000	12.54595	1.93692	-0.04682	-0.00717	0.00115	0.00144	-0.00058	-0.00015	0.00042	47.49049	-8.18733	-2.56449	-0.06484	0.01584	-0.00027	-0.01643	-0.00294	0.00011	13.57834	7.68730	-10.79895	-0.05444	-0.00084	0.00543	0.00095	0.00001	-0.00015	6.61307	-7.95116	5.76709	0.47996	-0.00760	0.01862	-0.00126	-0.00013	0.00051	1.10803	-5.09101	-22.29945	0.00282	0.30997	0.00509	-0.00015	0.00051	0.00075	-8.85177
906			9.05000	12.50469	1.98076	-0.20513	-0.00712	0.00116	0.00140	-0.00053	-0.00016	0.00029	47.31711	-8.28169	-2.34448	-0.06614	0.01518	0.00095	-0.01533	-0.00225	-0.00033	13.58605	7.69236	-10.78733	-0.05105	-0.00504	0.00537	0.00080	-0.00001	-0.00008	6.60629	-7.96182	5.74795	0.48084	-0.00698	0.01964	0.00644	-0.00010	0.00064	1.12616	-5.09954	-22.20321	-0.00504	0.31401	0.00351	0.00021	0.00583	0.00062	-8.83388
907			9.06000	12.47010	2.04110	-0.31058	-0.00712	0.00118	0.00138	-0.00040	-0.00017	0.00016	47.16697	-8.36891	-2.16198	-0.06720	0.01483	0.00157	-0.01324	-0.00166	-0.00048	13.59410	7.68913	-10.78276	-0.04749	-0.00792	0.00497	0.00068	-0.00009	0.00000	6.59282	-7.97110	5.73175	0.48394	-0.00562	0.02080	0.01093	-0.00007	0.00042	1.13843	-5.11626	-22.09679	-0.01448	0.31746	0.00159	0.00052	0.00929	0.00030	-8.81647
908			9.07000	12.44579	2.11158	-0.36999	-0.00718	0.00120	0.00141	-0.00026	-0.00017	0.00007	47.04258	-8.45048	-2.00937	-0.06784	0.01483	0.00170	-0.01100	-0.00129	-0.00046	13.60217	7.67923	-10.78465	-0.04468	-0.00899	0.00452	0.00055	-0.00016	0.00005	6.57746	-7.97938	5.72661	0.48817	-0.00421	0.02182	0.01321	-0.00006	0.00001	1.14790	-5.13730	-21.98993	-0.01976	0.31947	0.00017	0.00062	0.01088	0.00003	-8.79928
909			9.08000	12.43235	2.18362	-0.39699	-0.00729	0.00124	0.00148	-0.00010	-0.00015	0.00000	46.93908	-8.52759	-1.87537	-0.06820	0.01528	0.00142	-0.00919	-0.00110	-0.00035	13.60915	7.66620	-10.79040	-0.04286	-0.00778	0.00426	0.00038	-0.00015	0.00006	6.56202	-7.98730	5.73328	0.49108	-0.00289	0.02307	0.01582	-0.00005	-0.00028	1.15535	-5.15947	-21.88657	-0.02124	0.32307	-0.00099	0.00052	0.01158	-0.00018	-8.78173
910			9.09000	12.43189	2.24977	-0.40389	-0.00742	0.00129	0.00160	0.00011	-0.00013	-0.00003	46.85025	-8.60082	-1.75350	-0.06824	0.01612	0.00085	-0.00793	-0.00097	-0.00019	13.61403	7.65375	-10.79648	-0.04259	-0.00475	0.00434	0.00023	-0.00008	0.00005	6.54280	-7.99574	5.74290	0.49443	-0.00264	0.02487	0.02155	-0.00004	-0.00017	1.15717	-5.18255	-21.78170	-0.01893	0.32727	-0.00232	0.00020	0.01266	-0.00044	-8.76336
911			9.10000	12.44914	2.30496	-0.39889	-0.00757	0.00133	0.00174	0.00039	-0.00011	-0.00005	46.77144	-8.67015	-1.64422	-0.06791	0.01713	0.00016	-0.00711	-0.00080	-0.00003	13.61664	7.64427	-10.79992	-0.04447	-0.00074	0.00483	0.00015	-0.00001	0.00003	6.51345	-8.00535	5.74326	0.49506	-0.00188	0.02648	0.02953	-0.00003	0.00031	1.14741	-5.20821	-21.66734	-0.01254	0.32957	-0.00343	-0.00013	0.01394	-0.00071	-8.74424
912			9.11000	12.48960	2.34606	-0.38818	-0.00770	0.00138	0.00189	0.00074	-0.00007	-0.00006	46.69982	-8.73512	-1.55126	-0.06739	0.01813	-0.00053	-0.00655	-0.00052	0.00009	13.61823	7.63807	-10.79942	-0.04777	0.00315	0.00552	0.00022	0.00003	-0.00001	6.47287	-8.01635	5.73161	0.49477	-0.00273	0.02767	0.03562	-0.00005	0.00070	1.12405	-5.23573	-21.54531	-0.01209	0.32831	-0.00501	-0.00036	0.01367	-0.00105	-8.72433
913			9.12000	12.55762	2.37084	-0.37684	-0.00778	0.00142	0.00203	0.00112	-0.00003	-0.00005	46.63491	-8.79571	-1.47885	-0.06686	0.01905	-0.00118	-0.00596	-0.00010	0.00017	13.62143	7.63338	-10.79551	-0.05097	0.00651	0.00609	0.00060	0.00007	-0.00004	6.42724	-8.02792	5.71659	0.49366	-0.00424	0.02924	0.03675	-0.00007	0.00062	1.09135	-5.26060	-21.42782	-0.01835	0.32792	-0.00756	-0.00075	0.01091	-0.00143	-8.70319
914			9.13000	12.65458	2.37791	-0.36853	-0.00777	0.00144	0.00211	0.00149	0.00001	-0.00002	46.57931	-8.85236	-1.43118	-0.06623	0.01974	-0.00175	-0.00506	0.00046	0.00019	13.63025	7.62722	-10.78913	-0.05390	0.00900	0.00644	0.00140	0.00016	-0.00006	6.38449	-8.03751	5.70951	0.49338	-0.00431	0.03093	0.03325	-0.00005	-0.00002	1.05734	-5.27799	-21.32796	-0.02948	0.32939	-0.01058	-0.00116	0.00597	-0.00160	-8.67937
915			9.14000	12.77640	2.36661	-0.36581	-0.00770	0.00144	0.00213	0.00174	0.00005	0.00002	46.53688	-8.90582	-1.41052	-0.06548	0.02009	-0.00218	-0.00383	0.00106	0.00016	13.64926	7.61614	-10.78092	-0.05603	0.01068	0.00654	0.00267	0.00031	-0.00006	6.35036	-8.04169	5.71905	0.49498	-0.00430	0.03245	0.02696	-0.00002	-0.00115	1.03053	-5.28459	-21.25466	-0.04139	0.33052	-0.01338	-0.00106	-0.00021	-0.00133	-8.65113
916			9.15000	12.91300	2.33692	-0.36981	-0.00760	0.00142	0.00208	0.00182	0.00009	0.00006	46.50996	-8.95613	-1.41629	-0.06481	0.02012	-0.00243	-0.00241	0.00160	0.00010	13.68231	7.59730	-10.77019	-0.05716	0.01166	0.00644	0.00426	0.00052	-0.00007	6.32787	-8.03718	5.75086	0.49785	-0.00341	0.03406	0.01957	0.00003	-0.00265	1.01747	-5.27933	-21.21319	-0.05106	0.33304	-0.01589	-0.00019	-0.00668	-0.00070	-8.61750
917			9.16000	13.05197	2.28984	-0.37974	-0.00753	0.00138	0.00199	0.00177	0.00012	0.00008	46.49969	-9.00190	-1.44544	-0.06445	0.01995	-0.00252	-0.00085	0.00200	0.00002	13.73132	7.56916	-10.75556	-0.05677	0.01238	0.00619	0.00584	0.00078	-0.00010	6.31765	-8.02153	5.80723	0.49753	-0.00160	0.03545	0.01242	0.00004	-0.00429	1.02161	-5.26251	-21.20369	-0.05365	0.33724	-0.01735	0.00118	-0.01284	0.00010	-8.57874
918			9.17000	13.18379	2.22853	-0.39290	-0.00751	0.00134	0.00186	0.00165	0.00014	0.00009	46.50724	-9.04029	-1.49536	-0.06430	0.01970	-0.00250	0.00077	0.00226	-0.00007	13.79550	7.53180	-10.73499	-0.05511	0.01304	0.00588	0.00698	0.00104	-0.00014	6.31822	-7.99288	5.88690	0.49829	0.00071	0.03710	0.00691	-0.00003	-0.00595	1.04328	-5.23557	-21.21917	-0.05469	0.34263	-0.01868	0.00255	-0.01807	0.00072	-8.53607
919			9.18000	13.30427	2.15837	-0.40495	-0.00757	0.00130	0.00173	0.00151	0.00015	0.00008	46.53217	-9.06838	-1.56485	-0.06426	0.01943	-0.00246	0.00205	0.00240	-0.00016	13.87015	7.48685	-10.70686	-0.05294	0.01373	0.00563	0.00730	0.00129	-0.00019	6.32660	-7.95097	5.98605	0.50437	0.00306	0.04056	0.00376	-0.00019	-0.00778	1.07898	-5.20130	-21.24683	-0.05894	0.34987	-0.02178	0.00378	-0.02138	0.00102	-8.49207
920			9.19000	13.41332	2.08539	-0.41233	-0.00772	0.00127	0.00162	0.00141	0.00015	0.00006	46.56834	-9.08453	-1.65066	-0.06414	0.01904	-0.00234	0.00250	0.00236	-0.00022	13.94534	7.43640	-10.67166	-0.05204	0.01415	0.00567	0.00679	0.00148	-0.00024	6.33907	-7.89791	6.09949	0.51291	0.00497	0.04448	0.00274	-0.00037	-0.00947	1.12149	-5.16456	-21.27155	-0.06337	0.35802	-0.02514	0.00447	-0.02151	0.00074	-8.45142
921			9.20000	13.51322	2.01415	-0.41564	-0.00796	0.00126	0.00153	0.00136	0.00015	0.00005	46.60533	-9.08745	-1.74479	-0.06398	0.01845	-0.00203	0.00211	0.00203	-0.00024	14.00997	7.38217	-10.63121	-0.05367	0.01403	0.00617	0.00576	0.00158	-0.00029	6.35278	-7.83898	6.22131	0.52075	0.00743	0.04762	0.00276	-0.00057	-0.01062	1.16278	-5.13183	-21.27956	-0.06210	0.36656	-0.02720	0.00413	-0.01759	-0.00021	-8.41914
922			9.21000	13.60902	1.94679	-0.42007	-0.00828	0.00126	0.00147	0.00142	0.00013	0.00006	46.63533	-9.07466	-1.83579	-0.06391	0.01772	-0.00150	0.00149	0.00142	-0.00019	14.05757	7.32437	-10.58743	-0.05757	0.01302	0.00698	0.00451	0.00157	-0.00035	6.36662	-7.78189	6.34604	0.52773	0.01151	0.05115	0.00266	-0.00078	-0.01140	1.19691	-5.10979	-21.26154	-0.05908	0.37197	-0.02980	0.00330	-0.00959	-0.00167	-8.39871
923			9.22000	13.71053	1.88594	-0.43175	-0.00864	0.00126	0.00145	0.00167	0.00011	0.00008	46.65879	-9.04325	-1.91460	-0.06393	0.01706	-0.00093	0.00140	0.00069	-0.00013	14.08825	7.26188	-10.54107	-0.06291	0.01064	0.00779	0.00330	0.00138	-0.00040	6.38057	-7.73390	6.46891	0.53471	0.01375	0.05474	0.00191	-0.00068	-0.01172	1.22090	-5.10366	-21.21442	-0.05960	0.36999	-0.03319	0.00254	0.00098	-0.00349	-8.39179
924			9.23000	13.83141	1.83688	-0.45469	-0.00894	0.00127	0.00145	0.00211	0.00007	0.00009	46.68259	-8.99414	-1.97705	-0.06382	0.01661	-0.00054	0.00210	0.00006	-0.00007	14.10588	7.19475	-10.49400	-0.06889	0.00677	0.00831	0.00222	0.00091	-0.00039	6.39482	-7.69802	6.58576	0.54145	0.01466	0.05754	0.00056	-0.00046	-0.01138	1.23490	-5.11538	-21.14077	-0.06415	0.36511	-0.03634	0.00199	0.01159	-0.00529	-8.39779
925			9.24000	13.98333	1.80748	-0.48974	-0.00913	0.00128	0.00144	0.00267	0.00001	0.00011	46.71344	-8.93511	-2.02345	-0.06338	0.01629	-0.00033	0.00327	-0.00031	-0.00004	14.11384	7.12625	-10.45062	-0.07476	0.00192	0.00844	0.00118	0.00025	-0.00031	6.40933	-7.67302	6.69224	0.54720	0.01520	0.06021	-0.00142	-0.00025	-0.01046	1.24164	-5.14363	-21.04777	-0.07269	0.35885	-0.03982	0.00181	0.02056	-0.00679	-8.41454
926			9.25000	14.16967	1.80595	-0.53528	-0.00913	0.00128	0.00142	0.00316	-0.00006	0.00011	46.75418	-8.87868	-2.05705	-0.06253	0.01602	-0.00027	0.00446	-0.00035	-0.00003	14.11434	7.06265	-10.41625	-0.07952	-0.00238	0.00824	0.00021	-0.00026	-0.00020	6.42419	-7.65677	6.78323	0.55434	0.01607	0.06234	-0.00434	-0.00009	-0.00880	1.24600	-5.18526	-20.94597	-0.08171	0.35119	-0.04296	0.00215	0.02733	-0.00758	-8.43891
927			9.26000	14.38350	1.83746	-0.58829	-0.00894	0.00127	0.00137	0.00341	-0.00013	0.00010	46.80450	-8.83620	-2.08327	-0.06157	0.01568	-0.00019	0.00547	-0.00011	-0.00001	14.10979	7.01010	-10.39293	-0.08222	-0.00532	0.00789	-0.00041	-0.00045	-0.00010	6.43984	-7.64839	6.85372	0.55912	0.01738	0.06359	-0.00850	0.00006	-0.00646	1.25368	-5.23717	-20.84681	-0.08480	0.34294	-0.04483	0.00307	0.03216	-0.00737	-8.46759
928			9.27000	14.61041	1.89919	-0.64400	-0.00860	0.00125	0.00127	0.00334	-0.00018	0.00008	46.86393	-8.81302	-2.10860	-0.06079	0.01513	0.00010	0.00637	0.00027	0.00001	14.10400	6.97195	-10.37802	-0.08242	-0.00701	0.00756	-0.00029	-0.00041	-0.00007	6.45721	-7.64785	6.90038	0.56190	0.01788	0.06380	-0.01378	0.00021	-0.00378	1.27045	-5.29680	-20.75924	-0.08362	0.33462	-0.04531	0.00448	0.03528	-0.00635	-8.49695
929			9.28000	14.83262	1.97779	-0.69574	-0.00823	0.00123	0.00114	0.00301	-0.00019	0.00005	46.93316	-8.80770	-2.13880	-0.06021	0.01426	0.00071	0.00730	0.00061	0.00003	14.10239	6.94772	-10.36566	-0.08068	-0.00805	0.00743	0.00075	-0.00031	-0.00012	6.47722	-7.65404	6.92338	0.56335	0.01824	0.06313	-0.01939	0.00030	-0.00134	1.30051	-5.36150	-20.68830	-0.07714	0.32479	-0.04457	0.00584	0.03634	-0.00491	-8.52323
930			9.29000	15.03337	2.05437	-0.73672	-0.00795	0.00119	0.00098	0.00254	-0.00015	0.00003	47.01331	-8.81278	-2.17697	-0.05946	0.01307	0.00156	0.00821	0.00077	0.00007	14.11102	6.93319	-10.34834	-0.07893	-0.00918	0.00763	0.00261	-0.00029	-0.00025	6.50018	-7.66364	6.92683	0.56424	0.01712	0.06217	-0.02432	0.00027	0.00043	1.34571	-5.42782	-20.63552	-0.06806	0.31097	-0.04348	0.00667	0.03471	-0.00350	-8.54269
931			9.30000	15.20107	2.11396	-0.76368	-0.00784	0.00113	0.00082	0.00203	-0.00010	0.00001	47.10409	-8.81839	-2.22160	-0.05846	0.01175	0.00243	0.00894	0.00070	0.00012	14.13470	6.92243	-10.31984	-0.07803	-0.01062	0.00812	0.00495	-0.00036	-0.00044	6.52583	-7.67266	6.91757	0.56482	0.01684	0.06171	-0.02771	0.00017	0.00140	1.40441	-5.49154	-20.59870	-0.06152	0.29764	-0.04309	0.00712	0.03089	-0.00253	-8.55311
932			9.31000	15.33113	2.14938	-0.77755	-0.00788	0.00107	0.00069	0.00155	-0.00005	0.00000	47.20252	-8.81621	-2.26759	-0.05753	0.01070	0.00309	0.00937	0.00049	0.00019	14.17521	6.91049	-10.27755	-0.07734	-0.01192	0.00867	0.00732	-0.00053	-0.00065	6.55310	-7.67795	6.90209	0.56543	0.01645	0.06131	-0.02898	0.00002	0.00179	1.47214	-5.54835	-20.57080	-0.05560	0.28784	-0.04251	0.00698	0.02544	-0.00225	-8.55428
933			9.32000	15.42643	2.15971	-0.78145	-0.00802	0.00104	0.00064	0.00115	0.00000	0.00000	47.30419	-8.80188	-2.30897	-0.05696	0.01020	0.00338	0.00948	0.00023	0.00024	14.23161	6.89451	-10.22318	-0.07587	-0.01245	0.00905	0.00922	-0.00070	-0.00081	6.58010	-7.67782	6.88409	0.56609	0.01507	0.06003	-0.02795	-0.00014	0.00187	1.54270	-5.59434	-20.54031	-0.05268	0.27934	-0.04118	0.00665	0.01864	-0.00283	-8.54769
934			9.33000	15.49628	2.14813	-0.77857	-0.00819	0.00103	0.00069	0.00091	0.00004	0.00000	47.40466	-8.77466	-2.34189	-0.05673	0.01032	0.00326	0.00925	-0.00003	0.00025	14.30052	6.87368	-10.16108	-0.07384	-0.01180	0.00923	0.01034	-0.00078	-0.00089	6.60473	-7.67163	6.86500	0.56687	0.01465	0.05846	-0.02533	-0.00029	0.00179	1.60937	-5.62694	-20.49389	-0.05568	0.26909	-0.04030	0.00655	0.01122	-0.00424	-8.53655
935			9.34000	15.55375	2.12079	-0.77186	-0.00833	0.00105	0.00086	0.00084	0.00006	0.00000	47.49962	-8.73620	-2.36552	-0.05683	0.01112	0.00266	0.00863	-0.00028	0.00021	14.37690	6.84805	-10.09691	-0.07146	-0.00929	0.00922	0.01056	-0.00069	-0.00085	6.62627	-7.65918	6.84633	0.56802	0.01536	0.05783	-0.02240	-0.00047	0.00150	1.66584	-5.64553	-20.42044	-0.06095	0.26132	-0.04054	0.00608	0.00458	-0.00640	-8.52625
936			9.35000	15.61119	2.08518	-0.76451	-0.00838	0.00109	0.00110	0.00090	0.00007	0.00001	47.58477	-8.68884	-2.38142	-0.05728	0.01251	0.00162	0.00761	-0.00053	0.00013	14.45498	6.81724	-10.03654	-0.06851	-0.00460	0.00906	0.00992	-0.00038	-0.00072	6.64541	-7.64049	6.83119	0.56697	0.01639	0.05802	-0.01959	-0.00064	0.00086	1.70591	-5.65232	-20.31267	-0.06392	0.26522	-0.04069	0.00454	-0.00015	-0.00899	-8.52449
937			9.36000	15.67589	2.04744	-0.75925	-0.00831	0.00115	0.00138	0.00099	0.00007	0.00002	47.65608	-8.63381	-2.39319	-0.05820	0.01439	0.00021	0.00620	-0.00077	0.00002	14.52937	6.77974	-9.98428	-0.06464	0.00210	0.00876	0.00860	0.00019	-0.00053	6.66290	-7.61654	6.82403	0.56767	0.01739	0.05820	-0.01640	-0.00077	-0.00020	1.72226	-5.65246	-20.16622	-0.06726	0.27668	-0.04042	0.00196	-0.00223	-0.01172	-8.54100
938			9.37000	15.74793	2.01106	-0.75739	-0.00814	0.00121	0.00165	0.00104	0.00007	0.00003	47.71049	-8.57176	-2.40601	-0.05959	0.01642	-0.00130	0.00445	-0.00092	-0.00013	14.59634	6.73334	-9.94255	-0.06007	0.00948	0.00838	0.00697	0.00098	-0.00032	6.67823	-7.58952	6.82911	0.57468	0.01883	0.05829	-0.01177	-0.00085	-0.00161	1.70643	-5.65309	-19.97877	-0.07231	0.29054	-0.04016	-0.00190	-0.00099	-0.01450	-8.58568
939			9.38000	15.82174	1.97622	-0.75841	-0.00792	0.00127	0.00186	0.00097	0.00007	0.00004	47.74649	-8.50377	-2.42547	-0.06151	0.01819	-0.00257	0.00247	-0.00093	-0.00031	14.65391	6.67594	-9.91219	-0.05531	0.01605	0.00802	0.00534	0.00189	-0.00011	6.68974	-7.56174	6.84965	0.58806	0.02153	0.05883	-0.00482	-0.00092	-0.00334	1.65127	-5.66084	-19.75056	-0.07544	0.30425	-0.04042	-0.00680	0.00322	-0.01725	-8.66541
940			9.39000	15.88913	1.94067	-0.76124	-0.00769	0.00129	0.00198	0.00081	0.00008	0.00005	47.76371	-8.43139	-2.45476	-0.06385	0.01938	-0.00332	0.00034	-0.00085	-0.00045	14.70117	6.60671	-9.89352	-0.05058	0.02060	0.00771	0.00384	0.00272	0.00009	6.69543	-7.53332	6.88854	0.60821	0.02533	0.05997	0.00481	-0.00108	-0.00549	1.55469	-5.67922	-19.48785	-0.07934	0.31540	-0.04181	-0.01199	0.00859	-0.01973	-8.78085
941			9.40000	15.94193	1.90239	-0.76531	-0.00750	0.00129	0.00200	0.00055	0.00008	0.00005	47.76252	-8.35566	-2.49316	-0.06634	0.01990	-0.00354	-0.00183	-0.00076	-0.00052	14.73788	6.52653	-9.88647	-0.04607	0.02295	0.00741	0.00255	0.00329	0.00026	6.69370	-7.50106	6.94907	0.63596	0.03033	0.06201	0.01702	-0.00148	-0.00831	1.42436	-5.70660	-19.20813	-0.08659	0.32953	-0.04448	-0.01666	0.01231	-0.02106	-8.92286
942			9.41000	15.97314	1.86269	-0.77093	-0.00736	0.00126	0.00193	0.00023	0.00008	0.00006	47.74390	-8.27729	-2.53628	-0.06866	0.01991	-0.00343	-0.00391	-0.00078	-0.00052	14.76430	6.43781	-9.89063	-0.04200	0.02335	0.00701	0.00153	0.00350	0.00039	6.68396	-7.45977	7.03573	0.66567	0.03278	0.06345	0.03135	-0.00208	-0.01180	1.28016	-5.73543	-18.94371	-0.08756	0.34367	-0.04600	-0.01761	0.01186	-0.01906	-9.07136
943			9.42000	15.97756	1.82619	-0.77901	-0.00728	0.00122	0.00183	-0.00013	0.00006	0.00006	47.70936	-8.19698	-2.57745	-0.07053	0.01957	-0.00311	-0.00576	-0.00095	-0.00046	14.78165	6.34407	-9.90517	-0.03882	0.02227	0.00651	0.00080	0.00335	0.00048	6.66630	-7.40405	7.15408	0.69506	0.03430	0.06409	0.04700	-0.00292	-0.01596	1.14634	-5.75677	-18.73199	-0.08721	0.35104	-0.04699	-0.01574	0.00719	-0.01413	-9.20248
[truncated: 719 more rows]
[truncated: 11 more columns]
