# Supplementary material for: Analysis of the impact of different landing heights and lateralities on lower limb joint load based on statistical parametric mapping
Source: PLoS One. 2025 May 30;20(5):e0324656. doi: 10.1371/journal.pone.0324656 (PMC12124505; doi:10.1371/journal.pone.0324656)
Supplement: S1 File — (ZIP) [file pone.0324656.s001.zip › Original data/004/右前45.txt]

	C:\Users\dell\Documents\Qualisys-GAIT1214\Data\zhupengbo_zhupengbo_2023-11-18_WJN001\2023-11-18\2023-11-18_unspecified\Gait LB - CAST 9.c3d	C:\Users\dell\Documents\Qualisys-GAIT1214\Data\zhupengbo_zhupengbo_2023-11-18_WJN001\2023-11-18\2023-11-18_unspecified\Gait LB - CAST 9.c3d	C:\Users\dell\Documents\Qualisys-GAIT1214\Data\zhupengbo_zhupengbo_2023-11-18_WJN001\2023-11-18\2023-11-18_unspecified\Gait LB - CAST 9.c3d	C:\Users\dell\Documents\Qualisys-GAIT1214\Data\zhupengbo_zhupengbo_2023-11-18_WJN001\2023-11-18\2023-11-18_unspecified\Gait LB - CAST 9.c3d	C:\Users\dell\Documents\Qualisys-GAIT1214\Data\zhupengbo_zhupengbo_2023-11-18_WJN001\2023-11-18\2023-11-18_unspecified\Gait LB - CAST 9.c3d	C:\Users\dell\Documents\Qualisys-GAIT1214\Data\zhupengbo_zhupengbo_2023-11-18_WJN001\2023-11-18\2023-11-18_unspecified\Gait LB - CAST 9.c3d	C:\Users\dell\Documents\Qualisys-GAIT1214\Data\zhupengbo_zhupengbo_2023-11-18_WJN001\2023-11-18\2023-11-18_unspecified\Gait LB - CAST 9.c3d	C:\Users\dell\Documents\Qualisys-GAIT1214\Data\zhupengbo_zhupengbo_2023-11-18_WJN001\2023-11-18\2023-11-18_unspecified\Gait LB - CAST 9.c3d	C:\Users\dell\Documents\Qualisys-GAIT1214\Data\zhupengbo_zhupengbo_2023-11-18_WJN001\2023-11-18\2023-11-18_unspecified\Gait LB - CAST 9.c3d	C:\Users\dell\Documents\Qualisys-GAIT1214\Data\zhupengbo_zhupengbo_2023-11-18_WJN001\2023-11-18\2023-11-18_unspecified\Gait LB - CAST 9.c3d	C:\Users\dell\Documents\Qualisys-GAIT1214\Data\zhupengbo_zhupengbo_2023-11-18_WJN001\2023-11-18\2023-11-18_unspecified\Gait LB - CAST 9.c3d	C:\Users\dell\Documents\Qualisys-GAIT1214\Data\zhupengbo_zhupengbo_2023-11-18_WJN001\2023-11-18\2023-11-18_unspecified\Gait LB - CAST 9.c3d	C:\Users\dell\Documents\Qualisys-GAIT1214\Data\zhupengbo_zhupengbo_2023-11-18_WJN001\2023-11-18\2023-11-18_unspecified\Gait LB - CAST 9.c3d	C:\Users\dell\Documents\Qualisys-GAIT1214\Data\zhupengbo_zhupengbo_2023-11-18_WJN001\2023-11-18\2023-11-18_unspecified\Gait LB - CAST 9.c3d	C:\Users\dell\Documents\Qualisys-GAIT1214\Data\zhupengbo_zhupengbo_2023-11-18_WJN001\2023-11-18\2023-11-18_unspecified\Gait LB - CAST 9.c3d	C:\Users\dell\Documents\Qualisys-GAIT1214\Data\zhupengbo_zhupengbo_2023-11-18_WJN001\2023-11-18\2023-11-18_unspecified\Gait LB - CAST 9.c3d	C:\Users\dell\Documents\Qualisys-GAIT1214\Data\zhupengbo_zhupengbo_2023-11-18_WJN001\2023-11-18\2023-11-18_unspecified\Gait LB - CAST 9.c3d	C:\Users\dell\Documents\Qualisys-GAIT1214\Data\zhupengbo_zhupengbo_2023-11-18_WJN001\2023-11-18\2023-11-18_unspecified\Gait LB - CAST 9.c3d	C:\Users\dell\Documents\Qualisys-GAIT1214\Data\zhupengbo_zhupengbo_2023-11-18_WJN001\2023-11-18\2023-11-18_unspecified\Gait LB - CAST 9.c3d	C:\Users\dell\Documents\Qualisys-GAIT1214\Data\zhupengbo_zhupengbo_2023-11-18_WJN001\2023-11-18\2023-11-18_unspecified\Gait LB - CAST 9.c3d	C:\Users\dell\Documents\Qualisys-GAIT1214\Data\zhupengbo_zhupengbo_2023-11-18_WJN001\2023-11-18\2023-11-18_unspecified\Gait LB - CAST 9.c3d	C:\Users\dell\Documents\Qualisys-GAIT1214\Data\zhupengbo_zhupengbo_2023-11-18_WJN001\2023-11-18\2023-11-18_unspecified\Gait LB - CAST 9.c3d	C:\Users\dell\Documents\Qualisys-GAIT1214\Data\zhupengbo_zhupengbo_2023-11-18_WJN001\2023-11-18\2023-11-18_unspecified\Gait LB - CAST 9.c3d	C:\Users\dell\Documents\Qualisys-GAIT1214\Data\zhupengbo_zhupengbo_2023-11-18_WJN001\2023-11-18\2023-11-18_unspecified\Gait LB - CAST 9.c3d	C:\Users\dell\Documents\Qualisys-GAIT1214\Data\zhupengbo_zhupengbo_2023-11-18_WJN001\2023-11-18\2023-11-18_unspecified\Gait LB - CAST 9.c3d	C:\Users\dell\Documents\Qualisys-GAIT1214\Data\zhupengbo_zhupengbo_2023-11-18_WJN001\2023-11-18\2023-11-18_unspecified\Gait LB - CAST 9.c3d	C:\Users\dell\Documents\Qualisys-GAIT1214\Data\zhupengbo_zhupengbo_2023-11-18_WJN001\2023-11-18\2023-11-18_unspecified\Gait LB - CAST 9.c3d	C:\Users\dell\Documents\Qualisys-GAIT1214\Data\zhupengbo_zhupengbo_2023-11-18_WJN001\2023-11-18\2023-11-18_unspecified\Gait LB - CAST 9.c3d	C:\Users\dell\Documents\Qualisys-GAIT1214\Data\zhupengbo_zhupengbo_2023-11-18_WJN001\2023-11-18\2023-11-18_unspecified\Gait LB - CAST 9.c3d	C:\Users\dell\Documents\Qualisys-GAIT1214\Data\zhupengbo_zhupengbo_2023-11-18_WJN001\2023-11-18\2023-11-18_unspecified\Gait LB - CAST 9.c3d	C:\Users\dell\Documents\Qualisys-GAIT1214\Data\zhupengbo_zhupengbo_2023-11-18_WJN001\2023-11-18\2023-11-18_unspecified\Gait LB - CAST 9.c3d	C:\Users\dell\Documents\Qualisys-GAIT1214\Data\zhupengbo_zhupengbo_2023-11-18_WJN001\2023-11-18\2023-11-18_unspecified\Gait LB - CAST 9.c3d	C:\Users\dell\Documents\Qualisys-GAIT1214\Data\zhupengbo_zhupengbo_2023-11-18_WJN001\2023-11-18\2023-11-18_unspecified\Gait LB - CAST 9.c3d	C:\Users\dell\Documents\Qualisys-GAIT1214\Data\zhupengbo_zhupengbo_2023-11-18_WJN001\2023-11-18\2023-11-18_unspecified\Gait LB - CAST 9.c3d	C:\Users\dell\Documents\Qualisys-GAIT1214\Data\zhupengbo_zhupengbo_2023-11-18_WJN001\2023-11-18\2023-11-18_unspecified\Gait LB - CAST 9.c3d	C:\Users\dell\Documents\Qualisys-GAIT1214\Data\zhupengbo_zhupengbo_2023-11-18_WJN001\2023-11-18\2023-11-18_unspecified\Gait LB - CAST 9.c3d	C:\Users\dell\Documents\Qualisys-GAIT1214\Data\zhupengbo_zhupengbo_2023-11-18_WJN001\2023-11-18\2023-11-18_unspecified\Gait LB - CAST 9.c3d	C:\Users\dell\Documents\Qualisys-GAIT1214\Data\zhupengbo_zhupengbo_2023-11-18_WJN001\2023-11-18\2023-11-18_unspecified\Gait LB - CAST 9.c3d	C:\Users\dell\Documents\Qualisys-GAIT1214\Data\zhupengbo_zhupengbo_2023-11-18_WJN001\2023-11-18\2023-11-18_unspecified\Gait LB - CAST 9.c3d	C:\Users\dell\Documents\Qualisys-GAIT1214\Data\zhupengbo_zhupengbo_2023-11-18_WJN001\2023-11-18\2023-11-18_unspecified\Gait LB - CAST 9.c3d	C:\Users\dell\Documents\Qualisys-GAIT1214\Data\zhupengbo_zhupengbo_2023-11-18_WJN001\2023-11-18\2023-11-18_unspecified\Gait LB - CAST 9.c3d	C:\Users\dell\Documents\Qualisys-GAIT1214\Data\zhupengbo_zhupengbo_2023-11-18_WJN001\2023-11-18\2023-11-18_unspecified\Gait LB - CAST 9.c3d	C:\Users\dell\Documents\Qualisys-GAIT1214\Data\zhupengbo_zhupengbo_2023-11-18_WJN001\2023-11-18\2023-11-18_unspecified\Gait LB - CAST 9.c3d	C:\Users\dell\Documents\Qualisys-GAIT1214\Data\zhupengbo_zhupengbo_2023-11-18_WJN001\2023-11-18\2023-11-18_unspecified\Gait LB - CAST 9.c3d	C:\Users\dell\Documents\Qualisys-GAIT1214\Data\zhupengbo_zhupengbo_2023-11-18_WJN001\2023-11-18\2023-11-18_unspecified\Gait LB - CAST 9.c3d	C:\Users\dell\Documents\Qualisys-GAIT1214\Data\zhupengbo_zhupengbo_2023-11-18_WJN001\2023-11-18\2023-11-18_unspecified\Gait LB - CAST 9.c3d	C:\Users\dell\Documents\Qualisys-GAIT1214\Data\zhupengbo_zhupengbo_2023-11-18_WJN001\2023-11-18\2023-11-18_unspecified\Gait LB - CAST 9.c3d	C:\Users\dell\Documents\Qualisys-GAIT1214\Data\zhupengbo_zhupengbo_2023-11-18_WJN001\2023-11-18\2023-11-18_unspecified\Gait LB - CAST 9.c3d	C:\Users\dell\Documents\Qualisys-GAIT1214\Data\zhupengbo_zhupengbo_2023-11-18_WJN001\2023-11-18\2023-11-18_unspecified\Gait LB - CAST 9.c3d
	CD	ZD	TIME	Left Ankle Angles	Left Ankle Angles	Left Ankle Angles	Left Ankle Moment	Left Ankle Moment	Left Ankle Moment	Left Ankle Power	Left Ankle Power	Left Ankle Power	Left Knee Angles	Left Knee Angles	Left Knee Angles	Left Knee Moment	Left Knee Moment	Left Knee Moment	Left Knee Power	Left Knee Power	Left Knee Power	Left Hip Angles	Left Hip Angles	Left Hip Angles	Left Hip Moment	Left Hip Moment	Left Hip Moment	Left Hip Power	Left Hip Power	Left Hip Power	Right Ankle Angles	Right Ankle Angles	Right Ankle Angles	Right Ankle Moment	Right Ankle Moment	Right Ankle Moment	Right Ankle Power	Right Ankle Power	Right Ankle Power	Right Knee Angles	Right Knee Angles	Right Knee Angles	Right Knee Moment	Right Knee Moment	Right Knee Moment	Right Knee Power	Right Knee Power	Right Knee Power	Right Hip Angles
	EVENT_LABEL	EVENT_LABEL	FRAME_NUMBERS	LINK_MODEL_BASED	LINK_MODEL_BASED	LINK_MODEL_BASED	LINK_MODEL_BASED	LINK_MODEL_BASED	LINK_MODEL_BASED	LINK_MODEL_BASED	LINK_MODEL_BASED	LINK_MODEL_BASED	LINK_MODEL_BASED	LINK_MODEL_BASED	LINK_MODEL_BASED	LINK_MODEL_BASED	LINK_MODEL_BASED	LINK_MODEL_BASED	LINK_MODEL_BASED	LINK_MODEL_BASED	LINK_MODEL_BASED	LINK_MODEL_BASED	LINK_MODEL_BASED	LINK_MODEL_BASED	LINK_MODEL_BASED	LINK_MODEL_BASED	LINK_MODEL_BASED	LINK_MODEL_BASED	LINK_MODEL_BASED	LINK_MODEL_BASED	LINK_MODEL_BASED	LINK_MODEL_BASED	LINK_MODEL_BASED	LINK_MODEL_BASED	LINK_MODEL_BASED	LINK_MODEL_BASED	LINK_MODEL_BASED	LINK_MODEL_BASED	LINK_MODEL_BASED	LINK_MODEL_BASED	LINK_MODEL_BASED	LINK_MODEL_BASED	LINK_MODEL_BASED	LINK_MODEL_BASED	LINK_MODEL_BASED	LINK_MODEL_BASED	LINK_MODEL_BASED	LINK_MODEL_BASED	LINK_MODEL_BASED
	ORIGINAL	ORIGINAL	ORIGINAL	ORIGINAL	ORIGINAL	ORIGINAL	ORIGINAL	ORIGINAL	ORIGINAL	ORIGINAL	ORIGINAL	ORIGINAL	ORIGINAL	ORIGINAL	ORIGINAL	ORIGINAL	ORIGINAL	ORIGINAL	ORIGINAL	ORIGINAL	ORIGINAL	ORIGINAL	ORIGINAL	ORIGINAL	ORIGINAL	ORIGINAL	ORIGINAL	ORIGINAL	ORIGINAL	ORIGINAL	ORIGINAL	ORIGINAL	ORIGINAL	ORIGINAL	ORIGINAL	ORIGINAL	ORIGINAL	ORIGINAL	ORIGINAL	ORIGINAL	ORIGINAL	ORIGINAL	ORIGINAL	ORIGINAL	ORIGINAL	ORIGINAL	ORIGINAL	ORIGINAL	ORIGINAL
ITEM	X	X	X	X	Y	Z	X	Y	Z	X	Y	Z	X	Y	Z	X	Y	Z	X	Y	Z	X	Y	Z	X	Y	Z	X	Y	Z	X	Y	Z	X	Y	Z	X	Y	Z	X	Y	Z	X	Y	Z	X	Y	Z	X
1	0.08000	0.18000	0.00000	25.34775	-3.51074	6.47240							94.07526	-1.45768	0.31612							5.47718	-1.14290	-12.15299							-30.03998	-4.59767	16.63900							-2.09217	-11.10925	-22.13037							9.28723
2			0.01000	23.78679	-1.76881	6.01720							98.25454	-1.56555	0.42260							7.05372	-0.70894	-11.59659							-31.41408	-5.56595	17.02969							-1.22153	-11.18258	-22.08100							9.14683
3			0.02000	22.59242	0.01087	5.61206	-0.01304	-0.00038	-0.00388	-0.02128	0.00118	0.00211	102.56940	-1.62156	0.70864	-0.04153	0.00298	0.02988	0.31415	-0.00208	0.00411	8.60910	-0.27084	-11.01255	-0.13375	0.02137	0.03282	0.35297	-0.01233	-0.03787	-31.98183	-6.40252	17.45712	-0.01293	-0.00505	0.00004	-0.00114	-0.00346	-0.00005	-0.26901	-11.15476	-22.03700	-0.07429	-0.04936	-0.01425	0.13161	0.00769	-0.00111	8.86223
4			0.03000	21.91878	1.72557	5.21877	-0.01417	-0.00044	-0.00488	-0.00986	0.00128	0.00204	106.90089	-1.59186	1.23846	-0.00228	0.00647	0.04413	0.01715	-0.00684	0.01988	10.08388	0.14305	-10.38914	-0.10198	-0.00417	0.04459	0.25251	0.00194	-0.05427	-31.42361	-6.99949	17.86950	-0.01926	-0.00785	-0.00011	0.04069	-0.00253	0.00010	0.79131	-11.00451	-21.99096	-0.06999	-0.07230	-0.01416	0.14091	0.02757	-0.00105	8.38515
5			0.04000	21.82139	3.26524	4.79720	-0.01468	-0.00026	-0.00507	0.00363	0.00066	0.00090	111.14438	-1.48375	2.01876	0.03570	0.01244	0.05564	-0.26013	-0.01685	0.04233	11.44340	0.49684	-9.73158	-0.10364	-0.03793	0.05210	0.23562	0.01081	-0.06429	-29.47358	-7.27635	18.20246	-0.02565	-0.01066	-0.00062	0.11948	0.00054	0.00029	2.02058	-10.71948	-21.94437	-0.04117	-0.09392	-0.00991	0.09797	0.05673	-0.00054	7.69520
6			0.05000	22.25529	4.51511	4.30112	-0.01417	0.00017	-0.00430	0.01479	-0.00036	-0.00082	115.20636	-1.33657	2.99803	0.06869	0.02028	0.06383	-0.47336	-0.03087	0.06261	12.67714	0.74444	-9.06540	-0.12627	-0.08220	0.05388	0.26057	0.00287	-0.06284	-26.02452	-7.21022	18.36667	-0.03150	-0.01272	-0.00139	0.22538	0.00437	-0.00017	3.50152	-10.31445	-21.90263	0.01951	-0.10384	-0.00036	-0.05622	0.07900	-0.00001	6.81100
7			0.06000	23.10456	5.36903	3.68280	-0.01269	0.00073	-0.00293	0.02044	-0.00107	-0.00198	118.99399	-1.20010	4.07155	0.09378	0.02927	0.06936	-0.59325	-0.04426	0.07218	13.79027	0.83041	-8.43167	-0.15757	-0.13668	0.04939	0.29402	-0.03905	-0.04881	-21.26788	-6.87117	18.24409	-0.03586	-0.01327	-0.00208	0.32386	0.00609	-0.00162	5.30823	-9.84812	-21.86790	0.10803	-0.09005	0.01455	-0.37697	0.07059	-0.00021	5.79812
8			0.07000	24.22631	5.75048	2.91311	-0.01057	0.00122	-0.00164	0.02048	-0.00100	-0.00203	122.41181	-1.11539	5.08659	0.10824	0.03836	0.07292	-0.60552	-0.04948	0.06492	14.79686	0.69797	-7.88112	-0.18709	-0.19569	0.03923	0.31670	-0.12945	-0.02695	-15.75012	-6.42014	17.71786	-0.03765	-0.01187	-0.00209	0.36892	0.00447	-0.00308	7.48790	-9.41245	-21.83873	0.19716	-0.04440	0.03277	-0.82407	0.02951	-0.00116	4.77533
9			0.08000	25.48568	5.63267	2.00072	-0.00817	0.00149	-0.00114	0.01684	-0.00026	-0.00201	125.36983	-1.10748	5.86201	0.11047	0.04628	0.07510	-0.52079	-0.03989	0.03815	15.71685	0.30031	-7.46844	-0.20834	-0.24878	0.02568	0.32404	-0.26338	-0.00689	-10.20778	-6.02404	16.72518	0.43016	0.03216	0.01729	-4.03076	-0.00717	0.03758	10.08705	-9.07707	-21.81332	-0.57337	0.10009	-0.08173	2.85406	-0.04992	0.00427	3.91264
10			0.09000	26.76728	5.05035	0.99628	-0.00578	0.00148	-0.00179	0.01168	0.00059	-0.00389	127.79185	-1.18865	6.22710	0.10067	0.05198	0.07639	-0.37354	-0.01504	-0.00662	16.57491	-0.38493	-7.24688	-0.22244	-0.28552	0.01240	0.32614	-0.40437	0.00312	-5.26665	-5.74472	15.29966	0.16196	-0.25461	0.00965	-1.31010	0.04876	0.02658	13.18383	-8.82394	-21.79877	0.44565	-0.54009	-0.07550	-2.62246	0.24141	0.00873	3.40094
11			0.10000	27.97175	4.09728	-0.01919	-0.00368	0.00121	-0.00351	0.00678	0.00102	-0.00836	129.61858	-1.37126	6.06345	0.08013	0.05464	0.07675	-0.20957	0.01754	-0.06381	17.39831	-1.33630	-7.27136	-0.23432	-0.29886	0.00223	0.33699	-0.48988	0.00189	-1.25232	-5.51414	13.58952	0.09059	-0.30149	-0.01722	-0.58512	0.11352	-0.05179	16.82917	-8.53197	-21.81798	1.07123	-1.02898	-0.16007	-7.21517	0.65028	0.04633	3.37267
12			0.11000	29.01394	2.90900	-0.95963	-0.00205	0.00078	-0.00574	0.00316	0.00089	-0.01363	130.81303	-1.68072	5.33802	0.05018	0.05365	0.07528	-0.07392	0.04494	-0.12221	18.21547	-2.46704	-7.60099	-0.24384	-0.28627	-0.00439	0.36248	-0.46338	-0.00642	1.80651	-5.21766	11.84990	0.05921	-0.16129	-0.05748	-0.28975	0.11070	-0.15855	20.91403	-8.02699	-21.88875	1.33142	-0.69281	-0.02837	-9.59100	0.72667	0.01638	3.81165
13			0.12000	29.82462	1.63539	-1.76658	-0.00087	0.00031	-0.00765	0.00098	0.00038	-0.01685	131.36858	-2.15662	4.12421	0.01277	0.04909	0.07070	-0.00430	0.05584	-0.16408	19.05980	-3.62304	-8.27813	-0.23917	-0.24763	-0.00790	0.38844	-0.31997	-0.01574	4.06833	-4.79835	10.39829	0.04744	-0.03708	-0.07583	-0.17129	0.03433	-0.14872	25.10892	-7.18566	-21.98624	1.25440	-0.15439	0.18213	-8.77863	0.23571	-0.16044	4.53444
14			0.13000	30.35032	0.41036	-2.43276	0.00005	-0.00018	-0.00849	-0.00003	-0.00021	-0.01652	131.30859	-2.82856	2.60648	-0.02946	0.04253	0.06234	-0.02203	0.04893	-0.17231	19.97237	-4.61329	-9.27631	-0.20414	-0.18578	-0.00745	0.37415	-0.12898	-0.01693	5.74945	-4.29068	9.53172	0.12215	0.02322	-0.05019	-0.32441	-0.02218	-0.03789	28.96249	-6.04986	-22.05176	0.90350	0.16574	0.27111	-5.49291	-0.29975	-0.28328	5.26608
15			0.14000	30.55169	-0.66675	-2.99975	0.00092	-0.00066	-0.00781	-0.00006	-0.00064	-0.01321	130.67032	-3.68144	1.04753	-0.07451	0.03662	0.05040	-0.13058	0.03261	-0.14261	20.98588	-5.26061	-10.46396	-0.13038	-0.10732	-0.00142	0.26621	0.00467	-0.00308	7.03395	-3.77407	9.43063	0.20595	0.04056	-0.00754	-0.40630	-0.03165	0.00438	32.09691	-4.83736	-22.04069	0.60849	0.31524	0.29389	-2.85377	-0.54813	-0.28041	5.76292
16			0.15000	30.40861	-1.53662	-3.53193	0.00189	-0.00110	-0.00565	0.00098	-0.00073	-0.00839	129.48926	-4.63357	-0.27861	-0.12254	0.03403	0.03604	-0.32550	0.01548	-0.08908	22.09793	-5.45088	-11.62138	-0.02453	-0.02214	0.01004	0.05295	0.01629	0.01604	8.03979	-3.30710	10.08612	0.25541	0.03232	0.02528	-0.37547	-0.01683	-0.04322	34.34281	-3.81686	-21.93943	0.44706	0.26330	0.21413	-1.41905	-0.35904	-0.13289	5.90543
17			0.16000	29.93192	-2.18209	-4.08217	0.00300	-0.00145	-0.00249	0.00313	-0.00048	-0.00330	127.80286	-5.53523	-1.15942	-0.17457	0.03608	0.02079	-0.59931	0.00004	-0.03597	23.26574	-5.16491	-12.49669	0.09600	0.05969	0.02442	-0.20488	-0.07171	0.01590	8.82164	-2.90096	11.29152	0.27441	0.02287	0.04538	-0.29148	-0.00696	-0.10746	35.72433	-3.16396	-21.76261	0.29364	0.13991	0.08896	-0.52417	-0.11926	-0.01782	5.70227
18			0.17000	29.17292	-2.62470	-4.66070	0.00417	-0.00166	0.00103	0.00602	-0.00011	0.00121	125.66782	-6.18538	-1.50433	-0.23029	0.04156	0.00572	-0.93374	-0.01229	-0.00413	24.43029	-4.47778	-12.86429	0.20729	0.13002	0.03783	-0.41334	-0.17257	-0.01992	9.38969	-2.54334	12.71716	0.28368	0.02655	0.06178	-0.19583	-0.00481	-0.15147	36.36898	-2.89318	-21.56252	0.04007	0.10629	0.02866	-0.02594	-0.04015	0.00266	5.24752
19			0.18000	28.22684	-2.90386	-5.22102	0.00521	-0.00169	0.00432	0.00864	0.00016	0.00412	123.17623	-6.38160	-1.38196	-0.28702	0.04700	-0.00875	-1.28995	-0.01402	-0.00326	25.54401	-3.53031	-12.58113	0.28879	0.18387	0.04821	-0.52276	-0.20240	-0.08307	9.73661	-2.23726	14.03175	-0.00730	-0.00144	-0.00170	0.00244	0.00017	0.00349	36.44815	-2.87679	-21.42112	-0.09670	-0.04011	-0.02921	-0.01818	0.00210	-0.00341	4.69146
20			0.19000	27.22378	-3.05195	-5.67486	0.00593	-0.00156	0.00704	0.00975	0.00023	0.00440	120.46364	-5.98845	-1.00169	-0.33977	0.04829	-0.02220	-1.60588	0.00143	-0.03005	26.58390	-2.49229	-11.62436	0.32391	0.21727	0.05496	-0.53341	-0.13205	-0.14850	9.86557	-2.01261	15.01086	-0.00773	-0.00173	-0.00203	0.00007	0.00010	0.00281	36.14631	-2.92509	-21.41921	-0.08201	-0.04830	-0.03250	-0.05986	-0.00455	0.00404	4.20097
21			0.20000	26.30531	-3.08641	-5.93612	0.00624	-0.00132	0.00909	0.00881	0.00018	0.00195	117.69041	-5.00392	-0.63807	-0.38202	0.04307	-0.03342	-1.81003	0.02597	-0.06938	27.54440	-1.53006	-10.11827	0.32102	0.22993	0.06011	-0.48832	0.00211	-0.19668	9.80463	-1.90205	15.58656	-0.00813	-0.00198	-0.00225	-0.00209	-0.00007	0.00162	35.62122	-2.88452	-21.60149	-0.06594	-0.05396	-0.03602	-0.06929	-0.00615	0.01805	3.89371
22			0.21000	25.58875	-3.02466	-5.96575	0.00619	-0.00100	0.01052	0.00634	0.00010	-0.00197	115.00056	-3.54526	-0.51306	-0.40820	0.03170	-0.04108	-1.85873	0.03979	-0.10230	28.42383	-0.77819	-8.28901	0.29500	0.22252	0.06359	-0.41350	0.13365	-0.21329	9.59917	-1.91278	15.83187	-0.00846	-0.00218	-0.00234	-0.00384	-0.00033	0.00061	34.96911	-2.70279	-21.96552	-0.05042	-0.05498	-0.03769	-0.06328	-0.00612	0.03235	3.79393
23			0.22000	25.13834	-2.89804	-5.78960	0.00596	-0.00069	0.01141	0.00342	0.00003	-0.00551	112.48354	-1.80161	-0.72929	-0.41622	0.01654	-0.04528	-1.76299	0.02989	-0.11883	29.20779	-0.31644	-6.40505	0.26646	0.20164	0.06530	-0.32987	0.21190	-0.19556	9.29557	-2.02257	15.90808	-0.00872	-0.00233	-0.00235	-0.00514	-0.00063	0.00024	34.22407	-2.42979	-22.48396	-0.03554	-0.05232	-0.03728	-0.05065	-0.00932	0.04100	3.84170
24			0.23000	24.95512	-2.74750	-5.48551	0.00573	-0.00043	0.01182	0.00091	-0.00000	-0.00722	110.17040	0.02929	-1.26114	-0.40802	0.00053	-0.04763	-1.57634	0.00113	-0.11992	29.86639	-0.16379	-4.70203	0.23630	0.17337	0.06375	-0.23517	0.22397	-0.14734	8.92930	-2.19890	15.99749	-0.00891	-0.00249	-0.00237	-0.00614	-0.00096	0.00054	33.38493	-2.16423	-23.12418	-0.02102	-0.04831	-0.03540	-0.03365	-0.01625	0.04240	3.93474
25			0.24000	24.98652	-2.60889	-5.15197	0.00557	-0.00025	0.01176	-0.00081	-0.00001	-0.00675	108.05171	1.74803	-2.00151	-0.38829	-0.01348	-0.04983	-1.36071	-0.02903	-0.10860	30.35850	-0.28784	-3.36887	0.20545	0.14536	0.05936	-0.13769	0.18824	-0.08496	8.51879	-2.42068	16.23758	-0.00903	-0.00269	-0.00247	-0.00704	-0.00136	0.00130	32.44169	-1.99457	-23.84190	-0.00703	-0.04503	-0.03275	-0.01251	-0.02428	0.03792	3.97017
26			0.25000	25.15005	-2.50133	-4.87347	0.00549	-0.00015	0.01131	-0.00169	-0.00000	-0.00482	106.10209	3.16794	-2.81092	-0.36248	-0.02348	-0.05273	-1.15874	-0.04459	-0.08549	30.64545	-0.61907	-2.53634	0.17562	0.12356	0.05301	-0.05150	0.13229	-0.02535	8.06677	-2.68734	16.68048	-0.00908	-0.00292	-0.00265	-0.00794	-0.00186	0.00222	31.39483	-1.96942	-24.57387	0.00558	-0.04344	-0.02979	0.01082	-0.03144	0.02980	3.87720
27			0.26000	25.35902	-2.42252	-4.69946	0.00545	-0.00009	0.01061	-0.00181	0.00000	-0.00254	104.29861	4.13561	-3.55704	-0.33512	-0.02842	-0.05565	-0.98703	-0.04083	-0.04933	30.70624	-1.06548	-2.27275	0.15017	0.11016	0.04579	0.01294	0.07334	0.02003	7.56839	-3.01164	17.29227	-0.00904	-0.00316	-0.00282	-0.00882	-0.00242	0.00294	30.26844	-2.09911	-25.24972	0.01513	-0.04319	-0.02669	0.03073	-0.03686	0.02020	3.63707
28			0.27000	25.54034	-2.35136	-4.64024	0.00537	-0.00007	0.00985	-0.00133	0.00001	-0.00083	102.62960	4.55807	-4.13943	-0.30880	-0.02808	-0.05666	-0.84282	-0.02459	-0.00351	30.54584	-1.53089	-2.57866	0.13072	0.10249	0.03827	0.05510	0.01634	0.04675	7.01838	-3.40507	17.98051	-0.00887	-0.00334	-0.00290	-0.00955	-0.00294	0.00310	29.11078	-2.37084	-25.81316	0.01996	-0.04333	-0.02359	0.04052	-0.04028	0.01113	3.28282
29			0.28000	25.64418	-2.25731	-4.67118	0.00519	-0.00005	0.00917	-0.00050	0.00001	-0.00006	101.09545	4.42382	-4.50874	-0.28450	-0.02325	-0.05401	-0.71571	-0.00784	0.03977	30.19339	-1.93359	-3.38616	0.11664	0.09565	0.03051	0.07962	-0.03376	0.05504	6.41513	-3.86730	18.63299	-0.00856	-0.00341	-0.00283	-0.00996	-0.00329	0.00260	27.98139	-2.76209	-26.23772	0.01934	-0.04307	-0.02077	0.03735	-0.04183	0.00407	2.88015
30			0.29000	25.64776	-2.11312	-4.74540	0.00479	0.00001	0.00862	0.00035	-0.00000	-0.00016	99.70611	3.80463	-4.67326	-0.26245	-0.01557	-0.04760	-0.59717	0.00122	0.06640	29.69625	-2.22024	-4.56921	0.10485	0.08580	0.02205	0.08962	-0.06737	0.04731	5.76399	-4.38501	19.15393	-0.00815	-0.00335	-0.00259	-0.00996	-0.00336	0.00167	26.93156	-3.24567	-26.53179	0.01382	-0.04169	-0.01838	0.02438	-0.04147	-0.00038	2.50112
31			0.30000	25.55498	-1.90878	-4.81462	0.00404	0.00015	0.00813	0.00088	-0.00006	-0.00074	98.47624	2.83355	-4.68586	-0.24259	-0.00698	-0.03857	-0.48424	0.00224	0.07072	29.11349	-2.36973	-5.96801	0.09265	0.07176	0.01288	0.08660	-0.07755	0.02887	5.08051	-4.93878	19.48684	-0.00772	-0.00313	-0.00220	-0.00952	-0.00317	0.00070	25.98788	-3.78792	-26.73195	0.00535	-0.03841	-0.01618	0.00845	-0.03843	-0.00223	2.20202
32			0.31000	25.39408	-1.65971	-4.84484	0.00292	0.00036	0.00757	0.00087	-0.00014	-0.00141	97.42064	1.67296	-4.61989	-0.22476	0.00096	-0.02824	-0.37792	-0.00037	0.05692	28.50672	-2.38886	-7.41697	0.07787	0.05486	0.00397	0.07244	-0.06675	0.00840	4.39052	-5.51009	19.62298	-0.00737	-0.00276	-0.00165	-0.00877	-0.00277	0.00003	25.14376	-4.34590	-26.89243	-0.00360	-0.03207	-0.01342	-0.00519	-0.03139	-0.00175	2.00784
33			0.32000	25.21308	-1.40290	-4.81769	0.00159	0.00057	0.00684	0.00046	-0.00019	-0.00185	96.55241	0.48666	-4.54890	-0.20859	0.00730	-0.01769	-0.28014	-0.00223	0.03438	27.93001	-2.30397	-8.76702	0.06022	0.03774	-0.00319	0.05174	-0.04520	-0.00579	3.72594	-6.08191	19.59603	-0.00715	-0.00226	-0.00094	-0.00783	-0.00220	-0.00019	24.36475	-4.86774	-27.07481	-0.01172	-0.02156	-0.00924	-0.01613	-0.01971	0.00004	1.90807
34			0.33000	25.06768	-1.18193	-4.72579	0.00029	0.00072	0.00591	0.00005	-0.00015	-0.00197	95.88142	-0.57957	-4.53093	-0.19363	0.01150	-0.00804	-0.19292	-0.00153	0.01327	27.42147	-2.15251	-9.89911	0.04222	0.02370	-0.00738	0.03156	-0.02473	-0.01022	3.11799	-6.63597	19.46339	-0.00710	-0.00165	-0.00008	-0.00681	-0.00151	-0.00003	23.60480	-5.29997	-27.33179	-0.01915	-0.00639	-0.00313	-0.02669	-0.00509	0.00072	1.86387
35			0.34000	25.00269	-1.03018	-4.57112	-0.00074	0.00075	0.00483	-0.00003	-0.00003	-0.00177	95.41033	-1.40935	-4.59521	-0.17932	0.01342	-0.00025	-0.11841	0.00088	0.00030	26.99884	-1.97561	-10.72857	0.02619	0.01433	-0.00846	0.01639	-0.01125	-0.00745	2.59000	-7.15162	19.27917	-0.00721	-0.00096	0.00088	-0.00577	-0.00079	0.00033	22.82581	-5.60030	-27.68712	-0.02662	0.01232	0.00448	-0.03883	0.00772	-0.00214	1.82363
36			0.35000	25.03546	-0.95992	-4.36514	-0.00141	0.00067	0.00370	0.00017	0.00007	-0.00139	95.12911	-1.92481	-4.73679	-0.16542	0.01325	0.00512	-0.05911	0.00301	-0.00320	26.65835	-1.80961	-11.20762	0.01098	0.00855	-0.00745	0.00576	-0.00399	-0.00263	2.15096	-7.60466	19.07173	-0.00744	-0.00029	0.00183	-0.00478	-0.00020	0.00076	22.01173	-5.75236	-28.12262	-0.03439	0.03164	0.01222	-0.05232	0.01353	-0.00806	1.73895
37			0.36000	25.14954	-0.96076	-4.12930	-0.00179	0.00055	0.00263	0.00040	0.00012	-0.00094	95.01127	-2.09800	-4.92052	-0.15199	0.01151	0.00819	-0.01677	0.00356	-0.00045	26.37904	-1.67922	-11.33071	-0.00667	0.00359	-0.00560	-0.00308	-0.00051	0.00078	1.79271	-7.96583	18.83122	-0.00775	0.00022	0.00258	-0.00391	0.00011	0.00129	21.17272	-5.77482	-28.57880	-0.04156	0.04744	0.01829	-0.06383	0.01112	-0.01276	1.57662
38			0.37000	25.30288	-1.00701	-3.89207	-0.00209	0.00045	0.00173	0.00053	0.00011	-0.00055	95.01564	-1.95683	-5.09555	-0.13936	0.00893	0.00959	0.00882	0.00266	0.00410	26.13122	-1.59252	-11.13781	-0.02872	-0.00347	-0.00403	-0.01282	-0.00046	0.00217	1.49327	-8.20429	18.51395	-0.00802	0.00047	0.00295	-0.00319	0.00013	0.00198	20.33776	-5.71765	-28.97223	-0.04620	0.05556	0.02108	-0.06838	0.00470	-0.01194	1.32333
39			0.38000	25.44699	-1.06812	-3.68004	-0.00249	0.00042	0.00107	0.00051	0.00010	-0.00028	95.09401	-1.58012	-5.21708	-0.12781	0.00625	0.01006	0.02009	0.00134	0.00755	25.88489	-1.54195	-10.70986	-0.05398	-0.01354	-0.00312	-0.02559	-0.00419	0.00250	1.22706	-8.29761	18.06388	-0.00820	0.00039	0.00279	-0.00258	0.00001	0.00258	19.54151	-5.64382	-29.22591	-0.04641	0.05337	0.01981	-0.06308	0.00001	-0.00593	0.98363
40			0.39000	25.54615	-1.11686	-3.50852	-0.00307	0.00048	0.00066	0.00036	0.00008	-0.00014	95.20039	-1.07904	-5.26405	-0.11729	0.00398	0.01002	0.02060	0.00040	0.00873	25.61450	-1.50950	-10.15382	-0.07954	-0.02518	-0.00280	-0.04262	-0.00935	0.00255	0.97743	-8.24356	17.44113	-0.00823	0.00000	0.00209	-0.00201	-0.00000	0.00255	18.81236	-5.60624	-29.29814	-0.04164	0.04073	0.01466	-0.04992	-0.00078	0.00029	0.57372
41			0.40000	25.58561	-1.13163	-3.38087	-0.00382	0.00060	0.00049	0.00006	0.00004	-0.00009	95.29546	-0.57472	-5.24249	-0.10774	0.00237	0.00958	0.01385	-0.00001	0.00760	25.30026	-1.47363	-9.58358	-0.10166	-0.03542	-0.00262	-0.06318	-0.01135	0.00227	0.74505	-8.06584	16.64594	-0.00814	-0.00057	0.00101	-0.00135	0.00023	0.00149	18.16513	-5.63271	-29.19770	-0.03295	0.02025	0.00678	-0.03402	0.00023	0.00199	0.11353
42			0.41000	25.56870	-1.09719	-3.29486	-0.00466	0.00075	0.00052	-0.00032	-0.00004	-0.00008	95.34628	-0.17509	-5.17445	-0.09937	0.00148	0.00882	0.00275	-0.00013	0.00485	24.92892	-1.41692	-9.09907	-0.11755	-0.04124	-0.00200	-0.08454	-0.00765	0.00140	0.54887	-7.81075	15.72846	-0.00797	-0.00118	-0.00016	-0.00051	0.00056	-0.00026	17.59819	-5.72487	-28.98043	-0.02253	-0.00331	-0.00203	-0.02014	-0.00024	-0.00091	-0.38016
43			0.42000	25.50919	-1.00714	-3.24798	-0.00547	0.00091	0.00070	-0.00069	-0.00015	-0.00009	95.32626	0.04337	-5.08438	-0.09289	0.00129	0.00777	-0.01041	-0.00019	0.00158	24.49575	-1.32967	-8.76947	-0.12684	-0.04143	-0.00089	-0.10329	-0.00029	0.00040	0.41812	-7.53505	14.78058	-0.00780	-0.00165	-0.00115	0.00048	0.00077	-0.00179	17.09415	-5.86845	-28.73012	-0.01282	-0.02443	-0.00980	-0.01038	-0.00379	-0.00447	-0.89650
44			0.43000	25.42511	-0.86729	-3.23910	-0.00617	0.00108	0.00096	-0.00094	-0.00027	-0.00010	95.21779	0.04211	-4.98898	-0.08911	0.00170	0.00676	-0.02400	-0.00031	-0.00121	24.00647	-1.21070	-8.62735	-0.13004	-0.03662	0.00062	-0.11563	0.00642	-0.00011	0.38092	-7.28970	13.91348	-0.00767	-0.00191	-0.00174	0.00158	0.00073	-0.00234	16.62445	-6.04818	-28.53038	-0.00581	-0.03870	-0.01497	-0.00459	-0.00979	-0.00513	-1.42871
45			0.44000	25.33520	-0.69524	-3.26538	-0.00665	0.00124	0.00123	-0.00098	-0.00038	-0.00009	95.01781	-0.18027	-4.89566	-0.08812	0.00264	0.00638	-0.03674	-0.00054	-0.00345	23.47890	-1.06519	-8.66967	-0.12871	-0.02962	0.00211	-0.11917	0.00981	0.00017	0.45565	-7.10639	13.22538	-0.00762	-0.00193	-0.00190	0.00272	0.00051	-0.00189	16.15831	-6.25762	-28.43422	-0.00284	-0.04413	-0.01680	-0.00233	-0.01579	-0.00310	-1.96849
46			0.45000	25.25556	-0.51516	-3.31755	-0.00687	0.00135	0.00145	-0.00084	-0.00042	-0.00005	94.73955	-0.59484	-4.80857	-0.08920	0.00398	0.00723	-0.04735	-0.00084	-0.00604	22.94116	-0.90012	-8.86459	-0.12684	-0.02428	0.00312	-0.11559	0.01084	0.00087	0.64626	-6.99313	12.76606	-0.00766	-0.00179	-0.00173	0.00383	0.00027	-0.00107	15.67271	-6.49924	-28.44013	-0.00419	-0.04160	-0.01556	-0.00367	-0.01873	-0.00120	-2.50012
47			0.46000	25.19456	-0.35214	-3.38018	-0.00682	0.00141	0.00156	-0.00063	-0.00038	-0.00002	94.40787	-1.15409	-4.73401	-0.09135	0.00547	0.00936	-0.05487	-0.00106	-0.00978	22.42685	-0.71897	-9.16378	-0.12865	-0.02391	0.00311	-0.10836	0.01254	0.00125	0.94046	-6.93933	12.51396	-0.00779	-0.00159	-0.00140	0.00483	0.00010	-0.00046	15.16066	-6.77618	-28.48829	-0.00854	-0.03400	-0.01235	-0.00779	-0.01716	-0.00117	-2.99741
48			0.47000	25.14819	-0.22775	-3.43791	-0.00662	0.00142	0.00152	-0.00052	-0.00027	0.00001	94.04858	-1.80622	-4.67932	-0.09417	0.00681	0.01217	-0.05940	-0.00107	-0.01426	21.96758	-0.51966	-9.51763	-0.13494	-0.02913	0.00186	-0.09843	0.01687	0.00083	1.31053	-6.92631	12.38402	-0.00800	-0.00140	-0.00106	0.00565	0.00001	-0.00023	14.63168	-7.08380	-28.48569	-0.01342	-0.02467	-0.00853	-0.01218	-0.01242	-0.00220	-3.42857
49			0.48000	25.10369	-0.15591	-3.48127	-0.00638	0.00137	0.00132	-0.00055	-0.00013	0.00003	93.68222	-2.50613	-4.64896	-0.09813	0.00787	0.01471	-0.06181	-0.00090	-0.01804	21.58426	-0.29564	-9.88750	-0.14177	-0.03731	-0.00040	-0.08429	0.02324	-0.00017	1.71986	-6.93691	12.26558	-0.00824	-0.00126	-0.00078	0.00619	-0.00003	-0.00021	14.10261	-7.40731	-28.34679	-0.01663	-0.01598	-0.00518	-0.01430	-0.00713	-0.00267	-3.77133
50			0.49000	25.04861	-0.13894	-3.51026	-0.00617	0.00129	0.00101	-0.00067	-0.00001	0.00005	93.32506	-3.21703	-4.63916	-0.10323	0.00873	0.01635	-0.06197	-0.00072	-0.01992	21.28244	-0.04027	-10.24522	-0.14532	-0.04424	-0.00287	-0.06692	0.02905	-0.00109	2.13261	-6.96043	12.06898	-0.00851	-0.00115	-0.00059	0.00642	-0.00004	-0.00026	13.58750	-7.72302	-28.03339	-0.01730	-0.00876	-0.00284	-0.01361	-0.00303	-0.00218	-4.02541
51			0.50000	24.97873	-0.16646	-3.53360	-0.00604	0.00118	0.00065	-0.00078	0.00005	0.00005	92.99371	-3.90544	-4.63592	-0.10853	0.00956	0.01708	-0.05850	-0.00072	-0.01966	21.05618	0.24745	-10.56538	-0.14469	-0.04720	-0.00464	-0.04929	0.03159	-0.00131	2.52224	-6.99246	11.75813	-0.00877	-0.00104	-0.00043	0.00634	-0.00003	-0.00027	13.09785	-7.99939	-27.57836	-0.01569	-0.00289	-0.00154	-0.01107	-0.00064	-0.00138	-4.20800
52			0.51000	24.90100	-0.21845	-3.56221	-0.00601	0.00109	0.00035	-0.00077	0.00006	0.00003	92.70654	-4.53857	-4.62191	-0.11286	0.01053	0.01717	-0.05020	-0.00099	-0.01761	20.89477	0.55949	-10.82181	-0.14047	-0.04498	-0.00490	-0.03345	0.02904	-0.00073	2.87422	-7.03016	11.35877	-0.00900	-0.00091	-0.00026	0.00598	-0.00003	-0.00018	12.64619	-8.20271	-27.07979	-0.01265	0.00192	-0.00099	-0.00801	0.00017	-0.00082	-4.34069
53			0.52000	24.83118	-0.27322	-3.60228	-0.00601	0.00101	0.00022	-0.00059	0.00004	0.00002	92.48031	-5.08472	-4.58408	-0.11575	0.01170	0.01677	-0.03756	-0.00149	-0.01424	20.78763	0.87755	-10.98874	-0.13359	-0.03771	-0.00327	-0.02011	0.02160	0.00003	3.18408	-7.06738	10.94114	-0.00915	-0.00077	-0.00005	0.00539	-0.00001	-0.00004	12.24272	-8.30859	-26.66401	-0.00984	0.00570	-0.00086	-0.00571	-0.00015	-0.00049	-4.44272
54			0.53000	24.78819	-0.31422	-3.65343	-0.00595	0.00095	0.00029	-0.00023	0.00001	0.00003	92.32568	-5.51678	-4.51805	-0.11725	0.01301	0.01585	-0.02274	-0.00208	-0.01002	20.72582	1.17655	-11.04553	-0.12437	-0.02634	0.00007	-0.00932	0.01184	-0.00001	3.45323	-7.09376	10.58271	-0.00924	-0.00063	0.00012	0.00464	0.00000	0.00006	11.88679	-8.31264	-26.43005	-0.00872	0.00819	-0.00086	-0.00488	-0.00092	-0.00018	-4.53315
55			0.54000	24.78612	-0.33423	-3.71043	-0.00574	0.00090	0.00056	0.00020	-0.00002	0.00005	92.24332	-5.81568	-4.42962	-0.11750	0.01434	0.01448	-0.00881	-0.00249	-0.00571	20.70171	1.43118	-10.98202	-0.11321	-0.01315	0.00447	-0.00131	0.00380	-0.00150	3.68468	-7.09871	10.32985	-0.00924	-0.00055	0.00021	0.00385	0.00002	0.00007	11.56362	-8.23164	-26.40610	-0.00954	0.00894	-0.00087	-0.00541	-0.00149	0.00012	-4.63244
56			0.55000	24.82677	-0.33416	-3.76425	-0.00536	0.00085	0.00095	0.00053	-0.00004	0.00006	92.22137	-5.97640	-4.33602	-0.11674	0.01548	0.01282	0.00110	-0.00232	-0.00212	20.70654	1.62223	-10.80341	-0.10114	-0.00073	0.00916	0.00347	0.00008	-0.00425	3.88084	-7.07563	10.18088	-0.00918	-0.00054	0.00016	0.00311	0.00004	0.00003	11.25379	-8.09452	-26.54551	-0.01112	0.00716	-0.00097	-0.00649	-0.00141	0.00034	-4.75620
57			0.56000	24.89848	-0.31904	-3.80398	-0.00486	0.00080	0.00133	0.00066	-0.00004	0.00004	92.23689	-6.01151	-4.26412	-0.11529	0.01624	0.01103	0.00485	-0.00129	0.00027	20.72835	1.74134	-10.53154	-0.09053	0.00909	0.01349	0.00495	0.00042	-0.00728	4.04459	-7.02364	10.09915	-0.00907	-0.00059	-0.00003	0.00252	0.00007	-0.00000	10.94445	-7.93203	-26.75893	-0.01206	0.00245	-0.00138	-0.00713	-0.00051	0.00056	-4.90871
58			0.57000	24.98132	-0.29481	-3.81823	-0.00436	0.00075	0.00160	0.00059	-0.00003	-0.00004	92.25990	-5.95240	-4.24329	-0.11377	0.01649	0.00941	0.00204	0.00055	0.00142	20.75119	1.79163	-10.20593	-0.08079	0.01611	0.01733	0.00363	0.00271	-0.00955	4.18166	-6.94744	10.04056	-0.00894	-0.00069	-0.00033	0.00212	0.00011	-0.00003	10.63268	-7.77063	-26.95570	-0.01144	-0.00498	-0.00223	-0.00664	0.00103	0.00070	-5.08316
59			0.58000	25.05476	-0.26673	-3.79624	-0.00395	0.00069	0.00167	0.00042	-0.00001	-0.00015	92.26073	-5.83677	-4.29539	-0.11264	0.01620	0.00805	-0.00620	0.00271	0.00162	20.75945	1.78484	-9.87216	-0.07677	0.01881	0.02009	0.00063	0.00445	-0.00979	4.30131	-6.85644	9.97738	-0.00881	-0.00081	-0.00069	0.00191	0.00014	-0.00007	10.32255	-7.63099	-27.07394	-0.00917	-0.01412	-0.00341	-0.00505	0.00262	0.00052	-5.26561
60			0.59000	25.10417	-0.23643	-3.72971	-0.00366	0.00064	0.00155	0.00022	0.00001	-0.00026	92.21545	-5.71479	-4.42685	-0.11225	0.01549	0.00684	-0.01789	0.00452	0.00115	20.74147	1.73620	-9.58757	-0.07520	0.01901	0.02153	-0.00346	0.00467	-0.00745	4.41439	-6.76361	9.90664	-0.00871	-0.00093	-0.00106	0.00186	0.00015	-0.00011	10.01990	-7.52907	-27.09176	-0.00602	-0.02334	-0.00466	-0.00309	0.00326	-0.00011	-5.43919
61			0.60000	25.12362	-0.20075	-3.61759	-0.00353	0.00059	0.00131	0.00003	0.00002	-0.00031	92.11068	-5.63109	-4.62357	-0.11241	0.01455	0.00586	-0.03082	0.00546	0.00043	20.69253	1.66196	-9.40148	-0.07483	0.01751	0.02131	-0.00789	0.00358	-0.00321	4.53025	-6.68314	9.84321	-0.00865	-0.00102	-0.00136	0.00191	0.00013	-0.00011	9.72641	-7.47775	-27.01845	-0.00325	-0.03082	-0.00564	-0.00157	0.00211	-0.00099	-5.58975
62			0.61000	25.11460	-0.15125	-3.46691	-0.00355	0.00055	0.00107	-0.00013	0.00001	-0.00032	91.94323	-5.61535	-4.85539	-0.11287	0.01366	0.00515	-0.04307	0.00545	-0.00028	20.61361	1.57834	-9.34316	-0.07519	0.01498	0.01960	-0.01200	0.00192	0.00124	4.65511	-6.62685	9.80571	-0.00863	-0.00108	-0.00152	0.00201	0.00008	-0.00004	9.43769	-7.48510	-26.87804	-0.00213	-0.03491	-0.00613	-0.00100	-0.00061	-0.00177	-5.70976
63			0.62000	25.08232	-0.07717	-3.29132	-0.00372	0.00055	0.00093	-0.00026	-0.00001	-0.00033	91.71840	-5.67861	-5.08397	-0.11383	0.01311	0.00452	-0.05314	0.00467	-0.00083	20.51004	1.49923	-9.41751	-0.07623	0.01227	0.01675	-0.01529	0.00045	0.00435	4.79250	-6.60022	9.80448	-0.00864	-0.00108	-0.00149	0.00215	0.00002	0.00004	9.14582	-7.55094	-26.69304	-0.00340	-0.03470	-0.00603	-0.00161	-0.00346	-0.00223	-5.79956
64			0.63000	25.03411	0.03029	-3.10986	-0.00402	0.00058	0.00100	-0.00036	-0.00004	-0.00036	91.44936	-5.81407	-5.27169	-0.11555	0.01312	0.00367	-0.05975	0.00339	-0.00105	20.39055	1.43513	-9.60737	-0.07829	0.01061	0.01325	-0.01745	-0.00055	0.00543	4.94390	-6.60042	9.83446	-0.00868	-0.00102	-0.00131	0.00234	-0.00002	0.00008	8.84346	-7.66486	-26.47382	-0.00680	-0.03047	-0.00541	-0.00330	-0.00482	-0.00237	-5.86642
65			0.64000	24.98017	0.17275	-2.94466	-0.00440	0.00065	0.00128	-0.00038	-0.00009	-0.00045	91.15669	-5.99944	-5.38936	-0.11788	0.01374	0.00246	-0.06179	0.00172	-0.00084	20.26618	1.39163	-9.87808	-0.08074	0.01060	0.00958	-0.01803	-0.00126	0.00472	5.10941	-6.61819	9.87521	-0.00874	-0.00095	-0.00105	0.00258	-0.00004	0.00005	8.52694	-7.80697	-26.21976	-0.01109	-0.02392	-0.00452	-0.00554	-0.00424	-0.00227	-5.92245
66			0.65000	24.93377	0.34248	-2.81555	-0.00479	0.00076	0.00175	-0.00029	-0.00015	-0.00052	90.86452	-6.20190	-5.42386	-0.12040	0.01490	0.00094	-0.05902	-0.00018	-0.00032	20.14873	1.36748	-10.18489	-0.08304	0.01234	0.00617	-0.01691	-0.00186	0.00313	5.28911	-6.64189	9.89823	-0.00881	-0.00088	-0.00080	0.00287	-0.00003	-0.00000	8.19744	-7.95095	-25.92980	-0.01432	-0.01725	-0.00360	-0.00729	-0.00262	-0.00198	-5.98143
67			0.66000	24.90901	0.52240	-2.73393	-0.00511	0.00090	0.00230	-0.00007	-0.00021	-0.00051	90.59410	-6.38463	-5.38132	-0.12267	0.01639	-0.00089	-0.05231	-0.00201	0.00024	20.04727	1.35364	-10.48219	-0.08412	0.01613	0.00340	-0.01435	-0.00222	0.00154	5.48307	-6.66144	9.87827	-0.00887	-0.00083	-0.00066	0.00319	-0.00001	-0.00006	7.86012	-8.06938	-25.61451	-0.01496	-0.01221	-0.00275	-0.00766	-0.00108	-0.00155	-6.05636
68			0.67000	24.91644	0.68912	-2.69827	-0.00529	0.00104	0.00284	0.00024	-0.00023	-0.00040	90.36056	-6.51165	-5.28568	-0.12423	0.01789	-0.00300	-0.04302	-0.00323	0.00044	19.96606	1.33703	-10.72823	-0.08399	0.02176	0.00138	-0.01125	-0.00183	0.00048	5.68931	-6.67080	9.80157	-0.00893	-0.00082	-0.00064	0.00346	0.00001	-0.00011	7.52229	-8.13962	-25.29857	-0.01228	-0.00960	-0.00197	-0.00625	-0.00000	-0.00103	-6.15732
69			0.68000	24.95985	0.82044	-2.69273	-0.00530	0.00114	0.00327	0.00055	-0.00019	-0.00028	90.17391	-6.55399	-5.17454	-0.12493	0.01912	-0.00549	-0.03258	-0.00323	-0.00008	19.90321	1.30903	-10.88746	-0.08312	0.02860	0.00005	-0.00872	-0.00019	0.00001	5.90255	-6.66850	9.66973	-0.00899	-0.00082	-0.00072	0.00361	0.00003	-0.00019	7.19257	-8.14805	-25.01859	-0.00652	-0.00958	-0.00126	-0.00326	0.00090	-0.00051	-6.29116
70			0.69000	25.03450	0.90410	-2.69128	-0.00515	0.00119	0.00355	0.00076	-0.00010	-0.00023	90.03952	-6.49648	-5.09106	-0.12506	0.01984	-0.00846	-0.02248	-0.00176	-0.00156	19.85063	1.27064	-10.93425	-0.08171	0.03559	-0.00089	-0.00752	0.00262	-0.00000	6.11459	-6.65606	9.49908	-0.00904	-0.00084	-0.00087	0.00359	0.00005	-0.00026	6.88149	-8.09181	-24.81806	0.00106	-0.01172	-0.00065	0.00051	0.00206	-0.00015	-6.45978
71			0.70000	25.12750	0.94315	-2.66698	-0.00491	0.00118	0.00366	0.00080	-0.00001	-0.00033	89.95632	-6.34273	-5.07231	-0.12506	0.01998	-0.01178	-0.01416	0.00083	-0.00391	19.79708	1.22969	-10.85881	-0.08042	0.04150	-0.00164	-0.00785	0.00585	0.00031	6.31615	-6.63641	9.31542	-0.00910	-0.00084	-0.00103	0.00338	0.00006	-0.00031	6.60168	-7.97900	-24.73720	0.00848	-0.01525	-0.00024	0.00379	0.00353	0.00000	-6.65812
72			0.71000	25.22082	0.95421	-2.60059	-0.00468	0.00113	0.00362	0.00070	0.00006	-0.00055	89.91512	-6.11658	-5.13936	-0.12524	0.01955	-0.01461	-0.00869	0.00372	-0.00621	19.73312	1.19302	-10.67279	-0.07986	0.04464	-0.00204	-0.00932	0.00843	0.00071	6.49956	-6.61261	9.14547	-0.00913	-0.00084	-0.00117	0.00303	0.00006	-0.00030	6.36617	-7.82781	-24.79847	0.01396	-0.01942	-0.00011	0.00548	0.00485	0.00003	-6.87330
73			0.72000	25.29715	0.95972	-2.48339	-0.00453	0.00106	0.00345	0.00051	0.00009	-0.00081	89.90025	-5.85592	-5.29256	-0.12564	0.01870	-0.01595	-0.00657	0.00608	-0.00716	19.65392	1.16130	-10.40835	-0.08041	0.04346	-0.00190	-0.01145	0.00945	0.00084	6.66081	-6.58800	9.00893	-0.00914	-0.00083	-0.00126	0.00261	0.00005	-0.00024	6.18651	-7.66276	-24.99707	0.01647	-0.02340	-0.00024	0.00519	0.00537	0.00011	-7.08583
74			0.73000	25.34542	0.97979	-2.31533	-0.00453	0.00100	0.00321	0.00029	0.00009	-0.00104	89.89359	-5.60304	-5.51455	-0.12633	0.01761	-0.01542	-0.00756	0.00736	-0.00618	19.55854	1.12898	-10.11110	-0.08221	0.03731	-0.00140	-0.01390	0.00851	0.00063	6.80013	-6.56588	8.91402	-0.00913	-0.00081	-0.00130	0.00221	0.00004	-0.00016	6.07209	-7.50957	-25.30143	0.01596	-0.02629	-0.00051	0.00341	0.00462	0.00030	-7.27329
75			0.74000	25.36402	1.02627	-2.10561	-0.00469	0.00095	0.00296	0.00009	0.00007	-0.00116	89.87891	-5.39772	-5.77488	-0.12748	0.01649	-0.01341	-0.01088	0.00744	-0.00387	19.44882	1.08867	-9.83214	-0.08458	0.02712	-0.00094	-0.01628	0.00593	0.00036	6.92095	-6.54839	8.85715	-0.00911	-0.00079	-0.00128	0.00189	0.00003	-0.00009	6.02807	-7.39038	-25.65923	0.01294	-0.02725	-0.00080	0.00125	0.00274	0.00050	-7.41585
76			0.75000	25.36029	1.10023	-1.87480	-0.00495	0.00092	0.00273	-0.00003	0.00004	-0.00115	89.84484	-5.27302	-6.03447	-0.12898	0.01555	-0.01058	-0.01545	0.00644	-0.00138	19.32858	1.03665	-9.61954	-0.08617	0.01535	-0.00069	-0.01809	0.00286	0.00016	7.02798	-6.53520	8.82524	-0.00908	-0.00076	-0.00121	0.00167	0.00002	-0.00006	6.05279	-7.31981	-26.00834	0.00800	-0.02607	-0.00107	-0.00020	0.00050	0.00059	-7.50146
77			0.76000	25.34752	1.19234	-1.65255	-0.00523	0.00089	0.00256	-0.00005	0.00000	-0.00100	89.78563	-5.24983	-6.25208	-0.13030	0.01494	-0.00747	-0.02010	0.00467	0.00038	19.20235	0.97581	-9.50805	-0.08603	0.00478	-0.00049	-0.01896	0.00063	0.00003	7.12571	-6.52398	8.79920	-0.00904	-0.00072	-0.00109	0.00156	0.00002	-0.00006	6.13661	-7.30184	-26.28924	0.00192	-0.02334	-0.00136	-0.00026	-0.00117	0.00053	-7.52852
78			0.77000	25.34066	1.28796	-1.46948	-0.00540	0.00086	0.00246	0.00004	-0.00003	-0.00076	89.70107	-5.33248	-6.39407	-0.13081	0.01478	-0.00460	-0.02381	0.00247	0.00104	19.07412	0.91452	-9.51210	-0.08429	-0.00259	-0.00027	-0.01895	-0.00016	-0.00004	7.21825	-6.51192	8.75919	-0.00901	-0.00069	-0.00096	0.00155	0.00002	-0.00009	6.26339	-7.32994	-26.45678	-0.00419	-0.02027	-0.00175	0.00092	-0.00194	0.00029	-7.50536
79			0.78000	25.35019	1.37383	-1.34809	-0.00539	0.00082	0.00242	0.00019	-0.00005	-0.00047	89.59479	-5.50900	-6.44274	-0.13006	0.01507	-0.00251	-0.02601	0.00014	0.00093	18.94656	0.86267	-9.62581	-0.08163	-0.00551	-0.00021	-0.01836	0.00010	-0.00006	7.31026	-6.49712	8.69236	-0.00898	-0.00066	-0.00086	0.00162	0.00003	-0.00012	6.41409	-7.39031	-26.49304	-0.00928	-0.01781	-0.00226	0.00253	-0.00203	-0.00011	-7.44779
80			0.79000	25.37743	1.44222	-1.29648	-0.00520	0.00078	0.00244	0.00029	-0.00006	-0.00019	89.47269	-5.75491	-6.40141	-0.12817	0.01573	-0.00154	-0.02659	-0.00199	0.00071	18.82116	0.82840	-9.82694	-0.07809	-0.00369	-0.00034	-0.01733	0.00033	-0.00013	7.40668	-6.47941	8.59825	-0.00897	-0.00063	-0.00079	0.00175	0.00003	-0.00014	6.57068	-7.46636	-26.41417	-0.01275	-0.01624	-0.00281	0.00372	-0.00177	-0.00060	-7.37488
81			0.80000	25.41332	1.49212	-1.30767	-0.00489	0.00076	0.00250	0.00027	-0.00007	0.00005	89.34196	-6.03527	-6.29191	-0.12563	0.01662	-0.00166	-0.02607	-0.00356	0.00082	18.69881	0.81501	-10.07885	-0.07690	0.00073	-0.00108	-0.01673	-0.00010	-0.00046	7.51095	-6.45999	8.48783	-0.00896	-0.00062	-0.00077	0.00188	0.00004	-0.00014	6.71824	-7.54212	-26.26404	-0.01438	-0.01534	-0.00326	0.00396	-0.00136	-0.00093	-7.30483
82			0.81000	25.44174	1.52755	-1.36271	-0.00457	0.00074	0.00258	0.00012	-0.00007	0.00020	89.20836	-6.31797	-6.14829	-0.12312	0.01759	-0.00260	-0.02508	-0.00421	0.00121	18.57929	0.82171	-10.34511	-0.07444	0.00741	-0.00208	-0.01579	-0.00122	-0.00085	7.62285	-6.44011	8.37831	-0.00896	-0.00061	-0.00079	0.00195	0.00003	-0.00013	6.84436	-7.60581	-26.09740	-0.01443	-0.01486	-0.00349	0.00328	-0.00095	-0.00094	-7.25291
83			0.82000	25.44571	1.55562	-1.43608	-0.00434	0.00075	0.00265	-0.00012	-0.00007	0.00023	89.07744	-6.56606	-6.00854	-0.12109	0.01847	-0.00397	-0.02403	-0.00376	0.00151	18.46299	0.84512	-10.58311	-0.07369	0.01395	-0.00334	-0.01516	-0.00228	-0.00109	7.73771	-6.42048	8.28595	-0.00894	-0.00061	-0.00082	0.00189	0.00003	-0.00011	6.93919	-7.65151	-25.96318	-0.01346	-0.01470	-0.00348	0.00209	-0.00061	-0.00064	-7.23084
84			0.83000	25.41383	1.58444	-1.50093	-0.00426	0.00078	0.00269	-0.00039	-0.00007	0.00014	88.95335	-6.75136	-5.90625	-0.11986	0.01912	-0.00540	-0.02308	-0.00231	0.00138	18.34962	0.88067	-10.75885	-0.07404	0.01942	-0.00437	-0.01471	-0.00268	-0.00087	7.84676	-6.40212	8.21937	-0.00893	-0.00060	-0.00086	0.00167	0.00003	-0.00008	6.99510	-7.67868	-25.89190	-0.01221	-0.01474	-0.00326	0.00083	-0.00037	-0.00021	-7.24682
85			0.84000	25.34414	1.62094	-1.53416	-0.00436	0.00081	0.00270	-0.00065	-0.00006	-0.00004	88.83985	-6.85652	-5.86414	-0.11944	0.01945	-0.00657	-0.02196	-0.00023	0.00073	18.23941	0.92343	-10.85010	-0.07561	0.02292	-0.00495	-0.01435	-0.00224	-0.00025	7.93921	-6.38722	8.17540	-0.00893	-0.00059	-0.00088	0.00130	0.00002	-0.00006	7.00750	-7.68947	-25.89132	-0.01124	-0.01491	-0.00294	-0.00026	-0.00020	0.00015	-7.30452
86			0.85000	25.24486	1.66992	-1.52082	-0.00462	0.00085	0.00266	-0.00084	-0.00005	-0.00027	88.74081	-6.87818	-5.89032	-0.11965	0.01941	-0.00728	-0.02029	0.00190	-0.00020	18.13360	0.96833	-10.84984	-0.07792	0.02410	-0.00493	-0.01386	-0.00120	0.00046	8.00519	-6.37842	8.14122	-0.00894	-0.00058	-0.00089	0.00084	0.00001	-0.00005	6.97604	-7.68690	-25.95036	-0.01067	-0.01532	-0.00270	-0.00114	-0.00005	0.00037	-7.40284
87			0.86000	25.13254	1.73377	-1.45720	-0.00498	0.00089	0.00260	-0.00092	-0.00004	-0.00048	88.65920	-6.82672	-5.97801	-0.12021	0.01906	-0.00751	-0.01791	0.00354	-0.00105	18.03414	1.01098	-10.76602	-0.08021	0.02297	-0.00439	-0.01308	-0.00010	0.00094	8.03866	-6.37715	8.10192	-0.00896	-0.00057	-0.00089	0.00035	0.00000	-0.00007	6.90563	-7.67408	-26.04877	-0.01018	-0.01609	-0.00260	-0.00176	0.00010	0.00050	-7.53601
88			0.87000	25.02834	1.81075	-1.35150	-0.00534	0.00091	0.00255	-0.00081	-0.00004	-0.00062	88.59605	-6.72295	-6.10828	-0.12082	0.01847	-0.00729	-0.01501	0.00433	-0.00153	17.94265	1.04884	-10.61832	-0.08139	0.01993	-0.00348	-0.01194	0.00061	0.00103	8.03953	-6.38231	8.04944	-0.00898	-0.00057	-0.00089	-0.00009	0.00000	-0.00009	6.80708	-7.65387	-26.16858	-0.00954	-0.01715	-0.00266	-0.00203	0.00024	0.00058	-7.69344
89			0.88000	24.95222	1.89371	-1.22252	-0.00558	0.00092	0.00252	-0.00051	-0.00003	-0.00066	88.54921	-6.59355	-6.25454	-0.12102	0.01778	-0.00673	-0.01219	0.00424	-0.00155	17.85999	1.08140	-10.43414	-0.08083	0.01562	-0.00243	-0.01052	0.00078	0.00079	8.01371	-6.39099	7.98589	-0.00902	-0.00056	-0.00088	-0.00042	0.00000	-0.00010	6.69468	-7.62835	-26.29815	-0.00860	-0.01819	-0.00279	-0.00194	0.00036	0.00064	-7.86140
90			0.89000	24.91602	1.97117	-1.09390	-0.00564	0.00090	0.00251	-0.00012	-0.00002	-0.00060	88.51297	-6.46596	-6.39008	-0.12048	0.01710	-0.00586	-0.01022	0.00347	-0.00121	17.78647	1.10978	-10.24343	-0.07874	0.01073	-0.00134	-0.00899	0.00054	0.00042	7.97162	-6.39898	7.92165	-0.00904	-0.00055	-0.00087	-0.00059	0.00000	-0.00009	6.58291	-7.60042	-26.43063	-0.00764	-0.01893	-0.00289	-0.00164	0.00038	0.00066	-8.02567
91			0.90000	24.91965	2.03111	-0.98648	-0.00549	0.00086	0.00248	0.00020	-0.00001	-0.00044	88.47902	-6.36347	-6.49479	-0.11944	0.01650	-0.00481	-0.00978	0.00231	-0.00070	17.72213	1.13620	-10.07378	-0.07561	0.00589	-0.00041	-0.00755	0.00020	0.00011	7.92541	-6.40241	7.86901	-0.00906	-0.00054	-0.00085	-0.00061	0.00001	-0.00006	6.48359	-7.57534	-26.55728	-0.00685	-0.01920	-0.00289	-0.00125	0.00022	0.00059	-8.17389
92			0.91000	24.95153	2.06468	-0.91442	-0.00520	0.00081	0.00241	0.00035	0.00001	-0.00023	88.43754	-6.30256	-6.55627	-0.11826	0.01605	-0.00381	-0.01119	0.00100	-0.00024	17.66607	1.16337	-9.94680	-0.07198	0.00173	0.00013	-0.00640	0.00001	-0.00002	7.88540	-6.39988	7.83568	-0.00906	-0.00052	-0.00083	-0.00049	0.00001	-0.00003	6.40382	-7.56092	-26.66254	-0.00643	-0.01895	-0.00276	-0.00089	-0.00014	0.00040	-8.29725
93			0.92000	24.99333	2.06906	-0.88407	-0.00490	0.00075	0.00231	0.00032	0.00001	-0.00002	88.37871	-6.29214	-6.56872	-0.11718	0.01579	-0.00309	-0.01436	-0.00031	0.00009	17.61618	1.19399	-9.87553	-0.06837	-0.00145	0.00002	-0.00566	0.00005	-0.00000	7.85772	-6.39312	7.82038	-0.00905	-0.00051	-0.00082	-0.00030	0.00001	-0.00001	6.34643	-7.56485	-26.72530	-0.00633	-0.01840	-0.00255	-0.00055	-0.00061	0.00014	-8.39070
94			0.93000	25.02605	2.04924	-0.89440	-0.00466	0.00071	0.00219	0.00016	0.00002	0.00014	88.29451	-6.33387	-6.53250	-0.11635	0.01574	-0.00271	-0.01880	-0.00151	0.00032	17.56943	1.23067	-9.86229	-0.06560	-0.00356	-0.00077	-0.00538	0.00026	0.00000	7.84483	-6.38483	7.81508	-0.00903	-0.00051	-0.00082	-0.00007	0.00001	-0.00000	6.31214	-7.59177	-26.72833	-0.00643	-0.01791	-0.00238	-0.00021	-0.00110	-0.00014	-8.45253
95			0.94000	25.03539	2.01685	-0.93816	-0.00454	0.00069	0.00207	-0.00006	0.00001	0.00023	88.18096	-6.42323	-6.45429	-0.11584	0.01591	-0.00263	-0.02366	-0.00247	0.00051	17.52274	1.27603	-9.89913	-0.06409	-0.00456	-0.00202	-0.00547	0.00051	-0.00013	7.84759	-6.37697	7.81103	-0.00901	-0.00051	-0.00082	0.00017	0.00001	-0.00001	6.30078	-7.64171	-26.66703	-0.00665	-0.01760	-0.00232	0.00013	-0.00151	-0.00038	-8.48497
96			0.95000	25.01483	1.98550	-1.00394	-0.00456	0.00070	0.00198	-0.00029	-0.00001	0.00026	88.03958	-6.54954	-6.34610	-0.11559	0.01626	-0.00263	-0.02798	-0.00313	0.00065	17.47407	1.33178	-9.96931	-0.06432	-0.00469	-0.00326	-0.00576	0.00067	-0.00031	7.86573	-6.37008	7.80380	-0.00899	-0.00052	-0.00082	0.00041	0.00001	-0.00001	6.31108	-7.70997	-26.55258	-0.00703	-0.01740	-0.00236	0.00046	-0.00178	-0.00056	-8.49394
97			0.96000	24.96659	1.96577	-1.07847	-0.00470	0.00072	0.00191	-0.00049	-0.00003	0.00024	87.87720	-6.69848	-6.22268	-0.11567	0.01670	-0.00263	-0.03082	-0.00346	0.00072	17.42368	1.39828	-10.05264	-0.06642	-0.00410	-0.00406	-0.00597	0.00066	-0.00040	7.89778	-6.36356	7.79335	-0.00898	-0.00052	-0.00081	0.00062	0.00001	-0.00001	6.34062	-7.78793	-26.40856	-0.00759	-0.01729	-0.00249	0.00076	-0.00184	-0.00066	-8.48746
98			0.97000	24.90070	1.96227	-1.15072	-0.00493	0.00076	0.00188	-0.00060	-0.00004	0.00020	87.70503	-6.85589	-6.09547	-0.11600	0.01716	-0.00252	-0.03138	-0.00358	0.00071	17.37513	1.47297	-10.13167	-0.06970	-0.00310	-0.00416	-0.00559	0.00051	-0.00033	7.94182	-6.35636	7.78202	-0.00898	-0.00052	-0.00080	0.00079	0.00001	-0.00001	6.38622	-7.86463	-26.26332	-0.00840	-0.01726	-0.00267	0.00103	-0.00169	-0.00065	-8.47397
99			0.98000	24.83212	1.97414	-1.21420	-0.00517	0.00080	0.00187	-0.00058	-0.00006	0.00015	87.53696	-7.01190	-5.96905	-0.11641	0.01760	-0.00227	-0.02934	-0.00366	0.00062	17.33549	1.55015	-10.19667	-0.07276	-0.00176	-0.00357	-0.00415	0.00027	-0.00019	7.99659	-6.34796	7.77186	-0.00898	-0.00052	-0.00080	0.00095	0.00001	-0.00001	6.44396	-7.93027	-26.14018	-0.00931	-0.01722	-0.00284	0.00123	-0.00137	-0.00054	-8.46169
100			0.99000	24.77592	1.99603	-1.26726	-0.00531	0.00081	0.00189	-0.00044	-0.00006	0.00011	87.38526	-7.16012	-5.84225	-0.11686	0.01802	-0.00184	-0.02518	-0.00380	0.00047	17.31289	1.62261	-10.24401	-0.07394	-0.00017	-0.00247	-0.00153	0.00002	-0.00007	8.06143	-6.33854	7.76382	-0.00897	-0.00051	-0.00079	0.00110	0.00001	-0.00001	6.50852	-7.98000	-26.05316	-0.01016	-0.01694	-0.00294	0.00132	-0.00101	-0.00036	-8.45835
101			1.00000	24.74139	2.02086	-1.31155	-0.00526	0.00081	0.00194	-0.00023	-0.00005	0.00009	87.25794	-7.29557	-5.71189	-0.11733	0.01843	-0.00109	-0.01984	-0.00402	0.00025	17.31393	1.68411	-10.27298	-0.07284	0.00097	-0.00118	0.00175	-0.00010	-0.00001	8.13543	-6.32868	7.75729	-0.00897	-0.00051	-0.00079	0.00123	0.00001	-0.00001	6.57471	-8.01373	-26.00674	-0.01066	-0.01637	-0.00293	0.00129	-0.00067	-0.00016	-8.46961
102			1.01000	24.72840	2.04233	-1.34934	-0.00501	0.00078	0.00201	-0.00007	-0.00004	0.00008	87.15789	-7.41340	-5.57775	-0.11782	0.01884	0.00007	-0.01458	-0.00412	-0.00001	17.34160	1.73127	-10.28396	-0.06883	0.00168	0.00015	0.00474	-0.00012	-0.00000	8.21695	-6.31873	7.75036	-0.00897	-0.00051	-0.00079	0.00133	0.00001	-0.00001	6.63953	-8.03359	-25.99716	-0.01071	-0.01553	-0.00280	0.00119	-0.00039	0.00001	-8.49716
103			1.02000	24.72840	2.05553	-1.38016	-0.00463	0.00073	0.00211	-0.00000	-0.00002	0.00007	87.08212	-7.50386	-5.44834	-0.11825	0.01924	0.00165	-0.01065	-0.00379	-0.00022	17.39289	1.76660	-10.27337	-0.06299	0.00201	0.00163	0.00651	-0.00009	-0.00010	8.30300	-6.30859	7.73947	-0.00898	-0.00051	-0.00079	0.00138	0.00001	-0.00002	6.70284	-8.04156	-26.01479	-0.01038	-0.01456	-0.00259	0.00109	-0.00014	0.00011	-8.53809
104			1.03000	24.72984	2.05781	-1.39768	-0.00423	0.00069	0.00221	-0.00002	0.00000	0.00002	87.02396	-7.55211	-5.34249	-0.11872	0.01960	0.00308	-0.00861	-0.00278	-0.00015	17.45854	1.79821	-10.23352	-0.05808	0.00196	0.00315	0.00700	-0.00005	-0.00035	8.38981	-6.29738	7.72099	-0.00901	-0.00050	-0.00078	0.00138	0.00001	-0.00003	6.76660	-8.03893	-26.04902	-0.00991	-0.01349	-0.00240	0.00104	0.00007	0.00016	-8.58693
105			1.04000	24.72300	2.05009	-1.39121	-0.00391	0.00065	0.00230	-0.00009	0.00002	-0.00006	86.97710	-7.55036	-5.28157	-0.11961	0.01989	0.00322	-0.00825	-0.00116	0.00012	17.52761	1.83402	-10.16281	-0.05428	0.00334	0.00430	0.00653	-0.00008	-0.00067	8.47390	-6.28354	7.69374	-0.00902	-0.00049	-0.00076	0.00133	0.00002	-0.00004	6.83354	-8.02656	-26.09122	-0.00966	-0.01249	-0.00230	0.00107	0.00025	0.00018	-8.63758
106			1.05000	24.70179	2.03643	-1.35394	-0.00370	0.00062	0.00237	-0.00018	0.00004	-0.00017	86.93632	-7.50559	-5.27725	-0.12118	0.02016	0.00136	-0.00920	0.00065	0.00014	17.59116	1.87755	-10.07016	-0.05059	0.00790	0.00470	0.00538	-0.00021	-0.00087	8.55253	-6.26628	7.66012	-0.00903	-0.00048	-0.00074	0.00124	0.00002	-0.00004	6.90488	-8.00566	-26.13374	-0.00969	-0.01171	-0.00233	0.00114	0.00040	0.00017	-8.68496
107			1.06000	24.66309	2.02290	-1.28905	-0.00362	0.00062	0.00244	-0.00028	0.00004	-0.00026	86.89581	-7.43731	-5.32508	-0.12325	0.02043	-0.00203	-0.01108	0.00218	-0.00025	17.64319	1.92732	-9.97081	-0.04678	0.01545	0.00442	0.00393	-0.00052	-0.00082	8.62402	-6.24600	7.62640	-0.00904	-0.00046	-0.00071	0.00112	0.00002	-0.00003	6.97936	-7.97780	-26.17110	-0.00986	-0.01123	-0.00248	0.00120	0.00052	0.00016	-8.72600
108			1.07000	24.60721	2.01573	-1.20737	-0.00365	0.00063	0.00251	-0.00038	0.00004	-0.00034	86.85023	-7.36921	-5.40831	-0.12511	0.02069	-0.00565	-0.01339	0.00317	-0.00062	17.68111	1.97803	-9.88017	-0.04498	0.02375	0.00388	0.00265	-0.00088	-0.00061	8.68768	-6.22318	7.60307	-0.00904	-0.00045	-0.00068	0.00096	0.00002	-0.00001	7.05373	-7.94396	-26.20250	-0.01019	-0.01100	-0.00270	0.00121	0.00063	0.00016	-8.75907
109			1.08000	24.53912	2.02041	-1.11803	-0.00377	0.00065	0.00261	-0.00043	0.00003	-0.00040	86.79680	-7.32241	-5.50894	-0.12650	0.02097	-0.00860	-0.01531	0.00368	-0.00058	17.70515	2.02240	-9.81188	-0.04301	0.03198	0.00355	0.00157	-0.00104	-0.00040	8.74331	-6.19709	7.60197	-0.00904	-0.00045	-0.00066	0.00078	0.00002	0.00002	7.12348	-7.90467	-26.22913	-0.01071	-0.01102	-0.00295	0.00115	0.00074	0.00014	-8.78335
110			1.09000	24.46880	2.04160	-1.02376	-0.00397	0.00068	0.00272	-0.00042	0.00001	-0.00048	86.73798	-7.30275	-5.61526	-0.12765	0.02131	-0.01065	-0.01612	0.00389	-0.00019	17.71888	2.05267	-9.76846	-0.04425	0.03801	0.00333	0.00087	-0.00069	-0.00019	8.79030	-6.16631	7.63233	-0.00903	-0.00046	-0.00065	0.00058	0.00002	0.00006	7.18286	-7.86081	-26.24905	-0.01152	-0.01130	-0.00319	0.00099	0.00085	0.00010	-8.79903
111			1.10000	24.41030	2.08122	-0.92335	-0.00417	0.00071	0.00286	-0.00030	-0.00000	-0.00057	86.67904	-7.31354	-5.72069	-0.12896	0.02173	-0.01187	-0.01526	0.00392	0.00036	17.72574	2.06254	-9.75447	-0.04504	0.04234	0.00323	0.00042	0.00016	0.00001	8.82712	-6.12878	7.69859	-0.00902	-0.00049	-0.00066	0.00034	0.00002	0.00010	7.22530	-7.81473	-26.25460	-0.01251	-0.01180	-0.00343	0.00069	0.00094	-0.00001	-8.80761
112			1.11000	24.37941	2.13664	-0.81619	-0.00433	0.00074	0.00300	-0.00005	-0.00001	-0.00065	86.62862	-7.34922	-5.82147	-0.13050	0.02219	-0.01246	-0.01221	0.00385	0.00081	17.72962	2.04802	-9.76890	-0.04538	0.04489	0.00300	0.00024	0.00138	0.00018	8.85211	-6.08226	7.80216	-0.00900	-0.00052	-0.00068	0.00009	0.00003	0.00015	7.24441	-7.77023	-26.23544	-0.01321	-0.01234	-0.00362	0.00022	0.00099	-0.00018	-8.81201
113			1.12000	24.38913	2.20202	-0.70428	-0.00437	0.00075	0.00312	0.00028	-0.00002	-0.00071	86.59681	-7.39962	-5.91612	-0.13201	0.02265	-0.01258	-0.00672	0.00373	0.00102	17.73379	2.00845	-9.80807	-0.04502	0.04581	0.00258	0.00031	0.00269	0.00028	8.86419	-6.02481	7.94563	-0.00898	-0.00056	-0.00070	-0.00019	0.00004	0.00021	7.23560	-7.73081	-26.18680	-0.01330	-0.01264	-0.00372	-0.00036	0.00096	-0.00035	-8.81624
114			1.13000	24.44504	2.27100	-0.59176	-0.00428	0.00074	0.00319	0.00061	-0.00002	-0.00072	86.59402	-7.45264	-6.00588	-0.13319	0.02299	-0.01244	0.00102	0.00366	0.00094	17.74089	1.94609	-9.86652	-0.04419	0.04558	0.00200	0.00056	0.00385	0.00029	8.86276	-5.95488	8.13378	-0.00897	-0.00059	-0.00070	-0.00047	0.00005	0.00027	7.19721	-7.69714	-26.11611	-0.01265	-0.01256	-0.00367	-0.00093	0.00090	-0.00043	-8.82469
115			1.14000	24.54261	2.33802	-0.48327	-0.00410	0.00071	0.00320	0.00084	-0.00002	-0.00068	86.62869	-7.49685	-6.09474	-0.13387	0.02318	-0.01216	0.01036	0.00372	0.00062	17.75277	1.86527	-9.93786	-0.04308	0.04492	0.00137	0.00093	0.00478	0.00023	8.84800	-5.87016	8.37232	-0.00898	-0.00064	-0.00071	-0.00075	0.00006	0.00034	7.13215	-7.66632	-26.04130	-0.01132	-0.01230	-0.00351	-0.00129	0.00086	-0.00037	-8.84018
116			1.15000	24.66977	2.39831	-0.38228	-0.00391	0.00068	0.00314	0.00095	-0.00001	-0.00061	86.70638	-7.52170	-6.18754	-0.13387	0.02314	-0.01184	0.02038	0.00387	0.00011	17.77040	1.77068	-10.01439	-0.04259	0.04427	0.00080	0.00135	0.00558	0.00014	8.82169	-5.76659	8.66615	-0.00900	-0.00069	-0.00071	-0.00097	0.00008	0.00041	7.04917	-7.63281	-25.98486	-0.00955	-0.01237	-0.00330	-0.00133	0.00091	-0.00018	-8.86282
117			1.16000	24.81181	2.45029	-0.29078	-0.00379	0.00064	0.00304	0.00096	-0.00001	-0.00052	86.82831	-7.51832	-6.28705	-0.13300	0.02282	-0.01154	0.02971	0.00396	-0.00053	17.79378	1.66538	-10.08809	-0.04335	0.04388	0.00043	0.00180	0.00643	0.00007	8.78869	-5.63946	9.01835	-0.00903	-0.00076	-0.00072	-0.00110	0.00011	0.00050	6.96276	-7.59037	-25.96859	-0.00775	-0.01334	-0.00313	-0.00110	0.00110	0.00010	-8.89009
118			1.17000	24.95389	2.49622	-0.21142	-0.00378	0.00060	0.00293	0.00091	-0.00001	-0.00042	86.98888	-7.48042	-6.39056	-0.13104	0.02220	-0.01122	0.03639	0.00374	-0.00120	17.82179	1.55017	-10.15153	-0.04630	0.04344	0.00036	0.00217	0.00741	0.00006	8.75672	-5.48536	9.42830	-0.00905	-0.00083	-0.00074	-0.00109	0.00015	0.00059	6.89045	-7.53463	-26.00975	-0.00637	-0.01534	-0.00303	-0.00075	0.00142	0.00042	-8.91844
119			1.18000	25.08188	2.53884	-0.14868	-0.00390	0.00059	0.00283	0.00080	-0.00002	-0.00032	87.17268	-7.40603	-6.48797	-0.12836	0.02140	-0.01085	0.03854	0.00310	-0.00180	17.85047	1.42396	-10.20018	-0.05047	0.04273	0.00061	0.00210	0.00842	0.00009	8.73304	-5.30388	9.88830	-0.00904	-0.00092	-0.00078	-0.00098	0.00019	0.00068	6.84695	-7.46575	-26.11464	-0.00589	-0.01797	-0.00301	-0.00044	0.00177	0.00073	-8.94519
120			1.19000	25.18469	2.57852	-0.10616	-0.00410	0.00059	0.00277	0.00064	-0.00002	-0.00022	87.35569	-7.29843	-6.56705	-0.12594	0.02065	-0.01055	0.03557	0.00216	-0.00226	17.87147	1.28627	-10.23423	-0.05415	0.04155	0.00095	0.00107	0.00920	0.00012	8.72083	-5.09774	10.38189	-0.00902	-0.00101	-0.00083	-0.00081	0.00024	0.00076	6.83970	-7.38949	-26.27348	-0.00612	-0.02061	-0.00300	-0.00013	0.00193	0.00094	-8.96860
121			1.20000	25.25754	2.61445	-0.08335	-0.00434	0.00061	0.00276	0.00045	-0.00003	-0.00013	87.51311	-7.16625	-6.62022	-0.12449	0.02009	-0.01049	0.02860	0.00115	-0.00256	17.87445	1.13848	-10.25855	-0.05675	0.04019	0.00112	-0.00096	0.00958	0.00013	8.71836	-4.87128	10.88762	-0.00898	-0.00111	-0.00088	-0.00067	0.00030	0.00081	6.86813	-7.31622	-26.46227	-0.00660	-0.02275	-0.00298	0.00021	0.00170	0.00101	-8.98710
122			1.21000	25.30231	2.64543	-0.07766	-0.00457	0.00064	0.00280	0.00027	-0.00003	-0.00005	87.62874	-7.02200	-6.64561	-0.12401	0.01969	-0.01070	0.01960	0.00019	-0.00268	17.85291	0.98428	-10.28044	-0.05884	0.03872	0.00102	-0.00352	0.00943	0.00013	8.72027	-4.62926	11.38578	-0.00893	-0.00120	-0.00093	-0.00060	0.00036	0.00084	6.92501	-7.25798	-26.65246	-0.00708	-0.02431	-0.00298	0.00053	0.00103	0.00095	-8.99990
123			1.22000	25.32435	2.66867	-0.08858	-0.00473	0.00068	0.00287	0.00010	-0.00003	0.00006	87.69710	-6.88009	-6.64344	-0.12417	0.01940	-0.01112	0.01036	-0.00073	-0.00258	17.80678	0.82938	-10.30819	-0.06063	0.03744	0.00072	-0.00600	0.00878	0.00010	8.72075	-4.37700	11.86247	-0.00888	-0.00128	-0.00098	-0.00058	0.00041	0.00085	6.99965	-7.22428	-26.82117	-0.00761	-0.02537	-0.00300	0.00079	0.00003	0.00079	-9.00774
124			1.23000	25.32896	2.68045	-0.11894	-0.00481	0.00070	0.00293	-0.00004	-0.00003	0.00019	87.72046	-6.75428	-6.61305	-0.12472	0.01919	-0.01157	0.00202	-0.00166	-0.00223	17.74056	0.67956	-10.35030	-0.06149	0.03635	0.00031	-0.00791	0.00773	0.00005	8.71623	-4.12164	12.30951	-0.00885	-0.00136	-0.00103	-0.00059	0.00044	0.00083	7.08167	-7.21954	-26.95557	-0.00843	-0.02594	-0.00304	0.00100	-0.00105	0.00059	-9.01291
125			1.24000	25.31882	2.67788	-0.17405	-0.00478	0.00071	0.00297	-0.00018	-0.00003	0.00035	87.70498	-6.65593	-6.55254	-0.12532	0.01905	-0.01181	-0.00480	-0.00260	-0.00161	17.66055	0.53986	-10.41407	-0.06130	0.03540	-0.00004	-0.00904	0.00637	-0.00001	8.70674	-3.87265	12.72036	-0.00884	-0.00143	-0.00107	-0.00057	0.00045	0.00079	7.16437	-7.24299	-27.05043	-0.00958	-0.02589	-0.00309	0.00121	-0.00201	0.00038	-9.01753
126			1.25000	25.29333	2.66068	-0.25736	-0.00469	0.00071	0.00298	-0.00031	-0.00002	0.00050	87.65905	-6.59180	-6.46230	-0.12576	0.01901	-0.01141	-0.00957	-0.00340	-0.00085	17.57311	0.41452	-10.50338	-0.06053	0.03408	-0.00011	-0.00943	0.00480	-0.00003	8.69498	-3.63936	13.08896	-0.00885	-0.00150	-0.00109	-0.00052	0.00044	0.00071	7.24582	-7.29026	-27.10776	-0.01058	-0.02500	-0.00308	0.00139	-0.00266	0.00019	-9.02250
127			1.26000	25.25161	2.63152	-0.36422	-0.00459	0.00071	0.00293	-0.00042	-0.00002	0.00058	87.59453	-6.56194	-6.35016	-0.12579	0.01904	-0.01015	-0.01150	-0.00376	-0.00021	17.48355	0.30619	-10.61691	-0.06025	0.03210	0.00025	-0.00941	0.00324	0.00006	8.68352	-3.42645	13.41235	-0.00886	-0.00156	-0.00106	-0.00045	0.00042	0.00061	7.32661	-7.35499	-27.13794	-0.01122	-0.02337	-0.00302	0.00152	-0.00295	0.00008	-9.02814
128			1.27000	25.19733	2.59433	-0.47732	-0.00450	0.00071	0.00285	-0.00048	-0.00001	0.00055	87.52834	-6.55911	-6.23560	-0.12538	0.01909	-0.00849	-0.01011	-0.00341	0.00014	17.39554	0.21612	-10.74821	-0.06018	0.03002	0.00078	-0.00911	0.00194	0.00021	8.67295	-3.23330	13.69236	-0.00886	-0.00161	-0.00101	-0.00039	0.00040	0.00050	7.40782	-7.42942	-27.15864	-0.01178	-0.02140	-0.00295	0.00161	-0.00289	0.00007	-9.03439
129			1.28000	25.13782	2.55429	-0.57272	-0.00444	0.00071	0.00276	-0.00049	0.00000	0.00042	87.47855	-6.57161	-6.14351	-0.12471	0.01905	-0.00744	-0.00605	-0.00240	0.00023	17.31119	0.14406	-10.88615	-0.05954	0.02919	0.00093	-0.00857	0.00108	0.00024	8.66256	-3.05739	13.93265	-0.00885	-0.00165	-0.00094	-0.00035	0.00038	0.00040	7.48999	-7.50453	-27.18686	-0.01258	-0.01982	-0.00295	0.00170	-0.00260	0.00014	-9.04158
130			1.29000	25.07797	2.51794	-0.63465	-0.00441	0.00069	0.00266	-0.00048	0.00001	0.00025	87.45596	-6.58794	-6.08901	-0.12393	0.01886	-0.00758	-0.00113	-0.00120	0.00021	17.23125	0.08774	-11.01689	-0.05830	0.03011	0.00040	-0.00793	0.00064	0.00009	8.65099	-2.89796	14.13485	-0.00884	-0.00167	-0.00090	-0.00034	0.00035	0.00032	7.57217	-7.57165	-27.23086	-0.01334	-0.01942	-0.00307	0.00171	-0.00225	0.00023	-9.05060
131			1.30000	25.01665	2.49105	-0.66439	-0.00442	0.00067	0.00258	-0.00050	0.00001	0.00013	87.45947	-6.60033	-6.06855	-0.12327	0.01856	-0.00844	0.00288	-0.00040	0.00013	17.15565	0.04350	-11.12743	-0.05690	0.03168	-0.00057	-0.00729	0.00058	-0.00010	8.63669	-2.75758	14.29939	-0.00881	-0.00170	-0.00090	-0.00036	0.00031	0.00026	7.65067	-7.62508	-27.28894	-0.01371	-0.02055	-0.00331	0.00156	-0.00194	0.00031	-9.06368
132			1.31000	24.95006	2.47752	-0.67753	-0.00450	0.00066	0.00252	-0.00054	0.00000	0.00007	87.47981	-6.60515	-6.06332	-0.12289	0.01824	-0.00888	0.00550	-0.00023	0.00001	17.08453	0.00674	-11.20837	-0.05643	0.03185	-0.00133	-0.00675	0.00080	-0.00017	8.61777	-2.64242	14.42685	-0.00878	-0.00172	-0.00094	-0.00042	0.00024	0.00020	7.71866	-7.66448	-27.35128	-0.01392	-0.02282	-0.00362	0.00122	-0.00168	0.00032	-9.08352
133			1.32000	24.87987	2.47803	-0.69115	-0.00461	0.00066	0.00247	-0.00055	-0.00001	0.00006	87.50906	-6.60078	-6.05373	-0.12272	0.01796	-0.00817	0.00751	-0.00052	-0.00013	17.01867	-0.02624	-11.25587	-0.05712	0.02950	-0.00140	-0.00622	0.00111	-0.00010	8.59198	-2.56190	14.51610	-0.00876	-0.00174	-0.00100	-0.00051	0.00014	0.00013	7.76651	-7.69532	-27.40120	-0.01430	-0.02535	-0.00393	0.00071	-0.00157	0.00019	-9.11281
134			1.33000	24.81617	2.48941	-0.71257	-0.00474	0.00069	0.00243	-0.00046	-0.00003	0.00007	87.54626	-6.58600	-6.03100	-0.12244	0.01773	-0.00677	0.00982	-0.00092	-0.00022	16.95976	-0.05801	-11.27277	-0.05857	0.02560	-0.00096	-0.00557	0.00127	-0.00002	8.55775	-2.52631	14.56277	-0.00875	-0.00175	-0.00106	-0.00061	0.00002	0.00004	7.78438	-7.72700	-27.41769	-0.01503	-0.02721	-0.00418	0.00001	-0.00168	-0.00011	-9.15344
135			1.34000	24.77165	2.50250	-0.74082	-0.00486	0.00074	0.00240	-0.00028	-0.00002	0.00010	87.59422	-6.56140	-5.99525	-0.12190	0.01750	-0.00555	0.01240	-0.00130	-0.00025	16.90972	-0.08916	-11.26795	-0.05954	0.02179	-0.00052	-0.00467	0.00120	0.00000	8.51441	-2.54335	14.56092	-0.00875	-0.00176	-0.00109	-0.00071	-0.00012	-0.00007	7.76450	-7.76969	-27.38087	-0.01608	-0.02772	-0.00432	-0.00086	-0.00203	-0.00057	-9.20627
136			1.35000	24.75339	2.50177	-0.77327	-0.00491	0.00079	0.00237	-0.00006	-0.00000	0.00015	87.65328	-6.53103	-5.94786	-0.12105	0.01726	-0.00492	0.01463	-0.00163	-0.00024	16.86983	-0.11793	-11.25266	-0.05950	0.01893	-0.00038	-0.00361	0.00097	0.00001	8.46283	-2.61580	14.50532	-0.00876	-0.00174	-0.00106	-0.00077	-0.00026	-0.00018	7.70377	-7.83050	-27.27714	-0.01726	-0.02683	-0.00433	-0.00184	-0.00243	-0.00110	-9.27081
137			1.36000	24.76075	2.47277	-0.80850	-0.00487	0.00081	0.00234	0.00013	0.00004	0.00021	87.72063	-6.50151	-5.88896	-0.12014	0.01705	-0.00476	0.01611	-0.00194	-0.00019	16.84020	-0.14124	-11.23648	-0.05847	0.01682	-0.00058	-0.00250	0.00065	0.00001	8.40534	-2.74123	14.39234	-0.00878	-0.00171	-0.00101	-0.00079	-0.00038	-0.00029	7.60425	-7.91166	-27.10223	-0.01826	-0.02502	-0.00423	-0.00278	-0.00272	-0.00160	-9.34575
138			1.37000	24.78677	2.41174	-0.84548	-0.00475	0.00079	0.00231	0.00024	0.00007	0.00026	87.79237	-6.48039	-5.81894	-0.11927	0.01691	-0.00471	0.01684	-0.00219	-0.00009	16.82084	-0.15630	-11.22575	-0.05727	0.01481	-0.00094	-0.00137	0.00032	0.00001	8.34544	-2.91358	14.22011	-0.00881	-0.00166	-0.00094	-0.00075	-0.00047	-0.00037	7.47192	-8.01104	-26.86117	-0.01896	-0.02302	-0.00409	-0.00355	-0.00283	-0.00198	-9.42932
139			1.38000	24.82184	2.32632	-0.88169	-0.00460	0.00075	0.00226	0.00027	0.00009	0.00027	87.86573	-6.47420	-5.74077	-0.11848	0.01680	-0.00438	0.01712	-0.00232	0.00005	16.81289	-0.16295	-11.22336	-0.05657	0.01215	-0.00128	-0.00012	0.00006	-0.00001	8.28741	-3.12531	13.98776	-0.00882	-0.00161	-0.00088	-0.00062	-0.00053	-0.00045	7.31500	-8.12325	-26.56473	-0.01938	-0.02122	-0.00395	-0.00405	-0.00275	-0.00225	-9.51953
140			1.39000	24.85693	2.23075	-0.91312	-0.00445	0.00070	0.00217	0.00024	0.00009	0.00024	87.93993	-6.48821	-5.65952	-0.11787	0.01670	-0.00365	0.01726	-0.00229	0.00018	16.81840	-0.16341	-11.22949	-0.05646	0.00861	-0.00151	0.00127	-0.00007	-0.00002	8.23572	-3.36806	13.69565	-0.00882	-0.00156	-0.00082	-0.00042	-0.00056	-0.00050	7.14291	-8.24122	-26.22654	-0.01948	-0.01939	-0.00383	-0.00423	-0.00247	-0.00240	-9.61423
141			1.40000	24.88504	2.14118	-0.93637	-0.00432	0.00065	0.00207	0.00016	0.00007	0.00018	88.01546	-6.52535	-5.58089	-0.11748	0.01661	-0.00263	0.01738	-0.00212	0.00024	16.83861	-0.15895	-11.24121	-0.05677	0.00441	-0.00168	0.00268	-0.00008	-0.00003	8.19471	-3.63145	13.34739	-0.00881	-0.00149	-0.00075	-0.00016	-0.00055	-0.00053	6.96572	-8.35730	-25.86303	-0.01897	-0.01693	-0.00367	-0.00403	-0.00197	-0.00238	-9.71210
142			1.41000	24.90135	2.07153	-0.95072	-0.00425	0.00061	0.00195	0.00006	0.00005	0.00011	88.09224	-6.58694	-5.50849	-0.11721	0.01654	-0.00149	0.01726	-0.00189	0.00020	16.87253	-0.14838	-11.25398	-0.05735	-0.00009	-0.00187	0.00393	0.00000	-0.00002	8.16779	-3.90244	12.95304	-0.00881	-0.00142	-0.00066	0.00014	-0.00051	-0.00050	6.79345	-8.46406	-25.49541	-0.01738	-0.01351	-0.00340	-0.00342	-0.00133	-0.00214	-9.81263
143			1.42000	24.90304	2.03075	-0.95815	-0.00424	0.00058	0.00183	-0.00005	0.00002	0.00005	88.16847	-6.67360	-5.44400	-0.11705	0.01650	-0.00042	0.01662	-0.00164	0.00007	16.91710	-0.12747	-11.26311	-0.05796	-0.00425	-0.00206	0.00483	0.00022	0.00001	8.15729	-4.16587	12.53257	-0.00883	-0.00134	-0.00055	0.00045	-0.00044	-0.00043	6.63582	-8.55449	-25.15232	-0.01467	-0.00928	-0.00302	-0.00253	-0.00069	-0.00167	-9.91504
144			1.43000	24.88943	2.02230	-0.96274	-0.00428	0.00057	0.00173	-0.00015	-0.00001	0.00001	88.24084	-6.78492	-5.38734	-0.11699	0.01656	0.00050	0.01536	-0.00139	-0.00011	16.96801	-0.09019	-11.26420	-0.05885	-0.00747	-0.00217	0.00534	0.00059	0.00007	8.16489	-4.40556	12.11534	-0.00887	-0.00125	-0.00044	0.00074	-0.00035	-0.00032	6.50251	-8.62185	-24.86798	-0.01136	-0.00476	-0.00255	-0.00160	-0.00021	-0.00107	-10.01745
145			1.44000	24.86271	2.04452	-0.96861	-0.00438	0.00059	0.00167	-0.00024	-0.00004	-0.00002	88.30660	-6.91874	-5.33921	-0.11702	0.01676	0.00116	0.01371	-0.00110	-0.00029	17.02105	-0.02955	-11.25318	-0.06002	-0.00930	-0.00215	0.00551	0.00108	0.00015	8.19148	-4.60606	11.73331	-0.00892	-0.00117	-0.00033	0.00099	-0.00025	-0.00021	6.40314	-8.66052	-24.67344	-0.00839	-0.00062	-0.00204	-0.00083	-0.00001	-0.00051	-10.11649
146			1.45000	24.82831	2.09117	-0.97815	-0.00447	0.00061	0.00167	-0.00028	-0.00006	-0.00004	88.36501	-7.07120	-5.30330	-0.11703	0.01713	0.00133	0.01200	-0.00064	-0.00037	17.07311	0.06049	-11.22711	-0.06109	-0.00905	-0.00198	0.00543	0.00145	0.00022	8.23577	-4.75591	11.40987	-0.00895	-0.00110	-0.00025	0.00117	-0.00015	-0.00014	6.34609	-8.66707	-24.58470	-0.00630	0.00250	-0.00154	-0.00030	-0.00006	-0.00010	-10.20687
147			1.46000	24.79300	2.15415	-0.99157	-0.00454	0.00063	0.00173	-0.00026	-0.00007	-0.00004	88.41774	-7.23680	-5.28706	-0.11696	0.01765	0.00098	0.01056	0.00009	-0.00029	17.12286	0.18337	-11.18478	-0.06145	-0.00631	-0.00159	0.00526	0.00130	0.00025	8.29288	-4.84998	11.15268	-0.00898	-0.00105	-0.00023	0.00123	-0.00006	-0.00009	6.33640	-8.64192	-24.59595	-0.00523	0.00408	-0.00112	0.00006	-0.00023	0.00010	-10.28232
148			1.47000	24.76281	2.22436	-1.00708	-0.00456	0.00066	0.00183	-0.00021	-0.00008	-0.00005	88.46808	-7.40864	-5.29982	-0.11683	0.01825	0.00020	0.00959	0.00113	-0.00006	17.17080	0.33765	-11.12741	-0.06052	-0.00085	-0.00088	0.00509	0.00021	0.00017	8.35420	-4.88901	10.95437	-0.00900	-0.00102	-0.00026	0.00116	0.00002	-0.00008	6.37471	-8.59013	-24.68151	-0.00499	0.00367	-0.00091	0.00039	-0.00031	0.00018	-10.33656
149			1.48000	24.74165	2.29150	-1.02058	-0.00451	0.00068	0.00194	-0.00013	-0.00007	-0.00006	88.51991	-7.57743	-5.34958	-0.11662	0.01886	-0.00078	0.00910	0.00243	0.00022	17.21850	0.51584	-11.05811	-0.05801	0.00704	0.00023	0.00496	-0.00188	-0.00005	8.41027	-4.87750	10.80114	-0.00901	-0.00101	-0.00034	0.00097	0.00009	-0.00008	6.45787	-8.52043	-24.80652	-0.00557	0.00116	-0.00108	0.00082	-0.00012	0.00026	-10.36474
150			1.49000	24.73012	2.34744	-1.02603	-0.00438	0.00068	0.00205	-0.00006	-0.00005	-0.00008	88.57601	-7.73082	-5.44011	-0.11656	0.01942	-0.00188	0.00890	0.00379	0.00045	17.26749	0.70432	-10.97999	-0.05370	0.01664	0.00162	0.00476	-0.00442	-0.00038	8.45503	-4.82208	10.68249	-0.00901	-0.00101	-0.00045	0.00075	0.00015	-0.00007	6.58082	-8.44313	-24.93905	-0.00672	-0.00327	-0.00171	0.00142	0.00035	0.00040	-10.36436
151			1.50000	24.72596	2.38751	-1.01783	-0.00422	0.00068	0.00213	-0.00001	-0.00002	-0.00010	88.63685	-7.85505	-5.56857	-0.11689	0.01986	-0.00297	0.00878	0.00495	0.00052	17.31806	0.88549	-10.89503	-0.04873	0.02626	0.00305	0.00443	-0.00617	-0.00071	8.48863	-4.73056	10.59833	-0.00899	-0.00102	-0.00057	0.00057	0.00020	-0.00005	6.73770	-8.36772	-25.06032	-0.00811	-0.00906	-0.00269	0.00217	0.00090	0.00056	-10.33597
152			1.51000	24.72602	2.40650	-0.99354	-0.00406	0.00067	0.00215	0.00001	0.00001	-0.00012	88.70075	-7.93827	-5.72352	-0.11759	0.02011	-0.00394	0.00847	0.00559	0.00039	17.36911	1.04095	-10.80412	-0.04488	0.03393	0.00424	0.00404	-0.00602	-0.00095	8.51716	-4.61217	10.55963	-0.00896	-0.00103	-0.00069	0.00048	0.00023	0.00001	6.92092	-8.30163	-25.16529	-0.00962	-0.01522	-0.00381	0.00296	0.00124	0.00068	-10.28350
153			1.52000	24.72704	2.39967	-0.95452	-0.00390	0.00064	0.00214	0.00001	0.00004	-0.00012	88.76337	-7.97526	-5.88747	-0.11838	0.02016	-0.00464	0.00761	0.00556	0.00010	17.41800	1.15632	-10.71012	-0.04318	0.03829	0.00509	0.00361	-0.00399	-0.00103	8.54789	-4.47861	10.58020	-0.00892	-0.00105	-0.00080	0.00044	0.00023	0.00010	7.11853	-8.25076	-25.25318	-0.01152	-0.02062	-0.00479	0.00371	0.00110	0.00065	-10.21366
154			1.53000	24.72550	2.37034	-0.90539	-0.00376	0.00059	0.00210	-0.00001	0.00005	-0.00012	88.81851	-7.96943	-6.04171	-0.11915	0.02005	-0.00496	0.00599	0.00489	-0.00022	17.46139	1.22399	-10.61940	-0.04357	0.03920	0.00564	0.00312	-0.00111	-0.00092	8.58222	-4.34464	10.66358	-0.00889	-0.00106	-0.00089	0.00039	0.00020	0.00019	7.31120	-8.22182	-25.31362	-0.01392	-0.02454	-0.00545	0.00421	0.00043	0.00034	-10.13532
155			1.54000	24.71858	2.32999	-0.85203	-0.00370	0.00055	0.00206	-0.00005	0.00006	-0.00011	88.86026	-7.93092	-6.17067	-0.11990	0.01984	-0.00495	0.00377	0.00378	-0.00043	17.49660	1.24354	-10.54087	-0.04607	0.03735	0.00593	0.00256	0.00139	-0.00066	8.61411	-4.22666	10.79654	-0.00887	-0.00108	-0.00094	0.00025	0.00015	0.00026	7.47475	-8.22205	-25.32266	-0.01637	-0.02682	-0.00577	0.00408	-0.00061	-0.00032	-10.05820
156			1.55000	24.70637	2.28883	-0.80008	-0.00375	0.00054	0.00203	-0.00008	0.00005	-0.00010	88.88523	-7.87417	-6.26394	-0.12071	0.01964	-0.00487	0.00136	0.00243	-0.00051	17.52215	1.22157	-10.48472	-0.04981	0.03412	0.00593	0.00187	0.00282	-0.00029	8.63551	-4.13840	10.95399	-0.00885	-0.00110	-0.00096	0.00005	0.00009	0.00028	7.58784	-8.25620	-25.25391	-0.01827	-0.02745	-0.00577	0.00317	-0.00168	-0.00120	-9.99173
157			1.56000	24.69151	2.25041	-0.75450	-0.00386	0.00055	0.00205	-0.00009	0.00005	-0.00008	88.89319	-7.81431	-6.31638	-0.12160	0.01953	-0.00498	-0.00080	0.00104	-0.00048	17.53792	1.16974	-10.45963	-0.05400	0.03072	0.00556	0.00108	0.00315	0.00011	8.64383	-4.08659	11.11024	-0.00884	-0.00112	-0.00093	-0.00009	0.00002	0.00024	7.64070	-8.32285	-25.09399	-0.01945	-0.02636	-0.00554	0.00185	-0.00235	-0.00200	-9.94389
158			1.57000	24.67765	2.21458	-0.71964	-0.00400	0.00057	0.00213	-0.00008	0.00004	-0.00004	88.88641	-7.76489	-6.32797	-0.12252	0.01959	-0.00537	-0.00243	-0.00023	-0.00037	17.54471	1.10271	-10.47080	-0.05762	0.02802	0.00481	0.00024	0.00270	0.00040	8.64526	-4.06992	11.24681	-0.00884	-0.00114	-0.00087	-0.00009	-0.00003	0.00018	7.63828	-8.41252	-24.85200	-0.02008	-0.02364	-0.00512	0.00057	-0.00237	-0.00246	-9.92039
159			1.58000	24.66777	2.18130	-0.69805	-0.00414	0.00060	0.00225	-0.00005	0.00004	-0.00000	88.86887	-7.73570	-6.30455	-0.12341	0.01983	-0.00604	-0.00343	-0.00124	-0.00017	17.54389	1.03568	-10.51786	-0.05986	0.02659	0.00373	-0.00053	0.00182	0.00050	8.64979	-4.08147	11.35380	-0.00885	-0.00115	-0.00080	0.00004	-0.00007	0.00012	7.59479	-8.50983	-24.55746	-0.02039	-0.01959	-0.00458	-0.00043	-0.00181	-0.00246	-9.92438
160			1.59000	24.66342	2.15199	-0.68974	-0.00425	0.00063	0.00241	-0.00001	0.00003	0.00003	88.84496	-7.73093	-6.25649	-0.12410	0.02021	-0.00694	-0.00380	-0.00187	0.00009	17.53671	0.98173	-10.59353	-0.06083	0.02658	0.00244	-0.00117	0.00074	0.00039	8.66314	-4.11191	11.42679	-0.00886	-0.00116	-0.00072	0.00019	-0.00009	0.00006	7.52502	-8.59845	-24.25055	-0.02046	-0.01478	-0.00398	-0.00120	-0.00101	-0.00207	-9.95634
161			1.60000	24.66448	2.13019	-0.69177	-0.00431	0.00066	0.00257	0.00002	0.00001	0.00005	88.81940	-7.74908	-6.19738	-0.12467	0.02068	-0.00797	-0.00353	-0.00204	0.00038	17.52469	0.94948	-10.68477	-0.06095	0.02788	0.00110	-0.00158	-0.00041	0.00018	8.68215	-4.15134	11.46361	-0.00888	-0.00117	-0.00064	0.00025	-0.00008	0.00001	7.43955	-8.66536	-23.96948	-0.01989	-0.01006	-0.00337	-0.00178	-0.00033	-0.00150	-10.01324
162			1.61000	24.66955	2.12045	-0.69881	-0.00432	0.00068	0.00271	0.00004	-0.00000	0.00003	88.79699	-7.78367	-6.14114	-0.12519	0.02118	-0.00896	-0.00258	-0.00177	0.00060	17.50997	0.94177	-10.77571	-0.06021	0.03020	-0.00008	-0.00168	-0.00148	-0.00001	8.69774	-4.18983	11.46525	-0.00890	-0.00117	-0.00057	0.00017	-0.00006	-0.00002	7.34603	-8.70196	-23.74416	-0.01812	-0.00652	-0.00285	-0.00205	0.00005	-0.00092	-10.08811
163			1.62000	24.67626	2.12657	-0.70451	-0.00430	0.00069	0.00282	0.00005	-0.00002	-0.00002	88.78252	-7.82393	-6.09932	-0.12573	0.02162	-0.00977	-0.00091	-0.00112	0.00064	17.49538	0.95606	-10.85024	-0.05905	0.03288	-0.00092	-0.00143	-0.00225	-0.00008	8.70204	-4.21700	11.44061	-0.00893	-0.00116	-0.00053	-0.00000	-0.00002	-0.00003	7.25375	-8.70346	-23.59784	-0.01517	-0.00483	-0.00250	-0.00186	0.00024	-0.00041	-10.17079
164			1.63000	24.68215	2.15064	-0.70256	-0.00427	0.00069	0.00289	0.00004	-0.00003	-0.00011	88.78030	-7.85711	-6.07972	-0.12624	0.02193	-0.01038	0.00141	-0.00025	0.00044	17.48429	0.98611	-10.89530	-0.05788	0.03569	-0.00132	-0.00082	-0.00253	-0.00003	8.69346	-4.22216	11.40828	-0.00895	-0.00116	-0.00050	-0.00016	0.00003	-0.00002	7.17584	-8.66927	-23.54934	-0.01166	-0.00514	-0.00238	-0.00129	0.00044	0.00005	-10.24955
165			1.64000	24.68510	2.19241	-0.68861	-0.00423	0.00069	0.00293	0.00001	-0.00004	-0.00020	88.79339	-7.87174	-6.08506	-0.12668	0.02208	-0.01093	0.00420	0.00063	0.00002	17.48004	1.02433	-10.90363	-0.05686	0.03852	-0.00133	0.00008	-0.00228	0.00005	8.67803	-4.19567	11.39309	-0.00897	-0.00116	-0.00049	-0.00020	0.00009	0.00001	7.12866	-8.60328	-23.61139	-0.00853	-0.00699	-0.00246	-0.00061	0.00077	0.00054	-10.31291
166			1.65000	24.68331	2.24918	-0.66192	-0.00420	0.00069	0.00295	-0.00002	-0.00005	-0.00028	88.82282	-7.86022	-6.11289	-0.12688	0.02207	-0.01149	0.00712	0.00136	-0.00053	17.48544	1.06361	-10.87479	-0.05570	0.04130	-0.00104	0.00115	-0.00157	0.00010	8.66794	-4.13225	11.41729	-0.00898	-0.00117	-0.00052	-0.00007	0.00015	0.00006	7.12889	-8.51298	-23.78432	-0.00651	-0.00983	-0.00269	-0.00003	0.00120	0.00107	-10.35129
167			1.66000	24.67597	2.31647	-0.62430	-0.00420	0.00070	0.00296	-0.00006	-0.00006	-0.00035	88.86758	-7.82017	-6.15750	-0.12677	0.02192	-0.01205	0.00982	0.00184	-0.00113	17.50207	1.09785	-10.81484	-0.05457	0.04389	-0.00050	0.00223	-0.00052	0.00006	8.67622	-4.03343	11.49265	-0.00897	-0.00118	-0.00057	0.00022	0.00020	0.00012	7.18760	-8.40831	-24.05087	-0.00594	-0.01324	-0.00300	0.00046	0.00158	0.00159	-10.35930
168			1.67000	24.66395	2.38703	-0.57796	-0.00423	0.00072	0.00298	-0.00008	-0.00005	-0.00038	88.92507	-7.75420	-6.21190	-0.12625	0.02165	-0.01241	0.01203	0.00205	-0.00167	17.52961	1.12186	-10.73550	-0.05344	0.04577	0.00023	0.00310	0.00071	-0.00003	8.70965	-3.90768	11.61766	-0.00894	-0.00121	-0.00066	0.00054	0.00023	0.00019	7.30413	-8.30123	-24.37501	-0.00672	-0.01702	-0.00338	0.00106	0.00176	0.00197	-10.33668
169			1.68000	24.65043	2.45055	-0.52382	-0.00428	0.00075	0.00300	-0.00007	-0.00003	-0.00039	88.99191	-7.66843	-6.26960	-0.12561	0.02131	-0.01258	0.01359	0.00200	-0.00202	17.56525	1.13107	-10.65103	-0.05254	0.04653	0.00094	0.00357	0.00195	-0.00013	8.76506	-3.76905	11.77966	-0.00891	-0.00124	-0.00077	0.00077	0.00023	0.00025	7.46351	-8.20536	-24.70721	-0.00867	-0.02082	-0.00381	0.00186	0.00155	0.00208	-10.28903
170			1.69000	24.63986	2.49566	-0.46321	-0.00430	0.00076	0.00301	-0.00003	-0.00001	-0.00036	89.06402	-7.57211	-6.32377	-0.12540	0.02097	-0.01259	0.01457	0.00169	-0.00213	17.60435	1.12208	-10.57546	-0.05200	0.04586	0.00140	0.00358	0.00298	-0.00014	8.83064	-3.63535	11.95824	-0.00887	-0.00127	-0.00088	0.00081	0.00021	0.00029	7.63836	-8.13520	-24.99189	-0.01144	-0.02420	-0.00428	0.00266	0.00082	0.00178	-10.22714
171			1.70000	24.63659	2.51531	-0.40135	-0.00425	0.00075	0.00302	0.00003	0.00002	-0.00029	89.13772	-7.47662	-6.36585	-0.12589	0.02068	-0.01249	0.01513	0.00107	-0.00195	17.64159	1.09447	-10.52038	-0.05173	0.04369	0.00151	0.00313	0.00349	-0.00007	8.89239	-3.52420	12.13103	-0.00884	-0.00131	-0.00096	0.00071	0.00015	0.00029	7.79712	-8.10401	-25.17915	-0.01432	-0.02658	-0.00473	0.00303	-0.00039	0.00100	-10.16471
172			1.71000	24.64283	2.51075	-0.34780	-0.00415	0.00071	0.00301	0.00009	0.00004	-0.00018	89.20985	-7.39433	-6.38608	-0.12657	0.02042	-0.01220	0.01535	0.00017	-0.00149	17.67214	1.05173	-10.49423	-0.05205	0.04016	0.00129	0.00233	0.00333	0.00001	8.94210	-3.44792	12.28094	-0.00882	-0.00133	-0.00100	0.00054	0.00008	0.00025	7.91520	-8.11945	-25.23701	-0.01662	-0.02735	-0.00503	0.00270	-0.00174	-0.00014	-10.11487
173			1.72000	24.65796	2.48986	-0.31213	-0.00404	0.00067	0.00296	0.00013	0.00004	-0.00006	89.27820	-7.33693	-6.37765	-0.12690	0.02019	-0.01172	0.01526	-0.00083	-0.00082	17.69262	1.00069	-10.50206	-0.05321	0.03603	0.00090	0.00133	0.00257	0.00006	8.97940	-3.41092	12.39957	-0.00881	-0.00135	-0.00098	0.00041	0.00000	0.00018	7.98036	-8.18071	-25.15780	-0.01808	-0.02632	-0.00507	0.00184	-0.00273	-0.00132	-10.08747
174			1.73000	24.67872	2.46218	-0.29968	-0.00394	0.00064	0.00289	0.00015	0.00003	0.00005	89.34172	-7.31347	-6.33964	-0.12682	0.02003	-0.01111	0.01505	-0.00175	-0.00007	17.70171	0.94988	-10.54489	-0.05496	0.03207	0.00043	0.00028	0.00149	0.00005	9.00791	-3.41163	12.48393	-0.00882	-0.00136	-0.00093	0.00033	-0.00006	0.00010	7.99147	-8.27830	-24.95633	-0.01862	-0.02408	-0.00485	0.00074	-0.00308	-0.00218	-10.08767
175			1.74000	24.70028	2.43606	-0.31086	-0.00389	0.00062	0.00280	0.00012	0.00001	0.00014	89.40131	-7.32884	-6.27697	-0.12633	0.01997	-0.01037	0.01491	-0.00241	0.00064	17.70048	0.90764	-10.61871	-0.05665	0.02887	0.00001	-0.00062	0.00037	0.00000	9.02981	-3.44515	12.53166	-0.00884	-0.00136	-0.00087	0.00025	-0.00012	0.00003	7.95470	-8.39715	-24.66410	-0.01837	-0.02153	-0.00447	-0.00030	-0.00289	-0.00256	-10.11527
176			1.75000	24.71701	2.41768	-0.34144	-0.00388	0.00061	0.00271	0.00007	-0.00000	0.00018	89.45908	-7.38238	-6.19963	-0.12542	0.02000	-0.00953	0.01495	-0.00267	0.00117	17.69178	0.88049	-10.71408	-0.05801	0.02663	-0.00029	-0.00121	-0.00062	-0.00005	9.04357	-3.50524	12.53913	-0.00886	-0.00136	-0.00081	0.00015	-0.00016	-0.00004	7.87979	-8.52112	-24.32186	-0.01742	-0.01926	-0.00404	-0.00110	-0.00240	-0.00250	-10.16579
177			1.76000	24.72431	2.41064	-0.38275	-0.00391	0.00062	0.00261	-0.00000	-0.00002	0.00017	89.51786	-7.46771	-6.12116	-0.12414	0.02008	-0.00868	0.01518	-0.00247	0.00146	17.67959	0.87237	-10.81731	-0.05880	0.02523	-0.00052	-0.00137	-0.00141	-0.00009	9.04724	-3.58522	12.50232	-0.00888	-0.00135	-0.00077	0.00005	-0.00018	-0.00010	7.78017	-8.63610	-23.97258	-0.01605	-0.01743	-0.00363	-0.00150	-0.00182	-0.00216	-10.23176
178			1.77000	24.71945	2.41739	-0.42372	-0.00398	0.00063	0.00251	-0.00009	-0.00003	0.00011	89.58055	-7.57446	-6.05583	-0.12275	0.02019	-0.00781	0.01561	-0.00181	0.00152	17.66814	0.88428	-10.91312	-0.05949	0.02431	-0.00064	-0.00108	-0.00196	-0.00008	9.04242	-3.67801	12.42032	-0.00890	-0.00134	-0.00073	0.00001	-0.00018	-0.00015	7.67268	-8.73199	-23.65672	-0.01456	-0.01585	-0.00333	-0.00150	-0.00126	-0.00167	-10.30556
179			1.78000	24.70240	2.43955	-0.45355	-0.00408	0.00064	0.00242	-0.00016	-0.00004	0.00003	89.64973	-7.69040	-6.01610	-0.12165	0.02030	-0.00693	0.01629	-0.00078	0.00138	17.66152	0.91496	-10.98787	-0.06003	0.02367	-0.00062	-0.00036	-0.00226	-0.00005	9.03510	-3.77568	12.29853	-0.00891	-0.00131	-0.00069	0.00008	-0.00017	-0.00018	7.57645	-8.80354	-23.40934	-0.01318	-0.01441	-0.00317	-0.00116	-0.00080	-0.00112	-10.37989
180			1.79000	24.67643	2.47639	-0.46497	-0.00419	0.00064	0.00234	-0.00020	-0.00004	-0.00007	89.72781	-7.80277	-6.00973	-0.12107	0.02040	-0.00617	0.01727	0.00040	0.00113	17.66321	0.96126	-11.03127	-0.06022	0.02342	-0.00043	0.00070	-0.00233	-0.00001	9.03520	-3.86960	12.15079	-0.00893	-0.00128	-0.00064	0.00030	-0.00014	-0.00018	7.51090	-8.84865	-23.25796	-0.01187	-0.01299	-0.00311	-0.00057	-0.00044	-0.00053	-10.44810
181			1.80000	24.64689	2.52421	-0.45601	-0.00427	0.00064	0.00227	-0.00021	-0.00004	-0.00014	89.81615	-7.89944	-6.03784	-0.12097	0.02046	-0.00556	0.01840	0.00150	0.00081	17.67557	1.01886	-11.03759	-0.06003	0.02355	-0.00003	0.00192	-0.00222	0.00000	9.05318	-3.95137	11.99801	-0.00895	-0.00125	-0.00060	0.00060	-0.00011	-0.00016	7.49198	-8.86705	-23.22019	-0.01111	-0.01150	-0.00310	0.00007	-0.00018	0.00010	-10.50457
182			1.81000	24.61927	2.57626	-0.43065	-0.00431	0.00063	0.00223	-0.00018	-0.00004	-0.00019	89.91368	-7.97071	-6.09387	-0.12106	0.02044	-0.00506	0.01937	0.00228	0.00049	17.69932	1.08264	-11.00675	-0.05932	0.02398	0.00065	0.00310	-0.00195	-0.00007	9.09215	-4.01530	11.85990	-0.00896	-0.00122	-0.00056	0.00085	-0.00007	-0.00013	7.52357	-8.86167	-23.29629	-0.01146	-0.00997	-0.00314	0.00065	-0.00004	0.00067	-10.54583
183			1.82000	24.59727	2.62496	-0.39607	-0.00432	0.00061	0.00219	-0.00013	-0.00003	-0.00019	90.01736	-8.01004	-6.16652	-0.12117	0.02036	-0.00477	0.01997	0.00263	0.00019	17.73372	1.14661	-10.94317	-0.05862	0.02474	0.00154	0.00411	-0.00152	-0.00024	9.14412	-4.06026	11.74666	-0.00896	-0.00119	-0.00054	0.00092	-0.00004	-0.00010	7.59419	-8.83981	-23.46505	-0.01280	-0.00887	-0.00325	0.00111	-0.00001	0.00111	-10.57159
184			1.83000	24.58247	2.66484	-0.35982	-0.00429	0.00059	0.00217	-0.00007	-0.00002	-0.00017	90.12335	-8.01620	-6.24356	-0.12134	0.02024	-0.00467	0.02016	0.00259	-0.00007	17.77663	1.20500	-10.85516	-0.05796	0.02556	0.00250	0.00485	-0.00098	-0.00047	9.19609	-4.08931	11.65967	-0.00895	-0.00117	-0.00054	0.00081	-0.00002	-0.00007	7.68347	-8.81116	-23.69022	-0.01465	-0.00874	-0.00347	0.00134	-0.00006	0.00140	-10.58488
185			1.84000	24.57527	2.69301	-0.32793	-0.00426	0.00058	0.00217	-0.00001	-0.00001	-0.00013	90.22834	-7.99335	-6.31430	-0.12168	0.02011	-0.00475	0.02008	0.00220	-0.00027	17.82555	1.25343	-10.75327	-0.05775	0.02609	0.00338	0.00532	-0.00039	-0.00065	9.23767	-4.10803	11.59578	-0.00893	-0.00116	-0.00056	0.00058	-0.00002	-0.00006	7.77025	-8.78547	-23.93034	-0.01654	-0.00954	-0.00374	0.00120	-0.00018	0.00147	-10.59128
186			1.85000	24.57632	2.70748	-0.30448	-0.00423	0.00058	0.00217	0.00005	0.00000	-0.00007	90.32997	-7.95119	-6.37002	-0.12216	0.02000	-0.00483	0.01976	0.00158	-0.00037	17.87774	1.28926	-10.64951	-0.05780	0.02561	0.00406	0.00549	0.00009	-0.00073	9.26259	-4.12347	11.54857	-0.00891	-0.00115	-0.00059	0.00028	-0.00002	-0.00005	7.83612	-8.77150	-24.14435	-0.01822	-0.01097	-0.00401	0.00064	-0.00037	0.00125	-10.59744
187			1.86000	24.58636	2.70738	-0.29160	-0.00418	0.00058	0.00217	0.00011	0.00001	-0.00002	90.42630	-7.90383	-6.40515	-0.12257	0.01991	-0.00482	0.01914	0.00084	-0.00035	17.93002	1.31275	-10.55632	-0.05863	0.02396	0.00448	0.00536	0.00030	-0.00066	9.26748	-4.14354	11.50706	-0.00891	-0.00114	-0.00063	-0.00003	-0.00004	-0.00005	7.86618	-8.77560	-24.29367	-0.01940	-0.01266	-0.00423	-0.00027	-0.00062	0.00072	-10.61006
188			1.87000	24.60494	2.69449	-0.28931	-0.00411	0.00058	0.00216	0.00015	0.00001	0.00003	90.51556	-7.86784	-6.41814	-0.12278	0.01984	-0.00476	0.01806	0.00011	-0.00018	17.97878	1.32698	-10.48555	-0.06027	0.02131	0.00457	0.00491	0.00019	-0.00044	9.25222	-4.17518	11.45862	-0.00890	-0.00114	-0.00066	-0.00030	-0.00006	-0.00007	7.85104	-8.80021	-24.34762	-0.01993	-0.01417	-0.00437	-0.00134	-0.00083	-0.00005	-10.63484
189			1.88000	24.62895	2.67314	-0.29585	-0.00402	0.00057	0.00214	0.00017	0.00002	0.00007	90.59576	-7.85967	-6.41146	-0.12278	0.01985	-0.00467	0.01642	-0.00047	0.00010	18.02093	1.33753	-10.44740	-0.06216	0.01855	0.00439	0.00414	-0.00019	-0.00017	9.21996	-4.22180	11.39387	-0.00889	-0.00113	-0.00068	-0.00051	-0.00008	-0.00010	7.78853	-8.84338	-24.29071	-0.01985	-0.01497	-0.00443	-0.00231	-0.00090	-0.00088	-10.67481
190			1.89000	24.65326	2.64887	-0.30787	-0.00392	0.00056	0.00215	0.00014	0.00002	0.00008	90.66515	-7.89141	-6.39132	-0.12268	0.01997	-0.00465	0.01433	-0.00081	0.00043	18.05414	1.35170	-10.44783	-0.06363	0.01668	0.00402	0.00312	-0.00071	0.00009	9.17574	-4.28188	11.31000	-0.00889	-0.00112	-0.00066	-0.00063	-0.00009	-0.00012	7.68386	-8.89896	-24.12741	-0.01929	-0.01461	-0.00436	-0.00297	-0.00076	-0.00158	-10.73018
191			1.90000	24.67247	2.62745	-0.32081	-0.00382	0.00055	0.00216	0.00009	0.00001	0.00006	90.72335	-7.96727	-6.36583	-0.12256	0.02023	-0.00475	0.01214	-0.00087	0.00079	18.07809	1.37599	-10.48632	-0.06406	0.01659	0.00358	0.00211	-0.00135	0.00026	9.12515	-4.34958	11.21130	-0.00889	-0.00110	-0.00062	-0.00067	-0.00010	-0.00012	7.54871	-8.95775	-23.88215	-0.01823	-0.01311	-0.00418	-0.00321	-0.00046	-0.00195	-10.79762
192			1.91000	24.68273	2.61413	-0.32984	-0.00374	0.00053	0.00219	0.00003	0.00000	0.00003	90.77211	-8.08170	-6.34393	-0.12246	0.02059	-0.00501	0.01027	-0.00064	0.00110	18.09449	1.41485	-10.55468	-0.06311	0.01875	0.00321	0.00137	-0.00222	0.00032	9.07362	-4.41631	11.10936	-0.00890	-0.00107	-0.00057	-0.00065	-0.00009	-0.00010	7.39929	-9.00945	-23.59548	-0.01682	-0.01088	-0.00391	-0.00302	-0.00013	-0.00194	-10.87075
193			1.92000	24.68213	2.61247	-0.33095	-0.00370	0.00052	0.00222	-0.00004	-0.00000	-0.00002	90.81491	-8.21970	-6.33343	-0.12231	0.02102	-0.00550	0.00900	-0.00014	0.00133	18.10672	1.46905	-10.63801	-0.06083	0.02287	0.00286	0.00110	-0.00329	0.00029	9.02650	-4.47263	11.02003	-0.00892	-0.00105	-0.00051	-0.00058	-0.00006	-0.00007	7.25398	-9.04442	-23.31454	-0.01511	-0.00855	-0.00360	-0.00249	0.00014	-0.00159	-10.94149
194			1.93000	24.67033	2.62482	-0.32142	-0.00369	0.00051	0.00226	-0.00010	-0.00001	-0.00009	90.85591	-8.35979	-6.34023	-0.12197	0.02142	-0.00624	0.00840	0.00057	0.00142	18.11930	1.53477	-10.71782	-0.05800	0.02808	0.00247	0.00133	-0.00421	0.00019	8.98804	-4.50969	10.95967	-0.00893	-0.00104	-0.00047	-0.00047	-0.00003	-0.00004	7.12980	-9.05563	-23.08381	-0.01336	-0.00679	-0.00330	-0.00181	0.00030	-0.00107	-11.00168
195			1.94000	24.64862	2.65310	-0.29966	-0.00369	0.00051	0.00233	-0.00015	-0.00002	-0.00016	90.89889	-8.47960	-6.36821	-0.12170	0.02175	-0.00714	0.00843	0.00137	0.00125	18.13663	1.60415	-10.77704	-0.05498	0.03335	0.00206	0.00191	-0.00442	0.00007	8.96024	-4.52059	10.94095	-0.00894	-0.00103	-0.00046	-0.00036	0.00001	0.00001	7.03941	-9.04018	-22.93632	-0.01186	-0.00611	-0.00309	-0.00113	0.00042	-0.00049	-11.04473
196			1.95000	24.61988	2.69708	-0.26664	-0.00369	0.00051	0.00240	-0.00018	-0.00003	-0.00023	90.94650	-8.55975	-6.41627	-0.12154	0.02193	-0.00797	0.00898	0.00205	0.00076	18.16139	1.66690	-10.80294	-0.05227	0.03762	0.00173	0.00262	-0.00352	-0.00003	8.94327	-4.50128	10.97103	-0.00893	-0.00104	-0.00048	-0.00025	0.00005	0.00005	6.99043	-9.00008	-22.88980	-0.01091	-0.00676	-0.00303	-0.00054	0.00057	0.00005	-11.06644
197			1.96000	24.58781	2.75268	-0.22586	-0.00369	0.00053	0.00245	-0.00019	-0.00003	-0.00027	90.99993	-8.58694	-6.47838	-0.12144	0.02193	-0.00861	0.00979	0.00243	-0.00001	18.19434	1.71295	-10.78928	-0.04996	0.04033	0.00159	0.00325	-0.00152	-0.00012	8.93613	-4.45147	11.05061	-0.00892	-0.00106	-0.00053	-0.00017	0.00009	0.00010	6.98402	-8.94185	-22.94481	-0.01060	-0.00868	-0.00311	-0.00005	0.00076	0.00056	-11.06585
198			1.97000	24.55571	2.81337	-0.18191	-0.00366	0.00054	0.00248	-0.00018	-0.00003	-0.00028	91.05804	-8.55565	-6.54475	-0.12141	0.02175	-0.00897	0.01047	0.00242	-0.00090	18.23404	1.73410	-10.73719	-0.04864	0.04095	0.00161	0.00368	0.00105	-0.00018	8.93717	-4.37536	11.17373	-0.00890	-0.00109	-0.00060	-0.00010	0.00012	0.00016	7.01502	-8.87469	-23.08579	-0.01083	-0.01165	-0.00333	0.00034	0.00093	0.00102	-11.04555
199			1.98000	24.52566	2.87298	-0.13816	-0.00362	0.00055	0.00250	-0.00017	-0.00003	-0.00027	91.11764	-8.46972	-6.60534	-0.12153	0.02144	-0.00917	0.01072	0.00204	-0.00170	18.27701	1.72594	-10.65563	-0.04845	0.03978	0.00172	0.00379	0.00343	-0.00023	8.94456	-4.28162	11.32954	-0.00889	-0.00112	-0.00068	-0.00004	0.00014	0.00021	7.07228	-8.80848	-23.28493	-0.01145	-0.01529	-0.00362	0.00061	0.00094	0.00136	-11.01227
200			1.99000	24.49907	2.92695	-0.09702	-0.00358	0.00056	0.00250	-0.00014	-0.00003	-0.00024	91.17476	-8.34086	-6.65102	-0.12179	0.02104	-0.00933	0.01041	0.00138	-0.00229	18.31833	1.68896	-10.55896	-0.04965	0.03720	0.00180	0.00352	0.00495	-0.00024	8.95634	-4.18197	11.50462	-0.00889	-0.00116	-0.00075	0.00000	0.00014	0.00025	7.14082	-8.75205	-23.50804	-0.01248	-0.01896	-0.00395	0.00072	0.00070	0.00151	-10.97517
201			2.00000	24.47679	2.97255	-0.06068	-0.00355	0.00057	0.00251	-0.00011	-0.00002	-0.00021	91.22576	-8.18712	-6.67522	-0.12208	0.02063	-0.00952	0.00951	0.00056	-0.00258	18.35252	1.62848	-10.46445	-0.05183	0.03387	0.00178	0.00275	0.00538	-0.00018	8.97040	-4.08928	11.68324	-0.00889	-0.00120	-0.00082	0.00003	0.00012	0.00026	7.20466	-8.71229	-23.71821	-0.01384	-0.02196	-0.00424	0.00063	0.00023	0.00138	-10.94376
202			2.01000	24.45877	3.00976	-0.03078	-0.00356	0.00057	0.00252	-0.00009	-0.00002	-0.00017	91.26757	-8.02993	-6.67558	-0.12239	0.02029	-0.00979	0.00811	-0.00025	-0.00254	18.37439	1.55372	-10.38894	-0.05426	0.03051	0.00159	0.00148	0.00486	-0.00009	8.98485	-4.01534	11.84870	-0.00889	-0.00123	-0.00086	0.00005	0.00008	0.00024	7.24955	-8.69354	-23.88087	-0.01546	-0.02372	-0.00444	0.00031	-0.00035	0.00096	-10.92644
203			2.02000	24.44481	3.03976	-0.00808	-0.00363	0.00059	0.00256	-0.00007	-0.00002	-0.00013	91.29873	-7.89000	-6.65413	-0.12271	0.02006	-0.01011	0.00646	-0.00093	-0.00218	18.38059	1.47578	-10.34536	-0.05665	0.02764	0.00123	-0.00015	0.00376	0.00000	8.99840	-3.96866	11.98597	-0.00889	-0.00126	-0.00088	0.00007	0.00003	0.00018	7.26538	-8.69778	-23.96906	-0.01704	-0.02388	-0.00450	-0.00023	-0.00086	0.00032	-10.92894
204			2.03000	24.43577	3.06441	0.00776	-0.00374	0.00060	0.00262	-0.00003	-0.00002	-0.00010	91.31973	-7.78417	-6.61656	-0.12299	0.01998	-0.01051	0.00490	-0.00136	-0.00155	18.37016	1.40571	-10.34063	-0.05854	0.02583	0.00072	-0.00189	0.00243	0.00004	9.01024	-3.95293	12.08410	-0.00889	-0.00127	-0.00086	0.00008	-0.00002	0.00011	7.24742	-8.72408	-23.96865	-0.01814	-0.02251	-0.00440	-0.00089	-0.00115	-0.00036	-10.95358
205			2.04000	24.43414	3.08602	0.01914	-0.00390	0.00063	0.00270	0.00003	-0.00002	-0.00009	91.33318	-7.72294	-6.57172	-0.12311	0.02004	-0.01096	0.00372	-0.00147	-0.00073	18.34421	1.35264	-10.37427	-0.06013	0.02529	0.00013	-0.00350	0.00106	0.00001	9.01932	-3.96650	12.13852	-0.00888	-0.00128	-0.00082	0.00008	-0.00007	0.00004	7.19623	-8.76782	-23.88222	-0.01836	-0.02006	-0.00417	-0.00149	-0.00114	-0.00090	-10.99967
206			2.05000	24.44307	3.10713	0.03008	-0.00405	0.00065	0.00279	0.00011	-0.00002	-0.00010	91.34276	-7.70969	-6.53003	-0.12317	0.02022	-0.01148	0.00300	-0.00124	0.00017	18.30575	1.32262	-10.43927	-0.06139	0.02591	-0.00052	-0.00477	-0.00034	-0.00007	9.02509	-4.00290	12.15236	-0.00888	-0.00128	-0.00076	0.00007	-0.00009	-0.00001	7.11800	-8.81963	-23.72983	-0.01760	-0.01719	-0.00387	-0.00185	-0.00086	-0.00116	-11.06353
207			2.06000	24.46458	3.12971	0.04414	-0.00416	0.00066	0.00287	0.00020	-0.00002	-0.00013	91.35165	-7.74160	-6.50118	-0.12310	0.02046	-0.01197	0.00258	-0.00070	0.00104	18.25857	1.31859	-10.52446	-0.06236	0.02729	-0.00117	-0.00561	-0.00172	-0.00017	9.02830	-4.05201	12.13629	-0.00888	-0.00127	-0.00070	0.00007	-0.00010	-0.00004	7.02399	-8.86736	-23.54477	-0.01601	-0.01447	-0.00354	-0.00186	-0.00044	-0.00113	-11.13924
208			2.07000	24.49765	3.15466	0.06353	-0.00421	0.00067	0.00295	0.00028	-0.00002	-0.00016	91.36174	-7.81042	-6.49263	-0.12296	0.02075	-0.01239	0.00220	0.00007	0.00176	18.20683	1.34024	-10.61650	-0.06321	0.02906	-0.00176	-0.00597	-0.00301	-0.00023	9.03086	-4.10155	12.10568	-0.00889	-0.00127	-0.00065	0.00009	-0.00008	-0.00004	6.92922	-8.89936	-23.36625	-0.01405	-0.01232	-0.00325	-0.00154	-0.00003	-0.00088	-11.21910
209			2.08000	24.53782	3.18228	0.08918	-0.00418	0.00066	0.00300	0.00031	-0.00002	-0.00020	91.37322	-7.90470	-6.50908	-0.12274	0.02103	-0.01265	0.00163	0.00099	0.00225	18.15459	1.38479	-10.70290	-0.06417	0.03091	-0.00217	-0.00587	-0.00405	-0.00022	9.03507	-4.13909	12.07657	-0.00890	-0.00126	-0.00062	0.00012	-0.00005	-0.00003	6.84983	-8.90781	-23.23167	-0.01221	-0.01091	-0.00303	-0.00105	0.00031	-0.00051	-11.29444
210			2.09000	24.57816	3.21353	0.12106	-0.00409	0.00064	0.00302	0.00028	-0.00002	-0.00024	91.38515	-8.01245	-6.55204	-0.12261	0.02128	-0.01280	0.00091	0.00193	0.00245	18.10575	1.44646	-10.77432	-0.06491	0.03316	-0.00228	-0.00532	-0.00474	-0.00015	9.04315	-4.15458	12.06286	-0.00890	-0.00126	-0.00062	0.00017	-0.00000	-0.00000	6.79991	-8.89044	-23.16869	-0.01088	-0.01024	-0.00290	-0.00051	0.00055	-0.00008	-11.35666
211			2.10000	24.61155	3.24957	0.15781	-0.00397	0.00061	0.00300	0.00020	-0.00002	-0.00026	91.39714	-8.12154	-6.61932	-0.12272	0.02149	-0.01272	0.00037	0.00274	0.00234	18.06379	1.51718	-10.82502	-0.06520	0.03580	-0.00195	-0.00432	-0.00495	-0.00005	9.05666	-4.14199	12.07410	-0.00889	-0.00127	-0.00062	0.00023	0.00005	0.00003	6.78948	-8.85089	-23.19057	-0.01046	-0.01011	-0.00287	0.00003	0.00068	0.00033	-11.39859
212			2.11000	24.63242	3.28990	0.19659	-0.00385	0.00058	0.00293	0.00010	-0.00002	-0.00027	91.41022	-8.21948	-6.70474	-0.12304	0.02164	-0.01239	0.00036	0.00330	0.00191	18.03192	1.58766	-10.85216	-0.06444	0.03874	-0.00119	-0.00294	-0.00454	0.00001	9.07597	-4.09961	12.11347	-0.00888	-0.00128	-0.00064	0.00028	0.00011	0.00007	6.82277	-8.79779	-23.29277	-0.01100	-0.01037	-0.00293	0.00066	0.00070	0.00070	-11.41521
213			2.12000	24.63743	3.33189	0.23453	-0.00376	0.00056	0.00281	-0.00001	-0.00002	-0.00025	91.42631	-8.29376	-6.80001	-0.12351	0.02171	-0.01185	0.00101	0.00353	0.00124	18.01236	1.64888	-10.85446	-0.06287	0.04134	-0.00018	-0.00142	-0.00340	0.00001	9.10045	-4.02938	12.17788	-0.00888	-0.00129	-0.00065	0.00033	0.00016	0.00010	6.89828	-8.74141	-23.45566	-0.01230	-0.01097	-0.00310	0.00141	0.00061	0.00099	-11.40432
214			2.13000	24.62572	3.37153	0.26947	-0.00372	0.00054	0.00269	-0.00011	-0.00002	-0.00021	91.44717	-8.33449	-6.89590	-0.12403	0.02171	-0.01128	0.00218	0.00343	0.00047	18.00548	1.69313	-10.83268	-0.06084	0.04314	0.00086	-0.00008	-0.00165	-0.00006	9.12905	-3.93609	12.26011	-0.00888	-0.00131	-0.00066	0.00038	0.00020	0.00012	7.00894	-8.69020	-23.65150	-0.01381	-0.01190	-0.00335	0.00223	0.00046	0.00117	-11.36798
215			2.14000	24.59927	3.40569	0.30032	-0.00374	0.00053	0.00259	-0.00019	-0.00001	-0.00017	91.47309	-8.33701	-6.98413	-0.12457	0.02163	-0.01080	0.00346	0.00303	-0.00026	18.00891	1.71569	-10.79036	-0.05872	0.04378	0.00174	0.00078	0.00038	-0.00015	9.16085	-3.82694	12.35314	-0.00890	-0.00132	-0.00067	0.00041	0.00022	0.00013	7.14318	-8.64856	-23.85258	-0.01498	-0.01331	-0.00363	0.00287	0.00028	0.00122	-11.31293
216			2.15000	24.56262	3.43260	0.32600	-0.00381	0.00053	0.00251	-0.00024	-0.00001	-0.00013	91.50239	-8.30316	-7.05715	-0.12517	0.02150	-0.01037	0.00449	0.00237	-0.00084	18.01775	1.71497	-10.73369	-0.05730	0.04310	0.00248	0.00100	0.00220	-0.00023	9.19421	-3.71107	12.45262	-0.00891	-0.00134	-0.00068	0.00041	0.00022	0.00014	7.28587	-8.61812	-24.03578	-0.01561	-0.01525	-0.00393	0.00309	0.00010	0.00113	-11.24929
217			2.16000	24.52327	3.45075	0.34512	-0.00390	0.00053	0.00246	-0.00024	-0.00001	-0.00008	91.53221	-8.24094	-7.10906	-0.12574	0.02135	-0.00994	0.00508	0.00153	-0.00120	18.02546	1.69279	-10.67173	-0.05658	0.04125	0.00309	0.00058	0.00343	-0.00025	9.22641	-3.59894	12.55611	-0.00890	-0.00135	-0.00071	0.00036	0.00020	0.00015	7.41978	-8.59929	-24.18323	-0.01574	-0.01765	-0.00424	0.00281	-0.00010	0.00091	-11.18859
218			2.17000	24.49034	3.45863	0.35631	-0.00398	0.00054	0.00246	-0.00018	0.00000	-0.00003	91.56003	-8.16246	-7.13630	-0.12602	0.02119	-0.00952	0.00525	0.00063	-0.00131	18.02591	1.65347	-10.61508	-0.05684	0.03850	0.00349	-0.00039	0.00389	-0.00020	9.25377	-3.50071	12.66274	-0.00889	-0.00136	-0.00074	0.00026	0.00016	0.00016	7.52763	-8.59262	-24.28376	-0.01563	-0.02008	-0.00453	0.00209	-0.00034	0.00058	-11.14168
219			2.18000	24.47178	3.45585	0.35885	-0.00401	0.00054	0.00248	-0.00007	0.00001	0.00002	91.58427	-8.08178	-7.13920	-0.12597	0.02103	-0.00910	0.00505	-0.00018	-0.00119	18.01483	1.60281	-10.57393	-0.05815	0.03526	0.00368	-0.00169	0.00367	-0.00007	9.27264	-3.42441	12.77213	-0.00886	-0.00138	-0.00078	0.00011	0.00011	0.00016	7.59536	-8.59928	-24.33312	-0.01583	-0.02175	-0.00475	0.00111	-0.00064	0.00018	-11.11677
220			2.19000	24.47067	3.44331	0.35319	-0.00398	0.00055	0.00250	0.00004	0.00001	0.00007	91.60393	-8.01294	-7.12203	-0.12564	0.02090	-0.00875	0.00450	-0.00080	-0.00089	17.99090	1.54716	-10.55666	-0.05989	0.03228	0.00363	-0.00308	0.00300	0.00009	9.28072	-3.37418	12.88250	-0.00885	-0.00141	-0.00081	-0.00006	0.00005	0.00016	7.61559	-8.62043	-24.33285	-0.01642	-0.02206	-0.00485	0.00000	-0.00096	-0.00020	-11.11787
221			2.20000	24.48403	3.42263	0.34114	-0.00391	0.00055	0.00251	0.00011	0.00002	0.00010	91.61864	-7.96653	-7.09159	-0.12521	0.02079	-0.00851	0.00372	-0.00116	-0.00050	17.95581	1.49282	-10.56769	-0.06139	0.03007	0.00337	-0.00421	0.00214	0.00023	9.27837	-3.34911	12.99147	-0.00884	-0.00143	-0.00081	-0.00020	-0.00001	0.00015	7.58925	-8.65514	-24.29144	-0.01711	-0.02084	-0.00478	-0.00112	-0.00117	-0.00049	-11.14466
222			2.21000	24.50415	3.39606	0.32504	-0.00382	0.00054	0.00250	0.00012	0.00002	0.00012	91.62872	-7.94788	-7.05548	-0.12485	0.02074	-0.00837	0.00289	-0.00127	-0.00008	17.91367	1.44551	-10.60640	-0.06236	0.02883	0.00293	-0.00483	0.00123	0.00031	9.26792	-3.34359	13.09790	-0.00885	-0.00145	-0.00078	-0.00030	-0.00004	0.00014	7.52410	-8.69951	-24.22419	-0.01758	-0.01854	-0.00454	-0.00208	-0.00116	-0.00060	-11.19277
223			2.22000	24.52208	3.36709	0.30725	-0.00375	0.00053	0.00247	0.00008	0.00002	0.00012	91.63535	-7.95690	-7.02054	-0.12451	0.02073	-0.00831	0.00226	-0.00114	0.00028	17.86951	1.40933	-10.66732	-0.06269	0.02854	0.00240	-0.00488	0.00038	0.00031	9.25217	-3.34965	13.20111	-0.00885	-0.00147	-0.00073	-0.00035	-0.00006	0.00012	7.43208	-8.74623	-24.14986	-0.01782	-0.01588	-0.00420	-0.00273	-0.00094	-0.00054	-11.25493
224			2.23000	24.53157	3.34009	0.29065	-0.00371	0.00053	0.00243	0.00002	0.00001	0.00010	91.64086	-7.98824	-6.99282	-0.12418	0.02077	-0.00821	0.00199	-0.00082	0.00054	17.82777	1.38620	-10.74095	-0.06267	0.02886	0.00190	-0.00444	-0.00033	0.00025	9.23396	-3.35941	13.29865	-0.00885	-0.00149	-0.00068	-0.00036	-0.00006	0.00011	7.32752	-8.78576	-24.08497	-0.01807	-0.01352	-0.00386	-0.00299	-0.00057	-0.00039	-11.32231
225			2.24000	24.52982	3.31910	0.27839	-0.00372	0.00052	0.00238	-0.00005	0.00001	0.00006	91.64765	-8.03301	-6.97676	-0.12382	0.02081	-0.00806	0.00206	-0.00037	0.00064	17.79186	1.37537	-10.81607	-0.06216	0.02958	0.00150	-0.00364	-0.00081	0.00018	9.21638	-3.36659	13.38432	-0.00885	-0.00150	-0.00064	-0.00031	-0.00004	0.00008	7.22575	-8.80907	-24.03854	-0.01818	-0.01189	-0.00359	-0.00278	-0.00017	-0.00023	-11.38587
226			2.25000	24.51658	3.30636	0.27301	-0.00376	0.00051	0.00233	-0.00012	0.00001	0.00002	91.65738	-8.07967	-6.97486	-0.12327	0.02082	-0.00786	0.00223	0.00014	0.00058	17.76409	1.37381	-10.88168	-0.06163	0.03028	0.00121	-0.00265	-0.00097	0.00011	9.20269	-3.36616	13.45076	-0.00886	-0.00152	-0.00062	-0.00021	-0.00001	0.00006	7.14129	-8.81116	-24.01260	-0.01766	-0.01125	-0.00341	-0.00208	0.00020	-0.00008	-11.43792
227			2.26000	24.49302	3.30274	0.27555	-0.00381	0.00051	0.00230	-0.00018	0.00000	-0.00002	91.66986	-8.11718	-6.98724	-0.12265	0.02078	-0.00769	0.00228	0.00062	0.00038	17.74533	1.37727	-10.93006	-0.06089	0.03088	0.00101	-0.00162	-0.00080	0.00006	9.19620	-3.35322	13.49624	-0.00887	-0.00153	-0.00062	-0.00006	0.00004	0.00004	7.08582	-8.79272	-24.00815	-0.01622	-0.01146	-0.00331	-0.00110	0.00050	0.00006	-11.47330
228			2.27000	24.46177	3.30800	0.28519	-0.00386	0.00050	0.00228	-0.00022	-0.00000	-0.00006	91.68379	-8.13583	-7.01108	-0.12212	0.02070	-0.00754	0.00206	0.00096	0.00009	17.73537	1.38099	-10.95726	-0.05993	0.03122	0.00093	-0.00070	-0.00036	0.00002	9.19903	-3.32312	13.52778	-0.00888	-0.00154	-0.00063	0.00008	0.00009	0.00004	7.06601	-8.75898	-24.02791	-0.01419	-0.01216	-0.00323	-0.00017	0.00071	0.00021	-11.48952
229			2.28000	24.42666	3.32110	0.29967	-0.00391	0.00050	0.00228	-0.00023	-0.00001	-0.00008	91.69687	-8.12893	-7.04148	-0.12182	0.02058	-0.00738	0.00149	0.00111	-0.00026	17.73280	1.38052	-10.96329	-0.05891	0.03126	0.00100	-0.00001	0.00027	-0.00000	9.21038	-3.27301	13.55779	-0.00888	-0.00155	-0.00065	0.00019	0.00014	0.00005	7.08193	-8.71748	-24.07419	-0.01247	-0.01303	-0.00320	0.00048	0.00078	0.00035	-11.48644
230			2.29000	24.39240	3.34002	0.31592	-0.00395	0.00050	0.00228	-0.00021	-0.00001	-0.00009	91.70651	-8.09350	-7.07236	-0.12182	0.02044	-0.00725	0.00064	0.00104	-0.00061	17.73504	1.37250	-10.95171	-0.05822	0.03110	0.00123	0.00036	0.00096	-0.00003	9.22696	-3.20355	13.59708	-0.00887	-0.00156	-0.00068	0.00023	0.00019	0.00007	7.12776	-8.67589	-24.14445	-0.01150	-0.01408	-0.00326	0.00089	0.00071	0.00047	-11.46632
231			2.30000	24.36316	3.36118	0.33047	-0.00394	0.00051	0.00229	-0.00017	-0.00001	-0.00008	91.71073	-8.03057	-7.09742	-0.12191	0.02027	-0.00718	-0.00044	0.00077	-0.00092	17.73913	1.35459	-10.92872	-0.05811	0.03069	0.00155	0.00039	0.00158	-0.00004	9.24501	-3.11889	13.65213	-0.00886	-0.00157	-0.00071	0.00022	0.00021	0.00010	7.19437	-8.64018	-24.23143	-0.01136	-0.01535	-0.00341	0.00116	0.00052	0.00055	-11.43315
232			2.31000	24.34093	3.38100	0.34055	-0.00390	0.00051	0.00231	-0.00013	-0.00001	-0.00005	91.70795	-7.94560	-7.11216	-0.12222	0.02011	-0.00723	-0.00175	0.00038	-0.00116	17.74156	1.32634	-10.90254	-0.05805	0.03021	0.00184	0.00005	0.00203	-0.00004	9.26171	-3.02528	13.72529	-0.00885	-0.00158	-0.00074	0.00017	0.00022	0.00012	7.27150	-8.61417	-24.32420	-0.01223	-0.01671	-0.00364	0.00137	0.00026	0.00057	-11.39236
233			2.32000	24.32499	3.39698	0.34394	-0.00383	0.00052	0.00235	-0.00009	-0.00001	-0.00002	91.69656	-7.84680	-7.11370	-0.12272	0.01999	-0.00735	-0.00324	-0.00008	-0.00130	17.73903	1.28876	-10.88120	-0.05786	0.02970	0.00207	-0.00058	0.00228	-0.00001	9.27536	-2.93014	13.81313	-0.00883	-0.00159	-0.00078	0.00011	0.00021	0.00014	7.34953	-8.59972	-24.40841	-0.01407	-0.01792	-0.00391	0.00156	-0.00002	0.00049	-11.34944
234			2.33000	24.31367	3.40811	0.33970	-0.00377	0.00052	0.00239	-0.00007	-0.00001	0.00001	91.67630	-7.74323	-7.10163	-0.12327	0.01988	-0.00760	-0.00466	-0.00050	-0.00136	17.72944	1.24416	-10.87125	-0.05756	0.02935	0.00216	-0.00135	0.00229	0.00004	9.28537	-2.84172	13.90505	-0.00880	-0.00161	-0.00082	0.00006	0.00019	0.00014	7.41975	-8.59726	-24.46723	-0.01632	-0.01893	-0.00419	0.00162	-0.00026	0.00028	-11.30999
235			2.34000	24.30554	3.41488	0.32891	-0.00373	0.00052	0.00243	-0.00005	-0.00001	0.00004	91.64852	-7.64298	-7.07860	-0.12369	0.01979	-0.00795	-0.00577	-0.00079	-0.00133	17.71197	1.19626	-10.87651	-0.05727	0.02908	0.00206	-0.00213	0.00208	0.00010	9.29196	-2.76816	13.98680	-0.00877	-0.00163	-0.00086	0.00003	0.00014	0.00012	7.47480	-8.60589	-24.48634	-0.01791	-0.01970	-0.00443	0.00141	-0.00044	-0.00003	-11.27909
236			2.35000	24.29980	3.41954	0.31479	-0.00373	0.00053	0.00247	-0.00003	-0.00001	0.00004	91.61596	-7.55320	-7.04991	-0.12393	0.01971	-0.00842	-0.00641	-0.00088	-0.00121	17.68733	1.14959	-10.89828	-0.05729	0.02896	0.00175	-0.00279	0.00167	0.00013	9.29600	-2.71521	14.04926	-0.00875	-0.00164	-0.00088	0.00001	0.00009	0.00009	7.50914	-8.62366	-24.46169	-0.01819	-0.02003	-0.00455	0.00091	-0.00054	-0.00035	-11.26063
237			2.36000	24.29663	3.42589	0.30178	-0.00375	0.00054	0.00250	-0.00001	-0.00001	0.00002	91.58181	-7.47979	-7.02221	-0.12410	0.01965	-0.00890	-0.00663	-0.00075	-0.00099	17.65737	1.10835	-10.93521	-0.05742	0.02897	0.00132	-0.00325	0.00111	0.00012	9.29790	-2.68379	14.09479	-0.00875	-0.00165	-0.00087	-0.00002	0.00005	0.00007	7.51961	-8.64813	-24.40283	-0.01765	-0.01959	-0.00453	0.00028	-0.00060	-0.00055	-11.25610
238			2.37000	24.29667	3.43754	0.29422	-0.00379	0.00055	0.00253	0.00001	-0.00001	-0.00001	91.54850	-7.42666	-7.00196	-0.12441	0.01964	-0.00923	-0.00655	-0.00045	-0.00069	17.62416	1.07631	-10.98347	-0.05748	0.02904	0.00088	-0.00348	0.00049	0.00009	9.29751	-2.66978	14.13332	-0.00876	-0.00166	-0.00083	-0.00004	0.00001	0.00006	7.50724	-8.67653	-24.32673	-0.01755	-0.01829	-0.00442	-0.00027	-0.00057	-0.00062	-11.26385
239			2.38000	24.30071	3.45676	0.29504	-0.00382	0.00056	0.00255	0.00004	-0.00002	-0.00006	91.51778	-7.39490	-6.99352	-0.12493	0.01967	-0.00939	-0.00620	-0.00004	-0.00036	17.58994	1.05546	-11.03764	-0.05792	0.02913	0.00051	-0.00350	-0.00010	0.00005	9.29564	-2.66634	14.16975	-0.00878	-0.00166	-0.00077	-0.00004	-0.00001	0.00004	7.47844	-8.70459	-24.24614	-0.01834	-0.01640	-0.00424	-0.00062	-0.00040	-0.00061	-11.27966
240			2.39000	24.30950	3.48314	0.30481	-0.00383	0.00057	0.00256	0.00008	-0.00002	-0.00011	91.49118	-7.38277	-6.99853	-0.12558	0.01974	-0.00939	-0.00552	0.00039	-0.00007	17.55694	1.04578	-11.09260	-0.05850	0.02926	0.00024	-0.00329	-0.00057	0.00002	9.29484	-2.66690	14.19775	-0.00880	-0.00167	-0.00072	0.00000	-0.00001	0.00002	7.44416	-8.72618	-24.16404	-0.01915	-0.01450	-0.00399	-0.00062	-0.00012	-0.00058	-11.29763
241			2.40000	24.32301	3.51445	0.32252	-0.00382	0.00057	0.00256	0.00011	-0.00002	-0.00014	91.47033	-7.38630	-7.01638	-0.12610	0.01980	-0.00932	-0.00453	0.00078	0.00015	17.52748	1.04519	-11.14363	-0.05875	0.02934	-0.00002	-0.00282	-0.00085	-0.00000	9.29781	-2.66581	14.20623	-0.00881	-0.00168	-0.00067	0.00009	0.00002	-0.00001	7.41578	-8.73541	-24.07929	-0.01932	-0.01299	-0.00373	-0.00026	0.00022	-0.00055	-11.31228
242			2.41000	24.33903	3.54776	0.34603	-0.00378	0.00057	0.00257	0.00011	-0.00002	-0.00016	91.45589	-7.40015	-7.04446	-0.12647	0.01985	-0.00925	-0.00346	0.00106	0.00028	17.50359	1.05116	-11.18637	-0.05862	0.02943	-0.00027	-0.00215	-0.00096	-0.00002	9.30628	-2.65781	14.18638	-0.00882	-0.00169	-0.00064	0.00020	0.00006	-0.00004	7.40269	-8.72901	-23.99238	-0.01879	-0.01199	-0.00351	0.00036	0.00052	-0.00051	-11.31968
243			2.42000	24.35289	3.58097	0.37250	-0.00373	0.00056	0.00257	0.00008	-0.00002	-0.00017	91.44703	-7.41912	-7.07891	-0.12676	0.01989	-0.00926	-0.00239	0.00119	0.00032	17.48683	1.06110	-11.21761	-0.05789	0.02998	-0.00044	-0.00135	-0.00092	-0.00002	9.32099	-2.63760	14.13505	-0.00882	-0.00168	-0.00062	0.00032	0.00011	-0.00006	7.41181	-8.70737	-23.90696	-0.01755	-0.01156	-0.00337	0.00105	0.00076	-0.00044	-11.31727
244			2.43000	24.35992	3.61228	0.39806	-0.00369	0.00055	0.00257	0.00002	-0.00002	-0.00015	91.44328	-7.43745	-7.11433	-0.12689	0.01990	-0.00930	-0.00121	0.00113	0.00026	17.47769	1.07252	-11.23523	-0.05723	0.03097	-0.00043	-0.00058	-0.00074	-0.00001	9.34139	-2.60031	14.05680	-0.00882	-0.00168	-0.00061	0.00039	0.00018	-0.00008	7.44673	-8.67407	-23.83084	-0.01543	-0.01175	-0.00330	0.00152	0.00092	-0.00034	-11.30433
245			2.44000	24.35725	3.64016	0.41872	-0.00367	0.00054	0.00257	-0.00004	-0.00002	-0.00012	91.44476	-7.45001	-7.14545	-0.12687	0.01989	-0.00937	0.00016	0.00092	0.00014	17.47561	1.08302	-11.23878	-0.05661	0.03236	-0.00023	0.00008	-0.00042	0.00000	9.36441	-2.54263	13.96601	-0.00883	-0.00166	-0.00063	0.00040	0.00024	-0.00008	7.50488	-8.63399	-23.77660	-0.01272	-0.01261	-0.00332	0.00158	0.00100	-0.00017	-11.28203
246			2.45000	24.34461	3.66336	0.43174	-0.00368	0.00053	0.00257	-0.00010	-0.00001	-0.00007	91.45172	-7.45267	-7.16834	-0.12683	0.01990	-0.00942	0.00155	0.00062	-0.00005	17.47929	1.08992	-11.22927	-0.05631	0.03368	0.00012	0.00055	0.00003	-0.00000	9.38535	-2.46412	13.88509	-0.00884	-0.00165	-0.00066	0.00032	0.00028	-0.00006	7.57821	-8.59177	-23.76054	-0.01042	-0.01395	-0.00344	0.00135	0.00097	0.00009	-11.25287
247			2.46000	24.32399	3.68169	0.43646	-0.00372	0.00053	0.00257	-0.00015	-0.00001	-0.00004	91.46348	-7.44336	-7.18148	-0.12677	0.01990	-0.00940	0.00269	0.00032	-0.00025	17.48625	1.09109	-11.20947	-0.05629	0.03458	0.00055	0.00072	0.00052	-0.00002	9.40008	-2.36884	13.83614	-0.00885	-0.00163	-0.00071	0.00018	0.00029	-0.00001	7.65639	-8.55135	-23.79545	-0.00945	-0.01551	-0.00365	0.00111	0.00080	0.00041	-11.22030
248			2.47000	24.29877	3.69585	0.43445	-0.00377	0.00053	0.00257	-0.00017	-0.00001	-0.00001	91.47839	-7.42210	-7.18616	-0.12668	0.01989	-0.00929	0.00333	0.00009	-0.00043	17.49313	1.08606	-11.18374	-0.05653	0.03501	0.00103	0.00055	0.00094	-0.00004	9.40695	-2.26561	13.83212	-0.00885	-0.00163	-0.00076	0.00004	0.00028	0.00005	7.73042	-8.51565	-23.88266	-0.00997	-0.01719	-0.00392	0.00092	0.00054	0.00074	-11.18817
249			2.48000	24.27296	3.70698	0.42884	-0.00382	0.00053	0.00256	-0.00016	-0.00001	0.00000	91.49411	-7.39077	-7.18525	-0.12653	0.01985	-0.00910	0.00337	-0.00004	-0.00055	17.49650	1.07518	-11.15708	-0.05729	0.03481	0.00146	0.00004	0.00121	-0.00005	9.40686	-2.16594	13.87391	-0.00884	-0.00163	-0.00082	-0.00008	0.00023	0.00011	7.79383	-8.48672	-24.00858	-0.01167	-0.01885	-0.00419	0.00073	0.00022	0.00097	-11.15984
250			2.49000	24.25041	3.71610	0.42318	-0.00385	0.00054	0.00256	-0.00013	-0.00001	0.00000	91.50839	-7.35343	-7.18223	-0.12641	0.01978	-0.00892	0.00290	-0.00006	-0.00059	17.49293	1.05958	-11.13509	-0.05821	0.03418	0.00175	-0.00079	0.00127	-0.00003	9.40160	-2.08143	13.95086	-0.00883	-0.00164	-0.00088	-0.00016	0.00016	0.00015	7.84153	-8.46641	-24.14658	-0.01368	-0.02043	-0.00441	0.00045	-0.00010	0.00098	-11.13880
251			2.50000	24.23390	3.72342	0.41965	-0.00388	0.00054	0.00255	-0.00009	-0.00001	-0.00000	91.51968	-7.31521	-7.17951	-0.12631	0.01968	-0.00880	0.00214	-0.00004	-0.00055	17.48032	1.04123	-11.12280	-0.05930	0.03317	0.00182	-0.00177	0.00112	0.00000	9.39219	-2.02182	14.04574	-0.00881	-0.00166	-0.00094	-0.00023	0.00008	0.00016	7.86891	-8.45767	-24.26431	-0.01535	-0.02194	-0.00457	0.00004	-0.00045	0.00073	-11.12782
252			2.51000	24.22471	3.72883	0.41887	-0.00389	0.00055	0.00256	-0.00004	-0.00000	-0.00001	91.52728	-7.28151	-7.17789	-0.12619	0.01957	-0.00876	0.00138	-0.00002	-0.00045	17.45849	1.02234	-11.12414	-0.06038	0.03192	0.00163	-0.00270	0.00081	0.00004	9.37884	-1.99452	14.14119	-0.00879	-0.00168	-0.00098	-0.00028	-0.00002	0.00015	7.87200	-8.46434	-24.33393	-0.01634	-0.02319	-0.00466	-0.00046	-0.00086	0.00028	-11.12823
253			2.52000	24.22259	3.73264	0.41995	-0.00391	0.00055	0.00256	0.00001	-0.00000	-0.00001	91.53187	-7.25673	-7.17677	-0.12609	0.01947	-0.00877	0.00086	-0.00003	-0.00029	17.42945	1.00485	-11.14118	-0.06107	0.03055	0.00121	-0.00334	0.00041	0.00006	9.36153	-2.00489	14.22427	-0.00877	-0.00170	-0.00100	-0.00033	-0.00012	0.00012	7.84733	-8.49019	-24.33883	-0.01701	-0.02379	-0.00471	-0.00105	-0.00134	-0.00028	-11.14070
254			2.53000	24.22612	3.73491	0.42134	-0.00394	0.00056	0.00256	0.00004	-0.00000	-0.00001	91.53474	-7.24331	-7.17526	-0.12600	0.01940	-0.00877	0.00069	-0.00005	-0.00011	17.39659	0.99072	-11.17366	-0.06159	0.02901	0.00062	-0.00363	-0.00003	0.00004	9.34030	-2.05485	14.28679	-0.00876	-0.00171	-0.00098	-0.00039	-0.00022	0.00007	7.79280	-8.53746	-24.27469	-0.01761	-0.02330	-0.00471	-0.00170	-0.00181	-0.00083	-11.16558
255			2.54000	24.23383	3.73550	0.42179	-0.00396	0.00057	0.00255	0.00006	0.00000	0.00000	91.53770	-7.24193	-7.17311	-0.12597	0.01937	-0.00873	0.00092	-0.00008	0.00006	17.36329	0.98153	-11.21962	-0.06181	0.02767	0.00000	-0.00358	-0.00044	0.00000	9.31474	-2.14066	14.32557	-0.00874	-0.00172	-0.00092	-0.00045	-0.00031	0.00002	7.70799	-8.60604	-24.14780	-0.01818	-0.02162	-0.00464	-0.00244	-0.00214	-0.00128	-11.20313
256			2.55000	24.24378	3.73380	0.42073	-0.00396	0.00057	0.00254	0.00006	0.00000	0.00001	91.54250	-7.25108	-7.17051	-0.12588	0.01937	-0.00869	0.00145	-0.00008	0.00019	17.33190	0.97821	-11.27519	-0.06196	0.02666	-0.00056	-0.00331	-0.00079	-0.00005	9.28298	-2.25240	14.34256	-0.00873	-0.00172	-0.00082	-0.00055	-0.00035	-0.00001	7.59394	-8.69208	-23.97417	-0.01867	-0.01902	-0.00451	-0.00322	-0.00219	-0.00153	-11.25367
257			2.56000	24.25277	3.72986	0.41920	-0.00392	0.00057	0.00253	0.00004	0.00000	0.00001	91.55038	-7.26750	-7.16876	-0.12571	0.01941	-0.00864	0.00215	-0.00002	0.00027	17.30403	0.98116	-11.33514	-0.06217	0.02612	-0.00099	-0.00287	-0.00105	-0.00009	9.24267	-2.37638	14.34305	-0.00874	-0.00172	-0.00072	-0.00069	-0.00036	-0.00003	7.45406	-8.78798	-23.77676	-0.01906	-0.01602	-0.00433	-0.00398	-0.00195	-0.00154	-11.31647
258			2.57000	24.25643	3.72580	0.41938	-0.00386	0.00056	0.00253	-0.00001	0.00000	-0.00000	91.56211	-7.28671	-7.17043	-0.12549	0.01945	-0.00859	0.00297	0.00014	0.00027	17.28098	0.98996	-11.39297	-0.06248	0.02600	-0.00126	-0.00227	-0.00119	-0.00011	9.19269	-2.50003	14.33270	-0.00877	-0.00171	-0.00064	-0.00082	-0.00034	-0.00004	7.29495	-8.88332	-23.58182	-0.01942	-0.01330	-0.00415	-0.00459	-0.00153	-0.00138	-11.38911
259			2.58000	24.25083	3.72514	0.42364	-0.00383	0.00054	0.00252	-0.00007	0.00000	-0.00003	91.57868	-7.30373	-7.17810	-0.12539	0.01948	-0.00855	0.00395	0.00036	0.00021	17.26425	1.00282	-11.44181	-0.06272	0.02629	-0.00138	-0.00150	-0.00116	-0.00009	9.13466	-2.61536	14.31546	-0.00881	-0.00169	-0.00058	-0.00091	-0.00031	-0.00004	7.12697	-8.96681	-23.41273	-0.01938	-0.01149	-0.00403	-0.00485	-0.00109	-0.00108	-11.46699
260			2.59000	24.23430	3.73078	0.43254	-0.00383	0.00053	0.00251	-0.00014	-0.00000	-0.00006	91.60098	-7.31400	-7.19234	-0.12542	0.01948	-0.00852	0.00504	0.00055	0.00008	17.25508	1.01707	-11.47593	-0.06256	0.02678	-0.00135	-0.00060	-0.00095	-0.00005	9.07248	-2.71858	14.29535	-0.00883	-0.00168	-0.00055	-0.00094	-0.00027	-0.00003	6.96235	-9.02973	-23.28620	-0.01852	-0.01101	-0.00396	-0.00459	-0.00074	-0.00072	-11.54365
261			2.60000	24.20772	3.74386	0.44507	-0.00387	0.00053	0.00249	-0.00020	-0.00001	-0.00008	91.62889	-7.31377	-7.21108	-0.12557	0.01945	-0.00847	0.00599	0.00065	-0.00009	17.25410	1.02996	-11.49136	-0.06196	0.02725	-0.00119	0.00029	-0.00058	-0.00000	9.01072	-2.80815	14.27990	-0.00884	-0.00167	-0.00056	-0.00091	-0.00023	-0.00002	6.81140	-9.06849	-23.21359	-0.01683	-0.01191	-0.00390	-0.00395	-0.00047	-0.00030	-11.61264
262			2.61000	24.17393	3.76446	0.45958	-0.00390	0.00052	0.00249	-0.00023	-0.00001	-0.00010	91.66051	-7.30142	-7.23038	-0.12591	0.01942	-0.00843	0.00655	0.00061	-0.00026	17.26063	1.03932	-11.48713	-0.06082	0.02754	-0.00096	0.00105	-0.00015	0.00002	8.95322	-2.88361	14.27935	-0.00884	-0.00167	-0.00060	-0.00084	-0.00020	-0.00000	6.68004	-9.08480	-23.20279	-0.01521	-0.01356	-0.00386	-0.00329	-0.00023	0.00012	-11.66973
263			2.62000	24.13679	3.79258	0.47463	-0.00391	0.00052	0.00250	-0.00025	-0.00002	-0.00012	91.69292	-7.27747	-7.24611	-0.12643	0.01940	-0.00842	0.00658	0.00043	-0.00041	17.27346	1.04445	-11.46581	-0.05919	0.02771	-0.00069	0.00165	0.00025	0.00003	8.90302	-2.94641	14.29938	-0.00884	-0.00167	-0.00064	-0.00073	-0.00018	0.00002	6.56982	-9.08356	-23.25320	-0.01437	-0.01512	-0.00378	-0.00282	-0.00004	0.00049	-11.71325
264			2.63000	24.10013	3.82915	0.48860	-0.00389	0.00051	0.00251	-0.00023	-0.00003	-0.00012	91.72317	-7.24458	-7.25438	-0.12699	0.01939	-0.00843	0.00620	0.00015	-0.00052	17.29169	1.04523	-11.43324	-0.05763	0.02754	-0.00052	0.00213	0.00053	0.00003	8.86156	-3.00056	14.33567	-0.00884	-0.00167	-0.00068	-0.00060	-0.00017	0.00003	6.47830	-9.07110	-23.35147	-0.01452	-0.01603	-0.00366	-0.00258	0.00007	0.00070	-11.74357
265			2.64000	24.06780	3.87520	0.49997	-0.00386	0.00052	0.00253	-0.00019	-0.00004	-0.00013	91.74971	-7.20719	-7.25299	-0.12737	0.01937	-0.00848	0.00584	-0.00016	-0.00057	17.31467	1.04247	-11.39738	-0.05556	0.02734	-0.00039	0.00254	0.00067	0.00002	8.82863	-3.05114	14.37467	-0.00884	-0.00168	-0.00071	-0.00048	-0.00016	0.00003	6.40068	-9.05433	-23.47183	-0.01527	-0.01632	-0.00354	-0.00244	0.00008	0.00071	-11.76224
266			2.65000	24.04329	3.93018	0.50819	-0.00384	0.00053	0.00254	-0.00013	-0.00005	-0.00013	91.77422	-7.16822	-7.24275	-0.12747	0.01933	-0.00858	0.00589	-0.00039	-0.00054	17.34283	1.03773	-11.36352	-0.05550	0.02644	-0.00054	0.00301	0.00060	0.00002	8.80299	-3.10253	14.40003	-0.00883	-0.00168	-0.00073	-0.00036	-0.00016	0.00001	6.33112	-9.04004	-23.58183	-0.01590	-0.01634	-0.00345	-0.00229	0.00001	0.00055	-11.77191
267			2.66000	24.02934	3.98987	0.51402	-0.00380	0.00055	0.00255	-0.00005	-0.00005	-0.00013	91.79946	-7.13562	-7.22743	-0.12738	0.01930	-0.00875	0.00661	-0.00050	-0.00046	17.37578	1.03323	-11.34007	-0.05358	0.02620	-0.00074	0.00335	0.00042	0.00002	8.78366	-3.15737	14.40107	-0.00883	-0.00168	-0.00075	-0.00024	-0.00016	-0.00003	6.26421	-9.03334	-23.65453	-0.01607	-0.01637	-0.00340	-0.00209	-0.00009	0.00028	-11.77621
268			2.67000	24.02737	4.04766	0.51854	-0.00374	0.00057	0.00258	0.00002	-0.00005	-0.00011	91.82978	-7.10928	-7.21105	-0.12721	0.01927	-0.00903	0.00802	-0.00050	-0.00037	17.41380	1.03063	-11.32485	-0.05244	0.02610	-0.00114	0.00370	0.00023	0.00002	8.77039	-3.21663	14.37501	-0.00881	-0.00167	-0.00076	-0.00013	-0.00016	-0.00006	6.19694	-9.03631	-23.67710	-0.01583	-0.01640	-0.00336	-0.00186	-0.00020	-0.00002	-11.77845
269			2.68000	24.03646	4.09779	0.52148	-0.00365	0.00058	0.00263	0.00008	-0.00004	-0.00009	91.86776	-7.08943	-7.19569	-0.12692	0.01924	-0.00937	0.00968	-0.00046	-0.00030	17.45614	1.03095	-11.31430	-0.05101	0.02631	-0.00153	0.00391	0.00006	0.00003	8.76301	-3.28028	14.32382	-0.00880	-0.00166	-0.00077	-0.00002	-0.00016	-0.00010	6.12900	-9.04813	-23.65022	-0.01536	-0.01618	-0.00329	-0.00161	-0.00028	-0.00028	-11.78076
270			2.69000	24.05288	4.13728	0.52188	-0.00354	0.00057	0.00267	0.00011	-0.00003	-0.00006	91.91358	-7.07407	-7.18210	-0.12642	0.01918	-0.00969	0.01105	-0.00040	-0.00025	17.50134	1.03470	-11.30316	-0.04976	0.02670	-0.00188	0.00394	-0.00005	0.00005	8.76092	-3.34737	14.25043	-0.00879	-0.00165	-0.00076	0.00008	-0.00016	-0.00012	6.06208	-9.06666	-23.58123	-0.01488	-0.01558	-0.00319	-0.00132	-0.00032	-0.00048	-11.78401
271			2.70000	24.07075	4.16512	0.51929	-0.00344	0.00056	0.00269	0.00009	-0.00002	-0.00003	91.96480	-7.06014	-7.17062	-0.12580	0.01909	-0.00986	0.01170	-0.00031	-0.00026	17.54631	1.04168	-11.28804	-0.04908	0.02689	-0.00210	0.00371	-0.00013	0.00007	8.76360	-3.41577	14.15790	-0.00880	-0.00163	-0.00074	0.00017	-0.00015	-0.00014	6.00042	-9.08980	-23.48071	-0.01442	-0.01465	-0.00310	-0.00097	-0.00033	-0.00060	-11.78842
272			2.71000	24.08381	4.18149	0.51439	-0.00337	0.00055	0.00268	0.00005	-0.00001	-0.00000	92.01767	-7.04433	-7.16205	-0.12498	0.01895	-0.00995	0.01144	-0.00017	-0.00031	17.58743	1.05163	-11.26840	-0.04914	0.02672	-0.00225	0.00325	-0.00020	0.00009	8.77139	-3.48263	14.05017	-0.00881	-0.00160	-0.00071	0.00026	-0.00013	-0.00015	5.95020	-9.11548	-23.36116	-0.01392	-0.01357	-0.00299	-0.00053	-0.00031	-0.00065	-11.79401
273			2.72000	24.08713	4.18888	0.50941	-0.00334	0.00054	0.00265	-0.00002	-0.00001	0.00000	92.06819	-7.02500	-7.15875	-0.12400	0.01878	-0.00992	0.01034	0.00008	-0.00036	17.62133	1.06403	-11.24540	-0.04975	0.02613	-0.00230	0.00260	-0.00025	0.00011	8.78434	-3.54549	13.93226	-0.00883	-0.00158	-0.00069	0.00034	-0.00011	-0.00015	5.91760	-9.14147	-23.23419	-0.01333	-0.01250	-0.00288	-0.00004	-0.00026	-0.00064	-11.79980
274			2.73000	24.07807	4.19255	0.50843	-0.00334	0.00052	0.00261	-0.00009	-0.00000	-0.00002	92.11362	-7.00292	-7.16520	-0.12322	0.01861	-0.00982	0.00879	0.00046	-0.00037	17.64632	1.07849	-11.22036	-0.05083	0.02540	-0.00223	0.00185	-0.00030	0.00011	8.80107	-3.60294	13.80895	-0.00884	-0.00155	-0.00067	0.00039	-0.00009	-0.00015	5.90619	-9.16561	-23.10643	-0.01261	-0.01170	-0.00279	0.00042	-0.00019	-0.00062	-11.80402
275			2.74000	24.05743	4.19875	0.51530	-0.00338	0.00051	0.00258	-0.00014	-0.00000	-0.00007	92.15323	-6.98097	-7.18552	-0.12283	0.01848	-0.00966	0.00729	0.00093	-0.00032	17.66218	1.09448	-11.19494	-0.05211	0.02482	-0.00197	0.00110	-0.00036	0.00010	8.81940	-3.65405	13.68597	-0.00886	-0.00153	-0.00065	0.00041	-0.00008	-0.00014	5.91571	-9.18604	-22.98081	-0.01178	-0.01137	-0.00276	0.00079	-0.00010	-0.00059	-11.80507
276			2.75000	24.02926	4.21213	0.53211	-0.00343	0.00051	0.00255	-0.00017	-0.00001	-0.00012	92.18852	-6.96270	-7.22184	-0.12293	0.01839	-0.00949	0.00616	0.00140	-0.00022	17.66966	1.11171	-11.17131	-0.05339	0.02480	-0.00152	0.00040	-0.00046	0.00007	8.83846	-3.69750	13.57154	-0.00887	-0.00151	-0.00064	0.00041	-0.00006	-0.00012	5.94320	-9.20145	-22.85985	-0.01117	-0.01138	-0.00279	0.00104	-0.00001	-0.00057	-11.80294
277			2.76000	23.99889	4.23355	0.55761	-0.00348	0.00050	0.00253	-0.00016	-0.00001	-0.00016	92.22118	-6.95110	-7.27211	-0.12329	0.01833	-0.00938	0.00535	0.00173	-0.00009	17.66988	1.13038	-11.15170	-0.05428	0.02559	-0.00092	-0.00024	-0.00060	0.00004	8.85845	-3.73179	13.47390	-0.00887	-0.00149	-0.00063	0.00041	-0.00004	-0.00010	5.98435	-9.21158	-22.74532	-0.01103	-0.01141	-0.00287	0.00123	0.00007	-0.00056	-11.79816
278			2.77000	23.97101	4.26065	0.58802	-0.00353	0.00050	0.00252	-0.00014	-0.00001	-0.00017	92.25144	-6.94772	-7.33053	-0.12372	0.01829	-0.00937	0.00462	0.00185	0.00004	17.66383	1.15064	-11.13758	-0.05441	0.02730	-0.00028	-0.00080	-0.00077	0.00001	8.88003	-3.75557	13.39760	-0.00887	-0.00148	-0.00063	0.00042	-0.00002	-0.00007	6.03527	-9.21750	-22.63504	-0.01127	-0.01143	-0.00297	0.00141	0.00013	-0.00056	-11.79094
279			2.78000	23.94872	4.28883	0.61828	-0.00358	0.00051	0.00252	-0.00010	-0.00001	-0.00016	92.27811	-6.95165	-7.38892	-0.12400	0.01826	-0.00938	0.00374	0.00171	0.00013	17.65256	1.17168	-11.12911	-0.05399	0.02947	0.00035	-0.00124	-0.00090	-0.00001	8.90362	-3.76784	13.34444	-0.00887	-0.00146	-0.00063	0.00043	-0.00000	-0.00005	6.09243	-9.22157	-22.52458	-0.01162	-0.01159	-0.00308	0.00156	0.00015	-0.00059	-11.78104
280			2.79000	23.93322	4.31242	0.64374	-0.00362	0.00051	0.00251	-0.00007	-0.00001	-0.00012	92.29921	-6.95991	-7.43929	-0.12399	0.01825	-0.00941	0.00262	0.00137	0.00017	17.63728	1.19122	-11.12545	-0.05372	0.03163	0.00088	-0.00158	-0.00088	-0.00001	8.92976	-3.76838	13.31629	-0.00886	-0.00146	-0.00064	0.00045	0.00002	-0.00002	6.15338	-9.22655	-22.41238	-0.01247	-0.01201	-0.00325	0.00175	0.00011	-0.00063	-11.76792
281			2.80000	23.92445	4.32603	0.66153	-0.00367	0.00052	0.00251	-0.00003	-0.00000	-0.00007	92.31297	-6.96882	-7.47633	-0.12383	0.01826	-0.00943	0.00139	0.00092	0.00015	17.61886	1.20645	-11.12504	-0.05415	0.03331	0.00126	-0.00186	-0.00066	-0.00001	8.95938	-3.75830	13.31194	-0.00885	-0.00146	-0.00066	0.00049	0.00003	0.00001	6.21726	-9.23470	-22.29882	-0.01413	-0.01267	-0.00348	0.00208	0.00005	-0.00069	-11.75115
282			2.81000	23.92257	4.32618	0.67046	-0.00371	0.00052	0.00251	0.00001	0.00001	-0.00001	92.31914	-6.97581	-7.49785	-0.12367	0.01828	-0.00951	0.00028	0.00044	0.00011	17.59783	1.21499	-11.12602	-0.05530	0.03426	0.00140	-0.00214	-0.00029	-0.00000	8.99395	-3.74053	13.32300	-0.00884	-0.00147	-0.00069	0.00057	0.00004	0.00002	6.28549	-9.24667	-22.18345	-0.01615	-0.01351	-0.00374	0.00254	-0.00002	-0.00075	-11.73038
283			2.82000	23.92801	4.31252	0.67077	-0.00375	0.00053	0.00251	0.00006	0.00002	0.00005	92.31900	-6.98053	-7.50450	-0.12354	0.01831	-0.00955	-0.00057	0.00002	0.00008	17.57456	1.21597	-11.12758	-0.05707	0.03424	0.00138	-0.00240	0.00010	0.00001	9.03440	-3.71897	13.33677	-0.00884	-0.00148	-0.00071	0.00066	0.00005	0.00002	6.36036	-9.26126	-22.06663	-0.01769	-0.01435	-0.00397	0.00300	-0.00006	-0.00080	-11.70570
284			2.83000	23.94049	4.28660	0.66393	-0.00378	0.00053	0.00250	0.00010	0.00002	0.00009	92.31406	-6.98493	-7.49928	-0.12334	0.01836	-0.00950	-0.00122	-0.00028	0.00009	17.54970	1.20992	-11.13081	-0.05953	0.03332	0.00126	-0.00266	0.00039	0.00002	9.08060	-3.69659	13.34377	-0.00883	-0.00148	-0.00073	0.00074	0.00006	0.00001	6.44229	-9.27672	-21.95233	-0.01833	-0.01488	-0.00411	0.00326	-0.00008	-0.00079	-11.67862
285			2.84000	23.95888	4.25101	0.65295	-0.00380	0.00053	0.00251	0.00013	0.00003	0.00011	92.30556	-6.99233	-7.48735	-0.12310	0.01841	-0.00940	-0.00180	-0.00039	0.00016	17.52367	1.19840	-11.13827	-0.06203	0.03192	0.00105	-0.00290	0.00051	0.00003	9.13112	-3.67393	13.34245	-0.00883	-0.00148	-0.00073	0.00079	0.00006	0.00000	6.52899	-9.29219	-21.84661	-0.01826	-0.01484	-0.00417	0.00327	-0.00011	-0.00072	-11.65172
286			2.85000	23.98141	4.20931	0.64210	-0.00380	0.00053	0.00251	0.00015	0.00003	0.00011	92.29440	-7.00577	-7.47544	-0.12295	0.01847	-0.00934	-0.00234	-0.00030	0.00027	17.49652	1.18381	-11.15242	-0.06393	0.03054	0.00071	-0.00314	0.00047	0.00003	9.18284	-3.64959	13.33731	-0.00883	-0.00148	-0.00072	0.00078	0.00007	-0.00000	6.61562	-9.30759	-21.75332	-0.01804	-0.01419	-0.00417	0.00308	-0.00013	-0.00063	-11.62772
287			2.86000	24.00563	4.16636	0.63576	-0.00379	0.00052	0.00250	0.00015	0.00003	0.00008	92.28163	-7.02651	-7.47005	-0.12303	0.01854	-0.00929	-0.00278	-0.00004	0.00039	17.46819	1.16870	-11.17418	-0.06504	0.02939	0.00032	-0.00330	0.00032	0.00002	9.23155	-3.62157	13.33375	-0.00884	-0.00148	-0.00070	0.00070	0.00008	0.00001	6.69665	-9.32244	-21.67223	-0.01789	-0.01343	-0.00416	0.00276	-0.00012	-0.00055	-11.60887
288			2.87000	24.02806	4.12704	0.63639	-0.00377	0.00051	0.00247	0.00013	0.00003	0.00005	92.26846	-7.05408	-7.47493	-0.12325	0.01858	-0.00915	-0.00304	0.00027	0.00049	17.43930	1.15493	-11.20205	-0.06513	0.02845	-0.00003	-0.00330	0.00018	-0.00000	9.27339	-3.58817	13.33631	-0.00885	-0.00148	-0.00069	0.00056	0.00009	0.00002	6.76806	-9.33522	-21.60322	-0.01762	-0.01297	-0.00415	0.00231	-0.00009	-0.00044	-11.59628
289			2.88000	24.04468	4.09390	0.64385	-0.00376	0.00050	0.00241	0.00008	0.00003	0.00001	92.25574	-7.08671	-7.48945	-0.12358	0.01860	-0.00884	-0.00319	0.00052	0.00054	17.41123	1.14310	-11.23128	-0.06462	0.02746	-0.00024	-0.00310	0.00012	-0.00001	9.30568	-3.54846	13.34940	-0.00885	-0.00148	-0.00068	0.00039	0.00010	0.00003	6.82721	-9.34470	-21.54946	-0.01715	-0.01289	-0.00413	0.00176	-0.00006	-0.00032	-11.59042
290			2.89000	24.05204	4.06725	0.65648	-0.00375	0.00049	0.00236	0.00002	0.00002	-0.00002	92.24326	-7.12215	-7.51022	-0.12400	0.01864	-0.00832	-0.00337	0.00066	0.00053	17.38539	1.13328	-11.25502	-0.06374	0.02612	-0.00027	-0.00274	0.00013	-0.00001	9.32610	-3.50320	13.37621	-0.00885	-0.00148	-0.00068	0.00018	0.00010	0.00005	6.87119	-9.35140	-21.51520	-0.01634	-0.01325	-0.00409	0.00110	-0.00008	-0.00017	-11.59182
291			2.90000	24.04811	4.04890	0.67223	-0.00374	0.00047	0.00231	-0.00006	0.00001	-0.00004	92.23001	-7.15854	-7.53338	-0.12446	0.01871	-0.00757	-0.00369	0.00070	0.00049	17.36265	1.12593	-11.26696	-0.06284	0.02429	-0.00012	-0.00228	0.00017	-0.00000	9.33268	-3.45509	13.41912	-0.00886	-0.00149	-0.00069	-0.00006	0.00010	0.00007	6.89656	-9.35720	-21.50350	-0.01537	-0.01400	-0.00405	0.00040	-0.00015	-0.00000	-11.60079
292			2.91000	24.03244	4.04313	0.68947	-0.00374	0.00045	0.00226	-0.00013	0.00000	-0.00007	92.21503	-7.19445	-7.55632	-0.12500	0.01881	-0.00670	-0.00410	0.00067	0.00042	17.34395	1.12217	-11.26363	-0.06219	0.02211	0.00019	-0.00175	0.00016	-0.00000	9.32501	-3.40767	13.48064	-0.00887	-0.00150	-0.00070	-0.00028	0.00009	0.00009	6.90076	-9.36394	-21.51557	-0.01485	-0.01482	-0.00402	-0.00026	-0.00027	0.00014	-11.61703
293			2.92000	24.00664	4.05336	0.70677	-0.00376	0.00044	0.00222	-0.00018	-0.00001	-0.00009	92.19799	-7.22953	-7.57759	-0.12556	0.01893	-0.00582	-0.00450	0.00060	0.00037	17.33002	1.12355	-11.24615	-0.06219	0.01980	0.00056	-0.00120	0.00007	-0.00002	9.30445	-3.36421	13.56012	-0.00887	-0.00151	-0.00072	-0.00048	0.00007	0.00011	6.88334	-9.37280	-21.54692	-0.01513	-0.01538	-0.00401	-0.00087	-0.00038	0.00024	-11.63947
294			2.93000	23.97409	4.07978	0.72232	-0.00379	0.00045	0.00220	-0.00022	-0.00002	-0.00010	92.17899	-7.26553	-7.59598	-0.12622	0.01909	-0.00511	-0.00483	0.00049	0.00034	17.32095	1.13148	-11.22024	-0.06236	0.01804	0.00094	-0.00069	-0.00010	-0.00005	9.27356	-3.32738	13.65071	-0.00887	-0.00153	-0.00073	-0.00062	0.00005	0.00012	6.84631	-9.38405	-21.58656	-0.01616	-0.01554	-0.00401	-0.00144	-0.00045	0.00024	-11.66668
295			2.94000	23.93927	4.11807	0.73363	-0.00385	0.00047	0.00219	-0.00022	-0.00003	-0.00009	92.15827	-7.30506	-7.60998	-0.12695	0.01930	-0.00462	-0.00502	0.00033	0.00034	17.31626	1.14651	-11.19319	-0.06217	0.01718	0.00130	-0.00023	-0.00031	-0.00007	9.23524	-3.29917	13.74056	-0.00888	-0.00155	-0.00073	-0.00071	0.00003	0.00011	6.79364	-9.39761	-21.62087	-0.01737	-0.01523	-0.00396	-0.00191	-0.00047	0.00016	-11.69697
296			2.95000	23.90731	4.15884	0.73894	-0.00391	0.00050	0.00220	-0.00019	-0.00003	-0.00006	92.13662	-7.34988	-7.61924	-0.12774	0.01958	-0.00434	-0.00490	0.00019	0.00035	17.31563	1.16841	-11.17082	-0.06082	0.01769	0.00169	0.00020	-0.00055	-0.00007	9.19083	-3.28027	13.81678	-0.00888	-0.00157	-0.00073	-0.00080	0.00001	0.00008	6.72893	-9.41361	-21.63821	-0.01842	-0.01446	-0.00388	-0.00226	-0.00045	0.00002	-11.72884
297			2.96000	23.88373	4.18954	0.73834	-0.00395	0.00053	0.00221	-0.00012	-0.00002	-0.00002	92.11617	-7.39821	-7.62461	-0.12840	0.01987	-0.00424	-0.00423	0.00010	0.00035	17.31925	1.19530	-11.15546	-0.05875	0.01924	0.00205	0.00063	-0.00077	-0.00007	9.13962	-3.26963	13.86876	-0.00888	-0.00159	-0.00073	-0.00089	0.00000	0.00005	6.65477	-9.43220	-21.63209	-0.01904	-0.01340	-0.00377	-0.00249	-0.00040	-0.00013	-11.76114
298			2.97000	23.87313	4.20021	0.73398	-0.00393	0.00054	0.00222	-0.00002	-0.00000	0.00002	92.10003	-7.44531	-7.62860	-0.12875	0.02012	-0.00429	-0.00296	0.00011	0.00033	17.32750	1.22386	-11.14633	-0.05659	0.02128	0.00233	0.00107	-0.00089	-0.00006	9.07964	-3.26513	13.89119	-0.00887	-0.00160	-0.00071	-0.00101	0.00000	0.00001	6.57302	-9.45252	-21.60250	-0.01921	-0.01228	-0.00367	-0.00262	-0.00033	-0.00025	-11.79276
299			2.98000	23.87747	4.18793	0.72817	-0.00385	0.00052	0.00222	0.00007	0.00002	0.00005	92.09105	-7.48549	-7.63418	-0.12865	0.02027	-0.00440	-0.00126	0.00023	0.00027	17.34056	1.25019	-11.14088	-0.05505	0.02311	0.00250	0.00148	-0.00084	-0.00005	9.01010	-3.26407	13.88529	-0.00886	-0.00160	-0.00068	-0.00112	0.00001	-0.00002	6.48613	-9.47227	-21.55583	-0.01910	-0.01121	-0.00361	-0.00264	-0.00023	-0.00032	-11.82267
300			2.99000	23.89540	4.15711	0.72314	-0.00377	0.00050	0.00219	0.00015	0.00003	0.00007	92.09082	-7.51412	-7.64444	-0.12789	0.02025	-0.00458	0.00050	0.00045	0.00018	17.35815	1.27097	-11.13579	-0.05518	0.02446	0.00257	0.00188	-0.00061	-0.00005	8.93277	-3.26387	13.85656	-0.00884	-0.00159	-0.00065	-0.00118	0.00002	-0.00004	6.39797	-9.48771	-21.50152	-0.01857	-0.01041	-0.00356	-0.00250	-0.00009	-0.00033	-11.84999
301			3.00000	23.92293	4.11632	0.72075	-0.00372	0.00046	0.00215	0.00019	0.00003	0.00006	92.09912	-7.52871	-7.66161	-0.12623	0.02001	-0.00473	0.00196	0.00072	0.00007	17.37925	1.28421	-11.12742	-0.05754	0.02521	0.00264	0.00223	-0.00024	-0.00006	8.85262	-3.26198	13.81231	-0.00879	-0.00157	-0.00062	-0.00115	0.00003	-0.00005	6.31395	-9.49444	-21.44911	-0.01730	-0.01019	-0.00349	-0.00214	0.00008	-0.00028	-11.87462
302			3.01000	23.95490	4.07559	0.72275	-0.00373	0.00043	0.00208	0.00021	0.00003	0.00004	92.11416	-7.52879	-7.68669	-0.12346	0.01955	-0.00481	0.00285	0.00099	-0.00004	17.40214	1.28963	-11.11221	-0.06275	0.02529	0.00277	0.00252	0.00017	-0.00009	8.77782	-3.25570	13.76187	-0.00872	-0.00155	-0.00060	-0.00096	0.00005	-0.00005	6.24109	-9.48848	-21.40854	-0.01520	-0.01082	-0.00339	-0.00153	0.00032	-0.00016	-11.89746
303			3.02000	23.98671	4.04506	0.73006	-0.00383	0.00041	0.00201	0.00021	0.00002	-0.00000	92.13317	-7.51608	-7.71957	-0.11951	0.01885	-0.00484	0.00313	0.00120	-0.00013	17.42438	1.28832	-11.08802	-0.07147	0.02481	0.00299	0.00273	0.00053	-0.00014	8.72070	-3.24262	13.71695	-0.00861	-0.00152	-0.00061	-0.00060	0.00006	-0.00004	6.18884	-9.46657	-21.39052	-0.01298	-0.01231	-0.00331	-0.00084	0.00066	0.00000	-11.92052
304			3.03000	24.01520	4.03218	0.74215	-0.00404	0.00041	0.00193	0.00019	0.00001	-0.00004	92.15367	-7.49441	-7.75896	-0.11450	0.01797	-0.00485	0.00299	0.00132	-0.00019	17.44470	1.28201	-11.05526	-0.08333	0.02399	0.00329	0.00297	0.00076	-0.00018	8.69439	-3.22201	13.68785	-0.00847	-0.00149	-0.00064	-0.00010	0.00007	-0.00002	6.16581	-9.42762	-21.40286	-0.01139	-0.01433	-0.00329	-0.00024	0.00106	0.00018	-11.94619
305			3.04000	24.03869	4.03879	0.75716							92.17390	-7.46819	-7.80260							17.46359	1.27288	-11.01615							8.70531	-3.19499	13.67871							6.17345	-9.37517	-21.44550							-11.97670
306			3.05000	24.05638	4.06126	0.77223							92.19212	-7.44285	-7.84785							17.48244	1.26328	-10.97506							8.75075	-3.16441	13.68595							6.20457	-9.31675	-21.50854							-12.01350
[truncated: 11 more columns]
