# Supplementary material for: Analysis of the impact of different landing heights and lateralities on lower limb joint load based on statistical parametric mapping
Source: PLoS One. 2025 May 30;20(5):e0324656. doi: 10.1371/journal.pone.0324656 (PMC12124505; doi:10.1371/journal.pone.0324656)
Supplement: S1 File — (ZIP) [file pone.0324656.s001.zip › Original data/004/左前30.txt]

	C:\Users\dell\Documents\Qualisys-GAIT1214\Data\zhupengbo_zhupengbo_2023-11-18_WJN001\2023-11-18\2023-11-18_unspecified\Gait LB - CAST 4.c3d	C:\Users\dell\Documents\Qualisys-GAIT1214\Data\zhupengbo_zhupengbo_2023-11-18_WJN001\2023-11-18\2023-11-18_unspecified\Gait LB - CAST 4.c3d	C:\Users\dell\Documents\Qualisys-GAIT1214\Data\zhupengbo_zhupengbo_2023-11-18_WJN001\2023-11-18\2023-11-18_unspecified\Gait LB - CAST 4.c3d	C:\Users\dell\Documents\Qualisys-GAIT1214\Data\zhupengbo_zhupengbo_2023-11-18_WJN001\2023-11-18\2023-11-18_unspecified\Gait LB - CAST 4.c3d	C:\Users\dell\Documents\Qualisys-GAIT1214\Data\zhupengbo_zhupengbo_2023-11-18_WJN001\2023-11-18\2023-11-18_unspecified\Gait LB - CAST 4.c3d	C:\Users\dell\Documents\Qualisys-GAIT1214\Data\zhupengbo_zhupengbo_2023-11-18_WJN001\2023-11-18\2023-11-18_unspecified\Gait LB - CAST 4.c3d	C:\Users\dell\Documents\Qualisys-GAIT1214\Data\zhupengbo_zhupengbo_2023-11-18_WJN001\2023-11-18\2023-11-18_unspecified\Gait LB - CAST 4.c3d	C:\Users\dell\Documents\Qualisys-GAIT1214\Data\zhupengbo_zhupengbo_2023-11-18_WJN001\2023-11-18\2023-11-18_unspecified\Gait LB - CAST 4.c3d	C:\Users\dell\Documents\Qualisys-GAIT1214\Data\zhupengbo_zhupengbo_2023-11-18_WJN001\2023-11-18\2023-11-18_unspecified\Gait LB - CAST 4.c3d	C:\Users\dell\Documents\Qualisys-GAIT1214\Data\zhupengbo_zhupengbo_2023-11-18_WJN001\2023-11-18\2023-11-18_unspecified\Gait LB - CAST 4.c3d	C:\Users\dell\Documents\Qualisys-GAIT1214\Data\zhupengbo_zhupengbo_2023-11-18_WJN001\2023-11-18\2023-11-18_unspecified\Gait LB - CAST 4.c3d	C:\Users\dell\Documents\Qualisys-GAIT1214\Data\zhupengbo_zhupengbo_2023-11-18_WJN001\2023-11-18\2023-11-18_unspecified\Gait LB - CAST 4.c3d	C:\Users\dell\Documents\Qualisys-GAIT1214\Data\zhupengbo_zhupengbo_2023-11-18_WJN001\2023-11-18\2023-11-18_unspecified\Gait LB - CAST 4.c3d	C:\Users\dell\Documents\Qualisys-GAIT1214\Data\zhupengbo_zhupengbo_2023-11-18_WJN001\2023-11-18\2023-11-18_unspecified\Gait LB - CAST 4.c3d	C:\Users\dell\Documents\Qualisys-GAIT1214\Data\zhupengbo_zhupengbo_2023-11-18_WJN001\2023-11-18\2023-11-18_unspecified\Gait LB - CAST 4.c3d	C:\Users\dell\Documents\Qualisys-GAIT1214\Data\zhupengbo_zhupengbo_2023-11-18_WJN001\2023-11-18\2023-11-18_unspecified\Gait LB - CAST 4.c3d	C:\Users\dell\Documents\Qualisys-GAIT1214\Data\zhupengbo_zhupengbo_2023-11-18_WJN001\2023-11-18\2023-11-18_unspecified\Gait LB - CAST 4.c3d	C:\Users\dell\Documents\Qualisys-GAIT1214\Data\zhupengbo_zhupengbo_2023-11-18_WJN001\2023-11-18\2023-11-18_unspecified\Gait LB - CAST 4.c3d	C:\Users\dell\Documents\Qualisys-GAIT1214\Data\zhupengbo_zhupengbo_2023-11-18_WJN001\2023-11-18\2023-11-18_unspecified\Gait LB - CAST 4.c3d	C:\Users\dell\Documents\Qualisys-GAIT1214\Data\zhupengbo_zhupengbo_2023-11-18_WJN001\2023-11-18\2023-11-18_unspecified\Gait LB - CAST 4.c3d	C:\Users\dell\Documents\Qualisys-GAIT1214\Data\zhupengbo_zhupengbo_2023-11-18_WJN001\2023-11-18\2023-11-18_unspecified\Gait LB - CAST 4.c3d	C:\Users\dell\Documents\Qualisys-GAIT1214\Data\zhupengbo_zhupengbo_2023-11-18_WJN001\2023-11-18\2023-11-18_unspecified\Gait LB - CAST 4.c3d	C:\Users\dell\Documents\Qualisys-GAIT1214\Data\zhupengbo_zhupengbo_2023-11-18_WJN001\2023-11-18\2023-11-18_unspecified\Gait LB - CAST 4.c3d	C:\Users\dell\Documents\Qualisys-GAIT1214\Data\zhupengbo_zhupengbo_2023-11-18_WJN001\2023-11-18\2023-11-18_unspecified\Gait LB - CAST 4.c3d	C:\Users\dell\Documents\Qualisys-GAIT1214\Data\zhupengbo_zhupengbo_2023-11-18_WJN001\2023-11-18\2023-11-18_unspecified\Gait LB - CAST 4.c3d	C:\Users\dell\Documents\Qualisys-GAIT1214\Data\zhupengbo_zhupengbo_2023-11-18_WJN001\2023-11-18\2023-11-18_unspecified\Gait LB - CAST 4.c3d	C:\Users\dell\Documents\Qualisys-GAIT1214\Data\zhupengbo_zhupengbo_2023-11-18_WJN001\2023-11-18\2023-11-18_unspecified\Gait LB - CAST 4.c3d	C:\Users\dell\Documents\Qualisys-GAIT1214\Data\zhupengbo_zhupengbo_2023-11-18_WJN001\2023-11-18\2023-11-18_unspecified\Gait LB - CAST 4.c3d	C:\Users\dell\Documents\Qualisys-GAIT1214\Data\zhupengbo_zhupengbo_2023-11-18_WJN001\2023-11-18\2023-11-18_unspecified\Gait LB - CAST 4.c3d	C:\Users\dell\Documents\Qualisys-GAIT1214\Data\zhupengbo_zhupengbo_2023-11-18_WJN001\2023-11-18\2023-11-18_unspecified\Gait LB - CAST 4.c3d	C:\Users\dell\Documents\Qualisys-GAIT1214\Data\zhupengbo_zhupengbo_2023-11-18_WJN001\2023-11-18\2023-11-18_unspecified\Gait LB - CAST 4.c3d	C:\Users\dell\Documents\Qualisys-GAIT1214\Data\zhupengbo_zhupengbo_2023-11-18_WJN001\2023-11-18\2023-11-18_unspecified\Gait LB - CAST 4.c3d	C:\Users\dell\Documents\Qualisys-GAIT1214\Data\zhupengbo_zhupengbo_2023-11-18_WJN001\2023-11-18\2023-11-18_unspecified\Gait LB - CAST 4.c3d	C:\Users\dell\Documents\Qualisys-GAIT1214\Data\zhupengbo_zhupengbo_2023-11-18_WJN001\2023-11-18\2023-11-18_unspecified\Gait LB - CAST 4.c3d	C:\Users\dell\Documents\Qualisys-GAIT1214\Data\zhupengbo_zhupengbo_2023-11-18_WJN001\2023-11-18\2023-11-18_unspecified\Gait LB - CAST 4.c3d	C:\Users\dell\Documents\Qualisys-GAIT1214\Data\zhupengbo_zhupengbo_2023-11-18_WJN001\2023-11-18\2023-11-18_unspecified\Gait LB - CAST 4.c3d	C:\Users\dell\Documents\Qualisys-GAIT1214\Data\zhupengbo_zhupengbo_2023-11-18_WJN001\2023-11-18\2023-11-18_unspecified\Gait LB - CAST 4.c3d	C:\Users\dell\Documents\Qualisys-GAIT1214\Data\zhupengbo_zhupengbo_2023-11-18_WJN001\2023-11-18\2023-11-18_unspecified\Gait LB - CAST 4.c3d	C:\Users\dell\Documents\Qualisys-GAIT1214\Data\zhupengbo_zhupengbo_2023-11-18_WJN001\2023-11-18\2023-11-18_unspecified\Gait LB - CAST 4.c3d	C:\Users\dell\Documents\Qualisys-GAIT1214\Data\zhupengbo_zhupengbo_2023-11-18_WJN001\2023-11-18\2023-11-18_unspecified\Gait LB - CAST 4.c3d	C:\Users\dell\Documents\Qualisys-GAIT1214\Data\zhupengbo_zhupengbo_2023-11-18_WJN001\2023-11-18\2023-11-18_unspecified\Gait LB - CAST 4.c3d	C:\Users\dell\Documents\Qualisys-GAIT1214\Data\zhupengbo_zhupengbo_2023-11-18_WJN001\2023-11-18\2023-11-18_unspecified\Gait LB - CAST 4.c3d	C:\Users\dell\Documents\Qualisys-GAIT1214\Data\zhupengbo_zhupengbo_2023-11-18_WJN001\2023-11-18\2023-11-18_unspecified\Gait LB - CAST 4.c3d	C:\Users\dell\Documents\Qualisys-GAIT1214\Data\zhupengbo_zhupengbo_2023-11-18_WJN001\2023-11-18\2023-11-18_unspecified\Gait LB - CAST 4.c3d	C:\Users\dell\Documents\Qualisys-GAIT1214\Data\zhupengbo_zhupengbo_2023-11-18_WJN001\2023-11-18\2023-11-18_unspecified\Gait LB - CAST 4.c3d	C:\Users\dell\Documents\Qualisys-GAIT1214\Data\zhupengbo_zhupengbo_2023-11-18_WJN001\2023-11-18\2023-11-18_unspecified\Gait LB - CAST 4.c3d	C:\Users\dell\Documents\Qualisys-GAIT1214\Data\zhupengbo_zhupengbo_2023-11-18_WJN001\2023-11-18\2023-11-18_unspecified\Gait LB - CAST 4.c3d	C:\Users\dell\Documents\Qualisys-GAIT1214\Data\zhupengbo_zhupengbo_2023-11-18_WJN001\2023-11-18\2023-11-18_unspecified\Gait LB - CAST 4.c3d	C:\Users\dell\Documents\Qualisys-GAIT1214\Data\zhupengbo_zhupengbo_2023-11-18_WJN001\2023-11-18\2023-11-18_unspecified\Gait LB - CAST 4.c3d
	CD	ZD	TIME	Left Ankle Angles	Left Ankle Angles	Left Ankle Angles	Left Ankle Moment	Left Ankle Moment	Left Ankle Moment	Left Ankle Power	Left Ankle Power	Left Ankle Power	Left GRF	Left GRF	Left GRF	Left Knee Angles	Left Knee Angles	Left Knee Angles	Left Knee Moment	Left Knee Moment	Left Knee Moment	Left Knee Power	Left Knee Power	Left Knee Power	Left Hip Angles	Left Hip Angles	Left Hip Angles	Left Hip Moment	Left Hip Moment	Left Hip Moment	Left Hip Power	Left Hip Power	Left Hip Power	Right Ankle Angles	Right Ankle Angles	Right Ankle Angles	Right Ankle Moment	Right Ankle Moment	Right Ankle Moment	Right Ankle Power	Right Ankle Power	Right Ankle Power	Right Knee Angles	Right Knee Angles	Right Knee Angles	Right Knee Moment	Right Knee Moment	Right Knee Moment	Right Knee Power
	EVENT_LABEL	EVENT_LABEL	FRAME_NUMBERS	LINK_MODEL_BASED	LINK_MODEL_BASED	LINK_MODEL_BASED	LINK_MODEL_BASED	LINK_MODEL_BASED	LINK_MODEL_BASED	LINK_MODEL_BASED	LINK_MODEL_BASED	LINK_MODEL_BASED	LINK_MODEL_BASED	LINK_MODEL_BASED	LINK_MODEL_BASED	LINK_MODEL_BASED	LINK_MODEL_BASED	LINK_MODEL_BASED	LINK_MODEL_BASED	LINK_MODEL_BASED	LINK_MODEL_BASED	LINK_MODEL_BASED	LINK_MODEL_BASED	LINK_MODEL_BASED	LINK_MODEL_BASED	LINK_MODEL_BASED	LINK_MODEL_BASED	LINK_MODEL_BASED	LINK_MODEL_BASED	LINK_MODEL_BASED	LINK_MODEL_BASED	LINK_MODEL_BASED	LINK_MODEL_BASED	LINK_MODEL_BASED	LINK_MODEL_BASED	LINK_MODEL_BASED	LINK_MODEL_BASED	LINK_MODEL_BASED	LINK_MODEL_BASED	LINK_MODEL_BASED	LINK_MODEL_BASED	LINK_MODEL_BASED	LINK_MODEL_BASED	LINK_MODEL_BASED	LINK_MODEL_BASED	LINK_MODEL_BASED	LINK_MODEL_BASED	LINK_MODEL_BASED	LINK_MODEL_BASED
	ORIGINAL	ORIGINAL	ORIGINAL	ORIGINAL	ORIGINAL	ORIGINAL	ORIGINAL	ORIGINAL	ORIGINAL	ORIGINAL	ORIGINAL	ORIGINAL	ORIGINAL	ORIGINAL	ORIGINAL	ORIGINAL	ORIGINAL	ORIGINAL	ORIGINAL	ORIGINAL	ORIGINAL	ORIGINAL	ORIGINAL	ORIGINAL	ORIGINAL	ORIGINAL	ORIGINAL	ORIGINAL	ORIGINAL	ORIGINAL	ORIGINAL	ORIGINAL	ORIGINAL	ORIGINAL	ORIGINAL	ORIGINAL	ORIGINAL	ORIGINAL	ORIGINAL	ORIGINAL	ORIGINAL	ORIGINAL	ORIGINAL	ORIGINAL	ORIGINAL	ORIGINAL	ORIGINAL	ORIGINAL	ORIGINAL
ITEM	X	X	X	X	Y	Z	X	Y	Z	X	Y	Z	X	Y	Z	X	Y	Z	X	Y	Z	X	Y	Z	X	Y	Z	X	Y	Z	X	Y	Z	X	Y	Z	X	Y	Z	X	Y	Z	X	Y	Z	X	Y	Z	X
1	0.20000	0.32000	0.00000	-16.51126	5.37907	6.13799							0.00000	0.00000	0.00000	-6.63136	-2.56520	-3.85602							5.79096	3.61865	-12.16002							21.66833	16.04554	14.31810							27.28541	-4.16312	-21.73299
2			0.01000	-16.90100	5.93612	6.42735							0.00000	0.00000	0.00000	-6.37559	-2.69044	-3.79033							5.96562	3.31576	-11.86719							22.94129	15.37711	13.69007							29.32225	-3.86576	-21.11194
3			0.02000	-17.31929	6.45993	6.73406	-0.00472	-0.00057	-0.00034	-0.00333	0.00056	0.00009	0.00000	0.00000	0.00000	-6.10204	-2.78627	-3.70609	0.03374	-0.01072	-0.00302	-0.01659	-0.00157	0.00047	6.15427	3.01191	-11.59576	-0.13644	-0.00817	0.00456	0.04934	-0.00465	-0.00172	24.19785	14.75789	13.07163	-0.00850	-0.00235	-0.00010	0.01596	-0.00117	-0.00013	31.56296	-3.56673	-20.70977	-0.04406	0.00442	-0.00288	0.18100
4			0.03000	-17.77805	6.91930	7.05623	-0.00401	-0.00027	-0.00008	-0.00315	0.00023	0.00002	0.00000	0.00000	0.00000	-5.82159	-2.83912	-3.59662	0.02676	-0.00899	-0.00210	-0.01319	-0.00066	0.00044	6.35360	2.71351	-11.36595	-0.11136	-0.01073	0.00411	0.04083	-0.00589	-0.00123	25.40358	14.22534	12.47363	-0.00811	-0.00217	0.00003	0.01449	-0.00072	0.00003	33.99620	-3.24758	-20.60320	-0.04755	0.00625	-0.00175	0.20736
5			0.04000	-18.29847	7.29388	7.39068	-0.00331	0.00001	0.00014	-0.00301	-0.00001	-0.00005	0.00000	0.00000	0.00000	-5.54949	-2.84543	-3.46031	0.02194	-0.00607	-0.00120	-0.01015	-0.00001	0.00031	6.55489	2.42450	-11.18442	-0.09080	-0.00967	0.00397	0.03195	-0.00507	-0.00087	26.53508	13.79555	11.89268	-0.00745	-0.00193	0.00009	0.01243	-0.00031	0.00010	36.56382	-2.89387	-20.79426	-0.05516	0.00440	-0.00303	0.24734
6			0.05000	-18.90603	7.57540	7.73639	-0.00272	0.00032	0.00038	-0.00292	-0.00019	-0.00017	0.00000	0.00000	0.00000	-5.30590	-2.81304	-3.30104	0.01900	-0.00183	-0.00015	-0.00755	0.00009	0.00004	6.74336	2.14489	-11.04775	-0.07343	-0.00450	0.00441	0.02288	-0.00228	-0.00068	27.58956	13.46482	11.32256	-0.00661	-0.00165	0.00007	0.01033	-0.00002	0.00007	39.16525	-2.50579	-21.21878	-0.06964	-0.00057	-0.00723	0.30824
7			0.06000	-19.62129	7.76360	8.09775	-0.00230	0.00072	0.00073	-0.00289	-0.00033	-0.00038	0.00000	0.00000	0.00000	-5.11021	-2.75841	-3.13791	0.01684	0.00346	0.00120	-0.00511	-0.00026	-0.00032	6.90280	1.86919	-10.94040	-0.05910	0.00382	0.00572	0.01465	0.00193	-0.00069	28.59196	13.20634	10.75504	-0.00576	-0.00137	-0.00002	0.00875	0.00012	-0.00002	41.67791	-2.10187	-21.75994	-0.08962	-0.00769	-0.01421	0.37422
8			0.07000	-20.44715	7.85871	8.48349	-0.00203	0.00127	0.00122	-0.00288	-0.00041	-0.00076	0.00000	0.00000	0.00000	-4.97222	-2.70002	-3.00534	0.01388	0.00932	0.00291	-0.00287	-0.00072	-0.00050	7.02073	1.58593	-10.84120	-0.04746	0.01373	0.00809	0.00814	0.00732	-0.00096	29.58908	12.97945	10.19121	-0.00514	-0.00114	-0.00010	0.00804	0.00013	-0.00010	43.98972	-1.71029	-22.29061	-0.11062	-0.01505	-0.02258	0.41748
9			0.08000	-21.35631	7.85493	8.90438	-0.00186	0.00195	0.00181	-0.00279	-0.00036	-0.00136	0.00000	0.00000	0.00000	-4.88177	-2.65300	-2.94993	0.00885	0.01527	0.00490	-0.00128	-0.00100	0.00004	7.09364	1.27957	-10.73133	-0.03785	0.02388	0.01146	0.00374	0.01409	-0.00157	30.63358	12.74502	9.64845	-0.00494	-0.00102	-0.00010	0.00840	0.00007	-0.00010	46.03144	-1.35148	-22.71591	-0.12699	-0.02052	-0.03000	0.42018
10			0.09000	-22.28698	7.73721	9.36878	-0.00173	0.00270	0.00242	-0.00251	-0.00006	-0.00218	0.00000	0.00000	0.00000	-4.80512	-2.62583	-3.02121	0.00133	0.02117	0.00692	-0.00020	-0.00112	0.00182	7.12904	0.93452	-10.60195	-0.02946	0.03421	0.01558	0.00142	0.02294	-0.00243	31.76623	12.47988	9.15854	-0.00527	-0.00104	0.00003	0.01002	-0.00002	0.00002	47.79849	-1.02625	-22.99710	-0.13505	-0.02242	-0.03397	0.39056
11			0.10000	-23.15180	7.48510	9.87651	-0.00155	0.00341	0.00294	-0.00194	0.00056	-0.00311	0.00000	0.00000	0.00000	-4.69189	-2.61795	-3.25577	-0.00835	0.02725	0.00861	0.00210	-0.00136	0.00477	7.14494	0.53933	-10.45874	-0.02167	0.04556	0.02019	0.00072	0.03476	-0.00300	33.00376	12.18252	8.75321	-0.00614	-0.00120	0.00029	0.01294	-0.00014	0.00023	49.35390	-0.71662	-23.15103	-0.13468	-0.02024	-0.03298	0.35385
12			0.11000	-23.85514	7.08501	10.41673	-0.00128	0.00390	0.00323	-0.00115	0.00143	-0.00388	0.00000	0.00000	0.00000	-4.48730	-2.62028	-3.65959	-0.01919	0.03344	0.00961	0.00847	-0.00208	0.00788	7.16520	0.08832	-10.32439	-0.01495	0.05819	0.02482	0.00091	0.04974	-0.00216	34.33257	11.86911	8.44400	-0.00744	-0.00149	0.00064	0.01683	-0.00028	0.00044	50.81286	-0.39357	-23.23364	-0.12894	-0.01463	-0.02705	0.33340
13			0.12000	-24.31488	6.54332	10.97414	-0.00090	0.00401	0.00317	-0.00040	0.00222	-0.00417	0.00000	0.00000	0.00000	-4.14288	-2.61978	-4.19865	-0.02950	0.03881	0.00958	0.02081	-0.00337	0.00950	7.21483	-0.41996	-10.23732	-0.01133	0.07027	0.02859	0.00147	0.06604	0.00145	35.70830	11.56324	8.20815	-0.00904	-0.00187	0.00100	0.02082	-0.00035	0.00061	52.31846	-0.02125	-23.31523	-0.12179	-0.00724	-0.01780	0.34079
14			0.13000	-24.48554	5.88852	11.53738	-0.00052	0.00363	0.00271	0.00003	0.00251	-0.00377	0.00000	0.00000	0.00000	-3.62658	-2.60239	-4.80080	-0.03750	0.04186	0.00834	0.03803	-0.00509	0.00846	7.31470	-0.98724	-10.24649	-0.01287	0.07861	0.03042	0.00298	0.08016	0.00841	37.06234	11.28830	7.99308	-0.01080	-0.00229	0.00130	0.02370	-0.00024	0.00075	54.01918	0.44524	-23.45883	-0.11589	-0.00021	-0.00797	0.37788
15			0.14000	-24.36892	5.16154	12.10551	-0.00051	0.00277	0.00190	0.00026	0.00213	-0.00274	0.00000	0.00000	0.00000	-2.92735	-2.55450	-5.36848	-0.04258	0.04111	0.00597	0.05698	-0.00683	0.00514	7.47719	-1.61926	-10.40244	-0.01830	0.07912	0.02910	0.00644	0.08714	0.01701	38.31440	11.06839	7.74159	-0.01258	-0.00269	0.00148	0.02430	0.00016	0.00085	56.05118	1.06334	-23.70948	-0.11206	0.00458	-0.00017	0.44156
16			0.15000	-23.99529	4.40313	12.68596	-0.00146	0.00147	0.00089	0.00138	0.00116	-0.00131	0.00000	0.00000	0.00000	-2.04830	-2.46390	-5.79607	-0.04539	0.03546	0.00280	0.07550	-0.00790	0.00148	7.70332	-2.32595	-10.74608	-0.02214	0.06746	0.02357	0.01045	0.08023	0.02231	39.38502	10.93369	7.42034	-0.01426	-0.00300	0.00149	0.02182	0.00084	0.00082	58.52117	1.89792	-24.08731	-0.11080	0.00628	0.00437	0.52872
17			0.16000	-23.37883	3.65009	13.27950	-0.00404	-0.00018	-0.00014	0.00565	-0.00014	0.00020	0.00000	0.00000	0.00000	-0.99462	-2.32345	-5.98313	-0.04690	0.02393	-0.00068	0.09344	-0.00691	-0.00003	7.98064	-3.11573	-11.29497	-0.01682	0.03995	0.01311	0.00955	0.05102	0.01714	40.20290	10.91697	7.03021	-0.01567	-0.00316	0.00133	0.01601	0.00165	0.00064	61.48947	2.99876	-24.57062	-0.11232	0.00492	0.00579	0.63658
18			0.17000	-22.46828	2.93814	13.85669	-0.00857	-0.00212	-0.00104	0.01727	-0.00155	0.00135	0.00000	0.00000	0.00000	0.23702	-2.13669	-5.84773	-0.04716	0.00558	-0.00372	0.11023	-0.00198	0.00205	8.28268	-3.98431	-12.02694	0.00152	-0.00562	-0.00209	-0.00093	-0.00755	-0.00330	40.71105	11.04215	6.59967	-0.01671	-0.00316	0.00107	0.00740	0.00233	0.00036	64.96356	4.36598	-25.08405	-0.11637	0.00116	0.00505	0.76011
19			0.18000	-21.12695	2.30423	14.34099	-0.01473	-0.00421	-0.00171	0.04287	-0.00295	0.00166	0.00000	0.00000	0.00000	1.66018	-1.92101	-5.34777	-0.04520	-0.01945	-0.00539	0.12227	0.00804	0.00628	8.56834	-4.90276	-12.86701	0.02855	-0.06706	-0.02017	-0.01614	-0.09115	-0.03363	40.87454	11.31225	6.17388	-0.01725	-0.00299	0.00076	-0.00267	0.00264	0.00011	68.90556	5.92384	-25.51377	-0.12267	-0.00415	0.00332	0.89338
20			0.19000	-19.16807	1.78258	14.60299	-0.02145	-0.00612	-0.00218	0.08775	-0.00433	0.00081	0.00000	0.00000	0.00000	3.29145	-1.70125	-4.49886	-0.03812	-0.04925	-0.00472	0.11767	0.02287	0.00804	8.78669	-5.81076	-13.68941	0.04323	-0.13665	-0.03845	-0.01780	-0.17524	-0.05770	40.68913	11.70384	5.80520	-0.01726	-0.00272	0.00053	-0.01229	0.00250	-0.00004	73.24634	7.51997	-25.74853	-0.13136	-0.01031	0.00168	1.03275
21			0.20000	-16.44744	1.38081	14.47705	0.10423	0.02757	0.00020	-0.56158	0.02198	0.00010	0.01322	-0.07964	0.20613	5.13805	-1.49729	-3.37034	0.13996	-0.01651	-0.01049	-0.48331	0.00848	0.02191	8.88922	-6.61879	-14.34891	-0.25957	0.00144	-0.06262	0.04136	0.00154	-0.06785	40.18645	12.16910	5.54180	-0.01672	-0.00241	0.00048	-0.01954	0.00204	-0.00013	77.89393	8.95744	-25.72417	-0.14291	-0.01693	0.00070	1.17672
22			0.21000	-12.97866	1.02985	13.82019	0.31987	0.08394	0.01120	-2.07156	0.08653	0.01616	0.03501	-0.27364	0.58563	7.18519	-1.32107	-2.06472	0.75863	0.04498	-0.02667	-2.85606	-0.02485	0.06079	8.84901	-7.21683	-14.73255	-1.32114	0.41144	-0.15205	-0.17046	0.28471	-0.07660	39.43245	12.64384	5.41319	-0.01560	-0.00211	0.00066	-0.02312	0.00141	-0.00027	82.73326	10.05430	-25.44800	-0.15728	-0.02373	0.00055	1.31794
23			0.22000	-8.99662	0.56685	12.60652	0.69493	0.16505	0.05105	-4.88314	0.23277	0.11659	0.09508	-0.31021	0.99292	9.39173	-1.18579	-0.70274	0.69401	0.35647	-0.04852	-2.77326	-0.19515	0.10891	8.68492	-7.49122	-14.80021	-1.08141	0.92800	-0.06039	-0.36284	0.12982	0.00678	38.51634	13.05969	5.41656	-0.01389	-0.00180	0.00103	-0.02277	0.00078	-0.00047	87.62598	10.70330	-24.98626	-0.17346	-0.03021	0.00050	1.43843
24			0.23000	-4.90393	-0.17462	10.99293	1.05185	0.17124	0.10767	-7.24709	0.31009	0.29839	0.15434	-0.27781	1.72110	11.71132	-1.11156	0.57058	0.53548	0.65186	-0.07577	-2.23599	-0.29863	0.14801	8.48431	-7.35578	-14.57909	-0.22844	1.37903	0.10457	-0.07251	-0.71487	-0.07071	37.53232	13.35852	5.51475	-0.01155	-0.00143	0.00155	-0.01920	0.00026	-0.00061	92.42445	10.90013	-24.42282	-0.18876	-0.03514	-0.00094	1.50782
25			0.24000	-1.11433	-1.21875	9.27141	1.25292	0.07256	0.17042	-7.72969	0.14637	0.48058	0.12385	-0.31770	2.77211	14.13340	-1.11708	1.59034	1.07238	0.51416	-0.03042	-4.69930	-0.13866	0.04357	8.40755	-6.78862	-14.11628	-0.06746	1.37823	0.17831	0.00196	-1.58984	-0.20926	36.55850	13.50224	5.65221	-0.00856	-0.00096	0.00223	-0.01369	-0.00006	-0.00052	96.99867	10.72675	-23.81971	-0.20035	-0.03707	-0.00466	1.50520
26			0.25000	2.10041	-2.39397	7.71199	1.34061	-0.05525	0.20195	-6.87870	-0.10319	0.51196	-0.02415	-0.31983	3.38044	16.70069	-1.20573	2.23369	1.57762	-0.06514	0.13485	-7.36696	0.00202	-0.11042	8.65039	-5.84898	-13.43790	-0.06986	0.55770	0.21834	0.04834	-0.90467	-0.35488	35.63869	13.47082	5.77645	-0.00487	-0.00036	0.00308	-0.00740	-0.00010	-0.00002	101.26063	10.30543	-23.19861	-0.20629	-0.03516	-0.00997	1.43035
27			0.26000	4.65638	-3.43512	6.43291	1.35930	-0.12093	0.19419	-5.48405	-0.16651	0.41010	-0.13612	-0.36083	3.34337	19.46492	-1.34860	2.49912	2.06062	-0.44238	0.23995	-10.25638	-0.06005	-0.07274	9.35727	-4.66549	-12.55444	-0.49538	0.10168	0.21580	0.74380	-0.18506	-0.43489	34.77154	13.25055	5.85033	-0.00051	0.00034	0.00404	-0.00076	0.00017	0.00109	105.17166	9.75208	-22.54517	-0.20532	-0.02967	-0.01547	1.29688
28			0.27000	6.59506	-4.14358	5.41352	1.38069	-0.12293	0.16863	-4.17283	-0.08920	0.28424	-0.13015	-0.42588	3.01796	22.39726	-1.46813	2.51400	2.40485	-0.33981	0.16779	-12.29873	-0.03307	-0.00056	10.52710	-3.40829	-11.50096	-0.88140	0.44575	0.20600	1.92348	-0.76585	-0.46437	33.90577	12.82184	5.85704	0.00438	0.00113	0.00489	0.00703	0.00087	0.00278	108.72962	9.15180	-21.82960	-0.19695	-0.02159	-0.02052	1.12291
29			0.28000	7.99397	-4.47183	4.59989	1.42763	-0.10793	0.15392	-3.02622	-0.01518	0.19568	-0.07812	-0.46022	2.69973	25.32578	-1.45930	2.46833	2.50185	-0.08271	0.04194	-12.15092	0.01471	0.00318	11.98796	-2.25189	-10.37506	-0.88485	0.89962	0.21696	2.20088	-1.24399	-0.48005	32.94146	12.15724	5.80423	0.00944	0.00190	0.00526	0.01805	0.00209	0.00449	111.94334	8.56271	-21.03295	-0.18292	-0.01234	-0.02535	0.93066
30			0.29000	8.91729	-4.49927	3.98842	1.46977	-0.09224	0.16871	-1.92000	0.02078	0.13685	-0.01846	-0.48281	2.46946	27.96272	-1.25958	2.52935	2.53522	0.18169	-0.06712	-10.36974	-0.10319	0.00009	13.46379	-1.33023	-9.34568	-0.78153	1.25260	0.24060	1.80399	-1.20376	-0.43280	31.74147	11.23458	5.72230	0.01414	0.00251	0.00490	0.03470	0.00373	0.00525	114.80488	8.04058	-20.16220	-0.16637	-0.00335	-0.03020	0.73867
31			0.30000	9.41720	-4.35686	3.63950	1.48127	-0.07114	0.20157	-0.86256	0.02391	0.05032	0.03388	-0.50041	2.27891	30.00839	-0.90075	2.77546	2.54013	0.40943	-0.14555	-7.31142	-0.35908	0.02314	14.67561	-0.70422	-8.61915	-0.73518	1.46991	0.25901	1.24300	-0.90302	-0.26493	30.15713	10.06129	5.65891	0.01786	0.00280	0.00378	0.05745	0.00531	0.00435	117.27753	7.65446	-19.24787	-0.15074	0.00423	-0.03497	0.56126
32			0.31000	9.55763	-4.16415	3.64261	1.45280	-0.04577	0.23772	0.02063	0.01131	-0.09848	0.06620	-0.50180	2.09612	31.25486	-0.49221	3.18486	2.46954	0.55336	-0.17331	-3.51645	-0.53355	0.06074	15.41392	-0.35634	-8.38300	-0.72648	1.50404	0.26486	0.56944	-0.68080	0.00108	28.06657	8.69203	5.67248	0.02007	0.00269	0.00212	0.08269	0.00605	0.00220	119.31258	7.46753	-18.33307	-0.13884	0.00979	-0.03958	0.40877
33			0.32000	9.43018	-3.99859	4.06149	1.39539	-0.01824	0.27218	0.60537	0.00112	-0.30051	0.08446	-0.46953	1.92739	31.63646	-0.16900	3.68692	2.26580	0.63391	-0.16577	0.06818	-0.51276	0.09565	15.57324	-0.20534	-8.75761	-0.60709	1.43691	0.25747	-0.13262	-0.72529	0.28579	25.41683	7.22244	5.82160	0.02046	0.00218	0.00032	0.10296	0.00540	0.00023	120.88132	7.50426	-17.46927	-0.13215	0.01317	-0.04383	0.28465
34			0.33000	9.14655	-3.88779	4.88193	1.32416	0.00987	0.30218	0.86909	0.00111	-0.50886	0.09566	-0.40193	1.77465	31.21975	-0.04740	4.23308	1.92702	0.68047	-0.14603	2.48541	-0.33570	0.12605	15.15990	-0.13394	-9.76287	-0.32571	1.35244	0.23863	-0.36700	-0.97850	0.50147	22.24649	5.75901	6.14628	0.01907	0.00136	-0.00118	0.11090	0.00347	-0.00031	121.99232	7.74347	-16.71509	-0.13004	0.01453	-0.04726	0.18420
35			0.34000	8.81018	-3.81897	5.99179	1.24299	0.03616	0.32054	0.88670	0.00736	-0.64854	0.09187	-0.32134	1.62452	30.15765	-0.19215	4.82940	1.53851	0.66862	-0.10364	3.45344	-0.09310	0.12420	14.27961	-0.02343	-11.29927	-0.03361	1.21183	0.21527	-0.06019	-1.22833	0.60157	18.67525	4.38749	6.64966	0.01630	0.00042	-0.00206	0.10372	0.00103	0.00048	122.68621	8.13867	-16.12795	-0.12957	0.01434	-0.04933	0.10124
36			0.35000	8.48656	-3.76207	7.21460	1.14831	0.05725	0.32156	0.77751	0.01139	-0.66619	0.07341	-0.24684	1.46293	28.64196	-0.59391	5.50570	1.17204	0.59592	-0.04203	3.34453	0.09309	0.06295	13.11209	0.21268	-13.15274	0.14780	1.01141	0.19303	0.31285	-1.28465	0.58894	14.87126	3.15844	7.29732	0.01274	-0.00045	-0.00221	0.08434	-0.00100	0.00142	123.02493	8.64686	-15.75259	-0.12974	0.01193	-0.04845	0.03584
37			0.36000	8.19296	-3.69242	8.37927	1.04414	0.07108	0.30694	0.65352	0.00927	-0.57717	0.05200	-0.18579	1.29501	26.87207	-1.17114	6.25331	0.86254	0.50387	0.01353	2.69702	0.17523	-0.02213	11.87310	0.60613	-15.03404	0.21422	0.82429	0.17379	0.44662	-1.16588	0.49011	11.01560	2.08308	8.01155	0.00898	-0.00107	-0.00174	0.05913	-0.00207	0.00151	123.08424	9.25102	-15.58912	-0.12913	0.00679	-0.04333	-0.01137
38			0.37000	7.90987	-3.60125	9.37367	0.94096	0.08030	0.28449	0.58151	0.00330	-0.44073	0.03911	-0.13658	1.13223	25.02957	-1.80184	6.99724	0.60956	0.44340	0.04301	1.90780	0.18958	-0.06589	10.76263	1.13232	-16.64866	0.23640	0.72343	0.15731	0.41520	-1.02435	0.34036	7.27348	1.15108	8.69009	0.00551	-0.00135	-0.00087	0.03466	-0.00220	0.00076	122.95055	9.96282	-15.58738	-0.12753	-0.00140	-0.03322	-0.03953
39			0.38000	7.59684	-3.49332	10.14794	0.84400	0.09096	0.25968	0.57705	-0.00356	-0.30138	0.03770	-0.09713	0.97836	23.24528	-2.36835	7.63443	0.40614	0.43431	0.04524	1.20885	0.17586	-0.05534	9.91452	1.73220	-17.77420	0.25862	0.71933	0.14250	0.32454	-0.93243	0.17790	3.77844	0.35037	9.23081	0.00264	-0.00127	0.00016	0.01531	-0.00169	-0.00011	122.71752	10.80736	-15.65636	-0.12468	-0.01203	-0.01884	-0.04947
40			0.39000	7.20712	-3.37949	10.68859	0.75778	0.10203	0.23436	0.62163	-0.00988	-0.17966	0.04471	-0.06562	0.83401	21.57687	-2.79379	8.09885	0.23927	0.46251	0.03181	0.66631	0.14032	-0.02634	9.37361	2.34508	-18.31603	0.29521	0.77029	0.12952	0.21327	-0.85316	0.03806	0.62728	-0.32229	9.56198	0.00058	-0.00087	0.00113	0.00298	-0.00093	-0.00042	122.47715	11.79726	-15.69289	-0.12059	-0.02388	-0.00197	-0.04463
41			0.40000	6.70787	-3.27125	11.00698	0.67807	0.10900	0.20991	0.66993	-0.01355	-0.08735	0.05394	-0.04183	0.70049	20.02015	-3.05200	8.38580	0.10801	0.49384	0.01853	0.28364	0.07878	-0.00846	9.10773	2.92808	-18.31535	0.32499	0.81404	0.12107	0.08979	-0.73189	-0.06072	-2.12073	-0.86419	9.66270	-0.00060	-0.00026	0.00188	-0.00264	-0.00022	-0.00008	122.30399	12.90545	-15.61670	-0.11486	-0.03505	0.01459	-0.03055
42			0.41000	6.10134	-3.18052	11.14605	0.59999	0.10921	0.18758	0.67389	-0.01253	-0.02965	0.06139	-0.02390	0.58157	18.54619	-3.15360	8.52509	0.00883	0.50708	0.01264	0.02218	0.00529	-0.00203	9.03628	3.45371	-17.91258	0.34292	0.81588	0.11649	-0.00382	-0.56780	-0.11787	-4.44561	-1.27512	9.56816	-0.00091	0.00040	0.00230	-0.00337	0.00025	0.00050	122.24068	14.05004	-15.40159	-0.10735	-0.04373	0.02801	-0.01339
43			0.42000	5.43016	-3.11988	11.17294	0.52667	0.10661	0.16906	0.61508	-0.00750	-0.00125	0.06646	-0.01013	0.48486	17.13216	-3.12798	8.55465	-0.06305	0.50721	0.01197	-0.15258	-0.05900	0.00049	9.05973	3.89855	-17.29445	0.36212	0.78744	0.11263	-0.04231	-0.39618	-0.13506	-6.36775	-1.56205	9.35697	-0.00055	0.00095	0.00237	-0.00166	0.00042	0.00080	122.29214	15.10040	-15.08723	-0.09842	-0.04895	0.03667	0.00190
44			0.43000	4.76311	-3.09870	11.14639	0.46583	0.10298	0.15433	0.50966	-0.00099	0.01147	0.06915	-0.00069	0.41587	15.77310	-3.01574	8.51859	-0.11111	0.50112	0.01334	-0.25745	-0.10005	0.00177	9.08498	4.23973	-16.64369	0.38564	0.74846	0.10737	-0.02434	-0.23916	-0.11852	-7.94375	-1.73820	9.12496	0.00022	0.00130	0.00214	0.00056	0.00035	0.00068	122.42980	15.90540	-14.76327	-0.08925	-0.05081	0.04040	0.01259
45			0.44000	4.17176	-3.11549	11.08673	0.42585	0.10055	0.14181	0.38704	0.00386	0.02185	0.06806	0.00554	0.37442	14.48133	-2.86764	8.46998	-0.14888	0.49035	0.01560	-0.32384	-0.10840	0.00179	9.04469	4.45979	-16.09991	0.42129	0.70328	0.09828	0.03952	-0.10061	-0.08117	-9.25568	-1.82037	8.95644	0.00113	0.00143	0.00172	0.00240	0.00016	0.00030	122.60537	16.33583	-14.53139	-0.08100	-0.04966	0.03957	0.01836
46			0.45000	3.71218	-3.15494	10.97320	0.40532	0.09958	0.13034	0.26072	0.00518	0.03680	0.06358	0.00777	0.36004	13.28373	-2.73801	8.45506	-0.17108	0.47532	0.01754	-0.33788	-0.08216	0.00047	8.90709	4.55052	-15.73229	0.44837	0.66326	0.08756	0.12773	0.02165	-0.04337	-10.39453	-1.83045	8.90704	0.00193	0.00139	0.00123	0.00368	-0.00003	-0.00004	122.77254	16.32521	-14.46590	-0.07423	-0.04588	0.03499	0.02041
47			0.46000	3.41696	-3.19538	10.76739	0.40257	0.09589	0.11756	0.13628	0.00293	0.05439	0.05664	0.00501	0.37292	12.21731	-2.66869	8.48633	-0.17133	0.45155	0.01767	-0.29307	-0.03195	-0.00082	8.67318	4.51134	-15.53202	0.44236	0.63259	0.07750	0.20034	0.13752	-0.01825	-11.44209	-1.79886	8.99938	0.00247	0.00126	0.00081	0.00447	-0.00014	-0.00021	122.90407	15.88986	-14.59273	-0.06915	-0.04034	0.02836	0.02013
48			0.47000	3.29469	-3.22116	10.44544	0.41472	0.08950	0.10256	0.01498	-0.00074	0.06682	0.04773	-0.00045	0.41677	11.32017	-2.67187	8.52472	-0.15437	0.42041	0.01485	-0.21500	0.01872	-0.00014	8.36378	4.34588	-15.42762	0.40902	0.61313	0.06851	0.23231	0.25573	-0.00868	-12.45775	-1.76207	9.22527	0.00269	0.00112	0.00060	0.00481	-0.00016	-0.00028	122.99141	15.12041	-14.89321	-0.06597	-0.03426	0.02164	0.01835
49			0.48000	3.33348	-3.22877	10.02034	0.43415	0.07913	0.08524	-0.09958	-0.00352	0.06694	0.03638	-0.00895	0.48463	10.62142	-2.72317	8.48664	-0.11724	0.37567	0.00971	-0.12246	0.04555	0.00191	8.00555	4.06061	-15.31867	0.33533	0.59304	0.06174	0.21051	0.37164	-0.01158	-13.47328	-1.75226	9.55122	0.00261	0.00104	0.00066	0.00470	-0.00013	-0.00040	123.03492	14.15477	-15.32192	-0.06477	-0.02865	0.01618	0.01540
50			0.49000	3.50667	-3.22280	9.54256	0.45594	0.06566	0.06950	-0.19881	-0.00450	0.05667	0.02457	-0.01987	0.56688	10.13534	-2.76870	8.27625	-0.06260	0.32618	0.00399	-0.04329	0.03919	0.00225	7.62162	3.66563	-15.11410	0.22917	0.57906	0.05957	0.14798	0.47940	-0.02269	-14.49453	-1.78651	9.92720	0.00232	0.00106	0.00095	0.00417	-0.00007	-0.00062	123.03677	13.14395	-15.82664	-0.06574	-0.02410	0.01238	0.01152
51			0.50000	3.78050	-3.20745	9.08144	0.47450	0.05121	0.05743	-0.27442	-0.00436	0.04191	0.01506	-0.03027	0.65724	9.86103	-2.74571	7.82426	0.00090	0.28745	-0.00262	0.00032	0.01066	-0.00269	7.22963	3.17907	-14.75855	0.12202	0.58352	0.06048	0.07758	0.57837	-0.03879	-15.50716	-1.86270	10.29673	0.00191	0.00118	0.00137	0.00335	-0.00001	-0.00084	122.99896	12.21881	-16.36218	-0.06880	-0.02074	0.00977	0.00698
52			0.51000	4.12249	-3.18003	8.70042	0.48502	0.03485	0.04844	-0.32284	-0.00376	0.02688	0.01136	-0.03791	0.75361	9.78564	-2.60951	7.11183	0.06913	0.27399	-0.01267	0.00265	-0.02543	-0.01867	6.84515	2.63222	-14.23969	0.03956	0.62179	0.06158	0.02377	0.67356	-0.05549	-16.48208	-1.96577	10.60941	0.00150	0.00138	0.00175	0.00248	0.00007	-0.00088	122.92519	11.46880	-16.89708	-0.07383	-0.01836	0.00742	0.00209
53			0.52000	4.50769	-3.12914	8.43737	0.48388	0.01455	0.04027	-0.34622	-0.00216	0.01376	0.01367	-0.04284	0.85480	9.89138	-2.35304	6.17635	0.14488	0.28327	-0.02740	-0.03706	-0.06123	-0.04977	6.48829	2.07059	-13.58250	-0.01701	0.68462	0.05961	-0.00906	0.73974	-0.06596	-17.38150	-2.07879	10.83073	0.00122	0.00160	0.00196	0.00181	0.00016	-0.00067	122.82121	10.93673	-17.41138	-0.08053	-0.01683	0.00456	-0.00307
54			0.53000	4.92032	-3.04003	8.29600	0.47333	-0.01040	0.03212	-0.35186	0.00218	0.00469	0.02012	-0.04251	0.95654	10.16095	-2.00712	5.10254	0.21378	0.30613	-0.04455	-0.11336	-0.08882	-0.08807	6.18597	1.54621	-12.83734	-0.02903	0.74658	0.05328	-0.01218	0.73196	-0.06508	-18.16566	-2.19008	10.94717	0.00120	0.00179	0.00194	0.00150	0.00025	-0.00033	122.69192	10.62118	-17.89050	-0.08880	-0.01624	0.00111	-0.00892
55			0.54000	5.34943	-2.90340	8.24964	0.46655	-0.03353	0.02604	-0.35154	0.00934	0.00025	0.02854	-0.03793	1.04665	10.57566	-1.62578	4.00411	0.26220	0.33629	-0.06018	-0.20308	-0.10028	-0.11560	5.96836	1.10543	-12.06773	0.00125	0.79011	0.04542	0.00032	0.63487	-0.05576	-18.80087	-2.29290	10.96543	0.00150	0.00194	0.00174	0.00144	0.00033	-0.00004	122.53836	10.48329	-18.31886	-0.09807	-0.01657	-0.00260	-0.01619
56			0.55000	5.78154	-2.72266	8.25525	0.46249	-0.05205	0.02008	-0.34212	0.01746	-0.00101	0.03550	-0.03973	1.10963	11.10953	-1.26789	3.00096	0.32548	0.35478	-0.07391	-0.31541	-0.08753	-0.12207	5.86311	0.77753	-11.34145	-0.01657	0.80236	0.03656	-0.00086	0.46909	-0.04083	-19.26722	-2.38317	10.91004	0.00216	0.00210	0.00147	0.00143	0.00038	0.00012	122.35936	10.46182	-18.67892	-0.10858	-0.01797	-0.00576	-0.02560
57			0.56000	6.19792	-2.51510	8.26794	0.46660	-0.06714	0.01237	-0.32416	0.02418	-0.00044	0.04116	-0.04811	1.14297	11.72770	-0.98554	2.20064	0.39563	0.36131	-0.08703	-0.43324	-0.05504	-0.10471	5.89100	0.57049	-10.72560	-0.07577	0.79389	0.02628	0.01374	0.28469	-0.02345	-19.56500	-2.45766	10.81059	0.00313	0.00234	0.00128	0.00120	0.00040	0.00017	122.15430	10.49355	-18.94755	-0.11866	-0.01979	-0.00793	-0.03673
58			0.57000	6.57750	-2.30814	8.25072	0.47998	-0.07412	0.00659	-0.29646	0.02517	0.00025	0.04751	-0.05425	1.14531	12.38836	-0.81968	1.68526	0.43200	0.37035	-0.09825	-0.49227	-0.01159	-0.06189	6.06038	0.47442	-10.28200	-0.09744	0.78472	0.01791	0.04044	0.11634	-0.01017	-19.71449	-2.51813	10.70341	0.00432	0.00271	0.00127	0.00068	0.00040	0.00016	121.92567	10.52636	-19.11363	-0.12811	-0.02197	-0.00842	-0.04849
59			0.58000	6.90228	-2.13364	8.18092	0.50260	-0.07127	0.00528	-0.25928	0.01909	0.00075	0.05276	-0.05559	1.11940	13.04407	-0.79917	1.50173	0.42191	0.37785	-0.10463	-0.46180	0.03919	0.00003	6.36077	0.47085	-10.06043	-0.05883	0.76902	0.01348	0.03596	-0.02987	-0.00232	-19.75381	-2.56993	10.61943	0.00560	0.00320	0.00146	0.00006	0.00039	0.00010	121.67802	10.52065	-19.18109	-0.13590	-0.02381	-0.00756	-0.05895
60			0.59000	7.16129	-2.02308	8.05274	0.52722	-0.06464	0.00673	-0.21111	0.00951	0.00170	0.05358	-0.05723	1.08023	13.64271	-0.93874	1.65707	0.39933	0.36857	-0.10484	-0.38137	0.08846	0.06486	6.75896	0.54094	-10.09087	-0.01173	0.73463	0.01221	0.00855	-0.15002	0.00312	-19.73270	-2.62204	10.58253	0.00682	0.00380	0.00185	-0.00031	0.00038	-0.00004	121.41747	10.44509	-19.17495	-0.14177	-0.02477	-0.00611	-0.06628
61			0.60000	7.35011	-2.00258	7.87272	0.55136	-0.05608	0.00907	-0.15472	-0.00063	0.00324	0.04895	-0.06595	1.04696	14.12731	-1.23581	2.12451	0.40486	0.34211	-0.10088	-0.29122	0.12377	0.11826	7.19932	0.66917	-10.37832	-0.01721	0.69259	0.01287	0.01264	-0.24239	0.00861	-19.70246	-2.68672	10.60701	0.00782	0.00441	0.00233	-0.00015	0.00042	-0.00032	121.15067	10.27847	-19.13539	-0.14617	-0.02473	-0.00486	-0.06989
62			0.61000	7.46846	-2.08833	7.64885	0.57632	-0.04809	0.01107	-0.09527	-0.00898	0.00501	0.03785	-0.07804	1.02801	14.43993	-1.66934	2.85829	0.42737	0.29509	-0.09252	-0.17026	0.13327	0.15044	7.61111	0.84333	-10.90132	-0.05468	0.63281	0.01354	0.03357	-0.29920	0.01386	-19.70491	-2.77860	10.69314	0.00847	0.00490	0.00278	0.00052	0.00059	-0.00068	120.88267	10.01694	-19.10234	-0.14963	-0.02374	-0.00450	-0.07063
63			0.62000	7.52144	-2.28235	7.38631	0.59418	-0.04059	0.01420	-0.04040	-0.01424	0.00761	0.02443	-0.08586	1.01757	14.53414	-2.20085	3.80082	0.44061	0.24377	-0.08171	-0.01176	0.12144	0.15897	7.92225	1.05198	-11.61181	-0.07645	0.57479	0.01395	0.02906	-0.32306	0.01775	-19.76196	-2.91120	10.82396	0.00872	0.00514	0.00308	0.00135	0.00091	-0.00097	120.61588	9.67940	-19.10169	-0.15267	-0.02197	-0.00555	-0.06998
64			0.63000	7.52382	-2.56754	7.09225	0.59880	-0.03512	0.01819	-0.00416	-0.01657	0.01090	0.01182	-0.08490	1.00954	14.39284	-2.77989	4.87544	0.42923	0.19819	-0.07032	0.14569	0.09959	0.14715	8.07600	1.28187	-12.43442	-0.05772	0.52944	0.01331	0.00424	-0.31954	0.01830	-19.86775	-3.09066	10.96420	0.00856	0.00508	0.00317	0.00179	0.00131	-0.00100	120.35185	9.30723	-19.13738	-0.15561	-0.01983	-0.00783	-0.06918
65			0.64000	7.50170	-2.90844	6.77555	0.59236	-0.03234	0.02062	0.00178	-0.01704	0.01325	0.00142	-0.07316	0.99983	14.03981	-3.35352	5.98339	0.38143	0.16251	-0.06012	0.24342	0.07695	0.12257	8.04428	1.51730	-13.26924	0.01567	0.49531	0.00978	0.00389	-0.29104	0.01270	-19.98855	-3.31103	11.06551	0.00805	0.00477	0.00309	0.00147	0.00165	-0.00072	120.09209	8.95664	-19.19201	-0.15824	-0.01789	-0.01037	-0.06873
66			0.65000	7.48708	-3.26240	6.44067	0.57257	-0.02815	0.02173	-0.02259	-0.01456	0.01460	-0.00543	-0.05667	0.98199	13.53750	-3.87345	7.01385	0.32206	0.14170	-0.05243	0.26475	0.05912	0.09341	7.83332	1.74214	-14.00197	0.09325	0.48135	0.00537	0.04890	-0.24843	0.00555	-20.07095	-3.55517	11.08112	0.00735	0.00428	0.00288	0.00039	0.00183	-0.00023	119.83892	8.68432	-19.23604	-0.16006	-0.01653	-0.01229	-0.06813
67			0.66000	7.50769	-3.59651	6.08849	0.53870	-0.02312	0.02199	-0.06329	-0.01078	0.01518	-0.00969	-0.04201	0.95272	12.97252	-4.29833	7.85934	0.27811	0.12703	-0.04625	0.24263	0.04263	0.06209	7.48120	1.94312	-14.52188	0.12263	0.47806	0.00263	0.08672	-0.19357	0.00157	-20.05482	-3.80285	10.98558	0.00666	0.00371	0.00256	-0.00117	0.00180	0.00025	119.59669	8.53436	-19.24265	-0.16029	-0.01582	-0.01318	-0.06609
68			0.67000	7.57684	-3.89548	5.72483	0.49636	-0.02125	0.01916	-0.09965	-0.00855	0.01322	-0.01435	-0.03050	0.92116	12.43327	-4.59670	8.42884	0.25519	0.10362	-0.04147	0.20526	0.02408	0.03184	7.04769	2.11332	-14.74214	0.10213	0.46271	0.00035	0.07894	-0.12887	0.00002	-19.88923	-4.04017	10.78623	0.00617	0.00316	0.00222	-0.00290	0.00162	0.00055	119.37186	8.52927	-19.19954	-0.15841	-0.01589	-0.01257	-0.06137
69			0.68000	7.68870	-4.15782	5.36366	0.45153	-0.02146	0.01360	-0.11653	-0.00738	0.00904	-0.01887	-0.02133	0.89895	11.98769	-4.75101	8.66231	0.25164	0.07851	-0.04032	0.16556	0.00908	0.00519	6.59888	2.25315	-14.61576	0.05694	0.44769	-0.00148	0.04139	-0.07192	0.00081	-19.54886	-4.26056	10.51976	0.00599	0.00273	0.00193	-0.00461	0.00138	0.00063	119.17188	8.66326	-19.11375	-0.15448	-0.01683	-0.01017	-0.05374
70			0.69000	7.82187	-4.38790	5.02139	0.41298	-0.02268	0.00790	-0.11152	-0.00672	0.00485	-0.02257	-0.01163	0.88996	11.67021	-4.75923	8.54497	0.24859	0.06021	-0.04068	0.12016	-0.00030	-0.01990	6.19165	2.36821	-14.14282	0.03173	0.43812	-0.00139	0.01904	-0.02923	0.00153	-19.04776	-4.45851	10.23715	0.00620	0.00247	0.00174	-0.00621	0.00112	0.00058	119.00215	8.90021	-19.00774	-0.14894	-0.01832	-0.00659	-0.04431
71			0.70000	7.94854	-4.58999	4.71072	0.38850	-0.02740	0.00261	-0.09146	-0.00701	0.00142	-0.02703	-0.00468	0.89655	11.47907	-4.63328	8.11204	0.25045	0.04041	-0.04074	0.08226	-0.00478	-0.04085	5.86084	2.46601	-13.36943	0.01274	0.42079	0.00082	0.00561	-0.00167	-0.00127	-18.44205	-4.62786	9.98651	0.00672	0.00233	0.00164	-0.00741	0.00087	0.00046	118.86253	9.18355	-18.90996	-0.14277	-0.01984	-0.00293	-0.03513
72			0.71000	8.04545	-4.76464	4.43998	0.37268	-0.03024	-0.00079	-0.06318	-0.00654	-0.00037	-0.02838	-0.00153	0.90851	11.38208	-4.39848	7.44225	0.26039	0.03687	-0.04312	0.05891	-0.00777	-0.05803	5.61218	2.55453	-12.38232	-0.00671	0.42135	0.00484	-0.00201	0.01023	-0.00876	-17.81836	-4.76505	9.79847	0.00737	0.00229	0.00162	-0.00769	0.00065	0.00030	118.74623	9.45429	-18.84488	-0.13696	-0.02095	-0.00013	-0.02799
73			0.72000	8.10195	-4.91009	4.21526	0.36872	-0.02831	0.00208	-0.03520	-0.00501	0.00078	-0.02389	0.00196	0.91759	11.33181	-4.09248	6.64340	0.25356	0.06336	-0.04379	0.04739	-0.01719	-0.06484	5.42721	2.64236	-11.29883	0.00850	0.45114	0.01312	0.00177	0.00770	-0.02445	-17.27126	-4.87142	9.68134	0.00794	0.00230	0.00165	-0.00662	0.00046	0.00015	118.64158	9.66444	-18.82930	-0.13180	-0.02119	0.00110	-0.02364
74			0.73000	8.12111	-5.02585	4.04301	0.37049	-0.02439	0.01044	-0.01237	-0.00350	0.00284	-0.01718	0.00295	0.92279	11.28266	-3.76061	5.83534	0.24637	0.09963	-0.04087	0.04919	-0.02937	-0.05723	5.27531	2.73753	-10.25213	0.01890	0.48439	0.02476	0.00345	-0.01102	-0.04186	-16.87638	-4.95259	9.63195	0.00820	0.00229	0.00169	-0.00432	0.00030	0.00001	118.53503	9.78085	-18.87870	-0.12888	-0.02112	0.00119	-0.02270
75			0.74000	8.11527	-5.11666	3.92866	0.37486	-0.02103	0.01989	0.00202	-0.00258	0.00330	-0.01080	0.00064	0.92582	11.20292	-3.44729	5.13256	0.24755	0.13217	-0.03679	0.05986	-0.03769	-0.04159	5.12621	2.84635	-9.37028	0.00574	0.50771	0.03547	0.00121	-0.04420	-0.04681	-16.67210	-5.01010	9.63049	0.00805	0.00226	0.00174	-0.00160	0.00015	-0.00007	118.41178	9.78604	-18.99405	-0.12786	-0.02063	0.00020	-0.02530
76			0.75000	8.09997	-5.19172	3.87385	0.38150	-0.01721	0.02827	0.00693	-0.00205	0.00177	-0.00452	-0.00427	0.93348	11.07951	-3.18791	4.62586	0.26173	0.16474	-0.03483	0.07454	-0.04134	-0.02550	4.95832	2.97171	-8.75274	-0.03254	0.53737	0.04274	-0.00888	-0.08675	-0.03499	-16.64711	-5.03892	9.65365	0.00746	0.00217	0.00175	0.00047	0.00001	-0.00009	118.25916	9.67555	-19.16821	-0.12854	-0.01966	-0.00178	-0.03079
77			0.76000	8.08980	-5.26164	3.87644	0.38792	-0.01274	0.03395	0.00319	-0.00167	-0.00120	0.00096	-0.01075	0.94670	10.92046	-3.00299	4.36339	0.29007	0.19564	-0.03620	0.08646	-0.03956	-0.01068	4.76560	3.11149	-8.45035	-0.09556	0.57708	0.04547	-0.03198	-0.13071	-0.01263	-16.73970	-5.02967	9.68364	0.00659	0.00206	0.00173	0.00121	-0.00014	-0.00006	118.07069	9.45283	-19.39140	-0.13033	-0.01824	-0.00436	-0.03765
78			0.77000	8.09628	-5.33506	3.93542	0.39051	-0.00892	0.03683	-0.00678	-0.00138	-0.00504	0.00495	-0.01426	0.95791	10.75382	-2.89537	4.33749	0.31441	0.21950	-0.03849	0.07997	-0.03242	0.00311	4.55865	3.25677	-8.45662	-0.15279	0.61481	0.04413	-0.05574	-0.16159	0.00933	-16.85265	-4.97427	9.71264	0.00569	0.00196	0.00168	0.00073	-0.00029	-0.00001	117.84834	9.12632	-19.65514	-0.13261	-0.01657	-0.00692	-0.04420
79			0.78000	8.12663	-5.41498	4.05732	0.39112	-0.00649	0.03995	-0.01971	-0.00117	-0.01027	0.00753	-0.01205	0.96370	10.62313	-2.85336	4.48619	0.31993	0.23597	-0.03787	0.04305	-0.02179	0.01184	4.36273	3.39242	-8.71638	-0.17790	0.64513	0.04200	-0.06013	-0.16655	0.02441	-16.88110	-4.87011	9.73940	0.00504	0.00190	0.00163	-0.00047	-0.00042	0.00003	117.60036	8.71201	-19.95017	-0.13425	-0.01462	-0.00919	-0.04890
80			0.79000	8.18457	-5.49721	4.25750	0.40090	-0.00372	0.04592	-0.03429	-0.00074	-0.01872	0.00851	-0.00610	0.96563	10.58115	-2.85736	4.70983	0.30400	0.24756	-0.03260	-0.02139	-0.00921	0.01170	4.21208	3.50077	-9.14442	-0.16944	0.66671	0.04203	-0.04065	-0.14188	0.03349	-16.74158	-4.72352	9.76585	0.00486	0.00188	0.00155	-0.00204	-0.00052	0.00005	117.33854	8.23787	-20.26607	-0.13439	-0.01245	-0.01106	-0.05087
81			0.80000	8.27244	-5.57339	4.55422	0.42534	-0.00051	0.05631	-0.05200	-0.00011	-0.03285	0.00774	-0.00243	0.96422	10.68315	-2.88722	4.89873	0.28388	0.25408	-0.02279	-0.10162	0.00500	0.00523	4.14454	3.56777	-9.64677	-0.15874	0.67901	0.04715	-0.01098	-0.09505	0.04048	-16.39549	-4.55315	9.79357	0.00525	0.00189	0.00144	-0.00402	-0.00056	0.00005	117.07477	7.74396	-20.59048	-0.13287	-0.01035	-0.01234	-0.05032
82			0.81000	8.39269	-5.63540	4.95628	0.46932	0.00366	0.07257	-0.07636	0.00075	-0.05496	0.00502	-0.00513	0.96143	10.97851	-2.92850	4.96453	0.27069	0.25530	-0.00810	-0.19251	0.02054	-0.00013	4.19455	3.58852	-10.13925	-0.16118	0.68067	0.05937	0.02604	-0.04145	0.04702	-15.86051	-4.38910	9.82118	0.00619	0.00190	0.00126	-0.00641	-0.00048	0.00003	116.81796	7.27599	-20.90705	-0.13026	-0.00854	-0.01320	-0.04832
83			0.82000	8.54706	-5.67801	5.45124	0.52925	0.01179	0.09271	-0.10965	0.00225	-0.08232	0.00151	-0.01350	0.95502	11.49994	-2.97397	4.86344	0.26226	0.25677	0.00843	-0.28696	0.03632	0.00248	4.38657	3.56981	-10.55871	-0.16044	0.67721	0.07534	0.06836	0.00208	0.04773	-15.20499	-4.26540	9.84486	0.00753	0.00185	0.00103	-0.00873	-0.00030	0.00001	116.57265	6.87768	-21.19543	-0.12770	-0.00709	-0.01415	-0.04640
84			0.83000	8.73333	-5.70085	6.00015	0.59234	0.02502	0.11415	-0.14827	0.00429	-0.10652	-0.00018	-0.02213	0.93400	12.25123	-3.01912	4.60182	0.23982	0.26706	0.02387	-0.34807	0.05046	0.01260	4.72777	3.52862	-10.86413	-0.11160	0.67598	0.08994	0.07665	0.02573	0.03760	-14.52911	-4.20634	9.85859	0.00905	0.00170	0.00076	-0.00998	-0.00008	0.00000	116.33823	6.58482	-21.43259	-0.12656	-0.00613	-0.01540	-0.04627
85			0.84000	8.94221	-5.70981	6.54327	0.64660	0.03968	0.13458	-0.18274	0.00592	-0.11680	-0.00171	-0.02801	0.88663	13.19676	-3.05545	4.22574	0.19031	0.27413	0.04011	-0.32627	0.05541	0.02670	5.20276	3.48653	-11.03345	0.00001	0.65056	0.10145	-0.00001	0.02713	0.01811	-13.94030	-4.21195	9.85338	0.01041	0.00145	0.00048	-0.00914	0.00007	0.00001	116.10774	6.42274	-21.59349	-0.12789	-0.00577	-0.01680	-0.04944
86			0.85000	9.15787	-5.71550	7.01427	0.67991	0.05098	0.14956	-0.20229	0.00653	-0.10376	-0.00612	-0.04100	0.82210	14.25820	-3.06837	3.80529	0.16741	0.26061	0.05425	-0.30420	0.04266	0.03679	5.77039	3.46256	-11.06404	0.06862	0.59098	0.11125	-0.06980	0.01133	-0.00481	-13.52566	-4.25414	9.81858	0.01132	0.00114	0.00023	-0.00616	0.00010	0.00002	115.87022	6.40417	-21.65507	-0.13220	-0.00578	-0.01861	-0.05648
87			0.86000	9.36384	-5.72839	7.35559	0.68390	0.05779	0.15645	-0.20427	0.00611	-0.06854	-0.01163	-0.07524	0.77318	15.32179	-3.04413	3.42567	0.26274	0.23428	0.05616	-0.45079	0.01689	0.03083	6.36531	3.46974	-10.98218	-0.05585	0.54747	0.12248	0.05595	-0.01360	-0.02338	-13.32462	-4.29381	9.74632	0.01162	0.00084	0.00003	-0.00228	0.00006	0.00000	115.61699	6.52972	-21.60459	-0.13876	-0.00544	-0.02184	-0.06589
88			0.87000	9.55165	-5.75377	7.53206	0.67334	0.06153	0.16066	-0.20257	0.00491	-0.02363	-0.01253	-0.12061	0.75539	16.25756	-2.98106	3.17635	0.43992	0.22571	0.04559	-0.61843	-0.01237	0.01308	6.90545	3.51474	-10.84969	-0.30429	0.56420	0.13613	0.25367	-0.04941	-0.02929	-13.31375	-4.30245	9.63985	0.01137	0.00059	-0.00009	0.00075	0.00001	-0.00002	115.34929	6.78998	-21.45341	-0.14645	-0.00454	-0.02671	-0.07432
89			0.88000	9.72673	-5.79118	7.53804	0.66197	0.06334	0.16615	-0.21404	0.00321	0.02183	-0.00752	-0.15298	0.76299	16.94815	-2.89183	3.12740	0.58971	0.24652	0.03059	-0.55015	-0.04647	-0.00178	7.30634	3.59819	-10.74908	-0.49391	0.62589	0.14698	0.25949	-0.10126	-0.01580	-13.41702	-4.26800	9.51273	0.01080	0.00044	-0.00012	0.00191	-0.00002	-0.00003	115.07898	7.16258	-21.23997	-0.15466	-0.00375	-0.03209	-0.07855
90			0.89000	9.90800	-5.83710	7.39286	0.65384	0.05854	0.17199	-0.24912	0.00117	0.06281	0.00264	-0.15507	0.79975	17.32025	-2.79399	3.30312	0.64698	0.29315	0.01543	-0.25015	-0.08807	-0.00622	7.50142	3.71359	-10.75054	-0.50598	0.71346	0.14730	0.06429	-0.16533	0.01290	-13.53626	-4.19052	9.37716	0.01012	0.00042	-0.00009	0.00127	-0.00004	-0.00003	114.82215	7.60313	-21.01645	-0.16262	-0.00354	-0.03702	-0.07658
91			0.90000	10.12147	-5.88664	7.12770	0.64517	0.04684	0.17575	-0.30778	-0.00056	0.09591	0.01690	-0.12348	0.86929	17.36464	-2.70055	3.67133	0.60762	0.36215	-0.00095	0.07654	-0.13255	0.00063	7.46091	3.84851	-10.88292	-0.32840	0.82275	0.13207	-0.09363	-0.23137	0.03882	-13.58062	-4.08622	9.23958	0.00954	0.00052	-0.00005	-0.00056	-0.00006	-0.00001	114.59290	8.04087	-20.83653	-0.16933	-0.00392	-0.04101	-0.06813
92			0.91000	10.39074	-5.93438	6.77153	0.61876	0.02557	0.17209	-0.37057	-0.00121	0.11794	0.02726	-0.07719	0.95399	17.13543	-2.62083	4.15580	0.54583	0.40982	-0.01360	0.28002	-0.15020	0.01076	7.20036	3.99062	-11.12660	-0.12152	0.89594	0.10824	-0.07654	-0.27342	0.04726	-13.48858	-3.99276	9.10528	0.00923	0.00074	0.00003	-0.00285	-0.00004	0.00001	114.39855	8.39016	-20.74720	-0.17426	-0.00489	-0.04324	-0.05557
93			0.92000	10.72615	-5.97592	6.34110	0.56942	0.00087	0.16004	-0.40873	-0.00007	0.12950	0.03116	-0.03289	1.02785	16.73089	-2.56695	4.66227	0.50569	0.42214	-0.02192	0.36518	-0.12395	0.01704	6.77728	4.13458	-11.42410	0.00852	0.91642	0.08383	0.00717	-0.28771	0.03894	-13.24542	-3.95737	8.97949	0.00929	0.00103	0.00014	-0.00500	0.00007	0.00003	114.23589	8.57525	-20.77643	-0.17734	-0.00640	-0.04299	-0.04324
94			0.93000	11.11561	-6.01141	5.83688	0.50207	-0.02106	0.14086	-0.39850	0.00256	0.13306	0.02953	0.00016	1.07879	16.26470	-2.55659	5.10674	0.50533	0.40481	-0.02933	0.37917	-0.06322	0.01927	6.27811	4.28664	-11.69914	0.03147	0.90135	0.06358	0.02782	-0.29373	0.02283	-12.88882	-4.01785	8.86695	0.00963	0.00132	0.00032	-0.00642	0.00031	0.00004	114.09241	8.55214	-20.92485	-0.17900	-0.00825	-0.04014	-0.03500
95			0.94000	11.52053	-6.04819	5.24574	0.43894	-0.03740	0.11802	-0.34593	0.00553	0.13087	0.02446	0.02342	1.11549	15.83621	-2.60788	5.43589	0.52328	0.37480	-0.03838	0.33473	0.00632	0.01853	5.79855	4.46164	-11.87550	0.00901	0.87943	0.04704	0.00688	-0.31001	0.00630	-12.49553	-4.18836	8.77267	0.01006	0.00157	0.00059	-0.00654	0.00063	0.00003	113.95374	8.31777	-21.16729	-0.17990	-0.01014	-0.03505	-0.03198
96			0.95000	11.88269	-6.09935	4.55061	0.40358	-0.04818	0.09223	-0.27461	0.00763	0.11974	0.01844	0.03702	1.14698	15.50782	-2.72782	5.63450	0.54187	0.34742	-0.05331	0.25035	0.06327	0.01645	5.41905	4.67330	-11.89374	-0.01557	0.87651	0.03107	-0.00820	-0.34152	-0.00525	-12.15606	-4.45086	8.70288	0.01035	0.00179	0.00099	-0.00505	0.00091	-0.00001	113.81109	7.90592	-21.46369	-0.18057	-0.01168	-0.02858	-0.03240
97			0.96000	12.14016	-6.17681	3.74390	0.38499	-0.05403	0.06117	-0.18384	0.00822	0.09068	0.01254	0.03381	1.16150	15.29374	-2.90450	5.72131	0.58673	0.32114	-0.07769	0.17456	0.09505	0.01336	5.18311	4.92469	-11.72511	-0.09579	0.89420	0.01690	-0.02400	-0.37738	-0.00823	-11.94525	-4.75863	8.66577	0.01031	0.00200	0.00148	-0.00234	0.00104	-0.00012	113.66499	7.37509	-21.77469	-0.18154	-0.01266	-0.02161	-0.03327
98			0.97000	12.24572	-6.28550	2.84335	0.37648	-0.05490	0.03120	-0.07924	0.00698	0.05017	0.00970	0.01969	1.15217	15.16235	-3.10737	5.73556	0.63407	0.30811	-0.10632	0.13412	0.10125	0.00937	5.08762	5.20598	-11.38063	-0.19393	0.93368	0.00633	-0.00301	-0.40654	-0.00474	-11.89946	-5.05557	8.66791	0.00984	0.00222	0.00202	0.00055	0.00100	-0.00028	113.52357	6.79712	-22.07022	-0.18279	-0.01299	-0.01497	-0.03177
99			0.98000	12.17943	-6.42435	1.90125	0.37620	-0.05362	0.00663	0.02827	0.00417	0.01075	0.00650	0.00087	1.12695	15.05168	-3.29450	5.72062	0.66878	0.29618	-0.12950	0.15709	0.08014	0.00701	5.09120	5.49863	-10.91188	-0.28698	0.95755	0.00180	0.03516	-0.40496	-0.00161	-12.00580	-5.29773	8.71107	0.00901	0.00250	0.00259	0.00249	0.00082	-0.00047	113.40003	6.25052	-22.33102	-0.18386	-0.01260	-0.00946	-0.02561
100			0.99000	11.95312	-6.59005	0.99548	0.37917	-0.05404	-0.01267	0.12459	0.00025	-0.01901	-0.00041	-0.01530	1.09792	14.89427	-3.42283	5.71525	0.68000	0.27180	-0.14210	0.24066	0.03646	0.00913	5.13391	5.78009	-10.40049	-0.34943	0.93457	0.00068	0.05038	-0.35795	-0.00060	-12.20433	-5.46528	8.79404	0.00803	0.00282	0.00314	0.00295	0.00053	-0.00068	113.31147	5.81289	-22.54967	-0.18444	-0.01193	-0.00514	-0.01378
101			1.00000	11.60918	-6.77559	0.20710	0.38756	-0.05643	-0.02473	0.19463	-0.00429	-0.03094	-0.00604	-0.02267	1.08082	14.64404	-3.46142	5.75246	0.65756	0.25880	-0.14771	0.33861	-0.01245	0.01667	5.15858	6.02626	-9.94032	-0.34259	0.90877	-0.00261	0.02260	-0.28687	0.00187	-12.40765	-5.56036	8.91058	0.00715	0.00316	0.00364	0.00221	0.00021	-0.00085	113.27402	5.54701	-22.72546	-0.18479	-0.01200	-0.00095	0.00179
102			1.01000	11.21393	-6.96504	-0.40117	0.39710	-0.05932	-0.03063	0.22333	-0.00794	-0.02797	-0.00706	-0.02191	1.07552	14.29594	-3.40086	5.85448	0.61081	0.26903	-0.15125	0.39579	-0.06213	0.02791	5.12695	6.21373	-9.61303	-0.27845	0.90779	-0.01130	-0.01999	-0.20199	0.00491	-12.53438	-5.59701	9.04107	0.00660	0.00351	0.00405	0.00087	-0.00006	-0.00087	113.29298	5.48363	-22.85262	-0.18481	-0.01330	0.00371	0.01687
103			1.02000	10.84407	-7.13112	-0.79688	0.39899	-0.05926	-0.03272	0.20051	-0.00836	-0.01754	-0.00424	-0.01807	1.07078	13.88616	-3.25533	6.02300	0.56285	0.29577	-0.15472	0.39474	-0.10911	0.03849	5.02490	6.32437	-9.46438	-0.20606	0.92472	-0.02389	-0.04593	-0.10340	0.00276	-12.53419	-5.59439	9.15486	0.00651	0.00386	0.00438	-0.00068	-0.00021	-0.00067	113.36031	5.61553	-22.91784	-0.18366	-0.01539	0.00822	0.02790
104			1.03000	10.56719	-7.24076	-0.97837	0.38608	-0.05561	-0.03238	0.13520	-0.00503	-0.00540	0.00241	-0.01523	1.05574	13.47169	-3.05716	6.23328	0.53179	0.33243	-0.15879	0.35310	-0.14431	0.04289	4.85817	6.35272	-9.49161	-0.16396	0.95401	-0.03672	-0.05717	0.00111	-0.00591	-12.39612	-5.57508	9.22741	0.00690	0.00418	0.00462	-0.00227	-0.00019	-0.00036	113.46171	5.90597	-22.91142	-0.18064	-0.01763	0.01195	0.03364
105			1.04000	10.42165	-7.26880	-0.96707	0.35630	-0.04995	-0.03261	0.05706	-0.00011	0.00522	0.01117	-0.01319	1.02738	13.10377	-2.84253	6.44064	0.51883	0.36631	-0.16315	0.29092	-0.15673	0.03640	4.64568	6.30728	-9.64921	-0.15564	0.97728	-0.04898	-0.06574	0.09779	-0.01644	-12.14775	-5.56182	9.25452	0.00764	0.00444	0.00478	-0.00364	-0.00004	-0.00010	113.58259	6.30275	-22.83744	-0.17615	-0.01982	0.01506	0.03474
106			1.05000	10.40660	-7.21027	-0.79617	0.31854	-0.04452	-0.03324	-0.00195	0.00393	0.01410	0.02155	-0.01049	0.99280	12.81166	-2.63715	6.59415	0.51418	0.39661	-0.16707	0.22330	-0.14810	0.01790	4.41544	6.20712	-9.86801	-0.16137	0.99597	-0.05969	-0.06976	0.17061	-0.02316	-11.84807	-5.57007	9.25200	0.00851	0.00463	0.00491	-0.00430	0.00017	-0.00001	113.70991	6.74982	-22.71482	-0.17131	-0.02199	0.01801	0.03275
107			1.06000	10.48647	-7.08140	-0.50377	0.28066	-0.04239	-0.03420	-0.02890	0.00636	0.02106	0.03180	-0.00648	0.96127	12.59634	-2.45241	6.65569	0.51213	0.41968	-0.16958	0.16904	-0.12495	-0.00836	4.19694	6.07710	-10.07996	-0.16954	1.00635	-0.06763	-0.06560	0.20642	-0.02281	-11.57012	-5.60267	9.24765	0.00923	0.00478	0.00505	-0.00377	0.00032	-0.00016	113.83305	7.19624	-22.57370	-0.16714	-0.02425	0.02111	0.02938
108			1.07000	10.60658	-6.91256	-0.12872	0.25048	-0.04343	-0.03701	-0.02830	0.00720	0.02711	0.03822	-0.00186	0.94074	12.43256	-2.29188	6.61355	0.51129	0.42723	-0.17047	0.14486	-0.09348	-0.03408	4.01137	5.94416	-10.23837	-0.18150	0.99336	-0.07277	-0.05664	0.19546	-0.01668	-11.37764	-5.65192	9.27197	0.00954	0.00491	0.00518	-0.00211	0.00036	-0.00051	113.94444	7.60275	-22.45145	-0.16520	-0.02695	0.02479	0.02583
109			1.08000	10.71166	-6.74001	0.29225	0.22825	-0.04895	-0.04153	-0.01052	0.00653	0.03236	0.03999	0.00032	0.92895	12.27840	-2.15834	6.48587	0.51823	0.41673	-0.16959	0.15968	-0.06045	-0.05109	3.86516	5.83359	-10.32756	-0.21379	0.95761	-0.07356	-0.05081	0.14358	-0.00839	-11.30734	-5.70636	9.34241	0.00933	0.00500	0.00529	0.00001	0.00029	-0.00098	114.03796	7.94530	-22.37794	-0.16452	-0.02980	0.02871	0.02230
110			1.09000	10.75989	-6.59656	0.72618	0.21348	-0.05378	-0.04253	0.01493	0.00347	0.03249	0.04131	0.00270	0.91864	12.09078	-2.05624	6.31138	0.51421	0.40966	-0.16582	0.20201	-0.03294	-0.05475	3.75128	5.76382	-10.35777	-0.22885	0.93109	-0.07113	-0.04216	0.07297	-0.00187	-11.35988	-5.75782	9.46753	0.00865	0.00506	0.00535	0.00172	0.00015	-0.00144	114.10979	8.21080	-22.37677	-0.16539	-0.03277	0.03264	0.01903
111			1.10000	10.72974	-6.50407	1.14403	0.21340	-0.05424	-0.03784	0.04289	-0.00109	0.02641	0.04241	0.00482	0.91127	11.84075	-1.98922	6.13508	0.49482	0.41301	-0.15831	0.25082	-0.01160	-0.04559	3.65654	5.74194	-10.35189	-0.22039	0.92399	-0.06557	-0.03488	0.00194	0.00140	-11.50494	-5.80053	9.64051	0.00764	0.00509	0.00536	0.00245	-0.00003	-0.00179	114.15871	8.39036	-22.45398	-0.16665	-0.03516	0.03560	0.01631
112			1.11000	10.62006	-6.47040	1.52143	0.22372	-0.05432	-0.03209	0.07075	-0.00545	0.01914	0.03868	0.00493	0.90884	11.52088	-1.95720	5.99498	0.47401	0.40404	-0.14720	0.29132	0.00387	-0.02885	3.56746	5.76294	-10.33303	-0.21656	0.90222	-0.05751	-0.03385	-0.05387	0.00195	-11.68942	-5.82813	9.84536	0.00650	0.00508	0.00534	0.00219	-0.00024	-0.00195	114.18917	8.47822	-22.60048	-0.16724	-0.03621	0.03649	0.01532
113			1.12000	10.44624	-6.49090	1.84168	0.23887	-0.05523	-0.02704	0.09414	-0.00884	0.01302	0.03147	0.00516	0.90944	11.14406	-1.95517	5.91290	0.44832	0.38449	-0.13462	0.30797	0.01202	-0.01192	3.47393	5.81263	-10.31726	-0.20792	0.86879	-0.04990	-0.03542	-0.08075	0.00123	-11.84838	-5.83304	10.06275	0.00547	0.00503	0.00528	0.00131	-0.00046	-0.00191	114.21321	8.47560	-22.79731	-0.16622	-0.03559	0.03499	0.01746
114			1.13000	10.23412	-6.55064	2.10095	0.25589	-0.05683	-0.02373	0.10858	-0.01079	0.00899	0.02183	0.00640	0.91225	10.73735	-1.97275	5.88852	0.41818	0.35679	-0.12217	0.29535	0.01285	-0.00056	3.37006	5.87097	-10.31124	-0.19335	0.82660	-0.04413	-0.03679	-0.07370	0.00036	-11.92059	-5.80917	10.27439	0.00475	0.00491	0.00517	0.00024	-0.00068	-0.00169	114.24785	8.39287	-23.02098	-0.16315	-0.03364	0.03183	0.02288
115			1.14000	10.01350	-6.62767	2.31054	0.27205	-0.05806	-0.02291	0.11089	-0.01075	0.00716	0.01124	0.00789	0.91957	10.33516	-1.99482	5.90002	0.39270	0.32702	-0.11232	0.26194	0.00761	0.00281	3.25556	5.91520	-10.31394	-0.18407	0.78597	-0.04049	-0.03786	-0.03614	-0.00023	-11.86653	-5.75532	10.46434	0.00446	0.00474	0.00498	-0.00080	-0.00082	-0.00135	114.30875	8.24899	-23.24635	-0.15795	-0.03091	0.02798	0.03003
116			1.15000	9.81228	-6.69716	2.49329	0.28482	-0.05914	-0.02300	0.10070	-0.00872	0.00681	0.00285	0.00974	0.92860	9.97218	-2.00427	5.91182	0.37223	0.30543	-0.10550	0.21412	-0.00175	-0.00141	3.13536	5.92327	-10.32076	-0.17622	0.76225	-0.03843	-0.03666	0.02447	-0.00049	-11.68019	-5.67769	10.62027	0.00462	0.00453	0.00474	-0.00181	-0.00085	-0.00095	114.40454	8.07087	-23.44954	-0.15095	-0.02792	0.02429	0.03625
117			1.16000	9.65098	-6.73637	2.67647	0.29133	-0.05900	-0.02149	0.08101	-0.00496	0.00714	-0.00188	0.01129	0.93610	9.67647	-1.98590	5.88586	0.36035	0.29718	-0.10016	0.16077	-0.01354	-0.01146	3.01849	5.87774	-10.32662	-0.17284	0.76050	-0.03553	-0.03323	0.10159	-0.00048	-11.39135	-5.59072	10.73422	0.00512	0.00429	0.00445	-0.00271	-0.00073	-0.00057	114.53306	7.89201	-23.61002	-0.14297	-0.02515	0.02127	0.03921
118			1.17000	9.53978	-6.72841	2.88756	0.29299	-0.05919	-0.01798	0.05834	-0.00033	0.00749	-0.00364	0.01179	0.94159	9.46511	-1.93084	5.79104	0.35825	0.29740	-0.09492	0.10737	-0.02569	-0.02459	2.91575	5.76966	-10.32832	-0.17722	0.76956	-0.03070	-0.02809	0.18554	-0.00036	-11.05702	-5.51442	10.80273	0.00580	0.00404	0.00416	-0.00322	-0.00049	-0.00024	114.68281	7.74794	-23.71178	-0.13522	-0.02296	0.01919	0.03813
119			1.18000	9.47821	-6.66376	3.15123	0.29097	-0.06223	-0.01260	0.03859	0.00472	0.00678	-0.00119	0.01277	0.94196	9.34235	-1.83943	5.60908	0.35530	0.30711	-0.08970	0.05570	-0.03599	-0.03768	2.83675	5.60117	-10.32600	-0.17037	0.78879	-0.02558	-0.01908	0.26474	-0.00030	-10.74536	-5.46659	10.82693	0.00645	0.00378	0.00388	-0.00302	-0.00020	0.00000	114.83788	7.66869	-23.74518	-0.12876	-0.02153	0.01803	0.03350
120			1.19000	9.45684	-6.54122	3.48534	0.29044	-0.06424	-0.00570	0.02579	0.00953	0.00387	0.00537	0.01387	0.93895	9.30004	-1.72008	5.33764	0.34844	0.33074	-0.08558	0.01247	-0.04336	-0.04851	2.78685	5.38487	-10.32269	-0.14793	0.82316	-0.02138	-0.00917	0.33046	-0.00038	-10.51925	-5.45417	10.81333	0.00691	0.00349	0.00359	-0.00199	0.00005	0.00016	114.98124	7.67163	-23.70937	-0.12436	-0.02074	0.01722	0.02616
121			1.20000	9.46093	-6.36819	3.89627	0.29216	-0.06786	-0.00079	0.02043	0.01366	0.00064	0.01067	0.01058	0.93877	9.31993	-1.58608	4.99217	0.35910	0.34625	-0.08307	-0.01771	-0.04408	-0.05549	2.76553	5.14071	-10.32368	-0.15489	0.84221	-0.01647	-0.00303	0.36151	-0.00055	-10.42059	-5.47197	10.77368	0.00708	0.00317	0.00328	-0.00044	0.00020	0.00022	115.09660	7.75863	-23.61359	-0.12253	-0.02023	0.01578	0.01698
122			1.21000	9.47515	-6.15984	4.37647	0.29982	-0.07886	0.00015	0.02151	0.01792	-0.00014	0.01174	0.00218	0.94714	9.37692	-1.45209	4.60567	0.39023	0.33852	-0.08143	-0.03520	-0.03731	-0.05676	2.76585	4.89171	-10.33734	-0.20287	0.82584	-0.01086	0.00092	0.34445	-0.00071	-10.45706	-5.50956	10.72325	0.00694	0.00285	0.00295	0.00103	0.00025	0.00021	115.17165	7.91981	-23.47639	-0.12322	-0.01979	0.01324	0.00672
123			1.22000	9.48683	-5.93672	4.90587	0.30993	-0.09405	0.00022	0.02693	0.02101	-0.00022	0.01245	-0.00767	0.95964	9.44288	-1.33137	4.22443	0.42740	0.32534	-0.07993	-0.03651	-0.02799	-0.05113	2.77529	4.65972	-10.37555	-0.26146	0.80241	-0.00532	0.00086	0.29605	-0.00062	-10.60001	-5.55653	10.67565	0.00656	0.00257	0.00264	0.00190	0.00024	0.00016	115.19946	8.13686	-23.32158	-0.12592	-0.01951	0.01000	-0.00424
124			1.23000	9.48739	-5.72069	5.45754	0.32349	-0.10369	0.00537	0.03483	0.01998	-0.00537	0.01765	-0.01189	0.96895	9.49138	-1.23468	3.89844	0.43642	0.33486	-0.07646	-0.01818	-0.01991	-0.03823	2.77907	4.46291	-10.45169	-0.26605	0.80796	-0.00083	-0.00622	0.23675	-0.00016	-10.79678	-5.60127	10.63697	0.00606	0.00236	0.00241	0.00202	0.00018	0.00012	115.17622	8.38319	-23.17227	-0.12932	-0.01938	0.00658	-0.01595
125			1.24000	9.47312	-5.53029	6.00423	0.34368	-0.10637	0.01580	0.04370	0.01521	-0.01520	0.02577	-0.01109	0.97426	9.50266	-1.16976	3.67030	0.41705	0.36343	-0.07031	0.01142	-0.01222	-0.02105	2.76439	4.31381	-10.57743	-0.22331	0.83817	0.00366	-0.01524	0.16850	0.00102	-10.98917	-5.63017	10.60531	0.00560	0.00224	0.00226	0.00158	0.00008	0.00011	115.09843	8.62796	-23.04523	-0.13251	-0.01925	0.00324	-0.02836
126			1.25000	9.44471	-5.37749	6.52345	0.36879	-0.10155	0.02953	0.05207	0.00866	-0.02639	0.03221	-0.01066	0.97182	9.46685	-1.14007	3.56642	0.39064	0.39243	-0.06051	0.04131	-0.00465	-0.00449	2.72423	4.21752	-10.75943	-0.18252	0.86811	0.01083	-0.02182	0.09382	0.00400	-11.12719	-5.63132	10.57578	0.00531	0.00222	0.00221	0.00084	-0.00003	0.00013	114.96443	8.84546	-22.94842	-0.13550	-0.01913	0.00026	-0.04097
127			1.26000	9.40522	-5.26578	7.00298	0.39180	-0.09534	0.04056	0.05860	0.00291	-0.03311	0.03163	-0.01279	0.96560	9.38311	-1.14231	3.58876	0.37551	0.39525	-0.04857	0.06779	0.00056	0.00619	2.65832	4.17006	-10.99545	-0.17689	0.86107	0.01912	-0.02937	0.02640	0.00856	-11.17676	-5.60019	10.54229	0.00528	0.00229	0.00225	-0.00004	-0.00015	0.00019	114.77718	9.02201	-22.88006	-0.13837	-0.01915	-0.00193	-0.05303
128			1.27000	9.35803	-5.18998	7.44444	0.41079	-0.09188	0.04862	0.06328	-0.00102	-0.03661	0.02649	-0.01498	0.96220	9.25713	-1.16534	3.71029	0.36700	0.38045	-0.03645	0.08868	0.00023	0.00945	2.57135	4.15872	-11.27146	-0.18704	0.83532	0.02670	-0.03728	-0.01308	0.01319	-11.12539	-5.54124	10.49606	0.00553	0.00243	0.00237	-0.00098	-0.00023	0.00029	114.54343	9.15378	-22.83151	-0.14101	-0.01943	-0.00289	-0.06398
129			1.28000	9.30629	-5.13798	7.85980	0.42534	-0.09046	0.05411	0.06598	-0.00275	-0.03880	0.01972	-0.01416	0.96303	9.10028	-1.19073	3.88211	0.35308	0.36126	-0.02601	0.09854	-0.00681	0.00768	2.47121	4.16265	-11.56332	-0.18451	0.80843	0.03142	-0.03945	-0.01517	0.01561	-10.98516	-5.46514	10.42568	0.00600	0.00261	0.00256	-0.00185	-0.00027	0.00045	114.27110	9.24211	-22.79254	-0.14329	-0.01996	-0.00245	-0.07342
130			1.29000	9.25365	-5.09143	8.26418	0.43477	-0.09124	0.05822	0.06559	-0.00162	-0.04144	0.01332	-0.01131	0.96536	8.93034	-1.19753	4.04766	0.33582	0.34379	-0.01725	0.09492	-0.01925	0.00403	2.36775	4.15570	-11.84259	-0.17319	0.78830	0.03461	-0.03583	0.02063	0.01575	-10.78895	-5.38497	10.32107	0.00657	0.00280	0.00279	-0.00246	-0.00025	0.00065	113.96838	9.29114	-22.75584	-0.14511	-0.02052	-0.00104	-0.08078
131			1.30000	9.20530	-5.02692	8.67130	0.43950	-0.09329	0.06184	0.06063	0.00305	-0.04529	0.00833	-0.00770	0.96901	8.77064	-1.16904	4.15631	0.32014	0.33151	-0.00997	0.07854	-0.03369	0.00095	2.27179	4.11117	-12.08434	-0.16067	0.77707	0.03755	-0.02867	0.08781	0.01424	-10.57981	-5.31314	10.18093	0.00713	0.00294	0.00301	-0.00260	-0.00018	0.00084	113.64452	9.30769	-22.72229	-0.14663	-0.02099	0.00080	-0.08551
132			1.31000	9.16768	-4.92019	9.08982	0.44401	-0.09831	0.06449	0.05095	0.01159	-0.04941	0.00503	-0.00384	0.97528	8.64657	-1.09935	4.17355	0.30486	0.32217	-0.00426	0.05127	-0.04550	-0.00034	2.19387	4.00909	-12.27259	-0.14633	0.76666	0.04009	-0.01933	0.17176	0.01150	-10.39939	-5.25828	10.01598	0.00756	0.00303	0.00316	-0.00218	-0.00007	0.00095	113.30887	9.30233	-22.70140	-0.14816	-0.02147	0.00279	-0.08785
133			1.32000	9.14631	-4.75371	9.51978	0.44875	-0.10592	0.06548	0.03785	0.02357	-0.05213	0.00410	-0.00098	0.98139	8.57910	-0.99534	4.08941	0.29363	0.31481	-0.00076	0.01872	-0.05103	-0.00019	2.14253	3.84202	-12.40368	-0.13830	0.75287	0.04204	-0.01033	0.25245	0.00841	-10.28018	-5.22349	9.84527	0.00779	0.00304	0.00321	-0.00128	0.00002	0.00092	112.96783	9.29001	-22.70514	-0.15003	-0.02211	0.00463	-0.08877
134			1.33000	9.14234	-4.52351	9.95286	0.45507	-0.11361	0.06522	0.02488	0.03667	-0.05253	0.00582	-0.00079	0.98386	8.57781	-0.87339	3.92087	0.29024	0.30971	0.00087	-0.01331	-0.04897	0.00031	2.12243	3.61651	-12.48754	-0.14589	0.73460	0.04392	-0.00228	0.31166	0.00609	-10.24004	-5.20655	9.69100	0.00783	0.00301	0.00317	-0.00018	0.00007	0.00074	112.62445	9.28731	-22.74118	-0.15261	-0.02290	0.00585	-0.08912
135			1.34000	9.15106	-4.24193	10.37503	0.45925	-0.12005	0.06320	0.01540	0.04730	-0.04942	0.01002	-0.00397	0.98196	8.63750	-0.75420	3.70625	0.30066	0.30698	0.00005	-0.04127	-0.03964	0.00002	2.13331	3.35027	-12.54456	-0.17530	0.71468	0.04496	0.00633	0.33978	0.00515	-10.27814	-5.20125	9.57524	0.00772	0.00295	0.00306	0.00081	0.00006	0.00047	112.28166	9.30759	-22.81030	-0.15611	-0.02381	0.00620	-0.08906
136			1.35000	9.16442	-3.93538	10.76800	0.46152	-0.12222	0.06226	0.01124	0.05109	-0.04444	0.01781	-0.00797	0.97587	8.74080	-0.65902	3.49572	0.31442	0.31715	-0.00192	-0.06047	-0.02427	-0.00064	2.17019	3.06717	-12.59851	-0.20121	0.70967	0.04526	0.01482	0.34135	0.00574	-10.37612	-5.19852	9.51444	0.00752	0.00291	0.00294	0.00146	-0.00000	0.00017	111.94428	9.35818	-22.90446	-0.16038	-0.02487	0.00573	-0.08850
137			1.36000	9.17397	-3.63887	11.10806	0.46642	-0.11821	0.06497	0.01242	0.04582	-0.03838	0.02964	-0.00951	0.96627	8.86218	-0.60952	3.34235	0.31417	0.34819	-0.00374	-0.06275	-0.00012	-0.00067	2.22433	2.79396	-12.66897	-0.19184	0.73102	0.04501	0.01784	0.32076	0.00737	-10.50601	-5.18816	9.51123	0.00732	0.00292	0.00286	0.00172	-0.00011	-0.00006	111.61769	9.43858	-23.00528	-0.16517	-0.02605	0.00459	-0.08784
138			1.37000	9.17260	-3.38897	11.36673	0.47753	-0.11139	0.06922	0.01850	0.03414	-0.02827	0.03976	-0.01006	0.95618	8.97187	-0.62716	3.29354	0.30241	0.37602	-0.00364	-0.04687	0.03680	0.00019	2.28500	2.55747	-12.76666	-0.16437	0.74348	0.04497	0.01526	0.26158	0.00932	-10.64167	-5.16099	9.54767	0.00721	0.00297	0.00283	0.00168	-0.00023	-0.00015	111.30555	9.53985	-23.08335	-0.16969	-0.02705	0.00268	-0.08755
139			1.38000	9.15431	-3.21750	11.51485	0.49448	-0.10385	0.07371	0.02950	0.01924	-0.01271	0.04381	-0.01148	0.94855	9.03930	-0.72943	3.38236	0.28745	0.38277	0.00015	-0.01758	0.08082	-0.00005	2.34080	2.38169	-12.89045	-0.14224	0.72405	0.04640	0.01064	0.16583	0.01096	-10.76642	-5.11151	9.58821	0.00724	0.00305	0.00284	0.00150	-0.00034	-0.00005	111.01016	9.64603	-23.10386	-0.17290	-0.02736	-0.00029	-0.08733
140			1.39000	9.11370	-3.14790	11.52823	0.51209	-0.09318	0.08062	0.04484	0.00337	0.00824	0.04386	-0.01469	0.93668	9.03771	-0.92421	3.62125	0.27343	0.37765	0.00833	0.01885	0.12277	-0.00497	2.38179	2.28424	-13.02665	-0.13306	0.69510	0.05109	0.00580	0.05928	0.01174	-10.87505	-5.04037	9.59114	0.00740	0.00313	0.00287	0.00129	-0.00039	0.00023	110.73446	9.73870	-23.03709	-0.17390	-0.02650	-0.00449	-0.08574
141			1.40000	9.04717	-3.19503	11.39247	0.52363	-0.07936	0.08851	0.06168	-0.01019	0.03482	0.04007	-0.01754	0.91628	8.95042	-1.20446	3.99884	0.25488	0.36187	0.01935	0.05424	0.15216	-0.01595	2.40129	2.27317	-13.14978	-0.12515	0.65992	0.05733	0.00069	-0.03891	0.00980	-10.97139	-4.95438	9.52353	0.00763	0.00319	0.00293	0.00113	-0.00036	0.00063	110.48447	9.80087	-22.87096	-0.17222	-0.02440	-0.00952	-0.08048
142			1.41000	8.95455	-3.36394	11.10550	0.53247	-0.06437	0.09412	0.07618	-0.01882	0.06341	0.03191	-0.01956	0.89428	8.77621	-1.54698	4.48006	0.23193	0.33513	0.02999	0.07944	0.16049	-0.02891	2.39617	2.34359	-13.22532	-0.11821	0.62068	0.06234	-0.00379	-0.11113	0.00306	-11.06389	-4.86493	9.37247	0.00785	0.00321	0.00299	0.00109	-0.00026	0.00105	110.27014	9.81840	-22.61825	-0.16844	-0.02171	-0.01397	-0.07015
143			1.42000	8.84049	-3.64597	10.68068	0.53749	-0.04768	0.09910	0.08364	-0.02073	0.09017	0.02340	-0.01977	0.86995	8.53162	-1.91543	5.00747	0.20379	0.31533	0.03902	0.08777	0.15362	-0.03813	2.36721	2.47583	-13.21461	-0.10358	0.60849	0.06673	-0.00643	-0.15224	-0.00909	-11.16276	-4.78437	9.14597	0.00797	0.00319	0.00304	0.00121	-0.00012	0.00139	110.10245	9.78130	-22.31202	-0.16382	-0.01941	-0.01613	-0.05568
144			1.43000	8.71450	-4.01631	10.14982	0.53956	-0.03220	0.09990	0.08088	-0.01717	0.10655	0.01111	-0.01950	0.84965	8.24968	-2.26572	5.50538	0.17851	0.28650	0.04534	0.08147	0.12605	-0.03820	2.31881	2.63648	-13.08105	-0.09974	0.59461	0.06933	-0.00771	-0.15077	-0.02581	-11.28041	-4.72085	8.86454	0.00794	0.00312	0.00307	0.00151	0.00003	0.00160	109.98705	9.68700	-21.99179	-0.15904	-0.01798	-0.01540	-0.03958
145			1.44000	8.58991	-4.43513	9.56239	0.54968	-0.02320	0.08976	0.06789	-0.01318	0.10024	-0.00989	-0.01824	0.85338	7.97501	-2.55380	5.89115	0.15578	0.22804	0.04511	0.06366	0.07828	-0.02544	2.25969	2.78345	-12.79966	-0.10907	0.53889	0.06533	-0.00785	-0.09839	-0.04126	-11.42908	-4.67663	8.55750	0.00775	0.00302	0.00306	0.00194	0.00013	0.00161	109.92099	9.54256	-21.69586	-0.15431	-0.01730	-0.01243	-0.02440
146			1.45000	8.48263	-4.85144	8.97815	0.56522	-0.02460	0.07366	0.04328	-0.01297	0.07753	-0.03255	-0.01113	0.87609	7.75626	-2.74586	6.09100	0.11748	0.16212	0.04036	0.03395	0.03505	-0.00721	2.20198	2.87425	-12.36545	-0.08540	0.46981	0.05711	-0.00382	-0.02229	-0.04993	-11.61574	-4.65099	8.26321	0.00741	0.00290	0.00301	0.00238	0.00019	0.00138	109.89414	9.36403	-21.45942	-0.14971	-0.01716	-0.00816	-0.01192
147			1.46000	8.40943	-5.21058	8.45454	0.57990	-0.03102	0.06198	0.00661	-0.01273	0.05524	-0.04954	-0.00089	0.90700	7.63621	-2.82750	6.06036	0.07641	0.11513	0.03709	0.00855	0.00996	0.00899	2.15909	2.87664	-11.79948	-0.03899	0.42587	0.05309	-0.00001	0.05282	-0.05607	-11.83971	-4.64281	8.02433	0.00698	0.00276	0.00291	0.00271	0.00019	0.00093	109.89249	9.17415	-21.31054	-0.14490	-0.01718	-0.00378	-0.00275
148			1.47000	8.38493	-5.46606	8.03281	0.59340	-0.03694	0.05578	-0.03898	-0.00880	0.03762	-0.05792	0.00493	0.94317	7.64241	-2.80721	5.80210	0.06245	0.09552	0.03341	-0.00602	-0.00196	0.02025	2.14173	2.77837	-11.14903	-0.02056	0.42071	0.05374	0.00104	0.12273	-0.06124	-12.09226	-4.65103	7.88577	0.00653	0.00263	0.00279	0.00289	0.00013	0.00034	109.90235	8.99828	-21.27186	-0.14115	-0.01757	0.00033	0.00327
149			1.48000	8.41630	-5.59313	7.72645	0.60335	-0.03900	0.05264	-0.08492	-0.00187	0.02394	-0.05399	0.00658	0.97271	7.78032	-2.71146	5.37438	0.06976	0.11575	0.02536	-0.02084	-0.01062	0.02096	2.15441	2.59200	-10.48048	-0.01863	0.46704	0.05425	0.00177	0.19383	-0.05983	-12.35992	-4.66994	7.87476	0.00612	0.00252	0.00271	0.00290	0.00003	-0.00028	109.91327	8.85883	-21.34778	-0.13813	-0.01802	0.00340	0.00687
150			1.49000	8.49698	-5.59637	7.52290	0.61323	-0.03649	0.05119	-0.11833	0.00425	0.01397	-0.04177	0.00406	0.99081	8.02881	-2.57452	4.87732	0.09007	0.16040	0.01438	-0.04077	-0.02068	0.01229	2.19339	2.35115	-9.86677	-0.02984	0.53365	0.05309	0.00362	0.24862	-0.05034	-12.62611	-4.68948	7.99676	0.00580	0.00245	0.00267	0.00275	-0.00010	-0.00082	109.91976	8.76911	-21.52895	-0.13622	-0.01852	0.00517	0.00872
151			1.50000	8.60529	-5.50718	7.39570	0.61703	-0.03317	0.04903	-0.12627	0.00726	0.00730	-0.02724	-0.00511	0.99613	8.34217	-2.42879	4.42475	0.13539	0.20419	0.00147	-0.07091	-0.02903	0.00102	2.24840	2.10040	-9.37339	-0.08216	0.58774	0.04923	0.01021	0.25620	-0.03441	-12.87504	-4.70072	8.22845	0.00558	0.00244	0.00266	0.00249	-0.00023	-0.00119	109.91913	8.73257	-21.79011	-0.13523	-0.01901	0.00569	0.00904
152			1.51000	8.71157	-5.37394	7.31570	0.60971	-0.03158	0.04673	-0.10412	0.00764	0.00397	-0.01321	-0.01462	0.98822	8.66168	-2.29935	4.11598	0.18297	0.23947	-0.01003	-0.09122	-0.03410	-0.00382	2.30595	1.88352	-9.04638	-0.13321	0.61976	0.04334	0.01395	0.20804	-0.01709	-13.09453	-4.70035	8.52352	0.00548	0.00249	0.00266	0.00216	-0.00032	-0.00134	109.91065	8.74603	-22.09315	-0.13503	-0.01951	0.00528	0.00791
153			1.52000	8.78796	-5.24792	7.25704	0.60260	-0.03146	0.04654	-0.06051	0.00603	0.00323	-0.00085	-0.01848	0.97566	8.93019	-2.20296	4.01699	0.20309	0.26975	-0.01705	-0.07871	-0.03611	0.00014	2.35307	1.73422	-8.90629	-0.13472	0.63748	0.03760	0.00908	0.12016	-0.00294	-13.27827	-4.68945	8.82563	0.00548	0.00254	0.00265	0.00181	-0.00034	-0.00123	109.89438	8.80036	-22.39382	-0.13566	-0.02016	0.00447	0.00508
154			1.53000	8.81630	-5.16919	7.20301	0.59928	-0.03147	0.04793	-0.00732	0.00287	0.00390	0.00843	-0.02011	0.96656	9.10484	-2.15019	4.14891	0.21164	0.29430	-0.02100	-0.04641	-0.03362	0.00840	2.38031	1.67140	-8.94789	-0.12071	0.64998	0.03226	0.00235	0.01468	0.00676	-13.42708	-4.67090	9.07906	0.00556	0.00258	0.00260	0.00147	-0.00031	-0.00088	109.86883	8.87922	-22.64678	-0.13709	-0.02096	0.00361	-0.00003
155			1.54000	8.79215	-5.15879	7.14852	0.60028	-0.02866	0.05093	0.04325	-0.00080	0.00510	0.01411	-0.02117	0.96105	9.16399	-2.14644	4.49028	0.21450	0.31486	-0.02242	-0.00656	-0.02533	0.01640	2.38247	1.69850	-9.14518	-0.10580	0.66377	0.02774	-0.00341	-0.08982	0.01217	-13.54847	-4.64722	9.23699	0.00569	0.00259	0.00252	0.00119	-0.00022	-0.00039	109.82963	8.96005	-22.81130	-0.13883	-0.02152	0.00246	-0.00754
156			1.55000	8.72391	-5.21837	7.09412	0.60664	-0.02364	0.05510	0.08106	-0.00325	0.00654	0.01502	-0.02319	0.95636	9.10852	-2.19233	4.99179	0.21391	0.32526	-0.02075	0.03050	-0.01116	0.02009	2.35871	1.80563	-9.45682	-0.09995	0.67059	0.02480	-0.00812	-0.17668	0.01459	-13.65110	-4.61974	9.27404	0.00586	0.00258	0.00242	0.00096	-0.00011	0.00011	109.77301	9.02039	-22.86245	-0.14039	-0.02146	0.00066	-0.01613
157			1.56000	8.62889	-5.33521	7.03745	0.61220	-0.01867	0.05959	0.09788	-0.00404	0.00839	0.01131	-0.02503	0.94948	8.95847	-2.28281	5.59338	0.20939	0.32146	-0.01592	0.05673	0.00519	0.01745	2.31125	1.97267	-9.83122	-0.09956	0.66421	0.02371	-0.01217	-0.22977	0.01527	-13.73990	-4.58843	9.19571	0.00607	0.00252	0.00232	0.00077	-0.00003	0.00050	109.69975	9.04396	-22.80019	-0.14190	-0.02088	-0.00149	-0.02380
158			1.57000	8.52923	-5.48794	6.97140	0.61123	-0.01497	0.06292	0.08976	-0.00381	0.01059	0.00492	-0.02330	0.94196	8.74866	-2.40599	6.23100	0.19588	0.30834	-0.00989	0.06579	0.01832	0.01096	2.24478	2.17219	-10.21039	-0.08680	0.64988	0.02309	-0.01305	-0.24236	0.01388	-13.81584	-4.54959	9.03483	0.00629	0.00246	0.00222	0.00061	-0.00001	0.00072	109.61462	9.02208	-22.64752	-0.14366	-0.02023	-0.00308	-0.02931
159			1.58000	8.44635	-5.65217	6.88922	0.60862	-0.01270	0.06419	0.06244	-0.00319	0.01257	-0.00260	-0.01767	0.93992	8.52127	-2.54343	6.83861	0.17388	0.29162	-0.00449	0.05822	0.02436	0.00450	2.16575	2.37286	-10.53689	-0.06068	0.63349	0.02207	-0.00986	-0.21714	0.01036	-13.87994	-4.49474	8.83738	0.00651	0.00240	0.00215	0.00051	-0.00008	0.00076	109.52247	8.95285	-22.44004	-0.14554	-0.01980	-0.00355	-0.03248
160			1.59000	8.39380	-5.80581	6.79083	0.60905	-0.01192	0.06498	0.02765	-0.00259	0.01373	-0.00905	-0.01052	0.94863	8.31519	-2.67145	7.35332	0.15353	0.27952	-0.00015	0.04315	0.02185	0.00012	2.08148	2.54444	-10.76324	-0.03663	0.62851	0.02195	-0.00577	-0.16545	0.00598	-13.93575	-4.41444	8.64882	0.00670	0.00238	0.00214	0.00049	-0.00022	0.00068	109.42606	8.84186	-22.21589	-0.14736	-0.01956	-0.00289	-0.03381
161			1.60000	8.37366	-5.93362	6.68502	0.61292	-0.01013	0.06544	-0.00353	-0.00167	0.01322	-0.01292	-0.00497	0.96706	8.15804	-2.76404	7.72430	0.14591	0.27836	0.00147	0.02854	0.01125	-0.00074	1.99950	2.66300	-10.86012	-0.03174	0.64398	0.02242	-0.00436	-0.09713	0.00097	-13.98853	-4.30466	8.50496	0.00685	0.00245	0.00222	0.00054	-0.00039	0.00053	109.32571	8.70260	-22.00975	-0.14880	-0.01935	-0.00140	-0.03374
162			1.61000	8.37949	-6.02644	6.58816	0.61786	-0.00886	0.06360	-0.02451	-0.00092	0.01012	-0.01425	-0.00268	0.98354	8.06401	-2.79956	7.91747	0.14913	0.28259	-0.00072	0.01474	-0.00590	0.00012	1.92668	2.71549	-10.81868	-0.04729	0.66662	0.02186	-0.00500	-0.01792	-0.00404	-14.04279	-4.17019	8.42943	0.00697	0.00263	0.00242	0.00065	-0.00058	0.00029	109.22132	8.55569	-21.85212	-0.14995	-0.01904	0.00049	-0.03215
163			1.62000	8.40199	-6.07780	6.52108	0.61954	-0.00813	0.06168	-0.03378	-0.00031	0.00490	-0.01317	-0.00325	0.98738	8.03537	-2.76744	7.91742	0.15620	0.28990	-0.00374	0.00111	-0.02567	-0.00066	1.86855	2.70101	-10.64933	-0.07115	0.68707	0.02207	-0.00486	0.06070	-0.00843	-14.10005	-4.02455	8.43410	0.00707	0.00290	0.00273	0.00075	-0.00075	-0.00004	109.11584	8.42587	-21.76939	-0.15101	-0.01871	0.00246	-0.02837
164			1.63000	8.43312	-6.08331	6.50405	0.61570	-0.00676	0.06099	-0.03425	0.00017	-0.00184	-0.00981	-0.00587	0.98179	8.06478	-2.67061	7.72979	0.16785	0.30266	-0.00675	-0.01160	-0.04370	-0.00331	1.82786	2.62874	-10.37733	-0.09753	0.70881	0.02342	-0.00309	0.12683	-0.01236	-14.15855	-3.88791	8.51838	0.00718	0.00321	0.00308	0.00082	-0.00082	-0.00044	109.01643	8.33612	-21.78129	-0.15233	-0.01863	0.00445	-0.02213
165			1.64000	8.46887	-6.04350	6.55107	0.60881	-0.00814	0.06109	-0.03162	0.00066	-0.00942	-0.00523	-0.00901	0.97393	8.13922	-2.52468	7.38358	0.18027	0.31595	-0.00935	-0.02247	-0.05506	-0.00682	1.80436	2.51554	-10.03776	-0.11813	0.72546	0.02538	-0.00034	0.16931	-0.01543	-14.21574	-3.78143	8.66616	0.00730	0.00351	0.00340	0.00085	-0.00074	-0.00082	108.93119	8.30077	-21.89477	-0.15416	-0.01907	0.00639	-0.01425
166			1.65000	8.50957	-5.96509	6.66602	0.59952	-0.01105	0.06182	-0.03068	0.00134	-0.01681	0.00058	-0.01205	0.96658	8.24275	-2.35460	6.93041	0.19371	0.33146	-0.01195	-0.03036	-0.05690	-0.01025	1.79371	2.38351	-9.67184	-0.13336	0.74131	0.02728	0.00156	0.18188	-0.01680	-14.27050	-3.72221	8.84555	0.00738	0.00373	0.00363	0.00083	-0.00047	-0.00102	108.86466	8.32263	-22.09855	-0.15668	-0.02009	0.00809	-0.00654
167			1.66000	8.55743	-5.85990	6.84029	0.58858	-0.01541	0.06173	-0.03310	0.00218	-0.02229	0.00606	-0.01463	0.96105	8.35774	-2.18914	6.43837	0.20796	0.34291	-0.01489	-0.03384	-0.04760	-0.01275	1.78803	2.25669	-9.32304	-0.14608	0.74763	0.02802	0.00112	0.16089	-0.01545	-14.32269	-3.72049	9.01418	0.00744	0.00384	0.00374	0.00078	-0.00006	-0.00095	108.81554	8.39482	-22.36294	-0.15964	-0.02153	0.00930	-0.00091
168			1.67000	8.61345	-5.74323	7.05313	0.57518	-0.02193	0.05953	-0.03721	0.00305	-0.02401	0.00963	-0.01616	0.95820	8.46567	-2.05465	5.98157	0.22278	0.34368	-0.01822	-0.03133	-0.02950	-0.01324	1.77728	2.15672	-9.03218	-0.15712	0.73623	0.02676	-0.00236	0.11082	-0.01134	-14.37128	-3.77697	9.13166	0.00750	0.00383	0.00370	0.00066	0.00038	-0.00063	108.77786	8.50462	-22.64776	-0.16257	-0.02309	0.00981	0.00156
169			1.68000	8.67516	-5.63323	7.27566	0.55946	-0.02941	0.05752	-0.03937	0.00329	-0.02244	0.01364	-0.01557	0.95607	8.54818	-1.96939	5.62831	0.23357	0.34554	-0.02131	-0.02108	-0.00911	-0.01044	1.75222	2.09927	-8.83208	-0.15679	0.73046	0.02448	-0.00823	0.04625	-0.00614	-14.41334	-3.87954	9.17432	0.00758	0.00370	0.00352	0.00049	0.00071	-0.00021	108.74491	8.63463	-22.91445	-0.16518	-0.02451	0.00953	0.00111
170			1.69000	8.73588	-5.54898	7.47768	0.54534	-0.03240	0.05844	-0.03641	0.00203	-0.01897	0.01848	-0.01321	0.95151	8.58815	-1.94147	5.43035	0.23597	0.35630	-0.02242	-0.00327	0.00991	-0.00413	1.70640	2.09290	-8.74266	-0.14242	0.74136	0.02295	-0.01406	-0.02433	-0.00130	-14.44471	-4.00664	9.14313	0.00770	0.00348	0.00321	0.00027	0.00084	0.00013	108.71246	8.76283	-23.13430	-0.16728	-0.02555	0.00824	-0.00099
171			1.70000	8.78648	-5.50584	7.63415	0.53393	-0.03171	0.06023	-0.02733	-0.00003	-0.01330	0.02000	-0.01206	0.94618	8.57128	-1.96944	5.41463	0.24044	0.35888	-0.02105	0.01958	0.02477	0.00298	1.63675	2.13873	-8.76850	-0.14014	0.74179	0.02224	-0.02064	-0.09207	0.00293	-14.46155	-4.13534	9.06087	0.00786	0.00321	0.00283	0.00003	0.00078	0.00028	108.68076	8.86565	-23.29065	-0.16866	-0.02594	0.00578	-0.00303
172			1.71000	8.81875	-5.51129	7.72910	0.52460	-0.03016	0.06189	-0.01390	-0.00202	-0.00608	0.01867	-0.01145	0.94218	8.48962	-2.04371	5.57912	0.24561	0.35358	-0.01825	0.04485	0.03253	0.00796	1.54344	2.23079	-8.89771	-0.14616	0.73513	0.02160	-0.02813	-0.14533	0.00621	-14.46279	-4.24568	8.96255	0.00806	0.00297	0.00249	-0.00016	0.00058	0.00027	108.65425	8.92330	-23.37845	-0.16922	-0.02562	0.00250	-0.00335
173			1.72000	8.82870	-5.56444	7.75765	0.51799	-0.02829	0.06350	0.00019	-0.00354	0.00140	0.01574	-0.00965	0.93990	8.34483	-2.14721	5.89357	0.24393	0.34589	-0.01453	0.06661	0.03249	0.00949	1.42934	2.35640	-9.10383	-0.14528	0.72924	0.02081	-0.03331	-0.17688	0.00808	-14.45210	-4.32078	8.88349	0.00827	0.00280	0.00225	-0.00022	0.00031	0.00017	108.64088	8.92353	-23.40138	-0.16893	-0.02484	-0.00066	-0.00137
174			1.73000	8.81797	-5.65685	7.72612	0.51302	-0.02808	0.06375	0.01110	-0.00466	0.00764	0.01061	-0.00744	0.94139	8.14951	-2.25861	6.30469	0.24058	0.33117	-0.01078	0.08109	0.02542	0.00821	1.29941	2.49766	-9.34987	-0.14693	0.71576	0.01956	-0.03733	-0.18052	0.00827	-14.44101	-4.34872	8.84660	0.00841	0.00274	0.00215	-0.00005	0.00003	0.00005	108.64697	8.86275	-23.36564	-0.16761	-0.02381	-0.00294	0.00196
175			1.74000	8.79326	-5.77351	7.65058	0.50572	-0.02877	0.06389	0.01615	-0.00525	0.01153	0.00534	-0.00469	0.94493	7.92509	-2.35792	6.74543	0.23814	0.31691	-0.00714	0.08671	0.01499	0.00534	1.15967	2.63445	-9.59527	-0.15098	0.70527	0.01870	-0.03998	-0.15962	0.00730	-14.44756	-4.32752	8.85611	0.00844	0.00280	0.00220	0.00041	-0.00023	-0.00006	108.67340	8.74667	-23.27746	-0.16531	-0.02263	-0.00400	0.00491
176			1.75000	8.76390	-5.89505	7.55277	0.49439	-0.02833	0.06460	0.01505	-0.00486	0.01283	0.00201	-0.00101	0.94822	7.69771	-2.43081	7.14759	0.23622	0.31170	-0.00430	0.08290	0.00413	0.00269	1.01676	2.74798	-9.80275	-0.15245	0.70906	0.01810	-0.03975	-0.12132	0.00543	-14.49238	-4.26508	8.89869	0.00836	0.00294	0.00240	0.00112	-0.00044	-0.00011	108.71462	8.59000	-23.14480	-0.16211	-0.02131	-0.00396	0.00614
177			1.76000	8.73826	-6.00234	7.45454	0.48137	-0.02790	0.06505	0.01058	-0.00382	0.01147	0.00068	0.00193	0.95203	7.49296	-2.46934	7.45384	0.24020	0.31321	-0.00309	0.07264	-0.00638	0.00129	0.87756	2.82445	-9.94304	-0.16207	0.72361	0.01743	-0.03920	-0.07019	0.00293	-14.59338	-4.17466	8.95073	0.00817	0.00312	0.00266	0.00195	-0.00057	-0.00009	108.76112	8.41411	-22.98088	-0.15841	-0.01995	-0.00306	0.00531
178			1.77000	8.72027	-6.08068	7.37590	0.47524	-0.02982	0.06385	0.00691	-0.00259	0.00763	-0.00105	0.00430	0.96036	7.33067	-2.47028	7.62374	0.24286	0.31099	-0.00304	0.05570	-0.01607	0.00047	0.74918	2.85622	-9.99752	-0.17197	0.72830	0.01640	-0.03599	-0.01123	0.00023	-14.75967	-4.07267	8.98720	0.00785	0.00328	0.00292	0.00273	-0.00057	0.00004	108.80285	8.24305	-22.80437	-0.15471	-0.01878	-0.00151	0.00273
179			1.78000	8.70885	-6.12158	7.33362	0.47720	-0.03181	0.06230	0.00666	-0.00100	0.00233	-0.00272	0.00685	0.97323	7.22222	-2.43342	7.63638	0.23973	0.31002	-0.00343	0.03464	-0.02485	-0.00043	0.63853	2.84197	-9.95907	-0.17078	0.72909	0.01549	-0.02831	0.04605	-0.00223	-14.98848	-3.97770	8.98784	0.00746	0.00340	0.00312	0.00327	-0.00044	0.00024	108.83090	8.09904	-22.63538	-0.15158	-0.01799	0.00048	-0.00118
180			1.79000	8.70035	-6.12264	7.33876	0.48831	-0.03119	0.06158	0.01008	0.00069	-0.00346	-0.00381	0.00721	0.98640	7.17058	-2.36123	7.49265	0.23605	0.31354	-0.00388	0.01403	-0.03262	-0.00148	0.55104	2.78577	-9.83192	-0.17087	0.73121	0.01561	-0.01985	0.09441	-0.00442	-15.26564	-3.90731	8.94185	0.00704	0.00342	0.00322	0.00350	-0.00020	0.00044	108.83808	7.99907	-22.49102	-0.14917	-0.01752	0.00236	-0.00563
181			1.80000	8.69160	-6.08686	7.39388	0.50024	-0.03240	0.06117	0.01518	0.00217	-0.00881	-0.00393	0.00343	0.99350	7.17127	-2.26066	7.21785	0.24213	0.31513	-0.00456	-0.00395	-0.03742	-0.00260	0.48958	2.69726	-9.63241	-0.19121	0.72946	0.01712	-0.01272	0.12644	-0.00659	-15.56682	-3.87277	8.85407	0.00668	0.00335	0.00319	0.00339	0.00006	0.00054	108.82243	7.95406	-22.38552	-0.14761	-0.01732	0.00368	-0.00896
182			1.81000	8.68167	-6.02173	7.49107	0.50842	-0.03489	0.06074	0.01909	0.00348	-0.01269	-0.00113	-0.00046	0.99257	7.21413	-2.14464	6.86130	0.24618	0.32325	-0.00632	-0.01860	-0.03841	-0.00415	0.45400	2.59103	-9.38858	-0.20425	0.73579	0.01812	-0.00453	0.13886	-0.00780	-15.86010	-3.87450	8.74750	0.00642	0.00319	0.00304	0.00298	0.00023	0.00048	108.79070	7.96877	-22.33069	-0.14684	-0.01741	0.00434	-0.00961
183			1.82000	8.67167	-5.93787	7.61460	0.51533	-0.03746	0.06017	0.02027	0.00439	-0.01468	0.00296	-0.00449	0.98903	7.28520	-2.03099	6.48749	0.25056	0.33400	-0.00874	-0.02817	-0.03346	-0.00550	0.44181	2.48502	-9.13658	-0.21570	0.74389	0.01864	0.00276	0.12845	-0.00767	-16.11231	-3.90245	8.65665	0.00628	0.00299	0.00280	0.00234	0.00027	0.00026	108.75462	8.04027	-22.33380	-0.14690	-0.01784	0.00435	-0.00734
184			1.83000	8.66321	-5.84686	7.74851	0.51992	-0.04043	0.05896	0.01885	0.00481	-0.01498	0.00584	-0.00844	0.98414	7.36794	-1.93945	6.16069	0.25677	0.33735	-0.01078	-0.03147	-0.02053	-0.00536	0.44815	2.39686	-8.91510	-0.23061	0.73742	0.01915	0.00816	0.09396	-0.00628	-16.29569	-3.94395	8.61552	0.00626	0.00280	0.00252	0.00153	0.00021	-0.00004	108.72456	8.15613	-22.39428	-0.14734	-0.01847	0.00365	-0.00311
185			1.84000	8.65750	-5.75931	7.88322	0.52241	-0.04522	0.05720	0.01559	0.00476	-0.01431	0.00803	-0.00983	0.97639	7.44460	-1.88894	5.93131	0.25355	0.33501	-0.01214	-0.02656	-0.00052	-0.00353	0.46656	2.34195	-8.75936	-0.22827	0.72072	0.01902	0.00983	0.04189	-0.00363	-16.39334	-3.99171	8.64807	0.00637	0.00267	0.00225	0.00066	0.00013	-0.00033	108.70640	8.29546	-22.50351	-0.14784	-0.01917	0.00247	0.00175
186			1.85000	8.65581	-5.68440	8.01519	0.52256	-0.04950	0.05597	0.01086	0.00383	-0.01335	0.01065	-0.00930	0.96593	7.49894	-1.89467	5.83019	0.24408	0.33425	-0.01303	-0.01514	0.02458	-0.00057	0.48849	2.33203	-8.69561	-0.21242	0.70935	0.01816	0.00705	-0.02067	-0.00035	-16.40378	-4.04331	8.76140	0.00660	0.00263	0.00208	-0.00017	0.00004	-0.00057	108.70184	8.43345	-22.64578	-0.14816	-0.01987	0.00124	0.00597
187			1.86000	8.65929	-5.63044	8.14129	0.52343	-0.04810	0.05707	0.00549	0.00178	-0.01231	0.01361	-0.00858	0.95476	7.51761	-1.96602	5.87048	0.23400	0.34109	-0.01278	0.00028	0.05364	0.00274	0.50367	2.37554	-8.73758	-0.19362	0.71376	0.01747	0.00075	-0.09156	0.00286	-16.34314	-4.09692	8.94262	0.00692	0.00268	0.00204	-0.00079	-0.00003	-0.00073	108.70915	8.54662	-22.79962	-0.14811	-0.02051	0.00043	0.00836
188			1.87000	8.66732	-5.60530	8.25432	0.52277	-0.04298	0.05973	0.00137	-0.00059	-0.01048	0.01450	-0.00923	0.94352	7.48978	-2.10544	6.05038	0.23133	0.34383	-0.01068	0.01872	0.08271	0.00487	0.50084	2.47743	-8.88443	-0.18823	0.71686	0.01779	-0.00824	-0.16636	0.00590	-16.24415	-4.14757	9.16050	0.00728	0.00282	0.00214	-0.00103	-0.00009	-0.00081	108.72272	8.61677	-22.94015	-0.14764	-0.02102	0.00031	0.00793
189			1.88000	8.67608	-5.61564	8.34346	0.51993	-0.03774	0.06280	0.00086	-0.00266	-0.00729	0.01281	-0.01004	0.93345	7.40685	-2.30740	6.35374	0.23227	0.33788	-0.00697	0.03984	0.10564	0.00456	0.47020	2.63825	-9.12033	-0.18983	0.71236	0.01868	-0.01988	-0.23522	0.00860	-16.15061	-4.18506	9.37270	0.00760	0.00301	0.00234	-0.00073	-0.00015	-0.00076	108.73428	8.63536	-23.04296	-0.14690	-0.02130	0.00086	0.00457
190			1.89000	8.67957	-5.66507	8.39879	0.51784	-0.03498	0.06505	0.00497	-0.00443	-0.00291	0.01005	-0.00921	0.92572	7.26494	-2.55723	6.74866	0.22724	0.32823	-0.00321	0.05976	0.11859	0.00250	0.40554	2.85163	-9.41539	-0.18211	0.70840	0.01840	-0.03101	-0.28858	0.00970	-16.10612	-4.19795	9.53666	0.00777	0.00319	0.00257	0.00006	-0.00020	-0.00053	108.73593	8.60622	-23.08948	-0.14602	-0.02128	0.00178	-0.00091
191			1.90000	8.67225	-5.75135	8.41644	0.51540	-0.03276	0.06668	0.01296	-0.00566	0.00164	0.00695	-0.00744	0.92037	7.06841	-2.83077	7.18705	0.22014	0.31949	0.00012	0.07476	0.11870	-0.00009	0.30557	3.10096	-9.72801	-0.17130	0.71095	0.01698	-0.03918	-0.31427	0.00875	-16.14098	-4.18215	9.62108	0.00773	0.00334	0.00277	0.00110	-0.00022	-0.00014	108.72276	8.54539	-23.07237	-0.14527	-0.02102	0.00287	-0.00698
192			1.91000	8.65091	-5.86496	8.40082	0.51363	-0.02970	0.06836	0.02310	-0.00593	0.00528	0.00355	-0.00627	0.91914	6.83365	-3.09279	7.60825	0.21733	0.31300	0.00319	0.08307	0.10156	-0.00225	0.17570	3.35519	-10.00899	-0.16951	0.72019	0.01558	-0.04503	-0.29408	0.00650	-16.26347	-4.14311	9.61311	0.00750	0.00342	0.00291	0.00205	-0.00018	0.00032	108.69464	8.47656	-22.99694	-0.14497	-0.02073	0.00418	-0.01227
193			1.92000	8.61522	-5.99084	8.36310	0.51622	-0.02570	0.07073	0.03355	-0.00520	0.00714	-0.00044	-0.00504	0.92340	6.58988	-3.29669	7.94796	0.21343	0.30843	0.00707	0.08009	0.06345	-0.00354	0.02926	3.56752	-10.20806	-0.17121	0.72915	0.01578	-0.04602	-0.21031	0.00382	-16.46142	-4.08896	9.51816	0.00717	0.00343	0.00298	0.00267	-0.00012	0.00073	108.65448	8.42435	-22.87764	-0.14515	-0.02052	0.00552	-0.01618
194			1.93000	8.56806	-6.11155	8.32066	0.52512	-0.02246	0.07272	0.04265	-0.00405	0.00640	-0.00510	-0.00360	0.93418	6.37275	-3.39337	8.15199	0.20614	0.30376	0.01106	0.06544	0.00695	-0.00238	-0.11514	3.68562	-10.28728	-0.17534	0.73036	0.01760	-0.04149	-0.06734	0.00039	-16.70831	-4.02379	9.35653	0.00678	0.00336	0.00296	0.00284	-0.00009	0.00098	108.60542	8.40845	-22.73400	-0.14561	-0.02024	0.00621	-0.01846
195			1.94000	8.51479	-6.21025	8.29371	0.53934	-0.01998	0.07406	0.04887	-0.00274	0.00303	-0.00941	-0.00299	0.94784	6.21183	-3.35068	8.19055	0.19762	0.30073	0.01437	0.04422	-0.05600	0.00139	-0.24024	3.67330	-10.23365	-0.18443	0.72491	0.02063	-0.03305	0.09873	-0.00410	-16.96622	-3.95185	9.16204	0.00640	0.00323	0.00283	0.00254	-0.00007	0.00099	108.55125	8.44109	-22.58987	-0.14604	-0.01984	0.00578	-0.01862
196			1.95000	8.46178	-6.27416	8.29753	0.55099	-0.01958	0.07433	0.05025	-0.00157	-0.00196	-0.01243	-0.00295	0.96025	6.12117	-3.16955	8.06459	0.19158	0.29906	0.01624	0.02255	-0.10970	0.00615	-0.33484	3.52873	-10.05963	-0.19698	0.71410	0.02385	-0.02204	0.23913	-0.00913	-17.18964	-3.88334	8.97831	0.00609	0.00306	0.00263	0.00185	-0.00006	0.00077	108.49796	8.52709	-22.47121	-0.14664	-0.01960	0.00474	-0.01629
197			1.96000	8.41507	-6.29656	8.33736	0.55894	-0.02123	0.07458	0.04616	-0.00034	-0.00723	-0.01295	-0.00293	0.97083	6.09801	-2.88647	7.80284	0.18796	0.30317	0.01711	0.00368	-0.14334	0.01004	-0.39503	3.28719	-9.79645	-0.20810	0.70762	0.02697	-0.00977	0.32101	-0.01355	-17.33622	-3.83054	8.84661	0.00591	0.00292	0.00244	0.00091	-0.00006	0.00043	108.45242	8.66436	-22.39838	-0.14747	-0.01987	0.00393	-0.01185
198			1.97000	8.37953	-6.27595	8.41084	0.56454	-0.02391	0.07461	0.03759	0.00114	-0.01198	-0.01063	-0.00324	0.97870	6.12926	-2.55934	7.45294	0.18713	0.31488	0.01648	-0.01137	-0.15410	0.01147	-0.42132	3.00510	-9.48636	-0.21771	0.71112	0.02891	0.00238	0.33981	-0.01580	-17.37752	-3.80049	8.79333	0.00591	0.00283	0.00231	-0.00017	-0.00007	0.00006	108.41974	8.84442	-22.37940	-0.14849	-0.02069	0.00370	-0.00640
199			1.98000	8.35784	-6.21550	8.51252	0.56846	-0.02670	0.07495	0.02676	0.00278	-0.01597	-0.00572	-0.00395	0.98211	6.20042	-2.24360	7.06911	0.18807	0.33351	0.01499	-0.02292	-0.14466	0.01057	-0.41515	2.73517	-9.17338	-0.22470	0.72570	0.02989	0.01390	0.30940	-0.01544	-17.30426	-3.79329	8.82480	0.00609	0.00281	0.00226	-0.00128	-0.00009	-0.00026	108.40128	9.05295	-22.41000	-0.14957	-0.02189	0.00397	-0.00135
200			1.99000	8.34994	-6.12252	8.63649	0.56959	-0.02875	0.07475	0.01627	0.00421	-0.01903	0.00019	-0.00476	0.98014	6.29854	-1.97793	6.70303	0.18969	0.35343	0.01257	-0.03087	-0.11771	0.00787	-0.37869	2.51237	-8.89726	-0.22817	0.74254	0.02967	0.02390	0.24352	-0.01253	-17.12751	-3.80488	8.92905	0.00642	0.00287	0.00227	-0.00231	-0.00010	-0.00051	108.39405	9.27100	-22.47695	-0.15068	-0.02321	0.00436	0.00195
201			2.00000	8.35339	-6.00731	8.77831	0.56916	-0.03279	0.07364	0.00810	0.00557	-0.02104	0.00487	-0.00585	0.97400	6.41046	-1.78561	6.39740	0.19098	0.36392	0.01020	-0.03454	-0.07604	0.00487	-0.31643	2.35623	-8.69125	-0.22998	0.74568	0.02922	0.03113	0.15241	-0.00808	-16.87473	-3.83147	9.08072	0.00688	0.00297	0.00233	-0.00315	-0.00008	-0.00066	108.39162	9.47744	-22.56173	-0.15177	-0.02427	0.00430	0.00283
202			2.01000	8.36471	-5.88249	8.93381	0.56513	-0.03925	0.07199	0.00285	0.00673	-0.02189	0.00828	-0.00699	0.96425	6.52222	-1.67901	6.18513	0.19318	0.36499	0.00819	-0.03373	-0.02764	0.00228	-0.23670	2.27645	-8.58159	-0.23010	0.73762	0.02877	0.03408	0.05070	-0.00266	-16.58161	-3.87040	9.25002	0.00741	0.00310	0.00245	-0.00367	-0.00004	-0.00073	108.38732	9.65299	-22.64721	-0.15294	-0.02494	0.00372	0.00159
203			2.02000	8.38021	-5.76217	9.09616	0.56153	-0.04646	0.07021	0.00030	0.00706	-0.02138	0.01025	-0.00671	0.95417	6.61972	-1.66339	6.09016	0.18890	0.36013	0.00683	-0.02711	0.02091	0.00031	-0.15098	2.27706	-8.58543	-0.21548	0.72256	0.02795	0.02974	-0.05171	0.00310	-16.28521	-3.91512	9.40999	0.00792	0.00324	0.00261	-0.00374	-0.00000	-0.00068	108.37670	9.78414	-22.72158	-0.15444	-0.02549	0.00328	-0.00128
204			2.03000	8.39642	-5.65942	9.25522	0.56488	-0.04971	0.07068	0.00023	0.00574	-0.01995	0.01193	-0.00653	0.94892	6.68830	-1.73935	6.12620	0.18302	0.36079	0.00689	-0.01585	0.06758	-0.00138	-0.07345	2.35883	-8.70847	-0.19623	0.72003	0.02757	0.02005	-0.15229	0.00860	-16.02100	-3.95369	9.53729	0.00830	0.00336	0.00276	-0.00328	0.00000	-0.00050	108.35600	9.86422	-22.77534	-0.15651	-0.02624	0.00358	-0.00592
205			2.04000	8.40963	-5.58405	9.39825	0.57389	-0.04933	0.07232	0.00324	0.00338	-0.01713	0.01261	-0.00978	0.94950	6.71256	-1.90346	6.29375	0.19081	0.36236	0.00744	-0.00086	0.11098	-0.00321	-0.01897	2.51998	-8.94294	-0.20282	0.72671	0.02733	0.00854	-0.25063	0.01331	-15.81844	-3.97458	9.61134	0.00852	0.00345	0.00286	-0.00238	-0.00002	-0.00021	108.32059	9.89246	-22.79620	-0.15901	-0.02709	0.00444	-0.01247
206			2.05000	8.41516	-5.54213	9.51350	0.58471	-0.04831	0.07377	0.01032	0.00082	-0.01288	0.01171	-0.01411	0.95229	6.67823	-2.14562	6.57620	0.20299	0.35931	0.00832	0.01939	0.14485	-0.00509	-0.00030	2.75441	-9.26682	-0.21903	0.73299	0.02648	-0.00743	-0.33654	0.01615	-15.69500	-3.97066	9.61933	0.00858	0.00349	0.00291	-0.00128	-0.00007	0.00014	108.26682	9.87416	-22.77135	-0.16144	-0.02758	0.00509	-0.01984
207			2.06000	8.40840	-5.53547	9.59429	0.59607	-0.04677	0.07547	0.02077	-0.00151	-0.00807	0.01082	-0.01703	0.95414	6.57887	-2.44373	6.93718	0.20839	0.35851	0.00956	0.04059	0.16453	-0.00677	-0.02379	3.04636	-9.64255	-0.22420	0.74820	0.02468	-0.02477	-0.39867	0.01619	-15.65094	-3.93654	9.56451	0.00853	0.00349	0.00293	-0.00026	-0.00018	0.00044	108.19696	9.82172	-22.69611	-0.16312	-0.02732	0.00485	-0.02533
208			2.07000	8.38754	-5.56074	9.64080	0.60378	-0.04475	0.07737	0.03101	-0.00319	-0.00371	0.00958	-0.01757	0.95298	6.42330	-2.76096	7.32302	0.20509	0.35815	0.01171	0.05518	0.16399	-0.00817	-0.08662	3.36552	-10.01909	-0.21705	0.76445	0.02308	-0.03710	-0.41652	0.01415	-15.66985	-3.86674	9.46971	0.00838	0.00346	0.00295	0.00045	-0.00036	0.00061	108.12133	9.75438	-22.58115	-0.16363	-0.02640	0.00387	-0.02629
209			2.08000	8.35599	-5.60826	9.66091	0.60948	-0.04262	0.07895	0.03676	-0.00389	-0.00085	0.00838	-0.01554	0.94992	6.23546	-3.05473	7.67418	0.19177	0.35986	0.01421	0.05796	0.14472	-0.00837	-0.17834	3.67193	-10.34545	-0.20029	0.77983	0.02219	-0.04121	-0.38252	0.01107	-15.72552	-3.75840	9.36978	0.00814	0.00344	0.00295	0.00079	-0.00059	0.00060	108.05454	9.69361	-22.44983	-0.16297	-0.02527	0.00283	-0.02204
210			2.09000	8.32111	-5.66241	9.66837	0.61438	-0.04065	0.08006	0.03641	-0.00354	-0.00010	0.00656	-0.01322	0.94758	6.04431	-3.29262	7.94456	0.17783	0.35988	0.01683	0.05229	0.11157	-0.00704	-0.28593	3.92946	-10.59039	-0.19198	0.78796	0.02307	-0.04127	-0.30367	0.00813	-15.79181	-3.61566	9.29706	0.00785	0.00344	0.00294	0.00080	-0.00081	0.00046	108.00906	9.65825	-22.32738	-0.16142	-0.02436	0.00225	-0.01391
211			2.10000	8.28965	-5.70669	9.67682	0.62011	-0.04038	0.08048	0.03194	-0.00248	-0.00111	0.00295	-0.01147	0.94857	5.87361	-3.45878	8.11386	0.16595	0.35206	0.01975	0.04216	0.07106	-0.00458	-0.39724	4.11558	-10.74821	-0.19333	0.77973	0.02575	-0.03926	-0.19825	0.00539	-15.84866	-3.45165	9.27159	0.00753	0.00347	0.00293	0.00061	-0.00096	0.00023	107.99215	9.66075	-22.23293	-0.15906	-0.02382	0.00222	-0.00402
212			2.11000	8.26467	-5.72975	9.69423	0.62611	-0.04131	0.08002	0.02607	-0.00095	-0.00304	-0.00051	-0.01034	0.95318	5.73882	-3.55014	8.18539	0.15818	0.34399	0.02147	0.03052	0.03190	-0.00136	-0.50163	4.22249	-10.82884	-0.20042	0.77021	0.02815	-0.03502	-0.09243	0.00247	-15.88443	-3.28721	9.29750	0.00721	0.00351	0.00290	0.00033	-0.00098	-0.00001	108.00552	9.70595	-22.17582	-0.15613	-0.02372	0.00279	0.00540
213			2.12000	8.24663	-5.72642	9.72384	0.63067	-0.04460	0.07925	0.02042	0.00093	-0.00526	-0.00180	-0.00952	0.95996	5.64871	-3.57193	8.17568	0.15515	0.34190	0.02166	0.01860	-0.00218	0.00150	-0.59015	4.25399	-10.84792	-0.20909	0.77224	0.02944	-0.02803	0.00081	-0.00014	-15.89618	-3.14626	9.36337	0.00693	0.00354	0.00287	0.00008	-0.00084	-0.00020	108.04494	9.79096	-22.15469	-0.15283	-0.02400	0.00390	0.01239
214			2.13000	8.23475	-5.69516	9.76643	0.63514	-0.04826	0.07804	0.01610	0.00315	-0.00747	-0.00143	-0.00911	0.96779	5.60635	-3.53510	8.10682	0.15519	0.34528	0.02046	0.00679	-0.03035	0.00329	-0.65567	4.22124	-10.82332	-0.21686	0.78213	0.02936	-0.01849	0.07765	-0.00192	-15.88883	-3.04814	9.44828	0.00671	0.00354	0.00285	-0.00009	-0.00057	-0.00030	108.10085	9.90628	-22.16150	-0.14945	-0.02446	0.00528	0.01601
215			2.14000	8.22732	-5.63670	9.82213	0.64145	-0.05141	0.07621	0.01410	0.00551	-0.00967	-0.00022	-0.00965	0.97407	5.60924	-3.45368	8.00168	0.15631	0.35088	0.01828	-0.00404	-0.05166	0.00392	-0.69325	4.13939	-10.77416	-0.22358	0.79236	0.02808	-0.00736	0.13422	-0.00262	-15.87110	-3.00149	9.53206	0.00657	0.00350	0.00283	-0.00016	-0.00026	-0.00033	108.16199	10.03892	-22.18796	-0.14625	-0.02501	0.00678	0.01637
216			2.15000	8.22199	-5.55278	9.89340	0.64806	-0.05658	0.07329	0.01490	0.00822	-0.01209	0.00045	-0.01090	0.97835	5.64970	-3.34317	7.87837	0.15758	0.35055	0.01564	-0.01269	-0.06336	0.00379	-0.70096	4.02588	-10.71830	-0.22830	0.79038	0.02594	0.00407	0.16426	-0.00246	-15.85260	-3.00264	9.60070	0.00649	0.00342	0.00280	-0.00012	0.00001	-0.00029	108.21743	10.17475	-22.22839	-0.14365	-0.02572	0.00848	0.01377
217			2.16000	8.21678	-5.44497	9.98625	0.65138	-0.06437	0.06885	0.01781	0.01152	-0.01467	0.00071	-0.01278	0.98160	5.71649	-3.22028	7.74567	0.16294	0.34417	0.01189	-0.01873	-0.06356	0.00309	-0.68026	3.89996	-10.66794	-0.23465	0.77922	0.02247	0.01463	0.16489	-0.00186	-15.84402	-3.03658	9.64418	0.00645	0.00332	0.00276	0.00003	0.00018	-0.00017	108.25613	10.30008	-22.27678	-0.14211	-0.02663	0.01027	0.00830
218			2.17000	8.21081	-5.31490	10.10664	0.65128	-0.07105	0.06493	0.02120	0.01476	-0.01723	0.00179	-0.01400	0.98060	5.79691	-3.10299	7.60302	0.16601	0.34023	0.00849	-0.02113	-0.05383	0.00235	-0.63576	3.78230	-10.62614	-0.23105	0.77019	0.01875	0.02244	0.13927	-0.00132	-15.85569	-3.08149	9.65282	0.00640	0.00321	0.00271	0.00026	0.00024	-0.00000	108.26749	10.40352	-22.32270	-0.14166	-0.02739	0.01129	0.00029
219			2.18000	8.20423	-5.16603	10.25439	0.64969	-0.07668	0.06245	0.02383	0.01755	-0.01934	0.00387	-0.01379	0.97515	5.87850	-3.00791	7.44835	0.16184	0.33995	0.00645	-0.01934	-0.03684	0.00186	-0.57416	3.69188	-10.58925	-0.21340	0.76405	0.01613	0.02554	0.09424	-0.00102	-15.89182	-3.11821	9.62103	0.00635	0.00311	0.00266	0.00047	0.00022	0.00018	108.24448	10.48005	-22.35425	-0.14201	-0.02762	0.01092	-0.00891
220			2.19000	8.19709	-5.00466	10.42169	0.64717	-0.08194	0.06095	0.02592	0.01963	-0.02045	0.00681	-0.01330	0.97050	5.95046	-2.94572	7.28733	0.15868	0.34312	0.00485	-0.01513	-0.01687	0.00135	-0.50319	3.64026	-10.55484	-0.19843	0.76393	0.01491	0.02542	0.04179	-0.00080	-15.94528	-3.13662	9.55500	0.00629	0.00304	0.00259	0.00055	0.00015	0.00031	108.18777	10.53237	-22.36570	-0.14296	-0.02744	0.00967	-0.01720
221			2.20000	8.18820	-4.83956	10.59699	0.64439	-0.08582	0.05941	0.02888	0.02029	-0.02019	0.01019	-0.01294	0.96789	6.00377	-2.91884	7.13664	0.15848	0.34926	0.00271	-0.00925	0.00130	0.00063	-0.43127	3.62866	-10.52821	-0.19177	0.76875	0.01427	0.02305	-0.00564	-0.00039	-16.00011	-3.13550	9.47337	0.00626	0.00301	0.00254	0.00046	0.00007	0.00034	108.10571	10.56722	-22.35925	-0.14447	-0.02721	0.00839	-0.02292
222			2.21000	8.17514	-4.68106	10.76988	0.64218	-0.08853	0.05817	0.03399	0.01919	-0.01900	0.01345	-0.01301	0.96506	6.03096	-2.92199	7.02030	0.15955	0.35534	0.00094	-0.00190	0.01372	0.00014	-0.36747	3.64845	-10.52327	-0.19258	0.77302	0.01447	0.01836	-0.03812	0.00036	-16.03880	-3.12010	9.39954	0.00627	0.00303	0.00248	0.00022	0.00000	0.00027	108.01057	10.59154	-22.34083	-0.14635	-0.02708	0.00725	-0.02534
223			2.22000	8.15506	-4.54043	10.93325	0.63882	-0.09082	0.05700	0.04120	0.01633	-0.01722	0.01669	-0.01344	0.96197	6.02635	-2.94479	6.96065	0.16318	0.36133	-0.00073	0.00665	0.01859	-0.00003	-0.32027	3.68537	-10.55603	-0.19934	0.77916	0.01444	0.01110	-0.05191	0.00140	-16.04711	-3.10180	9.35265	0.00634	0.00307	0.00243	-0.00014	-0.00002	0.00013	107.91540	10.61159	-22.31532	-0.14847	-0.02704	0.00604	-0.02463
224			2.23000	8.12621	-4.42797	11.08425	0.63420	-0.09115	0.05675	0.04902	0.01167	-0.01552	0.01941	-0.01410	0.95731	5.98698	-2.97567	6.96717	0.16765	0.36688	-0.00127	0.01588	0.01688	0.00008	-0.29652	3.72543	-10.63435	-0.20793	0.78527	0.01447	0.00146	-0.04954	0.00248	-16.01705	-3.09640	9.34098	0.00647	0.00315	0.00244	-0.00055	0.00004	-0.00003	107.83112	10.63391	-22.28332	-0.15054	-0.02705	0.00486	-0.02163
225			2.24000	8.08900	-4.35084	11.22363	0.63134	-0.09057	0.05717	0.05553	0.00609	-0.01400	0.02076	-0.01404	0.94985	5.91411	-3.00514	7.03133	0.16445	0.36843	-0.00008	0.02369	0.01115	0.00001	-0.29948	3.75871	-10.75230	-0.20689	0.78270	0.01458	-0.00879	-0.03653	0.00329	-15.94942	-3.11765	9.36168	0.00666	0.00326	0.00254	-0.00092	0.00014	-0.00018	107.76430	10.66516	-22.24207	-0.15220	-0.02717	0.00415	-0.01753
226			2.25000	8.04582	-4.31216	11.35198	0.63171	-0.08889	0.05760	0.05897	0.00036	-0.01231	0.01989	-0.01296	0.94378	5.81320	-3.02765	7.13306	0.15351	0.36474	0.00226	0.02811	0.00458	-0.00044	-0.32824	3.78030	-10.89329	-0.19598	0.76878	0.01451	-0.01671	-0.01989	0.00359	-15.85461	-3.16707	9.40477	0.00690	0.00339	0.00273	-0.00116	0.00024	-0.00029	107.71659	10.71129	-22.18883	-0.15351	-0.02750	0.00432	-0.01349
227			2.26000	8.00032	-4.31189	11.46610	0.63586	-0.08761	0.05867	0.05821	-0.00488	-0.01020	0.01716	-0.01178	0.94033	5.69271	-3.04189	7.25058	0.13903	0.35575	0.00605	0.02894	-0.00047	-0.00124	-0.37845	3.79000	-11.03625	-0.18379	0.74649	0.01547	-0.02135	-0.00539	0.00361	-15.75105	-3.22840	9.45729	0.00714	0.00350	0.00295	-0.00118	0.00023	-0.00033	107.68578	10.77562	-22.12294	-0.15453	-0.02808	0.00534	-0.01031
228			2.27000	7.95651	-4.34763	11.55868	0.63791	-0.08583	0.06031	0.05265	-0.00918	-0.00741	0.01409	-0.01035	0.93805	5.56228	-3.04947	7.36714	0.12670	0.34712	0.01019	0.02758	-0.00324	-0.00194	-0.44362	3.79037	-11.16139	-0.17489	0.72792	0.01698	-0.02322	0.00495	0.00319	-15.66014	-3.27378	9.50667	0.00730	0.00356	0.00310	-0.00094	0.00008	-0.00026	107.66691	10.85685	-22.04566	-0.15520	-0.02882	0.00682	-0.00846
229			2.28000	7.91764	-4.41377	11.62302	0.63645	-0.08352	0.06287	0.04378	-0.01204	-0.00426	0.01261	-0.00855	0.93552	5.43167	-3.05249	7.46907	0.11795	0.34577	0.01413	0.02508	-0.00418	-0.00214	-0.51627	3.78390	-11.25232	-0.16855	0.72655	0.01865	-0.02267	0.01266	0.00219	-15.59894	-3.27838	9.54436	0.00730	0.00358	0.00316	-0.00053	-0.00017	-0.00014	107.65398	10.94879	-21.96008	-0.15521	-0.02939	0.00808	-0.00765
230			2.29000	7.88536	-4.50051	11.65872	0.63312	-0.07933	0.06542	0.03365	-0.01287	-0.00145	0.01167	-0.00726	0.93320	5.30934	-3.05222	7.54115	0.11434	0.34858	0.01729	0.02229	-0.00373	-0.00145	-0.58883	3.77163	-11.29660	-0.16962	0.73542	0.02028	-0.02079	0.02005	0.00061	-15.57294	-3.23369	9.57052	0.00715	0.00356	0.00312	-0.00014	-0.00043	-0.00004	107.64309	11.04375	-21.87341	-0.15428	-0.02955	0.00869	-0.00685
231			2.30000	7.86069	-4.59447	11.67387	0.63104	-0.07444	0.06749	0.02342	-0.01181	0.00000	0.00987	-0.00553	0.93151	5.20307	-3.04931	7.56595	0.10770	0.35010	0.02023	0.01781	-0.00227	0.00028	-0.65442	3.75302	-11.28729	-0.16565	0.74207	0.02194	-0.01641	0.02860	-0.00141	-15.57436	-3.15043	9.59550	0.00692	0.00354	0.00306	0.00012	-0.00061	-0.00003	107.63403	11.13580	-21.79830	-0.15270	-0.02948	0.00910	-0.00513
232			2.31000	7.84482	-4.68061	11.68365	0.63113	-0.06993	0.06862	0.01348	-0.00933	-0.00064	0.00622	-0.00359	0.93260	5.12067	-3.04350	7.52601	0.09858	0.34585	0.02286	0.01220	-0.00066	0.00314	-0.70718	3.72665	-11.22323	-0.15741	0.73893	0.02374	-0.01055	0.03856	-0.00370	-15.58872	-3.04726	9.63328	0.00670	0.00353	0.00302	0.00021	-0.00071	-0.00009	107.62858	11.22013	-21.74905	-0.15092	-0.02950	0.00998	-0.00255
233			2.32000	7.83880	-4.74451	11.70546	0.63482	-0.06918	0.06847	0.00471	-0.00617	-0.00326	0.00037	-0.00188	0.93821	5.06962	-3.03313	7.40898	0.08780	0.33090	0.02515	0.00630	0.00007	0.00685	-0.74280	3.69106	-11.10903	-0.14709	0.71884	0.02588	-0.00440	0.04842	-0.00607	-15.60482	-2.93769	9.69192	0.00655	0.00354	0.00305	0.00021	-0.00077	-0.00019	107.62685	11.29161	-21.73540	-0.14903	-0.02968	0.01143	-0.00001
234			2.33000	7.84197	-4.77443	11.75194	0.63923	-0.07014	0.06867	-0.00117	-0.00214	-0.00701	-0.00469	-0.00033	0.94916	5.05490	-3.01614	7.21460	0.08083	0.31830	0.02694	0.00119	-0.00039	0.01064	-0.75871	3.64603	-10.95483	-0.13614	0.70458	0.02823	0.00107	0.05760	-0.00824	-15.61882	-2.82600	9.77055	0.00647	0.00358	0.00310	0.00020	-0.00082	-0.00028	107.62630	11.34704	-21.76017	-0.14722	-0.02986	0.01283	0.00164
235			2.34000	7.85095	-4.76313	11.82657	0.64231	-0.07244	0.06870	-0.00231	0.00259	-0.01065	-0.00621	-0.00070	0.96150	5.07645	-2.99180	6.95756	0.08561	0.31532	0.02654	-0.00335	-0.00181	0.01277	-0.75497	3.59303	-10.77499	-0.13765	0.71045	0.02943	0.00568	0.06578	-0.00949	-15.63152	-2.71291	9.86173	0.00642	0.00361	0.00311	0.00018	-0.00082	-0.00032	107.62294	11.38739	-21.82012	-0.14553	-0.02981	0.01330	0.00205
236			2.35000	7.86024	-4.70954	11.92298	0.64548	-0.07386	0.06735	0.00238	0.00734	-0.01297	-0.00457	-0.00385	0.97232	5.12852	-2.96074	6.66509	0.10213	0.32058	0.02309	-0.00826	-0.00447	0.01188	-0.73452	3.53513	-10.58615	-0.15685	0.73030	0.02859	0.01020	0.07138	-0.00921	-15.64211	-2.60782	9.95616	0.00637	0.00360	0.00303	0.00013	-0.00071	-0.00033	107.61316	11.41738	-21.90840	-0.14438	-0.02958	0.01257	0.00124
237			2.36000	7.86338	-4.62024	12.03023	0.64966	-0.07515	0.06575	0.01267	0.01112	-0.01386	-0.00123	-0.00841	0.97928	5.19943	-2.92314	6.37069	0.12136	0.32852	0.01901	-0.01234	-0.00898	0.00934	-0.70313	3.47635	-10.40658	-0.18225	0.75029	0.02736	0.01367	0.07166	-0.00792	-15.64589	-2.53076	10.04370	0.00637	0.00356	0.00291	0.00001	-0.00046	-0.00031	107.59422	11.44299	-22.01477	-0.14421	-0.02939	0.01115	-0.00062
238			2.37000	7.85531	-4.50851	12.13982	0.65369	-0.07659	0.06477	0.02607	0.01322	-0.01402	0.00295	-0.01362	0.98258	5.27358	-2.87858	6.10636	0.14101	0.33729	0.01564	-0.01378	-0.01535	0.00656	-0.66857	3.42165	-10.25520	-0.21038	0.76721	0.02664	0.01455	0.06545	-0.00599	-15.63715	-2.49960	10.11325	0.00643	0.00351	0.00281	-0.00016	-0.00012	-0.00026	107.56493	11.46964	-22.12663	-0.14493	-0.02934	0.00957	-0.00323
239			2.38000	7.83490	-4.39035	12.24960	0.65661	-0.07759	0.06417	0.03859	0.01336	-0.01409	0.00681	-0.01796	0.98232	5.33527	-2.82713	5.89615	0.15556	0.34532	0.01330	-0.01104	-0.02225	0.00420	-0.63921	3.37559	-10.14951	-0.23136	0.77775	0.02601	0.01118	0.05368	-0.00350	-15.61165	-2.52077	10.15480	0.00655	0.00343	0.00272	-0.00038	0.00021	-0.00017	107.52560	11.50100	-22.23118	-0.14640	-0.02955	0.00827	-0.00632
240			2.39000	7.80502	-4.27881	12.36281	0.65773	-0.07841	0.06384	0.04700	0.01214	-0.01454	0.00968	-0.02018	0.97903	5.37240	-2.77149	5.75224	0.16087	0.35158	0.01220	-0.00453	-0.02705	0.00245	-0.62222	3.34083	-10.10187	-0.23774	0.78097	0.02523	0.00409	0.03980	-0.00073	-15.56863	-2.58750	10.16205	0.00672	0.00334	0.00266	-0.00058	0.00046	-0.00005	107.47752	11.53849	-22.31694	-0.14851	-0.03009	0.00767	-0.00972
241			2.40000	7.77055	-4.17906	12.48478	0.65647	-0.08040	0.06395	0.05013	0.01083	-0.01559	0.01168	-0.02033	0.97377	5.37830	-2.71790	5.67534	0.15884	0.35540	0.01241	0.00340	-0.02727	0.00112	-0.62140	3.31683	-10.11705	-0.23297	0.77930	0.02450	-0.00398	0.02885	0.00189	-15.51336	-2.67929	10.13311	0.00694	0.00323	0.00262	-0.00071	0.00055	0.00009	107.42206	11.58114	-22.37383	-0.15093	-0.03086	0.00773	-0.01331
242			2.41000	7.73621	-4.08810	12.61939	0.65329	-0.08264	0.06459	0.04854	0.01012	-0.01711	0.01285	-0.01877	0.96833	5.35240	-2.67423	5.65726	0.15191	0.35743	0.01378	0.01033	-0.02242	-0.00003	-0.63664	3.29939	-10.19112	-0.22132	0.77483	0.02403	-0.01043	0.02453	0.00409	-15.45630	-2.76545	10.07196	0.00717	0.00314	0.00258	-0.00070	0.00047	0.00023	107.36069	11.62633	-22.39560	-0.15317	-0.03155	0.00793	-0.01668
243			2.42000	7.70556	-3.99917	12.76741	0.64511	-0.08624	0.06480	0.04350	0.01046	-0.01868	0.01356	-0.01600	0.96421	5.29996	-2.64650	5.68429	0.14647	0.35690	0.01511	0.01518	-0.01406	-0.00103	-0.66411	3.28274	-10.31301	-0.21183	0.76898	0.02337	-0.01430	0.02764	0.00564	-15.40872	-2.81606	9.98953	0.00736	0.00308	0.00255	-0.00055	0.00025	0.00033	107.29559	11.67073	-22.38207	-0.15482	-0.03196	0.00792	-0.01936
244			2.43000	7.68053	-3.90608	12.92886	0.63888	-0.08953	0.06464	0.03755	0.01159	-0.02042	0.01427	-0.01311	0.96273	5.22987	-2.63644	5.73917	0.14134	0.35743	0.01608	0.01759	-0.00472	-0.00163	-0.69811	3.26143	-10.46851	-0.20616	0.76691	0.02247	-0.01568	0.03656	0.00646	-15.37877	-2.81360	9.90256	0.00748	0.00308	0.00254	-0.00030	-0.00004	0.00039	107.22865	11.71070	-22.34010	-0.15636	-0.03222	0.00782	-0.02126
245			2.44000	7.66133	-3.80376	13.10713	0.63643	-0.09228	0.06406	0.03226	0.01352	-0.02275	0.01430	-0.01068	0.96375	5.15199	-2.64195	5.80114	0.13636	0.35651	0.01693	0.01769	0.00422	-0.00159	-0.73247	3.23214	-10.64356	-0.20443	0.76400	0.02165	-0.01491	0.04843	0.00670	-15.37032	-2.75575	9.82456	0.00752	0.00316	0.00258	-0.00002	-0.00033	0.00038	107.16114	11.74419	-22.27684	-0.15676	-0.03197	0.00732	-0.02183
246			2.45000	7.64772	-3.68548	13.31062	0.63454	-0.09489	0.06272	0.02713	0.01672	-0.02585	0.01337	-0.00865	0.96351	5.07629	-2.65961	5.84533	0.13063	0.35139	0.01752	0.01558	0.01248	-0.00072	-0.76161	3.19334	-10.82476	-0.20175	0.75586	0.02067	-0.01210	0.06133	0.00637	-15.38201	-2.65500	9.77249	0.00751	0.00333	0.00268	0.00024	-0.00057	0.00029	107.09589	11.77229	-22.20833	-0.15672	-0.03159	0.00688	-0.02066
247			2.46000	7.64065	-3.54084	13.54928	0.63136	-0.09785	0.06117	0.02082	0.02181	-0.02964	0.01234	-0.00667	0.96033	5.01325	-2.68668	5.84475	0.12339	0.34435	0.01800	0.01152	0.02019	0.00098	-0.78149	3.14384	-10.99810	-0.19239	0.74707	0.01960	-0.00774	0.07520	0.00551	-15.40994	-2.53352	9.75560	0.00745	0.00353	0.00282	0.00045	-0.00070	0.00016	107.03616	11.79955	-22.14904	-0.15636	-0.03133	0.00692	-0.01823
248			2.47000	7.64170	-3.35847	13.82799	0.62782	-0.10002	0.05888	0.01383	0.02851	-0.03285	0.01118	-0.00596	0.95689	4.97253	-2.72111	5.77740	0.12063	0.33549	0.01750	0.00676	0.02661	0.00308	-0.78997	3.08236	-11.14915	-0.18645	0.73785	0.01815	-0.00323	0.08949	0.00421	-15.45111	-2.41721	9.76966	0.00734	0.00373	0.00299	0.00062	-0.00068	0.00003	106.98322	11.83167	-22.10611	-0.15525	-0.03117	0.00752	-0.01552
249			2.48000	7.64981	-3.13207	14.14052	0.62395	-0.10057	0.05540	0.00940	0.03541	-0.03387	0.01043	-0.00723	0.95548	4.95897	-2.75975	5.63584	0.12753	0.32694	0.01513	0.00217	0.02995	0.00445	-0.78697	3.00850	-11.26599	-0.19296	0.73124	0.01594	0.00091	0.10337	0.00266	-15.50464	-2.32798	9.80212	0.00721	0.00389	0.00315	0.00077	-0.00052	-0.00005	106.93499	11.87305	-22.08364	-0.15456	-0.03146	0.00885	-0.01385
250			2.49000	7.65930	-2.86529	14.46956	0.62062	-0.10123	0.05179	0.01081	0.04139	-0.03262	0.01077	-0.00817	0.95564	4.96974	-2.79650	5.43183	0.13426	0.32121	0.01220	-0.00176	0.02858	0.00465	-0.77441	2.92299	-11.34322	-0.19568	0.72769	0.01378	0.00423	0.11549	0.00140	-15.57138	-2.27591	9.82961	0.00707	0.00401	0.00330	0.00091	-0.00026	-0.00003	106.88664	11.92638	-22.07654	-0.15385	-0.03189	0.01037	-0.01362
251			2.50000	7.66243	-2.57154	14.79416	0.61897	-0.10134	0.04876	0.01884	0.04481	-0.02993	0.01239	-0.00892	0.95780	4.99569	-2.82350	5.19179	0.14123	0.32033	0.00937	-0.00376	0.02228	0.00392	-0.75615	2.82821	-11.38486	-0.19846	0.72882	0.01223	0.00587	0.12469	0.00062	-15.65029	-2.26090	9.83338	0.00692	0.00406	0.00339	0.00099	0.00003	0.00007	106.83413	11.99240	-22.08069	-0.15348	-0.03242	0.01177	-0.01437
252			2.51000	7.65272	-2.26935	15.09976	0.61602	-0.10099	0.04570	0.03229	0.04493	-0.02633	0.01508	-0.01015	0.95957	5.02420	-2.83411	4.94620	0.15200	0.32248	0.00613	-0.00297	0.01209	0.00250	-0.73755	2.72773	-11.40422	-0.20874	0.73220	0.01073	0.00553	0.12923	0.00030	-15.73662	-2.27608	9.80372	0.00676	0.00404	0.00341	0.00098	0.00026	0.00021	106.77589	12.06953	-22.09303	-0.15334	-0.03286	0.01255	-0.01505
253			2.52000	7.62572	-1.97833	15.38115	0.61121	-0.10030	0.04294	0.04890	0.04166	-0.02276	0.01801	-0.01081	0.95908	5.04127	-2.82541	4.72174	0.16059	0.32543	0.00331	0.00135	0.00016	0.00118	-0.72413	2.62640	-11.41997	-0.21669	0.73214	0.00934	0.00277	0.12689	0.00036	-15.81989	-2.31241	9.74502	0.00663	0.00396	0.00334	0.00084	0.00040	0.00030	106.71461	12.15409	-22.11444	-0.15343	-0.03321	0.01271	-0.01450
254			2.53000	7.57981	-1.71701	15.63884	0.60918	-0.10065	0.04113	0.06549	0.03584	-0.01982	0.02047	-0.01004	0.95833	5.03457	-2.79887	4.53908	0.15943	0.32746	0.00201	0.00822	-0.01061	0.00055	-0.72079	2.52970	-11.45060	-0.21135	0.72541	0.00851	-0.00191	0.11680	0.00064	-15.88663	-2.36079	9.67332	0.00657	0.00384	0.00322	0.00058	0.00044	0.00030	106.65591	12.24006	-22.14829	-0.15391	-0.03372	0.01284	-0.01253
255			2.54000	7.51752	-1.50101	15.87498	0.60837	-0.10148	0.04038	0.07772	0.02767	-0.01749	0.02240	-0.00871	0.95735	4.99728	-2.76083	4.41116	0.15354	0.32831	0.00213	0.01538	-0.01719	0.00037	-0.73053	2.44301	-11.50914	-0.20096	0.71426	0.00819	-0.00695	0.09975	0.00106	-15.92706	-2.41101	9.60684	0.00657	0.00372	0.00310	0.00028	0.00039	0.00023	106.60439	12.31921	-22.19439	-0.15474	-0.03443	0.01322	-0.00996
256			2.55000	7.44547	-1.34230	16.09016	0.60820	-0.10148	0.04053	0.08249	0.01745	-0.01538	0.02387	-0.00743	0.95642	4.92917	-2.72160	4.34402	0.14659	0.32929	0.00314	0.02132	-0.01774	0.00021	-0.75399	2.37158	-11.60103	-0.19081	0.70306	0.00799	-0.01136	0.07718	0.00148	-15.93993	-2.45157	9.55814	0.00663	0.00364	0.00299	-0.00000	0.00025	0.00014	106.56125	12.38218	-22.24604	-0.15523	-0.03493	0.01336	-0.00764
257			2.56000	7.37183	-1.24919	16.28064	0.61070	-0.09957	0.04165	0.07953	0.00610	-0.01305	0.02422	-0.00698	0.95533	4.83409	-2.69255	4.33831	0.13941	0.32825	0.00537	0.02546	-0.01204	-0.00020	-0.78986	2.32005	-11.72287	-0.18463	0.68900	0.00837	-0.01480	0.04983	0.00190	-15.92994	-2.47375	9.53499	0.00671	0.00359	0.00293	-0.00021	0.00009	0.00002	106.52647	12.42075	-22.29489	-0.15509	-0.03495	0.01280	-0.00562
258			2.57000	7.30401	-1.22654	16.43733	0.61481	-0.09486	0.04460	0.06944	-0.00497	-0.01025	0.02413	-0.00726	0.95303	4.71771	-2.68329	4.39041	0.13267	0.32858	0.00930	0.02785	-0.00163	-0.00124	-0.83518	2.29233	-11.86297	-0.18191	0.67954	0.01001	-0.01721	0.02034	0.00245	-15.90442	-2.47520	9.54204	0.00679	0.00359	0.00290	-0.00033	-0.00008	-0.00010	106.50048	12.42913	-22.33560	-0.15439	-0.03452	0.01176	-0.00369
259			2.58000	7.24830	-1.27523	16.54955	0.61575	-0.09047	0.04826	0.05284	-0.01463	-0.00640	0.02394	-0.00720	0.94756	4.58638	-2.69941	4.49096	0.12558	0.32894	0.01388	0.02848	0.01111	-0.00285	-0.88692	2.28986	-12.00395	-0.17776	0.67620	0.01211	-0.01834	-0.00810	0.00278	-15.87258	-2.45886	9.57976	0.00686	0.00364	0.00293	-0.00033	-0.00023	-0.00022	106.48380	12.40414	-22.36608	-0.15334	-0.03387	0.01079	-0.00176
260			2.59000	7.20956	-1.39108	16.61148	0.61619	-0.08513	0.05166	0.03213	-0.02202	-0.00181	0.02288	-0.00688	0.93995	4.44691	-2.74074	4.62217	0.11616	0.32856	0.01840	0.02708	0.02277	-0.00439	-0.94283	2.31014	-12.12583	-0.17084	0.67696	0.01415	-0.01832	-0.03108	0.00254	-15.84480	-2.43015	9.64330	0.00687	0.00371	0.00300	-0.00021	-0.00032	-0.00031	106.47647	12.34541	-22.38637	-0.15207	-0.03321	0.01032	0.00002
261			2.60000	7.19032	-1.56426	16.62661	0.61519	-0.08050	0.05342	0.01096	-0.02695	0.00251	0.01986	-0.00650	0.93224	4.30650	-2.79989	4.75760	0.10666	0.32191	0.02189	0.02452	0.02928	-0.00482	-1.00149	2.34586	-12.20924	-0.16560	0.67330	0.01561	-0.01785	-0.04332	0.00155	-15.83136	-2.39556	9.72161	0.00681	0.00380	0.00309	0.00002	-0.00036	-0.00035	106.47733	12.25553	-22.39711	-0.15073	-0.03266	0.01059	0.00118
262			2.61000	7.18887	-1.77842	16.60611	0.61149	-0.07734	0.05428	-0.00592	-0.02938	0.00552	0.01447	-0.00564	0.92558	4.17159	-2.86382	4.86656	0.09705	0.30687	0.02518	0.02124	0.02834	-0.00376	-1.06173	2.38586	-12.23865	-0.16148	0.65957	0.01762	-0.01699	-0.04118	-0.00003	-15.84222	-2.36125	9.79770	0.00669	0.00387	0.00319	0.00034	-0.00033	-0.00031	106.48293	12.14003	-22.39804	-0.14921	-0.03208	0.01124	0.00135
263			2.62000	7.19941	-2.01074	16.56544	0.60734	-0.07579	0.05512	-0.01564	-0.02927	0.00680	0.00801	-0.00508	0.92095	4.04764	-2.91806	4.92062	0.08966	0.28748	0.02858	0.01799	0.02117	-0.00096	-1.12217	2.41738	-12.20591	-0.16297	0.64157	0.02067	-0.01628	-0.02549	-0.00227	-15.88390	-2.33225	9.85454	0.00650	0.00389	0.00325	0.00066	-0.00024	-0.00020	106.48897	12.00778	-22.39113	-0.14723	-0.03119	0.01156	0.00116
264			2.63000	7.21539	-2.23523	16.52132	0.60328	-0.07348	0.05571	-0.01892	-0.02589	0.00627	0.00114	-0.00460	0.92127	3.94009	-2.95086	4.89893	0.08555	0.26878	0.03132	0.01486	0.01105	0.00340	-1.18149	2.42894	-12.11206	-0.16853	0.62394	0.02386	-0.01554	-0.00007	-0.00498	-15.95421	-2.31211	9.88545	0.00626	0.00385	0.00327	0.00088	-0.00014	-0.00009	106.49429	11.87095	-22.38678	-0.14487	-0.03008	0.01148	0.00177
265			2.64000	7.23239	-2.42739	16.48810	0.59899	-0.07159	0.05587	-0.01794	-0.02029	0.00441	-0.00468	-0.00248	0.92840	3.85518	-2.95662	4.79313	0.08047	0.25636	0.03280	0.01100	0.00107	0.00820	-1.23794	2.41261	-11.96661	-0.16504	0.61365	0.02609	-0.01356	0.02997	-0.00746	-16.04283	-2.30190	9.89567	0.00598	0.00375	0.00322	0.00096	-0.00005	-0.00002	106.50082	11.74297	-22.40164	-0.14265	-0.02917	0.01150	0.00336
266			2.65000	7.24769	-2.56884	16.47231	0.59688	-0.07346	0.05547	-0.01409	-0.01408	0.00221	-0.00814	0.00087	0.93952	3.79828	-2.93643	4.61231	0.07244	0.24941	0.03305	0.00661	-0.00716	0.01196	-1.28932	2.36597	-11.78539	-0.15111	0.60972	0.02714	-0.01057	0.05872	-0.00904	-16.13710	-2.29992	9.89470	0.00569	0.00360	0.00311	0.00090	0.00002	0.00001	106.50855	11.63543	-22.44947	-0.14080	-0.02861	0.01165	0.00488
267			2.66000	7.25869	-2.65106	16.47054	0.59818	-0.07525	0.05527	-0.00800	-0.00705	0.00064	-0.00848	0.00421	0.95358	3.77177	-2.89634	4.38112	0.06554	0.25246	0.03245	0.00276	-0.01320	0.01370	-1.33366	2.29374	-11.58699	-0.13435	0.61765	0.02728	-0.00752	0.08068	-0.00949	-16.22474	-2.30688	9.89204	0.00543	0.00344	0.00295	0.00074	0.00008	-0.00003	106.51337	11.55629	-22.53653	-0.13947	-0.02835	0.01167	0.00542
268			2.67000	7.26304	-2.67705	16.47268	0.60233	-0.07569	0.05423	-0.00042	-0.00049	0.00017	-0.00631	0.00460	0.96772	3.77429	-2.84481	4.13286	0.06936	0.26133	0.03006	-0.00029	-0.01660	0.01269	-1.36926	2.20711	-11.38990	-0.13595	0.63232	0.02603	-0.00562	0.09009	-0.00862	-16.29360	-2.32845	9.89796	0.00527	0.00330	0.00280	0.00050	0.00015	-0.00011	106.51028	11.50854	-22.66319	-0.13873	-0.02826	0.01141	0.00503
269			2.68000	7.25936	-2.65893	16.46784	0.60571	-0.07501	0.05167	0.00762	0.00437	0.00070	-0.00276	0.00097	0.97652	3.80040	-2.79184	3.90244	0.08678	0.27009	0.02569	-0.00351	-0.01638	0.00933	-1.39546	2.12152	-11.21131	-0.16319	0.64498	0.02333	-0.00445	0.08258	-0.00664	-16.33310	-2.36881	9.92208	0.00522	0.00318	0.00267	0.00020	0.00020	-0.00023	106.49728	11.49001	-22.82517	-0.13851	-0.02812	0.01048	0.00452
270			2.69000	7.24753	-2.61277	16.44877	0.60863	-0.07391	0.04945	0.01455	0.00709	0.00171	0.00142	-0.00382	0.97793	3.84067	-2.74789	3.72164	0.10423	0.27838	0.02188	-0.00634	-0.01220	0.00556	-1.41243	2.05253	-11.06701	-0.19218	0.65270	0.02108	-0.00299	0.05908	-0.00446	-16.33478	-2.42596	9.97228	0.00530	0.00310	0.00258	-0.00016	0.00023	-0.00036	106.47726	11.49463	-23.01635	-0.13866	-0.02783	0.00863	0.00477
271			2.70000	7.22956	-2.55489	16.41462	0.60739	-0.07481	0.04850	0.01766	0.00789	0.00268	0.00560	-0.00779	0.97296	3.88390	-2.72226	3.61478	0.11796	0.28364	0.01983	-0.00759	-0.00457	0.00221	-1.42192	2.01186	-10.97121	-0.21340	0.65351	0.02020	-0.00181	0.02512	-0.00235	-16.29257	-2.49511	10.05216	0.00549	0.00304	0.00248	-0.00058	0.00024	-0.00047	106.45615	11.51409	-23.22880	-0.13956	-0.02769	0.00642	0.00563
272			2.71000	7.21075	-2.50077	16.37075	0.60184	-0.07491	0.04894	0.01422	0.00662	0.00335	0.00978	-0.01009	0.96483	3.92048	-2.72087	3.59504	0.12764	0.29064	0.01921	-0.00698	0.00493	-0.00085	-1.42679	2.00519	-10.93468	-0.22342	0.65648	0.01992	-0.00157	-0.01122	-0.00016	-16.20665	-2.57167	10.15478	0.00574	0.00299	0.00239	-0.00098	0.00024	-0.00051	106.43728	11.53826	-23.44770	-0.14121	-0.02801	0.00472	0.00554
273			2.72000	7.19853	-2.46419	16.32408	0.59734	-0.07358	0.05027	0.00357	0.00362	0.00382	0.01285	-0.01076	0.95573	3.94418	-2.74514	3.66403	0.12923	0.29678	0.01987	-0.00478	0.01448	-0.00388	-1.43033	2.03121	-10.96124	-0.21983	0.65738	0.01995	-0.00240	-0.04281	0.00197	-16.08774	-2.65048	10.26104	0.00602	0.00297	0.00230	-0.00127	0.00024	-0.00045	106.41699	11.55408	-23.64903	-0.14336	-0.02878	0.00404	0.00252
274			2.73000	7.19986	-2.45580	16.27729	0.59503	-0.07210	0.05192	-0.01234	-0.00039	0.00447	0.01384	-0.01041	0.95020	3.95230	-2.79209	3.81492	0.12701	0.29802	0.02142	-0.00201	0.02175	-0.00704	-1.43536	2.08262	-11.04614	-0.21175	0.65245	0.02012	-0.00402	-0.06356	0.00383	-15.95658	-2.72260	10.34558	0.00630	0.00297	0.00224	-0.00135	0.00022	-0.00030	106.38595	11.54611	-23.80420	-0.14577	-0.02963	0.00400	-0.00425
275			2.74000	7.21812	-2.48270	16.22693	0.59210	-0.07183	0.05309	-0.02907	-0.00490	0.00566	0.01296	-0.00950	0.94920	3.94421	-2.85455	4.03440	0.12649	0.29352	0.02285	0.00089	0.02465	-0.00986	-1.44426	2.14830	-11.17637	-0.20747	0.64324	0.01978	-0.00616	-0.07149	0.00499	-15.83681	-2.77433	10.38686	0.00654	0.00300	0.00223	-0.00121	0.00016	-0.00010	106.33536	11.50117	-23.88983	-0.14836	-0.03001	0.00349	-0.01329
276			2.75000	7.25125	-2.54879	16.16576	0.58676	-0.07126	0.05382	-0.04213	-0.00943	0.00756	0.01093	-0.00736	0.94935	3.91998	-2.92214	4.30236	0.12425	0.28746	0.02399	0.00371	0.02293	-0.01181	-1.45866	2.21725	-11.33183	-0.19917	0.63450	0.01871	-0.00823	-0.06893	0.00513	-15.74256	-2.79430	10.37799	0.00672	0.00306	0.00225	-0.00098	0.00006	0.00010	106.26476	11.41486	-23.89713	-0.15091	-0.02965	0.00187	-0.02157
277			2.76000	7.29408	-2.65353	16.08632	0.58140	-0.07011	0.05518	-0.05028	-0.01324	0.01015	0.00918	-0.00467	0.94623	3.88160	-2.98433	4.59199	0.11775	0.28471	0.02563	0.00574	0.01829	-0.01284	-1.47957	2.28079	-11.48769	-0.18460	0.63378	0.01772	-0.00973	-0.06015	0.00445	-15.67314	-2.78311	10.32973	0.00683	0.00313	0.00228	-0.00077	-0.00002	0.00024	106.18248	11.29368	-23.83461	-0.15345	-0.02882	-0.00022	-0.02654
278			2.77000	7.34186	-2.79023	15.98398	0.57365	-0.06721	0.05719	-0.05425	-0.01540	0.01311	0.00706	-0.00264	0.93980	3.83460	-3.03449	4.87103	0.11334	0.28235	0.02786	0.00664	0.01246	-0.01257	-1.50771	2.33343	-11.61719	-0.17482	0.63513	0.01753	-0.01098	-0.04802	0.00321	-15.61849	-2.75256	10.26165	0.00693	0.00321	0.00234	-0.00067	-0.00008	0.00031	106.10095	11.15182	-23.72132	-0.15591	-0.02793	-0.00181	-0.02726
279			2.78000	7.39132	-2.94758	15.85900	0.56621	-0.06407	0.05859	-0.05525	-0.01593	0.01560	0.00408	-0.00071	0.93555	3.78735	-3.06943	5.10528	0.10976	0.27830	0.02965	0.00619	0.00659	-0.01019	-1.54308	2.37293	-11.69531	-0.16800	0.63430	0.01746	-0.01180	-0.03515	0.00132	-15.56855	-2.71616	10.19249	0.00704	0.00330	0.00246	-0.00065	-0.00010	0.00030	106.03130	11.00750	-23.58041	-0.15801	-0.02723	-0.00229	-0.02414
280			2.79000	7.43995	-3.11199	15.71770	0.56081	-0.06367	0.05820	-0.05374	-0.01564	0.01664	0.00098	0.00110	0.93742	3.74911	-3.08766	5.26259	0.10848	0.27320	0.02956	0.00452	0.00130	-0.00554	-1.58470	2.39925	-11.70191	-0.16582	0.63457	0.01639	-0.01216	-0.02381	-0.00098	-15.51878	-2.68268	10.13502	0.00716	0.00341	0.00262	-0.00063	-0.00009	0.00025	105.98071	10.87928	-23.43403	-0.15969	-0.02689	-0.00146	-0.01867
281			2.80000	7.48546	-3.26915	15.57012	0.55714	-0.06323	0.05662	-0.04995	-0.01398	0.01617	-0.00156	0.00221	0.94208	3.72807	-3.08897	5.31963	0.11011	0.27073	0.02787	0.00177	-0.00306	-0.00014	-1.63001	2.41404	-11.62540	-0.16880	0.63947	0.01468	-0.01190	-0.01525	-0.00301	-15.47197	-2.65680	10.09400	0.00726	0.00351	0.00279	-0.00055	-0.00007	0.00018	105.95030	10.78126	-23.29947	-0.16073	-0.02680	0.00013	-0.01257
282			2.81000	7.52611	-3.40580	15.42580	0.55389	-0.06255	0.05429	-0.04459	-0.01115	0.01456	-0.00389	0.00242	0.94797	3.73032	-3.07511	5.26920	0.11506	0.26857	0.02517	-0.00208	-0.00625	0.00435	-1.67538	2.41993	-11.46616	-0.17732	0.64310	0.01313	-0.01091	-0.00953	-0.00443	-15.43560	-2.64190	10.06852	0.00737	0.00359	0.00296	-0.00036	-0.00003	0.00010	105.93685	10.72151	-23.18921	-0.16079	-0.02663	0.00159	-0.00656
283			2.82000	7.56124	-3.51183	15.29160	0.55482	-0.06276	0.05228	-0.03908	-0.00775	0.01248	-0.00570	0.00249	0.95657	3.75905	-3.04931	5.12350	0.11821	0.26761	0.02273	-0.00682	-0.00800	0.00713	-1.71653	2.41985	-11.23770	-0.18388	0.64512	0.01273	-0.00870	-0.00692	-0.00555	-15.41712	-2.63842	10.05832	0.00747	0.00367	0.00313	-0.00008	-0.00001	0.00002	105.93778	10.70268	-23.11562	-0.16016	-0.02647	0.00283	-0.00051
284			2.83000	7.59139	-3.58203	15.17281	0.55933	-0.06338	0.05110	-0.03403	-0.00419	0.01021	-0.00576	0.00174	0.96668	3.81541	-3.01730	4.91200	0.12334	0.27155	0.02055	-0.01204	-0.00886	0.00809	-1.75064	2.41733	-10.96642	-0.19441	0.65279	0.01315	-0.00591	-0.00688	-0.00632	-15.42365	-2.63872	10.06313	0.00754	0.00370	0.00323	0.00030	-0.00004	-0.00005	105.95175	10.72042	-23.08949	-0.15939	-0.02658	0.00404	0.00524
285			2.84000	7.61745	-3.61721	15.07433	0.56476	-0.06535	0.05048	-0.02961	-0.00108	0.00782	-0.00407	-0.00019	0.97434	3.89482	-2.98210	4.67519	0.13174	0.27748	0.01851	-0.01735	-0.00933	0.00742	-1.77480	2.41509	-10.68657	-0.21060	0.66231	0.01387	-0.00295	-0.00910	-0.00644	-15.46136	-2.63214	10.07809	0.00751	0.00365	0.00318	0.00071	-0.00010	-0.00007	105.97580	10.76204	-23.11370	-0.15855	-0.02690	0.00480	0.00989
286			2.85000	7.64054	-3.62425	14.99896	0.56633	-0.06736	0.04970	-0.02564	0.00115	0.00558	-0.00162	-0.00193	0.97740	3.99012	-2.94771	4.45566	0.14046	0.28316	0.01625	-0.02173	-0.00979	0.00548	-1.78909	2.41665	-10.43369	-0.22300	0.66846	0.01389	-0.00023	-0.01322	-0.00544	-15.52999	-2.61673	10.09699	0.00739	0.00354	0.00302	0.00104	-0.00014	-0.00008	106.00569	10.80989	-23.18342	-0.15761	-0.02723	0.00492	0.01329
287			2.86000	7.66111	-3.61498	14.94404	0.56514	-0.06839	0.04873	-0.02166	0.00200	0.00400	0.00124	-0.00296	0.97790	4.09189	-2.91581	4.29213	0.14776	0.29000	0.01371	-0.02412	-0.01082	0.00293	-1.79494	2.42376	-10.23688	-0.22771	0.67358	0.01265	0.00150	-0.01799	-0.00351	-15.62072	-2.59751	10.11767	0.00724	0.00341	0.00281	0.00122	-0.00015	-0.00008	106.03925	10.84583	-23.29051	-0.15688	-0.02762	0.00481	0.01572
288			2.87000	7.67830	-3.60349	14.90117	0.56279	-0.07062	0.04774	-0.01687	0.00142	0.00346	0.00429	-0.00337	0.97703	4.18946	-2.88778	4.21446	0.15328	0.29581	0.01126	-0.02373	-0.01182	0.00054	-1.79507	2.43727	-10.11423	-0.22694	0.67601	0.01050	0.00179	-0.02342	-0.00150	-15.72166	-2.57713	10.14002	0.00708	0.00328	0.00260	0.00126	-0.00015	-0.00007	106.07538	10.85369	-23.42318	-0.15629	-0.02792	0.00441	0.01707
289			2.88000	7.69009	-3.60316	14.85857	0.56035	-0.07237	0.04759	-0.01105	-0.00058	0.00421	0.00791	-0.00359	0.97511	4.27194	-2.86629	4.24068	0.15805	0.30416	0.00940	-0.02043	-0.01201	-0.00131	-1.79290	2.45831	-10.07196	-0.22398	0.68214	0.00793	0.00060	-0.03081	-0.00005	-15.82188	-2.55579	10.16317	0.00693	0.00316	0.00242	0.00117	-0.00015	-0.00007	106.11256	10.82286	-23.56573	-0.15560	-0.02789	0.00334	0.01707
290			2.89000	7.69462	-3.62615	14.80182	0.55697	-0.07206	0.04893	-0.00477	-0.00383	0.00651	0.01161	-0.00467	0.97079	4.32918	-2.85457	4.37797	0.16556	0.31403	0.00880	-0.01460	-0.01076	-0.00292	-1.79212	2.48888	-10.10596	-0.22696	0.69123	0.00595	-0.00212	-0.04200	0.00070	-15.91275	-2.53347	10.18617	0.00682	0.00308	0.00229	0.00102	-0.00016	-0.00005	106.14878	10.75132	-23.70185	-0.15503	-0.02766	0.00204	0.01555
291			2.90000	7.69079	-3.68391	14.71526	0.55510	-0.06827	0.05172	0.00081	-0.00765	0.01048	0.01363	-0.00599	0.96596	4.35394	-2.85587	4.62348	0.17145	0.32185	0.01011	-0.00593	-0.00807	-0.00514	-1.79786	2.53213	-10.20410	-0.23148	0.69562	0.00532	-0.00675	-0.05724	0.00113	-15.99129	-2.50573	10.20482	0.00677	0.00303	0.00222	0.00089	-0.00019	-0.00001	106.18115	10.64292	-23.81401	-0.15481	-0.02740	0.00100	0.01223
292			2.91000	7.67913	-3.78447	14.58837	0.55507	-0.06246	0.05524	0.00394	-0.01108	0.01561	0.01353	-0.00713	0.96177	4.34003	-2.87018	4.96129	0.17415	0.32578	0.01292	0.00439	-0.00394	-0.00829	-1.81508	2.59075	-10.34721	-0.23543	0.69445	0.00570	-0.01318	-0.07487	0.00154	-16.06184	-2.46381	10.21012	0.00674	0.00302	0.00218	0.00082	-0.00025	0.00007	106.20568	10.50301	-23.88381	-0.15461	-0.02687	-0.00008	0.00757
293			2.92000	7.66305	-3.92873	14.42077	0.55506	-0.05683	0.05979	0.00213	-0.01360	0.02138	0.01118	-0.00723	0.95619	4.28831	-2.89759	5.35826	0.16972	0.32327	0.01791	0.01352	0.00128	-0.01266	-1.84811	2.66549	-10.51035	-0.23079	0.68485	0.00778	-0.01977	-0.09103	0.00218	-16.13048	-2.40286	10.19505	0.00674	0.00305	0.00217	0.00080	-0.00031	0.00016	106.22176	10.33850	-23.89926	-0.15413	-0.02588	-0.00158	0.00337
294			2.93000	7.64918	-4.11089	14.21795	0.55422	-0.05018	0.06383	-0.00695	-0.01450	0.02691	0.00757	-0.00633	0.94978	4.20790	-2.93527	5.76978	0.16002	0.31913	0.02291	0.01845	0.00594	-0.01589	-1.89848	2.75339	-10.66322	-0.21791	0.67550	0.00949	-0.02453	-0.10221	0.00222	-16.19962	-2.32939	10.16138	0.00675	0.00309	0.00217	0.00080	-0.00031	0.00022	106.23474	10.15994	-23.86155	-0.15348	-0.02463	-0.00304	0.00137
295			2.94000	7.64600	-4.32110	13.98495	0.55403	-0.04429	0.06548	-0.02336	-0.01420	0.03120	0.00270	-0.00536	0.94619	4.11570	-2.97730	6.15028	0.15032	0.31146	0.02589	0.01838	0.00845	-0.01572	-1.96438	2.84775	-10.77337	-0.20747	0.66455	0.00963	-0.02707	-0.10537	0.00130	-16.26912	-2.25966	10.11613	0.00679	0.00317	0.00221	0.00082	-0.00024	0.00024	106.25272	9.98151	-23.78180	-0.15294	-0.02352	-0.00370	0.00189
296			2.95000	7.66015	-4.54780	13.72441	0.55467	-0.03741	0.06589	-0.04316	-0.01243	0.03443	-0.00132	-0.00355	0.94417	4.03189	-3.01645	6.46237	0.13972	0.30988	0.02713	0.01413	0.00848	-0.01262	-2.04055	2.94034	-10.81222	-0.19648	0.66549	0.00855	-0.02653	-0.10228	-0.00004	-16.34096	-2.21162	10.06492	0.00687	0.00327	0.00230	0.00088	-0.00008	0.00024	106.28130	9.81873	-23.67470	-0.15254	-0.02270	-0.00337	0.00421
297			2.96000	7.69192	-4.77828	13.44055	0.55348	-0.03252	0.06532	-0.05961	-0.01048	0.03604	-0.00439	-0.00185	0.94171	3.97200	-3.04632	6.68074	0.13335	0.30921	0.02709	0.00828	0.00655	-0.00781	-2.11965	3.02362	-10.76186	-0.19551	0.67014	0.00764	-0.02428	-0.09328	-0.00125	-16.42009	-2.19927	10.00990	0.00695	0.00338	0.00243	0.00101	0.00015	0.00022	106.32297	9.68599	-23.55532	-0.15233	-0.02219	-0.00229	0.00766
298			2.97000	7.73533	-4.99823	13.14528	0.55107	-0.02936	0.06490	-0.06857	-0.00854	0.03568	-0.00608	-0.00134	0.93746	3.94335	-3.06368	6.79075	0.13318	0.30986	0.02671	0.00211	0.00412	-0.00252	-2.19301	3.09287	-10.61905	-0.20802	0.67797	0.00804	-0.02061	-0.08112	-0.00253	-16.51156	-2.23164	9.95212	0.00704	0.00346	0.00256	0.00119	0.00042	0.00018	106.37865	9.59382	-23.43859	-0.15243	-0.02200	-0.00077	0.01194
299			2.98000	7.78396	-5.19340	12.85893	0.54649	-0.02650	0.06487	-0.07076	-0.00644	0.03296	-0.00691	-0.00083	0.93370	3.94812	-3.06900	6.78780	0.13534	0.31248	0.02629	-0.00447	0.00241	0.00252	-2.25286	3.14690	-10.39554	-0.22168	0.68698	0.00956	-0.01405	-0.06819	-0.00416	-16.61803	-2.31186	9.89440	0.00711	0.00350	0.00265	0.00139	0.00069	0.00011	106.44884	9.54670	-23.33887	-0.15287	-0.02221	0.00112	0.01677
300			2.99000	7.83491	-5.35283	12.60390	0.54482	-0.02490	0.06560	-0.07022	-0.00460	0.02829	-0.00710	0.00011	0.93528	3.98712	-3.06490	6.68030	0.13579	0.31781	0.02623	-0.01144	0.00181	0.00679	-2.29322	3.18703	-10.11537	-0.22770	0.69895	0.01184	-0.00506	-0.05581	-0.00602	-16.74014	-2.43361	9.84048	0.00719	0.00347	0.00272	0.00161	0.00086	0.00005	106.53296	9.54183	-23.26612	-0.15348	-0.02279	0.00323	0.02138
301			3.00000	7.88870	-5.47056	12.39614	0.54621	-0.02419	0.06628	-0.07004	-0.00300	0.02229	-0.00679	0.00042	0.94194	4.06053	-3.05485	6.49098	0.13853	0.32480	0.02550	-0.01906	0.00234	0.00945	-2.31083	3.21515	-9.80901	-0.23247	0.71322	0.01373	0.00450	-0.04408	-0.00723	-16.87874	-2.57894	9.79266	0.00728	0.00340	0.00274	0.00185	0.00089	-0.00000	106.62762	9.57003	-23.22312	-0.15371	-0.02341	0.00494	0.02458
302			3.01000	7.94732	-5.54617	12.24001	0.54754	-0.02361	0.06601	-0.07118	-0.00159	0.01612	-0.00667	0.00016	0.95087	4.16749	-3.04306	6.25575	0.14460	0.32991	0.02350	-0.02757	0.00395	0.00967	-2.30498	3.23357	-9.50817	-0.23666	0.72230	0.01456	0.01339	-0.03370	-0.00716	-17.03504	-2.72164	9.75342	0.00734	0.00330	0.00273	0.00209	0.00076	-0.00003	106.72570	9.61939	-23.20885	-0.15321	-0.02378	0.00571	0.02538
303			3.02000	8.01189	-5.58544	12.12842	0.54921	-0.02430	0.06491	-0.07286	-0.00054	0.01115	-0.00593	-0.00016	0.95901	4.30415	-3.03433	6.01894	0.15070	0.33448	0.02046	-0.03564	0.00687	0.00767	-2.27787	3.24600	-9.24236	-0.23575	0.72873	0.01400	0.02010	-0.02776	-0.00574	-17.20860	-2.83627	9.72705	0.00734	0.00319	0.00266	0.00229	0.00052	-0.00005	106.81763	9.67858	-23.22222	-0.15237	-0.02396	0.00561	0.02366
304			3.03000	8.08065	-5.59879	12.04769	0.54763	-0.02719	0.06284	-0.07228	0.00017	0.00796	-0.00423	-0.00085	0.96346	4.46132	-3.03446	5.82511	0.16018	0.33748	0.01628	-0.04252	0.01120	0.00435	-2.23398	3.25861	-9.03648	-0.23564	0.73319	0.01194	0.02398	-0.02923	-0.00346	-17.39380	-2.90728	9.71807	0.00726	0.00308	0.00252	0.00234	0.00024	-0.00006	106.89487	9.73689	-23.26123	-0.15177	-0.02416	0.00508	0.02014
305			3.04000	8.14896	-5.59868	11.98301	0.54490	-0.03003	0.06121	-0.06760	0.00050	0.00662	-0.00178	-0.00102	0.96512	4.62471	-3.04869	5.71028	0.16808	0.34201	0.01250	-0.04536	0.01620	0.00135	-2.18026	3.27875	-8.90813	-0.22920	0.73974	0.00926	0.02373	-0.03909	-0.00136	-17.57834	-2.93189	9.72694	0.00712	0.00299	0.00236	0.00220	0.00000	-0.00007	106.95323	9.78315	-23.31945	-0.15185	-0.02446	0.00434	0.01587
306			3.05000	8.21053	-5.59756	11.92173	0.54654	-0.03178	0.06147	-0.05855	0.00028	0.00681	0.00150	-0.00226	0.96614	4.77735	-3.07886	5.69689	0.17665	0.35042	0.01026	-0.04356	0.02004	-0.00077	-2.12513	3.31273	-8.86572	-0.22597	0.75420	0.00710	0.02015	-0.05580	0.00001	-17.74579	-2.91702	9.74811	0.00697	0.00292	0.00220	0.00185	-0.00017	-0.00005	106.99355	9.80629	-23.38501	-0.15223	-0.02463	0.00319	0.01167
307			3.06000	8.25926	-5.60695	11.85536	0.55244	-0.02987	0.06306	-0.04543	-0.00047	0.00793	0.00350	-0.00681	0.96683	4.90290	-3.12141	5.79060	0.19382	0.35643	0.00935	-0.03827	0.01994	-0.00236	-2.07814	3.36357	-8.90722	-0.24504	0.76535	0.00620	0.01452	-0.07433	0.00086	-17.88005	-2.87581	9.77235	0.00685	0.00286	0.00205	0.00135	-0.00026	-0.00002	107.01991	9.79853	-23.44363	-0.15242	-0.02440	0.00139	0.00807
308			3.07000	8.29099	-5.63597	11.78095	0.55980	-0.02720	0.06457	-0.02973	-0.00140	0.00924	0.00351	-0.01194	0.96629	4.98819	-3.16757	5.97989	0.20970	0.35624	0.00933	-0.02703	0.01454	-0.00369	-2.04815	3.42974	-9.02069	-0.26820	0.76593	0.00577	0.00461	-0.08851	0.00143	-17.96934	-2.82360	9.79176	0.00680	0.00283	0.00195	0.00078	-0.00027	0.00001	107.03722	9.75709	-23.48466	-0.15232	-0.02385	-0.00056	0.00538
309			3.08000	8.30495	-5.68891	11.70093	0.56391	-0.02452	0.06633	-0.01424	-0.00218	0.01012	0.00313	-0.01489	0.96524	5.02591	-3.20732	6.23793	0.21947	0.35769	0.01002	-0.01119	0.00561	-0.00481	-2.04174	3.50609	-9.18588	-0.28115	0.76971	0.00496	-0.00871	-0.09560	0.00156	-18.00922	-2.77211	9.80193	0.00684	0.00281	0.00190	0.00021	-0.00023	0.00003	107.05037	9.68344	-23.50262	-0.15190	-0.02310	-0.00218	0.00370
310			3.09000	8.30415	-5.76198	11.62194	0.56347	-0.02240	0.06818	-0.00184	-0.00258	0.01001	0.00212	-0.01495	0.96327	5.01610	-3.23358	6.52696	0.22115	0.35910	0.01157	0.00533	-0.00390	-0.00571	-2.06183	3.58494	-9.37733	-0.28057	0.77295	0.00408	-0.02167	-0.09332	0.00137	-18.00394	-2.72822	9.80202	0.00694	0.00283	0.00191	-0.00027	-0.00017	0.00005	107.06303	9.58404	-23.49720	-0.15093	-0.02216	-0.00338	0.00276
311			3.10000	8.29382	-5.84371	11.55274	0.56310	-0.02154	0.06979	0.00629	-0.00260	0.00864	0.00069	-0.01206	0.96156	4.96645	-3.24433	6.80370	0.21077	0.36069	0.01382	0.01798	-0.01128	-0.00603	-2.10639	3.65831	-9.56706	-0.26269	0.77472	0.00314	-0.02972	-0.08245	0.00098	-17.96569	-2.69678	9.79402	0.00708	0.00286	0.00197	-0.00058	-0.00010	0.00006	107.07618	9.47179	-23.47345	-0.14975	-0.02124	-0.00404	0.00213
312			3.11000	8.27905	-5.91924	11.50085	0.56264	-0.02174	0.07077	0.01073	-0.00224	0.00617	-0.00108	-0.00854	0.96368	4.88997	-3.24114	7.02857	0.20016	0.36179	0.01570	0.02511	-0.01544	-0.00503	-2.16903	3.71998	-9.72947	-0.24768	0.77656	0.00230	-0.03286	-0.06691	0.00057	-17.91159	-2.68116	9.78158	0.00724	0.00291	0.00204	-0.00067	-0.00002	0.00005	107.08872	9.36389	-23.43998	-0.14901	-0.02061	-0.00395	0.00158
313			3.12000	8.26352	-5.97509	11.47042	0.56320	-0.02218	0.07078	0.01271	-0.00147	0.00298	-0.00305	-0.00589	0.96832	4.80172	-3.22700	7.17444	0.19323	0.36172	0.01664	0.02740	-0.01699	-0.00283	-2.24031	3.76772	-9.84646	-0.24320	0.77769	0.00159	-0.03236	-0.05086	0.00025	-17.86045	-2.68126	9.76845	0.00740	0.00297	0.00213	-0.00054	0.00005	0.00004	107.09940	9.27767	-23.40556	-0.14893	-0.02044	-0.00305	0.00126
314			3.13000	8.24936	-6.00135	11.46375	0.56614	-0.02303	0.07030	0.01356	-0.00035	-0.00058	-0.00497	-0.00473	0.97332	4.71620	-3.20394	7.22786	0.18934	0.36020	0.01712	0.02574	-0.01751	-0.00012	-2.30972	3.80201	-9.90895	-0.24761	0.77762	0.00148	-0.02843	-0.03579	0.00009	-17.82985	-2.69203	9.75742	0.00751	0.00304	0.00222	-0.00018	0.00008	0.00002	107.10852	9.22595	-23.37741	-0.14931	-0.02070	-0.00148	0.00128
315			3.14000	8.23732	-5.99109	11.48236	0.56411	-0.02601	0.06868	0.01414	0.00117	-0.00416	-0.00545	-0.00489	0.97590	4.64522	-3.17222	7.18697	0.19334	0.35916	0.01586	0.02174	-0.01830	0.00237	-2.36733	3.82328	-9.91524	-0.26218	0.78204	0.00078	-0.02134	-0.02079	-0.00003	-17.83390	-2.70767	9.74937	0.00755	0.00311	0.00230	0.00033	0.00010	0.00001	107.11648	9.21493	-23.36026	-0.14991	-0.02124	0.00029	0.00120
316			3.15000	8.22703	-5.94028	11.52535	0.55913	-0.03017	0.06690	0.01523	0.00330	-0.00726	-0.00378	-0.00491	0.97522	4.59653	-3.13192	7.06144	0.19732	0.36347	0.01381	0.01557	-0.01965	0.00385	-2.40557	3.83092	-9.87018	-0.27161	0.79508	-0.00043	-0.01068	-0.00521	0.00005	-17.88028	-2.72717	9.74307	0.00751	0.00318	0.00235	0.00087	0.00013	-0.00001	107.12116	9.24473	-23.35568	-0.15047	-0.02179	0.00160	0.00038
317			3.16000	8.21699	-5.84925	11.58806	0.55384	-0.03434	0.06555	0.01758	0.00585	-0.00959	-0.00054	-0.00490	0.97341	4.57196	-3.08491	6.87339	0.20085	0.37278	0.01169	0.00896	-0.02086	0.00422	-2.42102	3.82540	-9.78598	-0.27637	0.81397	-0.00150	0.00080	0.00976	0.00025	-17.96714	-2.75494	9.73861	0.00742	0.00324	0.00239	0.00131	0.00019	-0.00004	107.11867	9.31212	-23.36483	-0.15123	-0.02225	0.00217	-0.00127
318			3.17000	8.20476	-5.72324	11.66418	0.55135	-0.03970	0.06402	0.02185	0.00874	-0.01113	0.00266	-0.00507	0.97251	4.56741	-3.03502	6.65335	0.20251	0.38016	0.00973	0.00364	-0.02096	0.00380	-2.41483	3.80922	-9.68120	-0.27797	0.82657	-0.00211	0.01057	0.02189	0.00039	-18.08241	-2.79593	9.73919	0.00731	0.00328	0.00242	0.00153	0.00025	-0.00008	107.10596	9.41228	-23.39001	-0.15249	-0.02274	0.00228	-0.00333
319			3.18000	8.18769	-5.57105	11.75014	0.55204	-0.04870	0.06072	0.02838	0.01236	-0.01196	0.00400	-0.00591	0.97368	4.57484	-2.98628	6.43130	0.20376	0.37599	0.00723	0.00087	-0.01930	0.00271	-2.39131	3.78625	-9.57683	-0.28254	0.81839	-0.00249	0.01754	0.02919	0.00041	-18.20647	-2.85062	9.74959	0.00720	0.00331	0.00244	0.00148	0.00029	-0.00015	107.08244	9.53875	-23.43315	-0.15429	-0.02341	0.00231	-0.00525
320			3.19000	8.16356	-5.40330	11.84701	0.55352	-0.05922	0.05649	0.03663	0.01586	-0.01242	0.00393	-0.00621	0.97676	4.58461	-2.94221	6.23020	0.20255	0.36480	0.00473	0.00102	-0.01635	0.00152	-2.35615	3.76046	-9.49243	-0.28326	0.79637	-0.00288	0.02085	0.03143	0.00034	-18.31701	-2.91337	9.77314	0.00709	0.00334	0.00245	0.00117	0.00029	-0.00021	107.04987	9.68197	-23.49314	-0.15629	-0.02429	0.00246	-0.00652
321			3.20000	8.13130	-5.23153	11.95693	0.55513	-0.07080	0.05276	0.04548	0.01855	-0.01259	0.00488	-0.00581	0.98087	4.58781	-2.90560	6.06690	0.19946	0.35685	0.00248	0.00375	-0.01286	0.00060	-2.31567	3.73553	-9.44370	-0.27849	0.78068	-0.00385	0.02023	0.02988	0.00018	-18.39250	-2.97657	9.81024	0.00700	0.00335	0.00244	0.00064	0.00026	-0.00025	107.01254	9.82863	-23.56443	-0.15828	-0.02541	0.00291	-0.00725
322			3.21000	8.09058	-5.06751	12.07623	0.55489	-0.07938	0.05074	0.05394	0.01891	-0.01234	0.00864	-0.00558	0.98315	4.57695	-2.87893	5.95724	0.19944	0.36178	0.00049	0.00860	-0.00937	0.00007	-2.27624	3.71451	-9.44142	-0.27552	0.78805	-0.00568	0.01663	0.02594	-0.00022	-18.41819	-3.03525	9.85435	0.00698	0.00336	0.00241	0.00001	0.00023	-0.00024	106.97327	9.96275	-23.63416	-0.15987	-0.02652	0.00347	-0.00841
323			3.22000	8.04099	-4.92202	12.19527	0.55409	-0.08295	0.04997	0.06182	0.01663	-0.01150	0.01340	-0.00625	0.98106	4.54607	-2.86368	5.91498	0.20173	0.37316	-0.00084	0.01515	-0.00593	-0.00001	-2.24346	3.69965	-9.49051	-0.27829	0.80486	-0.00757	0.01109	0.01999	-0.00096	-18.39047	-3.08608	9.89335	0.00705	0.00338	0.00241	-0.00061	0.00019	-0.00018	106.93128	10.06947	-23.68566	-0.16083	-0.02725	0.00362	-0.01057
324			3.23000	7.98251	-4.80319	12.30606	0.55442	-0.08395	0.04974	0.06839	0.01278	-0.01045	0.01664	-0.00716	0.97649	4.49162	-2.85950	5.94319	0.20195	0.38023	-0.00084	0.02211	-0.00300	0.00008	-2.22106	3.69181	-9.58865	-0.28239	0.81268	-0.00860	0.00432	0.01385	-0.00176	-18.31552	-3.12473	9.91728	0.00721	0.00342	0.00243	-0.00116	0.00015	-0.00010	106.88518	10.13994	-23.70730	-0.16111	-0.02744	0.00321	-0.01296
325			3.24000	7.91767	-4.71585	12.41012	0.55705	-0.08409	0.05089	0.07200	0.00820	-0.01021	0.01843	-0.00716	0.97111	4.41505	-2.86328	6.02649	0.19533	0.38388	0.00136	0.02711	-0.00138	-0.00022	-2.21076	3.68924	-9.72578	-0.27770	0.81444	-0.00829	-0.00242	0.01058	-0.00214	-18.20473	-3.14824	9.92358	0.00742	0.00346	0.00246	-0.00157	0.00010	-0.00002	106.83725	10.17291	-23.69624	-0.16087	-0.02722	0.00254	-0.01436
326			3.25000	7.85196	-4.66083	12.51917	0.56214	-0.08290	0.05259	0.07196	0.00347	-0.01118	0.01745	-0.00773	0.96483	4.32318	-2.86984	6.13143	0.18671	0.37897	0.00507	0.02947	-0.00145	-0.00086	-2.21196	3.68835	-9.88491	-0.27454	0.80228	-0.00637	-0.00760	0.01182	-0.00177	-18.07355	-3.15981	9.91579	0.00764	0.00352	0.00251	-0.00176	0.00007	0.00004	106.79191	10.17446	-23.65626	-0.16017	-0.02676	0.00199	-0.01436
327			3.26000	7.79017	-4.63510	12.64573	0.56750	-0.08139	0.05500	0.06967	-0.00058	-0.01315	0.01431	-0.00877	0.95645	4.22453	-2.87349	6.22001	0.17694	0.36670	0.01007	0.02946	-0.00297	-0.00117	-2.22189	3.68469	-10.04557	-0.27257	0.77937	-0.00271	-0.01053	0.01733	-0.00072	-17.94212	-3.16563	9.90069	0.00785	0.00358	0.00259	-0.00165	0.00005	0.00006	106.75235	10.15610	-23.59543	-0.15915	-0.02632	0.00208	-0.01335
328			3.27000	7.73341	-4.63184	12.79267	0.57055	-0.08009	0.05733	0.06665	-0.00321	-0.01506	0.01069	-0.00958	0.94791	4.12570	-2.87045	6.26553	0.16765	0.35371	0.01472	0.02787	-0.00466	-0.00049	-2.23668	3.67463	-10.18884	-0.26973	0.75809	0.00099	-0.01109	0.02566	0.00022	-17.83469	-3.16574	9.88522	0.00800	0.00364	0.00270	-0.00119	-0.00001	0.00007	106.71927	10.13107	-23.52308	-0.15800	-0.02607	0.00299	-0.01193
329			3.28000	7.68100	-4.64013	12.95121	0.57405	-0.07796	0.05907	0.06306	-0.00386	-0.01591	0.00724	-0.00907	0.94277	4.03205	-2.86124	6.25934	0.15484	0.34509	0.01833	0.02421	-0.00500	0.00097	-2.25260	3.65585	-10.30155	-0.25795	0.74448	0.00356	-0.00934	0.03521	0.00058	-17.77380	-3.15325	9.87514	0.00802	0.00369	0.00279	-0.00044	-0.00012	0.00005	106.69179	10.11169	-23.44770	-0.15665	-0.02590	0.00420	-0.01043
330			3.29000	7.63299	-4.64678	13.10725	0.58143	-0.07552	0.06045	0.05871	-0.00265	-0.01556	0.00457	-0.00750	0.94215	3.94948	-2.84971	6.20637	0.13799	0.34187	0.02122	0.01881	-0.00384	0.00268	-2.26617	3.62778	-10.37740	-0.23863	0.73991	0.00523	-0.00595	0.04522	0.00051	-17.77285	-3.12286	9.87600	0.00789	0.00371	0.00284	0.00041	-0.00026	0.00001	106.66859	10.10939	-23.37723	-0.15528	-0.02571	0.00505	-0.00879
331			3.30000	7.58946	-4.64078	13.24988	0.58988	-0.07404	0.06082	0.05404	-0.00037	-0.01432	0.00172	-0.00680	0.94510	3.88300	-2.83851	6.11577	0.12633	0.33559	0.02313	0.01377	-0.00263	0.00431	-2.27400	3.59026	-10.41538	-0.22976	0.73123	0.00691	-0.00189	0.05436	0.00022	-17.83172	-3.07650	9.89365	0.00766	0.00371	0.00284	0.00112	-0.00036	-0.00006	106.64940	10.13357	-23.31959	-0.15400	-0.02549	0.00530	-0.00673
332			3.31000	7.54976	-4.61683	13.37640	0.59678	-0.07322	0.06045	0.04932	0.00212	-0.01300	-0.00033	-0.00703	0.94900	3.83512	-2.82632	5.99379	0.12124	0.32918	0.02399	0.00948	-0.00320	0.00569	-2.27308	3.54413	-10.41792	-0.23156	0.72277	0.00841	0.00294	0.06161	-0.00021	-17.93735	-3.02302	9.93252	0.00733	0.00370	0.00281	0.00154	-0.00041	-0.00016	106.63522	10.18970	-23.28227	-0.15280	-0.02534	0.00520	-0.00405
333			3.32000	7.51411	-4.57550	13.49069	0.60335	-0.07439	0.05975	0.04353	0.00430	-0.01208	-0.00099	-0.00779	0.95203	3.80672	-2.80924	5.84502	0.11817	0.32437	0.02416	0.00539	-0.00586	0.00670	-2.26096	3.49155	-10.39100	-0.23577	0.71681	0.00965	0.00861	0.06553	-0.00066	-18.06714	-2.97566	9.99366	0.00696	0.00370	0.00279	0.00161	-0.00037	-0.00027	106.62756	10.27723	-23.27156	-0.15160	-0.02537	0.00516	-0.00088
334			3.33000	7.48475	-4.52091	13.59805	0.60645	-0.07425	0.05931	0.03487	0.00574	-0.01140	-0.00047	-0.00870	0.95228	3.79839	-2.78454	5.67751	0.11735	0.32373	0.02398	0.00135	-0.00952	0.00711	-2.23574	3.43636	-10.34378	-0.23901	0.71480	0.01074	0.01474	0.06495	-0.00101	-18.19537	-2.94683	10.07278	0.00662	0.00372	0.00279	0.00139	-0.00027	-0.00036	106.62716	10.38903	-23.28996	-0.15040	-0.02559	0.00532	0.00235
335			3.34000	7.46456	-4.45899	13.69809	0.60565	-0.07570	0.05854	0.02324	0.00652	-0.01007	0.00061	-0.00873	0.94824	3.80995	-2.75306	5.50774	0.11356	0.32228	0.02345	-0.00252	-0.01237	0.00657	-2.19651	3.38332	-10.28758	-0.23282	0.70855	0.01149	0.01998	0.05878	-0.00114	-18.29966	-2.94357	10.16024	0.00636	0.00375	0.00284	0.00099	-0.00012	-0.00041	106.63403	10.51348	-23.33488	-0.14927	-0.02594	0.00567	0.00528
336			3.35000	7.45504	-4.39750	13.78128	0.60258	-0.08020	0.05744	0.01020	0.00666	-0.00745	0.00168	-0.00788	0.94410	3.83908	-2.71931	5.35991	0.10851	0.31787	0.02270	-0.00560	-0.01283	0.00500	-2.14389	3.33703	-10.23403	-0.22108	0.69656	0.01208	0.02352	0.04746	-0.00103	-18.36545	-2.96437	10.24296	0.00621	0.00379	0.00291	0.00052	0.00002	-0.00040	106.64760	10.63772	-23.40010	-0.14835	-0.02637	0.00615	0.00760
337			3.36000	7.45559	-4.34539	13.83352	0.59933	-0.08295	0.05701	-0.00205	0.00556	-0.00367	0.00334	-0.00694	0.94076	3.88090	-2.68999	5.25860	0.10558	0.31788	0.02213	-0.00757	-0.01076	0.00274	-2.08011	3.30166	-10.19315	-0.21063	0.69078	0.01261	0.02540	0.03303	-0.00070	-18.38792	-2.99951	10.30701	0.00616	0.00379	0.00293	0.00005	0.00013	-0.00030	106.66637	10.75005	-23.47769	-0.14758	-0.02684	0.00660	0.00890
338			3.37000	7.46380	-4.31172	13.84461	0.59571	-0.08334	0.05780	-0.01106	0.00315	0.00073	0.00590	-0.00637	0.93749	3.92779	-2.67104	5.22094	0.10650	0.32393	0.02216	-0.00822	-0.00693	0.00016	-2.00924	3.27998	-10.17265	-0.20489	0.69584	0.01339	0.02577	0.01687	-0.00020	-18.37030	-3.03901	10.34137	0.00615	0.00372	0.00287	-0.00035	0.00021	-0.00014	106.68704	10.84071	-23.55902	-0.14696	-0.02733	0.00690	0.00862
339			3.38000	7.47537	-4.30432	13.81346	0.59341	-0.08220	0.05954	-0.01487	-0.00023	0.00504	0.00848	-0.00681	0.93467	3.96967	-2.66499	5.25202	0.11134	0.33224	0.02291	-0.00715	-0.00250	-0.00243	-1.93688	3.27331	-10.17733	-0.20679	0.70709	0.01467	0.02485	-0.00024	0.00045	-18.32195	-3.07842	10.33903	0.00620	0.00360	0.00273	-0.00062	0.00027	0.00004	106.70423	10.90219	-23.63363	-0.14649	-0.02783	0.00720	0.00630
340			3.39000	7.48528	-4.32753	13.74853	0.59455	-0.07928	0.06117	-0.01359	-0.00384	0.00835	0.00941	-0.00854	0.93353	3.99569	-2.67088	5.34316	0.11826	0.33744	0.02389	-0.00398	0.00158	-0.00462	-1.86947	3.28157	-10.20806	-0.21636	0.71512	0.01610	0.02243	-0.01642	0.00119	-18.25810	-3.11354	10.29764	0.00630	0.00346	0.00257	-0.00073	0.00028	0.00021	106.71155	10.93002	-23.68993	-0.14618	-0.02816	0.00731	0.00209
341			3.40000	7.49034	-4.37978	13.66514	0.59759	-0.07722	0.06165	-0.00943	-0.00693	0.00974	0.00726	-0.00992	0.93451	3.99797	-2.68577	5.47318	0.12102	0.33268	0.02491	0.00093	0.00461	-0.00586	-1.81327	3.30236	-10.26114	-0.22249	0.70805	0.01735	0.01741	-0.02795	0.00184	-18.19550	-3.13878	10.22215	0.00640	0.00329	0.00238	-0.00068	0.00026	0.00031	106.70444	10.92419	-23.71895	-0.14570	-0.02799	0.00660	-0.00288
342			3.41000	7.49061	-4.45307	13.58187	0.60178	-0.07598	0.06145	-0.00496	-0.00886	0.00898	0.00328	-0.00960	0.93805	3.97431	-2.70551	5.61146	0.11610	0.32408	0.02596	0.00589	0.00640	-0.00575	-1.77288	3.33063	-10.32813	-0.21593	0.69620	0.01786	0.01039	-0.03216	0.00214	-18.14504	-3.15290	10.12905	0.00649	0.00313	0.00222	-0.00053	0.00020	0.00032	106.68315	10.89030	-23.72026	-0.14499	-0.02731	0.00525	-0.00699
343			3.42000	7.48823	-4.53414	13.51610	0.60439	-0.07595	0.06073	-0.00181	-0.00922	0.00642	-0.00122	-0.00827	0.94417	3.92795	-2.72592	5.72503	0.10974	0.31505	0.02652	0.00953	0.00740	-0.00412	-1.75022	3.35954	-10.39721	-0.20546	0.68701	0.01760	0.00381	-0.02873	0.00199	-18.11106	-3.15624	10.04294	0.00659	0.00302	0.00214	-0.00033	0.00010	0.00026	106.65233	10.83912	-23.70229	-0.14428	-0.02646	0.00396	-0.00927
344			3.43000	7.48600	-4.60681	13.47968	0.60635	-0.07730	0.05941	-0.00021	-0.00780	0.00284	-0.00540	-0.00616	0.95227	3.86641	-2.74456	5.78746	0.10216	0.30733	0.02632	0.01125	0.00821	-0.00143	-1.74413	3.38249	-10.45618	-0.19252	0.68232	0.01657	-0.00110	-0.01922	0.00143	-18.09519	-3.14596	9.98620	0.00666	0.00296	0.00212	-0.00010	-0.00003	0.00015	106.61750	10.78337	-23.67782	-0.14363	-0.02571	0.00317	-0.00994
345			3.44000	7.48550	-4.65597	13.47665	0.60581	-0.07920	0.05798	0.00121	-0.00471	-0.00088	-0.00805	-0.00393	0.95963	3.79893	-2.76070	5.78515	0.09688	0.30326	0.02555	0.01147	0.00864	0.00153	-1.75095	3.39481	-10.49533	-0.18290	0.68476	0.01530	-0.00392	-0.00604	0.00071	-18.09844	-3.11935	9.97037	0.00667	0.00297	0.00216	0.00015	-0.00017	0.00003	106.58128	10.73490	-23.65821	-0.14322	-0.02524	0.00295	-0.01015
346			3.45000	7.48585	-4.67209	13.50595	0.60466	-0.08207	0.05644	0.00458	-0.00056	-0.00438	-0.00917	-0.00223	0.96550	3.73420	-2.77263	5.71689	0.09441	0.30106	0.02441	0.01070	0.00734	0.00416	-1.76556	3.39423	-10.50941	-0.17944	0.69012	0.01419	-0.00492	0.00893	0.00002	-18.12123	-3.07798	9.99223	0.00663	0.00303	0.00224	0.00039	-0.00028	-0.00007	106.54158	10.70306	-23.64915	-0.14323	-0.02507	0.00312	-0.01116
347			3.46000	7.48409	-4.65210	13.56621	0.60179	-0.08394	0.05500	0.01093	0.00398	-0.00760	-0.00823	-0.00132	0.97070	3.67858	-2.77589	5.58826	0.09760	0.30523	0.02264	0.00965	0.00314	0.00605	-1.78229	3.38004	-10.49707	-0.18355	0.70482	0.01291	-0.00450	0.02448	-0.00056	-18.16171	-3.02909	10.03651	0.00652	0.00313	0.00232	0.00054	-0.00031	-0.00012	106.49344	10.69369	-23.65034	-0.14358	-0.02495	0.00298	-0.01329
348			3.47000	7.47718	-4.59756	13.65643	0.59959	-0.08548	0.05309	0.01961	0.00830	-0.01041	-0.00640	-0.00168	0.97459	3.63580	-2.76473	5.40990	0.10437	0.31099	0.02018	0.00830	-0.00406	0.00691	-1.79648	3.35291	-10.46112	-0.19448	0.71920	0.01148	-0.00303	0.03882	-0.00090	-18.21112	-2.98814	10.08548	0.00638	0.00323	0.00239	0.00053	-0.00022	-0.00015	106.43332	10.71038	-23.66083	-0.14422	-0.02475	0.00216	-0.01582
349			3.48000	7.46330	-4.51252	13.77518	0.59970	-0.08733	0.05127	0.02892	0.01223	-0.01276	-0.00444	-0.00350	0.97763	3.60628	-2.73606	5.19711	0.11352	0.31586	0.01786	0.00685	-0.01244	0.00693	-1.80529	3.31538	-10.40864	-0.21149	0.72911	0.01061	-0.00096	0.04956	-0.00105	-18.25206	-2.97635	10.12758	0.00627	0.00333	0.00245	0.00032	-0.00000	-0.00016	106.36168	10.75580	-23.68309	-0.14544	-0.02473	0.00127	-0.01773
350			3.49000	7.44251	-4.40146	13.91927	0.60178	-0.08928	0.04971	0.03674	0.01584	-0.01456	-0.00261	-0.00662	0.98133	3.58778	-2.69172	4.96863	0.12577	0.32020	0.01581	0.00551	-0.01927	0.00631	-1.80810	3.27149	-10.34987	-0.23440	0.73647	0.01020	0.00129	0.05502	-0.00103	-18.26503	-3.01048	10.15740	0.00623	0.00339	0.00249	-0.00007	0.00029	-0.00017	106.28262	10.83156	-23.71979	-0.14729	-0.02522	0.00110	-0.01854
351			3.50000	7.41684	-4.26744	14.08252	0.60422	-0.09151	0.04842	0.04111	0.01950	-0.01570	-0.00096	-0.00907	0.98378	3.57738	-2.63860	4.74446	0.13369	0.32406	0.01439	0.00403	-0.02218	0.00542	-1.80541	3.22617	-10.29549	-0.24870	0.74021	0.00989	0.00347	0.05471	-0.00084	-18.23691	-3.09490	10.17283	0.00631	0.00343	0.00253	-0.00055	0.00058	-0.00018	106.20139	10.93729	-23.76862	-0.14963	-0.02626	0.00195	-0.01827
352			3.51000	7.38960	-4.11139	14.25707	0.60738	-0.09293	0.04733	0.04162	0.02322	-0.01622	0.00161	-0.00929	0.98465	3.57291	-2.58650	4.54212	0.13210	0.33335	0.01323	0.00241	-0.02062	0.00434	-1.79747	3.18376	-10.25468	-0.24411	0.75024	0.00867	0.00531	0.05081	-0.00048	-18.16481	-3.22135	10.17515	0.00649	0.00345	0.00258	-0.00103	0.00079	-0.00019	106.12318	11.06927	-23.82282	-0.15210	-0.02768	0.00368	-0.01717
353			3.52000	7.36359	-3.93295	14.43599	0.60709	-0.09483	0.04600	0.03958	0.02729	-0.01613	0.00511	-0.00814	0.98179	3.57325	-2.54443	4.37332	0.12713	0.34441	0.01190	0.00095	-0.01554	0.00313	-1.78389	3.14661	-10.23403	-0.23124	0.76354	0.00669	0.00703	0.04636	-0.00011	-18.05600	-3.37076	10.16966	0.00679	0.00348	0.00267	-0.00141	0.00086	-0.00019	106.05165	11.21957	-23.87470	-0.15440	-0.02927	0.00601	-0.01567
354			3.53000	7.33933	-3.73288	14.61400	0.60356	-0.09807	0.04473	0.03787	0.03175	-0.01571	0.00862	-0.00751	0.97585	3.57753	-2.51601	4.24384	0.12589	0.35169	0.01084	-0.00025	-0.00957	0.00209	-1.76345	3.11366	-10.23720	-0.22549	0.77289	0.00523	0.00921	0.04414	0.00014	-17.92701	-3.51465	10.16534	0.00715	0.00356	0.00280	-0.00159	0.00074	-0.00018	105.98799	11.37673	-23.91986	-0.15695	-0.03106	0.00888	-0.01460
355			3.54000	7.31462	-3.51357	14.78860	0.59906	-0.10101	0.04254	0.03916	0.03584	-0.01496	0.01143	-0.00753	0.96924	3.58518	-2.49951	4.15429	0.12779	0.35519	0.00916	-0.00110	-0.00580	0.00117	-1.73532	3.08212	-10.26602	-0.22664	0.77675	0.00349	0.01194	0.04596	0.00025	-17.80177	-3.61936	10.16510	0.00748	0.00365	0.00292	-0.00145	0.00044	-0.00014	105.93006	11.52807	-23.95067	-0.15866	-0.03255	0.01138	-0.01462
356			3.55000	7.28574	-3.27833	14.96255	0.59474	-0.10332	0.03931	0.04473	0.03916	-0.01417	0.01300	-0.00778	0.96531	3.59390	-2.48827	4.09874	0.13174	0.35538	0.00669	-0.00136	-0.00577	0.00053	-1.69873	3.04830	-10.32043	-0.23138	0.77521	0.00123	0.01482	0.05239	0.00014	-17.70372	-3.66365	10.17308	0.00769	0.00375	0.00298	-0.00101	0.00007	-0.00009	105.87354	11.66124	-23.96444	-0.15993	-0.03363	0.01288	-0.01613
357			3.56000	7.24868	-3.03040	15.14381	0.59433	-0.10496	0.03631	0.05439	0.04154	-0.01394	0.01459	-0.00797	0.96553	3.60090	-2.47531	4.06546	0.13441	0.35861	0.00424	-0.00066	-0.00907	0.00022	-1.65487	3.00858	-10.39896	-0.23428	0.77917	-0.00110	0.01690	0.06300	-0.00017	-17.64951	-3.64893	10.19054	0.00779	0.00385	0.00299	-0.00037	-0.00028	-0.00006	105.81287	11.76623	-23.95879	-0.16058	-0.03409	0.01305	-0.01891
358			3.57000	7.20082	-2.77294	15.34229	0.59769	-0.10691	0.03452	0.06626	0.04333	-0.01454	0.01583	-0.00910	0.96763	3.60202	-2.45564	4.04168	0.13770	0.36076	0.00301	0.00118	-0.01425	0.00013	-1.60666	2.96078	-10.50003	-0.24162	0.78220	-0.00192	0.01779	0.07559	-0.00037	-17.64594	-3.59242	10.21932	0.00781	0.00398	0.00302	0.00031	-0.00051	-0.00007	105.74435	11.83769	-23.93623	-0.16104	-0.03404	0.01229	-0.02196
359			3.58000	7.14186	-2.50908	15.56505	0.60083	-0.10785	0.03431	0.07736	0.04422	-0.01598	0.01650	-0.01066	0.96745	3.59307	-2.42700	4.01832	0.14024	0.36065	0.00349	0.00396	-0.01966	0.00016	-1.55891	2.90408	-10.62325	-0.24937	0.78047	-0.00093	0.01668	0.08769	-0.00022	-17.68994	-3.51537	10.25990	0.00776	0.00411	0.00307	0.00087	-0.00063	-0.00012	105.66812	11.87564	-23.90265	-0.16098	-0.03355	0.01102	-0.02376
360			3.59000	7.07375	-2.24036	15.81392	0.60554	-0.10804	0.03506	0.08576	0.04478	-0.01787	0.01686	-0.01129	0.96634	3.57182	-2.38991	3.99155	0.13622	0.36075	0.00505	0.00673	-0.02411	0.00027	-1.51639	2.83930	-10.76898	-0.24656	0.77703	0.00064	0.01306	0.09813	0.00017	-17.76835	-3.43930	10.31637	0.00766	0.00425	0.00319	0.00122	-0.00064	-0.00021	105.58860	11.88421	-23.87121	-0.16170	-0.03331	0.01046	-0.02359
361			3.60000	6.99979	-1.96586	16.08650	0.60785	-0.10892	0.03507	0.09012	0.04596	-0.01918	0.01636	-0.01206	0.96549	3.53879	-2.34674	3.96208	0.13458	0.35641	0.00605	0.00910	-0.02705	0.00034	-1.48264	2.76762	-10.93717	-0.24736	0.76728	0.00163	0.00871	0.10610	0.00050	-17.86478	-3.37429	10.38399	0.00755	0.00440	0.00339	0.00135	-0.00062	-0.00027	105.51199	11.87050	-23.84894	-0.16261	-0.03330	0.01079	-0.02119
362			3.61000	6.92304	-1.68403	16.37748	0.60901	-0.10821	0.03500	0.09110	0.04677	-0.02009	0.01581	-0.01217	0.96391	3.49673	-2.29913	3.93282	0.13109	0.35300	0.00690	0.01038	-0.02982	0.00037	-1.45883	2.69000	-11.12500	-0.24372	0.75772	0.00198	0.00453	0.11330	0.00066	-17.96478	-3.31255	10.45333	0.00746	0.00453	0.00361	0.00130	-0.00068	-0.00024	105.44565	11.84412	-23.84010	-0.16383	-0.03357	0.01175	-0.01670
363			3.62000	6.84571	-1.39490	16.67981	0.60864	-0.10684	0.03494	0.08965	0.04721	-0.02056	0.01572	-0.01159	0.96100	3.45033	-2.24638	3.90685	0.12617	0.35097	0.00763	0.01031	-0.03343	0.00036	-1.44309	2.60613	-11.32596	-0.23668	0.74915	0.00184	0.00189	0.12082	0.00064	-18.05756	-3.23331	10.50897	0.00736	0.00459	0.00374	0.00112	-0.00083	-0.00006	105.39647	11.81698	-23.84278	-0.16473	-0.03390	0.01265	-0.01078
364			3.63000	6.76902	-1.10093	16.98666	0.60546	-0.10619	0.03478	0.08667	0.04736	-0.02060	0.01643	-0.01065	0.95740	3.40493	-2.18694	3.88566	0.12332	0.34999	0.00803	0.00936	-0.03752	0.00033	-1.43121	2.51537	-11.53119	-0.23192	0.74221	0.00134	0.00140	0.12831	0.00047	-18.13442	-3.12087	10.53534	0.00722	0.00454	0.00368	0.00082	-0.00097	0.00020	105.36850	11.80089	-23.85052	-0.16424	-0.03399	0.01303	-0.00465
365			3.64000	6.69346	-0.80730	17.29384	0.60192	-0.10419	0.03551	0.08313	0.04581	-0.02096	0.01839	-0.00949	0.95307	3.36486	-2.12093	3.86657	0.12105	0.35406	0.00886	0.00778	-0.04112	0.00039	-1.41837	2.41808	-11.73145	-0.22749	0.74225	0.00123	0.00294	0.13506	0.00041	-18.18714	-2.98126	10.52694	0.00707	0.00440	0.00347	0.00045	-0.00098	0.00040	105.36076	11.80442	-23.85856	-0.16223	-0.03384	0.01314	0.00038
366			3.65000	6.61945	-0.52171	17.59985	0.60047	-0.10075	0.03774	0.07918	0.04224	-0.02210	0.02089	-0.00845	0.94993	3.33286	-2.05114	3.84337	0.11874	0.36185	0.01090	0.00587	-0.04269	0.00062	-1.40005	2.31637	-11.91877	-0.22336	0.74732	0.00242	0.00604	0.13927	0.00074	-18.21039	-2.83766	10.49068	0.00696	0.00425	0.00323	0.00008	-0.00085	0.00047	105.36802	11.83220	-23.86606	-0.15933	-0.03356	0.01329	0.00363
367			3.66000	6.54801	-0.25274	17.90490	0.59877	-0.09726	0.04004	0.07391	0.03746	-0.02323	0.02249	-0.00725	0.94754	3.31027	-1.98218	3.80908	0.11575	0.36678	0.01319	0.00392	-0.04076	0.00106	-1.37296	2.21315	-12.08747	-0.21778	0.74703	0.00421	0.00990	0.13819	0.00114	-18.20514	-2.71229	10.44019	0.00693	0.00412	0.00305	-0.00022	-0.00064	0.00044	105.38361	11.88448	-23.87461	-0.15623	-0.03318	0.01322	0.00525
368			3.67000	6.48080	-0.00740	18.21009	0.59870	-0.09396	0.04180	0.06748	0.03213	-0.02407	0.02247	-0.00597	0.94635	3.29702	-1.91866	3.75843	0.11010	0.36644	0.01535	0.00219	-0.03575	0.00169	-1.33575	2.11187	-12.23457	-0.20889	0.73757	0.00627	0.01341	0.13165	0.00147	-18.17797	-2.61693	10.39085	0.00693	0.00403	0.00292	-0.00043	-0.00044	0.00033	105.40205	11.95688	-23.88770	-0.15310	-0.03264	0.01265	0.00601
369			3.68000	6.41905	0.21107	18.51640	0.60153	-0.09107	0.04393	0.06101	0.02706	-0.02510	0.02139	-0.00515	0.94744	3.29152	-1.86330	3.68937	0.10402	0.36315	0.01804	0.00106	-0.02962	0.00252	-1.28929	2.01492	-12.36055	-0.20022	0.72522	0.00917	0.01597	0.12274	0.00184	-18.13760	-2.55349	10.35697	0.00693	0.00395	0.00286	-0.00052	-0.00028	0.00019	105.42110	12.04205	-23.91058	-0.15013	-0.03216	0.01199	0.00655
370			3.69000	6.36244	0.40412	18.82262	0.60514	-0.08894	0.04592	0.05561	0.02304	-0.02587	0.01954	-0.00569	0.94900	3.29034	-1.81616	3.60388	0.10213	0.35606	0.02074	0.00071	-0.02391	0.00339	-1.23610	1.92316	-12.46909	-0.19971	0.71082	0.01241	0.01791	0.11369	0.00218	-18.09449	-2.51663	10.34552	0.00689	0.00389	0.00283	-0.00046	-0.00018	0.00006	105.44006	12.13247	-23.94513	-0.14742	-0.03197	0.01178	0.00649
371			3.70000	6.30955	0.57765	19.12508	0.60649	-0.08682	0.04752	0.05146	0.02040	-0.02615	0.01772	-0.00629	0.94889	3.28929	-1.77574	3.50694	0.10143	0.34914	0.02291	0.00097	-0.01971	0.00410	-1.17962	1.83602	-12.56575	-0.19881	0.69946	0.01510	0.01858	0.10705	0.00241	-18.06173	-2.49733	10.35150	0.00679	0.00385	0.00282	-0.00025	-0.00011	0.00000	105.45567	12.22116	-23.98598	-0.14580	-0.03230	0.01228	0.00463
372			3.71000	6.25925	0.74101	19.41974	0.60792	-0.08383	0.04908	0.04842	0.01922	-0.02617	0.01620	-0.00689	0.94819	3.28581	-1.73992	3.40285	0.10055	0.34442	0.02485	0.00143	-0.01766	0.00472	-1.12320	1.75152	-12.65544	-0.19685	0.69307	0.01737	0.01812	0.10499	0.00260	-18.05213	-2.48462	10.35408	0.00663	0.00380	0.00282	0.00006	-0.00007	0.00006	105.46136	12.30247	-24.01649	-0.14420	-0.03260	0.01283	0.00040
373			3.72000	6.21081	0.90549	19.70389	0.60953	-0.08108	0.05114	0.04604	0.01971	-0.02629	0.01486	-0.00728	0.94759	3.27943	-1.70459	3.29277	0.09889	0.34029	0.02724	0.00154	-0.01812	0.00549	-1.06878	1.66582	-12.74060	-0.19368	0.68833	0.01996	0.01701	0.10830	0.00284	-18.07221	-2.46907	10.33406	0.00641	0.00375	0.00282	0.00036	-0.00005	0.00022	105.45045	12.37243	-24.02535	-0.14320	-0.03292	0.01338	-0.00567
374			3.73000	6.16389	1.08172	19.97533	0.61110	-0.07788	0.05381	0.04397	0.02127	-0.02646	0.01370	-0.00634	0.94756	3.27457	-1.66570	3.17566	0.09265	0.33836	0.03011	0.00076	-0.02129	0.00644	-1.01758	1.57435	-12.82208	-0.18158	0.68463	0.02287	0.01507	0.11706	0.00311	-18.12050	-2.44133	10.27522	0.00616	0.00369	0.00282	0.00058	-0.00006	0.00043	105.41857	12.42864	-24.00457	-0.14250	-0.03298	0.01350	-0.01245
375			3.74000	6.11837	1.27718	20.23066	0.61170	-0.07672	0.05524	0.04232	0.02396	-0.02560	0.01179	-0.00501	0.94836	3.27705	-1.61856	3.05195	0.08589	0.33120	0.03208	-0.00081	-0.02604	0.00718	-0.96932	1.47267	-12.89970	-0.17005	0.67036	0.02507	0.01347	0.12780	0.00322	-18.18672	-2.39618	10.17176	0.00591	0.00364	0.00279	0.00062	-0.00008	0.00062	105.36585	12.47167	-23.95332	-0.14108	-0.03234	0.01257	-0.01775
376			3.75000	6.07366	1.49411	20.46544	0.61122	-0.07542	0.05616	0.04205	0.02643	-0.02403	0.01035	-0.00377	0.94998	3.29249	-1.56108	2.92479	0.08214	0.32483	0.03338	-0.00280	-0.03093	0.00755	-0.92296	1.35840	-12.97280	-0.16323	0.65511	0.02673	0.01262	0.13893	0.00320	-18.25077	-2.33908	10.04058	0.00569	0.00361	0.00275	0.00046	-0.00008	0.00069	105.29970	12.50641	-23.88723	-0.14033	-0.03168	0.01148	-0.01997
377			3.76000	6.02797	1.72839	20.67584	0.61148	-0.07370	0.05700	0.04435	0.02779	-0.02196	0.01061	-0.00318	0.95361	3.32299	-1.49471	2.79926	0.08373	0.32426	0.03400	-0.00489	-0.03445	0.00740	-0.87743	1.23188	-13.04059	-0.16422	0.64865	0.02786	0.01264	0.14923	0.00308	-18.28990	-2.28160	9.90705	0.00554	0.00361	0.00274	0.00013	-0.00007	0.00062	105.23074	12.53924	-23.82402	-0.14003	-0.03130	0.01106	-0.01899
378			3.77000	5.97878	1.97008	20.85927	0.61065	-0.06954	0.05777	0.04955	0.02662	-0.01952	0.01288	-0.00315	0.95849	3.36577	-1.42505	2.68281	0.09140	0.33260	0.03378	-0.00681	-0.03522	0.00657	-0.83198	1.09672	-13.10358	-0.17145	0.65566	0.02824	0.01327	0.15665	0.00295	-18.28753	-2.23579	9.79907	0.00550	0.00364	0.00274	-0.00028	-0.00005	0.00044	105.16747	12.57351	-23.78028	-0.14031	-0.03135	0.01146	-0.01594
379			3.78000	5.92349	2.20499	21.01551	0.61096	-0.06489	0.05790	0.05731	0.02346	-0.01681	0.01611	-0.00330	0.96191	3.41375	-1.36049	2.58383	0.09799	0.34359	0.03278	-0.00749	-0.03162	0.00516	-0.78640	0.95984	-13.16409	-0.17670	0.66515	0.02792	0.01366	0.15587	0.00289	-18.23831	-2.21019	9.73618	0.00559	0.00369	0.00278	-0.00070	-0.00001	0.00019	105.11328	12.60952	-23.76566	-0.14082	-0.03157	0.01202	-0.01212
380			3.79000	5.86039	2.41650	21.14765	0.61222	-0.06093	0.05803	0.06578	0.01890	-0.01431	0.01917	-0.00446	0.96313	3.45745	-1.30904	2.50907	0.10483	0.35116	0.03218	-0.00651	-0.02348	0.00356	-0.74136	0.82983	-13.22603	-0.18465	0.66937	0.02797	0.01392	0.14384	0.00307	-18.14716	-2.20877	9.72605	0.00578	0.00374	0.00284	-0.00106	0.00004	-0.00008	105.06789	12.64679	-23.78462	-0.14160	-0.03186	0.01247	-0.00853
381			3.80000	5.79021	2.58751	21.26062	0.61541	-0.05611	0.05886	0.07189	0.01290	-0.01225	0.02129	-0.00634	0.96287	3.48775	-1.27637	2.46194	0.10956	0.35513	0.03277	-0.00380	-0.01231	0.00197	-0.69811	0.71525	-13.29310	-0.19180	0.66727	0.02901	0.01367	0.12170	0.00350	-18.02752	-2.23064	9.76363	0.00605	0.00381	0.00294	-0.00129	0.00008	-0.00032	105.02869	12.68402	-23.83688	-0.14255	-0.03221	0.01277	-0.00577
382			3.81000	5.71717	2.70262	21.35854	0.61800	-0.05196	0.05935	0.07183	0.00651	-0.01022	0.02210	-0.00812	0.96101	3.49868	-1.26520	2.44264	0.11114	0.35391	0.03356	-0.00006	-0.00006	0.00038	-0.65787	0.62254	-13.36688	-0.19459	0.65785	0.02999	0.01283	0.09293	0.00393	-17.89799	-2.27072	9.83541	0.00633	0.00389	0.00305	-0.00134	0.00013	-0.00046	104.99202	12.71823	-23.91895	-0.14429	-0.03286	0.01323	-0.00453
383			3.82000	5.64855	2.75013	21.44281	0.62147	-0.04979	0.06036	0.06365	0.00026	-0.00820	0.02204	-0.00936	0.95705	3.48870	-1.27539	2.44888	0.10704	0.34885	0.03528	0.00353	0.01127	-0.00110	-0.62087	0.55512	-13.44530	-0.19013	0.64494	0.03164	0.01149	0.06293	0.00428	-17.77924	-2.31892	9.91695	0.00657	0.00396	0.00314	-0.00116	0.00015	-0.00047	104.95304	12.74580	-24.01707	-0.14589	-0.03350	0.01356	-0.00529
384			3.83000	5.59250	2.72400	21.51293	0.62593	-0.04829	0.06135	0.04730	-0.00577	-0.00609	0.02095	-0.00981	0.95372	3.46012	-1.30431	2.47599	0.09884	0.34208	0.03721	0.00594	0.02038	-0.00229	-0.58707	0.51243	-13.52314	-0.18064	0.63194	0.03332	0.00996	0.03652	0.00428	-17.68944	-2.36417	9.98673	0.00674	0.00399	0.00318	-0.00078	0.00014	-0.00035	104.90674	12.76289	-24.11708	-0.14797	-0.03428	0.01384	-0.00842
385			3.84000	5.55600	2.62489	21.56953	0.63242	-0.04759	0.06134	0.02452	-0.01131	-0.00415	0.01834	-0.00937	0.95175	3.41836	-1.34779	2.51504	0.08558	0.33197	0.03856	0.00655	0.02643	-0.00276	-0.55635	0.49043	-13.59331	-0.16646	0.61538	0.03433	0.00831	0.01707	0.00376	-17.64158	-2.39587	10.02512	0.00682	0.00400	0.00317	-0.00029	0.00011	-0.00013	104.84727	12.76614	-24.20074	-0.15011	-0.03493	0.01369	-0.01383
386			3.85000	5.54335	2.46046	21.61662	0.63710	-0.04853	0.06038	-0.00162	-0.01635	-0.00283	0.01474	-0.00869	0.94931	3.37061	-1.40030	2.55258	0.07272	0.31849	0.03920	0.00589	0.02894	-0.00223	-0.52876	0.48187	-13.64888	-0.15470	0.59774	0.03471	0.00687	0.00713	0.00278	-17.63885	-2.40786	10.02377	0.00681	0.00396	0.00310	0.00018	0.00005	0.00009	104.77078	12.75342	-24.25451	-0.15186	-0.03518	0.01288	-0.02028
387			3.86000	5.55503	2.24590	21.66045	0.63994	-0.04904	0.05912	-0.02637	-0.01976	-0.00235	0.01109	-0.00749	0.94426	3.32419	-1.45559	2.57394	0.05837	0.30682	0.03936	0.00433	0.02850	-0.00073	-0.50464	0.47762	-13.68512	-0.13976	0.58530	0.03482	0.00538	0.00705	0.00157	-17.67310	-2.40012	9.98943	0.00672	0.00391	0.00301	0.00051	-0.00002	0.00024	104.67794	12.72467	-24.27450	-0.15300	-0.03503	0.01174	-0.02602
388			3.87000	5.58706	2.00521	21.70675	0.64168	-0.04950	0.05798	-0.04457	-0.02093	-0.00259	0.00673	-0.00621	0.93794	3.28518	-1.50782	2.56748	0.04334	0.29318	0.03978	0.00259	0.02523	0.00143	-0.48421	0.46853	-13.70050	-0.12386	0.56987	0.03544	0.00392	0.01519	0.00035	-17.72887	-2.37602	9.93947	0.00660	0.00387	0.00296	0.00065	-0.00010	0.00028	104.57342	12.68122	-24.26580	-0.15339	-0.03457	0.01075	-0.02962
389			3.88000	5.63120	1.76880	21.75868	0.63919	-0.05181	0.05653	-0.05201	-0.02021	-0.00328	0.00146	-0.00575	0.93362	3.25704	-1.55171	2.52720	0.03603	0.27350	0.04013	0.00151	0.01951	0.00385	-0.46828	0.44717	-13.69675	-0.11954	0.54632	0.03618	0.00273	0.02815	-0.00072	-17.78930	-2.33894	9.89484	0.00647	0.00388	0.00297	0.00062	-0.00020	0.00023	104.46410	12.62502	-24.24070	-0.15293	-0.03389	0.01029	-0.03024
390			3.89000	5.67689	1.56683	21.81675	0.63656	-0.05406	0.05563	-0.04802	-0.01690	-0.00411	-0.00230	-0.00474	0.93519	3.24032	-1.58319	2.45302	0.03232	0.26083	0.04022	0.00081	0.01315	0.00608	-0.45820	0.40929	-13.67809	-0.11515	0.53378	0.03682	0.00131	0.04314	-0.00154	-17.84068	-2.29206	9.87426	0.00635	0.00395	0.00306	0.00048	-0.00032	0.00010	104.35759	12.55917	-24.21667	-0.15202	-0.03322	0.01063	-0.02794
391			3.90000	5.71431	1.42068	21.87848	0.63591	-0.05477	0.05508	-0.03508	-0.01141	-0.00478	-0.00446	-0.00362	0.94012	3.23327	-1.59962	2.35094	0.02997	0.25492	0.04005	0.00034	0.00654	0.00772	-0.45559	0.35417	-13.64966	-0.10996	0.52882	0.03717	-0.00028	0.05734	-0.00204	-17.87669	-2.23949	9.88695	0.00629	0.00404	0.00316	0.00033	-0.00041	-0.00008	104.26025	12.48835	-24.20968	-0.15023	-0.03243	0.01125	-0.02318
392			3.91000	5.73699	1.33910	21.93942	0.63519	-0.05513	0.05453	-0.01740	-0.00540	-0.00503	-0.00477	-0.00316	0.94572	3.23353	-1.60009	2.23081	0.03219	0.25371	0.03936	0.00003	0.00016	0.00853	-0.46147	0.28454	-13.61614	-0.11017	0.52934	0.03685	-0.00194	0.06800	-0.00226	-17.89886	-2.19022	9.93655	0.00628	0.00413	0.00325	0.00023	-0.00043	-0.00027	104.17650	12.41763	-24.23644	-0.14865	-0.03173	0.01166	-0.01700
393			3.92000	5.74292	1.31960	21.99484	0.63525	-0.05590	0.05329	0.00052	0.00014	-0.00482	-0.00332	-0.00412	0.95257	3.23922	-1.58632	2.10284	0.04171	0.25569	0.03761	-0.00030	-0.00518	0.00847	-0.47608	0.20641	-13.58049	-0.12240	0.53459	0.03517	-0.00391	0.07254	-0.00227	-17.91345	-2.15620	10.01418	0.00631	0.00416	0.00327	0.00019	-0.00033	-0.00043	104.10877	12.35093	-24.30465	-0.14668	-0.03091	0.01131	-0.01020
394			3.93000	5.73364	1.35227	22.04228	0.63675	-0.05569	0.05198	0.01610	0.00456	-0.00441	-0.00037	-0.00572	0.95721	3.24896	-1.56234	1.97448	0.05213	0.26180	0.03549	-0.00065	-0.00867	0.00791	-0.49830	0.12844	-13.54353	-0.13633	0.54366	0.03283	-0.00592	0.06901	-0.00222	-17.92733	-2.15030	10.10682	0.00635	0.00415	0.00325	0.00023	-0.00012	-0.00051	104.05793	12.28955	-24.41819	-0.14511	-0.03033	0.01076	-0.00387
395			3.94000	5.71185	1.42273	22.08225	0.63740	-0.05326	0.05118	0.02825	0.00715	-0.00400	0.00330	-0.00694	0.95928	3.26032	-1.53397	1.84988	0.06057	0.27207	0.03364	-0.00076	-0.00955	0.00720	-0.52600	0.06027	-13.50421	-0.14489	0.55538	0.03067	-0.00733	0.05701	-0.00225	-17.94771	-2.18008	10.19657	0.00635	0.00408	0.00318	0.00033	0.00015	-0.00050	104.02147	12.23173	-24.57127	-0.14446	-0.03020	0.01042	0.00082
396			3.95000	5.68101	1.51418	22.11622	0.63695	-0.05075	0.05083	0.03523	0.00795	-0.00352	0.00717	-0.00807	0.95905	3.26983	-1.50822	1.73165	0.06778	0.28296	0.03222	-0.00054	-0.00706	0.00642	-0.55638	0.01005	-13.46071	-0.15081	0.56777	0.02895	-0.00795	0.03789	-0.00235	-17.98046	-2.24575	10.26535	0.00633	0.00397	0.00306	0.00046	0.00042	-0.00040	103.99457	12.17429	-24.74770	-0.14482	-0.03041	0.01004	0.00337
397			3.96000	5.64688	1.60921	22.14343	0.63581	-0.04764	0.05045	0.03403	0.00716	-0.00262	0.01021	-0.00899	0.95601	3.27537	-1.49243	1.62363	0.07102	0.29140	0.03107	-0.00022	-0.00136	0.00537	-0.58645	-0.01710	-13.41185	-0.15163	0.57539	0.02761	-0.00759	0.01483	-0.00247	-18.02607	-2.34153	10.30244	0.00628	0.00381	0.00290	0.00054	0.00062	-0.00026	103.97310	12.11508	-24.92686	-0.14604	-0.03074	0.00936	0.00413
398			3.97000	5.61852	1.69149	22.15858	0.63548	-0.04503	0.04973	0.02202	0.00534	-0.00092	0.01194	-0.00946	0.95218	3.27860	-1.49157	1.53404	0.06874	0.29550	0.03002	-0.00039	0.00532	0.00381	-0.61369	-0.02054	-13.35872	-0.14588	0.57618	0.02658	-0.00637	-0.00686	-0.00247	-18.07809	-2.45678	10.30682	0.00624	0.00364	0.00273	0.00054	0.00073	-0.00014	103.95510	12.05392	-25.09004	-0.14785	-0.03104	0.00837	0.00380
399			3.98000	5.60696	1.74663	22.15130	0.63430	-0.04390	0.04868	-0.00136	0.00287	0.00195	0.01285	-0.01006	0.94974	3.28575	-1.50468	1.47702	0.06709	0.29629	0.02883	-0.00150	0.00914	0.00151	-0.63644	-0.00459	-13.30525	-0.14160	0.57527	0.02547	-0.00496	-0.02236	-0.00226	-18.12547	-2.57730	10.28568	0.00622	0.00348	0.00259	0.00041	0.00072	-0.00004	103.94054	11.99249	-25.22383	-0.14999	-0.03122	0.00704	0.00311
400			3.99000	5.62260	1.76159	22.10553	0.63149	-0.04558	0.04772	-0.03416	-0.00037	0.00643	0.01282	-0.01030	0.94809	3.30581	-1.52343	1.47217	0.06459	0.29244	0.02797	-0.00362	0.00606	-0.00169	-0.65386	0.02286	-13.25656	-0.13544	0.56970	0.02474	-0.00348	-0.02905	-0.00188	-18.15612	-2.68852	10.25180	0.00626	0.00337	0.00247	0.00018	0.00062	0.00000	103.93069	11.93394	-25.32180	-0.15221	-0.03128	0.00555	0.00257
401			4.00000	5.67359	1.72211	21.99845	0.62962	-0.04893	0.04714	-0.07305	-0.00512	0.01312	0.01157	-0.00910	0.94763	3.34822	-1.53241	1.54460	0.05478	0.28574	0.02768	-0.00581	-0.00696	-0.00609	-0.66590	0.05285	-13.21760	-0.11637	0.55763	0.02465	-0.00198	-0.02722	-0.00138	-18.16094	-2.77843	10.21803	0.00635	0.00332	0.00243	-0.00012	0.00047	0.00002	103.92712	11.88153	-25.38242	-0.15437	-0.03138	0.00456	0.00221
402			4.01000	5.76455	1.61070	21.79984	0.62925	-0.05177	0.04741	-0.11343	-0.01173	0.02282	0.00951	-0.00715	0.95020	3.42065	-1.51036	1.72540	0.04196	0.28081	0.02802	-0.00698	-0.03161	-0.01215	-0.67339	0.07805	-13.19180	-0.09126	0.54511	0.02503	-0.00101	-0.01987	-0.00081	-18.13824	-2.83878	10.19012	0.00646	0.00337	0.00247	-0.00039	0.00029	0.00005	103.93002	11.83771	-25.40459	-0.15585	-0.03146	0.00436	0.00167
403			4.02000	5.89443	1.40808	21.47572	0.62857	-0.05656	0.04852	-0.14841	-0.02110	0.03596	0.00732	-0.00558	0.95476	3.52582	-1.43346	2.04830	0.03357	0.27733	0.02888	-0.00755	-0.06762	-0.02012	-0.67861	0.09417	-13.18010	-0.07473	0.53420	0.02554	-0.00075	-0.01081	-0.00024	-18.09407	-2.86656	10.16583	0.00656	0.00348	0.00258	-0.00058	0.00012	0.00009	103.93814	11.80365	-25.38848	-0.15600	-0.03129	0.00481	0.00083
404			4.03000	6.05400	1.09786	20.99899	0.62978	-0.06353	0.05005	-0.16887	-0.03392	0.05138	0.00499	-0.00556	0.95815	3.65864	-1.28080	2.53957	0.03234	0.27369	0.03020	-0.00850	-0.11111	-0.02954	-0.68491	0.10110	-13.18056	-0.08006	0.52112	0.02579	-0.00124	-0.00359	0.00020	-18.03906	-2.86452	10.13931	0.00665	0.00363	0.00273	-0.00065	-0.00002	0.00015	103.94949	11.77875	-25.33921	-0.15460	-0.03076	0.00563	-0.00005
405			4.04000	6.22182	0.67519	20.37040	0.62753	-0.07094	0.05247	-0.15952	-0.04846	0.06597	0.00391	-0.00670	0.95866	3.80224	-1.04082	3.19678	0.04645	0.27687	0.03209	-0.01173	-0.15740	-0.03845	-0.69634	0.10218	-13.18892	-0.12081	0.51822	0.02551	-0.00334	-0.00067	0.00042	-17.98542	-2.84101	10.10743	0.00671	0.00380	0.00289	-0.00058	-0.00011	0.00020	103.96197	11.76036	-25.26985	-0.15224	-0.03000	0.00654	-0.00050
406			4.05000	6.36046	0.16339	19.65173	0.62295	-0.07770	0.05576	-0.10541	-0.06030	0.07270	0.00438	-0.00860	0.95753	3.92322	-0.72161	3.95318	0.07638	0.28818	0.03468	-0.01240	-0.19607	-0.04269	-0.71660	0.10281	-13.19927	-0.19994	0.52793	0.02461	-0.00921	-0.00233	0.00035	-17.94372	-2.80915	10.07168	0.00674	0.00394	0.00301	-0.00040	-0.00011	0.00023	103.97440	11.74558	-25.19830	-0.15018	-0.02940	0.00743	-0.00040
407			4.06000	6.42026	-0.37406	18.98429	0.61770	-0.08452	0.05843	-0.00187	-0.06539	0.06226	0.00536	-0.01027	0.95472	3.97046	-0.35862	4.65727	0.10725	0.30119	0.03675	0.00228	-0.20966	-0.03598	-0.74908	0.10745	-13.20500	-0.28476	0.53914	0.02261	-0.01965	-0.00702	0.00002	-17.92175	-2.78399	10.03281	0.00676	0.00402	0.00308	-0.00014	-0.00001	0.00024	103.98582	11.73357	-25.13776	-0.14910	-0.02913	0.00813	-0.00015
408			4.07000	6.35876	-0.85409	18.53746	0.60896	-0.08907	0.06059	0.13115	-0.06031	0.03537	0.00639	-0.01107	0.95062	3.89132	-0.00231	5.12689	0.12374	0.31482	0.03750	0.03300	-0.19374	-0.01817	-0.79565	0.11775	-13.20007	-0.32876	0.55103	0.02026	-0.03062	-0.01197	-0.00044	-17.92390	-2.77853	9.98880	0.00677	0.00404	0.00309	0.00014	0.00016	0.00023	103.99471	11.72475	-25.09291	-0.14902	-0.02915	0.00850	-0.00012
409			4.08000	6.16724	-1.21996	18.40556	0.59758	-0.09060	0.06199	0.24924	-0.04804	0.00283	0.00761	-0.01065	0.94671	3.66445	0.30796	5.25824	0.11611	0.33048	0.03573	0.05764	-0.15993	0.00236	-0.85588	0.13199	-13.18000	-0.30524	0.56842	0.01743	-0.03483	-0.01464	-0.00087	-17.94959	-2.80078	9.93909	0.00678	0.00398	0.00303	0.00039	0.00035	0.00020	103.99993	11.71781	-25.06373	-0.14979	-0.02942	0.00869	-0.00045
410			4.09000	5.88258	-1.46494	18.55116	0.58755	-0.09013	0.06282	0.30777	-0.03448	-0.02113	0.00910	-0.00820	0.94477	3.32224	0.55586	5.08617	0.08277	0.34896	0.03174	0.05165	-0.12248	0.01466	-0.92654	0.14640	-13.14237	-0.21809	0.59147	0.01432	-0.02786	-0.01391	-0.00116	-17.99434	-2.85120	9.88567	0.00680	0.00387	0.00295	0.00057	0.00050	0.00017	104.00043	11.70803	-25.04780	-0.15130	-0.02981	0.00868	-0.00115
411			4.10000	5.57841	-1.61726	18.83440	0.57889	-0.08880	0.06435	0.28038	-0.02298	-0.02847	0.00987	-0.00485	0.94560	2.94482	0.73995	4.75299	0.03993	0.36419	0.02841	0.02377	-0.08589	0.01652	-1.00251	0.15743	-13.08649	-0.11043	0.60925	0.01271	-0.01458	-0.01052	-0.00142	-18.05178	-2.92101	9.83235	0.00685	0.00374	0.00286	0.00068	0.00055	0.00012	103.99567	11.68849	-25.04162	-0.15286	-0.02997	0.00795	-0.00174
412			4.11000	5.34258	-1.71071	19.08510	0.57209	-0.08712	0.06668	0.16974	-0.01379	-0.01863	0.00995	-0.00109	0.95120	2.63195	0.86029	4.43466	0.00376	0.37642	0.02710	0.00154	-0.04904	0.01155	-1.07814	0.16394	-13.01443	-0.02145	0.62177	0.01291	-0.00272	-0.00731	-0.00175	-18.11358	-2.99536	9.78784	0.00692	0.00362	0.00278	0.00070	0.00048	0.00005	103.98790	11.65401	-25.04534	-0.15394	-0.02974	0.00640	-0.00133
413			4.12000	5.24824	-1.76755	19.17033	0.57111	-0.08715	0.06911	0.00742	-0.00638	0.00351	0.01000	0.00151	0.96217	2.46759	0.91211	4.27212	-0.01223	0.38470	0.02797	-0.00151	-0.00880	0.00259	-1.14814	0.16798	-12.93089	0.01406	0.63081	0.01412	0.00159	-0.00719	-0.00211	-18.17048	-3.06013	9.76407	0.00698	0.00351	0.00270	0.00062	0.00034	-0.00004	103.98145	11.60362	-25.06310	-0.15442	-0.02933	0.00465	0.00018
414			4.13000	5.32596	-1.79954	19.03484	0.57268	-0.09028	0.06996	-0.15829	0.00004	0.02799	0.00935	0.00060	0.97239	2.48848	0.89121	4.32988	0.00374	0.38005	0.03033	-0.00065	0.03287	-0.00829	-1.20855	0.17358	-12.84302	-0.02962	0.62549	0.01529	-0.00281	-0.01131	-0.00229	-18.21639	-3.10651	9.76789	0.00703	0.00344	0.00264	0.00051	0.00017	-0.00012	103.97894	11.54030	-25.09642	-0.15458	-0.02904	0.00344	0.00155
415			4.14000	5.55051	-1.81006	18.71354	0.57443	-0.09377	0.06925	-0.27545	0.00667	0.04281	0.00833	-0.00118	0.97752	2.67014	0.79907	4.58079	0.03755	0.36852	0.03353	-0.01451	0.07245	-0.01743	-1.25720	0.18507	-12.75872	-0.11981	0.61053	0.01634	-0.00884	-0.01883	-0.00224	-18.25230	-3.12884	9.79480	0.00706	0.00341	0.00261	0.00044	-0.00001	-0.00015	103.97770	11.46828	-25.13933	-0.15456	-0.02895	0.00299	0.00129
416			4.15000	5.85284	-1.78728	18.32127	0.57600	-0.09712	0.06806	-0.31197	0.01496	0.04049	0.00792	-0.00317	0.97881	2.93913	0.63795	4.91418	0.07858	0.35628	0.03731	-0.03616	0.11236	-0.01985	-1.29366	0.20548	-12.68510	-0.22586	0.59656	0.01760	-0.01206	-0.02800	-0.00202	-18.28490	-3.12204	9.83103	0.00705	0.00342	0.00261	0.00045	-0.00018	-0.00011	103.97190	11.39144	-25.18007	-0.15426	-0.02890	0.00311	-0.00099
417			4.16000	6.14929	-1.70356	18.01670	0.57528	-0.09950	0.06555	-0.26658	0.02534	0.02005	0.00772	-0.00526	0.97672	3.20357	0.40688	5.17122	0.11575	0.34202	0.03962	-0.04506	0.15295	-0.01117	-1.31885	0.23588	-12.62623	-0.31601	0.58183	0.01809	-0.01131	-0.03659	-0.00159	-18.32173	-3.08547	9.86106	0.00699	0.00347	0.00263	0.00052	-0.00032	-0.00002	103.95700	11.31416	-25.20690	-0.15362	-0.02871	0.00342	-0.00443
418			4.17000	6.37203	-1.53368	17.94102	0.57384	-0.09925	0.06217	-0.16891	0.03501	-0.01000	0.00802	-0.00618	0.97318	3.38707	0.10841	5.20840	0.13324	0.33012	0.03945	-0.02913	0.18986	0.00586	-1.33509	0.27520	-12.58245	-0.35136	0.57253	0.01778	-0.00815	-0.04329	-0.00114	-18.36716	-3.02616	9.87412	0.00692	0.00354	0.00268	0.00060	-0.00039	0.00008	103.93236	11.24160	-25.21326	-0.15295	-0.02838	0.00374	-0.00756
419			4.18000	6.48924	-1.28052	18.15471	0.57176	-0.09523	0.05823	-0.06087	0.03898	-0.03708	0.00923	-0.00660	0.97036	3.45377	-0.24121	4.96317	0.13295	0.32344	0.03665	-0.00252	0.21461	0.02188	-1.34578	0.32078	-12.55069	-0.33270	0.57489	0.01641	-0.00562	-0.04802	-0.00076	-18.42140	-2.95515	9.86713	0.00684	0.00362	0.00273	0.00067	-0.00040	0.00018	103.90173	11.17823	-25.19978	-0.15229	-0.02798	0.00412	-0.00913
420			4.19000	6.50796	-0.98479	18.61304	0.56597	-0.08770	0.05493	0.02185	0.03430	-0.05282	0.01159	-0.00647	0.96650	3.41193	-0.61004	4.48029	0.12300	0.32240	0.03290	0.01795	0.21956	0.02988	-1.35476	0.36963	-12.52694	-0.27982	0.58877	0.01497	-0.00486	-0.05123	-0.00053	-18.48157	-2.88217	9.84398	0.00676	0.00368	0.00278	0.00071	-0.00037	0.00024	103.87141	11.12711	-25.17309	-0.15165	-0.02763	0.00476	-0.00887
421			4.20000	6.46250	-0.71032	19.19890	0.55671	-0.07803	0.05256	0.06163	0.02271	-0.05583	0.01411	-0.00589	0.95774	3.29783	-0.95895	3.87817	0.11028	0.32204	0.02968	0.02677	0.20079	0.02994	-1.36594	0.41950	-12.50750	-0.22049	0.60195	0.01415	-0.00542	-0.05313	-0.00042	-18.54420	-2.81490	9.81067	0.00666	0.00372	0.00282	0.00069	-0.00030	0.00026	103.84602	11.08956	-25.14127	-0.15090	-0.02732	0.00549	-0.00724
422			4.21000	6.39591	-0.51630	19.78501	0.54674	-0.07039	0.05096	0.06205	0.00937	-0.04922	0.01544	-0.00515	0.94533	3.15317	-1.25708	3.28498	0.10036	0.31558	0.02787	0.02738	0.16386	0.02573	-1.38320	0.46992	-12.49017	-0.17856	0.60168	0.01432	-0.00675	-0.05475	-0.00039	-18.60420	-2.76024	9.77488	0.00653	0.00375	0.00284	0.00060	-0.00021	0.00022	103.82776	11.06548	-25.11411	-0.15003	-0.02696	0.00592	-0.00442
423			4.22000	6.34275	-0.43520	20.28175	0.53510	-0.06493	0.05022	0.03847	-0.00277	-0.03772	0.01528	-0.00279	0.93502	3.00849	-1.49479	2.78910	0.09405	0.30671	0.02738	0.02441	0.12640	0.01984	-1.40954	0.52301	-12.47412	-0.15294	0.59222	0.01526	-0.00846	-0.05936	-0.00038	-18.65211	-2.72517	9.74898	0.00640	0.00377	0.00285	0.00039	-0.00011	0.00010	103.81927	11.05362	-25.10490	-0.14936	-0.02672	0.00625	-0.00030
424			4.23000	6.32042	-0.46971	20.64569	0.52561	-0.06135	0.04999	0.00734	-0.01240	-0.02427	0.01386	0.00087	0.92919	2.87758	-1.68493	2.43052	0.08780	0.29706	0.02766	0.02020	0.10044	0.01329	-1.44686	0.58404	-12.45914	-0.13551	0.57620	0.01644	-0.01021	-0.06969	-0.00039	-18.67603	-2.71555	9.74621	0.00628	0.00378	0.00284	0.00009	-0.00000	-0.00006	103.82325	11.05030	-25.12569	-0.14912	-0.02686	0.00699	0.00454
425			4.24000	6.33148	-0.60405	20.86028	0.52000	-0.05829	0.05012	-0.02139	-0.01903	-0.00997	0.01194	0.00297	0.92752	2.76141	-1.85401	2.21952	0.08773	0.28684	0.02833	0.01782	0.08987	0.00631	-1.49616	0.66088	-12.44368	-0.13520	0.55809	0.01736	-0.01311	-0.08733	-0.00048	-18.66701	-2.73274	9.77317	0.00620	0.00379	0.00285	-0.00026	0.00008	-0.00023	103.83993	11.04788	-25.17910	-0.14918	-0.02737	0.00826	0.00873
426			4.25000	6.37001	-0.81652	20.91349	0.51630	-0.05683	0.04959	-0.04376	-0.02342	0.00556	0.01004	0.00263	0.92826	2.65364	-2.03121	2.15799	0.09564	0.27429	0.02825	0.01791	0.09196	-0.00119	-1.55836	0.76247	-12.42291	-0.15127	0.53923	0.01699	-0.01820	-0.11168	-0.00076	-18.62403	-2.76868	9.82633	0.00619	0.00381	0.00288	-0.00058	0.00010	-0.00035	103.86530	11.03503	-25.25641	-0.14897	-0.02795	0.00962	0.01098
427			4.26000	6.42675	-1.08768	20.78508	0.51512	-0.05436	0.05008	-0.05923	-0.02521	0.02316	0.00983	0.00171	0.93171	2.54586	-2.24008	2.24997	0.10418	0.27059	0.02848	0.01902	0.10516	-0.00904	-1.63477	0.89674	-12.38614	-0.16469	0.53867	0.01614	-0.02386	-0.14489	-0.00138	-18.55391	-2.80487	9.89619	0.00625	0.00383	0.00295	-0.00081	-0.00000	-0.00037	103.89290	10.99886	-25.34355	-0.14921	-0.02851	0.01072	0.01071
428			4.27000	6.49172	-1.40421	20.44620	0.51725	-0.04957	0.05238	-0.06920	-0.02444	0.04502	0.01162	0.00023	0.93303	2.43118	-2.49238	2.50174	0.10947	0.27753	0.03001	0.02003	0.12481	-0.01788	-1.72608	1.06778	-12.31591	-0.17068	0.56119	0.01559	-0.02875	-0.18715	-0.00254	-18.46907	-2.81405	9.96490	0.00637	0.00386	0.00302	-0.00091	-0.00024	-0.00028	103.91624	10.92795	-25.42077	-0.14871	-0.02849	0.01077	0.00838
429			4.28000	6.55612	-1.76061	19.87012	0.51347	-0.04100	0.05902	-0.07431	-0.02109	0.07590	0.01583	-0.00066	0.92109	2.30769	-2.78410	2.91111	0.10998	0.29734	0.03547	0.01968	0.14583	-0.03016	-1.83151	1.27310	-12.18773	-0.16356	0.61118	0.01779	-0.03049	-0.23656	-0.00511	-18.38320	-2.77158	10.01991	0.00647	0.00387	0.00303	-0.00089	-0.00056	-0.00010	103.93218	10.81567	-25.47721	-0.14800	-0.02792	0.00963	0.00530
430			4.29000	6.61293	-2.15842	19.04868	0.50335	-0.02730	0.06971	-0.07533	-0.01481	0.11841	0.02018	-0.00070	0.89687	2.18043	-3.09341	3.45384	0.10529	0.32445	0.04534	0.01691	0.15625	-0.04681	-1.94732	1.50056	-11.97248	-0.14660	0.67735	0.02339	-0.02817	-0.27889	-0.01084	-18.30733	-2.66965	10.05189	0.00650	0.00382	0.00292	-0.00077	-0.00081	0.00010	103.94118	10.66288	-25.50686	-0.14669	-0.02681	0.00737	0.00252
431			4.30000	6.65588	-2.60228	18.00683	0.49454	-0.01314	0.07839	-0.07284	-0.00767	0.15949	0.01803	-0.00284	0.87201	2.06175	-3.38092	4.07414	0.10202	0.32953	0.05535	0.01240	0.13100	-0.06028	-2.06598	1.72662	-11.64069	-0.14850	0.70986	0.03004	-0.02663	-0.27631	-0.02061	-18.24632	-2.52752	10.05786	0.00647	0.00372	0.00275	-0.00060	-0.00088	0.00025	103.94601	10.47827	-25.50914	-0.14520	-0.02543	0.00482	0.00062
432			4.31000	6.67904	-3.09315	16.80806	0.49982	-0.00794	0.07694	-0.06809	-0.00504	0.17161	0.00320	-0.00705	0.87027	1.96967	-3.59390	4.68671	0.09768	0.28591	0.05872	0.00574	0.06415	-0.05757	-2.17666	1.91806	-11.17021	-0.17831	0.66216	0.03350	-0.02566	-0.20307	-0.03133	-18.20098	-2.37932	10.03964	0.00645	0.00361	0.00258	-0.00043	-0.00076	0.00031	103.94968	10.27735	-25.48719	-0.14403	-0.02411	0.00286	-0.00022
433			4.32000	6.67960	-3.62142	15.54928	0.51552	-0.01169	0.07034	-0.06209	-0.00791	0.15764	-0.01684	-0.00861	0.89610	1.92550	-3.67676	5.19020	0.08713	0.22787	0.05775	-0.00243	-0.00657	-0.04051	-2.26650	2.03731	-10.55577	-0.20716	0.58966	0.03523	-0.01798	-0.09590	-0.04138	-18.17204	-2.25340	10.00214	0.00645	0.00348	0.00245	-0.00025	-0.00054	0.00032	103.95530	10.07979	-25.44752	-0.14369	-0.02312	0.00196	-0.00002
434			4.33000	6.66299	-4.16234	14.34274	0.53121	-0.01737	0.06581	-0.05812	-0.01191	0.13580	-0.03201	-0.00689	0.93013	1.95050	-3.58798	5.49273	0.07364	0.19538	0.05667	-0.01006	-0.06313	-0.01692	-2.32301	2.05147	-9.81737	-0.22193	0.55332	0.03760	-0.00317	0.01557	-0.05101	-18.16035	-2.16376	9.95068	0.00643	0.00336	0.00238	-0.00007	-0.00029	0.00030	103.96520	9.90541	-25.39774	-0.14348	-0.02236	0.00203	0.00112
435			4.34000	6.64342	-4.67542	13.28588	0.54386	-0.02416	0.06251	-0.06083	-0.01527	0.10902	-0.04071	-0.00527	0.96637	2.05968	-3.31829	5.54559	0.06979	0.18821	0.05373	-0.01810	-0.11222	0.00705	-2.33684	1.94267	-9.00285	-0.24223	0.54935	0.03912	0.01499	0.12765	-0.05615	-18.16399	-2.11448	9.89670	0.00641	0.00327	0.00236	0.00008	-0.00008	0.00024	103.98066	9.77003	-25.35223	-0.14443	-0.02223	0.00332	0.00288
436			4.35000	6.63866	-5.11285	12.43522	0.55562	-0.02919	0.06136	-0.07227	-0.01491	0.08332	-0.04061	-0.00220	1.00157	2.25457	-2.89964	5.36733	0.06605	0.21506	0.04986	-0.02503	-0.16874	0.02366	-2.30584	1.71897	-8.18369	-0.24657	0.58629	0.03932	0.03125	0.23536	-0.05415	-18.17867	-2.09944	9.84698	0.00640	0.00320	0.00238	0.00018	0.00005	0.00018	104.00121	9.68214	-25.32026	-0.14594	-0.02259	0.00544	0.00479
437			4.36000	6.66267	-5.43654	11.80207	0.56433	-0.03088	0.06211	-0.08898	-0.01058	0.06054	-0.03196	-0.00021	1.02621	2.52015	-2.39863	5.03758	0.06814	0.26822	0.04510	-0.03227	-0.22785	0.02939	-2.23725	1.42002	-7.44375	-0.24665	0.65254	0.03785	0.04137	0.31822	-0.04444	-18.19929	-2.10420	9.80684	0.00644	0.00317	0.00242	0.00023	0.00010	0.00013	104.02569	9.64048	-25.30802	-0.14790	-0.02323	0.00761	0.00640
438			4.37000	6.71966	-5.63218	11.36667	0.56491	-0.03014	0.06201	-0.10295	-0.00501	0.03940	-0.02021	-0.00209	1.03544	2.82813	-1.89490	4.66374	0.08632	0.32086	0.03846	-0.04526	-0.25453	0.02493	-2.14601	1.10830	-6.86074	-0.26324	0.70825	0.03393	0.04783	0.33249	-0.02899	-18.22133	-2.11313	9.77782	0.00651	0.00316	0.00245	0.00022	0.00008	0.00008	104.05136	9.63563	-25.31707	-0.14951	-0.02365	0.00858	0.00721
439			4.38000	6.80313	-5.71063	11.09778	0.56053	-0.02997	0.06071	-0.10794	-0.00047	0.02129	-0.00898	-0.00583	1.03215	3.14600	-1.45515	4.34005	0.10993	0.36032	0.03143	-0.05763	-0.23376	0.01599	-2.04767	0.84584	-6.48528	-0.28068	0.73952	0.02842	0.04895	0.26645	-0.01351	-18.23953	-2.12063	9.76149	0.00663	0.00319	0.00248	0.00015	0.00007	0.00002	104.07401	9.65443	-25.34937	-0.15067	-0.02372	0.00811	0.00694
440			4.39000	6.90086	-5.69742	10.96778	0.55324	-0.03261	0.05801	-0.10193	0.00302	0.00659	0.00022	-0.00961	1.02355	3.44445	-1.12194	4.12187	0.13330	0.38478	0.02437	-0.06353	-0.17437	0.00733	-1.95416	0.67624	-6.33121	-0.29132	0.75155	0.02158	0.04446	0.14509	-0.00209	-18.24832	-2.13243	9.75982	0.00677	0.00326	0.00251	0.00003	0.00009	-0.00005	104.08893	9.68228	-25.40767	-0.15200	-0.02374	0.00703	0.00552
441			4.40000	7.00002	-5.62070	10.95509	0.54403	-0.03614	0.05569	-0.08618	0.00574	-0.00449	0.00806	-0.01150	1.01367	3.69958	-0.91734	4.02682	0.15021	0.40322	0.01847	-0.05841	-0.09433	0.00143	-1.87398	0.62102	-6.38184	-0.28537	0.76261	0.01467	0.03408	0.00072	0.00347	-18.24380	-2.15708	9.77155	0.00694	0.00336	0.00258	-0.00014	0.00016	-0.00011	104.09186	9.70327	-25.49060	-0.15400	-0.02398	0.00614	0.00294
442			4.41000	7.08904	-5.50535	11.03757	0.53825	-0.04052	0.05388	-0.06401	0.00773	-0.01225	0.01355	-0.01169	1.00503	3.89177	-0.84960	4.05026	0.15693	0.41363	0.01400	-0.04218	-0.00356	-0.00187	-1.81412	0.68416	-6.60205	-0.26450	0.76923	0.00857	0.01964	-0.14791	0.00430	-18.22449	-2.19854	9.78949	0.00712	0.00349	0.00266	-0.00032	0.00025	-0.00014	104.08022	9.70195	-25.58895	-0.15672	-0.02442	0.00557	-0.00068
443			4.42000	7.15846	-5.37161	11.18771	0.53389	-0.04719	0.05138	-0.03806	0.00933	-0.01632	0.01480	-0.01268	0.99888	4.00531	-0.91835	4.17986	0.16509	0.40596	0.01057	-0.02070	0.08564	-0.00344	-1.78170	0.85969	-6.94981	-0.25515	0.75522	0.00357	0.00401	-0.28188	0.00248	-18.19099	-2.25456	9.80243	0.00728	0.00362	0.00276	-0.00050	0.00035	-0.00012	104.05363	9.66617	-25.68770	-0.15976	-0.02488	0.00514	-0.00492
444			4.43000	7.20198	-5.23519	11.37187	0.53362	-0.05369	0.05010	-0.01198	0.01007	-0.01727	0.01491	-0.01369	0.99458	4.02939	-1.11684	4.40505	0.16933	0.39528	0.00899	0.00499	0.16230	-0.00448	-1.78384	1.13672	-7.38480	-0.24854	0.74575	-0.00007	-0.01384	-0.39635	-0.00005	-18.14570	-2.31919	9.80111	0.00745	0.00375	0.00285	-0.00064	0.00042	-0.00005	104.01408	9.58921	-25.77211	-0.16286	-0.02521	0.00482	-0.00906
445			4.44000	7.21769	-5.10889	11.55407	0.53482	-0.05610	0.04966	0.01135	0.00918	-0.01552	0.01533	-0.01563	0.98995	3.96064	-1.42760	4.71639	0.17557	0.38940	0.00824	0.03146	0.22013	-0.00530	-1.82669	1.49801	-7.87008	-0.25315	0.75280	-0.00369	-0.03392	-0.48859	-0.00324	-18.09278	-2.38406	9.78265	0.00762	0.00385	0.00294	-0.00073	0.00043	0.00003	103.96568	9.47112	-25.83274	-0.16581	-0.02536	0.00473	-0.01209
446			4.45000	7.20747	-5.00408	11.70495	0.53348	-0.05656	0.04856	0.03027	0.00722	-0.01173	0.01447	-0.01719	0.98299	3.80660	-1.81368	5.09547	0.18084	0.37927	0.00779	0.05488	0.24319	-0.00570	-1.91123	1.91254	-8.36863	-0.26270	0.75744	-0.00740	-0.05406	-0.52861	-0.00645	-18.03805	-2.43703	9.75163	0.00778	0.00396	0.00304	-0.00073	0.00033	0.00010	103.91469	9.31905	-25.86829	-0.16860	-0.02537	0.00498	-0.01307
447			4.46000	7.17524	-4.92892	11.81128	0.53166	-0.05713	0.04802	0.04512	0.00476	-0.00779	0.01307	-0.01645	0.97596	3.58802	-2.21628	5.50485	0.17725	0.36871	0.00878	0.06834	0.22668	-0.00644	-2.02997	2.33084	-8.84108	-0.26253	0.76179	-0.01011	-0.06705	-0.49977	-0.00801	-17.98802	-2.46438	9.71736	0.00790	0.00406	0.00312	-0.00064	0.00014	0.00014	103.86850	9.14649	-25.88441	-0.17087	-0.02524	0.00553	-0.01148
448			4.47000	7.12517	-4.88599	11.87814	0.52978	-0.05791	0.04659	0.05675	0.00221	-0.00480	0.01002	-0.01481	0.97164	3.33458	-2.56950	5.89043	0.17063	0.35432	0.00978	0.07149	0.17483	-0.00618	-2.16823	2.69615	-9.24965	-0.26468	0.75636	-0.01223	-0.07212	-0.39971	-0.00797	-17.94787	-2.45811	9.69014	0.00794	0.00416	0.00319	-0.00048	-0.00011	0.00014	103.83414	8.97097	-25.89079	-0.17238	-0.02496	0.00625	-0.00748
449			4.48000	7.06207	-4.87081	11.92346	0.52532	-0.06085	0.04480	0.06413	0.00014	-0.00358	0.00692	-0.01209	0.96812	3.07761	-2.82320	6.19481	0.16099	0.34033	0.01071	0.06558	0.10704	-0.00468	-2.30851	2.96431	-9.56551	-0.26454	0.74781	-0.01359	-0.06773	-0.25954	-0.00638	-17.92027	-2.42037	9.67787	0.00791	0.00428	0.00327	-0.00030	-0.00034	0.00010	103.81685	8.81193	-25.89692	-0.17309	-0.02458	0.00701	-0.00154
450			4.49000	6.99299	-4.87222	11.96891	0.52101	-0.06344	0.04374	0.06538	-0.00094	-0.00407	0.00531	-0.00896	0.96362	2.84461	-2.95677	6.37079	0.14768	0.33451	0.01195	0.05262	0.04082	-0.00213	-2.43496	3.11523	-9.77223	-0.25843	0.74740	-0.01412	-0.05432	-0.11061	-0.00378	-17.90456	-2.36070	9.68453	0.00783	0.00442	0.00337	-0.00015	-0.00051	0.00003	103.82103	8.68814	-25.90999	-0.17310	-0.02417	0.00775	0.00593
451			4.50000	6.92747	-4.87467	12.03185	0.51486	-0.06408	0.04340	0.05888	-0.00049	-0.00576	0.00528	-0.00647	0.95596	2.65939	-2.97349	6.39130	0.13601	0.33592	0.01320	0.03680	-0.01802	0.00138	-2.53330	3.14678	-9.86553	-0.25250	0.75355	-0.01375	-0.03547	0.03351	-0.00093	-17.89750	-2.29241	9.70972	0.00771	0.00453	0.00346	-0.00005	-0.00057	-0.00006	103.85059	8.61421	-25.93370	-0.17215	-0.02378	0.00838	0.01434
452			4.51000	6.87487	-4.86269	12.12143	0.50735	-0.06524	0.04302	0.04653	0.00135	-0.00790	0.00552	-0.00374	0.94682	2.54058	-2.89015	6.25350	0.12298	0.33659	0.01425	0.01965	-0.06679	0.00526	-2.59161	3.06776	-9.85216	-0.24077	0.75261	-0.01231	-0.01330	0.16176	0.00137	-17.89462	-2.23125	9.74858	0.00756	0.00460	0.00351	-0.00001	-0.00049	-0.00014	103.90793	8.59826	-25.96730	-0.17025	-0.02346	0.00888	0.02281
453			4.52000	6.83988	-4.82598	12.23881	0.50093	-0.06679	0.04208	0.03320	0.00403	-0.00987	0.00524	-0.00128	0.94147	2.49689	-2.72768	5.97840	0.11210	0.33431	0.01449	0.00473	-0.10286	0.00839	-2.60276	2.89503	-9.74932	-0.22951	0.74160	-0.01005	0.00749	0.25935	0.00251	-17.89243	-2.19103	9.79212	0.00742	0.00459	0.00354	-0.00002	-0.00030	-0.00019	103.99331	8.64133	-26.00596	-0.16753	-0.02324	0.00925	0.03059
454			4.53000	6.82071	-4.76203	12.38096	0.49755	-0.06915	0.04119	0.02297	0.00691	-0.01149	0.00435	0.00098	0.94207	2.52294	-2.50893	5.60523	0.10255	0.32969	0.01452	-0.00600	-0.12269	0.01029	-2.56766	2.65452	-9.58384	-0.21762	0.72180	-0.00655	0.02307	0.31026	0.00217	-17.88897	-2.17800	9.83020	0.00729	0.00451	0.00352	-0.00004	-0.00009	-0.00018	104.10565	8.73851	-26.04420	-0.16426	-0.02313	0.00950	0.03726
455			4.54000	6.81220	-4.67427	12.54364	0.49709	-0.07453	0.04034	0.01685	0.00994	-0.01267	0.00328	0.00205	0.94589	2.59856	-2.26580	5.18558	0.09637	0.32130	0.01440	-0.01140	-0.11891	0.01063	-2.49771	2.38608	-9.39218	-0.21065	0.69437	-0.00205	0.03081	0.29855	0.00069	-17.88409	-2.18751	9.85396	0.00717	0.00434	0.00344	-0.00005	0.00007	-0.00011	104.24229	8.87987	-26.07810	-0.16061	-0.02314	0.00950	0.04229
456			4.55000	6.80952	-4.56764	12.72123	0.49821	-0.08099	0.03912	0.01408	0.01289	-0.01312	0.00268	0.00118	0.95125	2.69129	-2.04690	4.77910	0.09762	0.31260	0.01352	-0.01181	-0.08822	0.00891	-2.41522	2.14553	-9.21924	-0.21495	0.66837	0.00179	0.03020	0.22289	-0.00047	-17.87973	-2.20635	9.85793	0.00703	0.00410	0.00326	-0.00004	0.00013	0.00000	104.39795	9.05070	-26.10591	-0.15663	-0.02315	0.00895	0.04506
457			4.56000	6.80857	-4.44762	12.90492	0.50044	-0.08807	0.03690	0.01423	0.01544	-0.01246	0.00262	-0.00167	0.95685	2.76388	-1.90739	4.44571	0.10659	0.30330	0.01148	-0.00709	-0.03617	0.00554	-2.34738	1.99174	-9.11065	-0.23069	0.64747	0.00338	0.02073	0.10027	-0.00038	-17.87827	-2.22173	9.84217	0.00686	0.00380	0.00299	-0.00001	0.00012	0.00009	104.56409	9.23205	-26.12820	-0.15249	-0.02304	0.00752	0.04511
458			4.57000	6.80497	-4.32232	13.08256	0.50272	-0.09162	0.03549	0.01734	0.01620	-0.01119	0.00384	-0.00418	0.95990	2.78589	-1.88383	4.23263	0.11423	0.30060	0.01002	0.00302	0.02157	0.00243	-2.31652	1.96297	-9.09900	-0.23964	0.64243	0.00301	0.00249	-0.03684	0.00023	-17.87965	-2.22949	9.81310	0.00669	0.00348	0.00264	0.00000	0.00009	0.00012	104.73028	9.40324	-26.14729	-0.14863	-0.02280	0.00529	0.04256
459			4.58000	6.79441	-4.20359	13.24077	0.50571	-0.09334	0.03538	0.02284	0.01478	-0.00949	0.00564	-0.00530	0.95856	2.74273	-1.97598	4.16388	0.11379	0.30037	0.01014	0.01465	0.06900	-0.00015	-2.33253	2.06093	-9.19452	-0.23326	0.64542	0.00167	-0.01740	-0.15560	0.00043	-17.88104	-2.23386	9.78147	0.00655	0.00318	0.00229	-0.00001	0.00008	0.00010	104.88614	9.54490	-26.16551	-0.14527	-0.02247	0.00266	0.03778
460			4.59000	6.77416	-4.10571	13.36710	0.50483	-0.09602	0.03578	0.02866	0.01141	-0.00715	0.00699	-0.00537	0.95546	2.63790	-2.14744	4.23740	0.11192	0.29741	0.01117	0.02381	0.09263	-0.00273	-2.39162	2.25112	-9.38363	-0.22322	0.64799	-0.00039	-0.03232	-0.22636	-0.00016	-17.87974	-2.24189	9.75797	0.00644	0.00292	0.00198	-0.00003	0.00009	0.00004	105.02245	9.64044	-26.18231	-0.14268	-0.02218	0.00028	0.03095
461			4.60000	6.74462	-4.04134	13.45263	0.50198	-0.09679	0.03694	0.03266	0.00615	-0.00444	0.00806	-0.00493	0.95392	2.48887	-2.34524	4.42797	0.11141	0.29737	0.01297	0.02937	0.09268	-0.00534	-2.48105	2.48005	-9.63506	-0.21682	0.65568	-0.00270	-0.04111	-0.24309	-0.00128	-17.87709	-2.25835	9.74762	0.00637	0.00275	0.00177	-0.00000	0.00010	-0.00000	105.13028	9.67718	-26.19174	-0.14093	-0.02197	-0.00134	0.02207
462			4.61000	6.70870	-4.01724	13.49554	0.50246	-0.09581	0.03821	0.03433	0.00026	-0.00169	0.00938	-0.00505	0.95466	2.31710	-2.52461	4.69341	0.11221	0.30279	0.01472	0.03164	0.07703	-0.00726	-2.58613	2.69921	-9.91006	-0.21902	0.67215	-0.00549	-0.04546	-0.21836	-0.00264	-17.88010	-2.28269	9.74746	0.00634	0.00266	0.00169	0.00012	0.00011	-0.00003	105.20174	9.64945	-26.18351	-0.13971	-0.02164	-0.00228	0.01175
463			4.62000	6.66985	-4.03237	13.50262	0.50142	-0.09328	0.03990	0.03397	-0.00485	0.00051	0.01119	-0.00583	0.95366	2.14145	-2.65937	4.98125	0.11696	0.31259	0.01663	0.03205	0.05229	-0.00796	-2.69381	2.87685	-10.17009	-0.23096	0.69627	-0.00795	-0.04627	-0.16628	-0.00335	-17.89775	-2.30934	9.75135	0.00631	0.00266	0.00174	0.00031	0.00010	-0.00003	105.23374	9.56227	-26.14978	-0.13866	-0.02099	-0.00283	0.00159
464			4.63000	6.63052	-4.07812	13.48797	0.49702	-0.08909	0.04095	0.03240	-0.00807	0.00162	0.01089	-0.00634	0.94803	1.97810	-2.73682	5.23477	0.11982	0.31567	0.01843	0.02923	0.02113	-0.00680	-2.79231	2.99525	-10.37997	-0.24292	0.70572	-0.00937	-0.04131	-0.09305	-0.00285	-17.93589	-2.33156	9.75564	0.00625	0.00273	0.00188	0.00053	0.00007	-0.00003	105.23020	9.43207	-26.09138	-0.13786	-0.02017	-0.00283	-0.00673
465			4.64000	6.59279	-4.14071	13.46961	0.49273	-0.08565	0.04179	0.03006	-0.00921	0.00135	0.00813	-0.00510	0.94049	1.84193	-2.75085	5.40142	0.11233	0.31037	0.02082	0.02168	-0.01217	-0.00374	-2.87101	3.04473	-10.51130	-0.24008	0.69719	-0.00901	-0.02879	-0.01034	-0.00131	-17.99525	-2.34437	9.75852	0.00613	0.00286	0.00209	0.00073	0.00004	-0.00001	105.19969	9.28332	-26.01659	-0.13745	-0.01944	-0.00207	-0.01244
466			4.65000	6.55898	-4.20480	13.46517	0.49004	-0.08478	0.04240	0.02704	-0.00862	-0.00018	0.00349	-0.00264	0.93591	1.74697	-2.69874	5.44186	0.09826	0.29786	0.02336	0.01203	-0.04367	0.00140	-2.92097	3.02057	-10.54599	-0.22788	0.67485	-0.00693	-0.01254	0.07129	0.00023	-18.07135	-2.34754	9.75716	0.00596	0.00301	0.00230	0.00082	0.00002	0.00002	105.15148	9.14372	-25.93675	-0.13748	-0.01893	-0.00079	-0.01561
467			4.66000	6.53091	-4.25599	13.48767	0.48753	-0.08624	0.04265	0.02368	-0.00645	-0.00252	-0.00116	-0.00021	0.93721	1.70441	-2.58096	5.33791	0.08721	0.28483	0.02502	0.00322	-0.07085	0.00771	-2.93574	2.92192	-10.47943	-0.21883	0.65236	-0.00409	0.00389	0.14501	0.00085	-18.15378	-2.34849	9.74924	0.00578	0.00316	0.00248	0.00079	0.00005	0.00004	105.09377	9.03932	-25.86423	-0.13802	-0.01869	0.00067	-0.01669
468			4.67000	6.50906	-4.28234	13.54232	0.48847	-0.08836	0.04317	0.02070	-0.00277	-0.00508	-0.00338	0.00218	0.94276	1.71987	-2.40332	5.09682	0.07659	0.28126	0.02607	-0.00410	-0.09410	0.01359	-2.91197	2.75407	-10.32132	-0.20744	0.64370	-0.00106	0.01850	0.20787	0.00037	-18.22859	-2.35787	9.73562	0.00567	0.00329	0.00263	0.00063	0.00011	0.00003	105.03272	8.99014	-25.81090	-0.13925	-0.01879	0.00212	-0.01618
469			4.68000	6.49266	-4.27644	13.62614	0.49147	-0.09102	0.04295	0.01820	0.00186	-0.00715	-0.00414	0.00323	0.94983	1.79011	-2.17971	4.75177	0.07069	0.28067	0.02571	-0.00940	-0.10851	0.01689	-2.85178	2.53203	-10.09635	-0.20322	0.63595	0.00206	0.02985	0.24590	-0.00090	-18.28159	-2.38178	9.72240	0.00565	0.00339	0.00273	0.00035	0.00019	-0.00001	104.97261	9.00668	-25.78722	-0.14108	-0.01924	0.00336	-0.01455
470			4.69000	6.48055	-4.23749	13.72966	0.49599	-0.09268	0.04196	0.01604	0.00652	-0.00825	-0.00292	0.00242	0.95638	1.90033	-1.93687	4.35789	0.07143	0.28557	0.02393	-0.01290	-0.10881	0.01636	-2.76465	2.28674	-9.84305	-0.20943	0.63322	0.00465	0.03705	0.24365	-0.00206	-18.29954	-2.42066	9.72017	0.00570	0.00347	0.00277	-0.00004	0.00024	-0.00011	104.91624	9.08907	-25.80008	-0.14333	-0.02002	0.00421	-0.01216
471			4.70000	6.47148	-4.17089	13.84139	0.50234	-0.09311	0.04091	0.01397	0.01027	-0.00854	-0.00066	0.00002	0.96148	2.02316	-1.71736	3.98283	0.07685	0.29291	0.02188	-0.01381	-0.08762	0.01302	-2.66846	2.06720	-9.61072	-0.22325	0.63209	0.00695	0.03791	0.18741	-0.00249	-18.27209	-2.47237	9.74086	0.00583	0.00352	0.00276	-0.00051	0.00026	-0.00025	104.86544	9.22822	-25.85020	-0.14569	-0.02105	0.00473	-0.00953
472			4.71000	6.46494	-4.08494	13.95361	0.50785	-0.09376	0.03988	0.01112	0.01283	-0.00845	0.00167	-0.00202	0.96381	2.12666	-1.57034	3.68821	0.08072	0.29853	0.02017	-0.01067	-0.04395	0.00840	-2.58447	1.92824	-9.44887	-0.23082	0.62900	0.00843	0.02959	0.08282	-0.00165	-18.19562	-2.53364	9.79313	0.00606	0.00357	0.00275	-0.00101	0.00024	-0.00041	104.82029	9.40803	-25.93099	-0.14803	-0.02228	0.00506	-0.00741
473			4.72000	6.46234	-3.98773	14.06563	0.51141	-0.09314	0.03917	0.00621	0.01389	-0.00843	0.00384	-0.00284	0.96367	2.18777	-1.53120	3.51168	0.08120	0.30379	0.01906	-0.00479	0.01166	0.00374	-2.52905	1.90630	-9.39272	-0.22683	0.62897	0.00848	0.01512	-0.04138	0.00006	-18.07569	-2.59983	9.87823	0.00639	0.00364	0.00277	-0.00143	0.00019	-0.00054	104.77875	9.60823	-26.02968	-0.15037	-0.02368	0.00562	-0.00676
474			4.73000	6.46677	-3.88743	14.17997	0.51374	-0.09319	0.03877	-0.00117	0.01348	-0.00840	0.00551	-0.00319	0.96300	2.20027	-1.60578	3.46190	0.08140	0.30557	0.01855	0.00102	0.06300	-0.00041	-2.50794	2.00392	-9.45355	-0.21873	0.62981	0.00728	0.00088	-0.15021	0.00151	-17.92942	-2.66020	9.98649	0.00680	0.00375	0.00286	-0.00166	0.00008	-0.00059	104.73560	9.80564	-26.12972	-0.15278	-0.02518	0.00665	-0.00858
475			4.74000	6.48047	-3.79505	14.29418	0.51513	-0.09439	0.03910	-0.00962	0.01122	-0.00794	0.00742	-0.00368	0.96148	2.17277	-1.76823	3.52770	0.08373	0.30564	0.01879	0.00533	0.09612	-0.00396	-2.51640	2.18983	-9.61884	-0.21275	0.63361	0.00549	-0.00958	-0.21803	0.00203	-17.78525	-2.69479	10.09717	0.00720	0.00387	0.00297	-0.00155	-0.00012	-0.00051	104.68322	9.97593	-26.21260	-0.15498	-0.02644	0.00752	-0.01328
476			4.75000	6.50254	-3.72581	14.39629	0.51514	-0.09478	0.04006	-0.01658	0.00650	-0.00633	0.00977	-0.00485	0.95867	2.11998	-1.97500	3.68999	0.09043	0.30657	0.01941	0.00840	0.10796	-0.00710	-2.54389	2.41654	-9.85974	-0.21542	0.64059	0.00354	-0.01640	-0.24024	0.00168	-17.67372	-2.68737	10.18637	0.00747	0.00397	0.00303	-0.00107	-0.00032	-0.00031	104.61438	10.09780	-26.26270	-0.15654	-0.02703	0.00733	-0.02001
477			4.76000	6.52857	-3.69652	14.46559	0.51326	-0.09217	0.04259	-0.02067	-0.00038	-0.00299	0.01357	-0.00585	0.95401	2.05223	-2.18693	3.93183	0.09851	0.31594	0.02104	0.01077	0.10675	-0.01034	-2.58156	2.64328	-10.14211	-0.21970	0.66050	0.00199	-0.02058	-0.23313	0.00102	-17.61424	-2.64138	10.23824	0.00758	0.00405	0.00306	-0.00040	-0.00045	-0.00007	104.52588	10.15822	-26.27444	-0.15761	-0.02694	0.00624	-0.02687
478			4.77000	6.55392	-3.72133	14.47686	0.51117	-0.08516	0.04714	-0.02314	-0.00777	0.00298	0.01720	-0.00636	0.94713	1.97374	-2.38207	4.23907	0.10328	0.32994	0.02463	0.01236	0.09857	-0.01450	-2.62491	2.84719	-10.43125	-0.21936	0.68414	0.00194	-0.02252	-0.20930	0.00096	-17.61077	-2.57313	10.24884	0.00755	0.00413	0.00311	0.00027	-0.00048	0.00016	104.42043	10.15435	-26.25447	-0.15864	-0.02650	0.00508	-0.03201
479			4.78000	6.57644	-3.80869	14.40541	0.51082	-0.07806	0.05137	-0.02614	-0.01436	0.01204	0.01721	-0.00690	0.94085	1.88769	-2.55234	4.59502	0.10416	0.33172	0.02886	0.01284	0.08311	-0.01876	-2.67199	3.01940	-10.69131	-0.21985	0.68534	0.00328	-0.02287	-0.17226	0.00134	-17.65616	-2.49602	10.22188	0.00741	0.00418	0.00316	0.00079	-0.00045	0.00035	104.30502	10.09186	-26.21581	-0.15971	-0.02600	0.00433	-0.03445
480			4.79000	6.59609	-3.96154	14.23372	0.51202	-0.06906	0.05592	-0.02994	-0.01900	0.02371	0.01544	-0.00591	0.93546	1.80001	-2.69364	4.97461	0.09697	0.33199	0.03402	0.01136	0.06432	-0.02238	-2.72023	3.15670	-10.88539	-0.21017	0.68299	0.00542	-0.02010	-0.13268	0.00141	-17.73717	-2.41744	10.16440	0.00718	0.00418	0.00316	0.00110	-0.00038	0.00048	104.18804	9.98196	-26.17037	-0.16047	-0.02549	0.00399	-0.03407
481			4.80000	6.61204	-4.17783	13.95784	0.51369	-0.05911	0.06133	-0.03276	-0.02117	0.03713	0.01231	-0.00397	0.92864	1.71869	-2.79805	5.34223	0.08415	0.33074	0.04052	0.00838	0.03991	-0.02418	-2.76574	3.25591	-10.97903	-0.19511	0.67948	0.00916	-0.01472	-0.08933	0.00054	-17.83721	-2.34280	10.08645	0.00690	0.00414	0.00313	0.00117	-0.00030	0.00053	104.07722	9.83970	-26.12663	-0.16029	-0.02486	0.00386	-0.03105
482			4.81000	6.62174	-4.44919	13.59022	0.51518	-0.05079	0.06599	-0.03305	-0.02151	0.04954	0.00669	-0.00333	0.92170	1.65293	-2.85253	5.65467	0.07448	0.32012	0.04661	0.00514	0.00786	-0.02138	-2.80325	3.31045	-10.94557	-0.19227	0.66540	0.01415	-0.00821	-0.03652	-0.00255	-17.93849	-2.27761	10.00330	0.00660	0.00407	0.00306	0.00105	-0.00022	0.00050	103.97940	9.68229	-26.09264	-0.15974	-0.02431	0.00413	-0.02618
483			4.82000	6.62301	-4.75906	13.15692	0.51209	-0.04167	0.07061	-0.03116	-0.01914	0.05939	0.00152	-0.00334	0.91289	1.61362	-2.84148	5.86746	0.06976	0.31399	0.05204	0.00153	-0.03018	-0.01302	-2.82668	3.30867	-10.76964	-0.19469	0.66422	0.01932	0.00029	0.02917	-0.00840	-18.02541	-2.22707	9.92655	0.00633	0.00399	0.00298	0.00078	-0.00012	0.00039	103.89890	9.52766	-26.07013	-0.15784	-0.02355	0.00438	-0.01986
484			4.83000	6.61668	-5.08329	12.69045	0.50747	-0.03128	0.07472	-0.02943	-0.01430	0.06496	-0.00358	-0.00449	0.90593	1.61325	-2.75058	5.94477	0.07062	0.31159	0.05630	-0.00303	-0.07370	0.00031	-2.82988	3.23573	-10.44980	-0.20441	0.67143	0.02468	0.01097	0.11143	-0.01674	-18.08463	-2.19814	9.87198	0.00614	0.00390	0.00292	0.00043	-0.00002	0.00021	103.83958	9.39220	-26.06618	-0.15576	-0.02286	0.00490	-0.01249
485			4.84000	6.60699	-5.39419	12.22405	0.50607	-0.02392	0.07455	-0.02984	-0.00993	0.06232	-0.01094	-0.00633	0.91075	1.66231	-2.57030	5.86891	0.07545	0.30170	0.05617	-0.00903	-0.11541	0.01524	-2.80805	3.08054	-10.00165	-0.22378	0.66451	0.02818	0.02378	0.19726	-0.02471	-18.10879	-2.19469	9.84925	0.00605	0.00384	0.00290	0.00007	0.00007	-0.00001	103.80438	9.28881	-26.08609	-0.15284	-0.02214	0.00562	-0.00429
486			4.85000	6.60001	-5.66597	11.78957	0.51138	-0.02480	0.06998	-0.03270	-0.00843	0.05216	-0.02036	-0.00635	0.93416	1.76325	-2.30324	5.64654	0.07575	0.28235	0.05200	-0.01464	-0.14307	0.02617	-2.76056	2.84696	-9.46134	-0.23752	0.63712	0.02968	0.03520	0.25802	-0.02948	-18.09770	-2.21738	9.86813	0.00602	0.00380	0.00293	-0.00024	0.00013	-0.00024	103.79539	9.22574	-26.14051	-0.15024	-0.02181	0.00705	0.00395
487			4.86000	6.60113	-5.87910	11.41644	0.51815	-0.02835	0.06667	-0.03635	-0.00689	0.04041	-0.02588	-0.00441	0.96100	1.90601	-1.97200	5.31008	0.07180	0.27590	0.04837	-0.01770	-0.15924	0.03195	-2.69311	2.56238	-8.88566	-0.23693	0.62421	0.03146	0.04012	0.28405	-0.03137	-18.05917	-2.26242	9.92660	0.00604	0.00379	0.00298	-0.00045	0.00019	-0.00045	103.81100	9.20596	-26.23277	-0.14781	-0.02185	0.00903	0.01086
488			4.87000	6.61323	-6.02237	11.12817	0.52139	-0.03143	0.06443	-0.03809	-0.00431	0.02805	-0.02574	-0.00316	0.97947	2.07116	-1.61702	4.91184	0.07296	0.28572	0.04460	-0.01962	-0.16475	0.03200	-2.61632	2.27247	-8.34317	-0.23598	0.63288	0.03212	0.03954	0.27305	-0.02833	-18.00659	-2.32414	10.01355	0.00608	0.00379	0.00303	-0.00052	0.00023	-0.00057	103.84445	9.22558	-26.35999	-0.14606	-0.02222	0.01099	0.01517
489			4.88000	6.63488	-6.09270	10.93631	0.52171	-0.03390	0.06220	-0.03554	-0.00110	0.01600	-0.02126	-0.00300	0.98805	2.23733	-1.28220	4.51219	0.07824	0.30612	0.04003	-0.02031	-0.15646	0.02680	-2.54042	2.02236	-7.89788	-0.23502	0.65532	0.03053	0.03499	0.22703	-0.02038	-17.95419	-2.39550	10.11014	0.00612	0.00377	0.00305	-0.00048	0.00027	-0.00059	103.88536	9.27382	-26.51144	-0.14495	-0.02258	0.01190	0.01667
490			4.89000	6.66067	-6.09346	10.83796	0.51908	-0.03486	0.05992	-0.02779	0.00219	0.00560	-0.01399	-0.00460	0.99006	2.38607	-1.00224	4.16783	0.09129	0.33326	0.03492	-0.02028	-0.13390	0.01856	-2.47234	1.84191	-7.59617	-0.24262	0.68793	0.02689	0.02937	0.15635	-0.01049	-17.90908	-2.47053	10.20042	0.00616	0.00373	0.00302	-0.00041	0.00029	-0.00054	103.92542	9.33549	-26.67511	-0.14449	-0.02285	0.01168	0.01615
491			4.90000	6.68397	-6.03353	10.82100	0.51332	-0.03667	0.05762	-0.01633	0.00516	-0.00268	-0.00627	-0.00729	0.98874	2.50306	-0.79727	3.92241	0.11008	0.35742	0.03009	-0.01805	-0.09822	0.01008	-2.41586	1.74285	-7.46249	-0.25782	0.71693	0.02232	0.02317	0.07266	-0.00200	-17.86982	-2.54448	10.27670	0.00621	0.00369	0.00298	-0.00038	0.00030	-0.00042	103.95999	9.39327	-26.84087	-0.14576	-0.02348	0.01145	0.01391
492			4.91000	6.70061	-5.92703	10.87221	0.50697	-0.04049	0.05543	-0.00435	0.00779	-0.00890	0.00024	-0.00896	0.98621	2.57971	-0.67122	3.79769	0.12410	0.37342	0.02626	-0.01178	-0.05767	0.00316	-2.37233	1.72155	-7.49846	-0.26439	0.73353	0.01755	0.01568	-0.00766	0.00340	-17.83420	-2.60876	10.32764	0.00628	0.00366	0.00293	-0.00035	0.00027	-0.00025	103.98334	9.42923	-26.98978	-0.14785	-0.02434	0.01158	0.00893
493			4.92000	6.70996	-5.79311	10.97876	0.50174	-0.04639	0.05292	0.00550	0.00985	-0.01296	0.00448	-0.00987	0.98290	2.61368	-0.61448	3.79270	0.13268	0.37813	0.02316	-0.00342	-0.02150	-0.00182	-2.34112	1.76407	-7.68419	-0.26458	0.73330	0.01270	0.00860	-0.07055	0.00542	-17.80383	-2.65296	10.34291	0.00637	0.00363	0.00286	-0.00029	0.00019	-0.00001	103.98643	9.42696	-27.10172	-0.15081	-0.02526	0.01182	0.00040
494			4.93000	6.71334	-5.65246	11.12375	0.49788	-0.05382	0.04950	0.01215	0.01099	-0.01445	0.00579	-0.01009	0.98107	2.60833	-0.61027	3.89075	0.13712	0.37130	0.02015	0.00471	0.00471	-0.00482	-2.32005	1.85178	-7.98261	-0.26204	0.71569	0.00759	0.00310	-0.10871	0.00443	-17.78320	-2.66792	10.31093	0.00648	0.00360	0.00280	-0.00019	0.00010	0.00027	103.95936	9.37622	-27.15479	-0.15369	-0.02567	0.01129	-0.01116
495			4.94000	6.71217	-5.52171	11.28503	0.49245	-0.06415	0.04585	0.01544	0.01139	-0.01365	0.00614	-0.00810	0.98129	2.57137	-0.64143	4.06606	0.13539	0.36037	0.01739	0.01064	0.02081	-0.00605	-2.30606	1.96518	-8.34606	-0.24964	0.69465	0.00234	-0.00031	-0.12444	0.00153	-17.77469	-2.64907	10.22946	0.00661	0.00361	0.00277	-0.00010	-0.00002	0.00051	103.89738	9.27633	-27.13761	-0.15601	-0.02525	0.00955	-0.02319
496			4.95000	6.70792	-5.41052	11.44019	0.48993	-0.07152	0.04471	0.01581	0.01025	-0.01206	0.00854	-0.00470	0.98344	2.51378	-0.69423	4.28637	0.12805	0.36315	0.01649	0.01325	0.03069	-0.00652	-2.29597	2.08715	-8.72414	-0.22927	0.69837	-0.00190	-0.00167	-0.12780	-0.00122	-17.77515	-2.59697	10.11064	0.00674	0.00365	0.00278	-0.00005	-0.00015	0.00068	103.80495	9.13775	-27.05600	-0.15788	-0.02414	0.00688	-0.03267
497			4.96000	6.70252	-5.32259	11.57405	0.48872	-0.07235	0.04531	0.01468	0.00778	-0.01013	0.01207	-0.00301	0.98120	2.44737	-0.75806	4.51456	0.12554	0.37545	0.01695	0.01396	0.03598	-0.00640	-2.28791	2.20416	-9.07183	-0.22262	0.71896	-0.00448	-0.00181	-0.12149	-0.00250	-17.77697	-2.51950	9.97567	0.00686	0.00372	0.00282	-0.00009	-0.00025	0.00073	103.69320	8.97929	-26.93000	-0.15884	-0.02258	0.00385	-0.03741
498			4.97000	6.69595	-5.25821	11.68130	0.48770	-0.07049	0.04593	0.01540	0.00511	-0.00802	0.01342	-0.00278	0.97370	2.38075	-0.82247	4.71359	0.12528	0.37977	0.01810	0.01382	0.03376	-0.00543	-2.28100	2.30612	-9.35520	-0.22771	0.72644	-0.00481	-0.00145	-0.10211	-0.00205	-17.77078	-2.43216	9.85238	0.00697	0.00383	0.00290	-0.00021	-0.00032	0.00066	103.57619	8.82309	-26.79232	-0.16021	-0.02132	0.00165	-0.03730
499			4.98000	6.68379	-5.21680	11.76396	0.48465	-0.06944	0.04646	0.02055	0.00265	-0.00623	0.01348	-0.00157	0.96466	2.31615	-0.87422	4.85411	0.12068	0.37951	0.01950	0.01307	0.02226	-0.00351	-2.27583	2.38455	-9.55428	-0.22600	0.72832	-0.00396	-0.00092	-0.07176	-0.00108	-17.75192	-2.34884	9.75696	0.00708	0.00395	0.00299	-0.00034	-0.00033	0.00051	103.46636	8.68989	-26.66933	-0.16126	-0.02045	0.00050	-0.03310
500			4.99000	6.66083	-5.19694	11.82936	0.48222	-0.06788	0.04672	0.02817	0.00055	-0.00516	0.01193	-0.00092	0.95779	2.25361	-0.89804	4.91694	0.11622	0.37603	0.02078	0.01190	0.00195	-0.00068	-2.27291	2.43130	-9.66221	-0.22590	0.72655	-0.00234	-0.00027	-0.03172	-0.00027	-17.72192	-2.28131	9.69683	0.00715	0.00405	0.00307	-0.00043	-0.00027	0.00031	103.37293	8.59622	-26.58063	-0.16183	-0.01999	0.00027	-0.02626
501			5.00000	6.62818	-5.19288	11.88915	0.48242	-0.06659	0.04709	0.03315	-0.00056	-0.00517	0.00862	-0.00025	0.95440	2.19825	-0.88172	4.89144	0.10834	0.36902	0.02235	0.00895	-0.02281	0.00281	-2.27179	2.43970	-9.68267	-0.22142	0.71837	0.00014	0.00081	0.01437	-0.00000	-17.68707	-2.24138	9.67060	0.00722	0.00411	0.00313	-0.00042	-0.00012	0.00011	103.30047	8.55262	-26.53543	-0.16222	-0.01998	0.00075	-0.01855
502			5.01000	6.59354	-5.19207	11.95603	0.48750	-0.06780	0.04747	0.03274	-0.00007	-0.00619	0.00467	0.00070	0.95737	2.16101	-0.82180	4.77582	0.09709	0.36134	0.02380	0.00429	-0.04515	0.00657	-2.27017	2.40698	-9.62763	-0.21219	0.70888	0.00277	0.00271	0.05976	-0.00041	-17.65709	-2.23653	9.67007	0.00729	0.00413	0.00318	-0.00027	0.00006	-0.00005	103.24902	8.56236	-26.53260	-0.16263	-0.02038	0.00176	-0.01136
503			5.02000	6.56470	-5.17689	12.03836	0.49476	-0.07073	0.04728	0.02776	0.00252	-0.00774	0.00166	0.00089	0.96417	2.15192	-0.72670	4.58055	0.08976	0.35663	0.02419	-0.00071	-0.05903	0.00961	-2.26412	2.33641	-9.51555	-0.20880	0.70464	0.00467	0.00572	0.09702	-0.00108	-17.64355	-2.26239	9.68305	0.00735	0.00412	0.00320	0.00000	0.00020	-0.00013	103.21634	8.62279	-26.56271	-0.16301	-0.02105	0.00306	-0.00530
504			5.03000	6.54568	-5.13014	12.13855	0.50227	-0.07306	0.04649	0.01987	0.00702	-0.00942	0.00082	0.00139	0.97165	2.17569	-0.61512	4.32823	0.08301	0.35925	0.02338	-0.00546	-0.06159	0.01104	-2.24925	2.23891	-9.36937	-0.20240	0.70966	0.00528	0.00959	0.11948	-0.00142	-17.65628	-2.30466	9.69787	0.00734	0.00406	0.00320	0.00036	0.00026	-0.00014	103.19978	8.72712	-26.61248	-0.16304	-0.02181	0.00430	-0.00041
505			5.04000	6.53889	-5.04099	12.25744	0.51099	-0.07791	0.04428	0.00964	0.01298	-0.01093	0.00145	0.00108	0.97932	2.23303	-0.50976	4.04759	0.07950	0.36118	0.02102	-0.00976	-0.05129	0.01041	-2.22155	2.13157	-9.21478	-0.20129	0.71217	0.00484	0.01420	0.11998	-0.00126	-17.69846	-2.34829	9.70791	0.00723	0.00397	0.00314	0.00068	0.00025	-0.00011	103.19719	8.86519	-26.67006	-0.16249	-0.02250	0.00520	0.00355
506			5.05000	6.54683	-4.90825	12.39872	0.51958	-0.08444	0.04120	-0.00186	0.01943	-0.01224	0.00309	-0.00031	0.98488	2.32154	-0.43036	3.76768	0.08036	0.36059	0.01780	-0.01366	-0.03038	0.00829	-2.17919	2.03450	-9.07917	-0.20703	0.70928	0.00414	0.01907	0.09566	-0.00083	-17.76408	-2.38465	9.71385	0.00705	0.00386	0.00305	0.00087	0.00019	-0.00009	103.20689	9.02398	-26.72872	-0.16137	-0.02304	0.00569	0.00692
507			5.06000	6.56933	-4.74024	12.56662	0.52551	-0.09077	0.03762	-0.01148	0.02480	-0.01310	0.00553	-0.00267	0.98636	2.43196	-0.39170	3.51808	0.08652	0.35892	0.01405	-0.01673	-0.00149	0.00536	-2.12401	1.96839	-8.99021	-0.21879	0.70357	0.00321	0.02302	0.04731	-0.00030	-17.83914	-2.41115	9.72242	0.00684	0.00375	0.00296	0.00086	0.00010	-0.00010	103.22800	9.18862	-26.78679	-0.16002	-0.02347	0.00595	0.01003
508			5.07000	6.60163	-4.55156	12.76035	0.52603	-0.09695	0.03432	-0.01638	0.02817	-0.01336	0.00869	-0.00524	0.98392	2.54613	-0.40716	3.33056	0.09731	0.35762	0.01044	-0.01757	0.03508	0.00253	-2.06231	1.95348	-8.97343	-0.23225	0.69916	0.00218	0.02385	-0.02296	0.00011	-17.90686	-2.42513	9.74215	0.00664	0.00368	0.00291	0.00067	-0.00003	-0.00015	103.26014	9.34482	-26.84510	-0.15859	-0.02380	0.00617	0.01296
509			5.08000	6.63717	-4.35818	12.97268	0.52489	-0.10048	0.03208	-0.01648	0.02847	-0.01317	0.01187	-0.00765	0.97911	2.64082	-0.49185	3.23522	0.10820	0.35794	0.00781	-0.01387	0.07999	0.00044	-2.00430	2.00817	-9.04852	-0.24286	0.69714	0.00134	0.01937	-0.11177	0.00030	-17.95254	-2.42112	9.77967	0.00648	0.00366	0.00290	0.00036	-0.00018	-0.00020	103.30238	9.48045	-26.90522	-0.15706	-0.02402	0.00633	0.01524
510			5.09000	6.67039	-4.17463	13.19130	0.52353	-0.10306	0.03117	-0.01290	0.02620	-0.01261	0.01444	-0.00932	0.97381	2.69341	-0.66014	3.25384	0.11628	0.35675	0.00667	-0.00485	0.12973	-0.00104	-1.96196	2.14620	-9.22500	-0.24799	0.69492	0.00084	0.00904	-0.21064	0.00034	-17.96648	-2.39587	9.83607	0.00633	0.00366	0.00289	-0.00002	-0.00033	-0.00025	103.35122	9.58664	-26.96721	-0.15537	-0.02411	0.00627	0.01616
511			5.10000	6.69665	-4.01498	13.40040	0.52088	-0.10394	0.03117	-0.00618	0.02119	-0.01144	0.01705	-0.00947	0.96835	2.68637	-0.91656	3.39477	0.12020	0.35783	0.00643	0.00782	0.17657	-0.00238	-1.94538	2.37125	-9.49819	-0.24437	0.70088	-0.00044	-0.00489	-0.30653	-0.00025	-17.94418	-2.35497	9.90661	0.00624	0.00368	0.00286	-0.00039	-0.00040	-0.00028	103.40092	9.65761	-27.02909	-0.15361	-0.02411	0.00610	0.01515
512			5.11000	6.71155	-3.89356	13.58259	0.52190	-0.10214	0.03274	0.00317	0.01358	-0.00976	0.01965	-0.00904	0.96134	2.61209	-1.24470	3.65038	0.11773	0.36182	0.00793	0.02006	0.20795	-0.00436	-1.95880	2.66896	-9.84721	-0.23340	0.71568	-0.00186	-0.01778	-0.37826	-0.00123	-17.88848	-2.31049	9.98117	0.00623	0.00372	0.00285	-0.00069	-0.00040	-0.00026	103.44431	9.69030	-27.08589	-0.15225	-0.02416	0.00622	0.01201
513			5.12000	6.71175	-3.82372	13.72265	0.52342	-0.09938	0.03556	0.01410	0.00444	-0.00731	0.02023	-0.00904	0.95233	2.47790	-1.60298	3.99421	0.11419	0.35890	0.01145	0.02863	0.20691	-0.00761	-1.99815	3.00263	-10.23512	-0.22674	0.72152	-0.00195	-0.02659	-0.39533	-0.00134	-17.81171	-2.27068	10.04572	0.00631	0.00377	0.00288	-0.00084	-0.00034	-0.00020	103.47437	9.68520	-27.12963	-0.15137	-0.02421	0.00668	0.00713
514			5.13000	6.69604	-3.81513	13.81117	0.52542	-0.09560	0.03946	0.02519	-0.00509	-0.00406	0.01955	-0.00787	0.94150	2.30444	-1.93749	4.38311	0.10346	0.35436	0.01660	0.03037	0.17605	-0.01151	-2.05299	3.32406	-10.61498	-0.21294	0.72287	-0.00097	-0.02882	-0.35643	-0.00061	-17.73251	-2.23500	10.08738	0.00639	0.00383	0.00293	-0.00079	-0.00028	-0.00008	103.48711	9.64723	-27.15239	-0.15040	-0.02402	0.00698	0.00177
515			5.14000	6.66511	-3.87055	13.84713	0.52695	-0.09088	0.04380	0.03548	-0.01345	-0.00026	0.01801	-0.00672	0.92980	2.11594	-2.20385	4.76560	0.09175	0.35028	0.02238	0.02764	0.12674	-0.01412	-2.11251	3.59329	-10.94088	-0.20227	0.72333	0.00104	-0.02661	-0.27918	0.00052	-17.66816	-2.20018	10.10320	0.00644	0.00386	0.00295	-0.00057	-0.00023	0.00004	103.48397	9.58628	-27.15300	-0.14976	-0.02370	0.00698	-0.00273
516			5.15000	6.62062	-3.98275	13.83765	0.52603	-0.08680	0.04687	0.04439	-0.01928	0.00325	0.01435	-0.00604	0.91892	1.93256	-2.37876	5.09085	0.08272	0.34053	0.02716	0.02339	0.06983	-0.01315	-2.16887	3.78726	-11.17564	-0.20004	0.71330	0.00346	-0.02222	-0.17924	0.00109	-17.63084	-2.16430	10.09368	0.00642	0.00385	0.00294	-0.00024	-0.00019	0.00014	103.46978	9.51569	-27.13103	-0.14840	-0.02310	0.00650	-0.00571
517			5.16000	6.56488	-4.13253	13.79750	0.52541	-0.08330	0.04962	0.05200	-0.02142	0.00522	0.00962	-0.00497	0.91217	1.76959	-2.45775	5.31242	0.07308	0.33072	0.03161	0.01794	0.01743	-0.00825	-2.21671	3.89473	-11.29329	-0.19835	0.70222	0.00655	-0.01554	-0.07243	0.00063	-17.62708	-2.12960	10.06648	0.00635	0.00381	0.00290	0.00014	-0.00014	0.00021	103.44978	9.44945	-27.09302	-0.14719	-0.02256	0.00610	-0.00729
518			5.17000	6.50096	-4.28928	13.75127	0.52897	-0.07939	0.05156	0.05858	-0.01890	0.00416	0.00478	-0.00410	0.91309	1.63864	-2.44872	5.38801	0.06477	0.32518	0.03502	0.01255	-0.02551	0.00113	-2.25154	3.90960	-11.28074	-0.20138	0.69785	0.00970	-0.00725	0.03685	-0.00132	-17.65872	-2.09853	10.02676	0.00622	0.00376	0.00286	0.00050	-0.00009	0.00025	103.42734	9.40016	-27.04395	-0.14604	-0.02213	0.00588	-0.00784
519			5.18000	6.43350	-4.41407	13.73648	0.53453	-0.07560	0.05231	0.06338	-0.01185	-0.00149	0.00037	-0.00364	0.92070	1.54895	-2.36712	5.27776	0.06087	0.32269	0.03694	0.00796	-0.05682	0.01446	-2.26835	3.82818	-11.13913	-0.21273	0.69821	0.01286	0.00279	0.14809	-0.00455	-17.72165	-2.07309	9.98053	0.00604	0.00371	0.00283	0.00075	-0.00004	0.00025	103.40512	9.37687	-26.99003	-0.14501	-0.02177	0.00579	-0.00733
520			5.19000	6.36927	-4.46417	13.80414	0.54004	-0.07170	0.05189	0.06586	-0.00096	-0.01248	-0.00348	-0.00334	0.93185	1.50700	-2.23508	4.94453	0.06085	0.32079	0.03753	0.00378	-0.07258	0.03030	-2.26269	3.65080	-10.88430	-0.22922	0.69723	0.01627	0.01476	0.25434	-0.00865	-17.80488	-2.05526	9.93491	0.00583	0.00366	0.00281	0.00085	0.00000	0.00020	103.38647	9.38474	-26.93896	-0.14348	-0.02132	0.00548	-0.00550
521			5.20000	6.31519	-4.39893	14.01303	0.54429	-0.06953	0.05008	0.06625	0.01278	-0.02803	-0.00587	-0.00243	0.94304	1.51377	-2.08357	4.35921	0.06122	0.31847	0.03664	-0.00017	-0.06632	0.04611	-2.23181	3.38663	-10.54548	-0.24174	0.69315	0.01943	0.02691	0.33954	-0.01258	-17.89171	-2.04951	9.90257	0.00565	0.00361	0.00279	0.00078	0.00006	0.00010	103.37505	9.42519	-26.90490	-0.14261	-0.02112	0.00522	-0.00257
522			5.21000	6.27637	-4.18442	14.42025	0.54842	-0.06724	0.04693	0.06539	0.02829	-0.04554	-0.00627	-0.00144	0.95229	1.56336	-1.95839	3.50854	0.06212	0.31668	0.03422	-0.00313	-0.03035	0.05844	-2.17731	3.06115	-10.16350	-0.24941	0.68786	0.02205	0.03620	0.38239	-0.01503	-17.96401	-2.05884	9.88898	0.00551	0.00357	0.00278	0.00055	0.00011	-0.00001	103.37300	9.49634	-26.89527	-0.14203	-0.02116	0.00516	0.00070
523			5.22000	6.25403	-3.79834	15.06846	0.55272	-0.06282	0.04258	0.06419	0.04214	-0.06062	-0.00480	-0.00097	0.95959	1.64032	-1.92036	2.40513	0.06420	0.31452	0.03025	-0.00438	0.03820	0.06337	-2.10592	2.72042	-9.78793	-0.24885	0.68232	0.02357	0.03933	0.36480	-0.01473	-18.00687	-2.08267	9.89517	0.00546	0.00354	0.00279	0.00024	0.00014	-0.00010	103.37929	9.59067	-26.91340	-0.14214	-0.02159	0.00556	0.00325
524			5.23000	6.24306	-3.24282	15.96156	0.55775	-0.05574	0.03753	0.06380	0.04940	-0.06831	-0.00193	-0.00153	0.96482	1.72462	-2.02869	1.10379	0.06604	0.30871	0.02530	-0.00341	0.12574	0.05892	-2.02927	2.42260	-9.46965	-0.23315	0.67425	0.02378	0.03459	0.28370	-0.01152	-18.01251	-2.11479	9.91436	0.00550	0.00351	0.00278	-0.00012	0.00015	-0.00015	103.38940	9.69414	-26.95420	-0.14273	-0.02217	0.00590	0.00425
525			5.24000	6.23201	-2.56214	17.03459	0.56120	-0.04660	0.03145	0.06365	0.04688	-0.06388	0.00111	-0.00351	0.96643	1.79622	-2.30649	-0.27823	0.06891	0.29432	0.01948	-0.00032	0.20044	0.04498	-1.95897	2.21887	-9.25001	-0.20473	0.65679	0.02236	0.02443	0.15506	-0.00635	-17.98040	-2.14921	9.93737	0.00565	0.00350	0.00274	-0.00047	0.00016	-0.00016	103.39749	9.78964	-27.00783	-0.14351	-0.02261	0.00556	0.00363
526			5.25000	6.21045	-1.84432	18.15261	0.56254	-0.03744	0.02536	0.06089	0.03705	-0.05009	0.00388	-0.00572	0.96396	1.83730	-2.72570	-1.56784	0.07151	0.27387	0.01424	0.00454	0.23827	0.02833	-1.90502	2.14106	-9.15375	-0.17011	0.63321	0.02018	0.01264	0.00878	-0.00109	-17.91472	-2.18515	9.95976	0.00591	0.00350	0.00270	-0.00080	0.00017	-0.00016	103.39951	9.86273	-27.06535	-0.14459	-0.02285	0.00459	0.00193
527			5.26000	6.17795	-1.18989	19.16279	0.56284	-0.02946	0.02029	0.05278	0.02499	-0.03406	0.00644	-0.00748	0.96128	1.83151	-3.22970	-2.59215	0.07764	0.25578	0.01042	0.01106	0.24402	0.01496	-1.87617	2.20093	-9.18855	-0.14660	0.61854	0.01779	0.00236	-0.13172	0.00310	-17.82393	-2.22367	9.98355	0.00623	0.00353	0.00267	-0.00105	0.00018	-0.00017	103.39336	9.90458	-27.12123	-0.14631	-0.02310	0.00354	-0.00040
528			5.27000	6.14302	-0.67084	19.96096	0.56294	-0.02238	0.01723	0.03977	0.01414	-0.02162	0.00847	-0.00905	0.95906	1.76612	-3.76565	-3.24927	0.08927	0.24385	0.00875	0.01977	0.23226	0.00693	-1.87905	2.39156	-9.34547	-0.14402	0.61911	0.01597	-0.00711	-0.25434	0.00592	-17.72043	-2.26375	10.01262	0.00655	0.00356	0.00265	-0.00115	0.00018	-0.00020	103.37828	9.91154	-27.17051	-0.14868	-0.02348	0.00284	-0.00332
529			5.28000	6.11498	-0.31597	20.51537	0.56239	-0.01675	0.01645	0.02476	0.00660	-0.01349	0.01064	-0.01016	0.95807	1.63766	-4.29248	-3.53465	0.10431	0.24131	0.00883	0.02986	0.21323	0.00185	-1.91538	2.68548	-9.59793	-0.15558	0.64055	0.01440	-0.01718	-0.34878	0.00726	-17.61955	-2.30353	10.04756	0.00681	0.00360	0.00265	-0.00107	0.00016	-0.00021	103.35307	9.88353	-27.20648	-0.15128	-0.02395	0.00270	-0.00710
530			5.29000	6.09874	-0.12163	20.84715	0.56256	-0.01077	0.01755	0.01065	0.00186	-0.00783	0.01227	-0.01083	0.95744	1.45737	-4.77076	-3.51862	0.11723	0.24572	0.01046	0.03782	0.18547	-0.00226	-1.97926	3.03463	-9.90296	-0.17090	0.67373	0.01323	-0.02631	-0.39674	0.00733	-17.53713	-2.33975	10.08461	0.00700	0.00367	0.00270	-0.00080	0.00013	-0.00019	103.31567	9.82415	-27.22205	-0.15448	-0.02455	0.00317	-0.01209
531			5.30000	6.09482	-0.06460	21.00234	0.56388	-0.00390	0.01978	-0.00068	-0.00003	-0.00322	0.01168	-0.01079	0.95475	1.24922	-5.16341	-3.30817	0.12220	0.24889	0.01370	0.03975	0.14474	-0.00618	-2.05944	3.38186	-10.20938	-0.18196	0.69846	0.01332	-0.03150	-0.38069	0.00685	-17.48677	-2.36548	10.11044	0.00709	0.00374	0.00278	-0.00038	0.00008	-0.00010	103.26355	9.74165	-27.20572	-0.15681	-0.02476	0.00352	-0.01767
532			5.31000	6.10038	-0.11020	21.03367	0.56262	0.00205	0.02266	-0.00792	0.00027	0.00052	0.00957	-0.00969	0.94931	1.03978	-5.44841	-3.01413	0.12089	0.25016	0.01786	0.03625	0.09791	-0.00904	-2.14433	3.67999	-10.47025	-0.18722	0.71356	0.01455	-0.03155	-0.31217	0.00583	-17.47456	-2.37608	10.11727	0.00708	0.00382	0.00288	0.00007	0.00003	0.00002	103.19778	9.64847	-27.15574	-0.15857	-0.02463	0.00365	-0.02235
533			5.32000	6.11083	-0.21874	20.99231	0.55795	0.00609	0.02504	-0.01050	0.00122	0.00295	0.00598	-0.00858	0.94466	0.85168	-5.62266	-2.73387	0.12066	0.24668	0.02145	0.03066	0.05119	-0.00882	-2.22447	3.90000	-10.65013	-0.19689	0.71725	0.01643	-0.02831	-0.21071	0.00385	-17.49777	-2.37120	10.10038	0.00698	0.00390	0.00299	0.00042	-0.00001	0.00015	103.12370	9.55964	-27.07640	-0.15941	-0.02416	0.00353	-0.02471
534			5.33000	6.12147	-0.35238	20.92377	0.55346	0.00923	0.02662	-0.00898	0.00198	0.00364	0.00153	-0.00718	0.94420	0.70293	-5.69351	-2.54448	0.11943	0.24075	0.02420	0.02305	0.00943	-0.00501	-2.29182	4.02679	-10.72639	-0.20579	0.71378	0.01856	-0.02111	-0.09465	0.00073	-17.54659	-2.35536	10.06156	0.00686	0.00396	0.00309	0.00064	-0.00002	0.00027	103.04930	9.48902	-26.97999	-0.15964	-0.02356	0.00337	-0.02422
535			5.34000	6.12864	-0.48000	20.86272	0.55217	0.01121	0.02735	-0.00463	0.00212	0.00284	-0.00274	-0.00533	0.95017	0.60698	-5.67075	-2.49606	0.11570	0.23523	0.02603	0.01374	-0.02672	0.00142	-2.33923	4.05365	-10.68951	-0.20973	0.70892	0.02059	-0.01025	0.02440	-0.00331	-17.60833	-2.33527	10.00635	0.00674	0.00400	0.00316	0.00070	-0.00000	0.00033	102.98183	9.44614	-26.88207	-0.15885	-0.02287	0.00307	-0.02103
536			5.35000	6.13034	-0.58055	20.82854	0.55349	0.01166	0.02782	0.00091	0.00164	0.00136	-0.00485	-0.00301	0.95890	0.57278	-5.56284	-2.60610	0.10866	0.23544	0.02717	0.00359	-0.06002	0.00862	-2.36059	3.97992	-10.54337	-0.20475	0.71104	0.02235	0.00251	0.14046	-0.00768	-17.67032	-2.31900	9.94832	0.00666	0.00399	0.00317	0.00064	0.00004	0.00031	102.92660	9.43454	-26.80304	-0.15836	-0.02249	0.00301	-0.01611
537			5.36000	6.12642	-0.64587	20.82407	0.55509	0.01098	0.02788	0.00582	0.00096	0.00002	-0.00485	-0.00155	0.96627	0.60398	-5.37497	-2.85839	0.10334	0.23933	0.02722	-0.00617	-0.09270	0.01432	-2.35163	3.81139	-10.30462	-0.20038	0.71484	0.02411	0.01493	0.24588	-0.01172	-17.72239	-2.31264	9.89744	0.00661	0.00396	0.00315	0.00048	0.00009	0.00022	102.88610	9.45205	-26.75476	-0.15749	-0.02229	0.00302	-0.01009
538			5.37000	6.11846	-0.68069	20.83834	0.55457	0.00940	0.02759	0.00852	0.00046	-0.00044	-0.00367	-0.00111	0.97038	0.69720	-5.11254	-3.20660	0.10102	0.24355	0.02632	-0.01505	-0.12243	0.01664	-2.31084	3.56340	-10.00180	-0.19852	0.71218	0.02613	0.02569	0.32274	-0.01483	-17.75668	-2.32015	9.86497	0.00660	0.00392	0.00312	0.00026	0.00013	0.00008	102.86255	9.49285	-26.74592	-0.15665	-0.02232	0.00329	-0.00324
539			5.38000	6.10909	-0.69941	20.84805	0.55452	0.00845	0.02701	0.00782	0.00030	0.00059	-0.00152	-0.00133	0.97103	0.83866	-4.79007	-3.57845	0.09737	0.25024	0.02483	-0.02123	-0.14514	0.01475	-2.24220	3.26645	-9.67421	-0.19321	0.70537	0.02802	0.03201	0.35001	-0.01597	-17.76909	-2.33953	9.85857	0.00662	0.00388	0.00310	0.00003	0.00012	-0.00007	102.85851	9.54978	-26.77851	-0.15589	-0.02263	0.00398	0.00392
540			5.39000	6.10203	-0.72334	20.81779	0.55346	0.00708	0.02695	0.00228	0.00039	0.00362	0.00096	-0.00242	0.96823	1.00329	-4.43802	-3.87987	0.09426	0.25722	0.02352	-0.02386	-0.15424	0.00901	-2.15686	2.96977	-9.37045	-0.18683	0.69426	0.02999	0.03252	0.31191	-0.01448	-17.76084	-2.36295	9.87902	0.00665	0.00383	0.00307	-0.00017	0.00007	-0.00019	102.87470	9.61479	-26.84645	-0.15537	-0.02321	0.00506	0.01029
541			5.40000	6.10249	-0.77836	20.70158	0.55276	0.00330	0.02702	-0.00976	0.00037	0.00908	0.00284	-0.00425	0.96535	1.16225	-4.09554	-4.00689	0.09233	0.26118	0.02228	-0.02353	-0.14698	-0.00000	-2.07056	2.73116	-9.13995	-0.18065	0.67884	0.03109	0.02783	0.21316	-0.00989	-17.73743	-2.38055	9.91986	0.00668	0.00378	0.00302	-0.00030	-0.00002	-0.00025	102.90804	9.67858	-26.93643	-0.15517	-0.02394	0.00621	0.01464
542			5.41000	6.11708	-0.89108	20.44859	0.55172	-0.00234	0.02800	-0.02942	-0.00047	0.01749	0.00441	-0.00626	0.96454	1.29510	-3.79361	-3.86692	0.09286	0.26637	0.02174	-0.02206	-0.13073	-0.01127	-1.99733	2.59697	-9.01886	-0.17667	0.66979	0.03120	0.02017	0.07970	-0.00335	-17.70637	-2.38477	9.97023	0.00672	0.00374	0.00297	-0.00035	-0.00013	-0.00024	102.95171	9.73192	-27.03136	-0.15527	-0.02466	0.00717	0.01627
543			5.42000	6.15245	-1.08286	20.01425	0.54931	-0.00879	0.03063	-0.05615	-0.00271	0.02981	0.00684	-0.00760	0.96515	1.39533	-3.54714	-3.39922	0.09579	0.28019	0.02239	-0.02097	-0.11366	-0.02465	-1.94520	2.59059	-9.02179	-0.17680	0.68072	0.03052	0.01163	-0.06569	0.00339	-17.67446	-2.37146	10.01888	0.00678	0.00372	0.00292	-0.00033	-0.00023	-0.00017	102.99797	9.76842	-27.11477	-0.15562	-0.02524	0.00783	0.01522
544			5.43000	6.21314	-1.36177	19.37760	0.54768	-0.01877	0.03418	-0.08698	-0.00767	0.04502	0.00943	-0.00785	0.96492	1.46832	-3.36010	-2.59228	0.09839	0.29770	0.02420	-0.02074	-0.09443	-0.03982	-1.91621	2.71186	-9.14235	-0.18405	0.70325	0.02950	0.00358	-0.20526	0.00892	-17.64749	-2.33845	10.05609	0.00685	0.00374	0.00291	-0.00026	-0.00032	-0.00007	103.03959	9.78477	-27.17404	-0.15598	-0.02552	0.00803	0.01211
545			5.44000	6.29891	-1.71199	18.56406	0.54461	-0.03205	0.03734	-0.11474	-0.01483	0.05807	0.01111	-0.00725	0.96427	1.52667	-3.23271	-1.50152	0.10611	0.31408	0.02623	-0.02283	-0.06964	-0.05310	-1.90676	2.93653	-9.35735	-0.20936	0.72817	0.02824	-0.00308	-0.31118	0.01242	-17.62890	-2.28549	10.07622	0.00691	0.00377	0.00292	-0.00017	-0.00040	0.00004	103.07191	9.78104	-27.20315	-0.15611	-0.02547	0.00769	0.00802
546			5.45000	6.40263	-2.08478	17.66354	0.54120	-0.04645	0.04028	-0.13065	-0.02012	0.06373	0.01270	-0.00660	0.96366	1.58360	-3.16847	-0.26256	0.12087	0.33046	0.02851	-0.02670	-0.03511	-0.06038	-1.90785	3.21812	-9.63033	-0.25337	0.75701	0.02762	-0.00755	-0.36105	0.01395	-17.61879	-2.21667	10.07823	0.00693	0.00381	0.00291	-0.00008	-0.00044	0.00014	103.09363	9.75960	-27.20239	-0.15608	-0.02519	0.00705	0.00395
547			5.46000	6.51204	-2.40726	16.81652	0.53957	-0.05663	0.04388	-0.12916	-0.01776	0.05947	0.01477	-0.00708	0.96034	1.64404	-3.17821	0.93110	0.13793	0.34622	0.03177	-0.02871	0.01192	-0.05980	-1.90937	3.50206	-9.91850	-0.30219	0.78505	0.02886	-0.00819	-0.34945	0.01433	-17.61535	-2.14110	10.06329	0.00693	0.00385	0.00291	-0.00003	-0.00042	0.00022	103.10565	9.72457	-27.17534	-0.15581	-0.02475	0.00624	0.00054
548			5.47000	6.61442	-2.61762	16.15990	0.53895	-0.06270	0.04607	-0.10967	-0.00953	0.04304	0.01536	-0.00872	0.95593	1.70041	-3.26945	1.89571	0.15141	0.34840	0.03414	-0.02471	0.06043	-0.04752	-1.90527	3.74686	-10.18321	-0.33894	0.78960	0.03066	-0.00507	-0.28599	0.01313	-17.61607	-2.07065	10.03447	0.00691	0.00389	0.00292	0.00001	-0.00034	0.00026	103.11012	9.68147	-27.12846	-0.15526	-0.02418	0.00547	-0.00184
549			5.48000	6.69805	-2.70317	15.77177	0.53831	-0.06507	0.04688	-0.07590	-0.00163	0.02085	0.01481	-0.00953	0.95204	1.73888	-3.42366	2.52228	0.15355	0.33976	0.03537	-0.01372	0.08700	-0.02794	-1.89548	3.93316	-10.39618	-0.34428	0.77592	0.03177	-0.00096	-0.20271	0.01016	-17.61863	-2.01609	9.99669	0.00686	0.00393	0.00295	0.00002	-0.00020	0.00027	103.10944	9.63716	-27.07196	-0.15465	-0.02370	0.00511	-0.00334
550			5.49000	6.75241	-2.70528	15.65649	0.53716	-0.06322	0.04770	-0.03383	0.00074	0.00026	0.01313	-0.00899	0.94942	1.74888	-3.58981	2.79330	0.14550	0.32668	0.03652	-0.00037	0.07837	-0.00784	-1.88411	4.05817	-10.54053	-0.32187	0.75487	0.03270	0.00118	-0.12394	0.00627	-17.62262	-1.98427	9.95375	0.00679	0.00394	0.00296	0.00004	-0.00003	0.00025	103.10422	9.59838	-27.01568	-0.15403	-0.02339	0.00518	-0.00442
551			5.50000	6.76982	-2.69038	15.76388	0.53769	-0.06092	0.04838	0.01139	-0.00275	-0.01502	0.01009	-0.00731	0.95068	1.72707	-3.70584	2.76035	0.13058	0.31214	0.03737	0.01078	0.03955	0.00900	-1.87621	4.12843	-10.61031	-0.28357	0.73327	0.03317	0.00068	-0.06028	0.00210	-17.62811	-1.97935	9.90829	0.00668	0.00391	0.00295	0.00004	0.00016	0.00020	103.09415	9.56949	-26.96668	-0.15322	-0.02315	0.00532	-0.00508
552			5.51000	6.74503	-2.71469	16.01625	0.53997	-0.05913	0.04885	0.05672	-0.00918	-0.02320	0.00682	-0.00541	0.95599	1.67236	-3.72677	2.51261	0.11433	0.30391	0.03734	0.01816	-0.01253	0.01973	-1.87634	4.15470	-10.61025	-0.24167	0.72457	0.03261	-0.00145	-0.01438	-0.00157	-17.63276	-2.00483	9.86532	0.00657	0.00386	0.00292	0.00001	0.00034	0.00013	103.08022	9.55204	-26.93139	-0.15252	-0.02301	0.00554	-0.00508
553			5.52000	6.67609	-2.80316	16.32587	0.54431	-0.05783	0.04925	0.09709	-0.01507	-0.02391	0.00410	-0.00418	0.96172	1.58391	-3.64123	2.15500	0.09744	0.30420	0.03666	0.02131	-0.06257	0.02311	-1.88715	4.14936	-10.55429	-0.20110	0.72980	0.03112	-0.00389	0.01663	-0.00401	-17.63304	-2.06040	9.83046	0.00649	0.00379	0.00291	-0.00005	0.00048	0.00003	103.06470	9.54576	-26.91422	-0.15185	-0.02292	0.00578	-0.00427
554			5.53000	6.56926	-2.94662	16.60397	0.54968	-0.05526	0.05007	0.12324	-0.01748	-0.01812	0.00216	-0.00475	0.96505	1.46682	-3.47148	1.79569	0.08429	0.31063	0.03613	0.02097	-0.09984	0.02014	-1.90912	4.12373	-10.46298	-0.17485	0.74141	0.03002	-0.00604	0.03581	-0.00514	-17.62632	-2.13890	9.80839	0.00645	0.00373	0.00291	-0.00013	0.00054	-0.00006	103.05029	9.54984	-26.91759	-0.15098	-0.02277	0.00579	-0.00269
555			5.54000	6.44216	-3.11572	16.77969	0.55461	-0.05323	0.05104	0.12679	-0.01662	-0.00804	0.00111	-0.00694	0.96646	1.33680	-3.25680	1.52468	0.07872	0.31735	0.03590	0.01883	-0.11931	0.01302	-1.94070	4.08750	-10.35939	-0.17307	0.74964	0.03002	-0.00838	0.04507	-0.00523	-17.61165	-2.22631	9.80268	0.00645	0.00367	0.00293	-0.00021	0.00051	-0.00014	103.03946	9.56331	-26.94347	-0.14992	-0.02255	0.00547	-0.00063
556			5.55000	6.31882	-3.28167	16.82384	0.55674	-0.05481	0.05186	0.10722	-0.01457	0.00276	0.00154	-0.00889	0.96568	1.21580	-3.03104	1.38962	0.07824	0.32304	0.03594	0.01519	-0.12380	0.00450	-1.97872	4.04810	-10.26512	-0.18775	0.75426	0.03054	-0.01094	0.04714	-0.00438	-17.58948	-2.30696	9.81441	0.00644	0.00360	0.00290	-0.00028	0.00041	-0.00021	103.03298	9.58405	-26.99293	-0.14892	-0.02235	0.00469	0.00124
557			5.56000	6.21961	-3.42501	16.75243	0.55740	-0.05828	0.05207	0.07362	-0.01148	0.01093	0.00293	-0.00941	0.96501	1.12155	-2.81462	1.39048	0.07827	0.32996	0.03586	0.01019	-0.11886	-0.00303	-2.01892	4.01025	-10.19726	-0.20577	0.75848	0.03046	-0.01274	0.04556	-0.00269	-17.55944	-2.37461	9.84143	0.00641	0.00352	0.00281	-0.00038	0.00031	-0.00025	103.02898	9.60863	-27.06385	-0.14811	-0.02217	0.00344	0.00233
558			5.57000	6.15449	-3.53210	16.60880	0.56170	-0.06170	0.05208	0.03761	-0.00725	0.01502	0.00421	-0.00900	0.96646	1.06147	-2.62021	1.49469	0.07464	0.33736	0.03618	0.00487	-0.10714	-0.00834	-2.05660	3.97575	-10.16623	-0.21909	0.76038	0.03005	-0.01266	0.04342	-0.00064	-17.51903	-2.43514	9.88024	0.00642	0.00345	0.00273	-0.00049	0.00026	-0.00028	103.02463	9.63210	-27.15095	-0.14786	-0.02215	0.00234	0.00240
559			5.58000	6.12350	-3.59427	16.43780	0.56452	-0.06696	0.05159	0.00686	-0.00234	0.01540	0.00560	-0.00799	0.96958	1.03438	-2.45570	1.66187	0.07192	0.34372	0.03616	0.00075	-0.09044	-0.01127	-2.08668	3.94399	-10.17522	-0.22945	0.76133	0.02901	-0.01038	0.04269	0.00131	-17.46821	-2.49155	9.92594	0.00651	0.00342	0.00272	-0.00058	0.00020	-0.00028	103.01704	9.64797	-27.24649	-0.14828	-0.02230	0.00183	0.00146
560			5.59000	6.11951	-3.60845	16.27224	0.56466	-0.07284	0.05042	-0.01354	0.00324	0.01311	0.00715	-0.00696	0.97243	1.03399	-2.32525	1.85754	0.07215	0.34898	0.03548	-0.00210	-0.07063	-0.01198	-2.10469	3.91341	-10.22044	-0.24077	0.76183	0.02747	-0.00606	0.04391	0.00279	-17.41223	-2.53292	9.97235	0.00663	0.00343	0.00274	-0.00061	0.00007	-0.00024	103.00387	9.64942	-27.34185	-0.14927	-0.02255	0.00174	-0.00032
561			5.60000	6.13196	-3.57535	16.13548	0.56477	-0.07759	0.04862	-0.02271	0.00896	0.00918	0.00864	-0.00594	0.97180	1.05184	-2.23085	2.05319	0.06984	0.35219	0.03439	-0.00372	-0.04911	-0.01102	-2.10739	3.88225	-10.29418	-0.24652	0.75782	0.02561	-0.00012	0.04613	0.00367	-17.35880	-2.54240	10.01439	0.00673	0.00343	0.00273	-0.00056	-0.00013	-0.00016	102.98389	9.63213	-27.42951	-0.15051	-0.02277	0.00158	-0.00254
562			5.61000	6.15123	-3.49996	16.04247	0.56462	-0.08263	0.04734	-0.02384	0.01408	0.00485	0.01012	-0.00475	0.96773	1.08048	-2.17224	2.22778	0.06367	0.35199	0.03398	-0.00424	-0.02808	-0.00938	-2.09391	3.84973	-10.38758	-0.24321	0.74832	0.02452	0.00604	0.04781	0.00417	-17.31256	-2.51315	10.05088	0.00676	0.00342	0.00265	-0.00048	-0.00031	-0.00009	102.95748	9.59657	-27.50365	-0.15184	-0.02295	0.00121	-0.00506
563			5.62000	6.17184	-3.39374	15.99754	0.56230	-0.08651	0.04642	-0.02129	0.01743	0.00085	0.01163	-0.00383	0.96225	1.11607	-2.14541	2.37125	0.05886	0.35074	0.03377	-0.00444	-0.01017	-0.00749	-2.06564	3.81619	-10.49213	-0.23752	0.73819	0.02393	0.01123	0.04808	0.00438	-17.27489	-2.45459	10.08212	0.00678	0.00341	0.00256	-0.00037	-0.00042	-0.00003	102.92440	9.54769	-27.55733	-0.15333	-0.02312	0.00089	-0.00821
564			5.63000	6.19181	-3.27266	15.99664	0.55992	-0.08855	0.04570	-0.01815	0.01821	-0.00235	0.01255	-0.00381	0.95744	1.15741	-2.14397	2.48273	0.05752	0.34783	0.03358	-0.00478	0.00375	-0.00571	-2.02555	3.78269	-10.60031	-0.23503	0.72647	0.02380	0.01520	0.04614	0.00437	-17.24685	-2.38224	10.10654	0.00681	0.00345	0.00254	-0.00026	-0.00046	0.00001	102.88309	9.49290	-27.58205	-0.15502	-0.02320	0.00071	-0.01201
565			5.64000	6.21081	-3.15304	16.03076	0.55883	-0.08995	0.04485	-0.01553	0.01670	-0.00448	0.01313	-0.00398	0.95509	1.20398	-2.16169	2.56610	0.05709	0.34474	0.03306	-0.00508	0.01416	-0.00421	-1.97745	3.75087	-10.70535	-0.23085	0.71595	0.02337	0.01755	0.04140	0.00403	-17.22918	-2.30651	10.12272	0.00686	0.00354	0.00260	-0.00016	-0.00047	0.00004	102.83298	9.44058	-27.57322	-0.15698	-0.02314	0.00052	-0.01556
566			5.65000	6.22861	-3.04882	16.08754	0.55812	-0.09119	0.04415	-0.01306	0.01333	-0.00543	0.01418	-0.00381	0.95428	1.25392	-2.19409	2.62786	0.05655	0.34440	0.03236	-0.00507	0.02210	-0.00315	-1.92528	3.72329	-10.80073	-0.22212	0.71205	0.02247	0.01794	0.03361	0.00339	-17.21966	-2.23167	10.13258	0.00693	0.00367	0.00273	-0.00009	-0.00047	0.00006	102.77731	9.39945	-27.53454	-0.15893	-0.02292	0.00016	-0.01747
567			5.66000	6.24414	-2.97118	16.15279	0.55906	-0.09064	0.04419	-0.00995	0.00839	-0.00525	0.01507	-0.00429	0.95295	1.30247	-2.23764	2.67617	0.05689	0.34474	0.03224	-0.00457	0.02803	-0.00264	-1.87352	3.70263	-10.88043	-0.21452	0.71020	0.02216	0.01666	0.02237	0.00265	-17.21313	-2.15939	10.14225	0.00701	0.00380	0.00286	-0.00009	-0.00047	0.00005	102.72252	9.37797	-27.47805	-0.16121	-0.02279	-0.00026	-0.01707
568			5.67000	6.25547	-2.92861	16.21147	0.56006	-0.08898	0.04413	-0.00596	0.00270	-0.00389	0.01493	-0.00602	0.95035	1.34231	-2.28935	2.71963	0.06072	0.34127	0.03207	-0.00356	0.03186	-0.00258	-1.82736	3.69169	-10.93900	-0.21491	0.70377	0.02228	0.01419	0.00821	0.00178	-17.20396	-2.09062	10.15389	0.00707	0.00390	0.00295	-0.00015	-0.00045	0.00003	102.67564	9.38251	-27.41383	-0.16236	-0.02261	-0.00082	-0.01424
569			5.68000	6.26131	-2.92565	16.24945	0.56204	-0.08641	0.04473	-0.00174	-0.00296	-0.00157	0.01424	-0.00811	0.94734	1.36615	-2.34673	2.76591	0.06433	0.33705	0.03263	-0.00172	0.03375	-0.00291	-1.79194	3.69220	-10.97243	-0.21699	0.69812	0.02310	0.01013	-0.00675	0.00079	-17.18823	-2.02920	10.17240	0.00710	0.00398	0.00301	-0.00021	-0.00042	-0.00001	102.64207	9.41472	-27.35489	-0.16306	-0.02274	-0.00073	-0.01016
570			5.69000	6.26128	-2.96325	16.25569	0.56395	-0.08496	0.04571	0.00272	-0.00829	0.00149	0.01313	-0.00883	0.94410	1.36884	-2.40648	2.81919	0.06221	0.33168	0.03381	0.00077	0.03256	-0.00340	-1.77135	3.70399	-10.97794	-0.21048	0.69227	0.02402	0.00465	-0.01983	-0.00037	-17.16841	-1.97685	10.19349	0.00709	0.00402	0.00305	-0.00022	-0.00036	-0.00001	102.62202	9.47084	-27.30495	-0.16309	-0.02314	0.00003	-0.00659
571			5.70000	6.25445	-3.04086	16.22458	0.56819	-0.08245	0.04666	0.00867	-0.01304	0.00487	0.01126	-0.00895	0.94213	1.34729	-2.46195	2.87837	0.05586	0.32622	0.03523	0.00311	0.02674	-0.00372	-1.76784	3.72445	-10.95361	-0.20104	0.68661	0.02488	-0.00083	-0.02807	-0.00168	-17.15209	-1.93312	10.20584	0.00705	0.00404	0.00305	-0.00013	-0.00026	0.00004	102.61137	9.54294	-27.25980	-0.16211	-0.02345	0.00070	-0.00433
572			5.71000	6.23844	-3.15649	16.15629	0.57292	-0.07722	0.04785	0.01713	-0.01645	0.00820	0.00906	-0.00938	0.93967	1.30000	-2.50323	2.93799	0.04964	0.32309	0.03697	0.00496	0.01568	-0.00362	-1.78122	3.74842	-10.89878	-0.19552	0.68504	0.02601	-0.00550	-0.02901	-0.00313	-17.14624	-1.90041	10.20051	0.00697	0.00400	0.00301	-0.00000	-0.00013	0.00011	102.60631	9.62161	-27.21494	-0.15996	-0.02344	0.00081	-0.00264
573			5.72000	6.21080	-3.30483	16.05575	0.57881	-0.07093	0.04941	0.02746	-0.01816	0.01108	0.00588	-0.00950	0.93791	1.22799	-2.52013	2.98948	0.04013	0.31908	0.03934	0.00561	-0.00018	-0.00288	-1.80918	3.76866	-10.81398	-0.18859	0.68074	0.02767	-0.00879	-0.02048	-0.00474	-17.15287	-1.88470	10.17809	0.00684	0.00392	0.00294	0.00013	0.00003	0.00014	102.60705	9.69744	-27.17219	-0.15701	-0.02319	0.00081	-0.00053
574			5.73000	6.17109	-3.47596	15.93218	0.58574	-0.06580	0.05163	0.03755	-0.01849	0.01324	0.00204	-0.00942	0.93820	1.13621	-2.50443	3.02205	0.02867	0.31355	0.04255	0.00483	-0.01931	-0.00126	-1.84761	3.77667	-10.70089	-0.18182	0.67376	0.03019	-0.01040	-0.00181	-0.00661	-17.17027	-1.89089	10.14447	0.00666	0.00382	0.00288	0.00023	0.00018	0.00013	102.61544	9.76110	-27.13746	-0.15317	-0.02276	0.00109	0.00227
575			5.74000	6.12167	-3.65650	15.79770	0.58976	-0.06262	0.05356	0.04490	-0.01777	0.01411	-0.00162	-0.00887	0.94029	1.03340	-2.45030	3.02472	0.01838	0.30827	0.04531	0.00332	-0.04018	0.00148	-1.89126	3.76364	-10.56240	-0.17602	0.66762	0.03239	-0.01036	0.02639	-0.00847	-17.19502	-1.92033	10.11132	0.00645	0.00372	0.00285	0.00029	0.00029	0.00008	102.63234	9.80340	-27.12303	-0.14976	-0.02243	0.00197	0.00546
576			5.75000	6.06692	-3.83148	15.66608	0.59399	-0.05936	0.05531	0.04827	-0.01563	0.01350	-0.00439	-0.00751	0.94497	0.93086	-2.35449	2.98712	0.00615	0.30820	0.04767	0.00106	-0.06208	0.00531	-1.93459	3.72152	-10.40223	-0.16545	0.66780	0.03392	-0.00852	0.06338	-0.01008	-17.22365	-1.96601	10.08567	0.00625	0.00363	0.00288	0.00031	0.00031	0.00001	102.65734	9.81786	-27.13690	-0.14645	-0.02202	0.00301	0.00887
577			5.76000	6.01214	-3.98610	15.55095	0.59464	-0.05798	0.05647	0.04744	-0.01287	0.01136	-0.00625	-0.00639	0.95051	0.84042	-2.21750	2.90061	-0.00102	0.30904	0.04906	-0.00015	-0.08259	0.00983	-1.97209	3.64349	-10.22500	-0.16085	0.66882	0.03513	-0.00592	0.10637	-0.01136	-17.25241	-2.01279	10.07667	0.00609	0.00356	0.00292	0.00030	0.00022	-0.00007	102.69057	9.80273	-27.18857	-0.14382	-0.02171	0.00419	0.01234
578			5.77000	5.96149	-4.10852	15.46297	0.59330	-0.05774	0.05709	0.04397	-0.00967	0.00821	-0.00684	-0.00544	0.95480	0.77048	-2.04496	2.76187	-0.00599	0.31159	0.04960	-0.00067	-0.09969	0.01410	-1.99984	3.52665	-10.03726	-0.15805	0.66957	0.03615	-0.00293	0.14937	-0.01210	-17.27917	-2.04153	10.08928	0.00593	0.00348	0.00289	0.00026	0.00005	-0.00013	102.73098	9.76073	-27.28169	-0.14189	-0.02157	0.00516	0.01512
579			5.78000	5.91697	-4.19415	15.40664	0.59006	-0.05751	0.05783	0.03944	-0.00651	0.00489	-0.00609	-0.00471	0.95720	0.72344	-1.84652	2.57968	-0.00899	0.31657	0.05001	-0.00071	-0.11080	0.01685	-2.01630	3.37466	-9.84993	-0.15735	0.66939	0.03788	-0.00065	0.18090	-0.01209	-17.30196	-2.04255	10.12218	0.00575	0.00338	0.00277	0.00021	-0.00012	-0.00016	102.77503	9.69702	-27.41079	-0.14093	-0.02161	0.00554	0.01628
580			5.79000	5.87886	-4.24750	15.37971	0.58461	-0.05884	0.05779	0.03454	-0.00420	0.00192	-0.00482	-0.00470	0.95747	0.69193	-1.63902	2.38060	-0.00794	0.31876	0.04958	-0.00052	-0.10945	0.01645	-2.02544	3.20431	-9.68192	-0.16501	0.66108	0.03983	-0.00057	0.18335	-0.01046	-17.31737	-2.02202	10.16465	0.00558	0.00327	0.00260	0.00011	-0.00020	-0.00016	102.81689	9.61843	-27.55767	-0.13971	-0.02146	0.00509	0.01527
581			5.80000	5.84710	-4.27944	15.37709	0.58014	-0.05986	0.05743	0.02953	-0.00303	-0.00029	-0.00399	-0.00523	0.95616	0.65981	-1.44845	2.20416	-0.00640	0.31722	0.04910	-0.00052	-0.09185	0.01274	-2.03648	3.04640	-9.55995	-0.17503	0.64410	0.04156	-0.00411	0.14619	-0.00672	-17.32131	-1.99562	10.20939	0.00548	0.00318	0.00246	-0.00001	-0.00019	-0.00014	102.85092	9.53290	-27.70618	-0.13914	-0.02133	0.00438	0.01225
582			5.81000	5.82140	-4.30459	15.39139	0.57670	-0.05836	0.05809	0.02469	-0.00325	-0.00146	-0.00284	-0.00619	0.95491	0.60648	-1.30376	2.08716	-0.00290	0.31860	0.04977	-0.00037	-0.06325	0.00691	-2.06178	2.93778	-9.50593	-0.18516	0.63431	0.04284	-0.01167	0.07907	-0.00159	-17.31344	-1.97404	10.24668	0.00545	0.00313	0.00236	-0.00011	-0.00014	-0.00010	102.87122	9.44898	-27.83862	-0.13900	-0.02117	0.00345	0.00749
583			5.82000	5.80069	-4.33999	15.41231	0.57358	-0.05611	0.05929	0.02045	-0.00486	-0.00145	-0.00141	-0.00655	0.95167	0.51626	-1.21919	2.04760	-0.00205	0.32189	0.05122	-0.00039	-0.03394	0.00043	-2.11063	2.90210	-9.52253	-0.18741	0.63282	0.04275	-0.02066	0.00369	0.00317	-17.29612	-1.95917	10.26961	0.00550	0.00309	0.00229	-0.00019	-0.00009	-0.00004	102.87410	9.37457	-27.94076	-0.13936	-0.02103	0.00240	0.00174
584			5.83000	5.78342	-4.40040	15.42943	0.56846	-0.05273	0.06090	0.01697	-0.00707	-0.00041	-0.00011	-0.00551	0.94836	0.38719	-1.18272	2.07867	-0.00387	0.32832	0.05326	-0.00095	-0.01688	-0.00489	-2.18372	2.93423	-9.59108	-0.18149	0.64059	0.04151	-0.02681	-0.05149	0.00582	-17.27240	-1.94880	10.27591	0.00558	0.00306	0.00223	-0.00024	-0.00004	0.00003	102.85879	9.31484	-28.00264	-0.14052	-0.02110	0.00167	-0.00474
585			5.84000	5.76825	-4.49210	15.43549	0.56231	-0.04771	0.06333	0.01380	-0.00872	0.00121	0.00195	-0.00359	0.94451	0.23304	-1.16090	2.15337	-0.00726	0.34216	0.05608	-0.00195	-0.01915	-0.00760	-2.27182	3.00028	-9.67981	-0.17153	0.66294	0.04008	-0.02778	-0.06774	0.00588	-17.24785	-1.94055	10.26190	0.00573	0.00305	0.00220	-0.00022	-0.00001	0.00010	102.82363	9.27018	-28.01359	-0.14204	-0.02123	0.00121	-0.01219
586			5.85000	5.75523	-4.61102	15.42873	0.55565	-0.04339	0.06515	0.00950	-0.00951	0.00276	0.00276	-0.00223	0.94096	0.07551	-1.11922	2.23419	-0.00837	0.35223	0.05838	-0.00217	-0.03625	-0.00685	-2.36075	3.05788	-9.75473	-0.17026	0.67923	0.03906	-0.02581	-0.04573	0.00391	-17.23091	-1.93035	10.22768	0.00595	0.00310	0.00225	-0.00012	-0.00001	0.00018	102.76563	9.23760	-27.97039	-0.14458	-0.02137	0.00079	-0.02036
587			5.86000	5.74676	-4.74685	15.41224	0.55031	-0.03868	0.06661	0.00234	-0.00919	0.00375	0.00219	-0.00148	0.93801	-0.06729	-1.04324	2.28799	-0.00915	0.35826	0.06033	-0.00205	-0.05738	-0.00303	-2.43957	3.08207	-9.79143	-0.17429	0.68681	0.03892	-0.02164	-0.00526	0.00076	-17.22860	-1.91023	10.17313	0.00618	0.00318	0.00234	0.00003	-0.00004	0.00026	102.68455	9.21530	-27.87462	-0.14703	-0.02115	-0.00021	-0.02759
588			5.87000	5.74728	-4.88841	15.39165	0.54355	-0.03386	0.06793	-0.00836	-0.00805	0.00407	0.00045	-0.00098	0.93675	-0.18251	-0.93575	2.29155	-0.00756	0.36089	0.06193	-0.00126	-0.07670	0.00309	-2.50186	3.06760	-9.77671	-0.18073	0.68809	0.03949	-0.01547	0.03954	-0.00313	-17.24000	-1.87737	10.10874	0.00640	0.00331	0.00249	0.00015	-0.00010	0.00031	102.58693	9.20464	-27.74328	-0.14962	-0.02077	-0.00134	-0.03191
589			5.88000	5.76088	-5.02498	15.37108	0.53503	-0.03226	0.06901	-0.02126	-0.00708	0.00412	-0.00236	0.00036	0.93846	-0.25732	-0.79997	2.23009	-0.00672	0.35817	0.06303	-0.00059	-0.09281	0.01028	-2.54232	3.01234	-9.70337	-0.18223	0.68120	0.04052	-0.00712	0.08477	-0.00745	-17.25888	-1.83449	10.04854	0.00662	0.00349	0.00267	0.00020	-0.00017	0.00030	102.48389	9.20928	-27.60110	-0.15244	-0.02052	-0.00195	-0.03231
590			5.89000	5.78906	-5.14554	15.34867	0.52720	-0.03321	0.06974	-0.03380	-0.00604	0.00459	-0.00460	0.00317	0.94515	-0.28136	-0.63970	2.10336	-0.00889	0.35796	0.06334	0.00000	-0.10409	0.01649	-2.55731	2.91584	-9.57220	-0.17481	0.67867	0.04134	0.00146	0.12391	-0.01140	-17.27874	-1.78560	10.00301	0.00682	0.00369	0.00287	0.00020	-0.00023	0.00024	102.38742	9.23271	-27.47226	-0.15538	-0.02059	-0.00181	-0.02883
591			5.90000	5.82948	-5.23993	15.31684	0.52073	-0.03468	0.06973	-0.04298	-0.00445	0.00584	-0.00515	0.00658	0.95615	-0.25368	-0.46815	1.93023	-0.01042	0.36507	0.06248	0.00088	-0.10824	0.01970	-2.54828	2.78930	-9.39662	-0.16460	0.68796	0.04133	0.00793	0.14917	-0.01384	-17.29463	-1.73589	9.97695	0.00698	0.00386	0.00302	0.00014	-0.00027	0.00015	102.30750	9.27529	-27.37540	-0.15816	-0.02096	-0.00114	-0.02235
592			5.91000	5.87625	-5.30170	15.26785	0.51881	-0.03686	0.06923	-0.04697	-0.00245	0.00758	-0.00454	0.00856	0.96923	-0.18165	-0.30146	1.74060	-0.00792	0.37480	0.06093	0.00122	-0.10456	0.01946	-2.52020	2.65065	-9.19955	-0.16174	0.70204	0.04113	0.01245	0.15745	-0.01442	-17.30297	-1.69315	9.97079	0.00711	0.00397	0.00310	0.00005	-0.00024	0.00005	102.24979	9.33271	-27.32149	-0.16066	-0.02161	-0.00014	-0.01455
593			5.92000	5.92238	-5.32863	15.19938	0.52022	-0.03934	0.06784	-0.04559	-0.00013	0.00897	-0.00378	0.00723	0.98133	-0.07575	-0.14959	1.56322	0.00460	0.38160	0.05859	-0.00094	-0.09479	0.01644	-2.47814	2.51495	-9.00622	-0.17857	0.71257	0.04091	0.01703	0.15082	-0.01322	-17.30207	-1.66561	9.98123	0.00721	0.00404	0.00312	-0.00006	-0.00015	-0.00006	102.21392	9.39619	-27.31256	-0.16278	-0.02239	0.00091	-0.00712
594			5.93000	5.96268	-5.32118	15.11684	0.52426	-0.04322	0.06500	-0.04057	0.00242	0.00907	-0.00236	0.00407	0.99074	0.05333	-0.01727	1.41860	0.02081	0.38710	0.05492	-0.00492	-0.08162	0.01184	-2.42674	2.39237	-8.83964	-0.20252	0.72234	0.03932	0.02128	0.13401	-0.01018	-17.29179	-1.65863	10.00305	0.00732	0.00407	0.00313	-0.00017	-0.00003	-0.00014	102.19594	9.45460	-27.34412	-0.16434	-0.02311	0.00188	-0.00096
595			5.94000	5.99566	-5.28130	15.03300	0.53059	-0.04629	0.06190	-0.03447	0.00504	0.00749	-0.00017	-0.00035	0.99635	0.19553	0.09217	1.31629	0.03826	0.39405	0.05112	-0.00964	-0.06581	0.00737	-2.36980	2.29002	-8.71854	-0.22858	0.73481	0.03709	0.02468	0.10997	-0.00622	-17.27327	-1.67204	10.03187	0.00742	0.00408	0.00313	-0.00026	0.00007	-0.00020	102.19129	9.49712	-27.40933	-0.16517	-0.02373	0.00292	0.00358
596			5.95000	6.02318	-5.21167	14.96530	0.53799	-0.04909	0.05943	-0.02906	0.00753	0.00430	0.00197	-0.00457	0.99656	0.34195	0.17452	1.25398	0.05117	0.39846	0.04811	-0.01289	-0.04617	0.00399	-2.31042	2.21308	-8.65472	-0.24752	0.74191	0.03515	0.02617	0.07973	-0.00214	-17.24958	-1.69965	10.06504	0.00749	0.00408	0.00313	-0.00030	0.00013	-0.00021	102.19498	9.51493	-27.50060	-0.16615	-0.02441	0.00419	0.00599
597			5.96000	6.04830	-5.11526	14.93161	0.54517	-0.05399	0.05743	-0.02455	0.01022	-0.00001	0.00390	-0.00746	0.99393	0.48406	0.22533	1.22199	0.05768	0.39880	0.04564	-0.01369	-0.02351	0.00171	-2.25114	2.16415	-8.65368	-0.25501	0.74258	0.03326	0.02520	0.04689	0.00166	-17.22585	-1.73058	10.09501	0.00754	0.00406	0.00311	-0.00029	0.00013	-0.00020	102.20060	9.50219	-27.60286	-0.16599	-0.02460	0.00479	0.00638
598			5.97000	6.07268	-4.99586	14.94261	0.54867	-0.05941	0.05515	-0.01991	0.01287	-0.00438	0.00565	-0.00901	0.98992	0.61382	0.24228	1.21147	0.06179	0.39730	0.04291	-0.01296	-0.00030	0.00007	-2.19491	2.14303	-8.71486	-0.25539	0.74080	0.03067	0.02233	0.01527	0.00473	-17.20367	-1.75759	10.12412	0.00755	0.00403	0.00307	-0.00030	0.00010	-0.00021	102.20458	9.45821	-27.70905	-0.16524	-0.02429	0.00445	0.00637
599			5.98000	6.09538	-4.85879	14.99599	0.54967	-0.06322	0.05291	-0.01445	0.01492	-0.00768	0.00749	-0.00925	0.98552	0.72444	0.22608	1.22009	0.06323	0.39780	0.04018	-0.01094	0.02201	-0.00131	-2.14427	2.14735	-8.83146	-0.24883	0.74218	0.02743	0.01825	-0.01330	0.00660	-17.17786	-1.77967	10.16124	0.00752	0.00401	0.00303	-0.00040	0.00005	-0.00027	102.20940	9.38992	-27.81811	-0.16405	-0.02373	0.00376	0.00765
600			5.99000	6.11433	-4.70933	15.07978	0.55088	-0.06707	0.05141	-0.00868	0.01673	-0.00959	0.00983	-0.00930	0.98272	0.81222	0.17833	1.24787	0.06502	0.40080	0.03819	-0.00868	0.04335	-0.00250	-2.10053	2.17391	-8.98980	-0.24374	0.75017	0.02453	0.01440	-0.03890	0.00733	-17.13971	-1.80063	10.21660	0.00746	0.00400	0.00302	-0.00057	0.00001	-0.00036	102.22158	9.31003	-27.93203	-0.16284	-0.02336	0.00389	0.01021
601			6.00000	6.12839	-4.55177	15.17880	0.55255	-0.06975	0.04957	-0.00343	0.01802	-0.01003	0.01169	-0.00954	0.97977	0.87760	0.10105	1.29318	0.06668	0.40262	0.03613	-0.00650	0.06260	-0.00335	-2.06359	2.21934	-9.17192	-0.24134	0.75678	0.02159	0.01135	-0.06153	0.00702	-17.08642	-1.82360	10.28999	0.00739	0.00402	0.00304	-0.00070	0.00000	-0.00042	102.24430	9.23154	-28.04632	-0.16184	-0.02342	0.00532	0.01214
602			6.01000	6.13728	-4.39012	15.27942	0.55245	-0.07208	0.04745	0.00152	0.01891	-0.00945	0.01261	-0.00905	0.97512	0.92412	-0.00145	1.35133	0.06574	0.40048	0.03415	-0.00447	0.07689	-0.00370	-2.03228	2.28047	-9.35918	-0.23614	0.75665	0.01897	0.00906	-0.07977	0.00609	-17.02587	-1.84808	10.36739	0.00732	0.00405	0.00309	-0.00070	0.00002	-0.00040	102.27303	9.16333	-28.14717	-0.16071	-0.02365	0.00740	0.01145
603			6.02000	6.14019	-4.22845	15.37410	0.55411	-0.07408	0.04634	0.00759	0.01928	-0.00875	0.01290	-0.00838	0.96911	0.95552	-0.12093	1.41369	0.06132	0.39600	0.03345	-0.00269	0.08330	-0.00353	-2.00510	2.35316	-9.53588	-0.22899	0.75277	0.01791	0.00757	-0.09043	0.00526	-16.97280	-1.87142	10.42918	0.00724	0.00408	0.00316	-0.00052	0.00004	-0.00028	102.29837	9.11014	-28.21915	-0.15913	-0.02371	0.00926	0.00784
604			6.03000	6.13515	-4.07052	15.46316	0.55855	-0.07573	0.04580	0.01571	0.01913	-0.00828	0.01253	-0.00840	0.96318	0.97416	-0.24448	1.46822	0.05599	0.38980	0.03356	-0.00134	0.07958	-0.00278	-1.98077	2.42983	-9.69107	-0.22375	0.74637	0.01798	0.00690	-0.08779	0.00450	-16.94091	-1.88974	10.46073	0.00712	0.00410	0.00324	-0.00021	0.00006	-0.00010	102.31242	9.07531	-28.25474	-0.15704	-0.02347	0.01054	0.00268
605			6.04000	6.12041	-3.91847	15.54947	0.56152	-0.07776	0.04499	0.02468	0.01893	-0.00791	0.01182	-0.00983	0.95820	0.98251	-0.35643	1.50457	0.05696	0.38233	0.03352	-0.00050	0.06652	-0.00157	-1.95783	2.49779	-9.81838	-0.22902	0.73901	0.01852	0.00719	-0.06865	0.00369	-16.93831	-1.89791	10.45668	0.00696	0.00409	0.00330	0.00014	0.00005	0.00011	102.31194	9.06309	-28.25690	-0.15466	-0.02303	0.01120	-0.00235
606			6.05000	6.09645	-3.77165	15.63407	0.56286	-0.08129	0.04386	0.03251	0.01921	-0.00756	0.01167	-0.01170	0.95304	0.98398	-0.44475	1.51853	0.06020	0.37551	0.03309	0.00029	0.05070	-0.00037	-1.93506	2.54402	-9.91576	-0.23797	0.73209	0.01926	0.00742	-0.04144	0.00291	-16.96605	-1.89135	10.42096	0.00676	0.00407	0.00333	0.00045	-0.00000	0.00028	102.29787	9.07751	-28.23673	-0.15229	-0.02255	0.01134	-0.00612
607			6.06000	6.06528	-3.62820	15.71751	0.56457	-0.08476	0.04273	0.03866	0.01969	-0.00733	0.01186	-0.01322	0.94977	0.97688	-0.51136	1.51476	0.06227	0.37083	0.03261	0.00187	0.04262	0.00025	-1.91457	2.56845	-9.98911	-0.24713	0.72510	0.02043	0.00536	-0.02734	0.00251	-17.01799	-1.86920	10.36449	0.00651	0.00403	0.00330	0.00064	-0.00006	0.00038	102.27341	9.12038	-28.20905	-0.15029	-0.02222	0.01122	-0.00841
608			6.07000	6.02858	-3.48615	15.80164	0.56512	-0.08642	0.04192	0.04376	0.02008	-0.00738	0.01312	-0.01449	0.94934	0.94975	-0.57629	1.50762	0.06649	0.37290	0.03234	0.00519	0.05052	-0.00003	-1.90397	2.59191	-10.05514	-0.25938	0.72767	0.02175	-0.00099	-0.04472	0.00280	-17.08284	-1.83590	10.30114	0.00626	0.00397	0.00323	0.00068	-0.00011	0.00038	102.24161	9.19045	-28.18737	-0.14900	-0.02213	0.01094	-0.00955
609			6.08000	5.98703	-3.34217	15.89040	0.56704	-0.08789	0.04089	0.04862	0.02090	-0.00775	0.01520	-0.01506	0.94953	0.88749	-0.66659	1.51323	0.06737	0.37846	0.03189	0.00991	0.07388	-0.00100	-1.91236	2.64376	-10.13440	-0.26658	0.73735	0.02203	-0.01157	-0.09391	0.00367	-17.14646	-1.80006	10.24489	0.00606	0.00392	0.00314	0.00057	-0.00012	0.00029	102.20448	9.28373	-28.18112	-0.14847	-0.02223	0.01035	-0.00982
610			6.09000	5.94123	-3.19251	15.98943	0.56939	-0.08916	0.04009	0.05292	0.02195	-0.00854	0.01723	-0.01481	0.94913	0.78066	-0.80048	1.54007	0.06435	0.38343	0.03192	0.01432	0.10372	-0.00211	-1.94503	2.74420	-10.24145	-0.26763	0.74902	0.02161	-0.02312	-0.15790	0.00477	-17.19358	-1.77074	10.20913	0.00596	0.00387	0.00305	0.00033	-0.00011	0.00014	102.16446	9.39367	-28.19591	-0.14858	-0.02248	0.00962	-0.00919
611			6.10000	5.89240	-3.03630	16.10444	0.56988	-0.09087	0.03951	0.05586	0.02288	-0.00969	0.01841	-0.01358	0.94754	0.63132	-0.97750	1.58500	0.05846	0.38391	0.03248	0.01655	0.12539	-0.00279	-1.99951	2.89383	-10.37934	-0.26306	0.75640	0.02072	-0.03101	-0.20864	0.00557	-17.21136	-1.75296	10.20418	0.00594	0.00387	0.00301	0.00001	-0.00010	-0.00004	102.12508	9.51128	-28.23332	-0.14926	-0.02294	0.00922	-0.00786
612			6.11000	5.84209	-2.87669	16.23984	0.56954	-0.09220	0.03917	0.05760	0.02298	-0.01104	0.01869	-0.01160	0.94573	0.45463	-1.17573	1.63448	0.05012	0.38129	0.03349	0.01556	0.12776	-0.00261	-2.06505	3.07089	-10.53888	-0.25431	0.75948	0.01964	-0.03186	-0.22239	0.00577	-17.19429	-1.74644	10.23236	0.00598	0.00390	0.00301	-0.00033	-0.00010	-0.00020	102.08875	9.62540	-28.28872	-0.15011	-0.02355	0.00931	-0.00642
613			6.12000	5.79113	-2.71928	16.39711	0.57210	-0.09380	0.03978	0.05925	0.02227	-0.01259	0.01879	-0.00868	0.94538	0.27387	-1.36213	1.67132	0.03604	0.37896	0.03545	0.01078	0.11085	-0.00157	-2.12570	3.24129	-10.70393	-0.23772	0.76173	0.01923	-0.02488	-0.19570	0.00557	-17.14578	-1.74790	10.28715	0.00607	0.00396	0.00306	-0.00060	-0.00010	-0.00032	102.05616	9.72508	-28.35214	-0.15092	-0.02418	0.00980	-0.00547
614			6.13000	5.73921	-2.56949	16.57344	0.57663	-0.09481	0.04070	0.06127	0.02074	-0.01389	0.01839	-0.00636	0.94761	0.11058	-1.51117	1.68366	0.02350	0.37637	0.03761	0.00607	0.08268	0.00004	-2.16695	3.37737	-10.86012	-0.22609	0.76171	0.01980	-0.01416	-0.14307	0.00525	-17.07631	-1.75280	10.35524	0.00616	0.00403	0.00314	-0.00076	-0.00011	-0.00035	102.02657	9.80249	-28.41089	-0.15155	-0.02474	0.01050	-0.00548
615			6.14000	5.68570	-2.43082	16.76152	0.58204	-0.09515	0.04198	0.06340	0.01880	-0.01478	0.01742	-0.00535	0.95126	-0.02184	-1.61390	1.66953	0.01542	0.37238	0.03996	0.00309	0.05276	0.00177	-2.18014	3.46781	-11.00002	-0.22297	0.75805	0.02171	-0.00228	-0.08372	0.00505	-17.00030	-1.75618	10.41961	0.00626	0.00409	0.00322	-0.00077	-0.00011	-0.00029	101.99767	9.85461	-28.45234	-0.15203	-0.02511	0.01109	-0.00681
616			6.15000	5.63050	-2.30426	16.95285	0.58916	-0.09414	0.04305	0.06531	0.01676	-0.01508	0.01623	-0.00499	0.95498	-0.11757	-1.67358	1.63295	0.00770	0.36912	0.04190	0.00106	0.02700	0.00330	-2.16291	3.51392	-11.12239	-0.21946	0.75363	0.02379	0.00918	-0.03050	0.00480	-16.93193	-1.75437	10.46347	0.00635	0.00414	0.00329	-0.00066	-0.00009	-0.00015	101.96564	9.88316	-28.46679	-0.15239	-0.02519	0.01114	-0.00927
617			6.16000	5.57395	-2.18848	17.14117	0.59680	-0.09236	0.04376	0.06643	0.01515	-0.01491	0.01430	-0.00589	0.95814	-0.17708	-1.69791	1.57925	0.00326	0.36319	0.04331	0.00026	0.00681	0.00452	-2.11822	3.52282	-11.22971	-0.22081	0.74392	0.02614	0.01868	0.01203	0.00463	-16.88034	-1.74671	10.47550	0.00643	0.00415	0.00332	-0.00047	-0.00005	0.00005	101.92812	9.89394	-28.45126	-0.15267	-0.02503	0.01068	-0.01199
618			6.17000	5.51711	-2.07930	17.32340	0.60462	-0.09081	0.04466	0.06599	0.01451	-0.01468	0.01221	-0.00729	0.96034	-0.20523	-1.69543	1.51348	-0.00062	0.35616	0.04474	-0.00002	-0.00737	0.00541	-2.05348	3.50285	-11.32614	-0.22084	0.73180	0.02877	0.02479	0.04353	0.00462	-16.84816	-1.73516	10.45180	0.00647	0.00414	0.00333	-0.00028	-0.00000	0.00025	101.88542	9.89542	-28.41002	-0.15315	-0.02488	0.01032	-0.01425
619			6.18000	5.46187	-1.96999	17.49882	0.61396	-0.08950	0.04589	0.06355	0.01495	-0.01462	0.01042	-0.00852	0.96288	-0.20889	-1.67470	1.44060	-0.00639	0.35025	0.04637	0.00003	-0.01618	0.00602	-1.97823	3.46125	-11.41621	-0.21595	0.72029	0.03137	0.02654	0.06599	0.00477	-16.83369	-1.72144	10.39200	0.00646	0.00413	0.00334	-0.00011	0.00006	0.00044	101.83895	9.89608	-28.34950	-0.15312	-0.02472	0.01039	-0.01579
620			6.19000	5.41036	-1.85400	17.66892	0.62034	-0.08915	0.04718	0.05890	0.01629	-0.01479	0.00920	-0.00939	0.96436	-0.19584	-1.64302	1.36453	-0.01055	0.34453	0.04786	0.00028	-0.02130	0.00636	-1.90192	3.40392	-11.50412	-0.21038	0.70871	0.03375	0.02482	0.08178	0.00508	-16.83366	-1.70659	10.30271	0.00640	0.00410	0.00334	0.00004	0.00010	0.00060	101.78940	9.90146	-28.28110	-0.15334	-0.02480	0.01115	-0.01707
621			6.20000	5.36398	-1.72772	17.83676	0.62442	-0.08921	0.04835	0.05338	0.01791	-0.01510	0.00916	-0.01005	0.96514	-0.17457	-1.60437	1.28799	-0.01244	0.34178	0.04901	0.00041	-0.02504	0.00639	-1.83252	3.33482	-11.59334	-0.20600	0.70200	0.03556	0.02075	0.09391	0.00550	-16.84634	-1.68834	10.18741	0.00633	0.00408	0.00335	0.00016	0.00011	0.00072	101.73528	9.91351	-28.21042	-0.15279	-0.02477	0.01195	-0.01828
622			6.21000	5.32249	-1.59153	18.00391	0.62547	-0.08839	0.04890	0.04878	0.01902	-0.01524	0.00981	-0.01139	0.96546	-0.15396	-1.55952	1.21490	-0.00801	0.34095	0.04942	0.00020	-0.02869	0.00598	-1.77591	3.25638	-11.68641	-0.21122	0.69866	0.03674	0.01591	0.10395	0.00593	-16.86997	-1.66458	10.05705	0.00624	0.00407	0.00336	0.00026	0.00009	0.00076	101.67547	9.93159	-28.14645	-0.15140	-0.02447	0.01230	-0.01889
623			6.22000	5.28385	-1.44901	18.16965	0.62503	-0.08633	0.04989	0.04674	0.01919	-0.01542	0.01165	-0.01199	0.96416	-0.14267	-1.50831	1.14896	-0.00471	0.34538	0.05022	0.00001	-0.03250	0.00541	-1.73539	3.17015	-11.78379	-0.21352	0.70235	0.03778	0.01003	0.11290	0.00635	-16.90111	-1.63595	9.93151	0.00615	0.00406	0.00335	0.00031	0.00003	0.00067	101.61094	9.95407	-28.10250	-0.14912	-0.02381	0.01180	-0.01805
624			6.23000	5.24514	-1.30522	18.33326	0.62424	-0.08339	0.05061	0.04761	0.01839	-0.01547	0.01393	-0.01077	0.96089	-0.14754	-1.45200	1.09114	-0.00911	0.35283	0.05087	-0.00025	-0.03542	0.00488	-1.71111	3.07811	-11.88468	-0.20281	0.70738	0.03787	0.00425	0.11890	0.00652	-16.93369	-1.60669	9.83702	0.00608	0.00404	0.00333	0.00030	-0.00004	0.00042	101.54549	9.97873	-28.09586	-0.14651	-0.02300	0.01052	-0.01541
625			6.24000	5.20389	-1.16535	18.49534	0.62237	-0.08150	0.05089	0.05029	0.01707	-0.01538	0.01547	-0.00884	0.95646	-0.17170	-1.39358	1.03871	-0.01680	0.35639	0.05123	-0.00100	-0.03612	0.00465	-1.70045	2.98354	-11.98712	-0.18849	0.70508	0.03748	0.00032	0.11924	0.00643	-16.96092	-1.58230	9.79607	0.00603	0.00400	0.00328	0.00024	-0.00012	0.00009	101.48367	10.00194	-28.14140	-0.14441	-0.02239	0.00899	-0.01164
626			6.25000	5.15914	-1.03476	18.65634	0.61870	-0.08076	0.05118	0.05286	0.01530	-0.01518	0.01604	-0.00629	0.95222	-0.21339	-1.33619	0.98670	-0.02623	0.35577	0.05168	-0.00224	-0.03459	0.00484	-1.69864	2.89025	-12.08715	-0.17202	0.69596	0.03714	-0.00139	0.11372	0.00604	-16.97894	-1.56604	9.81789	0.00599	0.00395	0.00321	0.00015	-0.00018	-0.00025	101.42753	10.01849	-28.24323	-0.14349	-0.02217	0.00738	-0.00795
627			6.26000	5.11178	-0.91857	18.81443	0.61730	-0.07998	0.05155	0.05384	0.01295	-0.01460	0.01543	-0.00402	0.94889	-0.26685	-1.28258	0.93105	-0.03764	0.35117	0.05234	-0.00373	-0.03079	0.00518	-1.69999	2.80192	-12.17925	-0.15601	0.67988	0.03718	-0.00130	0.10277	0.00538	-16.98685	-1.55789	9.89679	0.00596	0.00387	0.00311	0.00005	-0.00023	-0.00051	101.37660	10.02345	-28.39193	-0.14382	-0.02221	0.00538	-0.00500
628			6.27000	5.06418	-0.82099	18.96315	0.61795	-0.07931	0.05186	0.05200	0.01029	-0.01322	0.01418	-0.00331	0.94690	-0.32451	-1.23625	0.87277	-0.04494	0.34369	0.05301	-0.00450	-0.02454	0.00521	-1.69978	2.72203	-12.25835	-0.15082	0.66142	0.03775	-0.00020	0.08830	0.00453	-16.98275	-1.55662	10.01838	0.00591	0.00378	0.00299	-0.00009	-0.00025	-0.00068	101.33089	10.01549	-28.56970	-0.14470	-0.02232	0.00312	-0.00259
629			6.28000	5.01941	-0.74469	19.09232	0.61987	-0.07765	0.05289	0.04680	0.00744	-0.01110	0.01351	-0.00351	0.94539	-0.37914	-1.20140	0.81798	-0.04922	0.33937	0.05437	-0.00441	-0.01661	0.00467	-1.69474	2.65308	-12.32147	-0.15101	0.65055	0.03918	0.00143	0.07337	0.00362	-16.96271	-1.56185	10.16824	0.00585	0.00370	0.00288	-0.00026	-0.00025	-0.00076	101.29219	9.99722	-28.75907	-0.14635	-0.02266	0.00170	-0.00047
630			6.29000	4.98073	-0.69057	19.19304	0.62260	-0.07582	0.05431	0.03827	0.00473	-0.00840	0.01381	-0.00346	0.94352	-0.42514	-1.18084	0.77395	-0.05450	0.33943	0.05609	-0.00388	-0.00814	0.00359	-1.68382	2.59598	-12.36806	-0.14778	0.64856	0.04084	0.00303	0.05953	0.00267	-16.92407	-1.57238	10.33079	0.00579	0.00363	0.00279	-0.00044	-0.00023	-0.00079	101.26250	9.97245	-28.94228	-0.14767	-0.02303	0.00143	0.00165
631			6.30000	4.95108	-0.65814	19.26262	0.62374	-0.07353	0.05541	0.02727	0.00223	-0.00562	0.01419	-0.00347	0.94229	-0.45917	-1.17448	0.74445	-0.05696	0.34069	0.05750	-0.00282	-0.00048	0.00229	-1.66768	2.55014	-12.39945	-0.14723	0.65000	0.04238	0.00426	0.04718	0.00179	-16.86690	-1.58645	10.49856	0.00576	0.00361	0.00276	-0.00061	-0.00022	-0.00078	101.24392	9.94424	-29.11146	-0.14936	-0.02354	0.00225	0.00389
632			6.31000	4.93196	-0.64595	19.30584	0.62445	-0.07206	0.05572	0.01569	-0.00004	-0.00341	0.01393	-0.00310	0.94153	-0.48092	-1.17961	0.72835	-0.06026	0.33933	0.05815	-0.00181	0.00509	0.00121	-1.64842	2.51424	-12.41891	-0.14463	0.64732	0.04332	0.00472	0.03652	0.00110	-16.79440	-1.59979	10.66335	0.00576	0.00362	0.00277	-0.00074	-0.00023	-0.00075	101.23733	9.91601	-29.26077	-0.15087	-0.02397	0.00346	0.00601
633			6.32000	4.92309	-0.65277	19.33248	0.62382	-0.07263	0.05526	0.00492	-0.00234	-0.00212	0.01290	-0.00274	0.94105	-0.49305	-1.19187	0.72070	-0.06230	0.33318	0.05799	-0.00101	0.00785	0.00063	-1.62888	2.48636	-12.43042	-0.14359	0.63808	0.04367	0.00448	0.02789	0.00066	-16.71090	-1.60823	10.81722	0.00579	0.00367	0.00282	-0.00084	-0.00024	-0.00069	101.24212	9.89266	-29.38706	-0.15203	-0.02427	0.00466	0.00772
634			6.33000	4.92345	-0.67897	19.35276	0.62315	-0.07294	0.05503	-0.00446	-0.00491	-0.00162	0.01147	-0.00266	0.94087	-0.49931	-1.20673	0.71609	-0.06320	0.32580	0.05797	-0.00057	0.00820	0.00047	-1.61183	2.46466	-12.43770	-0.14392	0.62696	0.04415	0.00364	0.02123	0.00043	-16.62112	-1.60928	10.95257	0.00584	0.00373	0.00290	-0.00088	-0.00025	-0.00059	101.25636	9.87946	-29.48854	-0.15285	-0.02451	0.00581	0.00857
635			6.34000	4.93176	-0.72678	19.37271	0.62211	-0.07222	0.05526	-0.01238	-0.00771	-0.00137	0.00975	-0.00223	0.93988	-0.50321	-1.22079	0.71163	-0.06572	0.31851	0.05828	-0.00045	0.00741	0.00036	-1.59936	2.44790	-12.44266	-0.14016	0.61413	0.04474	0.00232	0.01544	0.00026	-16.53139	-1.60127	11.06116	0.00588	0.00379	0.00297	-0.00085	-0.00026	-0.00043	101.27625	9.87973	-29.56257	-0.15331	-0.02475	0.00696	0.00801
636			6.35000	4.94674	-0.79839	19.39168	0.62076	-0.07263	0.05510	-0.01941	-0.01078	-0.00071	0.00769	-0.00153	0.93843	-0.50704	-1.23346	0.70920	-0.06966	0.30881	0.05807	-0.00047	0.00722	-0.00018	-1.59257	2.43605	-12.44523	-0.13371	0.59631	0.04472	0.00088	0.00925	0.00002	-16.45004	-1.58260	11.13456	0.00590	0.00382	0.00300	-0.00073	-0.00025	-0.00023	101.29621	9.89347	-29.60512	-0.15342	-0.02503	0.00807	0.00543
637			6.36000	4.96798	-0.89502	19.40210	0.61936	-0.07410	0.05388	-0.02699	-0.01414	0.00085	0.00574	-0.00049	0.93928	-0.51107	-1.24755	0.71537	-0.07345	0.29909	0.05670	-0.00036	0.00902	-0.00138	-1.59175	2.43015	-12.44357	-0.12690	0.57809	0.04340	-0.00040	0.00189	-0.00044	-16.38657	-1.55268	11.16525	0.00591	0.00383	0.00301	-0.00051	-0.00024	0.00002	101.30840	9.91651	-29.61151	-0.15337	-0.02537	0.00910	0.00035
638			6.37000	4.99664	-1.01774	19.39267	0.61951	-0.07377	0.05273	-0.03669	-0.01722	0.00332	0.00480	0.00081	0.94331	-0.51325	-1.26776	0.73734	-0.07671	0.29592	0.05534	0.00015	0.01324	-0.00299	-1.59671	2.43198	-12.43378	-0.11955	0.57007	0.04175	-0.00143	-0.00719	-0.00122	-16.35006	-1.51172	11.14750	0.00592	0.00382	0.00298	-0.00021	-0.00022	0.00029	101.30359	9.94068	-29.57724	-0.15336	-0.02570	0.00986	-0.00743
639			6.38000	5.03487	-1.16778	19.35356	0.62002	-0.07166	0.05161	-0.04872	-0.01980	0.00636	0.00494	0.00124	0.94778	-0.51016	-1.29826	0.77784	-0.07518	0.29801	0.05396	0.00108	0.01923	-0.00454	-1.60694	2.44365	-12.40961	-0.11958	0.57239	0.04004	-0.00228	-0.01823	-0.00240	-16.34820	-1.45937	11.07735	0.00594	0.00379	0.00294	0.00016	-0.00019	0.00056	101.27251	9.95518	-29.49770	-0.15342	-0.02588	0.01002	-0.01743
640			6.39000	5.08424	-1.34566	19.27974	0.62070	-0.06967	0.05082	-0.06216	-0.02218	0.00954	0.00633	0.00089	0.94989	-0.49900	-1.34084	0.83435	-0.07051	0.30386	0.05288	0.00212	0.02569	-0.00560	-1.62153	2.46655	-12.36403	-0.12421	0.58478	0.03865	-0.00295	-0.03074	-0.00394	-16.38492	-1.39436	10.95488	0.00594	0.00376	0.00290	0.00053	-0.00018	0.00080	101.20908	9.94921	-29.37067	-0.15322	-0.02562	0.00905	-0.02794
641			6.40000	5.14520	-1.55022	19.17170	0.62159	-0.06468	0.05131	-0.07619	-0.02300	0.01256	0.00921	-0.00012	0.94915	-0.47851	-1.39409	0.90005	-0.06330	0.31823	0.05298	0.00300	0.03154	-0.00593	-1.63924	2.50056	-12.29102	-0.13153	0.61419	0.03837	-0.00340	-0.04334	-0.00581	-16.45742	-1.31612	10.78769	0.00593	0.00375	0.00287	0.00083	-0.00019	0.00098	101.11478	9.91601	-29.20064	-0.15231	-0.02467	0.00658	-0.03597
642			6.41000	5.21800	-1.77675	19.03695	0.62180	-0.05776	0.05275	-0.09029	-0.02202	0.01481	0.01048	-0.00165	0.94379	-0.44772	-1.45334	0.96364	-0.05666	0.32767	0.05419	0.00376	0.03413	-0.00510	-1.65884	2.54242	-12.18809	-0.14082	0.63537	0.03963	-0.00367	-0.05121	-0.00797	-16.55347	-1.22868	10.59470	0.00591	0.00376	0.00289	0.00097	-0.00019	0.00105	101.00144	9.85635	-29.00457	-0.15062	-0.02314	0.00303	-0.03854
643			6.42000	5.30285	-2.01460	18.89105	0.61805	-0.05248	0.05526	-0.10277	-0.02022	0.01562	0.00850	-0.00204	0.93825	-0.40521	-1.51258	1.00879	-0.05266	0.32518	0.05656	0.00459	0.03231	-0.00264	-1.67944	2.58622	-12.05774	-0.14621	0.63630	0.04263	-0.00373	-0.05028	-0.01031	-16.65411	-1.14218	10.40311	0.00589	0.00379	0.00293	0.00093	-0.00017	0.00100	100.88844	9.77837	-28.80958	-0.14913	-0.02164	-0.00018	-0.03510
644			6.43000	5.39873	-2.24637	18.75504	0.61463	-0.05097	0.05782	-0.11198	-0.01835	0.01434	0.00387	-0.00159	0.93914	-0.34925	-1.56681	1.01789	-0.05039	0.31253	0.05897	0.00555	0.02752	0.00155	-1.70072	2.62481	-11.90802	-0.14942	0.62212	0.04605	-0.00375	-0.04083	-0.01227	-16.74185	-1.06837	10.23582	0.00588	0.00383	0.00300	0.00075	-0.00012	0.00083	100.79358	9.69315	-28.64055	-0.14785	-0.02051	-0.00210	-0.02705
645			6.44000	5.50223	-2.45194	18.64676	0.61501	-0.05019	0.06009	-0.11644	-0.01532	0.01151	-0.00136	-0.00042	0.94807	-0.27822	-1.61364	0.97923	-0.05052	0.30029	0.06088	0.00682	0.02262	0.00647	-1.72230	2.65234	-11.75009	-0.14687	0.60890	0.04878	-0.00358	-0.02701	-0.01320	-16.80601	-1.01683	10.11005	0.00587	0.00388	0.00307	0.00050	-0.00005	0.00059	100.72797	9.61079	-28.51766	-0.14794	-0.02010	-0.00237	-0.01689
646			6.45000	5.60794	-2.61537	18.56997	0.61384	-0.05005	0.06142	-0.11396	-0.01151	0.00864	-0.00478	0.00208	0.96003	-0.19125	-1.65369	0.89648	-0.05131	0.29518	0.06136	0.00818	0.01944	0.01013	-1.74307	2.66631	-11.59624	-0.13510	0.60735	0.04956	-0.00303	-0.01350	-0.01257	-16.84274	-0.99118	10.02870	0.00586	0.00391	0.00311	0.00022	0.00004	0.00033	100.69519	9.53967	-28.44655	-0.14832	-0.02009	-0.00167	-0.00614
647			6.46000	5.70892	-2.73000	18.51190	0.61329	-0.05017	0.06215	-0.10405	-0.00743	0.00750	-0.00532	0.00509	0.97201	-0.08995	-1.68973	0.79019	-0.05243	0.29942	0.06083	0.00937	0.01889	0.01087	-1.76151	2.66898	-11.45859	-0.11734	0.62026	0.04881	-0.00225	-0.00457	-0.01057	-16.85093	-0.99184	9.99065	0.00586	0.00389	0.00311	-0.00006	0.00012	0.00008	100.69559	9.48577	-28.42715	-0.14881	-0.02037	-0.00041	0.00420
648			6.47000	5.79663	-2.79803	18.44916	0.61568	-0.05046	0.06218	-0.08629	-0.00358	0.00890	-0.00384	0.00542	0.98259	0.01948	-1.72633	0.69181	-0.04523	0.30715	0.05941	0.00833	0.02147	0.00808	-1.77661	2.66714	-11.34778	-0.11568	0.63948	0.04744	-0.00191	-0.00411	-0.00776	-16.83184	-1.01601	9.98971	0.00586	0.00383	0.00307	-0.00031	0.00019	-0.00012	100.72656	9.45233	-28.45228	-0.14899	-0.02082	0.00123	0.01307
649			6.48000	5.86196	-2.82747	18.35680	0.61822	-0.04984	0.06093	-0.06093	-0.00028	0.01249	-0.00154	0.00224	0.98683	0.12586	-1.76981	0.63431	-0.02841	0.31344	0.05683	0.00482	0.02767	0.00236	-1.78914	2.67055	-11.27082	-0.13408	0.65558	0.04542	-0.00236	-0.01441	-0.00463	-16.79011	-1.05788	10.01672	0.00585	0.00375	0.00301	-0.00050	0.00022	-0.00026	100.78259	9.43924	-28.50955	-0.14870	-0.02134	0.00322	0.01954
650			6.49000	5.89807	-2.82840	18.21584	0.62166	-0.04817	0.05934	-0.03142	0.00214	0.01728	0.00162	-0.00141	0.98509	0.21525	-1.82743	0.64403	-0.01525	0.32172	0.05436	0.00203	0.03759	-0.00472	-1.80228	2.68866	-11.23007	-0.14801	0.67149	0.04310	-0.00380	-0.03420	-0.00173	-16.73345	-1.10976	10.06312	0.00585	0.00367	0.00293	-0.00060	0.00023	-0.00033	100.85533	9.44232	-28.58505	-0.14814	-0.02190	0.00548	0.02282
651			6.50000	5.90326	-2.81109	18.01930	0.62783	-0.04459	0.05786	-0.00278	0.00341	0.02185	0.00424	-0.00609	0.98151	0.27495	-1.90410	0.73332	-0.00334	0.32833	0.05273	0.00026	0.04877	-0.01162	-1.82078	2.72744	-11.22307	-0.16684	0.68161	0.04145	-0.00701	-0.05824	0.00060	-16.67148	-1.16308	10.12167	0.00588	0.00359	0.00286	-0.00061	0.00019	-0.00036	100.93349	9.45244	-28.66565	-0.14806	-0.02248	0.00735	0.02244
652			6.51000	5.88159	-2.78580	17.77594	0.63581	-0.04136	0.05712	0.02049	0.00359	0.02502	0.00564	-0.01095	0.97729	0.29648	-1.99882	0.89586	0.00582	0.32906	0.05265	-0.00008	0.05661	-0.01722	-1.84976	2.78706	-11.24363	-0.18981	0.68004	0.04128	-0.01256	-0.07868	0.00232	-16.61309	-1.21003	10.18265	0.00594	0.00353	0.00280	-0.00056	0.00015	-0.00032	101.00385	9.45749	-28.73814	-0.14882	-0.02287	0.00776	0.01865
653			6.52000	5.84152	-2.76350	17.50909	0.64128	-0.03987	0.05785	0.03471	0.00295	0.02636	0.00658	-0.01387	0.97296	0.27697	-2.10313	1.10743	0.00917	0.32773	0.05452	0.00048	0.05808	-0.02087	-1.89369	2.86204	-11.28309	-0.20512	0.67448	0.04248	-0.01960	-0.08951	0.00339	-16.56132	-1.24675	10.23407	0.00602	0.00351	0.00278	-0.00052	0.00011	-0.00025	101.05663	9.44793	-28.79043	-0.14981	-0.02283	0.00675	0.01288
654			6.53000	5.79403	-2.75468	17.24727	0.64492	-0.03967	0.05881	0.03868	0.00167	0.02553	0.00681	-0.01519	0.96866	0.22043	-2.20397	1.33381	0.00707	0.32498	0.05687	0.00077	0.05221	-0.02175	-1.95492	2.94208	-11.33014	-0.21222	0.66724	0.04348	-0.02665	-0.08642	0.00352	-16.51270	-1.27393	10.26953	0.00613	0.00354	0.00279	-0.00052	0.00009	-0.00018	101.08920	9.41973	-28.81833	-0.14999	-0.02232	0.00535	0.00711
655			6.54000	5.74868	-2.76586	17.00863	0.64726	-0.03735	0.06023	0.03484	0.00014	0.02403	0.00704	-0.01471	0.96374	0.13590	-2.28886	1.54533	-0.00185	0.32809	0.05963	-0.00027	0.04149	-0.02042	-2.03311	3.01354	-11.37076	-0.20531	0.66955	0.04376	-0.03097	-0.06788	0.00238	-16.46201	-1.29418	10.29521	0.00624	0.00360	0.00284	-0.00057	0.00006	-0.00016	101.10433	9.37142	-28.83102	-0.14927	-0.02156	0.00437	0.00278
656			6.55000	5.71030	-2.79635	16.79136	0.64581	-0.03489	0.06140	0.02669	-0.00086	0.02341	0.00701	-0.01346	0.95710	0.03515	-2.34981	1.72616	-0.01181	0.33262	0.06199	-0.00196	0.02756	-0.01779	-2.12475	3.06038	-11.38828	-0.19473	0.67663	0.04316	-0.03223	-0.03116	-0.00012	-16.40758	-1.31014	10.32499	0.00638	0.00368	0.00291	-0.00060	0.00002	-0.00020	101.10601	9.30222	-28.84627	-0.14862	-0.02089	0.00390	0.00016
657			6.56000	5.68017	-2.83755	16.57617	0.64356	-0.03413	0.06216	0.01624	-0.00103	0.02480	0.00656	-0.01153	0.95017	-0.06735	-2.38407	1.87441	-0.02443	0.33538	0.06402	-0.00380	0.01234	-0.01487	-2.22306	3.06614	-11.36566	-0.18123	0.68300	0.04219	-0.02981	0.02396	-0.00378	-16.35233	-1.32374	10.37000	0.00652	0.00377	0.00299	-0.00059	-0.00002	-0.00027	101.09759	9.21350	-28.88038	-0.14956	-0.02065	0.00381	-0.00133
658			6.57000	5.65895	-2.87598	16.33932	0.64058	-0.03163	0.06290	0.00338	-0.00037	0.02795	0.00596	-0.00916	0.94318	-0.15402	-2.39174	1.99247	-0.03762	0.33844	0.06622	-0.00428	-0.00394	-0.01158	-2.31862	3.01622	-11.28716	-0.16967	0.68838	0.04190	-0.02462	0.09309	-0.00841	-16.30230	-1.33436	10.42639	0.00663	0.00385	0.00306	-0.00050	-0.00005	-0.00031	101.08163	9.11133	-28.93505	-0.15096	-0.02057	0.00364	-0.00210
659			6.58000	5.64870	-2.90096	16.07022	0.63916	-0.02820	0.06316	-0.01255	0.00042	0.03051	0.00395	-0.00738	0.93614	-0.20604	-2.37028	2.07495	-0.04932	0.33259	0.06832	-0.00211	-0.02342	-0.00652	-2.40100	2.90202	-11.14172	-0.17040	0.67453	0.04348	-0.01856	0.16138	-0.01404	-16.26283	-1.34234	10.48681	0.00668	0.00392	0.00312	-0.00036	-0.00006	-0.00030	101.06158	9.00569	-29.00721	-0.15311	-0.02079	0.00375	-0.00258
660			6.59000	5.65346	-2.91351	15.78609	0.63983	-0.02537	0.06181	-0.03182	0.00054	0.02896	0.00056	-0.00638	0.93326	-0.20774	-2.31070	2.10169	-0.05638	0.31689	0.06884	0.00264	-0.04752	0.00179	-2.46143	2.72688	-10.92840	-0.18881	0.63991	0.04616	-0.01183	0.20713	-0.01992	-16.23825	-1.34864	10.53601	0.00665	0.00395	0.00315	-0.00017	-0.00003	-0.00020	101.03915	8.90854	-29.08315	-0.15487	-0.02109	0.00440	-0.00345
661			6.60000	5.67845	-2.92974	15.53283	0.63882	-0.02442	0.05973	-0.05314	-0.00043	0.02189	-0.00281	-0.00540	0.93560	-0.15132	-2.19850	2.04449	-0.05692	0.29821	0.06798	0.00803	-0.07664	0.01310	-2.49539	2.51034	-10.66305	-0.21682	0.59854	0.04915	-0.00319	0.22002	-0.02445	-16.23129	-1.35376	10.56053	0.00656	0.00397	0.00316	0.00003	0.00000	-0.00007	101.01431	8.83011	-29.14781	-0.15530	-0.02127	0.00574	-0.00478
662			6.61000	5.72762	-2.97492	15.36974	0.63669	-0.02531	0.05834	-0.07382	-0.00265	0.01032	-0.00435	-0.00460	0.93989	-0.03768	-2.01671	1.87992	-0.05291	0.28715	0.06648	0.01209	-0.11144	0.02577	-2.50241	2.28139	-10.37659	-0.23881	0.57160	0.05115	0.00687	0.20947	-0.02587	-16.24244	-1.35635	10.55910	0.00644	0.00396	0.00316	0.00022	0.00002	0.00005	100.98671	8.77564	-29.19505	-0.15446	-0.02126	0.00752	-0.00620
663			6.62000	5.80166	-3.06912	15.34298	0.63275	-0.02556	0.05724	-0.09108	-0.00543	-0.00316	-0.00422	-0.00505	0.94505	0.12594	-1.75400	1.59979	-0.04169	0.28961	0.06348	0.01258	-0.15002	0.03631	-2.48478	2.06563	-10.10172	-0.25079	0.57118	0.05014	0.01624	0.18887	-0.02325	-16.27021	-1.35490	10.54269	0.00631	0.00394	0.00315	0.00037	0.00001	0.00009	100.95588	8.74502	-29.22918	-0.15328	-0.02116	0.00917	-0.00738
664			6.63000	5.89754	-3.21057	15.45763	0.62694	-0.02594	0.05685	-0.10322	-0.00754	-0.01445	-0.00211	-0.00616	0.94882	0.32785	-1.42168	1.22549	-0.02792	0.30726	0.05934	0.00995	-0.18443	0.04071	-2.44684	1.87989	-9.86171	-0.24367	0.60024	0.04619	0.02214	0.16427	-0.01791	-16.31026	-1.35036	10.52610	0.00623	0.00395	0.00315	0.00046	-0.00001	0.00006	100.92188	8.73567	-29.25855	-0.15239	-0.02100	0.01010	-0.00792
665			6.64000	6.00865	-3.37039	15.66747	0.61912	-0.02653	0.05675	-0.10881	-0.00789	-0.02013	0.00141	-0.00673	0.95109	0.55343	-1.06176	0.81740	-0.01551	0.33424	0.05422	0.00601	-0.19926	0.03671	-2.39489	1.73339	-9.67090	-0.21836	0.64546	0.04018	0.02290	0.13306	-0.01169	-16.35510	-1.34605	10.52172	0.00620	0.00397	0.00318	0.00047	-0.00003	-0.00002	100.88689	8.74418	-29.29150	-0.15187	-0.02081	0.01021	-0.00732
666			6.65000	6.12480	-3.50699	15.89831	0.61239	-0.02734	0.05633	-0.10691	-0.00622	-0.01926	0.00544	-0.00719	0.95414	0.78644	-0.73127	0.45602	-0.00253	0.36121	0.04858	0.00099	-0.18171	0.02628	-2.33652	1.62996	-9.53826	-0.19166	0.68969	0.03350	0.02017	0.09329	-0.00614	-16.39605	-1.34492	10.53689	0.00623	0.00400	0.00321	0.00040	-0.00004	-0.00013	100.85512	8.76620	-29.33461	-0.15199	-0.02077	0.00983	-0.00563
667			6.66000	6.23414	-3.58790	16.08559	0.60864	-0.02967	0.05539	-0.09742	-0.00317	-0.01372	0.00877	-0.00974	0.95868	1.00964	-0.47712	0.20530	0.01870	0.37828	0.04340	-0.00679	-0.13193	0.01398	-2.28016	1.56996	-9.46718	-0.18856	0.71914	0.02783	0.01716	0.04693	-0.00209	-16.42709	-1.34717	10.56964	0.00630	0.00402	0.00323	0.00029	-0.00005	-0.00019	100.82973	8.79561	-29.38805	-0.15308	-0.02106	0.00935	-0.00390
668			6.67000	6.32664	-3.59797	16.19416	0.60845	-0.03160	0.05387	-0.08193	0.00106	-0.00633	0.01107	-0.01357	0.96510	1.20619	-0.32545	0.09376	0.04362	0.38753	0.03913	-0.01337	-0.06466	0.00303	-2.23455	1.55182	-9.45533	-0.20375	0.73646	0.02329	0.01268	-0.00024	0.00061	-16.44709	-1.35079	10.60622	0.00641	0.00404	0.00323	0.00018	-0.00003	-0.00016	100.80953	8.82552	-29.44179	-0.15498	-0.02159	0.00872	-0.00349
669			6.68000	6.39662	-3.53481	16.21530	0.61266	-0.03501	0.05125	-0.06346	0.00603	0.00065	0.01144	-0.01828	0.97286	1.36144	-0.28429	0.12053	0.06784	0.38479	0.03561	-0.01538	0.00646	-0.00537	-2.20802	1.57151	-9.49702	-0.23251	0.73537	0.01983	0.00481	-0.04246	0.00227	-16.45809	-1.35423	10.62707	0.00656	0.00404	0.00320	0.00010	0.00001	-0.00003	100.78994	8.85015	-29.47902	-0.15706	-0.02213	0.00799	-0.00513
670			6.69000	6.44320	-3.40357	16.15752	0.61968	-0.04087	0.04786	-0.04480	0.01202	0.00586	0.01007	-0.02266	0.97891	1.46499	-0.34886	0.26583	0.08558	0.36973	0.03315	-0.01141	0.06794	-0.01116	-2.20728	1.62301	-9.58363	-0.26416	0.71469	0.01770	-0.00781	-0.07439	0.00328	-16.46430	-1.35593	10.61644	0.00674	0.00403	0.00315	0.00008	0.00005	0.00015	100.76559	8.86371	-29.48426	-0.15869	-0.02250	0.00742	-0.00869
671			6.70000	6.46906	-3.21569	16.03769	0.62453	-0.04871	0.04435	-0.02722	0.01876	0.00901	0.00908	-0.02381	0.98329	1.51158	-0.50462	0.50069	0.09113	0.35232	0.03168	-0.00316	0.11197	-0.01487	-2.23599	1.69891	-9.70439	-0.28092	0.68961	0.01626	-0.02327	-0.09496	0.00384	-16.47255	-1.35243	10.56989	0.00692	0.00403	0.00311	0.00013	0.00007	0.00032	100.73150	8.85737	-29.45120	-0.15958	-0.02247	0.00665	-0.01325
672			6.71000	6.47745	-2.99124	15.87602	0.62607	-0.05591	0.04199	-0.00929	0.02380	0.01047	0.01000	-0.02167	0.98626	1.49978	-0.72703	0.79389	0.08712	0.34063	0.03185	0.00564	0.13599	-0.01730	-2.29433	1.79133	-9.84808	-0.28481	0.67246	0.01586	-0.03782	-0.10619	0.00424	-16.48875	-1.34062	10.49628	0.00708	0.00402	0.00308	0.00022	0.00006	0.00043	100.68552	8.82225	-29.38622	-0.16014	-0.02197	0.00492	-0.01720
673			6.72000	6.46836	-2.76327	15.69837	0.62811	-0.06018	0.04142	0.01325	0.02356	0.01039	0.01235	-0.01840	0.98582	1.42952	-0.97811	1.11118	0.07738	0.33359	0.03415	0.01269	0.13521	-0.01875	-2.37879	1.89207	-10.00336	-0.28665	0.66017	0.01719	-0.04951	-0.10903	0.00476	-16.51231	-1.32253	10.41349	0.00719	0.00404	0.00308	0.00028	0.00004	0.00044	100.63068	8.75655	-29.30592	-0.16114	-0.02121	0.00242	-0.01899
674			6.73000	6.43692	-2.57798	15.53932	0.62997	-0.06088	0.04166	0.04322	0.01634	0.00831	0.01485	-0.01572	0.98167	1.30137	-1.20689	1.41146	0.06757	0.32884	0.03727	0.01758	0.10657	-0.01777	-2.48204	1.99367	-10.15749	-0.29433	0.64949	0.01917	-0.05778	-0.10539	0.00502	-16.53686	-1.30465	10.33714	0.00725	0.00408	0.00312	0.00026	0.00004	0.00037	100.57466	8.66837	-29.22736	-0.16194	-0.02039	0.00012	-0.01774
675			6.74000	6.37776	-2.48341	15.43642	0.62997	-0.05804	0.04220	0.07699	0.00404	0.00421	0.01591	-0.01395	0.97339	1.12050	-1.36168	1.64924	0.05761	0.32428	0.04023	0.01970	0.05506	-0.01324	-2.59357	2.09086	-10.29523	-0.30291	0.63690	0.02092	-0.06023	-0.09762	0.00457	-16.55671	-1.29372	10.27924	0.00725	0.00412	0.00318	0.00021	0.00005	0.00027	100.52618	8.57092	-29.16677	-0.16307	-0.01993	-0.00076	-0.01398
676			6.75000	6.29148	-2.51152	15.41667	0.62794	-0.05186	0.04524	0.10468	-0.00850	-0.00114	0.01637	-0.01239	0.96197	0.90106	-1.40879	1.78473	0.04475	0.32710	0.04447	0.01756	-0.00589	-0.00565	-2.70105	2.18045	-10.39958	-0.30075	0.63555	0.02331	-0.05386	-0.08976	0.00339	-16.57190	-1.29038	10.23812	0.00718	0.00414	0.00324	0.00017	0.00007	0.00020	100.49126	8.47631	-29.12778	-0.16351	-0.01970	-0.00041	-0.00874
677			6.76000	6.18904	-2.66703	15.48558	0.62468	-0.04441	0.05008	0.11459	-0.01684	-0.00705	0.01580	-0.01073	0.94830	0.66722	-1.34351	1.79521	0.02714	0.33458	0.04924	0.01073	-0.06351	0.00446	-2.79275	2.26036	-10.45409	-0.28325	0.64155	0.02587	-0.03956	-0.08150	0.00123	-16.58611	-1.29155	10.20771	0.00704	0.00413	0.00326	0.00018	0.00007	0.00015	100.47349	8.39249	-29.10895	-0.16311	-0.01954	0.00044	-0.00287
678			6.77000	6.09120	-2.92624	15.62391	0.61994	-0.03774	0.05526	0.09865	-0.01997	-0.01170	0.01320	-0.00861	0.93499	0.45022	-1.19034	1.68340	0.00610	0.33934	0.05338	0.00209	-0.10264	0.01480	-2.85922	2.32849	-10.44690	-0.25341	0.64255	0.02835	-0.02196	-0.07112	-0.00181	-16.60264	-1.29383	10.18175	0.00686	0.00407	0.00323	0.00020	0.00006	0.00013	100.47417	8.32330	-29.10657	-0.16174	-0.01925	0.00097	0.00298
679			6.78000	6.02251	-3.24439	15.79161	0.61550	-0.03128	0.05954	0.05887	-0.01848	-0.01269	0.00890	-0.00628	0.92699	0.28154	-0.99460	1.48013	-0.01312	0.34028	0.05595	-0.00316	-0.11405	0.02186	-2.89530	2.38340	-10.37465	-0.22216	0.63682	0.03040	-0.00641	-0.05951	-0.00523	-16.62097	-1.29606	10.15978	0.00667	0.00397	0.00315	0.00019	0.00005	0.00008	100.49315	8.27127	-29.11914	-0.15967	-0.01880	0.00082	0.00847
680			6.79000	5.99931	-3.57362	15.93834	0.61396	-0.02493	0.06355	0.00860	-0.01431	-0.00866	0.00438	-0.00474	0.92732	0.18192	-0.80407	1.23752	-0.02362	0.33940	0.05786	-0.00280	-0.10135	0.02351	-2.90070	2.42552	-10.24435	-0.20391	0.62974	0.03309	0.00499	-0.04934	-0.00861	-16.63590	-1.29990	10.14836	0.00650	0.00386	0.00303	0.00011	0.00004	-0.00000	100.52895	8.24000	-29.14818	-0.15746	-0.01835	0.00017	0.01334
681			6.80000	6.02007	-3.88211	16.01610	0.61031	-0.02001	0.06671	-0.03415	-0.01028	0.00078	0.00163	-0.00380	0.93118	0.15233	-0.65083	1.01580	-0.02292	0.34025	0.05872	-0.00022	-0.07634	0.01886	-2.88005	2.45806	-10.07213	-0.19823	0.62948	0.03542	0.01298	-0.04333	-0.01120	-16.63961	-1.30808	10.15635	0.00638	0.00374	0.00291	-0.00005	0.00003	-0.00012	100.57938	8.23325	-29.19469	-0.15554	-0.01806	-0.00048	0.01748
682			6.81000	6.06615	-4.16040	15.98672	0.60729	-0.01509	0.07006	-0.05658	-0.00669	0.01487	0.00188	-0.00216	0.93346	0.17517	-0.54590	0.87011	-0.02325	0.34967	0.05977	0.00144	-0.05006	0.00923	-2.84135	2.48618	-9.87826	-0.18467	0.64450	0.03719	0.01663	-0.04312	-0.01254	-16.62549	-1.32223	10.18934	0.00630	0.00364	0.00280	-0.00025	0.00002	-0.00024	100.64231	8.25187	-29.25611	-0.15379	-0.01805	-0.00068	0.02086
683			6.82000	6.11253	-4.41296	15.82728	0.60487	-0.00753	0.07390	-0.05868	-0.00286	0.03204	0.00370	-0.00040	0.93257	0.22503	-0.48621	0.83936	-0.02617	0.36603	0.06169	0.00247	-0.02631	-0.00352	-2.79377	2.51553	-9.68202	-0.16410	0.66927	0.03894	0.01603	-0.04808	-0.01278	-16.59127	-1.34231	10.24768	0.00627	0.00356	0.00271	-0.00044	0.00001	-0.00032	100.71580	8.29265	-29.32711	-0.15298	-0.01846	-0.00002	0.02312
684			6.83000	6.14222	-4.64537	15.53762	0.60249	-0.00100	0.07654	-0.05199	-0.00032	0.04853	0.00439	-0.00100	0.93093	0.28271	-0.46379	0.93574	-0.02239	0.37609	0.06320	0.00237	-0.00565	-0.01671	-2.74606	2.55010	-9.49817	-0.15890	0.68557	0.04063	0.01437	-0.05466	-0.01213	-16.54161	-1.36568	10.31858	0.00627	0.00352	0.00267	-0.00055	0.00002	-0.00035	100.79570	8.34863	-29.39322	-0.15188	-0.01893	0.00100	0.02348
685			6.84000	6.15552	-4.85703	15.14194	0.60454	0.00338	0.07724	-0.05025	0.00090	0.06007	0.00326	-0.00410	0.93092	0.34373	-0.47051	1.14233	-0.01400	0.37693	0.06359	0.00164	0.00986	-0.02696	-2.70556	2.59041	-9.33550	-0.16962	0.68890	0.04166	0.01212	-0.05869	-0.01078	-16.48657	-1.39003	10.38894	0.00631	0.00350	0.00265	-0.00055	0.00003	-0.00031	100.87611	8.41019	-29.44288	-0.15104	-0.01939	0.00203	0.02177
686			6.85000	6.16478	-5.04413	14.68111	0.61233	0.00608	0.07472	-0.05723	0.00131	0.06321	-0.00049	-0.00924	0.93640	0.41316	-0.49673	1.42132	-0.00006	0.36671	0.06146	0.00001	0.01664	-0.03142	-2.67776	2.63361	-9.19712	-0.19868	0.67522	0.04097	0.00889	-0.05659	-0.00891	-16.43854	-1.41310	10.44410	0.00637	0.00349	0.00265	-0.00042	0.00006	-0.00021	100.95033	8.46672	-29.46501	-0.15004	-0.01966	0.00271	0.01802
687			6.86000	6.17994	-5.20705	14.20102	0.62124	0.00669	0.07155	-0.06602	0.00120	0.06009	-0.00455	-0.01476	0.94768	0.49208	-0.52682	1.72781	0.01934	0.35522	0.05876	-0.00277	0.01263	-0.03091	-2.66590	2.67468	-9.08192	-0.23884	0.66178	0.03997	0.00331	-0.04908	-0.00715	-16.40865	-1.43454	10.47260	0.00642	0.00350	0.00267	-0.00018	0.00010	-0.00008	101.01220	8.50842	-29.45354	-0.14884	-0.01968	0.00302	0.01270
688			6.87000	6.20159	-5.35113	13.74247	0.63036	0.00663	0.06966	-0.06993	0.00104	0.05384	-0.00781	-0.01845	0.95908	0.57180	-0.54274	2.02377	0.03220	0.34792	0.05722	-0.00432	0.00026	-0.02776	-2.67160	2.70895	-8.98832	-0.26694	0.65298	0.03953	-0.00489	-0.03852	-0.00561	-16.40516	-1.45534	10.46660	0.00642	0.00349	0.00268	0.00012	0.00017	0.00008	101.05665	8.52771	-29.40747	-0.14730	-0.01939	0.00287	0.00658
689			6.88000	6.22669	-5.48086	13.33614	0.63695	0.00521	0.06961	-0.06853	0.00075	0.04607	-0.00885	-0.01934	0.96765	0.64074	-0.53325	2.28382	0.03541	0.34907	0.05714	-0.00382	-0.01523	-0.02344	-2.69470	2.73461	-8.91613	-0.27568	0.65512	0.03947	-0.01337	-0.02882	-0.00406	-16.43177	-1.47705	10.42459	0.00638	0.00347	0.00270	0.00044	0.00023	0.00023	101.08125	8.52079	-29.33282	-0.14564	-0.01882	0.00227	0.00074
690			6.89000	6.25453	-5.59646	13.00290	0.63876	0.00366	0.07081	-0.06478	0.00048	0.03701	-0.00691	-0.01773	0.97350	0.69119	-0.49800	2.49443	0.03290	0.36205	0.05778	-0.00239	-0.02936	-0.01843	-2.73290	2.75374	-8.86800	-0.27046	0.67442	0.03892	-0.01958	-0.02322	-0.00226	-16.48664	-1.50064	10.35168	0.00630	0.00344	0.00273	0.00070	0.00028	0.00035	101.08694	8.48824	-29.24260	-0.14448	-0.01818	0.00149	-0.00388
691			6.90000	6.28642	-5.69472	12.75432	0.63678	0.00061	0.07140	-0.06077	0.00007	0.02658	-0.00466	-0.01587	0.97772	0.72077	-0.44475	2.65055	0.03246	0.37355	0.05773	-0.00119	-0.03825	-0.01301	-2.78096	2.77084	-8.84765	-0.26978	0.69065	0.03781	-0.02300	-0.02235	-0.00031	-16.56306	-1.52563	10.25665	0.00618	0.00340	0.00275	0.00086	0.00031	0.00044	101.07693	8.43370	-29.15347	-0.14424	-0.01764	0.00082	-0.00704
692			6.91000	6.32321	-5.77203	12.59113	0.63038	-0.00434	0.07095	-0.05630	-0.00039	0.01622	-0.00307	-0.01388	0.97874	0.73116	-0.38392	2.75418	0.03339	0.37851	0.05679	-0.00021	-0.04055	-0.00794	-2.83113	2.79032	-8.85665	-0.27135	0.69655	0.03620	-0.02271	-0.02547	0.00145	-16.65095	-1.54964	10.14744	0.00604	0.00336	0.00276	0.00089	0.00031	0.00047	101.05487	8.36220	-29.07977	-0.14417	-0.01710	0.00007	-0.00866
693			6.92000	6.36370	-5.82706	12.50414	0.62140	-0.00765	0.07036	-0.05098	-0.00050	0.00746	-0.00160	-0.01084	0.97625	0.72692	-0.32404	2.81236	0.03005	0.38306	0.05578	0.00041	-0.03822	-0.00378	-2.87473	2.81495	-8.89147	-0.26296	0.70044	0.03413	-0.01777	-0.03094	0.00266	-16.73736	-1.57120	10.03752	0.00592	0.00331	0.00273	0.00079	0.00029	0.00046	101.02512	8.27993	-29.03658	-0.14520	-0.01684	-0.00054	-0.00911
694			6.93000	6.40581	-5.86059	12.47821	0.61308	-0.00975	0.06996	-0.04519	-0.00039	0.00081	-0.00106	-0.00817	0.97244	0.71503	-0.27057	2.83331	0.02599	0.38370	0.05515	0.00052	-0.03266	-0.00049	-2.90432	2.84534	-8.94328	-0.25377	0.69754	0.03271	-0.01015	-0.03656	0.00318	-16.81053	-1.58915	9.93500	0.00583	0.00324	0.00266	0.00060	0.00024	0.00039	100.99060	8.19371	-29.02662	-0.14629	-0.01661	-0.00140	-0.00883
695			6.94000	6.44738	-5.87447	12.49613	0.60538	-0.01093	0.06948	-0.03871	-0.00018	-0.00366	-0.00080	-0.00648	0.96902	0.70375	-0.22664	2.82385	0.02527	0.38310	0.05449	0.00035	-0.02579	0.00208	-2.91517	2.88057	-8.99980	-0.24981	0.69387	0.03170	-0.00160	-0.04119	0.00302	-16.86027	-1.60443	9.85127	0.00580	0.00317	0.00257	0.00032	0.00018	0.00027	100.95416	8.11095	-29.04919	-0.14749	-0.01639	-0.00252	-0.00780
696			6.95000	6.48546	-5.87206	12.54058	0.59931	-0.01058	0.06981	-0.03097	0.00005	-0.00617	-0.00030	-0.00515	0.96859	0.69925	-0.19291	2.79042	0.02630	0.38548	0.05453	-0.00001	-0.01935	0.00403	-2.90634	2.91882	-9.04895	-0.24694	0.69574	0.03156	0.00655	-0.04463	0.00237	-16.87824	-1.61761	9.80016	0.00585	0.00311	0.00248	-0.00000	0.00011	0.00011	100.91925	8.04003	-29.10243	-0.14897	-0.01634	-0.00344	-0.00615
697			6.96000	6.51688	-5.85735	12.59667	0.59440	-0.00982	0.07071	-0.02225	0.00023	-0.00715	0.00088	-0.00419	0.97037	0.70429	-0.16809	2.73984	0.02891	0.39171	0.05498	-0.00049	-0.01404	0.00531	-2.88057	2.95833	-9.08210	-0.24434	0.70524	0.03195	0.01287	-0.04722	0.00143	-16.86099	-1.62715	9.79214	0.00595	0.00309	0.00241	-0.00034	0.00001	-0.00007	100.88840	7.98955	-29.18080	-0.15069	-0.01655	-0.00370	-0.00430
698			6.97000	6.53985	-5.83279	12.65335	0.58912	-0.00977	0.07126	-0.01365	0.00039	-0.00692	0.00247	-0.00328	0.97228	0.71891	-0.15047	2.68029	0.03171	0.39917	0.05498	-0.00101	-0.00950	0.00570	-2.84353	2.99803	-9.09655	-0.23909	0.71781	0.03204	0.01615	-0.04910	0.00047	-16.81198	-1.63086	9.82900	0.00608	0.00311	0.00239	-0.00063	-0.00009	-0.00023	100.86288	7.96760	-29.27234	-0.15224	-0.01688	-0.00358	-0.00238
699			6.98000	6.55420	-5.79930	12.70257	0.58615	-0.01154	0.07151	-0.00613	0.00065	-0.00580	0.00352	-0.00296	0.97343	0.74118	-0.13933	2.62146	0.03343	0.40250	0.05482	-0.00141	-0.00506	0.00513	-2.80250	3.03745	-9.09506	-0.23363	0.72414	0.03239	0.01620	-0.04961	-0.00023	-16.73859	-1.62905	9.90723	0.00623	0.00320	0.00241	-0.00086	-0.00017	-0.00039	100.84505	7.98089	-29.36422	-0.15351	-0.01720	-0.00347	0.00018
700			6.99000	6.56047	-5.75759	12.73878	0.58433	-0.01380	0.07104	0.00036	0.00100	-0.00418	0.00429	-0.00400	0.97210	0.76756	-0.13467	2.57333	0.03783	0.40266	0.05412	-0.00172	-0.00075	0.00375	-2.76468	3.07605	-9.08472	-0.23533	0.72622	0.03262	0.01398	-0.04822	-0.00049	-16.64817	-1.62460	10.02237	0.00641	0.00333	0.00250	-0.00101	-0.00024	-0.00053	100.83968	8.03418	-29.44882	-0.15500	-0.01768	-0.00303	0.00353
701			7.00000	6.55931	-5.70903	12.76037	0.58141	-0.01563	0.06936	0.00599	0.00133	-0.00261	0.00490	-0.00606	0.96838	0.79342	-0.13613	2.54217	0.04607	0.40092	0.05241	-0.00187	0.00280	0.00200	-2.73556	3.11261	-9.07414	-0.24553	0.72549	0.03217	0.01002	-0.04432	-0.00026	-16.55037	-1.61944	10.16439	0.00662	0.00349	0.00263	-0.00104	-0.00029	-0.00063	100.84939	8.12669	-29.51977	-0.15690	-0.01853	-0.00186	0.00654
702			7.01000	6.55184	-5.65575	12.77066	0.57993	-0.01808	0.06702	0.01039	0.00168	-0.00164	0.00547	-0.00811	0.96539	0.81408	-0.14207	2.52947	0.05342	0.39856	0.05017	-0.00154	0.00495	0.00035	-2.71858	3.14554	-9.07207	-0.25717	0.72359	0.03108	0.00447	-0.03743	0.00041	-16.45921	-1.61170	10.31391	0.00682	0.00367	0.00279	-0.00090	-0.00032	-0.00062	100.87067	8.25015	-29.56754	-0.15967	-0.01977	-0.00000	0.00734
703			7.02000	6.54033	-5.59995	12.77617	0.57938	-0.02175	0.06448	0.01291	0.00209	-0.00141	0.00583	-0.00994	0.96487	0.82647	-0.15025	2.53406	0.06043	0.39496	0.04787	-0.00081	0.00575	-0.00104	-2.71496	3.17253	-9.08647	-0.27068	0.71965	0.02979	-0.00190	-0.02755	0.00137	-16.39114	-1.59549	10.43918	0.00697	0.00385	0.00296	-0.00058	-0.00034	-0.00047	100.89417	8.39010	-29.57485	-0.16154	-0.02080	0.00164	0.00503
704			7.03000	6.52752	-5.54339	12.78307	0.58013	-0.02546	0.06215	0.01360	0.00242	-0.00176	0.00604	-0.01020	0.96645	0.82946	-0.15911	2.55417	0.06146	0.39184	0.04586	0.00016	0.00581	-0.00213	-2.72381	3.19186	-9.12269	-0.27496	0.71429	0.02807	-0.00778	-0.01615	0.00236	-16.35787	-1.56612	10.51640	0.00704	0.00400	0.00314	-0.00015	-0.00034	-0.00019	100.91116	8.53025	-29.53440	-0.16257	-0.02146	0.00286	0.00053
705			7.04000	6.51540	-5.48786	12.79616	0.58193	-0.02826	0.06112	0.01308	0.00252	-0.00253	0.00680	-0.00887	0.96853	0.82326	-0.16802	2.58696	0.05602	0.39228	0.04507	0.00098	0.00569	-0.00294	-2.74209	3.20301	-9.18175	-0.26807	0.71281	0.02657	-0.01149	-0.00566	0.00320	-16.36349	-1.52038	10.53335	0.00703	0.00411	0.00328	0.00027	-0.00035	0.00015	100.91650	8.65609	-29.44938	-0.16244	-0.02162	0.00354	-0.00426
706			7.05000	6.50517	-5.43656	12.81878	0.58116	-0.03033	0.06170	0.01161	0.00229	-0.00351	0.00793	-0.00715	0.96856	0.80915	-0.17680	2.62856	0.05064	0.39362	0.04587	0.00148	0.00564	-0.00351	-2.76523	3.20756	-9.26024	-0.25973	0.71271	0.02631	-0.01261	0.00143	0.00388	-16.40304	-1.45791	10.49525	0.00692	0.00417	0.00338	0.00059	-0.00037	0.00043	100.91080	8.75749	-29.33671	-0.16134	-0.02141	0.00397	-0.00731
707			7.06000	6.49773	-5.39464	12.85137	0.57854	-0.03205	0.06271	0.00926	0.00167	-0.00422	0.00906	-0.00526	0.96570	0.78959	-0.18566	2.67437	0.04450	0.39380	0.04706	0.00162	0.00595	-0.00379	-2.78826	3.20886	-9.35081	-0.24886	0.71074	0.02630	-0.01128	0.00327	0.00420	-16.46438	-1.38205	10.42191	0.00674	0.00419	0.00342	0.00075	-0.00039	0.00059	100.89909	8.82979	-29.22247	-0.15980	-0.02111	0.00465	-0.00784
708			7.07000	6.49345	-5.36858	12.88905	0.57538	-0.03407	0.06321	0.00660	0.00064	-0.00404	0.01021	-0.00406	0.96086	0.76713	-0.19538	2.72066	0.04019	0.39267	0.04767	0.00164	0.00683	-0.00382	-2.80688	3.21119	-9.44353	-0.24067	0.70841	0.02582	-0.00847	-0.00072	0.00398	-16.53394	-1.29881	10.33800	0.00652	0.00418	0.00342	0.00076	-0.00042	0.00057	100.88604	8.87156	-29.13155	-0.15749	-0.02073	0.00538	-0.00640
709			7.08000	6.49121	-5.36482	12.92195	0.56881	-0.03344	0.06393	0.00456	-0.00073	-0.00257	0.01047	-0.00446	0.95540	0.74265	-0.20684	2.76581	0.04465	0.39008	0.04847	0.00199	0.00817	-0.00378	-2.81869	3.21866	-9.52743	-0.24535	0.70499	0.02625	-0.00535	-0.00935	0.00341	-16.60077	-1.21676	10.27060	0.00629	0.00414	0.00339	0.00066	-0.00043	0.00043	100.87352	8.88325	-29.08610	-0.15588	-0.02056	0.00592	-0.00412
710			7.09000	6.48882	-5.38821	12.93789	0.56516	-0.02920	0.06583	0.00345	-0.00193	0.00027	0.01053	-0.00521	0.95017	0.71568	-0.22053	2.80974	0.04726	0.39147	0.05033	0.00231	0.00953	-0.00382	-2.82354	3.23369	-9.59161	-0.24725	0.70758	0.02751	-0.00217	-0.02008	0.00242	-16.65677	-1.14295	10.23390	0.00607	0.00408	0.00331	0.00050	-0.00042	0.00021	100.86198	8.86910	-29.09114	-0.15422	-0.02039	0.00582	-0.00151
711			7.10000	6.48456	-5.44074	12.92586	0.56659	-0.02352	0.06758	0.00245	-0.00255	0.00433	0.00895	-0.00651	0.94466	0.68626	-0.23582	2.85247	0.04590	0.38879	0.05222	0.00238	0.01018	-0.00379	-2.82313	3.25613	-9.62684	-0.24799	0.70227	0.02922	0.00030	-0.02944	0.00096	-16.69539	-1.08261	10.23489	0.00590	0.00399	0.00319	0.00029	-0.00039	-0.00002	100.85368	8.83664	-29.14192	-0.15267	-0.02025	0.00526	0.00133
712			7.11000	6.47821	-5.51995	12.87863	0.56795	-0.01855	0.06753	0.00001	-0.00261	0.00892	0.00517	-0.00735	0.94073	0.65601	-0.25153	2.89260	0.04258	0.37859	0.05259	0.00212	0.01007	-0.00351	-2.82016	3.28353	-9.62692	-0.24814	0.68381	0.03020	0.00166	-0.03451	-0.00089	-16.71275	-1.03742	10.27285	0.00579	0.00389	0.00307	0.00008	-0.00035	-0.00021	100.85127	8.79412	-29.22587	-0.15153	-0.02021	0.00451	0.00380
713			7.12000	6.47169	-5.61829	12.79302	0.57000	-0.01498	0.06742	-0.00550	-0.00237	0.01358	0.00153	-0.00669	0.94167	0.62886	-0.26720	2.92864	0.03558	0.37082	0.05278	0.00141	0.00991	-0.00318	-2.81756	3.31222	-9.59013	-0.24139	0.67000	0.03082	0.00183	-0.03527	-0.00281	-16.70881	-1.00567	10.33919	0.00576	0.00381	0.00295	-0.00012	-0.00031	-0.00033	100.85445	8.74775	-29.32472	-0.15082	-0.02021	0.00365	0.00521
714			7.13000	6.46863	-5.72597	12.66867	0.57498	-0.01040	0.06846	-0.01492	-0.00166	0.01833	-0.00065	-0.00568	0.94572	0.61036	-0.28294	2.96135	0.02729	0.37145	0.05383	0.00053	0.00996	-0.00310	-2.81769	3.33865	-9.51945	-0.23315	0.67025	0.03190	0.00121	-0.03297	-0.00461	-16.68674	-0.98392	10.42146	0.00579	0.00376	0.00287	-0.00027	-0.00027	-0.00038	100.86141	8.70275	-29.41948	-0.15023	-0.02014	0.00275	0.00566
715			7.14000	6.47285	-5.83495	12.50730	0.57768	-0.00707	0.06900	-0.02743	-0.00107	0.02263	-0.00204	-0.00513	0.94782	0.60624	-0.29864	2.99422	0.02295	0.37238	0.05431	-0.00022	0.00985	-0.00335	-2.82142	3.36037	-9.42162	-0.23153	0.67189	0.03285	0.00068	-0.02860	-0.00607	-16.65159	-0.96903	10.50776	0.00587	0.00373	0.00281	-0.00037	-0.00023	-0.00037	100.87178	8.66518	-29.49540	-0.14990	-0.02012	0.00220	0.00549
716			7.15000	6.48682	-5.94045	12.31292	0.57596	-0.00551	0.06912	-0.04080	-0.00075	0.02611	-0.00199	-0.00451	0.94657	0.62116	-0.31401	3.03165	0.02190	0.37557	0.05420	-0.00100	0.00971	-0.00386	-2.82685	3.37696	-9.30532	-0.23151	0.67887	0.03317	0.00127	-0.02443	-0.00697	-16.61150	-0.95922	10.58538	0.00598	0.00372	0.00279	-0.00037	-0.00017	-0.00029	100.88506	8.64020	-29.54127	-0.15013	-0.02027	0.00235	0.00448
717			7.16000	6.51108	-6.03954	12.09261	0.57155	-0.00344	0.06894	-0.05254	-0.00041	0.02841	-0.00080	-0.00431	0.94240	0.65834	-0.32914	3.07561	0.02444	0.38254	0.05359	-0.00210	0.00981	-0.00435	-2.82941	3.38972	-9.17883	-0.23374	0.69283	0.03287	0.00386	-0.02203	-0.00730	-16.57793	-0.95339	10.63846	0.00608	0.00373	0.00280	-0.00026	-0.00009	-0.00015	100.89829	8.63063	-29.54657	-0.15074	-0.02045	0.00280	0.00235
718			7.17000	6.54416	-6.12925	11.85668	0.56607	-0.00126	0.06718	-0.06063	-0.00012	0.02855	-0.00019	-0.00465	0.93833	0.71926	-0.34446	3.12428	0.03039	0.38751	0.05139	-0.00387	0.00993	-0.00438	-2.82310	3.40082	-9.04894	-0.23979	0.70380	0.03135	0.00890	-0.02147	-0.00699	-16.56069	-0.95066	10.65300	0.00617	0.00374	0.00284	-0.00009	0.00000	0.00003	100.90842	8.63692	-29.50482	-0.15134	-0.02042	0.00289	-0.00023
719			7.18000	6.58327	-6.20603	11.61876	0.56239	-0.00175	0.06323	-0.06444	-0.00013	0.02595	-0.00114	-0.00489	0.93785	0.80367	-0.35973	3.17287	0.03579	0.38576	0.04711	-0.00598	0.00957	-0.00370	-2.80213	3.41210	-8.92154	-0.24481	0.70443	0.02828	0.01609	-0.02141	-0.00602	-16.56205	-0.95065	10.62557	0.00624	0.00376	0.00289	0.00008	0.00009	0.00021	100.91553	8.65888	-29.41998	-0.15195	-0.02021	0.00257	-0.00212
720			7.19000	6.62577	-6.26534	11.39630	0.55978	-0.00293	0.05873	-0.06465	-0.00012	0.02125	-0.00279	-0.00516	0.94164	0.91021	-0.37416	3.21397	0.04273	0.38264	0.04221	-0.00871	0.00910	-0.00243	-2.76240	3.42372	-8.80301	-0.25041	0.70331	0.02491	0.02463	-0.01982	-0.00475	-16.57663	-0.95233	10.56472	0.00629	0.00376	0.00294	0.00017	0.00014	0.00034	100.92233	8.69548	-29.30597	-0.15278	-0.02000	0.00227	-0.00266
721			7.20000	6.67109	-6.30132	11.20997	0.55998	-0.00475	0.05563	-0.06321	-0.00003	0.01546	-0.00497	-0.00562	0.94985	1.03667	-0.38807	3.23848	0.05016	0.37811	0.03859	-0.01176	0.00914	-0.00091	-2.70257	3.43387	-8.70147	-0.25604	0.69907	0.02317	0.03285	-0.01511	-0.00353	-16.59508	-0.95353	10.48575	0.00632	0.00376	0.00298	0.00015	0.00015	0.00039	100.93185	8.74462	-29.18035	-0.15359	-0.01985	0.00211	-0.00175
722			7.21000	6.72034	-6.30860	11.07888	0.56014	-0.01027	0.05401	-0.06068	0.00034	0.00914	-0.00607	-0.00610	0.96354	1.17861	-0.40242	3.24051	0.06116	0.37495	0.03608	-0.01551	0.00969	0.00040	-2.62590	3.44026	-8.62713	-0.26357	0.69901	0.02268	0.03887	-0.00812	-0.00217	-16.60674	-0.95362	10.40856	0.00635	0.00378	0.00302	0.00002	0.00013	0.00033	100.94629	8.80489	-29.06252	-0.15418	-0.01972	0.00200	0.00055
723			7.22000	6.77345	-6.28604	11.01162	0.55795	-0.01689	0.05390	-0.05591	0.00117	0.00318	-0.00391	-0.00605	0.97651	1.32738	-0.41755	3.22532	0.07303	0.38166	0.03441	-0.01853	0.01062	0.00088	-2.54017	3.44216	-8.59123	-0.26596	0.71560	0.02216	0.03978	-0.00141	-0.00046	-16.60067	-0.95530	10.35612	0.00639	0.00382	0.00306	-0.00022	0.00009	0.00015	100.96758	8.87635	-28.97407	-0.15477	-0.01974	0.00210	0.00402
724			7.23000	6.82672	-6.23784	11.00185	0.55477	-0.02269	0.05395	-0.04722	0.00219	-0.00158	0.00004	-0.00566	0.98388	1.46962	-0.43376	3.21034	0.08212	0.39221	0.03267	-0.01880	0.01180	0.00024	-2.45594	3.44147	-8.60304	-0.26200	0.73528	0.02074	0.03481	0.00228	0.00133	-16.56914	-0.96342	10.34817	0.00647	0.00390	0.00311	-0.00051	0.00005	-0.00012	100.99590	8.95875	-28.93420	-0.15566	-0.02006	0.00258	0.00806
725			7.24000	6.87315	-6.17242	11.03188	0.55325	-0.02842	0.05349	-0.03399	0.00312	-0.00435	0.00365	-0.00595	0.98618	1.58975	-0.45194	3.21618	0.08919	0.39773	0.03080	-0.01598	0.01311	-0.00129	-2.38351	3.44179	-8.66506	-0.25960	0.74374	0.01893	0.02626	0.00101	0.00276	-16.51040	-0.98254	10.39429	0.00658	0.00398	0.00316	-0.00079	0.00003	-0.00042	101.03023	9.04931	-28.95281	-0.15705	-0.02074	0.00337	0.01200
726			7.25000	6.90547	-6.10168	11.07981	0.55039	-0.03258	0.05334	-0.01764	0.00344	-0.00503	0.00728	-0.00628	0.98306	1.67449	-0.47294	3.25712	0.09408	0.40201	0.02961	-0.01056	0.01450	-0.00317	-2.32999	3.44691	-8.77035	-0.25656	0.74833	0.01718	0.01585	-0.00582	0.00358	-16.42957	-1.01509	10.49102	0.00672	0.00408	0.00320	-0.00099	0.00004	-0.00068	101.06892	9.14074	-29.02672	-0.15868	-0.02168	0.00433	0.01512
727			7.26000	6.91981	-6.03946	11.12522	0.54922	-0.03390	0.05455	-0.00165	0.00278	-0.00397	0.01054	-0.00698	0.97480	1.71732	-0.49685	3.33745	0.09484	0.40602	0.03023	-0.00384	0.01580	-0.00518	-2.29834	3.46047	-8.90394	-0.25277	0.75103	0.01667	0.00573	-0.01781	0.00402	-16.33780	-1.06044	10.62362	0.00687	0.00417	0.00324	-0.00104	0.00007	-0.00082	101.10944	9.22118	-29.14155	-0.16094	-0.02282	0.00534	0.01646
728			7.27000	6.91650	-5.99849	11.15178	0.55042	-0.03192	0.05591	0.01169	0.00136	-0.00146	0.01086	-0.00875	0.96572	1.71918	-0.52338	3.45194	0.09576	0.40206	0.03183	0.00248	0.01689	-0.00698	-2.28735	3.48520	-9.04603	-0.25834	0.73852	0.01767	-0.00260	-0.03297	0.00422	-16.25068	-1.11425	10.76388	0.00700	0.00425	0.00328	-0.00091	0.00012	-0.00082	101.14709	9.27678	-29.27010	-0.16238	-0.02361	0.00569	0.01542
729			7.28000	6.89800	-5.98737	11.14924	0.55255	-0.02794	0.05693	0.02182	-0.00016	0.00194	0.00944	-0.00954	0.95976	1.68539	-0.55248	3.58732	0.09285	0.39640	0.03349	0.00760	0.01812	-0.00804	-2.29334	3.52254	-9.17563	-0.26025	0.72323	0.01857	-0.00880	-0.04831	0.00373	-16.18314	-1.17232	10.88840	0.00709	0.00431	0.00330	-0.00062	0.00020	-0.00069	101.17819	9.29617	-29.39010	-0.16353	-0.02403	0.00541	0.01262
730			7.29000	6.86725	-6.00960	11.11354	0.55472	-0.02541	0.05711	0.02871	-0.00141	0.00555	0.00753	-0.00942	0.95798	1.62284	-0.58382	3.72531	0.08798	0.39113	0.03443	0.01100	0.01915	-0.00783	-2.31207	3.57093	-9.27359	-0.25925	0.71299	0.01860	-0.01251	-0.06046	0.00249	-16.14650	-1.23066	10.97857	0.00711	0.00433	0.00330	-0.00021	0.00027	-0.00047	101.20113	9.27350	-29.48306	-0.16418	-0.02406	0.00463	0.00908
731			7.30000	6.82782	-6.06370	11.04573	0.55777	-0.02435	0.05677	0.03203	-0.00243	0.00874	0.00433	-0.00936	0.95730	1.53956	-0.61598	3.84630	0.08183	0.38130	0.03515	0.01260	0.01892	-0.00645	-2.33932	3.62582	-9.32500	-0.25958	0.69845	0.01896	-0.01409	-0.06572	0.00088	-16.14592	-1.28665	11.02476	0.00704	0.00431	0.00328	0.00021	0.00034	-0.00022	101.21770	9.20981	-29.53831	-0.16423	-0.02372	0.00365	0.00612
732			7.31000	6.78424	-6.14414	10.95114	0.55797	-0.02217	0.05693	0.03111	-0.00298	0.01132	0.00123	-0.00871	0.95592	1.44427	-0.64641	3.93396	0.07480	0.37406	0.03626	0.01255	0.01699	-0.00427	-2.37121	3.68082	-9.32215	-0.25646	0.68964	0.01985	-0.01359	-0.06381	-0.00096	-16.17979	-1.33922	11.02589	0.00690	0.00425	0.00325	0.00057	0.00040	0.00002	101.23254	9.11395	-29.55376	-0.16360	-0.02310	0.00278	0.00479
733			7.32000	6.74147	-6.24363	10.83643	0.55691	-0.01825	0.05758	0.02620	-0.00288	0.01335	-0.00089	-0.00798	0.95414	1.34588	-0.67152	3.97978	0.06808	0.37308	0.03757	0.01135	0.01277	-0.00170	-2.40386	3.72947	-9.26517	-0.25198	0.69218	0.02096	-0.01137	-0.05606	-0.00288	-16.24170	-1.38705	10.98740	0.00669	0.00415	0.00321	0.00082	0.00041	0.00022	101.25183	9.00158	-29.53466	-0.16242	-0.02239	0.00232	0.00562
734			7.33000	6.70375	-6.35497	10.70710	0.55313	-0.01372	0.05778	0.01826	-0.00232	0.01462	-0.00278	-0.00795	0.94992	1.25267	-0.68695	3.98490	0.06548	0.37243	0.03838	0.00999	0.00584	0.00086	-2.43338	3.76696	-9.16076	-0.25409	0.69565	0.02226	-0.00794	-0.04355	-0.00471	-16.32286	-1.42635	10.91814	0.00644	0.00404	0.00317	0.00095	0.00038	0.00037	101.28214	8.89087	-29.48997	-0.16078	-0.02170	0.00232	0.00847
735			7.34000	6.67409	-6.46992	10.56956	0.54670	-0.01072	0.05742	0.00952	-0.00177	0.01469	-0.00474	-0.00728	0.94410	1.17141	-0.68899	3.95376	0.06284	0.36929	0.03875	0.00810	-0.00271	0.00334	-2.45579	3.79086	-9.01942	-0.25550	0.69427	0.02353	-0.00305	-0.02828	-0.00626	-16.41398	-1.45179	10.82793	0.00620	0.00391	0.00310	0.00097	0.00030	0.00047	101.32854	8.79736	-29.42894	-0.15881	-0.02109	0.00245	0.01249
736			7.35000	6.65331	-6.57677	10.43622	0.53897	-0.00874	0.05715	0.00297	-0.00123	0.01313	-0.00717	-0.00603	0.94077	1.10620	-0.67658	3.88628	0.06171	0.36417	0.03928	0.00623	-0.01087	0.00605	-2.46733	3.80056	-8.85365	-0.25852	0.68862	0.02542	0.00299	-0.01211	-0.00758	-16.50657	-1.46053	10.72631	0.00599	0.00377	0.00301	0.00091	0.00020	0.00052	101.39219	8.73073	-29.35960	-0.15641	-0.02047	0.00228	0.01636
737			7.36000	6.63987	-6.66111	10.32520	0.53118	-0.00951	0.05622	0.00006	-0.00092	0.00966	-0.00921	-0.00417	0.94229	1.05787	-0.65140	3.77786	0.06110	0.35988	0.03895	0.00437	-0.01753	0.00878	-2.46521	3.79631	-8.67655	-0.25945	0.68549	0.02654	0.00963	0.00393	-0.00814	-16.59359	-1.45516	10.62224	0.00583	0.00365	0.00291	0.00080	0.00013	0.00051	101.46966	8.69470	-29.28874	-0.15365	-0.01988	0.00177	0.01901
738			7.37000	6.63193	-6.70997	10.25220	0.52507	-0.01173	0.05402	-0.00065	-0.00043	0.00496	-0.01007	-0.00181	0.94878	1.02715	-0.61599	3.62899	0.05918	0.36081	0.03694	0.00226	-0.02285	0.01055	-2.44803	3.77890	-8.50184	-0.25466	0.69142	0.02567	0.01586	0.01917	-0.00746	-16.66947	-1.44226	10.52308	0.00572	0.00353	0.00280	0.00066	0.00009	0.00046	101.55487	8.68768	-29.22138	-0.15060	-0.01932	0.00104	0.02004
739			7.38000	6.62961	-6.71512	10.22484	0.52083	-0.01493	0.05156	-0.00179	0.00047	0.00021	-0.01030	0.00010	0.95669	1.01759	-0.57297	3.45190	0.05744	0.36293	0.03442	-0.00018	-0.02685	0.01084	-2.41567	3.75040	-8.34464	-0.24932	0.69815	0.02448	0.02107	0.03173	-0.00603	-16.73055	-1.42939	10.43380	0.00564	0.00341	0.00269	0.00050	0.00009	0.00039	101.64157	8.70488	-29.16036	-0.14738	-0.01883	0.00029	0.01963
740			7.39000	6.63484	-6.67458	10.24343	0.51541	-0.02083	0.05030	-0.00491	0.00206	-0.00404	-0.00893	0.00134	0.96259	1.03448	-0.52478	3.26951	0.05871	0.36663	0.03277	-0.00310	-0.02966	0.00984	-2.36947	3.71504	-8.22166	-0.24608	0.70812	0.02430	0.02486	0.03953	-0.00419	-16.77539	-1.42269	10.35674	0.00559	0.00332	0.00260	0.00034	0.00011	0.00031	101.72479	8.74040	-29.10690	-0.14410	-0.01843	-0.00029	0.01815
741			7.40000	6.64962	-6.59193	10.30372	0.50784	-0.02475	0.05116	-0.00965	0.00392	-0.00795	-0.00507	0.00180	0.96469	1.08122	-0.47406	3.10946	0.06465	0.37959	0.03273	-0.00677	-0.03148	0.00787	-2.31252	3.67836	-8.14944	-0.24564	0.73185	0.02525	0.02688	0.04211	-0.00183	-16.80471	-1.42629	10.29217	0.00554	0.00324	0.00254	0.00021	0.00015	0.00024	101.80087	8.78873	-29.06197	-0.14105	-0.01815	-0.00047	0.01594
742			7.41000	6.67452	-6.47358	10.40038	0.49922	-0.02913	0.05106	-0.01447	0.00606	-0.01124	-0.00160	0.00217	0.96447	1.15681	-0.42464	2.99589	0.07195	0.38874	0.03180	-0.01088	-0.03000	0.00465	-2.24924	3.64585	-8.14126	-0.24518	0.74590	0.02516	0.02666	0.03844	0.00114	-16.82092	-1.44228	10.23795	0.00550	0.00318	0.00250	0.00009	0.00020	0.00017	101.86671	8.84593	-29.02600	-0.13778	-0.01789	-0.00028	0.01321
743			7.42000	6.70801	-6.32577	10.52803	0.49388	-0.03877	0.04955	-0.01772	0.00960	-0.01351	0.00058	0.00295	0.96512	1.25574	-0.38240	2.94377	0.07554	0.38725	0.02981	-0.01398	-0.02397	0.00100	-2.18446	3.62142	-8.20387	-0.23935	0.74127	0.02366	0.02391	0.02983	0.00397	-16.82660	-1.47132	10.19757	0.00547	0.00313	0.00247	0.00001	0.00023	0.00010	101.91940	8.90758	-29.00561	-0.13584	-0.01802	0.00062	0.00992
744			7.43000	6.74626	-6.15518	10.67933	0.49304	-0.05257	0.04661	-0.01797	0.01446	-0.01439	0.00179	0.00292	0.97082	1.36914	-0.35304	2.95890	0.08131	0.37871	0.02661	-0.01634	-0.01509	-0.00221	-2.12248	3.60712	-8.33567	-0.23887	0.72625	0.02085	0.02016	0.01943	0.00586	-16.82555	-1.50857	10.17006	0.00546	0.00309	0.00244	-0.00003	0.00023	0.00004	101.95428	8.96733	-29.00096	-0.13524	-0.01845	0.00171	0.00544
745			7.44000	6.78363	-5.97121	10.84424	0.49701	-0.06521	0.04311	-0.01436	0.01862	-0.01399	0.00289	0.00045	0.98024	1.48552	-0.33920	3.04013	0.09476	0.37080	0.02288	-0.01853	-0.00623	-0.00441	-2.06739	3.60272	-8.52716	-0.25423	0.71298	0.01761	0.01610	0.00979	0.00654	-16.82160	-1.54586	10.15409	0.00547	0.00305	0.00240	-0.00005	0.00019	0.00000	101.96510	9.01772	-29.00835	-0.13635	-0.01902	0.00229	-0.00048
746			7.45000	6.81394	-5.78643	11.01170	0.49940	-0.07737	0.03959	-0.00643	0.02123	-0.01266	0.00557	-0.00355	0.98523	1.59191	-0.33963	3.18015	0.11379	0.36611	0.01913	-0.01897	0.00068	-0.00543	-2.02308	3.60677	-8.76224	-0.27885	0.70715	0.01417	0.01047	0.00159	0.00610	-16.81567	-1.57536	10.14824	0.00553	0.00305	0.00238	-0.00009	0.00012	-0.00003	101.94726	9.05480	-29.01992	-0.13904	-0.01955	0.00187	-0.00725
747			7.46000	6.83156	-5.61558	11.17263	0.50027	-0.08593	0.03886	0.00560	0.02051	-0.01162	0.01100	-0.00543	0.98289	1.67465	-0.35041	3.36541	0.12227	0.37315	0.01788	-0.01395	0.00509	-0.00621	-1.99325	3.61762	-9.02109	-0.28232	0.71822	0.01144	0.00236	-0.00621	0.00519	-16.80361	-1.59269	10.15411	0.00565	0.00310	0.00240	-0.00019	0.00004	-0.00007	101.90211	9.08023	-29.02863	-0.14293	-0.01994	0.00059	-0.01339
748			7.47000	6.83147	-5.47415	11.32075	0.49990	-0.08743	0.04081	0.02109	0.01566	-0.01088	0.01723	-0.00623	0.97744	1.72023	-0.36683	3.57751	0.12627	0.39004	0.01914	-0.00500	0.00720	-0.00717	-1.98058	3.63486	-9.28297	-0.27774	0.74221	0.01021	-0.00617	-0.01519	0.00451	-16.77730	-1.59731	10.17611	0.00581	0.00320	0.00246	-0.00037	-0.00005	-0.00013	101.83820	9.10044	-29.03098	-0.14725	-0.02026	-0.00082	-0.01726
749			7.48000	6.81006	-5.37542	11.45288	0.49960	-0.08494	0.04427	0.03832	0.00869	-0.01017	0.02139	-0.00757	0.96964	1.71735	-0.38434	3.79375	0.12985	0.40314	0.02241	0.00642	0.00677	-0.00803	-1.98656	3.65865	-9.52725	-0.27862	0.75962	0.01122	-0.01440	-0.02432	0.00442	-16.72892	-1.59180	10.21934	0.00600	0.00335	0.00257	-0.00061	-0.00014	-0.00022	101.76795	9.12299	-29.02745	-0.15143	-0.02067	-0.00147	-0.01821
750			7.49000	6.76696	-5.32645	11.56927	0.50218	-0.08060	0.04881	0.05457	0.00169	-0.00953	0.02208	-0.00838	0.96019	1.66091	-0.39831	3.98749	0.12510	0.40669	0.02755	0.01743	0.00356	-0.00808	-2.01096	3.68726	-9.73368	-0.27423	0.76100	0.01407	-0.02088	-0.02934	0.00437	-16.65682	-1.57962	10.28440	0.00621	0.00353	0.00272	-0.00085	-0.00021	-0.00031	101.70227	9.15331	-29.01907	-0.15525	-0.02128	-0.00101	-0.01692
751			7.50000	6.70607	-5.32513	11.67325	0.50534	-0.07694	0.05238	0.06670	-0.00380	-0.00886	0.01889	-0.00809	0.95199	1.55542	-0.40414	4.12947	0.11336	0.39788	0.03252	0.02423	-0.00199	-0.00584	-2.05091	3.71539	-9.88257	-0.26568	0.74352	0.01716	-0.02424	-0.02576	0.00338	-16.56820	-1.56305	10.36341	0.00642	0.00373	0.00291	-0.00098	-0.00026	-0.00036	101.64680	9.19365	-29.00404	-0.15830	-0.02195	0.00014	-0.01472
752			7.51000	6.63432	-5.36004	11.76930	0.50675	-0.07378	0.05476	0.07249	-0.00702	-0.00840	0.01383	-0.00659	0.94602	1.41451	-0.39831	4.19340	0.09801	0.38469	0.03655	0.02543	-0.00856	-0.00102	-2.10097	3.73506	-9.95813	-0.25444	0.72163	0.01981	-0.02375	-0.01273	0.00122	-16.47662	-1.54313	10.44195	0.00661	0.00393	0.00310	-0.00096	-0.00027	-0.00034	101.60209	9.24440	-28.97901	-0.16036	-0.02252	0.00149	-0.01282
753			7.52000	6.55972	-5.41311	11.86131	0.50804	-0.07257	0.05573	0.07171	-0.00791	-0.00820	0.00813	-0.00381	0.94404	1.25787	-0.37969	4.16219	0.07880	0.37003	0.03913	0.02122	-0.01496	0.00553	-2.15330	3.73821	-9.95272	-0.23894	0.70005	0.02163	-0.01940	0.00776	-0.00167	-16.39751	-1.52165	10.50484	0.00675	0.00410	0.00327	-0.00077	-0.00024	-0.00024	101.56499	9.30374	-28.94288	-0.16141	-0.02291	0.00274	-0.01186
754			7.53000	6.48981	-5.46491	11.95196	0.50922	-0.07220	0.05619	0.06512	-0.00668	-0.00836	0.00360	-0.00054	0.94550	1.10694	-0.34870	4.03260	0.05975	0.36032	0.04085	0.01457	-0.02114	0.01237	-2.19974	3.71907	-9.87012	-0.22299	0.68877	0.02326	-0.01284	0.03229	-0.00463	-16.34394	-1.50245	10.54039	0.00683	0.00423	0.00340	-0.00044	-0.00015	-0.00009	101.53092	9.36725	-28.89853	-0.16162	-0.02309	0.00363	-0.01152
755			7.54000	6.43052	-5.49925	12.04356	0.50728	-0.07294	0.05619	0.05426	-0.00387	-0.00884	0.00089	0.00197	0.94787	0.98046	-0.30595	3.81654	0.04785	0.35517	0.04169	0.00914	-0.02718	0.01804	-2.23394	3.67581	-9.72633	-0.21543	0.68703	0.02515	-0.00598	0.05706	-0.00716	-16.32190	-1.49073	10.54522	0.00685	0.00427	0.00345	-0.00008	-0.00003	0.00006	101.49771	9.42964	-28.85439	-0.16122	-0.02315	0.00419	-0.01096
756			7.55000	6.38512	-5.50510	12.13887	0.50407	-0.07359	0.05595	0.04190	0.00006	-0.00965	-0.00051	0.00358	0.95197	0.89069	-0.25256	3.53842	0.04268	0.35392	0.04195	0.00525	-0.03244	0.02150	-2.25225	3.61131	-9.54715	-0.21532	0.69019	0.02736	0.00056	0.07751	-0.00877	-16.33020	-1.48995	10.52356	0.00680	0.00425	0.00345	0.00024	0.00009	0.00018	101.46564	9.48676	-28.82126	-0.16058	-0.02327	0.00477	-0.00997
757			7.56000	6.35416	-5.47638	12.24084	0.50203	-0.07633	0.05579	0.03030	0.00462	-0.01069	-0.00029	0.00431	0.95631	0.84203	-0.19172	3.23097	0.04096	0.35513	0.04197	0.00217	-0.03556	0.02232	-2.25379	3.53285	-9.36376	-0.21749	0.69577	0.02961	0.00619	0.08960	-0.00893	-16.36412	-1.49805	10.48182	0.00670	0.00416	0.00338	0.00049	0.00016	0.00025	101.43453	9.53516	-28.80582	-0.15973	-0.02344	0.00533	-0.00901
758			7.57000	6.33609	-5.41194	12.35033	0.50287	-0.07992	0.05552	0.02057	0.00941	-0.01153	0.00115	0.00397	0.96124	0.83205	-0.12878	2.93076	0.04183	0.35868	0.04160	-0.00038	-0.03562	0.02029	-2.24057	3.45031	-9.20676	-0.22081	0.70241	0.03124	0.01028	0.09113	-0.00734	-16.41680	-1.50908	10.42796	0.00657	0.00403	0.00327	0.00064	0.00018	0.00028	101.40282	9.57023	-28.81029	-0.15841	-0.02344	0.00543	-0.00821
759			7.58000	6.32823	-5.31606	12.46350	0.50499	-0.08430	0.05462	0.01292	0.01392	-0.01161	0.00282	0.00225	0.96584	0.85370	-0.06975	2.67380	0.04738	0.36042	0.04055	-0.00267	-0.03207	0.01564	-2.21629	3.37380	-9.10014	-0.22947	0.70379	0.03207	0.01278	0.08183	-0.00430	-16.47799	-1.51806	10.37351	0.00642	0.00389	0.00313	0.00065	0.00014	0.00024	101.37015	9.58736	-28.83573	-0.15655	-0.02315	0.00483	-0.00708
760			7.59000	6.32735	-5.19702	12.57258	0.50609	-0.08975	0.05274	0.00738	0.01781	-0.01066	0.00474	-0.00013	0.96874	0.89717	-0.02024	2.49045	0.05642	0.36017	0.03857	-0.00481	-0.02523	0.00928	-2.18549	3.31123	-9.05810	-0.24074	0.70084	0.03153	0.01351	0.06478	-0.00054	-16.53499	-1.52352	10.33248	0.00628	0.00376	0.00301	0.00052	0.00008	0.00013	101.33885	9.58490	-28.88327	-0.15427	-0.02261	0.00369	-0.00488
761			7.60000	6.33020	-5.06457	12.66944	0.50668	-0.09521	0.05060	0.00409	0.02057	-0.00905	0.00778	-0.00197	0.96958	0.95164	0.01479	2.39943	0.06405	0.36343	0.03629	-0.00606	-0.01593	0.00273	-2.15288	3.26721	-9.08437	-0.24637	0.70323	0.02961	0.01193	0.04431	0.00293	-16.57511	-1.52662	10.31762	0.00618	0.00366	0.00290	0.00030	0.00001	-0.00001	101.31434	9.56609	-28.95303	-0.15214	-0.02210	0.00261	-0.00145
762			7.61000	6.33376	-4.92835	12.74966	0.50716	-0.09879	0.04865	0.00336	0.02146	-0.00735	0.01147	-0.00338	0.96888	1.00567	0.03133	2.40498	0.07055	0.37063	0.03421	-0.00596	-0.00464	-0.00290	-2.12333	3.24335	-9.17446	-0.24884	0.71156	0.02692	0.00836	0.02297	0.00544	-16.58971	-1.52910	10.33483	0.00613	0.00360	0.00283	0.00003	-0.00004	-0.00015	101.30170	9.53705	-29.04082	-0.15068	-0.02191	0.00230	0.00216
763			7.62000	6.33510	-4.79812	12.81446	0.50589	-0.10075	0.04751	0.00559	0.02022	-0.00607	0.01476	-0.00461	0.96701	1.04843	0.02737	2.49667	0.07804	0.37757	0.03310	-0.00447	0.00758	-0.00710	-2.10116	3.23884	-9.31743	-0.25243	0.72005	0.02467	0.00359	0.00276	0.00692	-16.57831	-1.53176	10.37807	0.00613	0.00358	0.00280	-0.00020	-0.00007	-0.00023	101.30062	9.50311	-29.13464	-0.15007	-0.02212	0.00294	0.00403
764			7.63000	6.33122	-4.68355	12.87031	0.50382	-0.10283	0.04686	0.01090	0.01722	-0.00545	0.01736	-0.00544	0.96333	1.07143	0.00382	2.65044	0.08366	0.38157	0.03269	-0.00159	0.01881	-0.00963	-2.08880	3.25078	-9.49621	-0.25415	0.72580	0.02263	-0.00132	-0.01437	0.00734	-16.54938	-1.53427	10.43018	0.00617	0.00360	0.00279	-0.00032	-0.00007	-0.00022	101.30360	9.46745	-29.21560	-0.15018	-0.02255	0.00409	0.00277
765			7.64000	6.31944	-4.59274	12.92607	0.50288	-0.10395	0.04665	0.01871	0.01269	-0.00548	0.01875	-0.00581	0.95901	1.07017	-0.03538	2.83302	0.08516	0.38278	0.03287	0.00199	0.02716	-0.01036	-2.08601	3.27509	-9.68878	-0.25210	0.72789	0.02087	-0.00513	-0.02684	0.00686	-16.51647	-1.53535	10.47035	0.00623	0.00364	0.00281	-0.00030	-0.00005	-0.00012	101.30044	9.43220	-29.26429	-0.15060	-0.02288	0.00500	-0.00155
766			7.65000	6.29811	-4.52965	12.98896	0.50579	-0.10409	0.04709	0.02772	0.00769	-0.00596	0.01841	-0.00620	0.95560	1.04443	-0.08419	3.01004	0.08200	0.38010	0.03387	0.00510	0.03141	-0.00954	-2.09061	3.30675	-9.87177	-0.24848	0.72406	0.02008	-0.00711	-0.03337	0.00591	-16.49221	-1.53347	10.48265	0.00630	0.00369	0.00285	-0.00018	-0.00002	0.00003	101.28316	9.39981	-29.26828	-0.15115	-0.02295	0.00529	-0.00771
767			7.66000	6.26734	-4.49263	13.06127	0.50928	-0.10467	0.04878	0.03570	0.00349	-0.00670	0.01675	-0.00669	0.95174	0.99852	-0.13593	3.15416	0.07687	0.37303	0.03624	0.00693	0.03127	-0.00758	-2.09942	3.34020	-10.02464	-0.24640	0.71480	0.02127	-0.00721	-0.03277	0.00488	-16.48469	-1.52775	10.46112	0.00635	0.00373	0.00291	0.00001	0.00002	0.00019	101.24823	9.37397	-29.22617	-0.15161	-0.02271	0.00498	-0.01397
768			7.67000	6.22975	-4.47449	13.14165	0.51249	-0.10350	0.05059	0.04020	0.00094	-0.00742	0.01435	-0.00658	0.94864	0.94060	-0.18444	3.24813	0.06918	0.36650	0.03871	0.00702	0.02777	-0.00444	-2.10890	3.36888	-10.13315	-0.24229	0.70595	0.02301	-0.00548	-0.02419	0.00337	-16.49573	-1.51794	10.41071	0.00636	0.00378	0.00297	0.00018	0.00004	0.00030	101.19717	9.36053	-29.14767	-0.15177	-0.02223	0.00421	-0.01857
769			7.68000	6.19043	-4.46408	13.22767	0.51374	-0.10246	0.05184	0.03957	0.00060	-0.00807	0.01162	-0.00560	0.94679	0.88180	-0.22495	3.28430	0.06036	0.35974	0.04058	0.00564	0.02209	-0.00051	-2.11554	3.38560	-10.19114	-0.23638	0.69672	0.02470	-0.00232	-0.00772	0.00145	-16.52076	-1.50472	10.34555	0.00632	0.00382	0.00303	0.00029	0.00003	0.00034	101.13649	9.36709	-29.05095	-0.15167	-0.02171	0.00336	-0.02029
770			7.69000	6.15527	-4.44862	13.31881	0.51514	-0.10248	0.05272	0.03466	0.00235	-0.00883	0.00906	-0.00349	0.94692	0.83345	-0.25506	3.26129	0.04827	0.35346	0.04203	0.00332	0.01574	0.00370	-2.11618	3.38405	-10.20001	-0.22418	0.68760	0.02618	0.00171	0.01433	-0.00058	-16.55101	-1.48958	10.28377	0.00625	0.00385	0.00309	0.00029	0.00000	0.00029	101.07488	9.40042	-28.95736	-0.15164	-0.02141	0.00288	-0.01913
771			7.70000	6.12796	-4.41732	13.41631	0.51966	-0.10347	0.05304	0.02828	0.00559	-0.00972	0.00670	-0.00189	0.95175	0.80356	-0.27454	3.18263	0.03830	0.34737	0.04285	0.00132	0.00968	0.00762	-2.10824	3.36080	-10.16663	-0.21668	0.67880	0.02767	0.00601	0.03773	-0.00244	-16.57714	-1.47409	10.24057	0.00618	0.00389	0.00314	0.00021	-0.00004	0.00018	101.01912	9.46411	-28.88441	-0.15201	-0.02152	0.00305	-0.01618
772			7.71000	6.10852	-4.36464	13.52167	0.52504	-0.10507	0.05284	0.02279	0.00937	-0.01064	0.00557	-0.00185	0.95851	0.79487	-0.28414	3.05701	0.03559	0.34381	0.04302	-0.00003	0.00419	0.01065	-2.09015	3.31669	-10.10129	-0.22065	0.67532	0.02919	0.01063	0.05813	-0.00390	-16.59206	-1.45932	10.22396	0.00612	0.00393	0.00317	0.00008	-0.00009	0.00004	100.97198	9.55666	-28.84130	-0.15279	-0.02203	0.00379	-0.01273
773			7.72000	6.09486	-4.29116	13.63544	0.53019	-0.10535	0.05227	0.01890	0.01266	-0.01144	0.00617	-0.00251	0.96239	0.80593	-0.28453	2.89865	0.03505	0.34518	0.04258	-0.00113	-0.00038	0.01231	-2.06169	3.25665	-10.01683	-0.22588	0.67796	0.03020	0.01496	0.07199	-0.00468	-16.59179	-1.44592	10.23462	0.00610	0.00398	0.00320	-0.00008	-0.00013	-0.00010	100.93295	9.67088	-28.82838	-0.15398	-0.02282	0.00477	-0.00971
774			7.73000	6.08526	-4.20112	13.75710	0.53161	-0.10573	0.05172	0.01577	0.01512	-0.01212	0.00752	-0.00329	0.96223	0.83339	-0.27818	2.72575	0.03681	0.34634	0.04209	-0.00209	-0.00256	0.01258	-2.02408	3.18872	-9.92807	-0.23120	0.67816	0.03129	0.01832	0.07558	-0.00468	-16.57512	-1.43412	10.26743	0.00613	0.00404	0.00323	-0.00025	-0.00015	-0.00020	100.90007	9.79495	-28.83911	-0.15534	-0.02368	0.00560	-0.00736
775			7.74000	6.07919	-4.09976	13.88582	0.53109	-0.10626	0.05084	0.01274	0.01664	-0.01260	0.00939	-0.00371	0.95873	0.87252	-0.27108	2.55633	0.03774	0.34745	0.04114	-0.00272	-0.00030	0.01152	-1.98017	3.12298	-9.84969	-0.23206	0.67650	0.03169	0.01973	0.06754	-0.00380	-16.54269	-1.42406	10.31499	0.00622	0.00409	0.00326	-0.00040	-0.00017	-0.00026	100.87247	9.91534	-28.86458	-0.15662	-0.02450	0.00630	-0.00551
776			7.75000	6.07663	-3.99259	14.02107	0.53131	-0.10662	0.05003	0.00982	0.01703	-0.01286	0.01108	-0.00403	0.95457	0.91748	-0.27232	2.40492	0.03751	0.34753	0.04023	-0.00286	0.00746	0.00956	-1.93394	3.06963	-9.79437	-0.22979	0.67234	0.03183	0.01884	0.04859	-0.00226	-16.49797	-1.41477	10.36797	0.00634	0.00413	0.00329	-0.00050	-0.00017	-0.00025	100.85014	10.01907	-28.89479	-0.15782	-0.02531	0.00718	-0.00445
777			7.76000	6.07710	-3.88653	14.16010	0.53026	-0.10489	0.04978	0.00745	0.01570	-0.01278	0.01229	-0.00459	0.95144	0.96126	-0.29134	2.28358	0.04014	0.34772	0.03983	-0.00274	0.02002	0.00696	-1.89044	3.03746	-9.77115	-0.22965	0.66823	0.03227	0.01598	0.02122	-0.00031	-16.44974	-1.40297	10.41280	0.00649	0.00416	0.00332	-0.00049	-0.00017	-0.00016	100.83103	10.09457	-28.91697	-0.15863	-0.02592	0.00799	-0.00478
778			7.77000	6.07920	-3.79087	14.29598	0.52990	-0.10480	0.04981	0.00614	0.01288	-0.01194	0.01321	-0.00459	0.95051	0.99663	-0.33494	2.20348	0.04112	0.34616	0.03968	-0.00198	0.03478	0.00373	-1.85474	3.03290	-9.78465	-0.22562	0.66345	0.03247	0.01097	-0.01141	0.00181	-16.40950	-1.38470	10.43552	0.00663	0.00418	0.00334	-0.00037	-0.00017	-0.00001	100.81129	10.13425	-28.91932	-0.15869	-0.02601	0.00802	-0.00633
779			7.78000	6.08098	-3.71745	14.41879	0.53099	-0.10384	0.05062	0.00646	0.00803	-0.01034	0.01402	-0.00438	0.95085	1.01711	-0.40461	2.17371	0.04108	0.34591	0.04030	-0.00075	0.04877	0.00017	-1.83135	3.05923	-9.83461	-0.21975	0.66251	0.03278	0.00484	-0.04552	0.00379	-16.38498	-1.35864	10.43099	0.00675	0.00418	0.00334	-0.00019	-0.00017	0.00013	100.78847	10.13703	-28.89926	-0.15811	-0.02557	0.00705	-0.00795
780			7.79000	6.07984	-3.67796	14.51983	0.53525	-0.10128	0.05245	0.00903	0.00170	-0.00826	0.01515	-0.00433	0.95072	1.01768	-0.49639	2.19576	0.03922	0.34934	0.04192	0.00070	0.05977	-0.00321	-1.82256	3.11584	-9.91466	-0.21272	0.66985	0.03325	-0.00124	-0.07699	0.00526	-16.37724	-1.32705	10.40512	0.00683	0.00415	0.00331	-0.00002	-0.00016	0.00023	100.76330	10.10672	-28.86449	-0.15729	-0.02489	0.00564	-0.00876
781			7.80000	6.07308	-3.67920	14.59649	0.54214	-0.09746	0.05426	0.01369	-0.00474	-0.00607	0.01584	-0.00544	0.94944	0.99604	-0.60218	2.25808	0.03892	0.35272	0.04367	0.00208	0.06500	-0.00544	-1.82834	3.19666	-10.01183	-0.21192	0.67996	0.03349	-0.00635	-0.09819	0.00577	-16.38389	-1.29387	10.36863	0.00685	0.00411	0.00326	0.00013	-0.00015	0.00025	100.73743	10.04846	-28.82623	-0.15647	-0.02418	0.00417	-0.00856
782			7.81000	6.05950	-3.71985	14.65353	0.54840	-0.09328	0.05518	0.01884	-0.01009	-0.00421	0.01443	-0.00782	0.94726	0.95486	-0.71000	2.33496	0.04216	0.34837	0.04486	0.00341	0.06075	-0.00557	-1.84612	3.28754	-10.10685	-0.22019	0.67875	0.03366	-0.01019	-0.09840	0.00503	-16.40117	-1.26222	10.33231	0.00681	0.00405	0.00320	0.00023	-0.00014	0.00022	100.71281	9.96785	-28.79446	-0.15558	-0.02346	0.00275	-0.00725
783			7.82000	6.04023	-3.79322	14.69663	0.55323	-0.08789	0.05652	0.02219	-0.01378	-0.00261	0.01178	-0.00971	0.94398	0.90171	-0.80437	2.39704	0.04203	0.34105	0.04652	0.00404	0.04825	-0.00386	-1.87182	3.36822	-10.17804	-0.22306	0.67071	0.03453	-0.01227	-0.07821	0.00323	-16.42442	-1.23346	10.30604	0.00671	0.00398	0.00313	0.00027	-0.00015	0.00013	100.69245	9.87205	-28.77754	-0.15455	-0.02275	0.00140	-0.00469
784			7.83000	6.01827	-3.89296	14.72532	0.55804	-0.08354	0.05743	0.02199	-0.01636	-0.00061	0.00829	-0.01100	0.94120	0.84334	-0.87363	2.42744	0.03792	0.33043	0.04777	0.00397	0.03223	-0.00137	-1.90313	3.42460	-10.20988	-0.22176	0.65580	0.03557	-0.01372	-0.05082	0.00072	-16.44806	-1.20866	10.29876	0.00658	0.00391	0.00306	0.00024	-0.00015	0.00001	100.68008	9.76973	-28.78273	-0.15340	-0.02212	0.00038	-0.00102
785			7.84000	5.99747	-4.01512	14.73241	0.56213	-0.07875	0.05870	0.01745	-0.01779	0.00232	0.00530	-0.01146	0.93987	0.78123	-0.91666	2.42831	0.03156	0.32405	0.04919	0.00352	0.01773	0.00058	-1.94149	3.45775	-10.19826	-0.21581	0.64727	0.03674	-0.01532	-0.02894	-0.00199	-16.46671	-1.18970	10.31665	0.00641	0.00384	0.00300	0.00017	-0.00016	-0.00013	100.67839	9.66937	-28.81536	-0.15220	-0.02168	0.00010	0.00316
786			7.85000	5.98137	-4.15521	14.70730	0.56425	-0.07308	0.06083	0.00924	-0.01781	0.00633	0.00371	-0.01173	0.94035	0.71584	-0.93621	2.41314	0.02860	0.32570	0.05124	0.00322	0.00334	0.00161	-1.98831	3.47370	-10.14591	-0.21294	0.65382	0.03823	-0.01670	-0.00934	-0.00476	-16.47682	-1.17827	10.36050	0.00622	0.00379	0.00296	0.00008	-0.00015	-0.00025	100.68797	9.57716	-28.87754	-0.15102	-0.02153	0.00093	0.00707
787			7.86000	5.97211	-4.30533	14.64266	0.56452	-0.06801	0.06261	-0.00038	-0.01671	0.01070	0.00244	-0.01189	0.94296	0.65273	-0.92800	2.39213	0.02982	0.32900	0.05300	0.00300	-0.01611	0.00230	-2.04002	3.46917	-10.05488	-0.21787	0.66372	0.03957	-0.01656	0.01988	-0.00764	-16.47845	-1.17384	10.42305	0.00603	0.00375	0.00295	0.00000	-0.00013	-0.00032	100.70693	9.49595	-28.96647	-0.14975	-0.02159	0.00270	0.00996
788			7.87000	5.96959	-4.45562	14.54136	0.56373	-0.06255	0.06352	-0.00904	-0.01457	0.01402	0.00117	-0.01181	0.94581	0.60143	-0.87958	2.36394	0.03242	0.33260	0.05401	0.00238	-0.04186	0.00346	-2.08869	3.43153	-9.92566	-0.22877	0.67083	0.04075	-0.01374	0.06111	-0.01048	-16.47464	-1.17423	10.49108	0.00586	0.00372	0.00296	-0.00004	-0.00011	-0.00032	100.73161	9.42617	-29.07522	-0.14806	-0.02163	0.00469	0.01144
789			7.88000	5.97300	-4.59706	14.41811	0.56345	-0.05777	0.06347	-0.01645	-0.01199	0.01504	-0.00074	-0.01122	0.94650	0.56981	-0.78304	2.32025	0.03108	0.33258	0.05430	0.00112	-0.06692	0.00528	-2.12615	3.35413	-9.76351	-0.23834	0.66650	0.04197	-0.00804	0.09961	-0.01276	-16.46864	-1.17719	10.55237	0.00573	0.00369	0.00297	-0.00005	-0.00008	-0.00026	100.75773	9.36766	-29.19703	-0.14667	-0.02168	0.00640	0.01139
790			7.89000	5.98336	-4.72041	14.29518	0.55981	-0.05487	0.06165	-0.02403	-0.00924	0.01300	-0.00271	-0.00973	0.94446	0.56153	-0.64792	2.25483	0.02765	0.33019	0.05278	-0.00020	-0.08182	0.00727	-2.14730	3.24748	-9.58313	-0.24284	0.65513	0.04189	-0.00041	0.11929	-0.01340	-16.46221	-1.18035	10.59426	0.00565	0.00365	0.00295	-0.00007	-0.00004	-0.00016	100.78062	9.32092	-29.32119	-0.14481	-0.02145	0.00715	0.01013
791			7.90000	6.00411	-4.81420	14.19711	0.55591	-0.05384	0.05938	-0.03316	-0.00620	0.00857	-0.00399	-0.00758	0.94390	0.57967	-0.49753	2.16513	0.02312	0.32923	0.05052	-0.00132	-0.08329	0.00901	-2.14839	3.13193	-9.40441	-0.24124	0.64550	0.04107	0.00845	0.11760	-0.01233	-16.45311	-1.18354	10.61550	0.00559	0.00358	0.00291	-0.00012	-0.00000	-0.00007	100.79787	9.28726	-29.44389	-0.14345	-0.02114	0.00696	0.00838
792			7.91000	6.03911	-4.86888	14.14391	0.55299	-0.05423	0.05881	-0.04357	-0.00298	0.00311	-0.00379	-0.00550	0.94500	0.62881	-0.35596	2.05353	0.01988	0.33183	0.04945	-0.00226	-0.07340	0.01014	-2.12553	3.02601	-9.24671	-0.23657	0.64273	0.04139	0.01786	0.09983	-0.01023	-16.43631	-1.18679	10.61925	0.00558	0.00350	0.00283	-0.00022	0.00002	0.00001	100.80882	9.26810	-29.56111	-0.14282	-0.02091	0.00607	0.00622
793			7.92000	6.08988	-4.88315	14.14332	0.54845	-0.05514	0.05959	-0.05373	-0.00005	-0.00222	-0.00226	-0.00374	0.94703	0.71173	-0.24152	1.93306	0.02095	0.33718	0.04920	-0.00359	-0.05503	0.00968	-2.07650	2.94361	-9.12750	-0.23153	0.64490	0.04264	0.02663	0.06997	-0.00703	-16.40744	-1.18968	10.61032	0.00564	0.00341	0.00272	-0.00035	0.00003	0.00006	100.81178	9.26372	-29.66705	-0.14311	-0.02087	0.00478	0.00306
794			7.93000	6.15500	-4.86534	14.18666	0.54558	-0.05738	0.06146	-0.06258	0.00206	-0.00597	0.00032	-0.00220	0.95137	0.82648	-0.16623	1.83031	0.02321	0.34483	0.04955	-0.00512	-0.03066	0.00662	-2.00323	2.89497	-9.06224	-0.22189	0.65158	0.04423	0.03247	0.03049	-0.00262	-16.36588	-1.19090	10.59176	0.00575	0.00331	0.00258	-0.00047	0.00003	0.00010	100.80260	9.27223	-29.75168	-0.14399	-0.02095	0.00318	-0.00155
795			7.94000	6.23035	-4.83022	14.24998	0.54215	-0.06085	0.06317	-0.06856	0.00306	-0.00665	0.00357	-0.00154	0.95618	0.96522	-0.13758	1.78132	0.03033	0.35310	0.04943	-0.00761	-0.00191	0.00041	-1.91216	2.88768	-9.06153	-0.21359	0.66173	0.04505	0.03469	-0.01770	0.00260	-16.31437	-1.18833	10.56640	0.00590	0.00323	0.00245	-0.00056	0.00001	0.00012	100.77736	9.28936	-29.80412	-0.14519	-0.02110	0.00157	-0.00731
796			7.95000	6.30954	-4.79501	14.30082	0.53810	-0.06392	0.06441	-0.07029	0.00266	-0.00367	0.00696	-0.00120	0.95910	1.11405	-0.16006	1.82083	0.03904	0.36155	0.04880	-0.00988	0.02929	-0.00808	-1.81384	2.92783	-9.12738	-0.20359	0.67374	0.04467	0.03217	-0.07351	0.00757	-16.25863	-1.17887	10.53745	0.00605	0.00318	0.00236	-0.00057	-0.00003	0.00013	100.73442	9.31008	-29.81644	-0.14646	-0.02125	0.00028	-0.01356
797			7.96000	6.38507	-4.77573	14.30983	0.53695	-0.06553	0.06547	-0.06731	0.00087	0.00216	0.00940	-0.00236	0.96187	1.25468	-0.23426	1.96903	0.05159	0.36776	0.04832	-0.01151	0.05988	-0.01706	-1.72128	3.01881	-9.25183	-0.20325	0.68465	0.04411	0.02677	-0.13319	0.01142	-16.20675	-1.15901	10.50786	0.00618	0.00318	0.00233	-0.00051	-0.00010	0.00014	100.67413	9.32926	-29.78623	-0.14743	-0.02119	-0.00100	-0.01927
798			7.97000	6.44990	-4.78421	14.26144	0.53750	-0.06478	0.06632	-0.05969	-0.00183	0.00898	0.01042	-0.00566	0.96260	1.36796	-0.35554	2.22102	0.07019	0.37019	0.04821	-0.01153	0.08555	-0.02454	-1.64750	3.15961	-9.41758	-0.22037	0.69278	0.04396	0.01897	-0.18913	0.01375	-16.16544	-1.12700	10.48292	0.00627	0.00322	0.00235	-0.00039	-0.00017	0.00012	100.60014	9.34304	-29.72087	-0.14815	-0.02082	-0.00280	-0.02287
799			7.98000	6.49968	-4.82532	14.15869	0.54039	-0.06241	0.06692	-0.04930	-0.00454	0.01468	0.01026	-0.00802	0.96112	1.43926	-0.51289	2.54571	0.08098	0.37103	0.04832	-0.00713	0.10235	-0.02867	-1.60325	3.34188	-9.60149	-0.23054	0.69956	0.04314	0.00642	-0.23110	0.01395	-16.13546	-1.08417	10.46997	0.00634	0.00330	0.00244	-0.00029	-0.00025	0.00008	100.52147	9.35045	-29.63716	-0.14926	-0.02039	-0.00479	-0.02317
800			7.99000	6.53408	-4.89561	14.02027	0.54304	-0.05942	0.06744	-0.03829	-0.00654	0.01789	0.00856	-0.00967	0.96126	1.46298	-0.68852	2.89294	0.08880	0.36904	0.04879	-0.00106	0.10521	-0.02849	-1.59448	3.54846	-9.77782	-0.23942	0.70445	0.04219	-0.00768	-0.24609	0.01210	-16.11322	-1.03443	10.47120	0.00637	0.00340	0.00256	-0.00022	-0.00030	0.00004	100.44962	9.35372	-29.55258	-0.15093	-0.02025	-0.00592	-0.02039
801			8.00000	6.55579	-4.98521	13.87007	0.54658	-0.05797	0.06765	-0.02842	-0.00767	0.01843	0.00586	-0.01030	0.96205	1.44522	-0.85646	3.20636	0.09012	0.36372	0.04927	0.00415	0.08936	-0.02375	-1.62027	3.75125	-9.91943	-0.24087	0.70594	0.04075	-0.01936	-0.22123	0.00827	-16.09643	-0.98191	10.47913	0.00637	0.00351	0.00270	-0.00014	-0.00032	0.00005	100.39249	9.35394	-29.47800	-0.15262	-0.02040	-0.00569	-0.01624
802			8.01000	6.56810	-5.08192	13.72628	0.54898	-0.05618	0.06729	-0.02003	-0.00765	0.01711	0.00278	-0.00956	0.96385	1.40223	-0.98389	3.43824	0.08606	0.35887	0.04929	0.00643	0.05541	-0.01547	-1.67202	3.91406	-10.00065	-0.23546	0.70628	0.03891	-0.02517	-0.15432	0.00317	-16.08732	-0.92915	10.48078	0.00634	0.00362	0.00284	-0.00004	-0.00030	0.00011	100.34940	9.34742	-29.41891	-0.15398	-0.02066	-0.00455	-0.01303
803			8.02000	6.57345	-5.17359	13.59730	0.54692	-0.05581	0.06666	-0.01333	-0.00678	0.01506	0.00032	-0.00804	0.96578	1.35372	-1.04219	3.56162	0.08237	0.35495	0.04899	0.00599	0.00968	-0.00589	-1.73687	4.00429	-10.00576	-0.23256	0.70582	0.03789	-0.02544	-0.05750	-0.00202	-16.09008	-0.87703	10.46370	0.00629	0.00369	0.00294	0.00009	-0.00027	0.00020	100.31178	9.32666	-29.37793	-0.15413	-0.02060	-0.00359	-0.01184
804			8.03000	6.57422	-5.24988	13.48405	0.54209	-0.05673	0.06530	-0.00889	-0.00520	0.01285	-0.00087	-0.00598	0.96690	1.31643	-1.01845	3.57527	0.07832	0.35397	0.04780	0.00373	-0.03754	0.00265	-1.80180	4.00555	-9.93651	-0.23106	0.70602	0.03712	-0.02141	0.04667	-0.00634	-16.10518	-0.82832	10.42898	0.00623	0.00370	0.00297	0.00019	-0.00021	0.00026	100.27020	9.28521	-29.36465	-0.15405	-0.02031	-0.00334	-0.01194
805			8.04000	6.57281	-5.30376	13.38442	0.53728	-0.05694	0.06378	-0.00660	-0.00303	0.01078	-0.00109	-0.00434	0.96642	1.30014	-0.91927	3.50083	0.07491	0.35562	0.04637	0.00095	-0.07590	0.00857	-1.85647	3.92246	-9.81210	-0.23234	0.70544	0.03684	-0.01511	0.13299	-0.00913	-16.12651	-0.78800	10.38508	0.00619	0.00366	0.00293	0.00020	-0.00013	0.00024	100.22144	9.22399	-29.38760	-0.15335	-0.01975	-0.00401	-0.01158
806			8.05000	6.57111	-5.33253	13.29784	0.53100	-0.05851	0.06107	-0.00526	-0.00079	0.00855	-0.00116	-0.00341	0.96493	1.30516	-0.76915	3.36909	0.07511	0.35448	0.04384	-0.00133	-0.09637	0.01156	-1.89519	3.78048	-9.65897	-0.23786	0.69847	0.03579	-0.00816	0.18037	-0.01009	-16.14366	-0.76312	10.34858	0.00616	0.00358	0.00284	0.00011	-0.00004	0.00015	100.16895	9.15222	-29.45644	-0.15270	-0.01925	-0.00484	-0.01002
807			8.06000	6.56948	-5.33741	13.22606	0.52556	-0.06095	0.05840	-0.00357	0.00133	0.00631	-0.00049	-0.00276	0.96480	1.32436	-0.60094	3.20582	0.07659	0.35504	0.04127	-0.00272	-0.09874	0.01247	-1.91640	3.61605	-9.49829	-0.24202	0.69403	0.03436	-0.00113	0.18675	-0.00973	-16.14839	-0.75789	10.33215	0.00616	0.00347	0.00273	-0.00004	0.00003	0.00001	100.11681	9.08250	-29.57258	-0.15251	-0.01906	-0.00541	-0.00783
808			8.07000	6.56716	-5.32180	13.17153	0.52204	-0.06317	0.05655	-0.00095	0.00316	0.00418	0.00090	-0.00245	0.96561	1.34942	-0.44253	3.03024	0.07807	0.35854	0.03938	-0.00318	-0.08795	0.01205	-1.92039	3.46146	-9.34421	-0.24465	0.69423	0.03341	0.00538	0.16284	-0.00867	-16.13677	-0.77084	10.34101	0.00618	0.00335	0.00259	-0.00021	0.00007	-0.00012	100.06739	9.02597	-29.72706	-0.15285	-0.01918	-0.00572	-0.00568
809			8.08000	6.56312	-5.29007	13.13495	0.52124	-0.06583	0.05535	0.00219	0.00460	0.00232	0.00232	-0.00283	0.96667	1.37382	-0.31168	2.86184	0.07924	0.36128	0.03817	-0.00288	-0.06886	0.01044	-1.90867	3.33746	-9.20953	-0.24787	0.69348	0.03327	0.01069	0.12091	-0.00707	-16.10843	-0.79611	10.37435	0.00624	0.00323	0.00245	-0.00037	0.00008	-0.00021	100.02231	8.99018	-29.90307	-0.15366	-0.01960	-0.00572	-0.00412
810			8.09000	6.55706	-5.24771	13.11438	0.52143	-0.06803	0.05490	0.00493	0.00545	0.00090	0.00343	-0.00421	0.96676	1.39279	-0.21670	2.72220	0.08248	0.36212	0.03780	-0.00201	-0.04654	0.00773	-1.88481	3.25369	-9.10718	-0.25559	0.69023	0.03416	0.01414	0.07276	-0.00492	-16.06719	-0.82610	10.42532	0.00632	0.00315	0.00234	-0.00047	0.00007	-0.00024	99.98179	8.97849	-30.07788	-0.15485	-0.02025	-0.00542	-0.00374
811			8.10000	6.54960	-5.20105	13.10579	0.52218	-0.07010	0.05497	0.00666	0.00563	-0.00001	0.00448	-0.00506	0.96530	1.40267	-0.15878	2.63128	0.08222	0.36234	0.03800	-0.00052	-0.02518	0.00401	-1.85444	3.21131	-9.04820	-0.25672	0.68619	0.03506	0.01434	0.02718	-0.00213	-16.02119	-0.85346	10.48149	0.00642	0.00312	0.00228	-0.00048	0.00004	-0.00022	99.94416	8.99052	-30.22620	-0.15628	-0.02099	-0.00490	-0.00498
812			8.11000	6.54149	-5.15630	13.10396	0.52091	-0.07303	0.05489	0.00744	0.00521	-0.00032	0.00558	-0.00498	0.96411	1.40036	-0.13414	2.60321	0.08073	0.36233	0.03805	0.00134	-0.00727	-0.00037	-1.82464	3.20608	-9.03909	-0.25296	0.68354	0.03515	0.01108	-0.01074	0.00098	-15.98047	-0.87143	10.52766	0.00653	0.00316	0.00229	-0.00037	0.00000	-0.00014	99.90662	9.02218	-30.32512	-0.15801	-0.02174	-0.00427	-0.00802
813			8.12000	6.53300	-5.11913	13.10307	0.51698	-0.07674	0.05436	0.00783	0.00418	-0.00006	0.00682	-0.00437	0.96348	1.38356	-0.13604	2.64306	0.08074	0.36252	0.03767	0.00344	0.00596	-0.00468	-1.80249	3.23033	-9.07965	-0.24944	0.68397	0.03420	0.00536	-0.03871	0.00374	-15.95491	-0.87368	10.54812	0.00665	0.00324	0.00235	-0.00017	-0.00004	-0.00000	99.86543	9.06557	-30.35729	-0.15982	-0.02227	-0.00398	-0.01244
814			8.13000	6.52362	-5.09413	13.09805	0.51289	-0.07860	0.05421	0.00849	0.00250	0.00061	0.00829	-0.00377	0.96231	1.35118	-0.15638	2.74517	0.08146	0.36548	0.03766	0.00559	0.01425	-0.00827	-1.79304	3.27486	-9.16243	-0.24739	0.69003	0.03300	-0.00153	-0.05677	0.00567	-15.95035	-0.85677	10.53284	0.00674	0.00336	0.00244	0.00005	-0.00009	0.00016	99.81892	9.11096	-30.31549	-0.16113	-0.02237	-0.00447	-0.01654
815			8.14000	6.51252	-5.08442	13.08615	0.51201	-0.07870	0.05480	0.00980	0.00042	0.00143	0.00947	-0.00346	0.95983	1.30426	-0.18661	2.89347	0.07980	0.36892	0.03851	0.00723	0.01749	-0.01076	-1.79848	3.33073	-9.27381	-0.24520	0.69679	0.03215	-0.00814	-0.06513	0.00664	-15.96460	-0.82394	10.48437	0.00679	0.00350	0.00255	0.00022	-0.00011	0.00029	99.77155	9.15094	-30.20752	-0.16188	-0.02209	-0.00545	-0.01806
816			8.15000	6.49897	-5.09150	13.06758	0.51310	-0.07764	0.05515	0.01154	-0.00178	0.00209	0.00931	-0.00321	0.95706	1.24627	-0.21797	3.06416	0.07608	0.36871	0.03938	0.00798	0.01563	-0.01158	-1.81748	3.38937	-9.39605	-0.24352	0.69662	0.03128	-0.01313	-0.06359	0.00654	-15.98903	-0.78448	10.41625	0.00682	0.00364	0.00269	0.00029	-0.00011	0.00036	99.73269	9.18181	-30.05374	-0.16243	-0.02174	-0.00600	-0.01589
817			8.16000	6.48316	-5.11546	13.04578	0.51524	-0.07635	0.05549	0.01278	-0.00387	0.00238	0.00785	-0.00338	0.95594	1.18281	-0.24252	3.22934	0.07344	0.36491	0.04040	0.00796	0.00974	-0.01059	-1.84628	3.44289	-9.51037	-0.24686	0.69053	0.03104	-0.01601	-0.05346	0.00561	-16.01458	-0.74829	10.34469	0.00682	0.00379	0.00284	0.00027	-0.00008	0.00036	99.71188	9.20284	-29.87876	-0.16276	-0.02150	-0.00555	-0.01047
818			8.17000	6.46675	-5.15473	13.02515	0.51755	-0.07463	0.05599	0.01216	-0.00554	0.00239	0.00563	-0.00379	0.95501	1.12075	-0.25479	3.36372	0.07091	0.35926	0.04156	0.00705	0.00204	-0.00810	-1.87950	3.48471	-9.60055	-0.25177	0.68072	0.03145	-0.01625	-0.03768	0.00404	-16.03598	-0.72174	10.28313	0.00680	0.00393	0.00301	0.00022	-0.00004	0.00029	99.71472	9.21622	-29.70533	-0.16281	-0.02140	-0.00412	-0.00314
819			8.18000	6.45272	-5.20547	13.00651	0.51803	-0.07255	0.05659	0.00872	-0.00644	0.00253	0.00400	-0.00343	0.95442	1.06788	-0.25344	3.45259	0.06706	0.35731	0.04249	0.00519	-0.00520	-0.00483	-1.91140	3.51112	-9.65563	-0.25101	0.67638	0.03175	-0.01341	-0.02029	0.00197	-16.05221	-0.70731	10.24100	0.00676	0.00405	0.00317	0.00017	0.00000	0.00017	99.74220	9.22759	-29.55160	-0.16256	-0.02140	-0.00213	0.00474
820			8.19000	6.44385	-5.26159	12.98557	0.51745	-0.07177	0.05713	0.00312	-0.00653	0.00306	0.00347	-0.00248	0.95379	1.03149	-0.24058	3.49417	0.06250	0.35851	0.04306	0.00282	-0.01049	-0.00158	-1.93643	3.52144	-9.67074	-0.24635	0.67764	0.03195	-0.00825	-0.00409	-0.00022	-16.06494	-0.70512	10.22375	0.00669	0.00414	0.00332	0.00014	0.00003	0.00001	99.79214	9.24448	-29.43069	-0.16196	-0.02144	-0.00005	0.01241
821			8.20000	6.44127	-5.31593	12.95704	0.51644	-0.06933	0.05780	-0.00313	-0.00564	0.00389	0.00370	-0.00111	0.95322	1.01592	-0.22070	3.49534	0.05770	0.36389	0.04355	0.00049	-0.01321	0.00110	-1.95031	3.51776	-9.64735	-0.23895	0.68383	0.03229	-0.00200	0.00875	-0.00222	-16.07572	-0.71416	10.23384	0.00659	0.00421	0.00343	0.00012	0.00005	-0.00016	99.86218	9.27435	-29.35137	-0.16093	-0.02153	0.00183	0.01976
822			8.21000	6.44463	-5.36289	12.91914	0.51426	-0.06852	0.05753	-0.00884	-0.00440	0.00457	0.00413	0.00033	0.95423	1.02176	-0.19848	3.46585	0.05505	0.36831	0.04303	-0.00148	-0.01319	0.00306	-1.95082	3.50411	-9.59241	-0.23263	0.68915	0.03213	0.00414	0.01644	-0.00370	-16.08464	-0.73281	10.27078	0.00648	0.00423	0.00349	0.00010	0.00006	-0.00031	99.95097	9.32248	-29.31803	-0.15955	-0.02177	0.00370	0.02648
823			8.22000	6.45325	-5.39934	12.87456	0.51483	-0.06913	0.05688	-0.01368	-0.00305	0.00478	0.00422	0.00069	0.95633	1.04697	-0.17819	3.41470	0.05436	0.36949	0.04218	-0.00313	-0.01054	0.00430	-1.93793	3.48596	-9.51617	-0.23060	0.69018	0.03217	0.00950	0.01770	-0.00458	-16.09252	-0.75836	10.32782	0.00634	0.00421	0.00351	0.00011	0.00007	-0.00040	100.05627	9.38987	-29.32728	-0.15784	-0.02218	0.00560	0.03170
824			8.23000	6.46657	-5.42403	12.82870	0.51563	-0.06918	0.05580	-0.01740	-0.00166	0.00443	0.00430	-0.00027	0.95777	1.08812	-0.16364	3.34964	0.05820	0.37004	0.04086	-0.00473	-0.00574	0.00488	-1.91349	3.46923	-9.43011	-0.23499	0.69152	0.03214	0.01382	0.01274	-0.00481	-16.10248	-0.78714	10.39147	0.00617	0.00416	0.00348	0.00014	0.00008	-0.00040	100.17303	9.47244	-29.36738	-0.15548	-0.02255	0.00714	0.03458
825			8.24000	6.48363	-5.43688	12.78676	0.51476	-0.06909	0.05395	-0.01955	-0.00040	0.00366	0.00407	-0.00169	0.95843	1.14053	-0.15781	3.27830	0.06509	0.36860	0.03877	-0.00625	0.00008	0.00476	-1.88089	3.45914	-9.34520	-0.24232	0.69054	0.03156	0.01656	0.00357	-0.00437	-16.11721	-0.81581	10.44808	0.00599	0.00406	0.00340	0.00018	0.00009	-0.00033	100.29516	9.56342	-29.42434	-0.15250	-0.02276	0.00803	0.03522
826			8.25000	6.50282	-5.43934	12.75185	0.51518	-0.07031	0.05187	-0.02009	0.00058	0.00271	0.00374	-0.00280	0.95800	1.19861	-0.16109	3.20912	0.06898	0.36498	0.03650	-0.00696	0.00514	0.00411	-1.84475	3.45810	-9.27149	-0.24467	0.68680	0.03050	0.01677	-0.00659	-0.00340	-16.13626	-0.84199	10.49035	0.00582	0.00393	0.00328	0.00021	0.00009	-0.00023	100.41776	9.65530	-29.48731	-0.14944	-0.02289	0.00852	0.03419
827			8.26000	6.52255	-5.43428	12.72600	0.51782	-0.07048	0.05112	-0.01923	0.00114	0.00174	0.00383	-0.00321	0.95816	1.25651	-0.17126	3.14909	0.06877	0.36474	0.03541	-0.00658	0.00816	0.00327	-1.81012	3.46602	-9.21690	-0.23977	0.68793	0.02992	0.01428	-0.01522	-0.00219	-16.15713	-0.86355	10.51692	0.00565	0.00379	0.00313	0.00020	0.00008	-0.00013	100.53657	9.73904	-29.54809	-0.14675	-0.02303	0.00888	0.03185
828			8.27000	6.54147	-5.42537	12.71079	0.51954	-0.06915	0.05097	-0.01673	0.00122	0.00077	0.00398	-0.00381	0.95864	1.30854	-0.18441	3.10270	0.07078	0.36640	0.03490	-0.00571	0.00863	0.00232	-1.78163	3.48079	-9.18678	-0.23773	0.69215	0.02967	0.01030	-0.02103	-0.00085	-16.17705	-0.87783	10.52948	0.00551	0.00366	0.00299	0.00018	0.00004	-0.00005	100.64750	9.80453	-29.59948	-0.14440	-0.02312	0.00916	0.02849
829			8.28000	6.55760	-5.41623	12.70645	0.51920	-0.06788	0.05061	-0.01213	0.00092	-0.00008	0.00407	-0.00480	0.95888	1.34923	-0.19654	3.07241	0.07631	0.36776	0.03420	-0.00434	0.00687	0.00126	-1.76252	3.49980	-9.18285	-0.24149	0.69662	0.02924	0.00548	-0.02405	0.00046	-16.19334	-0.88138	10.53213	0.00539	0.00355	0.00290	0.00013	-0.00002	0.00000	100.74753	9.84326	-29.63697	-0.14231	-0.02308	0.00941	0.02462
830			8.29000	6.56824	-5.40966	12.71079	0.51788	-0.06751	0.05013	-0.00550	0.00041	-0.00062	0.00461	-0.00555	0.95886	1.37380	-0.20484	3.06016	0.08176	0.37017	0.03339	-0.00212	0.00379	0.00016	-1.75460	3.52088	-9.20367	-0.24565	0.70334	0.02838	0.00006	-0.02507	0.00157	-16.20378	-0.87084	10.53019	0.00529	0.00349	0.00284	0.00006	-0.00011	0.00004	100.83549	9.85122	-29.65942	-0.14047	-0.02296	0.00970	0.02069
831			8.30000	6.57102	-5.40767	12.71986	0.51849	-0.06744	0.05013	0.00223	-0.00022	-0.00082	0.00519	-0.00593	0.95680	1.37899	-0.20815	3.06658	0.08247	0.37194	0.03322	0.00066	0.00032	-0.00083	-1.75841	3.54257	-9.24507	-0.24582	0.70737	0.02775	-0.00517	-0.02470	0.00237	-16.20710	-0.84364	10.52783	0.00523	0.00346	0.00282	0.00000	-0.00020	0.00007	100.91114	9.82966	-29.66744	-0.13915	-0.02287	0.01017	0.01653
832			8.31000	6.56512	-5.41131	12.72989	0.51686	-0.06728	0.04995	0.00939	-0.00084	-0.00080	0.00554	-0.00565	0.95413	1.36456	-0.20650	3.08864	0.08215	0.37276	0.03307	0.00320	-0.00266	-0.00150	-1.77273	3.56390	-9.30064	-0.24542	0.70831	0.02701	-0.00936	-0.02329	0.00279	-16.20483	-0.79851	10.52331	0.00520	0.00347	0.00284	-0.00003	-0.00030	0.00012	100.97165	9.78354	-29.65931	-0.13851	-0.02285	0.01075	0.01126
833			8.32000	6.55209	-5.41983	12.73973	0.51651	-0.06806	0.04969	0.01445	-0.00131	-0.00082	0.00572	-0.00495	0.95192	1.33421	-0.20121	3.11879	0.07913	0.37251	0.03303	0.00480	-0.00456	-0.00167	-1.79481	3.58390	-9.36263	-0.24374	0.70674	0.02627	-0.01171	-0.02066	0.00283	-16.20172	-0.73561	10.50813	0.00521	0.00349	0.00286	-0.00001	-0.00037	0.00022	101.01065	9.71948	-29.62977	-0.13841	-0.02270	0.01077	0.00422
834			8.33000	6.53509	-5.43103	12.75133	0.52045	-0.06773	0.04995	0.01688	-0.00150	-0.00103	0.00562	-0.00447	0.95147	1.29491	-0.19383	3.14675	0.07359	0.37312	0.03360	0.00511	-0.00555	-0.00134	-1.82013	3.60125	-9.42321	-0.24198	0.70495	0.02612	-0.01191	-0.01679	0.00259	-16.20230	-0.65872	10.47400	0.00526	0.00353	0.00288	0.00001	-0.00039	0.00032	101.02072	9.64529	-29.57542	-0.13821	-0.02204	0.00925	-0.00412
835			8.34000	6.51743	-5.44237	12.76620	0.52360	-0.06633	0.05013	0.01666	-0.00139	-0.00124	0.00523	-0.00405	0.95235	1.25451	-0.18521	3.16471	0.06945	0.37411	0.03407	0.00455	-0.00618	-0.00071	-1.84410	3.61479	-9.47571	-0.24158	0.70297	0.02612	-0.01034	-0.01223	0.00212	-16.20566	-0.57912	10.42303	0.00534	0.00358	0.00291	0.00000	-0.00034	0.00035	100.99761	9.57241	-29.50352	-0.13750	-0.02072	0.00583	-0.01220
836			8.35000	6.50158	-5.45170	12.78243	0.52844	-0.06530	0.05083	0.01452	-0.00103	-0.00122	0.00483	-0.00364	0.95472	1.21970	-0.17544	3.17110	0.06409	0.37548	0.03501	0.00338	-0.00666	-0.00014	-1.86337	3.62416	-9.51553	-0.23871	0.70139	0.02666	-0.00770	-0.00815	0.00152	-16.20378	-0.51701	10.37264	0.00545	0.00364	0.00294	-0.00010	-0.00019	0.00025	100.94215	9.51757	-29.43657	-0.13732	-0.01939	0.00200	-0.01855
837			8.36000	6.48874	-5.45719	12.79563	0.53318	-0.06523	0.05212	0.01130	-0.00046	-0.00087	0.00497	-0.00341	0.95792	1.19398	-0.16499	3.16978	0.06008	0.37841	0.03639	0.00222	-0.00673	0.00017	-1.87693	3.63023	-9.54092	-0.23599	0.70377	0.02774	-0.00506	-0.00591	0.00091	-16.18640	-0.49337	10.34590	0.00559	0.00372	0.00299	-0.00027	0.00001	0.00005	100.85968	9.49758	-29.40149	-0.13936	-0.01911	0.00032	-0.02297
838			8.37000	6.47918	-5.45760	12.80239	0.53690	-0.06369	0.05404	0.00764	0.00018	-0.00029	0.00567	-0.00364	0.96054	1.17734	-0.15495	3.16604	0.05882	0.38461	0.03825	0.00133	-0.00620	0.00021	-1.88556	3.63500	-9.55299	-0.23550	0.71182	0.02938	-0.00301	-0.00621	0.00036	-16.14943	-0.51591	10.35320	0.00577	0.00381	0.00305	-0.00044	0.00022	-0.00016	100.75768	9.51935	-29.40983	-0.14400	-0.02021	0.00173	-0.02612
839			8.38000	6.47298	-5.45328	12.80139	0.53970	-0.06432	0.05506	0.00396	0.00073	0.00039	0.00660	-0.00402	0.96120	1.16799	-0.14640	3.16401	0.05790	0.38877	0.03923	0.00070	-0.00513	0.00001	-1.89069	3.64069	-9.55468	-0.23464	0.71846	0.03019	-0.00157	-0.00878	-0.00008	-16.09775	-0.57465	10.38556	0.00596	0.00390	0.00312	-0.00056	0.00037	-0.00029	100.64368	9.57641	-29.45071	-0.14961	-0.02197	0.00454	-0.02839
840			8.39000	6.46986	-5.44564	12.79279	0.54019	-0.06565	0.05547	0.00070	0.00117	0.00101	0.00738	-0.00502	0.96052	1.16353	-0.13982	3.16612	0.06098	0.39086	0.03964	0.00035	-0.00377	-0.00027	-1.89345	3.64890	-9.54955	-0.23972	0.72339	0.03078	-0.00062	-0.01241	-0.00036	-16.04081	-0.65119	10.42557	0.00616	0.00399	0.00320	-0.00059	0.00045	-0.00032	100.52472	9.65499	-29.50325	-0.15456	-0.02350	0.00664	-0.02960
841			8.40000	6.46930	-5.43531	12.77834	0.53905	-0.06693	0.05554	-0.00198	0.00160	0.00139	0.00802	-0.00591	0.95811	1.16140	-0.13550	3.17212	0.06421	0.39189	0.03977	0.00022	-0.00218	-0.00046	-1.89454	3.65990	-9.54074	-0.24434	0.72717	0.03106	0.00004	-0.01582	-0.00049	-15.98707	-0.72952	10.45990	0.00638	0.00409	0.00328	-0.00055	0.00045	-0.00027	100.40730	9.74117	-29.55147	-0.15855	-0.02452	0.00740	-0.02957
842			8.41000	6.47107	-5.42165	12.76111	0.53689	-0.06733	0.05462	-0.00427	0.00204	0.00140	0.00816	-0.00679	0.95468	1.15954	-0.13372	3.17957	0.06769	0.39147	0.03900	0.00027	-0.00049	-0.00041	-1.89447	3.67322	-9.53059	-0.24961	0.72847	0.03050	0.00049	-0.01777	-0.00052	-15.94211	-0.79956	10.48220	0.00660	0.00419	0.00338	-0.00045	0.00041	-0.00019	100.29672	9.82364	-29.58794	-0.16203	-0.02517	0.00718	-0.02831
843			8.42000	6.47527	-5.40405	12.74500	0.53527	-0.06820	0.05336	-0.00610	0.00254	0.00104	0.00741	-0.00754	0.95213	1.15683	-0.13429	3.18410	0.07045	0.38763	0.03805	0.00043	0.00101	-0.00007	-1.89360	3.68718	-9.52021	-0.25538	0.72424	0.02994	0.00074	-0.01724	-0.00051	-15.90862	-0.85572	10.49029	0.00682	0.00428	0.00346	-0.00033	0.00034	-0.00009	100.19691	9.89454	-29.61099	-0.16496	-0.02549	0.00623	-0.02576
844			8.43000	6.48157	-5.38174	12.73403	0.53486	-0.07146	0.05214	-0.00702	0.00326	0.00038	0.00632	-0.00749	0.95379	1.15257	-0.13676	3.18148	0.07123	0.38225	0.03719	0.00065	0.00232	0.00046	-1.89246	3.69984	-9.51010	-0.25840	0.71852	0.02942	0.00073	-0.01417	-0.00049	-15.88582	-0.89666	10.48674	0.00701	0.00435	0.00351	-0.00025	0.00027	-0.00003	100.11156	9.95042	-29.62400	-0.16699	-0.02550	0.00472	-0.02150
845			8.44000	6.48898	-5.35301	12.73068	0.53424	-0.07508	0.05105	-0.00696	0.00430	-0.00034	0.00603	-0.00662	0.95710	1.14640	-0.14097	3.16982	0.07009	0.38055	0.03627	0.00085	0.00369	0.00093	-1.89165	3.70914	-9.50047	-0.25641	0.71913	0.02851	0.00040	-0.00925	-0.00044	-15.86864	-0.92568	10.48044	0.00715	0.00440	0.00352	-0.00022	0.00020	-0.00003	100.04517	9.99098	-29.63541	-0.16838	-0.02542	0.00326	-0.01530
846			8.45000	6.49651	-5.31572	12.73412	0.53178	-0.08018	0.04940	-0.00623	0.00575	-0.00079	0.00628	-0.00545	0.96055	1.13879	-0.14727	3.15191	0.06949	0.37898	0.03475	0.00096	0.00502	0.00104	-1.89183	3.71399	-9.49191	-0.25361	0.72061	0.02702	-0.00017	-0.00380	-0.00036	-15.85029	-0.94860	10.48254	0.00724	0.00441	0.00351	-0.00026	0.00014	-0.00009	100.00228	10.01741	-29.65370	-0.16932	-0.02549	0.00257	-0.00772
847			8.46000	6.50321	-5.26930	12.73956	0.53103	-0.08385	0.04778	-0.00496	0.00722	-0.00080	0.00655	-0.00496	0.96401	1.13065	-0.15548	3.13525	0.06980	0.37793	0.03333	0.00101	0.00595	0.00068	-1.89342	3.71467	-9.48516	-0.25404	0.72114	0.02580	-0.00090	0.00050	-0.00024	-15.82722	-0.97000	10.49938	0.00728	0.00442	0.00349	-0.00031	0.00011	-0.00017	99.98495	10.03116	-29.68125	-0.16978	-0.02572	0.00284	-0.00005
848			8.47000	6.50793	-5.21547	12.74196	0.52829	-0.08747	0.04587	-0.00283	0.00846	-0.00052	0.00697	-0.00509	0.96521	1.12231	-0.16486	3.12827	0.07327	0.37548	0.03177	0.00113	0.00637	-0.00002	-1.89658	3.71283	-9.48105	-0.25947	0.71882	0.02473	-0.00170	0.00201	-0.00012	-15.80132	-0.99087	10.52925	0.00729	0.00441	0.00348	-0.00030	0.00008	-0.00022	99.99164	10.03376	-29.71274	-0.16958	-0.02598	0.00371	0.00646
849			8.48000	6.50937	-5.15777	12.73989	0.52511	-0.09019	0.04479	0.00048	0.00900	-0.00029	0.00775	-0.00538	0.96506	1.11290	-0.17491	3.13544	0.07724	0.37411	0.03108	0.00147	0.00660	-0.00076	-1.90129	3.71128	-9.47975	-0.26548	0.71693	0.02449	-0.00253	-0.00022	-0.00000	-15.77906	-1.00875	10.56414	0.00726	0.00438	0.00347	-0.00020	0.00004	-0.00021	100.01859	10.02652	-29.73897	-0.16872	-0.02609	0.00458	0.01120
850			8.49000	6.50637	-5.10106	12.73623	0.52377	-0.09317	0.04440	0.00478	0.00862	-0.00033	0.00842	-0.00582	0.96524	1.10038	-0.18561	3.15588	0.08011	0.37188	0.03118	0.00212	0.00704	-0.00135	-1.90752	3.71318	-9.48087	-0.27131	0.71281	0.02498	-0.00344	-0.00645	0.00008	-15.76867	-1.01937	10.59361	0.00720	0.00433	0.00345	-0.00002	-0.00001	-0.00015	100.06100	10.01043	-29.75148	-0.16707	-0.02583	0.00471	0.01425
851			8.50000	6.49861	-5.05145	12.73641	0.52363	-0.09750	0.04391	0.00943	0.00718	-0.00073	0.00879	-0.00651	0.96454	1.08243	-0.19754	3.18446	0.08194	0.36650	0.03127	0.00312	0.00802	-0.00164	-1.91561	3.72177	-9.48309	-0.27768	0.70377	0.02554	-0.00458	-0.01619	0.00011	-15.77554	-1.02017	10.61119	0.00711	0.00426	0.00340	0.00019	-0.00005	-0.00007	100.11469	9.98728	-29.74844	-0.16453	-0.02510	0.00370	0.01626
852			8.51000	6.48655	-5.01507	12.74555	0.52579	-0.09793	0.04444	0.01364	0.00438	-0.00135	0.00955	-0.00684	0.96313	1.05660	-0.21180	3.21534	0.07978	0.36689	0.03216	0.00428	0.01008	-0.00170	-1.92616	3.73968	-9.48485	-0.27741	0.70186	0.02629	-0.00591	-0.02871	0.00006	-15.79840	-1.01366	10.61891	0.00696	0.00417	0.00333	0.00034	-0.00006	-0.00003	100.17670	9.96012	-29.73742	-0.16144	-0.02412	0.00208	0.01777
853			8.52000	6.47141	-4.99663	12.76534	0.52831	-0.09471	0.04639	0.01699	0.00088	-0.00201	0.01060	-0.00691	0.96103	1.02080	-0.23012	3.24434	0.07621	0.37241	0.03427	0.00554	0.01352	-0.00164	-1.93998	3.76871	-9.48403	-0.27385	0.70745	0.02779	-0.00737	-0.04310	-0.00010	-15.83100	-1.00719	10.62487	0.00675	0.00406	0.00324	0.00040	-0.00004	-0.00005	100.24370	9.93214	-29.73184	-0.15805	-0.02320	0.00073	0.01859
854			8.53000	6.45392	-4.99884	12.79384	0.53113	-0.09203	0.04848	0.01987	-0.00256	-0.00251	0.01051	-0.00697	0.95804	0.97312	-0.25436	3.26932	0.07135	0.37319	0.03664	0.00672	0.01801	-0.00144	-1.95742	3.80931	-9.47833	-0.27037	0.70615	0.02973	-0.00857	-0.05684	-0.00040	-15.86606	-1.00870	10.63806	0.00651	0.00395	0.00314	0.00040	0.00001	-0.00009	100.31022	9.90401	-29.74461	-0.15559	-0.02280	0.00043	0.01785
855			8.54000	6.43402	-5.02168	12.82804	0.53205	-0.08951	0.05038	0.02246	-0.00558	-0.00280	0.00963	-0.00625	0.95507	0.91260	-0.28618	3.28840	0.06484	0.37171	0.03886	0.00748	0.02321	-0.00105	-1.97752	3.86036	-9.46558	-0.26353	0.70252	0.03143	-0.00888	-0.06797	-0.00083	-15.89993	-1.01991	10.65613	0.00627	0.00382	0.00304	0.00037	0.00006	-0.00011	100.36767	9.87278	-29.77541	-0.15312	-0.02268	0.00090	0.01453
856			8.55000	6.41181	-5.06273	12.86530	0.53269	-0.08675	0.05205	0.02433	-0.00791	-0.00294	0.00816	-0.00500	0.95301	0.84071	-0.32640	3.29918	0.05678	0.36926	0.04085	0.00747	0.02799	-0.00043	-1.99832	3.91905	-9.44410	-0.25494	0.69880	0.03295	-0.00803	-0.07443	-0.00136	-15.93351	-1.03631	10.67348	0.00603	0.00368	0.00292	0.00038	0.00007	-0.00008	100.40633	9.83191	-29.81829	-0.15116	-0.02281	0.00179	0.00836
857			8.56000	6.38844	-5.11830	12.90440	0.53429	-0.08287	0.05370	0.02461	-0.00937	-0.00308	0.00609	-0.00349	0.95067	0.76178	-0.37323	3.29920	0.04629	0.36581	0.04289	0.00639	0.03046	0.00042	-2.01715	3.98069	-9.41377	-0.24433	0.69348	0.03456	-0.00609	-0.07398	-0.00191	-15.97087	-1.04876	10.67869	0.00580	0.00353	0.00278	0.00042	0.00005	0.00002	100.41683	9.77402	-29.85892	-0.14920	-0.02291	0.00253	-0.00031
858			8.57000	6.36617	-5.18419	12.94535	0.53542	-0.07821	0.05520	0.02241	-0.00996	-0.00324	0.00368	-0.00223	0.94941	0.68251	-0.42168	3.28681	0.03781	0.36206	0.04477	0.00498	0.02908	0.00141	-2.03156	4.03900	-9.37638	-0.23732	0.68843	0.03634	-0.00343	-0.06570	-0.00237	-16.01619	-1.04891	10.66097	0.00560	0.00338	0.00264	0.00049	0.00001	0.00016	100.39316	9.69389	-29.88186	-0.14709	-0.02284	0.00301	-0.01029
859			8.58000	6.34801	-5.25585	12.98779	0.53818	-0.07463	0.05678	0.01748	-0.00993	-0.00335	0.00117	-0.00147	0.95108	0.61101	-0.46483	3.26209	0.03147	0.35778	0.04666	0.00351	0.02362	0.00244	-2.03928	4.08733	-9.33487	-0.23386	0.68398	0.03834	-0.00024	-0.05080	-0.00276	-16.07281	-1.03215	10.61188	0.00544	0.00325	0.00251	0.00059	-0.00003	0.00032	100.33427	9.59152	-29.87343	-0.14524	-0.02259	0.00321	-0.02018
860			8.59000	6.33669	-5.32824	13.02983	0.54222	-0.07081	0.05889	0.01034	-0.00912	-0.00333	-0.00053	-0.00123	0.95330	0.55515	-0.49671	3.22597	0.02691	0.35695	0.04891	0.00214	0.01576	0.00349	-2.03882	4.12113	-9.29078	-0.23179	0.68540	0.04063	0.00332	-0.03286	-0.00313	-16.14319	-0.99736	10.52415	0.00534	0.00315	0.00242	0.00070	-0.00006	0.00048	100.24394	9.47329	-29.82182	-0.14294	-0.02190	0.00277	-0.02847
861			8.60000	6.33368	-5.39545	13.06884	0.54360	-0.06654	0.06060	0.00223	-0.00755	-0.00316	-0.00162	-0.00185	0.95424	0.52074	-0.51463	3.17991	0.02871	0.35770	0.05060	0.00113	0.00745	0.00441	-2.02935	4.13910	-9.24451	-0.23772	0.68918	0.04291	0.00723	-0.01497	-0.00347	-16.22693	-0.94790	10.40102	0.00532	0.00310	0.00239	0.00079	-0.00007	0.00061	100.12997	9.35030	-29.72811	-0.14126	-0.02093	0.00161	-0.03415
862			8.61000	6.33895	-5.45085	13.10393	0.54299	-0.06328	0.06147	-0.00505	-0.00552	-0.00301	-0.00230	-0.00208	0.95391	0.51076	-0.51968	3.12579	0.03094	0.35843	0.05133	-0.00009	0.00033	0.00505	-2.01073	4.14273	-9.19707	-0.24144	0.69152	0.04435	0.01111	0.00038	-0.00361	-16.31898	-0.88929	10.25057	0.00535	0.00309	0.00241	0.00083	-0.00007	0.00070	100.00266	9.23580	-29.60149	-0.13949	-0.01965	-0.00033	-0.03627
863			8.62000	6.35069	-5.48866	13.13589	0.54334	-0.06179	0.06236	-0.00996	-0.00331	-0.00305	-0.00221	-0.00170	0.95334	0.52518	-0.51467	3.06711	0.03032	0.36038	0.05193	-0.00132	-0.00519	0.00532	-1.98335	4.13520	-9.15103	-0.23838	0.69506	0.04541	0.01435	0.01175	-0.00346	-16.40972	-0.82995	10.09086	0.00542	0.00312	0.00247	0.00079	-0.00005	0.00071	99.87450	9.14239	-29.46357	-0.13829	-0.01847	-0.00224	-0.03483
864			8.63000	6.36595	-5.50573	13.16673	0.54342	-0.06190	0.06305	-0.01188	-0.00105	-0.00339	-0.00133	-0.00102	0.95318	0.56153	-0.50210	3.00863	0.02968	0.36371	0.05218	-0.00232	-0.00935	0.00516	-1.94799	4.12034	-9.11019	-0.23261	0.70114	0.04604	0.01677	0.01878	-0.00293	-16.48991	-0.77917	9.94022	0.00553	0.00317	0.00254	0.00068	-0.00001	0.00065	99.75610	9.07817	-29.33689	-0.13819	-0.01775	-0.00340	-0.03098
865			8.64000	6.38184	-5.50116	13.19959	0.54517	-0.06106	0.06292	-0.01123	0.00116	-0.00402	-0.00046	-0.00070	0.95445	0.61578	-0.48411	2.95412	0.02973	0.36806	0.05156	-0.00312	-0.01225	0.00461	-1.90589	4.10205	-9.07895	-0.22723	0.70742	0.04588	0.01827	0.02131	-0.00198	-16.55434	-0.74361	9.80987	0.00566	0.00323	0.00262	0.00054	0.00004	0.00055	99.65356	9.04486	-29.23606	-0.13930	-0.01759	-0.00364	-0.02606
866			8.65000	6.39631	-5.47597	13.23736	0.55010	-0.06081	0.06180	-0.00899	0.00315	-0.00483	-0.00001	-0.00173	0.95623	0.68264	-0.46288	2.90649	0.03186	0.36984	0.04997	-0.00388	-0.01364	0.00373	-1.85930	4.08420	-9.06183	-0.22759	0.70946	0.04520	0.01894	0.01949	-0.00065	-16.60176	-0.72535	9.70395	0.00579	0.00329	0.00268	0.00038	0.00010	0.00043	99.56856	9.03910	-29.16628	-0.14121	-0.01781	-0.00337	-0.02096
867			8.66000	6.40846	-5.43219	13.28238	0.55707	-0.06147	0.06065	-0.00621	0.00494	-0.00581	0.00067	-0.00419	0.95816	0.75587	-0.44086	2.86909	0.03749	0.37135	0.04832	-0.00476	-0.01349	0.00255	-1.81161	4.07005	-9.06347	-0.23529	0.71246	0.04483	0.01847	0.01436	0.00101	-16.63159	-0.72307	9.62455	0.00590	0.00332	0.00271	0.00020	0.00013	0.00028	99.50049	9.05527	-29.12814	-0.14351	-0.01819	-0.00302	-0.01598
868			8.67000	6.41846	-5.37224	13.33660	0.56500	-0.06287	0.06005	-0.00366	0.00654	-0.00691	0.00147	-0.00782	0.95954	0.82863	-0.42050	2.84653	0.04638	0.37184	0.04726	-0.00559	-0.01199	0.00105	-1.76743	4.06193	-9.08850	-0.25009	0.71460	0.04527	0.01625	0.00711	0.00301	-16.64192	-0.73411	9.57581	0.00601	0.00334	0.00271	-0.00001	0.00014	0.00011	99.44788	9.08755	-29.12225	-0.14583	-0.01862	-0.00271	-0.01106
869			8.68000	6.42692	-5.29900	13.40056	0.56968	-0.06437	0.05985	-0.00137	0.00786	-0.00793	0.00275	-0.01124	0.95978	0.89408	-0.40359	2.84428	0.05738	0.37334	0.04659	-0.00588	-0.00976	-0.00079	-1.73171	4.06101	-9.14022	-0.26613	0.71845	0.04575	0.01159	-0.00095	0.00516	-16.62972	-0.75511	9.56566	0.00611	0.00336	0.00271	-0.00026	0.00011	-0.00010	99.40993	9.13072	-29.15149	-0.14807	-0.01906	-0.00242	-0.00583
870			8.69000	6.43373	-5.21626	13.47236	0.57238	-0.06631	0.05992	0.00143	0.00883	-0.00864	0.00442	-0.01292	0.96047	0.94587	-0.39087	2.86641	0.06438	0.37657	0.04623	-0.00480	-0.00726	-0.00271	-1.70836	4.06736	-9.21796	-0.27304	0.72398	0.04541	0.00479	-0.00887	0.00693	-16.59215	-0.78228	9.60420	0.00621	0.00340	0.00271	-0.00055	0.00005	-0.00034	99.38721	9.18087	-29.22031	-0.15043	-0.01956	-0.00229	0.00003
871			8.70000	6.43749	-5.12885	13.54833	0.57528	-0.06922	0.06046	0.00570	0.00944	-0.00897	0.00631	-0.01272	0.96251	0.97901	-0.38264	2.91169	0.06500	0.38091	0.04643	-0.00260	-0.00431	-0.00423	-1.69920	4.08029	-9.31515	-0.26896	0.73047	0.04438	-0.00214	-0.01648	0.00781	-16.52606	-0.81299	9.69727	0.00628	0.00346	0.00273	-0.00087	-0.00001	-0.00058	99.38164	9.23684	-29.32999	-0.15304	-0.02022	-0.00227	0.00628
872			8.71000	6.43598	-5.04192	13.62439	0.57626	-0.07157	0.06094	0.01142	0.00944	-0.00881	0.00816	-0.01124	0.96454	0.99098	-0.37970	2.97097	0.06236	0.38608	0.04671	-0.00026	-0.00028	-0.00479	-1.70315	4.09920	-9.41921	-0.25916	0.73736	0.04271	-0.00726	-0.02437	0.00744	-16.42980	-0.84719	9.83924	0.00636	0.00355	0.00278	-0.00119	-0.00006	-0.00079	99.39356	9.29989	-29.47335	-0.15567	-0.02106	-0.00191	0.01187
873			8.72000	6.42783	-4.96014	13.69661	0.57702	-0.07390	0.06150	0.01738	0.00889	-0.00823	0.00980	-0.00924	0.96550	0.98306	-0.38385	3.02922	0.05652	0.39014	0.04727	0.00150	0.00529	-0.00408	-1.71706	4.12409	-9.51403	-0.24621	0.74211	0.04113	-0.00968	-0.03333	0.00594	-16.30722	-0.88579	10.01318	0.00645	0.00366	0.00286	-0.00143	-0.00007	-0.00091	99.41971	9.36927	-29.63503	-0.15783	-0.02198	-0.00092	0.01556
874			8.73000	6.41336	-4.88778	13.76186	0.57811	-0.07486	0.06262	0.02258	0.00762	-0.00744	0.01117	-0.00823	0.96527	0.95986	-0.39694	3.06960	0.05296	0.39337	0.04860	0.00260	0.01167	-0.00216	-1.73635	4.15561	-9.58360	-0.24175	0.74585	0.04119	-0.01002	-0.04363	0.00380	-16.16957	-0.92807	10.19663	0.00655	0.00378	0.00297	-0.00154	-0.00006	-0.00094	99.45385	9.44050	-29.79703	-0.15951	-0.02284	0.00045	0.01683
875			8.74000	6.39355	-4.82902	13.81928	0.58035	-0.07578	0.06378	0.02690	0.00583	-0.00661	0.01205	-0.00856	0.96241	0.92647	-0.41871	3.07951	0.05107	0.39325	0.05017	0.00327	0.01667	0.00062	-1.75701	4.19429	-9.61794	-0.24600	0.74522	0.04280	-0.00909	-0.05340	0.00133	-16.03151	-0.97115	10.36803	0.00665	0.00389	0.00307	-0.00149	-0.00002	-0.00087	99.48991	9.50811	-29.94400	-0.16074	-0.02354	0.00184	0.01598
876			8.75000	6.36941	-4.78702	13.87050	0.58323	-0.07530	0.06478	0.03036	0.00368	-0.00598	0.01208	-0.00953	0.95943	0.88659	-0.44532	3.05469	0.04984	0.39177	0.05171	0.00365	0.01803	0.00343	-1.77628	4.23879	-9.61677	-0.25511	0.74206	0.04556	-0.00746	-0.05828	-0.00091	-15.90709	-1.01150	10.51067	0.00672	0.00398	0.00316	-0.00129	0.00002	-0.00071	99.52348	9.56800	-30.06541	-0.16133	-0.02403	0.00303	0.01369
877			8.76000	6.34218	-4.76171	13.91847	0.58736	-0.07509	0.06605	0.03243	0.00179	-0.00570	0.01107	-0.01065	0.95805	0.84324	-0.47029	3.00260	0.04758	0.38787	0.05358	0.00361	0.01437	0.00527	-1.79243	4.28353	-9.59218	-0.26496	0.73507	0.04941	-0.00556	-0.05209	-0.00206	-15.80736	-1.04608	10.61429	0.00676	0.00403	0.00321	-0.00096	0.00005	-0.00048	99.55198	9.61772	-30.15549	-0.16142	-0.02437	0.00400	0.01045
878			8.77000	6.31407	-4.74901	13.96604	0.59119	-0.07624	0.06678	0.03223	0.00054	-0.00562	0.00947	-0.01123	0.95729	0.80064	-0.48611	2.94140	0.04282	0.38178	0.05488	0.00302	0.00596	0.00531	-1.80407	4.31846	-9.56626	-0.26831	0.72545	0.05229	-0.00362	-0.03224	-0.00138	-15.74083	-1.07196	10.67297	0.00676	0.00405	0.00323	-0.00054	0.00007	-0.00022	99.57346	9.65591	-30.21033	-0.16094	-0.02456	0.00468	0.00629
879			8.78000	6.28760	-4.74305	14.01378	0.59110	-0.07665	0.06736	0.02958	-0.00002	-0.00544	0.00818	-0.01120	0.95613	0.76327	-0.48662	2.89146	0.03913	0.37786	0.05586	0.00235	-0.00481	0.00377	-1.81029	4.33349	-9.56026	-0.26461	0.72064	0.05355	-0.00219	-0.00424	0.00073	-15.71367	-1.08673	10.68451	0.00672	0.00402	0.00320	-0.00008	0.00008	0.00006	99.58469	9.68187	-30.22755	-0.16064	-0.02466	0.00486	0.00094
880			8.79000	6.26437	-4.73911	14.05840	0.59030	-0.07762	0.06725	0.02547	0.00007	-0.00495	0.00697	-0.01078	0.95548	0.73238	-0.47048	2.86415	0.03551	0.37377	0.05611	0.00179	-0.01422	0.00181	-1.81240	4.32569	-9.58166	-0.25663	0.71622	0.05291	-0.00178	0.02222	0.00283	-15.72738	-1.08867	10.64611	0.00664	0.00396	0.00314	0.00034	0.00009	0.00029	99.58153	9.69622	-30.20229	-0.15857	-0.02410	0.00380	-0.00465
881			8.80000	6.24510	-4.73281	14.09783	0.58963	-0.07984	0.06684	0.02098	0.00087	-0.00461	0.00611	-0.01022	0.95605	0.70578	-0.44254	2.85501	0.03320	0.36984	0.05611	0.00150	-0.01915	0.00076	-1.81352	4.29988	-9.62276	-0.25166	0.71218	0.05176	-0.00232	0.04026	0.00395	-15.77432	-1.08156	10.57500	0.00654	0.00388	0.00307	0.00063	0.00008	0.00042	99.56437	9.70097	-30.14878	-0.15675	-0.02341	0.00232	-0.00881
882			8.81000	6.23000	-4.71816	14.13592	0.58771	-0.08102	0.06644	0.01701	0.00246	-0.00490	0.00602	-0.00910	0.95714	0.68063	-0.41097	2.84941	0.03137	0.36989	0.05601	0.00138	-0.01893	0.00104	-1.81626	4.26372	-9.67138	-0.24766	0.71288	0.05058	-0.00319	0.04910	0.00411	-15.84141	-1.06944	10.48938	0.00643	0.00380	0.00301	0.00077	0.00007	0.00044	99.53736	9.69931	-30.08197	-0.15490	-0.02272	0.00101	-0.01081
883			8.82000	6.21855	-4.68903	14.17838	0.58660	-0.08319	0.06551	0.01410	0.00476	-0.00559	0.00631	-0.00764	0.95787	0.65540	-0.38364	2.83434	0.02690	0.36986	0.05538	0.00119	-0.01415	0.00216	-1.82117	4.22396	-9.71857	-0.24056	0.71272	0.04899	-0.00367	0.04948	0.00362	-15.91533	-1.05524	10.40772	0.00632	0.00374	0.00297	0.00079	0.00004	0.00039	99.50658	9.69399	-30.01717	-0.15343	-0.02229	0.00059	-0.01095
884			8.83000	6.20983	-4.64236	14.22625	0.58564	-0.08542	0.06484	0.01110	0.00738	-0.00614	0.00640	-0.00641	0.95753	0.63019	-0.36663	2.80522	0.02157	0.36803	0.05506	0.00092	-0.00561	0.00334	-1.82728	4.18690	-9.75890	-0.23266	0.70873	0.04804	-0.00359	0.04147	0.00286	-15.98729	-1.03900	10.34034	0.00623	0.00371	0.00296	0.00074	-0.00000	0.00032	99.47572	9.68577	-29.96225	-0.15239	-0.02216	0.00109	-0.01046
885			8.84000	6.20470	-4.57890	14.27585	0.58132	-0.08741	0.06427	0.00560	0.00992	-0.00619	0.00654	-0.00518	0.95666	0.60684	-0.36542	2.76494	0.01875	0.36591	0.05483	0.00070	0.00693	0.00407	-1.83370	4.15912	-9.78919	-0.22638	0.70424	0.04762	-0.00337	0.02476	0.00201	-16.05369	-1.01950	10.28784	0.00613	0.00371	0.00297	0.00067	-0.00005	0.00027	99.44476	9.67384	-29.91700	-0.15162	-0.02219	0.00207	-0.01029
886			8.85000	6.20644	-4.50114	14.32217	0.57933	-0.08867	0.06378	-0.00340	0.01213	-0.00573	0.00668	-0.00384	0.95714	0.58812	-0.38744	2.71990	0.01440	0.36491	0.05472	0.00041	0.02483	0.00416	-1.84074	4.14819	-9.80859	-0.21879	0.70045	0.04743	-0.00358	-0.00177	0.00122	-16.11338	-0.99709	10.24532	0.00605	0.00372	0.00299	0.00058	-0.00007	0.00024	99.41226	9.65662	-29.87715	-0.15094	-0.02222	0.00306	-0.01063
887			8.86000	6.21816	-4.41187	14.36156	0.57893	-0.09006	0.06271	-0.01399	0.01399	-0.00493	0.00676	-0.00341	0.95880	0.57460	-0.44248	2.67703	0.01410	0.36283	0.05416	0.00033	0.04860	0.00360	-1.85029	4.16296	-9.81873	-0.22036	0.69620	0.04752	-0.00497	-0.03867	0.00068	-16.16565	-0.97364	10.20720	0.00598	0.00374	0.00303	0.00049	-0.00008	0.00023	99.37715	9.63299	-29.83870	-0.15034	-0.02214	0.00373	-0.01111
888			8.87000	6.23956	-4.31438	14.39266	0.57773	-0.09273	0.06082	-0.02248	0.01542	-0.00405	0.00746	-0.00331	0.96089	0.56189	-0.54015	2.64217	0.01756	0.36109	0.05280	0.00050	0.07676	0.00249	-1.86556	4.21233	-9.82298	-0.22803	0.69586	0.04726	-0.00800	-0.08516	0.00054	-16.20908	-0.95013	10.17020	0.00593	0.00376	0.00306	0.00039	-0.00008	0.00022	99.34043	9.60307	-29.80033	-0.14971	-0.02190	0.00392	-0.01102
889			8.88000	6.26693	-4.21412	14.41690	0.57519	-0.09404	0.05899	-0.02650	0.01544	-0.00328	0.00812	-0.00311	0.96264	0.54236	-0.68552	2.62068	0.02208	0.35984	0.05155	0.00101	0.10477	0.00078	-1.88989	4.30355	-9.82716	-0.23647	0.69751	0.04728	-0.01253	-0.13700	0.00104	-16.24148	-0.92679	10.13440	0.00589	0.00377	0.00309	0.00026	-0.00008	0.00021	99.30527	9.56920	-29.76405	-0.14901	-0.02153	0.00361	-0.00969
890			8.89000	6.29553	-4.12045	14.43557	0.57065	-0.09504	0.05695	-0.02609	0.01372	-0.00241	0.00863	-0.00293	0.96188	0.50976	-0.87361	2.62170	0.02660	0.35723	0.05010	0.00182	0.12511	-0.00184	-1.92493	4.43811	-9.84069	-0.24405	0.69921	0.04707	-0.01772	-0.18443	0.00241	-16.25997	-0.90451	10.10324	0.00588	0.00376	0.00310	0.00010	-0.00008	0.00017	99.27665	9.53533	-29.73555	-0.14838	-0.02108	0.00286	-0.00676
891			8.90000	6.32150	-4.04440	14.44698	0.56599	-0.09715	0.05488	-0.02282	0.01058	-0.00122	0.00892	-0.00236	0.95974	0.46333	-1.08720	2.65920	0.02837	0.35333	0.04860	0.00243	0.13113	-0.00525	-1.96930	4.60760	-9.87584	-0.24509	0.70203	0.04585	-0.02160	-0.21476	0.00442	-16.26208	-0.88529	10.08212	0.00589	0.00375	0.00309	-0.00007	-0.00008	0.00009	99.25990	9.50671	-29.72268	-0.14785	-0.02066	0.00190	-0.00241
892			8.91000	6.34257	-3.99362	14.44711	0.56473	-0.09890	0.05346	-0.01845	0.00654	0.00029	0.00841	-0.00187	0.95904	0.40909	-1.29985	2.74204	0.02758	0.34906	0.04779	0.00243	0.12007	-0.00855	-2.01798	4.79225	-9.93931	-0.23996	0.70583	0.04384	-0.02240	-0.21726	0.00606	-16.24649	-0.87139	10.07734	0.00590	0.00373	0.00307	-0.00025	-0.00007	-0.00002	99.25835	9.48827	-29.73348	-0.14742	-0.02035	0.00106	0.00255
893			8.92000	6.35792	-3.96979	14.43240	0.56684	-0.09969	0.05300	-0.01419	0.00270	0.00179	0.00764	-0.00188	0.95984	0.35761	-1.48280	2.86155	0.02674	0.34706	0.04791	0.00196	0.09563	-0.01066	-2.06404	4.96568	-10.02226	-0.23536	0.71290	0.04207	-0.02022	-0.19151	0.00657	-16.21339	-0.86502	10.09488	0.00591	0.00372	0.00305	-0.00042	-0.00007	-0.00016	99.27122	9.48367	-29.77400	-0.14723	-0.02026	0.00068	0.00699
894			8.93000	6.36835	-3.96712	14.40508	0.57039	-0.10015	0.05273	-0.01060	0.00031	0.00251	0.00698	-0.00224	0.96013	0.31873	-1.61717	2.99502	0.02656	0.34708	0.04814	0.00127	0.06666	-0.01089	-2.10190	5.10631	-10.10773	-0.23679	0.72038	0.04109	-0.01657	-0.14846	0.00623	-16.16415	-0.86801	10.13941	0.00591	0.00372	0.00304	-0.00057	-0.00006	-0.00031	99.29411	9.49452	-29.84665	-0.14737	-0.02044	0.00100	0.01016
895			8.94000	6.37544	-3.97229	14.37760	0.57323	-0.09915	0.05299	-0.00697	0.00027	0.00167	0.00680	-0.00273	0.96033	0.29563	-1.70433	3.11971	0.02851	0.35096	0.04871	0.00067	0.04328	-0.00954	-2.12954	5.20804	-10.18796	-0.24412	0.73077	0.04144	-0.01277	-0.10470	0.00593	-16.10171	-0.88056	10.21246	0.00591	0.00374	0.00304	-0.00067	-0.00005	-0.00046	99.32135	9.51925	-29.94905	-0.14793	-0.02093	0.00208	0.01166
896			8.95000	6.37979	-3.96805	14.36878	0.57741	-0.09918	0.05343	-0.00182	0.00269	-0.00097	0.00704	-0.00330	0.95998	0.28517	-1.75966	3.21883	0.02928	0.35479	0.04938	0.00022	0.02934	-0.00699	-2.14751	5.27646	-10.26611	-0.25046	0.73992	0.04227	-0.00913	-0.06839	0.00603	-16.03127	-0.90023	10.30945	0.00592	0.00376	0.00305	-0.00071	-0.00005	-0.00055	99.34697	9.55274	-30.07291	-0.14893	-0.02168	0.00374	0.01097
897			8.96000	6.38023	-3.93910	14.39484	0.58036	-0.09905	0.05344	0.00560	0.00701	-0.00490	0.00726	-0.00462	0.96012	0.28217	-1.79988	3.28152	0.03398	0.35689	0.04947	0.00002	0.02475	-0.00382	-2.15665	5.31999	-10.34793	-0.26336	0.74644	0.04337	-0.00609	-0.04290	0.00671	-15.96132	-0.92238	10.41685	0.00594	0.00378	0.00306	-0.00065	-0.00005	-0.00056	99.36355	9.58757	-30.20328	-0.15005	-0.02248	0.00542	0.00757
898			8.97000	6.37525	-3.87583	14.46449	0.58173	-0.09945	0.05244	0.01392	0.01237	-0.00925	0.00768	-0.00545	0.95975	0.28170	-1.83957	3.30698	0.03731	0.35746	0.04852	-0.00003	0.02736	-0.00075	-2.15778	5.34894	-10.44152	-0.27139	0.75062	0.04310	-0.00321	-0.02879	0.00774	-15.90177	-0.94247	10.51573	0.00597	0.00381	0.00306	-0.00052	-0.00004	-0.00048	99.36321	9.61709	-30.32272	-0.15097	-0.02302	0.00633	0.00190
899			8.98000	6.36525	-3.77502	14.58038	0.58608	-0.09928	0.05074	0.02057	0.01779	-0.01335	0.00769	-0.00612	0.95877	0.28242	-1.88767	3.29875	0.03613	0.35504	0.04706	-0.00019	0.03221	0.00220	-2.15111	5.37165	-10.55276	-0.27094	0.74867	0.04135	0.00018	-0.01971	0.00847	-15.85885	-0.95899	10.59144	0.00600	0.00384	0.00308	-0.00035	-0.00001	-0.00034	99.34190	9.63892	-30.41914	-0.15179	-0.02330	0.00648	-0.00458
900			8.99000	6.35318	-3.63831	14.74206	0.58990	-0.09805	0.04936	0.02312	0.02233	-0.01704	0.00758	-0.00689	0.95982	0.28943	-1.94326	3.25276	0.03702	0.35201	0.04586	-0.00077	0.03477	0.00540	-2.13509	5.38789	-10.67611	-0.27120	0.74523	0.03977	0.00479	-0.00784	0.00856	-15.83363	-0.97290	10.63828	0.00604	0.00387	0.00310	-0.00017	0.00003	-0.00017	99.30077	9.65305	-30.48897	-0.15369	-0.02369	0.00661	-0.01107
901			9.00000	6.34335	-3.47188	14.94543	0.59257	-0.09797	0.04789	0.02073	0.02565	-0.01981	0.00841	-0.00722	0.96131	0.31091	-2.00016	3.16328	0.03819	0.34998	0.04438	-0.00184	0.03407	0.00841	-2.10771	5.39286	-10.79974	-0.27014	0.74290	0.03816	0.01055	0.00716	0.00793	-15.82616	-0.98310	10.64819	0.00611	0.00390	0.00313	0.00001	0.00007	0.00004	99.24162	9.65825	-30.52490	-0.15537	-0.02393	0.00648	-0.01742
902			9.01000	6.33954	-3.28775	15.18095	0.59526	-0.09829	0.04662	0.01495	0.02684	-0.02140	0.01001	-0.00759	0.96247	0.35242	-2.05361	3.03480	0.04032	0.34877	0.04290	-0.00323	0.03141	0.01049	-2.06787	5.38559	-10.91564	-0.27063	0.74010	0.03719	0.01651	0.01978	0.00712	-15.83583	-0.98808	10.62019	0.00619	0.00393	0.00315	0.00018	0.00010	0.00024	99.16619	9.65114	-30.52549	-0.15706	-0.02398	0.00583	-0.02323
903			9.02000	6.34258	-3.10284	15.43451	0.59695	-0.09708	0.04614	0.00915	0.02489	-0.02182	0.01249	-0.00744	0.96244	0.41265	-2.10161	2.88216	0.04196	0.35158	0.04193	-0.00436	0.02862	0.01128	-2.01704	5.37015	-11.02111	-0.26693	0.74105	0.03666	0.02100	0.02531	0.00632	-15.86040	-0.98638	10.55757	0.00629	0.00395	0.00316	0.00031	0.00011	0.00041	99.07759	9.63019	-30.49233	-0.15851	-0.02376	0.00444	-0.02775
904			9.03000	6.34947	-2.93584	15.68795	0.59946	-0.09489	0.04609	0.00617	0.02016	-0.02069	0.01566	-0.00721	0.96144	0.48280	-2.14464	2.72563	0.04238	0.35811	0.04122	-0.00467	0.02679	0.01058	-1.95901	5.35343	-11.11538	-0.25916	0.74684	0.03599	0.02278	0.02206	0.00547	-15.89567	-0.97845	10.46926	0.00642	0.00397	0.00316	0.00040	0.00011	0.00050	98.98128	9.59801	-30.43157	-0.15911	-0.02318	0.00228	-0.02966
905			9.04000	6.35577	-2.80401	15.91949	0.60306	-0.09165	0.04603	0.00592	0.01337	-0.01770	0.01830	-0.00795	0.96061	0.54987	-2.18483	2.58718	0.04497	0.36398	0.04048	-0.00433	0.02596	0.00851	-1.89989	5.34230	-11.19717	-0.25619	0.75181	0.03551	0.02230	0.01118	0.00452	-15.93516	-0.96780	10.37436	0.00656	0.00397	0.00316	0.00043	0.00010	0.00050	98.88622	9.56144	-30.35882	-0.16021	-0.02273	0.00021	-0.02855
906			9.05000	6.35896	-2.72090	16.10787	0.60762	-0.08897	0.04613	0.00623	0.00569	-0.01320	0.02006	-0.00906	0.95910	0.60231	-2.22406	2.48366	0.04660	0.36687	0.04011	-0.00313	0.02522	0.00578	-1.84558	5.34125	-11.26231	-0.25393	0.75374	0.03521	0.01980	-0.00309	0.00325	-15.97325	-0.95694	10.28703	0.00668	0.00398	0.00315	0.00040	0.00008	0.00043	98.80144	9.52840	-30.28501	-0.16133	-0.02247	-0.00119	-0.02474
907			9.06000	6.35929	-2.69480	16.23768	0.61309	-0.08476	0.04699	0.00540	-0.00208	-0.00792	0.02071	-0.01096	0.95637	0.63332	-2.26185	2.42110	0.04872	0.36774	0.04079	-0.00151	0.02276	0.00324	-1.80066	5.35041	-11.30321	-0.25627	0.75451	0.03598	0.01658	-0.01480	0.00149	-16.00684	-0.94620	10.21652	0.00677	0.00399	0.00317	0.00035	0.00004	0.00034	98.73395	9.50384	-30.21726	-0.16229	-0.02233	-0.00195	-0.01889
908			9.07000	6.35812	-2.72744	16.30319	0.61702	-0.07777	0.04883	0.00338	-0.00855	-0.00246	0.02034	-0.01240	0.95039	0.64139	-2.29396	2.39173	0.04774	0.36835	0.04274	0.00023	0.01613	0.00165	-1.76708	5.36521	-11.30911	-0.25542	0.75537	0.03755	0.01320	-0.01741	-0.00108	-16.03399	-0.93445	10.16724	0.00681	0.00402	0.00320	0.00025	-0.00001	0.00021	98.68870	9.48926	-30.15990	-0.16252	-0.02209	-0.00260	-0.01115
909			9.08000	6.35638	-2.81359	16.30913	0.61989	-0.07151	0.05067	0.00096	-0.01309	0.00258	0.01847	-0.01281	0.94463	0.62971	-2.31153	2.37637	0.04268	0.36507	0.04499	0.00137	0.00232	0.00166	-1.74460	5.37578	-11.26921	-0.25055	0.75207	0.03921	0.01071	-0.00396	-0.00457	-16.05062	-0.92163	10.14453	0.00680	0.00405	0.00324	0.00010	-0.00007	0.00006	98.67136	9.48483	-30.12010	-0.16213	-0.02180	-0.00305	-0.00145
910			9.09000	6.35454	-2.94247	16.26830	0.62296	-0.06536	0.05232	-0.00149	-0.01552	0.00650	0.01517	-0.01258	0.94031	0.60622	-2.30081	2.34936	0.03433	0.35906	0.04728	0.00151	-0.02043	0.00377	-1.73065	5.36716	-11.17484	-0.24343	0.74562	0.04093	0.00994	0.03075	-0.00886	-16.05186	-0.90914	10.15323	0.00674	0.00407	0.00328	-0.00009	-0.00013	-0.00012	98.68729	9.48947	-30.10622	-0.16133	-0.02164	-0.00288	0.00959
911			9.10000	6.35330	-3.09971	16.19754	0.62371	-0.06065	0.05360	-0.00420	-0.01628	0.00884	0.01039	-0.01191	0.93689	0.58274	-2.24540	2.28560	0.02554	0.34795	0.04922	0.00090	-0.05112	0.00788	-1.72092	5.32105	-11.02167	-0.23774	0.73120	0.04300	0.01121	0.08711	-0.01373	-16.03433	-0.89823	10.19308	0.00663	0.00408	0.00331	-0.00031	-0.00017	-0.00027	98.73907	9.50014	-30.12275	-0.16021	-0.02167	-0.00201	0.02055
912			9.11000	6.35389	-3.26909	16.11430	0.62313	-0.05838	0.05464	-0.00721	-0.01602	0.00952	0.00504	-0.01074	0.93616	0.57283	-2.13064	2.16734	0.01705	0.33405	0.05072	0.00008	-0.08552	0.01324	-1.71016	5.21973	-10.81170	-0.23433	0.71121	0.04559	0.01431	0.15836	-0.01879	-15.99749	-0.89012	10.25737	0.00648	0.00407	0.00330	-0.00050	-0.00018	-0.00038	98.82412	9.51266	-30.16796	-0.15877	-0.02187	-0.00060	0.02952
913			9.12000	6.35722	-3.43440	16.03369	0.62257	-0.05643	0.05602	-0.00967	-0.01453	0.00888	0.00098	-0.00898	0.93735	0.58806	-1.94906	1.98926	0.00815	0.32555	0.05210	-0.00033	-0.11943	0.01851	-1.69313	5.05197	-10.55537	-0.23094	0.69577	0.04880	0.01833	0.23235	-0.02326	-15.94431	-0.88706	10.33338	0.00632	0.00402	0.00326	-0.00063	-0.00014	-0.00041	98.93381	9.52303	-30.23345	-0.15708	-0.02213	0.00099	0.03496
914			9.13000	6.36287	-3.58252	15.96615	0.61893	-0.05493	0.05663	-0.01038	-0.01223	0.00722	-0.00151	-0.00662	0.94007	0.63341	-1.70609	1.76432	0.00167	0.32247	0.05214	-0.00015	-0.14594	0.02144	-1.66621	4.82117	-10.27503	-0.22912	0.68381	0.05150	0.02194	0.28906	-0.02532	-15.88024	-0.89202	10.40562	0.00616	0.00396	0.00321	-0.00070	-0.00005	-0.00036	99.05613	9.52925	-30.30721	-0.15484	-0.02226	0.00240	0.03643
915			9.14000	6.36919	-3.70420	15.91664	0.61306	-0.05313	0.05674	-0.00912	-0.00928	0.00515	-0.00246	-0.00422	0.94439	0.70441	-1.42527	1.52364	-0.00126	0.32523	0.05118	0.00016	-0.15739	0.02078	-1.62955	4.55147	-10.00424	-0.22754	0.67705	0.05322	0.02341	0.30937	-0.02374	-15.81182	-0.90720	10.46232	0.00604	0.00387	0.00315	-0.00069	0.00005	-0.00026	99.17918	9.53102	-30.37966	-0.15297	-0.02239	0.00377	0.03446
916			9.15000	6.37470	-3.79288	15.88478	0.60989	-0.05295	0.05640	-0.00730	-0.00612	0.00326	-0.00195	-0.00262	0.94925	0.78924	-1.14589	1.30591	-0.00303	0.33125	0.04957	0.00043	-0.14705	0.01679	-1.58775	4.28328	-9.77746	-0.22239	0.67542	0.05329	0.02166	0.28423	-0.01861	-15.74707	-0.93023	10.49143	0.00594	0.00377	0.00308	-0.00061	0.00013	-0.00011	99.29247	9.52835	-30.43903	-0.15049	-0.02227	0.00486	0.02974
917			9.16000	6.37954	-3.84323	15.86546	0.60987	-0.05363	0.05598	-0.00656	-0.00261	0.00196	-0.00088	-0.00266	0.95493	0.87544	-0.91135	1.14243	-0.00066	0.33718	0.04795	0.00009	-0.11363	0.01083	-1.54699	4.05835	-9.61638	-0.22091	0.67536	0.05271	0.01802	0.21760	-0.01187	-15.69328	-0.95642	10.49112	0.00586	0.00368	0.00302	-0.00047	0.00018	0.00004	99.38873	9.51991	-30.48192	-0.14826	-0.02208	0.00569	0.02355
918			9.17000	6.38478	-3.85282	15.85109	0.61216	-0.05312	0.05581	-0.00736	0.00102	0.00139	0.00103	-0.00388	0.95942	0.95363	-0.75592	1.05299	0.00448	0.34512	0.04678	-0.00055	-0.06303	0.00399	-1.51199	3.90723	-9.52885	-0.22265	0.67998	0.05206	0.01322	0.12338	-0.00485	-15.65553	-0.98077	10.46170	0.00578	0.00359	0.00296	-0.00029	0.00021	0.00018	99.46351	9.50445	-30.50534	-0.14611	-0.02177	0.00601	0.01658
919			9.18000	6.39126	-3.82442	15.83467	0.61546	-0.05276	0.05611	-0.00890	0.00416	0.00152	0.00337	-0.00523	0.96205	1.01645	-0.70057	1.04803	0.00915	0.35227	0.04644	-0.00083	-0.00110	-0.00320	-1.48592	3.84769	-9.51499	-0.22326	0.68512	0.05175	0.00736	0.01253	0.00188	-15.63630	-1.00113	10.40607	0.00572	0.00350	0.00288	-0.00011	0.00022	0.00029	99.51457	9.48202	-30.50733	-0.14406	-0.02134	0.00574	0.00940
920			9.19000	6.39863	-3.76658	15.81019	0.61827	-0.05269	0.05651	-0.01001	0.00641	0.00237	0.00536	-0.00685	0.96331	1.05603	-0.75381	1.13194	0.01524	0.35606	0.04666	-0.00067	0.06498	-0.01061	-1.47136	3.88737	-9.57105	-0.22653	0.68764	0.05185	0.00044	-0.10403	0.00809	-15.63623	-1.01791	10.33071	0.00568	0.00341	0.00281	0.00007	0.00022	0.00036	99.54113	9.45394	-30.48810	-0.14259	-0.02087	0.00486	0.00251
921			9.20000	6.40565	-3.69130	15.77119	0.61950	-0.05431	0.05707	-0.01023	0.00784	0.00406	0.00699	-0.00877	0.96278	1.06315	-0.91449	1.30477	0.02327	0.35543	0.04751	0.00039	0.12709	-0.01813	-1.47176	4.02560	-9.68955	-0.23386	0.68828	0.05241	-0.00801	-0.21470	0.01357	-15.65400	-1.03206	10.24479	0.00567	0.00334	0.00274	0.00023	0.00021	0.00038	99.54411	9.42214	-30.45006	-0.14202	-0.02047	0.00349	-0.00356
922			9.21000	6.41117	-3.61133	15.71056	0.61873	-0.05680	0.05722	-0.01011	0.00825	0.00631	0.00849	-0.01050	0.96168	1.02986	-1.17158	1.56166	0.03280	0.35257	0.04834	0.00275	0.17623	-0.02487	-1.49022	4.25238	-9.85905	-0.24463	0.69108	0.05258	-0.01784	-0.30693	0.01765	-15.68528	-1.04308	10.15761	0.00568	0.00330	0.00269	0.00033	0.00018	0.00037	99.52745	9.38933	-30.39616	-0.14251	-0.02020	0.00196	-0.00838
923			9.22000	6.41530	-3.54006	15.62683	0.61586	-0.05726	0.05739	-0.01096	0.00686	0.00825	0.01036	-0.01167	0.96236	0.95487	-1.49770	1.88419	0.04475	0.35322	0.04928	0.00637	0.20367	-0.02929	-1.52751	4.54444	-10.06190	-0.25947	0.70415	0.05232	-0.02755	-0.36762	0.01956	-15.72414	-1.04860	10.07590	0.00569	0.00328	0.00267	0.00038	0.00013	0.00034	99.49644	9.35748	-30.32891	-0.14365	-0.02002	0.00035	-0.01187
924			9.23000	6.42048	-3.49336	15.53125	0.61392	-0.05517	0.05858	-0.01401	0.00354	0.00889	0.01212	-0.01187	0.96300	0.84920	-1.84352	2.23182	0.05280	0.35674	0.05129	0.00923	0.19982	-0.03016	-1.57902	4.86191	-10.27264	-0.27014	0.72268	0.05241	-0.03359	-0.37941	0.01900	-15.76394	-1.04626	10.00387	0.00572	0.00329	0.00268	0.00035	0.00007	0.00030	99.45618	9.32664	-30.25193	-0.14499	-0.01976	-0.00151	-0.01384
925			9.24000	6.43037	-3.48653	15.44547	0.61198	-0.05376	0.05979	-0.01927	-0.00087	0.00751	0.01210	-0.01111	0.96176	0.73343	-2.14951	2.54883	0.05481	0.35468	0.05342	0.00956	0.16051	-0.02606	-1.63613	5.15729	-10.46204	-0.27430	0.73082	0.05254	-0.03363	-0.33223	0.01587	-15.79614	-1.03593	9.94527	0.00575	0.00332	0.00270	0.00023	0.00000	0.00023	99.41245	9.29570	-30.17222	-0.14561	-0.01927	-0.00363	-0.01361
926			9.25000	6.44797	-3.52783	15.38995	0.60889	-0.05176	0.06137	-0.02568	-0.00542	0.00461	0.01082	-0.00942	0.95947	0.62901	-2.36933	2.78445	0.05214	0.35193	0.05557	0.00758	0.10053	-0.01760	-1.68973	5.39251	-10.60505	-0.27032	0.73538	0.05272	-0.02757	-0.24563	0.01073	-15.81065	-1.02190	9.91153	0.00579	0.00338	0.00274	0.00003	-0.00005	0.00011	99.37251	9.26391	-30.10656	-0.14706	-0.01909	-0.00493	-0.01146
927			9.26000	6.47430	-3.61532	15.37328	0.60645	-0.04815	0.06356	-0.03194	-0.00877	0.00145	0.00844	-0.00720	0.95660	0.55228	-2.48093	2.90831	0.04468	0.35017	0.05789	0.00425	0.03397	-0.00668	-1.73216	5.54674	-10.68489	-0.25712	0.73779	0.05305	-0.01693	-0.13929	0.00434	-15.80240	-1.00778	9.90549	0.00585	0.00345	0.00280	-0.00018	-0.00009	-0.00001	99.34064	9.23128	-30.06352	-0.14891	-0.01929	-0.00496	-0.00865
928			9.27000	6.50823	-3.73824	15.38760	0.60402	-0.04559	0.06518	-0.03677	-0.01066	-0.00049	0.00494	-0.00535	0.95472	0.51438	-2.48184	2.91563	0.03735	0.34550	0.05916	0.00109	-0.02997	0.00439	-1.75674	5.61159	-10.69274	-0.24343	0.73378	0.05318	-0.00421	-0.02551	-0.00263	-15.77431	-0.99551	9.92272	0.00592	0.00353	0.00286	-0.00034	-0.00011	-0.00009	99.31607	9.19900	-30.04355	-0.15121	-0.01983	-0.00384	-0.00669
929			9.28000	6.54662	-3.88066	15.41233	0.60191	-0.04365	0.06624	-0.03925	-0.01104	-0.00022	0.00118	-0.00442	0.95489	0.52253	-2.38080	2.82405	0.03375	0.34012	0.05937	-0.00164	-0.08555	0.01320	-1.75760	5.58484	-10.62677	-0.23589	0.72689	0.05354	0.00938	0.08711	-0.00956	-15.73567	-0.98520	9.95136	0.00601	0.00361	0.00291	-0.00040	-0.00011	-0.00013	99.29397	9.16980	-30.03843	-0.15337	-0.02041	-0.00242	-0.00630
930			9.29000	6.58541	-4.02581	15.42460	0.60163	-0.04178	0.06727	-0.03937	-0.01010	0.00205	-0.00128	-0.00339	0.95667	0.58041	-2.19125	2.66340	0.02954	0.33945	0.05921	-0.00390	-0.13267	0.01881	-1.73064	5.46809	-10.49149	-0.22690	0.72329	0.05405	0.02252	0.19311	-0.01588	-15.69671	-0.97696	9.98101	0.00612	0.00367	0.00296	-0.00037	-0.00009	-0.00012	99.26963	9.14656	-30.03959	-0.15559	-0.02089	-0.00129	-0.00707
931			9.30000	6.62132	-4.15992	15.40942	0.60216	-0.04083	0.06747	-0.03784	-0.00852	0.00525	-0.00218	-0.00294	0.95959	0.68724	-1.92915	2.46452	0.02853	0.34183	0.05794	-0.00601	-0.16968	0.02104	-1.67498	5.26893	-10.29804	-0.22456	0.72020	0.05472	0.03421	0.28190	-0.02090	-15.66499	-0.96955	10.00250	0.00624	0.00370	0.00300	-0.00029	-0.00008	-0.00008	99.24200	9.13074	-30.03797	-0.15667	-0.02093	-0.00114	-0.00737
932			9.31000	6.65289	-4.27355	15.36332	0.60094	-0.03979	0.06661	-0.03559	-0.00645	0.00807	-0.00164	-0.00311	0.96233	0.83518	-1.61737	2.25404	0.03260	0.34729	0.05543	-0.00879	-0.19137	0.02021	-1.59497	5.00705	-10.06532	-0.23113	0.71705	0.05548	0.04354	0.33555	-0.02372	-15.64310	-0.96204	10.01873	0.00637	0.00371	0.00302	-0.00019	-0.00008	-0.00007	99.21626	9.12114	-30.03602	-0.15723	-0.02073	-0.00172	-0.00556
933			9.32000	6.68045	-4.36055	15.29275	0.60052	-0.03911	0.06568	-0.03386	-0.00427	0.00952	0.00030	-0.00318	0.96311	1.00767	-1.29163	2.05584	0.03513	0.35594	0.05290	-0.01044	-0.19115	0.01734	-1.50057	4.71932	-9.82135	-0.23561	0.71515	0.05624	0.04699	0.33872	-0.02353	-15.62999	-0.95396	10.03512	0.00649	0.00368	0.00300	-0.00010	-0.00008	-0.00008	99.20129	9.11565	-30.03925	-0.15731	-0.02049	-0.00251	-0.00132
934			9.33000	6.70605	-4.41706	15.21248	0.59807	-0.03898	0.06432	-0.03346	-0.00215	0.00887	0.00257	-0.00364	0.96115	1.18411	-0.99551	1.88910	0.04003	0.36313	0.05012	-0.01170	-0.16492	0.01330	-1.40484	4.45195	-9.59865	-0.24201	0.71116	0.05653	0.04494	0.28975	-0.02010	-15.62414	-0.94611	10.05426	0.00658	0.00365	0.00297	-0.00001	-0.00008	-0.00008	99.20427	9.11172	-30.05113	-0.15729	-0.02051	-0.00266	0.00379
935			9.34000	6.73302	-4.44177	15.14268	0.59602	-0.03934	0.06313	-0.03477	-0.00026	0.00620	0.00414	-0.00408	0.95728	1.34794	-0.76518	1.76239	0.04327	0.36573	0.04789	-0.01141	-0.11849	0.00928	-1.31877	4.24257	-9.42437	-0.24366	0.70199	0.05636	0.03761	0.20499	-0.01431	-15.62796	-0.93795	10.06967	0.00664	0.00360	0.00292	0.00014	-0.00007	-0.00002	99.22469	9.10446	-30.06586	-0.15743	-0.02077	-0.00210	0.00720
936			9.35000	6.76430	-4.43768	15.10130	0.59498	-0.04026	0.06246	-0.03686	0.00122	0.00237	0.00512	-0.00420	0.95502	1.48943	-0.61930	1.67558	0.04506	0.36575	0.04640	-0.00994	-0.06409	0.00563	-1.24911	4.11070	-9.31476	-0.23936	0.69344	0.05580	0.02701	0.10780	-0.00741	-15.64739	-0.92624	10.06660	0.00665	0.00353	0.00286	0.00032	-0.00006	0.00009	99.25391	9.08624	-30.06877	-0.15665	-0.02076	-0.00197	0.00770
937			9.36000	6.80032	-4.41253	15.09521	0.59418	-0.04209	0.06186	-0.03783	0.00214	-0.00129	0.00541	-0.00504	0.95525	1.60232	-0.56099	1.62839	0.05079	0.36230	0.04517	-0.00846	-0.01105	0.00203	-1.20018	4.06113	-9.27581	-0.23981	0.68552	0.05517	0.01549	0.01226	-0.00045	-15.68433	-0.90932	10.04024	0.00662	0.00346	0.00279	0.00049	-0.00005	0.00020	99.28295	9.05099	-30.05373	-0.15569	-0.02043	-0.00272	0.00623
938			9.37000	6.83853	-4.37711	15.11815	0.59359	-0.04320	0.06200	-0.03606	0.00234	-0.00365	0.00596	-0.00630	0.95647	1.68074	-0.58305	1.62506	0.05889	0.36066	0.04467	-0.00604	0.03458	-0.00184	-1.17573	4.09002	-9.30586	-0.24273	0.68531	0.05476	0.00269	-0.07484	0.00591	-15.73307	-0.88817	9.99395	0.00655	0.00340	0.00272	0.00055	-0.00004	0.00025	99.30721	8.99884	-30.02136	-0.15408	-0.01972	-0.00424	0.00448
939			9.38000	6.87450	-4.34294	15.15501	0.59365	-0.04372	0.06213	-0.03129	0.00186	-0.00415	0.00732	-0.00720	0.95855	1.71934	-0.67227	1.67234	0.06610	0.36362	0.04405	-0.00211	0.07126	-0.00599	-1.17877	4.18881	-9.39713	-0.24370	0.69632	0.05342	-0.01093	-0.15185	0.01098	-15.78215	-0.86794	9.94325	0.00647	0.00335	0.00266	0.00049	-0.00002	0.00022	99.32729	8.93600	-29.98349	-0.15252	-0.01900	-0.00561	0.00361
940			9.39000	6.90427	-4.31960	15.18851	0.59336	-0.04260	0.06240	-0.02452	0.00088	-0.00287	0.00867	-0.00826	0.95977	1.71549	-0.81219	1.77408	0.07410	0.36837	0.04369	0.00283	0.09725	-0.00996	-1.21017	4.34476	-9.53673	-0.24784	0.71259	0.05182	-0.02418	-0.21363	0.01425	-15.82107	-0.85405	9.90381	0.00641	0.00332	0.00262	0.00035	-0.00001	0.00014	99.34496	8.87150	-29.95289	-0.15142	-0.01856	-0.00621	0.00346
941			9.40000	6.92559	-4.31317	15.20470	0.59354	-0.04108	0.06288	-0.01713	-0.00028	-0.00032	0.00926	-0.00869	0.95948	1.67198	-0.98245	1.92451	0.07797	0.37102	0.04395	0.00747	0.10744	-0.01305	-1.26709	4.53898	-9.70577	-0.24792	0.72625	0.04985	-0.03416	-0.24689	0.01519	-15.84495	-0.84822	9.88355	0.00636	0.00331	0.00260	0.00019	0.00000	0.00005	99.36080	8.81321	-29.93589	-0.15089	-0.01847	-0.00594	0.00336
942			9.41000	6.93785	-4.32654	15.19532	0.59634	-0.03983	0.06388	-0.01027	-0.00141	0.00287	0.00914	-0.00817	0.95964	1.60003	-1.15378	2.10464	0.07554	0.37216	0.04513	0.00950	0.09520	-0.01444	-1.34100	4.74200	-9.87837	-0.24082	0.73713	0.04771	-0.03713	-0.23507	0.01351	-15.85483	-0.84796	9.88086	0.00632	0.00330	0.00259	0.00006	-0.00000	-0.00001	99.37389	8.76598	-29.93090	-0.15080	-0.01859	-0.00525	0.00284
943			9.42000	6.94181	-4.35980	15.15830	0.59712	-0.03816	0.06481	-0.00454	-0.00236	0.00615	0.00860	-0.00717	0.95811	1.52074	-1.28570	2.28297	0.07142	0.37264	0.04645	0.00837	0.05724	-0.01323	-1.41764	4.91191	-10.02270	-0.23207	0.74440	0.04564	-0.03231	-0.16809	0.00939	-15.85508	-0.84910	9.88871	0.00627	0.00330	0.00260	-0.00002	-0.00002	-0.00004	99.38301	8.73124	-29.93185	-0.15069	-0.01867	-0.00469	0.00198
944			9.43000	6.93895	-4.41018	15.09558	0.59793	-0.03651	0.06532	-0.00012	-0.00301	0.00917	0.00746	-0.00647	0.95530	1.45870	-1.33845	2.42622	0.06623	0.37119	0.04747	0.00500	0.00121	-0.00966	-1.48101	5.00649	-10.10845	-0.22644	0.74298	0.04449	-0.02211	-0.05969	0.00382	-15.85008	-0.84803	9.90084	0.00622	0.00332	0.00263	-0.00007	-0.00004	-0.00005	99.38847	8.70887	-29.93409	-0.15050	-0.01864	-0.00450	0.00143
945			9.44000	6.93057	-4.47289	15.00948	0.59967	-0.03536	0.06573	0.00330	-0.00334	0.01191	0.00606	-0.00635	0.95466	1.42884	-1.29542	2.51595	0.06238	0.36974	0.04824	0.00147	-0.05406	-0.00533	-1.52118	5.00646	-10.11902	-0.22837	0.73581	0.04515	-0.01061	0.04971	-0.00203	-15.84177	-0.84344	9.91520	0.00617	0.00335	0.00265	-0.00010	-0.00006	-0.00006	99.39314	8.69843	-29.93679	-0.15040	-0.01859	-0.00438	0.00160
946			9.45000	6.91752	-4.54277	14.90193	0.60041	-0.03430	0.06529	0.00572	-0.00336	0.01402	0.00499	-0.00674	0.95579	1.42868	-1.17411	2.55694	0.06209	0.37032	0.04791	-0.00091	-0.09135	-0.00185	-1.53857	4.92774	-10.05870	-0.23850	0.72827	0.04645	-0.00103	0.12281	-0.00714	-15.83088	-0.83688	9.93171	0.00612	0.00337	0.00267	-0.00012	-0.00006	-0.00007	99.39977	8.69916	-29.94008	-0.15044	-0.01862	-0.00406	0.00221
947			9.46000	6.90128	-4.61411	14.77801	0.59744	-0.03546	0.06383	0.00679	-0.00331	0.01501	0.00441	-0.00673	0.95751	1.44451	-1.01393	2.56732	0.06406	0.37065	0.04645	-0.00193	-0.10418	0.00003	-1.54081	4.80858	-9.94749	-0.24979	0.72051	0.04715	0.00502	0.14781	-0.01047	-15.81890	-0.83192	9.95008	0.00609	0.00339	0.00270	-0.00012	-0.00005	-0.00008	99.40901	8.70991	-29.94314	-0.15043	-0.01866	-0.00371	0.00277
948			9.47000	6.88393	-4.68148	14.64643	0.59517	-0.03589	0.06324	0.00672	-0.00298	0.01506	0.00436	-0.00588	0.95901	1.46295	-0.85211	2.56423	0.06229	0.37346	0.04584	-0.00175	-0.09889	0.00072	-1.53637	4.68592	-9.80980	-0.25270	0.71639	0.04786	0.00739	0.13700	-0.01193	-15.80796	-0.83181	9.96966	0.00611	0.00343	0.00275	-0.00009	-0.00001	-0.00009	99.41994	8.73074	-29.94600	-0.15035	-0.01872	-0.00339	0.00286
949			9.48000	6.86710	-4.74138	14.51754	0.59340	-0.03661	0.06329	0.00641	-0.00258	0.01410	0.00463	-0.00453	0.96066	1.47684	-0.71013	2.55719	0.05857	0.37687	0.04587	-0.00108	-0.08395	0.00087	-1.53025	4.58186	-9.66698	-0.25042	0.71491	0.04851	0.00752	0.10779	-0.01178	-15.80135	-0.83742	9.98742	0.00615	0.00346	0.00280	-0.00002	0.00002	-0.00007	99.42986	8.76291	-29.94915	-0.15073	-0.01900	-0.00263	0.00168
950			9.49000	6.85135	-4.79212	14.40173	0.59236	-0.03878	0.06332	0.00668	-0.00222	0.01210	0.00464	-0.00335	0.96136	1.48427	-0.59639	2.54907	0.05415	0.37709	0.04599	-0.00043	-0.06488	0.00088	-1.52394	4.50577	-9.53531	-0.24664	0.71053	0.04895	0.00691	0.07205	-0.01039	-15.80469	-0.84616	9.99349	0.00619	0.00349	0.00284	0.00011	0.00006	0.00002	99.43247	8.80564	-29.94778	-0.15174	-0.01952	-0.00156	-0.00154
951			9.50000	6.83663	-4.83257	14.30725	0.59201	-0.03968	0.06291	0.00781	-0.00173	0.00937	0.00422	-0.00303	0.96001	1.48611	-0.51248	2.54045	0.05075	0.37547	0.04573	0.00004	-0.04551	0.00075	-1.51714	4.45923	-9.42614	-0.24431	0.70364	0.04895	0.00612	0.03743	-0.00812	-15.82275	-0.85374	9.97573	0.00623	0.00350	0.00285	0.00026	0.00008	0.00014	99.42077	8.85454	-29.93283	-0.15272	-0.01988	-0.00118	-0.00604
[truncated: 823 more rows]
[truncated: 11 more columns]
