# Supplementary material for: Analysis of the impact of different landing heights and lateralities on lower limb joint load based on statistical parametric mapping
Source: PLoS One. 2025 May 30;20(5):e0324656. doi: 10.1371/journal.pone.0324656 (PMC12124505; doi:10.1371/journal.pone.0324656)
Supplement: S1 File — (ZIP) [file pone.0324656.s001.zip › Original data/004/左前30.xlsx]

## Sheet: Sheet1
Var1	C__Users_dell_Documents_Qualisys_GAIT1214_Data_zhupengbo_zhupen	C__Users_dell_Documents_Qualisys_GAIT1214_Data_zhupengbo_zhu_1	C__Users_dell_Documents_Qualisys_GAIT1214_Data_zhupengbo_zhu_2	C__Users_dell_Documents_Qualisys_GAIT1214_Data_zhupengbo_zhu_3	C__Users_dell_Documents_Qualisys_GAIT1214_Data_zhupengbo_zhu_4	C__Users_dell_Documents_Qualisys_GAIT1214_Data_zhupengbo_zhu_5	C__Users_dell_Documents_Qualisys_GAIT1214_Data_zhupengbo_zhu_6	C__Users_dell_Documents_Qualisys_GAIT1214_Data_zhupengbo_zhu_7	C__Users_dell_Documents_Qualisys_GAIT1214_Data_zhupengbo_zhu_8	C__Users_dell_Documents_Qualisys_GAIT1214_Data_zhupengbo_zhu_9	C__Users_dell_Documents_Qualisys_GAIT1214_Data_zhupengbo_zhu_10	C__Users_dell_Documents_Qualisys_GAIT1214_Data_zhupengbo_zhu_11	C__Users_dell_Documents_Qualisys_GAIT1214_Data_zhupengbo_zhu_12	C__Users_dell_Documents_Qualisys_GAIT1214_Data_zhupengbo_zhu_13	C__Users_dell_Documents_Qualisys_GAIT1214_Data_zhupengbo_zhu_14	C__Users_dell_Documents_Qualisys_GAIT1214_Data_zhupengbo_zhu_15	C__Users_dell_Documents_Qualisys_GAIT1214_Data_zhupengbo_zhu_16	C__Users_dell_Documents_Qualisys_GAIT1214_Data_zhupengbo_zhu_17	C__Users_dell_Documents_Qualisys_GAIT1214_Data_zhupengbo_zhu_18	C__Users_dell_Documents_Qualisys_GAIT1214_Data_zhupengbo_zhu_19	C__Users_dell_Documents_Qualisys_GAIT1214_Data_zhupengbo_zhu_20	C__Users_dell_Documents_Qualisys_GAIT1214_Data_zhupengbo_zhu_21	C__Users_dell_Documents_Qualisys_GAIT1214_Data_zhupengbo_zhu_22	C__Users_dell_Documents_Qualisys_GAIT1214_Data_zhupengbo_zhu_23	C__Users_dell_Documents_Qualisys_GAIT1214_Data_zhupengbo_zhu_24	C__Users_dell_Documents_Qualisys_GAIT1214_Data_zhupengbo_zhu_25	C__Users_dell_Documents_Qualisys_GAIT1214_Data_zhupengbo_zhu_26	C__Users_dell_Documents_Qualisys_GAIT1214_Data_zhupengbo_zhu_27	C__Users_dell_Documents_Qualisys_GAIT1214_Data_zhupengbo_zhu_28	C__Users_dell_Documents_Qualisys_GAIT1214_Data_zhupengbo_zhu_29	C__Users_dell_Documents_Qualisys_GAIT1214_Data_zhupengbo_zhu_30	C__Users_dell_Documents_Qualisys_GAIT1214_Data_zhupengbo_zhu_31	C__Users_dell_Documents_Qualisys_GAIT1214_Data_zhupengbo_zhu_32	C__Users_dell_Documents_Qualisys_GAIT1214_Data_zhupengbo_zhu_33	C__Users_dell_Documents_Qualisys_GAIT1214_Data_zhupengbo_zhu_34	C__Users_dell_Documents_Qualisys_GAIT1214_Data_zhupengbo_zhu_35	C__Users_dell_Documents_Qualisys_GAIT1214_Data_zhupengbo_zhu_36	C__Users_dell_Documents_Qualisys_GAIT1214_Data_zhupengbo_zhu_37	C__Users_dell_Documents_Qualisys_GAIT1214_Data_zhupengbo_zhu_38	C__Users_dell_Documents_Qualisys_GAIT1214_Data_zhupengbo_zhu_39	C__Users_dell_Documents_Qualisys_GAIT1214_Data_zhupengbo_zhu_40	C__Users_dell_Documents_Qualisys_GAIT1214_Data_zhupengbo_zhu_41	C__Users_dell_Documents_Qualisys_GAIT1214_Data_zhupengbo_zhu_42	C__Users_dell_Documents_Qualisys_GAIT1214_Data_zhupengbo_zhu_43	C__Users_dell_Documents_Qualisys_GAIT1214_Data_zhupengbo_zhu_44	C__Users_dell_Documents_Qualisys_GAIT1214_Data_zhupengbo_zhu_45	C__Users_dell_Documents_Qualisys_GAIT1214_Data_zhupengbo_zhu_46	C__Users_dell_Documents_Qualisys_GAIT1214_Data_zhupengbo_zhu_47	C__Users_dell_Documents_Qualisys_GAIT1214_Data_zhupengbo_zhu_48
	CD	ZD	TIME	Left Ankle Angles	Left Ankle Angles	Left Ankle Angles	Left Ankle Moment	Left Ankle Moment	Left Ankle Moment	Left Ankle Power	Left Ankle Power	Left Ankle Power	Left GRF	Left GRF	Left GRF	Left Knee Angles	Left Knee Angles	Left Knee Angles	Left Knee Moment	Left Knee Moment	Left Knee Moment	Left Knee Power	Left Knee Power	Left Knee Power	Left Hip Angles	Left Hip Angles	Left Hip Angles	Left Hip Moment	Left Hip Moment	Left Hip Moment	Left Hip Power	Left Hip Power	Left Hip Power	Right Ankle Angles	Right Ankle Angles	Right Ankle Angles	Right Ankle Moment	Right Ankle Moment	Right Ankle Moment	Right Ankle Power	Right Ankle Power	Right Ankle Power	Right Knee Angles	Right Knee Angles	Right Knee Angles	Right Knee Moment	Right Knee Moment	Right Knee Moment	Right Knee Power
	EVENT_LABEL	EVENT_LABEL	FRAME_NUMBERS	LINK_MODEL_BASED	LINK_MODEL_BASED	LINK_MODEL_BASED	LINK_MODEL_BASED	LINK_MODEL_BASED	LINK_MODEL_BASED	LINK_MODEL_BASED	LINK_MODEL_BASED	LINK_MODEL_BASED	LINK_MODEL_BASED	LINK_MODEL_BASED	LINK_MODEL_BASED	LINK_MODEL_BASED	LINK_MODEL_BASED	LINK_MODEL_BASED	LINK_MODEL_BASED	LINK_MODEL_BASED	LINK_MODEL_BASED	LINK_MODEL_BASED	LINK_MODEL_BASED	LINK_MODEL_BASED	LINK_MODEL_BASED	LINK_MODEL_BASED	LINK_MODEL_BASED	LINK_MODEL_BASED	LINK_MODEL_BASED	LINK_MODEL_BASED	LINK_MODEL_BASED	LINK_MODEL_BASED	LINK_MODEL_BASED	LINK_MODEL_BASED	LINK_MODEL_BASED	LINK_MODEL_BASED	LINK_MODEL_BASED	LINK_MODEL_BASED	LINK_MODEL_BASED	LINK_MODEL_BASED	LINK_MODEL_BASED	LINK_MODEL_BASED	LINK_MODEL_BASED	LINK_MODEL_BASED	LINK_MODEL_BASED	LINK_MODEL_BASED	LINK_MODEL_BASED	LINK_MODEL_BASED	LINK_MODEL_BASED
	ORIGINAL	ORIGINAL	ORIGINAL	ORIGINAL	ORIGINAL	ORIGINAL	ORIGINAL	ORIGINAL	ORIGINAL	ORIGINAL	ORIGINAL	ORIGINAL	ORIGINAL	ORIGINAL	ORIGINAL	ORIGINAL	ORIGINAL	ORIGINAL	ORIGINAL	ORIGINAL	ORIGINAL	ORIGINAL	ORIGINAL	ORIGINAL	ORIGINAL	ORIGINAL	ORIGINAL	ORIGINAL	ORIGINAL	ORIGINAL	ORIGINAL	ORIGINAL	ORIGINAL	ORIGINAL	ORIGINAL	ORIGINAL	ORIGINAL	ORIGINAL	ORIGINAL	ORIGINAL	ORIGINAL	ORIGINAL	ORIGINAL	ORIGINAL	ORIGINAL	ORIGINAL	ORIGINAL	ORIGINAL	ORIGINAL
ITEM	X	X	X	X	Y	Z	X	Y	Z	X	Y	Z	X	Y	Z	X	Y	Z	X	Y	Z	X	Y	Z	X	Y	Z	X	Y	Z	X	Y	Z	X	Y	Z	X	Y	Z	X	Y	Z	X	Y	Z	X	Y	Z	X
1	0.20000	0.32000	0.00000	-16.51126	5.37907	6.13799							0.00000	0.00000	0.00000	-6.63136	-2.56520	-3.85602							5.79096	3.61865	-12.16002							21.66833	16.04554	14.31810							27.28541	-4.16312	-21.73299
2			0.01000	-16.90100	5.93612	6.42735							0.00000	0.00000	0.00000	-6.37559	-2.69044	-3.79033							5.96562	3.31576	-11.86719							22.94129	15.37711	13.69007							29.32225	-3.86576	-21.11194
3			0.02000	-17.31929	6.45993	6.73406	-0.00472	-0.00057	-0.00034	-0.00333	0.00056	0.00009	0.00000	0.00000	0.00000	-6.10204	-2.78627	-3.70609	0.03374	-0.01072	-0.00302	-0.01659	-0.00157	0.00047	6.15427	3.01191	-11.59576	-0.13644	-0.00817	0.00456	0.04934	-0.00465	-0.00172	24.19785	14.75789	13.07163	-0.00850	-0.00235	-0.00010	0.01596	-0.00117	-0.00013	31.56296	-3.56673	-20.70977	-0.04406	0.00442	-0.00288	0.18100
4			0.03000	-17.77805	6.91930	7.05623	-0.00401	-0.00027	-0.00008	-0.00315	0.00023	0.00002	0.00000	0.00000	0.00000	-5.82159	-2.83912	-3.59662	0.02676	-0.00899	-0.00210	-0.01319	-0.00066	0.00044	6.35360	2.71351	-11.36595	-0.11136	-0.01073	0.00411	0.04083	-0.00589	-0.00123	25.40358	14.22534	12.47363	-0.00811	-0.00217	0.00003	0.01449	-0.00072	0.00003	33.99620	-3.24758	-20.60320	-0.04755	0.00625	-0.00175	0.20736
5			0.04000	-18.29847	7.29388	7.39068	-0.00331	0.00001	0.00014	-0.00301	-0.00001	-0.00005	0.00000	0.00000	0.00000	-5.54949	-2.84543	-3.46031	0.02194	-0.00607	-0.00120	-0.01015	-0.00001	0.00031	6.55489	2.42450	-11.18442	-0.09080	-0.00967	0.00397	0.03195	-0.00507	-0.00087	26.53508	13.79555	11.89268	-0.00745	-0.00193	0.00009	0.01243	-0.00031	0.00010	36.56382	-2.89387	-20.79426	-0.05516	0.00440	-0.00303	0.24734
6			0.05000	-18.90603	7.57540	7.73639	-0.00272	0.00032	0.00038	-0.00292	-0.00019	-0.00017	0.00000	0.00000	0.00000	-5.30590	-2.81304	-3.30104	0.01900	-0.00183	-0.00015	-0.00755	0.00009	0.00004	6.74336	2.14489	-11.04775	-0.07343	-0.00450	0.00441	0.02288	-0.00228	-0.00068	27.58956	13.46482	11.32256	-0.00661	-0.00165	0.00007	0.01033	-0.00002	0.00007	39.16525	-2.50579	-21.21878	-0.06964	-0.00057	-0.00723	0.30824
7			0.06000	-19.62129	7.76360	8.09775	-0.00230	0.00072	0.00073	-0.00289	-0.00033	-0.00038	0.00000	0.00000	0.00000	-5.11021	-2.75841	-3.13791	0.01684	0.00346	0.00120	-0.00511	-0.00026	-0.00032	6.90280	1.86919	-10.94040	-0.05910	0.00382	0.00572	0.01465	0.00193	-0.00069	28.59196	13.20634	10.75504	-0.00576	-0.00137	-0.00002	0.00875	0.00012	-0.00002	41.67791	-2.10187	-21.75994	-0.08962	-0.00769	-0.01421	0.37422
8			0.07000	-20.44715	7.85871	8.48349	-0.00203	0.00127	0.00122	-0.00288	-0.00041	-0.00076	0.00000	0.00000	0.00000	-4.97222	-2.70002	-3.00534	0.01388	0.00932	0.00291	-0.00287	-0.00072	-0.00050	7.02073	1.58593	-10.84120	-0.04746	0.01373	0.00809	0.00814	0.00732	-0.00096	29.58908	12.97945	10.19121	-0.00514	-0.00114	-0.00010	0.00804	0.00013	-0.00010	43.98972	-1.71029	-22.29061	-0.11062	-0.01505	-0.02258	0.41748
9			0.08000	-21.35631	7.85493	8.90438	-0.00186	0.00195	0.00181	-0.00279	-0.00036	-0.00136	0.00000	0.00000	0.00000	-4.88177	-2.65300	-2.94993	0.00885	0.01527	0.00490	-0.00128	-0.00100	0.00004	7.09364	1.27957	-10.73133	-0.03785	0.02388	0.01146	0.00374	0.01409	-0.00157	30.63358	12.74502	9.64845	-0.00494	-0.00102	-0.00010	0.00840	0.00007	-0.00010	46.03144	-1.35148	-22.71591	-0.12699	-0.02052	-0.03000	0.42018
10			0.09000	-22.28698	7.73721	9.36878	-0.00173	0.00270	0.00242	-0.00251	-0.00006	-0.00218	0.00000	0.00000	0.00000	-4.80512	-2.62583	-3.02121	0.00133	0.02117	0.00692	-0.00020	-0.00112	0.00182	7.12904	0.93452	-10.60195	-0.02946	0.03421	0.01558	0.00142	0.02294	-0.00243	31.76623	12.47988	9.15854	-0.00527	-0.00104	0.00003	0.01002	-0.00002	0.00002	47.79849	-1.02625	-22.99710	-0.13505	-0.02242	-0.03397	0.39056
11			0.10000	-23.15180	7.48510	9.87651	-0.00155	0.00341	0.00294	-0.00194	0.00056	-0.00311	0.00000	0.00000	0.00000	-4.69189	-2.61795	-3.25577	-0.00835	0.02725	0.00861	0.00210	-0.00136	0.00477	7.14494	0.53933	-10.45874	-0.02167	0.04556	0.02019	0.00072	0.03476	-0.00300	33.00376	12.18252	8.75321	-0.00614	-0.00120	0.00029	0.01294	-0.00014	0.00023	49.35390	-0.71662	-23.15103	-0.13468	-0.02024	-0.03298	0.35385
12			0.11000	-23.85514	7.08501	10.41673	-0.00128	0.00390	0.00323	-0.00115	0.00143	-0.00388	0.00000	0.00000	0.00000	-4.48730	-2.62028	-3.65959	-0.01919	0.03344	0.00961	0.00847	-0.00208	0.00788	7.16520	0.08832	-10.32439	-0.01495	0.05819	0.02482	0.00091	0.04974	-0.00216	34.33257	11.86911	8.44400	-0.00744	-0.00149	0.00064	0.01683	-0.00028	0.00044	50.81286	-0.39357	-23.23364	-0.12894	-0.01463	-0.02705	0.33340
13			0.12000	-24.31488	6.54332	10.97414	-0.00090	0.00401	0.00317	-0.00040	0.00222	-0.00417	0.00000	0.00000	0.00000	-4.14288	-2.61978	-4.19865	-0.02950	0.03881	0.00958	0.02081	-0.00337	0.00950	7.21483	-0.41996	-10.23732	-0.01133	0.07027	0.02859	0.00147	0.06604	0.00145	35.70830	11.56324	8.20815	-0.00904	-0.00187	0.00100	0.02082	-0.00035	0.00061	52.31846	-0.02125	-23.31523	-0.12179	-0.00724	-0.01780	0.34079
14			0.13000	-24.48554	5.88852	11.53738	-0.00052	0.00363	0.00271	0.00003	0.00251	-0.00377	0.00000	0.00000	0.00000	-3.62658	-2.60239	-4.80080	-0.03750	0.04186	0.00834	0.03803	-0.00509	0.00846	7.31470	-0.98724	-10.24649	-0.01287	0.07861	0.03042	0.00298	0.08016	0.00841	37.06234	11.28830	7.99308	-0.01080	-0.00229	0.00130	0.02370	-0.00024	0.00075	54.01918	0.44524	-23.45883	-0.11589	-0.00021	-0.00797	0.37788
15			0.14000	-24.36892	5.16154	12.10551	-0.00051	0.00277	0.00190	0.00026	0.00213	-0.00274	0.00000	0.00000	0.00000	-2.92735	-2.55450	-5.36848	-0.04258	0.04111	0.00597	0.05698	-0.00683	0.00514	7.47719	-1.61926	-10.40244	-0.01830	0.07912	0.02910	0.00644	0.08714	0.01701	38.31440	11.06839	7.74159	-0.01258	-0.00269	0.00148	0.02430	0.00016	0.00085	56.05118	1.06334	-23.70948	-0.11206	0.00458	-0.00017	0.44156
16			0.15000	-23.99529	4.40313	12.68596	-0.00146	0.00147	0.00089	0.00138	0.00116	-0.00131	0.00000	0.00000	0.00000	-2.04830	-2.46390	-5.79607	-0.04539	0.03546	0.00280	0.07550	-0.00790	0.00148	7.70332	-2.32595	-10.74608	-0.02214	0.06746	0.02357	0.01045	0.08023	0.02231	39.38502	10.93369	7.42034	-0.01426	-0.00300	0.00149	0.02182	0.00084	0.00082	58.52117	1.89792	-24.08731	-0.11080	0.00628	0.00437	0.52872
17			0.16000	-23.37883	3.65009	13.27950	-0.00404	-0.00018	-0.00014	0.00565	-0.00014	0.00020	0.00000	0.00000	0.00000	-0.99462	-2.32345	-5.98313	-0.04690	0.02393	-0.00068	0.09344	-0.00691	-0.00003	7.98064	-3.11573	-11.29497	-0.01682	0.03995	0.01311	0.00955	0.05102	0.01714	40.20290	10.91697	7.03021	-0.01567	-0.00316	0.00133	0.01601	0.00165	0.00064	61.48947	2.99876	-24.57062	-0.11232	0.00492	0.00579	0.63658
18			0.17000	-22.46828	2.93814	13.85669	-0.00857	-0.00212	-0.00104	0.01727	-0.00155	0.00135	0.00000	0.00000	0.00000	0.23702	-2.13669	-5.84773	-0.04716	0.00558	-0.00372	0.11023	-0.00198	0.00205	8.28268	-3.98431	-12.02694	0.00152	-0.00562	-0.00209	-0.00093	-0.00755	-0.00330	40.71105	11.04215	6.59967	-0.01671	-0.00316	0.00107	0.00740	0.00233	0.00036	64.96356	4.36598	-25.08405	-0.11637	0.00116	0.00505	0.76011
19			0.18000	-21.12695	2.30423	14.34099	-0.01473	-0.00421	-0.00171	0.04287	-0.00295	0.00166	0.00000	0.00000	0.00000	1.66018	-1.92101	-5.34777	-0.04520	-0.01945	-0.00539	0.12227	0.00804	0.00628	8.56834	-4.90276	-12.86701	0.02855	-0.06706	-0.02017	-0.01614	-0.09115	-0.03363	40.87454	11.31225	6.17388	-0.01725	-0.00299	0.00076	-0.00267	0.00264	0.00011	68.90556	5.92384	-25.51377	-0.12267	-0.00415	0.00332	0.89338
20			0.19000	-19.16807	1.78258	14.60299	-0.02145	-0.00612	-0.00218	0.08775	-0.00433	0.00081	0.00000	0.00000	0.00000	3.29145	-1.70125	-4.49886	-0.03812	-0.04925	-0.00472	0.11767	0.02287	0.00804	8.78669	-5.81076	-13.68941	0.04323	-0.13665	-0.03845	-0.01780	-0.17524	-0.05770	40.68913	11.70384	5.80520	-0.01726	-0.00272	0.00053	-0.01229	0.00250	-0.00004	73.24634	7.51997	-25.74853	-0.13136	-0.01031	0.00168	1.03275
21			0.20000	-16.44744	1.38081	14.47705	0.10423	0.02757	0.00020	-0.56158	0.02198	0.00010	0.01322	-0.07964	0.20613	5.13805	-1.49729	-3.37034	0.13996	-0.01651	-0.01049	-0.48331	0.00848	0.02191	8.88922	-6.61879	-14.34891	-0.25957	0.00144	-0.06262	0.04136	0.00154	-0.06785	40.18645	12.16910	5.54180	-0.01672	-0.00241	0.00048	-0.01954	0.00204	-0.00013	77.89393	8.95744	-25.72417	-0.14291	-0.01693	0.00070	1.17672
22			0.21000	-12.97866	1.02985	13.82019	0.31987	0.08394	0.01120	-2.07156	0.08653	0.01616	0.03501	-0.27364	0.58563	7.18519	-1.32107	-2.06472	0.75863	0.04498	-0.02667	-2.85606	-0.02485	0.06079	8.84901	-7.21683	-14.73255	-1.32114	0.41144	-0.15205	-0.17046	0.28471	-0.07660	39.43245	12.64384	5.41319	-0.01560	-0.00211	0.00066	-0.02312	0.00141	-0.00027	82.73326	10.05430	-25.44800	-0.15728	-0.02373	0.00055	1.31794
23			0.22000	-8.99662	0.56685	12.60652	0.69493	0.16505	0.05105	-4.88314	0.23277	0.11659	0.09508	-0.31021	0.99292	9.39173	-1.18579	-0.70274	0.69401	0.35647	-0.04852	-2.77326	-0.19515	0.10891	8.68492	-7.49122	-14.80021	-1.08141	0.92800	-0.06039	-0.36284	0.12982	0.00678	38.51634	13.05969	5.41656	-0.01389	-0.00180	0.00103	-0.02277	0.00078	-0.00047	87.62598	10.70330	-24.98626	-0.17346	-0.03021	0.00050	1.43843
24			0.23000	-4.90393	-0.17462	10.99293	1.05185	0.17124	0.10767	-7.24709	0.31009	0.29839	0.15434	-0.27781	1.72110	11.71132	-1.11156	0.57058	0.53548	0.65186	-0.07577	-2.23599	-0.29863	0.14801	8.48431	-7.35578	-14.57909	-0.22844	1.37903	0.10457	-0.07251	-0.71487	-0.07071	37.53232	13.35852	5.51475	-0.01155	-0.00143	0.00155	-0.01920	0.00026	-0.00061	92.42445	10.90013	-24.42282	-0.18876	-0.03514	-0.00094	1.50782
25			0.24000	-1.11433	-1.21875	9.27141	1.25292	0.07256	0.17042	-7.72969	0.14637	0.48058	0.12385	-0.31770	2.77211	14.13340	-1.11708	1.59034	1.07238	0.51416	-0.03042	-4.69930	-0.13866	0.04357	8.40755	-6.78862	-14.11628	-0.06746	1.37823	0.17831	0.00196	-1.58984	-0.20926	36.55850	13.50224	5.65221	-0.00856	-0.00096	0.00223	-0.01369	-0.00006	-0.00052	96.99867	10.72675	-23.81971	-0.20035	-0.03707	-0.00466	1.50520
26			0.25000	2.10041	-2.39397	7.71199	1.34061	-0.05525	0.20195	-6.87870	-0.10319	0.51196	-0.02415	-0.31983	3.38044	16.70069	-1.20573	2.23369	1.57762	-0.06514	0.13485	-7.36696	0.00202	-0.11042	8.65039	-5.84898	-13.43790	-0.06986	0.55770	0.21834	0.04834	-0.90467	-0.35488	35.63869	13.47082	5.77645	-0.00487	-0.00036	0.00308	-0.00740	-0.00010	-0.00002	101.26063	10.30543	-23.19861	-0.20629	-0.03516	-0.00997	1.43035
27			0.26000	4.65638	-3.43512	6.43291	1.35930	-0.12093	0.19419	-5.48405	-0.16651	0.41010	-0.13612	-0.36083	3.34337	19.46492	-1.34860	2.49912	2.06062	-0.44238	0.23995	-10.25638	-0.06005	-0.07274	9.35727	-4.66549	-12.55444	-0.49538	0.10168	0.21580	0.74380	-0.18506	-0.43489	34.77154	13.25055	5.85033	-0.00051	0.00034	0.00404	-0.00076	0.00017	0.00109	105.17166	9.75208	-22.54517	-0.20532	-0.02967	-0.01547	1.29688
28			0.27000	6.59506	-4.14358	5.41352	1.38069	-0.12293	0.16863	-4.17283	-0.08920	0.28424	-0.13015	-0.42588	3.01796	22.39726	-1.46813	2.51400	2.40485	-0.33981	0.16779	-12.29873	-0.03307	-0.00056	10.52710	-3.40829	-11.50096	-0.88140	0.44575	0.20600	1.92348	-0.76585	-0.46437	33.90577	12.82184	5.85704	0.00438	0.00113	0.00489	0.00703	0.00087	0.00278	108.72962	9.15180	-21.82960	-0.19695	-0.02159	-0.02052	1.12291
29			0.28000	7.99397	-4.47183	4.59989	1.42763	-0.10793	0.15392	-3.02622	-0.01518	0.19568	-0.07812	-0.46022	2.69973	25.32578	-1.45930	2.46833	2.50185	-0.08271	0.04194	-12.15092	0.01471	0.00318	11.98796	-2.25189	-10.37506	-0.88485	0.89962	0.21696	2.20088	-1.24399	-0.48005	32.94146	12.15724	5.80423	0.00944	0.00190	0.00526	0.01805	0.00209	0.00449	111.94334	8.56271	-21.03295	-0.18292	-0.01234	-0.02535	0.93066
30			0.29000	8.91729	-4.49927	3.98842	1.46977	-0.09224	0.16871	-1.92000	0.02078	0.13685	-0.01846	-0.48281	2.46946	27.96272	-1.25958	2.52935	2.53522	0.18169	-0.06712	-10.36974	-0.10319	0.00009	13.46379	-1.33023	-9.34568	-0.78153	1.25260	0.24060	1.80399	-1.20376	-0.43280	31.74147	11.23458	5.72230	0.01414	0.00251	0.00490	0.03470	0.00373	0.00525	114.80488	8.04058	-20.16220	-0.16637	-0.00335	-0.03020	0.73867
31			0.30000	9.41720	-4.35686	3.63950	1.48127	-0.07114	0.20157	-0.86256	0.02391	0.05032	0.03388	-0.50041	2.27891	30.00839	-0.90075	2.77546	2.54013	0.40943	-0.14555	-7.31142	-0.35908	0.02314	14.67561	-0.70422	-8.61915	-0.73518	1.46991	0.25901	1.24300	-0.90302	-0.26493	30.15713	10.06129	5.65891	0.01786	0.00280	0.00378	0.05745	0.00531	0.00435	117.27753	7.65446	-19.24787	-0.15074	0.00423	-0.03497	0.56126
32			0.31000	9.55763	-4.16415	3.64261	1.45280	-0.04577	0.23772	0.02063	0.01131	-0.09848	0.06620	-0.50180	2.09612	31.25486	-0.49221	3.18486	2.46954	0.55336	-0.17331	-3.51645	-0.53355	0.06074	15.41392	-0.35634	-8.38300	-0.72648	1.50404	0.26486	0.56944	-0.68080	0.00108	28.06657	8.69203	5.67248	0.02007	0.00269	0.00212	0.08269	0.00605	0.00220	119.31258	7.46753	-18.33307	-0.13884	0.00979	-0.03958	0.40877
33			0.32000	9.43018	-3.99859	4.06149	1.39539	-0.01824	0.27218	0.60537	0.00112	-0.30051	0.08446	-0.46953	1.92739	31.63646	-0.16900	3.68692	2.26580	0.63391	-0.16577	0.06818	-0.51276	0.09565	15.57324	-0.20534	-8.75761	-0.60709	1.43691	0.25747	-0.13262	-0.72529	0.28579	25.41683	7.22244	5.82160	0.02046	0.00218	0.00032	0.10296	0.00540	0.00023	120.88132	7.50426	-17.46927	-0.13215	0.01317	-0.04383	0.28465
34			0.33000	9.14655	-3.88779	4.88193	1.32416	0.00987	0.30218	0.86909	0.00111	-0.50886	0.09566	-0.40193	1.77465	31.21975	-0.04740	4.23308	1.92702	0.68047	-0.14603	2.48541	-0.33570	0.12605	15.15990	-0.13394	-9.76287	-0.32571	1.35244	0.23863	-0.36700	-0.97850	0.50147	22.24649	5.75901	6.14628	0.01907	0.00136	-0.00118	0.11090	0.00347	-0.00031	121.99232	7.74347	-16.71509	-0.13004	0.01453	-0.04726	0.18420
35			0.34000	8.81018	-3.81897	5.99179	1.24299	0.03616	0.32054	0.88670	0.00736	-0.64854	0.09187	-0.32134	1.62452	30.15765	-0.19215	4.82940	1.53851	0.66862	-0.10364	3.45344	-0.09310	0.12420	14.27961	-0.02343	-11.29927	-0.03361	1.21183	0.21527	-0.06019	-1.22833	0.60157	18.67525	4.38749	6.64966	0.01630	0.00042	-0.00206	0.10372	0.00103	0.00048	122.68621	8.13867	-16.12795	-0.12957	0.01434	-0.04933	0.10124
36			0.35000	8.48656	-3.76207	7.21460	1.14831	0.05725	0.32156	0.77751	0.01139	-0.66619	0.07341	-0.24684	1.46293	28.64196	-0.59391	5.50570	1.17204	0.59592	-0.04203	3.34453	0.09309	0.06295	13.11209	0.21268	-13.15274	0.14780	1.01141	0.19303	0.31285	-1.28465	0.58894	14.87126	3.15844	7.29732	0.01274	-0.00045	-0.00221	0.08434	-0.00100	0.00142	123.02493	8.64686	-15.75259	-0.12974	0.01193	-0.04845	0.03584
37			0.36000	8.19296	-3.69242	8.37927	1.04414	0.07108	0.30694	0.65352	0.00927	-0.57717	0.05200	-0.18579	1.29501	26.87207	-1.17114	6.25331	0.86254	0.50387	0.01353	2.69702	0.17523	-0.02213	11.87310	0.60613	-15.03404	0.21422	0.82429	0.17379	0.44662	-1.16588	0.49011	11.01560	2.08308	8.01155	0.00898	-0.00107	-0.00174	0.05913	-0.00207	0.00151	123.08424	9.25102	-15.58912	-0.12913	0.00679	-0.04333	-0.01137
38			0.37000	7.90987	-3.60125	9.37367	0.94096	0.08030	0.28449	0.58151	0.00330	-0.44073	0.03911	-0.13658	1.13223	25.02957	-1.80184	6.99724	0.60956	0.44340	0.04301	1.90780	0.18958	-0.06589	10.76263	1.13232	-16.64866	0.23640	0.72343	0.15731	0.41520	-1.02435	0.34036	7.27348	1.15108	8.69009	0.00551	-0.00135	-0.00087	0.03466	-0.00220	0.00076	122.95055	9.96282	-15.58738	-0.12753	-0.00140	-0.03322	-0.03953
39			0.38000	7.59684	-3.49332	10.14794	0.84400	0.09096	0.25968	0.57705	-0.00356	-0.30138	0.03770	-0.09713	0.97836	23.24528	-2.36835	7.63443	0.40614	0.43431	0.04524	1.20885	0.17586	-0.05534	9.91452	1.73220	-17.77420	0.25862	0.71933	0.14250	0.32454	-0.93243	0.17790	3.77844	0.35037	9.23081	0.00264	-0.00127	0.00016	0.01531	-0.00169	-0.00011	122.71752	10.80736	-15.65636	-0.12468	-0.01203	-0.01884	-0.04947
40			0.39000	7.20712	-3.37949	10.68859	0.75778	0.10203	0.23436	0.62163	-0.00988	-0.17966	0.04471	-0.06562	0.83401	21.57687	-2.79379	8.09885	0.23927	0.46251	0.03181	0.66631	0.14032	-0.02634	9.37361	2.34508	-18.31603	0.29521	0.77029	0.12952	0.21327	-0.85316	0.03806	0.62728	-0.32229	9.56198	0.00058	-0.00087	0.00113	0.00298	-0.00093	-0.00042	122.47715	11.79726	-15.69289	-0.12059	-0.02388	-0.00197	-0.04463
41			0.40000	6.70787	-3.27125	11.00698	0.67807	0.10900	0.20991	0.66993	-0.01355	-0.08735	0.05394	-0.04183	0.70049	20.02015	-3.05200	8.38580	0.10801	0.49384	0.01853	0.28364	0.07878	-0.00846	9.10773	2.92808	-18.31535	0.32499	0.81404	0.12107	0.08979	-0.73189	-0.06072	-2.12073	-0.86419	9.66270	-0.00060	-0.00026	0.00188	-0.00264	-0.00022	-0.00008	122.30399	12.90545	-15.61670	-0.11486	-0.03505	0.01459	-0.03055
42			0.41000	6.10134	-3.18052	11.14605	0.59999	0.10921	0.18758	0.67389	-0.01253	-0.02965	0.06139	-0.02390	0.58157	18.54619	-3.15360	8.52509	0.00883	0.50708	0.01264	0.02218	0.00529	-0.00203	9.03628	3.45371	-17.91258	0.34292	0.81588	0.11649	-0.00382	-0.56780	-0.11787	-4.44561	-1.27512	9.56816	-0.00091	0.00040	0.00230	-0.00337	0.00025	0.00050	122.24068	14.05004	-15.40159	-0.10735	-0.04373	0.02801	-0.01339
43			0.42000	5.43016	-3.11988	11.17294	0.52667	0.10661	0.16906	0.61508	-0.00750	-0.00125	0.06646	-0.01013	0.48486	17.13216	-3.12798	8.55465	-0.06305	0.50721	0.01197	-0.15258	-0.05900	0.00049	9.05973	3.89855	-17.29445	0.36212	0.78744	0.11263	-0.04231	-0.39618	-0.13506	-6.36775	-1.56205	9.35697	-0.00055	0.00095	0.00237	-0.00166	0.00042	0.00080	122.29214	15.10040	-15.08723	-0.09842	-0.04895	0.03667	0.00190
44			0.43000	4.76311	-3.09870	11.14639	0.46583	0.10298	0.15433	0.50966	-0.00099	0.01147	0.06915	-0.00069	0.41587	15.77310	-3.01574	8.51859	-0.11111	0.50112	0.01334	-0.25745	-0.10005	0.00177	9.08498	4.23973	-16.64369	0.38564	0.74846	0.10737	-0.02434	-0.23916	-0.11852	-7.94375	-1.73820	9.12496	0.00022	0.00130	0.00214	0.00056	0.00035	0.00068	122.42980	15.90540	-14.76327	-0.08925	-0.05081	0.04040	0.01259
45			0.44000	4.17176	-3.11549	11.08673	0.42585	0.10055	0.14181	0.38704	0.00386	0.02185	0.06806	0.00554	0.37442	14.48133	-2.86764	8.46998	-0.14888	0.49035	0.01560	-0.32384	-0.10840	0.00179	9.04469	4.45979	-16.09991	0.42129	0.70328	0.09828	0.03952	-0.10061	-0.08117	-9.25568	-1.82037	8.95644	0.00113	0.00143	0.00172	0.00240	0.00016	0.00030	122.60537	16.33583	-14.53139	-0.08100	-0.04966	0.03957	0.01836
46			0.45000	3.71218	-3.15494	10.97320	0.40532	0.09958	0.13034	0.26072	0.00518	0.03680	0.06358	0.00777	0.36004	13.28373	-2.73801	8.45506	-0.17108	0.47532	0.01754	-0.33788	-0.08216	0.00047	8.90709	4.55052	-15.73229	0.44837	0.66326	0.08756	0.12773	0.02165	-0.04337	-10.39453	-1.83045	8.90704	0.00193	0.00139	0.00123	0.00368	-0.00003	-0.00004	122.77254	16.32521	-14.46590	-0.07423	-0.04588	0.03499	0.02041
47			0.46000	3.41696	-3.19538	10.76739	0.40257	0.09589	0.11756	0.13628	0.00293	0.05439	0.05664	0.00501	0.37292	12.21731	-2.66869	8.48633	-0.17133	0.45155	0.01767	-0.29307	-0.03195	-0.00082	8.67318	4.51134	-15.53202	0.44236	0.63259	0.07750	0.20034	0.13752	-0.01825	-11.44209	-1.79886	8.99938	0.00247	0.00126	0.00081	0.00447	-0.00014	-0.00021	122.90407	15.88986	-14.59273	-0.06915	-0.04034	0.02836	0.02013
48			0.47000	3.29469	-3.22116	10.44544	0.41472	0.08950	0.10256	0.01498	-0.00074	0.06682	0.04773	-0.00045	0.41677	11.32017	-2.67187	8.52472	-0.15437	0.42041	0.01485	-0.21500	0.01872	-0.00014	8.36378	4.34588	-15.42762	0.40902	0.61313	0.06851	0.23231	0.25573	-0.00868	-12.45775	-1.76207	9.22527	0.00269	0.00112	0.00060	0.00481	-0.00016	-0.00028	122.99141	15.12041	-14.89321	-0.06597	-0.03426	0.02164	0.01835
49			0.48000	3.33348	-3.22877	10.02034	0.43415	0.07913	0.08524	-0.09958	-0.00352	0.06694	0.03638	-0.00895	0.48463	10.62142	-2.72317	8.48664	-0.11724	0.37567	0.00971	-0.12246	0.04555	0.00191	8.00555	4.06061	-15.31867	0.33533	0.59304	0.06174	0.21051	0.37164	-0.01158	-13.47328	-1.75226	9.55122	0.00261	0.00104	0.00066	0.00470	-0.00013	-0.00040	123.03492	14.15477	-15.32192	-0.06477	-0.02865	0.01618	0.01540
50			0.49000	3.50667	-3.22280	9.54256	0.45594	0.06566	0.06950	-0.19881	-0.00450	0.05667	0.02457	-0.01987	0.56688	10.13534	-2.76870	8.27625	-0.06260	0.32618	0.00399	-0.04329	0.03919	0.00225	7.62162	3.66563	-15.11410	0.22917	0.57906	0.05957	0.14798	0.47940	-0.02269	-14.49453	-1.78651	9.92720	0.00232	0.00106	0.00095	0.00417	-0.00007	-0.00062	123.03677	13.14395	-15.82664	-0.06574	-0.02410	0.01238	0.01152
51			0.50000	3.78050	-3.20745	9.08144	0.47450	0.05121	0.05743	-0.27442	-0.00436	0.04191	0.01506	-0.03027	0.65724	9.86103	-2.74571	7.82426	0.00090	0.28745	-0.00262	0.00032	0.01066	-0.00269	7.22963	3.17907	-14.75855	0.12202	0.58352	0.06048	0.07758	0.57837	-0.03879	-15.50716	-1.86270	10.29673	0.00191	0.00118	0.00137	0.00335	-0.00001	-0.00084	122.99896	12.21881	-16.36218	-0.06880	-0.02074	0.00977	0.00698
52			0.51000	4.12249	-3.18003	8.70042	0.48502	0.03485	0.04844	-0.32284	-0.00376	0.02688	0.01136	-0.03791	0.75361	9.78564	-2.60951	7.11183	0.06913	0.27399	-0.01267	0.00265	-0.02543	-0.01867	6.84515	2.63222	-14.23969	0.03956	0.62179	0.06158	0.02377	0.67356	-0.05549	-16.48208	-1.96577	10.60941	0.00150	0.00138	0.00175	0.00248	0.00007	-0.00088	122.92519	11.46880	-16.89708	-0.07383	-0.01836	0.00742	0.00209
53			0.52000	4.50769	-3.12914	8.43737	0.48388	0.01455	0.04027	-0.34622	-0.00216	0.01376	0.01367	-0.04284	0.85480	9.89138	-2.35304	6.17635	0.14488	0.28327	-0.02740	-0.03706	-0.06123	-0.04977	6.48829	2.07059	-13.58250	-0.01701	0.68462	0.05961	-0.00906	0.73974	-0.06596	-17.38150	-2.07879	10.83073	0.00122	0.00160	0.00196	0.00181	0.00016	-0.00067	122.82121	10.93673	-17.41138	-0.08053	-0.01683	0.00456	-0.00307
54			0.53000	4.92032	-3.04003	8.29600	0.47333	-0.01040	0.03212	-0.35186	0.00218	0.00469	0.02012	-0.04251	0.95654	10.16095	-2.00712	5.10254	0.21378	0.30613	-0.04455	-0.11336	-0.08882	-0.08807	6.18597	1.54621	-12.83734	-0.02903	0.74658	0.05328	-0.01218	0.73196	-0.06508	-18.16566	-2.19008	10.94717	0.00120	0.00179	0.00194	0.00150	0.00025	-0.00033	122.69192	10.62118	-17.89050	-0.08880	-0.01624	0.00111	-0.00892
55			0.54000	5.34943	-2.90340	8.24964	0.46655	-0.03353	0.02604	-0.35154	0.00934	0.00025	0.02854	-0.03793	1.04665	10.57566	-1.62578	4.00411	0.26220	0.33629	-0.06018	-0.20308	-0.10028	-0.11560	5.96836	1.10543	-12.06773	0.00125	0.79011	0.04542	0.00032	0.63487	-0.05576	-18.80087	-2.29290	10.96543	0.00150	0.00194	0.00174	0.00144	0.00033	-0.00004	122.53836	10.48329	-18.31886	-0.09807	-0.01657	-0.00260	-0.01619
56			0.55000	5.78154	-2.72266	8.25525	0.46249	-0.05205	0.02008	-0.34212	0.01746	-0.00101	0.03550	-0.03973	1.10963	11.10953	-1.26789	3.00096	0.32548	0.35478	-0.07391	-0.31541	-0.08753	-0.12207	5.86311	0.77753	-11.34145	-0.01657	0.80236	0.03656	-0.00086	0.46909	-0.04083	-19.26722	-2.38317	10.91004	0.00216	0.00210	0.00147	0.00143	0.00038	0.00012	122.35936	10.46182	-18.67892	-0.10858	-0.01797	-0.00576	-0.02560
57			0.56000	6.19792	-2.51510	8.26794	0.46660	-0.06714	0.01237	-0.32416	0.02418	-0.00044	0.04116	-0.04811	1.14297	11.72770	-0.98554	2.20064	0.39563	0.36131	-0.08703	-0.43324	-0.05504	-0.10471	5.89100	0.57049	-10.72560	-0.07577	0.79389	0.02628	0.01374	0.28469	-0.02345	-19.56500	-2.45766	10.81059	0.00313	0.00234	0.00128	0.00120	0.00040	0.00017	122.15430	10.49355	-18.94755	-0.11866	-0.01979	-0.00793	-0.03673
58			0.57000	6.57750	-2.30814	8.25072	0.47998	-0.07412	0.00659	-0.29646	0.02517	0.00025	0.04751	-0.05425	1.14531	12.38836	-0.81968	1.68526	0.43200	0.37035	-0.09825	-0.49227	-0.01159	-0.06189	6.06038	0.47442	-10.28200	-0.09744	0.78472	0.01791	0.04044	0.11634	-0.01017	-19.71449	-2.51813	10.70341	0.00432	0.00271	0.00127	0.00068	0.00040	0.00016	121.92567	10.52636	-19.11363	-0.12811	-0.02197	-0.00842	-0.04849
59			0.58000	6.90228	-2.13364	8.18092	0.50260	-0.07127	0.00528	-0.25928	0.01909	0.00075	0.05276	-0.05559	1.11940	13.04407	-0.79917	1.50173	0.42191	0.37785	-0.10463	-0.46180	0.03919	0.00003	6.36077	0.47085	-10.06043	-0.05883	0.76902	0.01348	0.03596	-0.02987	-0.00232	-19.75381	-2.56993	10.61943	0.00560	0.00320	0.00146	0.00006	0.00039	0.00010	121.67802	10.52065	-19.18109	-0.13590	-0.02381	-0.00756	-0.05895
60			0.59000	7.16129	-2.02308	8.05274	0.52722	-0.06464	0.00673	-0.21111	0.00951	0.00170	0.05358	-0.05723	1.08023	13.64271	-0.93874	1.65707	0.39933	0.36857	-0.10484	-0.38137	0.08846	0.06486	6.75896	0.54094	-10.09087	-0.01173	0.73463	0.01221	0.00855	-0.15002	0.00312	-19.73270	-2.62204	10.58253	0.00682	0.00380	0.00185	-0.00031	0.00038	-0.00004	121.41747	10.44509	-19.17495	-0.14177	-0.02477	-0.00611	-0.06628
61			0.60000	7.35011	-2.00258	7.87272	0.55136	-0.05608	0.00907	-0.15472	-0.00063	0.00324	0.04895	-0.06595	1.04696	14.12731	-1.23581	2.12451	0.40486	0.34211	-0.10088	-0.29122	0.12377	0.11826	7.19932	0.66917	-10.37832	-0.01721	0.69259	0.01287	0.01264	-0.24239	0.00861	-19.70246	-2.68672	10.60701	0.00782	0.00441	0.00233	-0.00015	0.00042	-0.00032	121.15067	10.27847	-19.13539	-0.14617	-0.02473	-0.00486	-0.06989
62			0.61000	7.46846	-2.08833	7.64885	0.57632	-0.04809	0.01107	-0.09527	-0.00898	0.00501	0.03785	-0.07804	1.02801	14.43993	-1.66934	2.85829	0.42737	0.29509	-0.09252	-0.17026	0.13327	0.15044	7.61111	0.84333	-10.90132	-0.05468	0.63281	0.01354	0.03357	-0.29920	0.01386	-19.70491	-2.77860	10.69314	0.00847	0.00490	0.00278	0.00052	0.00059	-0.00068	120.88267	10.01694	-19.10234	-0.14963	-0.02374	-0.00450	-0.07063
63			0.62000	7.52144	-2.28235	7.38631	0.59418	-0.04059	0.01420	-0.04040	-0.01424	0.00761	0.02443	-0.08586	1.01757	14.53414	-2.20085	3.80082	0.44061	0.24377	-0.08171	-0.01176	0.12144	0.15897	7.92225	1.05198	-11.61181	-0.07645	0.57479	0.01395	0.02906	-0.32306	0.01775	-19.76196	-2.91120	10.82396	0.00872	0.00514	0.00308	0.00135	0.00091	-0.00097	120.61588	9.67940	-19.10169	-0.15267	-0.02197	-0.00555	-0.06998
64			0.63000	7.52382	-2.56754	7.09225	0.59880	-0.03512	0.01819	-0.00416	-0.01657	0.01090	0.01182	-0.08490	1.00954	14.39284	-2.77989	4.87544	0.42923	0.19819	-0.07032	0.14569	0.09959	0.14715	8.07600	1.28187	-12.43442	-0.05772	0.52944	0.01331	0.00424	-0.31954	0.01830	-19.86775	-3.09066	10.96420	0.00856	0.00508	0.00317	0.00179	0.00131	-0.00100	120.35185	9.30723	-19.13738	-0.15561	-0.01983	-0.00783	-0.06918
65			0.64000	7.50170	-2.90844	6.77555	0.59236	-0.03234	0.02062	0.00178	-0.01704	0.01325	0.00142	-0.07316	0.99983	14.03981	-3.35352	5.98339	0.38143	0.16251	-0.06012	0.24342	0.07695	0.12257	8.04428	1.51730	-13.26924	0.01567	0.49531	0.00978	0.00389	-0.29104	0.01270	-19.98855	-3.31103	11.06551	0.00805	0.00477	0.00309	0.00147	0.00165	-0.00072	120.09209	8.95664	-19.19201	-0.15824	-0.01789	-0.01037	-0.06873
66			0.65000	7.48708	-3.26240	6.44067	0.57257	-0.02815	0.02173	-0.02259	-0.01456	0.01460	-0.00543	-0.05667	0.98199	13.53750	-3.87345	7.01385	0.32206	0.14170	-0.05243	0.26475	0.05912	0.09341	7.83332	1.74214	-14.00197	0.09325	0.48135	0.00537	0.04890	-0.24843	0.00555	-20.07095	-3.55517	11.08112	0.00735	0.00428	0.00288	0.00039	0.00183	-0.00023	119.83892	8.68432	-19.23604	-0.16006	-0.01653	-0.01229	-0.06813
67			0.66000	7.50769	-3.59651	6.08849	0.53870	-0.02312	0.02199	-0.06329	-0.01078	0.01518	-0.00969	-0.04201	0.95272	12.97252	-4.29833	7.85934	0.27811	0.12703	-0.04625	0.24263	0.04263	0.06209	7.48120	1.94312	-14.52188	0.12263	0.47806	0.00263	0.08672	-0.19357	0.00157	-20.05482	-3.80285	10.98558	0.00666	0.00371	0.00256	-0.00117	0.00180	0.00025	119.59669	8.53436	-19.24265	-0.16029	-0.01582	-0.01318	-0.06609
68			0.67000	7.57684	-3.89548	5.72483	0.49636	-0.02125	0.01916	-0.09965	-0.00855	0.01322	-0.01435	-0.03050	0.92116	12.43327	-4.59670	8.42884	0.25519	0.10362	-0.04147	0.20526	0.02408	0.03184	7.04769	2.11332	-14.74214	0.10213	0.46271	0.00035	0.07894	-0.12887	0.00002	-19.88923	-4.04017	10.78623	0.00617	0.00316	0.00222	-0.00290	0.00162	0.00055	119.37186	8.52927	-19.19954	-0.15841	-0.01589	-0.01257	-0.06137
69			0.68000	7.68870	-4.15782	5.36366	0.45153	-0.02146	0.01360	-0.11653	-0.00738	0.00904	-0.01887	-0.02133	0.89895	11.98769	-4.75101	8.66231	0.25164	0.07851	-0.04032	0.16556	0.00908	0.00519	6.59888	2.25315	-14.61576	0.05694	0.44769	-0.00148	0.04139	-0.07192	0.00081	-19.54886	-4.26056	10.51976	0.00599	0.00273	0.00193	-0.00461	0.00138	0.00063	119.17188	8.66326	-19.11375	-0.15448	-0.01683	-0.01017	-0.05374
70			0.69000	7.82187	-4.38790	5.02139	0.41298	-0.02268	0.00790	-0.11152	-0.00672	0.00485	-0.02257	-0.01163	0.88996	11.67021	-4.75923	8.54497	0.24859	0.06021	-0.04068	0.12016	-0.00030	-0.01990	6.19165	2.36821	-14.14282	0.03173	0.43812	-0.00139	0.01904	-0.02923	0.00153	-19.04776	-4.45851	10.23715	0.00620	0.00247	0.00174	-0.00621	0.00112	0.00058	119.00215	8.90021	-19.00774	-0.14894	-0.01832	-0.00659	-0.04431
71			0.70000	7.94854	-4.58999	4.71072	0.38850	-0.02740	0.00261	-0.09146	-0.00701	0.00142	-0.02703	-0.00468	0.89655	11.47907	-4.63328	8.11204	0.25045	0.04041	-0.04074	0.08226	-0.00478	-0.04085	5.86084	2.46601	-13.36943	0.01274	0.42079	0.00082	0.00561	-0.00167	-0.00127	-18.44205	-4.62786	9.98651	0.00672	0.00233	0.00164	-0.00741	0.00087	0.00046	118.86253	9.18355	-18.90996	-0.14277	-0.01984	-0.00293	-0.03513
72			0.71000	8.04545	-4.76464	4.43998	0.37268	-0.03024	-0.00079	-0.06318	-0.00654	-0.00037	-0.02838	-0.00153	0.90851	11.38208	-4.39848	7.44225	0.26039	0.03687	-0.04312	0.05891	-0.00777	-0.05803	5.61218	2.55453	-12.38232	-0.00671	0.42135	0.00484	-0.00201	0.01023	-0.00876	-17.81836	-4.76505	9.79847	0.00737	0.00229	0.00162	-0.00769	0.00065	0.00030	118.74623	9.45429	-18.84488	-0.13696	-0.02095	-0.00013	-0.02799
73			0.72000	8.10195	-4.91009	4.21526	0.36872	-0.02831	0.00208	-0.03520	-0.00501	0.00078	-0.02389	0.00196	0.91759	11.33181	-4.09248	6.64340	0.25356	0.06336	-0.04379	0.04739	-0.01719	-0.06484	5.42721	2.64236	-11.29883	0.00850	0.45114	0.01312	0.00177	0.00770	-0.02445	-17.27126	-4.87142	9.68134	0.00794	0.00230	0.00165	-0.00662	0.00046	0.00015	118.64158	9.66444	-18.82930	-0.13180	-0.02119	0.00110	-0.02364
74			0.73000	8.12111	-5.02585	4.04301	0.37049	-0.02439	0.01044	-0.01237	-0.00350	0.00284	-0.01718	0.00295	0.92279	11.28266	-3.76061	5.83534	0.24637	0.09963	-0.04087	0.04919	-0.02937	-0.05723	5.27531	2.73753	-10.25213	0.01890	0.48439	0.02476	0.00345	-0.01102	-0.04186	-16.87638	-4.95259	9.63195	0.00820	0.00229	0.00169	-0.00432	0.00030	0.00001	118.53503	9.78085	-18.87870	-0.12888	-0.02112	0.00119	-0.02270
75			0.74000	8.11527	-5.11666	3.92866	0.37486	-0.02103	0.01989	0.00202	-0.00258	0.00330	-0.01080	0.00064	0.92582	11.20292	-3.44729	5.13256	0.24755	0.13217	-0.03679	0.05986	-0.03769	-0.04159	5.12621	2.84635	-9.37028	0.00574	0.50771	0.03547	0.00121	-0.04420	-0.04681	-16.67210	-5.01010	9.63049	0.00805	0.00226	0.00174	-0.00160	0.00015	-0.00007	118.41178	9.78604	-18.99405	-0.12786	-0.02063	0.00020	-0.02530
76			0.75000	8.09997	-5.19172	3.87385	0.38150	-0.01721	0.02827	0.00693	-0.00205	0.00177	-0.00452	-0.00427	0.93348	11.07951	-3.18791	4.62586	0.26173	0.16474	-0.03483	0.07454	-0.04134	-0.02550	4.95832	2.97171	-8.75274	-0.03254	0.53737	0.04274	-0.00888	-0.08675	-0.03499	-16.64711	-5.03892	9.65365	0.00746	0.00217	0.00175	0.00047	0.00001	-0.00009	118.25916	9.67555	-19.16821	-0.12854	-0.01966	-0.00178	-0.03079
77			0.76000	8.08980	-5.26164	3.87644	0.38792	-0.01274	0.03395	0.00319	-0.00167	-0.00120	0.00096	-0.01075	0.94670	10.92046	-3.00299	4.36339	0.29007	0.19564	-0.03620	0.08646	-0.03956	-0.01068	4.76560	3.11149	-8.45035	-0.09556	0.57708	0.04547	-0.03198	-0.13071	-0.01263	-16.73970	-5.02967	9.68364	0.00659	0.00206	0.00173	0.00121	-0.00014	-0.00006	118.07069	9.45283	-19.39140	-0.13033	-0.01824	-0.00436	-0.03765
78			0.77000	8.09628	-5.33506	3.93542	0.39051	-0.00892	0.03683	-0.00678	-0.00138	-0.00504	0.00495	-0.01426	0.95791	10.75382	-2.89537	4.33749	0.31441	0.21950	-0.03849	0.07997	-0.03242	0.00311	4.55865	3.25677	-8.45662	-0.15279	0.61481	0.04413	-0.05574	-0.16159	0.00933	-16.85265	-4.97427	9.71264	0.00569	0.00196	0.00168	0.00073	-0.00029	-0.00001	117.84834	9.12632	-19.65514	-0.13261	-0.01657	-0.00692	-0.04420
79			0.78000	8.12663	-5.41498	4.05732	0.39112	-0.00649	0.03995	-0.01971	-0.00117	-0.01027	0.00753	-0.01205	0.96370	10.62313	-2.85336	4.48619	0.31993	0.23597	-0.03787	0.04305	-0.02179	0.01184	4.36273	3.39242	-8.71638	-0.17790	0.64513	0.04200	-0.06013	-0.16655	0.02441	-16.88110	-4.87011	9.73940	0.00504	0.00190	0.00163	-0.00047	-0.00042	0.00003	117.60036	8.71201	-19.95017	-0.13425	-0.01462	-0.00919	-0.04890
80			0.79000	8.18457	-5.49721	4.25750	0.40090	-0.00372	0.04592	-0.03429	-0.00074	-0.01872	0.00851	-0.00610	0.96563	10.58115	-2.85736	4.70983	0.30400	0.24756	-0.03260	-0.02139	-0.00921	0.01170	4.21208	3.50077	-9.14442	-0.16944	0.66671	0.04203	-0.04065	-0.14188	0.03349	-16.74158	-4.72352	9.76585	0.00486	0.00188	0.00155	-0.00204	-0.00052	0.00005	117.33854	8.23787	-20.26607	-0.13439	-0.01245	-0.01106	-0.05087
81			0.80000	8.27244	-5.57339	4.55422	0.42534	-0.00051	0.05631	-0.05200	-0.00011	-0.03285	0.00774	-0.00243	0.96422	10.68315	-2.88722	4.89873	0.28388	0.25408	-0.02279	-0.10162	0.00500	0.00523	4.14454	3.56777	-9.64677	-0.15874	0.67901	0.04715	-0.01098	-0.09505	0.04048	-16.39549	-4.55315	9.79357	0.00525	0.00189	0.00144	-0.00402	-0.00056	0.00005	117.07477	7.74396	-20.59048	-0.13287	-0.01035	-0.01234	-0.05032
82			0.81000	8.39269	-5.63540	4.95628	0.46932	0.00366	0.07257	-0.07636	0.00075	-0.05496	0.00502	-0.00513	0.96143	10.97851	-2.92850	4.96453	0.27069	0.25530	-0.00810	-0.19251	0.02054	-0.00013	4.19455	3.58852	-10.13925	-0.16118	0.68067	0.05937	0.02604	-0.04145	0.04702	-15.86051	-4.38910	9.82118	0.00619	0.00190	0.00126	-0.00641	-0.00048	0.00003	116.81796	7.27599	-20.90705	-0.13026	-0.00854	-0.01320	-0.04832
83			0.82000	8.54706	-5.67801	5.45124	0.52925	0.01179	0.09271	-0.10965	0.00225	-0.08232	0.00151	-0.01350	0.95502	11.49994	-2.97397	4.86344	0.26226	0.25677	0.00843	-0.28696	0.03632	0.00248	4.38657	3.56981	-10.55871	-0.16044	0.67721	0.07534	0.06836	0.00208	0.04773	-15.20499	-4.26540	9.84486	0.00753	0.00185	0.00103	-0.00873	-0.00030	0.00001	116.57265	6.87768	-21.19543	-0.12770	-0.00709	-0.01415	-0.04640
84			0.83000	8.73333	-5.70085	6.00015	0.59234	0.02502	0.11415	-0.14827	0.00429	-0.10652	-0.00018	-0.02213	0.93400	12.25123	-3.01912	4.60182	0.23982	0.26706	0.02387	-0.34807	0.05046	0.01260	4.72777	3.52862	-10.86413	-0.11160	0.67598	0.08994	0.07665	0.02573	0.03760	-14.52911	-4.20634	9.85859	0.00905	0.00170	0.00076	-0.00998	-0.00008	0.00000	116.33823	6.58482	-21.43259	-0.12656	-0.00613	-0.01540	-0.04627
85			0.84000	8.94221	-5.70981	6.54327	0.64660	0.03968	0.13458	-0.18274	0.00592	-0.11680	-0.00171	-0.02801	0.88663	13.19676	-3.05545	4.22574	0.19031	0.27413	0.04011	-0.32627	0.05541	0.02670	5.20276	3.48653	-11.03345	0.00001	0.65056	0.10145	-0.00001	0.02713	0.01811	-13.94030	-4.21195	9.85338	0.01041	0.00145	0.00048	-0.00914	0.00007	0.00001	116.10774	6.42274	-21.59349	-0.12789	-0.00577	-0.01680	-0.04944
86			0.85000	9.15787	-5.71550	7.01427	0.67991	0.05098	0.14956	-0.20229	0.00653	-0.10376	-0.00612	-0.04100	0.82210	14.25820	-3.06837	3.80529	0.16741	0.26061	0.05425	-0.30420	0.04266	0.03679	5.77039	3.46256	-11.06404	0.06862	0.59098	0.11125	-0.06980	0.01133	-0.00481	-13.52566	-4.25414	9.81858	0.01132	0.00114	0.00023	-0.00616	0.00010	0.00002	115.87022	6.40417	-21.65507	-0.13220	-0.00578	-0.01861	-0.05648
87			0.86000	9.36384	-5.72839	7.35559	0.68390	0.05779	0.15645	-0.20427	0.00611	-0.06854	-0.01163	-0.07524	0.77318	15.32179	-3.04413	3.42567	0.26274	0.23428	0.05616	-0.45079	0.01689	0.03083	6.36531	3.46974	-10.98218	-0.05585	0.54747	0.12248	0.05595	-0.01360	-0.02338	-13.32462	-4.29381	9.74632	0.01162	0.00084	0.00003	-0.00228	0.00006	0.00000	115.61699	6.52972	-21.60459	-0.13876	-0.00544	-0.02184	-0.06589
88			0.87000	9.55165	-5.75377	7.53206	0.67334	0.06153	0.16066	-0.20257	0.00491	-0.02363	-0.01253	-0.12061	0.75539	16.25756	-2.98106	3.17635	0.43992	0.22571	0.04559	-0.61843	-0.01237	0.01308	6.90545	3.51474	-10.84969	-0.30429	0.56420	0.13613	0.25367	-0.04941	-0.02929	-13.31375	-4.30245	9.63985	0.01137	0.00059	-0.00009	0.00075	0.00001	-0.00002	115.34929	6.78998	-21.45341	-0.14645	-0.00454	-0.02671	-0.07432
89			0.88000	9.72673	-5.79118	7.53804	0.66197	0.06334	0.16615	-0.21404	0.00321	0.02183	-0.00752	-0.15298	0.76299	16.94815	-2.89183	3.12740	0.58971	0.24652	0.03059	-0.55015	-0.04647	-0.00178	7.30634	3.59819	-10.74908	-0.49391	0.62589	0.14698	0.25949	-0.10126	-0.01580	-13.41702	-4.26800	9.51273	0.01080	0.00044	-0.00012	0.00191	-0.00002	-0.00003	115.07898	7.16258	-21.23997	-0.15466	-0.00375	-0.03209	-0.07855
90			0.89000	9.90800	-5.83710	7.39286	0.65384	0.05854	0.17199	-0.24912	0.00117	0.06281	0.00264	-0.15507	0.79975	17.32025	-2.79399	3.30312	0.64698	0.29315	0.01543	-0.25015	-0.08807	-0.00622	7.50142	3.71359	-10.75054	-0.50598	0.71346	0.14730	0.06429	-0.16533	0.01290	-13.53626	-4.19052	9.37716	0.01012	0.00042	-0.00009	0.00127	-0.00004	-0.00003	114.82215	7.60313	-21.01645	-0.16262	-0.00354	-0.03702	-0.07658
91			0.90000	10.12147	-5.88664	7.12770	0.64517	0.04684	0.17575	-0.30778	-0.00056	0.09591	0.01690	-0.12348	0.86929	17.36464	-2.70055	3.67133	0.60762	0.36215	-0.00095	0.07654	-0.13255	0.00063	7.46091	3.84851	-10.88292	-0.32840	0.82275	0.13207	-0.09363	-0.23137	0.03882	-13.58062	-4.08622	9.23958	0.00954	0.00052	-0.00005	-0.00056	-0.00006	-0.00001	114.59290	8.04087	-20.83653	-0.16933	-0.00392	-0.04101	-0.06813
92			0.91000	10.39074	-5.93438	6.77153	0.61876	0.02557	0.17209	-0.37057	-0.00121	0.11794	0.02726	-0.07719	0.95399	17.13543	-2.62083	4.15580	0.54583	0.40982	-0.01360	0.28002	-0.15020	0.01076	7.20036	3.99062	-11.12660	-0.12152	0.89594	0.10824	-0.07654	-0.27342	0.04726	-13.48858	-3.99276	9.10528	0.00923	0.00074	0.00003	-0.00285	-0.00004	0.00001	114.39855	8.39016	-20.74720	-0.17426	-0.00489	-0.04324	-0.05557
93			0.92000	10.72615	-5.97592	6.34110	0.56942	0.00087	0.16004	-0.40873	-0.00007	0.12950	0.03116	-0.03289	1.02785	16.73089	-2.56695	4.66227	0.50569	0.42214	-0.02192	0.36518	-0.12395	0.01704	6.77728	4.13458	-11.42410	0.00852	0.91642	0.08383	0.00717	-0.28771	0.03894	-13.24542	-3.95737	8.97949	0.00929	0.00103	0.00014	-0.00500	0.00007	0.00003	114.23589	8.57525	-20.77643	-0.17734	-0.00640	-0.04299	-0.04324
94			0.93000	11.11561	-6.01141	5.83688	0.50207	-0.02106	0.14086	-0.39850	0.00256	0.13306	0.02953	0.00016	1.07879	16.26470	-2.55659	5.10674	0.50533	0.40481	-0.02933	0.37917	-0.06322	0.01927	6.27811	4.28664	-11.69914	0.03147	0.90135	0.06358	0.02782	-0.29373	0.02283	-12.88882	-4.01785	8.86695	0.00963	0.00132	0.00032	-0.00642	0.00031	0.00004	114.09241	8.55214	-20.92485	-0.17900	-0.00825	-0.04014	-0.03500
95			0.94000	11.52053	-6.04819	5.24574	0.43894	-0.03740	0.11802	-0.34593	0.00553	0.13087	0.02446	0.02342	1.11549	15.83621	-2.60788	5.43589	0.52328	0.37480	-0.03838	0.33473	0.00632	0.01853	5.79855	4.46164	-11.87550	0.00901	0.87943	0.04704	0.00688	-0.31001	0.00630	-12.49553	-4.18836	8.77267	0.01006	0.00157	0.00059	-0.00654	0.00063	0.00003	113.95374	8.31777	-21.16729	-0.17990	-0.01014	-0.03505	-0.03198
96			0.95000	11.88269	-6.09935	4.55061	0.40358	-0.04818	0.09223	-0.27461	0.00763	0.11974	0.01844	0.03702	1.14698	15.50782	-2.72782	5.63450	0.54187	0.34742	-0.05331	0.25035	0.06327	0.01645	5.41905	4.67330	-11.89374	-0.01557	0.87651	0.03107	-0.00820	-0.34152	-0.00525	-12.15606	-4.45086	8.70288	0.01035	0.00179	0.00099	-0.00505	0.00091	-0.00001	113.81109	7.90592	-21.46369	-0.18057	-0.01168	-0.02858	-0.03240
97			0.96000	12.14016	-6.17681	3.74390	0.38499	-0.05403	0.06117	-0.18384	0.00822	0.09068	0.01254	0.03381	1.16150	15.29374	-2.90450	5.72131	0.58673	0.32114	-0.07769	0.17456	0.09505	0.01336	5.18311	4.92469	-11.72511	-0.09579	0.89420	0.01690	-0.02400	-0.37738	-0.00823	-11.94525	-4.75863	8.66577	0.01031	0.00200	0.00148	-0.00234	0.00104	-0.00012	113.66499	7.37509	-21.77469	-0.18154	-0.01266	-0.02161	-0.03327
98			0.97000	12.24572	-6.28550	2.84335	0.37648	-0.05490	0.03120	-0.07924	0.00698	0.05017	0.00970	0.01969	1.15217	15.16235	-3.10737	5.73556	0.63407	0.30811	-0.10632	0.13412	0.10125	0.00937	5.08762	5.20598	-11.38063	-0.19393	0.93368	0.00633	-0.00301	-0.40654	-0.00474	-11.89946	-5.05557	8.66791	0.00984	0.00222	0.00202	0.00055	0.00100	-0.00028	113.52357	6.79712	-22.07022	-0.18279	-0.01299	-0.01497	-0.03177
99			0.98000	12.17943	-6.42435	1.90125	0.37620	-0.05362	0.00663	0.02827	0.00417	0.01075	0.00650	0.00087	1.12695	15.05168	-3.29450	5.72062	0.66878	0.29618	-0.12950	0.15709	0.08014	0.00701	5.09120	5.49863	-10.91188	-0.28698	0.95755	0.00180	0.03516	-0.40496	-0.00161	-12.00580	-5.29773	8.71107	0.00901	0.00250	0.00259	0.00249	0.00082	-0.00047	113.40003	6.25052	-22.33102	-0.18386	-0.01260	-0.00946	-0.02561
100			0.99000	11.95312	-6.59005	0.99548	0.37917	-0.05404	-0.01267	0.12459	0.00025	-0.01901	-0.00041	-0.01530	1.09792	14.89427	-3.42283	5.71525	0.68000	0.27180	-0.14210	0.24066	0.03646	0.00913	5.13391	5.78009	-10.40049	-0.34943	0.93457	0.00068	0.05038	-0.35795	-0.00060	-12.20433	-5.46528	8.79404	0.00803	0.00282	0.00314	0.00295	0.00053	-0.00068	113.31147	5.81289	-22.54967	-0.18444	-0.01193	-0.00514	-0.01378
101			1.00000	11.60918	-6.77559	0.20710	0.38756	-0.05643	-0.02473	0.19463	-0.00429	-0.03094	-0.00604	-0.02267	1.08082	14.64404	-3.46142	5.75246	0.65756	0.25880	-0.14771	0.33861	-0.01245	0.01667	5.15858	6.02626	-9.94032	-0.34259	0.90877	-0.00261	0.02260	-0.28687	0.00187	-12.40765	-5.56036	8.91058	0.00715	0.00316	0.00364	0.00221	0.00021	-0.00085	113.27402	5.54701	-22.72546	-0.18479	-0.01200	-0.00095	0.00179
102			1.01000	11.21393	-6.96504	-0.40117	0.39710	-0.05932	-0.03063	0.22333	-0.00794	-0.02797	-0.00706	-0.02191	1.07552	14.29594	-3.40086	5.85448	0.61081	0.26903	-0.15125	0.39579	-0.06213	0.02791	5.12695	6.21373	-9.61303	-0.27845	0.90779	-0.01130	-0.01999	-0.20199	0.00491	-12.53438	-5.59701	9.04107	0.00660	0.00351	0.00405	0.00087	-0.00006	-0.00087	113.29298	5.48363	-22.85262	-0.18481	-0.01330	0.00371	0.01687
103			1.02000	10.84407	-7.13112	-0.79688	0.39899	-0.05926	-0.03272	0.20051	-0.00836	-0.01754	-0.00424	-0.01807	1.07078	13.88616	-3.25533	6.02300	0.56285	0.29577	-0.15472	0.39474	-0.10911	0.03849	5.02490	6.32437	-9.46438	-0.20606	0.92472	-0.02389	-0.04593	-0.10340	0.00276	-12.53419	-5.59439	9.15486	0.00651	0.00386	0.00438	-0.00068	-0.00021	-0.00067	113.36031	5.61553	-22.91784	-0.18366	-0.01539	0.00822	0.02790
104			1.03000	10.56719	-7.24076	-0.97837	0.38608	-0.05561	-0.03238	0.13520	-0.00503	-0.00540	0.00241	-0.01523	1.05574	13.47169	-3.05716	6.23328	0.53179	0.33243	-0.15879	0.35310	-0.14431	0.04289	4.85817	6.35272	-9.49161	-0.16396	0.95401	-0.03672	-0.05717	0.00111	-0.00591	-12.39612	-5.57508	9.22741	0.00690	0.00418	0.00462	-0.00227	-0.00019	-0.00036	113.46171	5.90597	-22.91142	-0.18064	-0.01763	0.01195	0.03364
105			1.04000	10.42165	-7.26880	-0.96707	0.35630	-0.04995	-0.03261	0.05706	-0.00011	0.00522	0.01117	-0.01319	1.02738	13.10377	-2.84253	6.44064	0.51883	0.36631	-0.16315	0.29092	-0.15673	0.03640	4.64568	6.30728	-9.64921	-0.15564	0.97728	-0.04898	-0.06574	0.09779	-0.01644	-12.14775	-5.56182	9.25452	0.00764	0.00444	0.00478	-0.00364	-0.00004	-0.00010	113.58259	6.30275	-22.83744	-0.17615	-0.01982	0.01506	0.03474
106			1.05000	10.40660	-7.21027	-0.79617	0.31854	-0.04452	-0.03324	-0.00195	0.00393	0.01410	0.02155	-0.01049	0.99280	12.81166	-2.63715	6.59415	0.51418	0.39661	-0.16707	0.22330	-0.14810	0.01790	4.41544	6.20712	-9.86801	-0.16137	0.99597	-0.05969	-0.06976	0.17061	-0.02316	-11.84807	-5.57007	9.25200	0.00851	0.00463	0.00491	-0.00430	0.00017	-0.00001	113.70991	6.74982	-22.71482	-0.17131	-0.02199	0.01801	0.03275
107			1.06000	10.48647	-7.08140	-0.50377	0.28066	-0.04239	-0.03420	-0.02890	0.00636	0.02106	0.03180	-0.00648	0.96127	12.59634	-2.45241	6.65569	0.51213	0.41968	-0.16958	0.16904	-0.12495	-0.00836	4.19694	6.07710	-10.07996	-0.16954	1.00635	-0.06763	-0.06560	0.20642	-0.02281	-11.57012	-5.60267	9.24765	0.00923	0.00478	0.00505	-0.00377	0.00032	-0.00016	113.83305	7.19624	-22.57370	-0.16714	-0.02425	0.02111	0.02938
108			1.07000	10.60658	-6.91256	-0.12872	0.25048	-0.04343	-0.03701	-0.02830	0.00720	0.02711	0.03822	-0.00186	0.94074	12.43256	-2.29188	6.61355	0.51129	0.42723	-0.17047	0.14486	-0.09348	-0.03408	4.01137	5.94416	-10.23837	-0.18150	0.99336	-0.07277	-0.05664	0.19546	-0.01668	-11.37764	-5.65192	9.27197	0.00954	0.00491	0.00518	-0.00211	0.00036	-0.00051	113.94444	7.60275	-22.45145	-0.16520	-0.02695	0.02479	0.02583
109			1.08000	10.71166	-6.74001	0.29225	0.22825	-0.04895	-0.04153	-0.01052	0.00653	0.03236	0.03999	0.00032	0.92895	12.27840	-2.15834	6.48587	0.51823	0.41673	-0.16959	0.15968	-0.06045	-0.05109	3.86516	5.83359	-10.32756	-0.21379	0.95761	-0.07356	-0.05081	0.14358	-0.00839	-11.30734	-5.70636	9.34241	0.00933	0.00500	0.00529	0.00001	0.00029	-0.00098	114.03796	7.94530	-22.37794	-0.16452	-0.02980	0.02871	0.02230
110			1.09000	10.75989	-6.59656	0.72618	0.21348	-0.05378	-0.04253	0.01493	0.00347	0.03249	0.04131	0.00270	0.91864	12.09078	-2.05624	6.31138	0.51421	0.40966	-0.16582	0.20201	-0.03294	-0.05475	3.75128	5.76382	-10.35777	-0.22885	0.93109	-0.07113	-0.04216	0.07297	-0.00187	-11.35988	-5.75782	9.46753	0.00865	0.00506	0.00535	0.00172	0.00015	-0.00144	114.10979	8.21080	-22.37677	-0.16539	-0.03277	0.03264	0.01903
111			1.10000	10.72974	-6.50407	1.14403	0.21340	-0.05424	-0.03784	0.04289	-0.00109	0.02641	0.04241	0.00482	0.91127	11.84075	-1.98922	6.13508	0.49482	0.41301	-0.15831	0.25082	-0.01160	-0.04559	3.65654	5.74194	-10.35189	-0.22039	0.92399	-0.06557	-0.03488	0.00194	0.00140	-11.50494	-5.80053	9.64051	0.00764	0.00509	0.00536	0.00245	-0.00003	-0.00179	114.15871	8.39036	-22.45398	-0.16665	-0.03516	0.03560	0.01631
112			1.11000	10.62006	-6.47040	1.52143	0.22372	-0.05432	-0.03209	0.07075	-0.00545	0.01914	0.03868	0.00493	0.90884	11.52088	-1.95720	5.99498	0.47401	0.40404	-0.14720	0.29132	0.00387	-0.02885	3.56746	5.76294	-10.33303	-0.21656	0.90222	-0.05751	-0.03385	-0.05387	0.00195	-11.68942	-5.82813	9.84536	0.00650	0.00508	0.00534	0.00219	-0.00024	-0.00195	114.18917	8.47822	-22.60048	-0.16724	-0.03621	0.03649	0.01532
113			1.12000	10.44624	-6.49090	1.84168	0.23887	-0.05523	-0.02704	0.09414	-0.00884	0.01302	0.03147	0.00516	0.90944	11.14406	-1.95517	5.91290	0.44832	0.38449	-0.13462	0.30797	0.01202	-0.01192	3.47393	5.81263	-10.31726	-0.20792	0.86879	-0.04990	-0.03542	-0.08075	0.00123	-11.84838	-5.83304	10.06275	0.00547	0.00503	0.00528	0.00131	-0.00046	-0.00191	114.21321	8.47560	-22.79731	-0.16622	-0.03559	0.03499	0.01746
114			1.13000	10.23412	-6.55064	2.10095	0.25589	-0.05683	-0.02373	0.10858	-0.01079	0.00899	0.02183	0.00640	0.91225	10.73735	-1.97275	5.88852	0.41818	0.35679	-0.12217	0.29535	0.01285	-0.00056	3.37006	5.87097	-10.31124	-0.19335	0.82660	-0.04413	-0.03679	-0.07370	0.00036	-11.92059	-5.80917	10.27439	0.00475	0.00491	0.00517	0.00024	-0.00068	-0.00169	114.24785	8.39287	-23.02098	-0.16315	-0.03364	0.03183	0.02288
115			1.14000	10.01350	-6.62767	2.31054	0.27205	-0.05806	-0.02291	0.11089	-0.01075	0.00716	0.01124	0.00789	0.91957	10.33516	-1.99482	5.90002	0.39270	0.32702	-0.11232	0.26194	0.00761	0.00281	3.25556	5.91520	-10.31394	-0.18407	0.78597	-0.04049	-0.03786	-0.03614	-0.00023	-11.86653	-5.75532	10.46434	0.00446	0.00474	0.00498	-0.00080	-0.00082	-0.00135	114.30875	8.24899	-23.24635	-0.15795	-0.03091	0.02798	0.03003
116			1.15000	9.81228	-6.69716	2.49329	0.28482	-0.05914	-0.02300	0.10070	-0.00872	0.00681	0.00285	0.00974	0.92860	9.97218	-2.00427	5.91182	0.37223	0.30543	-0.10550	0.21412	-0.00175	-0.00141	3.13536	5.92327	-10.32076	-0.17622	0.76225	-0.03843	-0.03666	0.02447	-0.00049	-11.68019	-5.67769	10.62027	0.00462	0.00453	0.00474	-0.00181	-0.00085	-0.00095	114.40454	8.07087	-23.44954	-0.15095	-0.02792	0.02429	0.03625
117			1.16000	9.65098	-6.73637	2.67647	0.29133	-0.05900	-0.02149	0.08101	-0.00496	0.00714	-0.00188	0.01129	0.93610	9.67647	-1.98590	5.88586	0.36035	0.29718	-0.10016	0.16077	-0.01354	-0.01146	3.01849	5.87774	-10.32662	-0.17284	0.76050	-0.03553	-0.03323	0.10159	-0.00048	-11.39135	-5.59072	10.73422	0.00512	0.00429	0.00445	-0.00271	-0.00073	-0.00057	114.53306	7.89201	-23.61002	-0.14297	-0.02515	0.02127	0.03921
118			1.17000	9.53978	-6.72841	2.88756	0.29299	-0.05919	-0.01798	0.05834	-0.00033	0.00749	-0.00364	0.01179	0.94159	9.46511	-1.93084	5.79104	0.35825	0.29740	-0.09492	0.10737	-0.02569	-0.02459	2.91575	5.76966	-10.32832	-0.17722	0.76956	-0.03070	-0.02809	0.18554	-0.00036	-11.05702	-5.51442	10.80273	0.00580	0.00404	0.00416	-0.00322	-0.00049	-0.00024	114.68281	7.74794	-23.71178	-0.13522	-0.02296	0.01919	0.03813
119			1.18000	9.47821	-6.66376	3.15123	0.29097	-0.06223	-0.01260	0.03859	0.00472	0.00678	-0.00119	0.01277	0.94196	9.34235	-1.83943	5.60908	0.35530	0.30711	-0.08970	0.05570	-0.03599	-0.03768	2.83675	5.60117	-10.32600	-0.17037	0.78879	-0.02558	-0.01908	0.26474	-0.00030	-10.74536	-5.46659	10.82693	0.00645	0.00378	0.00388	-0.00302	-0.00020	0.00000	114.83788	7.66869	-23.74518	-0.12876	-0.02153	0.01803	0.03350
120			1.19000	9.45684	-6.54122	3.48534	0.29044	-0.06424	-0.00570	0.02579	0.00953	0.00387	0.00537	0.01387	0.93895	9.30004	-1.72008	5.33764	0.34844	0.33074	-0.08558	0.01247	-0.04336	-0.04851	2.78685	5.38487	-10.32269	-0.14793	0.82316	-0.02138	-0.00917	0.33046	-0.00038	-10.51925	-5.45417	10.81333	0.00691	0.00349	0.00359	-0.00199	0.00005	0.00016	114.98124	7.67163	-23.70937	-0.12436	-0.02074	0.01722	0.02616
121			1.20000	9.46093	-6.36819	3.89627	0.29216	-0.06786	-0.00079	0.02043	0.01366	0.00064	0.01067	0.01058	0.93877	9.31993	-1.58608	4.99217	0.35910	0.34625	-0.08307	-0.01771	-0.04408	-0.05549	2.76553	5.14071	-10.32368	-0.15489	0.84221	-0.01647	-0.00303	0.36151	-0.00055	-10.42059	-5.47197	10.77368	0.00708	0.00317	0.00328	-0.00044	0.00020	0.00022	115.09660	7.75863	-23.61359	-0.12253	-0.02023	0.01578	0.01698
122			1.21000	9.47515	-6.15984	4.37647	0.29982	-0.07886	0.00015	0.02151	0.01792	-0.00014	0.01174	0.00218	0.94714	9.37692	-1.45209	4.60567	0.39023	0.33852	-0.08143	-0.03520	-0.03731	-0.05676	2.76585	4.89171	-10.33734	-0.20287	0.82584	-0.01086	0.00092	0.34445	-0.00071	-10.45706	-5.50956	10.72325	0.00694	0.00285	0.00295	0.00103	0.00025	0.00021	115.17165	7.91981	-23.47639	-0.12322	-0.01979	0.01324	0.00672
123			1.22000	9.48683	-5.93672	4.90587	0.30993	-0.09405	0.00022	0.02693	0.02101	-0.00022	0.01245	-0.00767	0.95964	9.44288	-1.33137	4.22443	0.42740	0.32534	-0.07993	-0.03651	-0.02799	-0.05113	2.77529	4.65972	-10.37555	-0.26146	0.80241	-0.00532	0.00086	0.29605	-0.00062	-10.60001	-5.55653	10.67565	0.00656	0.00257	0.00264	0.00190	0.00024	0.00016	115.19946	8.13686	-23.32158	-0.12592	-0.01951	0.01000	-0.00424
124			1.23000	9.48739	-5.72069	5.45754	0.32349	-0.10369	0.00537	0.03483	0.01998	-0.00537	0.01765	-0.01189	0.96895	9.49138	-1.23468	3.89844	0.43642	0.33486	-0.07646	-0.01818	-0.01991	-0.03823	2.77907	4.46291	-10.45169	-0.26605	0.80796	-0.00083	-0.00622	0.23675	-0.00016	-10.79678	-5.60127	10.63697	0.00606	0.00236	0.00241	0.00202	0.00018	0.00012	115.17622	8.38319	-23.17227	-0.12932	-0.01938	0.00658	-0.01595
125			1.24000	9.47312	-5.53029	6.00423	0.34368	-0.10637	0.01580	0.04370	0.01521	-0.01520	0.02577	-0.01109	0.97426	9.50266	-1.16976	3.67030	0.41705	0.36343	-0.07031	0.01142	-0.01222	-0.02105	2.76439	4.31381	-10.57743	-0.22331	0.83817	0.00366	-0.01524	0.16850	0.00102	-10.98917	-5.63017	10.60531	0.00560	0.00224	0.00226	0.00158	0.00008	0.00011	115.09843	8.62796	-23.04523	-0.13251	-0.01925	0.00324	-0.02836
126			1.25000	9.44471	-5.37749	6.52345	0.36879	-0.10155	0.02953	0.05207	0.00866	-0.02639	0.03221	-0.01066	0.97182	9.46685	-1.14007	3.56642	0.39064	0.39243	-0.06051	0.04131	-0.00465	-0.00449	2.72423	4.21752	-10.75943	-0.18252	0.86811	0.01083	-0.02182	0.09382	0.00400	-11.12719	-5.63132	10.57578	0.00531	0.00222	0.00221	0.00084	-0.00003	0.00013	114.96443	8.84546	-22.94842	-0.13550	-0.01913	0.00026	-0.04097
127			1.26000	9.40522	-5.26578	7.00298	0.39180	-0.09534	0.04056	0.05860	0.00291	-0.03311	0.03163	-0.01279	0.96560	9.38311	-1.14231	3.58876	0.37551	0.39525	-0.04857	0.06779	0.00056	0.00619	2.65832	4.17006	-10.99545	-0.17689	0.86107	0.01912	-0.02937	0.02640	0.00856	-11.17676	-5.60019	10.54229	0.00528	0.00229	0.00225	-0.00004	-0.00015	0.00019	114.77718	9.02201	-22.88006	-0.13837	-0.01915	-0.00193	-0.05303
128			1.27000	9.35803	-5.18998	7.44444	0.41079	-0.09188	0.04862	0.06328	-0.00102	-0.03661	0.02649	-0.01498	0.96220	9.25713	-1.16534	3.71029	0.36700	0.38045	-0.03645	0.08868	0.00023	0.00945	2.57135	4.15872	-11.27146	-0.18704	0.83532	0.02670	-0.03728	-0.01308	0.01319	-11.12539	-5.54124	10.49606	0.00553	0.00243	0.00237	-0.00098	-0.00023	0.00029	114.54343	9.15378	-22.83151	-0.14101	-0.01943	-0.00289	-0.06398
129			1.28000	9.30629	-5.13798	7.85980	0.42534	-0.09046	0.05411	0.06598	-0.00275	-0.03880	0.01972	-0.01416	0.96303	9.10028	-1.19073	3.88211	0.35308	0.36126	-0.02601	0.09854	-0.00681	0.00768	2.47121	4.16265	-11.56332	-0.18451	0.80843	0.03142	-0.03945	-0.01517	0.01561	-10.98516	-5.46514	10.42568	0.00600	0.00261	0.00256	-0.00185	-0.00027	0.00045	114.27110	9.24211	-22.79254	-0.14329	-0.01996	-0.00245	-0.07342
130			1.29000	9.25365	-5.09143	8.26418	0.43477	-0.09124	0.05822	0.06559	-0.00162	-0.04144	0.01332	-0.01131	0.96536	8.93034	-1.19753	4.04766	0.33582	0.34379	-0.01725	0.09492	-0.01925	0.00403	2.36775	4.15570	-11.84259	-0.17319	0.78830	0.03461	-0.03583	0.02063	0.01575	-10.78895	-5.38497	10.32107	0.00657	0.00280	0.00279	-0.00246	-0.00025	0.00065	113.96838	9.29114	-22.75584	-0.14511	-0.02052	-0.00104	-0.08078
131			1.30000	9.20530	-5.02692	8.67130	0.43950	-0.09329	0.06184	0.06063	0.00305	-0.04529	0.00833	-0.00770	0.96901	8.77064	-1.16904	4.15631	0.32014	0.33151	-0.00997	0.07854	-0.03369	0.00095	2.27179	4.11117	-12.08434	-0.16067	0.77707	0.03755	-0.02867	0.08781	0.01424	-10.57981	-5.31314	10.18093	0.00713	0.00294	0.00301	-0.00260	-0.00018	0.00084	113.64452	9.30769	-22.72229	-0.14663	-0.02099	0.00080	-0.08551
132			1.31000	9.16768	-4.92019	9.08982	0.44401	-0.09831	0.06449	0.05095	0.01159	-0.04941	0.00503	-0.00384	0.97528	8.64657	-1.09935	4.17355	0.30486	0.32217	-0.00426	0.05127	-0.04550	-0.00034	2.19387	4.00909	-12.27259	-0.14633	0.76666	0.04009	-0.01933	0.17176	0.01150	-10.39939	-5.25828	10.01598	0.00756	0.00303	0.00316	-0.00218	-0.00007	0.00095	113.30887	9.30233	-22.70140	-0.14816	-0.02147	0.00279	-0.08785
133			1.32000	9.14631	-4.75371	9.51978	0.44875	-0.10592	0.06548	0.03785	0.02357	-0.05213	0.00410	-0.00098	0.98139	8.57910	-0.99534	4.08941	0.29363	0.31481	-0.00076	0.01872	-0.05103	-0.00019	2.14253	3.84202	-12.40368	-0.13830	0.75287	0.04204	-0.01033	0.25245	0.00841	-10.28018	-5.22349	9.84527	0.00779	0.00304	0.00321	-0.00128	0.00002	0.00092	112.96783	9.29001	-22.70514	-0.15003	-0.02211	0.00463	-0.08877
134			1.33000	9.14234	-4.52351	9.95286	0.45507	-0.11361	0.06522	0.02488	0.03667	-0.05253	0.00582	-0.00079	0.98386	8.57781	-0.87339	3.92087	0.29024	0.30971	0.00087	-0.01331	-0.04897	0.00031	2.12243	3.61651	-12.48754	-0.14589	0.73460	0.04392	-0.00228	0.31166	0.00609	-10.24004	-5.20655	9.69100	0.00783	0.00301	0.00317	-0.00018	0.00007	0.00074	112.62445	9.28731	-22.74118	-0.15261	-0.02290	0.00585	-0.08912
135			1.34000	9.15106	-4.24193	10.37503	0.45925	-0.12005	0.06320	0.01540	0.04730	-0.04942	0.01002	-0.00397	0.98196	8.63750	-0.75420	3.70625	0.30066	0.30698	0.00005	-0.04127	-0.03964	0.00002	2.13331	3.35027	-12.54456	-0.17530	0.71468	0.04496	0.00633	0.33978	0.00515	-10.27814	-5.20125	9.57524	0.00772	0.00295	0.00306	0.00081	0.00006	0.00047	112.28166	9.30759	-22.81030	-0.15611	-0.02381	0.00620	-0.08906
136			1.35000	9.16442	-3.93538	10.76800	0.46152	-0.12222	0.06226	0.01124	0.05109	-0.04444	0.01781	-0.00797	0.97587	8.74080	-0.65902	3.49572	0.31442	0.31715	-0.00192	-0.06047	-0.02427	-0.00064	2.17019	3.06717	-12.59851	-0.20121	0.70967	0.04526	0.01482	0.34135	0.00574	-10.37612	-5.19852	9.51444	0.00752	0.00291	0.00294	0.00146	-0.00000	0.00017	111.94428	9.35818	-22.90446	-0.16038	-0.02487	0.00573	-0.08850
137			1.36000	9.17397	-3.63887	11.10806	0.46642	-0.11821	0.06497	0.01242	0.04582	-0.03838	0.02964	-0.00951	0.96627	8.86218	-0.60952	3.34235	0.31417	0.34819	-0.00374	-0.06275	-0.00012	-0.00067	2.22433	2.79396	-12.66897	-0.19184	0.73102	0.04501	0.01784	0.32076	0.00737	-10.50601	-5.18816	9.51123	0.00732	0.00292	0.00286	0.00172	-0.00011	-0.00006	111.61769	9.43858	-23.00528	-0.16517	-0.02605	0.00459	-0.08784
138			1.37000	9.17260	-3.38897	11.36673	0.47753	-0.11139	0.06922	0.01850	0.03414	-0.02827	0.03976	-0.01006	0.95618	8.97187	-0.62716	3.29354	0.30241	0.37602	-0.00364	-0.04687	0.03680	0.00019	2.28500	2.55747	-12.76666	-0.16437	0.74348	0.04497	0.01526	0.26158	0.00932	-10.64167	-5.16099	9.54767	0.00721	0.00297	0.00283	0.00168	-0.00023	-0.00015	111.30555	9.53985	-23.08335	-0.16969	-0.02705	0.00268	-0.08755
139			1.38000	9.15431	-3.21750	11.51485	0.49448	-0.10385	0.07371	0.02950	0.01924	-0.01271	0.04381	-0.01148	0.94855	9.03930	-0.72943	3.38236	0.28745	0.38277	0.00015	-0.01758	0.08082	-0.00005	2.34080	2.38169	-12.89045	-0.14224	0.72405	0.04640	0.01064	0.16583	0.01096	-10.76642	-5.11151	9.58821	0.00724	0.00305	0.00284	0.00150	-0.00034	-0.00005	111.01016	9.64603	-23.10386	-0.17290	-0.02736	-0.00029	-0.08733
140			1.39000	9.11370	-3.14790	11.52823	0.51209	-0.09318	0.08062	0.04484	0.00337	0.00824	0.04386	-0.01469	0.93668	9.03771	-0.92421	3.62125	0.27343	0.37765	0.00833	0.01885	0.12277	-0.00497	2.38179	2.28424	-13.02665	-0.13306	0.69510	0.05109	0.00580	0.05928	0.01174	-10.87505	-5.04037	9.59114	0.00740	0.00313	0.00287	0.00129	-0.00039	0.00023	110.73446	9.73870	-23.03709	-0.17390	-0.02650	-0.00449	-0.08574
141			1.40000	9.04717	-3.19503	11.39247	0.52363	-0.07936	0.08851	0.06168	-0.01019	0.03482	0.04007	-0.01754	0.91628	8.95042	-1.20446	3.99884	0.25488	0.36187	0.01935	0.05424	0.15216	-0.01595	2.40129	2.27317	-13.14978	-0.12515	0.65992	0.05733	0.00069	-0.03891	0.00980	-10.97139	-4.95438	9.52353	0.00763	0.00319	0.00293	0.00113	-0.00036	0.00063	110.48447	9.80087	-22.87096	-0.17222	-0.02440	-0.00952	-0.08048
142			1.41000	8.95455	-3.36394	11.10550	0.53247	-0.06437	0.09412	0.07618	-0.01882	0.06341	0.03191	-0.01956	0.89428	8.77621	-1.54698	4.48006	0.23193	0.33513	0.02999	0.07944	0.16049	-0.02891	2.39617	2.34359	-13.22532	-0.11821	0.62068	0.06234	-0.00379	-0.11113	0.00306	-11.06389	-4.86493	9.37247	0.00785	0.00321	0.00299	0.00109	-0.00026	0.00105	110.27014	9.81840	-22.61825	-0.16844	-0.02171	-0.01397	-0.07015
143			1.42000	8.84049	-3.64597	10.68068	0.53749	-0.04768	0.09910	0.08364	-0.02073	0.09017	0.02340	-0.01977	0.86995	8.53162	-1.91543	5.00747	0.20379	0.31533	0.03902	0.08777	0.15362	-0.03813	2.36721	2.47583	-13.21461	-0.10358	0.60849	0.06673	-0.00643	-0.15224	-0.00909	-11.16276	-4.78437	9.14597	0.00797	0.00319	0.00304	0.00121	-0.00012	0.00139	110.10245	9.78130	-22.31202	-0.16382	-0.01941	-0.01613	-0.05568
144			1.43000	8.71450	-4.01631	10.14982	0.53956	-0.03220	0.09990	0.08088	-0.01717	0.10655	0.01111	-0.01950	0.84965	8.24968	-2.26572	5.50538	0.17851	0.28650	0.04534	0.08147	0.12605	-0.03820	2.31881	2.63648	-13.08105	-0.09974	0.59461	0.06933	-0.00771	-0.15077	-0.02581	-11.28041	-4.72085	8.86454	0.00794	0.00312	0.00307	0.00151	0.00003	0.00160	109.98705	9.68700	-21.99179	-0.15904	-0.01798	-0.01540	-0.03958
145			1.44000	8.58991	-4.43513	9.56239	0.54968	-0.02320	0.08976	0.06789	-0.01318	0.10024	-0.00989	-0.01824	0.85338	7.97501	-2.55380	5.89115	0.15578	0.22804	0.04511	0.06366	0.07828	-0.02544	2.25969	2.78345	-12.79966	-0.10907	0.53889	0.06533	-0.00785	-0.09839	-0.04126	-11.42908	-4.67663	8.55750	0.00775	0.00302	0.00306	0.00194	0.00013	0.00161	109.92099	9.54256	-21.69586	-0.15431	-0.01730	-0.01243	-0.02440
146			1.45000	8.48263	-4.85144	8.97815	0.56522	-0.02460	0.07366	0.04328	-0.01297	0.07753	-0.03255	-0.01113	0.87609	7.75626	-2.74586	6.09100	0.11748	0.16212	0.04036	0.03395	0.03505	-0.00721	2.20198	2.87425	-12.36545	-0.08540	0.46981	0.05711	-0.00382	-0.02229	-0.04993	-11.61574	-4.65099	8.26321	0.00741	0.00290	0.00301	0.00238	0.00019	0.00138	109.89414	9.36403	-21.45942	-0.14971	-0.01716	-0.00816	-0.01192
147			1.46000	8.40943	-5.21058	8.45454	0.57990	-0.03102	0.06198	0.00661	-0.01273	0.05524	-0.04954	-0.00089	0.90700	7.63621	-2.82750	6.06036	0.07641	0.11513	0.03709	0.00855	0.00996	0.00899	2.15909	2.87664	-11.79948	-0.03899	0.42587	0.05309	-0.00001	0.05282	-0.05607	-11.83971	-4.64281	8.02433	0.00698	0.00276	0.00291	0.00271	0.00019	0.00093	109.89249	9.17415	-21.31054	-0.14490	-0.01718	-0.00378	-0.00275
148			1.47000	8.38493	-5.46606	8.03281	0.59340	-0.03694	0.05578	-0.03898	-0.00880	0.03762	-0.05792	0.00493	0.94317	7.64241	-2.80721	5.80210	0.06245	0.09552	0.03341	-0.00602	-0.00196	0.02025	2.14173	2.77837	-11.14903	-0.02056	0.42071	0.05374	0.00104	0.12273	-0.06124	-12.09226	-4.65103	7.88577	0.00653	0.00263	0.00279	0.00289	0.00013	0.00034	109.90235	8.99828	-21.27186	-0.14115	-0.01757	0.00033	0.00327
149			1.48000	8.41630	-5.59313	7.72645	0.60335	-0.03900	0.05264	-0.08492	-0.00187	0.02394	-0.05399	0.00658	0.97271	7.78032	-2.71146	5.37438	0.06976	0.11575	0.02536	-0.02084	-0.01062	0.02096	2.15441	2.59200	-10.48048	-0.01863	0.46704	0.05425	0.00177	0.19383	-0.05983	-12.35992	-4.66994	7.87476	0.00612	0.00252	0.00271	0.00290	0.00003	-0.00028	109.91327	8.85883	-21.34778	-0.13813	-0.01802	0.00340	0.00687
150			1.49000	8.49698	-5.59637	7.52290	0.61323	-0.03649	0.05119	-0.11833	0.00425	0.01397	-0.04177	0.00406	0.99081	8.02881	-2.57452	4.87732	0.09007	0.16040	0.01438	-0.04077	-0.02068	0.01229	2.19339	2.35115	-9.86677	-0.02984	0.53365	0.05309	0.00362	0.24862	-0.05034	-12.62611	-4.68948	7.99676	0.00580	0.00245	0.00267	0.00275	-0.00010	-0.00082	109.91976	8.76911	-21.52895	-0.13622	-0.01852	0.00517	0.00872
151			1.50000	8.60529	-5.50718	7.39570	0.61703	-0.03317	0.04903	-0.12627	0.00726	0.00730	-0.02724	-0.00511	0.99613	8.34217	-2.42879	4.42475	0.13539	0.20419	0.00147	-0.07091	-0.02903	0.00102	2.24840	2.10040	-9.37339	-0.08216	0.58774	0.04923	0.01021	0.25620	-0.03441	-12.87504	-4.70072	8.22845	0.00558	0.00244	0.00266	0.00249	-0.00023	-0.00119	109.91913	8.73257	-21.79011	-0.13523	-0.01901	0.00569	0.00904
152			1.51000	8.71157	-5.37394	7.31570	0.60971	-0.03158	0.04673	-0.10412	0.00764	0.00397	-0.01321	-0.01462	0.98822	8.66168	-2.29935	4.11598	0.18297	0.23947	-0.01003	-0.09122	-0.03410	-0.00382	2.30595	1.88352	-9.04638	-0.13321	0.61976	0.04334	0.01395	0.20804	-0.01709	-13.09453	-4.70035	8.52352	0.00548	0.00249	0.00266	0.00216	-0.00032	-0.00134	109.91065	8.74603	-22.09315	-0.13503	-0.01951	0.00528	0.00791
153			1.52000	8.78796	-5.24792	7.25704	0.60260	-0.03146	0.04654	-0.06051	0.00603	0.00323	-0.00085	-0.01848	0.97566	8.93019	-2.20296	4.01699	0.20309	0.26975	-0.01705	-0.07871	-0.03611	0.00014	2.35307	1.73422	-8.90629	-0.13472	0.63748	0.03760	0.00908	0.12016	-0.00294	-13.27827	-4.68945	8.82563	0.00548	0.00254	0.00265	0.00181	-0.00034	-0.00123	109.89438	8.80036	-22.39382	-0.13566	-0.02016	0.00447	0.00508
154			1.53000	8.81630	-5.16919	7.20301	0.59928	-0.03147	0.04793	-0.00732	0.00287	0.00390	0.00843	-0.02011	0.96656	9.10484	-2.15019	4.14891	0.21164	0.29430	-0.02100	-0.04641	-0.03362	0.00840	2.38031	1.67140	-8.94789	-0.12071	0.64998	0.03226	0.00235	0.01468	0.00676	-13.42708	-4.67090	9.07906	0.00556	0.00258	0.00260	0.00147	-0.00031	-0.00088	109.86883	8.87922	-22.64678	-0.13709	-0.02096	0.00361	-0.00003
155			1.54000	8.79215	-5.15879	7.14852	0.60028	-0.02866	0.05093	0.04325	-0.00080	0.00510	0.01411	-0.02117	0.96105	9.16399	-2.14644	4.49028	0.21450	0.31486	-0.02242	-0.00656	-0.02533	0.01640	2.38247	1.69850	-9.14518	-0.10580	0.66377	0.02774	-0.00341	-0.08982	0.01217	-13.54847	-4.64722	9.23699	0.00569	0.00259	0.00252	0.00119	-0.00022	-0.00039	109.82963	8.96005	-22.81130	-0.13883	-0.02152	0.00246	-0.00754
156			1.55000	8.72391	-5.21837	7.09412	0.60664	-0.02364	0.05510	0.08106	-0.00325	0.00654	0.01502	-0.02319	0.95636	9.10852	-2.19233	4.99179	0.21391	0.32526	-0.02075	0.03050	-0.01116	0.02009	2.35871	1.80563	-9.45682	-0.09995	0.67059	0.02480	-0.00812	-0.17668	0.01459	-13.65110	-4.61974	9.27404	0.00586	0.00258	0.00242	0.00096	-0.00011	0.00011	109.77301	9.02039	-22.86245	-0.14039	-0.02146	0.00066	-0.01613
157			1.56000	8.62889	-5.33521	7.03745	0.61220	-0.01867	0.05959	0.09788	-0.00404	0.00839	0.01131	-0.02503	0.94948	8.95847	-2.28281	5.59338	0.20939	0.32146	-0.01592	0.05673	0.00519	0.01745	2.31125	1.97267	-9.83122	-0.09956	0.66421	0.02371	-0.01217	-0.22977	0.01527	-13.73990	-4.58843	9.19571	0.00607	0.00252	0.00232	0.00077	-0.00003	0.00050	109.69975	9.04396	-22.80019	-0.14190	-0.02088	-0.00149	-0.02380
158			1.57000	8.52923	-5.48794	6.97140	0.61123	-0.01497	0.06292	0.08976	-0.00381	0.01059	0.00492	-0.02330	0.94196	8.74866	-2.40599	6.23100	0.19588	0.30834	-0.00989	0.06579	0.01832	0.01096	2.24478	2.17219	-10.21039	-0.08680	0.64988	0.02309	-0.01305	-0.24236	0.01388	-13.81584	-4.54959	9.03483	0.00629	0.00246	0.00222	0.00061	-0.00001	0.00072	109.61462	9.02208	-22.64752	-0.14366	-0.02023	-0.00308	-0.02931
159			1.58000	8.44635	-5.65217	6.88922	0.60862	-0.01270	0.06419	0.06244	-0.00319	0.01257	-0.00260	-0.01767	0.93992	8.52127	-2.54343	6.83861	0.17388	0.29162	-0.00449	0.05822	0.02436	0.00450	2.16575	2.37286	-10.53689	-0.06068	0.63349	0.02207	-0.00986	-0.21714	0.01036	-13.87994	-4.49474	8.83738	0.00651	0.00240	0.00215	0.00051	-0.00008	0.00076	109.52247	8.95285	-22.44004	-0.14554	-0.01980	-0.00355	-0.03248
160			1.59000	8.39380	-5.80581	6.79083	0.60905	-0.01192	0.06498	0.02765	-0.00259	0.01373	-0.00905	-0.01052	0.94863	8.31519	-2.67145	7.35332	0.15353	0.27952	-0.00015	0.04315	0.02185	0.00012	2.08148	2.54444	-10.76324	-0.03663	0.62851	0.02195	-0.00577	-0.16545	0.00598	-13.93575	-4.41444	8.64882	0.00670	0.00238	0.00214	0.00049	-0.00022	0.00068	109.42606	8.84186	-22.21589	-0.14736	-0.01956	-0.00289	-0.03381
161			1.60000	8.37366	-5.93362	6.68502	0.61292	-0.01013	0.06544	-0.00353	-0.00167	0.01322	-0.01292	-0.00497	0.96706	8.15804	-2.76404	7.72430	0.14591	0.27836	0.00147	0.02854	0.01125	-0.00074	1.99950	2.66300	-10.86012	-0.03174	0.64398	0.02242	-0.00436	-0.09713	0.00097	-13.98853	-4.30466	8.50496	0.00685	0.00245	0.00222	0.00054	-0.00039	0.00053	109.32571	8.70260	-22.00975	-0.14880	-0.01935	-0.00140	-0.03374
162			1.61000	8.37949	-6.02644	6.58816	0.61786	-0.00886	0.06360	-0.02451	-0.00092	0.01012	-0.01425	-0.00268	0.98354	8.06401	-2.79956	7.91747	0.14913	0.28259	-0.00072	0.01474	-0.00590	0.00012	1.92668	2.71549	-10.81868	-0.04729	0.66662	0.02186	-0.00500	-0.01792	-0.00404	-14.04279	-4.17019	8.42943	0.00697	0.00263	0.00242	0.00065	-0.00058	0.00029	109.22132	8.55569	-21.85212	-0.14995	-0.01904	0.00049	-0.03215
163			1.62000	8.40199	-6.07780	6.52108	0.61954	-0.00813	0.06168	-0.03378	-0.00031	0.00490	-0.01317	-0.00325	0.98738	8.03537	-2.76744	7.91742	0.15620	0.28990	-0.00374	0.00111	-0.02567	-0.00066	1.86855	2.70101	-10.64933	-0.07115	0.68707	0.02207	-0.00486	0.06070	-0.00843	-14.10005	-4.02455	8.43410	0.00707	0.00290	0.00273	0.00075	-0.00075	-0.00004	109.11584	8.42587	-21.76939	-0.15101	-0.01871	0.00246	-0.02837
164			1.63000	8.43312	-6.08331	6.50405	0.61570	-0.00676	0.06099	-0.03425	0.00017	-0.00184	-0.00981	-0.00587	0.98179	8.06478	-2.67061	7.72979	0.16785	0.30266	-0.00675	-0.01160	-0.04370	-0.00331	1.82786	2.62874	-10.37733	-0.09753	0.70881	0.02342	-0.00309	0.12683	-0.01236	-14.15855	-3.88791	8.51838	0.00718	0.00321	0.00308	0.00082	-0.00082	-0.00044	109.01643	8.33612	-21.78129	-0.15233	-0.01863	0.00445	-0.02213
165			1.64000	8.46887	-6.04350	6.55107	0.60881	-0.00814	0.06109	-0.03162	0.00066	-0.00942	-0.00523	-0.00901	0.97393	8.13922	-2.52468	7.38358	0.18027	0.31595	-0.00935	-0.02247	-0.05506	-0.00682	1.80436	2.51554	-10.03776	-0.11813	0.72546	0.02538	-0.00034	0.16931	-0.01543	-14.21574	-3.78143	8.66616	0.00730	0.00351	0.00340	0.00085	-0.00074	-0.00082	108.93119	8.30077	-21.89477	-0.15416	-0.01907	0.00639	-0.01425
166			1.65000	8.50957	-5.96509	6.66602	0.59952	-0.01105	0.06182	-0.03068	0.00134	-0.01681	0.00058	-0.01205	0.96658	8.24275	-2.35460	6.93041	0.19371	0.33146	-0.01195	-0.03036	-0.05690	-0.01025	1.79371	2.38351	-9.67184	-0.13336	0.74131	0.02728	0.00156	0.18188	-0.01680	-14.27050	-3.72221	8.84555	0.00738	0.00373	0.00363	0.00083	-0.00047	-0.00102	108.86466	8.32263	-22.09855	-0.15668	-0.02009	0.00809	-0.00654
167			1.66000	8.55743	-5.85990	6.84029	0.58858	-0.01541	0.06173	-0.03310	0.00218	-0.02229	0.00606	-0.01463	0.96105	8.35774	-2.18914	6.43837	0.20796	0.34291	-0.01489	-0.03384	-0.04760	-0.01275	1.78803	2.25669	-9.32304	-0.14608	0.74763	0.02802	0.00112	0.16089	-0.01545	-14.32269	-3.72049	9.01418	0.00744	0.00384	0.00374	0.00078	-0.00006	-0.00095	108.81554	8.39482	-22.36294	-0.15964	-0.02153	0.00930	-0.00091
168			1.67000	8.61345	-5.74323	7.05313	0.57518	-0.02193	0.05953	-0.03721	0.00305	-0.02401	0.00963	-0.01616	0.95820	8.46567	-2.05465	5.98157	0.22278	0.34368	-0.01822	-0.03133	-0.02950	-0.01324	1.77728	2.15672	-9.03218	-0.15712	0.73623	0.02676	-0.00236	0.11082	-0.01134	-14.37128	-3.77697	9.13166	0.00750	0.00383	0.00370	0.00066	0.00038	-0.00063	108.77786	8.50462	-22.64776	-0.16257	-0.02309	0.00981	0.00156
169			1.68000	8.67516	-5.63323	7.27566	0.55946	-0.02941	0.05752	-0.03937	0.00329	-0.02244	0.01364	-0.01557	0.95607	8.54818	-1.96939	5.62831	0.23357	0.34554	-0.02131	-0.02108	-0.00911	-0.01044	1.75222	2.09927	-8.83208	-0.15679	0.73046	0.02448	-0.00823	0.04625	-0.00614	-14.41334	-3.87954	9.17432	0.00758	0.00370	0.00352	0.00049	0.00071	-0.00021	108.74491	8.63463	-22.91445	-0.16518	-0.02451	0.00953	0.00111
170			1.69000	8.73588	-5.54898	7.47768	0.54534	-0.03240	0.05844	-0.03641	0.00203	-0.01897	0.01848	-0.01321	0.95151	8.58815	-1.94147	5.43035	0.23597	0.35630	-0.02242	-0.00327	0.00991	-0.00413	1.70640	2.09290	-8.74266	-0.14242	0.74136	0.02295	-0.01406	-0.02433	-0.00130	-14.44471	-4.00664	9.14313	0.00770	0.00348	0.00321	0.00027	0.00084	0.00013	108.71246	8.76283	-23.13430	-0.16728	-0.02555	0.00824	-0.00099
171			1.70000	8.78648	-5.50584	7.63415	0.53393	-0.03171	0.06023	-0.02733	-0.00003	-0.01330	0.02000	-0.01206	0.94618	8.57128	-1.96944	5.41463	0.24044	0.35888	-0.02105	0.01958	0.02477	0.00298	1.63675	2.13873	-8.76850	-0.14014	0.74179	0.02224	-0.02064	-0.09207	0.00293	-14.46155	-4.13534	9.06087	0.00786	0.00321	0.00283	0.00003	0.00078	0.00028	108.68076	8.86565	-23.29065	-0.16866	-0.02594	0.00578	-0.00303
172			1.71000	8.81875	-5.51129	7.72910	0.52460	-0.03016	0.06189	-0.01390	-0.00202	-0.00608	0.01867	-0.01145	0.94218	8.48962	-2.04371	5.57912	0.24561	0.35358	-0.01825	0.04485	0.03253	0.00796	1.54344	2.23079	-8.89771	-0.14616	0.73513	0.02160	-0.02813	-0.14533	0.00621	-14.46279	-4.24568	8.96255	0.00806	0.00297	0.00249	-0.00016	0.00058	0.00027	108.65425	8.92330	-23.37845	-0.16922	-0.02562	0.00250	-0.00335
173			1.72000	8.82870	-5.56444	7.75765	0.51799	-0.02829	0.06350	0.00019	-0.00354	0.00140	0.01574	-0.00965	0.93990	8.34483	-2.14721	5.89357	0.24393	0.34589	-0.01453	0.06661	0.03249	0.00949	1.42934	2.35640	-9.10383	-0.14528	0.72924	0.02081	-0.03331	-0.17688	0.00808	-14.45210	-4.32078	8.88349	0.00827	0.00280	0.00225	-0.00022	0.00031	0.00017	108.64088	8.92353	-23.40138	-0.16893	-0.02484	-0.00066	-0.00137
174			1.73000	8.81797	-5.65685	7.72612	0.51302	-0.02808	0.06375	0.01110	-0.00466	0.00764	0.01061	-0.00744	0.94139	8.14951	-2.25861	6.30469	0.24058	0.33117	-0.01078	0.08109	0.02542	0.00821	1.29941	2.49766	-9.34987	-0.14693	0.71576	0.01956	-0.03733	-0.18052	0.00827	-14.44101	-4.34872	8.84660	0.00841	0.00274	0.00215	-0.00005	0.00003	0.00005	108.64697	8.86275	-23.36564	-0.16761	-0.02381	-0.00294	0.00196
175			1.74000	8.79326	-5.77351	7.65058	0.50572	-0.02877	0.06389	0.01615	-0.00525	0.01153	0.00534	-0.00469	0.94493	7.92509	-2.35792	6.74543	0.23814	0.31691	-0.00714	0.08671	0.01499	0.00534	1.15967	2.63445	-9.59527	-0.15098	0.70527	0.01870	-0.03998	-0.15962	0.00730	-14.44756	-4.32752	8.85611	0.00844	0.00280	0.00220	0.00041	-0.00023	-0.00006	108.67340	8.74667	-23.27746	-0.16531	-0.02263	-0.00400	0.00491
176			1.75000	8.76390	-5.89505	7.55277	0.49439	-0.02833	0.06460	0.01505	-0.00486	0.01283	0.00201	-0.00101	0.94822	7.69771	-2.43081	7.14759	0.23622	0.31170	-0.00430	0.08290	0.00413	0.00269	1.01676	2.74798	-9.80275	-0.15245	0.70906	0.01810	-0.03975	-0.12132	0.00543	-14.49238	-4.26508	8.89869	0.00836	0.00294	0.00240	0.00112	-0.00044	-0.00011	108.71462	8.59000	-23.14480	-0.16211	-0.02131	-0.00396	0.00614
177			1.76000	8.73826	-6.00234	7.45454	0.48137	-0.02790	0.06505	0.01058	-0.00382	0.01147	0.00068	0.00193	0.95203	7.49296	-2.46934	7.45384	0.24020	0.31321	-0.00309	0.07264	-0.00638	0.00129	0.87756	2.82445	-9.94304	-0.16207	0.72361	0.01743	-0.03920	-0.07019	0.00293	-14.59338	-4.17466	8.95073	0.00817	0.00312	0.00266	0.00195	-0.00057	-0.00009	108.76112	8.41411	-22.98088	-0.15841	-0.01995	-0.00306	0.00531
178			1.77000	8.72027	-6.08068	7.37590	0.47524	-0.02982	0.06385	0.00691	-0.00259	0.00763	-0.00105	0.00430	0.96036	7.33067	-2.47028	7.62374	0.24286	0.31099	-0.00304	0.05570	-0.01607	0.00047	0.74918	2.85622	-9.99752	-0.17197	0.72830	0.01640	-0.03599	-0.01123	0.00023	-14.75967	-4.07267	8.98720	0.00785	0.00328	0.00292	0.00273	-0.00057	0.00004	108.80285	8.24305	-22.80437	-0.15471	-0.01878	-0.00151	0.00273
179			1.78000	8.70885	-6.12158	7.33362	0.47720	-0.03181	0.06230	0.00666	-0.00100	0.00233	-0.00272	0.00685	0.97323	7.22222	-2.43342	7.63638	0.23973	0.31002	-0.00343	0.03464	-0.02485	-0.00043	0.63853	2.84197	-9.95907	-0.17078	0.72909	0.01549	-0.02831	0.04605	-0.00223	-14.98848	-3.97770	8.98784	0.00746	0.00340	0.00312	0.00327	-0.00044	0.00024	108.83090	8.09904	-22.63538	-0.15158	-0.01799	0.00048	-0.00118
180			1.79000	8.70035	-6.12264	7.33876	0.48831	-0.03119	0.06158	0.01008	0.00069	-0.00346	-0.00381	0.00721	0.98640	7.17058	-2.36123	7.49265	0.23605	0.31354	-0.00388	0.01403	-0.03262	-0.00148	0.55104	2.78577	-9.83192	-0.17087	0.73121	0.01561	-0.01985	0.09441	-0.00442	-15.26564	-3.90731	8.94185	0.00704	0.00342	0.00322	0.00350	-0.00020	0.00044	108.83808	7.99907	-22.49102	-0.14917	-0.01752	0.00236	-0.00563
181			1.80000	8.69160	-6.08686	7.39388	0.50024	-0.03240	0.06117	0.01518	0.00217	-0.00881	-0.00393	0.00343	0.99350	7.17127	-2.26066	7.21785	0.24213	0.31513	-0.00456	-0.00395	-0.03742	-0.00260	0.48958	2.69726	-9.63241	-0.19121	0.72946	0.01712	-0.01272	0.12644	-0.00659	-15.56682	-3.87277	8.85407	0.00668	0.00335	0.00319	0.00339	0.00006	0.00054	108.82243	7.95406	-22.38552	-0.14761	-0.01732	0.00368	-0.00896
182			1.81000	8.68167	-6.02173	7.49107	0.50842	-0.03489	0.06074	0.01909	0.00348	-0.01269	-0.00113	-0.00046	0.99257	7.21413	-2.14464	6.86130	0.24618	0.32325	-0.00632	-0.01860	-0.03841	-0.00415	0.45400	2.59103	-9.38858	-0.20425	0.73579	0.01812	-0.00453	0.13886	-0.00780	-15.86010	-3.87450	8.74750	0.00642	0.00319	0.00304	0.00298	0.00023	0.00048	108.79070	7.96877	-22.33069	-0.14684	-0.01741	0.00434	-0.00961
183			1.82000	8.67167	-5.93787	7.61460	0.51533	-0.03746	0.06017	0.02027	0.00439	-0.01468	0.00296	-0.00449	0.98903	7.28520	-2.03099	6.48749	0.25056	0.33400	-0.00874	-0.02817	-0.03346	-0.00550	0.44181	2.48502	-9.13658	-0.21570	0.74389	0.01864	0.00276	0.12845	-0.00767	-16.11231	-3.90245	8.65665	0.00628	0.00299	0.00280	0.00234	0.00027	0.00026	108.75462	8.04027	-22.33380	-0.14690	-0.01784	0.00435	-0.00734
184			1.83000	8.66321	-5.84686	7.74851	0.51992	-0.04043	0.05896	0.01885	0.00481	-0.01498	0.00584	-0.00844	0.98414	7.36794	-1.93945	6.16069	0.25677	0.33735	-0.01078	-0.03147	-0.02053	-0.00536	0.44815	2.39686	-8.91510	-0.23061	0.73742	0.01915	0.00816	0.09396	-0.00628	-16.29569	-3.94395	8.61552	0.00626	0.00280	0.00252	0.00153	0.00021	-0.00004	108.72456	8.15613	-22.39428	-0.14734	-0.01847	0.00365	-0.00311
185			1.84000	8.65750	-5.75931	7.88322	0.52241	-0.04522	0.05720	0.01559	0.00476	-0.01431	0.00803	-0.00983	0.97639	7.44460	-1.88894	5.93131	0.25355	0.33501	-0.01214	-0.02656	-0.00052	-0.00353	0.46656	2.34195	-8.75936	-0.22827	0.72072	0.01902	0.00983	0.04189	-0.00363	-16.39334	-3.99171	8.64807	0.00637	0.00267	0.00225	0.00066	0.00013	-0.00033	108.70640	8.29546	-22.50351	-0.14784	-0.01917	0.00247	0.00175
186			1.85000	8.65581	-5.68440	8.01519	0.52256	-0.04950	0.05597	0.01086	0.00383	-0.01335	0.01065	-0.00930	0.96593	7.49894	-1.89467	5.83019	0.24408	0.33425	-0.01303	-0.01514	0.02458	-0.00057	0.48849	2.33203	-8.69561	-0.21242	0.70935	0.01816	0.00705	-0.02067	-0.00035	-16.40378	-4.04331	8.76140	0.00660	0.00263	0.00208	-0.00017	0.00004	-0.00057	108.70184	8.43345	-22.64578	-0.14816	-0.01987	0.00124	0.00597
187			1.86000	8.65929	-5.63044	8.14129	0.52343	-0.04810	0.05707	0.00549	0.00178	-0.01231	0.01361	-0.00858	0.95476	7.51761	-1.96602	5.87048	0.23400	0.34109	-0.01278	0.00028	0.05364	0.00274	0.50367	2.37554	-8.73758	-0.19362	0.71376	0.01747	0.00075	-0.09156	0.00286	-16.34314	-4.09692	8.94262	0.00692	0.00268	0.00204	-0.00079	-0.00003	-0.00073	108.70915	8.54662	-22.79962	-0.14811	-0.02051	0.00043	0.00836
188			1.87000	8.66732	-5.60530	8.25432	0.52277	-0.04298	0.05973	0.00137	-0.00059	-0.01048	0.01450	-0.00923	0.94352	7.48978	-2.10544	6.05038	0.23133	0.34383	-0.01068	0.01872	0.08271	0.00487	0.50084	2.47743	-8.88443	-0.18823	0.71686	0.01779	-0.00824	-0.16636	0.00590	-16.24415	-4.14757	9.16050	0.00728	0.00282	0.00214	-0.00103	-0.00009	-0.00081	108.72272	8.61677	-22.94015	-0.14764	-0.02102	0.00031	0.00793
189			1.88000	8.67608	-5.61564	8.34346	0.51993	-0.03774	0.06280	0.00086	-0.00266	-0.00729	0.01281	-0.01004	0.93345	7.40685	-2.30740	6.35374	0.23227	0.33788	-0.00697	0.03984	0.10564	0.00456	0.47020	2.63825	-9.12033	-0.18983	0.71236	0.01868	-0.01988	-0.23522	0.00860	-16.15061	-4.18506	9.37270	0.00760	0.00301	0.00234	-0.00073	-0.00015	-0.00076	108.73428	8.63536	-23.04296	-0.14690	-0.02130	0.00086	0.00457
190			1.89000	8.67957	-5.66507	8.39879	0.51784	-0.03498	0.06505	0.00497	-0.00443	-0.00291	0.01005	-0.00921	0.92572	7.26494	-2.55723	6.74866	0.22724	0.32823	-0.00321	0.05976	0.11859	0.00250	0.40554	2.85163	-9.41539	-0.18211	0.70840	0.01840	-0.03101	-0.28858	0.00970	-16.10612	-4.19795	9.53666	0.00777	0.00319	0.00257	0.00006	-0.00020	-0.00053	108.73593	8.60622	-23.08948	-0.14602	-0.02128	0.00178	-0.00091
191			1.90000	8.67225	-5.75135	8.41644	0.51540	-0.03276	0.06668	0.01296	-0.00566	0.00164	0.00695	-0.00744	0.92037	7.06841	-2.83077	7.18705	0.22014	0.31949	0.00012	0.07476	0.11870	-0.00009	0.30557	3.10096	-9.72801	-0.17130	0.71095	0.01698	-0.03918	-0.31427	0.00875	-16.14098	-4.18215	9.62108	0.00773	0.00334	0.00277	0.00110	-0.00022	-0.00014	108.72276	8.54539	-23.07237	-0.14527	-0.02102	0.00287	-0.00698
192			1.91000	8.65091	-5.86496	8.40082	0.51363	-0.02970	0.06836	0.02310	-0.00593	0.00528	0.00355	-0.00627	0.91914	6.83365	-3.09279	7.60825	0.21733	0.31300	0.00319	0.08307	0.10156	-0.00225	0.17570	3.35519	-10.00899	-0.16951	0.72019	0.01558	-0.04503	-0.29408	0.00650	-16.26347	-4.14311	9.61311	0.00750	0.00342	0.00291	0.00205	-0.00018	0.00032	108.69464	8.47656	-22.99694	-0.14497	-0.02073	0.00418	-0.01227
193			1.92000	8.61522	-5.99084	8.36310	0.51622	-0.02570	0.07073	0.03355	-0.00520	0.00714	-0.00044	-0.00504	0.92340	6.58988	-3.29669	7.94796	0.21343	0.30843	0.00707	0.08009	0.06345	-0.00354	0.02926	3.56752	-10.20806	-0.17121	0.72915	0.01578	-0.04602	-0.21031	0.00382	-16.46142	-4.08896	9.51816	0.00717	0.00343	0.00298	0.00267	-0.00012	0.00073	108.65448	8.42435	-22.87764	-0.14515	-0.02052	0.00552	-0.01618
194			1.93000	8.56806	-6.11155	8.32066	0.52512	-0.02246	0.07272	0.04265	-0.00405	0.00640	-0.00510	-0.00360	0.93418	6.37275	-3.39337	8.15199	0.20614	0.30376	0.01106	0.06544	0.00695	-0.00238	-0.11514	3.68562	-10.28728	-0.17534	0.73036	0.01760	-0.04149	-0.06734	0.00039	-16.70831	-4.02379	9.35653	0.00678	0.00336	0.00296	0.00284	-0.00009	0.00098	108.60542	8.40845	-22.73400	-0.14561	-0.02024	0.00621	-0.01846
195			1.94000	8.51479	-6.21025	8.29371	0.53934	-0.01998	0.07406	0.04887	-0.00274	0.00303	-0.00941	-0.00299	0.94784	6.21183	-3.35068	8.19055	0.19762	0.30073	0.01437	0.04422	-0.05600	0.00139	-0.24024	3.67330	-10.23365	-0.18443	0.72491	0.02063	-0.03305	0.09873	-0.00410	-16.96622	-3.95185	9.16204	0.00640	0.00323	0.00283	0.00254	-0.00007	0.00099	108.55125	8.44109	-22.58987	-0.14604	-0.01984	0.00578	-0.01862
196			1.95000	8.46178	-6.27416	8.29753	0.55099	-0.01958	0.07433	0.05025	-0.00157	-0.00196	-0.01243	-0.00295	0.96025	6.12117	-3.16955	8.06459	0.19158	0.29906	0.01624	0.02255	-0.10970	0.00615	-0.33484	3.52873	-10.05963	-0.19698	0.71410	0.02385	-0.02204	0.23913	-0.00913	-17.18964	-3.88334	8.97831	0.00609	0.00306	0.00263	0.00185	-0.00006	0.00077	108.49796	8.52709	-22.47121	-0.14664	-0.01960	0.00474	-0.01629
197			1.96000	8.41507	-6.29656	8.33736	0.55894	-0.02123	0.07458	0.04616	-0.00034	-0.00723	-0.01295	-0.00293	0.97083	6.09801	-2.88647	7.80284	0.18796	0.30317	0.01711	0.00368	-0.14334	0.01004	-0.39503	3.28719	-9.79645	-0.20810	0.70762	0.02697	-0.00977	0.32101	-0.01355	-17.33622	-3.83054	8.84661	0.00591	0.00292	0.00244	0.00091	-0.00006	0.00043	108.45242	8.66436	-22.39838	-0.14747	-0.01987	0.00393	-0.01185
198			1.97000	8.37953	-6.27595	8.41084	0.56454	-0.02391	0.07461	0.03759	0.00114	-0.01198	-0.01063	-0.00324	0.97870	6.12926	-2.55934	7.45294	0.18713	0.31488	0.01648	-0.01137	-0.15410	0.01147	-0.42132	3.00510	-9.48636	-0.21771	0.71112	0.02891	0.00238	0.33981	-0.01580	-17.37752	-3.80049	8.79333	0.00591	0.00283	0.00231	-0.00017	-0.00007	0.00006	108.41974	8.84442	-22.37940	-0.14849	-0.02069	0.00370	-0.00640
199			1.98000	8.35784	-6.21550	8.51252	0.56846	-0.02670	0.07495	0.02676	0.00278	-0.01597	-0.00572	-0.00395	0.98211	6.20042	-2.24360	7.06911	0.18807	0.33351	0.01499	-0.02292	-0.14466	0.01057	-0.41515	2.73517	-9.17338	-0.22470	0.72570	0.02989	0.01390	0.30940	-0.01544	-17.30426	-3.79329	8.82480	0.00609	0.00281	0.00226	-0.00128	-0.00009	-0.00026	108.40128	9.05295	-22.41000	-0.14957	-0.02189	0.00397	-0.00135
200			1.99000	8.34994	-6.12252	8.63649	0.56959	-0.02875	0.07475	0.01627	0.00421	-0.01903	0.00019	-0.00476	0.98014	6.29854	-1.97793	6.70303	0.18969	0.35343	0.01257	-0.03087	-0.11771	0.00787	-0.37869	2.51237	-8.89726	-0.22817	0.74254	0.02967	0.02390	0.24352	-0.01253	-17.12751	-3.80488	8.92905	0.00642	0.00287	0.00227	-0.00231	-0.00010	-0.00051	108.39405	9.27100	-22.47695	-0.15068	-0.02321	0.00436	0.00195
201			2.00000	8.35339	-6.00731	8.77831	0.56916	-0.03279	0.07364	0.00810	0.00557	-0.02104	0.00487	-0.00585	0.97400	6.41046	-1.78561	6.39740	0.19098	0.36392	0.01020	-0.03454	-0.07604	0.00487	-0.31643	2.35623	-8.69125	-0.22998	0.74568	0.02922	0.03113	0.15241	-0.00808	-16.87473	-3.83147	9.08072	0.00688	0.00297	0.00233	-0.00315	-0.00008	-0.00066	108.39162	9.47744	-22.56173	-0.15177	-0.02427	0.00430	0.00283
202			2.01000	8.36471	-5.88249	8.93381	0.56513	-0.03925	0.07199	0.00285	0.00673	-0.02189	0.00828	-0.00699	0.96425	6.52222	-1.67901	6.18513	0.19318	0.36499	0.00819	-0.03373	-0.02764	0.00228	-0.23670	2.27645	-8.58159	-0.23010	0.73762	0.02877	0.03408	0.05070	-0.00266	-16.58161	-3.87040	9.25002	0.00741	0.00310	0.00245	-0.00367	-0.00004	-0.00073	108.38732	9.65299	-22.64721	-0.15294	-0.02494	0.00372	0.00159
203			2.02000	8.38021	-5.76217	9.09616	0.56153	-0.04646	0.07021	0.00030	0.00706	-0.02138	0.01025	-0.00671	0.95417	6.61972	-1.66339	6.09016	0.18890	0.36013	0.00683	-0.02711	0.02091	0.00031	-0.15098	2.27706	-8.58543	-0.21548	0.72256	0.02795	0.02974	-0.05171	0.00310	-16.28521	-3.91512	9.40999	0.00792	0.00324	0.00261	-0.00374	-0.00000	-0.00068	108.37670	9.78414	-22.72158	-0.15444	-0.02549	0.00328	-0.00128
204			2.03000	8.39642	-5.65942	9.25522	0.56488	-0.04971	0.07068	0.00023	0.00574	-0.01995	0.01193	-0.00653	0.94892	6.68830	-1.73935	6.12620	0.18302	0.36079	0.00689	-0.01585	0.06758	-0.00138	-0.07345	2.35883	-8.70847	-0.19623	0.72003	0.02757	0.02005	-0.15229	0.00860	-16.02100	-3.95369	9.53729	0.00830	0.00336	0.00276	-0.00328	0.00000	-0.00050	108.35600	9.86422	-22.77534	-0.15651	-0.02624	0.00358	-0.00592
205			2.04000	8.40963	-5.58405	9.39825	0.57389	-0.04933	0.07232	0.00324	0.00338	-0.01713	0.01261	-0.00978	0.94950	6.71256	-1.90346	6.29375	0.19081	0.36236	0.00744	-0.00086	0.11098	-0.00321	-0.01897	2.51998	-8.94294	-0.20282	0.72671	0.02733	0.00854	-0.25063	0.01331	-15.81844	-3.97458	9.61134	0.00852	0.00345	0.00286	-0.00238	-0.00002	-0.00021	108.32059	9.89246	-22.79620	-0.15901	-0.02709	0.00444	-0.01247
206			2.05000	8.41516	-5.54213	9.51350	0.58471	-0.04831	0.07377	0.01032	0.00082	-0.01288	0.01171	-0.01411	0.95229	6.67823	-2.14562	6.57620	0.20299	0.35931	0.00832	0.01939	0.14485	-0.00509	-0.00030	2.75441	-9.26682	-0.21903	0.73299	0.02648	-0.00743	-0.33654	0.01615	-15.69500	-3.97066	9.61933	0.00858	0.00349	0.00291	-0.00128	-0.00007	0.00014	108.26682	9.87416	-22.77135	-0.16144	-0.02758	0.00509	-0.01984
207			2.06000	8.40840	-5.53547	9.59429	0.59607	-0.04677	0.07547	0.02077	-0.00151	-0.00807	0.01082	-0.01703	0.95414	6.57887	-2.44373	6.93718	0.20839	0.35851	0.00956	0.04059	0.16453	-0.00677	-0.02379	3.04636	-9.64255	-0.22420	0.74820	0.02468	-0.02477	-0.39867	0.01619	-15.65094	-3.93654	9.56451	0.00853	0.00349	0.00293	-0.00026	-0.00018	0.00044	108.19696	9.82172	-22.69611	-0.16312	-0.02732	0.00485	-0.02533
208			2.07000	8.38754	-5.56074	9.64080	0.60378	-0.04475	0.07737	0.03101	-0.00319	-0.00371	0.00958	-0.01757	0.95298	6.42330	-2.76096	7.32302	0.20509	0.35815	0.01171	0.05518	0.16399	-0.00817	-0.08662	3.36552	-10.01909	-0.21705	0.76445	0.02308	-0.03710	-0.41652	0.01415	-15.66985	-3.86674	9.46971	0.00838	0.00346	0.00295	0.00045	-0.00036	0.00061	108.12133	9.75438	-22.58115	-0.16363	-0.02640	0.00387	-0.02629
209			2.08000	8.35599	-5.60826	9.66091	0.60948	-0.04262	0.07895	0.03676	-0.00389	-0.00085	0.00838	-0.01554	0.94992	6.23546	-3.05473	7.67418	0.19177	0.35986	0.01421	0.05796	0.14472	-0.00837	-0.17834	3.67193	-10.34545	-0.20029	0.77983	0.02219	-0.04121	-0.38252	0.01107	-15.72552	-3.75840	9.36978	0.00814	0.00344	0.00295	0.00079	-0.00059	0.00060	108.05454	9.69361	-22.44983	-0.16297	-0.02527	0.00283	-0.02204
210			2.09000	8.32111	-5.66241	9.66837	0.61438	-0.04065	0.08006	0.03641	-0.00354	-0.00010	0.00656	-0.01322	0.94758	6.04431	-3.29262	7.94456	0.17783	0.35988	0.01683	0.05229	0.11157	-0.00704	-0.28593	3.92946	-10.59039	-0.19198	0.78796	0.02307	-0.04127	-0.30367	0.00813	-15.79181	-3.61566	9.29706	0.00785	0.00344	0.00294	0.00080	-0.00081	0.00046	108.00906	9.65825	-22.32738	-0.16142	-0.02436	0.00225	-0.01391
211			2.10000	8.28965	-5.70669	9.67682	0.62011	-0.04038	0.08048	0.03194	-0.00248	-0.00111	0.00295	-0.01147	0.94857	5.87361	-3.45878	8.11386	0.16595	0.35206	0.01975	0.04216	0.07106	-0.00458	-0.39724	4.11558	-10.74821	-0.19333	0.77973	0.02575	-0.03926	-0.19825	0.00539	-15.84866	-3.45165	9.27159	0.00753	0.00347	0.00293	0.00061	-0.00096	0.00023	107.99215	9.66075	-22.23293	-0.15906	-0.02382	0.00222	-0.00402
212			2.11000	8.26467	-5.72975	9.69423	0.62611	-0.04131	0.08002	0.02607	-0.00095	-0.00304	-0.00051	-0.01034	0.95318	5.73882	-3.55014	8.18539	0.15818	0.34399	0.02147	0.03052	0.03190	-0.00136	-0.50163	4.22249	-10.82884	-0.20042	0.77021	0.02815	-0.03502	-0.09243	0.00247	-15.88443	-3.28721	9.29750	0.00721	0.00351	0.00290	0.00033	-0.00098	-0.00001	108.00552	9.70595	-22.17582	-0.15613	-0.02372	0.00279	0.00540
213			2.12000	8.24663	-5.72642	9.72384	0.63067	-0.04460	0.07925	0.02042	0.00093	-0.00526	-0.00180	-0.00952	0.95996	5.64871	-3.57193	8.17568	0.15515	0.34190	0.02166	0.01860	-0.00218	0.00150	-0.59015	4.25399	-10.84792	-0.20909	0.77224	0.02944	-0.02803	0.00081	-0.00014	-15.89618	-3.14626	9.36337	0.00693	0.00354	0.00287	0.00008	-0.00084	-0.00020	108.04494	9.79096	-22.15469	-0.15283	-0.02400	0.00390	0.01239
214			2.13000	8.23475	-5.69516	9.76643	0.63514	-0.04826	0.07804	0.01610	0.00315	-0.00747	-0.00143	-0.00911	0.96779	5.60635	-3.53510	8.10682	0.15519	0.34528	0.02046	0.00679	-0.03035	0.00329	-0.65567	4.22124	-10.82332	-0.21686	0.78213	0.02936	-0.01849	0.07765	-0.00192	-15.88883	-3.04814	9.44828	0.00671	0.00354	0.00285	-0.00009	-0.00057	-0.00030	108.10085	9.90628	-22.16150	-0.14945	-0.02446	0.00528	0.01601
215			2.14000	8.22732	-5.63670	9.82213	0.64145	-0.05141	0.07621	0.01410	0.00551	-0.00967	-0.00022	-0.00965	0.97407	5.60924	-3.45368	8.00168	0.15631	0.35088	0.01828	-0.00404	-0.05166	0.00392	-0.69325	4.13939	-10.77416	-0.22358	0.79236	0.02808	-0.00736	0.13422	-0.00262	-15.87110	-3.00149	9.53206	0.00657	0.00350	0.00283	-0.00016	-0.00026	-0.00033	108.16199	10.03892	-22.18796	-0.14625	-0.02501	0.00678	0.01637
216			2.15000	8.22199	-5.55278	9.89340	0.64806	-0.05658	0.07329	0.01490	0.00822	-0.01209	0.00045	-0.01090	0.97835	5.64970	-3.34317	7.87837	0.15758	0.35055	0.01564	-0.01269	-0.06336	0.00379	-0.70096	4.02588	-10.71830	-0.22830	0.79038	0.02594	0.00407	0.16426	-0.00246	-15.85260	-3.00264	9.60070	0.00649	0.00342	0.00280	-0.00012	0.00001	-0.00029	108.21743	10.17475	-22.22839	-0.14365	-0.02572	0.00848	0.01377
217			2.16000	8.21678	-5.44497	9.98625	0.65138	-0.06437	0.06885	0.01781	0.01152	-0.01467	0.00071	-0.01278	0.98160	5.71649	-3.22028	7.74567	0.16294	0.34417	0.01189	-0.01873	-0.06356	0.00309	-0.68026	3.89996	-10.66794	-0.23465	0.77922	0.02247	0.01463	0.16489	-0.00186	-15.84402	-3.03658	9.64418	0.00645	0.00332	0.00276	0.00003	0.00018	-0.00017	108.25613	10.30008	-22.27678	-0.14211	-0.02663	0.01027	0.00830
218			2.17000	8.21081	-5.31490	10.10664	0.65128	-0.07105	0.06493	0.02120	0.01476	-0.01723	0.00179	-0.01400	0.98060	5.79691	-3.10299	7.60302	0.16601	0.34023	0.00849	-0.02113	-0.05383	0.00235	-0.63576	3.78230	-10.62614	-0.23105	0.77019	0.01875	0.02244	0.13927	-0.00132	-15.85569	-3.08149	9.65282	0.00640	0.00321	0.00271	0.00026	0.00024	-0.00000	108.26749	10.40352	-22.32270	-0.14166	-0.02739	0.01129	0.00029
219			2.18000	8.20423	-5.16603	10.25439	0.64969	-0.07668	0.06245	0.02383	0.01755	-0.01934	0.00387	-0.01379	0.97515	5.87850	-3.00791	7.44835	0.16184	0.33995	0.00645	-0.01934	-0.03684	0.00186	-0.57416	3.69188	-10.58925	-0.21340	0.76405	0.01613	0.02554	0.09424	-0.00102	-15.89182	-3.11821	9.62103	0.00635	0.00311	0.00266	0.00047	0.00022	0.00018	108.24448	10.48005	-22.35425	-0.14201	-0.02762	0.01092	-0.00891
220			2.19000	8.19709	-5.00466	10.42169	0.64717	-0.08194	0.06095	0.02592	0.01963	-0.02045	0.00681	-0.01330	0.97050	5.95046	-2.94572	7.28733	0.15868	0.34312	0.00485	-0.01513	-0.01687	0.00135	-0.50319	3.64026	-10.55484	-0.19843	0.76393	0.01491	0.02542	0.04179	-0.00080	-15.94528	-3.13662	9.55500	0.00629	0.00304	0.00259	0.00055	0.00015	0.00031	108.18777	10.53237	-22.36570	-0.14296	-0.02744	0.00967	-0.01720
221			2.20000	8.18820	-4.83956	10.59699	0.64439	-0.08582	0.05941	0.02888	0.02029	-0.02019	0.01019	-0.01294	0.96789	6.00377	-2.91884	7.13664	0.15848	0.34926	0.00271	-0.00925	0.00130	0.00063	-0.43127	3.62866	-10.52821	-0.19177	0.76875	0.01427	0.02305	-0.00564	-0.00039	-16.00011	-3.13550	9.47337	0.00626	0.00301	0.00254	0.00046	0.00007	0.00034	108.10571	10.56722	-22.35925	-0.14447	-0.02721	0.00839	-0.02292
222			2.21000	8.17514	-4.68106	10.76988	0.64218	-0.08853	0.05817	0.03399	0.01919	-0.01900	0.01345	-0.01301	0.96506	6.03096	-2.92199	7.02030	0.15955	0.35534	0.00094	-0.00190	0.01372	0.00014	-0.36747	3.64845	-10.52327	-0.19258	0.77302	0.01447	0.01836	-0.03812	0.00036	-16.03880	-3.12010	9.39954	0.00627	0.00303	0.00248	0.00022	0.00000	0.00027	108.01057	10.59154	-22.34083	-0.14635	-0.02708	0.00725	-0.02534
223			2.22000	8.15506	-4.54043	10.93325	0.63882	-0.09082	0.05700	0.04120	0.01633	-0.01722	0.01669	-0.01344	0.96197	6.02635	-2.94479	6.96065	0.16318	0.36133	-0.00073	0.00665	0.01859	-0.00003	-0.32027	3.68537	-10.55603	-0.19934	0.77916	0.01444	0.01110	-0.05191	0.00140	-16.04711	-3.10180	9.35265	0.00634	0.00307	0.00243	-0.00014	-0.00002	0.00013	107.91540	10.61159	-22.31532	-0.14847	-0.02704	0.00604	-0.02463
224			2.23000	8.12621	-4.42797	11.08425	0.63420	-0.09115	0.05675	0.04902	0.01167	-0.01552	0.01941	-0.01410	0.95731	5.98698	-2.97567	6.96717	0.16765	0.36688	-0.00127	0.01588	0.01688	0.00008	-0.29652	3.72543	-10.63435	-0.20793	0.78527	0.01447	0.00146	-0.04954	0.00248	-16.01705	-3.09640	9.34098	0.00647	0.00315	0.00244	-0.00055	0.00004	-0.00003	107.83112	10.63391	-22.28332	-0.15054	-0.02705	0.00486	-0.02163
225			2.24000	8.08900	-4.35084	11.22363	0.63134	-0.09057	0.05717	0.05553	0.00609	-0.01400	0.02076	-0.01404	0.94985	5.91411	-3.00514	7.03133	0.16445	0.36843	-0.00008	0.02369	0.01115	0.00001	-0.29948	3.75871	-10.75230	-0.20689	0.78270	0.01458	-0.00879	-0.03653	0.00329	-15.94942	-3.11765	9.36168	0.00666	0.00326	0.00254	-0.00092	0.00014	-0.00018	107.76430	10.66516	-22.24207	-0.15220	-0.02717	0.00415	-0.01753
226			2.25000	8.04582	-4.31216	11.35198	0.63171	-0.08889	0.05760	0.05897	0.00036	-0.01231	0.01989	-0.01296	0.94378	5.81320	-3.02765	7.13306	0.15351	0.36474	0.00226	0.02811	0.00458	-0.00044	-0.32824	3.78030	-10.89329	-0.19598	0.76878	0.01451	-0.01671	-0.01989	0.00359	-15.85461	-3.16707	9.40477	0.00690	0.00339	0.00273	-0.00116	0.00024	-0.00029	107.71659	10.71129	-22.18883	-0.15351	-0.02750	0.00432	-0.01349
227			2.26000	8.00032	-4.31189	11.46610	0.63586	-0.08761	0.05867	0.05821	-0.00488	-0.01020	0.01716	-0.01178	0.94033	5.69271	-3.04189	7.25058	0.13903	0.35575	0.00605	0.02894	-0.00047	-0.00124	-0.37845	3.79000	-11.03625	-0.18379	0.74649	0.01547	-0.02135	-0.00539	0.00361	-15.75105	-3.22840	9.45729	0.00714	0.00350	0.00295	-0.00118	0.00023	-0.00033	107.68578	10.77562	-22.12294	-0.15453	-0.02808	0.00534	-0.01031
228			2.27000	7.95651	-4.34763	11.55868	0.63791	-0.08583	0.06031	0.05265	-0.00918	-0.00741	0.01409	-0.01035	0.93805	5.56228	-3.04947	7.36714	0.12670	0.34712	0.01019	0.02758	-0.00324	-0.00194	-0.44362	3.79037	-11.16139	-0.17489	0.72792	0.01698	-0.02322	0.00495	0.00319	-15.66014	-3.27378	9.50667	0.00730	0.00356	0.00310	-0.00094	0.00008	-0.00026	107.66691	10.85685	-22.04566	-0.15520	-0.02882	0.00682	-0.00846
229			2.28000	7.91764	-4.41377	11.62302	0.63645	-0.08352	0.06287	0.04378	-0.01204	-0.00426	0.01261	-0.00855	0.93552	5.43167	-3.05249	7.46907	0.11795	0.34577	0.01413	0.02508	-0.00418	-0.00214	-0.51627	3.78390	-11.25232	-0.16855	0.72655	0.01865	-0.02267	0.01266	0.00219	-15.59894	-3.27838	9.54436	0.00730	0.00358	0.00316	-0.00053	-0.00017	-0.00014	107.65398	10.94879	-21.96008	-0.15521	-0.02939	0.00808	-0.00765
230			2.29000	7.88536	-4.50051	11.65872	0.63312	-0.07933	0.06542	0.03365	-0.01287	-0.00145	0.01167	-0.00726	0.93320	5.30934	-3.05222	7.54115	0.11434	0.34858	0.01729	0.02229	-0.00373	-0.00145	-0.58883	3.77163	-11.29660	-0.16962	0.73542	0.02028	-0.02079	0.02005	0.00061	-15.57294	-3.23369	9.57052	0.00715	0.00356	0.00312	-0.00014	-0.00043	-0.00004	107.64309	11.04375	-21.87341	-0.15428	-0.02955	0.00869	-0.00685
231			2.30000	7.86069	-4.59447	11.67387	0.63104	-0.07444	0.06749	0.02342	-0.01181	0.00000	0.00987	-0.00553	0.93151	5.20307	-3.04931	7.56595	0.10770	0.35010	0.02023	0.01781	-0.00227	0.00028	-0.65442	3.75302	-11.28729	-0.16565	0.74207	0.02194	-0.01641	0.02860	-0.00141	-15.57436	-3.15043	9.59550	0.00692	0.00354	0.00306	0.00012	-0.00061	-0.00003	107.63403	11.13580	-21.79830	-0.15270	-0.02948	0.00910	-0.00513
232			2.31000	7.84482	-4.68061	11.68365	0.63113	-0.06993	0.06862	0.01348	-0.00933	-0.00064	0.00622	-0.00359	0.93260	5.12067	-3.04350	7.52601	0.09858	0.34585	0.02286	0.01220	-0.00066	0.00314	-0.70718	3.72665	-11.22323	-0.15741	0.73893	0.02374	-0.01055	0.03856	-0.00370	-15.58872	-3.04726	9.63328	0.00670	0.00353	0.00302	0.00021	-0.00071	-0.00009	107.62858	11.22013	-21.74905	-0.15092	-0.02950	0.00998	-0.00255
233			2.32000	7.83880	-4.74451	11.70546	0.63482	-0.06918	0.06847	0.00471	-0.00617	-0.00326	0.00037	-0.00188	0.93821	5.06962	-3.03313	7.40898	0.08780	0.33090	0.02515	0.00630	0.00007	0.00685	-0.74280	3.69106	-11.10903	-0.14709	0.71884	0.02588	-0.00440	0.04842	-0.00607	-15.60482	-2.93769	9.69192	0.00655	0.00354	0.00305	0.00021	-0.00077	-0.00019	107.62685	11.29161	-21.73540	-0.14903	-0.02968	0.01143	-0.00001
234			2.33000	7.84197	-4.77443	11.75194	0.63923	-0.07014	0.06867	-0.00117	-0.00214	-0.00701	-0.00469	-0.00033	0.94916	5.05490	-3.01614	7.21460	0.08083	0.31830	0.02694	0.00119	-0.00039	0.01064	-0.75871	3.64603	-10.95483	-0.13614	0.70458	0.02823	0.00107	0.05760	-0.00824	-15.61882	-2.82600	9.77055	0.00647	0.00358	0.00310	0.00020	-0.00082	-0.00028	107.62630	11.34704	-21.76017	-0.14722	-0.02986	0.01283	0.00164
235			2.34000	7.85095	-4.76313	11.82657	0.64231	-0.07244	0.06870	-0.00231	0.00259	-0.01065	-0.00621	-0.00070	0.96150	5.07645	-2.99180	6.95756	0.08561	0.31532	0.02654	-0.00335	-0.00181	0.01277	-0.75497	3.59303	-10.77499	-0.13765	0.71045	0.02943	0.00568	0.06578	-0.00949	-15.63152	-2.71291	9.86173	0.00642	0.00361	0.00311	0.00018	-0.00082	-0.00032	107.62294	11.38739	-21.82012	-0.14553	-0.02981	0.01330	0.00205
236			2.35000	7.86024	-4.70954	11.92298	0.64548	-0.07386	0.06735	0.00238	0.00734	-0.01297	-0.00457	-0.00385	0.97232	5.12852	-2.96074	6.66509	0.10213	0.32058	0.02309	-0.00826	-0.00447	0.01188	-0.73452	3.53513	-10.58615	-0.15685	0.73030	0.02859	0.01020	0.07138	-0.00921	-15.64211	-2.60782	9.95616	0.00637	0.00360	0.00303	0.00013	-0.00071	-0.00033	107.61316	11.41738	-21.90840	-0.14438	-0.02958	0.01257	0.00124
237			2.36000	7.86338	-4.62024	12.03023	0.64966	-0.07515	0.06575	0.01267	0.01112	-0.01386	-0.00123	-0.00841	0.97928	5.19943	-2.92314	6.37069	0.12136	0.32852	0.01901	-0.01234	-0.00898	0.00934	-0.70313	3.47635	-10.40658	-0.18225	0.75029	0.02736	0.01367	0.07166	-0.00792	-15.64589	-2.53076	10.04370	0.00637	0.00356	0.00291	0.00001	-0.00046	-0.00031	107.59422	11.44299	-22.01477	-0.14421	-0.02939	0.01115	-0.00062
238			2.37000	7.85531	-4.50851	12.13982	0.65369	-0.07659	0.06477	0.02607	0.01322	-0.01402	0.00295	-0.01362	0.98258	5.27358	-2.87858	6.10636	0.14101	0.33729	0.01564	-0.01378	-0.01535	0.00656	-0.66857	3.42165	-10.25520	-0.21038	0.76721	0.02664	0.01455	0.06545	-0.00599	-15.63715	-2.49960	10.11325	0.00643	0.00351	0.00281	-0.00016	-0.00012	-0.00026	107.56493	11.46964	-22.12663	-0.14493	-0.02934	0.00957	-0.00323
239			2.38000	7.83490	-4.39035	12.24960	0.65661	-0.07759	0.06417	0.03859	0.01336	-0.01409	0.00681	-0.01796	0.98232	5.33527	-2.82713	5.89615	0.15556	0.34532	0.01330	-0.01104	-0.02225	0.00420	-0.63921	3.37559	-10.14951	-0.23136	0.77775	0.02601	0.01118	0.05368	-0.00350	-15.61165	-2.52077	10.15480	0.00655	0.00343	0.00272	-0.00038	0.00021	-0.00017	107.52560	11.50100	-22.23118	-0.14640	-0.02955	0.00827	-0.00632
240			2.39000	7.80502	-4.27881	12.36281	0.65773	-0.07841	0.06384	0.04700	0.01214	-0.01454	0.00968	-0.02018	0.97903	5.37240	-2.77149	5.75224	0.16087	0.35158	0.01220	-0.00453	-0.02705	0.00245	-0.62222	3.34083	-10.10187	-0.23774	0.78097	0.02523	0.00409	0.03980	-0.00073	-15.56863	-2.58750	10.16205	0.00672	0.00334	0.00266	-0.00058	0.00046	-0.00005	107.47752	11.53849	-22.31694	-0.14851	-0.03009	0.00767	-0.00972
241			2.40000	7.77055	-4.17906	12.48478	0.65647	-0.08040	0.06395	0.05013	0.01083	-0.01559	0.01168	-0.02033	0.97377	5.37830	-2.71790	5.67534	0.15884	0.35540	0.01241	0.00340	-0.02727	0.00112	-0.62140	3.31683	-10.11705	-0.23297	0.77930	0.02450	-0.00398	0.02885	0.00189	-15.51336	-2.67929	10.13311	0.00694	0.00323	0.00262	-0.00071	0.00055	0.00009	107.42206	11.58114	-22.37383	-0.15093	-0.03086	0.00773	-0.01331
242			2.41000	7.73621	-4.08810	12.61939	0.65329	-0.08264	0.06459	0.04854	0.01012	-0.01711	0.01285	-0.01877	0.96833	5.35240	-2.67423	5.65726	0.15191	0.35743	0.01378	0.01033	-0.02242	-0.00003	-0.63664	3.29939	-10.19112	-0.22132	0.77483	0.02403	-0.01043	0.02453	0.00409	-15.45630	-2.76545	10.07196	0.00717	0.00314	0.00258	-0.00070	0.00047	0.00023	107.36069	11.62633	-22.39560	-0.15317	-0.03155	0.00793	-0.01668
243			2.42000	7.70556	-3.99917	12.76741	0.64511	-0.08624	0.06480	0.04350	0.01046	-0.01868	0.01356	-0.01600	0.96421	5.29996	-2.64650	5.68429	0.14647	0.35690	0.01511	0.01518	-0.01406	-0.00103	-0.66411	3.28274	-10.31301	-0.21183	0.76898	0.02337	-0.01430	0.02764	0.00564	-15.40872	-2.81606	9.98953	0.00736	0.00308	0.00255	-0.00055	0.00025	0.00033	107.29559	11.67073	-22.38207	-0.15482	-0.03196	0.00792	-0.01936
244			2.43000	7.68053	-3.90608	12.92886	0.63888	-0.08953	0.06464	0.03755	0.01159	-0.02042	0.01427	-0.01311	0.96273	5.22987	-2.63644	5.73917	0.14134	0.35743	0.01608	0.01759	-0.00472	-0.00163	-0.69811	3.26143	-10.46851	-0.20616	0.76691	0.02247	-0.01568	0.03656	0.00646	-15.37877	-2.81360	9.90256	0.00748	0.00308	0.00254	-0.00030	-0.00004	0.00039	107.22865	11.71070	-22.34010	-0.15636	-0.03222	0.00782	-0.02126
245			2.44000	7.66133	-3.80376	13.10713	0.63643	-0.09228	0.06406	0.03226	0.01352	-0.02275	0.01430	-0.01068	0.96375	5.15199	-2.64195	5.80114	0.13636	0.35651	0.01693	0.01769	0.00422	-0.00159	-0.73247	3.23214	-10.64356	-0.20443	0.76400	0.02165	-0.01491	0.04843	0.00670	-15.37032	-2.75575	9.82456	0.00752	0.00316	0.00258	-0.00002	-0.00033	0.00038	107.16114	11.74419	-22.27684	-0.15676	-0.03197	0.00732	-0.02183
246			2.45000	7.64772	-3.68548	13.31062	0.63454	-0.09489	0.06272	0.02713	0.01672	-0.02585	0.01337	-0.00865	0.96351	5.07629	-2.65961	5.84533	0.13063	0.35139	0.01752	0.01558	0.01248	-0.00072	-0.76161	3.19334	-10.82476	-0.20175	0.75586	0.02067	-0.01210	0.06133	0.00637	-15.38201	-2.65500	9.77249	0.00751	0.00333	0.00268	0.00024	-0.00057	0.00029	107.09589	11.77229	-22.20833	-0.15672	-0.03159	0.00688	-0.02066
247			2.46000	7.64065	-3.54084	13.54928	0.63136	-0.09785	0.06117	0.02082	0.02181	-0.02964	0.01234	-0.00667	0.96033	5.01325	-2.68668	5.84475	0.12339	0.34435	0.01800	0.01152	0.02019	0.00098	-0.78149	3.14384	-10.99810	-0.19239	0.74707	0.01960	-0.00774	0.07520	0.00551	-15.40994	-2.53352	9.75560	0.00745	0.00353	0.00282	0.00045	-0.00070	0.00016	107.03616	11.79955	-22.14904	-0.15636	-0.03133	0.00692	-0.01823
248			2.47000	7.64170	-3.35847	13.82799	0.62782	-0.10002	0.05888	0.01383	0.02851	-0.03285	0.01118	-0.00596	0.95689	4.97253	-2.72111	5.77740	0.12063	0.33549	0.01750	0.00676	0.02661	0.00308	-0.78997	3.08236	-11.14915	-0.18645	0.73785	0.01815	-0.00323	0.08949	0.00421	-15.45111	-2.41721	9.76966	0.00734	0.00373	0.00299	0.00062	-0.00068	0.00003	106.98322	11.83167	-22.10611	-0.15525	-0.03117	0.00752	-0.01552
249			2.48000	7.64981	-3.13207	14.14052	0.62395	-0.10057	0.05540	0.00940	0.03541	-0.03387	0.01043	-0.00723	0.95548	4.95897	-2.75975	5.63584	0.12753	0.32694	0.01513	0.00217	0.02995	0.00445	-0.78697	3.00850	-11.26599	-0.19296	0.73124	0.01594	0.00091	0.10337	0.00266	-15.50464	-2.32798	9.80212	0.00721	0.00389	0.00315	0.00077	-0.00052	-0.00005	106.93499	11.87305	-22.08364	-0.15456	-0.03146	0.00885	-0.01385
250			2.49000	7.65930	-2.86529	14.46956	0.62062	-0.10123	0.05179	0.01081	0.04139	-0.03262	0.01077	-0.00817	0.95564	4.96974	-2.79650	5.43183	0.13426	0.32121	0.01220	-0.00176	0.02858	0.00465	-0.77441	2.92299	-11.34322	-0.19568	0.72769	0.01378	0.00423	0.11549	0.00140	-15.57138	-2.27591	9.82961	0.00707	0.00401	0.00330	0.00091	-0.00026	-0.00003	106.88664	11.92638	-22.07654	-0.15385	-0.03189	0.01037	-0.01362
251			2.50000	7.66243	-2.57154	14.79416	0.61897	-0.10134	0.04876	0.01884	0.04481	-0.02993	0.01239	-0.00892	0.95780	4.99569	-2.82350	5.19179	0.14123	0.32033	0.00937	-0.00376	0.02228	0.00392	-0.75615	2.82821	-11.38486	-0.19846	0.72882	0.01223	0.00587	0.12469	0.00062	-15.65029	-2.26090	9.83338	0.00692	0.00406	0.00339	0.00099	0.00003	0.00007	106.83413	11.99240	-22.08069	-0.15348	-0.03242	0.01177	-0.01437
252			2.51000	7.65272	-2.26935	15.09976	0.61602	-0.10099	0.04570	0.03229	0.04493	-0.02633	0.01508	-0.01015	0.95957	5.02420	-2.83411	4.94620	0.15200	0.32248	0.00613	-0.00297	0.01209	0.00250	-0.73755	2.72773	-11.40422	-0.20874	0.73220	0.01073	0.00553	0.12923	0.00030	-15.73662	-2.27608	9.80372	0.00676	0.00404	0.00341	0.00098	0.00026	0.00021	106.77589	12.06953	-22.09303	-0.15334	-0.03286	0.01255	-0.01505
253			2.52000	7.62572	-1.97833	15.38115	0.61121	-0.10030	0.04294	0.04890	0.04166	-0.02276	0.01801	-0.01081	0.95908	5.04127	-2.82541	4.72174	0.16059	0.32543	0.00331	0.00135	0.00016	0.00118	-0.72413	2.62640	-11.41997	-0.21669	0.73214	0.00934	0.00277	0.12689	0.00036	-15.81989	-2.31241	9.74502	0.00663	0.00396	0.00334	0.00084	0.00040	0.00030	106.71461	12.15409	-22.11444	-0.15343	-0.03321	0.01271	-0.01450
254			2.53000	7.57981	-1.71701	15.63884	0.60918	-0.10065	0.04113	0.06549	0.03584	-0.01982	0.02047	-0.01004	0.95833	5.03457	-2.79887	4.53908	0.15943	0.32746	0.00201	0.00822	-0.01061	0.00055	-0.72079	2.52970	-11.45060	-0.21135	0.72541	0.00851	-0.00191	0.11680	0.00064	-15.88663	-2.36079	9.67332	0.00657	0.00384	0.00322	0.00058	0.00044	0.00030	106.65591	12.24006	-22.14829	-0.15391	-0.03372	0.01284	-0.01253
255			2.54000	7.51752	-1.50101	15.87498	0.60837	-0.10148	0.04038	0.07772	0.02767	-0.01749	0.02240	-0.00871	0.95735	4.99728	-2.76083	4.41116	0.15354	0.32831	0.00213	0.01538	-0.01719	0.00037	-0.73053	2.44301	-11.50914	-0.20096	0.71426	0.00819	-0.00695	0.09975	0.00106	-15.92706	-2.41101	9.60684	0.00657	0.00372	0.00310	0.00028	0.00039	0.00023	106.60439	12.31921	-22.19439	-0.15474	-0.03443	0.01322	-0.00996
256			2.55000	7.44547	-1.34230	16.09016	0.60820	-0.10148	0.04053	0.08249	0.01745	-0.01538	0.02387	-0.00743	0.95642	4.92917	-2.72160	4.34402	0.14659	0.32929	0.00314	0.02132	-0.01774	0.00021	-0.75399	2.37158	-11.60103	-0.19081	0.70306	0.00799	-0.01136	0.07718	0.00148	-15.93993	-2.45157	9.55814	0.00663	0.00364	0.00299	-0.00000	0.00025	0.00014	106.56125	12.38218	-22.24604	-0.15523	-0.03493	0.01336	-0.00764
257			2.56000	7.37183	-1.24919	16.28064	0.61070	-0.09957	0.04165	0.07953	0.00610	-0.01305	0.02422	-0.00698	0.95533	4.83409	-2.69255	4.33831	0.13941	0.32825	0.00537	0.02546	-0.01204	-0.00020	-0.78986	2.32005	-11.72287	-0.18463	0.68900	0.00837	-0.01480	0.04983	0.00190	-15.92994	-2.47375	9.53499	0.00671	0.00359	0.00293	-0.00021	0.00009	0.00002	106.52647	12.42075	-22.29489	-0.15509	-0.03495	0.01280	-0.00562
258			2.57000	7.30401	-1.22654	16.43733	0.61481	-0.09486	0.04460	0.06944	-0.00497	-0.01025	0.02413	-0.00726	0.95303	4.71771	-2.68329	4.39041	0.13267	0.32858	0.00930	0.02785	-0.00163	-0.00124	-0.83518	2.29233	-11.86297	-0.18191	0.67954	0.01001	-0.01721	0.02034	0.00245	-15.90442	-2.47520	9.54204	0.00679	0.00359	0.00290	-0.00033	-0.00008	-0.00010	106.50048	12.42913	-22.33560	-0.15439	-0.03452	0.01176	-0.00369
259			2.58000	7.24830	-1.27523	16.54955	0.61575	-0.09047	0.04826	0.05284	-0.01463	-0.00640	0.02394	-0.00720	0.94756	4.58638	-2.69941	4.49096	0.12558	0.32894	0.01388	0.02848	0.01111	-0.00285	-0.88692	2.28986	-12.00395	-0.17776	0.67620	0.01211	-0.01834	-0.00810	0.00278	-15.87258	-2.45886	9.57976	0.00686	0.00364	0.00293	-0.00033	-0.00023	-0.00022	106.48380	12.40414	-22.36608	-0.15334	-0.03387	0.01079	-0.00176
260			2.59000	7.20956	-1.39108	16.61148	0.61619	-0.08513	0.05166	0.03213	-0.02202	-0.00181	0.02288	-0.00688	0.93995	4.44691	-2.74074	4.62217	0.11616	0.32856	0.01840	0.02708	0.02277	-0.00439	-0.94283	2.31014	-12.12583	-0.17084	0.67696	0.01415	-0.01832	-0.03108	0.00254	-15.84480	-2.43015	9.64330	0.00687	0.00371	0.00300	-0.00021	-0.00032	-0.00031	106.47647	12.34541	-22.38637	-0.15207	-0.03321	0.01032	0.00002
261			2.60000	7.19032	-1.56426	16.62661	0.61519	-0.08050	0.05342	0.01096	-0.02695	0.00251	0.01986	-0.00650	0.93224	4.30650	-2.79989	4.75760	0.10666	0.32191	0.02189	0.02452	0.02928	-0.00482	-1.00149	2.34586	-12.20924	-0.16560	0.67330	0.01561	-0.01785	-0.04332	0.00155	-15.83136	-2.39556	9.72161	0.00681	0.00380	0.00309	0.00002	-0.00036	-0.00035	106.47733	12.25553	-22.39711	-0.15073	-0.03266	0.01059	0.00118
262			2.61000	7.18887	-1.77842	16.60611	0.61149	-0.07734	0.05428	-0.00592	-0.02938	0.00552	0.01447	-0.00564	0.92558	4.17159	-2.86382	4.86656	0.09705	0.30687	0.02518	0.02124	0.02834	-0.00376	-1.06173	2.38586	-12.23865	-0.16148	0.65957	0.01762	-0.01699	-0.04118	-0.00003	-15.84222	-2.36125	9.79770	0.00669	0.00387	0.00319	0.00034	-0.00033	-0.00031	106.48293	12.14003	-22.39804	-0.14921	-0.03208	0.01124	0.00135
263			2.62000	7.19941	-2.01074	16.56544	0.60734	-0.07579	0.05512	-0.01564	-0.02927	0.00680	0.00801	-0.00508	0.92095	4.04764	-2.91806	4.92062	0.08966	0.28748	0.02858	0.01799	0.02117	-0.00096	-1.12217	2.41738	-12.20591	-0.16297	0.64157	0.02067	-0.01628	-0.02549	-0.00227	-15.88390	-2.33225	9.85454	0.00650	0.00389	0.00325	0.00066	-0.00024	-0.00020	106.48897	12.00778	-22.39113	-0.14723	-0.03119	0.01156	0.00116
264			2.63000	7.21539	-2.23523	16.52132	0.60328	-0.07348	0.05571	-0.01892	-0.02589	0.00627	0.00114	-0.00460	0.92127	3.94009	-2.95086	4.89893	0.08555	0.26878	0.03132	0.01486	0.01105	0.00340	-1.18149	2.42894	-12.11206	-0.16853	0.62394	0.02386	-0.01554	-0.00007	-0.00498	-15.95421	-2.31211	9.88545	0.00626	0.00385	0.00327	0.00088	-0.00014	-0.00009	106.49429	11.87095	-22.38678	-0.14487	-0.03008	0.01148	0.00177
265			2.64000	7.23239	-2.42739	16.48810	0.59899	-0.07159	0.05587	-0.01794	-0.02029	0.00441	-0.00468	-0.00248	0.92840	3.85518	-2.95662	4.79313	0.08047	0.25636	0.03280	0.01100	0.00107	0.00820	-1.23794	2.41261	-11.96661	-0.16504	0.61365	0.02609	-0.01356	0.02997	-0.00746	-16.04283	-2.30190	9.89567	0.00598	0.00375	0.00322	0.00096	-0.00005	-0.00002	106.50082	11.74297	-22.40164	-0.14265	-0.02917	0.01150	0.00336
266			2.65000	7.24769	-2.56884	16.47231	0.59688	-0.07346	0.05547	-0.01409	-0.01408	0.00221	-0.00814	0.00087	0.93952	3.79828	-2.93643	4.61231	0.07244	0.24941	0.03305	0.00661	-0.00716	0.01196	-1.28932	2.36597	-11.78539	-0.15111	0.60972	0.02714	-0.01057	0.05872	-0.00904	-16.13710	-2.29992	9.89470	0.00569	0.00360	0.00311	0.00090	0.00002	0.00001	106.50855	11.63543	-22.44947	-0.14080	-0.02861	0.01165	0.00488
267			2.66000	7.25869	-2.65106	16.47054	0.59818	-0.07525	0.05527	-0.00800	-0.00705	0.00064	-0.00848	0.00421	0.95358	3.77177	-2.89634	4.38112	0.06554	0.25246	0.03245	0.00276	-0.01320	0.01370	-1.33366	2.29374	-11.58699	-0.13435	0.61765	0.02728	-0.00752	0.08068	-0.00949	-16.22474	-2.30688	9.89204	0.00543	0.00344	0.00295	0.00074	0.00008	-0.00003	106.51337	11.55629	-22.53653	-0.13947	-0.02835	0.01167	0.00542
268			2.67000	7.26304	-2.67705	16.47268	0.60233	-0.07569	0.05423	-0.00042	-0.00049	0.00017	-0.00631	0.00460	0.96772	3.77429	-2.84481	4.13286	0.06936	0.26133	0.03006	-0.00029	-0.01660	0.01269	-1.36926	2.20711	-11.38990	-0.13595	0.63232	0.02603	-0.00562	0.09009	-0.00862	-16.29360	-2.32845	9.89796	0.00527	0.00330	0.00280	0.00050	0.00015	-0.00011	106.51028	11.50854	-22.66319	-0.13873	-0.02826	0.01141	0.00503
269			2.68000	7.25936	-2.65893	16.46784	0.60571	-0.07501	0.05167	0.00762	0.00437	0.00070	-0.00276	0.00097	0.97652	3.80040	-2.79184	3.90244	0.08678	0.27009	0.02569	-0.00351	-0.01638	0.00933	-1.39546	2.12152	-11.21131	-0.16319	0.64498	0.02333	-0.00445	0.08258	-0.00664	-16.33310	-2.36881	9.92208	0.00522	0.00318	0.00267	0.00020	0.00020	-0.00023	106.49728	11.49001	-22.82517	-0.13851	-0.02812	0.01048	0.00452
270			2.69000	7.24753	-2.61277	16.44877	0.60863	-0.07391	0.04945	0.01455	0.00709	0.00171	0.00142	-0.00382	0.97793	3.84067	-2.74789	3.72164	0.10423	0.27838	0.02188	-0.00634	-0.01220	0.00556	-1.41243	2.05253	-11.06701	-0.19218	0.65270	0.02108	-0.00299	0.05908	-0.00446	-16.33478	-2.42596	9.97228	0.00530	0.00310	0.00258	-0.00016	0.00023	-0.00036	106.47726	11.49463	-23.01635	-0.13866	-0.02783	0.00863	0.00477
271			2.70000	7.22956	-2.55489	16.41462	0.60739	-0.07481	0.04850	0.01766	0.00789	0.00268	0.00560	-0.00779	0.97296	3.88390	-2.72226	3.61478	0.11796	0.28364	0.01983	-0.00759	-0.00457	0.00221	-1.42192	2.01186	-10.97121	-0.21340	0.65351	0.02020	-0.00181	0.02512	-0.00235	-16.29257	-2.49511	10.05216	0.00549	0.00304	0.00248	-0.00058	0.00024	-0.00047	106.45615	11.51409	-23.22880	-0.13956	-0.02769	0.00642	0.00563
272			2.71000	7.21075	-2.50077	16.37075	0.60184	-0.07491	0.04894	0.01422	0.00662	0.00335	0.00978	-0.01009	0.96483	3.92048	-2.72087	3.59504	0.12764	0.29064	0.01921	-0.00698	0.00493	-0.00085	-1.42679	2.00519	-10.93468	-0.22342	0.65648	0.01992	-0.00157	-0.01122	-0.00016	-16.20665	-2.57167	10.15478	0.00574	0.00299	0.00239	-0.00098	0.00024	-0.00051	106.43728	11.53826	-23.44770	-0.14121	-0.02801	0.00472	0.00554
273			2.72000	7.19853	-2.46419	16.32408	0.59734	-0.07358	0.05027	0.00357	0.00362	0.00382	0.01285	-0.01076	0.95573	3.94418	-2.74514	3.66403	0.12923	0.29678	0.01987	-0.00478	0.01448	-0.00388	-1.43033	2.03121	-10.96124	-0.21983	0.65738	0.01995	-0.00240	-0.04281	0.00197	-16.08774	-2.65048	10.26104	0.00602	0.00297	0.00230	-0.00127	0.00024	-0.00045	106.41699	11.55408	-23.64903	-0.14336	-0.02878	0.00404	0.00252
274			2.73000	7.19986	-2.45580	16.27729	0.59503	-0.07210	0.05192	-0.01234	-0.00039	0.00447	0.01384	-0.01041	0.95020	3.95230	-2.79209	3.81492	0.12701	0.29802	0.02142	-0.00201	0.02175	-0.00704	-1.43536	2.08262	-11.04614	-0.21175	0.65245	0.02012	-0.00402	-0.06356	0.00383	-15.95658	-2.72260	10.34558	0.00630	0.00297	0.00224	-0.00135	0.00022	-0.00030	106.38595	11.54611	-23.80420	-0.14577	-0.02963	0.00400	-0.00425
275			2.74000	7.21812	-2.48270	16.22693	0.59210	-0.07183	0.05309	-0.02907	-0.00490	0.00566	0.01296	-0.00950	0.94920	3.94421	-2.85455	4.03440	0.12649	0.29352	0.02285	0.00089	0.02465	-0.00986	-1.44426	2.14830	-11.17637	-0.20747	0.64324	0.01978	-0.00616	-0.07149	0.00499	-15.83681	-2.77433	10.38686	0.00654	0.00300	0.00223	-0.00121	0.00016	-0.00010	106.33536	11.50117	-23.88983	-0.14836	-0.03001	0.00349	-0.01329
276			2.75000	7.25125	-2.54879	16.16576	0.58676	-0.07126	0.05382	-0.04213	-0.00943	0.00756	0.01093	-0.00736	0.94935	3.91998	-2.92214	4.30236	0.12425	0.28746	0.02399	0.00371	0.02293	-0.01181	-1.45866	2.21725	-11.33183	-0.19917	0.63450	0.01871	-0.00823	-0.06893	0.00513	-15.74256	-2.79430	10.37799	0.00672	0.00306	0.00225	-0.00098	0.00006	0.00010	106.26476	11.41486	-23.89713	-0.15091	-0.02965	0.00187	-0.02157
277			2.76000	7.29408	-2.65353	16.08632	0.58140	-0.07011	0.05518	-0.05028	-0.01324	0.01015	0.00918	-0.00467	0.94623	3.88160	-2.98433	4.59199	0.11775	0.28471	0.02563	0.00574	0.01829	-0.01284	-1.47957	2.28079	-11.48769	-0.18460	0.63378	0.01772	-0.00973	-0.06015	0.00445	-15.67314	-2.78311	10.32973	0.00683	0.00313	0.00228	-0.00077	-0.00002	0.00024	106.18248	11.29368	-23.83461	-0.15345	-0.02882	-0.00022	-0.02654
278			2.77000	7.34186	-2.79023	15.98398	0.57365	-0.06721	0.05719	-0.05425	-0.01540	0.01311	0.00706	-0.00264	0.93980	3.83460	-3.03449	4.87103	0.11334	0.28235	0.02786	0.00664	0.01246	-0.01257	-1.50771	2.33343	-11.61719	-0.17482	0.63513	0.01753	-0.01098	-0.04802	0.00321	-15.61849	-2.75256	10.26165	0.00693	0.00321	0.00234	-0.00067	-0.00008	0.00031	106.10095	11.15182	-23.72132	-0.15591	-0.02793	-0.00181	-0.02726
279			2.78000	7.39132	-2.94758	15.85900	0.56621	-0.06407	0.05859	-0.05525	-0.01593	0.01560	0.00408	-0.00071	0.93555	3.78735	-3.06943	5.10528	0.10976	0.27830	0.02965	0.00619	0.00659	-0.01019	-1.54308	2.37293	-11.69531	-0.16800	0.63430	0.01746	-0.01180	-0.03515	0.00132	-15.56855	-2.71616	10.19249	0.00704	0.00330	0.00246	-0.00065	-0.00010	0.00030	106.03130	11.00750	-23.58041	-0.15801	-0.02723	-0.00229	-0.02414
280			2.79000	7.43995	-3.11199	15.71770	0.56081	-0.06367	0.05820	-0.05374	-0.01564	0.01664	0.00098	0.00110	0.93742	3.74911	-3.08766	5.26259	0.10848	0.27320	0.02956	0.00452	0.00130	-0.00554	-1.58470	2.39925	-11.70191	-0.16582	0.63457	0.01639	-0.01216	-0.02381	-0.00098	-15.51878	-2.68268	10.13502	0.00716	0.00341	0.00262	-0.00063	-0.00009	0.00025	105.98071	10.87928	-23.43403	-0.15969	-0.02689	-0.00146	-0.01867
281			2.80000	7.48546	-3.26915	15.57012	0.55714	-0.06323	0.05662	-0.04995	-0.01398	0.01617	-0.00156	0.00221	0.94208	3.72807	-3.08897	5.31963	0.11011	0.27073	0.02787	0.00177	-0.00306	-0.00014	-1.63001	2.41404	-11.62540	-0.16880	0.63947	0.01468	-0.01190	-0.01525	-0.00301	-15.47197	-2.65680	10.09400	0.00726	0.00351	0.00279	-0.00055	-0.00007	0.00018	105.95030	10.78126	-23.29947	-0.16073	-0.02680	0.00013	-0.01257
282			2.81000	7.52611	-3.40580	15.42580	0.55389	-0.06255	0.05429	-0.04459	-0.01115	0.01456	-0.00389	0.00242	0.94797	3.73032	-3.07511	5.26920	0.11506	0.26857	0.02517	-0.00208	-0.00625	0.00435	-1.67538	2.41993	-11.46616	-0.17732	0.64310	0.01313	-0.01091	-0.00953	-0.00443	-15.43560	-2.64190	10.06852	0.00737	0.00359	0.00296	-0.00036	-0.00003	0.00010	105.93685	10.72151	-23.18921	-0.16079	-0.02663	0.00159	-0.00656
283			2.82000	7.56124	-3.51183	15.29160	0.55482	-0.06276	0.05228	-0.03908	-0.00775	0.01248	-0.00570	0.00249	0.95657	3.75905	-3.04931	5.12350	0.11821	0.26761	0.02273	-0.00682	-0.00800	0.00713	-1.71653	2.41985	-11.23770	-0.18388	0.64512	0.01273	-0.00870	-0.00692	-0.00555	-15.41712	-2.63842	10.05832	0.00747	0.00367	0.00313	-0.00008	-0.00001	0.00002	105.93778	10.70268	-23.11562	-0.16016	-0.02647	0.00283	-0.00051
284			2.83000	7.59139	-3.58203	15.17281	0.55933	-0.06338	0.05110	-0.03403	-0.00419	0.01021	-0.00576	0.00174	0.96668	3.81541	-3.01730	4.91200	0.12334	0.27155	0.02055	-0.01204	-0.00886	0.00809	-1.75064	2.41733	-10.96642	-0.19441	0.65279	0.01315	-0.00591	-0.00688	-0.00632	-15.42365	-2.63872	10.06313	0.00754	0.00370	0.00323	0.00030	-0.00004	-0.00005	105.95175	10.72042	-23.08949	-0.15939	-0.02658	0.00404	0.00524
285			2.84000	7.61745	-3.61721	15.07433	0.56476	-0.06535	0.05048	-0.02961	-0.00108	0.00782	-0.00407	-0.00019	0.97434	3.89482	-2.98210	4.67519	0.13174	0.27748	0.01851	-0.01735	-0.00933	0.00742	-1.77480	2.41509	-10.68657	-0.21060	0.66231	0.01387	-0.00295	-0.00910	-0.00644	-15.46136	-2.63214	10.07809	0.00751	0.00365	0.00318	0.00071	-0.00010	-0.00007	105.97580	10.76204	-23.11370	-0.15855	-0.02690	0.00480	0.00989
286			2.85000	7.64054	-3.62425	14.99896	0.56633	-0.06736	0.04970	-0.02564	0.00115	0.00558	-0.00162	-0.00193	0.97740	3.99012	-2.94771	4.45566	0.14046	0.28316	0.01625	-0.02173	-0.00979	0.00548	-1.78909	2.41665	-10.43369	-0.22300	0.66846	0.01389	-0.00023	-0.01322	-0.00544	-15.52999	-2.61673	10.09699	0.00739	0.00354	0.00302	0.00104	-0.00014	-0.00008	106.00569	10.80989	-23.18342	-0.15761	-0.02723	0.00492	0.01329
287			2.86000	7.66111	-3.61498	14.94404	0.56514	-0.06839	0.04873	-0.02166	0.00200	0.00400	0.00124	-0.00296	0.97790	4.09189	-2.91581	4.29213	0.14776	0.29000	0.01371	-0.02412	-0.01082	0.00293	-1.79494	2.42376	-10.23688	-0.22771	0.67358	0.01265	0.00150	-0.01799	-0.00351	-15.62072	-2.59751	10.11767	0.00724	0.00341	0.00281	0.00122	-0.00015	-0.00008	106.03925	10.84583	-23.29051	-0.15688	-0.02762	0.00481	0.01572
288			2.87000	7.67830	-3.60349	14.90117	0.56279	-0.07062	0.04774	-0.01687	0.00142	0.00346	0.00429	-0.00337	0.97703	4.18946	-2.88778	4.21446	0.15328	0.29581	0.01126	-0.02373	-0.01182	0.00054	-1.79507	2.43727	-10.11423	-0.22694	0.67601	0.01050	0.00179	-0.02342	-0.00150	-15.72166	-2.57713	10.14002	0.00708	0.00328	0.00260	0.00126	-0.00015	-0.00007	106.07538	10.85369	-23.42318	-0.15629	-0.02792	0.00441	0.01707
289			2.88000	7.69009	-3.60316	14.85857	0.56035	-0.07237	0.04759	-0.01105	-0.00058	0.00421	0.00791	-0.00359	0.97511	4.27194	-2.86629	4.24068	0.15805	0.30416	0.00940	-0.02043	-0.01201	-0.00131	-1.79290	2.45831	-10.07196	-0.22398	0.68214	0.00793	0.00060	-0.03081	-0.00005	-15.82188	-2.55579	10.16317	0.00693	0.00316	0.00242	0.00117	-0.00015	-0.00007	106.11256	10.82286	-23.56573	-0.15560	-0.02789	0.00334	0.01707
290			2.89000	7.69462	-3.62615	14.80182	0.55697	-0.07206	0.04893	-0.00477	-0.00383	0.00651	0.01161	-0.00467	0.97079	4.32918	-2.85457	4.37797	0.16556	0.31403	0.00880	-0.01460	-0.01076	-0.00292	-1.79212	2.48888	-10.10596	-0.22696	0.69123	0.00595	-0.00212	-0.04200	0.00070	-15.91275	-2.53347	10.18617	0.00682	0.00308	0.00229	0.00102	-0.00016	-0.00005	106.14878	10.75132	-23.70185	-0.15503	-0.02766	0.00204	0.01555
291			2.90000	7.69079	-3.68391	14.71526	0.55510	-0.06827	0.05172	0.00081	-0.00765	0.01048	0.01363	-0.00599	0.96596	4.35394	-2.85587	4.62348	0.17145	0.32185	0.01011	-0.00593	-0.00807	-0.00514	-1.79786	2.53213	-10.20410	-0.23148	0.69562	0.00532	-0.00675	-0.05724	0.00113	-15.99129	-2.50573	10.20482	0.00677	0.00303	0.00222	0.00089	-0.00019	-0.00001	106.18115	10.64292	-23.81401	-0.15481	-0.02740	0.00100	0.01223
292			2.91000	7.67913	-3.78447	14.58837	0.55507	-0.06246	0.05524	0.00394	-0.01108	0.01561	0.01353	-0.00713	0.96177	4.34003	-2.87018	4.96129	0.17415	0.32578	0.01292	0.00439	-0.00394	-0.00829	-1.81508	2.59075	-10.34721	-0.23543	0.69445	0.00570	-0.01318	-0.07487	0.00154	-16.06184	-2.46381	10.21012	0.00674	0.00302	0.00218	0.00082	-0.00025	0.00007	106.20568	10.50301	-23.88381	-0.15461	-0.02687	-0.00008	0.00757
293			2.92000	7.66305	-3.92873	14.42077	0.55506	-0.05683	0.05979	0.00213	-0.01360	0.02138	0.01118	-0.00723	0.95619	4.28831	-2.89759	5.35826	0.16972	0.32327	0.01791	0.01352	0.00128	-0.01266	-1.84811	2.66549	-10.51035	-0.23079	0.68485	0.00778	-0.01977	-0.09103	0.00218	-16.13048	-2.40286	10.19505	0.00674	0.00305	0.00217	0.00080	-0.00031	0.00016	106.22176	10.33850	-23.89926	-0.15413	-0.02588	-0.00158	0.00337
294			2.93000	7.64918	-4.11089	14.21795	0.55422	-0.05018	0.06383	-0.00695	-0.01450	0.02691	0.00757	-0.00633	0.94978	4.20790	-2.93527	5.76978	0.16002	0.31913	0.02291	0.01845	0.00594	-0.01589	-1.89848	2.75339	-10.66322	-0.21791	0.67550	0.00949	-0.02453	-0.10221	0.00222	-16.19962	-2.32939	10.16138	0.00675	0.00309	0.00217	0.00080	-0.00031	0.00022	106.23474	10.15994	-23.86155	-0.15348	-0.02463	-0.00304	0.00137
295			2.94000	7.64600	-4.32110	13.98495	0.55403	-0.04429	0.06548	-0.02336	-0.01420	0.03120	0.00270	-0.00536	0.94619	4.11570	-2.97730	6.15028	0.15032	0.31146	0.02589	0.01838	0.00845	-0.01572	-1.96438	2.84775	-10.77337	-0.20747	0.66455	0.00963	-0.02707	-0.10537	0.00130	-16.26912	-2.25966	10.11613	0.00679	0.00317	0.00221	0.00082	-0.00024	0.00024	106.25272	9.98151	-23.78180	-0.15294	-0.02352	-0.00370	0.00189
296			2.95000	7.66015	-4.54780	13.72441	0.55467	-0.03741	0.06589	-0.04316	-0.01243	0.03443	-0.00132	-0.00355	0.94417	4.03189	-3.01645	6.46237	0.13972	0.30988	0.02713	0.01413	0.00848	-0.01262	-2.04055	2.94034	-10.81222	-0.19648	0.66549	0.00855	-0.02653	-0.10228	-0.00004	-16.34096	-2.21162	10.06492	0.00687	0.00327	0.00230	0.00088	-0.00008	0.00024	106.28130	9.81873	-23.67470	-0.15254	-0.02270	-0.00337	0.00421
297			2.96000	7.69192	-4.77828	13.44055	0.55348	-0.03252	0.06532	-0.05961	-0.01048	0.03604	-0.00439	-0.00185	0.94171	3.97200	-3.04632	6.68074	0.13335	0.30921	0.02709	0.00828	0.00655	-0.00781	-2.11965	3.02362	-10.76186	-0.19551	0.67014	0.00764	-0.02428	-0.09328	-0.00125	-16.42009	-2.19927	10.00990	0.00695	0.00338	0.00243	0.00101	0.00015	0.00022	106.32297	9.68599	-23.55532	-0.15233	-0.02219	-0.00229	0.00766
298			2.97000	7.73533	-4.99823	13.14528	0.55107	-0.02936	0.06490	-0.06857	-0.00854	0.03568	-0.00608	-0.00134	0.93746	3.94335	-3.06368	6.79075	0.13318	0.30986	0.02671	0.00211	0.00412	-0.00252	-2.19301	3.09287	-10.61905	-0.20802	0.67797	0.00804	-0.02061	-0.08112	-0.00253	-16.51156	-2.23164	9.95212	0.00704	0.00346	0.00256	0.00119	0.00042	0.00018	106.37865	9.59382	-23.43859	-0.15243	-0.02200	-0.00077	0.01194
299			2.98000	7.78396	-5.19340	12.85893	0.54649	-0.02650	0.06487	-0.07076	-0.00644	0.03296	-0.00691	-0.00083	0.93370	3.94812	-3.06900	6.78780	0.13534	0.31248	0.02629	-0.00447	0.00241	0.00252	-2.25286	3.14690	-10.39554	-0.22168	0.68698	0.00956	-0.01405	-0.06819	-0.00416	-16.61803	-2.31186	9.89440	0.00711	0.00350	0.00265	0.00139	0.00069	0.00011	106.44884	9.54670	-23.33887	-0.15287	-0.02221	0.00112	0.01677
300			2.99000	7.83491	-5.35283	12.60390	0.54482	-0.02490	0.06560	-0.07022	-0.00460	0.02829	-0.00710	0.00011	0.93528	3.98712	-3.06490	6.68030	0.13579	0.31781	0.02623	-0.01144	0.00181	0.00679	-2.29322	3.18703	-10.11537	-0.22770	0.69895	0.01184	-0.00506	-0.05581	-0.00602	-16.74014	-2.43361	9.84048	0.00719	0.00347	0.00272	0.00161	0.00086	0.00005	106.53296	9.54183	-23.26612	-0.15348	-0.02279	0.00323	0.02138
301			3.00000	7.88870	-5.47056	12.39614	0.54621	-0.02419	0.06628	-0.07004	-0.00300	0.02229	-0.00679	0.00042	0.94194	4.06053	-3.05485	6.49098	0.13853	0.32480	0.02550	-0.01906	0.00234	0.00945	-2.31083	3.21515	-9.80901	-0.23247	0.71322	0.01373	0.00450	-0.04408	-0.00723	-16.87874	-2.57894	9.79266	0.00728	0.00340	0.00274	0.00185	0.00089	-0.00000	106.62762	9.57003	-23.22312	-0.15371	-0.02341	0.00494	0.02458
302			3.01000	7.94732	-5.54617	12.24001	0.54754	-0.02361	0.06601	-0.07118	-0.00159	0.01612	-0.00667	0.00016	0.95087	4.16749	-3.04306	6.25575	0.14460	0.32991	0.02350	-0.02757	0.00395	0.00967	-2.30498	3.23357	-9.50817	-0.23666	0.72230	0.01456	0.01339	-0.03370	-0.00716	-17.03504	-2.72164	9.75342	0.00734	0.00330	0.00273	0.00209	0.00076	-0.00003	106.72570	9.61939	-23.20885	-0.15321	-0.02378	0.00571	0.02538
303			3.02000	8.01189	-5.58544	12.12842	0.54921	-0.02430	0.06491	-0.07286	-0.00054	0.01115	-0.00593	-0.00016	0.95901	4.30415	-3.03433	6.01894	0.15070	0.33448	0.02046	-0.03564	0.00687	0.00767	-2.27787	3.24600	-9.24236	-0.23575	0.72873	0.01400	0.02010	-0.02776	-0.00574	-17.20860	-2.83627	9.72705	0.00734	0.00319	0.00266	0.00229	0.00052	-0.00005	106.81763	9.67858	-23.22222	-0.15237	-0.02396	0.00561	0.02366
304			3.03000	8.08065	-5.59879	12.04769	0.54763	-0.02719	0.06284	-0.07228	0.00017	0.00796	-0.00423	-0.00085	0.96346	4.46132	-3.03446	5.82511	0.16018	0.33748	0.01628	-0.04252	0.01120	0.00435	-2.23398	3.25861	-9.03648	-0.23564	0.73319	0.01194	0.02398	-0.02923	-0.00346	-17.39380	-2.90728	9.71807	0.00726	0.00308	0.00252	0.00234	0.00024	-0.00006	106.89487	9.73689	-23.26123	-0.15177	-0.02416	0.00508	0.02014
305			3.04000	8.14896	-5.59868	11.98301	0.54490	-0.03003	0.06121	-0.06760	0.00050	0.00662	-0.00178	-0.00102	0.96512	4.62471	-3.04869	5.71028	0.16808	0.34201	0.01250	-0.04536	0.01620	0.00135	-2.18026	3.27875	-8.90813	-0.22920	0.73974	0.00926	0.02373	-0.03909	-0.00136	-17.57834	-2.93189	9.72694	0.00712	0.00299	0.00236	0.00220	0.00000	-0.00007	106.95323	9.78315	-23.31945	-0.15185	-0.02446	0.00434	0.01587
306			3.05000	8.21053	-5.59756	11.92173	0.54654	-0.03178	0.06147	-0.05855	0.00028	0.00681	0.00150	-0.00226	0.96614	4.77735	-3.07886	5.69689	0.17665	0.35042	0.01026	-0.04356	0.02004	-0.00077	-2.12513	3.31273	-8.86572	-0.22597	0.75420	0.00710	0.02015	-0.05580	0.00001	-17.74579	-2.91702	9.74811	0.00697	0.00292	0.00220	0.00185	-0.00017	-0.00005	106.99355	9.80629	-23.38501	-0.15223	-0.02463	0.00319	0.01167
307			3.06000	8.25926	-5.60695	11.85536	0.55244	-0.02987	0.06306	-0.04543	-0.00047	0.00793	0.00350	-0.00681	0.96683	4.90290	-3.12141	5.79060	0.19382	0.35643	0.00935	-0.03827	0.01994	-0.00236	-2.07814	3.36357	-8.90722	-0.24504	0.76535	0.00620	0.01452	-0.07433	0.00086	-17.88005	-2.87581	9.77235	0.00685	0.00286	0.00205	0.00135	-0.00026	-0.00002	107.01991	9.79853	-23.44363	-0.15242	-0.02440	0.00139	0.00807
308			3.07000	8.29099	-5.63597	11.78095	0.55980	-0.02720	0.06457	-0.02973	-0.00140	0.00924	0.00351	-0.01194	0.96629	4.98819	-3.16757	5.97989	0.20970	0.35624	0.00933	-0.02703	0.01454	-0.00369	-2.04815	3.42974	-9.02069	-0.26820	0.76593	0.00577	0.00461	-0.08851	0.00143	-17.96934	-2.82360	9.79176	0.00680	0.00283	0.00195	0.00078	-0.00027	0.00001	107.03722	9.75709	-23.48466	-0.15232	-0.02385	-0.00056	0.00538
309			3.08000	8.30495	-5.68891	11.70093	0.56391	-0.02452	0.06633	-0.01424	-0.00218	0.01012	0.00313	-0.01489	0.96524	5.02591	-3.20732	6.23793	0.21947	0.35769	0.01002	-0.01119	0.00561	-0.00481	-2.04174	3.50609	-9.18588	-0.28115	0.76971	0.00496	-0.00871	-0.09560	0.00156	-18.00922	-2.77211	9.80193	0.00684	0.00281	0.00190	0.00021	-0.00023	0.00003	107.05037	9.68344	-23.50262	-0.15190	-0.02310	-0.00218	0.00370
310			3.09000	8.30415	-5.76198	11.62194	0.56347	-0.02240	0.06818	-0.00184	-0.00258	0.01001	0.00212	-0.01495	0.96327	5.01610	-3.23358	6.52696	0.22115	0.35910	0.01157	0.00533	-0.00390	-0.00571	-2.06183	3.58494	-9.37733	-0.28057	0.77295	0.00408	-0.02167	-0.09332	0.00137	-18.00394	-2.72822	9.80202	0.00694	0.00283	0.00191	-0.00027	-0.00017	0.00005	107.06303	9.58404	-23.49720	-0.15093	-0.02216	-0.00338	0.00276
311			3.10000	8.29382	-5.84371	11.55274	0.56310	-0.02154	0.06979	0.00629	-0.00260	0.00864	0.00069	-0.01206	0.96156	4.96645	-3.24433	6.80370	0.21077	0.36069	0.01382	0.01798	-0.01128	-0.00603	-2.10639	3.65831	-9.56706	-0.26269	0.77472	0.00314	-0.02972	-0.08245	0.00098	-17.96569	-2.69678	9.79402	0.00708	0.00286	0.00197	-0.00058	-0.00010	0.00006	107.07618	9.47179	-23.47345	-0.14975	-0.02124	-0.00404	0.00213
312			3.11000	8.27905	-5.91924	11.50085	0.56264	-0.02174	0.07077	0.01073	-0.00224	0.00617	-0.00108	-0.00854	0.96368	4.88997	-3.24114	7.02857	0.20016	0.36179	0.01570	0.02511	-0.01544	-0.00503	-2.16903	3.71998	-9.72947	-0.24768	0.77656	0.00230	-0.03286	-0.06691	0.00057	-17.91159	-2.68116	9.78158	0.00724	0.00291	0.00204	-0.00067	-0.00002	0.00005	107.08872	9.36389	-23.43998	-0.14901	-0.02061	-0.00395	0.00158
313			3.12000	8.26352	-5.97509	11.47042	0.56320	-0.02218	0.07078	0.01271	-0.00147	0.00298	-0.00305	-0.00589	0.96832	4.80172	-3.22700	7.17444	0.19323	0.36172	0.01664	0.02740	-0.01699	-0.00283	-2.24031	3.76772	-9.84646	-0.24320	0.77769	0.00159	-0.03236	-0.05086	0.00025	-17.86045	-2.68126	9.76845	0.00740	0.00297	0.00213	-0.00054	0.00005	0.00004	107.09940	9.27767	-23.40556	-0.14893	-0.02044	-0.00305	0.00126
314			3.13000	8.24936	-6.00135	11.46375	0.56614	-0.02303	0.07030	0.01356	-0.00035	-0.00058	-0.00497	-0.00473	0.97332	4.71620	-3.20394	7.22786	0.18934	0.36020	0.01712	0.02574	-0.01751	-0.00012	-2.30972	3.80201	-9.90895	-0.24761	0.77762	0.00148	-0.02843	-0.03579	0.00009	-17.82985	-2.69203	9.75742	0.00751	0.00304	0.00222	-0.00018	0.00008	0.00002	107.10852	9.22595	-23.37741	-0.14931	-0.02070	-0.00148	0.00128
315			3.14000	8.23732	-5.99109	11.48236	0.56411	-0.02601	0.06868	0.01414	0.00117	-0.00416	-0.00545	-0.00489	0.97590	4.64522	-3.17222	7.18697	0.19334	0.35916	0.01586	0.02174	-0.01830	0.00237	-2.36733	3.82328	-9.91524	-0.26218	0.78204	0.00078	-0.02134	-0.02079	-0.00003	-17.83390	-2.70767	9.74937	0.00755	0.00311	0.00230	0.00033	0.00010	0.00001	107.11648	9.21493	-23.36026	-0.14991	-0.02124	0.00029	0.00120
316			3.15000	8.22703	-5.94028	11.52535	0.55913	-0.03017	0.06690	0.01523	0.00330	-0.00726	-0.00378	-0.00491	0.97522	4.59653	-3.13192	7.06144	0.19732	0.36347	0.01381	0.01557	-0.01965	0.00385	-2.40557	3.83092	-9.87018	-0.27161	0.79508	-0.00043	-0.01068	-0.00521	0.00005	-17.88028	-2.72717	9.74307	0.00751	0.00318	0.00235	0.00087	0.00013	-0.00001	107.12116	9.24473	-23.35568	-0.15047	-0.02179	0.00160	0.00038
317			3.16000	8.21699	-5.84925	11.58806	0.55384	-0.03434	0.06555	0.01758	0.00585	-0.00959	-0.00054	-0.00490	0.97341	4.57196	-3.08491	6.87339	0.20085	0.37278	0.01169	0.00896	-0.02086	0.00422	-2.42102	3.82540	-9.78598	-0.27637	0.81397	-0.00150	0.00080	0.00976	0.00025	-17.96714	-2.75494	9.73861	0.00742	0.00324	0.00239	0.00131	0.00019	-0.00004	107.11867	9.31212	-23.36483	-0.15123	-0.02225	0.00217	-0.00127
318			3.17000	8.20476	-5.72324	11.66418	0.55135	-0.03970	0.06402	0.02185	0.00874	-0.01113	0.00266	-0.00507	0.97251	4.56741	-3.03502	6.65335	0.20251	0.38016	0.00973	0.00364	-0.02096	0.00380	-2.41483	3.80922	-9.68120	-0.27797	0.82657	-0.00211	0.01057	0.02189	0.00039	-18.08241	-2.79593	9.73919	0.00731	0.00328	0.00242	0.00153	0.00025	-0.00008	107.10596	9.41228	-23.39001	-0.15249	-0.02274	0.00228	-0.00333
319			3.18000	8.18769	-5.57105	11.75014	0.55204	-0.04870	0.06072	0.02838	0.01236	-0.01196	0.00400	-0.00591	0.97368	4.57484	-2.98628	6.43130	0.20376	0.37599	0.00723	0.00087	-0.01930	0.00271	-2.39131	3.78625	-9.57683	-0.28254	0.81839	-0.00249	0.01754	0.02919	0.00041	-18.20647	-2.85062	9.74959	0.00720	0.00331	0.00244	0.00148	0.00029	-0.00015	107.08244	9.53875	-23.43315	-0.15429	-0.02341	0.00231	-0.00525
320			3.19000	8.16356	-5.40330	11.84701	0.55352	-0.05922	0.05649	0.03663	0.01586	-0.01242	0.00393	-0.00621	0.97676	4.58461	-2.94221	6.23020	0.20255	0.36480	0.00473	0.00102	-0.01635	0.00152	-2.35615	3.76046	-9.49243	-0.28326	0.79637	-0.00288	0.02085	0.03143	0.00034	-18.31701	-2.91337	9.77314	0.00709	0.00334	0.00245	0.00117	0.00029	-0.00021	107.04987	9.68197	-23.49314	-0.15629	-0.02429	0.00246	-0.00652
321			3.20000	8.13130	-5.23153	11.95693	0.55513	-0.07080	0.05276	0.04548	0.01855	-0.01259	0.00488	-0.00581	0.98087	4.58781	-2.90560	6.06690	0.19946	0.35685	0.00248	0.00375	-0.01286	0.00060	-2.31567	3.73553	-9.44370	-0.27849	0.78068	-0.00385	0.02023	0.02988	0.00018	-18.39250	-2.97657	9.81024	0.00700	0.00335	0.00244	0.00064	0.00026	-0.00025	107.01254	9.82863	-23.56443	-0.15828	-0.02541	0.00291	-0.00725
322			3.21000	8.09058	-5.06751	12.07623	0.55489	-0.07938	0.05074	0.05394	0.01891	-0.01234	0.00864	-0.00558	0.98315	4.57695	-2.87893	5.95724	0.19944	0.36178	0.00049	0.00860	-0.00937	0.00007	-2.27624	3.71451	-9.44142	-0.27552	0.78805	-0.00568	0.01663	0.02594	-0.00022	-18.41819	-3.03525	9.85435	0.00698	0.00336	0.00241	0.00001	0.00023	-0.00024	106.97327	9.96275	-23.63416	-0.15987	-0.02652	0.00347	-0.00841
323			3.22000	8.04099	-4.92202	12.19527	0.55409	-0.08295	0.04997	0.06182	0.01663	-0.01150	0.01340	-0.00625	0.98106	4.54607	-2.86368	5.91498	0.20173	0.37316	-0.00084	0.01515	-0.00593	-0.00001	-2.24346	3.69965	-9.49051	-0.27829	0.80486	-0.00757	0.01109	0.01999	-0.00096	-18.39047	-3.08608	9.89335	0.00705	0.00338	0.00241	-0.00061	0.00019	-0.00018	106.93128	10.06947	-23.68566	-0.16083	-0.02725	0.00362	-0.01057
324			3.23000	7.98251	-4.80319	12.30606	0.55442	-0.08395	0.04974	0.06839	0.01278	-0.01045	0.01664	-0.00716	0.97649	4.49162	-2.85950	5.94319	0.20195	0.38023	-0.00084	0.02211	-0.00300	0.00008	-2.22106	3.69181	-9.58865	-0.28239	0.81268	-0.00860	0.00432	0.01385	-0.00176	-18.31552	-3.12473	9.91728	0.00721	0.00342	0.00243	-0.00116	0.00015	-0.00010	106.88518	10.13994	-23.70730	-0.16111	-0.02744	0.00321	-0.01296
325			3.24000	7.91767	-4.71585	12.41012	0.55705	-0.08409	0.05089	0.07200	0.00820	-0.01021	0.01843	-0.00716	0.97111	4.41505	-2.86328	6.02649	0.19533	0.38388	0.00136	0.02711	-0.00138	-0.00022	-2.21076	3.68924	-9.72578	-0.27770	0.81444	-0.00829	-0.00242	0.01058	-0.00214	-18.20473	-3.14824	9.92358	0.00742	0.00346	0.00246	-0.00157	0.00010	-0.00002	106.83725	10.17291	-23.69624	-0.16087	-0.02722	0.00254	-0.01436
326			3.25000	7.85196	-4.66083	12.51917	0.56214	-0.08290	0.05259	0.07196	0.00347	-0.01118	0.01745	-0.00773	0.96483	4.32318	-2.86984	6.13143	0.18671	0.37897	0.00507	0.02947	-0.00145	-0.00086	-2.21196	3.68835	-9.88491	-0.27454	0.80228	-0.00637	-0.00760	0.01182	-0.00177	-18.07355	-3.15981	9.91579	0.00764	0.00352	0.00251	-0.00176	0.00007	0.00004	106.79191	10.17446	-23.65626	-0.16017	-0.02676	0.00199	-0.01436
327			3.26000	7.79017	-4.63510	12.64573	0.56750	-0.08139	0.05500	0.06967	-0.00058	-0.01315	0.01431	-0.00877	0.95645	4.22453	-2.87349	6.22001	0.17694	0.36670	0.01007	0.02946	-0.00297	-0.00117	-2.22189	3.68469	-10.04557	-0.27257	0.77937	-0.00271	-0.01053	0.01733	-0.00072	-17.94212	-3.16563	9.90069	0.00785	0.00358	0.00259	-0.00165	0.00005	0.00006	106.75235	10.15610	-23.59543	-0.15915	-0.02632	0.00208	-0.01335
328			3.27000	7.73341	-4.63184	12.79267	0.57055	-0.08009	0.05733	0.06665	-0.00321	-0.01506	0.01069	-0.00958	0.94791	4.12570	-2.87045	6.26553	0.16765	0.35371	0.01472	0.02787	-0.00466	-0.00049	-2.23668	3.67463	-10.18884	-0.26973	0.75809	0.00099	-0.01109	0.02566	0.00022	-17.83469	-3.16574	9.88522	0.00800	0.00364	0.00270	-0.00119	-0.00001	0.00007	106.71927	10.13107	-23.52308	-0.15800	-0.02607	0.00299	-0.01193
329			3.28000	7.68100	-4.64013	12.95121	0.57405	-0.07796	0.05907	0.06306	-0.00386	-0.01591	0.00724	-0.00907	0.94277	4.03205	-2.86124	6.25934	0.15484	0.34509	0.01833	0.02421	-0.00500	0.00097	-2.25260	3.65585	-10.30155	-0.25795	0.74448	0.00356	-0.00934	0.03521	0.00058	-17.77380	-3.15325	9.87514	0.00802	0.00369	0.00279	-0.00044	-0.00012	0.00005	106.69179	10.11169	-23.44770	-0.15665	-0.02590	0.00420	-0.01043
330			3.29000	7.63299	-4.64678	13.10725	0.58143	-0.07552	0.06045	0.05871	-0.00265	-0.01556	0.00457	-0.00750	0.94215	3.94948	-2.84971	6.20637	0.13799	0.34187	0.02122	0.01881	-0.00384	0.00268	-2.26617	3.62778	-10.37740	-0.23863	0.73991	0.00523	-0.00595	0.04522	0.00051	-17.77285	-3.12286	9.87600	0.00789	0.00371	0.00284	0.00041	-0.00026	0.00001	106.66859	10.10939	-23.37723	-0.15528	-0.02571	0.00505	-0.00879
331			3.30000	7.58946	-4.64078	13.24988	0.58988	-0.07404	0.06082	0.05404	-0.00037	-0.01432	0.00172	-0.00680	0.94510	3.88300	-2.83851	6.11577	0.12633	0.33559	0.02313	0.01377	-0.00263	0.00431	-2.27400	3.59026	-10.41538	-0.22976	0.73123	0.00691	-0.00189	0.05436	0.00022	-17.83172	-3.07650	9.89365	0.00766	0.00371	0.00284	0.00112	-0.00036	-0.00006	106.64940	10.13357	-23.31959	-0.15400	-0.02549	0.00530	-0.00673
332			3.31000	7.54976	-4.61683	13.37640	0.59678	-0.07322	0.06045	0.04932	0.00212	-0.01300	-0.00033	-0.00703	0.94900	3.83512	-2.82632	5.99379	0.12124	0.32918	0.02399	0.00948	-0.00320	0.00569	-2.27308	3.54413	-10.41792	-0.23156	0.72277	0.00841	0.00294	0.06161	-0.00021	-17.93735	-3.02302	9.93252	0.00733	0.00370	0.00281	0.00154	-0.00041	-0.00016	106.63522	10.18970	-23.28227	-0.15280	-0.02534	0.00520	-0.00405
333			3.32000	7.51411	-4.57550	13.49069	0.60335	-0.07439	0.05975	0.04353	0.00430	-0.01208	-0.00099	-0.00779	0.95203	3.80672	-2.80924	5.84502	0.11817	0.32437	0.02416	0.00539	-0.00586	0.00670	-2.26096	3.49155	-10.39100	-0.23577	0.71681	0.00965	0.00861	0.06553	-0.00066	-18.06714	-2.97566	9.99366	0.00696	0.00370	0.00279	0.00161	-0.00037	-0.00027	106.62756	10.27723	-23.27156	-0.15160	-0.02537	0.00516	-0.00088
334			3.33000	7.48475	-4.52091	13.59805	0.60645	-0.07425	0.05931	0.03487	0.00574	-0.01140	-0.00047	-0.00870	0.95228	3.79839	-2.78454	5.67751	0.11735	0.32373	0.02398	0.00135	-0.00952	0.00711	-2.23574	3.43636	-10.34378	-0.23901	0.71480	0.01074	0.01474	0.06495	-0.00101	-18.19537	-2.94683	10.07278	0.00662	0.00372	0.00279	0.00139	-0.00027	-0.00036	106.62716	10.38903	-23.28996	-0.15040	-0.02559	0.00532	0.00235
335			3.34000	7.46456	-4.45899	13.69809	0.60565	-0.07570	0.05854	0.02324	0.00652	-0.01007	0.00061	-0.00873	0.94824	3.80995	-2.75306	5.50774	0.11356	0.32228	0.02345	-0.00252	-0.01237	0.00657	-2.19651	3.38332	-10.28758	-0.23282	0.70855	0.01149	0.01998	0.05878	-0.00114	-18.29966	-2.94357	10.16024	0.00636	0.00375	0.00284	0.00099	-0.00012	-0.00041	106.63403	10.51348	-23.33488	-0.14927	-0.02594	0.00567	0.00528
336			3.35000	7.45504	-4.39750	13.78128	0.60258	-0.08020	0.05744	0.01020	0.00666	-0.00745	0.00168	-0.00788	0.94410	3.83908	-2.71931	5.35991	0.10851	0.31787	0.02270	-0.00560	-0.01283	0.00500	-2.14389	3.33703	-10.23403	-0.22108	0.69656	0.01208	0.02352	0.04746	-0.00103	-18.36545	-2.96437	10.24296	0.00621	0.00379	0.00291	0.00052	0.00002	-0.00040	106.64760	10.63772	-23.40010	-0.14835	-0.02637	0.00615	0.00760
337			3.36000	7.45559	-4.34539	13.83352	0.59933	-0.08295	0.05701	-0.00205	0.00556	-0.00367	0.00334	-0.00694	0.94076	3.88090	-2.68999	5.25860	0.10558	0.31788	0.02213	-0.00757	-0.01076	0.00274	-2.08011	3.30166	-10.19315	-0.21063	0.69078	0.01261	0.02540	0.03303	-0.00070	-18.38792	-2.99951	10.30701	0.00616	0.00379	0.00293	0.00005	0.00013	-0.00030	106.66637	10.75005	-23.47769	-0.14758	-0.02684	0.00660	0.00890
338			3.37000	7.46380	-4.31172	13.84461	0.59571	-0.08334	0.05780	-0.01106	0.00315	0.00073	0.00590	-0.00637	0.93749	3.92779	-2.67104	5.22094	0.10650	0.32393	0.02216	-0.00822	-0.00693	0.00016	-2.00924	3.27998	-10.17265	-0.20489	0.69584	0.01339	0.02577	0.01687	-0.00020	-18.37030	-3.03901	10.34137	0.00615	0.00372	0.00287	-0.00035	0.00021	-0.00014	106.68704	10.84071	-23.55902	-0.14696	-0.02733	0.00690	0.00862
339			3.38000	7.47537	-4.30432	13.81346	0.59341	-0.08220	0.05954	-0.01487	-0.00023	0.00504	0.00848	-0.00681	0.93467	3.96967	-2.66499	5.25202	0.11134	0.33224	0.02291	-0.00715	-0.00250	-0.00243	-1.93688	3.27331	-10.17733	-0.20679	0.70709	0.01467	0.02485	-0.00024	0.00045	-18.32195	-3.07842	10.33903	0.00620	0.00360	0.00273	-0.00062	0.00027	0.00004	106.70423	10.90219	-23.63363	-0.14649	-0.02783	0.00720	0.00630
340			3.39000	7.48528	-4.32753	13.74853	0.59455	-0.07928	0.06117	-0.01359	-0.00384	0.00835	0.00941	-0.00854	0.93353	3.99569	-2.67088	5.34316	0.11826	0.33744	0.02389	-0.00398	0.00158	-0.00462	-1.86947	3.28157	-10.20806	-0.21636	0.71512	0.01610	0.02243	-0.01642	0.00119	-18.25810	-3.11354	10.29764	0.00630	0.00346	0.00257	-0.00073	0.00028	0.00021	106.71155	10.93002	-23.68993	-0.14618	-0.02816	0.00731	0.00209
341			3.40000	7.49034	-4.37978	13.66514	0.59759	-0.07722	0.06165	-0.00943	-0.00693	0.00974	0.00726	-0.00992	0.93451	3.99797	-2.68577	5.47318	0.12102	0.33268	0.02491	0.00093	0.00461	-0.00586	-1.81327	3.30236	-10.26114	-0.22249	0.70805	0.01735	0.01741	-0.02795	0.00184	-18.19550	-3.13878	10.22215	0.00640	0.00329	0.00238	-0.00068	0.00026	0.00031	106.70444	10.92419	-23.71895	-0.14570	-0.02799	0.00660	-0.00288
342			3.41000	7.49061	-4.45307	13.58187	0.60178	-0.07598	0.06145	-0.00496	-0.00886	0.00898	0.00328	-0.00960	0.93805	3.97431	-2.70551	5.61146	0.11610	0.32408	0.02596	0.00589	0.00640	-0.00575	-1.77288	3.33063	-10.32813	-0.21593	0.69620	0.01786	0.01039	-0.03216	0.00214	-18.14504	-3.15290	10.12905	0.00649	0.00313	0.00222	-0.00053	0.00020	0.00032	106.68315	10.89030	-23.72026	-0.14499	-0.02731	0.00525	-0.00699
343			3.42000	7.48823	-4.53414	13.51610	0.60439	-0.07595	0.06073	-0.00181	-0.00922	0.00642	-0.00122	-0.00827	0.94417	3.92795	-2.72592	5.72503	0.10974	0.31505	0.02652	0.00953	0.00740	-0.00412	-1.75022	3.35954	-10.39721	-0.20546	0.68701	0.01760	0.00381	-0.02873	0.00199	-18.11106	-3.15624	10.04294	0.00659	0.00302	0.00214	-0.00033	0.00010	0.00026	106.65233	10.83912	-23.70229	-0.14428	-0.02646	0.00396	-0.00927
344			3.43000	7.48600	-4.60681	13.47968	0.60635	-0.07730	0.05941	-0.00021	-0.00780	0.00284	-0.00540	-0.00616	0.95227	3.86641	-2.74456	5.78746	0.10216	0.30733	0.02632	0.01125	0.00821	-0.00143	-1.74413	3.38249	-10.45618	-0.19252	0.68232	0.01657	-0.00110	-0.01922	0.00143	-18.09519	-3.14596	9.98620	0.00666	0.00296	0.00212	-0.00010	-0.00003	0.00015	106.61750	10.78337	-23.67782	-0.14363	-0.02571	0.00317	-0.00994
345			3.44000	7.48550	-4.65597	13.47665	0.60581	-0.07920	0.05798	0.00121	-0.00471	-0.00088	-0.00805	-0.00393	0.95963	3.79893	-2.76070	5.78515	0.09688	0.30326	0.02555	0.01147	0.00864	0.00153	-1.75095	3.39481	-10.49533	-0.18290	0.68476	0.01530	-0.00392	-0.00604	0.00071	-18.09844	-3.11935	9.97037	0.00667	0.00297	0.00216	0.00015	-0.00017	0.00003	106.58128	10.73490	-23.65821	-0.14322	-0.02524	0.00295	-0.01015
346			3.45000	7.48585	-4.67209	13.50595	0.60466	-0.08207	0.05644	0.00458	-0.00056	-0.00438	-0.00917	-0.00223	0.96550	3.73420	-2.77263	5.71689	0.09441	0.30106	0.02441	0.01070	0.00734	0.00416	-1.76556	3.39423	-10.50941	-0.17944	0.69012	0.01419	-0.00492	0.00893	0.00002	-18.12123	-3.07798	9.99223	0.00663	0.00303	0.00224	0.00039	-0.00028	-0.00007	106.54158	10.70306	-23.64915	-0.14323	-0.02507	0.00312	-0.01116
347			3.46000	7.48409	-4.65210	13.56621	0.60179	-0.08394	0.05500	0.01093	0.00398	-0.00760	-0.00823	-0.00132	0.97070	3.67858	-2.77589	5.58826	0.09760	0.30523	0.02264	0.00965	0.00314	0.00605	-1.78229	3.38004	-10.49707	-0.18355	0.70482	0.01291	-0.00450	0.02448	-0.00056	-18.16171	-3.02909	10.03651	0.00652	0.00313	0.00232	0.00054	-0.00031	-0.00012	106.49344	10.69369	-23.65034	-0.14358	-0.02495	0.00298	-0.01329
348			3.47000	7.47718	-4.59756	13.65643	0.59959	-0.08548	0.05309	0.01961	0.00830	-0.01041	-0.00640	-0.00168	0.97459	3.63580	-2.76473	5.40990	0.10437	0.31099	0.02018	0.00830	-0.00406	0.00691	-1.79648	3.35291	-10.46112	-0.19448	0.71920	0.01148	-0.00303	0.03882	-0.00090	-18.21112	-2.98814	10.08548	0.00638	0.00323	0.00239	0.00053	-0.00022	-0.00015	106.43332	10.71038	-23.66083	-0.14422	-0.02475	0.00216	-0.01582
349			3.48000	7.46330	-4.51252	13.77518	0.59970	-0.08733	0.05127	0.02892	0.01223	-0.01276	-0.00444	-0.00350	0.97763	3.60628	-2.73606	5.19711	0.11352	0.31586	0.01786	0.00685	-0.01244	0.00693	-1.80529	3.31538	-10.40864	-0.21149	0.72911	0.01061	-0.00096	0.04956	-0.00105	-18.25206	-2.97635	10.12758	0.00627	0.00333	0.00245	0.00032	-0.00000	-0.00016	106.36168	10.75580	-23.68309	-0.14544	-0.02473	0.00127	-0.01773
350			3.49000	7.44251	-4.40146	13.91927	0.60178	-0.08928	0.04971	0.03674	0.01584	-0.01456	-0.00261	-0.00662	0.98133	3.58778	-2.69172	4.96863	0.12577	0.32020	0.01581	0.00551	-0.01927	0.00631	-1.80810	3.27149	-10.34987	-0.23440	0.73647	0.01020	0.00129	0.05502	-0.00103	-18.26503	-3.01048	10.15740	0.00623	0.00339	0.00249	-0.00007	0.00029	-0.00017	106.28262	10.83156	-23.71979	-0.14729	-0.02522	0.00110	-0.01854
351			3.50000	7.41684	-4.26744	14.08252	0.60422	-0.09151	0.04842	0.04111	0.01950	-0.01570	-0.00096	-0.00907	0.98378	3.57738	-2.63860	4.74446	0.13369	0.32406	0.01439	0.00403	-0.02218	0.00542	-1.80541	3.22617	-10.29549	-0.24870	0.74021	0.00989	0.00347	0.05471	-0.00084	-18.23691	-3.09490	10.17283	0.00631	0.00343	0.00253	-0.00055	0.00058	-0.00018	106.20139	10.93729	-23.76862	-0.14963	-0.02626	0.00195	-0.01827
352			3.51000	7.38960	-4.11139	14.25707	0.60738	-0.09293	0.04733	0.04162	0.02322	-0.01622	0.00161	-0.00929	0.98465	3.57291	-2.58650	4.54212	0.13210	0.33335	0.01323	0.00241	-0.02062	0.00434	-1.79747	3.18376	-10.25468	-0.24411	0.75024	0.00867	0.00531	0.05081	-0.00048	-18.16481	-3.22135	10.17515	0.00649	0.00345	0.00258	-0.00103	0.00079	-0.00019	106.12318	11.06927	-23.82282	-0.15210	-0.02768	0.00368	-0.01717
353			3.52000	7.36359	-3.93295	14.43599	0.60709	-0.09483	0.04600	0.03958	0.02729	-0.01613	0.00511	-0.00814	0.98179	3.57325	-2.54443	4.37332	0.12713	0.34441	0.01190	0.00095	-0.01554	0.00313	-1.78389	3.14661	-10.23403	-0.23124	0.76354	0.00669	0.00703	0.04636	-0.00011	-18.05600	-3.37076	10.16966	0.00679	0.00348	0.00267	-0.00141	0.00086	-0.00019	106.05165	11.21957	-23.87470	-0.15440	-0.02927	0.00601	-0.01567
354			3.53000	7.33933	-3.73288	14.61400	0.60356	-0.09807	0.04473	0.03787	0.03175	-0.01571	0.00862	-0.00751	0.97585	3.57753	-2.51601	4.24384	0.12589	0.35169	0.01084	-0.00025	-0.00957	0.00209	-1.76345	3.11366	-10.23720	-0.22549	0.77289	0.00523	0.00921	0.04414	0.00014	-17.92701	-3.51465	10.16534	0.00715	0.00356	0.00280	-0.00159	0.00074	-0.00018	105.98799	11.37673	-23.91986	-0.15695	-0.03106	0.00888	-0.01460
355			3.54000	7.31462	-3.51357	14.78860	0.59906	-0.10101	0.04254	0.03916	0.03584	-0.01496	0.01143	-0.00753	0.96924	3.58518	-2.49951	4.15429	0.12779	0.35519	0.00916	-0.00110	-0.00580	0.00117	-1.73532	3.08212	-10.26602	-0.22664	0.77675	0.00349	0.01194	0.04596	0.00025	-17.80177	-3.61936	10.16510	0.00748	0.00365	0.00292	-0.00145	0.00044	-0.00014	105.93006	11.52807	-23.95067	-0.15866	-0.03255	0.01138	-0.01462
356			3.55000	7.28574	-3.27833	14.96255	0.59474	-0.10332	0.03931	0.04473	0.03916	-0.01417	0.01300	-0.00778	0.96531	3.59390	-2.48827	4.09874	0.13174	0.35538	0.00669	-0.00136	-0.00577	0.00053	-1.69873	3.04830	-10.32043	-0.23138	0.77521	0.00123	0.01482	0.05239	0.00014	-17.70372	-3.66365	10.17308	0.00769	0.00375	0.00298	-0.00101	0.00007	-0.00009	105.87354	11.66124	-23.96444	-0.15993	-0.03363	0.01288	-0.01613
357			3.56000	7.24868	-3.03040	15.14381	0.59433	-0.10496	0.03631	0.05439	0.04154	-0.01394	0.01459	-0.00797	0.96553	3.60090	-2.47531	4.06546	0.13441	0.35861	0.00424	-0.00066	-0.00907	0.00022	-1.65487	3.00858	-10.39896	-0.23428	0.77917	-0.00110	0.01690	0.06300	-0.00017	-17.64951	-3.64893	10.19054	0.00779	0.00385	0.00299	-0.00037	-0.00028	-0.00006	105.81287	11.76623	-23.95879	-0.16058	-0.03409	0.01305	-0.01891
358			3.57000	7.20082	-2.77294	15.34229	0.59769	-0.10691	0.03452	0.06626	0.04333	-0.01454	0.01583	-0.00910	0.96763	3.60202	-2.45564	4.04168	0.13770	0.36076	0.00301	0.00118	-0.01425	0.00013	-1.60666	2.96078	-10.50003	-0.24162	0.78220	-0.00192	0.01779	0.07559	-0.00037	-17.64594	-3.59242	10.21932	0.00781	0.00398	0.00302	0.00031	-0.00051	-0.00007	105.74435	11.83769	-23.93623	-0.16104	-0.03404	0.01229	-0.02196
359			3.58000	7.14186	-2.50908	15.56505	0.60083	-0.10785	0.03431	0.07736	0.04422	-0.01598	0.01650	-0.01066	0.96745	3.59307	-2.42700	4.01832	0.14024	0.36065	0.00349	0.00396	-0.01966	0.00016	-1.55891	2.90408	-10.62325	-0.24937	0.78047	-0.00093	0.01668	0.08769	-0.00022	-17.68994	-3.51537	10.25990	0.00776	0.00411	0.00307	0.00087	-0.00063	-0.00012	105.66812	11.87564	-23.90265	-0.16098	-0.03355	0.01102	-0.02376
360			3.59000	7.07375	-2.24036	15.81392	0.60554	-0.10804	0.03506	0.08576	0.04478	-0.01787	0.01686	-0.01129	0.96634	3.57182	-2.38991	3.99155	0.13622	0.36075	0.00505	0.00673	-0.02411	0.00027	-1.51639	2.83930	-10.76898	-0.24656	0.77703	0.00064	0.01306	0.09813	0.00017	-17.76835	-3.43930	10.31637	0.00766	0.00425	0.00319	0.00122	-0.00064	-0.00021	105.58860	11.88421	-23.87121	-0.16170	-0.03331	0.01046	-0.02359
361			3.60000	6.99979	-1.96586	16.08650	0.60785	-0.10892	0.03507	0.09012	0.04596	-0.01918	0.01636	-0.01206	0.96549	3.53879	-2.34674	3.96208	0.13458	0.35641	0.00605	0.00910	-0.02705	0.00034	-1.48264	2.76762	-10.93717	-0.24736	0.76728	0.00163	0.00871	0.10610	0.00050	-17.86478	-3.37429	10.38399	0.00755	0.00440	0.00339	0.00135	-0.00062	-0.00027	105.51199	11.87050	-23.84894	-0.16261	-0.03330	0.01079	-0.02119
362			3.61000	6.92304	-1.68403	16.37748	0.60901	-0.10821	0.03500	0.09110	0.04677	-0.02009	0.01581	-0.01217	0.96391	3.49673	-2.29913	3.93282	0.13109	0.35300	0.00690	0.01038	-0.02982	0.00037	-1.45883	2.69000	-11.12500	-0.24372	0.75772	0.00198	0.00453	0.11330	0.00066	-17.96478	-3.31255	10.45333	0.00746	0.00453	0.00361	0.00130	-0.00068	-0.00024	105.44565	11.84412	-23.84010	-0.16383	-0.03357	0.01175	-0.01670
363			3.62000	6.84571	-1.39490	16.67981	0.60864	-0.10684	0.03494	0.08965	0.04721	-0.02056	0.01572	-0.01159	0.96100	3.45033	-2.24638	3.90685	0.12617	0.35097	0.00763	0.01031	-0.03343	0.00036	-1.44309	2.60613	-11.32596	-0.23668	0.74915	0.00184	0.00189	0.12082	0.00064	-18.05756	-3.23331	10.50897	0.00736	0.00459	0.00374	0.00112	-0.00083	-0.00006	105.39647	11.81698	-23.84278	-0.16473	-0.03390	0.01265	-0.01078
364			3.63000	6.76902	-1.10093	16.98666	0.60546	-0.10619	0.03478	0.08667	0.04736	-0.02060	0.01643	-0.01065	0.95740	3.40493	-2.18694	3.88566	0.12332	0.34999	0.00803	0.00936	-0.03752	0.00033	-1.43121	2.51537	-11.53119	-0.23192	0.74221	0.00134	0.00140	0.12831	0.00047	-18.13442	-3.12087	10.53534	0.00722	0.00454	0.00368	0.00082	-0.00097	0.00020	105.36850	11.80089	-23.85052	-0.16424	-0.03399	0.01303	-0.00465
365			3.64000	6.69346	-0.80730	17.29384	0.60192	-0.10419	0.03551	0.08313	0.04581	-0.02096	0.01839	-0.00949	0.95307	3.36486	-2.12093	3.86657	0.12105	0.35406	0.00886	0.00778	-0.04112	0.00039	-1.41837	2.41808	-11.73145	-0.22749	0.74225	0.00123	0.00294	0.13506	0.00041	-18.18714	-2.98126	10.52694	0.00707	0.00440	0.00347	0.00045	-0.00098	0.00040	105.36076	11.80442	-23.85856	-0.16223	-0.03384	0.01314	0.00038
366			3.65000	6.61945	-0.52171	17.59985	0.60047	-0.10075	0.03774	0.07918	0.04224	-0.02210	0.02089	-0.00845	0.94993	3.33286	-2.05114	3.84337	0.11874	0.36185	0.01090	0.00587	-0.04269	0.00062	-1.40005	2.31637	-11.91877	-0.22336	0.74732	0.00242	0.00604	0.13927	0.00074	-18.21039	-2.83766	10.49068	0.00696	0.00425	0.00323	0.00008	-0.00085	0.00047	105.36802	11.83220	-23.86606	-0.15933	-0.03356	0.01329	0.00363
367			3.66000	6.54801	-0.25274	17.90490	0.59877	-0.09726	0.04004	0.07391	0.03746	-0.02323	0.02249	-0.00725	0.94754	3.31027	-1.98218	3.80908	0.11575	0.36678	0.01319	0.00392	-0.04076	0.00106	-1.37296	2.21315	-12.08747	-0.21778	0.74703	0.00421	0.00990	0.13819	0.00114	-18.20514	-2.71229	10.44019	0.00693	0.00412	0.00305	-0.00022	-0.00064	0.00044	105.38361	11.88448	-23.87461	-0.15623	-0.03318	0.01322	0.00525
368			3.67000	6.48080	-0.00740	18.21009	0.59870	-0.09396	0.04180	0.06748	0.03213	-0.02407	0.02247	-0.00597	0.94635	3.29702	-1.91866	3.75843	0.11010	0.36644	0.01535	0.00219	-0.03575	0.00169	-1.33575	2.11187	-12.23457	-0.20889	0.73757	0.00627	0.01341	0.13165	0.00147	-18.17797	-2.61693	10.39085	0.00693	0.00403	0.00292	-0.00043	-0.00044	0.00033	105.40205	11.95688	-23.88770	-0.15310	-0.03264	0.01265	0.00601
369			3.68000	6.41905	0.21107	18.51640	0.60153	-0.09107	0.04393	0.06101	0.02706	-0.02510	0.02139	-0.00515	0.94744	3.29152	-1.86330	3.68937	0.10402	0.36315	0.01804	0.00106	-0.02962	0.00252	-1.28929	2.01492	-12.36055	-0.20022	0.72522	0.00917	0.01597	0.12274	0.00184	-18.13760	-2.55349	10.35697	0.00693	0.00395	0.00286	-0.00052	-0.00028	0.00019	105.42110	12.04205	-23.91058	-0.15013	-0.03216	0.01199	0.00655
370			3.69000	6.36244	0.40412	18.82262	0.60514	-0.08894	0.04592	0.05561	0.02304	-0.02587	0.01954	-0.00569	0.94900	3.29034	-1.81616	3.60388	0.10213	0.35606	0.02074	0.00071	-0.02391	0.00339	-1.23610	1.92316	-12.46909	-0.19971	0.71082	0.01241	0.01791	0.11369	0.00218	-18.09449	-2.51663	10.34552	0.00689	0.00389	0.00283	-0.00046	-0.00018	0.00006	105.44006	12.13247	-23.94513	-0.14742	-0.03197	0.01178	0.00649
371			3.70000	6.30955	0.57765	19.12508	0.60649	-0.08682	0.04752	0.05146	0.02040	-0.02615	0.01772	-0.00629	0.94889	3.28929	-1.77574	3.50694	0.10143	0.34914	0.02291	0.00097	-0.01971	0.00410	-1.17962	1.83602	-12.56575	-0.19881	0.69946	0.01510	0.01858	0.10705	0.00241	-18.06173	-2.49733	10.35150	0.00679	0.00385	0.00282	-0.00025	-0.00011	0.00000	105.45567	12.22116	-23.98598	-0.14580	-0.03230	0.01228	0.00463
372			3.71000	6.25925	0.74101	19.41974	0.60792	-0.08383	0.04908	0.04842	0.01922	-0.02617	0.01620	-0.00689	0.94819	3.28581	-1.73992	3.40285	0.10055	0.34442	0.02485	0.00143	-0.01766	0.00472	-1.12320	1.75152	-12.65544	-0.19685	0.69307	0.01737	0.01812	0.10499	0.00260	-18.05213	-2.48462	10.35408	0.00663	0.00380	0.00282	0.00006	-0.00007	0.00006	105.46136	12.30247	-24.01649	-0.14420	-0.03260	0.01283	0.00040
373			3.72000	6.21081	0.90549	19.70389	0.60953	-0.08108	0.05114	0.04604	0.01971	-0.02629	0.01486	-0.00728	0.94759	3.27943	-1.70459	3.29277	0.09889	0.34029	0.02724	0.00154	-0.01812	0.00549	-1.06878	1.66582	-12.74060	-0.19368	0.68833	0.01996	0.01701	0.10830	0.00284	-18.07221	-2.46907	10.33406	0.00641	0.00375	0.00282	0.00036	-0.00005	0.00022	105.45045	12.37243	-24.02535	-0.14320	-0.03292	0.01338	-0.00567
374			3.73000	6.16389	1.08172	19.97533	0.61110	-0.07788	0.05381	0.04397	0.02127	-0.02646	0.01370	-0.00634	0.94756	3.27457	-1.66570	3.17566	0.09265	0.33836	0.03011	0.00076	-0.02129	0.00644	-1.01758	1.57435	-12.82208	-0.18158	0.68463	0.02287	0.01507	0.11706	0.00311	-18.12050	-2.44133	10.27522	0.00616	0.00369	0.00282	0.00058	-0.00006	0.00043	105.41857	12.42864	-24.00457	-0.14250	-0.03298	0.01350	-0.01245
375			3.74000	6.11837	1.27718	20.23066	0.61170	-0.07672	0.05524	0.04232	0.02396	-0.02560	0.01179	-0.00501	0.94836	3.27705	-1.61856	3.05195	0.08589	0.33120	0.03208	-0.00081	-0.02604	0.00718	-0.96932	1.47267	-12.89970	-0.17005	0.67036	0.02507	0.01347	0.12780	0.00322	-18.18672	-2.39618	10.17176	0.00591	0.00364	0.00279	0.00062	-0.00008	0.00062	105.36585	12.47167	-23.95332	-0.14108	-0.03234	0.01257	-0.01775
376			3.75000	6.07366	1.49411	20.46544	0.61122	-0.07542	0.05616	0.04205	0.02643	-0.02403	0.01035	-0.00377	0.94998	3.29249	-1.56108	2.92479	0.08214	0.32483	0.03338	-0.00280	-0.03093	0.00755	-0.92296	1.35840	-12.97280	-0.16323	0.65511	0.02673	0.01262	0.13893	0.00320	-18.25077	-2.33908	10.04058	0.00569	0.00361	0.00275	0.00046	-0.00008	0.00069	105.29970	12.50641	-23.88723	-0.14033	-0.03168	0.01148	-0.01997
377			3.76000	6.02797	1.72839	20.67584	0.61148	-0.07370	0.05700	0.04435	0.02779	-0.02196	0.01061	-0.00318	0.95361	3.32299	-1.49471	2.79926	0.08373	0.32426	0.03400	-0.00489	-0.03445	0.00740	-0.87743	1.23188	-13.04059	-0.16422	0.64865	0.02786	0.01264	0.14923	0.00308	-18.28990	-2.28160	9.90705	0.00554	0.00361	0.00274	0.00013	-0.00007	0.00062	105.23074	12.53924	-23.82402	-0.14003	-0.03130	0.01106	-0.01899
378			3.77000	5.97878	1.97008	20.85927	0.61065	-0.06954	0.05777	0.04955	0.02662	-0.01952	0.01288	-0.00315	0.95849	3.36577	-1.42505	2.68281	0.09140	0.33260	0.03378	-0.00681	-0.03522	0.00657	-0.83198	1.09672	-13.10358	-0.17145	0.65566	0.02824	0.01327	0.15665	0.00295	-18.28753	-2.23579	9.79907	0.00550	0.00364	0.00274	-0.00028	-0.00005	0.00044	105.16747	12.57351	-23.78028	-0.14031	-0.03135	0.01146	-0.01594
379			3.78000	5.92349	2.20499	21.01551	0.61096	-0.06489	0.05790	0.05731	0.02346	-0.01681	0.01611	-0.00330	0.96191	3.41375	-1.36049	2.58383	0.09799	0.34359	0.03278	-0.00749	-0.03162	0.00516	-0.78640	0.95984	-13.16409	-0.17670	0.66515	0.02792	0.01366	0.15587	0.00289	-18.23831	-2.21019	9.73618	0.00559	0.00369	0.00278	-0.00070	-0.00001	0.00019	105.11328	12.60952	-23.76566	-0.14082	-0.03157	0.01202	-0.01212
380			3.79000	5.86039	2.41650	21.14765	0.61222	-0.06093	0.05803	0.06578	0.01890	-0.01431	0.01917	-0.00446	0.96313	3.45745	-1.30904	2.50907	0.10483	0.35116	0.03218	-0.00651	-0.02348	0.00356	-0.74136	0.82983	-13.22603	-0.18465	0.66937	0.02797	0.01392	0.14384	0.00307	-18.14716	-2.20877	9.72605	0.00578	0.00374	0.00284	-0.00106	0.00004	-0.00008	105.06789	12.64679	-23.78462	-0.14160	-0.03186	0.01247	-0.00853
381			3.80000	5.79021	2.58751	21.26062	0.61541	-0.05611	0.05886	0.07189	0.01290	-0.01225	0.02129	-0.00634	0.96287	3.48775	-1.27637	2.46194	0.10956	0.35513	0.03277	-0.00380	-0.01231	0.00197	-0.69811	0.71525	-13.29310	-0.19180	0.66727	0.02901	0.01367	0.12170	0.00350	-18.02752	-2.23064	9.76363	0.00605	0.00381	0.00294	-0.00129	0.00008	-0.00032	105.02869	12.68402	-23.83688	-0.14255	-0.03221	0.01277	-0.00577
382			3.81000	5.71717	2.70262	21.35854	0.61800	-0.05196	0.05935	0.07183	0.00651	-0.01022	0.02210	-0.00812	0.96101	3.49868	-1.26520	2.44264	0.11114	0.35391	0.03356	-0.00006	-0.00006	0.00038	-0.65787	0.62254	-13.36688	-0.19459	0.65785	0.02999	0.01283	0.09293	0.00393	-17.89799	-2.27072	9.83541	0.00633	0.00389	0.00305	-0.00134	0.00013	-0.00046	104.99202	12.71823	-23.91895	-0.14429	-0.03286	0.01323	-0.00453
383			3.82000	5.64855	2.75013	21.44281	0.62147	-0.04979	0.06036	0.06365	0.00026	-0.00820	0.02204	-0.00936	0.95705	3.48870	-1.27539	2.44888	0.10704	0.34885	0.03528	0.00353	0.01127	-0.00110	-0.62087	0.55512	-13.44530	-0.19013	0.64494	0.03164	0.01149	0.06293	0.00428	-17.77924	-2.31892	9.91695	0.00657	0.00396	0.00314	-0.00116	0.00015	-0.00047	104.95304	12.74580	-24.01707	-0.14589	-0.03350	0.01356	-0.00529
384			3.83000	5.59250	2.72400	21.51293	0.62593	-0.04829	0.06135	0.04730	-0.00577	-0.00609	0.02095	-0.00981	0.95372	3.46012	-1.30431	2.47599	0.09884	0.34208	0.03721	0.00594	0.02038	-0.00229	-0.58707	0.51243	-13.52314	-0.18064	0.63194	0.03332	0.00996	0.03652	0.00428	-17.68944	-2.36417	9.98673	0.00674	0.00399	0.00318	-0.00078	0.00014	-0.00035	104.90674	12.76289	-24.11708	-0.14797	-0.03428	0.01384	-0.00842
385			3.84000	5.55600	2.62489	21.56953	0.63242	-0.04759	0.06134	0.02452	-0.01131	-0.00415	0.01834	-0.00937	0.95175	3.41836	-1.34779	2.51504	0.08558	0.33197	0.03856	0.00655	0.02643	-0.00276	-0.55635	0.49043	-13.59331	-0.16646	0.61538	0.03433	0.00831	0.01707	0.00376	-17.64158	-2.39587	10.02512	0.00682	0.00400	0.00317	-0.00029	0.00011	-0.00013	104.84727	12.76614	-24.20074	-0.15011	-0.03493	0.01369	-0.01383
386			3.85000	5.54335	2.46046	21.61662	0.63710	-0.04853	0.06038	-0.00162	-0.01635	-0.00283	0.01474	-0.00869	0.94931	3.37061	-1.40030	2.55258	0.07272	0.31849	0.03920	0.00589	0.02894	-0.00223	-0.52876	0.48187	-13.64888	-0.15470	0.59774	0.03471	0.00687	0.00713	0.00278	-17.63885	-2.40786	10.02377	0.00681	0.00396	0.00310	0.00018	0.00005	0.00009	104.77078	12.75342	-24.25451	-0.15186	-0.03518	0.01288	-0.02028
387			3.86000	5.55503	2.24590	21.66045	0.63994	-0.04904	0.05912	-0.02637	-0.01976	-0.00235	0.01109	-0.00749	0.94426	3.32419	-1.45559	2.57394	0.05837	0.30682	0.03936	0.00433	0.02850	-0.00073	-0.50464	0.47762	-13.68512	-0.13976	0.58530	0.03482	0.00538	0.00705	0.00157	-17.67310	-2.40012	9.98943	0.00672	0.00391	0.00301	0.00051	-0.00002	0.00024	104.67794	12.72467	-24.27450	-0.15300	-0.03503	0.01174	-0.02602
388			3.87000	5.58706	2.00521	21.70675	0.64168	-0.04950	0.05798	-0.04457	-0.02093	-0.00259	0.00673	-0.00621	0.93794	3.28518	-1.50782	2.56748	0.04334	0.29318	0.03978	0.00259	0.02523	0.00143	-0.48421	0.46853	-13.70050	-0.12386	0.56987	0.03544	0.00392	0.01519	0.00035	-17.72887	-2.37602	9.93947	0.00660	0.00387	0.00296	0.00065	-0.00010	0.00028	104.57342	12.68122	-24.26580	-0.15339	-0.03457	0.01075	-0.02962
389			3.88000	5.63120	1.76880	21.75868	0.63919	-0.05181	0.05653	-0.05201	-0.02021	-0.00328	0.00146	-0.00575	0.93362	3.25704	-1.55171	2.52720	0.03603	0.27350	0.04013	0.00151	0.01951	0.00385	-0.46828	0.44717	-13.69675	-0.11954	0.54632	0.03618	0.00273	0.02815	-0.00072	-17.78930	-2.33894	9.89484	0.00647	0.00388	0.00297	0.00062	-0.00020	0.00023	104.46410	12.62502	-24.24070	-0.15293	-0.03389	0.01029	-0.03024
390			3.89000	5.67689	1.56683	21.81675	0.63656	-0.05406	0.05563	-0.04802	-0.01690	-0.00411	-0.00230	-0.00474	0.93519	3.24032	-1.58319	2.45302	0.03232	0.26083	0.04022	0.00081	0.01315	0.00608	-0.45820	0.40929	-13.67809	-0.11515	0.53378	0.03682	0.00131	0.04314	-0.00154	-17.84068	-2.29206	9.87426	0.00635	0.00395	0.00306	0.00048	-0.00032	0.00010	104.35759	12.55917	-24.21667	-0.15202	-0.03322	0.01063	-0.02794
391			3.90000	5.71431	1.42068	21.87848	0.63591	-0.05477	0.05508	-0.03508	-0.01141	-0.00478	-0.00446	-0.00362	0.94012	3.23327	-1.59962	2.35094	0.02997	0.25492	0.04005	0.00034	0.00654	0.00772	-0.45559	0.35417	-13.64966	-0.10996	0.52882	0.03717	-0.00028	0.05734	-0.00204	-17.87669	-2.23949	9.88695	0.00629	0.00404	0.00316	0.00033	-0.00041	-0.00008	104.26025	12.48835	-24.20968	-0.15023	-0.03243	0.01125	-0.02318
392			3.91000	5.73699	1.33910	21.93942	0.63519	-0.05513	0.05453	-0.01740	-0.00540	-0.00503	-0.00477	-0.00316	0.94572	3.23353	-1.60009	2.23081	0.03219	0.25371	0.03936	0.00003	0.00016	0.00853	-0.46147	0.28454	-13.61614	-0.11017	0.52934	0.03685	-0.00194	0.06800	-0.00226	-17.89886	-2.19022	9.93655	0.00628	0.00413	0.00325	0.00023	-0.00043	-0.00027	104.17650	12.41763	-24.23644	-0.14865	-0.03173	0.01166	-0.01700
393			3.92000	5.74292	1.31960	21.99484	0.63525	-0.05590	0.05329	0.00052	0.00014	-0.00482	-0.00332	-0.00412	0.95257	3.23922	-1.58632	2.10284	0.04171	0.25569	0.03761	-0.00030	-0.00518	0.00847	-0.47608	0.20641	-13.58049	-0.12240	0.53459	0.03517	-0.00391	0.07254	-0.00227	-17.91345	-2.15620	10.01418	0.00631	0.00416	0.00327	0.00019	-0.00033	-0.00043	104.10877	12.35093	-24.30465	-0.14668	-0.03091	0.01131	-0.01020
394			3.93000	5.73364	1.35227	22.04228	0.63675	-0.05569	0.05198	0.01610	0.00456	-0.00441	-0.00037	-0.00572	0.95721	3.24896	-1.56234	1.97448	0.05213	0.26180	0.03549	-0.00065	-0.00867	0.00791	-0.49830	0.12844	-13.54353	-0.13633	0.54366	0.03283	-0.00592	0.06901	-0.00222	-17.92733	-2.15030	10.10682	0.00635	0.00415	0.00325	0.00023	-0.00012	-0.00051	104.05793	12.28955	-24.41819	-0.14511	-0.03033	0.01076	-0.00387
395			3.94000	5.71185	1.42273	22.08225	0.63740	-0.05326	0.05118	0.02825	0.00715	-0.00400	0.00330	-0.00694	0.95928	3.26032	-1.53397	1.84988	0.06057	0.27207	0.03364	-0.00076	-0.00955	0.00720	-0.52600	0.06027	-13.50421	-0.14489	0.55538	0.03067	-0.00733	0.05701	-0.00225	-17.94771	-2.18008	10.19657	0.00635	0.00408	0.00318	0.00033	0.00015	-0.00050	104.02147	12.23173	-24.57127	-0.14446	-0.03020	0.01042	0.00082
396			3.95000	5.68101	1.51418	22.11622	0.63695	-0.05075	0.05083	0.03523	0.00795	-0.00352	0.00717	-0.00807	0.95905	3.26983	-1.50822	1.73165	0.06778	0.28296	0.03222	-0.00054	-0.00706	0.00642	-0.55638	0.01005	-13.46071	-0.15081	0.56777	0.02895	-0.00795	0.03789	-0.00235	-17.98046	-2.24575	10.26535	0.00633	0.00397	0.00306	0.00046	0.00042	-0.00040	103.99457	12.17429	-24.74770	-0.14482	-0.03041	0.01004	0.00337
397			3.96000	5.64688	1.60921	22.14343	0.63581	-0.04764	0.05045	0.03403	0.00716	-0.00262	0.01021	-0.00899	0.95601	3.27537	-1.49243	1.62363	0.07102	0.29140	0.03107	-0.00022	-0.00136	0.00537	-0.58645	-0.01710	-13.41185	-0.15163	0.57539	0.02761	-0.00759	0.01483	-0.00247	-18.02607	-2.34153	10.30244	0.00628	0.00381	0.00290	0.00054	0.00062	-0.00026	103.97310	12.11508	-24.92686	-0.14604	-0.03074	0.00936	0.00413
398			3.97000	5.61852	1.69149	22.15858	0.63548	-0.04503	0.04973	0.02202	0.00534	-0.00092	0.01194	-0.00946	0.95218	3.27860	-1.49157	1.53404	0.06874	0.29550	0.03002	-0.00039	0.00532	0.00381	-0.61369	-0.02054	-13.35872	-0.14588	0.57618	0.02658	-0.00637	-0.00686	-0.00247	-18.07809	-2.45678	10.30682	0.00624	0.00364	0.00273	0.00054	0.00073	-0.00014	103.95510	12.05392	-25.09004	-0.14785	-0.03104	0.00837	0.00380
399			3.98000	5.60696	1.74663	22.15130	0.63430	-0.04390	0.04868	-0.00136	0.00287	0.00195	0.01285	-0.01006	0.94974	3.28575	-1.50468	1.47702	0.06709	0.29629	0.02883	-0.00150	0.00914	0.00151	-0.63644	-0.00459	-13.30525	-0.14160	0.57527	0.02547	-0.00496	-0.02236	-0.00226	-18.12547	-2.57730	10.28568	0.00622	0.00348	0.00259	0.00041	0.00072	-0.00004	103.94054	11.99249	-25.22383	-0.14999	-0.03122	0.00704	0.00311
400			3.99000	5.62260	1.76159	22.10553	0.63149	-0.04558	0.04772	-0.03416	-0.00037	0.00643	0.01282	-0.01030	0.94809	3.30581	-1.52343	1.47217	0.06459	0.29244	0.02797	-0.00362	0.00606	-0.00169	-0.65386	0.02286	-13.25656	-0.13544	0.56970	0.02474	-0.00348	-0.02905	-0.00188	-18.15612	-2.68852	10.25180	0.00626	0.00337	0.00247	0.00018	0.00062	0.00000	103.93069	11.93394	-25.32180	-0.15221	-0.03128	0.00555	0.00257
401			4.00000	5.67359	1.72211	21.99845	0.62962	-0.04893	0.04714	-0.07305	-0.00512	0.01312	0.01157	-0.00910	0.94763	3.34822	-1.53241	1.54460	0.05478	0.28574	0.02768	-0.00581	-0.00696	-0.00609	-0.66590	0.05285	-13.21760	-0.11637	0.55763	0.02465	-0.00198	-0.02722	-0.00138	-18.16094	-2.77843	10.21803	0.00635	0.00332	0.00243	-0.00012	0.00047	0.00002	103.92712	11.88153	-25.38242	-0.15437	-0.03138	0.00456	0.00221
402			4.01000	5.76455	1.61070	21.79984	0.62925	-0.05177	0.04741	-0.11343	-0.01173	0.02282	0.00951	-0.00715	0.95020	3.42065	-1.51036	1.72540	0.04196	0.28081	0.02802	-0.00698	-0.03161	-0.01215	-0.67339	0.07805	-13.19180	-0.09126	0.54511	0.02503	-0.00101	-0.01987	-0.00081	-18.13824	-2.83878	10.19012	0.00646	0.00337	0.00247	-0.00039	0.00029	0.00005	103.93002	11.83771	-25.40459	-0.15585	-0.03146	0.00436	0.00167
403			4.02000	5.89443	1.40808	21.47572	0.62857	-0.05656	0.04852	-0.14841	-0.02110	0.03596	0.00732	-0.00558	0.95476	3.52582	-1.43346	2.04830	0.03357	0.27733	0.02888	-0.00755	-0.06762	-0.02012	-0.67861	0.09417	-13.18010	-0.07473	0.53420	0.02554	-0.00075	-0.01081	-0.00024	-18.09407	-2.86656	10.16583	0.00656	0.00348	0.00258	-0.00058	0.00012	0.00009	103.93814	11.80365	-25.38848	-0.15600	-0.03129	0.00481	0.00083
404			4.03000	6.05400	1.09786	20.99899	0.62978	-0.06353	0.05005	-0.16887	-0.03392	0.05138	0.00499	-0.00556	0.95815	3.65864	-1.28080	2.53957	0.03234	0.27369	0.03020	-0.00850	-0.11111	-0.02954	-0.68491	0.10110	-13.18056	-0.08006	0.52112	0.02579	-0.00124	-0.00359	0.00020	-18.03906	-2.86452	10.13931	0.00665	0.00363	0.00273	-0.00065	-0.00002	0.00015	103.94949	11.77875	-25.33921	-0.15460	-0.03076	0.00563	-0.00005
405			4.04000	6.22182	0.67519	20.37040	0.62753	-0.07094	0.05247	-0.15952	-0.04846	0.06597	0.00391	-0.00670	0.95866	3.80224	-1.04082	3.19678	0.04645	0.27687	0.03209	-0.01173	-0.15740	-0.03845	-0.69634	0.10218	-13.18892	-0.12081	0.51822	0.02551	-0.00334	-0.00067	0.00042	-17.98542	-2.84101	10.10743	0.00671	0.00380	0.00289	-0.00058	-0.00011	0.00020	103.96197	11.76036	-25.26985	-0.15224	-0.03000	0.00654	-0.00050
406			4.05000	6.36046	0.16339	19.65173	0.62295	-0.07770	0.05576	-0.10541	-0.06030	0.07270	0.00438	-0.00860	0.95753	3.92322	-0.72161	3.95318	0.07638	0.28818	0.03468	-0.01240	-0.19607	-0.04269	-0.71660	0.10281	-13.19927	-0.19994	0.52793	0.02461	-0.00921	-0.00233	0.00035	-17.94372	-2.80915	10.07168	0.00674	0.00394	0.00301	-0.00040	-0.00011	0.00023	103.97440	11.74558	-25.19830	-0.15018	-0.02940	0.00743	-0.00040
407			4.06000	6.42026	-0.37406	18.98429	0.61770	-0.08452	0.05843	-0.00187	-0.06539	0.06226	0.00536	-0.01027	0.95472	3.97046	-0.35862	4.65727	0.10725	0.30119	0.03675	0.00228	-0.20966	-0.03598	-0.74908	0.10745	-13.20500	-0.28476	0.53914	0.02261	-0.01965	-0.00702	0.00002	-17.92175	-2.78399	10.03281	0.00676	0.00402	0.00308	-0.00014	-0.00001	0.00024	103.98582	11.73357	-25.13776	-0.14910	-0.02913	0.00813	-0.00015
408			4.07000	6.35876	-0.85409	18.53746	0.60896	-0.08907	0.06059	0.13115	-0.06031	0.03537	0.00639	-0.01107	0.95062	3.89132	-0.00231	5.12689	0.12374	0.31482	0.03750	0.03300	-0.19374	-0.01817	-0.79565	0.11775	-13.20007	-0.32876	0.55103	0.02026	-0.03062	-0.01197	-0.00044	-17.92390	-2.77853	9.98880	0.00677	0.00404	0.00309	0.00014	0.00016	0.00023	103.99471	11.72475	-25.09291	-0.14902	-0.02915	0.00850	-0.00012
409			4.08000	6.16724	-1.21996	18.40556	0.59758	-0.09060	0.06199	0.24924	-0.04804	0.00283	0.00761	-0.01065	0.94671	3.66445	0.30796	5.25824	0.11611	0.33048	0.03573	0.05764	-0.15993	0.00236	-0.85588	0.13199	-13.18000	-0.30524	0.56842	0.01743	-0.03483	-0.01464	-0.00087	-17.94959	-2.80078	9.93909	0.00678	0.00398	0.00303	0.00039	0.00035	0.00020	103.99993	11.71781	-25.06373	-0.14979	-0.02942	0.00869	-0.00045
410			4.09000	5.88258	-1.46494	18.55116	0.58755	-0.09013	0.06282	0.30777	-0.03448	-0.02113	0.00910	-0.00820	0.94477	3.32224	0.55586	5.08617	0.08277	0.34896	0.03174	0.05165	-0.12248	0.01466	-0.92654	0.14640	-13.14237	-0.21809	0.59147	0.01432	-0.02786	-0.01391	-0.00116	-17.99434	-2.85120	9.88567	0.00680	0.00387	0.00295	0.00057	0.00050	0.00017	104.00043	11.70803	-25.04780	-0.15130	-0.02981	0.00868	-0.00115
411			4.10000	5.57841	-1.61726	18.83440	0.57889	-0.08880	0.06435	0.28038	-0.02298	-0.02847	0.00987	-0.00485	0.94560	2.94482	0.73995	4.75299	0.03993	0.36419	0.02841	0.02377	-0.08589	0.01652	-1.00251	0.15743	-13.08649	-0.11043	0.60925	0.01271	-0.01458	-0.01052	-0.00142	-18.05178	-2.92101	9.83235	0.00685	0.00374	0.00286	0.00068	0.00055	0.00012	103.99567	11.68849	-25.04162	-0.15286	-0.02997	0.00795	-0.00174
412			4.11000	5.34258	-1.71071	19.08510	0.57209	-0.08712	0.06668	0.16974	-0.01379	-0.01863	0.00995	-0.00109	0.95120	2.63195	0.86029	4.43466	0.00376	0.37642	0.02710	0.00154	-0.04904	0.01155	-1.07814	0.16394	-13.01443	-0.02145	0.62177	0.01291	-0.00272	-0.00731	-0.00175	-18.11358	-2.99536	9.78784	0.00692	0.00362	0.00278	0.00070	0.00048	0.00005	103.98790	11.65401	-25.04534	-0.15394	-0.02974	0.00640	-0.00133
413			4.12000	5.24824	-1.76755	19.17033	0.57111	-0.08715	0.06911	0.00742	-0.00638	0.00351	0.01000	0.00151	0.96217	2.46759	0.91211	4.27212	-0.01223	0.38470	0.02797	-0.00151	-0.00880	0.00259	-1.14814	0.16798	-12.93089	0.01406	0.63081	0.01412	0.00159	-0.00719	-0.00211	-18.17048	-3.06013	9.76407	0.00698	0.00351	0.00270	0.00062	0.00034	-0.00004	103.98145	11.60362	-25.06310	-0.15442	-0.02933	0.00465	0.00018
414			4.13000	5.32596	-1.79954	19.03484	0.57268	-0.09028	0.06996	-0.15829	0.00004	0.02799	0.00935	0.00060	0.97239	2.48848	0.89121	4.32988	0.00374	0.38005	0.03033	-0.00065	0.03287	-0.00829	-1.20855	0.17358	-12.84302	-0.02962	0.62549	0.01529	-0.00281	-0.01131	-0.00229	-18.21639	-3.10651	9.76789	0.00703	0.00344	0.00264	0.00051	0.00017	-0.00012	103.97894	11.54030	-25.09642	-0.15458	-0.02904	0.00344	0.00155
415			4.14000	5.55051	-1.81006	18.71354	0.57443	-0.09377	0.06925	-0.27545	0.00667	0.04281	0.00833	-0.00118	0.97752	2.67014	0.79907	4.58079	0.03755	0.36852	0.03353	-0.01451	0.07245	-0.01743	-1.25720	0.18507	-12.75872	-0.11981	0.61053	0.01634	-0.00884	-0.01883	-0.00224	-18.25230	-3.12884	9.79480	0.00706	0.00341	0.00261	0.00044	-0.00001	-0.00015	103.97770	11.46828	-25.13933	-0.15456	-0.02895	0.00299	0.00129
416			4.15000	5.85284	-1.78728	18.32127	0.57600	-0.09712	0.06806	-0.31197	0.01496	0.04049	0.00792	-0.00317	0.97881	2.93913	0.63795	4.91418	0.07858	0.35628	0.03731	-0.03616	0.11236	-0.01985	-1.29366	0.20548	-12.68510	-0.22586	0.59656	0.01760	-0.01206	-0.02800	-0.00202	-18.28490	-3.12204	9.83103	0.00705	0.00342	0.00261	0.00045	-0.00018	-0.00011	103.97190	11.39144	-25.18007	-0.15426	-0.02890	0.00311	-0.00099
417			4.16000	6.14929	-1.70356	18.01670	0.57528	-0.09950	0.06555	-0.26658	0.02534	0.02005	0.00772	-0.00526	0.97672	3.20357	0.40688	5.17122	0.11575	0.34202	0.03962	-0.04506	0.15295	-0.01117	-1.31885	0.23588	-12.62623	-0.31601	0.58183	0.01809	-0.01131	-0.03659	-0.00159	-18.32173	-3.08547	9.86106	0.00699	0.00347	0.00263	0.00052	-0.00032	-0.00002	103.95700	11.31416	-25.20690	-0.15362	-0.02871	0.00342	-0.00443
418			4.17000	6.37203	-1.53368	17.94102	0.57384	-0.09925	0.06217	-0.16891	0.03501	-0.01000	0.00802	-0.00618	0.97318	3.38707	0.10841	5.20840	0.13324	0.33012	0.03945	-0.02913	0.18986	0.00586	-1.33509	0.27520	-12.58245	-0.35136	0.57253	0.01778	-0.00815	-0.04329	-0.00114	-18.36716	-3.02616	9.87412	0.00692	0.00354	0.00268	0.00060	-0.00039	0.00008	103.93236	11.24160	-25.21326	-0.15295	-0.02838	0.00374	-0.00756
419			4.18000	6.48924	-1.28052	18.15471	0.57176	-0.09523	0.05823	-0.06087	0.03898	-0.03708	0.00923	-0.00660	0.97036	3.45377	-0.24121	4.96317	0.13295	0.32344	0.03665	-0.00252	0.21461	0.02188	-1.34578	0.32078	-12.55069	-0.33270	0.57489	0.01641	-0.00562	-0.04802	-0.00076	-18.42140	-2.95515	9.86713	0.00684	0.00362	0.00273	0.00067	-0.00040	0.00018	103.90173	11.17823	-25.19978	-0.15229	-0.02798	0.00412	-0.00913
420			4.19000	6.50796	-0.98479	18.61304	0.56597	-0.08770	0.05493	0.02185	0.03430	-0.05282	0.01159	-0.00647	0.96650	3.41193	-0.61004	4.48029	0.12300	0.32240	0.03290	0.01795	0.21956	0.02988	-1.35476	0.36963	-12.52694	-0.27982	0.58877	0.01497	-0.00486	-0.05123	-0.00053	-18.48157	-2.88217	9.84398	0.00676	0.00368	0.00278	0.00071	-0.00037	0.00024	103.87141	11.12711	-25.17309	-0.15165	-0.02763	0.00476	-0.00887
421			4.20000	6.46250	-0.71032	19.19890	0.55671	-0.07803	0.05256	0.06163	0.02271	-0.05583	0.01411	-0.00589	0.95774	3.29783	-0.95895	3.87817	0.11028	0.32204	0.02968	0.02677	0.20079	0.02994	-1.36594	0.41950	-12.50750	-0.22049	0.60195	0.01415	-0.00542	-0.05313	-0.00042	-18.54420	-2.81490	9.81067	0.00666	0.00372	0.00282	0.00069	-0.00030	0.00026	103.84602	11.08956	-25.14127	-0.15090	-0.02732	0.00549	-0.00724
422			4.21000	6.39591	-0.51630	19.78501	0.54674	-0.07039	0.05096	0.06205	0.00937	-0.04922	0.01544	-0.00515	0.94533	3.15317	-1.25708	3.28498	0.10036	0.31558	0.02787	0.02738	0.16386	0.02573	-1.38320	0.46992	-12.49017	-0.17856	0.60168	0.01432	-0.00675	-0.05475	-0.00039	-18.60420	-2.76024	9.77488	0.00653	0.00375	0.00284	0.00060	-0.00021	0.00022	103.82776	11.06548	-25.11411	-0.15003	-0.02696	0.00592	-0.00442
423			4.22000	6.34275	-0.43520	20.28175	0.53510	-0.06493	0.05022	0.03847	-0.00277	-0.03772	0.01528	-0.00279	0.93502	3.00849	-1.49479	2.78910	0.09405	0.30671	0.02738	0.02441	0.12640	0.01984	-1.40954	0.52301	-12.47412	-0.15294	0.59222	0.01526	-0.00846	-0.05936	-0.00038	-18.65211	-2.72517	9.74898	0.00640	0.00377	0.00285	0.00039	-0.00011	0.00010	103.81927	11.05362	-25.10490	-0.14936	-0.02672	0.00625	-0.00030
424			4.23000	6.32042	-0.46971	20.64569	0.52561	-0.06135	0.04999	0.00734	-0.01240	-0.02427	0.01386	0.00087	0.92919	2.87758	-1.68493	2.43052	0.08780	0.29706	0.02766	0.02020	0.10044	0.01329	-1.44686	0.58404	-12.45914	-0.13551	0.57620	0.01644	-0.01021	-0.06969	-0.00039	-18.67603	-2.71555	9.74621	0.00628	0.00378	0.00284	0.00009	-0.00000	-0.00006	103.82325	11.05030	-25.12569	-0.14912	-0.02686	0.00699	0.00454
425			4.24000	6.33148	-0.60405	20.86028	0.52000	-0.05829	0.05012	-0.02139	-0.01903	-0.00997	0.01194	0.00297	0.92752	2.76141	-1.85401	2.21952	0.08773	0.28684	0.02833	0.01782	0.08987	0.00631	-1.49616	0.66088	-12.44368	-0.13520	0.55809	0.01736	-0.01311	-0.08733	-0.00048	-18.66701	-2.73274	9.77317	0.00620	0.00379	0.00285	-0.00026	0.00008	-0.00023	103.83993	11.04788	-25.17910	-0.14918	-0.02737	0.00826	0.00873
426			4.25000	6.37001	-0.81652	20.91349	0.51630	-0.05683	0.04959	-0.04376	-0.02342	0.00556	0.01004	0.00263	0.92826	2.65364	-2.03121	2.15799	0.09564	0.27429	0.02825	0.01791	0.09196	-0.00119	-1.55836	0.76247	-12.42291	-0.15127	0.53923	0.01699	-0.01820	-0.11168	-0.00076	-18.62403	-2.76868	9.82633	0.00619	0.00381	0.00288	-0.00058	0.00010	-0.00035	103.86530	11.03503	-25.25641	-0.14897	-0.02795	0.00962	0.01098
427			4.26000	6.42675	-1.08768	20.78508	0.51512	-0.05436	0.05008	-0.05923	-0.02521	0.02316	0.00983	0.00171	0.93171	2.54586	-2.24008	2.24997	0.10418	0.27059	0.02848	0.01902	0.10516	-0.00904	-1.63477	0.89674	-12.38614	-0.16469	0.53867	0.01614	-0.02386	-0.14489	-0.00138	-18.55391	-2.80487	9.89619	0.00625	0.00383	0.00295	-0.00081	-0.00000	-0.00037	103.89290	10.99886	-25.34355	-0.14921	-0.02851	0.01072	0.01071
428			4.27000	6.49172	-1.40421	20.44620	0.51725	-0.04957	0.05238	-0.06920	-0.02444	0.04502	0.01162	0.00023	0.93303	2.43118	-2.49238	2.50174	0.10947	0.27753	0.03001	0.02003	0.12481	-0.01788	-1.72608	1.06778	-12.31591	-0.17068	0.56119	0.01559	-0.02875	-0.18715	-0.00254	-18.46907	-2.81405	9.96490	0.00637	0.00386	0.00302	-0.00091	-0.00024	-0.00028	103.91624	10.92795	-25.42077	-0.14871	-0.02849	0.01077	0.00838
429			4.28000	6.55612	-1.76061	19.87012	0.51347	-0.04100	0.05902	-0.07431	-0.02109	0.07590	0.01583	-0.00066	0.92109	2.30769	-2.78410	2.91111	0.10998	0.29734	0.03547	0.01968	0.14583	-0.03016	-1.83151	1.27310	-12.18773	-0.16356	0.61118	0.01779	-0.03049	-0.23656	-0.00511	-18.38320	-2.77158	10.01991	0.00647	0.00387	0.00303	-0.00089	-0.00056	-0.00010	103.93218	10.81567	-25.47721	-0.14800	-0.02792	0.00963	0.00530
430			4.29000	6.61293	-2.15842	19.04868	0.50335	-0.02730	0.06971	-0.07533	-0.01481	0.11841	0.02018	-0.00070	0.89687	2.18043	-3.09341	3.45384	0.10529	0.32445	0.04534	0.01691	0.15625	-0.04681	-1.94732	1.50056	-11.97248	-0.14660	0.67735	0.02339	-0.02817	-0.27889	-0.01084	-18.30733	-2.66965	10.05189	0.00650	0.00382	0.00292	-0.00077	-0.00081	0.00010	103.94118	10.66288	-25.50686	-0.14669	-0.02681	0.00737	0.00252
431			4.30000	6.65588	-2.60228	18.00683	0.49454	-0.01314	0.07839	-0.07284	-0.00767	0.15949	0.01803	-0.00284	0.87201	2.06175	-3.38092	4.07414	0.10202	0.32953	0.05535	0.01240	0.13100	-0.06028	-2.06598	1.72662	-11.64069	-0.14850	0.70986	0.03004	-0.02663	-0.27631	-0.02061	-18.24632	-2.52752	10.05786	0.00647	0.00372	0.00275	-0.00060	-0.00088	0.00025	103.94601	10.47827	-25.50914	-0.14520	-0.02543	0.00482	0.00062
432			4.31000	6.67904	-3.09315	16.80806	0.49982	-0.00794	0.07694	-0.06809	-0.00504	0.17161	0.00320	-0.00705	0.87027	1.96967	-3.59390	4.68671	0.09768	0.28591	0.05872	0.00574	0.06415	-0.05757	-2.17666	1.91806	-11.17021	-0.17831	0.66216	0.03350	-0.02566	-0.20307	-0.03133	-18.20098	-2.37932	10.03964	0.00645	0.00361	0.00258	-0.00043	-0.00076	0.00031	103.94968	10.27735	-25.48719	-0.14403	-0.02411	0.00286	-0.00022
433			4.32000	6.67960	-3.62142	15.54928	0.51552	-0.01169	0.07034	-0.06209	-0.00791	0.15764	-0.01684	-0.00861	0.89610	1.92550	-3.67676	5.19020	0.08713	0.22787	0.05775	-0.00243	-0.00657	-0.04051	-2.26650	2.03731	-10.55577	-0.20716	0.58966	0.03523	-0.01798	-0.09590	-0.04138	-18.17204	-2.25340	10.00214	0.00645	0.00348	0.00245	-0.00025	-0.00054	0.00032	103.95530	10.07979	-25.44752	-0.14369	-0.02312	0.00196	-0.00002
434			4.33000	6.66299	-4.16234	14.34274	0.53121	-0.01737	0.06581	-0.05812	-0.01191	0.13580	-0.03201	-0.00689	0.93013	1.95050	-3.58798	5.49273	0.07364	0.19538	0.05667	-0.01006	-0.06313	-0.01692	-2.32301	2.05147	-9.81737	-0.22193	0.55332	0.03760	-0.00317	0.01557	-0.05101	-18.16035	-2.16376	9.95068	0.00643	0.00336	0.00238	-0.00007	-0.00029	0.00030	103.96520	9.90541	-25.39774	-0.14348	-0.02236	0.00203	0.00112
435			4.34000	6.64342	-4.67542	13.28588	0.54386	-0.02416	0.06251	-0.06083	-0.01527	0.10902	-0.04071	-0.00527	0.96637	2.05968	-3.31829	5.54559	0.06979	0.18821	0.05373	-0.01810	-0.11222	0.00705	-2.33684	1.94267	-9.00285	-0.24223	0.54935	0.03912	0.01499	0.12765	-0.05615	-18.16399	-2.11448	9.89670	0.00641	0.00327	0.00236	0.00008	-0.00008	0.00024	103.98066	9.77003	-25.35223	-0.14443	-0.02223	0.00332	0.00288
436			4.35000	6.63866	-5.11285	12.43522	0.55562	-0.02919	0.06136	-0.07227	-0.01491	0.08332	-0.04061	-0.00220	1.00157	2.25457	-2.89964	5.36733	0.06605	0.21506	0.04986	-0.02503	-0.16874	0.02366	-2.30584	1.71897	-8.18369	-0.24657	0.58629	0.03932	0.03125	0.23536	-0.05415	-18.17867	-2.09944	9.84698	0.00640	0.00320	0.00238	0.00018	0.00005	0.00018	104.00121	9.68214	-25.32026	-0.14594	-0.02259	0.00544	0.00479
437			4.36000	6.66267	-5.43654	11.80207	0.56433	-0.03088	0.06211	-0.08898	-0.01058	0.06054	-0.03196	-0.00021	1.02621	2.52015	-2.39863	5.03758	0.06814	0.26822	0.04510	-0.03227	-0.22785	0.02939	-2.23725	1.42002	-7.44375	-0.24665	0.65254	0.03785	0.04137	0.31822	-0.04444	-18.19929	-2.10420	9.80684	0.00644	0.00317	0.00242	0.00023	0.00010	0.00013	104.02569	9.64048	-25.30802	-0.14790	-0.02323	0.00761	0.00640
438			4.37000	6.71966	-5.63218	11.36667	0.56491	-0.03014	0.06201	-0.10295	-0.00501	0.03940	-0.02021	-0.00209	1.03544	2.82813	-1.89490	4.66374	0.08632	0.32086	0.03846	-0.04526	-0.25453	0.02493	-2.14601	1.10830	-6.86074	-0.26324	0.70825	0.03393	0.04783	0.33249	-0.02899	-18.22133	-2.11313	9.77782	0.00651	0.00316	0.00245	0.00022	0.00008	0.00008	104.05136	9.63563	-25.31707	-0.14951	-0.02365	0.00858	0.00721
439			4.38000	6.80313	-5.71063	11.09778	0.56053	-0.02997	0.06071	-0.10794	-0.00047	0.02129	-0.00898	-0.00583	1.03215	3.14600	-1.45515	4.34005	0.10993	0.36032	0.03143	-0.05763	-0.23376	0.01599	-2.04767	0.84584	-6.48528	-0.28068	0.73952	0.02842	0.04895	0.26645	-0.01351	-18.23953	-2.12063	9.76149	0.00663	0.00319	0.00248	0.00015	0.00007	0.00002	104.07401	9.65443	-25.34937	-0.15067	-0.02372	0.00811	0.00694
440			4.39000	6.90086	-5.69742	10.96778	0.55324	-0.03261	0.05801	-0.10193	0.00302	0.00659	0.00022	-0.00961	1.02355	3.44445	-1.12194	4.12187	0.13330	0.38478	0.02437	-0.06353	-0.17437	0.00733	-1.95416	0.67624	-6.33121	-0.29132	0.75155	0.02158	0.04446	0.14509	-0.00209	-18.24832	-2.13243	9.75982	0.00677	0.00326	0.00251	0.00003	0.00009	-0.00005	104.08893	9.68228	-25.40767	-0.15200	-0.02374	0.00703	0.00552
441			4.40000	7.00002	-5.62070	10.95509	0.54403	-0.03614	0.05569	-0.08618	0.00574	-0.00449	0.00806	-0.01150	1.01367	3.69958	-0.91734	4.02682	0.15021	0.40322	0.01847	-0.05841	-0.09433	0.00143	-1.87398	0.62102	-6.38184	-0.28537	0.76261	0.01467	0.03408	0.00072	0.00347	-18.24380	-2.15708	9.77155	0.00694	0.00336	0.00258	-0.00014	0.00016	-0.00011	104.09186	9.70327	-25.49060	-0.15400	-0.02398	0.00614	0.00294
442			4.41000	7.08904	-5.50535	11.03757	0.53825	-0.04052	0.05388	-0.06401	0.00773	-0.01225	0.01355	-0.01169	1.00503	3.89177	-0.84960	4.05026	0.15693	0.41363	0.01400	-0.04218	-0.00356	-0.00187	-1.81412	0.68416	-6.60205	-0.26450	0.76923	0.00857	0.01964	-0.14791	0.00430	-18.22449	-2.19854	9.78949	0.00712	0.00349	0.00266	-0.00032	0.00025	-0.00014	104.08022	9.70195	-25.58895	-0.15672	-0.02442	0.00557	-0.00068
443			4.42000	7.15846	-5.37161	11.18771	0.53389	-0.04719	0.05138	-0.03806	0.00933	-0.01632	0.01480	-0.01268	0.99888	4.00531	-0.91835	4.17986	0.16509	0.40596	0.01057	-0.02070	0.08564	-0.00344	-1.78170	0.85969	-6.94981	-0.25515	0.75522	0.00357	0.00401	-0.28188	0.00248	-18.19099	-2.25456	9.80243	0.00728	0.00362	0.00276	-0.00050	0.00035	-0.00012	104.05363	9.66617	-25.68770	-0.15976	-0.02488	0.00514	-0.00492
444			4.43000	7.20198	-5.23519	11.37187	0.53362	-0.05369	0.05010	-0.01198	0.01007	-0.01727	0.01491	-0.01369	0.99458	4.02939	-1.11684	4.40505	0.16933	0.39528	0.00899	0.00499	0.16230	-0.00448	-1.78384	1.13672	-7.38480	-0.24854	0.74575	-0.00007	-0.01384	-0.39635	-0.00005	-18.14570	-2.31919	9.80111	0.00745	0.00375	0.00285	-0.00064	0.00042	-0.00005	104.01408	9.58921	-25.77211	-0.16286	-0.02521	0.00482	-0.00906
445			4.44000	7.21769	-5.10889	11.55407	0.53482	-0.05610	0.04966	0.01135	0.00918	-0.01552	0.01533	-0.01563	0.98995	3.96064	-1.42760	4.71639	0.17557	0.38940	0.00824	0.03146	0.22013	-0.00530	-1.82669	1.49801	-7.87008	-0.25315	0.75280	-0.00369	-0.03392	-0.48859	-0.00324	-18.09278	-2.38406	9.78265	0.00762	0.00385	0.00294	-0.00073	0.00043	0.00003	103.96568	9.47112	-25.83274	-0.16581	-0.02536	0.00473	-0.01209
446			4.45000	7.20747	-5.00408	11.70495	0.53348	-0.05656	0.04856	0.03027	0.00722	-0.01173	0.01447	-0.01719	0.98299	3.80660	-1.81368	5.09547	0.18084	0.37927	0.00779	0.05488	0.24319	-0.00570	-1.91123	1.91254	-8.36863	-0.26270	0.75744	-0.00740	-0.05406	-0.52861	-0.00645	-18.03805	-2.43703	9.75163	0.00778	0.00396	0.00304	-0.00073	0.00033	0.00010	103.91469	9.31905	-25.86829	-0.16860	-0.02537	0.00498	-0.01307
447			4.46000	7.17524	-4.92892	11.81128	0.53166	-0.05713	0.04802	0.04512	0.00476	-0.00779	0.01307	-0.01645	0.97596	3.58802	-2.21628	5.50485	0.17725	0.36871	0.00878	0.06834	0.22668	-0.00644	-2.02997	2.33084	-8.84108	-0.26253	0.76179	-0.01011	-0.06705	-0.49977	-0.00801	-17.98802	-2.46438	9.71736	0.00790	0.00406	0.00312	-0.00064	0.00014	0.00014	103.86850	9.14649	-25.88441	-0.17087	-0.02524	0.00553	-0.01148
448			4.47000	7.12517	-4.88599	11.87814	0.52978	-0.05791	0.04659	0.05675	0.00221	-0.00480	0.01002	-0.01481	0.97164	3.33458	-2.56950	5.89043	0.17063	0.35432	0.00978	0.07149	0.17483	-0.00618	-2.16823	2.69615	-9.24965	-0.26468	0.75636	-0.01223	-0.07212	-0.39971	-0.00797	-17.94787	-2.45811	9.69014	0.00794	0.00416	0.00319	-0.00048	-0.00011	0.00014	103.83414	8.97097	-25.89079	-0.17238	-0.02496	0.00625	-0.00748
449			4.48000	7.06207	-4.87081	11.92346	0.52532	-0.06085	0.04480	0.06413	0.00014	-0.00358	0.00692	-0.01209	0.96812	3.07761	-2.82320	6.19481	0.16099	0.34033	0.01071	0.06558	0.10704	-0.00468	-2.30851	2.96431	-9.56551	-0.26454	0.74781	-0.01359	-0.06773	-0.25954	-0.00638	-17.92027	-2.42037	9.67787	0.00791	0.00428	0.00327	-0.00030	-0.00034	0.00010	103.81685	8.81193	-25.89692	-0.17309	-0.02458	0.00701	-0.00154
450			4.49000	6.99299	-4.87222	11.96891	0.52101	-0.06344	0.04374	0.06538	-0.00094	-0.00407	0.00531	-0.00896	0.96362	2.84461	-2.95677	6.37079	0.14768	0.33451	0.01195	0.05262	0.04082	-0.00213	-2.43496	3.11523	-9.77223	-0.25843	0.74740	-0.01412	-0.05432	-0.11061	-0.00378	-17.90456	-2.36070	9.68453	0.00783	0.00442	0.00337	-0.00015	-0.00051	0.00003	103.82103	8.68814	-25.90999	-0.17310	-0.02417	0.00775	0.00593
451			4.50000	6.92747	-4.87467	12.03185	0.51486	-0.06408	0.04340	0.05888	-0.00049	-0.00576	0.00528	-0.00647	0.95596	2.65939	-2.97349	6.39130	0.13601	0.33592	0.01320	0.03680	-0.01802	0.00138	-2.53330	3.14678	-9.86553	-0.25250	0.75355	-0.01375	-0.03547	0.03351	-0.00093	-17.89750	-2.29241	9.70972	0.00771	0.00453	0.00346	-0.00005	-0.00057	-0.00006	103.85059	8.61421	-25.93370	-0.17215	-0.02378	0.00838	0.01434
452			4.51000	6.87487	-4.86269	12.12143	0.50735	-0.06524	0.04302	0.04653	0.00135	-0.00790	0.00552	-0.00374	0.94682	2.54058	-2.89015	6.25350	0.12298	0.33659	0.01425	0.01965	-0.06679	0.00526	-2.59161	3.06776	-9.85216	-0.24077	0.75261	-0.01231	-0.01330	0.16176	0.00137	-17.89462	-2.23125	9.74858	0.00756	0.00460	0.00351	-0.00001	-0.00049	-0.00014	103.90793	8.59826	-25.96730	-0.17025	-0.02346	0.00888	0.02281
453			4.52000	6.83988	-4.82598	12.23881	0.50093	-0.06679	0.04208	0.03320	0.00403	-0.00987	0.00524	-0.00128	0.94147	2.49689	-2.72768	5.97840	0.11210	0.33431	0.01449	0.00473	-0.10286	0.00839	-2.60276	2.89503	-9.74932	-0.22951	0.74160	-0.01005	0.00749	0.25935	0.00251	-17.89243	-2.19103	9.79212	0.00742	0.00459	0.00354	-0.00002	-0.00030	-0.00019	103.99331	8.64133	-26.00596	-0.16753	-0.02324	0.00925	0.03059
454			4.53000	6.82071	-4.76203	12.38096	0.49755	-0.06915	0.04119	0.02297	0.00691	-0.01149	0.00435	0.00098	0.94207	2.52294	-2.50893	5.60523	0.10255	0.32969	0.01452	-0.00600	-0.12269	0.01029	-2.56766	2.65452	-9.58384	-0.21762	0.72180	-0.00655	0.02307	0.31026	0.00217	-17.88897	-2.17800	9.83020	0.00729	0.00451	0.00352	-0.00004	-0.00009	-0.00018	104.10565	8.73851	-26.04420	-0.16426	-0.02313	0.00950	0.03726
455			4.54000	6.81220	-4.67427	12.54364	0.49709	-0.07453	0.04034	0.01685	0.00994	-0.01267	0.00328	0.00205	0.94589	2.59856	-2.26580	5.18558	0.09637	0.32130	0.01440	-0.01140	-0.11891	0.01063	-2.49771	2.38608	-9.39218	-0.21065	0.69437	-0.00205	0.03081	0.29855	0.00069	-17.88409	-2.18751	9.85396	0.00717	0.00434	0.00344	-0.00005	0.00007	-0.00011	104.24229	8.87987	-26.07810	-0.16061	-0.02314	0.00950	0.04229
456			4.55000	6.80952	-4.56764	12.72123	0.49821	-0.08099	0.03912	0.01408	0.01289	-0.01312	0.00268	0.00118	0.95125	2.69129	-2.04690	4.77910	0.09762	0.31260	0.01352	-0.01181	-0.08822	0.00891	-2.41522	2.14553	-9.21924	-0.21495	0.66837	0.00179	0.03020	0.22289	-0.00047	-17.87973	-2.20635	9.85793	0.00703	0.00410	0.00326	-0.00004	0.00013	0.00000	104.39795	9.05070	-26.10591	-0.15663	-0.02315	0.00895	0.04506
457			4.56000	6.80857	-4.44762	12.90492	0.50044	-0.08807	0.03690	0.01423	0.01544	-0.01246	0.00262	-0.00167	0.95685	2.76388	-1.90739	4.44571	0.10659	0.30330	0.01148	-0.00709	-0.03617	0.00554	-2.34738	1.99174	-9.11065	-0.23069	0.64747	0.00338	0.02073	0.10027	-0.00038	-17.87827	-2.22173	9.84217	0.00686	0.00380	0.00299	-0.00001	0.00012	0.00009	104.56409	9.23205	-26.12820	-0.15249	-0.02304	0.00752	0.04511
458			4.57000	6.80497	-4.32232	13.08256	0.50272	-0.09162	0.03549	0.01734	0.01620	-0.01119	0.00384	-0.00418	0.95990	2.78589	-1.88383	4.23263	0.11423	0.30060	0.01002	0.00302	0.02157	0.00243	-2.31652	1.96297	-9.09900	-0.23964	0.64243	0.00301	0.00249	-0.03684	0.00023	-17.87965	-2.22949	9.81310	0.00669	0.00348	0.00264	0.00000	0.00009	0.00012	104.73028	9.40324	-26.14729	-0.14863	-0.02280	0.00529	0.04256
459			4.58000	6.79441	-4.20359	13.24077	0.50571	-0.09334	0.03538	0.02284	0.01478	-0.00949	0.00564	-0.00530	0.95856	2.74273	-1.97598	4.16388	0.11379	0.30037	0.01014	0.01465	0.06900	-0.00015	-2.33253	2.06093	-9.19452	-0.23326	0.64542	0.00167	-0.01740	-0.15560	0.00043	-17.88104	-2.23386	9.78147	0.00655	0.00318	0.00229	-0.00001	0.00008	0.00010	104.88614	9.54490	-26.16551	-0.14527	-0.02247	0.00266	0.03778
460			4.59000	6.77416	-4.10571	13.36710	0.50483	-0.09602	0.03578	0.02866	0.01141	-0.00715	0.00699	-0.00537	0.95546	2.63790	-2.14744	4.23740	0.11192	0.29741	0.01117	0.02381	0.09263	-0.00273	-2.39162	2.25112	-9.38363	-0.22322	0.64799	-0.00039	-0.03232	-0.22636	-0.00016	-17.87974	-2.24189	9.75797	0.00644	0.00292	0.00198	-0.00003	0.00009	0.00004	105.02245	9.64044	-26.18231	-0.14268	-0.02218	0.00028	0.03095
461			4.60000	6.74462	-4.04134	13.45263	0.50198	-0.09679	0.03694	0.03266	0.00615	-0.00444	0.00806	-0.00493	0.95392	2.48887	-2.34524	4.42797	0.11141	0.29737	0.01297	0.02937	0.09268	-0.00534	-2.48105	2.48005	-9.63506	-0.21682	0.65568	-0.00270	-0.04111	-0.24309	-0.00128	-17.87709	-2.25835	9.74762	0.00637	0.00275	0.00177	-0.00000	0.00010	-0.00000	105.13028	9.67718	-26.19174	-0.14093	-0.02197	-0.00134	0.02207
462			4.61000	6.70870	-4.01724	13.49554	0.50246	-0.09581	0.03821	0.03433	0.00026	-0.00169	0.00938	-0.00505	0.95466	2.31710	-2.52461	4.69341	0.11221	0.30279	0.01472	0.03164	0.07703	-0.00726	-2.58613	2.69921	-9.91006	-0.21902	0.67215	-0.00549	-0.04546	-0.21836	-0.00264	-17.88010	-2.28269	9.74746	0.00634	0.00266	0.00169	0.00012	0.00011	-0.00003	105.20174	9.64945	-26.18351	-0.13971	-0.02164	-0.00228	0.01175
463			4.62000	6.66985	-4.03237	13.50262	0.50142	-0.09328	0.03990	0.03397	-0.00485	0.00051	0.01119	-0.00583	0.95366	2.14145	-2.65937	4.98125	0.11696	0.31259	0.01663	0.03205	0.05229	-0.00796	-2.69381	2.87685	-10.17009	-0.23096	0.69627	-0.00795	-0.04627	-0.16628	-0.00335	-17.89775	-2.30934	9.75135	0.00631	0.00266	0.00174	0.00031	0.00010	-0.00003	105.23374	9.56227	-26.14978	-0.13866	-0.02099	-0.00283	0.00159
464			4.63000	6.63052	-4.07812	13.48797	0.49702	-0.08909	0.04095	0.03240	-0.00807	0.00162	0.01089	-0.00634	0.94803	1.97810	-2.73682	5.23477	0.11982	0.31567	0.01843	0.02923	0.02113	-0.00680	-2.79231	2.99525	-10.37997	-0.24292	0.70572	-0.00937	-0.04131	-0.09305	-0.00285	-17.93589	-2.33156	9.75564	0.00625	0.00273	0.00188	0.00053	0.00007	-0.00003	105.23020	9.43207	-26.09138	-0.13786	-0.02017	-0.00283	-0.00673
465			4.64000	6.59279	-4.14071	13.46961	0.49273	-0.08565	0.04179	0.03006	-0.00921	0.00135	0.00813	-0.00510	0.94049	1.84193	-2.75085	5.40142	0.11233	0.31037	0.02082	0.02168	-0.01217	-0.00374	-2.87101	3.04473	-10.51130	-0.24008	0.69719	-0.00901	-0.02879	-0.01034	-0.00131	-17.99525	-2.34437	9.75852	0.00613	0.00286	0.00209	0.00073	0.00004	-0.00001	105.19969	9.28332	-26.01659	-0.13745	-0.01944	-0.00207	-0.01244
466			4.65000	6.55898	-4.20480	13.46517	0.49004	-0.08478	0.04240	0.02704	-0.00862	-0.00018	0.00349	-0.00264	0.93591	1.74697	-2.69874	5.44186	0.09826	0.29786	0.02336	0.01203	-0.04367	0.00140	-2.92097	3.02057	-10.54599	-0.22788	0.67485	-0.00693	-0.01254	0.07129	0.00023	-18.07135	-2.34754	9.75716	0.00596	0.00301	0.00230	0.00082	0.00002	0.00002	105.15148	9.14372	-25.93675	-0.13748	-0.01893	-0.00079	-0.01561
467			4.66000	6.53091	-4.25599	13.48767	0.48753	-0.08624	0.04265	0.02368	-0.00645	-0.00252	-0.00116	-0.00021	0.93721	1.70441	-2.58096	5.33791	0.08721	0.28483	0.02502	0.00322	-0.07085	0.00771	-2.93574	2.92192	-10.47943	-0.21883	0.65236	-0.00409	0.00389	0.14501	0.00085	-18.15378	-2.34849	9.74924	0.00578	0.00316	0.00248	0.00079	0.00005	0.00004	105.09377	9.03932	-25.86423	-0.13802	-0.01869	0.00067	-0.01669
468			4.67000	6.50906	-4.28234	13.54232	0.48847	-0.08836	0.04317	0.02070	-0.00277	-0.00508	-0.00338	0.00218	0.94276	1.71987	-2.40332	5.09682	0.07659	0.28126	0.02607	-0.00410	-0.09410	0.01359	-2.91197	2.75407	-10.32132	-0.20744	0.64370	-0.00106	0.01850	0.20787	0.00037	-18.22859	-2.35787	9.73562	0.00567	0.00329	0.00263	0.00063	0.00011	0.00003	105.03272	8.99014	-25.81090	-0.13925	-0.01879	0.00212	-0.01618
469			4.68000	6.49266	-4.27644	13.62614	0.49147	-0.09102	0.04295	0.01820	0.00186	-0.00715	-0.00414	0.00323	0.94983	1.79011	-2.17971	4.75177	0.07069	0.28067	0.02571	-0.00940	-0.10851	0.01689	-2.85178	2.53203	-10.09635	-0.20322	0.63595	0.00206	0.02985	0.24590	-0.00090	-18.28159	-2.38178	9.72240	0.00565	0.00339	0.00273	0.00035	0.00019	-0.00001	104.97261	9.00668	-25.78722	-0.14108	-0.01924	0.00336	-0.01455
470			4.69000	6.48055	-4.23749	13.72966	0.49599	-0.09268	0.04196	0.01604	0.00652	-0.00825	-0.00292	0.00242	0.95638	1.90033	-1.93687	4.35789	0.07143	0.28557	0.02393	-0.01290	-0.10881	0.01636	-2.76465	2.28674	-9.84305	-0.20943	0.63322	0.00465	0.03705	0.24365	-0.00206	-18.29954	-2.42066	9.72017	0.00570	0.00347	0.00277	-0.00004	0.00024	-0.00011	104.91624	9.08907	-25.80008	-0.14333	-0.02002	0.00421	-0.01216
471			4.70000	6.47148	-4.17089	13.84139	0.50234	-0.09311	0.04091	0.01397	0.01027	-0.00854	-0.00066	0.00002	0.96148	2.02316	-1.71736	3.98283	0.07685	0.29291	0.02188	-0.01381	-0.08762	0.01302	-2.66846	2.06720	-9.61072	-0.22325	0.63209	0.00695	0.03791	0.18741	-0.00249	-18.27209	-2.47237	9.74086	0.00583	0.00352	0.00276	-0.00051	0.00026	-0.00025	104.86544	9.22822	-25.85020	-0.14569	-0.02105	0.00473	-0.00953
472			4.71000	6.46494	-4.08494	13.95361	0.50785	-0.09376	0.03988	0.01112	0.01283	-0.00845	0.00167	-0.00202	0.96381	2.12666	-1.57034	3.68821	0.08072	0.29853	0.02017	-0.01067	-0.04395	0.00840	-2.58447	1.92824	-9.44887	-0.23082	0.62900	0.00843	0.02959	0.08282	-0.00165	-18.19562	-2.53364	9.79313	0.00606	0.00357	0.00275	-0.00101	0.00024	-0.00041	104.82029	9.40803	-25.93099	-0.14803	-0.02228	0.00506	-0.00741
473			4.72000	6.46234	-3.98773	14.06563	0.51141	-0.09314	0.03917	0.00621	0.01389	-0.00843	0.00384	-0.00284	0.96367	2.18777	-1.53120	3.51168	0.08120	0.30379	0.01906	-0.00479	0.01166	0.00374	-2.52905	1.90630	-9.39272	-0.22683	0.62897	0.00848	0.01512	-0.04138	0.00006	-18.07569	-2.59983	9.87823	0.00639	0.00364	0.00277	-0.00143	0.00019	-0.00054	104.77875	9.60823	-26.02968	-0.15037	-0.02368	0.00562	-0.00676
474			4.73000	6.46677	-3.88743	14.17997	0.51374	-0.09319	0.03877	-0.00117	0.01348	-0.00840	0.00551	-0.00319	0.96300	2.20027	-1.60578	3.46190	0.08140	0.30557	0.01855	0.00102	0.06300	-0.00041	-2.50794	2.00392	-9.45355	-0.21873	0.62981	0.00728	0.00088	-0.15021	0.00151	-17.92942	-2.66020	9.98649	0.00680	0.00375	0.00286	-0.00166	0.00008	-0.00059	104.73560	9.80564	-26.12972	-0.15278	-0.02518	0.00665	-0.00858
475			4.74000	6.48047	-3.79505	14.29418	0.51513	-0.09439	0.03910	-0.00962	0.01122	-0.00794	0.00742	-0.00368	0.96148	2.17277	-1.76823	3.52770	0.08373	0.30564	0.01879	0.00533	0.09612	-0.00396	-2.51640	2.18983	-9.61884	-0.21275	0.63361	0.00549	-0.00958	-0.21803	0.00203	-17.78525	-2.69479	10.09717	0.00720	0.00387	0.00297	-0.00155	-0.00012	-0.00051	104.68322	9.97593	-26.21260	-0.15498	-0.02644	0.00752	-0.01328
476			4.75000	6.50254	-3.72581	14.39629	0.51514	-0.09478	0.04006	-0.01658	0.00650	-0.00633	0.00977	-0.00485	0.95867	2.11998	-1.97500	3.68999	0.09043	0.30657	0.01941	0.00840	0.10796	-0.00710	-2.54389	2.41654	-9.85974	-0.21542	0.64059	0.00354	-0.01640	-0.24024	0.00168	-17.67372	-2.68737	10.18637	0.00747	0.00397	0.00303	-0.00107	-0.00032	-0.00031	104.61438	10.09780	-26.26270	-0.15654	-0.02703	0.00733	-0.02001
477			4.76000	6.52857	-3.69652	14.46559	0.51326	-0.09217	0.04259	-0.02067	-0.00038	-0.00299	0.01357	-0.00585	0.95401	2.05223	-2.18693	3.93183	0.09851	0.31594	0.02104	0.01077	0.10675	-0.01034	-2.58156	2.64328	-10.14211	-0.21970	0.66050	0.00199	-0.02058	-0.23313	0.00102	-17.61424	-2.64138	10.23824	0.00758	0.00405	0.00306	-0.00040	-0.00045	-0.00007	104.52588	10.15822	-26.27444	-0.15761	-0.02694	0.00624	-0.02687
478			4.77000	6.55392	-3.72133	14.47686	0.51117	-0.08516	0.04714	-0.02314	-0.00777	0.00298	0.01720	-0.00636	0.94713	1.97374	-2.38207	4.23907	0.10328	0.32994	0.02463	0.01236	0.09857	-0.01450	-2.62491	2.84719	-10.43125	-0.21936	0.68414	0.00194	-0.02252	-0.20930	0.00096	-17.61077	-2.57313	10.24884	0.00755	0.00413	0.00311	0.00027	-0.00048	0.00016	104.42043	10.15435	-26.25447	-0.15864	-0.02650	0.00508	-0.03201
479			4.78000	6.57644	-3.80869	14.40541	0.51082	-0.07806	0.05137	-0.02614	-0.01436	0.01204	0.01721	-0.00690	0.94085	1.88769	-2.55234	4.59502	0.10416	0.33172	0.02886	0.01284	0.08311	-0.01876	-2.67199	3.01940	-10.69131	-0.21985	0.68534	0.00328	-0.02287	-0.17226	0.00134	-17.65616	-2.49602	10.22188	0.00741	0.00418	0.00316	0.00079	-0.00045	0.00035	104.30502	10.09186	-26.21581	-0.15971	-0.02600	0.00433	-0.03445
480			4.79000	6.59609	-3.96154	14.23372	0.51202	-0.06906	0.05592	-0.02994	-0.01900	0.02371	0.01544	-0.00591	0.93546	1.80001	-2.69364	4.97461	0.09697	0.33199	0.03402	0.01136	0.06432	-0.02238	-2.72023	3.15670	-10.88539	-0.21017	0.68299	0.00542	-0.02010	-0.13268	0.00141	-17.73717	-2.41744	10.16440	0.00718	0.00418	0.00316	0.00110	-0.00038	0.00048	104.18804	9.98196	-26.17037	-0.16047	-0.02549	0.00399	-0.03407
481			4.80000	6.61204	-4.17783	13.95784	0.51369	-0.05911	0.06133	-0.03276	-0.02117	0.03713	0.01231	-0.00397	0.92864	1.71869	-2.79805	5.34223	0.08415	0.33074	0.04052	0.00838	0.03991	-0.02418	-2.76574	3.25591	-10.97903	-0.19511	0.67948	0.00916	-0.01472	-0.08933	0.00054	-17.83721	-2.34280	10.08645	0.00690	0.00414	0.00313	0.00117	-0.00030	0.00053	104.07722	9.83970	-26.12663	-0.16029	-0.02486	0.00386	-0.03105
482			4.81000	6.62174	-4.44919	13.59022	0.51518	-0.05079	0.06599	-0.03305	-0.02151	0.04954	0.00669	-0.00333	0.92170	1.65293	-2.85253	5.65467	0.07448	0.32012	0.04661	0.00514	0.00786	-0.02138	-2.80325	3.31045	-10.94557	-0.19227	0.66540	0.01415	-0.00821	-0.03652	-0.00255	-17.93849	-2.27761	10.00330	0.00660	0.00407	0.00306	0.00105	-0.00022	0.00050	103.97940	9.68229	-26.09264	-0.15974	-0.02431	0.00413	-0.02618
483			4.82000	6.62301	-4.75906	13.15692	0.51209	-0.04167	0.07061	-0.03116	-0.01914	0.05939	0.00152	-0.00334	0.91289	1.61362	-2.84148	5.86746	0.06976	0.31399	0.05204	0.00153	-0.03018	-0.01302	-2.82668	3.30867	-10.76964	-0.19469	0.66422	0.01932	0.00029	0.02917	-0.00840	-18.02541	-2.22707	9.92655	0.00633	0.00399	0.00298	0.00078	-0.00012	0.00039	103.89890	9.52766	-26.07013	-0.15784	-0.02355	0.00438	-0.01986
484			4.83000	6.61668	-5.08329	12.69045	0.50747	-0.03128	0.07472	-0.02943	-0.01430	0.06496	-0.00358	-0.00449	0.90593	1.61325	-2.75058	5.94477	0.07062	0.31159	0.05630	-0.00303	-0.07370	0.00031	-2.82988	3.23573	-10.44980	-0.20441	0.67143	0.02468	0.01097	0.11143	-0.01674	-18.08463	-2.19814	9.87198	0.00614	0.00390	0.00292	0.00043	-0.00002	0.00021	103.83958	9.39220	-26.06618	-0.15576	-0.02286	0.00490	-0.01249
485			4.84000	6.60699	-5.39419	12.22405	0.50607	-0.02392	0.07455	-0.02984	-0.00993	0.06232	-0.01094	-0.00633	0.91075	1.66231	-2.57030	5.86891	0.07545	0.30170	0.05617	-0.00903	-0.11541	0.01524	-2.80805	3.08054	-10.00165	-0.22378	0.66451	0.02818	0.02378	0.19726	-0.02471	-18.10879	-2.19469	9.84925	0.00605	0.00384	0.00290	0.00007	0.00007	-0.00001	103.80438	9.28881	-26.08609	-0.15284	-0.02214	0.00562	-0.00429
486			4.85000	6.60001	-5.66597	11.78957	0.51138	-0.02480	0.06998	-0.03270	-0.00843	0.05216	-0.02036	-0.00635	0.93416	1.76325	-2.30324	5.64654	0.07575	0.28235	0.05200	-0.01464	-0.14307	0.02617	-2.76056	2.84696	-9.46134	-0.23752	0.63712	0.02968	0.03520	0.25802	-0.02948	-18.09770	-2.21738	9.86813	0.00602	0.00380	0.00293	-0.00024	0.00013	-0.00024	103.79539	9.22574	-26.14051	-0.15024	-0.02181	0.00705	0.00395
487			4.86000	6.60113	-5.87910	11.41644	0.51815	-0.02835	0.06667	-0.03635	-0.00689	0.04041	-0.02588	-0.00441	0.96100	1.90601	-1.97200	5.31008	0.07180	0.27590	0.04837	-0.01770	-0.15924	0.03195	-2.69311	2.56238	-8.88566	-0.23693	0.62421	0.03146	0.04012	0.28405	-0.03137	-18.05917	-2.26242	9.92660	0.00604	0.00379	0.00298	-0.00045	0.00019	-0.00045	103.81100	9.20596	-26.23277	-0.14781	-0.02185	0.00903	0.01086
488			4.87000	6.61323	-6.02237	11.12817	0.52139	-0.03143	0.06443	-0.03809	-0.00431	0.02805	-0.02574	-0.00316	0.97947	2.07116	-1.61702	4.91184	0.07296	0.28572	0.04460	-0.01962	-0.16475	0.03200	-2.61632	2.27247	-8.34317	-0.23598	0.63288	0.03212	0.03954	0.27305	-0.02833	-18.00659	-2.32414	10.01355	0.00608	0.00379	0.00303	-0.00052	0.00023	-0.00057	103.84445	9.22558	-26.35999	-0.14606	-0.02222	0.01099	0.01517
489			4.88000	6.63488	-6.09270	10.93631	0.52171	-0.03390	0.06220	-0.03554	-0.00110	0.01600	-0.02126	-0.00300	0.98805	2.23733	-1.28220	4.51219	0.07824	0.30612	0.04003	-0.02031	-0.15646	0.02680	-2.54042	2.02236	-7.89788	-0.23502	0.65532	0.03053	0.03499	0.22703	-0.02038	-17.95419	-2.39550	10.11014	0.00612	0.00377	0.00305	-0.00048	0.00027	-0.00059	103.88536	9.27382	-26.51144	-0.14495	-0.02258	0.01190	0.01667
490			4.89000	6.66067	-6.09346	10.83796	0.51908	-0.03486	0.05992	-0.02779	0.00219	0.00560	-0.01399	-0.00460	0.99006	2.38607	-1.00224	4.16783	0.09129	0.33326	0.03492	-0.02028	-0.13390	0.01856	-2.47234	1.84191	-7.59617	-0.24262	0.68793	0.02689	0.02937	0.15635	-0.01049	-17.90908	-2.47053	10.20042	0.00616	0.00373	0.00302	-0.00041	0.00029	-0.00054	103.92542	9.33549	-26.67511	-0.14449	-0.02285	0.01168	0.01615
491			4.90000	6.68397	-6.03353	10.82100	0.51332	-0.03667	0.05762	-0.01633	0.00516	-0.00268	-0.00627	-0.00729	0.98874	2.50306	-0.79727	3.92241	0.11008	0.35742	0.03009	-0.01805	-0.09822	0.01008	-2.41586	1.74285	-7.46249	-0.25782	0.71693	0.02232	0.02317	0.07266	-0.00200	-17.86982	-2.54448	10.27670	0.00621	0.00369	0.00298	-0.00038	0.00030	-0.00042	103.95999	9.39327	-26.84087	-0.14576	-0.02348	0.01145	0.01391
492			4.91000	6.70061	-5.92703	10.87221	0.50697	-0.04049	0.05543	-0.00435	0.00779	-0.00890	0.00024	-0.00896	0.98621	2.57971	-0.67122	3.79769	0.12410	0.37342	0.02626	-0.01178	-0.05767	0.00316	-2.37233	1.72155	-7.49846	-0.26439	0.73353	0.01755	0.01568	-0.00766	0.00340	-17.83420	-2.60876	10.32764	0.00628	0.00366	0.00293	-0.00035	0.00027	-0.00025	103.98334	9.42923	-26.98978	-0.14785	-0.02434	0.01158	0.00893
493			4.92000	6.70996	-5.79311	10.97876	0.50174	-0.04639	0.05292	0.00550	0.00985	-0.01296	0.00448	-0.00987	0.98290	2.61368	-0.61448	3.79270	0.13268	0.37813	0.02316	-0.00342	-0.02150	-0.00182	-2.34112	1.76407	-7.68419	-0.26458	0.73330	0.01270	0.00860	-0.07055	0.00542	-17.80383	-2.65296	10.34291	0.00637	0.00363	0.00286	-0.00029	0.00019	-0.00001	103.98643	9.42696	-27.10172	-0.15081	-0.02526	0.01182	0.00040
494			4.93000	6.71334	-5.65246	11.12375	0.49788	-0.05382	0.04950	0.01215	0.01099	-0.01445	0.00579	-0.01009	0.98107	2.60833	-0.61027	3.89075	0.13712	0.37130	0.02015	0.00471	0.00471	-0.00482	-2.32005	1.85178	-7.98261	-0.26204	0.71569	0.00759	0.00310	-0.10871	0.00443	-17.78320	-2.66792	10.31093	0.00648	0.00360	0.00280	-0.00019	0.00010	0.00027	103.95936	9.37622	-27.15479	-0.15369	-0.02567	0.01129	-0.01116
495			4.94000	6.71217	-5.52171	11.28503	0.49245	-0.06415	0.04585	0.01544	0.01139	-0.01365	0.00614	-0.00810	0.98129	2.57137	-0.64143	4.06606	0.13539	0.36037	0.01739	0.01064	0.02081	-0.00605	-2.30606	1.96518	-8.34606	-0.24964	0.69465	0.00234	-0.00031	-0.12444	0.00153	-17.77469	-2.64907	10.22946	0.00661	0.00361	0.00277	-0.00010	-0.00002	0.00051	103.89738	9.27633	-27.13761	-0.15601	-0.02525	0.00955	-0.02319
496			4.95000	6.70792	-5.41052	11.44019	0.48993	-0.07152	0.04471	0.01581	0.01025	-0.01206	0.00854	-0.00470	0.98344	2.51378	-0.69423	4.28637	0.12805	0.36315	0.01649	0.01325	0.03069	-0.00652	-2.29597	2.08715	-8.72414	-0.22927	0.69837	-0.00190	-0.00167	-0.12780	-0.00122	-17.77515	-2.59697	10.11064	0.00674	0.00365	0.00278	-0.00005	-0.00015	0.00068	103.80495	9.13775	-27.05600	-0.15788	-0.02414	0.00688	-0.03267
497			4.96000	6.70252	-5.32259	11.57405	0.48872	-0.07235	0.04531	0.01468	0.00778	-0.01013	0.01207	-0.00301	0.98120	2.44737	-0.75806	4.51456	0.12554	0.37545	0.01695	0.01396	0.03598	-0.00640	-2.28791	2.20416	-9.07183	-0.22262	0.71896	-0.00448	-0.00181	-0.12149	-0.00250	-17.77697	-2.51950	9.97567	0.00686	0.00372	0.00282	-0.00009	-0.00025	0.00073	103.69320	8.97929	-26.93000	-0.15884	-0.02258	0.00385	-0.03741
498			4.97000	6.69595	-5.25821	11.68130	0.48770	-0.07049	0.04593	0.01540	0.00511	-0.00802	0.01342	-0.00278	0.97370	2.38075	-0.82247	4.71359	0.12528	0.37977	0.01810	0.01382	0.03376	-0.00543	-2.28100	2.30612	-9.35520	-0.22771	0.72644	-0.00481	-0.00145	-0.10211	-0.00205	-17.77078	-2.43216	9.85238	0.00697	0.00383	0.00290	-0.00021	-0.00032	0.00066	103.57619	8.82309	-26.79232	-0.16021	-0.02132	0.00165	-0.03730
499			4.98000	6.68379	-5.21680	11.76396	0.48465	-0.06944	0.04646	0.02055	0.00265	-0.00623	0.01348	-0.00157	0.96466	2.31615	-0.87422	4.85411	0.12068	0.37951	0.01950	0.01307	0.02226	-0.00351	-2.27583	2.38455	-9.55428	-0.22600	0.72832	-0.00396	-0.00092	-0.07176	-0.00108	-17.75192	-2.34884	9.75696	0.00708	0.00395	0.00299	-0.00034	-0.00033	0.00051	103.46636	8.68989	-26.66933	-0.16126	-0.02045	0.00050	-0.03310
500			4.99000	6.66083	-5.19694	11.82936	0.48222	-0.06788	0.04672	0.02817	0.00055	-0.00516	0.01193	-0.00092	0.95779	2.25361	-0.89804	4.91694	0.11622	0.37603	0.02078	0.01190	0.00195	-0.00068	-2.27291	2.43130	-9.66221	-0.22590	0.72655	-0.00234	-0.00027	-0.03172	-0.00027	-17.72192	-2.28131	9.69683	0.00715	0.00405	0.00307	-0.00043	-0.00027	0.00031	103.37293	8.59622	-26.58063	-0.16183	-0.01999	0.00027	-0.02626
501			5.00000	6.62818	-5.19288	11.88915	0.48242	-0.06659	0.04709	0.03315	-0.00056	-0.00517	0.00862	-0.00025	0.95440	2.19825	-0.88172	4.89144	0.10834	0.36902	0.02235	0.00895	-0.02281	0.00281	-2.27179	2.43970	-9.68267	-0.22142	0.71837	0.00014	0.00081	0.01437	-0.00000	-17.68707	-2.24138	9.67060	0.00722	0.00411	0.00313	-0.00042	-0.00012	0.00011	103.30047	8.55262	-26.53543	-0.16222	-0.01998	0.00075	-0.01855
502			5.01000	6.59354	-5.19207	11.95603	0.48750	-0.06780	0.04747	0.03274	-0.00007	-0.00619	0.00467	0.00070	0.95737	2.16101	-0.82180	4.77582	0.09709	0.36134	0.02380	0.00429	-0.04515	0.00657	-2.27017	2.40698	-9.62763	-0.21219	0.70888	0.00277	0.00271	0.05976	-0.00041	-17.65709	-2.23653	9.67007	0.00729	0.00413	0.00318	-0.00027	0.00006	-0.00005	103.24902	8.56236	-26.53260	-0.16263	-0.02038	0.00176	-0.01136
503			5.02000	6.56470	-5.17689	12.03836	0.49476	-0.07073	0.04728	0.02776	0.00252	-0.00774	0.00166	0.00089	0.96417	2.15192	-0.72670	4.58055	0.08976	0.35663	0.02419	-0.00071	-0.05903	0.00961	-2.26412	2.33641	-9.51555	-0.20880	0.70464	0.00467	0.00572	0.09702	-0.00108	-17.64355	-2.26239	9.68305	0.00735	0.00412	0.00320	0.00000	0.00020	-0.00013	103.21634	8.62279	-26.56271	-0.16301	-0.02105	0.00306	-0.00530
504			5.03000	6.54568	-5.13014	12.13855	0.50227	-0.07306	0.04649	0.01987	0.00702	-0.00942	0.00082	0.00139	0.97165	2.17569	-0.61512	4.32823	0.08301	0.35925	0.02338	-0.00546	-0.06159	0.01104	-2.24925	2.23891	-9.36937	-0.20240	0.70966	0.00528	0.00959	0.11948	-0.00142	-17.65628	-2.30466	9.69787	0.00734	0.00406	0.00320	0.00036	0.00026	-0.00014	103.19978	8.72712	-26.61248	-0.16304	-0.02181	0.00430	-0.00041
505			5.04000	6.53889	-5.04099	12.25744	0.51099	-0.07791	0.04428	0.00964	0.01298	-0.01093	0.00145	0.00108	0.97932	2.23303	-0.50976	4.04759	0.07950	0.36118	0.02102	-0.00976	-0.05129	0.01041	-2.22155	2.13157	-9.21478	-0.20129	0.71217	0.00484	0.01420	0.11998	-0.00126	-17.69846	-2.34829	9.70791	0.00723	0.00397	0.00314	0.00068	0.00025	-0.00011	103.19719	8.86519	-26.67006	-0.16249	-0.02250	0.00520	0.00355
506			5.05000	6.54683	-4.90825	12.39872	0.51958	-0.08444	0.04120	-0.00186	0.01943	-0.01224	0.00309	-0.00031	0.98488	2.32154	-0.43036	3.76768	0.08036	0.36059	0.01780	-0.01366	-0.03038	0.00829	-2.17919	2.03450	-9.07917	-0.20703	0.70928	0.00414	0.01907	0.09566	-0.00083	-17.76408	-2.38465	9.71385	0.00705	0.00386	0.00305	0.00087	0.00019	-0.00009	103.20689	9.02398	-26.72872	-0.16137	-0.02304	0.00569	0.00692
507			5.06000	6.56933	-4.74024	12.56662	0.52551	-0.09077	0.03762	-0.01148	0.02480	-0.01310	0.00553	-0.00267	0.98636	2.43196	-0.39170	3.51808	0.08652	0.35892	0.01405	-0.01673	-0.00149	0.00536	-2.12401	1.96839	-8.99021	-0.21879	0.70357	0.00321	0.02302	0.04731	-0.00030	-17.83914	-2.41115	9.72242	0.00684	0.00375	0.00296	0.00086	0.00010	-0.00010	103.22800	9.18862	-26.78679	-0.16002	-0.02347	0.00595	0.01003
508			5.07000	6.60163	-4.55156	12.76035	0.52603	-0.09695	0.03432	-0.01638	0.02817	-0.01336	0.00869	-0.00524	0.98392	2.54613	-0.40716	3.33056	0.09731	0.35762	0.01044	-0.01757	0.03508	0.00253	-2.06231	1.95348	-8.97343	-0.23225	0.69916	0.00218	0.02385	-0.02296	0.00011	-17.90686	-2.42513	9.74215	0.00664	0.00368	0.00291	0.00067	-0.00003	-0.00015	103.26014	9.34482	-26.84510	-0.15859	-0.02380	0.00617	0.01296
509			5.08000	6.63717	-4.35818	12.97268	0.52489	-0.10048	0.03208	-0.01648	0.02847	-0.01317	0.01187	-0.00765	0.97911	2.64082	-0.49185	3.23522	0.10820	0.35794	0.00781	-0.01387	0.07999	0.00044	-2.00430	2.00817	-9.04852	-0.24286	0.69714	0.00134	0.01937	-0.11177	0.00030	-17.95254	-2.42112	9.77967	0.00648	0.00366	0.00290	0.00036	-0.00018	-0.00020	103.30238	9.48045	-26.90522	-0.15706	-0.02402	0.00633	0.01524
510			5.09000	6.67039	-4.17463	13.19130	0.52353	-0.10306	0.03117	-0.01290	0.02620	-0.01261	0.01444	-0.00932	0.97381	2.69341	-0.66014	3.25384	0.11628	0.35675	0.00667	-0.00485	0.12973	-0.00104	-1.96196	2.14620	-9.22500	-0.24799	0.69492	0.00084	0.00904	-0.21064	0.00034	-17.96648	-2.39587	9.83607	0.00633	0.00366	0.00289	-0.00002	-0.00033	-0.00025	103.35122	9.58664	-26.96721	-0.15537	-0.02411	0.00627	0.01616
511			5.10000	6.69665	-4.01498	13.40040	0.52088	-0.10394	0.03117	-0.00618	0.02119	-0.01144	0.01705	-0.00947	0.96835	2.68637	-0.91656	3.39477	0.12020	0.35783	0.00643	0.00782	0.17657	-0.00238	-1.94538	2.37125	-9.49819	-0.24437	0.70088	-0.00044	-0.00489	-0.30653	-0.00025	-17.94418	-2.35497	9.90661	0.00624	0.00368	0.00286	-0.00039	-0.00040	-0.00028	103.40092	9.65761	-27.02909	-0.15361	-0.02411	0.00610	0.01515
512			5.11000	6.71155	-3.89356	13.58259	0.52190	-0.10214	0.03274	0.00317	0.01358	-0.00976	0.01965	-0.00904	0.96134	2.61209	-1.24470	3.65038	0.11773	0.36182	0.00793	0.02006	0.20795	-0.00436	-1.95880	2.66896	-9.84721	-0.23340	0.71568	-0.00186	-0.01778	-0.37826	-0.00123	-17.88848	-2.31049	9.98117	0.00623	0.00372	0.00285	-0.00069	-0.00040	-0.00026	103.44431	9.69030	-27.08589	-0.15225	-0.02416	0.00622	0.01201
513			5.12000	6.71175	-3.82372	13.72265	0.52342	-0.09938	0.03556	0.01410	0.00444	-0.00731	0.02023	-0.00904	0.95233	2.47790	-1.60298	3.99421	0.11419	0.35890	0.01145	0.02863	0.20691	-0.00761	-1.99815	3.00263	-10.23512	-0.22674	0.72152	-0.00195	-0.02659	-0.39533	-0.00134	-17.81171	-2.27068	10.04572	0.00631	0.00377	0.00288	-0.00084	-0.00034	-0.00020	103.47437	9.68520	-27.12963	-0.15137	-0.02421	0.00668	0.00713
514			5.13000	6.69604	-3.81513	13.81117	0.52542	-0.09560	0.03946	0.02519	-0.00509	-0.00406	0.01955	-0.00787	0.94150	2.30444	-1.93749	4.38311	0.10346	0.35436	0.01660	0.03037	0.17605	-0.01151	-2.05299	3.32406	-10.61498	-0.21294	0.72287	-0.00097	-0.02882	-0.35643	-0.00061	-17.73251	-2.23500	10.08738	0.00639	0.00383	0.00293	-0.00079	-0.00028	-0.00008	103.48711	9.64723	-27.15239	-0.15040	-0.02402	0.00698	0.00177
515			5.14000	6.66511	-3.87055	13.84713	0.52695	-0.09088	0.04380	0.03548	-0.01345	-0.00026	0.01801	-0.00672	0.92980	2.11594	-2.20385	4.76560	0.09175	0.35028	0.02238	0.02764	0.12674	-0.01412	-2.11251	3.59329	-10.94088	-0.20227	0.72333	0.00104	-0.02661	-0.27918	0.00052	-17.66816	-2.20018	10.10320	0.00644	0.00386	0.00295	-0.00057	-0.00023	0.00004	103.48397	9.58628	-27.15300	-0.14976	-0.02370	0.00698	-0.00273
516			5.15000	6.62062	-3.98275	13.83765	0.52603	-0.08680	0.04687	0.04439	-0.01928	0.00325	0.01435	-0.00604	0.91892	1.93256	-2.37876	5.09085	0.08272	0.34053	0.02716	0.02339	0.06983	-0.01315	-2.16887	3.78726	-11.17564	-0.20004	0.71330	0.00346	-0.02222	-0.17924	0.00109	-17.63084	-2.16430	10.09368	0.00642	0.00385	0.00294	-0.00024	-0.00019	0.00014	103.46978	9.51569	-27.13103	-0.14840	-0.02310	0.00650	-0.00571
517			5.16000	6.56488	-4.13253	13.79750	0.52541	-0.08330	0.04962	0.05200	-0.02142	0.00522	0.00962	-0.00497	0.91217	1.76959	-2.45775	5.31242	0.07308	0.33072	0.03161	0.01794	0.01743	-0.00825	-2.21671	3.89473	-11.29329	-0.19835	0.70222	0.00655	-0.01554	-0.07243	0.00063	-17.62708	-2.12960	10.06648	0.00635	0.00381	0.00290	0.00014	-0.00014	0.00021	103.44978	9.44945	-27.09302	-0.14719	-0.02256	0.00610	-0.00729
518			5.17000	6.50096	-4.28928	13.75127	0.52897	-0.07939	0.05156	0.05858	-0.01890	0.00416	0.00478	-0.00410	0.91309	1.63864	-2.44872	5.38801	0.06477	0.32518	0.03502	0.01255	-0.02551	0.00113	-2.25154	3.90960	-11.28074	-0.20138	0.69785	0.00970	-0.00725	0.03685	-0.00132	-17.65872	-2.09853	10.02676	0.00622	0.00376	0.00286	0.00050	-0.00009	0.00025	103.42734	9.40016	-27.04395	-0.14604	-0.02213	0.00588	-0.00784
519			5.18000	6.43350	-4.41407	13.73648	0.53453	-0.07560	0.05231	0.06338	-0.01185	-0.00149	0.00037	-0.00364	0.92070	1.54895	-2.36712	5.27776	0.06087	0.32269	0.03694	0.00796	-0.05682	0.01446	-2.26835	3.82818	-11.13913	-0.21273	0.69821	0.01286	0.00279	0.14809	-0.00455	-17.72165	-2.07309	9.98053	0.00604	0.00371	0.00283	0.00075	-0.00004	0.00025	103.40512	9.37687	-26.99003	-0.14501	-0.02177	0.00579	-0.00733
520			5.19000	6.36927	-4.46417	13.80414	0.54004	-0.07170	0.05189	0.06586	-0.00096	-0.01248	-0.00348	-0.00334	0.93185	1.50700	-2.23508	4.94453	0.06085	0.32079	0.03753	0.00378	-0.07258	0.03030	-2.26269	3.65080	-10.88430	-0.22922	0.69723	0.01627	0.01476	0.25434	-0.00865	-17.80488	-2.05526	9.93491	0.00583	0.00366	0.00281	0.00085	0.00000	0.00020	103.38647	9.38474	-26.93896	-0.14348	-0.02132	0.00548	-0.00550
521			5.20000	6.31519	-4.39893	14.01303	0.54429	-0.06953	0.05008	0.06625	0.01278	-0.02803	-0.00587	-0.00243	0.94304	1.51377	-2.08357	4.35921	0.06122	0.31847	0.03664	-0.00017	-0.06632	0.04611	-2.23181	3.38663	-10.54548	-0.24174	0.69315	0.01943	0.02691	0.33954	-0.01258	-17.89171	-2.04951	9.90257	0.00565	0.00361	0.00279	0.00078	0.00006	0.00010	103.37505	9.42519	-26.90490	-0.14261	-0.02112	0.00522	-0.00257
522			5.21000	6.27637	-4.18442	14.42025	0.54842	-0.06724	0.04693	0.06539	0.02829	-0.04554	-0.00627	-0.00144	0.95229	1.56336	-1.95839	3.50854	0.06212	0.31668	0.03422	-0.00313	-0.03035	0.05844	-2.17731	3.06115	-10.16350	-0.24941	0.68786	0.02205	0.03620	0.38239	-0.01503	-17.96401	-2.05884	9.88898	0.00551	0.00357	0.00278	0.00055	0.00011	-0.00001	103.37300	9.49634	-26.89527	-0.14203	-0.02116	0.00516	0.00070
523			5.22000	6.25403	-3.79834	15.06846	0.55272	-0.06282	0.04258	0.06419	0.04214	-0.06062	-0.00480	-0.00097	0.95959	1.64032	-1.92036	2.40513	0.06420	0.31452	0.03025	-0.00438	0.03820	0.06337	-2.10592	2.72042	-9.78793	-0.24885	0.68232	0.02357	0.03933	0.36480	-0.01473	-18.00687	-2.08267	9.89517	0.00546	0.00354	0.00279	0.00024	0.00014	-0.00010	103.37929	9.59067	-26.91340	-0.14214	-0.02159	0.00556	0.00325
524			5.23000	6.24306	-3.24282	15.96156	0.55775	-0.05574	0.03753	0.06380	0.04940	-0.06831	-0.00193	-0.00153	0.96482	1.72462	-2.02869	1.10379	0.06604	0.30871	0.02530	-0.00341	0.12574	0.05892	-2.02927	2.42260	-9.46965	-0.23315	0.67425	0.02378	0.03459	0.28370	-0.01152	-18.01251	-2.11479	9.91436	0.00550	0.00351	0.00278	-0.00012	0.00015	-0.00015	103.38940	9.69414	-26.95420	-0.14273	-0.02217	0.00590	0.00425
525			5.24000	6.23201	-2.56214	17.03459	0.56120	-0.04660	0.03145	0.06365	0.04688	-0.06388	0.00111	-0.00351	0.96643	1.79622	-2.30649	-0.27823	0.06891	0.29432	0.01948	-0.00032	0.20044	0.04498	-1.95897	2.21887	-9.25001	-0.20473	0.65679	0.02236	0.02443	0.15506	-0.00635	-17.98040	-2.14921	9.93737	0.00565	0.00350	0.00274	-0.00047	0.00016	-0.00016	103.39749	9.78964	-27.00783	-0.14351	-0.02261	0.00556	0.00363
526			5.25000	6.21045	-1.84432	18.15261	0.56254	-0.03744	0.02536	0.06089	0.03705	-0.05009	0.00388	-0.00572	0.96396	1.83730	-2.72570	-1.56784	0.07151	0.27387	0.01424	0.00454	0.23827	0.02833	-1.90502	2.14106	-9.15375	-0.17011	0.63321	0.02018	0.01264	0.00878	-0.00109	-17.91472	-2.18515	9.95976	0.00591	0.00350	0.00270	-0.00080	0.00017	-0.00016	103.39951	9.86273	-27.06535	-0.14459	-0.02285	0.00459	0.00193
527			5.26000	6.17795	-1.18989	19.16279	0.56284	-0.02946	0.02029	0.05278	0.02499	-0.03406	0.00644	-0.00748	0.96128	1.83151	-3.22970	-2.59215	0.07764	0.25578	0.01042	0.01106	0.24402	0.01496	-1.87617	2.20093	-9.18855	-0.14660	0.61854	0.01779	0.00236	-0.13172	0.00310	-17.82393	-2.22367	9.98355	0.00623	0.00353	0.00267	-0.00105	0.00018	-0.00017	103.39336	9.90458	-27.12123	-0.14631	-0.02310	0.00354	-0.00040
528			5.27000	6.14302	-0.67084	19.96096	0.56294	-0.02238	0.01723	0.03977	0.01414	-0.02162	0.00847	-0.00905	0.95906	1.76612	-3.76565	-3.24927	0.08927	0.24385	0.00875	0.01977	0.23226	0.00693	-1.87905	2.39156	-9.34547	-0.14402	0.61911	0.01597	-0.00711	-0.25434	0.00592	-17.72043	-2.26375	10.01262	0.00655	0.00356	0.00265	-0.00115	0.00018	-0.00020	103.37828	9.91154	-27.17051	-0.14868	-0.02348	0.00284	-0.00332
529			5.28000	6.11498	-0.31597	20.51537	0.56239	-0.01675	0.01645	0.02476	0.00660	-0.01349	0.01064	-0.01016	0.95807	1.63766	-4.29248	-3.53465	0.10431	0.24131	0.00883	0.02986	0.21323	0.00185	-1.91538	2.68548	-9.59793	-0.15558	0.64055	0.01440	-0.01718	-0.34878	0.00726	-17.61955	-2.30353	10.04756	0.00681	0.00360	0.00265	-0.00107	0.00016	-0.00021	103.35307	9.88353	-27.20648	-0.15128	-0.02395	0.00270	-0.00710
530			5.29000	6.09874	-0.12163	20.84715	0.56256	-0.01077	0.01755	0.01065	0.00186	-0.00783	0.01227	-0.01083	0.95744	1.45737	-4.77076	-3.51862	0.11723	0.24572	0.01046	0.03782	0.18547	-0.00226	-1.97926	3.03463	-9.90296	-0.17090	0.67373	0.01323	-0.02631	-0.39674	0.00733	-17.53713	-2.33975	10.08461	0.00700	0.00367	0.00270	-0.00080	0.00013	-0.00019	103.31567	9.82415	-27.22205	-0.15448	-0.02455	0.00317	-0.01209
531			5.30000	6.09482	-0.06460	21.00234	0.56388	-0.00390	0.01978	-0.00068	-0.00003	-0.00322	0.01168	-0.01079	0.95475	1.24922	-5.16341	-3.30817	0.12220	0.24889	0.01370	0.03975	0.14474	-0.00618	-2.05944	3.38186	-10.20938	-0.18196	0.69846	0.01332	-0.03150	-0.38069	0.00685	-17.48677	-2.36548	10.11044	0.00709	0.00374	0.00278	-0.00038	0.00008	-0.00010	103.26355	9.74165	-27.20572	-0.15681	-0.02476	0.00352	-0.01767
532			5.31000	6.10038	-0.11020	21.03367	0.56262	0.00205	0.02266	-0.00792	0.00027	0.00052	0.00957	-0.00969	0.94931	1.03978	-5.44841	-3.01413	0.12089	0.25016	0.01786	0.03625	0.09791	-0.00904	-2.14433	3.67999	-10.47025	-0.18722	0.71356	0.01455	-0.03155	-0.31217	0.00583	-17.47456	-2.37608	10.11727	0.00708	0.00382	0.00288	0.00007	0.00003	0.00002	103.19778	9.64847	-27.15574	-0.15857	-0.02463	0.00365	-0.02235
533			5.32000	6.11083	-0.21874	20.99231	0.55795	0.00609	0.02504	-0.01050	0.00122	0.00295	0.00598	-0.00858	0.94466	0.85168	-5.62266	-2.73387	0.12066	0.24668	0.02145	0.03066	0.05119	-0.00882	-2.22447	3.90000	-10.65013	-0.19689	0.71725	0.01643	-0.02831	-0.21071	0.00385	-17.49777	-2.37120	10.10038	0.00698	0.00390	0.00299	0.00042	-0.00001	0.00015	103.12370	9.55964	-27.07640	-0.15941	-0.02416	0.00353	-0.02471
534			5.33000	6.12147	-0.35238	20.92377	0.55346	0.00923	0.02662	-0.00898	0.00198	0.00364	0.00153	-0.00718	0.94420	0.70293	-5.69351	-2.54448	0.11943	0.24075	0.02420	0.02305	0.00943	-0.00501	-2.29182	4.02679	-10.72639	-0.20579	0.71378	0.01856	-0.02111	-0.09465	0.00073	-17.54659	-2.35536	10.06156	0.00686	0.00396	0.00309	0.00064	-0.00002	0.00027	103.04930	9.48902	-26.97999	-0.15964	-0.02356	0.00337	-0.02422
535			5.34000	6.12864	-0.48000	20.86272	0.55217	0.01121	0.02735	-0.00463	0.00212	0.00284	-0.00274	-0.00533	0.95017	0.60698	-5.67075	-2.49606	0.11570	0.23523	0.02603	0.01374	-0.02672	0.00142	-2.33923	4.05365	-10.68951	-0.20973	0.70892	0.02059	-0.01025	0.02440	-0.00331	-17.60833	-2.33527	10.00635	0.00674	0.00400	0.00316	0.00070	-0.00000	0.00033	102.98183	9.44614	-26.88207	-0.15885	-0.02287	0.00307	-0.02103
536			5.35000	6.13034	-0.58055	20.82854	0.55349	0.01166	0.02782	0.00091	0.00164	0.00136	-0.00485	-0.00301	0.95890	0.57278	-5.56284	-2.60610	0.10866	0.23544	0.02717	0.00359	-0.06002	0.00862	-2.36059	3.97992	-10.54337	-0.20475	0.71104	0.02235	0.00251	0.14046	-0.00768	-17.67032	-2.31900	9.94832	0.00666	0.00399	0.00317	0.00064	0.00004	0.00031	102.92660	9.43454	-26.80304	-0.15836	-0.02249	0.00301	-0.01611
537			5.36000	6.12642	-0.64587	20.82407	0.55509	0.01098	0.02788	0.00582	0.00096	0.00002	-0.00485	-0.00155	0.96627	0.60398	-5.37497	-2.85839	0.10334	0.23933	0.02722	-0.00617	-0.09270	0.01432	-2.35163	3.81139	-10.30462	-0.20038	0.71484	0.02411	0.01493	0.24588	-0.01172	-17.72239	-2.31264	9.89744	0.00661	0.00396	0.00315	0.00048	0.00009	0.00022	102.88610	9.45205	-26.75476	-0.15749	-0.02229	0.00302	-0.01009
538			5.37000	6.11846	-0.68069	20.83834	0.55457	0.00940	0.02759	0.00852	0.00046	-0.00044	-0.00367	-0.00111	0.97038	0.69720	-5.11254	-3.20660	0.10102	0.24355	0.02632	-0.01505	-0.12243	0.01664	-2.31084	3.56340	-10.00180	-0.19852	0.71218	0.02613	0.02569	0.32274	-0.01483	-17.75668	-2.32015	9.86497	0.00660	0.00392	0.00312	0.00026	0.00013	0.00008	102.86255	9.49285	-26.74592	-0.15665	-0.02232	0.00329	-0.00324
539			5.38000	6.10909	-0.69941	20.84805	0.55452	0.00845	0.02701	0.00782	0.00030	0.00059	-0.00152	-0.00133	0.97103	0.83866	-4.79007	-3.57845	0.09737	0.25024	0.02483	-0.02123	-0.14514	0.01475	-2.24220	3.26645	-9.67421	-0.19321	0.70537	0.02802	0.03201	0.35001	-0.01597	-17.76909	-2.33953	9.85857	0.00662	0.00388	0.00310	0.00003	0.00012	-0.00007	102.85851	9.54978	-26.77851	-0.15589	-0.02263	0.00398	0.00392
540			5.39000	6.10203	-0.72334	20.81779	0.55346	0.00708	0.02695	0.00228	0.00039	0.00362	0.00096	-0.00242	0.96823	1.00329	-4.43802	-3.87987	0.09426	0.25722	0.02352	-0.02386	-0.15424	0.00901	-2.15686	2.96977	-9.37045	-0.18683	0.69426	0.02999	0.03252	0.31191	-0.01448	-17.76084	-2.36295	9.87902	0.00665	0.00383	0.00307	-0.00017	0.00007	-0.00019	102.87470	9.61479	-26.84645	-0.15537	-0.02321	0.00506	0.01029
541			5.40000	6.10249	-0.77836	20.70158	0.55276	0.00330	0.02702	-0.00976	0.00037	0.00908	0.00284	-0.00425	0.96535	1.16225	-4.09554	-4.00689	0.09233	0.26118	0.02228	-0.02353	-0.14698	-0.00000	-2.07056	2.73116	-9.13995	-0.18065	0.67884	0.03109	0.02783	0.21316	-0.00989	-17.73743	-2.38055	9.91986	0.00668	0.00378	0.00302	-0.00030	-0.00002	-0.00025	102.90804	9.67858	-26.93643	-0.15517	-0.02394	0.00621	0.01464
542			5.41000	6.11708	-0.89108	20.44859	0.55172	-0.00234	0.02800	-0.02942	-0.00047	0.01749	0.00441	-0.00626	0.96454	1.29510	-3.79361	-3.86692	0.09286	0.26637	0.02174	-0.02206	-0.13073	-0.01127	-1.99733	2.59697	-9.01886	-0.17667	0.66979	0.03120	0.02017	0.07970	-0.00335	-17.70637	-2.38477	9.97023	0.00672	0.00374	0.00297	-0.00035	-0.00013	-0.00024	102.95171	9.73192	-27.03136	-0.15527	-0.02466	0.00717	0.01627
543			5.42000	6.15245	-1.08286	20.01425	0.54931	-0.00879	0.03063	-0.05615	-0.00271	0.02981	0.00684	-0.00760	0.96515	1.39533	-3.54714	-3.39922	0.09579	0.28019	0.02239	-0.02097	-0.11366	-0.02465	-1.94520	2.59059	-9.02179	-0.17680	0.68072	0.03052	0.01163	-0.06569	0.00339	-17.67446	-2.37146	10.01888	0.00678	0.00372	0.00292	-0.00033	-0.00023	-0.00017	102.99797	9.76842	-27.11477	-0.15562	-0.02524	0.00783	0.01522
544			5.43000	6.21314	-1.36177	19.37760	0.54768	-0.01877	0.03418	-0.08698	-0.00767	0.04502	0.00943	-0.00785	0.96492	1.46832	-3.36010	-2.59228	0.09839	0.29770	0.02420	-0.02074	-0.09443	-0.03982	-1.91621	2.71186	-9.14235	-0.18405	0.70325	0.02950	0.00358	-0.20526	0.00892	-17.64749	-2.33845	10.05609	0.00685	0.00374	0.00291	-0.00026	-0.00032	-0.00007	103.03959	9.78477	-27.17404	-0.15598	-0.02552	0.00803	0.01211
545			5.44000	6.29891	-1.71199	18.56406	0.54461	-0.03205	0.03734	-0.11474	-0.01483	0.05807	0.01111	-0.00725	0.96427	1.52667	-3.23271	-1.50152	0.10611	0.31408	0.02623	-0.02283	-0.06964	-0.05310	-1.90676	2.93653	-9.35735	-0.20936	0.72817	0.02824	-0.00308	-0.31118	0.01242	-17.62890	-2.28549	10.07622	0.00691	0.00377	0.00292	-0.00017	-0.00040	0.00004	103.07191	9.78104	-27.20315	-0.15611	-0.02547	0.00769	0.00802
546			5.45000	6.40263	-2.08478	17.66354	0.54120	-0.04645	0.04028	-0.13065	-0.02012	0.06373	0.01270	-0.00660	0.96366	1.58360	-3.16847	-0.26256	0.12087	0.33046	0.02851	-0.02670	-0.03511	-0.06038	-1.90785	3.21812	-9.63033	-0.25337	0.75701	0.02762	-0.00755	-0.36105	0.01395	-17.61879	-2.21667	10.07823	0.00693	0.00381	0.00291	-0.00008	-0.00044	0.00014	103.09363	9.75960	-27.20239	-0.15608	-0.02519	0.00705	0.00395
547			5.46000	6.51204	-2.40726	16.81652	0.53957	-0.05663	0.04388	-0.12916	-0.01776	0.05947	0.01477	-0.00708	0.96034	1.64404	-3.17821	0.93110	0.13793	0.34622	0.03177	-0.02871	0.01192	-0.05980	-1.90937	3.50206	-9.91850	-0.30219	0.78505	0.02886	-0.00819	-0.34945	0.01433	-17.61535	-2.14110	10.06329	0.00693	0.00385	0.00291	-0.00003	-0.00042	0.00022	103.10565	9.72457	-27.17534	-0.15581	-0.02475	0.00624	0.00054
548			5.47000	6.61442	-2.61762	16.15990	0.53895	-0.06270	0.04607	-0.10967	-0.00953	0.04304	0.01536	-0.00872	0.95593	1.70041	-3.26945	1.89571	0.15141	0.34840	0.03414	-0.02471	0.06043	-0.04752	-1.90527	3.74686	-10.18321	-0.33894	0.78960	0.03066	-0.00507	-0.28599	0.01313	-17.61607	-2.07065	10.03447	0.00691	0.00389	0.00292	0.00001	-0.00034	0.00026	103.11012	9.68147	-27.12846	-0.15526	-0.02418	0.00547	-0.00184
549			5.48000	6.69805	-2.70317	15.77177	0.53831	-0.06507	0.04688	-0.07590	-0.00163	0.02085	0.01481	-0.00953	0.95204	1.73888	-3.42366	2.52228	0.15355	0.33976	0.03537	-0.01372	0.08700	-0.02794	-1.89548	3.93316	-10.39618	-0.34428	0.77592	0.03177	-0.00096	-0.20271	0.01016	-17.61863	-2.01609	9.99669	0.00686	0.00393	0.00295	0.00002	-0.00020	0.00027	103.10944	9.63716	-27.07196	-0.15465	-0.02370	0.00511	-0.00334
550			5.49000	6.75241	-2.70528	15.65649	0.53716	-0.06322	0.04770	-0.03383	0.00074	0.00026	0.01313	-0.00899	0.94942	1.74888	-3.58981	2.79330	0.14550	0.32668	0.03652	-0.00037	0.07837	-0.00784	-1.88411	4.05817	-10.54053	-0.32187	0.75487	0.03270	0.00118	-0.12394	0.00627	-17.62262	-1.98427	9.95375	0.00679	0.00394	0.00296	0.00004	-0.00003	0.00025	103.10422	9.59838	-27.01568	-0.15403	-0.02339	0.00518	-0.00442
551			5.50000	6.76982	-2.69038	15.76388	0.53769	-0.06092	0.04838	0.01139	-0.00275	-0.01502	0.01009	-0.00731	0.95068	1.72707	-3.70584	2.76035	0.13058	0.31214	0.03737	0.01078	0.03955	0.00900	-1.87621	4.12843	-10.61031	-0.28357	0.73327	0.03317	0.00068	-0.06028	0.00210	-17.62811	-1.97935	9.90829	0.00668	0.00391	0.00295	0.00004	0.00016	0.00020	103.09415	9.56949	-26.96668	-0.15322	-0.02315	0.00532	-0.00508
552			5.51000	6.74503	-2.71469	16.01625	0.53997	-0.05913	0.04885	0.05672	-0.00918	-0.02320	0.00682	-0.00541	0.95599	1.67236	-3.72677	2.51261	0.11433	0.30391	0.03734	0.01816	-0.01253	0.01973	-1.87634	4.15470	-10.61025	-0.24167	0.72457	0.03261	-0.00145	-0.01438	-0.00157	-17.63276	-2.00483	9.86532	0.00657	0.00386	0.00292	0.00001	0.00034	0.00013	103.08022	9.55204	-26.93139	-0.15252	-0.02301	0.00554	-0.00508
553			5.52000	6.67609	-2.80316	16.32587	0.54431	-0.05783	0.04925	0.09709	-0.01507	-0.02391	0.00410	-0.00418	0.96172	1.58391	-3.64123	2.15500	0.09744	0.30420	0.03666	0.02131	-0.06257	0.02311	-1.88715	4.14936	-10.55429	-0.20110	0.72980	0.03112	-0.00389	0.01663	-0.00401	-17.63304	-2.06040	9.83046	0.00649	0.00379	0.00291	-0.00005	0.00048	0.00003	103.06470	9.54576	-26.91422	-0.15185	-0.02292	0.00578	-0.00427
554			5.53000	6.56926	-2.94662	16.60397	0.54968	-0.05526	0.05007	0.12324	-0.01748	-0.01812	0.00216	-0.00475	0.96505	1.46682	-3.47148	1.79569	0.08429	0.31063	0.03613	0.02097	-0.09984	0.02014	-1.90912	4.12373	-10.46298	-0.17485	0.74141	0.03002	-0.00604	0.03581	-0.00514	-17.62632	-2.13890	9.80839	0.00645	0.00373	0.00291	-0.00013	0.00054	-0.00006	103.05029	9.54984	-26.91759	-0.15098	-0.02277	0.00579	-0.00269
555			5.54000	6.44216	-3.11572	16.77969	0.55461	-0.05323	0.05104	0.12679	-0.01662	-0.00804	0.00111	-0.00694	0.96646	1.33680	-3.25680	1.52468	0.07872	0.31735	0.03590	0.01883	-0.11931	0.01302	-1.94070	4.08750	-10.35939	-0.17307	0.74964	0.03002	-0.00838	0.04507	-0.00523	-17.61165	-2.22631	9.80268	0.00645	0.00367	0.00293	-0.00021	0.00051	-0.00014	103.03946	9.56331	-26.94347	-0.14992	-0.02255	0.00547	-0.00063
556			5.55000	6.31882	-3.28167	16.82384	0.55674	-0.05481	0.05186	0.10722	-0.01457	0.00276	0.00154	-0.00889	0.96568	1.21580	-3.03104	1.38962	0.07824	0.32304	0.03594	0.01519	-0.12380	0.00450	-1.97872	4.04810	-10.26512	-0.18775	0.75426	0.03054	-0.01094	0.04714	-0.00438	-17.58948	-2.30696	9.81441	0.00644	0.00360	0.00290	-0.00028	0.00041	-0.00021	103.03298	9.58405	-26.99293	-0.14892	-0.02235	0.00469	0.00124
557			5.56000	6.21961	-3.42501	16.75243	0.55740	-0.05828	0.05207	0.07362	-0.01148	0.01093	0.00293	-0.00941	0.96501	1.12155	-2.81462	1.39048	0.07827	0.32996	0.03586	0.01019	-0.11886	-0.00303	-2.01892	4.01025	-10.19726	-0.20577	0.75848	0.03046	-0.01274	0.04556	-0.00269	-17.55944	-2.37461	9.84143	0.00641	0.00352	0.00281	-0.00038	0.00031	-0.00025	103.02898	9.60863	-27.06385	-0.14811	-0.02217	0.00344	0.00233
558			5.57000	6.15449	-3.53210	16.60880	0.56170	-0.06170	0.05208	0.03761	-0.00725	0.01502	0.00421	-0.00900	0.96646	1.06147	-2.62021	1.49469	0.07464	0.33736	0.03618	0.00487	-0.10714	-0.00834	-2.05660	3.97575	-10.16623	-0.21909	0.76038	0.03005	-0.01266	0.04342	-0.00064	-17.51903	-2.43514	9.88024	0.00642	0.00345	0.00273	-0.00049	0.00026	-0.00028	103.02463	9.63210	-27.15095	-0.14786	-0.02215	0.00234	0.00240
559			5.58000	6.12350	-3.59427	16.43780	0.56452	-0.06696	0.05159	0.00686	-0.00234	0.01540	0.00560	-0.00799	0.96958	1.03438	-2.45570	1.66187	0.07192	0.34372	0.03616	0.00075	-0.09044	-0.01127	-2.08668	3.94399	-10.17522	-0.22945	0.76133	0.02901	-0.01038	0.04269	0.00131	-17.46821	-2.49155	9.92594	0.00651	0.00342	0.00272	-0.00058	0.00020	-0.00028	103.01704	9.64797	-27.24649	-0.14828	-0.02230	0.00183	0.00146
560			5.59000	6.11951	-3.60845	16.27224	0.56466	-0.07284	0.05042	-0.01354	0.00324	0.01311	0.00715	-0.00696	0.97243	1.03399	-2.32525	1.85754	0.07215	0.34898	0.03548	-0.00210	-0.07063	-0.01198	-2.10469	3.91341	-10.22044	-0.24077	0.76183	0.02747	-0.00606	0.04391	0.00279	-17.41223	-2.53292	9.97235	0.00663	0.00343	0.00274	-0.00061	0.00007	-0.00024	103.00387	9.64942	-27.34185	-0.14927	-0.02255	0.00174	-0.00032
561			5.60000	6.13196	-3.57535	16.13548	0.56477	-0.07759	0.04862	-0.02271	0.00896	0.00918	0.00864	-0.00594	0.97180	1.05184	-2.23085	2.05319	0.06984	0.35219	0.03439	-0.00372	-0.04911	-0.01102	-2.10739	3.88225	-10.29418	-0.24652	0.75782	0.02561	-0.00012	0.04613	0.00367	-17.35880	-2.54240	10.01439	0.00673	0.00343	0.00273	-0.00056	-0.00013	-0.00016	102.98389	9.63213	-27.42951	-0.15051	-0.02277	0.00158	-0.00254
562			5.61000	6.15123	-3.49996	16.04247	0.56462	-0.08263	0.04734	-0.02384	0.01408	0.00485	0.01012	-0.00475	0.96773	1.08048	-2.17224	2.22778	0.06367	0.35199	0.03398	-0.00424	-0.02808	-0.00938	-2.09391	3.84973	-10.38758	-0.24321	0.74832	0.02452	0.00604	0.04781	0.00417	-17.31256	-2.51315	10.05088	0.00676	0.00342	0.00265	-0.00048	-0.00031	-0.00009	102.95748	9.59657	-27.50365	-0.15184	-0.02295	0.00121	-0.00506
563			5.62000	6.17184	-3.39374	15.99754	0.56230	-0.08651	0.04642	-0.02129	0.01743	0.00085	0.01163	-0.00383	0.96225	1.11607	-2.14541	2.37125	0.05886	0.35074	0.03377	-0.00444	-0.01017	-0.00749	-2.06564	3.81619	-10.49213	-0.23752	0.73819	0.02393	0.01123	0.04808	0.00438	-17.27489	-2.45459	10.08212	0.00678	0.00341	0.00256	-0.00037	-0.00042	-0.00003	102.92440	9.54769	-27.55733	-0.15333	-0.02312	0.00089	-0.00821
564			5.63000	6.19181	-3.27266	15.99664	0.55992	-0.08855	0.04570	-0.01815	0.01821	-0.00235	0.01255	-0.00381	0.95744	1.15741	-2.14397	2.48273	0.05752	0.34783	0.03358	-0.00478	0.00375	-0.00571	-2.02555	3.78269	-10.60031	-0.23503	0.72647	0.02380	0.01520	0.04614	0.00437	-17.24685	-2.38224	10.10654	0.00681	0.00345	0.00254	-0.00026	-0.00046	0.00001	102.88309	9.49290	-27.58205	-0.15502	-0.02320	0.00071	-0.01201
565			5.64000	6.21081	-3.15304	16.03076	0.55883	-0.08995	0.04485	-0.01553	0.01670	-0.00448	0.01313	-0.00398	0.95509	1.20398	-2.16169	2.56610	0.05709	0.34474	0.03306	-0.00508	0.01416	-0.00421	-1.97745	3.75087	-10.70535	-0.23085	0.71595	0.02337	0.01755	0.04140	0.00403	-17.22918	-2.30651	10.12272	0.00686	0.00354	0.00260	-0.00016	-0.00047	0.00004	102.83298	9.44058	-27.57322	-0.15698	-0.02314	0.00052	-0.01556
566			5.65000	6.22861	-3.04882	16.08754	0.55812	-0.09119	0.04415	-0.01306	0.01333	-0.00543	0.01418	-0.00381	0.95428	1.25392	-2.19409	2.62786	0.05655	0.34440	0.03236	-0.00507	0.02210	-0.00315	-1.92528	3.72329	-10.80073	-0.22212	0.71205	0.02247	0.01794	0.03361	0.00339	-17.21966	-2.23167	10.13258	0.00693	0.00367	0.00273	-0.00009	-0.00047	0.00006	102.77731	9.39945	-27.53454	-0.15893	-0.02292	0.00016	-0.01747
567			5.66000	6.24414	-2.97118	16.15279	0.55906	-0.09064	0.04419	-0.00995	0.00839	-0.00525	0.01507	-0.00429	0.95295	1.30247	-2.23764	2.67617	0.05689	0.34474	0.03224	-0.00457	0.02803	-0.00264	-1.87352	3.70263	-10.88043	-0.21452	0.71020	0.02216	0.01666	0.02237	0.00265	-17.21313	-2.15939	10.14225	0.00701	0.00380	0.00286	-0.00009	-0.00047	0.00005	102.72252	9.37797	-27.47805	-0.16121	-0.02279	-0.00026	-0.01707
568			5.67000	6.25547	-2.92861	16.21147	0.56006	-0.08898	0.04413	-0.00596	0.00270	-0.00389	0.01493	-0.00602	0.95035	1.34231	-2.28935	2.71963	0.06072	0.34127	0.03207	-0.00356	0.03186	-0.00258	-1.82736	3.69169	-10.93900	-0.21491	0.70377	0.02228	0.01419	0.00821	0.00178	-17.20396	-2.09062	10.15389	0.00707	0.00390	0.00295	-0.00015	-0.00045	0.00003	102.67564	9.38251	-27.41383	-0.16236	-0.02261	-0.00082	-0.01424
569			5.68000	6.26131	-2.92565	16.24945	0.56204	-0.08641	0.04473	-0.00174	-0.00296	-0.00157	0.01424	-0.00811	0.94734	1.36615	-2.34673	2.76591	0.06433	0.33705	0.03263	-0.00172	0.03375	-0.00291	-1.79194	3.69220	-10.97243	-0.21699	0.69812	0.02310	0.01013	-0.00675	0.00079	-17.18823	-2.02920	10.17240	0.00710	0.00398	0.00301	-0.00021	-0.00042	-0.00001	102.64207	9.41472	-27.35489	-0.16306	-0.02274	-0.00073	-0.01016
570			5.69000	6.26128	-2.96325	16.25569	0.56395	-0.08496	0.04571	0.00272	-0.00829	0.00149	0.01313	-0.00883	0.94410	1.36884	-2.40648	2.81919	0.06221	0.33168	0.03381	0.00077	0.03256	-0.00340	-1.77135	3.70399	-10.97794	-0.21048	0.69227	0.02402	0.00465	-0.01983	-0.00037	-17.16841	-1.97685	10.19349	0.00709	0.00402	0.00305	-0.00022	-0.00036	-0.00001	102.62202	9.47084	-27.30495	-0.16309	-0.02314	0.00003	-0.00659
571			5.70000	6.25445	-3.04086	16.22458	0.56819	-0.08245	0.04666	0.00867	-0.01304	0.00487	0.01126	-0.00895	0.94213	1.34729	-2.46195	2.87837	0.05586	0.32622	0.03523	0.00311	0.02674	-0.00372	-1.76784	3.72445	-10.95361	-0.20104	0.68661	0.02488	-0.00083	-0.02807	-0.00168	-17.15209	-1.93312	10.20584	0.00705	0.00404	0.00305	-0.00013	-0.00026	0.00004	102.61137	9.54294	-27.25980	-0.16211	-0.02345	0.00070	-0.00433
572			5.71000	6.23844	-3.15649	16.15629	0.57292	-0.07722	0.04785	0.01713	-0.01645	0.00820	0.00906	-0.00938	0.93967	1.30000	-2.50323	2.93799	0.04964	0.32309	0.03697	0.00496	0.01568	-0.00362	-1.78122	3.74842	-10.89878	-0.19552	0.68504	0.02601	-0.00550	-0.02901	-0.00313	-17.14624	-1.90041	10.20051	0.00697	0.00400	0.00301	-0.00000	-0.00013	0.00011	102.60631	9.62161	-27.21494	-0.15996	-0.02344	0.00081	-0.00264
573			5.72000	6.21080	-3.30483	16.05575	0.57881	-0.07093	0.04941	0.02746	-0.01816	0.01108	0.00588	-0.00950	0.93791	1.22799	-2.52013	2.98948	0.04013	0.31908	0.03934	0.00561	-0.00018	-0.00288	-1.80918	3.76866	-10.81398	-0.18859	0.68074	0.02767	-0.00879	-0.02048	-0.00474	-17.15287	-1.88470	10.17809	0.00684	0.00392	0.00294	0.00013	0.00003	0.00014	102.60705	9.69744	-27.17219	-0.15701	-0.02319	0.00081	-0.00053
574			5.73000	6.17109	-3.47596	15.93218	0.58574	-0.06580	0.05163	0.03755	-0.01849	0.01324	0.00204	-0.00942	0.93820	1.13621	-2.50443	3.02205	0.02867	0.31355	0.04255	0.00483	-0.01931	-0.00126	-1.84761	3.77667	-10.70089	-0.18182	0.67376	0.03019	-0.01040	-0.00181	-0.00661	-17.17027	-1.89089	10.14447	0.00666	0.00382	0.00288	0.00023	0.00018	0.00013	102.61544	9.76110	-27.13746	-0.15317	-0.02276	0.00109	0.00227
575			5.74000	6.12167	-3.65650	15.79770	0.58976	-0.06262	0.05356	0.04490	-0.01777	0.01411	-0.00162	-0.00887	0.94029	1.03340	-2.45030	3.02472	0.01838	0.30827	0.04531	0.00332	-0.04018	0.00148	-1.89126	3.76364	-10.56240	-0.17602	0.66762	0.03239	-0.01036	0.02639	-0.00847	-17.19502	-1.92033	10.11132	0.00645	0.00372	0.00285	0.00029	0.00029	0.00008	102.63234	9.80340	-27.12303	-0.14976	-0.02243	0.00197	0.00546
576			5.75000	6.06692	-3.83148	15.66608	0.59399	-0.05936	0.05531	0.04827	-0.01563	0.01350	-0.00439	-0.00751	0.94497	0.93086	-2.35449	2.98712	0.00615	0.30820	0.04767	0.00106	-0.06208	0.00531	-1.93459	3.72152	-10.40223	-0.16545	0.66780	0.03392	-0.00852	0.06338	-0.01008	-17.22365	-1.96601	10.08567	0.00625	0.00363	0.00288	0.00031	0.00031	0.00001	102.65734	9.81786	-27.13690	-0.14645	-0.02202	0.00301	0.00887
577			5.76000	6.01214	-3.98610	15.55095	0.59464	-0.05798	0.05647	0.04744	-0.01287	0.01136	-0.00625	-0.00639	0.95051	0.84042	-2.21750	2.90061	-0.00102	0.30904	0.04906	-0.00015	-0.08259	0.00983	-1.97209	3.64349	-10.22500	-0.16085	0.66882	0.03513	-0.00592	0.10637	-0.01136	-17.25241	-2.01279	10.07667	0.00609	0.00356	0.00292	0.00030	0.00022	-0.00007	102.69057	9.80273	-27.18857	-0.14382	-0.02171	0.00419	0.01234
578			5.77000	5.96149	-4.10852	15.46297	0.59330	-0.05774	0.05709	0.04397	-0.00967	0.00821	-0.00684	-0.00544	0.95480	0.77048	-2.04496	2.76187	-0.00599	0.31159	0.04960	-0.00067	-0.09969	0.01410	-1.99984	3.52665	-10.03726	-0.15805	0.66957	0.03615	-0.00293	0.14937	-0.01210	-17.27917	-2.04153	10.08928	0.00593	0.00348	0.00289	0.00026	0.00005	-0.00013	102.73098	9.76073	-27.28169	-0.14189	-0.02157	0.00516	0.01512
579			5.78000	5.91697	-4.19415	15.40664	0.59006	-0.05751	0.05783	0.03944	-0.00651	0.00489	-0.00609	-0.00471	0.95720	0.72344	-1.84652	2.57968	-0.00899	0.31657	0.05001	-0.00071	-0.11080	0.01685	-2.01630	3.37466	-9.84993	-0.15735	0.66939	0.03788	-0.00065	0.18090	-0.01209	-17.30196	-2.04255	10.12218	0.00575	0.00338	0.00277	0.00021	-0.00012	-0.00016	102.77503	9.69702	-27.41079	-0.14093	-0.02161	0.00554	0.01628
580			5.79000	5.87886	-4.24750	15.37971	0.58461	-0.05884	0.05779	0.03454	-0.00420	0.00192	-0.00482	-0.00470	0.95747	0.69193	-1.63902	2.38060	-0.00794	0.31876	0.04958	-0.00052	-0.10945	0.01645	-2.02544	3.20431	-9.68192	-0.16501	0.66108	0.03983	-0.00057	0.18335	-0.01046	-17.31737	-2.02202	10.16465	0.00558	0.00327	0.00260	0.00011	-0.00020	-0.00016	102.81689	9.61843	-27.55767	-0.13971	-0.02146	0.00509	0.01527
581			5.80000	5.84710	-4.27944	15.37709	0.58014	-0.05986	0.05743	0.02953	-0.00303	-0.00029	-0.00399	-0.00523	0.95616	0.65981	-1.44845	2.20416	-0.00640	0.31722	0.04910	-0.00052	-0.09185	0.01274	-2.03648	3.04640	-9.55995	-0.17503	0.64410	0.04156	-0.00411	0.14619	-0.00672	-17.32131	-1.99562	10.20939	0.00548	0.00318	0.00246	-0.00001	-0.00019	-0.00014	102.85092	9.53290	-27.70618	-0.13914	-0.02133	0.00438	0.01225
582			5.81000	5.82140	-4.30459	15.39139	0.57670	-0.05836	0.05809	0.02469	-0.00325	-0.00146	-0.00284	-0.00619	0.95491	0.60648	-1.30376	2.08716	-0.00290	0.31860	0.04977	-0.00037	-0.06325	0.00691	-2.06178	2.93778	-9.50593	-0.18516	0.63431	0.04284	-0.01167	0.07907	-0.00159	-17.31344	-1.97404	10.24668	0.00545	0.00313	0.00236	-0.00011	-0.00014	-0.00010	102.87122	9.44898	-27.83862	-0.13900	-0.02117	0.00345	0.00749
583			5.82000	5.80069	-4.33999	15.41231	0.57358	-0.05611	0.05929	0.02045	-0.00486	-0.00145	-0.00141	-0.00655	0.95167	0.51626	-1.21919	2.04760	-0.00205	0.32189	0.05122	-0.00039	-0.03394	0.00043	-2.11063	2.90210	-9.52253	-0.18741	0.63282	0.04275	-0.02066	0.00369	0.00317	-17.29612	-1.95917	10.26961	0.00550	0.00309	0.00229	-0.00019	-0.00009	-0.00004	102.87410	9.37457	-27.94076	-0.13936	-0.02103	0.00240	0.00174
584			5.83000	5.78342	-4.40040	15.42943	0.56846	-0.05273	0.06090	0.01697	-0.00707	-0.00041	-0.00011	-0.00551	0.94836	0.38719	-1.18272	2.07867	-0.00387	0.32832	0.05326	-0.00095	-0.01688	-0.00489	-2.18372	2.93423	-9.59108	-0.18149	0.64059	0.04151	-0.02681	-0.05149	0.00582	-17.27240	-1.94880	10.27591	0.00558	0.00306	0.00223	-0.00024	-0.00004	0.00003	102.85879	9.31484	-28.00264	-0.14052	-0.02110	0.00167	-0.00474
585			5.84000	5.76825	-4.49210	15.43549	0.56231	-0.04771	0.06333	0.01380	-0.00872	0.00121	0.00195	-0.00359	0.94451	0.23304	-1.16090	2.15337	-0.00726	0.34216	0.05608	-0.00195	-0.01915	-0.00760	-2.27182	3.00028	-9.67981	-0.17153	0.66294	0.04008	-0.02778	-0.06774	0.00588	-17.24785	-1.94055	10.26190	0.00573	0.00305	0.00220	-0.00022	-0.00001	0.00010	102.82363	9.27018	-28.01359	-0.14204	-0.02123	0.00121	-0.01219
586			5.85000	5.75523	-4.61102	15.42873	0.55565	-0.04339	0.06515	0.00950	-0.00951	0.00276	0.00276	-0.00223	0.94096	0.07551	-1.11922	2.23419	-0.00837	0.35223	0.05838	-0.00217	-0.03625	-0.00685	-2.36075	3.05788	-9.75473	-0.17026	0.67923	0.03906	-0.02581	-0.04573	0.00391	-17.23091	-1.93035	10.22768	0.00595	0.00310	0.00225	-0.00012	-0.00001	0.00018	102.76563	9.23760	-27.97039	-0.14458	-0.02137	0.00079	-0.02036
587			5.86000	5.74676	-4.74685	15.41224	0.55031	-0.03868	0.06661	0.00234	-0.00919	0.00375	0.00219	-0.00148	0.93801	-0.06729	-1.04324	2.28799	-0.00915	0.35826	0.06033	-0.00205	-0.05738	-0.00303	-2.43957	3.08207	-9.79143	-0.17429	0.68681	0.03892	-0.02164	-0.00526	0.00076	-17.22860	-1.91023	10.17313	0.00618	0.00318	0.00234	0.00003	-0.00004	0.00026	102.68455	9.21530	-27.87462	-0.14703	-0.02115	-0.00021	-0.02759
588			5.87000	5.74728	-4.88841	15.39165	0.54355	-0.03386	0.06793	-0.00836	-0.00805	0.00407	0.00045	-0.00098	0.93675	-0.18251	-0.93575	2.29155	-0.00756	0.36089	0.06193	-0.00126	-0.07670	0.00309	-2.50186	3.06760	-9.77671	-0.18073	0.68809	0.03949	-0.01547	0.03954	-0.00313	-17.24000	-1.87737	10.10874	0.00640	0.00331	0.00249	0.00015	-0.00010	0.00031	102.58693	9.20464	-27.74328	-0.14962	-0.02077	-0.00134	-0.03191
589			5.88000	5.76088	-5.02498	15.37108	0.53503	-0.03226	0.06901	-0.02126	-0.00708	0.00412	-0.00236	0.00036	0.93846	-0.25732	-0.79997	2.23009	-0.00672	0.35817	0.06303	-0.00059	-0.09281	0.01028	-2.54232	3.01234	-9.70337	-0.18223	0.68120	0.04052	-0.00712	0.08477	-0.00745	-17.25888	-1.83449	10.04854	0.00662	0.00349	0.00267	0.00020	-0.00017	0.00030	102.48389	9.20928	-27.60110	-0.15244	-0.02052	-0.00195	-0.03231
590			5.89000	5.78906	-5.14554	15.34867	0.52720	-0.03321	0.06974	-0.03380	-0.00604	0.00459	-0.00460	0.00317	0.94515	-0.28136	-0.63970	2.10336	-0.00889	0.35796	0.06334	0.00000	-0.10409	0.01649	-2.55731	2.91584	-9.57220	-0.17481	0.67867	0.04134	0.00146	0.12391	-0.01140	-17.27874	-1.78560	10.00301	0.00682	0.00369	0.00287	0.00020	-0.00023	0.00024	102.38742	9.23271	-27.47226	-0.15538	-0.02059	-0.00181	-0.02883
591			5.90000	5.82948	-5.23993	15.31684	0.52073	-0.03468	0.06973	-0.04298	-0.00445	0.00584	-0.00515	0.00658	0.95615	-0.25368	-0.46815	1.93023	-0.01042	0.36507	0.06248	0.00088	-0.10824	0.01970	-2.54828	2.78930	-9.39662	-0.16460	0.68796	0.04133	0.00793	0.14917	-0.01384	-17.29463	-1.73589	9.97695	0.00698	0.00386	0.00302	0.00014	-0.00027	0.00015	102.30750	9.27529	-27.37540	-0.15816	-0.02096	-0.00114	-0.02235
592			5.91000	5.87625	-5.30170	15.26785	0.51881	-0.03686	0.06923	-0.04697	-0.00245	0.00758	-0.00454	0.00856	0.96923	-0.18165	-0.30146	1.74060	-0.00792	0.37480	0.06093	0.00122	-0.10456	0.01946	-2.52020	2.65065	-9.19955	-0.16174	0.70204	0.04113	0.01245	0.15745	-0.01442	-17.30297	-1.69315	9.97079	0.00711	0.00397	0.00310	0.00005	-0.00024	0.00005	102.24979	9.33271	-27.32149	-0.16066	-0.02161	-0.00014	-0.01455
593			5.92000	5.92238	-5.32863	15.19938	0.52022	-0.03934	0.06784	-0.04559	-0.00013	0.00897	-0.00378	0.00723	0.98133	-0.07575	-0.14959	1.56322	0.00460	0.38160	0.05859	-0.00094	-0.09479	0.01644	-2.47814	2.51495	-9.00622	-0.17857	0.71257	0.04091	0.01703	0.15082	-0.01322	-17.30207	-1.66561	9.98123	0.00721	0.00404	0.00312	-0.00006	-0.00015	-0.00006	102.21392	9.39619	-27.31256	-0.16278	-0.02239	0.00091	-0.00712
594			5.93000	5.96268	-5.32118	15.11684	0.52426	-0.04322	0.06500	-0.04057	0.00242	0.00907	-0.00236	0.00407	0.99074	0.05333	-0.01727	1.41860	0.02081	0.38710	0.05492	-0.00492	-0.08162	0.01184	-2.42674	2.39237	-8.83964	-0.20252	0.72234	0.03932	0.02128	0.13401	-0.01018	-17.29179	-1.65863	10.00305	0.00732	0.00407	0.00313	-0.00017	-0.00003	-0.00014	102.19594	9.45460	-27.34412	-0.16434	-0.02311	0.00188	-0.00096
595			5.94000	5.99566	-5.28130	15.03300	0.53059	-0.04629	0.06190	-0.03447	0.00504	0.00749	-0.00017	-0.00035	0.99635	0.19553	0.09217	1.31629	0.03826	0.39405	0.05112	-0.00964	-0.06581	0.00737	-2.36980	2.29002	-8.71854	-0.22858	0.73481	0.03709	0.02468	0.10997	-0.00622	-17.27327	-1.67204	10.03187	0.00742	0.00408	0.00313	-0.00026	0.00007	-0.00020	102.19129	9.49712	-27.40933	-0.16517	-0.02373	0.00292	0.00358
596			5.95000	6.02318	-5.21167	14.96530	0.53799	-0.04909	0.05943	-0.02906	0.00753	0.00430	0.00197	-0.00457	0.99656	0.34195	0.17452	1.25398	0.05117	0.39846	0.04811	-0.01289	-0.04617	0.00399	-2.31042	2.21308	-8.65472	-0.24752	0.74191	0.03515	0.02617	0.07973	-0.00214	-17.24958	-1.69965	10.06504	0.00749	0.00408	0.00313	-0.00030	0.00013	-0.00021	102.19498	9.51493	-27.50060	-0.16615	-0.02441	0.00419	0.00599
597			5.96000	6.04830	-5.11526	14.93161	0.54517	-0.05399	0.05743	-0.02455	0.01022	-0.00001	0.00390	-0.00746	0.99393	0.48406	0.22533	1.22199	0.05768	0.39880	0.04564	-0.01369	-0.02351	0.00171	-2.25114	2.16415	-8.65368	-0.25501	0.74258	0.03326	0.02520	0.04689	0.00166	-17.22585	-1.73058	10.09501	0.00754	0.00406	0.00311	-0.00029	0.00013	-0.00020	102.20060	9.50219	-27.60286	-0.16599	-0.02460	0.00479	0.00638
598			5.97000	6.07268	-4.99586	14.94261	0.54867	-0.05941	0.05515	-0.01991	0.01287	-0.00438	0.00565	-0.00901	0.98992	0.61382	0.24228	1.21147	0.06179	0.39730	0.04291	-0.01296	-0.00030	0.00007	-2.19491	2.14303	-8.71486	-0.25539	0.74080	0.03067	0.02233	0.01527	0.00473	-17.20367	-1.75759	10.12412	0.00755	0.00403	0.00307	-0.00030	0.00010	-0.00021	102.20458	9.45821	-27.70905	-0.16524	-0.02429	0.00445	0.00637
599			5.98000	6.09538	-4.85879	14.99599	0.54967	-0.06322	0.05291	-0.01445	0.01492	-0.00768	0.00749	-0.00925	0.98552	0.72444	0.22608	1.22009	0.06323	0.39780	0.04018	-0.01094	0.02201	-0.00131	-2.14427	2.14735	-8.83146	-0.24883	0.74218	0.02743	0.01825	-0.01330	0.00660	-17.17786	-1.77967	10.16124	0.00752	0.00401	0.00303	-0.00040	0.00005	-0.00027	102.20940	9.38992	-27.81811	-0.16405	-0.02373	0.00376	0.00765
600			5.99000	6.11433	-4.70933	15.07978	0.55088	-0.06707	0.05141	-0.00868	0.01673	-0.00959	0.00983	-0.00930	0.98272	0.81222	0.17833	1.24787	0.06502	0.40080	0.03819	-0.00868	0.04335	-0.00250	-2.10053	2.17391	-8.98980	-0.24374	0.75017	0.02453	0.01440	-0.03890	0.00733	-17.13971	-1.80063	10.21660	0.00746	0.00400	0.00302	-0.00057	0.00001	-0.00036	102.22158	9.31003	-27.93203	-0.16284	-0.02336	0.00389	0.01021
601			6.00000	6.12839	-4.55177	15.17880	0.55255	-0.06975	0.04957	-0.00343	0.01802	-0.01003	0.01169	-0.00954	0.97977	0.87760	0.10105	1.29318	0.06668	0.40262	0.03613	-0.00650	0.06260	-0.00335	-2.06359	2.21934	-9.17192	-0.24134	0.75678	0.02159	0.01135	-0.06153	0.00702	-17.08642	-1.82360	10.28999	0.00739	0.00402	0.00304	-0.00070	0.00000	-0.00042	102.24430	9.23154	-28.04632	-0.16184	-0.02342	0.00532	0.01214
602			6.01000	6.13728	-4.39012	15.27942	0.55245	-0.07208	0.04745	0.00152	0.01891	-0.00945	0.01261	-0.00905	0.97512	0.92412	-0.00145	1.35133	0.06574	0.40048	0.03415	-0.00447	0.07689	-0.00370	-2.03228	2.28047	-9.35918	-0.23614	0.75665	0.01897	0.00906	-0.07977	0.00609	-17.02587	-1.84808	10.36739	0.00732	0.00405	0.00309	-0.00070	0.00002	-0.00040	102.27303	9.16333	-28.14717	-0.16071	-0.02365	0.00740	0.01145
603			6.02000	6.14019	-4.22845	15.37410	0.55411	-0.07408	0.04634	0.00759	0.01928	-0.00875	0.01290	-0.00838	0.96911	0.95552	-0.12093	1.41369	0.06132	0.39600	0.03345	-0.00269	0.08330	-0.00353	-2.00510	2.35316	-9.53588	-0.22899	0.75277	0.01791	0.00757	-0.09043	0.00526	-16.97280	-1.87142	10.42918	0.00724	0.00408	0.00316	-0.00052	0.00004	-0.00028	102.29837	9.11014	-28.21915	-0.15913	-0.02371	0.00926	0.00784
604			6.03000	6.13515	-4.07052	15.46316	0.55855	-0.07573	0.04580	0.01571	0.01913	-0.00828	0.01253	-0.00840	0.96318	0.97416	-0.24448	1.46822	0.05599	0.38980	0.03356	-0.00134	0.07958	-0.00278	-1.98077	2.42983	-9.69107	-0.22375	0.74637	0.01798	0.00690	-0.08779	0.00450	-16.94091	-1.88974	10.46073	0.00712	0.00410	0.00324	-0.00021	0.00006	-0.00010	102.31242	9.07531	-28.25474	-0.15704	-0.02347	0.01054	0.00268
605			6.04000	6.12041	-3.91847	15.54947	0.56152	-0.07776	0.04499	0.02468	0.01893	-0.00791	0.01182	-0.00983	0.95820	0.98251	-0.35643	1.50457	0.05696	0.38233	0.03352	-0.00050	0.06652	-0.00157	-1.95783	2.49779	-9.81838	-0.22902	0.73901	0.01852	0.00719	-0.06865	0.00369	-16.93831	-1.89791	10.45668	0.00696	0.00409	0.00330	0.00014	0.00005	0.00011	102.31194	9.06309	-28.25690	-0.15466	-0.02303	0.01120	-0.00235
606			6.05000	6.09645	-3.77165	15.63407	0.56286	-0.08129	0.04386	0.03251	0.01921	-0.00756	0.01167	-0.01170	0.95304	0.98398	-0.44475	1.51853	0.06020	0.37551	0.03309	0.00029	0.05070	-0.00037	-1.93506	2.54402	-9.91576	-0.23797	0.73209	0.01926	0.00742	-0.04144	0.00291	-16.96605	-1.89135	10.42096	0.00676	0.00407	0.00333	0.00045	-0.00000	0.00028	102.29787	9.07751	-28.23673	-0.15229	-0.02255	0.01134	-0.00612
607			6.06000	6.06528	-3.62820	15.71751	0.56457	-0.08476	0.04273	0.03866	0.01969	-0.00733	0.01186	-0.01322	0.94977	0.97688	-0.51136	1.51476	0.06227	0.37083	0.03261	0.00187	0.04262	0.00025	-1.91457	2.56845	-9.98911	-0.24713	0.72510	0.02043	0.00536	-0.02734	0.00251	-17.01799	-1.86920	10.36449	0.00651	0.00403	0.00330	0.00064	-0.00006	0.00038	102.27341	9.12038	-28.20905	-0.15029	-0.02222	0.01122	-0.00841
608			6.07000	6.02858	-3.48615	15.80164	0.56512	-0.08642	0.04192	0.04376	0.02008	-0.00738	0.01312	-0.01449	0.94934	0.94975	-0.57629	1.50762	0.06649	0.37290	0.03234	0.00519	0.05052	-0.00003	-1.90397	2.59191	-10.05514	-0.25938	0.72767	0.02175	-0.00099	-0.04472	0.00280	-17.08284	-1.83590	10.30114	0.00626	0.00397	0.00323	0.00068	-0.00011	0.00038	102.24161	9.19045	-28.18737	-0.14900	-0.02213	0.01094	-0.00955
609			6.08000	5.98703	-3.34217	15.89040	0.56704	-0.08789	0.04089	0.04862	0.02090	-0.00775	0.01520	-0.01506	0.94953	0.88749	-0.66659	1.51323	0.06737	0.37846	0.03189	0.00991	0.07388	-0.00100	-1.91236	2.64376	-10.13440	-0.26658	0.73735	0.02203	-0.01157	-0.09391	0.00367	-17.14646	-1.80006	10.24489	0.00606	0.00392	0.00314	0.00057	-0.00012	0.00029	102.20448	9.28373	-28.18112	-0.14847	-0.02223	0.01035	-0.00982
610			6.09000	5.94123	-3.19251	15.98943	0.56939	-0.08916	0.04009	0.05292	0.02195	-0.00854	0.01723	-0.01481	0.94913	0.78066	-0.80048	1.54007	0.06435	0.38343	0.03192	0.01432	0.10372	-0.00211	-1.94503	2.74420	-10.24145	-0.26763	0.74902	0.02161	-0.02312	-0.15790	0.00477	-17.19358	-1.77074	10.20913	0.00596	0.00387	0.00305	0.00033	-0.00011	0.00014	102.16446	9.39367	-28.19591	-0.14858	-0.02248	0.00962	-0.00919
611			6.10000	5.89240	-3.03630	16.10444	0.56988	-0.09087	0.03951	0.05586	0.02288	-0.00969	0.01841	-0.01358	0.94754	0.63132	-0.97750	1.58500	0.05846	0.38391	0.03248	0.01655	0.12539	-0.00279	-1.99951	2.89383	-10.37934	-0.26306	0.75640	0.02072	-0.03101	-0.20864	0.00557	-17.21136	-1.75296	10.20418	0.00594	0.00387	0.00301	0.00001	-0.00010	-0.00004	102.12508	9.51128	-28.23332	-0.14926	-0.02294	0.00922	-0.00786
612			6.11000	5.84209	-2.87669	16.23984	0.56954	-0.09220	0.03917	0.05760	0.02298	-0.01104	0.01869	-0.01160	0.94573	0.45463	-1.17573	1.63448	0.05012	0.38129	0.03349	0.01556	0.12776	-0.00261	-2.06505	3.07089	-10.53888	-0.25431	0.75948	0.01964	-0.03186	-0.22239	0.00577	-17.19429	-1.74644	10.23236	0.00598	0.00390	0.00301	-0.00033	-0.00010	-0.00020	102.08875	9.62540	-28.28872	-0.15011	-0.02355	0.00931	-0.00642
613			6.12000	5.79113	-2.71928	16.39711	0.57210	-0.09380	0.03978	0.05925	0.02227	-0.01259	0.01879	-0.00868	0.94538	0.27387	-1.36213	1.67132	0.03604	0.37896	0.03545	0.01078	0.11085	-0.00157	-2.12570	3.24129	-10.70393	-0.23772	0.76173	0.01923	-0.02488	-0.19570	0.00557	-17.14578	-1.74790	10.28715	0.00607	0.00396	0.00306	-0.00060	-0.00010	-0.00032	102.05616	9.72508	-28.35214	-0.15092	-0.02418	0.00980	-0.00547
614			6.13000	5.73921	-2.56949	16.57344	0.57663	-0.09481	0.04070	0.06127	0.02074	-0.01389	0.01839	-0.00636	0.94761	0.11058	-1.51117	1.68366	0.02350	0.37637	0.03761	0.00607	0.08268	0.00004	-2.16695	3.37737	-10.86012	-0.22609	0.76171	0.01980	-0.01416	-0.14307	0.00525	-17.07631	-1.75280	10.35524	0.00616	0.00403	0.00314	-0.00076	-0.00011	-0.00035	102.02657	9.80249	-28.41089	-0.15155	-0.02474	0.01050	-0.00548
615			6.14000	5.68570	-2.43082	16.76152	0.58204	-0.09515	0.04198	0.06340	0.01880	-0.01478	0.01742	-0.00535	0.95126	-0.02184	-1.61390	1.66953	0.01542	0.37238	0.03996	0.00309	0.05276	0.00177	-2.18014	3.46781	-11.00002	-0.22297	0.75805	0.02171	-0.00228	-0.08372	0.00505	-17.00030	-1.75618	10.41961	0.00626	0.00409	0.00322	-0.00077	-0.00011	-0.00029	101.99767	9.85461	-28.45234	-0.15203	-0.02511	0.01109	-0.00681
616			6.15000	5.63050	-2.30426	16.95285	0.58916	-0.09414	0.04305	0.06531	0.01676	-0.01508	0.01623	-0.00499	0.95498	-0.11757	-1.67358	1.63295	0.00770	0.36912	0.04190	0.00106	0.02700	0.00330	-2.16291	3.51392	-11.12239	-0.21946	0.75363	0.02379	0.00918	-0.03050	0.00480	-16.93193	-1.75437	10.46347	0.00635	0.00414	0.00329	-0.00066	-0.00009	-0.00015	101.96564	9.88316	-28.46679	-0.15239	-0.02519	0.01114	-0.00927
617			6.16000	5.57395	-2.18848	17.14117	0.59680	-0.09236	0.04376	0.06643	0.01515	-0.01491	0.01430	-0.00589	0.95814	-0.17708	-1.69791	1.57925	0.00326	0.36319	0.04331	0.00026	0.00681	0.00452	-2.11822	3.52282	-11.22971	-0.22081	0.74392	0.02614	0.01868	0.01203	0.00463	-16.88034	-1.74671	10.47550	0.00643	0.00415	0.00332	-0.00047	-0.00005	0.00005	101.92812	9.89394	-28.45126	-0.15267	-0.02503	0.01068	-0.01199
618			6.17000	5.51711	-2.07930	17.32340	0.60462	-0.09081	0.04466	0.06599	0.01451	-0.01468	0.01221	-0.00729	0.96034	-0.20523	-1.69543	1.51348	-0.00062	0.35616	0.04474	-0.00002	-0.00737	0.00541	-2.05348	3.50285	-11.32614	-0.22084	0.73180	0.02877	0.02479	0.04353	0.00462	-16.84816	-1.73516	10.45180	0.00647	0.00414	0.00333	-0.00028	-0.00000	0.00025	101.88542	9.89542	-28.41002	-0.15315	-0.02488	0.01032	-0.01425
619			6.18000	5.46187	-1.96999	17.49882	0.61396	-0.08950	0.04589	0.06355	0.01495	-0.01462	0.01042	-0.00852	0.96288	-0.20889	-1.67470	1.44060	-0.00639	0.35025	0.04637	0.00003	-0.01618	0.00602	-1.97823	3.46125	-11.41621	-0.21595	0.72029	0.03137	0.02654	0.06599	0.00477	-16.83369	-1.72144	10.39200	0.00646	0.00413	0.00334	-0.00011	0.00006	0.00044	101.83895	9.89608	-28.34950	-0.15312	-0.02472	0.01039	-0.01579
620			6.19000	5.41036	-1.85400	17.66892	0.62034	-0.08915	0.04718	0.05890	0.01629	-0.01479	0.00920	-0.00939	0.96436	-0.19584	-1.64302	1.36453	-0.01055	0.34453	0.04786	0.00028	-0.02130	0.00636	-1.90192	3.40392	-11.50412	-0.21038	0.70871	0.03375	0.02482	0.08178	0.00508	-16.83366	-1.70659	10.30271	0.00640	0.00410	0.00334	0.00004	0.00010	0.00060	101.78940	9.90146	-28.28110	-0.15334	-0.02480	0.01115	-0.01707
621			6.20000	5.36398	-1.72772	17.83676	0.62442	-0.08921	0.04835	0.05338	0.01791	-0.01510	0.00916	-0.01005	0.96514	-0.17457	-1.60437	1.28799	-0.01244	0.34178	0.04901	0.00041	-0.02504	0.00639	-1.83252	3.33482	-11.59334	-0.20600	0.70200	0.03556	0.02075	0.09391	0.00550	-16.84634	-1.68834	10.18741	0.00633	0.00408	0.00335	0.00016	0.00011	0.00072	101.73528	9.91351	-28.21042	-0.15279	-0.02477	0.01195	-0.01828
622			6.21000	5.32249	-1.59153	18.00391	0.62547	-0.08839	0.04890	0.04878	0.01902	-0.01524	0.00981	-0.01139	0.96546	-0.15396	-1.55952	1.21490	-0.00801	0.34095	0.04942	0.00020	-0.02869	0.00598	-1.77591	3.25638	-11.68641	-0.21122	0.69866	0.03674	0.01591	0.10395	0.00593	-16.86997	-1.66458	10.05705	0.00624	0.00407	0.00336	0.00026	0.00009	0.00076	101.67547	9.93159	-28.14645	-0.15140	-0.02447	0.01230	-0.01889
623			6.22000	5.28385	-1.44901	18.16965	0.62503	-0.08633	0.04989	0.04674	0.01919	-0.01542	0.01165	-0.01199	0.96416	-0.14267	-1.50831	1.14896	-0.00471	0.34538	0.05022	0.00001	-0.03250	0.00541	-1.73539	3.17015	-11.78379	-0.21352	0.70235	0.03778	0.01003	0.11290	0.00635	-16.90111	-1.63595	9.93151	0.00615	0.00406	0.00335	0.00031	0.00003	0.00067	101.61094	9.95407	-28.10250	-0.14912	-0.02381	0.01180	-0.01805
624			6.23000	5.24514	-1.30522	18.33326	0.62424	-0.08339	0.05061	0.04761	0.01839	-0.01547	0.01393	-0.01077	0.96089	-0.14754	-1.45200	1.09114	-0.00911	0.35283	0.05087	-0.00025	-0.03542	0.00488	-1.71111	3.07811	-11.88468	-0.20281	0.70738	0.03787	0.00425	0.11890	0.00652	-16.93369	-1.60669	9.83702	0.00608	0.00404	0.00333	0.00030	-0.00004	0.00042	101.54549	9.97873	-28.09586	-0.14651	-0.02300	0.01052	-0.01541
625			6.24000	5.20389	-1.16535	18.49534	0.62237	-0.08150	0.05089	0.05029	0.01707	-0.01538	0.01547	-0.00884	0.95646	-0.17170	-1.39358	1.03871	-0.01680	0.35639	0.05123	-0.00100	-0.03612	0.00465	-1.70045	2.98354	-11.98712	-0.18849	0.70508	0.03748	0.00032	0.11924	0.00643	-16.96092	-1.58230	9.79607	0.00603	0.00400	0.00328	0.00024	-0.00012	0.00009	101.48367	10.00194	-28.14140	-0.14441	-0.02239	0.00899	-0.01164
626			6.25000	5.15914	-1.03476	18.65634	0.61870	-0.08076	0.05118	0.05286	0.01530	-0.01518	0.01604	-0.00629	0.95222	-0.21339	-1.33619	0.98670	-0.02623	0.35577	0.05168	-0.00224	-0.03459	0.00484	-1.69864	2.89025	-12.08715	-0.17202	0.69596	0.03714	-0.00139	0.11372	0.00604	-16.97894	-1.56604	9.81789	0.00599	0.00395	0.00321	0.00015	-0.00018	-0.00025	101.42753	10.01849	-28.24323	-0.14349	-0.02217	0.00738	-0.00795
627			6.26000	5.11178	-0.91857	18.81443	0.61730	-0.07998	0.05155	0.05384	0.01295	-0.01460	0.01543	-0.00402	0.94889	-0.26685	-1.28258	0.93105	-0.03764	0.35117	0.05234	-0.00373	-0.03079	0.00518	-1.69999	2.80192	-12.17925	-0.15601	0.67988	0.03718	-0.00130	0.10277	0.00538	-16.98685	-1.55789	9.89679	0.00596	0.00387	0.00311	0.00005	-0.00023	-0.00051	101.37660	10.02345	-28.39193	-0.14382	-0.02221	0.00538	-0.00500
628			6.27000	5.06418	-0.82099	18.96315	0.61795	-0.07931	0.05186	0.05200	0.01029	-0.01322	0.01418	-0.00331	0.94690	-0.32451	-1.23625	0.87277	-0.04494	0.34369	0.05301	-0.00450	-0.02454	0.00521	-1.69978	2.72203	-12.25835	-0.15082	0.66142	0.03775	-0.00020	0.08830	0.00453	-16.98275	-1.55662	10.01838	0.00591	0.00378	0.00299	-0.00009	-0.00025	-0.00068	101.33089	10.01549	-28.56970	-0.14470	-0.02232	0.00312	-0.00259
629			6.28000	5.01941	-0.74469	19.09232	0.61987	-0.07765	0.05289	0.04680	0.00744	-0.01110	0.01351	-0.00351	0.94539	-0.37914	-1.20140	0.81798	-0.04922	0.33937	0.05437	-0.00441	-0.01661	0.00467	-1.69474	2.65308	-12.32147	-0.15101	0.65055	0.03918	0.00143	0.07337	0.00362	-16.96271	-1.56185	10.16824	0.00585	0.00370	0.00288	-0.00026	-0.00025	-0.00076	101.29219	9.99722	-28.75907	-0.14635	-0.02266	0.00170	-0.00047
630			6.29000	4.98073	-0.69057	19.19304	0.62260	-0.07582	0.05431	0.03827	0.00473	-0.00840	0.01381	-0.00346	0.94352	-0.42514	-1.18084	0.77395	-0.05450	0.33943	0.05609	-0.00388	-0.00814	0.00359	-1.68382	2.59598	-12.36806	-0.14778	0.64856	0.04084	0.00303	0.05953	0.00267	-16.92407	-1.57238	10.33079	0.00579	0.00363	0.00279	-0.00044	-0.00023	-0.00079	101.26250	9.97245	-28.94228	-0.14767	-0.02303	0.00143	0.00165
631			6.30000	4.95108	-0.65814	19.26262	0.62374	-0.07353	0.05541	0.02727	0.00223	-0.00562	0.01419	-0.00347	0.94229	-0.45917	-1.17448	0.74445	-0.05696	0.34069	0.05750	-0.00282	-0.00048	0.00229	-1.66768	2.55014	-12.39945	-0.14723	0.65000	0.04238	0.00426	0.04718	0.00179	-16.86690	-1.58645	10.49856	0.00576	0.00361	0.00276	-0.00061	-0.00022	-0.00078	101.24392	9.94424	-29.11146	-0.14936	-0.02354	0.00225	0.00389
632			6.31000	4.93196	-0.64595	19.30584	0.62445	-0.07206	0.05572	0.01569	-0.00004	-0.00341	0.01393	-0.00310	0.94153	-0.48092	-1.17961	0.72835	-0.06026	0.33933	0.05815	-0.00181	0.00509	0.00121	-1.64842	2.51424	-12.41891	-0.14463	0.64732	0.04332	0.00472	0.03652	0.00110	-16.79440	-1.59979	10.66335	0.00576	0.00362	0.00277	-0.00074	-0.00023	-0.00075	101.23733	9.91601	-29.26077	-0.15087	-0.02397	0.00346	0.00601
633			6.32000	4.92309	-0.65277	19.33248	0.62382	-0.07263	0.05526	0.00492	-0.00234	-0.00212	0.01290	-0.00274	0.94105	-0.49305	-1.19187	0.72070	-0.06230	0.33318	0.05799	-0.00101	0.00785	0.00063	-1.62888	2.48636	-12.43042	-0.14359	0.63808	0.04367	0.00448	0.02789	0.00066	-16.71090	-1.60823	10.81722	0.00579	0.00367	0.00282	-0.00084	-0.00024	-0.00069	101.24212	9.89266	-29.38706	-0.15203	-0.02427	0.00466	0.00772
634			6.33000	4.92345	-0.67897	19.35276	0.62315	-0.07294	0.05503	-0.00446	-0.00491	-0.00162	0.01147	-0.00266	0.94087	-0.49931	-1.20673	0.71609	-0.06320	0.32580	0.05797	-0.00057	0.00820	0.00047	-1.61183	2.46466	-12.43770	-0.14392	0.62696	0.04415	0.00364	0.02123	0.00043	-16.62112	-1.60928	10.95257	0.00584	0.00373	0.00290	-0.00088	-0.00025	-0.00059	101.25636	9.87946	-29.48854	-0.15285	-0.02451	0.00581	0.00857
635			6.34000	4.93176	-0.72678	19.37271	0.62211	-0.07222	0.05526	-0.01238	-0.00771	-0.00137	0.00975	-0.00223	0.93988	-0.50321	-1.22079	0.71163	-0.06572	0.31851	0.05828	-0.00045	0.00741	0.00036	-1.59936	2.44790	-12.44266	-0.14016	0.61413	0.04474	0.00232	0.01544	0.00026	-16.53139	-1.60127	11.06116	0.00588	0.00379	0.00297	-0.00085	-0.00026	-0.00043	101.27625	9.87973	-29.56257	-0.15331	-0.02475	0.00696	0.00801
636			6.35000	4.94674	-0.79839	19.39168	0.62076	-0.07263	0.05510	-0.01941	-0.01078	-0.00071	0.00769	-0.00153	0.93843	-0.50704	-1.23346	0.70920	-0.06966	0.30881	0.05807	-0.00047	0.00722	-0.00018	-1.59257	2.43605	-12.44523	-0.13371	0.59631	0.04472	0.00088	0.00925	0.00002	-16.45004	-1.58260	11.13456	0.00590	0.00382	0.00300	-0.00073	-0.00025	-0.00023	101.29621	9.89347	-29.60512	-0.15342	-0.02503	0.00807	0.00543
637			6.36000	4.96798	-0.89502	19.40210	0.61936	-0.07410	0.05388	-0.02699	-0.01414	0.00085	0.00574	-0.00049	0.93928	-0.51107	-1.24755	0.71537	-0.07345	0.29909	0.05670	-0.00036	0.00902	-0.00138	-1.59175	2.43015	-12.44357	-0.12690	0.57809	0.04340	-0.00040	0.00189	-0.00044	-16.38657	-1.55268	11.16525	0.00591	0.00383	0.00301	-0.00051	-0.00024	0.00002	101.30840	9.91651	-29.61151	-0.15337	-0.02537	0.00910	0.00035
638			6.37000	4.99664	-1.01774	19.39267	0.61951	-0.07377	0.05273	-0.03669	-0.01722	0.00332	0.00480	0.00081	0.94331	-0.51325	-1.26776	0.73734	-0.07671	0.29592	0.05534	0.00015	0.01324	-0.00299	-1.59671	2.43198	-12.43378	-0.11955	0.57007	0.04175	-0.00143	-0.00719	-0.00122	-16.35006	-1.51172	11.14750	0.00592	0.00382	0.00298	-0.00021	-0.00022	0.00029	101.30359	9.94068	-29.57724	-0.15336	-0.02570	0.00986	-0.00743
639			6.38000	5.03487	-1.16778	19.35356	0.62002	-0.07166	0.05161	-0.04872	-0.01980	0.00636	0.00494	0.00124	0.94778	-0.51016	-1.29826	0.77784	-0.07518	0.29801	0.05396	0.00108	0.01923	-0.00454	-1.60694	2.44365	-12.40961	-0.11958	0.57239	0.04004	-0.00228	-0.01823	-0.00240	-16.34820	-1.45937	11.07735	0.00594	0.00379	0.00294	0.00016	-0.00019	0.00056	101.27251	9.95518	-29.49770	-0.15342	-0.02588	0.01002	-0.01743
640			6.39000	5.08424	-1.34566	19.27974	0.62070	-0.06967	0.05082	-0.06216	-0.02218	0.00954	0.00633	0.00089	0.94989	-0.49900	-1.34084	0.83435	-0.07051	0.30386	0.05288	0.00212	0.02569	-0.00560	-1.62153	2.46655	-12.36403	-0.12421	0.58478	0.03865	-0.00295	-0.03074	-0.00394	-16.38492	-1.39436	10.95488	0.00594	0.00376	0.00290	0.00053	-0.00018	0.00080	101.20908	9.94921	-29.37067	-0.15322	-0.02562	0.00905	-0.02794
641			6.40000	5.14520	-1.55022	19.17170	0.62159	-0.06468	0.05131	-0.07619	-0.02300	0.01256	0.00921	-0.00012	0.94915	-0.47851	-1.39409	0.90005	-0.06330	0.31823	0.05298	0.00300	0.03154	-0.00593	-1.63924	2.50056	-12.29102	-0.13153	0.61419	0.03837	-0.00340	-0.04334	-0.00581	-16.45742	-1.31612	10.78769	0.00593	0.00375	0.00287	0.00083	-0.00019	0.00098	101.11478	9.91601	-29.20064	-0.15231	-0.02467	0.00658	-0.03597
642			6.41000	5.21800	-1.77675	19.03695	0.62180	-0.05776	0.05275	-0.09029	-0.02202	0.01481	0.01048	-0.00165	0.94379	-0.44772	-1.45334	0.96364	-0.05666	0.32767	0.05419	0.00376	0.03413	-0.00510	-1.65884	2.54242	-12.18809	-0.14082	0.63537	0.03963	-0.00367	-0.05121	-0.00797	-16.55347	-1.22868	10.59470	0.00591	0.00376	0.00289	0.00097	-0.00019	0.00105	101.00144	9.85635	-29.00457	-0.15062	-0.02314	0.00303	-0.03854
643			6.42000	5.30285	-2.01460	18.89105	0.61805	-0.05248	0.05526	-0.10277	-0.02022	0.01562	0.00850	-0.00204	0.93825	-0.40521	-1.51258	1.00879	-0.05266	0.32518	0.05656	0.00459	0.03231	-0.00264	-1.67944	2.58622	-12.05774	-0.14621	0.63630	0.04263	-0.00373	-0.05028	-0.01031	-16.65411	-1.14218	10.40311	0.00589	0.00379	0.00293	0.00093	-0.00017	0.00100	100.88844	9.77837	-28.80958	-0.14913	-0.02164	-0.00018	-0.03510
644			6.43000	5.39873	-2.24637	18.75504	0.61463	-0.05097	0.05782	-0.11198	-0.01835	0.01434	0.00387	-0.00159	0.93914	-0.34925	-1.56681	1.01789	-0.05039	0.31253	0.05897	0.00555	0.02752	0.00155	-1.70072	2.62481	-11.90802	-0.14942	0.62212	0.04605	-0.00375	-0.04083	-0.01227	-16.74185	-1.06837	10.23582	0.00588	0.00383	0.00300	0.00075	-0.00012	0.00083	100.79358	9.69315	-28.64055	-0.14785	-0.02051	-0.00210	-0.02705
645			6.44000	5.50223	-2.45194	18.64676	0.61501	-0.05019	0.06009	-0.11644	-0.01532	0.01151	-0.00136	-0.00042	0.94807	-0.27822	-1.61364	0.97923	-0.05052	0.30029	0.06088	0.00682	0.02262	0.00647	-1.72230	2.65234	-11.75009	-0.14687	0.60890	0.04878	-0.00358	-0.02701	-0.01320	-16.80601	-1.01683	10.11005	0.00587	0.00388	0.00307	0.00050	-0.00005	0.00059	100.72797	9.61079	-28.51766	-0.14794	-0.02010	-0.00237	-0.01689
646			6.45000	5.60794	-2.61537	18.56997	0.61384	-0.05005	0.06142	-0.11396	-0.01151	0.00864	-0.00478	0.00208	0.96003	-0.19125	-1.65369	0.89648	-0.05131	0.29518	0.06136	0.00818	0.01944	0.01013	-1.74307	2.66631	-11.59624	-0.13510	0.60735	0.04956	-0.00303	-0.01350	-0.01257	-16.84274	-0.99118	10.02870	0.00586	0.00391	0.00311	0.00022	0.00004	0.00033	100.69519	9.53967	-28.44655	-0.14832	-0.02009	-0.00167	-0.00614
647			6.46000	5.70892	-2.73000	18.51190	0.61329	-0.05017	0.06215	-0.10405	-0.00743	0.00750	-0.00532	0.00509	0.97201	-0.08995	-1.68973	0.79019	-0.05243	0.29942	0.06083	0.00937	0.01889	0.01087	-1.76151	2.66898	-11.45859	-0.11734	0.62026	0.04881	-0.00225	-0.00457	-0.01057	-16.85093	-0.99184	9.99065	0.00586	0.00389	0.00311	-0.00006	0.00012	0.00008	100.69559	9.48577	-28.42715	-0.14881	-0.02037	-0.00041	0.00420
648			6.47000	5.79663	-2.79803	18.44916	0.61568	-0.05046	0.06218	-0.08629	-0.00358	0.00890	-0.00384	0.00542	0.98259	0.01948	-1.72633	0.69181	-0.04523	0.30715	0.05941	0.00833	0.02147	0.00808	-1.77661	2.66714	-11.34778	-0.11568	0.63948	0.04744	-0.00191	-0.00411	-0.00776	-16.83184	-1.01601	9.98971	0.00586	0.00383	0.00307	-0.00031	0.00019	-0.00012	100.72656	9.45233	-28.45228	-0.14899	-0.02082	0.00123	0.01307
649			6.48000	5.86196	-2.82747	18.35680	0.61822	-0.04984	0.06093	-0.06093	-0.00028	0.01249	-0.00154	0.00224	0.98683	0.12586	-1.76981	0.63431	-0.02841	0.31344	0.05683	0.00482	0.02767	0.00236	-1.78914	2.67055	-11.27082	-0.13408	0.65558	0.04542	-0.00236	-0.01441	-0.00463	-16.79011	-1.05788	10.01672	0.00585	0.00375	0.00301	-0.00050	0.00022	-0.00026	100.78259	9.43924	-28.50955	-0.14870	-0.02134	0.00322	0.01954
650			6.49000	5.89807	-2.82840	18.21584	0.62166	-0.04817	0.05934	-0.03142	0.00214	0.01728	0.00162	-0.00141	0.98509	0.21525	-1.82743	0.64403	-0.01525	0.32172	0.05436	0.00203	0.03759	-0.00472	-1.80228	2.68866	-11.23007	-0.14801	0.67149	0.04310	-0.00380	-0.03420	-0.00173	-16.73345	-1.10976	10.06312	0.00585	0.00367	0.00293	-0.00060	0.00023	-0.00033	100.85533	9.44232	-28.58505	-0.14814	-0.02190	0.00548	0.02282
651			6.50000	5.90326	-2.81109	18.01930	0.62783	-0.04459	0.05786	-0.00278	0.00341	0.02185	0.00424	-0.00609	0.98151	0.27495	-1.90410	0.73332	-0.00334	0.32833	0.05273	0.00026	0.04877	-0.01162	-1.82078	2.72744	-11.22307	-0.16684	0.68161	0.04145	-0.00701	-0.05824	0.00060	-16.67148	-1.16308	10.12167	0.00588	0.00359	0.00286	-0.00061	0.00019	-0.00036	100.93349	9.45244	-28.66565	-0.14806	-0.02248	0.00735	0.02244
652			6.51000	5.88159	-2.78580	17.77594	0.63581	-0.04136	0.05712	0.02049	0.00359	0.02502	0.00564	-0.01095	0.97729	0.29648	-1.99882	0.89586	0.00582	0.32906	0.05265	-0.00008	0.05661	-0.01722	-1.84976	2.78706	-11.24363	-0.18981	0.68004	0.04128	-0.01256	-0.07868	0.00232	-16.61309	-1.21003	10.18265	0.00594	0.00353	0.00280	-0.00056	0.00015	-0.00032	101.00385	9.45749	-28.73814	-0.14882	-0.02287	0.00776	0.01865
653			6.52000	5.84152	-2.76350	17.50909	0.64128	-0.03987	0.05785	0.03471	0.00295	0.02636	0.00658	-0.01387	0.97296	0.27697	-2.10313	1.10743	0.00917	0.32773	0.05452	0.00048	0.05808	-0.02087	-1.89369	2.86204	-11.28309	-0.20512	0.67448	0.04248	-0.01960	-0.08951	0.00339	-16.56132	-1.24675	10.23407	0.00602	0.00351	0.00278	-0.00052	0.00011	-0.00025	101.05663	9.44793	-28.79043	-0.14981	-0.02283	0.00675	0.01288
654			6.53000	5.79403	-2.75468	17.24727	0.64492	-0.03967	0.05881	0.03868	0.00167	0.02553	0.00681	-0.01519	0.96866	0.22043	-2.20397	1.33381	0.00707	0.32498	0.05687	0.00077	0.05221	-0.02175	-1.95492	2.94208	-11.33014	-0.21222	0.66724	0.04348	-0.02665	-0.08642	0.00352	-16.51270	-1.27393	10.26953	0.00613	0.00354	0.00279	-0.00052	0.00009	-0.00018	101.08920	9.41973	-28.81833	-0.14999	-0.02232	0.00535	0.00711
655			6.54000	5.74868	-2.76586	17.00863	0.64726	-0.03735	0.06023	0.03484	0.00014	0.02403	0.00704	-0.01471	0.96374	0.13590	-2.28886	1.54533	-0.00185	0.32809	0.05963	-0.00027	0.04149	-0.02042	-2.03311	3.01354	-11.37076	-0.20531	0.66955	0.04376	-0.03097	-0.06788	0.00238	-16.46201	-1.29418	10.29521	0.00624	0.00360	0.00284	-0.00057	0.00006	-0.00016	101.10433	9.37142	-28.83102	-0.14927	-0.02156	0.00437	0.00278
656			6.55000	5.71030	-2.79635	16.79136	0.64581	-0.03489	0.06140	0.02669	-0.00086	0.02341	0.00701	-0.01346	0.95710	0.03515	-2.34981	1.72616	-0.01181	0.33262	0.06199	-0.00196	0.02756	-0.01779	-2.12475	3.06038	-11.38828	-0.19473	0.67663	0.04316	-0.03223	-0.03116	-0.00012	-16.40758	-1.31014	10.32499	0.00638	0.00368	0.00291	-0.00060	0.00002	-0.00020	101.10601	9.30222	-28.84627	-0.14862	-0.02089	0.00390	0.00016
657			6.56000	5.68017	-2.83755	16.57617	0.64356	-0.03413	0.06216	0.01624	-0.00103	0.02480	0.00656	-0.01153	0.95017	-0.06735	-2.38407	1.87441	-0.02443	0.33538	0.06402	-0.00380	0.01234	-0.01487	-2.22306	3.06614	-11.36566	-0.18123	0.68300	0.04219	-0.02981	0.02396	-0.00378	-16.35233	-1.32374	10.37000	0.00652	0.00377	0.00299	-0.00059	-0.00002	-0.00027	101.09759	9.21350	-28.88038	-0.14956	-0.02065	0.00381	-0.00133
658			6.57000	5.65895	-2.87598	16.33932	0.64058	-0.03163	0.06290	0.00338	-0.00037	0.02795	0.00596	-0.00916	0.94318	-0.15402	-2.39174	1.99247	-0.03762	0.33844	0.06622	-0.00428	-0.00394	-0.01158	-2.31862	3.01622	-11.28716	-0.16967	0.68838	0.04190	-0.02462	0.09309	-0.00841	-16.30230	-1.33436	10.42639	0.00663	0.00385	0.00306	-0.00050	-0.00005	-0.00031	101.08163	9.11133	-28.93505	-0.15096	-0.02057	0.00364	-0.00210
659			6.58000	5.64870	-2.90096	16.07022	0.63916	-0.02820	0.06316	-0.01255	0.00042	0.03051	0.00395	-0.00738	0.93614	-0.20604	-2.37028	2.07495	-0.04932	0.33259	0.06832	-0.00211	-0.02342	-0.00652	-2.40100	2.90202	-11.14172	-0.17040	0.67453	0.04348	-0.01856	0.16138	-0.01404	-16.26283	-1.34234	10.48681	0.00668	0.00392	0.00312	-0.00036	-0.00006	-0.00030	101.06158	9.00569	-29.00721	-0.15311	-0.02079	0.00375	-0.00258
660			6.59000	5.65346	-2.91351	15.78609	0.63983	-0.02537	0.06181	-0.03182	0.00054	0.02896	0.00056	-0.00638	0.93326	-0.20774	-2.31070	2.10169	-0.05638	0.31689	0.06884	0.00264	-0.04752	0.00179	-2.46143	2.72688	-10.92840	-0.18881	0.63991	0.04616	-0.01183	0.20713	-0.01992	-16.23825	-1.34864	10.53601	0.00665	0.00395	0.00315	-0.00017	-0.00003	-0.00020	101.03915	8.90854	-29.08315	-0.15487	-0.02109	0.00440	-0.00345
661			6.60000	5.67845	-2.92974	15.53283	0.63882	-0.02442	0.05973	-0.05314	-0.00043	0.02189	-0.00281	-0.00540	0.93560	-0.15132	-2.19850	2.04449	-0.05692	0.29821	0.06798	0.00803	-0.07664	0.01310	-2.49539	2.51034	-10.66305	-0.21682	0.59854	0.04915	-0.00319	0.22002	-0.02445	-16.23129	-1.35376	10.56053	0.00656	0.00397	0.00316	0.00003	0.00000	-0.00007	101.01431	8.83011	-29.14781	-0.15530	-0.02127	0.00574	-0.00478
662			6.61000	5.72762	-2.97492	15.36974	0.63669	-0.02531	0.05834	-0.07382	-0.00265	0.01032	-0.00435	-0.00460	0.93989	-0.03768	-2.01671	1.87992	-0.05291	0.28715	0.06648	0.01209	-0.11144	0.02577	-2.50241	2.28139	-10.37659	-0.23881	0.57160	0.05115	0.00687	0.20947	-0.02587	-16.24244	-1.35635	10.55910	0.00644	0.00396	0.00316	0.00022	0.00002	0.00005	100.98671	8.77564	-29.19505	-0.15446	-0.02126	0.00752	-0.00620
663			6.62000	5.80166	-3.06912	15.34298	0.63275	-0.02556	0.05724	-0.09108	-0.00543	-0.00316	-0.00422	-0.00505	0.94505	0.12594	-1.75400	1.59979	-0.04169	0.28961	0.06348	0.01258	-0.15002	0.03631	-2.48478	2.06563	-10.10172	-0.25079	0.57118	0.05014	0.01624	0.18887	-0.02325	-16.27021	-1.35490	10.54269	0.00631	0.00394	0.00315	0.00037	0.00001	0.00009	100.95588	8.74502	-29.22918	-0.15328	-0.02116	0.00917	-0.00738
664			6.63000	5.89754	-3.21057	15.45763	0.62694	-0.02594	0.05685	-0.10322	-0.00754	-0.01445	-0.00211	-0.00616	0.94882	0.32785	-1.42168	1.22549	-0.02792	0.30726	0.05934	0.00995	-0.18443	0.04071	-2.44684	1.87989	-9.86171	-0.24367	0.60024	0.04619	0.02214	0.16427	-0.01791	-16.31026	-1.35036	10.52610	0.00623	0.00395	0.00315	0.00046	-0.00001	0.00006	100.92188	8.73567	-29.25855	-0.15239	-0.02100	0.01010	-0.00792
665			6.64000	6.00865	-3.37039	15.66747	0.61912	-0.02653	0.05675	-0.10881	-0.00789	-0.02013	0.00141	-0.00673	0.95109	0.55343	-1.06176	0.81740	-0.01551	0.33424	0.05422	0.00601	-0.19926	0.03671	-2.39489	1.73339	-9.67090	-0.21836	0.64546	0.04018	0.02290	0.13306	-0.01169	-16.35510	-1.34605	10.52172	0.00620	0.00397	0.00318	0.00047	-0.00003	-0.00002	100.88689	8.74418	-29.29150	-0.15187	-0.02081	0.01021	-0.00732
666			6.65000	6.12480	-3.50699	15.89831	0.61239	-0.02734	0.05633	-0.10691	-0.00622	-0.01926	0.00544	-0.00719	0.95414	0.78644	-0.73127	0.45602	-0.00253	0.36121	0.04858	0.00099	-0.18171	0.02628	-2.33652	1.62996	-9.53826	-0.19166	0.68969	0.03350	0.02017	0.09329	-0.00614	-16.39605	-1.34492	10.53689	0.00623	0.00400	0.00321	0.00040	-0.00004	-0.00013	100.85512	8.76620	-29.33461	-0.15199	-0.02077	0.00983	-0.00563
667			6.66000	6.23414	-3.58790	16.08559	0.60864	-0.02967	0.05539	-0.09742	-0.00317	-0.01372	0.00877	-0.00974	0.95868	1.00964	-0.47712	0.20530	0.01870	0.37828	0.04340	-0.00679	-0.13193	0.01398	-2.28016	1.56996	-9.46718	-0.18856	0.71914	0.02783	0.01716	0.04693	-0.00209	-16.42709	-1.34717	10.56964	0.00630	0.00402	0.00323	0.00029	-0.00005	-0.00019	100.82973	8.79561	-29.38805	-0.15308	-0.02106	0.00935	-0.00390
668			6.67000	6.32664	-3.59797	16.19416	0.60845	-0.03160	0.05387	-0.08193	0.00106	-0.00633	0.01107	-0.01357	0.96510	1.20619	-0.32545	0.09376	0.04362	0.38753	0.03913	-0.01337	-0.06466	0.00303	-2.23455	1.55182	-9.45533	-0.20375	0.73646	0.02329	0.01268	-0.00024	0.00061	-16.44709	-1.35079	10.60622	0.00641	0.00404	0.00323	0.00018	-0.00003	-0.00016	100.80953	8.82552	-29.44179	-0.15498	-0.02159	0.00872	-0.00349
669			6.68000	6.39662	-3.53481	16.21530	0.61266	-0.03501	0.05125	-0.06346	0.00603	0.00065	0.01144	-0.01828	0.97286	1.36144	-0.28429	0.12053	0.06784	0.38479	0.03561	-0.01538	0.00646	-0.00537	-2.20802	1.57151	-9.49702	-0.23251	0.73537	0.01983	0.00481	-0.04246	0.00227	-16.45809	-1.35423	10.62707	0.00656	0.00404	0.00320	0.00010	0.00001	-0.00003	100.78994	8.85015	-29.47902	-0.15706	-0.02213	0.00799	-0.00513
670			6.69000	6.44320	-3.40357	16.15752	0.61968	-0.04087	0.04786	-0.04480	0.01202	0.00586	0.01007	-0.02266	0.97891	1.46499	-0.34886	0.26583	0.08558	0.36973	0.03315	-0.01141	0.06794	-0.01116	-2.20728	1.62301	-9.58363	-0.26416	0.71469	0.01770	-0.00781	-0.07439	0.00328	-16.46430	-1.35593	10.61644	0.00674	0.00403	0.00315	0.00008	0.00005	0.00015	100.76559	8.86371	-29.48426	-0.15869	-0.02250	0.00742	-0.00869
671			6.70000	6.46906	-3.21569	16.03769	0.62453	-0.04871	0.04435	-0.02722	0.01876	0.00901	0.00908	-0.02381	0.98329	1.51158	-0.50462	0.50069	0.09113	0.35232	0.03168	-0.00316	0.11197	-0.01487	-2.23599	1.69891	-9.70439	-0.28092	0.68961	0.01626	-0.02327	-0.09496	0.00384	-16.47255	-1.35243	10.56989	0.00692	0.00403	0.00311	0.00013	0.00007	0.00032	100.73150	8.85737	-29.45120	-0.15958	-0.02247	0.00665	-0.01325
672			6.71000	6.47745	-2.99124	15.87602	0.62607	-0.05591	0.04199	-0.00929	0.02380	0.01047	0.01000	-0.02167	0.98626	1.49978	-0.72703	0.79389	0.08712	0.34063	0.03185	0.00564	0.13599	-0.01730	-2.29433	1.79133	-9.84808	-0.28481	0.67246	0.01586	-0.03782	-0.10619	0.00424	-16.48875	-1.34062	10.49628	0.00708	0.00402	0.00308	0.00022	0.00006	0.00043	100.68552	8.82225	-29.38622	-0.16014	-0.02197	0.00492	-0.01720
673			6.72000	6.46836	-2.76327	15.69837	0.62811	-0.06018	0.04142	0.01325	0.02356	0.01039	0.01235	-0.01840	0.98582	1.42952	-0.97811	1.11118	0.07738	0.33359	0.03415	0.01269	0.13521	-0.01875	-2.37879	1.89207	-10.00336	-0.28665	0.66017	0.01719	-0.04951	-0.10903	0.00476	-16.51231	-1.32253	10.41349	0.00719	0.00404	0.00308	0.00028	0.00004	0.00044	100.63068	8.75655	-29.30592	-0.16114	-0.02121	0.00242	-0.01899
674			6.73000	6.43692	-2.57798	15.53932	0.62997	-0.06088	0.04166	0.04322	0.01634	0.00831	0.01485	-0.01572	0.98167	1.30137	-1.20689	1.41146	0.06757	0.32884	0.03727	0.01758	0.10657	-0.01777	-2.48204	1.99367	-10.15749	-0.29433	0.64949	0.01917	-0.05778	-0.10539	0.00502	-16.53686	-1.30465	10.33714	0.00725	0.00408	0.00312	0.00026	0.00004	0.00037	100.57466	8.66837	-29.22736	-0.16194	-0.02039	0.00012	-0.01774
675			6.74000	6.37776	-2.48341	15.43642	0.62997	-0.05804	0.04220	0.07699	0.00404	0.00421	0.01591	-0.01395	0.97339	1.12050	-1.36168	1.64924	0.05761	0.32428	0.04023	0.01970	0.05506	-0.01324	-2.59357	2.09086	-10.29523	-0.30291	0.63690	0.02092	-0.06023	-0.09762	0.00457	-16.55671	-1.29372	10.27924	0.00725	0.00412	0.00318	0.00021	0.00005	0.00027	100.52618	8.57092	-29.16677	-0.16307	-0.01993	-0.00076	-0.01398
676			6.75000	6.29148	-2.51152	15.41667	0.62794	-0.05186	0.04524	0.10468	-0.00850	-0.00114	0.01637	-0.01239	0.96197	0.90106	-1.40879	1.78473	0.04475	0.32710	0.04447	0.01756	-0.00589	-0.00565	-2.70105	2.18045	-10.39958	-0.30075	0.63555	0.02331	-0.05386	-0.08976	0.00339	-16.57190	-1.29038	10.23812	0.00718	0.00414	0.00324	0.00017	0.00007	0.00020	100.49126	8.47631	-29.12778	-0.16351	-0.01970	-0.00041	-0.00874
677			6.76000	6.18904	-2.66703	15.48558	0.62468	-0.04441	0.05008	0.11459	-0.01684	-0.00705	0.01580	-0.01073	0.94830	0.66722	-1.34351	1.79521	0.02714	0.33458	0.04924	0.01073	-0.06351	0.00446	-2.79275	2.26036	-10.45409	-0.28325	0.64155	0.02587	-0.03956	-0.08150	0.00123	-16.58611	-1.29155	10.20771	0.00704	0.00413	0.00326	0.00018	0.00007	0.00015	100.47349	8.39249	-29.10895	-0.16311	-0.01954	0.00044	-0.00287
678			6.77000	6.09120	-2.92624	15.62391	0.61994	-0.03774	0.05526	0.09865	-0.01997	-0.01170	0.01320	-0.00861	0.93499	0.45022	-1.19034	1.68340	0.00610	0.33934	0.05338	0.00209	-0.10264	0.01480	-2.85922	2.32849	-10.44690	-0.25341	0.64255	0.02835	-0.02196	-0.07112	-0.00181	-16.60264	-1.29383	10.18175	0.00686	0.00407	0.00323	0.00020	0.00006	0.00013	100.47417	8.32330	-29.10657	-0.16174	-0.01925	0.00097	0.00298
679			6.78000	6.02251	-3.24439	15.79161	0.61550	-0.03128	0.05954	0.05887	-0.01848	-0.01269	0.00890	-0.00628	0.92699	0.28154	-0.99460	1.48013	-0.01312	0.34028	0.05595	-0.00316	-0.11405	0.02186	-2.89530	2.38340	-10.37465	-0.22216	0.63682	0.03040	-0.00641	-0.05951	-0.00523	-16.62097	-1.29606	10.15978	0.00667	0.00397	0.00315	0.00019	0.00005	0.00008	100.49315	8.27127	-29.11914	-0.15967	-0.01880	0.00082	0.00847
680			6.79000	5.99931	-3.57362	15.93834	0.61396	-0.02493	0.06355	0.00860	-0.01431	-0.00866	0.00438	-0.00474	0.92732	0.18192	-0.80407	1.23752	-0.02362	0.33940	0.05786	-0.00280	-0.10135	0.02351	-2.90070	2.42552	-10.24435	-0.20391	0.62974	0.03309	0.00499	-0.04934	-0.00861	-16.63590	-1.29990	10.14836	0.00650	0.00386	0.00303	0.00011	0.00004	-0.00000	100.52895	8.24000	-29.14818	-0.15746	-0.01835	0.00017	0.01334
681			6.80000	6.02007	-3.88211	16.01610	0.61031	-0.02001	0.06671	-0.03415	-0.01028	0.00078	0.00163	-0.00380	0.93118	0.15233	-0.65083	1.01580	-0.02292	0.34025	0.05872	-0.00022	-0.07634	0.01886	-2.88005	2.45806	-10.07213	-0.19823	0.62948	0.03542	0.01298	-0.04333	-0.01120	-16.63961	-1.30808	10.15635	0.00638	0.00374	0.00291	-0.00005	0.00003	-0.00012	100.57938	8.23325	-29.19469	-0.15554	-0.01806	-0.00048	0.01748
682			6.81000	6.06615	-4.16040	15.98672	0.60729	-0.01509	0.07006	-0.05658	-0.00669	0.01487	0.00188	-0.00216	0.93346	0.17517	-0.54590	0.87011	-0.02325	0.34967	0.05977	0.00144	-0.05006	0.00923	-2.84135	2.48618	-9.87826	-0.18467	0.64450	0.03719	0.01663	-0.04312	-0.01254	-16.62549	-1.32223	10.18934	0.00630	0.00364	0.00280	-0.00025	0.00002	-0.00024	100.64231	8.25187	-29.25611	-0.15379	-0.01805	-0.00068	0.02086
683			6.82000	6.11253	-4.41296	15.82728	0.60487	-0.00753	0.07390	-0.05868	-0.00286	0.03204	0.00370	-0.00040	0.93257	0.22503	-0.48621	0.83936	-0.02617	0.36603	0.06169	0.00247	-0.02631	-0.00352	-2.79377	2.51553	-9.68202	-0.16410	0.66927	0.03894	0.01603	-0.04808	-0.01278	-16.59127	-1.34231	10.24768	0.00627	0.00356	0.00271	-0.00044	0.00001	-0.00032	100.71580	8.29265	-29.32711	-0.15298	-0.01846	-0.00002	0.02312
684			6.83000	6.14222	-4.64537	15.53762	0.60249	-0.00100	0.07654	-0.05199	-0.00032	0.04853	0.00439	-0.00100	0.93093	0.28271	-0.46379	0.93574	-0.02239	0.37609	0.06320	0.00237	-0.00565	-0.01671	-2.74606	2.55010	-9.49817	-0.15890	0.68557	0.04063	0.01437	-0.05466	-0.01213	-16.54161	-1.36568	10.31858	0.00627	0.00352	0.00267	-0.00055	0.00002	-0.00035	100.79570	8.34863	-29.39322	-0.15188	-0.01893	0.00100	0.02348
685			6.84000	6.15552	-4.85703	15.14194	0.60454	0.00338	0.07724	-0.05025	0.00090	0.06007	0.00326	-0.00410	0.93092	0.34373	-0.47051	1.14233	-0.01400	0.37693	0.06359	0.00164	0.00986	-0.02696	-2.70556	2.59041	-9.33550	-0.16962	0.68890	0.04166	0.01212	-0.05869	-0.01078	-16.48657	-1.39003	10.38894	0.00631	0.00350	0.00265	-0.00055	0.00003	-0.00031	100.87611	8.41019	-29.44288	-0.15104	-0.01939	0.00203	0.02177
686			6.85000	6.16478	-5.04413	14.68111	0.61233	0.00608	0.07472	-0.05723	0.00131	0.06321	-0.00049	-0.00924	0.93640	0.41316	-0.49673	1.42132	-0.00006	0.36671	0.06146	0.00001	0.01664	-0.03142	-2.67776	2.63361	-9.19712	-0.19868	0.67522	0.04097	0.00889	-0.05659	-0.00891	-16.43854	-1.41310	10.44410	0.00637	0.00349	0.00265	-0.00042	0.00006	-0.00021	100.95033	8.46672	-29.46501	-0.15004	-0.01966	0.00271	0.01802
687			6.86000	6.17994	-5.20705	14.20102	0.62124	0.00669	0.07155	-0.06602	0.00120	0.06009	-0.00455	-0.01476	0.94768	0.49208	-0.52682	1.72781	0.01934	0.35522	0.05876	-0.00277	0.01263	-0.03091	-2.66590	2.67468	-9.08192	-0.23884	0.66178	0.03997	0.00331	-0.04908	-0.00715	-16.40865	-1.43454	10.47260	0.00642	0.00350	0.00267	-0.00018	0.00010	-0.00008	101.01220	8.50842	-29.45354	-0.14884	-0.01968	0.00302	0.01270
688			6.87000	6.20159	-5.35113	13.74247	0.63036	0.00663	0.06966	-0.06993	0.00104	0.05384	-0.00781	-0.01845	0.95908	0.57180	-0.54274	2.02377	0.03220	0.34792	0.05722	-0.00432	0.00026	-0.02776	-2.67160	2.70895	-8.98832	-0.26694	0.65298	0.03953	-0.00489	-0.03852	-0.00561	-16.40516	-1.45534	10.46660	0.00642	0.00349	0.00268	0.00012	0.00017	0.00008	101.05665	8.52771	-29.40747	-0.14730	-0.01939	0.00287	0.00658
689			6.88000	6.22669	-5.48086	13.33614	0.63695	0.00521	0.06961	-0.06853	0.00075	0.04607	-0.00885	-0.01934	0.96765	0.64074	-0.53325	2.28382	0.03541	0.34907	0.05714	-0.00382	-0.01523	-0.02344	-2.69470	2.73461	-8.91613	-0.27568	0.65512	0.03947	-0.01337	-0.02882	-0.00406	-16.43177	-1.47705	10.42459	0.00638	0.00347	0.00270	0.00044	0.00023	0.00023	101.08125	8.52079	-29.33282	-0.14564	-0.01882	0.00227	0.00074
690			6.89000	6.25453	-5.59646	13.00290	0.63876	0.00366	0.07081	-0.06478	0.00048	0.03701	-0.00691	-0.01773	0.97350	0.69119	-0.49800	2.49443	0.03290	0.36205	0.05778	-0.00239	-0.02936	-0.01843	-2.73290	2.75374	-8.86800	-0.27046	0.67442	0.03892	-0.01958	-0.02322	-0.00226	-16.48664	-1.50064	10.35168	0.00630	0.00344	0.00273	0.00070	0.00028	0.00035	101.08694	8.48824	-29.24260	-0.14448	-0.01818	0.00149	-0.00388
691			6.90000	6.28642	-5.69472	12.75432	0.63678	0.00061	0.07140	-0.06077	0.00007	0.02658	-0.00466	-0.01587	0.97772	0.72077	-0.44475	2.65055	0.03246	0.37355	0.05773	-0.00119	-0.03825	-0.01301	-2.78096	2.77084	-8.84765	-0.26978	0.69065	0.03781	-0.02300	-0.02235	-0.00031	-16.56306	-1.52563	10.25665	0.00618	0.00340	0.00275	0.00086	0.00031	0.00044	101.07693	8.43370	-29.15347	-0.14424	-0.01764	0.00082	-0.00704
692			6.91000	6.32321	-5.77203	12.59113	0.63038	-0.00434	0.07095	-0.05630	-0.00039	0.01622	-0.00307	-0.01388	0.97874	0.73116	-0.38392	2.75418	0.03339	0.37851	0.05679	-0.00021	-0.04055	-0.00794	-2.83113	2.79032	-8.85665	-0.27135	0.69655	0.03620	-0.02271	-0.02547	0.00145	-16.65095	-1.54964	10.14744	0.00604	0.00336	0.00276	0.00089	0.00031	0.00047	101.05487	8.36220	-29.07977	-0.14417	-0.01710	0.00007	-0.00866
693			6.92000	6.36370	-5.82706	12.50414	0.62140	-0.00765	0.07036	-0.05098	-0.00050	0.00746	-0.00160	-0.01084	0.97625	0.72692	-0.32404	2.81236	0.03005	0.38306	0.05578	0.00041	-0.03822	-0.00378	-2.87473	2.81495	-8.89147	-0.26296	0.70044	0.03413	-0.01777	-0.03094	0.00266	-16.73736	-1.57120	10.03752	0.00592	0.00331	0.00273	0.00079	0.00029	0.00046	101.02512	8.27993	-29.03658	-0.14520	-0.01684	-0.00054	-0.00911
694			6.93000	6.40581	-5.86059	12.47821	0.61308	-0.00975	0.06996	-0.04519	-0.00039	0.00081	-0.00106	-0.00817	0.97244	0.71503	-0.27057	2.83331	0.02599	0.38370	0.05515	0.00052	-0.03266	-0.00049	-2.90432	2.84534	-8.94328	-0.25377	0.69754	0.03271	-0.01015	-0.03656	0.00318	-16.81053	-1.58915	9.93500	0.00583	0.00324	0.00266	0.00060	0.00024	0.00039	100.99060	8.19371	-29.02662	-0.14629	-0.01661	-0.00140	-0.00883
695			6.94000	6.44738	-5.87447	12.49613	0.60538	-0.01093	0.06948	-0.03871	-0.00018	-0.00366	-0.00080	-0.00648	0.96902	0.70375	-0.22664	2.82385	0.02527	0.38310	0.05449	0.00035	-0.02579	0.00208	-2.91517	2.88057	-8.99980	-0.24981	0.69387	0.03170	-0.00160	-0.04119	0.00302	-16.86027	-1.60443	9.85127	0.00580	0.00317	0.00257	0.00032	0.00018	0.00027	100.95416	8.11095	-29.04919	-0.14749	-0.01639	-0.00252	-0.00780
696			6.95000	6.48546	-5.87206	12.54058	0.59931	-0.01058	0.06981	-0.03097	0.00005	-0.00617	-0.00030	-0.00515	0.96859	0.69925	-0.19291	2.79042	0.02630	0.38548	0.05453	-0.00001	-0.01935	0.00403	-2.90634	2.91882	-9.04895	-0.24694	0.69574	0.03156	0.00655	-0.04463	0.00237	-16.87824	-1.61761	9.80016	0.00585	0.00311	0.00248	-0.00000	0.00011	0.00011	100.91925	8.04003	-29.10243	-0.14897	-0.01634	-0.00344	-0.00615
697			6.96000	6.51688	-5.85735	12.59667	0.59440	-0.00982	0.07071	-0.02225	0.00023	-0.00715	0.00088	-0.00419	0.97037	0.70429	-0.16809	2.73984	0.02891	0.39171	0.05498	-0.00049	-0.01404	0.00531	-2.88057	2.95833	-9.08210	-0.24434	0.70524	0.03195	0.01287	-0.04722	0.00143	-16.86099	-1.62715	9.79214	0.00595	0.00309	0.00241	-0.00034	0.00001	-0.00007	100.88840	7.98955	-29.18080	-0.15069	-0.01655	-0.00370	-0.00430
698			6.97000	6.53985	-5.83279	12.65335	0.58912	-0.00977	0.07126	-0.01365	0.00039	-0.00692	0.00247	-0.00328	0.97228	0.71891	-0.15047	2.68029	0.03171	0.39917	0.05498	-0.00101	-0.00950	0.00570	-2.84353	2.99803	-9.09655	-0.23909	0.71781	0.03204	0.01615	-0.04910	0.00047	-16.81198	-1.63086	9.82900	0.00608	0.00311	0.00239	-0.00063	-0.00009	-0.00023	100.86288	7.96760	-29.27234	-0.15224	-0.01688	-0.00358	-0.00238
699			6.98000	6.55420	-5.79930	12.70257	0.58615	-0.01154	0.07151	-0.00613	0.00065	-0.00580	0.00352	-0.00296	0.97343	0.74118	-0.13933	2.62146	0.03343	0.40250	0.05482	-0.00141	-0.00506	0.00513	-2.80250	3.03745	-9.09506	-0.23363	0.72414	0.03239	0.01620	-0.04961	-0.00023	-16.73859	-1.62905	9.90723	0.00623	0.00320	0.00241	-0.00086	-0.00017	-0.00039	100.84505	7.98089	-29.36422	-0.15351	-0.01720	-0.00347	0.00018
700			6.99000	6.56047	-5.75759	12.73878	0.58433	-0.01380	0.07104	0.00036	0.00100	-0.00418	0.00429	-0.00400	0.97210	0.76756	-0.13467	2.57333	0.03783	0.40266	0.05412	-0.00172	-0.00075	0.00375	-2.76468	3.07605	-9.08472	-0.23533	0.72622	0.03262	0.01398	-0.04822	-0.00049	-16.64817	-1.62460	10.02237	0.00641	0.00333	0.00250	-0.00101	-0.00024	-0.00053	100.83968	8.03418	-29.44882	-0.15500	-0.01768	-0.00303	0.00353
701			7.00000	6.55931	-5.70903	12.76037	0.58141	-0.01563	0.06936	0.00599	0.00133	-0.00261	0.00490	-0.00606	0.96838	0.79342	-0.13613	2.54217	0.04607	0.40092	0.05241	-0.00187	0.00280	0.00200	-2.73556	3.11261	-9.07414	-0.24553	0.72549	0.03217	0.01002	-0.04432	-0.00026	-16.55037	-1.61944	10.16439	0.00662	0.00349	0.00263	-0.00104	-0.00029	-0.00063	100.84939	8.12669	-29.51977	-0.15690	-0.01853	-0.00186	0.00654
702			7.01000	6.55184	-5.65575	12.77066	0.57993	-0.01808	0.06702	0.01039	0.00168	-0.00164	0.00547	-0.00811	0.96539	0.81408	-0.14207	2.52947	0.05342	0.39856	0.05017	-0.00154	0.00495	0.00035	-2.71858	3.14554	-9.07207	-0.25717	0.72359	0.03108	0.00447	-0.03743	0.00041	-16.45921	-1.61170	10.31391	0.00682	0.00367	0.00279	-0.00090	-0.00032	-0.00062	100.87067	8.25015	-29.56754	-0.15967	-0.01977	-0.00000	0.00734
703			7.02000	6.54033	-5.59995	12.77617	0.57938	-0.02175	0.06448	0.01291	0.00209	-0.00141	0.00583	-0.00994	0.96487	0.82647	-0.15025	2.53406	0.06043	0.39496	0.04787	-0.00081	0.00575	-0.00104	-2.71496	3.17253	-9.08647	-0.27068	0.71965	0.02979	-0.00190	-0.02755	0.00137	-16.39114	-1.59549	10.43918	0.00697	0.00385	0.00296	-0.00058	-0.00034	-0.00047	100.89417	8.39010	-29.57485	-0.16154	-0.02080	0.00164	0.00503
704			7.03000	6.52752	-5.54339	12.78307	0.58013	-0.02546	0.06215	0.01360	0.00242	-0.00176	0.00604	-0.01020	0.96645	0.82946	-0.15911	2.55417	0.06146	0.39184	0.04586	0.00016	0.00581	-0.00213	-2.72381	3.19186	-9.12269	-0.27496	0.71429	0.02807	-0.00778	-0.01615	0.00236	-16.35787	-1.56612	10.51640	0.00704	0.00400	0.00314	-0.00015	-0.00034	-0.00019	100.91116	8.53025	-29.53440	-0.16257	-0.02146	0.00286	0.00053
705			7.04000	6.51540	-5.48786	12.79616	0.58193	-0.02826	0.06112	0.01308	0.00252	-0.00253	0.00680	-0.00887	0.96853	0.82326	-0.16802	2.58696	0.05602	0.39228	0.04507	0.00098	0.00569	-0.00294	-2.74209	3.20301	-9.18175	-0.26807	0.71281	0.02657	-0.01149	-0.00566	0.00320	-16.36349	-1.52038	10.53335	0.00703	0.00411	0.00328	0.00027	-0.00035	0.00015	100.91650	8.65609	-29.44938	-0.16244	-0.02162	0.00354	-0.00426
706			7.05000	6.50517	-5.43656	12.81878	0.58116	-0.03033	0.06170	0.01161	0.00229	-0.00351	0.00793	-0.00715	0.96856	0.80915	-0.17680	2.62856	0.05064	0.39362	0.04587	0.00148	0.00564	-0.00351	-2.76523	3.20756	-9.26024	-0.25973	0.71271	0.02631	-0.01261	0.00143	0.00388	-16.40304	-1.45791	10.49525	0.00692	0.00417	0.00338	0.00059	-0.00037	0.00043	100.91080	8.75749	-29.33671	-0.16134	-0.02141	0.00397	-0.00731
707			7.06000	6.49773	-5.39464	12.85137	0.57854	-0.03205	0.06271	0.00926	0.00167	-0.00422	0.00906	-0.00526	0.96570	0.78959	-0.18566	2.67437	0.04450	0.39380	0.04706	0.00162	0.00595	-0.00379	-2.78826	3.20886	-9.35081	-0.24886	0.71074	0.02630	-0.01128	0.00327	0.00420	-16.46438	-1.38205	10.42191	0.00674	0.00419	0.00342	0.00075	-0.00039	0.00059	100.89909	8.82979	-29.22247	-0.15980	-0.02111	0.00465	-0.00784
708			7.07000	6.49345	-5.36858	12.88905	0.57538	-0.03407	0.06321	0.00660	0.00064	-0.00404	0.01021	-0.00406	0.96086	0.76713	-0.19538	2.72066	0.04019	0.39267	0.04767	0.00164	0.00683	-0.00382	-2.80688	3.21119	-9.44353	-0.24067	0.70841	0.02582	-0.00847	-0.00072	0.00398	-16.53394	-1.29881	10.33800	0.00652	0.00418	0.00342	0.00076	-0.00042	0.00057	100.88604	8.87156	-29.13155	-0.15749	-0.02073	0.00538	-0.00640
709			7.08000	6.49121	-5.36482	12.92195	0.56881	-0.03344	0.06393	0.00456	-0.00073	-0.00257	0.01047	-0.00446	0.95540	0.74265	-0.20684	2.76581	0.04465	0.39008	0.04847	0.00199	0.00817	-0.00378	-2.81869	3.21866	-9.52743	-0.24535	0.70499	0.02625	-0.00535	-0.00935	0.00341	-16.60077	-1.21676	10.27060	0.00629	0.00414	0.00339	0.00066	-0.00043	0.00043	100.87352	8.88325	-29.08610	-0.15588	-0.02056	0.00592	-0.00412
710			7.09000	6.48882	-5.38821	12.93789	0.56516	-0.02920	0.06583	0.00345	-0.00193	0.00027	0.01053	-0.00521	0.95017	0.71568	-0.22053	2.80974	0.04726	0.39147	0.05033	0.00231	0.00953	-0.00382	-2.82354	3.23369	-9.59161	-0.24725	0.70758	0.02751	-0.00217	-0.02008	0.00242	-16.65677	-1.14295	10.23390	0.00607	0.00408	0.00331	0.00050	-0.00042	0.00021	100.86198	8.86910	-29.09114	-0.15422	-0.02039	0.00582	-0.00151
711			7.10000	6.48456	-5.44074	12.92586	0.56659	-0.02352	0.06758	0.00245	-0.00255	0.00433	0.00895	-0.00651	0.94466	0.68626	-0.23582	2.85247	0.04590	0.38879	0.05222	0.00238	0.01018	-0.00379	-2.82313	3.25613	-9.62684	-0.24799	0.70227	0.02922	0.00030	-0.02944	0.00096	-16.69539	-1.08261	10.23489	0.00590	0.00399	0.00319	0.00029	-0.00039	-0.00002	100.85368	8.83664	-29.14192	-0.15267	-0.02025	0.00526	0.00133
712			7.11000	6.47821	-5.51995	12.87863	0.56795	-0.01855	0.06753	0.00001	-0.00261	0.00892	0.00517	-0.00735	0.94073	0.65601	-0.25153	2.89260	0.04258	0.37859	0.05259	0.00212	0.01007	-0.00351	-2.82016	3.28353	-9.62692	-0.24814	0.68381	0.03020	0.00166	-0.03451	-0.00089	-16.71275	-1.03742	10.27285	0.00579	0.00389	0.00307	0.00008	-0.00035	-0.00021	100.85127	8.79412	-29.22587	-0.15153	-0.02021	0.00451	0.00380
713			7.12000	6.47169	-5.61829	12.79302	0.57000	-0.01498	0.06742	-0.00550	-0.00237	0.01358	0.00153	-0.00669	0.94167	0.62886	-0.26720	2.92864	0.03558	0.37082	0.05278	0.00141	0.00991	-0.00318	-2.81756	3.31222	-9.59013	-0.24139	0.67000	0.03082	0.00183	-0.03527	-0.00281	-16.70881	-1.00567	10.33919	0.00576	0.00381	0.00295	-0.00012	-0.00031	-0.00033	100.85445	8.74775	-29.32472	-0.15082	-0.02021	0.00365	0.00521
714			7.13000	6.46863	-5.72597	12.66867	0.57498	-0.01040	0.06846	-0.01492	-0.00166	0.01833	-0.00065	-0.00568	0.94572	0.61036	-0.28294	2.96135	0.02729	0.37145	0.05383	0.00053	0.00996	-0.00310	-2.81769	3.33865	-9.51945	-0.23315	0.67025	0.03190	0.00121	-0.03297	-0.00461	-16.68674	-0.98392	10.42146	0.00579	0.00376	0.00287	-0.00027	-0.00027	-0.00038	100.86141	8.70275	-29.41948	-0.15023	-0.02014	0.00275	0.00566
715			7.14000	6.47285	-5.83495	12.50730	0.57768	-0.00707	0.06900	-0.02743	-0.00107	0.02263	-0.00204	-0.00513	0.94782	0.60624	-0.29864	2.99422	0.02295	0.37238	0.05431	-0.00022	0.00985	-0.00335	-2.82142	3.36037	-9.42162	-0.23153	0.67189	0.03285	0.00068	-0.02860	-0.00607	-16.65159	-0.96903	10.50776	0.00587	0.00373	0.00281	-0.00037	-0.00023	-0.00037	100.87178	8.66518	-29.49540	-0.14990	-0.02012	0.00220	0.00549
716			7.15000	6.48682	-5.94045	12.31292	0.57596	-0.00551	0.06912	-0.04080	-0.00075	0.02611	-0.00199	-0.00451	0.94657	0.62116	-0.31401	3.03165	0.02190	0.37557	0.05420	-0.00100	0.00971	-0.00386	-2.82685	3.37696	-9.30532	-0.23151	0.67887	0.03317	0.00127	-0.02443	-0.00697	-16.61150	-0.95922	10.58538	0.00598	0.00372	0.00279	-0.00037	-0.00017	-0.00029	100.88506	8.64020	-29.54127	-0.15013	-0.02027	0.00235	0.00448
717			7.16000	6.51108	-6.03954	12.09261	0.57155	-0.00344	0.06894	-0.05254	-0.00041	0.02841	-0.00080	-0.00431	0.94240	0.65834	-0.32914	3.07561	0.02444	0.38254	0.05359	-0.00210	0.00981	-0.00435	-2.82941	3.38972	-9.17883	-0.23374	0.69283	0.03287	0.00386	-0.02203	-0.00730	-16.57793	-0.95339	10.63846	0.00608	0.00373	0.00280	-0.00026	-0.00009	-0.00015	100.89829	8.63063	-29.54657	-0.15074	-0.02045	0.00280	0.00235
718			7.17000	6.54416	-6.12925	11.85668	0.56607	-0.00126	0.06718	-0.06063	-0.00012	0.02855	-0.00019	-0.00465	0.93833	0.71926	-0.34446	3.12428	0.03039	0.38751	0.05139	-0.00387	0.00993	-0.00438	-2.82310	3.40082	-9.04894	-0.23979	0.70380	0.03135	0.00890	-0.02147	-0.00699	-16.56069	-0.95066	10.65300	0.00617	0.00374	0.00284	-0.00009	0.00000	0.00003	100.90842	8.63692	-29.50482	-0.15134	-0.02042	0.00289	-0.00023
719			7.18000	6.58327	-6.20603	11.61876	0.56239	-0.00175	0.06323	-0.06444	-0.00013	0.02595	-0.00114	-0.00489	0.93785	0.80367	-0.35973	3.17287	0.03579	0.38576	0.04711	-0.00598	0.00957	-0.00370	-2.80213	3.41210	-8.92154	-0.24481	0.70443	0.02828	0.01609	-0.02141	-0.00602	-16.56205	-0.95065	10.62557	0.00624	0.00376	0.00289	0.00008	0.00009	0.00021	100.91553	8.65888	-29.41998	-0.15195	-0.02021	0.00257	-0.00212
720			7.19000	6.62577	-6.26534	11.39630	0.55978	-0.00293	0.05873	-0.06465	-0.00012	0.02125	-0.00279	-0.00516	0.94164	0.91021	-0.37416	3.21397	0.04273	0.38264	0.04221	-0.00871	0.00910	-0.00243	-2.76240	3.42372	-8.80301	-0.25041	0.70331	0.02491	0.02463	-0.01982	-0.00475	-16.57663	-0.95233	10.56472	0.00629	0.00376	0.00294	0.00017	0.00014	0.00034	100.92233	8.69548	-29.30597	-0.15278	-0.02000	0.00227	-0.00266
721			7.20000	6.67109	-6.30132	11.20997	0.55998	-0.00475	0.05563	-0.06321	-0.00003	0.01546	-0.00497	-0.00562	0.94985	1.03667	-0.38807	3.23848	0.05016	0.37811	0.03859	-0.01176	0.00914	-0.00091	-2.70257	3.43387	-8.70147	-0.25604	0.69907	0.02317	0.03285	-0.01511	-0.00353	-16.59508	-0.95353	10.48575	0.00632	0.00376	0.00298	0.00015	0.00015	0.00039	100.93185	8.74462	-29.18035	-0.15359	-0.01985	0.00211	-0.00175
722			7.21000	6.72034	-6.30860	11.07888	0.56014	-0.01027	0.05401	-0.06068	0.00034	0.00914	-0.00607	-0.00610	0.96354	1.17861	-0.40242	3.24051	0.06116	0.37495	0.03608	-0.01551	0.00969	0.00040	-2.62590	3.44026	-8.62713	-0.26357	0.69901	0.02268	0.03887	-0.00812	-0.00217	-16.60674	-0.95362	10.40856	0.00635	0.00378	0.00302	0.00002	0.00013	0.00033	100.94629	8.80489	-29.06252	-0.15418	-0.01972	0.00200	0.00055
723			7.22000	6.77345	-6.28604	11.01162	0.55795	-0.01689	0.05390	-0.05591	0.00117	0.00318	-0.00391	-0.00605	0.97651	1.32738	-0.41755	3.22532	0.07303	0.38166	0.03441	-0.01853	0.01062	0.00088	-2.54017	3.44216	-8.59123	-0.26596	0.71560	0.02216	0.03978	-0.00141	-0.00046	-16.60067	-0.95530	10.35612	0.00639	0.00382	0.00306	-0.00022	0.00009	0.00015	100.96758	8.87635	-28.97407	-0.15477	-0.01974	0.00210	0.00402
724			7.23000	6.82672	-6.23784	11.00185	0.55477	-0.02269	0.05395	-0.04722	0.00219	-0.00158	0.00004	-0.00566	0.98388	1.46962	-0.43376	3.21034	0.08212	0.39221	0.03267	-0.01880	0.01180	0.00024	-2.45594	3.44147	-8.60304	-0.26200	0.73528	0.02074	0.03481	0.00228	0.00133	-16.56914	-0.96342	10.34817	0.00647	0.00390	0.00311	-0.00051	0.00005	-0.00012	100.99590	8.95875	-28.93420	-0.15566	-0.02006	0.00258	0.00806
725			7.24000	6.87315	-6.17242	11.03188	0.55325	-0.02842	0.05349	-0.03399	0.00312	-0.00435	0.00365	-0.00595	0.98618	1.58975	-0.45194	3.21618	0.08919	0.39773	0.03080	-0.01598	0.01311	-0.00129	-2.38351	3.44179	-8.66506	-0.25960	0.74374	0.01893	0.02626	0.00101	0.00276	-16.51040	-0.98254	10.39429	0.00658	0.00398	0.00316	-0.00079	0.00003	-0.00042	101.03023	9.04931	-28.95281	-0.15705	-0.02074	0.00337	0.01200
726			7.25000	6.90547	-6.10168	11.07981	0.55039	-0.03258	0.05334	-0.01764	0.00344	-0.00503	0.00728	-0.00628	0.98306	1.67449	-0.47294	3.25712	0.09408	0.40201	0.02961	-0.01056	0.01450	-0.00317	-2.32999	3.44691	-8.77035	-0.25656	0.74833	0.01718	0.01585	-0.00582	0.00358	-16.42957	-1.01509	10.49102	0.00672	0.00408	0.00320	-0.00099	0.00004	-0.00068	101.06892	9.14074	-29.02672	-0.15868	-0.02168	0.00433	0.01512
727			7.26000	6.91981	-6.03946	11.12522	0.54922	-0.03390	0.05455	-0.00165	0.00278	-0.00397	0.01054	-0.00698	0.97480	1.71732	-0.49685	3.33745	0.09484	0.40602	0.03023	-0.00384	0.01580	-0.00518	-2.29834	3.46047	-8.90394	-0.25277	0.75103	0.01667	0.00573	-0.01781	0.00402	-16.33780	-1.06044	10.62362	0.00687	0.00417	0.00324	-0.00104	0.00007	-0.00082	101.10944	9.22118	-29.14155	-0.16094	-0.02282	0.00534	0.01646
728			7.27000	6.91650	-5.99849	11.15178	0.55042	-0.03192	0.05591	0.01169	0.00136	-0.00146	0.01086	-0.00875	0.96572	1.71918	-0.52338	3.45194	0.09576	0.40206	0.03183	0.00248	0.01689	-0.00698	-2.28735	3.48520	-9.04603	-0.25834	0.73852	0.01767	-0.00260	-0.03297	0.00422	-16.25068	-1.11425	10.76388	0.00700	0.00425	0.00328	-0.00091	0.00012	-0.00082	101.14709	9.27678	-29.27010	-0.16238	-0.02361	0.00569	0.01542
729			7.28000	6.89800	-5.98737	11.14924	0.55255	-0.02794	0.05693	0.02182	-0.00016	0.00194	0.00944	-0.00954	0.95976	1.68539	-0.55248	3.58732	0.09285	0.39640	0.03349	0.00760	0.01812	-0.00804	-2.29334	3.52254	-9.17563	-0.26025	0.72323	0.01857	-0.00880	-0.04831	0.00373	-16.18314	-1.17232	10.88840	0.00709	0.00431	0.00330	-0.00062	0.00020	-0.00069	101.17819	9.29617	-29.39010	-0.16353	-0.02403	0.00541	0.01262
730			7.29000	6.86725	-6.00960	11.11354	0.55472	-0.02541	0.05711	0.02871	-0.00141	0.00555	0.00753	-0.00942	0.95798	1.62284	-0.58382	3.72531	0.08798	0.39113	0.03443	0.01100	0.01915	-0.00783	-2.31207	3.57093	-9.27359	-0.25925	0.71299	0.01860	-0.01251	-0.06046	0.00249	-16.14650	-1.23066	10.97857	0.00711	0.00433	0.00330	-0.00021	0.00027	-0.00047	101.20113	9.27350	-29.48306	-0.16418	-0.02406	0.00463	0.00908
731			7.30000	6.82782	-6.06370	11.04573	0.55777	-0.02435	0.05677	0.03203	-0.00243	0.00874	0.00433	-0.00936	0.95730	1.53956	-0.61598	3.84630	0.08183	0.38130	0.03515	0.01260	0.01892	-0.00645	-2.33932	3.62582	-9.32500	-0.25958	0.69845	0.01896	-0.01409	-0.06572	0.00088	-16.14592	-1.28665	11.02476	0.00704	0.00431	0.00328	0.00021	0.00034	-0.00022	101.21770	9.20981	-29.53831	-0.16423	-0.02372	0.00365	0.00612
732			7.31000	6.78424	-6.14414	10.95114	0.55797	-0.02217	0.05693	0.03111	-0.00298	0.01132	0.00123	-0.00871	0.95592	1.44427	-0.64641	3.93396	0.07480	0.37406	0.03626	0.01255	0.01699	-0.00427	-2.37121	3.68082	-9.32215	-0.25646	0.68964	0.01985	-0.01359	-0.06381	-0.00096	-16.17979	-1.33922	11.02589	0.00690	0.00425	0.00325	0.00057	0.00040	0.00002	101.23254	9.11395	-29.55376	-0.16360	-0.02310	0.00278	0.00479
733			7.32000	6.74147	-6.24363	10.83643	0.55691	-0.01825	0.05758	0.02620	-0.00288	0.01335	-0.00089	-0.00798	0.95414	1.34588	-0.67152	3.97978	0.06808	0.37308	0.03757	0.01135	0.01277	-0.00170	-2.40386	3.72947	-9.26517	-0.25198	0.69218	0.02096	-0.01137	-0.05606	-0.00288	-16.24170	-1.38705	10.98740	0.00669	0.00415	0.00321	0.00082	0.00041	0.00022	101.25183	9.00158	-29.53466	-0.16242	-0.02239	0.00232	0.00562
734			7.33000	6.70375	-6.35497	10.70710	0.55313	-0.01372	0.05778	0.01826	-0.00232	0.01462	-0.00278	-0.00795	0.94992	1.25267	-0.68695	3.98490	0.06548	0.37243	0.03838	0.00999	0.00584	0.00086	-2.43338	3.76696	-9.16076	-0.25409	0.69565	0.02226	-0.00794	-0.04355	-0.00471	-16.32286	-1.42635	10.91814	0.00644	0.00404	0.00317	0.00095	0.00038	0.00037	101.28214	8.89087	-29.48997	-0.16078	-0.02170	0.00232	0.00847
735			7.34000	6.67409	-6.46992	10.56956	0.54670	-0.01072	0.05742	0.00952	-0.00177	0.01469	-0.00474	-0.00728	0.94410	1.17141	-0.68899	3.95376	0.06284	0.36929	0.03875	0.00810	-0.00271	0.00334	-2.45579	3.79086	-9.01942	-0.25550	0.69427	0.02353	-0.00305	-0.02828	-0.00626	-16.41398	-1.45179	10.82793	0.00620	0.00391	0.00310	0.00097	0.00030	0.00047	101.32854	8.79736	-29.42894	-0.15881	-0.02109	0.00245	0.01249
736			7.35000	6.65331	-6.57677	10.43622	0.53897	-0.00874	0.05715	0.00297	-0.00123	0.01313	-0.00717	-0.00603	0.94077	1.10620	-0.67658	3.88628	0.06171	0.36417	0.03928	0.00623	-0.01087	0.00605	-2.46733	3.80056	-8.85365	-0.25852	0.68862	0.02542	0.00299	-0.01211	-0.00758	-16.50657	-1.46053	10.72631	0.00599	0.00377	0.00301	0.00091	0.00020	0.00052	101.39219	8.73073	-29.35960	-0.15641	-0.02047	0.00228	0.01636
737			7.36000	6.63987	-6.66111	10.32520	0.53118	-0.00951	0.05622	0.00006	-0.00092	0.00966	-0.00921	-0.00417	0.94229	1.05787	-0.65140	3.77786	0.06110	0.35988	0.03895	0.00437	-0.01753	0.00878	-2.46521	3.79631	-8.67655	-0.25945	0.68549	0.02654	0.00963	0.00393	-0.00814	-16.59359	-1.45516	10.62224	0.00583	0.00365	0.00291	0.00080	0.00013	0.00051	101.46966	8.69470	-29.28874	-0.15365	-0.01988	0.00177	0.01901
738			7.37000	6.63193	-6.70997	10.25220	0.52507	-0.01173	0.05402	-0.00065	-0.00043	0.00496	-0.01007	-0.00181	0.94878	1.02715	-0.61599	3.62899	0.05918	0.36081	0.03694	0.00226	-0.02285	0.01055	-2.44803	3.77890	-8.50184	-0.25466	0.69142	0.02567	0.01586	0.01917	-0.00746	-16.66947	-1.44226	10.52308	0.00572	0.00353	0.00280	0.00066	0.00009	0.00046	101.55487	8.68768	-29.22138	-0.15060	-0.01932	0.00104	0.02004
739			7.38000	6.62961	-6.71512	10.22484	0.52083	-0.01493	0.05156	-0.00179	0.00047	0.00021	-0.01030	0.00010	0.95669	1.01759	-0.57297	3.45190	0.05744	0.36293	0.03442	-0.00018	-0.02685	0.01084	-2.41567	3.75040	-8.34464	-0.24932	0.69815	0.02448	0.02107	0.03173	-0.00603	-16.73055	-1.42939	10.43380	0.00564	0.00341	0.00269	0.00050	0.00009	0.00039	101.64157	8.70488	-29.16036	-0.14738	-0.01883	0.00029	0.01963
740			7.39000	6.63484	-6.67458	10.24343	0.51541	-0.02083	0.05030	-0.00491	0.00206	-0.00404	-0.00893	0.00134	0.96259	1.03448	-0.52478	3.26951	0.05871	0.36663	0.03277	-0.00310	-0.02966	0.00984	-2.36947	3.71504	-8.22166	-0.24608	0.70812	0.02430	0.02486	0.03953	-0.00419	-16.77539	-1.42269	10.35674	0.00559	0.00332	0.00260	0.00034	0.00011	0.00031	101.72479	8.74040	-29.10690	-0.14410	-0.01843	-0.00029	0.01815
741			7.40000	6.64962	-6.59193	10.30372	0.50784	-0.02475	0.05116	-0.00965	0.00392	-0.00795	-0.00507	0.00180	0.96469	1.08122	-0.47406	3.10946	0.06465	0.37959	0.03273	-0.00677	-0.03148	0.00787	-2.31252	3.67836	-8.14944	-0.24564	0.73185	0.02525	0.02688	0.04211	-0.00183	-16.80471	-1.42629	10.29217	0.00554	0.00324	0.00254	0.00021	0.00015	0.00024	101.80087	8.78873	-29.06197	-0.14105	-0.01815	-0.00047	0.01594
742			7.41000	6.67452	-6.47358	10.40038	0.49922	-0.02913	0.05106	-0.01447	0.00606	-0.01124	-0.00160	0.00217	0.96447	1.15681	-0.42464	2.99589	0.07195	0.38874	0.03180	-0.01088	-0.03000	0.00465	-2.24924	3.64585	-8.14126	-0.24518	0.74590	0.02516	0.02666	0.03844	0.00114	-16.82092	-1.44228	10.23795	0.00550	0.00318	0.00250	0.00009	0.00020	0.00017	101.86671	8.84593	-29.02600	-0.13778	-0.01789	-0.00028	0.01321
743			7.42000	6.70801	-6.32577	10.52803	0.49388	-0.03877	0.04955	-0.01772	0.00960	-0.01351	0.00058	0.00295	0.96512	1.25574	-0.38240	2.94377	0.07554	0.38725	0.02981	-0.01398	-0.02397	0.00100	-2.18446	3.62142	-8.20387	-0.23935	0.74127	0.02366	0.02391	0.02983	0.00397	-16.82660	-1.47132	10.19757	0.00547	0.00313	0.00247	0.00001	0.00023	0.00010	101.91940	8.90758	-29.00561	-0.13584	-0.01802	0.00062	0.00992
744			7.43000	6.74626	-6.15518	10.67933	0.49304	-0.05257	0.04661	-0.01797	0.01446	-0.01439	0.00179	0.00292	0.97082	1.36914	-0.35304	2.95890	0.08131	0.37871	0.02661	-0.01634	-0.01509	-0.00221	-2.12248	3.60712	-8.33567	-0.23887	0.72625	0.02085	0.02016	0.01943	0.00586	-16.82555	-1.50857	10.17006	0.00546	0.00309	0.00244	-0.00003	0.00023	0.00004	101.95428	8.96733	-29.00096	-0.13524	-0.01845	0.00171	0.00544
745			7.44000	6.78363	-5.97121	10.84424	0.49701	-0.06521	0.04311	-0.01436	0.01862	-0.01399	0.00289	0.00045	0.98024	1.48552	-0.33920	3.04013	0.09476	0.37080	0.02288	-0.01853	-0.00623	-0.00441	-2.06739	3.60272	-8.52716	-0.25423	0.71298	0.01761	0.01610	0.00979	0.00654	-16.82160	-1.54586	10.15409	0.00547	0.00305	0.00240	-0.00005	0.00019	0.00000	101.96510	9.01772	-29.00835	-0.13635	-0.01902	0.00229	-0.00048
746			7.45000	6.81394	-5.78643	11.01170	0.49940	-0.07737	0.03959	-0.00643	0.02123	-0.01266	0.00557	-0.00355	0.98523	1.59191	-0.33963	3.18015	0.11379	0.36611	0.01913	-0.01897	0.00068	-0.00543	-2.02308	3.60677	-8.76224	-0.27885	0.70715	0.01417	0.01047	0.00159	0.00610	-16.81567	-1.57536	10.14824	0.00553	0.00305	0.00238	-0.00009	0.00012	-0.00003	101.94726	9.05480	-29.01992	-0.13904	-0.01955	0.00187	-0.00725
747			7.46000	6.83156	-5.61558	11.17263	0.50027	-0.08593	0.03886	0.00560	0.02051	-0.01162	0.01100	-0.00543	0.98289	1.67465	-0.35041	3.36541	0.12227	0.37315	0.01788	-0.01395	0.00509	-0.00621	-1.99325	3.61762	-9.02109	-0.28232	0.71822	0.01144	0.00236	-0.00621	0.00519	-16.80361	-1.59269	10.15411	0.00565	0.00310	0.00240	-0.00019	0.00004	-0.00007	101.90211	9.08023	-29.02863	-0.14293	-0.01994	0.00059	-0.01339
748			7.47000	6.83147	-5.47415	11.32075	0.49990	-0.08743	0.04081	0.02109	0.01566	-0.01088	0.01723	-0.00623	0.97744	1.72023	-0.36683	3.57751	0.12627	0.39004	0.01914	-0.00500	0.00720	-0.00717	-1.98058	3.63486	-9.28297	-0.27774	0.74221	0.01021	-0.00617	-0.01519	0.00451	-16.77730	-1.59731	10.17611	0.00581	0.00320	0.00246	-0.00037	-0.00005	-0.00013	101.83820	9.10044	-29.03098	-0.14725	-0.02026	-0.00082	-0.01726
749			7.48000	6.81006	-5.37542	11.45288	0.49960	-0.08494	0.04427	0.03832	0.00869	-0.01017	0.02139	-0.00757	0.96964	1.71735	-0.38434	3.79375	0.12985	0.40314	0.02241	0.00642	0.00677	-0.00803	-1.98656	3.65865	-9.52725	-0.27862	0.75962	0.01122	-0.01440	-0.02432	0.00442	-16.72892	-1.59180	10.21934	0.00600	0.00335	0.00257	-0.00061	-0.00014	-0.00022	101.76795	9.12299	-29.02745	-0.15143	-0.02067	-0.00147	-0.01821
750			7.49000	6.76696	-5.32645	11.56927	0.50218	-0.08060	0.04881	0.05457	0.00169	-0.00953	0.02208	-0.00838	0.96019	1.66091	-0.39831	3.98749	0.12510	0.40669	0.02755	0.01743	0.00356	-0.00808	-2.01096	3.68726	-9.73368	-0.27423	0.76100	0.01407	-0.02088	-0.02934	0.00437	-16.65682	-1.57962	10.28440	0.00621	0.00353	0.00272	-0.00085	-0.00021	-0.00031	101.70227	9.15331	-29.01907	-0.15525	-0.02128	-0.00101	-0.01692
751			7.50000	6.70607	-5.32513	11.67325	0.50534	-0.07694	0.05238	0.06670	-0.00380	-0.00886	0.01889	-0.00809	0.95199	1.55542	-0.40414	4.12947	0.11336	0.39788	0.03252	0.02423	-0.00199	-0.00584	-2.05091	3.71539	-9.88257	-0.26568	0.74352	0.01716	-0.02424	-0.02576	0.00338	-16.56820	-1.56305	10.36341	0.00642	0.00373	0.00291	-0.00098	-0.00026	-0.00036	101.64680	9.19365	-29.00404	-0.15830	-0.02195	0.00014	-0.01472
752			7.51000	6.63432	-5.36004	11.76930	0.50675	-0.07378	0.05476	0.07249	-0.00702	-0.00840	0.01383	-0.00659	0.94602	1.41451	-0.39831	4.19340	0.09801	0.38469	0.03655	0.02543	-0.00856	-0.00102	-2.10097	3.73506	-9.95813	-0.25444	0.72163	0.01981	-0.02375	-0.01273	0.00122	-16.47662	-1.54313	10.44195	0.00661	0.00393	0.00310	-0.00096	-0.00027	-0.00034	101.60209	9.24440	-28.97901	-0.16036	-0.02252	0.00149	-0.01282
753			7.52000	6.55972	-5.41311	11.86131	0.50804	-0.07257	0.05573	0.07171	-0.00791	-0.00820	0.00813	-0.00381	0.94404	1.25787	-0.37969	4.16219	0.07880	0.37003	0.03913	0.02122	-0.01496	0.00553	-2.15330	3.73821	-9.95272	-0.23894	0.70005	0.02163	-0.01940	0.00776	-0.00167	-16.39751	-1.52165	10.50484	0.00675	0.00410	0.00327	-0.00077	-0.00024	-0.00024	101.56499	9.30374	-28.94288	-0.16141	-0.02291	0.00274	-0.01186
754			7.53000	6.48981	-5.46491	11.95196	0.50922	-0.07220	0.05619	0.06512	-0.00668	-0.00836	0.00360	-0.00054	0.94550	1.10694	-0.34870	4.03260	0.05975	0.36032	0.04085	0.01457	-0.02114	0.01237	-2.19974	3.71907	-9.87012	-0.22299	0.68877	0.02326	-0.01284	0.03229	-0.00463	-16.34394	-1.50245	10.54039	0.00683	0.00423	0.00340	-0.00044	-0.00015	-0.00009	101.53092	9.36725	-28.89853	-0.16162	-0.02309	0.00363	-0.01152
755			7.54000	6.43052	-5.49925	12.04356	0.50728	-0.07294	0.05619	0.05426	-0.00387	-0.00884	0.00089	0.00197	0.94787	0.98046	-0.30595	3.81654	0.04785	0.35517	0.04169	0.00914	-0.02718	0.01804	-2.23394	3.67581	-9.72633	-0.21543	0.68703	0.02515	-0.00598	0.05706	-0.00716	-16.32190	-1.49073	10.54522	0.00685	0.00427	0.00345	-0.00008	-0.00003	0.00006	101.49771	9.42964	-28.85439	-0.16122	-0.02315	0.00419	-0.01096
756			7.55000	6.38512	-5.50510	12.13887	0.50407	-0.07359	0.05595	0.04190	0.00006	-0.00965	-0.00051	0.00358	0.95197	0.89069	-0.25256	3.53842	0.04268	0.35392	0.04195	0.00525	-0.03244	0.02150	-2.25225	3.61131	-9.54715	-0.21532	0.69019	0.02736	0.00056	0.07751	-0.00877	-16.33020	-1.48995	10.52356	0.00680	0.00425	0.00345	0.00024	0.00009	0.00018	101.46564	9.48676	-28.82126	-0.16058	-0.02327	0.00477	-0.00997
757			7.56000	6.35416	-5.47638	12.24084	0.50203	-0.07633	0.05579	0.03030	0.00462	-0.01069	-0.00029	0.00431	0.95631	0.84203	-0.19172	3.23097	0.04096	0.35513	0.04197	0.00217	-0.03556	0.02232	-2.25379	3.53285	-9.36376	-0.21749	0.69577	0.02961	0.00619	0.08960	-0.00893	-16.36412	-1.49805	10.48182	0.00670	0.00416	0.00338	0.00049	0.00016	0.00025	101.43453	9.53516	-28.80582	-0.15973	-0.02344	0.00533	-0.00901
758			7.57000	6.33609	-5.41194	12.35033	0.50287	-0.07992	0.05552	0.02057	0.00941	-0.01153	0.00115	0.00397	0.96124	0.83205	-0.12878	2.93076	0.04183	0.35868	0.04160	-0.00038	-0.03562	0.02029	-2.24057	3.45031	-9.20676	-0.22081	0.70241	0.03124	0.01028	0.09113	-0.00734	-16.41680	-1.50908	10.42796	0.00657	0.00403	0.00327	0.00064	0.00018	0.00028	101.40282	9.57023	-28.81029	-0.15841	-0.02344	0.00543	-0.00821
759			7.58000	6.32823	-5.31606	12.46350	0.50499	-0.08430	0.05462	0.01292	0.01392	-0.01161	0.00282	0.00225	0.96584	0.85370	-0.06975	2.67380	0.04738	0.36042	0.04055	-0.00267	-0.03207	0.01564	-2.21629	3.37380	-9.10014	-0.22947	0.70379	0.03207	0.01278	0.08183	-0.00430	-16.47799	-1.51806	10.37351	0.00642	0.00389	0.00313	0.00065	0.00014	0.00024	101.37015	9.58736	-28.83573	-0.15655	-0.02315	0.00483	-0.00708
760			7.59000	6.32735	-5.19702	12.57258	0.50609	-0.08975	0.05274	0.00738	0.01781	-0.01066	0.00474	-0.00013	0.96874	0.89717	-0.02024	2.49045	0.05642	0.36017	0.03857	-0.00481	-0.02523	0.00928	-2.18549	3.31123	-9.05810	-0.24074	0.70084	0.03153	0.01351	0.06478	-0.00054	-16.53499	-1.52352	10.33248	0.00628	0.00376	0.00301	0.00052	0.00008	0.00013	101.33885	9.58490	-28.88327	-0.15427	-0.02261	0.00369	-0.00488
761			7.60000	6.33020	-5.06457	12.66944	0.50668	-0.09521	0.05060	0.00409	0.02057	-0.00905	0.00778	-0.00197	0.96958	0.95164	0.01479	2.39943	0.06405	0.36343	0.03629	-0.00606	-0.01593	0.00273	-2.15288	3.26721	-9.08437	-0.24637	0.70323	0.02961	0.01193	0.04431	0.00293	-16.57511	-1.52662	10.31762	0.00618	0.00366	0.00290	0.00030	0.00001	-0.00001	101.31434	9.56609	-28.95303	-0.15214	-0.02210	0.00261	-0.00145
762			7.61000	6.33376	-4.92835	12.74966	0.50716	-0.09879	0.04865	0.00336	0.02146	-0.00735	0.01147	-0.00338	0.96888	1.00567	0.03133	2.40498	0.07055	0.37063	0.03421	-0.00596	-0.00464	-0.00290	-2.12333	3.24335	-9.17446	-0.24884	0.71156	0.02692	0.00836	0.02297	0.00544	-16.58971	-1.52910	10.33483	0.00613	0.00360	0.00283	0.00003	-0.00004	-0.00015	101.30170	9.53705	-29.04082	-0.15068	-0.02191	0.00230	0.00216
763			7.62000	6.33510	-4.79812	12.81446	0.50589	-0.10075	0.04751	0.00559	0.02022	-0.00607	0.01476	-0.00461	0.96701	1.04843	0.02737	2.49667	0.07804	0.37757	0.03310	-0.00447	0.00758	-0.00710	-2.10116	3.23884	-9.31743	-0.25243	0.72005	0.02467	0.00359	0.00276	0.00692	-16.57831	-1.53176	10.37807	0.00613	0.00358	0.00280	-0.00020	-0.00007	-0.00023	101.30062	9.50311	-29.13464	-0.15007	-0.02212	0.00294	0.00403
764			7.63000	6.33122	-4.68355	12.87031	0.50382	-0.10283	0.04686	0.01090	0.01722	-0.00545	0.01736	-0.00544	0.96333	1.07143	0.00382	2.65044	0.08366	0.38157	0.03269	-0.00159	0.01881	-0.00963	-2.08880	3.25078	-9.49621	-0.25415	0.72580	0.02263	-0.00132	-0.01437	0.00734	-16.54938	-1.53427	10.43018	0.00617	0.00360	0.00279	-0.00032	-0.00007	-0.00022	101.30360	9.46745	-29.21560	-0.15018	-0.02255	0.00409	0.00277
765			7.64000	6.31944	-4.59274	12.92607	0.50288	-0.10395	0.04665	0.01871	0.01269	-0.00548	0.01875	-0.00581	0.95901	1.07017	-0.03538	2.83302	0.08516	0.38278	0.03287	0.00199	0.02716	-0.01036	-2.08601	3.27509	-9.68878	-0.25210	0.72789	0.02087	-0.00513	-0.02684	0.00686	-16.51647	-1.53535	10.47035	0.00623	0.00364	0.00281	-0.00030	-0.00005	-0.00012	101.30044	9.43220	-29.26429	-0.15060	-0.02288	0.00500	-0.00155
766			7.65000	6.29811	-4.52965	12.98896	0.50579	-0.10409	0.04709	0.02772	0.00769	-0.00596	0.01841	-0.00620	0.95560	1.04443	-0.08419	3.01004	0.08200	0.38010	0.03387	0.00510	0.03141	-0.00954	-2.09061	3.30675	-9.87177	-0.24848	0.72406	0.02008	-0.00711	-0.03337	0.00591	-16.49221	-1.53347	10.48265	0.00630	0.00369	0.00285	-0.00018	-0.00002	0.00003	101.28316	9.39981	-29.26828	-0.15115	-0.02295	0.00529	-0.00771
767			7.66000	6.26734	-4.49263	13.06127	0.50928	-0.10467	0.04878	0.03570	0.00349	-0.00670	0.01675	-0.00669	0.95174	0.99852	-0.13593	3.15416	0.07687	0.37303	0.03624	0.00693	0.03127	-0.00758	-2.09942	3.34020	-10.02464	-0.24640	0.71480	0.02127	-0.00721	-0.03277	0.00488	-16.48469	-1.52775	10.46112	0.00635	0.00373	0.00291	0.00001	0.00002	0.00019	101.24823	9.37397	-29.22617	-0.15161	-0.02271	0.00498	-0.01397
768			7.67000	6.22975	-4.47449	13.14165	0.51249	-0.10350	0.05059	0.04020	0.00094	-0.00742	0.01435	-0.00658	0.94864	0.94060	-0.18444	3.24813	0.06918	0.36650	0.03871	0.00702	0.02777	-0.00444	-2.10890	3.36888	-10.13315	-0.24229	0.70595	0.02301	-0.00548	-0.02419	0.00337	-16.49573	-1.51794	10.41071	0.00636	0.00378	0.00297	0.00018	0.00004	0.00030	101.19717	9.36053	-29.14767	-0.15177	-0.02223	0.00421	-0.01857
769			7.68000	6.19043	-4.46408	13.22767	0.51374	-0.10246	0.05184	0.03957	0.00060	-0.00807	0.01162	-0.00560	0.94679	0.88180	-0.22495	3.28430	0.06036	0.35974	0.04058	0.00564	0.02209	-0.00051	-2.11554	3.38560	-10.19114	-0.23638	0.69672	0.02470	-0.00232	-0.00772	0.00145	-16.52076	-1.50472	10.34555	0.00632	0.00382	0.00303	0.00029	0.00003	0.00034	101.13649	9.36709	-29.05095	-0.15167	-0.02171	0.00336	-0.02029
770			7.69000	6.15527	-4.44862	13.31881	0.51514	-0.10248	0.05272	0.03466	0.00235	-0.00883	0.00906	-0.00349	0.94692	0.83345	-0.25506	3.26129	0.04827	0.35346	0.04203	0.00332	0.01574	0.00370	-2.11618	3.38405	-10.20001	-0.22418	0.68760	0.02618	0.00171	0.01433	-0.00058	-16.55101	-1.48958	10.28377	0.00625	0.00385	0.00309	0.00029	0.00000	0.00029	101.07488	9.40042	-28.95736	-0.15164	-0.02141	0.00288	-0.01913
771			7.70000	6.12796	-4.41732	13.41631	0.51966	-0.10347	0.05304	0.02828	0.00559	-0.00972	0.00670	-0.00189	0.95175	0.80356	-0.27454	3.18263	0.03830	0.34737	0.04285	0.00132	0.00968	0.00762	-2.10824	3.36080	-10.16663	-0.21668	0.67880	0.02767	0.00601	0.03773	-0.00244	-16.57714	-1.47409	10.24057	0.00618	0.00389	0.00314	0.00021	-0.00004	0.00018	101.01912	9.46411	-28.88441	-0.15201	-0.02152	0.00305	-0.01618
772			7.71000	6.10852	-4.36464	13.52167	0.52504	-0.10507	0.05284	0.02279	0.00937	-0.01064	0.00557	-0.00185	0.95851	0.79487	-0.28414	3.05701	0.03559	0.34381	0.04302	-0.00003	0.00419	0.01065	-2.09015	3.31669	-10.10129	-0.22065	0.67532	0.02919	0.01063	0.05813	-0.00390	-16.59206	-1.45932	10.22396	0.00612	0.00393	0.00317	0.00008	-0.00009	0.00004	100.97198	9.55666	-28.84130	-0.15279	-0.02203	0.00379	-0.01273
773			7.72000	6.09486	-4.29116	13.63544	0.53019	-0.10535	0.05227	0.01890	0.01266	-0.01144	0.00617	-0.00251	0.96239	0.80593	-0.28453	2.89865	0.03505	0.34518	0.04258	-0.00113	-0.00038	0.01231	-2.06169	3.25665	-10.01683	-0.22588	0.67796	0.03020	0.01496	0.07199	-0.00468	-16.59179	-1.44592	10.23462	0.00610	0.00398	0.00320	-0.00008	-0.00013	-0.00010	100.93295	9.67088	-28.82838	-0.15398	-0.02282	0.00477	-0.00971
774			7.73000	6.08526	-4.20112	13.75710	0.53161	-0.10573	0.05172	0.01577	0.01512	-0.01212	0.00752	-0.00329	0.96223	0.83339	-0.27818	2.72575	0.03681	0.34634	0.04209	-0.00209	-0.00256	0.01258	-2.02408	3.18872	-9.92807	-0.23120	0.67816	0.03129	0.01832	0.07558	-0.00468	-16.57512	-1.43412	10.26743	0.00613	0.00404	0.00323	-0.00025	-0.00015	-0.00020	100.90007	9.79495	-28.83911	-0.15534	-0.02368	0.00560	-0.00736
775			7.74000	6.07919	-4.09976	13.88582	0.53109	-0.10626	0.05084	0.01274	0.01664	-0.01260	0.00939	-0.00371	0.95873	0.87252	-0.27108	2.55633	0.03774	0.34745	0.04114	-0.00272	-0.00030	0.01152	-1.98017	3.12298	-9.84969	-0.23206	0.67650	0.03169	0.01973	0.06754	-0.00380	-16.54269	-1.42406	10.31499	0.00622	0.00409	0.00326	-0.00040	-0.00017	-0.00026	100.87247	9.91534	-28.86458	-0.15662	-0.02450	0.00630	-0.00551
776			7.75000	6.07663	-3.99259	14.02107	0.53131	-0.10662	0.05003	0.00982	0.01703	-0.01286	0.01108	-0.00403	0.95457	0.91748	-0.27232	2.40492	0.03751	0.34753	0.04023	-0.00286	0.00746	0.00956	-1.93394	3.06963	-9.79437	-0.22979	0.67234	0.03183	0.01884	0.04859	-0.00226	-16.49797	-1.41477	10.36797	0.00634	0.00413	0.00329	-0.00050	-0.00017	-0.00025	100.85014	10.01907	-28.89479	-0.15782	-0.02531	0.00718	-0.00445
777			7.76000	6.07710	-3.88653	14.16010	0.53026	-0.10489	0.04978	0.00745	0.01570	-0.01278	0.01229	-0.00459	0.95144	0.96126	-0.29134	2.28358	0.04014	0.34772	0.03983	-0.00274	0.02002	0.00696	-1.89044	3.03746	-9.77115	-0.22965	0.66823	0.03227	0.01598	0.02122	-0.00031	-16.44974	-1.40297	10.41280	0.00649	0.00416	0.00332	-0.00049	-0.00017	-0.00016	100.83103	10.09457	-28.91697	-0.15863	-0.02592	0.00799	-0.00478
778			7.77000	6.07920	-3.79087	14.29598	0.52990	-0.10480	0.04981	0.00614	0.01288	-0.01194	0.01321	-0.00459	0.95051	0.99663	-0.33494	2.20348	0.04112	0.34616	0.03968	-0.00198	0.03478	0.00373	-1.85474	3.03290	-9.78465	-0.22562	0.66345	0.03247	0.01097	-0.01141	0.00181	-16.40950	-1.38470	10.43552	0.00663	0.00418	0.00334	-0.00037	-0.00017	-0.00001	100.81129	10.13425	-28.91932	-0.15869	-0.02601	0.00802	-0.00633
779			7.78000	6.08098	-3.71745	14.41879	0.53099	-0.10384	0.05062	0.00646	0.00803	-0.01034	0.01402	-0.00438	0.95085	1.01711	-0.40461	2.17371	0.04108	0.34591	0.04030	-0.00075	0.04877	0.00017	-1.83135	3.05923	-9.83461	-0.21975	0.66251	0.03278	0.00484	-0.04552	0.00379	-16.38498	-1.35864	10.43099	0.00675	0.00418	0.00334	-0.00019	-0.00017	0.00013	100.78847	10.13703	-28.89926	-0.15811	-0.02557	0.00705	-0.00795
780			7.79000	6.07984	-3.67796	14.51983	0.53525	-0.10128	0.05245	0.00903	0.00170	-0.00826	0.01515	-0.00433	0.95072	1.01768	-0.49639	2.19576	0.03922	0.34934	0.04192	0.00070	0.05977	-0.00321	-1.82256	3.11584	-9.91466	-0.21272	0.66985	0.03325	-0.00124	-0.07699	0.00526	-16.37724	-1.32705	10.40512	0.00683	0.00415	0.00331	-0.00002	-0.00016	0.00023	100.76330	10.10672	-28.86449	-0.15729	-0.02489	0.00564	-0.00876
781			7.80000	6.07308	-3.67920	14.59649	0.54214	-0.09746	0.05426	0.01369	-0.00474	-0.00607	0.01584	-0.00544	0.94944	0.99604	-0.60218	2.25808	0.03892	0.35272	0.04367	0.00208	0.06500	-0.00544	-1.82834	3.19666	-10.01183	-0.21192	0.67996	0.03349	-0.00635	-0.09819	0.00577	-16.38389	-1.29387	10.36863	0.00685	0.00411	0.00326	0.00013	-0.00015	0.00025	100.73743	10.04846	-28.82623	-0.15647	-0.02418	0.00417	-0.00856
782			7.81000	6.05950	-3.71985	14.65353	0.54840	-0.09328	0.05518	0.01884	-0.01009	-0.00421	0.01443	-0.00782	0.94726	0.95486	-0.71000	2.33496	0.04216	0.34837	0.04486	0.00341	0.06075	-0.00557	-1.84612	3.28754	-10.10685	-0.22019	0.67875	0.03366	-0.01019	-0.09840	0.00503	-16.40117	-1.26222	10.33231	0.00681	0.00405	0.00320	0.00023	-0.00014	0.00022	100.71281	9.96785	-28.79446	-0.15558	-0.02346	0.00275	-0.00725
783			7.82000	6.04023	-3.79322	14.69663	0.55323	-0.08789	0.05652	0.02219	-0.01378	-0.00261	0.01178	-0.00971	0.94398	0.90171	-0.80437	2.39704	0.04203	0.34105	0.04652	0.00404	0.04825	-0.00386	-1.87182	3.36822	-10.17804	-0.22306	0.67071	0.03453	-0.01227	-0.07821	0.00323	-16.42442	-1.23346	10.30604	0.00671	0.00398	0.00313	0.00027	-0.00015	0.00013	100.69245	9.87205	-28.77754	-0.15455	-0.02275	0.00140	-0.00469
784			7.83000	6.01827	-3.89296	14.72532	0.55804	-0.08354	0.05743	0.02199	-0.01636	-0.00061	0.00829	-0.01100	0.94120	0.84334	-0.87363	2.42744	0.03792	0.33043	0.04777	0.00397	0.03223	-0.00137	-1.90313	3.42460	-10.20988	-0.22176	0.65580	0.03557	-0.01372	-0.05082	0.00072	-16.44806	-1.20866	10.29876	0.00658	0.00391	0.00306	0.00024	-0.00015	0.00001	100.68008	9.76973	-28.78273	-0.15340	-0.02212	0.00038	-0.00102
785			7.84000	5.99747	-4.01512	14.73241	0.56213	-0.07875	0.05870	0.01745	-0.01779	0.00232	0.00530	-0.01146	0.93987	0.78123	-0.91666	2.42831	0.03156	0.32405	0.04919	0.00352	0.01773	0.00058	-1.94149	3.45775	-10.19826	-0.21581	0.64727	0.03674	-0.01532	-0.02894	-0.00199	-16.46671	-1.18970	10.31665	0.00641	0.00384	0.00300	0.00017	-0.00016	-0.00013	100.67839	9.66937	-28.81536	-0.15220	-0.02168	0.00010	0.00316
786			7.85000	5.98137	-4.15521	14.70730	0.56425	-0.07308	0.06083	0.00924	-0.01781	0.00633	0.00371	-0.01173	0.94035	0.71584	-0.93621	2.41314	0.02860	0.32570	0.05124	0.00322	0.00334	0.00161	-1.98831	3.47370	-10.14591	-0.21294	0.65382	0.03823	-0.01670	-0.00934	-0.00476	-16.47682	-1.17827	10.36050	0.00622	0.00379	0.00296	0.00008	-0.00015	-0.00025	100.68797	9.57716	-28.87754	-0.15102	-0.02153	0.00093	0.00707
787			7.86000	5.97211	-4.30533	14.64266	0.56452	-0.06801	0.06261	-0.00038	-0.01671	0.01070	0.00244	-0.01189	0.94296	0.65273	-0.92800	2.39213	0.02982	0.32900	0.05300	0.00300	-0.01611	0.00230	-2.04002	3.46917	-10.05488	-0.21787	0.66372	0.03957	-0.01656	0.01988	-0.00764	-16.47845	-1.17384	10.42305	0.00603	0.00375	0.00295	0.00000	-0.00013	-0.00032	100.70693	9.49595	-28.96647	-0.14975	-0.02159	0.00270	0.00996
788			7.87000	5.96959	-4.45562	14.54136	0.56373	-0.06255	0.06352	-0.00904	-0.01457	0.01402	0.00117	-0.01181	0.94581	0.60143	-0.87958	2.36394	0.03242	0.33260	0.05401	0.00238	-0.04186	0.00346	-2.08869	3.43153	-9.92566	-0.22877	0.67083	0.04075	-0.01374	0.06111	-0.01048	-16.47464	-1.17423	10.49108	0.00586	0.00372	0.00296	-0.00004	-0.00011	-0.00032	100.73161	9.42617	-29.07522	-0.14806	-0.02163	0.00469	0.01144
789			7.88000	5.97300	-4.59706	14.41811	0.56345	-0.05777	0.06347	-0.01645	-0.01199	0.01504	-0.00074	-0.01122	0.94650	0.56981	-0.78304	2.32025	0.03108	0.33258	0.05430	0.00112	-0.06692	0.00528	-2.12615	3.35413	-9.76351	-0.23834	0.66650	0.04197	-0.00804	0.09961	-0.01276	-16.46864	-1.17719	10.55237	0.00573	0.00369	0.00297	-0.00005	-0.00008	-0.00026	100.75773	9.36766	-29.19703	-0.14667	-0.02168	0.00640	0.01139
790			7.89000	5.98336	-4.72041	14.29518	0.55981	-0.05487	0.06165	-0.02403	-0.00924	0.01300	-0.00271	-0.00973	0.94446	0.56153	-0.64792	2.25483	0.02765	0.33019	0.05278	-0.00020	-0.08182	0.00727	-2.14730	3.24748	-9.58313	-0.24284	0.65513	0.04189	-0.00041	0.11929	-0.01340	-16.46221	-1.18035	10.59426	0.00565	0.00365	0.00295	-0.00007	-0.00004	-0.00016	100.78062	9.32092	-29.32119	-0.14481	-0.02145	0.00715	0.01013
791			7.90000	6.00411	-4.81420	14.19711	0.55591	-0.05384	0.05938	-0.03316	-0.00620	0.00857	-0.00399	-0.00758	0.94390	0.57967	-0.49753	2.16513	0.02312	0.32923	0.05052	-0.00132	-0.08329	0.00901	-2.14839	3.13193	-9.40441	-0.24124	0.64550	0.04107	0.00845	0.11760	-0.01233	-16.45311	-1.18354	10.61550	0.00559	0.00358	0.00291	-0.00012	-0.00000	-0.00007	100.79787	9.28726	-29.44389	-0.14345	-0.02114	0.00696	0.00838
792			7.91000	6.03911	-4.86888	14.14391	0.55299	-0.05423	0.05881	-0.04357	-0.00298	0.00311	-0.00379	-0.00550	0.94500	0.62881	-0.35596	2.05353	0.01988	0.33183	0.04945	-0.00226	-0.07340	0.01014	-2.12553	3.02601	-9.24671	-0.23657	0.64273	0.04139	0.01786	0.09983	-0.01023	-16.43631	-1.18679	10.61925	0.00558	0.00350	0.00283	-0.00022	0.00002	0.00001	100.80882	9.26810	-29.56111	-0.14282	-0.02091	0.00607	0.00622
793			7.92000	6.08988	-4.88315	14.14332	0.54845	-0.05514	0.05959	-0.05373	-0.00005	-0.00222	-0.00226	-0.00374	0.94703	0.71173	-0.24152	1.93306	0.02095	0.33718	0.04920	-0.00359	-0.05503	0.00968	-2.07650	2.94361	-9.12750	-0.23153	0.64490	0.04264	0.02663	0.06997	-0.00703	-16.40744	-1.18968	10.61032	0.00564	0.00341	0.00272	-0.00035	0.00003	0.00006	100.81178	9.26372	-29.66705	-0.14311	-0.02087	0.00478	0.00306
794			7.93000	6.15500	-4.86534	14.18666	0.54558	-0.05738	0.06146	-0.06258	0.00206	-0.00597	0.00032	-0.00220	0.95137	0.82648	-0.16623	1.83031	0.02321	0.34483	0.04955	-0.00512	-0.03066	0.00662	-2.00323	2.89497	-9.06224	-0.22189	0.65158	0.04423	0.03247	0.03049	-0.00262	-16.36588	-1.19090	10.59176	0.00575	0.00331	0.00258	-0.00047	0.00003	0.00010	100.80260	9.27223	-29.75168	-0.14399	-0.02095	0.00318	-0.00155
795			7.94000	6.23035	-4.83022	14.24998	0.54215	-0.06085	0.06317	-0.06856	0.00306	-0.00665	0.00357	-0.00154	0.95618	0.96522	-0.13758	1.78132	0.03033	0.35310	0.04943	-0.00761	-0.00191	0.00041	-1.91216	2.88768	-9.06153	-0.21359	0.66173	0.04505	0.03469	-0.01770	0.00260	-16.31437	-1.18833	10.56640	0.00590	0.00323	0.00245	-0.00056	0.00001	0.00012	100.77736	9.28936	-29.80412	-0.14519	-0.02110	0.00157	-0.00731
796			7.95000	6.30954	-4.79501	14.30082	0.53810	-0.06392	0.06441	-0.07029	0.00266	-0.00367	0.00696	-0.00120	0.95910	1.11405	-0.16006	1.82083	0.03904	0.36155	0.04880	-0.00988	0.02929	-0.00808	-1.81384	2.92783	-9.12738	-0.20359	0.67374	0.04467	0.03217	-0.07351	0.00757	-16.25863	-1.17887	10.53745	0.00605	0.00318	0.00236	-0.00057	-0.00003	0.00013	100.73442	9.31008	-29.81644	-0.14646	-0.02125	0.00028	-0.01356
797			7.96000	6.38507	-4.77573	14.30983	0.53695	-0.06553	0.06547	-0.06731	0.00087	0.00216	0.00940	-0.00236	0.96187	1.25468	-0.23426	1.96903	0.05159	0.36776	0.04832	-0.01151	0.05988	-0.01706	-1.72128	3.01881	-9.25183	-0.20325	0.68465	0.04411	0.02677	-0.13319	0.01142	-16.20675	-1.15901	10.50786	0.00618	0.00318	0.00233	-0.00051	-0.00010	0.00014	100.67413	9.32926	-29.78623	-0.14743	-0.02119	-0.00100	-0.01927
798			7.97000	6.44990	-4.78421	14.26144	0.53750	-0.06478	0.06632	-0.05969	-0.00183	0.00898	0.01042	-0.00566	0.96260	1.36796	-0.35554	2.22102	0.07019	0.37019	0.04821	-0.01153	0.08555	-0.02454	-1.64750	3.15961	-9.41758	-0.22037	0.69278	0.04396	0.01897	-0.18913	0.01375	-16.16544	-1.12700	10.48292	0.00627	0.00322	0.00235	-0.00039	-0.00017	0.00012	100.60014	9.34304	-29.72087	-0.14815	-0.02082	-0.00280	-0.02287
799			7.98000	6.49968	-4.82532	14.15869	0.54039	-0.06241	0.06692	-0.04930	-0.00454	0.01468	0.01026	-0.00802	0.96112	1.43926	-0.51289	2.54571	0.08098	0.37103	0.04832	-0.00713	0.10235	-0.02867	-1.60325	3.34188	-9.60149	-0.23054	0.69956	0.04314	0.00642	-0.23110	0.01395	-16.13546	-1.08417	10.46997	0.00634	0.00330	0.00244	-0.00029	-0.00025	0.00008	100.52147	9.35045	-29.63716	-0.14926	-0.02039	-0.00479	-0.02317
800			7.99000	6.53408	-4.89561	14.02027	0.54304	-0.05942	0.06744	-0.03829	-0.00654	0.01789	0.00856	-0.00967	0.96126	1.46298	-0.68852	2.89294	0.08880	0.36904	0.04879	-0.00106	0.10521	-0.02849	-1.59448	3.54846	-9.77782	-0.23942	0.70445	0.04219	-0.00768	-0.24609	0.01210	-16.11322	-1.03443	10.47120	0.00637	0.00340	0.00256	-0.00022	-0.00030	0.00004	100.44962	9.35372	-29.55258	-0.15093	-0.02025	-0.00592	-0.02039
801			8.00000	6.55579	-4.98521	13.87007	0.54658	-0.05797	0.06765	-0.02842	-0.00767	0.01843	0.00586	-0.01030	0.96205	1.44522	-0.85646	3.20636	0.09012	0.36372	0.04927	0.00415	0.08936	-0.02375	-1.62027	3.75125	-9.91943	-0.24087	0.70594	0.04075	-0.01936	-0.22123	0.00827	-16.09643	-0.98191	10.47913	0.00637	0.00351	0.00270	-0.00014	-0.00032	0.00005	100.39249	9.35394	-29.47800	-0.15262	-0.02040	-0.00569	-0.01624
802			8.01000	6.56810	-5.08192	13.72628	0.54898	-0.05618	0.06729	-0.02003	-0.00765	0.01711	0.00278	-0.00956	0.96385	1.40223	-0.98389	3.43824	0.08606	0.35887	0.04929	0.00643	0.05541	-0.01547	-1.67202	3.91406	-10.00065	-0.23546	0.70628	0.03891	-0.02517	-0.15432	0.00317	-16.08732	-0.92915	10.48078	0.00634	0.00362	0.00284	-0.00004	-0.00030	0.00011	100.34940	9.34742	-29.41891	-0.15398	-0.02066	-0.00455	-0.01303
803			8.02000	6.57345	-5.17359	13.59730	0.54692	-0.05581	0.06666	-0.01333	-0.00678	0.01506	0.00032	-0.00804	0.96578	1.35372	-1.04219	3.56162	0.08237	0.35495	0.04899	0.00599	0.00968	-0.00589	-1.73687	4.00429	-10.00576	-0.23256	0.70582	0.03789	-0.02544	-0.05750	-0.00202	-16.09008	-0.87703	10.46370	0.00629	0.00369	0.00294	0.00009	-0.00027	0.00020	100.31178	9.32666	-29.37793	-0.15413	-0.02060	-0.00359	-0.01184
804			8.03000	6.57422	-5.24988	13.48405	0.54209	-0.05673	0.06530	-0.00889	-0.00520	0.01285	-0.00087	-0.00598	0.96690	1.31643	-1.01845	3.57527	0.07832	0.35397	0.04780	0.00373	-0.03754	0.00265	-1.80180	4.00555	-9.93651	-0.23106	0.70602	0.03712	-0.02141	0.04667	-0.00634	-16.10518	-0.82832	10.42898	0.00623	0.00370	0.00297	0.00019	-0.00021	0.00026	100.27020	9.28521	-29.36465	-0.15405	-0.02031	-0.00334	-0.01194
805			8.04000	6.57281	-5.30376	13.38442	0.53728	-0.05694	0.06378	-0.00660	-0.00303	0.01078	-0.00109	-0.00434	0.96642	1.30014	-0.91927	3.50083	0.07491	0.35562	0.04637	0.00095	-0.07590	0.00857	-1.85647	3.92246	-9.81210	-0.23234	0.70544	0.03684	-0.01511	0.13299	-0.00913	-16.12651	-0.78800	10.38508	0.00619	0.00366	0.00293	0.00020	-0.00013	0.00024	100.22144	9.22399	-29.38760	-0.15335	-0.01975	-0.00401	-0.01158
806			8.05000	6.57111	-5.33253	13.29784	0.53100	-0.05851	0.06107	-0.00526	-0.00079	0.00855	-0.00116	-0.00341	0.96493	1.30516	-0.76915	3.36909	0.07511	0.35448	0.04384	-0.00133	-0.09637	0.01156	-1.89519	3.78048	-9.65897	-0.23786	0.69847	0.03579	-0.00816	0.18037	-0.01009	-16.14366	-0.76312	10.34858	0.00616	0.00358	0.00284	0.00011	-0.00004	0.00015	100.16895	9.15222	-29.45644	-0.15270	-0.01925	-0.00484	-0.01002
807			8.06000	6.56948	-5.33741	13.22606	0.52556	-0.06095	0.05840	-0.00357	0.00133	0.00631	-0.00049	-0.00276	0.96480	1.32436	-0.60094	3.20582	0.07659	0.35504	0.04127	-0.00272	-0.09874	0.01247	-1.91640	3.61605	-9.49829	-0.24202	0.69403	0.03436	-0.00113	0.18675	-0.00973	-16.14839	-0.75789	10.33215	0.00616	0.00347	0.00273	-0.00004	0.00003	0.00001	100.11681	9.08250	-29.57258	-0.15251	-0.01906	-0.00541	-0.00783
808			8.07000	6.56716	-5.32180	13.17153	0.52204	-0.06317	0.05655	-0.00095	0.00316	0.00418	0.00090	-0.00245	0.96561	1.34942	-0.44253	3.03024	0.07807	0.35854	0.03938	-0.00318	-0.08795	0.01205	-1.92039	3.46146	-9.34421	-0.24465	0.69423	0.03341	0.00538	0.16284	-0.00867	-16.13677	-0.77084	10.34101	0.00618	0.00335	0.00259	-0.00021	0.00007	-0.00012	100.06739	9.02597	-29.72706	-0.15285	-0.01918	-0.00572	-0.00568
809			8.08000	6.56312	-5.29007	13.13495	0.52124	-0.06583	0.05535	0.00219	0.00460	0.00232	0.00232	-0.00283	0.96667	1.37382	-0.31168	2.86184	0.07924	0.36128	0.03817	-0.00288	-0.06886	0.01044	-1.90867	3.33746	-9.20953	-0.24787	0.69348	0.03327	0.01069	0.12091	-0.00707	-16.10843	-0.79611	10.37435	0.00624	0.00323	0.00245	-0.00037	0.00008	-0.00021	100.02231	8.99018	-29.90307	-0.15366	-0.01960	-0.00572	-0.00412
810			8.09000	6.55706	-5.24771	13.11438	0.52143	-0.06803	0.05490	0.00493	0.00545	0.00090	0.00343	-0.00421	0.96676	1.39279	-0.21670	2.72220	0.08248	0.36212	0.03780	-0.00201	-0.04654	0.00773	-1.88481	3.25369	-9.10718	-0.25559	0.69023	0.03416	0.01414	0.07276	-0.00492	-16.06719	-0.82610	10.42532	0.00632	0.00315	0.00234	-0.00047	0.00007	-0.00024	99.98179	8.97849	-30.07788	-0.15485	-0.02025	-0.00542	-0.00374
811			8.10000	6.54960	-5.20105	13.10579	0.52218	-0.07010	0.05497	0.00666	0.00563	-0.00001	0.00448	-0.00506	0.96530	1.40267	-0.15878	2.63128	0.08222	0.36234	0.03800	-0.00052	-0.02518	0.00401	-1.85444	3.21131	-9.04820	-0.25672	0.68619	0.03506	0.01434	0.02718	-0.00213	-16.02119	-0.85346	10.48149	0.00642	0.00312	0.00228	-0.00048	0.00004	-0.00022	99.94416	8.99052	-30.22620	-0.15628	-0.02099	-0.00490	-0.00498
812			8.11000	6.54149	-5.15630	13.10396	0.52091	-0.07303	0.05489	0.00744	0.00521	-0.00032	0.00558	-0.00498	0.96411	1.40036	-0.13414	2.60321	0.08073	0.36233	0.03805	0.00134	-0.00727	-0.00037	-1.82464	3.20608	-9.03909	-0.25296	0.68354	0.03515	0.01108	-0.01074	0.00098	-15.98047	-0.87143	10.52766	0.00653	0.00316	0.00229	-0.00037	0.00000	-0.00014	99.90662	9.02218	-30.32512	-0.15801	-0.02174	-0.00427	-0.00802
813			8.12000	6.53300	-5.11913	13.10307	0.51698	-0.07674	0.05436	0.00783	0.00418	-0.00006	0.00682	-0.00437	0.96348	1.38356	-0.13604	2.64306	0.08074	0.36252	0.03767	0.00344	0.00596	-0.00468	-1.80249	3.23033	-9.07965	-0.24944	0.68397	0.03420	0.00536	-0.03871	0.00374	-15.95491	-0.87368	10.54812	0.00665	0.00324	0.00235	-0.00017	-0.00004	-0.00000	99.86543	9.06557	-30.35729	-0.15982	-0.02227	-0.00398	-0.01244
814			8.13000	6.52362	-5.09413	13.09805	0.51289	-0.07860	0.05421	0.00849	0.00250	0.00061	0.00829	-0.00377	0.96231	1.35118	-0.15638	2.74517	0.08146	0.36548	0.03766	0.00559	0.01425	-0.00827	-1.79304	3.27486	-9.16243	-0.24739	0.69003	0.03300	-0.00153	-0.05677	0.00567	-15.95035	-0.85677	10.53284	0.00674	0.00336	0.00244	0.00005	-0.00009	0.00016	99.81892	9.11096	-30.31549	-0.16113	-0.02237	-0.00447	-0.01654
815			8.14000	6.51252	-5.08442	13.08615	0.51201	-0.07870	0.05480	0.00980	0.00042	0.00143	0.00947	-0.00346	0.95983	1.30426	-0.18661	2.89347	0.07980	0.36892	0.03851	0.00723	0.01749	-0.01076	-1.79848	3.33073	-9.27381	-0.24520	0.69679	0.03215	-0.00814	-0.06513	0.00664	-15.96460	-0.82394	10.48437	0.00679	0.00350	0.00255	0.00022	-0.00011	0.00029	99.77155	9.15094	-30.20752	-0.16188	-0.02209	-0.00545	-0.01806
816			8.15000	6.49897	-5.09150	13.06758	0.51310	-0.07764	0.05515	0.01154	-0.00178	0.00209	0.00931	-0.00321	0.95706	1.24627	-0.21797	3.06416	0.07608	0.36871	0.03938	0.00798	0.01563	-0.01158	-1.81748	3.38937	-9.39605	-0.24352	0.69662	0.03128	-0.01313	-0.06359	0.00654	-15.98903	-0.78448	10.41625	0.00682	0.00364	0.00269	0.00029	-0.00011	0.00036	99.73269	9.18181	-30.05374	-0.16243	-0.02174	-0.00600	-0.01589
817			8.16000	6.48316	-5.11546	13.04578	0.51524	-0.07635	0.05549	0.01278	-0.00387	0.00238	0.00785	-0.00338	0.95594	1.18281	-0.24252	3.22934	0.07344	0.36491	0.04040	0.00796	0.00974	-0.01059	-1.84628	3.44289	-9.51037	-0.24686	0.69053	0.03104	-0.01601	-0.05346	0.00561	-16.01458	-0.74829	10.34469	0.00682	0.00379	0.00284	0.00027	-0.00008	0.00036	99.71188	9.20284	-29.87876	-0.16276	-0.02150	-0.00555	-0.01047
818			8.17000	6.46675	-5.15473	13.02515	0.51755	-0.07463	0.05599	0.01216	-0.00554	0.00239	0.00563	-0.00379	0.95501	1.12075	-0.25479	3.36372	0.07091	0.35926	0.04156	0.00705	0.00204	-0.00810	-1.87950	3.48471	-9.60055	-0.25177	0.68072	0.03145	-0.01625	-0.03768	0.00404	-16.03598	-0.72174	10.28313	0.00680	0.00393	0.00301	0.00022	-0.00004	0.00029	99.71472	9.21622	-29.70533	-0.16281	-0.02140	-0.00412	-0.00314
819			8.18000	6.45272	-5.20547	13.00651	0.51803	-0.07255	0.05659	0.00872	-0.00644	0.00253	0.00400	-0.00343	0.95442	1.06788	-0.25344	3.45259	0.06706	0.35731	0.04249	0.00519	-0.00520	-0.00483	-1.91140	3.51112	-9.65563	-0.25101	0.67638	0.03175	-0.01341	-0.02029	0.00197	-16.05221	-0.70731	10.24100	0.00676	0.00405	0.00317	0.00017	0.00000	0.00017	99.74220	9.22759	-29.55160	-0.16256	-0.02140	-0.00213	0.00474
820			8.19000	6.44385	-5.26159	12.98557	0.51745	-0.07177	0.05713	0.00312	-0.00653	0.00306	0.00347	-0.00248	0.95379	1.03149	-0.24058	3.49417	0.06250	0.35851	0.04306	0.00282	-0.01049	-0.00158	-1.93643	3.52144	-9.67074	-0.24635	0.67764	0.03195	-0.00825	-0.00409	-0.00022	-16.06494	-0.70512	10.22375	0.00669	0.00414	0.00332	0.00014	0.00003	0.00001	99.79214	9.24448	-29.43069	-0.16196	-0.02144	-0.00005	0.01241
821			8.20000	6.44127	-5.31593	12.95704	0.51644	-0.06933	0.05780	-0.00313	-0.00564	0.00389	0.00370	-0.00111	0.95322	1.01592	-0.22070	3.49534	0.05770	0.36389	0.04355	0.00049	-0.01321	0.00110	-1.95031	3.51776	-9.64735	-0.23895	0.68383	0.03229	-0.00200	0.00875	-0.00222	-16.07572	-0.71416	10.23384	0.00659	0.00421	0.00343	0.00012	0.00005	-0.00016	99.86218	9.27435	-29.35137	-0.16093	-0.02153	0.00183	0.01976
822			8.21000	6.44463	-5.36289	12.91914	0.51426	-0.06852	0.05753	-0.00884	-0.00440	0.00457	0.00413	0.00033	0.95423	1.02176	-0.19848	3.46585	0.05505	0.36831	0.04303	-0.00148	-0.01319	0.00306	-1.95082	3.50411	-9.59241	-0.23263	0.68915	0.03213	0.00414	0.01644	-0.00370	-16.08464	-0.73281	10.27078	0.00648	0.00423	0.00349	0.00010	0.00006	-0.00031	99.95097	9.32248	-29.31803	-0.15955	-0.02177	0.00370	0.02648
823			8.22000	6.45325	-5.39934	12.87456	0.51483	-0.06913	0.05688	-0.01368	-0.00305	0.00478	0.00422	0.00069	0.95633	1.04697	-0.17819	3.41470	0.05436	0.36949	0.04218	-0.00313	-0.01054	0.00430	-1.93793	3.48596	-9.51617	-0.23060	0.69018	0.03217	0.00950	0.01770	-0.00458	-16.09252	-0.75836	10.32782	0.00634	0.00421	0.00351	0.00011	0.00007	-0.00040	100.05627	9.38987	-29.32728	-0.15784	-0.02218	0.00560	0.03170
824			8.23000	6.46657	-5.42403	12.82870	0.51563	-0.06918	0.05580	-0.01740	-0.00166	0.00443	0.00430	-0.00027	0.95777	1.08812	-0.16364	3.34964	0.05820	0.37004	0.04086	-0.00473	-0.00574	0.00488	-1.91349	3.46923	-9.43011	-0.23499	0.69152	0.03214	0.01382	0.01274	-0.00481	-16.10248	-0.78714	10.39147	0.00617	0.00416	0.00348	0.00014	0.00008	-0.00040	100.17303	9.47244	-29.36738	-0.15548	-0.02255	0.00714	0.03458
825			8.24000	6.48363	-5.43688	12.78676	0.51476	-0.06909	0.05395	-0.01955	-0.00040	0.00366	0.00407	-0.00169	0.95843	1.14053	-0.15781	3.27830	0.06509	0.36860	0.03877	-0.00625	0.00008	0.00476	-1.88089	3.45914	-9.34520	-0.24232	0.69054	0.03156	0.01656	0.00357	-0.00437	-16.11721	-0.81581	10.44808	0.00599	0.00406	0.00340	0.00018	0.00009	-0.00033	100.29516	9.56342	-29.42434	-0.15250	-0.02276	0.00803	0.03522
826			8.25000	6.50282	-5.43934	12.75185	0.51518	-0.07031	0.05187	-0.02009	0.00058	0.00271	0.00374	-0.00280	0.95800	1.19861	-0.16109	3.20912	0.06898	0.36498	0.03650	-0.00696	0.00514	0.00411	-1.84475	3.45810	-9.27149	-0.24467	0.68680	0.03050	0.01677	-0.00659	-0.00340	-16.13626	-0.84199	10.49035	0.00582	0.00393	0.00328	0.00021	0.00009	-0.00023	100.41776	9.65530	-29.48731	-0.14944	-0.02289	0.00852	0.03419
827			8.26000	6.52255	-5.43428	12.72600	0.51782	-0.07048	0.05112	-0.01923	0.00114	0.00174	0.00383	-0.00321	0.95816	1.25651	-0.17126	3.14909	0.06877	0.36474	0.03541	-0.00658	0.00816	0.00327	-1.81012	3.46602	-9.21690	-0.23977	0.68793	0.02992	0.01428	-0.01522	-0.00219	-16.15713	-0.86355	10.51692	0.00565	0.00379	0.00313	0.00020	0.00008	-0.00013	100.53657	9.73904	-29.54809	-0.14675	-0.02303	0.00888	0.03185
828			8.27000	6.54147	-5.42537	12.71079	0.51954	-0.06915	0.05097	-0.01673	0.00122	0.00077	0.00398	-0.00381	0.95864	1.30854	-0.18441	3.10270	0.07078	0.36640	0.03490	-0.00571	0.00863	0.00232	-1.78163	3.48079	-9.18678	-0.23773	0.69215	0.02967	0.01030	-0.02103	-0.00085	-16.17705	-0.87783	10.52948	0.00551	0.00366	0.00299	0.00018	0.00004	-0.00005	100.64750	9.80453	-29.59948	-0.14440	-0.02312	0.00916	0.02849
829			8.28000	6.55760	-5.41623	12.70645	0.51920	-0.06788	0.05061	-0.01213	0.00092	-0.00008	0.00407	-0.00480	0.95888	1.34923	-0.19654	3.07241	0.07631	0.36776	0.03420	-0.00434	0.00687	0.00126	-1.76252	3.49980	-9.18285	-0.24149	0.69662	0.02924	0.00548	-0.02405	0.00046	-16.19334	-0.88138	10.53213	0.00539	0.00355	0.00290	0.00013	-0.00002	0.00000	100.74753	9.84326	-29.63697	-0.14231	-0.02308	0.00941	0.02462
830			8.29000	6.56824	-5.40966	12.71079	0.51788	-0.06751	0.05013	-0.00550	0.00041	-0.00062	0.00461	-0.00555	0.95886	1.37380	-0.20484	3.06016	0.08176	0.37017	0.03339	-0.00212	0.00379	0.00016	-1.75460	3.52088	-9.20367	-0.24565	0.70334	0.02838	0.00006	-0.02507	0.00157	-16.20378	-0.87084	10.53019	0.00529	0.00349	0.00284	0.00006	-0.00011	0.00004	100.83549	9.85122	-29.65942	-0.14047	-0.02296	0.00970	0.02069
831			8.30000	6.57102	-5.40767	12.71986	0.51849	-0.06744	0.05013	0.00223	-0.00022	-0.00082	0.00519	-0.00593	0.95680	1.37899	-0.20815	3.06658	0.08247	0.37194	0.03322	0.00066	0.00032	-0.00083	-1.75841	3.54257	-9.24507	-0.24582	0.70737	0.02775	-0.00517	-0.02470	0.00237	-16.20710	-0.84364	10.52783	0.00523	0.00346	0.00282	0.00000	-0.00020	0.00007	100.91114	9.82966	-29.66744	-0.13915	-0.02287	0.01017	0.01653
832			8.31000	6.56512	-5.41131	12.72989	0.51686	-0.06728	0.04995	0.00939	-0.00084	-0.00080	0.00554	-0.00565	0.95413	1.36456	-0.20650	3.08864	0.08215	0.37276	0.03307	0.00320	-0.00266	-0.00150	-1.77273	3.56390	-9.30064	-0.24542	0.70831	0.02701	-0.00936	-0.02329	0.00279	-16.20483	-0.79851	10.52331	0.00520	0.00347	0.00284	-0.00003	-0.00030	0.00012	100.97165	9.78354	-29.65931	-0.13851	-0.02285	0.01075	0.01126
833			8.32000	6.55209	-5.41983	12.73973	0.51651	-0.06806	0.04969	0.01445	-0.00131	-0.00082	0.00572	-0.00495	0.95192	1.33421	-0.20121	3.11879	0.07913	0.37251	0.03303	0.00480	-0.00456	-0.00167	-1.79481	3.58390	-9.36263	-0.24374	0.70674	0.02627	-0.01171	-0.02066	0.00283	-16.20172	-0.73561	10.50813	0.00521	0.00349	0.00286	-0.00001	-0.00037	0.00022	101.01065	9.71948	-29.62977	-0.13841	-0.02270	0.01077	0.00422
834			8.33000	6.53509	-5.43103	12.75133	0.52045	-0.06773	0.04995	0.01688	-0.00150	-0.00103	0.00562	-0.00447	0.95147	1.29491	-0.19383	3.14675	0.07359	0.37312	0.03360	0.00511	-0.00555	-0.00134	-1.82013	3.60125	-9.42321	-0.24198	0.70495	0.02612	-0.01191	-0.01679	0.00259	-16.20230	-0.65872	10.47400	0.00526	0.00353	0.00288	0.00001	-0.00039	0.00032	101.02072	9.64529	-29.57542	-0.13821	-0.02204	0.00925	-0.00412
835			8.34000	6.51743	-5.44237	12.76620	0.52360	-0.06633	0.05013	0.01666	-0.00139	-0.00124	0.00523	-0.00405	0.95235	1.25451	-0.18521	3.16471	0.06945	0.37411	0.03407	0.00455	-0.00618	-0.00071	-1.84410	3.61479	-9.47571	-0.24158	0.70297	0.02612	-0.01034	-0.01223	0.00212	-16.20566	-0.57912	10.42303	0.00534	0.00358	0.00291	0.00000	-0.00034	0.00035	100.99761	9.57241	-29.50352	-0.13750	-0.02072	0.00583	-0.01220
836			8.35000	6.50158	-5.45170	12.78243	0.52844	-0.06530	0.05083	0.01452	-0.00103	-0.00122	0.00483	-0.00364	0.95472	1.21970	-0.17544	3.17110	0.06409	0.37548	0.03501	0.00338	-0.00666	-0.00014	-1.86337	3.62416	-9.51553	-0.23871	0.70139	0.02666	-0.00770	-0.00815	0.00152	-16.20378	-0.51701	10.37264	0.00545	0.00364	0.00294	-0.00010	-0.00019	0.00025	100.94215	9.51757	-29.43657	-0.13732	-0.01939	0.00200	-0.01855
837			8.36000	6.48874	-5.45719	12.79563	0.53318	-0.06523	0.05212	0.01130	-0.00046	-0.00087	0.00497	-0.00341	0.95792	1.19398	-0.16499	3.16978	0.06008	0.37841	0.03639	0.00222	-0.00673	0.00017	-1.87693	3.63023	-9.54092	-0.23599	0.70377	0.02774	-0.00506	-0.00591	0.00091	-16.18640	-0.49337	10.34590	0.00559	0.00372	0.00299	-0.00027	0.00001	0.00005	100.85968	9.49758	-29.40149	-0.13936	-0.01911	0.00032	-0.02297
838			8.37000	6.47918	-5.45760	12.80239	0.53690	-0.06369	0.05404	0.00764	0.00018	-0.00029	0.00567	-0.00364	0.96054	1.17734	-0.15495	3.16604	0.05882	0.38461	0.03825	0.00133	-0.00620	0.00021	-1.88556	3.63500	-9.55299	-0.23550	0.71182	0.02938	-0.00301	-0.00621	0.00036	-16.14943	-0.51591	10.35320	0.00577	0.00381	0.00305	-0.00044	0.00022	-0.00016	100.75768	9.51935	-29.40983	-0.14400	-0.02021	0.00173	-0.02612
839			8.38000	6.47298	-5.45328	12.80139	0.53970	-0.06432	0.05506	0.00396	0.00073	0.00039	0.00660	-0.00402	0.96120	1.16799	-0.14640	3.16401	0.05790	0.38877	0.03923	0.00070	-0.00513	0.00001	-1.89069	3.64069	-9.55468	-0.23464	0.71846	0.03019	-0.00157	-0.00878	-0.00008	-16.09775	-0.57465	10.38556	0.00596	0.00390	0.00312	-0.00056	0.00037	-0.00029	100.64368	9.57641	-29.45071	-0.14961	-0.02197	0.00454	-0.02839
840			8.39000	6.46986	-5.44564	12.79279	0.54019	-0.06565	0.05547	0.00070	0.00117	0.00101	0.00738	-0.00502	0.96052	1.16353	-0.13982	3.16612	0.06098	0.39086	0.03964	0.00035	-0.00377	-0.00027	-1.89345	3.64890	-9.54955	-0.23972	0.72339	0.03078	-0.00062	-0.01241	-0.00036	-16.04081	-0.65119	10.42557	0.00616	0.00399	0.00320	-0.00059	0.00045	-0.00032	100.52472	9.65499	-29.50325	-0.15456	-0.02350	0.00664	-0.02960
841			8.40000	6.46930	-5.43531	12.77834	0.53905	-0.06693	0.05554	-0.00198	0.00160	0.00139	0.00802	-0.00591	0.95811	1.16140	-0.13550	3.17212	0.06421	0.39189	0.03977	0.00022	-0.00218	-0.00046	-1.89454	3.65990	-9.54074	-0.24434	0.72717	0.03106	0.00004	-0.01582	-0.00049	-15.98707	-0.72952	10.45990	0.00638	0.00409	0.00328	-0.00055	0.00045	-0.00027	100.40730	9.74117	-29.55147	-0.15855	-0.02452	0.00740	-0.02957
842			8.41000	6.47107	-5.42165	12.76111	0.53689	-0.06733	0.05462	-0.00427	0.00204	0.00140	0.00816	-0.00679	0.95468	1.15954	-0.13372	3.17957	0.06769	0.39147	0.03900	0.00027	-0.00049	-0.00041	-1.89447	3.67322	-9.53059	-0.24961	0.72847	0.03050	0.00049	-0.01777	-0.00052	-15.94211	-0.79956	10.48220	0.00660	0.00419	0.00338	-0.00045	0.00041	-0.00019	100.29672	9.82364	-29.58794	-0.16203	-0.02517	0.00718	-0.02831
843			8.42000	6.47527	-5.40405	12.74500	0.53527	-0.06820	0.05336	-0.00610	0.00254	0.00104	0.00741	-0.00754	0.95213	1.15683	-0.13429	3.18410	0.07045	0.38763	0.03805	0.00043	0.00101	-0.00007	-1.89360	3.68718	-9.52021	-0.25538	0.72424	0.02994	0.00074	-0.01724	-0.00051	-15.90862	-0.85572	10.49029	0.00682	0.00428	0.00346	-0.00033	0.00034	-0.00009	100.19691	9.89454	-29.61099	-0.16496	-0.02549	0.00623	-0.02576
844			8.43000	6.48157	-5.38174	12.73403	0.53486	-0.07146	0.05214	-0.00702	0.00326	0.00038	0.00632	-0.00749	0.95379	1.15257	-0.13676	3.18148	0.07123	0.38225	0.03719	0.00065	0.00232	0.00046	-1.89246	3.69984	-9.51010	-0.25840	0.71852	0.02942	0.00073	-0.01417	-0.00049	-15.88582	-0.89666	10.48674	0.00701	0.00435	0.00351	-0.00025	0.00027	-0.00003	100.11156	9.95042	-29.62400	-0.16699	-0.02550	0.00472	-0.02150
845			8.44000	6.48898	-5.35301	12.73068	0.53424	-0.07508	0.05105	-0.00696	0.00430	-0.00034	0.00603	-0.00662	0.95710	1.14640	-0.14097	3.16982	0.07009	0.38055	0.03627	0.00085	0.00369	0.00093	-1.89165	3.70914	-9.50047	-0.25641	0.71913	0.02851	0.00040	-0.00925	-0.00044	-15.86864	-0.92568	10.48044	0.00715	0.00440	0.00352	-0.00022	0.00020	-0.00003	100.04517	9.99098	-29.63541	-0.16838	-0.02542	0.00326	-0.01530
846			8.45000	6.49651	-5.31572	12.73412	0.53178	-0.08018	0.04940	-0.00623	0.00575	-0.00079	0.00628	-0.00545	0.96055	1.13879	-0.14727	3.15191	0.06949	0.37898	0.03475	0.00096	0.00502	0.00104	-1.89183	3.71399	-9.49191	-0.25361	0.72061	0.02702	-0.00017	-0.00380	-0.00036	-15.85029	-0.94860	10.48254	0.00724	0.00441	0.00351	-0.00026	0.00014	-0.00009	100.00228	10.01741	-29.65370	-0.16932	-0.02549	0.00257	-0.00772
847			8.46000	6.50321	-5.26930	12.73956	0.53103	-0.08385	0.04778	-0.00496	0.00722	-0.00080	0.00655	-0.00496	0.96401	1.13065	-0.15548	3.13525	0.06980	0.37793	0.03333	0.00101	0.00595	0.00068	-1.89342	3.71467	-9.48516	-0.25404	0.72114	0.02580	-0.00090	0.00050	-0.00024	-15.82722	-0.97000	10.49938	0.00728	0.00442	0.00349	-0.00031	0.00011	-0.00017	99.98495	10.03116	-29.68125	-0.16978	-0.02572	0.00284	-0.00005
848			8.47000	6.50793	-5.21547	12.74196	0.52829	-0.08747	0.04587	-0.00283	0.00846	-0.00052	0.00697	-0.00509	0.96521	1.12231	-0.16486	3.12827	0.07327	0.37548	0.03177	0.00113	0.00637	-0.00002	-1.89658	3.71283	-9.48105	-0.25947	0.71882	0.02473	-0.00170	0.00201	-0.00012	-15.80132	-0.99087	10.52925	0.00729	0.00441	0.00348	-0.00030	0.00008	-0.00022	99.99164	10.03376	-29.71274	-0.16958	-0.02598	0.00371	0.00646
849			8.48000	6.50937	-5.15777	12.73989	0.52511	-0.09019	0.04479	0.00048	0.00900	-0.00029	0.00775	-0.00538	0.96506	1.11290	-0.17491	3.13544	0.07724	0.37411	0.03108	0.00147	0.00660	-0.00076	-1.90129	3.71128	-9.47975	-0.26548	0.71693	0.02449	-0.00253	-0.00022	-0.00000	-15.77906	-1.00875	10.56414	0.00726	0.00438	0.00347	-0.00020	0.00004	-0.00021	100.01859	10.02652	-29.73897	-0.16872	-0.02609	0.00458	0.01120
850			8.49000	6.50637	-5.10106	12.73623	0.52377	-0.09317	0.04440	0.00478	0.00862	-0.00033	0.00842	-0.00582	0.96524	1.10038	-0.18561	3.15588	0.08011	0.37188	0.03118	0.00212	0.00704	-0.00135	-1.90752	3.71318	-9.48087	-0.27131	0.71281	0.02498	-0.00344	-0.00645	0.00008	-15.76867	-1.01937	10.59361	0.00720	0.00433	0.00345	-0.00002	-0.00001	-0.00015	100.06100	10.01043	-29.75148	-0.16707	-0.02583	0.00471	0.01425
851			8.50000	6.49861	-5.05145	12.73641	0.52363	-0.09750	0.04391	0.00943	0.00718	-0.00073	0.00879	-0.00651	0.96454	1.08243	-0.19754	3.18446	0.08194	0.36650	0.03127	0.00312	0.00802	-0.00164	-1.91561	3.72177	-9.48309	-0.27768	0.70377	0.02554	-0.00458	-0.01619	0.00011	-15.77554	-1.02017	10.61119	0.00711	0.00426	0.00340	0.00019	-0.00005	-0.00007	100.11469	9.98728	-29.74844	-0.16453	-0.02510	0.00370	0.01626
852			8.51000	6.48655	-5.01507	12.74555	0.52579	-0.09793	0.04444	0.01364	0.00438	-0.00135	0.00955	-0.00684	0.96313	1.05660	-0.21180	3.21534	0.07978	0.36689	0.03216	0.00428	0.01008	-0.00170	-1.92616	3.73968	-9.48485	-0.27741	0.70186	0.02629	-0.00591	-0.02871	0.00006	-15.79840	-1.01366	10.61891	0.00696	0.00417	0.00333	0.00034	-0.00006	-0.00003	100.17670	9.96012	-29.73742	-0.16144	-0.02412	0.00208	0.01777
853			8.52000	6.47141	-4.99663	12.76534	0.52831	-0.09471	0.04639	0.01699	0.00088	-0.00201	0.01060	-0.00691	0.96103	1.02080	-0.23012	3.24434	0.07621	0.37241	0.03427	0.00554	0.01352	-0.00164	-1.93998	3.76871	-9.48403	-0.27385	0.70745	0.02779	-0.00737	-0.04310	-0.00010	-15.83100	-1.00719	10.62487	0.00675	0.00406	0.00324	0.00040	-0.00004	-0.00005	100.24370	9.93214	-29.73184	-0.15805	-0.02320	0.00073	0.01859
854			8.53000	6.45392	-4.99884	12.79384	0.53113	-0.09203	0.04848	0.01987	-0.00256	-0.00251	0.01051	-0.00697	0.95804	0.97312	-0.25436	3.26932	0.07135	0.37319	0.03664	0.00672	0.01801	-0.00144	-1.95742	3.80931	-9.47833	-0.27037	0.70615	0.02973	-0.00857	-0.05684	-0.00040	-15.86606	-1.00870	10.63806	0.00651	0.00395	0.00314	0.00040	0.00001	-0.00009	100.31022	9.90401	-29.74461	-0.15559	-0.02280	0.00043	0.01785
855			8.54000	6.43402	-5.02168	12.82804	0.53205	-0.08951	0.05038	0.02246	-0.00558	-0.00280	0.00963	-0.00625	0.95507	0.91260	-0.28618	3.28840	0.06484	0.37171	0.03886	0.00748	0.02321	-0.00105	-1.97752	3.86036	-9.46558	-0.26353	0.70252	0.03143	-0.00888	-0.06797	-0.00083	-15.89993	-1.01991	10.65613	0.00627	0.00382	0.00304	0.00037	0.00006	-0.00011	100.36767	9.87278	-29.77541	-0.15312	-0.02268	0.00090	0.01453
856			8.55000	6.41181	-5.06273	12.86530	0.53269	-0.08675	0.05205	0.02433	-0.00791	-0.00294	0.00816	-0.00500	0.95301	0.84071	-0.32640	3.29918	0.05678	0.36926	0.04085	0.00747	0.02799	-0.00043	-1.99832	3.91905	-9.44410	-0.25494	0.69880	0.03295	-0.00803	-0.07443	-0.00136	-15.93351	-1.03631	10.67348	0.00603	0.00368	0.00292	0.00038	0.00007	-0.00008	100.40633	9.83191	-29.81829	-0.15116	-0.02281	0.00179	0.00836
857			8.56000	6.38844	-5.11830	12.90440	0.53429	-0.08287	0.05370	0.02461	-0.00937	-0.00308	0.00609	-0.00349	0.95067	0.76178	-0.37323	3.29920	0.04629	0.36581	0.04289	0.00639	0.03046	0.00042	-2.01715	3.98069	-9.41377	-0.24433	0.69348	0.03456	-0.00609	-0.07398	-0.00191	-15.97087	-1.04876	10.67869	0.00580	0.00353	0.00278	0.00042	0.00005	0.00002	100.41683	9.77402	-29.85892	-0.14920	-0.02291	0.00253	-0.00031
858			8.57000	6.36617	-5.18419	12.94535	0.53542	-0.07821	0.05520	0.02241	-0.00996	-0.00324	0.00368	-0.00223	0.94941	0.68251	-0.42168	3.28681	0.03781	0.36206	0.04477	0.00498	0.02908	0.00141	-2.03156	4.03900	-9.37638	-0.23732	0.68843	0.03634	-0.00343	-0.06570	-0.00237	-16.01619	-1.04891	10.66097	0.00560	0.00338	0.00264	0.00049	0.00001	0.00016	100.39316	9.69389	-29.88186	-0.14709	-0.02284	0.00301	-0.01029
859			8.58000	6.34801	-5.25585	12.98779	0.53818	-0.07463	0.05678	0.01748	-0.00993	-0.00335	0.00117	-0.00147	0.95108	0.61101	-0.46483	3.26209	0.03147	0.35778	0.04666	0.00351	0.02362	0.00244	-2.03928	4.08733	-9.33487	-0.23386	0.68398	0.03834	-0.00024	-0.05080	-0.00276	-16.07281	-1.03215	10.61188	0.00544	0.00325	0.00251	0.00059	-0.00003	0.00032	100.33427	9.59152	-29.87343	-0.14524	-0.02259	0.00321	-0.02018
860			8.59000	6.33669	-5.32824	13.02983	0.54222	-0.07081	0.05889	0.01034	-0.00912	-0.00333	-0.00053	-0.00123	0.95330	0.55515	-0.49671	3.22597	0.02691	0.35695	0.04891	0.00214	0.01576	0.00349	-2.03882	4.12113	-9.29078	-0.23179	0.68540	0.04063	0.00332	-0.03286	-0.00313	-16.14319	-0.99736	10.52415	0.00534	0.00315	0.00242	0.00070	-0.00006	0.00048	100.24394	9.47329	-29.82182	-0.14294	-0.02190	0.00277	-0.02847
861			8.60000	6.33368	-5.39545	13.06884	0.54360	-0.06654	0.06060	0.00223	-0.00755	-0.00316	-0.00162	-0.00185	0.95424	0.52074	-0.51463	3.17991	0.02871	0.35770	0.05060	0.00113	0.00745	0.00441	-2.02935	4.13910	-9.24451	-0.23772	0.68918	0.04291	0.00723	-0.01497	-0.00347	-16.22693	-0.94790	10.40102	0.00532	0.00310	0.00239	0.00079	-0.00007	0.00061	100.12997	9.35030	-29.72811	-0.14126	-0.02093	0.00161	-0.03415
862			8.61000	6.33895	-5.45085	13.10393	0.54299	-0.06328	0.06147	-0.00505	-0.00552	-0.00301	-0.00230	-0.00208	0.95391	0.51076	-0.51968	3.12579	0.03094	0.35843	0.05133	-0.00009	0.00033	0.00505	-2.01073	4.14273	-9.19707	-0.24144	0.69152	0.04435	0.01111	0.00038	-0.00361	-16.31898	-0.88929	10.25057	0.00535	0.00309	0.00241	0.00083	-0.00007	0.00070	100.00266	9.23580	-29.60149	-0.13949	-0.01965	-0.00033	-0.03627
863			8.62000	6.35069	-5.48866	13.13589	0.54334	-0.06179	0.06236	-0.00996	-0.00331	-0.00305	-0.00221	-0.00170	0.95334	0.52518	-0.51467	3.06711	0.03032	0.36038	0.05193	-0.00132	-0.00519	0.00532	-1.98335	4.13520	-9.15103	-0.23838	0.69506	0.04541	0.01435	0.01175	-0.00346	-16.40972	-0.82995	10.09086	0.00542	0.00312	0.00247	0.00079	-0.00005	0.00071	99.87450	9.14239	-29.46357	-0.13829	-0.01847	-0.00224	-0.03483
864			8.63000	6.36595	-5.50573	13.16673	0.54342	-0.06190	0.06305	-0.01188	-0.00105	-0.00339	-0.00133	-0.00102	0.95318	0.56153	-0.50210	3.00863	0.02968	0.36371	0.05218	-0.00232	-0.00935	0.00516	-1.94799	4.12034	-9.11019	-0.23261	0.70114	0.04604	0.01677	0.01878	-0.00293	-16.48991	-0.77917	9.94022	0.00553	0.00317	0.00254	0.00068	-0.00001	0.00065	99.75610	9.07817	-29.33689	-0.13819	-0.01775	-0.00340	-0.03098
865			8.64000	6.38184	-5.50116	13.19959	0.54517	-0.06106	0.06292	-0.01123	0.00116	-0.00402	-0.00046	-0.00070	0.95445	0.61578	-0.48411	2.95412	0.02973	0.36806	0.05156	-0.00312	-0.01225	0.00461	-1.90589	4.10205	-9.07895	-0.22723	0.70742	0.04588	0.01827	0.02131	-0.00198	-16.55434	-0.74361	9.80987	0.00566	0.00323	0.00262	0.00054	0.00004	0.00055	99.65356	9.04486	-29.23606	-0.13930	-0.01759	-0.00364	-0.02606
866			8.65000	6.39631	-5.47597	13.23736	0.55010	-0.06081	0.06180	-0.00899	0.00315	-0.00483	-0.00001	-0.00173	0.95623	0.68264	-0.46288	2.90649	0.03186	0.36984	0.04997	-0.00388	-0.01364	0.00373	-1.85930	4.08420	-9.06183	-0.22759	0.70946	0.04520	0.01894	0.01949	-0.00065	-16.60176	-0.72535	9.70395	0.00579	0.00329	0.00268	0.00038	0.00010	0.00043	99.56856	9.03910	-29.16628	-0.14121	-0.01781	-0.00337	-0.02096
867			8.66000	6.40846	-5.43219	13.28238	0.55707	-0.06147	0.06065	-0.00621	0.00494	-0.00581	0.00067	-0.00419	0.95816	0.75587	-0.44086	2.86909	0.03749	0.37135	0.04832	-0.00476	-0.01349	0.00255	-1.81161	4.07005	-9.06347	-0.23529	0.71246	0.04483	0.01847	0.01436	0.00101	-16.63159	-0.72307	9.62455	0.00590	0.00332	0.00271	0.00020	0.00013	0.00028	99.50049	9.05527	-29.12814	-0.14351	-0.01819	-0.00302	-0.01598
868			8.67000	6.41846	-5.37224	13.33660	0.56500	-0.06287	0.06005	-0.00366	0.00654	-0.00691	0.00147	-0.00782	0.95954	0.82863	-0.42050	2.84653	0.04638	0.37184	0.04726	-0.00559	-0.01199	0.00105	-1.76743	4.06193	-9.08850	-0.25009	0.71460	0.04527	0.01625	0.00711	0.00301	-16.64192	-0.73411	9.57581	0.00601	0.00334	0.00271	-0.00001	0.00014	0.00011	99.44788	9.08755	-29.12225	-0.14583	-0.01862	-0.00271	-0.01106
869			8.68000	6.42692	-5.29900	13.40056	0.56968	-0.06437	0.05985	-0.00137	0.00786	-0.00793	0.00275	-0.01124	0.95978	0.89408	-0.40359	2.84428	0.05738	0.37334	0.04659	-0.00588	-0.00976	-0.00079	-1.73171	4.06101	-9.14022	-0.26613	0.71845	0.04575	0.01159	-0.00095	0.00516	-16.62972	-0.75511	9.56566	0.00611	0.00336	0.00271	-0.00026	0.00011	-0.00010	99.40993	9.13072	-29.15149	-0.14807	-0.01906	-0.00242	-0.00583
870			8.69000	6.43373	-5.21626	13.47236	0.57238	-0.06631	0.05992	0.00143	0.00883	-0.00864	0.00442	-0.01292	0.96047	0.94587	-0.39087	2.86641	0.06438	0.37657	0.04623	-0.00480	-0.00726	-0.00271	-1.70836	4.06736	-9.21796	-0.27304	0.72398	0.04541	0.00479	-0.00887	0.00693	-16.59215	-0.78228	9.60420	0.00621	0.00340	0.00271	-0.00055	0.00005	-0.00034	99.38721	9.18087	-29.22031	-0.15043	-0.01956	-0.00229	0.00003
871			8.70000	6.43749	-5.12885	13.54833	0.57528	-0.06922	0.06046	0.00570	0.00944	-0.00897	0.00631	-0.01272	0.96251	0.97901	-0.38264	2.91169	0.06500	0.38091	0.04643	-0.00260	-0.00431	-0.00423	-1.69920	4.08029	-9.31515	-0.26896	0.73047	0.04438	-0.00214	-0.01648	0.00781	-16.52606	-0.81299	9.69727	0.00628	0.00346	0.00273	-0.00087	-0.00001	-0.00058	99.38164	9.23684	-29.32999	-0.15304	-0.02022	-0.00227	0.00628
872			8.71000	6.43598	-5.04192	13.62439	0.57626	-0.07157	0.06094	0.01142	0.00944	-0.00881	0.00816	-0.01124	0.96454	0.99098	-0.37970	2.97097	0.06236	0.38608	0.04671	-0.00026	-0.00028	-0.00479	-1.70315	4.09920	-9.41921	-0.25916	0.73736	0.04271	-0.00726	-0.02437	0.00744	-16.42980	-0.84719	9.83924	0.00636	0.00355	0.00278	-0.00119	-0.00006	-0.00079	99.39356	9.29989	-29.47335	-0.15567	-0.02106	-0.00191	0.01187
873			8.72000	6.42783	-4.96014	13.69661	0.57702	-0.07390	0.06150	0.01738	0.00889	-0.00823	0.00980	-0.00924	0.96550	0.98306	-0.38385	3.02922	0.05652	0.39014	0.04727	0.00150	0.00529	-0.00408	-1.71706	4.12409	-9.51403	-0.24621	0.74211	0.04113	-0.00968	-0.03333	0.00594	-16.30722	-0.88579	10.01318	0.00645	0.00366	0.00286	-0.00143	-0.00007	-0.00091	99.41971	9.36927	-29.63503	-0.15783	-0.02198	-0.00092	0.01556
874			8.73000	6.41336	-4.88778	13.76186	0.57811	-0.07486	0.06262	0.02258	0.00762	-0.00744	0.01117	-0.00823	0.96527	0.95986	-0.39694	3.06960	0.05296	0.39337	0.04860	0.00260	0.01167	-0.00216	-1.73635	4.15561	-9.58360	-0.24175	0.74585	0.04119	-0.01002	-0.04363	0.00380	-16.16957	-0.92807	10.19663	0.00655	0.00378	0.00297	-0.00154	-0.00006	-0.00094	99.45385	9.44050	-29.79703	-0.15951	-0.02284	0.00045	0.01683
875			8.74000	6.39355	-4.82902	13.81928	0.58035	-0.07578	0.06378	0.02690	0.00583	-0.00661	0.01205	-0.00856	0.96241	0.92647	-0.41871	3.07951	0.05107	0.39325	0.05017	0.00327	0.01667	0.00062	-1.75701	4.19429	-9.61794	-0.24600	0.74522	0.04280	-0.00909	-0.05340	0.00133	-16.03151	-0.97115	10.36803	0.00665	0.00389	0.00307	-0.00149	-0.00002	-0.00087	99.48991	9.50811	-29.94400	-0.16074	-0.02354	0.00184	0.01598
876			8.75000	6.36941	-4.78702	13.87050	0.58323	-0.07530	0.06478	0.03036	0.00368	-0.00598	0.01208	-0.00953	0.95943	0.88659	-0.44532	3.05469	0.04984	0.39177	0.05171	0.00365	0.01803	0.00343	-1.77628	4.23879	-9.61677	-0.25511	0.74206	0.04556	-0.00746	-0.05828	-0.00091	-15.90709	-1.01150	10.51067	0.00672	0.00398	0.00316	-0.00129	0.00002	-0.00071	99.52348	9.56800	-30.06541	-0.16133	-0.02403	0.00303	0.01369
877			8.76000	6.34218	-4.76171	13.91847	0.58736	-0.07509	0.06605	0.03243	0.00179	-0.00570	0.01107	-0.01065	0.95805	0.84324	-0.47029	3.00260	0.04758	0.38787	0.05358	0.00361	0.01437	0.00527	-1.79243	4.28353	-9.59218	-0.26496	0.73507	0.04941	-0.00556	-0.05209	-0.00206	-15.80736	-1.04608	10.61429	0.00676	0.00403	0.00321	-0.00096	0.00005	-0.00048	99.55198	9.61772	-30.15549	-0.16142	-0.02437	0.00400	0.01045
878			8.77000	6.31407	-4.74901	13.96604	0.59119	-0.07624	0.06678	0.03223	0.00054	-0.00562	0.00947	-0.01123	0.95729	0.80064	-0.48611	2.94140	0.04282	0.38178	0.05488	0.00302	0.00596	0.00531	-1.80407	4.31846	-9.56626	-0.26831	0.72545	0.05229	-0.00362	-0.03224	-0.00138	-15.74083	-1.07196	10.67297	0.00676	0.00405	0.00323	-0.00054	0.00007	-0.00022	99.57346	9.65591	-30.21033	-0.16094	-0.02456	0.00468	0.00629
879			8.78000	6.28760	-4.74305	14.01378	0.59110	-0.07665	0.06736	0.02958	-0.00002	-0.00544	0.00818	-0.01120	0.95613	0.76327	-0.48662	2.89146	0.03913	0.37786	0.05586	0.00235	-0.00481	0.00377	-1.81029	4.33349	-9.56026	-0.26461	0.72064	0.05355	-0.00219	-0.00424	0.00073	-15.71367	-1.08673	10.68451	0.00672	0.00402	0.00320	-0.00008	0.00008	0.00006	99.58469	9.68187	-30.22755	-0.16064	-0.02466	0.00486	0.00094
880			8.79000	6.26437	-4.73911	14.05840	0.59030	-0.07762	0.06725	0.02547	0.00007	-0.00495	0.00697	-0.01078	0.95548	0.73238	-0.47048	2.86415	0.03551	0.37377	0.05611	0.00179	-0.01422	0.00181	-1.81240	4.32569	-9.58166	-0.25663	0.71622	0.05291	-0.00178	0.02222	0.00283	-15.72738	-1.08867	10.64611	0.00664	0.00396	0.00314	0.00034	0.00009	0.00029	99.58153	9.69622	-30.20229	-0.15857	-0.02410	0.00380	-0.00465
881			8.80000	6.24510	-4.73281	14.09783	0.58963	-0.07984	0.06684	0.02098	0.00087	-0.00461	0.00611	-0.01022	0.95605	0.70578	-0.44254	2.85501	0.03320	0.36984	0.05611	0.00150	-0.01915	0.00076	-1.81352	4.29988	-9.62276	-0.25166	0.71218	0.05176	-0.00232	0.04026	0.00395	-15.77432	-1.08156	10.57500	0.00654	0.00388	0.00307	0.00063	0.00008	0.00042	99.56437	9.70097	-30.14878	-0.15675	-0.02341	0.00232	-0.00881
882			8.81000	6.23000	-4.71816	14.13592	0.58771	-0.08102	0.06644	0.01701	0.00246	-0.00490	0.00602	-0.00910	0.95714	0.68063	-0.41097	2.84941	0.03137	0.36989	0.05601	0.00138	-0.01893	0.00104	-1.81626	4.26372	-9.67138	-0.24766	0.71288	0.05058	-0.00319	0.04910	0.00411	-15.84141	-1.06944	10.48938	0.00643	0.00380	0.00301	0.00077	0.00007	0.00044	99.53736	9.69931	-30.08197	-0.15490	-0.02272	0.00101	-0.01081
883			8.82000	6.21855	-4.68903	14.17838	0.58660	-0.08319	0.06551	0.01410	0.00476	-0.00559	0.00631	-0.00764	0.95787	0.65540	-0.38364	2.83434	0.02690	0.36986	0.05538	0.00119	-0.01415	0.00216	-1.82117	4.22396	-9.71857	-0.24056	0.71272	0.04899	-0.00367	0.04948	0.00362	-15.91533	-1.05524	10.40772	0.00632	0.00374	0.00297	0.00079	0.00004	0.00039	99.50658	9.69399	-30.01717	-0.15343	-0.02229	0.00059	-0.01095
884			8.83000	6.20983	-4.64236	14.22625	0.58564	-0.08542	0.06484	0.01110	0.00738	-0.00614	0.00640	-0.00641	0.95753	0.63019	-0.36663	2.80522	0.02157	0.36803	0.05506	0.00092	-0.00561	0.00334	-1.82728	4.18690	-9.75890	-0.23266	0.70873	0.04804	-0.00359	0.04147	0.00286	-15.98729	-1.03900	10.34034	0.00623	0.00371	0.00296	0.00074	-0.00000	0.00032	99.47572	9.68577	-29.96225	-0.15239	-0.02216	0.00109	-0.01046
885			8.84000	6.20470	-4.57890	14.27585	0.58132	-0.08741	0.06427	0.00560	0.00992	-0.00619	0.00654	-0.00518	0.95666	0.60684	-0.36542	2.76494	0.01875	0.36591	0.05483	0.00070	0.00693	0.00407	-1.83370	4.15912	-9.78919	-0.22638	0.70424	0.04762	-0.00337	0.02476	0.00201	-16.05369	-1.01950	10.28784	0.00613	0.00371	0.00297	0.00067	-0.00005	0.00027	99.44476	9.67384	-29.91700	-0.15162	-0.02219	0.00207	-0.01029
886			8.85000	6.20644	-4.50114	14.32217	0.57933	-0.08867	0.06378	-0.00340	0.01213	-0.00573	0.00668	-0.00384	0.95714	0.58812	-0.38744	2.71990	0.01440	0.36491	0.05472	0.00041	0.02483	0.00416	-1.84074	4.14819	-9.80859	-0.21879	0.70045	0.04743	-0.00358	-0.00177	0.00122	-16.11338	-0.99709	10.24532	0.00605	0.00372	0.00299	0.00058	-0.00007	0.00024	99.41226	9.65662	-29.87715	-0.15094	-0.02222	0.00306	-0.01063
887			8.86000	6.21816	-4.41187	14.36156	0.57893	-0.09006	0.06271	-0.01399	0.01399	-0.00493	0.00676	-0.00341	0.95880	0.57460	-0.44248	2.67703	0.01410	0.36283	0.05416	0.00033	0.04860	0.00360	-1.85029	4.16296	-9.81873	-0.22036	0.69620	0.04752	-0.00497	-0.03867	0.00068	-16.16565	-0.97364	10.20720	0.00598	0.00374	0.00303	0.00049	-0.00008	0.00023	99.37715	9.63299	-29.83870	-0.15034	-0.02214	0.00373	-0.01111
888			8.87000	6.23956	-4.31438	14.39266	0.57773	-0.09273	0.06082	-0.02248	0.01542	-0.00405	0.00746	-0.00331	0.96089	0.56189	-0.54015	2.64217	0.01756	0.36109	0.05280	0.00050	0.07676	0.00249	-1.86556	4.21233	-9.82298	-0.22803	0.69586	0.04726	-0.00800	-0.08516	0.00054	-16.20908	-0.95013	10.17020	0.00593	0.00376	0.00306	0.00039	-0.00008	0.00022	99.34043	9.60307	-29.80033	-0.14971	-0.02190	0.00392	-0.01102
889			8.88000	6.26693	-4.21412	14.41690	0.57519	-0.09404	0.05899	-0.02650	0.01544	-0.00328	0.00812	-0.00311	0.96264	0.54236	-0.68552	2.62068	0.02208	0.35984	0.05155	0.00101	0.10477	0.00078	-1.88989	4.30355	-9.82716	-0.23647	0.69751	0.04728	-0.01253	-0.13700	0.00104	-16.24148	-0.92679	10.13440	0.00589	0.00377	0.00309	0.00026	-0.00008	0.00021	99.30527	9.56920	-29.76405	-0.14901	-0.02153	0.00361	-0.00969
890			8.89000	6.29553	-4.12045	14.43557	0.57065	-0.09504	0.05695	-0.02609	0.01372	-0.00241	0.00863	-0.00293	0.96188	0.50976	-0.87361	2.62170	0.02660	0.35723	0.05010	0.00182	0.12511	-0.00184	-1.92493	4.43811	-9.84069	-0.24405	0.69921	0.04707	-0.01772	-0.18443	0.00241	-16.25997	-0.90451	10.10324	0.00588	0.00376	0.00310	0.00010	-0.00008	0.00017	99.27665	9.53533	-29.73555	-0.14838	-0.02108	0.00286	-0.00676
891			8.90000	6.32150	-4.04440	14.44698	0.56599	-0.09715	0.05488	-0.02282	0.01058	-0.00122	0.00892	-0.00236	0.95974	0.46333	-1.08720	2.65920	0.02837	0.35333	0.04860	0.00243	0.13113	-0.00525	-1.96930	4.60760	-9.87584	-0.24509	0.70203	0.04585	-0.02160	-0.21476	0.00442	-16.26208	-0.88529	10.08212	0.00589	0.00375	0.00309	-0.00007	-0.00008	0.00009	99.25990	9.50671	-29.72268	-0.14785	-0.02066	0.00190	-0.00241
892			8.91000	6.34257	-3.99362	14.44711	0.56473	-0.09890	0.05346	-0.01845	0.00654	0.00029	0.00841	-0.00187	0.95904	0.40909	-1.29985	2.74204	0.02758	0.34906	0.04779	0.00243	0.12007	-0.00855	-2.01798	4.79225	-9.93931	-0.23996	0.70583	0.04384	-0.02240	-0.21726	0.00606	-16.24649	-0.87139	10.07734	0.00590	0.00373	0.00307	-0.00025	-0.00007	-0.00002	99.25835	9.48827	-29.73348	-0.14742	-0.02035	0.00106	0.00255
893			8.92000	6.35792	-3.96979	14.43240	0.56684	-0.09969	0.05300	-0.01419	0.00270	0.00179	0.00764	-0.00188	0.95984	0.35761	-1.48280	2.86155	0.02674	0.34706	0.04791	0.00196	0.09563	-0.01066	-2.06404	4.96568	-10.02226	-0.23536	0.71290	0.04207	-0.02022	-0.19151	0.00657	-16.21339	-0.86502	10.09488	0.00591	0.00372	0.00305	-0.00042	-0.00007	-0.00016	99.27122	9.48367	-29.77400	-0.14723	-0.02026	0.00068	0.00699
894			8.93000	6.36835	-3.96712	14.40508	0.57039	-0.10015	0.05273	-0.01060	0.00031	0.00251	0.00698	-0.00224	0.96013	0.31873	-1.61717	2.99502	0.02656	0.34708	0.04814	0.00127	0.06666	-0.01089	-2.10190	5.10631	-10.10773	-0.23679	0.72038	0.04109	-0.01657	-0.14846	0.00623	-16.16415	-0.86801	10.13941	0.00591	0.00372	0.00304	-0.00057	-0.00006	-0.00031	99.29411	9.49452	-29.84665	-0.14737	-0.02044	0.00100	0.01016
895			8.94000	6.37544	-3.97229	14.37760	0.57323	-0.09915	0.05299	-0.00697	0.00027	0.00167	0.00680	-0.00273	0.96033	0.29563	-1.70433	3.11971	0.02851	0.35096	0.04871	0.00067	0.04328	-0.00954	-2.12954	5.20804	-10.18796	-0.24412	0.73077	0.04144	-0.01277	-0.10470	0.00593	-16.10171	-0.88056	10.21246	0.00591	0.00374	0.00304	-0.00067	-0.00005	-0.00046	99.32135	9.51925	-29.94905	-0.14793	-0.02093	0.00208	0.01166
896			8.95000	6.37979	-3.96805	14.36878	0.57741	-0.09918	0.05343	-0.00182	0.00269	-0.00097	0.00704	-0.00330	0.95998	0.28517	-1.75966	3.21883	0.02928	0.35479	0.04938	0.00022	0.02934	-0.00699	-2.14751	5.27646	-10.26611	-0.25046	0.73992	0.04227	-0.00913	-0.06839	0.00603	-16.03127	-0.90023	10.30945	0.00592	0.00376	0.00305	-0.00071	-0.00005	-0.00055	99.34697	9.55274	-30.07291	-0.14893	-0.02168	0.00374	0.01097
897			8.96000	6.38023	-3.93910	14.39484	0.58036	-0.09905	0.05344	0.00560	0.00701	-0.00490	0.00726	-0.00462	0.96012	0.28217	-1.79988	3.28152	0.03398	0.35689	0.04947	0.00002	0.02475	-0.00382	-2.15665	5.31999	-10.34793	-0.26336	0.74644	0.04337	-0.00609	-0.04290	0.00671	-15.96132	-0.92238	10.41685	0.00594	0.00378	0.00306	-0.00065	-0.00005	-0.00056	99.36355	9.58757	-30.20328	-0.15005	-0.02248	0.00542	0.00757
898			8.97000	6.37525	-3.87583	14.46449	0.58173	-0.09945	0.05244	0.01392	0.01237	-0.00925	0.00768	-0.00545	0.95975	0.28170	-1.83957	3.30698	0.03731	0.35746	0.04852	-0.00003	0.02736	-0.00075	-2.15778	5.34894	-10.44152	-0.27139	0.75062	0.04310	-0.00321	-0.02879	0.00774	-15.90177	-0.94247	10.51573	0.00597	0.00381	0.00306	-0.00052	-0.00004	-0.00048	99.36321	9.61709	-30.32272	-0.15097	-0.02302	0.00633	0.00190
899			8.98000	6.36525	-3.77502	14.58038	0.58608	-0.09928	0.05074	0.02057	0.01779	-0.01335	0.00769	-0.00612	0.95877	0.28242	-1.88767	3.29875	0.03613	0.35504	0.04706	-0.00019	0.03221	0.00220	-2.15111	5.37165	-10.55276	-0.27094	0.74867	0.04135	0.00018	-0.01971	0.00847	-15.85885	-0.95899	10.59144	0.00600	0.00384	0.00308	-0.00035	-0.00001	-0.00034	99.34190	9.63892	-30.41914	-0.15179	-0.02330	0.00648	-0.00458
900			8.99000	6.35318	-3.63831	14.74206	0.58990	-0.09805	0.04936	0.02312	0.02233	-0.01704	0.00758	-0.00689	0.95982	0.28943	-1.94326	3.25276	0.03702	0.35201	0.04586	-0.00077	0.03477	0.00540	-2.13509	5.38789	-10.67611	-0.27120	0.74523	0.03977	0.00479	-0.00784	0.00856	-15.83363	-0.97290	10.63828	0.00604	0.00387	0.00310	-0.00017	0.00003	-0.00017	99.30077	9.65305	-30.48897	-0.15369	-0.02369	0.00661	-0.01107
901			9.00000	6.34335	-3.47188	14.94543	0.59257	-0.09797	0.04789	0.02073	0.02565	-0.01981	0.00841	-0.00722	0.96131	0.31091	-2.00016	3.16328	0.03819	0.34998	0.04438	-0.00184	0.03407	0.00841	-2.10771	5.39286	-10.79974	-0.27014	0.74290	0.03816	0.01055	0.00716	0.00793	-15.82616	-0.98310	10.64819	0.00611	0.00390	0.00313	0.00001	0.00007	0.00004	99.24162	9.65825	-30.52490	-0.15537	-0.02393	0.00648	-0.01742
902			9.01000	6.33954	-3.28775	15.18095	0.59526	-0.09829	0.04662	0.01495	0.02684	-0.02140	0.01001	-0.00759	0.96247	0.35242	-2.05361	3.03480	0.04032	0.34877	0.04290	-0.00323	0.03141	0.01049	-2.06787	5.38559	-10.91564	-0.27063	0.74010	0.03719	0.01651	0.01978	0.00712	-15.83583	-0.98808	10.62019	0.00619	0.00393	0.00315	0.00018	0.00010	0.00024	99.16619	9.65114	-30.52549	-0.15706	-0.02398	0.00583	-0.02323
903			9.02000	6.34258	-3.10284	15.43451	0.59695	-0.09708	0.04614	0.00915	0.02489	-0.02182	0.01249	-0.00744	0.96244	0.41265	-2.10161	2.88216	0.04196	0.35158	0.04193	-0.00436	0.02862	0.01128	-2.01704	5.37015	-11.02111	-0.26693	0.74105	0.03666	0.02100	0.02531	0.00632	-15.86040	-0.98638	10.55757	0.00629	0.00395	0.00316	0.00031	0.00011	0.00041	99.07759	9.63019	-30.49233	-0.15851	-0.02376	0.00444	-0.02775
904			9.03000	6.34947	-2.93584	15.68795	0.59946	-0.09489	0.04609	0.00617	0.02016	-0.02069	0.01566	-0.00721	0.96144	0.48280	-2.14464	2.72563	0.04238	0.35811	0.04122	-0.00467	0.02679	0.01058	-1.95901	5.35343	-11.11538	-0.25916	0.74684	0.03599	0.02278	0.02206	0.00547	-15.89567	-0.97845	10.46926	0.00642	0.00397	0.00316	0.00040	0.00011	0.00050	98.98128	9.59801	-30.43157	-0.15911	-0.02318	0.00228	-0.02966
905			9.04000	6.35577	-2.80401	15.91949	0.60306	-0.09165	0.04603	0.00592	0.01337	-0.01770	0.01830	-0.00795	0.96061	0.54987	-2.18483	2.58718	0.04497	0.36398	0.04048	-0.00433	0.02596	0.00851	-1.89989	5.34230	-11.19717	-0.25619	0.75181	0.03551	0.02230	0.01118	0.00452	-15.93516	-0.96780	10.37436	0.00656	0.00397	0.00316	0.00043	0.00010	0.00050	98.88622	9.56144	-30.35882	-0.16021	-0.02273	0.00021	-0.02855
906			9.05000	6.35896	-2.72090	16.10787	0.60762	-0.08897	0.04613	0.00623	0.00569	-0.01320	0.02006	-0.00906	0.95910	0.60231	-2.22406	2.48366	0.04660	0.36687	0.04011	-0.00313	0.02522	0.00578	-1.84558	5.34125	-11.26231	-0.25393	0.75374	0.03521	0.01980	-0.00309	0.00325	-15.97325	-0.95694	10.28703	0.00668	0.00398	0.00315	0.00040	0.00008	0.00043	98.80144	9.52840	-30.28501	-0.16133	-0.02247	-0.00119	-0.02474
907			9.06000	6.35929	-2.69480	16.23768	0.61309	-0.08476	0.04699	0.00540	-0.00208	-0.00792	0.02071	-0.01096	0.95637	0.63332	-2.26185	2.42110	0.04872	0.36774	0.04079	-0.00151	0.02276	0.00324	-1.80066	5.35041	-11.30321	-0.25627	0.75451	0.03598	0.01658	-0.01480	0.00149	-16.00684	-0.94620	10.21652	0.00677	0.00399	0.00317	0.00035	0.00004	0.00034	98.73395	9.50384	-30.21726	-0.16229	-0.02233	-0.00195	-0.01889
908			9.07000	6.35812	-2.72744	16.30319	0.61702	-0.07777	0.04883	0.00338	-0.00855	-0.00246	0.02034	-0.01240	0.95039	0.64139	-2.29396	2.39173	0.04774	0.36835	0.04274	0.00023	0.01613	0.00165	-1.76708	5.36521	-11.30911	-0.25542	0.75537	0.03755	0.01320	-0.01741	-0.00108	-16.03399	-0.93445	10.16724	0.00681	0.00402	0.00320	0.00025	-0.00001	0.00021	98.68870	9.48926	-30.15990	-0.16252	-0.02209	-0.00260	-0.01115
909			9.08000	6.35638	-2.81359	16.30913	0.61989	-0.07151	0.05067	0.00096	-0.01309	0.00258	0.01847	-0.01281	0.94463	0.62971	-2.31153	2.37637	0.04268	0.36507	0.04499	0.00137	0.00232	0.00166	-1.74460	5.37578	-11.26921	-0.25055	0.75207	0.03921	0.01071	-0.00396	-0.00457	-16.05062	-0.92163	10.14453	0.00680	0.00405	0.00324	0.00010	-0.00007	0.00006	98.67136	9.48483	-30.12010	-0.16213	-0.02180	-0.00305	-0.00145
910			9.09000	6.35454	-2.94247	16.26830	0.62296	-0.06536	0.05232	-0.00149	-0.01552	0.00650	0.01517	-0.01258	0.94031	0.60622	-2.30081	2.34936	0.03433	0.35906	0.04728	0.00151	-0.02043	0.00377	-1.73065	5.36716	-11.17484	-0.24343	0.74562	0.04093	0.00994	0.03075	-0.00886	-16.05186	-0.90914	10.15323	0.00674	0.00407	0.00328	-0.00009	-0.00013	-0.00012	98.68729	9.48947	-30.10622	-0.16133	-0.02164	-0.00288	0.00959
911			9.10000	6.35330	-3.09971	16.19754	0.62371	-0.06065	0.05360	-0.00420	-0.01628	0.00884	0.01039	-0.01191	0.93689	0.58274	-2.24540	2.28560	0.02554	0.34795	0.04922	0.00090	-0.05112	0.00788	-1.72092	5.32105	-11.02167	-0.23774	0.73120	0.04300	0.01121	0.08711	-0.01373	-16.03433	-0.89823	10.19308	0.00663	0.00408	0.00331	-0.00031	-0.00017	-0.00027	98.73907	9.50014	-30.12275	-0.16021	-0.02167	-0.00201	0.02055
912			9.11000	6.35389	-3.26909	16.11430	0.62313	-0.05838	0.05464	-0.00721	-0.01602	0.00952	0.00504	-0.01074	0.93616	0.57283	-2.13064	2.16734	0.01705	0.33405	0.05072	0.00008	-0.08552	0.01324	-1.71016	5.21973	-10.81170	-0.23433	0.71121	0.04559	0.01431	0.15836	-0.01879	-15.99749	-0.89012	10.25737	0.00648	0.00407	0.00330	-0.00050	-0.00018	-0.00038	98.82412	9.51266	-30.16796	-0.15877	-0.02187	-0.00060	0.02952
913			9.12000	6.35722	-3.43440	16.03369	0.62257	-0.05643	0.05602	-0.00967	-0.01453	0.00888	0.00098	-0.00898	0.93735	0.58806	-1.94906	1.98926	0.00815	0.32555	0.05210	-0.00033	-0.11943	0.01851	-1.69313	5.05197	-10.55537	-0.23094	0.69577	0.04880	0.01833	0.23235	-0.02326	-15.94431	-0.88706	10.33338	0.00632	0.00402	0.00326	-0.00063	-0.00014	-0.00041	98.93381	9.52303	-30.23345	-0.15708	-0.02213	0.00099	0.03496
914			9.13000	6.36287	-3.58252	15.96615	0.61893	-0.05493	0.05663	-0.01038	-0.01223	0.00722	-0.00151	-0.00662	0.94007	0.63341	-1.70609	1.76432	0.00167	0.32247	0.05214	-0.00015	-0.14594	0.02144	-1.66621	4.82117	-10.27503	-0.22912	0.68381	0.05150	0.02194	0.28906	-0.02532	-15.88024	-0.89202	10.40562	0.00616	0.00396	0.00321	-0.00070	-0.00005	-0.00036	99.05613	9.52925	-30.30721	-0.15484	-0.02226	0.00240	0.03643
915			9.14000	6.36919	-3.70420	15.91664	0.61306	-0.05313	0.05674	-0.00912	-0.00928	0.00515	-0.00246	-0.00422	0.94439	0.70441	-1.42527	1.52364	-0.00126	0.32523	0.05118	0.00016	-0.15739	0.02078	-1.62955	4.55147	-10.00424	-0.22754	0.67705	0.05322	0.02341	0.30937	-0.02374	-15.81182	-0.90720	10.46232	0.00604	0.00387	0.00315	-0.00069	0.00005	-0.00026	99.17918	9.53102	-30.37966	-0.15297	-0.02239	0.00377	0.03446
916			9.15000	6.37470	-3.79288	15.88478	0.60989	-0.05295	0.05640	-0.00730	-0.00612	0.00326	-0.00195	-0.00262	0.94925	0.78924	-1.14589	1.30591	-0.00303	0.33125	0.04957	0.00043	-0.14705	0.01679	-1.58775	4.28328	-9.77746	-0.22239	0.67542	0.05329	0.02166	0.28423	-0.01861	-15.74707	-0.93023	10.49143	0.00594	0.00377	0.00308	-0.00061	0.00013	-0.00011	99.29247	9.52835	-30.43903	-0.15049	-0.02227	0.00486	0.02974
917			9.16000	6.37954	-3.84323	15.86546	0.60987	-0.05363	0.05598	-0.00656	-0.00261	0.00196	-0.00088	-0.00266	0.95493	0.87544	-0.91135	1.14243	-0.00066	0.33718	0.04795	0.00009	-0.11363	0.01083	-1.54699	4.05835	-9.61638	-0.22091	0.67536	0.05271	0.01802	0.21760	-0.01187	-15.69328	-0.95642	10.49112	0.00586	0.00368	0.00302	-0.00047	0.00018	0.00004	99.38873	9.51991	-30.48192	-0.14826	-0.02208	0.00569	0.02355
918			9.17000	6.38478	-3.85282	15.85109	0.61216	-0.05312	0.05581	-0.00736	0.00102	0.00139	0.00103	-0.00388	0.95942	0.95363	-0.75592	1.05299	0.00448	0.34512	0.04678	-0.00055	-0.06303	0.00399	-1.51199	3.90723	-9.52885	-0.22265	0.67998	0.05206	0.01322	0.12338	-0.00485	-15.65553	-0.98077	10.46170	0.00578	0.00359	0.00296	-0.00029	0.00021	0.00018	99.46351	9.50445	-30.50534	-0.14611	-0.02177	0.00601	0.01658
919			9.18000	6.39126	-3.82442	15.83467	0.61546	-0.05276	0.05611	-0.00890	0.00416	0.00152	0.00337	-0.00523	0.96205	1.01645	-0.70057	1.04803	0.00915	0.35227	0.04644	-0.00083	-0.00110	-0.00320	-1.48592	3.84769	-9.51499	-0.22326	0.68512	0.05175	0.00736	0.01253	0.00188	-15.63630	-1.00113	10.40607	0.00572	0.00350	0.00288	-0.00011	0.00022	0.00029	99.51457	9.48202	-30.50733	-0.14406	-0.02134	0.00574	0.00940
920			9.19000	6.39863	-3.76658	15.81019	0.61827	-0.05269	0.05651	-0.01001	0.00641	0.00237	0.00536	-0.00685	0.96331	1.05603	-0.75381	1.13194	0.01524	0.35606	0.04666	-0.00067	0.06498	-0.01061	-1.47136	3.88737	-9.57105	-0.22653	0.68764	0.05185	0.00044	-0.10403	0.00809	-15.63623	-1.01791	10.33071	0.00568	0.00341	0.00281	0.00007	0.00022	0.00036	99.54113	9.45394	-30.48810	-0.14259	-0.02087	0.00486	0.00251
921			9.20000	6.40565	-3.69130	15.77119	0.61950	-0.05431	0.05707	-0.01023	0.00784	0.00406	0.00699	-0.00877	0.96278	1.06315	-0.91449	1.30477	0.02327	0.35543	0.04751	0.00039	0.12709	-0.01813	-1.47176	4.02560	-9.68955	-0.23386	0.68828	0.05241	-0.00801	-0.21470	0.01357	-15.65400	-1.03206	10.24479	0.00567	0.00334	0.00274	0.00023	0.00021	0.00038	99.54411	9.42214	-30.45006	-0.14202	-0.02047	0.00349	-0.00356
922			9.21000	6.41117	-3.61133	15.71056	0.61873	-0.05680	0.05722	-0.01011	0.00825	0.00631	0.00849	-0.01050	0.96168	1.02986	-1.17158	1.56166	0.03280	0.35257	0.04834	0.00275	0.17623	-0.02487	-1.49022	4.25238	-9.85905	-0.24463	0.69108	0.05258	-0.01784	-0.30693	0.01765	-15.68528	-1.04308	10.15761	0.00568	0.00330	0.00269	0.00033	0.00018	0.00037	99.52745	9.38933	-30.39616	-0.14251	-0.02020	0.00196	-0.00838
923			9.22000	6.41530	-3.54006	15.62683	0.61586	-0.05726	0.05739	-0.01096	0.00686	0.00825	0.01036	-0.01167	0.96236	0.95487	-1.49770	1.88419	0.04475	0.35322	0.04928	0.00637	0.20367	-0.02929	-1.52751	4.54444	-10.06190	-0.25947	0.70415	0.05232	-0.02755	-0.36762	0.01956	-15.72414	-1.04860	10.07590	0.00569	0.00328	0.00267	0.00038	0.00013	0.00034	99.49644	9.35748	-30.32891	-0.14365	-0.02002	0.00035	-0.01187
924			9.23000	6.42048	-3.49336	15.53125	0.61392	-0.05517	0.05858	-0.01401	0.00354	0.00889	0.01212	-0.01187	0.96300	0.84920	-1.84352	2.23182	0.05280	0.35674	0.05129	0.00923	0.19982	-0.03016	-1.57902	4.86191	-10.27264	-0.27014	0.72268	0.05241	-0.03359	-0.37941	0.01900	-15.76394	-1.04626	10.00387	0.00572	0.00329	0.00268	0.00035	0.00007	0.00030	99.45618	9.32664	-30.25193	-0.14499	-0.01976	-0.00151	-0.01384
925			9.24000	6.43037	-3.48653	15.44547	0.61198	-0.05376	0.05979	-0.01927	-0.00087	0.00751	0.01210	-0.01111	0.96176	0.73343	-2.14951	2.54883	0.05481	0.35468	0.05342	0.00956	0.16051	-0.02606	-1.63613	5.15729	-10.46204	-0.27430	0.73082	0.05254	-0.03363	-0.33223	0.01587	-15.79614	-1.03593	9.94527	0.00575	0.00332	0.00270	0.00023	0.00000	0.00023	99.41245	9.29570	-30.17222	-0.14561	-0.01927	-0.00363	-0.01361
926			9.25000	6.44797	-3.52783	15.38995	0.60889	-0.05176	0.06137	-0.02568	-0.00542	0.00461	0.01082	-0.00942	0.95947	0.62901	-2.36933	2.78445	0.05214	0.35193	0.05557	0.00758	0.10053	-0.01760	-1.68973	5.39251	-10.60505	-0.27032	0.73538	0.05272	-0.02757	-0.24563	0.01073	-15.81065	-1.02190	9.91153	0.00579	0.00338	0.00274	0.00003	-0.00005	0.00011	99.37251	9.26391	-30.10656	-0.14706	-0.01909	-0.00493	-0.01146
927			9.26000	6.47430	-3.61532	15.37328	0.60645	-0.04815	0.06356	-0.03194	-0.00877	0.00145	0.00844	-0.00720	0.95660	0.55228	-2.48093	2.90831	0.04468	0.35017	0.05789	0.00425	0.03397	-0.00668	-1.73216	5.54674	-10.68489	-0.25712	0.73779	0.05305	-0.01693	-0.13929	0.00434	-15.80240	-1.00778	9.90549	0.00585	0.00345	0.00280	-0.00018	-0.00009	-0.00001	99.34064	9.23128	-30.06352	-0.14891	-0.01929	-0.00496	-0.00865
928			9.27000	6.50823	-3.73824	15.38760	0.60402	-0.04559	0.06518	-0.03677	-0.01066	-0.00049	0.00494	-0.00535	0.95472	0.51438	-2.48184	2.91563	0.03735	0.34550	0.05916	0.00109	-0.02997	0.00439	-1.75674	5.61159	-10.69274	-0.24343	0.73378	0.05318	-0.00421	-0.02551	-0.00263	-15.77431	-0.99551	9.92272	0.00592	0.00353	0.00286	-0.00034	-0.00011	-0.00009	99.31607	9.19900	-30.04355	-0.15121	-0.01983	-0.00384	-0.00669
929			9.28000	6.54662	-3.88066	15.41233	0.60191	-0.04365	0.06624	-0.03925	-0.01104	-0.00022	0.00118	-0.00442	0.95489	0.52253	-2.38080	2.82405	0.03375	0.34012	0.05937	-0.00164	-0.08555	0.01320	-1.75760	5.58484	-10.62677	-0.23589	0.72689	0.05354	0.00938	0.08711	-0.00956	-15.73567	-0.98520	9.95136	0.00601	0.00361	0.00291	-0.00040	-0.00011	-0.00013	99.29397	9.16980	-30.03843	-0.15337	-0.02041	-0.00242	-0.00630
930			9.29000	6.58541	-4.02581	15.42460	0.60163	-0.04178	0.06727	-0.03937	-0.01010	0.00205	-0.00128	-0.00339	0.95667	0.58041	-2.19125	2.66340	0.02954	0.33945	0.05921	-0.00390	-0.13267	0.01881	-1.73064	5.46809	-10.49149	-0.22690	0.72329	0.05405	0.02252	0.19311	-0.01588	-15.69671	-0.97696	9.98101	0.00612	0.00367	0.00296	-0.00037	-0.00009	-0.00012	99.26963	9.14656	-30.03959	-0.15559	-0.02089	-0.00129	-0.00707
931			9.30000	6.62132	-4.15992	15.40942	0.60216	-0.04083	0.06747	-0.03784	-0.00852	0.00525	-0.00218	-0.00294	0.95959	0.68724	-1.92915	2.46452	0.02853	0.34183	0.05794	-0.00601	-0.16968	0.02104	-1.67498	5.26893	-10.29804	-0.22456	0.72020	0.05472	0.03421	0.28190	-0.02090	-15.66499	-0.96955	10.00250	0.00624	0.00370	0.00300	-0.00029	-0.00008	-0.00008	99.24200	9.13074	-30.03797	-0.15667	-0.02093	-0.00114	-0.00737
932			9.31000	6.65289	-4.27355	15.36332	0.60094	-0.03979	0.06661	-0.03559	-0.00645	0.00807	-0.00164	-0.00311	0.96233	0.83518	-1.61737	2.25404	0.03260	0.34729	0.05543	-0.00879	-0.19137	0.02021	-1.59497	5.00705	-10.06532	-0.23113	0.71705	0.05548	0.04354	0.33555	-0.02372	-15.64310	-0.96204	10.01873	0.00637	0.00371	0.00302	-0.00019	-0.00008	-0.00007	99.21626	9.12114	-30.03602	-0.15723	-0.02073	-0.00172	-0.00556
933			9.32000	6.68045	-4.36055	15.29275	0.60052	-0.03911	0.06568	-0.03386	-0.00427	0.00952	0.00030	-0.00318	0.96311	1.00767	-1.29163	2.05584	0.03513	0.35594	0.05290	-0.01044	-0.19115	0.01734	-1.50057	4.71932	-9.82135	-0.23561	0.71515	0.05624	0.04699	0.33872	-0.02353	-15.62999	-0.95396	10.03512	0.00649	0.00368	0.00300	-0.00010	-0.00008	-0.00008	99.20129	9.11565	-30.03925	-0.15731	-0.02049	-0.00251	-0.00132
934			9.33000	6.70605	-4.41706	15.21248	0.59807	-0.03898	0.06432	-0.03346	-0.00215	0.00887	0.00257	-0.00364	0.96115	1.18411	-0.99551	1.88910	0.04003	0.36313	0.05012	-0.01170	-0.16492	0.01330	-1.40484	4.45195	-9.59865	-0.24201	0.71116	0.05653	0.04494	0.28975	-0.02010	-15.62414	-0.94611	10.05426	0.00658	0.00365	0.00297	-0.00001	-0.00008	-0.00008	99.20427	9.11172	-30.05113	-0.15729	-0.02051	-0.00266	0.00379
935			9.34000	6.73302	-4.44177	15.14268	0.59602	-0.03934	0.06313	-0.03477	-0.00026	0.00620	0.00414	-0.00408	0.95728	1.34794	-0.76518	1.76239	0.04327	0.36573	0.04789	-0.01141	-0.11849	0.00928	-1.31877	4.24257	-9.42437	-0.24366	0.70199	0.05636	0.03761	0.20499	-0.01431	-15.62796	-0.93795	10.06967	0.00664	0.00360	0.00292	0.00014	-0.00007	-0.00002	99.22469	9.10446	-30.06586	-0.15743	-0.02077	-0.00210	0.00720
936			9.35000	6.76430	-4.43768	15.10130	0.59498	-0.04026	0.06246	-0.03686	0.00122	0.00237	0.00512	-0.00420	0.95502	1.48943	-0.61930	1.67558	0.04506	0.36575	0.04640	-0.00994	-0.06409	0.00563	-1.24911	4.11070	-9.31476	-0.23936	0.69344	0.05580	0.02701	0.10780	-0.00741	-15.64739	-0.92624	10.06660	0.00665	0.00353	0.00286	0.00032	-0.00006	0.00009	99.25391	9.08624	-30.06877	-0.15665	-0.02076	-0.00197	0.00770
937			9.36000	6.80032	-4.41253	15.09521	0.59418	-0.04209	0.06186	-0.03783	0.00214	-0.00129	0.00541	-0.00504	0.95525	1.60232	-0.56099	1.62839	0.05079	0.36230	0.04517	-0.00846	-0.01105	0.00203	-1.20018	4.06113	-9.27581	-0.23981	0.68552	0.05517	0.01549	0.01226	-0.00045	-15.68433	-0.90932	10.04024	0.00662	0.00346	0.00279	0.00049	-0.00005	0.00020	99.28295	9.05099	-30.05373	-0.15569	-0.02043	-0.00272	0.00623
938			9.37000	6.83853	-4.37711	15.11815	0.59359	-0.04320	0.06200	-0.03606	0.00234	-0.00365	0.00596	-0.00630	0.95647	1.68074	-0.58305	1.62506	0.05889	0.36066	0.04467	-0.00604	0.03458	-0.00184	-1.17573	4.09002	-9.30586	-0.24273	0.68531	0.05476	0.00269	-0.07484	0.00591	-15.73307	-0.88817	9.99395	0.00655	0.00340	0.00272	0.00055	-0.00004	0.00025	99.30721	8.99884	-30.02136	-0.15408	-0.01972	-0.00424	0.00448
939			9.38000	6.87450	-4.34294	15.15501	0.59365	-0.04372	0.06213	-0.03129	0.00186	-0.00415	0.00732	-0.00720	0.95855	1.71934	-0.67227	1.67234	0.06610	0.36362	0.04405	-0.00211	0.07126	-0.00599	-1.17877	4.18881	-9.39713	-0.24370	0.69632	0.05342	-0.01093	-0.15185	0.01098	-15.78215	-0.86794	9.94325	0.00647	0.00335	0.00266	0.00049	-0.00002	0.00022	99.32729	8.93600	-29.98349	-0.15252	-0.01900	-0.00561	0.00361
940			9.39000	6.90427	-4.31960	15.18851	0.59336	-0.04260	0.06240	-0.02452	0.00088	-0.00287	0.00867	-0.00826	0.95977	1.71549	-0.81219	1.77408	0.07410	0.36837	0.04369	0.00283	0.09725	-0.00996	-1.21017	4.34476	-9.53673	-0.24784	0.71259	0.05182	-0.02418	-0.21363	0.01425	-15.82107	-0.85405	9.90381	0.00641	0.00332	0.00262	0.00035	-0.00001	0.00014	99.34496	8.87150	-29.95289	-0.15142	-0.01856	-0.00621	0.00346
941			9.40000	6.92559	-4.31317	15.20470	0.59354	-0.04108	0.06288	-0.01713	-0.00028	-0.00032	0.00926	-0.00869	0.95948	1.67198	-0.98245	1.92451	0.07797	0.37102	0.04395	0.00747	0.10744	-0.01305	-1.26709	4.53898	-9.70577	-0.24792	0.72625	0.04985	-0.03416	-0.24689	0.01519	-15.84495	-0.84822	9.88355	0.00636	0.00331	0.00260	0.00019	0.00000	0.00005	99.36080	8.81321	-29.93589	-0.15089	-0.01847	-0.00594	0.00336
942			9.41000	6.93785	-4.32654	15.19532	0.59634	-0.03983	0.06388	-0.01027	-0.00141	0.00287	0.00914	-0.00817	0.95964	1.60003	-1.15378	2.10464	0.07554	0.37216	0.04513	0.00950	0.09520	-0.01444	-1.34100	4.74200	-9.87837	-0.24082	0.73713	0.04771	-0.03713	-0.23507	0.01351	-15.85483	-0.84796	9.88086	0.00632	0.00330	0.00259	0.00006	-0.00000	-0.00001	99.37389	8.76598	-29.93090	-0.15080	-0.01859	-0.00525	0.00284
943			9.42000	6.94181	-4.35980	15.15830	0.59712	-0.03816	0.06481	-0.00454	-0.00236	0.00615	0.00860	-0.00717	0.95811	1.52074	-1.28570	2.28297	0.07142	0.37264	0.04645	0.00837	0.05724	-0.01323	-1.41764	4.91191	-10.02270	-0.23207	0.74440	0.04564	-0.03231	-0.16809	0.00939	-15.85508	-0.84910	9.88871	0.00627	0.00330	0.00260	-0.00002	-0.00002	-0.00004	99.38301	8.73124	-29.93185	-0.15069	-0.01867	-0.00469	0.00198
944			9.43000	6.93895	-4.41018	15.09558	0.59793	-0.03651	0.06532	-0.00012	-0.00301	0.00917	0.00746	-0.00647	0.95530	1.45870	-1.33845	2.42622	0.06623	0.37119	0.04747	0.00500	0.00121	-0.00966	-1.48101	5.00649	-10.10845	-0.22644	0.74298	0.04449	-0.02211	-0.05969	0.00382	-15.85008	-0.84803	9.90084	0.00622	0.00332	0.00263	-0.00007	-0.00004	-0.00005	99.38847	8.70887	-29.93409	-0.15050	-0.01864	-0.00450	0.00143
945			9.44000	6.93057	-4.47289	15.00948	0.59967	-0.03536	0.06573	0.00330	-0.00334	0.01191	0.00606	-0.00635	0.95466	1.42884	-1.29542	2.51595	0.06238	0.36974	0.04824	0.00147	-0.05406	-0.00533	-1.52118	5.00646	-10.11902	-0.22837	0.73581	0.04515	-0.01061	0.04971	-0.00203	-15.84177	-0.84344	9.91520	0.00617	0.00335	0.00265	-0.00010	-0.00006	-0.00006	99.39314	8.69843	-29.93679	-0.15040	-0.01859	-0.00438	0.00160
946			9.45000	6.91752	-4.54277	14.90193	0.60041	-0.03430	0.06529	0.00572	-0.00336	0.01402	0.00499	-0.00674	0.95579	1.42868	-1.17411	2.55694	0.06209	0.37032	0.04791	-0.00091	-0.09135	-0.00185	-1.53857	4.92774	-10.05870	-0.23850	0.72827	0.04645	-0.00103	0.12281	-0.00714	-15.83088	-0.83688	9.93171	0.00612	0.00337	0.00267	-0.00012	-0.00006	-0.00007	99.39977	8.69916	-29.94008	-0.15044	-0.01862	-0.00406	0.00221
947			9.46000	6.90128	-4.61411	14.77801	0.59744	-0.03546	0.06383	0.00679	-0.00331	0.01501	0.00441	-0.00673	0.95751	1.44451	-1.01393	2.56732	0.06406	0.37065	0.04645	-0.00193	-0.10418	0.00003	-1.54081	4.80858	-9.94749	-0.24979	0.72051	0.04715	0.00502	0.14781	-0.01047	-15.81890	-0.83192	9.95008	0.00609	0.00339	0.00270	-0.00012	-0.00005	-0.00008	99.40901	8.70991	-29.94314	-0.15043	-0.01866	-0.00371	0.00277
948			9.47000	6.88393	-4.68148	14.64643	0.59517	-0.03589	0.06324	0.00672	-0.00298	0.01506	0.00436	-0.00588	0.95901	1.46295	-0.85211	2.56423	0.06229	0.37346	0.04584	-0.00175	-0.09889	0.00072	-1.53637	4.68592	-9.80980	-0.25270	0.71639	0.04786	0.00739	0.13700	-0.01193	-15.80796	-0.83181	9.96966	0.00611	0.00343	0.00275	-0.00009	-0.00001	-0.00009	99.41994	8.73074	-29.94600	-0.15035	-0.01872	-0.00339	0.00286
949			9.48000	6.86710	-4.74138	14.51754	0.59340	-0.03661	0.06329	0.00641	-0.00258	0.01410	0.00463	-0.00453	0.96066	1.47684	-0.71013	2.55719	0.05857	0.37687	0.04587	-0.00108	-0.08395	0.00087	-1.53025	4.58186	-9.66698	-0.25042	0.71491	0.04851	0.00752	0.10779	-0.01178	-15.80135	-0.83742	9.98742	0.00615	0.00346	0.00280	-0.00002	0.00002	-0.00007	99.42986	8.76291	-29.94915	-0.15073	-0.01900	-0.00263	0.00168
950			9.49000	6.85135	-4.79212	14.40173	0.59236	-0.03878	0.06332	0.00668	-0.00222	0.01210	0.00464	-0.00335	0.96136	1.48427	-0.59639	2.54907	0.05415	0.37709	0.04599	-0.00043	-0.06488	0.00088	-1.52394	4.50577	-9.53531	-0.24664	0.71053	0.04895	0.00691	0.07205	-0.01039	-15.80469	-0.84616	9.99349	0.00619	0.00349	0.00284	0.00011	0.00006	0.00002	99.43247	8.80564	-29.94778	-0.15174	-0.01952	-0.00156	-0.00154
951			9.50000	6.83663	-4.83257	14.30725	0.59201	-0.03968	0.06291	0.00781	-0.00173	0.00937	0.00422	-0.00303	0.96001	1.48611	-0.51248	2.54045	0.05075	0.37547	0.04573	0.00004	-0.04551	0.00075	-1.51714	4.45923	-9.42614	-0.24431	0.70364	0.04895	0.00612	0.03743	-0.00812	-15.82275	-0.85374	9.97573	0.00623	0.00350	0.00285	0.00026	0.00008	0.00014	99.42077	8.85454	-29.93283	-0.15272	-0.01988	-0.00118	-0.00604
952			9.51000	6.82243	-4.86218	14.23765	0.59272	-0.03906	0.06243	0.00948	-0.00124	0.00658	0.00410	-0.00367	0.95804	1.48355	-0.45704	2.53386	0.04977	0.37561	0.04524	0.00040	-0.02821	0.00030	-1.50996	4.43979	-9.34623	-0.24498	0.70103	0.04870	0.00505	0.00779	-0.00544	-15.85308	-0.85752	9.93274	0.00626	0.00350	0.00284	0.00033	0.00010	0.00023	99.39429	8.90471	-29.90161	-0.15321	-0.01983	-0.00204	-0.00944
953			9.52000	6.80849	-4.88291	14.19126	0.59508	-0.03827	0.06148	0.01080	-0.00095	0.00426	0.00422	-0.00539	0.95628	1.47701	-0.42626	2.53505	0.05169	0.37586	0.04421	0.00076	-0.01428	-0.00064	-1.50344	4.44312	-9.29824	-0.25114	0.70050	0.04811	0.00334	-0.01574	-0.00269	-15.88535	-0.85841	9.87836	0.00630	0.00350	0.00281	0.00029	0.00009	0.00024	99.36098	8.95399	-29.86313	-0.15346	-0.01960	-0.00344	-0.00986
954			9.53000	6.79520	-4.89983	14.16195	0.59783	-0.03791	0.06051	0.01085	-0.00097	0.00275	0.00400	-0.00694	0.95597	1.46648	-0.41394	2.55152	0.05376	0.37440	0.04324	0.00117	-0.00450	-0.00196	-1.49976	4.46386	-9.28142	-0.25736	0.69744	0.04742	0.00052	-0.03273	-0.00021	-15.90780	-0.85897	9.83149	0.00635	0.00350	0.00280	0.00015	0.00007	0.00017	99.33178	9.00185	-29.83048	-0.15375	-0.01950	-0.00445	-0.00738
955			9.54000	6.78355	-4.91806	14.14289	0.59912	-0.03656	0.06062	0.00902	-0.00114	0.00190	0.00387	-0.00771	0.95682	1.45178	-0.41380	2.58722	0.05571	0.37489	0.04327	0.00155	0.00192	-0.00328	-1.50163	4.49675	-9.29170	-0.26105	0.69690	0.04725	-0.00327	-0.04436	0.00171	-15.91407	-0.86081	9.80462	0.00640	0.00351	0.00280	-0.00002	0.00004	0.00007	99.31403	9.04616	-29.81170	-0.15415	-0.01964	-0.00467	-0.00352
956			9.55000	6.77525	-4.93954	14.13029	0.59928	-0.03530	0.06138	0.00476	-0.00133	0.00140	0.00412	-0.00742	0.95724	1.43398	-0.42199	2.63819	0.05492	0.37712	0.04385	0.00167	0.00683	-0.00416	-1.51100	4.53785	-9.32102	-0.25771	0.69900	0.04684	-0.00722	-0.05259	0.00280	-15.90463	-0.86349	9.79997	0.00644	0.00355	0.00283	-0.00017	0.00001	-0.00002	99.30923	9.08171	-29.80740	-0.15462	-0.01993	-0.00421	0.00011
957			9.56000	6.77265	-4.96410	14.12191	0.59775	-0.03581	0.06181	-0.00194	-0.00157	0.00126	0.00489	-0.00582	0.95719	1.41614	-0.43725	2.69526	0.05059	0.38011	0.04400	0.00137	0.01155	-0.00431	-1.52846	4.58474	-9.35806	-0.24507	0.70334	0.04517	-0.01013	-0.05947	0.00281	-15.88443	-0.86573	9.81202	0.00647	0.00360	0.00288	-0.00025	-0.00002	-0.00008	99.31456	9.10201	-29.81343	-0.15499	-0.02024	-0.00337	0.00249
958			9.57000	6.77748	-4.99229	14.11303	0.59673	-0.03651	0.06257	-0.01000	-0.00184	0.00173	0.00595	-0.00451	0.95724	1.40211	-0.45959	2.74961	0.04740	0.38401	0.04437	0.00086	0.01663	-0.00390	-1.55283	4.63661	-9.38997	-0.23420	0.71059	0.04377	-0.01174	-0.06677	0.00190	-15.85966	-0.86730	9.83232	0.00648	0.00366	0.00293	-0.00027	-0.00002	-0.00010	99.32495	9.10324	-29.82462	-0.15543	-0.02052	-0.00240	0.00331
959			9.58000	6.78969	-5.02516	14.09713	0.59459	-0.03471	0.06428	-0.01745	-0.00195	0.00291	0.00712	-0.00471	0.95600	1.39451	-0.48933	2.79484	0.05115	0.38975	0.04561	0.00036	0.02209	-0.00317	-1.58211	4.69373	-9.40502	-0.23566	0.72195	0.04424	-0.01265	-0.07508	0.00034	-15.83602	-0.86911	9.85239	0.00648	0.00371	0.00298	-0.00024	-0.00002	-0.00009	99.33544	9.08685	-29.83580	-0.15604	-0.02075	-0.00153	0.00287
960			9.59000	6.80724	-5.06233	14.06887	0.59261	-0.03140	0.06545	-0.02236	-0.00186	0.00461	0.00738	-0.00593	0.95334	1.39337	-0.52647	2.82753	0.05760	0.39272	0.04649	-0.00012	0.02664	-0.00229	-1.61390	4.75598	-9.39553	-0.24449	0.72852	0.04538	-0.01281	-0.08153	-0.00162	-15.81734	-0.87119	9.86527	0.00647	0.00373	0.00302	-0.00018	-0.00001	-0.00004	99.34334	9.05919	-29.84183	-0.15662	-0.02082	-0.00107	0.00203
[truncated: 814 more rows]
[truncated: 11 more columns]
