# Supplementary material for: Analysis of the impact of different landing heights and lateralities on lower limb joint load based on statistical parametric mapping
Source: PLoS One. 2025 May 30;20(5):e0324656. doi: 10.1371/journal.pone.0324656 (PMC12124505; doi:10.1371/journal.pone.0324656)
Supplement: S1 File — (ZIP) [file pone.0324656.s001.zip › Original data/004/左前45.txt]

	C:\Users\dell\Documents\Qualisys-GAIT1214\Data\zhupengbo_zhupengbo_2023-11-18_WJN001\2023-11-18\2023-11-18_unspecified\Gait LB - CAST 11.c3d	C:\Users\dell\Documents\Qualisys-GAIT1214\Data\zhupengbo_zhupengbo_2023-11-18_WJN001\2023-11-18\2023-11-18_unspecified\Gait LB - CAST 11.c3d	C:\Users\dell\Documents\Qualisys-GAIT1214\Data\zhupengbo_zhupengbo_2023-11-18_WJN001\2023-11-18\2023-11-18_unspecified\Gait LB - CAST 11.c3d	C:\Users\dell\Documents\Qualisys-GAIT1214\Data\zhupengbo_zhupengbo_2023-11-18_WJN001\2023-11-18\2023-11-18_unspecified\Gait LB - CAST 11.c3d	C:\Users\dell\Documents\Qualisys-GAIT1214\Data\zhupengbo_zhupengbo_2023-11-18_WJN001\2023-11-18\2023-11-18_unspecified\Gait LB - CAST 11.c3d	C:\Users\dell\Documents\Qualisys-GAIT1214\Data\zhupengbo_zhupengbo_2023-11-18_WJN001\2023-11-18\2023-11-18_unspecified\Gait LB - CAST 11.c3d	C:\Users\dell\Documents\Qualisys-GAIT1214\Data\zhupengbo_zhupengbo_2023-11-18_WJN001\2023-11-18\2023-11-18_unspecified\Gait LB - CAST 11.c3d	C:\Users\dell\Documents\Qualisys-GAIT1214\Data\zhupengbo_zhupengbo_2023-11-18_WJN001\2023-11-18\2023-11-18_unspecified\Gait LB - CAST 11.c3d	C:\Users\dell\Documents\Qualisys-GAIT1214\Data\zhupengbo_zhupengbo_2023-11-18_WJN001\2023-11-18\2023-11-18_unspecified\Gait LB - CAST 11.c3d	C:\Users\dell\Documents\Qualisys-GAIT1214\Data\zhupengbo_zhupengbo_2023-11-18_WJN001\2023-11-18\2023-11-18_unspecified\Gait LB - CAST 11.c3d	C:\Users\dell\Documents\Qualisys-GAIT1214\Data\zhupengbo_zhupengbo_2023-11-18_WJN001\2023-11-18\2023-11-18_unspecified\Gait LB - CAST 11.c3d	C:\Users\dell\Documents\Qualisys-GAIT1214\Data\zhupengbo_zhupengbo_2023-11-18_WJN001\2023-11-18\2023-11-18_unspecified\Gait LB - CAST 11.c3d	C:\Users\dell\Documents\Qualisys-GAIT1214\Data\zhupengbo_zhupengbo_2023-11-18_WJN001\2023-11-18\2023-11-18_unspecified\Gait LB - CAST 11.c3d	C:\Users\dell\Documents\Qualisys-GAIT1214\Data\zhupengbo_zhupengbo_2023-11-18_WJN001\2023-11-18\2023-11-18_unspecified\Gait LB - CAST 11.c3d	C:\Users\dell\Documents\Qualisys-GAIT1214\Data\zhupengbo_zhupengbo_2023-11-18_WJN001\2023-11-18\2023-11-18_unspecified\Gait LB - CAST 11.c3d	C:\Users\dell\Documents\Qualisys-GAIT1214\Data\zhupengbo_zhupengbo_2023-11-18_WJN001\2023-11-18\2023-11-18_unspecified\Gait LB - CAST 11.c3d	C:\Users\dell\Documents\Qualisys-GAIT1214\Data\zhupengbo_zhupengbo_2023-11-18_WJN001\2023-11-18\2023-11-18_unspecified\Gait LB - CAST 11.c3d	C:\Users\dell\Documents\Qualisys-GAIT1214\Data\zhupengbo_zhupengbo_2023-11-18_WJN001\2023-11-18\2023-11-18_unspecified\Gait LB - CAST 11.c3d	C:\Users\dell\Documents\Qualisys-GAIT1214\Data\zhupengbo_zhupengbo_2023-11-18_WJN001\2023-11-18\2023-11-18_unspecified\Gait LB - CAST 11.c3d	C:\Users\dell\Documents\Qualisys-GAIT1214\Data\zhupengbo_zhupengbo_2023-11-18_WJN001\2023-11-18\2023-11-18_unspecified\Gait LB - CAST 11.c3d	C:\Users\dell\Documents\Qualisys-GAIT1214\Data\zhupengbo_zhupengbo_2023-11-18_WJN001\2023-11-18\2023-11-18_unspecified\Gait LB - CAST 11.c3d	C:\Users\dell\Documents\Qualisys-GAIT1214\Data\zhupengbo_zhupengbo_2023-11-18_WJN001\2023-11-18\2023-11-18_unspecified\Gait LB - CAST 11.c3d	C:\Users\dell\Documents\Qualisys-GAIT1214\Data\zhupengbo_zhupengbo_2023-11-18_WJN001\2023-11-18\2023-11-18_unspecified\Gait LB - CAST 11.c3d	C:\Users\dell\Documents\Qualisys-GAIT1214\Data\zhupengbo_zhupengbo_2023-11-18_WJN001\2023-11-18\2023-11-18_unspecified\Gait LB - CAST 11.c3d	C:\Users\dell\Documents\Qualisys-GAIT1214\Data\zhupengbo_zhupengbo_2023-11-18_WJN001\2023-11-18\2023-11-18_unspecified\Gait LB - CAST 11.c3d	C:\Users\dell\Documents\Qualisys-GAIT1214\Data\zhupengbo_zhupengbo_2023-11-18_WJN001\2023-11-18\2023-11-18_unspecified\Gait LB - CAST 11.c3d	C:\Users\dell\Documents\Qualisys-GAIT1214\Data\zhupengbo_zhupengbo_2023-11-18_WJN001\2023-11-18\2023-11-18_unspecified\Gait LB - CAST 11.c3d	C:\Users\dell\Documents\Qualisys-GAIT1214\Data\zhupengbo_zhupengbo_2023-11-18_WJN001\2023-11-18\2023-11-18_unspecified\Gait LB - CAST 11.c3d	C:\Users\dell\Documents\Qualisys-GAIT1214\Data\zhupengbo_zhupengbo_2023-11-18_WJN001\2023-11-18\2023-11-18_unspecified\Gait LB - CAST 11.c3d	C:\Users\dell\Documents\Qualisys-GAIT1214\Data\zhupengbo_zhupengbo_2023-11-18_WJN001\2023-11-18\2023-11-18_unspecified\Gait LB - CAST 11.c3d	C:\Users\dell\Documents\Qualisys-GAIT1214\Data\zhupengbo_zhupengbo_2023-11-18_WJN001\2023-11-18\2023-11-18_unspecified\Gait LB - CAST 11.c3d	C:\Users\dell\Documents\Qualisys-GAIT1214\Data\zhupengbo_zhupengbo_2023-11-18_WJN001\2023-11-18\2023-11-18_unspecified\Gait LB - CAST 11.c3d	C:\Users\dell\Documents\Qualisys-GAIT1214\Data\zhupengbo_zhupengbo_2023-11-18_WJN001\2023-11-18\2023-11-18_unspecified\Gait LB - CAST 11.c3d	C:\Users\dell\Documents\Qualisys-GAIT1214\Data\zhupengbo_zhupengbo_2023-11-18_WJN001\2023-11-18\2023-11-18_unspecified\Gait LB - CAST 11.c3d	C:\Users\dell\Documents\Qualisys-GAIT1214\Data\zhupengbo_zhupengbo_2023-11-18_WJN001\2023-11-18\2023-11-18_unspecified\Gait LB - CAST 11.c3d	C:\Users\dell\Documents\Qualisys-GAIT1214\Data\zhupengbo_zhupengbo_2023-11-18_WJN001\2023-11-18\2023-11-18_unspecified\Gait LB - CAST 11.c3d	C:\Users\dell\Documents\Qualisys-GAIT1214\Data\zhupengbo_zhupengbo_2023-11-18_WJN001\2023-11-18\2023-11-18_unspecified\Gait LB - CAST 11.c3d	C:\Users\dell\Documents\Qualisys-GAIT1214\Data\zhupengbo_zhupengbo_2023-11-18_WJN001\2023-11-18\2023-11-18_unspecified\Gait LB - CAST 11.c3d	C:\Users\dell\Documents\Qualisys-GAIT1214\Data\zhupengbo_zhupengbo_2023-11-18_WJN001\2023-11-18\2023-11-18_unspecified\Gait LB - CAST 11.c3d	C:\Users\dell\Documents\Qualisys-GAIT1214\Data\zhupengbo_zhupengbo_2023-11-18_WJN001\2023-11-18\2023-11-18_unspecified\Gait LB - CAST 11.c3d	C:\Users\dell\Documents\Qualisys-GAIT1214\Data\zhupengbo_zhupengbo_2023-11-18_WJN001\2023-11-18\2023-11-18_unspecified\Gait LB - CAST 11.c3d	C:\Users\dell\Documents\Qualisys-GAIT1214\Data\zhupengbo_zhupengbo_2023-11-18_WJN001\2023-11-18\2023-11-18_unspecified\Gait LB - CAST 11.c3d	C:\Users\dell\Documents\Qualisys-GAIT1214\Data\zhupengbo_zhupengbo_2023-11-18_WJN001\2023-11-18\2023-11-18_unspecified\Gait LB - CAST 11.c3d	C:\Users\dell\Documents\Qualisys-GAIT1214\Data\zhupengbo_zhupengbo_2023-11-18_WJN001\2023-11-18\2023-11-18_unspecified\Gait LB - CAST 11.c3d	C:\Users\dell\Documents\Qualisys-GAIT1214\Data\zhupengbo_zhupengbo_2023-11-18_WJN001\2023-11-18\2023-11-18_unspecified\Gait LB - CAST 11.c3d	C:\Users\dell\Documents\Qualisys-GAIT1214\Data\zhupengbo_zhupengbo_2023-11-18_WJN001\2023-11-18\2023-11-18_unspecified\Gait LB - CAST 11.c3d	C:\Users\dell\Documents\Qualisys-GAIT1214\Data\zhupengbo_zhupengbo_2023-11-18_WJN001\2023-11-18\2023-11-18_unspecified\Gait LB - CAST 11.c3d	C:\Users\dell\Documents\Qualisys-GAIT1214\Data\zhupengbo_zhupengbo_2023-11-18_WJN001\2023-11-18\2023-11-18_unspecified\Gait LB - CAST 11.c3d	C:\Users\dell\Documents\Qualisys-GAIT1214\Data\zhupengbo_zhupengbo_2023-11-18_WJN001\2023-11-18\2023-11-18_unspecified\Gait LB - CAST 11.c3d
	CD	ZD	TIME	Left Ankle Angles	Left Ankle Angles	Left Ankle Angles	Left Ankle Moment	Left Ankle Moment	Left Ankle Moment	Left Ankle Power	Left Ankle Power	Left Ankle Power	Left GRF	Left GRF	Left GRF	Left Knee Angles	Left Knee Angles	Left Knee Angles	Left Knee Moment	Left Knee Moment	Left Knee Moment	Left Knee Power	Left Knee Power	Left Knee Power	Left Hip Angles	Left Hip Angles	Left Hip Angles	Left Hip Moment	Left Hip Moment	Left Hip Moment	Left Hip Power	Left Hip Power	Left Hip Power	LANKLE	LANKLE	LANKLE	LKNEE	LKNEE	LKNEE	LHIP	LHIP	LHIP	Right Ankle Angles	Right Ankle Angles	Right Ankle Angles	Right Ankle Moment	Right Ankle Moment	Right Ankle Moment	Right Ankle Power
	EVENT_LABEL	EVENT_LABEL	FRAME_NUMBERS	LINK_MODEL_BASED	LINK_MODEL_BASED	LINK_MODEL_BASED	LINK_MODEL_BASED	LINK_MODEL_BASED	LINK_MODEL_BASED	LINK_MODEL_BASED	LINK_MODEL_BASED	LINK_MODEL_BASED	LINK_MODEL_BASED	LINK_MODEL_BASED	LINK_MODEL_BASED	LINK_MODEL_BASED	LINK_MODEL_BASED	LINK_MODEL_BASED	LINK_MODEL_BASED	LINK_MODEL_BASED	LINK_MODEL_BASED	LINK_MODEL_BASED	LINK_MODEL_BASED	LINK_MODEL_BASED	LINK_MODEL_BASED	LINK_MODEL_BASED	LINK_MODEL_BASED	LINK_MODEL_BASED	LINK_MODEL_BASED	LINK_MODEL_BASED	LINK_MODEL_BASED	LINK_MODEL_BASED	LINK_MODEL_BASED	LINK_MODEL_BASED	LINK_MODEL_BASED	LINK_MODEL_BASED	LINK_MODEL_BASED	LINK_MODEL_BASED	LINK_MODEL_BASED	LINK_MODEL_BASED	LINK_MODEL_BASED	LINK_MODEL_BASED	LINK_MODEL_BASED	LINK_MODEL_BASED	LINK_MODEL_BASED	LINK_MODEL_BASED	LINK_MODEL_BASED	LINK_MODEL_BASED	LINK_MODEL_BASED
	ORIGINAL	ORIGINAL	ORIGINAL	ORIGINAL	ORIGINAL	ORIGINAL	ORIGINAL	ORIGINAL	ORIGINAL	ORIGINAL	ORIGINAL	ORIGINAL	ORIGINAL	ORIGINAL	ORIGINAL	ORIGINAL	ORIGINAL	ORIGINAL	ORIGINAL	ORIGINAL	ORIGINAL	ORIGINAL	ORIGINAL	ORIGINAL	ORIGINAL	ORIGINAL	ORIGINAL	ORIGINAL	ORIGINAL	ORIGINAL	ORIGINAL	ORIGINAL	ORIGINAL	ORIGINAL	ORIGINAL	ORIGINAL	ORIGINAL	ORIGINAL	ORIGINAL	ORIGINAL	ORIGINAL	ORIGINAL	ORIGINAL	ORIGINAL	ORIGINAL	ORIGINAL	ORIGINAL	ORIGINAL	ORIGINAL
ITEM	X	X	X	X	Y	Z	X	Y	Z	X	Y	Z	X	Y	Z	X	Y	Z	X	Y	Z	X	Y	Z	X	Y	Z	X	Y	Z	X	Y	Z	X	Y	Z	X	Y	Z	X	Y	Z	X	Y	Z	X	Y	Z	X
1	0.74000	0.89000	0.00000	-10.25645	8.14591	3.61775							0.00000	0.00000	0.00000	-11.01256	-4.94621	-2.51808							7.12903	3.77105	-13.69193																6.69506	0.80545	13.66264
2			0.01000	-10.32090	8.05971	3.54248							0.00000	0.00000	0.00000	-10.94340	-5.06772	-2.39188							7.06119	3.75355	-13.87678							3.66221	9.98421	8.62801	15.07490	8.05932	-6.44597	-3.11105	7.55869	19.41555	6.73545	0.67820	13.70435
3			0.02000	-10.41626	7.98701	3.48291	-0.01077	-0.00040	-0.00013	-0.00228	-0.00005	-0.00001	0.00000	0.00000	0.00000	-10.91530	-5.18275	-2.26557	0.07434	0.00507	-0.00444	-0.00150	0.00116	0.00079	6.97937	3.74023	-14.07488	-0.15444	0.03072	0.01051	-0.02785	-0.00075	0.00372	1.59255	12.82610	6.21742	14.99954	3.19521	-6.53529	-3.81655	9.13889	20.56360	6.81930	0.57932	13.73077	-0.00828	-0.00156	-0.00003	0.00165
4			0.03000	-10.55087	7.93988	3.44776	-0.01020	-0.00049	-0.00025	-0.00284	-0.00003	-0.00001	0.00000	0.00000	0.00000	-10.94295	-5.28625	-2.14011	0.06593	0.00484	-0.00419	0.00518	0.00097	0.00073	6.88113	3.73217	-14.28411	-0.12609	0.03089	0.00794	-0.02573	-0.00093	0.00289	-1.20799	16.07705	2.92088	14.35336	-2.61211	-6.42406	-4.17746	10.50220	21.12887	6.96369	0.52691	13.73583	-0.00825	-0.00155	0.00001	0.00253
5			0.04000	-10.72946	7.92251	3.44253	-0.00969	-0.00055	-0.00035	-0.00338	-0.00000	0.00001	0.00000	0.00000	0.00000	-11.02764	-5.37095	-2.02349	0.05983	0.00345	-0.00432	0.01023	0.00055	0.00068	6.77282	3.72459	-14.49381	-0.10973	0.02968	0.00544	-0.02299	-0.00063	0.00191	-4.06258	19.57842	-0.66986	12.66807	-8.19005	-5.78255	-3.59406	10.84385	20.48812	7.17136	0.52820	13.71358	-0.00820	-0.00154	0.00005	0.00334
6			0.05000	-10.95319	7.93172	3.46778	-0.00925	-0.00059	-0.00042	-0.00386	0.00003	0.00002	0.00000	0.00000	0.00000	-11.15872	-5.43043	-1.92642	0.05531	0.00167	-0.00462	0.01326	0.00018	0.00059	6.66717	3.70915	-14.68735	-0.10284	0.02672	0.00332	-0.01950	0.00012	0.00103	-6.57992	23.07677	-3.95735	10.05555	-12.54171	-4.63090	-1.87590	9.75177	18.38331	7.43102	0.58012	13.66107	-0.00819	-0.00153	0.00010	0.00393
7			0.06000	-11.21885	7.96233	3.51906	-0.00891	-0.00059	-0.00045	-0.00427	0.00005	0.00004	0.00000	0.00000	0.00000	-11.31818	-5.46304	-1.85534	0.05179	0.00006	-0.00490	0.01428	0.00000	0.00046	6.57840	3.67815	-14.84844	-0.10241	0.02215	0.00183	-0.01494	0.00097	0.00046	-8.76200	26.17048	-6.54738	7.12034	-15.04646	-3.34515	0.73438	7.31193	15.06211	7.72239	0.67343	13.58218	-0.00823	-0.00153	0.00013	0.00423
8			0.07000	-11.51877	8.01102	3.58860	-0.00869	-0.00057	-0.00045	-0.00456	0.00007	0.00005	0.00000	0.00000	0.00000	-11.48583	-5.47242	-1.80865	0.04891	-0.00115	-0.00509	0.01353	-0.00002	0.00033	6.51781	3.62656	-14.96643	-0.10514	0.01679	0.00103	-0.00907	0.00152	0.00018	-10.70252	28.41385	-8.27562	4.47351	-15.49870	-2.41707	3.83216	3.96004	11.10630	8.02299	0.79810	13.48820	-0.00831	-0.00154	0.00015	0.00426
9			0.08000	-11.84094	8.07579	3.66760	-0.00858	-0.00052	-0.00040	-0.00470	0.00008	0.00004	0.00000	0.00000	0.00000	-11.64260	-5.46446	-1.77834	0.04638	-0.00185	-0.00510	0.01140	0.00003	0.00027	6.49152	3.55187	-15.03796	-0.10831	0.01140	0.00084	-0.00231	0.00160	0.00009	-12.30817	29.43090	-9.12121	2.46399	-14.03783	-2.26449	7.03875	0.28737	7.20442	8.31242	0.94622	13.39319	-0.00843	-0.00155	0.00017	0.00405
10			0.09000	-12.16980	8.15353	3.74779	-0.00856	-0.00044	-0.00031	-0.00467	0.00007	0.00003	0.00000	0.00000	0.00000	-11.77294	-5.44482	-1.75209	0.04416	-0.00199	-0.00489	0.00840	0.00006	0.00030	6.49956	3.45357	-15.06707	-0.11050	0.00639	0.00118	0.00415	0.00120	0.00005	-13.26065	29.02562	-9.16905	1.22056	-11.06734	-3.14375	10.04358	-3.08969	4.03618	8.57642	1.11182	13.30830	-0.00858	-0.00156	0.00018	0.00371
11			0.10000	-12.48829	8.23787	3.82328	-0.00861	-0.00032	-0.00018	-0.00444	0.00005	0.00002	0.00000	0.00000	0.00000	-11.86651	-5.41775	-1.71617	0.04255	-0.00169	-0.00450	0.00512	0.00005	0.00040	6.53621	3.33251	-15.06454	-0.11154	0.00176	0.00188	0.00906	0.00040	0.00001	-13.19213	27.25503	-8.64369	0.75301	-7.18184	-4.95549	12.57437	-5.64293	2.10904	8.81099	1.29002	13.23900	-0.00872	-0.00156	0.00017	0.00338
12			0.11000	-12.78092	8.31975	3.89194	-0.00871	-0.00018	-0.00001	-0.00402	0.00003	0.00000	0.00000	0.00000	0.00000	-11.91951	-5.38755	-1.66009	0.04184	-0.00116	-0.00397	0.00209	0.00003	0.00051	6.59140	3.19163	-15.04516	-0.11271	-0.00309	0.00265	0.01147	-0.00080	-0.00001	-11.91766	24.41056	-7.84086	1.05698	-3.17136	-7.34061	14.30885	-6.91839	1.72687	9.02352	1.47540	13.18535	-0.00884	-0.00157	0.00010	0.00319
13			0.12000	-13.03634	8.38935	3.95472	-0.00884	-0.00001	0.00021	-0.00347	0.00000	-0.00002	0.00000	0.00000	0.00000	-11.93691	-5.35861	-1.57685	0.04219	-0.00058	-0.00340	-0.00026	0.00001	0.00057	6.65075	3.03718	-15.02690	-0.11161	-0.00726	0.00315	0.01053	-0.00199	0.00003	-9.51781	20.93492	-6.99121	1.97953	0.14069	-9.42506	15.03197	-6.59406	2.52917	9.22779	1.65898	13.14200	-0.00891	-0.00158	-0.00003	0.00318
14			0.13000	-13.24874	8.43799	4.01398	-0.00896	0.00015	0.00044	-0.00285	-0.00001	-0.00004	0.00000	0.00000	0.00000	-11.92998	-5.33746	-1.47339	0.04339	0.00001	-0.00286	-0.00160	0.00000	0.00055	6.69815	2.87868	-15.01859	-0.11235	-0.01075	0.00356	0.00650	-0.00288	0.00012	-6.32997	17.31006	-6.16179	3.31379	2.11405	-10.51003	14.63150	-4.55900	4.05202	9.43516	1.82534	13.09679	-0.00895	-0.00161	-0.00020	0.00328
15			0.14000	-13.41787	8.46006	4.07082	-0.00905	0.00028	0.00065	-0.00224	-0.00001	-0.00006	0.00000	0.00000	0.00000	-11.91500	-5.32904	-1.35750	0.04503	0.00059	-0.00239	-0.00187	0.00002	0.00047	6.71726	2.72717	-15.03001	-0.11248	-0.01172	0.00384	-0.00015	-0.00287	0.00026	-2.94669	13.94567	-5.20084	4.77399	2.65108	-10.39905	13.24257	-1.16481	5.94456	9.65142	1.95626	13.03169	-0.00894	-0.00164	-0.00036	0.00345
16			0.15000	-13.54803	8.45540	4.12232	-0.00912	0.00035	0.00082	-0.00172	0.00000	-0.00007	0.00000	0.00000	0.00000	-11.90383	-5.33642	-1.24236	0.04676	0.00110	-0.00206	-0.00141	0.00007	0.00037	6.69881	2.59084	-15.06300	-0.11297	-0.00996	0.00403	-0.00773	-0.00211	0.00040	-0.11644	11.12987	-3.82118	5.89946	2.27241	-8.97640	11.37214	2.74534	7.59881	9.88260	2.04337	12.93007	-0.00890	-0.00165	-0.00045	0.00372
17			0.16000	-13.64685	8.43001	4.16097	-0.00916	0.00035	0.00091	-0.00134	0.00001	-0.00005	0.00000	0.00000	0.00000	-11.90052	-5.35936	-1.14184	0.04850	0.00127	-0.00193	-0.00070	0.00010	0.00027	6.64265	2.47282	-15.11373	-0.11486	-0.00686	0.00416	-0.01495	-0.00122	0.00050	1.58742	9.05734	-1.85695	6.34586	1.58400	-6.44378	9.48924	6.38204	8.71461	10.13974	2.09570	12.78497	-0.00884	-0.00164	-0.00041	0.00418
18			0.17000	-13.72431	8.39315	4.17844	-0.00915	0.00029	0.00090	-0.00114	0.00002	-0.00002	0.00000	0.00000	0.00000	-11.90366	-5.39514	-1.06839	0.05016	0.00085	-0.00207	-0.00000	0.00008	0.00017	6.55458	2.37261	-15.17633	-0.11915	-0.00436	0.00421	-0.02154	-0.00064	0.00057	2.09522	7.85191	0.52558	6.03339	0.89379	-3.16726	7.77582	9.39836	9.39894	10.43609	2.13557	12.60223	-0.00879	-0.00160	-0.00024	0.00481
19			0.18000	-13.79121	8.35257	4.17057	-0.00908	0.00017	0.00078	-0.00110	0.00001	0.00001	0.00000	0.00000	0.00000	-11.91106	-5.43977	-1.02987	0.05137	-0.00026	-0.00252	0.00059	-0.00002	0.00005	6.44107	2.28871	-15.24818	-0.12554	-0.00377	0.00408	-0.02776	-0.00044	0.00061	1.79681	7.52560	2.90152	5.18464	0.28481	0.27143	6.10503	11.82571	10.07002	10.78160	2.18956	12.39798	-0.00875	-0.00155	0.00002	0.00558
20			0.19000	-13.85731	8.31206	4.13927	-0.00895	-0.00002	0.00055	-0.00118	-0.00000	0.00003	0.00000	0.00000	0.00000	-11.92091	-5.48936	-1.02623	0.05178	-0.00201	-0.00326	0.00095	-0.00017	-0.00011	6.30742	2.22093	-15.33201	-0.13322	-0.00517	0.00365	-0.03361	-0.00044	0.00063	1.19478	7.95905	4.87266	4.21104	-0.09707	3.08882	4.24991	13.72262	11.15743	11.18200	2.28438	12.19408	-0.00873	-0.00149	0.00029	0.00642
21			0.20000	-13.93002	8.27209	4.09030	-0.00880	-0.00026	0.00022	-0.00133	-0.00002	0.00002	0.00000	0.00000	0.00000	-11.93035	-5.54060	-1.04747	0.05180	-0.00441	-0.00433	0.00082	-0.00034	-0.00026	6.15918	2.17004	-15.43449	-0.14152	-0.00806	0.00271	-0.03857	-0.00041	0.00056	0.62318	8.97799	6.27757	3.51494	0.02185	4.51675	2.10673	14.98447	12.85321	11.64049	2.44604	12.01138	-0.00872	-0.00145	0.00048	0.00732
22			0.21000	-14.01467	8.23146	4.02995	-0.00866	-0.00054	-0.00017	-0.00153	-0.00005	-0.00001	0.00000	0.00000	0.00000	-11.93435	-5.59096	-1.07593	0.05219	-0.00758	-0.00574	0.00006	-0.00057	-0.00032	6.00389	2.13680	-15.56253	-0.14938	-0.01188	0.00102	-0.04174	-0.00020	0.00026	0.27497	10.44642	7.18285	3.25969	0.82990	4.18715	-0.20969	15.48058	14.94572	12.15733	2.69433	11.86255	-0.00874	-0.00144	0.00052	0.00819
23			0.22000	-14.11499	8.18710	3.96321	-0.00857	-0.00085	-0.00058	-0.00178	-0.00009	-0.00005	0.00000	0.00000	0.00000	-11.92730	-5.63780	-1.09338	0.05329	-0.01109	-0.00733	-0.00137	-0.00081	-0.00019	5.84961	2.12079	-15.71803	-0.15495	-0.01535	-0.00122	-0.04222	0.00023	-0.00035	0.25812	12.26908	7.75222	3.30999	2.31118	2.35719	-2.39281	15.18583	16.80474	12.72745	3.03405	11.74773	-0.00877	-0.00146	0.00041	0.00895
24			0.23000	-14.23347	8.13534	3.89336	-0.00856	-0.00116	-0.00098	-0.00206	-0.00015	-0.00009	0.00000	0.00000	0.00000	-11.90377	-5.67891	-1.08796	0.05505	-0.01438	-0.00885	-0.00337	-0.00102	0.00021	5.70396	2.12012	-15.89400	-0.16036	-0.01834	-0.00361	-0.04080	0.00076	-0.00114	0.52237	14.32870	8.05967	3.53106	4.24542	-0.61549	-4.21303	14.25380	18.04803	13.33752	3.44810	11.65398	-0.00884	-0.00148	0.00021	0.00947
25			0.24000	-14.37152	8.07425	3.82346	-0.00865	-0.00143	-0.00131	-0.00238	-0.00020	-0.00011	0.00000	0.00000	0.00000	-11.86164	-5.71199	-1.04914	0.05726	-0.01682	-0.01007	-0.00572	-0.00117	0.00081	5.57158	2.13210	-16.08366	-0.16188	-0.01934	-0.00584	-0.03708	0.00118	-0.00189	0.81103	16.44185	7.98337	3.77860	6.34307	-3.96482	-5.47715	12.89559	18.26303	13.96735	3.90045	11.56026	-0.00890	-0.00151	0.00004	0.00967
26			0.25000	-14.52950	8.00637	3.75786	-0.00885	-0.00164	-0.00153	-0.00271	-0.00023	-0.00011	0.00000	0.00000	0.00000	-11.80003	-5.73809	-0.98024	0.05982	-0.01815	-0.01083	-0.00809	-0.00124	0.00137	5.45554	2.15333	-16.27100	-0.16286	-0.01901	-0.00751	-0.03262	0.00136	-0.00230	0.77491	18.35370	7.25293	3.89485	8.24559	-6.70537	-6.05137	11.34439	17.09475	14.59646	4.34914	11.44672	-0.00896	-0.00151	-0.00001	0.00958
27			0.26000	-14.70624	7.93865	3.70343	-0.00913	-0.00175	-0.00164	-0.00303	-0.00022	-0.00008	0.00000	0.00000	0.00000	-11.72262	-5.75912	-0.89013	0.06244	-0.01831	-0.01112	-0.00989	-0.00122	0.00170	5.35548	2.18044	-16.44166	-0.16320	-0.01744	-0.00839	-0.02848	0.00131	-0.00224	0.23007	19.76097	5.59877	3.81091	9.47726	-8.31039	-5.98633	9.94859	14.74342	15.21221	4.76522	11.30085	-0.00898	-0.00150	0.00010	0.00932
28			0.27000	-14.89796	7.87954	3.66913	-0.00942	-0.00175	-0.00163	-0.00326	-0.00017	-0.00002	0.00000	0.00000	0.00000	-11.63728	-5.77701	-0.79255	0.06477	-0.01749	-0.01100	-0.01054	-0.00107	0.00169	5.26749	2.21036	-16.58370	-0.16353	-0.01497	-0.00851	-0.02584	0.00108	-0.00179	-0.67759	20.37267	2.93082	3.43934	9.64178	-8.49075	-5.40568	9.07361	11.52414	15.81437	5.14605	11.11614	-0.00893	-0.00147	0.00033	0.00907
29			0.28000	-15.09751	7.83479	3.66416	-0.00965	-0.00167	-0.00154	-0.00332	-0.00010	0.00006	0.00000	0.00000	0.00000	-11.55490	-5.79223	-0.70253	0.06655	-0.01614	-0.01065	-0.00977	-0.00083	0.00140	5.18399	2.24090	-16.68945	-0.16444	-0.01205	-0.00810	-0.02545	0.00080	-0.00117	-1.53798	20.03963	-0.54158	2.74210	8.64247	-7.33484	-4.49675	8.94421	7.82570	16.41236	5.51126	10.88776	-0.00884	-0.00143	0.00057	0.00889
30			0.29000	-15.29576	7.80483	3.69482	-0.00975	-0.00154	-0.00141	-0.00318	-0.00003	0.00013	0.00000	0.00000	0.00000	-11.48511	-5.80420	-0.63255	0.06761	-0.01463	-0.01025	-0.00793	-0.00054	0.00095	5.09684	2.27090	-16.75547	-0.16585	-0.00893	-0.00746	-0.02689	0.00052	-0.00056	-1.91664	18.88222	-4.29616	1.77621	6.85999	-5.25133	-3.43786	9.40413	3.94082	17.01613	5.88309	10.61054	-0.00869	-0.00140	0.00076	0.00876
31			0.30000	-15.48443	7.78460	3.76154	-0.00969	-0.00140	-0.00129	-0.00289	0.00001	0.00019	0.00000	0.00000	0.00000	-11.43187	-5.81228	-0.58953	0.06804	-0.01336	-0.00996	-0.00584	-0.00028	0.00049	5.00186	2.29996	-16.78075	-0.16773	-0.00589	-0.00685	-0.02876	0.00030	-0.00003	-1.55828	17.35976	-7.60392	0.70825	4.96602	-2.91184	-2.38794	9.97045	0.01303	17.62970	6.27016	10.28063	-0.00852	-0.00135	0.00083	0.00861
32			0.31000	-15.66007	7.76495	3.85717	-0.00947	-0.00131	-0.00122	-0.00260	0.00001	0.00022	0.00000	0.00000	0.00000	-11.39284	-5.81625	-0.57201	0.06802	-0.01241	-0.00986	-0.00418	-0.00009	0.00016	4.90076	2.32868	-16.76551	-0.16968	-0.00288	-0.00639	-0.02961	0.00013	0.00042	-0.62713	16.19414	-9.75333	-0.18126	3.48178	-1.13793	-1.47518	10.16714	-3.92072	18.25193	6.66676	9.89927	-0.00833	-0.00130	0.00081	0.00841
33			0.32000	-15.82723	7.73826	3.96780	-0.00912	-0.00130	-0.00121	-0.00247	0.00000	0.00024	0.00000	0.00000	0.00000	-11.36348	-5.81626	-0.56937	0.06791	-0.01179	-0.00995	-0.00310	0.00002	0.00007	4.79906	2.35837	-16.71011	-0.17161	0.00004	-0.00605	-0.02868	-0.00000	0.00082	0.18898	16.17352	-10.38046	-0.55246	2.50736	-0.63978	-0.78521	9.76938	-7.86253	18.88054	7.06200	9.47794	-0.00810	-0.00123	0.00071	0.00817
34			0.33000	-16.00014	7.70380	4.07745	-0.00872	-0.00137	-0.00125	-0.00263	-0.00001	0.00023	0.00000	0.00000	0.00000	-11.34134	-5.81313	-0.56433	0.06782	-0.01144	-0.01013	-0.00228	0.00002	0.00028	4.70306	2.39102	-16.61509	-0.17314	0.00261	-0.00579	-0.02608	-0.00012	0.00118	-0.07094	17.91334	-9.67817	-0.15888	1.78718	-1.74171	-0.32414	8.84646	-11.80862	19.51335	7.44827	9.04194	-0.00787	-0.00116	0.00059	0.00795
35			0.34000	-16.20055	7.67031	4.17388	-0.00833	-0.00148	-0.00132	-0.00311	0.00000	0.00021	0.00000	0.00000	0.00000	-11.32809	-5.80797	-0.53841	0.06763	-0.01123	-0.01029	-0.00136	-0.00006	0.00078	4.61692	2.42811	-16.48082	-0.17419	0.00464	-0.00545	-0.02244	-0.00021	0.00148	-2.20464	21.59527	-8.34316	0.98452	1.01159	-4.28886	0.04598	7.61662	-15.70475	20.14823	7.82529	8.62745	-0.00766	-0.00109	0.00044	0.00780
36			0.35000	-16.45197	7.65412	4.25340	-0.00798	-0.00159	-0.00136	-0.00385	0.00006	0.00017	0.00000	0.00000	0.00000	-11.32704	-5.80153	-0.47737	0.06710	-0.01109	-0.01029	-0.00031	-0.00017	0.00146	4.54246	2.46893	-16.30820	-0.17492	0.00577	-0.00496	-0.01843	-0.00026	0.00167	-6.45201	26.84161	-7.31262	2.55492	0.11409	-7.75382	0.57684	6.27297	-19.39114	20.78412	8.19977	8.27125	-0.00752	-0.00104	0.00029	0.00777
37			0.36000	-16.77225	7.67386	4.32232	-0.00771	-0.00164	-0.00134	-0.00469	0.00018	0.00013	0.00000	0.00000	0.00000	-11.33927	-5.79339	-0.37502	0.06590	-0.01083	-0.01005	0.00047	-0.00028	0.00212	4.47977	2.50957	-16.09959	-0.17530	0.00612	-0.00423	-0.01429	-0.00021	0.00167	-12.38160	32.81351	-7.38438	4.09758	-0.60323	-11.45933	1.54248	4.86783	-22.62518	21.42161	8.58091	7.99802	-0.00747	-0.00103	0.00012	0.00788
38			0.37000	-17.16808	7.74455	4.39437	-0.00752	-0.00158	-0.00124	-0.00550	0.00033	0.00010	0.00000	0.00000	0.00000	-11.35980	-5.78300	-0.23326	0.06396	-0.01021	-0.00951	0.00029	-0.00035	0.00258	4.42944	2.54300	-15.85947	-0.17563	0.00608	-0.00321	-0.00974	-0.00006	0.00142	-19.07496	38.45810	-8.98831	5.24543	-0.54017	-14.77933	3.10807	3.28475	-25.15786	22.06197	8.97249	7.81238	-0.00752	-0.00104	-0.00004	0.00814
39			0.38000	-17.63297	7.87348	4.48687	-0.00737	-0.00140	-0.00103	-0.00611	0.00045	0.00010	0.00000	0.00000	0.00000	-11.37613	-5.77081	-0.06044	0.06140	-0.00904	-0.00869	-0.00145	-0.00038	0.00274	4.39385	2.56096	-15.59445	-0.17662	0.00621	-0.00181	-0.00435	0.00016	0.00086	-25.40110	42.78330	-12.15312	5.81654	0.97210	-17.27411	5.25062	1.37123	-26.80744	22.70855	9.36602	7.69282	-0.00766	-0.00107	-0.00013	0.00852
40			0.39000	-18.14874	8.05782	4.61660	-0.00725	-0.00111	-0.00075	-0.00641	0.00047	0.00011	0.00000	0.00000	0.00000	-11.36938	-5.75895	0.13184	0.05849	-0.00730	-0.00765	-0.00501	-0.00037	0.00259	4.37681	2.55604	-15.31279	-0.17918	0.00675	-0.00002	0.00221	0.00047	0.00001	-30.23833	45.07035	-16.55945	5.84607	4.44210	-18.80424	7.73778	-0.94582	-27.45131	23.36938	9.75049	7.61245	-0.00786	-0.00112	-0.00012	0.00909
41			0.40000	-18.68916	8.28399	4.79625	-0.00715	-0.00074	-0.00042	-0.00634	0.00037	0.00009	0.00000	0.00000	0.00000	-11.31734	-5.75103	0.33264	0.05560	-0.00520	-0.00653	-0.01030	-0.00033	0.00225	4.38259	2.52403	-15.02453	-0.18364	0.00742	0.00206	0.01028	0.00086	-0.00101	-32.65030	44.97602	-21.64573	5.55373	10.10464	-19.52939	10.12348	-3.67034	-27.02439	24.05831	10.11864	7.54697	-0.00808	-0.00118	-0.00000	0.00987
42			0.41000	-19.22455	8.52901	5.03183	-0.00706	-0.00033	-0.00007	-0.00590	0.00018	0.00002	0.00000	0.00000	0.00000	-11.19752	-5.75199	0.53467	0.05291	-0.00305	-0.00543	-0.01688	-0.00025	0.00186	4.41577	2.46610	-14.74100	-0.18991	0.00738	0.00416	0.01981	0.00113	-0.00195	-32.05688	42.51758	-26.73867	5.26243	17.79315	-19.92919	11.80070	-6.64761	-25.45368	24.79076	10.47418	7.48362	-0.00827	-0.00124	0.00018	0.01080
43			0.42000	-19.72592	8.76440	5.32151	-0.00697	0.00007	0.00028	-0.00516	-0.00004	-0.00011	0.00000	0.00000	0.00000	-10.99234	-5.76607	0.73798	0.05051	-0.00099	-0.00445	-0.02415	-0.00011	0.00151	4.47850	2.38989	-14.47605	-0.19421	0.00708	0.00600	0.02970	0.00121	-0.00256	-28.39596	37.99977	-31.20985	5.23208	26.97481	-20.31202	12.21943	-9.57141	-23.02824	25.57841	10.83118	7.41911	-0.00836	-0.00129	0.00035	0.01174
44			0.43000	-20.16872	8.96201	5.65642	-0.00687	0.00042	0.00061	-0.00420	-0.00020	-0.00028	0.00000	0.00000	0.00000	-10.69072	-5.79792	0.94268	0.04829	0.00109	-0.00357	-0.03140	0.00015	0.00123	4.57000	2.30895	-14.23747	-0.19825	0.00660	0.00760	0.03886	0.00107	-0.00283	-22.20195	31.93032	-34.55091	5.66833	36.94004	-21.05822	11.01431	-12.05603	-20.01613	26.42567	11.20698	7.35125	-0.00829	-0.00130	0.00043	0.01246
45			0.44000	-20.53543	9.10041	6.02172	-0.00677	0.00072	0.00092	-0.00314	-0.00028	-0.00049	0.00000	0.00000	0.00000	-10.28973	-5.84991	1.15721	0.04612	0.00343	-0.00276	-0.03814	0.00060	0.00099	4.68532	2.23970	-14.03534	-0.19807	0.00810	0.00880	0.04571	0.00101	-0.00273	-14.52930	24.94625	-36.34081	6.60752	47.17173	-22.47163	8.23694	-13.92073	-16.72813	27.32940	11.61142	7.27114	-0.00807	-0.00127	0.00039	0.01280
46			0.45000	-20.81710	9.16969	6.39776	-0.00666	0.00096	0.00121	-0.00210	-0.00028	-0.00069	0.00000	0.00000	0.00000	-9.78849	-5.92370	1.38735	0.04422	0.00627	-0.00199	-0.04445	0.00136	0.00076	4.82008	2.19617	-13.87124	-0.19390	0.01260	0.00959	0.05041	0.00085	-0.00244	-6.70901	17.78710	-36.34840	7.83350	57.46344	-24.19595	4.43830	-15.35260	-13.92260	28.28047	12.03800	7.16402	-0.00773	-0.00119	0.00025	0.01271
47			0.46000	-21.01478	9.17302	6.76401	-0.00657	0.00116	0.00148	-0.00120	-0.00021	-0.00086	0.00000	0.00000	0.00000	-9.18715	-6.02032	1.63295	0.04303	0.00972	-0.00128	-0.05085	0.00249	0.00051	4.97183	2.18683	-13.73829	-0.18760	0.01996	0.01022	0.05404	0.00007	-0.00221	-0.07782	11.20986	-34.69549	9.13914	67.66349	-25.65511	0.33336	-16.65855	-12.16820	29.26599	12.46202	7.01784	-0.00737	-0.00109	0.00008	0.01235
48			0.47000	-21.13910	9.12607	7.10378	-0.00654	0.00132	0.00174	-0.00052	-0.00014	-0.00096	0.00000	0.00000	0.00000	-8.48700	-6.14173	1.88720	0.04263	0.01375	-0.00067	-0.05772	0.00410	0.00027	5.14070	2.21361	-13.62410	-0.18170	0.02934	0.01096	0.05808	-0.00166	-0.00219	4.25269	5.83226	-31.76229	10.46473	77.65285	-26.39333	-3.40004	-18.17661	-11.60629	30.27167	12.84673	6.82988	-0.00710	-0.00100	-0.00004	0.01193
49			0.48000	-21.20761	9.05387	7.40604	-0.00660	0.00145	0.00198	-0.00007	-0.00009	-0.00098	0.00000	0.00000	0.00000	-7.69031	-6.29069	2.14069	0.04293	0.01808	-0.00025	-0.06524	0.00617	0.00010	5.32952	2.27185	-13.51622	-0.17729	0.03947	0.01186	0.06374	-0.00402	-0.00240	5.69199	1.99244	-27.98947	11.85837	87.34435	-26.32060	-6.21251	-20.23677	-12.01022	31.28344	13.15561	6.60737	-0.00696	-0.00095	-0.00005	0.01161
50			0.49000	-21.24010	8.98438	7.66545	-0.00679	0.00158	0.00220	0.00016	-0.00009	-0.00092	0.00000	0.00000	0.00000	-6.80026	-6.46992	2.38495	0.04368	0.02240	-0.00009	-0.07323	0.00864	0.00003	5.54394	2.35138	-13.40433	-0.17330	0.04949	0.01280	0.07122	-0.00614	-0.00280	4.41841	-0.30712	-23.73331	13.31833	96.55898	-25.62962	-7.68260	-23.07805	-13.05687	32.28817	13.36491	6.36449	-0.00700	-0.00094	0.00005	0.01147
51			0.50000	-21.25395	8.94041	7.88038	-0.00714	0.00170	0.00239	0.00025	-0.00013	-0.00078	0.00000	0.00000	0.00000	-5.82270	-6.67965	2.61416	0.04456	0.02637	-0.00022	-0.08107	0.01124	0.00008	5.79077	2.43765	-13.28029	-0.16854	0.05859	0.01358	0.07996	-0.00690	-0.00332	1.34506	-1.35805	-19.17619	14.72118	104.95146	-24.72195	-7.55070	-26.75991	-14.41120	33.27444	13.47172	6.11828	-0.00724	-0.00100	0.00024	0.01158
52			0.51000	-21.26054	8.93365	8.05016	-0.00762	0.00181	0.00254	0.00024	-0.00020	-0.00058	0.00000	0.00000	0.00000	-4.76729	-6.91614	2.82707	0.04525	0.02994	-0.00064	-0.08789	0.01371	0.00021	6.07632	2.51403	-13.13892	-0.16285	0.06651	0.01416	0.08946	-0.00547	-0.00388	-2.27140	-1.65773	-14.37140	15.90176	112.15153	-24.17371	-5.81670	-31.25659	-15.75181	34.23372	13.49209	5.88342	-0.00772	-0.00110	0.00047	0.01200
53			0.52000	-21.26389	8.96408	8.17366	-0.00813	0.00192	0.00265	0.00021	-0.00026	-0.00035	0.00000	0.00000	0.00000	-3.64686	-7.17175	3.02887	0.04537	0.03321	-0.00126	-0.09270	0.01582	0.00040	6.40702	2.56472	-12.97797	-0.15597	0.07317	0.01455	0.09943	-0.00159	-0.00440	-5.38598	-1.75344	-9.39594	16.78845	117.90084	-24.57583	-2.75533	-36.65326	-16.88521	35.15929	13.45178	5.66960	-0.00850	-0.00123	0.00069	0.01272
54			0.53000	-21.26207	9.02441	8.25015	-0.00858	0.00204	0.00273	0.00023	-0.00030	-0.00012	0.00000	0.00000	0.00000	-2.47633	-7.43772	3.23074	0.04461	0.03620	-0.00198	-0.09452	0.01746	0.00068	6.79155	2.57753	-12.79667	-0.14683	0.07804	0.01470	0.10906	0.00437	-0.00484	-7.46583	-2.09008	-4.49476	17.47371	122.01550	-26.29261	1.13427	-43.13195	-17.75232	36.04197	13.37381	5.48135	-0.00960	-0.00139	0.00086	0.01359
55			0.54000	-21.24980	9.10477	8.28160	-0.00883	0.00218	0.00278	0.00035	-0.00031	0.00009	0.00000	0.00000	0.00000	-1.27296	-7.70686	3.44713	0.04271	0.03857	-0.00271	-0.09251	0.01844	0.00105	7.24104	2.54580	-12.59546	-0.13482	0.07978	0.01447	0.11685	0.01117	-0.00506	-8.28193	-2.97442	-0.18360	18.16873	124.31769	-29.37248	5.22129	-50.71731	-18.25108	36.86289	13.27030	5.32012	-0.01100	-0.00156	0.00094	0.01421
56			0.55000	-21.22011	9.19242	8.27578	-0.00880	0.00233	0.00279	0.00059	-0.00029	0.00022	0.00000	0.00000	0.00000	-0.05636	-7.97545	3.69302	0.03973	0.03988	-0.00338	-0.08672	0.01869	0.00156	7.76622	2.46908	-12.37791	-0.12042	0.07726	0.01377	0.12107	0.01705	-0.00495	-7.60157	-4.52032	2.73014	19.09279	124.73887	-33.60178	8.92910	-59.12332	-18.09951	37.58950	13.14065	5.18785	-0.01265	-0.00173	0.00096	0.01393
57			0.56000	-21.16729	9.26980	8.24850	-0.00840	0.00247	0.00273	0.00086	-0.00021	0.00023	0.00000	0.00000	0.00000	1.15379	-8.24333	3.98097	0.03609	0.04015	-0.00402	-0.07829	0.01842	0.00223	8.37423	2.35108	-12.15246	-0.10399	0.07108	0.01259	0.11967	0.02078	-0.00439	-5.30686	-6.37746	3.56525	20.46957	123.37629	-38.83006	11.95289	-67.82714	-16.82687	38.17666	12.97646	5.09000	-0.01446	-0.00192	0.00096	0.01194
58			0.57000	-21.09323	9.31736	8.21898	-0.00764	0.00258	0.00261	0.00097	-0.00007	0.00014	0.00000	0.00000	0.00000	2.33885	-8.51395	4.32442	0.03251	0.03976	-0.00472	-0.06920	0.01800	0.00320	9.06675	2.19580	-11.93347	-0.08511	0.06343	0.01099	0.10984	0.02265	-0.00338	-1.69409	-7.52653	2.39393	22.57173	120.34930	-45.40355	14.43973	-76.12264	-13.88881	38.57024	12.76907	5.03537	-0.01627	-0.00214	0.00103	0.00744
59			0.58000	-21.01345	9.32038	8.20147	-0.00661	0.00263	0.00242	0.00077	0.00011	-0.00000	0.00000	0.00000	0.00000	3.48015	-8.79331	4.74380	0.03009	0.03878	-0.00560	-0.06210	0.01746	0.00471	9.83734	2.00240	-11.73978	-0.06422	0.05599	0.00902	0.09052	0.02373	-0.00207	2.63037	-6.58657	0.01934	25.55346	115.75438	-54.03832	17.00938	-83.15893	-8.90264	38.71275	12.51763	5.03397	-0.01792	-0.00241	0.00122	-0.00010
60			0.59000	-20.95716	9.27191	8.20172	-0.00547	0.00260	0.00218	0.00025	0.00030	-0.00013	0.00000	0.00000	0.00000	4.55948	-9.08755	5.26694	0.03011	0.03667	-0.00667	-0.05955	0.01635	0.00702	10.66991	1.76198	-11.59090	-0.04342	0.04915	0.00671	0.06471	0.02488	-0.00077	7.17599	-2.33751	-2.61640	29.14795	109.70595	-65.15967	20.61193	-88.02306	-1.83671	38.55100	12.23589	5.09387	-0.01924	-0.00273	0.00155	-0.01055
61			0.60000	-20.96351	9.17059	8.21896	-0.00443	0.00247	0.00192	-0.00044	0.00048	-0.00022	0.00000	0.00000	0.00000	5.55981	-9.39839	5.92150	0.03365	0.03278	-0.00783	-0.06291	0.01401	0.01019	11.53774	1.45608	-11.50246	-0.02517	0.04326	0.00423	0.03813	0.02681	0.00013	11.80723	6.07385	-4.80095	32.54950	102.17081	-78.32671	26.28915	-89.76157	6.90163	38.04472	11.95709	5.21856	-0.02008	-0.00308	0.00200	-0.02297
62			0.61000	-21.07825	9.01755	8.24826	-0.00372	0.00224	0.00170	-0.00122	0.00061	-0.00028	0.00000	0.00000	0.00000	6.46319	-9.71872	6.72447	0.04130	0.02684	-0.00889	-0.07136	0.01018	0.01380	12.40273	1.05874	-11.48193	-0.01124	0.03966	0.00199	0.01644	0.03072	0.00038	16.67943	19.12305	-6.13953	34.52633	92.59446	-91.79010	34.88189	-87.33385	16.30851	37.17422	11.73720	5.40961	-0.02029	-0.00344	0.00249	-0.03548
63			0.62000	-21.35021	8.81462	8.28391	-0.00355	0.00194	0.00159	-0.00227	0.00067	-0.00033	0.00000	0.00000	0.00000	7.24475	-10.02913	7.66715	0.05271	0.01913	-0.00956	-0.08042	0.00556	0.01671	13.21379	0.54194	-11.52289	-0.00353	0.03977	0.00066	0.00463	0.03872	0.00022	21.95220	36.65616	-6.79648	33.75380	79.70962	-102.22518	46.75677	-79.58150	24.79663	35.94731	11.65300	5.67497	-0.01970	-0.00373	0.00299	-0.04548
64			0.63000	-21.82332	8.56454	8.32675	-0.00401	0.00165	0.00167	-0.00404	0.00067	-0.00044	0.00000	0.00000	0.00000	7.86751	-10.29932	8.70026	0.06617	0.01050	-0.00954	-0.08120	0.00171	0.01725	13.90627	-0.11661	-11.60322	-0.00509	0.04386	0.00099	0.00530	0.05293	0.00045	27.46635	57.40613	-7.72065	29.33768	61.87675	-105.25021	61.51409	-65.42014	30.78895	34.40154	11.79105	6.03462	-0.01812	-0.00388	0.00339	-0.05026
65			0.64000	-22.52256	8.27139	8.39141	-0.00502	0.00144	0.00197	-0.00695	0.00064	-0.00070	0.00000	0.00000	0.00000	8.28289	-10.49442	9.72874	0.07877	0.00236	-0.00856	-0.06341	0.00003	0.01429	14.40586	-0.92550	-11.69326	-0.02014	0.05089	0.00332	0.01295	0.07381	0.00174	32.54855	78.65850	-10.42051	21.23069	37.94910	-96.87607	77.89382	-44.34824	33.69675	32.59438	12.22838	6.52102	-0.01541	-0.00378	0.00359	-0.04806
66			0.65000	-23.43699	7.94092	8.50744	-0.00630	0.00134	0.00244	-0.01069	0.00059	-0.00121	0.00000	0.00000	0.00000	8.44059	-10.58522	10.62394	0.08712	-0.00372	-0.00660	-0.02278	0.00051	0.00855	14.63979	-1.87632	-11.77337	-0.05033	0.05906	0.00694	0.00661	0.09884	0.00398	36.10485	96.54030	-16.37894	10.18493	8.22614	-74.97300	94.14318	-16.98639	34.40636	30.58204	13.01594	7.17987	-0.01158	-0.00336	0.00355	-0.03885
67			0.66000	-24.50985	7.57859	8.71329	-0.00742	0.00130	0.00292	-0.01386	0.00052	-0.00203	0.00000	0.00000	0.00000	8.30476	-10.55551	11.24552	0.08810	-0.00629	-0.00389	0.03197	0.00164	0.00269	14.55095	-2.94728	-11.84794	-0.09065	0.06740	0.01037	-0.04109	0.12478	0.00656	36.99259	107.16877	-26.41373	-2.78580	-25.07186	-39.96548	108.71060	14.67833	34.73634	28.39698	14.16522	8.07100	-0.00688	-0.00251	0.00330	-0.02417
68			0.67000	-25.64561	7.18873	9.04554	-0.00791	0.00119	0.00321	-0.01467	0.00038	-0.00302	0.00000	0.00000	0.00000	7.87091	-10.40277	11.46687	0.07934	-0.00485	-0.00082	0.07881	0.00175	-0.00007	14.11110	-4.11156	-11.94590	-0.12926	0.07556	0.01225	-0.13582	0.14928	0.00888	34.50766	108.19447	-40.14289	-16.95153	-58.11752	5.13999	120.78709	47.50185	36.26276	26.03832	15.63070	9.26326	-0.00175	-0.00119	0.00296	-0.00636
69			0.68000	-26.73474	6.77631	9.52691	-0.00752	0.00083	0.00309	-0.01248	0.00018	-0.00368	0.00000	0.00000	0.00000	7.17491	-10.13220	11.19944	0.05972	-0.00056	0.00224	0.09184	0.00025	0.00217	13.32800	-5.34477	-12.10601	-0.15174	0.08145	0.01207	-0.24183	0.16731	0.01023	28.86078	99.48851	-55.89170	-31.89397	-86.28107	55.31692	130.24214	77.76846	39.19448	23.47808	17.28939	10.80716	0.00323	0.00058	0.00269	0.01223
70			0.69000	-27.67855	6.34893	10.15775	-0.00639	0.00007	0.00242	-0.00834	0.00001	-0.00342	0.00000	0.00000	0.00000	6.29438	-9.75229	10.40996	0.02941	0.00359	0.00506	0.05599	-0.00196	0.00932	12.24656	-6.62525	-12.35412	-0.14928	0.07775	0.00949	-0.30212	0.16286	0.00925	21.30906	81.60445	-71.17300	-46.87228	-104.95524	103.98935	136.88072	102.11555	42.45982	20.68018	18.93602	12.69116	0.00745	0.00261	0.00262	0.02964
71			0.70000	-28.38432	5.91622	10.91094	-0.00517	-0.00106	0.00126	-0.00399	-0.00001	-0.00196	0.00000	0.00000	0.00000	5.34174	-9.27699	9.13898	-0.01113	0.00419	0.00749	-0.02238	-0.00274	0.01929	10.94073	-7.92680	-12.69464	-0.10976	0.05582	0.00675	-0.25309	0.11694	0.00714	13.76784	52.66010	-82.96551	-60.48466	-110.06669	143.89351	140.05591	118.30213	43.92858	17.61767	20.31456	14.82655	0.01038	0.00451	0.00276	0.04440
72			0.71000	-28.72467	5.49360	11.72310	-0.00469	-0.00243	-0.00016	0.00017	0.00009	0.00025	0.00000	0.00000	0.00000	4.45745	-8.72756	7.50267	-0.06081	-0.00147	0.00937	-0.10987	0.00112	0.02829	9.50191	-9.21271	-13.09640	-0.03481	0.00513	0.00651	-0.08467	0.01046	0.00691	8.24192	6.67378	-87.50691	-70.62559	-98.79751	166.78799	138.64241	125.70944	41.87278	14.27078	21.18284	17.08301	0.01172	0.00584	0.00292	0.05526
73			0.72000	-28.49440	5.11291	12.48699	-0.00560	-0.00384	-0.00160	0.00702	0.00015	0.00208	0.00000	0.00000	0.00000	3.78916	-8.13455	5.71792	-0.11459	-0.01565	0.01040	-0.14599	0.01299	0.03134	8.02271	-10.43430	-13.51666	0.05921	-0.08042	0.01053	0.14286	-0.15309	0.01037	6.47229	-64.29553	-80.77804	-74.71217	-70.00248	164.16010	131.15962	125.12664	36.50898	10.60474	21.37786	19.34312	0.01140	0.00624	0.00292	0.06096
74			0.73000	-27.40933	4.82620	13.06027	-0.00817	-0.00514	-0.00279	0.02414	-0.00002	0.00218	0.00000	0.00000	0.00000	3.47971	-7.54106	4.08748	-0.16088	-0.03846	0.01025	-0.06940	0.03172	0.02513	6.58918	-11.53225	-13.91931	0.13379	-0.19528	0.01567	0.30215	-0.32354	0.01351	9.64799	-164.51451	-59.52409	-70.32940	-24.09812	130.55688	115.97404	117.74586	29.66710	6.54683	20.84587	21.53396	0.00965	0.00559	0.00272	0.06003
75			0.74000	-25.17477	4.68895	13.28014	0.00255	-0.00226	-0.00301	-0.01288	-0.00020	-0.00009	0.00119	-0.04590	0.06917	3.65759	-7.01089	2.95156	-0.01426	-0.08607	-0.00066	0.00946	0.06047	-0.00087	5.28187	-12.43636	-14.29125	-0.13295	-0.25111	-0.04794	-0.26112	-0.31949	-0.03550	18.15490	-287.80316	-21.84409	-56.06342	36.40730	66.30550	91.37233	104.19402	23.92585	1.97436	19.63289	23.61993	0.00684	0.00402	0.00251	0.05062
76			0.75000	-21.61999	4.71223	12.97225	0.20438	0.04019	-0.01423	-1.46614	0.01089	-0.01539	-0.00898	-0.32688	0.56277	4.42089	-6.63505	2.61015	0.94308	-0.29499	-0.04893	-1.79987	0.13080	0.01019	4.18504	-13.06514	-14.64148	-1.80397	-0.09109	-0.45237	-2.72473	-0.06700	-0.29210	32.05330	-413.53616	31.27167	-32.53950	106.12494	-20.58556	56.22332	83.87908	20.91077	-3.27642	17.85910	25.56891	0.00330	0.00180	0.00263	0.02942
77			0.76000	-16.84985	4.79100	11.98586	0.66161	0.14879	-0.03071	-5.82814	0.09331	-0.06857	0.02258	-0.48458	1.06695	5.81313	-6.52638	3.22804	1.30656	-0.19245	-0.08567	-4.14368	0.01139	0.16013	3.39719	-13.33412	-14.98049	-2.45831	0.31476	-0.61939	-2.14883	0.01807	-0.34619	51.56359	-510.97824	92.95743	-2.81611	177.30196	-114.25362	10.99909	55.03591	19.86599	-9.36735	15.69474	27.32187	-0.00092	-0.00070	0.00332	-0.00977
78			0.77000	-11.30928	4.68899	10.28889	1.08500	0.20572	-0.01407	-10.30719	0.23786	-0.04576	0.12106	-0.28577	1.34737	7.81026	-6.79607	4.75215	0.39518	0.35581	-0.08569	-1.71511	0.14671	0.28065	3.03470	-13.17166	-15.29161	-0.72574	0.87086	-0.18674	-0.03719	-0.62684	-0.07703	75.17966	-554.25763	150.00096	28.53256	243.05510	-194.21085	-41.47768	15.72430	17.33199	-16.36829	13.33811	28.78468	-0.00606	-0.00329	0.00456	-0.07497
79			0.78000	-5.65935	4.17275	8.05541	1.20730	0.13027	0.05030	-11.03303	0.21950	0.19710	0.20597	-0.19406	2.26562	10.34944	-7.51548	6.89259	0.55223	0.55628	-0.11054	-2.96847	0.51432	0.45334	3.21719	-12.53741	-15.51240	0.05921	1.58020	0.01097	-0.05435	-2.40183	0.00132	96.48623	-537.67523	188.35780	57.20862	301.14310	-242.73206	-95.65648	-34.30102	8.39927	-24.14317	10.99028	29.84244	-0.01229	-0.00598	0.00603	-0.16722
80			0.79000	-0.51405	3.21006	5.61570	1.23688	-0.05430	0.10833	-9.89063	-0.10594	0.44779	0.14810	-0.08551	3.55547	13.38443	-8.68403	9.20681	1.12835	-0.04044	-0.00144	-7.09260	-0.05741	0.00608	4.03002	-11.44025	-15.54363	0.75691	1.35415	0.24816	-1.45832	-3.02841	-0.09089	105.43845	-476.20355	201.52275	79.74353	352.74261	-253.09840	-143.56441	-91.20668	-10.76911	-32.27944	8.82521	30.40583	-0.01934	-0.00896	0.00745	-0.26819
81			0.80000	3.76621	2.01456	3.27890	1.28742	-0.21912	0.10459	-8.36945	-0.39785	0.41302	-0.05289	-0.03710	3.86608	16.89366	-10.20622	11.26166	1.59137	-1.05773	0.25727	-11.19432	-1.88381	-0.96157	5.46698	-9.94832	-15.28799	0.76475	0.19496	0.37922	-2.13899	-0.53440	-0.38448	96.23876	-392.59534	193.29498	90.95421	396.22253	-231.18709	-175.82275	-145.51704	-40.39230	-40.13790	6.95054	30.48781	-0.02638	-0.01224	0.00881	-0.33984
82			0.81000	7.09776	0.87945	1.21630	1.32133	-0.25062	0.05642	-6.61064	-0.34603	0.19614	-0.15052	-0.24606	3.27721	20.82086	-11.85843	12.76890	2.46669	-1.48551	0.24702	-18.48947	-2.71123	-0.70213	7.38048	-8.19765	-14.69569	-0.85743	-0.00840	0.09177	2.85053	0.02438	-0.15420	73.50135	-305.69427	171.02031	82.68319	423.73575	-188.45033	-183.82167	-184.01939	-74.75450	-47.02441	5.36775	30.23683	-0.03212	-0.01542	0.01015	-0.34497
83			0.82000	9.57111	-0.01203	-0.49151	1.38486	-0.22593	0.00063	-5.11636	-0.20154	0.00175	-0.12238	-0.42050	2.67739	25.00572	-13.29342	13.63129	2.98272	-1.32997	0.03038	-22.39899	-1.91759	-0.05216	9.49078	-6.39723	-13.80679	-1.85252	0.52121	-0.10314	6.25919	-1.38525	0.21956	48.15181	-226.88414	137.42210	50.49245	425.28088	-134.99525	-164.49867	-195.55029	-101.20965	-52.38915	3.97916	29.86924	-0.03507	-0.01780	0.01116	-0.27472
84			0.83000	11.34509	-0.63010	-1.75245	1.49642	-0.22852	-0.02199	-3.95250	-0.12594	-0.04055	-0.07455	-0.41524	2.37070	29.16758	-14.17370	13.91683	2.86708	-1.05299	-0.08223	-20.02255	-0.79743	0.04375	11.47328	-4.79454	-12.78245	-1.40525	0.91268	-0.02340	4.17704	-1.88635	0.04957	28.07531	-161.38919	90.70570	2.15611	395.96597	-78.25075	-124.54096	-176.85074	-104.74675	-55.95579	2.66420	29.55479	-0.03407	-0.01879	0.01126	-0.16042
85			0.84000	12.58714	-1.02708	-2.43901	1.60016	-0.24256	-0.00230	-2.93922	-0.10158	-0.00165	-0.03339	-0.34799	2.20364	32.97227	-14.35427	13.77684	2.58746	-0.78288	-0.10691	-15.43583	-0.05905	-0.05719	13.06764	-3.60274	-11.88306	-0.57900	1.12789	0.10572	1.29725	-1.47853	-0.16331	14.25604	-110.32751	31.16738	-44.97096	339.38986	-24.10916	-77.66143	-134.02225	-77.20049	-57.76234	1.37376	29.35075	-0.02893	-0.01826	0.01001	-0.05515
86			0.85000	13.44296	-1.26407	-2.45058	1.65965	-0.23516	0.04058	-2.05164	-0.10385	-0.01921	-0.00242	-0.31369	2.04110	36.14215	-13.93336	13.35545	2.42023	-0.54626	-0.12915	-11.19669	0.19523	-0.17069	14.13603	-2.94165	-11.38237	-0.14387	1.23079	0.15902	0.19664	-0.71717	-0.08056	3.97238	-72.23286	-34.05481	-75.62041	264.99722	21.73805	-36.80244	-78.92177	-22.51398	-58.13447	0.17423	29.21381	-0.02055	-0.01655	0.00744	0.00304
87			0.86000	14.01936	-1.38430	-1.79300	1.66725	-0.20168	0.08433	-1.30500	-0.10590	-0.12903	0.01578	-0.32111	1.86956	38.51934	-13.15377	12.76711	2.38413	-0.37251	-0.15812	-7.56124	0.18503	-0.27374	14.65732	-2.81885	-11.47456	-0.15864	1.22725	0.14317	0.08334	-0.01805	0.10735	-4.87189	-44.41089	-92.76531	-84.50225	183.39998	53.78082	-9.02026	-24.04510	45.74755	-57.59446	-0.79075	29.05887	-0.01049	-0.01414	0.00393	0.01310
88			0.87000	14.38430	-1.41780	-0.60340	1.64656	-0.14684	0.12806	-0.70929	-0.08702	-0.29040	0.04117	-0.31648	1.70179	40.06264	-12.27013	12.11836	2.27492	-0.17259	-0.21168	-4.02668	0.07890	-0.37511	14.69565	-3.13997	-12.21830	-0.16832	1.26358	0.09959	-0.02526	0.42360	0.19207	-12.23427	-24.11838	-133.83844	-75.95637	103.60442	69.11188	4.76957	20.81253	110.43949	-56.71011	-1.39304	28.81697	-0.00025	-0.01136	0.00005	0.00037
89			0.88000	14.57966	-1.39276	0.89330	1.61516	-0.08655	0.17228	-0.24767	-0.05271	-0.44748	0.06750	-0.29950	1.57305	40.81821	-11.45547	11.51380	2.14157	0.01549	-0.26577	-1.14752	-0.00613	-0.41294	14.37153	-3.74200	-13.52253	-0.12710	1.32199	0.05080	-0.07404	0.62154	0.14062	-16.82074	-9.15553	-151.90547	-59.42724	32.22844	69.36507	7.63273	49.94519	156.35493	-55.93212	-1.59110	28.45960	0.00914	-0.00816	-0.00366	-0.00983
90			0.89000	14.63555	-1.34020	2.45342	1.58220	-0.04246	0.20971	0.09948	-0.02430	-0.53171	0.07314	-0.29935	1.50825	40.89296	-10.76704	11.04081	2.13442	0.08979	-0.25695	0.98788	-0.03801	-0.31554	13.83631	-4.43887	-15.16957	-0.23334	1.27500	0.01871	-0.17812	0.54639	0.05809	-17.63900	2.05087	-147.90686	-44.30097	-26.65576	59.73861	3.83500	62.17320	173.98222	-55.49920	-1.42788	27.98535	0.01734	-0.00430	-0.00679	-0.00764
91			0.90000	14.57891	-1.28900	3.87080	1.55846	-0.01358	0.23993	0.35303	-0.00671	-0.52222	0.06719	-0.30668	1.48899	40.43063	-10.16957	10.75110	2.19015	0.10181	-0.20971	2.63161	-0.05755	-0.19349	13.24102	-5.06226	-16.87232	-0.40065	1.18809	0.00597	-0.30035	0.30578	0.01731	-15.06550	10.62186	-127.20362	-35.93528	-71.59743	46.53894	-3.38438	60.55946	161.17621	-55.45127	-0.97582	27.38983	0.02451	0.00038	-0.00915	0.00424
92			0.91000	14.43478	-1.25589	5.01025	1.54548	0.00756	0.26675	0.53922	0.00292	-0.44140	0.06646	-0.29992	1.48385	39.58424	-9.59107	10.64710	2.18709	0.14233	-0.17735	3.72397	-0.10985	-0.12552	12.70135	-5.48424	-18.34861	-0.46215	1.16169	0.00589	-0.29490	-0.00339	0.01321	-10.81153	17.46591	-97.24121	-34.40771	-103.47508	35.02073	-12.56333	51.05547	122.79727	-55.71680	-0.28984	26.64967	0.03108	0.00562	-0.01089	0.02021
93			0.92000	14.22246	-1.24082	5.81786	1.53315	0.01943	0.28621	0.68545	0.00506	-0.31628	0.07168	-0.27638	1.47891	38.48777	-8.97591	10.68517	2.10468	0.21853	-0.16800	4.26081	-0.21004	-0.09988	12.27287	-5.62439	-19.38988	-0.41192	1.18806	0.01491	-0.21560	-0.37838	0.01959	-6.96157	23.47775	-65.48058	-36.16579	-124.71412	28.02434	-23.42563	40.14820	68.83788	-56.20156	0.59195	25.74050	0.03726	0.01078	-0.01230	0.03687
94			0.93000	13.95095	-1.23104	6.31137	1.51217	0.02415	0.29604	0.82029	0.00311	-0.18723	0.07947	-0.24392	1.47170	37.23738	-8.31121	10.79735	1.97803	0.31286	-0.17600	4.42208	-0.33346	-0.09770	11.95070	-5.44903	-19.90338	-0.31864	1.24981	0.02796	-0.14781	-0.81736	0.00918	-5.08228	29.61070	-37.82700	-36.86961	-138.28056	25.82808	-35.70729	32.53285	11.42662	-56.82849	1.61138	24.68059	0.04270	0.01501	-0.01350	0.05159
95			0.94000	13.61694	-1.20735	6.55711	1.47125	0.02318	0.29499	0.96326	-0.00009	-0.08814	0.08653	-0.21055	1.44490	35.88884	-7.62492	10.91707	1.81846	0.40507	-0.18907	4.34591	-0.42699	-0.10374	11.69074	-4.97024	-19.91442	-0.24170	1.31959	0.04213	-0.11430	-1.27341	-0.02218	-6.12973	36.69295	-17.78640	-33.47734	-146.74594	27.03374	-48.17306	30.00147	-38.47818	-57.52626	2.66132	23.56800	0.04642	0.01764	-0.01441	0.05924
96			0.95000	13.20789	-1.14505	6.64357	1.40338	0.01729	0.28306	1.11254	-0.00247	-0.03504	0.08661	-0.18433	1.38250	34.46963	-6.96922	10.99586	1.63641	0.46087	-0.18429	4.11249	-0.42829	-0.09953	11.43864	-4.24467	-19.53483	-0.23106	1.34047	0.06005	-0.12301	-1.60905	-0.06775	-10.67052	45.00500	-6.41578	-25.01923	-151.72263	29.67079	-58.49463	31.82098	-73.52534	-58.19721	3.59306	22.57586	0.04754	0.01846	-0.01483	0.05322
97			0.96000	12.71071	-1.01477	6.65854	1.32604	0.00929	0.26257	1.25997	-0.00274	-0.02458	0.07532	-0.16946	1.29183	32.99622	-6.40010	11.00949	1.44743	0.45828	-0.14908	3.77478	-0.33109	-0.07613	11.15236	-3.36604	-18.91715	-0.28662	1.27011	0.08422	-0.17594	-1.67128	-0.12059	-18.58837	54.07926	-2.91280	-12.53196	-153.98669	32.05712	-64.07681	36.01676	-90.81906	-58.71066	4.24194	21.90258	0.04601	0.01782	-0.01471	0.03274
98			0.97000	12.11969	-0.79137	6.67496	1.24990	-0.00022	0.23857	1.38951	0.00010	-0.04095	0.05955	-0.15783	1.19148	31.48513	-5.95768	10.95598	1.25110	0.42280	-0.10227	3.34044	-0.20453	-0.04684	10.81161	-2.44793	-18.21488	-0.32670	1.14429	0.10853	-0.22660	-1.47625	-0.15778	-28.54532	63.06858	-5.44146	1.51639	-154.13603	33.15973	-63.21104	40.65226	-91.28567	-58.95274	4.45236	21.70662	0.04272	0.01641	-0.01409	0.00654
99			0.98000	11.43782	-0.46842	6.74375	1.17744	-0.00611	0.21788	1.48696	0.00358	-0.06743	0.05072	-0.14441	1.10027	29.95315	-5.65314	10.85156	1.06749	0.40222	-0.07242	2.88421	-0.10735	-0.02792	10.41574	-1.60097	-17.55788	-0.31004	1.05106	0.12271	-0.23525	-1.19109	-0.15332	-38.21438	71.26416	-11.71673	14.36362	-153.07161	32.39138	-55.85024	44.53138	-78.28385	-58.89647	4.13324	22.04621	0.03868	0.01493	-0.01300	-0.01361
100			0.99000	10.67395	-0.06400	6.89084	1.10988	-0.00531	0.20308	1.54749	0.00358	-0.09349	0.05230	-0.13643	1.02916	28.41201	-5.47080	10.72613	0.94401	0.40894	-0.06494	2.56230	-0.04456	-0.01914	9.97580	-0.91109	-17.04255	-0.30318	1.03085	0.12596	-0.24447	-0.90855	-0.11217	-45.42239	78.27444	-19.47374	24.18024	-151.84305	29.46629	-43.49402	47.27559	-56.22739	-58.62463	3.34171	22.83291	0.03441	0.01373	-0.01148	-0.02108
101			1.00000	9.84006	0.38739	7.12015	1.04699	0.00108	0.19174	1.57138	-0.00076	-0.11368	0.05926	-0.13115	0.97276	26.86569	-5.38058	10.61444	0.85813	0.43084	-0.06822	2.33188	-0.00841	-0.01288	9.50599	-0.42852	-16.72946	-0.30263	1.04783	0.12225	-0.25316	-0.60951	-0.05523	-49.15677	83.91795	-27.01646	30.51885	-151.06546	24.64815	-28.40886	48.89809	-29.66586	-58.29268	2.31491	23.83258	0.03002	0.01273	-0.00969	-0.01679
102			1.01000	8.95010	0.84908	7.42249	0.98930	0.00688	0.17994	1.56323	-0.00476	-0.12561	0.06683	-0.11704	0.91935	25.31527	-5.35055	10.54385	0.74294	0.45866	-0.07342	2.01641	0.00631	-0.00593	9.02097	-0.16716	-16.64386	-0.23060	1.05862	0.11215	-0.19556	-0.29481	-0.00019	-49.72654	88.09407	-33.64324	33.88736	-150.65715	18.93631	-12.83220	49.43197	-2.71118	-58.06073	1.38372	24.75080	0.02557	0.01161	-0.00794	-0.00685
103			1.02000	8.01912	1.29329	7.78748	0.93773	0.01188	0.16732	1.52976	-0.00767	-0.13153	0.07188	-0.09746	0.86795	23.76392	-5.35260	10.52479	0.60796	0.48157	-0.07484	1.64242	0.00554	0.00069	8.53437	-0.11207	-16.77934	-0.11708	1.05041	0.10022	-0.09828	-0.00635	0.04060	-48.29752	90.72946	-39.60544	35.10993	-150.12498	13.77052	1.44934	48.90515	21.40182	-58.02570	0.81778	25.36391	0.02122	0.01020	-0.00649	0.00207
104			1.03000	7.06260	1.70603	8.21163	0.89720	0.01879	0.15511	1.48336	-0.01110	-0.13570	0.07274	-0.07955	0.82226	22.21904	-5.36435	10.54900	0.48080	0.49299	-0.06969	1.28480	-0.00276	0.00421	8.05815	-0.22835	-17.10541	-0.01410	1.02292	0.09144	-0.01140	0.21679	0.06676	-46.31564	91.70025	-45.58875	34.99479	-148.71992	10.54280	13.13785	47.23990	40.44965	-58.18683	0.71004	25.60546	0.01718	0.00863	-0.00542	0.00662
105			1.04000	6.09709	2.08714	8.69968	0.86040	0.02456	0.14208	1.41376	-0.01341	-0.13878	0.06854	-0.06609	0.77918	20.69555	-5.37066	10.59187	0.37312	0.48199	-0.05669	0.97434	-0.00968	0.00321	7.60498	-0.46921	-17.57451	0.05203	0.96477	0.08687	0.03892	0.34876	0.08227	-44.96534	90.78767	-52.05675	34.17061	-145.34105	10.26401	21.37323	44.06740	53.02020	-58.46929	0.96226	25.55932	0.01358	0.00721	-0.00461	0.00713
106			1.05000	5.14122	2.44544	9.25910	0.82398	0.02781	0.12873	1.31600	-0.01443	-0.14025	0.06176	-0.05702	0.73952	19.22028	-5.36418	10.61787	0.28885	0.45477	-0.04058	0.72188	-0.00950	-0.00040	7.19230	-0.78242	-18.12660	0.08346	0.88967	0.08442	0.05434	0.38911	0.08772	-44.64822	87.76974	-58.79333	32.93214	-138.72017	13.34187	25.68974	38.80768	58.29314	-58.78412	1.35922	25.38755	0.01045	0.00619	-0.00386	0.00560
107			1.06000	4.21581	2.78967	9.89116	0.79641	0.03228	0.11633	1.20507	-0.01622	-0.13902	0.05545	-0.05203	0.71252	17.83205	-5.34365	10.58841	0.22992	0.42759	-0.02755	0.53382	-0.00223	-0.00369	6.84333	-1.11593	-18.69290	0.09427	0.82291	0.08154	0.04848	0.36405	0.08160	-44.73525	82.58127	-64.89824	31.26534	-128.06427	19.41377	26.03167	31.13315	56.13766	-59.07540	1.67947	25.24565	0.00775	0.00556	-0.00304	0.00370
108			1.07000	3.34271	3.11926	10.58423	0.78049	0.03719	0.10541	1.08685	-0.01779	-0.13363	0.05036	-0.04857	0.69789	16.57336	-5.31185	10.47230	0.18152	0.40470	-0.01750	0.37820	0.00963	-0.00515	6.58175	-1.42325	-19.20419	0.10938	0.76195	0.07851	0.03809	0.29414	0.06633	-43.89533	75.41628	-69.12762	29.15139	-113.76464	27.29210	22.75464	21.53036	47.42732	-59.32596	1.78520	25.22548	0.00543	0.00513	-0.00218	0.00218
109			1.08000	2.54304	3.42148	11.31155	0.77361	0.04250	0.09562	0.95934	-0.01822	-0.12273	0.04658	-0.04574	0.69272	15.47535	-5.27477	10.25558	0.13886	0.38632	-0.01027	0.25181	0.02351	-0.00469	6.42154	-1.66733	-19.60337	0.13377	0.70329	0.07551	0.02395	0.19883	0.04577	-40.83720	66.69138	-70.30719	26.86888	-97.63574	35.16494	16.61559	11.49359	34.14041	-59.53768	1.65150	25.34311	0.00348	0.00464	-0.00139	0.00115
110			1.09000	1.83582	3.67585	12.03406	0.77316	0.04784	0.08707	0.82187	-0.01647	-0.10687	0.04422	-0.04568	0.69600	14.54357	-5.24103	9.94747	0.11259	0.37074	-0.00552	0.17517	0.03739	-0.00321	6.35757	-1.82358	-19.85785	0.14584	0.65220	0.07290	0.00588	0.09872	0.02439	-34.94480	56.93161	-67.69309	24.98813	-82.33461	41.05526	8.77074	3.07017	19.01959	-59.71408	1.33773	25.56347	0.00191	0.00391	-0.00075	0.00051
111			1.10000	1.23642	3.86211	12.70734	0.77817	0.05228	0.07866	0.67750	-0.01201	-0.08657	0.04206	-0.04438	0.70427	13.75427	-5.22075	9.57915	0.08377	0.35758	-0.00245	0.11326	0.05079	-0.00157	6.36391	-1.88248	-19.96519	0.17041	0.60108	0.07051	-0.00705	0.00838	0.00577	-26.53126	46.68433	-61.27590	24.20304	-70.23704	43.54351	0.61629	-2.05080	4.86624	-59.85868	0.93684	25.83447	0.00071	0.00292	-0.00030	0.00016
112			1.11000	0.75446	3.96779	13.29184	0.78150	0.05545	0.06982	0.52702	-0.00559	-0.06405	0.03898	-0.03942	0.71075	13.06293	-5.22564	9.19270	0.04301	0.34455	-0.00017	0.05277	0.06487	-0.00011	6.40199	-1.84991	-19.94939	0.21646	0.54428	0.06790	-0.01195	-0.05941	-0.00767	-16.71793	36.49294	-51.74630	25.17556	-62.64961	42.25154	-6.55624	-3.13415	-6.18141	-59.98157	0.53658	26.10913	-0.00015	0.00178	0.00003	-0.00003
113			1.12000	0.39169	3.99302	13.75930	0.78153	0.05637	0.06227	0.37943	0.00120	-0.04324	0.03620	-0.03273	0.71315	12.41688	-5.26956	8.82874	-0.00126	0.33438	0.00200	-0.00150	0.08209	0.00109	6.43082	-1.74372	-19.85047	0.26901	0.49605	0.06613	-0.00157	-0.10116	-0.01533	-6.94481	26.81801	-39.87989	28.26175	-59.62926	37.55065	-11.87764	-0.40862	-13.10348	-60.10306	0.20387	26.35108	-0.00082	0.00066	0.00031	-0.00019
114			1.13000	0.14304	3.94998	14.08955	0.78145	0.06072	0.05620	0.24365	0.00719	-0.02468	0.03493	-0.02497	0.71283	11.76871	-5.36709	8.52157	-0.04753	0.33820	0.00207	-0.05727	0.10711	0.00084	6.41584	-1.58799	-19.71152	0.33090	0.47562	0.06477	0.02988	-0.12599	-0.01809	1.57020	17.91357	-25.98265	33.28362	-60.18952	30.10833	-15.03898	5.14399	-16.14020	-60.24706	-0.01891	26.53399	-0.00145	-0.00028	0.00062	-0.00042
115			1.14000	-0.00032	3.85933	14.26422	0.78082	0.06512	0.04797	0.12195	0.01162	-0.00749	0.03227	-0.01859	0.71073	11.08606	-5.53051	8.29718	-0.08947	0.33783	0.00136	-0.11293	0.13583	0.00032	6.33515	-1.40639	-19.56620	0.38187	0.46098	0.06151	0.08008	-0.13558	-0.01719	8.02488	9.78998	-10.21707	39.63675	-62.69743	21.06394	-16.22447	12.08096	-16.60212	-60.43081	-0.11520	26.64564	-0.00219	-0.00090	0.00097	-0.00079
116			1.15000	-0.04825	3.74586	14.26900	0.78535	0.06601	0.03555	0.01356	0.01306	0.00495	0.02649	-0.01642	0.71544	10.35683	-5.76772	8.16544	-0.11668	0.32051	0.00051	-0.15427	0.15996	0.00004	6.18242	-1.21768	-19.43029	0.40000	0.44141	0.05560	0.13060	-0.13074	-0.01482	12.05267	2.27307	6.52433	46.44374	-65.29177	12.44960	-15.81448	18.79556	-16.36431	-60.65758	-0.09394	26.69455	-0.00302	-0.00121	0.00132	-0.00127
117			1.16000	-0.00998	3.63272	14.10438	0.80146	0.06371	0.02004	-0.08740	0.01169	0.00831	0.01869	-0.02092	0.73275	9.59014	-6.07871	8.10995	-0.11962	0.28876	-0.00104	-0.16177	0.17223	0.00003	5.96671	-1.03593	-19.29921	0.36882	0.42796	0.04840	0.15342	-0.11587	-0.01319	13.79847	-4.87013	22.34785	52.37679	-66.21265	6.87959	-13.93884	23.71838	-17.19970	-60.91373	0.01544	26.70408	-0.00374	-0.00135	0.00159	-0.00168
118			1.17000	0.10667	3.53534	13.79313	0.82368	0.05667	0.00357	-0.18781	0.00860	0.00227	0.00987	-0.02981	0.75709	8.81605	-6.44890	8.08698	-0.10639	0.24527	-0.00260	-0.14096	0.16343	0.00011	5.71082	-0.87637	-19.15210	0.30184	0.41767	0.04164	0.13861	-0.08692	-0.01317	13.97872	-11.83537	35.16338	55.45158	-64.13548	6.20923	-10.19665	25.59302	-20.09385	-61.17124	0.17407	26.69461	-0.00423	-0.00135	0.00173	-0.00179
119			1.18000	0.29624	3.45686	13.37521	0.84532	0.04669	-0.01106	-0.29027	0.00575	-0.00866	0.00222	-0.03863	0.78127	8.08021	-6.84245	8.04242	-0.09171	0.20282	-0.00417	-0.11254	0.13684	-0.00016	5.44569	-0.76225	-18.96271	0.23044	0.41421	0.03701	0.10372	-0.04106	-0.01464	13.64643	-18.68511	43.72670	53.78290	-58.66326	10.40562	-4.15833	23.94813	-24.89912	-61.39908	0.34742	26.67378	-0.00443	-0.00115	0.00173	-0.00157
120			1.19000	0.55438	3.38917	12.89554	0.86207	0.03694	-0.02348	-0.39136	0.00418	-0.02013	-0.00261	-0.04380	0.79963	7.42898	-7.20947	7.93311	-0.08776	0.17276	-0.00690	-0.09394	0.10439	-0.00127	5.20107	-0.71992	-18.71196	0.18130	0.41885	0.03399	0.07229	0.02004	-0.01674	13.74652	-25.22807	48.02764	46.87816	-50.59834	17.70663	3.71547	19.41269	-30.57823	-61.57696	0.51351	26.63996	-0.00429	-0.00073	0.00160	-0.00113
121			1.20000	0.87471	3.31745	12.39239	0.87372	0.02640	-0.03431	-0.48273	0.00343	-0.03023	-0.00482	-0.04180	0.81004	6.89199	-7.50255	7.74037	-0.11062	0.15618	-0.00979	-0.09770	0.07199	-0.00336	4.99629	-0.76535	-18.39570	0.18509	0.41943	0.03248	0.06010	0.08718	-0.01904	14.88496	-30.98937	49.22858	35.71605	-41.46829	25.49629	12.10515	13.33081	-35.93717	-61.70068	0.66438	26.58866	-0.00382	-0.00015	0.00135	-0.00068
122			1.21000	1.24598	3.22496	11.88690	0.88174	0.01648	-0.04172	-0.55322	0.00285	-0.03689	-0.00397	-0.03379	0.81701	6.47701	-7.68689	7.47416	-0.15296	0.15663	-0.01155	-0.10596	0.04115	-0.00540	4.83884	-0.89840	-18.02192	0.23682	0.42437	0.03427	0.05825	0.15129	-0.02271	17.26817	-35.31300	49.12109	21.77790	-32.70498	31.24498	19.74767	6.98783	-40.22800	-61.77824	0.80102	26.51730	-0.00310	0.00052	0.00102	-0.00034
123			1.22000	1.65058	3.09716	11.38222	0.88350	0.00938	-0.04387	-0.58892	0.00220	-0.03903	0.00053	-0.02639	0.82321	6.17465	-7.74114	7.16798	-0.18192	0.17476	-0.01329	-0.09449	0.00585	-0.00700	4.72774	-1.10811	-17.60433	0.28354	0.45301	0.03901	0.04946	0.21707	-0.02794	20.56311	-37.54870	49.04140	6.63242	-25.29214	33.41719	25.92158	1.27505	-43.17587	-61.82331	0.92834	26.42627	-0.00223	0.00121	0.00065	-0.00014
124			1.23000	2.06458	2.92709	10.87436	0.87350	0.00290	-0.04492	-0.57819	0.00087	-0.04039	0.00414	-0.02493	0.82784	5.96386	-7.65988	6.86386	-0.17489	0.18608	-0.01738	-0.06634	-0.03644	-0.00894	4.65677	-1.37776	-17.15827	0.27340	0.47821	0.04008	0.03225	0.27120	-0.02981	23.96591	-37.28672	49.21872	-7.90461	-19.84710	31.79002	30.23903	-3.17452	-44.63935	-61.84864	1.05092	26.31795	-0.00128	0.00190	0.00029	-0.00005
125			1.24000	2.46116	2.71759	10.36365	0.85378	-0.00648	-0.04581	-0.52428	-0.00228	-0.04133	0.00552	-0.02836	0.83033	5.81567	-7.45649	6.59969	-0.14052	0.18393	-0.02264	-0.03983	-0.07174	-0.00999	4.61540	-1.68646	-16.70168	0.21406	0.48874	0.03675	0.01772	0.29849	-0.02722	26.61303	-34.58947	49.12257	-19.87111	-16.63042	27.02600	32.27429	-5.82161	-44.41359	-61.86026	1.16996	26.19660	-0.00029	0.00259	-0.00005	-0.00000
126			1.25000	2.81656	2.47967	9.85772	0.83089	-0.01838	-0.04589	-0.44248	-0.00704	-0.04066	0.00363	-0.03052	0.84106	5.69916	-7.16382	6.40227	-0.10416	0.16995	-0.02564	-0.02424	-0.08814	-0.00847	4.58945	-2.00691	-16.25535	0.15331	0.47885	0.03242	0.01092	0.28823	-0.02297	27.86573	-30.00432	48.08746	-27.64753	-15.38477	20.44551	31.64171	-6.40958	-42.56054	-61.85648	1.28182	26.06890	0.00076	0.00326	-0.00039	-0.00002
127			1.26000	3.11456	2.22992	9.37019	0.82353	-0.03183	-0.04543	-0.35595	-0.01224	-0.03835	-0.00113	-0.02636	0.87813	5.58938	-6.82738	6.27935	-0.09241	0.15230	-0.02473	-0.01986	-0.08646	-0.00532	4.56467	-2.30896	-15.83662	0.14060	0.45591	0.03117	0.01102	0.24826	-0.02052	27.37452	-24.37073	45.76802	-30.63558	-15.24767	13.80674	28.51641	-5.31056	-39.68525	-61.83030	1.37991	25.94464	0.00191	0.00390	-0.00078	-0.00013
128			1.27000	3.34878	1.98760	8.91489	0.83068	-0.04438	-0.04492	-0.27430	-0.01583	-0.03512	-0.00423	-0.02085	0.93388	5.47520	-6.49223	6.21873	-0.08754	0.14670	-0.02447	-0.01816	-0.07986	-0.00292	4.53222	-2.56881	-15.45295	0.14592	0.45510	0.03132	0.01341	0.20726	-0.01886	25.16324	-18.64522	42.44463	-29.44673	-14.99740	8.29968	23.72127	-3.45084	-36.38078	-61.77439	1.45621	25.83730	0.00318	0.00449	-0.00123	-0.00038
129			1.28000	3.52345	1.77005	8.49890	0.84174	-0.05587	-0.04480	-0.20475	-0.01702	-0.03187	-0.00469	-0.01740	0.98922	5.36076	-6.19324	6.20217	-0.07884	0.15121	-0.02616	-0.01488	-0.07072	-0.00113	4.49202	-2.77457	-15.10690	0.14390	0.47449	0.03101	0.01421	0.16771	-0.01667	21.62119	-13.76350	38.76999	-25.30593	-13.64604	3.81806	18.22850	-1.74041	-32.49293	-61.68696	1.50495	25.76086	0.00452	0.00502	-0.00174	-0.00077
130			1.29000	3.65228	1.58938	8.12221	0.84819	-0.06299	-0.04315	-0.15724	-0.01499	-0.02761	-0.00163	-0.01948	1.03384	5.25915	-5.95387	6.21956	-0.04971	0.16891	-0.02941	-0.00737	-0.06061	0.00076	4.45024	-2.92418	-14.80615	0.10897	0.52245	0.03037	0.01001	0.13152	-0.01377	17.29891	-10.51491	35.11633	-19.45539	-10.87610	-0.39848	12.77496	-0.60797	-27.32270	-61.57528	1.52723	25.72369	0.00586	0.00552	-0.00227	-0.00120
131			1.30000	3.75597	1.45152	7.78405	0.84427	-0.06438	-0.03936	-0.13987	-0.01069	-0.02223	0.00453	-0.02688	1.05951	5.18409	-5.78641	6.26964	-0.00046	0.19862	-0.03331	-0.00004	-0.04755	0.00314	4.41418	-3.02170	-14.56593	0.04494	0.59468	0.02985	0.00326	0.09503	-0.01015	12.69896	-9.41367	31.26571	-13.09556	-7.01645	-4.71958	7.94787	-0.00672	-20.42976	-61.45218	1.53253	25.72545	0.00711	0.00601	-0.00277	-0.00153
132			1.31000	3.85839	1.35727	7.48871	0.83036	-0.06144	-0.03400	-0.15433	-0.00589	-0.01613	0.00930	-0.03525	1.06804	5.14459	-5.69038	6.35276	0.05077	0.22310	-0.03481	0.00095	-0.02920	0.00541	4.38812	-3.07665	-14.40305	-0.01895	0.65415	0.03036	-0.00089	0.05698	-0.00614	8.09710	-10.56859	26.55338	-7.37560	-2.70047	-8.66761	4.30065	0.27860	-12.16982	-61.32946	1.53638	25.75727	0.00824	0.00652	-0.00321	-0.00170
133			1.32000	3.98182	1.30554	7.24886	0.81167	-0.06059	-0.03029	-0.19502	-0.00179	-0.01086	0.00820	-0.04121	1.07302	5.14362	-5.65305	6.46161	0.09291	0.22065	-0.03362	-0.00459	-0.01110	0.00647	4.37290	-3.10341	-14.32669	-0.06686	0.66476	0.02967	-0.00145	0.02772	-0.00173	3.54178	-13.66509	20.36931	-3.20669	1.45499	-11.21152	2.24239	0.37954	-3.63255	-61.21719	1.55892	25.80172	0.00924	0.00702	-0.00357	-0.00168
134			1.33000	4.14316	1.29517	7.08116	0.78845	-0.06381	-0.02724	-0.25010	0.00206	-0.00597	0.00639	-0.04098	1.07356	5.17899	-5.65284	6.57884	0.11199	0.21171	-0.03134	-0.01194	-0.00131	0.00605	4.36712	-3.11919	-14.33278	-0.06757	0.65697	0.03041	-0.00005	0.01762	0.00211	-0.92863	-18.04313	12.84158	-1.03135	4.95317	-11.58151	1.87049	0.34342	3.82129	-61.12329	1.61924	25.83729	0.01008	0.00748	-0.00386	-0.00146
135			1.34000	4.35110	1.32453	6.99568	0.74849	-0.06903	-0.02466	-0.29930	0.00622	-0.00178	0.00857	-0.03744	1.05962	5.24396	-5.66604	6.68356	0.12770	0.21258	-0.03201	-0.01841	0.00098	0.00502	4.36793	-3.14013	-14.40387	-0.05053	0.66313	0.02992	0.00061	0.02569	0.00484	-5.23114	-22.74900	4.86540	-0.62826	7.34035	-9.74029	2.90402	0.24930	9.09453	-61.05233	1.72567	25.84819	0.01072	0.00786	-0.00406	-0.00113
136			1.35000	4.60343	1.39208	6.99098	0.68162	-0.07606	-0.02315	-0.31959	0.01103	0.00148	0.01434	-0.03459	1.02860	5.32649	-5.67466	6.75829	0.16476	0.21791	-0.03729	-0.02543	-0.00126	0.00356	4.37107	-3.17755	-14.51440	-0.06110	0.68237	0.02434	0.00087	0.04570	0.00511	-9.29325	-26.67525	-2.48822	-1.27471	8.19139	-6.28922	4.73010	0.26365	11.72410	-61.00286	1.86818	25.83219	0.01114	0.00811	-0.00420	-0.00080
137			1.36000	4.88681	1.49635	7.05541	0.59406	-0.08101	-0.02106	-0.30160	0.01585	0.00365	0.02140	-0.03200	0.99203	5.40990	-5.66966	6.79378	0.22238	0.22489	-0.04439	-0.02983	-0.00581	0.00120	4.37120	-3.23494	-14.63812	-0.10071	0.70765	0.01593	0.00041	0.06923	0.00345	-12.89899	-28.88361	-8.34193	-2.28936	7.30497	-2.25374	6.60053	0.60764	11.89955	-60.96811	2.01945	25.79980	0.01139	0.00821	-0.00431	-0.00062
138			1.37000	5.18040	1.63261	7.16959	0.50931	-0.08392	-0.01808	-0.25816	0.01982	0.00444	0.02739	-0.02518	0.96699	5.47686	-5.64811	6.79220	0.26880	0.23197	-0.04952	-0.02336	-0.01148	-0.00152	4.36221	-3.30821	-14.75378	-0.12249	0.72569	0.00994	-0.00221	0.08664	0.00190	-15.64284	-28.83535	-12.19481	-3.33744	4.79658	1.32766	7.88354	1.44614	10.17329	-60.93872	2.14480	25.76693	0.01151	0.00818	-0.00437	-0.00059
139			1.38000	5.46025	1.79144	7.31157	0.44669	-0.09063	-0.01594	-0.20772	0.02362	0.00449	0.03133	-0.01366	0.96414	5.51239	-5.60987	6.76406	0.28843	0.23447	-0.05204	-0.00574	-0.01716	-0.00348	4.33851	-3.38799	-14.84643	-0.10937	0.72888	0.00753	-0.00537	0.09083	0.00109	-17.17963	-26.45348	-14.06377	-4.26083	1.04387	3.78705	8.20804	2.76347	7.22983	-60.90778	2.21729	25.74617	0.01150	0.00806	-0.00440	-0.00065
140			1.39000	5.70410	1.96053	7.46232	0.41742	-0.10163	-0.01538	-0.16260	0.02710	0.00443	0.03255	-0.00173	0.98056	5.50638	-5.55728	6.72358	0.28434	0.22876	-0.05180	0.01598	-0.02094	-0.00402	4.29684	-3.46311	-14.90817	-0.07985	0.71364	0.00765	-0.00669	0.07948	0.00068	-17.45788	-22.15758	-14.42629	-4.81711	-3.33848	4.82861	7.47005	4.38691	3.86032	-60.87336	2.23110	25.74177	0.01138	0.00786	-0.00437	-0.00071
141			1.40000	5.89643	2.12825	7.60981	0.40670	-0.11292	-0.01602	-0.11990	0.02889	0.00447	0.03071	0.00432	1.00026	5.45563	-5.49694	6.68517	0.28525	0.21035	-0.05000	0.03678	-0.02015	-0.00317	4.23692	-3.52293	-14.93908	-0.08499	0.67992	0.00601	-0.00980	0.05426	0.00024	-16.66230	-16.76894	-14.01356	-4.59229	-7.57895	4.40217	5.68989	6.04170	0.90209	-60.83665	2.20192	25.74884	0.01116	0.00761	-0.00429	-0.00073
142			1.41000	6.03131	2.28486	7.75016	0.39850	-0.12121	-0.01741	-0.07855	0.02764	0.00460	0.02866	0.00523	1.01053	5.36457	-5.44110	6.66141	0.29549	0.19048	-0.04888	0.05529	-0.01468	-0.00134	4.16241	-3.55770	-14.94682	-0.11897	0.64563	0.00198	-0.01628	0.01977	0.00001	-14.88296	-11.21477	-13.42781	-3.15897	-10.95779	2.61957	2.90551	7.42998	-1.00987	-60.79916	2.15641	25.75613	0.01087	0.00732	-0.00417	-0.00072
143			1.42000	6.11149	2.41986	7.88379	0.38951	-0.12444	-0.01764	-0.04255	0.02231	0.00436	0.03088	0.00546	1.01080	5.24340	-5.40605	6.66212	0.30175	0.19130	-0.04924	0.06754	-0.00604	0.00122	4.07986	-3.55844	-14.94300	-0.14078	0.64343	-0.00021	-0.02032	-0.02230	0.00000	-11.91537	-6.22619	-12.82775	-0.35165	-13.02203	-0.23548	-0.81689	8.31510	-1.70116	-60.76125	2.11919	25.75216	0.01054	0.00700	-0.00403	-0.00071
144			1.43000	6.14562	2.51923	8.01021	0.37852	-0.12343	-0.01646	-0.01451	0.01298	0.00375	0.03631	0.00647	1.00010	5.10509	-5.40759	6.69313	0.29939	0.20795	-0.05002	0.07150	0.00779	0.00411	3.99752	-3.51728	-14.93794	-0.14170	0.66443	0.00023	-0.01943	-0.07527	-0.00000	-7.51059	-2.21329	-12.24741	3.64677	-13.71520	-3.55101	-5.34025	8.59757	-1.36459	-60.72074	2.10273	25.73243	0.01023	0.00667	-0.00388	-0.00076
145			1.44000	6.14471	2.56752	8.13058	0.36735	-0.12021	-0.01560	0.00490	0.00081	0.00331	0.03961	0.00744	0.98221	4.96119	-5.45710	6.75264	0.29157	0.21703	-0.04987	0.06955	0.02656	0.00650	3.92292	-3.42806	-14.93915	-0.13697	0.67180	0.00081	-0.01624	-0.13541	-0.00000	-1.77343	0.69951	-12.01967	8.45212	-13.37006	-6.43541	-10.44410	8.38960	-0.27557	-60.67385	2.10676	25.70019	0.00998	0.00637	-0.00374	-0.00086
146			1.45000	6.11967	2.55288	8.25103	0.36239	-0.11532	-0.01461	0.01705	-0.01227	0.00301	0.03964	0.00832	0.96375	4.81867	-5.56013	6.83045	0.27728	0.21604	-0.04779	0.06449	0.04627	0.00768	3.86076	-3.28676	-14.95202	-0.12795	0.66235	0.00242	-0.01203	-0.19549	0.00004	4.72575	2.59124	-12.43389	13.62395	-12.54461	-8.35846	-15.84522	7.93268	1.42482	-60.61990	2.11921	25.66447	0.00976	0.00612	-0.00362	-0.00092
147			1.46000	6.07988	2.47140	8.37843	0.36279	-0.11072	-0.01342	0.02415	-0.02414	0.00277	0.03587	0.00819	0.94694	4.67878	-5.71706	6.91638	0.26243	0.20115	-0.04375	0.06025	0.06135	0.00783	3.81267	-3.09199	-14.98223	-0.12528	0.63350	0.00435	-0.00860	-0.24595	0.00020	11.08090	3.69032	-13.20231	18.77189	-11.80399	-9.57729	-21.17142	7.46100	3.67064	-60.56349	2.13025	25.62989	0.00955	0.00591	-0.00351	-0.00090
148			1.47000	6.03225	2.32950	8.51311	0.36736	-0.10659	-0.01215	0.02830	-0.03298	0.00246	0.02906	0.00875	0.93377	4.53793	-5.92512	7.00730	0.24283	0.17584	-0.03824	0.05693	0.06840	0.00752	3.77766	-2.84639	-15.03481	-0.11786	0.58884	0.00679	-0.00548	-0.27829	0.00055	16.31077	4.30455	-13.54913	23.58779	-11.52334	-10.72490	-25.94200	7.10990	6.20198	-60.50994	2.12905	25.60055	0.00930	0.00573	-0.00340	-0.00080
149			1.48000	5.98084	2.14312	8.64642	0.38117	-0.10135	-0.01006	0.03192	-0.03727	0.00178	0.02257	0.01120	0.92702	4.39041	-6.17920	7.10700	0.21177	0.15661	-0.03183	0.05214	0.07194	0.00710	3.75311	-2.55774	-15.11100	-0.08784	0.55355	0.01157	-0.00257	-0.29747	0.00129	19.78313	4.73652	-12.49856	27.67050	-11.75528	-12.28873	-29.58695	6.81833	8.36666	-60.46310	2.10680	25.58071	0.00899	0.00558	-0.00329	-0.00065
150			1.49000	5.92709	1.93161	8.75920	0.39650	-0.09473	-0.00754	0.03590	-0.03710	0.00086	0.01736	0.01221	0.92678	4.23254	-6.46952	7.22302	0.19031	0.14382	-0.02648	0.04880	0.07213	0.00686	3.73669	-2.24028	-15.20308	-0.06514	0.53728	0.01567	-0.00107	-0.30428	0.00188	21.54712	5.19260	-9.06609	30.12138	-12.16382	-14.38770	-31.28493	6.29830	9.10271	-60.42563	2.05812	25.57516	0.00861	0.00546	-0.00316	-0.00049
151			1.50000	5.87100	1.71025	8.82316	0.41390	-0.08419	-0.00495	0.04048	-0.03282	0.00001	0.01431	0.01162	0.92954	4.06782	-6.77429	7.36255	0.17611	0.14269	-0.02276	0.04389	0.07016	0.00681	3.72733	-1.91912	-15.29091	-0.04590	0.54480	0.01908	-0.00024	-0.29270	0.00165	22.16133	5.67657	-2.62401	29.46967	-12.03676	-16.66961	-29.90932	5.08974	7.20498	-60.39840	1.98270	25.58722	0.00816	0.00534	-0.00301	-0.00035
152			1.51000	5.81333	1.48751	8.80660	0.43685	-0.07278	-0.00345	0.04446	-0.02715	-0.00055	0.01172	0.01014	0.93408	3.91133	-7.05594	7.52704	0.16029	0.14417	-0.01977	0.03351	0.05933	0.00652	3.72617	-1.63238	-15.34237	-0.02498	0.55631	0.02187	0.00017	-0.24208	-0.00001	22.23492	5.95495	6.63642	24.55758	-10.61900	-18.47377	-24.68995	2.88149	1.96787	-60.37817	1.88642	25.61592	0.00766	0.00520	-0.00282	-0.00029
153			1.52000	5.75759	1.26662	8.68505	0.45512	-0.05919	-0.00173	0.04391	-0.02079	-0.00060	0.00888	0.00608	0.93379	3.78588	-7.27074	7.71021	0.15589	0.14400	-0.01704	0.02090	0.03856	0.00584	3.73443	-1.42152	-15.32309	-0.02777	0.56440	0.02396	0.00051	-0.15320	-0.00318	22.20995	5.67000	17.56990	15.76056	-7.69700	-19.29038	-16.22529	-0.06595	-6.13942	-60.35653	1.78122	25.65501	0.00720	0.00506	-0.00264	-0.00036
154			1.53000	5.71028	1.04702	8.44970	0.45985	-0.04727	0.00070	0.03560	-0.01575	0.00038	0.00613	0.00277	0.92004	3.71060	-7.38825	7.90130	0.15262	0.14020	-0.01358	0.00612	0.01335	0.00456	3.75058	-1.31205	-15.21069	-0.03773	0.55846	0.02672	0.00088	-0.04859	-0.00759	22.38673	4.55723	28.47754	5.18962	-3.83077	-19.07429	-6.64370	-2.91946	-15.44651	-60.32257	1.68179	25.69531	0.00687	0.00494	-0.00250	-0.00054
155			1.54000	5.67904	0.82539	8.11002	0.45875	-0.03692	0.00546	0.02033	-0.01198	0.00381	0.00421	0.00458	0.89970	3.69115	-7.40464	8.09030	0.13117	0.14089	-0.00659	-0.00631	-0.00846	0.00210	3.76889	-1.30070	-15.00490	-0.01967	0.54446	0.03428	0.00032	0.03631	-0.01429	22.89213	2.59890	37.66944	-4.31952	-0.02840	-18.24813	1.38059	-4.68377	-23.70347	-60.26886	1.60139	25.72805	0.00674	0.00481	-0.00244	-0.00076
156			1.55000	5.67016	0.59781	7.69099	0.45514	-0.02749	0.01363	0.00050	-0.00896	0.01102	0.00321	0.00753	0.88354	3.71783	-7.34312	8.27262	0.11297	0.14648	0.00296	-0.01261	-0.02369	-0.00089	3.78059	-1.35689	-14.72898	-0.00551	0.53695	0.04541	-0.00003	0.08202	-0.02277	23.64166	0.02160	44.00098	-10.56704	2.88224	-17.49097	5.93596	-4.75915	-29.05059	-60.19501	1.54461	25.74814	0.00679	0.00464	-0.00245	-0.00097
157			1.56000	5.68685	0.36193	7.22498	0.45087	-0.02148	0.02101	-0.02076	-0.00716	0.01816	0.00200	0.00864	0.87806	3.77301	-7.24215	8.45049	0.11146	0.14853	0.01032	-0.01638	-0.02940	-0.00302	3.77725	-1.43750	-14.41994	-0.01534	0.53439	0.05385	-0.00056	0.08805	-0.02857	24.35117	-2.81220	47.17387	-12.85903	4.72157	-17.12755	6.67135	-3.26718	-31.01924	-60.10674	1.50383	25.75659	0.00694	0.00441	-0.00251	-0.00111
158			1.57000	5.72884	0.11926	6.74297	0.45179	-0.01812	0.02458	-0.04094	-0.00615	0.02148	-0.00096	0.01065	0.88724	3.84173	-7.13891	8.62524	0.11080	0.14367	0.01457	-0.01802	-0.02570	-0.00413	3.75392	-1.50528	-14.10979	-0.02036	0.52699	0.05795	-0.00146	0.06461	-0.03029	24.65889	-5.51486	47.68088	-11.84753	5.89573	-16.76352	4.56265	-0.91759	-30.68455	-60.01236	1.46450	25.76043	0.00710	0.00412	-0.00260	-0.00116
159			1.58000	5.79267	-0.12509	6.26748	0.46115	-0.01826	0.02380	-0.05854	-0.00618	0.02031	-0.00545	0.01491	0.91075	3.91702	-7.05946	8.79126	0.10155	0.13245	0.01605	-0.01733	-0.01659	-0.00428	3.71060	-1.53852	-13.81288	-0.00581	0.51327	0.05853	-0.00060	0.02745	-0.02948	24.36643	-7.74328	46.54227	-8.79274	6.92432	-15.96497	0.96038	1.44712	-29.55862	-59.91999	1.41222	25.76998	0.00724	0.00380	-0.00269	-0.00112
160			1.59000	5.87231	-0.36502	5.80901	0.47436	-0.01914	0.02158	-0.07183	-0.00629	0.01778	-0.00898	0.02006	0.93712	3.99832	-7.01666	8.94204	0.08727	0.12531	0.01606	-0.01566	-0.00745	-0.00395	3.65189	-1.52911	-13.52964	0.02217	0.50729	0.05832	0.00272	-0.01094	-0.02840	23.55094	-9.27411	44.89953	-5.04369	8.06521	-15.02370	-3.05214	3.24758	-28.44667	-59.83637	1.34363	25.78966	0.00736	0.00350	-0.00276	-0.00100
161			1.60000	5.96051	-0.59623	5.36714	0.49091	-0.01858	0.01829	-0.08019	-0.00582	0.01460	-0.01156	0.02358	0.95757	4.08747	-7.01122	9.07948	0.07288	0.12186	0.01471	-0.01397	-0.00004	-0.00349	3.58485	-1.47831	-13.25743	0.04884	0.50548	0.05716	0.00637	-0.04574	-0.02692	22.44546	-10.06075	43.55210	-1.70455	9.23209	-14.73090	-6.79419	4.31218	-27.31169	-59.76502	1.26088	25.82068	0.00742	0.00327	-0.00279	-0.00086
162			1.61000	6.05047	-0.81673	4.93625	0.50782	-0.01795	0.01463	-0.08392	-0.00529	0.01143	-0.01380	0.02074	0.97223	4.18467	-7.03569	9.21502	0.08052	0.11588	0.01131	-0.01645	0.00478	-0.00283	3.51613	-1.39186	-12.99736	0.03402	0.50590	0.05347	0.00438	-0.07540	-0.02393	21.26210	-10.25161	42.65207	0.60749	10.11560	-15.67145	-9.96959	4.82922	-25.73342	-59.70561	1.17588	25.85833	0.00745	0.00310	-0.00279	-0.00073
163			1.62000	6.13777	-1.02630	4.51281	0.52291	-0.01782	0.01312	-0.08445	-0.00494	0.01005	-0.01521	0.01205	0.98374	4.28669	-7.07929	9.36421	0.11273	0.10996	0.00771	-0.02387	0.00679	-0.00222	3.44959	-1.27635	-12.75581	-0.02275	0.51431	0.04955	-0.00279	-0.10122	-0.02032	20.16738	-10.10738	41.86613	1.72727	10.38274	-17.92120	-12.48528	5.15950	-23.36452	-59.65489	1.10271	25.89652	0.00749	0.00300	-0.00278	-0.00065
164			1.63000	6.22061	-1.22643	4.09792	0.53489	-0.01670	0.01303	-0.08332	-0.00440	0.00971	-0.01508	0.00404	0.99355	4.38704	-7.13101	9.54130	0.14559	0.11185	0.00441	-0.03049	0.00710	-0.00152	3.38549	-1.13847	-12.54188	-0.07459	0.53407	0.04689	-0.00881	-0.12478	-0.01677	19.25421	-9.84920	40.78835	1.80102	9.85174	-21.07762	-14.30495	5.58645	-20.22090	-59.60819	1.05107	25.93124	0.00758	0.00295	-0.00278	-0.00062
165			1.64000	6.29890	-1.41898	3.69623	0.53960	-0.01571	0.01238	-0.08067	-0.00397	0.00886	-0.01378	-0.00089	1.00110	4.47822	-7.18198	9.75416	0.17262	0.11913	0.00014	-0.03394	0.00613	-0.00006	3.32206	-0.98491	-12.36248	-0.11006	0.55985	0.04368	-0.01282	-0.14478	-0.01298	18.43911	-9.55777	39.14080	1.13488	8.61307	-24.36985	-15.40032	6.16267	-16.69483	-59.56206	1.02298	25.96133	0.00774	0.00295	-0.00281	-0.00063
166			1.65000	6.37266	-1.60391	3.31444	0.54044	-0.01575	0.00979	-0.07673	-0.00377	0.00657	-0.01214	-0.00105	1.00818	4.55483	-7.22589	10.00099	0.18428	0.12866	-0.00502	-0.03266	0.00400	0.00226	3.25756	-0.82294	-12.21907	-0.11720	0.58426	0.03946	-0.01364	-0.15751	-0.00941	17.43045	-9.17152	36.70051	0.03481	7.05045	-26.84690	-15.71287	6.70425	-13.33581	-59.51530	1.01417	25.98723	0.00794	0.00301	-0.00288	-0.00065
167			1.66000	6.44121	-1.77719	2.96170	0.53908	-0.01609	0.00562	-0.07077	-0.00353	0.00341	-0.01021	0.00204	1.01369	4.61650	-7.25846	10.26924	0.18435	0.14033	-0.01089	-0.02914	0.00100	0.00509	3.19232	-0.66100	-12.10719	-0.10660	0.60752	0.03433	-0.01212	-0.16089	-0.00647	15.86473	-8.54792	33.13342	-1.24627	5.69185	-27.66081	-15.20417	6.90879	-10.51401	-59.46885	1.01573	26.01072	0.00817	0.00311	-0.00298	-0.00066
168			1.67000	6.50276	-1.93125	2.65139	0.54002	-0.01673	0.00226	-0.06203	-0.00314	0.00116	-0.00813	0.00618	1.01511	4.66806	-7.27713	10.53841	0.17545	0.15324	-0.01502	-0.02532	-0.00239	0.00671	3.12952	-0.50793	-12.02017	-0.08812	0.62739	0.03072	-0.00920	-0.15405	-0.00455	13.53279	-7.51873	28.00381	-2.43445	4.92306	-26.35911	-13.96717	6.55561	-8.21617	-59.42388	1.01605	26.03507	0.00842	0.00325	-0.00310	-0.00065
169			1.68000	6.55421	-2.05753	2.40138	0.54714	-0.01630	0.00178	-0.04938	-0.00241	0.00069	-0.00583	0.00958	1.01243	4.71649	-7.28234	10.78534	0.16095	0.16878	-0.01568	-0.02191	-0.00540	0.00614	3.07403	-0.37082	-11.95325	-0.06812	0.64570	0.03060	-0.00596	-0.14049	-0.00341	10.52592	-5.94813	21.09020	-3.23655	4.76175	-23.10919	-12.31372	5.67445	-6.13059	-59.38105	1.00426	26.06345	0.00869	0.00342	-0.00324	-0.00064
170			1.69000	6.59127	-2.14995	2.22941	0.55875	-0.01435	0.00478	-0.03153	-0.00149	0.00113	-0.00370	0.00906	1.00741	4.76651	-7.27751	10.99213	0.15618	0.18407	-0.01357	-0.02018	-0.00732	0.00427	3.02990	-0.25212	-11.90593	-0.06953	0.66334	0.03329	-0.00462	-0.12566	-0.00245	7.20342	-3.81016	12.80447	-3.51922	4.87345	-18.70264	-10.67480	4.54971	-3.93380	-59.34040	0.97317	26.09633	0.00896	0.00361	-0.00337	-0.00064
171			1.70000	6.60943	-2.20698	2.14504	0.57537	-0.01193	0.00925	-0.00871	-0.00074	0.00076	-0.00205	0.00239	1.00356	4.81815	-7.26693	11.15189	0.17167	0.19586	-0.01141	-0.02033	-0.00818	0.00271	2.99821	-0.14958	-11.88041	-0.10845	0.68141	0.03613	-0.00510	-0.11374	-0.00121	4.00816	-1.24155	4.25058	-3.44654	4.80278	-14.19334	-9.33376	3.56807	-1.59651	-59.30098	0.92146	26.13065	0.00920	0.00382	-0.00346	-0.00065
172			1.71000	6.60540	-2.23163	2.14394	0.59467	-0.00714	0.01322	0.01718	-0.00018	-0.00072	-0.00037	-0.00522	1.00162	4.86715	-7.25264	11.26918	0.18914	0.20995	-0.01015	-0.01911	-0.00933	0.00175	2.97609	-0.05911	-11.87761	-0.14688	0.70332	0.03822	-0.00514	-0.10594	0.00017	1.23253	1.46311	-3.31945	-3.39796	4.26440	-10.37796	-8.31227	3.02173	0.57841	-59.26041	0.85501	26.16002	0.00938	0.00404	-0.00350	-0.00071
173			1.72000	6.57888	-2.22885	2.21065	0.61740	-0.00172	0.01630	0.04257	0.00001	-0.00263	0.00191	-0.01033	1.00038	4.90838	-7.23294	11.35453	0.19302	0.22873	-0.00894	-0.01524	-0.01220	0.00112	2.95809	0.02252	-11.89440	-0.15917	0.72900	0.04029	-0.00520	-0.10118	0.00136	-1.14507	3.92389	-9.19909	-3.70607	3.29545	-7.50365	-7.52449	2.99132	2.22078	-59.21535	0.78381	26.17656	0.00950	0.00428	-0.00349	-0.00082
174			1.73000	6.53346	-2.20214	2.32688	0.64042	0.00401	0.01865	0.06344	-0.00016	-0.00448	0.00443	-0.01367	0.99520	4.93890	-7.20398	11.41804	0.18642	0.24931	-0.00761	-0.01040	-0.01697	0.00069	2.93864	0.09771	-11.92455	-0.15559	0.75267	0.04225	-0.00596	-0.09912	0.00226	-3.40151	5.81931	-13.47430	-4.36128	2.12867	-5.39888	-7.00688	3.36909	3.26475	-59.16211	0.71594	26.17403	0.00956	0.00453	-0.00345	-0.00097
175			1.74000	6.47559	-2.15174	2.47909	0.66176	0.00961	0.02035	0.07720	-0.00073	-0.00614	0.00653	-0.01483	0.98337	4.95831	-7.16423	11.46619	0.16742	0.26783	-0.00543	-0.00567	-0.02166	0.00036	2.91431	0.17009	-11.96325	-0.13618	0.76521	0.04447	-0.00637	-0.10259	0.00305	-5.76643	7.00816	-16.72948	-4.92294	0.97699	-3.81664	-7.03540	3.93704	4.07337	-59.09839	0.65692	26.15038	0.00962	0.00480	-0.00342	-0.00114
176			1.75000	6.41219	-2.07694	2.66079	0.67741	0.01539	0.02254	0.08306	-0.00170	-0.00803	0.00859	-0.01658	0.96735	4.96722	-7.11824	11.50261	0.15343	0.28402	-0.00312	-0.00204	-0.02263	0.00016	2.88527	0.24714	-12.01074	-0.12813	0.77185	0.04683	-0.00674	-0.11839	0.00414	-8.11435	7.50998	-19.59893	-4.70195	-0.08315	-2.73174	-8.02543	4.48383	5.24604	-59.02531	0.61147	26.10942	0.00971	0.00506	-0.00342	-0.00127
177			1.76000	6.34915	-1.98050	2.87109	0.69030	0.01914	0.02561	0.08260	-0.00259	-0.01048	0.01002	-0.02073	0.95191	4.96544	-7.07819	11.53148	0.15179	0.29280	-0.00032	0.00132	-0.01538	0.00001	2.85449	0.34052	-12.07338	-0.14468	0.76866	0.04959	-0.00765	-0.15142	0.00604	-9.95695	7.42350	-22.42586	-3.00642	-1.14521	-2.43912	-10.37391	4.92800	7.30098	-58.94715	0.58117	26.06062	0.00984	0.00530	-0.00345	-0.00132
178			1.77000	6.29048	-1.87114	3.11016	0.70298	0.02019	0.02905	0.07783	-0.00286	-0.01328	0.01243	-0.02594	0.94174	4.95009	-7.06284	11.56095	0.15840	0.30136	0.00179	0.00572	0.00280	-0.00011	2.82562	0.46566	-12.16129	-0.17287	0.76942	0.05215	-0.00836	-0.20772	0.00888	-10.76520	6.87435	-25.07293	0.67543	-2.41681	-3.36182	-14.35467	5.34081	10.37310	-58.87039	0.56118	26.01678	0.00997	0.00552	-0.00351	-0.00125
179			1.78000	6.23864	-1.76168	3.37408	0.71315	0.02099	0.03334	0.06980	-0.00268	-0.01627	0.01771	-0.03023	0.93688	4.91522	-7.09502	11.60304	0.16863	0.32053	0.00249	0.01223	0.03465	-0.00026	2.80085	0.63989	-12.28356	-0.19604	0.79211	0.05434	-0.00847	-0.29409	0.01239	-10.31490	5.98959	-26.91107	6.49302	-4.07638	-5.76400	-19.91395	5.88452	14.07539	-58.80230	0.54193	25.98958	0.01010	0.00572	-0.00356	-0.00107
180			1.79000	6.19498	-1.66471	3.65022	0.72202	0.02364	0.03778	0.05976	-0.00232	-0.01840	0.02365	-0.03205	0.93550	4.85329	-7.19656	11.67143	0.17329	0.34469	0.00294	0.02043	0.08126	-0.00050	2.77938	0.87784	-12.44304	-0.20097	0.82449	0.05618	-0.00845	-0.40437	0.01582	-8.73577	4.91899	-27.06421	13.99448	-6.13745	-9.53819	-26.49163	6.66439	17.58870	-58.74857	0.51204	25.98502	0.01018	0.00590	-0.00360	-0.00081
181			1.80000	6.15971	-1.58966	3.91709	0.73055	0.02813	0.04296	0.04944	-0.00167	-0.01912	0.02861	-0.03113	0.93551	4.75820	-7.38077	11.77735	0.16828	0.36835	0.00517	0.02816	0.13628	-0.00130	2.75826	1.18562	-12.63302	-0.18436	0.85807	0.05893	-0.00869	-0.51871	0.01855	-6.33688	3.85457	-24.93786	21.89785	-8.39550	-14.05136	-32.83868	7.59443	19.90362	-58.71128	0.46327	26.00046	0.01017	0.00605	-0.00361	-0.00054
182			1.81000	6.13148	-1.54223	4.15018	0.74013	0.03272	0.04825	0.04106	-0.00058	-0.01763	0.03069	-0.02872	0.93482	4.62895	-7.64287	11.92465	0.15469	0.38217	0.01005	0.03268	0.18193	-0.00324	2.73378	1.55244	-12.83668	-0.15574	0.87892	0.06272	-0.00893	-0.59701	0.01969	-3.47013	2.99800	-20.69302	28.18469	-10.45093	-18.11011	-37.07246	8.37798	20.10862	-58.68833	0.39495	26.02575	0.01006	0.00614	-0.00357	-0.00032
183			1.82000	6.10746	-1.52452	4.33127	0.74751	0.03523	0.05188	0.03601	0.00076	-0.01368	0.02878	-0.02688	0.93246	4.47270	-7.95436	12.10453	0.14178	0.37774	0.01596	0.03395	0.19781	-0.00580	2.70352	1.94599	-13.02953	-0.13573	0.87605	0.06615	-0.00934	-0.60071	0.01803	-0.52320	2.47432	-15.19633	31.08726	-11.85615	-20.35756	-37.58839	8.66534	17.74677	-58.67476	0.31429	26.04756	0.00986	0.00614	-0.00349	-0.00021
184			1.83000	6.08444	-1.53469	4.45332	0.75493	0.03543	0.05354	0.03463	0.00195	-0.00849	0.02427	-0.02535	0.93174	4.30336	-8.27370	12.29630	0.12890	0.36122	0.02181	0.03207	0.18367	-0.00786	2.66693	2.32263	-13.18587	-0.12341	0.85842	0.06919	-0.00973	-0.53421	0.01358	2.13779	2.28143	-9.46781	30.34350	-12.41841	-20.08484	-34.28537	8.38138	13.13706	-58.66463	0.23042	26.05445	0.00957	0.00604	-0.00338	-0.00019
185			1.84000	6.05994	-1.56808	4.51870	0.76629	0.03517	0.05347	0.03576	0.00285	-0.00327	0.01832	-0.02524	0.93870	4.13444	-8.56654	12.47642	0.12196	0.33947	0.02627	0.02972	0.15295	-0.00841	2.62372	2.64791	-13.28764	-0.12720	0.83802	0.07197	-0.01119	-0.43214	0.00725	4.32429	2.29696	-4.12006	27.11841	-12.27637	-17.65843	-28.60621	7.79718	7.24921	-58.65239	0.14956	26.04080	0.00923	0.00582	-0.00323	-0.00024
186			1.85000	6.03312	-1.61960	4.53277	0.78030	0.03464	0.05140	0.03736	0.00348	0.00143	0.01183	-0.02677	0.95097	3.97499	-8.81531	12.62861	0.12128	0.31516	0.02841	0.02796	0.11792	-0.00743	2.57277	2.90766	-13.32837	-0.14636	0.81718	0.07382	-0.01441	-0.32567	0.00020	6.07689	2.35321	0.78699	22.80436	-11.72264	-14.17949	-22.33603	7.27820	1.16250	-58.63467	0.07516	26.00814	0.00888	0.00552	-0.00307	-0.00032
187			1.86000	6.00447	-1.68571	4.49917	0.79398	0.03432	0.04882	0.03781	0.00392	0.00536	0.00637	-0.02676	0.96268	3.82890	-9.01526	12.74868	0.11349	0.29646	0.03017	0.02437	0.08772	-0.00614	2.51223	3.10402	-13.31128	-0.15299	0.80165	0.07546	-0.01711	-0.23519	-0.00642	7.47478	2.33217	5.34936	18.34963	-11.06456	-10.75575	-16.69307	7.07440	-4.32599	-58.61094	0.00846	25.96425	0.00855	0.00519	-0.00292	-0.00038
188			1.87000	5.97520	-1.76306	4.42135	0.80583	0.03256	0.04664	0.03599	0.00402	0.00854	0.00283	-0.02517	0.97346	3.69586	-9.16937	12.84125	0.10051	0.28524	0.03194	0.02011	0.06429	-0.00507	2.44021	3.24783	-13.24554	-0.14813	0.79629	0.07719	-0.01896	-0.16799	-0.01198	8.51579	2.15857	9.46152	14.31431	-10.51761	-8.07588	-12.25564	7.24020	-8.73640	-58.58369	-0.05041	25.92014	0.00826	0.00486	-0.00279	-0.00039
189			1.88000	5.94726	-1.84825	4.30508	0.81209	0.03092	0.04441	0.03096	0.00396	0.01084	0.00069	-0.02334	0.98111	3.57323	-9.28486	12.91543	0.08989	0.27888	0.03258	0.01685	0.04660	-0.00430	2.35618	3.35315	-13.14362	-0.14412	0.79786	0.07811	-0.02080	-0.12264	-0.01593	9.18839	1.78109	12.90206	10.94212	-10.13916	-6.45912	-9.15368	7.65282	-11.84059	-58.55733	-0.10132	25.88572	0.00801	0.00457	-0.00269	-0.00033
190			1.89000	5.92298	-1.93793	4.15828	0.81483	0.02936	0.04115	0.02274	0.00376	0.01186	-0.00154	-0.02114	0.98263	3.45837	-9.36999	12.98205	0.07596	0.27144	0.03273	0.01331	0.03289	-0.00404	2.26165	3.43345	-13.01882	-0.13636	0.79247	0.07776	-0.02137	-0.09415	-0.01798	9.46035	1.19486	15.43198	8.22598	-9.82140	-5.90997	-7.24176	8.05848	-13.60777	-58.53689	-0.14140	25.86572	0.00779	0.00434	-0.00262	-0.00021
191			1.90000	5.90465	-2.02821	3.99150	0.81199	0.02668	0.03683	0.01134	0.00331	0.01144	-0.00450	-0.02032	0.97707	3.35056	-9.43203	13.05010	0.06701	0.25713	0.03173	0.01067	0.02198	-0.00401	2.16108	3.49965	-12.88370	-0.14068	0.77377	0.07615	-0.02245	-0.07812	-0.01822	9.33697	0.39687	16.74718	6.02680	-9.30318	-6.07230	-6.24822	8.10627	-14.15270	-58.52708	-0.16499	25.85787	0.00762	0.00416	-0.00258	-0.00004
192			1.91000	5.89496	-2.11605	3.81874	0.80173	0.02487	0.03248	-0.00375	0.00295	0.00995	-0.00800	-0.01933	0.96454	3.25279	-9.47627	13.12280	0.05954	0.23906	0.03066	0.00802	0.01375	-0.00402	2.06228	3.55940	-12.74867	-0.14706	0.74361	0.07400	-0.02179	-0.06999	-0.01709	8.91319	-0.67640	16.58072	4.17628	-8.23614	-6.44552	-5.86138	7.47758	-13.63914	-58.53051	-0.16498	25.85451	0.00748	0.00400	-0.00256	0.00012
193			1.92000	5.89766	-2.19972	3.65588	0.78967	0.02359	0.02870	-0.02211	0.00266	0.00795	-0.01096	-0.01631	0.95067	3.17187	-9.50635	13.19840	0.04553	0.22412	0.03054	0.00447	0.00801	-0.00405	1.97510	3.61696	-12.62256	-0.13797	0.71287	0.07189	-0.01663	-0.06680	-0.01501	8.24526	-2.02093	14.97606	2.58047	-6.41231	-6.77064	-5.83804	6.03487	-12.21534	-58.54581	-0.13698	25.84702	0.00737	0.00381	-0.00256	0.00023
194			1.93000	5.91549	-2.27730	3.51602	0.78053	0.02178	0.02605	-0.04106	0.00227	0.00599	-0.01159	-0.01206	0.94036	3.11532	-9.52556	13.27447	0.02840	0.21961	0.03065	0.00147	0.00445	-0.00410	1.90927	3.67497	-12.51272	-0.11649	0.69842	0.07003	-0.00926	-0.06857	-0.01226	7.28825	-3.42544	12.38426	1.26233	-3.97762	-7.18309	-6.09052	3.91152	-10.03061	-58.56678	-0.08456	25.83048	0.00729	0.00362	-0.00258	0.00025
195			1.94000	5.94808	-2.34562	3.40597	0.77417	0.02050	0.02595	-0.05716	0.00188	0.00457	-0.01000	-0.00692	0.93486	3.08700	-9.53787	13.35246	0.01069	0.22590	0.03209	0.00003	0.00272	-0.00452	1.87139	3.73610	-12.42539	-0.08452	0.70141	0.06958	-0.00270	-0.07559	-0.00922	6.07373	-4.61048	9.43723	0.31685	-1.35597	-7.98172	-6.61775	1.48890	-7.29101	-58.58484	-0.02001	25.80588	0.00727	0.00347	-0.00259	0.00017
196			1.95000	5.99239	-2.40258	3.32607	0.77058	0.02013	0.02821	-0.06890	0.00156	0.00359	-0.00717	-0.00416	0.93503	3.08562	-9.54802	13.43718	0.00584	0.23742	0.03346	-0.00025	0.00267	-0.00529	1.86295	3.80338	-12.36464	-0.06784	0.71794	0.07055	0.00083	-0.08787	-0.00606	4.83455	-5.45452	6.77126	-0.19383	1.00871	-9.34596	-7.39860	-0.71420	-4.31695	-58.59313	0.04194	25.77861	0.00732	0.00337	-0.00262	0.00002
197			1.96000	6.04490	-2.44905	3.27024	0.76708	0.02080	0.03104	-0.07626	0.00135	0.00290	-0.00422	-0.00481	0.93589	3.10594	-9.56051	13.53506	0.01609	0.24840	0.03325	-0.00126	0.00409	-0.00616	1.87919	3.87949	-12.33139	-0.07386	0.73791	0.07148	0.00325	-0.10341	-0.00296	3.82345	-5.97701	4.96458	-0.30658	2.78437	-11.22847	-8.31918	-2.21283	-1.52949	-58.58865	0.09000	25.75499	0.00746	0.00330	-0.00265	-0.00014
198			1.97000	6.10212	-2.48773	3.22717	0.76291	0.02245	0.03341	-0.07937	0.00123	0.00273	-0.00224	-0.00626	0.93414	3.14012	-9.57840	13.65119	0.02824	0.25600	0.03265	-0.00284	0.00629	-0.00715	1.91045	3.96544	-12.32240	-0.08223	0.75121	0.07183	0.00472	-0.11805	-0.00040	3.13301	-6.19248	4.37096	-0.15261	3.76668	-13.35831	-9.16993	-2.73378	0.65372	-58.57210	0.11781	25.73947	0.00766	0.00323	-0.00271	-0.00028
199			1.98000	6.16037	-2.52123	3.18366	0.75994	0.02342	0.03490	-0.07866	0.00109	0.00314	-0.00148	-0.00747	0.93096	3.17925	-9.60239	13.78759	0.03684	0.25894	0.03224	-0.00399	0.00804	-0.00809	1.94494	4.05968	-12.33095	-0.08689	0.75597	0.07166	0.00451	-0.12752	0.00122	2.74769	-6.11559	4.89287	0.04319	3.94443	-15.26134	-9.70549	-2.27595	1.95974	-58.54676	0.12513	25.73387	0.00790	0.00316	-0.00278	-0.00038
200			1.99000	6.21646	-2.55200	3.13034	0.75758	0.02309	0.03537	-0.07546	0.00097	0.00385	-0.00190	-0.00795	0.92846	3.21599	-9.62986	13.94043	0.04193	0.25696	0.03193	-0.00442	0.00803	-0.00864	1.97182	4.15797	-12.34847	-0.08878	0.75306	0.07098	0.00284	-0.12853	0.00177	2.65472	-5.85959	5.98949	0.01770	3.59305	-16.34125	-9.71885	-1.10858	2.31641	-58.51696	0.11938	25.73714	0.00815	0.00310	-0.00285	-0.00043
201			2.00000	6.26921	-2.58284	3.06488	0.75699	0.02270	0.03540	-0.07271	0.00097	0.00447	-0.00263	-0.00710	0.92834	3.24786	-9.65551	14.09950	0.04223	0.25559	0.03198	-0.00422	0.00586	-0.00859	1.98418	4.25417	-12.36640	-0.08517	0.75084	0.07020	0.00045	-0.12142	0.00142	2.83289	-5.65138	6.98072	-0.40341	3.22263	-16.15212	-9.14909	0.34027	1.86095	-58.48633	0.11362	25.74552	0.00838	0.00306	-0.00292	-0.00044
202			2.01000	6.32028	-2.61648	2.99162	0.75494	0.02066	0.03515	-0.07282	0.00099	0.00467	-0.00276	-0.00583	0.93185	3.27842	-9.67353	14.25071	0.04547	0.25559	0.03111	-0.00453	0.00198	-0.00753	1.98008	4.34238	-12.37808	-0.08659	0.75480	0.06914	-0.00174	-0.10886	0.00047	3.16649	-5.69993	7.30909	-1.19404	3.32039	-14.59222	-8.14011	1.64851	0.89131	-58.45688	0.12138	25.75349	0.00858	0.00307	-0.00298	-0.00043
203			2.02000	6.37311	-2.65405	2.91952	0.75580	0.01940	0.03631	-0.07729	0.00106	0.00446	-0.00160	-0.00390	0.93964	3.31497	-9.68026	14.38006	0.04830	0.26350	0.03093	-0.00525	-0.00266	-0.00603	1.96214	4.41908	-12.37996	-0.08619	0.77261	0.06930	-0.00336	-0.09513	-0.00065	3.43908	-6.07449	6.69665	-2.16563	4.10570	-11.92837	-6.95946	2.56240	-0.22221	-58.42831	0.15167	25.75540	0.00873	0.00312	-0.00303	-0.00045
204			2.03000	6.43131	-2.69420	2.85861	0.75990	0.01771	0.03897	-0.08519	0.00104	0.00380	-0.00024	-0.00193	0.94943	3.36483	-9.67491	14.47760	0.05002	0.27296	0.03229	-0.00628	-0.00711	-0.00441	1.93495	4.48376	-12.37209	-0.08474	0.79227	0.07114	-0.00422	-0.08245	-0.00163	3.42875	-6.67315	5.24942	-3.07832	5.45673	-8.71789	-5.90587	3.04676	-1.12494	-58.39794	0.20583	25.74740	0.00886	0.00320	-0.00308	-0.00051
205			2.04000	6.49671	-2.73341	2.81580	0.76051	0.01707	0.04205	-0.09299	0.00097	0.00270	0.00079	-0.00161	0.95820	3.43200	-9.65962	14.54031	0.06151	0.27986	0.03276	-0.00895	-0.01043	-0.00260	1.90329	4.53915	-12.35770	-0.09839	0.80881	0.07326	-0.00531	-0.07388	-0.00214	3.00766	-7.26082	3.37677	-3.75223	7.00129	-5.62213	-5.19986	3.20831	-1.56038	-58.36202	0.27715	25.72865	0.00897	0.00333	-0.00312	-0.00063
206			2.05000	6.56831	-2.76715	2.79289	0.75998	0.01626	0.04464	-0.09788	0.00077	0.00136	0.00198	-0.00146	0.96408	3.51560	-9.63774	14.57234	0.07267	0.28656	0.03265	-0.01184	-0.01248	-0.00111	1.87071	4.58950	-12.34200	-0.11008	0.82342	0.07462	-0.00589	-0.07113	-0.00198	2.19584	-7.59889	1.54700	-4.15945	8.34668	-3.18286	-4.90721	3.17832	-1.42433	-58.31781	0.35323	25.70119	0.00909	0.00348	-0.00316	-0.00077
207			2.06000	6.64293	-2.79162	2.78728	0.76073	0.01497	0.04527	-0.09834	0.00048	0.00012	0.00281	-0.00139	0.96848	3.61153	-9.61217	14.58278	0.08121	0.29137	0.03108	-0.01428	-0.01388	-0.00016	1.83979	4.63908	-12.33048	-0.11745	0.83380	0.07399	-0.00576	-0.07253	-0.00116	1.10635	-7.55378	0.08946	-4.44178	9.30783	-1.65381	-4.90716	2.97518	-0.78356	-58.26513	0.42104	25.66848	0.00921	0.00366	-0.00319	-0.00089
208			2.07000	6.71651	-2.80415	2.79407	0.76438	0.01352	0.04402	-0.09414	0.00018	-0.00078	0.00285	-0.00256	0.97372	3.71559	-9.58363	14.58176	0.09205	0.29238	0.02785	-0.01708	-0.01552	0.00025	1.81333	4.68971	-12.32717	-0.13046	0.83892	0.07188	-0.00518	-0.07432	0.00002	-0.08384	-7.10865	-0.92659	-4.81049	9.93120	-0.91717	-4.95390	2.52450	0.18163	-58.20643	0.47088	25.63407	0.00935	0.00383	-0.00322	-0.00096
209			2.08000	6.78512	-2.80442	2.80920	0.77156	0.01373	0.04273	-0.08595	-0.00006	-0.00145	0.00311	-0.00372	0.98021	3.82529	-9.55079	14.57631	0.10107	0.29636	0.02469	-0.01954	-0.01827	0.00038	1.79456	4.74054	-12.33409	-0.13969	0.84698	0.06966	-0.00358	-0.07403	0.00134	-1.14095	-6.34823	-1.71994	-5.35595	10.34074	-0.59025	-4.84225	1.80258	1.32168	-58.14643	0.49772	25.60100	0.00953	0.00399	-0.00327	-0.00095
210			2.09000	6.84602	-2.79470	2.83205	0.78238	0.01327	0.04205	-0.07526	-0.00021	-0.00214	0.00441	-0.00486	0.98614	3.93931	-9.51198	14.56873	0.10643	0.30409	0.02225	-0.02111	-0.02167	0.00045	1.78608	4.78913	-12.35243	-0.14300	0.85891	0.06794	-0.00129	-0.07113	0.00274	-1.86224	-5.42635	-2.60885	-5.93769	10.57337	-0.30963	-4.53516	0.93922	2.57955	-58.09151	0.50128	25.57111	0.00971	0.00414	-0.00331	-0.00083
211			2.10000	6.89807	-2.77911	2.86491	0.79000	0.01245	0.04257	-0.06317	-0.00025	-0.00298	0.00744	-0.00732	0.98833	4.05551	-9.46774	14.55841	0.11763	0.31588	0.01942	-0.02318	-0.02450	0.00046	1.78833	4.83395	-12.38334	-0.15412	0.87760	0.06690	0.00079	-0.06729	0.00433	-2.15200	-4.49474	-3.69083	-6.27710	10.47355	-0.08506	-4.12078	0.22324	4.01055	-58.04799	0.48582	25.54495	0.00986	0.00427	-0.00335	-0.00061
212			2.11000	6.94139	-2.76218	2.90914	0.79527	0.01412	0.04327	-0.05106	-0.00023	-0.00376	0.01129	-0.01089	0.98696	4.16862	-9.42142	14.54775	0.13294	0.33127	0.01565	-0.02457	-0.02549	0.00028	1.79843	4.87464	-12.42952	-0.17051	0.90037	0.06556	0.00190	-0.06406	0.00616	-1.99792	-3.63327	-4.69854	-6.14027	9.73616	-0.30934	-3.70222	-0.01115	5.68356	-58.02042	0.45993	25.52202	0.00994	0.00439	-0.00337	-0.00033
213			2.12000	6.97632	-2.74836	2.96170	0.80151	0.01547	0.04289	-0.04019	-0.00011	-0.00406	0.01439	-0.01554	0.98477	4.26960	-9.37835	14.54439	0.14968	0.34254	0.01112	-0.02375	-0.02306	-0.00004	1.81049	4.91207	-12.49392	-0.19211	0.91692	0.06350	0.00107	-0.06202	0.00799	-1.45336	-2.89419	-5.23548	-5.39484	8.17273	-1.29689	-3.36006	0.42832	7.46040	-58.01003	0.43454	25.50096	0.00994	0.00451	-0.00336	-0.00005
214			2.13000	7.00398	-2.74103	3.01608	0.80931	0.01738	0.04301	-0.03221	0.00009	-0.00390	0.01620	-0.02006	0.98314	4.34893	-9.34480	14.55725	0.16411	0.34991	0.00812	-0.01990	-0.01651	-0.00028	1.81744	4.94756	-12.57666	-0.21214	0.92730	0.06218	-0.00222	-0.06208	0.00946	-0.67297	-2.37300	-5.11781	-3.96850	5.98219	-2.82344	-3.17523	1.44919	8.88518	-58.01395	0.41942	25.47972	0.00988	0.00464	-0.00334	0.00014
215			2.14000	7.02690	-2.74168	3.06568	0.81422	0.01992	0.04333	-0.02840	0.00035	-0.00333	0.01620	-0.02161	0.98214	4.40137	-9.32746	14.58861	0.16902	0.35206	0.00737	-0.01346	-0.00566	-0.00046	1.81380	4.98324	-12.67133	-0.21576	0.92752	0.06092	-0.00672	-0.06475	0.00984	0.16267	-2.15236	-4.44844	-1.86672	3.70505	-4.13019	-3.24962	2.67062	9.33320	-58.02541	0.41984	25.45609	0.00976	0.00476	-0.00330	0.00019
216			2.15000	7.04827	-2.75028	3.10616	0.81813	0.01991	0.04296	-0.02876	0.00057	-0.00247	0.01466	-0.02019	0.98154	4.42830	-9.33189	14.63044	0.16181	0.34738	0.00849	-0.00681	0.00791	-0.00061	1.79811	5.02169	-12.76487	-0.20321	0.91645	0.05961	-0.00995	-0.06875	0.00880	0.94276	-2.21350	-3.43442	0.67366	1.89419	-4.54958	-3.55787	3.63814	8.48457	-58.03555	0.43488	25.42953	0.00965	0.00486	-0.00325	0.00010
217			2.16000	7.07052	-2.76615	3.13512	0.82212	0.01813	0.04265	-0.03163	0.00068	-0.00145	0.01274	-0.01685	0.98035	4.43636	-9.35987	14.67042	0.14568	0.34086	0.01115	-0.00224	0.02095	-0.00074	1.77283	5.06387	-12.84377	-0.18069	0.90263	0.05917	-0.01059	-0.07106	0.00686	1.60897	-2.43118	-2.16936	3.13831	0.84197	-4.12405	-3.87210	4.06499	6.64961	-58.03712	0.45955	25.40166	0.00956	0.00495	-0.00321	-0.00007
218			2.17000	7.09448	-2.78789	3.15008	0.82458	0.01892	0.04276	-0.03456	0.00080	-0.00023	0.01129	-0.01349	0.97844	4.43440	-9.40797	14.70158	0.13116	0.33880	0.01353	-0.00037	0.03095	-0.00073	1.74300	5.10776	-12.90097	-0.16138	0.89802	0.05938	-0.00942	-0.06961	0.00459	2.10788	-2.63079	-0.58485	4.97982	0.54811	-3.45143	-3.95748	3.88791	4.44516	-58.02691	0.48768	25.37518	0.00948	0.00502	-0.00317	-0.00026
219			2.18000	7.11914	-2.81338	3.14720	0.82499	0.01960	0.04191	-0.03524	0.00082	0.00120	0.00975	-0.01301	0.97560	4.43074	-9.46904	14.72478	0.12897	0.33420	0.01356	-0.00042	0.03573	-0.00062	1.71412	5.14996	-12.93542	-0.16483	0.89612	0.05963	-0.00824	-0.06357	0.00235	2.37917	-2.64774	1.33945	5.87163	0.80281	-3.03156	-3.75613	3.23376	2.29254	-58.00562	0.51432	25.35276	0.00937	0.00508	-0.00311	-0.00041
220			2.19000	7.14211	-2.83972	3.12351	0.82579	0.01901	0.04046	-0.03254	0.00068	0.00253	0.00770	-0.01490	0.97156	4.43107	-9.53413	14.74450	0.13390	0.32536	0.01264	-0.00162	0.03432	-0.00053	1.68999	5.18767	-12.94871	-0.18337	0.89101	0.06034	-0.00691	-0.05353	0.00037	2.33399	-2.39770	3.31118	5.70603	1.30537	-2.93531	-3.30134	2.35856	0.41010	-57.97639	0.53657	25.33566	0.00922	0.00515	-0.00305	-0.00050
221			2.20000	7.16101	-2.86298	3.08105	0.82786	0.01865	0.03888	-0.02661	0.00042	0.00330	0.00568	-0.01682	0.96752	4.43805	-9.59329	14.76432	0.13764	0.31786	0.01175	-0.00322	0.02767	-0.00046	1.67178	5.21856	-12.94453	-0.19934	0.88686	0.06103	-0.00524	-0.03994	-0.00117	1.82113	-1.89274	4.67693	4.55782	1.77872	-2.79797	-2.57503	1.55662	-1.04415	-57.94323	0.55243	25.32284	0.00905	0.00521	-0.00299	-0.00053
222			2.21000	7.17429	-2.87755	3.03001	0.82970	0.01873	0.03698	-0.01822	0.00003	0.00309	0.00404	-0.01751	0.96545	4.45160	-9.63707	14.78233	0.13853	0.31353	0.01062	-0.00449	0.01718	-0.00029	1.65799	5.23990	-12.92809	-0.20627	0.88543	0.06075	-0.00394	-0.02284	-0.00215	0.68959	-1.19452	4.75941	2.68200	2.07738	-2.04804	-1.56016	1.01924	-2.00446	-57.90843	0.55992	25.31087	0.00885	0.00525	-0.00293	-0.00055
223			2.22000	7.18142	-2.87689	2.98609	0.83621	0.01840	0.03550	-0.00804	-0.00048	0.00188	0.00269	-0.01672	0.96742	4.47073	-9.65830	14.79076	0.13249	0.31230	0.01072	-0.00490	0.00458	0.00002	1.64625	5.24928	-12.90470	-0.19938	0.88503	0.06039	-0.00326	-0.00301	-0.00261	-1.06085	-0.35515	3.24131	0.45028	2.21633	-0.29879	-0.32009	0.75896	-2.52170	-57.87152	0.55690	25.29511	0.00865	0.00527	-0.00287	-0.00059
224			2.23000	7.18210	-2.85565	2.96588	0.84353	0.01733	0.03441	0.00359	-0.00099	-0.00016	0.00246	-0.01587	0.97099	4.49452	-9.65367	14.77908	0.12688	0.31459	0.01064	-0.00475	-0.00814	0.00050	1.63473	5.24522	-12.87853	-0.19052	0.88843	0.05966	-0.00312	0.01744	-0.00265	-3.24494	0.57260	0.21830	-1.71920	2.28230	2.41967	0.99049	0.68453	-2.67721	-57.82964	0.54196	25.27099	0.00849	0.00526	-0.00281	-0.00068
225			2.24000	7.17638	-2.81109	2.98310	0.84986	0.01607	0.03399	0.01568	-0.00141	-0.00278	0.00425	-0.01616	0.97244	4.52236	-9.62454	14.73879	0.12540	0.32280	0.00968	-0.00440	-0.01929	0.00099	1.62276	5.22825	-12.85299	-0.18658	0.89973	0.05868	-0.00318	0.03588	-0.00233	-5.54463	1.49488	-3.91673	-3.46204	2.34671	5.68503	2.16746	0.67959	-2.49045	-57.77875	0.51500	25.23454	0.00840	0.00523	-0.00277	-0.00083
226			2.25000	7.16485	-2.74424	3.04639	0.85413	0.01480	0.03255	0.02714	-0.00165	-0.00543	0.00625	-0.01819	0.97149	4.55356	-9.57620	14.66658	0.12986	0.32822	0.00703	-0.00396	-0.02711	0.00109	1.61093	5.20083	-12.83150	-0.19401	0.90450	0.05680	-0.00326	0.04922	-0.00162	-7.56238	2.31674	-8.55681	-4.56313	2.37494	8.84732	3.04169	0.67029	-1.90011	-57.71571	0.47699	25.18314	0.00839	0.00517	-0.00274	-0.00101
227			2.26000	7.14822	-2.66023	3.15714	0.85515	0.01125	0.02939	0.03706	-0.00140	-0.00725	0.00692	-0.02045	0.96895	4.58600	-9.51607	14.56637	0.13448	0.32280	0.00381	-0.00302	-0.03000	0.00075	1.60039	5.16683	-12.81847	-0.20424	0.88844	0.05396	-0.00328	0.05476	-0.00049	-8.93456	2.96882	-12.98424	-4.96182	2.19817	11.23911	3.52762	0.69031	-0.81738	-57.63965	0.43099	25.11687	0.00843	0.00509	-0.00273	-0.00120
228			2.27000	7.12733	-2.56714	3.30946	0.85412	0.00483	0.02738	0.04434	-0.00060	-0.00846	0.00896	-0.02191	0.96551	4.61535	-9.45214	14.44851	0.13657	0.31877	0.00154	-0.00120	-0.02917	0.00033	1.59141	5.13052	-12.81906	-0.20803	0.87378	0.05159	-0.00344	0.05346	0.00098	-9.41326	3.38122	-16.52487	-4.70198	1.59674	12.32666	3.61233	0.83828	0.78355	-57.55206	0.38125	25.04032	0.00851	0.00501	-0.00273	-0.00135
229			2.28000	7.10366	-2.47485	3.49115	0.85689	0.00324	0.02915	0.04785	-0.00036	-0.01002	0.01431	-0.02356	0.96196	4.63516	-9.39193	14.32834	0.13909	0.33354	0.00064	0.00163	-0.02676	0.00013	1.58324	5.09614	-12.83833	-0.20812	0.88752	0.05108	-0.00418	0.04733	0.00275	-8.87197	3.47120	-18.61747	-3.89394	0.42556	11.70367	3.30775	1.21305	2.78923	-57.45711	0.33259	24.96274	0.00865	0.00493	-0.00274	-0.00143
230			2.29000	7.07959	-2.39378	3.68504	0.85845	0.00578	0.03174	0.04618	-0.00047	-0.01091	0.01831	-0.02565	0.95702	4.63846	-9.34203	14.22500	0.14346	0.34634	0.00076	0.00544	-0.02101	0.00012	1.57377	5.06772	-12.87935	-0.21244	0.89536	0.05154	-0.00584	0.03404	0.00469	-7.32602	3.18778	-18.85437	-2.63917	-1.30127	9.15258	2.59464	1.83661	4.93153	-57.36189	0.28980	24.89594	0.00881	0.00486	-0.00278	-0.00139
231			2.30000	7.05795	-2.33323	3.87079	0.86177	0.01073	0.03509	0.03944	-0.00049	-0.01082	0.02031	-0.02675	0.95261	4.61935	-9.30859	14.15834	0.14231	0.35563	0.00320	0.00960	-0.01171	0.00024	1.56092	5.04973	-12.94181	-0.21009	0.89584	0.05318	-0.00796	0.01382	0.00660	-5.01536	2.56478	-17.14167	-0.95771	-3.39661	4.91049	1.45543	2.63242	6.85103	-57.27537	0.25845	24.84944	0.00895	0.00477	-0.00281	-0.00122
232			2.31000	7.04126	-2.29861	4.02945	0.86442	0.01380	0.03796	0.02879	-0.00010	-0.00928	0.01984	-0.02586	0.94821	4.57460	-9.29755	14.14219	0.13237	0.35564	0.00772	0.01282	0.00082	-0.00014	1.54292	5.04620	-13.02149	-0.19642	0.88321	0.05517	-0.00966	-0.01047	0.00805	-2.36951	1.72064	-13.83154	1.11780	-5.52833	-0.17598	0.00674	3.44305	8.15103	-57.20493	0.24421	24.82676	0.00902	0.00467	-0.00282	-0.00097
233			2.32000	7.03099	-2.29058	4.14793	0.86380	0.01454	0.03893	0.01674	0.00038	-0.00643	0.01629	-0.02386	0.94467	4.50508	-9.31281	14.17863	0.11982	0.34197	0.01255	0.01464	0.01402	-0.00128	1.51942	5.05883	-13.10999	-0.18237	0.85412	0.05661	-0.01055	-0.03243	0.00850	0.15369	0.84021	-9.61199	3.36838	-7.31276	-4.87961	-1.44983	4.02555	8.44676	-57.15200	0.25009	24.82434	0.00900	0.00455	-0.00283	-0.00074
234			2.33000	7.02677	-2.30546	4.22120	0.85933	0.01599	0.03927	0.00626	0.00083	-0.00332	0.01190	-0.02104	0.94211	4.41607	-9.35355	14.25646	0.10864	0.32615	0.01685	0.01513	0.02466	-0.00266	1.49199	5.08515	-13.19524	-0.16993	0.82797	0.05757	-0.01035	-0.04640	0.00758	2.24538	0.10815	-5.24914	5.37134	-8.41053	-8.04162	-2.54825	4.16873	7.45231	-57.11121	0.27269	24.83261	0.00892	0.00440	-0.00284	-0.00062
235			2.34000	7.02681	-2.33794	4.25159	0.85512	0.01594	0.03931	-0.00080	0.00111	-0.00050	0.00766	-0.01729	0.94066	4.31688	-9.41318	14.35467	0.09430	0.31086	0.02117	0.01361	0.03060	-0.00369	1.46324	5.11911	-13.26311	-0.15332	0.80748	0.05846	-0.00872	-0.04972	0.00527	3.81604	-0.37408	-1.30647	6.67457	-8.59695	-9.03656	-3.03636	3.77761	5.11851	-57.07199	0.30243	24.83905	0.00881	0.00426	-0.00285	-0.00068
236			2.35000	7.02880	-2.38279	4.24538	0.85145	0.01481	0.03882	-0.00390	0.00118	0.00180	0.00296	-0.01405	0.94039	4.21909	-9.48117	14.44993	0.08183	0.29273	0.02503	0.01108	0.03079	-0.00385	1.43627	5.15305	-13.30065	-0.14299	0.78588	0.05977	-0.00663	-0.04251	0.00180	4.87119	-0.57662	1.96281	7.00934	-7.83928	-7.98944	-2.86812	2.90682	1.72120	-57.02293	0.32725	24.83311	0.00869	0.00414	-0.00284	-0.00087
237			2.36000	7.03029	-2.43491	4.20991	0.84778	0.01312	0.03802	-0.00333	0.00107	0.00346	-0.00178	-0.01115	0.94085	4.13382	-9.54644	14.52413	0.07089	0.27374	0.02836	0.00805	0.02642	-0.00303	1.41342	5.18021	-13.29938	-0.13642	0.76370	0.06137	-0.00428	-0.02774	-0.00241	5.36276	-0.51456	4.47429	6.40309	-6.27565	-5.48585	-2.16173	1.71332	-2.23884	-56.95664	0.33758	24.80949	0.00860	0.00407	-0.00281	-0.00112
238			2.37000	7.02935	-2.48819	4.15317	0.84708	0.01272	0.03744	-0.00060	0.00094	0.00447	-0.00525	-0.00920	0.94513	4.06986	-9.60042	14.56584	0.06538	0.26123	0.03038	0.00534	0.02035	-0.00131	1.39637	5.19578	-13.25651	-0.13694	0.75350	0.06321	-0.00195	-0.00999	-0.00688	5.18983	-0.28085	6.13404	5.17086	-4.11128	-2.07797	-1.15977	0.38081	-6.21595	-56.87282	0.32911	24.76846	0.00855	0.00404	-0.00278	-0.00133
239			2.38000	7.02566	-2.53570	4.08450	0.84998	0.01280	0.03634	0.00217	0.00073	0.00474	-0.00731	-0.00778	0.95077	4.03299	-9.63906	14.56777	0.06014	0.25507	0.03105	0.00266	0.01425	0.00089	1.38584	5.19845	-13.17455	-0.13586	0.75187	0.06433	0.00032	0.00688	-0.01094	4.35624	-0.01693	6.90007	3.70934	-1.58875	1.74391	-0.16243	-0.88710	-9.71262	-56.77773	0.30334	24.71349	0.00854	0.00400	-0.00275	-0.00143
240			2.39000	7.02023	-2.57158	4.01277	0.85495	0.01224	0.03467	0.00353	0.00042	0.00439	-0.00825	-0.00667	0.95530	4.02559	-9.66200	14.52816	0.05276	0.25274	0.03093	0.00031	0.00893	0.00298	1.38137	5.19003	-13.06072	-0.12856	0.75314	0.06465	0.00197	0.01929	-0.01391	3.04967	0.17001	6.87852	2.31989	0.96153	5.33379	0.56679	-1.86784	-12.29005	-56.68045	0.26502	24.64919	0.00857	0.00392	-0.00273	-0.00141
241			2.40000	7.01469	-2.59275	3.94515	0.86132	0.01335	0.03275	0.00340	0.00014	0.00365	-0.00865	-0.00735	0.95857	4.04553	-9.67167	14.45304	0.05028	0.25275	0.02964	-0.00135	0.00481	0.00437	1.38100	5.17508	-12.92638	-0.12749	0.75556	0.06467	0.00279	0.02442	-0.01537	1.55775	0.25792	6.21168	1.19259	3.09071	7.98799	0.84484	-2.36126	-13.56877	-56.58865	0.21937	24.58037	0.00858	0.00377	-0.00272	-0.00130
242			2.41000	7.01006	-2.59908	3.88753	0.86586	0.01389	0.03018	0.00307	-0.00014	0.00262	-0.00882	-0.01034	0.96022	4.08532	-9.67185	14.35580	0.05724	0.25024	0.02650	-0.00270	0.00187	0.00455	1.38177	5.15960	-12.78647	-0.14091	0.75461	0.06408	0.00292	0.02136	-0.01495	0.18395	0.31472	4.99072	0.39577	4.32949	9.23638	0.63821	-2.26799	-13.31162	-56.50609	0.16925	24.51202	0.00858	0.00357	-0.00273	-0.00116
243			2.42000	7.00609	-2.59338	3.84505	0.86805	0.01285	0.02763	0.00386	-0.00029	0.00155	-0.00822	-0.01356	0.95985	4.13310	-9.66620	14.25339	0.06572	0.24796	0.02290	-0.00334	-0.00037	0.00379	1.38058	5.14912	-12.65722	-0.15442	0.75300	0.06283	0.00186	0.01195	-0.01265	-0.78664	0.40584	3.36377	-0.15996	4.38098	8.88655	0.07841	-1.60171	-11.48056	-56.43351	0.11699	24.44874	0.00859	0.00336	-0.00274	-0.00101
244			2.43000	7.00193	-2.58103	3.82047	0.86783	0.01359	0.02689	0.00599	-0.00035	0.00071	-0.00667	-0.01602	0.95820	4.17571	-9.65653	14.16428	0.07374	0.25096	0.02045	-0.00284	-0.00260	0.00261	1.37479	5.14698	-12.55444	-0.16274	0.75680	0.06200	-0.00035	-0.00073	-0.00899	-1.17839	0.53783	1.69144	-0.63221	3.24524	6.89879	-0.62333	-0.50156	-8.27341	-56.37157	0.06657	24.39348	0.00862	0.00319	-0.00274	-0.00084
245			2.44000	6.99668	-2.56814	3.81161	0.86471	0.01507	0.02709	0.00912	-0.00029	0.00016	-0.00438	-0.01716	0.95501	4.20182	-9.64375	14.10652	0.07879	0.25787	0.01874	-0.00107	-0.00494	0.00112	1.36318	5.15419	-12.49041	-0.16331	0.76356	0.06078	-0.00313	-0.01470	-0.00435	-0.97276	0.70081	0.48568	-1.05525	1.13645	3.34669	-1.33769	0.83667	-4.09445	-56.32180	0.02510	24.34681	0.00866	0.00308	-0.00274	-0.00065
246			2.45000	6.98942	-2.56022	3.81097	0.86183	0.01586	0.02777	0.01259	-0.00010	0.00003	-0.00239	-0.01675	0.95223	4.20269	-9.62960	14.09644	0.07766	0.26442	0.01848	0.00148	-0.00648	-0.00055	1.34547	5.17098	-12.47261	-0.15438	0.76688	0.05946	-0.00566	-0.03007	0.00053	-0.27750	0.86594	0.08479	-1.26260	-1.57981	-1.39635	-2.12204	2.22936	0.49669	-56.28495	0.00071	24.30756	0.00870	0.00303	-0.00273	-0.00047
247			2.46000	6.97985	-2.56110	3.80968	0.85879	0.01777	0.02929	0.01495	0.00017	0.00026	-0.00075	-0.01533	0.95072	4.17391	-9.61823	14.14293	0.07421	0.27201	0.01943	0.00401	-0.00592	-0.00242	1.32222	5.19888	-12.50180	-0.14206	0.77078	0.05846	-0.00746	-0.04788	0.00494	0.69688	0.95209	0.38929	-1.00639	-4.39764	-6.47147	-3.10106	3.51112	4.82098	-56.25930	-0.00177	24.27450	0.00872	0.00303	-0.00272	-0.00034
248			2.47000	6.96908	-2.57229	3.80238	0.85179	0.01959	0.03114	0.01488	0.00048	0.00073	0.00041	-0.01326	0.95079	4.11631	-9.61509	14.24289	0.07338	0.27795	0.02052	0.00632	-0.00248	-0.00423	1.29427	5.23992	-12.57152	-0.13310	0.77556	0.05748	-0.00870	-0.06737	0.00825	1.65858	0.89228	1.09578	-0.17239	-6.82254	-10.84932	-4.25838	4.54955	8.21903	-56.24070	0.01722	24.24661	0.00873	0.00307	-0.00271	-0.00028
249			2.48000	6.95878	-2.59208	3.78645	0.84489	0.01902	0.03228	0.01304	0.00065	0.00137	0.00026	-0.01154	0.95303	4.03522	-9.62495	14.38284	0.07457	0.27698	0.02155	0.00834	0.00319	-0.00563	1.26262	5.29469	-12.66912	-0.13162	0.77480	0.05673	-0.00984	-0.08498	0.01007	2.37320	0.73936	2.09456	1.09946	-8.57773	-13.82715	-5.40952	5.27552	10.21061	-56.22315	0.05310	24.22392	0.00870	0.00311	-0.00270	-0.00031
250			2.49000	6.94942	-2.61726	3.75885	0.83862	0.01654	0.03315	0.01109	0.00063	0.00217	-0.00120	-0.01048	0.95494	3.93756	-9.64932	14.54513	0.07635	0.26902	0.02316	0.00992	0.00896	-0.00660	1.22779	5.36112	-12.77861	-0.13684	0.76655	0.05697	-0.01102	-0.09636	0.01043	2.77776	0.60892	3.37812	2.45520	-9.58449	-15.08089	-6.29025	5.66254	10.56288	-56.20004	0.09925	24.20834	0.00866	0.00315	-0.00269	-0.00043
251			2.50000	6.94045	-2.64470	3.71709	0.83316	0.01577	0.03386	0.00985	0.00059	0.00308	-0.00367	-0.00929	0.95727	3.83142	-9.68547	14.71045	0.07703	0.25942	0.02514	0.01067	0.01289	-0.00692	1.19033	5.43423	-12.88289	-0.14277	0.75599	0.05772	-0.01175	-0.09952	0.00923	2.94004	0.54920	4.82085	3.49767	-9.81001	-14.53440	-6.71472	5.67827	9.26089	-56.16615	0.14755	24.20262	0.00868	0.00318	-0.00270	-0.00061
252			2.51000	6.93133	-2.67253	3.66058	0.82879	0.01519	0.03324	0.00939	0.00053	0.00386	-0.00638	-0.00791	0.95934	3.72574	-9.72726	14.86045	0.07513	0.24970	0.02619	0.01026	0.01408	-0.00621	1.15119	5.50813	-12.96580	-0.14647	0.74518	0.05761	-0.01164	-0.09480	0.00640	2.98208	0.55249	6.28497	3.96308	-9.26820	-12.42605	-6.65854	5.30168	6.47588	-56.12013	0.19054	24.20753	0.00877	0.00323	-0.00274	-0.00078
253			2.52000	6.92151	-2.70012	3.58952	0.82420	0.01329	0.03214	0.00962	0.00043	0.00456	-0.00831	-0.00617	0.96138	3.62926	-9.76769	14.98113	0.07178	0.24217	0.02657	0.00888	0.01290	-0.00480	1.11183	5.57743	-13.01371	-0.14709	0.73863	0.05705	-0.01054	-0.08509	0.00245	3.05061	0.60097	7.76395	3.80949	-8.05227	-9.34702	-6.25546	4.54807	2.58200	-56.06487	0.22275	24.22032	0.00892	0.00327	-0.00278	-0.00090
254			2.53000	6.91054	-2.72855	3.50336	0.82177	0.01171	0.03195	0.00971	0.00036	0.00535	-0.00835	-0.00450	0.96503	3.54916	-9.80136	15.06622	0.06913	0.24319	0.02675	0.00698	0.01074	-0.00315	1.07415	5.63916	-13.01786	-0.14632	0.74646	0.05700	-0.00867	-0.07521	-0.00197	3.20893	0.62967	9.21923	3.23332	-6.28421	-5.94798	-5.76197	3.49133	-1.84352	-56.00516	0.24141	24.23565	0.00910	0.00332	-0.00284	-0.00095
255			2.54000	6.89908	-2.75859	3.40310	0.81798	0.01218	0.03197	0.00766	0.00038	0.00598	-0.00673	-0.00398	0.96807	3.49090	-9.82661	15.11453	0.07315	0.25165	0.02529	0.00512	0.00883	-0.00140	1.04024	5.69362	-12.97604	-0.15371	0.76682	0.05687	-0.00677	-0.06873	-0.00623	3.35171	0.50032	10.33319	2.56849	-4.06108	-2.65631	-5.45300	2.29454	-6.08959	-55.94572	0.24611	24.24784	0.00928	0.00337	-0.00289	-0.00092
256			2.55000	6.88977	-2.78962	3.29466	0.80980	0.01173	0.03097	0.00183	0.00036	0.00593	-0.00491	-0.00422	0.96717	3.45843	-9.84538	15.12783	0.08053	0.25792	0.02231	0.00273	0.00785	0.00005	1.01139	5.74415	-12.89369	-0.16583	0.78297	0.05603	-0.00487	-0.06717	-0.00949	3.34706	0.09538	10.59436	2.08522	-1.55232	0.27452	-5.49727	1.21153	-9.45573	-55.89112	0.23890	24.25267	0.00947	0.00342	-0.00294	-0.00082
257			2.56000	6.88609	-2.82025	3.18937	0.80190	0.01119	0.03037	-0.00715	0.00036	0.00532	-0.00387	-0.00413	0.96347	3.45281	-9.86129	15.10998	0.08359	0.26100	0.02070	-0.00017	0.00798	0.00102	0.98723	5.79535	-12.78283	-0.17058	0.79049	0.05590	-0.00320	-0.07056	-0.01146	3.19056	-0.56054	9.69326	1.84896	0.90506	2.61752	-5.85473	0.47462	-11.44045	-55.84622	0.22368	24.24852	0.00965	0.00343	-0.00299	-0.00064
258			2.57000	6.89039	-2.84986	3.09936	0.79671	0.01156	0.03027	-0.01743	0.00039	0.00435	-0.00359	-0.00388	0.95834	3.47095	-9.87692	15.06834	0.08225	0.26239	0.02046	-0.00270	0.00854	0.00164	0.96623	5.85050	-12.65929	-0.16744	0.79241	0.05622	-0.00235	-0.07616	-0.01199	2.96301	-1.33467	7.91679	1.72917	2.93574	4.06472	-6.28237	0.19729	-11.86903	-55.81531	0.20519	24.23651	0.00979	0.00341	-0.00304	-0.00039
259			2.58000	6.90325	-2.87829	3.03012	0.79241	0.01156	0.03012	-0.02737	0.00041	0.00336	-0.00408	-0.00368	0.95267	3.50680	-9.89293	15.01457	0.07943	0.26004	0.02070	-0.00444	0.00849	0.00180	0.94626	5.90962	-12.53899	-0.16085	0.78728	0.05637	-0.00258	-0.07973	-0.01103	2.75047	-2.09389	6.08745	1.51613	4.28129	4.22247	-6.49714	0.39985	-10.85908	-55.79992	0.18747	24.22006	0.00985	0.00337	-0.00307	-0.00014
260			2.59000	6.92384	-2.90601	2.97721	0.78697	0.01117	0.03041	-0.03578	0.00043	0.00280	-0.00418	-0.00409	0.94791	3.55269	-9.90817	14.96529	0.08153	0.25787	0.02042	-0.00574	0.00740	0.00129	0.92482	5.97024	-12.43575	-0.15958	0.78403	0.05634	-0.00399	-0.07968	-0.00879	2.66799	-2.74645	4.98458	1.07641	4.81535	2.76938	-6.33914	1.07462	-8.63434	-55.79877	0.17420	24.20255	0.00985	0.00333	-0.00307	0.00007
261			2.60000	6.95030	-2.93464	2.93043	0.78129	0.01005	0.03120	-0.04203	0.00042	0.00284	-0.00316	-0.00469	0.94523	3.60041	-9.92132	14.93933	0.08747	0.25970	0.01950	-0.00663	0.00564	0.00017	0.89909	6.02895	-12.36112	-0.16185	0.78889	0.05589	-0.00667	-0.07672	-0.00548	2.79062	-3.24144	4.90400	0.46419	4.51126	-0.30798	-5.82905	2.21767	-5.41217	-55.80752	0.16793	24.18575	0.00979	0.00332	-0.00305	0.00018
262			2.61000	6.98047	-2.96590	2.87935	0.77449	0.00953	0.03219	-0.04531	0.00043	0.00341	-0.00132	-0.00548	0.94498	3.64157	-9.93240	14.95356	0.09854	0.26567	0.01753	-0.00699	0.00396	-0.00120	0.86592	6.08343	-12.32453	-0.16943	0.80220	0.05468	-0.01082	-0.07287	-0.00152	3.07550	-3.51895	5.72476	-0.10100	3.41120	-4.58041	-5.14857	3.76707	-1.52119	-55.81997	0.16999	24.17028	0.00972	0.00333	-0.00300	0.00020
263			2.62000	7.01143	-3.00047	2.81619	0.76525	0.00908	0.03325	-0.04415	0.00043	0.00434	0.00090	-0.00604	0.94658	3.66821	-9.94337	15.01766	0.11343	0.27372	0.01485	-0.00624	0.00291	-0.00228	0.82269	6.13351	-12.33067	-0.18038	0.82122	0.05267	-0.01624	-0.07041	0.00236	3.42914	-3.46955	7.09469	-0.43727	1.63523	-9.22623	-4.53434	5.52646	2.49494	-55.83047	0.18061	24.15668	0.00963	0.00337	-0.00295	0.00014
264			2.63000	7.03914	-3.03818	2.73753	0.75624	0.00834	0.03411	-0.03813	0.00041	0.00528	0.00235	-0.00573	0.94927	3.67395	-9.95582	15.13135	0.12535	0.27979	0.01286	-0.00378	0.00216	-0.00293	0.76841	6.18094	-12.37755	-0.18711	0.83699	0.05026	-0.02153	-0.07018	0.00539	3.78050	-3.04810	8.45154	-0.57010	-0.51935	-13.16694	-4.14931	7.18626	5.95089	-55.83623	0.19905	24.14558	0.00953	0.00340	-0.00289	0.00006
265			2.64000	7.06022	-3.07842	2.64686	0.75222	0.00619	0.03370	-0.02910	0.00032	0.00566	0.00194	-0.00495	0.95248	3.65709	-9.96894	15.28190	0.12949	0.27899	0.01195	-0.00028	0.00089	-0.00325	0.70431	6.22795	-12.45553	-0.18832	0.83962	0.04771	-0.02523	-0.07108	0.00708	4.06735	-2.38144	9.15958	-0.67227	-2.56660	-15.37348	-4.01307	8.42359	8.23124	-55.83757	0.22361	24.13722	0.00943	0.00342	-0.00283	0.00000
266			2.65000	7.07359	-3.12026	2.55357	0.75002	0.00471	0.03340	-0.01949	0.00025	0.00547	0.00040	-0.00410	0.95561	3.62175	-9.97936	15.44724	0.13110	0.27501	0.01218	0.00290	-0.00144	-0.00338	0.63359	6.27588	-12.54987	-0.19014	0.83548	0.04620	-0.02738	-0.07217	0.00757	4.20356	-1.67276	8.89010	-0.91266	-4.05979	-15.40277	-4.04149	9.05516	9.07035	-55.83657	0.25124	24.13192	0.00937	0.00345	-0.00279	-0.00001
267			2.66000	7.08026	-3.16192	2.46787	0.74836	0.00289	0.03356	-0.01108	0.00015	0.00486	-0.00130	-0.00300	0.95836	3.57582	-9.98305	15.60456	0.13041	0.27042	0.01332	0.00500	-0.00497	-0.00334	0.56009	6.32487	-12.64543	-0.19139	0.82932	0.04582	-0.02776	-0.07187	0.00720	4.10124	-1.05157	7.79735	-1.40415	-4.82555	-13.66828	-4.08312	9.09003	8.69221	-55.83572	0.27759	24.12947	0.00935	0.00349	-0.00278	0.00000
268			2.67000	7.08189	-3.20091	2.39618	0.74766	0.00126	0.03360	-0.00470	0.00006	0.00397	-0.00260	-0.00231	0.96203	3.52719	-9.97624	15.73958	0.13124	0.26751	0.01391	0.00584	-0.00983	-0.00290	0.48747	6.37344	-12.73210	-0.19751	0.82615	0.04595	-0.02746	-0.06857	0.00640	3.74732	-0.56920	6.30251	-2.24453	-4.93726	-11.15697	-3.95109	8.66904	7.68453	-55.83664	0.29722	24.12884	0.00937	0.00354	-0.00279	0.00004
269			2.68000	7.08035	-3.23514	2.34031	0.74654	-0.00083	0.03338	-0.00148	-0.00004	0.00302	-0.00278	-0.00244	0.96661	3.48240	-9.95573	15.84952	0.13680	0.26769	0.01303	0.00547	-0.01598	-0.00221	0.41871	6.41862	-12.80693	-0.21211	0.82966	0.04608	-0.02729	-0.06078	0.00566	3.20708	-0.31016	4.77494	-3.46241	-4.52589	-8.88036	-3.47582	7.98887	6.74476	-55.84003	0.30640	24.12792	0.00941	0.00360	-0.00282	0.00007
270			2.69000	7.07869	-3.26346	2.29931	0.74365	-0.00259	0.03329	-0.00275	-0.00010	0.00218	-0.00151	-0.00297	0.97052	3.44661	-9.91977	15.94069	0.14603	0.27282	0.01099	0.00367	-0.02316	-0.00159	0.35594	6.45635	-12.87424	-0.23070	0.84126	0.04585	-0.02684	-0.04730	0.00540	2.60082	-0.38682	3.41058	-4.96165	-3.70545	-7.48469	-2.54899	7.22261	6.45260	-55.84544	0.30493	24.12419	0.00944	0.00367	-0.00285	0.00010
271			2.70000	7.08066	-3.28635	2.27108	0.73991	-0.00335	0.03339	-0.00832	-0.00010	0.00149	0.00026	-0.00346	0.97249	3.42366	-9.86858	16.02335	0.15499	0.28015	0.00890	0.00042	-0.03062	-0.00122	0.30067	6.48221	-12.94306	-0.24671	0.85347	0.04530	-0.02561	-0.02769	0.00587	2.05718	-0.79845	2.29847	-6.55321	-2.63920	-7.17324	-1.18172	6.48336	7.10299	-55.85186	0.29667	24.11533	0.00944	0.00376	-0.00286	0.00011
272			2.71000	7.08892	-3.30522	2.25285	0.73738	-0.00315	0.03383	-0.01593	-0.00009	0.00102	0.00181	-0.00315	0.97303	3.41482	-9.80415	16.10800	0.15881	0.28804	0.00786	-0.00351	-0.03730	-0.00116	0.25387	6.49274	-13.02379	-0.25156	0.86217	0.04427	-0.02309	-0.00426	0.00695	1.67191	-1.37974	1.52431	-7.98700	-1.56077	-7.83404	0.44804	5.82070	8.63005	-55.85838	0.28800	24.09984	0.00943	0.00387	-0.00287	0.00011
273			2.72000	7.10367	-3.32206	2.24068	0.73661	-0.00337	0.03463	-0.02225	-0.00009	0.00085	0.00360	-0.00182	0.97341	3.41843	-9.73051	16.20299	0.15720	0.29776	0.00774	-0.00692	-0.04214	-0.00129	0.21591	6.48707	-13.12403	-0.24260	0.87203	0.04211	-0.01948	0.01793	0.00804	1.51950	-1.86874	1.22723	-8.96887	-0.67175	-9.10572	1.98324	5.21132	10.54017	-55.86482	0.28401	24.07755	0.00940	0.00397	-0.00287	0.00010
274			2.73000	7.12214	-3.33911	2.22881	0.73274	-0.00331	0.03543	-0.02442	-0.00009	0.00102	0.00557	-0.00085	0.97306	3.43083	-9.65368	16.31176	0.15977	0.30743	0.00685	-0.00941	-0.04346	-0.00127	0.18669	6.46835	-13.24386	-0.23411	0.88419	0.03867	-0.01602	0.03274	0.00834	1.61792	-2.05057	1.47354	-9.18346	-0.03321	-10.28380	2.97062	4.56986	11.95286	-55.87014	0.28612	24.05042	0.00935	0.00404	-0.00286	0.00006
275			2.74000	7.14017	-3.35824	2.21181	0.72982	-0.00312	0.03573	-0.02197	-0.00010	0.00146	0.00717	-0.00108	0.97228	3.44813	-9.58155	16.42821	0.16569	0.31532	0.00525	-0.01076	-0.04005	-0.00099	0.16549	6.44382	-13.37262	-0.23064	0.89585	0.03476	-0.01287	0.03580	0.00751	1.90153	-1.87248	2.12443	-8.45629	0.42475	-10.53998	3.10440	3.83354	12.01739	-55.87208	0.29320	24.02182	0.00928	0.00409	-0.00282	-0.00002
276			2.75000	7.15416	-3.38030	2.18669	0.72787	-0.00325	0.03599	-0.01649	-0.00011	0.00195	0.00790	-0.00281	0.97038	3.46745	-9.52133	16.53867	0.17495	0.31861	0.00378	-0.01107	-0.03263	-0.00062	0.15074	6.42184	-13.49293	-0.23693	0.90235	0.03221	-0.01025	0.02864	0.00603	2.23605	-1.45422	2.83620	-6.98500	0.81325	-9.35506	2.50955	3.03492	10.43780	-55.86794	0.30199	23.99444	0.00922	0.00414	-0.00278	-0.00013
277			2.76000	7.16279	-3.40489	2.15503	0.72687	-0.00283	0.03596	-0.01071	-0.00010	0.00221	0.00741	-0.00481	0.96734	3.48776	-9.47583	16.62679	0.18238	0.31755	0.00292	-0.01041	-0.02467	-0.00034	0.14007	6.40688	-13.58837	-0.24542	0.90159	0.03097	-0.00803	0.01963	0.00417	2.50725	-1.01338	3.21875	-5.36893	1.21322	-6.63551	1.74764	2.27560	7.50178	-55.85609	0.30799	23.96909	0.00916	0.00422	-0.00273	-0.00025
278			2.77000	7.16719	-3.43122	2.12183	0.72843	-0.00297	0.03525	-0.00676	-0.00012	0.00211	0.00579	-0.00635	0.96487	3.50984	-9.44052	16.67816	0.18474	0.31250	0.00268	-0.00925	-0.02037	-0.00012	0.13055	6.39651	-13.64803	-0.25045	0.89449	0.03042	-0.00636	0.01899	0.00202	2.67220	-0.72222	3.09436	-4.35637	1.66936	-2.55172	1.48646	1.62106	3.64399	-55.83632	0.30652	23.94530	0.00913	0.00433	-0.00268	-0.00037
279			2.78000	7.16967	-3.45847	2.09238	0.72756	-0.00411	0.03460	-0.00536	-0.00017	0.00173	0.00451	-0.00756	0.96386	3.53614	-9.40426	16.68139	0.18904	0.30767	0.00206	-0.00861	-0.02294	0.00010	0.11949	6.38238	-13.66499	-0.25765	0.89165	0.03005	-0.00545	0.03448	-0.00035	2.70544	-0.63827	2.51679	-4.53709	2.21588	2.65188	2.23299	1.05292	-0.86066	-55.80886	0.29377	23.92231	0.00915	0.00443	-0.00264	-0.00050
280			2.79000	7.17255	-3.48549	2.07067	0.72594	-0.00450	0.03381	-0.00611	-0.00019	0.00115	0.00418	-0.00801	0.96314	3.57016	-9.35185	16.62822	0.19189	0.30818	0.00086	-0.00864	-0.03371	0.00013	0.10479	6.35222	-13.63435	-0.26003	0.89720	0.02881	-0.00494	0.06979	-0.00282	2.55697	-0.71800	1.60544	-6.14742	2.85257	8.70978	4.20262	0.50955	-5.87631	-55.77405	0.26725	23.89864	0.00922	0.00450	-0.00264	-0.00061
281			2.80000	7.17733	-3.51032	2.05959	0.72486	-0.00559	0.03279	-0.00764	-0.00021	0.00041	0.00393	-0.00843	0.96330	3.61503	-9.26829	16.51313	0.19458	0.30919	-0.00054	-0.00925	-0.05108	-0.00014	0.08526	6.29345	-13.55205	-0.26340	0.90224	0.02779	-0.00472	0.12183	-0.00520	2.15551	-0.84116	0.42829	-8.95225	3.49894	15.16828	7.20550	-0.04425	-11.13074	-55.73296	0.22680	23.87168	0.00931	0.00453	-0.00265	-0.00070
282			2.81000	7.18409	-3.53009	2.06172	0.72459	-0.00603	0.03252	-0.00867	-0.00017	-0.00047	0.00368	-0.00851	0.96363	3.67150	-9.14395	16.33669	0.19538	0.31178	-0.00091	-0.00990	-0.07094	-0.00033	0.06068	6.19780	-13.41844	-0.26594	0.90413	0.02826	-0.00447	0.17803	-0.00756	1.40899	-0.89527	-1.03520	-12.15693	4.03147	21.16349	10.50391	-0.58783	-15.88405	-55.68750	0.17524	23.83915	0.00937	0.00451	-0.00267	-0.00076
283			2.82000	7.19231	-3.54076	2.08033	0.72502	-0.00639	0.03239	-0.00886	-0.00008	-0.00156	0.00317	-0.00856	0.96410	3.73720	-8.98141	16.10915	0.19508	0.31379	-0.00076	-0.01003	-0.08584	-0.00033	0.03280	6.06812	-13.24359	-0.27148	0.89899	0.03020	-0.00413	0.21626	-0.00959	0.22675	-0.84592	-2.79932	-14.52360	4.29305	25.34638	12.85147	-1.00106	-18.84744	-55.63988	0.11864	23.80085	0.00940	0.00445	-0.00266	-0.00078
284			2.83000	7.20159	-3.53758	2.11830	0.72295	-0.00864	0.03211	-0.00851	0.00009	-0.00275	0.00301	-0.00889	0.96446	3.80553	-8.79874	15.85533	0.19758	0.31425	-0.00108	-0.00931	-0.08916	-0.00049	0.00464	5.92234	-13.05257	-0.28258	0.89068	0.03248	-0.00379	0.21892	-0.01032	-1.38529	-0.71613	-4.74543	-14.98756	4.13221	26.48646	13.15033	-1.13153	-18.87187	-55.59284	0.06751	23.75890	0.00942	0.00440	-0.00266	-0.00074
285			2.84000	7.21172	-3.51665	2.17652	0.72325	-0.00985	0.03217	-0.00820	0.00038	-0.00400	0.00393	-0.00958	0.96498	3.86800	-8.62265	15.60760	0.20032	0.32021	-0.00159	-0.00748	-0.08178	-0.00067	-0.02034	5.78649	-12.87750	-0.29095	0.89158	0.03386	-0.00336	0.18785	-0.00912	-3.27832	-0.56063	-6.69518	-13.40068	3.54022	24.54663	11.28614	-0.95989	-15.99422	-55.54921	0.02903	23.72111	0.00947	0.00437	-0.00266	-0.00066
286			2.85000	7.22289	-3.47622	2.25427	0.72211	-0.01017	0.03202	-0.00828	0.00068	-0.00520	0.00522	-0.01006	0.96489	3.91808	-8.47443	15.39088	0.20343	0.32766	-0.00258	-0.00485	-0.06610	-0.00091	-0.03992	5.68079	-12.74255	-0.29413	0.89667	0.03358	-0.00287	0.13512	-0.00641	-5.23897	-0.43669	-8.61574	-10.45514	2.68375	20.73002	8.08332	-0.59711	-11.34675	-55.51241	0.01043	23.69171	0.00954	0.00435	-0.00268	-0.00054
287			2.86000	7.23545	-3.41672	2.35174	0.71833	-0.01219	0.03087	-0.00874	0.00114	-0.00626	0.00611	-0.00977	0.96426	3.95335	-8.36435	15.21465	0.20473	0.33065	-0.00402	-0.00171	-0.04518	-0.00112	-0.05332	5.61366	-12.65782	-0.29233	0.89574	0.03199	-0.00244	0.07375	-0.00322	-7.05495	-0.37825	-10.69092	-6.87496	1.73910	16.35946	4.43705	-0.14047	-5.99934	-55.48476	0.00925	23.67315	0.00963	0.00438	-0.00271	-0.00038
288			2.87000	7.24975	-3.34080	2.47181	0.71224	-0.01713	0.02843	-0.00909	0.00192	-0.00708	0.00652	-0.00977	0.96358	3.97314	-8.29616	15.07884	0.20848	0.32697	-0.00652	0.00192	-0.02177	-0.00135	-0.06084	5.58634	-12.62681	-0.29636	0.88658	0.02987	-0.00248	0.01151	-0.00013	-8.50280	-0.38189	-13.15399	-2.99046	0.73971	12.05217	0.75375	0.42120	-0.32374	-55.46735	0.01809	23.66412	0.00970	0.00445	-0.00275	-0.00022
289			2.88000	7.26560	-3.25338	2.61920	0.70330	-0.02494	0.02520	-0.00834	0.00298	-0.00757	0.00713	-0.00977	0.96336	3.97650	-8.27186	14.98148	0.21479	0.31956	-0.01006	0.00645	0.00173	-0.00135	-0.06342	5.59878	-12.65264	-0.30442	0.87478	0.02705	-0.00333	-0.04814	0.00261	-9.34803	-0.39113	-15.98763	1.03945	-0.40800	7.81700	-2.83119	1.13733	5.61890	-55.45933	0.03105	23.66134	0.00975	0.00455	-0.00277	-0.00007
290			2.89000	7.28170	-3.16163	2.79632	0.69387	-0.03400	0.02214	-0.00556	0.00384	-0.00769	0.00861	-0.00942	0.96387	3.96112	-8.29166	14.92316	0.22107	0.31380	-0.01397	0.01203	0.02285	-0.00088	-0.06252	5.64952	-12.73781	-0.30887	0.86890	0.02308	-0.00498	-0.10181	0.00449	-9.36937	-0.32118	-18.71603	4.85082	-1.77873	3.65285	-6.08065	1.96833	11.35850	-55.45875	0.04575	23.66112	0.00977	0.00465	-0.00277	0.00003
291			2.90000	7.29567	-3.07455	2.99821	0.68581	-0.04033	0.02205	-0.00040	0.00378	-0.00832	0.01211	-0.00911	0.96495	3.92538	-8.35010	14.90323	0.22899	0.31903	-0.01654	0.01839	0.03953	-0.00002	-0.05983	5.73329	-12.87624	-0.30799	0.88383	0.01920	-0.00704	-0.14508	0.00513	-8.50164	-0.09989	-20.58608	7.80011	-3.27444	0.16184	-8.53140	2.74915	15.62618	-55.46325	0.06132	23.66010	0.00976	0.00475	-0.00278	0.00010
292			2.91000	7.30471	-3.00021	3.21210	0.67987	-0.04224	0.02435	0.00663	0.00284	-0.00929	0.01568	-0.00878	0.96464	3.87069	-8.43318	14.91180	0.23510	0.32943	-0.01695	0.02458	0.04938	0.00054	-0.05796	5.83796	-13.04532	-0.30109	0.90541	0.01626	-0.00889	-0.16944	0.00471	-6.98779	0.29443	-21.06875	9.41844	-4.64835	-1.64109	-9.75836	3.27020	16.95868	-55.47105	0.07627	23.65576	0.00972	0.00481	-0.00277	0.00015
293			2.92000	7.30677	-2.94260	3.42257	0.67521	-0.04240	0.02619	0.01442	0.00174	-0.00949	0.01669	-0.00780	0.96404	3.80184	-8.52393	14.92854	0.23587	0.33232	-0.01601	0.02944	0.05142	0.00042	-0.05971	5.94809	-13.20982	-0.29087	0.91135	0.01435	-0.00985	-0.17073	0.00363	-5.29294	0.81527	-20.22851	9.94366	-5.63322	-1.15062	-9.86500	3.38067	14.84204	-55.48071	0.08911	23.64714	0.00965	0.00484	-0.00275	0.00017
294			2.93000	7.30118	-2.90070	3.61841	0.67364	-0.04395	0.02764	0.02151	0.00090	-0.00913	0.01595	-0.00561	0.96537	3.72503	-8.61210	14.92999	0.22894	0.32926	-0.01359	0.03178	0.04946	-0.00023	-0.06661	6.05294	-13.33652	-0.27681	0.90659	0.01426	-0.00930	-0.15711	0.00243	-3.81059	1.34431	-18.62085	10.00508	-6.01077	1.43210	-9.30808	3.02186	10.10051	-55.49155	0.09938	23.63431	0.00953	0.00483	-0.00271	0.00018
295			2.94000	7.28913	-2.87111	3.79558	0.67126	-0.04733	0.02760	0.02633	0.00033	-0.00817	0.01381	-0.00289	0.96634	3.64755	-8.69450	14.89735	0.21843	0.31921	-0.01136	0.03124	0.04551	-0.00095	-0.07751	6.14691	-13.40612	-0.26565	0.89126	0.01528	-0.00725	-0.13346	0.00107	-2.71278	1.73925	-16.80356	9.85936	-5.65558	5.24108	-8.27796	2.22788	4.33074	-55.50281	0.10681	23.61837	0.00938	0.00478	-0.00265	0.00018
296			2.95000	7.27310	-2.84981	3.95423	0.67075	-0.05103	0.02724	0.02839	0.00000	-0.00717	0.01106	-0.00039	0.96695	3.57742	-8.76916	14.82304	0.20571	0.30700	-0.00879	0.02763	0.03987	-0.00134	-0.08924	6.22464	-13.41723	-0.25721	0.87325	0.01781	-0.00390	-0.10113	-0.00037	-2.03048	1.93423	-15.01381	9.29300	-4.60756	9.12116	-6.64334	1.10573	-0.91190	-55.51319	0.11083	23.60143	0.00921	0.00471	-0.00259	0.00015
297			2.96000	7.25555	-2.83292	4.09512	0.67480	-0.05235	0.02762	0.02835	-0.00000	-0.00641	0.00846	0.00027	0.96901	3.52203	-8.83221	14.71163	0.19786	0.29800	-0.00613	0.02241	0.03275	-0.00127	-0.09748	6.27958	-13.38203	-0.25908	0.86294	0.02192	0.00030	-0.06231	-0.00189	-1.76747	1.97017	-13.24491	8.12839	-3.08678	12.15017	-4.39024	-0.18729	-4.71778	-55.52088	0.11066	23.58627	0.00901	0.00462	-0.00252	0.00008
298			2.97000	7.23803	-2.81626	4.21824	0.67917	-0.05273	0.02763	0.02688	0.00039	-0.00557	0.00540	-0.00035	0.96960	3.48577	-8.88026	14.57491	0.19318	0.28708	-0.00394	0.01627	0.02431	-0.00095	-0.09880	6.30721	-13.31761	-0.26572	0.84995	0.02607	0.00503	-0.02051	-0.00323	-1.94148	1.92080	-11.46385	6.50577	-1.38802	13.94312	-1.79896	-1.47215	-6.92401	-55.52382	0.10491	23.57607	0.00879	0.00452	-0.00245	-0.00001
299			2.98000	7.22143	-2.79543	4.32363	0.68433	-0.05281	0.02686	0.02434	0.00116	-0.00469	0.00249	-0.00112	0.96970	3.46968	-8.91224	14.42579	0.18802	0.27699	-0.00253	0.00979	0.01613	-0.00065	-0.09144	6.30699	-13.23934	-0.26883	0.83729	0.02891	0.00964	0.01887	-0.00396	-2.55534	1.80786	-9.79171	4.70753	0.26436	14.57627	0.78752	-2.61389	-7.75783	-55.52008	0.09554	23.56998	0.00856	0.00442	-0.00239	-0.00012
300			2.99000	7.20680	-2.76617	4.41367	0.68778	-0.05203	0.02627	0.02078	0.00221	-0.00406	0.00093	-0.00153	0.96953	3.47261	-8.92911	14.27475	0.18407	0.27291	-0.00184	0.00382	0.00919	-0.00047	-0.07504	6.28115	-13.15954	-0.26710	0.83387	0.03032	0.01350	0.05324	-0.00401	-3.56648	1.62905	-8.47792	2.97385	1.74100	14.37585	3.13070	-3.54143	-7.53685	-55.50768	0.08117	23.56959	0.00836	0.00433	-0.00233	-0.00024
301			3.00000	7.19499	-2.72504	4.49338	0.68877	-0.05087	0.02619	0.01689	0.00341	-0.00379	0.00123	-0.00088	0.96790	3.49212	-8.93302	14.12822	0.17852	0.27648	-0.00146	-0.00120	0.00369	-0.00036	-0.05018	6.23364	-13.08702	-0.25507	0.84122	0.03019	0.01597	0.08181	-0.00348	-4.90804	1.42649	-7.71309	1.49694	2.97040	13.77104	5.06519	-4.25309	-6.61524	-55.48680	0.06476	23.57462	0.00817	0.00423	-0.00229	-0.00033
302			3.01000	7.18606	-2.66911	4.56888	0.68811	-0.04940	0.02669	0.01361	0.00471	-0.00393	0.00228	-0.00006	0.96537	3.52484	-8.92713	13.98805	0.17387	0.28271	-0.00097	-0.00494	-0.00023	-0.00023	-0.01772	6.16960	-13.02679	-0.24049	0.85151	0.02980	0.01746	0.10337	-0.00274	-6.54946	1.26611	-7.60608	0.42882	3.93807	13.16716	6.49369	-4.79884	-5.32162	-55.46101	0.05307	23.58264	0.00803	0.00414	-0.00226	-0.00035
303			3.02000	7.17947	-2.59549	4.64730	0.68478	-0.05083	0.02707	0.01157	0.00641	-0.00440	0.00279	-0.00025	0.96164	3.56747	-8.91529	13.85238	0.17378	0.28193	-0.00057	-0.00757	-0.00228	-0.00013	0.02162	6.09450	-12.98092	-0.23415	0.85144	0.03013	0.01899	0.11592	-0.00201	-8.42624	1.19354	-8.20388	-0.16771	4.64944	12.78917	7.39586	-5.22507	-3.88550	-55.43652	0.05429	23.58921	0.00795	0.00405	-0.00226	-0.00029
304			3.03000	7.17422	-2.50251	4.73566	0.68071	-0.05420	0.02627	0.01166	0.00844	-0.00494	0.00274	-0.00105	0.95792	3.61653	-8.90125	13.71848	0.17592	0.27573	-0.00111	-0.00899	-0.00282	-0.00026	0.06703	6.01361	-12.94973	-0.23326	0.84265	0.03008	0.02045	0.12038	-0.00123	-10.31472	1.26916	-9.41158	-0.38588	5.01504	12.58522	7.84412	-5.51809	-2.40569	-55.41874	0.07570	23.58923	0.00793	0.00396	-0.00228	-0.00019
305			3.04000	7.16817	-2.39165	4.83904	0.68318	-0.05862	0.02400	0.01534	0.01049	-0.00526	0.00171	-0.00193	0.95845	3.66727	-8.88693	13.58605	0.17490	0.26573	-0.00205	-0.00857	-0.00298	-0.00046	0.11711	5.93085	-12.93343	-0.23191	0.82612	0.02961	0.02101	0.11901	-0.00042	-11.87574	1.59379	-10.98159	-0.44649	4.82143	12.27297	7.98994	-5.58008	-0.85241	-55.40912	0.12231	23.57814	0.00796	0.00388	-0.00231	-0.00010
306			3.05000	7.15777	-2.26781	4.95928	0.68746	-0.06565	0.02051	0.02340	0.01254	-0.00511	0.00053	-0.00304	0.96271	3.71276	-8.87196	13.45922	0.17549	0.25226	-0.00404	-0.00627	-0.00391	-0.00084	0.16913	5.84857	-12.93325	-0.23579	0.80560	0.02858	0.02062	0.11440	0.00046	-12.77755	2.22789	-12.61149	-0.60174	3.87122	11.50009	7.97461	-5.27351	0.86656	-55.40488	0.19059	23.55664	0.00803	0.00382	-0.00234	-0.00006
307			3.06000	7.13926	-2.13894	5.09523	0.69070	-0.07384	0.01727	0.03505	0.01389	-0.00472	0.00069	-0.00374	0.96613	3.74523	-8.85375	13.34598	0.17516	0.24220	-0.00620	-0.00203	-0.00608	-0.00110	0.21917	5.76808	-12.95162	-0.23780	0.78981	0.02711	0.01821	0.10861	0.00138	-12.76956	3.10608	-14.02804	-0.97978	2.12278	10.03034	7.85328	-4.50021	2.82109	-55.40036	0.27345	23.52506	0.00813	0.00379	-0.00236	-0.00012
308			3.07000	7.11020	-2.01498	5.24319	0.69093	-0.07920	0.01640	0.04808	0.01342	-0.00469	0.00314	-0.00429	0.96369	3.75739	-8.82999	13.25557	0.17410	0.24265	-0.00717	0.00374	-0.00922	-0.00095	0.26276	5.69077	-12.99141	-0.23602	0.78737	0.02630	0.01367	0.10203	0.00236	-11.76382	4.06938	-14.95495	-1.48405	-0.29931	7.82961	7.56550	-3.25188	4.96914	-55.38821	0.35448	23.48713	0.00824	0.00379	-0.00237	-0.00027
309			3.08000	7.07012	-1.90573	5.39656	0.69088	-0.07832	0.01879	0.06024	0.01079	-0.00534	0.00769	-0.00480	0.95668	3.74363	-8.80041	13.19592	0.17186	0.25810	-0.00622	0.01038	-0.01287	-0.00047	0.29571	5.61914	-13.05417	-0.22872	0.80485	0.02667	0.00746	0.09396	0.00342	-9.90662	4.94869	-15.15009	-1.89376	-3.14054	5.03010	7.01343	-1.61198	7.10790	-55.36199	0.41388	23.44744	0.00837	0.00382	-0.00237	-0.00051
310			3.09000	7.02043	-1.81829	5.54699	0.69190	-0.07620	0.02079	0.06963	0.00760	-0.00557	0.01057	-0.00562	0.95066	3.70097	-8.76734	13.17218	0.16950	0.26961	-0.00488	0.01696	-0.01535	-0.00007	0.31456	5.55626	-13.13851	-0.22408	0.81627	0.02718	0.00083	0.08092	0.00439	-7.58605	5.60361	-14.57293	-2.02858	-6.02141	1.93905	6.17876	0.22642	8.92475	-55.31826	0.43669	23.40921	0.00849	0.00386	-0.00236	-0.00079
311			3.10000	6.96409	-1.75481	5.68732	0.69378	-0.07495	0.02167	0.07494	0.00478	-0.00528	0.01058	-0.00583	0.94739	3.63073	-8.73427	13.18437	0.16409	0.27126	-0.00286	0.02212	-0.01575	0.00012	0.31789	5.50455	-13.23944	-0.21885	0.81312	0.02777	-0.00534	0.06481	0.00509	-5.33637	5.94328	-13.52846	-1.84929	-8.49230	-0.83010	5.20109	1.97360	10.11000	-55.25529	0.41673	23.37411	0.00858	0.00391	-0.00236	-0.00108
312			3.11000	6.90493	-1.71187	5.81560	0.69687	-0.07414	0.02260	0.07598	0.00275	-0.00504	0.00860	-0.00545	0.94666	3.53866	-8.70391	13.22381	0.15625	0.26692	0.00046	0.02498	-0.01470	-0.00003	0.30683	5.46379	-13.34908	-0.21364	0.80228	0.02933	-0.01004	0.05102	0.00559	-3.65459	5.95041	-12.57397	-1.47483	-10.16827	-2.48075	4.35274	3.33906	10.47633	-55.17295	0.35823	23.34280	0.00866	0.00396	-0.00236	-0.00136
313			3.12000	6.84661	-1.68191	5.93607	0.69986	-0.07430	0.02302	0.07343	0.00177	-0.00493	0.00551	-0.00413	0.94796	3.43404	-8.67650	13.27373	0.14586	0.25903	0.00402	0.02505	-0.01352	-0.00030	0.28491	5.43052	-13.45852	-0.20651	0.78769	0.03081	-0.01250	0.04358	0.00564	-2.84823	5.68742	-12.17846	-1.15495	-10.81650	-2.48568	3.88266	4.10618	10.00032	-55.07426	0.27486	23.31571	0.00876	0.00402	-0.00238	-0.00158
314			3.13000	6.79177	-1.65546	6.05627	0.70414	-0.07595	0.02319	0.06910	0.00193	-0.00508	0.00275	-0.00233	0.95079	3.32809	-8.64939	13.31477	0.13377	0.25231	0.00735	0.02257	-0.01355	-0.00035	0.25734	5.39935	-13.55934	-0.19794	0.77699	0.03207	-0.01243	0.04433	0.00521	-2.99643	5.29015	-12.42508	-1.15888	-10.39451	-0.91578	3.91836	4.15178	8.80982	-54.96625	0.18311	23.29342	0.00892	0.00406	-0.00244	-0.00168
315			3.14000	6.74124	-1.62331	6.18205	0.71139	-0.07722	0.02357	0.06509	0.00314	-0.00547	0.00117	-0.00077	0.95495	3.23194	-8.61825	13.33202	0.12214	0.25121	0.01023	0.01844	-0.01552	-0.00000	0.23048	5.36430	-13.64513	-0.19050	0.77582	0.03331	-0.01022	0.05277	0.00445	-3.98645	4.91960	-13.01868	-1.64801	-9.05532	1.62976	4.43222	3.49012	7.16885	-54.85804	0.09445	23.27582	0.00912	0.00410	-0.00252	-0.00164
316			3.15000	6.69423	-1.57797	6.31489	0.71760	-0.07916	0.02408	0.06207	0.00528	-0.00592	0.00013	-0.00050	0.95949	3.15445	-8.57873	13.31889	0.11735	0.24953	0.01234	0.01424	-0.01898	0.00065	0.21018	5.32079	-13.71276	-0.19457	0.77484	0.03515	-0.00695	0.06598	0.00361	-5.59010	4.66252	-13.59213	-2.61247	-7.07718	4.41597	5.27626	2.30461	5.43231	-54.75961	0.01483	23.26136	0.00934	0.00412	-0.00259	-0.00145
317			3.16000	6.64954	-1.51454	6.45315	0.72537	-0.08311	0.02372	0.05967	0.00823	-0.00612	-0.00084	-0.00080	0.96389	3.10125	-8.52792	13.27598	0.11255	0.24471	0.01384	0.00938	-0.02285	0.00141	0.20047	5.26629	-13.76303	-0.20032	0.76630	0.03684	-0.00259	0.07999	0.00281	-7.53382	4.45863	-14.01102	-3.86673	-4.71151	6.95172	6.24686	0.85505	3.95109	-54.68005	-0.05171	23.24749	0.00951	0.00415	-0.00264	-0.00112
318			3.17000	6.60732	-1.43103	6.59552	0.73163	-0.08807	0.02268	0.05606	0.01163	-0.00613	-0.00067	-0.00082	0.96790	3.07555	-8.46557	13.20690	0.10802	0.24238	0.01412	0.00442	-0.02645	0.00203	0.20337	5.20085	-13.79997	-0.20259	0.75915	0.03739	0.00220	0.09212	0.00220	-9.52504	4.16509	-14.44184	-5.11877	-2.16503	9.02052	7.11713	-0.60584	3.01624	-54.62533	-0.10158	23.23199	0.00962	0.00418	-0.00266	-0.00071
319			3.18000	6.56893	-1.32854	6.74367	0.73588	-0.09324	0.02193	0.05043	0.01498	-0.00630	0.00098	-0.00157	0.97093	3.07776	-8.39423	13.11667	0.10863	0.24379	0.01350	-0.00005	-0.02879	0.00236	0.21899	5.12700	-13.83032	-0.20870	0.75715	0.03767	0.00666	0.10012	0.00206	-11.30080	3.70327	-15.16117	-6.02445	0.29957	10.48689	7.69094	-1.84288	2.83598	-54.59542	-0.13210	23.21488	0.00965	0.00419	-0.00266	-0.00035
320			3.19000	6.53583	-1.21052	6.90174	0.73849	-0.09739	0.02155	0.04284	0.01752	-0.00664	0.00359	-0.00295	0.97192	3.10451	-8.31965	13.01181	0.11256	0.24834	0.01233	-0.00407	-0.02896	0.00236	0.24548	5.04907	-13.86238	-0.21581	0.75877	0.03764	0.01022	0.10191	0.00244	-12.59039	3.06825	-16.17013	-6.33118	2.42765	11.09976	7.81859	-2.68409	3.46389	-54.58438	-0.14304	23.19854	0.00964	0.00419	-0.00265	-0.00011
321			3.20000	6.50934	-1.08347	7.07128	0.73960	-0.09910	0.02229	0.03297	0.01835	-0.00722	0.00713	-0.00392	0.97024	3.15018	-8.24893	12.90266	0.11525	0.25841	0.01169	-0.00757	-0.02716	0.00217	0.27976	4.97276	-13.90408	-0.21441	0.76710	0.03745	0.01200	0.09711	0.00321	-13.04079	2.24547	-16.99642	-6.08190	4.12070	10.48803	7.43519	-3.06800	4.72611	-54.58194	-0.13710	23.18549	0.00962	0.00418	-0.00263	-0.00006
322			3.21000	6.49127	-0.95762	7.24681	0.74077	-0.09944	0.02330	0.02076	0.01723	-0.00754	0.01079	-0.00477	0.96714	3.20967	-8.18766	12.80350	0.11685	0.27028	0.01114	-0.01057	-0.02363	0.00174	0.31813	4.90353	-13.96029	-0.20746	0.77843	0.03677	0.01209	0.08578	0.00409	-12.39189	1.24779	-17.01590	-5.51201	5.40253	8.49020	6.58195	-3.05419	6.24443	-54.57767	-0.11970	23.17654	0.00960	0.00419	-0.00261	-0.00014
323			3.22000	6.48305	-0.84430	7.41721	0.74255	-0.09723	0.02464	0.00770	0.01428	-0.00742	0.01375	-0.00584	0.96342	3.27873	-8.13891	12.72824	0.11906	0.28187	0.01094	-0.01307	-0.01889	0.00116	0.35741	4.84577	-14.03133	-0.20016	0.78974	0.03623	0.01118	0.06960	0.00486	-10.74670	0.21397	-15.92400	-4.78776	6.23680	5.40034	5.40231	-2.77562	7.61028	-54.56480	-0.09678	23.17060	0.00958	0.00420	-0.00259	-0.00030
324			3.23000	6.48423	-0.75139	7.57084	0.74455	-0.09590	0.02535	-0.00335	0.01088	-0.00662	0.01484	-0.00756	0.95888	3.35218	-8.10406	12.68581	0.12243	0.28491	0.01092	-0.01464	-0.01302	0.00051	0.39516	4.80159	-14.11391	-0.19877	0.78986	0.03608	0.00994	0.05135	0.00539	-8.55026	-0.62423	-13.88424	-3.91993	6.48351	1.88011	4.14232	-2.33114	8.53389	-54.54144	-0.07425	23.16601	0.00956	0.00422	-0.00257	-0.00046
325			3.24000	6.49199	-0.68129	7.69991	0.74573	-0.09590	0.02547	-0.00978	0.00780	-0.00542	0.01437	-0.00913	0.95486	3.42295	-8.08354	12.67748	0.12575	0.28114	0.01104	-0.01466	-0.00700	-0.00009	0.42910	4.77011	-14.20268	-0.20017	0.78217	0.03605	0.00833	0.03591	0.00557	-6.34706	-1.07482	-11.38627	-2.90346	6.06644	-1.26824	3.08160	-1.79454	8.85123	-54.50985	-0.05802	23.16183	0.00952	0.00424	-0.00255	-0.00055
326			3.25000	6.50207	-0.63124	7.80274	0.74906	-0.09606	0.02526	-0.01101	0.00544	-0.00423	0.01288	-0.01013	0.95334	3.48424	-8.07612	12.69653	0.12619	0.27529	0.01157	-0.01288	-0.00200	-0.00052	0.45764	4.74766	-14.29126	-0.19917	0.77304	0.03608	0.00639	0.02733	0.00534	-4.58488	-1.11098	-8.99087	-1.85793	5.13977	-3.33581	2.47022	-1.25715	8.46152	-54.47552	-0.05279	23.15882	0.00947	0.00426	-0.00253	-0.00053
327			3.26000	6.51088	-0.59506	7.88300	0.75492	-0.09569	0.02520	-0.00852	0.00410	-0.00331	0.01129	-0.01098	0.95341	3.53251	-8.07836	12.72994	0.12465	0.27126	0.01247	-0.01019	0.00108	-0.00073	0.47993	4.72825	-14.37240	-0.19682	0.76841	0.03633	0.00460	0.02750	0.00468	-3.50980	-0.86405	-7.06215	-1.01825	4.03872	-3.97266	2.44379	-0.83929	7.34019	-54.44595	-0.06132	23.15993	0.00941	0.00426	-0.00252	-0.00039
328			3.27000	6.51651	-0.56536	7.94652	0.75999	-0.09515	0.02565	-0.00394	0.00385	-0.00276	0.01032	-0.01182	0.95335	3.56856	-8.08475	12.76347	0.12400	0.27034	0.01347	-0.00764	0.00179	-0.00065	0.49663	4.70543	-14.43915	-0.19636	0.77097	0.03695	0.00340	0.03574	0.00369	-3.17852	-0.47513	-5.74856	-0.58118	3.04943	-3.24149	2.95943	-0.63316	5.61843	-54.42842	-0.08304	23.16759	0.00934	0.00422	-0.00251	-0.00015
329			3.28000	6.51798	-0.53499	8.00007	0.76120	-0.09614	0.02570	0.00105	0.00466	-0.00249	0.00959	-0.01264	0.95231	3.59538	-8.08935	12.78484	0.12551	0.26830	0.01378	-0.00565	0.00034	-0.00027	0.50916	4.67414	-14.48667	-0.20031	0.77390	0.03741	0.00283	0.04945	0.00245	-3.54250	-0.07667	-5.09136	-0.58204	2.32457	-1.46517	3.85316	-0.62253	3.59701	-54.42729	-0.11492	23.18169	0.00924	0.00417	-0.00249	0.00012
330			3.29000	6.51589	-0.49758	8.05041	0.75987	-0.09644	0.02569	0.00391	0.00632	-0.00254	0.00890	-0.01316	0.95178	3.61702	-8.08756	12.78573	0.12845	0.26695	0.01382	-0.00446	-0.00264	0.00029	0.51889	4.63154	-14.51388	-0.20638	0.77747	0.03799	0.00258	0.06566	0.00124	-4.52211	0.14184	-5.06959	-0.95187	1.97516	0.93654	4.92097	-0.70385	1.64479	-54.44265	-0.15167	23.19882	0.00910	0.00410	-0.00246	0.00034
331			3.30000	6.51298	-0.44759	8.10398	0.75923	-0.09925	0.02430	0.00269	0.00904	-0.00282	0.00743	-0.01260	0.95287	3.63842	-8.07652	12.76165	0.12636	0.26100	0.01358	-0.00398	-0.00599	0.00093	0.52644	4.57703	-14.52327	-0.20723	0.77126	0.03799	0.00233	0.08043	0.00024	-6.11686	0.02616	-5.83165	-1.50021	2.05931	3.72250	5.97021	-0.77486	0.07813	-54.47005	-0.18914	23.21489	0.00895	0.00403	-0.00243	0.00046
332			3.31000	6.51274	-0.37879	8.17060	0.76105	-0.10316	0.02165	-0.00211	0.01279	-0.00331	0.00545	-0.01115	0.95622	3.66396	-8.05631	12.70841	0.11951	0.25288	0.01294	-0.00397	-0.00869	0.00157	0.53225	4.51197	-14.52005	-0.20233	0.75803	0.03729	0.00200	0.09148	-0.00034	-8.28775	-0.39881	-7.63803	-2.00966	2.48164	6.74309	6.85883	-0.78961	-0.85775	-54.50195	-0.22205	23.22227	0.00878	0.00392	-0.00241	0.00045
333			3.32000	6.51714	-0.28655	8.26187	0.76149	-0.10671	0.01910	-0.00785	0.01692	-0.00391	0.00478	-0.00998	0.95933	3.69578	-8.02834	12.62431	0.11558	0.24859	0.01157	-0.00432	-0.01106	0.00194	0.53685	4.43885	-14.51155	-0.19922	0.74988	0.03623	0.00166	0.09899	-0.00038	-10.67598	-0.92948	-10.27886	-2.49779	2.99525	9.41523	7.50440	-0.72148	-0.97350	-54.52847	-0.25258	23.21723	0.00862	0.00380	-0.00238	0.00029
334			3.33000	6.52553	-0.17162	8.38306	0.75803	-0.10992	0.01686	-0.01158	0.02053	-0.00435	0.00578	-0.00923	0.96020	3.73348	-7.99301	12.51761	0.11586	0.24852	0.00932	-0.00484	-0.01405	0.00179	0.54078	4.36082	-14.50671	-0.19823	0.74765	0.03465	0.00105	0.10295	0.00015	-12.71403	-1.32815	-13.03818	-3.16221	3.28496	10.80096	7.88234	-0.48544	-0.16483	-54.54098	-0.28787	23.20007	0.00848	0.00370	-0.00235	0.00005
335			3.34000	6.53537	-0.04030	8.53098	0.75105	-0.11162	0.01553	-0.01159	0.02261	-0.00465	0.00820	-0.00866	0.95909	3.77391	-7.94935	12.40668	0.11971	0.25352	0.00684	-0.00520	-0.01840	0.00124	0.54320	4.28102	-14.51504	-0.19795	0.75165	0.03291	-0.00042	0.10369	0.00116	-13.95184	-1.44213	-15.27722	-4.11359	3.05483	10.21494	8.00693	0.08352	1.56232	-54.53491	-0.32910	23.17059	0.00838	0.00364	-0.00231	-0.00023
336			3.35000	6.54338	0.09804	8.69773	0.74400	-0.11293	0.01473	-0.00742	0.02300	-0.00479	0.01115	-0.00829	0.95734	3.81136	-7.89643	12.31458	0.12439	0.26039	0.00459	-0.00485	-0.02378	0.00060	0.54126	4.20237	-14.54566	-0.19729	0.75660	0.03111	-0.00325	0.10084	0.00248	-14.22583	-1.20939	-16.71427	-5.24073	2.11020	7.51847	7.90026	1.11968	4.05843	-54.51023	-0.37558	23.13301	0.00832	0.00361	-0.00228	-0.00047
337			3.36000	6.54618	0.23398	8.87438	0.73997	-0.11344	0.01404	0.00091	0.02179	-0.00470	0.01392	-0.00789	0.95620	3.83836	-7.83501	12.26281	0.12699	0.26807	0.00278	-0.00312	-0.02905	0.00014	0.53093	4.12744	-14.60534	-0.19436	0.75997	0.02908	-0.00757	0.09440	0.00388	-13.65611	-0.61904	-17.38845	-6.22148	0.37723	3.15227	7.57595	2.66479	7.04477	-54.47057	-0.42510	23.09350	0.00834	0.00360	-0.00226	-0.00065
338			3.37000	6.54053	0.36042	9.05390	0.73640	-0.11492	0.01319	0.01322	0.01976	-0.00441	0.01630	-0.00788	0.95631	3.84635	-7.76869	12.26515	0.13191	0.27315	0.00093	0.00032	-0.03224	-0.00004	0.50761	4.05862	-14.69770	-0.19697	0.76027	0.02670	-0.01350	0.08454	0.00507	-12.52126	0.31386	-17.54983	-6.64968	-2.08224	-2.00573	7.03397	4.63611	10.17169	-54.42114	-0.47576	23.05774	0.00841	0.00360	-0.00226	-0.00076
339			3.38000	6.52340	0.47332	9.23250	0.73451	-0.11588	0.01292	0.02842	0.01698	-0.00421	0.01824	-0.00744	0.95769	3.82731	-7.70355	12.32454	0.13431	0.27811	0.00008	0.00555	-0.03242	-0.00001	0.46779	3.99811	-14.82241	-0.19675	0.75970	0.02448	-0.02010	0.07211	0.00595	-11.03186	1.50125	-17.33409	-6.28308	-5.04634	-7.17478	6.28897	6.82509	13.11327	-54.36750	-0.52577	23.02966	0.00854	0.00361	-0.00228	-0.00080
340			3.39000	6.49335	0.56968	9.40606	0.73479	-0.11577	0.01319	0.04379	0.01348	-0.00406	0.01967	-0.00664	0.96054	3.77589	-7.64622	12.43799	0.13378	0.28331	0.00025	0.01154	-0.02966	-0.00006	0.41001	3.94758	-14.97624	-0.19344	0.75952	0.02249	-0.02618	0.05830	0.00651	-9.19416	2.73023	-16.58270	-5.21677	-8.13227	-11.98891	5.39875	8.95594	15.65375	-54.31391	-0.57303	23.01150	0.00870	0.00363	-0.00232	-0.00080
341			3.40000	6.45186	0.64573	9.56778	0.73726	-0.11564	0.01334	0.05609	0.00936	-0.00368	0.02026	-0.00649	0.96381	3.69185	-7.60128	12.60016	0.13287	0.28507	0.00095	0.01716	-0.02443	-0.00029	0.33558	3.90780	-15.15419	-0.19445	0.75589	0.02081	-0.03178	0.04446	0.00677	-6.94152	3.74879	-15.11893	-3.73169	-10.89463	-16.18277	4.47217	10.74489	17.63235	-54.26265	-0.61555	23.00269	0.00889	0.00364	-0.00238	-0.00078
342			3.41000	6.40283	0.69739	9.71010	0.73902	-0.11408	0.01366	0.06309	0.00467	-0.00317	0.02032	-0.00627	0.96405	3.57971	-7.57102	12.80210	0.12931	0.28598	0.00225	0.02124	-0.01793	-0.00083	0.24823	3.87803	-15.34947	-0.19406	0.75106	0.01937	-0.03557	0.03278	0.00674	-4.33021	4.39674	-12.97583	-2.07156	-13.00095	-19.43801	3.64809	12.00238	18.88567	-54.21404	-0.65208	22.99976	0.00911	0.00366	-0.00246	-0.00076
343			3.42000	6.35096	0.72210	9.82700	0.73972	-0.11115	0.01494	0.06425	0.00003	-0.00270	0.02073	-0.00552	0.96222	3.44672	-7.55600	13.03170	0.12371	0.29072	0.00434	0.02328	-0.01116	-0.00176	0.15259	3.85609	-15.55363	-0.18950	0.75424	0.01841	-0.03667	0.02574	0.00651	-1.60399	4.62541	-10.38514	-0.42784	-14.25541	-21.43251	3.08620	12.62364	19.19609	-54.16655	-0.68217	22.99776	0.00937	0.00369	-0.00254	-0.00079
344			3.43000	6.30076	0.72061	9.91574	0.74087	-0.10738	0.01697	0.05976	-0.00376	-0.00219	0.02053	-0.00495	0.95862	3.30207	-7.55513	13.27350	0.11679	0.29465	0.00756	0.02314	-0.00461	-0.00312	0.05387	3.83789	-15.75559	-0.18520	0.75822	0.01860	-0.03575	0.02561	0.00630	0.82350	4.41682	-7.72346	1.00229	-14.50907	-21.83666	2.98505	12.54080	18.35579	-54.11701	-0.70651	22.99341	0.00964	0.00371	-0.00263	-0.00088
345			3.44000	6.25664	0.69846	9.97811	0.74088	-0.10412	0.01849	0.04938	-0.00604	-0.00159	0.01873	-0.00435	0.95541	3.15693	-7.56541	13.50884	0.10974	0.29259	0.01097	0.02099	0.00062	-0.00421	-0.04252	3.81705	-15.94285	-0.18295	0.75580	0.01930	-0.03326	0.03474	0.00584	2.49062	3.73036	-5.46578	1.99462	-13.61095	-20.32762	3.54109	11.74230	16.29645	-54.06218	-0.72514	22.98615	0.00993	0.00373	-0.00272	-0.00101
346			3.45000	6.22311	0.66536	10.02116	0.74259	-0.10225	0.01881	0.03333	-0.00664	-0.00115	0.01535	-0.00267	0.95545	3.02470	-7.58188	13.71582	0.09760	0.28563	0.01422	0.01610	0.00326	-0.00448	-0.13130	3.78549	-16.10316	-0.17362	0.74679	0.01978	-0.02787	0.05397	0.00488	3.12324	2.54609	-4.06609	2.31838	-11.45279	-16.69904	4.85578	10.27798	13.11427	-54.00111	-0.73637	22.97815	0.01024	0.00377	-0.00280	-0.00112
347			3.46000	6.20431	0.63205	10.05592	0.74665	-0.10158	0.01835	0.01277	-0.00577	-0.00107	0.01064	-0.00038	0.96023	2.92006	-7.59767	13.87174	0.08315	0.27447	0.01735	0.00990	0.00254	-0.00367	-0.20777	3.73489	-16.22615	-0.16094	0.73218	0.02058	-0.02113	0.08145	0.00363	2.73364	0.95429	-3.77436	1.79199	-8.11506	-11.15254	6.86633	8.29447	9.13277	-53.93696	-0.73831	22.97184	0.01054	0.00381	-0.00287	-0.00115
348			3.47000	6.20271	0.60782	10.09436	0.74989	-0.10431	0.01769	-0.00888	-0.00373	-0.00137	0.00609	0.00215	0.96838	2.85602	-7.60491	13.95922	0.07131	0.26088	0.01990	0.00423	-0.00126	-0.00169	-0.26859	3.65874	-16.30617	-0.15050	0.71687	0.02175	-0.01470	0.11361	0.00223	1.43905	-0.76602	-4.65731	0.44310	-4.01227	-4.34756	9.35011	6.03653	4.93755	-53.87603	-0.73084	22.96783	0.01081	0.00382	-0.00294	-0.00106
349			3.48000	6.21688	0.60087	10.14857	0.75147	-0.10764	0.01716	-0.02609	-0.00037	-0.00202	0.00327	0.00464	0.97655	2.83915	-7.59705	13.96988	0.06362	0.25223	0.02127	-0.00023	-0.00694	0.00100	-0.31219	3.55384	-16.34464	-0.14181	0.70956	0.02263	-0.00907	0.14732	0.00085	-0.67308	-2.19852	-6.64415	-1.42322	0.15700	2.77902	11.97833	3.80966	1.25389	-53.82457	-0.71663	22.96425	0.01101	0.00376	-0.00301	-0.00087
350			3.49000	6.24106	0.61856	10.22881	0.75005	-0.10928	0.01705	-0.03441	0.00404	-0.00291	0.00298	0.00628	0.98241	2.86718	-7.57075	13.90656	0.06340	0.25193	0.02111	-0.00372	-0.01375	0.00343	-0.33920	3.42107	-16.35048	-0.13769	0.71425	0.02283	-0.00487	0.17981	-0.00017	-3.35452	-3.00085	-9.30012	-3.45557	3.67422	9.07316	14.38167	1.96260	-1.28469	-53.78514	-0.70158	22.95849	0.01114	0.00364	-0.00306	-0.00068
351			3.50000	6.26735	0.66418	10.33813	0.74814	-0.11035	0.01729	-0.03318	0.00859	-0.00382	0.00472	0.00711	0.98692	2.93062	-7.52524	13.78543	0.06727	0.25749	0.02009	-0.00664	-0.02140	0.00484	-0.35315	3.26532	-16.33785	-0.13404	0.72547	0.02252	-0.00232	0.20683	-0.00057	-6.07707	-3.08288	-11.82601	-5.44496	6.03276	13.37313	16.24509	0.84499	-2.31318	-53.75478	-0.69438	22.94897	0.01121	0.00345	-0.00312	-0.00057
352			3.51000	6.28901	0.73488	10.47049	0.74925	-0.10980	0.01777	-0.02511	0.01224	-0.00456	0.00749	0.00719	0.99088	3.01598	-7.46149	13.63361	0.07129	0.26748	0.01896	-0.00854	-0.02963	0.00511	-0.36065	3.09419	-16.32317	-0.12728	0.73840	0.02199	-0.00193	0.22461	-0.00033	-8.28987	-2.60290	-13.59561	-7.22833	6.96327	15.02158	17.36697	0.77308	-1.75114	-53.72698	-0.70241	22.93501	0.01126	0.00322	-0.00317	-0.00059
353			3.52000	6.30213	0.82335	10.61623	0.75175	-0.10800	0.01792	-0.01378	0.01438	-0.00494	0.01029	0.00631	0.99410	3.10749	-7.38223	13.48080	0.07685	0.27738	0.01754	-0.00909	-0.03736	0.00441	-0.37138	2.91664	-16.32263	-0.12217	0.74699	0.02103	-0.00411	0.23032	0.00047	-9.70287	-1.82930	-14.52034	-8.58087	6.32657	14.11308	17.69994	2.01998	0.29787	-53.69485	-0.72848	22.91747	0.01130	0.00296	-0.00321	-0.00074
354			3.53000	6.30571	0.92113	10.76751	0.75503	-0.10787	0.01795	-0.00217	0.01530	-0.00506	0.01283	0.00473	0.99677	3.18777	-7.29180	13.35211	0.08310	0.28374	0.01642	-0.00752	-0.04332	0.00321	-0.39781	2.74104	-16.35114	-0.12021	0.74856	0.02008	-0.00918	0.22437	0.00169	-10.29055	-0.99618	-14.83631	-9.28309	4.04987	11.23646	17.35667	4.77740	3.64083	-53.65217	-0.76898	22.89983	0.01130	0.00268	-0.00325	-0.00103
355			3.54000	6.30053	1.02042	10.91951	0.75991	-0.10613	0.01927	0.00818	0.01484	-0.00542	0.01510	0.00274	1.00066	3.23859	-7.19513	13.26513	0.09106	0.29081	0.01674	-0.00314	-0.04767	0.00195	-0.45411	2.57387	-16.42168	-0.12311	0.75016	0.01999	-0.01776	0.21238	0.00332	-10.20848	-0.23214	-14.84159	-9.21281	0.17135	7.18812	16.59086	9.08637	8.00633	-53.59066	-0.81448	22.88801	0.01127	0.00239	-0.00326	-0.00153
356			3.55000	6.28798	1.11580	11.07049	0.76369	-0.10557	0.02147	0.01744	0.01375	-0.00599	0.01699	0.00214	1.00504	3.24282	-7.09675	13.22859	0.09488	0.29698	0.01849	0.00447	-0.05034	0.00053	-0.55442	2.41819	-16.54424	-0.12157	0.74972	0.02017	-0.02849	0.19878	0.00527	-9.68217	0.46403	-14.81489	-8.42066	-5.06385	2.79043	15.76238	14.74169	13.02118	-53.49716	-0.85096	22.88867	0.01115	0.00208	-0.00325	-0.00233
357			3.56000	6.26850	1.20382	11.22132	0.76494	-0.10672	0.02424	0.02693	0.01230	-0.00675	0.01875	0.00344	1.00783	3.18747	-6.99930	13.24296	0.09204	0.30286	0.02140	0.01327	-0.05235	-0.00115	-0.70986	2.27307	-16.72448	-0.11242	0.74868	0.02008	-0.03793	0.18980	0.00724	-8.86177	1.19211	-14.90053	-7.20952	-11.05772	-1.25125	15.28509	21.16315	18.15515	-53.35089	-0.85925	22.90829	0.01088	0.00176	-0.00319	-0.00356
358			3.57000	6.24129	1.28189	11.37317	0.76329	-0.10546	0.02737	0.03778	0.01018	-0.00762	0.02084	0.00564	1.00754	3.06882	-6.90232	13.30173	0.08706	0.31296	0.02456	0.02072	-0.05557	-0.00291	-0.92444	2.13301	-16.96131	-0.10261	0.75480	0.01886	-0.04485	0.19248	0.00846	-7.84857	2.04211	-15.07485	-6.04012	-16.75064	-4.29001	15.51514	27.35160	22.64505	-53.12143	-0.81322	22.95275	0.01043	0.00145	-0.00306	-0.00527
359			3.58000	6.20499	1.34849	11.52645	0.75919	-0.10243	0.03082	0.04982	0.00796	-0.00865	0.02293	0.00793	1.00333	2.89705	-6.80329	13.39029	0.08130	0.32446	0.02816	0.02498	-0.05966	-0.00422	-1.19144	1.98940	-17.24378	-0.09624	0.76433	0.01705	-0.04957	0.20802	0.00869	-6.85357	3.00043	-15.37326	-5.24514	-20.86942	-5.62343	16.56922	32.15948	25.65421	-52.76998	-0.68093	23.02638	0.00976	0.00120	-0.00286	-0.00740
360			3.59000	6.15884	1.40521	11.68320	0.75423	-0.09819	0.03426	0.06137	0.00633	-0.00993	0.02398	0.01017	0.99558	2.69501	-6.70052	13.48518	0.07264	0.33271	0.03255	0.02448	-0.06223	-0.00443	-1.49422	1.83352	-17.55217	-0.09144	0.76813	0.01558	-0.05114	0.23101	0.00830	-6.22993	3.91397	-16.03706	-4.78575	-22.44667	-4.64741	18.19542	34.83480	26.65359	-52.25070	-0.43094	23.13191	0.00892	0.00099	-0.00264	-0.00976
361			3.60000	6.10387	1.45758	11.84894	0.75115	-0.09514	0.03694	0.07003	0.00586	-0.01152	0.02329	0.01174	0.98768	2.49138	-6.59655	13.55711	0.06188	0.33255	0.03729	0.01998	-0.05956	-0.00270	-1.81253	1.66088	-17.86329	-0.09107	0.75964	0.01488	-0.05169	0.25126	0.00769	-6.28195	4.55226	-17.32601	-4.30611	-21.08725	-1.18652	19.83278	35.24566	25.62135	-51.51438	-0.04075	23.26991	0.00797	0.00085	-0.00241	-0.01207
362			3.61000	6.04317	1.51333	12.03124	0.75040	-0.09349	0.03846	0.07358	0.00657	-0.01331	0.02093	0.01241	0.98076	2.31439	-6.49921	13.57754	0.05016	0.32338	0.04167	0.01339	-0.04988	0.00148	-2.12717	1.47335	-18.15586	-0.09451	0.73864	0.01469	-0.05139	0.25998	0.00683	-7.06331	4.72902	-19.20771	-3.49230	-16.86151	4.43666	20.91375	33.61760	22.79951	-50.51536	0.49650	23.43685	0.00701	0.00084	-0.00219	-0.01405
363			3.62000	5.98129	1.57936	12.23511	0.74943	-0.09103	0.03930	0.07068	0.00790	-0.01505	0.01810	0.01280	0.97365	2.18917	-6.41846	13.52352	0.03840	0.31165	0.04517	0.00670	-0.03569	0.00785	-2.42163	1.27747	-18.41086	-0.09492	0.71432	0.01433	-0.04690	0.25729	0.00546	-8.27424	4.38084	-21.16173	-2.43386	-10.18502	11.50780	21.21722	30.30974	18.32358	-49.22229	1.16737	23.62429	0.00616	0.00095	-0.00200	-0.01558
364			3.63000	5.92331	1.65792	12.45756	0.74961	-0.08819	0.04000	0.06176	0.00912	-0.01621	0.01636	0.01256	0.96582	2.13622	-6.36055	13.38241	0.02824	0.30281	0.04765	0.00153	-0.02082	0.01524	-2.68328	1.07926	-18.60976	-0.09154	0.69601	0.01352	-0.03913	0.24878	0.00363	-9.34502	3.58571	-22.27511	-1.55079	-1.86302	18.84694	20.88087	25.83874	12.32774	-47.62615	1.93597	23.82256	0.00548	0.00113	-0.00185	-0.01670
365			3.64000	5.87384	1.74513	12.68492	0.74834	-0.08502	0.04076	0.04809	0.00961	-0.01626	0.01622	0.01100	0.95778	2.16751	-6.32602	13.15792	0.02688	0.29695	0.04870	-0.00209	-0.00739	0.02180	-2.90529	0.88257	-18.73710	-0.09461	0.68595	0.01204	-0.03367	0.23751	0.00164	-9.76686	2.50986	-21.82081	-1.09150	6.91382	25.11349	20.08297	20.94906	5.27527	-45.74606	2.74938	24.02649	0.00503	0.00132	-0.00171	-0.01761
366			3.65000	5.83623	1.83351	12.89922	0.74832	-0.08095	0.04079	0.03191	0.00916	-0.01488	0.01681	0.00878	0.94946	2.28203	-6.31247	12.86776	0.02859	0.29269	0.04834	-0.00568	0.00442	0.02610	-3.08841	0.69078	-18.78518	-0.09852	0.67650	0.01016	-0.02898	0.22131	0.00001	-9.42269	1.32054	-19.85448	-0.80335	14.76562	29.47298	18.88696	16.57668	-1.96096	-43.63251	3.55195	24.23895	0.00484	0.00152	-0.00161	-0.01861
367			3.66000	5.81212	1.91669	13.08771	0.74832	-0.07618	0.04090	0.01559	0.00807	-0.01283	0.01794	0.00633	0.94036	2.46372	-6.31841	12.53522	0.03233	0.29005	0.04749	-0.00927	0.01557	0.02806	-3.24207	0.50826	-18.75801	-0.10145	0.66753	0.00859	-0.02574	0.20011	-0.00101	-8.52008	0.18220	-16.99749	-0.15554	20.51798	31.68891	17.29802	13.50632	-8.37753	-41.36837	4.30014	24.46761	0.00496	0.00174	-0.00155	-0.01991
368			3.67000	5.80086	1.99068	13.24487	0.74591	-0.07128	0.04086	0.00165	0.00665	-0.01036	0.01955	0.00321	0.93144	2.68585	-6.34455	12.18452	0.04240	0.28847	0.04570	-0.01405	0.02685	0.02730	-3.38012	0.34018	-18.66976	-0.10982	0.66286	0.00629	-0.02602	0.17598	-0.00129	-7.24991	-0.72947	-13.65399	1.17439	23.62988	31.63165	15.38837	11.97128	-13.21874	-39.06412	4.96723	24.71702	0.00534	0.00203	-0.00153	-0.02129
369			3.68000	5.79999	2.05234	13.36609	0.74284	-0.06654	0.04082	-0.00857	0.00505	-0.00749	0.02106	-0.00046	0.92160	2.92006	-6.39272	11.84212	0.05448	0.28629	0.04375	-0.01837	0.03801	0.02442	-3.51490	0.19063	-18.54042	-0.12038	0.65945	0.00379	-0.02853	0.15053	-0.00098	-5.65637	-1.32158	-9.79894	3.08079	24.33318	29.19987	13.35828	11.61523	-16.15311	-36.84709	5.53585	24.98536	0.00595	0.00246	-0.00153	-0.02217
370			3.69000	5.80697	2.09836	13.44533	0.74130	-0.06341	0.04046	-0.01603	0.00343	-0.00418	0.02183	-0.00364	0.91171	3.14467	-6.46385	11.53371	0.06177	0.28186	0.04216	-0.01967	0.04764	0.02022	-3.65262	0.06090	-18.39050	-0.12467	0.65313	0.00163	-0.03030	0.12666	-0.00045	-3.75276	-1.66502	-5.41128	5.13400	23.38119	24.66288	11.50144	11.81980	-17.24638	-34.84930	5.98877	25.26704	0.00672	0.00304	-0.00149	-0.02177
371			3.70000	5.82072	2.12598	13.47760	0.74007	-0.06153	0.03941	-0.02266	0.00184	-0.00069	0.02135	-0.00689	0.90418	3.34830	-6.55599	11.27925	0.06933	0.27299	0.04055	-0.02018	0.05355	0.01520	-3.79375	-0.05144	-18.23775	-0.13067	0.64339	-0.00065	-0.03232	0.10820	0.00018	-1.66282	-1.92713	-0.73643	6.79297	21.62868	18.75623	10.11464	12.09189	-16.86872	-33.19498	6.31162	25.55561	0.00754	0.00370	-0.00140	-0.01926
372			3.71000	5.84146	2.13445	13.46190	0.74297	-0.05928	0.03735	-0.02947	0.00047	0.00232	0.01948	-0.01034	0.90150	3.52892	-6.66322	11.08875	0.07690	0.26160	0.03875	-0.02036	0.05483	0.01031	-3.93580	-0.15194	-18.09452	-0.13927	0.63227	-0.00337	-0.03443	0.09816	0.00083	0.25541	-2.21665	3.60749	7.69483	19.67351	12.66773	9.42792	12.21217	-15.58092	-31.98566	6.50125	25.84480	0.00826	0.00429	-0.00128	-0.01423
373			3.72000	5.86883	2.12779	13.40593	0.74823	-0.05824	0.03503	-0.03539	-0.00030	0.00412	0.01655	-0.01402	0.90189	3.68888	-6.77701	10.95791	0.08565	0.24638	0.03737	-0.02057	0.05122	0.00663	-4.07631	-0.24845	-17.96708	-0.15354	0.61807	-0.00567	-0.03753	0.09716	0.00124	1.47760	-2.51192	6.66065	7.80534	17.69844	7.78286	9.56158	12.22498	-13.89073	-31.28567	6.57194	26.12824	0.00877	0.00474	-0.00116	-0.00718
374			3.73000	5.90061	2.11487	13.32831	0.75333	-0.05894	0.03242	-0.03889	-0.00033	0.00437	0.01327	-0.01889	0.90360	3.83009	-6.88791	10.86892	0.10071	0.22677	0.03585	-0.02147	0.04350	0.00444	-4.21489	-0.34945	-17.85777	-0.18261	0.60112	-0.00809	-0.04438	0.10406	0.00151	1.67590	-2.73876	7.62976	7.26867	15.58389	4.95918	10.47074	12.33032	-12.02284	-31.11125	6.55708	26.39886	0.00901	0.00501	-0.00109	0.00062
375			3.74000	5.93365	2.10545	13.25282	0.75977	-0.05873	0.03058	-0.03976	0.00017	0.00344	0.01114	-0.02319	0.90605	3.95195	-6.98694	10.80058	0.11438	0.21301	0.03465	-0.02057	0.03479	0.00353	-4.35355	-0.46202	-17.76875	-0.20935	0.59145	-0.01063	-0.05165	0.11729	0.00159	1.01753	-2.85730	6.42963	6.22201	13.14597	4.03410	11.88787	12.76712	-9.90013	-31.42343	6.50386	26.64711	0.00900	0.00512	-0.00111	0.00757
376			3.75000	5.96532	2.10489	13.19969	0.76754	-0.05661	0.02983	-0.03890	0.00073	0.00185	0.01045	-0.02539	0.91087	4.05198	-7.06661	10.73863	0.12204	0.20854	0.03398	-0.01708	0.02624	0.00330	-4.49635	-0.58908	-17.70420	-0.22291	0.59095	-0.01320	-0.05745	0.13289	0.00138	0.03545	-2.88005	3.65594	4.82528	10.32590	4.15985	13.35444	13.69122	-7.35673	-32.12736	6.45498	26.86243	0.00882	0.00514	-0.00125	0.01243
377			3.76000	5.99438	2.11283	13.18040	0.77414	-0.05669	0.02922	-0.03735	0.00097	0.00003	0.01048	-0.02642	0.91863	4.12728	-7.12297	10.67852	0.12854	0.20463	0.03323	-0.01234	0.01734	0.00311	-4.64785	-0.72833	-17.66961	-0.23332	0.59033	-0.01599	-0.06436	0.14441	0.00081	-0.70564	-2.83703	0.22465	3.29046	7.23939	4.39570	14.39791	15.10478	-4.37958	-33.08266	6.42992	27.03754	0.00860	0.00513	-0.00147	0.01475
378			3.77000	6.02072	2.12418	13.19641	0.77966	-0.05758	0.02928	-0.03659	0.00062	-0.00152	0.01104	-0.02652	0.92696	4.17616	-7.15581	10.62384	0.13261	0.20188	0.03306	-0.00699	0.00906	0.00257	-4.81198	-0.87319	-17.66913	-0.23892	0.58874	-0.01839	-0.07160	0.14825	-0.00016	-0.79401	-2.79115	-2.84297	1.77622	4.12599	3.91450	14.69480	16.90896	-1.18027	-34.12780	6.42402	27.17041	0.00847	0.00516	-0.00172	0.01481
379			3.78000	6.04600	2.13132	13.23847	0.78630	-0.05640	0.02979	-0.03866	-0.00039	-0.00240	0.01169	-0.02552	0.93542	4.19924	-7.16781	10.58536	0.13126	0.20250	0.03345	-0.00199	0.00192	0.00131	-4.99180	-1.01503	-17.70358	-0.23528	0.58669	-0.02033	-0.07716	0.14357	-0.00136	-0.01974	-2.85848	-4.60442	0.36169	1.24431	2.09125	14.16218	18.97727	1.89095	-35.11151	6.42098	27.26266	0.00855	0.00525	-0.00196	0.01325
380			3.79000	6.07362	2.12598	13.28906	0.79220	-0.05356	0.03126	-0.04428	-0.00174	-0.00240	0.01262	-0.02365	0.94223	4.19920	-7.16338	10.57806	0.12690	0.20682	0.03457	0.00194	-0.00364	-0.00081	-5.18957	-1.14587	-17.76978	-0.22663	0.58668	-0.02189	-0.08148	0.13199	-0.00257	1.48416	-3.10447	-4.61077	-0.76956	-1.27460	-1.16580	12.91259	21.19316	4.46976	-35.92128	6.40431	27.31869	0.00888	0.00543	-0.00217	0.01070
381			3.80000	6.10666	2.10368	13.33005	0.79561	-0.04958	0.03321	-0.05162	-0.00285	-0.00153	0.01364	-0.02156	0.94612	4.17821	-7.14962	10.61375	0.12304	0.21284	0.03585	0.00516	-0.00664	-0.00353	-5.40692	-1.25957	-17.86111	-0.21948	0.58842	-0.02381	-0.08617	0.11555	-0.00369	3.19508	-3.45257	-3.08000	-1.25171	-3.45551	-5.22659	11.18263	23.39699	6.22930	-36.50079	6.35972	27.34520	0.00948	0.00567	-0.00237	0.00769
382			3.81000	6.14576	2.06621	13.34868	0.79858	-0.04590	0.03522	-0.05821	-0.00341	0.00014	0.01384	-0.02003	0.94957	4.13671	-7.13593	10.69415	0.12097	0.21518	0.03753	0.00807	-0.00626	-0.00643	-5.64378	-1.35315	-17.96764	-0.21823	0.58640	-0.02545	-0.09237	0.09607	-0.00441	4.60744	-3.76967	-0.38238	-0.90445	-5.26222	-9.23081	9.27243	25.31538	6.92334	-36.85427	6.27531	27.34752	0.01030	0.00589	-0.00256	0.00487
383			3.82000	6.19000	2.01858	13.33463	0.80246	-0.04170	0.03700	-0.06311	-0.00342	0.00264	0.01335	-0.01860	0.95376	4.07692	-7.13051	10.81348	0.11788	0.21604	0.03941	0.00996	-0.00336	-0.00912	-5.89699	-1.42684	-18.07727	-0.21650	0.58363	-0.02705	-0.09633	0.07709	-0.00459	5.63574	-3.99233	3.36002	-0.02494	-6.41017	-12.60229	7.46724	26.54488	6.42953	-37.04068	6.14429	27.32910	0.01122	0.00601	-0.00278	0.00303
384			3.83000	6.23835	1.96404	13.27763	0.80609	-0.03833	0.03803	-0.06678	-0.00322	0.00580	0.01215	-0.01750	0.95719	4.00666	-7.13702	10.96193	0.11419	0.21338	0.04107	0.00976	0.00054	-0.01111	-6.15883	-1.48371	-18.17671	-0.21615	0.57804	-0.02864	-0.09721	0.06120	-0.00409	6.46450	-4.14682	7.95191	0.86599	-6.43040	-14.89934	6.04533	26.61808	4.76481	-37.15828	5.97003	27.29601	0.01210	0.00597	-0.00302	0.00304
385			3.84000	6.29048	1.90375	13.17114	0.80799	-0.03620	0.03835	-0.07037	-0.00305	0.00920	0.01082	-0.01690	0.95846	3.94028	-7.15512	11.12483	0.11167	0.20854	0.04211	0.00704	0.00426	-0.01186	-6.41690	-1.52988	-18.25307	-0.21863	0.57222	-0.03060	-0.09460	0.05069	-0.00293	7.23879	-4.31644	12.89614	1.41803	-4.99164	-15.73693	5.19617	25.27629	2.16934	-37.32094	5.76661	27.25918	0.01278	0.00573	-0.00329	0.00535
386			3.85000	6.34683	1.83778	13.01472	0.80930	-0.03474	0.03862	-0.07524	-0.00293	0.01244	0.00996	-0.01619	0.95750	3.89422	-7.18260	11.28466	0.10792	0.20553	0.04296	0.00218	0.00749	-0.01131	-6.65791	-1.57226	-18.29721	-0.21776	0.57000	-0.03240	-0.08645	0.04588	-0.00125	7.96941	-4.59351	17.54244	1.60529	-2.27746	-15.01424	4.91210	22.77524	-0.81525	-37.63122	5.55175	27.23250	0.01315	0.00534	-0.00356	0.00966
387			3.86000	6.40838	1.76671	12.81484	0.80893	-0.03367	0.03930	-0.08168	-0.00283	0.01526	0.00997	-0.01608	0.95491	3.87955	-7.21732	11.42531	0.10822	0.20509	0.04343	-0.00337	0.01043	-0.00961	-6.87332	-1.61628	-18.30769	-0.22039	0.57442	-0.03468	-0.07771	0.04543	0.00052	8.54660	-5.01833	21.29198	1.63875	1.03326	-12.99389	5.00980	19.80342	-3.48813	-38.15937	5.33757	27.22917	0.01315	0.00485	-0.00379	0.01491
388			3.87000	6.47580	1.69236	12.58312	0.80653	-0.03315	0.03976	-0.08880	-0.00272	0.01714	0.01056	-0.01661	0.95155	3.89837	-7.25794	11.53582	0.11358	0.20572	0.04295	-0.00886	0.01327	-0.00713	-7.06182	-1.66420	-18.29099	-0.22867	0.58356	-0.03799	-0.07075	0.04702	0.00201	8.84037	-5.54249	23.72912	1.76076	4.17883	-10.17769	5.22852	17.02105	-5.26580	-38.93291	5.12587	27.25819	0.01276	0.00431	-0.00394	0.01970
389			3.88000	6.54872	1.61751	12.33442	0.80420	-0.03318	0.03980	-0.09573	-0.00259	0.01772	0.01075	-0.01676	0.94866	3.94547	-7.30398	11.61159	0.11801	0.20501	0.04225	-0.01326	0.01601	-0.00448	-7.22649	-1.71527	-18.25887	-0.23482	0.59074	-0.04074	-0.06409	0.04836	0.00283	8.77108	-6.09276	24.56260	2.12448	6.67107	-7.02216	5.36422	14.79504	-5.89288	-39.93624	4.91020	27.32272	0.01204	0.00374	-0.00397	0.02280
390			3.89000	6.62624	1.54530	12.08622	0.80257	-0.03370	0.03972	-0.10179	-0.00245	0.01698	0.01025	-0.01653	0.94900	4.01245	-7.35556	11.65168	0.12316	0.20186	0.04166	-0.01623	0.01847	-0.00191	-7.37259	-1.76720	-18.22376	-0.24149	0.59589	-0.04290	-0.05903	0.04833	0.00287	8.34069	-6.61009	23.60109	2.73731	8.34350	-3.78578	5.31241	13.18625	-5.50800	-41.11575	4.68228	27.42040	0.01109	0.00313	-0.00391	0.02355
391			3.90000	6.70696	1.47831	11.85717	0.80353	-0.03466	0.03858	-0.10624	-0.00232	0.01465	0.00942	-0.01585	0.95245	4.09071	-7.41225	11.65706	0.12705	0.19797	0.04029	-0.01751	0.02029	0.00038	-7.50465	-1.81724	-18.19476	-0.24604	0.60106	-0.04562	-0.05461	0.04670	0.00238	7.62157	-7.00929	20.94304	3.43186	9.20872	-0.73376	5.05805	12.02489	-4.50622	-42.38871	4.43856	27.54427	0.01001	0.00248	-0.00377	0.02201
392			3.91000	6.78871	1.41831	11.66270							0.00920	-0.01542	0.95439	4.17283	-7.47196	11.63241							-7.62541	-1.86327	-18.17602							6.75688	-7.16986	17.14606	3.91277	9.32689	1.59577	4.64900	11.04418	-3.26797	-43.65565	4.18473	27.68340
393			3.92000	6.86841	1.36539	11.51020							0.00920	-0.01591	0.95485	4.25259	-7.53079	11.58992							-7.73502	-1.90409	-18.16838																-44.81717	3.93519	27.82527
[truncated: 29 more columns]
