# Supplementary material for: Analysis of the impact of different landing heights and lateralities on lower limb joint load based on statistical parametric mapping
Source: PLoS One. 2025 May 30;20(5):e0324656. doi: 10.1371/journal.pone.0324656 (PMC12124505; doi:10.1371/journal.pone.0324656)
Supplement: S1 File — (ZIP) [file pone.0324656.s001.zip › Original data/005/右前30.xlsx]

## Sheet: Sheet1
Var1	C__Users_dell_Documents_Qualisys_GAIT1214_Data_fanhuiyong_fanhu	C__Users_dell_Documents_Qualisys_GAIT1214_Data_fanhuiyong_fa_1	C__Users_dell_Documents_Qualisys_GAIT1214_Data_fanhuiyong_fa_2	C__Users_dell_Documents_Qualisys_GAIT1214_Data_fanhuiyong_fa_3	C__Users_dell_Documents_Qualisys_GAIT1214_Data_fanhuiyong_fa_4	C__Users_dell_Documents_Qualisys_GAIT1214_Data_fanhuiyong_fa_5	C__Users_dell_Documents_Qualisys_GAIT1214_Data_fanhuiyong_fa_6	C__Users_dell_Documents_Qualisys_GAIT1214_Data_fanhuiyong_fa_7	C__Users_dell_Documents_Qualisys_GAIT1214_Data_fanhuiyong_fa_8	C__Users_dell_Documents_Qualisys_GAIT1214_Data_fanhuiyong_fa_9	C__Users_dell_Documents_Qualisys_GAIT1214_Data_fanhuiyong_fa_10	C__Users_dell_Documents_Qualisys_GAIT1214_Data_fanhuiyong_fa_11	C__Users_dell_Documents_Qualisys_GAIT1214_Data_fanhuiyong_fa_12	C__Users_dell_Documents_Qualisys_GAIT1214_Data_fanhuiyong_fa_13	C__Users_dell_Documents_Qualisys_GAIT1214_Data_fanhuiyong_fa_14	C__Users_dell_Documents_Qualisys_GAIT1214_Data_fanhuiyong_fa_15	C__Users_dell_Documents_Qualisys_GAIT1214_Data_fanhuiyong_fa_16	C__Users_dell_Documents_Qualisys_GAIT1214_Data_fanhuiyong_fa_17	C__Users_dell_Documents_Qualisys_GAIT1214_Data_fanhuiyong_fa_18	C__Users_dell_Documents_Qualisys_GAIT1214_Data_fanhuiyong_fa_19	C__Users_dell_Documents_Qualisys_GAIT1214_Data_fanhuiyong_fa_20	C__Users_dell_Documents_Qualisys_GAIT1214_Data_fanhuiyong_fa_21	C__Users_dell_Documents_Qualisys_GAIT1214_Data_fanhuiyong_fa_22	C__Users_dell_Documents_Qualisys_GAIT1214_Data_fanhuiyong_fa_23	C__Users_dell_Documents_Qualisys_GAIT1214_Data_fanhuiyong_fa_24	C__Users_dell_Documents_Qualisys_GAIT1214_Data_fanhuiyong_fa_25	C__Users_dell_Documents_Qualisys_GAIT1214_Data_fanhuiyong_fa_26	C__Users_dell_Documents_Qualisys_GAIT1214_Data_fanhuiyong_fa_27	C__Users_dell_Documents_Qualisys_GAIT1214_Data_fanhuiyong_fa_28	C__Users_dell_Documents_Qualisys_GAIT1214_Data_fanhuiyong_fa_29	C__Users_dell_Documents_Qualisys_GAIT1214_Data_fanhuiyong_fa_30	C__Users_dell_Documents_Qualisys_GAIT1214_Data_fanhuiyong_fa_31	C__Users_dell_Documents_Qualisys_GAIT1214_Data_fanhuiyong_fa_32	C__Users_dell_Documents_Qualisys_GAIT1214_Data_fanhuiyong_fa_33	C__Users_dell_Documents_Qualisys_GAIT1214_Data_fanhuiyong_fa_34	C__Users_dell_Documents_Qualisys_GAIT1214_Data_fanhuiyong_fa_35	C__Users_dell_Documents_Qualisys_GAIT1214_Data_fanhuiyong_fa_36	C__Users_dell_Documents_Qualisys_GAIT1214_Data_fanhuiyong_fa_37	C__Users_dell_Documents_Qualisys_GAIT1214_Data_fanhuiyong_fa_38	C__Users_dell_Documents_Qualisys_GAIT1214_Data_fanhuiyong_fa_39	C__Users_dell_Documents_Qualisys_GAIT1214_Data_fanhuiyong_fa_40	C__Users_dell_Documents_Qualisys_GAIT1214_Data_fanhuiyong_fa_41	C__Users_dell_Documents_Qualisys_GAIT1214_Data_fanhuiyong_fa_42	C__Users_dell_Documents_Qualisys_GAIT1214_Data_fanhuiyong_fa_43	C__Users_dell_Documents_Qualisys_GAIT1214_Data_fanhuiyong_fa_44	C__Users_dell_Documents_Qualisys_GAIT1214_Data_fanhuiyong_fa_45	C__Users_dell_Documents_Qualisys_GAIT1214_Data_fanhuiyong_fa_46	C__Users_dell_Documents_Qualisys_GAIT1214_Data_fanhuiyong_fa_47	C__Users_dell_Documents_Qualisys_GAIT1214_Data_fanhuiyong_fa_48
	CD	ZD	TIME	Right Ankle Angles	Right Ankle Angles	Right Ankle Angles	Right Ankle Moment	Right Ankle Moment	Right Ankle Moment	Right Ankle Power	Right Ankle Power	Right Ankle Power	Right GRF	Right GRF	Right GRF	Right Knee Angles	Right Knee Angles	Right Knee Angles	Right Knee Moment	Right Knee Moment	Right Knee Moment	Right Knee Power	Right Knee Power	Right Knee Power	Right Hip Angles	Right Hip Angles	Right Hip Angles	Right Hip Moment	Right Hip Moment	Right Hip Moment	Right Hip Power	Right Hip Power	Right Hip Power	RANKLE	RANKLE	RANKLE	RKNEE	RKNEE	RKNEE	RHIP	RHIP	RHIP	Left Ankle Angles	Left Ankle Angles	Left Ankle Angles	Left Ankle Moment	Left Ankle Moment	Left Ankle Moment	Left Ankle Power
	EVENT_LABEL	EVENT_LABEL	FRAME_NUMBERS	LINK_MODEL_BASED	LINK_MODEL_BASED	LINK_MODEL_BASED	LINK_MODEL_BASED	LINK_MODEL_BASED	LINK_MODEL_BASED	LINK_MODEL_BASED	LINK_MODEL_BASED	LINK_MODEL_BASED	LINK_MODEL_BASED	LINK_MODEL_BASED	LINK_MODEL_BASED	LINK_MODEL_BASED	LINK_MODEL_BASED	LINK_MODEL_BASED	LINK_MODEL_BASED	LINK_MODEL_BASED	LINK_MODEL_BASED	LINK_MODEL_BASED	LINK_MODEL_BASED	LINK_MODEL_BASED	LINK_MODEL_BASED	LINK_MODEL_BASED	LINK_MODEL_BASED	LINK_MODEL_BASED	LINK_MODEL_BASED	LINK_MODEL_BASED	LINK_MODEL_BASED	LINK_MODEL_BASED	LINK_MODEL_BASED	LINK_MODEL_BASED	LINK_MODEL_BASED	LINK_MODEL_BASED	LINK_MODEL_BASED	LINK_MODEL_BASED	LINK_MODEL_BASED	LINK_MODEL_BASED	LINK_MODEL_BASED	LINK_MODEL_BASED	LINK_MODEL_BASED	LINK_MODEL_BASED	LINK_MODEL_BASED	LINK_MODEL_BASED	LINK_MODEL_BASED	LINK_MODEL_BASED	LINK_MODEL_BASED
	ORIGINAL	ORIGINAL	ORIGINAL	ORIGINAL	ORIGINAL	ORIGINAL	ORIGINAL	ORIGINAL	ORIGINAL	ORIGINAL	ORIGINAL	ORIGINAL	ORIGINAL	ORIGINAL	ORIGINAL	ORIGINAL	ORIGINAL	ORIGINAL	ORIGINAL	ORIGINAL	ORIGINAL	ORIGINAL	ORIGINAL	ORIGINAL	ORIGINAL	ORIGINAL	ORIGINAL	ORIGINAL	ORIGINAL	ORIGINAL	ORIGINAL	ORIGINAL	ORIGINAL	ORIGINAL	ORIGINAL	ORIGINAL	ORIGINAL	ORIGINAL	ORIGINAL	ORIGINAL	ORIGINAL	ORIGINAL	ORIGINAL	ORIGINAL	ORIGINAL	ORIGINAL	ORIGINAL	ORIGINAL	ORIGINAL
ITEM	X	X	X	X	Y	Z	X	Y	Z	X	Y	Z	X	Y	Z	X	Y	Z	X	Y	Z	X	Y	Z	X	Y	Z	X	Y	Z	X	Y	Z	X	Y	Z	X	Y	Z	X	Y	Z	X	Y	Z	X	Y	Z	X
1	0.44000	0.59000	0.00000	-14.20625	-3.18594	15.56356							-0.00000	0.00000	0.00000	-3.25707	-0.75983	-15.64664							22.12417	1.89198	-4.09732																8.45652	-10.07864	10.26318
2			0.01000	-14.26116	-3.15190	15.49594							-0.00000	0.00000	0.00000	-3.32261	-0.74110	-15.72119							21.94473	1.86823	-4.03883							5.08766	4.86393	-5.76434	3.06856	-6.73761	-6.61521	-3.49633	18.21208	4.70588	8.72815	-10.14078	10.13953
3			0.02000	-14.32651	-3.11782	15.43841	-0.01081	-0.00200	-0.00077	-0.00129	0.00007	-0.00008	-0.00000	0.00000	0.00000	-3.39170	-0.72506	-15.78667	0.05422	-0.00442	0.00131	0.00674	0.00013	-0.00013	21.75625	1.84649	-3.98978	-0.18120	-0.01660	0.00000	-0.06037	-0.00098	-0.00000	5.37627	5.88902	-4.42890	2.35928	-7.04063	-5.52325	-2.94146	19.07941	3.60653	9.00587	-10.20444	10.00644	-0.01006	-0.00036	-0.00063	0.00532
4			0.03000	-14.40370	-3.08507	15.39568	-0.01088	-0.00210	-0.00090	-0.00154	0.00008	-0.00006	-0.00000	0.00000	0.00000	-3.46350	-0.71403	-15.83635	0.05461	-0.00580	0.00154	0.00695	0.00010	-0.00011	21.56025	1.82890	-3.95531	-0.18041	-0.02060	-0.00168	-0.06226	-0.00083	0.00005	5.54620	6.97989	-2.74894	1.34634	-7.22443	-3.94686	-2.11966	19.76237	2.17025	9.28454	-10.26560	9.86287	-0.01011	-0.00031	-0.00051	0.00539
5			0.04000	-14.49213	-3.05538	15.36979	-0.01093	-0.00218	-0.00099	-0.00173	0.00008	-0.00004	-0.00000	0.00000	0.00000	-3.53655	-0.70942	-15.86616	0.05470	-0.00696	0.00173	0.00688	0.00004	-0.00006	21.35917	1.81734	-3.93788	-0.17847	-0.02283	-0.00279	-0.06279	-0.00042	0.00002	5.45082	7.89406	-1.05286	0.26864	-7.15541	-2.03356	-1.14263	20.15088	0.54766	9.56472	-10.31724	9.71138	-0.01017	-0.00026	-0.00038	0.00551
6			0.05000	-14.58741	-3.03125	15.35933	-0.01095	-0.00224	-0.00106	-0.00181	0.00007	-0.00002	-0.00000	0.00000	0.00000	-3.60714	-0.70985	-15.87351	0.05449	-0.00786	0.00188	0.00635	-0.00003	0.00001	21.15659	1.81235	-3.93921	-0.17520	-0.02370	-0.00353	-0.06165	0.00009	-0.00007	4.95620	8.35048	0.30738	-0.63417	-6.66464	0.09121	-0.14873	20.15825	-1.19776	9.85069	-10.35044	9.55632	-0.01023	-0.00022	-0.00027	0.00571
7			0.06000	-14.68245	-3.01494	15.35983	-0.01094	-0.00227	-0.00109	-0.00176	0.00005	-0.00000	-0.00000	0.00000	0.00000	-3.67026	-0.71295	-15.85798	0.05404	-0.00852	0.00199	0.00545	-0.00009	0.00009	20.95661	1.81337	-3.95999	-0.17148	-0.02414	-0.00427	-0.05923	0.00057	-0.00020	4.13775	8.25440	1.09539	-1.33189	-5.80477	2.12504	0.72461	19.78741	-2.91543	10.14808	-10.35690	9.40124	-0.01031	-0.00018	-0.00021	0.00601
8			0.07000	-14.77132	-3.00662	15.36531	-0.01089	-0.00230	-0.00111	-0.00161	0.00003	0.00001	-0.00000	0.00000	0.00000	-3.72338	-0.71817	-15.82292	0.05349	-0.00905	0.00208	0.00446	-0.00015	0.00015	20.76264	1.81885	-3.99849	-0.16876	-0.02488	-0.00520	-0.05630	0.00095	-0.00037	3.29537	7.72236	1.24311	-1.90415	-4.83438	3.70913	1.31472	19.11283	-4.42022	10.46245	-10.33201	9.24659	-0.01039	-0.00016	-0.00022	0.00641
9			0.08000	-14.85100	-3.00334	15.36974	-0.01079	-0.00232	-0.00112	-0.00141	0.00001	0.00000	-0.00000	0.00000	0.00000	-3.76694	-0.72611	-15.77440	0.05299	-0.00950	0.00218	0.00356	-0.00020	0.00020	20.57719	1.82570	-4.05121	-0.16791	-0.02611	-0.00629	-0.05342	0.00115	-0.00058	2.74359	6.92238	0.78798	-2.32203	-3.91333	4.71921	1.44502	18.22713	-5.63306	10.79984	-10.27626	9.09036	-0.01044	-0.00013	-0.00028	0.00693
10			0.09000	-14.92080	-3.00025	15.36765	-0.01061	-0.00234	-0.00116	-0.00121	0.00001	-0.00002	-0.00000	0.00000	0.00000	-3.80163	-0.73598	-15.71824	0.05250	-0.01002	0.00232	0.00271	-0.00025	0.00023	20.40177	1.82918	-4.11432	-0.16807	-0.02772	-0.00755	-0.05053	0.00107	-0.00082	2.66893	6.06019	-0.18516	-2.52332	-3.03026	5.26682	1.00540	17.22849	-6.49230	11.16630	-10.19420	8.92927	-0.01045	-0.00012	-0.00038	0.00752
11			0.10000	-14.98292	-2.99216	15.35442	-0.01039	-0.00238	-0.00124	-0.00110	0.00003	-0.00005	-0.00000	0.00000	0.00000	-3.82752	-0.74663	-15.65862	0.05202	-0.01061	0.00252	0.00193	-0.00028	0.00026	20.23687	1.82420	-4.18281	-0.16820	-0.02942	-0.00890	-0.04761	0.00068	-0.00104	3.14454	5.48880	-1.51726	-2.60533	-2.20732	5.47800	0.04936	16.22722	-6.82636	11.56626	-10.09355	8.75964	-0.01041	-0.00010	-0.00051	0.00815
12			0.11000	-15.04401	-2.97521	15.32716	-0.01014	-0.00242	-0.00134	-0.00113	0.00005	-0.00009	-0.00000	0.00000	0.00000	-3.84581	-0.75849	-15.59845	0.05154	-0.01122	0.00275	0.00134	-0.00033	0.00028	20.08173	1.80758	-4.24972	-0.16774	-0.03069	-0.01012	-0.04489	-0.00000	-0.00117	4.13757	5.60361	-2.96823	-2.72719	-1.55135	5.46483	-1.22295	15.35270	-6.46148	12.00151	-9.98429	8.57813	-0.01032	-0.00007	-0.00064	0.00875
13			0.12000	-15.11370	-2.94762	15.28528	-0.00989	-0.00248	-0.00147	-0.00132	0.00008	-0.00014	-0.00000	0.00000	0.00000	-3.85882	-0.77275	-15.53895	0.05106	-0.01182	0.00300	0.00096	-0.00040	0.00031	19.93415	1.77866	-4.30730	-0.16677	-0.03127	-0.01103	-0.04280	-0.00083	-0.00112	5.53659	6.60154	-4.29159	-2.92263	-1.13127	5.41580	-2.55140	14.73489	-5.38595	12.47235	-9.87617	8.38458	-0.01021	-0.00005	-0.00073	0.00931
14			0.13000	-15.20182	-2.90919	15.23040	-0.00967	-0.00256	-0.00162	-0.00165	0.00012	-0.00019	-0.00000	0.00000	0.00000	-3.86907	-0.78952	-15.47916	0.05056	-0.01244	0.00324	0.00077	-0.00047	0.00034	19.79071	1.73929	-4.34924	-0.16542	-0.03124	-0.01153	-0.04179	-0.00160	-0.00090	7.17979	8.38284	-5.24152	-3.10591	-0.90749	5.50816	-3.68788	14.50871	-3.74927	12.97867	-9.77643	8.18307	-0.01010	-0.00001	-0.00077	0.00983
15			0.14000	-15.31523	-2.86083	15.16700	-0.00948	-0.00263	-0.00175	-0.00205	0.00015	-0.00023	-0.00000	0.00000	0.00000	-3.87784	-0.80755	-15.41723	0.05005	-0.01304	0.00343	0.00057	-0.00050	0.00037	19.64658	1.69308	-4.37152	-0.16369	-0.03080	-0.01165	-0.04214	-0.00219	-0.00054	8.84233	10.58570	-5.57409	-3.15354	-0.70352	5.79212	-4.46675	14.77738	-1.74111	13.51981	-9.68881	7.98081	-0.00998	0.00003	-0.00076	0.01029
16			0.15000	-15.45557	-2.80451	15.10225	-0.00934	-0.00270	-0.00185	-0.00244	0.00019	-0.00024	-0.00000	0.00000	0.00000	-3.88389	-0.82461	-15.35189	0.04962	-0.01347	0.00352	0.00019	-0.00047	0.00040	19.49637	1.64449	-4.37206	-0.16153	-0.02982	-0.01130	-0.04372	-0.00253	-0.00011	10.33515	12.75540	-5.07156	-2.97270	-0.30487	6.14520	-4.83630	15.51676	0.51214	14.09269	-9.61321	7.78489	-0.00990	0.00006	-0.00071	0.01066
17			0.16000	-15.62006	-2.74209	15.04582	-0.00923	-0.00273	-0.00188	-0.00277	0.00024	-0.00021	-0.00000	0.00000	0.00000	-3.88416	-0.83854	-15.28419	0.04922	-0.01362	0.00347	-0.00043	-0.00039	0.00040	19.33580	1.59772	-4.34950	-0.15881	-0.02857	-0.01058	-0.04602	-0.00267	0.00033	11.67251	14.56028	-3.56933	-2.56842	0.37024	6.32531	-4.88063	16.58637	2.91918	14.69047	-9.54723	7.59909	-0.00986	0.00010	-0.00062	0.01094
18			0.17000	-15.80432	-2.67350	15.00884	-0.00915	-0.00270	-0.00184	-0.00305	0.00030	-0.00013	-0.00000	0.00000	0.00000	-3.87594	-0.84838	-15.21758	0.04888	-0.01326	0.00327	-0.00123	-0.00028	0.00036	19.16235	1.55526	-4.30325	-0.15593	-0.02689	-0.00939	-0.04847	-0.00267	0.00067	12.99024	15.85395	-1.00464	-2.00496	1.28133	6.12231	-4.78422	17.75692	5.29314	15.30385	-9.48844	7.42346	-0.00990	0.00014	-0.00049	0.01116
19			0.18000	-16.00377	-2.59758	15.00265	-0.00905	-0.00262	-0.00171	-0.00325	0.00037	-0.00003	-0.00000	0.00000	0.00000	-3.85724	-0.85399	-15.15694	0.04847	-0.01236	0.00293	-0.00219	-0.00016	0.00028	18.97647	1.51710	-4.23502	-0.15312	-0.02489	-0.00784	-0.05022	-0.00261	0.00083	14.36685	16.61719	2.54436	-1.33413	2.40930	5.44883	-4.75649	18.70113	7.31404	15.92593	-9.43407	7.25801	-0.01003	0.00017	-0.00030	0.01142
20			0.19000	-16.21422	-2.51304	15.03693	-0.00889	-0.00247	-0.00150	-0.00338	0.00044	0.00008	-0.00000	0.00000	0.00000	-3.82591	-0.85565	-15.10717	0.04793	-0.01094	0.00248	-0.00326	-0.00006	0.00018	18.78244	1.48067	-4.14986	-0.15023	-0.02265	-0.00610	-0.05041	-0.00255	0.00078	15.88430	17.04887	6.81574	-0.64945	3.73009	4.35359	-4.95331	19.10246	8.64815	16.55749	-9.37881	7.10805	-0.01023	0.00020	-0.00007	0.01185
21			0.20000	-16.43526	-2.41851	15.11748	-0.00864	-0.00226	-0.00123	-0.00353	0.00050	0.00015	-0.00000	0.00000	0.00000	-3.78059	-0.85472	-15.07181	0.04722	-0.00922	0.00200	-0.00431	-0.00001	0.00010	18.58731	1.44199	-4.05556	-0.14691	-0.02025	-0.00444	-0.04838	-0.00246	0.00059	17.69642	17.67410	11.33689	-0.11338	5.10030	2.96356	-5.41398	18.72124	9.12592	17.20860	-9.31384	6.98515	-0.01051	0.00022	0.00017	0.01257
22			0.21000	-16.67331	-2.31267	15.24363	-0.00831	-0.00203	-0.00094	-0.00376	0.00052	0.00017	-0.00000	0.00000	0.00000	-3.72215	-0.85384	-15.05255	0.04638	-0.00738	0.00155	-0.00514	-0.00002	0.00003	18.40035	1.39733	-3.96030	-0.14299	-0.01735	-0.00295	-0.04384	-0.00227	0.00037	19.89906	19.21970	15.45690	0.13687	6.28681	1.41968	-6.01835	17.41618	8.80988	17.89401	-9.22889	6.90040	-0.01085	0.00023	0.00037	0.01363
23			0.22000	-16.94185	-2.19578	15.40676	-0.00790	-0.00179	-0.00066	-0.00413	0.00052	0.00015	-0.00000	0.00000	0.00000	-3.65396	-0.85610	-15.04943	0.04535	-0.00569	0.00120	-0.00553	-0.00005	-0.00001	18.23146	1.34542	-3.87088	-0.13864	-0.01392	-0.00177	-0.03721	-0.00191	0.00019	22.42178	22.37318	18.47175	0.06450	7.02043	-0.11692	-6.57619	15.23461	7.90399	18.62744	-9.11482	6.85815	-0.01122	0.00022	0.00050	0.01498
24			0.23000	-17.25918	-2.07052	15.59058	-0.00745	-0.00157	-0.00045	-0.00465	0.00048	0.00011	-0.00000	0.00000	0.00000	-3.58218	-0.86382	-15.06067	0.04409	-0.00432	0.00101	-0.00530	-0.00007	-0.00003	18.08882	1.28698	-3.79191	-0.13463	-0.00993	-0.00086	-0.02969	-0.00139	0.00007	24.98094	27.51281	19.77781	-0.20114	7.01042	-1.41449	-6.96579	12.51011	6.64305	19.41729	-8.96311	6.85507	-0.01155	0.00020	0.00055	0.01646
25			0.24000	-17.64337	-1.94296	15.77316	-0.00697	-0.00141	-0.00031	-0.00523	0.00042	0.00007	-0.00000	0.00000	0.00000	-3.51561	-0.87624	-15.08206	0.04250	-0.00327	0.00098	-0.00433	-0.00006	-0.00004	17.97547	1.22386	-3.72591	-0.13160	-0.00519	-0.00004	-0.02293	-0.00072	0.00000	27.14026	34.48025	19.00198	-0.38197	6.00092	-2.15839	-7.13341	9.87885	5.28373	20.26377	-8.76458	6.88392	-0.01178	0.00017	0.00054	0.01777
26			0.25000	-18.10623	-1.82114	15.93028	-0.00652	-0.00131	-0.00026	-0.00578	0.00035	0.00004	-0.00000	0.00000	0.00000	-3.46483	-0.88871	-15.10649	0.04056	-0.00246	0.00107	-0.00265	-0.00004	-0.00004	17.88663	1.15851	-3.67275	-0.12949	-0.00010	0.00071	-0.01833	-0.00001	-0.00003	28.57615	42.61232	16.20194	-0.27275	3.88741	-2.08854	-7.04246	8.02874	4.13353	21.15752	-8.50894	6.93753	-0.01186	0.00013	0.00048	0.01861
27			0.26000	-18.65087	-1.71179	16.04187	-0.00609	-0.00127	-0.00028	-0.00623	0.00027	0.00002	-0.00000	0.00000	0.00000	-3.44021	-0.89540	-15.12528	0.03842	-0.00162	0.00120	-0.00058	-0.00000	-0.00003	17.81127	1.09419	-3.62934	-0.12727	0.00514	0.00153	-0.01630	0.00064	-0.00006	29.33162	51.01188	11.97172	0.04409	0.93057	-1.16977	-6.65836	7.26339	3.52902	22.08013	-8.18737	7.00881	-0.01175	0.00008	0.00040	0.01874
28			0.27000	-19.27277	-1.61647	16.09747	-0.00569	-0.00127	-0.00034	-0.00652	0.00021	-0.00000	-0.00000	0.00000	0.00000	-3.44721	-0.89366	-15.13041	0.03621	-0.00046	0.00132	0.00134	0.00000	0.00001	17.73820	1.03486	-3.58925	-0.12439	0.01013	0.00251	-0.01613	0.00116	-0.00010	29.86646	58.79917	7.20406	0.19760	-2.17283	0.49875	-6.01186	7.33348	3.71333	23.00686	-7.79592	7.08917	-0.01145	0.00004	0.00035	0.01810
29			0.28000	-19.96228	-1.52895	16.09783	-0.00527	-0.00128	-0.00042	-0.00658	0.00017	-0.00004	-0.00000	0.00000	0.00000	-3.48285	-0.88650	-15.11429	0.03395	0.00118	0.00136	0.00258	-0.00001	0.00007	17.66111	0.98379	-3.54443	-0.12109	0.01438	0.00374	-0.01669	0.00150	-0.00022	30.85485	65.21201	2.79411	-0.27006	-4.53009	2.93197	-5.26695	7.75392	4.64390	23.91266	-7.33828	7.16891	-0.01099	-0.00001	0.00034	0.01682
30			0.29000	-20.70583	-1.43550	16.05426	-0.00476	-0.00122	-0.00046	-0.00633	0.00016	-0.00007	-0.00000	0.00000	0.00000	-3.53533	-0.88158	-15.06768	0.03164	0.00353	0.00122	0.00281	0.00003	0.00014	17.57851	0.94159	-3.48862	-0.11752	0.01832	0.00547	-0.01708	0.00181	-0.00045	32.72549	69.75059	-0.41085	-1.57232	-5.39497	6.24273	-4.72370	8.12355	5.95186	24.77992	-6.82473	7.24356	-0.01046	-0.00005	0.00039	0.01527
31			0.30000	-21.48803	-1.32202	15.98776	-0.00419	-0.00102	-0.00038	-0.00581	0.00016	-0.00007	-0.00000	0.00000	0.00000	-3.58684	-0.88674	-14.98074	0.02955	0.00656	0.00086	0.00204	0.00022	0.00016	17.49248	0.90464	-3.42001	-0.11367	0.02230	0.00777	-0.01683	0.00227	-0.00079	35.21666	72.45667	-1.56074	-3.52148	-4.39662	10.34048	-4.72415	8.21555	7.10283	25.60432	-6.26822	7.32217	-0.00997	-0.00010	0.00045	0.01386
32			0.31000	-22.29552	-1.18472	15.92653	-0.00357	-0.00060	-0.00014	-0.00509	0.00012	-0.00002	-0.00000	0.00000	0.00000	-3.61784	-0.90667	-14.84724	0.02794	0.01012	0.00023	0.00053	0.00067	0.00006	17.40656	0.86535	-3.34193	-0.10952	0.02649	0.01050	-0.01593	0.00311	-0.00112	37.35707	74.07690	-0.02855	-5.72368	-1.70594	14.78027	-5.55850	8.02448	7.55023	26.39394	-5.68007	7.43054	-0.00967	-0.00013	0.00048	0.01291
33			0.32000	-23.12207	-1.03719	15.89878	-0.00292	0.00003	0.00025	-0.00427	-0.00001	0.00002	-0.00000	0.00000	0.00000	-3.61377	-0.94267	-14.66758	0.02677	0.01401	-0.00063	-0.00124	0.00137	-0.00021	17.32345	0.81297	-3.26272	-0.10528	0.03098	0.01348	-0.01492	0.00455	-0.00118	37.87865	75.88523	4.18711	-7.84664	1.87295	18.89984	-7.42280	7.81116	6.76775	27.16068	-5.06799	7.60419	-0.00967	-0.00016	0.00046	0.01246
34			0.33000	-23.97146	-0.90950	15.92328	-0.00223	0.00086	0.00080	-0.00337	-0.00017	-0.00001	-0.00000	0.00000	0.00000	-3.57139	-0.99415	-14.44914	0.02561	0.01791	-0.00165	-0.00272	0.00226	-0.00065	17.24204	0.73477	-3.19591	-0.10057	0.03585	0.01644	-0.01451	0.00681	-0.00060	35.72629	79.19843	10.37196	-9.65144	5.17204	21.93240	-10.39331	8.01264	4.34605	27.90877	-4.43889	7.87209	-0.00996	-0.00020	0.00038	0.01235
35			0.34000	-24.85619	-0.84125	16.00361	-0.00149	0.00181	0.00144	-0.00237	-0.00019	-0.00021	-0.00000	0.00000	0.00000	-3.50005	-1.05905	-14.20708	0.02357	0.02138	-0.00275	-0.00342	0.00313	-0.00114	17.15677	0.61756	-3.15825	-0.09407	0.04090	0.01902	-0.01495	0.01008	0.00089	30.37955	84.71844	17.39272	-10.83005	7.34057	22.98476	-14.44962	8.97543	0.27030	28.62881	-3.80315	8.24179	-0.01051	-0.00027	0.00024	0.01226
36			0.35000	-25.78965	-0.87152	16.12856	-0.00074	0.00274	0.00206	-0.00124	0.00012	-0.00059	-0.00000	0.00000	0.00000	-3.41425	-1.13300	-13.96643	0.01935	0.02400	-0.00379	-0.00315	0.00369	-0.00144	17.05965	0.44911	-3.16402	-0.08431	0.04568	0.02089	-0.01567	0.01444	0.00321	21.89324	91.88908	24.09115	-10.97273	8.45392	21.20395	-19.48748	10.71335	-4.94893	29.30046	-3.17902	8.69380	-0.01119	-0.00036	0.00006	0.01189
37			0.36000	-26.77287	-1.02996	16.27730	-0.00002	0.00349	0.00253	-0.00003	0.00083	-0.00104	-0.00000	0.00000	0.00000	-3.32237	-1.20895	-13.76052	0.01145	0.02536	-0.00457	-0.00203	0.00363	-0.00134	16.94418	0.21960	-3.22028	-0.06891	0.04948	0.02186	-0.01514	0.01974	0.00590	10.85552	98.63829	29.48634	-9.72054	9.52119	16.33636	-25.35844	12.87494	-10.56541	29.89934	-2.59274	9.18777	-0.01190	-0.00048	-0.00013	0.01097
38			0.37000	-27.78144	-1.32824	16.42557	0.00056	0.00382	0.00269	0.00098	0.00170	-0.00136	-0.00000	0.00000	0.00000	-3.21864	-1.27725	-13.62162	-0.00124	0.02485	-0.00489	0.00027	0.00276	-0.00078	16.80832	-0.07839	-3.32677	-0.04549	0.05103	0.02174	-0.01142	0.02526	0.00838	-1.59928	101.55217	32.86032	-6.89600	12.07188	9.17104	-31.95500	14.88945	-16.01303	30.40238	-2.07478	9.67474	-0.01256	-0.00064	-0.00032	0.00939
39			0.38000	-28.75584	-1.75314	16.55363	0.00085	0.00355	0.00242	0.00135	0.00220	-0.00138	-0.00000	0.00000	0.00000	-3.07979	-1.32587	-13.56976	-0.01898	0.02155	-0.00456	0.00588	0.00121	-0.00005	16.65590	-0.45113	-3.47914	-0.01327	0.04825	0.02023	-0.00358	0.02910	0.01003	-14.14750	96.14067	33.99965	-2.50437	17.83349	1.45536	-39.15524	16.16354	-21.10744	30.79008	-1.65399	10.11023	-0.01318	-0.00081	-0.00049	0.00715
40			0.39000	-29.59185	-2.26785	16.65604	0.00064	0.00257	0.00169	0.00077	0.00187	-0.00103	-0.00000	0.00000	0.00000	-2.86370	-1.34065	-13.60451	-0.04105	0.01441	-0.00346	0.02030	-0.00034	0.00039	16.49607	-0.90328	-3.67301	0.02671	0.03861	0.01692	0.00716	0.02769	0.01017	-26.05813	77.08334	33.33673	3.34151	28.56027	-4.43852	-46.61526	16.23607	-25.96530	31.04789	-1.34910	10.46647	-0.01377	-0.00100	-0.00059	0.00437
41			0.40000	-30.13144	-2.82169	16.74745	-0.00037	0.00089	0.00058	-0.00019	0.00066	-0.00036	-0.00000	0.00000	0.00000	-2.51002	-1.30528	-13.70002	-0.06577	0.00267	-0.00159	0.05255	-0.00034	0.00026	16.34168	-1.43483	-3.90616	0.07194	0.01941	0.01133	0.01726	0.01601	0.00796	-37.81480	38.78315	31.57185	10.45941	45.80579	-5.76449	-53.60184	14.80301	-30.79418	31.16964	-1.15941	10.73916	-0.01436	-0.00121	-0.00057	0.00127
42			0.41000	-30.16008	-3.36214	16.85785	-0.00256	-0.00129	-0.00077	0.00156	-0.00085	0.00049	-0.00000	0.00000	0.00000	-1.94361	-1.20215	-13.80096	-0.08989	-0.01344	0.00083	0.11176	0.00347	-0.00008	16.20826	-2.03687	-4.17882	0.11607	-0.01075	0.00322	0.02119	-0.00975	0.00257	-51.20023	-23.54640	28.80638	18.63550	70.54702	0.41791	-59.00290	11.76103	-35.74488	31.15908	-1.05986	10.94589	-0.01494	-0.00143	-0.00043	-0.00196
43			0.42000	-29.41778	-3.84350	17.01378	-0.00631	-0.00363	-0.00207	0.01378	-0.00185	0.00131	-0.00000	0.00000	0.00000	-1.08274	-1.01360	-13.82034	-0.10827	-0.03194	0.00324	0.19799	0.01323	0.00046	16.11156	-2.68835	-4.49301	0.14855	-0.04914	-0.00690	0.01439	-0.04628	-0.00607	-68.50879	-112.13796	23.50168	27.66786	102.77368	16.66063	-61.46509	7.21849	-40.61731	31.02607	-1.00871	11.11395	-0.01546	-0.00164	-0.00019	-0.00518
44			0.43000	-27.63501	-4.22624	17.20828	-0.01173	-0.00566	-0.00299	0.04893	-0.00192	0.00158	-0.00000	0.00000	0.00000	0.14950	-0.72637	-13.64660	-0.11360	-0.04900	0.00475	0.28754	0.02903	0.00269	16.06606	-3.35374	-4.84704	0.15259	-0.08757	-0.01787	-0.00221	-0.07952	-0.01656	-90.72311	-223.75946	12.03049	37.28589	141.17030	43.79005	-59.61164	1.31376	-44.39302	30.78065	-0.96300	11.26397	-0.01582	-0.00181	0.00006	-0.00827
45			0.44000	-24.61130	-4.47329	17.37184	0.14067	0.02361	-0.00076	-0.89443	0.00463	0.00019	0.00085	-0.09450	0.20251	1.81070	-0.34046	-13.16830	0.06726	-0.02905	-0.00360	-0.22188	0.02271	-0.00409	16.08578	-3.98277	-5.22543	-0.33846	-0.00898	-0.01854	0.05126	-0.00712	-0.01669	-115.60749	-345.79404	-9.89796	47.01883	182.96339	79.17038	-52.35431	-6.11495	-44.95997	30.43139	-0.89284	11.39766	-0.01589	-0.00188	0.00020	-0.01101
46			0.45000	-20.33757	-4.56527	17.36885	0.39995	0.04913	-0.03710	-3.33117	0.00613	-0.00936	-0.02317	-0.23037	0.51044	3.92369	0.12217	-12.31800	0.37559	-0.10322	0.01005	-1.52349	0.09951	0.01733	16.18893	-4.51320	-5.58730	-1.10026	-0.06767	-0.11442	0.35387	-0.04043	-0.08565	-137.65034	-455.14532	-43.49958	56.29051	224.22356	115.71029	-39.38144	-15.87056	-39.34798	29.99033	-0.78843	11.49526	-0.01555	-0.00180	0.00010	-0.01296
47			0.46000	-15.09267	-4.53758	17.04891	0.85198	0.16757	-0.02613	-8.19240	0.02448	-0.02313	-0.00963	-0.25647	0.85406	6.46548	0.62113	-11.12101	0.16733	0.09359	0.01726	-0.79173	-0.10488	0.03717	16.40524	-4.87996	-5.85954	-0.83333	0.21498	-0.02676	0.45372	0.07451	-0.01135	-150.93648	-525.81879	-83.11985	64.85175	261.21518	142.80881	-21.80072	-29.54199	-24.70679	29.47833	-0.66003	11.52266	-0.01468	-0.00156	-0.00033	-0.01363
48			0.47000	-9.39878	-4.49398	16.34847	1.41589	0.29735	0.03906	-14.08086	0.07159	0.05681	0.02383	-0.17066	1.17392	9.37520	1.12026	-9.72360	-0.47532	0.43244	0.04042	2.51606	-0.53513	0.09001	16.78312	-5.03160	-5.94285	0.35914	0.64261	0.17704	-0.30526	0.05526	-0.01507	-152.67401	-543.03723	-116.65647	72.89974	292.55637	149.62465	-2.28979	-49.13740	-0.00466	28.92650	-0.53001	11.44847	-0.01324	-0.00116	-0.00111	-0.01273
49			0.48000	-3.82818	-4.54913	15.36624	1.79834	0.31225	0.09507	-16.87226	0.10808	0.16694	0.06126	-0.23550	1.65990	12.58503	1.61278	-8.37369	-0.15639	0.76088	0.08132	0.90107	-0.98387	0.15072	17.38982	-4.94530	-5.73874	0.14335	1.26145	0.31474	-0.18155	-0.17561	-0.22871	-143.59027	-511.23090	-132.32527	80.01689	319.71814	130.86899	15.95304	-75.99852	32.12940	28.37444	-0.42222	11.26007	-0.01126	-0.00068	-0.00215	-0.01037
50			0.49000	1.19140	-4.74013	14.31765	2.05437	0.15334	0.15352	-16.91698	0.06006	0.26597	0.04253	-0.22486	2.72960	16.04368	2.11875	-7.32686	0.43722	0.99402	0.12385	-2.69191	-1.25519	0.14266	18.29832	-4.62816	-5.19666	0.62972	1.65677	0.44817	-1.12672	-0.51874	-0.61430	-126.05000	-448.11960	-127.52187	84.26054	343.92365	93.00497	30.83313	-108.87234	64.77021	27.86762	-0.35069	10.97269	-0.00884	-0.00019	-0.00331	-0.00708
51			0.50000	5.44517	-5.01060	13.38584	2.18591	-0.10039	0.20462	-14.96474	-0.03555	0.31140	-0.13401	-0.01691	3.73752	19.69992	2.65483	-6.70201	0.59803	0.63660	-0.00959	-3.84667	-0.73989	-0.00421	19.55092	-4.10782	-4.36107	2.59687	0.71313	0.38978	-6.06059	-0.32072	-0.71763	-103.69227	-372.50717	-111.17268	83.82922	361.90497	53.72454	41.73174	-141.71114	88.59013	27.45252	-0.31243	10.62959	-0.00615	0.00023	-0.00437	-0.00374
52			0.51000	8.88831	-5.28589	12.61006	2.02026	-0.14416	0.22338	-11.04508	-0.03951	0.29842	-0.19370	-0.06709	3.38280	23.45570	3.21343	-6.40076	1.16719	0.38248	-0.15572	-7.54063	-0.41074	-0.00534	21.10264	-3.43333	-3.38205	1.95398	0.18150	0.28738	-5.32221	-0.10187	-0.56955	-81.82383	-297.15213	-96.09173	79.64314	365.35641	31.28272	48.26943	-163.76125	95.58296	27.16615	-0.28899	10.29247	-0.00337	0.00054	-0.00511	-0.00125
53			0.52000	11.57490	-5.54514	11.91206	1.82199	-0.03329	0.21854	-7.71667	-0.00706	0.27884	-0.05891	-0.30970	2.56129	27.13242	3.76891	-6.17533	1.91328	0.70955	-0.02112	-11.68223	-0.76297	-0.00097	22.78598	-2.69043	-2.47322	-0.18816	0.93570	0.37723	0.52143	-0.60012	-0.64815	-65.16059	-228.81377	-88.18275	74.09162	345.91241	32.34393	49.88136	-164.49535	81.87939	27.02266	-0.25664	10.02053	-0.00070	0.00072	-0.00541	-0.00010
54			0.53000	13.60727	-5.81199	11.21832	1.79936	0.04705	0.22905	-5.76401	0.00901	0.28807	0.08244	-0.42073	2.17562	30.49362	4.27816	-5.79429	2.20305	1.15233	0.25181	-11.75688	-1.29937	0.08639	24.35182	-1.99787	-1.84714	-0.93858	1.84806	0.52281	2.25887	-1.27157	-0.56990	-54.21724	-170.92722	-82.72860	66.74995	301.99689	48.95427	47.27579	-140.80481	49.07342	27.00393	-0.20157	9.84389	0.00160	0.00079	-0.00525	-0.00006
55			0.54000	15.10843	-6.09355	10.55503	1.85491	0.05702	0.26000	-4.40118	0.01083	0.29038	0.14345	-0.41432	2.10337	33.32349	4.67146	-5.18516	2.23161	1.36736	0.42213	-9.53650	-1.48353	0.28819	25.57410	-1.46265	-1.65327	-0.67760	2.24640	0.58525	1.17554	-1.60433	-0.15557	-45.24135	-124.98324	-70.90396	54.13004	241.11076	65.42019	42.72786	-99.65775	5.42599	27.06631	-0.13154	9.75146	0.00336	0.00077	-0.00474	-0.00047
56			0.55000	16.20081	-6.35122	10.03141	1.89329	0.02702	0.28808	-3.24667	0.00471	0.22659	0.11994	-0.36894	2.10172	35.50022	4.87875	-4.46099	2.18465	1.29205	0.39600	-6.81780	-1.08954	0.34093	26.33902	-1.13032	-1.91927	-0.22262	2.03710	0.54211	0.21557	-1.46715	0.26807	-34.48082	-90.22444	-49.54669	34.81319	175.46132	68.85548	37.98815	-53.89642	-35.15303	27.16236	-0.07464	9.70055	0.00463	0.00070	-0.00403	-0.00077
57			0.56000	16.98398	-6.53273	9.73864	1.88651	0.00179	0.30118	-2.24107	0.00024	0.11124	0.07179	-0.31308	2.08375	37.01538	4.88271	-3.82110	2.09222	1.12421	0.30324	-4.30178	-0.50272	0.24226	26.66712	-0.97231	-2.52385	0.17312	1.67830	0.46648	-0.05336	-1.14748	0.44002	-21.86655	-63.71393	-24.51539	12.71987	115.45020	56.02848	33.06468	-15.23837	-58.66753	27.25661	-0.06605	9.63894	0.00558	0.00059	-0.00330	-0.00080
58			0.57000	17.52117	-6.61812	9.66759	1.83864	0.00138	0.30415	-1.38476	0.00011	0.01306	0.04775	-0.26982	2.02304	37.94438	4.73860	-3.41917	1.99348	1.02182	0.26357	-2.32378	-0.04534	0.14033	26.67060	-0.91166	-3.23594	0.37065	1.52841	0.42473	0.05460	-0.88900	0.40499	-10.33437	-41.87004	-5.25895	-5.31152	65.89505	32.05499	27.11721	10.78264	-57.57706	27.32616	-0.13380	9.52641	0.00631	0.00049	-0.00266	-0.00055
59			0.58000	17.84469	-6.63069	9.71752	1.78067	0.01511	0.29806	-0.68065	0.00036	-0.02638	0.03699	-0.24740	1.94667	38.39382	4.55031	-3.30600	1.92312	0.95715	0.25166	-0.85975	0.22431	0.03596	26.47884	-0.86476	-3.79954	0.37803	1.49046	0.40717	0.15820	-0.61472	0.22790	-2.54223	-22.17001	3.04093	-14.18906	26.18188	4.07682	19.66997	25.48202	-33.54947	27.35555	-0.28831	9.34900	0.00679	0.00037	-0.00210	-0.00006
60			0.59000	17.97137	-6.61302	9.77305	1.74046	0.03265	0.28317	-0.09988	-0.00040	-0.01536	0.01798	-0.23850	1.85542	38.45436	4.42740	-3.45660	1.82841	0.86286	0.21151	0.27035	0.30319	-0.06075	26.17956	-0.77399	-4.02079	0.29527	1.37005	0.38354	0.17304	-0.28295	-0.02735	1.19606	-3.72547	2.37931	-13.55390	-6.82805	-22.75106	11.41094	33.73883	3.96544	27.33438	-0.51369	9.11909	0.00696	0.00024	-0.00153	0.00058
61			0.60000	17.91681	-6.59811	9.77266	1.69909	0.05282	0.26867	0.39141	-0.00140	0.01043	0.00205	-0.23333	1.73489	38.18539	4.43838	-3.81576	1.67653	0.77661	0.16804	1.11347	0.27647	-0.11312	25.80661	-0.61698	-3.83021	0.18890	1.23290	0.36258	0.13601	-0.02661	-0.25819	2.44291	13.18482	-1.28737	-7.53365	-35.74237	-44.91610	4.32965	40.00399	41.82072	27.25672	-0.76869	8.86177	0.00687	0.00009	-0.00079	0.00124
62			0.61000	17.70142	-6.59770	9.72097	1.65063	0.07358	0.26037	0.79841	-0.00162	0.02517	-0.00096	-0.22742	1.60386	37.62636	4.58107	-4.31895	1.49326	0.73562	0.14836	1.67866	0.24102	-0.13826	25.36185	-0.39798	-3.29617	0.09669	1.16224	0.35301	0.08243	0.09767	-0.41063	3.03531	27.97635	-2.90638	-1.80604	-61.70518	-59.50835	0.69356	46.62094	68.38946	27.12118	-1.00169	8.59985	0.00662	-0.00005	0.00024	0.00184
63			0.62000	17.34944	-6.60776	9.65859	1.58831	0.09147	0.25691	1.11686	-0.00051	0.02102	0.00651	-0.21881	1.46977	36.81070	4.79081	-4.89545	1.29669	0.72738	0.14641	1.99026	0.23556	-0.14832	24.83808	-0.13492	-2.58352	0.02900	1.14448	0.34986	0.02873	0.09424	-0.46172	4.00026	40.36027	-0.56454	-0.34605	-85.08813	-64.86156	1.57643	54.29657	77.54260	26.93056	-1.17017	8.34773	0.00633	-0.00017	0.00155	0.00231
64			0.63000	16.88506	-6.61986	9.62888	1.51189	0.10794	0.25431	1.34464	0.00198	0.00037	0.01548	-0.20794	1.33408	35.77107	4.97912	-5.47471	1.09809	0.71953	0.14230	2.08213	0.26203	-0.13149	24.22956	0.14989	-1.88326	-0.02220	1.12033	0.34293	-0.02513	-0.01670	-0.40646	5.44079	50.40149	5.27919	-4.11851	-105.92702	-61.67215	6.34746	62.80459	69.54485	26.69291	-1.25062	8.11096	0.00607	-0.00024	0.00304	0.00264
65			0.64000	16.33082	-6.62911	9.66312	1.42131	0.12246	0.25011	1.48160	0.00623	-0.03055	0.02021	-0.19520	1.20503	34.54219	5.07307	-6.00084	0.91784	0.69426	0.12549	2.02089	0.30618	-0.09111	23.53739	0.43690	-1.35135	-0.06680	1.06026	0.32904	-0.08468	-0.17951	-0.27736	6.90481	58.27818	13.44151	-11.73513	-123.82354	-53.04000	13.25290	71.35938	49.33156	26.42289	-1.23888	7.88880	0.00587	-0.00026	0.00453	0.00278
66			0.65000	15.70808	-6.63757	9.78066	1.32144	0.13493	0.24274	1.53491	0.01297	-0.06580	0.02080	-0.18020	1.08787	33.16199	5.03834	-6.44721	0.76149	0.65286	0.10059	1.85927	0.35039	-0.05121	22.77094	0.71313	-1.07483	-0.10291	0.97501	0.30913	-0.14253	-0.32646	-0.12672	7.84222	64.10773	23.00796	-20.83108	-137.99205	-43.49182	20.27805	78.98381	23.82423	26.14161	-1.14867	7.67528	0.00574	-0.00022	0.00582	0.00271
67			0.66000	15.03814	-6.65257	9.99429	1.22785	0.14418	0.23436	1.52983	0.02274	-0.10174	0.02018	-0.15996	0.98652	31.67139	4.88203	-6.82534	0.60870	0.60570	0.07585	1.58603	0.38433	-0.02752	21.94682	0.97271	-1.06666	-0.09330	0.89120	0.28654	-0.13739	-0.42120	0.00084	7.85660	67.96345	33.40257	-29.19782	-147.56540	-37.59061	25.80447	84.77200	-0.44284	25.87443	-1.00697	7.46237	0.00573	-0.00015	0.00677	0.00244
68			0.67000	14.34205	-6.68496	10.31171	1.15148	0.15286	0.22889	1.49136	0.03643	-0.13688	0.02066	-0.13443	0.90226	30.11287	4.64215	-7.18256	0.44796	0.56613	0.05612	1.20431	0.40704	-0.01952	21.08705	1.21466	-1.28049	-0.02382	0.83108	0.26567	-0.03625	-0.46482	0.08459	6.58996	69.97108	43.90530	-35.20782	-152.00476	-38.42459	28.94040	88.14410	-18.93068	25.64581	-0.84618	7.24217	0.00586	-0.00008	0.00731	0.00202
69			0.68000	13.64013	-6.74958	10.73094	1.08848	0.16246	0.22580	1.42552	0.05502	-0.16746	0.02154	-0.11230	0.83269	28.52850	4.37247	-7.58430	0.31089	0.53555	0.03838	0.83740	0.41514	-0.01833	20.21479	1.43974	-1.63801	0.03726	0.78900	0.25015	0.05710	-0.46566	0.12652	3.69353	70.37913	53.34568	-37.98469	-151.42598	-46.54560	29.62264	89.00931	-29.84332	25.47161	-0.69564	7.00986	0.00610	-0.00001	0.00746	0.00152
70			0.69000	12.95054	-6.86392	11.23554	1.03363	0.16988	0.22386	1.33538	0.07706	-0.18796	0.02090	-0.09956	0.77516	26.95653	4.12478	-8.08982	0.22100	0.50556	0.01681	0.58191	0.40117	-0.01205	19.35074	1.64910	-2.05853	0.04047	0.74482	0.24163	0.06102	-0.43018	0.13917	-0.86935	69.57351	60.23020	-37.56968	-146.64748	-59.94911	28.51529	87.68401	-33.85867	25.35323	-0.57745	6.77093	0.00634	0.00003	0.00729	0.00104
71			0.70000	12.28745	-7.04260	11.79259	0.98505	0.17481	0.22350	1.22810	0.09941	-0.19404	0.01773	-0.09190	0.72933	25.42830	3.93453	-8.73164	0.16140	0.47358	-0.00819	0.40731	0.36616	0.00815	18.51112	1.84538	-2.48059	0.02097	0.69137	0.23723	0.03054	-0.37578	0.13409	-6.54375	67.97163	63.05463	-34.79717	-138.92407	-74.88544	26.67774	84.69687	-33.16048	25.27821	-0.50759	6.54871	0.00647	0.00004	0.00691	0.00069
72			0.71000	11.65997	-7.29042	12.35454	0.94835	0.17445	0.22252	1.11842	0.11549	-0.18099	0.01279	-0.08395	0.69653	23.96712	3.81372	-9.50373	0.10646	0.43954	-0.03135	0.25362	0.31708	0.03868	17.70760	2.03389	-2.87108	0.02692	0.63406	0.23173	0.03732	-0.32365	0.11962	-12.24026	65.82712	60.77307	-30.89105	-129.54578	-87.18511	25.13056	80.57067	-30.30508	25.22784	-0.49459	6.38053	0.00639	0.00004	0.00641	0.00049
73			0.72000	11.07298	-7.59796	12.86710	0.91943	0.17414	0.22008	1.00549	0.12396	-0.14927	0.00893	-0.07703	0.67021	22.58937	3.75302	-10.36373	0.05652	0.41607	-0.04586	0.12560	0.27099	0.06304	16.94860	2.22252	-3.22265	0.04573	0.59916	0.22638	0.05955	-0.29564	0.10425	-16.68226	63.07766	53.31734	-27.04154	-119.52253	-93.75740	24.53580	75.63815	-27.18689	25.18731	-0.53518	6.30147	0.00607	0.00003	0.00584	0.00040
74			0.73000	10.52941	-7.94161	13.28177	0.89776	0.17690	0.21534	0.88971	0.12459	-0.10445	0.00652	-0.07273	0.64845	21.30613	3.72935	-11.24900	0.01546	0.40625	-0.05088	0.03174	0.23457	0.07086	16.24148	2.42082	-3.54139	0.06497	0.59414	0.22160	0.07838	-0.29480	0.09083	-18.88618	59.34842	41.78449	-24.05882	-109.51035	-93.41212	25.02570	70.08172	-24.49894	25.15133	-0.61384	6.33256	0.00552	0.00002	0.00527	0.00032
75			0.74000	10.03356	-8.28904	13.56756	0.88228	0.17648	0.20633	0.76842	0.11247	-0.05551	0.00361	-0.07263	0.63252	20.12425	3.71616	-12.09482	-0.00718	0.39672	-0.05155	-0.01352	0.20190	0.06672	15.59205	2.63697	-3.83337	0.06680	0.59914	0.21662	0.07380	-0.30594	0.07816	-18.45905	54.11710	28.13804	-22.16725	-100.01501	-86.60453	26.16044	64.20546	-21.98739	25.12363	-0.70893	6.47698	0.00478	0.00001	0.00479	0.00018
76			0.75000	9.59320	-8.60576	13.71709	0.86973	0.17394	0.19418	0.63745	0.09012	-0.01284	-0.00077	-0.07685	0.62219	19.04465	3.69179	-12.84575	-0.00844	0.38418	-0.05090	-0.01454	0.17199	0.05609	15.00125	2.87323	-4.09772	0.04349	0.60519	0.21238	0.04376	-0.31587	0.06488	-15.53358	46.98722	14.48840	-21.11518	-91.54101	-74.61731	27.14450	58.50202	-19.10014	25.11302	-0.79749	6.71737	0.00393	-0.00000	0.00445	0.00002
77			0.76000	9.21898	-8.86037	13.74330	0.86654	0.17147	0.18077	0.50203	0.06154	0.01837	-0.00635	-0.08345	0.61990	18.06216	3.64296	-13.45896	-0.00040	0.37017	-0.04941	-0.00063	0.14428	0.04153	14.46393	3.12401	-4.32713	0.01216	0.61216	0.20864	0.01117	-0.31566	0.04997	-10.60435	37.96096	2.24848	-20.40021	-84.47306	-58.81036	27.18668	53.41026	-15.47923	25.12634	-0.86217	7.01580	0.00306	-0.00002	0.00427	-0.00011
78			0.77000	8.92093	-9.02905	13.66771	0.87809	0.16854	0.16844	0.36550	0.02949	0.03859	-0.01280	-0.08974	0.62840	17.16769	3.56535	-13.90228	0.00426	0.35426	-0.04872	0.00619	0.11615	0.02601	13.97120	3.37679	-4.51184	-0.00873	0.61624	0.20500	-0.00737	-0.29717	0.03373	-4.37906	27.51879	-8.07294	-19.39231	-78.88454	-40.50579	25.73971	49.04748	-11.15211	25.16241	-0.90093	7.32664	0.00219	-0.00005	0.00416	-0.00015
79			0.78000	8.70541	-9.09828	13.51239	0.90174	0.16638	0.15941	0.22685	-0.00263	0.05095	-0.01947	-0.09251	0.64463	16.35175	3.46412	-14.15621	-0.00705	0.33764	-0.04994	-0.00949	0.08579	0.01058	13.51506	3.61469	-4.64423	-0.00280	0.61316	0.20036	-0.00219	-0.25714	0.01768	2.34668	16.43079	-16.38457	-17.42219	-74.43810	-21.29328	22.62922	45.20840	-6.53816	25.21344	-0.92758	7.61112	0.00134	-0.00009	0.00406	-0.00012
80			0.79000	8.57443	-9.06613	13.29842	0.93259	0.16914	0.15497	0.08638	-0.03278	0.05841	-0.02286	-0.09140	0.66575	15.60753	3.35388	-14.21836	-0.03428	0.33574	-0.04948	-0.04253	0.05486	-0.00449	13.09099	3.82034	-4.72303	0.02718	0.62656	0.19671	0.01953	-0.20797	0.00395	8.70682	5.51360	-22.61874	-13.98698	-70.44876	-3.08610	18.08169	41.54455	-2.21021	25.26978	-0.96088	7.84259	0.00051	-0.00014	0.00394	-0.00005
81			0.80000	8.52642	-8.94306	13.04640	0.96210	0.17521	0.15510	-0.05253	-0.05921	0.06243	-0.01795	-0.08757	0.68927	14.93291	3.25542	-14.10698	-0.06604	0.36661	-0.04274	-0.07481	0.02119	-0.01451	12.69889	3.97987	-4.75312	0.06530	0.69161	0.19813	0.04274	-0.15966	-0.00665	13.76031	-4.48752	-26.59294	-9.03658	-66.12192	12.18679	12.68870	37.71327	1.38553	25.32387	-1.01445	8.00689	-0.00025	-0.00020	0.00376	0.00002
82			0.81000	8.55684	-8.75181	12.77843	0.99431	0.18147	0.15891	-0.18345	-0.07758	0.06255	-0.00846	-0.08291	0.71489	14.32975	3.18932	-13.85952	-0.09936	0.41280	-0.03537	-0.10094	-0.02178	-0.01797	12.34231	4.08678	-4.74378	0.10159	0.77279	0.20239	0.05929	-0.10184	-0.01399	16.56635	-12.94291	-27.90022	-3.09100	-60.87948	22.98240	7.32180	33.49561	3.94044	25.37132	-1.09454	8.10119	-0.00092	-0.00025	0.00351	0.00007
83			0.82000	8.65839	-8.52602	12.52127	1.03170	0.19165	0.16588	-0.30094	-0.08571	0.05705	0.00160	-0.07839	0.74504	13.80109	3.16970	-13.52754	-0.13271	0.46540	-0.03005	-0.11808	-0.07133	-0.01752	12.02682	4.14423	-4.70796	0.13399	0.84705	0.20733	0.06773	-0.04383	-0.01743	16.42844	-19.41964	-26.02480	2.91898	-54.53311	28.46160	2.93317	28.89628	5.19960	25.40931	-1.20170	8.13160	-0.00148	-0.00029	0.00322	0.00008
84			0.83000	8.82114	-8.30458	12.30636	1.07607	0.20096	0.17578	-0.39944	-0.07950	0.04422	0.01251	-0.07570	0.78999	13.34847	3.20042	-13.16792	-0.15215	0.52979	-0.02543	-0.11549	-0.12119	-0.01447	11.75720	4.16476	-4.66168	0.15035	0.93242	0.21665	0.06361	-0.00481	-0.01676	13.29049	-23.72571	-20.84016	7.95910	-47.28241	28.76713	0.32743	24.12948	5.00284	25.43498	-1.33389	8.10838	-0.00192	-0.00032	0.00290	0.00006
85			0.84000	9.03172	-8.12207	12.16312	1.12065	0.19987	0.18658	-0.47036	-0.05778	0.02374	0.02490	-0.07188	0.85596	12.97034	3.27424	-12.83146	-0.15625	0.60799	-0.01833	-0.09831	-0.16346	-0.00897	11.53578	4.16801	-4.62209	0.16785	1.04467	0.22886	0.05723	0.00026	-0.01166	7.92332	-25.90370	-13.11467	11.20937	-39.55667	25.14982	-0.06028	19.45449	3.40656	25.44531	-1.48604	8.04322	-0.00225	-0.00033	0.00256	0.00001
86			0.85000	9.27375	-7.99990	12.10838	1.15155	0.18633	0.19171	-0.50337	-0.02936	-0.00096	0.03477	-0.06598	0.93268	12.66298	3.37492	-12.55122	-0.14406	0.67943	-0.00771	-0.07261	-0.18338	-0.00293	11.36236	4.17608	-4.60422	0.18572	1.14972	0.23558	0.04870	-0.03953	-0.00251	1.69734	-26.18693	-4.49448	12.24126	-31.80610	19.64727	1.72824	15.04887	0.74699	25.43788	-1.64825	7.94694	-0.00246	-0.00033	0.00217	-0.00006
87			0.86000	9.52914	-7.94243	12.13952	1.15791	0.16016	0.18898	-0.49394	-0.00526	-0.02192	0.03688	-0.05828	1.01039	12.42201	3.48069	-12.33768	-0.11223	0.71937	0.00191	-0.04334	-0.16884	0.00053	11.23495	4.20897	-4.61782	0.19532	1.20240	0.23283	0.03680	-0.11963	0.00795	-3.96474	-24.90112	3.04476	11.06430	-24.39792	14.35077	5.20171	10.96001	-2.38814	25.41081	-1.80730	7.82954	-0.00258	-0.00033	0.00177	-0.00015
88			0.87000	9.78000	-7.94036	12.23442	1.15143	0.13030	0.18673	-0.45341	0.00814	-0.03355	0.03421	-0.04735	1.08350	12.24301	3.56925	-12.18174	-0.08403	0.74282	0.00771	-0.02335	-0.12829	0.00160	11.15089	4.28021	-4.66501	0.22699	1.23000	0.22697	0.02719	-0.21953	0.01642	-8.11404	-22.38617	7.80131	8.15268	-17.63317	10.74435	9.48954	7.16007	-5.24957	25.36353	-1.95259	7.70062	-0.00265	-0.00031	0.00140	-0.00024
89			0.88000	10.01048	-7.97779	12.35665	1.13865	0.10980	0.18643	-0.39335	0.01299	-0.03382	0.02893	-0.04031	1.14105	12.12072	3.62373	-12.06267	-0.04903	0.75878	0.00918	-0.00896	-0.07468	0.00164	11.10674	4.39353	-4.73913	0.23698	1.24805	0.22539	0.01366	-0.31284	0.02114	-10.40111	-18.97350	8.80846	4.33592	-11.79251	9.36245	13.48954	3.68112	-7.10816	25.29851	-2.07979	7.57039	-0.00271	-0.00029	0.00111	-0.00031
90			0.89000	10.20792	-8.03780	12.46487	1.10828	0.09414	0.18272	-0.31865	0.01267	-0.02274	0.02241	-0.03751	1.17257	12.04778	3.63665	-11.95800	-0.00197	0.75991	0.00966	-0.00021	-0.01994	0.00174	11.09726	4.54130	-4.82639	0.21301	1.25000	0.22477	0.00117	-0.37047	0.02088	-10.85841	-15.00677	6.21112	0.48392	-7.10649	9.68400	16.12951	0.70868	-7.49053	25.22213	-2.18879	7.44901	-0.00278	-0.00027	0.00091	-0.00036
91			0.90000	10.36361	-8.10447	12.52589	1.05716	0.08112	0.17534	-0.23749	0.00952	-0.00539	0.01799	-0.03377	1.18061	12.01383	3.61008	-11.85438	0.04271	0.75844	0.01381	0.00201	0.02502	0.00264	11.11402	4.70626	-4.90959	0.19174	1.25868	0.22235	-0.00619	-0.38050	0.01581	-9.70196	-10.87305	1.26008	-2.71519	-3.65953	10.46695	16.64983	-1.50265	-6.36856	25.14323	-2.27961	7.34624	-0.00288	-0.00025	0.00081	-0.00036
92			0.91000	10.47366	-8.16382	12.52418	0.99850	0.06934	0.16614	-0.16078	0.00533	0.01182	0.01401	-0.02806	1.17576	12.00684	3.55415	-11.75163	0.07586	0.75061	0.01927	0.00075	0.05355	0.00368	11.14643	4.86546	-4.97372	0.18928	1.26141	0.21668	-0.01008	-0.33348	0.00797	-7.33312	-6.94193	-4.37647	-4.75632	-1.40160	10.60410	14.76535	-2.79101	-4.17039	25.07027	-2.35100	7.27119	-0.00297	-0.00023	0.00082	-0.00033
93			0.92000	10.53885	-8.20594	12.46099	0.95903	0.06010	0.15646	-0.09604	0.00161	0.02521	0.00808	-0.02169	1.17336	12.01474	3.48453	-11.65671	0.08764	0.73302	0.02417	-0.00059	0.06185	0.00426	11.18364	4.99530	-5.00992	0.21449	1.24534	0.20612	-0.01232	-0.23545	0.00020	-4.38790	-3.41582	-9.46509	-5.38000	-0.32501	9.81470	10.76504	-3.13489	-1.57408	25.00944	-2.40327	7.23010	-0.00304	-0.00021	0.00095	-0.00028
94			0.93000	10.56302	-8.22779	12.34642	0.94931	0.05517	0.14665	-0.04180	-0.00105	0.03379	0.00107	-0.01970	1.17214	12.02534	3.41758	-11.57399	0.08588	0.70622	0.02737	-0.00013	0.05269	0.00417	11.21610	5.07776	-5.01701	0.23689	1.20968	0.19422	-0.01113	-0.11252	-0.00528	-1.58112	-0.29536	-13.38951	-4.76385	-0.53258	8.46675	5.52365	-2.63996	0.77237	24.96251	-2.44049	7.22332	-0.00308	-0.00021	0.00116	-0.00022
95			0.94000	10.55120	-8.23289	12.19466	0.95448	0.05255	0.13698	0.00704	-0.00270	0.03744	-0.00268	-0.02473	1.16286	12.02560	3.36451	-11.50328	0.08904	0.68095	0.03003	0.00247	0.03648	0.00376	11.23665	5.10590	-5.00006	0.22330	1.17736	0.18729	-0.00563	0.00283	-0.00831	0.62687	2.49631	-15.73151	-3.58671	-2.12485	6.79150	0.22728	-1.48840	2.50984	24.92730	-2.46862	7.24361	-0.00308	-0.00021	0.00146	-0.00017
96			0.95000	10.50846	-8.22729	12.02441	0.95632	0.05363	0.12651	0.05428	-0.00366	0.03567	-0.00004	-0.03494	1.14078	12.00109	3.32763	-11.44610	0.10437	0.67172	0.03628	0.00870	0.02586	0.00326	11.24048	5.08495	-4.96640	0.17195	1.17459	0.18621	0.00082	0.09218	-0.00995	2.24263	5.04669	-16.00957	-2.81666	-5.13498	4.46366	-4.04210	0.14209	3.64892	24.90002	-2.49140	7.27873	-0.00305	-0.00021	0.00181	-0.00014
97			0.96000	10.43817	-8.21488	11.85930	0.94651	0.05518	0.11520	0.10220	-0.00403	0.02904	0.00603	-0.04487	1.11034	11.93544	3.29993	-11.41147	0.12220	0.67071	0.04486	0.02039	0.02893	0.00169	11.22430	5.02962	-4.92215	0.11492	1.18485	0.18533	0.00466	0.14790	-0.01139	3.53276	7.47718	-13.99748	-3.20313	-9.54183	0.93751	-6.64284	2.12193	4.50793	24.87767	-2.50952	7.31507	-0.00298	-0.00022	0.00217	-0.00012
98			0.97000	10.34153	-8.19738	11.72211	0.93164	0.05320	0.10475	0.15115	-0.00366	0.02023	0.01170	-0.05075	1.08003	11.81171	3.27034	-11.41401	0.12803	0.66601	0.05206	0.03526	0.04576	-0.00174	11.18550	4.95834	-4.86912	0.08280	1.18657	0.18089	0.00663	0.16836	-0.01389	4.61207	9.90569	-10.24766	-4.79346	-15.16847	-3.87810	-7.53381	4.32889	5.56447	24.85834	-2.52304	7.34184	-0.00287	-0.00022	0.00254	-0.00010
99			0.98000	10.21883	-8.17718	11.62503	0.91344	0.05040	0.09633	0.19758	-0.00290	0.01218	0.01548	-0.05392	1.05316	11.61683	3.23065	-11.46511	0.12747	0.65707	0.05596	0.05075	0.06935	-0.00645	11.12236	4.88715	-4.80392	0.06267	1.17834	0.17580	0.00749	0.16312	-0.01857	5.36659	12.34040	-5.98994	-7.02101	-21.50228	-9.42330	-7.15995	6.54054	7.24044	24.84093	-2.53214	7.35420	-0.00273	-0.00022	0.00288	-0.00008
100			0.99000	10.07148	-8.15819	11.56624	0.89303	0.04802	0.08937	0.23625	-0.00201	0.00642	0.01514	-0.05332	1.03004	11.34684	3.17836	-11.56783	0.11521	0.63721	0.05580	0.05974	0.09066	-0.01095	11.03572	4.82598	-4.71923	0.06185	1.14630	0.16764	0.00952	0.14367	-0.02514	5.66862	14.64589	-2.40810	-9.22181	-27.71781	-14.90697	-6.11387	8.44144	9.71784	24.82538	-2.53593	7.35354	-0.00258	-0.00022	0.00320	-0.00006
101			1.00000	9.90285	-8.14447	11.53464	0.87049	0.04652	0.08379	0.26383	-0.00113	0.00317	0.01173	-0.04913	1.01016	11.00862	3.11486	-11.71790	0.09203	0.61066	0.05285	0.05710	0.10523	-0.01417	10.92950	4.77901	-4.60711	0.07844	1.09927	0.15760	0.01395	0.12229	-0.03241	5.56136	16.65167	-0.03146	-10.99249	-32.96644	-19.73306	-4.90603	9.73523	12.82510	24.81321	-2.53291	7.34479	-0.00244	-0.00021	0.00345	-0.00004
102			1.01000	9.71736	-8.13819	11.51822	0.84047	0.04313	0.07885	0.27864	-0.00037	0.00164	0.00763	-0.04291	0.99125	10.61744	3.04296	-11.90742	0.06862	0.58291	0.04886	0.04755	0.11256	-0.01594	10.81051	4.74543	-4.46280	0.09687	1.05179	0.14864	0.01824	0.10769	-0.03911	5.25128	18.25417	1.30002	-12.16886	-36.66503	-23.57433	-3.95480	10.23203	16.05379	24.80737	-2.52150	7.33443	-0.00231	-0.00019	0.00362	-0.00000
103			1.02000	9.51935	-8.13889	11.50923	0.80682	0.04002	0.07478	0.28318	0.00014	0.00087	0.00437	-0.03566	0.97194	10.19288	2.96602	-12.12662	0.04398	0.55972	0.04509	0.03219	0.11381	-0.01658	10.68729	4.72026	-4.28787	0.11680	1.01409	0.14179	0.02156	0.10281	-0.04391	4.95769	19.38963	2.08245	-12.67627	-38.59625	-26.22254	-3.50585	9.91186	18.70640	24.81096	-2.50012	7.32933	-0.00219	-0.00016	0.00369	0.00003
104			1.03000	9.31339	-8.14424	11.50561	0.77233	0.03804	0.07115	0.27920	0.00042	0.00003	0.00205	-0.02848	0.95226	9.75515	2.88805	-12.36393	0.01961	0.54119	0.04196	0.01449	0.10969	-0.01634	10.56843	4.69707	-4.09125	0.13521	0.98534	0.13681	0.02296	0.10473	-0.04561	4.77642	19.95946	2.86662	-12.51943	-38.87771	-27.51842	-3.55303	8.98171	20.08236	24.82507	-2.46748	7.33493	-0.00205	-0.00014	0.00367	0.00006
105			1.04000	9.10533	-8.15150	11.51086	0.74096	0.03605	0.06782	0.26841	0.00058	-0.00146	-0.00112	-0.02222	0.93767	9.32188	2.81272	-12.60638	-0.00069	0.52184	0.03833	-0.00050	0.10054	-0.01494	10.45999	4.67061	-3.88867	0.14846	0.95365	0.13278	0.02228	0.10758	-0.04317	4.66772	19.85423	4.14366	-11.81580	-37.86630	-27.41344	-3.94029	7.81300	19.65103	24.84703	-2.42284	7.35342	-0.00190	-0.00012	0.00357	0.00007
106			1.05000	8.90217	-8.15860	11.53308	0.71239	0.03326	0.06559	0.25173	0.00068	-0.00393	-0.00460	-0.01785	0.93187	8.90606	2.74272	-12.84113	-0.00990	0.50574	0.03398	-0.00679	0.08880	-0.01259	10.36462	4.63762	-3.70011	0.14907	0.92679	0.13186	0.01951	0.10876	-0.03714	4.56643	19.05004	6.26854	-10.72902	-36.04659	-26.05720	-4.50773	6.74728	17.20695	24.87024	-2.36664	7.38256	-0.00174	-0.00012	0.00343	0.00006
107			1.06000	8.71063	-8.16402	11.58298	0.69098	0.03018	0.06476	0.23266	0.00073	-0.00757	-0.00614	-0.01677	0.93493	8.51496	2.68001	-13.05753	-0.00679	0.50118	0.03019	-0.00436	0.07666	-0.01015	10.28234	4.59643	-3.54582	0.13120	0.92272	0.13635	0.01511	0.10952	-0.02811	4.48502	17.63416	9.37593	-9.36561	-33.87959	-23.78958	-5.17295	5.96159	12.92276	24.88673	-2.30162	7.41632	-0.00156	-0.00012	0.00331	0.00002
108			1.07000	8.53594	-8.16592	11.67113	0.66819	0.02548	0.06326	0.21058	0.00068	-0.01209	-0.00600	-0.01736	0.93823	8.15114	2.62687	-13.24867	0.00533	0.50187	0.02795	0.00318	0.06272	-0.00825	10.21206	4.54598	-3.44254	0.10253	0.93016	0.14210	0.01054	0.11073	-0.01525	4.51473	15.76388	13.39200	-7.73640	-31.64582	-21.10151	-5.99437	5.43686	7.31684	24.89075	-2.23346	7.44713	-0.00138	-0.00012	0.00325	-0.00001
109			1.08000	8.38121	-8.16178	11.80631	0.63928	0.01883	0.06102	0.18657	0.00049	-0.01701	-0.00604	-0.01638	0.94137	7.81465	2.58667	-13.41301	0.01826	0.50159	0.02664	0.01008	0.04599	-0.00687	10.15301	4.48399	-3.40013	0.08423	0.93530	0.14513	0.00776	0.11487	0.00009	4.75227	13.62420	18.13039	-5.83148	-29.40900	-18.63521	-7.10376	5.04373	1.22707	24.88072	-2.16797	7.46871	-0.00122	-0.00013	0.00328	-0.00004
110			1.09000	8.24744	-8.14877	11.99477	0.60917	0.01153	0.05837	0.16411	0.00025	-0.02183	-0.00737	-0.01340	0.95167	7.50471	2.56341	-13.55618	0.03003	0.50164	0.02619	0.01524	0.02751	-0.00620	10.10457	4.40730	-3.41838	0.08095	0.93950	0.14539	0.00656	0.12499	0.01440	5.22856	11.40493	23.27584	-3.72797	-27.08996	-17.07951	-8.50946	4.60999	-4.26719	24.85888	-2.10887	7.47681	-0.00108	-0.00014	0.00338	-0.00005
111			1.10000	8.13369	-8.12466	12.23842	0.58288	0.00141	0.05503	0.14553	0.00002	-0.02576	-0.00991	-0.00927	0.96910	7.22068	2.56016	-13.69067	0.03939	0.49870	0.02644	0.01822	0.00901	-0.00630	10.06672	4.31397	-3.48538	0.08840	0.93877	0.14296	0.00597	0.13962	0.02453	5.90299	9.28980	28.34445	-1.61589	-24.59873	-16.79532	-10.00977	3.99061	-8.25299	24.83064	-2.05819	7.47056	-0.00098	-0.00014	0.00351	-0.00005
112			1.11000	8.03739	-8.08825	12.53336	0.55845	-0.01340	0.04985	0.13020	-0.00005	-0.02747	-0.01293	-0.00578	0.98596	6.96239	2.57743	-13.82991	0.05103	0.48838	0.02763	0.02128	-0.00749	-0.00707	10.03956	4.20510	-3.58263	0.09029	0.92593	0.13802	0.00468	0.15381	0.02952	6.63153	7.42383	32.80988	0.31720	-21.95432	-17.44697	-11.34813	3.18427	-10.51736	24.80305	-2.01778	7.45335	-0.00089	-0.00014	0.00359	-0.00004
113			1.12000	7.95540	-8.04077	12.87065	0.52139	-0.03376	0.04270	0.11417	0.00012	-0.02630	-0.01377	-0.00191	0.99223	6.72992	2.61333	-13.98006	0.06956	0.47668	0.03072	0.02580	-0.02108	-0.00845	10.02266	4.08378	-3.69404	0.08387	0.91166	0.13202	0.00301	0.16489	0.03087	7.15342	5.88553	36.28850	1.99736	-19.28852	-18.18675	-12.34765	2.32801	-11.54456	24.78191	-1.98786	7.43291	-0.00081	-0.00013	0.00362	-0.00002
114			1.13000	7.88506	-7.98649	13.23867	0.47569	-0.05936	0.03478	0.09772	0.00030	-0.02295	-0.01149	0.00587	0.99159	6.52331	2.66482	-14.13755	0.07963	0.46994	0.03625	0.02594	-0.03236	-0.01026	10.01465	3.95433	-3.81099	0.10033	0.90680	0.12407	0.00232	0.17197	0.03021	7.22663	4.66619	38.65525	3.43147	-16.75551	-18.27951	-12.92396	1.63502	-12.03426	24.76988	-1.96548	7.41831	-0.00074	-0.00013	0.00359	-0.00001
115			1.14000	7.82497	-7.93126	13.62623	0.43625	-0.08053	0.02799	0.08295	-0.00007	-0.01923	-0.00688	0.01438	0.99443	6.34205	2.72863	-14.29352	0.08335	0.47789	0.04321	0.02354	-0.04278	-0.01197	10.01259	3.82122	-3.93161	0.12625	0.92398	0.11833	0.00206	0.17664	0.02972	6.76453	3.63465	40.10780	4.63758	-14.41811	-17.61995	-13.08113	1.29931	-12.45811	24.76599	-1.94534	7.41642	-0.00070	-0.00013	0.00351	-0.00000
116			1.15000	7.77586	-7.88027	14.02614	0.40780	-0.09975	0.02200	0.06977	-0.00126	-0.01551	-0.00256	0.01701	1.00237	6.18526	2.80191	-14.44200	0.10354	0.48688	0.04843	0.02495	-0.05132	-0.01296	10.01237	3.68852	-4.05689	0.11101	0.94298	0.11741	0.00189	0.17532	0.03024	5.86251	2.58660	41.07341	5.57994	-12.21799	-16.79120	-12.85067	1.40105	-12.84836	24.76660	-1.92302	7.42925	-0.00068	-0.00012	0.00341	-0.00000
117			1.16000	7.74003	-7.83634	14.43625	0.38670	-0.11680	0.01660	0.05729	-0.00317	-0.01194	0.00005	0.01531	1.00915	6.05159	2.88183	-14.58578	0.13343	0.48862	0.05131	0.02700	-0.05601	-0.01372	10.00949	3.56008	-4.18572	0.06861	0.94893	0.11790	0.00165	0.16647	0.03033	4.72387	1.41957	41.81970	6.15859	-10.09909	-16.50816	-12.26853	1.85254	-12.89383	24.76705	-1.89808	7.45292	-0.00068	-0.00011	0.00332	-0.00000
118			1.17000	7.71914	-7.80010	14.85488	0.36703	-0.13197	0.01340	0.04540	-0.00533	-0.00973	0.00175	0.01483	1.00910	5.93871	2.96489	-14.73329	0.15332	0.48518	0.05187	0.02575	-0.05568	-0.01440	10.00079	3.43931	-4.31276	0.04297	0.94506	0.11761	0.00148	0.15209	0.02891	3.58237	0.23756	42.10870	6.23232	-8.12561	-16.84829	-11.35785	2.46720	-12.33730	24.76251	-1.87348	7.48053	-0.00070	-0.00010	0.00329	-0.00001
119			1.18000	7.71213	-7.77050	15.27467	0.34823	-0.14148	0.01299	0.03527	-0.00680	-0.00928	0.00209	0.01846	1.00579	5.84344	3.04558	-14.88889	0.15306	0.48182	0.05090	0.02135	-0.04948	-0.01451	9.98489	3.32955	-4.43157	0.05634	0.93586	0.11552	0.00255	0.13241	0.02594	2.68567	-0.73669	41.32344	5.60229	-6.46035	-17.09490	-10.07363	3.08529	-11.27009	24.74940	-1.85346	7.50442	-0.00073	-0.00010	0.00332	-0.00002
120			1.19000	7.71480	-7.74493	15.68079	0.33583	-0.14926	0.01380	0.02808	-0.00694	-0.00933	0.00046	0.02372	1.00526	5.76221	3.11525	-15.04674	0.14148	0.47410	0.04897	0.01656	-0.03557	-0.01358	9.96206	3.23501	-4.53848	0.08894	0.91731	0.11174	0.00482	0.10559	0.02202	2.24999	-1.35002	39.01930	4.05950	-5.16655	-16.51312	-8.33433	3.57017	-9.92133	24.72595	-1.84097	7.51886	-0.00079	-0.00011	0.00340	-0.00004
121			1.20000	7.72167	-7.71941	16.05638	0.33838	-0.15319	0.01607	0.02408	-0.00532	-0.00988	-0.00187	0.02789	1.00856	5.69255	3.16303	-15.19681	0.12153	0.46603	0.04607	0.01193	-0.01460	-0.01174	9.93412	3.16057	-4.63150	0.12616	0.89792	0.10871	0.00741	0.07360	0.01787	2.35670	-1.64160	35.40324	1.58887	-4.07998	-15.13054	-6.15939	3.78504	-8.35235	24.69362	-1.83653	7.52225	-0.00088	-0.00011	0.00348	-0.00005
122			1.21000	7.72863	-7.68973	16.39076	0.34812	-0.15390	0.01714	0.02181	-0.00241	-0.00930	-0.00348	0.02849	1.00907	5.63384	3.17995	-15.33419	0.10741	0.45820	0.04404	0.00868	0.01108	-0.00997	9.90417	3.11001	-4.70803	0.14246	0.88124	0.10671	0.00835	0.03925	0.01360	2.88189	-1.74590	31.13744	-1.55630	-3.04212	-13.41123	-3.70114	3.71721	-6.60439	24.65666	-1.83793	7.51865	-0.00100	-0.00012	0.00353	-0.00006
123			1.22000	7.73345	-7.65354	16.68076	0.36079	-0.15203	0.01720	0.02064	0.00070	-0.00804	-0.00350	0.02435	1.00274	5.58546	3.16091	-15.45801	0.10585	0.45095	0.04229	0.00707	0.03763	-0.00814	9.87430	3.08517	-4.76681	0.12597	0.86911	0.10732	0.00716	0.00512	0.00991	3.51503	-1.67915	26.71718	-4.92135	-2.18422	-11.41106	-1.18913	3.54524	-4.97510	24.62047	-1.84047	7.51565	-0.00113	-0.00012	0.00352	-0.00007
124			1.23000	7.73438	-7.61242	16.92592	0.37161	-0.14911	0.01754	0.02047	0.00279	-0.00685	-0.00143	0.01837	0.99060	5.54472	3.10626	-15.56343	0.11078	0.44784	0.04048	0.00660	0.05939	-0.00592	9.84461	3.08520	-4.81131	0.09593	0.86667	0.11064	0.00543	-0.02395	0.00750	3.87643	-1.30063	22.24041	-7.74265	-1.82295	-8.73326	0.93714	3.47889	-3.88822	24.58898	-1.83893	7.52020	-0.00126	-0.00012	0.00346	-0.00006
125			1.24000	7.72924	-7.57211	17.12505	0.37543	-0.14590	0.01926	0.02137	0.00320	-0.00598	0.00146	0.01516	0.97591	5.50741	3.02583	-15.63969	0.11027	0.44869	0.03826	0.00676	0.07066	-0.00330	9.81390	3.10309	-4.84888	0.08434	0.87031	0.11428	0.00503	-0.04065	0.00649	3.72706	-0.47835	17.73447	-9.22071	-2.16422	-5.33244	2.12152	3.62892	-3.42537	24.56405	-1.83052	7.53596	-0.00137	-0.00013	0.00336	-0.00005
126			1.25000	7.71562	-7.53962	17.27814	0.37856	-0.14187	0.02190	0.02385	0.00218	-0.00510	0.00365	0.01379	0.96382	5.46842	2.93612	-15.67925	0.10405	0.45024	0.03554	0.00763	0.07046	-0.00093	9.78028	3.12685	-4.88464	0.08664	0.87569	0.11746	0.00585	-0.04235	0.00604	3.14757	0.73914	13.46318	-9.27066	-3.21976	-1.99397	2.27015	4.06047	-3.10864	24.54619	-1.81609	7.56304	-0.00147	-0.00013	0.00322	-0.00004
127			1.26000	7.69174	-7.51885	17.38932	0.38298	-0.13628	0.02482	0.02742	0.00055	-0.00411	0.00406	0.01143	0.95759	5.42101	2.85017	-15.68674	0.10259	0.45017	0.03188	0.00976	0.06369	0.00044	9.74028	3.14770	-4.91647	0.07941	0.87917	0.12122	0.00645	-0.03471	0.00466	2.41700	2.07844	9.82919	-8.55605	-4.77767	0.14614	1.89354	4.79466	-2.24097	24.53516	-1.79901	7.59766	-0.00155	-0.00013	0.00306	-0.00002
128			1.27000	7.65832	-7.50963	17.46707	0.39128	-0.13250	0.02717	0.03059	-0.00098	-0.00310	0.00212	0.00867	0.95929	5.35945	2.77320	-15.67870	0.10262	0.44408	0.02789	0.01241	0.05472	0.00065	9.69005	3.16401	-4.93574	0.06744	0.87320	0.12362	0.00667	-0.02416	0.00130	1.71350	3.15810	7.08191	-7.65864	-6.37936	0.49895	1.48750	5.70376	-0.49367	24.53036	-1.78356	7.63353	-0.00160	-0.00013	0.00293	-0.00001
129			1.28000	7.61940	-7.50980	17.52127	0.39664	-0.13177	0.02855	0.03108	-0.00217	-0.00226	-0.00100	0.00676	0.96530	5.28311	2.70709	-15.67353	0.10463	0.43481	0.02443	0.01474	0.04495	0.00016	9.62790	3.17694	-4.93372	0.05494	0.86146	0.12461	0.00635	-0.01254	-0.00341	1.07928	3.69035	5.18398	-6.62693	-7.49466	-0.57081	1.09840	6.52104	1.82798	24.53085	-1.77336	7.66429	-0.00161	-0.00014	0.00285	0.00000
130			1.29000	7.58072	-7.51629	17.56035	0.40016	-0.13035	0.03128	0.02846	-0.00282	-0.00179	-0.00359	0.00748	0.97017	5.19785	2.65450	-15.68199	0.09731	0.42919	0.02061	0.01429	0.03411	-0.00042	9.55595	3.18570	-4.90757	0.06141	0.85264	0.12569	0.00769	0.00140	-0.00800	0.56194	3.62530	3.92760	-5.28443	-7.76577	-2.14508	0.51885	6.92617	4.06167	24.53484	-1.77020	7.68478	-0.00158	-0.00015	0.00282	0.00001
131			1.30000	7.54689	-7.52567	17.59012	0.40641	-0.12737	0.03597	0.02396	-0.00284	-0.00159	-0.00502	0.00987	0.97401	5.11344	2.61847	-15.70495	0.08037	0.42887	0.01604	0.01091	0.02228	-0.00070	9.48046	3.18721	-4.86135	0.08431	0.85035	0.12799	0.01033	0.01769	-0.01139	0.21879	3.12316	3.10298	-3.64824	-7.12157	-3.41988	-0.33369	6.67583	5.65865	24.53927	-1.77377	7.69240	-0.00152	-0.00015	0.00282	0.00001
132			1.31000	7.52024	-7.53496	17.61431	0.41685	-0.12279	0.04119	0.01875	-0.00237	-0.00154	-0.00585	0.01152	0.97977	5.03972	2.59969	-15.73752	0.06348	0.43227	0.01140	0.00706	0.01178	-0.00068	9.40976	3.17899	-4.80287	0.10493	0.85372	0.13158	0.01131	0.03209	-0.01344	0.06007	2.39340	2.59021	-2.10666	-5.75390	-4.12508	-1.16750	5.77905	6.50040	24.54119	-1.78284	7.68760	-0.00147	-0.00015	0.00282	-0.00000
133			1.32000	7.50134	-7.54201	17.63582	0.42891	-0.11719	0.04475	0.01350	-0.00170	-0.00159	-0.00603	0.01096	0.98778	4.98280	2.59332	-15.77539	0.05545	0.43918	0.00844	0.00444	0.00590	-0.00057	9.35020	3.16386	-4.73862	0.10864	0.86364	0.13563	0.00925	0.03873	-0.01456	0.03072	1.60097	2.35214	-1.15400	-4.00231	-4.38690	-1.53945	4.46366	6.77604	24.53861	-1.79533	7.67458	-0.00142	-0.00015	0.00279	-0.00001
134			1.33000	7.48982	-7.54610	17.65728	0.43960	-0.11084	0.04680	0.00852	-0.00117	-0.00176	-0.00495	0.00845	0.99245	4.94445	2.59107	-15.81604	0.05546	0.44872	0.00697	0.00263	0.00511	-0.00048	9.30506	3.14829	-4.67295	0.09734	0.87815	0.14000	0.00575	0.03631	-0.01486	-0.00235	0.86651	2.33864	-0.86877	-2.15941	-4.23328	-1.36419	2.98074	6.58102	24.53102	-1.80845	7.65968	-0.00138	-0.00014	0.00273	-0.00002
135			1.34000	7.48498	-7.54844	17.68039	0.44734	-0.10698	0.04756	0.00381	-0.00113	-0.00188	-0.00343	0.00601	0.99305	4.92481	2.58711	-15.85508	0.05707	0.45535	0.00667	0.00090	0.00635	-0.00039	9.27543	3.13678	-4.61076	0.08595	0.88807	0.14266	0.00281	0.02861	-0.01371	-0.21707	0.27196	2.36656	-0.85441	-0.42384	-3.41751	-0.95044	1.51009	5.83718	24.51837	-1.81917	7.64981	-0.00137	-0.00014	0.00264	-0.00004
136			1.35000	7.48621	-7.55220	17.70412	0.45491	-0.10365	0.04867	-0.00076	-0.00162	-0.00177	-0.00223	0.00386	0.99156	4.92329	2.58089	-15.88397	0.05691	0.45899	0.00595	-0.00077	0.00606	-0.00019	9.26125	3.12961	-4.55812	0.07889	0.89242	0.14470	0.00064	0.02083	-0.01100	-0.71443	-0.13411	2.14626	-0.67199	1.04489	-1.68364	-0.64109	0.17690	4.53238	24.49966	-1.82592	7.64904	-0.00137	-0.00014	0.00256	-0.00005
137			1.36000	7.49267	-7.56084	17.72433	0.46339	-0.09827	0.05023	-0.00547	-0.00244	-0.00118	-0.00173	0.00137	0.98829	4.93855	2.57510	-15.89213	0.05579	0.46047	0.00465	-0.00216	0.00249	0.00006	9.26120	3.12442	-4.52032	0.07211	0.89165	0.14642	-0.00086	0.01603	-0.00712	-1.46326	-0.36350	1.42314	-0.11285	2.13660	0.98213	-0.59528	-0.86781	2.85995	24.47279	-1.82834	7.65660	-0.00139	-0.00014	0.00249	-0.00008
138			1.37000	7.50377	-7.57684	17.73488	0.47185	-0.09226	0.05182	-0.01048	-0.00328	-0.00001	-0.00195	-0.00147	0.98590	4.96831	2.57346	-15.87014	0.05656	0.46072	0.00314	-0.00328	-0.00349	0.00021	9.27179	3.11825	-4.49975	0.06231	0.88942	0.14808	-0.00150	0.01369	-0.00306	-2.35249	-0.47140	0.11321	0.70758	2.78112	4.22331	-0.70655	-1.45465	1.21251	24.43554	-1.82723	7.66712	-0.00141	-0.00014	0.00245	-0.00011
139			1.38000	7.51887	-7.60119	17.73002	0.47785	-0.08814	0.05364	-0.01518	-0.00395	0.00162	-0.00247	-0.00309	0.98512	5.00845	2.57706	-15.81449	0.05655	0.46065	0.00154	-0.00384	-0.00863	0.00019	9.28740	3.11083	-4.49408	0.05801	0.88802	0.14950	-0.00149	0.01042	-0.00007	-3.17356	-0.49246	-1.60763	1.37407	2.91518	7.35818	-0.68087	-1.47045	0.03540	24.38713	-1.82373	7.67294	-0.00143	-0.00014	0.00247	-0.00013
140			1.39000	7.53646	-7.63226	17.70700	0.48014	-0.08563	0.05574	-0.01863	-0.00425	0.00346	-0.00270	-0.00292	0.98585	5.05243	2.58272	-15.72974	0.05463	0.46333	0.00016	-0.00370	-0.01059	0.00003	9.30114	3.10507	-4.49702	0.06253	0.89174	0.15097	-0.00109	0.00468	0.00111	-3.71448	-0.45515	-3.41956	1.58915	2.59286	9.78034	-0.37766	-0.96685	-0.43364	24.32881	-1.81831	7.66659	-0.00143	-0.00014	0.00254	-0.00015
141			1.40000	7.55486	-7.66691	17.66633	0.47885	-0.08279	0.05790	-0.02088	-0.00407	0.00524	-0.00295	-0.00214	0.98552	5.09466	2.58662	-15.62499	0.05325	0.46703	-0.00123	-0.00331	-0.01014	-0.00023	9.30778	3.10353	-4.50142	0.06785	0.89576	0.15241	-0.00022	-0.00123	0.00057	-3.91320	-0.44025	-5.05917	1.48062	2.09563	11.25764	0.04127	-0.17310	-0.23715	24.26382	-1.80928	7.64347	-0.00140	-0.00014	0.00264	-0.00016
142			1.41000	7.57358	-7.70177	17.61068	0.47726	-0.08122	0.06018	-0.02260	-0.00356	0.00670	-0.00360	-0.00086	0.98660	5.13358	2.58812	-15.50992	0.05109	0.46937	-0.00288	-0.00291	-0.00948	-0.00057	9.30513	3.10592	-4.50153	0.07557	0.89727	0.15352	0.00088	-0.00406	-0.00124	-3.79758	-0.53888	-6.30022	1.36070	1.74342	11.73825	0.33891	0.63141	0.45942	24.19719	-1.79286	7.60444	-0.00135	-0.00014	0.00276	-0.00015
143			1.42000	7.59289	-7.73355	17.54533	0.48027	-0.07964	0.06205	-0.02385	-0.00273	0.00743	-0.00486	0.00037	0.99324	5.17030	2.58922	-15.39496	0.04738	0.47210	-0.00405	-0.00259	-0.00979	-0.00077	9.29400	3.11014	-4.49312	0.08543	0.89890	0.15407	0.00203	-0.00241	-0.00385	-3.37249	-0.76922	-6.85796	1.38424	1.67398	11.14655	0.39659	1.25791	1.47641	24.13519	-1.76635	7.55600	-0.00130	-0.00014	0.00286	-0.00013
144			1.43000	7.61275	-7.75885	17.47871	0.48852	-0.07771	0.06319	-0.02392	-0.00169	0.00706	-0.00584	-0.00001	1.00054	5.20601	2.59224	-15.29139	0.04536	0.47462	-0.00471	-0.00244	-0.01080	-0.00076	9.27643	3.11358	-4.47375	0.08766	0.90107	0.15466	0.00281	0.00308	-0.00675	-2.65449	-1.05815	-6.50042	1.51027	1.81527	9.50855	0.22543	1.66538	2.61859	24.08307	-1.73114	7.50765	-0.00127	-0.00014	0.00291	-0.00010
145			1.44000	7.63217	-7.77520	17.42056	0.49454	-0.07507	0.06285	-0.02445	-0.00065	0.00559	-0.00566	-0.00146	1.00367	5.24040	2.59848	-15.20902	0.04768	0.47935	-0.00388	-0.00246	-0.01168	-0.00046	9.25450	3.11435	-4.44303	0.08176	0.90776	0.15507	0.00304	0.01069	-0.00934	-1.86964	-1.56393	-5.32016	1.61201	1.96665	7.14029	-0.09679	1.89863	3.64788	24.04221	-1.69145	7.46877	-0.00126	-0.00013	0.00293	-0.00008
146			1.45000	7.64968	-7.78180	17.37867	0.49852	-0.07238	0.06221	-0.01755	0.00029	0.00342	-0.00499	-0.00300	1.00385	5.27151	2.60755	-15.15254	0.05076	0.48412	-0.00279	-0.00230	-0.01169	-0.00021	9.22994	3.11136	-4.40334	0.07487	0.91420	0.15536	0.00304	0.01828	-0.01085	-0.75276	-1.39500	-3.39245	1.58895	1.90479	4.63839	-0.47376	2.05481	4.27612	24.01053	-1.65111	7.44766	-0.00127	-0.00012	0.00290	-0.00006
147			1.46000	7.66390	-7.77909	17.35699	0.50694	-0.07018	0.06173	-0.01226	0.00099	0.00113	-0.00470	-0.00486	1.00354	5.29638	2.61804	-15.11954	0.05029	0.48497	-0.00219	-0.00171	-0.01081	-0.00009	9.20355	3.10457	-4.36021	0.06988	0.91404	0.15498	0.00303	0.02372	-0.01064	0.17898	-1.37398	-1.32961	1.43879	1.50849	2.64441	-0.81766	2.22415	4.26860	23.98571	-1.61246	7.44886	-0.00130	-0.00012	0.00284	-0.00005
148			1.47000	7.67425	-7.76853	17.35542	0.51918	-0.06991	0.06056	-0.00691	0.00146	-0.00092	-0.00451	-0.00804	1.00428	5.31281	2.62851	-15.10173	0.05238	0.48242	-0.00151	-0.00102	-0.00979	-0.00004	9.17581	3.09458	-4.32084	0.05564	0.91045	0.15436	0.00254	0.02615	-0.00855	0.90935	-1.26227	0.58801	1.25267	0.81489	1.56249	-1.08498	2.40967	3.55529	23.96644	-1.57691	7.47016	-0.00135	-0.00012	0.00278	-0.00004
149			1.48000	7.68107	-7.75306	17.37111	0.53411	-0.06695	0.06021	-0.00228	0.00152	-0.00256	-0.00392	-0.01123	1.00413	5.32012	2.63852	-15.08865	0.05101	0.48235	-0.00134	-0.00022	-0.00924	-0.00003	9.14760	3.08221	-4.29217	0.04299	0.90989	0.15450	0.00200	0.02556	-0.00496	1.31633	-1.09234	2.18670	1.10391	-0.03164	1.41188	-1.24827	2.55306	2.23615	23.95164	-1.54627	7.50266	-0.00139	-0.00012	0.00275	-0.00003
150			1.49000	7.68525	-7.73618	17.40070	0.54352	-0.06577	0.06043	0.00136	0.00133	-0.00385	-0.00274	-0.01201	1.00112	5.31913	2.64779	-15.07188	0.04465	0.48305	-0.00132	0.00039	-0.00854	-0.00005	9.12028	3.06865	-4.27933	0.04334	0.91107	0.15425	0.00196	0.02193	-0.00051	1.41935	-0.89576	3.44486	0.93956	-0.83351	1.90852	-1.26888	2.58809	0.56668	23.93974	-1.52191	7.53490	-0.00143	-0.00013	0.00278	-0.00003
151			1.50000	7.68759	-7.72026	17.44096	0.54371	-0.06799	0.06054	0.00408	0.00113	-0.00479	-0.00129	-0.01074	0.99688	5.31200	2.65501	-15.04718	0.03946	0.48393	-0.00114	0.00068	-0.00651	-0.00006	9.09543	3.05557	-4.28407	0.04939	0.91357	0.15360	0.00201	0.01572	0.00378	1.39636	-0.71374	4.38184	0.64222	-1.39316	2.66309	-1.12565	2.44028	-1.08755	23.92892	-1.50430	7.55562	-0.00145	-0.00014	0.00285	-0.00003
152			1.51000	7.68848	-7.70517	17.48884	0.54210	-0.06992	0.06141	0.00600	0.00109	-0.00550	-0.00027	-0.00906	0.99393	5.30191	2.65795	-15.01455	0.03479	0.48505	-0.00175	0.00069	-0.00262	-0.00011	9.07495	3.04471	-4.30412	0.05587	0.91565	0.15355	0.00183	0.00862	0.00696	1.46281	-0.60980	5.00440	0.16202	-1.56540	3.31622	-0.87262	2.06014	-2.35394	23.91755	-1.49394	7.55773	-0.00146	-0.00014	0.00297	-0.00003
153			1.52000	7.68835	-7.68879	17.54122	0.53907	-0.07285	0.06244	0.00705	0.00137	-0.00593	0.00036	-0.00676	0.99140	5.29254	2.65474	-14.97729	0.02918	0.48480	-0.00257	0.00047	0.00259	-0.00017	9.06055	3.03674	-4.33370	0.06617	0.91587	0.15320	0.00149	0.00311	0.00832	1.69513	-0.61821	5.29528	-0.43103	-1.32443	3.61204	-0.62477	1.50295	-2.95577	23.90524	-1.49188	7.54156	-0.00144	-0.00013	0.00310	-0.00003
154			1.53000	7.68767	-7.66933	17.59472	0.53630	-0.07677	0.06253	0.00346	0.00155	-0.00576	0.00072	-0.00500	0.99130	5.28687	2.64495	-14.94041	0.02680	0.48383	-0.00267	0.00022	0.00784	-0.00016	9.05246	3.03107	-4.36508	0.07207	0.91656	0.15253	0.00088	0.00101	0.00765	1.62569	-0.96997	5.07168	-1.00148	-0.78719	3.41624	-0.47451	0.90038	-2.77617	23.89203	-1.49837	7.51523	-0.00139	-0.00012	0.00321	-0.00003
155			1.54000	7.68690	-7.64666	17.64621	0.53645	-0.08070	0.06224	0.00674	0.00238	-0.00563	0.00103	-0.00435	0.99323	5.28613	2.62981	-14.90936	0.02685	0.48275	-0.00252	-0.00001	0.01190	-0.00012	9.04953	3.02646	-4.39031	0.07247	0.91871	0.15231	0.00031	0.00221	0.00514	2.23458	-0.81175	4.95884	-1.42355	-0.14070	2.68388	-0.42064	0.38032	-1.87043	23.87824	-1.51158	7.49039	-0.00133	-0.00011	0.00329	-0.00003
156			1.55000	7.68646	-7.62204	17.69385	0.53612	-0.08355	0.06183	0.00581	0.00272	-0.00518	0.00159	-0.00485	0.99356	5.28977	2.61185	-14.88933	0.03071	0.48191	-0.00246	-0.00023	0.01410	-0.00006	9.04959	3.02226	-4.40291	0.06541	0.92185	0.15296	0.00001	0.00524	0.00142	2.33276	-0.89840	4.54665	-1.63240	0.43019	1.49209	-0.40184	0.05379	-0.47579	23.86439	-1.52817	7.47611	-0.00128	-0.00011	0.00333	-0.00003
157			1.56000	7.68656	-7.59690	17.73722	0.53594	-0.08448	0.06072	0.00457	0.00283	-0.00470	0.00202	-0.00624	0.99256	5.29583	2.59377	-14.88367	0.03653	0.48085	-0.00189	-0.00039	0.01423	-0.00000	9.04983	3.01835	-4.39983	0.05325	0.92375	0.15341	0.00006	0.00831	-0.00250	2.30550	-0.97523	4.15766	-1.61894	0.79176	0.09511	-0.36618	0.00843	1.00486	23.85123	-1.54373	7.47746	-0.00124	-0.00011	0.00332	-0.00003
158			1.57000	7.68772	-7.57220	17.77729	0.53880	-0.08516	0.06005	0.00266	0.00277	-0.00434	0.00220	-0.00784	0.99310	5.30199	2.57805	-14.89218	0.04069	0.47936	-0.00174	-0.00043	0.01221	0.00004	9.04727	3.01502	-4.38279	0.04242	0.92462	0.15422	0.00031	0.01015	-0.00543	2.15757	-1.09592	3.85103	-1.37491	0.89769	-1.06819	-0.30312	0.28561	2.11421	23.83947	-1.55436	7.49477	-0.00123	-0.00012	0.00329	-0.00002
159			1.58000	7.69114	-7.54891	17.81497	0.54261	-0.08508	0.05944	-0.00014	0.00258	-0.00404	0.00203	-0.00890	0.99465	5.30686	2.56684	-14.90940	0.04204	0.47808	-0.00148	-0.00035	0.00845	0.00004	9.03934	3.01227	-4.35792	0.03673	0.92404	0.15449	0.00064	0.01023	-0.00639	1.91315	-1.28509	3.58456	-0.94153	0.77033	-1.53842	-0.23580	0.84121	2.49949	23.82950	-1.55794	7.52339	-0.00125	-0.00012	0.00326	-0.00002
160			1.59000	7.69762	-7.52737	17.85041	0.54499	-0.08470	0.05963	-0.00271	0.00243	-0.00380	0.00189	-0.00848	0.99611	5.30998	2.56086	-14.92617	0.03912	0.47835	-0.00158	-0.00016	0.00457	0.00003	9.02479	3.00993	-4.33392	0.04132	0.92386	0.15455	0.00119	0.00859	-0.00505	1.71217	-1.46244	3.32873	-0.50913	0.43296	-1.13308	-0.18692	1.52743	2.03704	23.82166	-1.55414	7.55476	-0.00128	-0.00013	0.00325	-0.00002
161			1.60000	7.70582	-7.50650	17.88360	0.54753	-0.08651	0.06021	-0.00321	0.00255	-0.00359	0.00186	-0.00707	0.99832	5.31052	2.55810	-14.93379	0.03348	0.47791	-0.00194	0.00008	0.00277	0.00000	9.00429	3.00762	-4.31920	0.05241	0.92290	0.15415	0.00203	0.00553	-0.00187	1.71265	-1.48380	3.08606	-0.34434	-0.09268	-0.02967	-0.15573	2.17250	0.88574	23.81638	-1.54448	7.57967	-0.00134	-0.00013	0.00327	-0.00001
162			1.61000	7.71266	-7.48477	17.91424	0.54796	-0.08854	0.06009	-0.00116	0.00282	-0.00327	0.00187	-0.00579	1.00090	5.30727	2.55428	-14.92710	0.03078	0.47817	-0.00167	0.00033	0.00401	-0.00004	8.97962	3.00533	-4.31907	0.05968	0.92348	0.15325	0.00271	0.00156	0.00208	1.89416	-1.28315	2.79569	-0.55743	-0.73113	1.42475	-0.11823	2.65339	-0.58119	23.81504	-1.53247	7.59075	-0.00140	-0.00013	0.00331	0.00000
163			1.62000	7.71572	-7.46198	17.94094	0.54989	-0.08868	0.06011	0.00196	0.00294	-0.00276	0.00191	-0.00534	1.00264	5.29952	2.54574	-14.90467	0.02885	0.47886	-0.00164	0.00056	0.00725	-0.00009	8.95302	3.00329	-4.33430	0.06228	0.92468	0.15267	0.00303	-0.00268	0.00566	2.04707	-0.92827	2.35599	-1.00852	-1.35993	2.88433	-0.05290	2.92489	-1.93703	23.81928	-1.52177	7.58503	-0.00145	-0.00012	0.00333	0.00002
164			1.63000	7.71476	-7.44001	17.96176	0.55530	-0.08767	0.06108	0.00414	0.00268	-0.00207	0.00226	-0.00537	1.00193	5.28760	2.53141	-14.86827	0.02364	0.47896	-0.00254	0.00062	0.01026	-0.00019	8.92612	3.00199	-4.36163	0.06573	0.92570	0.15282	0.00325	-0.00620	0.00810	1.93617	-0.55159	1.72263	-1.41970	-1.85436	4.07764	0.02901	3.03057	-2.86588	23.82980	-1.51450	7.56450	-0.00146	-0.00012	0.00334	0.00003
165			1.64000	7.71158	-7.42203	17.97497	0.55486	-0.08610	0.06099	0.00376	0.00201	-0.00111	0.00279	-0.00581	0.99894	5.27302	2.51341	-14.82166	0.02419	0.47992	-0.00263	0.00071	0.01100	-0.00024	8.89956	3.00145	-4.39558	0.06161	0.92823	0.15276	0.00305	-0.00822	0.00907	1.46532	-0.28902	0.89211	-1.53121	-2.12008	4.89595	0.09841	3.05581	-3.24363	23.84516	-1.51072	7.53581	-0.00145	-0.00012	0.00332	0.00004
166			1.65000	7.70923	-7.41069	17.97897	0.55433	-0.08425	0.06082	0.00049	0.00118	-0.00003	0.00346	-0.00643	0.99584	5.25822	2.49584	-14.76858	0.02545	0.48171	-0.00262	0.00070	0.00876	-0.00025	8.87300	3.00150	-4.43050	0.05629	0.93237	0.15297	0.00280	-0.00844	0.00869	0.76472	-0.23993	-0.07194	-1.25296	-2.10040	5.32165	0.13316	3.06288	-3.10176	23.86215	-1.50848	7.50900	-0.00143	-0.00012	0.00328	0.00004
167			1.66000	7.71038	-7.40604	17.97343	0.55549	-0.08177	0.06180	-0.00423	0.00055	0.00088	0.00373	-0.00644	0.99307	5.24601	2.48249	-14.71313	0.02281	0.48293	-0.00366	0.00050	0.00475	-0.00035	8.84594	3.00165	-4.46162	0.05756	0.93368	0.15352	0.00289	-0.00691	0.00730	0.13278	-0.39814	-0.90770	-0.73841	-1.82571	5.24223	0.12175	3.05200	-2.56181	23.87756	-1.50489	7.49318	-0.00140	-0.00013	0.00324	0.00003
168			1.67000	7.71573	-7.40523	17.96169	0.55749	-0.07949	0.06227	-0.00808	0.00028	0.00121	0.00345	-0.00642	0.99048	5.23753	2.47470	-14.66145	0.01954	0.48176	-0.00446	0.00031	0.00091	-0.00036	8.81833	3.00150	-4.48574	0.05923	0.92966	0.15305	0.00296	-0.00442	0.00529	-0.20349	-0.64670	-1.22960	-0.23885	-1.42272	4.51267	0.08425	2.99190	-1.80298	23.88881	-1.49804	7.49222	-0.00138	-0.00014	0.00323	0.00002
169			1.68000	7.72405	-7.40496	17.95062	0.56071	-0.07947	0.06152	-0.00979	0.00024	0.00078	0.00298	-0.00713	0.98862	5.23204	2.47183	-14.62062	0.01914	0.47747	-0.00446	0.00021	-0.00180	-0.00026	8.79069	3.00097	-4.50162	0.05440	0.92192	0.15168	0.00264	-0.00176	0.00323	-0.26597	-0.85700	-0.87149	0.12459	-1.02799	3.23483	0.03329	2.85256	-1.03759	23.89443	-1.48810	7.50286	-0.00139	-0.00014	0.00325	0.00001
170			1.69000	7.73379	-7.40379	17.94661	0.56217	-0.08034	0.06033	-0.00974	0.00017	-0.00009	0.00236	-0.00800	0.98690	5.22807	2.47292	-14.59461	0.02123	0.47197	-0.00421	0.00017	-0.00369	-0.00014	8.76408	2.99992	-4.51025	0.04620	0.91220	0.15004	0.00210	0.00041	0.00170	-0.24452	-0.97203	-0.05977	0.38039	-0.73666	1.81157	-0.02014	2.64694	-0.46319	23.89484	-1.47636	7.51568	-0.00142	-0.00015	0.00329	-0.00000
171			1.70000	7.74409	-7.40233	17.95204	0.56182	-0.07966	0.06022	-0.00900	-0.00006	-0.00096	0.00187	-0.00780	0.98613	5.22433	2.47732	-14.58224	0.02091	0.47003	-0.00442	0.00017	-0.00500	-0.00006	8.73921	2.99849	-4.51437	0.04532	0.90640	0.14916	0.00191	0.00153	0.00094	-0.30521	-0.98588	0.78786	0.54625	-0.62122	0.66761	-0.05425	2.44093	-0.17994	23.89273	-1.46393	7.51982	-0.00146	-0.00015	0.00334	-0.00000
172			1.71000	7.75452	-7.40223	17.96507	0.56257	-0.07945	0.06009	-0.00763	0.00024	-0.00143	0.00154	-0.00685	0.98806	5.21935	2.48372	-14.57887	0.01811	0.46998	-0.00412	0.00021	-0.00526	-0.00001	8.71604	2.99692	-4.51707	0.05076	0.90368	0.14792	0.00201	0.00135	0.00080	-0.01787	-1.00707	1.21033	0.55804	-0.74970	0.04960	-0.04135	2.28823	-0.14451	23.89113	-1.45123	7.51067	-0.00150	-0.00015	0.00337	-0.00000
173			1.72000	7.76406	-7.40485	17.98042	0.56553	-0.07539	0.06111	-0.00644	-0.00079	-0.00125	0.00182	-0.00602	0.99036	5.21115	2.48986	-14.57838	0.01293	0.47557	-0.00422	0.00025	-0.00394	-0.00001	8.69411	2.99585	-4.52028	0.05908	0.90856	0.14803	0.00226	-0.00023	0.00087	-0.69880	-0.59203	1.14971	0.34129	-1.16023	0.05625	0.05099	2.21176	-0.19164	23.89117	-1.43832	7.49343	-0.00153	-0.00015	0.00338	0.00000
174			1.73000	7.77080	-7.41091	17.99016	0.56679	-0.07034	0.06283	-0.00400	-0.00101	-0.00012	0.00291	-0.00610	0.99143	5.19761	2.49284	-14.57420	0.01222	0.48434	-0.00488	0.00037	-0.00079	-0.00008	8.67250	2.99618	-4.52382	0.05952	0.91953	0.14995	0.00230	-0.00312	0.00058	-0.90521	-0.10198	0.16900	-0.11391	-1.81347	0.70024	0.24739	2.21399	-0.10262	23.89183	-1.42582	7.47906	-0.00154	-0.00014	0.00338	0.00000
175			1.74000	7.77272	-7.42092	17.98488	0.56776	-0.06605	0.06445	-0.00108	-0.00114	0.00216	0.00391	-0.00682	0.99203	5.17756	2.49008	-14.56007	0.01385	0.49129	-0.00575	0.00058	0.00352	-0.00023	8.65016	2.99903	-4.52526	0.05501	0.92874	0.15192	0.00222	-0.00672	-0.00060	-1.11410	0.57416	-1.76495	-0.70115	-2.59137	1.95101	0.53576	2.27414	0.31339	23.89136	-1.41508	7.47670	-0.00153	-0.00013	0.00336	-0.00000
176			1.75000	7.76837	-7.43575	17.95447	0.56918	-0.06302	0.06624	0.00140	-0.00123	0.00574	0.00420	-0.00705	0.99205	5.15134	2.48061	-14.53017	0.01242	0.49403	-0.00709	0.00065	0.00742	-0.00051	8.62614	3.00506	-4.52056	0.05543	0.93161	0.15301	0.00238	-0.00983	-0.00300	-1.38785	1.36919	-4.70711	-1.22392	-3.34292	3.77148	0.86349	2.35411	1.17772	23.88896	-1.40811	7.48811	-0.00153	-0.00013	0.00334	-0.00001
177			1.76000	7.75744	-7.45656	17.88865	0.56772	-0.05662	0.06775	0.00239	-0.00121	0.01061	0.00385	-0.00693	0.99077	5.12110	2.46550	-14.47901	0.01024	0.49760	-0.00814	0.00060	0.00966	-0.00093	8.59990	3.01436	-4.50484	0.05774	0.93336	0.15343	0.00263	-0.01174	-0.00664	-1.77158	2.17996	-8.61702	-1.51920	-3.92587	6.10142	1.18566	2.40167	2.50991	23.88518	-1.40637	7.50727	-0.00152	-0.00013	0.00332	-0.00001
178			1.77000	7.74068	-7.48427	17.77839	0.56603	-0.04659	0.06946	0.00156	-0.00104	0.01658	0.00293	-0.00680	0.98813	5.09020	2.44679	-14.40202	0.00628	0.50191	-0.00939	0.00037	0.01036	-0.00151	8.57152	3.02672	-4.47359	0.06096	0.93357	0.15376	0.00284	-0.01243	-0.01129	-2.23453	2.92178	-13.23990	-1.59477	-4.25901	8.75717	1.48642	2.33754	4.21190	23.88144	-1.40944	7.52437	-0.00153	-0.00013	0.00332	-0.00001
179			1.78000	7.71909	-7.51886	17.61869	0.56406	-0.03741	0.07184	-0.00011	-0.00081	0.02328	0.00164	-0.00693	0.98495	5.06175	2.42559	-14.29759	0.00359	0.50397	-0.01169	0.00020	0.01085	-0.00241	8.54226	3.04200	-4.42377	0.06035	0.93008	0.15483	0.00270	-0.01235	-0.01656	-2.64978	3.57891	-18.06784	-1.62100	-4.35260	11.37673	1.76342	2.09881	6.09776	23.87887	-1.41618	7.53177	-0.00156	-0.00013	0.00332	-0.00001
180			1.79000	7.69274	-7.55879	17.41059	0.56068	-0.02971	0.07500	-0.00146	-0.00055	0.03021	0.00010	-0.00674	0.98158	5.03735	2.40133	-14.16857	0.00119	0.50443	-0.01498	0.00006	0.01224	-0.00365	8.51389	3.05998	-4.35451	0.05991	0.92453	0.15669	0.00237	-0.01181	-0.02199	-2.89072	4.14935	-22.54058	-1.73228	-4.24173	13.56921	2.00420	1.66034	7.97017	23.87748	-1.42660	7.52702	-0.00159	-0.00014	0.00333	-0.00000
181			1.80000	7.66172	-7.60165	17.16017	0.55868	-0.02440	0.07668	-0.00272	-0.00033	0.03584	-0.00207	-0.00610	0.98406	5.01786	2.37332	-14.02123	-0.00084	0.50424	-0.01681	-0.00003	0.01438	-0.00452	8.48863	3.08030	-4.26669	0.06118	0.91984	0.15724	0.00186	-0.01088	-0.02694	-2.95819	4.54984	-26.23632	-1.91018	-3.87939	15.04873	2.18932	1.01162	9.69737	23.87654	-1.44062	7.51295	-0.00161	-0.00014	0.00334	-0.00000
182			1.81000	7.62774	-7.64535	16.87714	0.55635	-0.01969	0.07732	-0.00511	-0.00016	0.03962	-0.00379	-0.00564	0.98996	5.00494	2.34182	-13.86418	0.00018	0.50763	-0.01729	0.00000	0.01689	-0.00479	8.46879	3.10238	-4.16205	0.05973	0.92362	0.15801	0.00107	-0.00951	-0.03150	-2.96406	4.64704	-28.84913	-2.09369	-3.18241	15.58521	2.30725	0.18936	11.24805	23.87582	-1.45577	7.49530	-0.00162	-0.00015	0.00334	0.00000
183			1.82000	7.59426	-7.68865	16.57412	0.55474	-0.01305	0.07838	-0.00885	-0.00005	0.04181	-0.00383	-0.00582	0.99133	5.00049	2.30765	-13.70833	0.00075	0.51600	-0.01761	0.00001	0.02020	-0.00465	8.45595	3.12562	-4.04214	0.05708	0.93777	0.16044	0.00022	-0.00794	-0.03603	-2.96851	4.40037	-30.11330	-2.32535	-2.18395	14.95643	2.38151	-0.71423	12.63597	23.87600	-1.46795	7.47945	-0.00161	-0.00015	0.00332	0.00000
184			1.83000	7.56429	-7.73040	16.26631	0.55477	-0.00542	0.07968	-0.01229	0.00000	0.04198	-0.00360	-0.00648	0.99197	5.00472	2.27077	-13.56670	0.00107	0.52549	-0.01802	-0.00000	0.02515	-0.00412	8.45054	3.14984	-3.90855	0.05428	0.95416	0.16354	-0.00055	-0.00674	-0.04020	-2.83989	3.91873	-29.82226	-2.72656	-1.04996	13.05537	2.44635	-1.59797	13.79383	23.87768	-1.47418	7.46865	-0.00160	-0.00015	0.00327	0.00001
185			1.84000	7.53840	-7.76776	15.97012	0.55515	0.00096	0.07962	-0.01327	-0.00001	0.03919	-0.00494	-0.00644	0.99464	5.01568	2.23017	-13.45208	-0.00097	0.52924	-0.01753	0.00002	0.03153	-0.00305	8.45227	3.17502	-3.76432	0.05838	0.96000	0.16401	-0.00134	-0.00554	-0.04257	-2.37942	3.36375	-27.93506	-3.32318	0.02998	10.04144	2.45937	-2.38381	14.53561	23.88086	-1.47321	7.46391	-0.00157	-0.00014	0.00321	0.00001
186			1.85000	7.51529	-7.79696	15.70099	0.55488	0.00401	0.07695	-0.01121	-0.00006	0.03336	-0.00835	-0.00648	0.99985	5.03035	2.18534	-13.37388	-0.00061	0.52311	-0.01560	0.00001	0.03704	-0.00171	8.46052	3.20010	-3.61486	0.06061	0.94923	0.16083	-0.00202	-0.00309	-0.04197	-1.61911	2.84382	-24.66398	-3.92352	0.89869	6.41584	2.30586	-2.97775	14.59508	23.88533	-1.46466	7.46399	-0.00154	-0.00014	0.00314	0.00001
187			1.86000	7.49382	-7.81647	15.47084	0.55636	0.00387	0.07289	-0.00745	-0.00008	0.02624	-0.01248	-0.00799	1.00671	5.04573	2.13836	-13.33425	0.00513	0.51063	-0.01317	-0.00012	0.03871	-0.00065	8.47388	3.22272	-3.46864	0.05183	0.92953	0.15659	-0.00205	0.00077	-0.03833	-0.85928	2.39448	-20.51788	-4.19783	1.42328	3.00524	1.92569	-3.26965	13.69117	23.88997	-1.44976	7.46701	-0.00151	-0.00014	0.00308	0.00001
188			1.87000	7.47409	-7.82837	15.28511	0.55955	0.00466	0.06947	-0.00368	-0.00009	0.01974	-0.01472	-0.01040	1.00988	5.05950	2.09386	-13.32533	0.01115	0.50256	-0.01085	-0.00022	0.03582	-0.00009	8.49032	3.24050	-3.33685	0.03906	0.91872	0.15408	-0.00156	0.00385	-0.03228	-0.42171	2.03698	-16.18636	-3.96064	1.45146	0.62940	1.44020	-3.13223	11.72484	23.89224	-1.43188	7.47233	-0.00149	-0.00014	0.00305	-0.00000
189			1.88000	7.45660	-7.83730	15.14214	0.56290	0.00447	0.06732	-0.00037	-0.00005	0.01443	-0.01413	-0.01202	1.00963	5.06858	2.05618	-13.33234	0.01343	0.50209	-0.00866	-0.00011	0.03076	0.00009	8.50608	3.25340	-3.23011	0.03262	0.92329	0.15354	-0.00102	0.00204	-0.02461	-0.35594	1.80031	-12.16017	-3.45217	0.84230	-0.48490	1.15805	-2.44484	8.95889	23.88901	-1.41579	7.48049	-0.00148	-0.00014	0.00305	-0.00002
190			1.89000	7.44109	-7.84646	15.03751	0.56312	0.00619	0.06610	0.00311	-0.00003	0.00995	-0.01176	-0.01304	1.00749	5.06800	2.02494	-13.34298	0.01593	0.50983	-0.00652	0.00020	0.02775	0.00008	8.51585	3.26515	-3.15452	0.02673	0.93917	0.15444	-0.00038	-0.00734	-0.01630	-0.36530	1.65580	-8.46797	-3.16766	-0.33788	-0.78949	1.30131	-1.25873	5.84375	23.87943	-1.40535	7.49052	-0.00147	-0.00015	0.00310	-0.00003
191			1.90000	7.42662	-7.85468	14.96879	0.56199	0.00709	0.06571	0.00695	-0.00001	0.00589	-0.00868	-0.01326	1.00504	5.05356	1.99535	-13.35242	0.01707	0.51987	-0.00495	0.00062	0.02826	0.00004	8.51565	3.28016	-3.11165	0.02320	0.95677	0.15579	0.00015	-0.02119	-0.00778	-0.10398	1.48928	-4.96318	-3.28431	-1.72230	-0.74986	1.68650	0.12609	2.65844	23.86548	-1.40111	7.49962	-0.00145	-0.00015	0.00317	-0.00004
192			1.91000	7.41285	-7.85787	14.93450	0.55817	0.00663	0.06483	0.01014	-0.00004	0.00221	-0.00626	-0.01290	1.00271	5.02574	1.96381	-13.35882	0.01874	0.52701	-0.00332	0.00103	0.02899	-0.00000	8.50557	3.29871	-3.10160	0.01972	0.96750	0.15580	0.00045	-0.03098	0.00102	0.46367	1.20855	-1.82266	-3.41380	-2.83451	-0.28381	1.80275	1.29971	-0.55402	23.85015	-1.40074	7.50528	-0.00143	-0.00015	0.00327	-0.00004
193			1.92000	7.40035	-7.85359	14.92887	0.55296	0.00479	0.06403	0.01138	-0.00006	-0.00048	-0.00535	-0.01223	1.00130	4.99071	1.93243	-13.35631	0.02106	0.52812	-0.00253	0.00126	0.02493	-0.00006	8.49001	3.31534	-3.12451	0.01592	0.96719	0.15474	0.00048	-0.02881	0.00979	1.07649	0.82443	0.48248	-2.99745	-3.32922	0.94734	1.21148	1.94706	-3.71374	23.83510	-1.40124	7.50827	-0.00141	-0.00014	0.00336	-0.00004
194			1.93000	7.39018	-7.84275	14.94117	0.54911	0.00425	0.06342	0.01030	-0.00008	-0.00191	-0.00547	-0.01095	1.00016	4.95781	1.90757	-13.33633	0.01972	0.52660	-0.00216	0.00099	0.01499	-0.00012	8.47541	3.32177	-3.17848	0.01797	0.96248	0.15276	0.00048	-0.01391	0.01736	1.49783	0.40032	1.69882	-1.88523	-3.11031	2.79248	-0.09039	1.96345	-6.44562	23.82085	-1.39975	7.51224	-0.00139	-0.00013	0.00340	-0.00003
195			1.94000	7.38318	-7.82780	14.96061	0.54690	0.00181	0.06295	0.00765	-0.00004	-0.00232	-0.00619	-0.00891	0.99820	4.93490	1.89447	-13.29605	0.01417	0.52035	-0.00223	0.00045	0.00285	-0.00018	8.46724	3.31251	-3.25601	0.02775	0.95307	0.14983	0.00042	0.00715	0.02189	1.70827	-0.00584	2.01075	-0.48254	-2.35777	4.44968	-1.62972	1.47755	-8.13444	23.80828	-1.39432	7.52030	-0.00138	-0.00012	0.00340	-0.00003
196			1.95000	7.37944	-7.81039	14.98001	0.54760	0.00075	0.06382	0.00462	-0.00002	-0.00222	-0.00698	-0.00655	0.99595	4.92456	1.89320	-13.24296	0.00433	0.51468	-0.00338	0.00005	-0.00616	-0.00031	8.46751	3.28861	-3.34307	0.04426	0.94514	0.14784	0.00008	0.02547	0.02236	1.82507	-0.35751	1.82078	0.61103	-1.41094	5.05431	-2.80152	0.75896	-8.31131	23.79836	-1.38451	7.53421	-0.00138	-0.00010	0.00337	-0.00002
197			1.96000	7.37838	-7.79097	14.99643	0.54682	0.00294	0.06497	0.00225	-0.00010	-0.00189	-0.00691	-0.00474	0.99317	4.92418	1.89921	-13.19140	-0.00295	0.51577	-0.00418	0.00000	-0.00917	-0.00032	8.47476	3.25643	-3.42317	0.05779	0.94748	0.14755	-0.00053	0.03579	0.01905	1.96898	-0.61511	1.42656	1.01249	-0.59000	4.33557	-3.24884	0.05543	-7.00922	23.79162	-1.37150	7.55396	-0.00139	-0.00009	0.00332	-0.00001
198			1.97000	7.37859	-7.76918	15.00847	0.54465	0.00232	0.06513	0.00136	-0.00009	-0.00132	-0.00661	-0.00468	0.98959	4.92847	1.90599	-13.15401	-0.00231	0.51433	-0.00454	0.00001	-0.00593	-0.00022	8.48597	3.22398	-3.48326	0.05738	0.94725	0.14764	-0.00085	0.03658	0.01306	2.19807	-0.71473	0.87688	0.67894	-0.12799	2.71918	-2.96333	-0.43280	-4.72661	23.78769	-1.35772	7.57755	-0.00140	-0.00009	0.00328	-0.00001
199			1.98000	7.37790	-7.74477	15.01396	0.54629	0.00227	0.06497	0.00234	-0.00010	-0.00051	-0.00680	-0.00558	0.98826	4.93148	1.90771	-13.13617	-0.00122	0.51198	-0.00479	-0.00000	0.00205	-0.00007	8.49700	3.19771	-3.51706	0.05366	0.94467	0.14774	-0.00071	0.02920	0.00596	2.50918	-0.60853	0.14457	-0.23656	-0.16001	0.80339	-2.11679	-0.55096	-2.06766	23.78624	-1.34630	7.60111	-0.00143	-0.00009	0.00326	-0.00000
200			1.99000	7.37399	-7.71774	15.01083	0.54830	0.00360	0.06425	0.00495	-0.00018	0.00041	-0.00734	-0.00683	0.98839	4.92739	1.90002	-13.13811	0.00088	0.51023	-0.00461	0.00001	0.01271	0.00008	8.50338	3.18212	-3.52384	0.04780	0.94170	0.14762	-0.00020	0.01606	-0.00103	2.83828	-0.31897	-0.66393	-1.50928	-0.69477	-1.10576	-0.91409	-0.24821	0.52393	23.78666	-1.34056	7.62003	-0.00145	-0.00009	0.00328	0.00000
201			2.00000	7.36558	-7.68894	14.99915	0.55218	0.00430	0.06340	0.00826	-0.00023	0.00117	-0.00796	-0.00801	0.99031	4.91148	1.88099	-13.15875	0.00171	0.50824	-0.00440	0.00007	0.02371	0.00021	8.50119	3.17956	-3.50626	0.04296	0.93883	0.14748	0.00045	0.00041	-0.00704	3.02671	0.07040	-1.31529	-2.86198	-1.59991	-2.94033	0.39976	0.40225	2.74201	23.78839	-1.34279	7.62915	-0.00146	-0.00010	0.00332	0.00001
202			2.01000	7.35298	-7.66082	14.98186	0.55618	0.00296	0.06132	0.01135	-0.00015	0.00147	-0.00853	-0.00915	0.99361	4.88133	1.85139	-13.19684	0.00330	0.50511	-0.00321	0.00020	0.03241	0.00024	8.48832	3.18970	-3.46960	0.03598	0.93511	0.14643	0.00098	-0.01380	-0.01110	2.94086	0.46698	-1.56538	-3.98146	-2.64915	-4.58895	1.52902	1.22585	4.26400	23.79106	-1.35308	7.62495	-0.00146	-0.00011	0.00337	0.00001
203			2.02000	7.33754	-7.63616	14.96427	0.56224	0.00226	0.05972	0.01399	-0.00009	0.00124	-0.00865	-0.01044	0.99672	4.83760	1.81490	-13.24917	0.00323	0.50367	-0.00238	0.00026	0.03648	0.00022	8.46527	3.20910	-3.42271	0.02820	0.93336	0.14617	0.00117	-0.02270	-0.01226	2.60171	0.81781	-1.29326	-4.55255	-3.59384	-5.70414	2.16417	1.99059	4.69485	23.79449	-1.36947	7.60762	-0.00146	-0.00013	0.00342	0.00001
204			2.03000	7.32047	-7.61671	14.95184	0.56674	0.00283	0.05929	0.01609	-0.00009	0.00056	-0.00782	-0.01117	0.99795	4.78442	1.77747	-13.30773	0.00131	0.50652	-0.00224	0.00012	0.03472	0.00021	8.43572	3.23141	-3.37846	0.02334	0.93783	0.14738	0.00113	-0.02374	-0.00989	2.12509	1.08903	-0.54529	-4.38292	-4.20430	-5.87351	2.08885	2.46775	3.76614	23.79872	-1.38837	7.58123	-0.00146	-0.00013	0.00343	0.00001
205			2.04000	7.30298	-7.60284	14.94893	0.56805	0.00187	0.05920	0.01719	-0.00004	-0.00051	-0.00631	-0.01119	0.99831	4.72857	1.74550	-13.36146	-0.00017	0.51097	-0.00220	-0.00002	0.02779	0.00017	8.40555	3.24907	-3.35078	0.02015	0.94664	0.14906	0.00095	-0.01707	-0.00414	1.65515	1.20866	0.56665	-3.56843	-4.32866	-5.02830	1.33666	2.54465	1.59997	23.80336	-1.40564	7.55312	-0.00147	-0.00013	0.00341	0.00001
206			2.05000	7.28672	-7.59309	14.95884	0.56842	0.00112	0.05984	0.01686	-0.00001	-0.00188	-0.00499	-0.01012	0.99707	4.67713	1.72272	-13.40158	-0.00569	0.51447	-0.00274	-0.00045	0.01852	0.00014	8.38036	3.25650	-3.34995	0.02576	0.95386	0.15027	0.00097	-0.00568	0.00359	1.34083	1.09558	1.89700	-2.45738	-3.92764	-3.54137	0.19479	2.25046	-1.25152	23.80736	-1.41869	7.53126	-0.00148	-0.00013	0.00336	0.00001
207			2.06000	7.27350	-7.58450	14.98309	0.56822	-0.00008	0.05973	0.01520	0.00000	-0.00325	-0.00471	-0.00834	0.99463	4.63584	1.70933	-13.42511	-0.01405	0.51307	-0.00283	-0.00084	0.00964	0.00007	8.36389	3.25183	-3.37892	0.03855	0.95245	0.14900	0.00094	0.00671	0.01112	1.24912	0.76995	3.19584	-1.37569	-3.11157	-1.89325	-0.99925	1.71289	-4.05896	23.80844	-1.42752	7.52272	-0.00150	-0.00013	0.00328	-0.00000
208			2.07000	7.26413	-7.57446	15.01987	0.56794	-0.00254	0.05929	0.01289	0.00003	-0.00423	-0.00530	-0.00689	0.99419	4.60754	1.70369	-13.43302	-0.01964	0.50825	-0.00290	-0.00078	0.00283	0.00001	8.35715	3.23606	-3.43354	0.04906	0.94604	0.14689	0.00056	0.01660	0.01659	1.28005	0.38724	4.11066	-0.51775	-2.20757	-0.40187	-1.94492	1.13924	-6.18469	23.80476	-1.43359	7.53015	-0.00151	-0.00012	0.00320	-0.00002
209			2.08000	7.25807	-7.56287	15.06336	0.56809	-0.00481	0.05904	0.01065	0.00005	-0.00442	-0.00554	-0.00661	0.99435	4.59020	1.70318	-13.42805	-0.02065	0.50492	-0.00305	-0.00056	-0.00075	-0.00005	8.35795	3.21311	-3.50427	0.05196	0.94388	0.14588	0.00021	0.02018	0.01905	1.21705	0.14412	4.29048	-0.05069	-1.66942	0.75636	-2.32626	0.80206	-7.17517	23.79616	-1.43705	7.55034	-0.00151	-0.00013	0.00315	-0.00003
210			2.09000	7.25376	-7.55247	15.10439	0.56873	-0.00606	0.05895	0.00879	0.00004	-0.00370	-0.00452	-0.00765	0.99263	4.57692	1.70384	-13.41373	-0.01775	0.50569	-0.00308	-0.00049	-0.00045	-0.00009	8.36057	3.19006	-3.57825	0.04618	0.94998	0.14652	0.00031	0.01486	0.01826	0.88669	0.14876	3.60473	-0.08615	-1.78855	1.46747	-1.94706	0.92091	-6.87879	23.78414	-1.43727	7.57633	-0.00153	-0.00013	0.00313	-0.00004
211			2.10000	7.24971	-7.54716	15.13441	0.57004	-0.00764	0.05922	0.00737	-0.00002	-0.00240	-0.00322	-0.00935	0.98846	4.55937	1.70152	-13.39446	-0.01394	0.50533	-0.00370	-0.00056	0.00284	-0.00012	8.35802	3.17461	-3.64320	0.03594	0.95281	0.14765	0.00065	0.00266	0.01488	0.28773	0.36422	2.39413	-0.52170	-2.47933	1.61601	-0.99766	1.46577	-5.59637	23.77123	-1.43443	7.60140	-0.00158	-0.00013	0.00314	-0.00004
212			2.11000	7.24509	-7.54945	15.15117	0.57190	-0.00759	0.06016	0.00671	-0.00009	-0.00131	-0.00246	-0.01000	0.98585	4.53213	1.69438	-13.37609	-0.01438	0.50599	-0.00490	-0.00083	0.00718	-0.00012	8.34606	3.17012	-3.69224	0.03290	0.95330	0.14875	0.00110	-0.01002	0.01051	-0.35199	0.64451	1.40607	-1.10560	-3.37061	1.03395	0.03723	2.19094	-3.94938	23.75968	-1.43056	7.62018	-0.00164	-0.00013	0.00318	-0.00003
213			2.12000	7.23979	-7.55803	15.16124	0.57484	-0.00666	0.06116	0.00723	-0.00012	-0.00117	-0.00253	-0.00981	0.98642	4.49414	1.68301	-13.36692	-0.01793	0.50674	-0.00616	-0.00131	0.01095	-0.00001	8.32441	3.17478	-3.72521	0.03540	0.95193	0.14945	0.00165	-0.01708	0.00675	-0.68870	0.82549	1.30405	-1.61620	-4.04507	-0.37066	0.69729	2.83077	-2.52015	23.75042	-1.42722	7.62969	-0.00169	-0.00014	0.00324	-0.00002
214			2.13000	7.23392	-7.56786	15.17579	0.57645	-0.00718	0.06178	0.00900	-0.00013	-0.00212	-0.00315	-0.00947	0.98908	4.44834	1.66948	-13.37535	-0.01971	0.50583	-0.00728	-0.00159	0.01274	0.00022	8.29580	3.18297	-3.74652	0.03663	0.94873	0.14987	0.00194	-0.01474	0.00469	-0.51265	0.83157	2.17488	-1.87030	-4.22110	-2.28940	0.68977	3.15151	-1.68722	23.74310	-1.42461	7.62947	-0.00173	-0.00014	0.00329	-0.00002
215			2.14000	7.22742	-7.57317	15.20313	0.57739	-0.00745	0.06201	0.01162	-0.00007	-0.00362	-0.00386	-0.00944	0.99188	4.40050	1.65694	-13.40403	-0.01998	0.50495	-0.00804	-0.00156	0.01153	0.00049	8.26569	3.18722	-3.76331	0.03560	0.94689	0.15032	0.00180	-0.00253	0.00480	0.13486	0.70409	3.50559	-1.73197	-3.85722	-3.98464	-0.04894	3.02606	-1.62259	23.73717	-1.42233	7.62178	-0.00176	-0.00014	0.00333	-0.00002
216			2.15000	7.21986	-7.56998	15.24410	0.58150	-0.00679	0.06290	0.01400	0.00003	-0.00501	-0.00431	-0.00971	0.99400	4.35690	1.64872	-13.44668	-0.02291	0.50446	-0.00928	-0.00150	0.00734	0.00071	8.23981	3.18073	-3.78326	0.03622	0.94730	0.15155	0.00146	0.01622	0.00688	1.03420	0.48240	4.63690	-1.20028	-3.07770	-4.77718	-1.30193	2.51560	-2.25243	23.73270	-1.42013	7.61086	-0.00177	-0.00014	0.00336	-0.00001
217			2.16000	7.21180	-7.55687	15.29389	0.58758	-0.00684	0.06438	0.01438	0.00013	-0.00592	-0.00445	-0.00930	0.99624	4.32298	1.64695	-13.49222	-0.02992	0.50397	-0.01081	-0.00136	0.00153	0.00080	8.22209	3.16034	-3.81208	0.04346	0.94938	0.15299	0.00112	0.03564	0.01007	1.91709	0.12337	5.22105	-0.43919	-2.02210	-4.51905	-2.65643	1.78675	-3.28655	23.73000	-1.41742	7.60120	-0.00176	-0.00014	0.00336	-0.00001
218			2.17000	7.20531	-7.53467	15.34671	0.58958	-0.00600	0.06558	0.01177	0.00020	-0.00628	-0.00453	-0.00790	0.99835	4.30240	1.65164	-13.53135	-0.03673	0.50534	-0.01180	-0.00080	-0.00357	0.00071	8.21397	3.12736	-3.85187	0.05493	0.95294	0.15389	0.00060	0.04988	0.01323	2.58366	-0.39350	5.30372	0.26530	-0.83713	-3.57132	-3.69003	1.03273	-4.35447	23.72886	-1.41315	7.59592	-0.00175	-0.00014	0.00334	-0.00000
219			2.18000	7.20268	-7.50560	15.39888	0.59047	-0.00645	0.06627	0.00730	0.00028	-0.00631	-0.00427	-0.00633	1.00095	4.29607	1.66018	-13.56017	-0.04191	0.50705	-0.01216	0.00004	-0.00590	0.00052	8.21440	3.08690	-3.90113	0.06598	0.95668	0.15432	-0.00010	0.05578	0.01560	2.97111	-0.97191	5.14756	0.65254	0.29759	-2.41987	-4.17684	0.39011	-5.20906	23.72864	-1.40671	7.59580	-0.00173	-0.00014	0.00331	-0.00000
220			2.19000	7.20459	-7.47230	15.44965	0.59632	-0.00753	0.06616	0.00298	0.00037	-0.00627	-0.00384	-0.00640	1.00318	4.30211	1.66859	-13.57891	-0.04502	0.50649	-0.01203	0.00089	-0.00531	0.00031	8.22136	3.04467	-3.95716	0.06869	0.95583	0.15420	-0.00077	0.05419	0.01726	3.14856	-1.46812	5.02692	0.69506	1.25377	-1.33160	-4.19280	-0.12353	-5.87376	23.72835	-1.39866	7.59927	-0.00172	-0.00014	0.00327	-0.00000
221			2.20000	7.21016	-7.43662	15.50046	0.60198	-0.00906	0.06496	0.00016	0.00047	-0.00622	-0.00322	-0.00805	1.00362	4.31801	1.67438	-13.58866	-0.04240	0.50426	-0.01118	0.00148	-0.00401	0.00009	8.23358	3.00426	-4.01895	0.06043	0.95123	0.15352	-0.00119	0.04972	0.01885	3.21208	-1.78128	5.02784	0.63799	1.98758	-0.24343	-4.04866	-0.56090	-6.56000	23.72710	-1.39078	7.60306	-0.00173	-0.00014	0.00325	-0.00001
222			2.21000	7.21753	-7.40006	15.55195	0.60550	-0.01178	0.06383	-0.00072	0.00061	-0.00610	-0.00162	-0.00992	1.00232	4.34172	1.67840	-13.58789	-0.03727	0.50410	-0.01013	0.00170	-0.00490	-0.00014	8.25078	2.96523	-4.08801	0.05107	0.95147	0.15350	-0.00138	0.04803	0.02110	3.18402	-1.85773	5.00403	0.80782	2.43867	1.07380	-4.08441	-0.91871	-7.43298	23.72499	-1.38492	7.60417	-0.00175	-0.00014	0.00325	-0.00001
223			2.22000	7.22465	-7.36441	15.60248	0.60396	-0.01249	0.06272	0.00047	0.00061	-0.00573	0.00050	-0.01188	0.99709	4.37084	1.68431	-13.57248	-0.02937	0.50656	-0.00890	0.00148	-0.00875	-0.00035	8.27221	2.92440	-4.16671	0.04063	0.95565	0.15377	-0.00128	0.05120	0.02377	3.04216	-1.66261	4.80492	1.27772	2.48034	2.59724	-4.41435	-1.09552	-8.39212	23.72332	-1.38150	7.60098	-0.00176	-0.00014	0.00328	-0.00000
224			2.23000	7.22916	-7.33181	15.64963	0.60648	-0.01158	0.06253	0.00374	0.00049	-0.00526	0.00182	-0.01362	0.99312	4.40092	1.69466	-13.54092	-0.02621	0.50755	-0.00864	0.00120	-0.01309	-0.00054	8.29536	2.87899	-4.25468	0.03626	0.95724	0.15401	-0.00109	0.05673	0.02575	2.78394	-1.19948	4.47941	1.74779	2.01206	3.82690	-4.84479	-0.95124	-9.04972	23.72373	-1.37877	7.59381	-0.00178	-0.00015	0.00332	0.00001
225			2.24000	7.22911	-7.30409	15.69274	0.61021	-0.01104	0.06327	0.00836	0.00037	-0.00484	0.00178	-0.01455	0.99150	4.42549	1.70831	-13.49918	-0.02657	0.50461	-0.00961	0.00083	-0.01511	-0.00068	8.31564	2.82955	-4.34674	0.03739	0.95199	0.15391	-0.00079	0.06065	0.02589	2.39747	-0.56179	4.17386	1.90714	1.10197	4.19864	-5.09332	-0.44192	-9.03015	23.72728	-1.37370	7.58452	-0.00179	-0.00015	0.00339	0.00002
226			2.25000	7.22401	-7.28301	15.73256	0.61234	-0.01192	0.06311	0.01163	0.00025	-0.00453	0.00079	-0.01437	0.99221	4.43912	1.72265	-13.45762	-0.02870	0.49892	-0.00991	0.00029	-0.01456	-0.00062	8.32862	2.77889	-4.43507	0.04256	0.94275	0.15216	-0.00028	0.06062	0.02357	1.81981	-0.01504	4.03071	1.74059	-0.02726	3.57118	-4.99230	0.33889	-8.21174	23.73353	-1.36460	7.57541	-0.00179	-0.00014	0.00345	0.00002
227			2.26000	7.21525	-7.27075	15.76941	0.61365	-0.01341	0.06302	0.01517	0.00006	-0.00381	-0.00044	-0.01361	0.99422	4.43927	1.73614	-13.42563	-0.03203	0.49314	-0.01030	-0.00044	-0.01229	-0.00042	8.33121	2.73094	-4.51188	0.04918	0.93436	0.15049	0.00058	0.05520	0.01922	0.98700	0.69456	3.55135	1.35367	-1.20218	2.20616	-4.43691	1.26552	-6.64774	23.74044	-1.35260	7.56789	-0.00180	-0.00014	0.00348	0.00002
228			2.27000	7.20436	-7.26918	15.80118	0.61209	-0.01370	0.06279	0.01616	-0.00017	-0.00296	-0.00113	-0.01276	0.99561	4.42490	1.74750	-13.40867	-0.03358	0.49107	-0.01033	-0.00130	-0.00867	-0.00014	8.32164	2.69070	-4.57025	0.05227	0.93185	0.14951	0.00165	0.04381	0.01334	0.06070	1.20815	2.93606	0.78329	-2.37832	0.46546	-3.39372	2.22346	-4.49289	23.74551	-1.34032	7.56350	-0.00180	-0.00013	0.00349	0.00001
229			2.28000	7.19205	-7.27779	15.82525	0.61231	-0.01439	0.06271	0.01667	-0.00036	-0.00196	-0.00153	-0.01178	0.99524	4.39552	1.75514	-13.40903	-0.03836	0.48839	-0.01056	-0.00242	-0.00355	0.00018	8.29945	2.66285	-4.60533	0.05731	0.92808	0.14847	0.00288	0.02719	0.00651	-0.69552	1.63237	2.14106	0.03717	-3.49058	-1.41336	-1.97402	3.07738	-2.00773	23.74782	-1.33013	7.56417	-0.00180	-0.00012	0.00347	0.00000
230			2.29000	7.17817	-7.29330	15.84071	0.61269	-0.01621	0.06296	0.01754	-0.00051	-0.00100	-0.00176	-0.01066	0.99324	4.35209	1.75730	-13.42762	-0.04474	0.48440	-0.01124	-0.00377	0.00290	0.00053	8.26623	2.65023	-4.61519	0.06368	0.92188	0.14755	0.00409	0.00835	-0.00038	-1.07611	1.96216	1.32464	-0.85435	-4.40418	-3.26377	-0.40887	3.66326	0.49730	23.74788	-1.32310	7.57169	-0.00179	-0.00012	0.00343	-0.00000
231			2.30000	7.16213	-7.31127	15.84797	0.61055	-0.01493	0.06326	0.01914	-0.00046	-0.00005	-0.00165	-0.00993	0.99020	4.29732	1.75239	-13.46370	-0.04895	0.48470	-0.01175	-0.00487	0.01005	0.00085	8.22564	2.65300	-4.60093	0.06717	0.92061	0.14742	0.00479	-0.00894	-0.00648	-1.03950	2.22729	0.48700	-1.79387	-5.01373	-4.77799	1.01879	3.87083	2.70136	23.74682	-1.31894	7.58648	-0.00178	-0.00012	0.00338	-0.00000
232			2.31000	7.14291	-7.32783	15.84602	0.60903	-0.01300	0.06360	0.02148	-0.00030	0.00108	-0.00164	-0.01069	0.98796	4.23538	1.73980	-13.51218	-0.04832	0.48524	-0.01259	-0.00515	0.01627	0.00106	8.18233	2.66844	-4.56689	0.06066	0.91954	0.14824	0.00424	-0.02095	-0.01100	-0.66172	2.46871	-0.54311	-2.56685	-5.25938	-5.48706	2.01733	3.65464	4.29237	23.74571	-1.31714	7.60675	-0.00177	-0.00013	0.00333	-0.00000
233			2.32000	7.11965	-7.34025	15.83178	0.60813	-0.01126	0.06355	0.02413	-0.00014	0.00248	-0.00227	-0.01192	0.98802	4.17206	1.72120	-13.56286	-0.04585	0.48442	-0.01331	-0.00481	0.01986	0.00104	8.14173	2.69095	-4.52038	0.05117	0.91614	0.14878	0.00312	-0.02528	-0.01335	-0.06720	2.69977	-1.83541	-2.97618	-5.15435	-5.12915	2.41067	3.07259	5.08849	23.74460	-1.31760	7.62884	-0.00174	-0.00013	0.00329	-0.00001
234			2.33000	7.09193	-7.34710	15.80294	0.60760	-0.00915	0.06351	0.02684	0.00001	0.00390	-0.00319	-0.01278	0.98992	4.11245	1.69946	-13.60513	-0.04440	0.48409	-0.01395	-0.00431	0.02167	0.00084	8.10784	2.71430	-4.46948	0.04464	0.91425	0.14930	0.00213	-0.02359	-0.01381	0.61517	2.90815	-3.15749	-3.13399	-4.82668	-4.02966	2.31621	2.30523	5.20649	23.74284	-1.32096	7.64799	-0.00170	-0.00013	0.00327	-0.00001
235			2.34000	7.06002	-7.34797	15.76120	0.60682	-0.00779	0.06397	0.02960	0.00010	0.00499	-0.00416	-0.01288	0.99267	4.05861	1.67495	-13.63510	-0.04498	0.48361	-0.01500	-0.00398	0.02430	0.00060	8.08220	2.73518	-4.41946	0.04333	0.91311	0.15005	0.00148	-0.02025	-0.01321	1.28643	3.08389	-4.14280	-3.38256	-4.45078	-2.82473	2.05509	1.54913	4.92646	23.73918	-1.32798	7.66018	-0.00165	-0.00014	0.00327	-0.00001
236			2.35000	7.02437	-7.34325	15.71168	0.60469	-0.00726	0.06371	0.03243	0.00017	0.00544	-0.00446	-0.01272	0.99357	4.00959	1.64527	-13.65485	-0.04564	0.48367	-0.01520	-0.00374	0.02894	0.00037	8.06410	2.75365	-4.37306	0.04280	0.91434	0.15032	0.00096	-0.01809	-0.01193	1.87424	3.23418	-4.59408	-3.87968	-4.14362	-1.86594	1.83080	0.92482	4.40794	23.73317	-1.33832	7.66325	-0.00160	-0.00014	0.00329	-0.00002
237			2.36000	6.98564	-7.33397	15.66008	0.60273	-0.00686	0.06380	0.03453	0.00020	0.00540	-0.00427	-0.01238	0.99291	3.96375	1.60849	-13.66738	-0.04768	0.48412	-0.01564	-0.00364	0.03359	0.00018	8.05220	2.77040	-4.33248	0.04390	0.91680	0.15101	0.00057	-0.01659	-0.01011	2.25576	3.32093	-4.56781	-4.38196	-3.86966	-1.09036	1.61637	0.43394	3.67867	23.72548	-1.35043	7.65767	-0.00156	-0.00014	0.00331	-0.00002
238			2.37000	6.94581	-7.32257	15.61059	0.59860	-0.00471	0.06417	0.03407	0.00013	0.00511	-0.00431	-0.01166	0.99071	3.92155	1.56686	-13.67321	-0.05033	0.48465	-0.01634	-0.00339	0.03443	-0.00005	8.04572	2.78493	-4.29993	0.04692	0.91706	0.15159	0.00019	-0.01347	-0.00766	2.27057	3.25460	-4.28394	-4.41639	-3.44968	-0.22448	1.27214	-0.00314	2.74502	23.71735	-1.36203	7.64572	-0.00151	-0.00014	0.00332	-0.00002
239			2.38000	6.90827	-7.31252	15.56483	0.59542	-0.00475	0.06411	0.03028	0.00011	0.00478	-0.00439	-0.01084	0.99021	3.88658	1.52705	-13.66969	-0.05267	0.48365	-0.01661	-0.00267	0.02929	-0.00036	8.04494	2.79518	-4.27740	0.05020	0.91599	0.15155	-0.00030	-0.00715	-0.00476	1.86380	2.98848	-4.00117	-3.71632	-2.70355	0.94904	0.70626	-0.48972	1.68102	23.71000	-1.37086	7.63141	-0.00149	-0.00013	0.00332	-0.00002
240			2.39000	6.87625	-7.30699	15.52196	0.59070	-0.00633	0.06327	0.02378	0.00009	0.00459	-0.00445	-0.01005	0.99008	3.86398	1.49594	-13.65313	-0.05255	0.48193	-0.01608	-0.00139	0.01992	-0.00072	8.05099	2.79883	-4.26548	0.05181	0.91395	0.15061	-0.00094	0.00169	-0.00196	1.18834	2.56299	-3.90548	-2.47558	-1.59353	2.39220	-0.01251	-1.09071	0.67079	23.70468	-1.37674	7.61907	-0.00148	-0.00012	0.00331	-0.00001
241			2.40000	6.85132	-7.30685	15.47967	0.58717	-0.00710	0.06184	0.01674	0.00004	0.00458	-0.00443	-0.00962	0.98909	3.85758	1.47636	-13.62203	-0.05227	0.48052	-0.01483	0.00008	0.01034	-0.00099	8.06495	2.79517	-4.26236	0.05297	0.91133	0.14888	-0.00165	0.01092	0.00014	0.54422	2.08465	-4.02206	-1.18286	-0.27300	3.83022	-0.72058	-1.77216	-0.08287	23.70245	-1.38177	7.61220	-0.00149	-0.00012	0.00329	-0.00000
242			2.41000	6.83267	-7.31029	15.43612	0.58580	-0.00694	0.06126	0.01134	0.00002	0.00472	-0.00400	-0.00956	0.98700	3.86772	1.46620	-13.57848	-0.05294	0.48054	-0.01413	0.00140	0.00406	-0.00118	8.08669	2.78509	-4.26458	0.05479	0.91065	0.14804	-0.00229	0.01833	0.00128	0.19045	1.67567	-4.22873	-0.29747	0.94030	4.95872	-1.26038	-2.34353	-0.49552	23.70370	-1.38873	7.61256	-0.00149	-0.00011	0.00327	0.00001
243			2.42000	6.81784	-7.31411	15.39094	0.58119	-0.00609	0.06081	0.00826	0.00003	0.00480	-0.00325	-0.01009	0.98486	3.89024	1.46021	-13.52686	-0.04804	0.48319	-0.01342	0.00200	0.00270	-0.00125	8.11323	2.77093	-4.26893	0.04973	0.91515	0.14833	-0.00226	0.02181	0.00154	0.17187	1.38767	-4.38949	-0.05076	1.72078	5.58067	-1.48922	-2.53550	-0.57844	23.70818	-1.39915	7.61945	-0.00149	-0.00011	0.00326	0.00001
244			2.43000	6.80477	-7.31599	15.34487	0.57759	-0.00409	0.06058	0.00669	0.00003	0.00479	-0.00317	-0.01133	0.98240	3.91805	1.45257	-13.47267	-0.04191	0.48370	-0.01321	0.00185	0.00593	-0.00121	8.13907	2.75637	-4.27254	0.04123	0.91648	0.14875	-0.00160	0.01907	0.00082	0.32221	1.17974	-4.43491	-0.41989	1.90973	5.55006	-1.26860	-2.18706	-0.30136	23.71430	-1.41253	7.62975	-0.00149	-0.00011	0.00325	0.00001
245			2.44000	6.79288	-7.31559	15.29916	0.57451	-0.00191	0.06047	0.00548	0.00002	0.00468	-0.00433	-0.01204	0.98214	3.94346	1.43901	-13.42270	-0.03782	0.48116	-0.01337	0.00132	0.01175	-0.00107	8.15792	2.74644	-4.27183	0.03781	0.91213	0.14834	-0.00087	0.01028	-0.00102	0.42538	1.01099	-4.37106	-1.17120	1.53561	4.80467	-0.60505	-1.33362	0.38495	23.71958	-1.42605	7.63920	-0.00149	-0.00012	0.00325	0.00001
246			2.45000	6.78234	-7.31441	15.25468	0.57052	0.00105	0.06172	0.00435	-0.00001	0.00467	-0.00620	-0.01163	0.98551	3.96023	1.41839	-13.38341	-0.03595	0.47974	-0.01476	0.00062	0.01730	-0.00087	8.16485	2.74469	-4.26292	0.04187	0.90779	0.14876	-0.00006	-0.00071	-0.00373	0.34691	0.90836	-4.28440	-1.94116	0.74702	3.51682	0.25783	-0.19106	1.40455	23.72101	-1.43506	7.64456	-0.00150	-0.00012	0.00327	-0.00000
247			2.46000	6.77293	-7.31481	15.21101	0.56726	0.00136	0.06226	0.00354	-0.00001	0.00479	-0.00791	-0.01116	0.99133	3.96482	1.39310	-13.35803	-0.03309	0.47781	-0.01550	-0.00012	0.01987	-0.00057	8.15812	2.75140	-4.24345	0.04434	0.90418	0.14870	0.00089	-0.00953	-0.00668	0.06210	0.92845	-4.33247	-2.37726	-0.24231	2.09367	1.00453	0.94468	2.53570	23.71666	-1.43551	7.64445	-0.00151	-0.00012	0.00328	-0.00002
248			2.47000	6.76386	-7.31914	15.16575	0.56567	0.00071	0.06192	0.00334	0.00000	0.00516	-0.00896	-0.01159	0.99596	3.95708	1.36796	-13.34496	-0.02832	0.47595	-0.01549	-0.00063	0.01827	-0.00030	8.13938	2.76396	-4.21359	0.03923	0.90123	0.14833	0.00144	-0.01330	-0.00915	-0.33673	1.08573	-4.65363	-2.30114	-1.19189	0.98539	1.40344	1.80508	3.51526	23.70731	-1.42753	7.63894	-0.00153	-0.00012	0.00330	-0.00003
249			2.48000	6.75401	-7.32809	15.11559	0.56550	0.00099	0.06158	0.00380	0.00001	0.00588	-0.00892	-0.01208	0.99849	3.93987	1.34768	-13.33889	-0.02550	0.47751	-0.01512	-0.00089	0.01368	-0.00019	8.11295	2.77815	-4.17583	0.03389	0.90350	0.14839	0.00153	-0.01223	-0.01072	-0.69006	1.33930	-5.28973	-1.81557	-1.92547	0.49517	1.43256	2.24723	4.16251	23.69590	-1.41540	7.62919	-0.00154	-0.00012	0.00332	-0.00003
250			2.49000	6.74233	-7.34071	15.05727	0.56361	0.00244	0.06174	0.00466	0.00003	0.00691	-0.00791	-0.01199	0.99832	3.91719	1.33421	-13.33286	-0.02467	0.48288	-0.01484	-0.00101	0.00874	-0.00024	8.08377	2.79100	-4.13372	0.03191	0.91165	0.14916	0.00146	-0.00918	-0.01159	-0.88531	1.61832	-6.19102	-1.24214	-2.34724	0.64207	1.28156	2.25205	4.50417	23.68524	-1.40383	7.61722	-0.00155	-0.00012	0.00334	-0.00003
251			2.50000	6.72831	-7.35512	14.98857	0.55926	0.00469	0.06185	0.00474	0.00005	0.00808	-0.00677	-0.01148	0.99646	3.89321	1.32571	-13.32190	-0.02415	0.48911	-0.01444	-0.00094	0.00542	-0.00037	8.05643	2.80210	-4.08917	0.03137	0.92068	0.14981	0.00121	-0.00681	-0.01227	-0.98112	1.80120	-7.23824	-0.82433	-2.34119	1.18735	1.15586	1.83918	4.73264	23.67665	-1.39501	7.60593	-0.00155	-0.00012	0.00337	-0.00002
252			2.51000	6.71362	-7.37069	14.90893	0.55487	0.00735	0.06119	0.00221	0.00009	0.00908	-0.00604	-0.01058	0.99380	3.87305	1.31955	-13.30446	-0.02571	0.49387	-0.01335	-0.00070	0.00351	-0.00047	8.03491	2.81255	-4.04189	0.03447	0.92734	0.14928	0.00089	-0.00578	-0.01310	-1.19920	1.73585	-8.27126	-0.53149	-1.77290	1.83073	1.12416	1.08045	5.01703	23.67048	-1.38900	7.59807	-0.00155	-0.00012	0.00342	-0.00001
253			2.52000	6.70211	-7.38876	14.81986	0.55300	0.00947	0.06087	-0.00353	0.00015	0.00993	-0.00582	-0.00941	0.99133	3.86271	1.31482	-13.28183	-0.03068	0.49616	-0.01266	-0.00020	0.00174	-0.00054	8.02192	2.82323	-3.99050	0.04305	0.93057	0.14856	0.00041	-0.00507	-0.01417	-1.65854	1.37472	-9.15086	-0.21633	-0.66961	2.38619	1.12634	0.11219	5.38514	23.66637	-1.38553	7.59443	-0.00154	-0.00012	0.00348	-0.00001
254			2.53000	6.69711	-7.41070	14.72382	0.55085	0.01127	0.06001	-0.01051	0.00023	0.01042	-0.00610	-0.00967	0.98942	3.86651	1.31222	-13.25583	-0.02938	0.49659	-0.01177	0.00054	-0.00028	-0.00056	8.01869	2.83400	-3.93437	0.04104	0.93140	0.14801	-0.00032	-0.00330	-0.01523	-2.19053	0.86460	-9.80238	0.14257	0.69049	2.82029	1.06260	-0.91192	5.74710	23.66346	-1.38512	7.59353	-0.00153	-0.00012	0.00354	-0.00001
255			2.54000	6.69861	-7.43561	14.62333	0.54445	0.01276	0.05852	-0.01560	0.00029	0.01051	-0.00674	-0.01090	0.98800	3.88491	1.31180	-13.22766	-0.01971	0.49669	-0.01047	0.00081	-0.00192	-0.00053	8.02513	2.84370	-3.87418	0.02816	0.93170	0.14774	-0.00067	0.00025	-0.01591	-2.50515	0.43621	-10.19162	0.44340	1.94326	3.18414	0.87063	-1.84864	5.97884	23.66014	-1.38835	7.59280	-0.00152	-0.00012	0.00359	-0.00001
256			2.55000	6.70366	-7.46082	14.52075	0.53863	0.01459	0.05912	-0.01745	0.00030	0.01067	-0.00738	-0.01128	0.98840	3.91501	1.31270	-13.19733	-0.01286	0.49878	-0.01086	0.00075	-0.00278	-0.00060	8.03997	2.85092	-3.81201	0.02214	0.93469	0.14945	-0.00081	0.00531	-0.01606	-2.45055	0.20050	-10.27965	0.61998	2.86059	3.55157	0.54929	-2.57228	5.95728	23.65416	-1.39510	7.59000	-0.00152	-0.00012	0.00363	-0.00002
257			2.56000	6.70919	-7.48324	14.41901	0.53192	0.01304	0.06035	-0.01666	0.00018	0.01060	-0.00784	-0.01045	0.98984	3.95288	1.31386	-13.16406	-0.00831	0.49954	-0.01172	0.00057	-0.00300	-0.00072	8.06093	2.85448	-3.75119	0.02308	0.93707	0.15135	-0.00104	0.01106	-0.01527	-2.05374	0.10150	-10.04088	0.69341	3.43252	3.98876	0.13878	-3.02127	5.60101	23.64411	-1.40380	7.58503	-0.00154	-0.00012	0.00366	-0.00003
258			2.57000	6.71357	-7.50033	14.32114	0.52643	0.01117	0.06153	-0.01461	0.00005	0.01020	-0.00819	-0.00820	0.99333	3.99569	1.31470	-13.12648	-0.00940	0.50158	-0.01209	0.00072	-0.00286	-0.00085	8.08572	2.85375	-3.69550	0.03617	0.94089	0.15241	-0.00181	0.01683	-0.01345	-1.41652	0.04157	-9.52590	0.70824	3.80812	4.55361	-0.31805	-3.24890	4.91439	23.63064	-1.41222	7.58000	-0.00156	-0.00012	0.00367	-0.00004
259			2.58000	6.71624	-7.51030	14.22936	0.52215	0.01004	0.06137	-0.01236	-0.00007	0.00938	-0.00838	-0.00576	0.99892	4.04267	1.31473	-13.08302	-0.01154	0.50575	-0.01085	0.00097	-0.00210	-0.00090	8.11310	2.84842	-3.64809	0.05199	0.94738	0.15210	-0.00279	0.02141	-0.01074	-0.69183	-0.03696	-8.84017	0.65230	4.15647	5.29925	-0.73748	-3.37450	3.94476	23.61592	-1.41774	7.57822	-0.00160	-0.00012	0.00368	-0.00004
260			2.59000	6.71765	-7.51314	14.14484	0.52010	0.00890	0.06047	-0.01051	-0.00015	0.00835	-0.00779	-0.00500	1.00233	4.09446	1.31276	-13.03171	-0.01010	0.51000	-0.00896	0.00093	-0.00015	-0.00087	8.14298	2.83955	-3.61160	0.05813	0.95485	0.15171	-0.00332	0.02297	-0.00754	-0.04938	-0.13961	-8.05008	0.46699	4.52273	6.21198	-1.00069	-3.48257	2.75853	23.60246	-1.41793	7.58193	-0.00166	-0.00012	0.00369	-0.00003
261			2.60000	6.71839	-7.51026	14.06863	0.51926	0.00793	0.05842	-0.00876	-0.00018	0.00704	-0.00668	-0.00637	1.00348	4.15108	1.30707	-12.97146	-0.00228	0.51360	-0.00623	0.00022	0.00322	-0.00070	8.17561	2.82920	-3.58771	0.05007	0.96203	0.15103	-0.00301	0.02087	-0.00419	0.44719	-0.22443	-7.08212	0.11764	4.79393	7.07809	-1.05555	-3.55557	1.48186	23.59210	-1.41168	7.59070	-0.00173	-0.00012	0.00371	-0.00003
262			2.61000	6.71849	-7.50314	14.00331	0.51834	0.00670	0.05632	-0.00596	-0.00018	0.00553	-0.00516	-0.00914	1.00335	4.21022	1.29630	-12.90428	0.01075	0.51698	-0.00365	-0.00105	0.00733	-0.00044	8.21020	2.81947	-3.57657	0.03201	0.96986	0.15101	-0.00194	0.01648	-0.00102	0.84513	-0.19537	-5.80077	-0.34119	4.72997	7.57230	-0.96677	-3.47871	0.25642	23.58599	-1.40058	7.60165	-0.00180	-0.00013	0.00374	-0.00001
263			2.62000	6.71639	-7.49288	13.95237	0.51868	0.00681	0.05446	-0.00138	-0.00019	0.00390	-0.00428	-0.01143	1.00260	4.26629	1.28071	-12.83480	0.01972	0.51847	-0.00143	-0.00171	0.01039	-0.00017	8.24438	2.81104	-3.57723	0.02035	0.97320	0.15026	-0.00113	0.01231	0.00187	1.12921	0.04286	-4.23978	-0.73187	4.10333	7.56177	-0.87756	-3.10045	-0.84509	23.58417	-1.38883	7.61144	-0.00187	-0.00013	0.00378	-0.00000
264			2.63000	6.71035	-7.48181	13.91751	0.51757	0.00523	0.05250	0.00406	-0.00012	0.00241	-0.00418	-0.01268	1.00172	4.31238	1.26302	-12.76678	0.02576	0.51595	0.00057	-0.00168	0.01055	0.00007	8.27424	2.80308	-3.58864	0.01504	0.97057	0.14838	-0.00066	0.01045	0.00446	1.14744	0.46850	-2.68818	-0.85676	2.92221	7.22960	-0.90758	-2.35151	-1.80440	23.58592	-1.38050	7.61773	-0.00191	-0.00014	0.00382	0.00001
265			2.64000	6.70013	-7.47379	13.89658	0.51610	0.00456	0.05147	0.00872	-0.00006	0.00141	-0.00467	-0.01341	1.00011	4.34392	1.24712	-12.70094	0.02908	0.51196	0.00144	-0.00114	0.00744	0.00017	8.29600	2.79387	-3.60960	0.01281	0.96464	0.14675	-0.00035	0.01148	0.00663	0.83387	0.95911	-1.50861	-0.64312	1.44254	6.86173	-1.08154	-1.35412	-2.57760	23.58964	-1.37655	7.62006	-0.00193	-0.00014	0.00385	0.00001
266			2.65000	6.68669	-7.47168	13.88437	0.51213	0.00440	0.05064	0.01206	-0.00001	0.00094	-0.00553	-0.01350	0.99850	4.36007	1.23638	-12.63594	0.03195	0.50788	0.00199	-0.00044	0.00216	0.00023	8.30808	2.78211	-3.63800	0.01144	0.95753	0.14496	-0.00013	0.01492	0.00804	0.39860	1.41767	-0.88309	-0.17659	-0.02498	6.55474	-1.35755	-0.36576	-3.05141	23.59328	-1.37428	7.61987	-0.00193	-0.00015	0.00386	0.00001
267			2.66000	6.67036	-7.47474	13.87518	0.50725	0.00315	0.05013	0.01455	0.00002	0.00092	-0.00651	-0.01268	0.99829	4.36253	1.23238	-12.57156	0.03294	0.50378	0.00220	0.00023	-0.00351	0.00024	8.31154	2.76702	-3.66996	0.01379	0.95091	0.14316	0.00002	0.02009	0.00816	0.10166	1.81052	-0.79686	0.36265	-1.23242	6.17272	-1.67030	0.36447	-3.03766	23.59503	-1.36988	7.61957	-0.00194	-0.00015	0.00384	0.00000
268			2.67000	6.65117	-7.48065	13.86397	0.50073	0.00154	0.04971	0.01610	0.00001	0.00131	-0.00736	-0.01165	0.99820	4.35463	1.23479	-12.51009	0.03458	0.50044	0.00228	0.00077	-0.00749	0.00023	8.30921	2.74871	-3.69923	0.01495	0.94609	0.14166	0.00014	0.02490	0.00647	-0.05012	2.12291	-1.20206	0.74520	-2.05688	5.50111	-1.86105	0.74004	-2.31975	23.59367	-1.36100	7.62127	-0.00195	-0.00014	0.00379	-0.00001
269			2.68000	6.62972	-7.48846	13.84603	0.49599	0.00090	0.04944	0.01666	0.00001	0.00204	-0.00791	-0.01051	0.99808	4.33951	1.24080	-12.45622	0.03352	0.49899	0.00236	0.00113	-0.00736	0.00019	8.30346	2.72962	-3.71746	0.01836	0.94464	0.14056	0.00024	0.02550	0.00260	-0.20237	2.36552	-2.01039	0.67561	-2.56252	4.32296	-1.66852	0.84338	-0.75869	23.58916	-1.34772	7.62608	-0.00197	-0.00014	0.00373	-0.00002
270			2.69000	6.60670	-7.49872	13.81816	0.49286	0.00017	0.04897	0.01702	0.00000	0.00286	-0.00806	-0.00908	0.99753	4.31805	1.24464	-12.41681	0.02937	0.49861	0.00275	0.00131	-0.00194	0.00014	8.29505	2.71505	-3.71573	0.02547	0.94490	0.13948	0.00039	0.01963	-0.00313	-0.36432	2.59964	-2.96219	0.00406	-2.90875	2.53669	-0.97376	0.78883	1.51337	23.58253	-1.33209	7.63346	-0.00198	-0.00013	0.00367	-0.00002
271			2.70000	6.58162	-7.51100	13.78072	0.48638	-0.00204	0.04834	0.01831	-0.00003	0.00344	-0.00774	-0.00791	0.99582	4.28967	1.24090	-12.39834	0.02898	0.49865	0.00316	0.00159	0.00636	0.00004	8.28435	2.70977	-3.68852	0.02744	0.94511	0.13902	0.00042	0.01084	-0.00932	-0.36277	2.87999	-3.66085	-0.99468	-3.14527	0.36523	-0.07760	0.55999	3.95231	23.57565	-1.31650	7.64168	-0.00199	-0.00012	0.00360	-0.00002
272			2.71000	6.55312	-7.52288	13.73819	0.48417	-0.00297	0.04864	0.02109	-0.00003	0.00362	-0.00720	-0.00737	0.99455	4.25542	1.22891	-12.40272	0.02641	0.50018	0.00273	0.00161	0.01292	-0.00006	8.27394	2.71311	-3.63774	0.02944	0.94637	0.13996	0.00028	0.00634	-0.01424	-0.11277	3.18141	-3.82583	-1.76643	-3.16748	-1.69202	0.47306	0.06570	5.84898	23.57045	-1.30244	7.64861	-0.00199	-0.00012	0.00352	-0.00001
273			2.72000	6.52069	-7.53216	13.69651	0.48130	-0.00309	0.04782	0.02397	-0.00002	0.00325	-0.00683	-0.00771	0.99316	4.21923	1.21326	-12.42599	0.02706	0.50154	0.00322	0.00163	0.01440	-0.00016	8.26800	2.71896	-3.57188	0.02529	0.94750	0.14044	-0.00005	0.00957	-0.01664	0.20201	3.40880	-3.43687	-1.92296	-2.91418	-3.20263	0.40605	-0.65932	6.77169	23.56821	-1.29140	7.65234	-0.00200	-0.00012	0.00344	-0.00000
274			2.73000	6.48593	-7.53934	13.66095	0.47638	-0.00302	0.04684	0.02536	-0.00002	0.00252	-0.00687	-0.00807	0.99131	4.18528	1.20022	-12.46111	0.02910	0.50161	0.00374	0.00157	0.01072	-0.00024	8.26963	2.72120	-3.50153	0.02070	0.94709	0.14071	-0.00031	0.01802	-0.01652	0.31158	3.47135	-2.60270	-1.47008	-2.48015	-4.06097	-0.12458	-1.40041	6.72128	23.56938	-1.28484	7.65224	-0.00200	-0.00013	0.00336	0.00001
275			2.74000	6.45171	-7.54687	13.63573	0.46738	-0.00454	0.04631	0.02452	-0.00005	0.00158	-0.00709	-0.00829	0.98999	4.15589	1.19426	-12.50182	0.03507	0.50086	0.00374	0.00160	0.00412	-0.00027	8.27871	2.71674	-3.43549	0.01372	0.94697	0.14160	-0.00035	0.02693	-0.01460	0.11023	3.33690	-1.47470	-0.67725	-2.02005	-4.37012	-0.78777	-1.92128	5.94641	23.57395	-1.28353	7.64891	-0.00198	-0.00013	0.00329	0.00002
276			2.75000	6.42086	-7.55708	13.62321	0.46108	-0.00609	0.04600	0.02212	-0.00012	0.00062	-0.00762	-0.00830	0.99097	4.13142	1.19673	-12.54312	0.03882	0.50010	0.00366	0.00146	-0.00266	-0.00025	8.29291	2.70597	-3.37976	0.01037	0.94728	0.14241	-0.00032	0.03233	-0.01151	-0.28621	3.03027	-0.28615	0.13602	-1.65093	-4.17493	-1.30098	-2.10818	4.71053	23.58145	-1.28664	7.64420	-0.00194	-0.00013	0.00324	0.00003
277			2.76000	6.39503	-7.57035	13.62280	0.45733	-0.00916	0.04578	0.01882	-0.00023	-0.00020	-0.00849	-0.00746	0.99411	4.11119	1.20602	-12.57979	0.03835	0.49790	0.00360	0.00115	-0.00839	-0.00020	8.30906	2.69139	-3.33808	0.01452	0.94453	0.14241	-0.00045	0.03376	-0.00746	-0.66209	2.60071	0.70994	0.83039	-1.36510	-3.34923	-1.62876	-2.01776	3.11137	23.59110	-1.29248	7.64005	-0.00190	-0.00013	0.00318	0.00003
278			2.77000	6.37480	-7.58519	13.63155	0.45300	-0.01127	0.04534	0.01501	-0.00031	-0.00078	-0.00917	-0.00590	0.99675	4.09590	1.22051	-12.60455	0.03569	0.49729	0.00404	0.00066	-0.01415	-0.00011	8.32568	2.67412	-3.31440	0.02343	0.94112	0.14161	-0.00075	0.03517	-0.00226	-0.89802	2.09744	1.39371	1.54435	-0.96813	-1.72233	-2.02370	-1.88912	1.06490	23.60155	-1.29889	7.63842	-0.00185	-0.00014	0.00313	0.00003
279			2.78000	6.36014	-7.59998	13.64623	0.44890	-0.01437	0.04455	0.01121	-0.00040	-0.00115	-0.00931	-0.00404	0.99904	4.08946	1.24082	-12.60911	0.03235	0.49747	0.00503	-0.00002	-0.02126	0.00006	8.34467	2.65167	-3.31375	0.03441	0.93861	0.14024	-0.00129	0.04081	0.00405	-1.00374	1.57935	1.81249	2.44291	-0.23879	0.65323	-2.74840	-1.97425	-1.44121	23.61089	-1.30365	7.64030	-0.00182	-0.00014	0.00309	0.00003
280			2.79000	6.35056	-7.61375	13.66470	0.44491	-0.01827	0.04374	0.00801	-0.00048	-0.00139	-0.00868	-0.00308	0.99973	4.09706	1.26838	-12.58759	0.03252	0.49840	0.00612	-0.00087	-0.02916	0.00035	8.36970	2.62001	-3.33991	0.03915	0.93873	0.13938	-0.00189	0.05121	0.01083	-1.01538	1.12291	2.09366	3.45597	0.82769	3.40192	-3.79407	-2.35505	-4.15877	23.61775	-1.30529	7.64500	-0.00182	-0.00014	0.00307	0.00002
281			2.80000	6.34480	-7.62606	13.68613	0.43921	-0.02145	0.04206	0.00615	-0.00051	-0.00163	-0.00787	-0.00328	0.99743	4.12152	1.30300	-12.53922	0.03783	0.49859	0.00789	-0.00203	-0.03552	0.00077	8.40362	2.57687	-3.39279	0.03532	0.93788	0.13791	-0.00220	0.06271	0.01688	-0.90097	0.79891	2.43670	4.30179	2.00469	5.88979	-4.88060	-2.92238	-6.64998	23.62180	-1.30394	7.65072	-0.00183	-0.00014	0.00307	0.00001
282			2.81000	6.34081	-7.63572	13.71218	0.43490	-0.02301	0.04091	0.00641	-0.00042	-0.00210	-0.00678	-0.00402	0.99349	4.16122	1.34177	-12.47043	0.04318	0.49983	0.00925	-0.00319	-0.03765	0.00112	8.44669	2.52370	-3.46762	0.03062	0.93923	0.13713	-0.00227	0.07067	0.02130	-0.53883	0.63722	3.11576	4.62485	2.94790	7.40935	-5.64375	-3.43327	-8.49572	23.62325	-1.30170	7.65449	-0.00185	-0.00014	0.00308	0.00000
283			2.82000	6.33604	-7.64015	13.74732	0.43404	-0.02461	0.04008	0.00905	-0.00021	-0.00293	-0.00604	-0.00468	0.98957	4.20950	1.37897	-12.39404	0.04480	0.49894	0.01025	-0.00361	-0.03345	0.00125	8.49573	2.46542	-3.55634	0.03097	0.93822	0.13612	-0.00245	0.07120	0.02340	0.17382	0.61751	4.32976	4.18509	3.35901	7.47450	-5.82448	-3.63301	-9.45064	23.62229	-1.30098	7.65352	-0.00186	-0.00014	0.00310	-0.00001
284			2.83000	6.32822	-7.63610	13.79715	0.42896	-0.02664	0.03905	0.01312	0.00011	-0.00402	-0.00633	-0.00553	0.98639	4.25692	1.40815	-12.32563	0.05120	0.49479	0.01094	-0.00372	-0.02415	0.00107	8.54519	2.40859	-3.64974	0.02604	0.93152	0.13479	-0.00196	0.06436	0.02320	1.13861	0.67467	6.01332	3.11507	3.17540	6.08963	-5.43697	-3.41490	-9.50463	23.61914	-1.30375	7.64637	-0.00187	-0.00014	0.00312	-0.00001
285			2.84000	6.31662	-7.62248	13.86509	0.42244	-0.02902	0.03820	0.01693	0.00045	-0.00518	-0.00730	-0.00638	0.98557	4.29571	1.42640	-12.27761	0.05973	0.48937	0.01121	-0.00335	-0.01400	0.00066	8.58979	2.35782	-3.73979	0.01875	0.92309	0.13373	-0.00121	0.05475	0.02134	2.03988	0.71245	7.85037	1.89450	2.61583	3.71454	-4.76524	-2.86625	-8.82932	23.61414	-1.31116	7.63448	-0.00188	-0.00014	0.00312	-0.00002
286			2.85000	6.30269	-7.60150	13.95087	0.42060	-0.03137	0.03769	0.01927	0.00069	-0.00622	-0.00856	-0.00653	0.98755	4.32293	1.43582	-12.25638	0.06200	0.48368	0.01127	-0.00234	-0.00658	0.00013	8.62631	2.31408	-3.82056	0.01954	0.91467	0.13258	-0.00100	0.04700	0.01844	2.60307	0.65216	9.52577	0.96627	1.98648	0.91125	-4.12820	-2.18635	-7.67086	23.60798	-1.32249	7.62158	-0.00188	-0.00014	0.00311	-0.00002
287			2.86000	6.28884	-7.57682	14.05202	0.41711	-0.03505	0.03736	0.01949	0.00082	-0.00706	-0.00950	-0.00600	0.98990	4.33933	1.44097	-12.26345	0.06377	0.47863	0.01123	-0.00146	-0.00295	-0.00040	8.65421	2.27572	-3.88862	0.02182	0.90813	0.13183	-0.00084	0.04288	0.01518	2.79835	0.45972	10.86767	0.48638	1.51429	-1.84791	-3.67852	-1.59944	-6.29782	23.60197	-1.33500	7.61203	-0.00188	-0.00014	0.00309	-0.00002
288			2.87000	6.27736	-7.55100	14.16497	0.41053	-0.03964	0.03665	0.01748	0.00090	-0.00751	-0.00998	-0.00451	0.99043	4.34816	1.44592	-12.29624	0.06433	0.47436	0.01171	-0.00100	-0.00264	-0.00087	8.67544	2.24074	-3.94298	0.02739	0.90298	0.13071	-0.00085	0.04187	0.01206	2.74322	0.10359	11.74099	0.43416	1.37160	-4.10125	-3.43118	-1.26973	-4.97632	23.59730	-1.34596	7.60840	-0.00188	-0.00014	0.00305	-0.00001
289			2.88000	6.27058	-7.52524	14.28450	0.39810	-0.04458	0.03546	0.01334	0.00093	-0.00746	-0.01009	-0.00198	0.99029	4.35496	1.45376	-12.34760	0.06655	0.47248	0.01290	-0.00120	-0.00504	-0.00126	8.69339	2.20725	-3.98522	0.03460	0.90083	0.12939	-0.00101	0.04291	0.00960	2.49727	-0.40770	12.00539	0.75366	1.64835	-5.42493	-3.35223	-1.26110	-3.93879	23.59471	-1.35414	7.61077	-0.00189	-0.00014	0.00301	-0.00000
290			2.89000	6.27029	-7.50098	14.40417	0.38787	-0.05200	0.03375	0.00840	0.00089	-0.00695	-0.00975	0.00148	0.99134	4.36594	1.46662	-12.40688	0.06453	0.47071	0.01489	-0.00187	-0.00905	-0.00154	8.71185	2.17393	-4.01888	0.04998	0.89978	0.12725	-0.00165	0.04466	0.00803	2.07226	-0.94813	11.67732	1.30837	2.26361	-5.67825	-3.37988	-1.53443	-3.31253	23.59449	-1.35923	7.61757	-0.00191	-0.00014	0.00298	0.00000
291			2.90000	6.27636	-7.47996	14.51879	0.38282	-0.05872	0.03240	0.00432	0.00071	-0.00630	-0.00834	0.00461	0.99288	4.38519	1.48477	-12.46411	0.05940	0.47305	0.01705	-0.00260	-0.01273	-0.00162	8.73370	2.14007	-4.04811	0.06850	0.90571	0.12601	-0.00276	0.04603	0.00739	1.57202	-1.32543	10.99399	1.82620	2.99148	-5.08978	-3.42196	-1.96542	-3.08788	23.59647	-1.36144	7.62579	-0.00194	-0.00014	0.00297	0.00001
292			2.91000	6.28626	-7.46284	14.62610	0.37730	-0.06403	0.03071	0.00239	0.00044	-0.00558	-0.00651	0.00597	0.99278	4.41328	1.50567	-12.51295	0.06089	0.47693	0.01941	-0.00341	-0.01395	-0.00151	8.76020	2.10616	-4.07650	0.07464	0.91331	0.12533	-0.00359	0.04507	0.00747	1.15289	-1.39201	10.26308	2.02393	3.55570	-4.03856	-3.35859	-2.40432	-3.19203	23.59982	-1.36135	7.63195	-0.00197	-0.00014	0.00300	0.00001
293			2.92000	6.29609	-7.44932	14.72658	0.37368	-0.06755	0.02885	0.00322	0.00018	-0.00496	-0.00490	0.00500	0.99239	4.44718	1.52505	-12.55056	0.06902	0.48025	0.02152	-0.00421	-0.01187	-0.00125	8.79101	2.07379	-4.10702	0.06601	0.91965	0.12522	-0.00353	0.04046	0.00809	0.92881	-1.11079	9.74932	1.78752	3.72018	-2.88598	-3.10514	-2.68251	-3.54492	23.60352	-1.36017	7.63257	-0.00201	-0.00014	0.00306	0.00001
294			2.93000	6.30193	-7.43819	14.82309	0.37090	-0.07058	0.02595	0.00618	-0.00001	-0.00437	-0.00408	0.00261	0.99085	4.48149	1.53907	-12.57731	0.08088	0.47952	0.02402	-0.00459	-0.00775	-0.00098	8.82378	2.04503	-4.14196	0.04822	0.91980	0.12395	-0.00257	0.03243	0.00899	0.90403	-0.59835	9.62949	1.26992	3.40155	-1.91445	-2.67653	-2.63809	-4.06535	23.60635	-1.35802	7.62575	-0.00205	-0.00015	0.00314	0.00001
295			2.94000	6.30204	-7.42837	14.91993	0.36882	-0.07477	0.02384	0.00938	-0.00020	-0.00410	-0.00395	0.00050	0.98865	4.51100	1.54713	-12.59555	0.09032	0.47455	0.02537	-0.00415	-0.00446	-0.00069	8.85476	2.02111	-4.18297	0.03371	0.91417	0.12266	-0.00156	0.02322	0.01016	0.93964	-0.11620	9.92132	0.81921	2.73360	-1.23694	-2.19259	-2.20101	-4.69730	23.60706	-1.35358	7.61166	-0.00209	-0.00015	0.00323	-0.00000
296			2.95000	6.29838	-7.41963	15.02106	0.36661	-0.07910	0.02273	0.01072	-0.00044	-0.00413	-0.00429	-0.00044	0.98784	4.53329	1.55227	-12.60777	0.09567	0.46916	0.02582	-0.00324	-0.00442	-0.00048	8.88013	2.00167	-4.23132	0.02729	0.90787	0.12173	-0.00091	0.01561	0.01164	0.88750	0.05378	10.50366	0.74825	1.98634	-0.81759	-1.81157	-1.40099	-5.42340	23.60484	-1.34551	7.59247	-0.00214	-0.00015	0.00331	-0.00001
297			2.96000	6.29554	-7.41189	15.12917	0.36553	-0.08363	0.02221	0.00914	-0.00070	-0.00433	-0.00515	-0.00018	0.99006	4.54921	1.55957	-12.61588	0.09670	0.46394	0.02585	-0.00246	-0.00819	-0.00036	8.89679	1.98474	-4.28824	0.02897	0.90103	0.12066	-0.00049	0.01154	0.01341	0.70411	-0.24692	11.25488	1.16798	1.42822	-0.60352	-1.66176	-0.37484	-6.25405	23.59984	-1.33468	7.57174	-0.00218	-0.00015	0.00337	-0.00002
298			2.97000	6.29876	-7.40470	15.24621	0.36624	-0.08726	0.02232	0.00480	-0.00099	-0.00473	-0.00612	0.00123	0.99605	4.56206	1.57369	-12.62186	0.09338	0.46185	0.02573	-0.00221	-0.01479	-0.00035	8.90372	1.96748	-4.35495	0.03920	0.89772	0.11987	-0.00002	0.01113	0.01544	0.38432	-0.98568	12.12810	1.97827	1.23612	-0.59940	-1.75352	0.65396	-7.17469	23.59324	-1.32362	7.55356	-0.00222	-0.00014	0.00341	-0.00002
299			2.98000	6.31205	-7.39823	15.37384	0.36780	-0.09206	0.02311	-0.00129	-0.00143	-0.00534	-0.00626	0.00296	1.00269	4.57599	1.59737	-12.62833	0.08944	0.46240	0.02530	-0.00255	-0.02232	-0.00046	8.90223	1.94786	-4.43196	0.05069	0.89946	0.12007	0.00063	0.01295	0.01761	-0.08076	-1.97839	13.12149	2.93998	1.43906	-0.83803	-1.98671	1.48514	-8.10221	23.58712	-1.31543	7.54123	-0.00224	-0.00013	0.00342	-0.00002
300			2.99000	6.33719	-7.39331	15.51356	0.36572	-0.09536	0.02420	-0.00754	-0.00210	-0.00608	-0.00518	0.00449	1.00576	4.59431	1.63050	-12.63831	0.08885	0.46753	0.02494	-0.00333	-0.02896	-0.00068	8.89504	1.92518	-4.51853	0.05786	0.90807	0.12138	0.00120	0.01532	0.01964	-0.67533	-2.96765	14.18414	3.78535	1.91142	-1.29928	-2.23224	2.04181	-8.89740	23.58369	-1.31196	7.53709	-0.00225	-0.00012	0.00339	-0.00000
301			3.00000	6.37319	-7.39148	15.66537	0.36172	-0.09829	0.02489	-0.01240	-0.00299	-0.00669	-0.00360	0.00559	1.00725	4.61816	1.67065	-12.65401	0.09158	0.47426	0.02508	-0.00428	-0.03345	-0.00097	8.88455	1.90009	-4.61229	0.06084	0.91965	0.12274	0.00152	0.01694	0.02097	-1.32500	-3.70965	15.12581	4.34746	2.44733	-1.88115	-2.38143	2.34124	-9.37345	23.58465	-1.31300	7.54200	-0.00224	-0.00013	0.00334	0.00001
302			3.01000	6.41671	-7.39375	15.82629	0.36284	-0.10368	0.02457	-0.01524	-0.00407	-0.00684	-0.00251	0.00563	1.00755	4.64670	1.71464	-12.67612	0.09344	0.47450	0.02562	-0.00496	-0.03504	-0.00127	8.87262	1.87408	-4.70881	0.06101	0.92272	0.12236	0.00164	0.01727	0.02084	-1.91317	-4.05087	15.65157	4.59223	2.85305	-2.45262	-2.38647	2.44095	-9.33316	23.58978	-1.31679	7.55460	-0.00223	-0.00013	0.00328	0.00002
303			3.02000	6.46308	-7.40051	15.98997	0.36442	-0.10624	0.02439	-0.01562	-0.00491	-0.00675	-0.00196	0.00481	1.00535	4.67755	1.75960	-12.70382	0.09632	0.47336	0.02571	-0.00523	-0.03419	-0.00153	8.86003	1.84879	-4.80194	0.05700	0.92121	0.12176	0.00160	0.01684	0.01929	-2.31240	-3.95756	15.59657	4.52150	2.98411	-2.99945	-2.25873	2.45406	-8.65593	23.59745	-1.32164	7.57154	-0.00223	-0.00014	0.00325	0.00003
304			3.03000	6.50751	-7.41068	16.14993	0.36125	-0.10999	0.02484	-0.01321	-0.00535	-0.00664	-0.00129	0.00458	1.00095	4.70701	1.80268	-12.73715	0.10071	0.47131	0.02506	-0.00484	-0.03060	-0.00178	8.84612	1.82543	-4.88502	0.05372	0.91813	0.12169	0.00167	0.01664	0.01658	-2.35752	-3.49419	15.13702	4.07962	2.75401	-3.70060	-2.06136	2.50717	-7.39108	23.60581	-1.32678	7.58903	-0.00225	-0.00015	0.00325	0.00003
305			3.04000	6.54541	-7.42119	16.30335	0.35928	-0.11196	0.02554	-0.00847	-0.00497	-0.00656	-0.00111	0.00473	0.99724	4.73030	1.84041	-12.77871	0.10187	0.46924	0.02420	-0.00344	-0.02438	-0.00210	8.82930	1.80427	-4.95308	0.05472	0.91303	0.12143	0.00203	0.01750	0.01315	-1.91241	-2.78518	14.60819	3.26129	2.13566	-4.70129	-1.88028	2.71243	-5.77324	23.61303	-1.33252	7.60330	-0.00228	-0.00016	0.00329	0.00002
306			3.05000	6.57336	-7.42763	16.45062	0.36099	-0.11203	0.02638	-0.00242	-0.00377	-0.00653	-0.00148	0.00411	0.99533	4.74269	1.87020	-12.83134	0.10207	0.46659	0.02301	-0.00137	-0.01697	-0.00242	8.80733	1.78468	-5.00432	0.05284	0.90661	0.12140	0.00249	0.01957	0.00969	-1.04397	-2.00260	14.15022	2.25127	1.21321	-5.87818	-1.76566	3.13547	-4.09731	23.61775	-1.33918	7.61148	-0.00231	-0.00016	0.00337	0.00001
307			3.06000	6.59043	-7.42705	16.59220	0.36220	-0.11414	0.02669	0.00321	-0.00239	-0.00635	-0.00168	0.00316	0.99479	4.74185	1.89188	-12.89518	0.10466	0.46303	0.02215	0.00084	-0.01072	-0.00265	8.77805	1.76582	-5.03975	0.04619	0.90201	0.12148	0.00278	0.02251	0.00672	-0.09012	-1.32336	13.63214	1.36175	0.19498	-6.86887	-1.73072	3.76071	-2.61826	23.61943	-1.34650	7.61261	-0.00235	-0.00016	0.00347	0.00000
308			3.07000	6.59886	-7.42019	16.72658	0.36242	-0.11748	0.02631	0.00685	-0.00133	-0.00590	-0.00154	0.00243	0.99415	4.72904	1.90798	-12.96602	0.10747	0.45944	0.02196	0.00272	-0.00743	-0.00275	8.74013	1.74675	-5.06264	0.03923	0.89956	0.12118	0.00293	0.02575	0.00459	0.57188	-0.84486	12.85997	0.84522	-0.69606	-7.31048	-1.76654	4.50171	-1.53139	23.61837	-1.35391	7.60748	-0.00239	-0.00017	0.00357	-0.00001
309			3.08000	6.60220	-7.41048	16.85093	0.36547	-0.11941	0.02680	0.00834	-0.00080	-0.00550	-0.00112	0.00268	0.99317	4.70808	1.92221	-13.03701	0.10330	0.45776	0.02133	0.00369	-0.00724	-0.00255	8.69360	1.72681	-5.07772	0.04267	0.89938	0.12130	0.00376	0.02872	0.00358	0.83150	-0.55146	11.79273	0.74232	-1.31934	-7.05790	-1.85521	5.22894	-0.96167	23.61524	-1.36119	7.59809	-0.00243	-0.00017	0.00364	-0.00001
310			3.09000	6.60320	-7.40079	16.96300	0.36576	-0.12011	0.02732	0.00838	-0.00057	-0.00503	-0.00072	0.00421	0.99173	4.68356	1.93730	-13.10140	0.09641	0.45827	0.02100	0.00376	-0.00874	-0.00219	8.63997	1.70547	-5.09054	0.05397	0.90067	0.12101	0.00531	0.03075	0.00370	0.86314	-0.39255	10.59795	0.88737	-1.63650	-6.19476	-1.96299	5.82323	-0.95309	23.61098	-1.36816	7.58776	-0.00246	-0.00016	0.00368	-0.00002
311			3.10000	6.60327	-7.39160	17.06303	0.36583	-0.12012	0.02869	0.00792	-0.00029	-0.00475	-0.00028	0.00589	0.98998	4.65939	1.95374	-13.15430	0.08902	0.45972	0.01991	0.00332	-0.01000	-0.00163	8.58171	1.68286	-5.10651	0.06634	0.90227	0.12141	0.00696	0.03065	0.00487	0.89601	-0.33233	9.51486	1.03160	-1.71030	-4.90360	-2.00859	6.24957	-1.45782	23.60617	-1.37396	7.58008	-0.00248	-0.00017	0.00369	-0.00002
312			3.11000	6.60286	-7.38174	17.15326	0.36762	-0.12108	0.03008	0.00736	0.00009	-0.00451	0.00000	0.00647	0.98842	4.63774	1.96977	-13.19275	0.08448	0.45908	0.01845	0.00282	-0.00990	-0.00100	8.52087	1.66013	-5.13016	0.07163	0.90118	0.12183	0.00780	0.02754	0.00674	0.97851	-0.33913	8.60600	1.02369	-1.67580	-3.30531	-1.92028	6.55213	-2.32682	23.60062	-1.37690	7.57736	-0.00247	-0.00017	0.00367	-0.00003
313			3.12000	6.60244	-7.37097	17.23505	0.36935	-0.12290	0.03017	0.00626	0.00027	-0.00404	-0.00021	0.00556	0.98679	4.61911	1.98338	-13.21411	0.08584	0.45486	0.01765	0.00254	-0.00877	-0.00038	8.45861	1.63883	-5.16404	0.06529	0.89494	0.12093	0.00730	0.02171	0.00871	0.93571	-0.38250	7.66276	0.89399	-1.66627	-1.42842	-1.67967	6.79714	-3.30505	23.59367	-1.37495	7.58076	-0.00247	-0.00017	0.00363	-0.00003
314			3.13000	6.60312	-7.36160	17.30656	0.37502	-0.12406	0.03000	0.00432	-0.00005	-0.00338	-0.00117	0.00350	0.98751	4.60306	1.99379	-13.21559	0.08859	0.44852	0.01674	0.00241	-0.00760	0.00023	8.39504	1.62050	-5.20772	0.05356	0.88454	0.11942	0.00613	0.01462	0.01011	0.61112	-0.42548	6.45300	0.74980	-1.75368	0.60142	-1.32490	7.00591	-4.06608	23.58487	-1.36747	7.58962	-0.00248	-0.00017	0.00359	-0.00004
315			3.14000	6.60583	-7.35659	17.36456	0.38306	-0.12430	0.03012	0.00211	-0.00066	-0.00264	-0.00194	0.00146	0.99076	4.58856	2.00147	-13.19673	0.09039	0.44500	0.01586	0.00244	-0.00664	0.00074	8.33017	1.60594	-5.25727	0.04307	0.87821	0.11834	0.00502	0.00828	0.01052	0.14026	-0.41683	5.01641	0.60997	-1.94532	2.45500	-0.94212	7.14326	-4.35062	23.57531	-1.35563	7.60179	-0.00251	-0.00017	0.00356	-0.00004
316			3.15000	6.60978	-7.35607	17.40776	0.39002	-0.12375	0.03042	0.00074	-0.00096	-0.00191	-0.00152	0.00039	0.99366	4.57407	2.00658	-13.16120	0.08991	0.44731	0.01553	0.00256	-0.00525	0.00108	8.26425	1.59505	-5.30699	0.03857	0.88193	0.11802	0.00452	0.00385	0.00981	-0.15245	-0.32939	3.59956	0.39985	-2.16079	3.75658	-0.60188	7.13452	-4.06059	23.56711	-1.34146	7.61378	-0.00255	-0.00016	0.00354	-0.00003
317			3.16000	6.61301	-7.35713	17.43748	0.39356	-0.12199	0.03110	0.00046	-0.00071	-0.00128	-0.00018	0.00026	0.99280	4.55878	2.00853	-13.11628	0.08750	0.45303	0.01528	0.00255	-0.00318	0.00123	8.19860	1.58730	-5.35084	0.03897	0.89116	0.11836	0.00447	0.00157	0.00809	-0.14054	-0.20592	2.36757	0.11848	-2.23721	4.36904	-0.34158	6.90760	-3.25858	23.56213	-1.32699	7.62151	-0.00258	-0.00016	0.00355	-0.00001
318			3.17000	6.61459	-7.35726	17.45573	0.39475	-0.12095	0.03199	0.00034	-0.00021	-0.00073	0.00119	0.00064	0.99090	4.54391	2.00729	-13.06880	0.08487	0.45835	0.01484	0.00218	-0.00119	0.00120	8.13509	1.58188	-5.38426	0.04124	0.90043	0.11896	0.00448	0.00127	0.00566	0.00401	-0.13352	1.31434	-0.10749	-2.01346	4.43949	-0.17266	6.46071	-2.11463	23.56085	-1.31369	7.62210	-0.00259	-0.00015	0.00358	0.00000
319			3.18000	6.61544	-7.35612	17.46408	0.39446	-0.12070	0.03328	-0.00032	0.00027	-0.00028	0.00185	0.00079	0.99028	4.53261	2.00413	-13.02335	0.08495	0.46132	0.01366	0.00140	0.00023	0.00102	8.07549	1.57800	-5.40458	0.03955	0.90580	0.12001	0.00395	0.00232	0.00291	0.13020	-0.16455	0.44940	-0.20709	-1.42989	4.13858	-0.08057	5.83794	-0.83414	23.56286	-1.30261	7.61509	-0.00258	-0.00015	0.00364	0.00002
320			3.19000	6.61672	-7.35365	17.46500	0.39846	-0.12144	0.03481	-0.00116	0.00075	0.00004	0.00132	0.00062	0.98985	4.52798	1.99995	-12.98345	0.08187	0.45772	0.01171	0.00028	0.00162	0.00073	8.02125	1.57506	-5.41141	0.03947	0.89976	0.12026	0.00351	0.00388	0.00025	0.26433	-0.26630	-0.12170	-0.26856	-0.58731	3.53369	-0.03871	5.09145	0.37712	23.56727	-1.29497	7.60203	-0.00254	-0.00014	0.00371	0.00002
321			3.20000	6.61853	-7.34927	17.46206	0.40178	-0.12174	0.03550	-0.00168	0.00121	0.00014	-0.00035	0.00039	0.98976	4.53116	1.99443	-12.95223	0.07925	0.45045	0.01026	-0.00081	0.00368	0.00046	7.97357	1.57276	-5.40627	0.03936	0.88618	0.11905	0.00302	0.00537	-0.00201	0.43045	-0.38041	-0.32235	-0.41226	0.33328	2.64113	-0.02599	4.28673	1.39784	23.57312	-1.29202	7.58510	-0.00249	-0.00014	0.00376	0.00003
322			3.21000	6.62075	-7.34287	17.45910	0.40350	-0.12060	0.03558	-0.00207	0.00142	0.00006	-0.00219	0.00002	0.99076	4.54141	1.98654	-12.93256	0.07880	0.44472	0.00952	-0.00173	0.00631	0.00023	7.93288	1.57087	-5.39131	0.03798	0.87471	0.11760	0.00245	0.00670	-0.00376	0.51635	-0.48918	-0.20678	-0.64697	1.18481	1.53973	-0.03565	3.51407	2.20437	23.57961	-1.29353	7.56677	-0.00242	-0.00014	0.00379	0.00003
323			3.22000	6.62398	-7.33610	17.45865	0.40753	-0.12008	0.03558	-0.00274	0.00120	-0.00012	-0.00342	-0.00088	0.99254	4.55723	1.97603	-12.92566	0.07895	0.44025	0.00904	-0.00243	0.00873	0.00003	7.89864	1.56913	-5.36871	0.03512	0.86752	0.11668	0.00190	0.00783	-0.00503	0.40732	-0.58468	0.07964	-0.88473	1.86521	0.41025	-0.05823	2.86365	2.79041	23.58636	-1.29852	7.54910	-0.00235	-0.00014	0.00380	0.00003
324			3.23000	6.62878	-7.33105	17.46174	0.41406	-0.11791	0.03591	-0.00367	0.00058	-0.00033	-0.00376	-0.00204	0.99455	4.57670	1.96357	-12.93042	0.07775	0.44001	0.00875	-0.00278	0.01027	-0.00012	7.86950	1.56742	-5.34089	0.03372	0.86775	0.11672	0.00159	0.00843	-0.00578	0.11265	-0.65153	0.42112	-1.03237	2.29238	-0.54526	-0.07008	2.43120	3.11713	23.59303	-1.30639	7.53372	-0.00227	-0.00015	0.00379	0.00003
325			3.24000	6.63540	-7.32931	17.46856	0.41946	-0.11624	0.03637	-0.00483	-0.00026	-0.00052	-0.00325	-0.00313	0.99662	4.59755	1.95064	-12.94373	0.07779	0.44277	0.00867	-0.00285	0.01036	-0.00021	7.84308	1.56587	-5.31099	0.03200	0.87396	0.11750	0.00144	0.00768	-0.00587	-0.30489	-0.69976	0.74176	-1.02090	2.41293	-1.13378	-0.02090	2.30424	3.12626	23.59871	-1.31720	7.52052	-0.00220	-0.00015	0.00376	0.00002
326			3.25000	6.64413	-7.33171	17.47856	0.42168	-0.11527	0.03637	-0.00623	-0.00113	-0.00070	-0.00217	-0.00466	0.99785	4.61762	1.93908	-12.96045	0.08278	0.44692	0.00900	-0.00276	0.00891	-0.00024	7.81640	1.56526	-5.28278	0.02313	0.88307	0.11846	0.00112	0.00528	-0.00525	-0.75631	-0.76715	1.03619	-0.84935	2.21341	-1.27650	0.10651	2.52657	2.80265	23.60211	-1.33005	7.50828	-0.00213	-0.00015	0.00372	0.00001
327			3.26000	6.65530	-7.33790	17.49184	0.42421	-0.11370	0.03650	-0.00737	-0.00170	-0.00093	-0.00092	-0.00610	0.99934	4.63463	1.93030	-12.97585	0.08742	0.45267	0.00935	-0.00224	0.00692	-0.00022	7.78621	1.56599	-5.25976	0.01457	0.89415	0.11951	0.00082	0.00182	-0.00408	-1.06213	-0.86031	1.40248	-0.64828	1.72255	-1.13427	0.27983	3.04083	2.24330	23.60241	-1.34259	7.49583	-0.00207	-0.00015	0.00366	-0.00000
328			3.27000	6.66802	-7.34532	17.50968	0.42573	-0.11508	0.03663	-0.00731	-0.00164	-0.00126	-0.00027	-0.00649	1.00036	4.64609	1.92375	-12.98822	0.08934	0.45399	0.00942	-0.00129	0.00584	-0.00018	7.75048	1.56824	-5.24366	0.01213	0.89846	0.11953	0.00081	-0.00204	-0.00280	-0.99144	-0.94580	1.90975	-0.60129	1.04714	-0.98393	0.47697	3.68242	1.65861	23.59941	-1.35240	7.48262	-0.00204	-0.00015	0.00359	-0.00002
329			3.28000	6.68028	-7.34958	17.53324	0.42426	-0.11747	0.03621	-0.00596	-0.00078	-0.00161	-0.00059	-0.00605	0.99977	4.65045	1.91738	-12.99884	0.08998	0.45077	0.00964	-0.00025	0.00617	-0.00016	7.70876	1.57219	-5.23350	0.01305	0.89452	0.11796	0.00100	-0.00531	-0.00186	-0.48173	-1.02392	2.44619	-0.74273	0.37699	-0.93751	0.65850	4.26841	1.24963	23.59322	-1.35795	7.46920	-0.00202	-0.00014	0.00352	-0.00002
330			3.29000	6.69074	-7.34693	17.56152	0.42378	-0.11735	0.03554	-0.00445	0.00056	-0.00182	-0.00169	-0.00564	0.99826	4.64853	1.90968	-13.00876	0.08839	0.44607	0.00991	0.00052	0.00693	-0.00015	7.66219	1.57741	-5.22666	0.01508	0.88628	0.11559	0.00126	-0.00685	-0.00150	0.22280	-1.12502	2.78537	-0.91721	-0.10208	-0.90126	0.76053	4.66071	1.11263	23.58474	-1.35910	7.45705	-0.00200	-0.00014	0.00346	-0.00003
331			3.30000	6.69974	-7.33732	17.59147	0.42436	-0.11653	0.03526	-0.00385	0.00164	-0.00186	-0.00275	-0.00538	0.99615	4.64313	1.90104	-13.01766	0.08591	0.44142	0.00977	0.00080	0.00684	-0.00012	7.61291	1.58294	-5.21997	0.01664	0.87821	0.11370	0.00144	-0.00603	-0.00166	0.75258	-1.24752	2.81097	-0.94468	-0.31519	-0.78260	0.73257	4.82215	1.22755	23.57544	-1.35639	7.44842	-0.00199	-0.00013	0.00341	-0.00003
332			3.31000	6.70861	-7.32391	17.62007	0.42349	-0.11691	0.03506	-0.00415	0.00208	-0.00177	-0.00329	-0.00526	0.99412	4.63731	1.89316	-13.02472	0.08606	0.43782	0.00955	0.00076	0.00572	-0.00010	7.56288	1.58741	-5.21114	0.01464	0.87314	0.11249	0.00126	-0.00290	-0.00208	0.92839	-1.33935	2.65305	-0.80478	-0.32387	-0.64393	0.56009	4.79914	1.47590	23.56662	-1.35057	7.44459	-0.00196	-0.00013	0.00339	-0.00003
333			3.32000	6.71803	-7.31034	17.64691	0.42434	-0.11728	0.03552	-0.00435	0.00200	-0.00175	-0.00322	-0.00516	0.99198	4.63256	1.88708	-13.03067	0.08491	0.43613	0.00889	0.00064	0.00463	-0.00009	7.51362	1.58950	-5.19943	0.01384	0.87124	0.11226	0.00117	0.00143	-0.00243	0.87695	-1.34068	2.59745	-0.65628	-0.27078	-0.63058	0.29644	4.68355	1.67832	23.55897	-1.34180	7.44600	-0.00194	-0.00012	0.00339	-0.00002
334			3.33000	6.72729	-7.29787	17.67444	0.42561	-0.11772	0.03594	-0.00332	0.00189	-0.00192	-0.00281	-0.00496	0.99106	4.62823	1.88197	-13.03739	0.08356	0.43644	0.00848	0.00072	0.00482	-0.00011	7.46566	1.58879	-5.18630	0.01427	0.87246	0.11227	0.00118	0.00521	-0.00234	0.88951	-1.22855	2.84658	-0.68717	-0.30846	-0.77777	0.04251	4.61506	1.65576	23.55261	-1.33034	7.45207	-0.00193	-0.00012	0.00340	-0.00002
335			3.34000	6.73448	-7.28489	17.70599	0.42644	-0.11812	0.03665	-0.00059	0.00212	-0.00228	-0.00234	-0.00515	0.99107	4.62220	1.87564	-13.04620	0.08433	0.43744	0.00774	0.00118	0.00678	-0.00012	7.41807	1.58582	-5.17487	0.01170	0.87465	0.11285	0.00099	0.00696	-0.00158	1.15529	-1.00788	3.37952	-0.98122	-0.55750	-0.94433	-0.11029	4.74120	1.29319	23.54747	-1.31774	7.46184	-0.00193	-0.00011	0.00341	-0.00002
336			3.35000	6.73760	-7.26909	17.74339	0.42783	-0.11707	0.03707	0.00329	0.00260	-0.00267	-0.00189	-0.00616	0.99173	4.61166	1.86566	-13.05598	0.08747	0.43940	0.00720	0.00213	0.00998	-0.00009	7.36863	1.58182	-5.16917	0.00367	0.87829	0.11347	0.00033	0.00550	-0.00011	1.60437	-0.70358	3.96834	-1.47717	-1.09998	-0.87841	-0.08259	5.15431	0.57256	23.54332	-1.30665	7.47384	-0.00196	-0.00011	0.00343	-0.00001
337			3.36000	6.73574	-7.24998	17.78556	0.43239	-0.11704	0.03789	0.00701	0.00300	-0.00292	-0.00147	-0.00729	0.99311	4.59378	1.85085	-13.06276	0.08823	0.43985	0.00618	0.00344	0.01300	-0.00001	7.31454	1.57884	-5.17287	-0.00251	0.88116	0.11424	-0.00025	0.00038	0.00185	1.98323	-0.36878	4.29138	-1.99063	-1.93922	-0.38060	0.16909	5.86905	-0.38176	23.53956	-1.30024	7.48604	-0.00199	-0.00011	0.00344	-0.00001
338			3.37000	6.72974	-7.22959	17.82827	0.43678	-0.11693	0.03890	0.00933	0.00305	-0.00285	-0.00124	-0.00806	0.99420	4.56682	1.83212	-13.06120	0.08734	0.43960	0.00491	0.00483	0.01454	0.00008	7.25294	1.57897	-5.18755	-0.00615	0.88290	0.11476	-0.00071	-0.00741	0.00383	2.10012	-0.07082	4.11187	-2.33658	-2.95608	0.56420	0.60356	6.78006	-1.33617	23.53547	-1.30111	7.49595	-0.00202	-0.00011	0.00346	-0.00002
339			3.38000	6.72140	-7.21049	17.86602	0.44136	-0.11508	0.03973	0.00988	0.00276	-0.00241	-0.00138	-0.00836	0.99399	4.53087	1.81160	-13.04710	0.08335	0.43895	0.00377	0.00584	0.01427	0.00015	7.18260	1.58356	-5.21202	-0.00579	0.88204	0.11439	-0.00076	-0.01579	0.00525	1.96824	0.13982	3.43121	-2.44167	-3.94009	1.72659	1.10970	7.67147	-2.03545	23.53073	-1.31081	7.50162	-0.00205	-0.00012	0.00348	-0.00002
340			3.39000	6.71242	-7.19410	17.89474	0.44437	-0.11391	0.04008	0.00902	0.00241	-0.00176	-0.00164	-0.00814	0.99308	4.48782	1.79149	-13.02011	0.07896	0.43737	0.00299	0.00634	0.01285	0.00017	7.10445	1.59275	-5.24234	-0.00440	0.87944	0.11321	-0.00062	-0.02246	0.00570	1.70989	0.24283	2.48086	-2.36026	-4.66306	2.69104	1.55405	8.31568	-2.27968	23.52530	-1.32973	7.50212	-0.00207	-0.00012	0.00349	-0.00002
341			3.40000	6.70408	-7.18055	17.91348	0.44589	-0.11339	0.04059	0.00738	0.00203	-0.00111	-0.00216	-0.00763	0.99171	4.44081	1.77295	-12.98491	0.07497	0.43444	0.00188	0.00630	0.01115	0.00012	7.02144	1.60547	-5.27291	-0.00356	0.87404	0.11198	-0.00052	-0.02603	0.00508	1.39974	0.26045	1.54533	-2.18673	-4.95907	3.09755	1.84726	8.52672	-2.00166	23.51875	-1.35639	7.49829	-0.00209	-0.00013	0.00349	-0.00003
342			3.41000	6.69710	-7.17003	17.92373	0.45007	-0.11289	0.04137	0.00535	0.00154	-0.00059	-0.00255	-0.00747	0.99083	4.39365	1.75646	-12.94885	0.07020	0.43166	0.00050	0.00564	0.00925	0.00003	6.93813	1.62026	-5.29811	-0.00432	0.86934	0.11127	-0.00061	-0.02647	0.00362	1.02598	0.22261	0.79517	-1.91371	-4.74881	2.86912	1.96077	8.20893	-1.30384	23.51054	-1.38666	7.49217	-0.00210	-0.00014	0.00347	-0.00003
343			3.42000	6.69226	-7.16314	17.92791	0.45279	-0.11051	0.04145	0.00268	0.00089	-0.00019	-0.00238	-0.00749	0.98994	4.35085	1.74320	-12.91834	0.06734	0.43324	0.00021	0.00456	0.00661	0.00001	6.85963	1.63559	-5.31417	-0.00744	0.87160	0.11062	-0.00096	-0.02423	0.00170	0.57082	0.10835	0.24534	-1.45440	-4.00527	2.19690	1.88549	7.37372	-0.38300	23.50050	-1.41515	7.48587	-0.00212	-0.00015	0.00344	-0.00004
344			3.43000	6.69082	-7.16023	17.92787	0.45302	-0.10903	0.04147	-0.00071	0.00031	0.00010	-0.00213	-0.00725	0.98923	4.31756	1.73495	-12.89689	0.06612	0.43528	0.00012	0.00312	0.00322	0.00000	6.79074	1.64979	-5.31945	-0.01016	0.87452	0.11010	-0.00111	-0.01945	-0.00031	0.11140	-0.11857	-0.16389	-0.82844	-2.78989	1.34589	1.62742	6.14700	0.58430	23.48912	-1.43748	7.48084	-0.00215	-0.00015	0.00340	-0.00004
345			3.44000	6.69366	-7.16019	17.92482	0.45342	-0.10923	0.04173	-0.00424	0.00001	0.00028	-0.00209	-0.00718	0.98946	4.29784	1.73221	-12.88553	0.06622	0.43547	-0.00029	0.00145	0.00048	-0.00000	6.73452	1.66128	-5.31394	-0.01364	0.87444	0.10979	-0.00117	-0.01292	-0.00222	-0.21306	-0.43474	-0.44523	-0.25041	-1.29375	0.46635	1.24377	4.75519	1.49829	23.47761	-1.45157	7.47794	-0.00219	-0.00015	0.00336	-0.00004
346			3.45000	6.70056	-7.16097	17.92019	0.45303	-0.10922	0.04282	-0.00722	0.00003	0.00037	-0.00188	-0.00693	0.98957	4.29291	1.73277	-12.88461	0.06651	0.43671	-0.00126	-0.00024	-0.00008	0.00001	6.69146	1.66932	-5.29840	-0.01486	0.87579	0.11035	-0.00094	-0.00656	-0.00402	-0.34962	-0.76768	-0.60860	0.04341	0.25690	-0.39724	0.86208	3.39765	2.34584	23.46716	-1.45808	7.47744	-0.00221	-0.00014	0.00333	-0.00004
347			3.46000	6.71066	-7.16101	17.91480	0.45288	-0.10785	0.04379	-0.00972	0.00017	0.00050	-0.00151	-0.00649	0.98910	4.30180	1.73304	-12.89400	0.06535	0.43950	-0.00175	-0.00175	0.00139	0.00004	6.66053	1.67467	-5.27348	-0.01168	0.87977	0.11078	-0.00051	-0.00198	-0.00578	-0.40547	-1.06094	-0.81020	0.05475	1.69518	-1.14754	0.60137	2.19516	3.17065	23.45880	-1.45886	7.47882	-0.00222	-0.00014	0.00329	-0.00003
348			3.47000	6.72349	-7.16066	17.90689	0.44995	-0.10453	0.04459	-0.01219	0.00014	0.00086	-0.00088	-0.00667	0.98688	4.32279	1.73117	-12.91168	0.06818	0.44415	-0.00196	-0.00316	0.00302	0.00007	6.63961	1.67882	-5.23929	-0.01296	0.88726	0.11158	-0.00036	0.00027	-0.00765	-0.56784	-1.28026	-1.29908	0.01669	2.89993	-1.63531	0.50909	1.22017	4.03509	23.45299	-1.45549	7.48110	-0.00221	-0.00014	0.00326	-0.00002
349			3.48000	6.73892	-7.16210	17.89239	0.45052	-0.10224	0.04548	-0.01485	-0.00025	0.00155	-0.00073	-0.00758	0.98434	4.35367	1.72825	-12.93394	0.07029	0.44475	-0.00257	-0.00427	0.00313	0.00010	6.62604	1.68341	-5.19536	-0.01509	0.88933	0.11227	-0.00026	0.00048	-0.00964	-0.94618	-1.37839	-2.14705	0.12530	3.75386	-1.84270	0.56831	0.49812	4.96155	23.44942	-1.44965	7.48276	-0.00220	-0.00014	0.00324	-0.00001
350			3.49000	6.75642	-7.16804	17.86810	0.45156	-0.09786	0.04645	-0.01698	-0.00097	0.00241	-0.00144	-0.00844	0.98273	4.39107	1.72660	-12.95782	0.07124	0.44482	-0.00334	-0.00485	0.00155	0.00014	6.61714	1.68956	-5.14139	-0.01461	0.88781	0.11273	-0.00017	-0.00038	-0.01158	-1.50452	-1.31099	-3.13016	0.38593	4.14827	-1.93318	0.70879	0.07393	5.87954	23.44692	-1.44338	7.48264	-0.00220	-0.00014	0.00323	-0.00001
351			3.50000	6.77476	-7.18034	17.83429	0.45311	-0.09267	0.04714	-0.01769	-0.00174	0.00307	-0.00270	-0.00974	0.98344	4.43017	1.72798	-12.98254	0.07407	0.44501	-0.00397	-0.00492	-0.00080	0.00018	6.60960	1.69746	-5.07841	-0.01745	0.88495	0.11309	-0.00020	-0.00149	-0.01312	-2.05964	-1.08535	-3.83571	0.67043	4.04035	-2.15117	0.86098	-0.00037	6.62483	23.44401	-1.43915	7.47979	-0.00219	-0.00014	0.00323	-0.00001
352			3.51000	6.79214	-7.19826	17.79586	0.45766	-0.08895	0.04655	-0.01649	-0.00227	0.00312	-0.00489	-0.01151	0.98778	4.46563	1.73271	-13.01006	0.07748	0.44173	-0.00379	-0.00437	-0.00277	0.00020	6.60019	1.70678	-5.00948	-0.02340	0.87577	0.11204	-0.00038	-0.00224	-0.01369	-2.35892	-0.77464	-3.87588	0.84259	3.49515	-2.67410	0.96215	0.24689	6.99578	23.43949	-1.43839	7.47397	-0.00218	-0.00014	0.00324	-0.00002
353			3.52000	6.80683	-7.21843	17.76078	0.46515	-0.08652	0.04547	-0.01357	-0.00235	0.00253	-0.00681	-0.01343	0.99493	4.49298	1.73995	-13.04346	0.08027	0.43931	-0.00305	-0.00325	-0.00390	0.00020	6.58673	1.71647	-4.93957	-0.03046	0.86906	0.11080	-0.00075	-0.00251	-0.01311	-2.26224	-0.48436	-3.17044	0.86181	2.65141	-3.39043	0.98033	0.73824	6.81717	23.43261	-1.44052	7.46545	-0.00217	-0.00014	0.00324	-0.00003
354			3.53000	6.81800	-7.23672	17.73567	0.47017	-0.08636	0.04447	-0.00992	-0.00204	0.00160	-0.00732	-0.01477	1.00049	4.50981	1.74863	-13.08290	0.08345	0.43972	-0.00205	-0.00185	-0.00430	0.00015	6.56798	1.72562	-4.87510	-0.03738	0.86951	0.11014	-0.00129	-0.00312	-0.01134	-1.83092	-0.31259	-2.01659	0.76584	1.66159	-3.88094	0.95448	1.39251	5.99413	23.42356	-1.44299	7.45575	-0.00217	-0.00014	0.00322	-0.00004
355			3.54000	6.82624	-7.25016	17.72286	0.47117	-0.08617	0.04419	-0.00691	-0.00144	0.00067	-0.00635	-0.01496	1.00475	4.51601	1.75750	-13.12354	0.08600	0.44634	-0.00106	-0.00042	-0.00416	0.00007	6.54355	1.73404	-4.82277	-0.04053	0.88085	0.11056	-0.00181	-0.00529	-0.00853	-1.25148	-0.30113	-0.85121	0.59766	0.65462	-3.70930	0.96304	2.10630	4.56636	23.41344	-1.44326	7.44779	-0.00218	-0.00014	0.00318	-0.00004
356			3.55000	6.83289	-7.25779	17.72051	0.47057	-0.08524	0.04470	-0.00496	-0.00075	-0.00005	-0.00460	-0.01413	1.00642	4.51313	1.76521	-13.15717	0.08525	0.45565	-0.00047	0.00082	-0.00327	0.00002	6.51408	1.74252	-4.78804	-0.03777	0.89628	0.11146	-0.00199	-0.00985	-0.00502	-0.68201	-0.39145	0.04176	0.35077	-0.26769	-2.78581	1.07340	2.73050	2.75469	23.40413	-1.44003	7.44520	-0.00221	-0.00014	0.00313	-0.00003
357			3.56000	6.83861	-7.25999	17.72525	0.46955	-0.08617	0.04517	-0.00336	-0.00013	-0.00053	-0.00277	-0.01255	1.00522	4.50335	1.76999	-13.17746	0.08129	0.46182	-0.00001	0.00168	-0.00123	0.00000	6.48153	1.75240	-4.77295	-0.03028	0.90750	0.11159	-0.00172	-0.01635	-0.00145	-0.18618	-0.45598	0.61453	-0.00441	-1.03151	-1.43055	1.28905	3.12315	0.91595	23.39720	-1.43395	7.45087	-0.00224	-0.00014	0.00309	-0.00002
358			3.57000	6.84281	-7.25794	17.73406	0.46457	-0.08688	0.04529	-0.00192	0.00034	-0.00078	-0.00164	-0.01075	1.00253	4.48861	1.77030	-13.18278	0.07922	0.46558	0.00042	0.00216	0.00164	0.00000	6.44848	1.76472	-4.77557	-0.02448	0.91411	0.11100	-0.00137	-0.02318	0.00138	0.18926	-0.45585	0.90971	-0.41782	-1.51735	-0.09402	1.54784	3.19411	-0.57712	23.39297	-1.42705	7.46422	-0.00226	-0.00014	0.00307	-0.00001
359			3.58000	6.84575	-7.25316	17.74437	0.45856	-0.08650	0.04494	-0.00165	0.00060	-0.00077	-0.00146	-0.00955	0.99993	4.47218	1.76583	-13.17592	0.07992	0.46709	0.00090	0.00213	0.00395	0.00002	6.41784	1.77968	-4.79038	-0.02382	0.91642	0.10989	-0.00121	-0.02787	0.00289	0.36216	-0.48809	0.88838	-0.70008	-1.56622	0.93413	1.73376	2.95569	-1.42219	23.39062	-1.42113	7.48124	-0.00228	-0.00015	0.00307	-0.00001
360			3.59000	6.84928	-7.24765	17.75267	0.45388	-0.08714	0.04394	0.00016	0.00114	-0.00025	-0.00207	-0.00941	0.99605	4.45879	1.75889	-13.16116	0.08224	0.46252	0.00131	0.00197	0.00732	0.00004	6.39136	1.79599	-4.80942	-0.02893	0.90991	0.10801	-0.00124	-0.02815	0.00285	0.72354	-0.29493	0.23626	-1.10296	-1.46353	1.79799	1.73730	2.50490	-1.47259	23.38900	-1.41703	7.49634	-0.00230	-0.00015	0.00310	-0.00001
361			3.60000	6.85557	-7.24359	17.75511	0.45384	-0.08778	0.04405	-0.00620	0.00041	0.00006	-0.00301	-0.00939	0.99273	4.45295	1.75324	-13.14299	0.08075	0.45620	0.00056	0.00026	0.00178	0.00002	6.36979	1.81154	-4.82441	-0.02959	0.90030	0.10693	-0.00100	-0.02372	0.00148	-0.04214	-0.80310	-0.20815	-0.25816	-0.35979	1.68157	1.52386	1.93264	-0.77793	23.38737	-1.41456	7.50526	-0.00232	-0.00015	0.00316	-0.00001
362			3.61000	6.86466	-7.24256	17.75047	0.45171	-0.08919	0.04454	-0.00814	0.00004	0.00055	-0.00385	-0.00930	0.98917	4.45610	1.75177	-13.12731	0.08155	0.45047	-0.00051	-0.00087	-0.00141	-0.00001	6.35321	1.82423	-4.82854	-0.03104	0.89093	0.10648	-0.00078	-0.01573	-0.00078	-0.39445	-0.84912	-0.82606	0.25678	0.44105	1.18439	1.13104	1.35023	0.43594	23.38574	-1.41321	7.50620	-0.00234	-0.00015	0.00322	-0.00001
363			3.62000	6.87443	-7.24470	17.74099	0.44636	-0.08949	0.04488	-0.00817	-0.00031	0.00084	-0.00437	-0.00906	0.98724	4.46590	1.75508	-13.12036	0.08514	0.44877	-0.00111	-0.00170	-0.00409	-0.00000	6.34067	1.83258	-4.81825	-0.03344	0.88720	0.10651	-0.00062	-0.00610	-0.00333	-0.63683	-0.72476	-1.16730	0.67741	1.04447	0.18421	0.64135	0.87242	1.82367	23.38449	-1.41181	7.50093	-0.00236	-0.00014	0.00330	-0.00000
364			3.63000	6.88299	-7.24908	17.72946	0.44245	-0.08820	0.04528	-0.00736	-0.00052	0.00097	-0.00453	-0.00852	0.98935	4.47903	1.76211	-13.12546	0.08744	0.45254	-0.00115	-0.00216	-0.00577	0.00002	6.33074	1.83602	-4.79383	-0.03220	0.89176	0.10705	-0.00048	0.00297	-0.00550	-0.73909	-0.56412	-1.29104	0.92816	1.42208	-0.92303	0.17025	0.58075	3.01400	23.38446	-1.40872	7.49352	-0.00238	-0.00014	0.00335	0.00000
365			3.64000	6.89050	-7.25429	17.71721	0.44325	-0.08970	0.04492	-0.00713	-0.00056	0.00103	-0.00435	-0.00822	0.99342	4.49358	1.77135	-13.14106	0.08750	0.45488	-0.00042	-0.00238	-0.00659	0.00001	6.32163	1.83528	-4.75924	-0.02940	0.89667	0.10695	-0.00043	0.00929	-0.00679	-0.75508	-0.51361	-1.36374	1.05210	1.64969	-1.70736	-0.15883	0.50746	3.74047	23.38638	-1.40283	7.48863	-0.00239	-0.00014	0.00338	0.00001
366			3.65000	6.89823	-7.25934	17.70411	0.44157	-0.09243	0.04396	-0.00752	-0.00049	0.00107	-0.00379	-0.00827	0.99574	4.50912	1.78164	-13.16210	0.09100	0.45647	0.00072	-0.00259	-0.00689	-0.00003	6.31176	1.83223	-4.72018	-0.03164	0.90124	0.10653	-0.00052	0.01163	-0.00704	-0.73125	-0.56738	-1.46702	1.09730	1.74547	-1.96859	-0.28249	0.60939	3.91385	23.39052	-1.39472	7.48945	-0.00238	-0.00013	0.00339	0.00002
367			3.66000	6.90657	-7.26372	17.68990	0.44019	-0.09317	0.04268	-0.00756	-0.00039	0.00109	-0.00306	-0.00874	0.99698	4.52486	1.79202	-13.18305	0.09518	0.45952	0.00221	-0.00253	-0.00666	-0.00008	6.30035	1.82891	-4.68230	-0.03650	0.90713	0.10591	-0.00072	0.01009	-0.00638	-0.67674	-0.58730	-1.54030	1.04626	1.62276	-1.79588	-0.20653	0.82708	3.58667	23.39616	-1.38623	7.49715	-0.00234	-0.00013	0.00337	0.00002
368			3.67000	6.91427	-7.26761	17.67533	0.43844	-0.09381	0.04137	-0.00651	-0.00037	0.00102	-0.00278	-0.00890	0.99818	4.53838	1.80133	-13.20041	0.09848	0.46109	0.00359	-0.00202	-0.00557	-0.00010	6.28688	1.82714	-4.65016	-0.03986	0.90980	0.10482	-0.00095	0.00594	-0.00508	-0.61150	-0.47809	-1.47713	0.85910	1.25406	-1.43841	-0.00390	1.10853	2.91210	23.40218	-1.37948	7.51122	-0.00230	-0.00013	0.00335	0.00002
369			3.68000	6.92008	-7.27158	17.66207	0.43562	-0.09534	0.04061	-0.00487	-0.00048	0.00088	-0.00312	-0.00849	0.99822	4.54745	1.80833	-13.21358	0.09992	0.45936	0.00415	-0.00125	-0.00366	-0.00009	6.27130	1.82755	-4.62625	-0.03978	0.90676	0.10367	-0.00107	0.00114	-0.00355	-0.58078	-0.29111	-1.26931	0.55872	0.78555	-1.08769	0.22121	1.35379	2.09002	23.40711	-1.37685	7.52916	-0.00227	-0.00013	0.00333	0.00001
370			3.69000	6.92403	-7.27627	17.65118	0.43242	-0.09654	0.03979	-0.00364	-0.00067	0.00072	-0.00369	-0.00766	0.99700	4.55201	1.81230	-13.22320	0.09918	0.45653	0.00472	-0.00060	-0.00170	-0.00007	6.25472	1.83000	-4.61094	-0.03643	0.90165	0.10207	-0.00102	-0.00301	-0.00212	-0.61585	-0.13797	-1.03614	0.26458	0.40834	-0.77430	0.40465	1.46731	1.30144	23.40889	-1.38015	7.54700	-0.00227	-0.00013	0.00331	-0.00000
371			3.70000	6.92721	-7.28202	17.64224	0.42844	-0.09725	0.03893	-0.00335	-0.00083	0.00061	-0.00396	-0.00668	0.99516	4.55383	1.81390	-13.22959	0.09826	0.45523	0.00549	-0.00030	-0.00071	-0.00005	6.23859	1.83395	-4.60297	-0.03264	0.89916	0.10055	-0.00085	-0.00559	-0.00096	-0.67957	-0.09616	-0.88820	0.11598	0.21611	-0.45797	0.49561	1.41358	0.63757	23.40620	-1.38943	7.56110	-0.00229	-0.00014	0.00332	-0.00002
372			3.71000	6.93084	-7.28820	17.63427	0.42643	-0.09637	0.03914	-0.00387	-0.00078	0.00054	-0.00390	-0.00616	0.99342	4.55517	1.81485	-13.23266	0.09730	0.45610	0.00531	-0.00034	-0.00090	-0.00002	6.22458	1.83828	-4.60080	-0.03073	0.89956	0.10041	-0.00068	-0.00601	-0.00007	-0.67078	-0.19147	-0.78768	0.14054	0.20623	-0.18763	0.45581	1.23073	0.11094	23.39928	-1.40243	7.57010	-0.00233	-0.00015	0.00336	-0.00003
373			3.72000	6.93574	-7.29310	17.62756	0.42473	-0.09642	0.03913	-0.00188	-0.00088	0.00009	-0.00378	-0.00603	0.99196	4.55769	1.81648	-13.23364	0.09753	0.45628	0.00528	0.00013	-0.00278	-0.00005	6.21340	1.84165	-4.60299	-0.03150	0.89907	0.10015	-0.00054	-0.00424	0.00057	-0.58686	-0.03119	-0.10425	0.33939	-0.04899	-0.60385	0.28972	0.98815	-0.26680	23.38965	-1.41557	7.57461	-0.00237	-0.00015	0.00341	-0.00004
374			3.73000	6.94233	-7.29513	17.62359	0.42212	-0.09695	0.03851	-0.00574	0.00003	0.00013	-0.00377	-0.00618	0.99196	4.56199	1.81980	-13.23510	0.10054	0.45649	0.00576	-0.00094	-0.00348	-0.00003	6.20530	1.84294	-4.60791	-0.03575	0.89885	0.09953	-0.00044	-0.00096	0.00090	-0.27533	-0.69648	-0.28928	0.50806	0.50554	-0.27598	0.04704	0.74549	-0.45817	23.37895	-1.42507	7.57566	-0.00241	-0.00016	0.00346	-0.00004
375			3.74000	6.95084	-7.29315	17.62370	0.41957	-0.09859	0.03754	-0.00694	0.00065	-0.00018	-0.00378	-0.00660	0.99362	4.56816	1.82574	-13.23970	0.10604	0.45633	0.00645	-0.00141	-0.00566	-0.00009	6.19967	1.84174	-4.61346	-0.04304	0.89933	0.09888	-0.00036	0.00293	0.00080	0.02756	-1.04952	0.09653	0.81237	0.74294	-0.68160	-0.20601	0.52560	-0.39621	23.36840	-1.42796	7.57353	-0.00245	-0.00016	0.00349	-0.00004
376			3.75000	6.96183	-7.28698	17.62802	0.41726	-0.09985	0.03720	-0.00865	0.00120	-0.00043	-0.00343	-0.00661	0.99607	4.57672	1.83519	-13.24936	0.10983	0.45878	0.00692	-0.00207	-0.00835	-0.00017	6.19606	1.83823	-4.61672	-0.04613	0.90448	0.09884	-0.00021	0.00669	0.00015	0.25550	-1.44357	0.42065	1.18903	1.08579	-1.24795	-0.41488	0.29210	-0.01762	23.35897	-1.42294	7.56863	-0.00247	-0.00016	0.00349	-0.00004
377			3.76000	6.97607	-7.27789	17.63535	0.41161	-0.10203	0.03675	-0.01059	0.00153	-0.00056	-0.00277	-0.00571	0.99775	4.58892	1.84872	-13.26551	0.11337	0.46235	0.00773	-0.00295	-0.01099	-0.00028	6.19439	1.83313	-4.61428	-0.04465	0.91206	0.09865	-0.00005	0.00974	-0.00109	0.32824	-1.80383	0.57215	1.56603	1.53507	-1.92885	-0.53933	0.02764	0.69685	23.35152	-1.41083	7.56237	-0.00248	-0.00016	0.00347	-0.00003
378			3.77000	6.99329	-7.26774	17.64349	0.40501	-0.10625	0.03543	-0.01188	0.00168	-0.00054	-0.00203	-0.00452	0.99778	4.60525	1.86572	-13.28927	0.11662	0.46351	0.00925	-0.00383	-0.01251	-0.00047	6.19444	1.82743	-4.60282	-0.04183	0.91679	0.09751	0.00011	0.01166	-0.00276	0.29413	-2.00850	0.53691	1.80792	1.99382	-2.69207	-0.56588	-0.27228	1.67055	23.34687	-1.39346	7.55752	-0.00247	-0.00015	0.00344	-0.00001
379			3.78000	7.01162	-7.25779	17.65064	0.39838	-0.11005	0.03404	-0.01177	0.00163	-0.00043	-0.00184	-0.00377	0.99793	4.62477	1.88426	-13.32135	0.12140	0.46290	0.01052	-0.00451	-0.01248	-0.00068	6.19640	1.82214	-4.58045	-0.04272	0.91735	0.09642	0.00028	0.01246	-0.00450	0.22959	-1.97746	0.39653	1.84372	2.32996	-3.45194	-0.51904	-0.58317	2.69888	23.34552	-1.37290	7.55620	-0.00246	-0.00014	0.00340	-0.00000
380			3.79000	7.02872	-7.24907	17.65596	0.39215	-0.11171	0.03227	-0.01015	0.00142	-0.00031	-0.00218	-0.00367	0.99660	4.64544	1.90252	-13.36095	0.12684	0.46082	0.01190	-0.00474	-0.01120	-0.00090	6.20010	1.81773	-4.54794	-0.04744	0.91318	0.09499	0.00046	0.01257	-0.00579	0.18097	-1.71152	0.25752	1.69688	2.43691	-4.05199	-0.45573	-0.84544	3.49303	23.34674	-1.35182	7.55828	-0.00246	-0.00014	0.00337	0.00001
381			3.80000	7.04242	-7.24196	17.65973	0.39134	-0.11236	0.03137	-0.00720	0.00120	-0.00023	-0.00278	-0.00369	0.99559	4.66480	1.91901	-13.40538	0.12706	0.45765	0.01243	-0.00415	-0.00896	-0.00099	6.20529	1.81400	-4.50928	-0.04780	0.90617	0.09411	0.00058	0.01235	-0.00619	0.21865	-1.25498	0.20405	1.39363	2.23341	-4.29859	-0.42697	-1.00295	3.75542	23.34816	-1.33452	7.56113	-0.00248	-0.00013	0.00336	0.00000
382			3.81000	7.05067	-7.23586	17.66285	0.39231	-0.11460	0.03133	-0.00329	0.00110	-0.00019	-0.00318	-0.00305	0.99552	4.67988	1.93227	-13.44976	0.12336	0.45419	0.01231	-0.00287	-0.00627	-0.00090	6.21147	1.81034	-4.47128	-0.04127	0.89991	0.09382	0.00052	0.01193	-0.00545	0.36244	-0.69139	0.21781	0.99018	1.70600	-4.00222	-0.45325	-0.99885	3.31231	23.34721	-1.32488	7.56162	-0.00250	-0.00013	0.00337	-0.00001
383			3.82000	7.05273	-7.23018	17.66541	0.39441	-0.11718	0.03110	0.00026	0.00100	-0.00012	-0.00302	-0.00236	0.99610	4.68869	1.94159	-13.48754	0.11863	0.45263	0.01263	-0.00141	-0.00425	-0.00069	6.21769	1.80609	-4.44146	-0.03324	0.89862	0.09352	0.00036	0.01107	-0.00359	0.48561	-0.17195	0.16506	0.64607	0.97258	-3.04088	-0.50871	-0.78545	2.20143	23.34236	-1.32352	7.55825	-0.00253	-0.00013	0.00339	-0.00003
384			3.83000	7.05033	-7.22556	17.66611	0.39452	-0.11779	0.03077	0.00207	0.00077	0.00001	-0.00223	-0.00266	0.99654	4.69140	1.94813	-13.51151	0.11936	0.45523	0.01313	-0.00016	-0.00386	-0.00035	6.22235	1.80108	-4.42596	-0.03451	0.90455	0.09392	0.00020	0.00925	-0.00103	0.45757	0.14876	-0.01997	0.50354	0.19692	-1.52623	-0.53617	-0.36722	0.65600	23.33410	-1.32777	7.55146	-0.00255	-0.00014	0.00342	-0.00004
385			3.84000	7.04658	-7.22274	17.66424	0.39374	-0.11653	0.02983	0.00194	0.00043	0.00011	-0.00133	-0.00400	0.99606	4.68925	1.95380	-13.51751	0.12432	0.45908	0.01405	0.00093	-0.00473	0.00003	6.22399	1.79580	-4.42768	-0.04434	0.91184	0.09403	-0.00007	0.00595	0.00167	0.28411	0.22134	-0.19420	0.52794	-0.51544	0.08465	-0.47152	0.19917	-0.96277	23.32470	-1.33384	7.54321	-0.00257	-0.00014	0.00345	-0.00004
386			3.85000	7.04410	-7.22188	17.66144	0.39262	-0.11780	0.02858	-0.00007	0.00023	0.00004	-0.00073	-0.00511	0.99595	4.68297	1.95967	-13.50772	0.12976	0.45976	0.01495	0.00170	-0.00512	0.00033	6.22121	1.79143	-4.44545	-0.05394	0.91516	0.09347	-0.00056	0.00129	0.00385	0.09614	-0.03749	-0.08606	0.52460	-0.97277	1.14526	-0.29031	0.81063	-2.27410	23.31743	-1.33842	7.53591	-0.00259	-0.00014	0.00347	-0.00002
387			3.86000	7.04415	-7.22305	17.66119	0.38915	-0.11930	0.02758	-0.00065	-0.00054	-0.00009	-0.00046	-0.00502	0.99477	4.67237	1.96610	-13.49005	0.13235	0.45954	0.01564	0.00312	-0.00680	0.00045	6.21364	1.78908	-4.47440	-0.05618	0.91605	0.09244	-0.00103	-0.00346	0.00502	-0.26311	-0.02891	0.21029	0.65124	-1.63573	1.47072	-0.04712	1.32845	-3.00995	23.31470	-1.33925	7.53142	-0.00259	-0.00014	0.00348	-0.00000
388			3.87000	7.04657	-7.22657	17.66596	0.38300	-0.12142	0.02687	-0.00128	-0.00115	-0.00032	-0.00073	-0.00408	0.99389	4.65716	1.97389	-13.47343	0.13421	0.45822	0.01599	0.00420	-0.00785	0.00034	6.20207	1.78901	-4.50777	-0.05519	0.91386	0.09131	-0.00133	-0.00635	0.00513	-0.52656	-0.09977	0.71449	0.72736	-2.03928	0.99500	0.13898	1.65333	-3.11099	23.31687	-1.33592	7.52966	-0.00259	-0.00014	0.00350	0.00002
389			3.88000	7.04987	-7.23215	17.67620	0.37789	-0.12475	0.02640	-0.00079	-0.00155	-0.00053	-0.00155	-0.00270	0.99397	4.63741	1.98367	-13.46402	0.13399	0.45429	0.01594	0.00504	-0.00864	0.00010	6.18809	1.79004	-4.53932	-0.05179	0.90655	0.09002	-0.00134	-0.00604	0.00444	-0.62462	-0.05183	1.21126	0.79202	-2.31093	0.10353	0.16799	1.72564	-2.71218	23.32239	-1.33001	7.52907	-0.00258	-0.00014	0.00351	0.00003
390			3.89000	7.05209	-7.23785	17.69088	0.37861	-0.12737	0.02716	0.00046	-0.00137	-0.00071	-0.00243	-0.00107	0.99561	4.61434	1.99502	-13.46425	0.12751	0.45079	0.01495	0.00511	-0.00898	-0.00013	6.17410	1.79050	-4.56487	-0.04205	0.89925	0.08965	-0.00098	-0.00284	0.00338	-0.44554	0.03470	1.55651	0.82855	-2.35178	-0.79367	0.02808	1.51678	-2.04509	23.32886	-1.32438	7.52747	-0.00257	-0.00014	0.00352	0.00003
391			3.90000	7.05244	-7.24073	17.70765	0.37801	-0.12965	0.02791	0.00141	-0.00051	-0.00078	-0.00254	0.00053	0.99764	4.59116	2.00724	-13.47244	0.12274	0.45098	0.01430	0.00442	-0.00927	-0.00027	6.16283	1.78898	-4.58274	-0.03449	0.89881	0.08996	-0.00055	0.00214	0.00227	-0.02361	0.01479	1.63089	0.89872	-2.05638	-1.34641	-0.23505	1.05499	-1.33345	23.33428	-1.32068	7.52372	-0.00255	-0.00014	0.00354	0.00002
392			3.91000	7.05192	-7.23843	17.72347	0.37804	-0.13048	0.02816	0.00135	0.00076	-0.00072	-0.00186	0.00143	0.99834	4.57237	2.02025	-13.48427	0.11955	0.45389	0.01433	0.00301	-0.00987	-0.00032	6.15659	1.78469	-4.59328	-0.03102	0.90312	0.09036	-0.00018	0.00766	0.00129	0.48634	-0.16754	1.43277	1.05022	-1.43519	-1.44347	-0.54959	0.42487	-0.72571	23.33752	-1.31809	7.51832	-0.00254	-0.00014	0.00355	0.00001
393			3.92000	7.05195	-7.23048	17.73625	0.37590	-0.13001	0.02739	0.00059	0.00194	-0.00060	-0.00090	0.00143	0.99748	4.56147	2.03411	-13.49577	0.12120	0.45785	0.01526	0.00130	-0.01030	-0.00033	6.15670	1.77756	-4.59791	-0.03464	0.90883	0.09027	0.00021	0.01280	0.00045	0.91144	-0.41750	1.13444	1.20200	-0.62999	-1.31990	-0.84896	-0.27688	-0.22414	23.33821	-1.31542	7.51189	-0.00253	-0.00014	0.00355	-0.00000
394			3.93000	7.05300	-7.21844	17.74632	0.37392	-0.12909	0.02699	-0.00006	0.00263	-0.00052	-0.00014	0.00081	0.99571	4.55925	2.04792	-13.50700	0.12459	0.46046	0.01560	-0.00041	-0.00959	-0.00038	6.16351	1.76803	-4.59720	-0.04078	0.91207	0.09055	0.00071	0.01712	-0.00044	1.15708	-0.59455	0.94382	1.21449	0.19356	-1.37495	-1.09261	-0.97007	0.30270	23.33593	-1.31303	7.50503	-0.00253	-0.00013	0.00355	-0.00002
395			3.94000	7.05453	-7.20462	17.75549	0.37526	-0.12937	0.02653	-0.00022	0.00278	-0.00049	0.00003	0.00001	0.99506	4.56434	2.06011	-13.52169	0.12589	0.45954	0.01580	-0.00183	-0.00763	-0.00053	6.17639	1.75677	-4.59010	-0.04383	0.91057	0.09033	0.00120	0.02063	-0.00158	1.20621	-0.63290	0.88012	1.06277	0.91740	-1.80376	-1.26799	-1.59106	0.99781	23.33001	-1.31283	7.49829	-0.00252	-0.00013	0.00353	-0.00003
396			3.95000	7.05594	-7.19138	17.76433	0.37466	-0.13051	0.02581	-0.00019	0.00251	-0.00043	-0.00025	-0.00053	0.99491	4.57457	2.06991	-13.54348	0.12800	0.45705	0.01616	-0.00283	-0.00519	-0.00075	6.19407	1.74438	-4.57444	-0.04519	0.90706	0.08971	0.00158	0.02310	-0.00306	1.08024	-0.56602	0.79620	0.82662	1.47675	-2.51458	-1.35170	-2.10439	1.91596	23.32025	-1.31634	7.49299	-0.00250	-0.00012	0.00350	-0.00005
397			3.96000	7.05715	-7.18039	17.77177	0.37414	-0.13085	0.02528	-0.00015	0.00197	-0.00032	-0.00071	-0.00127	0.99458	4.58780	2.07735	-13.57402	0.13049	0.45446	0.01628	-0.00332	-0.00272	-0.00099	6.21506	1.73197	-4.54813	-0.04763	0.90297	0.08940	0.00189	0.02410	-0.00473	0.84068	-0.43787	0.59472	0.55090	1.80125	-3.30770	-1.32277	-2.47532	2.96960	23.30737	-1.32375	7.49064	-0.00248	-0.00012	0.00348	-0.00006
398			3.97000	7.05793	-7.17254	17.77650	0.37385	-0.13226	0.02436	0.00027	0.00132	-0.00018	-0.00116	-0.00214	0.99341	4.60122	2.08234	-13.61274	0.13321	0.45005	0.01661	-0.00304	0.00008	-0.00122	6.23760	1.72055	-4.51081	-0.05189	0.89640	0.08882	0.00214	0.02353	-0.00623	0.57696	-0.22885	0.34118	0.18506	1.78227	-4.01416	-1.19931	-2.65553	3.93476	23.29241	-1.33407	7.49208	-0.00245	-0.00012	0.00347	-0.00007
399			3.98000	7.05717	-7.16798	17.77861	0.37147	-0.13348	0.02369	0.00161	0.00072	-0.00009	-0.00141	-0.00252	0.99201	4.61094	2.08387	-13.65775	0.13597	0.44701	0.01682	-0.00185	0.00353	-0.00136	6.25978	1.71080	-4.46496	-0.05546	0.89160	0.08869	0.00221	0.02182	-0.00717	0.39280	0.08717	0.19787	-0.32070	1.37111	-4.50540	-1.02917	-2.63800	4.53753	23.27622	-1.34628	7.49673	-0.00242	-0.00012	0.00348	-0.00007
400			3.99000	7.05339	-7.16587	17.77989	0.36925	-0.13402	0.02364	0.00373	0.00034	-0.00009	-0.00163	-0.00216	0.99213	4.61347	2.08076	-13.70590	0.13607	0.44600	0.01670	0.00001	0.00730	-0.00137	6.28039	1.70276	-4.41567	-0.05439	0.88968	0.08914	0.00199	0.01901	-0.00728	0.36104	0.44838	0.26167	-0.90282	0.66764	-4.65578	-0.83567	-2.46356	4.58341	23.25987	-1.35922	7.50351	-0.00239	-0.00012	0.00350	-0.00007
401			4.00000	7.04608	-7.16455	17.78244	0.36895	-0.13362	0.02323	0.00576	0.00028	-0.00016	-0.00183	-0.00165	0.99315	4.60742	2.07274	-13.75295	0.13367	0.44598	0.01710	0.00189	0.01039	-0.00129	6.29882	1.69670	-4.36922	-0.05127	0.88950	0.08916	0.00166	0.01485	-0.00644	0.46397	0.71882	0.49268	-1.40320	-0.11884	-4.37708	-0.61286	-2.18929	4.04088	23.24460	-1.37181	7.51078	-0.00237	-0.00012	0.00354	-0.00006
402			4.01000	7.03646	-7.16251	17.78760	0.37087	-0.13420	0.02324	0.00667	0.00044	-0.00027	-0.00183	-0.00156	0.99398	4.59409	2.06109	-13.79432	0.13098	0.44472	0.01693	0.00314	0.01168	-0.00106	6.31503	1.69283	-4.33125	-0.05066	0.88902	0.08965	0.00145	0.00969	-0.00497	0.59402	0.77895	0.75237	-1.64817	-0.74400	-3.69455	-0.37249	-1.90310	3.06778	23.23101	-1.38373	7.51618	-0.00235	-0.00012	0.00357	-0.00005
403			4.02000	7.02706	-7.15921	17.79509	0.37015	-0.13362	0.02350	0.00578	0.00068	-0.00035	-0.00171	-0.00145	0.99406	4.57727	2.04848	-13.82663	0.13040	0.44525	0.01659	0.00342	0.01079	-0.00076	6.32981	1.69127	-4.30472	-0.05233	0.89081	0.09045	0.00141	0.00427	-0.00328	0.65552	0.58660	0.91489	-1.55416	-0.99266	-2.78245	-0.13537	-1.72175	1.95387	23.21924	-1.39542	7.51706	-0.00235	-0.00012	0.00361	-0.00005
404			4.03000	7.02059	-7.15462	17.80390	0.36820	-0.13197	0.02346	0.00353	0.00099	-0.00040	-0.00175	-0.00080	0.99279	4.56211	2.03764	-13.84918	0.12833	0.44595	0.01666	0.00258	0.00841	-0.00053	6.34477	1.69195	-4.28928	-0.05012	0.89115	0.09041	0.00145	-0.00028	-0.00184	0.66757	0.20023	0.97033	-1.20963	-0.78483	-1.93987	0.05332	-1.75753	1.00774	23.20882	-1.40699	7.51121	-0.00234	-0.00013	0.00363	-0.00004
405			4.04000	7.01835	-7.14828	17.81341	0.36651	-0.13322	0.02344	0.00093	0.00148	-0.00044	-0.00203	0.00051	0.99125	4.55283	2.02984	-13.86483	0.12425	0.44311	0.01658	0.00104	0.00586	-0.00042	6.36227	1.69421	-4.28156	-0.04268	0.88638	0.08973	0.00149	-0.00321	-0.00106	0.71911	-0.25976	0.98809	-0.80446	-0.20637	-1.47321	0.17092	-2.06679	0.47262	23.19918	-1.41713	7.49842	-0.00233	-0.00013	0.00363	-0.00004
406			4.05000	7.02012	-7.13936	17.82362	0.36555	-0.13337	0.02420	-0.00116	0.00208	-0.00049	-0.00232	0.00158	0.99102	4.55149	2.02482	-13.87900	0.12094	0.44215	0.01588	-0.00068	0.00404	-0.00044	6.38449	1.69758	-4.27626	-0.03583	0.88374	0.09000	0.00158	-0.00458	-0.00113	0.84399	-0.66899	1.01894	-0.46944	0.56858	-1.53302	0.23605	-2.59653	0.45513	23.19008	-1.42348	7.48152	-0.00232	-0.00013	0.00361	-0.00003
407			4.06000	7.02463	-7.12768	17.83460	0.36726	-0.13240	0.02445	-0.00227	0.00260	-0.00056	-0.00239	0.00125	0.99192	4.55811	2.02192	-13.89730	0.12112	0.44257	0.01564	-0.00220	0.00303	-0.00062	6.41247	1.70171	-4.26797	-0.03751	0.88373	0.09053	0.00203	-0.00444	-0.00191	1.00620	-0.93262	1.11512	-0.24384	1.33956	-2.11621	0.25022	-3.20540	0.89625	23.18170	-1.42368	7.46540	-0.00230	-0.00012	0.00358	-0.00003
408			4.07000	7.03013	-7.11382	17.84721	0.36870	-0.13240	0.02436	-0.00239	0.00286	-0.00066	-0.00214	-0.00007	0.99239	4.57071	2.02059	-13.92465	0.12558	0.44260	0.01556	-0.00334	0.00255	-0.00090	6.44573	1.70600	-4.25281	-0.04690	0.88472	0.09147	0.00291	-0.00295	-0.00313	1.12011	-1.02523	1.32893	-0.11528	1.93028	-3.10448	0.21124	-3.72054	1.60763	23.17376	-1.41739	7.45371	-0.00228	-0.00012	0.00353	-0.00003
409			4.08000	7.03551	-7.09935	17.86258	0.37195	-0.13113	0.02497	-0.00227	0.00260	-0.00081	-0.00161	-0.00126	0.99245	4.58625	2.02061	-13.96383	0.12725	0.44440	0.01509	-0.00387	0.00219	-0.00118	6.48230	1.70990	-4.22944	-0.05219	0.88861	0.09322	0.00345	-0.00077	-0.00440	1.05561	-1.02012	1.64377	-0.03293	2.27802	-4.24978	0.14038	-4.02015	2.34215	23.16506	-1.40658	7.44686	-0.00229	-0.00011	0.00347	-0.00004
410			4.09000	7.04137	-7.08672	17.88153	0.37395	-0.12847	0.02633	-0.00260	0.00174	-0.00100	-0.00137	-0.00197	0.99192	4.60242	2.02214	-14.01460	0.12739	0.44666	0.01401	-0.00390	0.00162	-0.00134	6.51986	1.71311	-4.19912	-0.05336	0.89142	0.09550	0.00353	0.00128	-0.00532	0.72624	-0.99277	2.00628	0.04752	2.39379	-5.24041	0.06302	-4.06117	2.83661	23.15468	-1.39449	7.44314	-0.00234	-0.00011	0.00340	-0.00004
411			4.10000	7.04865	-7.07859	17.90438	0.37484	-0.12575	0.02723	-0.00310	0.00043	-0.00119	-0.00191	-0.00165	0.99256	4.61743	2.02527	-14.07357	0.12466	0.44745	0.01343	-0.00337	0.00102	-0.00141	6.55618	1.71551	-4.16582	-0.04699	0.88964	0.09659	0.00293	0.00266	-0.00535	0.18243	-0.91127	2.38572	0.10174	2.24623	-5.79445	-0.01344	-3.83722	2.85087	23.14308	-1.38436	7.44084	-0.00241	-0.00011	0.00332	-0.00005
412			4.11000	7.05699	-7.07668	17.93121	0.37765	-0.12347	0.02875	-0.00304	-0.00097	-0.00139	-0.00256	-0.00063	0.99575	4.62915	2.02923	-14.13485	0.11856	0.44914	0.01249	-0.00232	0.00079	-0.00128	6.58934	1.71695	-4.13560	-0.03409	0.88928	0.09798	0.00188	0.00308	-0.00436	-0.39387	-0.71648	2.73359	0.07691	1.80573	-5.71964	-0.08673	-3.37735	2.26780	23.13160	-1.37859	7.43893	-0.00247	-0.00011	0.00326	-0.00005
413			4.12000	7.06488	-7.08069	17.96108	0.37931	-0.12197	0.03078	-0.00211	-0.00201	-0.00156	-0.00247	-0.00001	0.99920	4.63568	2.03276	-14.19125	0.11571	0.45328	0.01114	-0.00108	0.00097	-0.00098	6.61797	1.71741	-4.11472	-0.02633	0.89467	0.10048	0.00121	0.00270	-0.00245	-0.79165	-0.43161	2.94303	-0.02305	1.13528	-4.96566	-0.15819	-2.74060	1.17555	23.12151	-1.37810	7.43720	-0.00250	-0.00011	0.00323	-0.00004
414			4.13000	7.07084	-7.08828	17.99180	0.37973	-0.12307	0.03138	-0.00030	-0.00246	-0.00157	-0.00189	-0.00050	1.00125	4.63629	2.03496	-14.23606	0.11875	0.45537	0.01072	0.00027	0.00173	-0.00069	6.64114	1.71674	-4.10738	-0.03010	0.89933	0.10204	0.00106	0.00160	0.00001	-0.87840	-0.10243	2.95833	-0.20829	0.33054	-3.70080	-0.21071	-2.01073	-0.17247	23.11381	-1.38175	7.43633	-0.00252	-0.00012	0.00322	-0.00003
415			4.14000	7.07323	-7.09632	18.02128	0.38267	-0.12263	0.03175	0.00252	-0.00220	-0.00151	-0.00117	-0.00154	1.00137	4.63040	2.03444	-14.26566	0.12045	0.45707	0.01042	0.00184	0.00377	-0.00041	6.65850	1.71536	-4.11464	-0.03572	0.90281	0.10310	0.00089	-0.00016	0.00242	-0.62439	0.26887	2.86170	-0.56392	-0.54290	-2.31702	-0.21558	-1.29572	-1.45824	23.10907	-1.38657	7.43822	-0.00253	-0.00012	0.00321	-0.00002
416			4.15000	7.07037	-7.10192	18.04895	0.38619	-0.12191	0.03193	0.00635	-0.00140	-0.00147	-0.00077	-0.00222	1.00120	4.61717	2.02915	-14.28140	0.11989	0.45734	0.01019	0.00352	0.00749	-0.00019	6.67049	1.71383	-4.13417	-0.03833	0.90359	0.10343	0.00061	-0.00226	0.00420	-0.08240	0.67547	2.79570	-1.13386	-1.41368	-1.24916	-0.16592	-0.70398	-2.40124	23.10720	-1.39021	7.44428	-0.00255	-0.00013	0.00322	-0.00000
417			4.16000	7.06112	-7.10291	18.07567	0.38937	-0.12048	0.03175	0.01066	-0.00030	-0.00144	-0.00085	-0.00219	1.00031	4.59599	2.01746	-14.28849	0.11602	0.45615	0.01028	0.00499	0.01204	-0.00008	6.67826	1.71280	-4.16126	-0.03540	0.90140	0.10280	0.00034	-0.00431	0.00503	0.62590	1.07622	2.78017	-1.80688	-2.19136	-0.69156	-0.07103	-0.30620	-2.85303	23.10784	-1.39187	7.45423	-0.00256	-0.00013	0.00325	0.00001
418			4.17000	7.04548	-7.09832	18.10146	0.39166	-0.12117	0.03167	0.01444	0.00086	-0.00137	-0.00113	-0.00163	0.99825	4.56747	1.99967	-14.29220	0.11045	0.45153	0.01003	0.00600	0.01577	-0.00002	6.68331	1.71275	-4.19050	-0.02946	0.89497	0.10191	0.00018	-0.00616	0.00500	1.32568	1.40385	2.65526	-2.37546	-2.79937	-0.46922	0.05832	-0.09758	-2.85684	23.11067	-1.39187	7.46603	-0.00256	-0.00014	0.00328	0.00002
419			4.18000	7.02488	-7.08876	18.12428	0.39573	-0.12129	0.03234	0.01634	0.00178	-0.00114	-0.00134	-0.00108	0.99621	4.53356	1.97778	-14.29418	0.10274	0.44731	0.00914	0.00622	0.01741	0.00003	6.68681	1.71409	-4.21804	-0.02196	0.88971	0.10186	0.00010	-0.00844	0.00452	1.79167	1.55620	2.18461	-2.65101	-3.15906	-0.17861	0.24069	-0.04110	-2.59884	23.11591	-1.39073	7.47746	-0.00257	-0.00014	0.00331	0.00003
420			4.19000	7.00291	-7.07666	18.13988	0.39820	-0.11876	0.03298	0.01380	0.00261	-0.00059	-0.00143	-0.00096	0.99417	4.49814	1.95488	-14.29162	0.09743	0.44643	0.00843	0.00578	0.01629	0.00014	6.68995	1.71763	-4.24225	-0.01855	0.88869	0.10234	0.00009	-0.01167	0.00392	1.96876	1.21912	1.09745	-2.50932	-3.19523	0.54949	0.48519	-0.09251	-2.28383	23.12369	-1.38866	7.48769	-0.00257	-0.00014	0.00332	0.00004
421			4.20000	6.98440	-7.06543	18.14301	0.40212	-0.11677	0.03272	0.01010	0.00200	0.00019	-0.00132	-0.00152	0.99229	4.46607	1.93462	-14.27888	0.09393	0.44545	0.00850	0.00479	0.01241	0.00031	6.69347	1.72393	-4.26344	-0.01971	0.88830	0.10231	0.00012	-0.01544	0.00342	1.41877	1.03030	-0.27718	-1.96466	-2.92455	1.76139	0.75329	-0.20864	-2.03940	23.13361	-1.38545	7.49667	-0.00257	-0.00014	0.00331	0.00004
422			4.21000	6.97301	-7.05798	18.13065	0.40571	-0.11372	0.03248	0.00374	0.00140	0.00104	-0.00120	-0.00233	0.98971	4.44098	1.91978	-14.25220	0.09167	0.44534	0.00853	0.00362	0.00705	0.00050	6.69806	1.73295	-4.28259	-0.02289	0.88774	0.10238	0.00019	-0.01872	0.00305	0.72517	0.52677	-1.82077	-1.20266	-2.50150	3.06038	0.98009	-0.36987	-1.87063	23.14417	-1.38036	7.50540	-0.00256	-0.00014	0.00329	0.00004
423			4.22000	6.96914	-7.05585	18.10472	0.40653	-0.11090	0.03279	-0.00326	-0.00048	0.00175	-0.00148	-0.00256	0.98834	4.42306	1.91135	-14.21369	0.09071	0.44567	0.00803	0.00266	0.00189	0.00058	6.70416	1.74395	-4.30014	-0.02456	0.88592	0.10279	0.00028	-0.02026	0.00273	-0.60592	0.15191	-3.04323	-0.47296	-2.11036	3.90921	1.09295	-0.55334	-1.71701	23.15378	-1.37244	7.51539	-0.00256	-0.00014	0.00326	0.00004
424			4.23000	6.97062	-7.05904	18.07091	0.40810	-0.10846	0.03334	-0.00497	-0.00018	0.00202	-0.00201	-0.00203	0.98977	4.41007	1.90855	-14.17015	0.08763	0.44713	0.00755	0.00197	-0.00187	0.00056	6.71192	1.75543	-4.31592	-0.02067	0.88532	0.10320	0.00030	-0.01965	0.00239	-0.57957	-0.05623	-3.49638	0.05613	-1.79683	4.04307	1.06640	-0.74999	-1.53541	23.16148	-1.36085	7.52775	-0.00257	-0.00014	0.00323	0.00003
425			4.24000	6.97459	-7.06613	18.03546	0.40666	-0.10757	0.03359	-0.00600	-0.00068	0.00203	-0.00234	-0.00118	0.99059	4.40008	1.90963	-14.12902	0.08628	0.44849	0.00741	0.00150	-0.00391	0.00048	6.72153	1.76610	-4.32950	-0.01714	0.88521	0.10339	0.00031	-0.01738	0.00200	-0.88374	-0.09691	-3.47248	0.35429	-1.48421	3.57817	0.93384	-0.97894	-1.32067	23.16704	-1.34634	7.54166	-0.00259	-0.00014	0.00321	0.00002
426			4.25000	6.97910	-7.07467	18.00249	0.40463	-0.10765	0.03403	-0.00573	-0.00075	0.00188	-0.00251	-0.00042	0.99005	4.39262	1.91279	-14.09503	0.08542	0.44878	0.00701	0.00104	-0.00459	0.00036	6.73348	1.77517	-4.34058	-0.01443	0.88400	0.10377	0.00033	-0.01390	0.00154	-0.88667	-0.10057	-3.17137	0.48282	-1.10446	2.81800	0.72795	-1.24721	-1.06269	23.17052	-1.33180	7.55451	-0.00261	-0.00013	0.00319	0.00001
427			4.26000	6.98315	-7.08180	17.97308	0.40651	-0.10755	0.03472	-0.00497	-0.00031	0.00170	-0.00270	0.00016	0.99043	4.38813	1.91684	-14.06972	0.08173	0.44865	0.00647	0.00052	-0.00438	0.00024	6.74803	1.78200	-4.34854	-0.00920	0.88220	0.10418	0.00025	-0.00943	0.00099	-0.60014	-0.13898	-2.83386	0.50220	-0.67270	2.02041	0.46314	-1.53362	-0.74539	23.17204	-1.32051	7.56350	-0.00262	-0.00013	0.00317	0.00000
428			4.27000	6.98623	-7.08474	17.94669	0.40833	-0.10696	0.03566	-0.00512	0.00025	0.00156	-0.00286	0.00065	0.99176	4.38680	1.92076	-14.05259	0.07885	0.44947	0.00576	0.00008	-0.00348	0.00013	6.76518	1.78606	-4.35279	-0.00438	0.88173	0.10497	0.00014	-0.00435	0.00031	-0.30824	-0.30884	-2.57477	0.42873	-0.26820	1.29740	0.16750	-1.79176	-0.35690	23.17193	-1.31395	7.56788	-0.00262	-0.00013	0.00316	-0.00000
429			4.28000	6.98761	-7.08195	17.92219	0.41186	-0.10508	0.03632	-0.00226	0.00153	0.00147	-0.00283	0.00071	0.99352	4.38789	1.92367	-14.04273	0.07597	0.45157	0.00544	-0.00017	-0.00181	0.00006	6.78425	1.78722	-4.35255	-0.00048	0.88340	0.10567	0.00002	0.00048	-0.00050	0.49814	-0.21121	-2.42701	0.24240	0.02058	0.65990	-0.10008	-1.96895	0.10264	23.17096	-1.31176	7.56860	-0.00261	-0.00013	0.00315	-0.00000
430			4.29000	6.98654	-7.07387	17.89820	0.41496	-0.10283	0.03636	-0.00033	0.00222	0.00147	-0.00248	0.00027	0.99307	4.38982	1.92435	-14.03923	0.07444	0.45335	0.00564	-0.00015	0.00075	0.00001	6.80412	1.78608	-4.34732	0.00048	0.88521	0.10598	-0.00002	0.00390	-0.00135	0.97383	-0.10729	-2.43208	-0.07981	0.10883	0.13176	-0.26581	-2.02244	0.58358	23.16996	-1.31324	7.56714	-0.00258	-0.00013	0.00315	-0.00000
431			4.30000	6.98245	-7.06300	17.87293	0.41943	-0.10028	0.03695	0.00184	0.00246	0.00158	-0.00200	-0.00066	0.99321	4.39021	1.92160	-14.04052	0.07361	0.45552	0.00526	0.00019	0.00423	-0.00002	6.82328	1.78395	-4.33740	-0.00097	0.88830	0.10709	0.00003	0.00460	-0.00213	1.22722	0.13041	-2.55500	-0.54598	-0.04707	-0.26178	-0.25469	-1.92687	1.00165	23.17002	-1.31780	7.56488	-0.00254	-0.00013	0.00315	0.00001
432			4.31000	6.97507	-7.05194	17.84570	0.42458	-0.09871	0.03698	0.00416	0.00239	0.00170	-0.00175	-0.00189	0.99395	4.38670	1.91412	-14.04509	0.07363	0.45576	0.00519	0.00080	0.00824	-0.00004	6.84026	1.78289	-4.32401	-0.00485	0.88930	0.10769	0.00013	0.00186	-0.00269	1.30863	0.45438	-2.69963	-1.10538	-0.43084	-0.53458	-0.02951	-1.68855	1.29541	23.17225	-1.32458	7.56302	-0.00250	-0.00013	0.00316	0.00002
433			4.32000	6.96432	-7.04193	17.81672	0.42631	-0.09592	0.03675	0.00616	0.00212	0.00184	-0.00180	-0.00331	0.99428	4.37732	1.90167	-14.05163	0.07695	0.45627	0.00522	0.00166	0.01166	-0.00005	6.85378	1.78498	-4.30866	-0.01325	0.88990	0.10819	0.00028	-0.00360	-0.00305	1.28096	0.77699	-2.87234	-1.60529	-0.96927	-0.67271	0.35998	-1.35517	1.46718	23.17706	-1.33208	7.56243	-0.00246	-0.00013	0.00316	0.00002
434			4.33000	6.95109	-7.03374	17.78531	0.42864	-0.09102	0.03690	0.00720	0.00162	0.00211	-0.00208	-0.00461	0.99354	4.36157	1.88577	-14.05830	0.07799	0.45713	0.00491	0.00254	0.01331	-0.00003	6.86335	1.79134	-4.29243	-0.01952	0.88971	0.10875	0.00028	-0.01017	-0.00331	1.07284	1.05286	-3.23929	-1.88693	-1.58306	-0.58109	0.81516	-0.99027	1.57391	23.18375	-1.33897	7.56312	-0.00243	-0.00014	0.00316	0.00003
435			4.34000	6.93671	-7.02959	17.74854	0.43212	-0.08683	0.03737	0.00713	0.00084	0.00269	-0.00264	-0.00524	0.99257	4.33973	1.86898	-14.06188	0.07520	0.45615	0.00429	0.00323	0.01287	0.00001	6.86893	1.80215	-4.27559	-0.01985	0.88628	0.10894	0.00016	-0.01639	-0.00363	0.57449	1.33233	-4.01203	-1.90964	-2.24052	-0.15231	1.25424	-0.67804	1.71637	23.19123	-1.34411	7.56515	-0.00240	-0.00014	0.00315	0.00003
436			4.35000	6.92193	-7.03269	17.70148	0.43788	-0.08267	0.03878	0.00669	-0.00017	0.00374	-0.00359	-0.00517	0.99306	4.31232	1.85336	-14.05844	0.06802	0.45453	0.00285	0.00362	0.01118	0.00005	6.87153	1.81694	-4.25706	-0.01366	0.88036	0.10937	0.00006	-0.02160	-0.00423	-0.17171	1.72455	-5.32755	-1.77592	-2.94837	0.66979	1.64549	-0.51944	1.99637	23.19875	-1.34690	7.56815	-0.00237	-0.00014	0.00313	0.00003
437			4.36000	6.90567	-7.04525	17.63815	0.44239	-0.07717	0.04078	0.00694	-0.00113	0.00537	-0.00423	-0.00461	0.99356	4.27939	1.83935	-14.04376	0.05987	0.45617	0.00116	0.00380	0.00976	0.00005	6.87293	1.83537	-4.23491	-0.00511	0.87839	0.11041	0.00002	-0.02649	-0.00533	-0.97330	2.31404	-7.22638	-1.66581	-3.70775	1.87235	2.03132	-0.57334	2.49858	23.20574	-1.34656	7.57165	-0.00234	-0.00014	0.00311	0.00003
438			4.37000	6.88566	-7.06750	17.55245	0.44605	-0.06985	0.04328	0.00807	-0.00180	0.00770	-0.00429	-0.00437	0.99347	4.24094	1.82548	-14.01442	0.05293	0.46163	-0.00077	0.00389	0.00959	-0.00005	6.87505	1.85787	-4.20626	0.00059	0.88218	0.11249	-0.00000	-0.03248	-0.00714	-1.69696	3.07671	-9.73939	-1.69874	-4.47228	3.42256	2.50612	-0.85742	3.29459	23.21221	-1.34252	7.57494	-0.00232	-0.00014	0.00310	0.00002
439			4.38000	6.86027	-7.09898	17.43772	0.44959	-0.06137	0.04578	0.00887	-0.00214	0.01076	-0.00427	-0.00471	0.99267	4.19755	1.80979	-13.96715	0.04736	0.46809	-0.00275	0.00387	0.01049	-0.00028	6.87975	1.88596	-4.16773	0.00211	0.88761	0.11500	-0.00003	-0.04034	-0.00976	-2.36976	3.85424	-12.88224	-1.84151	-5.14796	5.28529	3.13053	-1.31669	4.41473	23.21795	-1.33596	7.57634	-0.00230	-0.00013	0.00310	0.00002
440			4.39000	6.83033	-7.13923	17.28791	0.45568	-0.05356	0.04763	0.00817	-0.00224	0.01422	-0.00390	-0.00572	0.99254	4.15105	1.79129	-13.89940	0.04221	0.47511	-0.00412	0.00365	0.01179	-0.00057	6.88775	1.92122	-4.11593	0.00020	0.89616	0.11749	-0.00000	-0.04967	-0.01308	-3.03140	4.46692	-16.44110	-2.00383	-5.65453	7.26379	3.86801	-1.81602	5.81133	23.22266	-1.32990	7.57365	-0.00227	-0.00012	0.00311	0.00002
441			4.40000	6.79785	-7.18726	17.10109	0.46117	-0.04517	0.05062	0.00633	-0.00209	0.01813	-0.00309	-0.00776	0.99011	4.10324	1.76999	-13.81188	0.04066	0.48308	-0.00682	0.00363	0.01365	-0.00113	6.89834	1.96431	-4.04865	-0.01015	0.90702	0.12202	0.00025	-0.05884	-0.01707	-3.58864	4.86184	-19.80782	-2.20604	-5.98619	8.85779	4.59643	-2.24535	7.33928	23.22597	-1.32732	7.56523	-0.00223	-0.00012	0.00312	0.00001
442			4.41000	6.76398	-7.24049	16.88343	0.46247	-0.03621	0.05371	0.00503	-0.00170	0.02144	-0.00289	-0.00973	0.98647	4.05457	1.74537	-13.71197	0.04212	0.49003	-0.00995	0.00387	0.01712	-0.00175	6.91050	2.01427	-3.96559	-0.02354	0.91515	0.12688	0.00064	-0.06589	-0.02116	-3.83586	5.08407	-22.13917	-2.58818	-6.16862	9.39399	5.18972	-2.55085	8.79431	23.22765	-1.32882	7.55146	-0.00218	-0.00012	0.00314	0.00000
443			4.42000	6.72847	-7.29444	16.64957	0.46558	-0.02656	0.05676	0.00562	-0.00112	0.02329	-0.00425	-0.01081	0.98675	4.00398	1.71582	-13.61385	0.03949	0.49468	-0.01318	0.00376	0.02285	-0.00209	6.92306	2.06921	-3.86870	-0.02896	0.91822	0.13104	0.00080	-0.07005	-0.02467	-3.59580	5.14716	-22.79082	-3.23495	-6.18192	8.42285	5.59135	-2.69819	9.97261	23.22760	-1.33263	7.53432	-0.00213	-0.00012	0.00315	-0.00000
444			4.43000	6.69112	-7.34336	16.41840	0.47167	-0.01943	0.05982	0.00798	-0.00061	0.02328	-0.00695	-0.01062	0.99121	3.95079	1.67984	-13.53398	0.03090	0.49446	-0.01658	0.00304	0.03005	-0.00194	6.93486	2.12705	-3.76181	-0.02290	0.91446	0.13424	0.00059	-0.07162	-0.02695	-2.84989	5.00811	-21.63960	-4.07260	-6.00284	6.04345	5.80979	-2.64974	10.67117	23.22581	-1.33600	7.51776	-0.00210	-0.00012	0.00317	-0.00001
445			4.44000	6.65257	-7.38211	16.20716	0.47952	-0.01465	0.06266	0.01120	-0.00024	0.02147	-0.00983	-0.00942	0.99668	3.89489	1.63708	-13.48450	0.01743	0.49164	-0.01969	0.00176	0.03718	-0.00123	6.94447	2.18608	-3.65099	-0.00743	0.90801	0.13661	0.00016	-0.07131	-0.02731	-1.74446	4.64731	-19.05982	-4.92230	-5.66770	2.92215	5.83751	-2.37952	10.64022	23.22312	-1.33716	7.50598	-0.00209	-0.00013	0.00318	-0.00001
446			4.45000	6.61415	-7.40757	16.02745	0.48910	-0.01118	0.06485	0.01440	0.00000	0.01828	-0.01205	-0.00835	1.00232	3.83728	1.58851	-13.46836	0.00337	0.48902	-0.02202	0.00034	0.04263	-0.00025	6.95085	2.24409	-3.54510	0.00855	0.90298	0.13842	-0.00013	-0.06876	-0.02509	-0.49918	4.11247	-15.69961	-5.56663	-5.19925	0.02936	5.59033	-1.95331	9.62392	23.22024	-1.33585	7.50118	-0.00208	-0.00013	0.00318	-0.00001
447			4.46000	6.57715	-7.41908	15.88361	0.49863	-0.00872	0.06540	0.01705	0.00014	0.01441	-0.01263	-0.00798	1.00487	3.78078	1.53654	-13.47814	-0.00844	0.48843	-0.02251	-0.00080	0.04541	0.00049	6.95464	2.29783	-3.45522	0.02035	0.90375	0.13916	-0.00023	-0.06409	-0.02012	0.65466	3.52857	-12.29380	-5.85832	-4.63731	-1.80687	5.04564	-1.50722	7.60271	23.21734	-1.33268	7.50223	-0.00207	-0.00013	0.00318	-0.00001
448			4.47000	6.54205	-7.41874	15.77244	0.50418	-0.00606	0.06502	0.01876	0.00016	0.01104	-0.01149	-0.00858	1.00263	3.72838	1.48385	-13.50010	-0.01421	0.49129	-0.02191	-0.00123	0.04595	0.00068	6.95760	2.34482	-3.39039	0.02340	0.91238	0.13986	-0.00019	-0.05968	-0.01357	1.49495	3.03442	-9.48999	-5.83820	-4.14602	-2.28325	4.40010	-1.06595	4.96611	23.21473	-1.32844	7.50641	-0.00208	-0.00014	0.00318	-0.00001
449			4.48000	6.50889	-7.41101	15.68518	0.50842	-0.00260	0.06457	0.01938	0.00008	0.00885	-0.00979	-0.01019	0.99931	3.68041	1.43191	-13.52048	-0.01510	0.49591	-0.02125	-0.00122	0.04485	0.00041	6.95974	2.38570	-3.35386	0.01849	0.92396	0.14087	-0.00006	-0.05778	-0.00685	1.89203	2.70205	-7.66822	-5.62055	-3.94525	-1.57927	3.89872	-0.52117	2.26992	23.21337	-1.32412	7.51099	-0.00210	-0.00014	0.00317	-0.00000
450			4.49000	6.47755	-7.40088	15.61095	0.51317	0.00218	0.06368	0.01914	-0.00007	0.00782	-0.00861	-0.01263	0.99647	3.63471	1.38185	-13.52866	-0.01328	0.49970	-0.02046	-0.00107	0.04157	-0.00014	6.95910	2.42270	-3.34374	0.00805	0.93180	0.14119	0.00005	-0.05722	-0.00087	1.87543	2.54789	-6.85841	-5.19035	-4.14625	-0.11010	3.54477	0.19054	-0.08259	23.21410	-1.32093	7.51365	-0.00213	-0.00014	0.00316	0.00001
451			4.50000	6.44749	-7.39236	15.54029	0.52199	0.00468	0.06306	0.01894	-0.00012	0.00766	-0.00824	-0.01510	0.99565	3.58818	1.33630	-13.51879	-0.01372	0.49873	-0.02033	-0.00118	0.03583	-0.00073	6.95339	2.45641	-3.35535	-0.00082	0.93212	0.14088	-0.00001	-0.05547	0.00364	1.59106	2.57128	-6.75957	-4.56052	-4.73404	1.48606	3.22685	1.03918	-1.82578	23.21635	-1.32000	7.51195	-0.00216	-0.00014	0.00316	0.00001
452			4.51000	6.41761	-7.38768	15.46823	0.52836	0.00753	0.06298	0.01925	-0.00014	0.00786	-0.00831	-0.01647	0.99478	3.53699	1.29713	-13.49293	-0.01611	0.49776	-0.02077	-0.00158	0.03016	-0.00113	6.94065	2.48680	-3.38144	-0.00428	0.93152	0.14058	-0.00014	-0.05323	0.00608	1.22188	2.72852	-6.90840	-3.97415	-5.62333	2.43659	2.99414	1.98427	-2.72128	23.21887	-1.32132	7.50491	-0.00219	-0.00014	0.00317	0.00001
453			4.52000	6.38700	-7.38710	15.39453	0.52852	0.00888	0.06279	0.01976	-0.00011	0.00795	-0.00851	-0.01687	0.99376	3.47697	1.26317	-13.46104	-0.01601	0.49697	-0.02120	-0.00183	0.02603	-0.00116	6.91872	2.51543	-3.41249	-0.00794	0.93115	0.14022	-0.00038	-0.05131	0.00633	0.89842	2.90549	-6.96204	-3.58737	-6.58991	2.34543	2.89277	2.89540	-2.73771	23.22129	-1.32327	7.49464	-0.00221	-0.00014	0.00320	0.00001
454			4.53000	6.35587	-7.38961	15.32124	0.52992	0.01025	0.06279	0.01956	-0.00007	0.00784	-0.00860	-0.01654	0.99332	3.40726	1.23340	-13.43385	-0.01994	0.49740	-0.02166	-0.00253	0.02177	-0.00089	6.88810	2.54326	-3.44042	-0.00606	0.93231	0.13996	-0.00036	-0.04763	0.00513	0.61095	2.95761	-6.83648	-3.16252	-7.24866	1.46532	2.74475	3.49604	-2.17572	23.22443	-1.32324	7.48591	-0.00222	-0.00013	0.00321	0.00002
455			4.54000	6.32614	-7.39472	15.25016	0.53190	0.01148	0.06323	0.01744	-0.00002	0.00760	-0.00856	-0.01540	0.99350	3.33251	1.21030	-13.41701	-0.02745	0.49914	-0.02236	-0.00354	0.01495	-0.00047	6.85301	2.56851	-3.46124	0.00159	0.93523	0.14010	0.00010	-0.03982	0.00347	0.25662	2.79139	-6.56383	-2.38570	-7.28618	0.30029	2.34838	3.56981	-1.43210	23.22886	-1.31932	7.48377	-0.00223	-0.00013	0.00321	0.00002
456			4.55000	6.30050	-7.40279	15.18301	0.53339	0.01202	0.06287	0.01348	0.00006	0.00710	-0.00859	-0.01400	0.99485	3.26014	1.19772	-13.41170	-0.03495	0.50121	-0.02220	-0.00417	0.00583	-0.00001	6.81937	2.58832	-3.47447	0.01013	0.93890	0.13957	0.00055	-0.02862	0.00188	-0.20504	2.43770	-6.16976	-1.29193	-6.68948	-0.82100	1.72699	3.11212	-0.73543	23.23441	-1.31216	7.49099	-0.00225	-0.00012	0.00320	0.00002
457			4.56000	6.28054	-7.41428	15.12103	0.53481	0.01202	0.06253	0.00907	0.00013	0.00652	-0.00824	-0.01282	0.99638	3.19591	1.19695	-13.41715	-0.04126	0.50465	-0.02191	-0.00421	-0.00308	0.00039	6.79204	2.60136	-3.48072	0.01753	0.94535	0.13945	0.00069	-0.01698	0.00047	-0.67644	2.02840	-5.70272	-0.19462	-5.67469	-1.76822	1.06190	2.24235	-0.13874	23.24016	-1.30487	7.50707	-0.00228	-0.00012	0.00316	0.00002
458			4.57000	6.26579	-7.42858	15.06457	0.53712	0.01043	0.06155	0.00576	0.00016	0.00583	-0.00807	-0.01233	0.99739	3.14277	1.20584	-13.43182	-0.04569	0.50516	-0.02119	-0.00374	-0.00947	0.00072	6.77458	2.60830	-3.48073	0.02107	0.94709	0.13864	0.00043	-0.00674	-0.00076	-0.98004	1.68115	-5.17756	0.62742	-4.48273	-2.54822	0.47794	1.12196	0.35215	23.24516	-1.30145	7.52889	-0.00231	-0.00011	0.00313	0.00002
459			4.58000	6.25443	-7.44357	15.01416	0.53842	0.00926	0.05952	0.00459	0.00014	0.00491	-0.00840	-0.01237	0.99807	3.10121	1.22054	-13.45481	-0.04742	0.50383	-0.01964	-0.00299	-0.01269	0.00096	6.76859	2.61020	-3.47544	0.02040	0.94408	0.13677	-0.00001	0.00165	-0.00165	-0.97689	1.45483	-4.50277	1.08469	-3.33505	-3.26444	-0.00910	-0.07561	0.69606	23.24916	-1.30477	7.55322	-0.00235	-0.00011	0.00310	0.00001
460			4.59000	6.24399	-7.45635	14.97174	0.53854	0.00745	0.05684	0.00597	0.00009	0.00378	-0.00856	-0.01295	0.99879	3.06935	1.23767	-13.48612	-0.04579	0.50244	-0.01746	-0.00226	-0.01388	0.00109	6.77430	2.60794	-3.46672	0.01485	0.94152	0.13476	-0.00029	0.00825	-0.00200	-0.66598	1.38467	-3.60197	1.28596	-2.47291	-3.94908	-0.41472	-1.17447	0.81328	23.25323	-1.31616	7.57783	-0.00237	-0.00012	0.00310	0.00002
461			4.60000	6.23201	-7.46499	14.93928	0.53810	0.00552	0.05479	0.00913	0.00003	0.00260	-0.00817	-0.01385	0.99824	3.04306	1.25598	-13.52470	-0.04294	0.50202	-0.01583	-0.00185	-0.01503	0.00115	6.79004	2.60224	-3.45738	0.00713	0.94114	0.13390	-0.00024	0.01318	-0.00155	-0.20557	1.44181	-2.52046	1.44478	-2.05448	-4.46463	-0.75560	-1.97566	0.60278	23.25830	-1.33458	7.60155	-0.00237	-0.00013	0.00311	0.00002
462			4.61000	6.21758	-7.46942	14.91798	0.53665	0.00418	0.05376	0.01253	0.00001	0.00146	-0.00770	-0.01437	0.99662	3.01815	1.27633	-13.56713	-0.04133	0.50197	-0.01514	-0.00180	-0.01706	0.00113	6.81236	2.59358	-3.45162	0.00205	0.94003	0.13390	-0.00008	0.01663	0.00000	0.23299	1.52662	-1.35572	1.67497	-2.07523	-4.59216	-1.06101	-2.34587	-0.06056	23.26409	-1.35617	7.62261	-0.00235	-0.00014	0.00315	0.00002
463			4.62000	6.20122	-7.47030	14.90827	0.53616	0.00256	0.05323	0.01488	0.00001	0.00064	-0.00723	-0.01395	0.99634	2.99143	1.29937	-13.60791	-0.04379	0.50264	-0.01470	-0.00210	-0.01934	0.00097	6.83728	2.58210	-3.45500	0.00484	0.93976	0.13393	-0.00020	0.01915	0.00286	0.27561	1.66022	-0.45600	1.91754	-2.41913	-4.14259	-1.37476	-2.29487	-1.25134	23.26929	-1.37622	7.63877	-0.00233	-0.00015	0.00320	0.00002
464			4.63000	6.18366	-7.46810	14.90876	0.53569	-0.00120	0.05292	0.01708	0.00001	-0.00040	-0.00690	-0.01258	0.99696	2.96145	1.32431	-13.64026	-0.04913	0.50162	-0.01441	-0.00260	-0.02128	0.00066	6.86175	2.56748	-3.47318	0.01412	0.93759	0.13350	-0.00055	0.02199	0.00686	0.87685	1.56464	0.62250	2.13517	-2.86130	-3.03718	-1.77380	-1.97456	-2.91167	23.27321	-1.39208	7.64775	-0.00232	-0.00015	0.00327	0.00001
465			4.64000	6.16571	-7.46368	14.91624	0.53297	-0.00429	0.05210	0.01741	0.00003	-0.00093	-0.00629	-0.01114	0.99609	2.92964	1.35062	-13.65776	-0.05295	0.50179	-0.01359	-0.00280	-0.02370	0.00024	6.88466	2.54839	-3.51034	0.02150	0.93720	0.13266	-0.00078	0.02723	0.01153	1.02725	1.48296	1.20798	2.43206	-3.08979	-1.44901	-2.36106	-1.62786	-4.86284	23.27616	-1.40275	7.64941	-0.00232	-0.00015	0.00334	0.00001
466			4.65000	6.14878	-7.45811	14.92852	0.53041	-0.00578	0.05134	0.01644	0.00004	-0.00133	-0.00556	-0.01036	0.99511	2.90036	1.37941	-13.65774	-0.05431	0.50355	-0.01285	-0.00246	-0.02757	-0.00015	6.90736	2.52249	-3.56820	0.02330	0.93899	0.13224	-0.00084	0.03606	0.01637	1.05798	1.31199	1.64391	2.91962	-2.89946	0.25093	-3.17733	-1.44361	-6.87251	23.27870	-1.40844	7.64527	-0.00233	-0.00014	0.00338	0.00001
467			4.66000	6.13394	-7.45203	14.94511	0.52842	-0.00694	0.05052	0.01464	0.00005	-0.00166	-0.00539	-0.00993	0.99418	2.87817	1.41263	-13.64152	-0.05492	0.50334	-0.01220	-0.00173	-0.03264	-0.00044	6.93191	2.48763	-3.64600	0.02366	0.93723	0.13138	-0.00092	0.04743	0.02062	1.00844	1.07773	2.01206	3.58065	-2.34070	1.73935	-4.13246	-1.45138	-8.66578	23.28072	-1.41121	7.63760	-0.00235	-0.00013	0.00341	0.00001
468			4.67000	6.12182	-7.44592	14.96537	0.52809	-0.00902	0.04981	0.01232	0.00006	-0.00190	-0.00551	-0.00930	0.99455	2.86546	1.45156	-13.61269	-0.05712	0.50173	-0.01159	-0.00090	-0.03707	-0.00060	6.95949	2.44320	-3.73991	0.02783	0.93465	0.13014	-0.00119	0.05764	0.02339	0.92175	0.80482	2.27962	4.18317	-1.61230	2.74254	-4.94377	-1.56194	-9.88406	23.28182	-1.41513	7.62879	-0.00239	-0.00011	0.00341	0.00000
469			4.68000	6.11277	-7.43975	14.98804	0.52727	-0.01098	0.04949	0.00976	0.00008	-0.00203	-0.00547	-0.00830	0.99515	2.86169	1.49421	-13.57774	-0.06006	0.50128	-0.01114	-0.00024	-0.03743	-0.00061	6.98936	2.39252	-3.84207	0.03576	0.93524	0.12920	-0.00157	0.06072	0.02389	0.87457	0.50919	2.40897	4.28661	-0.96647	2.96950	-5.17189	-1.59726	-10.15202	23.28243	-1.42513	7.62146	-0.00242	-0.00010	0.00339	0.00001
470			4.69000	6.10661	-7.43265	15.01164	0.52243	-0.01403	0.04871	0.00747	0.00014	-0.00202	-0.00533	-0.00727	0.99430	2.86263	1.53390	-13.54596	-0.05950	0.50007	-0.01033	-0.00005	-0.03094	-0.00044	7.01814	2.34358	-3.94132	0.04108	0.93519	0.12801	-0.00158	0.05226	0.02170	0.95290	0.22945	2.38661	3.56013	-0.64521	2.31430	-4.53575	-1.36444	-9.32913	23.28416	-1.44457	7.61822	-0.00245	-0.00010	0.00338	0.00001
471			4.70000	6.10238	-7.42321	15.03448	0.51975	-0.01724	0.04766	0.00627	0.00027	-0.00190	-0.00488	-0.00723	0.99248	2.86205	1.56259	-13.52574	-0.05728	0.49840	-0.00944	-0.00037	-0.01989	-0.00020	7.04092	2.30523	-4.02724	0.04015	0.93354	0.12703	-0.00108	0.03674	0.01783	1.20788	0.02523	2.24219	2.26213	-0.70600	1.08058	-3.35935	-0.85001	-7.75438	23.28921	-1.47360	7.62018	-0.00247	-0.00010	0.00338	0.00003
472			4.71000	6.09845	-7.40997	15.05547	0.51908	-0.01975	0.04658	0.00665	0.00047	-0.00178	-0.00418	-0.00840	0.99036	2.85591	1.57839	-13.51990	-0.05252	0.49723	-0.00876	-0.00075	-0.01150	0.00000	7.05507	2.27911	-4.09558	0.03107	0.93047	0.12670	-0.00046	0.02758	0.01414	1.66429	-0.06691	2.11088	1.24773	-0.91988	-0.15454	-2.57279	-0.30857	-6.14821	23.29869	-1.50918	7.62658	-0.00247	-0.00011	0.00338	0.00005
473			4.72000	6.09300	-7.39129	15.07554	0.51724	-0.02299	0.04521	0.00847	0.00079	-0.00183	-0.00367	-0.00964	0.98899	2.84569	1.58908	-13.52491	-0.04598	0.49528	-0.00799	-0.00074	-0.01212	0.00011	7.06282	2.25581	-4.15012	0.01911	0.92523	0.12625	-0.00018	0.03648	0.01213	2.30530	-0.07915	2.19735	1.30441	-0.94101	-0.93438	-3.00198	-0.06691	-5.16600	23.31217	-1.54652	7.63506	-0.00247	-0.00013	0.00340	0.00006
474			4.73000	6.08512	-7.36584	15.09778	0.51758	-0.02639	0.04371	0.01055	0.00119	-0.00209	-0.00379	-0.00978	0.98914	2.83696	1.60720	-13.53440	-0.04562	0.49154	-0.00693	-0.00041	-0.02162	0.00013	7.06983	2.22073	-4.19938	0.01770	0.91802	0.12477	-0.00021	0.06159	0.01199	2.98503	-0.11603	2.56879	2.44964	-0.59707	-1.17563	-4.57462	-0.20585	-4.95895	23.32756	-1.58143	7.64226	-0.00246	-0.00014	0.00342	0.00006
475			4.74000	6.07595	-7.33407	15.12482	0.51843	-0.03062	0.04224	0.01103	0.00162	-0.00242	-0.00422	-0.00912	0.99143	2.83488	1.64046	-13.54360	-0.04792	0.48711	-0.00575	0.00016	-0.03270	0.00011	7.08020	2.16595	-4.25003	0.02212	0.91283	0.12295	-0.00038	0.08714	0.01266	3.45630	-0.29009	3.06716	3.83380	-0.01028	-1.11994	-6.24315	-0.46795	-5.14484	23.34210	-1.61108	7.64546	-0.00244	-0.00015	0.00345	0.00006
476			4.75000	6.06832	-7.29860	15.15707	0.51838	-0.03462	0.04064	0.00896	0.00193	-0.00268	-0.00426	-0.00822	0.99305	2.84038	1.68508	-13.55170	-0.05025	0.48391	-0.00426	0.00068	-0.03639	0.00008	7.09321	2.09763	-4.30305	0.02751	0.91147	0.12106	-0.00050	0.09528	0.01270	3.56243	-0.62872	3.51044	4.34314	0.52332	-1.13030	-6.77395	-0.51852	-5.18785	23.35351	-1.63435	7.64414	-0.00244	-0.00015	0.00348	0.00004
477			4.76000	6.06488	-7.26265	15.19372	0.51774	-0.03754	0.03991	0.00521	0.00202	-0.00291	-0.00369	-0.00711	0.99322	2.84975	1.72763	-13.56178	-0.05306	0.48334	-0.00339	0.00083	-0.02780	0.00009	7.10467	2.03224	-4.35461	0.03432	0.91351	0.12007	-0.00041	0.07756	0.01146	3.35684	-1.04757	3.86491	3.34021	0.78010	-1.47801	-5.58076	-0.22131	-4.77896	23.36091	-1.65119	7.64016	-0.00243	-0.00015	0.00350	0.00002
478			4.77000	6.06654	-7.22837	15.23422	0.51526	-0.04050	0.03849	0.00143	0.00200	-0.00301	-0.00278	-0.00571	0.99255	2.85752	1.75241	-13.57865	-0.05518	0.48390	-0.00177	0.00050	-0.00764	0.00007	7.11033	1.98756	-4.39961	0.04168	0.91642	0.11843	-0.00000	0.03675	0.00892	2.99144	-1.40487	4.13706	0.91692	0.69591	-2.15947	-2.87144	0.35781	-3.93895	23.36431	-1.66158	7.63632	-0.00243	-0.00014	0.00352	0.00001
479			4.78000	6.07225	-7.19703	15.27743	0.51141	-0.04589	0.03692	-0.00149	0.00195	-0.00293	-0.00163	-0.00426	0.99101	2.85885	1.74792	-13.60510	-0.05603	0.48300	-0.00015	-0.00023	0.01911	0.00001	7.10752	1.97596	-4.43459	0.04815	0.91853	0.11672	0.00074	-0.01781	0.00576	2.52071	-1.59964	4.20550	-2.32109	0.30412	-2.88820	0.72034	1.11157	-2.86997	23.36413	-1.66495	7.63445	-0.00244	-0.00014	0.00354	-0.00001
480			4.79000	6.08064	-7.17039	15.32014	0.50737	-0.05038	0.03577	-0.00390	0.00166	-0.00265	-0.00049	-0.00357	0.98974	2.85087	1.71005	-13.63960	-0.05409	0.48319	0.00085	-0.00107	0.04541	-0.00005	7.09478	2.00263	-4.45847	0.04909	0.92245	0.11607	0.00155	-0.07406	0.00273	1.90472	-1.64345	3.92728	-5.51186	-0.25821	-3.29056	4.39027	1.91353	-1.82114	23.36088	-1.66051	7.63510	-0.00248	-0.00014	0.00353	-0.00002
481			4.80000	6.09117	-7.15039	15.35838	0.50534	-0.05309	0.03492	-0.00621	0.00116	-0.00222	0.00042	-0.00411	0.98987	2.83410	1.64366	-13.67674	-0.04919	0.48453	0.00129	-0.00159	0.06404	-0.00007	7.07270	2.06393	-4.47275	0.04188	0.92720	0.11638	0.00188	-0.11833	0.00057	1.17350	-1.59985	3.37160	-7.75314	-0.79376	-3.12993	7.23203	2.59368	-1.08104	23.35517	-1.64789	7.63834	-0.00254	-0.00014	0.00351	-0.00003
482			4.81000	6.10348	-7.13784	15.39043	0.50442	-0.05619	0.03375	-0.00778	0.00063	-0.00180	0.00083	-0.00563	0.99135	2.81192	1.56188	-13.70961	-0.04079	0.48411	0.00165	-0.00159	0.07015	-0.00007	7.04406	2.14706	-4.48210	0.02676	0.92906	0.11665	0.00142	-0.13895	-0.00015	0.51289	-1.49250	2.84283	-8.50652	-1.18119	-2.49222	8.53086	3.03195	-0.86518	23.34791	-1.62959	7.64301	-0.00262	-0.00013	0.00349	-0.00003
483			4.82000	6.11628	-7.13101	15.41835	0.50513	-0.05895	0.03330	-0.00980	0.00018	-0.00159	0.00097	-0.00735	0.99278	2.78797	1.48022	-13.73410	-0.03313	0.48264	0.00120	-0.00138	0.06506	-0.00004	7.01249	2.23419	-4.49232	0.01149	0.93001	0.11751	0.00065	-0.13408	0.00045	-0.02436	-1.51020	2.53882	-7.93376	-1.46878	-1.82117	8.18630	3.23565	-1.09662	23.34035	-1.60972	7.64737	-0.00269	-0.00013	0.00346	-0.00003
484			4.83000	6.12704	-7.12557	15.44673	0.50518	-0.06065	0.03422	-0.00400	0.00041	-0.00186	0.00059	-0.00812	0.99328	2.76311	1.40931	-13.75219	-0.02931	0.48005	-0.00049	-0.00131	0.05396	0.00001	6.98048	2.31049	-4.50665	0.00406	0.92896	0.11891	0.00023	-0.11097	0.00169	0.41210	-1.01691	2.97696	-6.66825	-1.78931	-1.57602	6.70204	3.27806	-1.48719	23.33401	-1.59179	7.64976	-0.00274	-0.00013	0.00344	-0.00002
485			4.84000	6.13299	-7.11664	15.47996	0.50543	-0.06069	0.03594	0.00151	0.00084	-0.00231	0.00008	-0.00766	0.99392	2.73587	1.35296	-13.76935	-0.03115	0.47893	-0.00260	-0.00156	0.04157	0.00007	6.94942	2.36809	-4.52515	0.00712	0.93000	0.12053	0.00039	-0.08038	0.00302	1.03375	-0.64475	3.56585	-5.23789	-2.20097	-1.75386	4.74104	3.22380	-1.84458	23.33024	-1.57801	7.64965	-0.00276	-0.00013	0.00343	-0.00001
486			4.85000	6.13255	-7.10191	15.51875	0.50806	-0.06066	0.03727	0.00722	0.00134	-0.00268	-0.00055	-0.00660	0.99406	2.70498	1.31144	-13.78804	-0.03832	0.47640	-0.00418	-0.00211	0.02940	0.00012	6.91987	2.40533	-4.54712	0.01729	0.92898	0.12106	0.00089	-0.04957	0.00420	1.71394	-0.25518	4.02252	-3.83698	-2.60595	-1.92955	2.78633	3.08853	-2.14316	23.32960	-1.57019	7.64729	-0.00276	-0.00012	0.00342	0.00001
487			4.86000	6.12656	-7.08271	15.55968	0.50933	-0.06168	0.03777	0.01101	0.00167	-0.00273	-0.00133	-0.00582	0.99531	2.67182	1.28389	-13.80581	-0.04257	0.47288	-0.00507	-0.00239	0.01827	0.00013	6.89273	2.42401	-4.57200	0.02275	0.92670	0.12096	0.00104	-0.02289	0.00510	2.12316	0.04782	4.07397	-2.52445	-2.79506	-1.78537	1.09733	2.82195	-2.36298	23.33248	-1.56961	7.64373	-0.00273	-0.00012	0.00342	0.00002
488			4.87000	6.11761	-7.06226	15.59846	0.51268	-0.06276	0.03831	0.01222	0.00174	-0.00260	-0.00188	-0.00572	0.99762	2.64005	1.26857	-13.81945	-0.04557	0.46985	-0.00604	-0.00231	0.00935	0.00012	6.86943	2.42763	-4.59851	0.02366	0.92499	0.12125	0.00091	-0.00227	0.00559	2.18524	0.19238	3.83674	-1.42210	-2.62329	-1.43767	-0.20143	2.41153	-2.44782	23.33867	-1.57787	7.64035	-0.00267	-0.00012	0.00343	0.00003
489			4.88000	6.10842	-7.04284	15.63425	0.51738	-0.06247	0.03955	0.01157	0.00156	-0.00255	-0.00204	-0.00603	1.00032	2.61332	1.26215	-13.82935	-0.04824	0.46920	-0.00760	-0.00196	0.00363	0.00013	6.85096	2.42047	-4.62488	0.02284	0.92574	0.12259	0.00068	0.01126	0.00569	1.99705	0.19301	3.64258	-0.67347	-2.13785	-1.21178	-1.03835	1.90937	-2.39005	23.34652	-1.59519	7.63809	-0.00258	-0.00013	0.00345	0.00003
490			4.89000	6.10067	-7.02595	15.66930	0.52037	-0.06130	0.04033	0.00987	0.00116	-0.00257	-0.00183	-0.00623	1.00216	2.59316	1.26058	-13.83881	-0.05017	0.47062	-0.00853	-0.00146	0.00084	0.00015	6.83770	2.40745	-4.64972	0.02288	0.92854	0.12361	0.00047	0.01741	0.00542	1.60139	0.12719	3.62272	-0.27608	-1.51541	-1.22819	-1.39775	1.38521	-2.23423	23.35286	-1.61807	7.63721	-0.00249	-0.00014	0.00347	0.00002
491			4.90000	6.09535	-7.01358	15.70516	0.52288	-0.06025	0.04037	0.00766	0.00056	-0.00257	-0.00096	-0.00705	1.00237	2.57940	1.26105	-13.85014	-0.04978	0.47336	-0.00863	-0.00094	-0.00023	0.00019	6.82933	2.39315	-4.67226	0.01960	0.93412	0.12435	0.00024	0.01749	0.00483	1.00442	0.07075	3.64031	-0.09735	-0.91575	-1.37957	-1.36186	0.88747	-1.98928	23.35453	-1.64085	7.63740	-0.00241	-0.00015	0.00350	-0.00001
492			4.91000	6.09265	-7.00759	15.74116	0.52592	-0.06090	0.04060	0.00589	-0.00009	-0.00252	0.00020	-0.00836	1.00147	2.57097	1.26226	-13.86390	-0.04782	0.47462	-0.00903	-0.00056	-0.00039	0.00024	6.82533	2.38085	-4.69139	0.01341	0.93805	0.12535	0.00007	0.01377	0.00388	0.34987	0.09616	3.59770	-0.04586	-0.48000	-1.62482	-1.07435	0.45297	-1.61055	23.34955	-1.65889	7.63796	-0.00237	-0.00015	0.00352	-0.00003
493			4.92000	6.09123	-7.00773	15.77662	0.52658	-0.05993	0.04201	0.00627	-0.00057	-0.00258	0.00111	-0.00953	0.99900	2.56519	1.26338	-13.88114	-0.04512	0.47627	-0.01058	-0.00051	0.00028	0.00037	6.82458	2.37223	-4.70555	0.00715	0.93965	0.12733	0.00001	0.00910	0.00267	-0.07401	0.28737	3.60805	-0.13252	-0.38972	-2.06302	-0.71410	0.18036	-1.10131	23.33781	-1.67002	7.63781	-0.00236	-0.00014	0.00352	-0.00006
494			4.93000	6.08775	-7.01101	15.81273	0.52359	-0.06057	0.04267	0.01014	-0.00070	-0.00276	0.00141	-0.01034	0.99588	2.55712	1.26337	-13.90392	-0.04033	0.47454	-0.01162	-0.00082	0.00191	0.00054	6.82464	2.36698	-4.71393	-0.00075	0.93487	0.12816	-0.00000	0.00604	0.00141	-0.02869	0.69633	3.85772	-0.38944	-0.80313	-2.75803	-0.45207	0.19663	-0.56063	23.32141	-1.67566	7.63681	-0.00237	-0.00013	0.00351	-0.00007
495			4.94000	6.07827	-7.01304	15.85220	0.52225	-0.06072	0.04372	0.01709	-0.00048	-0.00315	0.00113	-0.01048	0.99327	2.54071	1.26113	-13.93419	-0.04020	0.47114	-0.01299	-0.00156	0.00414	0.00076	6.82217	2.36338	-4.71723	-0.00211	0.92672	0.12865	-0.00002	0.00536	0.00047	0.45216	1.28042	4.34857	-0.77392	-1.73196	-3.56725	-0.35058	0.57139	-0.11660	23.30449	-1.67986	7.63640	-0.00239	-0.00012	0.00348	-0.00006
496			4.95000	6.06047	-7.01120	15.89639	0.52181	-0.05839	0.04505	0.02465	-0.00015	-0.00355	0.00053	-0.01002	0.99181	2.51128	1.25627	-13.97110	-0.04406	0.46948	-0.01445	-0.00274	0.00637	0.00096	6.81367	2.35990	-4.71734	0.00266	0.92098	0.12911	0.00006	0.00577	-0.00010	1.04000	1.90267	4.79401	-1.18381	-2.98043	-4.17669	-0.33380	1.26254	0.20041	23.29091	-1.68620	7.63792	-0.00240	-0.00012	0.00345	-0.00005
497			4.96000	6.03521	-7.00637	15.94288	0.52138	-0.05787	0.04596	0.02986	-0.00003	-0.00354	-0.00017	-0.00930	0.99089	2.46774	1.24892	-14.01076	-0.04886	0.46589	-0.01554	-0.00412	0.00800	0.00103	6.79669	2.35636	-4.71546	0.00939	0.91509	0.12885	0.00035	0.00560	-0.00069	1.33332	2.41946	4.75125	-1.51086	-4.21502	-4.31350	-0.27867	2.10393	0.53019	23.28246	-1.69582	7.64044	-0.00240	-0.00012	0.00342	-0.00003
498			4.97000	6.00562	-7.00250	15.98479	0.52044	-0.05620	0.04660	0.03124	-0.00025	-0.00282	-0.00050	-0.00909	0.98996	2.41297	1.23987	-14.04763	-0.05160	0.46456	-0.01637	-0.00514	0.00870	0.00093	6.77064	2.35367	-4.71037	0.01216	0.91436	0.12888	0.00062	0.00392	-0.00186	1.11456	2.78088	3.86757	-1.67520	-5.13759	-3.90176	-0.09296	2.86144	1.09455	23.27880	-1.70717	7.64143	-0.00238	-0.00013	0.00340	-0.00001
499			4.98000	5.97497	-7.00423	16.01295	0.51832	-0.05401	0.04720	0.02936	-0.00073	-0.00138	-0.00052	-0.00954	0.98719	2.35213	1.23022	-14.07697	-0.05139	0.46366	-0.01733	-0.00549	0.00850	0.00072	6.73717	2.35344	-4.69842	0.00864	0.91445	0.12929	0.00053	0.00039	-0.00384	0.45848	3.03359	2.12657	-1.67507	-5.65510	-3.06158	0.25367	3.36419	1.97339	23.27894	-1.71680	7.63873	-0.00236	-0.00013	0.00339	0.00001
500			4.99000	5.94500	-7.01440	16.01998	0.51750	-0.05110	0.04858	0.02627	-0.00120	0.00049	-0.00089	-0.00966	0.98617	2.28956	1.22082	-14.09587	-0.05323	0.46328	-0.01906	-0.00578	0.00811	0.00043	6.69887	2.35717	-4.67650	0.00745	0.91317	0.13028	0.00050	-0.00484	-0.00626	-0.32046	3.23849	-0.08295	-1.61573	-5.89032	-2.01941	0.72811	3.60255	2.99338	23.28217	-1.72121	7.63265	-0.00233	-0.00013	0.00340	0.00002
501			5.00000	5.91572	-7.03212	16.00409	0.51703	-0.04623	0.05026	0.02363	-0.00137	0.00241	-0.00140	-0.00951	0.98722	2.22718	1.21122	-14.10388	-0.05603	0.46588	-0.02096	-0.00608	0.00839	0.00010	6.65801	2.36589	-4.64440	0.00730	0.91429	0.13180	0.00051	-0.01107	-0.00848	-0.87487	3.40349	-2.22063	-1.62195	-6.02146	-0.98111	1.24439	3.65635	3.87176	23.28792	-1.71861	7.62571	-0.00230	-0.00013	0.00342	0.00003
502			5.01000	5.88632	-7.05378	15.96842	0.51307	-0.04289	0.05154	0.02150	-0.00131	0.00405	-0.00209	-0.00944	0.98801	2.16499	1.20038	-14.10186	-0.05491	0.46724	-0.02265	-0.00592	0.00892	-0.00028	6.61631	2.37951	-4.60482	0.00230	0.91352	0.13313	0.00016	-0.01620	-0.01001	-1.10001	3.47871	-3.97541	-1.65528	-6.09327	-0.01178	1.64780	3.57024	4.43748	23.29546	-1.70860	7.62151	-0.00226	-0.00012	0.00344	0.00003
503			5.02000	5.85704	-7.07619	15.91743	0.50987	-0.04034	0.05371	0.01897	-0.00117	0.00554	-0.00270	-0.00893	0.98875	2.10390	1.18881	-14.09050	-0.05607	0.46832	-0.02512	-0.00580	0.00784	-0.00073	6.57562	2.39600	-4.56112	0.00165	0.91318	0.13513	0.00011	-0.01721	-0.01092	-1.19021	3.40671	-5.40759	-1.47232	-5.97892	0.96169	1.75163	3.31026	4.72959	23.30365	-1.69255	7.62269	-0.00223	-0.00012	0.00343	0.00003
504			5.03000	5.82951	-7.09899	15.85333	0.50584	-0.03676	0.05590	0.01482	-0.00107	0.00703	-0.00328	-0.00781	0.98984	2.04711	1.17999	-14.06925	-0.05895	0.47148	-0.02740	-0.00542	0.00294	-0.00128	6.53831	2.41156	-4.51521	0.00606	0.91572	0.13706	0.00034	-0.01135	-0.01144	-1.41142	3.17384	-6.74419	-0.78416	-5.51248	2.02636	1.39993	2.81598	4.89089	23.31076	-1.67428	7.62975	-0.00220	-0.00011	0.00341	0.00002
505			5.04000	5.80602	-7.12392	15.77629	0.50084	-0.03267	0.05773	0.00920	-0.00104	0.00853	-0.00409	-0.00657	0.99015	1.99956	1.17976	-14.03717	-0.06161	0.47426	-0.02930	-0.00447	-0.00694	-0.00190	6.50711	2.42102	-4.46761	0.01096	0.91616	0.13846	0.00048	0.00337	-0.01164	-1.84167	2.82566	-8.04739	0.53785	-4.64144	3.14115	0.48246	2.09540	4.99089	23.31471	-1.65799	7.64113	-0.00216	-0.00012	0.00336	0.00000
506			5.05000	5.78786	-7.15242	15.68726	0.49787	-0.03054	0.05890	0.00351	-0.00109	0.00971	-0.00529	-0.00608	0.99048	1.96559	1.19415	-13.99454	-0.06240	0.47305	-0.03078	-0.00293	-0.02098	-0.00244	6.48411	2.41830	-4.41893	0.01058	0.90967	0.13899	0.00030	0.02690	-0.01132	-2.32244	2.43397	-9.07220	2.39056	-3.45322	4.08891	-1.02016	1.22604	4.97139	23.31374	-1.64519	7.65402	-0.00213	-0.00012	0.00330	-0.00002
507			5.06000	5.77488	-7.18375	15.59099	0.49720	-0.02839	0.05917	-0.00071	-0.00107	0.01009	-0.00671	-0.00629	0.99186	1.94760	1.22743	-13.94461	-0.06175	0.47079	-0.03138	-0.00118	-0.03725	-0.00269	6.47066	2.39788	-4.37099	0.00627	0.89985	0.13860	0.00007	0.05686	-0.01023	-2.61201	2.06396	-9.44109	4.53018	-2.08936	4.59036	-3.00049	0.28485	4.72307	23.30708	-1.63403	7.66501	-0.00213	-0.00013	0.00323	-0.00003
508			5.07000	5.76553	-7.21522	15.49565	0.49584	-0.02630	0.05823	-0.00267	-0.00096	0.00947	-0.00756	-0.00662	0.99334	1.94584	1.28142	-13.89309	-0.05954	0.47062	-0.03049	0.00050	-0.05411	-0.00258	6.46755	2.35590	-4.32665	0.00140	0.89285	0.13727	-0.00001	0.09010	-0.00817	-2.57908	1.75397	-9.02413	6.71653	-0.69158	4.64229	-5.26644	-0.65852	4.12713	23.29560	-1.62133	7.67166	-0.00215	-0.00013	0.00315	-0.00005
509			5.08000	5.75812	-7.24387	15.40841	0.49209	-0.02390	0.05746	-0.00312	-0.00075	0.00842	-0.00762	-0.00645	0.99273	1.95945	1.35582	-13.84318	-0.05779	0.47304	-0.02933	0.00198	-0.07040	-0.00245	6.47500	2.29068	-4.29012	0.00137	0.88950	0.13602	-0.00003	0.12251	-0.00509	-2.27459	1.47405	-8.15316	8.77682	0.63243	4.69762	-7.54150	-1.50499	3.08878	23.28204	-1.60581	7.67337	-0.00221	-0.00013	0.00309	-0.00005
510			5.09000	5.75202	-7.26775	15.33088	0.48895	-0.02061	0.05839	-0.00398	-0.00050	0.00775	-0.00697	-0.00622	0.99208	1.98759	1.44858	-13.79152	-0.05696	0.47874	-0.02941	0.00333	-0.08445	-0.00271	6.49195	2.20392	-4.26614	0.00477	0.89206	0.13657	-0.00017	0.14870	-0.00134	-1.89387	1.13473	-7.42247	10.48038	1.81781	5.29375	-9.41063	-2.11903	1.69051	23.26958	-1.58992	7.67063	-0.00226	-0.00012	0.00305	-0.00004
511			5.10000	5.74851	-7.28699	15.25874	0.48781	-0.01718	0.05956	-0.00694	-0.00032	0.00768	-0.00646	-0.00650	0.99246	2.02928	1.55417	-13.73073	-0.05548	0.48393	-0.02964	0.00437	-0.09199	-0.00330	6.51555	2.10216	-4.25728	0.00679	0.89528	0.13720	-0.00029	0.16021	0.00213	-1.68712	0.67259	-7.28774	11.38451	2.78772	6.50626	-10.30893	-2.36305	0.32028	23.26042	-1.57907	7.66430	-0.00230	-0.00012	0.00303	-0.00003
512			5.11000	5.74980	-7.30395	15.18483	0.48570	-0.01420	0.05998	-0.01217	-0.00023	0.00825	-0.00616	-0.00704	0.99312	2.08162	1.66173	-13.65624	-0.05126	0.48812	-0.02918	0.00472	-0.08883	-0.00389	6.54089	1.99816	-4.26053	0.00574	0.89837	0.13695	-0.00023	0.15076	0.00383	-1.78669	0.12090	-7.86092	11.01170	3.43955	7.85979	-9.77133	-2.14550	-0.45909	23.25604	-1.57898	7.65572	-0.00231	-0.00012	0.00303	-0.00001
513			5.12000	5.75737	-7.32149	15.10260	0.48513	-0.01252	0.06015	-0.01836	-0.00021	0.00944	-0.00604	-0.00759	0.99467	2.13939	1.75702	-13.57043	-0.04741	0.49073	-0.02854	0.00455	-0.07457	-0.00423	6.56183	1.90746	-4.26721	0.00541	0.90008	0.13614	-0.00016	0.12215	0.00275	-2.12326	-0.38813	-9.04610	9.33072	3.72628	8.78098	-7.88096	-1.55337	-0.22308	23.25741	-1.59270	7.64719	-0.00229	-0.00013	0.00304	0.00002
514			5.13000	5.77042	-7.34156	15.00645	0.48637	-0.00758	0.06033	-0.02359	-0.00014	0.01120	-0.00607	-0.00832	0.99500	2.19705	1.82940	-13.48011	-0.04555	0.49510	-0.02788	0.00420	-0.05431	-0.00422	6.57431	1.84101	-4.26580	0.00618	0.90277	0.13531	-0.00009	0.08540	-0.00116	-2.51675	-0.68269	-10.73895	6.89739	3.69755	9.01655	-5.31312	-0.87772	1.15240	23.26476	-1.61943	7.64078	-0.00225	-0.00014	0.00305	0.00004
515			5.14000	5.78596	-7.36469	14.89136	0.48944	-0.00040	0.06167	-0.02652	-0.00001	0.01374	-0.00604	-0.00936	0.99318	2.25060	1.87599	-13.39224	-0.04567	0.50048	-0.02841	0.00382	-0.03365	-0.00409	6.57797	1.80090	-4.24501	0.00700	0.90686	0.13589	-0.00002	0.05239	-0.00754	-2.80639	-0.65073	-12.86752	4.41723	3.47520	8.62172	-2.85209	-0.42012	3.57589	23.27678	-1.65606	7.63739	-0.00222	-0.00014	0.00306	0.00005
516			5.15000	5.79999	-7.39050	14.75277	0.49060	0.00350	0.06266	-0.02691	0.00007	0.01666	-0.00699	-0.01011	0.99164	2.29832	1.89993	-13.31204	-0.04464	0.49986	-0.02908	0.00334	-0.01594	-0.00376	6.57518	1.78253	-4.19499	0.00565	0.90238	0.13582	0.00002	0.02948	-0.01562	-2.91378	-0.33341	-15.31205	2.33197	3.24312	7.78778	-0.96576	-0.35228	6.77501	23.29096	-1.69741	7.63674	-0.00218	-0.00015	0.00306	0.00005
517			5.16000	5.80979	-7.41774	14.58807	0.48948	0.00605	0.06258	-0.02599	0.00010	0.01947	-0.00903	-0.00936	0.99288	2.34120	1.90659	-13.24260	-0.04644	0.49656	-0.02875	0.00322	-0.00267	-0.00322	6.56974	1.77880	-4.10975	0.01112	0.89261	0.13418	0.00004	0.01731	-0.02391	-2.87054	0.09705	-17.87793	0.76359	3.17619	6.81476	0.27115	-0.67338	10.24647	23.30447	-1.73585	7.63814	-0.00216	-0.00016	0.00307	0.00004
518			5.17000	5.81490	-7.44548	14.39705	0.48721	0.00742	0.06229	-0.02526	0.00010	0.02205	-0.01073	-0.00779	0.99581	2.38206	1.90086	-13.18342	-0.04962	0.49494	-0.02804	0.00339	0.00671	-0.00277	6.56511	1.78382	-3.98949	0.01965	0.88655	0.13286	-0.00002	0.01181	-0.03110	-2.80993	0.47379	-20.31538	-0.34889	3.28756	6.07755	1.03645	-1.19493	13.33819	23.31478	-1.76372	7.64091	-0.00218	-0.00016	0.00308	0.00003
519			5.18000	5.81665	-7.47396	14.18260	0.48590	0.00702	0.06148	-0.02538	0.00009	0.02390	-0.01122	-0.00651	0.99774	2.42316	1.88638	-13.13021	-0.05248	0.49510	-0.02673	0.00363	0.01350	-0.00249	6.56274	1.79430	-3.84144	0.02608	0.88652	0.13197	-0.00017	0.00765	-0.03606	-2.87077	0.72819	-22.29069	-1.14752	3.43173	5.79552	1.59311	-1.68311	15.49410	23.32044	-1.77739	7.64404	-0.00221	-0.00015	0.00311	0.00001
520			5.19000	5.81678	-7.50447	13.95145	0.48490	0.00694	0.06059	-0.02584	0.00010	0.02479	-0.01070	-0.00642	0.99759	2.46483	1.86513	-13.07797	-0.05181	0.49763	-0.02542	0.00356	0.01919	-0.00241	6.56267	1.80979	-3.67717	0.02441	0.89191	0.13209	-0.00024	0.00039	-0.03846	-3.06703	0.87430	-23.44065	-1.80800	3.43467	5.90582	2.18608	-1.96324	16.43251	23.32065	-1.77693	7.64636	-0.00226	-0.00015	0.00314	-0.00001
521			5.20000	5.81646	-7.53764	13.71375	0.48217	0.00639	0.05867	-0.02557	0.00011	0.02409	-0.00992	-0.00752	0.99435	2.50539	1.83756	-13.02343	-0.04596	0.49887	-0.02348	0.00294	0.02499	-0.00235	6.56345	1.83194	-3.50973	0.01333	0.89641	0.13171	-0.00012	-0.01200	-0.03787	-3.21358	0.93612	-23.50066	-2.49644	3.16769	6.18829	2.93695	-1.89203	16.12506	23.31485	-1.76386	7.64645	-0.00233	-0.00014	0.00318	-0.00003
522			5.21000	5.81586	-7.57138	13.48132	0.47846	0.00759	0.05626	-0.02394	0.00012	0.02199	-0.00960	-0.00891	0.99109	2.54174	1.80276	-12.96585	-0.03872	0.50049	-0.02121	0.00208	0.03169	-0.00221	6.56234	1.86268	-3.35144	0.00096	0.90090	0.13085	-0.00000	-0.02886	-0.03464	-3.05092	0.90688	-22.37032	-3.30241	2.59179	6.37823	3.82085	-1.41472	14.72556	23.30339	-1.74011	7.64439	-0.00240	-0.00013	0.00321	-0.00006
523			5.22000	5.81483	-7.60133	13.26614	0.47684	0.00766	0.05422	-0.02117	0.00008	0.01907	-0.01023	-0.01011	0.98949	2.57052	1.75977	-12.90723	-0.03376	0.49823	-0.01957	0.00130	0.03818	-0.00203	6.55652	1.90306	-3.21239	-0.00748	0.90009	0.12961	-0.00006	-0.04694	-0.02943	-2.51146	0.77694	-20.14361	-4.13275	1.76200	6.26676	4.67920	-0.60466	12.49437	23.28804	-1.70828	7.64199	-0.00246	-0.00013	0.00324	-0.00007
524			5.23000	5.81343	-7.62404	13.07814	0.47565	0.00397	0.05159	-0.01778	0.00001	0.01534	-0.01200	-0.01097	0.99071	2.58922	1.70969	-12.85096	-0.02873	0.48961	-0.01776	0.00060	0.04179	-0.00173	6.54417	1.95173	-3.09966	-0.01489	0.89071	0.12689	-0.00031	-0.06114	-0.02271	-1.77019	0.56029	-17.07051	-4.70741	0.82966	5.78818	5.25672	0.34859	9.71075	23.27118	-1.67163	7.64195	-0.00248	-0.00012	0.00326	-0.00007
525			5.24000	5.81234	-7.63856	12.92442	0.47270	0.00082	0.04991	-0.01425	-0.00000	0.01170	-0.01414	-0.01134	0.99335	2.59762	1.65702	-12.80035	-0.02324	0.48132	-0.01695	0.00012	0.04040	-0.00146	6.52568	2.00457	-3.01752	-0.02138	0.88030	0.12481	-0.00067	-0.06726	-0.01553	-1.06263	0.30276	-13.49310	-4.69451	0.00208	5.05260	5.29014	1.20530	6.61906	23.25558	-1.63456	7.64682	-0.00248	-0.00012	0.00326	-0.00006
526			5.25000	5.81211	-7.64623	12.80811	0.47302	-0.00244	0.04960	-0.01106	0.00002	0.00843	-0.01542	-0.01101	0.99769	2.59800	1.60914	-12.75668	-0.02258	0.47657	-0.01703	-0.00012	0.03362	-0.00128	6.50352	2.05491	-2.96785	-0.02134	0.87565	0.12401	-0.00078	-0.06441	-0.00823	-0.55205	0.06639	-9.82033	-3.97679	-0.57372	4.35094	4.69346	1.77534	3.38059	23.24432	-1.60114	7.65860	-0.00246	-0.00012	0.00326	-0.00004
527			5.26000	5.81304	-7.64960	12.72810	0.47061	-0.00402	0.04989	-0.00829	0.00003	0.00558	-0.01449	-0.00972	1.00002	2.59400	1.57235	-12.71770	-0.02363	0.48149	-0.01688	-0.00025	0.02422	-0.00123	6.48148	2.09692	-2.95142	-0.01695	0.88640	0.12470	-0.00061	-0.05751	-0.00074	-0.32197	-0.09936	-6.48706	-2.83934	-0.93068	4.13391	3.74608	2.03939	0.01980	23.23938	-1.57410	7.67728	-0.00244	-0.00012	0.00323	-0.00001
528			5.27000	5.81508	-7.65190	12.67875	0.46568	-0.00516	0.05009	-0.00620	0.00001	0.00330	-0.01240	-0.00826	0.99905	2.58817	1.54779	-12.67604	-0.02394	0.48960	-0.01638	-0.00032	0.01589	-0.00138	6.46230	2.12954	-2.96953	-0.01380	0.90133	0.12556	-0.00045	-0.05266	0.00701	-0.36141	-0.18310	-3.83603	-1.81567	-1.23947	4.75726	2.91546	2.16131	-3.43964	23.24042	-1.55547	7.69979	-0.00244	-0.00012	0.00319	0.00001
529			5.28000	5.81818	-7.65553	12.65203	0.46276	-0.00622	0.05072	-0.00493	-0.00003	0.00172	-0.01046	-0.00659	0.99875	2.58117	1.53083	-12.62267	-0.02671	0.49734	-0.01625	-0.00042	0.01150	-0.00174	6.44636	2.15625	-3.02257	-0.00640	0.91464	0.12622	-0.00019	-0.05321	0.01422	-0.54492	-0.21962	-1.96350	-1.26484	-1.55425	6.02687	2.47441	2.26653	-6.66801	23.24495	-1.54788	7.72105	-0.00244	-0.00011	0.00316	0.00002
530			5.29000	5.82219	-7.66114	12.64039	0.46166	-0.00761	0.05075	-0.00412	-0.00007	0.00062	-0.00903	-0.00519	0.99972	2.57352	1.51580	-12.55438	-0.02969	0.50325	-0.01569	-0.00048	0.01044	-0.00200	6.43303	2.18129	-3.10537	0.00266	0.92519	0.12574	0.00007	-0.05596	0.01932	-0.70168	-0.23714	-0.70541	-1.10945	-1.73712	7.16175	2.29748	2.28261	-9.02028	23.25039	-1.55427	7.73654	-0.00243	-0.00012	0.00312	0.00002
531			5.30000	5.82666	-7.66768	12.63901	0.45998	-0.00709	0.04985	-0.00299	-0.00008	-0.00016	-0.00849	-0.00515	0.99992	2.56642	1.50054	-12.47787	-0.02764	0.50706	-0.01466	-0.00041	0.01011	-0.00191	6.42258	2.20540	-3.20541	0.00339	0.93134	0.12440	0.00008	-0.05504	0.02117	-0.71669	-0.20935	0.20455	-1.05491	-1.68598	7.34667	2.09262	2.11039	-9.96637	23.25490	-1.57560	7.74388	-0.00240	-0.00013	0.00310	0.00001
532			5.31000	5.83032	-7.67372	12.64553	0.45953	-0.00633	0.04886	-0.00094	-0.00007	-0.00078	-0.00862	-0.00682	0.99943	2.56037	1.48628	-12.40597	-0.02076	0.50748	-0.01404	-0.00029	0.00852	-0.00156	6.41509	2.22677	-3.30686	-0.00680	0.93268	0.12343	-0.00012	-0.04802	0.02001	-0.61927	-0.07138	0.95843	-0.89163	-1.50131	6.26704	1.71823	1.82111	-9.47640	23.25704	-1.60813	7.74232	-0.00237	-0.00014	0.00308	0.00000
533			5.32000	5.83166	-7.67916	12.65882	0.46305	-0.00676	0.04826	0.00223	-0.00008	-0.00134	-0.00919	-0.00935	0.99870	2.55396	1.47561	-12.35109	-0.01452	0.50402	-0.01411	-0.00023	0.00512	-0.00105	6.40933	2.24326	-3.39678	-0.02031	0.92894	0.12301	-0.00032	-0.03611	0.01691	-0.51471	0.21523	1.67261	-0.56128	-1.40348	4.13096	1.18543	1.56563	-7.99814	23.25561	-1.64444	7.73299	-0.00236	-0.00015	0.00307	-0.00001
534			5.33000	5.82926	-7.68480	12.67885	0.46459	-0.00874	0.04763	0.00642	-0.00012	-0.00191	-0.00996	-0.01159	0.99731	2.54402	1.47085	-12.32133	-0.00782	0.49845	-0.01429	-0.00019	0.00028	-0.00040	6.40343	2.25345	-3.46853	-0.03413	0.92189	0.12266	-0.00055	-0.02136	0.01317	-0.40480	0.62103	2.45049	-0.09356	-1.56216	1.41784	0.51882	1.43900	-6.17340	23.25046	-1.67748	7.71927	-0.00238	-0.00014	0.00306	-0.00003
535			5.34000	5.82221	-7.69040	12.70662	0.46321	-0.01092	0.04701	0.01133	-0.00015	-0.00261	-0.01070	-0.01225	0.99506	2.52714	1.47354	-12.31921	-0.00510	0.49336	-0.01428	-0.00019	-0.00505	0.00028	6.39583	2.25593	-3.52210	-0.03894	0.91424	0.12198	-0.00072	-0.00530	0.00994	-0.17018	1.06403	3.40292	0.42312	-1.99745	-1.37508	-0.27435	1.44731	-4.56619	23.24228	-1.70346	7.70600	-0.00239	-0.00013	0.00307	-0.00004
536			5.35000	5.81001	-7.69403	12.74444	0.46191	-0.01162	0.04719	0.01650	-0.00011	-0.00360	-0.01099	-0.01137	0.99478	2.50112	1.48354	-12.34303	-0.00830	0.49307	-0.01459	-0.00043	-0.00959	0.00090	6.38592	2.24965	-3.56211	-0.03296	0.91294	0.12207	-0.00069	0.01090	0.00797	0.30976	1.43611	4.62629	0.84749	-2.55407	-3.90774	-1.16070	1.49854	-3.50665	23.23184	-1.72240	7.69781	-0.00240	-0.00012	0.00308	-0.00005
537			5.36000	5.79315	-7.69253	12.79542	0.46162	-0.01366	0.04708	0.02127	-0.00000	-0.00482	-0.01085	-0.01006	0.99746	2.46640	1.49889	-12.38916	-0.01291	0.49481	-0.01443	-0.00081	-0.01214	0.00140	6.37477	2.23401	-3.59498	-0.02528	0.91612	0.12217	-0.00051	0.02626	0.00730	1.08234	1.62763	6.12965	1.05621	-2.96268	-5.99402	-2.07035	1.42782	-3.07358	23.21972	-1.73587	7.69745	-0.00238	-0.00012	0.00310	-0.00005
538			5.37000	5.77299	-7.68244	12.86227	0.46282	-0.01524	0.04707	0.02496	0.00021	-0.00625	-0.01004	-0.00880	1.00014	2.42647	1.51643	-12.45305	-0.01898	0.49877	-0.01423	-0.00125	-0.01241	0.00176	6.36526	2.20940	-3.62660	-0.01704	0.92342	0.12266	-0.00023	0.04016	0.00771	2.09650	1.57172	7.82045	1.03212	-2.95834	-7.54287	-2.93724	1.06819	-3.16992	23.20655	-1.74458	7.70465	-0.00237	-0.00012	0.00311	-0.00006
539			5.38000	5.75154	-7.66121	12.94648	0.45990	-0.01644	0.04610	0.02674	0.00050	-0.00760	-0.00881	-0.00793	0.99961	2.38725	1.53340	-12.52994	-0.02084	0.50280	-0.01325	-0.00121	-0.01145	0.00189	6.36153	2.17649	-3.66113	-0.01474	0.93078	0.12258	-0.00000	0.05295	0.00874	3.18417	1.26332	9.57356	0.91922	-2.36803	-8.55928	-3.76401	0.32093	-3.61133	23.19318	-1.74871	7.71764	-0.00237	-0.00013	0.00312	-0.00006
540			5.39000	5.73116	-7.62856	13.04836	0.45236	-0.01994	0.04365	0.02613	0.00091	-0.00858	-0.00807	-0.00699	0.99589	2.35586	1.54933	-12.61563	-0.01925	0.50096	-0.01117	-0.00072	-0.01120	0.00174	6.36794	2.13555	-3.70062	-0.01533	0.92866	0.12045	0.00032	0.06548	0.00984	4.09995	0.73425	11.27487	0.95844	-1.12706	-9.13109	-4.61811	-0.81766	-4.19635	23.18087	-1.74851	7.73465	-0.00239	-0.00013	0.00312	-0.00005
541			5.40000	5.71463	-7.58681	13.16723	0.44038	-0.02720	0.04011	0.02296	0.00150	-0.00899	-0.00776	-0.00512	0.99111	2.33957	1.56632	-12.70693	-0.01650	0.49394	-0.00810	-0.00010	-0.01344	0.00131	6.38823	2.08581	-3.74523	-0.01234	0.91901	0.11646	0.00057	0.07840	0.01069	4.61844	0.03723	12.74114	1.35248	0.68492	-9.27308	-5.53863	-2.24833	-4.78473	23.17024	-1.74432	7.75369	-0.00239	-0.00014	0.00313	-0.00004
542			5.41000	5.70459	-7.54028	13.29977	0.42926	-0.03585	0.03709	0.01774	0.00206	-0.00897	-0.00703	-0.00261	0.98776	2.34414	1.58805	-12.79947	-0.01583	0.48812	-0.00514	0.00052	-0.01874	0.00081	6.42447	2.02668	-3.79436	-0.00324	0.91252	0.11296	0.00024	0.09117	0.01145	4.63860	-0.74915	13.65552	2.15052	2.79174	-8.80753	-6.44287	-3.74797	-5.34633	23.16138	-1.73630	7.77151	-0.00241	-0.00014	0.00317	-0.00004
543			5.42000	5.70291	-7.49362	13.43882	0.42050	-0.04450	0.03418	0.01132	0.00243	-0.00838	-0.00577	-0.00106	0.98514	2.37202	1.61767	-12.88577	-0.01288	0.48435	-0.00208	0.00091	-0.02572	0.00029	6.47586	1.95904	-3.84790	0.00061	0.91015	0.11033	-0.00006	0.10057	0.01234	4.24048	-1.51556	13.74694	3.17030	4.75420	-7.49692	-7.12737	-4.99774	-5.96988	23.15401	-1.72520	7.78475	-0.00243	-0.00014	0.00322	-0.00003
544			5.43000	5.70970	-7.45023	13.57533	0.41195	-0.04918	0.03203	0.00481	0.00235	-0.00750	-0.00435	-0.00077	0.98294	2.42071	1.65543	-12.95587	-0.00538	0.48537	0.00031	0.00054	-0.03176	-0.00003	6.53836	1.88640	-3.90748	-0.00436	0.91298	0.10947	0.00047	0.10242	0.01374	3.58304	-2.14693	13.06584	4.03993	6.11374	-5.32196	-7.32924	-5.63597	-6.79183	23.14802	-1.71279	7.79116	-0.00246	-0.00014	0.00327	-0.00002
545			5.44000	5.72376	-7.41240	13.70276	0.40504	-0.05276	0.03043	-0.00085	0.00203	-0.00657	-0.00367	-0.00093	0.98229	2.48313	1.69759	-13.00124	0.00293	0.48560	0.00204	-0.00034	-0.03405	-0.00012	6.60430	1.81495	-3.97625	-0.01135	0.91270	0.10896	0.00121	0.09286	0.01559	2.77946	-2.59057	11.98584	4.42598	6.60619	-2.62029	-6.87159	-5.43019	-7.85470	23.14412	-1.70116	7.79026	-0.00251	-0.00013	0.00332	-0.00001
546			5.45000	5.74360	-7.38167	13.81931	0.40111	-0.05885	0.02925	-0.00566	0.00162	-0.00580	-0.00355	-0.00078	0.98358	2.55010	1.73855	-13.01840	0.00871	0.48237	0.00324	-0.00100	-0.03217	-0.00004	6.66508	1.75174	-4.05705	-0.01376	0.90818	0.10806	0.00125	0.07327	0.01750	1.91361	-2.91114	10.94791	4.28669	6.32839	0.01030	-5.81859	-4.44850	-9.00297	23.14358	-1.69170	7.78339	-0.00254	-0.00012	0.00337	0.00001
547			5.46000	5.76880	-7.35836	13.92737	0.39723	-0.06316	0.02923	-0.01013	0.00101	-0.00542	-0.00325	-0.00032	0.98426	2.61459	1.77449	-13.01100	0.01290	0.48165	0.00347	-0.00137	-0.02847	0.00009	6.71403	1.70160	-4.14991	-0.01244	0.90754	0.10814	0.00084	0.04942	0.01922	1.04902	-3.23187	10.20748	3.86167	5.63308	2.02819	-4.44640	-2.99208	-9.97621	23.14666	-1.68477	7.77299	-0.00257	-0.00012	0.00341	0.00002
548			5.47000	5.79987	-7.34210	14.03051	0.39429	-0.06564	0.02996	-0.01476	0.00028	-0.00531	-0.00360	0.00043	0.98482	2.67317	1.80491	-12.98691	0.01464	0.48026	0.00289	-0.00138	-0.02489	0.00014	6.74793	1.66598	-4.25210	-0.00744	0.90429	0.10830	0.00030	0.02556	0.02029	0.18129	-3.61840	9.73858	3.42194	4.82469	3.23678	-3.02742	-1.35788	-10.58352	23.15208	-1.67913	7.76215	-0.00259	-0.00012	0.00344	0.00003
549			5.48000	5.83768	-7.33288	14.13078	0.39231	-0.06897	0.03100	-0.01957	-0.00056	-0.00531	-0.00464	0.00174	0.98784	2.72466	1.83129	-12.95409	0.01444	0.47738	0.00196	-0.00117	-0.02193	0.00011	6.76561	1.64424	-4.35940	0.00163	0.89872	0.10818	-0.00002	0.00368	0.02046	-0.73102	-4.03409	9.36473	3.04116	4.00545	3.71119	-1.66227	0.27493	-10.72992	23.15773	-1.67304	7.75310	-0.00260	-0.00012	0.00348	0.00002
550			5.49000	5.88227	-7.33134	14.22814	0.39285	-0.07467	0.03101	-0.02405	-0.00159	-0.00505	-0.00558	0.00296	0.99444	2.76797	1.85439	-12.91906	0.01428	0.47480	0.00205	-0.00093	-0.01845	0.00012	6.76723	1.63580	-4.46691	0.01047	0.89629	0.10721	0.00016	-0.01680	0.01952	-1.67913	-4.35582	8.89977	2.57103	3.13216	3.61411	-0.30357	1.77404	-10.36662	23.16115	-1.66621	7.74653	-0.00262	-0.00012	0.00351	0.00001
551			5.50000	5.93205	-7.33806	14.32062	0.39699	-0.08034	0.02950	-0.02722	-0.00273	-0.00444	-0.00619	0.00255	1.00075	2.80129	1.87262	-12.88666	0.01710	0.47225	0.00333	-0.00078	-0.01241	0.00017	6.75415	1.64101	-4.56917	0.00967	0.89550	0.10537	0.00037	-0.03759	0.01740	-2.54012	-4.43336	8.21369	1.76124	2.13151	3.10412	1.15145	3.02359	-9.47017	23.16122	-1.66019	7.74211	-0.00263	-0.00012	0.00353	-0.00001
552			5.51000	5.98345	-7.35227	14.40514	0.40199	-0.08319	0.02771	-0.02742	-0.00354	-0.00373	-0.00607	0.00060	1.00577	2.82209	1.88168	-12.86037	0.02424	0.47381	0.00472	-0.00051	-0.00222	0.00017	6.72876	1.66134	-4.66056	-0.00187	0.90093	0.10441	-0.00011	-0.06002	0.01453	-3.05418	-4.13316	7.37254	0.40260	0.92977	2.24209	2.75352	3.94310	-8.09390	23.15863	-1.65603	7.74007	-0.00263	-0.00012	0.00355	-0.00001
553			5.52000	6.03068	-7.37050	14.48051	0.40870	-0.08533	0.02607	-0.02327	-0.00375	-0.00316	-0.00470	-0.00124	1.00903	2.82688	1.87590	-12.84391	0.02855	0.47923	0.00619	0.00027	0.01220	0.00010	6.69413	1.69816	-4.73651	-0.01051	0.91354	0.10413	-0.00073	-0.08327	0.01112	-2.97865	-3.38251	6.69768	-1.48593	-0.51576	0.93905	4.39534	4.50713	-6.38593	23.15553	-1.65254	7.74129	-0.00263	-0.00012	0.00355	-0.00001
554			5.53000	6.06723	-7.38784	14.54968	0.41402	-0.08931	0.02443	-0.01438	-0.00350	-0.00283	-0.00253	-0.00258	1.00928	2.81200	1.85158	-12.84241	0.03115	0.48408	0.00763	0.00136	0.02806	-0.00010	6.65350	1.75083	-4.79433	-0.01613	0.92708	0.10392	-0.00121	-0.10290	0.00743	-2.34194	-2.21825	6.52092	-3.54303	-2.10857	-0.91710	5.79041	4.68669	-4.50713	23.15387	-1.64732	7.74635	-0.00264	-0.00012	0.00354	-0.00000
555			5.54000	6.08818	-7.40115	14.61821	0.41748	-0.09221	0.02296	-0.00197	-0.00297	-0.00276	-0.00031	-0.00363	1.00644	2.77616	1.81024	-12.86152	0.03213	0.48827	0.00877	0.00250	0.04161	-0.00046	6.61086	1.81501	-4.83266	-0.01993	0.93929	0.10377	-0.00147	-0.11385	0.00363	-1.41176	-0.75870	6.94714	-5.31177	-3.62119	-3.34822	6.64467	4.43315	-2.52447	23.15396	-1.63952	7.75457	-0.00265	-0.00013	0.00352	-0.00000
556			5.55000	6.09093	-7.40993	14.69163	0.41909	-0.09355	0.02279	0.01219	-0.00246	-0.00302	0.00106	-0.00418	1.00282	2.72099	1.75690	-12.90672	0.03099	0.49039	0.00846	0.00334	0.05111	-0.00084	6.57057	1.88418	-4.85016	-0.02160	0.94654	0.10452	-0.00142	-0.11426	-0.00017	-0.44055	0.85204	7.87126	-6.60193	-4.89836	-6.20225	6.89051	3.79331	-0.48689	23.15432	-1.63072	7.76386	-0.00267	-0.00013	0.00349	-0.00000
557			5.56000	6.07493	-7.41495	14.77394	0.42084	-0.09503	0.02393	0.02600	-0.00216	-0.00356	0.00122	-0.00415	0.99978	2.64910	1.69630	-12.98076	0.02628	0.48799	0.00662	0.00350	0.05624	-0.00096	6.53579	1.95265	-4.84660	-0.02093	0.94560	0.10603	-0.00116	-0.10635	-0.00363	0.39702	2.41157	8.99470	-7.41545	-5.96748	-8.94520	6.66447	3.03217	1.36658	23.15294	-1.62331	7.77210	-0.00268	-0.00013	0.00345	-0.00001
558			5.57000	6.04255	-7.41775	14.86535	0.42269	-0.09693	0.02500	0.03644	-0.00214	-0.00404	0.00021	-0.00393	0.99773	2.56320	1.63259	-13.07847	0.01989	0.48106	0.00461	0.00303	0.05601	-0.00080	6.50617	2.01669	-4.82582	-0.02149	0.93651	0.10705	-0.00102	-0.09281	-0.00597	0.91509	3.60484	9.88529	-7.61820	-6.82472	-10.75553	6.06583	2.47509	2.64372	23.14896	-1.61843	7.77817	-0.00270	-0.00013	0.00341	-0.00003
559			5.58000	6.00044	-7.42064	14.96214	0.42303	-0.09838	0.02617	0.04049	-0.00243	-0.00436	-0.00116	-0.00336	0.99567	2.46868	1.57191	-13.18621	0.01296	0.47336	0.00249	0.00207	0.04938	-0.00045	6.47935	2.07271	-4.79597	-0.02171	0.92558	0.10801	-0.00094	-0.07486	-0.00671	0.96189	4.11696	10.25908	-6.97455	-7.23115	-11.13767	5.07872	2.17528	3.11808	23.14263	-1.61536	7.78259	-0.00272	-0.00013	0.00338	-0.00003
560			5.59000	5.95799	-7.42597	15.05973	0.42307	-0.09955	0.02762	0.03771	-0.00295	-0.00457	-0.00216	-0.00211	0.99445	2.37483	1.52204	-13.28936	0.00410	0.46819	0.00039	0.00061	0.03722	-0.00006	6.45455	2.11680	-4.76552	-0.01612	0.91913	0.10914	-0.00061	-0.05375	-0.00606	0.57390	3.85874	10.17813	-5.49818	-6.89809	-10.30485	3.75622	1.90386	2.88726	23.13501	-1.61307	7.78627	-0.00273	-0.00013	0.00338	-0.00004
561			5.60000	5.92333	-7.43470	15.15584	0.42336	-0.10111	0.02848	0.03011	-0.00342	-0.00479	-0.00298	-0.00053	0.99474	2.29207	1.48878	-13.37939	-0.00505	0.46442	-0.00094	-0.00064	0.02250	0.00013	6.43380	2.14645	-4.74027	-0.00688	0.91498	0.10952	-0.00020	-0.03282	-0.00444	0.02408	2.94037	10.22091	-3.58273	-5.86560	-8.86381	2.35762	1.47840	2.17083	23.12657	-1.61072	7.78958	-0.00272	-0.00014	0.00341	-0.00004
562			5.61000	5.90008	-7.44575	15.25123	0.42523	-0.10269	0.02933	0.02267	-0.00371	-0.00481	-0.00312	0.00050	0.99651	2.22635	1.47309	-13.45417	-0.01221	0.46383	-0.00206	-0.00119	0.00930	0.00024	6.41938	2.16286	-4.72389	0.00047	0.91615	0.11040	0.00001	-0.01688	-0.00223	-0.44111	2.05847	9.87785	-1.79186	-4.57280	-7.32702	1.20863	0.98564	1.09950	23.11628	-1.60683	7.79155	-0.00269	-0.00015	0.00346	-0.00006
563			5.62000	5.88724	-7.45656	15.34875	0.42851	-0.10418	0.03083	0.01681	-0.00357	-0.00527	-0.00204	0.00063	0.99715	2.17689	1.47107	-13.51485	-0.01677	0.46675	-0.00364	-0.00126	0.00042	0.00035	6.41125	2.17001	-4.71958	0.00382	0.92378	0.11273	0.00005	-0.00872	0.00052	-0.57546	1.20642	10.15364	-0.56297	-3.57433	-5.95862	0.50717	0.71477	-0.27355	23.10241	-1.59862	7.79112	-0.00266	-0.00015	0.00352	-0.00007
564			5.63000	5.88116	-7.46467	15.45186	0.42890	-0.10605	0.03233	0.01408	-0.00312	-0.00593	-0.00053	-0.00004	0.99594	2.13717	1.47623	-13.56361	-0.01564	0.46998	-0.00535	-0.00104	-0.00328	0.00041	6.40578	2.17302	-4.73038	0.00005	0.93179	0.11550	0.00000	-0.00865	0.00381	-0.39191	0.66530	10.78119	-0.04951	-3.25397	-4.85693	0.28367	0.92807	-1.86789	23.08459	-1.58484	7.78792	-0.00267	-0.00014	0.00357	-0.00009
565			5.64000	5.87746	-7.46851	15.56311	0.42546	-0.10787	0.03246	0.01439	-0.00246	-0.00646	0.00042	-0.00111	0.99338	2.09825	1.48237	-13.60269	-0.00979	0.47085	-0.00598	-0.00071	-0.00287	0.00037	6.39747	2.17637	-4.75833	-0.00930	0.93503	0.11667	-0.00023	-0.01430	0.00723	0.02964	0.46026	11.63180	-0.12032	-3.69682	-4.04946	0.41078	1.70213	-3.49970	23.06464	-1.56740	7.78240	-0.00269	-0.00013	0.00359	-0.00009
566			5.65000	5.87249	-7.46735	15.68337	0.42469	-0.10951	0.03249	0.01649	-0.00175	-0.00695	0.00032	-0.00186	0.99249	2.05207	1.48584	-13.63438	-0.00750	0.46831	-0.00661	-0.00067	-0.00076	0.00034	6.38071	2.18253	-4.80297	-0.01402	0.93244	0.11670	-0.00060	-0.02177	0.01012	0.54183	0.47049	12.46526	-0.45933	-4.65762	-3.55136	0.69178	2.88955	-4.86577	23.04562	-1.55002	7.77550	-0.00272	-0.00012	0.00358	-0.00008
567			5.66000	5.86515	-7.46163	15.81084	0.42728	-0.11218	0.03267	0.01817	-0.00120	-0.00727	-0.00052	-0.00200	0.99273	1.99505	1.48634	-13.66147	-0.01041	0.46207	-0.00742	-0.00110	0.00052	0.00034	6.35222	2.19192	-4.86012	-0.01212	0.92499	0.11577	-0.00077	-0.02746	0.01175	0.92393	0.49164	12.95074	-0.71437	-5.66184	-3.32460	0.95482	4.15791	-5.64729	23.02983	-1.53628	7.76898	-0.00273	-0.00011	0.00354	-0.00006
568			5.67000	5.85714	-7.45345	15.94042	0.42727	-0.11470	0.03268	0.01745	-0.00094	-0.00720	-0.00149	-0.00168	0.99237	1.92927	1.48637	-13.68633	-0.01264	0.45567	-0.00809	-0.00147	-0.00030	0.00035	6.31220	2.20348	-4.92246	-0.01057	0.91706	0.11443	-0.00085	-0.02962	0.01180	1.01623	0.37265	12.80527	-0.68163	-6.27544	-3.25128	1.10619	5.14229	-5.66826	23.01819	-1.52858	7.76467	-0.00270	-0.00011	0.00348	-0.00005
569			5.68000	5.85133	-7.44524	16.06517	0.42760	-0.11672	0.03407	0.01433	-0.00094	-0.00704	-0.00214	-0.00081	0.99197	1.86045	1.48873	-13.71031	-0.01702	0.45110	-0.00996	-0.00198	-0.00251	0.00042	6.26419	2.21573	-4.98169	-0.00609	0.91112	0.11438	-0.00055	-0.02814	0.01048	0.84402	0.09519	11.97856	-0.41504	-6.30546	-3.23223	1.12411	5.62944	-4.95935	23.00956	-1.52791	7.76275	-0.00267	-0.00011	0.00341	-0.00004
570			5.69000	5.84966	-7.43845	16.17904	0.42701	-0.11695	0.03615	0.01006	-0.00103	-0.00668	-0.00224	0.00058	0.99091	1.79467	1.49429	-13.73439	-0.02253	0.45032	-0.01229	-0.00242	-0.00446	0.00053	6.21271	2.22721	-5.03074	0.00062	0.90911	0.11527	0.00006	-0.02433	0.00812	0.54429	-0.22889	10.66063	-0.12923	-5.81693	-3.24228	1.05589	5.59401	-3.72558	23.00130	-1.53454	7.76170	-0.00263	-0.00011	0.00333	-0.00004
571			5.70000	5.85196	-7.43367	16.27848	0.42354	-0.11776	0.03732	0.00649	-0.00115	-0.00593	-0.00201	0.00214	0.98909	1.73603	1.50161	-13.75950	-0.02548	0.45041	-0.01370	-0.00240	-0.00455	0.00063	6.16229	2.23748	-5.06534	0.00466	0.90780	0.11562	0.00040	-0.02042	0.00514	0.25325	-0.42282	9.15606	-0.05265	-5.04237	-3.32571	1.00986	5.10102	-2.25451	22.99039	-1.54853	7.75958	-0.00260	-0.00012	0.00325	-0.00006
572			5.71000	5.85589	-7.43099	16.36298	0.41874	-0.11958	0.03793	0.00501	-0.00125	-0.00511	-0.00170	0.00351	0.98696	1.68540	1.50746	-13.78714	-0.02604	0.44983	-0.01459	-0.00211	-0.00200	0.00077	6.11688	2.24737	-5.08421	0.00550	0.90576	0.11570	0.00040	-0.01809	0.00201	0.07663	-0.37312	7.75680	-0.31174	-4.20824	-3.59229	1.06626	4.26341	-0.76258	22.97495	-1.56816	7.75606	-0.00258	-0.00012	0.00320	-0.00008
573			5.72000	5.85843	-7.42984	16.43446	0.41518	-0.12075	0.03808	0.00552	-0.00122	-0.00432	-0.00152	0.00436	0.98462	1.64180	1.50847	-13.81998	-0.02612	0.44857	-0.01504	-0.00179	0.00263	0.00096	6.07926	2.25812	-5.08754	0.00463	0.90315	0.11549	0.00026	-0.01741	-0.00111	0.05825	-0.12038	6.57613	-0.84606	-3.37992	-4.09159	1.21938	3.18876	0.68438	22.95475	-1.58943	7.75209	-0.00257	-0.00013	0.00318	-0.00010
574			5.73000	5.85770	-7.42921	16.49474	0.41257	-0.12053	0.03788	0.00839	-0.00147	-0.00352	-0.00159	0.00499	0.98252	1.60481	1.50283	-13.86026	-0.02705	0.44753	-0.01503	-0.00151	0.00753	0.00113	6.05142	2.27050	-5.07557	0.00536	0.90134	0.11503	0.00021	-0.01728	-0.00408	0.02196	0.47954	5.47260	-1.41406	-2.51513	-4.62259	1.39551	2.02533	2.05640	22.93072	-1.60749	7.74942	-0.00255	-0.00013	0.00318	-0.00011
575			5.74000	5.85422	-7.42908	16.54319	0.40907	-0.12012	0.03739	0.00628	-0.00102	-0.00264	-0.00174	0.00499	0.97994	1.57539	1.49161	-13.90649	-0.02537	0.44600	-0.01473	-0.00104	0.01053	0.00118	6.03331	2.28426	-5.04939	0.00260	0.90024	0.11471	0.00006	-0.01647	-0.00662	0.05695	0.34587	4.14661	-1.71882	-1.59056	-4.77979	1.50094	0.99293	3.23948	22.90439	-1.61870	7.74924	-0.00254	-0.00014	0.00318	-0.00012
576			5.75000	5.85071	-7.43062	16.57676	0.40453	-0.11778	0.03818	0.00683	-0.00054	-0.00173	-0.00205	0.00466	0.97762	1.55544	1.47830	-13.95262	-0.02217	0.44633	-0.01562	-0.00051	0.01026	0.00113	6.02287	2.29831	-5.01194	-0.00097	0.90153	0.11603	-0.00001	-0.01436	-0.00854	0.22024	0.57932	2.71754	-1.56408	-0.64339	-4.23813	1.47624	0.25502	4.09504	22.87766	-1.62024	7.75224	-0.00253	-0.00014	0.00318	-0.00011
577			5.76000	5.85027	-7.43522	16.59176	0.40098	-0.11393	0.04018	0.00203	-0.00073	-0.00053	-0.00320	0.00440	0.97895	1.54662	1.46754	-13.99043	-0.01927	0.44747	-0.01765	-0.00007	0.00667	0.00094	6.01720	2.31127	-4.96740	-0.00279	0.90195	0.11834	-0.00001	-0.01081	-0.00971	-0.20537	0.27219	0.82523	-0.95430	0.28518	-3.02270	1.30974	-0.17705	4.57257	22.85304	-1.61031	7.75859	-0.00253	-0.00013	0.00316	-0.00010
578			5.77000	5.85498	-7.44330	16.58700	0.40152	-0.10976	0.04252	-0.00646	-0.00155	0.00102	-0.00497	0.00461	0.98531	1.54990	1.46288	-14.01427	-0.02003	0.44946	-0.01983	0.00034	0.00130	0.00058	6.01414	2.32183	-4.91976	0.00136	0.90217	0.12050	0.00000	-0.00604	-0.01019	-1.14699	-0.37387	-1.38738	-0.10905	1.18631	-1.54118	1.02442	-0.39199	4.73575	22.83322	-1.58894	7.76842	-0.00253	-0.00012	0.00313	-0.00007
579			5.78000	5.86537	-7.45413	16.56596	0.40462	-0.10830	0.04393	-0.00965	-0.00114	0.00181	-0.00635	0.00466	0.99249	1.56506	1.46516	-14.02419	-0.02075	0.45041	-0.02106	0.00073	-0.00338	0.00020	6.01239	2.32906	-4.87174	0.00431	0.90221	0.12171	-0.00000	-0.00069	-0.01006	-1.15680	-0.70067	-2.44058	0.62357	2.01721	-0.30979	0.67086	-0.46624	4.66595	22.82006	-1.55958	7.78131	-0.00253	-0.00012	0.00310	-0.00005
580			5.79000	5.88054	-7.46576	16.53619	0.40633	-0.10639	0.04427	-0.01335	-0.00072	0.00225	-0.00670	0.00419	0.99617	1.58995	1.47179	-14.02504	-0.01846	0.45346	-0.02119	0.00090	-0.00516	-0.00003	6.01111	2.33263	-4.82556	0.00174	0.90593	0.12244	-0.00000	0.00383	-0.00938	-1.15794	-1.16539	-3.07823	0.94178	2.68635	0.40260	0.33988	-0.44490	4.36030	22.81339	-1.52804	7.79530	-0.00252	-0.00011	0.00306	-0.00002
581			5.80000	5.89906	-7.47605	16.50633	0.40878	-0.10368	0.04378	-0.01656	-0.00111	0.00212	-0.00659	0.00368	0.99726	1.62109	1.47816	-14.02228	-0.01756	0.45698	-0.02041	0.00101	-0.00349	-0.00011	6.00985	2.33343	-4.78387	0.00066	0.91042	0.12224	-0.00000	0.00598	-0.00811	-1.51624	-1.52030	-2.97042	0.78276	3.15288	0.70246	0.12972	-0.34664	3.80375	22.81093	-1.49956	7.80699	-0.00249	-0.00011	0.00302	-0.00001
582			5.81000	5.91990	-7.48368	16.48190	0.41274	-0.10347	0.04294	-0.01779	-0.00070	0.00163	-0.00626	0.00346	0.99853	1.65572	1.48036	-14.01860	-0.01855	0.45871	-0.01920	0.00116	0.00040	-0.00015	6.00813	2.33311	-4.74906	0.00324	0.91460	0.12141	0.00000	0.00492	-0.00650	-1.32308	-1.82656	-2.42911	0.33263	3.48143	0.91011	0.10068	-0.21077	3.07413	22.80976	-1.47727	7.81273	-0.00246	-0.00012	0.00299	-0.00001
583			5.82000	5.94285	-7.48826	16.46345	0.41750	-0.10281	0.04235	-0.01907	-0.00020	0.00123	-0.00612	0.00328	0.99937	1.69300	1.47690	-14.01309	-0.02080	0.45965	-0.01824	0.00138	0.00482	-0.00026	6.00607	2.33372	-4.72217	0.00781	0.91699	0.12053	0.00002	0.00043	-0.00480	-1.08873	-2.13527	-1.97453	-0.18525	3.69737	1.31484	0.27679	-0.03569	2.26965	22.80748	-1.46255	7.81057	-0.00244	-0.00013	0.00297	-0.00001
584			5.83000	5.96790	-7.48939	16.44865	0.42397	-0.10145	0.04166	-0.02035	0.00043	0.00096	-0.00608	0.00226	1.00094	1.73202	1.46786	-14.00255	-0.02112	0.46067	-0.01737	0.00140	0.00896	-0.00045	6.00287	2.33734	-4.70361	0.00666	0.91894	0.11990	0.00005	-0.00676	-0.00302	-0.78400	-2.43142	-1.68315	-0.67945	3.66029	1.99257	0.61597	0.30220	1.40545	22.80317	-1.45414	7.80100	-0.00243	-0.00014	0.00297	-0.00002
585			5.84000	5.99434	-7.48622	16.43648	0.42731	-0.10175	0.04006	-0.02074	0.00122	0.00064	-0.00570	0.00053	1.00157	1.76960	1.45372	-13.98409	-0.01518	0.46130	-0.01589	0.00090	0.01253	-0.00063	5.99619	2.34512	-4.69436	-0.00396	0.92157	0.11902	-0.00007	-0.01470	-0.00114	-0.35505	-2.67037	-1.33629	-1.13852	3.21253	2.75401	0.99680	0.90845	0.50497	22.79654	-1.44775	7.78613	-0.00242	-0.00014	0.00299	-0.00003
586			5.85000	6.02093	-7.47766	16.42882	0.43190	-0.10189	0.03829	-0.02023	0.00206	0.00019	-0.00496	-0.00126	1.00010	1.80115	1.43532	-13.95783	-0.01096	0.46166	-0.01431	0.00050	0.01501	-0.00074	5.98312	2.35666	-4.69463	-0.01336	0.92436	0.11782	-0.00041	-0.02113	0.00059	0.15759	-2.83542	-0.75632	-1.50774	2.36575	3.32167	1.29647	1.76874	-0.30236	22.78714	-1.43898	7.76811	-0.00242	-0.00013	0.00303	-0.00004
587			5.86000	6.04694	-7.46375	16.42819	0.43675	-0.10245	0.03678	-0.01943	0.00267	-0.00032	-0.00430	-0.00299	0.99818	1.82300	1.41461	-13.92635	-0.00741	0.46087	-0.01311	0.00020	0.01551	-0.00076	5.96131	2.37058	-4.70282	-0.02287	0.92568	0.11664	-0.00108	-0.02467	0.00185	0.55827	-2.94261	-0.00052	-1.66965	1.28432	3.55918	1.45086	2.77118	-0.86183	22.77476	-1.42703	7.74880	-0.00244	-0.00012	0.00307	-0.00006
588			5.87000	6.07279	-7.44694	16.43554	0.44221	-0.10377	0.03640	-0.01918	0.00266	-0.00078	-0.00385	-0.00407	0.99787	1.83363	1.39467	-13.89273	-0.00639	0.45974	-0.01303	0.00005	0.01321	-0.00078	5.92972	2.38514	-4.71593	-0.02879	0.92627	0.11623	-0.00184	-0.02478	0.00252	0.59968	-2.99125	0.74109	-1.49635	0.17700	3.51652	1.43457	3.74470	-1.10741	22.76033	-1.41506	7.72953	-0.00248	-0.00011	0.00310	-0.00006
589			5.88000	6.09944	-7.43192	16.44981	0.44683	-0.10436	0.03698	-0.01955	0.00186	-0.00116	-0.00342	-0.00395	0.99770	1.83391	1.37953	-13.85897	-0.00938	0.46018	-0.01374	-0.00007	0.00818	-0.00081	5.88923	2.39850	-4.73075	-0.02738	0.92763	0.11631	-0.00211	-0.02172	0.00269	0.20239	-2.95245	1.34500	-0.96601	-0.75419	3.32186	1.25330	4.49629	-1.09732	22.74566	-1.40735	7.71140	-0.00253	-0.00010	0.00311	-0.00006
590			5.89000	6.12731	-7.42283	16.46948	0.45211	-0.10503	0.03804	-0.01966	0.00061	-0.00149	-0.00323	-0.00315	0.99787	1.82674	1.37215	-13.82611	-0.01548	0.46018	-0.01488	-0.00028	0.00200	-0.00084	5.84277	2.40911	-4.74507	-0.02205	0.92658	0.11638	-0.00186	-0.01658	0.00261	-0.40952	-2.78247	1.85490	-0.26865	-1.42326	3.07481	0.95745	4.90822	-0.97942	22.73266	-1.40576	7.69578	-0.00259	-0.00010	0.00310	-0.00005
591			5.90000	6.15499	-7.42047	16.49407	0.45773	-0.10646	0.03938	-0.01799	-0.00045	-0.00187	-0.00299	-0.00293	0.99979	1.81460	1.37249	-13.79463	-0.01855	0.46083	-0.01644	-0.00049	-0.00276	-0.00086	5.79392	2.41627	-4.75842	-0.02366	0.92701	0.11729	-0.00203	-0.01109	0.00251	-0.84246	-2.44449	2.42257	0.26425	-1.91122	2.76237	0.63490	5.00573	-0.86698	22.72281	-1.40975	7.68318	-0.00264	-0.00011	0.00309	-0.00004
592			5.91000	6.17947	-7.42182	16.52464	0.46327	-0.10843	0.04014	-0.01366	-0.00095	-0.00233	-0.00259	-0.00298	1.00111	1.79806	1.37710	-13.76601	-0.02074	0.46113	-0.01749	-0.00072	-0.00440	-0.00079	5.74538	2.42028	-4.77086	-0.02731	0.92783	0.11774	-0.00229	-0.00647	0.00229	-0.85801	-1.92987	3.11777	0.40388	-2.34563	2.28705	0.36705	4.87599	-0.73111	22.71681	-1.41691	7.67302	-0.00267	-0.00011	0.00309	-0.00002
593			5.92000	6.19753	-7.42329	16.56189	0.47003	-0.11027	0.04060	-0.00740	-0.00092	-0.00280	-0.00226	-0.00303	1.00113	1.77627	1.38179	-13.74260	-0.02513	0.45985	-0.01824	-0.00109	-0.00329	-0.00064	5.69889	2.42199	-4.78143	-0.02838	0.92662	0.11756	-0.00223	-0.00280	0.00181	-0.52855	-1.30336	3.82602	0.19584	-2.74786	1.64667	0.16964	4.55756	-0.49700	22.71547	-1.42327	7.66461	-0.00270	-0.00011	0.00310	0.00001
594			5.93000	6.20787	-7.42280	16.60482	0.47406	-0.11168	0.04109	-0.00084	-0.00055	-0.00318	-0.00201	-0.00314	0.99949	1.74945	1.38407	-13.72583	-0.02802	0.45791	-0.01908	-0.00141	-0.00091	-0.00044	5.65616	2.42197	-4.78875	-0.03082	0.92454	0.11749	-0.00216	0.00045	0.00109	-0.04319	-0.70068	4.39198	-0.16555	-3.03359	0.94627	0.00757	4.05551	-0.16514	22.71919	-1.42498	7.65809	-0.00271	-0.00011	0.00311	0.00003
595			5.94000	6.21115	-7.41934	16.65149	0.47612	-0.11155	0.04156	0.00469	0.00003	-0.00346	-0.00199	-0.00294	0.99764	1.71914	1.38326	-13.71595	-0.03109	0.45669	-0.01984	-0.00169	0.00163	-0.00023	5.61885	2.42039	-4.79193	-0.03138	0.92266	0.11740	-0.00187	0.00354	0.00025	0.48751	-0.23351	4.76939	-0.52969	-3.12420	0.26047	-0.14220	3.40909	0.20921	22.72787	-1.42185	7.65380	-0.00271	-0.00010	0.00314	0.00005
596			5.95000	6.20893	-7.41215	16.70035	0.48013	-0.11129	0.04254	0.00855	0.00067	-0.00366	-0.00201	-0.00243	0.99697	1.68766	1.37958	-13.71294	-0.03714	0.45561	-0.02095	-0.00201	0.00359	-0.00002	5.58806	2.41736	-4.79075	-0.02727	0.92164	0.11772	-0.00131	0.00629	-0.00054	0.96316	0.05564	4.94809	-0.79513	-3.01593	-0.32035	-0.27642	2.73230	0.55583	22.74063	-1.41753	7.65181	-0.00266	-0.00009	0.00318	0.00007
597			5.96000	6.20339	-7.40180	16.74947	0.48468	-0.11041	0.04388	0.01001	0.00108	-0.00370	-0.00185	-0.00176	0.99692	1.65711	1.37421	-13.71517	-0.04447	0.45604	-0.02226	-0.00225	0.00428	0.00011	5.56336	2.41312	-4.78590	-0.02023	0.92335	0.11858	-0.00078	0.00801	-0.00114	1.21537	0.14992	4.85861	-0.87137	-2.76258	-0.62212	-0.35756	2.16410	0.80353	22.75616	-1.41513	7.65192	-0.00259	-0.00009	0.00323	0.00007
598			5.97000	6.19760	-7.39055	16.79610	0.48828	-0.10857	0.04536	0.00891	0.00106	-0.00357	-0.00162	-0.00159	0.99647	1.62952	1.36899	-13.71890	-0.04929	0.45726	-0.02375	-0.00223	0.00374	0.00011	5.54325	2.40854	-4.77883	-0.01687	0.92572	0.11995	-0.00055	0.00784	-0.00140	1.14785	0.07282	4.52397	-0.76969	-2.46997	-0.56118	-0.33821	1.82004	0.89079	22.77290	-1.41320	7.65446	-0.00251	-0.00010	0.00328	0.00007
599			5.98000	6.19396	-7.38093	16.83877	0.48919	-0.10885	0.04575	0.00647	0.00068	-0.00335	-0.00111	-0.00216	0.99449	1.60513	1.36498	-13.72058	-0.04833	0.45672	-0.02441	-0.00201	0.00279	0.00002	5.52514	2.40477	-4.77163	-0.02169	0.92686	0.12073	-0.00069	0.00567	-0.00131	0.84225	-0.07867	4.19946	-0.62166	-2.29815	-0.33942	-0.21094	1.77434	0.82092	22.78893	-1.40753	7.65941	-0.00246	-0.00012	0.00333	0.00006
600			5.99000	6.19317	-7.37434	16.87955	0.48884	-0.10933	0.04572	0.00417	0.00010	-0.00333	-0.00068	-0.00319	0.99215	1.58191	1.36204	-13.72021	-0.04435	0.45566	-0.02478	-0.00186	0.00200	-0.00002	5.50605	2.40276	-4.76579	-0.03101	0.92736	0.12128	-0.00112	0.00234	-0.00096	0.45824	-0.21924	4.16689	-0.52541	-2.34746	-0.24939	-0.01968	2.02768	0.65236	22.80199	-1.39462	7.66646	-0.00242	-0.00013	0.00335	0.00004
601			6.00000	6.19489	-7.37094	16.92225	0.49162	-0.10965	0.04573	0.00222	-0.00055	-0.00356	-0.00087	-0.00419	0.99103	1.55705	1.35993	-13.71985	-0.04320	0.45272	-0.02521	-0.00196	0.00096	0.00003	5.48323	2.40276	-4.76228	-0.03747	0.92458	0.12132	-0.00167	-0.00070	-0.00053	0.08151	-0.36725	4.46442	-0.42574	-2.54090	-0.39536	0.15727	2.51944	0.46894	22.81043	-1.37424	7.67481	-0.00242	-0.00013	0.00336	0.00002
602			6.01000	6.19956	-7.37038	16.96966	0.49240	-0.11143	0.04583	-0.00020	-0.00115	-0.00392	-0.00152	-0.00449	0.99047	1.52982	1.35964	-13.72172	-0.04235	0.44788	-0.02570	-0.00203	-0.00112	0.00015	5.45475	2.40410	-4.76086	-0.04117	0.91868	0.12087	-0.00226	-0.00169	-0.00017	-0.28013	-0.59276	4.88893	-0.18973	-2.68074	-0.67608	0.21822	3.12799	0.34291	22.81397	-1.34907	7.68369	-0.00243	-0.00013	0.00336	0.00001
603			6.02000	6.20811	-7.37215	17.02172	0.49570	-0.11272	0.04755	-0.00330	-0.00164	-0.00436	-0.00214	-0.00418	0.99228	1.50193	1.36298	-13.72626	-0.04512	0.44504	-0.02758	-0.00211	-0.00427	0.00028	5.42015	2.40501	-4.76091	-0.03970	0.91540	0.12177	-0.00256	-0.00008	0.00013	-0.60806	-0.90154	5.22635	0.20911	-2.62784	-0.93844	0.12117	3.68513	0.26518	22.81336	-1.32291	7.69194	-0.00246	-0.00013	0.00333	-0.00001
604			6.03000	6.22095	-7.37555	17.07691	0.49966	-0.11452	0.04928	-0.00636	-0.00190	-0.00471	-0.00200	-0.00297	0.99440	1.47591	1.37092	-13.73298	-0.05099	0.44513	-0.02912	-0.00214	-0.00729	0.00038	5.38088	2.40409	-4.76211	-0.03228	0.91737	0.12259	-0.00228	0.00289	0.00047	-0.83049	-1.21774	5.40692	0.61923	-2.37274	-1.10119	-0.06853	4.04797	0.16512	22.80986	-1.29913	7.69901	-0.00250	-0.00012	0.00330	-0.00002
605			6.04000	6.23706	-7.37924	17.13354	0.50250	-0.11580	0.05101	-0.00835	-0.00180	-0.00496	-0.00140	-0.00149	0.99567	1.45352	1.38213	-13.74091	-0.05667	0.44726	-0.03053	-0.00196	-0.00850	0.00046	5.33948	2.40101	-4.76495	-0.02426	0.92190	0.12350	-0.00173	0.00524	0.00090	-0.84279	-1.46058	5.46255	0.81328	-1.96066	-1.15681	-0.23381	4.11108	-0.00679	22.80435	-1.27982	7.70477	-0.00252	-0.00012	0.00327	-0.00003
606			6.05000	6.25457	-7.38111	17.19046	0.50655	-0.11559	0.05238	-0.00921	-0.00125	-0.00510	-0.00067	-0.00055	0.99558	1.43591	1.39313	-13.74960	-0.06217	0.44984	-0.03160	-0.00154	-0.00703	0.00050	5.29953	2.39682	-4.76982	-0.01822	0.92632	0.12418	-0.00119	0.00555	0.00138	-0.62391	-1.63675	5.43737	0.68486	-1.38163	-1.12259	-0.28854	3.78844	-0.24947	22.79679	-1.26418	7.70871	-0.00253	-0.00013	0.00324	-0.00004
607			6.06000	6.27243	-7.37943	17.24682	0.51241	-0.11677	0.05227	-0.01036	-0.00054	-0.00504	-0.00040	-0.00034	0.99436	1.42470	1.40049	-13.75857	-0.06701	0.44764	-0.03141	-0.00076	-0.00372	0.00047	5.26521	2.39300	-4.77697	-0.01517	0.92369	0.12315	-0.00080	0.00409	0.00188	-0.33548	-1.85818	5.32902	0.36216	-0.57821	-0.96228	-0.25474	3.10312	-0.56243	22.78669	-1.24894	7.70993	-0.00253	-0.00013	0.00322	-0.00005
608			6.07000	6.29204	-7.37430	17.30184	0.51954	-0.11712	0.05162	-0.01348	0.00004	-0.00486	-0.00057	-0.00105	0.99316	1.42255	1.40308	-13.76664	-0.06992	0.44381	-0.03088	0.00043	-0.00035	0.00035	5.23965	2.39016	-4.78683	-0.01657	0.91806	0.12184	-0.00062	0.00208	0.00254	-0.19437	-2.23765	5.11973	0.06433	0.42968	-0.60607	-0.20404	2.24923	-0.97289	22.77426	-1.23159	7.70775	-0.00254	-0.00013	0.00322	-0.00006
609			6.08000	6.31602	-7.36723	17.35481	0.52722	-0.11701	0.05143	-0.01838	0.00042	-0.00467	-0.00063	-0.00268	0.99281	1.43146	1.40173	-13.77164	-0.06930	0.44087	-0.03091	0.00168	0.00237	0.00012	5.22330	2.38823	-4.80057	-0.02405	0.91401	0.12165	-0.00057	-0.00002	0.00356	-0.21322	-2.74586	4.85435	-0.14286	1.43561	-0.03355	-0.16467	1.50047	-1.53329	22.76080	-1.21289	7.70217	-0.00256	-0.00013	0.00324	-0.00006
610			6.09000	6.34532	-7.35876	17.40576	0.53200	-0.11688	0.05176	-0.02240	0.00091	-0.00457	-0.00059	-0.00394	0.99285	1.45026	1.39704	-13.77135	-0.06673	0.43934	-0.03141	0.00248	0.00511	-0.00020	5.21402	2.38713	-4.82021	-0.03039	0.91143	0.12210	-0.00046	-0.00207	0.00497	-0.14558	-3.18835	4.62695	-0.38321	2.12909	0.65989	-0.14037	1.07953	-2.24157	22.74798	-1.19571	7.69411	-0.00257	-0.00012	0.00326	-0.00005
611			6.10000	6.37713	-7.34719	17.45518	0.53707	-0.11666	0.05222	-0.02294	0.00179	-0.00449	0.00013	-0.00437	0.99329	1.47426	1.38823	-13.76480	-0.06705	0.44092	-0.03173	0.00274	0.00850	-0.00055	5.20785	2.38658	-4.84729	-0.02921	0.91452	0.12258	-0.00040	-0.00370	0.00652	0.23879	-3.34964	4.44885	-0.76653	2.30296	1.34076	-0.13551	1.05417	-2.97039	22.73756	-1.18264	7.68583	-0.00257	-0.00011	0.00329	-0.00004
612			6.11000	6.40665	-7.33034	17.50260	0.54276	-0.11661	0.05275	-0.02002	0.00287	-0.00432	0.00108	-0.00471	0.99315	1.49753	1.37443	-13.75201	-0.06839	0.44235	-0.03211	0.00245	0.01173	-0.00090	5.20098	2.38622	-4.88140	-0.02683	0.91819	0.12296	-0.00048	-0.00470	0.00773	0.83904	-3.18618	4.19830	-1.18700	1.98974	1.93997	-0.13686	1.34887	-3.50402	22.73085	-1.17524	7.67963	-0.00257	-0.00010	0.00332	-0.00002
613			6.12000	6.43099	-7.30870	17.54605	0.54937	-0.11793	0.05330	-0.01630	0.00363	-0.00388	0.00172	-0.00531	0.99314	1.51608	1.35701	-13.73331	-0.06955	0.44075	-0.03271	0.00186	0.01273	-0.00126	5.19035	2.38588	-4.91964	-0.02703	0.91811	0.12315	-0.00070	-0.00473	0.00815	1.28637	-2.84385	3.69900	-1.36215	1.41644	2.46776	-0.14118	1.81544	-3.65034	22.72845	-1.17325	7.67722	-0.00255	-0.00011	0.00334	-0.00000
614			6.13000	6.45078	-7.28593	17.58225	0.55489	-0.11884	0.05277	-0.01446	0.00369	-0.00304	0.00212	-0.00636	0.99402	1.52920	1.34018	-13.70877	-0.06792	0.43937	-0.03243	0.00126	0.01010	-0.00155	5.17461	2.38523	-4.95751	-0.03334	0.91841	0.12261	-0.00115	-0.00301	0.00755	1.32050	-2.51975	2.86715	-1.06385	0.84730	2.92055	-0.19298	2.28270	-3.33499	22.73020	-1.17434	7.67896	-0.00253	-0.00012	0.00334	0.00002
615			6.14000	6.46874	-7.26595	17.60825	0.56239	-0.11857	0.05263	-0.01491	0.00320	-0.00209	0.00218	-0.00712	0.99380	1.53866	1.32923	-13.67920	-0.07030	0.43707	-0.03253	0.00096	0.00426	-0.00171	5.15394	2.38326	-4.99036	-0.03551	0.91555	0.12194	-0.00144	0.00117	0.00607	1.03385	-2.30081	1.87150	-0.33662	0.44147	3.11950	-0.34793	2.58656	-2.59701	22.73559	-1.17572	7.68455	-0.00253	-0.00012	0.00332	0.00003
616			6.15000	6.48648	-7.25005	17.62425	0.56796	-0.11820	0.05271	-0.01539	0.00270	-0.00133	0.00181	-0.00726	0.99322	1.54626	1.32739	-13.64869	-0.07349	0.43420	-0.03285	0.00079	-0.00241	-0.00157	5.13038	2.37865	-5.01420	-0.03513	0.90989	0.12114	-0.00149	0.00772	0.00391	0.74887	-2.11799	1.07949	0.50106	0.20580	2.77551	-0.62206	2.60068	-1.54618	22.74389	-1.17547	7.69352	-0.00254	-0.00013	0.00329	0.00004
617			6.16000	6.50306	-7.23666	17.63420	0.57472	-0.11669	0.05315	-0.01390	0.00251	-0.00100	0.00134	-0.00696	0.99313	1.55225	1.33410	-13.62421	-0.07981	0.43255	-0.03336	0.00057	-0.00723	-0.00107	5.10693	2.37027	-5.02637	-0.03047	0.90478	0.12055	-0.00120	0.01515	0.00148	0.71297	-1.87850	0.74506	1.07475	0.04544	1.81555	-0.94852	2.34276	-0.36835	22.75375	-1.17229	7.70495	-0.00255	-0.00012	0.00325	0.00004
618			6.17000	6.51655	-7.22315	17.64297	0.58033	-0.11445	0.05418	-0.01043	0.00265	-0.00102	0.00091	-0.00641	0.99374	1.55537	1.34555	-13.61149	-0.08627	0.43264	-0.03434	0.00008	-0.00856	-0.00035	5.08570	2.35829	-5.02656	-0.02501	0.90226	0.12077	-0.00086	0.02029	-0.00080	0.93227	-1.58412	0.78335	1.15340	-0.16385	0.52796	-1.14499	1.96005	0.72175	22.76381	-1.16641	7.71738	-0.00257	-0.00011	0.00322	0.00004
619			6.18000	6.52599	-7.20781	17.65281	0.58488	-0.11445	0.05507	-0.00650	0.00302	-0.00111	0.00068	-0.00606	0.99440	1.55365	1.35644	-13.61179	-0.09079	0.43132	-0.03521	-0.00079	-0.00608	0.00035	5.06718	2.34528	-5.01648	-0.02244	0.90013	0.12116	-0.00068	0.01958	-0.00279	1.24857	-1.29573	0.88431	0.71270	-0.51588	-0.66838	-0.99134	1.63372	1.62001	22.77367	-1.16091	7.72896	-0.00258	-0.00010	0.00321	0.00004
620			6.19000	6.53174	-7.19051	17.66264	0.58986	-0.11260	0.05576	-0.00367	0.00326	-0.00100	0.00091	-0.00636	0.99342	1.54516	1.36201	-13.62237	-0.09456	0.43172	-0.03591	-0.00187	-0.00128	0.00082	5.04998	2.33579	-4.99807	-0.02257	0.90103	0.12182	-0.00064	0.01257	-0.00447	1.47732	-1.06784	0.77457	-0.03245	-0.96668	-1.44976	-0.45076	1.45065	2.32408	22.78318	-1.15997	7.73732	-0.00256	-0.00010	0.00321	0.00004
621			6.20000	6.53522	-7.17256	17.66955	0.59483	-0.11004	0.05651	-0.00321	0.00313	-0.00059	0.00136	-0.00687	0.99257	1.53032	1.36055	-13.63792	-0.09776	0.43354	-0.03668	-0.00268	0.00293	0.00094	5.03281	2.33305	-4.97319	-0.02362	0.90377	0.12282	-0.00066	0.00316	-0.00569	1.44442	-0.94827	0.36022	-0.64812	-1.30849	-1.62074	0.21405	1.35374	2.78961	22.79154	-1.16476	7.73986	-0.00251	-0.00011	0.00322	0.00003
622			6.21000	6.53896	-7.15672	17.67084	0.59748	-0.10861	0.05693	-0.00544	0.00254	0.00001	0.00153	-0.00765	0.99218	1.51300	1.35505	-13.65179	-0.09712	0.43377	-0.03733	-0.00274	0.00406	0.00070	5.01575	2.33645	-4.94477	-0.02976	0.90361	0.12364	-0.00081	-0.00396	-0.00621	1.05925	-0.94880	-0.22862	-0.78582	-1.38559	-1.22814	0.68908	1.26967	2.94639	22.79706	-1.17186	7.73500	-0.00246	-0.00012	0.00324	0.00002
623			6.22000	6.54526	-7.14591	17.66630	0.60215	-0.10617	0.05694	-0.00861	0.00153	0.00045	0.00134	-0.00861	0.99075	1.49745	1.35040	-13.65956	-0.09809	0.43205	-0.03768	-0.00245	0.00226	0.00035	4.99942	2.34309	-4.91621	-0.03518	0.89858	0.12362	-0.00092	-0.00729	-0.00600	0.44282	-0.97337	-0.64358	-0.50501	-1.30069	-0.68555	0.88656	1.21793	2.81388	22.79829	-1.17689	7.72252	-0.00242	-0.00013	0.00326	-0.00000
624			6.23000	6.55397	-7.14135	17.65988	0.60779	-0.10215	0.05800	-0.00962	0.00043	0.00042	0.00098	-0.00943	0.98973	1.48414	1.34934	-13.66255	-0.10034	0.43125	-0.03898	-0.00241	-0.00043	0.00021	4.98355	2.35056	-4.89015	-0.03864	0.89306	0.12435	-0.00103	-0.00791	-0.00532	-0.13202	-0.85665	-0.54921	-0.13501	-1.32040	-0.48306	0.88871	1.28165	2.48767	22.79477	-1.17843	7.70351	-0.00241	-0.00012	0.00328	-0.00002
625			6.24000	6.56230	-7.14210	17.65744	0.61111	-0.09894	0.05951	-0.00701	-0.00050	-0.00005	0.00077	-0.00986	0.99020	1.46977	1.35171	-13.66576	-0.10085	0.43198	-0.04059	-0.00294	-0.00253	0.00035	4.96679	2.35746	-4.86819	-0.04213	0.89068	0.12558	-0.00125	-0.00703	-0.00439	-0.50498	-0.51337	-0.00023	0.09451	-1.62085	-0.71131	0.78364	1.49160	2.06757	22.78803	-1.17884	7.68026	-0.00240	-0.00012	0.00330	-0.00003
626			6.25000	6.56731	-7.14702	17.66150	0.61337	-0.09763	0.06068	-0.00227	-0.00132	-0.00049	0.00093	-0.00972	0.99043	1.45050	1.35629	-13.67215	-0.10242	0.43263	-0.04162	-0.00403	-0.00393	0.00051	4.94793	2.36305	-4.85096	-0.04202	0.89035	0.12621	-0.00147	-0.00513	-0.00337	-0.76696	0.00152	0.51939	0.19322	-2.18837	-1.00384	0.61451	1.84511	1.64258	22.78012	-1.18034	7.65671	-0.00238	-0.00011	0.00331	-0.00003
627			6.26000	6.56791	-7.15643	17.66847	0.61249	-0.09641	0.06157	0.00179	-0.00212	-0.00029	0.00116	-0.00906	0.98942	1.42440	1.36247	-13.67950	-0.10403	0.43373	-0.04220	-0.00529	-0.00487	0.00038	4.92541	2.36668	-4.83824	-0.03935	0.89152	0.12627	-0.00168	-0.00305	-0.00259	-1.09237	0.55169	0.43028	0.23753	-2.87622	-0.90944	0.45507	2.31738	1.34796	22.77195	-1.18213	7.63793	-0.00236	-0.00011	0.00332	-0.00003
628			6.27000	6.56498	-7.17141	17.66974	0.60880	-0.09357	0.06303	0.00275	-0.00281	0.00106	0.00133	-0.00782	0.98787	1.39204	1.36942	-13.68213	-0.10641	0.43714	-0.04314	-0.00638	-0.00483	-0.00021	4.89809	2.36897	-4.82787	-0.03280	0.89637	0.12664	-0.00168	-0.00289	-0.00270	-1.57139	0.99173	-0.72100	0.19233	-3.49480	-0.19293	0.47231	2.80965	1.43673	22.76327	-1.18109	7.62949	-0.00236	-0.00011	0.00331	-0.00004
629			6.28000	6.56080	-7.19288	17.65306	0.60339	-0.08911	0.06471	-0.00036	-0.00326	0.00390	0.00140	-0.00641	0.98615	1.35580	1.37499	-13.67371	-0.10853	0.44250	-0.04425	-0.00704	-0.00268	-0.00125	4.86556	2.37244	-4.81424	-0.02574	0.90426	0.12724	-0.00155	-0.00679	-0.00441	-2.18286	1.24104	-3.16697	-0.06725	-3.91142	1.12626	0.83826	3.22936	2.20508	22.75440	-1.17602	7.63452	-0.00237	-0.00011	0.00328	-0.00003
630			6.29000	6.55759	-7.22092	17.60534	0.59815	-0.08427	0.06616	-0.00639	-0.00332	0.00810	0.00101	-0.00537	0.98476	1.31848	1.37558	-13.64949	-0.10929	0.44646	-0.04533	-0.00704	0.00200	-0.00258	4.82760	2.38092	-4.78897	-0.02274	0.90872	0.12760	-0.00152	-0.01444	-0.00802	-2.77381	1.32290	-6.72593	-0.58653	-4.02512	2.79223	1.54117	3.45535	3.76755	22.74689	-1.16867	7.65115	-0.00236	-0.00010	0.00323	-0.00003
631			6.30000	6.55601	-7.25379	17.51778	0.59387	-0.07942	0.06818	-0.01336	-0.00294	0.01320	0.00015	-0.00495	0.98247	1.28359	1.36832	-13.60850	-0.10876	0.44742	-0.04731	-0.00607	0.00779	-0.00399	4.78590	2.39665	-4.74397	-0.02501	0.90635	0.12852	-0.00169	-0.02183	-0.01319	-3.15051	1.28742	-10.84349	-1.18195	-3.66061	4.44655	2.30519	3.27243	5.96184	22.74175	-1.16220	7.67369	-0.00234	-0.00010	0.00318	-0.00002
632			6.31000	6.55591	-7.28838	17.38808	0.58630	-0.07643	0.06958	-0.02041	-0.00222	0.01835	-0.00095	-0.00470	0.97985	1.25678	1.35344	-13.55332	-0.10381	0.44610	-0.04892	-0.00371	0.01250	-0.00514	4.74516	2.41824	-4.67395	-0.03347	0.90058	0.12921	-0.00198	-0.02461	-0.01926	-3.23724	1.10559	-14.94231	-1.57625	-2.61127	5.80587	2.81091	2.52179	8.51574	22.73835	-1.16021	7.69517	-0.00232	-0.00010	0.00312	-0.00001
633			6.32000	6.55797	-7.32138	17.21900	0.58007	-0.07303	0.07114	-0.02771	-0.00122	0.02316	-0.00208	-0.00382	0.97931	1.24552	1.33356	-13.48878	-0.10163	0.44675	-0.05048	-0.00036	0.01525	-0.00589	4.71121	2.44200	-4.57624	-0.03679	0.89826	0.13025	-0.00151	-0.02229	-0.02567	-3.07121	0.72848	-18.60953	-1.65587	-0.85115	6.71604	2.97792	1.24583	11.16183	22.73577	-1.16614	7.70966	-0.00229	-0.00011	0.00306	-0.00001
634			6.33000	6.56331	-7.35004	17.01666	0.57650	-0.06814	0.07272	-0.03488	-0.00011	0.02720	-0.00324	-0.00282	0.98064	1.25581	1.31142	-13.42044	-0.10180	0.44959	-0.05183	0.00370	0.01648	-0.00619	4.68866	2.46516	-4.45105	-0.03705	0.89897	0.13161	-0.00062	-0.01724	-0.03168	-2.70292	0.19177	-21.53888	-1.50805	1.38541	7.17243	2.91768	-0.36398	13.55340	22.73381	-1.18123	7.71424	-0.00227	-0.00011	0.00300	-0.00001
635			6.34000	6.57241	-7.37229	16.78990	0.57123	-0.06478	0.07252	-0.04108	0.00088	0.02946	-0.00414	-0.00208	0.98273	1.29026	1.28857	-13.35274	-0.09820	0.45285	-0.05133	0.00771	0.01675	-0.00601	4.68037	2.48648	-4.30287	-0.04130	0.90210	0.13191	0.00044	-0.01182	-0.03598	-2.23591	-0.42290	-23.54031	-1.24900	3.77827	7.33811	2.73804	-2.08256	15.27744	22.73270	-1.20365	7.70957	-0.00224	-0.00011	0.00296	-0.00000
636			6.35000	6.58566	-7.38791	16.54856	0.56411	-0.06214	0.07160	-0.04627	0.00156	0.03026	-0.00486	-0.00181	0.98342	1.34875	1.26604	-13.28728	-0.09117	0.45532	-0.05008	0.01088	0.01598	-0.00575	4.68746	2.50568	-4.14043	-0.04880	0.90491	0.13191	0.00188	-0.00695	-0.03791	-1.87424	-1.03900	-24.61701	-0.89017	6.07963	7.49995	2.46483	-3.73988	16.00707	22.73226	-1.22949	7.69886	-0.00223	-0.00011	0.00293	0.00000
637			6.36000	6.60359	-7.39920	16.30141	0.55627	-0.05860	0.07028	-0.05046	0.00181	0.02996	-0.00586	-0.00139	0.98317	1.42985	1.24526	-13.22218	-0.08458	0.45726	-0.04825	0.01321	0.01393	-0.00572	4.71029	2.52222	-3.97502	-0.05244	0.90575	0.13125	0.00343	-0.00239	-0.03690	-1.75266	-1.58059	-24.92248	-0.40065	8.10207	7.97250	2.06244	-5.21824	15.55978	22.73247	-1.25463	7.68675	-0.00224	-0.00011	0.00293	0.00000
638			6.37000	6.62607	-7.40901	16.05514	0.55113	-0.05683	0.06827	-0.05340	0.00180	0.02873	-0.00735	-0.00060	0.98551	1.53072	1.22773	-13.15224	-0.08039	0.45687	-0.04554	0.01497	0.01101	-0.00606	4.74819	2.53519	-3.81925	-0.04968	0.90351	0.12927	0.00437	0.00135	-0.03276	-1.80616	-1.97907	-24.66592	0.15600	9.64149	8.99075	1.56495	-6.34889	13.90706	22.73345	-1.27655	7.67714	-0.00227	-0.00012	0.00294	0.00001
639			6.38000	6.65177	-7.41884	15.81410	0.55255	-0.05642	0.06744	-0.05493	0.00171	0.02763	-0.00915	0.00010	0.99069	1.64643	1.21356	-13.07045	-0.08050	0.45447	-0.04387	0.01650	0.00850	-0.00695	4.79822	2.54458	-3.68523	-0.04028	0.89883	0.12774	0.00412	0.00292	-0.02654	-1.88576	-2.19429	-24.04366	0.60391	10.48150	10.54671	1.09322	-6.92500	11.26725	22.73526	-1.29426	7.67232	-0.00231	-0.00012	0.00297	0.00001
640			6.39000	6.67874	-7.42896	15.58084	0.55591	-0.05472	0.06735	-0.05406	0.00155	0.02653	-0.01015	-0.00035	0.99565	1.76947	1.20102	-12.97142	-0.07760	0.45527	-0.04292	0.01619	0.00794	-0.00806	4.85492	2.55140	-3.58147	-0.03635	0.89962	0.12741	0.00384	0.00118	-0.01946	-1.88682	-2.19045	-23.12292	0.73151	10.45649	12.24565	0.79150	-6.82765	8.12341	22.73738	-1.30701	7.67238	-0.00235	-0.00013	0.00299	0.00001
641			6.40000	6.70425	-7.43911	15.35819	0.56300	-0.05190	0.06678	-0.05049	0.00138	0.02479	-0.01008	-0.00251	0.99957	1.89003	1.18687	-12.85580	-0.07158	0.45873	-0.04160	0.01396	0.01003	-0.00878	4.91156	2.55788	-3.51057	-0.04263	0.90543	0.12732	0.00415	-0.00425	-0.01238	-1.74365	-1.96489	-21.77645	0.41798	9.53540	13.47245	0.74724	-6.07408	4.98161	22.73900	-1.31471	7.67570	-0.00239	-0.00013	0.00300	0.00000
642			6.41000	6.72587	-7.44827	15.15117	0.57448	-0.04800	0.06622	-0.04510	0.00124	0.02237	-0.00928	-0.00552	1.00218	1.99790	1.16796	-12.73050	-0.06694	0.46362	-0.04036	0.01115	0.01390	-0.00884	4.96163	2.56629	-3.47082	-0.05288	0.91397	0.12753	0.00419	-0.01268	-0.00594	-1.44927	-1.65359	-19.80474	-0.22138	7.91740	13.74075	0.94260	-4.78223	2.13785	22.73991	-1.31879	7.68006	-0.00242	-0.00014	0.00301	0.00000
643			6.42000	6.74349	-7.45511	14.96697	0.58389	-0.04211	0.06516	-0.03971	0.00106	0.01905	-0.00849	-0.00842	1.00308	2.08603	1.14376	-12.60614	-0.06212	0.46953	-0.03872	0.00807	0.01737	-0.00807	4.99997	2.57832	-3.45873	-0.06508	0.92254	0.12724	0.00347	-0.02258	-0.00035	-1.09744	-1.49231	-17.16172	-0.87849	5.96367	12.89490	1.28668	-3.09735	-0.29276	22.74088	-1.32065	7.68402	-0.00244	-0.00014	0.00301	0.00001
644			6.43000	6.75983	-7.45886	14.81216	0.59186	-0.03776	0.06382	-0.03636	0.00092	0.01525	-0.00806	-0.01042	1.00449	2.15155	1.11688	-12.49325	-0.05927	0.47370	-0.03690	0.00543	0.01858	-0.00672	5.02273	2.59450	-3.47013	-0.07339	0.92893	0.12622	0.00169	-0.03204	0.00418	-0.80674	-1.60226	-14.08970	-1.29707	4.00457	11.12564	1.66387	-1.19836	-2.24850	22.74253	-1.32110	7.68696	-0.00246	-0.00014	0.00301	0.00001
645			6.44000	6.77788	-7.45970	14.68945	0.59645	-0.03475	0.06257	-0.03495	0.00077	0.01154	-0.00797	-0.01123	1.00585	2.19499	1.09100	-12.39920	-0.05769	0.47659	-0.03525	0.00323	0.01729	-0.00514	5.02827	2.61438	-3.50007	-0.07723	0.93331	0.12477	-0.00055	-0.03937	0.00746	-0.64570	-1.89850	-10.97604	-1.42015	2.25504	8.78747	1.97358	0.65024	-3.66191	22.74462	-1.32139	7.68857	-0.00249	-0.00013	0.00302	0.00001
646			6.45000	6.79911	-7.45873	14.59753	0.60138	-0.03352	0.06228	-0.03456	0.00061	0.00826	-0.00833	-0.01125	1.00710	2.21889	1.06893	-12.32797	-0.05904	0.47613	-0.03475	0.00155	0.01437	-0.00355	5.01788	2.63666	-3.54264	-0.07728	0.93213	0.12363	-0.00248	-0.04272	0.00934	-0.61512	-2.23301	-8.02122	-1.34048	0.87149	6.08255	2.11783	2.15140	-4.46206	22.74727	-1.32462	7.68854	-0.00252	-0.00012	0.00303	0.00002
647			6.46000	6.82365	-7.45707	14.53473	0.60777	-0.03258	0.06325	-0.03433	0.00042	0.00535	-0.00879	-0.01097	1.00801	2.22729	1.05191	-12.28349	-0.06295	0.47463	-0.03560	0.00028	0.01088	-0.00190	4.99570	2.65913	-3.59103	-0.07548	0.92900	0.12352	-0.00361	-0.04114	0.00987	-0.66688	-2.51973	-5.26837	-1.16105	-0.03661	3.13163	2.02913	3.07496	-4.61688	22.75139	-1.33520	7.68590	-0.00255	-0.00011	0.00305	0.00002
648			6.47000	6.85100	-7.45543	14.49862	0.61097	-0.02921	0.06436	-0.03374	0.00023	0.00288	-0.00885	-0.01034	1.00828	2.22501	1.04030	-12.26781	-0.06618	0.47751	-0.03642	-0.00059	0.00709	-0.00024	4.96753	2.67925	-3.63835	-0.07283	0.93209	0.12394	-0.00385	-0.03490	0.00912	-0.75888	-2.71547	-2.97497	-0.88193	-0.47355	0.35819	1.69331	3.34132	-4.18399	22.75821	-1.35628	7.68027	-0.00258	-0.00010	0.00307	0.00004
649			6.48000	6.88013	-7.45441	14.48224	0.61593	-0.02707	0.06554	-0.03281	0.00010	0.00128	-0.00876	-0.00920	1.00903	2.21723	1.03460	-12.27650	-0.07308	0.48015	-0.03721	-0.00102	0.00257	0.00104	4.93924	2.69457	-3.67882	-0.06412	0.93601	0.12428	-0.00308	-0.02448	0.00739	-0.82843	-2.76707	-1.50466	-0.44928	-0.54788	-1.67551	1.14229	3.01133	-3.32397	22.76854	-1.38793	7.67316	-0.00260	-0.00010	0.00309	0.00005
650			6.49000	6.90907	-7.45386	14.47572	0.62200	-0.02399	0.06597	-0.03070	0.00007	0.00055	-0.00862	-0.00796	1.00947	2.20840	1.03542	-12.30011	-0.08204	0.48339	-0.03722	-0.00101	-0.00240	0.00179	4.91578	2.70323	-3.70886	-0.05269	0.94002	0.12389	-0.00184	-0.01137	0.00509	-0.74360	-2.64502	-0.84404	0.09896	-0.35644	-2.83955	0.45060	2.19114	-2.24519	22.78216	-1.42642	7.66745	-0.00259	-0.00011	0.00312	0.00007
651			6.50000	6.93539	-7.45202	14.47221	0.62955	-0.02085	0.06613	-0.02712	0.00014	0.00025	-0.00830	-0.00762	1.00978	2.20207	1.04241	-12.33145	-0.08907	0.48641	-0.03714	-0.00046	-0.00717	0.00222	4.90140	2.70434	-3.72698	-0.04726	0.94347	0.12382	-0.00072	0.00327	0.00276	-0.40806	-2.40899	-0.56839	0.66684	0.09106	-3.47803	-0.33271	0.99107	-1.15893	22.79765	-1.46470	7.66619	-0.00256	-0.00012	0.00315	0.00007
652			6.51000	6.95773	-7.44657	14.47039	0.63680	-0.01843	0.06618	-0.02258	0.00024	-0.00002	-0.00790	-0.00845	1.00859	2.20131	1.05492	-12.36799	-0.09228	0.48754	-0.03721	0.00063	-0.01202	0.00252	4.89942	2.69710	-3.73397	-0.04962	0.94410	0.12427	0.00045	0.01979	0.00083	0.08514	-2.13985	-0.32592	1.27829	0.77315	-3.86667	-1.25594	-0.45800	-0.26361	22.81300	-1.49699	7.67039	-0.00254	-0.00012	0.00319	0.00006
653			6.52000	6.97583	-7.43705	14.47072	0.64128	-0.01592	0.06578	-0.01786	0.00029	-0.00023	-0.00764	-0.00964	1.00564	2.20847	1.07362	-12.40787	-0.09296	0.48745	-0.03692	0.00200	-0.01852	0.00256	4.91202	2.67975	-3.73254	-0.05417	0.94179	0.12449	0.00189	0.03950	-0.00024	0.49973	-1.84025	-0.12306	2.11553	1.54436	-3.88957	-2.42787	-1.95752	0.25536	22.82601	-1.52078	7.67872	-0.00251	-0.00013	0.00323	0.00005
654			6.53000	6.98984	-7.42559	14.47193	0.64541	-0.01591	0.06509	-0.01391	0.00030	-0.00026	-0.00754	-0.01071	1.00246	2.22446	1.10149	-12.44559	-0.09382	0.48414	-0.03640	0.00337	-0.02804	0.00217	4.93915	2.64941	-3.72763	-0.05756	0.93477	0.12425	0.00333	0.06290	0.00003	0.65512	-1.51671	-0.06082	3.35244	2.18280	-3.30425	-3.92081	-3.22542	0.21273	22.83496	-1.53444	7.68877	-0.00249	-0.00014	0.00327	0.00003
655			6.54000	7.00077	-7.41514	14.47262	0.65131	-0.01662	0.06500	-0.01132	0.00026	-0.00019	-0.00777	-0.01168	1.00023	2.24833	1.14259	-12.47361	-0.09636	0.47906	-0.03649	0.00451	-0.04025	0.00142	4.97793	2.60291	-3.72618	-0.05921	0.92405	0.12430	0.00432	0.08803	0.00187	0.55469	-1.23014	-0.06471	4.94966	2.51032	-2.12360	-5.64401	-3.98710	-0.48546	22.83923	-1.53639	7.69852	-0.00249	-0.00013	0.00331	0.00001
656			6.55000	7.00992	-7.40738	14.47315	0.65652	-0.01697	0.06460	-0.00910	0.00019	-0.00019	-0.00779	-0.01259	0.99861	2.27734	1.19942	-12.48623	-0.09807	0.47568	-0.03612	0.00495	-0.05293	0.00040	5.02304	2.53916	-3.73537	-0.06145	0.91600	0.12405	0.00476	0.11072	0.00492	0.37103	-0.96263	-0.00956	6.58975	2.36695	-0.61310	-7.28873	-4.09659	-1.70074	22.83974	-1.52803	7.70710	-0.00252	-0.00011	0.00334	-0.00000
657			6.56000	7.01688	-7.40209	14.47444	0.65846	-0.01800	0.06392	-0.00546	0.00014	-0.00022	-0.00770	-0.01275	0.99666	2.30601	1.27049	-12.48125	-0.09946	0.47297	-0.03533	0.00423	-0.06197	-0.00064	5.06810	2.46096	-3.75937	-0.06100	0.90978	0.12317	0.00430	0.12390	0.00823	0.27964	-0.60631	0.08089	7.74310	1.60256	0.92308	-8.35041	-3.55455	-3.08038	22.83834	-1.51477	7.71441	-0.00254	-0.00009	0.00337	-0.00001
658			6.57000	7.01979	-7.39829	14.47600	0.65882	-0.01860	0.06389	-0.00189	0.00014	-0.00009	-0.00740	-0.01189	0.99527	2.32673	1.34860	-12.45949	-0.10318	0.47262	-0.03492	0.00234	-0.06376	-0.00157	5.10654	2.37696	-3.79789	-0.05506	0.90747	0.12256	0.00294	0.12124	0.01093	0.37725	-0.29867	0.00408	7.92064	0.26157	2.29894	-8.34598	-2.47101	-4.28076	22.83733	-1.50244	7.72121	-0.00252	-0.00009	0.00340	-0.00000
659			6.58000	7.01810	-7.39573	14.47586	0.65807	-0.02118	0.06402	0.00191	0.00004	-0.00007	-0.00642	-0.01056	0.99412	2.33342	1.42285	-12.42343	-0.10689	0.47381	-0.03451	-0.00012	-0.05798	-0.00222	5.13299	2.29938	-3.84766	-0.04838	0.90919	0.12212	0.00147	0.10237	0.01275	0.17130	0.11129	0.06794	7.12231	-1.16279	3.26449	-7.23353	-1.10667	-5.18585	22.83816	-1.49229	7.72920	-0.00248	-0.00009	0.00343	0.00001
660			6.59000	7.01273	-7.39571	14.47113	0.65807	-0.02156	0.06528	0.00644	-0.00003	0.00094	-0.00546	-0.00927	0.99206	2.32456	1.48434	-12.37448	-0.11238	0.47653	-0.03524	-0.00328	-0.04607	-0.00324	5.14578	2.23775	-3.90559	-0.04034	0.91089	0.12262	0.00035	0.07344	0.01395	0.02495	0.68194	-0.73726	5.56849	-2.81644	4.71408	-5.45788	0.14670	-5.85683	22.84044	-1.48120	7.74008	-0.00245	-0.00010	0.00344	0.00001
661			6.60000	7.00478	-7.39947	14.45947	0.65944	-0.02224	0.06649	0.00746	-0.00013	0.00174	-0.00513	-0.00836	0.99075	2.30282	1.52927	-12.31374	-0.11762	0.47662	-0.03631	-0.00557	-0.03270	-0.00398	5.14783	2.19567	-3.96936	-0.03507	0.90765	0.12292	-0.00020	0.04280	0.01456	-0.23249	0.94054	-1.35807	3.91222	-3.82171	5.68274	-3.57285	0.96018	-6.30655	22.84179	-1.46619	7.75418	-0.00244	-0.00011	0.00343	-0.00000
662			6.61000	6.99600	-7.40593	14.44189	0.66159	-0.02137	0.06783	0.00594	-0.00015	0.00223	-0.00542	-0.00779	0.99124	2.27377	1.55787	-12.24584	-0.12170	0.47695	-0.03767	-0.00653	-0.02028	-0.00432	5.14438	2.17176	-4.03603	-0.03292	0.90403	0.12343	-0.00035	0.01728	0.01442	-0.37119	0.89346	-1.73913	2.40330	-4.07735	6.01811	-1.96340	1.21536	-6.40480	22.83966	-1.44777	7.77023	-0.00245	-0.00011	0.00340	-0.00002
663			6.62000	6.98978	-7.41200	14.42282	0.66512	-0.01857	0.06950	0.00092	-0.00009	0.00225	-0.00588	-0.00756	0.99100	2.24501	1.57274	-12.18033	-0.12674	0.47782	-0.03936	-0.00589	-0.01062	-0.00407	5.14061	2.16185	-4.10078	-0.02964	0.90158	0.12431	-0.00022	0.00016	0.01325	-0.39458	0.44523	-1.77844	1.25993	-3.48287	5.48985	-0.81759	0.96345	-5.98899	22.83300	-1.42792	7.78669	-0.00246	-0.00012	0.00338	-0.00004
664			6.63000	6.98972	-7.41611	14.40552	0.66767	-0.01628	0.07011	-0.00681	-0.00005	0.00211	-0.00658	-0.00784	0.98950	2.22384	1.57866	-12.12630	-0.12960	0.47665	-0.04016	-0.00379	-0.00525	-0.00323	5.14045	2.16061	-4.15772	-0.02783	0.89752	0.12430	0.00002	-0.00777	0.01083	-0.48563	-0.23273	-1.74644	0.66234	-2.28763	4.32650	-0.18180	0.38508	-5.00095	22.82246	-1.40682	7.80226	-0.00246	-0.00012	0.00336	-0.00005
665			6.64000	6.99707	-7.41971	14.38877	0.67008	-0.01668	0.07007	-0.01430	-0.00007	0.00224	-0.00736	-0.00858	0.98859	2.21400	1.58177	-12.08784	-0.12970	0.47307	-0.04043	-0.00132	-0.00463	-0.00214	5.14537	2.16278	-4.20123	-0.02850	0.89218	0.12394	0.00028	-0.00764	0.00749	-0.74196	-0.80103	-1.92992	0.63429	-1.00744	2.91149	0.00415	-0.25853	-3.53261	22.81027	-1.38318	7.81590	-0.00248	-0.00012	0.00334	-0.00005
666			6.65000	7.00950	-7.42515	14.36934	0.67445	-0.01512	0.06952	-0.01794	-0.00011	0.00261	-0.00810	-0.00959	0.98850	2.21385	1.58752	-12.06510	-0.13047	0.47168	-0.04008	0.00025	-0.00721	-0.00101	5.15428	2.16417	-4.22763	-0.02859	0.88919	0.12337	0.00045	-0.00228	0.00373	-1.02205	-0.98542	-2.25991	0.94610	-0.15474	1.40106	-0.11173	-0.74616	-1.80666	22.79968	-1.35880	7.82647	-0.00251	-0.00011	0.00333	-0.00004
667			6.66000	7.02210	-7.43292	14.34663	0.67770	-0.01353	0.06842	-0.01563	-0.00013	0.00274	-0.00885	-0.01065	0.98862	2.21701	1.59815	-12.05816	-0.12972	0.47056	-0.03924	0.00022	-0.01004	0.00019	5.16470	2.16259	-4.23602	-0.03074	0.88562	0.12249	0.00052	0.00461	0.00009	-1.10515	-0.73065	-2.35770	1.21242	0.01548	-0.32822	-0.32542	-0.96248	-0.08495	22.79319	-1.33877	7.83289	-0.00251	-0.00010	0.00333	-0.00002
668			6.67000	7.03015	-7.44153	14.32470	0.68024	-0.01433	0.06809	-0.00859	-0.00014	0.00216	-0.00895	-0.01132	0.98875	2.21568	1.61216	-12.06960	-0.12914	0.46966	-0.03913	-0.00125	-0.01062	0.00158	5.17377	2.15815	-4.22795	-0.03294	0.88396	0.12266	0.00045	0.00979	-0.00294	-0.91067	-0.23332	-1.80516	1.12714	-0.38254	-2.43797	-0.46089	-0.89762	1.37628	22.79125	-1.32708	7.83495	-0.00247	-0.00009	0.00335	-0.00000
669			6.68000	7.03205	-7.44870	14.31172	0.68298	-0.01479	0.06837	-0.00010	-0.00013	0.00067	-0.00843	-0.01138	0.98852	2.20461	1.62582	-12.10351	-0.13158	0.47110	-0.03942	-0.00356	-0.00831	0.00313	5.17937	2.15243	-4.20747	-0.03125	0.88646	0.12359	0.00022	0.01154	-0.00489	-0.51722	0.22354	-0.48839	0.64496	-1.05858	-4.75006	-0.43910	-0.59249	2.30449	22.79237	-1.32344	7.83379	-0.00241	-0.00009	0.00335	0.00001
670			6.69000	7.02903	-7.45272	14.31477	0.68632	-0.01601	0.06811	0.00741	-0.00009	-0.00134	-0.00765	-0.01112	0.98776	2.18215	1.63586	-12.15975	-0.13644	0.47219	-0.03913	-0.00620	-0.00409	0.00434	5.18008	2.14739	-4.18143	-0.02686	0.88976	0.12397	-0.00005	0.00931	-0.00520	-0.04084	0.50689	1.23115	-0.05333	-1.82960	-6.64560	-0.26238	-0.09284	2.46402	22.79379	-1.32383	7.83131	-0.00235	-0.00010	0.00335	0.00000
671			6.70000	7.02273	-7.45268	14.33518	0.68848	-0.01640	0.06781	0.01329	-0.00002	-0.00323	-0.00705	-0.01062	0.98801	2.14889	1.64059	-12.23034	-0.14124	0.47432	-0.03883	-0.00881	0.00079	0.00485	5.17527	2.14483	-4.15848	-0.02224	0.89451	0.12439	-0.00026	0.00382	-0.00371	0.48605	0.64088	2.83628	-0.77352	-2.63591	-7.51480	0.00793	0.53008	1.77941	22.79369	-1.32289	7.82938	-0.00232	-0.00011	0.00334	-0.00000
672			6.71000	7.01403	-7.44759	14.36965	0.68818	-0.01860	0.06656	0.01816	0.00011	-0.00461	-0.00689	-0.01015	0.98933	2.10655	1.63931	-12.30292	-0.14276	0.47406	-0.03790	-0.01091	0.00587	0.00447	5.16517	2.14560	-4.14690	-0.02209	0.89621	0.12385	-0.00046	-0.00362	-0.00069	1.11122	0.70843	4.05125	-1.44383	-3.42349	-7.17553	0.29948	1.15825	0.38330	22.79226	-1.31802	7.82938	-0.00232	-0.00011	0.00333	-0.00001
673			6.72000	7.00267	-7.43616	14.41376	0.69041	-0.02464	0.06470	0.02250	0.00038	-0.00537	-0.00714	-0.00941	0.99257	2.05747	1.63138	-12.36593	-0.14610	0.46914	-0.03658	-0.01252	0.01068	0.00339	5.15119	2.15000	-4.15257	-0.02030	0.89253	0.12213	-0.00054	-0.01170	0.00320	1.79154	0.76487	4.80106	-2.02032	-4.07840	-5.76940	0.57037	1.64942	-1.45460	22.79100	-1.31219	7.83103	-0.00234	-0.00011	0.00332	-0.00000
674			6.73000	6.98872	-7.41855	14.46262	0.69466	-0.03059	0.06355	0.02457	0.00071	-0.00556	-0.00721	-0.00833	0.99646	2.00527	1.61707	-12.41000	-0.15222	0.46491	-0.03586	-0.01335	0.01395	0.00190	5.13573	2.15787	-4.17819	-0.01526	0.89001	0.12081	-0.00044	-0.01903	0.00731	2.28391	0.74330	5.02229	-2.33754	-4.43639	-3.50512	0.76962	1.92783	-3.44933	22.79127	-1.31064	7.83304	-0.00237	-0.00011	0.00332	0.00000
675			6.74000	6.97468	-7.39765	14.51087	0.69723	-0.03717	0.06241	0.02189	0.00097	-0.00516	-0.00655	-0.00705	0.99898	1.95520	1.59917	-12.42783	-0.15752	0.46232	-0.03506	-0.01276	0.01410	0.00012	5.12105	2.16820	-4.22386	-0.01049	0.89047	0.11956	-0.00029	-0.02432	0.01121	2.35202	0.52076	4.70283	-2.19406	-4.40369	-0.63776	0.83881	2.03031	-5.38375	22.79331	-1.31660	7.83312	-0.00240	-0.00011	0.00333	0.00001
676			6.75000	6.96449	-7.37737	14.55382	0.70000	-0.04268	0.06238	0.01494	0.00101	-0.00443	-0.00471	-0.00628	0.99962	1.91233	1.58230	-12.41502	-0.16143	0.46401	-0.03520	-0.01090	0.01033	-0.00176	5.10831	2.17945	-4.28809	-0.00809	0.89752	0.11985	-0.00020	-0.02560	0.01480	1.98677	0.12315	3.98957	-1.50339	-4.06413	2.45304	0.66527	2.03005	-7.08669	22.79638	-1.33180	7.82914	-0.00243	-0.00010	0.00333	0.00001
677			6.76000	6.96026	-7.36091	14.58899	0.69967	-0.04858	0.06204	0.00680	0.00083	-0.00360	-0.00265	-0.00655	0.99837	1.87935	1.57179	-12.37145	-0.15843	0.46541	-0.03532	-0.00810	0.00259	-0.00345	5.09792	2.18815	-4.36783	-0.01553	0.90294	0.12024	-0.00033	-0.01961	0.01770	1.37093	-0.28041	3.21991	-0.32735	-3.56257	5.21755	0.08299	1.95685	-8.38783	22.79953	-1.35741	7.82027	-0.00247	-0.00010	0.00332	0.00001
678			6.77000	6.96157	-7.34977	14.61794	0.69908	-0.05370	0.06159	0.00054	0.00049	-0.00313	-0.00101	-0.00692	0.99697	1.85679	1.57225	-12.30331	-0.15476	0.46618	-0.03535	-0.00546	-0.00715	-0.00454	5.09012	2.18924	-4.45842	-0.02315	0.90605	0.12024	-0.00041	-0.00681	0.01941	0.74607	-0.56454	2.80838	1.04196	-2.99553	6.99971	-0.84455	1.82363	-9.09609	22.80234	-1.39172	7.80831	-0.00250	-0.00010	0.00329	0.00001
679			6.78000	6.96666	-7.34338	14.64601	0.70282	-0.05917	0.06163	-0.00249	0.00014	-0.00326	-0.00010	-0.00670	0.99671	1.84297	1.58458	-12.22367	-0.15717	0.46423	-0.03566	-0.00372	-0.01488	-0.00481	5.08454	2.18031	-4.55298	-0.02173	0.90544	0.11979	-0.00034	0.00627	0.01943	0.31098	-0.70050	2.94149	2.07939	-2.47360	7.37804	-1.67569	1.70639	-9.03310	22.80469	-1.42985	7.79718	-0.00252	-0.00010	0.00326	0.00001
680			6.79000	6.97333	-7.33965	14.67825	0.70571	-0.06303	0.06100	-0.00243	-0.00007	-0.00362	-0.00004	-0.00677	0.99696	1.83397	1.60399	-12.14766	-0.15838	0.46132	-0.03532	-0.00291	-0.01748	-0.00425	5.07927	2.16486	-4.64298	-0.02135	0.90277	0.11858	-0.00035	0.01291	0.01755	0.15092	-0.69263	3.33513	2.40079	-2.10415	6.56904	-1.98148	1.68250	-8.16770	22.80653	-1.46574	7.79050	-0.00252	-0.00011	0.00324	0.00001
681			6.80000	6.97933	-7.33638	14.71428	0.70887	-0.06699	0.06074	-0.00039	-0.00008	-0.00373	-0.00028	-0.00715	0.99729	1.82580	1.62356	-12.08442	-0.15903	0.45720	-0.03541	-0.00298	-0.01520	-0.00342	5.07214	2.14897	-4.72060	-0.02175	0.89875	0.11781	-0.00043	0.01217	0.01434	0.21043	-0.55421	3.47192	2.06457	-1.93077	5.23727	-1.72474	1.73327	-6.67079	22.80747	-1.49225	7.78986	-0.00252	-0.00012	0.00324	0.00000
682			6.81000	6.98298	-7.33241	14.74889	0.71332	-0.07037	0.06098	0.00251	0.00010	-0.00342	-0.00060	-0.00757	0.99688	1.81569	1.63853	-12.03575	-0.16138	0.45239	-0.03599	-0.00381	-0.00997	-0.00256	5.06203	2.13707	-4.78062	-0.02058	0.89348	0.11747	-0.00049	0.00662	0.01037	0.39637	-0.33059	3.17796	1.32198	-1.96392	3.79438	-1.10235	1.81475	-4.81021	22.80684	-1.50331	7.79424	-0.00254	-0.00013	0.00325	-0.00001
683			6.82000	6.98347	-7.32700	14.77838	0.71633	-0.07143	0.06194	0.00581	0.00040	-0.00298	-0.00082	-0.00765	0.99627	1.80110	1.64623	-12.00220	-0.16410	0.45028	-0.03720	-0.00540	-0.00302	-0.00161	5.04841	2.13160	-4.82068	-0.01840	0.89108	0.11811	-0.00054	-0.00185	0.00624	0.66861	-0.08484	2.73422	0.30789	-2.20770	2.21355	-0.27205	1.93565	-2.85649	22.80412	-1.49848	7.80032	-0.00259	-0.00013	0.00326	-0.00002
684			6.83000	6.98063	-7.31939	14.80334	0.71987	-0.07227	0.06286	0.00955	0.00075	-0.00274	-0.00106	-0.00747	0.99512	1.77938	1.64464	-11.98586	-0.16878	0.44751	-0.03840	-0.00788	0.00533	-0.00049	5.03071	2.13412	-4.84113	-0.01426	0.88719	0.11864	-0.00051	-0.01244	0.00240	1.00512	0.14937	2.48090	-0.92930	-2.66215	0.44888	0.67726	2.13235	-1.08122	22.79923	-1.48316	7.80439	-0.00266	-0.00012	0.00327	-0.00003
685			6.84000	6.97446	-7.30907	14.82697	0.72166	-0.07266	0.06318	0.01374	0.00108	-0.00287	-0.00124	-0.00746	0.99478	1.74798	1.63213	-11.98813	-0.17089	0.44586	-0.03915	-0.01096	0.01442	0.00073	5.00838	2.14557	-4.84516	-0.01459	0.88506	0.11912	-0.00063	-0.02441	-0.00059	1.35836	0.36821	2.59057	-2.29567	-3.30627	-1.36308	1.66002	2.42833	0.26612	22.79329	-1.46399	7.80486	-0.00271	-0.00011	0.00329	-0.00002
686			6.85000	6.96519	-7.29616	14.85336	0.72491	-0.07348	0.06406	0.01821	0.00132	-0.00339	-0.00103	-0.00762	0.99477	1.70528	1.60823	-12.00827	-0.17378	0.44488	-0.04048	-0.01443	0.02302	0.00187	4.98103	2.16610	-4.83823	-0.01515	0.88541	0.12040	-0.00078	-0.03591	-0.00243	1.67023	0.57713	3.03066	-3.60385	-4.06650	-2.98614	2.53036	2.80884	1.06185	22.78873	-1.44547	7.80293	-0.00275	-0.00010	0.00330	-0.00001
687			6.86000	6.95305	-7.28129	14.88508	0.72824	-0.07355	0.06471	0.02267	0.00143	-0.00395	-0.00089	-0.00771	0.99454	1.65130	1.57443	-12.04286	-0.17784	0.44411	-0.04159	-0.01777	0.02900	0.00270	4.94874	2.19388	-4.82611	-0.01340	0.88597	0.12131	-0.00078	-0.04295	-0.00312	1.89445	0.80350	3.52019	-4.54022	-4.80853	-4.11269	3.03349	3.17068	1.34158	22.78811	-1.43015	7.80197	-0.00275	-0.00010	0.00332	0.00001
688			6.87000	6.93804	-7.26562	14.92058	0.73062	-0.07127	0.06522	0.02654	0.00135	-0.00410	-0.00092	-0.00792	0.99433	1.58865	1.53558	-12.08488	-0.18153	0.44501	-0.04262	-0.02004	0.02958	0.00295	4.91324	2.22398	-4.81364	-0.01162	0.88752	0.12211	-0.00071	-0.04066	-0.00276	1.97392	1.07430	3.66344	-4.68772	-5.36010	-4.42171	2.86081	3.33551	1.19825	22.79224	-1.41970	7.80468	-0.00272	-0.00010	0.00333	0.00003
689			6.88000	6.92021	-7.25100	14.95448	0.73142	-0.06898	0.06528	0.02923	0.00114	-0.00362	-0.00095	-0.00866	0.99294	1.52261	1.50050	-12.12434	-0.18227	0.44505	-0.04341	-0.02044	0.02316	0.00257	4.87811	2.24840	-4.80481	-0.01496	0.88812	0.12263	-0.00086	-0.02700	-0.00169	1.86938	1.37966	3.28738	-3.84815	-5.61406	-3.91815	1.91101	3.19000	0.80888	22.79942	-1.41514	7.81133	-0.00267	-0.00011	0.00335	0.00003
690			6.89000	6.89997	-7.23924	14.98180	0.73123	-0.06869	0.06509	0.03081	0.00086	-0.00278	-0.00119	-0.00943	0.99037	1.45831	1.47779	-12.15430	-0.18195	0.44166	-0.04409	-0.01965	0.01221	0.00198	4.84693	2.26003	-4.80089	-0.02014	0.88478	0.12256	-0.00100	-0.00670	-0.00079	1.63498	1.67830	2.61176	-2.39223	-5.62280	-3.18040	0.54760	2.80988	0.54831	22.80606	-1.41692	7.82002	-0.00261	-0.00012	0.00335	0.00002
691			6.90000	6.87787	-7.23093	15.00166	0.73118	-0.06892	0.06505	0.03187	0.00059	-0.00209	-0.00163	-0.00958	0.98802	1.39749	1.47013	-12.17671	-0.18375	0.43742	-0.04479	-0.01913	0.00252	0.00183	4.82068	2.25767	-4.79815	-0.02170	0.88036	0.12219	-0.00093	0.01041	-0.00115	1.40075	1.91836	2.05243	-1.11181	-5.55670	-3.00829	-0.53678	2.40802	0.84081	22.80849	-1.42297	7.82764	-0.00254	-0.00013	0.00335	-0.00000
692			6.91000	6.85450	-7.22511	15.01740	0.73298	-0.06758	0.06572	0.03276	0.00041	-0.00191	-0.00217	-0.00910	0.98748	1.33784	1.47231	-12.20133	-0.18919	0.43558	-0.04593	-0.02000	-0.00048	0.00253	4.79730	2.24744	-4.78897	-0.01857	0.87884	0.12236	-0.00077	0.01511	-0.00334	1.27532	2.04656	1.90596	-0.77961	-5.58690	-3.85239	-0.69744	2.23212	1.88484	22.80458	-1.42887	7.83154	-0.00250	-0.00014	0.00333	-0.00003
693			6.92000	6.83074	-7.21999	15.03411	0.73540	-0.06549	0.06670	0.03314	0.00034	-0.00222	-0.00249	-0.00827	0.98885	1.27472	1.47285	-12.23983	-0.19594	0.43671	-0.04719	-0.02245	0.00558	0.00398	4.77202	2.24065	-4.76534	-0.01394	0.88167	0.12317	-0.00066	0.00283	-0.00714	1.24799	2.04603	2.15645	-1.72356	-5.79930	-5.51407	0.35463	2.41303	3.53087	22.79491	-1.43034	7.83052	-0.00249	-0.00014	0.00329	-0.00005
694			6.93000	6.80758	-7.21473	15.05489	0.73981	-0.06386	0.06820	0.03282	0.00025	-0.00264	-0.00228	-0.00766	0.99130	1.20402	1.45979	-12.29831	-0.20328	0.43967	-0.04894	-0.02599	0.01883	0.00561	4.74041	2.24929	-4.72246	-0.01028	0.88795	0.12510	-0.00060	-0.02378	-0.01163	1.19317	1.98177	2.46794	-3.61679	-6.16020	-7.19398	2.35824	2.84054	5.31629	22.78249	-1.42540	7.82465	-0.00251	-0.00014	0.00325	-0.00005
695			6.94000	6.78543	-7.21029	15.07803	0.74141	-0.06307	0.06980	0.03149	0.00006	-0.00270	-0.00166	-0.00711	0.99256	1.12483	1.42653	-12.37214	-0.20816	0.44313	-0.05091	-0.02899	0.03423	0.00661	4.70114	2.28003	-4.66160	-0.00934	0.89482	0.12764	-0.00064	-0.05577	-0.01543	1.00115	1.93101	2.47234	-5.69699	-6.49967	-7.98970	4.61707	3.26205	6.64498	22.77090	-1.41407	7.81519	-0.00253	-0.00013	0.00321	-0.00004
696			6.95000	6.76447	-7.20836	15.09915	0.74136	-0.06306	0.07081	0.02907	-0.00019	-0.00234	-0.00128	-0.00656	0.99292	1.04068	1.37420	-12.44872	-0.21160	0.44458	-0.05252	-0.02995	0.04599	0.00646	4.65658	2.33180	-4.59019	-0.01014	0.89711	0.12956	-0.00074	-0.08157	-0.01706	0.70171	1.87447	2.16106	-7.17676	-6.52811	-7.51740	6.33592	3.41986	7.03936	22.76249	-1.39797	7.80383	-0.00254	-0.00012	0.00319	-0.00003
697			6.96000	6.74530	-7.20922	15.11641	0.74110	-0.06316	0.07189	0.02530	-0.00034	-0.00198	-0.00135	-0.00606	0.99378	0.95919	1.31059	-12.51534	-0.21425	0.44461	-0.05432	-0.02803	0.05095	0.00544	4.61214	2.39614	-4.51952	-0.01126	0.89674	0.13131	-0.00077	-0.09381	-0.01622	0.45522	1.69172	1.82484	-7.66532	-6.02751	-6.09416	7.04167	3.21985	6.44285	22.75758	-1.37936	7.79165	-0.00254	-0.00011	0.00317	-0.00001
698			6.97000	6.72939	-7.21076	15.13140	0.74256	-0.06319	0.07278	0.01983	-0.00024	-0.00178	-0.00172	-0.00620	0.99568	0.88805	1.24483	-12.56566	-0.21559	0.44382	-0.05602	-0.02380	0.05037	0.00401	4.57250	2.46268	-4.45862	-0.01423	0.89754	0.13287	-0.00085	-0.09459	-0.01386	0.38773	1.29121	1.59429	-7.37647	-5.08598	-4.34289	6.91720	2.82034	5.30480	22.75521	-1.36016	7.77930	-0.00252	-0.00010	0.00316	-0.00001
699			6.98000	6.71829	-7.21031	15.14502	0.74351	-0.06223	0.07325	0.01294	0.00006	-0.00161	-0.00205	-0.00703	0.99761	0.83084	1.18185	-12.59946	-0.21375	0.44412	-0.05731	-0.01863	0.04720	0.00252	4.53877	2.52605	-4.40994	-0.02124	0.90109	0.13431	-0.00109	-0.08988	-0.01116	0.46841	0.72734	1.35509	-6.72677	-4.01686	-2.64495	6.41308	2.45018	4.11394	22.75413	-1.34287	7.76668	-0.00249	-0.00010	0.00317	-0.00000
700			6.99000	6.71260	-7.20669	15.15649	0.74331	-0.06106	0.07364	0.00600	0.00042	-0.00148	-0.00207	-0.00792	0.99810	0.78708	1.12381	-12.61788	-0.21065	0.44498	-0.05844	-0.01376	0.04211	0.00107	4.50965	2.58416	-4.37265	-0.02906	0.90432	0.13566	-0.00130	-0.08093	-0.00832	0.60827	0.13877	1.14069	-5.83877	-3.03766	-1.07993	5.64411	2.18545	2.93652	22.75333	-1.33065	7.75372	-0.00245	-0.00009	0.00317	-0.00000
701			7.00000	6.71180	-7.19979	15.16710	0.74326	-0.06145	0.07401	0.00044	0.00076	-0.00163	-0.00179	-0.00813	0.99781	0.75555	1.07373	-12.62186	-0.20966	0.44507	-0.05930	-0.00958	0.03493	-0.00028	4.48453	2.63380	-4.34788	-0.03197	0.90670	0.13652	-0.00125	-0.06697	-0.00499	0.77214	-0.37692	1.16608	-4.71788	-2.19081	0.29262	4.54665	1.99199	1.63865	22.75221	-1.32688	7.74070	-0.00242	-0.00009	0.00316	-0.00000
702			7.01000	6.71489	-7.18975	15.18017	0.74449	-0.06206	0.07451	-0.00376	0.00097	-0.00203	-0.00141	-0.00809	0.99614	0.73478	1.03383	-12.61361	-0.21118	0.44421	-0.06010	-0.00614	0.02704	-0.00143	4.46318	2.67182	-4.33748	-0.03022	0.90870	0.13700	-0.00104	-0.05022	-0.00146	0.87392	-0.78547	1.39788	-3.54599	-1.49196	1.41260	3.27210	1.85854	0.30606	22.75086	-1.33372	7.72908	-0.00239	-0.00009	0.00314	-0.00000
703			7.02000	6.72125	-7.17831	15.19629	0.74676	-0.06121	0.07545	-0.00752	0.00091	-0.00227	-0.00142	-0.00792	0.99397	0.72270	1.00365	-12.59548	-0.21474	0.44269	-0.06122	-0.00350	0.02008	-0.00248	4.44490	2.69788	-4.34066	-0.02512	0.90857	0.13743	-0.00077	-0.03420	0.00175	0.75233	-1.06606	1.52281	-2.52552	-0.98257	2.38004	2.07613	1.77568	-0.88302	22.74946	-1.35033	7.72121	-0.00237	-0.00010	0.00313	-0.00001
704			7.03000	6.73048	-7.16877	15.21259	0.74615	-0.05997	0.07546	-0.01087	0.00058	-0.00202	-0.00186	-0.00768	0.99246	0.71688	0.98126	-12.56788	-0.21534	0.44096	-0.06141	-0.00169	0.01452	-0.00353	4.42903	2.71370	-4.35536	-0.02314	0.90671	0.13693	-0.00064	-0.02104	0.00443	0.36856	-1.18659	1.34430	-1.70264	-0.70245	3.34758	1.09144	1.71480	-1.88813	22.74761	-1.37268	7.71865	-0.00235	-0.00011	0.00313	-0.00001
705			7.04000	6.74161	-7.16379	15.22570	0.74657	-0.05901	0.07552	-0.01280	0.00013	-0.00140	-0.00221	-0.00759	0.99218	0.71482	0.96509	-12.53011	-0.21533	0.43995	-0.06161	-0.00071	0.01003	-0.00458	4.41522	2.72153	-4.37975	-0.02299	0.90616	0.13661	-0.00056	-0.01104	0.00652	-0.11050	-1.12538	0.91544	-1.03477	-0.62925	4.28701	0.33599	1.62960	-2.67503	22.74433	-1.39571	7.72103	-0.00234	-0.00011	0.00315	-0.00002
706			7.05000	6.75276	-7.16367	15.23360	0.74732	-0.05824	0.07569	-0.01234	-0.00023	-0.00066	-0.00277	-0.00771	0.99236	0.71456	0.95407	-12.48311	-0.21437	0.43808	-0.06196	-0.00028	0.00616	-0.00537	4.40360	2.72341	-4.41099	-0.02506	0.90322	0.13633	-0.00051	-0.00348	0.00768	-0.48041	-0.89502	0.40627	-0.47802	-0.66158	4.96599	-0.21307	1.44902	-3.11156	22.73857	-1.41591	7.72638	-0.00234	-0.00012	0.00317	-0.00003
707			7.06000	6.76185	-7.16714	15.23624	0.74959	-0.05875	0.07631	-0.00959	-0.00046	-0.00001	-0.00320	-0.00781	0.99323	0.71500	0.94773	-12.43097	-0.21424	0.43570	-0.06268	0.00008	0.00238	-0.00569	4.39488	2.72098	-4.44450	-0.02668	0.89935	0.13638	-0.00038	0.00280	0.00774	-0.66194	-0.55053	-0.02881	0.03768	-0.64772	5.17409	-0.62235	1.09436	-3.11152	22.72991	-1.43128	7.73264	-0.00236	-0.00012	0.00318	-0.00004
708			7.07000	6.76757	-7.17264	15.23476	0.75057	-0.05871	0.07681	-0.00529	-0.00056	0.00050	-0.00306	-0.00770	0.99268	0.71671	0.94651	-12.37908	-0.21440	0.43548	-0.06309	0.00088	-0.00213	-0.00549	4.39056	2.71486	-4.47567	-0.02667	0.89780	0.13638	-0.00010	0.00986	0.00692	-0.67597	-0.15396	-0.34992	0.63570	-0.46836	4.93574	-1.03492	0.49125	-2.75388	22.71877	-1.44116	7.73740	-0.00240	-0.00012	0.00319	-0.00005
709			7.08000	6.76916	-7.17890	15.23006	0.75027	-0.05775	0.07711	-0.00023	-0.00055	0.00098	-0.00262	-0.00757	0.99103	0.72133	0.95210	-12.33119	-0.21443	0.43695	-0.06312	0.00233	-0.00822	-0.00501	4.39312	2.70398	-4.50156	-0.02550	0.89778	0.13628	0.00026	0.01990	0.00567	-0.57623	0.26157	-0.65163	1.44037	-0.10683	4.48866	-1.61738	-0.35768	-2.21430	22.70641	-1.44615	7.73854	-0.00244	-0.00012	0.00320	-0.00005
710			7.09000	6.76627	-7.18518	15.22152	0.75142	-0.05547	0.07791	0.00487	-0.00048	0.00172	-0.00189	-0.00758	0.98794	0.73068	0.96692	-12.28784	-0.21680	0.43962	-0.06344	0.00441	-0.01654	-0.00472	4.40459	2.68588	-4.52130	-0.02044	0.89908	0.13661	0.00055	0.03463	0.00446	-0.44847	0.69469	-1.14513	2.55051	0.35731	4.18882	-2.49910	-1.33877	-1.65491	22.69413	-1.44667	7.73472	-0.00247	-0.00012	0.00323	-0.00005
711			7.10000	6.75870	-7.19178	15.20585	0.75419	-0.04817	0.07941	0.00969	-0.00039	0.00302	-0.00130	-0.00881	0.98546	0.74609	0.99413	-12.24538	-0.21732	0.44634	-0.06447	0.00683	-0.02791	-0.00494	4.42571	2.65710	-4.53554	-0.02043	0.90423	0.13833	0.00091	0.05543	0.00358	-0.37034	1.16547	-1.99931	4.04412	0.81942	4.28482	-3.76443	-2.33884	-1.16494	22.68296	-1.44254	7.72664	-0.00249	-0.00011	0.00325	-0.00004
712			7.11000	6.74622	-7.19954	15.17907	0.75885	-0.04121	0.08066	0.01537	-0.00010	0.00429	-0.00203	-0.01093	0.98458	0.76822	1.03744	-12.19901	-0.21586	0.44781	-0.06552	0.00912	-0.04158	-0.00541	4.45656	2.61356	-4.54546	-0.02672	0.89902	0.13962	0.00162	0.08096	0.00305	0.01127	1.59518	-2.85009	5.85673	1.20915	4.55645	-5.38949	-3.25355	-0.77353	22.67405	-1.43506	7.71716	-0.00250	-0.00010	0.00326	-0.00003
713			7.12000	6.72923	-7.20869	15.14245	0.76482	-0.03695	0.08166	0.01826	-0.00033	0.00546	-0.00381	-0.01259	0.98685	0.79621	1.09926	-12.14935	-0.21557	0.44450	-0.06633	0.01065	-0.05491	-0.00535	4.49588	2.55227	-4.55245	-0.03192	0.88632	0.14005	0.00230	0.10631	0.00270	-0.34556	2.02585	-3.54476	7.63647	1.45124	4.36410	-7.08330	-3.89658	-0.43562	22.66844	-1.42824	7.70955	-0.00248	-0.00009	0.00325	-0.00002
714			7.13000	6.70941	-7.21883	15.10367	0.76955	-0.03270	0.08287	0.02077	-0.00037	0.00531	-0.00517	-0.01353	0.99148	0.82664	1.17770	-12.10460	-0.21562	0.44491	-0.06705	0.01044	-0.06470	-0.00424	4.53975	2.47479	-4.55672	-0.03506	0.88162	0.14095	0.00261	0.12442	0.00209	-0.39094	2.20709	-3.35837	8.80676	1.40062	3.27071	-8.25108	-4.03050	-0.01628	22.66624	-1.42687	7.70613	-0.00243	-0.00009	0.00325	-0.00000
715			7.14000	6.68925	-7.22999	15.07038	0.77307	-0.02958	0.08402	0.02110	-0.00043	0.00444	-0.00572	-0.01356	0.99551	0.85320	1.26485	-12.07454	-0.21804	0.44770	-0.06738	0.00793	-0.06721	-0.00223	4.58142	2.38970	-4.55658	-0.03250	0.88344	0.14174	0.00210	0.12740	0.00073	-0.50945	2.18125	-2.69683	8.88403	0.92018	1.46292	-8.32797	-3.50871	0.60456	22.66644	-1.43286	7.70762	-0.00236	-0.00010	0.00323	0.00000
716			7.15000	6.67075	-7.24224	15.04498	0.77285	-0.02559	0.08532	0.01931	-0.00044	0.00353	-0.00550	-0.01274	0.99704	0.86918	1.34914	-12.06413	-0.22146	0.45397	-0.06765	0.00350	-0.06190	-0.00004	4.61339	2.30959	-4.54942	-0.02544	0.89034	0.14273	0.00113	0.11405	-0.00133	-0.65138	2.00528	-2.04517	7.85041	0.08257	-0.45919	-7.25907	-2.45283	1.38722	22.66693	-1.44274	7.71324	-0.00230	-0.00012	0.00320	-0.00000
717			7.16000	6.65493	-7.25501	15.02524	0.77017	-0.02256	0.08617	0.01608	-0.00040	0.00279	-0.00509	-0.01180	0.99692	0.87139	1.42106	-12.07154	-0.22337	0.45945	-0.06767	-0.00132	-0.05070	0.00184	4.63143	2.24425	-4.53410	-0.02060	0.89541	0.14336	0.00045	0.08965	-0.00360	-0.71686	1.71538	-1.56526	6.13485	-0.78983	-2.06320	-5.50291	-1.26034	2.15320	22.66532	-1.44939	7.72108	-0.00226	-0.00013	0.00317	-0.00001
718			7.17000	6.64242	-7.26668	15.01016	0.76802	-0.02128	0.08612	0.01241	-0.00032	0.00168	-0.00526	-0.01065	0.99706	0.86167	1.47606	-12.09334	-0.22581	0.46091	-0.06710	-0.00493	-0.03679	0.00355	4.63667	2.19756	-4.51147	-0.01644	0.89358	0.14279	0.00006	0.06193	-0.00554	-0.60211	1.30222	-0.88883	4.20594	-1.32493	-3.49325	-3.61193	-0.32690	2.75556	22.66021	-1.44675	7.72918	-0.00226	-0.00013	0.00315	-0.00003
719			7.18000	6.63383	-7.27468	15.00484	0.76979	-0.02034	0.08622	0.01091	-0.00019	-0.00065	-0.00610	-0.00975	0.99983	0.84483	1.51342	-12.13073	-0.22988	0.46003	-0.06692	-0.00652	-0.02288	0.00555	4.63347	2.16868	-4.48335	-0.01266	0.88816	0.14224	-0.00008	0.03724	-0.00697	-0.22266	0.86294	0.58898	2.34700	-1.30234	-5.11111	-1.95883	0.14846	3.15072	22.65215	-1.43300	7.73634	-0.00230	-0.00012	0.00314	-0.00003
720			7.19000	6.62985	-7.27684	15.01700	0.77416	-0.01783	0.08583	0.00542	-0.00006	-0.00317	-0.00723	-0.00968	1.00336	0.82668	1.53444	-12.18753	-0.23361	0.45915	-0.06644	-0.00572	-0.01058	0.00758	4.62725	2.15421	-4.45157	-0.01094	0.88353	0.14151	-0.00007	0.01796	-0.00784	0.10877	0.11234	2.15671	0.74166	-0.70586	-6.73558	-0.68007	0.12853	3.33426	22.64370	-1.41139	7.74229	-0.00236	-0.00011	0.00313	-0.00003
721			7.20000	6.63123	-7.27351	15.04766	0.77935	-0.01565	0.08516	0.00065	0.00002	-0.00533	-0.00808	-0.01032	1.00574	0.81330	1.54171	-12.26108	-0.23620	0.45768	-0.06576	-0.00274	-0.00082	0.00876	4.62319	2.15059	-4.41811	-0.01031	0.88041	0.14079	0.00000	0.00334	-0.00812	0.34771	-0.52173	3.53507	-0.45510	0.28158	-7.64387	0.26335	-0.29897	3.28781	22.63826	-1.38825	7.74751	-0.00241	-0.00010	0.00312	-0.00001
722			7.21000	6.63798	-7.26720	15.08873	0.78128	-0.01398	0.08440	-0.00461	0.00004	-0.00604	-0.00808	-0.01115	1.00472	0.80931	1.53868	-12.34020	-0.23610	0.45715	-0.06499	0.00128	0.00596	0.00850	4.62497	2.15520	-4.38529	-0.01062	0.88046	0.14041	0.00012	-0.00821	-0.00771	0.35918	-0.99290	3.98031	-1.18403	1.31202	-7.32726	0.96570	-0.91988	2.96820	22.63765	-1.36994	7.75198	-0.00242	-0.00009	0.00311	0.00001
723			7.22000	6.64833	-7.26065	15.12939	0.78169	-0.01228	0.08391	-0.00809	0.00003	-0.00540	-0.00765	-0.01209	1.00213	0.81550	1.52890	-12.41121	-0.23443	0.45739	-0.06453	0.00453	0.01011	0.00690	4.63357	2.16631	-4.35621	-0.01241	0.88135	0.14058	0.00026	-0.01801	-0.00638	0.22910	-1.16409	3.54465	-1.52778	1.97887	-5.84081	1.50004	-1.45591	2.28702	22.64118	-1.35887	7.75514	-0.00240	-0.00010	0.00310	0.00002
724			7.23000	6.65914	-7.25566	15.16222	0.78144	-0.01294	0.08337	-0.00829	0.00002	-0.00398	-0.00696	-0.01287	0.99943	0.82815	1.51509	-12.46313	-0.23206	0.45672	-0.06407	0.00562	0.01246	0.00428	4.64732	2.18275	-4.33532	-0.01499	0.88150	0.14077	0.00039	-0.02663	-0.00381	0.08044	-1.00946	2.61541	-1.64513	1.99956	-3.50921	1.89385	-1.63955	1.14700	22.64693	-1.35205	7.75701	-0.00236	-0.00011	0.00309	0.00002
725			7.24000	6.66739	-7.25283	15.18402	0.77860	-0.01445	0.08229	-0.00561	0.00001	-0.00229	-0.00632	-0.01306	0.99662	0.84119	1.49875	-12.48825	-0.22956	0.45622	-0.06306	0.00419	0.01413	0.00107	4.66210	2.20334	-4.32809	-0.01559	0.88166	0.14018	0.00034	-0.03494	-0.00012	0.00744	-0.63631	1.51979	-1.71071	1.32982	-0.70447	2.21611	-1.28761	-0.39068	22.65282	-1.34514	7.75798	-0.00232	-0.00011	0.00310	0.00002
726			7.25000	6.67141	-7.25153	15.19411	0.77681	-0.01435	0.08185	-0.00174	0.00002	-0.00067	-0.00560	-0.01305	0.99529	0.84856	1.47988	-12.48309	-0.22863	0.45898	-0.06269	0.00056	0.01655	-0.00211	4.67243	2.22809	-4.33800	-0.01426	0.88694	0.14019	0.00011	-0.04485	0.00375	0.05281	-0.21071	0.43724	-1.91229	0.10312	2.07871	2.62848	-0.37179	-1.97510	22.65720	-1.33700	7.75831	-0.00230	-0.00010	0.00312	0.00001
727			7.26000	6.67112	-7.25051	15.19323	0.77659	-0.01687	0.08102	0.00157	0.00007	0.00066	-0.00480	-0.01324	0.99569	0.84499	1.45688	-12.45036	-0.22693	0.46063	-0.06211	-0.00486	0.02099	-0.00453	4.67267	2.25859	-4.36336	-0.01609	0.89350	0.13974	-0.00024	-0.05816	0.00643	0.21459	0.11100	-0.47471	-2.45792	-1.47636	4.18728	3.32922	1.02338	-3.07699	22.65958	-1.33046	7.75808	-0.00229	-0.00009	0.00313	0.00001
728			7.27000	6.66784	-7.24815	15.18420	0.77550	-0.02174	0.07958	0.00329	0.00019	0.00130	-0.00458	-0.01330	0.99655	0.82610	1.42644	-12.40034	-0.22412	0.45832	-0.06129	-0.01135	0.02850	-0.00543	4.65758	2.29814	-4.39668	-0.02069	0.89454	0.13825	-0.00093	-0.07556	0.00676	0.47725	0.21781	-0.95142	-3.52653	-3.14668	4.95059	4.45444	2.71559	-3.25847	22.66081	-1.32914	7.75814	-0.00229	-0.00009	0.00315	0.00000
729			7.28000	6.66375	-7.24280	15.17335	0.77247	-0.02662	0.07856	0.00382	0.00038	0.00079	-0.00467	-0.01314	0.99606	0.78946	1.38418	-12.34990	-0.22066	0.45421	-0.06119	-0.01797	0.03933	-0.00438	4.62398	2.35053	-4.42708	-0.02725	0.89183	0.13698	-0.00206	-0.09630	0.00444	0.81554	0.10375	-0.62775	-5.16900	-4.62591	3.88602	5.97708	4.36706	-2.37914	22.66207	-1.33354	7.75972	-0.00229	-0.00009	0.00318	0.00001
730			7.29000	6.66049	-7.23333	15.17082	0.77131	-0.03078	0.07766	0.00519	0.00058	-0.00107	-0.00455	-0.01220	0.99574	0.73472	1.32608	-12.31965	-0.22193	0.45136	-0.06116	-0.02432	0.05224	-0.00130	4.57296	2.41849	-4.44369	-0.02723	0.89095	0.13564	-0.00272	-0.11709	-0.00006	1.21047	-0.09157	0.69121	-7.18873	-5.68179	0.97193	7.62159	5.56258	-0.60746	22.66364	-1.34084	7.76287	-0.00228	-0.00009	0.00321	0.00000
731			7.30000	6.65769	-7.21936	15.18654	0.76750	-0.03532	0.07686	0.00960	0.00079	-0.00373	-0.00411	-0.01083	0.99431	0.66441	1.25122	-12.32716	-0.22312	0.44900	-0.06124	-0.02897	0.06339	0.00297	4.51009	2.50068	-4.43860	-0.02522	0.89102	0.13465	-0.00278	-0.13034	-0.00549	1.65577	-0.14553	2.66979	-9.02632	-6.16116	-3.01408	8.81967	5.93791	1.59317	22.66467	-1.34763	7.76604	-0.00229	-0.00010	0.00324	0.00000
732			7.31000	6.65277	-7.20128	15.22343	0.76367	-0.03790	0.07584	0.01754	0.00091	-0.00613	-0.00342	-0.00982	0.99273	0.58470	1.16493	-12.37715	-0.22401	0.44888	-0.06112	-0.03087	0.06828	0.00697	4.44518	2.58927	-4.41029	-0.02457	0.89480	0.13420	-0.00253	-0.12914	-0.01028	2.07468	0.10661	4.55913	-9.95186	-6.05250	-6.73500	8.99671	5.34725	3.59680	22.66393	-1.35152	7.76694	-0.00231	-0.00010	0.00328	-0.00001
733			7.32000	6.64260	-7.18118	15.27608	0.76268	-0.03976	0.07534	0.02691	0.00088	-0.00758	-0.00279	-0.00917	0.99115	0.50385	1.07823	-12.45972	-0.22707	0.44806	-0.06144	-0.03017	0.06429	0.00965	4.38866	2.67238	-4.36388	-0.02326	0.89896	0.13455	-0.00189	-0.11234	-0.01339	2.27318	0.63405	5.77249	-9.60158	-5.49290	-9.17636	8.05479	4.00497	4.95207	22.66086	-1.35202	7.76383	-0.00233	-0.00010	0.00332	-0.00002
734			7.33000	6.62639	-7.16290	15.33588	0.76212	-0.04125	0.07456	0.03433	0.00061	-0.00793	-0.00271	-0.00893	0.99090	0.42906	1.00208	-12.55867	-0.22906	0.44577	-0.06150	-0.02712	0.05328	0.01069	4.34734	2.74078	-4.30742	-0.02483	0.90125	0.13485	-0.00131	-0.08595	-0.01458	2.08175	1.23867	6.21626	-8.21889	-4.67942	-10.13357	6.40098	2.35706	5.55008	22.65586	-1.35081	7.75649	-0.00234	-0.00009	0.00337	-0.00002
735			7.34000	6.60596	-7.15042	15.39615	0.76045	-0.04294	0.07399	0.03759	0.00014	-0.00759	-0.00259	-0.00926	0.99052	0.36467	0.94275	-12.65999	-0.22800	0.44340	-0.06169	-0.02254	0.03938	0.01052	4.32290	2.79075	-4.24847	-0.03069	0.90388	0.13564	-0.00076	-0.05789	-0.01430	1.52660	1.71123	6.11067	-6.34109	-3.77106	-9.94745	4.55576	0.80667	5.52727	22.64964	-1.35003	7.74638	-0.00236	-0.00009	0.00340	-0.00003
736			7.35000	6.58436	-7.14573	15.45314	0.75914	-0.04274	0.07393	0.03624	-0.00038	-0.00690	-0.00243	-0.00991	0.98904	0.31253	0.90154	-12.75470	-0.22701	0.44220	-0.06224	-0.01770	0.02590	0.00966	4.31354	2.82309	-4.19234	-0.03617	0.90687	0.13685	-0.00008	-0.03379	-0.01318	0.80109	1.91794	5.65815	-4.43142	-2.87580	-9.07321	2.92263	-0.40559	5.13167	22.64238	-1.35012	7.73530	-0.00236	-0.00010	0.00341	-0.00003
737			7.36000	6.56472	-7.14832	15.50440	0.75773	-0.04179	0.07424	0.03068	-0.00078	-0.00595	-0.00266	-0.01041	0.98712	0.27252	0.87662	-12.83818	-0.22694	0.44027	-0.06300	-0.01313	0.01427	0.00844	4.31526	2.84165	-4.14147	-0.03882	0.90665	0.13789	0.00050	-0.01633	-0.01181	0.09088	1.81522	4.92988	-2.73637	-2.04839	-7.85750	1.71632	-1.18678	4.62000	22.63362	-1.34895	7.72494	-0.00237	-0.00010	0.00340	-0.00004
738			7.37000	6.54970	-7.15635	15.54756	0.75741	-0.04095	0.07507	0.02191	-0.00101	-0.00479	-0.00292	-0.01022	0.98739	0.24387	0.86514	-12.90850	-0.22925	0.43997	-0.06397	-0.00898	0.00476	0.00703	4.32355	2.85107	-4.09590	-0.03637	0.90797	0.13908	0.00075	-0.00547	-0.01048	-0.52025	1.44469	3.96714	-1.29654	-1.30025	-6.45448	0.93721	-1.55883	4.10234	22.62340	-1.34284	7.71628	-0.00237	-0.00010	0.00338	-0.00004
739			7.38000	6.54109	-7.16799	15.58084	0.75605	-0.04015	0.07608	0.01137	-0.00111	-0.00347	-0.00312	-0.00945	0.98886	0.22572	0.86477	-12.96412	-0.23174	0.44143	-0.06493	-0.00516	-0.00307	0.00537	4.33456	2.85505	-4.05581	-0.03162	0.91071	0.14033	0.00071	0.00005	-0.00901	-1.02053	0.91045	2.86814	-0.07376	-0.65351	-4.87740	0.49579	-1.60431	3.51654	22.61286	-1.32805	7.71037	-0.00239	-0.00009	0.00335	-0.00004
740			7.39000	6.53946	-7.18186	15.60360	0.75377	-0.03980	0.07741	0.00073	-0.00114	-0.00217	-0.00332	-0.00817	0.98987	0.21694	0.87348	-13.00322	-0.23495	0.44286	-0.06606	-0.00176	-0.00927	0.00347	4.34563	2.85656	-4.02245	-0.02394	0.91189	0.14153	0.00050	0.00151	-0.00710	-1.41814	0.32845	1.78285	0.93317	-0.13133	-3.12923	0.29016	-1.43616	2.74430	22.60397	-1.30414	7.70794	-0.00242	-0.00009	0.00332	-0.00003
741			7.40000	6.54446	-7.19708	15.61678	0.75241	-0.04016	0.07796	-0.00852	-0.00116	-0.00104	-0.00327	-0.00689	0.99088	0.21621	0.88900	-13.02422	-0.23846	0.44469	-0.06631	0.00115	-0.01353	0.00139	4.35551	2.85751	-3.99831	-0.01543	0.91361	0.14181	0.00027	0.00036	-0.00452	-1.71161	-0.20371	0.86578	1.67437	0.26758	-1.30019	0.21360	-1.17265	1.71919	22.59899	-1.27663	7.70920	-0.00246	-0.00008	0.00328	-0.00001
742			7.41000	6.55482	-7.21291	15.62262	0.75014	-0.04116	0.07803	-0.01466	-0.00113	-0.00027	-0.00298	-0.00639	0.99220	0.22209	0.90845	-13.02716	-0.23734	0.44725	-0.06618	0.00335	-0.01531	-0.00050	4.36414	2.85890	-3.98591	-0.01383	0.91702	0.14208	0.00021	-0.00205	-0.00156	-1.83076	-0.58498	0.24393	2.06220	0.55111	0.36846	0.18993	-0.92793	0.52837	22.59958	-1.25381	7.71353	-0.00247	-0.00008	0.00324	0.00001
743			7.42000	6.56780	-7.22780	15.62433	0.74962	-0.04128	0.07834	-0.01555	-0.00094	-0.00002	-0.00294	-0.00679	0.99396	0.23255	0.92819	-13.01538	-0.23424	0.44938	-0.06646	0.00449	-0.01407	-0.00183	4.37236	2.86102	-3.98592	-0.01697	0.91901	0.14273	0.00025	-0.00451	0.00130	-1.61731	-0.70552	0.02727	2.00623	0.69550	1.55021	0.17278	-0.79049	-0.62660	22.60549	-1.24097	7.71985	-0.00246	-0.00009	0.00320	0.00003
744			7.43000	6.57902	-7.23878	15.62597	0.74921	-0.04242	0.07836	-0.01055	-0.00059	-0.00032	-0.00309	-0.00746	0.99545	0.24455	0.94418	-12.99545	-0.23022	0.44939	-0.06653	0.00441	-0.01033	-0.00242	4.38136	2.86371	-3.99677	-0.02172	0.91838	0.14304	0.00034	-0.00596	0.00369	-0.99820	-0.54014	0.22625	1.56850	0.67195	2.08666	0.11872	-0.76988	-1.58694	22.61471	-1.23805	7.72683	-0.00242	-0.00010	0.00317	0.00004
745			7.44000	6.58475	-7.24310	15.63083	0.74651	-0.04283	0.07807	-0.00329	-0.00015	-0.00088	-0.00332	-0.00815	0.99541	0.25516	0.95435	-12.97365	-0.22506	0.44914	-0.06635	0.00389	-0.00683	-0.00256	4.39177	2.86617	-4.01601	-0.02776	0.91722	0.14319	0.00049	-0.00505	0.00570	-0.22269	-0.27266	0.63303	1.12484	0.59204	2.23800	-0.05943	-0.80984	-2.37633	22.62437	-1.23992	7.73286	-0.00239	-0.00012	0.00315	0.00003
746			7.45000	6.58576	-7.24124	15.63943	0.74750	-0.04308	0.07869	-0.00006	0.00014	-0.00131	-0.00351	-0.00845	0.99669	0.26508	0.96141	-12.95116	-0.22469	0.44933	-0.06692	0.00447	-0.00690	-0.00296	4.40380	2.86650	-4.04276	-0.02867	0.91730	0.14408	0.00058	-0.00060	0.00792	0.24861	-0.20959	0.91346	1.17191	0.69374	2.57755	-0.46770	-0.87280	-3.20475	22.63171	-1.24033	7.73668	-0.00238	-0.00012	0.00315	0.00002
747			7.46000	6.58718	-7.23709	15.64942	0.74765	-0.04311	0.07916	-0.00382	0.00016	-0.00133	-0.00344	-0.00817	0.99724	0.27879	0.97170	-12.92285	-0.22596	0.45062	-0.06720	0.00675	-0.01152	-0.00397	4.41796	2.86208	-4.07895	-0.02535	0.91866	0.14456	0.00059	0.00723	0.01064	0.17987	-0.49020	0.88986	1.87316	1.08518	3.44246	-1.11418	-0.94072	-4.19497	22.63549	-1.23660	7.73820	-0.00239	-0.00013	0.00316	0.00001
748			7.47000	6.59398	-7.23468	15.65825	0.74729	-0.04497	0.07898	-0.01152	-0.00000	-0.00107	-0.00327	-0.00778	0.99821	0.30046	0.99036	-12.88328	-0.22608	0.45112	-0.06676	0.00979	-0.01849	-0.00529	4.43445	2.85102	-4.12621	-0.02215	0.91911	0.14413	0.00057	0.01666	0.01328	-0.23796	-0.94390	0.65688	2.91396	1.60157	4.60377	-1.85789	-0.98856	-5.16740	22.63602	-1.22916	7.73889	-0.00241	-0.00014	0.00317	-0.00000
749			7.48000	6.60680	-7.23540	15.66493	0.74785	-0.04838	0.07855	-0.01683	-0.00017	-0.00080	-0.00294	-0.00776	0.99910	0.33000	1.01818	-12.83186	-0.22457	0.45031	-0.06612	0.01188	-0.02434	-0.00630	4.45269	2.83321	-4.18274	-0.02167	0.91770	0.14333	0.00060	0.02552	0.01502	-0.57127	-1.23351	0.44271	3.78160	1.94415	5.52272	-2.51754	-1.02080	-5.80742	22.63417	-1.21812	7.74003	-0.00244	-0.00014	0.00318	-0.00001
750			7.49000	6.62131	-7.23734	15.67039	0.75075	-0.04930	0.07799	-0.01485	-0.00011	-0.00081	-0.00248	-0.00790	0.99912	0.36305	1.05167	-12.77373	-0.22533	0.45108	-0.06530	0.01203	-0.02668	-0.00656	4.47197	2.80993	-4.24361	-0.01977	0.91659	0.14227	0.00057	0.03256	0.01549	-0.44776	-1.11257	0.46147	4.09625	1.90038	5.79478	-2.99147	-1.05329	-5.97576	22.63100	-1.20391	7.74198	-0.00246	-0.00013	0.00319	-0.00001
751			7.50000	6.63100	-7.23653	15.67708	0.74990	-0.04938	0.07673	-0.00571	0.00021	-0.00117	-0.00197	-0.00779	0.99754	0.39330	1.08524	-12.71631	-0.22453	0.45240	-0.06379	0.01009	-0.02494	-0.00598	4.49159	2.78290	-4.30409	-0.01871	0.91571	0.14062	0.00054	0.03653	0.01484	0.14551	-0.61752	0.78044	3.78781	1.49847	5.36911	-3.21117	-1.06502	-5.75086	22.62749	-1.18880	7.74497	-0.00247	-0.00013	0.00319	-0.00002
752			7.51000	6.63216	-7.23057	15.68734	0.74751	-0.05043	0.07613	0.00504	0.00058	-0.00172	-0.00130	-0.00776	0.99582	0.41659	1.11411	-12.66594	-0.22225	0.45332	-0.06300	0.00714	-0.02007	-0.00492	4.51061	2.75488	-4.36075	-0.02020	0.91673	0.13999	0.00054	0.03540	0.01345	0.83785	-0.04250	1.24279	3.02737	0.95791	4.44538	-3.05457	-0.99573	-5.21714	22.62380	-1.17493	7.74888	-0.00246	-0.00012	0.00321	-0.00002
753			7.52000	6.62634	-7.22054	15.70144	0.74507	-0.05235	0.07520	0.01167	0.00080	-0.00213	-0.00084	-0.00764	0.99409	0.43187	1.13532	-12.62644	-0.22065	0.45235	-0.06194	0.00415	-0.01285	-0.00355	4.52729	2.73013	-4.41049	-0.02098	0.91670	0.13894	0.00044	0.02644	0.01111	1.23861	0.31618	1.60039	1.95897	0.45620	3.24893	-2.35302	-0.77116	-4.36443	22.61925	-1.16172	7.75270	-0.00246	-0.00012	0.00322	-0.00002
754			7.53000	6.61804	-7.20943	15.71774	0.74646	-0.05372	0.07474	0.01297	0.00079	-0.00227	-0.00063	-0.00721	0.99409	0.43942	1.14617	-12.59997	-0.22369	0.45132	-0.06128	0.00144	-0.00414	-0.00210	4.53906	2.71470	-4.44958	-0.01592	0.91616	0.13798	0.00020	0.01062	0.00795	1.25202	0.39952	1.73136	0.69585	0.04846	1.94162	-1.16974	-0.41496	-3.21131	22.61320	-1.14751	7.75448	-0.00247	-0.00011	0.00324	-0.00003
755			7.54000	6.61055	-7.19971	15.73425	0.74772	-0.05323	0.07458	0.01098	0.00059	-0.00212	-0.00057	-0.00692	0.99439	0.44001	1.14553	-12.58713	-0.22639	0.45165	-0.06102	-0.00063	0.00375	-0.00075	4.54475	2.71167	-4.47532	-0.01122	0.91541	0.13745	0.00005	-0.00527	0.00448	0.99800	0.33775	1.62984	-0.44198	-0.20030	0.71378	0.04029	-0.10045	-1.91178	22.60552	-1.13320	7.75259	-0.00251	-0.00010	0.00325	-0.00003
756			7.55000	6.60511	-7.19298	15.74885	0.74823	-0.05358	0.07423	0.00750	0.00029	-0.00159	-0.00046	-0.00727	0.99420	0.43650	1.13656	-12.58599	-0.22591	0.45108	-0.06075	-0.00159	0.00819	0.00027	4.54599	2.71832	-4.48740	-0.01203	0.91423	0.13715	-0.00001	-0.01490	0.00116	0.57178	0.25215	1.24456	-1.09565	-0.25414	-0.21990	0.85186	0.04786	-0.61550	22.59721	-1.12371	7.74741	-0.00254	-0.00008	0.00326	-0.00003
757			7.56000	6.60206	-7.19071	15.75816	0.74591	-0.05492	0.07313	0.00505	-0.00015	-0.00086	-0.00025	-0.00785	0.99323	0.43182	1.12475	-12.59245	-0.22187	0.45011	-0.05982	-0.00215	0.00960	0.00088	4.54476	2.72951	-4.48647	-0.01722	0.91452	0.13649	-0.00007	-0.01940	-0.00202	0.02518	0.31187	0.73097	-1.33233	-0.30640	-0.79874	1.33549	0.14830	0.67406	22.59032	-1.12468	7.74177	-0.00256	-0.00008	0.00328	-0.00002
758			7.57000	6.60063	-7.19410	15.75846	0.74295	-0.05540	0.07289	0.00175	-0.00055	0.00073	-0.00014	-0.00835	0.99160	0.42507	1.11223	-12.60297	-0.21803	0.44940	-0.05977	-0.00380	0.01109	0.00127	4.54028	2.74389	-4.47239	-0.02187	0.91522	0.13669	-0.00023	-0.02419	-0.00533	-0.52834	0.39312	-0.48621	-1.59820	-0.67319	-1.21148	1.84833	0.38017	2.02394	22.58694	-1.13878	7.73883	-0.00257	-0.00007	0.00330	-0.00000
759			7.58000	6.59807	-7.20324	15.74790	0.73957	-0.05424	0.07292	0.00461	-0.00088	0.00205	-0.00040	-0.00888	0.98941	0.41138	1.09666	-12.61700	-0.21443	0.44853	-0.06010	-0.00714	0.01410	0.00171	4.53054	2.76324	-4.44427	-0.02684	0.91298	0.13709	-0.00050	-0.02951	-0.00860	-0.87552	0.87494	-1.43424	-2.11519	-1.47429	-1.70298	2.39920	0.71699	3.35083	22.58879	-1.16500	7.74081	-0.00257	-0.00008	0.00331	0.00002
760			7.59000	6.58971	-7.21630	15.72836	0.74117	-0.05041	0.07422	0.01420	-0.00095	0.00302	-0.00117	-0.00896	0.98855	0.38628	1.07644	-12.63585	-0.21786	0.44822	-0.06164	-0.01155	0.01648	0.00226	4.51547	2.78649	-4.40358	-0.02376	0.90773	0.13815	-0.00056	-0.02875	-0.01107	-0.82230	1.72479	-2.04013	-2.57834	-2.49353	-2.28503	2.51922	0.90356	4.36022	22.59674	-1.19973	7.74762	-0.00254	-0.00009	0.00332	0.00005
761			7.60000	6.57056	-7.23003	15.70367	0.74083	-0.04426	0.07564	0.02877	-0.00074	0.00357	-0.00239	-0.00879	0.98975	0.34982	1.05481	-12.65932	-0.22066	0.45017	-0.06332	-0.01511	0.01491	0.00266	4.49926	2.80664	-4.35552	-0.02126	0.90407	0.13960	-0.00042	-0.01589	-0.01199	-0.36759	2.79997	-2.28272	-2.49066	-3.34589	-2.71987	1.76262	0.68932	4.79000	22.60989	-1.23735	7.75757	-0.00251	-0.00010	0.00333	0.00006
762			7.61000	6.53867	-7.24160	15.67644	0.73863	-0.04067	0.07694	0.04267	-0.00050	0.00392	-0.00331	-0.00829	0.99166	0.30694	1.03878	-12.68432	-0.22260	0.45153	-0.06480	-0.01618	0.00729	0.00259	4.48786	2.81429	-4.30696	-0.01920	0.90298	0.14114	-0.00015	0.00868	-0.01115	0.21308	3.76836	-2.39154	-1.54372	-3.70266	-2.71500	0.14020	0.05931	4.58006	22.62559	-1.27196	7.76823	-0.00246	-0.00012	0.00333	0.00006
763			7.62000	6.49720	-7.25075	15.64688	0.73731	-0.03663	0.07827	0.05038	-0.00034	0.00431	-0.00354	-0.00794	0.99295	0.26569	1.03655	-12.70531	-0.22537	0.45502	-0.06612	-0.01409	-0.00678	0.00186	4.48592	2.80275	-4.26427	-0.01693	0.90711	0.14300	0.00018	0.04060	-0.00878	0.55946	4.31495	-2.57151	0.33469	-3.40142	-2.11690	-2.03533	-0.85131	3.80053	22.64053	-1.29869	7.77661	-0.00243	-0.00013	0.00331	0.00006
764			7.63000	6.45256	-7.25934	15.61452	0.73527	-0.03288	0.07918	0.05012	-0.00032	0.00469	-0.00344	-0.00818	0.99177	0.23473	1.05600	-12.71656	-0.22614	0.45763	-0.06695	-0.00903	-0.02605	0.00066	4.49630	2.76867	-4.23272	-0.01767	0.91013	0.14441	0.00056	0.07489	-0.00534	0.51141	4.35152	-2.80636	2.94062	-2.51043	-1.11367	-4.40896	-1.88878	2.64354	22.65191	-1.31362	7.77946	-0.00240	-0.00014	0.00325	0.00004
765			7.64000	6.41067	-7.26957	15.58021	0.73465	-0.02847	0.08028	0.04412	-0.00039	0.00481	-0.00362	-0.00816	0.99096	0.21974	1.10183	-12.71637	-0.22922	0.46018	-0.06772	-0.00279	-0.04660	-0.00032	4.51979	2.71207	-4.21460	-0.01334	0.91197	0.14537	0.00069	0.10530	-0.00190	0.14643	3.99271	-2.87815	5.69390	-1.30708	-0.29574	-6.52918	-2.85755	1.48535	22.65857	-1.31423	7.77561	-0.00239	-0.00014	0.00319	0.00002
766			7.65000	6.37526	-7.28265	15.54751	0.73383	-0.02542	0.08069	0.03525	-0.00050	0.00427	-0.00473	-0.00789	0.99130	0.22093	1.17202	-12.71077	-0.23230	0.45911	-0.06767	0.00262	-0.06223	-0.00029	4.55401	2.63794	-4.20736	-0.00725	0.90719	0.14485	0.00047	0.12310	0.00038	-0.37065	3.39243	-2.52650	7.78814	-0.17587	-0.30800	-7.83143	-3.49560	0.71429	22.66105	-1.30153	7.76713	-0.00238	-0.00014	0.00315	0.00001
767			7.66000	6.34824	-7.29869	15.52200	0.73317	-0.02276	0.08094	0.02595	-0.00059	0.00294	-0.00649	-0.00803	0.99311	0.23276	1.25712	-12.71090	-0.23314	0.45620	-0.06748	0.00537	-0.06850	0.00100	4.59310	2.55683	-4.20523	-0.00493	0.89836	0.14412	0.00033	0.12254	0.00096	-0.88046	2.68172	-1.63575	8.61988	0.54916	-1.36944	-7.90792	-3.57031	0.48310	22.66089	-1.28081	7.75810	-0.00238	-0.00013	0.00313	-0.00000
768			7.67000	6.32984	-7.31678	15.50914	0.73506	-0.01982	0.08111	0.01809	-0.00062	0.00102	-0.00788	-0.00897	0.99599	0.24694	1.34415	-12.72707	-0.23248	0.45504	-0.06727	0.00503	-0.06597	0.00308	4.62940	2.48152	-4.20248	-0.00753	0.89172	0.14391	0.00042	0.10617	0.00035	-1.26686	1.98892	-0.33931	8.20023	0.72958	-3.10526	-6.86985	-3.06363	0.62152	22.65930	-1.25814	7.75228	-0.00235	-0.00012	0.00312	-0.00001
769			7.68000	6.31871	-7.33566	15.51148	0.73618	-0.01823	0.08072	0.01266	-0.00063	-0.00097	-0.00854	-0.01035	0.99718	0.25632	1.42348	-12.76266	-0.22946	0.45411	-0.06659	0.00240	-0.05812	0.00499	4.65727	2.42062	-4.19697	-0.01410	0.88534	0.14354	0.00056	0.08171	-0.00033	-1.48715	1.43579	1.02253	7.05526	0.40736	-4.75553	-5.28101	-2.15831	0.73713	22.65607	-1.23629	7.75144	-0.00232	-0.00012	0.00311	-0.00002
770			7.69000	6.31246	-7.35438	15.52733	0.73581	-0.01751	0.08021	0.01034	-0.00062	-0.00251	-0.00831	-0.01107	0.99657	0.25678	1.49119	-12.81231	-0.22775	0.45521	-0.06569	-0.00146	-0.04863	0.00598	4.67413	2.37632	-4.19127	-0.01629	0.88273	0.14302	0.00032	0.05693	-0.00018	-1.53416	1.11978	2.09861	5.69054	-0.30863	-5.68567	-3.67876	-1.07209	0.53109	22.65011	-1.21421	7.75583	-0.00231	-0.00012	0.00309	-0.00003
771			7.70000	6.30780	-7.37215	15.55198	0.73518	-0.01715	0.07979	0.01138	-0.00059	-0.00338	-0.00734	-0.01110	0.99581	0.24629	1.54638	-12.86644	-0.22814	0.45905	-0.06479	-0.00586	-0.03897	0.00591	4.67980	2.34707	-4.18953	-0.01390	0.88565	0.14259	0.00002	0.03539	0.00083	-1.40598	1.08048	2.72200	4.32438	-1.27457	-5.73116	-2.31547	-0.00749	0.00713	22.64134	-1.19135	7.76479	-0.00235	-0.00011	0.00307	-0.00004
772			7.71000	6.30152	-7.38824	15.58031	0.73389	-0.01644	0.07978	0.01463	-0.00052	-0.00360	-0.00611	-0.01074	0.99588	0.22454	1.58891	-12.91652	-0.22904	0.46524	-0.06436	-0.01004	-0.02950	0.00503	4.67585	2.33014	-4.19422	-0.01087	0.89284	0.14279	-0.00015	0.01811	0.00236	-1.15647	1.24292	2.89559	3.04111	-2.27393	-5.01723	-1.26502	0.87053	-0.69408	22.63185	-1.17225	7.77713	-0.00241	-0.00009	0.00305	-0.00004
773			7.72000	6.29214	-7.40239	15.60785	0.73206	-0.01676	0.08002	0.01757	-0.00047	-0.00329	-0.00523	-0.01004	0.99605	0.19360	1.61938	-12.95584	-0.23075	0.46949	-0.06433	-0.01296	-0.02074	0.00345	4.66508	2.32236	-4.20652	-0.00767	0.89705	0.14304	-0.00017	0.00562	0.00437	-0.90846	1.43470	2.67212	1.96587	-3.04133	-3.61525	-0.57419	1.44462	-1.56191	22.62497	-1.16488	7.79148	-0.00246	-0.00008	0.00303	-0.00002
774			7.73000	6.28055	-7.41506	15.63107	0.73021	-0.01795	0.08024	0.01816	-0.00045	-0.00254	-0.00499	-0.00884	0.99629	0.15844	1.63975	-12.97775	-0.23439	0.47070	-0.06437	-0.01383	-0.01383	0.00118	4.65140	2.32014	-4.22853	-0.00199	0.89606	0.14275	-0.00005	-0.00157	0.00701	-0.76061	1.50832	2.12304	1.24107	-3.36984	-1.57132	-0.27508	1.64848	-2.67043	22.62296	-1.17450	7.80605	-0.00247	-0.00008	0.00303	0.00000
775			7.74000	6.26873	-7.42687	15.64734	0.72700	-0.01592	0.08046	0.01623	-0.00036	-0.00151	-0.00505	-0.00788	0.99597	0.12541	1.65313	-12.97679	-0.23669	0.47380	-0.06458	-0.01231	-0.00969	-0.00143	4.63911	2.31980	-4.26282	0.00175	0.89656	0.14267	0.00003	-0.00355	0.01004	-0.73406	1.44320	1.36452	0.92943	-3.21537	0.81404	-0.34001	1.47242	-3.91283	22.62587	-1.20049	7.81833	-0.00245	-0.00008	0.00304	0.00002
776			7.75000	6.25813	-7.43856	15.65549	0.72278	-0.01555	0.08010	0.01335	-0.00033	-0.00049	-0.00507	-0.00736	0.99506	0.09958	1.66314	-12.95230	-0.23584	0.47512	-0.06437	-0.00907	-0.00809	-0.00365	4.63202	2.31814	-4.30934	0.00192	0.89667	0.14206	0.00002	-0.00106	0.01243	-0.76274	1.31745	0.61134	0.94940	-2.67686	2.88217	-0.66148	0.96725	-4.90342	22.63175	-1.23837	7.82685	-0.00241	-0.00009	0.00307	0.00002
777			7.76000	6.24881	-7.45003	15.65701	0.72039	-0.01892	0.07934	0.01181	-0.00035	0.00013	-0.00520	-0.00712	0.99419	0.08324	1.67253	-12.91171	-0.23464	0.47201	-0.06381	-0.00541	-0.00766	-0.00461	4.63240	2.31305	-4.36293	0.00211	0.89320	0.14064	-0.00001	0.00383	0.01294	-0.69750	1.22872	0.14493	1.05774	-1.91257	3.86945	-1.03265	0.24326	-5.17579	22.63801	-1.28343	7.83238	-0.00236	-0.00009	0.00311	0.00002
778			7.77000	6.23941	-7.45986	15.65599	0.71637	-0.02174	0.07795	0.01258	-0.00030	0.00010	-0.00535	-0.00680	0.99227	0.07559	1.68163	-12.86944	-0.23284	0.46911	-0.06258	-0.00223	-0.00657	-0.00387	4.64059	2.30471	-4.41415	0.00371	0.89020	0.13859	-0.00006	0.00837	0.01106	-0.42552	1.20584	0.13969	0.97386	-1.06478	3.37960	-1.24027	-0.56296	-4.50459	22.64226	-1.33165	7.83730	-0.00234	-0.00010	0.00316	0.00001
779			7.78000	6.22871	-7.46605	15.65724	0.71179	-0.02212	0.07670	0.01457	-0.00016	-0.00041	-0.00543	-0.00669	0.99032	0.07432	1.68850	-12.84079	-0.23066	0.46889	-0.06145	0.00016	-0.00368	-0.00188	4.65544	2.29491	-4.45329	0.00498	0.89059	0.13724	-0.00014	0.01024	0.00739	0.00527	1.18538	0.49263	0.56676	-0.22408	1.70370	-1.15505	-1.28532	-3.06853	22.64356	-1.37916	7.84405	-0.00232	-0.00010	0.00322	-0.00000
780			7.79000	6.21686	-7.46764	15.66301	0.70729	-0.02416	0.07566	0.01580	-0.00000	-0.00103	-0.00572	-0.00690	0.99000	0.07741	1.69056	-12.83436	-0.22667	0.46700	-0.06061	0.00184	0.00103	0.00044	4.67438	2.28658	-4.47460	0.00236	0.88903	0.13657	-0.00008	0.00812	0.00313	0.46364	1.08133	0.92922	-0.10171	0.52421	-0.34921	-0.76654	-1.74833	-1.36919	22.64241	-1.42220	7.85428	-0.00233	-0.00011	0.00326	-0.00001
781			7.80000	6.20514	-7.46452	15.67290	0.70282	-0.02836	0.07383	0.01551	0.00021	-0.00158	-0.00597	-0.00695	0.99045	0.08338	1.68599	-12.84915	-0.22254	0.46339	-0.05900	0.00270	0.00702	0.00228	4.69400	2.28234	-4.47861	-0.00108	0.88579	0.13534	0.00003	0.00203	-0.00040	0.90271	0.85857	1.31941	-0.93166	1.04999	-2.04619	-0.15702	-1.82296	0.03587	22.64019	-1.45781	7.86794	-0.00235	-0.00011	0.00327	-0.00001
782			7.81000	6.19465	-7.45638	15.68668	0.69926	-0.03303	0.07151	0.01443	0.00052	-0.00218	-0.00611	-0.00669	0.99239	0.09003	1.67327	-12.87877	-0.21936	0.46035	-0.05690	0.00247	0.01404	0.00331	4.71058	2.28423	-4.47100	-0.00405	0.88370	0.13382	0.00010	-0.00742	-0.00225	1.35855	0.55064	1.77036	-1.88301	1.22569	-3.08999	0.57998	-1.45483	0.76471	22.63829	-1.48363	7.88335	-0.00237	-0.00012	0.00327	-0.00001
783			7.82000	6.18579	-7.44266	15.70598	0.69575	-0.03835	0.06983	0.01313	0.00092	-0.00294	-0.00612	-0.00615	0.99476	0.09431	1.65115	-12.91595	-0.21663	0.45734	-0.05546	0.00124	0.02123	0.00359	4.72064	2.29352	-4.46015	-0.00663	0.88228	0.13295	0.00007	-0.01898	-0.00217	1.80183	0.20880	2.35810	-2.84553	1.05071	-3.42240	1.33934	-0.72743	0.68159	22.63793	-1.49873	7.89783	-0.00240	-0.00012	0.00326	0.00000
784			7.83000	6.17889	-7.42394	15.73201	0.69449	-0.04282	0.06871	0.01101	0.00126	-0.00361	-0.00561	-0.00526	0.99707	0.09444	1.62021	-12.95300	-0.21738	0.45673	-0.05446	-0.00011	0.02673	0.00307	4.72251	2.31034	-4.45441	-0.00462	0.88543	0.13255	-0.00001	-0.03066	-0.00035	2.07484	-0.14350	2.89828	-3.54131	0.70837	-2.94082	1.98868	0.12452	-0.13456	22.63989	-1.50391	7.90937	-0.00243	-0.00012	0.00324	0.00001
785			7.84000	6.17495	-7.40277	15.76276	0.69216	-0.04701	0.06759	0.00717	0.00142	-0.00387	-0.00485	-0.00414	0.99831	0.09188	1.58419	-12.98073	-0.21811	0.45705	-0.05344	-0.00043	0.02818	0.00174	4.71726	2.33331	-4.46038	-0.00157	0.88957	0.13192	-0.00002	-0.03879	0.00271	2.03490	-0.49412	3.11422	-3.63804	0.47543	-1.57951	2.31588	0.78991	-1.47387	22.64378	-1.50129	7.91687	-0.00246	-0.00012	0.00322	0.00002
786			7.85000	6.17500	-7.38250	15.79396	0.68676	-0.05209	0.06591	0.00204	0.00140	-0.00361	-0.00403	-0.00335	0.99883	0.09116	1.54962	-12.99037	-0.21417	0.45685	-0.05203	0.00107	0.02440	-0.00011	4.70902	2.35821	-4.48199	-0.00410	0.89222	0.13069	-0.00006	-0.03940	0.00625	1.70709	-0.80969	2.94729	-2.99666	0.57562	0.39085	2.11831	1.01313	-3.01042	22.64785	-1.49319	7.91978	-0.00248	-0.00012	0.00320	0.00001
787			7.86000	6.17921	-7.36540	15.82237	0.68300	-0.05542	0.06441	-0.00321	0.00117	-0.00310	-0.00338	-0.00267	0.99950	0.09767	1.52297	-12.97846	-0.21144	0.45751	-0.05071	0.00402	0.01724	-0.00180	4.70327	2.37925	-4.51917	-0.00446	0.89488	0.12919	-0.00003	-0.03290	0.00909	1.22480	-1.05712	2.55255	-1.88842	1.03769	2.30792	1.49716	0.74340	-4.25100	22.64909	-1.48129	7.91773	-0.00249	-0.00012	0.00318	-0.00001
788			7.87000	6.18714	-7.35254	15.84662	0.68277	-0.05838	0.06360	-0.00776	0.00082	-0.00257	-0.00255	-0.00210	1.00057	0.11402	1.50637	-12.94982	-0.21141	0.45881	-0.04986	0.00719	0.01063	-0.00272	4.70386	2.39358	-4.56585	-0.00103	0.89973	0.12806	0.00000	-0.02493	0.01002	0.69291	-1.21837	2.11095	-0.89663	1.66411	3.42846	0.89961	0.18401	-4.67018	22.64519	-1.46550	7.91143	-0.00251	-0.00012	0.00318	-0.00003
789			7.88000	6.19794	-7.34436	15.86696	0.68262	-0.05980	0.06337	-0.01069	0.00039	-0.00212	-0.00127	-0.00255	0.99947	0.13829	1.49629	-12.91598	-0.20851	0.46158	-0.04962	0.00925	0.00680	-0.00266	4.71066	2.40353	-4.61123	-0.00278	0.90657	0.12807	0.00004	-0.01939	0.00874	0.17503	-1.25021	1.74176	-0.35331	2.20716	3.41246	0.61024	-0.44159	-4.10013	22.63596	-1.44700	7.90258	-0.00255	-0.00011	0.00319	-0.00005
790			7.89000	6.20991	-7.34102	15.88429	0.68209	-0.05970	0.06333	-0.01072	-0.00005	-0.00184	-0.00031	-0.00417	0.99724	0.16648	1.48934	-12.88831	-0.20169	0.46339	-0.04978	0.00992	0.00382	-0.00182	4.72245	2.41158	-4.64589	-0.01209	0.90921	0.12875	0.00028	-0.01273	0.00602	-0.23506	-1.08091	1.53638	-0.01602	2.56397	2.44778	0.35897	-1.08088	-2.86655	22.62307	-1.42986	7.89352	-0.00260	-0.00010	0.00321	-0.00006
791			7.90000	6.22023	-7.34168	15.90043	0.68263	-0.05536	0.06380	-0.00696	-0.00036	-0.00181	-0.00001	-0.00565	0.99455	0.19574	1.48673	-12.87403	-0.19816	0.46629	-0.05031	0.00989	-0.00116	-0.00051	4.73903	2.41511	-4.66597	-0.01663	0.90978	0.12971	0.00053	0.00019	0.00297	-0.43740	-0.67533	1.57508	0.50115	2.73169	0.90643	-0.25928	-1.71843	-1.44237	22.60853	-1.41892	7.88545	-0.00264	-0.00009	0.00323	-0.00007
792			7.91000	6.22586	-7.34486	15.91773	0.68321	-0.05174	0.06491	-0.00004	-0.00051	-0.00199	-0.00052	-0.00627	0.99332	0.22397	1.49214	-12.87661	-0.19805	0.46671	-0.05124	0.00927	-0.00870	0.00098	4.76033	2.40917	-4.67203	-0.01442	0.90684	0.13069	0.00058	0.01901	0.00024	-0.42144	-0.08907	1.79382	1.29279	2.67209	-0.84816	-1.27008	-2.25002	-0.11319	22.59370	-1.41515	7.87830	-0.00266	-0.00009	0.00325	-0.00007
793			7.92000	6.22496	-7.34916	15.93686	0.68286	-0.05071	0.06580	0.00785	-0.00056	-0.00211	-0.00177	-0.00627	0.99368	0.24880	1.50818	-12.89585	-0.19892	0.46321	-0.05184	0.00782	-0.01697	0.00233	4.78479	2.39099	-4.66608	-0.00984	0.89970	0.13096	0.00043	0.03799	-0.00203	-0.25989	0.54037	1.95952	2.17247	2.32717	-2.44827	-2.33362	-2.51198	1.03032	22.57936	-1.41525	7.87174	-0.00266	-0.00010	0.00327	-0.00006
794			7.93000	6.21756	-7.35353	15.95587	0.68075	-0.05045	0.06689	0.01454	-0.00053	-0.00195	-0.00293	-0.00597	0.99368	0.26764	1.53435	-12.92803	-0.19954	0.45939	-0.05256	0.00531	-0.02309	0.00334	4.80913	2.36244	-4.65029	-0.00545	0.89385	0.13147	0.00022	0.05028	-0.00396	-0.04688	1.08095	1.86456	2.79969	1.66117	-3.64052	-2.99900	-2.36964	1.99480	22.56602	-1.41480	7.86577	-0.00265	-0.00010	0.00329	-0.00006
795			7.94000	6.20495	-7.35743	15.97167	0.68036	-0.04921	0.06757	0.01856	-0.00045	-0.00141	-0.00382	-0.00571	0.99265	0.27737	1.56613	-12.96834	-0.20241	0.45632	-0.05283	0.00190	-0.02498	0.00387	4.82883	2.32965	-4.62621	-0.00036	0.88934	0.13159	0.00001	0.05207	-0.00568	0.10977	1.44527	1.43264	2.90813	0.72791	-4.33127	-3.00104	-1.79772	2.79977	22.55418	-1.41294	7.86070	-0.00265	-0.00010	0.00329	-0.00005
796			7.95000	6.18952	-7.36127	15.98106	0.67893	-0.04696	0.06762	0.02262	-0.00062	-0.00078	-0.00421	-0.00583	0.99117	0.27608	1.59747	-13.01172	-0.20303	0.45596	-0.05261	-0.00174	-0.02315	0.00383	4.83985	2.29974	-4.59535	-0.00033	0.88886	0.13172	0.00000	0.04472	-0.00703	-0.03350	1.92730	0.97000	2.57012	-0.26770	-4.40937	-2.42050	-0.92876	3.38555	22.54458	-1.41289	7.85698	-0.00265	-0.00010	0.00327	-0.00004
797			7.96000	6.17462	-7.36627	15.98079	0.67660	-0.04481	0.06777	0.01470	-0.00044	0.00077	-0.00427	-0.00585	0.98946	0.26520	1.62470	-13.05157	-0.20312	0.45699	-0.05259	-0.00455	-0.01963	0.00319	4.84051	2.27736	-4.56033	-0.00132	0.88992	0.13216	-0.00001	0.03224	-0.00772	-0.14859	1.44190	-0.42852	2.08294	-1.08828	-3.78113	-1.55169	0.01591	3.63032	22.53781	-1.41802	7.85438	-0.00264	-0.00010	0.00325	-0.00002
798			7.97000	6.16310	-7.37373	15.96919	0.67250	-0.04376	0.06787	0.00825	-0.00056	0.00204	-0.00437	-0.00543	0.98792	0.24845	1.64703	-13.08113	-0.20268	0.45773	-0.05262	-0.00606	-0.01602	0.00205	4.83164	2.26401	-4.52508	-0.00177	0.88953	0.13234	-0.00003	0.01806	-0.00744	-0.56073	1.15439	-1.53452	1.66120	-1.61902	-2.55602	-0.64402	0.84137	3.43665	22.53380	-1.42751	7.85256	-0.00261	-0.00011	0.00322	-0.00001
799			7.98000	6.15633	-7.38449	15.94778	0.66803	-0.04262	0.06790	0.00156	-0.00072	0.00297	-0.00463	-0.00468	0.98832	0.22968	1.66499	-13.09597	-0.20208	0.45973	-0.05265	-0.00637	-0.01274	0.00072	4.81582	2.25960	-4.49417	-0.00111	0.88965	0.13232	-0.00003	0.00421	-0.00629	-1.02406	0.81835	-2.34592	1.32745	-1.84677	-1.10878	0.18060	1.41019	2.86102	22.53188	-1.43724	7.85172	-0.00259	-0.00011	0.00321	-0.00000
800			7.99000	6.15425	-7.39836	15.92110	0.66490	-0.04107	0.06836	-0.00334	-0.00084	0.00325	-0.00463	-0.00403	0.98939	0.21187	1.67885	-13.09675	-0.20183	0.46352	-0.05313	-0.00578	-0.00938	-0.00029	4.79654	2.26318	-4.47030	0.00023	0.89206	0.13274	0.00001	-0.00755	-0.00480	-1.37400	0.52446	-2.58930	0.99010	-1.77517	0.03674	0.83742	1.63421	2.12026	22.53163	-1.44230	7.85236	-0.00258	-0.00012	0.00321	0.00000
801			8.00000	6.15540	-7.41372	15.89578	0.66581	-0.04045	0.06882	-0.00512	-0.00088	0.00274	-0.00448	-0.00370	0.99080	0.19708	1.68815	-13.08951	-0.20365	0.46627	-0.05360	-0.00441	-0.00638	-0.00077	4.77765	2.27273	-4.45366	0.00262	0.89295	0.13298	0.00007	-0.01388	-0.00313	-1.46470	0.33744	-2.16356	0.69313	-1.40584	0.60890	1.12540	1.46589	1.32768	22.53283	-1.43931	7.85422	-0.00258	-0.00012	0.00322	0.00001
802			8.01000	6.15752	-7.42808	15.87813	0.66355	-0.04004	0.06880	-0.00370	-0.00081	0.00162	-0.00435	-0.00385	0.99077	0.18754	1.69446	-13.08027	-0.20111	0.46809	-0.05374	-0.00203	-0.00609	-0.00092	4.76347	2.28317	-4.44491	-0.00074	0.89159	0.13302	-0.00001	-0.01069	-0.00091	-1.27801	0.27887	-1.24378	0.73866	-0.76785	0.84860	0.76574	0.93174	0.36518	22.53527	-1.42843	7.85680	-0.00258	-0.00012	0.00324	0.00001
803			8.02000	6.15861	-7.43959	15.87121	0.65966	-0.04114	0.06881	-0.00049	-0.00070	0.00037	-0.00403	-0.00438	0.98972	0.18610	1.70301	-13.06982	-0.19574	0.46846	-0.05393	0.00089	-0.00972	-0.00111	4.75777	2.28707	-4.44699	-0.00735	0.89047	0.13328	-0.00002	0.00109	0.00191	-0.95675	0.32148	-0.20050	1.28203	-0.01005	1.10729	-0.18461	0.23201	-0.78384	22.53930	-1.41433	7.86021	-0.00260	-0.00012	0.00325	0.00002
804			8.03000	6.15785	-7.44825	15.87409	0.65837	-0.04246	0.06842	0.00248	-0.00064	-0.00058	-0.00382	-0.00493	0.98900	0.19343	1.71817	-13.05662	-0.19279	0.46769	-0.05351	0.00325	-0.01460	-0.00131	4.76090	2.28042	-4.46114	-0.01050	0.89055	0.13276	0.00009	0.01364	0.00433	-0.70808	0.40318	0.59790	1.96817	0.59843	1.36527	-1.15618	-0.32596	-1.75252	22.54572	-1.40301	7.86509	-0.00260	-0.00011	0.00324	0.00003
805			8.04000	6.15578	-7.45567	15.88276	0.65654	-0.04286	0.06821	0.00329	-0.00067	-0.00093	-0.00391	-0.00513	0.98899	0.20625	1.73869	-13.04166	-0.19085	0.46748	-0.05312	0.00437	-0.01739	-0.00134	4.76927	2.26648	-4.48280	-0.01060	0.89169	0.13215	0.00014	0.01927	0.00521	-0.69367	0.43304	0.90333	2.34824	0.89983	1.42411	-1.57769	-0.54243	-2.10659	22.55478	-1.39710	7.87200	-0.00258	-0.00012	0.00323	0.00004
806			8.05000	6.15439	-7.46428	15.89168	0.65536	-0.04229	0.06884	0.00082	-0.00078	-0.00065	-0.00435	-0.00505	0.99043	0.22055	1.76069	-13.02754	-0.19024	0.46799	-0.05351	0.00462	-0.01761	-0.00118	4.77782	2.25198	-4.50416	-0.00902	0.89212	0.13222	0.00010	0.01745	0.00436	-0.94248	0.32390	0.66137	2.37026	0.99983	1.24651	-1.40301	-0.45206	-1.74863	22.56524	-1.39473	7.88111	-0.00255	-0.00012	0.00320	0.00004
807			8.06000	6.15607	-7.47564	15.89597	0.65335	-0.04034	0.06905	-0.00420	-0.00088	0.00007	-0.00472	-0.00496	0.99166	0.23489	1.78172	-13.01632	-0.18893	0.47034	-0.05352	0.00478	-0.01647	-0.00083	4.78340	2.24100	-4.51862	-0.00902	0.89367	0.13217	0.00006	0.01229	0.00225	-1.30554	0.06604	0.03733	2.20476	1.11769	0.89666	-0.93210	-0.25872	-0.87500	22.57432	-1.39181	7.89171	-0.00254	-0.00012	0.00317	0.00003
808			8.07000	6.16197	-7.48932	15.89329	0.65171	-0.04172	0.06917	-0.00970	-0.00094	0.00088	-0.00504	-0.00464	0.99245	0.25012	1.80073	-13.00963	-0.18798	0.46948	-0.05346	0.00533	-0.01435	-0.00034	4.78568	2.23464	-4.52232	-0.00889	0.89106	0.13187	0.00002	0.00731	-0.00038	-1.54366	-0.27145	-0.68041	1.93930	1.37940	0.42384	-0.44480	-0.13696	0.21942	22.57945	-1.38522	7.90165	-0.00256	-0.00012	0.00313	0.00001
809			8.08000	6.17159	-7.50287	15.88421	0.64991	-0.04280	0.06912	-0.01363	-0.00080	0.00144	-0.00518	-0.00412	0.99420	0.26762	1.81671	-13.00877	-0.18707	0.47042	-0.05322	0.00612	-0.01138	0.00020	4.78587	2.23190	-4.51458	-0.00866	0.89084	0.13175	0.00000	0.00396	-0.00274	-1.47811	-0.59639	-1.21222	1.56940	1.73557	-0.09870	-0.07895	-0.11886	1.21132	22.58033	-1.37521	7.90815	-0.00259	-0.00012	0.00309	-0.00000
810			8.09000	6.18317	-7.51311	15.87163	0.64644	-0.04117	0.06902	-0.01470	-0.00044	0.00156	-0.00505	-0.00347	0.99566	0.28749	1.82849	-13.01380	-0.18553	0.47507	-0.05293	0.00663	-0.00774	0.00071	4.78516	2.23156	-4.49810	-0.00815	0.89521	0.13208	-0.00000	0.00181	-0.00428	-1.09278	-0.82124	-1.36919	1.10425	2.02111	-0.59628	0.15540	-0.13852	1.84898	22.57890	-1.36448	7.90875	-0.00261	-0.00011	0.00307	-0.00001
811			8.10000	6.19444	-7.51788	15.85965	0.64399	-0.04118	0.06871	-0.01281	-0.00008	0.00117	-0.00501	-0.00285	0.99794	0.30809	1.83545	-13.02410	-0.18418	0.47789	-0.05245	0.00645	-0.00370	0.00115	4.78405	2.23269	-4.47734	-0.00713	0.89827	0.13211	-0.00001	-0.00051	-0.00480	-0.54148	-0.87964	-1.09445	0.58386	2.08906	-1.04190	0.33576	-0.11956	2.05298	22.57744	-1.35568	7.90223	-0.00260	-0.00011	0.00308	-0.00000
812			8.11000	6.20343	-7.51736	15.85227	0.64229	-0.04312	0.06758	-0.00867	0.00020	0.00040	-0.00507	-0.00288	1.00021	0.32682	1.83749	-13.03882	-0.18072	0.47772	-0.05136	0.00531	0.00063	0.00148	4.78235	2.23568	-4.45662	-0.01019	0.89854	0.13134	-0.00003	-0.00482	-0.00449	-0.02696	-0.75527	-0.46244	0.00897	1.87312	-1.43303	0.59273	-0.00904	1.89870	22.57744	-1.35055	7.88938	-0.00260	-0.00012	0.00310	0.00001
813			8.12000	6.20892	-7.51331	15.85223	0.64035	-0.04419	0.06642	-0.00532	0.00006	-0.00046	-0.00495	-0.00350	1.00148	0.34073	1.83412	-13.05710	-0.17539	0.47792	-0.05036	0.00321	0.00589	0.00179	4.77926	2.24208	-4.43880	-0.01622	0.90024	0.13069	-0.00011	-0.01291	-0.00395	-0.05936	-0.53236	0.32624	-0.70906	1.35507	-1.84323	1.07471	0.22614	1.61845	22.57969	-1.35052	7.87195	-0.00259	-0.00012	0.00312	0.00002
814			8.13000	6.21025	-7.50766	15.86046	0.64158	-0.04375	0.06577	0.00292	0.00033	-0.00143	-0.00479	-0.00459	1.00062	0.34646	1.82361	-13.07962	-0.17270	0.47715	-0.04992	0.00016	0.01313	0.00231	4.77326	2.25494	-4.42345	-0.01998	0.90084	0.13013	-0.00028	-0.02626	-0.00411	0.57329	-0.08813	1.21700	-1.71968	0.53678	-2.50926	1.93690	0.60971	1.60663	22.58439	-1.35516	7.85208	-0.00258	-0.00012	0.00315	0.00003
815			8.14000	6.20686	-7.50198	15.87635	0.64318	-0.04351	0.06565	0.00521	-0.00014	-0.00191	-0.00440	-0.00597	0.99875	0.34008	1.80289	-13.11043	-0.16975	0.47598	-0.05009	-0.00389	0.02287	0.00325	4.76201	2.27838	-4.40544	-0.02495	0.90216	0.13015	-0.00062	-0.04469	-0.00571	0.08218	0.23647	1.72107	-3.09878	-0.56055	-3.63726	3.21195	1.15448	2.17759	22.59091	-1.36181	7.83219	-0.00256	-0.00011	0.00317	0.00003
816			8.15000	6.19804	-7.49742	15.89796	0.64427	-0.04121	0.06570	0.01659	0.00009	-0.00264	-0.00385	-0.00691	0.99686	0.31787	1.76900	-13.15440	-0.16873	0.47765	-0.05040	-0.00862	0.03400	0.00445	4.74297	2.31568	-4.37806	-0.02761	0.90685	0.13061	-0.00107	-0.06506	-0.00840	0.75156	0.98329	2.44235	-4.67056	-1.85412	-5.05051	4.66251	1.82050	3.21186	22.59797	-1.36816	7.81620	-0.00255	-0.00011	0.00318	0.00003
817			8.16000	6.18333	-7.49457	15.92227	0.64461	-0.03789	0.06649	0.02306	-0.00005	-0.00272	-0.00354	-0.00723	0.99431	0.27844	1.72186	-13.21203	-0.17045	0.47931	-0.05142	-0.01330	0.04348	0.00546	4.71501	2.36639	-4.33877	-0.02719	0.90974	0.13168	-0.00141	-0.08119	-0.01095	0.76237	1.57533	2.57806	-6.00975	-3.13904	-6.17237	5.83248	2.46479	4.19605	22.60426	-1.37397	7.80892	-0.00253	-0.00011	0.00319	0.00003
818			8.17000	6.16321	-7.49379	15.94516	0.64515	-0.03617	0.06723	0.02501	-0.00044	-0.00216	-0.00399	-0.00708	0.99163	0.22476	1.66563	-13.27670	-0.17453	0.47656	-0.05247	-0.01693	0.04846	0.00575	4.67994	2.42543	-4.29138	-0.02488	0.90602	0.13219	-0.00150	-0.08889	-0.01226	0.19494	2.01656	2.16915	-6.76191	-4.12305	-6.44280	6.42720	2.88412	4.69999	22.60952	-1.37944	7.81211	-0.00251	-0.00011	0.00318	0.00002
819			8.18000	6.14009	-7.49569	15.96158	0.64348	-0.03457	0.06744	0.02669	-0.00031	-0.00112	-0.00493	-0.00660	0.99050	0.16362	1.60582	-13.33806	-0.17747	0.47367	-0.05304	-0.01819	0.04878	0.00500	4.64192	2.48711	-4.24196	-0.02389	0.90287	0.13230	-0.00146	-0.08970	-0.01217	0.36200	2.24059	1.29395	-6.81345	-4.53659	-5.60699	6.49347	2.94324	4.65598	22.61457	-1.38448	7.82122	-0.00249	-0.00011	0.00317	0.00002
820			8.19000	6.11831	-7.50212	15.96537	0.64016	-0.03268	0.06753	0.02026	-0.00055	0.00072	-0.00603	-0.00604	0.99072	0.10424	1.54794	-13.38502	-0.17849	0.47192	-0.05353	-0.01623	0.04349	0.00319	4.60562	2.54744	-4.19540	-0.02521	0.90018	0.13246	-0.00134	-0.08368	-0.01084	-0.34063	2.09958	-0.26993	-6.00292	-4.19250	-3.61282	6.03351	2.54644	4.09884	22.62061	-1.38935	7.82806	-0.00247	-0.00011	0.00316	0.00003
821			8.20000	6.10248	-7.51620	15.95138	0.63557	-0.03004	0.06725	0.00961	-0.00086	0.00295	-0.00682	-0.00555	0.99139	0.05758	1.50036	-13.40656	-0.17726	0.47283	-0.05360	-0.01096	0.03104	0.00048	4.57708	2.60082	-4.15694	-0.02863	0.89945	0.13250	-0.00100	-0.06794	-0.00816	-1.40703	1.72675	-2.19486	-4.13828	-3.06865	-0.65983	4.84804	1.62426	3.01480	22.62884	-1.39479	7.82569	-0.00246	-0.00010	0.00316	0.00004
822			8.21000	6.09483	-7.54010	15.91839	0.63411	-0.02717	0.06772	-0.00142	-0.00114	0.00510	-0.00678	-0.00533	0.99225	0.03308	1.47273	-13.39544	-0.17698	0.47672	-0.05413	-0.00386	0.01257	-0.00255	4.56253	2.63936	-4.13190	-0.03088	0.90390	0.13337	-0.00027	-0.04289	-0.00453	-2.56556	1.32201	-4.01477	-1.46175	-1.43831	2.63050	2.98384	0.29021	1.56652	22.64020	-1.40253	7.81048	-0.00248	-0.00010	0.00316	0.00006
823			8.22000	6.09434	-7.57317	15.86988	0.63332	-0.02394	0.06852	-0.00969	-0.00126	0.00677	-0.00627	-0.00536	0.99178	0.03396	1.47010	-13.35261	-0.17641	0.48198	-0.05474	0.00344	-0.00849	-0.00523	4.56534	2.65813	-4.12241	-0.03160	0.91038	0.13438	0.00064	-0.01204	-0.00083	-3.48281	1.03122	-5.36998	1.46095	0.29457	5.47601	0.76560	-1.19431	0.14525	22.65508	-1.41517	7.78306	-0.00251	-0.00009	0.00318	0.00007
824			8.23000	6.09823	-7.61233	15.81121	0.63141	-0.02143	0.06955	-0.01447	-0.00126	0.00793	-0.00598	-0.00544	0.99024	0.05825	1.49284	-13.28595	-0.17490	0.48564	-0.05535	0.00995	-0.03006	-0.00716	4.58535	2.65504	-4.12602	-0.03051	0.91263	0.13500	0.00147	0.02282	0.00213	-4.00979	0.86991	-6.24139	4.32227	1.91222	7.46530	-1.63046	-2.64009	-0.91136	22.67265	-1.43465	7.74828	-0.00254	-0.00009	0.00319	0.00009
825			8.24000	6.10419	-7.65423	15.74609	0.63102	-0.01837	0.07109	-0.01709	-0.00112	0.00883	-0.00587	-0.00563	0.98895	0.10303	1.54088	-13.20433	-0.17472	0.48940	-0.05617	0.01554	-0.05088	-0.00831	4.62116	2.62812	-4.13819	-0.02673	0.91464	0.13579	0.00194	0.05934	0.00391	-4.22327	0.77020	-6.83783	6.96862	3.35433	8.57526	-4.04035	-3.94194	-1.43029	22.69174	-1.45989	7.71293	-0.00255	-0.00009	0.00321	0.00009
826			8.25000	6.11124	-7.69674	15.67590	0.62946	-0.01371	0.07300	-0.01856	-0.00083	0.00955	-0.00617	-0.00605	0.98669	0.16474	1.61166	-13.11607	-0.17340	0.49284	-0.05724	0.01944	-0.06662	-0.00854	4.66993	2.57827	-4.15294	-0.02439	0.91621	0.13694	0.00221	0.08931	0.00397	-4.25901	0.68972	-7.23463	8.88071	4.48709	8.67381	-5.92079	-4.92263	-1.25471	22.71128	-1.48695	7.68227	-0.00255	-0.00010	0.00323	0.00009
827			8.26000	6.11881	-7.73879	15.60306	0.62936	-0.00840	0.07444	-0.01834	-0.00049	0.00969	-0.00745	-0.00644	0.98506	0.23630	1.69528	-13.03292	-0.17369	0.49332	-0.05781	0.02104	-0.07148	-0.00734	4.72599	2.51408	-4.16220	-0.02077	0.91230	0.13725	0.00204	0.10261	0.00195	-4.14262	0.66410	-7.20397	9.40456	5.11397	7.43991	-6.66365	-5.40434	-0.33233	22.72953	-1.51204	7.65892	-0.00254	-0.00011	0.00324	0.00007
828			8.27000	6.12546	-7.77898	15.53346	0.62833	-0.00451	0.07581	-0.01537	-0.00024	0.00885	-0.00969	-0.00624	0.98686	0.30785	1.77711	-12.96991	-0.17403	0.49145	-0.05834	0.02003	-0.06473	-0.00474	4.78247	2.44847	-4.15855	-0.01596	0.90338	0.13736	0.00152	0.09795	-0.00141	-3.79465	0.72259	-6.44118	8.45728	5.18460	4.86402	-6.22841	-5.35645	1.02894	22.74376	-1.53267	7.64470	-0.00251	-0.00012	0.00324	0.00005
829			8.28000	6.12957	-7.81492	15.47546	0.62517	-0.00111	0.07701	-0.00989	-0.00005	0.00694	-0.01189	-0.00527	0.99196	0.37104	1.84574	-12.93902	-0.17408	0.49231	-0.05867	0.01718	-0.05164	-0.00132	4.83386	2.39124	-4.14013	-0.00878	0.89854	0.13788	0.00074	0.08320	-0.00459	-3.17418	0.82132	-4.91202	6.63367	4.83905	1.52990	-5.12368	-4.87854	2.24914	22.75134	-1.54657	7.64085	-0.00249	-0.00012	0.00323	0.00002
830			8.29000	6.13030	-7.84412	15.43571	0.62322	0.00279	0.07787	-0.00331	0.00011	0.00432	-0.01357	-0.00433	0.99731	0.42179	1.89717	-12.94340	-0.17560	0.49532	-0.05867	0.01370	-0.03748	0.00198	4.87710	2.34595	-4.11156	0.00041	0.89794	0.13854	-0.00003	0.06565	-0.00631	-2.33174	0.89575	-2.94260	4.66087	4.23697	-1.67940	-3.89241	-4.08406	2.84984	22.75136	-1.55285	7.64603	-0.00249	-0.00012	0.00320	-0.00002
831			8.30000	6.12759	-7.86473	15.41624	0.62739	0.00420	0.07937	0.00343	0.00011	0.00166	-0.01464	-0.00459	1.00351	0.45916	1.93273	-12.97702	-0.17778	0.49667	-0.05950	0.00990	-0.02509	0.00440	4.91044	2.31219	-4.08100	0.00583	0.89785	0.14023	-0.00029	0.04869	-0.00598	-1.34134	0.93770	-0.98699	2.96738	3.40307	-4.01878	-2.81272	-3.02765	2.61919	22.74458	-1.55437	7.65729	-0.00252	-0.00012	0.00315	-0.00004
832			8.31000	6.12118	-7.87558	15.41471	0.63298	0.00481	0.07985	0.01074	0.00005	-0.00075	-0.01498	-0.00642	1.00890	0.48278	1.95573	-13.02777	-0.17522	0.49811	-0.05977	0.00537	-0.01527	0.00558	4.93257	2.28821	-4.05751	0.00027	0.89938	0.14172	-0.00001	0.03328	-0.00349	-0.24598	1.02183	0.72625	1.62879	2.23135	-5.20700	-1.94561	-1.72881	1.55930	22.73318	-1.55608	7.67192	-0.00255	-0.00011	0.00309	-0.00006
833			8.32000	6.10982	-7.87611	15.42842	0.63748	0.00599	0.07957	0.01934	-0.00002	-0.00297	-0.01422	-0.00873	1.01148	0.49065	1.96875	-13.08370	-0.17075	0.50211	-0.05953	0.00013	-0.00718	0.00572	4.94217	2.27238	-4.04923	-0.00891	0.90558	0.14290	0.00004	0.01929	0.00076	0.91609	1.21480	2.31307	0.51697	0.64631	-5.50097	-1.25909	-0.24050	-0.15078	22.72057	-1.56116	7.68848	-0.00257	-0.00011	0.00304	-0.00005
834			8.33000	6.09223	-7.86634	15.45720	0.64302	0.00644	0.07853	0.02885	-0.00012	-0.00524	-0.01302	-0.01140	1.01066	0.47986	1.97306	-13.13773	-0.16712	0.50400	-0.05883	-0.00559	0.00004	0.00535	4.93849	2.26337	-4.06152	-0.01961	0.90929	0.14303	-0.00038	0.00658	0.00597	2.03500	1.47824	3.99645	-0.48231	-1.24772	-5.38994	-0.71748	1.31541	-2.20810	22.71036	-1.57042	7.70531	-0.00256	-0.00011	0.00302	-0.00004
835			8.34000	6.06862	-7.84755	15.50302	0.64846	0.00525	0.07672	0.03789	-0.00015	-0.00762	-0.01167	-0.01354	1.00746	0.44874	1.96954	-13.18801	-0.16617	0.50322	-0.05754	-0.01142	0.00617	0.00493	4.92188	2.26001	-4.09622	-0.02715	0.91000	0.14175	-0.00114	-0.00389	0.01113	2.96198	1.72236	5.87313	-1.36304	-3.21728	-5.27831	-0.32746	2.78258	-4.27111	22.70539	-1.58345	7.71971	-0.00253	-0.00012	0.00302	-0.00001
836			8.35000	6.04039	-7.82201	15.56799	0.65033	0.00279	0.07448	0.04508	-0.00010	-0.00994	-0.00984	-0.01441	1.00329	0.39773	1.95980	-13.23603	-0.16674	0.50345	-0.05582	-0.01683	0.01028	0.00468	4.89388	2.26055	-4.15164	-0.03011	0.91401	0.13981	-0.00184	-0.01074	0.01537	3.59530	1.89040	7.84640	-2.01196	-5.00874	-5.35739	-0.13021	4.01311	-6.01899	22.70710	-1.59888	7.72746	-0.00248	-0.00013	0.00306	0.00002
837			8.36000	6.00950	-7.79254	15.65237	0.64649	-0.00378	0.07180	0.04934	0.00013	-0.01183	-0.00857	-0.01443	0.99859	0.32980	1.94682	-13.28421	-0.16438	0.49865	-0.05398	-0.02074	0.01132	0.00463	4.85700	2.26268	-4.22301	-0.03543	0.91139	0.13700	-0.00264	-0.01309	0.01795	3.85069	1.97348	9.66470	-2.30229	-6.40899	-5.63504	-0.13412	4.88686	-7.16721	22.71523	-1.61442	7.72559	-0.00244	-0.00014	0.00311	0.00004
838			8.37000	5.97805	-7.76292	15.75331	0.64158	-0.01341	0.06903	0.05095	0.00038	-0.01303	-0.00818	-0.01304	0.99529	0.24981	1.93436	-13.33460	-0.16529	0.48908	-0.05198	-0.02365	0.00955	0.00475	4.81447	2.26424	-4.30277	-0.03481	0.90090	0.13298	-0.00285	-0.01131	0.01836	3.65038	2.03440	11.08038	-2.24896	-7.34179	-6.07167	-0.28524	5.33677	-7.51674	22.72783	-1.62733	7.71467	-0.00240	-0.00014	0.00316	0.00006
839			8.38000	5.94735	-7.73783	15.86603	0.63637	-0.02528	0.06650	0.05121	0.00040	-0.01344	-0.00760	-0.01022	0.99451	0.16233	1.92490	-13.38903	-0.16988	0.48057	-0.04988	-0.02606	0.00662	0.00492	4.76960	2.26373	-4.38203	-0.02688	0.89301	0.12885	-0.00223	-0.00721	0.01681	3.05036	2.19336	11.91955	-2.01997	-7.90379	-6.57267	-0.47760	5.36979	-7.04063	22.74234	-1.63368	7.69932	-0.00238	-0.00013	0.00321	0.00006
840			8.39000	5.91688	-7.72076	15.98387	0.63104	-0.03331	0.06505	0.05160	0.00006	-0.01312	-0.00557	-0.00776	0.99134	0.07026	1.91888	-13.44767	-0.17466	0.47993	-0.04868	-0.02778	0.00397	0.00500	4.72536	2.26102	-4.45259	-0.01998	0.89758	0.12689	-0.00157	-0.00282	0.01405	2.31547	2.52438	11.98823	-1.76848	-8.22391	-6.86037	-0.60542	5.02647	-5.90581	22.75641	-1.62982	7.68585	-0.00236	-0.00012	0.00325	0.00005
841			8.40000	5.88478	-7.71187	16.09775	0.62703	-0.03543	0.06526	0.05231	-0.00030	-0.01208	-0.00337	-0.00681	0.98566	-0.02385	1.91555	-13.50671	-0.17785	0.48336	-0.04933	-0.02828	0.00204	0.00480	4.68460	2.25687	-4.50884	-0.01971	0.90581	0.12754	-0.00136	0.00146	0.01071	1.73966	2.95115	11.13032	-1.53367	-8.28247	-6.57824	-0.67254	4.36007	-4.40106	22.76810	-1.61597	7.67803	-0.00235	-0.00011	0.00327	0.00004
842			8.41000	5.85001	-7.70861	16.19784	0.62631	-0.03529	0.06638	0.05190	-0.00044	-0.01030	-0.00251	-0.00646	0.98164	-0.11572	1.91398	-13.55933	-0.18294	0.48437	-0.05097	-0.02742	0.00079	0.00412	4.64994	2.25132	-4.54841	-0.01944	0.90734	0.12885	-0.00107	0.00608	0.00722	1.41879	3.26597	9.45266	-1.28614	-7.89575	-5.59169	-0.75497	3.43336	-2.84705	22.77534	-1.59626	7.67585	-0.00236	-0.00010	0.00328	0.00002
843			8.42000	5.81395	-7.70792	16.27764	0.62722	-0.03664	0.06770	0.04886	-0.00043	-0.00805	-0.00297	-0.00609	0.98232	-0.19872	1.91348	-13.59948	-0.18820	0.48220	-0.05280	-0.02431	-0.00009	0.00299	4.62382	2.24400	-4.57227	-0.01850	0.90354	0.13012	-0.00068	0.01129	0.00421	1.24614	3.31175	7.36806	-0.98045	-6.90371	-4.08433	-0.91690	2.27916	-1.54619	22.77588	-1.57584	7.67678	-0.00238	-0.00009	0.00328	-0.00002
844			8.43000	5.77928	-7.70821	16.33604	0.62634	-0.03828	0.06831	0.04350	-0.00038	-0.00582	-0.00452	-0.00582	0.98640	-0.26588	1.91396	-13.62433	-0.19028	0.47849	-0.05401	-0.01890	-0.00082	0.00170	4.60899	2.23406	-4.58420	-0.01954	0.89643	0.13072	-0.00029	0.01650	0.00211	1.08320	3.12716	5.38893	-0.62729	-5.40372	-2.45771	-1.15348	0.93270	-0.69134	22.76815	-1.55800	7.67758	-0.00243	-0.00009	0.00327	-0.00005
845			8.44000	5.74766	-7.70929	16.37682	0.62311	-0.03962	0.06858	0.03790	-0.00034	-0.00409	-0.00588	-0.00545	0.99143	-0.31373	1.91526	-13.63555	-0.18976	0.47726	-0.05479	-0.01289	-0.00074	0.00073	4.60765	2.22148	-4.58905	-0.01966	0.89441	0.13131	0.00018	0.02002	0.00081	0.90409	2.87214	3.87195	-0.38018	-3.75724	-1.21545	-1.33339	-0.46685	-0.20939	22.75259	-1.54450	7.67602	-0.00249	-0.00008	0.00327	-0.00008
846			8.45000	5.71893	-7.71116	16.40565	0.62367	-0.04058	0.06875	0.03366	-0.00031	-0.00294	-0.00666	-0.00582	0.99541	-0.34424	1.91566	-13.63956	-0.19011	0.47676	-0.05536	-0.00821	0.00123	0.00045	4.61954	2.20792	-4.58923	-0.01901	0.89615	0.13199	0.00055	0.01943	-0.00042	0.76598	2.64220	2.86064	-0.44487	-2.36805	-0.74299	-1.24748	-1.64937	0.22105	22.73235	-1.53669	7.67225	-0.00256	-0.00007	0.00328	-0.00009
847			8.46000	5.69253	-7.71324	16.42687	0.62471	-0.04153	0.06887	0.03006	-0.00026	-0.00221	-0.00696	-0.00653	0.99722	-0.36350	1.91224	-13.64492	-0.19003	0.47624	-0.05584	-0.00555	0.00565	0.00093	4.64059	2.19701	-4.58337	-0.01896	0.89915	0.13278	0.00076	0.01263	-0.00217	0.69908	2.39748	2.20389	-0.91539	-1.46425	-1.08636	-0.72566	-2.35208	0.84470	22.71262	-1.53533	7.66847	-0.00261	-0.00007	0.00330	-0.00008
848			8.47000	5.66884	-7.71467	16.44321	0.62468	-0.04360	0.06886	0.02618	-0.00017	-0.00186	-0.00696	-0.00679	0.99823	-0.37832	1.90194	-13.65848	-0.19027	0.47545	-0.05613	-0.00497	0.01243	0.00195	4.66460	2.19338	-4.56926	-0.01789	0.90192	0.13353	0.00071	-0.00088	-0.00424	0.69539	2.06543	1.85834	-1.76989	-1.07746	-2.03687	0.25180	-2.43862	1.59203	22.69795	-1.53917	7.66700	-0.00263	-0.00008	0.00333	-0.00005
849			8.48000	5.64872	-7.71453	16.45834	0.62354	-0.04645	0.06844	0.02261	0.00000	-0.00208	-0.00679	-0.00605	0.99779	-0.39472	1.88203	-13.68455	-0.19323	0.47387	-0.05586	-0.00634	0.02157	0.00330	4.68495	2.20107	-4.54717	-0.01164	0.90235	0.13347	0.00034	-0.02025	-0.00597	0.80384	1.65997	1.98410	-2.99810	-1.17148	-3.38152	1.59148	-1.93366	2.19632	22.69010	-1.54507	7.66810	-0.00263	-0.00009	0.00333	-0.00002
850			8.49000	5.63196	-7.71114	16.47811	0.62143	-0.05099	0.06766	0.02060	0.00028	-0.00292	-0.00652	-0.00478	0.99814	-0.41814	1.84930	-13.72584	-0.19631	0.47184	-0.05525	-0.00945	0.03293	0.00474	4.69662	2.22319	-4.52024	-0.00443	0.90278	0.13304	0.00005	-0.04391	-0.00689	1.07195	1.27624	2.65135	-4.56549	-1.70425	-4.90462	3.16248	-0.98875	2.46170	22.68746	-1.54935	7.67048	-0.00262	-0.00011	0.00332	-0.00001
851			8.50000	5.61730	-7.70336	16.50731	0.61994	-0.05418	0.06690	0.01986	0.00057	-0.00403	-0.00594	-0.00411	0.99806	-0.45304	1.80133	-13.78241	-0.19811	0.47154	-0.05487	-0.01362	0.04492	0.00598	4.69657	2.26147	-4.49255	-0.00105	0.90667	0.13315	-0.00001	-0.06900	-0.00699	1.36775	0.96812	3.58248	-6.22151	-2.55534	-6.24694	4.76049	0.21978	2.37902	22.68643	-1.54982	7.67304	-0.00261	-0.00011	0.00331	-0.00001
852			8.51000	5.60437	-7.69236	16.54622	0.62112	-0.05700	0.06608	0.01798	0.00069	-0.00486	-0.00530	-0.00465	0.99705	-0.50082	1.73916	-13.84986	-0.19844	0.47014	-0.05474	-0.01744	0.05421	0.00666	4.68345	2.31503	-4.46737	-0.00380	0.91044	0.13349	-0.00012	-0.09121	-0.00653	1.43161	0.65309	4.30280	-7.52550	-3.42676	-7.01905	6.13086	1.46161	2.08052	22.68413	-1.54617	7.67633	-0.00260	-0.00011	0.00328	-0.00002
853			8.52000	5.59526	-7.68126	16.59056	0.62111	-0.06031	0.06496	0.01215	0.00058	-0.00510	-0.00497	-0.00553	0.99503	-0.55796	1.66800	-13.92079	-0.19679	0.46660	-0.05451	-0.01930	0.05896	0.00672	4.65862	2.38047	-4.44602	-0.00979	0.91184	0.13343	-0.00048	-0.10753	-0.00596	1.12100	0.15742	4.52960	-8.22529	-3.92104	-7.13409	7.13047	2.49408	1.78145	22.67976	-1.53941	7.68137	-0.00259	-0.00011	0.00325	-0.00002
854			8.53000	5.59388	-7.67267	16.63551	0.62022	-0.06132	0.06411	0.00252	0.00033	-0.00500	-0.00450	-0.00578	0.99248	-0.61726	1.59299	-13.98983	-0.19709	0.46619	-0.05450	-0.01883	0.06133	0.00653	4.62512	2.45388	-4.42726	-0.01110	0.91740	0.13362	-0.00067	-0.11878	-0.00573	0.58536	-0.58308	4.40580	-8.49507	-3.76869	-6.89065	7.78727	3.13939	1.63485	22.67385	-1.53128	7.68827	-0.00259	-0.00011	0.00322	-0.00003
855			8.54000	5.60251	-7.66646	16.67966	0.61885	-0.06224	0.06332	-0.00689	0.00025	-0.00502	-0.00444	-0.00575	0.99134	-0.67119	1.51579	-14.05645	-0.19697	0.46573	-0.05462	-0.01600	0.06238	0.00642	4.58742	2.53230	-4.40901	-0.01204	0.92043	0.13377	-0.00076	-0.12281	-0.00558	0.21845	-1.37962	4.37690	-8.53853	-2.95615	-6.65234	8.00445	3.25373	1.54449	22.66751	-1.52369	7.69667	-0.00261	-0.00010	0.00319	-0.00003
856			8.55000	5.61876	-7.65919	16.72631	0.61802	-0.06392	0.06230	-0.01118	0.00059	-0.00548	-0.00447	-0.00565	0.99126	-0.71384	1.43795	-14.12278	-0.19654	0.46483	-0.05446	-0.01152	0.06116	0.00644	4.55172	2.61010	-4.39184	-0.01238	0.92145	0.13363	-0.00066	-0.11517	-0.00486	0.37998	-1.92573	4.78275	-8.27275	-1.68062	-6.53886	7.46751	2.76744	1.26855	22.66199	-1.51883	7.70659	-0.00264	-0.00009	0.00318	-0.00002
857			8.56000	5.63659	-7.64614	16.77979	0.61680	-0.06503	0.06196	-0.00897	0.00132	-0.00629	-0.00456	-0.00540	0.99068	-0.74171	1.36334	-14.19012	-0.19664	0.46390	-0.05486	-0.00643	0.05668	0.00646	4.52469	2.67838	-4.37883	-0.01051	0.92192	0.13408	-0.00037	-0.09501	-0.00322	1.09029	-2.07510	5.51749	-7.58173	-0.26672	-6.35783	6.09424	1.81903	0.66626	22.65814	-1.51993	7.71727	-0.00268	-0.00009	0.00317	-0.00001
858			8.57000	5.65067	-7.62453	16.84089	0.61604	-0.06888	0.06148	-0.00329	0.00229	-0.00691	-0.00479	-0.00536	0.99053	-0.75447	1.29621	-14.25585	-0.19582	0.45945	-0.05498	-0.00161	0.04881	0.00594	4.51019	2.72999	-4.37372	-0.01041	0.91923	0.13424	-0.00015	-0.06726	-0.00060	1.99913	-1.93249	6.12350	-6.49281	0.95930	-5.70448	4.20554	0.72752	-0.29371	22.65677	-1.52941	7.72651	-0.00270	-0.00009	0.00318	0.00000
859			8.58000	5.65936	-7.59547	16.90535	0.61601	-0.07540	0.06146	0.00146	0.00320	-0.00698	-0.00470	-0.00483	0.99131	-0.75390	1.23997	-14.31238	-0.19661	0.45393	-0.05528	0.00236	0.03853	0.00462	4.50850	2.76237	-4.38037	-0.00707	0.91708	0.13457	0.00004	-0.03927	0.00288	2.64849	-1.70984	6.19089	-5.06421	1.79835	-4.26776	2.24123	-0.21456	-1.59407	22.65917	-1.54739	7.73118	-0.00271	-0.00010	0.00321	0.00002
860			8.59000	5.66458	-7.56326	16.96667	0.61441	-0.07857	0.06141	0.00283	0.00347	-0.00638	-0.00434	-0.00423	0.99234	-0.74277	1.19769	-14.35044	-0.19668	0.45303	-0.05547	0.00516	0.02695	0.00254	4.51737	2.77698	-4.40209	-0.00384	0.92015	0.13520	0.00007	-0.01630	0.00687	2.75621	-1.53783	5.64801	-3.39323	2.16891	-2.13718	0.55328	-0.83227	-3.11031	22.66646	-1.57219	7.72892	-0.00271	-0.00011	0.00325	0.00005
861			8.60000	5.66915	-7.53336	17.01974	0.61457	-0.08143	0.06052	0.00156	0.00310	-0.00534	-0.00375	-0.00421	0.99361	-0.72495	1.17111	-14.36406	-0.19576	0.45293	-0.05487	0.00637	0.01534	0.00021	4.53303	2.77801	-4.44007	-0.00397	0.92418	0.13513	0.00010	-0.00096	0.01063	2.34522	-1.39058	4.78322	-1.73940	2.05822	0.17187	-0.63407	-1.08216	-4.57922	22.67810	-1.60069	7.72032	-0.00269	-0.00012	0.00328	0.00006
862			8.61000	5.67440	-7.50983	17.06374	0.61398	-0.08535	0.05908	-0.00020	0.00231	-0.00438	-0.00328	-0.00431	0.99444	-0.70555	1.15883	-14.35440	-0.19346	0.45158	-0.05371	0.00591	0.00577	-0.00165	4.55153	2.77104	-4.49216	-0.00597	0.92566	0.13423	0.00016	0.00605	0.01339	1.65357	-1.20264	4.03420	-0.42269	1.55932	2.02211	-1.24088	-1.03378	-5.71294	22.69157	-1.62746	7.70813	-0.00265	-0.00013	0.00331	0.00006
863			8.62000	5.68028	-7.49415	17.10196	0.61455	-0.08717	0.05791	-0.00128	0.00129	-0.00390	-0.00284	-0.00428	0.99487	-0.68920	1.15691	-14.32869	-0.19344	0.45210	-0.05278	0.00443	-0.00048	-0.00263	4.56965	2.76148	-4.55359	-0.00506	0.92825	0.13339	0.00012	0.00586	0.01478	0.94423	-0.99713	3.70750	0.38770	0.89966	2.99193	-1.31595	-0.80281	-6.32180	22.70295	-1.64577	7.69539	-0.00263	-0.00014	0.00333	0.00004
864			8.63000	5.68667	-7.48532	17.13953	0.61754	-0.08784	0.05733	-0.00159	0.00038	-0.00401	-0.00251	-0.00458	0.99411	-0.67813	1.16073	-14.29720	-0.19533	0.45204	-0.05244	0.00265	-0.00375	-0.00271	4.58525	2.75371	-4.61829	-0.00369	0.92891	0.13296	0.00007	0.00126	0.01485	0.38259	-0.84185	3.90803	0.74815	0.31612	2.99211	-1.03525	-0.49322	-6.38557	22.70885	-1.65062	7.68446	-0.00262	-0.00015	0.00333	0.00001
865			8.64000	5.69364	-7.48125	17.18186	0.62137	-0.08822	0.05677	-0.00168	-0.00034	-0.00459	-0.00256	-0.00541	0.99344	-0.67244	1.16712	-14.26953	-0.19630	0.45058	-0.05222	0.00118	-0.00582	-0.00212	4.59722	2.74970	-4.68116	-0.00618	0.92667	0.13265	0.00008	-0.00358	0.01410	-0.02857	-0.78408	4.57102	0.92280	-0.05240	2.29047	-0.68631	-0.16584	-6.09571	22.70758	-1.63960	7.67741	-0.00263	-0.00014	0.00333	-0.00002
866			8.65000	5.70193	-7.48054	17.23291	0.62635	-0.08921	0.05655	-0.00275	-0.00099	-0.00541	-0.00291	-0.00580	0.99448	-0.67028	1.17609	-14.25075	-0.19961	0.44869	-0.05218	0.00058	-0.00913	-0.00134	4.60533	2.74836	-4.74022	-0.00514	0.92384	0.13238	0.00003	-0.00512	0.01321	-0.40894	-0.86242	5.43618	1.26978	-0.15523	1.38464	-0.52847	0.14336	-5.71272	22.69914	-1.61262	7.67601	-0.00267	-0.00013	0.00331	-0.00005
867			8.66000	5.71315	-7.48306	17.29307	0.62968	-0.09155	0.05674	-0.00555	-0.00163	-0.00617	-0.00284	-0.00553	0.99581	-0.66848	1.19079	-14.24036	-0.20324	0.44819	-0.05235	0.00103	-0.01461	-0.00065	4.61005	2.74685	-4.79580	-0.00060	0.92462	0.13241	0.00000	-0.00236	0.01235	-0.81738	-1.08409	6.18988	1.93086	-0.00527	0.58933	-0.63703	0.37891	-5.29606	22.68524	-1.57404	7.68071	-0.00275	-0.00011	0.00329	-0.00007
868			8.67000	5.72859	-7.48842	17.36008	0.62965	-0.09392	0.05688	-0.00878	-0.00209	-0.00674	-0.00235	-0.00511	0.99469	-0.66418	1.21362	-14.23703	-0.20453	0.44850	-0.05242	0.00205	-0.02056	0.00005	4.61244	2.74268	-4.84712	0.00311	0.92649	0.13239	0.00000	0.00311	0.01110	-1.12963	-1.35654	6.72531	2.66659	0.29478	-0.18762	-0.88962	0.48500	-4.70068	22.66928	-1.53369	7.69005	-0.00283	-0.00009	0.00328	-0.00008
869			8.68000	5.74722	-7.49483	17.43189	0.62665	-0.09365	0.05778	-0.00994	-0.00214	-0.00730	-0.00155	-0.00466	0.99170	-0.65705	1.24331	-14.24205	-0.20394	0.45195	-0.05323	0.00279	-0.02479	0.00095	4.61362	2.73528	-4.89138	0.00548	0.93100	0.13342	0.00001	0.00890	0.00931	-1.17849	-1.51789	7.16249	3.13990	0.57492	-1.15797	-1.12299	0.42832	-3.85290	22.65497	-1.50168	7.70072	-0.00289	-0.00008	0.00327	-0.00006
870			8.69000	5.76607	-7.49995	17.50810	0.62311	-0.09541	0.05829	-0.00819	-0.00201	-0.00783	-0.00124	-0.00410	0.98960	-0.64898	1.27623	-14.25817	-0.20255	0.45211	-0.05359	0.00290	-0.02627	0.00205	4.61501	2.72534	-4.92604	0.00648	0.93005	0.13374	-0.00001	0.01349	0.00706	-1.00336	-1.48318	7.61470	3.25392	0.74754	-2.32377	-1.26575	0.19126	-2.86601	22.64461	-1.48227	7.70867	-0.00291	-0.00009	0.00329	-0.00004
871			8.70000	5.78276	-7.50333	17.58872	0.62208	-0.09699	0.05869	-0.00569	-0.00201	-0.00826	-0.00194	-0.00366	0.99003	-0.64164	1.30939	-14.28660	-0.20282	0.44937	-0.05379	0.00295	-0.02618	0.00311	4.61833	2.71385	-4.95042	0.00746	0.92307	0.13353	-0.00006	0.01634	0.00479	-0.88432	-1.33946	8.01117	3.19212	0.90842	-3.43933	-1.31532	-0.22498	-1.91052	22.63846	-1.47391	7.71083	-0.00292	-0.00010	0.00333	-0.00002
872			8.71000	5.79801	-7.50726	17.67241	0.62438	-0.09774	0.05986	-0.00515	-0.00238	-0.00861	-0.00273	-0.00353	0.99356	-0.63388	1.34224	-14.32529	-0.20428	0.44804	-0.05470	0.00372	-0.02643	0.00393	4.62545	2.70181	-4.96539	0.00768	0.91834	0.13442	-0.00012	0.01781	0.00288	-1.05239	-1.24783	8.20965	3.20853	1.21692	-4.20457	-1.30492	-0.78355	-1.12499	22.63570	-1.47325	7.70658	-0.00291	-0.00011	0.00338	-0.00001
873			8.72000	5.81419	-7.51443	17.75693	0.62901	-0.09879	0.06123	-0.00655	-0.00298	-0.00878	-0.00264	-0.00402	0.99794	-0.62274	1.37608	-14.36968	-0.20453	0.44928	-0.05581	0.00524	-0.02751	0.00434	4.63774	2.68972	-4.97313	0.00401	0.91968	0.13632	-0.00011	0.01848	0.00158	-1.40924	-1.24485	8.20790	3.36559	1.66631	-4.50085	-1.28042	-1.42144	-0.61490	22.63591	-1.47807	7.69654	-0.00290	-0.00011	0.00343	0.00001
874			8.73000	5.83199	-7.52499	17.84091	0.63061	-0.09826	0.06214	-0.00802	-0.00337	-0.00877	-0.00160	-0.00451	0.99844	-0.60668	1.41144	-14.41528	-0.20297	0.45363	-0.05640	0.00692	-0.02840	0.00438	4.65613	2.67779	-4.97677	0.00048	0.92626	0.13816	-0.00002	0.01815	0.00086	-1.68326	-1.26507	8.08518	3.50443	2.13141	-4.42932	-1.22804	-2.08328	-0.37445	22.63884	-1.48570	7.68237	-0.00287	-0.00012	0.00345	0.00002
875			8.74000	5.85056	-7.53705	17.92328	0.62746	-0.09951	0.06264	-0.00927	-0.00347	-0.00852	-0.00023	-0.00389	0.99614	-0.58586	1.44688	-14.45935	-0.20170	0.45741	-0.05630	0.00858	-0.02767	0.00413	4.68088	2.66676	-4.97846	0.00403	0.93364	0.13907	-0.00019	0.01606	0.00039	-1.77463	-1.31508	7.78310	3.45985	2.58399	-4.11465	-1.08377	-2.71007	-0.25473	22.64354	-1.49218	7.66730	-0.00284	-0.00012	0.00344	0.00003
876			8.75000	5.86997	-7.54887	18.00143	0.62228	-0.10500	0.06338	-0.01170	-0.00346	-0.00793	0.00085	-0.00243	0.99397	-0.56009	1.47990	-14.49999	-0.20087	0.45732	-0.05623	0.01051	-0.02499	0.00365	4.71129	2.65788	-4.97839	0.01253	0.93781	0.13958	-0.00071	0.01260	-0.00008	-1.78897	-1.46907	7.12874	3.22930	3.10711	-3.54584	-0.85924	-3.22249	-0.13753	22.64854	-1.49449	7.65629	-0.00282	-0.00011	0.00341	0.00002
877			8.76000	5.89153	-7.55998	18.07113	0.61722	-0.10891	0.06415	-0.01621	-0.00332	-0.00689	0.00080	-0.00102	0.99282	-0.52784	1.50878	-14.53445	-0.20033	0.45536	-0.05624	0.01304	-0.02146	0.00287	4.74574	2.65146	-4.97653	0.02135	0.93686	0.13982	-0.00132	0.00955	-0.00033	-1.86342	-1.75231	6.05611	2.94438	3.76367	-2.62772	-0.67137	-3.52967	-0.08949	22.65248	-1.49243	7.65380	-0.00283	-0.00011	0.00336	0.00002
878			8.77000	5.91679	-7.57096	18.12861	0.61319	-0.11140	0.06404	-0.02232	-0.00315	-0.00546	-0.00037	-0.00073	0.99217	-0.48708	1.53336	-14.55898	-0.19668	0.45020	-0.05567	0.01592	-0.01797	0.00175	4.78199	2.64646	-4.97470	0.02242	0.92875	0.13925	-0.00142	0.00839	0.00006	-2.02562	-2.12813	4.71509	2.71910	4.54997	-1.36524	-0.63344	-3.59101	-0.26306	22.65502	-1.48810	7.66003	-0.00285	-0.00011	0.00330	0.00001
879			8.78000	5.94661	-7.58215	18.17258	0.61223	-0.11669	0.06289	-0.02807	-0.00291	-0.00404	-0.00198	-0.00122	0.99319	-0.43608	1.55422	-14.57080	-0.19115	0.44076	-0.05426	0.01867	-0.01450	0.00055	4.81811	2.64110	-4.97612	0.01812	0.91514	0.13759	-0.00111	0.00957	0.00119	-2.11027	-2.50078	3.43779	2.51566	5.37502	-0.01132	-0.78225	-3.45234	-0.70974	22.65730	-1.48549	7.66921	-0.00289	-0.00011	0.00325	0.00001
880			8.79000	5.97949	-7.59181	18.20554	0.61293	-0.11749	0.06231	-0.03028	-0.00211	-0.00312	-0.00316	-0.00140	0.99424	-0.37546	1.57096	-14.57097	-0.18900	0.43685	-0.05332	0.02083	-0.01056	-0.00035	4.85291	2.63368	-4.98360	0.01980	0.90767	0.13660	-0.00114	0.01238	0.00288	-1.85512	-2.69933	2.56323	2.17080	6.00755	1.06704	-1.06094	-3.16853	-1.36324	22.66101	-1.48916	7.67348	-0.00294	-0.00012	0.00320	0.00002
881			8.80000	6.01111	-7.59668	18.23229	0.61332	-0.11753	0.06246	-0.02695	-0.00081	-0.00276	-0.00338	-0.00096	0.99404	-0.30958	1.58196	-14.56353	-0.18910	0.43651	-0.05296	0.02145	-0.00560	-0.00092	4.88535	2.62348	-4.99887	0.02706	0.90606	0.13645	-0.00139	0.01499	0.00498	-1.16621	-2.58582	2.20896	1.59052	6.17822	1.75271	-1.34342	-2.72146	-2.17682	22.66673	-1.50117	7.66876	-0.00299	-0.00013	0.00317	0.00003
882			8.81000	6.03668	-7.59434	18.25725	0.61453	-0.11776	0.06256	-0.01906	0.00069	-0.00282	-0.00277	-0.00050	0.99306	-0.24492	1.58578	-14.55122	-0.19009	0.43795	-0.05250	0.02010	-0.00013	-0.00136	4.91368	2.61124	-5.02368	0.03510	0.90844	0.13647	-0.00145	0.01539	0.00750	-0.21215	-2.17333	2.27167	0.85685	5.75797	2.23487	-1.50243	-2.05226	-3.16706	22.67363	-1.51938	7.65566	-0.00302	-0.00014	0.00316	0.00004
883			8.82000	6.05340	-7.58458	18.28335	0.61822	-0.11778	0.06248	-0.00940	0.00196	-0.00310	-0.00200	-0.00079	0.99326	-0.18761	1.58244	-14.53392	-0.19046	0.43959	-0.05202	0.01697	0.00460	-0.00183	4.93562	2.59875	-5.06003	0.03866	0.91183	0.13659	-0.00105	0.01289	0.01034	0.71291	-1.60561	2.58498	0.16180	4.82000	2.69274	-1.48895	-1.12932	-4.28870	22.68062	-1.53930	7.63627	-0.00304	-0.00014	0.00317	0.00004
884			8.83000	6.06138	-7.56933	18.31231	0.62257	-0.11770	0.06177	-0.00111	0.00265	-0.00345	-0.00136	-0.00209	0.99408	-0.14168	1.57391	-14.51079	-0.18766	0.44038	-0.05120	0.01276	0.00717	-0.00229	4.94864	2.58764	-5.10879	0.03423	0.91455	0.13636	-0.00032	0.00853	0.01301	1.32500	-1.07580	3.00314	-0.28439	3.59352	3.09715	-1.34549	-0.00793	-5.35161	22.68724	-1.55743	7.61205	-0.00305	-0.00014	0.00318	0.00004
885			8.84000	6.06354	-7.55221	18.34488	0.62802	-0.11740	0.06059	0.00357	0.00255	-0.00378	-0.00121	-0.00434	0.99431	-0.10831	1.56391	-14.48267	-0.18295	0.43832	-0.05019	0.00852	0.00660	-0.00253	4.95109	2.57867	-5.16814	0.02328	0.91261	0.13546	0.00024	0.00415	0.01485	1.46252	-0.72727	3.42824	-0.34814	2.33333	3.26447	-1.15365	1.16831	-6.09805	22.69364	-1.57266	7.58473	-0.00305	-0.00014	0.00319	0.00004
886			8.85000	6.06394	-7.53706	18.38134	0.63355	-0.11723	0.05880	0.00447	0.00178	-0.00408	-0.00111	-0.00631	0.99554	-0.08675	1.55677	-14.45290	-0.17907	0.43698	-0.04860	0.00488	0.00325	-0.00232	4.94265	2.57160	-5.23366	0.01345	0.91220	0.13376	0.00038	0.00165	0.01536	1.16673	-0.58536	3.87409	-0.06446	1.21382	2.94102	-1.00284	2.23750	-6.32189	22.69996	-1.58563	7.55728	-0.00303	-0.00013	0.00320	0.00004
887			8.86000	6.06566	-7.52652	18.42275	0.63656	-0.11844	0.05793	0.00278	0.00066	-0.00457	-0.00097	-0.00728	0.99656	-0.07561	1.55547	-14.42783	-0.17632	0.43575	-0.04782	0.00204	-0.00167	-0.00157	4.92438	2.56527	-5.29923	0.00767	0.91234	0.13260	0.00033	0.00196	0.01453	0.62617	-0.61671	4.44743	0.41164	0.37084	1.92724	-0.94668	3.04168	-5.94580	22.70583	-1.59657	7.53361	-0.00300	-0.00013	0.00319	0.00003
888			8.87000	6.07071	-7.52120	18.47125	0.63818	-0.12084	0.05794	-0.00095	-0.00049	-0.00528	-0.00089	-0.00724	0.99628	-0.07246	1.56122	-14.41530	-0.17631	0.43336	-0.04774	0.00047	-0.00720	-0.00030	4.89895	2.55838	-5.35867	0.00726	0.91070	0.13174	0.00037	0.00476	0.01251	0.02880	-0.84196	5.16357	0.98342	-0.01561	0.30847	-0.98098	3.43179	-5.05424	22.71074	-1.60382	7.51661	-0.00296	-0.00014	0.00315	0.00002
889			8.88000	6.08116	-7.52009	18.52808	0.63546	-0.12279	0.05857	-0.00673	-0.00139	-0.00609	-0.00070	-0.00574	0.99594	-0.07238	1.57453	-14.42057	-0.17783	0.43388	-0.04799	0.00064	-0.01269	0.00119	4.87058	2.55002	-5.40725	0.01332	0.91257	0.13139	0.00069	0.00870	0.00981	-0.51255	-1.28906	5.86081	1.60436	0.19108	-1.49917	-1.05414	3.35150	-3.86929	22.71459	-1.60542	7.50690	-0.00295	-0.00014	0.00310	0.00002
890			8.89000	6.09866	-7.52148	18.59213	0.62975	-0.12494	0.05933	-0.01298	-0.00190	-0.00675	-0.00097	-0.00327	0.99636	-0.06911	1.59471	-14.44367	-0.17991	0.43436	-0.04821	0.00245	-0.01679	0.00254	4.84362	2.54023	-5.44305	0.02333	0.91227	0.13083	0.00104	0.01211	0.00693	-0.90598	-1.82681	6.36243	2.11962	0.90589	-3.05211	-1.09903	2.85286	-2.64803	22.71733	-1.60122	7.50319	-0.00296	-0.00013	0.00305	0.00001
891			8.90000	6.12214	-7.52360	18.66070	0.62458	-0.12787	0.06019	-0.01685	-0.00200	-0.00711	-0.00142	-0.00098	0.99705	-0.05844	1.61875	-14.48103	-0.18137	0.43332	-0.04852	0.00510	-0.01791	0.00353	4.82191	2.52974	-5.46648	0.03220	0.90897	0.13033	0.00103	0.01393	0.00428	-1.05360	-2.19370	6.56422	2.31535	1.85561	-4.09620	-1.07409	2.02264	-1.56022	22.71892	-1.59310	7.50354	-0.00298	-0.00012	0.00303	0.00001
892			8.91000	6.14760	-7.52490	18.72984	0.62486	-0.13026	0.06131	-0.01694	-0.00166	-0.00703	-0.00173	0.00025	0.99790	-0.03928	1.64200	-14.52713	-0.18412	0.43150	-0.04911	0.00781	-0.01577	0.00399	4.80849	2.51957	-5.47908	0.03875	0.90474	0.13032	0.00063	0.01380	0.00211	-0.91347	-2.23026	6.34977	2.12540	2.75932	-4.45111	-0.96530	1.02721	-0.70500	22.71989	-1.58384	7.50684	-0.00301	-0.00011	0.00304	0.00001
893			8.92000	6.17067	-7.52408	18.79408	0.62410	-0.13145	0.06125	-0.01412	-0.00094	-0.00623	-0.00196	0.00010	0.99698	-0.01253	1.66058	-14.57416	-0.18175	0.42921	-0.04881	0.00987	-0.01150	0.00368	4.80415	2.51076	-5.48354	0.03603	0.89961	0.12989	0.00003	0.01193	0.00062	-0.55843	-1.99119	5.61250	1.68271	3.45149	-3.98860	-0.78904	0.08994	-0.15485	22.72134	-1.57609	7.51265	-0.00304	-0.00010	0.00307	0.00001
894			8.93000	6.18894	-7.52053	18.84755	0.62437	-0.13302	0.06030	-0.01055	-0.00008	-0.00482	-0.00172	-0.00087	0.99459	0.02043	1.67268	-14.61349	-0.17783	0.42639	-0.04773	0.01117	-0.00673	0.00267	4.80771	2.50397	-5.48326	0.03009	0.89534	0.12897	-0.00032	0.00892	-0.00010	-0.15562	-1.62393	4.38495	1.18881	3.85915	-2.78268	-0.57946	-0.59769	0.07370	22.72385	-1.57244	7.52000	-0.00304	-0.00009	0.00312	0.00001
895			8.94000	6.20207	-7.51492	18.88595	0.62344	-0.13224	0.05948	-0.00771	0.00059	-0.00314	-0.00106	-0.00202	0.99138	0.05758	1.67867	-14.63832	-0.17308	0.42698	-0.04681	0.01162	-0.00285	0.00130	4.81624	2.49946	-5.48165	0.02464	0.89615	0.12862	-0.00040	0.00561	-0.00017	0.13057	-1.24037	2.86026	0.79963	3.94747	-1.11415	-0.37729	-0.92027	0.04126	22.72717	-1.57503	7.52727	-0.00301	-0.00009	0.00317	0.00002
896			8.95000	6.21100	-7.50887	18.90771	0.62545	-0.13040	0.05886	-0.00824	0.00003	-0.00148	-0.00022	-0.00340	0.98863	0.09641	1.68036	-14.64530	-0.17021	0.42873	-0.04610	0.01126	-0.00008	-0.00011	4.82613	2.49694	-5.48119	0.02083	0.89921	0.12850	-0.00032	0.00278	0.00018	-0.19725	-0.93233	1.31858	0.52237	3.70645	0.61011	-0.21738	-0.85472	-0.13226	22.73051	-1.58438	7.53364	-0.00298	-0.00010	0.00319	0.00001
897			8.96000	6.21635	-7.50326	18.91473	0.62659	-0.12874	0.05822	-0.00329	0.00121	-0.00027	0.00027	-0.00472	0.98673	0.13346	1.67888	-14.63568	-0.16640	0.42982	-0.04546	0.00977	0.00240	-0.00120	4.83370	2.49580	-5.48296	0.01605	0.90106	0.12822	-0.00014	0.00063	0.00062	0.39639	-0.51610	0.16006	0.21656	3.14331	1.95021	-0.09666	-0.47183	-0.31264	22.73324	-1.59897	7.53973	-0.00294	-0.00010	0.00320	0.00001
898			8.97000	6.21754	-7.49760	18.91183	0.62648	-0.12762	0.05813	0.00000	0.00128	0.00037	0.00022	-0.00549	0.98723	0.16461	1.67388	-14.61497	-0.16273	0.43055	-0.04542	0.00731	0.00531	-0.00180	4.83639	2.49567	-5.48665	0.01236	0.90222	0.12828	0.00001	-0.00133	0.00090	0.50989	-0.15116	-0.42142	-0.23004	2.31274	2.62476	0.02912	0.08554	-0.40278	22.73499	-1.61691	7.54622	-0.00291	-0.00010	0.00319	0.00001
899			8.98000	6.21361	-7.49129	18.90461	0.62880	-0.12758	0.05795	0.00589	0.00162	0.00063	-0.00031	-0.00584	0.98947	0.18628	1.66461	-14.59027	-0.16234	0.42916	-0.04523	0.00437	0.00863	-0.00186	4.83305	2.49681	-5.49110	0.01139	0.90116	0.12776	0.00014	-0.00410	0.00083	0.84355	0.32472	-0.62355	-0.80527	1.34229	2.60460	0.23103	0.71610	-0.34085	22.73567	-1.63724	7.55262	-0.00286	-0.00011	0.00317	0.00000
900			8.99000	6.20498	-7.48445	18.89777	0.63200	-0.12736	0.05805	0.00992	0.00158	0.00046	-0.00130	-0.00630	0.99038	0.19680	1.65068	-14.56800	-0.16345	0.42480	-0.04544	0.00135	0.01195	-0.00150	4.82292	2.50024	-5.49449	0.00939	0.89557	0.12720	0.00023	-0.00908	0.00028	0.97210	0.63725	-0.41290	-1.42795	0.41335	2.05175	0.60710	1.36869	-0.08566	22.73559	-1.65934	7.55721	-0.00282	-0.00011	0.00314	-0.00000
901			9.00000	6.19424	-7.47818	18.89387	0.63362	-0.12582	0.05847	0.01001	0.00113	0.00018	-0.00210	-0.00671	0.99045	0.19686	1.63224	-14.55243	-0.16396	0.42238	-0.04602	-0.00089	0.01422	-0.00096	4.80567	2.50816	-5.49464	0.00576	0.89292	0.12732	0.00020	-0.01628	-0.00066	0.81014	0.66875	-0.11486	-1.88523	-0.22258	1.27853	1.14938	1.95028	0.32385	22.73513	-1.68245	7.55831	-0.00279	-0.00011	0.00312	-0.00000
902			9.01000	6.18626	-7.47460	18.89306	0.63110	-0.12645	0.05849	0.00441	0.00021	0.00001	-0.00255	-0.00630	0.98989	0.19127	1.61202	-14.54427	-0.16336	0.42050	-0.04610	-0.00129	0.01330	-0.00051	4.78249	2.52156	-5.49034	0.00419	0.89154	0.12706	0.00018	-0.02240	-0.00160	0.23888	0.33357	0.02952	-1.82006	-0.30162	0.69742	1.61451	2.30215	0.72472	22.73467	-1.70638	7.55660	-0.00278	-0.00011	0.00309	-0.00000
903			9.02000	6.18617	-7.47633	18.89341	0.62847	-0.12624	0.05890	-0.00547	-0.00108	0.00004	-0.00287	-0.00492	0.99020	0.18816	1.59595	-14.53991	-0.16600	0.42151	-0.04631	0.00045	0.00858	-0.00036	4.75682	2.53806	-5.48264	0.01044	0.89284	0.12685	0.00044	-0.02424	-0.00218	-0.64315	-0.26967	-0.05126	-1.10828	0.23938	0.54511	1.76622	2.29059	0.96755	22.73422	-1.73054	7.55474	-0.00276	-0.00011	0.00308	-0.00000
904			9.03000	6.19626	-7.48441	18.89330	0.62441	-0.12705	0.05955	-0.01477	-0.00183	0.00006	-0.00334	-0.00375	0.99144	0.19463	1.58868	-14.53541	-0.16547	0.42207	-0.04682	0.00348	0.00208	-0.00044	4.73308	2.55419	-5.47331	0.01347	0.89245	0.12694	0.00049	-0.02223	-0.00240	-1.27993	-0.92857	-0.14145	-0.08744	1.14512	0.70557	1.64071	1.94652	1.05550	22.73326	-1.75169	7.55530	-0.00273	-0.00012	0.00307	-0.00001
905			9.04000	6.21425	-7.49719	18.89240	0.62402	-0.12694	0.06045	-0.02118	-0.00295	0.00027	-0.00324	-0.00327	0.99417	0.21252	1.59027	-14.52918	-0.16489	0.42581	-0.04749	0.00630	-0.00315	-0.00058	4.71409	2.56829	-5.46337	0.01503	0.89735	0.12775	0.00042	-0.01951	-0.00250	-1.98456	-1.24880	-0.35708	0.75329	2.00314	0.93915	1.44774	1.45488	1.07249	22.73158	-1.76544	7.55899	-0.00271	-0.00012	0.00306	-0.00001
906			9.05000	6.23488	-7.51147	18.89111	0.62697	-0.12836	0.06110	-0.02127	-0.00294	0.00033	-0.00299	-0.00363	0.99697	0.23881	1.59711	-14.52143	-0.16374	0.42749	-0.04796	0.00788	-0.00554	-0.00072	4.70019	2.58087	-5.45301	0.01364	0.90007	0.12836	0.00028	-0.01812	-0.00255	-1.96670	-1.24769	-0.40939	1.15417	2.49917	1.14896	1.34249	1.02372	1.06706	22.72960	-1.76950	7.56455	-0.00271	-0.00012	0.00306	-0.00001
907			9.06000	6.25271	-7.52392	18.88915	0.63004	-0.12818	0.06151	-0.01652	-0.00222	0.00039	-0.00247	-0.00450	0.99674	0.26818	1.60505	-14.51195	-0.16249	0.42919	-0.04822	0.00793	-0.00526	-0.00091	4.68984	2.59315	-5.44251	0.01162	0.90217	0.12875	0.00019	-0.01850	-0.00254	-1.50919	-0.95029	-0.44469	1.13059	2.50983	1.37329	1.35463	0.82018	1.03745	22.72795	-1.76385	7.57042	-0.00271	-0.00012	0.00306	-0.00001
908			9.07000	6.26426	-7.53203	18.88600	0.63243	-0.12753	0.06111	-0.00912	-0.00110	0.00045	-0.00182	-0.00571	0.99553	0.29532	1.61105	-14.49983	-0.15999	0.43091	-0.04776	0.00655	-0.00321	-0.00114	4.68004	2.60613	-5.43236	0.00746	0.90486	0.12855	0.00014	-0.01975	-0.00238	-0.79371	-0.50458	-0.47222	0.81388	2.06355	1.62572	1.42532	0.95136	0.97029	22.72709	-1.74999	7.57620	-0.00272	-0.00011	0.00307	-0.00000
909			9.08000	6.26826	-7.53468	18.88171	0.63552	-0.12659	0.06067	-0.00123	0.00004	0.00045	-0.00134	-0.00751	0.99359	0.31587	1.61346	-14.48449	-0.15655	0.43100	-0.04746	0.00421	-0.00049	-0.00136	4.66719	2.61981	-5.42335	-0.00018	0.90566	0.12839	-0.00000	-0.02067	-0.00205	-0.04646	-0.03921	-0.43249	0.36039	1.28190	1.81824	1.47936	1.42012	0.86008	22.72732	-1.73036	7.58283	-0.00271	-0.00011	0.00308	0.00000
910			9.09000	6.26536	-7.53255	18.87749	0.63742	-0.12516	0.06068	0.00567	0.00081	0.00029	-0.00114	-0.00909	0.99065	0.32707	1.61216	-14.46695	-0.15375	0.42995	-0.04769	0.00146	0.00187	-0.00145	4.64834	2.63369	-5.41620	-0.00671	0.90443	0.12842	-0.00026	-0.02037	-0.00157	0.52157	0.37485	-0.24293	-0.08044	0.32804	1.81012	1.46044	2.12388	0.71076	22.72803	-1.70710	7.59091	-0.00271	-0.00011	0.00309	0.00000
911			9.10000	6.25725	-7.52789	18.87543	0.63742	-0.12365	0.06115	0.01055	0.00096	-0.00008	-0.00140	-0.01014	0.98878	0.32772	1.60828	-14.44968	-0.15103	0.42864	-0.04845	-0.00125	0.00302	-0.00136	4.62196	2.64668	-5.41147	-0.01272	0.90221	0.12876	-0.00067	-0.01815	-0.00087	0.77735	0.69166	0.15033	-0.37905	-0.63533	1.56020	1.31304	2.92599	0.49165	22.72794	-1.68151	7.59951	-0.00271	-0.00012	0.00308	-0.00001
912			9.11000	6.24646	-7.52350	18.87804	0.63959	-0.12335	0.06192	0.01281	0.00058	-0.00065	-0.00211	-0.01028	0.99077	0.31847	1.60390	-14.43478	-0.15241	0.42718	-0.04936	-0.00355	0.00247	-0.00119	4.58792	2.65729	-5.41029	-0.01351	0.90003	0.12899	-0.00088	-0.01393	0.00021	0.71664	0.85286	0.71124	-0.43705	-1.45859	1.21717	1.01379	3.68226	0.11583	22.72578	-1.65574	7.60600	-0.00273	-0.00011	0.00307	-0.00002
913			9.12000	6.23580	-7.52125	18.88685	0.64151	-0.12158	0.06315	0.01183	-0.00005	-0.00132	-0.00259	-0.00977	0.99455	0.30178	1.60149	-14.42210	-0.15557	0.42985	-0.05058	-0.00499	0.00018	-0.00110	4.54780	2.66421	-5.41473	-0.01165	0.90362	0.12984	-0.00085	-0.00813	0.00176	0.44344	0.77861	1.32340	-0.20931	-1.97080	0.99319	0.57508	4.23084	-0.46486	22.72134	-1.63369	7.60747	-0.00276	-0.00011	0.00308	-0.00003
914			9.13000	6.22849	-7.52139	18.90215	0.64174	-0.12176	0.06439	0.00744	-0.00058	-0.00199	-0.00254	-0.00895	0.99782	0.28242	1.60328	-14.40996	-0.15763	0.43290	-0.05177	-0.00493	-0.00340	-0.00117	4.50482	2.66635	-5.42658	-0.01061	0.90887	0.13079	-0.00080	-0.00106	0.00364	0.09657	0.41686	1.86583	0.26816	-1.99539	1.02026	0.02748	4.42706	-1.20122	22.71520	-1.61920	7.60168	-0.00278	-0.00011	0.00310	-0.00003
915			9.14000	6.22725	-7.52284	18.92303	0.64134	-0.12238	0.06533	0.00108	-0.00075	-0.00256	-0.00247	-0.00783	1.00098	0.26666	1.61036	-14.39613	-0.15993	0.43578	-0.05258	-0.00330	-0.00704	-0.00143	4.46326	2.66304	-5.44663	-0.00801	0.91250	0.13115	-0.00056	0.00606	0.00556	-0.16461	-0.15256	2.26346	0.83568	-1.49429	1.32861	-0.53779	4.20004	-1.99553	22.70805	-1.61292	7.58797	-0.00278	-0.00011	0.00316	-0.00003
916			9.15000	6.23256	-7.52348	18.94794	0.64391	-0.12225	0.06664	-0.00426	-0.00040	-0.00298	-0.00195	-0.00678	1.00484	0.25966	1.62164	-14.37861	-0.16421	0.44085	-0.05361	-0.00071	-0.00907	-0.00186	4.42739	2.65498	-5.47450	-0.00253	0.91891	0.13187	-0.00014	0.01134	0.00729	-0.17972	-0.69925	2.49547	1.23804	-0.66670	1.84795	-0.98543	3.58031	-2.74184	22.70034	-1.61228	7.56703	-0.00277	-0.00011	0.00321	-0.00003
917			9.16000	6.24161	-7.52102	18.97484	0.64628	-0.12271	0.06807	-0.00598	0.00035	-0.00318	-0.00099	-0.00654	1.00688	0.26284	1.63375	-14.35630	-0.16527	0.44523	-0.05486	0.00190	-0.00815	-0.00236	4.40050	2.64405	-5.50878	-0.00170	0.92482	0.13305	-0.00007	0.01329	0.00856	0.09281	-0.98511	2.54628	1.26138	0.17243	2.45090	-1.20639	2.68386	-3.32039	22.69287	-1.61383	7.54088	-0.00277	-0.00011	0.00326	-0.00003
918			9.17000	6.25013	-7.51443	19.00122	0.64850	-0.12239	0.06901	-0.00359	0.00123	-0.00308	-0.00002	-0.00702	1.00585	0.27422	1.64239	-14.32912	-0.16486	0.44760	-0.05574	0.00371	-0.00417	-0.00283	4.38414	2.63289	-5.54680	-0.00326	0.92726	0.13376	-0.00007	0.01190	0.00907	0.54703	-0.92264	2.41004	0.86419	0.80138	3.00285	-1.18568	1.68512	-3.62098	22.68692	-1.61490	7.51325	-0.00278	-0.00011	0.00330	-0.00002
919			9.18000	6.25449	-7.50405	19.02482	0.64795	-0.12273	0.06917	0.00195	0.00199	-0.00270	0.00077	-0.00757	1.00262	0.29031	1.64414	-14.29806	-0.16254	0.44742	-0.05592	0.00444	0.00158	-0.00312	4.37783	2.62344	-5.58523	-0.00515	0.92634	0.13360	-0.00004	0.00889	0.00871	1.04353	-0.55294	2.11725	0.19247	1.13035	3.38104	-1.01851	0.75480	-3.57651	22.68390	-1.61368	7.48950	-0.00279	-0.00011	0.00333	-0.00000
920			9.19000	6.25227	-7.49111	19.04396	0.64493	-0.12253	0.06855	0.00899	0.00245	-0.00209	0.00128	-0.00829	0.99899	0.30739	1.63802	-14.26508	-0.15801	0.44671	-0.05543	0.00412	0.00691	-0.00319	4.37964	2.61623	-5.62049	-0.00878	0.92517	0.13291	0.00004	0.00651	0.00752	1.45803	0.01911	1.69995	-0.48897	1.13985	3.51029	-0.83606	0.04414	-3.17098	22.68473	-1.61027	7.47426	-0.00281	-0.00010	0.00336	0.00001
921			9.20000	6.24276	-7.47745	19.05740	0.64334	-0.12021	0.06778	0.01585	0.00323	-0.00166	0.00166	-0.00930	0.99481	0.32209	1.62606	-14.23228	-0.15506	0.44647	-0.05481	0.00315	0.00971	-0.00305	4.38617	2.61045	-5.64936	-0.01150	0.92506	0.13218	0.00012	0.00636	0.00572	2.03555	0.49057	1.39765	-0.89700	0.87845	3.39530	-0.73938	-0.34462	-2.44421	22.68936	-1.60686	7.46979	-0.00281	-0.00010	0.00339	0.00003
922			9.21000	6.22783	-7.46528	19.06396	0.64272	-0.11746	0.06717	0.01796	0.00209	-0.00043	0.00167	-0.01063	0.98926	0.33248	1.61274	-14.20134	-0.15308	0.44386	-0.05444	0.00189	0.00889	-0.00279	4.39365	2.60459	-5.66934	-0.01505	0.92174	0.13149	0.00013	0.00824	0.00343	1.57428	1.02562	0.45967	-0.87736	0.45311	3.08139	-0.72501	-0.35400	-1.45324	22.69674	-1.60591	7.47535	-0.00279	-0.00010	0.00342	0.00004
923			9.22000	6.21141	-7.45636	19.06260	0.64025	-0.11632	0.06618	0.01625	0.00149	0.00052	0.00104	-0.01177	0.98371	0.33792	1.60278	-14.17357	-0.15001	0.43799	-0.05383	0.00047	0.00522	-0.00238	4.39771	2.59794	-5.67845	-0.02054	0.91356	0.13026	0.00001	0.00994	0.00079	1.21133	1.13082	-0.33928	-0.51685	-0.07435	2.58051	-0.66361	0.03693	-0.26041	22.70547	-1.60774	7.48799	-0.00276	-0.00011	0.00344	0.00004
924			9.23000	6.19736	-7.45163	19.05326	0.63556	-0.11516	0.06497	0.01197	0.00076	0.00137	0.00012	-0.01228	0.97982	0.33747	1.59878	-14.15067	-0.14656	0.43337	-0.05300	-0.00131	0.00084	-0.00181	4.39422	2.59162	-5.67532	-0.02560	0.90591	0.12883	-0.00037	0.00935	-0.00194	0.69880	1.04215	-1.08868	-0.08151	-0.75333	1.88240	-0.43639	0.77352	1.00417	22.71354	-1.61053	7.50390	-0.00273	-0.00012	0.00344	0.00003
925			9.24000	6.18660	-7.45141	19.03761	0.63374	-0.11300	0.06526	0.00883	-0.00001	0.00196	-0.00064	-0.01196	0.97899	0.32874	1.60034	-14.13437	-0.14777	0.43256	-0.05346	-0.00381	-0.00230	-0.00114	4.38012	2.58747	-5.66032	-0.02448	0.90264	0.12874	-0.00081	0.00582	-0.00441	0.21039	1.01191	-1.59238	0.15133	-1.65404	0.99717	-0.02800	1.70841	2.15028	22.71841	-1.61199	7.51921	-0.00271	-0.00012	0.00345	0.00001
926			9.25000	6.17692	-7.45541	19.01873	0.63179	-0.11079	0.06598	0.00911	-0.00069	0.00221	-0.00120	-0.01086	0.97913	0.30864	1.60473	-14.12628	-0.15141	0.43381	-0.05422	-0.00722	-0.00257	-0.00026	4.35468	2.58724	-5.63561	-0.01937	0.90237	0.12890	-0.00100	-0.00150	-0.00653	-0.11762	1.20089	-1.74286	-0.04447	-2.76616	-0.09380	0.60287	2.68187	3.11404	22.71800	-1.61098	7.53052	-0.00271	-0.00012	0.00347	-0.00002
927			9.26000	6.16518	-7.46268	18.99991	0.62860	-0.11205	0.06589	0.01241	-0.00127	0.00211	-0.00171	-0.00943	0.98085	0.27423	1.60710	-14.12878	-0.15382	0.43346	-0.05423	-0.01116	0.00075	0.00081	4.31815	2.59378	-5.60248	-0.01628	0.90177	0.12826	-0.00113	-0.01411	-0.00847	-0.26419	1.57255	-1.58496	-0.74188	-3.95332	-1.36140	1.55538	3.57213	3.96343	22.71161	-1.60816	7.53508	-0.00272	-0.00011	0.00349	-0.00004
928			9.27000	6.14971	-7.47225	18.98341	0.62848	-0.11489	0.06602	0.01678	-0.00175	0.00182	-0.00210	-0.00800	0.98576	0.22499	1.60282	-14.14337	-0.15789	0.43353	-0.05446	-0.01483	0.00599	0.00184	4.27193	2.61082	-5.56139	-0.01276	0.90251	0.12792	-0.00104	-0.02993	-0.01015	-0.30380	1.97942	-1.26311	-1.65715	-4.91307	-2.53941	2.67915	4.17515	4.64369	22.69993	-1.60535	7.53117	-0.00273	-0.00011	0.00352	-0.00006
929			9.28000	6.13069	-7.48341	18.97006	0.62890	-0.11502	0.06629	0.02086	-0.00205	0.00149	-0.00213	-0.00705	0.99062	0.16554	1.59142	-14.16764	-0.16144	0.43712	-0.05492	-0.01693	0.01014	0.00249	4.22056	2.63844	-5.51453	-0.01132	0.90670	0.12821	-0.00096	-0.04312	-0.01103	-0.28467	2.32580	-0.91098	-2.31180	-5.36931	-3.23390	3.55325	4.28714	4.92793	22.68422	-1.60383	7.51865	-0.00274	-0.00011	0.00353	-0.00008
930			9.29000	6.10862	-7.49531	18.95972	0.62925	-0.11403	0.06587	0.02454	-0.00210	0.00118	-0.00185	-0.00682	0.99367	0.10336	1.57639	-14.19545	-0.16325	0.44114	-0.05480	-0.01707	0.01171	0.00255	4.17051	2.67243	-5.46696	-0.01324	0.91148	0.12811	-0.00103	-0.04991	-0.01068	-0.17392	2.60018	-0.60050	-2.50002	-5.31905	-3.28126	3.92444	3.91057	4.68927	22.66555	-1.60293	7.49909	-0.00273	-0.00011	0.00351	-0.00009
931			9.30000	6.08363	-7.50656	18.95179	0.62778	-0.11213	0.06533	0.02699	-0.00185	0.00098	-0.00144	-0.00731	0.99347	0.04423	1.56110	-14.22096	-0.16217	0.44425	-0.05466	-0.01562	0.01136	0.00212	4.12685	2.70797	-5.42369	-0.01914	0.91552	0.12806	-0.00126	-0.05109	-0.00939	0.02121	2.74376	-0.42296	-2.35229	-4.92216	-2.78838	3.87845	3.27275	4.05094	22.64481	-1.60022	7.47551	-0.00273	-0.00010	0.00347	-0.00010
932			9.31000	6.05735	-7.51598	18.94447	0.62337	-0.10897	0.06484	0.02556	-0.00147	0.00108	-0.00103	-0.00836	0.99180	-0.00823	1.54712	-14.23989	-0.15701	0.44807	-0.05467	-0.01285	0.00974	0.00133	4.09115	2.74226	-5.38769	-0.02980	0.92121	0.12845	-0.00160	-0.04913	-0.00765	0.13231	2.59047	-0.54941	-1.96960	-4.24730	-1.88301	3.60447	2.65663	3.23054	22.62430	-1.59411	7.45236	-0.00276	-0.00009	0.00341	-0.00009
933			9.32000	6.03436	-7.52397	18.93427	0.61977	-0.10673	0.06483	0.02022	-0.00186	0.00155	-0.00102	-0.00925	0.99078	-0.05027	1.53621	-14.24884	-0.15264	0.44991	-0.05506	-0.00934	0.00668	0.00033	4.06212	2.77379	-5.35993	-0.03826	0.92417	0.12888	-0.00169	-0.04477	-0.00584	-0.27659	2.30035	-0.99653	-1.35440	-3.28066	-0.72835	3.19726	2.18733	2.41618	22.60832	-1.58569	7.43521	-0.00279	-0.00008	0.00335	-0.00005
934			9.33000	6.01945	-7.53151	18.91803	0.61472	-0.10319	0.06507	0.00854	-0.00095	0.00226	-0.00159	-0.00919	0.99042	-0.07851	1.53010	-14.24684	-0.15010	0.45211	-0.05548	-0.00566	0.00309	-0.00058	4.03826	2.80132	-5.33975	-0.04052	0.92472	0.12886	-0.00148	-0.03808	-0.00427	-0.28443	1.24679	-1.79881	-0.65753	-2.15131	0.34395	2.67530	1.82775	1.74220	22.60140	-1.57665	7.42975	-0.00283	-0.00008	0.00330	-0.00001
935			9.34000	6.01334	-7.53864	18.89547	0.61034	-0.10250	0.06607	0.00045	-0.00068	0.00290	-0.00246	-0.00793	0.99267	-0.09317	1.52839	-14.23688	-0.15051	0.45279	-0.05637	-0.00267	0.00086	-0.00112	4.01864	2.82354	-5.32536	-0.03532	0.92297	0.12885	-0.00105	-0.02964	-0.00315	-0.46372	0.58879	-2.43034	-0.18689	-1.13782	0.99980	2.07939	1.50205	1.28693	22.60441	-1.56852	7.43742	-0.00286	-0.00008	0.00326	0.00003
936			9.35000	6.01208	-7.54438	18.86840	0.60526	-0.10391	0.06726	-0.00259	-0.00032	0.00340	-0.00274	-0.00593	0.99659	-0.09822	1.52796	-14.22415	-0.15127	0.45546	-0.05719	-0.00073	0.00137	-0.00123	4.00303	2.84000	-5.31434	-0.02705	0.92632	0.12913	-0.00061	-0.02156	-0.00259	-0.40041	0.31112	-2.86490	-0.13970	-0.41833	1.20045	1.52598	1.13366	1.06964	22.61373	-1.56396	7.45299	-0.00289	-0.00009	0.00323	0.00005
937			9.36000	6.01067	-7.54818	18.83778	0.59987	-0.10458	0.06773	-0.00158	0.00001	0.00391	-0.00271	-0.00426	0.99858	-0.09804	1.52500	-14.21213	-0.15130	0.45847	-0.05727	0.00031	0.00433	-0.00117	3.99183	2.85175	-5.30427	-0.02038	0.93075	0.12891	-0.00030	-0.01592	-0.00258	-0.21825	0.39780	-3.27858	-0.45288	0.02821	1.20864	1.15556	0.70064	1.07789	22.62477	-1.56553	7.46852	-0.00291	-0.00010	0.00322	0.00005
938			9.37000	6.00639	-7.55119	18.80205	0.59677	-0.10256	0.06812	0.00033	-0.00000	0.00475	-0.00273	-0.00380	0.99901	-0.09522	1.51718	-14.20080	-0.15054	0.46141	-0.05744	0.00092	0.00839	-0.00120	3.98513	2.86115	-5.29276	-0.01826	0.93497	0.12904	-0.00013	-0.01442	-0.00321	-0.18872	0.67876	-3.93080	-0.91459	0.31530	1.30323	1.07537	0.25134	1.32723	22.63499	-1.57423	7.47887	-0.00292	-0.00011	0.00322	0.00005
939			9.38000	5.99950	-7.55654	18.75766	0.59317	-0.09911	0.06797	0.00097	-0.00047	0.00593	-0.00250	-0.00432	0.99533	-0.09044	1.50421	-14.18819	-0.14767	0.46333	-0.05728	0.00131	0.01204	-0.00135	3.98224	2.87136	-5.27704	-0.02009	0.93798	0.12900	-0.00003	-0.01709	-0.00446	-0.46829	0.99878	-4.88212	-1.32635	0.51023	1.51095	1.28853	-0.13877	1.82523	22.64340	-1.58811	7.48312	-0.00291	-0.00012	0.00323	0.00004
940			9.39000	5.99139	-7.56709	18.70236	0.59010	-0.09499	0.06745	0.00099	-0.00115	0.00707	-0.00261	-0.00506	0.99071	-0.08431	1.48744	-14.17373	-0.14533	0.46391	-0.05684	0.00130	0.01437	-0.00137	3.98173	2.88473	-5.25468	-0.02073	0.93809	0.12852	0.00003	-0.02153	-0.00602	-0.90594	1.31646	-5.82717	-1.60791	0.54653	1.55893	1.63877	-0.36796	2.47198	22.64968	-1.60197	7.48298	-0.00290	-0.00013	0.00324	0.00003
941			9.40000	5.98191	-7.58287	18.63869	0.58793	-0.08906	0.06657	0.00250	-0.00163	0.00753	-0.00351	-0.00630	0.98872	-0.07944	1.46875	-14.16057	-0.14169	0.46475	-0.05627	0.00043	0.01504	-0.00093	3.98131	2.90132	-5.22528	-0.02493	0.93665	0.12809	-0.00001	-0.02451	-0.00731	-1.20167	1.65799	-6.24662	-1.75785	0.28177	1.09519	1.89995	-0.32855	3.03839	22.65394	-1.61051	7.48108	-0.00290	-0.00013	0.00323	0.00002
942			9.41000	5.96963	-7.60145	18.57443	0.58971	-0.08337	0.06534	0.00595	-0.00184	0.00695	-0.00530	-0.00807	0.99005	-0.08031	1.45038	-14.15471	-0.13901	0.46305	-0.05553	-0.00131	0.01331	0.00003	3.97824	2.91918	-5.19141	-0.03161	0.93074	0.12734	-0.00021	-0.02407	-0.00771	-1.25754	1.97813	-5.79046	-1.70401	-0.31526	0.02284	1.92308	0.02637	3.26800	22.65680	-1.61237	7.48018	-0.00293	-0.00012	0.00322	0.00001
943			9.42000	5.95453	-7.62072	18.51914	0.59357	-0.07906	0.06410	0.00924	-0.00196	0.00541	-0.00750	-0.01064	0.99510	-0.09026	1.43582	-14.16107	-0.13371	0.46013	-0.05500	-0.00328	0.00842	0.00126	3.97015	2.93569	-5.15803	-0.04637	0.92395	0.12710	-0.00078	-0.02038	-0.00696	-1.22292	2.11867	-4.50015	-1.29986	-1.06665	-1.40665	1.68935	0.63638	3.01673	22.65915	-1.61081	7.48210	-0.00296	-0.00012	0.00319	0.00001
944			9.43000	5.93932	-7.63980	18.48030	0.59664	-0.07541	0.06328	0.00991	-0.00208	0.00338	-0.00883	-0.01296	0.99951	-0.10910	1.42938	-14.18099	-0.12837	0.45969	-0.05479	-0.00476	0.00053	0.00240	3.95590	2.94874	-5.13050	-0.06145	0.92207	0.12748	-0.00174	-0.01488	-0.00512	-1.26032	1.94295	-2.72639	-0.48994	-1.73192	-2.75216	1.27586	1.37880	2.28933	22.66179	-1.60995	7.48737	-0.00297	-0.00012	0.00316	0.00001
945			9.44000	5.92778	-7.65854	18.46095	0.59884	-0.07256	0.06334	0.00785	-0.00217	0.00131	-0.00870	-0.01319	1.00165	-0.13397	1.43440	-14.21129	-0.13011	0.46384	-0.05488	-0.00584	-0.00864	0.00313	3.93545	2.95732	-5.11336	-0.06159	0.92774	0.12785	-0.00238	-0.00960	-0.00246	-1.36219	1.50192	-0.89085	0.53158	-2.20983	-3.63959	0.82104	2.08750	1.19971	22.66452	-1.61035	7.49495	-0.00295	-0.00013	0.00312	0.00001
946			9.45000	5.92160	-7.67630	18.46002	0.59948	-0.07272	0.06414	0.00546	-0.00215	-0.00056	-0.00742	-0.01137	1.00233	-0.16213	1.45059	-14.24639	-0.13738	0.46999	-0.05520	-0.00678	-0.01604	0.00340	3.91052	2.96208	-5.10927	-0.04850	0.93751	0.12793	-0.00219	-0.00629	0.00047	-1.35075	1.01239	0.74397	1.36199	-2.53959	-3.99867	0.46368	2.58614	-0.04194	22.66578	-1.60780	7.50338	-0.00292	-0.00014	0.00307	-0.00000
947			9.46000	5.91916	-7.69125	18.47458	0.59591	-0.07404	0.06532	0.00769	-0.00168	-0.00233	-0.00593	-0.00896	1.00143	-0.19235	1.47332	-14.28203	-0.14284	0.47605	-0.05587	-0.00744	-0.01888	0.00343	3.88388	2.96470	-5.11812	-0.03533	0.94640	0.12811	-0.00162	-0.00572	0.00301	-0.82646	0.81915	2.24707	1.65472	-2.73132	-4.02877	0.28431	2.72865	-1.15447	22.66387	-1.59772	7.51117	-0.00292	-0.00015	0.00303	-0.00002
948			9.47000	5.91736	-7.70107	18.50087	0.59043	-0.07493	0.06598	0.00657	-0.00127	-0.00331	-0.00481	-0.00682	0.99975	-0.22359	1.49579	-14.31692	-0.14605	0.48072	-0.05616	-0.00751	-0.01640	0.00341	3.85929	2.96717	-5.13663	-0.02567	0.95232	0.12778	-0.00102	-0.00795	0.00449	-0.51803	0.47039	3.01850	1.34646	-2.66044	-3.96445	0.31558	2.42491	-1.86012	22.65850	-1.57871	7.51687	-0.00294	-0.00014	0.00301	-0.00003
949			9.48000	5.91442	-7.70460	18.53428	0.58429	-0.07686	0.06584	0.01077	-0.00091	-0.00396	-0.00426	-0.00543	0.99854	-0.25307	1.51214	-14.35182	-0.14584	0.48224	-0.05588	-0.00643	-0.01040	0.00340	3.84055	2.97153	-5.15896	-0.02242	0.95443	0.12695	-0.00061	-0.01201	0.00455	-0.06333	0.65561	3.61162	0.68947	-2.15983	-3.86202	0.52195	1.71878	-1.99013	22.65060	-1.55344	7.51949	-0.00298	-0.00013	0.00303	-0.00004
950			9.49000	5.91145	-7.70284	18.56860	0.57901	-0.07881	0.06529	0.00542	-0.00003	-0.00351	-0.00410	-0.00492	0.99723	-0.27597	1.52019	-14.38675	-0.14349	0.48146	-0.05536	-0.00395	-0.00417	0.00326	3.83013	2.97881	-5.17860	-0.02420	0.95408	0.12612	-0.00028	-0.01618	0.00331	0.32986	-0.00027	3.11342	0.09066	-1.14993	-3.57831	0.80161	0.75960	-1.55499	22.64176	-1.52719	7.51940	-0.00302	-0.00011	0.00308	-0.00004
951			9.50000	5.91199	-7.69869	18.59624	0.57673	-0.07952	0.06416	-0.00102	0.00020	-0.00235	-0.00430	-0.00528	0.99372	-0.28641	1.52175	-14.41942	-0.14197	0.47768	-0.05437	-0.00041	-0.00041	0.00282	3.82898	2.98890	-5.19030	-0.02740	0.94852	0.12474	0.00012	-0.01900	0.00124	0.19650	-0.48626	2.03646	-0.14073	0.23723	-2.96051	1.05601	-0.23795	-0.73239	22.63350	-1.50480	7.51809	-0.00305	-0.00010	0.00315	-0.00004
952			9.51000	5.91908	-7.69564	18.61036	0.57591	-0.08258	0.06315	-0.00931	0.00013	-0.00066	-0.00483	-0.00561	0.99017	-0.28086	1.52089	-14.44614	-0.14118	0.47020	-0.05346	0.00331	0.00031	0.00209	3.83591	3.00095	-5.19155	-0.02906	0.93744	0.12327	0.00050	-0.01985	-0.00092	-0.23520	-0.98010	0.46072	0.01512	1.63164	-2.04259	1.21684	-1.05857	0.18471	22.62690	-1.48875	7.51733	-0.00306	-0.00009	0.00321	-0.00003
953			9.52000	5.93210	-7.69562	18.60813	0.57208	-0.08465	0.06194	-0.01533	-0.00002	0.00102	-0.00531	-0.00555	0.98900	-0.26074	1.52079	-14.46428	-0.13781	0.46678	-0.05234	0.00601	-0.00062	0.00122	3.84843	3.01369	-5.18339	-0.03160	0.93118	0.12223	0.00078	-0.01899	-0.00243	-0.63821	-1.24934	-1.12732	0.33142	2.62640	-1.00047	1.24525	-1.53368	0.86198	22.62235	-1.48037	7.51844	-0.00306	-0.00009	0.00326	-0.00002
954			9.53000	5.94727	-7.69789	18.59155	0.56902	-0.08647	0.06169	-0.01723	0.00002	0.00235	-0.00532	-0.00495	0.98994	-0.23164	1.52229	-14.47276	-0.13615	0.46734	-0.05201	0.00733	-0.00172	0.00026	3.86293	3.02580	-5.17032	-0.03049	0.93130	0.12238	0.00077	-0.01676	-0.00277	-0.74479	-1.24112	-2.38388	0.59985	3.04354	0.09974	1.12745	-1.58072	1.03133	22.61965	-1.48023	7.52235	-0.00304	-0.00009	0.00328	-0.00001
955			9.54000	5.96092	-7.69984	18.56427	0.56496	-0.09090	0.06131	-0.01701	0.00001	0.00324	-0.00483	-0.00422	0.99251	-0.19922	1.52497	-14.46999	-0.13262	0.46898	-0.05152	0.00745	-0.00250	-0.00084	3.87603	3.03601	-5.15886	-0.03126	0.93556	0.12276	0.00064	-0.01364	-0.00174	-0.78992	-1.09274	-3.21335	0.77899	2.99856	1.31613	0.88392	-1.25634	0.59994	22.61835	-1.48664	7.52968	-0.00300	-0.00010	0.00328	-0.00001
956			9.55000	5.97161	-7.69845	18.52970	0.56122	-0.09514	0.06013	-0.01446	0.00128	0.00377	-0.00422	-0.00347	0.99539	-0.16675	1.52847	-14.45408	-0.12943	0.47142	-0.05021	0.00718	-0.00326	-0.00200	3.88547	3.04356	-5.15522	-0.03179	0.94148	0.12225	0.00041	-0.01022	0.00038	-0.01550	-1.05097	-3.81772	0.93696	2.76271	2.63924	0.56545	-0.73087	-0.31596	22.61761	-1.49554	7.54049	-0.00297	-0.00011	0.00326	-0.00001
957			9.56000	5.98057	-7.69194	18.49054	0.55952	-0.09955	0.05851	-0.01453	0.00221	0.00397	-0.00366	-0.00285	0.99827	-0.13444	1.53303	-14.42431	-0.12758	0.47285	-0.04845	0.00714	-0.00435	-0.00304	3.89090	3.04817	-5.16327	-0.03162	0.94629	0.12094	0.00018	-0.00715	0.00293	0.42578	-1.19367	-4.16321	1.14062	2.59505	3.93186	0.24330	-0.21610	-1.45514	22.61690	-1.50355	7.55428	-0.00296	-0.00011	0.00321	-0.00001
958			9.57000	5.99057	-7.68129	18.44901	0.55754	-0.10225	0.05787	-0.01683	0.00274	0.00405	-0.00321	-0.00232	0.99856	-0.10070	1.53916	-14.38214	-0.12628	0.47351	-0.04768	0.00751	-0.00553	-0.00386	3.89348	3.05032	-5.18357	-0.03050	0.94835	0.12015	0.00004	-0.00515	0.00523	0.57762	-1.49227	-4.34026	1.36435	2.63161	4.98214	-0.00522	0.13219	-2.50945	22.61635	-1.50986	7.56938	-0.00295	-0.00011	0.00316	-0.00000
959			9.58000	6.00398	-7.66971	18.40692	0.55406	-0.10407	0.05695	-0.02025	0.00271	0.00399	-0.00317	-0.00188	0.99706	-0.06381	1.54656	-14.33143	-0.12399	0.47238	-0.04668	0.00810	-0.00590	-0.00425	3.89504	3.05099	-5.21350	-0.02972	0.94603	0.11867	0.00002	-0.00424	0.00665	0.39893	-1.80854	-4.39079	1.48621	2.87941	5.59040	-0.14634	0.23876	-3.21096	22.61577	-1.51449	7.58290	-0.00295	-0.00012	0.00311	-0.00001
960			9.59000	6.02128	-7.66000	18.36534	0.54939	-0.10523	0.05521	-0.02296	0.00232	0.00382	-0.00352	-0.00148	0.99593	-0.02301	1.55358	-14.27777	-0.12031	0.47090	-0.04487	0.00862	-0.00474	-0.00410	3.89751	3.05108	-5.24812	-0.02989	0.94238	0.11631	0.00009	-0.00438	0.00693	0.07614	-2.00792	-4.36061	1.39772	3.24980	5.66981	-0.16659	0.10519	-3.42122	22.61431	-1.51698	7.59232	-0.00296	-0.00012	0.00308	-0.00001
961			9.60000	6.04090	-7.65291	18.32465	0.54939	-0.10504	0.05450	-0.02392	0.00186	0.00369	-0.00371	-0.00154	0.99501	0.02115	1.55814	-14.22658	-0.11938	0.47010	-0.04403	0.00911	-0.00223	-0.00368	3.90230	3.05167	-5.28204	-0.02881	0.94025	0.11503	0.00023	-0.00570	0.00631	-0.18535	-2.02487	-4.26607	1.10589	3.61005	5.28160	-0.06287	-0.19571	-3.19010	22.61119	-1.51825	7.59626	-0.00297	-0.00011	0.00306	-0.00002
962			9.61000	6.06051	-7.64795	18.28526	0.55051	-0.10598	0.05421	-0.02271	0.00153	0.00349	-0.00367	-0.00199	0.99416	0.06703	1.55899	-14.18188	-0.11754	0.46856	-0.04362	0.00912	0.00094	-0.00301	3.91002	3.05372	-5.31143	-0.03014	0.93879	0.11450	0.00040	-0.00780	0.00515	-0.30053	-1.86778	-4.03791	0.68573	3.84474	4.48863	0.12495	-0.55222	-2.67006	22.60671	-1.52014	7.59442	-0.00300	-0.00011	0.00307	-0.00002
[truncated: 178 more rows]
[truncated: 29 more columns]
