# Supplementary material for: Analysis of the impact of different landing heights and lateralities on lower limb joint load based on statistical parametric mapping
Source: PLoS One. 2025 May 30;20(5):e0324656. doi: 10.1371/journal.pone.0324656 (PMC12124505; doi:10.1371/journal.pone.0324656)
Supplement: S1 File — (ZIP) [file pone.0324656.s001.zip › Original data/005/右前45.xlsx]

## Sheet: Sheet1
Var1	C__Users_dell_Documents_Qualisys_GAIT1214_Data_fanhuiyong_fanhu	C__Users_dell_Documents_Qualisys_GAIT1214_Data_fanhuiyong_fa_1	C__Users_dell_Documents_Qualisys_GAIT1214_Data_fanhuiyong_fa_2	C__Users_dell_Documents_Qualisys_GAIT1214_Data_fanhuiyong_fa_3	C__Users_dell_Documents_Qualisys_GAIT1214_Data_fanhuiyong_fa_4	C__Users_dell_Documents_Qualisys_GAIT1214_Data_fanhuiyong_fa_5	C__Users_dell_Documents_Qualisys_GAIT1214_Data_fanhuiyong_fa_6	C__Users_dell_Documents_Qualisys_GAIT1214_Data_fanhuiyong_fa_7	C__Users_dell_Documents_Qualisys_GAIT1214_Data_fanhuiyong_fa_8	C__Users_dell_Documents_Qualisys_GAIT1214_Data_fanhuiyong_fa_9	C__Users_dell_Documents_Qualisys_GAIT1214_Data_fanhuiyong_fa_10	C__Users_dell_Documents_Qualisys_GAIT1214_Data_fanhuiyong_fa_11	C__Users_dell_Documents_Qualisys_GAIT1214_Data_fanhuiyong_fa_12	C__Users_dell_Documents_Qualisys_GAIT1214_Data_fanhuiyong_fa_13	C__Users_dell_Documents_Qualisys_GAIT1214_Data_fanhuiyong_fa_14	C__Users_dell_Documents_Qualisys_GAIT1214_Data_fanhuiyong_fa_15	C__Users_dell_Documents_Qualisys_GAIT1214_Data_fanhuiyong_fa_16	C__Users_dell_Documents_Qualisys_GAIT1214_Data_fanhuiyong_fa_17	C__Users_dell_Documents_Qualisys_GAIT1214_Data_fanhuiyong_fa_18	C__Users_dell_Documents_Qualisys_GAIT1214_Data_fanhuiyong_fa_19	C__Users_dell_Documents_Qualisys_GAIT1214_Data_fanhuiyong_fa_20	C__Users_dell_Documents_Qualisys_GAIT1214_Data_fanhuiyong_fa_21	C__Users_dell_Documents_Qualisys_GAIT1214_Data_fanhuiyong_fa_22	C__Users_dell_Documents_Qualisys_GAIT1214_Data_fanhuiyong_fa_23	C__Users_dell_Documents_Qualisys_GAIT1214_Data_fanhuiyong_fa_24	C__Users_dell_Documents_Qualisys_GAIT1214_Data_fanhuiyong_fa_25	C__Users_dell_Documents_Qualisys_GAIT1214_Data_fanhuiyong_fa_26	C__Users_dell_Documents_Qualisys_GAIT1214_Data_fanhuiyong_fa_27	C__Users_dell_Documents_Qualisys_GAIT1214_Data_fanhuiyong_fa_28	C__Users_dell_Documents_Qualisys_GAIT1214_Data_fanhuiyong_fa_29	C__Users_dell_Documents_Qualisys_GAIT1214_Data_fanhuiyong_fa_30	C__Users_dell_Documents_Qualisys_GAIT1214_Data_fanhuiyong_fa_31	C__Users_dell_Documents_Qualisys_GAIT1214_Data_fanhuiyong_fa_32	C__Users_dell_Documents_Qualisys_GAIT1214_Data_fanhuiyong_fa_33	C__Users_dell_Documents_Qualisys_GAIT1214_Data_fanhuiyong_fa_34	C__Users_dell_Documents_Qualisys_GAIT1214_Data_fanhuiyong_fa_35	C__Users_dell_Documents_Qualisys_GAIT1214_Data_fanhuiyong_fa_36	C__Users_dell_Documents_Qualisys_GAIT1214_Data_fanhuiyong_fa_37	C__Users_dell_Documents_Qualisys_GAIT1214_Data_fanhuiyong_fa_38	C__Users_dell_Documents_Qualisys_GAIT1214_Data_fanhuiyong_fa_39	C__Users_dell_Documents_Qualisys_GAIT1214_Data_fanhuiyong_fa_40	C__Users_dell_Documents_Qualisys_GAIT1214_Data_fanhuiyong_fa_41	C__Users_dell_Documents_Qualisys_GAIT1214_Data_fanhuiyong_fa_42	C__Users_dell_Documents_Qualisys_GAIT1214_Data_fanhuiyong_fa_43	C__Users_dell_Documents_Qualisys_GAIT1214_Data_fanhuiyong_fa_44	C__Users_dell_Documents_Qualisys_GAIT1214_Data_fanhuiyong_fa_45	C__Users_dell_Documents_Qualisys_GAIT1214_Data_fanhuiyong_fa_46	C__Users_dell_Documents_Qualisys_GAIT1214_Data_fanhuiyong_fa_47	C__Users_dell_Documents_Qualisys_GAIT1214_Data_fanhuiyong_fa_48
	CD	ZD	TIME	Right Ankle Angles	Right Ankle Angles	Right Ankle Angles	Right Ankle Moment	Right Ankle Moment	Right Ankle Moment	Right Ankle Power	Right Ankle Power	Right Ankle Power	Right GRF	Right GRF	Right GRF	Right Knee Angles	Right Knee Angles	Right Knee Angles	Right Knee Moment	Right Knee Moment	Right Knee Moment	Right Knee Power	Right Knee Power	Right Knee Power	Right Hip Angles	Right Hip Angles	Right Hip Angles	Right Hip Moment	Right Hip Moment	Right Hip Moment	Right Hip Power	Right Hip Power	Right Hip Power	Left Ankle Angles	Left Ankle Angles	Left Ankle Angles	Left Ankle Moment	Left Ankle Moment	Left Ankle Moment	Left Ankle Power	Left Ankle Power	Left Ankle Power	Left Knee Angles	Left Knee Angles	Left Knee Angles	Left Knee Moment	Left Knee Moment	Left Knee Moment	Left Knee Power
	EVENT_LABEL	EVENT_LABEL	FRAME_NUMBERS	LINK_MODEL_BASED	LINK_MODEL_BASED	LINK_MODEL_BASED	LINK_MODEL_BASED	LINK_MODEL_BASED	LINK_MODEL_BASED	LINK_MODEL_BASED	LINK_MODEL_BASED	LINK_MODEL_BASED	LINK_MODEL_BASED	LINK_MODEL_BASED	LINK_MODEL_BASED	LINK_MODEL_BASED	LINK_MODEL_BASED	LINK_MODEL_BASED	LINK_MODEL_BASED	LINK_MODEL_BASED	LINK_MODEL_BASED	LINK_MODEL_BASED	LINK_MODEL_BASED	LINK_MODEL_BASED	LINK_MODEL_BASED	LINK_MODEL_BASED	LINK_MODEL_BASED	LINK_MODEL_BASED	LINK_MODEL_BASED	LINK_MODEL_BASED	LINK_MODEL_BASED	LINK_MODEL_BASED	LINK_MODEL_BASED	LINK_MODEL_BASED	LINK_MODEL_BASED	LINK_MODEL_BASED	LINK_MODEL_BASED	LINK_MODEL_BASED	LINK_MODEL_BASED	LINK_MODEL_BASED	LINK_MODEL_BASED	LINK_MODEL_BASED	LINK_MODEL_BASED	LINK_MODEL_BASED	LINK_MODEL_BASED	LINK_MODEL_BASED	LINK_MODEL_BASED	LINK_MODEL_BASED	LINK_MODEL_BASED
	ORIGINAL	ORIGINAL	ORIGINAL	ORIGINAL	ORIGINAL	ORIGINAL	ORIGINAL	ORIGINAL	ORIGINAL	ORIGINAL	ORIGINAL	ORIGINAL	ORIGINAL	ORIGINAL	ORIGINAL	ORIGINAL	ORIGINAL	ORIGINAL	ORIGINAL	ORIGINAL	ORIGINAL	ORIGINAL	ORIGINAL	ORIGINAL	ORIGINAL	ORIGINAL	ORIGINAL	ORIGINAL	ORIGINAL	ORIGINAL	ORIGINAL	ORIGINAL	ORIGINAL	ORIGINAL	ORIGINAL	ORIGINAL	ORIGINAL	ORIGINAL	ORIGINAL	ORIGINAL	ORIGINAL	ORIGINAL	ORIGINAL	ORIGINAL	ORIGINAL	ORIGINAL	ORIGINAL	ORIGINAL	ORIGINAL
ITEM	X	X	X	X	Y	Z	X	Y	Z	X	Y	Z	X	Y	Z	X	Y	Z	X	Y	Z	X	Y	Z	X	Y	Z	X	Y	Z	X	Y	Z	X	Y	Z	X	Y	Z	X	Y	Z	X	Y	Z	X	Y	Z	X
1	0.38000	0.57000	0.00000	-22.58474	0.21219	14.83718							-0.00000	0.00000	0.00000	-5.23569	-1.16291	-13.63313							15.28417	4.10721	-1.62090							13.51114	-8.22423	5.71392							9.39982	2.67511	-8.69369
2			0.01000	-22.70905	0.32163	14.86062							-0.00000	0.00000	0.00000	-5.20450	-1.20565	-13.59126							15.18204	4.11122	-1.54361							14.03972	-8.11834	5.51813							10.03934	2.61685	-8.58247
3			0.02000	-22.85047	0.43203	14.88567	-0.00988	-0.00213	-0.00036	-0.00255	0.00041	-0.00001	-0.00000	0.00000	0.00000	-5.17519	-1.24289	-13.54394	0.04972	-0.00402	0.00146	-0.00285	-0.00027	0.00011	15.07208	4.11442	-1.47796	-0.13950	-0.01777	0.00400	-0.02631	-0.00040	-0.00041	14.58915	-8.01812	5.31597	-0.01035	0.00041	-0.00039	0.01060	-0.00010	-0.00012	10.72054	2.55383	-8.46432	-0.02964	-0.01560	0.00084	0.03671
4			0.03000	-23.00501	0.53828	14.91354	-0.00958	-0.00205	-0.00032	-0.00268	0.00038	-0.00001	-0.00000	0.00000	0.00000	-5.14078	-1.27441	-13.49897	0.04936	-0.00347	0.00135	-0.00322	-0.00020	0.00010	14.95717	4.11740	-1.42207	-0.13936	-0.01623	0.00461	-0.02796	-0.00029	-0.00039	15.15644	-7.92588	5.10768	-0.01047	0.00044	-0.00047	0.01108	-0.00011	-0.00015	11.46936	2.48777	-8.34012	-0.02420	-0.01569	0.00130	0.03317
5			0.04000	-23.17205	0.63907	14.94689	-0.00939	-0.00201	-0.00029	-0.00283	0.00037	-0.00000	-0.00000	0.00000	0.00000	-5.10228	-1.30140	-13.45789	0.04924	-0.00299	0.00128	-0.00331	-0.00015	0.00009	14.83499	4.11979	-1.37814	-0.14053	-0.01657	0.00505	-0.03106	-0.00022	-0.00030	15.74355	-7.84119	4.89098	-0.01060	0.00047	-0.00042	0.01168	-0.00011	-0.00014	12.30293	2.41924	-8.20477	-0.02354	-0.01506	0.00151	0.03591
6			0.05000	-23.35155	0.73564	14.98883	-0.00930	-0.00200	-0.00027	-0.00299	0.00037	0.00000	-0.00000	0.00000	0.00000	-5.06570	-1.32445	-13.41614	0.04900	-0.00263	0.00122	-0.00293	-0.00012	0.00009	14.69892	4.11978	-1.35258	-0.14074	-0.01712	0.00536	-0.03558	-0.00017	-0.00012	16.35879	-7.76088	4.66479	-0.01074	0.00052	-0.00027	0.01251	-0.00013	-0.00009	13.23015	2.34816	-8.05089	-0.02664	-0.01395	0.00155	0.04504
7			0.06000	-23.54159	0.82960	15.04110	-0.00925	-0.00199	-0.00025	-0.00310	0.00038	0.00001	-0.00000	0.00000	0.00000	-5.03579	-1.34395	-13.36894	0.04845	-0.00242	0.00117	-0.00230	-0.00009	0.00010	14.54331	4.11521	-1.34994	-0.13923	-0.01747	0.00553	-0.04058	-0.00016	0.00011	17.01622	-7.67813	4.43136	-0.01086	0.00056	-0.00008	0.01363	-0.00015	-0.00003	14.25431	2.27461	-7.87056	-0.03178	-0.01246	0.00148	0.05916
8			0.07000	-23.73731	0.92191	15.10400	-0.00918	-0.00198	-0.00022	-0.00311	0.00038	0.00001	-0.00000	0.00000	0.00000	-5.01376	-1.35991	-13.31349	0.04758	-0.00239	0.00113	-0.00157	-0.00008	0.00012	14.36630	4.10397	-1.37150	-0.13695	-0.01862	0.00547	-0.04542	-0.00020	0.00036	17.73404	-7.58327	4.19683	-0.01098	0.00060	0.00011	0.01510	-0.00018	0.00004	15.37905	2.19954	-7.65835	-0.03701	-0.01083	0.00140	0.07560
9			0.08000	-23.93187	1.01280	15.17677	-0.00907	-0.00194	-0.00018	-0.00299	0.00038	0.00001	-0.00000	0.00000	0.00000	-5.00081	-1.37077	-13.24445	0.04645	-0.00250	0.00109	-0.00080	-0.00006	0.00015	14.16837	4.08411	-1.42094	-0.13404	-0.01993	0.00515	-0.04941	-0.00028	0.00062	18.53203	-7.46550	3.97108	-0.01108	0.00063	0.00026	0.01691	-0.00021	0.00007	16.61247	2.12487	-7.41417	-0.04053	-0.00948	0.00144	0.09097
10			0.09000	-24.11805	1.10213	15.25770	-0.00887	-0.00189	-0.00014	-0.00274	0.00038	0.00001	-0.00000	0.00000	0.00000	-4.99781	-1.37468	-13.15656	0.04507	-0.00265	0.00106	-0.00028	-0.00004	0.00017	13.95325	4.05460	-1.50247	-0.12871	-0.01863	0.00463	-0.05016	-0.00033	0.00080	19.42672	-7.31595	3.76662	-0.01118	0.00066	0.00034	0.01893	-0.00025	0.00007	17.96986	2.05373	-7.14515	-0.04120	-0.00881	0.00171	0.10214
11			0.10000	-24.28913	1.18962	15.34339	-0.00860	-0.00181	-0.00011	-0.00238	0.00036	0.00001	-0.00000	0.00000	0.00000	-4.99833	-1.37224	-13.05551	0.04342	-0.00280	0.00106	-0.00056	-0.00002	0.00018	13.73514	4.01658	-1.60958	-0.11994	-0.01340	0.00388	-0.04512	-0.00032	0.00078	20.42497	-7.13170	3.59678	-0.01129	0.00070	0.00032	0.02097	-0.00029	0.00004	19.47335	1.99177	-6.86346	-0.03889	-0.00902	0.00228	0.10727
12			0.11000	-24.43836	1.27357	15.42768	-0.00823	-0.00173	-0.00010	-0.00191	0.00032	0.00001	-0.00000	0.00000	0.00000	-4.98760	-1.36713	-12.96166	0.04159	-0.00298	0.00112	-0.00186	-0.00001	0.00015	13.53740	3.97358	-1.71977	-0.10890	-0.00594	0.00294	-0.03470	-0.00020	0.00053	21.51846	-6.92011	3.47281	-0.01143	0.00074	0.00021	0.02276	-0.00031	0.00000	21.15051	1.94897	-6.58102	-0.03442	-0.00983	0.00303	0.10642
13			0.12000	-24.55884	1.34935	15.50140	-0.00779	-0.00167	-0.00014	-0.00139	0.00026	0.00001	-0.00000	0.00000	0.00000	-4.95091	-1.36379	-12.90049	0.03978	-0.00324	0.00125	-0.00373	-0.00001	0.00008	13.38336	3.93118	-1.80275	-0.09866	0.00067	0.00201	-0.02218	0.00003	0.00023	22.68306	-6.69856	3.39997	-0.01163	0.00079	0.00004	0.02413	-0.00030	-0.00000	23.03558	1.93864	-6.30663	-0.02932	-0.01064	0.00374	0.10238
14			0.13000	-24.64629	1.41125	15.55528	-0.00726	-0.00163	-0.00022	-0.00090	0.00019	0.00001	-0.00000	0.00000	0.00000	-4.88187	-1.36508	-12.88977	0.03803	-0.00352	0.00143	-0.00547	-0.00001	-0.00004	13.28762	3.89450	-1.83482	-0.09206	0.00436	0.00135	-0.01051	0.00024	0.00002	23.88338	-6.48906	3.37338	-0.01193	0.00085	-0.00012	0.02496	-0.00027	0.00001	25.16995	1.97252	-6.04195	-0.02548	-0.01111	0.00425	0.10098
15			0.14000	-24.70229	1.45527	15.58345	-0.00665	-0.00160	-0.00031	-0.00051	0.00010	-0.00000	-0.00000	0.00000	0.00000	-4.78521	-1.37107	-12.93249	0.03636	-0.00360	0.00159	-0.00655	-0.00001	-0.00018	13.25292	3.86578	-1.80894	-0.08841	0.00594	0.00118	-0.00060	0.00037	-0.00009	25.07741	-6.31264	3.37785	-0.01234	0.00091	-0.00021	0.02515	-0.00021	0.00003	27.59464	2.05304	-5.77743	-0.02474	-0.01122	0.00456	0.11106
16			0.15000	-24.73495	1.48022	15.58510	-0.00596	-0.00155	-0.00039	-0.00029	0.00003	-0.00001	-0.00000	0.00000	0.00000	-4.67231	-1.37986	-13.02067	0.03476	-0.00327	0.00168	-0.00687	-0.00000	-0.00031	13.27301	3.84451	-1.73274	-0.08489	0.00678	0.00143	0.00721	0.00048	-0.00022	26.21989	-6.18543	3.39211	-0.01284	0.00095	-0.00022	0.02451	-0.00014	0.00002	30.33469	2.16593	-5.49225	-0.02802	-0.01099	0.00470	0.14113
17			0.16000	-24.75752	1.48887	15.56422	-0.00522	-0.00149	-0.00045	-0.00025	-0.00002	-0.00002	-0.00000	0.00000	0.00000	-4.55376	-1.38849	-13.14222	0.03322	-0.00247	0.00165	-0.00670	0.00001	-0.00038	13.33753	3.82755	-1.62005	-0.08048	0.00708	0.00194	0.01260	0.00056	-0.00039	27.26744	-6.11523	3.39368	-0.01335	0.00097	-0.00013	0.02293	-0.00008	0.00000	33.39000	2.27999	-5.16410	-0.03499	-0.01047	0.00468	0.19464
18			0.17000	-24.78781	1.48915	15.52888	-0.00449	-0.00139	-0.00046	-0.00036	-0.00003	-0.00003	-0.00000	0.00000	0.00000	-4.43496	-1.39461	-13.28349	0.03175	-0.00120	0.00150	-0.00647	0.00001	-0.00038	13.43584	3.80935	-1.48493	-0.07546	0.00691	0.00252	0.01589	0.00067	-0.00058	28.18539	-6.09955	3.36400	-0.01381	0.00098	0.00002	0.02040	-0.00003	0.00000	36.73649	2.35798	-4.78772	-0.04444	-0.00979	0.00462	0.26794
19			0.18000	-24.84714	1.49405	15.49002	-0.00379	-0.00124	-0.00041	-0.00057	-0.00000	-0.00003	-0.00000	0.00000	0.00000	-4.31335	-1.39797	-13.43181	0.03044	0.00045	0.00123	-0.00667	-0.00001	-0.00032	13.56008	3.78160	-1.33695	-0.06986	0.00730	0.00320	0.01782	0.00092	-0.00079	28.94992	-6.12698	3.29471	-0.01415	0.00098	0.00017	0.01702	-0.00001	0.00003	40.33064	2.37556	-4.38760	-0.05457	-0.00905	0.00465	0.35004
20			0.19000	-24.95808	1.51920	15.45976	-0.00313	-0.00103	-0.00029	-0.00081	0.00005	-0.00002	-0.00000	0.00000	0.00000	-4.17667	-1.40044	-13.58192	0.02925	0.00228	0.00084	-0.00755	-0.00003	-0.00022	13.70789	3.73459	-1.17688	-0.06586	0.00783	0.00408	0.01949	0.00136	-0.00106	29.54598	-6.18148	3.19128	-0.01437	0.00098	0.00030	0.01303	-0.00000	0.00007	44.11911	2.33525	-4.01317	-0.06348	-0.00828	0.00485	0.42628
21			0.20000	-25.14126	1.57782	15.44891	-0.00249	-0.00075	-0.00011	-0.00099	0.00009	-0.00001	-0.00000	0.00000	0.00000	-4.01026	-1.40530	-13.73513	0.02808	0.00398	0.00039	-0.00880	-0.00002	-0.00010	13.87739	3.65926	-1.00146	-0.06756	0.00632	0.00521	0.02197	0.00146	-0.00139	29.96453	-6.24579	3.07241	-0.01454	0.00099	0.00041	0.00861	-0.00001	0.00009	48.05243	2.26707	-3.72113	-0.06981	-0.00739	0.00511	0.48472
22			0.21000	-25.41372	1.67591	15.46391	-0.00183	-0.00040	0.00010	-0.00103	0.00008	0.00000	-0.00000	0.00000	0.00000	-3.80998	-1.41680	-13.88917	0.02679	0.00517	-0.00006	-0.00975	0.00007	0.00001	14.05743	3.55025	-0.81509	-0.07577	0.00131	0.00637	0.02457	0.00038	-0.00163	30.19953	-6.30349	2.96418	-0.01470	0.00101	0.00054	0.00387	-0.00001	0.00010	52.09338	2.21959	-3.56041	-0.07322	-0.00630	0.00509	0.52138
23			0.22000	-25.78830	1.80898	15.50521	-0.00112	0.00000	0.00031	-0.00084	-0.00000	0.00001	-0.00000	0.00000	0.00000	-3.58600	-1.44012	-14.03198	0.02526	0.00566	-0.00045	-0.00984	0.00023	0.00010	14.22625	3.40690	-0.63505	-0.08760	-0.00631	0.00730	0.02451	-0.00214	-0.00152	30.24610	-6.34098	2.89004	-0.01489	0.00101	0.00070	-0.00112	-0.00001	0.00007	56.21810	2.24792	-3.56095	-0.07445	-0.00506	0.00443	0.54117
24			0.23000	-26.27441	1.96139	15.56754	-0.00035	0.00043	0.00051	-0.00033	-0.00012	0.00000	-0.00000	0.00000	0.00000	-3.35695	-1.48015	-14.14459	0.02356	0.00552	-0.00079	-0.00909	0.00042	0.00013	14.35858	3.23208	-0.48766	-0.09952	-0.01423	0.00778	0.01939	-0.00528	-0.00091	30.10216	-6.34894	2.86164	-0.01509	0.00101	0.00087	-0.00623	-0.00002	-0.00000	60.41607	2.39747	-3.72262	-0.07457	-0.00395	0.00313	0.55236
25			0.24000	-26.87846	2.10965	15.64244	0.00043	0.00085	0.00070	0.00050	-0.00023	-0.00001	-0.00000	0.00000	0.00000	-3.13945	-1.53913	-14.21150	0.02183	0.00499	-0.00110	-0.00794	0.00056	0.00009	14.43629	3.02864	-0.39969	-0.10825	-0.02002	0.00776	0.00980	-0.00781	0.00009	29.77203	-6.32054	2.87835	-0.01528	0.00099	0.00106	-0.01121	-0.00005	-0.00010	64.68714	2.68534	-4.01277	-0.07462	-0.00323	0.00145	0.56334
26			0.25000	-27.60312	2.23010	15.72177	0.00121	0.00123	0.00084	0.00164	-0.00027	-0.00004	-0.00000	0.00000	0.00000	-2.93807	-1.61404	-14.23284	0.01967	0.00438	-0.00140	-0.00682	0.00060	0.00003	14.45711	2.79576	-0.38833	-0.11167	-0.02218	0.00746	-0.00037	-0.00911	0.00118	29.26921	-6.24883	2.93317	-0.01542	0.00098	0.00123	-0.01574	-0.00009	-0.00023	69.03650	3.08860	-4.37799	-0.07521	-0.00304	-0.00021	0.57908
27			0.26000	-28.44567	2.30497	15.80022	0.00198	0.00153	0.00091	0.00308	-0.00021	-0.00008	-0.00000	0.00000	0.00000	-2.74208	-1.69695	-14.22613	0.01646	0.00392	-0.00167	-0.00586	0.00056	-0.00001	14.43536	2.52758	-0.45777	-0.11010	-0.02116	0.00722	-0.00690	-0.00938	0.00224	28.61783	-6.12546	3.01913	-0.01551	0.00096	0.00135	-0.01946	-0.00015	-0.00038	73.46947	3.54992	-4.76385	-0.07616	-0.00340	-0.00131	0.59795
28			0.27000	-29.39679	2.32121	15.88012	0.00275	0.00172	0.00087	0.00476	-0.00008	-0.00013	-0.00000	0.00000	0.00000	-2.53102	-1.77771	-14.21711	0.01209	0.00363	-0.00190	-0.00485	0.00047	0.00002	14.39499	2.21516	-0.60669	-0.10488	-0.01848	0.00725	-0.00807	-0.00912	0.00339	27.85237	-5.94110	3.13523	-0.01551	0.00094	0.00138	-0.02205	-0.00021	-0.00053	77.98740	4.00052	-5.13337	-0.07678	-0.00416	-0.00133	0.61408
29			0.28000	-30.44098	2.26477	15.97879	0.00349	0.00178	0.00070	0.00655	0.00007	-0.00019	-0.00000	0.00000	0.00000	-2.28200	-1.84550	-14.23344	0.00627	0.00346	-0.00204	-0.00304	0.00033	0.00015	14.36180	1.84677	-0.83667	-0.09512	-0.01464	0.00759	-0.00454	-0.00823	0.00484	27.01626	-5.68800	3.28870	-0.01542	0.00091	0.00129	-0.02325	-0.00028	-0.00065	82.58529	4.38450	-5.47091	-0.07674	-0.00504	-0.00020	0.62364
30			0.29000	-31.55544	2.11877	16.12869	0.00420	0.00169	0.00038	0.00825	0.00020	-0.00018	-0.00000	0.00000	0.00000	-1.97356	-1.89026	-14.29880	-0.00226	0.00336	-0.00200	0.00136	0.00015	0.00033	14.35787	1.40968	-1.15527	-0.07676	-0.00920	0.00821	0.00112	-0.00595	0.00681	26.16039	-5.36296	3.49325	-0.01523	0.00084	0.00109	-0.02284	-0.00032	-0.00070	87.25113	4.66989	-5.77281	-0.07684	-0.00579	0.00125	0.63215
31			0.30000	-32.70529	1.86508	16.36621	0.00484	0.00149	-0.00006	0.00955	0.00028	0.00004	-0.00000	0.00000	0.00000	-1.58679	-1.90414	-14.42152	-0.01487	0.00317	-0.00166	0.01114	-0.00004	0.00041	14.39642	0.89254	-1.57427	-0.04577	-0.00237	0.00886	0.00421	-0.00176	0.00927	25.34207	-4.97002	3.76110	-0.01485	0.00071	0.00080	-0.02060	-0.00031	-0.00063	91.96771	4.84880	-6.03189	-0.07836	-0.00652	0.00199	0.64985
32			0.31000	-33.83545	1.48441	16.71785	0.00528	0.00122	-0.00058	0.00984	0.00031	0.00060	-0.00000	0.00000	0.00000	-1.10541	-1.88295	-14.58319	-0.03239	0.00254	-0.00095	0.02998	-0.00019	0.00026	14.47771	0.28931	-2.10507	0.00009	0.00398	0.00914	-0.00001	0.00332	0.01167	24.62346	-4.52061	4.09615	-0.01420	0.00053	0.00049	-0.01652	-0.00025	-0.00045	96.71616	4.93597	-6.22746	-0.08176	-0.00749	0.00136	0.68042
33			0.32000	-34.86147	0.96043	17.18975	0.00528	0.00088	-0.00111	0.00834	0.00029	0.00149	-0.00000	0.00000	0.00000	-0.51567	-1.82664	-14.73262	-0.05482	0.00106	0.00013	0.06189	-0.00014	-0.00002	14.58762	-0.39826	-2.75196	0.06021	0.00672	0.00845	-0.01221	0.00615	0.01269	24.06766	-4.03440	4.49184	-0.01326	0.00031	0.00023	-0.01101	-0.00015	-0.00024	101.47975	4.96678	-6.32134	-0.08583	-0.00892	-0.00058	0.71420
34			0.33000	-35.66039	0.29021	17.76436	0.00453	0.00037	-0.00161	0.00472	0.00016	0.00259	-0.00000	0.00000	0.00000	0.19494	-1.73912	-14.78915	-0.08132	-0.00184	0.00151	0.11080	0.00032	0.00010	14.69989	-1.15915	-3.50511	0.13105	0.00256	0.00615	-0.02602	0.00250	0.01036	23.73084	-3.53912	4.93031	-0.01204	0.00009	0.00012	-0.00498	-0.00004	-0.00012	106.24866	4.98961	-6.25634	-0.08840	-0.01079	-0.00351	0.73379
35			0.34000	-36.05938	-0.50411	18.40565	0.00265	-0.00049	-0.00204	0.00041	-0.00025	0.00360	-0.00000	0.00000	0.00000	1.04358	-1.62699	-14.65847	-0.11026	-0.00665	0.00301	0.18111	0.00148	0.00138	14.78282	-1.97273	-4.33361	0.20645	-0.00991	0.00199	-0.03013	-0.01012	0.00354	23.64941	-3.06756	5.37990	-0.01060	-0.00009	0.00022	0.00044	0.00004	-0.00022	111.02357	5.05204	-5.95655	-0.08678	-0.01303	-0.00727	0.71819
36			0.35000	-35.82475	-1.36700	19.06534	-0.00078	-0.00191	-0.00235	0.00093	-0.00107	0.00417	-0.00000	0.00000	0.00000	2.06214	-1.49562	-14.25650	-0.13843	-0.01347	0.00430	0.27712	0.00381	0.00418	14.80946	-2.80972	-5.17803	0.27437	-0.02842	-0.00349	-0.01552	-0.02959	-0.00604	23.82494	-2.65565	5.79299	-0.00901	-0.00020	0.00056	0.00419	0.00006	-0.00047	115.81364	5.18313	-5.33434	-0.07854	-0.01545	-0.01171	0.64795
37			0.36000	-34.66087	-2.20814	19.68394	-0.00612	-0.00391	-0.00245	0.01894	-0.00219	0.00383	-0.00000	0.00000	0.00000	3.30831	-1.34470	-13.53313	-0.15955	-0.02157	0.00494	0.39709	0.00816	0.00751	14.76883	-3.63293	-5.94660	0.31286	-0.04600	-0.00916	0.01293	-0.04797	-0.01359	24.21659	-2.33942	6.11131	-0.00737	-0.00023	0.00107	0.00583	0.00005	-0.00061	120.62698	5.37080	-4.31394	-0.06224	-0.01702	-0.01534	0.51099
38			0.37000	-32.24072	-2.91541	20.17976	-0.01350	-0.00622	-0.00220	0.07460	-0.00320	0.00239	-0.00000	0.00000	0.00000	4.87295	-1.16387	-12.49047	-0.16318	-0.02986	0.00438	0.51497	0.01597	0.00879	14.67767	-4.39863	-6.51880	0.28810	-0.05358	-0.01480	0.02919	-0.05486	-0.01481	24.75207	-2.15036	6.28666	-0.00579	-0.00019	0.00160	0.00570	0.00002	-0.00038	125.45355	5.54933	-2.87709	-0.03822	-0.01583	-0.01609	0.31044
39			0.38000	-28.29728	-3.39202	20.42382	0.09443	0.01347	-0.00535	-0.77842	0.00651	0.00172	-0.01081	-0.12856	0.26198	6.87762	-0.92811	-11.18994	0.23317	-0.06714	-0.00841	-0.93937	0.05175	-0.01951	14.59095	-5.05919	-6.76046	-0.57484	-0.01438	-0.06676	-0.03599	-0.01399	-0.01929	25.35197	-2.10950	6.30680	-0.00424	-0.00012	0.00191	0.00446	-0.00000	0.00017	130.24612	5.61554	-1.11107	-0.00827	-0.00985	-0.01257	0.06571
40			0.39000	-22.79518	-3.61788	20.23583	0.44965	0.06525	-0.06573	-4.81054	0.03453	-0.04496	-0.05995	-0.36777	0.81751	9.44598	-0.60082	-9.74265	0.95849	-0.22187	-0.01052	-4.85165	0.23849	-0.02512	14.60324	-5.56124	-6.55672	-2.09425	-0.14606	-0.24979	0.28144	-0.12525	0.14582	25.95357	-2.21983	6.20520	-0.00259	-0.00004	0.00176	0.00266	-0.00001	0.00060	134.91216	5.46862	0.77687	0.02525	0.00147	-0.00523	-0.19239
41			0.40000	-16.09909	-3.69913	19.46963	1.10570	0.27818	-0.03716	-13.49937	0.18199	-0.06340	-0.01689	-0.32771	1.20949	12.64849	-0.15316	-8.28470	0.50876	0.22481	0.04352	-3.11954	-0.31169	0.09517	14.83261	-5.83925	-5.85984	-1.33837	0.47366	-0.06939	0.70578	0.29864	0.10225	26.52073	-2.46105	6.04383	-0.00076	0.00007	0.00099	0.00073	0.00002	0.00047	139.32181	5.04892	2.50174	0.06042	0.01731	0.00470	-0.42950
42			0.41000	-8.93667	-3.82512	18.17052	1.75066	0.39857	0.07544	-21.67692	0.30878	0.18240	0.07544	-0.12596	1.62538	16.46568	0.41165	-6.94722	-0.34378	0.89965	0.18035	2.44243	-1.44525	0.31899	15.39275	-5.82146	-4.73106	0.58360	1.49337	0.27771	-0.65170	0.39594	-0.60839	27.03950	-2.78991	5.88858	0.00112	0.00020	-0.00046	-0.00097	0.00009	-0.00021	143.32545	4.35803	3.77840	0.09540	0.03619	0.01623	-0.60794
43			0.42000	-2.09769	-4.12376	16.61923	2.03511	0.14896	0.18583	-23.13510	0.11858	0.48876	0.10983	-0.05815	2.96567	20.80840	1.04365	-5.81975	0.51056	1.35474	0.30460	-4.03096	-2.23812	0.39713	16.36494	-5.45624	-3.35109	1.32632	2.41369	0.50560	-2.45292	-0.53655	-1.29406	27.50792	-3.14807	5.79403	0.00277	0.00036	-0.00249	-0.00215	0.00018	-0.00088	146.77397	3.45524	4.39741	0.12716	0.05556	0.02825	-0.68486
44			0.43000	3.87584	-4.56879	15.13355	2.29763	-0.33823	0.29078	-22.22353	-0.23703	0.72292	-0.14735	0.27126	4.58337	25.55222	1.64442	-4.88420	1.08153	0.82361	0.01291	-9.11802	-1.27311	0.01363	17.77075	-4.74044	-1.98568	4.29532	1.16581	0.64662	-11.12826	-0.89642	-1.61128	27.92407	-3.47861	5.79254	0.00391	0.00056	-0.00486	-0.00260	0.00028	-0.00086	149.53551	2.43595	4.28257	0.15120	0.07163	0.03928	-0.62850
45			0.44000	8.76746	-5.06490	13.82225	2.22811	-0.41490	0.31405	-17.37736	-0.23316	0.72949	-0.29331	0.20563	4.02642	30.52436	2.10194	-3.97665	1.61465	0.25039	-0.35876	-13.87028	-0.36258	-0.42417	19.53485	-3.73957	-0.90284	3.62464	-0.09004	0.49694	-11.32151	0.11331	-1.00971	28.27545	-3.74287	5.88289	0.00431	0.00075	-0.00717	-0.00224	0.00033	-0.00007	151.50774	1.40199	3.51770	0.16275	0.08066	0.04775	-0.44562
46			0.45000	12.59054	-5.58219	12.58685	2.02076	-0.18409	0.25984	-12.27392	-0.08603	0.59949	-0.13104	-0.32403	2.82218	35.47073	2.36500	-2.88903	2.90647	0.55690	-0.16964	-23.99475	-0.83700	-0.26053	21.46296	-2.60419	-0.27520	-0.62620	0.61963	0.35695	2.03062	-0.95859	-0.46918	28.53599	-3.92820	6.02495	0.00386	0.00091	-0.00898	-0.00128	0.00031	0.00071	152.63184	0.43986	2.33550	0.15860	0.08131	0.05264	-0.19532
47			0.46000	15.48744	-6.14941	11.34424	2.05773	-0.03209	0.25881	-9.57543	-0.01400	0.58852	0.06245	-0.52082	2.27899	40.08533	2.46884	-1.55405	3.20952	1.07733	0.31759	-23.85088	-1.74532	0.56105	23.28889	-1.54542	-0.14458	-1.83700	1.83124	0.37674	5.31845	-2.84721	-0.18528	28.67327	-4.04451	6.15301	0.00272	0.00095	-0.00995	-0.00027	0.00021	0.00055	152.90370	-0.38490	1.05876	0.13840	0.07439	0.05326	0.03326
48			0.47000	17.66774	-6.74663	10.19229	2.23528	-0.03243	0.31065	-7.98696	-0.01368	0.60265	0.14527	-0.45356	2.22034	44.10465	2.47596	-0.14803	2.99143	1.32368	0.63616	-18.76605	-2.01346	1.01828	24.77951	-0.75101	-0.45051	-0.89299	2.45745	0.39039	1.97791	-3.23698	0.10389	28.66054	-4.11663	6.20134	0.00128	0.00086	-0.00990	0.00021	0.00007	-0.00076	152.37300	-1.01895	0.01191	0.10396	0.06178	0.04913	0.16370
49			0.48000	19.35129	-7.26956	9.35392	2.37296	-0.08931	0.35146	-6.60949	-0.03383	0.43513	0.11600	-0.39071	2.24608	47.38302	2.44584	0.97869	2.92700	1.24368	0.61333	-14.64743	-1.31129	0.60503	25.81718	-0.30397	-1.04274	-0.13501	2.28006	0.36297	0.19382	-2.11449	0.27284	28.48741	-4.17338	6.12321	-0.00001	0.00063	-0.00883	-0.00000	-0.00002	-0.00250	151.12721	-1.41006	-0.56291	0.05786	0.04585	0.04041	0.15720
50			0.49000	20.70988	-7.61271	8.98224	2.43208	-0.13270	0.35938	-5.35698	-0.04080	0.14755	0.03651	-0.36882	2.23616	49.90942	2.46963	1.51340	2.98290	1.02431	0.40116	-11.40586	-0.38422	0.02368	26.41866	-0.16672	-1.68228	0.11159	1.73653	0.33263	-0.08650	-0.80984	0.26239	28.16545	-4.23622	5.89613	-0.00088	0.00032	-0.00694	-0.00055	-0.00004	-0.00359	149.27261	-1.50667	-0.55756	0.00275	0.02958	0.02845	0.01005
51			0.50000	21.83432	-7.75634	9.03107	2.44217	-0.13997	0.36407	-4.24075	-0.03265	-0.07365	0.00392	-0.32780	2.22086	51.78056	2.67994	1.35999	2.97311	0.95114	0.34122	-8.49805	0.19806	-0.33184	26.70264	-0.22470	-2.08818	0.33394	1.59750	0.32175	-0.11944	0.00922	0.10851	27.72575	-4.31675	5.52441	-0.00125	0.00002	-0.00461	-0.00098	-0.00000	-0.00335	146.91977	-1.27031	-0.01157	-0.05848	0.01547	0.01555	-0.25862
52			0.51000	22.74257	-7.77084	9.29725	2.40621	-0.12772	0.37369	-3.16773	-0.02313	-0.15872	0.01497	-0.27542	2.20177	53.14246	3.20445	0.64369	2.92488	1.00633	0.42253	-6.24996	0.49426	-0.80673	26.82730	-0.34555	-2.02457	0.53237	1.79435	0.32817	-0.10167	0.76887	-0.15069	27.20867	-4.41698	5.04692	-0.00119	-0.00021	-0.00223	-0.00104	0.00005	-0.00189	144.17583	-0.69965	0.90071	-0.12336	0.00354	0.00354	-0.62003
53			0.52000	23.41508	-7.75959	9.56460	2.35078	-0.11584	0.36581	-2.11343	-0.01924	-0.11900	0.00381	-0.24939	2.14861	54.12712	4.09587	-0.40081	2.87487	1.00904	0.40930	-4.62107	0.48138	-1.05543	26.92549	-0.42597	-1.39722	0.51160	1.77332	0.34042	-0.10290	1.29308	-0.44353	26.64889	-4.52609	4.53228	-0.00081	-0.00036	-0.00010	-0.00075	0.00008	-0.00009	141.14075	0.14348	1.92011	-0.18919	-0.00798	-0.00698	-1.03572
54			0.53000	23.82973	-7.79857	9.71925	2.28980	-0.09322	0.35209	-1.07455	-0.01775	-0.03802	-0.01016	-0.24548	2.03575	54.82475	5.27747	-1.53663	2.74296	1.00316	0.36606	-3.27823	0.31037	-1.03897	27.07018	-0.41488	-0.31514	0.34476	1.65872	0.35186	-0.10105	1.39153	-0.65361	26.06294	-4.62303	4.05552	-0.00025	-0.00043	0.00164	-0.00024	0.00009	0.00119	137.90936	1.13011	2.78316	-0.25201	-0.01951	-0.01559	-1.44955
55			0.54000	23.98029	-7.90979	9.76805	2.22498	-0.06107	0.34575	-0.07611	-0.01479	0.01509	-0.00183	-0.24023	1.88990	55.29555	6.54661	-2.57729	2.50747	1.03841	0.39027	-2.12606	0.14924	-1.02188	27.27816	-0.31327	0.93549	0.22156	1.65473	0.35413	-0.08609	1.20321	-0.67263	25.44260	-4.68663	3.67944	0.00037	-0.00044	0.00300	0.00041	0.00007	0.00152	134.57582	2.09849	3.29181	-0.30724	-0.02944	-0.02154	-1.79347
56			0.55000	23.87817	-8.07251	9.78677	2.15447	-0.03025	0.34368	0.83802	-0.00917	0.01660	0.01148	-0.23045	1.74581	55.58759	7.64638	-3.39702	2.24568	1.06639	0.42769	-1.21359	0.06960	-0.84195	27.52847	-0.15793	2.00100	0.16748	1.66373	0.34746	-0.07319	0.70302	-0.48968	24.76002	-4.70332	3.44741	0.00093	-0.00041	0.00407	0.00116	0.00005	0.00095	131.23839	2.90793	3.34699	-0.35164	-0.03621	-0.02461	-2.01204
57			0.56000	23.54746	-8.25029	9.85864	2.07032	-0.00598	0.34307	1.61279	-0.00214	-0.02670	0.01738	-0.22031	1.61208	55.74004	8.36239	-3.92913	2.01236	1.05636	0.43219	-0.52652	0.08350	-0.45697	27.78401	0.00355	2.59130	0.13954	1.61369	0.33800	-0.05862	0.01179	-0.18979	23.98258	-4.67130	3.37447	0.00132	-0.00034	0.00487	0.00193	0.00003	-0.00018	127.99944	3.48299	2.95517	-0.38355	-0.03929	-0.02519	-2.07913
58			0.57000	23.02136	-8.41361	10.03458	1.97387	0.01121	0.34211	2.19424	0.00442	-0.09074	0.01610	-0.20078	1.49199	55.77916	8.59531	-4.16347	1.79050	1.00822	0.40994	-0.01198	0.14206	-0.04765	28.00995	0.13455	2.57419	0.19521	1.51888	0.32103	-0.06805	-0.62067	0.11747	23.08979	-4.59965	3.44539	0.00141	-0.00022	0.00543	0.00236	0.00001	-0.00143	124.95588	3.83400	2.20624	-0.40294	-0.03907	-0.02373	-2.00306
59			0.58000	22.34135	-8.54846	10.31992	1.86760	0.02413	0.33819	2.54483	0.00979	-0.14827	0.01149	-0.17502	1.38399	55.71621	8.38165	-4.13982	1.58531	0.93716	0.37709	0.35799	0.18536	0.24004	28.18452	0.22048	2.00129	0.30916	1.40948	0.29571	-0.07678	-1.01940	0.32634	22.08795	-4.49581	3.62835	0.00102	-0.00007	0.00577	0.00187	0.00000	-0.00253	122.18662	4.04009	1.22245	-0.41149	-0.03695	-0.02090	-1.81813
60			0.59000	21.55641	-8.65365	10.68330	1.75235	0.03986	0.33269	2.65129	0.01556	-0.18225	0.00836	-0.16027	1.28787	55.55183	7.86561	-3.93651	1.44896	0.87327	0.34853	0.63032	0.18904	0.36778	28.29976	0.26856	1.06816	0.35614	1.32382	0.27307	-0.05085	-1.15533	0.40316	21.01991	-4.35499	3.89031	0.00005	0.00008	0.00594	0.00010	-0.00001	-0.00339	119.74550	4.20447	0.11159	-0.41170	-0.03506	-0.01831	-1.56663
61			0.60000	20.72138	-8.73383	11.07687	1.64386	0.05893	0.32816	2.55399	0.02078	-0.19018	0.01114	-0.15775	1.20855	55.28310	7.24483	-3.65491	1.37740	0.83541	0.34042	0.85582	0.15991	0.37181	28.35692	0.29975	0.03757	0.33486	1.29423	0.25764	-0.01507	-1.09162	0.37095	19.96408	-4.16639	4.20336	-0.00143	0.00022	0.00600	-0.00255	-0.00004	-0.00399	117.66048	4.41339	-1.04897	-0.40525	-0.03482	-0.01744	-1.28486
62			0.61000	19.89328	-8.79540	11.45646	1.55362	0.07854	0.32515	2.31226	0.02375	-0.17857	0.01953	-0.15982	1.14812	54.90809	6.71181	-3.39968	1.33775	0.82428	0.35403	1.05938	0.11383	0.28343	28.36124	0.33612	-0.84281	0.29672	1.31438	0.24744	0.01284	-0.87787	0.26552	19.01954	-3.92591	4.54631	-0.00313	0.00033	0.00599	-0.00473	-0.00008	-0.00434	115.93499	4.71457	-2.20712	-0.39221	-0.03617	-0.01844	-0.99992
63			0.62000	19.12554	-8.84361	11.79504	1.47860	0.09540	0.32367	1.97317	0.02379	-0.15836	0.03068	-0.15852	1.09737	54.42356	6.40200	-3.25564	1.28677	0.82966	0.37799	1.23783	0.06814	0.11840	28.31594	0.38962	-1.40802	0.28263	1.35300	0.23998	0.03671	-0.55567	0.12933	18.27948	-3.63913	4.90240	-0.00463	0.00041	0.00589	-0.00511	-0.00013	-0.00443	114.55273	5.11066	-3.32515	-0.37175	-0.03814	-0.02050	-0.73228
64			0.63000	18.46092	-8.87976	12.08737	1.41819	0.10747	0.32258	1.58934	0.02139	-0.14024	0.04002	-0.15331	1.05359	53.82099	6.36297	-3.26920	1.21780	0.84014	0.39603	1.39735	0.03926	-0.07991	28.21775	0.45785	-1.60967	0.28760	1.37635	0.23523	0.06545	-0.20389	0.00509	17.79941	-3.31935	5.25551	-0.00556	0.00048	0.00573	-0.00360	-0.00017	-0.00426	113.48534	5.56414	-4.37160	-0.34391	-0.03975	-0.02306	-0.49799
65			0.64000	17.92636	-8.90059	12.34651	1.37058	0.11241	0.31925	1.20642	0.01715	-0.13135	0.04462	-0.14692	1.01958	53.08805	6.55449	-3.43956	1.14871	0.84641	0.39825	1.55572	0.03723	-0.23660	28.05602	0.52761	-1.51009	0.28693	1.36753	0.23359	0.09957	0.07387	-0.07742	17.57788	-2.99001	5.58867	-0.00584	0.00055	0.00554	-0.00138	-0.00020	-0.00382	112.70054	6.02125	-5.31575	-0.31062	-0.04048	-0.02595	-0.30783
66			0.65000	17.53088	-8.89984	12.59595	1.34106	0.11198	0.31391	0.86598	0.01223	-0.13510	0.04485	-0.13682	0.99468	52.21663	6.87492	-3.72376	1.06561	0.84497	0.38857	1.67681	0.06236	-0.30019	27.81674	0.58175	-1.24543	0.30624	1.33340	0.23105	0.14986	0.20905	-0.10302	17.56141	-2.68186	5.88316	-0.00566	0.00058	0.00532	0.00032	-0.00019	-0.00314	112.16560	6.43725	-6.12720	-0.27536	-0.04027	-0.02896	-0.16577
67			0.66000	17.26589	-8.87055	12.86070	1.33650	0.10776	0.30405	0.59502	0.00730	-0.14857	0.03993	-0.12348	0.98442	51.21122	7.20144	-4.05395	0.97678	0.83087	0.36896	1.74333	0.10652	-0.26714	27.48980	0.60695	-0.97449	0.35216	1.27535	0.22309	0.22644	0.19701	-0.07352	17.66855	-2.42193	6.11948	-0.00528	0.00058	0.00507	0.00110	-0.00016	-0.00230	111.84650	6.78537	-6.78094	-0.24167	-0.03930	-0.03170	-0.06853
68			0.67000	17.10767	-8.80712	13.16038	1.34793	0.09744	0.28450	0.40270	0.00282	-0.16254	0.03085	-0.11131	0.98832	50.09181	7.43036	-4.36182	0.90728	0.79884	0.34080	1.78190	0.15554	-0.17195	27.07549	0.59896	-0.82893	0.38824	1.19558	0.20908	0.30536	0.08373	-0.01150	17.81762	-2.22326	6.28313	-0.00493	0.00055	0.00479	0.00115	-0.00012	-0.00143	111.70636	7.05216	-7.26485	-0.21221	-0.03776	-0.03351	-0.00802
69			0.68000	17.02188	-8.70920	13.50366	1.35602	0.08028	0.25412	0.29245	-0.00006	-0.16568	0.02157	-0.10082	0.99263	48.89066	7.50394	-4.59787	0.85072	0.74865	0.31094	1.78022	0.19135	-0.06364	26.58754	0.56431	-0.88205	0.40079	1.10617	0.18908	0.35954	-0.06464	0.05230	17.94570	-2.08604	6.37212	-0.00474	0.00052	0.00451	0.00081	-0.00008	-0.00070	111.70456	7.23019	-7.58527	-0.18846	-0.03578	-0.03400	0.02554
70			0.69000	16.96983	-8.58735	13.88275	1.35759	0.06426	0.22634	0.26225	-0.00066	-0.15781	0.01847	-0.08493	0.99295	47.64491	7.41733	-4.73672	0.77411	0.70761	0.30011	1.67468	0.20529	0.02661	26.05057	0.51713	-1.14250	0.45094	1.05923	0.16639	0.43289	-0.20365	0.09527	18.01715	-2.00461	6.39894	-0.00481	0.00049	0.00432	0.00033	-0.00005	-0.00018	111.79843	7.31428	-7.76758	-0.17065	-0.03351	-0.03330	0.04145
71			0.70000	16.91539	-8.46477	14.27299	1.34993	0.05638	0.21476	0.29492	0.00046	-0.14698	0.02542	-0.06515	0.99015	46.38859	7.20751	-4.77384	0.68412	0.70465	0.31579	1.49252	0.20287	0.09944	25.49367	0.47409	-1.56825	0.53592	1.09313	0.15213	0.52186	-0.33158	0.11746	18.02488	-1.96876	6.38378	-0.00517	0.00046	0.00428	-0.00014	-0.00002	0.00015	111.94923	7.30231	-7.85037	-0.15807	-0.03114	-0.03193	0.04741
72			0.71000	16.83166	-8.36838	14.64412	1.32444	0.05356	0.21511	0.36120	0.00273	-0.13300	0.03681	-0.05215	0.98022	45.14605	6.93031	-4.72483	0.62015	0.72455	0.33322	1.34034	0.18898	0.14794	24.94261	0.44979	-2.09063	0.57339	1.15797	0.15068	0.54447	-0.43802	0.12861	17.98473	-1.96246	6.34321	-0.00570	0.00042	0.00434	-0.00048	-0.00001	0.00036	112.12862	7.19820	-7.87427	-0.14934	-0.02871	-0.03013	0.04889
73			0.72000	16.70529	-8.31583	14.97559	1.28263	0.04858	0.21583	0.43186	0.00496	-0.11399	0.04424	-0.04820	0.96222	43.92972	6.63674	-4.62501	0.58945	0.73297	0.32964	1.24948	0.17538	0.15521	24.41405	0.45420	-2.63779	0.54693	1.18168	0.15362	0.49530	-0.49171	0.12683	17.92392	-1.97008	6.28388	-0.00618	0.00040	0.00442	-0.00060	-0.00001	0.00053	112.32208	7.01500	-7.87009	-0.14271	-0.02618	-0.02797	0.04947
74			0.73000	16.53564	-8.30680	15.26398	1.24030	0.04439	0.21707	0.49089	0.00625	-0.09691	0.04684	-0.04773	0.93936	42.74021	6.35815	-4.52509	0.56241	0.72858	0.31090	1.16675	0.18501	0.12702	23.91344	0.49245	-3.14914	0.51056	1.16569	0.15569	0.43952	-0.49259	0.11099	17.86835	-1.98414	6.20669	-0.00646	0.00038	0.00444	-0.00048	-0.00001	0.00067	112.52859	6.77606	-7.85341	-0.13638	-0.02356	-0.02563	0.05122
75			0.74000	16.33021	-8.32498	15.51765	1.20032	0.04431	0.21850	0.52972	0.00674	-0.08454	0.04610	-0.04959	0.91483	41.56899	6.10408	-4.47820	0.53741	0.71810	0.28573	1.09592	0.22590	0.08142	23.43588	0.56530	-3.58093	0.47010	1.13023	0.15734	0.39017	-0.45830	0.08588	17.83298	-2.00461	6.11439	-0.00647	0.00036	0.00432	-0.00024	-0.00000	0.00074	112.75767	6.51381	-7.82645	-0.12930	-0.02099	-0.02328	0.05497
76			0.75000	16.09949	-8.34958	15.74365	1.16343	0.04770	0.21953	0.54648	0.00645	-0.07490	0.04335	-0.05276	0.89206	40.40422	5.86999	-4.52067	0.51620	0.70523	0.25889	1.04188	0.28637	0.03561	22.97006	0.66976	-3.90788	0.42619	1.08971	0.16005	0.34896	-0.40660	0.05693	17.81867	-2.03042	6.01543	-0.00626	0.00031	0.00407	-0.00004	-0.00000	0.00069	113.02344	6.26347	-7.78491	-0.12133	-0.01854	-0.02090	0.06040
77			0.76000	15.85349	-8.36530	15.94086	1.13963	0.05259	0.21965	0.54812	0.00518	-0.06396	0.04011	-0.05437	0.87792	39.23783	5.64551	-4.66153	0.49044	0.69517	0.23737	0.98424	0.34822	0.00114	22.50411	0.79978	-4.12322	0.40248	1.06118	0.16292	0.33217	-0.35446	0.02808	17.81857	-2.05202	5.92591	-0.00593	0.00026	0.00372	0.00008	-0.00001	0.00048	113.33878	6.05566	-7.72750	-0.11301	-0.01628	-0.01835	0.06668
78			0.77000	15.60015	-8.36689	16.09939	1.13810	0.05667	0.21737	0.54257	0.00316	-0.04766	0.03541	-0.05180	0.87859	38.06948	5.41990	-4.88190	0.45149	0.68553	0.22184	0.90081	0.39241	-0.01783	22.02901	0.94773	-4.23710	0.42231	1.04148	0.16255	0.35620	-0.31022	0.00327	17.82886	-2.05382	5.86839	-0.00558	0.00021	0.00334	0.00017	-0.00001	0.00014	113.71240	5.91229	-7.66166	-0.10535	-0.01435	-0.01572	0.07300
79			0.78000	15.34535	-8.35895	16.20290	1.15610	0.05782	0.21118	0.53271	0.00101	-0.02443	0.02801	-0.04568	0.89403	36.90670	5.18422	-5.14110	0.40331	0.67036	0.20848	0.79669	0.40537	-0.02037	21.54012	1.10756	-4.27287	0.47810	1.01812	0.15739	0.41372	-0.27895	-0.01370	17.85226	-2.02392	5.86488	-0.00528	0.00019	0.00299	0.00029	-0.00001	-0.00021	114.14573	5.84536	-7.60142	-0.09925	-0.01296	-0.01333	0.07850
80			0.79000	15.09172	-8.35088	16.23400	1.17676	0.05633	0.20358	0.51751	-0.00068	0.00330	0.01991	-0.04193	0.91532	35.76035	4.93188	-5.38981	0.36917	0.65285	0.19393	0.71822	0.38976	-0.00897	21.03788	1.27645	-4.25982	0.51326	0.99617	0.15445	0.45303	-0.26533	-0.02282	17.89320	-1.96306	5.92541	-0.00506	0.00018	0.00270	0.00042	-0.00001	-0.00050	114.62921	5.85598	-7.55868	-0.09505	-0.01224	-0.01143	0.08221
81			0.80000	14.83825	-8.35006	16.18109	1.18195	0.05143	0.19539	0.49653	-0.00178	0.03200	0.01293	-0.04268	0.93173	34.63932	4.65940	-5.58555	0.35846	0.63336	0.17706	0.68427	0.35335	0.00969	20.52761	1.45329	-4.22458	0.50051	0.97728	0.15649	0.44485	-0.26455	-0.02704	17.95349	-1.88516	6.04348	-0.00497	0.00019	0.00249	0.00056	-0.00001	-0.00067	115.14337	5.93389	-7.53796	-0.09260	-0.01224	-0.01030	0.08339
82			0.81000	14.58220	-8.36029	16.04033	1.16869	0.04303	0.18627	0.47331	-0.00223	0.05790	0.00752	-0.04399	0.94148	33.54760	4.36993	-5.70257	0.35799	0.61278	0.16114	0.67000	0.30586	0.02756	20.01748	1.63648	-4.18324	0.46999	0.96141	0.15908	0.41420	-0.26612	-0.02887	18.03173	-1.81004	6.19781	-0.00503	0.00017	0.00233	0.00070	-0.00000	-0.00069	115.66361	6.05958	-7.53475	-0.09160	-0.01289	-0.01003	0.08157
83			0.82000	14.32129	-8.38187	15.81751	1.13944	0.03156	0.17601	0.45136	-0.00210	0.07671	0.00376	-0.04381	0.94319	32.48308	4.07418	-5.73882	0.35655	0.59061	0.14728	0.65609	0.25875	0.03846	19.51527	1.82261	-4.13776	0.44018	0.94461	0.15915	0.37986	-0.25910	-0.03089	18.12298	-1.75273	6.35705	-0.00515	0.00014	0.00221	0.00081	0.00000	-0.00059	116.16405	6.20902	-7.53535	-0.09127	-0.01388	-0.01031	0.07632
84			0.83000	14.05419	-8.40940	15.53206	1.10133	0.02138	0.16628	0.43582	-0.00178	0.08554	0.00186	-0.04382	0.93813	31.43781	3.78538	-5.72008	0.35536	0.57160	0.13610	0.64703	0.22615	0.03922	19.02531	2.00712	-4.07859	0.40328	0.93115	0.15823	0.33903	-0.23943	-0.03548	18.22035	-1.71738	6.49151	-0.00517	0.00009	0.00208	0.00084	0.00000	-0.00042	116.62304	6.35985	-7.52278	-0.09087	-0.01477	-0.01064	0.06797
85			0.84000	13.77989	-8.43238	15.21607	1.05814	0.01016	0.15714	0.42858	-0.00104	0.08406	0.00145	-0.04426	0.92870	30.39972	3.51457	-5.69390	0.35496	0.55393	0.12601	0.64460	0.21190	0.02953	18.54681	2.18503	-3.99084	0.35969	0.92022	0.15788	0.29579	-0.20615	-0.04373	18.31553	-1.70071	6.58426	-0.00499	0.00006	0.00194	0.00075	0.00000	-0.00024	117.02679	6.49394	-7.48438	-0.09003	-0.01531	-0.01071	0.05750
86			0.85000	13.49770	-8.44149	14.90203	1.00965	-0.00167	0.14907	0.42684	0.00020	0.07558	0.00291	-0.04326	0.91837	29.35763	3.27057	-5.71087	0.35307	0.54244	0.11954	0.64333	0.21339	0.01286	18.07466	2.35159	-3.85915	0.32183	0.92326	0.15872	0.26171	-0.16354	-0.05573	18.39704	-1.69740	6.63360	-0.00463	0.00003	0.00179	0.00054	0.00000	-0.00009	117.36702	6.59623	-7.41602	-0.08900	-0.01546	-0.01044	0.04590
87			0.86000	13.20683	-8.43305	14.61223	0.95553	-0.01324	0.14218	0.42703	0.00181	0.06390	0.00532	-0.03826	0.91075	28.30547	3.06021	-5.80842	0.34516	0.53810	0.11686	0.63194	0.22452	-0.00797	17.60192	2.50294	-3.67105	0.30585	0.94117	0.15972	0.24893	-0.11358	-0.07035	18.44976	-1.70282	6.64687	-0.00425	0.00002	0.00166	0.00024	0.00000	0.00001	117.63658	6.65446	-7.32086	-0.08836	-0.01523	-0.00978	0.03389
88			0.87000	12.90596	-8.40674	14.35900	0.89890	-0.02544	0.13377	0.42730	0.00378	0.05034	0.00610	-0.02902	0.90834	27.24401	2.88549	-6.00763	0.33048	0.53180	0.11522	0.60530	0.23788	-0.03066	17.12287	2.63616	-3.41947	0.31362	0.95717	0.15792	0.25732	-0.05762	-0.08458	18.46097	-1.71427	6.63474	-0.00397	0.00001	0.00160	-0.00008	0.00000	0.00006	117.83052	6.66267	-7.20811	-0.08852	-0.01468	-0.00877	0.02210
89			0.88000	12.59436	-8.36335	14.14891	0.84764	-0.04031	0.12192	0.42764	0.00632	0.03601	0.00290	-0.01758	0.91600	26.18130	2.74287	-6.31557	0.31484	0.51480	0.11160	0.57072	0.24567	-0.05161	16.63573	2.74970	-3.10429	0.33518	0.95579	0.15227	0.27642	-0.00088	-0.09503	18.42687	-1.73106	6.60838	-0.00382	0.00001	0.00160	-0.00035	0.00000	0.00009	117.94923	6.62392	-7.09249	-0.08948	-0.01385	-0.00746	0.01127
90			0.89000	12.27349	-8.30533	13.98562	0.80079	-0.05618	0.10642	0.42429	0.00893	0.02217	-0.00397	-0.00722	0.93130	25.13257	2.62756	-6.72597	0.30820	0.48718	0.10631	0.54387	0.24203	-0.06790	16.14506	2.84208	-2.73382	0.34607	0.93604	0.14406	0.28216	0.05109	-0.09937	18.35337	-1.75303	6.57774	-0.00378	0.00002	0.00165	-0.00057	0.00000	0.00010	117.99995	6.55075	-6.99105	-0.09118	-0.01293	-0.00605	0.00216
91			0.90000	11.94745	-8.23627	13.87407	0.75032	-0.06891	0.08981	0.41095	0.01056	0.01011	-0.01203	0.00005	0.94295	24.11770	2.53776	-7.22148	0.31240	0.45541	0.10036	0.52594	0.22536	-0.07821	15.66303	2.90965	-2.32671	0.32995	0.90576	0.13617	0.25861	0.09672	-0.09711	18.25208	-1.78030	6.55012	-0.00380	0.00002	0.00172	-0.00071	0.00000	0.00009	117.99637	6.46199	-6.91773	-0.09345	-0.01209	-0.00473	-0.00464
92			0.91000	11.62230	-8.16049	13.82147	0.69508	-0.07739	0.07473	0.38622	0.01067	0.00054	-0.01879	0.00458	0.94506	23.15695	2.47498	-7.77424	0.32137	0.42685	0.09514	0.50562	0.19756	-0.08242	15.20546	2.94519	-1.91294	0.29398	0.87550	0.13030	0.21468	0.13701	-0.08790	18.13663	-1.81347	6.53166	-0.00385	0.00003	0.00180	-0.00077	0.00000	0.00006	117.95540	6.37676	-6.88153	-0.09618	-0.01150	-0.00375	-0.00893
93			0.92000	11.30492	-8.08349	13.83376	0.64127	-0.08612	0.06284	0.35515	0.00979	-0.00657	-0.02351	0.01089	0.93943	22.26617	2.44138	-8.34419	0.31563	0.40095	0.08984	0.45632	0.16047	-0.07914	14.78568	2.93968	-1.53269	0.28158	0.84317	0.12431	0.18671	0.16948	-0.06969	18.02165	-1.85199	6.53073	-0.00391	0.00004	0.00187	-0.00074	0.00000	-0.00000	117.89320	6.30943	-6.88874	-0.09915	-0.01136	-0.00340	-0.01095
94			0.93000	11.00063	-8.00961	13.91425	0.59836	-0.09810	0.05610	0.32681	0.00848	-0.01237	-0.02682	0.02087	0.93574	21.45278	2.43460	-8.88334	0.28993	0.37790	0.08267	0.38182	0.12074	-0.06721	14.41101	2.88668	-1.23213	0.31539	0.80701	0.11808	0.18721	0.18765	-0.04359	17.92139	-1.89127	6.55717	-0.00396	0.00004	0.00193	-0.00061	0.00000	-0.00010	117.82206	6.26675	-6.94340	-0.10218	-0.01186	-0.00403	-0.01122
95			0.94000	10.71119	-7.93841	14.06507	0.57104	-0.10855	0.05360	0.30684	0.00695	-0.01814	-0.02444	0.02912	0.93866	20.71430	2.44342	-9.34606	0.26300	0.37916	0.08215	0.31581	0.09131	-0.05481	14.08169	2.78703	-1.05603	0.35789	0.81035	0.11555	0.19013	0.19504	-0.01311	17.84798	-1.92243	6.61595	-0.00397	0.00004	0.00200	-0.00041	0.00000	-0.00022	117.75043	6.24766	-7.04379	-0.10493	-0.01297	-0.00564	-0.01035
96			0.95000	10.43600	-7.86584	14.28514	0.55663	-0.11683	0.05085	0.29366	0.00592	-0.02298	-0.01513	0.02855	0.93987	20.04196	2.44916	-9.69651	0.25537	0.40373	0.09039	0.28173	0.07250	-0.04179	13.79292	2.65081	-1.03857	0.35242	0.85781	0.11729	0.16969	0.18775	0.02092	17.80830	-1.93533	6.70271	-0.00393	0.00003	0.00210	-0.00018	0.00000	-0.00033	117.68324	6.24692	-7.18001	-0.10688	-0.01433	-0.00779	-0.00911
97			0.96000	10.17544	-7.78783	14.56859	0.54887	-0.12310	0.04669	0.28149	0.00564	-0.02594	-0.00375	0.01844	0.93348	19.42572	2.43386	-9.91441	0.27195	0.43105	0.09932	0.27804	0.06037	-0.02323	13.53635	2.49461	-1.19478	0.28611	0.91008	0.12096	0.12759	0.15515	0.05667	17.80095	-1.92268	6.80598	-0.00382	0.00003	0.00225	0.00000	0.00000	-0.00042	117.62079	6.25912	-7.33710	-0.10783	-0.01554	-0.00993	-0.00845
98			0.97000	9.93260	-7.70197	14.90811	0.54411	-0.12683	0.04204	0.26668	0.00598	-0.02732	0.00639	0.00730	0.92527	18.85727	2.38884	-10.00248	0.29079	0.45432	0.10676	0.27742	0.05384	-0.00303	13.30262	2.33506	-1.51512	0.21831	0.95384	0.12232	0.09238	0.10422	0.08788	17.81577	-1.88333	6.91328	-0.00369	0.00004	0.00246	0.00010	-0.00000	-0.00049	117.55847	6.28248	-7.50057	-0.10814	-0.01649	-0.01187	-0.00897
99			0.98000	9.71160	-7.60640	15.29945	0.54228	-0.13342	0.03690	0.24980	0.00719	-0.02729	0.01333	0.00226	0.92468	18.32926	2.31731	-9.98880	0.29484	0.46821	0.11216	0.26425	0.05072	0.01299	13.08296	2.18314	-1.96770	0.19767	0.98240	0.11891	0.08121	0.05126	0.10729	17.83791	-1.82134	7.01490	-0.00358	0.00005	0.00269	0.00010	-0.00000	-0.00052	117.49047	6.32031	-7.65922	-0.10835	-0.01728	-0.01355	-0.01051
100			0.99000	9.51468	-7.49830	15.74024	0.54249	-0.14544	0.02977	0.23282	0.01001	-0.02452	0.01590	0.00086	0.93615	17.83364	2.23020	-9.91522	0.29836	0.46977	0.11552	0.25349	0.04828	0.02155	12.86974	2.04260	-2.50937	0.19723	0.99148	0.11192	0.08021	0.01215	0.11349	17.85313	-1.74357	7.10293	-0.00352	0.00008	0.00289	0.00003	-0.00001	-0.00050	117.41388	6.37893	-7.80398	-0.10907	-0.01808	-0.01499	-0.01253
101			1.00000	9.34041	-7.37267	16.22542	0.53748	-0.16116	0.02110	0.21600	0.01562	-0.01895	0.01516	0.00026	0.95086	17.36214	2.14024	-9.82114	0.31001	0.45989	0.11639	0.25237	0.04410	0.02266	12.65725	1.91050	-3.09806	0.18818	0.98129	0.10364	0.07667	-0.00237	0.11021	17.85256	-1.65982	7.16992	-0.00348	0.00012	0.00302	-0.00007	-0.00001	-0.00040	117.32906	6.46253	-7.92710	-0.11072	-0.01892	-0.01604	-0.01481
102			1.01000	9.18291	-7.22182	16.74583	0.52854	-0.17648	0.01541	0.20354	0.02508	-0.01474	0.01319	0.00276	0.96391	16.90751	2.05893	-9.73495	0.31349	0.44741	0.11405	0.24704	0.03718	0.01823	12.44253	1.77821	-3.69949	0.19378	0.96356	0.09703	0.07914	0.01135	0.10339	17.83440	-1.58204	7.21143	-0.00348	0.00016	0.00307	-0.00015	-0.00002	-0.00027	117.23589	6.56860	-8.02380	-0.11332	-0.01973	-0.01655	-0.01767
103			1.02000	9.03261	-7.03705	17.28993	0.52280	-0.18855	0.01210	0.20034	0.03843	-0.01206	0.01036	0.00777	0.97703	16.46444	1.99585	-9.67360	0.30448	0.43542	0.11015	0.23416	0.02698	0.01108	12.22608	1.63415	-4.28812	0.21756	0.94092	0.09110	0.08805	0.04956	0.09431	17.80380	-1.51959	7.22968	-0.00355	0.00020	0.00306	-0.00020	-0.00002	-0.00014	117.13097	6.68576	-8.09643	-0.11677	-0.02053	-0.01667	-0.02187
104			1.03000	8.87818	-6.81189	17.84559	0.52349	-0.19794	0.00966	0.20773	0.05458	-0.00984	0.00769	0.01337	0.98841	16.02943	1.95802	-9.64477	0.28515	0.42375	0.10599	0.21516	0.01493	0.00336	12.01128	1.46793	-4.84653	0.24932	0.91436	0.08524	0.09817	0.10103	0.08386	17.77077	-1.47665	7.23285	-0.00365	0.00022	0.00300	-0.00018	-0.00001	-0.00006	117.00617	6.79408	-8.15319	-0.12073	-0.02130	-0.01656	-0.02811
105			1.04000	8.70945	-6.54488	18.40184	0.53079	-0.20259	0.00885	0.22416	0.07045	-0.00904	0.00724	0.01908	0.99647	15.60063	1.94681	-9.65014	0.25499	0.42034	0.10324	0.18939	0.00463	-0.00366	11.80223	1.27561	-5.36475	0.28948	0.89786	0.08086	0.10889	0.15216	0.07440	17.74682	-1.45239	7.23075	-0.00376	0.00022	0.00293	-0.00010	-0.00001	-0.00002	116.85165	6.87053	-8.20253	-0.12450	-0.02189	-0.01625	-0.03630
106			1.05000	8.51985	-6.24081	18.94933	0.54278	-0.20107	0.01031	0.24564	0.08225	-0.01038	0.01030	0.02071	1.00275	15.17689	1.95653	-9.68756	0.23323	0.43196	0.10194	0.17092	-0.00092	-0.00940	11.60216	1.06208	-5.83909	0.30445	0.90677	0.08159	0.10806	0.19446	0.06939	17.74002	-1.44146	7.23116	-0.00383	0.00021	0.00282	0.00001	-0.00000	-0.00003	116.66059	6.89772	-8.24889	-0.12700	-0.02188	-0.01532	-0.04509
107			1.06000	8.30795	-5.91042	19.47976	0.55715	-0.19390	0.01242	0.26685	0.08743	-0.01212	0.01445	0.01700	1.00249	14.75737	1.97656	-9.75175	0.22321	0.44559	0.09952	0.16174	0.00024	-0.01332	11.41221	0.83879	-6.27010	0.28284	0.91906	0.08491	0.09452	0.21693	0.06613	17.75045	-1.43688	7.23860	-0.00385	0.00018	0.00266	0.00010	-0.00000	-0.00005	116.43403	6.87000	-8.29218	-0.12753	-0.02095	-0.01332	-0.05213
108			1.07000	8.07786	-5.56802	19.98626	0.56656	-0.18497	0.01263	0.27900	0.08669	-0.01173	0.01822	0.01053	0.99464	14.34142	1.99471	-9.83619	0.22243	0.45331	0.09683	0.15939	0.00829	-0.01544	11.23125	0.62028	-6.66045	0.23623	0.92474	0.08719	0.07502	0.21565	0.06165	17.76895	-1.43428	7.25349	-0.00391	0.00014	0.00240	0.00011	0.00000	-0.00007	116.18272	6.79454	-8.32842	-0.12546	-0.01886	-0.00972	-0.05459
109			1.08000	7.83924	-5.22901	20.46280	0.57385	-0.17625	0.01219	0.27734	0.08128	-0.01056	0.02100	0.00271	0.98747	13.92988	2.00126	-9.93411	0.23045	0.45776	0.09351	0.16209	0.01999	-0.01581	11.05643	0.41883	-7.01278	0.17250	0.93176	0.09003	0.05295	0.19792	0.05722	17.78229	-1.43227	7.27234	-0.00411	0.00009	0.00197	0.00004	0.00000	-0.00006	115.92844	6.68763	-8.35153	-0.12046	-0.01553	-0.00406	-0.05022
110			1.09000	7.60780	-4.90891	20.90150	0.57450	-0.16942	0.01173	0.25360	0.07272	-0.00920	0.02202	-0.00219	0.98192	13.52846	1.99251	-10.03634	0.23701	0.45839	0.08974	0.15966	0.02999	-0.01439	10.88453	0.24169	-7.32854	0.11721	0.93793	0.09260	0.03529	0.17164	0.05222	17.78035	-1.43192	7.29027	-0.00451	0.00001	0.00128	-0.00009	0.00000	-0.00003	115.70177	6.56820	-8.35614	-0.11252	-0.01100	0.00397	-0.03857
111			1.10000	7.40477	-4.62228	21.29145	0.57016	-0.16674	0.01188	0.20609	0.06276	-0.00810	0.02154	-0.00170	0.97689	13.15115	1.97111	-10.13035	0.23160	0.45455	0.08556	0.14233	0.03421	-0.01141	10.71408	0.09086	-7.60777	0.08926	0.94095	0.09465	0.02634	0.14374	0.04660	17.75998	-1.43722	7.30427	-0.00507	-0.00009	0.00034	-0.00025	-0.00000	-0.00001	115.53684	6.45073	-8.34073	-0.10210	-0.00550	0.01424	-0.02142
112			1.11000	7.25230	-4.38017	21.62369							0.01947	0.00146	0.97336	12.81846	1.94312	-10.20481							10.54729	-0.03522	-7.85035							17.72471	-1.45126	7.31490							115.46671	6.34072	-8.30876
113			1.12000	7.16558	-4.18746	21.89837							0.01645	0.00499	0.97112	12.54992	1.91455	-10.25644							10.38981	-0.13950	-8.05754							17.68199	-1.46853	7.32590							115.51959	6.23402	-8.26797
[truncated: 11 more columns]
