# Supplementary material for: Analysis of the impact of different landing heights and lateralities on lower limb joint load based on statistical parametric mapping
Source: PLoS One. 2025 May 30;20(5):e0324656. doi: 10.1371/journal.pone.0324656 (PMC12124505; doi:10.1371/journal.pone.0324656)
Supplement: S1 File — (ZIP) [file pone.0324656.s001.zip › Original data/005/左前30.txt]

	C:\Users\dell\Documents\Qualisys-GAIT1214\Data\fanhuiyong_fanhuiyong_2023-11-18_WJN005\2023-11-18_2\2023-11-18_unspecified\Gait LB - CAST 2.c3d	C:\Users\dell\Documents\Qualisys-GAIT1214\Data\fanhuiyong_fanhuiyong_2023-11-18_WJN005\2023-11-18_2\2023-11-18_unspecified\Gait LB - CAST 2.c3d	C:\Users\dell\Documents\Qualisys-GAIT1214\Data\fanhuiyong_fanhuiyong_2023-11-18_WJN005\2023-11-18_2\2023-11-18_unspecified\Gait LB - CAST 2.c3d	C:\Users\dell\Documents\Qualisys-GAIT1214\Data\fanhuiyong_fanhuiyong_2023-11-18_WJN005\2023-11-18_2\2023-11-18_unspecified\Gait LB - CAST 2.c3d	C:\Users\dell\Documents\Qualisys-GAIT1214\Data\fanhuiyong_fanhuiyong_2023-11-18_WJN005\2023-11-18_2\2023-11-18_unspecified\Gait LB - CAST 2.c3d	C:\Users\dell\Documents\Qualisys-GAIT1214\Data\fanhuiyong_fanhuiyong_2023-11-18_WJN005\2023-11-18_2\2023-11-18_unspecified\Gait LB - CAST 2.c3d	C:\Users\dell\Documents\Qualisys-GAIT1214\Data\fanhuiyong_fanhuiyong_2023-11-18_WJN005\2023-11-18_2\2023-11-18_unspecified\Gait LB - CAST 2.c3d	C:\Users\dell\Documents\Qualisys-GAIT1214\Data\fanhuiyong_fanhuiyong_2023-11-18_WJN005\2023-11-18_2\2023-11-18_unspecified\Gait LB - CAST 2.c3d	C:\Users\dell\Documents\Qualisys-GAIT1214\Data\fanhuiyong_fanhuiyong_2023-11-18_WJN005\2023-11-18_2\2023-11-18_unspecified\Gait LB - CAST 2.c3d	C:\Users\dell\Documents\Qualisys-GAIT1214\Data\fanhuiyong_fanhuiyong_2023-11-18_WJN005\2023-11-18_2\2023-11-18_unspecified\Gait LB - CAST 2.c3d	C:\Users\dell\Documents\Qualisys-GAIT1214\Data\fanhuiyong_fanhuiyong_2023-11-18_WJN005\2023-11-18_2\2023-11-18_unspecified\Gait LB - CAST 2.c3d	C:\Users\dell\Documents\Qualisys-GAIT1214\Data\fanhuiyong_fanhuiyong_2023-11-18_WJN005\2023-11-18_2\2023-11-18_unspecified\Gait LB - CAST 2.c3d	C:\Users\dell\Documents\Qualisys-GAIT1214\Data\fanhuiyong_fanhuiyong_2023-11-18_WJN005\2023-11-18_2\2023-11-18_unspecified\Gait LB - CAST 2.c3d	C:\Users\dell\Documents\Qualisys-GAIT1214\Data\fanhuiyong_fanhuiyong_2023-11-18_WJN005\2023-11-18_2\2023-11-18_unspecified\Gait LB - CAST 2.c3d	C:\Users\dell\Documents\Qualisys-GAIT1214\Data\fanhuiyong_fanhuiyong_2023-11-18_WJN005\2023-11-18_2\2023-11-18_unspecified\Gait LB - CAST 2.c3d	C:\Users\dell\Documents\Qualisys-GAIT1214\Data\fanhuiyong_fanhuiyong_2023-11-18_WJN005\2023-11-18_2\2023-11-18_unspecified\Gait LB - CAST 2.c3d	C:\Users\dell\Documents\Qualisys-GAIT1214\Data\fanhuiyong_fanhuiyong_2023-11-18_WJN005\2023-11-18_2\2023-11-18_unspecified\Gait LB - CAST 2.c3d	C:\Users\dell\Documents\Qualisys-GAIT1214\Data\fanhuiyong_fanhuiyong_2023-11-18_WJN005\2023-11-18_2\2023-11-18_unspecified\Gait LB - CAST 2.c3d	C:\Users\dell\Documents\Qualisys-GAIT1214\Data\fanhuiyong_fanhuiyong_2023-11-18_WJN005\2023-11-18_2\2023-11-18_unspecified\Gait LB - CAST 2.c3d	C:\Users\dell\Documents\Qualisys-GAIT1214\Data\fanhuiyong_fanhuiyong_2023-11-18_WJN005\2023-11-18_2\2023-11-18_unspecified\Gait LB - CAST 2.c3d	C:\Users\dell\Documents\Qualisys-GAIT1214\Data\fanhuiyong_fanhuiyong_2023-11-18_WJN005\2023-11-18_2\2023-11-18_unspecified\Gait LB - CAST 2.c3d	C:\Users\dell\Documents\Qualisys-GAIT1214\Data\fanhuiyong_fanhuiyong_2023-11-18_WJN005\2023-11-18_2\2023-11-18_unspecified\Gait LB - CAST 2.c3d	C:\Users\dell\Documents\Qualisys-GAIT1214\Data\fanhuiyong_fanhuiyong_2023-11-18_WJN005\2023-11-18_2\2023-11-18_unspecified\Gait LB - CAST 2.c3d	C:\Users\dell\Documents\Qualisys-GAIT1214\Data\fanhuiyong_fanhuiyong_2023-11-18_WJN005\2023-11-18_2\2023-11-18_unspecified\Gait LB - CAST 2.c3d	C:\Users\dell\Documents\Qualisys-GAIT1214\Data\fanhuiyong_fanhuiyong_2023-11-18_WJN005\2023-11-18_2\2023-11-18_unspecified\Gait LB - CAST 2.c3d	C:\Users\dell\Documents\Qualisys-GAIT1214\Data\fanhuiyong_fanhuiyong_2023-11-18_WJN005\2023-11-18_2\2023-11-18_unspecified\Gait LB - CAST 2.c3d	C:\Users\dell\Documents\Qualisys-GAIT1214\Data\fanhuiyong_fanhuiyong_2023-11-18_WJN005\2023-11-18_2\2023-11-18_unspecified\Gait LB - CAST 2.c3d	C:\Users\dell\Documents\Qualisys-GAIT1214\Data\fanhuiyong_fanhuiyong_2023-11-18_WJN005\2023-11-18_2\2023-11-18_unspecified\Gait LB - CAST 2.c3d	C:\Users\dell\Documents\Qualisys-GAIT1214\Data\fanhuiyong_fanhuiyong_2023-11-18_WJN005\2023-11-18_2\2023-11-18_unspecified\Gait LB - CAST 2.c3d	C:\Users\dell\Documents\Qualisys-GAIT1214\Data\fanhuiyong_fanhuiyong_2023-11-18_WJN005\2023-11-18_2\2023-11-18_unspecified\Gait LB - CAST 2.c3d	C:\Users\dell\Documents\Qualisys-GAIT1214\Data\fanhuiyong_fanhuiyong_2023-11-18_WJN005\2023-11-18_2\2023-11-18_unspecified\Gait LB - CAST 2.c3d	C:\Users\dell\Documents\Qualisys-GAIT1214\Data\fanhuiyong_fanhuiyong_2023-11-18_WJN005\2023-11-18_2\2023-11-18_unspecified\Gait LB - CAST 2.c3d	C:\Users\dell\Documents\Qualisys-GAIT1214\Data\fanhuiyong_fanhuiyong_2023-11-18_WJN005\2023-11-18_2\2023-11-18_unspecified\Gait LB - CAST 2.c3d	C:\Users\dell\Documents\Qualisys-GAIT1214\Data\fanhuiyong_fanhuiyong_2023-11-18_WJN005\2023-11-18_2\2023-11-18_unspecified\Gait LB - CAST 2.c3d	C:\Users\dell\Documents\Qualisys-GAIT1214\Data\fanhuiyong_fanhuiyong_2023-11-18_WJN005\2023-11-18_2\2023-11-18_unspecified\Gait LB - CAST 2.c3d	C:\Users\dell\Documents\Qualisys-GAIT1214\Data\fanhuiyong_fanhuiyong_2023-11-18_WJN005\2023-11-18_2\2023-11-18_unspecified\Gait LB - CAST 2.c3d	C:\Users\dell\Documents\Qualisys-GAIT1214\Data\fanhuiyong_fanhuiyong_2023-11-18_WJN005\2023-11-18_2\2023-11-18_unspecified\Gait LB - CAST 2.c3d	C:\Users\dell\Documents\Qualisys-GAIT1214\Data\fanhuiyong_fanhuiyong_2023-11-18_WJN005\2023-11-18_2\2023-11-18_unspecified\Gait LB - CAST 2.c3d	C:\Users\dell\Documents\Qualisys-GAIT1214\Data\fanhuiyong_fanhuiyong_2023-11-18_WJN005\2023-11-18_2\2023-11-18_unspecified\Gait LB - CAST 2.c3d	C:\Users\dell\Documents\Qualisys-GAIT1214\Data\fanhuiyong_fanhuiyong_2023-11-18_WJN005\2023-11-18_2\2023-11-18_unspecified\Gait LB - CAST 2.c3d	C:\Users\dell\Documents\Qualisys-GAIT1214\Data\fanhuiyong_fanhuiyong_2023-11-18_WJN005\2023-11-18_2\2023-11-18_unspecified\Gait LB - CAST 2.c3d	C:\Users\dell\Documents\Qualisys-GAIT1214\Data\fanhuiyong_fanhuiyong_2023-11-18_WJN005\2023-11-18_2\2023-11-18_unspecified\Gait LB - CAST 2.c3d	C:\Users\dell\Documents\Qualisys-GAIT1214\Data\fanhuiyong_fanhuiyong_2023-11-18_WJN005\2023-11-18_2\2023-11-18_unspecified\Gait LB - CAST 2.c3d	C:\Users\dell\Documents\Qualisys-GAIT1214\Data\fanhuiyong_fanhuiyong_2023-11-18_WJN005\2023-11-18_2\2023-11-18_unspecified\Gait LB - CAST 2.c3d	C:\Users\dell\Documents\Qualisys-GAIT1214\Data\fanhuiyong_fanhuiyong_2023-11-18_WJN005\2023-11-18_2\2023-11-18_unspecified\Gait LB - CAST 2.c3d	C:\Users\dell\Documents\Qualisys-GAIT1214\Data\fanhuiyong_fanhuiyong_2023-11-18_WJN005\2023-11-18_2\2023-11-18_unspecified\Gait LB - CAST 2.c3d	C:\Users\dell\Documents\Qualisys-GAIT1214\Data\fanhuiyong_fanhuiyong_2023-11-18_WJN005\2023-11-18_2\2023-11-18_unspecified\Gait LB - CAST 2.c3d	C:\Users\dell\Documents\Qualisys-GAIT1214\Data\fanhuiyong_fanhuiyong_2023-11-18_WJN005\2023-11-18_2\2023-11-18_unspecified\Gait LB - CAST 2.c3d	C:\Users\dell\Documents\Qualisys-GAIT1214\Data\fanhuiyong_fanhuiyong_2023-11-18_WJN005\2023-11-18_2\2023-11-18_unspecified\Gait LB - CAST 2.c3d
	CD	ZD	TIME	Right Ankle Angles	Right Ankle Angles	Right Ankle Angles	Right Ankle Moment	Right Ankle Moment	Right Ankle Moment	Right Ankle Power	Right Ankle Power	Right Ankle Power	Right Knee Angles	Right Knee Angles	Right Knee Angles	Right Knee Moment	Right Knee Moment	Right Knee Moment	Right Knee Power	Right Knee Power	Right Knee Power	Right Hip Angles	Right Hip Angles	Right Hip Angles	Right Hip Moment	Right Hip Moment	Right Hip Moment	Right Hip Power	Right Hip Power	Right Hip Power	Left Ankle Angles	Left Ankle Angles	Left Ankle Angles	Left Ankle Moment	Left Ankle Moment	Left Ankle Moment	Left Ankle Power	Left Ankle Power	Left Ankle Power	Left Knee Angles	Left Knee Angles	Left Knee Angles	Left Knee Moment	Left Knee Moment	Left Knee Moment	Left Knee Power	Left Knee Power	Left Knee Power	Left Hip Angles
	EVENT_LABEL	EVENT_LABEL	FRAME_NUMBERS	LINK_MODEL_BASED	LINK_MODEL_BASED	LINK_MODEL_BASED	LINK_MODEL_BASED	LINK_MODEL_BASED	LINK_MODEL_BASED	LINK_MODEL_BASED	LINK_MODEL_BASED	LINK_MODEL_BASED	LINK_MODEL_BASED	LINK_MODEL_BASED	LINK_MODEL_BASED	LINK_MODEL_BASED	LINK_MODEL_BASED	LINK_MODEL_BASED	LINK_MODEL_BASED	LINK_MODEL_BASED	LINK_MODEL_BASED	LINK_MODEL_BASED	LINK_MODEL_BASED	LINK_MODEL_BASED	LINK_MODEL_BASED	LINK_MODEL_BASED	LINK_MODEL_BASED	LINK_MODEL_BASED	LINK_MODEL_BASED	LINK_MODEL_BASED	LINK_MODEL_BASED	LINK_MODEL_BASED	LINK_MODEL_BASED	LINK_MODEL_BASED	LINK_MODEL_BASED	LINK_MODEL_BASED	LINK_MODEL_BASED	LINK_MODEL_BASED	LINK_MODEL_BASED	LINK_MODEL_BASED	LINK_MODEL_BASED	LINK_MODEL_BASED	LINK_MODEL_BASED	LINK_MODEL_BASED	LINK_MODEL_BASED	LINK_MODEL_BASED	LINK_MODEL_BASED	LINK_MODEL_BASED	LINK_MODEL_BASED
	ORIGINAL	ORIGINAL	ORIGINAL	ORIGINAL	ORIGINAL	ORIGINAL	ORIGINAL	ORIGINAL	ORIGINAL	ORIGINAL	ORIGINAL	ORIGINAL	ORIGINAL	ORIGINAL	ORIGINAL	ORIGINAL	ORIGINAL	ORIGINAL	ORIGINAL	ORIGINAL	ORIGINAL	ORIGINAL	ORIGINAL	ORIGINAL	ORIGINAL	ORIGINAL	ORIGINAL	ORIGINAL	ORIGINAL	ORIGINAL	ORIGINAL	ORIGINAL	ORIGINAL	ORIGINAL	ORIGINAL	ORIGINAL	ORIGINAL	ORIGINAL	ORIGINAL	ORIGINAL	ORIGINAL	ORIGINAL	ORIGINAL	ORIGINAL	ORIGINAL	ORIGINAL	ORIGINAL	ORIGINAL	ORIGINAL
ITEM	X	X	X	X	Y	Z	X	Y	Z	X	Y	Z	X	Y	Z	X	Y	Z	X	Y	Z	X	Y	Z	X	Y	Z	X	Y	Z	X	Y	Z	X	Y	Z	X	Y	Z	X	Y	Z	X	Y	Z	X	Y	Z	X
1	1.24000	1.39000	0.00000	5.19592	-14.15258	12.45301							3.17687	0.89992	-10.83380							2.25485	1.47663	-0.87111							-17.95146	4.37762	16.59048							0.41976	1.41539	-19.60808							26.73171
2			0.01000	5.24965	-14.15646	12.46515							3.16931	0.88109	-10.78133							2.19946	1.51218	-0.93370							-18.10928	4.24659	16.62439							0.42077	1.39211	-19.36417							26.69932
3			0.02000	5.30327	-14.16036	12.47734	-0.01088	-0.00012	-0.00120	0.00095	-0.00000	0.00002	3.16255	0.86643	-10.72921	-0.00867	-0.01923	0.00016	-0.00009	-0.00029	0.00001	2.14596	1.54619	-0.98903	0.03339	-0.07433	-0.00412	0.00307	0.00439	-0.00034	-18.26663	4.12327	16.68669	-0.00969	-0.00281	0.00015	-0.00250	-0.00041	-0.00003	0.43284	1.37200	-19.12663	0.04659	0.00565	0.00164	-0.00128	0.00016	-0.00065	26.66023
4			0.03000	5.35551	-14.16302	12.48841	-0.01090	-0.00012	-0.00118	0.00092	-0.00000	0.00002	3.15887	0.85810	-10.67775	-0.00842	-0.01919	0.00013	-0.00003	-0.00009	0.00001	2.09682	1.57626	-1.03154	0.03278	-0.07495	-0.00406	0.00267	0.00378	-0.00025	-18.41661	4.01471	16.79193	-0.00962	-0.00273	0.00030	-0.00224	-0.00025	-0.00008	0.46298	1.35687	-18.91114	0.04426	0.00595	0.00190	-0.00297	0.00011	-0.00066	26.61185
5			0.04000	5.40543	-14.16128	12.50023	-0.01092	-0.00013	-0.00117	0.00086	0.00000	0.00003	3.16017	0.85583	-10.62940	-0.00811	-0.01894	0.00011	0.00005	0.00009	0.00001	2.05440	1.60135	-1.06061	0.03186	-0.07466	-0.00396	0.00215	0.00309	-0.00017	-18.55238	3.92615	16.94926	-0.00956	-0.00265	0.00046	-0.00189	-0.00007	-0.00016	0.51904	1.34761	-18.73026	0.04227	0.00637	0.00211	-0.00505	0.00006	-0.00059	26.55422
6			0.05000	5.45253	-14.15156	12.51535	-0.01094	-0.00013	-0.00115	0.00079	0.00000	0.00004	3.16797	0.85876	-10.58678	-0.00796	-0.01844	0.00011	0.00015	0.00024	0.00001	2.02103	1.62190	-1.08129	0.03136	-0.07324	-0.00381	0.00157	0.00247	-0.00013	-18.66854	3.86151	17.15968	-0.00953	-0.00256	0.00063	-0.00148	0.00011	-0.00026	0.60728	1.34364	-18.59115	0.04085	0.00680	0.00226	-0.00735	0.00001	-0.00046	26.48959
7			0.06000	5.49670	-14.13115	12.53468	-0.01097	-0.00013	-0.00115	0.00071	0.00001	0.00005	3.18316	0.86660	-10.54992	-0.00782	-0.01801	0.00010	0.00024	0.00036	0.00001	1.99821	1.63857	-1.10145	0.03107	-0.07211	-0.00365	0.00099	0.00200	-0.00015	-18.76220	3.82229	17.41585	-0.00953	-0.00249	0.00079	-0.00108	0.00026	-0.00036	0.73062	1.34273	-18.49499	0.04014	0.00729	0.00231	-0.00967	-0.00000	-0.00031	26.42079
8			0.07000	5.53771	-14.09718	12.56018	-0.01098	-0.00013	-0.00115	0.00060	0.00001	0.00007	3.20484	0.87787	-10.51889	-0.00760	-0.01800	0.00005	0.00030	0.00040	0.00000	1.98580	1.65201	-1.12856	0.03099	-0.07252	-0.00354	0.00047	0.00165	-0.00020	-18.83456	3.80641	17.70027	-0.00956	-0.00242	0.00093	-0.00076	0.00036	-0.00044	0.88699	1.34175	-18.43492	0.03998	0.00790	0.00224	-0.01171	0.00002	-0.00020	26.35003
9			0.08000	5.57466	-14.04672	12.59702	-0.01099	-0.00014	-0.00116	0.00045	0.00001	0.00010	3.22978	0.88906	-10.49723	-0.00763	-0.01832	0.00003	0.00032	0.00033	0.00000	1.98281	1.66237	-1.16715	0.03204	-0.07383	-0.00358	0.00005	0.00130	-0.00028	-18.89134	3.80861	17.98422	-0.00963	-0.00238	0.00105	-0.00060	0.00039	-0.00046	1.06872	1.33792	-18.39374	0.04026	0.00848	0.00210	-0.01318	0.00007	-0.00016	26.27874
10			0.09000	5.60648	-13.97961	12.64832	-0.01098	-0.00015	-0.00120	0.00030	0.00002	0.00013	3.25404	0.89707	-10.48753	-0.00843	-0.01871	0.00011	0.00033	0.00023	0.00000	1.98670	1.66909	-1.21725	0.03536	-0.07471	-0.00382	-0.00025	0.00084	-0.00036	-18.94128	3.82180	18.23473	-0.00972	-0.00239	0.00111	-0.00061	0.00036	-0.00040	1.26415	1.33035	-18.34941	0.04109	0.00871	0.00195	-0.01398	0.00012	-0.00018	26.20644
11			0.10000	5.63307	-13.90188	12.70804	-0.01097	-0.00017	-0.00125	0.00021	0.00002	0.00014	3.27531	0.90230	-10.48402	-0.00978	-0.01923	0.00027	0.00033	0.00020	0.00000	1.99397	1.67150	-1.27465	0.03995	-0.07559	-0.00420	-0.00037	0.00030	-0.00043	-18.99319	3.83789	18.42710	-0.00985	-0.00244	0.00112	-0.00079	0.00028	-0.00028	1.46119	1.31991	-18.28581	0.04244	0.00855	0.00186	-0.01418	0.00014	-0.00024	26.13078
12			0.11000	5.65560	-13.82425	12.76282	-0.01095	-0.00020	-0.00130	0.00020	0.00002	0.00012	3.29307	0.90810	-10.47417	-0.01093	-0.02009	0.00039	0.00030	0.00030	0.00001	2.00058	1.66967	-1.33337	0.04353	-0.07790	-0.00462	-0.00024	-0.00019	-0.00046	-19.05386	3.84991	18.55151	-0.01000	-0.00254	0.00108	-0.00107	0.00017	-0.00016	1.65049	1.30806	-18.19903	0.04402	0.00824	0.00180	-0.01385	0.00013	-0.00030	26.04848
13			0.12000	5.67609	-13.75698	12.80137	-0.01092	-0.00022	-0.00135	0.00026	0.00002	0.00008	3.30750	0.91725	-10.44828	-0.01144	-0.02122	0.00043	0.00025	0.00048	0.00003	2.00354	1.66482	-1.38814	0.04456	-0.08204	-0.00495	0.00009	-0.00051	-0.00045	-19.12749	3.85483	18.60998	-0.01016	-0.00267	0.00100	-0.00140	0.00006	-0.00005	1.82611	1.29612	-18.09478	0.04553	0.00793	0.00175	-0.01311	0.00011	-0.00033	25.95696
14			0.13000	5.69683	-13.70605	12.81950	-0.01088	-0.00023	-0.00139	0.00038	0.00002	0.00003	3.31878	0.93020	-10.40390	-0.01143	-0.02219	0.00041	0.00018	0.00067	0.00004	2.00131	1.65887	-1.43668	0.04346	-0.08646	-0.00516	0.00045	-0.00060	-0.00042	-19.21514	3.85442	18.61087	-0.01033	-0.00283	0.00088	-0.00170	-0.00004	0.00003	1.98537	1.28537	-17.98268	0.04679	0.00750	0.00168	-0.01219	0.00008	-0.00033	25.85517
15			0.14000	5.71983	-13.67317	12.81739	-0.01083	-0.00023	-0.00140	0.00051	0.00001	-0.00002	3.32769	0.94575	-10.34282	-0.01107	-0.02273	0.00036	0.00013	0.00078	0.00004	1.99442	1.65368	-1.48005	0.04108	-0.08961	-0.00527	0.00069	-0.00045	-0.00039	-19.31322	3.85356	18.56666	-0.01048	-0.00299	0.00075	-0.00189	-0.00009	0.00007	2.12957	1.27666	-17.87310	0.04774	0.00685	0.00158	-0.01143	0.00004	-0.00029	25.74432
16			0.15000	5.74564	-13.65706	12.79695	-0.01080	-0.00023	-0.00141	0.00063	0.00000	-0.00006	3.33490	0.96172	-10.26865	-0.01041	-0.02293	0.00031	0.00009	0.00077	0.00004	1.98449	1.65024	-1.52060	0.03791	-0.09124	-0.00533	0.00075	-0.00018	-0.00037	-19.41329	3.85792	18.49152	-0.01062	-0.00315	0.00059	-0.00188	-0.00011	0.00009	2.26452	1.27022	-17.77375	0.04844	0.00612	0.00144	-0.01117	0.00002	-0.00024	25.62753
17			0.16000	5.77324	-13.65420	12.76211	-0.01076	-0.00023	-0.00141	0.00070	0.00000	-0.00009	3.34072	0.97530	-10.18770	-0.00970	-0.02282	0.00026	0.00007	0.00063	0.00004	1.97408	1.64873	-1.55938	0.03484	-0.09100	-0.00538	0.00062	0.00009	-0.00035	-19.50452	3.87138	18.39670	-0.01073	-0.00328	0.00043	-0.00166	-0.00010	0.00008	2.39803	1.26590	-17.68583	0.04910	0.00541	0.00125	-0.01149	-0.00000	-0.00019	25.50960
18			0.17000	5.80128	-13.66074	12.71753	-0.01073	-0.00022	-0.00140	0.00073	-0.00000	-0.00012	3.34600	0.98400	-10.10797	-0.00920	-0.02249	0.00024	0.00007	0.00040	0.00003	1.96615	1.64880	-1.59462	0.03258	-0.08909	-0.00543	0.00037	0.00022	-0.00029	-19.57726	3.89391	18.28885	-0.01079	-0.00339	0.00026	-0.00128	-0.00008	0.00005	2.53642	1.26336	-17.60328	0.04996	0.00473	0.00105	-0.01224	-0.00001	-0.00016	25.39548
19			0.18000	5.82873	-13.67433	12.66681	-0.01070	-0.00021	-0.00140	0.00073	-0.00000	-0.00013	3.35200	0.98681	-10.03646	-0.00892	-0.02209	0.00022	0.00009	0.00014	0.00002	1.96298	1.64945	-1.62175	0.03137	-0.08635	-0.00544	0.00004	0.00017	-0.00019	-19.62565	3.92158	18.17288	-0.01081	-0.00348	0.00009	-0.00083	-0.00008	0.00002	2.68258	1.26136	-17.51634	0.05118	0.00406	0.00089	-0.01316	-0.00001	-0.00015	25.28881
20			0.19000	5.85486	-13.69375	12.61361	-0.01069	-0.00020	-0.00141	0.00070	-0.00001	-0.00013	3.35958	0.98374	-9.97902	-0.00876	-0.02178	0.00019	0.00011	-0.00012	0.00002	1.96589	1.64970	-1.63544	0.03102	-0.08390	-0.00539	-0.00035	0.00005	-0.00005	-19.64939	3.94782	18.05583	-0.01081	-0.00355	-0.00006	-0.00041	-0.00010	-0.00001	2.83521	1.25812	-17.41657	0.05274	0.00344	0.00080	-0.01391	-0.00000	-0.00015	25.19071
21			0.20000	5.87907	-13.71734	12.56323	-0.01069	-0.00020	-0.00140	0.00063	-0.00001	-0.00011	3.36852	0.97508	-9.94125	-0.00866	-0.02157	0.00013	0.00013	-0.00037	0.00001	1.97607	1.64975	-1.63322	0.03140	-0.08237	-0.00527	-0.00080	0.00002	0.00009	-19.65406	3.96613	17.94855	-0.01081	-0.00360	-0.00015	-0.00012	-0.00013	-0.00003	2.98961	1.25190	-17.30041	0.05418	0.00315	0.00077	-0.01412	0.00001	-0.00017	25.10081
22			0.21000	5.90131	-13.74151	12.52294	-0.01072	-0.00019	-0.00137	0.00054	-0.00001	-0.00008	3.37793	0.96089	-9.92908	-0.00865	-0.02134	0.00004	0.00014	-0.00065	-0.00000	1.99455	1.65062	-1.61671	0.03246	-0.08160	-0.00507	-0.00132	0.00014	0.00019	-19.64891	3.97236	17.86119	-0.01082	-0.00361	-0.00018	-0.00000	-0.00016	-0.00002	3.13928	1.24221	-17.16729	0.05515	0.00339	0.00077	-0.01356	0.00002	-0.00019	25.01764
23			0.22000	5.92215	-13.76070	12.50074	-0.01075	-0.00018	-0.00133	0.00043	-0.00000	-0.00003	3.38648	0.94049	-9.94775	-0.00896	-0.02096	-0.00002	0.00013	-0.00095	0.00000	2.02134	1.65326	-1.59018	0.03456	-0.08093	-0.00485	-0.00187	0.00037	0.00024	-19.64377	3.96621	17.79806	-0.01085	-0.00360	-0.00013	-0.00006	-0.00017	-0.00001	3.27754	1.23068	-17.01638	0.05603	0.00396	0.00084	-0.01230	0.00002	-0.00023	24.93892
24			0.23000	5.94247	-13.76872	12.50210	-0.01079	-0.00017	-0.00127	0.00033	-0.00000	0.00003	3.39279	0.91310	-9.99862	-0.00981	-0.02021	-0.00000	0.00010	-0.00121	0.00000	2.05474	1.65784	-1.55905	0.03832	-0.07882	-0.00462	-0.00243	0.00057	0.00025	-19.64788	3.95057	17.76068	-0.01090	-0.00356	-0.00003	-0.00027	-0.00015	-0.00000	3.39776	1.21971	-16.84997	0.05726	0.00446	0.00104	-0.01049	-0.00000	-0.00031	24.86152
25			0.24000	5.96312	-13.76157	12.52599	-0.01082	-0.00016	-0.00122	0.00027	0.00000	0.00007	3.39641	0.87946	-10.07608	-0.01111	-0.01912	0.00010	0.00008	-0.00134	-0.00001	2.09210	1.66377	-1.52809	0.04324	-0.07499	-0.00443	-0.00294	0.00063	0.00023	-19.66887	3.92964	17.75386	-0.01097	-0.00349	0.00012	-0.00058	-0.00010	-0.00000	3.49465	1.21095	-16.67978	0.05837	0.00492	0.00130	-0.00827	-0.00002	-0.00037	24.78264
26			0.25000	5.98541	-13.73933	12.56405	-0.01082	-0.00016	-0.00117	0.00027	0.00001	0.00008	3.39882	0.84276	-10.16728	-0.01247	-0.01797	0.00024	0.00010	-0.00129	-0.00004	2.13095	1.66967	-1.50049	0.04792	-0.07044	-0.00423	-0.00333	0.00051	0.00018	-19.70959	3.90871	17.78302	-0.01104	-0.00341	0.00029	-0.00088	-0.00001	-0.00002	3.56698	1.20504	-16.52357	0.05861	0.00562	0.00151	-0.00600	-0.00005	-0.00038	24.70111
27			0.26000	6.01076	-13.70658	12.60417	-0.01082	-0.00015	-0.00113	0.00035	0.00001	0.00008	3.40275	0.80760	-10.25583	-0.01343	-0.01709	0.00034	0.00017	-0.00110	-0.00005	2.17023	1.67393	-1.47905	0.05087	-0.06664	-0.00402	-0.00359	0.00028	0.00012	-19.76649	3.89459	17.84531	-0.01112	-0.00331	0.00048	-0.00110	0.00010	-0.00006	3.61804	1.20239	-16.39314	0.05808	0.00665	0.00161	-0.00405	-0.00008	-0.00033	24.61813
28			0.27000	6.04012	-13.66952	12.63636	-0.01080	-0.00014	-0.00110	0.00048	0.00001	0.00006	3.41089	0.77823	-10.32787	-0.01382	-0.01658	0.00039	0.00029	-0.00082	-0.00004	2.21091	1.67569	-1.46753	0.05189	-0.06407	-0.00384	-0.00387	0.00006	0.00003	-19.83306	3.89395	17.92738	-0.01117	-0.00320	0.00067	-0.00122	0.00020	-0.00009	3.65175	1.20350	-16.28841	0.05729	0.00768	0.00165	-0.00244	-0.00012	-0.00027	24.53646
29			0.28000	6.07370	-13.63278	12.65589	-0.01080	-0.00014	-0.00108	0.00061	0.00001	0.00003	3.42520	0.75791	-10.37595	-0.01377	-0.01632	0.00038	0.00044	-0.00048	-0.00002	2.25531	1.67528	-1.46941	0.05172	-0.06243	-0.00371	-0.00424	-0.00006	-0.00006	-19.90296	3.90997	18.01206	-0.01118	-0.00308	0.00083	-0.00122	0.00026	-0.00009	3.67083	1.20858	-16.20182	0.05628	0.00849	0.00168	-0.00118	-0.00018	-0.00024	24.45925
30			0.29000	6.11080	-13.59933	12.66194	-0.01079	-0.00013	-0.00107	0.00072	0.00001	0.00001	3.44627	0.74882	-10.39838	-0.01355	-0.01632	0.00035	0.00057	-0.00011	-0.00001	2.30537	1.67382	-1.48603	0.05122	-0.06199	-0.00369	-0.00467	-0.00005	-0.00015	-19.96925	3.94182	18.08384	-0.01118	-0.00296	0.00097	-0.00111	0.00029	-0.00007	3.67915	1.21735	-16.12379	0.05530	0.00905	0.00174	-0.00037	-0.00023	-0.00023	24.38886
31			0.30000	6.14962	-13.57187	12.65539	-0.01080	-0.00013	-0.00107	0.00078	0.00001	-0.00002	3.47288	0.75145	-10.39631	-0.01335	-0.01656	0.00031	0.00064	0.00025	0.00001	2.36118	1.67252	-1.51651	0.05080	-0.06299	-0.00379	-0.00500	0.00007	-0.00024	-20.02552	3.98624	18.13311	-0.01115	-0.00286	0.00107	-0.00091	0.00029	-0.00004	3.68168	1.22809	-16.04766	0.05484	0.00935	0.00185	0.00000	-0.00024	-0.00024	24.32578
32			0.31000	6.18777	-13.55268	12.63746	-0.01081	-0.00013	-0.00109	0.00079	0.00000	-0.00004	3.50167	0.76449	-10.37151	-0.01327	-0.01705	0.00027	0.00063	0.00056	0.00002	2.42034	1.67216	-1.55875	0.05095	-0.06542	-0.00405	-0.00509	0.00025	-0.00032	-20.06816	4.03749	18.15917	-0.01113	-0.00278	0.00113	-0.00066	0.00026	0.00000	3.68231	1.23750	-15.97383	0.05480	0.00949	0.00198	0.00002	-0.00019	-0.00024	24.26894
33			0.32000	6.22309	-13.54239	12.61008	-0.01082	-0.00013	-0.00113	0.00076	0.00000	-0.00006	3.52822	0.78509	-10.32752	-0.01328	-0.01775	0.00021	0.00052	0.00079	0.00002	2.47845	1.67309	-1.60820	0.05169	-0.06886	-0.00447	-0.00482	0.00046	-0.00038	-20.09582	4.08865	18.16754	-0.01109	-0.00273	0.00116	-0.00038	0.00022	0.00003	3.68435	1.24189	-15.90801	0.05472	0.00966	0.00207	-0.00033	-0.00008	-0.00021	24.21633
34			0.33000	6.25421	-13.54025	12.57703	-0.01082	-0.00013	-0.00117	0.00068	0.00000	-0.00006	3.54798	0.80932	-10.27163	-0.01323	-0.01863	0.00012	0.00031	0.00088	0.00001	2.53013	1.67551	-1.65731	0.05272	-0.07292	-0.00500	-0.00412	0.00063	-0.00038	-20.10771	4.13343	18.16475	-0.01106	-0.00270	0.00117	-0.00009	0.00017	0.00004	3.69171	1.23911	-15.85664	0.05436	0.01001	0.00207	-0.00100	0.00007	-0.00015	24.16597
35			0.34000	6.28033	-13.54422	12.54541	-0.01081	-0.00013	-0.00120	0.00056	-0.00000	-0.00006	3.55688	0.83264	-10.21660	-0.01312	-0.01949	0.00002	0.00002	0.00083	0.00000	2.57069	1.67905	-1.69659	0.05378	-0.07665	-0.00552	-0.00304	0.00063	-0.00029	-20.10459	4.16895	18.15402	-0.01103	-0.00271	0.00116	0.00015	0.00012	0.00005	3.70729	1.22836	-15.82291	0.05381	0.01048	0.00197	-0.00177	0.00024	-0.00009	24.11596
36			0.35000	6.30075	-13.55178	12.52355	-0.01081	-0.00013	-0.00120	0.00040	-0.00000	-0.00003	3.55139	0.85206	-10.17671	-0.01325	-0.01992	-0.00003	-0.00032	0.00067	-0.00000	2.59674	1.68213	-1.71870	0.05517	-0.07823	-0.00590	-0.00174	0.00035	-0.00013	-20.09001	4.19681	18.13347	-0.01101	-0.00274	0.00113	0.00029	0.00007	0.00007	3.73058	1.20966	-15.80461	0.05343	0.01094	0.00182	-0.00230	0.00041	-0.00005	24.06420
37			0.36000	6.31574	-13.56149	12.51589	-0.01081	-0.00013	-0.00119	0.00026	-0.00000	-0.00001	3.53044	0.86791	-10.16109	-0.01368	-0.01970	0.00001	-0.00066	0.00053	0.00000	2.60754	1.68307	-1.72187	0.05641	-0.07695	-0.00606	-0.00043	-0.00006	0.00004	-20.07022	4.22171	18.09813	-0.01101	-0.00280	0.00108	0.00030	0.00005	0.00009	3.75718	1.18373	-15.79533	0.05350	0.01102	0.00168	-0.00234	0.00054	-0.00003	24.00931
38			0.37000	6.32732	-13.57265	12.52072	-0.01081	-0.00013	-0.00116	0.00017	-0.00000	0.00001	3.49655	0.88280	-10.16998	-0.01405	-0.01906	0.00009	-0.00092	0.00047	-0.00000	2.60532	1.68163	-1.71031	0.05632	-0.07413	-0.00598	0.00062	-0.00041	0.00016	-20.05223	4.24893	18.04468	-0.01103	-0.00287	0.00101	0.00019	0.00004	0.00012	3.78106	1.15212	-15.78923	0.05390	0.01039	0.00163	-0.00188	0.00059	-0.00002	23.95200
39			0.38000	6.33838	-13.58364	12.53352	-0.01081	-0.00012	-0.00113	0.00016	-0.00000	0.00003	3.45478	0.89831	-10.19818	-0.01409	-0.01844	0.00017	-0.00105	0.00043	-0.00001	2.59389	1.67811	-1.69011	0.05438	-0.07179	-0.00571	0.00129	-0.00072	0.00022	-20.04118	4.28162	17.97473	-0.01105	-0.00295	0.00093	0.00001	0.00004	0.00013	3.79734	1.11777	-15.78499	0.05450	0.00895	0.00166	-0.00104	0.00052	-0.00001	23.89417
40			0.39000	6.35089	-13.59128	12.55065	-0.01080	-0.00013	-0.00113	0.00017	-0.00000	0.00003	3.41040	0.91384	-10.23887	-0.01378	-0.01813	0.00023	-0.00104	0.00039	-0.00002	2.57676	1.67221	-1.66590	0.05106	-0.07091	-0.00534	0.00158	-0.00106	0.00022	-20.03954	4.31941	17.89535	-0.01106	-0.00302	0.00084	-0.00018	0.00005	0.00013	3.80288	1.08484	-15.78616	0.05509	0.00712	0.00173	0.00008	0.00038	0.00001	23.83703
41			0.40000	6.36491	-13.59177	12.57044	-0.01079	-0.00015	-0.00115	0.00017	0.00000	0.00004	3.36724	0.92804	-10.28489	-0.01328	-0.01822	0.00027	-0.00095	0.00033	-0.00002	2.55697	1.66314	-1.64164	0.04744	-0.07140	-0.00499	0.00156	-0.00142	0.00019	-20.04799	4.35941	17.81593	-0.01105	-0.00309	0.00074	-0.00036	0.00006	0.00011	3.79540	1.05754	-15.79733	0.05537	0.00568	0.00175	0.00139	0.00024	0.00005	23.78088
42			0.41000	6.37882	-13.58148	12.59323	-0.01079	-0.00016	-0.00117	0.00013	0.00000	0.00005	3.32710	0.93979	-10.33071	-0.01282	-0.01846	0.00029	-0.00084	0.00026	-0.00002	2.53789	1.65134	-1.62207	0.04456	-0.07228	-0.00473	0.00129	-0.00164	0.00012	-20.06565	4.39852	17.74423	-0.01102	-0.00312	0.00065	-0.00050	0.00007	0.00008	3.77345	1.03850	-15.82030	0.05516	0.00487	0.00170	0.00276	0.00014	0.00008	23.72610
43			0.42000	6.39036	-13.55891	12.61894	-0.01079	-0.00017	-0.00118	0.00007	0.00001	0.00006	3.29061	0.94903	-10.37194	-0.01261	-0.01861	0.00032	-0.00074	0.00021	-0.00002	2.52284	1.63839	-1.61210	0.04325	-0.07265	-0.00461	0.00091	-0.00163	0.00002	-20.08986	4.43398	17.68489	-0.01097	-0.00313	0.00059	-0.00057	0.00007	0.00006	3.73712	1.02820	-15.85381	0.05452	0.00470	0.00159	0.00398	0.00008	0.00010	23.67351
44			0.43000	6.39796	-13.52543	12.64511	-0.01080	-0.00018	-0.00118	-0.00001	0.00001	0.00006	3.25879	0.95674	-10.40488	-0.01257	-0.01869	0.00034	-0.00063	0.00019	-0.00002	2.51355	1.62586	-1.61495	0.04312	-0.07274	-0.00466	0.00052	-0.00146	-0.00008	-20.11665	4.46356	17.63969	-0.01090	-0.00312	0.00054	-0.00055	0.00006	0.00004	3.68854	1.02501	-15.89559	0.05351	0.00501	0.00144	0.00487	0.00003	0.00011	23.62359
45			0.44000	6.40109	-13.48387	12.66916	-0.01080	-0.00018	-0.00118	-0.00008	0.00001	0.00006	3.23263	0.96371	-10.42859	-0.01262	-0.01884	0.00034	-0.00050	0.00017	-0.00001	2.50959	1.61459	-1.63036	0.04371	-0.07290	-0.00486	0.00021	-0.00122	-0.00017	-20.14174	4.48668	17.60718	-0.01083	-0.00310	0.00050	-0.00047	0.00005	0.00003	3.63128	1.02617	-15.94260	0.05217	0.00582	0.00123	0.00536	0.00001	0.00010	23.57617
46			0.45000	6.40031	-13.43661	12.69101	-0.01080	-0.00018	-0.00117	-0.00012	0.00001	0.00005	3.21242	0.96960	-10.44697	-0.01286	-0.01884	0.00034	-0.00038	0.00015	-0.00001	2.50912	1.60496	-1.65380	0.04491	-0.07241	-0.00510	0.00002	-0.00098	-0.00022	-20.16149	4.50445	17.58203	-0.01075	-0.00306	0.00048	-0.00034	0.00003	0.00002	3.56919	1.02903	-15.98916	0.05065	0.00688	0.00101	0.00549	-0.00000	0.00008	23.53079
47			0.46000	6.39757	-13.38579	12.71073	-0.01079	-0.00018	-0.00114	-0.00012	0.00002	0.00005	3.19860	0.97462	-10.46448	-0.01329	-0.01855	0.00036	-0.00022	0.00015	-0.00001	2.51040	1.59690	-1.67909	0.04625	-0.07087	-0.00526	-0.00011	-0.00080	-0.00022	-20.17348	4.51848	17.55643	-0.01065	-0.00302	0.00047	-0.00019	0.00001	0.00003	3.50548	1.03194	-16.02798	0.04937	0.00768	0.00086	0.00543	-0.00001	0.00005	23.48755
48			0.47000	6.39582	-13.33334	12.72667	-0.01078	-0.00017	-0.00109	-0.00006	0.00002	0.00004	3.19322	0.98078	-10.48296	-0.01347	-0.01815	0.00035	0.00001	0.00022	-0.00001	2.51326	1.58995	-1.70151	0.04620	-0.06930	-0.00523	-0.00029	-0.00073	-0.00019	-20.17757	4.52907	17.52539	-0.01056	-0.00299	0.00046	-0.00008	-0.00002	0.00003	3.44187	1.03444	-16.05536	0.04865	0.00780	0.00084	0.00537	-0.00001	0.00003	23.44709
49			0.48000	6.39744	-13.27967	12.73801	-0.01076	-0.00017	-0.00104	0.00003	0.00002	0.00003	3.19870	0.99051	-10.50306	-0.01312	-0.01789	0.00029	0.00028	0.00033	-0.00001	2.51879	1.58310	-1.71939	0.04398	-0.06867	-0.00500	-0.00055	-0.00081	-0.00014	-20.17657	4.53480	17.49012	-0.01046	-0.00296	0.00046	-0.00002	-0.00005	0.00003	3.37807	1.03690	-16.07484	0.04836	0.00739	0.00093	0.00542	-0.00002	0.00003	23.40997
50			0.49000	6.40337	-13.22292	12.74746	-0.01075	-0.00017	-0.00101	0.00011	0.00002	0.00003	3.21681	1.00443	-10.52659	-0.01247	-0.01778	0.00022	0.00056	0.00042	-0.00001	2.52850	1.57499	-1.73377	0.04024	-0.06901	-0.00465	-0.00083	-0.00102	-0.00012	-20.17469	4.53431	17.45560	-0.01039	-0.00294	0.00046	-0.00003	-0.00007	0.00002	3.31276	1.03967	-16.09455	0.04815	0.00669	0.00107	0.00554	-0.00002	0.00005	23.37574
51			0.50000	6.41380	-13.15968	12.75966	-0.01074	-0.00018	-0.00101	0.00018	0.00002	0.00004	3.24906	1.02072	-10.55491	-0.01182	-0.01778	0.00016	0.00084	0.00043	-0.00001	2.54317	1.56481	-1.74811	0.03633	-0.06969	-0.00430	-0.00108	-0.00121	-0.00013	-20.17449	4.52715	17.42675	-0.01032	-0.00294	0.00045	-0.00004	-0.00009	0.00002	3.24539	1.04269	-16.12306	0.04780	0.00578	0.00120	0.00561	-0.00001	0.00008	23.34254
52			0.51000	6.42919	-13.08636	12.77889	-0.01074	-0.00019	-0.00103	0.00025	0.00003	0.00006	3.29747	1.03557	-10.58799	-0.01145	-0.01786	0.00015	0.00116	0.00033	-0.00001	2.56339	1.55360	-1.76636	0.03323	-0.07031	-0.00401	-0.00131	-0.00118	-0.00016	-20.17486	4.51405	17.40602	-0.01027	-0.00295	0.00044	0.00000	-0.00010	0.00001	3.17698	1.04555	-16.16701	0.04713	0.00500	0.00127	0.00550	0.00000	0.00012	23.30794
53			0.52000	6.45059	-13.00099	12.80682	-0.01075	-0.00020	-0.00105	0.00034	0.00003	0.00007	3.36421	1.04566	-10.62265	-0.01172	-0.01780	0.00021	0.00159	0.00018	-0.00001	2.58952	1.54361	-1.79168	0.03256	-0.06952	-0.00382	-0.00161	-0.00083	-0.00020	-20.17144	4.49723	17.39192	-0.01022	-0.00296	0.00042	0.00012	-0.00010	0.00001	3.10977	1.04754	-16.22824	0.04598	0.00489	0.00121	0.00513	0.00002	0.00014	23.26996
54			0.53000	6.47949	-12.90619	12.83935	-0.01075	-0.00021	-0.00106	0.00049	0.00003	0.00007	3.45169	1.05108	-10.65071	-0.01260	-0.01744	0.00031	0.00217	0.00011	-0.00001	2.62154	1.53724	-1.82563	0.03472	-0.06709	-0.00375	-0.00203	-0.00022	-0.00025	-20.15906	4.48184	17.37907	-0.01017	-0.00296	0.00041	0.00030	-0.00008	0.00001	3.04679	1.04713	-16.30120	0.04447	0.00552	0.00106	0.00452	0.00006	0.00013	23.22759
55			0.54000	6.51690	-12.80888	12.86752	-0.01074	-0.00022	-0.00105	0.00068	0.00004	0.00006	3.56108	1.05536	-10.66040	-0.01360	-0.01701	0.00037	0.00283	0.00015	0.00000	2.65863	1.53630	-1.86904	0.03839	-0.06468	-0.00379	-0.00251	0.00048	-0.00032	-20.13474	4.47549	17.36018	-0.01014	-0.00295	0.00040	0.00049	-0.00004	0.00002	2.99056	1.04201	-16.37334	0.04313	0.00623	0.00088	0.00389	0.00012	0.00010	23.18079
56			0.55000	6.56222	-12.71482	12.88510	-0.01072	-0.00021	-0.00102	0.00085	0.00003	0.00004	3.68997	1.06106	-10.64453	-0.01434	-0.01662	0.00034	0.00338	0.00022	0.00002	2.69893	1.54132	-1.92226	0.04256	-0.06334	-0.00397	-0.00291	0.00112	-0.00039	-20.09975	4.48363	17.32874	-0.01010	-0.00293	0.00040	0.00061	0.00000	0.00003	2.94102	1.03131	-16.43021	0.04261	0.00626	0.00079	0.00353	0.00016	0.00006	23.12985
57			0.56000	6.61316	-12.62368	12.89389	-0.01070	-0.00021	-0.00095	0.00095	0.00003	0.00003	3.83238	1.06709	-10.60679	-0.01513	-0.01612	0.00024	0.00383	0.00023	0.00002	2.73996	1.55110	-1.98381	0.04817	-0.06228	-0.00435	-0.00329	0.00145	-0.00048	-20.05970	4.50532	17.28190	-0.01007	-0.00291	0.00038	0.00061	0.00003	0.00004	2.89414	1.01637	-16.46197	0.04295	0.00546	0.00080	0.00363	0.00016	0.00002	23.07479
58			0.57000	6.66715	-12.52948	12.90092	-0.01067	-0.00020	-0.00087	0.00099	0.00003	0.00003	3.98161	1.07202	-10.56027	-0.01629	-0.01535	0.00015	0.00425	0.00022	0.00001	2.78057	1.56191	-2.04919	0.05542	-0.06051	-0.00483	-0.00377	0.00123	-0.00054	-20.02187	4.53365	17.22134	-0.01003	-0.00290	0.00034	0.00052	0.00002	0.00004	2.84341	0.99995	-16.46712	0.04351	0.00422	0.00088	0.00415	0.00012	-0.00001	23.01594
59			0.58000	6.72327	-12.42387	12.91302	-0.01066	-0.00019	-0.00077	0.00101	0.00004	0.00004	4.13323	1.07760	-10.52043	-0.01780	-0.01446	0.00008	0.00470	0.00023	0.00000	2.82133	1.56817	-2.11237	0.06189	-0.05846	-0.00513	-0.00425	0.00050	-0.00054	-19.99059	4.55974	17.15330	-0.00999	-0.00290	0.00030	0.00040	-0.00001	0.00004	2.78492	0.98421	-16.45250	0.04377	0.00292	0.00099	0.00472	0.00007	-0.00003	22.95456
60			0.59000	6.78294	-12.29847	12.93487	-0.01064	-0.00019	-0.00068	0.00106	0.00005	0.00005	4.28543	1.08595	-10.49712	-0.01926	-0.01368	0.00004	0.00512	0.00023	0.00000	2.86257	1.56574	-2.16991	0.06488	-0.05695	-0.00504	-0.00447	-0.00040	-0.00049	-19.96530	4.57629	17.08766	-0.00995	-0.00291	0.00024	0.00033	-0.00006	0.00003	2.72051	0.96984	-16.43095	0.04374	0.00183	0.00106	0.00500	0.00004	-0.00004	22.89274
61			0.60000	6.84940	-12.14590	12.97018	-0.01063	-0.00020	-0.00063	0.00116	0.00006	0.00007	4.43848	1.09501	-10.49204	-0.02022	-0.01324	-0.00001	0.00547	0.00016	0.00000	2.90329	1.55465	-2.22346	0.06437	-0.05618	-0.00471	-0.00439	-0.00108	-0.00045	-19.94325	4.57925	17.03283	-0.00989	-0.00293	0.00019	0.00030	-0.00010	0.00001	2.65457	0.95683	-16.41432	0.04350	0.00112	0.00106	0.00497	0.00002	-0.00002	22.83234
62			0.61000	6.92636	-11.96160	13.02230	-0.01062	-0.00022	-0.00063	0.00131	0.00007	0.00009	4.59509	1.10034	-10.50326	-0.02047	-0.01334	-0.00005	0.00576	0.00003	0.00000	2.94360	1.53829	-2.27730	0.06176	-0.05597	-0.00437	-0.00431	-0.00143	-0.00043	-19.92246	4.56879	16.99145	-0.00983	-0.00296	0.00013	0.00031	-0.00014	0.00001	2.58982	0.94505	-16.40939	0.04308	0.00070	0.00100	0.00478	0.00001	0.00000	22.77471
63			0.62000	7.01635	-11.74658	13.09312	-0.01059	-0.00026	-0.00070	0.00148	0.00010	0.00013	4.76045	1.10011	-10.52885	-0.01996	-0.01421	-0.00010	0.00602	-0.00011	0.00001	2.98615	1.51957	-2.33407	0.05753	-0.05687	-0.00416	-0.00437	-0.00162	-0.00043	-19.90187	4.54802	16.96259	-0.00975	-0.00298	0.00008	0.00032	-0.00016	0.00000	2.52733	0.93436	-16.41952	0.04260	0.00043	0.00091	0.00455	0.00001	0.00003	22.72033
64			0.63000	7.11913	-11.50908	13.18126	-0.01057	-0.00031	-0.00084	0.00164	0.00012	0.00018	4.93931	1.09688	-10.56506	-0.01896	-0.01596	-0.00015	0.00619	-0.00016	0.00001	3.03368	1.49950	-2.39390	0.05276	-0.05982	-0.00411	-0.00453	-0.00178	-0.00044	-19.88157	4.52122	16.94504	-0.00967	-0.00301	0.00003	0.00031	-0.00016	0.00000	2.46685	0.92451	-16.44640	0.04221	0.00021	0.00083	0.00440	0.00000	0.00005	22.66768
65			0.64000	7.23125	-11.26343	13.28120	-0.01055	-0.00038	-0.00103	0.00173	0.00015	0.00023	5.13294	1.09523	-10.60456	-0.01807	-0.01843	-0.00022	0.00629	-0.00008	0.00001	3.08766	1.47905	-2.45553	0.04924	-0.06575	-0.00428	-0.00472	-0.00183	-0.00047	-19.86316	4.49247	16.93797	-0.00960	-0.00302	-0.00001	0.00027	-0.00015	0.00000	2.40685	0.91539	-16.49001	0.04204	-0.00001	0.00077	0.00440	-0.00000	0.00007	22.61454
66			0.65000	7.34675	-11.02561	13.38451	-0.01054	-0.00045	-0.00122	0.00174	0.00017	0.00027	5.33696	1.09810	-10.63750	-0.01784	-0.02103	-0.00032	0.00638	0.00007	0.00001	3.14674	1.46094	-2.51826	0.04864	-0.07410	-0.00465	-0.00490	-0.00142	-0.00052	-19.84943	4.46390	16.94041	-0.00954	-0.00304	-0.00005	0.00017	-0.00013	0.00000	2.34518	0.90762	-16.54913	0.04204	-0.00024	0.00072	0.00460	-0.00000	0.00008	22.55912
67			0.66000	7.45949	-10.80706	13.48434	-0.01054	-0.00051	-0.00135	0.00168	0.00017	0.00029	5.54184	1.10370	-10.65611	-0.01857	-0.02306	-0.00048	0.00647	0.00012	0.00001	3.20628	1.44999	-2.58349	0.05136	-0.08327	-0.00512	-0.00487	-0.00017	-0.00061	-19.84392	4.43582	16.95036	-0.00951	-0.00304	-0.00006	0.00001	-0.00012	0.00000	2.27946	0.90259	-16.62027	0.04212	-0.00035	0.00069	0.00495	-0.00000	0.00009	22.50061
68			0.67000	7.56577	-10.61056	13.58012	-0.01055	-0.00055	-0.00138	0.00157	0.00017	0.00028	5.73566	1.10627	-10.65932	-0.02032	-0.02389	-0.00063	0.00649	-0.00007	-0.00000	3.25892	1.45096	-2.65493	0.05766	-0.08997	-0.00566	-0.00435	0.00194	-0.00074	-19.84998	4.40753	16.96585	-0.00951	-0.00303	-0.00005	-0.00019	-0.00011	0.00000	2.20812	0.90122	-16.69821	0.04202	-0.00029	0.00068	0.00532	-0.00000	0.00009	22.43917
69			0.68000	7.66581	-10.43140	13.67696	-0.01057	-0.00057	-0.00131	0.00149	0.00016	0.00028	5.90813	1.09992	-10.65389	-0.02291	-0.02321	-0.00070	0.00636	-0.00045	-0.00001	3.29665	1.46608	-2.73556	0.06743	-0.09121	-0.00625	-0.00302	0.00423	-0.00091	-19.86909	4.37819	16.98564	-0.00952	-0.00302	-0.00003	-0.00039	-0.00011	0.00000	2.13183	0.90359	-16.77774	0.04164	-0.00004	0.00070	0.00554	0.00000	0.00010	22.37561
70			0.69000	7.76340	-10.26188	13.78041	-0.01059	-0.00058	-0.00116	0.00148	0.00015	0.00026	6.05421	1.08288	-10.65117	-0.02573	-0.02131	-0.00064	0.00599	-0.00079	0.00000	3.31466	1.49438	-2.82474	0.07846	-0.08641	-0.00686	-0.00078	0.00580	-0.00106	-19.90038	4.34734	17.00938	-0.00954	-0.00300	-0.00000	-0.00056	-0.00011	0.00000	2.05308	0.90887	-16.85521	0.04114	0.00013	0.00074	0.00557	-0.00000	0.00010	22.31159
71			0.70000	7.86402	-10.09401	13.89325	-0.01060	-0.00058	-0.00099	0.00156	0.00015	0.00024	6.17474	1.05811	-10.66335	-0.02796	-0.01879	-0.00051	0.00542	-0.00094	0.00002	3.31285	1.53257	-2.91755	0.08696	-0.07757	-0.00732	0.00189	0.00619	-0.00112	-19.94083	4.31351	17.03872	-0.00954	-0.00298	0.00002	-0.00067	-0.00012	-0.00000	1.97433	0.91610	-16.93083	0.04080	-0.00004	0.00081	0.00548	0.00000	0.00011	22.24900
72			0.71000	7.97301	-9.91947	14.01635	-0.01057	-0.00057	-0.00081	0.00172	0.00016	0.00021	6.27537	1.03064	-10.70121	-0.02910	-0.01619	-0.00034	0.00489	-0.00090	0.00003	3.29455	1.57551	-3.00516	0.09002	-0.06690	-0.00743	0.00413	0.00546	-0.00101	-19.98626	4.27413	17.07666	-0.00953	-0.00298	0.00004	-0.00071	-0.00013	-0.00000	1.89677	0.92454	-17.00815	0.04051	-0.00040	0.00087	0.00535	0.00000	0.00012	22.18895
73			0.72000	8.09395	-9.73170	14.14830	-0.01050	-0.00057	-0.00066	0.00192	0.00017	0.00018	6.36532	1.00587	-10.77056	-0.02920	-0.01395	-0.00015	0.00469	-0.00072	0.00002	3.26468	1.61708	-3.07772	0.08686	-0.05630	-0.00711	0.00525	0.00409	-0.00074	-20.03191	4.22778	17.12371	-0.00952	-0.00299	0.00003	-0.00066	-0.00015	-0.00000	1.82049	0.93379	-17.08983	0.03986	-0.00057	0.00085	0.00516	0.00001	0.00012	22.13118
74			0.73000	8.22801	-9.53022	14.28237	-0.01040	-0.00057	-0.00057	0.00216	0.00018	0.00015	6.45662	0.98989	-10.86692	-0.02846	-0.01250	0.00004	0.00498	-0.00043	-0.00001	3.22882	1.65177	-3.12972	0.07829	-0.04802	-0.00642	0.00508	0.00269	-0.00045	-20.07284	4.17646	17.17468	-0.00949	-0.00301	0.00003	-0.00054	-0.00017	-0.00000	1.74564	0.94323	-17.17352	0.03863	-0.00034	0.00076	0.00489	0.00000	0.00011	22.07410
75			0.74000	8.37480	-9.32270	14.40532	-0.01032	-0.00059	-0.00057	0.00243	0.00019	0.00014	6.56237	0.98903	-10.97328	-0.02690	-0.01238	0.00015	0.00565	-0.00007	-0.00003	3.19277	1.67656	-3.16196	0.06588	-0.04469	-0.00559	0.00398	0.00170	-0.00023	-20.10468	4.12523	17.21979	-0.00946	-0.00303	0.00002	-0.00039	-0.00017	-0.00000	1.67282	0.95229	-17.25183	0.03726	0.00008	0.00067	0.00458	-0.00000	0.00008	22.01569
76			0.75000	8.53305	-9.12115	14.50188	-0.01030	-0.00062	-0.00066	0.00270	0.00020	0.00012	6.69370	1.00647	-11.06668	-0.02462	-0.01377	0.00008	0.00637	0.00037	-0.00001	3.16099	1.69262	-3.17879	0.05203	-0.04763	-0.00485	0.00261	0.00128	-0.00009	-20.12531	4.07999	17.25006	-0.00944	-0.00303	0.00003	-0.00023	-0.00016	-0.00000	1.60246	0.96081	-17.31698	0.03624	0.00035	0.00064	0.00431	-0.00000	0.00006	21.95334
77			0.76000	8.69991	-8.93595	14.56246	-0.01030	-0.00067	-0.00079	0.00292	0.00019	0.00009	6.85615	1.03830	-11.13055	-0.02209	-0.01627	-0.00022	0.00689	0.00078	0.00002	3.13607	1.70625	-3.18469	0.03942	-0.05573	-0.00431	0.00146	0.00171	-0.00001	-20.13544	4.04571	17.26294	-0.00941	-0.00303	0.00005	-0.00009	-0.00012	-0.00000	1.53461	0.96912	-17.36636	0.03571	0.00039	0.00068	0.00411	-0.00000	0.00005	21.88435
78			0.77000	8.87194	-8.77220	14.58886	-0.01031	-0.00070	-0.00092	0.00308	0.00018	0.00006	7.04943	1.07341	-11.16327	-0.02033	-0.01894	-0.00063	0.00735	0.00090	0.00003	3.11874	1.72757	-3.18267	0.03099	-0.06581	-0.00400	0.00074	0.00343	0.00005	-20.13742	4.02516	17.26265	-0.00940	-0.00302	0.00005	0.00000	-0.00007	-0.00000	1.46899	0.97782	-17.40370	0.03565	0.00025	0.00075	0.00401	-0.00000	0.00005	21.80612
79			0.78000	9.04718	-8.63078	14.59119	-0.01031	-0.00073	-0.00101	0.00321	0.00016	0.00003	7.26980	1.09869	-11.17400	-0.02027	-0.02074	-0.00095	0.00822	0.00056	0.00001	3.10840	1.76667	-3.17492	0.02903	-0.07413	-0.00391	0.00038	0.00653	0.00008	-20.13441	4.01928	17.25577	-0.00941	-0.00303	0.00005	0.00006	-0.00001	0.00000	1.40452	0.98728	-17.43616	0.03588	-0.00002	0.00079	0.00401	0.00000	0.00005	21.71687
80			0.79000	9.22692	-8.51184	14.57819	-0.01032	-0.00074	-0.00105	0.00336	0.00014	-0.00000	7.51383	1.10542	-11.17035	-0.02179	-0.02137	-0.00111	0.00969	-0.00007	-0.00002	3.10325	1.82967	-3.16418	0.03225	-0.07959	-0.00394	0.00020	0.01031	0.00010	-20.12900	4.02667	17.24729	-0.00943	-0.00304	0.00002	0.00009	0.00004	0.00000	1.33972	0.99792	-17.47166	0.03631	-0.00052	0.00079	0.00410	0.00001	0.00006	21.61564
81			0.80000	9.41490	-8.41594	14.55311	-0.01037	-0.00074	-0.00106	0.00360	0.00012	-0.00003	7.77953	1.09206	-11.15208	-0.02364	-0.02136	-0.00123	0.01137	-0.00065	-0.00006	3.10068	1.91643	-3.15514	0.03612	-0.08389	-0.00396	0.00013	0.01388	0.00007	-20.12270	4.04308	17.23900	-0.00946	-0.00307	-0.00002	0.00010	0.00007	-0.00000	1.27379	1.01030	-17.51683	0.03679	-0.00120	0.00074	0.00422	0.00003	0.00007	21.50283
82			0.81000	9.61629	-8.34102	14.51997	-0.01046	-0.00075	-0.00105	0.00394	0.00009	-0.00004	8.06616	1.06278	-11.11734	-0.02484	-0.02116	-0.00138	0.01286	-0.00102	-0.00011	3.09863	2.02006	-3.15388	0.03724	-0.08751	-0.00389	0.00015	0.01624	0.00000	-20.11563	4.06264	17.22861	-0.00949	-0.00312	-0.00009	0.00011	0.00007	-0.00000	1.20658	1.02504	-17.57446	0.03724	-0.00196	0.00065	0.00434	0.00005	0.00007	21.38037
83			0.82000	9.83738	-8.28070	14.48840	-0.01058	-0.00075	-0.00103	0.00439	0.00008	-0.00003	8.37420	1.02431	-11.06959	-0.02535	-0.02070	-0.00153	0.01411	-0.00115	-0.00015	3.09656	2.12880	-3.16558	0.03545	-0.08824	-0.00372	0.00014	0.01633	-0.00009	-20.10724	4.08037	17.21121	-0.00949	-0.00317	-0.00017	0.00013	0.00004	-0.00001	1.13792	1.04231	-17.64310	0.03748	-0.00269	0.00053	0.00448	0.00008	0.00007	21.25086
84			0.83000	10.08438	-8.22664	14.46950	-0.01068	-0.00075	-0.00100	0.00492	0.00007	-0.00000	8.70600	0.98328	-11.01650	-0.02571	-0.01969	-0.00154	0.01550	-0.00105	-0.00016	3.09559	2.23037	-3.19159	0.03240	-0.08443	-0.00354	0.00000	0.01399	-0.00017	-20.09664	4.09372	17.18298	-0.00945	-0.00321	-0.00025	0.00016	-0.00001	-0.00002	1.06707	1.06138	-17.71982	0.03755	-0.00329	0.00043	0.00466	0.00010	0.00006	21.11594
85			0.84000	10.36168	-8.17274	14.46683	-0.01074	-0.00075	-0.00097	0.00549	0.00007	0.00002	9.06669	0.94603	-10.96148	-0.02627	-0.01809	-0.00135	0.01735	-0.00070	-0.00015	3.09905	2.31540	-3.23060	0.02913	-0.07647	-0.00339	-0.00036	0.01017	-0.00024	-20.08339	4.10190	17.14389	-0.00939	-0.00325	-0.00033	0.00019	-0.00005	-0.00002	0.99266	1.08065	-17.80251	0.03747	-0.00368	0.00035	0.00493	0.00011	0.00005	20.97615
86			0.85000	10.67048	-8.11792	14.47127	-0.01075	-0.00075	-0.00093	0.00608	0.00007	0.00002	9.46469	0.91906	-10.89699	-0.02675	-0.01635	-0.00106	0.01964	-0.00017	-0.00015	3.11343	2.37820	-3.28134	0.02480	-0.06699	-0.00321	-0.00093	0.00626	-0.00030	-20.06718	4.10464	17.09689	-0.00929	-0.00326	-0.00039	0.00023	-0.00009	-0.00003	0.91312	1.09841	-17.88912	0.03724	-0.00383	0.00029	0.00526	0.00010	0.00004	20.83187
87			0.86000	11.00889	-8.06492	14.46625	-0.01072	-0.00073	-0.00088	0.00661	0.00007	-0.00001	9.91057	0.90808	-10.80845	-0.02656	-0.01504	-0.00090	0.02196	0.00043	-0.00016	3.14680	2.41646	-3.34300	0.01775	-0.05916	-0.00280	-0.00136	0.00311	-0.00032	-20.04827	4.10276	17.04506	-0.00918	-0.00325	-0.00043	0.00025	-0.00012	-0.00004	0.82750	1.11358	-17.97581	0.03685	-0.00377	0.00025	0.00560	0.00008	0.00004	20.68332
88			0.87000	11.37224	-8.01647	14.43916	-0.01063	-0.00070	-0.00078	0.00701	0.00007	-0.00004	10.41535	0.91531	-10.68500	-0.02568	-0.01437	-0.00096	0.02405	0.00102	-0.00023	3.20688	2.43114	-3.41440	0.00784	-0.05528	-0.00207	-0.00100	0.00084	-0.00027	-20.02801	4.09866	16.99061	-0.00905	-0.00322	-0.00044	0.00025	-0.00012	-0.00004	0.73565	1.12630	-18.05730	0.03642	-0.00364	0.00025	0.00591	0.00007	0.00003	20.52992
89			0.88000	11.75335	-7.97242	14.38708	-0.01052	-0.00066	-0.00066	0.00724	0.00006	-0.00006	10.98871	0.93836	-10.52314	-0.02475	-0.01409	-0.00120	0.02628	0.00153	-0.00036	3.29958	2.42528	-3.49625	-0.00221	-0.05517	-0.00111	0.00041	-0.00086	-0.00017	-20.00926	4.09550	16.93643	-0.00892	-0.00317	-0.00043	0.00020	-0.00011	-0.00004	0.63865	1.13741	-18.13100	0.03610	-0.00346	0.00027	0.00612	0.00006	0.00003	20.37078
90			0.89000	12.14361	-7.93001	14.31308	-0.01043	-0.00062	-0.00055	0.00732	0.00006	-0.00007	11.63775	0.97093	-10.32108	-0.02437	-0.01406	-0.00153	0.02910	0.00190	-0.00057	3.42879	2.40279	-3.59359	-0.00976	-0.05844	-0.00013	0.00243	-0.00229	-0.00002	-19.99545	4.09579	16.88629	-0.00881	-0.00312	-0.00041	0.00010	-0.00007	-0.00003	0.53873	1.14767	-18.19862	0.03600	-0.00316	0.00032	0.00620	0.00005	0.00004	20.20545
91			0.90000	12.53434	-7.88443	14.22274	-0.01039	-0.00058	-0.00047	0.00726	0.00007	-0.00007	12.36478	1.00378	-10.07464	-0.02482	-0.01441	-0.00193	0.03289	0.00214	-0.00087	3.59429	2.36696	-3.71683	-0.01318	-0.06458	0.00066	0.00403	-0.00359	0.00017	-19.98973	4.10071	16.84376	-0.00873	-0.00307	-0.00039	-0.00003	-0.00003	-0.00003	0.43858	1.15744	-18.26448	0.03609	-0.00266	0.00036	0.00616	0.00004	0.00004	20.03285
92			0.91000	12.91881	-7.83039	14.12405	-0.01038	-0.00056	-0.00046	0.00713	0.00008	-0.00007	13.16563	1.02572	-9.77903	-0.02678	-0.01518	-0.00237	0.03866	0.00225	-0.00129	3.79124	2.32085	-3.88025	-0.01000	-0.07236	0.00091	0.00350	-0.00469	0.00031	-19.99431	4.11098	16.81084	-0.00867	-0.00301	-0.00036	-0.00018	0.00002	-0.00002	0.34051	1.16663	-18.33281	0.03633	-0.00205	0.00040	0.00601	0.00003	0.00005	19.85110
93			0.92000	13.29485	-7.76507	14.02446	-0.01041	-0.00055	-0.00051	0.00704	0.00009	-0.00007	14.03070	1.02664	-9.43030	-0.03081	-0.01612	-0.00276	0.04757	0.00225	-0.00177	4.01088	2.26719	-4.09754	0.00158	-0.07907	0.00036	-0.00059	-0.00542	0.00016	-20.01002	4.12698	16.78864	-0.00864	-0.00296	-0.00032	-0.00033	0.00006	-0.00001	0.24611	1.17482	-18.40711	0.03661	-0.00142	0.00042	0.00576	0.00002	0.00006	19.65794
94			0.93000	13.66671	-7.69045	13.92591	-0.01048	-0.00055	-0.00061	0.00710	0.00009	-0.00008	14.94821	1.00130	-9.02593	-0.03647	-0.01694	-0.00305	0.05925	0.00222	-0.00227	4.24175	2.20733	-4.37479	0.01939	-0.08212	-0.00096	-0.00741	-0.00579	-0.00052	-20.03561	4.14871	16.77777	-0.00865	-0.00292	-0.00029	-0.00045	0.00010	-0.00001	0.15705	1.18123	-18.48908	0.03688	-0.00093	0.00042	0.00538	0.00001	0.00006	19.45111
95			0.94000	14.04493	-7.61369	13.82495	-0.01054	-0.00056	-0.00073	0.00739	0.00009	-0.00010	15.90736	0.95143	-8.56933	-0.04206	-0.01744	-0.00333	0.07106	0.00226	-0.00275	4.47226	2.14109	-4.70527	0.03634	-0.08026	-0.00250	-0.01350	-0.00596	-0.00154	-20.06815	4.17467	16.77728	-0.00870	-0.00290	-0.00028	-0.00052	0.00013	-0.00000	0.07543	1.18549	-18.57738	0.03722	-0.00054	0.00038	0.00488	0.00000	0.00006	19.22979
96			0.95000	14.44293	-7.54395	13.72000	-0.01056	-0.00055	-0.00080	0.00787	0.00008	-0.00012	16.90004	0.88434	-8.07788	-0.04583	-0.01746	-0.00366	0.08005	0.00231	-0.00314	4.69349	2.06768	-5.06979	0.04490	-0.07411	-0.00364	-0.01584	-0.00614	-0.00237	-20.10406	4.20169	16.78264	-0.00878	-0.00290	-0.00028	-0.00055	0.00013	-0.00000	0.00307	1.18780	-18.66626	0.03771	-0.00023	0.00031	0.00432	0.00000	0.00005	18.99567
97			0.96000	14.87177	-7.48717	13.61723	-0.01052	-0.00053	-0.00081	0.00843	0.00007	-0.00011	17.92411	0.81014	-7.58354	-0.04725	-0.01678	-0.00391	0.08548	0.00230	-0.00326	4.90303	1.98533	-5.44278	0.04221	-0.06528	-0.00404	-0.01433	-0.00658	-0.00262	-20.14004	4.22593	16.78603	-0.00886	-0.00292	-0.00029	-0.00053	0.00010	-0.00000	-0.05942	1.18874	-18.74682	0.03831	-0.00011	0.00020	0.00375	0.00000	0.00002	18.75276
98			0.97000	15.33527	-7.44365	13.52612	-0.01048	-0.00050	-0.00076	0.00894	0.00005	-0.00009	18.98665	0.73963	-7.11916	-0.04685	-0.01535	-0.00391	0.08860	0.00222	-0.00299	5.10781	1.88916	-5.80038	0.02995	-0.05483	-0.00374	-0.01038	-0.00726	-0.00228	-20.17261	4.24445	16.77884	-0.00891	-0.00295	-0.00033	-0.00047	0.00005	-0.00001	-0.11209	1.18911	-18.80947	0.03890	-0.00015	0.00008	0.00316	0.00000	0.00001	18.50629
99			0.98000	15.82794	-7.41117	13.45012	-0.01050	-0.00047	-0.00068	0.00934	0.00004	-0.00007	20.10255	0.68206	-6.70195	-0.04542	-0.01347	-0.00362	0.09086	0.00211	-0.00245	5.32250	1.77182	-6.12610	0.01183	-0.04362	-0.00296	-0.00453	-0.00779	-0.00164	-20.19810	4.25630	16.75421	-0.00891	-0.00299	-0.00039	-0.00036	-0.00002	-0.00002	-0.15468	1.19009	-18.84536	0.03949	-0.00024	-0.00004	0.00254	0.00000	-0.00000	18.26149
100			0.99000	16.33560	-7.38856	13.38191	-0.01061	-0.00045	-0.00061	0.00954	0.00003	-0.00007	21.28856	0.64217	-6.32814	-0.04393	-0.01142	-0.00308	0.09382	0.00203	-0.00187	5.56521	1.62672	-6.41148	-0.00727	-0.03243	-0.00202	0.00326	-0.00757	-0.00098	-20.21356	4.26281	16.70926	-0.00886	-0.00303	-0.00046	-0.00022	-0.00007	-0.00004	-0.18657	1.19236	-18.84808	0.04016	-0.00034	-0.00012	0.00188	0.00000	0.00000	18.02324
101			1.00000	16.83967	-7.37706	13.30488	-0.01079	-0.00043	-0.00053	0.00952	0.00002	-0.00008	22.55832	0.61907	-5.97855	-0.04352	-0.00933	-0.00240	0.09964	0.00192	-0.00138	5.85122	1.45146	-6.65363	-0.02260	-0.02218	-0.00118	0.01208	-0.00642	-0.00049	-20.21838	4.26667	16.64584	-0.00876	-0.00305	-0.00053	-0.00009	-0.00011	-0.00006	-0.20772	1.19613	-18.81478	0.04105	-0.00045	-0.00015	0.00123	0.00000	0.00001	17.79442
102			1.01000	17.32356	-7.37757	13.19985	-0.01100	-0.00042	-0.00045	0.00931	0.00002	-0.00009	23.91997	0.60798	-5.62880	-0.04509	-0.00725	-0.00168	0.11057	0.00175	-0.00097	6.18889	1.24783	-6.85365	-0.03073	-0.01398	-0.00054	0.01929	-0.00475	-0.00019	-20.21475	4.27019	16.57075	-0.00862	-0.00305	-0.00057	-0.00000	-0.00012	-0.00007	-0.21880	1.20179	-18.74771	0.04213	-0.00045	-0.00009	0.00061	0.00001	0.00001	17.57580
103			1.02000	17.77794	-7.38648	13.05453	-0.01116	-0.00041	-0.00036	0.00898	0.00003	-0.00010	25.37558	0.60274	-5.25936	-0.04903	-0.00534	-0.00105	0.12814	0.00149	-0.00064	6.57835	1.01995	-7.01722	-0.03039	-0.00864	-0.00007	0.02172	-0.00330	-0.00002	-20.20757	4.27536	16.49394	-0.00847	-0.00301	-0.00057	-0.00001	-0.00010	-0.00007	-0.22086	1.21030	-18.65346	0.04332	-0.00021	0.00004	0.00006	0.00000	-0.00001	17.36668
104			1.03000	18.20350	-7.39392	12.87072	-0.01122	-0.00040	-0.00029	0.00865	0.00004	-0.00009	26.92246	0.59827	-4.86163	-0.05493	-0.00375	-0.00061	0.15204	0.00118	-0.00039	7.01302	0.77172	-7.15545	-0.02257	-0.00612	0.00034	0.01772	-0.00256	0.00010	-20.20463	4.28410	16.42573	-0.00832	-0.00294	-0.00052	-0.00013	-0.00005	-0.00005	-0.21608	1.22229	-18.54102	0.04449	0.00029	0.00024	-0.00029	-0.00001	-0.00005	17.16582
105			1.04000	18.61120	-7.38593	12.66552	-0.01115	-0.00038	-0.00022	0.00844	0.00006	-0.00007	28.55582	0.59194	-4.43978	-0.06181	-0.00260	-0.00041	0.18017	0.00090	-0.00027	7.48176	0.50471	-7.28384	-0.01010	-0.00555	0.00079	0.00843	-0.00249	0.00023	-20.21598	4.29724	16.37494	-0.00816	-0.00282	-0.00042	-0.00038	0.00000	-0.00003	-0.20844	1.23730	-18.42071	0.04550	0.00092	0.00050	-0.00033	-0.00002	-0.00010	16.97120
106			1.05000	19.01984	-7.34751	12.46693	-0.01096	-0.00035	-0.00017	0.00848	0.00007	-0.00005	30.27164	0.58265	-4.00864	-0.06854	-0.00195	-0.00045	0.20961	0.00070	-0.00029	7.97186	0.21824	-7.41978	0.00339	-0.00580	0.00128	-0.00293	-0.00277	0.00042	-20.25219	4.31397	16.34787	-0.00797	-0.00266	-0.00028	-0.00076	0.00005	-0.00001	-0.20267	1.25384	-18.30443	0.04621	0.00165	0.00079	-0.00003	-0.00005	-0.00015	16.78057
107			1.06000	19.45225	-7.26709	12.30569	-0.01070	-0.00033	-0.00015	0.00880	0.00008	-0.00002	32.06883	0.56959	-3.58838	-0.07397	-0.00164	-0.00058	0.23685	0.00058	-0.00035	8.47166	-0.09012	-7.57872	0.01446	-0.00519	0.00170	-0.01264	-0.00264	0.00065	-20.32260	4.33267	16.34722	-0.00775	-0.00247	-0.00011	-0.00122	0.00009	0.00000	-0.20290	1.27018	-18.20417	0.04662	0.00250	0.00109	0.00056	-0.00007	-0.00017	16.59186
108			1.07000	19.92886	-7.13985	12.20573	-0.01044	-0.00031	-0.00016	0.00932	0.00009	-0.00000	33.94908	0.55224	-3.19933	-0.07715	-0.00144	-0.00063	0.25851	0.00048	-0.00035	8.97228	-0.42305	-7.76892	0.02044	-0.00243	0.00190	-0.01786	-0.00131	0.00085	-20.43490	4.35197	16.37093	-0.00746	-0.00224	0.00009	-0.00175	0.00012	-0.00000	-0.21258	1.28493	-18.12987	0.04675	0.00365	0.00138	0.00140	-0.00009	-0.00014	16.40331
109			1.08000	20.45978	-6.96718	12.17674	-0.01021	-0.00029	-0.00019	0.00989	0.00009	0.00002	35.91530	0.53145	-2.85864	-0.07760	-0.00134	-0.00059	0.27193	0.00039	-0.00027	9.46978	-0.78229	-7.98689	0.01900	0.00255	0.00183	-0.01660	0.00147	0.00090	-20.59571	4.37159	16.41191	-0.00710	-0.00198	0.00031	-0.00229	0.00012	-0.00002	-0.23468	1.29729	-18.08785	0.04668	0.00519	0.00165	0.00246	-0.00010	-0.00007	16.21511
110			1.09000	21.03924	-6.75422	12.21387	-0.01004	-0.00029	-0.00028	0.01026	0.00010	0.00007	37.97065	0.51088	-2.57880	-0.07543	-0.00149	-0.00060	0.27642	0.00036	-0.00021	9.96686	-1.16767	-8.21679	0.00807	0.00873	0.00160	-0.00713	0.00537	0.00081	-20.81093	4.39258	16.45967	-0.00665	-0.00166	0.00054	-0.00280	0.00011	-0.00003	-0.27180	1.30665	-18.08057	0.04639	0.00713	0.00191	0.00366	-0.00009	0.00003	16.02956
111			1.10000	21.64647	-6.50935	12.30458	-0.00996	-0.00030	-0.00040	0.01032	0.00010	0.00014	40.11875	0.49838	-2.36731	-0.07170	-0.00185	-0.00071	0.27470	0.00036	-0.00017	10.47217	-1.57710	-8.43483	-0.01195	0.01543	0.00131	0.01088	0.01012	0.00062	-21.08532	4.41691	16.50271	-0.00610	-0.00129	0.00079	-0.00323	0.00008	-0.00003	-0.32548	1.31212	-18.10590	0.04597	0.00947	0.00219	0.00492	-0.00005	0.00014	15.85057
112			1.11000	22.25109	-6.24480	12.43485	-0.01006	-0.00032	-0.00049	0.01002	0.00011	0.00020	42.36380	0.50575	-2.22580	-0.06795	-0.00213	-0.00076	0.27223	0.00033	-0.00009	10.99833	-2.00554	-8.61481	-0.03848	0.02265	0.00091	0.03689	0.01570	0.00036	-21.42352	4.44539	16.53063	-0.00546	-0.00084	0.00106	-0.00354	0.00005	-0.00001	-0.39609	1.31255	-18.15607	0.04554	0.01220	0.00251	0.00615	0.00005	0.00024	15.68317
113			1.12000	22.81970	-5.97471	12.59173	-0.01044	-0.00035	-0.00050	0.00944	0.00011	0.00022	44.71140	0.54635	-2.15038	-0.06566	-0.00214	-0.00062	0.27544	0.00028	0.00001	11.56017	-2.44416	-8.73221	-0.06860	0.03062	0.00041	0.07082	0.02210	0.00012	-21.83197	4.47540	16.53531	-0.00475	-0.00032	0.00136	-0.00372	0.00001	0.00004	-0.48288	1.30698	-18.21745	0.04506	0.01528	0.00291	0.00729	0.00022	0.00030	15.53343
114			1.13000	23.32217	-5.71161	12.76430	-0.01117	-0.00041	-0.00042	0.00859	0.00012	0.00019	47.17159	0.63296	-2.13481	-0.06567	-0.00183	-0.00017	0.28953	0.00022	0.00003	12.17491	-2.88046	-8.76548	-0.10072	0.04008	-0.00000	0.11431	0.02949	-0.00000	-22.32033	4.49939	16.51147	-0.00401	0.00027	0.00167	-0.00376	0.00000	0.00012	-0.58425	1.29493	-18.27329	0.04428	0.01852	0.00336	0.00820	0.00048	0.00027	15.40816
115			1.14000	23.73590	-5.46515	12.94289	-0.01221	-0.00051	-0.00024	0.00737	0.00013	0.00011	49.76310	0.77686	-2.17230	-0.06754	-0.00132	0.00051	0.31505	0.00015	-0.00015	12.86251	-3.29900	-8.69696	-0.13577	0.05123	-0.00001	0.17243	0.03752	0.00000	-22.90009	4.50389	16.45626	-0.00327	0.00088	0.00198	-0.00363	0.00006	0.00021	-0.69722	1.27654	-18.30863	0.04286	0.02162	0.00383	0.00864	0.00079	0.00014	15.31404
116			1.15000	24.04781	-5.24131	13.12073	-0.01343	-0.00063	-0.00005	0.00565	0.00013	0.00002	52.51517	0.98613	-2.25616	-0.06938	-0.00098	0.00102	0.34525	0.00011	-0.00046	13.64468	-3.68421	-8.51631	-0.17559	0.06231	0.00059	0.25279	0.04448	-0.00015	-23.57983	4.46967	16.36875	-0.00257	0.00146	0.00222	-0.00330	0.00025	0.00027	-0.81604	1.25291	-18.31382	0.04021	0.02419	0.00423	0.00820	0.00107	-0.00009	15.25676
117			1.16000	24.25057	-5.03913	13.29928	-0.01468	-0.00076	0.00012	0.00327	0.00014	-0.00005	55.46172	1.26124	-2.38198	-0.06930	-0.00103	0.00100	0.37016	0.00009	-0.00058	14.54265	-4.02593	-8.22529	-0.21873	0.07128	0.00178	0.35895	0.04901	-0.00077	-24.35807	4.37495	16.24859	-0.00190	0.00193	0.00235	-0.00274	0.00060	0.00028	-0.93053	1.22655	-18.28377	0.03537	0.02568	0.00442	0.00650	0.00118	-0.00038	15.24085
118			1.17000	24.33528	-4.84995	13.48890	-0.01578	-0.00089	0.00022	0.00003	0.00014	-0.00010	58.62915	1.59074	-2.54761	-0.06690	-0.00136	0.00063	0.38381	0.00006	-0.00043	15.57287	-4.32226	-7.83969	-0.25894	0.07803	0.00357	0.48290	0.05159	-0.00205	-25.21390	4.19974	16.09539	-0.00130	0.00220	0.00226	-0.00201	0.00105	0.00023	-1.02447	1.20200	-18.21474	0.02721	0.02538	0.00423	0.00350	0.00098	-0.00067	15.26900
119			1.18000	24.28650	-4.66384	13.69804	-0.01660	-0.00102	0.00025	-0.00414	0.00015	-0.00012	62.02588	1.95197	-2.74495	-0.06330	-0.00171	0.00046	0.38803	-0.00002	-0.00034	16.74309	-4.57809	-7.38610	-0.28878	0.08369	0.00597	0.60501	0.05343	-0.00398	-26.09713	3.92833	15.90991	-0.00083	0.00218	0.00190	-0.00126	0.00144	0.00012	-1.07430	1.18580	-18.10077	0.01463	0.02252	0.00347	0.00037	0.00042	-0.00085	15.34157
120			1.19000	24.08459	-4.47857	13.91964	-0.01702	-0.00114	0.00024	-0.00899	0.00015	-0.00012	65.63995	2.31662	-2.94962	-0.06008	-0.00214	0.00063	0.38973	-0.00010	-0.00044	18.04914	-4.80193	-6.89621	-0.30339	0.08791	0.00896	0.70127	0.05434	-0.00627	-26.92123	3.54906	15.69776	-0.00055	0.00178	0.00122	-0.00071	0.00152	-0.00001	-1.04775	1.18595	-17.93326	-0.00331	0.01646	0.00201	0.00047	-0.00028	-0.00070	15.45533
121			1.20000	23.71506	-4.30330	14.12920	-0.01698	-0.00124	0.00024	-0.01382	0.00016	-0.00010	69.44427	2.65881	-3.12322	-0.05848	-0.00270	0.00104	0.39694	-0.00007	-0.00064	19.47450	-5.00205	-6.40113	-0.30094	0.08965	0.01221	0.75044	0.05342	-0.00836	-27.56004	3.05230	15.47577	-0.00052	0.00098	0.00021	-0.00043	0.00101	-0.00003	-0.90193	1.21186	-17.70081	-0.02720	0.00680	-0.00020	0.01078	-0.00049	0.00010	15.60453
122			1.21000	23.18002	-4.15597	14.29240	-0.01651	-0.00129	0.00026	-0.01770	0.00015	-0.00007	73.40520	2.96372	-3.22435	-0.05902	-0.00333	0.00189	0.41462	0.00023	-0.00095	20.99134	-5.18355	-5.92638	-0.28142	0.08813	0.01499	0.73849	0.05007	-0.00947	-27.84687	2.42844	15.27819	-0.00096	-0.00024	-0.00103	-0.00003	-0.00028	0.00032	-0.58167	1.27536	-17.38466	-0.05626	-0.00626	-0.00304	0.04249	0.00095	0.00198	15.78275
123			1.22000	22.50455	-4.05510	14.37340	-0.01568	-0.00129	0.00029	-0.01982	0.00013	-0.00003	77.48973	3.23168	-3.21587	-0.06133	-0.00398	0.00329	0.44167	0.00092	-0.00134	22.56400	-5.35040	-5.48884	-0.24666	0.08172	0.01602	0.66413	0.04415	-0.00891	-27.57771	1.67224	15.15710	-0.00227	-0.00181	-0.00235	0.00263	-0.00237	0.00134	-0.01974	1.39146	-16.95698	-0.08747	-0.02175	-0.00610	0.10806	0.00578	0.00532	15.98527
124			1.23000	21.73533	-4.00713	14.34447	-0.01456	-0.00123	0.00029	-0.01979	0.00013	0.00004	81.66701	3.47314	-3.06929	-0.06440	-0.00476	0.00467	0.47137	0.00211	-0.00161	24.15404	-5.51113	-5.09683	-0.20031	0.06689	0.01354	0.54013	0.03516	-0.00628	-26.52100	0.79478	15.17028	-0.00495	-0.00360	-0.00350	0.01356	-0.00490	0.00301	0.85885	1.57736	-16.38416	-0.11497	-0.03779	-0.00869	0.21180	0.01590	0.00999	16.21047
125			1.24000	20.93420	-3.99513	14.19837	-0.01320	-0.00110	0.00017	-0.01772	0.00016	0.00005	85.90364	3.69614	-2.77187	-0.06788	-0.00577	0.00493	0.50015	0.00386	-0.00157	25.72449	-5.68317	-4.75304	-0.14731	0.04002	0.00589	0.38920	0.02153	-0.00208	-24.44082	-0.16542	15.35404	0.01281	0.01461	0.01094	-0.05995	0.01975	-0.01204	2.12868	1.85025	-15.63105	-0.10376	0.01369	0.00465	0.26565	-0.00854	-0.00686	16.46096
126			1.25000	20.17019	-3.97921	13.95612	-0.01166	-0.00094	-0.00018	-0.01408	0.00021	-0.00007	90.15740	3.89349	-2.33085	-0.07248	-0.00699	0.00304	0.53146	0.00612	-0.00091	27.24440	-5.89238	-4.46038	-0.09362	0.00010	-0.00773	0.23819	0.00006	0.00163	-21.15798	-1.14239	15.68876	0.16207	0.06796	0.03712	-1.09855	0.08902	-0.04382	3.84929	2.22439	-14.66708	0.18679	0.12038	0.04003	-0.62477	-0.10516	-0.07268	16.74577
127			1.26000	19.51319	-3.91419	13.66161	-0.01000	-0.00074	-0.00085	-0.00962	0.00025	-0.00036	94.37456	4.04012	-1.76710	-0.07889	-0.00812	-0.00181	0.56790	0.00854	0.00047	28.69367	-6.16848	-4.22714	-0.04517	-0.05029	-0.02654	0.10966	-0.03300	0.00077	-16.66270	-2.06428	16.08503	0.45618	0.13339	0.02947	-3.94846	0.16868	-0.03059	6.04670	2.70453	-13.48334	0.54757	0.12979	0.05361	-2.26020	-0.14948	-0.11297	17.08527
128			1.27000	19.02767	-3.77321	13.36672	-0.00826	-0.00054	-0.00185	-0.00518	0.00024	-0.00064	98.49177	4.10386	-1.10455	-0.08667	-0.00842	-0.01002	0.60233	0.01014	0.00191	30.06811	-6.53753	-4.06428	-0.00736	-0.10644	-0.04892	0.01710	-0.07912	-0.00897	-11.21724	-2.88756	16.42425	0.98751	0.30370	0.07264	-9.74183	0.37062	-0.05300	8.70126	3.27898	-12.12119	0.24361	0.38690	0.03710	-1.17995	-0.54834	-0.08310	17.51729
129			1.28000	18.76012	-3.55803	13.11964	-0.00646	-0.00034	-0.00300	-0.00157	0.00017	-0.00061	102.43797	4.05845	-0.36803	-0.09397	-0.00700	-0.02067	0.61816	0.00933	0.00198	31.38345	-7.01248	-3.97662	0.01568	-0.16151	-0.07286	-0.03550	-0.13350	-0.02903	-5.33284	-3.61151	16.64496	1.64524	0.47596	0.14975	-16.64576	0.54991	-0.06325	11.75794	3.92156	-10.69402	-0.57875	0.68676	-0.03336	3.16624	-1.11098	0.07033	18.10083
130			1.29000	18.72370	-3.29385	12.95603	-0.00455	-0.00013	-0.00395	0.00058	0.00007	-0.00014	106.13654	3.89130	0.41447	-0.09869	-0.00339	-0.03171	0.60022	0.00486	-0.00019	32.67414	-7.58515	-3.95574	0.02178	-0.20695	-0.09570	-0.04947	-0.18309	-0.05487	0.39911	-4.25038	16.79137	2.21637	0.58942	0.24907	-20.90883	0.61513	-0.06648	15.15869	4.60590	-9.37039	-0.29189	0.96760	-0.04197	1.76097	-1.65308	0.07103	18.91305
131			1.30000	18.89257	-3.01625	12.89075	-0.00259	0.00008	-0.00438	0.00111	-0.00003	0.00054	109.51313	3.60762	1.21086	-0.09926	0.00228	-0.04138	0.54334	-0.00337	-0.00413	33.98550	-8.22150	-3.97835	0.01145	-0.23589	-0.11447	-0.02687	-0.21132	-0.07597	5.50194	-4.79190	16.95950	2.71887	0.66771	0.36204	-22.02741	0.57921	-0.10043	18.86239	5.31155	-8.30058	0.35563	1.13580	-0.00429	-2.32666	-1.89371	0.00480	20.03229
132			1.31000	19.21299	-2.75652	12.91714	-0.00076	0.00025	-0.00418	0.00048	-0.00009	0.00103	112.50690	3.23065	1.97920	-0.09561	0.00935	-0.04859	0.45756	-0.01341	-0.00891	35.35565	-8.86190	-4.00963	-0.01210	-0.24466	-0.12646	0.02969	-0.20569	-0.07986	9.71815	-5.19430	17.19667	3.01200	0.71444	0.45839	-19.57854	0.44622	-0.15758	22.82456	6.00707	-7.52973	0.78321	1.13668	0.05146	-5.43396	-1.71278	-0.03151	21.49986
133			1.32000	19.62523	-2.53151	13.01679	0.00073	0.00037	-0.00348	-0.00054	-0.00010	0.00115	115.07824	2.79638	2.65758	-0.08916	0.01647	-0.05241	0.36148	-0.02077	-0.01408	36.79160	-9.42582	-4.00935	-0.04133	-0.23123	-0.12841	0.10420	-0.16475	-0.05791	12.99655	-5.42295	17.46108	2.99443	0.68977	0.53861	-14.75763	0.23562	-0.18614	26.95020	6.63541	-6.97633	1.17880	1.18569	0.07402	-8.34737	-1.51707	-0.02616	23.26954
134			1.33000	20.08131	-2.34259	13.16987	0.00174	0.00041	-0.00254	-0.00138	-0.00007	0.00097	117.21078	2.34925	3.16650	-0.08242	0.02190	-0.05214	0.27313	-0.02062	-0.01879	38.25738	-9.82429	-3.93336	-0.06458	-0.19557	-0.11629	0.16051	-0.10402	-0.01309	15.40990	-5.48574	17.66608	2.84770	0.63919	0.59756	-10.07576	0.04772	-0.14380	31.05735	7.13096	-6.49999	1.43730	1.40542	-0.04630	-9.80465	-1.47438	0.01687	25.18090
135			1.34000	20.54839	-2.18259	13.35515	0.00232	0.00036	-0.00167	-0.00184	-0.00004	0.00066	118.90760	1.94193	3.43617	-0.07785	0.02427	-0.04792	0.20120	-0.01236	-0.02067	39.68703	-9.98256	-3.73134	-0.07253	-0.14138	-0.08753	0.16785	-0.04971	0.03180	17.07838	-5.43373	17.74818	2.70894	0.60822	0.64643	-6.43472	-0.07350	-0.04171	34.88829	7.44832	-5.99657	1.62616	1.65623	-0.23916	-9.90882	-1.39664	0.12614	26.99201
136			1.35000	21.00289	-2.04918	13.54218	0.00260	0.00024	-0.00111	-0.00196	-0.00002	0.00038	120.18165	1.63670	3.44431	-0.07710	0.02326	-0.04103	0.14428	-0.00083	-0.01744	41.00974	-9.86651	-3.35058	-0.06365	-0.07764	-0.04488	0.12877	-0.01817	0.04114	18.13472	-5.33274	17.69562	2.58428	0.58144	0.67719	-3.74190	-0.12817	0.08470	38.17542	7.57771	-5.44909	1.84616	1.75823	-0.35580	-9.16756	-1.13832	0.24064	28.46349
137			1.36000	21.42462	-1.95385	13.68919	0.00270	0.00009	-0.00100	-0.00185	-0.00000	0.00022	121.04575	1.49946	3.23055	-0.08011	0.01974	-0.03351	0.09400	0.00803	-0.00997	42.17204	-9.49421	-2.75197	-0.04458	-0.01684	0.00278	0.07427	-0.00359	-0.00406	18.71758	-5.23860	17.53242	2.47737	0.55379	0.68135	-1.88524	-0.12852	0.20068	40.71947	7.55621	-4.92367	2.04593	1.71986	-0.37749	-7.38321	-0.75956	0.25170	29.44258
138			1.37000	21.79574	-1.91365	13.75666	0.00273	-0.00005	-0.00130	-0.00161	0.00000	0.00005	121.51073	1.58244	2.87095	-0.08593	0.01472	-0.02665	0.04258	0.01144	-0.00155	43.15243	-8.92441	-1.92988	-0.02554	0.03095	0.04491	0.03364	0.00845	-0.08553	18.96951	-5.18947	17.28893	2.39700	0.52790	0.66238	-0.75720	-0.09647	0.29182	42.43108	7.46978	-4.53237	2.05735	1.60134	-0.35475	-4.55565	-0.36132	0.15157	29.90048
139			1.38000	22.10323	-1.93640	13.72565	0.00273	-0.00016	-0.00186	-0.00131	-0.00001	-0.00028	121.59132	1.90565	2.43658	-0.09370	0.00872	-0.02039	-0.01398	0.00934	0.00469	43.96507	-8.23146	-0.92434	-0.01417	0.06154	0.07450	0.01474	0.02189	-0.16297	19.02981	-5.20547	16.98466	2.34005	0.50531	0.63484	-0.22982	-0.05371	0.36175	43.32757	7.42323	-4.38152	1.91641	1.47011	-0.32162	-1.79117	-0.02034	-0.00147	29.91478
140			1.39000	22.34082	-2.01220	13.60849	0.00273	-0.00023	-0.00240	-0.00099	-0.00001	-0.00069	121.30924	2.44806	1.96161	-0.10285	0.00189	-0.01394	-0.07679	0.00247	0.00660	44.64674	-7.48061	0.18015	-0.01228	0.07559	0.08947	0.01057	0.02922	-0.20398	19.02197	-5.28869	16.62942	2.28567	0.48037	0.60769	-0.15860	-0.01572	0.41123	43.50311	7.48741	-4.52423	1.77249	1.36539	-0.28661	0.24602	0.24392	-0.14264	29.61708
141			1.40000	22.50809	-2.11567	13.44496	0.00271	-0.00026	-0.00268	-0.00066	-0.00001	-0.00088	120.69220	3.14800	1.43332	-0.11288	-0.00544	-0.00690	-0.14498	-0.00825	0.00405	45.23744	-6.71431	1.26638	-0.01596	0.07634	0.09152	0.01228	0.02319	-0.19979	19.04020	-5.42470	16.23670	2.20901	0.45148	0.58126	-0.36668	0.00889	0.42993	43.09500	7.66553	-4.94177	1.61182	1.28694	-0.25978	1.55672	0.44480	-0.23310	29.14092
142			1.41000	22.60843	-2.21587	13.28502	0.00260	-0.00025	-0.00254	-0.00034	-0.00001	-0.00072	119.77249	3.91192	0.80795	-0.12302	-0.01250	0.00041	-0.21547	-0.02121	-0.00022	45.76616	-5.95310	2.20516	-0.01835	0.06916	0.08504	0.01346	0.00579	-0.16354	19.13686	-5.58848	15.83276	2.09269	0.41770	0.55234	-0.63627	0.01870	0.40742	42.25824	7.89737	-5.55635	1.40676	1.21485	-0.23836	2.16804	0.59603	-0.26021	28.59159
143			1.42000	22.64747	-2.29058	13.16785	0.00237	-0.00021	-0.00198	-0.00006	-0.00001	-0.00036	118.58772	4.63461	0.04380	-0.13269	-0.01845	0.00721	-0.28396	-0.03386	-0.00225	46.24664	-5.20522	2.88347	-0.01478	0.06084	0.07575	0.01056	-0.01505	-0.11732	19.31237	-5.75159	15.45190	1.93942	0.37811	0.51975	-0.75993	0.01629	0.34854	41.14819	8.08916	-6.25821	1.17206	1.11969	-0.20146	2.20691	0.69179	-0.20938	28.03913
144			1.43000	22.63140	-2.33591	13.10998	0.00200	-0.00015	-0.00109	0.00014	-0.00001	-0.00008	117.18177	5.22896	-0.86945	-0.14167	-0.02279	0.01303	-0.34657	-0.04360	-0.00027	46.67952	-4.47702	3.23393	-0.00509	0.05777	0.06878	0.00347	-0.03586	-0.07736	19.51479	-5.88954	15.12055	1.78280	0.33817	0.48794	-0.63016	0.00660	0.27600	39.90762	8.14987	-6.93036	0.91267	0.98675	-0.13750	1.85166	0.71215	-0.10473	27.52485
145			1.44000	22.56659	-2.36532	13.10425	0.00152	-0.00010	-0.00004	0.00023	-0.00001	-0.00000	115.60522	5.65290	-1.89770	-0.15016	-0.02567	0.01806	-0.40088	-0.04904	0.00441	47.05708	-3.78050	3.25303	0.00654	0.06354	0.06686	-0.00401	-0.06021	-0.04794	19.65542	-5.98875	14.84512	1.64449	0.30405	0.45826	-0.25820	-0.00475	0.21222	38.65193	8.01968	-7.46658	0.65853	0.84962	-0.07537	1.33920	0.66659	-0.02432	27.06819
146			1.45000	22.46203	-2.40063	13.12525	0.00099	-0.00007	0.00102	0.00020	-0.00001	0.00000	113.91422	5.92068	-2.96926	-0.15824	-0.02744	0.02272	-0.44488	-0.05014	0.00879	47.36654	-3.13598	2.99962	0.01581	0.07779	0.06994	-0.00791	-0.08935	-0.02655	19.64178	-6.05047	14.61180	1.52431	0.28069	0.42834	0.25778	-0.01375	0.16893	37.45689	7.68482	-7.78493	0.46967	0.75624	-0.04777	0.91942	0.59549	0.00887	26.66889
147			1.46000	22.33052	-2.46004	13.14070	0.00045	-0.00006	0.00200	0.00011	-0.00001	0.00009	112.16595	6.09676	-3.99869	-0.16564	-0.02837	0.02712	-0.47635	-0.04775	0.00959	47.59412	-2.56884	2.57915	0.02039	0.09650	0.07554	-0.00718	-0.11330	-0.01126	19.41456	-6.08701	14.39799	1.42008	0.26619	0.39942	0.78123	-0.01916	0.14579	36.35578	7.17956	-7.84696	0.35381	0.70758	-0.04772	0.65515	0.51587	0.03110	26.31109
148			1.47000	22.18494	-2.54654	13.12678	-0.00004	-0.00006	0.00287	-0.00001	-0.00001	0.00032	110.41120	6.27604	-4.91817	-0.17181	-0.02868	0.03102	-0.49340	-0.04356	0.00440	47.73072	-2.10222	2.12114	0.01963	0.11416	0.08034	-0.00368	-0.11555	-0.00355	18.96641	-6.11073	14.18739	1.33682	0.25546	0.37203	1.20818	-0.02193	0.13270	35.34660	6.57294	-7.67645	0.28640	0.66519	-0.04536	0.50148	0.42086	0.04413	25.97181
149			1.48000	22.03347	-2.64294	13.07801	-0.00046	-0.00007	0.00361	-0.00012	-0.00001	0.00056	108.68935	6.55623	-5.69864	-0.17653	-0.02876	0.03422	-0.49565	-0.03957	-0.00706	47.77827	-1.75094	1.75471	0.01357	0.12612	0.08200	-0.00046	-0.08696	-0.00502	18.33414	-6.12561	13.97697	1.26994	0.24642	0.34711	1.48969	-0.02421	0.12029	34.40477	5.94469	-7.35378	0.23791	0.62021	-0.03646	0.39923	0.32822	0.03996	25.63024
150			1.49000	21.87964	-2.72037	13.00489	-0.00079	-0.00005	0.00425	-0.00021	-0.00000	0.00069	107.03111	7.01086	-6.34877	-0.17970	-0.02911	0.03661	-0.48307	-0.03706	-0.02280	47.75241	-1.51918	1.58313	0.00349	0.12982	0.07985	0.00029	-0.03448	-0.01370	17.57801	-6.12756	13.77253	1.21590	0.23633	0.32170	1.62259	-0.02732	0.10403	33.49597	5.36255	-6.98010	0.19962	0.57260	-0.02591	0.32892	0.24970	0.02691	25.27330
151			1.50000	21.72552	-2.75661	12.92388	-0.00102	-0.00001	0.00474	-0.00027	0.00000	0.00064	105.46374	7.67122	-6.89794	-0.18115	-0.02997	0.03802	-0.45566	-0.03616	-0.03895	47.67985	-1.40075	1.66166	-0.00863	0.12392	0.07374	-0.00130	0.02195	-0.02399	16.76282	-6.11019	13.58132	1.16959	0.22435	0.29552	1.62593	-0.03088	0.08449	32.58464	4.86956	-6.63542	0.17335	0.52292	-0.01452	0.28941	0.18498	0.01264	24.89533
152			1.51000	21.57327	-2.74724	12.85026	-0.00113	0.00006	0.00506	-0.00029	-0.00001	0.00044	104.01266	8.51560	-7.38016	-0.18085	-0.03139	0.03835	-0.41511	-0.03624	-0.05080	47.59037	-1.38030	1.98434	-0.02044	0.10874	0.06375	-0.00345	0.05985	-0.02953	15.94666	-6.07031	13.41109	1.12333	0.21563	0.27228	1.52178	-0.03393	0.06299	31.63669	4.48194	-6.35754	0.15527	0.48702	-0.00866	0.27113	0.13485	0.00581	24.49139
153			1.52000	21.42368	-2.70271	12.79441	-0.00115	0.00014	0.00518	-0.00030	-0.00002	0.00022	102.69775	9.46797	-7.82437	-0.17926	-0.03330	0.03800	-0.36673	-0.03639	-0.05506	47.50697	-1.43431	2.48552	-0.02933	0.08765	0.05115	-0.00459	0.06839	-0.02735	15.17817	-6.00935	13.27489	1.07389	0.21023	0.25491	1.33682	-0.03466	0.03836	30.62252	4.19443	-6.14739	0.13733	0.47352	-0.01024	0.25684	0.09689	0.00509	24.05007
154			1.53000	21.27237	-2.63902	12.75604	-0.00111	0.00021	0.00510	-0.00030	-0.00003	0.00008	101.52669	10.41297	-8.24611	-0.17711	-0.03539	0.03715	-0.31775	-0.03543	-0.05059	47.43885	-1.53246	3.05794	-0.03353	0.06562	0.03849	-0.00457	0.05426	-0.01983	14.49748	-5.93324	13.19366	1.03236	0.20816	0.24545	1.11205	-0.03158	0.00871	29.52100	3.98933	-5.98757	0.11575	0.47804	-0.01353	0.23426	0.06814	0.00499	23.55148
155			1.54000	21.10972	-2.56992	12.72297	-0.00104	0.00027	0.00487	-0.00031	-0.00004	0.00010	100.49357	11.22761	-8.64561	-0.17494	-0.03710	0.03522	-0.27342	-0.03247	-0.03806	47.38074	-1.64027	3.58334	-0.03437	0.04596	0.02772	-0.00443	0.03185	-0.01137	13.93513	-5.85165	13.19118	1.00801	0.21092	0.24588	0.87614	-0.02423	-0.02634	28.32335	3.84381	-5.85980	0.07275	0.49822	-0.01514	0.15866	0.04933	0.00432	22.97356
156			1.55000	20.92684	-2.50594	12.67971	-0.00094	0.00032	0.00454	-0.00031	-0.00004	0.00023	99.58542	11.81348	-9.01643	-0.17299	-0.03791	0.03158	-0.23538	-0.02771	-0.02095	47.31733	-1.72438	3.96110	-0.03451	0.02988	0.01947	-0.00507	0.01252	-0.00478	13.51031	-5.77631	13.28121	0.99230	0.21419	0.25391	0.63425	-0.01274	-0.06387	27.03772	3.73495	-5.75302	0.00314	0.52635	-0.01275	0.00725	0.04182	0.00295	22.30265
157			1.56000	20.72183	-2.45805	12.61739	-0.00090	0.00035	0.00417	-0.00033	-0.00004	0.00040	98.78878	12.11665	-9.35504	-0.17125	-0.03765	0.02644	-0.20287	-0.02224	-0.00503	47.22869	-1.75922	4.12723	-0.03578	0.01800	0.01367	-0.00697	0.00124	-0.00076	13.22935	-5.71814	13.45663	0.98295	0.21958	0.26486	0.40083	0.00069	-0.09615	25.69167	3.64338	-5.66472	-0.07098	0.55324	-0.00521	-0.16836	0.04582	0.00097	21.54150
158			1.57000	20.50152	-2.43598	12.53478	-0.00105	0.00036	0.00381	-0.00040	-0.00002	0.00055	98.09218	12.13206	-9.66274	-0.16942	-0.03635	0.02055	-0.17425	-0.01716	0.00533	47.09732	-1.73143	4.06199	-0.03851	0.01063	0.01000	-0.01022	-0.00304	0.00125	13.08368	-5.68438	13.68891	0.98874	0.22631	0.27224	0.19569	0.01348	-0.11281	24.32940	3.55708	-5.60040	-0.14175	0.56428	0.00713	-0.33313	0.05739	-0.00097	20.71285
159			1.58000	20.28053	-2.44158	12.43434	-0.00140	0.00033	0.00349	-0.00051	-0.00001	0.00065	97.48688	11.89848	-9.94316	-0.16702	-0.03419	0.01461	-0.14790	-0.01308	0.00903	46.91434	-1.64130	3.78947	-0.04178	0.00703	0.00782	-0.01439	-0.00407	0.00208	13.05021	-5.67681	13.93693	1.00643	0.23207	0.27402	0.03158	0.02286	-0.10832	23.00446	3.47264	-5.57047	-0.18716	0.55115	0.02516	-0.41837	0.06812	-0.00176	19.85609
160			1.59000	20.07721	-2.46914	12.31979	-0.00180	0.00028	0.00320	-0.00057	-0.00000	0.00069	96.96699	11.48717	-10.20041	-0.16356	-0.03143	0.00908	-0.12259	-0.01018	0.00764	46.68308	-1.49965	3.36895	-0.04459	0.00580	0.00634	-0.01837	-0.00445	0.00217	13.09422	-5.69189	14.15797	1.03207	0.23621	0.27036	-0.07946	0.02679	-0.08432	21.76910	3.39410	-5.58202	-0.20519	0.51533	0.04626	-0.41829	0.06914	0.00018	19.01841
161			1.60000	19.90714	-2.51260	12.19619	-0.00213	0.00024	0.00289	-0.00054	0.00000	0.00068	96.52970	10.98696	-10.43842	-0.15892	-0.02847	0.00430	-0.09777	-0.00828	0.00392	46.41859	-1.32279	2.88117	-0.04647	0.00541	0.00490	-0.02101	-0.00448	0.00167	13.17610	-5.72252	14.31633	1.06103	0.24010	0.26323	-0.13322	0.02478	-0.04775	20.66490	3.32980	-5.63210	-0.20809	0.46808	0.06585	-0.37124	0.05797	0.00452	18.24383
162			1.61000	19.77788	-2.57061	12.07036	-0.00232	0.00021	0.00254	-0.00042	0.00001	0.00061	96.17459	10.48790	-10.65973	-0.15333	-0.02572	0.00048	-0.07373	-0.00709	0.00041	46.14302	-1.12787	2.41206	-0.04815	0.00434	0.00286	-0.02195	-0.00334	0.00076	13.26105	-5.75984	14.38845	1.08944	0.24596	0.25903	-0.13967	0.01749	-0.00704	19.71756	3.28746	-5.70655	-0.20303	0.42923	0.08267	-0.30484	0.03980	0.00878	17.56414
163			1.62000	19.68765	-2.64680	11.95010	-0.00244	0.00018	0.00213	-0.00030	0.00001	0.00051	95.90115	10.06440	-10.86410	-0.14741	-0.02350	-0.00242	-0.05147	-0.00628	-0.00161	45.87966	-0.93042	2.03577	-0.05121	0.00158	0.00016	-0.02176	-0.00097	0.00002	13.32789	-5.79483	14.36553	1.11519	0.25237	0.26015	-0.12031	0.00625	0.03300	18.93577	3.26966	-5.78336	-0.19138	0.41782	0.09319	-0.23342	0.02067	0.00953	16.99490
164			1.63000	19.62881	-2.74391	11.84319	-0.00256	0.00011	0.00169	-0.00019	0.00001	0.00037	95.70626	9.76401	-11.04950	-0.14163	-0.02192	-0.00457	-0.03202	-0.00569	-0.00196	45.64622	-0.74289	1.80261	-0.05639	-0.00286	-0.00267	-0.02089	0.00116	0.00010	13.37094	-5.82096	14.25279	1.14304	0.26089	0.26574	-0.09557	-0.00635	0.06913	18.31254	3.27124	-5.83646	-0.18055	0.45072	0.09172	-0.17408	0.00301	0.00480	16.53498
165			1.64000	19.59150	-2.85589	11.75596	-0.00272	0.00001	0.00124	-0.00013	0.00000	0.00023	95.58251	9.60426	-11.21462	-0.13651	-0.02096	-0.00620	-0.01643	-0.00523	-0.00117	45.45123	-0.57297	1.73377	-0.06329	-0.00820	-0.00478	-0.01955	0.00150	0.00101	13.39346	-5.83650	14.06750	1.16742	0.27007	0.27272	-0.07328	-0.01729	0.09712	17.82757	3.28104	-5.84305	-0.16081	0.51743	0.08059	-0.12124	-0.01234	-0.00274	16.16975
166			1.65000	19.56520	-2.96526	11.69131	-0.00290	-0.00010	0.00085	-0.00012	-0.00001	0.00012	95.51658	9.57688	-11.35957	-0.13247	-0.02055	-0.00743	-0.00552	-0.00482	0.00017	45.29243	-0.42359	1.82354	-0.07070	-0.01325	-0.00542	-0.01817	-0.00029	0.00197	13.40054	-5.84392	13.83665	1.18022	0.27556	0.27754	-0.05304	-0.02364	0.11196	17.45118	3.28541	-5.79101	-0.11875	0.58243	0.06924	-0.07125	-0.02063	-0.00933	15.87516
167			1.66000	19.53971	-3.05007	11.64737	-0.00304	-0.00020	0.00055	-0.00014	-0.00002	0.00005	95.48997	9.65589	-11.48374	-0.12972	-0.02055	-0.00841	0.00035	-0.00434	0.00153	45.15896	-0.29423	2.04541	-0.07708	-0.01696	-0.00414	-0.01756	-0.00313	0.00198	13.39659	-5.84784	13.59257	1.17822	0.27591	0.27787	-0.03286	-0.02396	0.11167	17.14918	3.27361	-5.68318	-0.06068	0.62284	0.06236	-0.03067	-0.01841	-0.01412	15.62281
168			1.67000	19.50761	-3.09746	11.61800	-0.00314	-0.00024	0.00036	-0.00019	-0.00001	0.00002	95.48212	9.80761	-11.58351	-0.12811	-0.02083	-0.00923	0.00140	-0.00361	0.00261	45.03417	-0.18270	2.36088	-0.08155	-0.01911	-0.00130	-0.01854	-0.00558	0.00071	13.38423	-5.85368	13.36313	1.17267	0.27210	0.27375	-0.01067	-0.01901	0.10069	16.88668	3.24150	-5.53259	-0.01286	0.63374	0.05989	-0.00603	-0.00952	-0.01765	15.38404
169			1.68000	19.46606	-3.10978	11.59462	-0.00328	-0.00026	0.00028	-0.00025	0.00000	0.00001	95.47373	9.99738	-11.65283	-0.12700	-0.02116	-0.00989	-0.00177	-0.00257	0.00322	44.90063	-0.08557	2.72723	-0.08489	-0.02015	0.00214	-0.02162	-0.00691	-0.00123	13.36304	-5.86744	13.16174	1.17181	0.27092	0.26867	0.01656	-0.01126	0.08755	16.63089	3.19220	-5.35437	0.00381	0.63013	0.05961	0.00183	-0.00085	-0.02001	15.13492
170			1.69000	19.41649	-3.09755	11.56939	-0.00349	-0.00024	0.00029	-0.00031	0.00001	0.00001	95.44807	10.19258	-11.68801	-0.12587	-0.02137	-0.01040	-0.00822	-0.00138	0.00327	44.74348	0.00229	3.10323	-0.08854	-0.02095	0.00506	-0.02686	-0.00707	-0.00281	13.32955	-5.89361	12.98683	1.17559	0.26999	0.26490	0.05027	-0.00291	0.07789	16.35490	3.13310	-5.16292	-0.00511	0.61762	0.06239	-0.00272	0.00466	-0.02162	14.85944
171			1.70000	19.36229	-3.07249	11.53826	-0.00373	-0.00021	0.00036	-0.00035	0.00001	0.00001	95.39183	10.36320	-11.69281	-0.12445	-0.02137	-0.01064	-0.01674	-0.00036	0.00269	44.55306	0.08811	3.45200	-0.09405	-0.02178	0.00701	-0.03421	-0.00611	-0.00356	13.27989	-5.93312	12.82926	1.17682	0.27025	0.26226	0.08778	0.00415	0.07296	16.04176	3.07224	-4.97518	-0.02041	0.60876	0.06519	-0.01226	0.00863	-0.02094	14.55118
172			1.71000	19.30562	-3.04514	11.50257	-0.00398	-0.00019	0.00049	-0.00039	0.00001	0.00002	95.29536	10.48316	-11.67973	-0.12274	-0.02115	-0.01034	-0.02603	0.00018	0.00153	44.32577	0.18063	3.74308	-0.10205	-0.02227	0.00802	-0.04340	-0.00402	-0.00349	13.21224	-5.98398	12.67898	1.17076	0.27024	0.26057	0.12350	0.00908	0.07205	15.68554	3.01573	-4.81306	-0.03516	0.60990	0.06638	-0.02354	0.01448	-0.01689	14.21234
173			1.72000	19.24545	-3.02012	11.46733	-0.00423	-0.00016	0.00066	-0.00046	0.00001	0.00002	95.15354	10.53150	-11.66671	-0.12091	-0.02073	-0.00931	-0.03477	0.00010	0.00011	44.06413	0.28859	3.95385	-0.11180	-0.02144	0.00868	-0.05351	-0.00109	-0.00305	13.12759	-6.04302	12.52795	1.16009	0.27104	0.25849	0.15243	0.01186	0.07329	15.28902	2.96695	-4.70143	-0.04632	0.61663	0.06616	-0.03370	0.02466	-0.00963	13.85121
174			1.73000	19.17832	-2.99496	11.43973	-0.00444	-0.00014	0.00086	-0.00056	0.00001	0.00001	94.96713	10.49553	-11.67261	-0.11932	-0.02019	-0.00761	-0.04188	-0.00057	-0.00106	43.77565	0.41823	4.07250	-0.12136	-0.01814	0.00992	-0.06267	0.00163	-0.00262	13.02937	-6.10664	12.37225	1.14284	0.27269	0.25393	0.17167	0.01279	0.07357	14.85963	2.92702	-4.66405	-0.05847	0.62516	0.06345	-0.04502	0.03938	-0.00010	13.47822
175			1.74000	19.09990	-2.96508	11.42840	-0.00459	-0.00012	0.00108	-0.00069	0.00001	-0.00002	94.74287	10.37533	-11.71321	-0.11831	-0.01959	-0.00547	-0.04674	-0.00167	-0.00151	43.47127	0.57182	4.10120	-0.12846	-0.01159	0.01255	-0.06864	0.00251	-0.00236	12.92215	-6.17026	12.21482	1.11754	0.27077	0.24641	0.18164	0.01196	0.06969	14.40597	2.89601	-4.71824	-0.07002	0.62858	0.05969	-0.05584	0.05555	0.00970	13.10255
176			1.75000	19.00617	-2.92769	11.44237	-0.00470	-0.00010	0.00132	-0.00086	0.00001	-0.00010	94.49185	10.18768	-11.79813	-0.11809	-0.01902	-0.00305	-0.04923	-0.00296	-0.00113	43.16351	0.74610	4.05809	-0.13214	-0.00183	0.01685	-0.07018	0.00056	-0.00225	12.81021	-6.22849	12.06594	1.08683	0.26697	0.23681	0.18507	0.00966	0.05985	13.93542	2.87454	-4.86995	-0.08309	0.62306	0.05653	-0.06760	0.06762	0.01832	12.73062
177			1.76000	18.89397	-2.88212	11.48790	-0.00480	-0.00009	0.00156	-0.00105	0.00000	-0.00020	94.22717	9.96445	-11.92759	-0.11855	-0.01853	-0.00053	-0.04950	-0.00415	-0.00021	42.86435	0.93106	3.97380	-0.13298	0.00956	0.02204	-0.06755	-0.00322	-0.00229	12.69724	-6.27493	11.94002	1.05600	0.26400	0.22726	0.18502	0.00584	0.04462	13.45399	2.86418	-5.10920	-0.09404	0.61064	0.05538	-0.07731	0.07078	0.02534	12.36590
178			1.77000	18.76165	-2.82728	11.56649	-0.00491	-0.00009	0.00180	-0.00126	0.00000	-0.00034	93.96234	9.74369	-12.09292	-0.11946	-0.01816	0.00182	-0.04770	-0.00504	0.00068	42.58425	1.11052	3.88229	-0.13219	0.02025	0.02687	-0.06180	-0.00629	-0.00250	12.58595	-6.30276	11.85073	1.02365	0.25919	0.21885	0.18372	0.00038	0.02569	12.96640	2.86708	-5.41148	-0.09162	0.59598	0.05633	-0.07556	0.06345	0.03068	12.01000
179			1.78000	18.60956	-2.76179	11.67490	-0.00502	-0.00008	0.00200	-0.00146	0.00000	-0.00047	93.70985	9.55910	-12.27988	-0.12072	-0.01797	0.00377	-0.04421	-0.00554	0.00109	42.33174	1.26500	3.81154	-0.13076	0.02873	0.03062	-0.05418	-0.00667	-0.00275	12.47715	-6.30596	11.80831	0.98646	0.25070	0.20966	0.18326	-0.00623	0.00487	12.47716	2.88543	-5.74582	-0.07904	0.58592	0.05555	-0.06487	0.04743	0.03238	11.66507
180			1.79000	18.44068	-2.68815	11.80598	-0.00512	-0.00007	0.00217	-0.00162	0.00000	-0.00058	93.47955	9.43535	-12.47225	-0.12216	-0.01799	0.00524	-0.03951	-0.00562	0.00089	42.11166	1.37651	3.77926	-0.12927	0.03418	0.03295	-0.04592	-0.00412	-0.00282	12.36952	-6.28080	11.81843	0.96261	0.24494	0.19953	0.18841	-0.01313	-0.01547	11.99208	2.92117	-6.08459	-0.08363	0.58187	0.05149	-0.06739	0.02596	0.02985	11.33512
181			1.80000	18.26061	-2.61449	11.94892	-0.00521	-0.00005	0.00229	-0.00171	0.00000	-0.00063	93.27780	9.38626	-12.65400	-0.12357	-0.01823	0.00628	-0.03422	-0.00527	0.00024	41.92515	1.43326	3.79161	-0.12893	0.03568	0.03326	-0.03833	0.00002	-0.00239	12.26091	-6.22704	11.88236	0.95799	0.24113	0.18850	0.19951	-0.01922	-0.03306	11.52002	2.97399	-6.40728	-0.10271	0.58041	0.04490	-0.07965	0.00375	0.02445	11.02691
182			1.81000	18.07702	-2.55054	12.09028	-0.00532	-0.00004	0.00238	-0.00174	0.00000	-0.00060	93.10698	9.41060	-12.81056	-0.12476	-0.01863	0.00700	-0.02915	-0.00449	-0.00054	41.76943	1.43123	3.84090	-0.13004	0.03305	0.03124	-0.03222	0.00349	-0.00123	12.15010	-6.14896	11.99652	0.95822	0.23036	0.17390	0.21108	-0.02225	-0.04496	11.07164	3.03912	-6.69829	-0.11584	0.56901	0.03654	-0.08452	-0.01383	0.01758	10.74733
183			1.82000	17.89813	-2.50366	12.21556	-0.00542	-0.00003	0.00243	-0.00169	0.00000	-0.00049	92.96516	9.49028	-12.92847	-0.12567	-0.01913	0.00753	-0.02513	-0.00322	-0.00114	41.63837	1.37326	3.90579	-0.13175	0.02724	0.02724	-0.02795	0.00474	0.00053	12.03710	-6.05658	12.15027	0.94810	0.21176	0.15818	0.21764	-0.02052	-0.04930	10.65563	3.10782	-6.94369	-0.11381	0.55992	0.02664	-0.07686	-0.02389	0.01045	10.50058
184			1.83000	17.73054	-2.47773	12.31232	-0.00545	-0.00002	0.00246	-0.00156	-0.00000	-0.00034	92.84714	9.59459	-12.99695	-0.12637	-0.01963	0.00806	-0.02264	-0.00154	-0.00136	41.52353	1.26731	3.95679	-0.13249	0.02012	0.02204	-0.02555	0.00396	0.00231	11.92163	-5.96593	12.32450	0.93142	0.19602	0.14940	0.22049	-0.01481	-0.04802	10.27441	3.17083	-7.13163	-0.11618	0.58032	0.01732	-0.07249	-0.02843	0.00496	10.28603
185			1.84000	17.57723	-2.47237	12.37277	-0.00538	-0.00000	0.00249	-0.00140	-0.00000	-0.00017	92.74635	9.68831	-13.00984	-0.12686	-0.01999	0.00876	-0.02156	0.00038	-0.00111	41.41605	1.12504	3.96516	-0.13156	0.01343	0.01640	-0.02477	0.00234	0.00340	11.80167	-5.89579	12.49460	0.91659	0.18763	0.14705	0.22291	-0.00634	-0.04204	9.92333	3.22199	-7.25707	-0.12390	0.61601	0.01130	-0.07220	-0.02859	0.00207	10.09907
186			1.85000	17.43659	-2.48180	12.39516	-0.00521	0.00002	0.00253	-0.00125	0.00000	-0.00001	92.65733	9.73887	-12.96754	-0.12701	-0.02011	0.00963	-0.02130	0.00225	-0.00034	41.30865	0.96037	3.91037	-0.12884	0.00843	0.01105	-0.02496	0.00098	0.00345	11.67532	-5.86096	12.63893	0.90887	0.18619	0.14721	0.22427	0.00350	-0.03232	9.59553	3.25961	-7.32970	-0.13104	0.63648	0.01082	-0.07187	-0.02395	0.00120	9.93466
187			1.86000	17.30251	-2.49513	12.38386	-0.00498	0.00005	0.00258	-0.00117	0.00000	0.00011	92.57642	9.72251	-12.87811	-0.12676	-0.01992	0.01055	-0.02108	0.00370	0.00092	41.19705	0.78849	3.78499	-0.12473	0.00609	0.00679	-0.02522	0.00025	0.00271	11.54471	-5.86587	12.74663	0.90286	0.18675	0.14697	0.21823	0.01274	-0.02140	9.28814	3.28560	-7.37486	-0.13658	0.62931	0.01501	-0.06995	-0.01579	0.00130	9.78964
188			1.87000	17.16536	-2.49877	12.34809	-0.00474	0.00008	0.00262	-0.00117	-0.00000	0.00018	92.50238	9.62928	-12.75648	-0.12621	-0.01948	0.01134	-0.02009	0.00451	0.00242	41.08126	0.62395	3.59722	-0.11937	0.00688	0.00437	-0.02453	-0.00023	0.00197	11.41676	-5.90407	12.81896	0.89640	0.18644	0.14481	0.20189	0.01937	-0.01193	9.00333	3.30384	-7.42316	-0.13771	0.60168	0.02071	-0.06466	-0.00774	0.00228	9.66223
189			1.88000	17.01492	-2.48095	12.29846	-0.00454	0.00011	0.00264	-0.00126	-0.00001	0.00019	92.43710	9.46696	-12.62003	-0.12546	-0.01885	0.01174	-0.01775	0.00467	0.00369	40.96612	0.47865	3.37059	-0.11391	0.00979	0.00374	-0.02240	-0.00087	0.00170	11.29862	-5.96381	12.86330	0.88487	0.18652	0.14164	0.17845	0.02283	-0.00512	8.74297	3.31968	-7.49745	-0.13061	0.57132	0.02573	-0.05573	-0.00361	0.00423	9.54980
190			1.89000	16.84350	-2.43551	12.24448	-0.00441	0.00013	0.00264	-0.00140	-0.00002	0.00015	92.38499	9.25790	-12.48446	-0.12430	-0.01807	0.01129	-0.01393	0.00429	0.00420	40.85980	0.35992	3.13763	-0.11080	0.01218	0.00394	-0.01918	-0.00139	0.00162	11.19277	-6.03345	12.88742	0.87155	0.18746	0.13841	0.15644	0.02356	-0.00090	8.50364	3.33938	-7.60847	-0.11845	0.54917	0.02911	-0.04660	-0.00478	0.00671	9.44811
191			1.90000	16.64831	-2.36376	12.19562	-0.00438	0.00015	0.00261	-0.00156	-0.00002	0.00007	92.35002	9.02925	-12.36267	-0.12255	-0.01717	0.00972	-0.00921	0.00353	0.00376	40.77061	0.26880	2.92835	-0.11124	0.01241	0.00436	-0.01526	-0.00134	0.00148	11.09665	-6.10364	12.89877	0.86303	0.18900	0.13550	0.14184	0.02215	0.00087	8.27694	3.36843	-7.75768	-0.10848	0.54046	0.03015	-0.04064	-0.01033	0.00894	9.35266
192			1.91000	16.43240	-2.27348	12.16240	-0.00446	0.00015	0.00255	-0.00172	-0.00003	-0.00003	92.33341	8.80609	-12.26433	-0.12053	-0.01630	0.00748	-0.00445	0.00261	0.00270	40.70445	0.19994	2.76255	-0.11435	0.01105	0.00507	-0.01078	-0.00084	0.00130	11.00642	-6.16666	12.90616	0.85524	0.18843	0.13182	0.13286	0.01880	-0.00001	8.05470	3.40986	-7.94232	-0.10177	0.54837	0.02749	-0.03726	-0.01804	0.00979	9.26079
193			1.92000	16.20434	-2.17502	12.15380	-0.00461	0.00014	0.00246	-0.00183	-0.00002	-0.00014	92.33346	8.60913	-12.19424	-0.11889	-0.01565	0.00539	-0.00034	0.00174	0.00164	40.66356	0.14363	2.64940	-0.11777	0.00959	0.00610	-0.00595	-0.00024	0.00109	10.92100	-6.21587	12.92080	0.84058	0.18616	0.12728	0.12335	0.01420	-0.00359	7.83363	3.46289	-8.15746	-0.09791	0.56542	0.02261	-0.03513	-0.02456	0.00910	9.17194
194			1.93000	15.97682	-2.07798	12.17236	-0.00479	0.00012	0.00238	-0.00185	-0.00002	-0.00022	92.34735	8.45193	-12.14961	-0.11804	-0.01533	0.00397	0.00289	0.00113	0.00092	40.64701	0.08877	2.58911	-0.11998	0.00873	0.00720	-0.00131	0.00031	0.00084	10.84354	-6.24639	12.95477	0.82601	0.18171	0.12280	0.10953	0.00910	-0.00941	7.61631	3.52205	-8.39327	-0.10122	0.58145	0.01778	-0.03488	-0.02632	0.00755	9.08654
195			1.94000	15.76418	-1.99068	12.21219	-0.00493	0.00010	0.00229	-0.00173	-0.00001	-0.00025	92.37242	8.33918	-12.11994	-0.11789	-0.01528	0.00315	0.00516	0.00088	0.00050	40.65119	0.02553	2.57485	-0.12073	0.00823	0.00810	0.00250	0.00080	0.00062	10.77967	-6.25574	13.01844	0.81205	0.17588	0.11857	0.08951	0.00428	-0.01659	7.40954	3.57892	-8.63362	-0.10607	0.59299	0.01390	-0.03377	-0.02222	0.00577	9.00512
196			1.95000	15.57883	-1.92089	12.26065	-0.00498	0.00009	0.00220	-0.00147	-0.00001	-0.00023	92.40610	8.26845	-12.09022	-0.11801	-0.01540	0.00266	0.00644	0.00104	0.00024	40.67075	-0.05226	2.59539	-0.12040	0.00770	0.00866	0.00509	0.00115	0.00048	10.73505	-6.24384	13.11846	0.79636	0.16877	0.11377	0.06336	0.00020	-0.02410	7.22239	3.62620	-8.86020	-0.11134	0.59384	0.01101	-0.03093	-0.01406	0.00415	8.92860
197			1.96000	15.42776	-1.87624	12.30228	-0.00492	0.00008	0.00213	-0.00116	-0.00000	-0.00014	92.44558	8.23368	-12.04579	-0.11803	-0.01556	0.00239	0.00675	0.00155	0.00008	40.69968	-0.14556	2.63785	-0.11980	0.00689	0.00875	0.00643	0.00127	0.00044	10.71459	-6.21189	13.25860	0.77593	0.15928	0.10788	0.03236	-0.00302	-0.03100	7.06437	3.66043	-9.05955	-0.11328	0.58222	0.00884	-0.02521	-0.00498	0.00286	8.85820
198			1.97000	15.31069	-1.86120	12.32283	-0.00479	0.00008	0.00207	-0.00087	0.00000	-0.00002	92.48784	8.22661	-11.97679	-0.11767	-0.01566	0.00232	0.00621	0.00223	-0.00002	40.73246	-0.25019	2.68953	-0.11966	0.00574	0.00827	0.00677	0.00114	0.00045	10.72200	-6.16126	13.43988	0.75182	0.14721	0.10207	0.00029	-0.00541	-0.03673	6.94403	3.68172	-9.22716	-0.11394	0.56567	0.00714	-0.01776	0.00260	0.00193	8.79576
199			1.98000	15.22095	-1.87394	12.31297	-0.00464	0.00007	0.00202	-0.00065	0.00000	0.00011	92.52970	8.23714	-11.88090	-0.11695	-0.01567	0.00245	0.00500	0.00287	-0.00008	40.76492	-0.35800	2.73869	-0.12052	0.00427	0.00728	0.00642	0.00080	0.00046	10.75697	-6.09375	13.65820	0.72913	0.13583	0.09735	-0.02681	-0.00715	-0.04088	6.86598	3.69275	-9.36766	-0.11593	0.55593	0.00503	-0.00997	0.00758	0.00116	8.74372
200			1.99000	15.14874	-1.90795	12.27104	-0.00451	0.00007	0.00197	-0.00052	0.00000	0.00022	92.56747	8.25316	-11.76330	-0.11605	-0.01560	0.00273	0.00321	0.00329	-0.00009	40.79397	-0.45951	2.77466	-0.12228	0.00294	0.00611	0.00551	0.00045	0.00046	10.81334	-6.01220	13.90395	0.70884	0.12648	0.09332	-0.04436	-0.00835	-0.04313	6.82842	3.69801	-9.49293	-0.10559	0.55573	0.00252	-0.00231	0.00966	0.00055	8.70461
201			2.00000	15.08475	-1.95659	12.20427	-0.00439	0.00009	0.00189	-0.00047	0.00001	0.00028	92.59669	8.26210	-11.63513	-0.11501	-0.01545	0.00314	0.00090	0.00337	-0.00003	40.81695	-0.54707	2.78901	-0.12452	0.00243	0.00525	0.00404	0.00026	0.00046	10.88194	-5.92008	14.16704	0.69190	0.11849	0.08846	-0.05227	-0.00909	-0.04353	6.82475	3.70264	-9.61806	-0.08072	0.55733	-0.00058	0.00256	0.00911	-0.00014	8.68075
202			2.01000	15.02205	-2.01518	12.12751	-0.00429	0.00011	0.00182	-0.00046	0.00001	0.00027	92.61274	8.25341	-11.51077	-0.11403	-0.01524	0.00364	-0.00176	0.00306	0.00010	40.83115	-0.61739	2.77717	-0.12666	0.00332	0.00515	0.00201	0.00018	0.00053	10.95555	-5.81941	14.44401	0.67495	0.11055	0.08289	-0.05357	-0.00948	-0.04336	6.84759	3.71097	-9.75928	-0.05240	0.55486	-0.00388	0.00399	0.00701	-0.00106	8.67314
203			2.02000	14.95581	-2.08027	12.05945	-0.00420	0.00012	0.00174	-0.00050	0.00001	0.00021	92.61207	8.22144	-11.40443	-0.11315	-0.01500	0.00418	-0.00455	0.00243	0.00029	40.83460	-0.67176	2.73958	-0.12835	0.00558	0.00592	-0.00031	0.00005	0.00071	11.03090	-5.70964	14.73981	0.65414	0.10085	0.07707	-0.05105	-0.00957	-0.04358	6.89162	3.72566	-9.93179	-0.03312	0.54840	-0.00755	0.00375	0.00454	-0.00254	8.68180
204			2.03000	14.88195	-2.14822	12.01779	-0.00413	0.00013	0.00168	-0.00057	0.00001	0.00011	92.59301	8.16669	-11.32668	-0.11254	-0.01479	0.00466	-0.00723	0.00164	0.00049	40.82722	-0.71515	2.68073	-0.12956	0.00894	0.00747	-0.00250	-0.00018	0.00100	11.10640	-5.58868	15.06229	0.63127	0.09145	0.07190	-0.04615	-0.00964	-0.04450	6.95219	3.74788	-10.14440	-0.02222	0.54446	-0.01154	0.00316	0.00234	-0.00468	8.70550
205			2.04000	14.79664	-2.21532	12.01484	-0.00409	0.00013	0.00165	-0.00067	0.00001	-0.00000	92.55590	8.09629	-11.28181	-0.11233	-0.01464	0.00509	-0.00972	0.00084	0.00063	40.81089	-0.75468	2.60815	-0.13014	0.01285	0.00944	-0.00419	-0.00040	0.00138	11.18038	-5.45443	15.41560	0.61484	0.08035	0.06744	-0.03989	-0.00949	-0.04550	7.02414	3.77702	-10.39458	-0.01293	0.53890	-0.01497	0.00207	0.00061	-0.00689	8.74195
206			2.05000	14.69669	-2.27971	12.05468	-0.00406	0.00013	0.00164	-0.00078	0.00002	-0.00012	92.50227	8.02199	-11.26671	-0.11263	-0.01460	0.00543	-0.01205	0.00020	0.00066	40.78831	-0.79758	2.53062	-0.13031	0.01655	0.01135	-0.00530	-0.00039	0.00175	11.25055	-5.30602	15.79792	0.61098	0.06602	0.06215	-0.03264	-0.00874	-0.04491	7.10129	3.81105	-10.66896	0.00125	0.52600	-0.01822	-0.00021	-0.00065	-0.00883	8.78756
207			2.06000	14.58046	-2.34495	12.13333	-0.00404	0.00014	0.00167	-0.00090	0.00002	-0.00021	92.43460	7.95679	-11.27244	-0.11330	-0.01464	0.00565	-0.01424	-0.00022	0.00055	40.76212	-0.84949	2.45659	-0.13052	0.01933	0.01271	-0.00593	-0.00005	0.00199	11.31414	-5.14418	16.20143	0.60915	0.05324	0.05712	-0.02408	-0.00784	-0.04299	7.17709	3.84702	-10.94665	0.01925	0.51689	-0.02150	-0.00303	-0.00157	-0.01007	8.83794
208			2.07000	14.44818	-2.41940	12.24148	-0.00407	0.00014	0.00172	-0.00102	0.00003	-0.00028	92.35519	7.91154	-11.28856	-0.11403	-0.01470	0.00583	-0.01636	-0.00040	0.00033	40.73418	-0.91248	2.39301	-0.13126	0.02109	0.01344	-0.00632	0.00054	0.00202	11.36891	-4.97139	16.61379	0.59894	0.04336	0.05478	-0.01516	-0.00704	-0.04169	7.24606	3.88145	-11.20197	0.02966	0.52383	-0.02453	-0.00412	-0.00260	-0.00996	8.88861
209			2.08000	14.30226	-2.51002	12.36712	-0.00422	0.00012	0.00182	-0.00115	0.00003	-0.00032	92.26555	7.89360	-11.30648	-0.11456	-0.01475	0.00617	-0.01846	-0.00040	0.00004	40.70517	-0.98429	2.34511	-0.13321	0.02226	0.01369	-0.00684	0.00118	0.00185	11.41426	-4.78987	17.02286	0.58131	0.03606	0.05407	-0.00755	-0.00646	-0.04075	7.30492	3.91130	-11.40876	0.03598	0.53792	-0.02687	-0.00410	-0.00477	-0.00820	8.93553
210			2.09000	14.14676	-2.61290	12.49753	-0.00455	0.00005	0.00196	-0.00130	0.00001	-0.00034	92.16614	7.90598	-11.32051	-0.11467	-0.01475	0.00694	-0.02064	-0.00029	-0.00033	40.67397	-1.05939	2.31550	-0.13640	0.02370	0.01392	-0.00793	0.00175	0.00154	11.45127	-4.59913	17.42255	0.56547	0.02976	0.05370	-0.00232	-0.00598	-0.03996	7.35299	3.93589	-11.54815	0.04110	0.54582	-0.02788	-0.00367	-0.00985	-0.00514	8.97557
211			2.10000	13.98665	-2.70622	12.62049	-0.00502	-0.00004	0.00214	-0.00144	-0.00001	-0.00035	92.05645	7.94834	-11.32745	-0.11445	-0.01470	0.00820	-0.02287	-0.00013	-0.00080	40.63779	-1.13066	2.30430	-0.14048	0.02603	0.01453	-0.00983	0.00219	0.00114	11.48244	-4.39477	17.81541	0.55574	0.02392	0.05192	0.00022	-0.00555	-0.03874	7.39308	3.95880	-11.61636	0.04638	0.54254	-0.02861	-0.00340	-0.01932	-0.00203	9.00753
212			2.11000	13.82833	-2.75626	12.72676	-0.00549	-0.00011	0.00233	-0.00151	-0.00001	-0.00037	91.93632	8.01797	-11.32692	-0.11430	-0.01469	0.00981	-0.02502	0.00001	-0.00139	40.59365	-1.19117	2.31003	-0.14413	0.02931	0.01563	-0.01245	0.00249	0.00066	11.51100	-4.16839	18.20987	0.55077	0.01921	0.05085	0.00064	-0.00532	-0.03895	7.43183	3.98680	-11.62387	0.05072	0.52756	-0.02700	-0.00366	-0.03285	0.00050	9.03288
213			2.12000	13.67957	-2.73481	12.81247	-0.00582	-0.00012	0.00250	-0.00146	0.00001	-0.00039	91.80650	8.11019	-11.32119	-0.11451	-0.01475	0.01169	-0.02687	0.00009	-0.00204	40.53933	-1.23630	2.33067	-0.14680	0.03324	0.01711	-0.01536	0.00263	0.00012	11.53893	-3.90870	18.61434	0.55291	0.01757	0.05207	0.00091	-0.00595	-0.04162	7.47784	4.02675	-11.58592	0.04778	0.51114	-0.02347	-0.00410	-0.04896	0.00201	9.05490
214			2.13000	13.54826	-2.63106	12.87920	-0.00594	-0.00006	0.00266	-0.00127	0.00001	-0.00042	91.66927	8.21734	-11.31366	-0.11519	-0.01490	0.01374	-0.02815	0.00009	-0.00262	40.47491	-1.26531	2.36305	-0.14834	0.03729	0.01865	-0.01784	0.00261	-0.00039	11.56479	-3.60487	19.03159	0.55397	0.01444	0.05394	0.00381	-0.00600	-0.04502	7.53796	4.08280	-11.51206	0.03937	0.49770	-0.02022	-0.00423	-0.06536	0.00286	9.07754
215			2.14000	13.43914	-2.45419	12.93275	-0.00581	0.00005	0.00279	-0.00102	-0.00002	-0.00047	91.52847	8.32797	-11.30744	-0.11612	-0.01509	0.01569	-0.02848	0.00005	-0.00289	40.40310	-1.28156	2.40121	-0.14926	0.04083	0.01999	-0.01922	0.00241	-0.00068	11.58368	-3.25075	19.45750	0.55340	0.01147	0.05504	0.01142	-0.00571	-0.04732	7.61382	4.15464	-11.40518	0.02332	0.48927	-0.01913	-0.00291	-0.07879	0.00364	9.10308
216			2.15000	13.35128	-2.23182	12.98122	-0.00549	0.00019	0.00290	-0.00079	-0.00007	-0.00051	91.38952	8.42813	-11.30449	-0.11711	-0.01528	0.01739	-0.02760	-0.00003	-0.00269	40.32903	-1.29166	2.43632	-0.14940	0.04392	0.02116	-0.01896	0.00207	-0.00058	11.58913	-2.84806	19.88353	0.55317	0.01193	0.05540	0.02444	-0.00685	-0.04809	7.69864	4.23675	-11.27061	0.01440	0.48908	-0.01960	-0.00178	-0.08526	0.00429	9.12938
217			2.16000	13.27727	-2.00038	13.03214	-0.00514	0.00032	0.00302	-0.00067	-0.00011	-0.00054	91.25863	8.50543	-11.30569	-0.11795	-0.01542	0.01883	-0.02549	-0.00012	-0.00205	40.25897	-1.30253	2.46007	-0.14954	0.04684	0.02220	-0.01716	0.00169	-0.00013	11.57474	-2.40653	20.30071	0.55616	0.01566	0.05599	0.04239	-0.00989	-0.04803	7.77553	4.31901	-11.12908	0.02234	0.49500	-0.01959	-0.00204	-0.08074	0.00400	9.14820
218			2.17000	13.20519	-1.78974	13.08945	-0.00484	0.00040	0.00313	-0.00067	-0.00012	-0.00056	91.14098	8.55276	-11.31068	-0.11845	-0.01548	0.02005	-0.02245	-0.00017	-0.00110	40.19823	-1.31898	2.46796	-0.14996	0.04957	0.02297	-0.01422	0.00133	0.00053	11.53612	-1.94176	20.70208	0.56029	0.02039	0.05653	0.06316	-0.01351	-0.04693	7.82243	4.39034	-11.01274	0.03745	0.49926	-0.01867	-0.00109	-0.06477	0.00271	9.14826
219			2.18000	13.12138	-1.61467	13.15220	-0.00461	0.00043	0.00320	-0.00079	-0.00010	-0.00054	91.03971	8.56840	-11.31718	-0.11861	-0.01548	0.02091	-0.01897	-0.00014	-0.00002	40.15028	-1.34296	2.45981	-0.15059	0.05150	0.02319	-0.01060	0.00101	0.00118	11.47216	-1.47266	21.08155	0.56738	0.02446	0.05628	0.08446	-0.01619	-0.04407	7.82286	4.44370	-10.94351	0.04282	0.49768	-0.01806	0.00216	-0.04307	0.00124	9.12197
220			2.19000	13.01362	-1.47693	13.21622	-0.00446	0.00042	0.00321	-0.00098	-0.00008	-0.00049	90.95612	8.55415	-11.32142	-0.11848	-0.01542	0.02124	-0.01540	-0.00002	0.00100	40.11689	-1.37365	2.43803	-0.15109	0.05217	0.02280	-0.00660	0.00071	0.00165	11.38457	-1.01992	21.43080	0.57466	0.02949	0.05592	0.10451	-0.01854	-0.03982	7.77167	4.47784	-10.92088	0.03448	0.49764	-0.01839	0.00455	-0.02286	0.00011	9.06904
221			2.20000	12.87337	-1.37091	13.27703	-0.00438	0.00039	0.00317	-0.00122	-0.00005	-0.00043	90.89038	8.51464	-11.31960	-0.11811	-0.01532	0.02093	-0.01191	0.00017	0.00179	40.09892	-1.40827	2.40650	-0.15136	0.05133	0.02184	-0.00257	0.00041	0.00186	11.27595	-0.60518	21.73949	0.57667	0.03557	0.05715	0.12200	-0.02001	-0.03523	7.67274	4.49482	-10.92942	0.01670	0.50322	-0.01817	0.00342	-0.00689	-0.00052	8.99558
222			2.21000	12.69724	-1.28754	13.33301	-0.00437	0.00036	0.00308	-0.00148	-0.00004	-0.00038	90.84225	8.45603	-11.30992	-0.11767	-0.01520	0.02006	-0.00856	0.00037	0.00227	40.09577	-1.44352	2.36941	-0.15134	0.04916	0.02051	0.00108	0.00014	0.00182	11.14869	-0.24926	21.99754	0.57677	0.04101	0.05869	0.13695	-0.01915	-0.02939	7.53480	4.49760	-10.95121	-0.00739	0.50770	-0.01761	-0.00193	0.00506	-0.00066	8.91093
223			2.22000	12.48782	-1.21784	13.38607	-0.00443	0.00032	0.00295	-0.00172	-0.00003	-0.00034	90.81093	8.38456	-11.29300	-0.11736	-0.01510	0.01883	-0.00539	0.00054	0.00247	40.10517	-1.47630	2.33060	-0.15079	0.04614	0.01901	0.00400	-0.00011	0.00162	11.00642	0.03077	22.19889	0.57614	0.04539	0.06168	0.14741	-0.01588	-0.02327	7.36946	4.48896	-10.97360	-0.03081	0.51002	-0.01499	-0.00916	0.01392	-0.00051	8.82438
224			2.23000	12.25378	-1.15658	13.44009	-0.00458	0.00027	0.00280	-0.00192	-0.00002	-0.00033	90.79536	8.30534	-11.27038	-0.11719	-0.01502	0.01742	-0.00240	0.00067	0.00245	40.12417	-1.50440	2.29303	-0.14937	0.04293	0.01768	0.00618	-0.00027	0.00133	10.85575	0.22698	22.34524	0.57372	0.04981	0.06718	0.14960	-0.01134	-0.01778	7.19092	4.47140	-10.99399	-0.05184	0.51379	-0.00968	-0.01585	0.02087	-0.00034	8.74315
225			2.24000	12.00895	-1.10260	13.49845	-0.00481	0.00023	0.00266	-0.00204	-0.00001	-0.00032	90.79465	8.22289	-11.24328	-0.11718	-0.01497	0.01608	0.00043	0.00078	0.00228	40.15072	-1.52636	2.25993	-0.14708	0.04032	0.01682	0.00788	-0.00031	0.00099	10.70692	0.34431	22.44758	0.57987	0.05495	0.07311	0.14303	-0.00660	-0.01327	7.01545	4.44767	-11.01966	-0.06302	0.51190	-0.00255	-0.01794	0.02603	-0.00014	8.67182
226			2.25000	11.77000	-1.05591	13.56171	-0.00505	0.00018	0.00254	-0.00202	-0.00001	-0.00032	90.80795	8.14228	-11.21211	-0.11729	-0.01492	0.01498	0.00312	0.00089	0.00199	40.18405	-1.54108	2.23577	-0.14411	0.03883	0.01664	0.00930	-0.00018	0.00058	10.57217	0.40099	22.52395	0.59770	0.05745	0.07615	0.12677	-0.00253	-0.01055	6.85936	4.42109	-11.06347	-0.06081	0.48931	0.00491	-0.01434	0.02831	0.00047	8.61173
227			2.26000	11.55295	-1.01599	13.62686	-0.00520	0.00015	0.00247	-0.00183	-0.00001	-0.00030	90.83455	8.06940	-11.17656	-0.11724	-0.01483	0.01419	0.00566	0.00100	0.00164	40.22372	-1.54777	2.22615	-0.14100	0.03840	0.01705	0.01056	0.00014	0.00006	10.46290	0.42302	22.59446	0.61623	0.05687	0.07737	0.09938	-0.00033	-0.01038	6.73617	4.39490	-11.13703	-0.06202	0.45888	0.01086	-0.01037	0.02808	0.00163	8.56143
228			2.27000	11.36836	-0.98280	13.68838	-0.00516	0.00014	0.00242	-0.00152	-0.00000	-0.00026	90.87389	8.00912	-11.13610	-0.11658	-0.01465	0.01367	0.00790	0.00111	0.00123	40.26989	-1.54656	2.23555	-0.13835	0.03876	0.01797	0.01181	0.00063	-0.00056	10.38629	0.43551	22.67399	0.62803	0.05685	0.07870	0.06523	-0.00005	-0.01200	6.65409	4.37161	-11.24292	-0.06919	0.43738	0.01497	-0.00630	0.02604	0.00294	8.51844
229			2.28000	11.21686	-0.95918	13.74038	-0.00490	0.00016	0.00239	-0.00121	-0.00000	-0.00020	90.92418	7.96463	-11.09078	-0.11513	-0.01437	0.01338	0.00953	0.00118	0.00083	40.32264	-1.53881	2.26567	-0.13648	0.03953	0.01919	0.01312	0.00125	-0.00122	10.34259	0.45546	22.76617	0.63540	0.05726	0.07983	0.03322	-0.00095	-0.01374	6.61419	4.35329	-11.36942	-0.07544	0.42458	0.01751	-0.00162	0.02184	0.00375	8.48024
230			2.29000	11.08827	-0.95151	13.77902	-0.00448	0.00020	0.00235	-0.00099	0.00000	-0.00013	90.98178	7.93651	-11.04218	-0.11310	-0.01403	0.01326	0.01025	0.00118	0.00047	40.38213	-1.52729	2.31441	-0.13527	0.04032	0.02040	0.01436	0.00190	-0.00176	10.32485	0.48963	22.86463	0.63928	0.05722	0.08050	0.01029	-0.00224	-0.01446	6.61048	4.34142	-11.49438	-0.07778	0.42572	0.01789	0.00243	0.01623	0.00348	8.44558
231			2.30000	10.96538	-0.96875	13.80466	-0.00401	0.00024	0.00230	-0.00091	0.00002	-0.00006	91.04134	7.92223	-10.99408	-0.11080	-0.01369	0.01327	0.00998	0.00107	0.00022	40.44724	-1.51580	2.37625	-0.13459	0.04087	0.02138	0.01531	0.00247	-0.00206	10.32247	0.53646	22.96070	0.64423	0.06178	0.08133	-0.00136	-0.00352	-0.01425	6.63285	4.33557	-11.59641	-0.08344	0.43955	0.01649	0.00531	0.01060	0.00241	8.41453
232			2.31000	10.82965	-1.01769	13.82252	-0.00365	0.00025	0.00222	-0.00095	0.00003	-0.00002	91.09740	7.91592	-10.95210	-0.10870	-0.01341	0.01338	0.00899	0.00084	0.00013	40.51588	-1.50857	2.44330	-0.13416	0.04122	0.02211	0.01580	0.00288	-0.00200	10.32551	0.58981	23.05055	0.64753	0.06420	0.08144	-0.00311	-0.00407	-0.01354	6.67055	4.33333	-11.66463	-0.08109	0.44820	0.01543	0.00626	0.00621	0.00136	8.38787
233			2.32000	10.66684	-1.09657	13.84047	-0.00349	0.00023	0.00212	-0.00110	0.00004	-0.00002	91.14610	7.91011	-10.92182	-0.10724	-0.01327	0.01355	0.00769	0.00052	0.00020	40.58563	-1.50924	2.50713	-0.13382	0.04163	0.02278	0.01575	0.00308	-0.00163	10.32618	0.64209	23.13511	0.64639	0.06485	0.08173	0.00245	-0.00370	-0.01281	6.71357	4.33153	-11.69900	-0.07172	0.45082	0.01569	0.00538	0.00394	0.00053	8.36615
234			2.33000	10.47111	-1.19390	13.86625	-0.00356	0.00017	0.00203	-0.00131	0.00003	-0.00005	91.18578	7.89834	-10.90668	-0.10669	-0.01327	0.01365	0.00644	0.00018	0.00039	40.65387	-1.51963	2.56081	-0.13320	0.04212	0.02349	0.01516	0.00306	-0.00105	10.31932	0.68629	23.21551	0.64346	0.06543	0.08266	0.01176	-0.00272	-0.01204	6.75341	4.32791	-11.70458	-0.06350	0.44937	0.01698	0.00388	0.00331	-0.00018	8.34833
235			2.34000	10.24723	-1.29274	13.90530	-0.00382	0.00008	0.00195	-0.00154	0.00001	-0.00010	91.21730	7.87701	-10.90710	-0.10711	-0.01341	0.01362	0.00551	-0.00015	0.00063	40.71855	-1.53922	2.60021	-0.13220	0.04252	0.02417	0.01413	0.00282	-0.00038	10.30338	0.71880	23.29085	0.64191	0.06730	0.08393	0.02081	-0.00169	-0.01121	6.78444	4.32170	-11.68768	-0.05356	0.44402	0.01922	0.00224	0.00319	-0.00082	8.33165
236			2.35000	10.01052	-1.37464	13.95988	-0.00421	0.00001	0.00190	-0.00171	0.00000	-0.00016	91.24273	7.84560	-10.92101	-0.10843	-0.01365	0.01345	0.00492	-0.00042	0.00085	40.77807	-1.56525	2.62413	-0.13076	0.04265	0.02462	0.01279	0.00236	0.00022	10.28036	0.74201	23.36098	0.64416	0.06941	0.08567	0.02672	-0.00114	-0.01074	6.80503	4.31393	-11.65658	-0.04730	0.43573	0.02210	0.00116	0.00289	-0.00128	8.31216
237			2.36000	9.78421	-1.42459	14.02881	-0.00459	-0.00004	0.00187	-0.00168	-0.00000	-0.00022	91.26421	7.80554	-10.94469	-0.11032	-0.01394	0.01320	0.00451	-0.00060	0.00101	40.83154	-1.59402	2.63372	-0.12871	0.04239	0.02470	0.01130	0.00178	0.00068	10.25406	0.76296	23.42882	0.64778	0.06877	0.08596	0.02857	-0.00127	-0.01078	6.81734	4.30627	-11.62238	-0.04884	0.42551	0.02328	0.00069	0.00261	-0.00123	8.28677
238			2.37000	9.59352	-1.43714	14.10712	-0.00484	-0.00006	0.00184	-0.00139	-0.00000	-0.00025	91.28260	7.75926	-10.97235	-0.11219	-0.01421	0.01290	0.00398	-0.00062	0.00109	40.87888	-1.62232	2.63157	-0.12640	0.04180	0.02444	0.00990	0.00120	0.00096	10.22798	0.78841	23.49858	0.65368	0.06842	0.08749	0.02737	-0.00194	-0.01156	6.82565	4.29974	-11.59694	-0.05576	0.42193	0.02454	0.00069	0.00320	-0.00074	8.25521
239			2.38000	9.45845	-1.41742	14.18769	-0.00489	-0.00004	0.00183	-0.00089	0.00000	-0.00026	91.29772	7.70946	-10.99758	-0.11339	-0.01435	0.01260	0.00316	-0.00050	0.00111	40.92090	-1.64843	2.62128	-0.12413	0.04107	0.02394	0.00881	0.00079	0.00107	10.20410	0.82181	23.57208	0.66082	0.07035	0.09014	0.02465	-0.00285	-0.01266	6.83395	4.29352	-11.58888	-0.05948	0.42677	0.02613	0.00097	0.00575	0.00009	8.21949
240			2.39000	9.38774	-1.37769	14.26323	-0.00471	0.00001	0.00184	-0.00035	-0.00000	-0.00024	91.30885	7.65920	-11.01481	-0.11387	-0.01436	0.01241	0.00200	-0.00024	0.00107	40.95953	-1.67256	2.60739	-0.12220	0.04045	0.02336	0.00825	0.00064	0.00104	10.18309	0.86253	23.64877	0.66475	0.07329	0.09267	0.02152	-0.00357	-0.01363	6.84384	4.28486	-11.60260	-0.05761	0.43611	0.02746	0.00118	0.01106	0.00114	8.18236
241			2.40000	9.37605	-1.33298	14.32672	-0.00432	0.00008	0.00186	0.00006	-0.00000	-0.00020	91.31490	7.61160	-11.01931	-0.11387	-0.01427	0.01240	0.00051	0.00012	0.00097	40.99752	-1.69562	2.59437	-0.12067	0.04013	0.02281	0.00824	0.00073	0.00092	10.16465	0.90647	23.72812	0.66430	0.07589	0.09498	0.01920	-0.00357	-0.01434	6.85363	4.27034	-11.63965	-0.05796	0.44388	0.02873	0.00112	0.01836	0.00228	8.14548
242			2.41000	9.40671	-1.29578	14.37199	-0.00386	0.00014	0.00191	0.00027	-0.00001	-0.00013	91.31500	7.56940	-11.00702	-0.11371	-0.01413	0.01250	-0.00112	0.00055	0.00083	41.03719	-1.71882	2.58609	-0.11948	0.04001	0.02234	0.00862	0.00104	0.00074	10.14743	0.94607	23.80964	0.66063	0.07711	0.09673	0.01944	-0.00235	-0.01442	6.85888	4.24866	-11.69880	-0.06032	0.44524	0.03020	0.00051	0.02464	0.00336	8.10875
243			2.42000	9.45784	-1.27225	14.39557	-0.00343	0.00018	0.00195	0.00031	-0.00000	-0.00005	91.30934	7.53459	-10.97608	-0.11364	-0.01397	0.01257	-0.00258	0.00096	0.00065	41.07994	-1.74290	2.58537	-0.11844	0.03988	0.02196	0.00916	0.00148	0.00050	10.12828	0.97100	23.89009	0.65559	0.07779	0.09732	0.02375	0.00024	-0.01318	6.85328	4.22262	-11.77430	-0.06080	0.43823	0.03178	-0.00090	0.02652	0.00422	8.07026
244			2.43000	9.50977	-1.26255	14.39823	-0.00311	0.00021	0.00198	0.00025	-0.00000	0.00001	91.29929	7.50847	-10.92868	-0.11370	-0.01382	0.01238	-0.00359	0.00126	0.00044	41.12605	-1.76809	2.59444	-0.11713	0.03919	0.02149	0.00961	0.00200	0.00022	10.10335	0.96984	23.96311	0.65317	0.07628	0.09657	0.03201	0.00407	-0.01026	6.83013	4.19796	-11.85855	-0.05694	0.42053	0.03373	-0.00288	0.02402	0.00487	8.02722
245			2.44000	9.54959	-1.26333	14.38528	-0.00294	0.00021	0.00197	0.00016	0.00000	0.00006	91.28684	7.49159	-10.87134	-0.11392	-0.01372	0.01178	-0.00401	0.00139	0.00023	41.17485	-1.79451	2.61498	-0.11560	0.03748	0.02075	0.00980	0.00248	-0.00008	10.06994	0.93215	24.02065	0.65799	0.07641	0.09554	0.04240	0.00894	-0.00567	6.78273	4.17730	-11.94691	-0.05840	0.40273	0.03515	-0.00569	0.02212	0.00538	7.97571
246			2.45000	9.57285	-1.27022	14.36435	-0.00290	0.00020	0.00192	0.00009	0.00000	0.00008	91.27415	7.48348	-10.81251	-0.11428	-0.01369	0.01075	-0.00382	0.00132	0.00006	41.22486	-1.82218	2.64767	-0.11375	0.03448	0.01950	0.00963	0.00280	-0.00035	10.02803	0.84972	24.05358	0.66232	0.07598	0.09354	0.05137	0.01438	0.00047	6.70526	4.15612	-12.04063	-0.06252	0.38705	0.03537	-0.00945	0.02480	0.00593	7.91149
247			2.46000	9.58261	-1.28041	14.34234	-0.00293	0.00019	0.00184	0.00004	0.00000	0.00007	91.26311	7.48221	-10.75977	-0.11484	-0.01376	0.00941	-0.00313	0.00113	-0.00002	41.27429	-1.85092	2.69176	-0.11161	0.03026	0.01767	0.00909	0.00283	-0.00054	9.98052	0.71766	24.05279	0.66196	0.07482	0.09230	0.05595	0.01979	0.00769	6.59512	4.12672	-12.14689	-0.07083	0.37666	0.03574	-0.01451	0.03229	0.00708	7.83132
248			2.47000	9.58691	-1.29410	14.32269	-0.00297	0.00017	0.00172	0.00004	0.00000	0.00006	91.25524	7.48406	-10.71760	-0.11558	-0.01394	0.00791	-0.00213	0.00088	-0.00002	41.32132	-1.87935	2.74479	-0.10913	0.02497	0.01518	0.00820	0.00246	-0.00063	9.93156	0.53464	24.01214	0.65830	0.07310	0.09066	0.05573	0.02472	0.01514	6.45344	4.08442	-12.27798	-0.08485	0.37130	0.03508	-0.02146	0.04217	0.00881	7.73409
249			2.48000	9.59558	-1.31295	14.30461	-0.00300	0.00014	0.00157	0.00008	0.00000	0.00006	91.25157	7.48295	-10.68653	-0.11648	-0.01422	0.00642	-0.00098	0.00067	0.00007	41.36398	-1.90427	2.80240	-0.10685	0.01916	0.01221	0.00699	0.00178	-0.00062	9.88444	0.30300	23.93115	0.65099	0.07328	0.08740	0.05150	0.02970	0.02126	6.28385	4.02951	-12.44824	-0.09674	0.36778	0.03303	-0.02817	0.05097	0.01079	7.62049
250			2.49000	9.61700	-1.33721	14.28395	-0.00298	0.00010	0.00138	0.00016	0.00000	0.00007	91.25262	7.47083	-10.66355	-0.11728	-0.01452	0.00503	0.00013	0.00055	0.00019	41.40007	-1.92065	2.85900	-0.10510	0.01338	0.00906	0.00552	0.00098	-0.00054	9.84172	0.02928	23.81723	0.64155	0.07180	0.08284	0.04376	0.03301	0.02471	6.09240	3.96726	-12.66850	-0.10350	0.35768	0.03097	-0.03269	0.05417	0.01277	7.49244
251			2.50000	9.65547	-1.36579	14.25574	-0.00290	0.00007	0.00118	0.00024	0.00000	0.00008	91.25841	7.43961	-10.64401	-0.11762	-0.01472	0.00371	0.00106	0.00052	0.00028	41.42770	-1.92231	2.90870	-0.10442	0.00830	0.00628	0.00388	0.00033	-0.00043	9.80626	-0.27452	23.68444	0.63755	0.06982	0.07849	0.03296	0.03455	0.02541	5.88807	3.90686	-12.93753	-0.11306	0.33728	0.03003	-0.03659	0.04904	0.01449	7.35187
252			2.51000	9.70987	-1.39811	14.21760	-0.00278	0.00004	0.00099	0.00029	0.00000	0.00008	91.26795	7.38430	-10.62460	-0.11738	-0.01477	0.00249	0.00164	0.00055	0.00029	41.44561	-1.90359	2.94769	-0.10452	0.00442	0.00421	0.00218	-0.00001	-0.00033	9.78116	-0.59278	23.54829	0.63257	0.06615	0.07622	0.01938	0.03359	0.02467	5.68280	3.85817	-13.23705	-0.11963	0.31737	0.03104	-0.03729	0.03843	0.01576	7.20183
253			2.52000	9.77408	-1.43451	14.17092	-0.00266	0.00000	0.00081	0.00031	0.00000	0.00008	91.27952	7.30500	-10.60419	-0.11664	-0.01467	0.00142	0.00179	0.00057	0.00022	41.45378	-1.86088	2.97556	-0.10527	0.00182	0.00294	0.00054	-0.00008	-0.00028	9.76842	-0.91105	23.41775	0.62428	0.06213	0.07683	0.00505	0.03118	0.02419	5.49089	3.82650	-13.53171	-0.12162	0.31414	0.03315	-0.03407	0.02682	0.01537	7.04875
254			2.53000	9.83909	-1.47433	14.12030	-0.00257	-0.00003	0.00065	0.00028	-0.00000	0.00006	91.29075	7.20604	-10.58350	-0.11561	-0.01445	0.00053	0.00150	0.00056	0.00010	41.45307	-1.79401	2.99514	-0.10648	0.00023	0.00227	-0.00090	-0.00002	-0.00026	9.76783	-1.22076	23.29030	0.61513	0.05769	0.07723	-0.00831	0.02798	0.02453	5.32575	3.81185	-13.77637	-0.12065	0.32321	0.03366	-0.02820	0.01494	0.01163	6.90149
255			2.54000	9.89579	-1.51381	14.07236	-0.00255	-0.00007	0.00054	0.00022	-0.00000	0.00005	91.29942	7.09376	-10.56424	-0.11448	-0.01412	-0.00015	0.00085	0.00049	-0.00003	41.44520	-1.70653	3.01104	-0.10803	-0.00052	0.00208	-0.00206	0.00005	-0.00027	9.77824	-1.52057	23.15330	0.60083	0.05729	0.07726	-0.02012	0.02665	0.02661	5.19645	3.81075	-13.93164	-0.11198	0.34280	0.03307	-0.02009	0.00362	0.00583	6.76819
256			2.55000	9.93751	-1.54724	14.03453	-0.00260	-0.00010	0.00049	0.00015	-0.00000	0.00003	91.30355	6.97531	-10.54895	-0.11347	-0.01373	-0.00061	-0.00003	0.00034	-0.00012	41.43222	-1.60484	3.02860	-0.10957	-0.00045	0.00238	-0.00295	0.00005	-0.00036	9.79818	-1.81322	22.99177	0.58752	0.05944	0.07773	-0.03026	0.02649	0.03058	5.10669	3.81828	-13.97920	-0.10516	0.36346	0.03258	-0.01292	-0.00638	-0.00014	6.65503
257			2.56000	9.96184	-1.57064	14.01356	-0.00271	-0.00011	0.00049	0.00008	-0.00000	0.00001	91.30203	6.85857	-10.54071	-0.11269	-0.01332	-0.00085	-0.00096	0.00013	-0.00017	41.41555	-1.49617	3.05396	-0.11100	0.00033	0.00310	-0.00368	-0.00004	-0.00052	9.82581	-2.10045	22.79576	0.58398	0.06335	0.07806	-0.03902	0.02680	0.03535	5.05615	3.83045	-13.92507	-0.10182	0.37185	0.03271	-0.00684	-0.01427	-0.00527	6.56582
258			2.57000	9.97001	-1.58321	14.01425	-0.00284	-0.00012	0.00053	0.00001	-0.00000	-0.00001	91.29453	6.75127	-10.54290	-0.11218	-0.01295	-0.00085	-0.00187	-0.00014	-0.00015	41.39593	-1.38637	3.09291	-0.11239	0.00156	0.00405	-0.00439	-0.00014	-0.00076	9.85890	-2.37935	22.56291	0.59047	0.06791	0.07689	-0.04660	0.02660	0.03920	5.04225	3.84581	-13.79091	-0.09396	0.36619	0.03274	-0.00140	-0.02018	-0.00905	6.50166
259			2.58000	9.96492	-1.58543	14.03777	-0.00296	-0.00012	0.00061	-0.00006	-0.00000	-0.00004	91.28089	6.65950	-10.55799	-0.11187	-0.01263	-0.00054	-0.00284	-0.00044	-0.00008	41.37313	-1.27878	3.14979	-0.11417	0.00327	0.00526	-0.00527	-0.00020	-0.00111	9.89546	-2.64277	22.29664	0.60175	0.07087	0.07414	-0.05322	0.02475	0.04118	5.06062	3.86546	-13.60314	-0.08633	0.35434	0.03155	0.00265	-0.02506	-0.01095	6.45996
260			2.59000	9.94895	-1.57734	14.08118	-0.00306	-0.00012	0.00072	-0.00012	0.00000	-0.00006	91.26035	6.58694	-10.58671	-0.11175	-0.01238	0.00003	-0.00406	-0.00072	0.00000	41.34605	-1.17394	3.22662	-0.11633	0.00535	0.00668	-0.00646	-0.00020	-0.00156	9.93450	-2.88296	22.00405	0.60945	0.07485	0.07207	-0.05907	0.02228	0.04203	5.10462	3.89143	-13.38680	-0.08339	0.35467	0.02949	0.00544	-0.03024	-0.01098	6.43478
261			2.60000	9.92288	-1.55838	14.13816	-0.00314	-0.00011	0.00082	-0.00018	0.00000	-0.00009	91.23128	6.53486	-10.62780	-0.11174	-0.01221	0.00077	-0.00560	-0.00096	0.00006	41.31307	-1.07041	3.32297	-0.11906	0.00765	0.00831	-0.00800	-0.00012	-0.00214	9.97647	-3.09401	21.69639	0.61669	0.08167	0.07330	-0.06524	0.01973	0.04295	5.16483	3.92479	-13.16849	-0.08804	0.37271	0.02847	0.00745	-0.03522	-0.00988	6.41737
262			2.61000	9.88719	-1.52980	14.20132	-0.00325	-0.00009	0.00091	-0.00023	0.00000	-0.00011	91.19245	6.50242	-10.67884	-0.11178	-0.01211	0.00159	-0.00733	-0.00114	0.00007	41.27290	-0.96542	3.43585	-0.12252	0.00997	0.01012	-0.00985	-0.00004	-0.00282	10.02277	-3.27191	21.38989	0.61764	0.08772	0.07650	-0.07103	0.01625	0.04261	5.22938	3.96348	-12.98016	-0.08987	0.39945	0.02867	0.00787	-0.03684	-0.00764	6.39738
263			2.62000	9.84445	-1.49874	14.26488	-0.00339	-0.00007	0.00095	-0.00027	0.00000	-0.00011	91.14378	6.48685	-10.73728	-0.11163	-0.01205	0.00234	-0.00907	-0.00128	0.00005	41.22494	-0.85627	3.56021	-0.12644	0.01191	0.01185	-0.01181	-0.00002	-0.00349	10.07467	-3.41406	21.10380	0.61985	0.09242	0.07788	-0.07634	0.01216	0.03859	5.28689	4.00224	-12.85420	-0.08843	0.42193	0.02758	0.00700	-0.03202	-0.00397	6.36593
264			2.63000	9.79874	-1.47649	14.32697	-0.00354	-0.00007	0.00097	-0.00029	0.00000	-0.00011	91.08548	6.48260	-10.80182	-0.11147	-0.01202	0.00304	-0.01083	-0.00141	0.00002	41.16962	-0.74147	3.68877	-0.13007	0.01354	0.01348	-0.01363	-0.00012	-0.00406	10.13235	-3.51961	20.85630	0.62395	0.09490	0.07779	-0.08010	0.00797	0.03182	5.33212	4.03489	-12.80739	-0.08523	0.43637	0.02584	0.00594	-0.02194	-0.00045	6.32018
265			2.64000	9.75226	-1.47023	14.38876	-0.00365	-0.00009	0.00099	-0.00031	-0.00000	-0.00011	91.01715	6.48191	-10.87223	-0.11148	-0.01201	0.00377	-0.01268	-0.00152	0.00003	41.10811	-0.62140	3.81302	-0.13295	0.01532	0.01516	-0.01511	-0.00038	-0.00446	10.19460	-3.59125	20.65844	0.62033	0.09465	0.07737	-0.07981	0.00439	0.02433	5.36849	4.05775	-12.82883	-0.07680	0.44555	0.02460	0.00510	-0.01075	0.00174	6.26432
266			2.65000	9.70441	-1.47699	14.45157	-0.00372	-0.00013	0.00104	-0.00033	-0.00000	-0.00011	90.93872	6.47746	-10.94761	-0.11185	-0.01202	0.00456	-0.01450	-0.00159	0.00007	41.04189	-0.49829	3.92452	-0.13496	0.01770	0.01715	-0.01622	-0.00080	-0.00472	10.25822	-3.63565	20.51039	0.61170	0.09437	0.07681	-0.07471	0.00195	0.01766	5.40271	4.06999	-12.88577	-0.06377	0.45466	0.02350	0.00427	-0.00157	0.00233	6.20569
267			2.66000	9.65322	-1.48529	14.51478	-0.00378	-0.00016	0.00109	-0.00036	-0.00000	-0.00012	90.85135	6.46558	-11.02477	-0.11238	-0.01202	0.00524	-0.01610	-0.00157	0.00015	40.97215	-0.37530	4.01664	-0.13619	0.02052	0.01933	-0.01697	-0.00138	-0.00474	10.31840	-3.66139	20.40285	0.60592	0.09538	0.07571	-0.06566	0.00052	0.01260	5.43713	4.07236	-12.94180	-0.05692	0.46020	0.02180	0.00355	0.00462	0.00161	6.14874
268			2.67000	9.59800	-1.48293	14.57666	-0.00387	-0.00017	0.00113	-0.00039	-0.00000	-0.00012	90.75751	6.44734	-11.09890	-0.11280	-0.01199	0.00569	-0.01726	-0.00147	0.00020	40.90012	-0.25583	4.08601	-0.13689	0.02322	0.02136	-0.01740	-0.00201	-0.00448	10.37047	-3.67591	20.32342	0.60736	0.09658	0.07403	-0.05415	-0.00015	0.00922	5.46799	4.06655	-12.97154	-0.05378	0.45893	0.02003	0.00249	0.00759	0.00036	6.09338
269			2.68000	9.54192	-1.46623	14.63685	-0.00399	-0.00017	0.00116	-0.00038	0.00000	-0.00013	90.66010	6.42739	-11.16621	-0.11291	-0.01190	0.00584	-0.01789	-0.00131	0.00019	40.82703	-0.14276	4.13323	-0.13747	0.02528	0.02288	-0.01753	-0.00253	-0.00400	10.41153	-3.68530	20.26193	0.61351	0.09824	0.07162	-0.04137	-0.00011	0.00713	5.48853	4.05544	-12.96417	-0.04559	0.45580	0.01820	0.00081	0.00731	-0.00085	6.03678
270			2.69000	9.49158	-1.44120	14.69763	-0.00409	-0.00015	0.00118	-0.00033	0.00000	-0.00014	90.56174	6.41201	-11.22611	-0.11273	-0.01175	0.00588	-0.01798	-0.00117	0.00011	40.75423	-0.03818	4.16249	-0.13827	0.02649	0.02366	-0.01740	-0.00280	-0.00341	10.44050	-3.69523	20.21066	0.61745	0.10011	0.06992	-0.02826	0.00059	0.00624	5.49194	4.04311	-12.91981	-0.03325	0.45829	0.01702	-0.00067	0.00416	-0.00180	5.97598
271			2.70000	9.45323	-1.41608	14.76321	-0.00414	-0.00013	0.00122	-0.00023	0.00000	-0.00016	90.46437	6.40692	-11.28173	-0.11241	-0.01158	0.00606	-0.01770	-0.00113	-0.00002	40.68288	0.05695	4.17913	-0.13949	0.02719	0.02382	-0.01713	-0.00287	-0.00285	10.45756	-3.71050	20.16247	0.62117	0.10178	0.06977	-0.01631	0.00175	0.00646	5.47388	4.03352	-12.84443	-0.03045	0.46581	0.01643	-0.00187	-0.00090	-0.00249	5.90942
272			2.71000	9.43023	-1.39471	14.83809	-0.00415	-0.00012	0.00128	-0.00013	0.00000	-0.00019	90.36876	6.41596	-11.33863	-0.11217	-0.01143	0.00672	-0.01727	-0.00120	-0.00019	40.61346	0.14271	4.18763	-0.14078	0.02805	0.02366	-0.01682	-0.00284	-0.00237	10.46405	-3.73385	20.10973	0.62611	0.10416	0.07122	-0.00677	0.00303	0.00776	5.43396	4.02876	-12.74602	-0.03968	0.47504	0.01670	-0.00388	-0.00608	-0.00305	5.83790
273			2.72000	9.42216	-1.37612	14.92558	-0.00415	-0.00010	0.00137	-0.00003	0.00000	-0.00023	90.27444	6.44010	-11.40212	-0.11233	-0.01138	0.00823	-0.01699	-0.00133	-0.00043	40.54593	0.21977	4.19064	-0.14158	0.02990	0.02348	-0.01638	-0.00288	-0.00195	10.46233	-3.76593	20.04556	0.63023	0.10727	0.07361	-0.00043	0.00425	0.00999	5.37670	4.02836	-12.63444	-0.05256	0.48090	0.01817	-0.00639	-0.00918	-0.00354	5.76544
274			2.73000	9.42519	-1.35718	15.02484	-0.00414	-0.00007	0.00150	0.00002	0.00000	-0.00027	90.18035	6.47647	-11.47288	-0.11312	-0.01144	0.01069	-0.01704	-0.00142	-0.00073	40.48089	0.28873	4.18828	-0.14119	0.03336	0.02359	-0.01546	-0.00308	-0.00156	10.45530	-3.80673	19.96475	0.63105	0.11028	0.07690	0.00265	0.00541	0.01325	5.31037	4.02961	-12.52099	-0.06995	0.48620	0.02035	-0.00905	-0.00882	-0.00388	5.69888
275			2.74000	9.43317	-1.33446	15.12958	-0.00414	-0.00004	0.00165	0.00004	0.00000	-0.00030	90.08570	6.51897	-11.54488	-0.11431	-0.01155	0.01361	-0.01734	-0.00136	-0.00101	40.42052	0.34954	4.17956	-0.13946	0.03809	0.02414	-0.01377	-0.00337	-0.00118	10.44525	-3.85706	19.86120	0.62518	0.11119	0.07987	0.00313	0.00650	0.01770	5.24398	4.02880	-12.41446	-0.08625	0.49146	0.02225	-0.01057	-0.00500	-0.00393	5.64616
276			2.75000	9.43998	-1.30567	15.23096	-0.00414	0.00000	0.00181	0.00001	-0.00000	-0.00032	89.99109	6.56186	-11.60876	-0.11539	-0.01161	0.01607	-0.01755	-0.00114	-0.00117	40.36790	0.40229	4.16507	-0.13731	0.04243	0.02484	-0.01138	-0.00351	-0.00086	10.43349	-3.91868	19.72655	0.61572	0.11228	0.08317	0.00174	0.00772	0.02373	5.18416	4.02265	-12.31766	-0.09301	0.49700	0.02502	-0.00998	0.00094	-0.00407	5.61305
277			2.76000	9.44142	-1.27155	15.32316	-0.00415	0.00005	0.00197	-0.00003	-0.00000	-0.00032	89.89845	6.60265	-11.65818	-0.11599	-0.01157	0.01756	-0.01735	-0.00084	-0.00122	40.32580	0.44762	4.14847	-0.13565	0.04524	0.02537	-0.00856	-0.00333	-0.00071	10.42089	-3.99373	19.55317	0.60438	0.11276	0.08725	-0.00082	0.00900	0.03120	5.13401	4.00976	-12.22860	-0.09054	0.50187	0.02918	-0.00811	0.00692	-0.00443	5.60085
278			2.77000	9.43545	-1.23552	15.40533	-0.00417	0.00009	0.00212	-0.00009	-0.00000	-0.00031	89.81002	6.64147	-11.69267	-0.11636	-0.01148	0.01829	-0.01669	-0.00056	-0.00122	40.29580	0.48722	4.13485	-0.13474	0.04661	0.02569	-0.00567	-0.00289	-0.00076	10.40799	-4.08276	19.33917	0.59233	0.11528	0.09257	-0.00381	0.01038	0.03926	5.09353	3.99131	-12.14524	-0.08781	0.50927	0.03433	-0.00639	0.01075	-0.00484	5.60617
279			2.78000	9.42122	-1.20062	15.47864	-0.00420	0.00011	0.00226	-0.00015	-0.00000	-0.00029	89.72748	6.67891	-11.71512	-0.11666	-0.01138	0.01859	-0.01567	-0.00036	-0.00120	40.27778	0.52372	4.12826	-0.13452	0.04717	0.02596	-0.00297	-0.00240	-0.00100	10.39540	-4.18302	19.09266	0.58204	0.12104	0.09899	-0.00698	0.01167	0.04608	5.06170	3.97130	-12.06949	-0.08749	0.51979	0.04015	-0.00490	0.01078	-0.00487	5.62250
280			2.79000	9.39878	-1.16756	15.54373	-0.00424	0.00013	0.00239	-0.00020	-0.00000	-0.00027	89.65189	6.71521	-11.72967	-0.11700	-0.01131	0.01866	-0.01434	-0.00025	-0.00117	40.27051	0.56024	4.13092	-0.13462	0.04741	0.02633	-0.00065	-0.00200	-0.00139	10.38478	-4.28768	18.83306	0.57395	0.12649	0.10282	-0.01105	0.01214	0.04771	5.03887	3.95537	-12.00864	-0.08252	0.52455	0.04419	-0.00292	0.00626	-0.00379	5.64314
281			2.80000	9.37017	-1.13611	15.59985	-0.00427	0.00014	0.00249	-0.00023	-0.00001	-0.00024	89.58413	6.75050	-11.74074	-0.11733	-0.01127	0.01865	-0.01272	-0.00022	-0.00114	40.27209	0.59979	4.14334	-0.13488	0.04772	0.02693	0.00124	-0.00176	-0.00187	10.37978	-4.38702	18.58801	0.56948	0.12882	0.10165	-0.01741	0.01128	0.04192	5.02788	3.94904	-11.97267	-0.06935	0.51722	0.04472	-0.00052	-0.00155	-0.00161	5.66281
282			2.81000	9.33936	-1.10769	15.64552	-0.00426	0.00015	0.00255	-0.00023	-0.00001	-0.00019	89.52493	6.78509	-11.75263	-0.11764	-0.01128	0.01864	-0.01096	-0.00026	-0.00111	40.28067	0.64393	4.16450	-0.13510	0.04815	0.02767	0.00273	-0.00163	-0.00232	10.38564	-4.47146	18.38502	0.57565	0.13079	0.10104	-0.02692	0.00946	0.03235	5.03316	3.95517	-11.96706	-0.06662	0.50868	0.04498	0.00183	-0.00970	0.00060	5.67909
283			2.82000	9.31048	-1.08434	15.67921	-0.00420	0.00016	0.00256	-0.00020	-0.00000	-0.00014	89.47414	6.81873	-11.76842	-0.11786	-0.01132	0.01861	-0.00931	-0.00036	-0.00106	40.29466	0.69152	4.19167	-0.13531	0.04858	0.02844	0.00380	-0.00153	-0.00258	10.40642	-4.53465	18.24104	0.59279	0.13245	0.10172	-0.03844	0.00709	0.02147	5.05841	3.97214	-11.98589	-0.07514	0.50676	0.04483	0.00484	-0.01575	0.00183	5.69225
284			2.83000	9.28573	-1.06666	15.70034	-0.00411	0.00016	0.00254	-0.00017	-0.00000	-0.00008	89.43001	6.85031	-11.78976	-0.11801	-0.01140	0.01855	-0.00804	-0.00047	-0.00097	40.31217	0.73887	4.22049	-0.13552	0.04879	0.02909	0.00442	-0.00143	-0.00250	10.44202	-4.57543	18.15743	0.60465	0.13356	0.10137	-0.04797	0.00470	0.01127	5.10403	3.99475	-12.01068	-0.07858	0.51591	0.04266	0.00755	-0.01858	0.00134	5.70431
285			2.84000	9.26492	-1.05272	15.70987	-0.00401	0.00015	0.00249	-0.00014	-0.00000	-0.00003	89.39034	6.87793	-11.81620	-0.11821	-0.01152	0.01843	-0.00726	-0.00055	-0.00079	40.33130	0.78084	4.24521	-0.13570	0.04863	0.02947	0.00456	-0.00130	-0.00198	10.48793	-4.59733	18.12266	0.61007	0.13268	0.10077	-0.05254	0.00277	0.00363	5.16626	4.01637	-12.01806	-0.07725	0.53466	0.03948	0.00892	-0.01760	-0.00053	5.71745
286			2.85000	9.24610	-1.03915	15.71027	-0.00392	0.00013	0.00241	-0.00013	-0.00000	0.00000	89.35302	6.89908	-11.84498	-0.11855	-0.01167	0.01822	-0.00693	-0.00056	-0.00055	40.35018	0.81215	4.25934	-0.13580	0.04811	0.02958	0.00421	-0.00122	-0.00105	10.53780	-4.60642	18.12106	0.61315	0.13092	0.09981	-0.05169	0.00172	-0.00114	5.23776	4.03085	-11.99182	-0.06977	0.55493	0.03610	0.00828	-0.01249	-0.00273	5.73255
287			2.86000	9.22675	-1.02358	15.70491	-0.00384	0.00013	0.00233	-0.00014	-0.00000	0.00002	89.31664	6.91166	-11.87208	-0.11898	-0.01185	0.01796	-0.00686	-0.00050	-0.00027	40.36670	0.82920	4.25740	-0.13565	0.04757	0.02950	0.00337	-0.00122	0.00011	10.58579	-4.60971	18.13831	0.61404	0.13009	0.09856	-0.04594	0.00168	-0.00339	5.30850	4.03409	-11.92928	-0.05599	0.56900	0.03353	0.00580	-0.00420	-0.00442	5.74778
288			2.87000	9.20503	-1.00600	15.69687	-0.00378	0.00012	0.00225	-0.00015	-0.00000	0.00002	89.28109	6.91571	-11.89343	-0.11944	-0.01201	0.01777	-0.00681	-0.00035	-0.00005	40.37893	0.83157	4.23698	-0.13500	0.04740	0.02942	0.00211	-0.00132	0.00123	10.62688	-4.61370	18.16269	0.61543	0.12984	0.09829	-0.03620	0.00245	-0.00367	5.36719	4.02528	-11.84036	-0.04594	0.57276	0.03288	0.00330	0.00452	-0.00541	5.75918
289			2.88000	9.17987	-0.98874	15.68816	-0.00374	0.00013	0.00219	-0.00018	-0.00000	0.00002	89.24718	6.91452	-11.90616	-0.11978	-0.01215	0.01768	-0.00661	-0.00016	0.00004	40.38542	0.82233	4.20018	-0.13391	0.04753	0.02923	0.00063	-0.00150	0.00207	10.65692	-4.62311	18.18455	0.61608	0.12858	0.09883	-0.02359	0.00359	-0.00244	5.40392	4.00746	-11.74185	-0.04156	0.56723	0.03387	0.00118	0.01038	-0.00563	5.76206
290			2.89000	9.15055	-0.97592	15.67924	-0.00373	0.00013	0.00214	-0.00021	-0.00000	0.00003	89.21603	6.91287	-11.90832	-0.11999	-0.01224	0.01779	-0.00629	0.00008	0.00001	40.38551	0.80658	4.15189	-0.13307	0.04782	0.02893	-0.00092	-0.00174	0.00253	10.67349	-4.63992	18.19659	0.61237	0.12652	0.10020	-0.01017	0.00461	-0.00030	5.41293	3.98649	-11.65205	-0.03969	0.55689	0.03636	-0.00073	0.01159	-0.00499	5.75262
291			2.90000	9.11612	-0.97089	15.66936	-0.00376	0.00013	0.00212	-0.00025	-0.00000	0.00004	89.18797	6.91422	-11.89861	-0.11989	-0.01227	0.01818	-0.00601	0.00034	-0.00009	40.37892	0.78916	4.09699	-0.13292	0.04825	0.02846	-0.00242	-0.00200	0.00268	10.67684	-4.66353	18.19565	0.61065	0.12786	0.10230	0.00166	0.00538	0.00193	5.39357	3.96889	-11.58723	-0.04575	0.54869	0.03917	-0.00278	0.00838	-0.00323	5.72881
292			2.91000	9.07523	-0.97334	15.65754	-0.00384	0.00012	0.00213	-0.00030	0.00000	0.00005	89.16238	6.91906	-11.87681	-0.11951	-0.01222	0.01890	-0.00583	0.00057	-0.00017	40.36619	0.77301	4.03894	-0.13322	0.04914	0.02805	-0.00367	-0.00225	0.00265	10.66938	-4.69134	18.18423	0.61479	0.13177	0.10393	0.01074	0.00571	0.00315	5.34981	3.96017	-11.55943	-0.05773	0.54406	0.04102	-0.00531	0.00202	-0.00047	5.69136
293			2.92000	9.02682	-0.97736	15.64370	-0.00393	0.00011	0.00218	-0.00036	-0.00000	0.00006	89.13850	6.92548	-11.84523	-0.11892	-0.01209	0.01989	-0.00562	0.00073	-0.00019	40.34894	0.75910	3.98046	-0.13363	0.05070	0.02791	-0.00440	-0.00239	0.00255	10.65478	-4.71872	18.17060	0.62242	0.13669	0.10550	0.01645	0.00538	0.00253	5.28911	3.96339	-11.57442	-0.06640	0.54519	0.04258	-0.00719	-0.00544	0.00264	5.64392
294			2.93000	8.97089	-0.97356	15.62813	-0.00403	0.00011	0.00226	-0.00041	-0.00000	0.00006	89.11655	6.93107	-11.80734	-0.11834	-0.01194	0.02100	-0.00526	0.00083	-0.00014	40.33001	0.74624	3.92409	-0.13417	0.05280	0.02818	-0.00444	-0.00227	0.00250	10.63755	-4.74075	18.16550	0.62810	0.13900	0.10738	0.01818	0.00439	-0.00001	5.22093	3.97807	-11.62924	-0.07390	0.55215	0.04400	-0.00805	-0.01170	0.00531	5.59220
295			2.94000	8.90837	-0.95375	15.61066	-0.00411	0.00012	0.00236	-0.00046	-0.00001	0.00005	89.09717	6.93450	-11.76518	-0.11768	-0.01174	0.02184	-0.00465	0.00089	-0.00008	40.31243	0.73094	3.87114	-0.13532	0.05469	0.02874	-0.00380	-0.00176	0.00259	10.62218	-4.75428	18.17743	0.63057	0.13946	0.10866	0.01608	0.00309	-0.00384	5.15485	4.00016	-11.71035	-0.08705	0.56251	0.04406	-0.00840	-0.01449	0.00659	5.54203
296			2.95000	8.84101	-0.91469	15.59217	-0.00416	0.00015	0.00249	-0.00050	-0.00001	0.00004	89.08179	6.93678	-11.71971	-0.11678	-0.01149	0.02203	-0.00368	0.00093	-0.00012	40.29912	0.70749	3.82139	-0.13688	0.05569	0.02940	-0.00255	-0.00077	0.00292	10.61202	-4.75826	18.21015	0.63272	0.13793	0.10938	0.01168	0.00178	-0.00798	5.09858	4.02288	-11.79759	-0.09939	0.56832	0.04393	-0.00759	-0.01211	0.00622	5.49819
297			2.96000	8.77122	-0.85899	15.57561	-0.00419	0.00019	0.00262	-0.00051	-0.00002	0.00002	89.07233	6.94203	-11.67206	-0.11567	-0.01123	0.02169	-0.00225	0.00094	-0.00033	40.29227	0.66948	3.77417	-0.13840	0.05574	0.02994	-0.00088	0.00064	0.00346	10.60808	-4.75345	18.26258	0.63429	0.13652	0.10939	0.00755	0.00076	-0.01139	5.05619	4.03893	-11.87006	-0.10328	0.56879	0.04400	-0.00576	-0.00501	0.00438	5.46305
298			2.97000	8.70214	-0.79409	15.56470	-0.00420	0.00023	0.00273	-0.00049	-0.00003	-0.00001	89.07109	6.95571	-11.62359	-0.11463	-0.01103	0.02132	-0.00045	0.00094	-0.00070	40.29292	0.61179	3.72900	-0.13894	0.05539	0.03012	0.00094	0.00227	0.00410	10.60823	-4.74256	18.32903	0.63812	0.13690	0.10878	0.00644	0.00031	-0.01316	5.02676	4.04304	-11.91072	-0.10368	0.56545	0.04392	-0.00443	0.00433	0.00146	5.43608
299			2.98000	8.63649	-0.72783	15.56090	-0.00420	0.00027	0.00282	-0.00046	-0.00003	-0.00004	89.07961	6.98112	-11.57467	-0.11386	-0.01094	0.02119	0.00148	0.00095	-0.00109	40.30097	0.53280	3.68569	-0.13859	0.05459	0.02960	0.00256	0.00378	0.00464	10.60787	-4.73052	18.39978	0.64659	0.13547	0.10842	0.00984	0.00062	-0.01278	5.00454	4.03355	-11.90894	-0.10254	0.55727	0.04454	-0.00438	0.01288	-0.00196	5.41425
300			2.99000	8.57625	-0.66529	15.56228	-0.00419	0.00029	0.00286	-0.00042	-0.00003	-0.00005	89.09799	7.01643	-11.52451	-0.11330	-0.01096	0.02113	0.00321	0.00098	-0.00132	40.31489	0.43506	3.64343	-0.13803	0.05270	0.02810	0.00365	0.00475	0.00489	10.60187	-4.72289	18.46323	0.65572	0.13298	0.10823	0.01726	0.00154	-0.01012	4.98118	4.01226	-11.86260	-0.10146	0.54909	0.04531	-0.00570	0.01858	-0.00533	5.39302
301			3.00000	8.52270	-0.60934	15.56506	-0.00417	0.00031	0.00285	-0.00036	-0.00003	-0.00004	89.12461	7.05433	-11.47249	-0.11288	-0.01107	0.02092	0.00450	0.00102	-0.00122	40.33193	0.32498	3.60045	-0.13749	0.04970	0.02582	0.00402	0.00487	0.00478	10.58662	-4.72385	18.50794	0.66254	0.13169	0.10851	0.02652	0.00275	-0.00544	4.94931	3.98324	-11.77767	-0.10298	0.54407	0.04621	-0.00806	0.02076	-0.00805	5.36810
302			3.01000	8.47676	-0.56323	15.56517	-0.00413	0.00032	0.00279	-0.00030	-0.00002	-0.00001	89.15664	7.08482	-11.41889	-0.11261	-0.01123	0.02045	0.00523	0.00106	-0.00078	40.34894	0.21216	3.55441	-0.13670	0.04613	0.02325	0.00376	0.00418	0.00435	10.56102	-4.73586	18.52428	0.66749	0.13432	0.10994	0.03490	0.00404	0.00079	4.90506	3.95149	-11.66696	-0.10802	0.54229	0.04792	-0.01099	0.02001	-0.00976	5.33687
303			3.02000	8.43885	-0.53093	15.55907	-0.00408	0.00032	0.00269	-0.00024	-0.00001	0.00003	89.19119	7.09972	-11.36451	-0.11245	-0.01141	0.01972	0.00553	0.00108	-0.00014	40.36379	0.10713	3.50442	-0.13577	0.04247	0.02076	0.00318	0.00298	0.00369	10.52655	-4.75922	18.50620	0.67264	0.13873	0.11167	0.04025	0.00514	0.00784	4.84853	3.92116	-11.54824	-0.11827	0.53851	0.04995	-0.01428	0.01760	-0.01004	5.29923
304			3.03000	8.40875	-0.51492	15.54444	-0.00403	0.00030	0.00257	-0.00019	-0.00001	0.00008	89.22646	7.09448	-11.31022	-0.11236	-0.01157	0.01879	0.00563	0.00108	0.00054	40.37596	0.01896	3.45132	-0.13474	0.03912	0.01866	0.00265	0.00163	0.00295	10.48649	-4.79233	18.45269	0.67895	0.14135	0.11298	0.04161	0.00581	0.01474	4.78219	3.89468	-11.44022	-0.12964	0.53291	0.05177	-0.01723	0.01477	-0.00870	5.25664
305			3.04000	8.38564	-0.51478	15.52066	-0.00398	0.00026	0.00243	-0.00014	0.00000	0.00012	89.26189	7.06822	-11.25665	-0.11231	-0.01169	0.01773	0.00570	0.00106	0.00112	40.38642	-0.04669	3.39724	-0.13374	0.03641	0.01719	0.00244	0.00042	0.00225	10.44469	-4.83275	18.36723	0.68456	0.14666	0.11356	0.03909	0.00635	0.02074	4.70916	3.87339	-11.35857	-0.14067	0.53275	0.05246	-0.01950	0.01220	-0.00595	5.21106
306			3.05000	8.36847	-0.52818	15.48926	-0.00394	0.00022	0.00228	-0.00010	0.00001	0.00014	89.29761	7.02367	-11.20433	-0.11230	-0.01176	0.01661	0.00586	0.00104	0.00150	40.39683	-0.08853	3.34543	-0.13256	0.03446	0.01638	0.00265	-0.00047	0.00165	10.40439	-4.87909	18.25512	0.68406	0.14949	0.11265	0.03363	0.00683	0.02547	4.63195	3.85778	-11.31255	-0.14623	0.53446	0.05186	-0.02047	0.01019	-0.00260	5.16388
307			3.06000	8.35655	-0.55192	15.45321	-0.00390	0.00017	0.00213	-0.00006	0.00001	0.00015	89.33428	6.96603	-11.15349	-0.11235	-0.01180	0.01555	0.00616	0.00101	0.00166	40.40918	-0.10942	3.29945	-0.13122	0.03334	0.01621	0.00325	-0.00096	0.00113	10.36740	-4.93099	18.12095	0.68382	0.14959	0.11110	0.02730	0.00733	0.02924	4.55248	3.84689	-11.30298	-0.15161	0.53286	0.05090	-0.02098	0.00908	0.00026	5.11612
308			3.07000	8.34942	-0.58168	15.41580	-0.00386	0.00012	0.00199	-0.00003	0.00001	0.00014	89.37267	6.90234	-11.10370	-0.11235	-0.01178	0.01456	0.00654	0.00099	0.00161	40.42506	-0.11540	3.26296	-0.12977	0.03279	0.01644	0.00411	-0.00103	0.00070	10.33389	-4.98860	17.96746	0.68094	0.14950	0.10993	0.02111	0.00796	0.03272	4.47288	3.83873	-11.32000	-0.15339	0.53161	0.05047	-0.02065	0.00874	0.00180	5.06892
309			3.08000	8.34621	-0.61167	15.38012	-0.00381	0.00008	0.00187	-0.00001	0.00000	0.00012	89.41286	6.84020	-11.05502	-0.11225	-0.01173	0.01359	0.00686	0.00094	0.00139	40.44537	-0.11359	3.23920	-0.12825	0.03237	0.01682	0.00500	-0.00071	0.00031	10.30351	-5.05220	17.79511	0.67876	0.15289	0.10992	0.01503	0.00880	0.03660	4.39535	3.83125	-11.34535	-0.15663	0.53411	0.05077	-0.02023	0.00857	0.00162	5.02338
310			3.09000	8.34536	-0.63595	15.34924	-0.00373	0.00005	0.00177	-0.00000	0.00000	0.00009	89.45385	6.78642	-11.00974	-0.11211	-0.01166	0.01263	0.00695	0.00084	0.00104	40.46966	-0.11005	3.23063	-0.12669	0.03177	0.01714	0.00565	-0.00012	-0.00004	10.27633	-5.12176	17.60243	0.67928	0.15709	0.11130	0.00839	0.00948	0.04112	4.32236	3.82318	-11.35798	-0.16293	0.53526	0.05237	-0.01973	0.00772	-0.00024	4.98031
311			3.10000	8.34497	-0.65106	15.32522	-0.00364	0.00003	0.00169	-0.00000	0.00000	0.00006	89.49380	6.74617	-10.97141	-0.11204	-0.01164	0.01171	0.00674	0.00067	0.00066	40.49644	-0.10856	3.23819	-0.12498	0.03089	0.01735	0.00588	0.00054	-0.00034	10.25309	-5.19573	17.38922	0.68226	0.16203	0.11323	0.00069	0.00963	0.04540	4.25685	3.81440	-11.34142	-0.16970	0.53591	0.05451	-0.01838	0.00601	-0.00330	4.94051
312			3.11000	8.34350	-0.65776	15.30796	-0.00354	0.00002	0.00161	-0.00001	0.00000	0.00004	89.53069	6.72246	-10.94259	-0.11203	-0.01167	0.01085	0.00615	0.00048	0.00030	40.52359	-0.11059	3.26090	-0.12350	0.02966	0.01741	0.00559	0.00111	-0.00058	10.23515	-5.27055	17.16058	0.68599	0.16822	0.11536	-0.00817	0.00910	0.04814	4.20277	3.80525	-11.28965	-0.17712	0.54073	0.05643	-0.01571	0.00389	-0.00659	4.90511
313			3.12000	8.34008	-0.66012	15.29531	-0.00346	0.00002	0.00152	-0.00003	0.00000	0.00003	89.56230	6.71508	-10.92371	-0.11197	-0.01175	0.01001	0.00511	0.00030	0.00002	40.54840	-0.11616	3.29532	-0.12257	0.02791	0.01723	0.00475	0.00144	-0.00072	10.22434	-5.34169	16.92773	0.68626	0.17236	0.11643	-0.01804	0.00790	0.04776	4.16406	3.79638	-11.20817	-0.17788	0.54596	0.05756	-0.01106	0.00162	-0.00904	4.87517
314			3.13000	8.33431	-0.66253	15.28419	-0.00340	0.00000	0.00143	-0.00004	0.00000	0.00003	89.58643	6.72017	-10.91346	-0.11190	-0.01188	0.00921	0.00358	0.00014	-0.00013	40.56816	-0.12459	3.33574	-0.12229	0.02587	0.01689	0.00337	0.00149	-0.00072	10.22292	-5.40570	16.70533	0.69170	0.17801	0.11667	-0.02893	0.00656	0.04398	4.14342	3.78880	-11.11011	-0.17353	0.55254	0.05789	-0.00538	-0.00058	-0.00992	4.85105
315			3.14000	8.32543	-0.66744	15.27197	-0.00335	-0.00002	0.00133	-0.00006	-0.00000	0.00003	89.60061	6.73160	-10.90984	-0.11177	-0.01202	0.00849	0.00149	0.00003	-0.00017	40.58017	-0.13458	3.37549	-0.12247	0.02393	0.01655	0.00146	0.00130	-0.00061	10.23279	-5.45993	16.50821	0.69680	0.18082	0.11528	-0.03975	0.00498	0.03698	4.14149	3.78338	-11.01182	-0.16357	0.55695	0.05688	0.00014	-0.00214	-0.00906	4.83188
316			3.15000	8.31225	-0.67539	15.25706	-0.00333	-0.00005	0.00123	-0.00009	-0.00000	0.00004	89.60201	6.74324	-10.91066	-0.11172	-0.01218	0.00797	-0.00122	-0.00004	-0.00013	40.58198	-0.14440	3.40846	-0.12317	0.02246	0.01632	-0.00090	0.00096	-0.00043	10.25430	-5.50206	16.34763	0.69935	0.18230	0.11400	-0.04845	0.00315	0.02842	4.15646	3.78000	-10.92745	-0.15603	0.56235	0.05556	0.00453	-0.00228	-0.00708	4.81604
317			3.16000	8.29306	-0.68573	15.23890	-0.00332	-0.00007	0.00114	-0.00013	-0.00000	0.00004	89.58761	6.75041	-10.91359	-0.11176	-0.01231	0.00762	-0.00448	-0.00007	-0.00005	40.57191	-0.15244	3.43007	-0.12421	0.02144	0.01613	-0.00349	0.00054	-0.00019	10.28548	-5.53027	16.22937	0.69949	0.18291	0.11263	-0.05312	0.00105	0.01939	4.18440	3.77741	-10.86543	-0.15440	0.56679	0.05371	0.00767	-0.00069	-0.00468	4.80209
318			3.17000	8.26612	-0.69595	15.21856	-0.00334	-0.00010	0.00108	-0.00018	-0.00000	0.00004	89.55530	6.75047	-10.91708	-0.11192	-0.01239	0.00740	-0.00801	-0.00008	0.00005	40.54986	-0.15760	3.43774	-0.12547	0.02083	0.01597	-0.00600	0.00012	0.00005	10.32265	-5.54375	16.15376	0.70065	0.18214	0.11102	-0.05322	-0.00122	0.01085	4.21996	3.77408	-10.82762	-0.15854	0.56971	0.05127	0.00958	0.00238	-0.00247	4.78923
319			3.18000	8.22985	-0.70168	15.19887	-0.00337	-0.00012	0.00105	-0.00024	0.00000	0.00003	89.50468	6.74332	-10.92118	-0.11233	-0.01246	0.00724	-0.01141	-0.00010	0.00012	40.51713	-0.15966	3.43161	-0.12662	0.02063	0.01593	-0.00813	-0.00025	0.00026	10.36171	-5.54276	16.11726	0.70021	0.17828	0.10878	-0.04903	-0.00338	0.00351	4.25729	3.76855	-10.81050	-0.15721	0.56819	0.04884	0.00957	0.00604	-0.00092	4.77645
320			3.19000	8.18410	-0.69919	15.18335	-0.00342	-0.00013	0.00104	-0.00029	0.00000	0.00002	89.43776	6.73177	-10.92662	-0.11308	-0.01252	0.00715	-0.01422	-0.00014	0.00014	40.47623	-0.15904	3.41459	-0.12768	0.02067	0.01590	-0.00969	-0.00051	0.00040	10.39898	-5.52903	16.11324	0.70239	0.17332	0.10684	-0.04185	-0.00496	-0.00199	4.29104	3.76032	-10.80689	-0.15309	0.56442	0.04705	0.00796	0.00903	-0.00018	4.76257
321			3.20000	8.13119	-0.68762	15.17478	-0.00348	-0.00012	0.00107	-0.00033	0.00000	0.00000	89.35915	6.72041	-10.93367	-0.11403	-0.01257	0.00710	-0.01600	-0.00017	0.00011	40.43005	-0.15699	3.39135	-0.12860	0.02060	0.01568	-0.01054	-0.00060	0.00046	10.43143	-5.50664	16.13243	0.70255	0.16873	0.10528	-0.03283	-0.00559	-0.00540	4.31705	3.74993	-10.80741	-0.14717	0.56156	0.04574	0.00540	0.01047	-0.00019	4.74634
322			3.21000	8.07535	-0.66836	15.17466	-0.00356	-0.00010	0.00114	-0.00034	0.00000	-0.00001	89.27515	6.71381	-10.94206	-0.11496	-0.01258	0.00709	-0.01653	-0.00020	0.00003	40.38221	-0.15541	3.36756	-0.12904	0.02023	0.01517	-0.01056	-0.00051	0.00042	10.45743	-5.48103	16.16438	0.70025	0.16568	0.10462	-0.02422	-0.00529	-0.00685	4.33329	3.73866	-10.80385	-0.14238	0.55884	0.04537	0.00277	0.01014	-0.00063	4.72782
323			3.22000	8.02120	-0.64379	15.18342	-0.00365	-0.00007	0.00123	-0.00033	0.00000	-0.00003	89.19217	6.71484	-10.95222	-0.11572	-0.01257	0.00721	-0.01579	-0.00024	-0.00007	40.33612	-0.15554	3.34877	-0.12928	0.01993	0.01462	-0.00981	-0.00029	0.00029	10.47750	-5.45705	16.19985	0.70034	0.16441	0.10452	-0.01813	-0.00430	-0.00687	4.34027	3.72799	-10.79308	-0.14400	0.55146	0.04569	0.00063	0.00823	-0.00105	4.70802
324			3.23000	7.97324	-0.61799	15.19952	-0.00372	-0.00003	0.00133	-0.00028	0.00000	-0.00005	89.11620	6.72484	-10.96454	-0.11636	-0.01256	0.00757	-0.01387	-0.00027	-0.00019	40.29517	-0.15772	3.33951	-0.12987	0.02003	0.01429	-0.00844	-0.00001	0.00012	10.49364	-5.43783	16.23330	0.70187	0.16531	0.10416	-0.01493	-0.00290	-0.00621	4.33991	3.71962	-10.77877	-0.14897	0.54260	0.04580	-0.00094	0.00517	-0.00100	4.68857
325			3.24000	7.93585	-0.59697	15.21904	-0.00377	0.00000	0.00144	-0.00020	-0.00000	-0.00005	89.05256	6.74376	-10.97770	-0.11677	-0.01256	0.00814	-0.01106	-0.00026	-0.00032	40.26163	-0.16132	3.34141	-0.13099	0.02058	0.01427	-0.00674	0.00026	-0.00006	10.50792	-5.42486	16.26360	0.70488	0.16605	0.10394	-0.01387	-0.00132	-0.00566	4.33465	3.71521	-10.76881	-0.15411	0.53459	0.04605	-0.00178	0.00149	-0.00027	4.67090
326			3.25000	7.91213	-0.58692	15.23687	-0.00380	0.00003	0.00152	-0.00011	-0.00000	-0.00004	89.00479	6.76991	-10.98889	-0.11682	-0.01255	0.00876	-0.00783	-0.00019	-0.00043	40.23625	-0.16558	3.35276	-0.13218	0.02136	0.01443	-0.00499	0.00046	-0.00020	10.52187	-5.41746	16.29329	0.70607	0.16694	0.10391	-0.01362	-0.00008	-0.00584	4.32708	3.71593	-10.77236	-0.15732	0.53031	0.04636	-0.00188	-0.00222	0.00114	4.65609
327			3.26000	7.90209	-0.59028	15.24939	-0.00381	0.00003	0.00157	-0.00004	0.00000	-0.00002	88.97360	6.79998	-10.99607	-0.11653	-0.01252	0.00933	-0.00477	-0.00010	-0.00049	40.21844	-0.16982	3.36974	-0.13288	0.02225	0.01468	-0.00345	0.00057	-0.00028	10.53603	-5.41257	16.32715	0.70432	0.16538	0.10380	-0.01309	0.00045	-0.00719	4.31916	3.72213	-10.79667	-0.15864	0.52820	0.04657	-0.00142	-0.00560	0.00303	4.64458
328			3.27000	7.90176	-0.60390	15.25586	-0.00378	0.00003	0.00159	0.00001	0.00000	-0.00001	88.95664	6.82967	-10.99946	-0.11608	-0.01249	0.00980	-0.00237	-0.00004	-0.00048	40.20660	-0.17373	3.38822	-0.13294	0.02331	0.01507	-0.00225	0.00058	-0.00029	10.55063	-5.40598	16.37227	0.70286	0.16293	0.10370	-0.01243	0.00017	-0.01015	4.31205	3.73365	-10.84597	-0.16141	0.52756	0.04661	-0.00059	-0.00820	0.00515	4.63603
329			3.28000	7.90491	-0.62102	15.25771	-0.00373	0.00002	0.00157	0.00001	0.00000	0.00000	88.94961	6.85549	-11.00094	-0.11577	-0.01250	0.01024	-0.00078	-0.00002	-0.00041	40.19912	-0.17718	3.40513	-0.13257	0.02457	0.01560	-0.00139	0.00052	-0.00025	10.56674	-5.39323	16.43808	0.70353	0.16246	0.10359	-0.01239	-0.00080	-0.01495	4.30680	3.74941	-10.92176	-0.16328	0.52966	0.04646	0.00059	-0.00945	0.00724	4.63030
330			3.29000	7.90629	-0.63546	15.25671	-0.00367	0.00001	0.00155	-0.00001	0.00000	0.00001	88.94861	6.87519	-11.00195	-0.11563	-0.01254	0.01053	0.00017	-0.00002	-0.00029	40.19467	-0.18034	3.41821	-0.13187	0.02562	0.01608	-0.00076	0.00042	-0.00016	10.58604	-5.37011	16.53449	0.70307	0.16085	0.10267	-0.01288	-0.00228	-0.02122	4.30465	3.76744	-11.02286	-0.15905	0.53157	0.04589	0.00195	-0.00896	0.00898	4.62726
331			3.30000	7.90314	-0.64452	15.25438	-0.00361	0.00001	0.00152	-0.00003	0.00000	0.00001	88.95102	6.88737	-11.00297	-0.11555	-0.01256	0.01057	0.00072	-0.00003	-0.00015	40.19255	-0.18427	3.42578	-0.13092	0.02609	0.01632	-0.00030	0.00030	0.00000	10.60932	-5.33374	16.66894	0.70544	0.15721	0.10082	-0.01259	-0.00398	-0.02817	4.30620	3.78551	-11.14446	-0.15277	0.53085	0.04468	0.00301	-0.00699	0.00998	4.62694
332			3.31000	7.89523	-0.64937	15.25224	-0.00356	0.00002	0.00148	-0.00006	0.00000	0.00001	88.95546	6.89156	-11.00458	-0.11540	-0.01258	0.01034	0.00108	-0.00005	-0.00002	40.19203	-0.19056	3.42677	-0.12979	0.02613	0.01645	-0.00002	0.00022	0.00020	10.63533	-5.28261	16.84522	0.70919	0.15137	0.09735	-0.00955	-0.00561	-0.03453	4.31044	3.80171	-11.27760	-0.14530	0.52709	0.04216	0.00328	-0.00432	0.00979	4.62869
333			3.32000	7.88372	-0.65285	15.25140	-0.00353	0.00001	0.00145	-0.00008	0.00000	0.00000	88.96115	6.88951	-11.00764	-0.11518	-0.01258	0.00997	0.00128	-0.00009	0.00006	40.19234	-0.20060	3.42150	-0.12879	0.02589	0.01648	0.00004	0.00019	0.00040	10.66090	-5.21696	17.06223	0.70991	0.14217	0.09301	-0.00303	-0.00677	-0.03927	4.31447	3.81487	-11.40974	-0.14017	0.52416	0.03854	0.00251	-0.00171	0.00835	4.63125
334			3.33000	7.86990	-0.65663	15.25155	-0.00352	0.00000	0.00142	-0.00009	0.00000	0.00000	88.96725	6.88455	-11.01239	-0.11491	-0.01259	0.00959	0.00125	-0.00011	0.00007	40.19229	-0.21497	3.41101	-0.12823	0.02555	0.01642	-0.00027	0.00020	0.00058	10.68264	-5.13945	17.31254	0.70841	0.13225	0.08978	0.00588	-0.00727	-0.04224	4.31445	3.82411	-11.52554	-0.13972	0.52391	0.03557	0.00073	0.00063	0.00621	4.63286
335			3.34000	7.85497	-0.66014	15.25093	-0.00354	-0.00001	0.00140	-0.00009	-0.00000	0.00001	88.97243	6.88047	-11.01759	-0.11455	-0.01260	0.00924	0.00086	-0.00010	0.00004	40.18983	-0.23343	3.39633	-0.12836	0.02493	0.01614	-0.00104	0.00019	0.00072	10.69794	-5.05514	17.58241	0.70536	0.12265	0.08757	0.01570	-0.00703	-0.04295	4.30709	3.82853	-11.60966	-0.13857	0.52475	0.03365	-0.00188	0.00266	0.00366	4.63167
336			3.35000	7.83991	-0.66145	15.24772	-0.00358	-0.00003	0.00138	-0.00009	0.00000	0.00001	88.97477	6.87975	-11.02145	-0.11418	-0.01260	0.00897	0.00004	-0.00005	-0.00002	40.18282	-0.25483	3.37758	-0.12922	0.02417	0.01571	-0.00229	0.00013	0.00083	10.70489	-4.97055	17.85471	0.70069	0.11599	0.08658	0.02583	-0.00625	-0.04149	4.29055	3.82768	-11.65059	-0.13597	0.52765	0.03299	-0.00484	0.00415	0.00100	4.62698
337			3.36000	7.82566	-0.65892	15.24105	-0.00363	-0.00004	0.00137	-0.00009	0.00000	0.00002	88.97226	6.88321	-11.02240	-0.11387	-0.01259	0.00879	-0.00108	0.00001	-0.00008	40.16931	-0.27710	3.35395	-0.13048	0.02340	0.01520	-0.00383	-0.00003	0.00090	10.70166	-4.89244	18.11250	0.69440	0.11006	0.08622	0.03581	-0.00490	-0.03788	4.26394	3.82216	-11.64515	-0.13433	0.52905	0.03314	-0.00781	0.00477	-0.00145	4.61902
338			3.37000	7.81283	-0.65182	15.23198	-0.00368	-0.00004	0.00136	-0.00008	0.00000	0.00002	88.96401	6.89039	-11.02032	-0.11366	-0.01257	0.00881	-0.00217	0.00006	-0.00013	40.14896	-0.29759	3.32454	-0.13166	0.02303	0.01480	-0.00526	-0.00027	0.00094	10.68738	-4.82688	18.34173	0.68667	0.10461	0.08693	0.04425	-0.00315	-0.03278	4.22726	3.81364	-11.60112	-0.13278	0.52785	0.03466	-0.01037	0.00432	-0.00336	4.60940
339			3.38000	7.80166	-0.64013	15.22361	-0.00370	-0.00003	0.00138	-0.00007	0.00000	0.00001	88.95103	6.90048	-11.01706	-0.11357	-0.01253	0.00902	-0.00282	0.00005	-0.00018	40.12319	-0.31359	3.28969	-0.13234	0.02326	0.01460	-0.00613	-0.00056	0.00091	10.66319	-4.77834	18.53220	0.67899	0.10114	0.08868	0.04951	-0.00130	-0.02659	4.18184	3.80461	-11.53467	-0.13355	0.52592	0.03719	-0.01231	0.00254	-0.00447	4.60024
340			3.39000	7.79170	-0.62404	15.22030	-0.00372	-0.00001	0.00142	-0.00006	0.00000	-0.00001	88.93612	6.91318	-11.01609	-0.11357	-0.01248	0.00943	-0.00275	-0.00004	-0.00024	40.09547	-0.32281	3.25190	-0.13249	0.02411	0.01465	-0.00614	-0.00084	0.00081	10.63188	-4.74880	18.67788	0.67486	0.09932	0.09079	0.05085	0.00041	-0.01959	4.13079	3.79805	-11.46382	-0.14088	0.52183	0.03982	-0.01365	-0.00075	-0.00461	4.59418
341			3.40000	7.78206	-0.60376	15.22617	-0.00371	0.00002	0.00148	-0.00007	-0.00000	-0.00004	88.92284	6.92913	-11.02122	-0.11373	-0.01244	0.01006	-0.00191	-0.00019	-0.00032	40.06963	-0.32391	3.21543	-0.13209	0.02558	0.01497	-0.00527	-0.00106	0.00062	10.59714	-4.73740	18.77687	0.67532	0.09979	0.09389	0.04833	0.00174	-0.01252	4.07961	3.79665	-11.40209	-0.15235	0.51522	0.04333	-0.01369	-0.00493	-0.00397	4.59406
342			3.41000	7.77165	-0.58100	15.24317	-0.00368	0.00005	0.00156	-0.00007	-0.00000	-0.00007	88.91464	6.94948	-11.03453	-0.11397	-0.01241	0.01088	-0.00041	-0.00036	-0.00044	40.04937	-0.31704	3.18517	-0.13107	0.02766	0.01565	-0.00365	-0.00115	0.00035	10.56262	-4.74034	18.83223	0.68073	0.10377	0.09769	0.04232	0.00257	-0.00609	4.03481	3.80146	-11.35815	-0.16582	0.51022	0.04718	-0.01187	-0.00866	-0.00262	4.60293
343			3.42000	7.75924	-0.55910	15.27017	-0.00363	0.00008	0.00166	-0.00009	-0.00000	-0.00009	88.91454	6.97532	-11.05531	-0.11418	-0.01239	0.01185	0.00151	-0.00048	-0.00061	40.03745	-0.30391	3.16547	-0.12949	0.03025	0.01667	-0.00160	-0.00105	0.00001	10.53216	-4.75219	18.85260	0.68556	0.10856	0.10106	0.03282	0.00284	-0.00113	4.00187	3.81154	-11.33710	-0.17417	0.50966	0.05049	-0.00793	-0.01066	-0.00071	4.62220
344			3.43000	7.74312	-0.54106	15.30291	-0.00360	0.00010	0.00174	-0.00012	-0.00000	-0.00011	88.92422	7.00728	-11.08006	-0.11410	-0.01236	0.01282	0.00345	-0.00051	-0.00079	40.03511	-0.28686	3.15903	-0.12810	0.03287	0.01786	0.00044	-0.00077	-0.00037	10.50926	-4.76744	18.85035	0.68785	0.11208	0.10301	0.02112	0.00257	0.00181	3.98378	3.82424	-11.34040	-0.17592	0.51115	0.05249	-0.00302	-0.01024	0.00126	4.65107
345			3.44000	7.72129	-0.52670	15.33582	-0.00360	0.00011	0.00181	-0.00016	-0.00000	-0.00010	88.94321	7.04469	-11.10447	-0.11358	-0.01230	0.01358	0.00501	-0.00047	-0.00093	40.04142	-0.26799	3.16624	-0.12736	0.03489	0.01894	0.00204	-0.00039	-0.00074	10.49571	-4.78172	18.83755	0.68995	0.11303	0.10395	0.01018	0.00188	0.00284	3.98046	3.83635	-11.36299	-0.17748	0.51239	0.05334	0.00134	-0.00764	0.00253	4.68674
346			3.45000	7.69216	-0.51275	15.36479	-0.00363	0.00009	0.00185	-0.00021	-0.00000	-0.00009	88.96909	7.08498	-11.12604	-0.11265	-0.01222	0.01400	0.00590	-0.00041	-0.00098	40.05358	-0.24834	3.18486	-0.12759	0.03597	0.01977	0.00299	-0.00007	-0.00103	10.49008	-4.79184	18.82294	0.69311	0.11356	0.10499	0.00309	0.00093	0.00255	3.98889	3.84505	-11.39348	-0.18010	0.51231	0.05417	0.00430	-0.00377	0.00262	4.72537
347			3.46000	7.65509	-0.49482	15.38874	-0.00369	0.00007	0.00186	-0.00026	-0.00000	-0.00008	88.99821	7.12384	-11.14509	-0.11164	-0.01214	0.01412	0.00607	-0.00037	-0.00089	40.06845	-0.22809	3.21034	-0.12838	0.03630	0.02038	0.00329	0.00007	-0.00119	10.48846	-4.79599	18.81181	0.69446	0.11419	0.10561	0.00083	-0.00006	0.00153	4.00412	3.84863	-11.41779	-0.17785	0.51162	0.05489	0.00536	0.00022	0.00146	4.76302
348			3.47000	7.61086	-0.46901	15.40804	-0.00377	0.00005	0.00184	-0.00031	-0.00000	-0.00007	89.02684	7.15665	-11.16295	-0.11076	-0.01211	0.01404	0.00562	-0.00037	-0.00069	40.08312	-0.20710	3.23743	-0.12945	0.03619	0.02088	0.00303	-0.00002	-0.00122	10.48732	-4.79430	18.80647	0.69503	0.11416	0.10556	0.00149	-0.00084	0.00025	4.02139	3.84668	-11.42408	-0.17238	0.51143	0.05508	0.00493	0.00362	-0.00055	4.79645
349			3.48000	7.56145	-0.43186	15.42328	-0.00385	0.00001	0.00180	-0.00034	-0.00000	-0.00006	89.05189	7.17924	-11.18098	-0.11018	-0.01213	0.01380	0.00466	-0.00038	-0.00039	40.09548	-0.18468	3.26105	-0.13062	0.03576	0.02128	0.00238	-0.00032	-0.00112	10.48565	-4.78820	18.80765	0.69691	0.11423	0.10490	0.00183	-0.00128	-0.00111	4.03761	3.83972	-11.40692	-0.16946	0.51293	0.05439	0.00399	0.00618	-0.00267	4.82392
350			3.49000	7.50951	-0.38059	15.43444	-0.00392	-0.00002	0.00174	-0.00036	0.00000	-0.00005	89.07072	7.18836	-11.19929	-0.10992	-0.01219	0.01338	0.00329	-0.00038	-0.00004	40.10409	-0.16027	3.27689	-0.13169	0.03515	0.02161	0.00142	-0.00079	-0.00092	10.48511	-4.77944	18.81613	0.69866	0.11367	0.10486	-0.00012	-0.00138	-0.00267	4.05205	3.82895	-11.36885	-0.16893	0.51513	0.05414	0.00327	0.00772	-0.00420	4.84539
351			3.50000	7.45786	-0.31368	15.44144	-0.00398	-0.00005	0.00166	-0.00035	0.00001	-0.00004	89.08169	7.18249	-11.21681	-0.10991	-0.01228	0.01279	0.00175	-0.00035	0.00028	40.10785	-0.13371	3.28172	-0.13259	0.03444	0.02190	0.00030	-0.00131	-0.00063	10.48804	-4.76926	18.83386	0.69990	0.11253	0.10537	-0.00388	-0.00119	-0.00444	4.06563	3.81629	-11.31919	-0.17036	0.51709	0.05434	0.00304	0.00797	-0.00478	4.86181
352			3.51000	7.40974	-0.23171	15.44414	-0.00398	-0.00007	0.00157	-0.00031	0.00001	-0.00003	89.08495	7.16233	-11.23161	-0.11019	-0.01238	0.01213	0.00038	-0.00027	0.00054	40.10664	-0.10558	3.27416	-0.13293	0.03381	0.02215	-0.00070	-0.00179	-0.00032	10.49524	-4.75873	18.86159	0.69799	0.11121	0.10564	-0.00775	-0.00077	-0.00600	4.07912	3.80418	-11.26932	-0.17042	0.51964	0.05433	0.00309	0.00676	-0.00433	4.87457
353			3.52000	7.36820	-0.13865	15.44238	-0.00394	-0.00007	0.00148	-0.00025	0.00001	-0.00002	89.08257	7.13099	-11.24139	-0.11068	-0.01248	0.01147	-0.00058	-0.00014	0.00068	40.10178	-0.07674	3.25524	-0.13291	0.03329	0.02231	-0.00128	-0.00215	-0.00003	10.50597	-4.74960	18.89667	0.69365	0.10929	0.10609	-0.01061	-0.00019	-0.00681	4.09237	3.79493	-11.22890	-0.16897	0.52057	0.05470	0.00312	0.00426	-0.00317	4.88492
354			3.53000	7.33584	-0.04308	15.43597	-0.00387	-0.00006	0.00139	-0.00018	0.00001	-0.00001	89.07741	7.09370	-11.24391	-0.11123	-0.01256	0.01091	-0.00107	0.00003	0.00070	40.09555	-0.04785	3.22787	-0.13279	0.03296	0.02240	-0.00136	-0.00236	0.00016	10.51875	-4.74331	18.93381	0.68990	0.10711	0.10628	-0.01199	0.00033	-0.00667	4.10465	3.79009	-11.20353	-0.16666	0.51748	0.05520	0.00298	0.00102	-0.00160	4.89403
355			3.54000	7.31423	0.04433	15.42528	-0.00379	-0.00005	0.00133	-0.00011	0.00001	0.00000	89.07195	7.05726	-11.23778	-0.11158	-0.01258	0.01052	-0.00125	0.00021	0.00061	40.08996	-0.01927	3.19607	-0.13283	0.03266	0.02229	-0.00103	-0.00240	0.00025	10.53180	-4.73991	18.96832	0.69025	0.10687	0.10663	-0.01200	0.00063	-0.00603	4.11502	3.79030	-11.19588	-0.16765	0.51422	0.05571	0.00272	-0.00222	0.00018	4.90244
356			3.55000	7.30285	0.11576	15.41185	-0.00373	-0.00004	0.00130	-0.00005	0.00000	0.00001	89.06709	7.02799	-11.22341	-0.11171	-0.01252	0.01035	-0.00139	0.00036	0.00043	40.08667	0.00850	3.16386	-0.13311	0.03232	0.02193	-0.00040	-0.00227	0.00025	10.54405	-4.73807	18.99896	0.69252	0.10897	0.10713	-0.01160	0.00064	-0.00549	4.12303	3.79529	-11.20680	-0.16772	0.51642	0.05607	0.00247	-0.00488	0.00196	4.91098
357			3.56000	7.29872	0.16901	15.39878	-0.00368	-0.00004	0.00132	-0.00002	0.00000	0.00001	89.06187	7.00974	-11.20337	-0.11173	-0.01242	0.01042	-0.00175	0.00044	0.00023	40.08649	0.03400	3.13436	-0.13347	0.03203	0.02142	0.00025	-0.00197	0.00022	10.55588	-4.73574	19.02748	0.69302	0.10919	0.10701	-0.01170	0.00037	-0.00532	4.12928	3.80399	-11.23516	-0.16548	0.51990	0.05590	0.00232	-0.00665	0.00345	4.92033
358			3.57000	7.29752	0.20656	15.39012	-0.00363	-0.00003	0.00137	-0.00001	0.00000	0.00000	89.05422	7.00378	-11.18180	-0.11176	-0.01229	0.01075	-0.00242	0.00043	0.00001	40.08885	0.05475	3.10948	-0.13369	0.03202	0.02095	0.00067	-0.00153	0.00023	10.56810	-4.73146	19.05591	0.69344	0.10913	0.10683	-0.01187	-0.00002	-0.00547	4.13447	3.81501	-11.27644	-0.16545	0.52386	0.05551	0.00214	-0.00751	0.00435	4.93059
359			3.58000	7.29489	0.23337	15.38913	-0.00361	-0.00001	0.00146	-0.00003	0.00000	-0.00002	89.04205	7.00950	-11.16263	-0.11192	-0.01219	0.01133	-0.00331	0.00036	-0.00021	40.09229	0.06785	3.08967	-0.13370	0.03249	0.02065	0.00075	-0.00099	0.00029	10.58026	-4.72479	19.08529	0.69365	0.10949	0.10678	-0.01045	-0.00039	-0.00572	4.13818	3.82685	-11.32364	-0.16464	0.52791	0.05531	0.00152	-0.00739	0.00447	4.94124
360			3.59000	7.28741	0.25477	15.39725	-0.00361	0.00001	0.00155	-0.00007	-0.00000	-0.00004	89.02438	7.02515	-11.14850	-0.11233	-0.01215	0.01206	-0.00418	0.00024	-0.00041	40.09532	0.07101	3.07440	-0.13314	0.03352	0.02065	0.00060	-0.00040	0.00041	10.59030	-4.71622	19.11569	0.69506	0.10931	0.10652	-0.00669	-0.00067	-0.00595	4.13896	3.83771	-11.36791	-0.16402	0.52835	0.05516	0.00041	-0.00635	0.00375	4.95135
361			3.60000	7.27323	0.27438	15.41387	-0.00360	0.00003	0.00164	-0.00011	-0.00000	-0.00006	89.00214	7.04881	-11.14056	-0.11298	-0.01217	0.01280	-0.00473	0.00011	-0.00059	40.09752	0.06349	3.06333	-0.13209	0.03479	0.02084	0.00043	0.00022	0.00053	10.59637	-4.70615	19.14716	0.69829	0.10985	0.10605	-0.00165	-0.00092	-0.00622	4.13594	3.84621	-11.40056	-0.16638	0.52607	0.05484	-0.00085	-0.00473	0.00232	4.95992
362			3.61000	7.25155	0.29345	15.43682	-0.00358	0.00006	0.00172	-0.00016	-0.00000	-0.00008	88.97765	7.07843	-11.13869	-0.11374	-0.01226	0.01339	-0.00484	-0.00000	-0.00073	40.09911	0.04645	3.05665	-0.13110	0.03577	0.02103	0.00029	0.00079	0.00061	10.59829	-4.69443	19.18016	0.70333	0.11108	0.10624	0.00266	-0.00126	-0.00667	4.12991	3.85148	-11.41571	-0.17220	0.52380	0.05496	-0.00175	-0.00271	0.00057	4.96590
363			3.62000	7.22207	0.31221	15.46325	-0.00357	0.00008	0.00178	-0.00021	-0.00000	-0.00009	88.95320	7.11144	-11.14216	-0.11447	-0.01239	0.01376	-0.00459	-0.00010	-0.00079	40.10008	0.02275	3.05409	-0.13073	0.03608	0.02105	0.00016	0.00116	0.00064	10.59764	-4.68013	19.21568	0.70709	0.11116	0.10689	0.00499	-0.00174	-0.00732	4.12352	3.85299	-11.41196	-0.17647	0.52231	0.05557	-0.00178	-0.00045	-0.00116	4.96877
364			3.63000	7.18458	0.33076	15.49015	-0.00356	0.00009	0.00181	-0.00026	-0.00000	-0.00009	88.93031	7.14427	-11.14951	-0.11508	-0.01254	0.01394	-0.00416	-0.00016	-0.00075	40.10049	-0.00394	3.05384	-0.13118	0.03571	0.02083	-0.00004	0.00122	0.00064	10.59626	-4.66238	19.25428	0.71089	0.11286	0.10836	0.00529	-0.00233	-0.00797	4.11995	3.85075	-11.39164	-0.18108	0.52369	0.05672	-0.00087	0.00170	-0.00267	4.96924
365			3.64000	7.13963	0.34821	15.51430	-0.00357	0.00010	0.00181	-0.00030	-0.00000	-0.00007	88.90980	7.17258	-11.15840	-0.11568	-0.01271	0.01392	-0.00359	-0.00017	-0.00058	40.09976	-0.02977	3.05254	-0.13193	0.03471	0.02033	-0.00029	0.00095	0.00064	10.59551	-4.64135	19.29440	0.71328	0.11297	0.10947	0.00402	-0.00285	-0.00806	4.12164	3.84540	-11.35833	-0.18364	0.52319	0.05770	0.00073	0.00343	-0.00381	4.96801
366			3.65000	7.08888	0.36235	15.53283	-0.00358	0.00010	0.00179	-0.00033	-0.00000	-0.00005	88.89270	7.19163	-11.16600	-0.11619	-0.01287	0.01367	-0.00285	-0.00013	-0.00029	40.09800	-0.05121	3.04620	-0.13275	0.03308	0.01955	-0.00048	0.00039	0.00067	10.59610	-4.61846	19.33211	0.71699	0.11262	0.11046	0.00122	-0.00321	-0.00733	4.12953	3.83781	-11.31656	-0.18691	0.52099	0.05859	0.00274	0.00478	-0.00440	4.96587
367			3.66000	7.03493	0.37145	15.54473	-0.00361	0.00008	0.00175	-0.00034	-0.00000	-0.00003	88.88019	7.19706	-11.17067	-0.11655	-0.01299	0.01322	-0.00194	-0.00007	0.00006	40.09557	-0.06546	3.03136	-0.13339	0.03119	0.01864	-0.00055	-0.00028	0.00070	10.59912	-4.59530	19.36332	0.71919	0.11133	0.11093	-0.00381	-0.00333	-0.00592	4.14416	3.82870	-11.27300	-0.18884	0.51722	0.05911	0.00520	0.00600	-0.00417	4.96374
368			3.67000	6.98076	0.37582	15.55126	-0.00366	0.00006	0.00169	-0.00033	-0.00000	-0.00002	88.87282	7.18628	-11.17250	-0.11682	-0.01305	0.01266	-0.00090	-0.00003	0.00041	40.09320	-0.07115	3.00659	-0.13364	0.02955	0.01789	-0.00046	-0.00090	0.00072	10.60650	-4.57352	19.38607	0.72054	0.11200	0.11072	-0.01126	-0.00323	-0.00423	4.16644	3.81870	-11.23663	-0.19082	0.51509	0.05878	0.00819	0.00723	-0.00301	4.96327
369			3.68000	6.92998	0.37764	15.55499	-0.00370	0.00004	0.00164	-0.00031	-0.00000	-0.00001	88.87112	7.15994	-11.17240	-0.11706	-0.01307	0.01207	0.00032	0.00000	0.00068	40.09151	-0.06853	2.97337	-0.13328	0.02845	0.01744	-0.00016	-0.00136	0.00071	10.61998	-4.55481	19.40037	0.72326	0.11418	0.11080	-0.02003	-0.00282	-0.00252	4.19721	3.80840	-11.21547	-0.19376	0.51538	0.05844	0.01145	0.00845	-0.00128	4.96606
370			3.69000	6.88614	0.37830	15.55829	-0.00372	0.00002	0.00159	-0.00025	0.00000	-0.00001	88.87611	7.12209	-11.17111	-0.11724	-0.01306	0.01150	0.00178	0.00002	0.00081	40.09177	-0.05902	2.93576	-0.13233	0.02791	0.01733	0.00047	-0.00161	0.00062	10.63986	-4.54088	19.40653	0.72397	0.11525	0.11103	-0.02805	-0.00213	-0.00077	4.23573	3.79815	-11.21298	-0.19361	0.51474	0.05848	0.01397	0.00941	0.00046	4.97315
371			3.70000	6.85189	0.37684	15.56260	-0.00370	0.00001	0.00154	-0.00019	0.00000	-0.00001	88.88890	7.07929	-11.16892	-0.11723	-0.01301	0.01092	0.00340	0.00004	0.00081	40.09548	-0.04447	2.89945	-0.13101	0.02741	0.01725	0.00136	-0.00160	0.00045	10.66469	-4.53251	19.40429	0.72531	0.11622	0.11093	-0.03367	-0.00138	0.00099	4.27922	3.78819	-11.22602	-0.19172	0.51312	0.05832	0.01506	0.00959	0.00165	4.98417
372			3.71000	6.82802	0.37128	15.56876	-0.00364	0.00000	0.00148	-0.00012	0.00000	-0.00002	88.90994	7.03744	-11.16614	-0.11703	-0.01294	0.01039	0.00497	0.00005	0.00071	40.10365	-0.02712	2.86965	-0.12970	0.02695	0.01717	0.00238	-0.00138	0.00022	10.69207	-4.52943	19.39393	0.72806	0.11805	0.11051	-0.03650	-0.00076	0.00251	4.32348	3.77921	-11.24691	-0.18845	0.51208	0.05788	0.01450	0.00872	0.00199	4.99720
373			3.72000	6.81345	0.36069	15.57685	-0.00356	-0.00001	0.00144	-0.00007	-0.00000	-0.00002	88.93830	7.00079	-11.16306	-0.11670	-0.01288	0.00999	0.00628	0.00006	0.00056	40.11645	-0.00927	2.85045	-0.12833	0.02673	0.01724	0.00338	-0.00100	-0.00004	10.72000	-4.53014	19.37722	0.72817	0.11914	0.11003	-0.03685	-0.00037	0.00353	4.36470	3.77172	-11.26694	-0.18428	0.51191	0.05739	0.01266	0.00716	0.00158	5.00987
374			3.73000	6.80556	0.34562	15.58568	-0.00346	-0.00002	0.00140	-0.00004	-0.00000	-0.00002	88.97239	6.97272	-11.15937	-0.11631	-0.01283	0.00974	0.00725	0.00009	0.00038	40.13378	0.00744	2.84436	-0.12713	0.02692	0.01758	0.00429	-0.00054	-0.00033	10.74715	-4.53278	19.35705	0.72515	0.11707	0.10924	-0.03497	-0.00019	0.00401	4.40007	3.76563	-11.27966	-0.17918	0.51007	0.05681	0.00996	0.00548	0.00065	5.02025
375			3.74000	6.80123	0.32724	15.59338	-0.00336	-0.00002	0.00136	-0.00002	-0.00000	-0.00001	89.01080	6.95631	-11.15449	-0.11588	-0.01280	0.00960	0.00798	0.00013	0.00017	40.15516	0.02228	2.85231	-0.12609	0.02709	0.01796	0.00504	-0.00007	-0.00062	10.77197	-4.53616	19.33540	0.72393	0.11679	0.10838	-0.03105	-0.00009	0.00418	4.42748	3.76046	-11.28109	-0.17660	0.50860	0.05601	0.00687	0.00405	-0.00051	5.02705
376			3.75000	6.79791	0.30647	15.59814	-0.00328	-0.00003	0.00132	-0.00002	-0.00000	-0.00000	89.05276	6.95286	-11.14760	-0.11530	-0.01277	0.00941	0.00856	0.00017	-0.00003	40.17962	0.03537	2.87259	-0.12522	0.02666	0.01806	0.00553	0.00028	-0.00084	10.79284	-4.54019	19.31338	0.72213	0.11576	0.10714	-0.02546	0.00010	0.00411	4.44528	3.75572	-11.26985	-0.17423	0.50546	0.05502	0.00354	0.00305	-0.00160	5.02917
377			3.76000	6.79394	0.28526	15.59967	-0.00322	-0.00005	0.00127	-0.00003	-0.00000	0.00000	89.09776	6.96027	-11.13900	-0.11458	-0.01276	0.00909	0.00895	0.00020	-0.00016	40.20574	0.04742	2.90094	-0.12466	0.02554	0.01786	0.00562	0.00044	-0.00095	10.80894	-4.54535	19.29225	0.72273	0.11563	0.10649	-0.01939	0.00040	0.00393	4.45294	3.75099	-11.24830	-0.17424	0.50322	0.05447	0.00033	0.00256	-0.00237	5.02623
378			3.77000	6.78887	0.26627	15.59866	-0.00320	-0.00006	0.00122	-0.00003	-0.00000	0.00001	89.14443	6.97392	-11.12960	-0.11392	-0.01278	0.00873	0.00910	0.00022	-0.00022	40.23128	0.05929	2.93177	-0.12417	0.02423	0.01762	0.00527	0.00040	-0.00093	10.82035	-4.55204	19.27251	0.72447	0.11670	0.10620	-0.01383	0.00078	0.00386	4.45071	3.74604	-11.22050	-0.17541	0.50224	0.05417	-0.00266	0.00217	-0.00277	5.01818
379			3.78000	6.78405	0.25044	15.59550	-0.00319	-0.00007	0.00117	-0.00002	-0.00000	0.00001	89.19160	6.98884	-11.11977	-0.11342	-0.01281	0.00843	0.00902	0.00023	-0.00020	40.25435	0.07186	2.95920	-0.12365	0.02314	0.01745	0.00455	0.00020	-0.00080	10.82768	-4.56066	19.25266	0.72470	0.11794	0.10649	-0.00941	0.00119	0.00419	4.43933	3.74152	-11.19017	-0.17556	0.50366	0.05440	-0.00536	0.00106	-0.00292	5.00553
380			3.79000	6.78194	0.23653	15.58974	-0.00320	-0.00008	0.00113	-0.00000	-0.00000	0.00002	89.23806	7.00094	-11.10887	-0.11296	-0.01283	0.00816	0.00854	0.00025	-0.00012	40.27341	0.08580	2.97820	-0.12291	0.02210	0.01715	0.00350	-0.00011	-0.00059	10.83188	-4.57188	19.23028	0.72850	0.12091	0.10752	-0.00646	0.00169	0.00499	4.41975	3.73887	-11.15913	-0.17972	0.50719	0.05500	-0.00791	-0.00132	-0.00298	4.98869
381			3.80000	6.78358	0.22357	15.58133	-0.00324	-0.00009	0.00110	0.00002	-0.00000	0.00002	89.28100	7.00637	-11.09725	-0.11247	-0.01280	0.00789	0.00744	0.00025	-0.00001	40.28692	0.10167	2.98548	-0.12196	0.02117	0.01672	0.00216	-0.00046	-0.00035	10.83391	-4.58637	19.20328	0.73060	0.12437	0.10950	-0.00463	0.00223	0.00624	4.39296	3.73971	-11.12791	-0.18343	0.51033	0.05665	-0.01019	-0.00474	-0.00307	4.96785
382			3.81000	6.78788	0.21185	15.57129	-0.00326	-0.00010	0.00108	0.00003	-0.00000	0.00002	89.31657	7.00204	-11.08666	-0.11203	-0.01275	0.00772	0.00579	0.00021	0.00012	40.29374	0.11990	2.98031	-0.12115	0.02087	0.01657	0.00071	-0.00078	-0.00013	10.83430	-4.60431	19.16984	0.73187	0.12631	0.11181	-0.00324	0.00266	0.00792	4.36017	3.74472	-11.09620	-0.18726	0.51065	0.05889	-0.01219	-0.00820	-0.00325	4.94340
383			3.82000	6.79322	0.20194	15.56047	-0.00327	-0.00010	0.00107	0.00003	-0.00000	0.00002	89.34251	6.98819	-11.07821	-0.11181	-0.01272	0.00766	0.00399	0.00017	0.00022	40.29367	0.14054	2.96474	-0.12084	0.02131	0.01685	-0.00067	-0.00107	0.00001	10.83292	-4.62532	19.12789	0.73410	0.12772	0.11308	-0.00148	0.00287	0.00988	4.32257	3.75326	-11.06336	-0.19060	0.51066	0.06017	-0.01383	-0.01069	-0.00344	4.91596
384			3.83000	6.79891	0.19421	15.54862	-0.00324	-0.00011	0.00106	0.00003	-0.00000	0.00002	89.35944	6.96873	-11.07071	-0.11179	-0.01270	0.00766	0.00244	0.00018	0.00026	40.28749	0.16327	2.94259	-0.12085	0.02214	0.01735	-0.00177	-0.00126	0.00008	10.82904	-4.64843	19.07599	0.73484	0.12957	0.11353	0.00118	0.00283	0.01193	4.28144	3.76371	-11.02899	-0.19011	0.51161	0.06085	-0.01486	-0.01189	-0.00363	4.88666
385			3.84000	6.80488	0.18886	15.53502	-0.00321	-0.00011	0.00105	0.00003	-0.00000	0.00003	89.36961	6.94962	-11.06130	-0.11176	-0.01268	0.00759	0.00129	0.00024	0.00021	40.27705	0.18702	2.91843	-0.12082	0.02276	0.01772	-0.00242	-0.00130	0.00006	10.82185	-4.67253	19.01394	0.73637	0.13061	0.11405	0.00453	0.00252	0.01385	4.23765	3.77469	-10.99300	-0.18894	0.51320	0.06164	-0.01554	-0.01204	-0.00383	4.85693
386			3.85000	6.81075	0.18545	15.52051	-0.00317	-0.00010	0.00104	0.00003	-0.00000	0.00003	89.37537	6.93675	-11.04828	-0.11169	-0.01264	0.00742	0.00051	0.00031	0.00010	40.26466	0.21065	2.89713	-0.12034	0.02289	0.01777	-0.00254	-0.00116	-0.00005	10.81114	-4.69631	18.94301	0.74035	0.13409	0.11472	0.00768	0.00209	0.01539	4.19200	3.78525	-10.95576	-0.19164	0.51795	0.06216	-0.01623	-0.01145	-0.00396	4.82774
387			3.86000	6.81581	0.18255	15.50782	-0.00314	-0.00009	0.00103	0.00002	-0.00000	0.00002	89.37829	6.93455	-11.03257	-0.11153	-0.01259	0.00716	-0.00004	0.00033	-0.00005	40.25305	0.23350	2.88330	-0.11970	0.02241	0.01745	-0.00218	-0.00089	-0.00025	10.79783	-4.71892	18.86585	0.74541	0.13865	0.11590	0.00960	0.00172	0.01636	4.14556	3.79462	-10.91821	-0.19704	0.52239	0.06308	-0.01670	-0.01026	-0.00400	4.80005
388			3.87000	6.81932	0.17937	15.50101	-0.00315	-0.00009	0.00105	0.00001	-0.00000	0.00001	89.37858	6.94503	-11.01812	-0.11152	-0.01257	0.00702	-0.00064	0.00026	-0.00021	40.24385	0.25587	2.88021	-0.11921	0.02182	0.01707	-0.00169	-0.00060	-0.00050	10.78349	-4.74055	18.78629	0.75229	0.14246	0.11682	0.00994	0.00157	0.01652	4.09978	3.80244	-10.88157	-0.20420	0.52339	0.06391	-0.01675	-0.00877	-0.00395	4.77453
389			3.88000	6.82066	0.17635	15.50249	-0.00318	-0.00009	0.00108	0.00000	-0.00000	-0.00001	89.37456	6.96830	-11.00944	-0.11182	-0.01263	0.00712	-0.00155	0.00011	-0.00036	40.23678	0.27916	2.88879	-0.11896	0.02158	0.01691	-0.00138	-0.00037	-0.00077	10.76969	-4.76160	18.70851	0.76141	0.14584	0.11795	0.00959	0.00162	0.01598	4.05633	3.80870	-10.84609	-0.21279	0.52371	0.06490	-0.01650	-0.00738	-0.00398	4.75157
390			3.89000	6.81972	0.17413	15.51099	-0.00320	-0.00008	0.00111	-0.00001	-0.00000	-0.00002	89.36385	7.00312	-11.00829	-0.11244	-0.01275	0.00739	-0.00282	-0.00002	-0.00050	40.23043	0.30477	2.90727	-0.11902	0.02156	0.01693	-0.00136	-0.00025	-0.00098	10.75655	-4.78205	18.63563	0.76843	0.15020	0.11916	0.01062	0.00162	0.01507	4.01566	3.81358	-10.81025	-0.21881	0.52618	0.06595	-0.01616	-0.00624	-0.00430	4.73149
391			3.90000	6.81706	0.17224	15.52245	-0.00319	-0.00007	0.00114	-0.00002	-0.00000	-0.00002	89.34547	7.04604	-11.01255	-0.11319	-0.01292	0.00767	-0.00416	-0.00011	-0.00060	40.22349	0.33245	2.93096	-0.11902	0.02154	0.01704	-0.00147	-0.00023	-0.00107	10.74215	-4.80081	18.56797	0.77542	0.15464	0.12062	0.01394	0.00128	0.01433	3.97671	3.81704	-10.77049	-0.22461	0.52910	0.06721	-0.01625	-0.00502	-0.00504	4.71444
392			3.91000	6.81335	0.16918	15.53305	-0.00319	-0.00006	0.00116	-0.00002	-0.00000	-0.00002	89.32038	7.09216	-11.01894	-0.11386	-0.01307	0.00786	-0.00531	-0.00014	-0.00062	40.21596	0.36069	2.95436	-0.11904	0.02143	0.01714	-0.00155	-0.00029	-0.00102	10.72487	-4.81671	18.50322	0.78006	0.15621	0.12129	0.01735	0.00056	0.01403	3.93854	3.81848	-10.72363	-0.22780	0.52962	0.06799	-0.01608	-0.00351	-0.00603	4.70086
393			3.92000	6.80882	0.16478	15.54123	-0.00319	-0.00006	0.00119	-0.00003	-0.00000	-0.00001	89.29042	7.13649	-11.02598	-0.11443	-0.01320	0.00803	-0.00617	-0.00015	-0.00058	40.20835	0.38807	2.97291	-0.11930	0.02126	0.01712	-0.00153	-0.00040	-0.00084	10.70575	-4.82951	18.43800	0.78424	0.15713	0.12129	0.01725	-0.00018	0.01424	3.90261	3.81765	-10.66832	-0.23182	0.53030	0.06803	-0.01499	-0.00220	-0.00695	4.69144
394			3.93000	6.80290	0.16140	15.54681	-0.00321	-0.00006	0.00119	-0.00004	-0.00000	-0.00001	89.25687	7.17465	-11.03313	-0.11506	-0.01334	0.00820	-0.00688	-0.00014	-0.00048	40.20110	0.41355	2.98326	-0.11971	0.02108	0.01699	-0.00150	-0.00056	-0.00058	10.68848	-4.84043	18.37030	0.78689	0.15974	0.12136	0.01153	-0.00048	0.01470	3.87224	3.81526	-10.60629	-0.23709	0.53382	0.06781	-0.01243	-0.00148	-0.00745	4.68704
395			3.94000	6.79473	0.16149	15.54918	-0.00323	-0.00007	0.00119	-0.00005	0.00000	-0.00000	89.22025	7.20334	-11.03889	-0.11569	-0.01349	0.00838	-0.00753	-0.00009	-0.00034	40.19392	0.43643	2.98324	-0.12000	0.02098	0.01678	-0.00156	-0.00073	-0.00029	10.67735	-4.85188	18.30045	0.78968	0.16158	0.12148	0.00058	-0.00008	0.01501	3.85095	3.81230	-10.54215	-0.24124	0.53648	0.06770	-0.00831	-0.00129	-0.00733	4.68810
396			3.95000	6.78381	0.16642	15.54740	-0.00324	-0.00007	0.00118	-0.00007	0.00000	0.00001	89.18127	7.22111	-11.04152	-0.11630	-0.01360	0.00847	-0.00800	-0.00002	-0.00018	40.18626	0.45680	2.97268	-0.12027	0.02083	0.01650	-0.00174	-0.00089	-0.00004	10.67581	-4.86613	18.23057	0.79352	0.16402	0.12226	-0.01358	0.00088	0.01501	3.84103	3.80967	-10.48203	-0.24561	0.53882	0.06817	-0.00338	-0.00125	-0.00653	4.69394
397			3.96000	6.76989	0.17831	15.54156	-0.00324	-0.00008	0.00118	-0.00009	0.00000	0.00001	89.14114	7.22809	-11.04111	-0.11683	-0.01367	0.00844	-0.00814	0.00002	-0.00003	40.17754	0.47552	2.95344	-0.12066	0.02058	0.01619	-0.00204	-0.00101	0.00014	10.68528	-4.88396	18.16284	0.79593	0.16625	0.12252	-0.02743	0.00193	0.01461	3.84247	3.80759	-10.43217	-0.24909	0.54089	0.06808	0.00121	-0.00100	-0.00503	4.70289
398			3.97000	6.75301	0.20013	15.53349	-0.00323	-0.00007	0.00119	-0.00010	0.00000	0.00001	89.10164	7.22577	-11.03958	-0.11734	-0.01371	0.00826	-0.00785	0.00002	0.00008	40.16726	0.49360	2.92873	-0.12133	0.02031	0.01606	-0.00238	-0.00108	0.00022	10.70404	-4.90454	18.09824	0.79610	0.16537	0.12205	-0.03679	0.00260	0.01406	3.85223	3.80611	-10.39730	-0.24998	0.54062	0.06750	0.00400	-0.00069	-0.00314	4.71262
399			3.98000	6.73398	0.23285	15.52593	-0.00321	-0.00006	0.00120	-0.00011	0.00000	0.00000	89.06474	7.21729	-11.03911	-0.11796	-0.01377	0.00805	-0.00707	-0.00001	0.00012	40.15546	0.51171	2.90212	-0.12229	0.02040	0.01633	-0.00265	-0.00108	0.00023	10.72739	-4.92619	18.03606	0.79501	0.16484	0.12263	-0.03892	0.00269	0.01378	3.86438	3.80546	-10.37873	-0.24966	0.54065	0.06799	0.00405	-0.00070	-0.00138	4.72055
400			3.99000	6.71528	0.27348	15.52005	-0.00320	-0.00005	0.00121	-0.00009	0.00000	0.00000	89.03293	7.20800	-11.03978	-0.11865	-0.01385	0.00793	-0.00574	0.00000	0.00009	40.14291	0.52975	2.87719	-0.12315	0.02101	0.01699	-0.00265	-0.00102	0.00017	10.74954	-4.94690	17.97476	0.79626	0.16677	0.12343	-0.03395	0.00215	0.01372	3.87237	3.80602	-10.37401	-0.24648	0.54188	0.06884	0.00152	-0.00125	0.00003	4.72465
401			4.00000	6.70060	0.31541	15.51401	-0.00318	-0.00003	0.00123	-0.00006	0.00000	0.00001	89.00929	7.20448	-11.03879	-0.11921	-0.01393	0.00793	-0.00392	0.00009	-0.00003	40.13126	0.54682	2.85725	-0.12342	0.02177	0.01765	-0.00228	-0.00087	0.00007	10.76566	-4.96447	17.91325	0.79966	0.16872	0.12363	-0.02397	0.00108	0.01362	3.87144	3.80812	-10.37897	-0.24182	0.54350	0.06923	-0.00254	-0.00232	0.00093	4.72403
402			4.01000	6.69304	0.35021	15.50442	-0.00315	-0.00001	0.00123	-0.00002	0.00000	0.00002	88.99613	7.21204	-11.03246	-0.11939	-0.01397	0.00790	-0.00193	0.00023	-0.00019	40.12202	0.56191	2.84452	-0.12293	0.02189	0.01778	-0.00163	-0.00063	-0.00006	10.77325	-4.97765	17.85168	0.80631	0.16914	0.12327	-0.01221	-0.00011	0.01327	3.85935	3.81194	-10.38905	-0.24135	0.54341	0.06897	-0.00710	-0.00375	0.00132	4.71862
403			4.02000	6.69311	0.37081	15.48998	-0.00312	0.00001	0.00125	0.00001	-0.00000	0.00003	88.99318	7.23177	-11.01986	-0.11918	-0.01396	0.00788	-0.00021	0.00037	-0.00033	40.11623	0.57430	2.83903	-0.12229	0.02136	0.01738	-0.00087	-0.00039	-0.00014	10.77245	-4.98681	17.79144	0.81435	0.17142	0.12314	-0.00168	-0.00087	0.01261	3.83628	3.81749	-10.40036	-0.24600	0.54636	0.06851	-0.01155	-0.00541	0.00126	4.70941
404			4.03000	6.69859	0.37393	15.47210	-0.00311	0.00002	0.00127	0.00003	0.00000	0.00004	88.99782	7.26071	-11.00305	-0.11877	-0.01391	0.00803	0.00098	0.00043	-0.00044	40.11391	0.58384	2.83816	-0.12168	0.02093	0.01689	-0.00020	-0.00024	-0.00015	10.76547	-4.99386	17.73488	0.82214	0.17420	0.12259	0.00561	-0.00094	0.01162	3.80420	3.82467	-10.40929	-0.25303	0.55094	0.06743	-0.01530	-0.00720	0.00071	4.69785
405			4.04000	6.70617	0.36132	15.45310	-0.00311	0.00003	0.00131	0.00004	0.00000	0.00005	89.00703	7.29462	-10.98521	-0.11836	-0.01387	0.00839	0.00167	0.00042	-0.00050	40.11440	0.59082	2.83824	-0.12119	0.02102	0.01657	0.00026	-0.00019	-0.00009	10.75521	-5.00104	17.68320	0.82782	0.17415	0.12216	0.00936	-0.00042	0.01076	3.76624	3.83325	-10.41142	-0.25985	0.55265	0.06670	-0.01801	-0.00882	-0.00038	4.68560
406			4.05000	6.71267	0.33903	15.43438	-0.00314	0.00002	0.00134	0.00003	0.00000	0.00005	89.01833	7.32985	-10.96893	-0.11791	-0.01383	0.00882	0.00194	0.00036	-0.00053	40.11644	0.59578	2.83620	-0.12110	0.02136	0.01639	0.00036	-0.00022	0.00001	10.74378	-5.00998	17.63480	0.83308	0.17469	0.12313	0.01078	0.00033	0.01064	3.72530	3.84250	-10.40160	-0.26681	0.55567	0.06732	-0.01996	-0.00971	-0.00201	4.67391
407			4.06000	6.71595	0.31458	15.41685	-0.00316	0.00001	0.00137	0.00001	0.00000	0.00004	89.02958	7.36374	-10.95596	-0.11749	-0.01382	0.00917	0.00188	0.00027	-0.00052	40.11790	0.59932	2.83002	-0.12151	0.02162	0.01623	0.00005	-0.00031	0.00013	10.73189	-5.02163	17.58593	0.83708	0.17591	0.12424	0.01194	0.00099	0.01132	3.68289	3.85101	-10.37582	-0.27212	0.55822	0.06824	-0.02159	-0.00920	-0.00395	4.66300
408			4.07000	6.71506	0.29331	15.40191	-0.00317	0.00002	0.00138	-0.00002	0.00000	0.00004	89.03935	7.39461	-10.94769	-0.11711	-0.01382	0.00941	0.00162	0.00014	-0.00047	40.11713	0.60237	2.81820	-0.12226	0.02172	0.01608	-0.00055	-0.00046	0.00026	10.71852	-5.03573	17.53305	0.84105	0.17751	0.12519	0.01464	0.00122	0.01248	3.63893	3.85710	-10.33399	-0.27664	0.55893	0.06926	-0.02331	-0.00696	-0.00568	4.65303
409			4.08000	6.71009	0.27646	15.39152	-0.00318	0.00003	0.00139	-0.00004	0.00000	0.00002	89.04684	7.42170	-10.94488	-0.11675	-0.01383	0.00960	0.00125	0.00001	-0.00042	40.11304	0.60588	2.79987	-0.12297	0.02172	0.01589	-0.00125	-0.00064	0.00039	10.70218	-5.05064	17.47472	0.84590	0.18215	0.12693	0.01890	0.00103	0.01369	3.59270	3.85929	-10.28098	-0.28172	0.56137	0.07100	-0.02512	-0.00345	-0.00670	4.64385
410			4.09000	6.70147	0.26209	15.38718	-0.00320	0.00004	0.00140	-0.00006	0.00000	0.00001	89.05170	7.44436	-10.94727	-0.11643	-0.01385	0.00975	0.00085	-0.00010	-0.00034	40.10592	0.61030	2.77489	-0.12333	0.02170	0.01569	-0.00185	-0.00082	0.00050	10.68230	-5.06507	17.41239	0.85091	0.18599	0.12802	0.02292	0.00078	0.01425	3.54404	3.85736	-10.22541	-0.28678	0.56352	0.07219	-0.02636	0.00032	-0.00655	4.63592
411			4.10000	6.69009	0.24847	15.38917	-0.00324	0.00004	0.00141	-0.00007	0.00000	-0.00001	89.05406	7.46205	-10.95349	-0.11621	-0.01386	0.00990	0.00051	-0.00016	-0.00026	40.09643	0.61542	2.74400	-0.12345	0.02176	0.01553	-0.00228	-0.00095	0.00060	10.66029	-5.07902	17.34980	0.85430	0.18729	0.12824	0.02427	0.00084	0.01377	3.49438	3.85221	-10.17693	-0.28991	0.56323	0.07281	-0.02600	0.00324	-0.00525	4.62993
412			4.11000	6.67711	0.23644	15.39624	-0.00329	0.00003	0.00143	-0.00007	0.00000	-0.00002	89.05487	7.47451	-10.96151	-0.11600	-0.01386	0.01008	0.00041	-0.00018	-0.00018	40.08549	0.62037	2.70901	-0.12315	0.02204	0.01545	-0.00243	-0.00102	0.00066	10.63907	-5.09289	17.29191	0.85487	0.18772	0.12856	0.02183	0.00121	0.01230	3.44681	3.84573	-10.14313	-0.29358	0.56201	0.07355	-0.02381	0.00420	-0.00330	4.62662
413			4.12000	6.66394	0.22908	15.40609	-0.00334	0.00003	0.00146	-0.00007	0.00000	-0.00002	89.05612	7.48172	-10.96904	-0.11578	-0.01384	0.01031	0.00066	-0.00015	-0.00009	40.07462	0.62412	2.67234	-0.12241	0.02273	0.01557	-0.00226	-0.00100	0.00070	10.62154	-5.10651	17.24296	0.85593	0.18827	0.12850	0.01649	0.00164	0.01013	3.40486	3.84055	-10.12605	-0.29955	0.56208	0.07358	-0.02029	0.00251	-0.00143	4.62652
414			4.13000	6.65153	0.22923	15.41632	-0.00336	0.00003	0.00148	-0.00007	-0.00000	-0.00003	89.05970	7.48486	-10.97426	-0.11548	-0.01380	0.01048	0.00116	-0.00009	-0.00005	40.06512	0.62598	2.63716	-0.12134	0.02367	0.01588	-0.00181	-0.00089	0.00068	10.60923	-5.11934	17.20466	0.85864	0.18860	0.12822	0.00986	0.00195	0.00782	3.37067	3.83930	-10.12120	-0.30540	0.56095	0.07333	-0.01612	-0.00119	-0.00029	4.62914
415			4.14000	6.64016	0.23745	15.42532	-0.00334	0.00004	0.00149	-0.00007	-0.00000	-0.00002	89.06667	7.48671	-10.97651	-0.11512	-0.01374	0.01060	0.00169	-0.00002	-0.00006	40.05819	0.62567	2.60717	-0.12018	0.02464	0.01631	-0.00119	-0.00067	0.00058	10.60243	-5.13101	17.17622	0.86070	0.18684	0.12823	0.00283	0.00211	0.00587	3.34468	3.84271	-10.12140	-0.30820	0.55805	0.07357	-0.01193	-0.00476	0.00001	4.63365
416			4.15000	6.62883	0.25143	15.43193	-0.00330	0.00005	0.00150	-0.00007	-0.00000	-0.00002	89.07629	7.49135	-10.97571	-0.11466	-0.01369	0.01062	0.00197	0.00005	-0.00014	40.05432	0.62338	2.58574	-0.11927	0.02517	0.01656	-0.00053	-0.00036	0.00042	10.60104	-5.14170	17.15524	0.86328	0.18601	0.12886	-0.00448	0.00222	0.00450	3.32634	3.84907	-10.12085	-0.31177	0.55781	0.07411	-0.00819	-0.00632	-0.00029	4.63933
417			4.16000	6.61565	0.26794	15.43571	-0.00325	0.00006	0.00149	-0.00009	-0.00000	-0.00001	89.08686	7.50180	-10.97231	-0.11415	-0.01366	0.01058	0.00187	0.00011	-0.00025	40.05350	0.61963	2.57440	-0.11887	0.02509	0.01655	0.00005	-0.00005	0.00022	10.60507	-5.15179	17.13925	0.86604	0.18616	0.12918	-0.01206	0.00222	0.00356	3.31493	3.85542	-10.11619	-0.31613	0.55979	0.07408	-0.00476	-0.00554	-0.00091	4.64582
418			4.17000	6.59849	0.28464	15.43686	-0.00322	0.00006	0.00147	-0.00011	-0.00000	-0.00000	89.09620	7.51864	-10.96715	-0.11373	-0.01368	0.01048	0.00140	0.00014	-0.00035	40.05493	0.61522	2.57257	-0.11891	0.02442	0.01627	0.00036	0.00018	0.00004	10.61442	-5.16095	17.12656	0.86457	0.18461	0.12848	-0.01921	0.00185	0.00285	3.31006	3.85958	-10.10614	-0.31567	0.56019	0.07341	-0.00134	-0.00305	-0.00151	4.65286
419			4.18000	6.57630	0.30008	15.43585	-0.00321	0.00005	0.00144	-0.00014	-0.00000	0.00000	89.10245	7.53979	-10.96100	-0.11360	-0.01375	0.01035	0.00069	0.00017	-0.00039	40.05690	0.61117	2.57768	-0.11936	0.02355	0.01599	0.00033	0.00029	-0.00009	10.62847	-5.16778	17.11631	0.86424	0.18379	0.12870	-0.02522	0.00104	0.00225	3.31166	3.86029	-10.09228	-0.31600	0.55951	0.07362	0.00200	0.00038	-0.00177	4.66014
420			4.19000	6.54993	0.31308	15.43229	-0.00319	0.00005	0.00142	-0.00015	-0.00000	0.00001	89.10499	7.56228	-10.95340	-0.11372	-0.01385	0.01015	-0.00001	0.00022	-0.00038	40.05798	0.60849	2.58623	-0.12021	0.02266	0.01583	0.00001	0.00026	-0.00015	10.64619	-5.17102	17.10803	0.86560	0.18391	0.12889	-0.02956	0.00001	0.00174	3.31917	3.85721	-10.07856	-0.31734	0.55713	0.07381	0.00490	0.00392	-0.00152	4.66784
421			4.20000	6.52179	0.32166	15.42571	-0.00316	0.00006	0.00139	-0.00015	-0.00000	0.00002	89.10462	7.58333	-10.94348	-0.11399	-0.01396	0.00985	-0.00054	0.00028	-0.00033	40.05681	0.60804	2.59454	-0.12106	0.02172	0.01570	-0.00054	0.00014	-0.00015	10.66623	-5.17073	17.10103	0.86733	0.18317	0.12843	-0.03167	-0.00082	0.00143	3.33092	3.85088	-10.06909	-0.31740	0.55290	0.07353	0.00662	0.00680	-0.00085	4.67589
422			4.21000	6.49455	0.32303	15.41664	-0.00315	0.00006	0.00138	-0.00014	0.00000	0.00002	89.10255	7.60047	-10.93101	-0.11419	-0.01403	0.00946	-0.00089	0.00032	-0.00023	40.05276	0.61011	2.59960	-0.12191	0.02068	0.01551	-0.00120	-0.00003	-0.00011	10.68681	-5.16833	17.09446	0.86964	0.18526	0.12799	-0.03053	-0.00120	0.00130	3.34391	3.84238	-10.06617	-0.31711	0.55336	0.07304	0.00649	0.00872	0.00000	4.68389
423			4.22000	6.46993	0.31576	15.40697	-0.00318	0.00005	0.00137	-0.00013	0.00000	0.00003	89.09917	7.61139	-10.91725	-0.11437	-0.01407	0.00912	-0.00120	0.00034	-0.00012	40.04552	0.61453	2.59943	-0.12267	0.02003	0.01544	-0.00189	-0.00021	-0.00003	10.70530	-5.16558	17.08816	0.87139	0.18593	0.12776	-0.02481	-0.00106	0.00115	3.35428	3.83284	-10.07016	-0.31697	0.55504	0.07271	0.00416	0.00950	0.00077	4.69107
424			4.23000	6.44880	0.30126	15.39784	-0.00323	0.00003	0.00137	-0.00011	0.00000	0.00003	89.09417	7.61547	-10.90349	-0.11455	-0.01409	0.00893	-0.00153	0.00033	-0.00002	40.03514	0.62058	2.59383	-0.12326	0.02003	0.01561	-0.00256	-0.00034	0.00005	10.71841	-5.16382	17.08307	0.87572	0.18433	0.12783	-0.01405	-0.00060	0.00070	3.35807	3.82351	-10.07953	-0.31780	0.55632	0.07270	-0.00020	0.00914	0.00135	4.69655
425			4.24000	6.43150	0.28332	15.38876	-0.00328	0.00001	0.00137	-0.00009	0.00000	0.00003	89.08743	7.61440	-10.89019	-0.11474	-0.01411	0.00881	-0.00185	0.00032	0.00004	40.02189	0.62713	2.58419	-0.12333	0.02035	0.01586	-0.00310	-0.00040	0.00011	10.72307	-5.16306	17.08130	0.88035	0.18343	0.12768	0.00055	-0.00015	-0.00039	3.35208	3.81528	-10.09248	-0.31594	0.55750	0.07278	-0.00588	0.00795	0.00180	4.69938
426			4.25000	6.41735	0.26637	15.37860	-0.00328	-0.00000	0.00135	-0.00008	-0.00000	0.00003	89.07917	7.61121	-10.87743	-0.11492	-0.01414	0.00866	-0.00214	0.00030	0.00005	40.00660	0.63273	2.57286	-0.12281	0.02057	0.01599	-0.00341	-0.00038	0.00016	10.71799	-5.16224	17.08632	0.88483	0.18465	0.12700	0.01584	0.00017	-0.00246	3.33479	3.80886	-10.10884	-0.31383	0.55971	0.07239	-0.01180	0.00604	0.00241	4.69903
427			4.26000	6.40418	0.25345	15.36721	-0.00323	-0.00001	0.00131	-0.00008	-0.00000	0.00003	89.06934	7.60855	-10.86557	-0.11512	-0.01418	0.00849	-0.00248	0.00027	0.00002	39.99030	0.63605	2.56209	-0.12198	0.02063	0.01600	-0.00355	-0.00027	0.00018	10.70455	-5.15999	17.10343	0.89036	0.18425	0.12603	0.02833	0.00039	-0.00582	3.30643	3.80515	-10.13132	-0.31533	0.55955	0.07171	-0.01698	0.00329	0.00343	4.69516
428			4.27000	6.38893	0.24521	15.35539	-0.00316	-0.00001	0.00127	-0.00010	-0.00000	0.00003	89.05750	7.60823	-10.85501	-0.11531	-0.01424	0.00831	-0.00289	0.00023	-0.00002	39.97350	0.63633	2.55340	-0.12116	0.02053	0.01595	-0.00357	-0.00013	0.00018	10.68626	-5.15479	17.13895	0.89482	0.18170	0.12567	0.03574	0.00040	-0.01048	3.26941	3.80529	-10.16414	-0.31893	0.55720	0.07168	-0.02038	-0.00036	0.00493	4.68771
429			4.28000	6.36899	0.24103	15.34484	-0.00313	-0.00001	0.00124	-0.00012	-0.00000	0.00002	89.04315	7.61117	-10.84661	-0.11551	-0.01429	0.00813	-0.00335	0.00017	-0.00006	39.95666	0.63326	2.54733	-0.12083	0.02027	0.01587	-0.00355	0.00001	0.00019	10.66729	-5.14478	17.19818	0.89847	0.17987	0.12583	0.03761	-0.00004	-0.01606	3.22798	3.81039	-10.21010	-0.32457	0.55636	0.07193	-0.02115	-0.00442	0.00656	4.67762
430			4.29000	6.34328	0.24008	15.33704	-0.00313	-0.00001	0.00122	-0.00015	0.00000	0.00001	89.02609	7.61746	-10.84115	-0.11573	-0.01436	0.00797	-0.00383	0.00010	-0.00011	39.93991	0.62707	2.54306	-0.12105	0.01987	0.01575	-0.00358	0.00011	0.00022	10.65123	-5.12748	17.28326	0.90224	0.17742	0.12612	0.03495	-0.00117	-0.02174	3.18783	3.82027	-10.26813	-0.33137	0.55592	0.07213	-0.01880	-0.00786	0.00777	4.66660
431			4.30000	6.31242	0.24175	15.33269	-0.00315	-0.00001	0.00121	-0.00018	0.00000	0.00001	89.00620	7.62656	-10.83912	-0.11600	-0.01443	0.00784	-0.00431	0.00001	-0.00013	39.92290	0.61830	2.53905	-0.12158	0.01928	0.01549	-0.00374	0.00014	0.00027	10.64019	-5.10083	17.39172	0.90289	0.17436	0.12590	0.02950	-0.00290	-0.02632	3.15483	3.83344	-10.33267	-0.33570	0.55601	0.07184	-0.01347	-0.01003	0.00797	4.65685
432			4.31000	6.27844	0.24576	15.33154	-0.00318	-0.00001	0.00121	-0.00019	0.00000	-0.00000	88.98360	7.63720	-10.84045	-0.11645	-0.01453	0.00773	-0.00475	-0.00007	-0.00014	39.90472	0.60788	2.53333	-0.12219	0.01848	0.01506	-0.00412	0.00012	0.00033	10.63447	-5.06448	17.51614	0.90068	0.17015	0.12501	0.02319	-0.00492	-0.02896	3.13343	3.84792	-10.39422	-0.33808	0.55529	0.07094	-0.00614	-0.01058	0.00697	4.65068
433			4.32000	6.24392	0.25171	15.33295	-0.00320	-0.00001	0.00121	-0.00019	0.00000	-0.00001	88.95869	7.64764	-10.84495	-0.11699	-0.01464	0.00762	-0.00502	-0.00015	-0.00013	39.88441	0.59665	2.52428	-0.12271	0.01758	0.01451	-0.00462	0.00005	0.00040	10.63324	-5.01926	17.64751	0.89978	0.16552	0.12402	0.01704	-0.00681	-0.02976	3.12654	3.86140	-10.44421	-0.34139	0.55527	0.06970	0.00233	-0.00919	0.00518	4.65030
434			4.33000	6.21174	0.25909	15.33636	-0.00322	-0.00001	0.00122	-0.00017	0.00000	-0.00001	88.93287	7.65655	-10.85247	-0.11748	-0.01472	0.00751	-0.00486	-0.00023	-0.00011	39.86183	0.58548	2.51127	-0.12303	0.01684	0.01400	-0.00507	-0.00003	0.00044	10.63573	-4.96738	17.77874	0.89850	0.15876	0.12318	0.01091	-0.00793	-0.02925	3.13559	3.87150	-10.47836	-0.34451	0.55176	0.06870	0.01125	-0.00554	0.00318	4.65756
435			4.34000	6.18446	0.26847	15.34144	-0.00324	-0.00001	0.00123	-0.00014	0.00000	-0.00001	88.90885	7.66394	-10.86300	-0.11784	-0.01478	0.00748	-0.00405	-0.00031	-0.00010	39.83751	0.57523	2.49547	-0.12316	0.01657	0.01370	-0.00529	-0.00009	0.00043	10.64165	-4.91277	17.90532	0.89843	0.15500	0.12327	0.00468	-0.00807	-0.02797	3.16044	3.87579	-10.49664	-0.34722	0.54914	0.06851	0.01943	0.00009	0.00137	4.67267
436			4.35000	6.16380	0.28141	15.34789	-0.00326	-0.00000	0.00125	-0.00010	0.00000	-0.00002	88.89021	7.67083	-10.87681	-0.11803	-0.01480	0.00758	-0.00253	-0.00039	-0.00010	39.81290	0.56716	2.47946	-0.12316	0.01676	0.01360	-0.00523	-0.00013	0.00036	10.65079	-4.86074	18.02415	0.89871	0.15394	0.12337	-0.00112	-0.00714	-0.02581	3.19818	3.87257	-10.50135	-0.34647	0.54823	0.06839	0.02499	0.00685	-0.00017	4.69389
437			4.36000	6.15070	0.29824	15.35511	-0.00326	0.00001	0.00127	-0.00005	-0.00000	-0.00002	88.88014	7.67861	-10.89396	-0.11798	-0.01478	0.00774	-0.00048	-0.00048	-0.00012	39.78915	0.56261	2.46642	-0.12321	0.01722	0.01369	-0.00493	-0.00015	0.00022	10.66230	-4.81625	18.13190	0.89707	0.15126	0.12254	-0.00545	-0.00531	-0.02252	3.24321	3.86133	-10.49461	-0.33942	0.54346	0.06796	0.02618	0.01309	-0.00147	4.71731
438			4.37000	6.14528	0.31716	15.36282	-0.00324	0.00002	0.00128	-0.00001	-0.00000	-0.00002	88.88054	7.68776	-10.91450	-0.11767	-0.01474	0.00793	0.00176	-0.00056	-0.00014	39.76722	0.56292	2.45890	-0.12331	0.01785	0.01397	-0.00452	-0.00016	0.00003	10.67459	-4.78226	18.22440	0.89575	0.15077	0.12156	-0.00733	-0.00334	-0.01853	3.28814	3.84361	-10.47810	-0.32955	0.53899	0.06762	0.02293	0.01697	-0.00247	4.73806
439			4.38000	6.14617	0.33504	15.37123	-0.00321	0.00003	0.00129	0.00001	-0.00000	-0.00002	88.89143	7.69792	-10.93807	-0.11713	-0.01467	0.00820	0.00379	-0.00062	-0.00015	39.74725	0.56904	2.45830	-0.12332	0.01884	0.01459	-0.00410	-0.00017	-0.00021	10.68567	-4.75898	18.29946	0.89884	0.15046	0.12119	-0.00674	-0.00160	-0.01472	3.32560	3.82292	-10.45475	-0.32307	0.53199	0.06794	0.01663	0.01709	-0.00294	4.75105
440			4.39000	6.15025	0.34954	15.38065	-0.00319	0.00003	0.00130	0.00002	-0.00000	-0.00003	88.91100	7.70830	-10.96360	-0.11650	-0.01460	0.00857	0.00523	-0.00064	-0.00016	39.72910	0.58130	2.46479	-0.12333	0.02024	0.01552	-0.00371	-0.00019	-0.00046	10.69439	-4.74449	18.35939	0.90273	0.15085	0.12100	-0.00487	-0.00016	-0.01191	3.35029	3.80399	-10.43065	-0.31922	0.52594	0.06839	0.00876	0.01319	-0.00257	4.75242
441			4.40000	6.15323	0.36095	15.39090	-0.00318	0.00002	0.00131	0.00000	-0.00000	-0.00003	88.93597	7.71835	-10.98939	-0.11589	-0.01453	0.00902	0.00591	-0.00063	-0.00016	39.71263	0.59928	2.47748	-0.12338	0.02188	0.01662	-0.00330	-0.00024	-0.00071	10.70103	-4.73685	18.41042	0.90622	0.15198	0.12147	-0.00275	0.00122	-0.01068	3.35979	3.79172	-10.41330	-0.31912	0.52238	0.06925	0.00066	0.00585	-0.00135	4.74055
442			4.41000	6.15105	0.37215	15.40169	-0.00317	0.00001	0.00133	-0.00003	-0.00000	-0.00003	88.96272	7.72759	-11.01394	-0.11538	-0.01446	0.00951	0.00590	-0.00058	-0.00015	39.69810	0.62214	2.49429	-0.12318	0.02366	0.01777	-0.00283	-0.00031	-0.00091	10.70622	-4.73485	18.46049	0.90887	0.15205	0.12257	-0.00025	0.00268	-0.01123	3.35409	3.78988	-10.40903	-0.32342	0.52213	0.07034	-0.00674	-0.00368	0.00051	4.71683
443			4.42000	6.14104	0.38572	15.41272	-0.00315	0.00001	0.00136	-0.00008	-0.00000	-0.00003	88.98827	7.73579	-11.03623	-0.11494	-0.01439	0.00998	0.00538	-0.00052	-0.00014	39.68596	0.64827	2.51278	-0.12264	0.02542	0.01884	-0.00225	-0.00039	-0.00101	10.71021	-4.73722	18.51775	0.91088	0.15214	0.12427	0.00325	0.00398	-0.01354	3.33541	3.80025	-10.42108	-0.32785	0.52637	0.07182	-0.01247	-0.01366	0.00263	4.68521
444			4.43000	6.12211	0.40232	15.42459	-0.00312	0.00003	0.00138	-0.00013	-0.00000	-0.00004	89.01068	7.74260	-11.05627	-0.11453	-0.01430	0.01040	0.00461	-0.00048	-0.00010	39.67670	0.67495	2.53058	-0.12195	0.02689	0.01967	-0.00160	-0.00042	-0.00098	10.71276	-4.74110	18.58916	0.91840	0.15104	0.12629	0.00822	0.00461	-0.01726	3.30784	3.82201	-10.44926	-0.33672	0.52963	0.07339	-0.01608	-0.02188	0.00461	4.65084
445			4.44000	6.09429	0.42072	15.43905	-0.00310	0.00004	0.00140	-0.00017	-0.00000	-0.00005	89.02914	7.74660	-11.07513	-0.11409	-0.01420	0.01076	0.00384	-0.00046	-0.00004	39.67059	0.69841	2.54521	-0.12126	0.02811	0.02030	-0.00088	-0.00038	-0.00078	10.71324	-4.74246	18.67871	0.92436	0.14950	0.12766	0.01462	0.00436	-0.02160	3.27609	3.85167	-10.49031	-0.34479	0.53097	0.07442	-0.01727	-0.02636	0.00603	4.61849
446			4.45000	6.05848	0.43943	15.45781	-0.00309	0.00005	0.00142	-0.00021	-0.00000	-0.00006	89.04422	7.74618	-11.09378	-0.11376	-0.01413	0.01109	0.00327	-0.00045	0.00005	39.66806	0.71493	2.55457	-0.12063	0.02929	0.02085	-0.00013	-0.00025	-0.00044	10.71095	-4.73793	18.78655	0.92840	0.14853	0.12928	0.02148	0.00336	-0.02581	3.24444	3.88412	-10.53885	-0.34873	0.53276	0.07590	-0.01608	-0.02640	0.00667	4.59212
447			4.46000	6.01611	0.45760	15.48089	-0.00310	0.00006	0.00144	-0.00024	-0.00000	-0.00007	89.05716	7.74088	-11.11156	-0.11359	-0.01408	0.01142	0.00282	-0.00040	0.00014	39.66921	0.72145	2.55750	-0.12014	0.03034	0.02123	0.00056	-0.00004	-0.00000	10.70575	-4.72539	18.90907	0.93320	0.15017	0.13111	0.02718	0.00177	-0.02914	3.21667	3.91407	-10.58786	-0.35234	0.53662	0.07741	-0.01301	-0.02261	0.00631	4.57411
448			4.47000	5.96844	0.47453	15.50652	-0.00311	0.00007	0.00146	-0.00027	-0.00000	-0.00007	89.06826	7.73142	-11.12627	-0.11353	-0.01406	0.01170	0.00228	-0.00029	0.00022	39.67339	0.71625	2.55381	-0.11957	0.03107	0.02132	0.00104	0.00023	0.00045	10.69846	-4.70388	19.04021	0.93949	0.15159	0.13229	0.03076	-0.00030	-0.03101	3.19596	3.93757	-10.62960	-0.35779	0.53708	0.07830	-0.00876	-0.01623	0.00492	4.56493
449			4.48000	5.91631	0.48986	15.53209	-0.00311	0.00007	0.00147	-0.00029	-0.00000	-0.00007	89.07695	7.71932	-11.13538	-0.11358	-0.01405	0.01184	0.00161	-0.00013	0.00025	39.67930	0.69928	2.54423	-0.11888	0.03129	0.02107	0.00120	0.00052	0.00085	10.68990	-4.67332	19.17347	0.94321	0.15102	0.13262	0.03246	-0.00255	-0.03139	3.18382	3.95266	-10.65795	-0.36122	0.53470	0.07859	-0.00413	-0.00884	0.00295	4.56295
450			4.49000	5.86084	0.50400	15.55509	-0.00311	0.00007	0.00147	-0.00030	-0.00000	-0.00006	89.08302	7.70682	-11.13695	-0.11373	-0.01406	0.01178	0.00098	0.00005	0.00024	39.68528	0.67207	2.53051	-0.11795	0.03085	0.02046	0.00106	0.00077	0.00111	10.68051	-4.63453	19.30404	0.94556	0.15001	0.13244	0.03226	-0.00450	-0.03066	3.17996	3.95887	-10.67157	-0.36251	0.53230	0.07851	0.00013	-0.00167	0.00107	4.56509
451			4.50000	5.80406	0.51717	15.57416	-0.00309	0.00008	0.00147	-0.00030	-0.00000	-0.00005	89.08746	7.69601	-11.13074	-0.11396	-0.01408	0.01157	0.00054	0.00023	0.00019	39.68990	0.63749	2.51484	-0.11704	0.02988	0.01960	0.00062	0.00095	0.00121	10.67142	-4.59036	19.42864	0.94702	0.15002	0.13251	0.02898	-0.00567	-0.02914	3.18316	3.95712	-10.67338	-0.36138	0.53064	0.07880	0.00382	0.00425	-0.00028	4.56798
452			4.51000	5.74827	0.52867	15.58898	-0.00307	0.00008	0.00146	-0.00029	-0.00000	-0.00004	89.09106	7.68824	-11.11770	-0.11417	-0.01410	0.01124	0.00021	0.00037	0.00012	39.69173	0.59894	2.49939	-0.11628	0.02857	0.01868	-0.00004	0.00104	0.00117	10.66470	-4.54528	19.54447	0.94733	0.15014	0.13275	0.02170	-0.00585	-0.02688	3.19232	3.94948	-10.66798	-0.36087	0.52880	0.07921	0.00707	0.00798	-0.00098	4.56912
453			4.52000	5.69527	0.53759	15.60041	-0.00305	0.00009	0.00144	-0.00027	-0.00000	-0.00003	89.09369	7.68412	-11.10017	-0.11433	-0.01414	0.01089	-0.00015	0.00045	0.00005	39.68984	0.55968	2.48617	-0.11564	0.02727	0.01788	-0.00082	0.00105	0.00104	10.66265	-4.50351	19.64906	0.94641	0.14962	0.13259	0.01091	-0.00522	-0.02402	3.20653	3.93907	-10.66016	-0.36121	0.52667	0.07918	0.01010	0.00919	-0.00096	4.56730
454			4.53000	5.64596	0.54264	15.60948	-0.00303	0.00010	0.00142	-0.00025	-0.00000	-0.00002	89.09446	7.68335	-11.08074	-0.11449	-0.01418	0.01060	-0.00063	0.00048	0.00001	39.68379	0.52241	2.47650	-0.11525	0.02605	0.01720	-0.00160	0.00101	0.00086	10.66699	-4.46756	19.74169	0.94357	0.14957	0.13244	-0.00164	-0.00421	-0.02124	3.22526	3.92874	-10.65513	-0.35940	0.52554	0.07923	0.01292	0.00853	-0.00019	4.56227
455			4.54000	5.60072	0.54184	15.61697	-0.00300	0.00010	0.00141	-0.00023	0.00000	-0.00002	89.09264	7.68395	-11.06114	-0.11464	-0.01421	0.01042	-0.00113	0.00047	0.00001	39.67413	0.48874	2.47013	-0.11521	0.02509	0.01669	-0.00218	0.00091	0.00071	10.67830	-4.43777	19.82421	0.94218	0.14819	0.13213	-0.01371	-0.00314	-0.01906	3.24783	3.92034	-10.65846	-0.35736	0.52198	0.07927	0.01520	0.00684	0.00124	4.55462
456			4.55000	5.55910	0.53388	15.62344	-0.00298	0.00010	0.00141	-0.00021	0.00000	-0.00001	89.08833	7.68281	-11.04243	-0.11475	-0.01422	0.01038	-0.00147	0.00044	0.00007	39.66224	0.45943	2.46559	-0.11528	0.02457	0.01641	-0.00236	0.00077	0.00060	10.69593	-4.41308	19.90013	0.94190	0.14795	0.13171	-0.02325	-0.00233	-0.01774	3.27273	3.91476	-10.67386	-0.35558	0.51876	0.07914	0.01650	0.00485	0.00298	4.54482
457			4.56000	5.51992	0.52014	15.62954	-0.00296	0.00010	0.00142	-0.00020	0.00000	-0.00001	89.08267	7.67698	-11.02558	-0.11485	-0.01420	0.01044	-0.00157	0.00038	0.00017	39.65070	0.43453	2.46092	-0.11544	0.02452	0.01637	-0.00204	0.00060	0.00054	10.71804	-4.39143	19.97293	0.94236	0.14793	0.13115	-0.02845	-0.00194	-0.01706	3.29803	3.91211	-10.70223	-0.35314	0.51520	0.07890	0.01656	0.00296	0.00456	4.53361
458			4.57000	5.48131	0.50342	15.63561	-0.00292	0.00010	0.00142	-0.00020	0.00000	-0.00001	89.07683	7.66477	-11.01138	-0.11491	-0.01416	0.01049	-0.00148	0.00029	0.00029	39.64205	0.41360	2.45450	-0.11532	0.02469	0.01644	-0.00129	0.00043	0.00053	10.74157	-4.37061	20.04426	0.94487	0.14675	0.13024	-0.02836	-0.00195	-0.01655	3.32191	3.91200	-10.74048	-0.35236	0.51151	0.07818	0.01541	0.00136	0.00543	4.52196
459			4.58000	5.44146	0.48637	15.64247	-0.00288	0.00009	0.00142	-0.00021	0.00000	-0.00002	89.07114	7.64570	-11.00104	-0.11499	-0.01411	0.01046	-0.00143	0.00018	0.00041	39.63797	0.39551	2.44537	-0.11481	0.02484	0.01647	-0.00037	0.00030	0.00055	10.76315	-4.34929	20.11357	0.94776	0.14662	0.13015	-0.02356	-0.00225	-0.01598	3.34270	3.91368	-10.78203	-0.35040	0.51183	0.07815	0.01286	0.00022	0.00540	4.51074
460			4.59000	5.39907	0.47175	15.65125	-0.00286	0.00008	0.00142	-0.00022	0.00000	-0.00002	89.06458	7.62061	-10.99601	-0.11518	-0.01407	0.01030	-0.00155	0.00003	0.00048	39.63846	0.37873	2.43376	-0.11388	0.02481	0.01643	0.00046	0.00022	0.00057	10.78031	-4.32708	20.17958	0.95161	0.14851	0.13131	-0.01608	-0.00261	-0.01531	3.35855	3.91613	-10.81977	-0.34837	0.51572	0.07919	0.00897	-0.00021	0.00460	4.50010
461			4.60000	5.35435	0.46266	15.66251	-0.00284	0.00007	0.00140	-0.00022	0.00000	-0.00003	89.05620	7.59202	-10.99730	-0.11552	-0.01408	0.01001	-0.00179	-0.00012	0.00050	39.64277	0.36198	2.42113	-0.11275	0.02452	0.01632	0.00110	0.00023	0.00057	10.79216	-4.30448	20.24144	0.95397	0.14868	0.13157	-0.00809	-0.00280	-0.01446	3.36766	3.91805	-10.84862	-0.34616	0.51932	0.07944	0.00402	0.00025	0.00332	4.48951
462			4.61000	5.30874	0.46177	15.67543	-0.00283	0.00005	0.00137	-0.00022	-0.00000	-0.00003	89.04563	7.56331	-11.00478	-0.11598	-0.01413	0.00963	-0.00205	-0.00025	0.00046	39.64984	0.34480	2.40974	-0.11201	0.02389	0.01610	0.00153	0.00029	0.00053	10.79904	-4.28228	20.29963	0.95286	0.14875	0.13106	-0.00110	-0.00275	-0.01377	3.36858	3.91838	-10.86772	-0.34206	0.52094	0.07923	-0.00145	0.00139	0.00216	4.47815
463			4.62000	5.26430	0.47100	15.68808	-0.00280	0.00004	0.00133	-0.00021	-0.00000	-0.00003	89.03339	7.53699	-11.01684	-0.11644	-0.01422	0.00916	-0.00223	-0.00033	0.00039	39.65852	0.32747	2.40115	-0.11154	0.02298	0.01582	0.00171	0.00035	0.00045	10.80204	-4.26113	20.35602	0.95356	0.14925	0.13070	0.00379	-0.00244	-0.01359	3.36066	3.91683	-10.88005	-0.34118	0.51973	0.07920	-0.00660	0.00259	0.00161	4.46513
464			4.63000	5.22244	0.49053	15.69822	-0.00276	0.00004	0.00128	-0.00019	-0.00000	-0.00002	89.02023	7.51433	-11.03118	-0.11687	-0.01431	0.00862	-0.00228	-0.00037	0.00030	39.66745	0.31073	2.39590	-0.11117	0.02186	0.01552	0.00164	0.00037	0.00035	10.80294	-4.24157	20.41345	0.95225	0.14760	0.13052	0.00598	-0.00180	-0.01395	3.34479	3.91405	-10.89142	-0.34122	0.51582	0.07949	-0.01065	0.00337	0.00191	4.44974
465			4.64000	5.18396	0.51737	15.70413	-0.00269	0.00004	0.00122	-0.00017	-0.00000	-0.00001	89.00729	7.49598	-11.04575	-0.11729	-0.01442	0.00806	-0.00216	-0.00036	0.00022	39.67544	0.29576	2.39357	-0.11072	0.02067	0.01522	0.00136	0.00034	0.00026	10.80357	-4.22443	20.47401	0.94832	0.14589	0.13090	0.00578	-0.00096	-0.01461	3.32300	3.91096	-10.90802	-0.34342	0.51235	0.08017	-0.01315	0.00367	0.00296	4.43178
466			4.65000	5.14884	0.54598	15.70511	-0.00262	0.00005	0.00116	-0.00015	-0.00000	-0.00000	88.99544	7.48192	-11.05919	-0.11767	-0.01452	0.00754	-0.00197	-0.00032	0.00016	39.68158	0.28370	2.39307	-0.11036	0.01943	0.01486	0.00090	0.00026	0.00018	10.80513	-4.21022	20.53800	0.94318	0.14486	0.13162	0.00392	-0.00014	-0.01508	3.29799	3.90831	-10.93422	-0.34606	0.50956	0.08107	-0.01381	0.00358	0.00439	4.41174
467			4.66000	5.11646	0.57077	15.70199	-0.00255	0.00005	0.00110	-0.00014	-0.00000	0.00001	88.98481	7.47117	-11.07114	-0.11807	-0.01461	0.00715	-0.00174	-0.00028	0.00012	39.68479	0.27542	2.39274	-0.10993	0.01842	0.01453	0.00026	0.00014	0.00011	10.80828	-4.19876	20.60312	0.93886	0.14289	0.13217	0.00027	0.00042	-0.01486	3.27300	3.90649	-10.97051	-0.34806	0.50484	0.08191	-0.01227	0.00345	0.00570	4.39061
468			4.67000	5.08625	0.58789	15.69610	-0.00249	0.00005	0.00105	-0.00013	-0.00000	0.00001	88.97567	7.46217	-11.08106	-0.11842	-0.01470	0.00689	-0.00137	-0.00022	0.00010	39.68429	0.27139	2.39151	-0.10928	0.01783	0.01437	-0.00045	0.00002	0.00005	10.81415	-4.18939	20.66557	0.93426	0.14132	0.13203	-0.00586	0.00056	-0.01377	3.25212	3.90504	-11.01447	-0.34861	0.50081	0.08206	-0.00823	0.00393	0.00654	4.36987
469			4.68000	5.05799	0.59676	15.68885	-0.00246	0.00003	0.00101	-0.00012	-0.00000	0.00001	88.96933	7.45395	-11.08824	-0.11864	-0.01475	0.00673	-0.00071	-0.00015	0.00009	39.68004	0.27188	2.39005	-0.10861	0.01765	0.01440	-0.00110	-0.00008	-0.00003	10.82413	-4.18081	20.72172	0.92994	0.14071	0.13210	-0.01350	0.00017	-0.01207	3.23969	3.90270	-11.06243	-0.34882	0.49845	0.08229	-0.00212	0.00540	0.00676	4.35136
470			4.69000	5.03106	0.59966	15.68203	-0.00245	0.00001	0.00097	-0.00011	-0.00000	0.00001	88.96730	7.44636	-11.09269	-0.11859	-0.01474	0.00652	0.00016	-0.00010	0.00009	39.67265	0.27697	2.39020	-0.10856	0.01729	0.01444	-0.00163	-0.00014	-0.00014	10.83832	-4.17105	20.76895	0.92577	0.13997	0.13220	-0.01982	-0.00068	-0.00993	3.23871	3.89798	-11.10940	-0.34945	0.49688	0.08242	0.00464	0.00735	0.00612	4.33673
471			4.70000	5.00449	0.60018	15.67833	-0.00246	-0.00001	0.00093	-0.00011	0.00000	0.00000	88.96996	7.43867	-11.09555	-0.11841	-0.01471	0.00622	0.00107	-0.00008	0.00009	39.66285	0.28593	2.39294	-0.10922	0.01656	0.01438	-0.00203	-0.00016	-0.00023	10.85476	-4.15916	20.80544	0.92421	0.14070	0.13212	-0.02221	-0.00162	-0.00745	3.24907	3.89059	-11.14857	-0.35112	0.49633	0.08218	0.01010	0.00864	0.00446	4.32707
472			4.71000	4.97800	0.60124	15.68036	-0.00249	-0.00003	0.00091	-0.00011	0.00000	-0.00001	88.97696	7.42899	-11.09828	-0.11818	-0.01467	0.00581	0.00193	-0.00009	0.00011	39.65132	0.29755	2.39727	-0.11019	0.01573	0.01439	-0.00232	-0.00019	-0.00029	10.87029	-4.14591	20.83005	0.92438	0.14080	0.13212	-0.01999	-0.00225	-0.00477	3.26739	3.88157	-11.17270	-0.35048	0.49564	0.08216	0.01263	0.00840	0.00191	4.32205
473			4.72000	4.95272	0.60404	15.68957	-0.00253	-0.00005	0.00088	-0.00010	0.00000	-0.00002	88.98782	7.41613	-11.10231	-0.11800	-0.01463	0.00536	0.00272	-0.00014	0.00013	39.63869	0.31103	2.40190	-0.11072	0.01519	0.01460	-0.00253	-0.00022	-0.00033	10.88223	-4.13339	20.84271	0.92712	0.14231	0.13283	-0.01365	-0.00237	-0.00214	3.28847	3.87270	-11.17629	-0.34631	0.49614	0.08306	0.01131	0.00659	-0.00120	4.31969
474			4.73000	4.93125	0.60813	15.70588	-0.00258	-0.00006	0.00086	-0.00008	0.00000	-0.00003	89.00195	7.40121	-11.10908	-0.11792	-0.01460	0.00501	0.00330	-0.00023	0.00013	39.62512	0.32671	2.40662	-0.11088	0.01505	0.01491	-0.00277	-0.00026	-0.00039	10.88821	-4.12372	20.84463	0.93251	0.14205	0.13267	-0.00329	-0.00187	0.00027	3.30587	3.86543	-11.15694	-0.34114	0.49559	0.08325	0.00591	0.00352	-0.00446	4.31624
475			4.74000	4.91636	0.61198	15.72769	-0.00262	-0.00007	0.00085	-0.00005	0.00000	-0.00003	89.01766	7.38662	-11.11990	-0.11782	-0.01456	0.00484	0.00350	-0.00034	0.00011	39.61000	0.34556	2.41200	-0.11070	0.01527	0.01520	-0.00313	-0.00033	-0.00048	10.88590	-4.11903	20.83755	0.93722	0.14239	0.13290	0.01025	-0.00080	0.00235	3.31245	3.86103	-11.11529	-0.33420	0.49840	0.08384	-0.00322	-0.00036	-0.00747	4.30705
476			4.75000	4.90953	0.61388	15.75210	-0.00265	-0.00008	0.00085	-0.00001	-0.00000	-0.00004	89.03261	7.37476	-11.13548	-0.11772	-0.01453	0.00489	0.00320	-0.00045	0.00008	39.59266	0.36868	2.41883	-0.11011	0.01579	0.01544	-0.00353	-0.00040	-0.00060	10.87416	-4.12125	20.82346	0.94445	0.14300	0.13268	0.02485	0.00077	0.00396	3.30171	3.86038	-11.05478	-0.33074	0.50141	0.08388	-0.01496	-0.00465	-0.00966	4.28777
477			4.76000	4.90953	0.61300	15.77539	-0.00265	-0.00008	0.00085	0.00001	-0.00000	-0.00003	89.04427	7.36704	-11.15535	-0.11755	-0.01449	0.00511	0.00246	-0.00053	0.00005	39.57316	0.39640	2.42805	-0.10960	0.01647	0.01566	-0.00380	-0.00046	-0.00074	10.85342	-4.13154	20.80502	0.95037	0.14463	0.13273	0.03856	0.00262	0.00488	3.26956	3.86405	-10.98270	-0.33167	0.50557	0.08400	-0.02786	-0.00893	-0.01058	4.25594
478			4.77000	4.91342	0.60992	15.79367	-0.00264	-0.00009	0.00085	0.00002	-0.00000	-0.00002	89.05126	7.36368	-11.17729	-0.11741	-0.01447	0.00539	0.00144	-0.00053	0.00001	39.55279	0.42792	2.44010	-0.10954	0.01702	0.01583	-0.00382	-0.00050	-0.00084	10.82496	-4.14960	20.78590	0.95304	0.14595	0.13301	0.05059	0.00440	0.00481	3.21528	3.87236	-10.90920	-0.33497	0.50920	0.08441	-0.04023	-0.01281	-0.00994	4.21218
479			4.78000	4.91757	0.60671	15.80417	-0.00262	-0.00009	0.00084	0.00001	-0.00000	-0.00001	89.05292	7.36324	-11.19787	-0.11733	-0.01446	0.00561	0.00025	-0.00046	-0.00000	39.53306	0.46124	2.45372	-0.11011	0.01722	0.01587	-0.00364	-0.00052	-0.00086	10.79011	-4.17324	20.77070	0.95364	0.14614	0.13321	0.06052	0.00570	0.00351	3.14116	3.88527	-10.84605	-0.33846	0.51010	0.08502	-0.05044	-0.01581	-0.00762	4.15954
480			4.79000	4.91873	0.60592	15.80678	-0.00259	-0.00009	0.00083	-0.00001	0.00000	-0.00000	89.04896	7.36314	-11.21438	-0.11731	-0.01445	0.00572	-0.00102	-0.00036	0.00000	39.51468	0.49413	2.46625	-0.11066	0.01731	0.01592	-0.00342	-0.00054	-0.00081	10.75069	-4.19916	20.76458	0.95412	0.14659	0.13382	0.06740	0.00640	0.00099	3.05162	3.90219	-10.80447	-0.34457	0.50861	0.08608	-0.05781	-0.01756	-0.00389	4.10224
481			4.80000	4.91453	0.60907	15.80408	-0.00255	-0.00009	0.00082	-0.00003	0.00000	0.00000	89.03935	7.36183	-11.22629	-0.11730	-0.01443	0.00578	-0.00220	-0.00026	0.00001	39.49746	0.52558	2.47599	-0.11079	0.01761	0.01609	-0.00320	-0.00056	-0.00074	10.70924	-4.22395	20.77169	0.95669	0.14824	0.13505	0.07074	0.00637	-0.00236	2.95257	3.92200	-10.79211	-0.35356	0.50693	0.08760	-0.06183	-0.01798	0.00061	4.04420
482			4.81000	4.90375	0.61641	15.80069	-0.00254	-0.00008	0.00082	-0.00006	0.00000	0.00000	89.02481	7.35996	-11.23545	-0.11725	-0.01438	0.00593	-0.00307	-0.00023	0.00001	39.48146	0.55560	2.48359	-0.11082	0.01814	0.01631	-0.00291	-0.00057	-0.00069	10.66809	-4.24386	20.79347	0.95799	0.14896	0.13649	0.07099	0.00540	-0.00589	2.85081	3.94317	-10.81033	-0.36074	0.50667	0.08936	-0.06155	-0.01708	0.00494	3.98915
483			4.82000	4.88614	0.62853	15.80202	-0.00256	-0.00008	0.00085	-0.00009	0.00000	-0.00001	89.00697	7.35913	-11.24499	-0.11708	-0.01430	0.00625	-0.00349	-0.00028	-0.00001	39.46723	0.58417	2.49061	-0.11101	0.01885	0.01650	-0.00252	-0.00055	-0.00066	10.62850	-4.25567	20.82814	0.95827	0.14836	0.13832	0.06890	0.00355	-0.00897	2.75284	3.96371	-10.85357	-0.36669	0.50656	0.09153	-0.05737	-0.01488	0.00823	3.94040
484			4.83000	4.86235	0.64725	15.81271	-0.00260	-0.00007	0.00091	-0.00012	0.00000	-0.00003	88.98777	7.36054	-11.25787	-0.11693	-0.01420	0.00680	-0.00350	-0.00038	-0.00004	39.45527	0.61054	2.49798	-0.11152	0.01982	0.01672	-0.00211	-0.00050	-0.00063	10.59150	-4.25712	20.87182	0.95947	0.14943	0.13949	0.06451	0.00113	-0.01115	2.66450	3.98174	-10.91194	-0.37453	0.50898	0.09269	-0.05046	-0.01168	0.00986	3.90033
485			4.84000	4.83393	0.67390	15.83512	-0.00265	-0.00004	0.00099	-0.00014	0.00000	-0.00005	88.96870	7.36467	-11.27590	-0.11689	-0.01412	0.00749	-0.00324	-0.00050	-0.00008	39.44540	0.63358	2.50545	-0.11230	0.02098	0.01703	-0.00175	-0.00043	-0.00055	10.55826	-4.24737	20.92001	0.96085	0.15036	0.14026	0.05770	-0.00142	-0.01219	2.59007	3.99564	-10.97440	-0.38205	0.51192	0.09335	-0.04148	-0.00765	0.00973	3.87005
486			4.85000	4.80327	0.70709	15.86899	-0.00269	-0.00001	0.00109	-0.00014	0.00000	-0.00008	88.95070	7.37182	-11.29920	-0.11708	-0.01406	0.00821	-0.00276	-0.00061	-0.00013	39.43724	0.65207	2.51191	-0.11285	0.02229	0.01745	-0.00141	-0.00033	-0.00043	10.52981	-4.22824	20.96801	0.95824	0.15117	0.14101	0.04875	-0.00338	-0.01197	2.53182	4.00426	-11.03080	-0.38516	0.51367	0.09424	-0.03127	-0.00307	0.00813	3.84975
487			4.86000	4.77339	0.74239	15.91222	-0.00271	0.00003	0.00119	-0.00013	-0.00000	-0.00010	88.93516	7.38249	-11.32669	-0.11739	-0.01402	0.00891	-0.00198	-0.00069	-0.00020	39.43099	0.66482	2.51648	-0.11299	0.02366	0.01791	-0.00098	-0.00022	-0.00028	10.50669	-4.20439	21.01121	0.95610	0.15324	0.14160	0.03884	-0.00431	-0.01046	2.49016	4.00687	-11.07312	-0.38740	0.51519	0.09493	-0.02131	0.00157	0.00542	3.83919
488			4.87000	4.74723	0.77470	15.96185	-0.00273	0.00007	0.00130	-0.00011	-0.00000	-0.00012	88.92394	7.39674	-11.35667	-0.11772	-0.01401	0.00967	-0.00092	-0.00072	-0.00028	39.42725	0.67133	2.51890	-0.11268	0.02524	0.01840	-0.00045	-0.00007	-0.00012	10.48896	-4.18113	21.04558	0.95680	0.15435	0.14170	0.02878	-0.00419	-0.00791	2.46420	4.00362	-11.09644	-0.38903	0.51403	0.09521	-0.01241	0.00557	0.00210	3.83750
489			4.88000	4.72668	0.80088	16.01352	-0.00275	0.00010	0.00138	-0.00008	-0.00000	-0.00013	88.91849	7.41416	-11.38639	-0.11795	-0.01401	0.01041	0.00026	-0.00067	-0.00034	39.42641	0.67214	2.52002	-0.11206	0.02679	0.01878	0.00009	0.00008	-0.00001	10.47641	-4.16217	21.06860	0.95822	0.15438	0.14133	0.01914	-0.00337	-0.00493	2.45181	3.99555	-11.09900	-0.38752	0.51062	0.09527	-0.00524	0.00825	-0.00118	3.84258
490			4.89000	4.71225	0.81957	16.06233	-0.00273	0.00012	0.00144	-0.00005	-0.00000	-0.00012	88.91928	7.43362	-11.41257	-0.11792	-0.01401	0.01102	0.00134	-0.00055	-0.00038	39.42812	0.66913	2.52144	-0.11113	0.02796	0.01896	0.00049	0.00021	0.00001	10.46860	-4.14923	21.08043	0.95769	0.15266	0.14015	0.01019	-0.00216	-0.00224	2.44963	3.98451	-11.08299	-0.38479	0.50520	0.09463	-0.00036	0.00916	-0.00376	3.85129
491			4.90000	4.70289	0.83007	16.10399	-0.00271	0.00013	0.00147	-0.00004	-0.00000	-0.00009	88.92557	7.45321	-11.43240	-0.11761	-0.01399	0.01150	0.00207	-0.00038	-0.00038	39.43135	0.66485	2.52489	-0.11031	0.02875	0.01898	0.00064	0.00030	-0.00005	10.46531	-4.14288	21.08370	0.95850	0.15264	0.13980	0.00195	-0.00084	-0.00023	2.45383	3.97283	-11.05425	-0.38476	0.50274	0.09445	0.00246	0.00834	-0.00525	3.86015
492			4.91000	4.69638	0.83357	16.13556	-0.00270	0.00013	0.00148	-0.00003	0.00000	-0.00007	88.93532	7.47075	-11.44462	-0.11711	-0.01395	0.01186	0.00235	-0.00020	-0.00033	39.43469	0.66192	2.53123	-0.10953	0.02938	0.01903	0.00053	0.00030	-0.00017	10.46632	-4.14270	21.08112	0.95970	0.15238	0.14026	-0.00556	0.00033	0.00127	2.46131	3.96278	-11.01995	-0.38601	0.50206	0.09485	0.00408	0.00591	-0.00571	3.86688
493			4.92000	4.69048	0.83349	16.15569	-0.00270	0.00012	0.00148	-0.00003	0.00000	-0.00004	88.94629	7.48486	-11.44998	-0.11656	-0.01389	0.01205	0.00227	-0.00006	-0.00025	39.43672	0.66254	2.54023	-0.10908	0.02973	0.01914	0.00027	0.00020	-0.00031	10.47125	-4.14722	21.07393	0.95757	0.15179	0.14051	-0.01233	0.00102	0.00255	2.47067	3.95639	-10.98569	-0.38478	0.50411	0.09505	0.00562	0.00236	-0.00534	3.87056
494			4.93000	4.68404	0.83209	16.16476	-0.00270	0.00011	0.00147	-0.00003	0.00000	-0.00001	88.95690	7.49485	-11.45041	-0.11600	-0.01384	0.01208	0.00201	0.00003	-0.00016	39.43728	0.66761	2.55020	-0.10918	0.02981	0.01929	0.00005	0.00002	-0.00038	10.47969	-4.15407	21.06199	0.95486	0.15305	0.14098	-0.01866	0.00118	0.00368	2.48249	3.95464	-10.95568	-0.38376	0.51019	0.09523	0.00809	-0.00127	-0.00422	3.87231
495			4.94000	4.67728	0.82898	16.16445	-0.00270	0.00010	0.00145	-0.00003	0.00000	0.00001	88.96649	7.50007	-11.44752	-0.11547	-0.01377	0.01204	0.00167	0.00009	-0.00005	39.43702	0.67612	2.55814	-0.10961	0.02977	0.01948	-0.00002	-0.00018	-0.00034	10.49162	-4.16131	21.04602	0.95510	0.15453	0.14155	-0.02436	0.00104	0.00441	2.49835	3.95704	-10.93469	-0.38481	0.51505	0.09536	0.01169	-0.00401	-0.00236	3.87424
496			4.95000	4.67021	0.82409	16.15730	-0.00271	0.00009	0.00144	-0.00004	0.00000	0.00002	88.97448	7.49972	-11.44259	-0.11496	-0.01370	0.01192	0.00124	0.00012	0.00007	39.43694	0.68563	2.56125	-0.11024	0.02968	0.01966	0.00009	-0.00035	-0.00019	10.50646	-4.16818	21.02817	0.95273	0.15390	0.14086	-0.02828	0.00087	0.00454	2.51929	3.96231	-10.92687	-0.38180	0.51529	0.09466	0.01568	-0.00539	-0.00007	3.87869
497			4.96000	4.66203	0.81993	16.14654	-0.00272	0.00008	0.00142	-0.00005	0.00000	0.00003	88.98017	7.49305	-11.43726	-0.11458	-0.01364	0.01173	0.00071	0.00011	0.00020	39.43793	0.69358	2.55783	-0.11068	0.02957	0.01980	0.00034	-0.00047	0.00005	10.52308	-4.17444	21.01084	0.95225	0.15346	0.13990	-0.03043	0.00078	0.00416	2.54549	3.96898	-10.93329	-0.38111	0.51287	0.09357	0.01961	-0.00548	0.00197	3.88752
498			4.97000	4.65139	0.81927	16.13499	-0.00271	0.00008	0.00140	-0.00006	-0.00000	0.00003	88.98291	7.48025	-11.43274	-0.11444	-0.01362	0.01150	0.00013	0.00009	0.00030	39.44066	0.69790	2.54757	-0.11109	0.02947	0.01989	0.00069	-0.00050	0.00032	10.54071	-4.18015	20.99563	0.95241	0.15404	0.13929	-0.03181	0.00085	0.00359	2.57661	3.97563	-10.95054	-0.38023	0.51081	0.09278	0.02284	-0.00477	0.00314	3.90136
499			4.98000	4.63762	0.82248	16.12412	-0.00269	0.00008	0.00137	-0.00007	-0.00000	0.00002	88.98257	7.46282	-11.42883	-0.11453	-0.01364	0.01118	-0.00045	0.00008	0.00036	39.44539	0.69710	2.53134	-0.11119	0.02926	0.01987	0.00106	-0.00044	0.00057	10.55931	-4.18604	20.98286	0.95306	0.15412	0.13912	-0.03330	0.00110	0.00311	2.61168	3.98141	-10.97159	-0.37770	0.50866	0.09252	0.02475	-0.00385	0.00305	3.91935
500			4.99000	4.62050	0.82716	16.11472	-0.00265	0.00008	0.00133	-0.00009	-0.00000	0.00002	88.97945	7.44321	-11.42496	-0.11479	-0.01369	0.01081	-0.00093	0.00009	0.00036	39.45205	0.69049	2.51139	-0.11118	0.02887	0.01971	0.00142	-0.00028	0.00074	10.57901	-4.19289	20.97185	0.95401	0.15267	0.13863	-0.03512	0.00143	0.00286	2.64911	3.98601	-10.98800	-0.37346	0.50698	0.09203	0.02506	-0.00311	0.00174	3.93938
501			5.00000	4.60061	0.83042	16.10755	-0.00262	0.00008	0.00129	-0.00010	-0.00000	0.00001	88.97433	7.42439	-11.42089	-0.11524	-0.01378	0.01048	-0.00131	0.00010	0.00031	39.46053	0.67845	2.49101	-0.11115	0.02838	0.01944	0.00168	-0.00006	0.00080	10.59993	-4.20095	20.96157	0.95342	0.15233	0.13817	-0.03685	0.00163	0.00276	2.68709	3.98942	-10.99296	-0.36921	0.50915	0.09141	0.02406	-0.00246	-0.00031	3.95911
502			5.01000	4.57877	0.83119	16.10221	-0.00260	0.00007	0.00126	-0.00010	-0.00000	0.00001	88.96756	7.40976	-11.41598	-0.11576	-0.01387	0.01019	-0.00173	0.00014	0.00020	39.46982	0.66256	2.47364	-0.11118	0.02765	0.01904	0.00170	0.00017	0.00073	10.62181	-4.20918	20.95155	0.95164	0.15188	0.13793	-0.03764	0.00146	0.00261	2.72407	3.99136	-10.98384	-0.36624	0.51296	0.09085	0.02223	-0.00167	-0.00239	3.97661
503			5.02000	4.55611	0.83035	16.09740	-0.00260	0.00006	0.00123	-0.00010	0.00000	0.00001	88.95869	7.40215	-11.40913	-0.11615	-0.01394	0.00988	-0.00230	0.00020	0.00007	39.47835	0.64495	2.46158	-0.11142	0.02639	0.01837	0.00142	0.00035	0.00060	10.64384	-4.21581	20.94226	0.94908	0.15236	0.13788	-0.03674	0.00089	0.00224	2.75876	3.99170	-10.96260	-0.36354	0.51914	0.09039	0.02001	-0.00058	-0.00385	3.99107
504			5.03000	4.53366	0.82913	16.09229	-0.00260	0.00005	0.00121	-0.00010	0.00000	0.00001	88.94695	7.40184	-11.39951	-0.11637	-0.01399	0.00950	-0.00304	0.00026	-0.00003	39.48462	0.62710	2.45457	-0.11193	0.02464	0.01752	0.00088	0.00043	0.00048	10.66491	-4.21920	20.93442	0.94582	0.15145	0.13729	-0.03405	0.00007	0.00166	2.79054	3.99028	-10.93488	-0.36105	0.52260	0.08951	0.01802	0.00114	-0.00419	4.00284
505			5.04000	4.51249	0.82819	16.08751	-0.00262	0.00004	0.00119	-0.00009	0.00000	0.00001	88.93154	7.40612	-11.38769	-0.11657	-0.01404	0.00910	-0.00384	0.00030	-0.00007	39.48748	0.60957	2.44995	-0.11248	0.02286	0.01672	0.00017	0.00040	0.00044	10.68410	-4.21892	20.92874	0.94516	0.15154	0.13679	-0.03023	-0.00073	0.00102	2.81969	3.98659	-10.90898	-0.36188	0.52376	0.08863	0.01686	0.00376	-0.00326	4.01344
506			5.05000	4.49391	0.82730	16.08405	-0.00265	0.00004	0.00118	-0.00008	0.00000	0.00001	88.91236	7.41124	-11.37490	-0.11689	-0.01410	0.00870	-0.00456	0.00031	-0.00006	39.48649	0.59242	2.44424	-0.11299	0.02150	0.01622	-0.00058	0.00031	0.00046	10.70087	-4.21540	20.92499	0.94262	0.15117	0.13586	-0.02596	-0.00140	0.00061	2.84682	3.97999	-10.89307	-0.36087	0.52287	0.08755	0.01625	0.00716	-0.00132	4.02454
507			5.06000	4.47983	0.82525	16.08234	-0.00267	0.00003	0.00116	-0.00005	0.00000	0.00000	88.89010	7.41507	-11.36248	-0.11736	-0.01419	0.00829	-0.00502	0.00029	-0.00005	39.48174	0.57600	2.43519	-0.11300	0.02073	0.01609	-0.00123	0.00019	0.00051	10.71514	-4.20946	20.92173	0.94045	0.14881	0.13529	-0.02195	-0.00196	0.00066	2.87244	3.97006	-10.89241	-0.36047	0.51917	0.08695	0.01597	0.01048	0.00102	4.03698
508			5.07000	4.47210	0.81958	16.08172	-0.00269	0.00003	0.00115	-0.00002	0.00000	0.00000	88.86630	7.41816	-11.35173	-0.11791	-0.01428	0.00795	-0.00512	0.00024	-0.00005	39.47427	0.56123	2.42308	-0.11279	0.02054	0.01623	-0.00163	0.00009	0.00051	10.72700	-4.20162	20.91668	0.93851	0.14744	0.13512	-0.01825	-0.00254	0.00128	2.89660	3.95758	-10.90763	-0.35833	0.51600	0.08687	0.01526	0.01257	0.00309	4.05062
509			5.08000	4.47186	0.80798	16.08029	-0.00270	0.00002	0.00115	0.00002	0.00000	0.00001	88.84277	7.42296	-11.34358	-0.11843	-0.01437	0.00779	-0.00477	0.00017	-0.00009	39.46540	0.54928	2.41023	-0.11268	0.02083	0.01652	-0.00176	0.00001	0.00044	10.73637	-4.19208	20.90730	0.93814	0.14658	0.13462	-0.01483	-0.00316	0.00248	2.91834	3.94426	-10.93459	-0.35611	0.51117	0.08660	0.01355	0.01257	0.00429	4.06409
510			5.09000	4.47905	0.79109	16.07528	-0.00271	0.00001	0.00116	0.00005	0.00000	0.00002	88.82184	7.43213	-11.33841	-0.11884	-0.01443	0.00779	-0.00390	0.00010	-0.00016	39.45658	0.54127	2.39969	-0.11282	0.02108	0.01667	-0.00157	-0.00003	0.00029	10.74327	-4.18127	20.89131	0.93724	0.14641	0.13377	-0.01197	-0.00368	0.00408	2.93621	3.93233	-10.96588	-0.35384	0.50816	0.08592	0.01063	0.01040	0.00430	4.07507
511			5.10000	4.49222	0.77324	16.06466	-0.00270	-0.00000	0.00115	0.00007	-0.00000	0.00003	88.80613	7.44637	-11.33619	-0.11908	-0.01449	0.00777	-0.00253	0.00003	-0.00021	39.44960	0.53775	2.39359	-0.11324	0.02079	0.01647	-0.00107	-0.00005	0.00010	10.74810	-4.17029	20.86747	0.93679	0.14707	0.13337	-0.01020	-0.00389	0.00600	2.94874	3.92378	-10.99324	-0.35373	0.50726	0.08545	0.00676	0.00653	0.00321	4.08134
512			5.11000	4.50857	0.75951	16.04881	-0.00266	-0.00001	0.00111	0.00008	-0.00000	0.00003	88.79767	7.46313	-11.33690	-0.11917	-0.01456	0.00765	-0.00088	-0.00004	-0.00021	39.44585	0.53875	2.39236	-0.11393	0.01986	0.01599	-0.00037	-0.00006	-0.00007	10.75164	-4.16111	20.83485	0.93581	0.14776	0.13285	-0.00973	-0.00354	0.00826	2.95512	3.91981	-11.00971	-0.35378	0.50806	0.08479	0.00245	0.00191	0.00127	4.08144
513			5.12000	4.52503	0.75233	16.03033	-0.00260	-0.00001	0.00106	0.00007	-0.00000	0.00003	88.79714	7.47804	-11.34024	-0.11921	-0.01465	0.00743	0.00076	-0.00010	-0.00016	39.44588	0.54359	2.39509	-0.11473	0.01856	0.01539	0.00038	-0.00008	-0.00019	10.75454	-4.15661	20.79212	0.93280	0.14704	0.13176	-0.01014	-0.00253	0.01097	2.95548	3.92036	-11.01070	-0.35204	0.50937	0.08367	-0.00184	-0.00230	-0.00114	4.07572
514			5.13000	4.53904	0.75087	16.01217	-0.00255	-0.00002	0.00099	0.00005	0.00000	0.00003	88.80387	7.48703	-11.34502	-0.11921	-0.01474	0.00709	0.00212	-0.00011	-0.00006	39.44957	0.55169	2.40008	-0.11545	0.01716	0.01483	0.00104	-0.00012	-0.00027	10.75702	-4.15953	20.73718	0.93257	0.14568	0.13120	-0.01104	-0.00103	0.01432	2.95022	3.92418	-10.99384	-0.35405	0.50927	0.08291	-0.00597	-0.00494	-0.00369	4.06563
515			5.14000	4.54940	0.75315	15.99658	-0.00254	-0.00003	0.00093	0.00004	0.00000	0.00002	88.81635	7.48763	-11.34941	-0.11917	-0.01481	0.00666	0.00313	-0.00009	0.00004	39.45612	0.56267	2.40595	-0.11574	0.01590	0.01438	0.00151	-0.00016	-0.00032	10.75905	-4.17199	20.66742	0.93306	0.14675	0.13108	-0.01213	0.00071	0.01828	2.93970	3.92883	-10.95902	-0.35578	0.51159	0.08253	-0.00999	-0.00536	-0.00607	4.05310
516			5.15000	4.55636	0.75754	15.98488	-0.00254	-0.00005	0.00088	0.00003	0.00000	0.00001	88.83316	7.47929	-11.35157	-0.11907	-0.01485	0.00618	0.00386	-0.00001	0.00013	39.46438	0.57647	2.41228	-0.11561	0.01499	0.01417	0.00176	-0.00019	-0.00038	10.76052	-4.19485	20.58078	0.93091	0.14936	0.13115	-0.01276	0.00246	0.02256	2.92386	3.93184	-10.90884	-0.35305	0.51485	0.08267	-0.01391	-0.00385	-0.00794	4.03947
517			5.16000	4.56151	0.76268	15.97714	-0.00257	-0.00006	0.00085	0.00002	0.00000	0.00001	88.85344	7.46403	-11.35004	-0.11893	-0.01485	0.00573	0.00441	0.00008	0.00017	39.47343	0.59340	2.42001	-0.11519	0.01454	0.01421	0.00188	-0.00022	-0.00047	10.76079	-4.22731	20.47681	0.93106	0.15469	0.13224	-0.01191	0.00393	0.02683	2.90214	3.93177	-10.84843	-0.35233	0.51668	0.08385	-0.01803	-0.00149	-0.00909	4.02547
518			5.17000	4.56702	0.76715	15.97260	-0.00261	-0.00007	0.00084	0.00003	0.00000	0.00000	88.87663	7.44566	-11.34434	-0.11866	-0.01480	0.00535	0.00490	0.00018	0.00017	39.48292	0.61400	2.43069	-0.11471	0.01438	0.01442	0.00197	-0.00023	-0.00061	10.75868	-4.26683	20.35724	0.93410	0.16041	0.13450	-0.00961	0.00491	0.03065	2.87377	3.92885	-10.78424	-0.35611	0.51679	0.08605	-0.02227	0.00057	-0.00940	4.01144
519			5.18000	4.57526	0.77006	15.96998	-0.00266	-0.00009	0.00084	0.00005	0.00000	0.00000	88.90269	7.42818	-11.33512	-0.11821	-0.01472	0.00509	0.00541	0.00025	0.00014	39.49286	0.63859	2.44577	-0.11446	0.01450	0.01479	0.00207	-0.00024	-0.00079	10.75392	-4.31051	20.22616	0.93377	0.16307	0.13591	-0.00761	0.00529	0.03320	2.83905	3.92424	-10.72318	-0.35681	0.51647	0.08770	-0.02546	0.00186	-0.00871	3.99727
520			5.19000	4.58788	0.77192	15.96789	-0.00270	-0.00010	0.00084	0.00007	0.00000	0.00000	88.93172	7.41484	-11.32402	-0.11756	-0.01460	0.00496	0.00591	0.00027	0.00009	39.50326	0.66726	2.46609	-0.11438	0.01482	0.01526	0.00215	-0.00023	-0.00098	10.74781	-4.35555	20.08842	0.93569	0.16579	0.13721	-0.00819	0.00521	0.03457	2.79981	3.91907	-10.67050	-0.35941	0.51745	0.08908	-0.02715	0.00245	-0.00733	3.98249
521			5.20000	4.60487	0.77343	15.96485	-0.00270	-0.00010	0.00085	0.00009	0.00000	0.00001	88.96310	7.40775	-11.31312	-0.11684	-0.01446	0.00499	0.00625	0.00024	0.00003	39.51388	0.69953	2.49134	-0.11405	0.01536	0.01576	0.00221	-0.00023	-0.00116	10.74286	-4.39971	19.94842	0.94265	0.16900	0.13862	-0.01214	0.00476	0.03487	2.75894	3.91421	-10.62906	-0.36805	0.52038	0.09009	-0.02746	0.00244	-0.00559	3.96640
522			5.21000	4.62447	0.77334	15.95963	-0.00268	-0.00009	0.00086	0.00009	-0.00000	0.00001	88.99557	7.40774	-11.30446	-0.11614	-0.01434	0.00513	0.00637	0.00017	-0.00003	39.52477	0.73430	2.52054	-0.11365	0.01601	0.01625	0.00233	-0.00022	-0.00131	10.74125	-4.44097	19.81041	0.94531	0.17264	0.13988	-0.01750	0.00397	0.03412	2.71914	3.91027	-10.59955	-0.37267	0.52501	0.09115	-0.02608	0.00183	-0.00394	3.94877
523			5.22000	4.64404	0.76898	15.95163	-0.00266	-0.00008	0.00087	0.00008	-0.00000	0.00001	89.02769	7.41417	-11.29952	-0.11550	-0.01425	0.00538	0.00624	0.00007	-0.00008	39.53662	0.77033	2.55237	-0.11334	0.01670	0.01668	0.00260	-0.00021	-0.00139	10.74314	-4.47767	19.67789	0.94353	0.17545	0.14073	-0.02130	0.00288	0.03242	2.68210	3.90786	-10.57966	-0.37214	0.52870	0.09218	-0.02361	0.00041	-0.00277	3.93041
524			5.23000	4.66082	0.75941	15.94115	-0.00265	-0.00009	0.00087	0.00007	-0.00000	0.00002	89.05824	7.42540	-11.29884	-0.11486	-0.01418	0.00562	0.00592	-0.00003	-0.00012	39.55023	0.80640	2.58519	-0.11352	0.01718	0.01699	0.00303	-0.00021	-0.00141	10.74710	-4.50868	19.55378	0.94377	0.17922	0.14147	-0.02239	0.00167	0.02998	2.64878	3.90777	-10.56514	-0.37341	0.53259	0.09293	-0.02085	-0.00166	-0.00219	3.91249
525			5.24000	4.67257	0.74639	15.92959	-0.00267	-0.00010	0.00085	0.00004	-0.00000	0.00002	89.08636	7.43893	-11.30243	-0.11430	-0.01414	0.00577	0.00546	-0.00013	-0.00014	39.56629	0.84146	2.61671	-0.11383	0.01744	0.01720	0.00354	-0.00022	-0.00134	10.75168	-4.53342	19.44055	0.94605	0.18072	0.14067	-0.02137	0.00026	0.02656	2.61996	3.91018	-10.55248	-0.37553	0.53368	0.09217	-0.01781	-0.00364	-0.00194	3.89618
526			5.25000	4.67794	0.73349	15.91912	-0.00269	-0.00012	0.00083	0.00001	-0.00000	0.00001	89.11149	7.45256	-11.31020	-0.11393	-0.01414	0.00582	0.00486	-0.00023	-0.00014	39.58504	0.87474	2.64484	-0.11422	0.01754	0.01736	0.00403	-0.00025	-0.00122	10.75617	-4.55066	19.34085	0.94655	0.18020	0.13903	-0.01926	-0.00139	0.02250	2.59611	3.91448	-10.54060	-0.37347	0.53328	0.09089	-0.01444	-0.00487	-0.00179	3.88196
527			5.26000	4.67681	0.72497	15.91155	-0.00271	-0.00014	0.00082	-0.00002	-0.00000	0.00001	89.13274	7.46557	-11.32164	-0.11379	-0.01417	0.00578	0.00404	-0.00030	-0.00013	39.60595	0.90554	2.66853	-0.11472	0.01739	0.01739	0.00431	-0.00027	-0.00106	10.76037	-4.55933	19.25611	0.94735	0.17875	0.13727	-0.01673	-0.00306	0.01846	2.57722	3.91962	-10.52946	-0.37045	0.53342	0.08946	-0.01144	-0.00529	-0.00171	3.86988
528			5.27000	4.67050	0.72390	15.90734	-0.00273	-0.00014	0.00081	-0.00004	0.00000	0.00000	89.14898	7.47873	-11.33521	-0.11381	-0.01423	0.00567	0.00299	-0.00033	-0.00014	39.62739	0.93280	2.68749	-0.11534	0.01680	0.01716	0.00422	-0.00025	-0.00085	10.76405	-4.56016	19.18533	0.95062	0.17862	0.13606	-0.01382	-0.00409	0.01528	2.56226	3.92484	-10.51821	-0.37197	0.53618	0.08812	-0.00964	-0.00528	-0.00187	3.85925
529			5.28000	4.66129	0.73117	15.90572	-0.00274	-0.00014	0.00081	-0.00005	0.00000	0.00000	89.15927	7.49245	-11.34882	-0.11390	-0.01429	0.00555	0.00171	-0.00031	-0.00013	39.64731	0.95514	2.70122	-0.11592	0.01583	0.01663	0.00373	-0.00022	-0.00059	10.76656	-4.55756	19.12436	0.95355	0.17845	0.13498	-0.01031	-0.00379	0.01349	2.54922	3.92982	-10.50463	-0.37443	0.53943	0.08679	-0.00947	-0.00512	-0.00233	3.84918
530			5.29000	4.65146	0.74651	15.90518	-0.00275	-0.00014	0.00082	-0.00004	0.00000	-0.00000	89.16290	7.50591	-11.36054	-0.11414	-0.01437	0.00547	0.00029	-0.00024	-0.00012	39.66386	0.97147	2.70869	-0.11631	0.01487	0.01602	0.00294	-0.00020	-0.00032	10.76710	-4.55767	19.06790	0.95154	0.17943	0.13311	-0.00626	-0.00207	0.01296	2.53542	3.93434	-10.48687	-0.37228	0.54384	0.08496	-0.01092	-0.00480	-0.00293	3.83886
531			5.30000	4.64276	0.76879	15.90359	-0.00276	-0.00012	0.00083	-0.00004	0.00001	0.00000	89.15956	7.51809	-11.36856	-0.11458	-0.01446	0.00544	-0.00115	-0.00013	-0.00011	39.67611	0.98150	2.70915	-0.11652	0.01419	0.01554	0.00208	-0.00019	-0.00006	10.76516	-4.56543	19.01196	0.95140	0.17951	0.13145	-0.00213	0.00047	0.01323	2.51836	3.93819	-10.46465	-0.37135	0.54496	0.08345	-0.01379	-0.00432	-0.00339	3.82747
532			5.31000	4.63663	0.79518	15.89890	-0.00275	-0.00010	0.00085	-0.00002	0.00000	0.00001	89.15005	7.52894	-11.37110	-0.11514	-0.01456	0.00546	-0.00241	0.00002	-0.00010	39.68438	0.98596	2.70241	-0.11651	0.01391	0.01528	0.00140	-0.00020	0.00017	10.76065	-4.58218	18.95477	0.95070	0.17968	0.13062	0.00174	0.00285	0.01378	2.49611	3.94136	-10.43986	-0.36907	0.54451	0.08300	-0.01736	-0.00378	-0.00354	3.81438
533			5.32000	4.63371	0.82176	15.89030	-0.00273	-0.00008	0.00088	-0.00001	0.00000	0.00001	89.13583	7.53933	-11.36697	-0.11569	-0.01463	0.00555	-0.00338	0.00019	-0.00010	39.69024	0.98627	2.68884	-0.11625	0.01402	0.01519	0.00110	-0.00024	0.00035	10.75381	-4.60588	18.89624	0.95318	0.18213	0.13124	0.00480	0.00447	0.01423	2.46786	3.94400	-10.41530	-0.37046	0.54570	0.08373	-0.02093	-0.00318	-0.00333	3.79945
534			5.33000	4.63370	0.84509	15.87895	-0.00270	-0.00005	0.00091	0.00000	0.00000	0.00002	89.11850	7.55047	-11.35651	-0.11619	-0.01469	0.00572	-0.00406	0.00033	-0.00012	39.69581	0.98384	2.66950	-0.11587	0.01437	0.01516	0.00119	-0.00029	0.00049	10.74547	-4.63298	18.83752	0.95603	0.18596	0.13331	0.00680	0.00515	0.01443	2.43453	3.94607	-10.39387	-0.37405	0.54867	0.08571	-0.02369	-0.00241	-0.00284	3.78334
535			5.34000	4.63559	0.86187	15.86754	-0.00265	-0.00002	0.00094	0.00001	0.00000	0.00001	89.09911	7.56339	-11.34162	-0.11664	-0.01472	0.00599	-0.00457	0.00040	-0.00014	39.70273	0.98005	2.64575	-0.11549	0.01478	0.01506	0.00150	-0.00034	0.00058	10.73626	-4.66017	18.77994	0.95597	0.18762	0.13469	0.00876	0.00487	0.01417	2.39792	3.94741	-10.37708	-0.37742	0.54964	0.08713	-0.02526	-0.00156	-0.00214	3.76721
536			5.35000	4.63801	0.86823	15.85953	-0.00260	0.00002	0.00099	0.00001	-0.00000	0.00001	89.07770	7.57847	-11.32554	-0.11710	-0.01473	0.00639	-0.00502	0.00039	-0.00018	39.71158	0.97589	2.61887	-0.11491	0.01535	0.01491	0.00184	-0.00039	0.00062	10.72577	-4.68466	18.72423	0.95496	0.19001	0.13551	0.01158	0.00379	0.01350	2.35978	3.94814	-10.36561	-0.38176	0.55146	0.08791	-0.02557	-0.00094	-0.00122	3.75273
537			5.36000	4.63982	0.86111	15.85773	-0.00256	0.00006	0.00107	0.00001	0.00000	-0.00000	89.05396	7.59576	-11.31174	-0.11757	-0.01473	0.00695	-0.00536	0.00029	-0.00022	39.72198	0.97189	2.59010	-0.11429	0.01615	0.01477	0.00211	-0.00044	0.00064	10.71353	-4.70385	18.67168	0.95514	0.19072	0.13635	0.01488	0.00210	0.01225	2.32226	3.94870	-10.36106	-0.38528	0.55177	0.08886	-0.02417	-0.00086	0.00005	3.74146
538			5.37000	4.64065	0.84088	15.86380	-0.00255	0.00008	0.00116	0.00000	0.00000	-0.00002	89.02836	7.61519	-11.30357	-0.11798	-0.01471	0.00765	-0.00544	0.00012	-0.00027	39.73372	0.96812	2.56088	-0.11364	0.01719	0.01470	0.00239	-0.00046	0.00063	10.69979	-4.71621	18.62509	0.95665	0.19140	0.13677	0.01749	0.00033	0.01019	2.28784	3.94995	-10.36620	-0.38812	0.55130	0.08944	-0.02094	-0.00140	0.00175	3.73508
539			5.38000	4.64076	0.81190	15.87741	-0.00256	0.00010	0.00126	0.00000	0.00001	-0.00003	89.00230	7.63650	-11.30296	-0.11832	-0.01469	0.00839	-0.00514	-0.00007	-0.00033	39.74707	0.96426	2.53251	-0.11305	0.01838	0.01473	0.00274	-0.00046	0.00061	10.68570	-4.72164	18.58787	0.95805	0.19210	0.13600	0.01830	-0.00109	0.00740	2.25890	3.95251	-10.38340	-0.38919	0.55114	0.08886	-0.01620	-0.00191	0.00366	3.73498
540			5.39000	4.64058	0.78015	15.89654	-0.00257	0.00011	0.00136	0.00000	0.00001	-0.00004	88.97768	7.65952	-11.31011	-0.11851	-0.01468	0.00909	-0.00441	-0.00025	-0.00039	39.76239	0.95967	2.50592	-0.11246	0.01969	0.01494	0.00316	-0.00042	0.00059	10.67275	-4.72135	18.56242	0.95938	0.19280	0.13559	0.01659	-0.00185	0.00451	2.23688	3.95577	-10.41329	-0.38923	0.55171	0.08860	-0.01083	-0.00167	0.00532	3.74147
541			5.40000	4.64048	0.75070	15.91811	-0.00257	0.00013	0.00143	0.00000	0.00001	-0.00005	88.95692	7.68498	-11.32337	-0.11862	-0.01470	0.00970	-0.00329	-0.00036	-0.00047	39.78015	0.95371	2.48202	-0.11155	0.02108	0.01528	0.00359	-0.00032	0.00057	10.66262	-4.71788	18.54824	0.95909	0.19240	0.13509	0.01201	-0.00182	0.00217	2.22229	3.95865	-10.45215	-0.38919	0.55180	0.08819	-0.00563	-0.00057	0.00609	3.75390
542			5.41000	4.64040	0.72630	15.93848	-0.00255	0.00014	0.00147	-0.00000	0.00001	-0.00004	88.94196	7.71436	-11.33975	-0.11871	-0.01475	0.01026	-0.00201	-0.00039	-0.00058	39.80002	0.94595	2.46214	-0.11066	0.02229	0.01553	0.00382	-0.00017	0.00051	10.65675	-4.71411	18.54230	0.95823	0.19028	0.13452	0.00549	-0.00122	0.00069	2.21483	3.96003	-10.49250	-0.38992	0.55076	0.08763	-0.00125	0.00111	0.00566	3.77037
543			5.42000	4.63991	0.70706	15.95382	-0.00252	0.00016	0.00150	-0.00000	0.00001	-0.00003	88.93323	7.74870	-11.35540	-0.11871	-0.01482	0.01074	-0.00087	-0.00034	-0.00069	39.82026	0.93625	2.44725	-0.11000	0.02298	0.01547	0.00366	0.00001	0.00044	10.65547	-4.71173	18.54111	0.95826	0.18795	0.13430	-0.00113	-0.00047	-0.00009	2.21347	3.95922	-10.52643	-0.39087	0.55018	0.08736	0.00207	0.00278	0.00426	3.78814
544			5.43000	4.63809	0.69179	15.96175	-0.00249	0.00018	0.00151	-0.00001	0.00000	-0.00001	88.92981	7.78714	-11.36727	-0.11858	-0.01488	0.01109	-0.00011	-0.00022	-0.00076	39.83851	0.92473	2.43731	-0.10984	0.02296	0.01508	0.00311	0.00017	0.00037	10.65812	-4.71118	18.54253	0.95699	0.18659	0.13380	-0.00666	0.00028	-0.00059	2.21703	3.95640	-10.54868	-0.39069	0.55129	0.08680	0.00454	0.00373	0.00236	3.80498
545			5.44000	4.63358	0.67964	15.96239	-0.00248	0.00019	0.00151	-0.00003	0.00000	0.00001	88.92961	7.82677	-11.37417	-0.11838	-0.01494	0.01123	0.00020	-0.00010	-0.00075	39.85292	0.91172	2.43124	-0.11014	0.02224	0.01443	0.00229	0.00027	0.00032	10.66388	-4.71250	18.54644	0.95525	0.18564	0.13321	-0.01107	0.00105	-0.00121	2.22460	3.95267	-10.55797	-0.38939	0.55250	0.08620	0.00654	0.00366	0.00058	3.81995
546			5.45000	4.62522	0.67009	15.95751	-0.00248	0.00019	0.00150	-0.00004	0.00000	0.00002	88.93055	7.86313	-11.37626	-0.11823	-0.01501	0.01116	0.00015	0.00002	-0.00063	39.86251	0.89796	2.42682	-0.11110	0.02111	0.01377	0.00131	0.00027	0.00030	10.67234	-4.71564	18.55401	0.95337	0.18317	0.13267	-0.01482	0.00181	-0.00204	2.23572	3.94912	-10.55672	-0.38788	0.55102	0.08572	0.00840	0.00266	-0.00071	3.83293
547			5.46000	4.61299	0.66296	15.94940	-0.00251	0.00018	0.00148	-0.00006	0.00000	0.00002	88.93111	7.89194	-11.37423	-0.11815	-0.01508	0.01094	-0.00008	0.00010	-0.00045	39.86659	0.88458	2.42133	-0.11227	0.01999	0.01326	0.00024	0.00017	0.00031	10.68329	-4.72035	18.56594	0.95076	0.17969	0.13180	-0.01805	0.00236	-0.00292	2.25005	3.94676	-10.54867	-0.38704	0.54782	0.08487	0.01025	0.00088	-0.00148	3.84376
548			5.47000	4.59763	0.65889	15.94034	-0.00255	0.00017	0.00146	-0.00007	0.00000	0.00002	88.93074	7.91011	-11.36911	-0.11818	-0.01514	0.01068	-0.00032	0.00017	-0.00023	39.86515	0.87297	2.41239	-0.11329	0.01933	0.01310	-0.00079	0.00002	0.00034	10.69638	-4.72571	18.58181	0.94460	0.17717	0.13134	-0.02053	0.00248	-0.00372	2.26744	3.94649	-10.53673	-0.38364	0.54575	0.08452	0.01189	-0.00160	-0.00189	3.85259
549			5.48000	4.58043	0.65904	15.93192	-0.00259	0.00016	0.00145	-0.00008	-0.00000	0.00002	88.92968	7.91710	-11.36196	-0.11822	-0.01517	0.01040	-0.00045	0.00020	-0.00004	39.85897	0.86454	2.39926	-0.11406	0.01912	0.01322	-0.00161	-0.00015	0.00035	10.71109	-4.73012	18.60089	0.94066	0.17670	0.13126	-0.02187	0.00208	-0.00452	2.28735	3.94911	-10.52291	-0.38125	0.54527	0.08437	0.01312	-0.00442	-0.00196	3.85977
550			5.49000	4.56281	0.66431	15.92459	-0.00263	0.00015	0.00144	-0.00008	-0.00000	0.00002	88.92844	7.91461	-11.35391	-0.11819	-0.01517	0.01012	-0.00044	0.00020	0.00010	39.84946	0.86037	2.38309	-0.11466	0.01920	0.01350	-0.00215	-0.00030	0.00032	10.72644	-4.73160	18.62326	0.94023	0.17596	0.13138	-0.02138	0.00111	-0.00550	2.30873	3.95472	-10.50974	-0.37767	0.54463	0.08452	0.01358	-0.00697	-0.00164	3.86564
551			5.50000	4.54609	0.67466	15.91863	-0.00266	0.00015	0.00143	-0.00007	-0.00000	0.00001	88.92756	7.90582	-11.34660	-0.11799	-0.01511	0.00984	-0.00023	0.00015	0.00018	39.83800	0.86078	2.36665	-0.11497	0.01937	0.01380	-0.00235	-0.00039	0.00024	10.74115	-4.72828	18.64952	0.94102	0.17545	0.13115	-0.01892	-0.00028	-0.00665	2.33014	3.96286	-10.49998	-0.37280	0.54622	0.08431	0.01326	-0.00881	-0.00100	3.87015
552			5.51000	4.53116	0.68878	15.91479	-0.00268	0.00015	0.00142	-0.00006	-0.00000	0.00000	88.92781	7.89402	-11.34217	-0.11773	-0.01504	0.00965	0.00017	0.00005	0.00020	39.82644	0.86516	2.35315	-0.11514	0.01970	0.01418	-0.00219	-0.00038	0.00011	10.75418	-4.71899	18.68023	0.94290	0.17389	0.13049	-0.01525	-0.00182	-0.00784	2.35049	3.97264	-10.49535	-0.37057	0.54808	0.08347	0.01245	-0.00962	-0.00021	3.87335
553			5.52000	4.51859	0.70377	15.91405	-0.00268	0.00015	0.00142	-0.00005	-0.00000	-0.00001	88.92973	7.88233	-11.34264	-0.11750	-0.01498	0.00957	0.00068	-0.00009	0.00017	39.81651	0.87196	2.34532	-0.11532	0.02022	0.01466	-0.00176	-0.00029	-0.00003	10.76509	-4.70365	18.71515	0.94310	0.17228	0.13032	-0.01159	-0.00319	-0.00877	2.36888	3.98284	-10.49627	-0.36870	0.55108	0.08305	0.01128	-0.00930	0.00052	3.87557
554			5.53000	4.50889	0.71521	15.91681	-0.00268	0.00016	0.00141	-0.00004	-0.00000	-0.00001	88.93351	7.87335	-11.34871	-0.11736	-0.01495	0.00964	0.00120	-0.00022	0.00011	39.80906	0.87948	2.34435	-0.11570	0.02085	0.01520	-0.00125	-0.00016	-0.00017	10.77416	-4.68371	18.75222	0.94157	0.16908	0.12973	-0.00924	-0.00409	-0.00902	2.38510	3.99226	-10.50172	-0.36698	0.55155	0.08233	0.01019	-0.00796	0.00105	3.87708
555			5.54000	4.50285	0.71859	15.92255	-0.00269	0.00015	0.00141	-0.00002	0.00000	-0.00001	88.93916	7.86837	-11.35954	-0.11733	-0.01495	0.00982	0.00165	-0.00031	0.00005	39.80401	0.88661	2.34946	-0.11637	0.02150	0.01572	-0.00087	-0.00002	-0.00027	10.78231	-4.66151	18.78848	0.93993	0.16840	0.12930	-0.00883	-0.00445	-0.00854	2.39972	3.99997	-10.51023	-0.36653	0.55282	0.08168	0.00948	-0.00595	0.00138	3.87858
556			5.55000	4.50115	0.71165	15.92925	-0.00271	0.00015	0.00141	0.00000	0.00000	-0.00001	88.94641	7.86732	-11.37239	-0.11719	-0.01495	0.01005	0.00192	-0.00032	-0.00001	39.80031	0.89279	2.35842	-0.11706	0.02214	0.01618	-0.00072	0.00006	-0.00031	10.79053	-4.63984	18.82112	0.93887	0.16735	0.12876	-0.00994	-0.00405	-0.00742	2.41342	4.00541	-10.52060	-0.36604	0.55179	0.08105	0.00890	-0.00360	0.00154	3.88080
557			5.56000	4.50340	0.69562	15.93447	-0.00275	0.00013	0.00141	0.00002	0.00000	-0.00001	88.95453	7.86893	-11.38425	-0.11698	-0.01495	0.01023	0.00192	-0.00027	-0.00004	39.79665	0.89802	2.36837	-0.11782	0.02271	0.01656	-0.00175	0.00007	-0.00034	10.79929	-4.62189	18.84835	0.93544	0.16472	0.12787	-0.01153	-0.00282	-0.00592	2.42608	4.00835	-10.53177	-0.36393	0.54806	0.08034	0.00817	-0.00121	0.00157	3.88419
558			5.57000	4.50800	0.67454	15.93665	-0.00278	0.00011	0.00140	0.00002	0.00000	0.00000	88.96239	7.87177	-11.39312	-0.11664	-0.01492	0.01032	0.00171	-0.00019	-0.00005	39.79143	0.90258	2.37729	-0.11878	0.02309	0.01685	-0.00133	0.00007	-0.00026	10.80858	-4.61064	18.86974	0.93179	0.16318	0.12762	-0.01315	-0.00106	-0.00442	2.43758	4.00887	-10.54292	-0.36261	0.54447	0.08023	0.00764	0.00099	0.00153	3.88843
559			5.58000	4.51290	0.65372	15.93602	-0.00282	0.00009	0.00139	0.00002	0.00000	0.00001	88.96936	7.87449	-11.39879	-0.11633	-0.01489	0.01033	0.00144	-0.00012	-0.00004	39.78357	0.90682	2.38433	-0.11981	0.02328	0.01701	-0.00192	0.00002	-0.00023	10.81850	-4.60711	18.88608	0.93081	0.16297	0.12800	-0.01512	0.00062	-0.00324	2.44868	4.00721	-10.55381	-0.36443	0.54115	0.08057	0.00797	0.00266	0.00152	3.89295
560			5.59000	4.51600	0.63853	15.93435	-0.00286	0.00007	0.00137	0.00001	0.00000	0.00000	88.97532	7.87579	-11.40253	-0.11614	-0.01487	0.01028	0.00123	-0.00009	-0.00001	39.77289	0.91152	2.38965	-0.12069	0.02342	0.01718	-0.00246	-0.00003	-0.00022	10.82956	-4.60944	18.89917	0.92765	0.16163	0.12799	-0.01736	0.00163	-0.00262	2.46110	4.00418	-10.56483	-0.36347	0.53736	0.08074	0.00937	0.00331	0.00158	3.89735
561			5.60000	4.51592	0.63316	15.93360	-0.00289	0.00006	0.00136	-0.00001	-0.00000	0.00000	88.98055	7.87520	-11.40579	-0.11611	-0.01487	0.01023	0.00113	-0.00008	0.00002	39.76006	0.91749	2.39451	-0.12147	0.02355	0.01737	-0.00281	-0.00007	-0.00025	10.84198	-4.61402	18.91137	0.92595	0.16030	0.12848	-0.01878	0.00181	-0.00259	2.47663	4.00111	-10.57655	-0.36222	0.53529	0.08135	0.01145	0.00258	0.00164	3.90187
562			5.61000	4.51247	0.63931	15.93394	-0.00293	0.00005	0.00135	-0.00002	-0.00000	-0.00000	88.98567	7.87325	-11.40849	-0.11615	-0.01489	0.01012	0.00119	-0.00005	0.00004	39.74622	0.92479	2.40020	-0.12208	0.02358	0.01760	-0.00289	-0.00007	-0.00030	10.85482	-4.61781	18.92434	0.92818	0.16246	0.13004	-0.01769	0.00143	-0.00298	2.49570	3.99967	-10.58818	-0.36282	0.53962	0.08258	0.01321	0.00042	0.00146	3.90697
563			5.62000	4.50654	0.65557	15.93422	-0.00294	0.00005	0.00134	-0.00003	-0.00000	-0.00000	88.99176	7.87100	-11.40944	-0.11609	-0.01488	0.00991	0.00149	0.00001	0.00004	39.73272	0.93243	2.40728	-0.12242	0.02339	0.01778	-0.00264	-0.00001	-0.00032	10.86605	-4.61897	18.93917	0.93095	0.16265	0.13103	-0.01304	0.00076	-0.00362	2.51694	4.00109	-10.59683	-0.36373	0.54415	0.08316	0.01352	-0.00247	0.00077	3.91262
564			5.63000	4.49975	0.67741	15.93340	-0.00294	0.00006	0.00133	-0.00003	-0.00000	-0.00000	89.00045	7.86913	-11.40769	-0.11589	-0.01485	0.00964	0.00209	0.00008	0.00003	39.72121	0.93860	2.41582	-0.12228	0.02310	0.01792	-0.00204	0.00009	-0.00031	10.87347	-4.61711	18.95656	0.93424	0.16299	0.13176	-0.00539	0.00014	-0.00447	2.53758	4.00533	-10.59864	-0.36451	0.54862	0.08348	0.01183	-0.00503	-0.00038	3.91823
565			5.64000	4.49392	0.69793	15.93138	-0.00292	0.00008	0.00132	-0.00002	-0.00000	0.00000	89.01321	7.86774	-11.40347	-0.11564	-0.01481	0.00943	0.00285	0.00013	0.00002	39.71331	0.94162	2.42544	-0.12178	0.02290	0.01804	-0.00115	0.00023	-0.00026	10.87576	-4.61262	18.97769	0.93908	0.16440	0.13243	0.00388	-0.00039	-0.00572	2.55454	4.01134	-10.59112	-0.36296	0.55289	0.08395	0.00819	-0.00648	-0.00167	3.92271
566			5.65000	4.49022	0.71030	15.92858	-0.00290	0.00008	0.00132	-0.00001	-0.00000	0.00001	89.03002	7.86670	-11.39783	-0.11534	-0.01475	0.00935	0.00342	0.00014	0.00002	39.71011	0.94048	2.43583	-0.12110	0.02290	0.01813	-0.00013	0.00037	-0.00019	10.87262	-4.60513	19.00481	0.94281	0.16310	0.13206	0.01366	-0.00097	-0.00749	2.56506	4.01772	-10.57520	-0.35773	0.55237	0.08389	0.00312	-0.00647	-0.00258	3.92459
567			5.66000	4.48873	0.71123	15.92528	-0.00291	0.00008	0.00131	-0.00000	0.00000	0.00001	89.04876	7.86576	-11.39209	-0.11506	-0.01470	0.00934	0.00346	0.00013	0.00002	39.71174	0.93507	2.44670	-0.12058	0.02291	0.01815	0.00076	0.00049	-0.00012	10.86419	-4.59364	19.04044	0.94562	0.16200	0.13155	0.02312	-0.00149	-0.00966	2.56707	4.02318	-10.55517	-0.35359	0.55031	0.08376	-0.00264	-0.00534	-0.00279	3.92263
568			5.67000	4.48878	0.70231	15.92200	-0.00291	0.00006	0.00131	0.00000	0.00000	0.00001	89.06587	7.86415	-11.38784	-0.11487	-0.01467	0.00932	0.00288	0.00007	0.00004	39.71698	0.92640	2.45736	-0.12029	0.02270	0.01800	0.00133	0.00054	-0.00005	10.85108	-4.57890	19.08574	0.94845	0.16267	0.13198	0.03121	-0.00142	-0.01181	2.55924	4.02712	-10.53645	-0.35489	0.54928	0.08418	-0.00861	-0.00387	-0.00227	3.91595
569			5.68000	4.48975	0.68793	15.91968	-0.00290	0.00005	0.00129	0.00001	0.00000	0.00001	89.07833	7.86059	-11.38625	-0.11483	-0.01468	0.00924	0.00185	-0.00000	0.00008	39.72407	0.91598	2.46634	-0.12002	0.02221	0.01768	0.00153	0.00049	0.00004	10.83440	-4.56453	19.13956	0.94875	0.16113	0.13161	0.03724	-0.00047	-0.01331	2.54146	4.02987	-10.52380	-0.35753	0.54543	0.08391	-0.01409	-0.00282	-0.00115	3.90466
570			5.69000	4.49095	0.67286	15.91977	-0.00288	0.00003	0.00126	0.00000	0.00000	-0.00000	89.08436	7.85362	-11.38799	-0.11496	-0.01472	0.00911	0.00063	-0.00009	0.00014	39.73131	0.90527	2.47176	-0.11983	0.02162	0.01726	0.00143	0.00037	0.00013	10.81514	-4.55384	19.19931	0.94847	0.15832	0.13063	0.04174	0.00083	-0.01404	2.51519	4.03234	-10.52043	-0.35988	0.54107	0.08313	-0.01818	-0.00253	0.00033	3.89008
571			5.70000	4.49169	0.66205	15.92318	-0.00285	0.00002	0.00124	0.00000	0.00000	-0.00001	89.08372	7.84234	-11.39299	-0.11516	-0.01476	0.00900	-0.00048	-0.00017	0.00021	39.73763	0.89559	2.47236	-0.11941	0.02110	0.01682	0.00118	0.00021	0.00020	10.79370	-4.54734	19.26203	0.94745	0.15610	0.13040	0.04464	0.00176	-0.01425	2.48327	4.03541	-10.52807	-0.36229	0.53923	0.08305	-0.02021	-0.00249	0.00200	3.87452
572			5.71000	4.49129	0.66096	15.92961	-0.00282	0.00001	0.00123	-0.00001	-0.00000	-0.00002	89.07782	7.82696	-11.40075	-0.11540	-0.01480	0.00891	-0.00123	-0.00023	0.00026	39.74269	0.88786	2.46869	-0.11870	0.02054	0.01630	0.00095	0.00007	0.00023	10.77113	-4.54313	19.32510	0.94629	0.15592	0.13039	0.04374	0.00202	-0.01408	2.44934	4.03881	-10.54781	-0.36532	0.53996	0.08305	-0.01952	-0.00147	0.00382	3.86022
573			5.72000	4.48901	0.67389	15.93772	-0.00276	0.00002	0.00122	-0.00002	-0.00000	-0.00002	89.06915	7.80833	-11.41029	-0.11565	-0.01483	0.00877	-0.00155	-0.00026	0.00030	39.74700	0.88238	2.46228	-0.11782	0.01987	0.01575	0.00085	-0.00004	0.00022	10.75061	-4.53881	19.38672	0.94493	0.15636	0.13040	0.03629	0.00167	-0.01369	2.41833	4.04078	-10.58073	-0.36833	0.54032	0.08308	-0.01550	0.00164	0.00571	3.84907
574			5.73000	4.48408	0.70043	15.94579	-0.00269	0.00003	0.00119	-0.00003	-0.00000	-0.00002	89.05981	7.78771	-11.42020	-0.11587	-0.01486	0.00856	-0.00160	-0.00025	0.00031	39.75120	0.87898	2.45479	-0.11678	0.01910	0.01522	0.00083	-0.00009	0.00019	10.73668	-4.53268	19.44598	0.94276	0.15578	0.13001	0.02236	0.00093	-0.01314	2.39556	4.03865	-10.62684	-0.37260	0.53708	0.08273	-0.00856	0.00679	0.00733	3.84240
575			5.74000	4.47593	0.73533	15.95249	-0.00262	0.00005	0.00117	-0.00004	-0.00000	-0.00002	89.05080	7.76651	-11.42890	-0.11599	-0.01485	0.00828	-0.00151	-0.00021	0.00030	39.75540	0.87728	2.44774	-0.11568	0.01844	0.01485	0.00085	-0.00009	0.00013	10.73256	-4.52394	19.50214	0.94068	0.15461	0.12938	0.00547	0.00003	-0.01242	2.38481	4.03056	-10.68304	-0.37624	0.53275	0.08218	-0.00018	0.01223	0.00818	3.84084
576			5.75000	4.46440	0.77214	15.95772	-0.00257	0.00006	0.00115	-0.00006	-0.00000	-0.00002	89.04276	7.74625	-11.43593	-0.11606	-0.01484	0.00800	-0.00126	-0.00017	0.00026	39.75975	0.87679	2.44312	-0.11458	0.01805	0.01475	0.00092	-0.00005	0.00005	10.73858	-4.51238	19.55447	0.93863	0.15419	0.12950	-0.00985	-0.00098	-0.01173	2.38692	4.01712	-10.74215	-0.37764	0.52827	0.08251	0.00769	0.01604	0.00799	3.84420
577			5.76000	4.44958	0.80663	15.96208	-0.00253	0.00006	0.00114	-0.00007	-0.00000	-0.00001	89.03661	7.72838	-11.44162	-0.11618	-0.01483	0.00778	-0.00080	-0.00013	0.00022	39.76464	0.87707	2.44293	-0.11349	0.01802	0.01494	0.00112	0.00004	-0.00006	10.75252	-4.49740	19.60309	0.93589	0.15373	0.12995	-0.02059	-0.00211	-0.01121	2.40026	4.00043	-10.79570	-0.37709	0.52423	0.08322	0.01370	0.01772	0.00676	3.85137
578			5.77000	4.43157	0.83679	15.96492	-0.00251	0.00005	0.00112	-0.00008	-0.00000	-0.00001	89.03364	7.71424	-11.44525	-0.11628	-0.01484	0.00756	-0.00018	-0.00006	0.00016	39.77095	0.87746	2.44834	-0.11275	0.01808	0.01530	0.00143	0.00016	-0.00017	10.77120	-4.47851	19.64893	0.93320	0.15318	0.12974	-0.02595	-0.00319	-0.01079	2.42193	3.98232	-10.83704	-0.37488	0.51992	0.08334	0.01716	0.01793	0.00468	3.86038
579			5.78000	4.41073	0.86192	15.96487	-0.00249	0.00005	0.00109	-0.00010	-0.00000	-0.00000	89.03429	7.70455	-11.44571	-0.11631	-0.01485	0.00727	0.00039	0.00002	0.00010	39.77897	0.87767	2.45931	-0.11234	0.01779	0.01555	0.00171	0.00025	-0.00028	10.79137	-4.45615	19.69255	0.93292	0.15302	0.12927	-0.02614	-0.00400	-0.01032	2.44814	3.96367	-10.86180	-0.37254	0.51707	0.08311	0.01791	0.01731	0.00204	3.86886
580			5.79000	4.38759	0.88079	15.96157	-0.00248	0.00004	0.00105	-0.00010	-0.00000	0.00001	89.03781	7.69853	-11.44308	-0.11628	-0.01487	0.00694	0.00071	0.00010	0.00006	39.78799	0.87785	2.47443	-0.11237	0.01717	0.01568	0.00174	0.00030	-0.00034	10.80988	-4.43200	19.73343	0.93472	0.15212	0.12881	-0.02193	-0.00427	-0.00954	2.47496	3.94517	-10.86681	-0.37053	0.51381	0.08287	0.01624	0.01585	-0.00086	3.87465
581			5.80000	4.36321	0.89150	15.95566	-0.00249	0.00002	0.00101	-0.00011	-0.00000	0.00001	89.04235	7.69403	-11.43813	-0.11626	-0.01491	0.00666	0.00067	0.00015	0.00006	39.79621	0.87833	2.49105	-0.11261	0.01646	0.01572	0.00139	0.00027	-0.00035	10.82425	-4.40866	19.77013	0.93701	0.14998	0.12817	-0.01503	-0.00394	-0.00840	2.49908	3.92782	-10.85138	-0.36840	0.50947	0.08254	0.01289	0.01354	-0.00348	3.87639
582			5.81000	4.33923	0.89309	15.94747	-0.00251	-0.00000	0.00097	-0.00010	-0.00000	0.00002	89.04604	7.68861	-11.43100	-0.11631	-0.01494	0.00641	0.00030	0.00021	0.00008	39.80161	0.87959	2.50598	-0.11272	0.01587	0.01574	0.00068	0.00019	-0.00031	10.83351	-4.38830	19.80171	0.93821	0.14872	0.12815	-0.00782	-0.00328	-0.00723	2.51827	3.91265	-10.81975	-0.36583	0.50786	0.08276	0.00887	0.01076	-0.00517	3.87344
583			5.82000	4.31721	0.88672	15.93720	-0.00253	-0.00002	0.00094	-0.00009	-0.00000	0.00002	89.04750	7.68039	-11.42204	-0.11636	-0.01495	0.00620	-0.00025	0.00023	0.00011	39.80274	0.88253	2.51710	-0.11233	0.01545	0.01568	-0.00021	0.00007	-0.00027	10.83831	-4.37172	19.82903	0.93832	0.14886	0.12789	-0.00212	-0.00247	-0.00633	2.53168	3.90043	-10.78074	-0.36413	0.50872	0.08261	0.00514	0.00783	-0.00550	3.86601
584			5.83000	4.29789	0.87503	15.92568	-0.00253	-0.00002	0.00093	-0.00008	-0.00000	0.00002	89.04601	7.66860	-11.41287	-0.11646	-0.01494	0.00602	-0.00086	0.00021	0.00014	39.79924	0.88846	2.52439	-0.11189	0.01515	0.01554	-0.00108	-0.00006	-0.00026	10.84009	-4.35899	19.85404	0.94048	0.14962	0.12767	0.00176	-0.00162	-0.00585	2.53958	3.89166	-10.74414	-0.36566	0.50943	0.08227	0.00227	0.00493	-0.00457	3.85510
585			5.84000	4.28132	0.86047	15.91411	-0.00252	-0.00003	0.00092	-0.00007	-0.00000	0.00002	89.04125	7.65350	-11.40571	-0.11663	-0.01493	0.00585	-0.00140	0.00014	0.00017	39.79152	0.89861	2.52907	-0.11189	0.01485	0.01538	-0.00182	-0.00018	-0.00030	10.83992	-4.34963	19.87839	0.94171	0.15002	0.12760	0.00433	-0.00089	-0.00561	2.54310	3.88654	-10.71743	-0.36597	0.50924	0.08222	0.00050	0.00221	-0.00288	3.84239
586			5.85000	4.26774	0.84417	15.90357	-0.00252	-0.00003	0.00092	-0.00005	-0.00000	0.00002	89.03371	7.63612	-11.40186	-0.11680	-0.01491	0.00559	-0.00173	0.00004	0.00017	39.78042	0.91311	2.53248	-0.11251	0.01442	0.01526	-0.00238	-0.00026	-0.00034	10.83849	-4.34285	19.90235	0.94265	0.15093	0.12845	0.00547	-0.00039	-0.00541	2.54387	3.88491	-10.70410	-0.36634	0.51024	0.08299	-0.00003	-0.00009	-0.00102	3.82957
587			5.86000	4.25830	0.82629	15.89525	-0.00254	-0.00004	0.00091	-0.00003	-0.00000	0.00001	89.02484	7.61813	-11.40165	-0.11695	-0.01488	0.00529	-0.00165	-0.00004	0.00016	39.76722	0.93070	2.53550	-0.11332	0.01397	0.01521	-0.00262	-0.00029	-0.00037	10.83682	-4.33766	19.92534	0.94339	0.15158	0.12923	0.00467	-0.00020	-0.00503	2.54396	3.88610	-10.70335	-0.36602	0.51167	0.08370	0.00060	-0.00159	0.00053	3.81826
588			5.87000	4.25489	0.80706	15.89002	-0.00258	-0.00005	0.00091	0.00000	-0.00000	0.00001	89.01717	7.60167	-11.40466	-0.11705	-0.01486	0.00506	-0.00108	-0.00012	0.00013	39.75377	0.94919	2.53911	-0.11410	0.01355	0.01515	-0.00248	-0.00026	-0.00039	10.83612	-4.33299	19.94602	0.94586	0.15283	0.12985	0.00179	-0.00031	-0.00434	2.54527	3.88878	-10.71117	-0.36926	0.51324	0.08396	0.00209	-0.00211	0.00136	3.80940
589			5.88000	4.25885	0.78816	15.88803	-0.00262	-0.00006	0.00091	0.00003	-0.00000	0.00000	89.01318	7.58814	-11.41010	-0.11707	-0.01483	0.00495	-0.00023	-0.00016	0.00010	39.74213	0.96633	2.54394	-0.11485	0.01321	0.01503	-0.00205	-0.00020	-0.00037	10.83747	-4.32819	19.96266	0.94647	0.15442	0.13030	-0.00262	-0.00054	-0.00325	2.54920	3.89163	-10.72177	-0.37264	0.51524	0.08400	0.00387	-0.00201	0.00134	3.80335
590			5.89000	4.26947	0.77225	15.88860	-0.00262	-0.00007	0.00089	0.00006	-0.00000	-0.00000	89.01325	7.57762	-11.41711	-0.11702	-0.01482	0.00492	0.00049	-0.00020	0.00008	39.73317	0.98059	2.54972	-0.11540	0.01290	0.01488	-0.00159	-0.00013	-0.00032	10.84135	-4.32371	19.97342	0.94367	0.15444	0.13041	-0.00751	-0.00057	-0.00174	2.55596	3.89408	-10.72931	-0.37171	0.51541	0.08405	0.00506	-0.00182	0.00062	3.79967
591			5.90000	4.28421	0.76044	15.89092	-0.00259	-0.00007	0.00087	0.00007	-0.00000	-0.00000	89.01606	7.56922	-11.42502	-0.11695	-0.01483	0.00488	0.00090	-0.00022	0.00006	39.72615	0.99145	2.55550	-0.11558	0.01278	0.01486	-0.00135	-0.00008	-0.00026	10.84766	-4.32118	19.97691	0.94183	0.15378	0.13065	-0.01203	-0.00017	0.00009	2.56425	3.89604	-10.73006	-0.37032	0.51335	0.08436	0.00495	-0.00170	-0.00045	3.79670
592			5.91000	4.29957	0.75064	15.89494	-0.00253	-0.00006	0.00083	0.00006	-0.00000	-0.00001	89.01992	7.56225	-11.43369	-0.11687	-0.01484	0.00486	0.00105	-0.00024	0.00005	39.71958	0.99923	2.56073	-0.11512	0.01300	0.01506	-0.00139	-0.00004	-0.00022	10.85592	-4.32259	19.97241	0.94435	0.15289	0.13166	-0.01560	0.00059	0.00202	2.57171	3.89760	-10.72297	-0.37234	0.50923	0.08531	0.00343	-0.00171	-0.00154	3.79199
593			5.92000	4.31203	0.73948	15.90162	-0.00248	-0.00006	0.00081	0.00004	-0.00000	-0.00001	89.02385	7.55699	-11.44379	-0.11682	-0.01485	0.00490	0.00108	-0.00029	0.00003	39.71214	1.00513	2.56604	-0.11447	0.01362	0.01548	-0.00163	-0.00001	-0.00022	10.86535	-4.32882	19.96039	0.94524	0.15398	0.13241	-0.01725	0.00137	0.00376	2.57621	3.89896	-10.70911	-0.37299	0.50662	0.08606	0.00085	-0.00186	-0.00241	3.78299
594			5.93000	4.31911	0.72549	15.91233	-0.00246	-0.00006	0.00080	0.00002	-0.00000	-0.00002	89.02757	7.55441	-11.45632	-0.11679	-0.01486	0.00500	0.00111	-0.00036	0.00001	39.70304	1.01062	2.57274	-0.11390	0.01442	0.01601	-0.00197	0.00001	-0.00027	10.87455	-4.33871	19.94229	0.94539	0.15529	0.13296	-0.01633	0.00179	0.00499	2.57653	3.90036	-10.69064	-0.37192	0.50491	0.08671	-0.00197	-0.00216	-0.00288	3.76834
595			5.94000	4.31991	0.70994	15.92788	-0.00247	-0.00007	0.00080	-0.00001	-0.00000	-0.00002	89.03110	7.55521	-11.47176	-0.11675	-0.01488	0.00518	0.00111	-0.00042	-0.00003	39.69200	1.01694	2.58171	-0.11365	0.01534	0.01664	-0.00236	0.00002	-0.00036	10.88212	-4.34991	19.92054	0.94801	0.15789	0.13437	-0.01381	0.00183	0.00553	2.57276	3.90214	-10.67072	-0.37328	0.50528	0.08800	-0.00411	-0.00257	-0.00285	3.74845
596			5.95000	4.31523	0.69424	15.94730	-0.00249	-0.00008	0.00082	-0.00003	-0.00000	-0.00003	89.03416	7.55999	-11.48908	-0.11679	-0.01490	0.00545	0.00097	-0.00043	-0.00007	39.67887	1.02500	2.59269	-0.11364	0.01635	0.01731	-0.00280	0.00001	-0.00044	10.88791	-4.36067	19.89840	0.95018	0.16108	0.13575	-0.01215	0.00178	0.00522	2.56645	3.90451	-10.65320	-0.37442	0.50673	0.08926	-0.00476	-0.00301	-0.00224	3.72519
597			5.96000	4.30717	0.67795	15.96719	-0.00253	-0.00007	0.00086	-0.00004	-0.00000	-0.00003	89.03613	7.56984	-11.50544	-0.11678	-0.01490	0.00578	0.00061	-0.00037	-0.00013	39.66334	1.03535	2.60450	-0.11384	0.01715	0.01779	-0.00332	-0.00005	-0.00049	10.89365	-4.37067	19.87954	0.95523	0.16323	0.13735	-0.01363	0.00189	0.00412	2.56018	3.90764	-10.64160	-0.37614	0.50810	0.09070	-0.00351	-0.00344	-0.00122	3.70091
598			5.97000	4.29829	0.66028	15.98324	-0.00259	-0.00007	0.00092	-0.00004	-0.00000	-0.00002	89.03631	7.58528	-11.51803	-0.11655	-0.01484	0.00608	0.00008	-0.00026	-0.00018	39.64502	1.04785	2.61494	-0.11441	0.01732	0.01779	-0.00389	-0.00014	-0.00046	10.90188	-4.38020	19.86705	0.96183	0.16535	0.13868	-0.01838	0.00207	0.00241	2.55682	3.91158	-10.63744	-0.37806	0.51254	0.09170	-0.00059	-0.00392	-0.00015	3.67752
599			5.98000	4.29066	0.64304	15.99300	-0.00266	-0.00007	0.00099	-0.00003	-0.00000	-0.00001	89.03413	7.60412	-11.52627	-0.11620	-0.01473	0.00635	-0.00052	-0.00017	-0.00020	39.62405	1.06133	2.62111	-0.11503	0.01694	0.01733	-0.00437	-0.00024	-0.00031	10.91426	-4.38854	19.86267	0.96609	0.16471	0.13898	-0.02410	0.00190	0.00038	2.55855	3.91632	-10.63927	-0.37825	0.51591	0.09176	0.00322	-0.00423	0.00051	3.65635
600			5.99000	4.28522	0.63094	15.99636	-0.00271	-0.00006	0.00104	-0.00002	-0.00000	-0.00000	89.02937	7.62158	-11.53170	-0.11594	-0.01465	0.00658	-0.00105	-0.00012	-0.00017	39.60136	1.07362	2.62043	-0.11544	0.01649	0.01674	-0.00458	-0.00032	-0.00010	10.93042	-4.39381	19.86644	0.97010	0.16550	0.13887	-0.02810	0.00127	-0.00145	2.56617	3.92126	-10.64343	-0.37994	0.51976	0.09123	0.00676	-0.00386	0.00054	3.63824
601			6.00000	4.28189	0.62933	15.99419	-0.00275	-0.00006	0.00107	-0.00001	0.00000	0.00001	89.02244	7.63306	-11.53605	-0.11584	-0.01460	0.00674	-0.00141	-0.00011	-0.00009	39.57877	1.08267	2.61199	-0.11567	0.01628	0.01631	-0.00445	-0.00036	0.00013	10.94849	-4.39491	19.87616	0.97518	0.16604	0.13892	-0.02965	0.00033	-0.00264	2.57851	3.92513	-10.64568	-0.38297	0.52231	0.09079	0.00908	-0.00257	-0.00004	3.62346
602			6.01000	4.28020	0.64157	15.98748	-0.00277	-0.00005	0.00108	-0.00001	0.00000	0.00001	89.01429	7.63677	-11.54028	-0.11590	-0.01459	0.00675	-0.00155	-0.00011	-0.00000	39.55775	1.08733	2.59685	-0.11608	0.01619	0.01607	-0.00409	-0.00037	0.00033	10.96694	-4.39193	19.88836	0.97670	0.16542	0.13878	-0.02978	-0.00062	-0.00295	2.59338	3.92687	-10.64265	-0.38253	0.52201	0.09052	0.00967	-0.00107	-0.00108	3.61083
603			6.02000	4.27958	0.66783	15.97790	-0.00276	-0.00005	0.00106	-0.00000	0.00000	0.00001	89.00592	7.63361	-11.54501	-0.11606	-0.01461	0.00665	-0.00146	-0.00014	0.00006	39.53905	1.08770	2.57694	-0.11659	0.01609	0.01596	-0.00362	-0.00035	0.00048	10.98520	-4.38609	19.89934	0.97811	0.16633	0.13890	-0.02891	-0.00128	-0.00234	2.60844	3.92685	-10.63189	-0.38128	0.52124	0.09062	0.00845	-0.00067	-0.00244	3.59843
604			6.03000	4.27938	0.70508	15.96831	-0.00273	-0.00003	0.00104	-0.00000	0.00000	0.00001	88.99842	7.62582	-11.55098	-0.11622	-0.01464	0.00653	-0.00122	-0.00018	0.00010	39.52293	1.08437	2.55453	-0.11716	0.01608	0.01593	-0.00316	-0.00030	0.00057	11.00214	-4.37960	19.90572	0.98064	0.16731	0.13875	-0.02589	-0.00141	-0.00100	2.62091	3.92693	-10.61164	-0.37990	0.51836	0.09059	0.00550	-0.00201	-0.00391	3.58447
605			6.04000	4.27864	0.74746	15.96195	-0.00270	-0.00001	0.00102	-0.00001	0.00000	0.00000	88.99211	7.61591	-11.55862	-0.11637	-0.01466	0.00655	-0.00099	-0.00022	0.00011	39.50901	1.07825	2.53175	-0.11744	0.01636	0.01598	-0.00273	-0.00025	0.00059	11.01593	-4.37504	19.90561	0.98556	0.16823	0.13882	-0.02026	-0.00096	0.00058	2.62842	3.92904	-10.58218	-0.38154	0.51409	0.09070	0.00158	-0.00438	-0.00507	3.56797
606			6.05000	4.27618	0.78776	15.96145	-0.00268	0.00000	0.00101	-0.00002	-0.00000	-0.00001	88.98643	7.60635	-11.56807	-0.11652	-0.01467	0.00670	-0.00090	-0.00027	0.00009	39.49707	1.07067	2.51076	-0.11742	0.01696	0.01612	-0.00238	-0.00019	0.00055	11.02525	-4.37410	19.89975	0.98578	0.16886	0.13936	-0.01331	-0.00019	0.00177	2.63008	3.93375	-10.54704	-0.38056	0.51317	0.09133	-0.00202	-0.00622	-0.00549	3.54900
607			6.06000	4.27157	0.82068	15.96828	-0.00268	0.00001	0.00103	-0.00002	-0.00000	-0.00002	88.98049	7.59961	-11.57969	-0.11673	-0.01469	0.00701	-0.00094	-0.00032	0.00005	39.48651	1.06328	2.49374	-0.11723	0.01788	0.01640	-0.00213	-0.00013	0.00043	11.03029	-4.37657	19.89107	0.98746	0.17134	0.14119	-0.00730	0.00046	0.00214	2.62711	3.93976	-10.51262	-0.38327	0.51828	0.09274	-0.00409	-0.00630	-0.00492	3.52817
608			6.07000	4.26557	0.84525	15.98126	-0.00271	0.00001	0.00107	-0.00003	-0.00000	-0.00003	88.97394	7.59811	-11.59279	-0.11699	-0.01471	0.00746	-0.00103	-0.00032	-0.00003	39.47675	1.05778	2.48208	-0.11710	0.01901	0.01680	-0.00197	-0.00008	0.00028	11.03246	-4.38043	19.88321	0.99030	0.17492	0.14359	-0.00350	0.00057	0.00153	2.62207	3.94489	-10.48557	-0.38910	0.52607	0.09442	-0.00418	-0.00435	-0.00340	3.50663
609			6.08000	4.25980	0.86370	15.99637	-0.00274	0.00001	0.00111	-0.00002	-0.00000	-0.00003	88.96712	7.60377	-11.60489	-0.11715	-0.01471	0.00792	-0.00105	-0.00026	-0.00013	39.46753	1.05509	2.47587	-0.11703	0.02006	0.01721	-0.00183	-0.00006	0.00012	11.03347	-4.38255	19.87972	0.99456	0.17595	0.14481	-0.00190	0.00004	-0.00003	2.61768	3.94733	-10.47085	-0.39349	0.52940	0.09525	-0.00252	-0.00114	-0.00123	3.48588
610			6.09000	4.25598	0.87887	16.00907	-0.00276	0.00002	0.00117	-0.00001	-0.00000	-0.00002	88.96094	7.61685	-11.61332	-0.11710	-0.01467	0.00828	-0.00102	-0.00016	-0.00023	39.45901	1.05508	2.47365	-0.11696	0.02065	0.01741	-0.00166	-0.00005	0.00001	11.03468	-4.38065	19.88349	1.00050	0.17621	0.14518	-0.00187	-0.00078	-0.00232	2.61575	3.94667	-10.47058	-0.39436	0.52963	0.09562	0.00008	0.00195	0.00108	3.46684
611			6.10000	4.25474	0.89268	16.01719	-0.00275	0.00003	0.00122	-0.00000	-0.00000	-0.00001	88.95542	7.63552	-11.61800	-0.11694	-0.01462	0.00848	-0.00104	-0.00009	-0.00030	39.45126	1.05668	2.47332	-0.11683	0.02083	0.01743	-0.00155	-0.00006	-0.00003	11.03692	-4.37407	19.89679	1.00583	0.17747	0.14520	-0.00286	-0.00155	-0.00503	2.61700	3.94372	-10.48399	-0.39322	0.52905	0.09580	0.00291	0.00391	0.00310	3.44973
612			6.11000	4.25553	0.90487	16.02109	-0.00272	0.00006	0.00125	0.00001	-0.00000	-0.00001	88.94964	7.65708	-11.62142	-0.11685	-0.01460	0.00863	-0.00116	-0.00009	-0.00033	39.44384	1.05907	2.47304	-0.11642	0.02092	0.01740	-0.00150	-0.00009	-0.00003	11.04077	-4.36324	19.92068	1.01017	0.17712	0.14414	-0.00485	-0.00210	-0.00780	2.62165	3.93990	-10.50805	-0.39328	0.52525	0.09494	0.00576	0.00426	0.00443	3.43389
613			6.12000	4.25746	0.91294	16.02166	-0.00268	0.00008	0.00127	0.00001	-0.00000	0.00000	88.94307	7.67888	-11.62572	-0.11692	-0.01462	0.00879	-0.00122	-0.00011	-0.00032	39.43658	1.06175	2.47141	-0.11595	0.02105	0.01735	-0.00147	-0.00015	0.00002	11.04686	-4.34889	19.95520	1.01528	0.17718	0.14403	-0.00802	-0.00246	-0.01054	2.63007	3.93688	-10.53797	-0.39604	0.52167	0.09478	0.00877	0.00304	0.00496	3.41867
614			6.13000	4.25997	0.91454	16.01931	-0.00265	0.00009	0.00127	0.00001	0.00000	0.00001	88.93643	7.69860	-11.63092	-0.11710	-0.01468	0.00897	-0.00112	-0.00011	-0.00028	39.42945	1.06461	2.46712	-0.11565	0.02129	0.01734	-0.00145	-0.00023	0.00008	11.05584	-4.33154	20.00014	1.01980	0.17887	0.14441	-0.01212	-0.00277	-0.01326	2.64287	3.93597	-10.56845	-0.39806	0.52112	0.09499	0.01185	0.00079	0.00475	3.40319
615			6.14000	4.26275	0.90950	16.01402	-0.00262	0.00009	0.00127	0.00001	0.00000	0.00002	88.93077	7.71485	-11.63534	-0.11723	-0.01474	0.00917	-0.00094	-0.00008	-0.00023	39.42239	1.06762	2.45945	-0.11573	0.02161	0.01735	-0.00150	-0.00031	0.00016	11.06804	-4.31128	20.05538	1.02268	0.18048	0.14412	-0.01650	-0.00314	-0.01589	2.66026	3.93779	-10.59538	-0.39945	0.52292	0.09440	0.01485	-0.00167	0.00398	3.38684
616			6.15000	4.26538	0.89951	16.00601	-0.00261	0.00009	0.00127	0.00001	0.00000	0.00002	88.92641	7.72742	-11.63735	-0.11715	-0.01474	0.00930	-0.00075	-0.00002	-0.00018	39.41490	1.07080	2.44853	-0.11598	0.02181	0.01729	-0.00165	-0.00039	0.00022	11.08338	-4.28775	20.12063	1.02756	0.18197	0.14401	-0.02018	-0.00363	-0.01839	2.68217	3.94186	-10.61661	-0.40317	0.52561	0.09374	0.01773	-0.00353	0.00299	3.36939
617			6.16000	4.26729	0.88725	15.99695	-0.00262	0.00009	0.00128	0.00001	0.00000	0.00002	88.92321	7.73692	-11.63708	-0.11700	-0.01471	0.00934	-0.00054	0.00001	-0.00014	39.40650	1.07395	2.43527	-0.11619	0.02179	0.01709	-0.00188	-0.00041	0.00026	11.10098	-4.26072	20.19498	1.02826	0.18023	0.14420	-0.02185	-0.00404	-0.02060	2.70817	3.94719	-10.63163	-0.40229	0.52612	0.09374	0.01985	-0.00445	0.00203	3.35128
618			6.17000	4.26811	0.87538	15.99011	-0.00262	0.00009	0.00129	0.00000	0.00000	0.00001	88.92115	7.74403	-11.63696	-0.11693	-0.01468	0.00934	-0.00026	-0.00003	-0.00010	39.39689	1.07635	2.42101	-0.11617	0.02173	0.01688	-0.00214	-0.00039	0.00029	11.11933	-4.23100	20.27675	1.02910	0.17984	0.14501	-0.02148	-0.00421	-0.02240	2.73704	3.95272	-10.64099	-0.40220	0.52897	0.09418	0.02119	-0.00449	0.00125	3.33283
619			6.18000	4.26824	0.86459	15.98844	-0.00262	0.00010	0.00129	0.00000	0.00000	-0.00000	88.92030	7.74971	-11.63962	-0.11706	-0.01470	0.00937	0.00006	-0.00011	-0.00009	39.38596	1.07735	2.40719	-0.11583	0.02183	0.01678	-0.00238	-0.00032	0.00029	11.13736	-4.20026	20.36393	1.02720	0.17907	0.14525	-0.02033	-0.00402	-0.02364	2.76752	3.95763	-10.64641	-0.39928	0.53134	0.09424	0.02194	-0.00386	0.00081	3.31448
620			6.19000	4.26851	0.85353	15.99263	-0.00262	0.00011	0.00130	0.00000	0.00000	-0.00001	88.92051	7.75492	-11.64593	-0.11726	-0.01475	0.00946	0.00032	-0.00019	-0.00009	39.37381	1.07648	2.39491	-0.11538	0.02216	0.01687	-0.00256	-0.00022	0.00029	11.15508	-4.16975	20.45524	1.02818	0.17804	0.14465	-0.01941	-0.00366	-0.02447	2.79936	3.96151	-10.65041	-0.39807	0.53113	0.09347	0.02295	-0.00295	0.00080	3.29683
621			6.20000	4.26933	0.84064	16.00080	-0.00263	0.00011	0.00131	0.00001	0.00000	-0.00002	88.92142	7.76051	-11.65436	-0.11739	-0.01480	0.00955	0.00049	-0.00021	-0.00011	39.36097	1.07350	2.38452	-0.11492	0.02261	0.01712	-0.00254	-0.00010	0.00030	11.17251	-4.13967	20.55002	1.03018	0.17599	0.14336	-0.01811	-0.00328	-0.02486	2.83293	3.96447	-10.65597	-0.39617	0.52784	0.09219	0.02428	-0.00200	0.00123	3.28093
622			6.21000	4.27058	0.82539	16.00995	-0.00265	0.00010	0.00133	0.00001	0.00000	-0.00002	88.92305	7.76731	-11.66262	-0.11736	-0.01482	0.00964	0.00060	-0.00018	-0.00013	39.34887	1.06784	2.37608	-0.11476	0.02298	0.01735	-0.00227	0.00003	0.00032	11.18903	-4.11030	20.64654	1.03266	0.17557	0.14267	-0.01635	-0.00288	-0.02477	2.86855	3.96660	-10.66555	-0.39563	0.52472	0.09138	0.02615	-0.00095	0.00193	3.26848
623			6.22000	4.27185	0.80845	16.01700	-0.00267	0.00010	0.00135	0.00000	0.00000	-0.00001	88.92537	7.77593	-11.66843	-0.11718	-0.01483	0.00975	0.00056	-0.00009	-0.00017	39.33860	1.05927	2.36914	-0.11486	0.02320	0.01746	-0.00192	0.00014	0.00034	11.20443	-4.08262	20.74206	1.03508	0.17542	0.14193	-0.01614	-0.00237	-0.02399	2.90700	3.96776	-10.68004	-0.39708	0.52214	0.09030	0.02910	0.00013	0.00252	3.26105
624			6.23000	4.27250	0.79118	16.01908	-0.00270	0.00009	0.00136	-0.00000	0.00000	0.00001	88.92755	7.78663	-11.66987	-0.11682	-0.01480	0.00983	0.00025	0.00003	-0.00020	39.32993	1.04841	2.36298	-0.11514	0.02307	0.01728	-0.00171	0.00020	0.00036	11.22025	-4.05744	20.83401	1.03354	0.17391	0.14072	-0.02016	-0.00201	-0.02259	2.95031	3.96793	-10.69755	-0.39633	0.51947	0.08887	0.03337	0.00104	0.00258	3.25891
625			6.24000	4.27169	0.77531	16.01491	-0.00272	0.00009	0.00136	-0.00001	0.00000	0.00002	88.92814	7.79881	-11.66633	-0.11629	-0.01474	0.00981	-0.00033	0.00014	-0.00020	39.32178	1.03648	2.35666	-0.11548	0.02241	0.01678	-0.00174	0.00019	0.00038	11.23940	-4.03385	20.92035	1.03168	0.17298	0.13965	-0.02880	-0.00231	-0.02078	3.00119	3.96719	-10.71350	-0.39501	0.51814	0.08748	0.03883	0.00195	0.00194	3.26091
626			6.25000	4.26853	0.76313	16.00601	-0.00274	0.00008	0.00135	-0.00002	0.00000	0.00003	88.92571	7.81018	-11.65946	-0.11575	-0.01467	0.00973	-0.00101	0.00019	-0.00016	39.31292	1.02465	2.34902	-0.11589	0.02147	0.01612	-0.00196	0.00012	0.00039	11.26383	-4.00920	20.99871	1.03083	0.17128	0.13866	-0.03870	-0.00344	-0.01845	3.06117	3.96495	-10.72320	-0.39218	0.51620	0.08625	0.04389	0.00375	0.00075	3.26516
627			6.26000	4.26290	0.75699	15.99503	-0.00275	0.00008	0.00135	-0.00003	0.00000	0.00003	88.92013	7.81770	-11.65159	-0.11544	-0.01463	0.00963	-0.00154	0.00019	-0.00008	39.30267	1.01383	2.33934	-0.11626	0.02068	0.01558	-0.00226	0.00003	0.00039	11.29259	-3.98149	21.06575	1.03092	0.17001	0.13806	-0.04510	-0.00502	-0.01533	3.12871	3.95941	-10.72397	-0.38935	0.51439	0.08536	0.04680	0.00715	-0.00064	3.26981
628			6.27000	4.25599	0.75813	15.98359	-0.00275	0.00009	0.00134	-0.00003	-0.00000	0.00002	88.91250	7.81948	-11.64422	-0.11530	-0.01461	0.00943	-0.00171	0.00016	0.00002	39.29097	1.00515	2.32801	-0.11630	0.02009	0.01526	-0.00249	-0.00007	0.00035	11.32218	-3.95110	21.11712	1.03012	0.17114	0.13734	-0.04512	-0.00655	-0.01112	3.19943	3.94857	-10.71542	-0.38696	0.51480	0.08418	0.04635	0.01212	-0.00198	3.27366
629			6.28000	4.24944	0.76532	15.97295	-0.00272	0.00009	0.00132	-0.00003	-0.00000	0.00002	88.90488	7.81593	-11.63865	-0.11523	-0.01461	0.00906	-0.00141	0.00009	0.00008	39.27851	1.00021	2.31675	-0.11601	0.01957	0.01516	-0.00253	-0.00015	0.00024	11.34848	-3.92024	21.14834	1.02820	0.17216	0.13662	-0.03970	-0.00752	-0.00599	3.26771	3.93098	-10.69857	-0.38359	0.51419	0.08318	0.04256	0.01801	-0.00297	3.27583
630			6.29000	4.24459	0.77521	15.96486	-0.00269	0.00010	0.00129	-0.00002	-0.00000	0.00001	88.89947	7.80932	-11.63663	-0.11521	-0.01462	0.00863	-0.00070	-0.00001	0.00011	39.26628	1.00049	2.30817	-0.11551	0.01910	0.01519	-0.00237	-0.00022	0.00007	11.36914	-3.89213	21.15659	1.02600	0.17232	0.13605	-0.03312	-0.00750	-0.00052	3.32922	3.90618	-10.67676	-0.38064	0.51156	0.08251	0.03728	0.02371	-0.00333	3.27583
631			6.30000	4.24181	0.78359	15.96048	-0.00265	0.00010	0.00125	-0.00001	-0.00000	0.00000	88.89786	7.80198	-11.63902	-0.11519	-0.01465	0.00824	0.00020	-0.00011	0.00010	39.25519	1.00681	2.30431	-0.11490	0.01882	0.01539	-0.00208	-0.00025	-0.00013	11.38511	-3.87050	21.14278	1.02597	0.17429	0.13635	-0.03040	-0.00633	0.00445	3.38288	3.87531	-10.65540	-0.37958	0.50980	0.08263	0.03261	0.02749	-0.00294	3.27367
632			6.31000	4.24047	0.78695	15.95963	-0.00261	0.00009	0.00120	-0.00001	0.00000	-0.00000	88.90032	7.79529	-11.64504	-0.11515	-0.01470	0.00797	0.00103	-0.00018	0.00009	39.24553	1.01857	2.30616	-0.11433	0.01881	0.01573	-0.00177	-0.00026	-0.00034	11.40006	-3.85872	21.11159	1.02977	0.17936	0.13713	-0.03411	-0.00404	0.00829	3.43019	3.84212	-10.63959	-0.38021	0.50741	0.08325	0.02935	0.02699	-0.00209	3.26914
633			6.32000	4.23939	0.78319	15.96168	-0.00259	0.00007	0.00115	-0.00001	0.00000	-0.00001	88.90623	7.78928	-11.65315	-0.11505	-0.01473	0.00784	0.00163	-0.00022	0.00008	39.23730	1.03449	2.31336	-0.11396	0.01908	0.01617	-0.00153	-0.00025	-0.00051	11.41813	-3.85888	21.06957	1.03446	0.18250	0.13839	-0.04272	-0.00094	0.01059	3.47302	3.81275	-10.63026	-0.38006	0.50183	0.08463	0.02709	0.02088	-0.00134	3.26128
634			6.33000	4.23749	0.77292	15.96623	-0.00259	0.00005	0.00112	-0.00001	0.00000	-0.00001	88.91424	7.78297	-11.66188	-0.11482	-0.01472	0.00786	0.00186	-0.00022	0.00009	39.22985	1.05282	2.32476	-0.11398	0.01964	0.01672	-0.00146	-0.00022	-0.00063	11.44150	-3.87030	21.02429	1.04065	0.18577	0.13931	-0.05233	0.00208	0.01088	3.51289	3.79343	-10.62431	-0.38000	0.49888	0.08549	0.02572	0.01019	-0.00111	3.24902
635			6.34000	4.23390	0.75976	15.97291	-0.00261	0.00002	0.00110	-0.00002	0.00000	-0.00001	88.92249	7.77526	-11.67004	-0.11456	-0.01468	0.00798	0.00170	-0.00019	0.00012	39.22218	1.07186	2.33860	-0.11409	0.02038	0.01734	-0.00158	-0.00019	-0.00068	11.46999	-3.88919	20.98424	1.05000	0.18961	0.14003	-0.06005	0.00433	0.00904	3.55146	3.78846	-10.61678	-0.38038	0.50101	0.08574	0.02523	-0.00312	-0.00159	3.23192
636			6.35000	4.22807	0.74866	15.98089	-0.00265	-0.00000	0.00110	-0.00003	-0.00000	-0.00001	88.92924	7.76579	-11.67651	-0.11423	-0.01461	0.00811	0.00118	-0.00014	0.00014	39.21343	1.08960	2.35287	-0.11434	0.02107	0.01792	-0.00181	-0.00015	-0.00064	11.50246	-3.91067	20.95683	1.05766	0.18932	0.14058	-0.06478	0.00547	0.00560	3.59033	3.79921	-10.60258	-0.37914	0.50257	0.08584	0.02539	-0.01600	-0.00267	3.21010
637			6.36000	4.21997	0.74344	15.98950	-0.00268	-0.00001	0.00112	-0.00004	-0.00000	-0.00002	88.93291	7.75464	-11.68091	-0.11390	-0.01451	0.00820	0.00039	-0.00010	0.00017	39.20351	1.10387	2.36531	-0.11451	0.02158	0.01835	-0.00205	-0.00008	-0.00050	11.53758	-3.93071	20.94601	1.06284	0.18886	0.14166	-0.06647	0.00561	0.00143	3.63071	3.82263	-10.57880	-0.37759	0.50790	0.08615	0.02607	-0.02501	-0.00400	3.18496
638			6.37000	4.21026	0.74540	15.99881	-0.00271	-0.00001	0.00115	-0.00005	0.00000	-0.00002	88.93216	7.74232	-11.68402	-0.11363	-0.01440	0.00830	-0.00063	-0.00009	0.00018	39.19252	1.11262	2.37401	-0.11439	0.02215	0.01870	-0.00225	-0.00001	-0.00028	11.57382	-3.94631	20.95230	1.06886	0.19009	0.14335	-0.06576	0.00500	-0.00289	3.67325	3.85214	-10.54575	-0.37780	0.51699	0.08665	0.02728	-0.02861	-0.00517	3.15880
639			6.38000	4.19997	0.75324	16.00929	-0.00272	0.00001	0.00118	-0.00005	-0.00000	-0.00002	88.92558	7.73027	-11.68792	-0.11362	-0.01433	0.00844	-0.00188	-0.00014	0.00016	39.18074	1.11493	2.37805	-0.11372	0.02289	0.01899	-0.00243	0.00007	-0.00004	11.61005	-3.95559	20.97471	1.07415	0.19043	0.14447	-0.06328	0.00388	-0.00705	3.71834	3.88152	-10.50639	-0.37773	0.52368	0.08675	0.02872	-0.02752	-0.00587	3.13400
640			6.39000	4.19011	0.76446	16.02072	-0.00273	0.00003	0.00122	-0.00004	-0.00000	-0.00003	88.91167	7.72084	-11.69493	-0.11392	-0.01431	0.00866	-0.00332	-0.00023	0.00011	39.16793	1.11139	2.37814	-0.11306	0.02365	0.01916	-0.00264	0.00015	0.00015	11.64544	-3.95791	21.01194	1.07768	0.19039	0.14461	-0.05894	0.00262	-0.01092	3.76589	3.90720	-10.46425	-0.37586	0.52735	0.08621	0.02996	-0.02384	-0.00606	3.11195
641			6.40000	4.18161	0.77622	16.03177	-0.00273	0.00005	0.00127	-0.00003	-0.00000	-0.00002	88.88973	7.71594	-11.70626	-0.11452	-0.01435	0.00893	-0.00481	-0.00032	0.00003	39.15405	1.10373	2.37557	-0.11272	0.02428	0.01919	-0.00284	0.00021	0.00027	11.67880	-3.95355	21.06286	1.08366	0.19251	0.14593	-0.05216	0.00151	-0.01456	3.81541	3.92791	-10.42243	-0.37291	0.53198	0.08689	0.03060	-0.01932	-0.00594	3.09357
642			6.41000	4.17528	0.78586	16.04003	-0.00273	0.00007	0.00130	-0.00002	-0.00000	-0.00001	88.86004	7.71616	-11.72093	-0.11520	-0.01442	0.00917	-0.00625	-0.00038	-0.00005	39.13916	1.09348	2.37159	-0.11295	0.02464	0.01909	-0.00305	0.00025	0.00034	11.70846	-3.94355	21.12602	1.09053	0.19219	0.14663	-0.04268	0.00065	-0.01777	3.86549	3.94349	-10.38310	-0.37054	0.53241	0.08723	0.03014	-0.01405	-0.00549	3.07871
643			6.42000	4.17170	0.79099	16.04342	-0.00273	0.00009	0.00131	-0.00001	-0.00000	-0.00000	88.82348	7.72112	-11.73681	-0.11586	-0.01452	0.00930	-0.00764	-0.00039	-0.00012	39.12322	1.08189	2.36720	-0.11341	0.02477	0.01896	-0.00331	0.00029	0.00034	11.73307	-3.92919	21.19991	1.09673	0.19275	0.14652	-0.03103	0.00002	-0.02053	3.91371	3.95322	-10.34829	-0.36900	0.53423	0.08665	0.02828	-0.00743	-0.00465	3.06595
644			6.43000	4.17072	0.78873	16.04142	-0.00271	0.00011	0.00131	0.00000	0.00000	0.00001	88.78026	7.73054	-11.75256	-0.11643	-0.01461	0.00933	-0.00901	-0.00039	-0.00020	39.10590	1.07026	2.36402	-0.11405	0.02473	0.01880	-0.00363	0.00033	0.00026	11.75167	-3.91101	21.28361	1.10056	0.19483	0.14754	-0.01755	-0.00070	-0.02338	3.95761	3.95520	-10.32050	-0.36643	0.53926	0.08714	0.02502	0.00128	-0.00345	3.05345
645			6.44000	4.17181	0.77612	16.03567	-0.00270	0.00012	0.00131	0.00001	0.00000	0.00002	88.73055	7.74492	-11.76814	-0.11690	-0.01469	0.00934	-0.01027	-0.00039	-0.00028	39.08685	1.05997	2.36429	-0.11494	0.02452	0.01860	-0.00397	0.00037	0.00012	11.76344	-3.88817	21.37727	1.10265	0.19598	0.14849	-0.00259	-0.00175	-0.02642	3.99508	3.94737	-10.30308	-0.36450	0.54321	0.08771	0.02098	0.01189	-0.00173	3.03930
646			6.45000	4.17418	0.75217	16.02906	-0.00269	0.00012	0.00132	0.00001	0.00001	0.00002	88.67528	7.76434	-11.78430	-0.11732	-0.01476	0.00942	-0.01124	-0.00042	-0.00035	39.06620	1.05210	2.36943	-0.11614	0.02412	0.01829	-0.00425	0.00040	-0.00005	11.76778	-3.85941	21.48155	1.10437	0.19672	0.14929	0.01240	-0.00308	-0.02950	4.02499	3.92860	-10.29962	-0.36407	0.54478	0.08833	0.01687	0.02281	0.00047	3.02236
647			6.46000	4.17681	0.71860	16.02457	-0.00268	0.00012	0.00133	0.00001	0.00001	0.00001	88.61622	7.78724	-11.80176	-0.11770	-0.01484	0.00957	-0.01181	-0.00046	-0.00039	39.04467	1.04711	2.37857	-0.11757	0.02366	0.01796	-0.00439	0.00037	-0.00016	11.76527	-3.82440	21.59580	1.10652	0.19772	0.14927	0.02543	-0.00440	-0.03195	4.04753	3.89994	-10.31255	-0.36518	0.54338	0.08834	0.01334	0.03134	0.00282	3.00260
648			6.47000	4.17851	0.67802	16.02503	-0.00267	0.00013	0.00134	0.00000	0.00001	-0.00000	88.55531	7.81056	-11.82117	-0.11815	-0.01493	0.00980	-0.01198	-0.00051	-0.00039	39.02307	1.04469	2.38875	-0.11853	0.02355	0.01780	-0.00434	0.00029	-0.00019	11.75714	-3.78442	21.71700	1.10597	0.19852	0.14867	0.03550	-0.00540	-0.03312	4.06404	3.86525	-10.34083	-0.36644	0.54047	0.08793	0.01055	0.03469	0.00457	2.98113
649			6.48000	4.17800	0.63154	16.03161	-0.00267	0.00013	0.00136	-0.00001	0.00001	-0.00001	88.49454	7.83192	-11.84207	-0.11868	-0.01502	0.01013	-0.01171	-0.00053	-0.00036	39.00239	1.04402	2.39687	-0.11883	0.02412	0.01795	-0.00402	0.00019	-0.00015	11.74459	-3.74187	21.83988	1.10600	0.19944	0.14807	0.04319	-0.00593	-0.03271	4.07617	3.83080	-10.37726	-0.36965	0.53634	0.08750	0.00831	0.03165	0.00496	2.95895
650			6.49000	4.17455	0.58106	16.04340	-0.00271	0.00013	0.00141	-0.00002	0.00001	-0.00002	88.43652	7.85059	-11.86308	-0.11919	-0.01509	0.01056	-0.01095	-0.00051	-0.00034	38.98402	1.04379	2.40160	-0.11884	0.02524	0.01835	-0.00342	0.00012	-0.00007	11.72815	-3.69953	21.95844	1.10580	0.20051	0.14721	0.04936	-0.00601	-0.03080	4.08515	3.80241	-10.41052	-0.37218	0.53303	0.08678	0.00642	0.02466	0.00397	2.93662
651			6.50000	4.16780	0.53199	16.05782	-0.00276	0.00012	0.00147	-0.00004	0.00001	-0.00003	88.38372	7.86729	-11.88226	-0.11962	-0.01512	0.01098	-0.00977	-0.00045	-0.00031	38.96928	1.04263	2.40348	-0.11903	0.02627	0.01869	-0.00262	0.00010	0.00003	11.70817	-3.65950	22.06812	1.10315	0.19888	0.14551	0.05400	-0.00568	-0.02773	4.09222	3.78166	-10.43340	-0.37174	0.52677	0.08560	0.00535	0.01784	0.00252	2.91552
652			6.51000	4.15784	0.49110	16.07260	-0.00280	0.00013	0.00152	-0.00005	0.00001	-0.00003	88.33815	7.88226	-11.89816	-0.12002	-0.01515	0.01131	-0.00820	-0.00035	-0.00028	38.95879	1.03933	2.40308	-0.11903	0.02695	0.01886	-0.00173	0.00012	0.00014	11.68532	-3.62318	22.16608	1.10006	0.19858	0.14308	0.05604	-0.00516	-0.02406	4.09923	3.76611	-10.44705	-0.36924	0.52006	0.08382	0.00558	0.01387	0.00149	2.89784
653			6.52000	4.14533	0.46219	16.08629	-0.00281	0.00014	0.00155	-0.00006	0.00001	-0.00003	88.30169	7.89505	-11.90956	-0.12037	-0.01520	0.01150	-0.00620	-0.00021	-0.00023	38.95267	1.03329	2.40016	-0.11879	0.02703	0.01875	-0.00077	0.00013	0.00028	11.66137	-3.59134	22.25113	1.09835	0.19905	0.14153	0.05390	-0.00446	-0.02047	4.10806	3.75264	-10.45596	-0.36794	0.51387	0.08279	0.00698	0.01250	0.00102	2.88477
654			6.53000	4.13162	0.44494	16.09806	-0.00279	0.00016	0.00156	-0.00006	0.00000	-0.00003	88.27683	7.90421	-11.91509	-0.12064	-0.01524	0.01151	-0.00372	-0.00005	-0.00013	38.95153	1.02442	2.39337	-0.11850	0.02653	0.01836	0.00023	0.00009	0.00044	11.63895	-3.56453	22.32348	1.09300	0.19973	0.14049	0.04642	-0.00367	-0.01712	4.11993	3.73933	-10.46314	-0.36488	0.51071	0.08210	0.00899	0.01275	0.00080	2.87595
655			6.54000	4.11854	0.43593	16.10740	-0.00275	0.00017	0.00155	-0.00006	0.00000	-0.00002	88.26575	7.90802	-11.91375	-0.12071	-0.01526	0.01136	-0.00087	0.00012	-0.00001	38.95528	1.01324	2.38141	-0.11812	0.02572	0.01783	0.00115	0.00000	0.00058	11.62096	-3.54253	22.38394	1.08714	0.19876	0.13981	0.03435	-0.00295	-0.01402	4.13542	3.72492	-10.46920	-0.36281	0.50773	0.08164	0.01130	0.01428	0.00062	2.86955
656			6.55000	4.10774	0.43150	16.11463	-0.00271	0.00018	0.00154	-0.00004	0.00000	-0.00002	88.26981	7.90565	-11.90604	-0.12048	-0.01523	0.01115	0.00224	0.00027	0.00011	38.96322	1.00105	2.36465	-0.11745	0.02497	0.01733	0.00191	-0.00009	0.00065	11.60951	-3.52472	22.43284	1.08250	0.19750	0.13993	0.01956	-0.00247	-0.01100	4.15490	3.70782	-10.47414	-0.36267	0.50510	0.08178	0.01368	0.01709	0.00036	2.86402
657			6.56000	4.10039	0.42969	16.12062	-0.00267	0.00019	0.00153	-0.00002	0.00000	-0.00001	88.28989	7.89749	-11.89327	-0.11996	-0.01515	0.01091	0.00551	0.00038	0.00021	38.97458	0.98930	2.34536	-0.11657	0.02431	0.01690	0.00253	-0.00014	0.00065	11.60552	-3.51034	22.46945	1.07591	0.19550	0.14075	0.00411	-0.00225	-0.00777	4.17813	3.68661	-10.47699	-0.36137	0.50307	0.08265	0.01552	0.02080	-0.00008	2.85797
658			6.57000	4.09720	0.42944	16.12590	-0.00264	0.00019	0.00152	-0.00001	0.00000	-0.00001	88.32655	7.88445	-11.87636	-0.11925	-0.01503	0.01067	0.00871	0.00047	0.00028	38.98872	0.97851	2.32619	-0.11562	0.02390	0.01667	0.00301	-0.00014	0.00059	11.60877	-3.49909	22.49228	1.07043	0.19344	0.14130	-0.00964	-0.00218	-0.00418	4.20398	3.66050	-10.47653	-0.36080	0.49999	0.08328	0.01632	0.02430	-0.00070	2.85006
659			6.58000	4.09804	0.42932	16.13016	-0.00260	0.00019	0.00150	0.00001	0.00000	-0.00001	88.37868	7.86828	-11.85602	-0.11842	-0.01490	0.01042	0.01150	0.00054	0.00031	39.00500	0.96870	2.30960	-0.11444	0.02376	0.01670	0.00336	-0.00007	0.00049	11.61772	-3.49089	22.50014	1.06946	0.19490	0.14235	-0.01990	-0.00205	-0.00041	4.23032	3.63038	-10.47147	-0.35973	0.49856	0.08439	0.01546	0.02592	-0.00152	2.83905
660			6.59000	4.10190	0.42726	16.13252	-0.00257	0.00018	0.00148	0.00002	0.00000	-0.00000	88.44370	7.85135	-11.83323	-0.11748	-0.01477	0.01017	0.01360	0.00059	0.00030	39.02285	0.95995	2.29779	-0.11306	0.02376	0.01690	0.00364	0.00003	0.00035	11.63015	-3.48664	22.49308	1.06998	0.19338	0.14232	-0.02580	-0.00138	0.00326	4.25426	3.59957	-10.46036	-0.35523	0.49270	0.08501	0.01256	0.02369	-0.00249	2.82366
661			6.60000	4.10667	0.42123	16.13190	-0.00254	0.00017	0.00144	0.00002	0.00000	0.00001	88.51771	7.83537	-11.80922	-0.11645	-0.01465	0.00994	0.01483	0.00060	0.00028	39.04215	0.95247	2.29219	-0.11210	0.02361	0.01706	0.00387	0.00016	0.00019	11.64368	-3.48814	22.47274	1.06934	0.19050	0.14123	-0.02776	0.00008	0.00654	4.27267	3.57295	-10.44208	-0.35151	0.48484	0.08471	0.00802	0.01741	-0.00349	2.80344
662			6.61000	4.11032	0.41069	16.12741	-0.00253	0.00015	0.00139	0.00001	0.00000	0.00002	88.59622	7.81977	-11.78505	-0.11536	-0.01453	0.00967	0.01517	0.00058	0.00029	39.06245	0.94599	2.29256	-0.11140	0.02320	0.01709	0.00393	0.00025	0.00005	11.65672	-3.49783	22.44108	1.06824	0.19143	0.14040	-0.02767	0.00221	0.00946	4.28317	3.55503	-10.41625	-0.34957	0.48140	0.08424	0.00280	0.00870	-0.00438	2.77868
663			6.62000	4.11173	0.39717	16.11938	-0.00253	0.00012	0.00133	0.00000	0.00000	0.00002	88.67479	7.80239	-11.76224	-0.11426	-0.01441	0.00932	0.01473	0.00051	0.00031	39.08250	0.94054	2.29734	-0.11065	0.02279	0.01713	0.00369	0.00031	-0.00006	11.66889	-3.51673	22.39963	1.06968	0.19219	0.14040	-0.02740	0.00441	0.01193	4.28544	3.54784	-10.38406	-0.34614	0.47964	0.08462	-0.00196	0.00021	-0.00493	2.75020
664			6.63000	4.11086	0.38362	16.10984	-0.00253	0.00009	0.00125	-0.00001	0.00000	0.00002	88.74958	7.78213	-11.74344	-0.11324	-0.01430	0.00892	0.01368	0.00037	0.00034	39.10048	0.93656	2.30547	-0.10970	0.02245	0.01718	0.00314	0.00033	-0.00017	11.68054	-3.54326	22.35089	1.07247	0.19158	0.14050	-0.02666	0.00575	0.01329	4.28080	3.54953	-10.34952	-0.34146	0.47891	0.08516	-0.00558	-0.00506	-0.00474	2.71882
665			6.64000	4.10835	0.37298	16.10126	-0.00254	0.00005	0.00118	-0.00001	0.00000	0.00002	88.81741	7.75948	-11.73109	-0.11228	-0.01421	0.00850	0.01212	0.00020	0.00035	39.11497	0.93463	2.31648	-0.10869	0.02212	0.01719	0.00236	0.00033	-0.00027	11.69123	-3.57238	22.30024	1.07615	0.19204	0.14038	-0.02326	0.00568	0.01285	4.27072	3.55515	-10.31946	-0.33894	0.48294	0.08503	-0.00832	-0.00582	-0.00364	2.68547
666			6.65000	4.10486	0.36785	16.09516	-0.00254	0.00002	0.00110	-0.00002	0.00000	0.00001	88.87566	7.73583	-11.72603	-0.11142	-0.01413	0.00805	0.01014	0.00003	0.00033	39.12496	0.93448	2.33032	-0.10803	0.02158	0.01711	0.00148	0.00034	-0.00036	11.69933	-3.59773	22.25487	1.08121	0.19216	0.14134	-0.01603	0.00429	0.01059	4.25577	3.55964	-10.29942	-0.34013	0.48894	0.08567	-0.01085	-0.00326	-0.00213	2.65038
667			6.66000	4.10036	0.37015	16.09196	-0.00254	-0.00000	0.00103	-0.00002	0.00000	0.00000	88.92210	7.71226	-11.72786	-0.11068	-0.01407	0.00754	0.00780	-0.00013	0.00030	39.13017	0.93575	2.34625	-0.10777	0.02074	0.01696	0.00061	0.00032	-0.00041	11.70327	-3.61482	22.22122	1.08338	0.19121	0.14194	-0.00629	0.00228	0.00685	4.23596	3.56065	-10.29037	-0.33936	0.49360	0.08622	-0.01319	0.00010	-0.00073	2.61305
668			6.67000	4.09445	0.37982	16.09133	-0.00254	-0.00002	0.00097	-0.00003	0.00000	-0.00000	88.95511	7.68979	-11.73550	-0.11018	-0.01404	0.00699	0.00521	-0.00024	0.00026	39.13091	0.93853	2.36308	-0.10814	0.01965	0.01679	-0.00017	0.00026	-0.00044	11.70274	-3.62232	22.20334	1.08420	0.19087	0.14290	0.00287	0.00039	0.00240	4.21183	3.55869	-10.28969	-0.33788	0.49728	0.08730	-0.01494	0.00237	0.00029	2.57287
669			6.68000	4.08671	0.39437	16.09266	-0.00254	-0.00003	0.00094	-0.00004	0.00000	-0.00001	88.97370	7.66916	-11.74709	-0.11001	-0.01403	0.00654	0.00247	-0.00031	0.00022	39.12779	0.94298	2.37903	-0.10910	0.01858	0.01664	-0.00081	0.00017	-0.00041	11.69907	-3.62100	22.20283	1.08341	0.19068	0.14425	0.00848	-0.00095	-0.00231	4.18505	3.55548	-10.29451	-0.33755	0.49976	0.08879	-0.01546	0.00317	0.00110	2.53003
670			6.69000	4.07695	0.41040	16.09554	-0.00255	-0.00003	0.00093	-0.00005	0.00000	-0.00001	88.97759	7.65032	-11.76018	-0.11015	-0.01403	0.00630	-0.00030	-0.00031	0.00020	39.12188	0.94840	2.39174	-0.11027	0.01795	0.01660	-0.00133	0.00007	-0.00032	11.69484	-3.61302	22.22019	1.08300	0.19066	0.14527	0.00921	-0.00145	-0.00696	4.15843	3.55248	-10.30442	-0.34128	0.49962	0.08987	-0.01444	0.00273	0.00202	2.48648
671			6.70000	4.06552	0.42464	16.09990	-0.00255	-0.00002	0.00095	-0.00005	0.00000	-0.00001	88.96722	7.63303	-11.77238	-0.11065	-0.01405	0.00634	-0.00307	-0.00027	0.00018	39.11362	0.95323	2.39908	-0.11125	0.01816	0.01681	-0.00186	-0.00001	-0.00017	11.69261	-3.60132	22.25491	1.08037	0.19182	0.14552	0.00574	-0.00109	-0.01128	4.13496	3.55111	-10.32066	-0.34210	0.50010	0.09029	-0.01154	0.00115	0.00316	2.44473
672			6.71000	4.05313	0.43351	16.10548	-0.00257	0.00000	0.00099	-0.00006	-0.00000	-0.00001	88.94291	7.61795	-11.78210	-0.11147	-0.01408	0.00667	-0.00581	-0.00021	0.00015	39.10254	0.95620	2.40057	-0.11185	0.01919	0.01719	-0.00249	-0.00006	-0.00002	11.69414	-3.58862	22.30606	1.07826	0.19122	0.14598	0.00014	-0.00026	-0.01548	4.11729	3.55275	-10.34470	-0.34087	0.49902	0.09110	-0.00711	-0.00149	0.00454	2.40688
673			6.72000	4.04077	0.43427	16.11188	-0.00259	0.00002	0.00105	-0.00005	0.00000	-0.00001	88.90527	7.60673	-11.78901	-0.11241	-0.01411	0.00716	-0.00841	-0.00016	0.00010	39.08818	0.95670	2.39775	-0.11212	0.02068	0.01766	-0.00318	-0.00007	0.00009	11.69991	-3.57517	22.37380	1.07790	0.19048	0.14652	-0.00547	0.00024	-0.02004	4.10754	3.55862	-10.37743	-0.34201	0.49699	0.09183	-0.00149	-0.00497	0.00602	2.37439
674			6.73000	4.02928	0.42702	16.11966	-0.00263	0.00004	0.00112	-0.00005	0.00000	-0.00002	88.85543	7.60136	-11.79505	-0.11335	-0.01412	0.00768	-0.01070	-0.00018	0.00002	39.07013	0.95526	2.39352	-0.11245	0.02232	0.01820	-0.00392	-0.00003	0.00011	11.70955	-3.55828	22.46009	1.07720	0.19059	0.14689	-0.00947	-0.00020	-0.02530	4.10769	3.56956	-10.41895	-0.34145	0.49769	0.09220	0.00514	-0.00896	0.00740	2.34792
675			6.74000	4.01952	0.41473	16.13034	-0.00268	0.00005	0.00119	-0.00004	0.00000	-0.00002	88.79514	7.60377	-11.80401	-0.11430	-0.01415	0.00821	-0.01255	-0.00029	-0.00010	39.04832	0.95320	2.39139	-0.11282	0.02397	0.01880	-0.00463	0.00006	0.00003	11.72197	-3.53391	22.56720	1.07787	0.19190	0.14817	-0.01129	-0.00163	-0.03135	4.11915	3.58580	-10.46787	-0.33940	0.50112	0.09323	0.01223	-0.01263	0.00863	2.32756
676			6.75000	4.01211	0.40120	16.14508	-0.00274	0.00006	0.00125	-0.00003	0.00000	-0.00003	88.72633	7.61537	-11.81946	-0.11531	-0.01422	0.00878	-0.01396	-0.00047	-0.00025	39.02312	0.95194	2.39410	-0.11352	0.02547	0.01941	-0.00519	0.00017	-0.00012	11.73608	-3.49949	22.69595	1.07907	0.19312	0.14871	-0.01093	-0.00361	-0.03733	4.14251	3.60597	-10.52283	-0.33773	0.50347	0.09343	0.01922	-0.01410	0.00973	2.31337
677			6.76000	4.00782	0.38908	16.16342	-0.00278	0.00007	0.00132	-0.00001	0.00000	-0.00004	88.65122	7.63571	-11.84285	-0.11641	-0.01434	0.00935	-0.01493	-0.00066	-0.00039	38.99571	0.95195	2.40189	-0.11452	0.02669	0.01997	-0.00549	0.00025	-0.00025	11.75052	-3.45442	22.84502	1.07844	0.19244	0.14858	-0.00785	-0.00569	-0.04240	4.17700	3.62643	-10.58486	-0.33686	0.50517	0.09280	0.02543	-0.01170	0.01097	2.30604
678			6.77000	4.00736	0.37954	16.18367	-0.00281	0.00008	0.00137	0.00001	0.00000	-0.00005	88.57221	7.66209	-11.87363	-0.11759	-0.01448	0.00990	-0.01544	-0.00082	-0.00049	38.96788	0.95276	2.41224	-0.11580	0.02765	0.02045	-0.00544	0.00027	-0.00029	11.76331	-3.39973	23.00974	1.07365	0.19007	0.14804	-0.00141	-0.00756	-0.04560	4.22058	3.64230	-10.65633	-0.33141	0.50708	0.09192	0.02979	-0.00559	0.01226	2.30708
679			6.78000	4.01072	0.37320	16.20347	-0.00281	0.00009	0.00141	0.00002	0.00000	-0.00004	88.49187	7.69053	-11.90953	-0.11869	-0.01465	0.01033	-0.01546	-0.00091	-0.00052	38.94154	0.95325	2.42145	-0.11714	0.02839	0.02092	-0.00505	0.00023	-0.00021	11.77199	-3.33783	23.18186	1.06857	0.18820	0.14712	0.00804	-0.00904	-0.04616	4.27035	3.65027	-10.73671	-0.32517	0.50845	0.09073	0.03207	0.00200	0.01304	2.31771
680			6.79000	4.01701	0.37036	16.22086	-0.00278	0.00010	0.00143	0.00003	0.00000	-0.00004	88.41305	7.71765	-11.94730	-0.11965	-0.01482	0.01062	-0.01497	-0.00092	-0.00049	38.91820	0.95275	2.42681	-0.11840	0.02881	0.02124	-0.00443	0.00013	-0.00005	11.77456	-3.27253	23.35104	1.06706	0.18785	0.14592	0.01908	-0.00992	-0.04389	4.32311	3.65006	-10.82125	-0.32086	0.50956	0.08918	0.03227	0.00862	0.01291	2.33781
681			6.80000	4.02423	0.37037	16.23418	-0.00273	0.00011	0.00143	0.00003	-0.00000	-0.00003	88.33865	7.74107	-11.98278	-0.12047	-0.01498	0.01079	-0.01393	-0.00083	-0.00040	38.89861	0.95105	2.42696	-0.11946	0.02881	0.02127	-0.00362	0.00001	0.00013	11.77010	-3.20825	23.50747	1.06694	0.18864	0.14475	0.02993	-0.01007	-0.03944	4.37497	3.64343	-10.90388	-0.31637	0.51007	0.08778	0.02999	0.01321	0.01210	2.36505
682			6.81000	4.03023	0.37260	16.24274	-0.00269	0.00012	0.00142	0.00002	-0.00000	-0.00002	88.27181	7.75869	-12.01238	-0.12117	-0.01510	0.01088	-0.01232	-0.00066	-0.00027	38.88358	0.94811	2.42156	-0.12014	0.02839	0.02094	-0.00267	-0.00011	0.00031	11.75886	-3.14893	23.64469	1.06483	0.18893	0.14298	0.03923	-0.00940	-0.03362	4.42156	3.63253	-10.98136	-0.31105	0.50823	0.08613	0.02532	0.01547	0.01103	2.39567
683			6.82000	4.03336	0.37682	16.24717	-0.00265	0.00013	0.00142	0.00001	-0.00000	-0.00001	88.21521	7.76838	-12.03435	-0.12173	-0.01518	0.01090	-0.01025	-0.00047	-0.00011	38.87337	0.94409	2.41095	-0.12052	0.02782	0.02046	-0.00177	-0.00023	0.00045	11.74177	-3.09750	23.75997	1.05937	0.18764	0.14058	0.04625	-0.00793	-0.02728	4.45881	3.61999	-11.05323	-0.30781	0.50189	0.08415	0.01902	0.01492	0.00997	2.42536
684			6.83000	4.03265	0.38251	16.24892	-0.00261	0.00014	0.00141	-0.00001	-0.00000	-0.00000	88.17044	7.76911	-12.04863	-0.12213	-0.01523	0.01082	-0.00794	-0.00029	0.00006	38.86718	0.93981	2.39618	-0.12061	0.02724	0.01997	-0.00113	-0.00034	0.00052	11.72011	-3.05623	23.85289	1.05369	0.18639	0.13879	0.05128	-0.00582	-0.02115	4.48364	3.60913	-11.11963	-0.30742	0.49371	0.08286	0.01150	0.01160	0.00905	2.44971
685			6.84000	4.02757	0.38863	16.24938	-0.00257	0.00014	0.00140	-0.00003	-0.00000	-0.00000	88.13782	7.76162	-12.05603	-0.12229	-0.01524	0.01066	-0.00549	-0.00013	0.00019	38.86314	0.93666	2.37873	-0.12041	0.02684	0.01965	-0.00092	-0.00045	0.00052	11.69476	-3.02697	23.92390	1.05179	0.18766	0.13797	0.05558	-0.00334	-0.01539	4.49366	3.60293	-11.18030	-0.31002	0.48809	0.08226	0.00290	0.00601	0.00807	2.46483
686			6.85000	4.01836	0.39396	16.24952	-0.00253	0.00015	0.00138	-0.00005	-0.00000	-0.00000	88.11784	7.74831	-12.05758	-0.12222	-0.01522	0.01046	-0.00284	0.00001	0.00026	38.85903	0.93605	2.36058	-0.11964	0.02668	0.01948	-0.00107	-0.00055	0.00043	11.66597	-3.01032	23.97405	1.04998	0.18880	0.13696	0.05980	-0.00090	-0.01021	4.48722	3.60386	-11.23309	-0.31221	0.48358	0.08151	-0.00631	-0.00169	0.00677	2.46698
687			6.86000	4.00556	0.39738	16.25004	-0.00250	0.00015	0.00138	-0.00006	-0.00000	-0.00000	88.11139	7.73287	-12.05420	-0.12187	-0.01514	0.01033	-0.00003	0.00013	0.00026	38.85342	0.93891	2.34420	-0.11847	0.02683	0.01947	-0.00138	-0.00060	0.00028	11.63385	-3.00435	24.00656	1.04740	0.19001	0.13622	0.06295	0.00085	-0.00634	4.46454	3.61437	-11.27504	-0.31254	0.47924	0.08124	-0.01479	-0.01078	0.00534	2.45372
688			6.87000	3.98991	0.39823	16.25107	-0.00250	0.00015	0.00139	-0.00007	0.00000	-0.00000	88.11905	7.71934	-12.04672	-0.12121	-0.01502	0.01028	0.00284	0.00022	0.00021	38.84612	0.94567	2.33196	-0.11724	0.02708	0.01948	-0.00162	-0.00061	0.00007	11.59989	-3.00460	24.02740	1.04419	0.19070	0.13581	0.06238	0.00143	-0.00442	4.42838	3.63541	-11.30631	-0.31160	0.47456	0.08148	-0.02077	-0.01887	0.00439	2.42522
689			6.88000	3.97236	0.39670	16.25286	-0.00254	0.00015	0.00141	-0.00008	0.00000	-0.00001	88.14055	7.71038	-12.03676	-0.12031	-0.01485	0.01037	0.00558	0.00026	0.00012	38.83786	0.95650	2.32505	-0.11622	0.02737	0.01947	-0.00159	-0.00059	-0.00015	11.56740	-3.00526	24.04486	1.04332	0.19016	0.13491	0.05667	0.00075	-0.00469	4.38445	3.66457	-11.33316	-0.31349	0.46875	0.08115	-0.02311	-0.02337	0.00439	2.38496
690			6.89000	3.95428	0.39409	16.25578	-0.00260	0.00014	0.00143	-0.00008	0.00000	-0.00001	88.17493	7.70642	-12.02641	-0.11922	-0.01467	0.01056	0.00808	0.00025	0.00004	38.83057	0.97052	2.32332	-0.11552	0.02774	0.01955	-0.00115	-0.00054	-0.00032	11.53974	-3.00107	24.06736	1.04053	0.19002	0.13376	0.04653	-0.00075	-0.00682	4.34021	3.69712	-11.36387	-0.31556	0.46416	0.08043	-0.02133	-0.02374	0.00517	2.33988
691			6.90000	3.93695	0.39336	16.25986	-0.00266	0.00013	0.00144	-0.00008	-0.00000	-0.00001	88.22078	7.70614	-12.01725	-0.11795	-0.01448	0.01073	0.01020	0.00021	0.00000	38.82643	0.98573	2.32550	-0.11512	0.02797	0.01962	-0.00032	-0.00044	-0.00039	11.51910	-2.98914	24.10123	1.03886	0.19058	0.13418	0.03459	-0.00248	-0.01010	4.30254	3.72859	-11.40237	-0.32014	0.46414	0.08068	-0.01654	-0.02117	0.00606	2.29729
692			6.91000	3.92111	0.39836	16.26506	-0.00271	0.00012	0.00143	-0.00007	-0.00000	-0.00002	88.27626	7.70688	-12.00964	-0.11641	-0.01427	0.01074	0.01178	0.00017	0.00000	38.82729	0.99878	2.32953	-0.11502	0.02788	0.01967	0.00075	-0.00028	-0.00033	11.50583	-2.96924	24.14898	1.04103	0.18855	0.13506	0.02348	-0.00390	-0.01351	4.27567	3.75572	-11.44602	-0.32737	0.46462	0.08107	-0.01028	-0.01660	0.00632	2.26247
693			6.92000	3.90676	0.41166	16.27189	-0.00276	0.00010	0.00141	-0.00007	-0.00000	-0.00002	88.33855	7.70610	-12.00363	-0.11477	-0.01407	0.01055	0.01264	0.00012	0.00004	38.83378	1.00659	2.33336	-0.11522	0.02743	0.01965	0.00181	-0.00007	-0.00017	11.49883	-2.94308	24.20897	1.04261	0.18812	0.13575	0.01484	-0.00475	-0.01605	4.26093	3.77608	-11.48858	-0.33092	0.46813	0.08120	-0.00380	-0.01082	0.00569	2.23774
694			6.93000	3.89364	0.43242	16.28083	-0.00279	0.00009	0.00138	-0.00006	-0.00000	-0.00003	88.40385	7.70237	-11.99951	-0.11318	-0.01389	0.01025	0.01269	0.00007	0.00009	38.84517	1.00739	2.33555	-0.11537	0.02686	0.01959	0.00258	0.00013	0.00002	11.49605	-2.91388	24.27618	1.04253	0.18546	0.13548	0.00924	-0.00474	-0.01701	4.25733	3.78809	-11.52435	-0.32679	0.46776	0.08113	0.00137	-0.00409	0.00447	2.22323
695			6.94000	3.88194	0.45540	16.29150	-0.00281	0.00009	0.00135	-0.00005	-0.00000	-0.00003	88.46780	7.69641	-11.99778	-0.11190	-0.01375	0.00996	0.01197	0.00001	0.00011	38.85932	1.00138	2.33593	-0.11532	0.02640	0.01953	0.00285	0.00030	0.00018	11.49555	-2.88570	24.34432	1.04286	0.18463	0.13507	0.00606	-0.00389	-0.01637	4.26162	3.79075	-11.55089	-0.31773	0.46706	0.08130	0.00403	0.00324	0.00315	2.21691
696			6.95000	3.87262	0.47372	16.30241	-0.00282	0.00009	0.00133	-0.00004	-0.00000	-0.00003	88.52656	7.69001	-11.99870	-0.11095	-0.01365	0.00978	0.01066	-0.00005	0.00010	38.87344	0.99052	2.33553	-0.11534	0.02598	0.01935	0.00254	0.00041	0.00026	11.49601	-2.86251	24.40764	1.04558	0.18691	0.13502	0.00482	-0.00250	-0.01443	4.26889	3.78346	-11.56926	-0.31194	0.46775	0.08154	0.00396	0.01089	0.00210	2.21497
697			6.96000	3.86681	0.48325	16.31200	-0.00282	0.00008	0.00131	-0.00002	-0.00000	-0.00002	88.57733	7.68416	-12.00201	-0.11026	-0.01358	0.00968	0.00894	-0.00010	0.00010	38.88458	0.97764	2.33523	-0.11571	0.02544	0.01903	0.00170	0.00042	0.00027	11.49612	-2.84631	24.46139	1.04738	0.18834	0.13470	0.00642	-0.00112	-0.01137	4.27408	3.76634	-11.58232	-0.31148	0.46666	0.08136	0.00178	0.01752	0.00140	2.21314
698			6.97000	3.86494	0.48416	16.31950	-0.00283	0.00006	0.00128	-0.00000	0.00000	-0.00001	88.61836	7.67775	-12.00697	-0.10980	-0.01354	0.00961	0.00696	-0.00013	0.00013	38.89026	0.96536	2.33469	-0.11626	0.02489	0.01869	0.00047	0.00035	0.00025	11.49365	-2.83653	24.50118	1.04360	0.18819	0.13461	0.01130	-0.00028	-0.00750	4.27394	3.74203	-11.59224	-0.31084	0.46522	0.08154	-0.00139	0.02120	0.00098	2.20840
699			6.98000	3.86631	0.47961	16.32467	-0.00284	0.00004	0.00126	0.00001	0.00000	-0.00001	88.64853	7.66871	-12.01256	-0.10949	-0.01352	0.00951	0.00481	-0.00014	0.00018	38.88924	0.95536	2.33316	-0.11694	0.02447	0.01848	-0.00089	0.00022	0.00022	11.48681	-2.83190	24.52370	1.04001	0.18689	0.13497	0.01703	0.00006	-0.00321	4.26780	3.71528	-11.60000	-0.31246	0.46465	0.08203	-0.00409	0.02135	0.00086	2.19989
700			6.99000	3.86926	0.47363	16.32767	-0.00285	0.00003	0.00123	0.00001	0.00000	-0.00000	88.66720	7.65557	-12.01820	-0.10944	-0.01353	0.00933	0.00263	-0.00014	0.00025	38.88157	0.94880	2.33045	-0.11760	0.02413	0.01840	-0.00210	0.00007	0.00017	11.47621	-2.83147	24.52801	1.03836	0.18701	0.13519	0.02034	0.00012	0.00084	4.25793	3.69040	-11.60816	-0.31389	0.46656	0.08227	-0.00502	0.01961	0.00145	2.18868
701			7.00000	3.87204	0.46849	16.32878	-0.00286	0.00001	0.00119	0.00001	0.00000	-0.00000	88.67462	7.63831	-12.02351	-0.10952	-0.01355	0.00907	0.00059	-0.00013	0.00030	38.86891	0.94612	2.32717	-0.11821	0.02379	0.01838	-0.00290	-0.00006	0.00009	11.46403	-2.83403	24.51688	1.03848	0.18754	0.13501	0.02034	0.00005	0.00387	4.24797	3.66876	-11.62378	-0.31591	0.46765	0.08215	-0.00388	0.01801	0.00309	2.17725
702			7.01000	3.87322	0.46457	16.32878	-0.00287	-0.00000	0.00117	-0.00000	-0.00000	0.00000	88.67197	7.61797	-12.02846	-0.10977	-0.01358	0.00881	-0.00119	-0.00013	0.00032	38.85358	0.94736	2.32414	-0.11840	0.02357	0.01842	-0.00315	-0.00016	-0.00000	11.45217	-2.83832	24.49581	1.03957	0.18874	0.13515	0.01802	0.00010	0.00546	4.24091	3.64957	-11.65448	-0.31744	0.46906	0.08236	-0.00140	0.01728	0.00541	2.16773
703			7.02000	3.87151	0.46227	16.32842	-0.00288	-0.00001	0.00115	-0.00002	-0.00000	0.00000	88.66089	7.59631	-12.03324	-0.11011	-0.01360	0.00857	-0.00267	-0.00012	0.00032	38.83847	0.95215	2.32260	-0.11840	0.02344	0.01849	-0.00284	-0.00020	-0.00012	11.44193	-2.84381	24.47161	1.03881	0.18966	0.13462	0.01445	0.00047	0.00540	4.23795	3.63222	-11.70211	-0.31714	0.46932	0.08205	0.00123	0.01618	0.00739	2.16108
704			7.03000	3.86603	0.46241	16.32826	-0.00288	-0.00001	0.00114	-0.00004	0.00000	-0.00000	88.64300	7.57500	-12.03790	-0.11051	-0.01362	0.00833	-0.00389	-0.00012	0.00029	38.82608	0.95944	2.32365	-0.11840	0.02332	0.01858	-0.00213	-0.00018	-0.00023	11.43402	-2.85021	24.45123	1.03876	0.19046	0.13395	0.01062	0.00098	0.00380	4.23863	3.61780	-11.76054	-0.31800	0.46785	0.08162	0.00306	0.01369	0.00820	2.15660
705			7.04000	3.85691	0.46475	16.32858	-0.00288	-0.00002	0.00113	-0.00005	0.00000	-0.00000	88.61937	7.55557	-12.04244	-0.11085	-0.01362	0.00808	-0.00495	-0.00013	0.00024	38.81778	0.96804	2.32801	-0.11860	0.02331	0.01879	-0.00133	-0.00012	-0.00035	11.42868	-2.85603	24.44089	1.03768	0.18964	0.13302	0.00125	0.00082	-0.00022	4.24154	3.60729	-11.81966	-0.31706	0.46357	0.08111	0.00571	0.01121	0.00836	2.15262
706			7.05000	3.84560	0.46789	16.33011	-0.00289	-0.00002	0.00111	-0.00006	0.00000	-0.00001	88.59050	7.54008	-12.04810	-0.11126	-0.01364	0.00785	-0.00589	-0.00018	0.00016	38.81299	0.97715	2.33664	-0.11878	0.02345	0.01909	-0.00079	-0.00000	-0.00049	11.42594	-2.85969	24.44396	1.03519	0.18869	0.13225	0.00363	0.00142	-0.00199	4.24489	3.60044	-11.87014	-0.31357	0.45936	0.08085	0.00304	0.00659	0.00592	2.14707
707			7.06000	3.83442	0.47067	16.33359	-0.00288	-0.00002	0.00110	-0.00005	0.00000	-0.00001	88.55676	7.53128	-12.05701	-0.11178	-0.01368	0.00768	-0.00668	-0.00028	0.00006	38.80980	0.98658	2.35072	-0.11890	0.02356	0.01937	-0.00067	0.00013	-0.00065	11.42560	-2.86107	24.45951	1.03440	0.18865	0.13180	0.00072	0.00154	-0.00440	4.24731	3.59711	-11.90472	-0.31156	0.45788	0.08061	0.00175	0.00223	0.00345	2.13854
708			7.07000	3.82579	0.47331	16.33996	-0.00286	-0.00003	0.00110	-0.00003	0.00000	-0.00002	88.51895	7.53092	-12.07155	-0.11249	-0.01377	0.00763	-0.00724	-0.00042	-0.00005	38.80592	0.99606	2.37045	-0.11915	0.02352	0.01953	-0.00096	0.00026	-0.00077	11.42710	-2.86127	24.48337	1.03281	0.18690	0.13097	-0.00126	0.00159	-0.00576	4.24822	3.59851	-11.91959	-0.30987	0.45668	0.07988	0.00046	-0.00305	0.00089	2.12669
709			7.08000	3.82142	0.47675	16.34918	-0.00283	-0.00003	0.00109	-0.00001	0.00000	-0.00002	88.47837	7.53825	-12.09224	-0.11327	-0.01389	0.00770	-0.00755	-0.00054	-0.00014	38.79984	1.00512	2.39385	-0.11940	0.02342	0.01966	-0.00147	0.00034	-0.00081	11.42956	-2.86065	24.51093	1.02992	0.18503	0.13012	-0.00170	0.00136	-0.00617	4.24826	3.60568	-11.91684	-0.30765	0.45755	0.07897	-0.00048	-0.00867	-0.00120	2.11246
710			7.09000	3.82198	0.48124	16.35994	-0.00280	-0.00002	0.00110	0.00001	0.00000	-0.00002	88.43662	7.55090	-12.11712	-0.11401	-0.01403	0.00788	-0.00763	-0.00060	-0.00020	38.79099	1.01269	2.41788	-0.11988	0.02329	0.01973	-0.00200	0.00037	-0.00073	11.43174	-2.85874	24.53838	1.02731	0.18435	0.12997	-0.00055	0.00090	-0.00586	4.24762	3.61888	-11.90051	-0.30533	0.46118	0.07854	-0.00149	-0.01423	-0.00291	2.09631
711			7.10000	3.82667	0.48652	16.36985	-0.00277	-0.00002	0.00111	0.00003	0.00000	-0.00002	88.39508	7.56529	-12.14250	-0.11471	-0.01416	0.00812	-0.00754	-0.00057	-0.00021	38.77998	1.01763	2.43856	-0.12028	0.02339	0.01987	-0.00233	0.00034	-0.00054	11.43275	-2.85587	24.56274	1.02331	0.18483	0.13033	0.00072	0.00065	-0.00486	4.24549	3.63780	-11.87183	-0.30048	0.46627	0.07865	-0.00279	-0.01941	-0.00456	2.07801
712			7.11000	3.83352	0.49273	16.37595	-0.00275	-0.00001	0.00113	0.00003	0.00000	-0.00001	88.35507	7.57861	-12.16428	-0.11536	-0.01427	0.00839	-0.00730	-0.00045	-0.00018	38.76815	1.01915	2.45278	-0.12055	0.02375	0.02009	-0.00240	0.00027	-0.00028	11.43306	-2.85424	24.58115	1.02054	0.18506	0.13093	-0.00033	0.00090	-0.00319	4.24142	3.66154	-11.83061	-0.29931	0.46992	0.07888	-0.00379	-0.02338	-0.00606	2.05744
713			7.12000	3.84043	0.50010	16.37571	-0.00274	-0.00000	0.00115	0.00003	0.00000	0.00001	88.31770	7.58948	-12.17935	-0.11589	-0.01435	0.00862	-0.00695	-0.00027	-0.00014	38.75684	1.01742	2.45895	-0.12100	0.02408	0.02021	-0.00229	0.00015	0.00001	11.43454	-2.85581	24.59127	1.02036	0.18379	0.13171	-0.00460	0.00140	-0.00118	4.23688	3.68815	-11.77964	-0.30128	0.47040	0.07937	-0.00373	-0.02518	-0.00692	2.03570
714			7.13000	3.84589	0.50796	16.36837	-0.00274	0.00001	0.00117	0.00002	-0.00000	0.00002	88.28346	7.59709	-12.18621	-0.11627	-0.01438	0.00878	-0.00657	-0.00007	-0.00009	38.74643	1.01312	2.45654	-0.12150	0.02431	0.02018	-0.00215	0.00000	0.00028	11.43881	-2.86079	24.59292	1.02017	0.18345	0.13291	-0.00973	0.00184	0.00048	4.23396	3.71533	-11.72619	-0.30209	0.47291	0.08026	-0.00277	-0.02455	-0.00657	2.01424
715			7.14000	3.84910	0.51533	16.35544	-0.00276	0.00002	0.00119	0.00001	-0.00000	0.00003	88.25209	7.60098	-12.18561	-0.11657	-0.01437	0.00893	-0.00620	0.00007	-0.00003	38.73675	1.00718	2.44654	-0.12156	0.02460	0.02004	-0.00204	-0.00013	0.00047	11.44538	-2.86792	24.58949	1.02031	0.18386	0.13373	-0.01229	0.00204	0.00116	4.23274	3.74056	-11.68147	-0.30131	0.47513	0.08095	-0.00193	-0.02084	-0.00459	1.99418
716			7.15000	3.84997	0.52177	16.33971	-0.00277	0.00004	0.00122	-0.00000	-0.00000	0.00003	88.22328	7.60173	-12.18037	-0.11685	-0.01435	0.00915	-0.00575	0.00014	0.00000	38.72760	1.00119	2.43201	-0.12085	0.02520	0.01989	-0.00186	-0.00022	0.00050	11.45226	-2.87520	24.58572	1.02058	0.18368	0.13342	-0.01096	0.00188	0.00077	4.23108	3.76065	-11.65755	-0.29839	0.47489	0.08088	-0.00205	-0.01366	-0.00109	1.97577
717			7.16000	3.84883	0.52765	16.32389	-0.00277	0.00005	0.00125	-0.00001	-0.00000	0.00003	88.19725	7.60123	-12.17410	-0.11712	-0.01432	0.00937	-0.00513	0.00013	0.00000	38.71963	0.99715	2.41779	-0.11979	0.02587	0.01975	-0.00146	-0.00026	0.00037	11.45748	-2.88075	24.58535	1.02082	0.18126	0.13219	-0.00704	0.00147	-0.00049	4.22603	3.77228	-11.66367	-0.29401	0.47089	0.08034	-0.00323	-0.00426	0.00325	1.95898
718			7.17000	3.84599	0.53385	16.31021	-0.00277	0.00007	0.00127	-0.00002	-0.00000	0.00003	88.17448	7.60168	-12.16967	-0.11730	-0.01431	0.00953	-0.00443	0.00007	-0.00003	38.71403	0.99672	2.40834	-0.11894	0.02642	0.01971	-0.00086	-0.00024	0.00012	11.46046	-2.88343	24.59174	1.01959	0.17968	0.13105	-0.00266	0.00093	-0.00264	4.21551	3.77439	-11.70307	-0.28898	0.46694	0.08002	-0.00485	0.00438	0.00757	1.94340
719			7.18000	3.84146	0.54054	16.30031	-0.00275	0.00008	0.00128	-0.00003	-0.00000	0.00002	88.15478	7.60492	-12.16833	-0.11746	-0.01433	0.00961	-0.00384	0.00000	-0.00008	38.71157	1.00072	2.40587	-0.11864	0.02674	0.01975	-0.00024	-0.00020	-0.00015	11.46166	-2.88198	24.60915	1.01763	0.17972	0.13051	0.00158	0.00013	-0.00577	4.19963	3.76952	-11.77282	-0.28436	0.46459	0.08020	-0.00602	0.00935	0.01124	1.92869
720			7.19000	3.83520	0.54648	16.29515	-0.00273	0.00009	0.00128	-0.00003	-0.00000	0.00001	88.13704	7.61174	-12.16975	-0.11761	-0.01436	0.00969	-0.00356	-0.00005	-0.00015	38.71170	1.00888	2.40964	-0.11878	0.02709	0.01996	0.00017	-0.00020	-0.00037	11.46119	-2.87419	24.64164	1.01633	0.17988	0.13110	0.00643	-0.00116	-0.00971	4.18057	3.76315	-11.86524	-0.28193	0.46619	0.08106	-0.00612	0.00961	0.01388	1.91487
721			7.20000	3.82740	0.55011	16.29508	-0.00272	0.00010	0.00130	-0.00004	-0.00000	-0.00001	88.11942	7.62227	-12.17328	-0.11774	-0.01437	0.00991	-0.00364	-0.00010	-0.00021	38.71297	1.02055	2.41736	-0.11917	0.02777	0.02036	0.00023	-0.00023	-0.00052	11.45851	-2.85787	24.69093	1.01515	0.17830	0.13190	0.01233	-0.00293	-0.01373	4.16176	3.76027	-11.97064	-0.28408	0.47174	0.08141	-0.00511	0.00648	0.01494	1.90327
722			7.21000	3.81852	0.55065	16.30003	-0.00272	0.00010	0.00134	-0.00004	0.00000	-0.00002	88.10047	7.63617	-12.17869	-0.11778	-0.01436	0.01029	-0.00389	-0.00014	-0.00028	38.71358	1.03469	2.42637	-0.11970	0.02875	0.02088	-0.00003	-0.00030	-0.00058	11.45291	-2.83202	24.75497	1.01150	0.17517	0.13262	0.01891	-0.00491	-0.01696	4.14609	3.76272	-12.07658	-0.28711	0.47969	0.08132	-0.00351	0.00225	0.01400	1.89507
723			7.22000	3.80917	0.54824	16.30953	-0.00275	0.00012	0.00139	-0.00004	0.00000	-0.00003	88.07985	7.65269	-12.18589	-0.11778	-0.01432	0.01082	-0.00405	-0.00018	-0.00033	38.71239	1.04984	2.43459	-0.12014	0.02995	0.02141	-0.00036	-0.00037	-0.00056	11.44386	-2.79730	24.82837	1.00672	0.17296	0.13413	0.02538	-0.00691	-0.01892	4.13480	3.76918	-12.16824	-0.28774	0.48909	0.08199	-0.00213	-0.00118	0.01124	1.89021
724			7.23000	3.80005	0.54327	16.32255	-0.00278	0.00014	0.00146	-0.00004	0.00000	-0.00003	88.05897	7.67053	-12.19467	-0.11774	-0.01426	0.01145	-0.00379	-0.00021	-0.00036	38.70990	1.06443	2.44077	-0.12038	0.03126	0.02194	-0.00048	-0.00041	-0.00048	11.43131	-2.75507	24.90448	1.00135	0.17065	0.13422	0.03071	-0.00880	-0.01924	4.12732	3.77682	-12.23338	-0.28393	0.49353	0.08186	-0.00142	-0.00246	0.00729	1.88739
725			7.24000	3.79211	0.53555	16.33734	-0.00282	0.00016	0.00155	-0.00003	0.00000	-0.00004	88.04053	7.68852	-12.20436	-0.11766	-0.01418	0.01210	-0.00296	-0.00022	-0.00038	38.70767	1.07703	2.44473	-0.12069	0.03251	0.02239	-0.00025	-0.00039	-0.00036	11.41590	-2.70682	24.97784	0.99743	0.17072	0.13418	0.03442	-0.01052	-0.01844	4.12241	3.78223	-12.26980	-0.27913	0.49518	0.08190	-0.00128	-0.00076	0.00385	1.88505
726			7.25000	3.78626	0.52497	16.35166	-0.00284	0.00017	0.00162	-0.00002	0.00000	-0.00003	88.02761	7.70548	-12.21373	-0.11751	-0.01411	0.01273	-0.00163	-0.00019	-0.00036	38.70738	1.08667	2.44664	-0.12110	0.03347	0.02260	0.00017	-0.00033	-0.00022	11.39841	-2.65471	25.04506	0.99253	0.16999	0.13325	0.03695	-0.01160	-0.01680	4.11852	3.78246	-12.28716	-0.27301	0.49153	0.08156	-0.00148	0.00361	0.00218	1.88234
727			7.26000	3.78288	0.51301	16.36320	-0.00286	0.00019	0.00169	-0.00001	0.00000	-0.00003	88.02235	7.71997	-12.22108	-0.11725	-0.01403	0.01327	-0.00007	-0.00013	-0.00029	38.70920	1.09299	2.44654	-0.12159	0.03403	0.02252	0.00051	-0.00026	-0.00008	11.37909	-2.60159	25.10411	0.98858	0.16690	0.13050	0.03937	-0.01171	-0.01437	4.11413	3.77602	-12.30097	-0.26956	0.48025	0.07982	-0.00188	0.00867	0.00238	1.87861
728			7.27000	3.78161	0.50276	16.37050	-0.00285	0.00020	0.00173	-0.00000	0.00000	-0.00001	88.02542	7.72998	-12.22507	-0.11689	-0.01395	0.01364	0.00146	-0.00005	-0.00017	38.71219	1.09615	2.44423	-0.12169	0.03421	0.02221	0.00060	-0.00020	0.00004	11.35769	-2.55101	25.15298	0.98424	0.16446	0.12738	0.04166	-0.01089	-0.01130	4.10819	3.76428	-12.32284	-0.26960	0.46694	0.07768	-0.00246	0.01140	0.00354	1.87358
729			7.28000	3.78140	0.49687	16.37379	-0.00282	0.00021	0.00174	-0.00000	0.00000	-0.00001	88.03606	7.73409	-12.22569	-0.11644	-0.01389	0.01380	0.00281	0.00001	-0.00003	38.71497	1.09691	2.44056	-0.12117	0.03419	0.02183	0.00046	-0.00013	0.00009	11.33438	-2.50719	25.18896	0.97873	0.16505	0.12518	0.04277	-0.00929	-0.00780	4.10010	3.75186	-12.35524	-0.27105	0.45810	0.07609	-0.00324	0.01040	0.00471	1.86706
730			7.29000	3.78112	0.49640	16.37475	-0.00280	0.00022	0.00172	-0.00000	-0.00000	-0.00000	88.05315	7.73238	-12.22424	-0.11590	-0.01385	0.01376	0.00395	0.00004	0.00010	38.71671	1.09671	2.43781	-0.12040	0.03388	0.02141	0.00026	-0.00005	0.00003	11.31014	-2.47374	25.21040	0.97354	0.16589	0.12316	0.04191	-0.00694	-0.00423	4.08976	3.74339	-12.39555	-0.27286	0.45247	0.07448	-0.00414	0.00639	0.00542	1.85893
731			7.30000	3.78002	0.50113	16.37510	-0.00279	0.00021	0.00169	-0.00001	-0.00000	-0.00000	88.07565	7.72599	-12.22192	-0.11535	-0.01382	0.01361	0.00489	0.00005	0.00020	38.71744	1.09719	2.43833	-0.11985	0.03322	0.02091	0.00014	0.00002	-0.00010	11.28631	-2.45246	25.21821	0.97046	0.16532	0.12114	0.03936	-0.00427	-0.00119	4.07718	3.74167	-12.43973	-0.27420	0.44847	0.07280	-0.00514	0.00073	0.00559	1.84880
732			7.31000	3.77786	0.51052	16.37581	-0.00279	0.00020	0.00165	-0.00001	-0.00000	-0.00001	88.10240	7.71546	-12.21921	-0.11483	-0.01380	0.01333	0.00557	0.00006	0.00029	38.71799	1.09984	2.44258	-0.11962	0.03222	0.02038	0.00023	0.00002	-0.00025	11.26389	-2.44250	25.21565	0.96523	0.16677	0.11981	0.03569	-0.00193	0.00093	4.06253	3.74778	-12.48368	-0.27078	0.45084	0.07169	-0.00595	-0.00509	0.00541	1.83644
733			7.32000	3.77465	0.52352	16.37716	-0.00279	0.00019	0.00161	-0.00002	-0.00000	-0.00001	88.13204	7.70103	-12.21628	-0.11433	-0.01376	0.01296	0.00598	0.00006	0.00036	38.71940	1.10541	2.44977	-0.11962	0.03117	0.01996	0.00047	-0.00001	-0.00037	11.24346	-2.44121	25.20691	0.96070	0.16702	0.11936	0.03146	-0.00016	0.00220	4.04638	3.76070	-12.52531	-0.26755	0.45363	0.07140	-0.00651	-0.00911	0.00507	1.82253
734			7.33000	3.77040	0.53853	16.37955	-0.00278	0.00018	0.00157	-0.00002	-0.00000	-0.00001	88.16312	7.68348	-12.21334	-0.11385	-0.01372	0.01250	0.00614	0.00006	0.00040	38.72217	1.11319	2.45885	-0.11958	0.03021	0.01970	0.00080	0.00000	-0.00043	11.22547	-2.44551	25.19472	0.96065	0.16722	0.11941	0.02689	0.00094	0.00309	4.02944	3.77647	-12.56347	-0.27032	0.45616	0.07120	-0.00686	-0.00949	0.00448	1.80846
735			7.34000	3.76487	0.55343	16.38329	-0.00278	0.00017	0.00154	-0.00003	-0.00000	-0.00001	88.19471	7.66453	-12.20997	-0.11335	-0.01367	0.01204	0.00616	0.00009	0.00039	38.72668	1.12101	2.46925	-0.11953	0.02944	0.01962	0.00125	0.00010	-0.00044	11.21019	-2.45327	25.17908	0.95853	0.16546	0.11906	0.02219	0.00157	0.00423	4.01267	3.78954	-12.59578	-0.27348	0.45724	0.07063	-0.00687	-0.00612	0.00344	1.79579
736			7.35000	3.75788	0.56577	16.38782	-0.00280	0.00015	0.00151	-0.00004	-0.00000	-0.00001	88.22658	7.64662	-12.20470	-0.11286	-0.01360	0.01159	0.00614	0.00015	0.00034	38.73368	1.12628	2.48136	-0.11957	0.02877	0.01962	0.00188	0.00029	-0.00043	11.19732	-2.46409	25.15685	0.95631	0.16514	0.11892	0.01807	0.00208	0.00614	3.99704	3.79569	-12.61818	-0.27553	0.45831	0.07036	-0.00672	-0.00104	0.00189	1.78613
737			7.36000	3.74958	0.57371	16.39204	-0.00282	0.00014	0.00148	-0.00004	-0.00000	-0.00001	88.25891	7.63172	-12.19624	-0.11237	-0.01354	0.01112	0.00610	0.00022	0.00026	38.74421	1.12746	2.49598	-0.11955	0.02797	0.01954	0.00262	0.00053	-0.00041	11.18616	-2.47891	25.12379	0.95476	0.16698	0.11887	0.01456	0.00272	0.00883	3.98271	3.79428	-12.62630	-0.27638	0.45888	0.07033	-0.00701	0.00353	-0.00008	1.78040
738			7.37000	3.74049	0.57699	16.39527	-0.00283	0.00011	0.00144	-0.00005	-0.00000	-0.00001	88.29144	7.62082	-12.18475	-0.11188	-0.01349	0.01064	0.00592	0.00027	0.00018	38.75821	1.12436	2.51393	-0.11952	0.02701	0.01931	0.00320	0.00075	-0.00042	11.17638	-2.49890	25.07689	0.95557	0.16665	0.11806	0.01118	0.00349	0.01179	3.96802	3.78680	-12.61745	-0.27594	0.45426	0.07004	-0.00851	0.00650	-0.00216	1.77732
739			7.38000	3.73108	0.57691	16.39782	-0.00283	0.00009	0.00139	-0.00005	0.00000	-0.00001	88.32274	7.61349	-12.17244	-0.11136	-0.01345	0.01016	0.00548	0.00026	0.00012	38.77411	1.11839	2.53540	-0.11930	0.02590	0.01898	0.00337	0.00087	-0.00046	11.16805	-2.52465	25.01610	0.95529	0.16653	0.11722	0.00737	0.00445	0.01446	3.94962	3.77548	-12.59208	-0.27109	0.44873	0.07015	-0.01153	0.00697	-0.00416	1.77336
740			7.39000	3.72165	0.57481	16.40057	-0.00282	0.00007	0.00132	-0.00005	0.00000	-0.00001	88.35077	7.60815	-12.16237	-0.11088	-0.01344	0.00960	0.00476	0.00017	0.00010	38.78965	1.11195	2.55985	-0.11907	0.02456	0.01861	0.00313	0.00086	-0.00052	11.16168	-2.55628	24.94405	0.95567	0.16777	0.11725	0.00296	0.00552	0.01656	3.92367	3.76437	-12.55071	-0.26548	0.44535	0.07111	-0.01584	0.00394	-0.00611	1.76358
741			7.40000	3.71268	0.57066	16.40457	-0.00282	0.00005	0.00126	-0.00004	0.00000	-0.00001	88.37396	7.60218	-12.15738	-0.11056	-0.01347	0.00897	0.00388	0.00004	0.00011	38.80322	1.10727	2.58566	-0.11892	0.02323	0.01839	0.00260	0.00074	-0.00058	11.15773	-2.59297	24.86451	0.95896	0.16761	0.11734	-0.00147	0.00640	0.01786	3.88767	3.75863	-12.49439	-0.26464	0.44146	0.07188	-0.02076	-0.00225	-0.00759	1.74402
742			7.41000	3.70532	0.56317	16.40998	-0.00282	0.00003	0.00119	-0.00003	0.00000	-0.00001	88.39149	7.59369	-12.15871	-0.11043	-0.01353	0.00833	0.00293	-0.00011	0.00014	38.81371	1.10596	2.61067	-0.11885	0.02212	0.01836	0.00190	0.00054	-0.00061	11.15608	-2.63297	24.78128	0.96048	0.16749	0.11796	-0.00528	0.00692	0.01834	3.84176	3.76199	-12.42928	-0.26551	0.44143	0.07284	-0.02480	-0.00977	-0.00803	1.71403
743			7.42000	3.70113	0.55084	16.41570	-0.00283	0.00000	0.00113	-0.00001	0.00000	-0.00001	88.40325	7.58214	-12.16608	-0.11041	-0.01359	0.00777	0.00197	-0.00025	0.00017	38.82063	1.10911	2.63266	-0.11886	0.02127	0.01844	0.00111	0.00030	-0.00062	11.15641	-2.67389	24.69868	0.96069	0.16911	0.11985	-0.00794	0.00705	0.01800	3.78904	3.77545	-12.36631	-0.26951	0.44776	0.07442	-0.02710	-0.01677	-0.00720	1.67650
744			7.43000	3.70113	0.53348	16.42067	-0.00282	-0.00002	0.00108	0.00001	-0.00000	-0.00001	88.40928	7.56802	-12.17910	-0.11045	-0.01364	0.00734	0.00101	-0.00038	0.00019	38.82365	1.11726	2.65077	-0.11900	0.02056	0.01845	0.00027	0.00007	-0.00062	11.15810	-2.71313	24.62149	0.96064	0.16981	0.12145	-0.00888	0.00662	0.01653	3.73401	3.79748	-12.31559	-0.27484	0.45458	0.07560	-0.02735	-0.02149	-0.00526	1.63594
745			7.44000	3.70510	0.51293	16.42428	-0.00282	-0.00005	0.00103	0.00003	-0.00000	-0.00000	88.40956	7.55154	-12.19737	-0.11056	-0.01369	0.00704	0.00003	-0.00048	0.00021	38.82256	1.13032	2.66498	-0.11935	0.02002	0.01842	-0.00054	-0.00013	-0.00061	11.16017	-2.74791	24.55416	0.96255	0.16874	0.12178	-0.00745	0.00558	0.01406	3.68051	3.82433	-12.28304	-0.27876	0.45796	0.07578	-0.02595	-0.02242	-0.00280	1.59623
746			7.45000	3.71222	0.49254	16.42550	-0.00283	-0.00008	0.00098	0.00004	-0.00000	0.00000	88.40442	7.53313	-12.21859	-0.11073	-0.01376	0.00680	-0.00093	-0.00050	0.00021	38.81797	1.14656	2.67570	-0.11971	0.01957	0.01836	-0.00116	-0.00024	-0.00055	11.16110	-2.77593	24.49891	0.96353	0.16855	0.12138	-0.00335	0.00425	0.01137	3.63038	3.85074	-12.26958	-0.28163	0.46049	0.07531	-0.02395	-0.01943	-0.00054	1.56019
747			7.46000	3.72169	0.47502	16.42273	-0.00285	-0.00010	0.00093	0.00005	-0.00000	0.00001	88.39460	7.51425	-12.23838	-0.11087	-0.01382	0.00647	-0.00189	-0.00043	0.00019	38.81114	1.16304	2.68295	-0.12004	0.01905	0.01828	-0.00152	-0.00027	-0.00045	11.15933	-2.79704	24.45438	0.96316	0.16942	0.12125	0.00254	0.00309	0.00939	3.58381	3.87207	-12.27180	-0.28187	0.46268	0.07527	-0.02189	-0.01378	0.00104	1.52925
748			7.47000	3.73288	0.46111	16.41544	-0.00286	-0.00012	0.00089	0.00006	-0.00000	0.00002	88.38028	7.49787	-12.25345	-0.11107	-0.01387	0.00608	-0.00298	-0.00031	0.00014	38.80326	1.17722	2.68763	-0.12040	0.01846	0.01813	-0.00172	-0.00023	-0.00036	11.15403	-2.81359	24.41577	0.96097	0.16769	0.12061	0.00811	0.00233	0.00864	3.54047	3.88579	-12.28323	-0.27842	0.45923	0.07533	-0.01997	-0.00706	0.00162	1.50410
749			7.48000	3.74526	0.45003	16.40482	-0.00285	-0.00013	0.00086	0.00006	-0.00000	0.00002	88.36062	7.48766	-12.26347	-0.11136	-0.01391	0.00573	-0.00423	-0.00021	0.00006	38.79461	1.18860	2.69198	-0.12090	0.01771	0.01783	-0.00191	-0.00015	-0.00034	11.14585	-2.82852	24.37686	0.95994	0.16545	0.11880	0.01108	0.00192	0.00916	3.50003	3.89116	-12.29541	-0.27661	0.45299	0.07429	-0.01861	-0.00079	0.00102	1.48458
750			7.49000	3.75785	0.44172	16.39355	-0.00282	-0.00013	0.00085	0.00006	-0.00000	0.00002	88.33454	7.48612	-12.27076	-0.11176	-0.01395	0.00547	-0.00554	-0.00018	-0.00003	38.78496	1.19848	2.69870	-0.12131	0.01685	0.01740	-0.00211	-0.00007	-0.00039	11.13664	-2.84370	24.33151	0.95692	0.16627	0.11782	0.01007	0.00165	0.01100	3.46230	3.88876	-12.29883	-0.27601	0.45205	0.07368	-0.01753	0.00394	-0.00073	1.46992
751			7.50000	3.76900	0.43768	16.38491	-0.00279	-0.00012	0.00086	0.00005	-0.00000	0.00001	88.30186	7.49358	-12.27858	-0.11235	-0.01402	0.00535	-0.00672	-0.00021	-0.00011	38.77435	1.20866	2.70906	-0.12159	0.01605	0.01699	-0.00229	-0.00003	-0.00047	11.12869	-2.86036	24.27395	0.95035	0.16606	0.11737	0.00473	0.00147	0.01402	3.42798	3.88052	-12.28463	-0.27428	0.45424	0.07348	-0.01597	0.00654	-0.00340	1.45929
752			7.51000	3.77698	0.43987	16.38113	-0.00277	-0.00011	0.00089	0.00003	0.00000	0.00000	88.26357	7.50867	-12.28904	-0.11318	-0.01414	0.00545	-0.00770	-0.00026	-0.00017	38.76288	1.22014	2.72197	-0.12186	0.01563	0.01672	-0.00253	-0.00004	-0.00052	11.12432	-2.88008	24.19902	0.94338	0.16604	0.11747	-0.00483	0.00161	0.01808	3.39909	3.86913	-12.24678	-0.27411	0.46014	0.07348	-0.01341	0.00663	-0.00652	1.45250
753			7.52000	3.78087	0.44860	16.38148	-0.00275	-0.00009	0.00092	0.00001	0.00000	-0.00000	88.22099	7.52923	-12.30081	-0.11420	-0.01430	0.00573	-0.00841	-0.00025	-0.00023	38.75004	1.23285	2.73491	-0.12195	0.01569	0.01668	-0.00287	-0.00008	-0.00051	11.12595	-2.90528	24.10283	0.93631	0.16503	0.11803	-0.01777	0.00224	0.02281	3.37870	3.85801	-12.18391	-0.27631	0.46602	0.07371	-0.00938	0.00411	-0.00940	1.45026
754			7.53000	3.78116	0.46186	16.38318	-0.00273	-0.00006	0.00096	-0.00000	0.00000	-0.00000	88.17634	7.55309	-12.31040	-0.11512	-0.01443	0.00605	-0.00868	-0.00016	-0.00026	38.73540	1.24663	2.74599	-0.12186	0.01601	0.01677	-0.00321	-0.00014	-0.00049	11.13518	-2.93809	23.98448	0.92677	0.16554	0.11915	-0.03190	0.00335	0.02753	3.37000	3.85042	-12.10114	-0.27837	0.47413	0.07427	-0.00362	-0.00037	-0.01122	1.45442
755			7.54000	3.77928	0.47643	16.38387	-0.00272	-0.00003	0.00101	-0.00001	0.00000	-0.00000	88.13270	7.57841	-12.31521	-0.11590	-0.01453	0.00637	-0.00831	-0.00003	-0.00028	38.71942	1.26168	2.75463	-0.12175	0.01646	0.01692	-0.00339	-0.00022	-0.00046	11.15228	-2.97921	23.84717	0.91585	0.16528	0.11976	-0.04467	0.00462	0.03105	3.37544	3.84871	-12.01064	-0.27884	0.47809	0.07455	0.00353	-0.00551	-0.01102	1.46749
756			7.55000	3.77704	0.48944	16.38216	-0.00272	-0.00001	0.00106	-0.00001	0.00000	0.00000	88.09361	7.60364	-12.31462	-0.11645	-0.01459	0.00670	-0.00734	0.00009	-0.00029	38.70316	1.27839	2.76085	-0.12170	0.01709	0.01714	-0.00339	-0.00031	-0.00046	11.17621	-3.02699	23.69878	0.90886	0.16400	0.11868	-0.05453	0.00562	0.03214	3.39595	3.85363	-11.93092	-0.27583	0.47445	0.07369	0.01114	-0.00974	-0.00824	1.49112
757			7.56000	3.77546	0.49985	16.37691	-0.00271	0.00000	0.00109	-0.00001	-0.00000	0.00001	88.06127	7.62816	-12.30943	-0.11674	-0.01462	0.00697	-0.00599	0.00019	-0.00029	38.68730	1.29703	2.76543	-0.12191	0.01761	0.01731	-0.00334	-0.00038	-0.00047	11.20533	-3.07786	23.54997	0.90857	0.16561	0.11754	-0.06110	0.00613	0.03097	3.43042	3.86461	-11.88097	-0.27034	0.46909	0.07291	0.01780	-0.01220	-0.00370	1.52528
758			7.57000	3.77476	0.50781	16.36794	-0.00272	0.00001	0.00111	-0.00000	-0.00000	0.00002	88.03656	7.65151	-12.30158	-0.11677	-0.01461	0.00713	-0.00448	0.00022	-0.00028	38.67161	1.31720	2.76946	-0.12226	0.01791	0.01741	-0.00331	-0.00041	-0.00049	11.23779	-3.12727	23.41048	0.91052	0.16590	0.11644	-0.06360	0.00586	0.02822	3.47545	3.87991	-11.87093	-0.26105	0.45925	0.07258	0.02173	-0.01270	0.00097	1.56686
759			7.58000	3.77472	0.51252	16.35636	-0.00273	0.00002	0.00112	0.00000	-0.00000	0.00002	88.01942	7.67303	-12.29338	-0.11670	-0.01460	0.00720	-0.00296	0.00020	-0.00025	38.65612	1.33763	2.77430	-0.12249	0.01809	0.01750	-0.00323	-0.00037	-0.00052	11.27094	-3.17166	23.28504	0.91283	0.16327	0.11581	-0.06155	0.00504	0.02534	3.52491	3.89718	-11.89435	-0.25396	0.45225	0.07232	0.02200	-0.01191	0.00378	1.60997
760			7.59000	3.77543	0.51216	16.34412	-0.00275	0.00002	0.00112	0.00001	0.00000	0.00002	88.00945	7.69212	-12.28703	-0.11658	-0.01460	0.00726	-0.00155	0.00014	-0.00022	38.64108	1.35704	2.78148	-0.12287	0.01833	0.01767	-0.00314	-0.00029	-0.00057	11.30182	-3.21093	23.17108	0.91472	0.16216	0.11620	-0.05568	0.00445	0.02394	3.57076	3.91372	-11.92901	-0.25341	0.45389	0.07208	0.01870	-0.01062	0.00330	1.64731
761			7.60000	3.77703	0.50647	16.33289	-0.00278	0.00001	0.00113	0.00001	0.00000	0.00002	88.00551	7.70804	-12.28383	-0.11648	-0.01460	0.00736	-0.00037	0.00006	-0.00017	38.62645	1.37462	2.79168	-0.12343	0.01842	0.01775	-0.00305	-0.00019	-0.00058	11.32806	-3.24876	23.05939	0.91607	0.16350	0.11756	-0.04767	0.00452	0.02500	3.60602	3.92720	-11.94520	-0.25812	0.46477	0.07193	0.01262	-0.00888	-0.00064	1.67342
762			7.61000	3.77977	0.49734	16.32357	-0.00283	0.00001	0.00114	0.00002	0.00000	0.00002	88.00630	7.71921	-12.28350	-0.11626	-0.01457	0.00748	0.00058	-0.00001	-0.00010	38.61220	1.38978	2.80323	-0.12402	0.01844	0.01780	-0.00293	-0.00013	-0.00053	11.34823	-3.28988	22.93797	0.91637	0.16191	0.11876	-0.03910	0.00508	0.02860	3.62756	3.93490	-11.91746	-0.26168	0.47495	0.07185	0.00521	-0.00572	-0.00705	1.68711
763			7.62000	3.78379	0.48722	16.31692	-0.00288	0.00000	0.00116	0.00002	0.00000	0.00001	88.01102	7.72407	-12.28521	-0.11592	-0.01451	0.00756	0.00133	-0.00006	-0.00002	38.59890	1.40220	2.81294	-0.12433	0.01849	0.01786	-0.00260	-0.00014	-0.00040	11.36178	-3.33831	22.79545	0.91837	0.16187	0.11994	-0.03176	0.00612	0.03446	3.63660	3.93386	-11.83187	-0.26498	0.48527	0.07190	-0.00123	-0.00060	-0.01435	1.69128
764			7.63000	3.78868	0.47788	16.31409	-0.00293	-0.00001	0.00118	0.00002	-0.00000	0.00000	88.01875	7.72195	-12.28872	-0.11547	-0.01443	0.00764	0.00182	-0.00011	0.00006	38.58789	1.41233	2.81796	-0.12433	0.01888	0.01807	-0.00202	-0.00021	-0.00025	11.36949	-3.39722	22.62322	0.91999	0.16534	0.12293	-0.02709	0.00777	0.04260	3.63792	3.92182	-11.68865	-0.26916	0.49784	0.07365	-0.00506	0.00616	-0.02131	1.69189
765			7.64000	3.79343	0.47004	16.31532	-0.00297	-0.00001	0.00119	0.00002	-0.00000	-0.00000	88.02790	7.71428	-12.29408	-0.11507	-0.01436	0.00780	0.00200	-0.00016	0.00011	38.58018	1.42201	2.81737	-0.12408	0.01977	0.01847	-0.00126	-0.00035	-0.00015	11.37298	-3.46941	22.41607	0.91762	0.17035	0.12740	-0.02543	0.01002	0.05236	3.63768	3.89867	-11.50108	-0.27241	0.50768	0.07717	-0.00570	0.01319	-0.02687	1.69579
766			7.65000	3.79705	0.46405	16.31928	-0.00300	-0.00001	0.00121	0.00002	-0.00000	-0.00001	88.03707	7.70480	-12.30072	-0.11482	-0.01431	0.00807	0.00199	-0.00017	0.00011	38.57638	1.43403	2.81280	-0.12365	0.02116	0.01907	-0.00041	-0.00053	-0.00018	11.37398	-3.55620	22.17392	0.91222	0.17594	0.13298	-0.02592	0.01260	0.06236	3.64094	3.86680	-11.29147	-0.27501	0.51396	0.08213	-0.00359	0.01841	-0.02984	1.70851
767			7.66000	3.79922	0.46036	16.32377	-0.00301	-0.00002	0.00122	0.00001	-0.00000	-0.00001	88.04594	7.69841	-12.30765	-0.11470	-0.01429	0.00842	0.00199	-0.00016	0.00004	38.57660	1.45136	2.80801	-0.12322	0.02279	0.01981	0.00042	-0.00072	-0.00038	11.37373	-3.65583	21.90446	0.90994	0.18193	0.13903	-0.02743	0.01483	0.07022	3.65064	3.83126	-11.08725	-0.27821	0.51606	0.08779	0.00042	0.02000	-0.02895	1.73267
768			7.67000	3.80020	0.45900	16.32652	-0.00301	-0.00001	0.00122	0.00000	-0.00000	-0.00000	88.05522	7.69929	-12.31343	-0.11459	-0.01428	0.00874	0.00210	-0.00011	-0.00009	38.58044	1.47604	2.80775	-0.12310	0.02427	0.02058	0.00114	-0.00084	-0.00076	11.37340	-3.76193	21.62379	0.91260	0.18886	0.14264	-0.02917	0.01587	0.07228	3.66778	3.79842	-10.91630	-0.27687	0.51357	0.09161	0.00527	0.01728	-0.02310	1.76708
769			7.68000	3.80038	0.45914	16.32661	-0.00300	-0.00001	0.00121	-0.00000	0.00000	0.00000	88.06570	7.70933	-12.31707	-0.11432	-0.01427	0.00897	0.00231	-0.00005	-0.00023	38.58701	1.50882	2.81618	-0.12322	0.02551	0.02138	0.00161	-0.00087	-0.00127	11.37420	-3.86475	21.35298	0.92036	0.19269	0.14279	-0.03092	0.01488	0.06723	3.69146	3.77431	-10.80069	-0.26899	0.50503	0.09271	0.00934	0.01081	-0.01358	1.80722
770			7.69000	3.80003	0.45925	16.32462	-0.00299	-0.00001	0.00120	-0.00000	-0.00000	0.00001	88.07771	7.72869	-12.31856	-0.11386	-0.01424	0.00910	0.00246	-0.00000	-0.00037	38.59468	1.54888	2.83655	-0.12349	0.02638	0.02212	0.00175	-0.00077	-0.00183	11.37742	-3.95510	21.11109	0.93209	0.19279	0.14240	-0.03230	0.01202	0.05791	3.71852	3.76315	-10.74996	-0.26409	0.49672	0.09295	0.01150	0.00244	-0.00342	1.84610
771			7.70000	3.79905	0.45812	16.32175	-0.00298	-0.00001	0.00120	-0.00001	-0.00000	0.00001	88.09023	7.75650	-12.31880	-0.11330	-0.01421	0.00915	0.00231	0.00002	-0.00050	38.60175	1.59416	2.86973	-0.12367	0.02676	0.02264	0.00153	-0.00056	-0.00233	11.38339	-4.02671	20.90914	0.94004	0.19271	0.14110	-0.03211	0.00814	0.04663	3.74412	3.76597	-10.75883	-0.26251	0.49416	0.09159	0.01113	-0.00591	0.00486	1.87690
772			7.71000	3.79720	0.45565	16.31890	-0.00297	-0.00001	0.00121	-0.00001	-0.00000	0.00001	88.10104	7.79076	-12.31897	-0.11283	-0.01419	0.00919	0.00169	0.00002	-0.00057	38.60671	1.64115	2.91369	-0.12383	0.02669	0.02290	0.00100	-0.00030	-0.00259	11.39117	-4.07732	20.74848	0.94240	0.19291	0.13866	-0.02970	0.00404	0.03563	3.76317	3.78079	-10.80982	-0.26079	0.49939	0.08858	0.00829	-0.01288	0.00952	1.89493
773			7.72000	3.79439	0.45179	16.31616	-0.00296	0.00000	0.00123	-0.00002	0.00000	0.00001	88.10729	7.82805	-12.31976	-0.11262	-0.01420	0.00927	0.00056	0.00002	-0.00060	38.60830	1.68498	2.96276	-0.12393	0.02638	0.02298	0.00017	-0.00006	-0.00247	11.39933	-4.10837	20.62453	0.94050	0.19210	0.13611	-0.02576	0.00042	0.02621	3.77253	3.80355	-10.88002	-0.25858	0.50832	0.08534	0.00422	-0.01753	0.01053	1.89883
774			7.73000	3.79121	0.44540	16.31216	-0.00296	0.00001	0.00127	-0.00001	0.00000	0.00001	88.10656	7.86442	-12.31995	-0.11268	-0.01426	0.00940	-0.00097	0.00007	-0.00056	38.60553	1.72000	3.00835	-0.12395	0.02603	0.02290	-0.00086	0.00011	-0.00192	11.40709	-4.12336	20.53211	0.93986	0.19321	0.13427	-0.02170	-0.00234	0.01844	3.77270	3.82952	-10.94860	-0.26090	0.51922	0.08250	0.00079	-0.01934	0.00884	1.89080
775			7.74000	3.78881	0.43558	16.30461	-0.00296	0.00002	0.00129	-0.00001	0.00000	0.00002	88.09784	7.89603	-12.31660	-0.11295	-0.01434	0.00956	-0.00269	0.00018	-0.00047	38.59798	1.74120	3.04096	-0.12370	0.02578	0.02270	-0.00196	0.00019	-0.00103	11.41447	-4.12589	20.46710	0.94151	0.19359	0.13333	-0.01818	-0.00424	0.01205	3.76800	3.85422	-11.00004	-0.26811	0.52798	0.08044	-0.00063	-0.01814	0.00555	1.87598
776			7.75000	3.78766	0.42331	16.29182	-0.00297	0.00003	0.00132	-0.00000	0.00000	0.00004	88.08101	7.92076	-12.30745	-0.11330	-0.01440	0.00969	-0.00442	0.00032	-0.00035	38.58603	1.74574	3.05415	-0.12331	0.02546	0.02222	-0.00296	0.00019	0.00002	11.42153	-4.11923	20.42535	0.94096	0.19158	0.13212	-0.01510	-0.00530	0.00697	3.76489	3.87400	-11.02512	-0.27311	0.53071	0.07865	0.00080	-0.01423	0.00154	1.86149
777			7.76000	3.78729	0.41168	16.27367	-0.00298	0.00003	0.00135	-0.00000	0.00000	0.00005	88.05647	7.93830	-12.29267	-0.11371	-0.01446	0.00973	-0.00601	0.00042	-0.00024	38.57038	1.73402	3.04560	-0.12330	0.02480	0.02140	-0.00380	0.00012	0.00098	11.42814	-4.10681	20.40138	0.93943	0.18952	0.13114	-0.01248	-0.00560	0.00346	3.76997	3.88635	-11.02046	-0.27521	0.52861	0.07755	0.00499	-0.00854	-0.00239	1.85439
778			7.77000	3.78676	0.40446	16.25164	-0.00299	0.00004	0.00137	-0.00001	0.00000	0.00006	88.02496	7.94977	-12.27478	-0.11412	-0.01451	0.00966	-0.00730	0.00045	-0.00015	38.55184	1.70893	3.01661	-0.12384	0.02367	0.02024	-0.00451	-0.00001	0.00169	11.43413	-4.09207	20.38888	0.93875	0.18899	0.13099	-0.01033	-0.00531	0.00162	3.78817	3.89014	-10.98855	-0.27796	0.52578	0.07717	0.01118	-0.00227	-0.00564	1.85986
779			7.78000	3.78559	0.40418	16.22799	-0.00300	0.00006	0.00139	-0.00001	-0.00000	0.00006	87.98804	7.95690	-12.25709	-0.11458	-0.01456	0.00951	-0.00815	0.00041	-0.00009	38.53091	1.67473	2.97066	-0.12478	0.02221	0.01888	-0.00508	-0.00014	0.00209	11.43930	-4.07807	20.38105	0.93180	0.18647	0.13018	-0.00839	-0.00456	0.00142	3.82178	3.88574	-10.93630	-0.27583	0.52252	0.07634	0.01777	0.00324	-0.00777	1.88034
780			7.79000	3.78360	0.41119	16.20534	-0.00299	0.00007	0.00141	-0.00001	-0.00000	0.00005	87.94783	7.96166	-12.24293	-0.11502	-0.01461	0.00934	-0.00848	0.00028	-0.00007	38.50817	1.63559	2.91294	-0.12582	0.02071	0.01749	-0.00549	-0.00024	0.00220	11.44319	-4.06709	20.37104	0.92648	0.18414	0.12938	-0.00661	-0.00368	0.00264	3.86988	3.87528	-10.87240	-0.27441	0.52079	0.07527	0.02354	0.00681	-0.00869	1.91546
781			7.80000	3.78063	0.42453	16.18648	-0.00298	0.00010	0.00142	-0.00002	-0.00000	0.00004	87.90661	7.96592	-12.23510	-0.11549	-0.01468	0.00922	-0.00825	0.00010	-0.00008	38.48436	1.59538	2.84949	-0.12664	0.01955	0.01630	-0.00563	-0.00029	0.00209	11.44552	-4.06027	20.35351	0.92097	0.18296	0.12829	-0.00573	-0.00291	0.00463	3.92895	3.86188	-10.80509	-0.26834	0.52080	0.07405	0.02702	0.00832	-0.00852	1.96235
782			7.81000	3.77658	0.44274	16.17356	-0.00296	0.00012	0.00144	-0.00002	-0.00000	0.00002	87.86704	7.97185	-12.23521	-0.11599	-0.01476	0.00920	-0.00745	-0.00010	-0.00013	38.46071	1.55743	2.78727	-0.12702	0.01884	0.01539	-0.00538	-0.00027	0.00182	11.44719	-4.05741	20.32680	0.91696	0.18044	0.12642	-0.00723	-0.00233	0.00637	3.99407	3.84799	-10.74179	-0.26034	0.51866	0.07232	0.02804	0.00842	-0.00738	2.01584
783			7.82000	3.77146	0.46403	16.16725	-0.00296	0.00014	0.00146	-0.00003	-0.00001	0.00001	87.83183	7.98208	-12.24329	-0.11644	-0.01484	0.00927	-0.00619	-0.00028	-0.00023	38.43903	1.52427	2.73336	-0.12711	0.01859	0.01483	-0.00471	-0.00018	0.00143	11.45033	-4.05725	20.29381	0.91192	0.17785	0.12413	-0.01172	-0.00198	0.00699	4.06012	3.83520	-10.68954	-0.25089	0.51531	0.07041	0.02681	0.00787	-0.00546	2.06982
784			7.83000	3.76533	0.48622	16.16670	-0.00296	0.00015	0.00148	-0.00003	-0.00001	-0.00001	87.80298	7.99895	-12.25793	-0.11669	-0.01492	0.00942	-0.00464	-0.00041	-0.00035	38.42071	1.49753	2.69349	-0.12708	0.01868	0.01459	-0.00378	-0.00004	0.00099	11.45724	-4.05769	20.26088	0.90732	0.17662	0.12211	-0.01833	-0.00191	0.00611	4.12238	3.82425	-10.65427	-0.24282	0.51226	0.06874	0.02407	0.00700	-0.00309	2.11828
785			7.84000	3.75826	0.50662	16.17065	-0.00296	0.00016	0.00149	-0.00004	-0.00001	-0.00002	87.78157	8.02356	-12.27692	-0.11667	-0.01498	0.00962	-0.00296	-0.00048	-0.00048	38.40661	1.47746	2.67079	-0.12703	0.01897	0.01466	-0.00268	0.00015	0.00056	11.46932	-4.05646	20.23503	0.90554	0.17580	0.12028	-0.02540	-0.00213	0.00386	4.17708	3.81589	-10.63913	-0.23751	0.50999	0.06712	0.02056	0.00560	-0.00065	2.15685
786			7.85000	3.75055	0.52188	16.17761	-0.00295	0.00017	0.00150	-0.00004	-0.00000	-0.00002	87.76838	8.05495	-12.29746	-0.11648	-0.01502	0.00988	-0.00127	-0.00047	-0.00059	38.39725	1.46305	2.66470	-0.12696	0.01954	0.01503	-0.00153	0.00035	0.00019	11.48663	-4.05142	20.22201	0.90634	0.17507	0.11904	-0.03140	-0.00261	0.00069	4.22224	3.81090	-10.64407	-0.23496	0.50964	0.06582	0.01704	0.00376	0.00159	2.18339
787			7.86000	3.74292	0.52892	16.18513	-0.00294	0.00018	0.00152	-0.00004	-0.00000	-0.00002	87.76365	8.09107	-12.31592	-0.11617	-0.01506	0.01016	0.00032	-0.00037	-0.00067	38.39278	1.45226	2.67196	-0.12655	0.02028	0.01557	-0.00041	0.00053	-0.00008	11.50831	-4.04105	20.22506	0.90648	0.17425	0.11768	-0.03539	-0.00318	-0.00274	4.25830	3.80949	-10.66734	-0.23600	0.50861	0.06427	0.01437	0.00200	0.00347	2.19869
788			7.87000	3.73631	0.52644	16.18991	-0.00294	0.00017	0.00152	-0.00003	0.00000	-0.00000	87.76714	8.12957	-12.32862	-0.11571	-0.01509	0.01035	0.00166	-0.00019	-0.00070	38.39291	1.44336	2.68800	-0.12576	0.02079	0.01604	0.00055	0.00064	-0.00025	11.53292	-4.02558	20.24406	0.90516	0.17341	0.11677	-0.03721	-0.00358	-0.00564	4.28788	3.81100	-10.70629	-0.23923	0.50763	0.06301	0.01295	0.00100	0.00490	2.20614
789			7.88000	3.73110	0.51517	16.18929	-0.00295	0.00016	0.00152	-0.00002	0.00000	0.00001	87.77761	8.16766	-12.33324	-0.11507	-0.01509	0.01035	0.00263	0.00003	-0.00064	38.39692	1.43554	2.70786	-0.12519	0.02061	0.01615	0.00124	0.00063	-0.00029	11.55889	-4.00682	20.27465	0.89948	0.17205	0.11611	-0.03676	-0.00381	-0.00722	4.31437	3.81390	-10.75656	-0.24049	0.50813	0.06197	0.01255	0.00118	0.00568	2.21030
790			7.89000	3.72743	0.49767	16.18263	-0.00297	0.00015	0.00150	-0.00001	0.00000	0.00003	87.79323	8.20077	-12.32940	-0.11444	-0.01507	0.01026	0.00327	0.00023	-0.00050	38.40333	1.42883	2.72586	-0.12499	0.01995	0.01598	0.00156	0.00048	-0.00021	11.58428	-3.98644	20.30892	0.89312	0.16858	0.11508	-0.03390	-0.00411	-0.00713	4.34070	3.81625	-10.81150	-0.24021	0.50618	0.06082	0.01285	0.00245	0.00567	2.21543
791			7.90000	3.72583	0.47757	16.17019	-0.00298	0.00014	0.00149	-0.00000	0.00000	0.00004	87.81256	8.22369	-12.31759	-0.11392	-0.01504	0.01008	0.00372	0.00041	-0.00027	38.41046	1.42362	2.73693	-0.12499	0.01909	0.01562	0.00152	0.00024	-0.00006	11.60684	-3.96516	20.33874	0.88880	0.16507	0.11433	-0.02872	-0.00462	-0.00564	4.36854	3.81647	-10.86383	-0.23918	0.50196	0.06016	0.01334	0.00426	0.00499	2.22444
792			7.91000	3.72743	0.45812	16.15301	-0.00299	0.00013	0.00148	0.00002	0.00000	0.00005	87.83495	8.23234	-12.29942	-0.11350	-0.01498	0.00980	0.00409	0.00051	0.00000	38.41698	1.42044	2.73815	-0.12492	0.01819	0.01515	0.00124	-0.00003	0.00010	11.62470	-3.94364	20.35800	0.88490	0.16408	0.11347	-0.02235	-0.00506	-0.00317	4.39823	3.81381	-10.90733	-0.23514	0.49819	0.05955	0.01343	0.00588	0.00376	2.23837
793			7.92000	3.73258	0.44095	16.13362	-0.00298	0.00013	0.00146	0.00003	0.00000	0.00005	87.85947	8.22489	-12.27841	-0.11310	-0.01491	0.00946	0.00439	0.00051	0.00026	38.42201	1.42023	2.72955	-0.12488	0.01748	0.01471	0.00085	-0.00027	0.00022	11.63745	-3.92409	20.36299	0.87794	0.16276	0.11256	-0.01680	-0.00485	-0.00005	4.42911	3.80854	-10.93725	-0.22814	0.49409	0.05913	0.01291	0.00649	0.00220	2.25658
794			7.93000	3.74056	0.42654	16.11529	-0.00297	0.00012	0.00142	0.00004	0.00000	0.00004	87.88531	8.20240	-12.25863	-0.11275	-0.01483	0.00914	0.00468	0.00043	0.00045	38.42537	1.42381	2.71410	-0.12473	0.01726	0.01453	0.00050	-0.00044	0.00023	11.64619	-3.91010	20.35157	0.87228	0.16145	0.11234	-0.01392	-0.00378	0.00343	4.46018	3.80210	-10.95107	-0.22206	0.49370	0.05905	0.01195	0.00563	0.00053	2.27736
795			7.94000	3.74974	0.41551	16.10023	-0.00296	0.00010	0.00138	0.00005	0.00000	0.00003	87.91209	8.16934	-12.24273	-0.11239	-0.01475	0.00880	0.00493	0.00031	0.00054	38.42743	1.43184	2.69721	-0.12462	0.01743	0.01465	0.00029	-0.00052	0.00013	11.65303	-3.90486	20.32317	0.86978	0.16169	0.11334	-0.01362	-0.00221	0.00704	4.49002	3.79630	-10.94852	-0.21974	0.49840	0.05956	0.01051	0.00365	-0.00103	2.29799
796			7.95000	3.75836	0.40878	16.08950	-0.00296	0.00008	0.00133	0.00004	0.00000	0.00002	87.93940	8.13239	-12.23178	-0.11195	-0.01466	0.00844	0.00503	0.00018	0.00053	38.42876	1.44443	2.68514	-0.12451	0.01765	0.01491	0.00014	-0.00048	-0.00009	11.65915	-3.90915	20.27855	0.86498	0.16380	0.11491	-0.01366	-0.00058	0.01046	4.51625	3.79220	-10.93202	-0.21624	0.50568	0.06057	0.00806	0.00133	-0.00226	2.31540
797			7.96000	3.76472	0.40749	16.08361	-0.00297	0.00005	0.00128	0.00002	-0.00000	0.00001	87.96590	8.09817	-12.22608	-0.11145	-0.01458	0.00807	0.00478	0.00005	0.00043	38.42910	1.46059	2.68360	-0.12441	0.01772	0.01518	-0.00009	-0.00031	-0.00040	11.66409	-3.92196	20.22001	0.85968	0.16738	0.11614	-0.01181	0.00078	0.01323	4.53554	3.78992	-10.90595	-0.21138	0.51325	0.06137	0.00454	-0.00085	-0.00303	2.32669
798			7.97000	3.76772	0.41225	16.08253	-0.00297	0.00003	0.00123	0.00001	-0.00000	-0.00000	87.98936	8.07093	-12.22572	-0.11102	-0.01453	0.00779	0.00408	-0.00007	0.00031	38.42769	1.47889	2.69610	-0.12393	0.01784	0.01554	-0.00041	-0.00007	-0.00074	11.66619	-3.94076	20.15145	0.86082	0.16903	0.11690	-0.00707	0.00162	0.01505	4.54459	3.78962	-10.87541	-0.20734	0.51528	0.06221	0.00025	-0.00312	-0.00334	2.32985
799			7.98000	3.76714	0.42205	16.08495	-0.00297	0.00002	0.00119	-0.00001	-0.00000	-0.00001	88.00742	8.05275	-12.23015	-0.11068	-0.01450	0.00755	0.00299	-0.00017	0.00018	38.42429	1.49810	2.72354	-0.12332	0.01794	0.01602	-0.00071	0.00019	-0.00107	11.66370	-3.96254	20.07742	0.86325	0.16822	0.11664	0.00043	0.00187	0.01579	4.54102	3.79197	-10.84393	-0.20411	0.51209	0.06252	-0.00446	-0.00614	-0.00337	2.32438
800			7.99000	3.76382	0.43373	16.08931	-0.00295	0.00001	0.00115	-0.00002	-0.00000	-0.00001	88.01848	8.04351	-12.23861	-0.11046	-0.01451	0.00732	0.00160	-0.00026	0.00007	38.41936	1.51710	2.76386	-0.12284	0.01791	0.01657	-0.00092	0.00041	-0.00134	11.65528	-3.98461	20.00170	0.86666	0.16889	0.11656	0.00979	0.00171	0.01583	4.52370	3.79843	-10.81252	-0.20511	0.51053	0.06268	-0.00931	-0.01041	-0.00338	2.31098
801			8.00000	3.75910	0.44232	16.09445	-0.00295	0.00001	0.00112	-0.00002	-0.00000	-0.00001	88.02113	8.04124	-12.25043	-0.11034	-0.01454	0.00711	-0.00006	-0.00033	-0.00000	38.41338	1.53512	2.81250	-0.12250	0.01791	0.01723	-0.00109	0.00054	-0.00150	11.64031	-4.00536	19.92700	0.86804	0.17005	0.11664	0.01941	0.00136	0.01539	4.49324	3.81038	-10.78032	-0.20530	0.51025	0.06306	-0.01361	-0.01522	-0.00345	2.29141
802			8.01000	3.75440	0.44401	16.09925	-0.00296	-0.00001	0.00111	-0.00002	-0.00000	-0.00001	88.01426	8.04338	-12.26468	-0.11043	-0.01459	0.00703	-0.00188	-0.00036	-0.00005	38.40651	1.55180	2.86371	-0.12237	0.01815	0.01800	-0.00131	0.00058	-0.00153	11.61943	-4.02411	19.85514	0.86832	0.17033	0.11758	0.02734	0.00103	0.01464	4.45206	3.82759	-10.74717	-0.20516	0.51113	0.06431	-0.01675	-0.01870	-0.00343	2.26843
803			8.02000	3.75094	0.43921	16.10194	-0.00298	-0.00003	0.00110	-0.00001	-0.00000	-0.00000	87.99760	8.04764	-12.27910	-0.11062	-0.01466	0.00698	-0.00368	-0.00034	-0.00005	38.39844	1.56699	2.91176	-0.12245	0.01828	0.01861	-0.00162	0.00051	-0.00141	11.59450	-4.04087	19.78831	0.86784	0.17031	0.11853	0.03221	0.00086	0.01337	4.40399	3.84743	-10.71591	-0.20682	0.51414	0.06532	-0.01849	-0.01891	-0.00296	2.24518
804			8.03000	3.74978	0.43184	16.10196	-0.00299	-0.00005	0.00108	0.00000	-0.00000	0.00000	87.97238	8.05107	-12.29149	-0.11084	-0.01471	0.00689	-0.00521	-0.00028	-0.00002	38.38892	1.58043	2.95158	-0.12283	0.01811	0.01892	-0.00203	0.00035	-0.00114	11.56804	-4.05578	19.72940	0.86824	0.16924	0.11936	0.03386	0.00094	0.01148	4.35334	3.86563	-10.69212	-0.21243	0.51725	0.06596	-0.01893	-0.01495	-0.00182	2.22467
805			8.04000	3.75133	0.42640	16.10087	-0.00299	-0.00006	0.00107	0.00001	-0.00000	0.00000	87.94064	8.05018	-12.30148	-0.11110	-0.01475	0.00684	-0.00635	-0.00024	0.00005	38.37768	1.59215	2.97959	-0.12299	0.01793	0.01898	-0.00249	0.00015	-0.00079	11.54224	-4.06923	19.68133	0.86697	0.16983	0.12033	0.03316	0.00116	0.00909	4.30416	3.87805	-10.68184	-0.21838	0.52223	0.06660	-0.01797	-0.00753	-0.00006	2.20918
806			8.05000	3.75503	0.42584	16.10074	-0.00296	-0.00006	0.00107	0.00002	0.00000	-0.00000	87.90426	8.04279	-12.30996	-0.11151	-0.01477	0.00692	-0.00716	-0.00021	0.00013	38.36454	1.60247	2.99478	-0.12284	0.01802	0.01892	-0.00296	-0.00006	-0.00044	11.51828	-4.08075	19.64594	0.86154	0.16978	0.12051	0.03165	0.00114	0.00630	4.25920	3.88204	-10.68991	-0.21973	0.52374	0.06702	-0.01575	0.00142	0.00215	2.19968
807			8.06000	3.75949	0.43029	16.10222	-0.00294	-0.00004	0.00108	0.00002	0.00000	-0.00000	87.86479	8.02875	-12.31729	-0.11207	-0.01480	0.00702	-0.00776	-0.00019	0.00020	38.34955	1.61146	2.99827	-0.12274	0.01821	0.01877	-0.00342	-0.00022	-0.00014	11.49608	-4.08877	19.62399	0.85574	0.16879	0.12055	0.03097	0.00067	0.00337	4.21950	3.87767	-10.71874	-0.21839	0.52079	0.06779	-0.01325	0.00908	0.00447	2.19550
808			8.07000	3.76326	0.43811	16.10496	-0.00292	-0.00003	0.00110	0.00002	0.00000	-0.00001	87.82310	8.00996	-12.32326	-0.11277	-0.01482	0.00706	-0.00823	-0.00016	0.00024	38.33266	1.61869	2.99293	-0.12280	0.01833	0.01854	-0.00392	-0.00030	0.00007	11.47463	-4.09157	19.61537	0.85335	0.16700	0.11976	0.03167	-0.00011	0.00056	4.18446	3.86767	-10.76693	-0.21910	0.51455	0.06779	-0.01139	0.01297	0.00635	2.19463
809			8.08000	3.76538	0.44778	16.10839	-0.00291	-0.00001	0.00113	0.00001	0.00000	-0.00001	87.77971	7.98989	-12.32808	-0.11356	-0.01485	0.00709	-0.00858	-0.00014	0.00022	38.31340	1.62353	2.98291	-0.12287	0.01857	0.01835	-0.00444	-0.00029	0.00017	11.45316	-4.08910	19.61862	0.85169	0.16586	0.11926	0.03256	-0.00078	-0.00169	4.15254	3.85668	-10.82808	-0.22035	0.50917	0.06795	-0.01041	0.01197	0.00724	2.19407
810			8.09000	3.76548	0.45859	16.11211	-0.00290	0.00000	0.00116	-0.00001	-0.00000	-0.00001	87.73515	7.97343	-12.33301	-0.11427	-0.01486	0.00711	-0.00875	-0.00017	0.00015	38.29181	1.62592	2.97360	-0.12283	0.01875	0.01813	-0.00482	-0.00016	0.00013	11.43189	-4.08305	19.63030	0.85112	0.16450	0.11950	0.03240	-0.00109	-0.00300	4.12198	3.84964	-10.89092	-0.22005	0.50693	0.06868	-0.01033	0.00695	0.00682	2.19081
811			8.10000	3.76326	0.47006	16.11598	-0.00289	0.00002	0.00119	-0.00002	-0.00000	-0.00001	87.69024	7.96509	-12.34022	-0.11491	-0.01490	0.00711	-0.00868	-0.00024	0.00004	38.26883	1.62618	2.97020	-0.12281	0.01860	0.01781	-0.00495	0.00003	-0.00001	11.41144	-4.07596	19.64539	0.85033	0.16225	0.11890	0.03072	-0.00107	-0.00306	4.09103	3.84919	-10.94292	-0.21843	0.50736	0.06843	-0.01096	0.00049	0.00496	2.18274
812			8.11000	3.75861	0.48142	16.11991	-0.00288	0.00002	0.00120	-0.00003	-0.00000	-0.00001	87.64600	7.96672	-12.35144	-0.11541	-0.01496	0.00702	-0.00834	-0.00034	-0.00008	38.24555	1.62477	2.97561	-0.12312	0.01781	0.01732	-0.00483	0.00024	-0.00018	11.39244	-4.06981	19.65781	0.84923	0.16063	0.11828	0.02738	-0.00095	-0.00183	4.05892	3.85446	-10.97407	-0.21902	0.51131	0.06775	-0.01192	-0.00477	0.00215	2.16922
813			8.12000	3.75170	0.49231	16.12373	-0.00289	0.00002	0.00120	-0.00004	-0.00000	-0.00001	87.60380	7.97658	-12.36676	-0.11576	-0.01504	0.00685	-0.00768	-0.00042	-0.00015	38.22335	1.62162	2.98925	-0.12382	0.01669	0.01691	-0.00447	0.00038	-0.00030	11.37564	-4.06582	19.66144	0.84474	0.15876	0.11755	0.02202	-0.00088	0.00065	4.02627	3.86245	-10.97858	-0.21864	0.51612	0.06697	-0.01247	-0.00755	-0.00108	2.15130
814			8.13000	3.74311	0.50298	16.12704	-0.00291	0.00002	0.00119	-0.00004	-0.00000	-0.00001	87.56532	7.99080	-12.38476	-0.11607	-0.01515	0.00667	-0.00675	-0.00046	-0.00018	38.20329	1.61657	3.00792	-0.12462	0.01570	0.01673	-0.00393	0.00045	-0.00033	11.36203	-4.06481	19.65028	0.84225	0.15536	0.11703	0.01525	-0.00087	0.00442	3.99489	3.86989	-10.95447	-0.22028	0.51675	0.06654	-0.01246	-0.00759	-0.00434	2.13076
815			8.14000	3.73400	0.51289	16.12894	-0.00294	0.00001	0.00118	-0.00004	-0.00000	-0.00000	87.53209	8.00600	-12.40293	-0.11639	-0.01528	0.00651	-0.00558	-0.00042	-0.00018	38.18615	1.61004	3.02755	-0.12551	0.01513	0.01686	-0.00333	0.00044	-0.00031	11.35178	-4.06804	19.61766	0.84177	0.15438	0.11720	0.00840	-0.00081	0.00967	3.96655	3.87404	-10.90271	-0.22443	0.51833	0.06653	-0.01206	-0.00555	-0.00737	2.10993
816			8.15000	3.72660	0.52060	16.12775	-0.00297	-0.00001	0.00115	-0.00003	0.00000	0.00001	87.50580	8.02062	-12.41791	-0.11666	-0.01541	0.00640	-0.00412	-0.00030	-0.00016	38.17186	1.60336	3.04499	-0.12612	0.01490	0.01711	-0.00276	0.00037	-0.00026	11.34391	-4.07752	19.55620	0.84080	0.15592	0.11854	0.00295	-0.00061	0.01656	3.94194	3.87334	-10.82673	-0.22603	0.52128	0.06773	-0.01143	-0.00235	-0.01002	2.09090
817			8.16000	3.72353	0.52524	16.12205	-0.00300	-0.00003	0.00113	-0.00000	0.00000	0.00002	87.48833	8.03450	-12.42678	-0.11675	-0.01549	0.00630	-0.00243	-0.00012	-0.00015	38.16025	1.59860	3.05875	-0.12644	0.01465	0.01720	-0.00225	0.00024	-0.00023	11.33649	-4.09517	19.45938	0.84131	0.15951	0.12038	-0.00014	-0.00036	0.02486	3.92010	3.86752	-10.73280	-0.22529	0.51811	0.07003	-0.01111	0.00095	-0.01206	2.07516
818			8.17000	3.72614	0.52789	16.11154	-0.00304	-0.00004	0.00110	0.00003	0.00000	0.00002	87.48051	8.04707	-12.42827	-0.11648	-0.01550	0.00621	-0.00080	0.00006	-0.00012	38.15080	1.59805	3.06859	-0.12646	0.01415	0.01692	-0.00185	0.00008	-0.00023	11.32743	-4.12148	19.32306	0.84268	0.16500	0.12207	-0.00078	-0.00026	0.03393	3.89874	3.85774	-10.62961	-0.22525	0.51341	0.07220	-0.01168	0.00350	-0.01302	2.06267
819			8.18000	3.73336	0.53159	16.09765	-0.00306	-0.00006	0.00108	0.00004	0.00000	0.00003	87.48093	8.05624	-12.42343	-0.11595	-0.01544	0.00616	0.00050	0.00019	-0.00007	38.14305	1.60319	3.07516	-0.12615	0.01367	0.01648	-0.00152	-0.00007	-0.00028	11.31500	-4.15598	19.14589	0.84718	0.17010	0.12393	0.00071	-0.00012	0.04331	3.87455	3.84565	-10.52664	-0.22975	0.51138	0.07405	-0.01371	0.00492	-0.01289	2.05227
820			8.19000	3.74272	0.53942	16.08217	-0.00306	-0.00006	0.00106	0.00005	0.00000	0.00003	87.48740	8.05989	-12.41429	-0.11528	-0.01534	0.00611	0.00147	0.00026	-0.00000	38.13665	1.61447	3.08020	-0.12552	0.01352	0.01617	-0.00121	-0.00018	-0.00038	11.29790	-4.19928	18.92919	0.85309	0.17426	0.12549	0.00367	0.00052	0.05227	3.84371	3.83325	-10.43096	-0.23288	0.51273	0.07550	-0.01699	0.00533	-0.01191	2.04155
821			8.20000	3.75180	0.55235	16.06689	-0.00304	-0.00006	0.00104	0.00004	0.00000	0.00002	87.49831	8.05802	-12.40352	-0.11459	-0.01523	0.00602	0.00222	0.00027	0.00004	38.13169	1.63164	3.08676	-0.12454	0.01370	0.01611	-0.00087	-0.00023	-0.00054	11.27571	-4.25284	18.67723	0.85733	0.18019	0.12835	0.00701	0.00184	0.06082	3.80300	3.82163	-10.34660	-0.23432	0.51993	0.07804	-0.02108	0.00564	-0.01059	2.02810
822			8.21000	3.75889	0.56849	16.05310	-0.00301	-0.00006	0.00101	0.00003	0.00000	0.00002	87.51255	8.05291	-12.39324	-0.11391	-0.01512	0.00592	0.00279	0.00024	0.00005	38.12817	1.65360	3.09830	-0.12356	0.01421	0.01639	-0.00056	-0.00022	-0.00075	11.24905	-4.31695	18.39749	0.85962	0.18774	0.13181	0.01004	0.00351	0.06786	3.75094	3.81050	-10.27621	-0.23589	0.52966	0.08112	-0.02526	0.00695	-0.00884	2.01013
823			8.22000	3.76294	0.58439	16.04163	-0.00298	-0.00006	0.00100	0.00001	0.00000	0.00002	87.52906	8.04826	-12.38453	-0.11321	-0.01500	0.00587	0.00320	0.00020	0.00003	38.12560	1.67836	3.11714	-0.12307	0.01489	0.01691	-0.00036	-0.00015	-0.00097	11.21892	-4.38892	18.10116	0.86056	0.19516	0.13388	0.01299	0.00482	0.07123	3.68851	3.79843	-10.22272	-0.24032	0.53719	0.08292	-0.02888	0.00952	-0.00630	1.98678
824			8.23000	3.76381	0.59749	16.03295	-0.00296	-0.00006	0.00099	-0.00000	0.00000	0.00001	87.54712	8.04698	-12.37752	-0.11258	-0.01490	0.00590	0.00345	0.00016	-0.00001	38.12346	1.70307	3.14311	-0.12290	0.01569	0.01757	-0.00028	-0.00002	-0.00112	11.18627	-4.46333	17.80326	0.86597	0.20091	0.13377	0.01629	0.00529	0.06953	3.61890	3.78461	-10.19043	-0.24958	0.53906	0.08268	-0.03149	0.01250	-0.00293	1.95866
825			8.24000	3.76192	0.60700	16.02743	-0.00295	-0.00007	0.00099	-0.00001	0.00000	0.00001	87.56592	8.05051	-12.37208	-0.11200	-0.01480	0.00601	0.00353	0.00012	-0.00006	38.12129	1.72454	3.17368	-0.12272	0.01649	0.01820	-0.00026	0.00013	-0.00114	11.15224	-4.53409	17.52097	0.87048	0.20304	0.13193	0.01958	0.00499	0.06319	3.54651	3.76934	-10.18378	-0.25425	0.53572	0.08139	-0.03157	0.01436	0.00079	1.92787
826			8.25000	3.75813	0.61348	16.02559	-0.00295	-0.00007	0.00101	-0.00002	0.00000	-0.00000	87.58452	8.05893	-12.36859	-0.11154	-0.01473	0.00619	0.00339	0.00006	-0.00011	38.11918	1.74035	3.20481	-0.12240	0.01727	0.01873	-0.00027	0.00026	-0.00100	11.11827	-4.59710	17.26857	0.87221	0.20417	0.12944	0.02200	0.00436	0.05408	3.47574	3.75463	-10.20340	-0.25359	0.52882	0.07997	-0.02924	0.01368	0.00405	1.89748
827			8.26000	3.75332	0.61822	16.02777	-0.00295	-0.00006	0.00104	-0.00003	0.00000	-0.00001	87.60136	8.07187	-12.36795	-0.11124	-0.01468	0.00639	0.00292	-0.00001	-0.00016	38.11697	1.74892	3.23241	-0.12206	0.01781	0.01900	-0.00040	0.00035	-0.00071	11.08599	-4.65044	17.05441	0.87387	0.20821	0.12721	0.02309	0.00376	0.04422	3.41046	3.74329	-10.24370	-0.25417	0.52603	0.07838	-0.02587	0.01036	0.00603	1.87026
828			8.27000	3.74820	0.62272	16.03333	-0.00297	-0.00006	0.00107	-0.00003	0.00000	-0.00001	87.61437	8.08833	-12.37036	-0.11109	-0.01467	0.00658	0.00203	-0.00007	-0.00020	38.11400	1.74899	3.25244	-0.12193	0.01794	0.01896	-0.00071	0.00040	-0.00028	11.05657	-4.69398	16.88036	0.87395	0.21002	0.12519	0.02306	0.00324	0.03485	3.35324	3.73738	-10.29299	-0.25506	0.52639	0.07666	-0.02213	0.00547	0.00619	1.84742
829			8.28000	3.74336	0.62863	16.04081	-0.00300	-0.00006	0.00110	-0.00002	0.00000	-0.00002	87.62134	8.10664	-12.37507	-0.11100	-0.01467	0.00668	0.00070	-0.00012	-0.00021	38.10943	1.73919	3.26138	-0.12200	0.01758	0.01859	-0.00117	0.00041	0.00025	11.03036	-4.72898	16.74370	0.86988	0.20727	0.12307	0.02252	0.00297	0.02667	3.30494	3.73686	-10.33697	-0.25291	0.52898	0.07481	-0.01845	0.00077	0.00454	1.82908
830			8.29000	3.73890	0.63718	16.04888	-0.00303	-0.00005	0.00112	-0.00002	0.00000	-0.00002	87.62009	8.12463	-12.38134	-0.11100	-0.01471	0.00670	-0.00104	-0.00015	-0.00020	38.10285	1.71849	3.25688	-0.12210	0.01680	0.01792	-0.00169	0.00039	0.00079	11.00702	-4.75763	16.63898	0.86770	0.20466	0.12223	0.02230	0.00314	0.02030	3.26509	3.73975	-10.36261	-0.25573	0.53569	0.07360	-0.01596	-0.00247	0.00155	1.81517
831			8.30000	3.73427	0.64810	16.05620	-0.00304	-0.00004	0.00113	-0.00003	0.00000	-0.00001	87.60870	8.14060	-12.38848	-0.11114	-0.01477	0.00663	-0.00306	-0.00017	-0.00017	38.09422	1.68702	3.23842	-0.12223	0.01566	0.01698	-0.00218	0.00036	0.00124	10.98565	-4.78259	16.55960	0.86240	0.20183	0.12102	0.02266	0.00370	0.01542	3.23187	3.74354	-10.36079	-0.25364	0.54405	0.07223	-0.01437	-0.00398	-0.00212	1.80524
832			8.31000	3.72902	0.65966	16.06177	-0.00304	-0.00003	0.00113	-0.00003	0.00000	-0.00001	87.58643	8.15348	-12.39593	-0.11150	-0.01486	0.00650	-0.00510	-0.00018	-0.00013	38.08391	1.64610	3.20723	-0.12227	0.01435	0.01586	-0.00256	0.00032	0.00154	10.96526	-4.80609	16.49917	0.85740	0.19814	0.11998	0.02363	0.00439	0.01187	3.20241	3.74626	-10.32854	-0.24899	0.55132	0.07128	-0.01398	-0.00404	-0.00560	1.79844
833			8.32000	3.72344	0.66951	16.06526	-0.00303	-0.00001	0.00113	-0.00003	0.00000	-0.00001	87.55418	8.16324	-12.40372	-0.11203	-0.01498	0.00638	-0.00680	-0.00020	-0.00010	38.07225	1.59851	3.16636	-0.12225	0.01314	0.01473	-0.00282	0.00027	0.00166	10.94512	-4.82910	16.45275	0.85438	0.19761	0.12031	0.02534	0.00495	0.00929	3.17345	3.74692	-10.27028	-0.24684	0.55761	0.07165	-0.01487	-0.00307	-0.00814	1.79299
834			8.33000	3.71855	0.67514	16.06716	-0.00300	0.00001	0.00113	-0.00002	-0.00000	-0.00000	87.51455	8.17092	-12.41231	-0.11265	-0.01510	0.00632	-0.00795	-0.00022	-0.00009	38.05993	1.54803	3.12042	-0.12217	0.01221	0.01371	-0.00283	0.00023	0.00160	10.92439	-4.85108	16.41747	0.84855	0.19907	0.12094	0.02851	0.00510	0.00715	3.14193	3.74536	-10.19786	-0.24164	0.55988	0.07283	-0.01645	-0.00162	-0.00901	1.78720
835			8.34000	3.71508	0.67479	16.06800	-0.00298	0.00002	0.00113	-0.00001	0.00000	-0.00000	87.47079	8.17814	-12.42148	-0.11323	-0.01522	0.00633	-0.00847	-0.00023	-0.00009	38.04814	1.49877	3.07429	-0.12226	0.01169	0.01297	-0.00255	0.00020	0.00144	10.90144	-4.87076	16.39154	0.84112	0.19812	0.12040	0.03398	0.00463	0.00534	3.10469	3.74247	-10.12830	-0.23583	0.55602	0.07330	-0.01868	-0.00040	-0.00763	1.78004
836			8.35000	3.71336	0.66886	16.06801	-0.00296	0.00002	0.00114	-0.00000	0.00000	0.00000	87.42629	8.18693	-12.43022	-0.11372	-0.01532	0.00642	-0.00842	-0.00020	-0.00012	38.03835	1.45405	3.03238	-0.12246	0.01164	0.01258	-0.00195	0.00018	0.00122	10.87428	-4.88700	16.37249	0.83649	0.19795	0.12014	0.04188	0.00379	0.00404	3.05894	3.73972	-10.07845	-0.23757	0.55190	0.07361	-0.02200	-0.00010	-0.00435	1.77136
837			8.36000	3.71319	0.65988	16.06693	-0.00295	0.00002	0.00115	0.00000	0.00000	0.00000	87.38368	8.19928	-12.43738	-0.11407	-0.01539	0.00657	-0.00799	-0.00014	-0.00017	38.03186	1.41624	2.99813	-0.12268	0.01182	0.01241	-0.00114	0.00018	0.00095	10.84119	-4.89956	16.35769	0.83370	0.19701	0.12008	0.05161	0.00291	0.00330	3.00302	3.73905	-10.06052	-0.24402	0.54701	0.07394	-0.02604	-0.00118	0.00005	1.76198
838			8.37000	3.71386	0.65073	16.06464	-0.00294	0.00002	0.00117	0.00000	0.00000	0.00001	87.34428	8.21641	-12.44215	-0.11432	-0.01544	0.00670	-0.00743	-0.00008	-0.00023	38.02917	1.38615	2.97361	-0.12280	0.01192	0.01230	-0.00030	0.00019	0.00068	10.80097	-4.90957	16.34467	0.82929	0.19713	0.12024	0.06166	0.00239	0.00293	2.93661	3.74219	-10.07912	-0.25023	0.54482	0.07444	-0.02998	-0.00317	0.00480	1.75300
839			8.38000	3.71433	0.64308	16.06176	-0.00292	0.00004	0.00120	-0.00000	0.00000	0.00001	87.30814	8.23796	-12.44484	-0.11456	-0.01547	0.00683	-0.00688	-0.00003	-0.00027	38.02999	1.36298	2.95895	-0.12282	0.01192	0.01221	0.00040	0.00020	0.00045	10.75385	-4.91845	16.33274	0.82241	0.19634	0.11955	0.07002	0.00215	0.00241	2.86092	3.74946	-10.13419	-0.25332	0.54484	0.07427	-0.03285	-0.00478	0.00941	1.74544
840			8.39000	3.71380	0.63766	16.05916	-0.00291	0.00005	0.00125	-0.00001	0.00000	0.00001	87.27482	8.26202	-12.44675	-0.11475	-0.01547	0.00699	-0.00633	-0.00003	-0.00029	38.03342	1.34462	2.95243	-0.12287	0.01196	0.01218	0.00089	0.00023	0.00029	10.70165	-4.92620	16.32421	0.81569	0.19360	0.11812	0.07545	0.00182	0.00110	2.77853	3.75942	-10.22393	-0.25409	0.54506	0.07355	-0.03427	-0.00472	0.01355	1.73950
841			8.40000	3.71222	0.63517	16.05685	-0.00291	0.00006	0.00130	-0.00001	0.00000	0.00001	87.24428	8.28592	-12.44903	-0.11492	-0.01547	0.00719	-0.00567	-0.00004	-0.00028	38.03845	1.32837	2.95118	-0.12270	0.01222	0.01230	0.00118	0.00028	0.00022	10.64712	-4.93104	16.32428	0.81022	0.19165	0.11603	0.07758	0.00117	-0.00139	2.69252	3.76957	-10.34500	-0.25281	0.54595	0.07234	-0.03423	-0.00254	0.01685	1.73453
842			8.41000	3.71045	0.63683	16.05415	-0.00291	0.00007	0.00133	-0.00001	-0.00000	0.00001	87.21748	8.30721	-12.45216	-0.11499	-0.01547	0.00734	-0.00479	-0.00007	-0.00024	38.04439	1.31150	2.95238	-0.12218	0.01254	0.01246	0.00131	0.00033	0.00022	10.59321	-4.93054	16.33907	0.80608	0.18873	0.11373	0.07612	0.00015	-0.00492	2.60583	3.77726	-10.49080	-0.25192	0.54514	0.07099	-0.03316	0.00156	0.01892	1.72906
843			8.42000	3.70921	0.64372	16.05074	-0.00289	0.00008	0.00133	-0.00000	-0.00000	0.00001	87.19543	8.32363	-12.45644	-0.11504	-0.01549	0.00741	-0.00369	-0.00011	-0.00017	38.05071	1.29205	2.95381	-0.12135	0.01290	0.01266	0.00131	0.00038	0.00027	10.54313	-4.92283	16.37338	0.79917	0.18386	0.11084	0.07057	-0.00099	-0.00880	2.52153	3.78021	-10.65098	-0.24890	0.54101	0.06930	-0.03080	0.00646	0.01928	1.72149
844			8.43000	3.70935	0.65545	16.04703	-0.00285	0.00008	0.00131	0.00001	-0.00000	0.00001	87.17930	8.33366	-12.46182	-0.11501	-0.01553	0.00742	-0.00241	-0.00014	-0.00009	38.05675	1.26938	2.95394	-0.12059	0.01327	0.01288	0.00114	0.00042	0.00035	10.49962	-4.90783	16.42769	0.78962	0.17788	0.10792	0.06142	-0.00186	-0.01198	2.44297	3.77766	-10.81060	-0.24526	0.53500	0.06764	-0.02739	0.01021	0.01760	1.71096
845			8.44000	3.71151	0.67039	16.04379	-0.00282	0.00008	0.00127	0.00002	-0.00000	0.00000	87.16973	8.33700	-12.46776	-0.11492	-0.01556	0.00737	-0.00114	-0.00017	-0.00001	38.06156	1.24418	2.95181	-0.12005	0.01352	0.01299	0.00072	0.00042	0.00042	10.46455	-4.88788	16.49676	0.78054	0.16990	0.10504	0.05007	-0.00212	-0.01347	2.37381	3.77114	-10.95041	-0.24491	0.52754	0.06574	-0.02346	0.01087	0.01370	1.69815
846			8.45000	3.71565	0.68689	16.04195	-0.00280	0.00008	0.00124	0.00002	-0.00000	-0.00000	87.16617	8.33411	-12.47427	-0.11483	-0.01557	0.00728	-0.00003	-0.00021	0.00007	38.06377	1.21842	2.94703	-0.11970	0.01349	0.01288	0.00004	0.00037	0.00045	10.43824	-4.86707	16.57014	0.76924	0.16183	0.10294	0.03815	-0.00179	-0.01275	2.31739	3.76402	-11.05072	-0.24435	0.52294	0.06435	-0.01889	0.00803	0.00823	1.68498
847			8.46000	3.72103	0.70334	16.04323	-0.00277	0.00008	0.00121	0.00003	-0.00000	-0.00001	87.16724	8.32508	-12.48258	-0.11483	-0.01560	0.00715	0.00078	-0.00027	0.00015	38.06215	1.19452	2.93995	-0.11954	0.01319	0.01261	-0.00084	0.00029	0.00043	10.41942	-4.84968	16.63458	0.75941	0.15723	0.10256	0.02742	-0.00105	-0.00994	2.27554	3.75953	-11.09786	-0.24304	0.52432	0.06435	-0.01411	0.00291	0.00217	1.67332
848			8.47000	3.72649	0.71675	16.04849	-0.00276	0.00008	0.00118	0.00002	-0.00000	-0.00002	87.17119	8.30989	-12.49325	-0.11491	-0.01565	0.00701	0.00124	-0.00032	0.00021	38.05605	1.17449	2.93158	-0.11988	0.01285	0.01238	-0.00179	0.00019	0.00037	10.40602	-4.83946	16.67832	0.75447	0.15590	0.10285	0.01822	0.00004	-0.00559	2.24831	3.75921	-11.08968	-0.24157	0.52676	0.06490	-0.00935	-0.00254	-0.00337	1.66462
849			8.48000	3.73079	0.72436	16.05662	-0.00280	0.00006	0.00115	0.00002	-0.00000	-0.00002	87.17638	8.28916	-12.50462	-0.11488	-0.01567	0.00682	0.00134	-0.00031	0.00026	38.04535	1.15990	2.92301	-0.12072	0.01260	0.01237	-0.00272	0.00009	0.00028	10.39695	-4.83876	16.69608	0.74929	0.15599	0.10371	0.00965	0.00133	-0.00092	2.23513	3.76272	-11.03805	-0.23843	0.52923	0.06604	-0.00432	-0.00665	-0.00713	1.66011
850			8.49000	3.73297	0.72629	16.06480	-0.00286	0.00003	0.00113	0.00001	0.00000	-0.00001	87.18166	8.26496	-12.51375	-0.11470	-0.01566	0.00658	0.00122	-0.00022	0.00028	38.03053	1.15177	2.91589	-0.12199	0.01242	0.01250	-0.00350	0.00001	0.00016	10.39226	-4.84725	16.69015	0.74659	0.15730	0.10502	0.00155	0.00243	0.00293	2.23572	3.76877	-10.96520	-0.23814	0.53210	0.06733	0.00107	-0.00868	-0.00828	1.66150
851			8.50000	3.73282	0.72452	16.07026	-0.00292	0.00001	0.00112	-0.00001	0.00000	-0.00001	87.18656	8.23987	-12.51829	-0.11444	-0.01559	0.00632	0.00100	-0.00009	0.00027	38.01270	1.15041	2.91174	-0.12317	0.01231	0.01271	-0.00403	-0.00006	0.00001	10.39217	-4.86192	16.66772	0.74244	0.15772	0.10563	-0.00529	0.00289	0.00532	2.24961	3.77590	-10.89612	-0.23407	0.53452	0.06806	0.00653	-0.00875	-0.00676	1.67078
852			8.51000	3.73075	0.72087	16.07136	-0.00298	-0.00001	0.00111	-0.00001	-0.00000	0.00000	87.19110	8.21614	-12.51765	-0.11411	-0.01549	0.00615	0.00079	0.00005	0.00024	37.99313	1.15539	2.91212	-0.12409	0.01253	0.01307	-0.00426	-0.00008	-0.00017	10.39591	-4.87832	16.63693	0.73677	0.15771	0.10567	-0.00951	0.00258	0.00621	2.27523	3.78305	-10.85052	-0.22734	0.53636	0.06828	0.01108	-0.00746	-0.00340	1.68912
853			8.52000	3.72713	0.71756	16.06770	-0.00304	-0.00004	0.00111	-0.00002	-0.00000	0.00001	87.19530	8.19578	-12.51270	-0.11359	-0.01535	0.00606	0.00058	0.00014	0.00019	37.97317	1.16570	2.91881	-0.12467	0.01316	0.01365	-0.00423	-0.00007	-0.00038	10.40161	-4.89251	16.60466	0.73568	0.15921	0.10644	-0.01026	0.00173	0.00593	2.30925	3.78958	-10.83830	-0.22302	0.54056	0.06888	0.01399	-0.00558	0.00057	1.71614
854			8.53000	3.72175	0.71791	16.06003	-0.00310	-0.00006	0.00110	-0.00004	0.00000	0.00002	87.19873	8.18094	-12.50546	-0.11292	-0.01520	0.00596	0.00033	0.00017	0.00012	37.95382	1.17988	2.93366	-0.12525	0.01380	0.01431	-0.00402	-0.00000	-0.00062	10.40671	-4.90207	16.57619	0.73529	0.15893	0.10634	-0.00718	0.00060	0.00467	2.34653	3.79527	-10.85954	-0.22086	0.54343	0.06845	0.01471	-0.00372	0.00413	1.74954
855			8.54000	3.71428	0.72399	16.05032	-0.00313	-0.00007	0.00109	-0.00005	0.00000	0.00002	87.20070	8.17308	-12.49848	-0.11224	-0.01507	0.00582	0.00004	0.00014	0.00005	37.93555	1.19638	2.95754	-0.12584	0.01416	0.01488	-0.00374	0.00009	-0.00084	10.40863	-4.90584	16.55579	0.73377	0.15694	0.10518	-0.00076	-0.00057	0.00256	2.38103	3.80025	-10.90723	-0.21738	0.54362	0.06720	0.01291	-0.00232	0.00657	1.78533
856			8.55000	3.70488	0.73449	16.04160	-0.00313	-0.00007	0.00106	-0.00005	0.00000	0.00001	87.20065	8.17180	-12.49451	-0.11176	-0.01500	0.00577	-0.00030	0.00005	-0.00001	37.91864	1.21380	2.98944	-0.12624	0.01462	0.01551	-0.00339	0.00019	-0.00104	10.40548	-4.90299	16.54790	0.73066	0.15287	0.10288	0.00767	-0.00170	-0.00035	2.40718	3.80481	-10.97159	-0.20962	0.53973	0.06535	0.00897	-0.00158	0.00775	1.81895
857			8.56000	3.69440	0.74529	16.03583	-0.00313	-0.00007	0.00104	-0.00006	0.00000	0.00001	87.19814	8.17588	-12.49482	-0.11145	-0.01498	0.00585	-0.00076	-0.00006	-0.00006	37.90331	1.23164	3.02715	-0.12662	0.01533	0.01621	-0.00303	0.00026	-0.00119	10.39672	-4.89260	16.55738	0.72643	0.14701	0.10048	0.01608	-0.00275	-0.00395	2.42103	3.80931	-11.04314	-0.20101	0.53403	0.06366	0.00406	-0.00174	0.00791	1.84644
858			8.57000	3.68365	0.75236	16.03329	-0.00314	-0.00007	0.00103	-0.00006	0.00000	0.00000	87.19213	8.18369	-12.49941	-0.11119	-0.01495	0.00599	-0.00141	-0.00016	-0.00009	37.88954	1.25010	3.06778	-0.12709	0.01616	0.01691	-0.00270	0.00028	-0.00129	10.38356	-4.87375	16.58852	0.72308	0.14201	0.09929	0.02280	-0.00379	-0.00808	2.42089	3.81454	-11.11400	-0.19741	0.52955	0.06291	-0.00075	-0.00307	0.00743	1.86515
859			8.58000	3.67303	0.75443	16.03406	-0.00316	-0.00007	0.00104	-0.00006	0.00000	-0.00001	87.18167	8.19321	-12.50839	-0.11092	-0.01490	0.00617	-0.00218	-0.00029	-0.00010	37.87722	1.26952	3.10825	-0.12781	0.01692	0.01749	-0.00245	0.00024	-0.00131	10.36793	-4.84577	16.64386	0.71895	0.13792	0.09821	0.02723	-0.00489	-0.01238	2.40765	3.82166	-11.17845	-0.19702	0.52693	0.06207	-0.00487	-0.00571	0.00648	1.87427
860			8.59000	3.66263	0.75313	16.03884	-0.00318	-0.00007	0.00106	-0.00006	-0.00000	-0.00001	87.16628	8.20191	-12.52255	-0.11082	-0.01486	0.00641	-0.00299	-0.00042	-0.00009	37.86585	1.28994	3.14539	-0.12875	0.01769	0.01800	-0.00242	0.00014	-0.00124	10.35157	-4.80778	16.72374	0.71068	0.13227	0.09673	0.02901	-0.00607	-0.01640	2.38461	3.83198	-11.23332	-0.19345	0.52578	0.06105	-0.00735	-0.00937	0.00538	1.87472
861			8.60000	3.65265	0.75002	16.04766	-0.00320	-0.00006	0.00109	-0.00005	-0.00000	-0.00002	87.14596	8.20782	-12.54184	-0.11099	-0.01485	0.00674	-0.00377	-0.00053	-0.00006	37.85411	1.31093	3.17607	-0.12972	0.01858	0.01842	-0.00272	-0.00002	-0.00108	10.33641	-4.75910	16.82613	0.70369	0.12369	0.09584	0.02765	-0.00707	-0.01986	2.35743	3.84629	-11.27875	-0.19083	0.52415	0.06056	-0.00767	-0.01324	0.00450	1.86887
862			8.61000	3.64368	0.74525	16.05905	-0.00323	-0.00005	0.00113	-0.00005	-0.00000	-0.00002	87.12132	8.21034	-12.56470	-0.11129	-0.01486	0.00716	-0.00445	-0.00060	-0.00003	37.84060	1.33192	3.19772	-0.13044	0.01963	0.01876	-0.00333	-0.00020	-0.00085	10.32498	-4.70076	16.94631	0.69557	0.11622	0.09591	0.02287	-0.00773	-0.02241	2.33289	3.86443	-11.31748	-0.18652	0.52699	0.06088	-0.00578	-0.01642	0.00399	1.86063
863			8.62000	3.63624	0.73908	16.07095	-0.00325	-0.00004	0.00118	-0.00004	-0.00000	-0.00002	87.09339	8.21059	-12.58892	-0.11162	-0.01485	0.00764	-0.00500	-0.00061	-0.00002	37.82407	1.35190	3.20979	-0.13102	0.02072	0.01897	-0.00412	-0.00036	-0.00058	10.31926	-4.63617	17.07677	0.68603	0.10781	0.09561	0.01572	-0.00773	-0.02342	2.31699	3.88503	-11.35241	-0.18057	0.53050	0.06080	-0.00219	-0.01772	0.00370	1.85438
864			8.63000	3.63022	0.73174	16.08125	-0.00327	-0.00002	0.00123	-0.00003	-0.00000	-0.00002	87.06322	8.21060	-12.61215	-0.11195	-0.01483	0.00816	-0.00542	-0.00055	-0.00004	37.80422	1.36935	3.21333	-0.13154	0.02190	0.01916	-0.00491	-0.00045	-0.00033	10.31991	-4.56964	17.20856	0.67600	0.10143	0.09556	0.00818	-0.00741	-0.02292	2.31437	3.90550	-11.38567	-0.17669	0.53270	0.06075	0.00237	-0.01631	0.00358	1.85489
865			8.64000	3.62537	0.72255	16.08799	-0.00329	-0.00001	0.00129	-0.00002	-0.00000	-0.00001	87.03177	8.21373	-12.63172	-0.11223	-0.01481	0.00865	-0.00569	-0.00042	-0.00011	37.78123	1.38247	3.21109	-0.13215	0.02302	0.01936	-0.00562	-0.00041	-0.00012	10.32582	-4.50460	17.33298	0.66758	0.09629	0.09588	0.00207	-0.00698	-0.02123	2.32784	3.92283	-11.41869	-0.17423	0.53256	0.06093	0.00735	-0.01207	0.00363	1.86612
866			8.65000	3.62152	0.71122	16.09017	-0.00333	0.00001	0.00134	-0.00002	0.00000	0.00000	87.00033	8.22330	-12.64604	-0.11230	-0.01476	0.00904	-0.00564	-0.00029	-0.00023	37.75563	1.39012	3.20656	-0.13244	0.02391	0.01948	-0.00611	-0.00026	-0.00000	10.33486	-4.44241	17.44401	0.66023	0.08871	0.09465	-0.00191	-0.00641	-0.01850	2.35809	3.93424	-11.45306	-0.16941	0.52530	0.05989	0.01190	-0.00553	0.00372	1.88975
867			8.66000	3.61877	0.69879	16.08862	-0.00336	0.00002	0.00138	-0.00001	0.00000	0.00001	86.97076	8.24143	-12.65575	-0.11219	-0.01471	0.00933	-0.00517	-0.00018	-0.00037	37.72856	1.39246	3.20356	-0.13252	0.02451	0.01955	-0.00626	-0.00003	0.00001	10.34511	-4.38298	17.53909	0.65549	0.08156	0.09330	-0.00427	-0.00589	-0.01561	2.40345	3.93783	-11.48947	-0.16348	0.51497	0.05885	0.01525	0.00192	0.00376	1.92443
868			8.67000	3.61749	0.68622	16.08532	-0.00340	0.00002	0.00141	-0.00000	0.00000	0.00001	86.94510	8.26816	-12.66291	-0.11196	-0.01467	0.00959	-0.00433	-0.00013	-0.00051	37.70152	1.39091	3.20500	-0.13258	0.02491	0.01961	-0.00609	0.00020	-0.00006	10.35567	-4.32658	17.61827	0.65467	0.07642	0.09225	-0.00576	-0.00541	-0.01281	2.45991	3.93307	-11.52654	-0.15915	0.50395	0.05798	0.01705	0.00867	0.00349	1.96606
869			8.68000	3.61794	0.67445	16.08169	-0.00344	0.00003	0.00144	0.00001	0.00000	0.00001	86.92456	8.30156	-12.66901	-0.11167	-0.01466	0.00988	-0.00334	-0.00009	-0.00060	37.67575	1.38738	3.21185	-0.13287	0.02515	0.01966	-0.00572	0.00037	-0.00016	10.36596	-4.27458	17.68150	0.65607	0.07439	0.09151	-0.00652	-0.00497	-0.01001	2.52141	3.92112	-11.55949	-0.15252	0.49638	0.05744	0.01662	0.01341	0.00271	2.00904
870			8.69000	3.61986	0.66554	16.07787	-0.00346	0.00003	0.00145	0.00001	0.00000	0.00001	86.90920	8.33778	-12.67399	-0.11140	-0.01467	0.01017	-0.00244	-0.00005	-0.00063	37.65176	1.38346	3.22264	-0.13308	0.02530	0.01972	-0.00526	0.00043	-0.00024	10.37527	-4.22868	17.72816	0.65709	0.07243	0.09108	-0.00633	-0.00443	-0.00721	2.58101	3.90453	-11.58212	-0.14438	0.48939	0.05738	0.01428	0.01540	0.00147	2.04750
871			8.70000	3.62264	0.66164	16.07335	-0.00346	0.00003	0.00146	0.00002	0.00000	0.00001	86.89831	8.37212	-12.67703	-0.11120	-0.01470	0.01038	-0.00169	-0.00000	-0.00057	37.62994	1.38054	3.23475	-0.13276	0.02543	0.01979	-0.00467	0.00038	-0.00028	10.38268	-4.18937	17.75835	0.65711	0.07073	0.09009	-0.00492	-0.00393	-0.00454	2.63262	3.88642	-11.59054	-0.14285	0.48381	0.05634	0.01136	0.01480	0.00004	2.07715
872			8.71000	3.62562	0.66288	16.06800	-0.00343	0.00003	0.00145	0.00002	-0.00000	0.00001	86.89123	8.40064	-12.67782	-0.11100	-0.01474	0.01048	-0.00100	0.00004	-0.00044	37.61089	1.37992	3.24617	-0.13208	0.02549	0.01985	-0.00383	0.00025	-0.00030	10.38719	-4.15571	17.77365	0.65775	0.06931	0.08882	-0.00207	-0.00355	-0.00235	2.67200	3.86955	-11.58458	-0.14254	0.48114	0.05492	0.00780	0.01251	-0.00116	2.09586
873			8.72000	3.62811	0.66866	16.06182	-0.00340	0.00004	0.00144	0.00001	-0.00000	0.00002	86.88809	8.42028	-12.67644	-0.11082	-0.01476	0.01048	-0.00026	0.00009	-0.00026	37.59624	1.38246	3.25540	-0.13129	0.02548	0.01990	-0.00260	0.00006	-0.00029	10.38769	-4.12611	17.77758	0.65841	0.06826	0.08802	0.00223	-0.00331	-0.00091	2.69688	3.85552	-11.56768	-0.14192	0.48020	0.05406	0.00404	0.00980	-0.00184	2.10417
874			8.73000	3.62955	0.67868	16.05446	-0.00336	0.00004	0.00142	0.00000	-0.00000	0.00002	86.88927	8.42915	-12.67262	-0.11057	-0.01476	0.01033	0.00047	0.00014	-0.00005	37.58781	1.38802	3.26118	-0.13064	0.02518	0.01985	-0.00110	-0.00012	-0.00023	10.38344	-4.09884	17.77530	0.65751	0.06747	0.08746	0.00736	-0.00314	-0.00029	2.70719	3.84436	-11.54666	-0.14071	0.48084	0.05353	0.00060	0.00757	-0.00182	2.10457
875			8.74000	3.62982	0.69119	16.04572	-0.00331	0.00004	0.00140	-0.00000	-0.00000	0.00002	86.89450	8.42657	-12.66617	-0.11029	-0.01473	0.01000	0.00110	0.00018	0.00015	37.58643	1.39514	3.26260	-0.12988	0.02456	0.01966	0.00049	-0.00026	-0.00012	10.37443	-4.07290	17.77164	0.65470	0.06556	0.08648	0.01227	-0.00285	-0.00026	2.70434	3.83566	-11.52958	-0.13857	0.47875	0.05288	-0.00223	0.00578	-0.00111	2.10017
876			8.75000	3.62895	0.70334	16.03618	-0.00326	0.00004	0.00136	-0.00001	-0.00000	0.00002	86.90292	8.41330	-12.65741	-0.10989	-0.01467	0.00952	0.00159	0.00021	0.00030	37.59218	1.40189	3.25941	-0.12908	0.02373	0.01936	0.00202	-0.00032	0.00002	10.36156	-4.04920	17.76965	0.65326	0.06596	0.08627	0.01605	-0.00246	-0.00048	2.69029	3.82942	-11.52328	-0.14042	0.47680	0.05282	-0.00452	0.00399	0.00010	2.09379
877			8.76000	3.62674	0.71427	16.02720	-0.00323	0.00002	0.00133	-0.00002	-0.00000	0.00002	86.91380	8.39175	-12.64771	-0.10952	-0.01462	0.00898	0.00205	0.00020	0.00038	37.60459	1.40661	3.25249	-0.12808	0.02290	0.01905	0.00340	-0.00029	0.00014	10.34618	-4.02977	17.77027	0.65162	0.06798	0.08706	0.01830	-0.00184	-0.00072	2.66726	3.82619	-11.53230	-0.14515	0.47598	0.05356	-0.00630	0.00187	0.00167	2.08711
878			8.77000	3.62305	0.72550	16.02020	-0.00320	0.00001	0.00128	-0.00002	-0.00000	0.00001	86.92707	8.36566	-12.63870	-0.10934	-0.01460	0.00845	0.00248	0.00017	0.00040	37.62300	1.40822	3.24368	-0.12693	0.02202	0.01868	0.00456	-0.00020	0.00023	10.32965	-4.01692	17.77340	0.64775	0.06968	0.08799	0.01901	-0.00096	-0.00086	2.63817	3.82658	-11.55935	-0.14719	0.47413	0.05472	-0.00714	-0.00047	0.00349	2.08122
879			8.78000	3.61794	0.73812	16.01565	-0.00316	-0.00000	0.00123	-0.00003	0.00000	0.00001	86.94214	8.33900	-12.63120	-0.10940	-0.01464	0.00792	0.00273	0.00014	0.00036	37.64621	1.40602	3.23502	-0.12583	0.02095	0.01823	0.00531	-0.00006	0.00028	10.31313	-4.01221	17.77845	0.64795	0.07021	0.08783	0.01878	0.00006	-0.00082	2.60678	3.83067	-11.60532	-0.15037	0.46971	0.05484	-0.00719	-0.00250	0.00513	2.07714
880			8.79000	3.61223	0.75134	16.01329	-0.00311	-0.00002	0.00118	-0.00003	0.00000	0.00000	86.95766	8.31477	-12.62518	-0.10965	-0.01473	0.00736	0.00267	0.00012	0.00029	37.67174	1.39985	3.22788	-0.12499	0.01943	0.01759	0.00546	0.00009	0.00031	10.29719	-4.01599	17.78408	0.65093	0.06933	0.08735	0.01823	0.00100	-0.00053	2.57624	3.83754	-11.66637	-0.15499	0.46583	0.05448	-0.00681	-0.00380	0.00610	2.07515
881			8.80000	3.60731	0.76357	16.01204	-0.00308	-0.00003	0.00112	-0.00002	0.00000	0.00000	86.97173	8.29432	-12.61964	-0.10993	-0.01484	0.00681	0.00224	0.00013	0.00022	37.69655	1.38965	3.22243	-0.12453	0.01767	0.01686	0.00495	0.00020	0.00033	10.28173	-4.02727	17.78833	0.65258	0.06954	0.08759	0.01779	0.00174	0.00003	2.54787	3.84578	-11.73330	-0.15768	0.46663	0.05472	-0.00640	-0.00428	0.00611	2.07465
882			8.81000	3.60457	0.77491	16.01069	-0.00305	-0.00005	0.00107	-0.00001	0.00000	0.00000	86.98272	8.27756	-12.61330	-0.11023	-0.01494	0.00636	0.00151	0.00017	0.00017	37.71749	1.37565	3.21795	-0.12416	0.01611	0.01622	0.00387	0.00027	0.00037	10.26629	-4.04431	17.78886	0.65166	0.06935	0.08753	0.01727	0.00223	0.00086	2.52113	3.85373	-11.79405	-0.15768	0.46778	0.05482	-0.00627	-0.00387	0.00500	2.07409
883			8.82000	3.60448	0.78725	16.00821	-0.00302	-0.00006	0.00103	0.00001	0.00000	0.00000	86.98947	8.26373	-12.60506	-0.11054	-0.01503	0.00604	0.00058	0.00023	0.00014	37.73243	1.35844	3.21343	-0.12367	0.01497	0.01576	0.00244	0.00029	0.00042	10.25104	-4.06553	17.78385	0.65152	0.06874	0.08741	0.01605	0.00251	0.00184	2.49525	3.85985	-11.83762	-0.16007	0.46928	0.05467	-0.00653	-0.00267	0.00300	2.07190
884			8.83000	3.60664	0.80169	16.00417	-0.00297	-0.00006	0.00100	0.00001	0.00000	0.00001	86.99148	8.25156	-12.59437	-0.11080	-0.01510	0.00583	-0.00044	0.00029	0.00013	37.74037	1.33922	3.20767	-0.12301	0.01424	0.01544	0.00088	0.00027	0.00047	10.23690	-4.08980	17.77251	0.65197	0.06902	0.08777	0.01362	0.00269	0.00281	2.47016	3.86299	-11.85675	-0.16391	0.47257	0.05484	-0.00685	-0.00107	0.00054	2.06702
885			8.84000	3.60971	0.81650	15.99896	-0.00292	-0.00005	0.00098	0.00001	0.00000	0.00001	86.98836	8.23946	-12.58135	-0.11101	-0.01513	0.00570	-0.00150	0.00034	0.00013	37.74095	1.31957	3.19929	-0.12221	0.01395	0.01530	-0.00071	0.00022	0.00052	10.22507	-4.11608	17.75556	0.65269	0.07060	0.08784	0.01018	0.00280	0.00361	2.44664	3.86294	-11.84889	-0.16683	0.47576	0.05479	-0.00682	0.00045	-0.00195	2.05884
886			8.85000	3.61216	0.82854	15.99359	-0.00290	-0.00004	0.00098	0.00001	0.00000	0.00001	86.97989	8.22669	-12.56723	-0.11114	-0.01511	0.00560	-0.00251	0.00034	0.00013	37.73421	1.30114	3.18778	-0.12159	0.01393	0.01525	-0.00221	0.00014	0.00055	10.21627	-4.14293	17.73410	0.65641	0.07165	0.08816	0.00652	0.00270	0.00422	2.42610	3.86018	-11.81595	-0.16866	0.47590	0.05518	-0.00624	0.00157	-0.00411	2.04754
887			8.86000	3.61263	0.83598	15.98919	-0.00290	-0.00004	0.00100	-0.00000	0.00000	0.00001	86.96632	8.21371	-12.55422	-0.11122	-0.01506	0.00553	-0.00342	0.00026	0.00012	37.72073	1.28534	3.17393	-0.12119	0.01404	0.01523	-0.00356	0.00006	0.00052	10.21033	-4.16825	17.70908	0.66275	0.07291	0.08919	0.00369	0.00236	0.00474	2.40995	3.85556	-11.76355	-0.17103	0.47351	0.05632	-0.00518	0.00208	-0.00571	2.03366
888			8.87000	3.61038	0.83952	15.98712	-0.00292	-0.00004	0.00101	-0.00002	0.00000	0.00000	86.94774	8.20200	-12.54552	-0.11133	-0.01501	0.00546	-0.00426	0.00011	0.00010	37.70120	1.27317	3.16005	-0.12114	0.01405	0.01517	-0.00477	0.00000	0.00042	10.20601	-4.19023	17.68061	0.66767	0.07367	0.09025	0.00249	0.00182	0.00525	2.39917	3.85026	-11.69979	-0.17165	0.47120	0.05755	-0.00373	0.00188	-0.00651	2.01825
889			8.88000	3.60528	0.84051	15.98884	-0.00296	-0.00004	0.00102	-0.00003	-0.00000	-0.00001	86.92386	8.19288	-12.54439	-0.11149	-0.01500	0.00540	-0.00508	-0.00010	0.00007	37.67615	1.26553	3.14880	-0.12150	0.01391	0.01507	-0.00581	-0.00004	0.00027	10.20161	-4.20791	17.64834	0.66881	0.07340	0.09049	0.00281	0.00119	0.00575	2.39374	3.84557	-11.63386	-0.17006	0.47090	0.05797	-0.00216	0.00112	-0.00638	2.00218
890			8.89000	3.59783	0.83856	15.99491	-0.00299	-0.00004	0.00103	-0.00004	-0.00000	-0.00001	86.89449	8.18691	-12.55252	-0.11180	-0.01504	0.00537	-0.00585	-0.00032	0.00004	37.64682	1.26306	3.14188	-0.12223	0.01357	0.01494	-0.00654	-0.00007	0.00010	10.19617	-4.22134	17.61202	0.67058	0.07425	0.09103	0.00381	0.00063	0.00623	2.39311	3.84227	-11.57362	-0.16859	0.47413	0.05848	-0.00078	0.00017	-0.00560	1.98678
891			8.90000	3.58925	0.83133	16.00430	-0.00303	-0.00004	0.00103	-0.00004	-0.00000	-0.00002	86.86043	8.18327	-12.56888	-0.11222	-0.01511	0.00535	-0.00641	-0.00050	0.00002	37.61504	1.26588	3.13926	-0.12329	0.01315	0.01482	-0.00681	-0.00011	-0.00006	10.18952	-4.23133	17.57260	0.67282	0.07543	0.09141	0.00506	0.00022	0.00660	2.39581	3.84057	-11.52406	-0.16875	0.47783	0.05865	-0.00052	-0.00046	-0.00444	1.97277
892			8.91000	3.58094	0.81655	16.01466	-0.00307	-0.00005	0.00102	-0.00004	-0.00000	-0.00001	86.82368	8.18029	-12.59021	-0.11273	-0.01521	0.00533	-0.00662	-0.00057	0.00002	37.58360	1.27375	3.13952	-0.12442	0.01283	0.01481	-0.00652	-0.00017	-0.00018	10.18157	-4.23930	17.53095	0.67471	0.07570	0.09157	0.00645	0.00000	0.00689	2.39947	3.84047	-11.48643	-0.16963	0.47965	0.05861	0.00027	-0.00172	-0.00328	1.96049
893			8.92000	3.57412	0.79490	16.02326	-0.00311	-0.00007	0.00101	-0.00003	-0.00000	-0.00001	86.78695	8.17676	-12.61224	-0.11326	-0.01533	0.00528	-0.00643	-0.00055	0.00002	37.55495	1.28630	3.14156	-0.12537	0.01273	0.01494	-0.00577	-0.00022	-0.00030	10.17228	-4.24660	17.48753	0.67566	0.07750	0.09179	0.00741	-0.00009	0.00710	2.40194	3.84199	-11.45967	-0.17103	0.48201	0.05858	0.00002	-0.00254	-0.00219	1.94983
894			8.93000	3.56941	0.76948	16.02783	-0.00314	-0.00009	0.00099	-0.00002	-0.00000	-0.00000	86.75276	8.17286	-12.63128	-0.11377	-0.01542	0.00522	-0.00588	-0.00044	0.00002	37.53072	1.30325	3.14540	-0.12603	0.01284	0.01517	-0.00476	-0.00027	-0.00041	10.16250	-4.25372	17.44322	0.67580	0.08012	0.09207	0.00670	-0.00012	0.00705	2.40248	3.84471	-11.44325	-0.17364	0.48494	0.05850	-0.00023	-0.00296	-0.00110	1.94062
895			8.94000	3.56650	0.74437	16.02715	-0.00315	-0.00011	0.00098	-0.00001	-0.00000	0.00001	86.72308	8.16985	-12.64480	-0.11415	-0.01548	0.00515	-0.00505	-0.00028	0.00001	37.51145	1.32415	3.15169	-0.12673	0.01294	0.01539	-0.00375	-0.00030	-0.00052	10.15447	-4.26042	17.40059	0.67791	0.08325	0.09290	0.00336	-0.00014	0.00656	2.40190	3.84807	-11.43778	-0.17674	0.48561	0.05904	-0.00015	-0.00276	0.00007	1.93234
896			8.95000	3.56450	0.72413	16.02159	-0.00313	-0.00012	0.00098	-0.00001	-0.00000	0.00001	86.69915	8.16863	-12.65197	-0.11431	-0.01548	0.00507	-0.00402	-0.00012	-0.00000	37.49649	1.34782	3.16030	-0.12731	0.01299	0.01560	-0.00291	-0.00031	-0.00060	10.15087	-4.26609	17.36302	0.67960	0.08751	0.09354	-0.00269	-0.00014	0.00550	2.40142	3.85128	-11.44429	-0.17726	0.48305	0.05973	0.00034	-0.00198	0.00132	1.92380
897			8.96000	3.56236	0.71198	16.01356	-0.00310	-0.00012	0.00097	-0.00001	-0.00000	0.00001	86.68147	8.16957	-12.65409	-0.11426	-0.01545	0.00498	-0.00286	-0.00002	-0.00002	37.48484	1.37251	3.17036	-0.12775	0.01306	0.01585	-0.00228	-0.00029	-0.00063	10.15403	-4.27048	17.33371	0.68203	0.09113	0.09398	-0.01044	-0.00002	0.00408	2.40239	3.85383	-11.46289	-0.17872	0.47969	0.06017	0.00118	-0.00112	0.00247	1.91399
898			8.97000	3.55953	0.70810	16.00652	-0.00308	-0.00011	0.00097	-0.00002	-0.00000	0.00001	86.67025	8.17290	-12.65373	-0.11399	-0.01539	0.00492	-0.00163	0.00001	-0.00004	37.47556	1.39600	3.18063	-0.12785	0.01324	0.01613	-0.00179	-0.00026	-0.00060	10.16476	-4.27458	17.31388	0.68594	0.09627	0.09477	-0.01834	0.00032	0.00270	2.40580	3.85593	-11.49122	-0.18152	0.48002	0.06070	0.00223	-0.00094	0.00325	1.90254
899			8.98000	3.55596	0.71036	16.00336	-0.00307	-0.00010	0.00098	-0.00002	0.00000	0.00000	86.66511	8.17918	-12.65369	-0.11359	-0.01532	0.00493	-0.00045	-0.00002	-0.00007	37.46829	1.41642	3.19017	-0.12758	0.01354	0.01639	-0.00135	-0.00022	-0.00052	10.18231	-4.27997	17.30213	0.69020	0.09947	0.09566	-0.02524	0.00083	0.00172	2.41235	3.85865	-11.52423	-0.18524	0.48210	0.06115	0.00343	-0.00174	0.00345	1.89036
900			8.99000	3.55202	0.71567	16.00489	-0.00307	-0.00008	0.00099	-0.00002	0.00000	-0.00001	86.66534	8.18906	-12.65622	-0.11313	-0.01526	0.00504	0.00062	-0.00010	-0.00011	37.46301	1.43297	3.19854	-0.12696	0.01398	0.01660	-0.00092	-0.00017	-0.00044	10.20527	-4.28765	17.29529	0.69187	0.10074	0.09640	-0.03054	0.00131	0.00113	2.42265	3.86279	-11.55573	-0.18693	0.48542	0.06154	0.00476	-0.00301	0.00310	1.87899
901			9.00000	3.54845	0.72075	16.00998	-0.00309	-0.00007	0.00102	-0.00002	0.00000	-0.00001	86.67014	8.20314	-12.66262	-0.11265	-0.01520	0.00526	0.00158	-0.00019	-0.00015	37.45962	1.44573	3.20589	-0.12627	0.01440	0.01668	-0.00053	-0.00012	-0.00035	10.23210	-4.29704	17.29147	0.69369	0.10224	0.09640	-0.03402	0.00161	0.00059	2.43767	3.86819	-11.58180	-0.18792	0.48886	0.06122	0.00633	-0.00399	0.00246	1.87013
902			9.01000	3.54616	0.72343	16.01623	-0.00313	-0.00007	0.00104	-0.00001	0.00000	-0.00001	86.67899	8.22076	-12.67283	-0.11211	-0.01513	0.00555	0.00242	-0.00027	-0.00018	37.45783	1.45500	3.21172	-0.12597	0.01465	0.01662	-0.00025	-0.00008	-0.00023	10.26120	-4.30662	17.29159	0.69677	0.10448	0.09602	-0.03541	0.00173	-0.00033	2.45815	3.87410	-11.60151	-0.18713	0.49312	0.06058	0.00796	-0.00470	0.00177	1.86499
903			9.02000	3.54587	0.72368	16.02166	-0.00318	-0.00007	0.00106	0.00000	-0.00000	-0.00001	86.69158	8.23950	-12.68568	-0.11147	-0.01505	0.00581	0.00311	-0.00032	-0.00019	37.45711	1.46035	3.21436	-0.12628	0.01474	0.01652	-0.00011	-0.00006	-0.00005	10.29089	-4.31499	17.29871	0.70073	0.10666	0.09576	-0.03457	0.00172	-0.00174	2.48420	3.88054	-11.61494	-0.18575	0.49684	0.06009	0.00943	-0.00571	0.00107	1.86381
904			9.03000	3.54765	0.72285	16.02540	-0.00322	-0.00007	0.00106	0.00002	-0.00000	-0.00001	86.70718	8.25638	-12.69926	-0.11085	-0.01499	0.00603	0.00352	-0.00031	-0.00017	37.45683	1.46111	3.21141	-0.12679	0.01493	0.01650	-0.00015	-0.00007	0.00018	10.31953	-4.32104	17.31550	0.70297	0.10683	0.09582	-0.03175	0.00155	-0.00345	2.51497	3.88814	-11.62135	-0.18331	0.49778	0.06004	0.01042	-0.00703	0.00030	1.86575
905			9.04000	3.55116	0.72166	16.02732	-0.00325	-0.00007	0.00107	0.00002	-0.00000	-0.00000	86.72434	8.26993	-12.71125	-0.11032	-0.01494	0.00619	0.00352	-0.00025	-0.00014	37.45605	1.45716	3.20129	-0.12708	0.01530	0.01653	-0.00040	-0.00009	0.00041	10.34593	-4.32398	17.34237	0.70438	0.10616	0.09595	-0.02805	0.00128	-0.00504	2.54901	3.89695	-11.61989	-0.18219	0.49790	0.05993	0.01097	-0.00797	-0.00054	1.86910
906			9.05000	3.55567	0.71936	16.02791	-0.00326	-0.00007	0.00107	0.00003	-0.00000	-0.00000	86.74072	8.28085	-12.72012	-0.10992	-0.01490	0.00629	0.00301	-0.00017	-0.00012	37.45385	1.44931	3.18469	-0.12728	0.01555	0.01645	-0.00086	-0.00011	0.00058	10.36983	-4.32379	17.37740	0.70399	0.10492	0.09621	-0.02428	0.00102	-0.00617	2.58473	3.90600	-11.61013	-0.18091	0.49795	0.05993	0.01091	-0.00795	-0.00140	1.87184
907			9.06000	3.56050	0.71485	16.02780	-0.00327	-0.00007	0.00107	0.00003	-0.00000	0.00000	86.75362	8.29066	-12.72558	-0.10966	-0.01488	0.00634	0.00201	-0.00010	-0.00011	37.44926	1.43925	3.16402	-0.12763	0.01557	0.01621	-0.00149	-0.00014	0.00065	10.39107	-4.32174	17.41686	0.70475	0.10435	0.09629	-0.02060	0.00095	-0.00651	2.61998	3.91401	-11.59222	-0.18179	0.49658	0.05965	0.01021	-0.00683	-0.00220	1.87233
908			9.07000	3.56496	0.70782	16.02770	-0.00328	-0.00006	0.00108	0.00002	-0.00000	0.00000	86.76041	8.30058	-12.72882	-0.10961	-0.01488	0.00637	0.00064	-0.00006	-0.00012	37.44157	1.42934	3.14214	-0.12818	0.01535	0.01587	-0.00219	-0.00015	0.00062	10.40922	-4.32012	17.45574	0.70693	0.10261	0.09615	-0.01699	0.00117	-0.00590	2.65201	3.91981	-11.56700	-0.18251	0.49241	0.05934	0.00869	-0.00497	-0.00288	1.86957
909			9.08000	3.56858	0.69792	16.02813	-0.00329	-0.00005	0.00110	0.00002	-0.00000	0.00000	86.75951	8.31146	-12.73134	-0.10982	-0.01492	0.00644	-0.00084	-0.00005	-0.00013	37.43072	1.42135	3.12168	-0.12875	0.01516	0.01557	-0.00277	-0.00017	0.00051	10.42402	-4.32194	17.48858	0.70896	0.10132	0.09684	-0.01385	0.00172	-0.00449	2.67841	3.92299	-11.53597	-0.18206	0.49091	0.05989	0.00654	-0.00317	-0.00339	1.86352
910			9.09000	3.57113	0.68466	16.02899	-0.00330	-0.00005	0.00112	0.00001	-0.00000	0.00000	86.75095	8.32382	-12.73377	-0.11021	-0.01498	0.00659	-0.00214	-0.00003	-0.00015	37.41788	1.41662	3.10422	-0.12925	0.01507	0.01533	-0.00291	-0.00019	0.00038	10.43583	-4.32969	17.51170	0.70858	0.10120	0.09689	-0.01151	0.00240	-0.00271	2.69761	3.92416	-11.50163	-0.18014	0.49197	0.05988	0.00417	-0.00198	-0.00351	1.85471
911			9.10000	3.57269	0.66870	16.02954	-0.00332	-0.00004	0.00115	0.00001	-0.00000	0.00000	86.73674	8.33755	-12.73526	-0.11061	-0.01503	0.00677	-0.00297	-0.00000	-0.00016	37.40572	1.41551	3.09016	-0.12965	0.01502	0.01514	-0.00241	-0.00022	0.00025	10.44540	-4.34284	17.52518	0.70773	0.10121	0.09654	-0.01001	0.00276	-0.00133	2.70955	3.92444	-11.46858	-0.17732	0.49276	0.05962	0.00217	-0.00154	-0.00306	1.84434
912			9.11000	3.57337	0.65228	16.02999	-0.00333	-0.00004	0.00118	0.00000	-0.00000	-0.00000	86.71990	8.35159	-12.73559	-0.11093	-0.01505	0.00691	-0.00321	0.00001	-0.00016	37.39717	1.41801	3.07891	-0.12985	0.01492	0.01495	-0.00131	-0.00025	0.00015	10.45364	-4.35752	17.53296	0.70886	0.10147	0.09662	-0.00914	0.00255	-0.00085	2.71566	3.92496	-11.44260	-0.17712	0.49284	0.05972	0.00094	-0.00170	-0.00206	1.83346
913			9.12000	3.57339	0.63776	16.03178	-0.00332	-0.00003	0.00120	-0.00000	-0.00000	-0.00000	86.70349	8.36418	-12.73604	-0.11120	-0.01506	0.00703	-0.00295	-0.00001	-0.00014	37.39468	1.42388	3.06956	-0.12975	0.01507	0.01495	0.00014	-0.00029	0.00006	10.46133	-4.36928	17.54035	0.70859	0.10161	0.09680	-0.00847	0.00190	-0.00124	2.71838	3.92652	-11.42881	-0.17681	0.49314	0.05992	0.00052	-0.00210	-0.00066	1.82324
914			9.13000	3.57296	0.62603	16.03602	-0.00330	-0.00002	0.00122	-0.00000	-0.00000	-0.00001	86.68916	8.37428	-12.73804	-0.11146	-0.01509	0.00716	-0.00245	-0.00006	-0.00012	37.39886	1.43273	3.06174	-0.12929	0.01565	0.01523	0.00158	-0.00033	-0.00001	10.46873	-4.37587	17.55137	0.70995	0.10385	0.09711	-0.00752	0.00118	-0.00210	2.71989	3.92922	-11.42980	-0.17648	0.49570	0.06012	0.00062	-0.00216	0.00085	1.81449
915			9.14000	3.57225	0.61688	16.04226	-0.00328	-0.00001	0.00123	-0.00000	-0.00000	-0.00001	86.67756	8.38241	-12.74143	-0.11169	-0.01512	0.00732	-0.00194	-0.00007	-0.00011	37.40907	1.44372	3.05577	-0.12859	0.01655	0.01572	0.00271	-0.00034	-0.00009	10.47552	-4.37759	17.56721	0.71331	0.10617	0.09797	-0.00617	0.00064	-0.00292	2.72129	3.93227	-11.44487	-0.17714	0.49976	0.06072	0.00086	-0.00142	0.00219	1.80773
916			9.15000	3.57152	0.61013	16.04869	-0.00326	-0.00001	0.00126	-0.00000	-0.00000	-0.00001	86.66833	8.39047	-12.74461	-0.11191	-0.01514	0.00750	-0.00158	-0.00004	-0.00012	37.42324	1.45524	3.05233	-0.12782	0.01748	0.01624	0.00335	-0.00030	-0.00014	10.48130	-4.37644	17.58628	0.71519	0.10586	0.09841	-0.00483	0.00043	-0.00323	2.72262	3.93445	-11.47100	-0.17827	0.50103	0.06097	0.00099	0.00002	0.00314	1.80282
917			9.16000	3.57124	0.60571	16.05341	-0.00323	0.00000	0.00128	0.00000	0.00000	-0.00001	86.66079	8.40066	-12.74580	-0.11202	-0.01515	0.00765	-0.00139	0.00002	-0.00015	37.43924	1.46539	3.05185	-0.12686	0.01808	0.01657	0.00354	-0.00021	-0.00018	10.48615	-4.37533	17.60514	0.71443	0.10450	0.09820	-0.00427	0.00059	-0.00288	2.72360	3.93502	-11.50392	-0.17899	0.50038	0.06071	0.00103	0.00174	0.00364	1.79952
918			9.17000	3.57162	0.60345	16.05561	-0.00319	0.00002	0.00130	0.00000	0.00000	-0.00000	86.65413	8.41364	-12.74466	-0.11206	-0.01515	0.00777	-0.00134	0.00006	-0.00019	37.45519	1.47297	3.05403	-0.12573	0.01842	0.01671	0.00337	-0.00010	-0.00019	10.49076	-4.37667	17.62055	0.71578	0.10510	0.09841	-0.00517	0.00093	-0.00213	2.72449	3.93374	-11.53999	-0.18192	0.50066	0.06069	0.00127	0.00338	0.00384	1.79740
919			9.18000	3.57232	0.60268	16.05616	-0.00315	0.00003	0.00131	0.00000	0.00000	-0.00000	86.64751	8.42838	-12.74286	-0.11201	-0.01515	0.00788	-0.00133	0.00005	-0.00020	37.46982	1.47830	3.05806	-0.12468	0.01854	0.01670	0.00303	-0.00004	-0.00019	10.49643	-4.38076	17.63146	0.71882	0.10586	0.09852	-0.00754	0.00116	-0.00145	2.72662	3.93073	-11.57691	-0.18612	0.49840	0.06062	0.00194	0.00450	0.00384	1.79580
920			9.19000	3.57299	0.60277	16.05669	-0.00314	0.00004	0.00131	0.00000	-0.00000	-0.00000	86.64081	8.44262	-12.74280	-0.11190	-0.01514	0.00799	-0.00124	-0.00003	-0.00018	37.48278	1.48258	3.06293	-0.12426	0.01848	0.01659	0.00263	-0.00002	-0.00019	10.50422	-4.38594	17.63943	0.71932	0.10464	0.09822	-0.01035	0.00112	-0.00112	2.73143	3.92685	-11.61313	-0.18686	0.49363	0.06048	0.00288	0.00456	0.00364	1.79400
921			9.20000	3.57332	0.60469	16.05927	-0.00314	0.00003	0.00131	0.00000	-0.00000	-0.00001	86.63418	8.45349	-12.74688	-0.11180	-0.01514	0.00809	-0.00108	-0.00016	-0.00012	37.49384	1.48718	3.06741	-0.12439	0.01837	0.01649	0.00222	-0.00006	-0.00017	10.51407	-4.39044	17.64662	0.71843	0.10477	0.09815	-0.01264	0.00092	-0.00110	2.73949	3.92344	-11.64643	-0.18647	0.49106	0.06051	0.00380	0.00346	0.00316	1.79116
922			9.21000	3.57319	0.61053	16.06548	-0.00317	0.00003	0.00131	-0.00000	-0.00000	-0.00002	86.62773	8.45865	-12.75640	-0.11176	-0.01514	0.00823	-0.00098	-0.00030	-0.00004	37.50306	1.49278	3.07041	-0.12493	0.01848	0.01654	0.00180	-0.00012	-0.00015	10.52549	-4.39349	17.65397	0.71775	0.10611	0.09849	-0.01434	0.00066	-0.00120	2.75066	3.92165	-11.67340	-0.18653	0.49168	0.06073	0.00459	0.00167	0.00238	1.78713
923			9.22000	3.57239	0.62192	16.07505	-0.00319	0.00002	0.00131	-0.00001	-0.00000	-0.00002	86.62069	8.45735	-12.77037	-0.11189	-0.01518	0.00839	-0.00105	-0.00039	0.00004	37.51029	1.49954	3.07085	-0.12537	0.01889	0.01676	0.00141	-0.00021	-0.00010	10.53813	-4.39494	17.66171	0.71958	0.10940	0.09941	-0.01537	0.00043	-0.00140	2.76460	3.92171	-11.69154	-0.18887	0.49658	0.06112	0.00523	0.00004	0.00143	1.78235
924			9.23000	3.57113	0.63896	16.08540	-0.00319	0.00002	0.00131	-0.00001	-0.00000	-0.00002	86.61271	8.45106	-12.78549	-0.11211	-0.01522	0.00848	-0.00120	-0.00038	0.00010	37.51596	1.50711	3.06832	-0.12542	0.01938	0.01702	0.00117	-0.00028	-0.00005	10.55125	-4.39497	17.67075	0.72328	0.11221	0.10031	-0.01509	0.00025	-0.00185	2.78055	3.92286	-11.70024	-0.19094	0.50167	0.06148	0.00548	-0.00070	0.00051	1.77743
925			9.24000	3.57007	0.65943	16.09354	-0.00317	0.00002	0.00130	-0.00000	-0.00000	-0.00002	86.60433	8.44220	-12.79806	-0.11240	-0.01525	0.00846	-0.00124	-0.00028	0.00012	37.52116	1.51475	3.06306	-0.12494	0.01976	0.01724	0.00116	-0.00032	0.00001	10.56367	-4.39354	17.68303	0.72630	0.11245	0.10066	-0.01311	0.00012	-0.00258	2.79686	3.92377	-11.70097	-0.18822	0.50344	0.06177	0.00496	-0.00011	-0.00018	1.77227
926			9.25000	3.57008	0.67997	16.09787	-0.00313	0.00004	0.00131	0.00000	-0.00000	-0.00001	86.59714	8.43322	-12.80569	-0.11267	-0.01526	0.00839	-0.00100	-0.00015	0.00012	37.52692	1.52131	3.05620	-0.12417	0.02000	0.01733	0.00137	-0.00029	0.00007	10.57418	-4.39074	17.69997	0.72769	0.11194	0.10048	-0.00968	0.00003	-0.00344	2.81095	3.92295	-11.69686	-0.18214	0.50297	0.06190	0.00358	0.00163	-0.00051	1.76567
927			9.26000	3.57165	0.69757	16.09862	-0.00309	0.00005	0.00131	0.00001	-0.00000	-0.00000	86.59264	8.42580	-12.80811	-0.11286	-0.01525	0.00831	-0.00059	-0.00002	0.00009	37.53420	1.52540	3.04928	-0.12345	0.02007	0.01733	0.00171	-0.00020	0.00010	10.58189	-4.38660	17.72177	0.73103	0.11291	0.10027	-0.00561	-0.00009	-0.00427	2.82005	3.91959	-11.69167	-0.18009	0.50245	0.06178	0.00171	0.00370	-0.00047	1.75629
928			9.27000	3.57453	0.70997	16.09694	-0.00304	0.00007	0.00132	0.00002	-0.00000	0.00000	86.59102	8.42104	-12.80668	-0.11297	-0.01523	0.00820	-0.00020	0.00005	0.00005	37.54310	1.52616	3.04372	-0.12276	0.01993	0.01723	0.00202	-0.00007	0.00013	10.58664	-4.38083	17.74794	0.73431	0.11400	0.10012	-0.00176	-0.00036	-0.00499	2.82241	3.91409	-11.68851	-0.18000	0.50128	0.06169	-0.00033	0.00515	-0.00016	1.74313
929			9.28000	3.57792	0.71578	16.09442	-0.00299	0.00008	0.00131	0.00002	-0.00000	0.00000	86.59129	8.41904	-12.80374	-0.11295	-0.01520	0.00811	0.00005	0.00006	0.00002	37.55328	1.52341	3.04012	-0.12223	0.01961	0.01704	0.00224	0.00006	0.00015	10.58889	-4.37259	17.77741	0.73511	0.11302	0.09991	0.00118	-0.00075	-0.00547	2.81812	3.90768	-11.68923	-0.17880	0.49916	0.06175	-0.00214	0.00549	0.00028	1.72636
930			9.29000	3.58070	0.71486	16.09327	-0.00295	0.00008	0.00131	0.00001	0.00000	-0.00000	86.59219	8.41887	-12.80215	-0.11294	-0.01520	0.00803	0.00019	-0.00001	-0.00000	37.56427	1.51746	3.03800	-0.12167	0.01929	0.01688	0.00235	0.00016	0.00018	10.58941	-4.36187	17.80841	0.73557	0.11353	0.10017	0.00303	-0.00108	-0.00565	2.80828	3.90175	-11.69427	-0.18009	0.50149	0.06194	-0.00361	0.00488	0.00078	1.70687
931			9.30000	3.58205	0.70748	16.09555	-0.00292	0.00009	0.00130	0.00001	0.00000	-0.00001	86.59311	8.41920	-12.80414	-0.11302	-0.01525	0.00802	0.00035	-0.00009	-0.00001	37.57552	1.50879	3.03636	-0.12112	0.01920	0.01689	0.00237	0.00022	0.00022	10.58887	-4.34995	17.83918	0.73585	0.11513	0.10117	0.00406	-0.00120	-0.00563	2.79411	3.89724	-11.70416	-0.18349	0.50488	0.06274	-0.00474	0.00392	0.00142	1.68589
932			9.31000	3.58263	0.69274	16.10080	-0.00290	0.00008	0.00130	0.00001	0.00000	-0.00001	86.59479	8.41991	-12.80874	-0.11328	-0.01535	0.00809	0.00061	-0.00009	-0.00003	37.58677	1.49788	3.03449	-0.12073	0.01932	0.01698	0.00229	0.00026	0.00026	10.58769	-4.33843	17.86908	0.73604	0.11522	0.10277	0.00478	-0.00108	-0.00555	2.77690	3.89412	-11.72059	-0.18637	0.50561	0.06433	-0.00542	0.00319	0.00225	1.66520
933			9.32000	3.58445	0.66873	16.10493	-0.00292	0.00008	0.00130	0.00002	0.00000	0.00000	86.59827	8.42236	-12.81124	-0.11339	-0.01542	0.00814	0.00088	0.00002	-0.00005	37.59737	1.48563	3.03177	-0.12063	0.01919	0.01690	0.00205	0.00027	0.00030	10.58590	-4.32801	17.89819	0.73539	0.11502	0.10352	0.00570	-0.00089	-0.00542	2.75802	3.89196	-11.74455	-0.18939	0.50492	0.06515	-0.00565	0.00286	0.00307	1.64652
934			9.33000	3.58917	0.63566	16.10427	-0.00295	0.00007	0.00130	0.00003	0.00000	0.00001	86.60383	8.42738	-12.80774	-0.11323	-0.01542	0.00810	0.00097	0.00018	-0.00007	37.60641	1.47285	3.02808	-0.12062	0.01847	0.01640	0.00162	0.00025	0.00032	10.58316	-4.31867	17.92660	0.73433	0.11365	0.10307	0.00701	-0.00071	-0.00531	2.73904	3.89022	-11.77496	-0.19151	0.50177	0.06494	-0.00541	0.00298	0.00368	1.63111
935			9.34000	3.59629	0.59765	16.09883	-0.00299	0.00006	0.00132	0.00004	0.00000	0.00002	86.60997	8.43314	-12.79844	-0.11287	-0.01535	0.00804	0.00077	0.00029	-0.00006	37.61301	1.45996	3.02354	-0.12055	0.01760	0.01572	0.00109	0.00022	0.00032	10.57924	-4.31013	17.95507	0.73456	0.11222	0.10199	0.00797	-0.00048	-0.00531	2.72120	3.88827	-11.80996	-0.19212	0.49677	0.06426	-0.00485	0.00339	0.00401	1.61939
936			9.35000	3.60385	0.56083	16.09083	-0.00302	0.00005	0.00133	0.00004	0.00000	0.00002	86.61479	8.43659	-12.78614	-0.11259	-0.01529	0.00802	0.00040	0.00034	-0.00001	37.61701	1.44703	3.01832	-0.12046	0.01710	0.01527	0.00058	0.00021	0.00032	10.57507	-4.30286	17.98453	0.73359	0.11352	0.10174	0.00705	-0.00013	-0.00542	2.70523	3.88582	-11.84696	-0.18967	0.49464	0.06445	-0.00408	0.00371	0.00401	1.61057
937			9.36000	3.61063	0.53022	16.08164	-0.00304	0.00004	0.00132	0.00003	0.00000	0.00003	86.61774	8.43635	-12.77289	-0.11248	-0.01527	0.00794	0.00007	0.00034	0.00004	37.61876	1.43409	3.01299	-0.12037	0.01685	0.01506	0.00019	0.00020	0.00031	10.57271	-4.29765	18.01497	0.73523	0.11431	0.10223	0.00385	0.00031	-0.00531	2.69167	3.88304	-11.88169	-0.19028	0.49347	0.06508	-0.00340	0.00338	0.00341	1.60262
938			9.37000	3.61634	0.50828	16.07157	-0.00305	0.00003	0.00130	0.00003	0.00000	0.00003	86.61940	8.43290	-12.75975	-0.11245	-0.01529	0.00770	-0.00009	0.00032	0.00007	37.61908	1.42164	3.00811	-0.12035	0.01647	0.01496	-0.00003	0.00019	0.00028	10.57351	-4.29503	18.04375	0.73700	0.11476	0.10244	-0.00021	0.00067	-0.00452	2.68063	3.88080	-11.90753	-0.19238	0.49413	0.06520	-0.00303	0.00205	0.00201	1.59336
939			9.38000	3.62113	0.49522	16.06127	-0.00304	0.00002	0.00127	0.00002	0.00000	0.00002	86.62048	8.42735	-12.74791	-0.11250	-0.01533	0.00734	-0.00014	0.00028	0.00009	37.61867	1.41037	3.00436	-0.12038	0.01593	0.01488	-0.00013	0.00018	0.00023	10.57686	-4.29497	18.06600	0.73913	0.11346	0.10227	-0.00346	0.00086	-0.00285	2.67122	3.87994	-11.91723	-0.19347	0.49435	0.06501	-0.00314	-0.00008	-0.00006	1.58135
940			9.39000	3.62500	0.48913	16.05132	-0.00303	0.00001	0.00122	0.00002	0.00000	0.00002	86.62121	8.42062	-12.73788	-0.11263	-0.01540	0.00692	-0.00018	0.00024	0.00009	37.61800	1.40077	3.00182	-0.12039	0.01537	0.01489	-0.00015	0.00015	0.00018	10.58135	-4.29768	18.07688	0.73948	0.11408	0.10272	-0.00560	0.00098	-0.00052	2.66210	3.88093	-11.90646	-0.19188	0.49773	0.06547	-0.00360	-0.00248	-0.00235	1.56648
941			9.40000	3.62807	0.48626	16.04158	-0.00300	0.00001	0.00117	0.00001	0.00000	0.00002	86.62139	8.41384	-12.72887	-0.11286	-0.01550	0.00650	-0.00028	0.00023	0.00007	37.61730	1.39286	3.00043	-0.12024	0.01496	0.01500	-0.00014	0.00013	0.00012	10.58610	-4.30363	18.07351	0.74366	0.11813	0.10417	-0.00724	0.00125	0.00219	2.65255	3.88374	-11.87571	-0.19476	0.50225	0.06659	-0.00418	-0.00459	-0.00440	1.55001
942			9.41000	3.63069	0.48212	16.03147	-0.00297	0.00001	0.00113	0.00001	0.00000	0.00002	86.62103	8.40869	-12.71958	-0.11316	-0.01559	0.00615	-0.00036	0.00025	0.00004	37.61674	1.38683	3.00055	-0.11990	0.01471	0.01514	-0.00007	0.00012	0.00005	10.59089	-4.31398	18.05537	0.74819	0.12335	0.10520	-0.00878	0.00185	0.00488	2.64265	3.88789	-11.83024	-0.19774	0.50501	0.06737	-0.00449	-0.00598	-0.00569	1.53397
943			9.42000	3.63319	0.47299	16.02071	-0.00295	0.00001	0.00111	0.00001	0.00000	0.00002	86.62056	8.40686	-12.70948	-0.11340	-0.01564	0.00589	-0.00029	0.00028	0.00000	37.61655	1.38288	3.00316	-0.11948	0.01445	0.01519	0.00010	0.00012	-0.00004	10.59585	-4.33027	18.02422	0.75168	0.12690	0.10613	-0.01046	0.00283	0.00719	2.63313	3.89284	-11.77825	-0.19993	0.50605	0.06817	-0.00420	-0.00643	-0.00600	1.52050
944			9.43000	3.63593	0.45755	16.00967	-0.00295	-0.00000	0.00110	0.00001	-0.00000	0.00002	86.62107	8.40895	-12.69909	-0.11348	-0.01567	0.00570	0.00002	0.00027	-0.00003	37.61752	1.38097	3.00894	-0.11927	0.01415	0.01519	0.00044	0.00013	-0.00014	10.60141	-4.35334	17.98354	0.75340	0.12785	0.10662	-0.01212	0.00384	0.00875	2.62546	3.89779	-11.72866	-0.20014	0.50478	0.06874	-0.00310	-0.00571	-0.00533	1.51192
945			9.44000	3.63893	0.43791	15.99900	-0.00296	-0.00002	0.00109	0.00001	-0.00000	0.00002	86.62362	8.41437	-12.68967	-0.11338	-0.01566	0.00556	0.00049	0.00023	-0.00006	37.62046	1.38063	3.01776	-0.11931	0.01383	0.01517	0.00094	0.00014	-0.00021	10.60772	-4.38144	17.93785	0.75654	0.12897	0.10768	-0.01314	0.00450	0.00948	2.62147	3.90173	-11.68875	-0.20212	0.50525	0.06962	-0.00131	-0.00400	-0.00399	1.50982
946			9.45000	3.64186	0.41803	15.98945	-0.00296	-0.00003	0.00107	0.00001	-0.00000	0.00002	86.62842	8.42190	-12.68260	-0.11311	-0.01564	0.00539	0.00093	0.00015	-0.00007	37.62606	1.38124	3.02861	-0.11954	0.01337	0.01513	0.00148	0.00014	-0.00024	10.61428	-4.41124	17.89145	0.76117	0.13241	0.10921	-0.01277	0.00469	0.00947	2.62255	3.90385	-11.66251	-0.20701	0.50853	0.07058	0.00077	-0.00185	-0.00240	1.51516
947			9.46000	3.64420	0.40077	15.98220	-0.00296	-0.00004	0.00105	0.00001	-0.00000	0.00001	86.63446	8.42990	-12.67962	-0.11281	-0.01563	0.00520	0.00113	0.00002	-0.00007	37.63409	1.38247	3.03961	-0.11977	0.01298	0.01518	0.00186	0.00012	-0.00024	10.61999	-4.43965	17.84738	0.76192	0.13619	0.11008	-0.01078	0.00442	0.00877	2.62842	3.90412	-11.64962	-0.20787	0.51191	0.07111	0.00248	0.00022	-0.00097	1.52749
948			9.47000	3.64548	0.38636	15.97847	-0.00294	-0.00005	0.00103	0.00000	-0.00000	0.00000	86.63997	8.43713	-12.68191	-0.11249	-0.01563	0.00503	0.00102	-0.00013	-0.00006	37.64340	1.38399	3.04900	-0.12001	0.01278	0.01535	0.00196	0.00008	-0.00019	10.62405	-4.46458	17.80830	0.76089	0.13674	0.11043	-0.00786	0.00372	0.00740	2.63731	3.90264	-11.64682	-0.20504	0.51157	0.07153	0.00325	0.00193	-0.00002	1.54467
949			9.48000	3.64526	0.37393	15.97904	-0.00294	-0.00006	0.00100	-0.00001	-0.00000	-0.00000	86.64337	8.44262	-12.68969	-0.11223	-0.01564	0.00498	0.00069	-0.00026	-0.00004	37.65238	1.38516	3.05533	-0.12020	0.01291	0.01563	0.00174	0.00005	-0.00010	10.62639	-4.48443	17.77740	0.76274	0.13700	0.11083	-0.00512	0.00287	0.00547	2.64660	3.89980	-11.64957	-0.20415	0.50995	0.07195	0.00303	0.00302	0.00034	1.56319
950			9.49000	3.64327	0.36358	15.98327	-0.00295	-0.00007	0.00099	-0.00001	-0.00000	-0.00001	86.64409	8.44575	-12.70147	-0.11207	-0.01566	0.00503	0.00028	-0.00034	-0.00002	37.65979	1.38496	3.05766	-0.12046	0.01327	0.01594	0.00128	0.00002	0.00003	10.62773	-4.49861	17.75698	0.76405	0.13820	0.11060	-0.00310	0.00205	0.00323	2.65391	3.89612	-11.65254	-0.20293	0.50933	0.07175	0.00198	0.00349	0.00006	1.57955
951			9.50000	3.63981	0.35657	15.98932	-0.00298	-0.00007	0.00098	-0.00002	-0.00000	-0.00001	86.64252	8.44599	-12.71478	-0.11198	-0.01567	0.00513	-0.00008	-0.00035	0.00001	37.66455	1.38255	3.05501	-0.12072	0.01369	0.01618	0.00057	-0.00001	0.00019	10.62871	-4.50728	17.74755	0.76527	0.14045	0.10997	-0.00165	0.00133	0.00111	2.65771	3.89201	-11.65087	-0.20395	0.51038	0.07095	0.00049	0.00347	-0.00078	1.59127
[truncated: 1,617 more rows]
[truncated: 11 more columns]
