# Supplementary material for: Analysis of the impact of different landing heights and lateralities on lower limb joint load based on statistical parametric mapping
Source: PLoS One. 2025 May 30;20(5):e0324656. doi: 10.1371/journal.pone.0324656 (PMC12124505; doi:10.1371/journal.pone.0324656)
Supplement: S1 File — (ZIP) [file pone.0324656.s001.zip › Original data/005/左前45.txt]

	C:\Users\dell\Documents\Qualisys-GAIT1214\Data\fanhuiyong_fanhuiyong_2023-11-18_WJN005\2023-11-18_2\2023-11-18_unspecified\Gait LB - CAST 8.c3d	C:\Users\dell\Documents\Qualisys-GAIT1214\Data\fanhuiyong_fanhuiyong_2023-11-18_WJN005\2023-11-18_2\2023-11-18_unspecified\Gait LB - CAST 8.c3d	C:\Users\dell\Documents\Qualisys-GAIT1214\Data\fanhuiyong_fanhuiyong_2023-11-18_WJN005\2023-11-18_2\2023-11-18_unspecified\Gait LB - CAST 8.c3d	C:\Users\dell\Documents\Qualisys-GAIT1214\Data\fanhuiyong_fanhuiyong_2023-11-18_WJN005\2023-11-18_2\2023-11-18_unspecified\Gait LB - CAST 8.c3d	C:\Users\dell\Documents\Qualisys-GAIT1214\Data\fanhuiyong_fanhuiyong_2023-11-18_WJN005\2023-11-18_2\2023-11-18_unspecified\Gait LB - CAST 8.c3d	C:\Users\dell\Documents\Qualisys-GAIT1214\Data\fanhuiyong_fanhuiyong_2023-11-18_WJN005\2023-11-18_2\2023-11-18_unspecified\Gait LB - CAST 8.c3d	C:\Users\dell\Documents\Qualisys-GAIT1214\Data\fanhuiyong_fanhuiyong_2023-11-18_WJN005\2023-11-18_2\2023-11-18_unspecified\Gait LB - CAST 8.c3d	C:\Users\dell\Documents\Qualisys-GAIT1214\Data\fanhuiyong_fanhuiyong_2023-11-18_WJN005\2023-11-18_2\2023-11-18_unspecified\Gait LB - CAST 8.c3d	C:\Users\dell\Documents\Qualisys-GAIT1214\Data\fanhuiyong_fanhuiyong_2023-11-18_WJN005\2023-11-18_2\2023-11-18_unspecified\Gait LB - CAST 8.c3d	C:\Users\dell\Documents\Qualisys-GAIT1214\Data\fanhuiyong_fanhuiyong_2023-11-18_WJN005\2023-11-18_2\2023-11-18_unspecified\Gait LB - CAST 8.c3d	C:\Users\dell\Documents\Qualisys-GAIT1214\Data\fanhuiyong_fanhuiyong_2023-11-18_WJN005\2023-11-18_2\2023-11-18_unspecified\Gait LB - CAST 8.c3d	C:\Users\dell\Documents\Qualisys-GAIT1214\Data\fanhuiyong_fanhuiyong_2023-11-18_WJN005\2023-11-18_2\2023-11-18_unspecified\Gait LB - CAST 8.c3d	C:\Users\dell\Documents\Qualisys-GAIT1214\Data\fanhuiyong_fanhuiyong_2023-11-18_WJN005\2023-11-18_2\2023-11-18_unspecified\Gait LB - CAST 8.c3d	C:\Users\dell\Documents\Qualisys-GAIT1214\Data\fanhuiyong_fanhuiyong_2023-11-18_WJN005\2023-11-18_2\2023-11-18_unspecified\Gait LB - CAST 8.c3d	C:\Users\dell\Documents\Qualisys-GAIT1214\Data\fanhuiyong_fanhuiyong_2023-11-18_WJN005\2023-11-18_2\2023-11-18_unspecified\Gait LB - CAST 8.c3d	C:\Users\dell\Documents\Qualisys-GAIT1214\Data\fanhuiyong_fanhuiyong_2023-11-18_WJN005\2023-11-18_2\2023-11-18_unspecified\Gait LB - CAST 8.c3d	C:\Users\dell\Documents\Qualisys-GAIT1214\Data\fanhuiyong_fanhuiyong_2023-11-18_WJN005\2023-11-18_2\2023-11-18_unspecified\Gait LB - CAST 8.c3d	C:\Users\dell\Documents\Qualisys-GAIT1214\Data\fanhuiyong_fanhuiyong_2023-11-18_WJN005\2023-11-18_2\2023-11-18_unspecified\Gait LB - CAST 8.c3d	C:\Users\dell\Documents\Qualisys-GAIT1214\Data\fanhuiyong_fanhuiyong_2023-11-18_WJN005\2023-11-18_2\2023-11-18_unspecified\Gait LB - CAST 8.c3d	C:\Users\dell\Documents\Qualisys-GAIT1214\Data\fanhuiyong_fanhuiyong_2023-11-18_WJN005\2023-11-18_2\2023-11-18_unspecified\Gait LB - CAST 8.c3d	C:\Users\dell\Documents\Qualisys-GAIT1214\Data\fanhuiyong_fanhuiyong_2023-11-18_WJN005\2023-11-18_2\2023-11-18_unspecified\Gait LB - CAST 8.c3d	C:\Users\dell\Documents\Qualisys-GAIT1214\Data\fanhuiyong_fanhuiyong_2023-11-18_WJN005\2023-11-18_2\2023-11-18_unspecified\Gait LB - CAST 8.c3d	C:\Users\dell\Documents\Qualisys-GAIT1214\Data\fanhuiyong_fanhuiyong_2023-11-18_WJN005\2023-11-18_2\2023-11-18_unspecified\Gait LB - CAST 8.c3d	C:\Users\dell\Documents\Qualisys-GAIT1214\Data\fanhuiyong_fanhuiyong_2023-11-18_WJN005\2023-11-18_2\2023-11-18_unspecified\Gait LB - CAST 8.c3d	C:\Users\dell\Documents\Qualisys-GAIT1214\Data\fanhuiyong_fanhuiyong_2023-11-18_WJN005\2023-11-18_2\2023-11-18_unspecified\Gait LB - CAST 8.c3d	C:\Users\dell\Documents\Qualisys-GAIT1214\Data\fanhuiyong_fanhuiyong_2023-11-18_WJN005\2023-11-18_2\2023-11-18_unspecified\Gait LB - CAST 8.c3d	C:\Users\dell\Documents\Qualisys-GAIT1214\Data\fanhuiyong_fanhuiyong_2023-11-18_WJN005\2023-11-18_2\2023-11-18_unspecified\Gait LB - CAST 8.c3d	C:\Users\dell\Documents\Qualisys-GAIT1214\Data\fanhuiyong_fanhuiyong_2023-11-18_WJN005\2023-11-18_2\2023-11-18_unspecified\Gait LB - CAST 8.c3d	C:\Users\dell\Documents\Qualisys-GAIT1214\Data\fanhuiyong_fanhuiyong_2023-11-18_WJN005\2023-11-18_2\2023-11-18_unspecified\Gait LB - CAST 8.c3d	C:\Users\dell\Documents\Qualisys-GAIT1214\Data\fanhuiyong_fanhuiyong_2023-11-18_WJN005\2023-11-18_2\2023-11-18_unspecified\Gait LB - CAST 8.c3d	C:\Users\dell\Documents\Qualisys-GAIT1214\Data\fanhuiyong_fanhuiyong_2023-11-18_WJN005\2023-11-18_2\2023-11-18_unspecified\Gait LB - CAST 8.c3d	C:\Users\dell\Documents\Qualisys-GAIT1214\Data\fanhuiyong_fanhuiyong_2023-11-18_WJN005\2023-11-18_2\2023-11-18_unspecified\Gait LB - CAST 8.c3d	C:\Users\dell\Documents\Qualisys-GAIT1214\Data\fanhuiyong_fanhuiyong_2023-11-18_WJN005\2023-11-18_2\2023-11-18_unspecified\Gait LB - CAST 8.c3d	C:\Users\dell\Documents\Qualisys-GAIT1214\Data\fanhuiyong_fanhuiyong_2023-11-18_WJN005\2023-11-18_2\2023-11-18_unspecified\Gait LB - CAST 8.c3d	C:\Users\dell\Documents\Qualisys-GAIT1214\Data\fanhuiyong_fanhuiyong_2023-11-18_WJN005\2023-11-18_2\2023-11-18_unspecified\Gait LB - CAST 8.c3d	C:\Users\dell\Documents\Qualisys-GAIT1214\Data\fanhuiyong_fanhuiyong_2023-11-18_WJN005\2023-11-18_2\2023-11-18_unspecified\Gait LB - CAST 8.c3d	C:\Users\dell\Documents\Qualisys-GAIT1214\Data\fanhuiyong_fanhuiyong_2023-11-18_WJN005\2023-11-18_2\2023-11-18_unspecified\Gait LB - CAST 8.c3d	C:\Users\dell\Documents\Qualisys-GAIT1214\Data\fanhuiyong_fanhuiyong_2023-11-18_WJN005\2023-11-18_2\2023-11-18_unspecified\Gait LB - CAST 8.c3d	C:\Users\dell\Documents\Qualisys-GAIT1214\Data\fanhuiyong_fanhuiyong_2023-11-18_WJN005\2023-11-18_2\2023-11-18_unspecified\Gait LB - CAST 8.c3d	C:\Users\dell\Documents\Qualisys-GAIT1214\Data\fanhuiyong_fanhuiyong_2023-11-18_WJN005\2023-11-18_2\2023-11-18_unspecified\Gait LB - CAST 8.c3d	C:\Users\dell\Documents\Qualisys-GAIT1214\Data\fanhuiyong_fanhuiyong_2023-11-18_WJN005\2023-11-18_2\2023-11-18_unspecified\Gait LB - CAST 8.c3d	C:\Users\dell\Documents\Qualisys-GAIT1214\Data\fanhuiyong_fanhuiyong_2023-11-18_WJN005\2023-11-18_2\2023-11-18_unspecified\Gait LB - CAST 8.c3d	C:\Users\dell\Documents\Qualisys-GAIT1214\Data\fanhuiyong_fanhuiyong_2023-11-18_WJN005\2023-11-18_2\2023-11-18_unspecified\Gait LB - CAST 8.c3d	C:\Users\dell\Documents\Qualisys-GAIT1214\Data\fanhuiyong_fanhuiyong_2023-11-18_WJN005\2023-11-18_2\2023-11-18_unspecified\Gait LB - CAST 8.c3d	C:\Users\dell\Documents\Qualisys-GAIT1214\Data\fanhuiyong_fanhuiyong_2023-11-18_WJN005\2023-11-18_2\2023-11-18_unspecified\Gait LB - CAST 8.c3d	C:\Users\dell\Documents\Qualisys-GAIT1214\Data\fanhuiyong_fanhuiyong_2023-11-18_WJN005\2023-11-18_2\2023-11-18_unspecified\Gait LB - CAST 8.c3d	C:\Users\dell\Documents\Qualisys-GAIT1214\Data\fanhuiyong_fanhuiyong_2023-11-18_WJN005\2023-11-18_2\2023-11-18_unspecified\Gait LB - CAST 8.c3d	C:\Users\dell\Documents\Qualisys-GAIT1214\Data\fanhuiyong_fanhuiyong_2023-11-18_WJN005\2023-11-18_2\2023-11-18_unspecified\Gait LB - CAST 8.c3d	C:\Users\dell\Documents\Qualisys-GAIT1214\Data\fanhuiyong_fanhuiyong_2023-11-18_WJN005\2023-11-18_2\2023-11-18_unspecified\Gait LB - CAST 8.c3d
	CD	ZD	TIME	Right Ankle Angles	Right Ankle Angles	Right Ankle Angles	Right Ankle Moment	Right Ankle Moment	Right Ankle Moment	Right Ankle Power	Right Ankle Power	Right Ankle Power	Right Knee Angles	Right Knee Angles	Right Knee Angles	Right Knee Moment	Right Knee Moment	Right Knee Moment	Right Knee Power	Right Knee Power	Right Knee Power	Right Hip Angles	Right Hip Angles	Right Hip Angles	Right Hip Moment	Right Hip Moment	Right Hip Moment	Right Hip Power	Right Hip Power	Right Hip Power	Left Ankle Angles	Left Ankle Angles	Left Ankle Angles	Left Ankle Moment	Left Ankle Moment	Left Ankle Moment	Left Ankle Power	Left Ankle Power	Left Ankle Power	Left Knee Angles	Left Knee Angles	Left Knee Angles	Left Knee Moment	Left Knee Moment	Left Knee Moment	Left Knee Power	Left Knee Power	Left Knee Power	Left Hip Angles
	EVENT_LABEL	EVENT_LABEL	FRAME_NUMBERS	LINK_MODEL_BASED	LINK_MODEL_BASED	LINK_MODEL_BASED	LINK_MODEL_BASED	LINK_MODEL_BASED	LINK_MODEL_BASED	LINK_MODEL_BASED	LINK_MODEL_BASED	LINK_MODEL_BASED	LINK_MODEL_BASED	LINK_MODEL_BASED	LINK_MODEL_BASED	LINK_MODEL_BASED	LINK_MODEL_BASED	LINK_MODEL_BASED	LINK_MODEL_BASED	LINK_MODEL_BASED	LINK_MODEL_BASED	LINK_MODEL_BASED	LINK_MODEL_BASED	LINK_MODEL_BASED	LINK_MODEL_BASED	LINK_MODEL_BASED	LINK_MODEL_BASED	LINK_MODEL_BASED	LINK_MODEL_BASED	LINK_MODEL_BASED	LINK_MODEL_BASED	LINK_MODEL_BASED	LINK_MODEL_BASED	LINK_MODEL_BASED	LINK_MODEL_BASED	LINK_MODEL_BASED	LINK_MODEL_BASED	LINK_MODEL_BASED	LINK_MODEL_BASED	LINK_MODEL_BASED	LINK_MODEL_BASED	LINK_MODEL_BASED	LINK_MODEL_BASED	LINK_MODEL_BASED	LINK_MODEL_BASED	LINK_MODEL_BASED	LINK_MODEL_BASED	LINK_MODEL_BASED	LINK_MODEL_BASED
	ORIGINAL	ORIGINAL	ORIGINAL	ORIGINAL	ORIGINAL	ORIGINAL	ORIGINAL	ORIGINAL	ORIGINAL	ORIGINAL	ORIGINAL	ORIGINAL	ORIGINAL	ORIGINAL	ORIGINAL	ORIGINAL	ORIGINAL	ORIGINAL	ORIGINAL	ORIGINAL	ORIGINAL	ORIGINAL	ORIGINAL	ORIGINAL	ORIGINAL	ORIGINAL	ORIGINAL	ORIGINAL	ORIGINAL	ORIGINAL	ORIGINAL	ORIGINAL	ORIGINAL	ORIGINAL	ORIGINAL	ORIGINAL	ORIGINAL	ORIGINAL	ORIGINAL	ORIGINAL	ORIGINAL	ORIGINAL	ORIGINAL	ORIGINAL	ORIGINAL	ORIGINAL	ORIGINAL	ORIGINAL	ORIGINAL
ITEM	X	X	X	X	Y	Z	X	Y	Z	X	Y	Z	X	Y	Z	X	Y	Z	X	Y	Z	X	Y	Z	X	Y	Z	X	Y	Z	X	Y	Z	X	Y	Z	X	Y	Z	X	Y	Z	X	Y	Z	X	Y	Z	X
1	0.24000	0.40000	0.00000	18.01847	-4.61701	13.99390							31.19660	-0.07536	-5.49134							11.40372	2.42538	-3.76928							-21.55153	5.74681	14.47165							-0.54958	1.08962	-19.99184							18.03111
2			0.01000	18.48901	-4.84533	13.52555							33.36811	0.14852	-5.12690							12.26303	2.16187	-3.54309							-21.42832	5.71587	14.29066							-0.57460	1.08027	-19.84677							17.87628
3			0.02000	18.95214	-5.13237	13.08144	-0.01103	-0.00061	-0.00187	0.00921	-0.00018	-0.00164	35.65298	0.44482	-4.77972	-0.05440	-0.02099	-0.01295	0.22215	0.01720	-0.00139	13.14250	1.88283	-3.28818	-0.12178	-0.04318	0.00521	0.19073	-0.02565	-0.00184	-21.31347	5.67320	14.12779	-0.00689	-0.00225	-0.00052	0.00111	-0.00040	-0.00011	-0.59357	1.06747	-19.70448	0.03868	-0.00328	0.00035	0.00113	-0.00009	-0.00008	17.71333
4			0.03000	19.37102	-5.49579	12.68166	-0.01196	-0.00053	-0.00207	0.00867	-0.00024	-0.00171	38.05312	0.83977	-4.47739	-0.05127	-0.02301	-0.01582	0.22058	0.02077	0.00216	14.03984	1.59080	-2.99457	-0.16726	-0.03655	0.00950	0.26873	-0.02331	-0.00391	-21.21431	5.61279	13.99492	-0.00616	-0.00200	-0.00048	0.00081	-0.00038	-0.00007	-0.60296	1.05012	-19.56966	0.03811	-0.00441	0.00050	0.00040	-0.00017	-0.00011	17.54178
5			0.04000	19.71461	-5.94282	12.35736	-0.01309	-0.00045	-0.00222	0.00727	-0.00029	-0.00162	40.59127	1.35587	-4.26231	-0.04808	-0.02479	-0.01896	0.22004	0.02332	0.00878	14.96610	1.28845	-2.65299	-0.22512	-0.03237	0.01389	0.37758	-0.02210	-0.00670	-21.14002	5.52850	13.89909	-0.00540	-0.00169	-0.00036	0.00046	-0.00036	-0.00002	-0.60079	1.02711	-19.44715	0.03789	-0.00541	0.00074	-0.00042	-0.00026	-0.00015	17.36168
6			0.05000	19.95138	-6.46707	12.13708	-0.01440	-0.00039	-0.00233	0.00456	-0.00032	-0.00138	43.30505	2.00393	-4.17478	-0.04417	-0.02574	-0.02173	0.21752	0.02359	0.01811	15.94537	0.97785	-2.25816	-0.29270	-0.02942	0.01801	0.52564	-0.02144	-0.00997	-21.10079	5.41285	13.83899	-0.00463	-0.00134	-0.00018	0.00009	-0.00034	0.00000	-0.58628	0.99830	-19.33978	0.03765	-0.00614	0.00100	-0.00122	-0.00035	-0.00017	17.17423
7			0.06000	20.04228	-7.04964	12.03212	-0.01579	-0.00035	-0.00242	-0.00001	-0.00033	-0.00107	46.23592	2.77567	-4.23262	-0.03921	-0.02563	-0.02376	0.20957	0.02126	0.02813	17.00981	0.66020	-1.81331	-0.36497	-0.02724	0.02161	0.71884	-0.02100	-0.01311	-21.10755	5.25650	13.80283	-0.00384	-0.00094	0.00004	-0.00026	-0.00030	-0.00000	-0.56022	0.96451	-19.24698	0.03720	-0.00644	0.00126	-0.00189	-0.00041	-0.00019	16.98190
8			0.07000	19.93970	-7.66534	12.03144	-0.01716	-0.00034	-0.00242	-0.00691	-0.00035	-0.00074	49.41865	3.64063	-4.42187	-0.03348	-0.02448	-0.02507	0.19479	0.01700	0.03623	18.19187	0.33727	-1.33478	-0.43498	-0.02627	0.02447	0.95364	-0.02101	-0.01512	-21.17130	5.04699	13.77088	-0.00305	-0.00052	0.00027	-0.00054	-0.00022	-0.00002	-0.52506	0.92729	-19.16691	0.03642	-0.00610	0.00147	-0.00235	-0.00041	-0.00019	16.78712
9			0.08000	19.59285	-8.28950	12.10761	-0.01839	-0.00034	-0.00224	-0.01624	-0.00036	-0.00045	52.87381	4.54891	-4.70268	-0.02777	-0.02243	-0.02577	0.17526	0.01187	0.04048	19.51661	0.01196	-0.85405	-0.49450	-0.02692	0.02623	1.20976	-0.02160	-0.01488	-21.30307	4.77125	13.71829	-0.00224	-0.00012	0.00050	-0.00070	-0.00007	-0.00004	-0.48398	0.88815	-19.09782	0.03494	-0.00466	0.00161	-0.00254	-0.00033	-0.00018	16.59170
10			0.09000	18.95741	-8.90170	12.22730	-0.01930	-0.00035	-0.00185	-0.02740	-0.00037	-0.00024	56.60354	5.43768	-5.02564	-0.02303	-0.01969	-0.02594	0.15631	0.00684	0.04009	20.99524	-0.31086	-0.41447	-0.53503	-0.02889	0.02647	1.44872	-0.02214	-0.01181	-21.51544	4.42264	13.61806	-0.00139	0.00024	0.00068	-0.00066	0.00017	-0.00002	-0.43988	0.84801	-19.03658	0.03250	-0.00185	0.00167	-0.00252	-0.00013	-0.00017	16.39538
11			0.10000	18.00680	-9.48662	12.36031	-0.01980	-0.00034	-0.00124	-0.03902	-0.00034	-0.00011	60.59053	6.24138	-5.35119	-0.01991	-0.01638	-0.02534	0.14358	0.00250	0.03521	22.62384	-0.62385	-0.06158	-0.54932	-0.03062	0.02497	1.62245	-0.02097	-0.00666	-21.82471	4.00737	13.44609	-0.00048	0.00051	0.00079	-0.00032	0.00043	0.00005	-0.39321	0.80661	-18.97777	0.02947	0.00211	0.00168	-0.00251	0.00016	-0.00017	16.19738
12			0.11000	16.74261	-10.02875	12.48574	-0.01979	-0.00032	-0.00049	-0.04913	-0.00029	-0.00003	64.79959	6.90447	-5.66570	-0.01839	-0.01261	-0.02348	0.13913	-0.00080	0.02681	24.38614	-0.91684	0.16967	-0.53457	-0.03080	0.02160	1.69360	-0.01713	-0.00126	-22.25303	3.54572	13.19034	0.00046	0.00068	0.00083	0.00042	0.00065	0.00013	-0.34043	0.76334	-18.91701	0.02650	0.00671	0.00169	-0.00274	0.00052	-0.00018	15.99846
13			0.12000	15.20381	-10.50410	12.59734	-0.01926	-0.00027	0.00028	-0.05568	-0.00021	0.00000	69.18305	7.38923	-5.98847	-0.01823	-0.00858	-0.01952	0.14281	-0.00271	0.01646	26.25941	-1.17650	0.26224	-0.49151	-0.02860	0.01611	1.64440	-0.01100	0.00232	-22.82931	3.06825	12.86046	0.00142	0.00079	0.00080	0.00170	0.00078	0.00019	-0.27294	0.71886	-18.85496	0.02368	0.01164	0.00173	-0.00336	0.00089	-0.00018	15.80336
14			0.13000	13.46968	-10.87593	12.70366	-0.01825	-0.00022	0.00091	-0.05720	-0.00012	-0.00006	73.68626	7.67601	-6.36408	-0.01947	-0.00491	-0.01283	0.15602	-0.00298	0.00666	28.22086	-1.38533	0.21586	-0.42212	-0.02326	0.00867	1.47239	-0.00410	0.00268	-23.58483	2.60950	12.49120	0.00234	0.00084	0.00072	0.00357	0.00080	0.00020	-0.17623	0.67618	-18.79476	0.02046	0.01628	0.00175	-0.00430	0.00113	-0.00018	15.62127
15			0.14000	11.65393	-11.10067	12.82066	-0.01686	-0.00017	0.00124	-0.05335	-0.00005	-0.00021	78.25050	7.76506	-6.84125	-0.02233	-0.00261	-0.00388	0.18079	-0.00237	0.00074	30.25123	-1.52257	0.04481	-0.33055	-0.01530	-0.00004	1.18979	0.00083	-0.00002	-24.54420	2.19987	12.13637	0.00314	0.00087	0.00059	0.00591	0.00072	0.00014	-0.03057	0.63958	-18.73781	0.01609	0.01973	0.00165	-0.00508	0.00108	-0.00016	15.46284
16			0.15000	9.89428	-11.13986	12.96299	-0.01526	-0.00017	0.00112	-0.04498	0.00001	-0.00032	82.81752	7.68185	-7.44543	-0.02657	-0.00251	0.00539	0.21474	-0.00291	0.00060	32.33405	-1.56944	-0.22239	-0.22565	-0.00733	-0.00924	0.83043	0.00205	-0.00397	-25.71548	1.85627	11.85454	0.00375	0.00088	0.00040	0.00834	0.00058	0.00004	0.18648	0.61338	-18.68047	0.00994	0.02094	0.00131	-0.00457	0.00068	-0.00015	15.33613
17			0.16000	8.33694	-10.97393	13.14064	-0.01358	-0.00024	0.00051	-0.03388	0.00010	-0.00021	87.33728	7.47814	-8.15672	-0.03027	-0.00443	0.01234	0.24154	-0.00568	0.00425	34.45273	-1.51760	-0.54371	-0.12109	-0.00230	-0.01816	0.45133	0.00106	-0.00663	-27.08150	1.57465	11.69206	0.00410	0.00085	0.00013	0.01032	0.00041	-0.00001	0.49726	0.60141	-18.60659	0.00130	0.01906	0.00064	-0.00083	0.00005	-0.00011	15.24478
18			0.17000	7.11015	-10.61359	13.35845	-0.01192	-0.00036	-0.00044	-0.02219	0.00025	0.00022	91.77207	7.22463	-8.90228	-0.03015	-0.00710	0.01518	0.23503	-0.00862	0.00700	36.58835	-1.37406	-0.86622	-0.03101	-0.00112	-0.02591	0.11582	0.00062	-0.00581	-28.59211	1.32803	11.67009	0.00417	0.00074	-0.00024	0.01118	0.00026	0.00007	0.92086	0.60800	-18.47955	-0.01067	0.01335	-0.00035	0.00904	-0.00052	0.00011	15.18741
19			0.18000	6.29265	-10.10261	13.61605	-0.01029	-0.00051	-0.00149	-0.01179	0.00046	0.00086	96.09339	6.99653	-9.56656	-0.02305	-0.00891	0.01438	0.17379	-0.00833	0.00606	38.71914	-1.16075	-1.13104	0.03504	-0.00136	-0.03106	-0.12973	0.00074	-0.00086	-30.15555	1.07159	11.78347	0.00388	0.00047	-0.00071	0.01027	0.00013	0.00036	1.47218	0.63846	-18.24605	-0.02719	0.00387	-0.00155	0.02935	-0.00037	0.00085	15.15696
20			0.19000	5.89471	-9.50751	13.90560	-0.00870	-0.00061	-0.00229	-0.00401	0.00060	0.00142	100.27696	6.85797	-10.01288	-0.00825	-0.00905	0.01230	0.05954	-0.00411	0.00257	40.82322	-0.90932	-1.28152	0.07347	0.00070	-0.03226	-0.26718	-0.00029	0.00635	-31.62973	0.75610	12.00925	0.00317	-0.00005	-0.00126	0.00736	-0.00002	0.00092	2.16490	0.69871	-17.84757	-0.04947	-0.00833	-0.00278	0.06616	0.00143	0.00244	15.14007
21			0.20000	5.86560	-8.89742	14.20731	-0.00730	-0.00062	-0.00256	0.00086	0.00060	0.00156	104.30276	6.85003	-10.11015	0.01225	-0.00765	0.01141	-0.08394	0.00129	-0.00185	42.88428	-0.65260	-1.27387	0.08537	0.00642	-0.02957	-0.30314	-0.00130	0.01234	-32.81802	0.34544	12.31712	0.00195	-0.00087	-0.00184	0.00313	-0.00032	0.00171	3.01709	0.79413	-17.23378	-0.07762	-0.02166	-0.00388	0.12678	0.00591	0.00490	15.11778
22			0.21000	6.12348	-8.32626	14.48844	-0.00624	-0.00048	-0.00215	0.00351	0.00043	0.00115	108.15641	6.98399	-9.76273	0.03535	-0.00528	0.01280	-0.22768	0.00447	-0.00820	44.89451	-0.41614	-1.08850	0.07569	0.01367	-0.02508	-0.26175	0.00080	0.01508	-33.47224	-0.16849	12.67893	0.00002	-0.00194	-0.00235	0.00001	-0.00086	0.00255	4.05734	0.93027	-16.38200	-0.10998	-0.03444	-0.00467	0.21906	0.01386	0.00771	15.06955
23			0.22000	6.58697	-7.82835	14.70910	-0.00552	-0.00021	-0.00110	0.00490	0.00016	0.00043	111.82619	7.23998	-8.93868	0.05843	-0.00221	0.01579	-0.35074	0.00325	-0.01808	46.85125	-0.21548	-0.73769	0.05368	0.01830	-0.02221	-0.18053	0.00569	0.01596	-33.30246	-0.75833	13.07646	-0.00296	-0.00319	-0.00272	0.00379	-0.00154	0.00317	5.33153	1.11533	-15.31419	-0.14267	-0.04481	-0.00511	0.34895	0.02528	0.01003	14.98045
24			0.23000	7.19053	-7.42532	14.83159	-0.00497	0.00018	0.00040	0.00555	-0.00010	-0.00007	115.29709	7.57207	-7.68502	0.07927	0.00155	0.01883	-0.43905	-0.00302	-0.02976	48.75117	-0.06057	-0.26422	0.02966	0.01749	-0.02359	-0.09668	0.00904	0.01756	-31.99403	-1.36273	13.50012	-0.00743	-0.00443	-0.00284	0.02620	-0.00201	0.00328	6.90589	1.35959	-14.08162	-0.16823	-0.05124	-0.00514	0.50854	0.03873	0.01121	14.84867
25			0.24000	7.88274	-7.13728	14.82286	-0.00438	0.00060	0.00204	0.00554	-0.00024	0.00021	118.54519	7.92257	-6.11596	0.09499	0.00572	0.02051	-0.47925	-0.01280	-0.03844	50.58770	0.03458	0.27182	0.01148	0.01065	-0.03007	-0.03609	0.00707	0.02001	-29.24379	-1.89990	13.93200	0.02127	0.01544	0.00735	-0.13218	0.00560	-0.00746	8.85810	1.66959	-12.72667	-0.04426	0.00097	0.00565	0.16462	-0.00094	-0.01313	14.68944
26			0.25000	8.61950	-6.99157	14.64803	-0.00361	0.00094	0.00338	0.00487	-0.00017	0.00155	121.53461	8.23923	-4.37734	0.10289	0.00995	0.01966	-0.46405	-0.02319	-0.03919	52.35232	0.04515	0.81056	0.00120	-0.00217	-0.04169	-0.00361	-0.00166	0.02004	-24.84721	-2.29877	14.31693	0.21898	0.06712	0.01191	-1.98195	0.01818	-0.00855	11.25043	2.04012	-11.27481	0.71166	0.00817	0.06232	-3.18542	-0.00959	-0.14926	14.53635
27			0.26000	9.36124	-7.01806	14.27064	-0.00260	0.00110	0.00401	0.00358	0.00008	0.00350	124.21568	8.48237	-2.61441	0.10137	0.01418	0.01527	-0.39696	-0.03207	-0.02946	54.03638	-0.06366	1.30576	-0.00433	-0.02135	-0.05836	0.01239	-0.01784	0.01195	-18.84950	-2.54430	14.55081	0.65834	0.15899	-0.01091	-7.56442	0.04034	0.00304	14.09305	2.45310	-9.76859	1.05494	-0.04751	0.09561	-5.47564	0.06380	-0.22335	14.44463
28			0.27000	10.07543	-7.23492	13.66695	-0.00132	0.00100	0.00363	0.00179	0.00031	0.00474	126.52650	8.62254	-0.95937	0.09040	0.01878	0.00671	-0.29339	-0.03877	-0.01129	55.63255	-0.32617	1.72833	-0.01053	-0.04682	-0.07969	0.02844	-0.04141	-0.01060	-11.67253	-2.70525	14.53100	1.31852	0.34689	0.04421	-17.03833	0.11766	0.00885	17.32520	2.88973	-8.30001	0.16275	0.29894	-0.00459	-0.93921	-0.43262	0.00946	14.49214
29			0.28000	10.73897	-7.63728	12.84821	0.00022	0.00063	0.00222	-0.00029	0.00033	0.00373	128.39636	8.63840	0.46394	0.07103	0.02432	-0.00606	-0.17661	-0.04258	0.00760	57.13476	-0.75974	2.06163	-0.02227	-0.07747	-0.10485	0.05627	-0.06941	-0.05096	-4.05629	-2.90243	14.26223	1.94890	0.46757	0.12530	-25.36226	0.22730	0.06636	20.84336	3.35126	-7.01637	-0.22402	0.70444	-0.12640	1.38988	-1.02937	0.19020	14.77126
30			0.29000	11.33708	-8.19129	11.87784	0.00190	0.00006	0.00003	-0.00232	0.00004	0.00006	129.74997	8.51560	1.53021	0.04442	0.03060	-0.02194	-0.07269	-0.04046	0.01412	58.53579	-1.34846	2.29294	-0.04091	-0.10962	-0.13138	0.09555	-0.09201	-0.10436	3.20773	-3.21709	13.90397	2.46550	0.48417	0.23588	-29.34058	0.29841	0.13425	24.56195	3.86505	-6.08798	0.85477	1.17100	-0.19097	-5.60162	-1.59387	0.13581	15.37439
31			0.30000	11.86118	-8.83319	10.86907	0.00348	-0.00063	-0.00252	-0.00384	-0.00048	-0.00467	130.51706	8.24631	2.11726	0.01126	0.03617	-0.03869	-0.00796	-0.02838	-0.00459	59.82086	-2.03501	2.40962	-0.06620	-0.13696	-0.15404	0.13961	-0.09422	-0.15259	9.54749	-3.61949	13.65778	2.85423	0.42326	0.35058	-28.66351	0.27756	0.13284	28.44438	4.45380	-5.62180	1.81579	1.40019	-0.19792	-12.46864	-1.60513	-0.02225	16.37120
32			0.31000	12.30795	-9.47943	9.95771	0.00466	-0.00129	-0.00490	-0.00439	-0.00095	-0.00773	130.64844	7.83230	2.13290	-0.02718	0.03942	-0.05394	-0.00727	-0.00653	-0.05134	60.95816	-2.72275	2.40391	-0.09714	-0.15323	-0.16655	0.17617	-0.06717	-0.16804	14.69739	-4.00456	13.59398	2.95455	0.34645	0.43472	-23.42683	0.19798	0.08278	32.46826	5.09744	-5.57238	2.40681	0.94623	0.15917	-17.05467	-0.84303	0.10827	17.76950
33			0.32000	12.67878	-10.04718	9.26461	0.00518	-0.00178	-0.00665	-0.00387	-0.00114	-0.00737	130.13596	7.29269	1.54874	-0.06842	0.03952	-0.06577	-0.08421	0.01925	-0.11338	61.89484	-3.28656	2.28512	-0.13061	-0.15443	-0.16377	0.18570	-0.01933	-0.13053	18.63030	-4.29777	13.60236	2.79283	0.31533	0.49253	-16.50744	0.12660	0.10384	36.55331	5.74035	-5.73186	2.97577	0.77019	0.37875	-20.97169	-0.56687	0.30774	19.46837
34			0.33000	12.97700	-10.47363	8.86410	0.00491	-0.00201	-0.00745	-0.00263	-0.00097	-0.00411	129.02422	6.67442	0.42277	-0.10956	0.03613	-0.07257	-0.23191	0.04015	-0.16506	62.57107	-3.59349	2.09630	-0.16197	-0.13923	-0.14272	0.15153	0.02395	-0.04802	21.46366	-4.51886	13.50556	2.63026	0.31552	0.52735	-11.01679	0.07387	0.24041	40.51938	6.32645	-5.82224	3.17152	1.14190	0.08158	-20.92498	-0.86938	0.04461	21.25134
35			0.34000	13.20308	-10.72856	8.76541	0.00397	-0.00196	-0.00722	-0.00126	-0.00059	-0.00020	127.40504	6.06152	-1.09818	-0.14838	0.02933	-0.07329	-0.42600	0.04813	-0.18034	62.94519	-3.53647	1.92938	-0.18798	-0.10997	-0.10468	0.07374	0.03774	0.03517	23.39874	-4.74075	13.21131	2.54764	0.30339	0.56437	-7.28412	0.03972	0.42732	44.12429	6.80020	-5.64830	2.94445	1.47245	-0.31308	-16.86273	-1.26912	-0.02797	22.85269
36			0.35000	13.35023	-10.81692	8.91246	0.00263	-0.00171	-0.00608	-0.00028	-0.00021	0.00218	125.39394	5.57286	-2.80512	-0.18375	0.01965	-0.06788	-0.63736	0.03975	-0.15006	63.00990	-3.07136	1.92094	-0.20936	-0.07222	-0.05564	-0.03112	0.02121	0.06260	24.67863	-4.99982	12.76545	2.47331	0.26848	0.60327	-4.81513	0.02241	0.55411	47.15520	7.09510	-5.21511	2.88196	1.56132	-0.47452	-13.21824	-1.28443	0.14997	24.05802
37			0.36000	13.40623	-10.76935	9.20420	0.00121	-0.00134	-0.00428	0.00011	0.00006	0.00237	123.10059	5.34205	-4.48033	-0.21464	0.00809	-0.05750	-0.84109	0.01811	-0.09003	62.79048	-2.23539	2.21808	-0.22964	-0.03368	-0.00468	-0.14351	-0.00006	0.00892	25.54954	-5.26431	12.29019	2.38125	0.22695	0.62354	-3.37431	0.01086	0.53996	49.49592	7.16902	-4.71412	3.00986	1.47221	-0.41954	-10.18733	-0.76557	0.20387	24.77109
38			0.37000	13.36092	-10.62387	9.53111	-0.00013	-0.00089	-0.00210	-0.00003	0.00017	0.00122	120.60823	5.48034	-5.96194	-0.24013	-0.00440	-0.04395	-1.02091	-0.01019	-0.02994	62.33400	-1.13309	2.92668	-0.25151	-0.00188	0.03940	-0.24871	-0.00090	-0.10068	26.22244	-5.47510	11.88898	2.27539	0.19599	0.62155	-2.69569	-0.00155	0.42137	51.13527	7.05835	-4.39906	3.00382	1.32629	-0.32577	-6.83995	-0.02191	0.10780	25.02241
39			0.38000	13.21502	-10.40873	9.81204	-0.00130	-0.00040	0.00018	-0.00053	0.00013	-0.00009	117.96977	6.03483	-7.19162	-0.25983	-0.01718	-0.02894	-1.16918	-0.03991	0.00630	61.69621	0.10032	4.07062	-0.27526	0.01810	0.07101	-0.33691	0.01826	-0.21273	26.84013	-5.59834	11.58505	2.13399	0.18194	0.60204	-2.41526	-0.01673	0.30726	52.13674	6.88860	-4.45894	2.83954	1.19759	-0.27931	-3.78806	0.60964	-0.03778	24.93188
40			0.39000	12.98391	-10.14223	10.01347	-0.00233	0.00014	0.00237	-0.00118	-0.00006	-0.00092	115.21557	6.95994	-8.22161	-0.27405	-0.02972	-0.01366	-1.28329	-0.06904	0.01239	60.93001	1.33765	5.57774	-0.29890	0.02502	0.08857	-0.40341	0.03601	-0.28224	27.46346	-5.64508	11.31592	1.94771	0.17184	0.56670	-2.21918	-0.03420	0.27882	52.59802	6.82486	-4.95596	2.79674	1.06922	-0.20083	-1.56754	0.94766	-0.15919	24.64873
41			0.40000	12.69502	-9.84281	10.14591	-0.00332	0.00069	0.00434	-0.00186	-0.00033	-0.00135	112.36362	8.11524	-9.17778	-0.28335	-0.04121	0.00101	-1.36183	-0.09711	-0.00125	60.07772	2.48610	7.29111	-0.31906	0.02210	0.09482	-0.44956	0.03635	-0.29643	28.08577	-5.65732	10.97623	1.75491	0.16325	0.52467	-1.96064	-0.05154	0.34314	52.61703	6.99215	-5.82604	2.93088	0.98103	-0.12093	0.21941	1.01621	-0.17457	24.29419
42			0.41000	12.38092	-9.53125	10.24540	-0.00435	0.00121	0.00603	-0.00250	-0.00059	-0.00175	109.42755	9.29489	-10.19745	-0.28783	-0.05044	0.01439	-1.40164	-0.12223	-0.01662	59.16938	3.49771	9.00366	-0.33312	0.01666	0.09667	-0.48180	0.02607	-0.27523	28.66140	-5.68105	10.48059	1.58543	0.16052	0.47793	-1.60475	-0.06746	0.44161	52.27250	7.41438	-6.92002	2.99518	0.98380	-0.14842	1.85155	0.96715	-0.27924	23.93332
43			0.42000	12.07259	-9.22761	10.35396	-0.00545	0.00165	0.00733	-0.00298	-0.00074	-0.00239	106.42581	10.28394	-11.37120	-0.28728	-0.05621	0.02585	-1.39989	-0.14004	-0.01937	58.22569	4.36421	10.51055	-0.34159	0.01724	0.10270	-0.50822	0.02119	-0.24728	29.13052	-5.74465	9.81112	1.44069	0.15823	0.42781	-1.15667	-0.07713	0.50054	51.61971	8.00318	-8.05840	2.94070	1.04060	-0.24395	3.27418	0.85329	-0.47939	23.58021
44			0.43000	11.79501	-8.94865	10.50592	-0.00660	0.00194	0.00816	-0.00325	-0.00075	-0.00327	103.39169	10.92189	-12.71138	-0.28187	-0.05796	0.03494	-1.35725	-0.14572	-0.00613	57.26340	5.09908	11.66200	-0.34695	0.02955	0.11865	-0.53249	0.02180	-0.22292	29.43676	-5.84641	9.03089	1.32390	0.14781	0.37922	-0.65451	-0.07425	0.47863	50.69669	8.59372	-9.07756	2.80155	1.05684	-0.28340	4.44095	0.68749	-0.47084	23.21863
45			0.44000	11.56443	-8.70096	10.71676	-0.00770	0.00206	0.00849	-0.00324	-0.00066	-0.00407	100.37864	11.14500	-14.15344	-0.27268	-0.05606	0.04140	-1.28105	-0.13721	0.01614	56.30059	5.71679	12.39328	-0.35059	0.05327	0.14380	-0.55055	0.01182	-0.19034	29.53992	-5.95328	8.26078	1.22858	0.12681	0.33455	-0.13919	-0.05928	0.37790	49.53608	9.00644	-9.85891	2.56921	1.02185	-0.27844	5.21289	0.55340	-0.29213	22.82404
46			0.45000	11.38446	-8.47980	10.97636	-0.00849	0.00202	0.00838	-0.00297	-0.00055	-0.00442	97.45145	10.98973	-15.58305	-0.26117	-0.05157	0.04495	-1.18268	-0.11645	0.03655	55.35937	6.21990	12.71989	-0.35167	0.08195	0.17094	-0.55328	-0.01719	-0.13454	29.42259	-6.01745	7.63309	1.14851	0.10764	0.29648	0.34670	-0.04250	0.23228	48.17576	9.11348	-10.33835	2.26369	0.97699	-0.28963	5.48036	0.48947	-0.08493	22.38308
47			0.46000	11.24355	-8.27906	11.25490	-0.00883	0.00191	0.00801	-0.00266	-0.00045	-0.00419	94.66875	10.56168	-16.87505	-0.24826	-0.04564	0.04582	-1.07257	-0.08852	0.04759	54.46408	6.59619	12.70912	-0.34920	0.10720	0.19118	-0.53445	-0.05328	-0.05598	29.08885	-6.00021	7.25109	1.07849	0.09387	0.26233	0.76633	-0.02791	0.07655	46.65794	8.88612	-10.50918	1.92177	0.91106	-0.29834	5.26068	0.45074	0.12030	21.90185
48			0.47000	11.11705	-8.09687	11.51754	-0.00878	0.00179	0.00762	-0.00258	-0.00039	-0.00356	92.06867	9.99138	-17.92745	-0.23448	-0.03921	0.04520	-0.95914	-0.05942	0.04879	53.63691	6.82501	12.44841	-0.34427	0.12290	0.19842	-0.49702	-0.07746	0.02906	28.56024	-5.88377	7.17306	1.02251	0.07972	0.23161	1.09837	-0.01520	-0.06108	45.02232	8.40178	-10.42525	1.56406	0.81171	-0.28005	4.63041	0.39086	0.24245	21.40179
49			0.48000	10.97443	-7.93157	11.73746	-0.00851	0.00172	0.00739	-0.00284	-0.00036	-0.00280	89.66572	9.39507	-18.68057	-0.22030	-0.03283	0.04462	-0.84836	-0.03391	0.04444	52.89116	6.89017	12.02192	-0.33981	0.12693	0.19128	-0.45179	-0.08140	0.09944	27.87376	-5.66657	7.41350	0.98416	0.06693	0.20804	1.33870	-0.00635	-0.17022	43.30880	7.80582	-10.18890	1.22915	0.71124	-0.25031	3.78050	0.31173	0.25274	20.90905
50			0.49000	10.78815	-7.77757	11.90243	-0.00821	0.00175	0.00742	-0.00339	-0.00038	-0.00212	87.45914	8.84889	-19.12161	-0.20595	-0.02658	0.04518	-0.74224	-0.01468	0.03907	52.22705	6.79396	11.49509	-0.33831	0.12079	0.17251	-0.41020	-0.07093	0.14095	27.07735	-5.35266	7.95554	0.95993	0.05590	0.19326	1.49177	-0.00147	-0.25802	41.56419	7.25000	-9.92179	0.94032	0.63813	-0.22661	2.89602	0.23446	0.19412	20.44495
51			0.50000	10.53866	-7.62570	12.01576	-0.00798	0.00186	0.00775	-0.00416	-0.00044	-0.00164	85.44275	8.38091	-19.27848	-0.19130	-0.02028	0.04709	-0.63999	-0.00270	0.03541	51.63267	6.56258	10.90820	-0.34050	0.10847	0.14738	-0.37894	-0.05717	0.15242	26.21750	-4.94688	8.76866	0.94618	0.04735	0.18471	1.57526	0.00049	-0.33232	39.83671	6.84256	-9.73250	0.71057	0.59531	-0.21110	2.12551	0.17026	0.10714	20.01969
52			0.51000	10.21679	-7.46765	12.09367	-0.00789	0.00206	0.00832	-0.00505	-0.00053	-0.00143	83.61237	7.98021	-19.20795	-0.17624	-0.01381	0.04999	-0.54053	0.00252	0.03461	51.09009	6.23970	10.27795	-0.34395	0.09531	0.12185	-0.35736	-0.04767	0.14354	25.32798	-4.45588	9.81807	0.93868	0.04102	0.18073	1.61034	0.00077	-0.39748	38.16458	6.62605	-9.68755	0.55259	0.58311	-0.20472	1.57157	0.12305	0.02052	19.62875
53			0.52000	9.82435	-7.30072	12.15872	-0.00798	0.00230	0.00900	-0.00599	-0.00062	-0.00151	81.96920	7.61716	-18.98105	-0.16091	-0.00729	0.05321	-0.44436	0.00273	0.03637	50.58289	5.87184	9.60701	-0.34463	0.08613	0.10078	-0.33945	-0.04435	0.12740	24.42768	-3.89125	11.06355	0.92562	0.04126	0.18478	1.59928	0.00028	-0.46532	36.57064	6.58096	-9.79571	0.45962	0.60612	-0.20700	1.22863	0.09261	-0.04864	19.25416
54			0.53000	9.37365	-7.13087	12.23254	-0.00824	0.00254	0.00961	-0.00691	-0.00066	-0.00183	80.51884	7.26539	-18.66973	-0.14575	-0.00113	0.05602	-0.35405	0.00051	0.03891	50.10232	5.49456	8.89567	-0.33936	0.08375	0.08695	-0.31790	-0.04628	0.11397	23.52512	-3.27236	12.45558	0.90866	0.04724	0.19460	1.55857	-0.00074	-0.53205	35.06427	6.64593	-10.01230	0.39672	0.64492	-0.20914	0.99339	0.07470	-0.08614	18.87130
55			0.54000	8.88512	-6.97404	12.32852	-0.00866	0.00272	0.00997	-0.00768	-0.00058	-0.00220	79.26694	6.91810	-18.33476	-0.13153	0.00406	0.05767	-0.27341	-0.00181	0.03927	49.64827	5.12455	8.15200	-0.32689	0.08837	0.08082	-0.28726	-0.05104	0.10761	22.62485	-2.62632	13.93439	0.89480	0.05837	0.20372	1.50512	-0.00240	-0.57594	33.64745	6.74454	-10.26163	0.33600	0.67702	-0.20662	0.78867	0.06821	-0.08412	18.45870
56			0.55000	8.38358	-6.85337	12.44680	-0.00918	0.00280	0.00996	-0.00817	-0.00035	-0.00234	78.21509	6.59495	-18.01732	-0.11908	0.00773	0.05764	-0.20527	-0.00312	0.03474	49.22840	4.75907	7.39849	-0.30901	0.09750	0.08066	-0.24697	-0.05393	0.10730	21.73391	-1.98371	15.43136	0.88487	0.07502	0.21046	1.43685	-0.00499	-0.58655	32.32138	6.80994	-10.46668	0.26513	0.69161	-0.19700	0.58319	0.07350	-0.05075	18.00752
57			0.56000	7.89486	-6.79292	12.57651	-0.00972	0.00277	0.00961	-0.00823	-0.00003	-0.00217	77.35970	6.33722	-17.73865	-0.10905	0.00970	0.05604	-0.15018	-0.00347	0.02478	48.85434	4.38260	6.67246	-0.29062	0.10695	0.08303	-0.20180	-0.04905	0.10829	20.86700	-1.37271	16.87488	0.87343	0.09189	0.21269	1.33783	-0.00850	-0.55696	31.08974	6.80078	-10.57679	0.19177	0.67857	-0.17682	0.39355	0.08848	-0.00672	17.52439
58			0.57000	7.44395	-6.80861	12.70365	-0.01018	0.00265	0.00905	-0.00774	0.00032	-0.00177	76.69323	6.19068	-17.50510	-0.10185	0.01019	0.05352	-0.10656	-0.00335	0.01157	48.53740	3.97815	6.01647	-0.27693	0.11253	0.08407	-0.15781	-0.03398	0.10505	20.04702	-0.81436	18.19834	0.86808	0.10714	0.21424	1.21592	-0.01283	-0.50168	29.95644	6.70475	-10.58055	0.11437	0.65259	-0.15258	0.21723	0.11036	0.02631	17.02809
59			0.58000	7.05228	-6.89993	12.81802	-0.01046	0.00248	0.00843	-0.00672	0.00057	-0.00131	76.20658	6.18332	-17.31361	-0.09739	0.00962	0.05083	-0.07151	-0.00309	-0.00164	48.28438	3.53766	5.46323	-0.27000	0.11241	0.08165	-0.11819	-0.01296	0.09522	19.29958	-0.32155	19.34871	0.86332	0.11994	0.21591	1.06632	-0.01728	-0.42942	28.92225	6.53314	-10.50108	0.05330	0.63357	-0.13260	0.09281	0.13550	0.04186	16.54173
60			0.59000	6.73300	-7.04759	12.91446	-0.01045	0.00231	0.00784	-0.00535	0.00068	-0.00091	75.88942	6.31421	-17.15603	-0.09468	0.00837	0.04811	-0.04197	-0.00271	-0.01225	48.09624	3.06771	5.02765	-0.26848	0.10685	0.07562	-0.08323	0.00666	0.07986	18.64594	0.09763	20.29440	0.85304	0.13005	0.21513	0.89342	-0.02026	-0.34501	27.98420	6.31311	-10.38113	0.03070	0.62788	-0.12001	0.04848	0.15941	0.04305	16.08549
61			0.60000	6.48673	-7.22015	12.99118	-0.01013	0.00213	0.00723	-0.00398	0.00065	-0.00058	75.73056	6.55660	-17.02328	-0.09241	0.00666	0.04512	-0.01620	-0.00219	-0.01880	47.96934	2.58862	4.70777	-0.26922	0.09749	0.06736	-0.05233	0.01954	0.06216	18.09875	0.43783	21.03250	0.84364	0.13678	0.20843	0.71855	-0.01983	-0.25753	27.13844	6.08048	-10.27375	0.04189	0.61945	-0.11017	0.05907	0.17436	0.03158	15.67221
62			0.61000	6.29978	-7.38675	13.04636	-0.00954	0.00194	0.00656	-0.00292	0.00053	-0.00028	75.71688	6.86966	-16.90654	-0.08978	0.00463	0.04167	0.00590	-0.00154	-0.02105	47.89777	2.12810	4.49041	-0.26890	0.08671	0.05899	-0.02523	0.02472	0.04559	17.66168	0.69737	21.58832	0.84166	0.14012	0.19446	0.55711	-0.01544	-0.17977	26.38444	5.87322	-10.23609	0.04890	0.58642	-0.09769	0.06014	0.17222	0.01022	15.30772
63			0.62000	6.14723	-7.52871	13.07539	-0.00881	0.00175	0.00584	-0.00234	0.00039	0.00001	75.83305	7.21168	-16.79380	-0.08659	0.00247	0.03789	0.02374	-0.00085	-0.01987	47.87503	1.71218	4.35670	-0.26521	0.07689	0.05244	-0.00234	0.02449	0.03243	17.32950	0.88075	22.00344	0.85748	0.14195	0.17648	0.42046	-0.00854	-0.12114	25.72549	5.72296	-10.31727	0.03841	0.53384	-0.08399	0.03990	0.15480	-0.01272	14.99379
64			0.63000	5.99916	-7.64303	13.07301	-0.00808	0.00156	0.00507	-0.00222	0.00028	0.00026	76.06071	7.54908	-16.66803	-0.08292	0.00038	0.03393	0.03673	-0.00014	-0.01658	47.89394	1.35759	4.28616	-0.25836	0.06890	0.04838	0.01528	0.02154	0.02298	17.08920	0.99817	22.31866	0.90015	0.14743	0.16139	0.31237	-0.00131	-0.08283	25.16447	5.64702	-10.53919	0.03213	0.48733	-0.07249	0.02723	0.13188	-0.03017	14.72959
65			0.64000	5.82707	-7.73830	13.03829	-0.00748	0.00138	0.00430	-0.00246	0.00021	0.00043	76.37755	7.85830	-16.51006	-0.07913	-0.00155	0.02990	0.04476	0.00066	-0.01236	47.94531	1.06804	4.25770	-0.25044	0.06243	0.04634	0.02687	0.01758	0.01667	16.92245	1.06367	22.56263	0.95672	0.15453	0.15072	0.22693	0.00483	-0.05780	24.69886	5.64370	-10.88432	0.04731	0.45044	-0.06087	0.03183	0.10709	-0.03737	14.51126
66			0.65000	5.60927	-7.82768	12.97648	-0.00710	0.00118	0.00354	-0.00293	0.00017	0.00049	76.75850	8.12397	-16.30356	-0.07564	-0.00327	0.02591	0.04860	0.00161	-0.00813	48.01769	0.83537	4.24971	-0.24379	0.05686	0.04544	0.03261	0.01350	0.01291	16.80955	1.09201	22.74956	1.00444	0.16170	0.14518	0.16110	0.00862	-0.04044	24.31899	5.69288	-11.29629	0.07776	0.43079	-0.05144	0.04124	0.08464	-0.03526	14.33093
67			0.66000	5.33456	-7.92176	12.89726	-0.00696	0.00097	0.00285	-0.00355	0.00015	0.00044	77.18008	8.33739	-16.03957	-0.07261	-0.00470	0.02202	0.04948	0.00264	-0.00450	48.09888	0.64411	4.24229	-0.23982	0.05156	0.04468	0.03359	0.00981	0.01114	16.73256	1.09763	22.88588	1.03508	0.16729	0.14334	0.11570	0.00936	-0.02765	24.01050	5.76198	-11.69691	0.09812	0.42894	-0.04759	0.04189	0.06657	-0.02908	14.17703
68			0.67000	5.00231	-8.02323	12.81376	-0.00702	0.00077	0.00230	-0.00424	0.00013	0.00034	77.62376	8.49540	-15.72108	-0.07019	-0.00579	0.01835	0.04885	0.00358	-0.00181	48.17856	0.47709	4.22106	-0.23852	0.04620	0.04325	0.03136	0.00683	0.01071	16.67704	1.09432	22.97975	1.05616	0.17199	0.14295	0.08938	0.00747	-0.01911	23.75790	5.81569	-12.01187	0.10275	0.43825	-0.04907	0.03707	0.05367	-0.02046	14.03624
69			0.68000	4.62078	-8.12604	12.74174	-0.00722	0.00062	0.00195	-0.00491	0.00010	0.00022	78.07740	8.60003	-15.36376	-0.06864	-0.00654	0.01521	0.04806	0.00423	-0.00014	48.25010	0.31960	4.17940	-0.23882	0.04105	0.04098	0.02751	0.00479	0.01089	16.63249	1.09391	23.04694	1.07794	0.17863	0.14142	0.07854	0.00428	-0.01568	23.54687	5.82645	-12.19306	0.11035	0.45343	-0.05453	0.03582	0.04698	-0.00876	13.89589
70			0.69000	4.20552	-8.21901	12.69645	-0.00745	0.00053	0.00181	-0.00544	0.00007	0.00010	78.53526	8.65891	-14.98980	-0.06819	-0.00704	0.01272	0.04801	0.00453	0.00072	48.31117	0.16087	4.11805	-0.23977	0.03618	0.03790	0.02334	0.00359	0.01107	16.59106	1.10440	23.10936	1.09662	0.18235	0.13832	0.07961	0.00116	-0.01750	23.36386	5.78082	-12.22892	0.13651	0.45984	-0.05630	0.04249	0.04535	0.00519	13.74621
71			0.70000	3.77625	-8.29025	12.68735	-0.00765	0.00049	0.00182	-0.00572	0.00005	-0.00002	78.99615	8.68352	-14.61951	-0.06857	-0.00742	0.01069	0.04877	0.00459	0.00104	48.36207	-0.00602	4.04183	-0.24016	0.03096	0.03376	0.01960	0.00291	0.01081	16.54656	1.12832	23.18795	1.10588	0.18190	0.13507	0.09044	-0.00066	-0.02322	23.19529	5.68122	-12.14047	0.16968	0.45744	-0.05407	0.05347	0.04699	0.01554	13.58097
72			0.71000	3.35107	-8.33080	12.71453	-0.00777	0.00047	0.00188	-0.00573	0.00002	-0.00013	79.45951	8.68448	-14.26563	-0.06933	-0.00781	0.00882	0.04975	0.00454	0.00108	48.40468	-0.18477	3.95472	-0.23982	0.02500	0.02872	0.01669	0.00236	0.01003	16.49362	1.16444	23.29702	1.10846	0.18089	0.13304	0.10918	-0.00105	-0.03105	23.02808	5.54323	-11.97116	0.19114	0.45323	-0.05133	0.06315	0.04955	0.02009	13.39779
73			0.72000	2.94257	-8.33648	12.76909	-0.00780	0.00046	0.00192	-0.00553	-0.00001	-0.00021	79.92223	8.66775	-13.93218	-0.07003	-0.00823	0.00694	0.05008	0.00447	0.00099	48.44123	-0.37699	3.85710	-0.23888	0.01847	0.02313	0.01470	0.00173	0.00881	16.42846	1.21058	23.44260	1.11001	0.17865	0.13207	0.13268	-0.00097	-0.03943	22.85189	5.39067	-11.77485	0.20609	0.44677	-0.04752	0.07205	0.05078	0.01869	13.19805
74			0.73000	2.55606	-8.30764	12.83732	-0.00774	0.00046	0.00190	-0.00521	-0.00003	-0.00023	80.37669	8.63275	-13.61745	-0.07058	-0.00868	0.00496	0.04909	0.00441	0.00084	48.47382	-0.58261	3.74534	-0.23783	0.01172	0.01743	0.01355	0.00100	0.00726	16.34969	1.26714	23.62347	1.11620	0.17799	0.12991	0.15762	-0.00206	-0.04649	22.66187	5.24826	-11.60483	0.20974	0.43468	-0.04386	0.07634	0.04969	0.01337	12.98685
75			0.74000	2.19116	-8.24920	12.90656	-0.00761	0.00045	0.00181	-0.00484	-0.00005	-0.00021	80.81117	8.57344	-13.31931	-0.07118	-0.00919	0.00283	0.04658	0.00434	0.00059	48.50402	-0.79933	3.61346	-0.23719	0.00514	0.01197	0.01315	0.00033	0.00544	16.25795	1.33868	23.83247	1.12690	0.18121	0.12763	0.18181	-0.00581	-0.05174	22.45989	5.13504	-11.50179	0.20400	0.41885	-0.03959	0.07485	0.04686	0.00628	12.77246
76			0.75000	1.84600	-8.17080	12.96838	-0.00747	0.00043	0.00166	-0.00446	-0.00006	-0.00017	81.21294	8.48145	-13.03815	-0.07218	-0.00979	0.00071	0.04299	0.00424	0.00019	48.53333	-1.02214	3.45574	-0.23750	-0.00032	0.00749	0.01349	-0.00001	0.00366	16.15454	1.43239	24.05932	1.13288	0.18555	0.12601	0.20347	-0.01289	-0.05548	22.25225	5.06010	-11.48549	0.19406	0.40391	-0.03516	0.06944	0.04366	-0.00017	12.56437
77			0.76000	1.52264	-8.08667	13.01855	-0.00735	0.00041	0.00148	-0.00403	-0.00006	-0.00012	81.57381	8.35152	-12.77637	-0.07387	-0.01039	-0.00103	0.03917	0.00406	-0.00033	48.56303	-1.24389	3.27017	-0.23835	-0.00348	0.00464	0.01444	0.00002	0.00238	16.04048	1.55549	24.29515	1.12939	0.18916	0.12543	0.22144	-0.02284	-0.05839	22.04532	5.02222	-11.55419	0.18114	0.39520	-0.03223	0.06195	0.04153	-0.00476	12.36935
78			0.77000	1.22945	-8.01255	13.05486	-0.00723	0.00039	0.00134	-0.00349	-0.00004	-0.00007	81.89355	8.18571	-12.53629	-0.07610	-0.01085	-0.00202	0.03588	0.00375	-0.00073	48.59425	-1.45664	3.06103	-0.23856	-0.00366	0.00364	0.01563	0.00016	0.00188	15.91688	1.71269	24.53403	1.12070	0.19087	0.12380	0.23591	-0.03432	-0.05979	21.84262	5.01180	-11.68854	0.17020	0.38477	-0.02931	0.05574	0.04025	-0.00711	12.18902
79			0.78000	0.97810	-7.95940	13.07675	-0.00707	0.00039	0.00129	-0.00281	-0.00003	-0.00004	82.17906	7.99470	-12.32045	-0.07837	-0.01101	-0.00205	0.03356	0.00329	-0.00079	48.62727	-1.65341	2.84020	-0.23728	-0.00086	0.00427	0.01640	0.00006	0.00211	15.78496	1.90535	24.77114	1.10913	0.19201	0.11865	0.24676	-0.04615	-0.05814	21.64353	5.01417	-11.85785	0.16455	0.36711	-0.02662	0.05303	0.03928	-0.00728	12.01904
80			0.79000	0.77749	-7.92866	13.08641	-0.00684	0.00040	0.00132	-0.00209	-0.00002	-0.00002	82.44038	7.79574	-12.13287	-0.08004	-0.01082	-0.00125	0.03227	0.00269	-0.00047	48.66101	-1.82986	2.62613	-0.23420	0.00418	0.00605	0.01610	-0.00029	0.00271	15.64642	2.13047	24.99979	1.09352	0.19261	0.11264	0.25224	-0.05710	-0.05407	21.44382	5.01337	-12.02635	0.17734	0.35676	-0.02624	0.05867	0.03991	-0.00626	11.85061
81			0.80000	0.62934	-7.91268	13.08945	-0.00655	0.00043	0.00140	-0.00144	-0.00001	-0.00001	82.68744	7.60942	-11.97874	-0.08077	-0.01036	0.00009	0.03183	0.00202	0.00003	48.69341	-1.98549	2.44112	-0.22981	0.01022	0.00832	0.01456	-0.00042	0.00313	15.50438	2.38086	25.20951	1.07644	0.19301	0.10770	0.25105	-0.06608	-0.04803	21.23803	4.99483	-12.16026	0.19338	0.35659	-0.02844	0.06804	0.04233	-0.00421	11.67376
82			0.81000	0.52723	-7.89959	13.09304	-0.00621	0.00047	0.00149	-0.00094	-0.00001	-0.00002	82.92790	7.45518	-11.86184	-0.08077	-0.00984	0.00161	0.03193	0.00138	0.00040	48.72259	-2.12279	2.30606	-0.22467	0.01596	0.01050	0.01211	0.00025	0.00303	15.36318	2.64522	25.38771	1.06014	0.19364	0.10493	0.24330	-0.07201	-0.04072	21.02252	4.94810	-12.23444	0.18791	0.36423	-0.03300	0.07118	0.04654	-0.00085	11.48224
83			0.82000	0.45802	-7.87937	13.10358	-0.00586	0.00051	0.00154	-0.00065	-0.00002	-0.00004	83.16603	7.34762	-11.78231	-0.08041	-0.00944	0.00292	0.03221	0.00086	0.00045	48.74765	-2.24559	2.23645	-0.21957	0.02025	0.01208	0.00946	0.00183	0.00232	15.22698	2.90967	25.52566	1.04409	0.19719	0.10472	0.23098	-0.07484	-0.03315	20.79702	4.86885	-12.24052	0.16950	0.37931	-0.03846	0.06839	0.05317	0.00363	11.27656
84			0.83000	0.40508	-7.84754	13.12486	-0.00552	0.00053	0.00153	-0.00054	-0.00003	-0.00007	83.40303	7.29326	-11.73543	-0.08000	-0.00929	0.00377	0.03234	0.00050	0.00022	48.76934	-2.35667	2.23892	-0.21567	0.02246	0.01285	0.00730	0.00381	0.00124	15.09788	3.16024	25.62373	1.02377	0.19929	0.10342	0.21779	-0.07218	-0.02559	20.56386	4.75962	-12.19014	0.16036	0.38733	-0.04124	0.06770	0.06038	0.00739	11.06405
85			0.84000	0.35262	-7.80569	13.15780	-0.00526	0.00053	0.00145	-0.00058	-0.00004	-0.00010	83.63815	7.28943	-11.71205	-0.07981	-0.00941	0.00418	0.03221	0.00032	-0.00011	48.78942	-2.45643	2.30995	-0.21343	0.02295	0.01315	0.00616	0.00544	0.00011	14.97420	3.38431	25.69148	1.00179	0.19684	0.09999	0.20959	-0.06318	-0.01937	20.32405	4.62946	-12.11035	0.15620	0.38131	-0.04044	0.06838	0.06568	0.00840	10.85451
86			0.85000	0.28884	-7.76024	13.20048	-0.00508	0.00049	0.00131	-0.00070	-0.00004	-0.00010	83.87010	7.32645	-11.69988	-0.07977	-0.00974	0.00415	0.03183	0.00030	-0.00035	48.81089	-2.54236	2.43723	-0.21276	0.02222	0.01331	0.00655	0.00625	-0.00090	14.85114	3.57294	25.74324	0.98138	0.19343	0.09638	0.20846	-0.05092	-0.01541	20.07480	4.49184	-12.03492	0.14826	0.37103	-0.03870	0.06758	0.06854	0.00675	10.65503
87			0.86000	0.20807	-7.71961	13.25005	-0.00500	0.00043	0.00112	-0.00083	-0.00003	-0.00010	84.09858	7.39042	-11.68671	-0.07982	-0.01017	0.00380	0.03137	0.00045	-0.00045	48.83767	-2.61047	2.60358	-0.21283	0.02114	0.01389	0.00884	0.00631	-0.00177	14.72458	3.72285	25.79140	0.96437	0.18999	0.09360	0.21198	-0.03834	-0.01342	19.81085	4.36189	-11.99490	0.13363	0.35865	-0.03598	0.06394	0.06774	0.00324	10.46629
88			0.87000	0.11150	-7.69115	13.30348	-0.00500	0.00034	0.00093	-0.00094	-0.00001	-0.00009	84.32524	7.46704	-11.66291	-0.07990	-0.01059	0.00333	0.03115	0.00072	-0.00043	48.87458	-2.65739	2.79142	-0.21300	0.02066	0.01539	0.01312	0.00604	-0.00264	14.59274	3.83831	25.84348	0.95542	0.18859	0.08968	0.21785	-0.02843	-0.01254	19.52845	4.25303	-12.01117	0.10851	0.33852	-0.03254	0.05444	0.06163	-0.00077	10.28440
89			0.88000	0.00676	-7.67878	13.35808	-0.00508	0.00025	0.00077	-0.00098	-0.00000	-0.00007	84.55367	7.54423	-11.62282	-0.07991	-0.01087	0.00310	0.03131	0.00105	-0.00037	48.92592	-2.68278	2.98570	-0.21304	0.02158	0.01806	0.01880	0.00583	-0.00356	14.45580	3.93040	25.90320	0.95079	0.18534	0.08342	0.22292	-0.02220	-0.01221	19.22892	4.17407	-12.09054	0.09416	0.30259	-0.02535	0.04886	0.04984	-0.00353	10.10562
90			0.89000	-0.09516	-7.68210	13.41256	-0.00521	0.00018	0.00070	-0.00094	0.00000	-0.00007	84.78713	7.61301	-11.56501	-0.07974	-0.01092	0.00334	0.03170	0.00134	-0.00032	48.99354	-2.69033	3.17372	-0.21296	0.02407	0.02172	0.02474	0.00576	-0.00438	14.31526	4.01304	25.97187	0.94821	0.17996	0.07721	0.22572	-0.01972	-0.01213	18.91833	4.12705	-12.22449	0.09247	0.26524	-0.01717	0.04877	0.03688	-0.00390	9.92836
91			0.90000	-0.18434	-7.69675	13.46903	-0.00534	0.00016	0.00073	-0.00082	0.00000	-0.00008	85.02657	7.66639	-11.49218	-0.07934	-0.01076	0.00405	0.03197	0.00151	-0.00025	49.07584	-2.68831	3.34455	-0.21298	0.02767	0.02583	0.02986	0.00568	-0.00467	14.17295	4.09658	26.04686	0.94639	0.17753	0.07246	0.22658	-0.02005	-0.01182	18.60307	4.10767	-12.38955	0.10800	0.24761	-0.01362	0.05729	0.02667	-0.00361	9.75162
92			0.91000	-0.25550	-7.71617	13.53223	-0.00543	0.00016	0.00082	-0.00068	0.00000	-0.00010	85.26965	7.69774	-11.40938	-0.07883	-0.01046	0.00509	0.03179	0.00158	-0.00009	49.16887	-2.68796	3.48764	-0.21350	0.03183	0.02990	0.03353	0.00544	-0.00399	14.03019	4.18424	26.12172	0.94534	0.17950	0.07118	0.22624	-0.02145	-0.01130	18.28695	4.10694	-12.55260	0.12411	0.25915	-0.01649	0.06607	0.01955	-0.00401	9.57488
93			0.92000	-0.30860	-7.73334	13.60511	-0.00544	0.00018	0.00096	-0.00054	0.00000	-0.00013	85.51169	7.70110	-11.32022	-0.07836	-0.01012	0.00632	0.03100	0.00160	0.00022	49.26747	-2.70053	3.59303	-0.21457	0.03614	0.03362	0.03564	0.00489	-0.00213	13.88822	4.27354	26.19054	0.94445	0.18502	0.07382	0.22358	-0.02255	-0.01097	17.97207	4.11319	-12.68213	0.12241	0.29332	-0.02374	0.06516	0.01441	-0.00413	9.39880
94			0.93000	-0.34782	-7.74244	13.68606	-0.00536	0.00022	0.00110	-0.00044	0.00000	-0.00016	85.74780	7.67268	-11.22474	-0.07796	-0.00981	0.00761	0.02964	0.00163	0.00068	49.36697	-2.73404	3.65275	-0.21569	0.04042	0.03679	0.03628	0.00394	0.00073	13.74908	4.36068	26.25384	0.93630	0.18968	0.07969	0.21490	-0.02231	-0.01150	17.66200	4.11516	-12.76019	0.11227	0.33222	-0.02917	0.05889	0.01157	-0.00247	9.22595
95			0.94000	-0.38038	-7.73957	13.76968	-0.00523	0.00026	0.00122	-0.00040	-0.00000	-0.00017	85.97401	7.61263	-11.12060	-0.07760	-0.00952	0.00887	0.02783	0.00172	0.00126	49.46354	-2.79063	3.66316	-0.21671	0.04458	0.03931	0.03575	0.00256	0.00405	13.61539	4.44377	26.31955	0.92141	0.18967	0.08453	0.19993	-0.02059	-0.01314	17.36349	4.10493	-12.78699	0.10182	0.35444	-0.02986	0.05117	0.01192	-0.00016	9.06024
96			0.95000	-0.41434	-7.72441	13.84954	-0.00509	0.00030	0.00130	-0.00043	-0.00001	-0.00017	86.18784	7.52505	-11.00552	-0.07714	-0.00923	0.01011	0.02573	0.00182	0.00185	49.55468	-2.86663	3.62592	-0.21721	0.04881	0.04143	0.03439	0.00082	0.00719	13.48924	4.52347	26.39819	0.90922	0.18643	0.08727	0.18242	-0.01855	-0.01595	17.08483	4.08049	-12.77753	0.08753	0.35605	-0.02640	0.04065	0.01473	0.00110	8.90618
97			0.96000	-0.45705	-7.70097	13.92175	-0.00498	0.00034	0.00136	-0.00052	-0.00002	-0.00016	86.38783	7.41845	-10.87959	-0.07648	-0.00887	0.01131	0.02346	0.00187	0.00233	49.63926	-2.95440	3.54862	-0.21703	0.05337	0.04352	0.03268	-0.00101	0.00963	13.37145	4.60342	26.49711	0.90446	0.18307	0.08869	0.16600	-0.01796	-0.01953	16.83360	4.04574	-12.75504	0.07581	0.34401	-0.02018	0.03126	0.01779	0.00094	8.76717
98			0.97000	-0.51489	-7.67378	13.98825	-0.00493	0.00038	0.00143	-0.00066	-0.00002	-0.00017	86.57262	7.30478	-10.74792	-0.07582	-0.00843	0.01275	0.02112	0.00179	0.00262	49.71789	-3.04576	3.44504	-0.21646	0.05871	0.04597	0.03108	-0.00248	0.01108	13.26122	4.69111	26.61836	0.90804	0.18206	0.08907	0.15344	-0.02038	-0.02336	16.61469	4.00835	-12.74349	0.07339	0.33031	-0.01433	0.02586	0.01964	0.00015	8.64465
99			0.98000	-0.59321	-7.64359	14.05680	-0.00495	0.00043	0.00156	-0.00086	-0.00003	-0.00020	86.74006	7.19767	-10.62080	-0.07527	-0.00790	0.01464	0.01878	0.00154	0.00267	49.79230	-3.13391	3.33278	-0.21665	0.06466	0.04867	0.02997	-0.00312	0.01144	13.15617	4.79714	26.76106	0.91979	0.18733	0.08929	0.14740	-0.02703	-0.02739	16.42934	3.97694	-12.76285	0.07501	0.32614	-0.01164	0.02196	0.02011	-0.00064	8.53785
100			0.99000	-0.69406	-7.60675	14.13875	-0.00505	0.00050	0.00175	-0.00109	-0.00004	-0.00029	86.88828	7.10858	-10.51114	-0.07496	-0.00733	0.01700	0.01650	0.00115	0.00244	49.86460	-3.21566	3.22864	-0.21856	0.07072	0.05124	0.02947	-0.00265	0.01085	13.05192	4.93204	26.92408	0.93279	0.19384	0.08873	0.14968	-0.03717	-0.03131	16.27365	3.95844	-12.82442	0.07647	0.33027	-0.01249	0.01873	0.01886	-0.00166	8.44406
101			1.00000	-0.81450	-7.55773	14.24642	-0.00523	0.00059	0.00199	-0.00130	-0.00006	-0.00043	87.01581	7.04319	-10.43141	-0.07494	-0.00678	0.01971	0.01430	0.00068	0.00195	49.93621	-3.29169	3.14321	-0.22224	0.07662	0.05360	0.02952	-0.00116	0.00987	12.94245	5.10246	27.10670	0.93619	0.19694	0.08796	0.15988	-0.04851	-0.03495	16.13722	3.95676	-12.92791	0.08393	0.34070	-0.01506	0.01850	0.01562	-0.00301	8.35806
102			1.01000	-0.94651	-7.49321	14.38964	-0.00546	0.00071	0.00227	-0.00146	-0.00009	-0.00063	87.12179	7.00109	-10.39019	-0.07538	-0.00635	0.02268	0.01224	0.00022	0.00133	50.00822	-3.36601	3.07922	-0.22718	0.08262	0.05604	0.02993	0.00094	0.00917	12.82210	5.30905	27.30618	0.92863	0.19942	0.08743	0.17525	-0.05965	-0.03784	16.00487	3.97163	-13.05973	0.10282	0.35411	-0.01742	0.02314	0.01013	-0.00410	8.27281
103			1.02000	-1.07769	-7.41535	14.57120	-0.00572	0.00084	0.00256	-0.00149	-0.00012	-0.00087	87.20700	6.97790	-10.38888	-0.07634	-0.00608	0.02583	0.01045	-0.00017	0.00062	50.08067	-3.44368	3.03256	-0.23204	0.08977	0.05964	0.03044	0.00335	0.00917	12.68819	5.54671	27.51605	0.91619	0.20128	0.08735	0.19093	-0.06904	-0.03948	15.86072	3.99956	-13.19678	0.11838	0.36558	-0.01875	0.03035	0.00250	-0.00430	8.17937
104			1.03000	-1.19430	-7.33169	14.78400	-0.00593	0.00096	0.00284	-0.00137	-0.00015	-0.00108	87.27493	6.97199	-10.42045	-0.07749	-0.00591	0.02907	0.00907	-0.00043	-0.00031	50.15373	-3.52861	2.99875	-0.23599	0.09835	0.06472	0.03092	0.00611	0.00981	12.54252	5.80627	27.72716	0.89958	0.20553	0.08908	0.20132	-0.07677	-0.04033	15.69328	4.03593	-13.31529	0.11730	0.38397	-0.02098	0.03574	-0.00654	-0.00401	8.06990
105			1.04000	-1.28626	-7.25004	15.01380	-0.00605	0.00107	0.00312	-0.00114	-0.00016	-0.00124	87.33089	6.98630	-10.47270	-0.07828	-0.00577	0.03237	0.00812	-0.00055	-0.00162	50.22733	-3.62263	2.97581	-0.23927	0.10778	0.07072	0.03151	0.00936	0.01086	12.38968	6.07717	27.93163	0.87947	0.20778	0.09176	0.20461	-0.08093	-0.04028	15.49710	4.07766	-13.40290	0.10606	0.40715	-0.02389	0.03800	-0.01652	-0.00346	7.93904
106			1.05000	-1.35251	-7.17333	15.24584	-0.00607	0.00116	0.00338	-0.00092	-0.00016	-0.00132	87.38017	7.02427	-10.53268	-0.07838	-0.00555	0.03593	0.00759	-0.00054	-0.00328	50.30234	-3.72746	2.96258	-0.24255	0.11778	0.07720	0.03272	0.01299	0.01251	12.23382	6.35017	28.12496	0.85969	0.20811	0.09412	0.20390	-0.08199	-0.03947	15.27215	4.12512	-13.46311	0.09626	0.42813	-0.02598	0.03916	-0.02667	-0.00302	7.78581
107			1.06000	-1.40228	-7.09834	15.46985	-0.00601	0.00124	0.00362	-0.00081	-0.00018	-0.00135	87.42762	7.08578	-10.58884	-0.07781	-0.00524	0.03999	0.00742	-0.00042	-0.00517	50.38051	-3.84625	2.95439	-0.24678	0.12900	0.08455	0.03506	0.01688	0.01554	12.07632	6.62021	28.30781	0.84081	0.20947	0.09665	0.20239	-0.08239	-0.03915	15.02304	4.18161	-13.51291	0.08740	0.44978	-0.02760	0.03841	-0.03658	-0.00338	7.61343
108			1.07000	-1.45232	-7.01800	15.68224	-0.00591	0.00130	0.00384	-0.00089	-0.00021	-0.00138	87.47726	7.16824	-10.63129	-0.07656	-0.00478	0.04466	0.00749	-0.00024	-0.00720	50.46384	-3.98534	2.94376	-0.25234	0.14207	0.09311	0.03843	0.02110	0.02087	11.91625	6.88800	28.48695	0.82781	0.21260	0.09805	0.20363	-0.08410	-0.03996	14.76031	4.25150	-13.57501	0.07514	0.46732	-0.02917	0.03359	-0.04556	-0.00478	7.43001
109			1.08000	-1.52344	-6.92287	15.88903	-0.00582	0.00138	0.00408	-0.00120	-0.00027	-0.00148	87.53149	7.26777	-10.65526	-0.07477	-0.00416	0.04999	0.00758	-0.00009	-0.00931	50.55276	-4.15271	2.92213	-0.25890	0.15716	0.10275	0.04207	0.02591	0.02918	11.75049	7.16014	28.67382	0.82134	0.21756	0.09799	0.20998	-0.08878	-0.04245	14.49932	4.33742	-13.66664	0.06919	0.47387	-0.02874	0.02950	-0.05258	-0.00643	7.24708
110			1.09000	-1.63808	-6.80133	16.10734	-0.00576	0.00148	0.00437	-0.00176	-0.00038	-0.00176	87.58933	7.38036	-10.66444	-0.07275	-0.00339	0.05585	0.00744	-0.00002	-0.01144	50.64559	-4.35668	2.88278	-0.26639	0.17362	0.11265	0.04489	0.03169	0.04055	11.57404	7.44685	28.88092	0.82427	0.22339	0.09704	0.22400	-0.09705	-0.04663	14.25533	4.43869	-13.79187	0.06716	0.46952	-0.02630	0.02586	-0.05689	-0.00728	7.07582
111			1.10000	-1.81751	-6.64026	16.36209	-0.00577	0.00162	0.00471	-0.00255	-0.00055	-0.00229	87.64671	7.50194	-10.67079	-0.07082	-0.00258	0.06181	0.00694	-0.00004	-0.01342	50.73815	-4.60437	2.82205	-0.27436	0.18987	0.12153	0.04591	0.03867	0.05420	11.38139	7.75819	29.11731	0.83025	0.23064	0.09716	0.24478	-0.10900	-0.05235	14.03693	4.55014	-13.94075	0.07164	0.47107	-0.02416	0.02428	-0.05916	-0.00726	6.92108
112			1.11000	-2.07814	-6.42806	16.67927	-0.00590	0.00180	0.00510	-0.00355	-0.00079	-0.00308	87.69818	7.62816	-10.69090	-0.06937	-0.00187	0.06713	0.00615	-0.00010	-0.01491	50.82571	-4.90011	2.73963	-0.28201	0.20377	0.12796	0.04477	0.04649	0.06831	11.16803	8.09945	29.38411	0.83508	0.23947	0.09863	0.27016	-0.12304	-0.05838	13.84323	4.66189	-14.09198	0.08015	0.48861	-0.02471	0.02438	-0.05906	-0.00692	6.78078
113			1.12000	-2.42712	-6.16152	17.07745	-0.00617	0.00200	0.00547	-0.00470	-0.00107	-0.00406	87.73912	7.75388	-10.74006	-0.06869	-0.00144	0.07104	0.00528	-0.00015	-0.01551	50.90419	-5.24378	2.63768	-0.28849	0.21332	0.13085	0.04202	0.05403	0.08056	10.93197	8.46707	29.67447	0.83386	0.24892	0.10184	0.29543	-0.13545	-0.06386	13.66576	4.76149	-14.21995	0.08656	0.52041	-0.02724	0.02523	-0.05480	-0.00591	6.64819
114			1.13000	-2.85738	-5.85367	17.55975	-0.00660	0.00220	0.00579	-0.00589	-0.00130	-0.00501	87.76830	7.87325	-10.82502	-0.06917	-0.00142	0.07324	0.00460	-0.00023	-0.01501	50.97231	-5.63067	2.51905	-0.29300	0.21821	0.13043	0.03887	0.05965	0.08937	10.67452	8.84787	29.97805	0.82644	0.25991	0.10535	0.31568	-0.14303	-0.06743	13.49162	4.83804	-14.30580	0.08953	0.56099	-0.03171	0.02714	-0.04519	-0.00419	6.51511
115			1.14000	-3.34463	-5.53625	18.10852	-0.00717	0.00238	0.00605	-0.00688	-0.00138	-0.00572	87.78806	7.98121	-10.93976	-0.07079	-0.00179	0.07400	0.00425	-0.00036	-0.01367	51.03132	-6.05098	2.38543	-0.29485	0.21960	0.12796	0.03675	0.06225	0.09439	10.40030	9.22263	30.28570	0.81442	0.27049	0.10879	0.32735	-0.14270	-0.06899	13.30774	4.88672	-14.34608	0.08896	0.59475	-0.03447	0.02966	-0.03036	-0.00193	6.37446
116			1.15000	-3.84920	-5.25382	18.68521	-0.00779	0.00252	0.00630	-0.00736	-0.00123	-0.00598	87.80373	8.07590	-11.06536	-0.07336	-0.00242	0.07405	0.00429	-0.00047	-0.01211	51.08544	-6.49223	2.23845	-0.29393	0.21953	0.12494	0.03687	0.06209	0.09639	10.11574	9.57373	30.59159	0.80419	0.27712	0.11156	0.33122	-0.13356	-0.06867	13.10543	4.90980	-14.35484	0.07526	0.60796	-0.03367	0.02781	-0.01297	-0.00051	6.22317
117			1.16000	-4.32346	-5.05095	19.23597	-0.00837	0.00263	0.00657	-0.00706	-0.00085	-0.00567	87.82221	8.15978	-11.17344	-0.07610	-0.00302	0.07422	0.00467	-0.00042	-0.01092	51.14045	-6.94243	2.08041	-0.29107	0.21992	0.12247	0.03977	0.06054	0.09651	9.82779	9.89032	30.89148	0.80019	0.28125	0.11204	0.32922	-0.11977	-0.06573	12.88326	4.91448	-14.35747	0.05380	0.60271	-0.03130	0.02145	0.00344	-0.00065	6.06286
118			1.17000	-4.72489	-4.95644	19.70340	-0.00878	0.00273	0.00690	-0.00595	-0.00034	-0.00477	87.85008	8.23826	-11.23423	-0.07807	-0.00331	0.07518	0.00532	-0.00014	-0.01042	51.20282	-7.39338	1.91520	-0.28790	0.22201	0.12086	0.04535	0.05952	0.09568	9.54355	10.16942	31.17934	0.79806	0.28505	0.11104	0.32001	-0.10581	-0.06061	12.64656	4.90865	-14.37965	0.03631	0.58917	-0.02819	0.01496	0.01734	-0.00183	5.89938
119			1.18000	-5.02975	-4.97137	20.04115	-0.00897	0.00282	0.00728	-0.00439	0.00016	-0.00335	87.89262	8.31664	-11.22720	-0.07847	-0.00315	0.07714	0.00620	0.00025	-0.01051	51.27819	-7.84195	1.74881	-0.28576	0.22603	0.11991	0.05316	0.06075	0.09425	9.27056	10.41363	31.44644	0.79507	0.28958	0.10900	0.30347	-0.09423	-0.05379	12.40440	4.89763	-14.43761	0.02265	0.57462	-0.02567	0.00925	0.02926	-0.00328	5.73953
120			1.19000	-5.24074	-5.06862	20.22428	-0.00892	0.00291	0.00763	-0.00290	0.00054	-0.00153	87.95319	8.39766	-11.14790	-0.07716	-0.00263	0.07968	0.00728	0.00051	-0.01075	51.37146	-8.28879	1.58912	-0.28556	0.23092	0.11880	0.06289	0.06491	0.09194	9.01489	10.62867	31.68562	0.79369	0.29264	0.10654	0.28365	-0.08500	-0.04657	12.16535	4.88288	-14.53584	0.01463	0.55670	-0.02248	0.00576	0.04026	-0.00430	5.58812
121			1.20000	-5.38365	-5.20406	20.25154	-0.00865	0.00298	0.00782	-0.00186	0.00071	0.00039	88.03289	8.47909	-11.00716	-0.07488	-0.00209	0.08184	0.00854	0.00059	-0.01045	51.48655	-8.73591	1.44376	-0.28637	0.23486	0.11697	0.07398	0.07155	0.08849	8.77818	10.82097	31.89664	0.78989	0.29413	0.10425	0.26417	-0.07763	-0.04050	11.93336	4.86256	-14.67003	0.01412	0.53654	-0.01816	0.00535	0.05095	-0.00439	5.44604
122			1.21000	-5.49459	-5.33338	20.14143	-0.00822	0.00300	0.00775	-0.00138	0.00066	0.00205	88.13161	8.55507	-10.82397	-0.07262	-0.00187	0.08260	0.00998	0.00064	-0.00919	51.62653	-9.18451	1.31949	-0.28701	0.23617	0.11409	0.08554	0.07947	0.08362	8.55650	10.99562	32.08655	0.78417	0.29468	0.10206	0.24998	-0.07125	-0.03624	11.70630	4.83356	-14.83056	0.00369	0.51903	-0.01525	0.00137	0.06155	-0.00416	5.31005
123			1.22000	-5.60643	-5.42721	19.92476	-0.00771	0.00293	0.00738	-0.00134	0.00049	0.00313	88.24841	8.61927	-10.61675	-0.07105	-0.00218	0.08124	0.01153	0.00081	-0.00717	51.79274	-9.63375	1.22204	-0.28637	0.23394	0.11037	0.09625	0.08747	0.07741	8.34281	11.15554	32.26447	0.77650	0.29459	0.09887	0.24204	-0.06507	-0.03313	11.47815	4.79279	-15.00462	-0.00790	0.50070	-0.01344	-0.00299	0.07124	-0.00377	5.17432
124			1.23000	-5.74135	-5.47763	19.63680	-0.00717	0.00276	0.00675	-0.00154	0.00031	0.00353	88.38142	8.66917	-10.39759	-0.07026	-0.00298	0.07766	0.01305	0.00115	-0.00509	51.98455	-10.08105	1.15698	-0.28410	0.22798	0.10589	0.10485	0.09465	0.06998	8.13170	11.30181	32.43640	0.76980	0.29243	0.09473	0.23773	-0.05860	-0.03050	11.24385	4.73770	-15.17914	-0.01582	0.47475	-0.01090	-0.00619	0.07861	-0.00292	5.03295
125			1.24000	-5.91067	-5.49425	19.31253	-0.00664	0.00251	0.00595	-0.00183	0.00018	0.00335	88.52812	8.70680	-10.17170	-0.07003	-0.00406	0.07226	0.01435	0.00161	-0.00355	52.19947	-10.52337	1.12920	-0.28045	0.21897	0.10097	0.11039	0.10042	0.06191	7.92247	11.43509	32.60381	0.76443	0.29058	0.09027	0.23192	-0.05259	-0.02770	11.00204	4.66661	-15.34418	-0.02411	0.44381	-0.00793	-0.00975	0.08316	-0.00191	4.88098
126			1.25000	-6.11860	-5.49356	18.98485	-0.00615	0.00221	0.00512	-0.00212	0.00012	0.00279	88.68524	8.73706	-9.94086	-0.07013	-0.00524	0.06580	0.01530	0.00211	-0.00269	52.43285	-10.95832	1.14145	-0.27576	0.20777	0.09558	0.11232	0.10416	0.05384	7.71943	11.55574	32.76253	0.75999	0.28953	0.08521	0.22063	-0.04726	-0.02389	10.75486	4.57977	-15.49283	-0.03594	0.41308	-0.00612	-0.01485	0.08463	-0.00125	4.71463
127			1.26000	-6.36603	-5.48848	18.68285	-0.00569	0.00187	0.00433	-0.00239	0.00008	0.00208	88.84882	8.76425	-9.70623	-0.07055	-0.00638	0.05913	0.01586	0.00260	-0.00225	52.67828	-11.38521	1.19224	-0.27055	0.19579	0.09012	0.11092	0.10543	0.04668	7.52992	11.66368	32.90311	0.75716	0.28808	0.07963	0.20300	-0.04216	-0.01892	10.50659	4.47980	-15.61945	-0.04994	0.38634	-0.00596	-0.02067	0.08312	-0.00096	4.53157
128			1.27000	-6.65260	-5.48266	18.42957	-0.00529	0.00155	0.00364	-0.00263	0.00005	0.00139	89.01455	8.78999	-9.46978	-0.07119	-0.00740	0.05286	0.01603	0.00301	-0.00181	52.92906	-11.80445	1.27498	-0.26497	0.18385	0.08459	0.10715	0.10377	0.04088	7.36110	11.75779	33.01573	0.75131	0.28550	0.07486	0.17897	-0.03640	-0.01375	10.26283	4.37106	-15.72008	-0.06148	0.36523	-0.00594	-0.02486	0.07945	-0.00070	4.33239
129			1.28000	-6.97704	-5.47097	18.24092	-0.00495	0.00125	0.00307	-0.00283	-0.00000	0.00082	89.17872	8.81146	-9.23527	-0.07189	-0.00826	0.04722	0.01589	0.00329	-0.00104	53.17983	-12.21686	1.37845	-0.25936	0.17233	0.07888	0.10248	0.09895	0.03647	7.21746	11.83564	33.09722	0.74329	0.28488	0.07203	0.15097	-0.02930	-0.00940	10.02969	4.25841	-15.79638	-0.07563	0.35008	-0.00528	-0.02903	0.07481	-0.00043	4.12150
130			1.29000	-7.33672	-5.44435	18.12545	-0.00465	0.00100	0.00263	-0.00299	-0.00005	0.00038	89.33841	8.82182	-9.00856	-0.07247	-0.00892	0.04217	0.01550	0.00337	0.00015	53.42719	-12.62287	1.48902	-0.25386	0.16127	0.07281	0.09816	0.09117	0.03312	7.10043	11.89357	33.15208	0.73330	0.28199	0.06997	0.12092	-0.01995	-0.00605	9.81298	4.14611	-15.85461	-0.08977	0.33274	-0.00354	-0.03168	0.06871	-0.00020	3.90624
131			1.30000	-7.72838	-5.39438	18.08412	-0.00439	0.00081	0.00230	-0.00310	-0.00009	0.00007	89.49095	8.81240	-8.79722	-0.07290	-0.00940	0.03759	0.01488	0.00324	0.00162	53.66990	-13.02144	1.59334	-0.24851	0.15077	0.06646	0.09502	0.08119	0.03032	7.00994	11.92836	33.18741	0.72013	0.27462	0.06803	0.09041	-0.00911	-0.00359	9.61782	4.03607	-15.89958	-0.09484	0.30645	0.00024	-0.02974	0.06114	0.00001	3.69494
132			1.31000	-8.14859	-5.31557	18.10929	-0.00416	0.00067	0.00206	-0.00317	-0.00012	-0.00013	89.63370	8.77607	-8.60810	-0.07323	-0.00977	0.03332	0.01406	0.00296	0.00306	53.90865	-13.40962	1.68129	-0.24317	0.14071	0.05987	0.09350	0.06999	0.02752	6.94486	11.93873	33.20874	0.71103	0.26793	0.06630	0.06223	0.00154	-0.00168	9.44814	3.92743	-15.93271	-0.09369	0.27480	0.00512	-0.02518	0.05380	0.00007	3.49524
133			1.32000	-8.59291	-5.20697	18.18471	-0.00399	0.00057	0.00187	-0.00321	-0.00013	-0.00023	89.76466	8.70952	-8.44482	-0.07358	-0.01008	0.02918	0.01305	0.00262	0.00415	54.14635	-13.78280	1.74790	-0.23777	0.13095	0.05316	0.09382	0.05870	0.02432	6.90339	11.92535	33.21767	0.70844	0.26350	0.06366	0.03748	0.01137	0.00019	9.30624	3.81751	-15.95292	-0.08477	0.23906	0.00978	-0.01901	0.04704	-0.00011	3.31417
134			1.33000	-9.05403	-5.07258	18.28745	-0.00385	0.00048	0.00168	-0.00318	-0.00013	-0.00023	89.88264	8.61454	-8.30617	-0.07414	-0.01041	0.02501	0.01191	0.00232	0.00462	54.38760	-14.13541	1.79376	-0.23144	0.12117	0.04647	0.09534	0.04838	0.02062	6.88370	11.88922	33.21131	0.70937	0.25982	0.06132	0.01560	0.02068	0.00239	9.18962	3.70279	-15.95613	-0.06368	0.20644	0.01448	-0.01220	0.04204	-0.00070	3.15576
135			1.34000	-9.51983	-4.92115	18.39164	-0.00375	0.00039	0.00147	-0.00306	-0.00011	-0.00017	89.98759	8.49860	-8.18597	-0.07505	-0.01079	0.02080	0.01069	0.00217	0.00438	54.63752	-14.46267	1.82607	-0.22358	0.11103	0.03976	0.09682	0.03996	0.01649	6.88518	11.82944	33.18364	0.71299	0.25888	0.05990	-0.00548	0.03109	0.00507	9.08773	3.57830	-15.93553	-0.04918	0.18584	0.01746	-0.00899	0.04054	-0.00165	3.01732
136			1.35000	-9.97281	-4.76468	18.47198	-0.00362	0.00030	0.00125	-0.00279	-0.00008	-0.00007	90.08025	8.37345	-8.07358	-0.07645	-0.01123	0.01669	0.00939	0.00223	0.00358	54.89970	-14.76159	1.85709	-0.21410	0.10043	0.03295	0.09694	0.03384	0.01216	6.90915	11.74094	33.12983	0.71105	0.25542	0.05920	-0.02895	0.04413	0.00810	8.98431	3.43879	-15.88839	-0.04454	0.17348	0.01930	-0.00892	0.04168	-0.00263	2.89027
137			1.36000	-10.39187	-4.61461	18.50696	-0.00345	0.00021	0.00102	-0.00236	-0.00005	0.00004	90.16183	8.25228	-7.95650	-0.07835	-0.01171	0.01290	0.00804	0.00253	0.00256	55.17553	-15.03074	1.90116	-0.20378	0.08947	0.02578	0.09526	0.02961	0.00797	6.95912	11.61401	33.04907	0.69794	0.24794	0.05934	-0.05738	0.06032	0.01117	8.86502	3.28191	-15.82391	-0.04086	0.16795	0.02101	-0.00953	0.04480	-0.00319	2.76652
138			1.37000	-10.75470	-4.47963	18.48231	-0.00323	0.00012	0.00078	-0.00180	-0.00002	0.00011	90.23383	8.14565	-7.82374	-0.08046	-0.01217	0.00949	0.00672	0.00303	0.00159	55.46469	-15.26906	1.96982	-0.19404	0.07843	0.01814	0.09252	0.02631	0.00434	7.04029	11.43801	32.94579	0.68100	0.23723	0.05684	-0.09247	0.07824	0.01311	8.72433	3.10990	-15.76342	-0.04025	0.15200	0.02174	-0.01064	0.04434	-0.00269	2.64355
139			1.38000	-11.03954	-4.36667	18.39444	-0.00295	0.00005	0.00056	-0.00118	-0.00001	0.00013	90.29824	8.05864	-7.66945	-0.08250	-0.01256	0.00668	0.00558	0.00358	0.00089	55.76591	-15.47461	2.06820	-0.18591	0.06825	0.01053	0.08945	0.02326	0.00173	7.15826	11.20644	32.82881	0.66120	0.22260	0.05029	-0.13280	0.09416	0.01299	8.56705	2.92982	-15.73405	-0.03722	0.11281	0.02218	-0.01045	0.03465	-0.00112	2.52458
140			1.39000	-11.22901	-4.28117	18.25063	-0.00260	0.00000	0.00037	-0.00057	-0.00000	0.00011	90.35744	7.99068	-7.49489	-0.08422	-0.01282	0.00470	0.00489	0.00401	0.00049	56.07613	-15.64411	2.19500	-0.17946	0.06012	0.00405	0.08604	0.02041	0.00035	7.31655	10.92013	32.70810	0.63358	0.20308	0.04180	-0.17125	0.10346	0.01137	8.40302	2.75307	-15.75872	-0.02387	0.05815	0.02330	-0.00673	0.01768	0.00123	2.41263
141			1.40000	-11.31461	-4.22449	18.06597	-0.00218	-0.00001	0.00024	-0.00008	0.00000	0.00009	90.41502	7.93809	-7.30803	-0.08535	-0.01291	0.00365	0.00497	0.00418	0.00029	56.39025	-15.77374	2.34609	-0.17416	0.05496	-0.00006	0.08178	0.01820	-0.00000	7.51327	10.58769	32.58981	0.60367	0.18385	0.03457	-0.20000	0.10598	0.00969	8.23860	2.59388	-15.84517	-0.01449	0.00589	0.02478	-0.00405	0.00162	0.00385	2.30401
142			1.41000	-11.29956	-4.19374	17.85890	-0.00170	-0.00001	0.00015	0.00022	-0.00000	0.00006	90.47580	7.89728	-7.12130	-0.08571	-0.01287	0.00333	0.00605	0.00400	0.00020	56.70218	-15.86060	2.51891	-0.16970	0.05302	-0.00097	0.07618	0.01704	0.00007	7.73958	10.22331	32.47231	0.57205	0.16679	0.02958	-0.21183	0.10266	0.00877	8.07282	2.46568	-15.98069	-0.01085	-0.03468	0.02619	-0.00308	-0.00775	0.00585	2.18839
143			1.42000	-11.19785	-4.18448	17.64707	-0.00120	-0.00001	0.00007	0.00031	-0.00000	0.00002	90.54533	7.86709	-6.94853	-0.08525	-0.01275	0.00333	0.00811	0.00353	0.00013	57.00544	-15.90412	2.71515	-0.16598	0.05371	0.00144	0.06910	0.01714	-0.00023	7.98118	9.84304	32.34452	0.53666	0.14602	0.02599	-0.20374	0.09139	0.00867	7.90100	2.37634	-16.13499	-0.00075	-0.06422	0.02733	-0.00022	-0.00997	0.00638	2.05475
144			1.43000	-11.03116	-4.19342	17.44358	-0.00073	-0.00003	-0.00004	0.00026	-0.00000	-0.00001	90.62863	7.84928	-6.80150	-0.08419	-0.01262	0.00328	0.01082	0.00286	0.00005	57.29466	-15.90725	2.94073	-0.16353	0.05597	0.00633	0.06092	0.01846	-0.00152	8.22295	9.45996	32.18922	0.51595	0.13186	0.02523	-0.18634	0.08087	0.00999	7.72183	2.32629	-16.27029	0.01570	-0.07291	0.02818	0.00481	-0.00607	0.00511	1.89855
145			1.44000	-10.82557	-4.21869	17.25433	-0.00034	-0.00009	-0.00016	0.00013	-0.00001	-0.00005	90.72827	7.84608	-6.68690	-0.08277	-0.01253	0.00293	0.01352	0.00212	-0.00003	57.56523	-15.87634	3.20074	-0.16245	0.05849	0.01239	0.05206	0.02059	-0.00388	8.45291	9.08253	31.99144	0.51503	0.12469	0.02473	-0.16717	0.07317	0.01173	7.54084	2.30976	-16.35412	0.03432	-0.07617	0.02840	0.01047	-0.00146	0.00237	1.72282
146			1.45000	-10.60828	-4.25792	17.07844	-0.00009	-0.00019	-0.00031	0.00003	-0.00003	-0.00009	90.84258	7.85740	-6.60579	-0.08123	-0.01248	0.00220	0.01547	0.00141	-0.00006	57.81326	-15.82068	3.49478	-0.16385	0.06048	0.01809	0.04330	0.02277	-0.00663	8.66478	8.71485	31.74494	0.52619	0.12338	0.02489	-0.14836	0.06866	0.01382	7.36837	2.31715	-16.36796	0.03039	-0.06490	0.02676	0.00868	0.00187	-0.00096	1.53560
147			1.46000	-10.40246	-4.30878	16.91168	-0.00004	-0.00033	-0.00048	0.00001	-0.00005	-0.00013	90.96439	7.87788	-6.55581	-0.07959	-0.01245	0.00101	0.01599	0.00076	-0.00004	58.03472	-15.75043	3.81287	-0.16798	0.06140	0.02239	0.03499	0.02389	-0.00882	8.85742	8.35623	31.45221	0.54532	0.12869	0.02506	-0.13198	0.06864	0.01578	7.21539	2.33727	-16.30923	0.01387	-0.04216	0.02341	0.00346	0.00241	-0.00354	1.34784
148			1.47000	-10.22196	-4.37186	16.75096	-0.00020	-0.00049	-0.00068	0.00006	-0.00008	-0.00017	91.08253	7.89669	-6.53416	-0.07800	-0.01241	-0.00044	0.01480	0.00016	0.00001	58.22584	-15.67401	4.13618	-0.17487	0.06136	0.02471	0.02744	0.02308	-0.00969	9.03273	7.99976	31.11909	0.56317	0.13311	0.02483	-0.11765	0.07031	0.01735	7.08975	2.36023	-16.18752	0.01688	-0.01584	0.02003	0.00343	0.00107	-0.00497	1.17196
149			1.48000	-10.06912	-4.45116	16.59672	-0.00054	-0.00064	-0.00086	0.00014	-0.00013	-0.00020	91.18390	7.89858	-6.54035	-0.07673	-0.01237	-0.00183	0.01208	-0.00044	-0.00005	58.38358	-15.59537	4.43938	-0.18324	0.06105	0.02564	0.02075	0.01999	-0.00942	9.19416	7.63275	30.74968	0.57613	0.13259	0.02539	-0.10621	0.07263	0.01948	6.99445	2.37905	-16.01716	0.01615	0.01364	0.01717	0.00250	-0.00090	-0.00553	1.01966
150			1.49000	-9.93623	-4.55158	16.45297	-0.00095	-0.00079	-0.00101	0.00023	-0.00018	-0.00020	91.25709	7.86841	-6.57635	-0.07598	-0.01233	-0.00283	0.00833	-0.00109	-0.00026	58.50613	-15.51253	4.69689	-0.19168	0.06127	0.02605	0.01504	0.01477	-0.00858	9.34631	7.23957	30.34444	0.58274	0.13158	0.02621	-0.09836	0.07796	0.02199	6.92815	2.38996	-15.81160	0.00723	0.04648	0.01412	0.00080	-0.00268	-0.00527	0.89855
151			1.50000	-9.80892	-4.67647	16.32552	-0.00139	-0.00089	-0.00109	0.00035	-0.00024	-0.00017	91.29518	7.79549	-6.64509	-0.07579	-0.01226	-0.00307	0.00423	-0.00177	-0.00052	58.59341	-15.41806	4.88844	-0.19870	0.06292	0.02711	0.01026	0.00790	-0.00792	9.49342	6.80667	29.90434	0.58346	0.13165	0.02728	-0.09357	0.08604	0.02473	6.88610	2.39294	-15.58397	0.00461	0.07666	0.01211	0.00034	-0.00382	-0.00482	0.81002
152			1.51000	-9.67065	-4.82557	16.22041	-0.00179	-0.00095	-0.00109	0.00049	-0.00028	-0.00012	91.29774	7.67826	-6.74817	-0.07592	-0.01211	-0.00236	0.00046	-0.00244	-0.00057	58.64723	-15.30178	5.00537	-0.20397	0.06660	0.02955	0.00609	-0.00016	-0.00793	9.63693	6.32960	29.43714	0.58594	0.12994	0.02755	-0.09075	0.09267	0.02618	6.86161	2.39191	-15.35199	0.00617	0.09533	0.01104	0.00031	-0.00454	-0.00424	0.74914
153			1.52000	-9.50743	-4.99388	16.14330	-0.00210	-0.00094	-0.00100	0.00068	-0.00030	-0.00005	91.27011	7.52524	-6.88472	-0.07597	-0.01183	-0.00054	-0.00244	-0.00303	-0.00016	58.67070	-15.15393	5.05198	-0.20793	0.07269	0.03373	0.00184	-0.00900	-0.00894	9.77440	5.81870	28.96154	0.59574	0.12902	0.02625	-0.08786	0.09655	0.02495	6.84724	2.39458	-15.14046	0.01027	0.10190	0.01009	0.00037	-0.00567	-0.00325	0.70628
154			1.53000	-9.31217	-5.17097	16.09951	-0.00232	-0.00088	-0.00081	0.00086	-0.00027	0.00001	91.22129	7.35343	-7.05137	-0.07566	-0.01141	0.00245	-0.00413	-0.00347	0.00074	58.66736	-14.96849	5.04366	-0.21123	0.08134	0.03991	-0.00319	-0.01798	-0.01130	9.90050	5.29973	28.50485	0.60723	0.12976	0.02373	-0.08246	0.09602	0.02119	6.83618	2.41116	-14.97735	0.01365	0.09541	0.00954	0.00040	-0.00726	-0.00206	0.66966
155			1.54000	-9.08725	-5.34124	16.09424	-0.00244	-0.00076	-0.00054	0.00099	-0.00020	0.00004	91.16166	7.18527	-7.24358	-0.07489	-0.01088	0.00647	-0.00455	-0.00376	0.00180	58.64067	-14.74499	5.00279	-0.21542	0.09228	0.04772	-0.00949	-0.02625	-0.01512	10.01062	4.80762	28.09548	0.61014	0.12757	0.02251	-0.07394	0.08679	0.01758	6.82487	2.45164	-14.88412	0.00357	0.08951	0.00965	0.00008	-0.00966	-0.00081	0.62949
156			1.55000	-8.84412	-5.48634	16.13190	-0.00248	-0.00060	-0.00022	0.00103	-0.00012	0.00003	91.10095	7.04274	-7.45682	-0.07366	-0.01030	0.01118	-0.00392	-0.00391	0.00245	58.59341	-14.48870	4.95139	-0.22127	0.10453	0.05633	-0.01713	-0.03274	-0.02004	10.10309	4.37661	27.75623	0.60565	0.12225	0.02037	-0.06419	0.07044	0.01281	6.81465	2.52258	-14.86715	-0.01185	0.08850	0.00778	-0.00013	-0.01300	0.00034	0.58082
157			1.56000	-8.60139	-5.58892	16.21567	-0.00249	-0.00040	0.00013	0.00096	-0.00004	-0.00003	91.04633	6.94256	-7.68660	-0.07202	-0.00974	0.01624	-0.00267	-0.00395	0.00225	58.52777	-14.21006	4.90594	-0.22897	0.11691	0.06457	-0.02573	-0.03662	-0.02494	10.17856	4.03138	27.49986	0.59775	0.11761	0.01859	-0.05444	0.05223	0.00856	6.81071	2.62463	-14.91362	-0.02062	0.10197	0.00442	0.00018	-0.01889	0.00059	0.52524
158			1.57000	-8.38164	-5.63717	16.34791	-0.00253	-0.00017	0.00049	0.00080	0.00000	-0.00013	91.00150	6.89262	-7.92801	-0.07017	-0.00922	0.02145	-0.00128	-0.00390	0.00109	58.44572	-13.92373	4.87412	-0.23793	0.12882	0.07204	-0.03452	-0.03773	-0.02862	10.23855	3.78258	27.32538	0.59118	0.11558	0.01822	-0.04467	0.03507	0.00551	6.81908	2.75136	-14.99309	-0.02006	0.13328	0.00041	0.00070	-0.02857	0.00007	0.46936
159			1.58000	-8.20787	-5.62810	16.53015	-0.00262	0.00010	0.00087	0.00055	-0.00001	-0.00030	90.96664	6.89303	-8.17520	-0.06840	-0.00878	0.02684	-0.00012	-0.00376	-0.00087	58.34973	-13.64651	4.85669	-0.24719	0.14012	0.07859	-0.04244	-0.03638	-0.03008	10.28408	3.62770	27.22017	0.59224	0.11513	0.01813	-0.03408	0.01968	0.00309	6.84370	2.89027	-15.06646	-0.01164	0.17071	-0.00389	0.00072	-0.03883	-0.00047	0.42263
160			1.59000	-8.09928	-5.56827	16.76284	-0.00281	0.00039	0.00127	0.00022	-0.00008	-0.00054	90.94012	6.93825	-8.42120	-0.06698	-0.00841	0.03245	0.00071	-0.00354	-0.00340	58.24342	-13.39426	4.85029	-0.25557	0.15112	0.08470	-0.04841	-0.03310	-0.02919	10.31469	3.55498	27.16754	0.60115	0.11857	0.01836	-0.02128	0.00684	0.00124	6.88442	3.02655	-15.09941	0.00299	0.21358	-0.00827	-0.00024	-0.04753	-0.00028	0.39467
161			1.60000	-8.06753	-5.47225	17.04534	-0.00311	0.00070	0.00170	-0.00020	-0.00018	-0.00085	90.92032	7.02090	-8.65859	-0.06588	-0.00809	0.03821	0.00131	-0.00324	-0.00627	58.13137	-13.17858	4.85092	-0.26227	0.16198	0.09073	-0.05175	-0.02840	-0.02639	10.32872	3.54879	27.15552	0.61496	0.12593	0.01916	-0.00597	-0.00399	-0.00035	6.93664	3.14801	-15.07432	0.01707	0.25751	-0.01221	-0.00152	-0.05226	0.00081	0.39219
162			1.61000	-8.11430	-5.36028	17.37619	-0.00351	0.00099	0.00215	-0.00071	-0.00027	-0.00125	90.90672	7.13370	-8.88050	-0.06498	-0.00778	0.04399	0.00180	-0.00287	-0.00932	58.01859	-13.00507	4.85575	-0.26704	0.17268	0.09683	-0.05247	-0.02294	-0.02245	10.32492	3.59450	27.18165	0.62763	0.13241	0.02039	0.01038	-0.01306	-0.00209	6.99263	3.24818	-14.99608	0.02627	0.29226	-0.01481	-0.00219	-0.05123	0.00213	0.41668
163			1.62000	-8.23190	-5.25370	17.75247	-0.00397	0.00127	0.00262	-0.00127	-0.00034	-0.00173	90.89948	7.27027	-9.08134	-0.06406	-0.00742	0.04962	0.00221	-0.00245	-0.01235	57.90891	-12.87256	4.86271	-0.27023	0.18304	0.10291	-0.05131	-0.01775	-0.01822	10.30370	3.68103	27.25095	0.63765	0.13844	0.02361	0.02530	-0.02053	-0.00457	7.04311	3.32726	-14.88605	0.02912	0.31725	-0.01458	-0.00186	-0.04660	0.00263	0.46267
164			1.63000	-8.40726	-5.16783	18.16907	-0.00445	0.00154	0.00315	-0.00184	-0.00037	-0.00228	90.89851	7.42489	-9.25782	-0.06293	-0.00698	0.05506	0.00248	-0.00201	-0.01513	57.80413	-12.77413	4.86965	-0.27307	0.19294	0.10855	-0.04948	-0.01420	-0.01437	10.26723	3.80134	27.36977	0.64855	0.14163	0.02925	0.03724	-0.02660	-0.00848	7.07920	3.38988	-14.77007	0.02466	0.32469	-0.01014	-0.00084	-0.03975	0.00178	0.51920
165			1.64000	-8.62710	-5.10599	18.61822	-0.00491	0.00178	0.00371	-0.00239	-0.00038	-0.00288	90.90221	7.59031	-9.40951	-0.06158	-0.00647	0.06027	0.00245	-0.00160	-0.01721	57.70343	-12.69928	4.87237	-0.27613	0.20205	0.11325	-0.04781	-0.01370	-0.01120	10.21851	3.95197	27.54030	0.66202	0.14487	0.03709	0.04648	-0.03226	-0.01415	7.09516	3.44167	-14.66870	0.00599	0.32296	-0.00322	0.00000	-0.03314	0.00046	0.57385
166			1.65000	-8.88173	-5.05902	19.08920	-0.00532	0.00201	0.00428	-0.00290	-0.00042	-0.00344	90.90708	7.75651	-9.53832	-0.06018	-0.00594	0.06515	0.00200	-0.00125	-0.01802	57.60460	-12.63682	4.86439	-0.28022	0.21015	0.11663	-0.04659	-0.01723	-0.00869	10.15997	4.12995	27.75557	0.67136	0.14896	0.04602	0.05475	-0.03772	-0.02073	7.08971	3.48626	-14.59189	-0.02125	0.32990	0.00305	-0.00071	-0.02810	-0.00031	0.61815
167			1.66000	-9.16664	-5.00887	19.56819	-0.00567	0.00222	0.00481	-0.00338	-0.00053	-0.00384	90.90821	7.91099	-9.64713	-0.05894	-0.00546	0.06936	0.00108	-0.00097	-0.01701	57.50537	-12.57684	4.83792	-0.28489	0.21657	0.11834	-0.04534	-0.02486	-0.00663	10.09190	4.32862	27.99846	0.67632	0.15555	0.05390	0.06505	-0.04263	-0.02599	7.06484	3.52400	-14.53953	-0.04029	0.35095	0.00694	-0.00251	-0.02329	-0.00046	0.65059
168			1.67000	-9.48165	-4.93526	20.03883	-0.00595	0.00239	0.00525	-0.00384	-0.00070	-0.00398	90.90061	8.04070	-9.73846	-0.05807	-0.00510	0.07245	-0.00020	-0.00075	-0.01397	57.40519	-12.51196	4.78609	-0.28937	0.22062	0.11827	-0.04317	-0.03549	-0.00491	10.01269	4.53595	28.24604	0.68131	0.15842	0.05876	0.07945	-0.04404	-0.02772	7.02358	3.55236	-14.50689	-0.04798	0.36683	0.00923	-0.00418	-0.01580	-0.00035	0.67592
169			1.68000	-9.82706	-4.82316	20.48371	-0.00618	0.00250	0.00552	-0.00425	-0.00089	-0.00378	90.88111	8.13451	-9.81304	-0.05770	-0.00491	0.07393	-0.00164	-0.00056	-0.00930	57.30566	-12.43747	4.70512	-0.29238	0.22180	0.11685	-0.03925	-0.04684	-0.00363	9.92053	4.73633	28.47703	0.68587	0.16145	0.06082	0.09678	-0.04186	-0.02582	6.96811	3.56762	-14.49016	-0.05495	0.37613	0.00976	-0.00604	-0.00539	-0.00015	0.70092
170			1.69000	-10.19911	-4.66920	20.88553	-0.00635	0.00254	0.00558	-0.00454	-0.00103	-0.00326	90.84973	8.18676	-9.86833	-0.05792	-0.00494	0.07343	-0.00300	-0.00037	-0.00406	57.21067	-12.35129	4.59725	-0.29287	0.21968	0.11444	-0.03334	-0.05612	-0.00310	9.81574	4.91246	28.67557	0.69592	0.16665	0.06100	0.11435	-0.03564	-0.02135	6.89889	3.56647	-14.48741	-0.06323	0.37804	0.00942	-0.00840	0.00695	0.00003	0.72974
171			1.70000	-10.58669	-4.48437	21.22771	-0.00644	0.00248	0.00543	-0.00460	-0.00105	-0.00250	90.80968	8.19918	-9.89802	-0.05880	-0.00519	0.07084	-0.00410	-0.00011	0.00043	57.12500	-12.25287	4.47042	-0.29047	0.21407	0.11121	-0.02591	-0.06130	-0.00360	9.70213	5.04626	28.83165	0.70550	0.17085	0.06087	0.12714	-0.02381	-0.01557	6.81554	3.54709	-14.49649	-0.06666	0.37319	0.01009	-0.01044	0.01931	0.00016	0.76229
172			1.71000	-10.97077	-4.29056	21.49554	-0.00644	0.00234	0.00512	-0.00435	-0.00091	-0.00165	90.76611	8.18017	-9.89387	-0.06025	-0.00561	0.06639	-0.00487	0.00024	0.00330	57.05296	-12.14201	4.33585	-0.28588	0.20511	0.10697	-0.01799	-0.06203	-0.00520	9.58634	5.11941	28.93857	0.71261	0.17462	0.06196	0.13160	-0.00630	-0.00906	6.71795	3.50962	-14.51224	-0.07601	0.36498	0.01220	-0.01371	0.03001	0.00021	0.79595
173			1.72000	-11.32703	-4.11352	21.67707	-0.00639	0.00212	0.00471	-0.00378	-0.00067	-0.00083	90.72408	8.14157	-9.84850	-0.06214	-0.00613	0.06066	-0.00532	0.00073	0.00447	56.99681	-12.01771	4.20391	-0.28079	0.19347	0.10148	-0.01056	-0.05976	-0.00754	9.47647	5.11507	28.99054	0.71604	0.17702	0.06528	0.12593	0.01609	-0.00149	6.60703	3.45575	-14.52744	-0.09656	0.35457	0.01628	-0.01941	0.03817	0.00013	0.82736
174			1.73000	-11.62934	-3.97608	21.76394	-0.00630	0.00185	0.00426	-0.00292	-0.00037	-0.00011	90.68726	8.09408	-9.75774	-0.06434	-0.00670	0.05440	-0.00553	0.00132	0.00445	56.95650	-11.87789	4.07970	-0.27617	0.18025	0.09488	-0.00410	-0.05670	-0.01002	9.38093	5.02111	28.98162	0.71575	0.17756	0.06813	0.11003	0.04109	0.00768	6.48629	3.38801	-14.53553	-0.11935	0.33696	0.02076	-0.02537	0.04289	-0.00019	0.85443
175			1.74000	-11.85335	-3.89392	21.75158	-0.00620	0.00154	0.00380	-0.00185	-0.00010	0.00047	90.65762	8.04505	-9.62158	-0.06664	-0.00728	0.04839	-0.00552	0.00198	0.00388	56.93006	-11.71974	3.96254	-0.27219	0.16700	0.08795	0.00103	-0.05438	-0.01222	9.30745	4.83249	28.90608	0.72049	0.17855	0.06770	0.08632	0.06659	0.01744	6.36319	3.30949	-14.53341	-0.14342	0.30839	0.02323	-0.02992	0.04330	-0.00067	0.87797
176			1.75000	-11.98016	-3.87258	21.64003	-0.00606	0.00125	0.00338	-0.00066	0.00008	0.00090	90.63615	7.99872	-9.44436	-0.06870	-0.00777	0.04330	-0.00523	0.00260	0.00312	56.91393	-11.54090	3.84900	-0.26813	0.15520	0.08172	0.00465	-0.05306	-0.01406	9.26193	4.55165	28.75869	0.72804	0.17786	0.06387	0.05635	0.08975	0.02625	6.24818	3.22430	-14.52069	-0.16522	0.27432	0.02304	-0.03092	0.03987	-0.00114	0.90108
177			1.76000	-11.99938	-3.90650	21.43503	-0.00585	0.00100	0.00302	0.00052	0.00018	0.00120	90.62423	7.95830	-9.23466	-0.07015	-0.00811	0.03940	-0.00452	0.00309	0.00227	56.90483	-11.34074	3.73736	-0.26351	0.14580	0.07704	0.00696	-0.05204	-0.01577	9.24759	4.18600	28.53331	0.73654	0.17698	0.05885	0.02303	0.10964	0.03386	6.15100	3.13762	-14.49524	-0.18668	0.25312	0.02012	-0.02866	0.03558	-0.00160	0.92806
178			1.77000	-11.91133	-3.98235	21.14878	-0.00553	0.00080	0.00271	0.00153	0.00021	0.00138	90.62325	7.92801	-9.00477	-0.07066	-0.00826	0.03648	-0.00335	0.00333	0.00124	56.90113	-11.12112	3.63015	-0.25812	0.13869	0.07409	0.00845	-0.05021	-0.01759	9.26439	3.74496	28.22079	0.74178	0.17562	0.05340	-0.01067	0.12536	0.04037	6.07639	3.05429	-14.44744	-0.20249	0.24341	0.01571	-0.02379	0.03074	-0.00210	0.96274
179			1.78000	-11.72715	-4.08417	20.79945	-0.00512	0.00066	0.00245	0.00222	0.00021	0.00145	90.63416	7.91436	-8.76955	-0.07028	-0.00828	0.03427	-0.00188	0.00329	-0.00006	56.90320	-10.88628	3.53455	-0.25239	0.13344	0.07263	0.00952	-0.04679	-0.01965	9.31023	3.23912	27.80869	0.74474	0.17173	0.04993	-0.04314	0.13443	0.04773	6.02377	2.97740	-14.35810	-0.21349	0.23730	0.01307	-0.01838	0.02484	-0.00295	1.00752
180			1.79000	-11.46780	-4.19655	20.40884	-0.00460	0.00058	0.00223	0.00251	0.00019	0.00144	90.65611	7.92506	-8.54412	-0.06946	-0.00824	0.03262	-0.00042	0.00305	-0.00162	56.91211	-10.64203	3.45969	-0.24630	0.12931	0.07208	0.01018	-0.04154	-0.02183	9.38241	2.68233	27.28374	0.74363	0.16610	0.04960	-0.07373	0.13612	0.05815	5.99055	2.90780	-14.20272	-0.21669	0.24082	0.01285	-0.01321	0.01875	-0.00461	1.06339
181			1.80000	-11.16152	-4.30539	19.99988	-0.00405	0.00053	0.00204	0.00243	0.00016	0.00135	90.68627	7.96643	-8.34146	-0.06854	-0.00824	0.03147	0.00072	0.00264	-0.00329	56.92817	-10.39447	3.41354	-0.24044	0.12583	0.07183	0.01020	-0.03502	-0.02394	9.47750	2.09331	26.63515	0.74000	0.16309	0.05254	-0.10175	0.13331	0.07320	5.97429	2.84569	-13.95817	-0.21093	0.25180	0.01558	-0.00863	0.01171	-0.00811	1.12963
182			1.81000	-10.84034	-4.39819	19.59489	-0.00353	0.00052	0.00188	0.00211	0.00014	0.00121	90.71986	8.04059	-8.17149	-0.06762	-0.00828	0.03086	0.00132	0.00213	-0.00488	56.94987	-10.14793	3.39991	-0.23575	0.12288	0.07153	0.00916	-0.02836	-0.02580	9.59095	1.49527	25.86237	0.73424	0.16597	0.06099	-0.12679	0.12862	0.09700	5.97295	2.79268	-13.61444	-0.20193	0.26622	0.02365	-0.00441	0.00271	-0.01601	1.20359
183			1.82000	-10.53521	-4.46600	19.21543	-0.00315	0.00055	0.00177	0.00172	0.00011	0.00105	90.75057	8.14390	-8.04182	-0.06646	-0.00830	0.03092	0.00127	0.00150	-0.00616	56.97334	-9.90373	3.41739	-0.23380	0.12074	0.07101	0.00681	-0.02288	-0.02730	9.71811	0.91381	24.98577	0.73654	0.17339	0.07118	-0.15132	0.12102	0.12262	5.98692	2.75333	-13.18724	-0.20011	0.26668	0.03463	0.00080	-0.00825	-0.02697	1.28158
184			1.83000	-10.27019	-4.50720	18.88259	-0.00300	0.00064	0.00176	0.00137	0.00009	0.00089	90.77197	8.26619	-7.95855	-0.06476	-0.00819	0.03207	0.00068	0.00080	-0.00697	56.99337	-9.66028	3.45884	-0.23624	0.12038	0.07062	0.00331	-0.01974	-0.02838	9.85578	0.37357	24.05135	0.75241	0.18157	0.07760	-0.17799	0.10863	0.13621	6.02049	2.73473	-12.72219	-0.19866	0.25977	0.04248	0.00879	-0.01925	-0.03338	1.36043
185			1.84000	-10.05904	-4.52893	18.61606	-0.00316	0.00081	0.00193	0.00110	0.00008	0.00074	90.77930	8.39138	-7.92566	-0.06220	-0.00781	0.03505	-0.00016	0.00008	-0.00721	57.00527	-9.41509	3.51205	-0.24441	0.12408	0.07197	-0.00080	-0.01964	-0.02951	10.00257	-0.10589	23.12142	0.77213	0.18555	0.08353	-0.20496	0.09105	0.14027	6.08091	2.74321	-12.28186	-0.20058	0.26077	0.04836	0.02027	-0.02994	-0.03345	1.43890
186			1.85000	-9.90549	-4.54347	18.43054	-0.00368	0.00111	0.00238	0.00088	0.00008	0.00057	90.77127	8.50173	-7.94294	-0.05834	-0.00701	0.04082	-0.00092	-0.00050	-0.00682	57.00681	-9.16740	3.56396	-0.25917	0.13482	0.07745	-0.00488	-0.02268	-0.03149	10.15818	-0.51419	22.25388	0.79057	0.18600	0.08670	-0.22943	0.07216	0.13198	6.17478	2.78150	-11.91923	-0.20366	0.26616	0.05030	0.03452	-0.03969	-0.02687	1.51739
187			1.86000	-9.80612	-4.56331	18.33195	-0.00461	0.00158	0.00318	0.00065	0.00010	0.00029	90.74944	8.58395	-8.00514	-0.05270	-0.00560	0.05031	-0.00135	-0.00078	-0.00568	56.99855	-8.91930	3.60531	-0.28177	0.15530	0.08910	-0.00831	-0.02851	-0.03494	10.32184	-0.85073	21.48265	0.80397	0.18597	0.09018	-0.24834	0.05535	0.12009	6.30561	2.84715	-11.65417	-0.20433	0.28270	0.05078	0.04909	-0.04916	-0.01894	1.59742
188			1.87000	-9.75310	-4.59822	18.31569	-0.00594	0.00222	0.00437	0.00034	0.00016	-0.00019	90.71827	8.63311	-8.10193	-0.04486	-0.00345	0.06394	-0.00124	-0.00064	-0.00362	56.98371	-8.67600	3.63311	-0.31316	0.18625	0.10722	-0.01014	-0.03607	-0.03932	10.49181	-1.12281	20.81345	0.80886	0.18694	0.09192	-0.25952	0.04184	0.10547	6.47233	2.93248	-11.47179	-0.19784	0.31063	0.04805	0.05992	-0.05802	-0.01221	1.68050
189			1.88000	-9.73689	-4.65325	18.36783	-0.00758	0.00302	0.00592	-0.00006	0.00027	-0.00089	90.68574	8.65152	-8.21877	-0.03492	-0.00060	0.08121	-0.00058	-0.00012	-0.00065	56.96801	-8.44599	3.64867	-0.35260	0.22603	0.13064	-0.00841	-0.04335	-0.04298	10.66577	-1.34199	20.23620	0.80594	0.18696	0.09215	-0.26360	0.03143	0.09061	6.66879	3.02684	-11.34019	-0.18708	0.34145	0.04334	0.06502	-0.06396	-0.00819	1.76607
190			1.89000	-9.74940	-4.72699	18.46801							90.66353	8.64507	-8.33900							56.95957	-8.24016	3.65451							10.84193	-1.52039	19.74154							6.88335	3.12033	-11.23147							1.84976
191			1.90000	-9.78609	-4.81128	18.59342							90.66624	8.61968	-8.44627							56.96801	-8.07049	3.65228							11.01905	-1.66730	19.32904							7.09886	3.20558	-11.13198							1.92223
[truncated: 11 more columns]
