# Supplementary material for: Analysis of the impact of different landing heights and lateralities on lower limb joint load based on statistical parametric mapping
Source: PLoS One. 2025 May 30;20(5):e0324656. doi: 10.1371/journal.pone.0324656 (PMC12124505; doi:10.1371/journal.pone.0324656)
Supplement: S1 File — (ZIP) [file pone.0324656.s001.zip › Original data/006/右前30.txt]

	C:\Users\dell\Documents\Qualisys-GAIT1214\Data\hexiatang_HEXIATANG_2023-11-18_WJN006\2023-11-18\2023-11-18_unspecified\Gait LB - CAST 1.c3d	C:\Users\dell\Documents\Qualisys-GAIT1214\Data\hexiatang_HEXIATANG_2023-11-18_WJN006\2023-11-18\2023-11-18_unspecified\Gait LB - CAST 1.c3d	C:\Users\dell\Documents\Qualisys-GAIT1214\Data\hexiatang_HEXIATANG_2023-11-18_WJN006\2023-11-18\2023-11-18_unspecified\Gait LB - CAST 1.c3d	C:\Users\dell\Documents\Qualisys-GAIT1214\Data\hexiatang_HEXIATANG_2023-11-18_WJN006\2023-11-18\2023-11-18_unspecified\Gait LB - CAST 1.c3d	C:\Users\dell\Documents\Qualisys-GAIT1214\Data\hexiatang_HEXIATANG_2023-11-18_WJN006\2023-11-18\2023-11-18_unspecified\Gait LB - CAST 1.c3d	C:\Users\dell\Documents\Qualisys-GAIT1214\Data\hexiatang_HEXIATANG_2023-11-18_WJN006\2023-11-18\2023-11-18_unspecified\Gait LB - CAST 1.c3d	C:\Users\dell\Documents\Qualisys-GAIT1214\Data\hexiatang_HEXIATANG_2023-11-18_WJN006\2023-11-18\2023-11-18_unspecified\Gait LB - CAST 1.c3d	C:\Users\dell\Documents\Qualisys-GAIT1214\Data\hexiatang_HEXIATANG_2023-11-18_WJN006\2023-11-18\2023-11-18_unspecified\Gait LB - CAST 1.c3d	C:\Users\dell\Documents\Qualisys-GAIT1214\Data\hexiatang_HEXIATANG_2023-11-18_WJN006\2023-11-18\2023-11-18_unspecified\Gait LB - CAST 1.c3d	C:\Users\dell\Documents\Qualisys-GAIT1214\Data\hexiatang_HEXIATANG_2023-11-18_WJN006\2023-11-18\2023-11-18_unspecified\Gait LB - CAST 1.c3d	C:\Users\dell\Documents\Qualisys-GAIT1214\Data\hexiatang_HEXIATANG_2023-11-18_WJN006\2023-11-18\2023-11-18_unspecified\Gait LB - CAST 1.c3d	C:\Users\dell\Documents\Qualisys-GAIT1214\Data\hexiatang_HEXIATANG_2023-11-18_WJN006\2023-11-18\2023-11-18_unspecified\Gait LB - CAST 1.c3d	C:\Users\dell\Documents\Qualisys-GAIT1214\Data\hexiatang_HEXIATANG_2023-11-18_WJN006\2023-11-18\2023-11-18_unspecified\Gait LB - CAST 1.c3d	C:\Users\dell\Documents\Qualisys-GAIT1214\Data\hexiatang_HEXIATANG_2023-11-18_WJN006\2023-11-18\2023-11-18_unspecified\Gait LB - CAST 1.c3d	C:\Users\dell\Documents\Qualisys-GAIT1214\Data\hexiatang_HEXIATANG_2023-11-18_WJN006\2023-11-18\2023-11-18_unspecified\Gait LB - CAST 1.c3d	C:\Users\dell\Documents\Qualisys-GAIT1214\Data\hexiatang_HEXIATANG_2023-11-18_WJN006\2023-11-18\2023-11-18_unspecified\Gait LB - CAST 1.c3d	C:\Users\dell\Documents\Qualisys-GAIT1214\Data\hexiatang_HEXIATANG_2023-11-18_WJN006\2023-11-18\2023-11-18_unspecified\Gait LB - CAST 1.c3d	C:\Users\dell\Documents\Qualisys-GAIT1214\Data\hexiatang_HEXIATANG_2023-11-18_WJN006\2023-11-18\2023-11-18_unspecified\Gait LB - CAST 1.c3d	C:\Users\dell\Documents\Qualisys-GAIT1214\Data\hexiatang_HEXIATANG_2023-11-18_WJN006\2023-11-18\2023-11-18_unspecified\Gait LB - CAST 1.c3d	C:\Users\dell\Documents\Qualisys-GAIT1214\Data\hexiatang_HEXIATANG_2023-11-18_WJN006\2023-11-18\2023-11-18_unspecified\Gait LB - CAST 1.c3d	C:\Users\dell\Documents\Qualisys-GAIT1214\Data\hexiatang_HEXIATANG_2023-11-18_WJN006\2023-11-18\2023-11-18_unspecified\Gait LB - CAST 1.c3d	C:\Users\dell\Documents\Qualisys-GAIT1214\Data\hexiatang_HEXIATANG_2023-11-18_WJN006\2023-11-18\2023-11-18_unspecified\Gait LB - CAST 1.c3d	C:\Users\dell\Documents\Qualisys-GAIT1214\Data\hexiatang_HEXIATANG_2023-11-18_WJN006\2023-11-18\2023-11-18_unspecified\Gait LB - CAST 1.c3d	C:\Users\dell\Documents\Qualisys-GAIT1214\Data\hexiatang_HEXIATANG_2023-11-18_WJN006\2023-11-18\2023-11-18_unspecified\Gait LB - CAST 1.c3d	C:\Users\dell\Documents\Qualisys-GAIT1214\Data\hexiatang_HEXIATANG_2023-11-18_WJN006\2023-11-18\2023-11-18_unspecified\Gait LB - CAST 1.c3d	C:\Users\dell\Documents\Qualisys-GAIT1214\Data\hexiatang_HEXIATANG_2023-11-18_WJN006\2023-11-18\2023-11-18_unspecified\Gait LB - CAST 1.c3d	C:\Users\dell\Documents\Qualisys-GAIT1214\Data\hexiatang_HEXIATANG_2023-11-18_WJN006\2023-11-18\2023-11-18_unspecified\Gait LB - CAST 1.c3d	C:\Users\dell\Documents\Qualisys-GAIT1214\Data\hexiatang_HEXIATANG_2023-11-18_WJN006\2023-11-18\2023-11-18_unspecified\Gait LB - CAST 1.c3d	C:\Users\dell\Documents\Qualisys-GAIT1214\Data\hexiatang_HEXIATANG_2023-11-18_WJN006\2023-11-18\2023-11-18_unspecified\Gait LB - CAST 1.c3d	C:\Users\dell\Documents\Qualisys-GAIT1214\Data\hexiatang_HEXIATANG_2023-11-18_WJN006\2023-11-18\2023-11-18_unspecified\Gait LB - CAST 1.c3d	C:\Users\dell\Documents\Qualisys-GAIT1214\Data\hexiatang_HEXIATANG_2023-11-18_WJN006\2023-11-18\2023-11-18_unspecified\Gait LB - CAST 1.c3d	C:\Users\dell\Documents\Qualisys-GAIT1214\Data\hexiatang_HEXIATANG_2023-11-18_WJN006\2023-11-18\2023-11-18_unspecified\Gait LB - CAST 1.c3d	C:\Users\dell\Documents\Qualisys-GAIT1214\Data\hexiatang_HEXIATANG_2023-11-18_WJN006\2023-11-18\2023-11-18_unspecified\Gait LB - CAST 1.c3d	C:\Users\dell\Documents\Qualisys-GAIT1214\Data\hexiatang_HEXIATANG_2023-11-18_WJN006\2023-11-18\2023-11-18_unspecified\Gait LB - CAST 1.c3d	C:\Users\dell\Documents\Qualisys-GAIT1214\Data\hexiatang_HEXIATANG_2023-11-18_WJN006\2023-11-18\2023-11-18_unspecified\Gait LB - CAST 1.c3d	C:\Users\dell\Documents\Qualisys-GAIT1214\Data\hexiatang_HEXIATANG_2023-11-18_WJN006\2023-11-18\2023-11-18_unspecified\Gait LB - CAST 1.c3d	C:\Users\dell\Documents\Qualisys-GAIT1214\Data\hexiatang_HEXIATANG_2023-11-18_WJN006\2023-11-18\2023-11-18_unspecified\Gait LB - CAST 1.c3d	C:\Users\dell\Documents\Qualisys-GAIT1214\Data\hexiatang_HEXIATANG_2023-11-18_WJN006\2023-11-18\2023-11-18_unspecified\Gait LB - CAST 1.c3d	C:\Users\dell\Documents\Qualisys-GAIT1214\Data\hexiatang_HEXIATANG_2023-11-18_WJN006\2023-11-18\2023-11-18_unspecified\Gait LB - CAST 1.c3d	C:\Users\dell\Documents\Qualisys-GAIT1214\Data\hexiatang_HEXIATANG_2023-11-18_WJN006\2023-11-18\2023-11-18_unspecified\Gait LB - CAST 1.c3d	C:\Users\dell\Documents\Qualisys-GAIT1214\Data\hexiatang_HEXIATANG_2023-11-18_WJN006\2023-11-18\2023-11-18_unspecified\Gait LB - CAST 1.c3d	C:\Users\dell\Documents\Qualisys-GAIT1214\Data\hexiatang_HEXIATANG_2023-11-18_WJN006\2023-11-18\2023-11-18_unspecified\Gait LB - CAST 1.c3d	C:\Users\dell\Documents\Qualisys-GAIT1214\Data\hexiatang_HEXIATANG_2023-11-18_WJN006\2023-11-18\2023-11-18_unspecified\Gait LB - CAST 1.c3d	C:\Users\dell\Documents\Qualisys-GAIT1214\Data\hexiatang_HEXIATANG_2023-11-18_WJN006\2023-11-18\2023-11-18_unspecified\Gait LB - CAST 1.c3d	C:\Users\dell\Documents\Qualisys-GAIT1214\Data\hexiatang_HEXIATANG_2023-11-18_WJN006\2023-11-18\2023-11-18_unspecified\Gait LB - CAST 1.c3d	C:\Users\dell\Documents\Qualisys-GAIT1214\Data\hexiatang_HEXIATANG_2023-11-18_WJN006\2023-11-18\2023-11-18_unspecified\Gait LB - CAST 1.c3d	C:\Users\dell\Documents\Qualisys-GAIT1214\Data\hexiatang_HEXIATANG_2023-11-18_WJN006\2023-11-18\2023-11-18_unspecified\Gait LB - CAST 1.c3d	C:\Users\dell\Documents\Qualisys-GAIT1214\Data\hexiatang_HEXIATANG_2023-11-18_WJN006\2023-11-18\2023-11-18_unspecified\Gait LB - CAST 1.c3d	C:\Users\dell\Documents\Qualisys-GAIT1214\Data\hexiatang_HEXIATANG_2023-11-18_WJN006\2023-11-18\2023-11-18_unspecified\Gait LB - CAST 1.c3d
	CD	ZD	TIME	Right Ankle Angles	Right Ankle Angles	Right Ankle Angles	Right Ankle Moment	Right Ankle Moment	Right Ankle Moment	Right Ankle Power	Right Ankle Power	Right Ankle Power	Right GRF	Right GRF	Right GRF	Right Knee Angles	Right Knee Angles	Right Knee Angles	Right Knee Moment	Right Knee Moment	Right Knee Moment	Right Knee Power	Right Knee Power	Right Knee Power	Right Hip Angles	Right Hip Angles	Right Hip Angles	Right Hip Moment	Right Hip Moment	Right Hip Moment	Right Hip Power	Right Hip Power	Right Hip Power	RANKLE	RANKLE	RANKLE	RKNEE	RKNEE	RKNEE	RHIP	RHIP	RHIP	Left Ankle Angles	Left Ankle Angles	Left Ankle Angles	Left Ankle Moment	Left Ankle Moment	Left Ankle Moment	Left Ankle Power
	EVENT_LABEL	EVENT_LABEL	FRAME_NUMBERS	LINK_MODEL_BASED	LINK_MODEL_BASED	LINK_MODEL_BASED	LINK_MODEL_BASED	LINK_MODEL_BASED	LINK_MODEL_BASED	LINK_MODEL_BASED	LINK_MODEL_BASED	LINK_MODEL_BASED	LINK_MODEL_BASED	LINK_MODEL_BASED	LINK_MODEL_BASED	LINK_MODEL_BASED	LINK_MODEL_BASED	LINK_MODEL_BASED	LINK_MODEL_BASED	LINK_MODEL_BASED	LINK_MODEL_BASED	LINK_MODEL_BASED	LINK_MODEL_BASED	LINK_MODEL_BASED	LINK_MODEL_BASED	LINK_MODEL_BASED	LINK_MODEL_BASED	LINK_MODEL_BASED	LINK_MODEL_BASED	LINK_MODEL_BASED	LINK_MODEL_BASED	LINK_MODEL_BASED	LINK_MODEL_BASED	LINK_MODEL_BASED	LINK_MODEL_BASED	LINK_MODEL_BASED	LINK_MODEL_BASED	LINK_MODEL_BASED	LINK_MODEL_BASED	LINK_MODEL_BASED	LINK_MODEL_BASED	LINK_MODEL_BASED	LINK_MODEL_BASED	LINK_MODEL_BASED	LINK_MODEL_BASED	LINK_MODEL_BASED	LINK_MODEL_BASED	LINK_MODEL_BASED	LINK_MODEL_BASED
	ORIGINAL	ORIGINAL	ORIGINAL	ORIGINAL	ORIGINAL	ORIGINAL	ORIGINAL	ORIGINAL	ORIGINAL	ORIGINAL	ORIGINAL	ORIGINAL	ORIGINAL	ORIGINAL	ORIGINAL	ORIGINAL	ORIGINAL	ORIGINAL	ORIGINAL	ORIGINAL	ORIGINAL	ORIGINAL	ORIGINAL	ORIGINAL	ORIGINAL	ORIGINAL	ORIGINAL	ORIGINAL	ORIGINAL	ORIGINAL	ORIGINAL	ORIGINAL	ORIGINAL	ORIGINAL	ORIGINAL	ORIGINAL	ORIGINAL	ORIGINAL	ORIGINAL	ORIGINAL	ORIGINAL	ORIGINAL	ORIGINAL	ORIGINAL	ORIGINAL	ORIGINAL	ORIGINAL	ORIGINAL	ORIGINAL
ITEM	X	X	X	X	Y	Z	X	Y	Z	X	Y	Z	X	Y	Z	X	Y	Z	X	Y	Z	X	Y	Z	X	Y	Z	X	Y	Z	X	Y	Z	X	Y	Z	X	Y	Z	X	Y	Z	X	Y	Z	X	Y	Z	X
1	0.85000	0.99000	0.00000	-6.86648	5.56363	-0.83644							-0.00000	0.00000	0.00000	5.96399	-2.77323	-22.92032							24.86382	3.76679	10.88513																-5.64501	1.54315	16.68308
2			0.01000	-6.87704	5.53546	-0.84528							-0.00000	0.00000	0.00000	5.86811	-2.77745	-22.93654							24.82792	3.70191	10.86944							-2.21504	1.52509	-1.11257	1.88701	-9.66115	-1.51894	-5.93016	3.42294	-2.83178	-5.58562	1.51313	16.62531
3			0.02000	-6.88664	5.51308	-0.85525	-0.01004	-0.00022	-0.00018	-0.00017	-0.00001	-0.00000	-0.00000	0.00000	0.00000	5.77007	-2.78376	-22.95625	0.03645	0.01310	0.00326	0.00631	0.00024	-0.00012	24.79234	3.63925	10.86516	-0.16012	0.00079	0.00506	-0.00980	0.00008	0.00019	-1.47562	1.25456	-1.19417	1.69743	-9.85959	-1.92679	-5.95722	3.35456	-1.41310	-5.51307	1.47303	16.56861	-0.00752	-0.00218	-0.00084	0.00105
4			0.03000	-6.89437	5.50030	-0.86679	-0.01007	-0.00018	-0.00030	-0.00014	-0.00000	-0.00001	-0.00000	0.00000	0.00000	5.67176	-2.79379	-22.97985	0.03679	0.01197	0.00329	0.00634	0.00029	-0.00013	24.75735	3.58138	10.87667	-0.15884	-0.00205	0.00353	-0.00908	-0.00021	0.00004	-0.49574	0.89800	-1.28199	1.37919	-9.89472	-2.19944	-5.84617	3.19563	0.17401	-5.42270	1.42058	16.51473	-0.00753	-0.00217	-0.00084	0.00131
5			0.04000	-6.90034	5.49835	-0.87992	-0.01005	-0.00015	-0.00037	-0.00012	0.00000	-0.00001	-0.00000	0.00000	0.00000	5.57478	-2.80727	-23.00382	0.03730	0.01107	0.00327	0.00629	0.00032	-0.00012	24.72455	3.52913	10.90205	-0.15874	-0.00448	0.00253	-0.00799	-0.00045	-0.00003	0.42080	0.59406	-1.36088	1.06454	-9.73725	-2.07846	-5.59135	2.86170	1.40730	-5.31127	1.35627	16.46451	-0.00753	-0.00215	-0.00082	0.00160
6			0.05000	-6.90527	5.50456	-0.89433	-0.01002	-0.00013	-0.00038	-0.00011	0.00000	-0.00001	-0.00000	0.00000	0.00000	5.48064	-2.82229	-23.02394	0.03783	0.01064	0.00322	0.00613	0.00031	-0.00009	24.69606	3.48240	10.93553	-0.15937	-0.00566	0.00226	-0.00660	-0.00053	-0.00005	0.95193	0.44215	-1.43178	0.83317	-9.38448	-1.59489	-5.16567	2.38355	2.01632	-5.17709	1.28361	16.41897	-0.00752	-0.00213	-0.00078	0.00190
7			0.06000	-6.91005	5.51349	-0.90961	-0.00997	-0.00012	-0.00033	-0.00012	0.00000	-0.00001	-0.00000	0.00000	0.00000	5.39072	-2.83713	-23.03756	0.03827	0.01076	0.00312	0.00589	0.00029	-0.00005	24.67294	3.44119	10.96988	-0.16037	-0.00536	0.00272	-0.00539	-0.00045	-0.00006	0.91034	0.48630	-1.50232	0.67619	-8.92184	-0.98945	-4.58685	1.93855	1.96698	-5.02014	1.20834	16.37828	-0.00752	-0.00210	-0.00074	0.00219
8			0.07000	-6.91558	5.51863	-0.92536	-0.00991	-0.00013	-0.00022	-0.00014	-0.00000	-0.00001	-0.00000	0.00000	0.00000	5.30526	-2.85121	-23.04517	0.03860	0.01125	0.00299	0.00565	0.00028	-0.00002	24.65376	3.40504	10.99889	-0.16171	-0.00420	0.00358	-0.00492	-0.00030	-0.00005	0.24612	0.74273	-1.57310	0.57540	-8.48185	-0.53569	-3.92412	1.74229	1.36001	-4.84197	1.13690	16.34058	-0.00754	-0.00207	-0.00069	0.00245
9			0.08000	-6.92287	5.51350	-0.94112	-0.00986	-0.00016	-0.00009	-0.00018	-0.00000	-0.00000	-0.00000	0.00000	0.00000	5.22360	-2.86462	-23.04946	0.03875	0.01199	0.00286	0.00544	0.00028	-0.00001	24.63519	3.37330	11.01778	-0.16344	-0.00272	0.00460	-0.00554	-0.00016	0.00001	-0.96427	1.20387	-1.64882	0.54914	-8.13686	-0.32422	-3.29442	1.90432	0.30219	-4.64633	1.07583	16.30189	-0.00757	-0.00205	-0.00064	0.00265
10			0.09000	-6.93296	5.49310	-0.95668	-0.00984	-0.00019	0.00005	-0.00023	-0.00001	0.00000	-0.00000	0.00000	0.00000	5.14464	-2.87702	-23.05277	0.03866	0.01294	0.00276	0.00526	0.00027	-0.00001	24.61352	3.34389	11.02307	-0.16525	-0.00107	0.00565	-0.00712	-0.00005	0.00015	-2.45485	1.80471	-1.76694	0.60506	-7.86158	-0.22150	-2.83431	2.38401	-1.10595	-4.43890	1.03034	16.25772	-0.00761	-0.00203	-0.00062	0.00278
11			0.10000	-6.94647	5.45635	-0.97269	-0.00984	-0.00024	0.00016	-0.00029	-0.00002	0.00000	-0.00000	0.00000	0.00000	5.06794	-2.88781	-23.05518	0.03846	0.01403	0.00271	0.00506	0.00025	-0.00000	24.58611	3.31406	11.01256	-0.16711	0.00089	0.00668	-0.00932	0.00003	0.00035	-3.81140	2.43088	-1.97668	0.67337	-7.57664	-0.06706	-2.61940	3.05380	-2.68302	-4.22557	1.00262	16.20368	-0.00766	-0.00202	-0.00062	0.00285
12			0.11000	-6.96358	5.40674	-0.99052	-0.00987	-0.00028	0.00024	-0.00036	-0.00003	0.00001	-0.00000	0.00000	0.00000	4.99401	-2.89710	-23.05562	0.03836	0.01503	0.00272	0.00482	0.00023	0.00001	24.55171	3.28113	10.98656	-0.16914	0.00305	0.00758	-0.01164	0.00010	0.00058	-4.67801	2.98247	-2.27573	0.67651	-7.21943	0.11132	-2.66216	3.74790	-4.10821	-4.01040	0.99055	16.13648	-0.00770	-0.00201	-0.00064	0.00288
13			0.12000	-6.98424	5.35055	-1.01127	-0.00991	-0.00030	0.00027	-0.00042	-0.00003	0.00001	-0.00000	0.00000	0.00000	4.92397	-2.90561	-23.05448	0.03841	0.01572	0.00276	0.00452	0.00023	0.00001	24.51089	3.24364	10.94900	-0.17118	0.00495	0.00824	-0.01364	0.00017	0.00076	-4.91828	3.41322	-2.61116	0.60398	-6.76486	0.16641	-2.92332	4.33584	-5.04424	-3.79508	0.98890	16.05474	-0.00773	-0.00200	-0.00068	0.00289
14			0.13000	-7.00831	5.29417	-1.03541	-0.00994	-0.00032	0.00026	-0.00048	-0.00003	0.00001	-0.00000	0.00000	0.00000	4.85910	-2.91405	-23.05356	0.03855	0.01601	0.00282	0.00419	0.00024	0.00001	24.46492	3.20130	10.90640	-0.17336	0.00493	0.00821	-0.01532	0.00019	0.00083	-4.62438	3.71180	-2.91673	0.43864	-6.27193	0.22340	-3.27162	4.81509	-5.53077	-3.57950	0.99111	15.95875	-0.00775	-0.00200	-0.00073	0.00290
15			0.14000	-7.03532	5.24220	-1.06261	-0.00996	-0.00031	0.00022	-0.00053	-0.00003	0.00001	-0.00000	0.00000	0.00000	4.79926	-2.92330	-23.05072	0.03881	0.01588	0.00286	0.00395	0.00026	0.00004	24.41453	3.15493	10.86129	-0.17600	0.00195	0.00718	-0.01724	0.00008	0.00081	-3.98394	3.86531	-3.08909	0.11072	-5.92809	0.80544	-3.48739	5.34574	-6.13874	-3.36295	0.99117	15.84916	-0.00776	-0.00199	-0.00079	0.00291
16			0.15000	-7.06439	5.19755	-1.09101	-0.00996	-0.00029	0.00015	-0.00056	-0.00002	0.00001	-0.00000	0.00000	0.00000	4.74149	-2.93449	-23.03718	0.03930	0.01534	0.00291	0.00394	0.00029	0.00012	24.35810	3.10568	10.80811	-0.17873	-0.00247	0.00555	-0.01996	-0.00009	0.00074	-3.15164	3.85482	-2.99909	-0.41470	-5.90363	2.25302	-3.41468	6.09998	-7.37448	-3.14495	0.98515	15.72769	-0.00777	-0.00198	-0.00082	0.00294
17			0.16000	-7.09435	5.16201	-1.11750	-0.00995	-0.00026	0.00005	-0.00056	-0.00002	0.00000	-0.00000	0.00000	0.00000	4.68193	-2.94875	-23.00392	0.04005	0.01460	0.00297	0.00414	0.00032	0.00023	24.29321	3.05498	10.73887	-0.18090	-0.00582	0.00401	-0.02330	-0.00014	0.00065	-2.25356	3.68953	-2.57347	-1.06527	-6.17347	4.24136	-3.08593	7.04250	-9.10716	-2.92488	0.97096	15.59654	-0.00778	-0.00196	-0.00084	0.00298
18			0.17000	-7.12414	5.13606	-1.13858	-0.00994	-0.00022	-0.00006	-0.00054	-0.00001	-0.00000	-0.00000	0.00000	0.00000	4.61834	-2.96674	-22.94881	0.04103	0.01386	0.00307	0.00445	0.00035	0.00035	24.21889	3.00401	10.65072	-0.18226	-0.00685	0.00291	-0.02648	-0.00008	0.00055	-1.43709	3.44381	-1.86692	-1.68154	-6.54416	6.05058	-2.67161	7.95544	-10.76103	-2.70126	0.94747	15.45788	-0.00780	-0.00193	-0.00082	0.00305
19			0.18000	-7.15344	5.11826	-1.15203	-0.00992	-0.00018	-0.00017	-0.00052	-0.00001	-0.00000	-0.00000	0.00000	0.00000	4.55111	-2.98811	-22.87762	0.04223	0.01325	0.00322	0.00470	0.00038	0.00042	24.13676	2.95367	10.54753	-0.18271	-0.00548	0.00236	-0.02851	-0.00002	0.00048	-0.85705	3.23252	-1.06649	-2.08622	-6.76926	7.00067	-2.37398	8.56254	-11.73719	-2.47180	0.91398	15.31324	-0.00781	-0.00189	-0.00080	0.00316
20			0.19000	-7.18257	5.10538	-1.15788	-0.00988	-0.00014	-0.00027	-0.00051	-0.00000	-0.00000	-0.00000	0.00000	0.00000	4.48317	-3.01135	-22.80226	0.04353	0.01284	0.00339	0.00478	0.00039	0.00043	24.05102	2.90405	10.43894	-0.18237	-0.00273	0.00223	-0.02880	-0.00001	0.00045	-0.63001	3.15438	-0.43611	-2.16679	-6.70811	6.75324	-2.33483	8.69055	-11.69691	-2.23359	0.87047	15.16383	-0.00783	-0.00185	-0.00077	0.00331
21			0.20000	-7.21221	5.09298	-1.15902	-0.00982	-0.00010	-0.00034	-0.00052	-0.00000	0.00000	-0.00000	0.00000	0.00000	4.41775	-3.03453	-22.73559	0.04473	0.01266	0.00356	0.00473	0.00039	0.00038	23.96653	2.85487	10.33604	-0.18169	-0.00062	0.00208	-0.02777	-0.00001	0.00039	-0.82662	3.25660	-0.20514	-1.94336	-6.44875	5.59812	-2.52869	8.43886	-10.83637	-1.98345	0.81744	15.01046	-0.00784	-0.00180	-0.00074	0.00349
22			0.21000	-7.24292	5.07601	-1.16005	-0.00974	-0.00007	-0.00041	-0.00054	-0.00000	-0.00000	-0.00000	0.00000	0.00000	4.35570	-3.05595	-22.68376	0.04571	0.01267	0.00371	0.00465	0.00037	0.00030	23.88556	2.80571	10.24461	-0.18104	0.00032	0.00178	-0.02623	0.00001	0.00031	-1.42310	3.51981	-0.41306	-1.53767	-6.16068	4.21102	-2.80284	8.02652	-9.72299	-1.71840	0.75623	14.85463	-0.00784	-0.00176	-0.00072	0.00372
23			0.22000	-7.27497	5.05057	-1.16471	-0.00967	-0.00005	-0.00046	-0.00056	-0.00000	-0.00000	-0.00000	0.00000	0.00000	4.29640	-3.07447	-22.64582	0.04649	0.01272	0.00383	0.00453	0.00031	0.00021	23.80889	2.75655	10.16412	-0.18015	0.00177	0.00176	-0.02422	0.00005	0.00027	-2.26557	3.88361	-0.87975	-1.00821	-5.83327	2.81330	-3.06729	7.46760	-8.55282	-1.43613	0.68926	14.69935	-0.00784	-0.00172	-0.00070	0.00397
24			0.23000	-7.30862	5.01506	-1.17418	-0.00962	-0.00004	-0.00051	-0.00060	-0.00000	-0.00001	-0.00000	0.00000	0.00000	4.24081	-3.08878	-22.62335	0.04705	0.01278	0.00392	0.00423	0.00024	0.00008	23.73863	2.70779	10.09611	-0.17889	0.00481	0.00230	-0.02119	0.00018	0.00029	-3.09215	4.26775	-1.34985	-0.31856	-5.29916	0.95229	-3.38274	6.59673	-6.90696	-1.13488	0.61964	14.54911	-0.00783	-0.00169	-0.00070	0.00424
25			0.24000	-7.34403	4.97132	-1.18741	-0.00960	-0.00005	-0.00055	-0.00062	-0.00000	-0.00001	-0.00000	0.00000	0.00000	4.19212	-3.09788	-22.62452	0.04722	0.01295	0.00399	0.00371	0.00018	-0.00011	23.67862	2.66014	10.04845	-0.17775	0.00760	0.00289	-0.01722	0.00039	0.00025	-3.60772	4.56103	-1.65210	0.47965	-4.52143	-1.61328	-3.81960	5.41599	-4.52035	-0.81259	0.55006	14.40872	-0.00783	-0.00165	-0.00070	0.00455
26			0.25000	-7.38075	4.92416	-1.20247	-0.00960	-0.00006	-0.00058	-0.00064	-0.00000	-0.00001	-0.00000	0.00000	0.00000	4.15254	-3.10210	-22.65551	0.04691	0.01324	0.00405	0.00311	0.00014	-0.00030	23.63076	2.61389	10.02822	-0.17743	0.00799	0.00298	-0.01339	0.00054	0.00013	-3.60307	4.65048	-1.73723	1.16014	-3.72028	-4.26106	-4.28795	4.24249	-1.90379	-0.46646	0.48186	14.28201	-0.00782	-0.00162	-0.00070	0.00490
27			0.26000	-7.41770	4.88002	-1.21753	-0.00961	-0.00007	-0.00059	-0.00063	-0.00001	-0.00001	-0.00000	0.00000	0.00000	4.12082	-3.10363	-22.71140	0.04616	0.01354	0.00409	0.00266	0.00014	-0.00043	23.59282	2.56913	10.03304	-0.17766	0.00616	0.00252	-0.01089	0.00048	0.00003	-3.05825	4.47485	-1.62067	1.46859	-3.17336	-6.00955	-4.58841	3.46378	0.06599	-0.09313	0.41477	14.17034	-0.00782	-0.00158	-0.00071	0.00530
28			0.27000	-7.45331	4.84433	-1.23097	-0.00961	-0.00008	-0.00060	-0.00059	-0.00000	-0.00001	-0.00000	0.00000	0.00000	4.09324	-3.10555	-22.77807	0.04509	0.01372	0.00411	0.00237	0.00019	-0.00047	23.55944	2.52604	10.05212	-0.17750	0.00454	0.00210	-0.00996	0.00037	-0.00001	-2.15224	4.06148	-1.35845	1.31715	-2.91112	-6.46047	-4.57346	3.18192	1.05568	0.31138	0.34700	14.07201	-0.00782	-0.00155	-0.00072	0.00575
29			0.28000	-7.48624	4.81986	-1.24184	-0.00960	-0.00008	-0.00059	-0.00054	-0.00000	-0.00001	-0.00000	0.00000	0.00000	4.06778	-3.11053	-22.84242	0.04374	0.01390	0.00414	0.00203	0.00028	-0.00043	23.52660	2.48612	10.07590	-0.17598	0.00523	0.00231	-0.00973	0.00040	-0.00003	-1.14944	3.51843	-1.08574	0.79829	-2.64909	-5.98805	-4.23551	3.14097	1.56423	0.75156	0.27656	13.98334	-0.00781	-0.00152	-0.00074	0.00627
30			0.29000	-7.51573	4.80630	-1.25095	-0.00957	-0.00008	-0.00059	-0.00048	-0.00000	-0.00001	-0.00000	0.00000	0.00000	4.04653	-3.11999	-22.89810	0.04224	0.01418	0.00417	0.00149	0.00038	-0.00034	23.49385	2.45198	10.10316	-0.17347	0.00682	0.00282	-0.00944	0.00047	-0.00008	-0.25012	2.97032	-1.00895	0.00959	-2.12961	-4.92762	-3.62575	3.10059	2.14409	1.23172	0.20196	13.90147	-0.00781	-0.00148	-0.00075	0.00684
31			0.30000	-7.54169	4.80178	-1.26129	-0.00951	-0.00008	-0.00056	-0.00042	-0.00000	-0.00001	-0.00000	0.00000	0.00000	4.03269	-3.13480	-22.93905	0.04084	0.01455	0.00417	0.00086	0.00050	-0.00019	23.46170	2.42664	10.13526	-0.17086	0.00721	0.00311	-0.00953	0.00039	-0.00012	0.45144	2.50865	-1.26304	-1.00650	-1.48170	-3.04112	-2.75156	3.19318	2.65184	1.75502	0.12165	13.82642	-0.00781	-0.00145	-0.00077	0.00743
32			0.31000	-7.56454	4.80367	-1.27626	-0.00942	-0.00009	-0.00049	-0.00038	0.00000	-0.00002	-0.00000	0.00000	0.00000	4.02537	-3.15524	-22.95433	0.03979	0.01495	0.00410	0.00043	0.00060	0.00003	23.42716	2.41194	10.16825	-0.16814	0.00691	0.00335	-0.01086	0.00024	-0.00014	0.86424	2.20125	-1.79734	-2.14874	-1.06851	-0.12630	-1.63221	3.70820	2.63285	2.32291	0.03412	13.76076	-0.00781	-0.00141	-0.00077	0.00804
33			0.32000	-7.58521	4.80809	-1.29775	-0.00930	-0.00011	-0.00038	-0.00036	-0.00000	-0.00002	-0.00000	0.00000	0.00000	4.02001	-3.18097	-22.93410	0.03925	0.01543	0.00395	0.00033	0.00068	0.00027	23.38521	2.40854	10.19479	-0.16506	0.00787	0.00411	-0.01349	0.00009	-0.00015	0.86354	2.11509	-2.44183	-3.22605	-1.11242	3.28988	-0.35832	4.70343	2.09945	2.93505	-0.06061	13.70724	-0.00782	-0.00138	-0.00075	0.00864
34			0.33000	-7.60525	4.80985	-1.32565	-0.00916	-0.00014	-0.00022	-0.00037	-0.00000	-0.00001	-0.00000	0.00000	0.00000	4.01139	-3.21124	-22.87835	0.03918	0.01603	0.00373	0.00061	0.00077	0.00047	23.33171	2.41667	10.21157	-0.16211	0.00987	0.00531	-0.01707	-0.00013	-0.00015	0.40787	2.29370	-3.02738	-4.09591	-1.68017	6.33947	0.92975	6.07354	1.42114	3.58914	-0.15935	13.66743	-0.00784	-0.00135	-0.00072	0.00920
35			0.34000	-7.62665	4.80429	-1.35845	-0.00903	-0.00018	-0.00003	-0.00041	-0.00000	-0.00000	-0.00000	0.00000	0.00000	3.99427	-3.24613	-22.79478	0.03941	0.01675	0.00347	0.00129	0.00091	0.00058	23.26349	2.43599	10.21907	-0.16019	0.01136	0.00645	-0.02147	-0.00042	-0.00013	-0.33144	2.71080	-3.40783	-4.77978	-2.81674	8.59742	2.11045	7.73847	0.67900	4.28068	-0.25623	13.64223	-0.00786	-0.00133	-0.00067	0.00970
36			0.35000	-7.65145	4.78982	-1.39326	-0.00891	-0.00022	0.00015	-0.00047	-0.00001	0.00001	-0.00000	0.00000	0.00000	3.96320	-3.28694	-22.69168	0.03970	0.01745	0.00320	0.00232	0.00112	0.00062	23.17793	2.46474	10.21609	-0.15917	0.01244	0.00754	-0.02634	-0.00071	-0.00005	-1.03008	3.26669	-3.43364	-5.35218	-4.43624	10.02433	3.06063	9.55830	-0.30267	5.00293	-0.34404	13.63255	-0.00789	-0.00133	-0.00064	0.01010
37			0.36000	-7.68122	4.76867	-1.42589	-0.00882	-0.00027	0.00031	-0.00054	-0.00001	0.00001	-0.00000	0.00000	0.00000	3.91494	-3.33501	-22.57727	0.03975	0.01802	0.00295	0.00344	0.00138	0.00061	23.07468	2.49936	10.20023	-0.15818	0.01375	0.00872	-0.03069	-0.00100	0.00012	-1.40664	3.84710	-3.04421	-5.82968	-6.21339	10.65062	3.67441	11.20208	-1.59212	5.74766	-0.41603	13.63792	-0.00791	-0.00132	-0.00060	0.01038
38			0.37000	-7.71686	4.74527	-1.45250	-0.00872	-0.00031	0.00043	-0.00062	-0.00001	0.00001	-0.00000	0.00000	0.00000	3.85039	-3.39052	-22.45929	0.03935	0.01839	0.00275	0.00435	0.00162	0.00058	22.95767	2.53559	10.16942	-0.15702	0.01473	0.00972	-0.03338	-0.00123	0.00040	-1.30903	4.37565	-2.33596	-6.21469	-7.71751	10.75158	3.94884	12.26619	-3.25560	6.50656	-0.46758	13.65398	-0.00792	-0.00131	-0.00056	0.01054
39			0.38000	-7.75874	4.72500	-1.47095	-0.00864	-0.00034	0.00050	-0.00069	-0.00001	0.00001	-0.00000	0.00000	0.00000	3.77434	-3.45215	-22.34071	0.03841	0.01848	0.00260	0.00475	0.00178	0.00056	22.83463	2.56922	10.11992	-0.15531	0.01510	0.01029	-0.03364	-0.00137	0.00080	-0.72226	4.80580	-1.48694	-6.51859	-8.58054	10.85248	3.95345	12.48197	-5.39884	7.27274	-0.49847	13.67219	-0.00791	-0.00129	-0.00052	0.01060
40			0.39000	-7.80649	4.71260	-1.48099	-0.00858	-0.00036	0.00053	-0.00075	-0.00001	0.00000	-0.00000	0.00000	0.00000	3.69421	-3.51695	-22.21907	0.03691	0.01829	0.00251	0.00456	0.00181	0.00056	22.71494	2.59664	10.04722	-0.15191	0.01626	0.01072	-0.03136	-0.00152	0.00127	0.17691	5.07296	-0.66442	-6.71367	-8.63159	11.16055	3.72609	11.87703	-7.70713	8.04166	-0.51237	13.68215	-0.00789	-0.00126	-0.00047	0.01059
41			0.40000	-7.85820	4.71005	-1.48365	-0.00855	-0.00036	0.00053	-0.00078	0.00000	0.00000	-0.00000	0.00000	0.00000	3.61770	-3.58159	-22.09350	0.03500	0.01786	0.00245	0.00392	0.00173	0.00055	22.60561	2.61572	9.95355	-0.14652	0.01871	0.01111	-0.02753	-0.00168	0.00164	1.06196	5.09775	0.00643	-6.74821	-7.98894	11.30785	3.25530	10.79018	-9.32742	8.81049	-0.51398	13.67571	-0.00786	-0.00122	-0.00043	0.01053
42			0.41000	-7.91058	4.71580	-1.48094	-0.00855	-0.00035	0.00052	-0.00076	0.00001	-0.00000	-0.00000	0.00000	0.00000	3.55020	-3.64383	-21.96897	0.03291	0.01727	0.00240	0.00310	0.00160	0.00052	22.50860	2.62655	9.85113	-0.14045	0.02028	0.01094	-0.02355	-0.00159	0.00171	1.65784	4.87065	0.44269	-6.64649	-6.93313	10.98502	2.56140	9.61389	-9.65949	9.57706	-0.50633	13.64990	-0.00782	-0.00118	-0.00039	0.01044
43			0.42000	-7.96053	4.72634	-1.47536	-0.00857	-0.00034	0.00052	-0.00071	0.00001	-0.00000	-0.00000	0.00000	0.00000	3.49444	-3.70303	-21.85053	0.03094	0.01666	0.00236	0.00226	0.00148	0.00049	22.42262	2.63029	9.75385	-0.13566	0.01903	0.00983	-0.02032	-0.00116	0.00144	1.85347	4.49260	0.60914	-6.54670	-5.70179	10.43120	1.70812	8.57163	-8.94065	10.33962	-0.49156	13.60679	-0.00779	-0.00114	-0.00036	0.01033
44			0.43000	-8.00635	4.73757	-1.46952	-0.00861	-0.00033	0.00052	-0.00065	0.00001	-0.00000	-0.00000	0.00000	0.00000	3.45143	-3.75988	-21.73789	0.02927	0.01605	0.00231	0.00149	0.00139	0.00046	22.34534	2.62730	9.66905	-0.13240	0.01592	0.00821	-0.01792	-0.00066	0.00106	1.65749	4.10789	0.51195	-6.59613	-4.42343	9.96759	0.77548	7.72617	-7.73939	11.09663	-0.47023	13.55000	-0.00777	-0.00111	-0.00032	0.01022
45			0.44000	-8.04786	4.74566	-1.46578	-0.00868	-0.00032	0.00052	-0.00060	0.00000	-0.00000	-0.00000	0.00000	0.00000	3.42159	-3.81610	-21.62919	0.02793	0.01541	0.00225	0.00077	0.00136	0.00043	22.27464	2.61783	9.59916	-0.13010	0.01265	0.00659	-0.01618	-0.00025	0.00071	1.16107	3.79584	0.20034	-6.84613	-3.13210	9.49148	-0.19561	7.07478	-6.31065	11.84705	-0.44269	13.48247	-0.00777	-0.00109	-0.00029	0.01013
46			0.45000	-8.08536	4.74807	-1.46584	-0.00880	-0.00031	0.00051	-0.00055	-0.00000	0.00000	-0.00000	0.00000	0.00000	3.40560	-3.87388	-21.52598	0.02699	0.01460	0.00219	0.00010	0.00136	0.00039	22.20847	2.60195	9.54634	-0.12846	0.00936	0.00501	-0.01504	0.00002	0.00041	0.50173	3.53745	-0.22646	-7.23067	-1.81659	8.70638	-1.22041	6.63191	-4.68074	12.58986	-0.40789	13.40601	-0.00781	-0.00107	-0.00024	0.01008
47			0.46000	-8.11894	4.74385	-1.47021	-0.00894	-0.00029	0.00047	-0.00050	-0.00000	0.00000	-0.00000	0.00000	0.00000	3.40424	-3.93457	-21.43252	0.02662	0.01352	0.00216	-0.00056	0.00134	0.00034	22.14439	2.57952	9.51258	-0.12780	0.00553	0.00336	-0.01460	0.00015	0.00019	-0.21502	3.30292	-0.65532	-7.59868	-0.47840	7.56451	-2.35820	6.43070	-3.01718	13.32462	-0.36211	13.32221	-0.00790	-0.00107	-0.00019	0.01009
48			0.47000	-8.14884	4.73274	-1.47839	-0.00907	-0.00027	0.00039	-0.00047	-0.00001	0.00000	-0.00000	0.00000	0.00000	3.41761	-3.99757	-21.35178	0.02690	0.01228	0.00219	-0.00118	0.00124	0.00030	22.07973	2.54877	9.49700	-0.12829	0.00111	0.00168	-0.01486	0.00006	0.00007	-1.01808	3.15270	-1.01952	-7.76365	0.82913	6.36503	-3.67789	6.46118	-1.74455	14.05234	-0.29963	13.23395	-0.00801	-0.00107	-0.00013	0.01015
49			0.48000	-8.17639	4.71307	-1.48955	-0.00917	-0.00023	0.00026	-0.00046	-0.00001	0.00000	-0.00000	0.00000	0.00000	3.44427	-4.05986	-21.28268	0.02767	0.01101	0.00231	-0.00176	0.00107	0.00028	22.01252	2.50636	9.49354	-0.12939	-0.00321	0.00010	-0.01563	-0.00025	0.00000	-2.00299	3.19332	-1.32523	-7.59834	2.01216	5.55170	-5.17028	6.67130	-1.35927	14.77539	-0.21376	13.14698	-0.00814	-0.00107	-0.00006	0.01026
50			0.49000	-8.20366	4.68236	-1.50327	-0.00926	-0.00018	0.00009	-0.00047	-0.00001	0.00000	-0.00000	0.00000	0.00000	3.48136	-4.11733	-21.21971	0.02870	0.00978	0.00251	-0.00223	0.00084	0.00029	21.94156	2.44854	9.49158	-0.13058	-0.00658	-0.00120	-0.01684	-0.00068	-0.00007	-3.15340	3.45255	-1.61603	-7.09337	2.93513	5.42189	-6.74780	7.05557	-2.09929	15.49682	-0.09847	13.07031	-0.00826	-0.00107	0.00000	0.01041
51			0.50000	-8.23252	4.63917	-1.51961	-0.00935	-0.00013	-0.00011	-0.00052	-0.00001	-0.00000	-0.00000	0.00000	0.00000	3.52434	-4.16641	-21.15575	0.02985	0.00864	0.00276	-0.00250	0.00060	0.00034	21.86530	2.37272	9.47996	-0.13183	-0.00888	-0.00231	-0.01862	-0.00110	-0.00020	-4.33484	3.85807	-1.92514	-6.35192	3.43565	6.00115	-8.25598	7.67589	-3.77025	16.21986	0.04991	13.01437	-0.00835	-0.00107	0.00005	0.01057
52			0.51000	-8.26398	4.58390	-1.53893	-0.00945	-0.00008	-0.00032	-0.00057	-0.00001	-0.00001	-0.00000	0.00000	0.00000	3.56756	-4.20565	-21.08428	0.03102	0.00762	0.00304	-0.00252	0.00040	0.00042	21.78139	2.27914	9.45113	-0.13330	-0.01036	-0.00336	-0.02106	-0.00143	-0.00043	-5.37208	4.30213	-2.23663	-5.56956	3.44325	7.09956	-9.50478	8.57225	-5.82699	16.94742	0.23146	12.98860	-0.00840	-0.00108	0.00008	0.01072
53			0.52000	-8.29836	4.51894	-1.56110	-0.00954	-0.00004	-0.00052	-0.00063	-0.00000	-0.00001	-0.00000	0.00000	0.00000	3.60617	-4.23627	-21.00121	0.03216	0.00677	0.00331	-0.00234	0.00026	0.00052	21.68730	2.17138	9.40372	-0.13503	-0.01101	-0.00429	-0.02402	-0.00161	-0.00068	-6.07774	4.69678	-2.46061	-4.95000	3.06779	8.34956	-10.34006	9.67550	-7.50873	17.68201	0.44212	12.99860	-0.00840	-0.00108	0.00008	0.01083
54			0.53000	-8.33559	4.44872	-1.58477	-0.00961	-0.00002	-0.00067	-0.00068	-0.00000	-0.00002	-0.00000	0.00000	0.00000	3.63801	-4.26147	-20.90673	0.03320	0.00620	0.00354	-0.00208	0.00020	0.00061	21.58156	2.05593	9.34437	-0.13721	-0.01068	-0.00498	-0.02733	-0.00160	-0.00084	-6.24382	5.01030	-2.49786	-4.59911	2.51170	9.33905	-10.70666	10.87830	-8.05872	18.42480	0.67517	13.04552	-0.00834	-0.00109	0.00006	0.01087
55			0.54000	-8.37606	4.37986	-1.60788	-0.00966	-0.00001	-0.00077	-0.00074	-0.00000	-0.00002	-0.00000	0.00000	0.00000	3.66321	-4.28493	-20.80478	0.03407	0.00596	0.00371	-0.00180	0.00018	0.00068	21.46322	1.94055	9.28631	-0.14000	-0.00957	-0.00535	-0.03103	-0.00144	-0.00082	-5.66469	5.24855	-2.34551	-4.52008	1.94619	9.83628	-10.66779	12.14936	-7.06450	19.17401	0.92381	13.12665	-0.00823	-0.00110	0.00004	0.01080
56			0.55000	-8.42029	4.32085	-1.62902	-0.00970	-0.00002	-0.00080	-0.00081	-0.00000	-0.00002	-0.00000	0.00000	0.00000	3.68328	-4.30985	-20.70033	0.03470	0.00595	0.00381	-0.00159	0.00021	0.00069	21.33101	1.83213	9.24456	-0.14330	-0.00849	-0.00556	-0.03518	-0.00127	-0.00061	-4.31477	5.40945	-2.08311	-4.63676	1.48086	9.80883	-10.35479	13.49771	-4.62541	19.92445	1.18339	13.23623	-0.00808	-0.00111	0.00003	0.01057
57			0.56000	-8.46845	4.27877	-1.64760	-0.00972	-0.00004	-0.00077	-0.00087	-0.00000	-0.00002	-0.00000	0.00000	0.00000	3.70020	-4.33800	-20.59831	0.03509	0.00611	0.00382	-0.00146	0.00025	0.00067	21.18367	1.73531	9.23100	-0.14707	-0.00807	-0.00573	-0.03976	-0.00120	-0.00029	-2.46710	5.47827	-1.79449	-4.84435	1.17360	9.33150	-9.87749	14.88530	-1.25465	20.66810	1.45243	13.36596	-0.00790	-0.00111	0.00003	0.01020
58			0.57000	-8.51976	4.25670	-1.66370	-0.00974	-0.00007	-0.00067	-0.00091	-0.00000	-0.00002	-0.00000	0.00000	0.00000	3.71607	-4.37002	-20.50261	0.03539	0.00644	0.00376	-0.00143	0.00031	0.00062	21.02102	1.65248	9.25114	-0.15162	-0.00902	-0.00602	-0.04454	-0.00131	0.00006	-0.52168	5.44481	-1.54801	-5.09302	1.02921	8.62291	-9.29024	16.18044	2.26962	21.39607	1.73229	13.50554	-0.00775	-0.00112	0.00003	0.00975
59			0.58000	-8.57291	4.25381	-1.67792	-0.00977	-0.00009	-0.00053	-0.00092	0.00000	-0.00001	-0.00000	0.00000	0.00000	3.73246	-4.40600	-20.41400	0.03576	0.00694	0.00365	-0.00146	0.00039	0.00056	20.84504	1.58371	9.30201	-0.15702	-0.01132	-0.00647	-0.04912	-0.00159	0.00039	1.18474	5.31111	-1.36570	-5.37501	0.97519	7.98777	-8.66899	17.23347	5.12631	22.10117	2.02514	13.64304	-0.00766	-0.00114	0.00002	0.00932
60			0.59000	-8.62625	4.26646	-1.69069	-0.00979	-0.00012	-0.00037	-0.00091	0.00000	-0.00001	-0.00000	0.00000	0.00000	3.74967	-4.44584	-20.33029	0.03626	0.00750	0.00351	-0.00150	0.00048	0.00052	20.65918	1.52627	9.37348	-0.16210	-0.01398	-0.00693	-0.05278	-0.00188	0.00063	2.38403	5.05935	-1.19856	-5.67449	0.91076	7.51647	-8.12096	17.93782	6.85287	22.78047	2.33112	13.76578	-0.00766	-0.00117	-0.00001	0.00899
61			0.60000	-8.67755	4.28852	-1.70163	-0.00983	-0.00014	-0.00020	-0.00085	0.00001	-0.00000	-0.00000	0.00000	0.00000	3.76712	-4.48951	-20.25043	0.03683	0.00799	0.00336	-0.00149	0.00056	0.00047	20.46789	1.47616	9.45408	-0.16543	-0.01600	-0.00724	-0.05464	-0.00207	0.00074	2.87804	4.65945	-0.98444	-5.92630	0.78970	6.98466	-7.76562	18.19071	7.50154	23.43700	2.64664	13.86329	-0.00775	-0.00120	-0.00011	0.00884
62			0.61000	-8.72430	4.31243	-1.71002	-0.00985	-0.00015	-0.00008	-0.00076	0.00001	-0.00000	-0.00000	0.00000	0.00000	3.78417	-4.53655	-20.17679	0.03745	0.00825	0.00326	-0.00146	0.00063	0.00041	20.27650	1.42853	9.53531	-0.16655	-0.01762	-0.00753	-0.05412	-0.00223	0.00074	2.66273	4.14433	-0.72829	-6.05928	0.65092	6.23875	-7.65884	17.87249	7.26085	24.08019	2.96401	13.93113	-0.00794	-0.00123	-0.00024	0.00897
63			0.62000	-8.76506	4.33184	-1.71572	-0.00986	-0.00015	-0.00004	-0.00067	0.00000	-0.00000	-0.00000	0.00000	0.00000	3.80082	-4.58580	-20.11159	0.03819	0.00817	0.00325	-0.00142	0.00065	0.00037	20.09162	1.37899	9.60969	-0.16555	-0.01942	-0.00796	-0.05098	-0.00245	0.00062	1.94909	3.68194	-0.51754	-6.06144	0.53542	5.49903	-7.75647	16.89971	6.11595	24.72498	3.27339	13.97414	-0.00822	-0.00126	-0.00041	0.00944
64			0.63000	-8.80116	4.34294	-1.71987	-0.00984	-0.00012	-0.00011	-0.00063	0.00000	-0.00000	-0.00000	0.00000	0.00000	3.81688	-4.63572	-20.05288	0.03906	0.00760	0.00334	-0.00132	0.00061	0.00036	19.92039	1.32351	9.66836	-0.16262	-0.02174	-0.00863	-0.04561	-0.00272	0.00034	0.97125	3.57336	-0.41876	-5.96170	0.34486	5.16573	-7.94501	15.36190	3.92251	25.39056	3.56628	14.00698	-0.00857	-0.00131	-0.00057	0.01032
65			0.64000	-8.83766	4.34340	-1.72370	-0.00975	-0.00006	-0.00027	-0.00069	-0.00000	-0.00000	-0.00000	0.00000	0.00000	3.83012	-4.68511	-19.99470	0.03990	0.00653	0.00351	-0.00100	0.00051	0.00040	19.76811	1.25966	9.70057	-0.15773	-0.02437	-0.00946	-0.03908	-0.00294	-0.00018	-0.17508	4.10444	-0.36968	-5.76856	-0.15766	5.54237	-8.10089	13.58592	0.59499	26.09927	3.83881	14.05213	-0.00899	-0.00136	-0.00071	0.01172
66			0.65000	-8.88188	4.33080	-1.72716	-0.00956	0.00001	-0.00050	-0.00087	0.00000	0.00000	-0.00000	0.00000	0.00000	3.83547	-4.73303	-19.92872	0.04037	0.00514	0.00371	-0.00029	0.00037	0.00050	19.63585	1.18611	9.69499	-0.15064	-0.02663	-0.01023	-0.03281	-0.00297	-0.00097	-1.49722	5.38852	-0.24769	-5.45300	-1.19922	6.81750	-8.14990	12.03810	-3.79736	26.87579	4.09297	14.13612	-0.00948	-0.00144	-0.00080	0.01377
67			0.66000	-8.94132	4.30247	-1.72909	-0.00928	0.00007	-0.00073	-0.00114	0.00000	0.00001	-0.00000	0.00000	0.00000	3.82601	-4.77846	-19.84493	0.03999	0.00365	0.00386	0.00085	0.00024	0.00067	19.51978	1.10302	9.64148	-0.14096	-0.02771	-0.01065	-0.02799	-0.00266	-0.00196	-2.99534	7.35334	0.03030	-4.99981	-2.87836	9.06572	-8.04298	11.19231	-8.97807	27.74648	4.33551	14.28579	-0.01008	-0.00156	-0.00083	0.01663
68			0.67000	-9.02200	4.25618	-1.72788	-0.00889	0.00013	-0.00093	-0.00144	0.00001	0.00002	-0.00000	0.00000	0.00000	3.79470	-4.82056	-19.73330	0.03834	0.00223	0.00390	0.00229	0.00012	0.00089	19.41140	1.01195	9.53337	-0.12820	-0.02689	-0.01055	-0.02531	-0.00202	-0.00293	-4.61021	9.80313	0.49946	-4.44164	-5.15695	12.12054	-7.75336	11.45474	-14.46213	28.73737	4.57643	14.52442	-0.01082	-0.00174	-0.00082	0.02048
69			0.68000	-9.12767	4.19083	-1.72179	-0.00839	0.00016	-0.00106	-0.00173	0.00002	0.00004	-0.00000	0.00000	0.00000	3.73580	-4.85920	-19.58697	0.03519	0.00109	0.00378	0.00372	0.00005	0.00109	19.29831	0.91612	9.36929	-0.11205	-0.02392	-0.00990	-0.02461	-0.00117	-0.00365	-6.22224	12.46873	1.15099	-3.84220	-7.89665	15.51812	-7.29235	13.10075	-19.66307	29.86950	4.82904	14.86785	-0.01173	-0.00199	-0.00077	0.02544
70			0.69000	-9.25922	4.10708	-1.70940	-0.00774	0.00016	-0.00110	-0.00192	0.00002	0.00006	-0.00000	0.00000	0.00000	3.64580	-4.89515	-19.40510	0.03063	0.00027	0.00349	0.00477	0.00001	0.00120	19.16578	0.81953	9.15357	-0.09264	-0.01909	-0.00891	-0.02481	-0.00040	-0.00395	-7.64605	15.03691	1.94474	-3.27570	-10.88914	18.52585	-6.71736	16.24526	-23.93867	31.15438	5.10492	15.32079	-0.01285	-0.00234	-0.00070	0.03149
71			0.70000	-9.41447	4.00815	-1.68969	-0.00694	0.00013	-0.00105	-0.00198	0.00002	0.00007	-0.00000	0.00000	0.00000	3.52407	-4.93027	-19.19547	0.02501	-0.00027	0.00305	0.00515	-0.00001	0.00115	18.99811	0.72684	8.89725	-0.07070	-0.01289	-0.00775	-0.02422	0.00006	-0.00380	-8.61296	17.22871	2.82101	-2.78244	-13.88418	20.20150	-6.18627	20.84062	-26.50565	32.58878	5.41221	15.87092	-0.01415	-0.00279	-0.00060	0.03838
72			0.71000	-9.58921	3.90058	-1.66218	-0.00598	0.00007	-0.00091	-0.00188	0.00001	0.00008	-0.00000	0.00000	0.00000	3.37285	-4.96698	-18.97626	0.01857	-0.00056	0.00246	0.00469	-0.00003	0.00091	18.77999	0.64163	8.62034	-0.04764	-0.00596	-0.00648	-0.02099	0.00012	-0.00322	-8.82752	18.91539	3.67291	-2.36240	-16.55684	19.67358	-5.96676	26.61062	-26.57661	34.15204	5.75235	16.48419	-0.01560	-0.00335	-0.00046	0.04550
73			0.72000	-9.77909	3.79377	-1.62757	-0.00485	0.00001	-0.00071	-0.00164	0.00000	0.00007	-0.00000	0.00000	0.00000	3.19827	-5.00761	-18.77308	0.01150	-0.00064	0.00176	0.00330	-0.00004	0.00057	18.49937	0.56538	8.35039	-0.02628	-0.00003	-0.00525	-0.01452	0.00000	-0.00241	-8.02580	20.20828	4.37660	-2.03174	-18.40521	16.66181	-6.35724	32.93697	-23.92696	35.80713	6.11722	17.10779	-0.01712	-0.00402	-0.00029	0.05197
74			0.73000	-9.98241	3.69942	-1.58732	-0.00355	-0.00005	-0.00050	-0.00130	-0.00001	0.00005	-0.00000	0.00000	0.00000	3.01229	-5.05332	-18.61051	0.00404	-0.00081	0.00097	0.00121	-0.00006	0.00023	18.15193	0.49525	8.11349	-0.00892	0.00309	-0.00426	-0.00591	0.00000	-0.00167	-5.96981	21.52839	4.90366	-1.84856	-18.81724	11.71125	-7.57110	38.88494	-19.30595	37.50318	6.49445	17.68223	-0.01862	-0.00476	-0.00010	0.05674
75			0.74000	-10.20354	3.63096	-1.54218	-0.00209	-0.00007	-0.00034	-0.00085	-0.00001	0.00003	-0.00000	0.00000	0.00000	2.83253	-5.10368	-18.50441	-0.00345	-0.00165	0.00012	-0.00096	-0.00014	0.00002	17.74447	0.42408	7.92443	0.00458	0.00287	-0.00360	0.00345	0.00011	-0.00113	-2.58856	23.61994	5.45537	-1.87332	-17.38333	5.65262	-9.63011	43.59295	-13.96471	39.18197	6.87282	18.15326	-0.01992	-0.00549	0.00007	0.05872
76			0.75000	-10.45587	3.60000	-1.48933	-0.00057	-0.00005	-0.00027	-0.00027	0.00000	0.00003	-0.00000	0.00000	0.00000	2.67850	-5.15734	-18.46373	-0.01048	-0.00382	-0.00077	-0.00240	-0.00035	-0.00001	17.29131	0.34269	7.78613	0.01521	-0.00052	-0.00333	0.01240	-0.00005	-0.00079	1.70678	27.41412	6.53784	-1.98704	-13.96618	-1.09425	-12.42989	46.51331	-8.84400	40.78574	7.25280	18.47841	-0.02080	-0.00611	0.00018	0.05709
77			0.76000	-10.76218	3.60953	-1.41985	0.00084	0.00002	-0.00031	0.00050	-0.00000	0.00004	-0.00000	0.00000	0.00000	2.56963	-5.20981	-18.49691	-0.01655	-0.00782	-0.00165	-0.00239	-0.00068	0.00021	16.81153	0.24178	7.69555	0.02235	-0.00768	-0.00364	0.01879	-0.00121	-0.00064	5.89586	33.70053	8.87632	-1.80724	-8.40300	-8.52820	-15.82693	47.24369	-4.45392	42.26800	7.64735	18.62928	-0.02098	-0.00646	0.00021	0.05181
78			0.77000	-11.15090	3.64828	-1.31793	0.00187	0.00015	-0.00044	0.00142	-0.00002	0.00009	-0.00000	0.00000	0.00000	2.52669	-5.25100	-18.61431	-0.02112	-0.01361	-0.00244	-0.00052	-0.00085	0.00068	16.32838	0.11241	7.64616	0.02290	-0.02025	-0.00489	0.01888	-0.00461	-0.00065	8.58544	42.72457	13.09706	-0.97706	-0.49915	-16.40009	-19.50381	45.57826	-1.38978	43.60175	8.07664	18.59202	-0.02032	-0.00642	0.00014	0.04395
79			0.78000	-11.64852	3.68925	-1.16472	0.00214	0.00030	-0.00062	0.00204	-0.00003	0.00019	-0.00000	0.00000	0.00000	2.57079	-5.26708	-18.82072	-0.02363	-0.02033	-0.00300	0.00307	-0.00029	0.00127	15.86667	-0.05093	7.62331	0.01339	-0.03861	-0.00718	0.01028	-0.01122	-0.00089	8.30468	53.89370	19.18697	0.46242	9.64740	-23.50745	-22.80218	41.75477	-0.58992	44.78420	8.55575	18.37104	-0.01886	-0.00596	-0.00004	0.03529
80			0.79000	-12.26946	3.69100	-0.94839	0.00121	0.00045	-0.00078	0.00140	-0.00001	0.00034	-0.00000	0.00000	0.00000	2.72008	-5.24542	-19.10236	-0.02307	-0.02640	-0.00316	0.00735	0.00138	0.00165	15.44834	-0.24680	7.60059	-0.00983	-0.06013	-0.01035	-0.00666	-0.01981	-0.00168	3.65841	65.57512	26.13410	1.99213	21.69177	-27.73192	-24.82847	36.37790	-2.87885	45.83599	9.08364	17.99536	-0.01673	-0.00510	-0.00026	0.02732
81			0.80000	-13.00342	3.60086	-0.67554	-0.00141	0.00053	-0.00086	-0.00183	0.00009	0.00047	-0.00000	0.00000	0.00000	2.99050	-5.17856	-19.42008	-0.01763	-0.03023	-0.00272	0.00972	0.00395	0.00148	15.09046	-0.46454	7.54456	-0.05171	-0.07979	-0.01442	-0.02869	-0.02632	-0.00352	-6.52728	74.83836	32.19672	2.87451	35.81500	-27.13572	-24.70054	29.78720	-8.14341	46.79155	9.63483	17.52050	-0.01389	-0.00396	-0.00038	0.02029
82			0.81000	-13.80016	3.36126	-0.37559	-0.00613	0.00045	-0.00081	-0.00813	0.00020	0.00051	-0.00000	0.00000	0.00000	3.40720	-5.06341	-19.72040	-0.00506	-0.03090	-0.00159	0.00435	0.00677	0.00077	14.81114	-0.68481	7.42917	-0.11858	-0.09248	-0.01974	-0.04625	-0.02654	-0.00666	-22.84225	77.35999	35.64048	2.58628	53.69295	-21.42107	-21.76006	21.30608	-14.70833	47.67452	10.15573	17.01721	-0.01029	-0.00266	-0.00023	0.01357
83			0.82000	-14.55735	2.92136	-0.09517	-0.01311	0.00010	-0.00062	-0.01486	0.00008	0.00041	-0.00000	0.00000	0.00000	4.02237	-4.89513	-19.96070	0.01634	-0.02825	0.00023	-0.02115	0.00922	-0.00009	14.64026	-0.88179	7.25507	-0.21836	-0.09590	-0.02693	-0.03395	-0.01967	-0.01043	-44.70897	68.10210	35.36841	1.12499	78.54572	-12.36334	-15.58918	9.12626	-19.57546	48.47366	10.57211	16.55149	-0.00624	-0.00139	0.00018	0.00714
84			0.83000	-15.12288	2.25284	0.11470	-0.02199	-0.00061	-0.00031	-0.01438	-0.00076	0.00019	-0.00000	0.00000	0.00000	4.92538	-4.66021	-20.12929	0.04619	-0.02228	0.00259	-0.08843	0.01039	-0.00076	14.62749	-1.02492	7.05982	-0.35716	-0.08993	-0.03594	0.06509	-0.00823	-0.01194	-69.88219	42.97249	31.12354	-1.09220	114.09090	-2.92199	-5.92040	-9.09761	-19.51746	49.14119	10.80781	16.16640	-0.00233	-0.00028	0.00064	0.00206
85			0.84000	-15.31899	1.36522	0.21354	-0.03148	-0.00167	0.00013	0.00364	-0.00270	-0.00007	-0.00000	0.00000	0.00000	6.23947	-4.33421	-20.24975	0.08058	-0.01244	0.00521	-0.22244	0.00807	-0.00147	14.84313	-1.07994	6.91345	-0.53336	-0.07400	-0.04478	0.34885	0.00361	-0.00581	-94.36805	1.25622	23.33571	-3.66098	163.17921	4.14841	7.41591	-35.51170	-12.30461	49.61345	10.80235	15.87503	0.00086	0.00060	0.00088	-0.00045
86			0.85000	-14.99267	0.31422	0.18224	0.05694	-0.01581	0.01297	-0.06134	-0.02948	-0.00424	0.01888	-0.00820	0.02806	8.10642	-3.88532	-20.36855	0.03914	0.06200	0.00182	-0.15024	-0.05385	-0.00067	15.37398	-1.00880	6.90088	-0.67167	0.10775	-0.00035	0.85797	-0.02337	0.00008	-112.78545	-51.93665	12.89984	-6.71830	226.21828	7.88726	24.40946	-71.20679	2.03580	49.83227	10.52252	15.66286	0.00303	0.00126	0.00070	-0.00018
87			0.86000	-14.08454	-0.79739	0.02711	0.45958	-0.06749	0.03519	-0.93276	-0.12831	-0.00386	0.04130	-0.10631	0.89754	10.65536	-3.28599	-20.52256	0.15607	0.28380	0.03781	-0.79381	-0.31254	-0.01895	16.30967	-0.77127	7.08791	-0.69003	0.78428	0.16746	1.40449	-0.33078	-0.10844	-119.41096	-105.66851	1.08422	-11.26683	299.14526	10.65319	44.61038	-114.79470	19.82223	49.75035	9.97141	15.49706	0.00407	0.00166	0.00005	0.00200
88			0.87000	-12.67322	-1.83080	-0.22297	1.04571	-0.12115	0.06959	-2.88026	-0.20384	0.00828	-0.02603	-0.09105	2.82166	13.95245	-2.53488	-20.69281	0.07125	0.17591	-0.00890	-0.45230	-0.23033	0.00492	17.71339	-0.33186	7.47052	1.20631	1.14519	0.42009	-3.43227	-0.77419	-0.41763	-110.87215	-147.77953	-10.66924	-18.48484	371.80014	18.54233	66.66741	-160.56358	33.10123	49.32470	9.19500	15.34170	0.00399	0.00179	-0.00093	0.00448
89			0.88000	-10.94582	-2.64978	-0.52954	1.35607	-0.10413	0.07189	-4.24707	-0.13147	0.02295	-0.12229	-0.01271	3.80313	17.94127	-1.67933	-20.76748	0.23948	-0.08322	-0.07873	-1.76625	0.12257	0.02806	19.57405	0.31960	7.92688	2.87969	0.90856	0.47121	-10.17941	-0.88922	-0.49475	-89.55679	-171.19014	-20.99894	-27.83427	428.73721	38.94254	87.70844	-197.72205	31.57727	48.51458	8.28188	15.17499	0.00286	0.00163	-0.00197	0.00519
90			0.89000	-9.11280	-3.18241	-0.85945	1.37372	-0.04107	0.05449	-4.37014	-0.03226	0.02450	-0.14720	-0.14017	3.06360	22.40361	-0.82007	-20.55825	1.03213	-0.05943	-0.03949	-8.15353	0.09465	-0.00662	21.75932	1.13233	8.21751	1.52492	0.57599	0.31033	-5.91666	-0.74563	-0.20458	-63.60848	-176.25768	-28.27551	-36.67817	454.30365	74.48431	103.63197	-213.41116	8.00480	47.29441	7.34924	15.00137	0.00088	0.00119	-0.00274	0.00222
91			0.90000	-7.33537	-3.45701	-1.18266	1.43619	-0.01619	0.06546	-4.31941	-0.00657	0.03106	-0.06622	-0.37690	2.13842	26.98692	-0.09717	-19.90157	1.79992	0.34992	0.16712	-13.98612	-0.57486	0.15264	24.01738	1.97732	8.07348	-0.64344	0.94524	0.30472	2.39318	-1.47172	0.04647	-41.85191	-168.24741	-30.24445	-43.10226	440.58716	117.63719	111.04068	-199.60040	-35.73148	45.67411	6.51052	14.85102	-0.00165	0.00056	-0.00308	-0.00520
92			0.91000	-5.70139	-3.57347	-1.45789	1.58195	-0.03612	0.10061	-4.30591	-0.00710	0.03855	0.03184	-0.48562	1.79843	31.30915	0.34825	-18.78943	2.06946	0.70261	0.38626	-14.57750	-1.09560	0.62374	26.05223	2.68927	7.33549	-1.19570	1.54927	0.41253	3.67029	-2.61586	0.47135	-28.39133	-153.21330	-25.49564	-47.38906	392.32648	152.53598	108.57620	-158.87469	-86.86808	43.70813	5.83311	14.76573	-0.00434	-0.00012	-0.00307	-0.01592
93			0.92000	-4.24425	-3.63614	-1.64080	1.76499	-0.06981	0.14382	-4.22258	-0.00920	0.03063	0.09043	-0.46478	1.87139	35.07447	0.44830	-17.41205	2.05514	0.83862	0.51239	-12.20467	-1.09655	1.00996	27.63000	3.14314	6.05545	-0.46369	1.94878	0.47745	0.98885	-3.14513	0.92537	-21.83994	-135.18236	-15.62320	-49.11744	324.34738	162.87576	95.78309	-104.01045	-125.77367	41.48481	5.31425	14.77549	-0.00682	-0.00074	-0.00301	-0.02734
94			0.93000	-2.97581	-3.70413	-1.71168	1.93313	-0.08931	0.17541	-3.94999	-0.01176	0.00643	0.10093	-0.41301	2.05410	38.13345	0.27904	-16.08990	2.08434	0.80969	0.54506	-9.80892	-0.74719	0.96244	28.65141	3.30630	4.51484	0.38490	2.03692	0.45712	-0.45773	-2.61636	0.99909	-18.33904	-115.78855	-4.91731	-45.27621	253.71754	138.96411	72.19997	-51.80760	-133.57936	39.10178	4.90670	14.88376	-0.00880	-0.00123	-0.00328	-0.03700
95			0.94000	-1.90593	-3.78333	-1.69062	2.02255	-0.08806	0.19145	-3.40062	-0.01093	-0.01398	0.09261	-0.37122	2.13311	40.47684	0.04999	-15.16349	2.12574	0.72818	0.53751	-7.51286	-0.35135	0.52153	29.16169	3.24418	3.15101	0.84028	1.96858	0.40315	-0.38985	-1.42744	0.69074	-14.81337	-95.52551	1.95482	-33.06937	192.33417	82.30228	39.22043	-15.43974	-101.45505	36.64417	4.56167	15.07281	-0.01020	-0.00160	-0.00406	-0.04355
96			0.95000	-1.04392	-3.84881	-1.63350	2.03683	-0.06748	0.19238	-2.68198	-0.00528	-0.01239	0.07732	-0.34798	2.09770	42.18439	0.00209	-14.87291	2.14196	0.64379	0.51415	-5.39305	-0.05472	-0.09989	29.30475	3.08202	2.39230	0.89552	1.84062	0.35413	-0.03864	-0.09723	0.22832	-10.56819	-74.90532	1.73334	-12.99759	143.97844	7.74155	1.91153	0.59114	-37.09263	34.17289	4.25953	15.31838	-0.01097	-0.00193	-0.00520	-0.04670
97			0.96000	-0.39229	-3.87515	-1.61948	2.00318	-0.03748	0.17925	-1.94004	-0.00017	0.01396	0.05482	-0.32488	2.02212	43.36071	0.29000	-15.25118	2.09917	0.55992	0.46927	-3.52144	0.09604	-0.62966	29.24798	2.93712	2.47538	0.83593	1.67566	0.32179	0.09740	0.95572	-0.21035	-6.82649	-54.88390	-6.34553	11.05388	106.31264	-61.81220	-32.11082	0.43077	38.52245	31.72577	4.00900	15.59926	-0.01113	-0.00224	-0.00621	-0.04670
98			0.97000	0.05974	-3.85493	-1.72379	1.93883	-0.00898	0.15466	-1.27870	0.00063	0.04853	0.02697	-0.29861	1.93890	44.09678	0.92323	-16.11951	2.01763	0.47805	0.40555	-2.00801	0.11987	-0.86120	29.12061	2.87585	3.36611	0.76647	1.48641	0.30582	0.09254	1.48830	-0.54251	-4.80134	-36.80373	-19.73900	33.04115	75.06953	-107.39896	-55.42522	-7.37506	102.68176	29.32385	3.83066	15.89566	-0.01076	-0.00252	-0.00654	-0.04420
99			0.98000	0.33930	-3.79680	-1.98029	1.85273	0.00984	0.12397	-0.75708	-0.00126	0.06869	0.00207	-0.27517	1.84216	44.46619	1.77758	-17.19854	1.91658	0.41304	0.34476	-0.83927	0.08442	-0.81553	28.99132	2.92056	4.81270	0.67087	1.31416	0.30123	0.05225	1.52225	-0.73308	-4.16355	-21.98876	-33.30779	46.73265	46.65609	-121.55268	-63.55288	-14.37754	140.07727	26.97725	3.73934	16.18327	-0.00999	-0.00268	-0.00585	-0.04008
100			0.99000	0.48616	-3.71228	-2.36103	1.75247	0.01451	0.09439	-0.39161	-0.00248	0.06651	-0.00651	-0.25257	1.72833	44.53263	2.65225	-18.22141	1.77180	0.39215	0.32240	0.05393	0.04448	-0.66509	28.87342	3.06281	6.45317	0.59183	1.24085	0.30573	0.04326	1.29319	-0.76788	-3.37667	-11.16391	-41.87880	48.57719	18.54165	-106.35865	-56.76442	-14.63501	144.41571	24.69224	3.73535	16.43305	-0.00903	-0.00262	-0.00416	-0.03521
101			1.00000	0.54344	-3.60795	-2.79100	1.65132	0.00777	0.07111	-0.16164	-0.00159	0.05076	-0.00012	-0.23243	1.61078	44.35153	3.34085	-18.97835	1.60269	0.40528	0.33508	0.70568	0.01080	-0.44331	28.74195	3.26134	7.91464	0.53436	1.25761	0.31389	0.08157	0.91212	-0.63672	-1.13308	-4.10420	-42.68599	39.31620	-10.61359	-68.74831	-39.56070	-5.88021	117.09658	22.47889	3.80565	16.61926	-0.00801	-0.00227	-0.00179	-0.03016
102			1.01000	0.54719	-3.48663	-3.18270	1.55079	-0.00383	0.05573	-0.02380	0.00088	0.03248	0.00619	-0.21685	1.50429	43.96714	3.69120	-19.32773	1.46111	0.41005	0.34062	1.18287	-0.01731	-0.11103	28.56042	3.44944	8.89528	0.46532	1.25818	0.31466	0.14698	0.39589	-0.35482	2.91270	0.17271	-35.81589	22.99514	-40.50947	-18.34262	-18.19842	10.38471	66.23902	20.35481	3.92957	16.73003	-0.00704	-0.00166	0.00084	-0.02535
103			1.02000	0.52052	-3.34980	-3.46272	1.43968	-0.01652	0.04877	0.06093	0.00423	0.01709	0.00752	-0.19812	1.40389	43.41022	3.63934	-19.21058	1.32808	0.38748	0.31941	1.51407	-0.03621	0.22639	28.30198	3.56109	9.22453	0.41764	1.20006	0.30380	0.21952	-0.10185	-0.01293	8.39377	2.79284	-23.36931	4.90386	-69.16311	33.71910	1.63981	30.14685	5.00452	18.34447	4.08505	16.77370	-0.00622	-0.00086	0.00333	-0.02106
104			1.03000	0.47503	-3.19702	-3.58776	1.31471	-0.03387	0.04721	0.11401	0.00957	0.00356	0.01158	-0.17436	1.30360	42.70119	3.21757	-18.65787	1.18407	0.35907	0.29473	1.68200	-0.04805	0.46175	27.95826	3.55803	8.89209	0.40095	1.14333	0.28693	0.29266	-0.44528	0.27557	14.53435	4.51857	-8.58032	-9.89304	-93.55704	76.74518	15.85877	48.64825	-51.54328	16.47517	4.25265	16.77776	-0.00560	-0.00002	0.00541	-0.01745
105			1.04000	0.41585	-3.02697	-3.55206	1.18407	-0.05377	0.04712	0.14522	0.01664	-0.00863	0.02159	-0.14858	1.20100	41.85884	2.54162	-17.78038	1.02852	0.34192	0.28207	1.68241	-0.05901	0.58665	27.53810	3.43991	8.04076	0.40121	1.12019	0.26660	0.35425	-0.60863	0.44035	20.31489	5.73407	5.33752	-17.50450	-110.80252	102.45992	22.10234	61.87035	-90.37688	14.77279	4.41579	16.77966	-0.00518	0.00075	0.00695	-0.01453
106			1.05000	0.34500	-2.84087	-3.38032	1.05566	-0.07335	0.04644	0.16180	0.02438	-0.01810	0.03242	-0.12362	1.09969	40.90874	1.77959	-16.74637	0.87959	0.32892	0.27067	1.56191	-0.06989	0.58439	27.06339	3.23568	6.92225	0.40114	1.09469	0.24112	0.38473	-0.57381	0.45821	24.90163	6.71446	16.53238	-16.11424	-119.28474	106.36871	19.75516	67.52558	-104.05117	13.25828	4.55934	16.81351	-0.00494	0.00136	0.00789	-0.01214
107			1.06000	0.26188	-2.64347	-3.10727	0.92573	-0.09327	0.04307	0.16914	0.03234	-0.02324	0.04024	-0.09931	1.00521	39.88691	1.10674	-15.75070	0.75275	0.31168	0.25290	1.38428	-0.07690	0.45956	26.56299	2.98433	5.82484	0.39588	1.03853	0.21003	0.37880	-0.36078	0.35818	28.02605	7.73745	24.79789	-6.52703	-119.15250	88.89043	9.95235	65.48298	-92.53573	11.94562	4.66956	16.89791	-0.00481	0.00174	0.00821	-0.01007
108			1.07000	0.16388	-2.44078	-2.76313	0.80231	-0.11278	0.03810	0.17240	0.03969	-0.02438	0.04635	-0.07490	0.92248	38.83741	0.65852	-14.97062	0.63988	0.29624	0.23354	1.17156	-0.07912	0.27319	26.06653	2.71768	4.99394	0.40101	0.96931	0.18033	0.35794	-0.06085	0.21360	29.81608	9.04480	30.52917	8.20064	-112.07552	55.70673	-4.65858	57.47353	-62.52567	10.84069	4.73690	17.03031	-0.00474	0.00184	0.00793	-0.00819
109			1.08000	0.04684	-2.23820	-2.37432	0.69692	-0.13272	0.03266	0.17600	0.04626	-0.02266	0.05305	-0.05034	0.85447	37.80441	0.49916	-14.51989	0.52933	0.28914	0.21837	0.93281	-0.07786	0.08716	25.59911	2.45221	4.57299	0.43138	0.91275	0.15935	0.34090	0.23737	0.08315	30.40710	10.82817	33.86703	23.90811	-100.63206	16.04857	-20.63585	46.24662	-24.52400	9.94116	4.76021	17.18979	-0.00468	0.00168	0.00710	-0.00644
110			1.09000	-0.09427	-2.04093	-1.96756	0.61785	-0.15078	0.02685	0.18295	0.05068	-0.01885	0.05930	-0.02580	0.80201	36.82278	0.61602	-14.42527	0.41375	0.28492	0.20530	0.68183	-0.07158	-0.06299	25.17840	2.19047	4.58346	0.49635	0.86531	0.14708	0.33435	0.47682	-0.01395	29.84532	13.15281	34.84689	36.59881	-87.59712	-20.45258	-34.65234	34.63301	10.75758	9.23699	4.74803	17.34627	-0.00461	0.00130	0.00586	-0.00486
111			1.10000	-0.26348	-1.85464	-1.56814	0.57043	-0.16511	0.02026	0.19556	0.05175	-0.01364	0.06222	-0.00586	0.76644	35.91373	0.93553	-14.63250	0.31152	0.27358	0.19027	0.46942	-0.05801	-0.15282	24.81308	1.92730	4.94052	0.56524	0.80903	0.13931	0.31883	0.61126	-0.07250	28.21176	15.86472	33.87141	43.41817	-75.40994	-46.33770	-44.22869	24.97520	35.03749	8.71118	4.71582	17.47122	-0.00454	0.00077	0.00439	-0.00349
112			1.11000	-0.46177	-1.68560	-1.19416	0.54945	-0.17653	0.01246	0.21250	0.04923	-0.00773	0.06095	0.00467	0.74422	35.08514	1.34998	-15.02992	0.24615	0.25194	0.17307	0.33458	-0.03906	-0.17485	24.50138	1.65549	5.48879	0.59397	0.73672	0.13192	0.28427	0.62123	-0.08897	25.63027	18.58602	31.73253	43.19240	-65.81825	-57.42245	-48.10818	18.82959	43.70745	8.34113	4.68089	17.54551	-0.00449	0.00019	0.00291	-0.00236
113			1.12000	-0.68536	-1.54110	-0.85428	0.54704	-0.18584	0.00569	0.22917	0.04269	-0.00318	0.05834	0.00605	0.72999	34.33604	1.74597	-15.47781	0.21553	0.23094	0.15825	0.26315	-0.02086	-0.14503	24.23240	1.36915	6.04501	0.57889	0.66975	0.12663	0.24659	0.54202	-0.06899	22.12310	20.76060	29.21803	36.48844	-59.57928	-52.88282	-46.23341	16.76747	36.07640	8.10114	4.65919	17.56229	-0.00447	-0.00035	0.00163	-0.00147
114			1.13000	-0.92426	-1.43030	-0.55043	0.55909	-0.19197	0.00223	0.23992	0.03148	-0.00111	0.05696	0.00189	0.72425	33.66203	2.02919	-15.83759	0.20477	0.22175	0.14984	0.22508	-0.00689	-0.08555	23.99019	1.06649	6.43901	0.54742	0.63201	0.12622	0.22168	0.42415	-0.02278	17.67989	21.76350	26.93416	25.19369	-56.38113	-35.01527	-39.53136	18.38956	14.93091	7.96522	4.66311	17.52673	-0.00452	-0.00078	0.00071	-0.00079
115			1.14000	-1.16252	-1.36268	-0.27875	0.58335	-0.19625	0.00228	0.23940	0.01688	-0.00103	0.05527	-0.00608	0.73072	33.05864	2.14072	-16.00085	0.21379	0.21906	0.14310	0.21225	0.00300	-0.00986	23.75880	0.75079	6.54667	0.50945	0.61469	0.12974	0.20658	0.28479	0.04236	12.61880	21.14505	25.32235	11.75765	-55.13332	-8.61046	-29.64785	22.51097	-14.44663	7.90920	4.69970	17.45315	-0.00466	-0.00107	0.00023	-0.00027
116			1.15000	-1.38199	-1.34244	-0.03055	0.61136	-0.19826	0.00243	0.22234	0.00185	-0.00103	0.05011	-0.01608	0.74709	32.52168	2.06184	-15.91031	0.24326	0.20877	0.13256	0.21805	0.00892	0.06235	23.52722	0.42982	6.31043	0.46725	0.59204	0.13087	0.19293	0.13760	0.11253	7.74256	18.88681	24.52922	-1.41586	-54.45403	20.06919	-18.72294	27.46688	-45.38044	7.91194	4.77090	17.36049	-0.00492	-0.00120	0.00017	0.00013
117			1.16000	-1.56780	-1.36375	0.20474	0.63867	-0.19992	0.00170	0.18973	-0.00997	-0.00070	0.04247	-0.02551	0.76844	32.04624	1.81189	-15.57086	0.28013	0.18888	0.11882	0.22528	0.01130	0.10960	23.29180	0.11312	5.74954	0.43522	0.56569	0.12967	0.18002	0.01690	0.16837	3.96071	15.38042	24.37173	-12.15441	-53.04654	44.34505	-9.09209	31.50765	-70.87984	7.95567	4.87454	17.26840	-0.00529	-0.00122	0.00045	0.00046
118			1.17000	-1.71119	-1.41240	0.43618	0.66661	-0.20209	0.00120	0.14738	-0.01667	-0.00049	0.03507	-0.03329	0.79565	31.62641	1.44420	-15.04942	0.31689	0.16875	0.10680	0.22631	0.01142	0.12631	23.05616	-0.19022	4.95739	0.42139	0.55329	0.12973	0.16872	-0.05557	0.20011	1.74223	11.19783	24.48675	-18.65693	-50.03164	58.56465	-2.74175	33.29292	-85.17080	8.02585	5.00396	17.19372	-0.00578	-0.00117	0.00094	0.00073
119			1.18000	-1.80966	-1.47214	0.66886	0.69385	-0.20593	0.00016	0.10139	-0.01814	-0.00007	0.02863	-0.04036	0.83018	31.25555	1.03549	-14.45699	0.36052	0.15138	0.09867	0.22688	0.00998	0.11855	22.82766	-0.47356	4.07823	0.41011	0.55285	0.13001	0.15340	-0.07573	0.20108	1.04801	6.94635	24.43913	-20.00275	-45.28221	60.02262	-0.64887	32.32139	-85.60831	8.11141	5.14766	17.14819	-0.00634	-0.00109	0.00150	0.00096
120			1.19000	-1.86668	-1.52807	0.90241	0.71748	-0.21008	-0.00128	0.05776	-0.01473	0.00052	0.02315	-0.04572	0.87026	30.92626	0.66475	-13.91176	0.40694	0.13761	0.09409	0.22567	0.00742	0.09413	22.61367	-0.73351	3.26308	0.40045	0.55583	0.12953	0.13603	-0.04815	0.17299	1.64934	3.12449	23.92464	-16.60250	-39.33739	49.82217	-2.51088	28.93368	-73.59055	8.20398	5.29115	17.13770	-0.00691	-0.00103	0.00198	0.00113
121			1.20000	-1.88956	-1.56760	1.13414	0.74000	-0.21609	-0.00329	0.02044	-0.00744	0.00133	0.01941	-0.04551	0.91361	30.63197	0.39233	-13.50574	0.43252	0.12666	0.09188	0.21248	0.00432	0.05993	22.41986	-0.97069	2.62733	0.42627	0.55851	0.13018	0.12897	0.01273	0.12826	3.23282	-0.05576	23.00018	-9.98720	-32.92278	31.76457	-7.07925	23.99358	-53.50778	8.29662	5.42026	17.16330	-0.00744	-0.00103	0.00228	0.00121
122			1.21000	-1.88582	-1.58269	1.36280	0.75887	-0.22338	-0.00462	-0.01035	0.00211	0.00183	0.01889	-0.04056	0.95431	30.36834	0.24926	-13.28918	0.43601	0.12584	0.09395	0.19067	0.00163	0.02317	22.24942	-1.18841	2.22935	0.48022	0.57158	0.13465	0.12837	0.08868	0.07932	5.32379	-2.63544	21.99451	-2.20128	-26.67648	10.56294	-12.72192	18.58298	-30.74932	8.38260	5.52520	17.22256	-0.00789	-0.00109	0.00235	0.00119
123			1.22000	-1.86143	-1.57175	1.58967	0.77473	-0.22947	-0.00503	-0.03524	0.01184	0.00198	0.02053	-0.03826	0.98838	30.13218	0.23568	-13.26996	0.44721	0.13566	0.10007	0.17491	-0.00017	-0.01309	22.10191	-1.39088	2.06990	0.50248	0.59381	0.14037	0.11981	0.16406	0.03243	7.39694	-4.69837	21.17996	4.75716	-21.18668	-9.31952	-17.88481	13.75601	-10.16773	8.45539	5.60215	17.31108	-0.00824	-0.00122	0.00217	0.00105
124			1.23000	-1.82132	-1.53826	1.81624	0.78412	-0.23358	-0.00490	-0.05525	0.02017	0.00192	0.02133	-0.03902	1.00973	29.91951	0.32510	-13.41855	0.46614	0.14258	0.10271	0.16399	-0.00045	-0.04235	21.97307	-1.58134	2.10322	0.48739	0.59924	0.14356	0.10702	0.21561	-0.00397	9.11583	-6.34663	20.57008	9.39757	-16.91085	-24.29239	-21.36565	10.34973	4.71051	8.50897	5.65294	17.42223	-0.00849	-0.00140	0.00181	0.00079
125			1.24000	-1.76856	-1.48714	2.04251	0.78688	-0.23677	-0.00492	-0.07292	0.02689	0.00192	0.02044	-0.03866	1.01866	29.72650	0.47409	-13.67788	0.47409	0.13992	0.09909	0.15050	0.00094	-0.05531	21.85530	-1.76133	2.25367	0.47315	0.58026	0.14434	0.10070	0.22734	-0.02241	10.41832	-7.79670	20.01915	11.07972	-13.99329	-32.17794	-22.54751	8.83459	12.05168	8.53870	5.68250	17.54601	-0.00863	-0.00161	0.00135	0.00043
126			1.25000	-1.70344	-1.42197	2.26720	0.78648	-0.23876	-0.00558	-0.09032	0.03241	0.00215	0.01901	-0.03724	1.02226	29.55100	0.63552	-13.97792	0.47469	0.13420	0.09417	0.13612	0.00304	-0.05304	21.73934	-1.93176	2.43562	0.46620	0.55527	0.14395	0.10166	0.20702	-0.02172	11.40578	-9.20768	19.40631	10.04671	-12.33827	-32.55891	-21.49733	9.24559	11.81384	8.54111	5.69636	17.66906	-0.00868	-0.00181	0.00087	-0.00002
127			1.26000	-1.62590	-1.34482	2.48876	0.78069	-0.23846	-0.00689	-0.10560	0.03690	0.00261	0.01729	-0.03559	1.02203	29.39160	0.76995	-14.25215	0.47586	0.12838	0.09005	0.12399	0.00489	-0.04083	21.61609	-2.09408	2.57273	0.45748	0.53198	0.14201	0.10628	0.16816	-0.00591	12.19800	-10.49224	18.70464	7.14606	-11.74424	-26.71375	-18.84842	11.17132	5.55064	8.51347	5.69992	17.77683	-0.00867	-0.00200	0.00042	-0.00052
128			1.27000	-1.53814	-1.25706	2.70580	0.77206	-0.23931	-0.00983	-0.11589	0.04079	0.00363	0.01436	-0.03262	1.01739	29.24620	0.85276	-14.45194	0.47102	0.11350	0.08312	0.11298	0.00537	-0.02295	21.47957	-2.25089	2.61352	0.45717	0.49763	0.13744	0.11442	0.12060	0.01741	12.81787	-11.42928	17.92914	3.51301	-11.88625	-17.11176	-15.55203	13.87482	-4.09445	8.45375	5.69936	17.85681	-0.00861	-0.00216	0.00004	-0.00106
129			1.28000	-1.44451	-1.16096	2.91682	0.75979	-0.23941	-0.01335	-0.11960	0.04322	0.00475	0.01102	-0.02893	1.00767	29.11232	0.87744	-14.55456	0.46187	0.09482	0.07533	0.10330	0.00444	-0.00649	21.32796	-2.40565	2.53931	0.45976	0.45995	0.13099	0.12264	0.07932	0.03945	13.13945	-11.88588	17.04669	0.27150	-12.29688	-6.66711	-12.51166	16.55362	-14.08264	8.36050	5.70236	17.90153	-0.00853	-0.00230	-0.00028	-0.00160
130			1.29000	-1.34938	-1.06059	3.11900	0.74496	-0.23735	-0.01561	-0.11750	0.04320	0.00524	0.00873	-0.02609	0.99370	28.98818	0.85411	-14.56412	0.45389	0.08141	0.06962	0.09523	0.00288	0.00487	21.16342	-2.56047	2.36373	0.45454	0.43250	0.12459	0.12653	0.05244	0.05415	12.94926	-11.84912	15.87558	-1.76802	-12.53426	2.11171	-10.31936	18.56947	-21.71323	8.23335	5.71741	17.90993	-0.00841	-0.00240	-0.00054	-0.00212
131			1.30000	-1.25654	-0.96155	3.30626	0.73278	-0.23623	-0.01732	-0.11113	0.04090	0.00523	0.00720	-0.02464	0.97963	28.87261	0.80324	-14.50399	0.44935	0.06996	0.06482	0.08877	0.00109	0.01080	20.99045	-2.71505	2.12461	0.44251	0.40873	0.11765	0.12579	0.03882	0.05841	12.07171	-11.30863	14.10789	-2.34763	-12.40709	7.78766	-9.16515	19.57670	-25.23483	8.07322	5.75211	17.88754	-0.00829	-0.00247	-0.00075	-0.00258
132			1.31000	-1.16968	-0.86988	3.46901	0.72327	-0.23480	-0.01807	-0.10104	0.03590	0.00450	0.00681	-0.02393	0.96559	28.76403	0.74625	-14.40548	0.44451	0.06303	0.06169	0.08331	-0.00037	0.01242	20.81436	-2.86592	1.87102	0.43010	0.38974	0.11072	0.12243	0.03540	0.05277	10.38631	-10.25465	11.47171	-1.80270	-11.97431	10.09175	-8.83730	19.49752	-24.09367	7.88282	5.81081	17.84499	-0.00816	-0.00251	-0.00090	-0.00296
133			1.32000	-1.09199	-0.79226	3.59536	0.71607	-0.23386	-0.01766	-0.08868	0.02786	0.00309	0.00831	-0.02456	0.95288	28.66053	0.69809	-14.29853	0.44342	0.06418	0.06182	0.07989	-0.00135	0.01160	20.64060	-3.00647	1.65053	0.41171	0.38198	0.10459	0.11544	0.03800	0.04011	7.71964	-8.76197	7.82943	-0.80960	-11.40942	9.63627	-8.85201	18.47637	-18.80421	7.66740	5.89297	17.79469	-0.00804	-0.00251	-0.00100	-0.00321
134			1.33000	-1.02487	-0.73726	3.67232	0.70997	-0.23395	-0.01669	-0.07631	0.01617	0.00131	0.01071	-0.02763	0.94275	28.56004	0.66416	-14.20518	0.45427	0.06984	0.06377	0.08023	-0.00164	0.00949	20.47363	-3.12756	1.49951	0.37510	0.37967	0.09793	0.10266	0.04121	0.02332	3.87203	-6.99267	3.13510	-0.09676	-10.93889	7.56780	-8.62149	16.85843	-10.58908	7.43468	5.99317	17.74757	-0.00794	-0.00248	-0.00103	-0.00334
135			1.34000	-0.96758	-0.71476	3.68646	0.70409	-0.23390	-0.01495	-0.06578	0.00053	-0.00062	0.01292	-0.03069	0.93511	28.46005	0.63999	-14.13591	0.46645	0.07605	0.06519	0.08312	-0.00070	0.00715	20.31546	-3.21846	1.43816	0.33960	0.37629	0.09198	0.09089	0.03998	0.00607	-1.21152	-5.10240	-2.61776	-0.26127	-10.81883	5.18388	-7.61980	15.08553	-0.90922	7.19373	6.10277	17.71078	-0.00786	-0.00244	-0.00101	-0.00334
136			1.35000	-0.91842	-0.73390	3.62469	0.69723	-0.23424	-0.01245	-0.05796	-0.01827	-0.00226	0.01435	-0.03090	0.93090	28.35715	0.61339	-14.08973	0.46913	0.07995	0.06468	0.08693	0.00176	0.00573	20.16538	-3.26802	1.47091	0.32714	0.36994	0.08887	0.08655	0.03158	-0.00978	-7.32118	-3.22808	-9.29491	-1.60037	-11.19144	3.49381	-5.55582	13.52028	8.93192	6.95372	6.21258	17.68758	-0.00780	-0.00238	-0.00094	-0.00323
137			1.36000	-0.87517	-0.80085	3.47741	0.68819	-0.23460	-0.01069	-0.05360	-0.03864	-0.00353	0.01447	-0.02822	0.92905	28.24859	0.56949	-14.05860	0.46254	0.07898	0.06261	0.09021	0.00527	0.00565	20.02093	-3.26684	1.59051	0.33527	0.36043	0.08781	0.08866	0.01640	-0.02399	-13.95634	-1.57009	-16.44046	-4.01001	-11.92132	2.82890	-2.48881	12.30384	17.99195	6.72271	6.31494	17.67858	-0.00772	-0.00232	-0.00087	-0.00301
138			1.37000	-0.83485	-0.91690	3.24309	0.68090	-0.23128	-0.01029	-0.05419	-0.05723	-0.00485	0.01341	-0.02579	0.92930	28.13428	0.49694	-14.03483	0.45650	0.07712	0.06190	0.09206	0.00917	0.00642	19.88004	-3.20986	1.78339	0.34120	0.35812	0.08755	0.09044	-0.00207	-0.03622	-20.33165	-0.42668	-23.21284	-7.00756	-12.60079	2.71520	1.11724	11.36368	25.73074	6.50698	6.40376	17.68299	-0.00762	-0.00226	-0.00082	-0.00272
139			1.38000	-0.79315	-1.07656	2.93266	0.67313	-0.22312	-0.01105	-0.06085	-0.06997	-0.00643	0.01022	-0.02651	0.93076	28.01795	0.39312	-14.01805	0.46652	0.07318	0.06169	0.09264	0.01249	0.00655	19.74188	-3.09942	2.03472	0.31670	0.36131	0.08645	0.08364	-0.01967	-0.04560	-25.46646	-0.14236	-28.48147	-9.85234	-12.67962	2.06153	4.45404	10.53281	31.95739	6.31108	6.47383	17.69901	-0.00747	-0.00221	-0.00083	-0.00238
140			1.39000	-0.74428	-1.26707	2.57170	0.65900	-0.21157	-0.01190	-0.07374	-0.07444	-0.00757	0.00383	-0.02871	0.93227	27.90697	0.26699	-14.01934	0.49095	0.06213	0.05806	0.08857	0.01325	0.00416	19.60691	-2.94695	2.33203	0.26896	0.35852	0.08540	0.06983	-0.03024	-0.05244	-28.43600	-0.98549	-31.07432	-11.72437	-11.63737	-0.38362	6.60880	9.63574	36.68852	6.13729	6.52123	17.72398	-0.00727	-0.00218	-0.00088	-0.00203
141			1.40000	-0.68133	-1.47030	2.19857	0.63686	-0.19824	-0.01339	-0.09085	-0.07061	-0.00829	-0.00524	-0.02977	0.93839	27.81115	0.13861	-14.05987	0.52501	0.04546	0.05245	0.07655	0.01082	-0.00085	19.47673	-2.77220	2.66599	0.21875	0.35065	0.08510	0.05472	-0.02926	-0.05721	-28.67736	-2.94466	-30.14980	-11.94334	-9.21216	-5.37978	6.89494	8.54170	39.89314	5.98491	6.54476	17.75461	-0.00705	-0.00218	-0.00098	-0.00173
142			1.41000	-0.59899	-1.66676	1.85766	0.61488	-0.18462	-0.01929	-0.10791	-0.06062	-0.01022	-0.01799	-0.02748	0.95478	27.73962	0.03445	-14.16295	0.55843	0.01483	0.04455	0.05557	0.00352	-0.00670	19.35396	-2.59988	3.02725	0.19277	0.32020	0.08192	0.04513	-0.01582	-0.05700	-26.22546	-5.53630	-25.66432	-10.21178	-5.64354	-12.46078	5.15514	7.22172	41.21001	5.84941	6.54729	17.78811	-0.00682	-0.00220	-0.00111	-0.00151
143			1.42000	-0.49763	-1.84010	1.58713	0.59738	-0.17502	-0.02650	-0.11834	-0.04840	-0.01039	-0.03046	-0.01981	0.97799	27.69692	-0.02165	-14.33897	0.57272	-0.01943	0.03593	0.02968	-0.00401	-0.01052	19.24195	-2.45447	3.40016	0.21673	0.28308	0.08114	0.04561	0.00211	-0.05449	-21.73067	-7.85604	-18.71988	-6.78938	-1.73798	-19.52178	1.91523	5.78294	39.86718	5.72294	6.53657	17.82298	-0.00662	-0.00224	-0.00124	-0.00142
144			1.43000	-0.38609	-1.97960	1.40551	0.58809	-0.17012	-0.03095	-0.11628	-0.03592	-0.00756	-0.03769	-0.01043	1.00345	27.68030	-0.01892	-14.57005	0.57281	-0.03654	0.03275	0.00829	-0.00535	-0.01255	19.14437	-2.35419	3.75737	0.26851	0.27189	0.08580	0.04806	0.01825	-0.05026	-16.19145	-8.92905	-11.35531	-2.50032	1.38602	-23.33952	-1.75262	4.45138	34.97474	5.59635	6.52327	17.85786	-0.00649	-0.00229	-0.00135	-0.00144
145			1.44000	-0.28050	-2.08000	1.30527	0.59013	-0.17023	-0.03298	-0.09959	-0.02427	-0.00417	-0.03741	-0.00613	1.02064	27.68044	0.03358	-14.80570	0.57342	-0.02962	0.03913	-0.00253	-0.00194	-0.01436	19.06427	-2.30690	4.05998	0.29690	0.29495	0.09094	0.04198	0.03151	-0.03925	-10.66404	-8.21858	-5.61486	1.54727	2.78722	-21.11463	-4.59434	3.50233	26.10019	5.46170	6.51715	17.88977	-0.00645	-0.00235	-0.00144	-0.00155
146			1.45000	-0.19787	-2.14214	1.25959	0.59702	-0.17364	-0.03288	-0.07020	-0.01416	-0.00193	-0.03018	-0.01039	1.01807	27.68517	0.10980	-14.97723	0.58350	-0.00179	0.05376	-0.00201	0.00004	-0.01231	19.00302	-2.30827	4.26522	0.26842	0.34160	0.09157	0.02738	0.03739	-0.02031	-6.05850	-5.96265	-2.50251	4.36557	2.15904	-12.23977	-5.59412	3.16166	13.91584	5.31426	6.52421	17.91299	-0.00649	-0.00241	-0.00148	-0.00173
147			1.46000	-0.14824	-2.17317	1.23766	0.60633	-0.17847	-0.02994	-0.03631	-0.00670	-0.00111	-0.01906	-0.01828	1.00124	27.68412	0.17710	-15.02661	0.58912	0.03549	0.06974	0.00770	-0.00336	-0.00037	18.95883	-2.34271	4.34135	0.22267	0.39298	0.08979	0.01505	0.02759	0.00069	-2.95790	-3.02973	-1.72069	5.39075	-0.10293	1.04179	-4.33497	3.51118	0.50036	5.15393	6.54657	17.91937	-0.00660	-0.00245	-0.00147	-0.00191
148			1.47000	-0.13085	-2.18504	1.21707	0.61738	-0.18345	-0.02440	-0.00781	-0.00273	-0.00106	-0.00715	-0.02557	0.98420	27.67045	0.20884	-14.93214	0.58836	0.07385	0.08324	0.02264	-0.01019	0.01961	18.92632	-2.38722	4.28309	0.18957	0.43982	0.08786	0.00862	-0.00052	0.01825	-1.48318	-0.44398	-2.25608	4.60768	-3.19020	14.77085	-1.16351	4.46328	-11.28006	4.98472	6.58343	17.90105	-0.00674	-0.00247	-0.00141	-0.00205
149			1.48000	-0.13565	-2.19013	1.18765	0.62926	-0.18885	-0.01853	0.00812	-0.00187	-0.00112	0.00268	-0.03171	0.97549	27.64119	0.19184	-14.71406	0.59157	0.10477	0.09278	0.03910	-0.01508	0.03974	18.89728	-2.41868	4.11552	0.16435	0.47309	0.08450	0.00658	-0.04025	0.02851	-1.26587	1.05636	-3.19611	2.47916	-6.25112	25.28382	2.99008	5.77066	-18.98370	4.81323	6.63130	17.85342	-0.00689	-0.00245	-0.00129	-0.00212
150			1.49000	-0.14830	-2.19621	1.14752	0.63766	-0.19257	-0.01269	0.00944	-0.00219	-0.00101	0.00944	-0.03531	0.97565	27.59637	0.12735	-14.42082	0.59765	0.12797	0.09879	0.05498	-0.01499	0.05248	18.86368	-2.42017	3.88544	0.15040	0.49682	0.08140	0.00766	-0.07906	0.03039	-1.58773	1.25750	-4.21773	-0.21675	-8.70149	30.38737	6.97252	7.08008	-21.22554	4.64673	6.68413	17.77778	-0.00705	-0.00240	-0.00112	-0.00210
151			1.50000	-0.15611	-2.20295	1.09646	0.64179	-0.19609	-0.00760	-0.00098	-0.00118	-0.00075	0.01353	-0.03412	0.98212	27.53708	0.02883	-14.11239	0.59437	0.14273	0.10150	0.06819	-0.00990	0.05337	18.81944	-2.38443	3.65129	0.16497	0.51651	0.08162	0.01217	-0.10524	0.02529	-1.64847	0.38531	-5.39099	-2.59754	-10.23480	29.24607	9.72842	8.00097	-17.62448	4.49144	6.73405	17.68129	-0.00722	-0.00234	-0.00092	-0.00201
152			1.51000	-0.15089	-2.20283	1.03464	0.64440	-0.19514	-0.00379	-0.01819	0.00247	-0.00043	0.01435	-0.03015	0.99220	27.46526	-0.08085	-13.84974	0.58464	0.14991	0.10178	0.07723	-0.00214	0.04183	18.76209	-2.31366	3.47373	0.19404	0.53160	0.08391	0.01961	-0.11013	0.01316	-0.99163	-1.16289	-6.59765	-3.91926	-10.62776	22.00157	10.57518	8.14962	-8.77204	4.35128	6.77321	17.57385	-0.00740	-0.00227	-0.00071	-0.00187
153			1.52000	-0.12878	-2.18811	0.96567	0.64067	-0.18936	-0.00223	-0.03699	0.00727	-0.00027	0.01138	-0.02504	1.00155	27.38527	-0.17402	-13.68704	0.57590	0.14710	0.09920	0.08108	0.00539	0.02013	18.69372	-2.21744	3.40455	0.22057	0.53337	0.08564	0.02737	-0.08983	-0.00499	0.18190	-2.95503	-7.31366	-3.81139	-9.75228	9.74584	9.36334	7.29840	3.72334	4.22747	6.79717	17.46465	-0.00757	-0.00221	-0.00050	-0.00171
154			1.53000	-0.08992	-2.15853	0.89829	0.63301	-0.18318	-0.00162	-0.05261	0.01099	-0.00017	0.00627	-0.01954	1.01004	27.30352	-0.22527	-13.66268	0.56915	0.13748	0.09379	0.07960	0.01044	-0.00569	18.61995	-2.10945	3.47511	0.24253	0.52664	0.08890	0.03330	-0.05175	-0.02605	1.37774	-4.56369	-7.03442	-2.40284	-7.80889	-5.33359	6.51680	5.58178	17.37082	4.11848	6.80683	17.36039	-0.00772	-0.00218	-0.00032	-0.00155
155			1.54000	-0.03816	-2.11914	0.84288	0.62422	-0.17742	-0.00151	-0.06154	0.01344	-0.00012	0.00072	-0.01468	1.01783	27.22546	-0.21964	-13.78876	0.56615	0.12724	0.08827	0.07520	0.01259	-0.02836	18.54675	-2.00355	3.68694	0.25612	0.51910	0.09349	0.03580	-0.00829	-0.04643	2.48403	-5.63674	-5.91416	-0.21745	-5.43692	-19.98571	2.88156	3.49346	29.22530	4.02147	6.80638	17.26530	-0.00782	-0.00214	-0.00018	-0.00141
156			1.55000	0.01957	-2.07168	0.80408	0.61656	-0.17222	-0.00263	-0.06142	0.01576	-0.00016	-0.00309	-0.01043	1.02300	27.15270	-0.15779	-14.04207	0.56080	0.12325	0.08691	0.07120	0.01258	-0.04434	18.47849	-1.91108	4.00914	0.26824	0.52107	0.09838	0.03581	0.02955	-0.06122	3.64370	-5.87525	-4.91782	2.07763	-3.58764	-30.40221	-0.55660	1.66871	36.56532	3.93324	6.80105	17.18231	-0.00787	-0.00211	-0.00007	-0.00129
157			1.56000	0.07349	-2.01430	0.77376	0.61284	-0.17017	-0.00437	-0.05070	0.01840	-0.00027	-0.00258	-0.00669	1.02271	27.08148	-0.05704	-14.36237	0.54533	0.13146	0.09196	0.07107	0.01110	-0.05232	18.41712	-1.83917	4.38419	0.28573	0.54314	0.10422	0.03471	0.05481	-0.06659	4.65484	-4.99556	-5.14391	3.84502	-3.18904	-33.41985	-2.90283	0.63401	37.59268	3.85113	6.79555	17.11375	-0.00790	-0.00208	0.00004	-0.00120
158			1.57000	0.11192	-1.94791	0.73386	0.61067	-0.16997	-0.00493	-0.02919	0.02021	-0.00046	0.00176	-0.00603	1.01722	27.00401	0.05286	-14.66663	0.53398	0.15219	0.10186	0.07872	0.00788	-0.04849	18.36290	-1.78943	4.74071	0.28465	0.58046	0.10903	0.03023	0.06120	-0.05907	5.03149	-2.91373	-6.98672	4.55556	-4.70922	-27.94800	-3.57379	0.62437	31.99730	3.77295	6.79434	17.06100	-0.00790	-0.00204	0.00015	-0.00113
159			1.58000	0.12464	-1.87829	0.66623	0.60966	-0.17229	-0.00469	-0.00001	0.02031	-0.00072	0.00775	-0.00863	1.00861	26.91224	0.13781	-14.87533	0.53201	0.17597	0.11238	0.09411	0.00277	-0.02862	18.31513	-1.75822	5.01175	0.26121	0.61671	0.11074	0.02358	0.04305	-0.03944	4.47052	0.08512	-10.12209	3.91354	-7.95791	-15.42082	-2.43753	1.56185	21.22855	3.69741	6.80136	17.02315	-0.00790	-0.00198	0.00028	-0.00108
160			1.59000	0.10621	-1.81320	0.55817	0.60887	-0.17468	-0.00364	0.03149	0.01820	-0.00084	0.01321	-0.01086	1.00013	26.80080	0.16901	-14.93497	0.52783	0.19525	0.11977	0.11261	-0.00253	0.00489	18.27218	-1.73712	5.15344	0.24415	0.64141	0.11041	0.01876	0.00230	-0.01451	2.97868	3.45895	-14.10046	2.01150	-12.25964	1.05554	0.19863	3.13650	8.13740	3.62418	6.81934	16.99692	-0.00793	-0.00192	0.00045	-0.00103
161			1.60000	0.05700	-1.75933	0.40114	0.60749	-0.17610	-0.00176	0.05898	0.01405	-0.00056	0.01702	-0.01116	0.99504	26.66788	0.13021	-14.82674	0.51933	0.20708	0.12273	0.12959	-0.00592	0.04239	18.23148	-1.71490	5.15608	0.24270	0.65235	0.10890	0.01676	-0.05050	0.00826	0.70042	6.57025	-18.56251	-0.68668	-16.71685	17.85522	3.71923	4.94441	-3.99152	3.55405	6.84931	16.97761	-0.00799	-0.00185	0.00065	-0.00097
162			1.61000	-0.01635	-1.72207	0.19110	0.60760	-0.17755	0.00081	0.07543	0.00822	0.00033	0.01841	-0.01058	0.99400	26.51552	0.02097	-14.56639	0.51099	0.20782	0.11977	0.14106	-0.00592	0.07086	18.18973	-1.68005	5.04311	0.24722	0.64504	0.10622	0.01729	-0.10074	0.02306	-2.15331	8.65802	-22.80419	-3.56722	-20.27028	31.27663	7.41442	6.63449	-12.32379	3.48871	6.89105	16.96109	-0.00808	-0.00177	0.00086	-0.00090
163			1.62000	-0.09934	-1.70610	-0.06467	0.60839	-0.17541	0.00349	0.07348	0.00078	0.00162	0.01738	-0.00941	0.99353	26.35159	-0.14304	-14.20539	0.50083	0.19962	0.11264	0.14142	-0.00185	0.08052	18.14280	-1.62255	4.86374	0.25510	0.62228	0.10191	0.02078	-0.13552	0.02644	-5.28215	8.91284	-25.54577	-6.09778	-21.81137	37.77198	10.62365	7.95599	-14.90886	3.43042	6.94271	16.94506	-0.00820	-0.00169	0.00108	-0.00079
164			1.63000	-0.17076	-1.71607	-0.34279	0.60968	-0.17101	0.00557	0.05050	-0.00757	0.00267	0.01516	-0.00835	0.99428	26.19011	-0.33315	-13.82756	0.49276	0.18869	0.10540	0.13020	0.00564	0.07126	18.08625	-1.53547	4.68276	0.26125	0.59959	0.09743	0.02713	-0.15071	0.01859	-8.36448	7.00159	-25.78182	-7.89285	-20.76344	35.20432	12.81272	8.76695	-11.01121	3.38232	7.00050	16.92891	-0.00833	-0.00161	0.00127	-0.00062
165			1.64000	-0.21083	-1.75521	-0.61453	0.60926	-0.16340	0.00751	0.01314	-0.01538	0.00342	0.01269	-0.00753	0.99422	26.04514	-0.51604	-13.52535	0.48684	0.18197	0.10102	0.11193	0.01490	0.04963	18.01590	-1.41661	4.56643	0.26416	0.59053	0.09489	0.03544	-0.14898	0.00239	-11.12402	3.58056	-23.99134	-8.71361	-17.64797	24.50457	13.66971	9.01333	-1.42628	3.34854	7.05905	16.91271	-0.00846	-0.00154	0.00143	-0.00039
166			1.65000	-0.21156	-1.82203	-0.86556	0.60468	-0.15293	0.01002	-0.02442	-0.02074	0.00426	0.01070	-0.00683	0.99154	25.92285	-0.66503	-13.36309	0.48233	0.18331	0.10041	0.09435	0.02434	0.02283	17.92963	-1.26948	4.56583	0.26342	0.60108	0.09594	0.04368	-0.13427	-0.01915	-13.32230	0.04316	-21.94584	-8.52601	-13.81950	9.45775	13.17997	8.67349	11.66087	3.33342	7.11262	16.89596	-0.00857	-0.00150	0.00154	-0.00010
167			1.66000	-0.18012	-1.90882	-1.10253	0.59742	-0.14124	0.01502	-0.04954	-0.02272	0.00620	0.00863	-0.00620	0.98953	25.81936	-0.76705	-13.35768	0.48197	0.18967	0.09962	0.08334	0.03231	-0.00395	17.82892	-1.10264	4.70532	0.25638	0.62169	0.10180	0.04901	-0.10748	-0.04428	-14.75538	-2.38149	-21.05552	-7.52086	-10.49123	-5.65409	11.56763	7.78720	25.39305	3.33994	7.15580	16.87729	-0.00866	-0.00148	0.00158	0.00023
168			1.67000	-0.13237	-2.00488	-1.33935	0.58616	-0.12874	0.02023	-0.05750	-0.02165	0.00848	0.00489	-0.00495	0.99056	25.72657	-0.82116	-13.48917	0.48782	0.19214	0.09656	0.07910	0.03645	-0.02520	17.71852	-0.92828	4.97980	0.24386	0.63304	0.10838	0.04978	-0.07059	-0.06898	-15.30953	-3.23792	-21.35474	-6.01222	-8.07373	-18.07384	9.20904	6.45556	37.15758	3.36841	7.18452	16.85482	-0.00871	-0.00150	0.00156	0.00053
169			1.68000	-0.08457	-2.10040	-1.58348	0.57294	-0.11674	0.02262	-0.05030	-0.01874	0.00980	-0.00070	-0.00123	0.99555	25.63885	-0.83324	-13.72155	0.49054	0.18534	0.09158	0.07737	0.03543	-0.03809	17.60566	-0.75896	5.36117	0.24541	0.62740	0.11290	0.04969	-0.03167	-0.08757	-15.03369	-2.66093	-22.21338	-4.29078	-6.45011	-26.63586	6.57990	4.84884	45.28613	3.41644	7.19791	16.82761	-0.00872	-0.00155	0.00146	0.00079
170			1.69000	-0.05002	-2.18811	-1.83661	0.56576	-0.10736	0.02111	-0.03267	-0.01535	0.00951	-0.00647	0.00425	1.00477	25.55349	-0.81259	-14.01374	0.48449	0.17249	0.08738	0.07563	0.03055	-0.04336	17.49760	-0.60425	5.80947	0.26752	0.61390	0.11494	0.05040	-0.00014	-0.09677	-14.16472	-0.97877	-23.29473	-2.57814	-5.52178	-30.88812	4.19487	3.23343	49.14305	3.47961	7.19885	16.79568	-0.00871	-0.00163	0.00130	0.00097
171			1.70000	-0.03813	-2.26372	-2.10024	0.56468	-0.10032	0.01824	-0.00897	-0.01211	0.00859	-0.01002	0.00808	1.01255	25.46854	-0.77116	-14.32219	0.47683	0.16482	0.08683	0.07476	0.02487	-0.04318	17.39964	-0.46854	6.28117	0.28571	0.60818	0.11543	0.04772	0.01837	-0.09637	-13.04963	1.38169	-24.58474	-1.08948	-5.34219	-30.62243	2.53731	1.94585	48.70825	3.55265	7.19263	16.75980	-0.00870	-0.00174	0.00110	0.00107
172			1.71000	-0.05313	-2.32605	-2.37673	0.57075	-0.09439	0.01581	0.01600	-0.00934	0.00779	-0.01151	0.00788	1.01654	25.38182	-0.72369	-14.60272	0.47462	0.16386	0.08898	0.07609	0.01941	-0.03745	17.31392	-0.35107	6.73274	0.28159	0.60741	0.11390	0.04074	0.02049	-0.08646	-11.98599	3.87258	-25.95530	-0.09448	-5.98435	-26.00323	2.00323	1.33959	44.25112	3.63044	7.18516	16.72057	-0.00869	-0.00184	0.00090	0.00111
173			1.72000	-0.09316	-2.37649	-2.66566	0.58212	-0.08725	0.01412	0.03705	-0.00707	0.00718	-0.01135	0.00414	1.01519	25.29113	-0.68701	-14.81616	0.47559	0.16964	0.09353	0.07892	0.01495	-0.02647	17.23915	-0.24647	7.12309	0.25825	0.61041	0.11007	0.03261	0.00497	-0.06900	-11.09567	5.87938	-26.93953	0.13520	-7.34044	-18.02619	2.76396	1.59953	36.50286	3.70871	7.18112	16.67896	-0.00870	-0.00194	0.00072	0.00109
174			1.73000	-0.15021	-2.41790	-2.96000	0.59722	-0.08105	0.01364	0.04977	-0.00561	0.00693	-0.01039	-0.00124	1.01000	25.19572	-0.67634	-14.93908	0.47567	0.17667	0.09734	0.08157	0.01201	-0.01145	17.17228	-0.14704	7.42159	0.22966	0.61294	0.10569	0.02623	-0.02476	-0.04914	-10.38968	6.93380	-27.01779	-0.47695	-9.05462	-8.65748	4.61291	2.60069	27.01482	3.78381	7.18369	16.63764	-0.00872	-0.00202	0.00059	0.00102
175			1.74000	-0.21320	-2.45420	-3.24862	0.61107	-0.07611	0.01366	0.05227	-0.00493	0.00671	-0.00968	-0.00629	1.00464	25.09643	-0.69995	-14.97128	0.47578	0.18129	0.09962	0.08363	0.01106	0.00357	17.10958	-0.04493	7.61847	0.20537	0.61273	0.10097	0.02260	-0.06036	-0.03125	-9.93201	6.94514	-26.13830	-1.67580	-10.72491	-0.10368	6.99793	4.04232	17.91301	3.85288	7.19498	16.60182	-0.00874	-0.00205	0.00053	0.00093
176			1.75000	-0.27233	-2.49003	-3.52375	0.62110	-0.07054	0.01532	0.04512	-0.00479	0.00712	-0.00870	-0.00996	0.99913	24.99416	-0.75690	-14.93148	0.47288	0.18780	0.10110	0.08410	0.01211	0.01486	17.04639	0.06519	7.72742	0.18937	0.61750	0.09781	0.02164	-0.09338	-0.01881	-9.79915	6.07319	-24.67018	-2.99970	-11.98109	5.99125	9.25950	5.59573	11.05990	3.91357	7.21584	16.57784	-0.00875	-0.00205	0.00054	0.00082
177			1.76000	-0.31959	-2.52949	-3.78206	0.62990	-0.06592	0.01806	0.02963	-0.00504	0.00784	-0.00790	-0.01214	0.99313	24.89096	-0.83799	-14.84974	0.46483	0.19205	0.10039	0.08108	0.01412	0.01991	16.97842	0.18534	7.77839	0.18199	0.62133	0.09629	0.02258	-0.11655	-0.01258	-9.93835	4.46904	-22.93524	-4.04165	-12.40978	8.74321	10.89844	6.89270	7.47024	3.96477	7.24552	16.57014	-0.00877	-0.00201	0.00061	0.00072
178			1.77000	-0.34820	-2.57498	-4.02202	0.63479	-0.06207	0.02085	0.00869	-0.00538	0.00846	-0.00719	-0.01265	0.98777	24.79176	-0.92894	-14.76070	0.45449	0.19616	0.09963	0.07424	0.01623	0.01895	16.90395	0.31448	7.80789	0.18165	0.62968	0.09630	0.02424	-0.12720	-0.01230	-10.20546	2.43529	-21.34237	-4.55435	-11.82854	8.25536	11.65417	7.54400	7.29511	4.00721	7.28173	16.57914	-0.00877	-0.00195	0.00070	0.00063
179			1.78000	-0.35620	-2.62611	-4.24799	0.63453	-0.05680	0.02343	-0.01066	-0.00533	0.00919	-0.00624	-0.01182	0.98313	24.70124	-1.01548	-14.69164	0.44353	0.20476	0.10118	0.06598	0.01785	0.01446	16.82508	0.44936	7.85109	0.18532	0.64992	0.09800	0.02549	-0.12604	-0.01701	-10.48375	0.62007	-20.60869	-4.44269	-10.60811	5.68657	11.46306	7.35866	9.94855	4.04352	7.32169	16.60057	-0.00876	-0.00189	0.00081	0.00058
180			1.79000	-0.34960	-2.67980	-4.47266	0.63343	-0.05088	0.02533	-0.02210	-0.00484	0.01010	-0.00610	-0.01035	0.98111	24.61945	-1.08818	-14.65372	0.43428	0.21202	0.10277	0.05961	0.01797	0.00826	16.74531	0.58478	7.93398	0.18959	0.66939	0.10022	0.02574	-0.11165	-0.02482	-10.67583	-0.41577	-21.01218	-3.76932	-9.32415	2.33640	10.40043	6.49773	14.24059	4.07723	7.36196	16.62780	-0.00873	-0.00182	0.00090	0.00057
181			1.80000	-0.33764	-2.73246	-4.70605	0.63262	-0.04509	0.02638	-0.02466	-0.00411	0.01090	-0.00750	-0.00838	0.98278	24.54319	-1.14217	-14.64841	0.42793	0.21333	0.10237	0.05632	0.01644	0.00163	16.66729	0.71415	8.06777	0.19435	0.67713	0.10196	0.02531	-0.08631	-0.03301	-10.65176	-0.62399	-21.88932	-2.73073	-8.27810	-1.10067	8.68377	5.34330	18.68354	4.11181	7.39791	16.65344	-0.00866	-0.00176	0.00097	0.00059
182			1.81000	-0.32756	-2.78148	-4.94740	0.63089	-0.03941	0.02651	-0.01976	-0.00328	0.01120	-0.00924	-0.00601	0.98527	24.46908	-1.17617	-14.67383	0.42127	0.21305	0.10191	0.05563	0.01420	-0.00396	16.59216	0.83111	8.24745	0.20160	0.68111	0.10345	0.02485	-0.05809	-0.03908	-10.33290	-0.18200	-22.47848	-1.56958	-7.62543	-4.02061	6.67914	4.27469	21.89348	4.14968	7.42454	16.67148	-0.00857	-0.00171	0.00101	0.00062
183			1.82000	-0.32529	-2.82519	-5.19133	0.63409	-0.03591	0.02505	-0.00891	-0.00264	0.01061	-0.01089	-0.00380	0.98829	24.39338	-1.19329	-14.72061	0.41080	0.21021	0.10169	0.05682	0.01135	-0.00694	16.52044	0.93145	8.45473	0.21327	0.68303	0.10449	0.02490	-0.03373	-0.04114	-9.78449	0.77993	-22.60160	-0.46944	-7.52235	-5.55640	4.78615	3.58041	22.93291	4.19216	7.43895	16.67776	-0.00847	-0.00169	0.00101	0.00066
184			1.83000	-0.33541	-2.86293	-5.43376	0.64011	-0.03426	0.02249	0.00507	-0.00219	0.00935	-0.01276	-0.00227	0.99111	24.31261	-1.20022	-14.77069	0.40081	0.20396	0.10094	0.05912	0.00797	-0.00648	16.45166	1.01368	8.66395	0.22234	0.67807	0.10416	0.02491	-0.01805	-0.03811	-9.13557	1.98243	-22.20869	0.46303	-7.89812	-5.22998	3.34555	3.42503	21.44814	4.23938	7.44105	16.67046	-0.00838	-0.00169	0.00098	0.00069
185			1.84000	-0.35818	-2.89568	-5.66858	0.64888	-0.03252	0.02042	0.01779	-0.00186	0.00804	-0.01360	-0.00246	0.99259	24.22616	-1.20382	-14.80609	0.39298	0.20215	0.10164	0.06098	0.00473	-0.00331	16.38515	1.07947	8.84822	0.22227	0.67744	0.10342	0.02441	-0.01416	-0.03083	-8.46582	2.99498	-21.01576	1.15545	-8.46827	-3.36137	2.59526	3.83794	17.64450	4.29023	7.43263	16.65029	-0.00831	-0.00171	0.00095	0.00070
186			1.85000	-0.38964	-2.92573	-5.88599	0.66009	-0.03297	0.01921	0.02640	-0.00181	0.00680	-0.01335	-0.00509	0.99437	24.13573	-1.20930	-14.81579	0.39317	0.20472	0.10368	0.06296	0.00209	0.00129	16.31979	1.13305	8.98498	0.20688	0.68196	0.10244	0.02290	-0.02205	-0.02081	-7.80281	3.54839	-18.78973	1.54911	-9.05870	-0.75118	2.61609	4.74647	12.23640	4.34283	7.41703	16.62038	-0.00828	-0.00174	0.00090	0.00070
187			1.86000	-0.42471	-2.95585	-6.07518	0.67162	-0.03398	0.01858	0.03115	-0.00192	0.00555	-0.01290	-0.00833	0.99594	24.04248	-1.22024	-14.79784	0.39569	0.20816	0.10565	0.06547	0.00070	0.00609	16.25414	1.18044	9.06125	0.18916	0.68614	0.10085	0.02174	-0.03924	-0.01006	-7.15030	3.69505	-15.68411	1.59956	-9.74994	1.78541	3.31792	5.99773	6.30680	4.39530	7.39884	16.58558	-0.00829	-0.00178	0.00086	0.00068
188			1.87000	-0.46045	-2.98779	-6.22943	0.68236	-0.03502	0.01839	0.03492	-0.00208	0.00442	-0.01231	-0.01114	0.99754	23.94486	-1.23962	-14.75704	0.39708	0.21252	0.10767	0.06992	0.00101	0.01040	16.18621	1.22796	9.07640	0.17603	0.69252	0.09914	0.02156	-0.06182	-0.00080	-6.54306	3.74240	-12.38421	1.33429	-10.76792	3.83739	4.48270	7.38015	1.02158	4.44604	7.38233	16.55142	-0.00832	-0.00182	0.00081	0.00066
189			1.88000	-0.49775	-3.02169	-6.35179	0.69264	-0.03534	0.01939	0.04048	-0.00217	0.00377	-0.01131	-0.01267	0.99955	23.83856	-1.27002	-14.69886	0.39278	0.21896	0.10921	0.07646	0.00282	0.01398	16.11423	1.28125	9.04160	0.17404	0.70429	0.09876	0.02304	-0.08558	0.00550	-6.03450	3.97868	-9.75117	0.88232	-12.23060	5.32838	5.82421	8.66750	-2.66985	4.49397	7.36998	16.52271	-0.00836	-0.00185	0.00075	0.00063
190			1.89000	-0.53918	-3.05610	-6.45287	0.70046	-0.03656	0.02068	0.04696	-0.00223	0.00344	-0.01038	-0.01318	1.00258	23.71893	-1.31233	-14.62873	0.38734	0.22406	0.10980	0.08467	0.00566	0.01607	16.03674	1.34403	8.97648	0.17675	0.71519	0.09865	0.02537	-0.10561	0.00804	-5.65463	4.36323	-8.16941	0.39356	-13.89827	5.99727	7.06277	9.67560	-4.18900	4.53841	7.36268	16.50277	-0.00841	-0.00189	0.00068	0.00060
191			1.90000	-0.58476	-3.08986	-6.54325	0.70675	-0.03821	0.02142	0.05105	-0.00228	0.00329	-0.01006	-0.01331	1.00513	23.58482	-1.36394	-14.55685	0.38171	0.22551	0.10931	0.09214	0.00894	0.01556	15.95294	1.41807	8.90505	0.17885	0.72017	0.09783	0.02758	-0.11759	0.00665	-5.40901	4.61153	-7.45219	-0.01966	-15.28766	5.40859	7.97049	10.26753	-3.43141	4.57917	7.36061	16.49380	-0.00845	-0.00192	0.00060	0.00057
192			1.91000	-0.63147	-3.12265	-6.62960	0.71061	-0.03803	0.02203	0.05078	-0.00219	0.00331	-0.00984	-0.01312	1.00531	23.43921	-1.41927	-14.49736	0.37395	0.22758	0.10903	0.09658	0.01225	0.01243	15.86318	1.50254	8.85017	0.18003	0.72560	0.09713	0.02922	-0.12074	0.00222	-5.25226	4.55591	-7.30176	-0.28418	-16.08306	3.52165	8.39551	10.38686	-0.85149	4.61639	7.36339	16.49687	-0.00846	-0.00194	0.00053	0.00054
193			1.92000	-0.67608	-3.15396	-6.71624	0.71155	-0.03669	0.02223	0.04714	-0.00201	0.00340	-0.00967	-0.01233	1.00218	23.28653	-1.47254	-14.46149	0.36262	0.22933	0.10872	0.09730	0.01486	0.00762	15.76897	1.59430	8.82769	0.18259	0.73040	0.09667	0.03038	-0.11528	-0.00363	-5.13488	4.27055	-7.51506	-0.33744	-16.29075	0.86250	8.28813	10.08433	2.62624	4.65047	7.37006	16.51193	-0.00844	-0.00195	0.00047	0.00052
194			1.93000	-0.71709	-3.18346	-6.80582	0.71027	-0.03414	0.02233	0.04241	-0.00177	0.00353	-0.01013	-0.01104	0.99849	23.13062	-1.51931	-14.45297	0.35097	0.22966	0.10775	0.09570	0.01606	0.00249	15.67272	1.68827	8.84241	0.18573	0.73205	0.09659	0.03074	-0.10272	-0.00912	-5.03468	3.91770	-7.86331	-0.12603	-16.07618	-1.85061	7.68116	9.47799	5.91827	4.68242	7.37939	16.53721	-0.00841	-0.00196	0.00043	0.00052
195			1.94000	-0.75460	-3.21122	-6.89833	0.71009	-0.03444	0.02135	0.03841	-0.00170	0.00342	-0.01125	-0.00994	0.99894	22.97429	-1.55672	-14.46864	0.34470	0.22639	0.10657	0.09396	0.01537	-0.00184	15.57751	1.77835	8.88849	0.18535	0.73038	0.09638	0.02968	-0.08575	-0.01281	-4.92168	3.60753	-8.04552	0.35440	-15.59606	-4.07997	6.67212	8.73069	8.16630	4.71348	7.39011	16.56980	-0.00837	-0.00195	0.00041	0.00052
196			1.95000	-0.78942	-3.23772	-6.99050	0.70813	-0.03426	0.02072	0.03564	-0.00163	0.00321	-0.01216	-0.00842	1.00183	22.81961	-1.58329	-14.50157	0.33993	0.22585	0.10611	0.09155	0.01354	-0.00491	15.48582	1.85878	8.95307	0.18717	0.73387	0.09714	0.02850	-0.06842	-0.01416	-4.73761	3.37333	-7.78214	1.01287	-14.98966	-5.58588	5.43169	8.03935	8.95751	4.74440	7.40039	16.60657	-0.00834	-0.00194	0.00044	0.00052
197			1.96000	-0.82235	-3.26325	-7.07672	0.70649	-0.03450	0.02096	0.03414	-0.00157	0.00291	-0.01250	-0.00679	1.00441	22.66776	-1.59951	-14.54416	0.33317	0.22741	0.10539	0.08829	0.01123	-0.00661	15.39876	1.92592	9.02098	0.19235	0.74099	0.09917	0.02796	-0.05358	-0.01320	-4.41866	3.19994	-6.93031	1.69154	-14.42772	-6.35957	4.19611	7.62408	8.30407	4.77528	7.40875	16.64493	-0.00832	-0.00192	0.00049	0.00052
198			1.97000	-0.85389	-3.28772	-7.15061	0.70512	-0.03415	0.02085	0.03359	-0.00147	0.00235	-0.01286	-0.00621	1.00605	22.51839	-1.60777	-14.58974	0.32977	0.22980	0.10550	0.08654	0.00906	-0.00713	15.31503	1.97918	9.07814	0.19065	0.74676	0.10006	0.02724	-0.04399	-0.00995	-3.93304	3.06375	-5.49873	2.26000	-14.09622	-6.50920	3.21513	7.66372	6.46572	4.80582	7.41468	16.68258	-0.00832	-0.00189	0.00057	0.00051
199			1.98000	-0.88436	-3.31077	-7.20655	0.70348	-0.03468	0.02010	0.03429	-0.00139	0.00156	-0.01325	-0.00585	1.00635	22.36953	-1.61153	-14.63304	0.32677	0.23026	0.10545	0.08647	0.00755	-0.00671	15.23187	2.02113	9.11314	0.18859	0.74749	0.09951	0.02755	-0.04147	-0.00519	-3.30141	2.99877	-3.58948	2.64165	-14.16762	-6.24439	2.66816	8.19701	3.84223	4.83563	7.41842	16.71764	-0.00834	-0.00187	0.00066	0.00049
200			1.99000	-0.91491	-3.33219	-7.24029	0.70023	-0.03735	0.01917	0.03747	-0.00138	0.00072	-0.01290	-0.00560	1.00443	22.21745	-1.61469	-14.67145	0.32333	0.23102	0.10563	0.08886	0.00725	-0.00586	15.14619	2.05622	9.11908	0.18670	0.74849	0.09841	0.02887	-0.04583	-0.00010	-2.61785	3.12387	-1.39534	2.81737	-14.79168	-5.87822	2.57874	9.12013	0.99856	4.86441	7.42102	16.74945	-0.00837	-0.00185	0.00075	0.00047
201			2.00000	-0.94823	-3.35242	-7.25055	0.69794	-0.04115	0.01835	0.04402	-0.00145	-0.00001	-0.01176	-0.00615	1.00142	22.05665	-1.62068	-14.70554	0.32075	0.23407	0.10671	0.09438	0.00839	-0.00512	15.05528	2.08917	9.09593	0.18041	0.75346	0.09710	0.03017	-0.05507	0.00408	-2.03576	3.52530	0.74486	2.80907	-15.99243	-5.68793	2.86356	10.24700	-1.39684	4.89164	7.42373	16.77893	-0.00838	-0.00183	0.00082	0.00044
202			2.01000	-0.98719	-3.37254	-7.24055	0.69505	-0.04391	0.01806	0.05231	-0.00157	-0.00053	-0.01021	-0.00748	0.99920	21.88214	-1.63205	-14.73785	0.32196	0.24128	0.10908	0.10276	0.01077	-0.00477	14.95704	2.12459	9.05077	0.16626	0.76403	0.09577	0.03013	-0.06695	0.00644	-1.70908	4.10572	2.42356	2.66804	-17.51508	-5.77290	3.41379	11.33210	-2.79177	4.91698	7.42724	16.80687	-0.00837	-0.00181	0.00087	0.00041
203			2.02000	-1.03252	-3.39408	-7.21751	0.69122	-0.04555	0.01870	0.05919	-0.00178	-0.00084	-0.00796	-0.00804	0.99570	21.69278	-1.64944	-14.77110	0.31799	0.25155	0.11134	0.10865	0.01367	-0.00487	14.85132	2.16631	8.99554	0.15701	0.77958	0.09551	0.03025	-0.07915	0.00671	-1.70154	4.62900	3.36563	2.46793	-18.87173	-6.08377	4.09668	12.09792	-2.95913	4.94058	7.43137	16.83298	-0.00832	-0.00180	0.00088	0.00038
204			2.03000	-1.08232	-3.41820	-7.18998	0.68612	-0.04792	0.01948	0.06281	-0.00209	-0.00091	-0.00575	-0.00730	0.99124	21.49260	-1.67141	-14.80745	0.30886	0.25940	0.11211	0.10950	0.01616	-0.00537	14.74033	2.21640	8.94308	0.15527	0.79188	0.09569	0.03064	-0.08836	0.00512	-1.93918	4.94853	3.55862	2.24927	-19.62953	-6.52137	4.74360	12.30350	-2.04958	4.96289	7.43584	16.85573	-0.00825	-0.00178	0.00087	0.00035
205			2.04000	-1.13429	-3.44506	-7.16488	0.68113	-0.04978	0.02041	0.06367	-0.00239	-0.00080	-0.00474	-0.00590	0.98666	21.28876	-1.69579	-14.84834	0.29830	0.26187	0.11045	0.10568	0.01757	-0.00610	14.62878	2.27434	8.90361	0.15618	0.79400	0.09583	0.03001	-0.09114	0.00232	-2.28278	5.07829	3.21617	2.03142	-19.59347	-6.98586	5.15321	11.81663	-0.47015	4.98421	7.44071	16.87352	-0.00818	-0.00177	0.00084	0.00032
206			2.05000	-1.18679	-3.47413	-7.14591	0.67664	-0.05058	0.02074	0.06258	-0.00261	-0.00058	-0.00480	-0.00439	0.98247	21.08920	-1.72009	-14.89438	0.28840	0.26046	0.10800	0.09831	0.01768	-0.00692	14.52250	2.33664	8.88296	0.15675	0.78922	0.09532	0.02779	-0.08648	-0.00089	-2.62894	5.06080	2.62504	1.84614	-18.77062	-7.37398	5.18107	10.69124	1.31876	5.00395	7.44636	16.88597	-0.00812	-0.00177	0.00079	0.00028
207			2.06000	-1.23841	-3.50489	-7.13398	0.67422	-0.04999	0.02093	0.06025	-0.00273	-0.00034	-0.00523	-0.00311	0.97972	20.90103	-1.74198	-14.94492	0.27914	0.25921	0.10588	0.08859	0.01679	-0.00760	14.42647	2.39855	8.88245	0.15699	0.78556	0.09512	0.02451	-0.07593	-0.00381	-2.94361	4.92331	1.99887	1.71627	-17.35639	-7.56129	4.79626	9.18048	2.94374	5.02069	7.45313	16.89446	-0.00808	-0.00178	0.00074	0.00022
208			2.07000	-1.28812	-3.53717	-7.12855	0.67269	-0.04909	0.02152	0.05741	-0.00280	-0.00013	-0.00543	-0.00204	0.97602	20.72865	-1.76012	-14.99773	0.26900	0.25890	0.10375	0.07772	0.01541	-0.00777	14.34287	2.45532	8.89976	0.15788	0.78442	0.09585	0.02116	-0.06194	-0.00599	-3.19902	4.73116	1.45092	1.59787	-15.69384	-7.43046	4.09214	7.64336	4.13373	5.03294	7.46136	16.90081	-0.00808	-0.00179	0.00071	0.00015
209			2.08000	-1.33585	-3.57041	-7.12827	0.67068	-0.04790	0.02216	0.05512	-0.00275	0.00002	-0.00542	-0.00095	0.97199	20.57318	-1.77541	-15.04941	0.25898	0.25958	0.10202	0.06745	0.01438	-0.00727	14.27089	2.50396	8.92948	0.16009	0.78555	0.09689	0.01843	-0.04758	-0.00715	-3.30154	4.58021	1.04582	1.37415	-14.12606	-6.92643	3.25181	6.36581	4.72527	5.03999	7.47143	16.90582	-0.00812	-0.00181	0.00070	0.00007
210			2.09000	-1.38246	-3.60284	-7.13101	0.67014	-0.04718	0.02318	0.05399	-0.00256	0.00010	-0.00535	0.00015	0.96943	20.43326	-1.79086	-15.09649	0.24924	0.26025	0.10002	0.05847	0.01426	-0.00607	14.20814	2.54345	8.96468	0.16487	0.78798	0.09853	0.01666	-0.03577	-0.00729	-3.16541	4.50822	0.81267	0.94884	-12.82819	-6.09554	2.48299	5.46786	4.71145	5.04246	7.48348	16.90823	-0.00818	-0.00182	0.00071	0.00002
211			2.10000	-1.42857	-3.63236	-7.13452	0.67150	-0.04734	0.02359	0.05318	-0.00228	0.00011	-0.00584	0.00134	0.96862	20.30708	-1.80997	-15.13654	0.24007	0.25727	0.09748	0.05079	0.01482	-0.00444	14.15199	2.57519	8.99895	0.17283	0.78558	0.09936	0.01589	-0.02835	-0.00652	-2.83273	4.44359	0.71253	0.35050	-11.78509	-5.06159	1.95433	4.95136	4.22336	5.04236	7.49763	16.90559	-0.00824	-0.00184	0.00073	-0.00001
212			2.11000	-1.47363	-3.65791	-7.13753	0.67696	-0.04714	0.02424	0.05104	-0.00198	0.00009	-0.00688	0.00113	0.97051	20.19308	-1.83463	-15.16833	0.23665	0.25384	0.09503	0.04499	0.01566	-0.00279	14.09994	2.60193	9.02754	0.17242	0.78200	0.09998	0.01498	-0.02602	-0.00526	-2.46627	4.23508	0.66803	-0.30235	-10.85801	-3.99860	1.73319	4.74122	3.46524	5.04223	7.51409	16.89555	-0.00830	-0.00185	0.00075	-0.00001
213			2.12000	-1.51530	-3.68026	-7.13984	0.68476	-0.04549	0.02504	0.04541	-0.00174	0.00008	-0.00819	-0.00061	0.97374	20.09101	-1.86467	-15.19254	0.23946	0.25226	0.09364	0.04026	0.01631	-0.00150	14.05022	2.62686	9.04817	0.16112	0.78002	0.10020	0.01363	-0.02762	-0.00393	-2.25287	3.72257	0.60488	-0.88459	-9.85415	-3.07641	1.77101	4.72644	2.67846	5.04421	7.53290	16.87780	-0.00833	-0.00185	0.00077	0.00002
214			2.13000	-1.54992	-3.70175	-7.14229	0.69114	-0.04419	0.02597	0.03515	-0.00172	0.00014	-0.00896	-0.00202	0.97571	20.00183	-1.89789	-15.21108	0.24061	0.25218	0.09266	0.03470	0.01632	-0.00073	14.00148	2.65222	9.06134	0.15359	0.78168	0.10067	0.01288	-0.03084	-0.00305	-2.29415	2.84826	0.42163	-1.30381	-8.64885	-2.39304	1.93862	4.78278	2.14083	5.05001	7.55391	16.85423	-0.00834	-0.00184	0.00079	0.00007
215			2.14000	-1.57405	-3.72468	-7.14707	0.69577	-0.04383	0.02678	0.02192	-0.00187	0.00035	-0.00941	-0.00243	0.97543	19.92686	-1.93129	-15.22636	0.23701	0.25101	0.09124	0.02830	0.01534	-0.00032	13.95304	2.67912	9.07091	0.15531	0.78307	0.10117	0.01294	-0.03345	-0.00297	-2.58406	1.76953	-0.05657	-1.51185	-7.29994	-1.88218	2.12072	4.77863	2.06535	5.06078	7.57665	16.82840	-0.00832	-0.00183	0.00080	0.00015
216			2.15000	-1.58709	-3.75028	-7.15862	0.69963	-0.04325	0.02776	0.00931	-0.00205	0.00081	-0.00966	-0.00271	0.97556	19.86592	-1.96239	-15.23870	0.23417	0.25162	0.09039	0.02262	0.01354	0.00009	13.90506	2.70784	9.08224	0.15713	0.78788	0.10203	0.01273	-0.03443	-0.00377	-3.03237	0.79045	-0.98392	-1.48495	-6.00914	-1.35301	2.24777	4.60049	2.46849	5.07701	7.60096	16.80433	-0.00829	-0.00182	0.00081	0.00023
217			2.16000	-1.59159	-3.77816	-7.18211	0.70182	-0.04132	0.02872	-0.00095	-0.00211	0.00144	-0.01004	-0.00361	0.97673	19.81684	-1.98966	-15.24629	0.23722	0.25470	0.09073	0.01826	0.01106	0.00044	13.85883	2.73792	9.10005	0.14913	0.79475	0.10269	0.01134	-0.03304	-0.00523	-3.47781	0.03725	-2.18151	-1.23725	-4.84163	-0.85682	2.26195	4.20131	3.22503	5.09829	7.62780	16.78539	-0.00826	-0.00182	0.00081	0.00031
218			2.17000	-1.58945	-3.80719	-7.21792	0.70265	-0.04030	0.02937	-0.01085	-0.00212	0.00187	-0.01085	-0.00465	0.97848	19.77814	-2.01108	-15.25036	0.24453	0.25562	0.09072	0.01416	0.00814	-0.00008	13.81575	2.76807	9.12751	0.13403	0.79658	0.10296	0.00926	-0.02873	-0.00698	-3.72121	-0.71286	-2.97823	-0.85729	-3.57824	-0.89055	2.11903	3.64488	4.15590	5.12387	7.65819	16.77360	-0.00823	-0.00181	0.00082	0.00038
219			2.18000	-1.57886	-3.83651	-7.25693	0.70304	-0.04014	0.03021	-0.02215	-0.00209	0.00171	-0.01183	-0.00469	0.98181	19.75097	-2.02365	-15.25960	0.25041	0.25492	0.08978	0.00932	0.00562	-0.00220	13.77645	2.79661	9.16571	0.12423	0.79640	0.10381	0.00766	-0.02204	-0.00861	-3.57909	-1.66023	-2.66243	-0.49415	-2.04404	-1.92030	1.80346	3.05142	5.00018	5.15371	7.69195	16.76904	-0.00821	-0.00180	0.00083	0.00046
220			2.19000	-1.55780	-3.86503	-7.28450	0.70421	-0.03902	0.03138	-0.03227	-0.00188	0.00082	-0.01269	-0.00340	0.98711	19.73671	-2.02537	-15.28531	0.25136	0.25553	0.08873	0.00427	0.00421	-0.00556	13.74096	2.82149	9.21235	0.12671	0.80055	0.10568	0.00684	-0.01421	-0.00954	-2.96331	-2.60316	-1.07662	-0.27328	-0.41939	-3.80683	1.34564	2.49332	5.41811	5.18882	7.72751	16.77013	-0.00821	-0.00179	0.00084	0.00056
221			2.20000	-1.52845	-3.89079	-7.28832	0.70560	-0.03965	0.03190	-0.03622	-0.00157	-0.00059	-0.01330	-0.00180	0.99184	19.73412	-2.01714	-15.33364	0.25009	0.25542	0.08811	0.00052	0.00383	-0.00894	13.70987	2.84096	9.26153	0.13561	0.80714	0.10765	0.00623	-0.00639	-0.00919	-1.93379	-3.09533	1.27569	-0.19706	0.86626	-5.80966	0.80270	2.00488	5.13458	5.23072	7.76293	16.77413	-0.00821	-0.00178	0.00087	0.00066
222			2.21000	-1.49760	-3.91107	-7.26451	0.70721	-0.04114	0.03216	-0.03010	-0.00105	-0.00198	-0.01383	-0.00078	0.99448	19.73838	-2.00231	-15.40062	0.24867	0.25523	0.08782	-0.00052	0.00384	-0.01078	13.68375	2.85348	9.30531	0.14484	0.81545	0.10976	0.00556	0.00075	-0.00724	-0.61378	-2.75414	3.54402	-0.14265	1.34422	-6.95718	0.20625	1.66363	4.04114	5.28036	7.79650	16.77849	-0.00822	-0.00176	0.00092	0.00077
223			2.22000	-1.47492	-3.92189	-7.21842	0.71037	-0.04227	0.03190	-0.01398	-0.00020	-0.00303	-0.01461	-0.00109	0.99680	19.74137	-1.98589	-15.47197	0.25098	0.25528	0.08834	0.00177	0.00356	-0.01041	13.66219	2.85782	9.33534	0.14602	0.82339	0.11125	0.00489	0.00712	-0.00364	0.94858	-1.55476	5.26421	0.02950	0.80608	-6.76498	-0.44755	1.58241	2.17561	5.33745	7.82695	16.78194	-0.00821	-0.00173	0.00098	0.00087
224			2.23000	-1.46760	-3.91924	-7.15546	0.71851	-0.04330	0.03179	0.00595	0.00090	-0.00416	-0.01551	-0.00300	1.00050	19.73490	-1.97172	-15.53323	0.25703	0.25570	0.08881	0.00654	0.00258	-0.00881	13.64342	2.85270	9.34409	0.13492	0.82966	0.11269	0.00440	0.01311	0.00151	2.79438	-0.06885	7.06618	0.41333	-0.35635	-5.87318	-1.18894	1.83055	-0.38043	5.40050	7.85354	16.78520	-0.00817	-0.00169	0.00104	0.00094
225			2.24000	-1.47414	-3.90188	-7.06772	0.72929	-0.04721	0.03122	0.02107	0.00221	-0.00601	-0.01613	-0.00558	1.00415	19.71605	-1.95839	-15.58299	0.26410	0.25394	0.08871	0.01179	0.00078	-0.00814	13.62531	2.83660	9.32467	0.11661	0.83137	0.11371	0.00413	0.01944	0.00816	5.00497	0.87414	10.28195	1.04816	-1.38896	-5.58269	-2.06658	2.37495	-3.59321	5.46770	7.87565	16.79063	-0.00811	-0.00165	0.00109	0.00098
226			2.25000	-1.48563	-3.87130	-6.93309	0.73809	-0.05380	0.03006	0.02698	0.00385	-0.00885	-0.01633	-0.00772	1.00712	19.68719	-1.93958	-15.63345	0.27060	0.25100	0.08844	0.01606	-0.00179	-0.00970	13.60646	2.80729	9.27040	0.09910	0.83113	0.11426	0.00395	0.02670	0.01621	7.66818	0.88367	15.68929	1.93358	-1.83933	-6.64128	-3.10588	3.09271	-7.44875	5.53743	7.89225	16.80095	-0.00804	-0.00162	0.00113	0.00101
227			2.26000	-1.49317	-3.82857	-6.72759	0.74314	-0.05927	0.02863	0.02525	0.00575	-0.01233	-0.01626	-0.00907	1.00857	19.65196	-1.90834	-15.69866	0.27507	0.24977	0.08875	0.01891	-0.00534	-0.01325	13.58698	2.76257	9.17511	0.08628	0.83204	0.11416	0.00373	0.03536	0.02526	10.79887	0.13130	22.94590	3.08113	-1.69723	-8.82363	-4.29933	3.81573	-11.82350	5.60848	7.90231	16.81792	-0.00797	-0.00161	0.00113	0.00103
228			2.27000	-1.49155	-3.77306	-6.43592	0.74307	-0.06721	0.02537	0.01949	0.00832	-0.01480	-0.01619	-0.00942	1.00548	19.61354	-1.85891	-15.78646	0.27685	0.24350	0.08887	0.02018	-0.01004	-0.01772	13.56822	2.70037	9.03507	0.07923	0.82374	0.11169	0.00343	0.04475	0.03399	14.22645	-1.02657	31.07889	4.51308	-1.08896	-11.48631	-5.58062	4.37137	-16.42129	5.67960	7.90583	16.84220	-0.00791	-0.00162	0.00111	0.00102
229			2.28000	-1.47918	-3.70410	-6.05433	0.73585	-0.08071	0.01984	0.01375	0.01220	-0.01453	-0.01589	-0.00778	1.00085	19.57492	-1.78709	-15.89808	0.27712	0.23109	0.08893	0.02028	-0.01537	-0.02198	13.55255	2.62023	8.85035	0.08221	0.80620	0.10671	0.00325	0.05303	0.04103	17.63431	-2.20700	38.99911	6.17086	-0.24493	-13.94916	-6.79646	4.69035	-20.89427	5.74889	7.90456	16.87404	-0.00786	-0.00165	0.00105	0.00099
230			2.29000	-1.45867	-3.62160	-5.59078	0.72865	-0.09665	0.01492	0.01278	0.01724	-0.01278	-0.01401	-0.00427	0.99790	19.53725	-1.69215	-16.02795	0.27001	0.22285	0.08947	0.01992	-0.02098	-0.02475	13.54157	2.52382	8.62395	0.10112	0.79742	0.10283	0.00340	0.05873	0.04705	20.73511	-2.96660	45.55002	7.85954	0.37199	-15.36852	-7.74336	4.85310	-25.00442	5.81380	7.90133	16.91346	-0.00780	-0.00169	0.00096	0.00092
231			2.30000	-1.43716	-3.52470	-5.06604	0.72729	-0.11558	0.01198	0.02031	0.02389	-0.01120	-0.01052	-0.00132	0.99572	19.49821	-1.57939	-16.16082	0.25980	0.21982	0.08975	0.02079	-0.02636	-0.02414	13.53552	2.41539	8.35993	0.12162	0.79748	0.10131	0.00344	0.05971	0.05282	23.33722	-2.91149	49.60821	9.31570	0.20272	-14.79299	-8.24911	5.01868	-28.63680	5.87224	7.89835	16.95954	-0.00776	-0.00173	0.00086	0.00083
232			2.31000	-1.42457	-3.41167	-4.51150	0.72938	-0.13633	0.01059	0.03693	0.03215	-0.01014	-0.00635	-0.00126	0.99260	19.45237	-1.45972	-16.27267	0.25829	0.22044	0.09003	0.02440	-0.03087	-0.01933	13.53278	2.30056	8.06271	0.12159	0.79856	0.10060	0.00309	0.05427	0.05775	25.29441	-1.92713	50.55635	10.29820	-1.02922	-11.74465	-8.22675	5.29182	-31.67765	5.92321	7.89649	17.00954	-0.00773	-0.00178	0.00074	0.00073
233			2.32000	-1.42954	-3.28183	-3.96075	0.73142	-0.15732	0.01077	0.05947	0.04143	-0.00999	-0.00116	-0.00347	0.98626	19.39459	-1.34614	-16.33951	0.26265	0.22600	0.09043	0.03005	-0.03426	-0.01117	13.53134	2.18572	7.73808	0.10492	0.80281	0.10073	0.00258	0.04365	0.06162	26.53411	-0.25782	48.67535	10.65583	-3.08155	-6.74295	-7.72637	5.60625	-33.90015	5.96637	7.89628	17.05990	-0.00769	-0.00183	0.00061	0.00061
234			2.33000	-1.45639	-3.13652	-3.43970	0.73302	-0.17706	0.01177	0.08307	0.05071	-0.01016	0.00518	-0.00554	0.97948	19.32309	-1.24885	-16.34857	0.26422	0.23696	0.09152	0.03540	-0.03635	-0.00184	13.53002	2.07594	7.39523	0.09110	0.81565	0.10171	0.00215	0.03136	0.06400	27.10794	1.66148	44.94656	10.37505	-5.34766	-1.12518	-6.94181	5.76567	-35.00283	6.00111	7.89914	17.10746	-0.00766	-0.00187	0.00049	0.00048
235			2.34000	-1.50464	-2.97883	-2.96201	0.73689	-0.19737	0.01136	0.10333	0.05975	-0.00894	0.01075	-0.00579	0.97736	19.24028	-1.17262	-16.30310	0.26047	0.24320	0.09210	0.03817	-0.03553	0.00611	13.52931	1.97417	7.04686	0.09190	0.82452	0.10164	0.00181	0.02098	0.06335	27.15412	3.37428	40.62574	9.57521	-7.12384	3.54140	-6.13147	5.55645	-34.78867	6.02619	7.90657	17.15051	-0.00763	-0.00191	0.00039	0.00034
236			2.35000	-1.56953	-2.81333	-2.52772	0.74599	-0.21598	0.01079	0.11681	0.06716	-0.00778	0.01474	-0.00469	0.97935	19.15256	-1.11584	-16.22165	0.25057	0.24314	0.09044	0.03676	-0.03210	0.01006	13.53125	1.88048	6.70723	0.10552	0.82514	0.10161	0.00121	0.01646	0.06048	26.85427	4.46730	36.94967	8.47798	-7.82490	5.95033	-5.56139	4.89916	-33.31398	6.04046	7.91891	17.18868	-0.00761	-0.00194	0.00031	0.00018
237			2.36000	-1.64285	-2.64523	-2.12487	0.75728	-0.23099	0.01084	0.12030	0.07189	-0.00738	0.01700	-0.00345	0.98289	19.06880	-1.07155	-16.13302	0.24030	0.23890	0.08680	0.03188	-0.02751	0.00907	13.53780	1.79233	6.38873	0.12013	0.81813	0.10209	0.00006	0.01918	0.05634	26.37839	4.66368	34.69661	7.35806	-7.20631	5.57547	-5.37590	3.91704	-30.94043	6.04287	7.93511	17.22234	-0.00761	-0.00196	0.00025	0.00001
238			2.37000	-1.71497	-2.47918	-1.73706	0.77015	-0.24313	0.01153	0.11348	0.07412	-0.00764	0.01754	-0.00339	0.98614	18.99759	-1.03033	-16.06530	0.23502	0.23085	0.08159	0.02517	-0.02321	0.00469	13.54978	1.70630	6.09842	0.12487	0.80392	0.10321	-0.00137	0.02732	0.05196	25.76813	3.98373	33.75150	6.48836	-5.49869	3.05840	-5.55380	2.83658	-28.23837	6.03278	7.95374	17.25240	-0.00765	-0.00197	0.00024	-0.00017
239			2.38000	-1.77830	-2.31880	-1.35436	0.78605	-0.25249	0.01167	0.10027	0.07420	-0.00762	0.01685	-0.00499	0.98894	18.94424	-0.98411	-16.03321	0.23532	0.22091	0.07680	0.01810	-0.02036	-0.00022	13.56683	1.61929	5.83675	0.11766	0.78708	0.10397	-0.00248	0.03766	0.04782	24.96484	2.81382	33.26537	6.01917	-3.33071	-0.12327	-5.96614	1.85379	-25.77777	6.01000	7.97374	17.28018	-0.00772	-0.00199	0.00026	-0.00034
240			2.39000	-1.83036	-2.16582	-0.97779	0.79894	-0.25944	0.01153	0.08595	0.07298	-0.00733	0.01584	-0.00682	0.98991	18.90890	-0.92937	-16.03417	0.23825	0.21208	0.07300	0.01182	-0.01903	-0.00385	13.58807	1.52936	5.59871	0.10736	0.77251	0.10456	-0.00310	0.04757	0.04456	23.97538	1.68904	32.38132	5.87178	-1.37527	-2.69398	-6.45742	1.08079	-23.84255	5.97461	7.99499	17.30736	-0.00782	-0.00199	0.00032	-0.00051
241			2.40000	-1.87355	-2.01992	-0.61494	0.80980	-0.26489	0.01181	0.07489	0.07136	-0.00714	0.01514	-0.00776	0.98962	18.88775	-0.86729	-16.05701	0.23774	0.20507	0.06949	0.00701	-0.01842	-0.00578	13.61211	1.43597	5.37851	0.10477	0.76210	0.10571	-0.00349	0.05560	0.04222	22.86767	0.93090	30.70864	5.84605	0.01128	-4.23377	-6.88553	0.56174	-22.29556	5.92726	8.01783	17.33528	-0.00792	-0.00199	0.00040	-0.00067
242			2.41000	-1.91144	-1.87995	-0.27465	0.82105	-0.26820	0.01244	0.06803	0.06931	-0.00695	0.01476	-0.00750	0.98975	18.87593	-0.80109	-16.09109	0.23122	0.20012	0.06634	0.00390	-0.01788	-0.00644	13.63693	1.34039	5.17342	0.11387	0.75537	0.10712	-0.00384	0.06110	0.03998	21.65946	0.57740	28.23226	5.77423	0.81179	-4.90370	-7.14454	0.30358	-20.76789	5.86942	8.04205	17.36448	-0.00800	-0.00198	0.00050	-0.00081
243			2.42000	-1.94704	-1.74529	0.03518	0.83019	-0.27156	0.01378	0.06525	0.06712	-0.00689	0.01497	-0.00665	0.98955	18.86941	-0.73442	-16.12907	0.22324	0.19715	0.06318	0.00236	-0.01690	-0.00619	13.65994	1.24507	4.98465	0.12688	0.75134	0.10911	-0.00380	0.06419	0.03729	20.30279	0.61987	25.06580	5.51546	1.10931	-4.93469	-7.19334	0.26144	-18.93640	5.80322	8.06588	17.39486	-0.00805	-0.00195	0.00060	-0.00091
244			2.43000	-1.98362	-1.61633	0.30766	0.84049	-0.27425	0.01568	0.06658	0.06399	-0.00676	0.01628	-0.00662	0.98929	18.86474	-0.67182	-16.16555	0.21667	0.19930	0.06128	0.00179	-0.01544	-0.00546	13.67900	1.15278	4.81586	0.13382	0.75519	0.11177	-0.00318	0.06551	0.03389	18.71175	1.02579	21.41726	4.97844	1.05644	-4.48330	-7.01723	0.32097	-16.70303	5.73076	8.08677	17.42611	-0.00808	-0.00193	0.00069	-0.00099
245			2.44000	-2.02345	-1.49518	0.53855	0.85017	-0.27600	0.01688	0.06846	0.05899	-0.00607	0.01787	-0.00814	0.98844	18.86072	-0.61738	-16.19698	0.21678	0.20338	0.06087	0.00097	-0.01333	-0.00458	13.69354	1.06633	4.67051	0.12520	0.76013	0.11339	-0.00229	0.06415	0.02940	16.76582	1.53792	17.67147	4.18802	1.01564	-3.77028	-6.59053	0.32948	-14.20037	5.65339	8.10251	17.45826	-0.00807	-0.00190	0.00075	-0.00105
246			2.45000	-2.06477	-1.38611	0.72828	0.86027	-0.27585	0.01758	0.06564	0.05112	-0.00514	0.01855	-0.00970	0.98735	18.86021	-0.57285	-16.22294	0.21656	0.20399	0.05977	-0.00126	-0.01059	-0.00372	13.70494	0.98849	4.55002	0.11578	0.75681	0.11381	-0.00176	0.05909	0.02435	14.34520	1.77691	14.24583	3.24694	1.34062	-3.05585	-5.91682	0.21715	-11.66008	5.57193	8.11188	17.49099	-0.00804	-0.00189	0.00078	-0.00110
247			2.46000	-2.10248	-1.29501	0.88078	0.86920	-0.27571	0.01780	0.05563	0.04042	-0.00411	0.01894	-0.01093	0.98595	18.86785	-0.53801	-16.24523	0.21557	0.20285	0.05866	-0.00475	-0.00774	-0.00300	13.71469	0.92133	4.45350	0.10993	0.75125	0.11370	-0.00147	0.05146	0.01939	11.37761	1.59350	11.26653	2.25536	2.02049	-2.40265	-5.06529	0.06096	-9.26140	5.48703	8.11472	17.52342	-0.00799	-0.00189	0.00077	-0.00114
248			2.47000	-2.13189	-1.22790	0.99884	0.87481	-0.27569	0.01717	0.04010	0.02725	-0.00296	0.01917	-0.01201	0.98466	18.88583	-0.51252	-16.26418	0.21705	0.20165	0.05862	-0.00853	-0.00500	-0.00224	13.72309	0.86591	4.37880	0.10451	0.74687	0.11283	-0.00115	0.04253	0.01478	7.89539	1.12631	8.52509	1.26427	2.75323	-1.64334	-4.13300	-0.01696	-7.08989	5.39924	8.11175	17.55433	-0.00791	-0.00189	0.00073	-0.00117
249			2.48000	-2.15060	-1.18916	1.08221	0.88143	-0.27415	0.01683	0.02236	0.01255	-0.00189	0.01912	-0.01237	0.98464	18.91316	-0.49696	-16.27748	0.21515	0.20092	0.05855	-0.01147	-0.00235	-0.00121	13.72927	0.82233	4.32318	0.10733	0.74457	0.11241	-0.00072	0.03299	0.01079	4.08802	0.57389	5.78554	0.29310	3.26783	-0.64350	-3.18150	0.04993	-5.16954	5.30904	8.10480	17.58292	-0.00783	-0.00190	0.00068	-0.00119
250			2.49000	-2.15819	-1.18030	1.12962	0.88962	-0.27164	0.01691	0.00457	-0.00192	-0.00088	0.01855	-0.01251	0.98620	18.94707	-0.49216	-16.28224	0.21265	0.19947	0.05790	-0.01313	0.00021	0.00004	13.73213	0.79048	4.28396	0.11230	0.74197	0.11252	-0.00005	0.02327	0.00734	0.28040	0.04520	3.00642	-0.63134	3.44294	0.52380	-2.25328	0.25906	-3.47202	5.21706	8.09650	17.60888	-0.00776	-0.00190	0.00064	-0.00121
251			2.50000	-2.15526	-1.19947	1.14144	0.89718	-0.26885	0.01676	-0.01189	-0.01440	0.00010	0.01711	-0.01308	0.98805	18.98393	-0.49833	-16.27721	0.21376	0.19522	0.05661	-0.01361	0.00266	0.00122	13.73067	0.76968	4.25908	0.11151	0.73503	0.11226	0.00082	0.01374	0.00419	-3.13355	-0.42711	0.31633	-1.48211	3.25933	1.61865	-1.36908	0.57272	-1.92327	5.12415	8.08952	17.63188	-0.00771	-0.00189	0.00063	-0.00121
252			2.51000	-2.14321	-1.24139	1.12079	0.90482	-0.26461	0.01691	-0.02617	-0.02329	0.00094	0.01476	-0.01358	0.98970	19.01989	-0.51490	-16.26401	0.21459	0.18840	0.05412	-0.01277	0.00493	0.00200	13.72424	0.75952	4.24747	0.11036	0.72354	0.11212	0.00178	0.00493	0.00124	-5.76961	-0.85548	-2.09125	-2.24515	2.78329	2.36392	-0.54625	0.95226	-0.45183	5.03151	8.08544	17.65091	-0.00769	-0.00189	0.00063	-0.00120
253			2.52000	-2.12360	-1.29787	1.07376	0.91086	-0.26144	0.01627	-0.03832	-0.02789	0.00155	0.01173	-0.01369	0.99049	19.05188	-0.54048	-16.24688	0.21489	0.17714	0.05093	-0.01103	0.00675	0.00224	13.71232	0.75909	4.24861	0.11025	0.70641	0.11128	0.00281	-0.00211	-0.00158	-7.38055	-1.29075	-4.08202	-2.88452	2.16371	2.59868	0.14875	1.35687	0.97842	4.94077	8.08397	17.66494	-0.00769	-0.00188	0.00065	-0.00117
254			2.53000	-2.09760	-1.35953	1.00743	0.91463	-0.25595	0.01526	-0.04849	-0.02794	0.00185	0.00880	-0.01382	0.99047	19.07841	-0.57261	-16.23069	0.21568	0.16841	0.04900	-0.00898	0.00808	0.00199	13.69483	0.76669	4.26242	0.10781	0.69335	0.11013	0.00375	-0.00602	-0.00425	-7.92188	-1.76385	-5.55910	-3.32941	1.56868	2.25806	0.60593	1.73784	2.38807	4.85353	8.08299	17.67394	-0.00773	-0.00187	0.00068	-0.00113
255			2.54000	-2.06628	-1.41781	0.93008	0.91355	-0.25188	0.01369	-0.05568	-0.02475	0.00181	0.00677	-0.01417	0.98784	19.09933	-0.60763	-16.22094	0.21913	0.16172	0.04838	-0.00695	0.00881	0.00122	13.67196	0.77921	4.28918	0.09910	0.68479	0.10877	0.00425	-0.00555	-0.00670	-7.50431	-2.22522	-6.32844	-3.50788	1.09706	1.26535	0.70406	2.02783	3.75398	4.77126	8.08023	17.67809	-0.00777	-0.00187	0.00070	-0.00107
256			2.55000	-2.03159	-1.46662	0.85189	0.91162	-0.24940	0.01099	-0.05865	-0.01953	0.00138	0.00536	-0.01418	0.98546	19.11467	-0.64100	-16.22388	0.22202	0.15567	0.04916	-0.00487	0.00885	-0.00011	13.64478	0.79239	4.32879	0.09100	0.67881	0.10667	0.00439	-0.00025	-0.00867	-6.32799	-2.57184	-6.20311	-3.38693	0.77698	-0.36637	0.38445	2.14245	4.95677	4.69541	8.07462	17.67740	-0.00782	-0.00187	0.00071	-0.00099
257			2.56000	-1.99628	-1.50239	0.78352	0.91104	-0.24639	0.00836	-0.05698	-0.01321	0.00085	0.00411	-0.01310	0.98585	19.12473	-0.66838	-16.24464	0.22094	0.15089	0.05023	-0.00292	0.00836	-0.00185	13.61542	0.80157	4.37956	0.09159	0.67453	0.10474	0.00451	0.00853	-0.00988	-4.65198	-2.73247	-5.20871	-3.01586	0.61705	-2.37156	-0.26010	2.02341	5.78782	4.62760	8.06603	17.67194	-0.00784	-0.00187	0.00070	-0.00088
258			2.57000	-1.96301	-1.52397	0.73324	0.91124	-0.24438	0.00585	-0.05160	-0.00705	0.00040	0.00290	-0.01068	0.98862	19.13053	-0.68718	-16.28453	0.21536	0.14512	0.05082	-0.00152	0.00742	-0.00351	13.58690	0.80374	4.43724	0.10363	0.66810	0.10283	0.00470	0.01757	-0.01006	-2.82282	-2.70408	-3.67754	-2.52461	0.60125	-4.20081	-0.98717	1.69719	6.05001	4.56951	8.05549	17.66255	-0.00784	-0.00189	0.00066	-0.00074
259			2.58000	-1.93351	-1.53270	0.70354	0.91046	-0.24447	0.00374	-0.04445	-0.00208	0.00014	0.00183	-0.00867	0.99241	19.13393	-0.69779	-16.33857	0.21370	0.13881	0.05089	-0.00096	0.00632	-0.00441	13.56184	0.79862	4.49565	0.11205	0.65890	0.10088	0.00433	0.02342	-0.00917	-1.25097	-2.53279	-2.17389	-2.08276	0.66542	-5.16512	-1.52818	1.31265	5.66874	4.52235	8.04516	17.65079	-0.00782	-0.00190	0.00060	-0.00059
260			2.59000	-1.90821	-1.53225	0.68983	0.91016	-0.24481	0.00275	-0.03777	0.00091	0.00005	0.00143	-0.00833	0.99442	19.13705	-0.70392	-16.39533	0.21671	0.13517	0.05088	-0.00115	0.00541	-0.00403	13.54106	0.78859	4.54809	0.11014	0.65099	0.09933	0.00360	0.02385	-0.00740	-0.29477	-2.27597	-1.29049	-1.82753	0.68535	-4.70454	-1.68221	1.08731	4.70482	4.48651	8.03729	17.63796	-0.00779	-0.00193	0.00053	-0.00044
261			2.60000	-1.88654	-1.52768	0.68148	0.91193	-0.24435	0.00328	-0.03287	0.00159	0.00007	0.00275	-0.00895	0.99408	19.14123	-0.71134	-16.43936	0.21785	0.13881	0.05189	-0.00163	0.00496	-0.00229	13.52309	0.77781	4.58851	0.10679	0.65434	0.09914	0.00326	0.01851	-0.00512	-0.13294	-1.97009	-1.42043	-1.81855	0.51862	-2.68473	-1.36931	1.18146	3.34204	4.46155	8.03328	17.62465	-0.00776	-0.00195	0.00047	-0.00030
262			2.61000	-1.86755	-1.52399	0.66550	0.91320	-0.24325	0.00442	-0.03008	0.00016	0.00020	0.00573	-0.01032	0.99167	19.14639	-0.72601	-16.45659	0.21930	0.15006	0.05500	-0.00189	0.00507	0.00062	13.50516	0.77091	4.61319	0.09985	0.67082	0.09954	0.00337	0.00803	-0.00275	-0.72868	-1.64568	-2.59847	-2.04581	0.08378	0.45779	-0.64131	1.63164	1.90493	4.44630	8.03320	17.61117	-0.00771	-0.00196	0.00041	-0.00018
263			2.62000	-1.85014	-1.52527	0.63081	0.91434	-0.23990	0.00629	-0.02883	-0.00286	0.00052	0.00840	-0.01239	0.98820	19.15108	-0.75213	-16.43985	0.22285	0.16249	0.05778	-0.00139	0.00565	0.00420	13.48401	0.77186	4.62248	0.08724	0.68798	0.10013	0.00367	-0.00577	-0.00096	-1.90423	-1.30712	-4.54037	-2.43965	-0.62677	3.88624	0.33322	2.35876	0.81852	4.43890	8.03631	17.59805	-0.00767	-0.00197	0.00038	-0.00009
264			2.63000	-1.83394	-1.53459	0.57080	0.91472	-0.23543	0.00856	-0.02712	-0.00687	0.00109	0.00938	-0.01414	0.98519	19.15265	-0.79099	-16.39097	0.22767	0.16938	0.05817	0.00026	0.00658	0.00728	13.45682	0.78281	4.62161	0.07363	0.69511	0.10060	0.00395	-0.01901	-0.00040	-3.43244	-0.88289	-6.82646	-2.90091	-1.56101	6.74199	1.30589	3.17022	0.46682	4.43700	8.04135	17.58574	-0.00764	-0.00197	0.00036	-0.00003
265			2.64000	-1.82013	-1.55402	0.48350	0.91341	-0.23176	0.00963	-0.02340	-0.01136	0.00169	0.00829	-0.01442	0.98352	19.14810	-0.84122	-16.31907	0.23075	0.16680	0.05650	0.00283	0.00729	0.00905	13.42251	0.80339	4.61957	0.06647	0.68804	0.09977	0.00432	-0.02767	-0.00138	-5.11936	-0.31818	-9.18585	-3.26368	-2.55359	8.59133	2.05175	3.81446	1.02932	4.43828	8.04691	17.57383	-0.00762	-0.00198	0.00035	0.00000
266			2.65000	-1.81011	-1.58438	0.36840	0.91287	-0.22712	0.01000	-0.01921	-0.01576	0.00224	0.00583	-0.01243	0.98435	19.13629	-0.89851	-16.23400	0.22581	0.15890	0.05360	0.00494	0.00703	0.00960	13.38225	0.83132	4.62634	0.07540	0.67411	0.09857	0.00546	-0.03017	-0.00374	-6.85204	0.28046	-11.61658	-3.30135	-3.27480	9.57214	2.45180	4.08287	2.41731	4.44116	8.05150	17.56137	-0.00763	-0.00198	0.00035	0.00002
267			2.66000	-1.80322	-1.62540	0.22434	0.91196	-0.22148	0.01006	-0.01771	-0.01965	0.00276	0.00262	-0.00959	0.98778	19.12028	-0.95635	-16.14180	0.21994	0.14966	0.05054	0.00519	0.00549	0.00942	13.33907	0.86334	4.65002	0.08809	0.65813	0.09724	0.00649	-0.02777	-0.00699	-8.55783	0.70363	-14.13117	-2.89564	-3.38225	10.01963	2.55505	3.88883	4.35666	4.44486	8.05417	17.54739	-0.00766	-0.00200	0.00034	0.00002
268			2.67000	-1.79689	-1.67610	0.05131	0.91222	-0.21653	0.00990	-0.02076	-0.02311	0.00317	-0.00048	-0.00755	0.99212	19.10612	-1.00818	-16.04601	0.21747	0.14088	0.04793	0.00333	0.00320	0.00879	13.29677	0.89737	4.69535	0.09409	0.64239	0.09579	0.00645	-0.02350	-0.01059	-10.17286	0.81021	-16.46642	-2.16489	-2.77671	10.02294	2.55255	3.28005	6.53140	4.44905	8.05513	17.53148	-0.00771	-0.00202	0.00032	0.00003
269			2.68000	-1.78802	-1.73614	-0.14619	0.91573	-0.21212	0.00991	-0.02926	-0.02653	0.00350	-0.00202	-0.00678	0.99471	19.09944	-1.04972	-15.95172	0.21452	0.13723	0.04699	-0.00014	0.00103	0.00787	13.25874	0.93327	4.76367	0.09592	0.63513	0.09480	0.00566	-0.02058	-0.01419	-11.68085	0.51430	-18.13052	-1.37016	-1.61104	9.36777	2.65583	2.42851	8.68681	4.45370	8.05582	17.51356	-0.00776	-0.00205	0.00029	0.00003
270			2.69000	-1.77272	-1.80673	-0.35847	0.92072	-0.20721	0.01112	-0.04508	-0.03028	0.00409	-0.00194	-0.00782	0.99552	19.10363	-1.07910	-15.86749	0.21498	0.14115	0.04760	-0.00442	-0.00059	0.00645	13.22653	0.97284	4.85377	0.08828	0.63891	0.09501	0.00438	-0.02085	-0.01762	-13.13199	-0.31879	-18.71524	-0.72764	-0.10190	7.81971	2.98432	1.62873	10.62593	4.45901	8.05779	17.49350	-0.00782	-0.00208	0.00025	0.00004
271			2.70000	-1.74540	-1.89049	-0.57319	0.92617	-0.20195	0.01340	-0.06998	-0.03457	0.00482	-0.00105	-0.01005	0.99501	19.12023	-1.09604	-15.80346	0.21848	0.14911	0.04875	-0.00895	-0.00139	0.00420	13.19856	1.01830	4.96202	0.07462	0.64790	0.09606	0.00335	-0.02445	-0.02058	-14.55696	-1.80105	-18.01268	-0.36250	1.54531	5.25756	3.51241	1.17800	12.17470	4.46517	8.06157	17.47097	-0.00786	-0.00210	0.00021	0.00005
272			2.71000	-1.69994	-1.99025	-0.77662	0.93129	-0.19532	0.01748	-0.10310	-0.03887	0.00572	0.00038	-0.01254	0.99277	19.14872	-1.10133	-15.77068	0.22139	0.16049	0.04942	-0.01307	-0.00103	0.00096	13.17104	1.07099	5.08294	0.06189	0.66163	0.09877	0.00291	-0.03027	-0.02309	-15.86421	-3.88312	-15.97705	-0.34101	3.16355	1.63834	4.10241	1.19867	13.23653	4.47226	8.06730	17.44636	-0.00788	-0.00211	0.00019	0.00005
273			2.72000	-1.63178	-2.10728	-0.95513	0.93421	-0.18490	0.02360	-0.14002	-0.04161	0.00650	0.00209	-0.01487	0.99065	19.18743	-1.09635	-15.78007	0.22513	0.17806	0.05046	-0.01649	0.00074	-0.00306	13.14007	1.13037	5.21093	0.05061	0.68526	0.10345	0.00275	-0.03657	-0.02526	-16.83122	-6.30105	-12.88868	-0.64996	4.62830	-2.80407	4.57687	1.58631	13.83013	4.47986	8.07487	17.42125	-0.00790	-0.00211	0.00020	0.00005
274			2.73000	-1.54002	-2.23901	-1.09969	0.93605	-0.17180	0.03069	-0.17361	-0.04156	0.00663	0.00261	-0.01700	0.99015	19.23393	-1.08301	-15.83779	0.23158	0.19501	0.05065	-0.01907	0.00384	-0.00716	13.10359	1.19414	5.34153	0.03914	0.70916	0.10916	0.00248	-0.04033	-0.02698	-17.16249	-8.58584	-9.47892	-1.19000	5.77699	-7.37724	4.75586	2.08938	14.04970	4.48650	8.08341	17.39797	-0.00791	-0.00210	0.00022	0.00003
275			2.74000	-1.42914	-2.37771	-1.21009	0.93877	-0.15803	0.03593	-0.19611	-0.03842	0.00586	0.00036	-0.01780	0.99144	19.28480	-1.06424	-15.94057	0.23611	0.20015	0.04879	-0.02009	0.00726	-0.01016	13.06204	1.25805	5.47210	0.03555	0.71626	0.11312	0.00249	-0.03816	-0.02772	-16.64328	-10.19737	-6.60087	-1.80967	6.43096	-11.21443	4.50481	2.45825	14.00444	4.49027	8.09131	17.37938	-0.00793	-0.00208	0.00027	-0.00001
276			2.75000	-1.30862	-2.51279	-1.29360	0.93911	-0.14576	0.03852	-0.20139	-0.03315	0.00485	-0.00371	-0.01579	0.99434	19.33589	-1.04340	-16.07674	0.23474	0.19433	0.04572	-0.01917	0.00965	-0.01145	13.01772	1.31706	5.60130	0.04783	0.70928	0.11496	0.00343	-0.02985	-0.02743	-15.30462	-10.76739	-4.74831	-2.32641	6.53189	-13.70403	3.81650	2.53710	13.73372	4.48983	8.09805	17.36817	-0.00795	-0.00207	0.00033	-0.00005
277			2.76000	-1.18996	-2.63491	-1.36036	0.93713	-0.13523	0.03869	-0.18822	-0.02685	0.00418	-0.00862	-0.01239	0.99982	19.38370	-1.02290	-16.23024	0.23393	0.18297	0.04310	-0.01719	0.01025	-0.01130	12.97403	1.36664	5.72771	0.06339	0.69542	0.11484	0.00428	-0.01805	-0.02601	-13.40240	-10.19118	-4.08409	-2.56375	6.13352	-14.47250	2.83522	2.29273	13.12618	4.48490	8.10437	17.36656	-0.00796	-0.00205	0.00038	-0.00009
278			2.77000	-1.08439	-2.73766	-1.42234	0.93660	-0.12550	0.03747	-0.15954	-0.02031	0.00418	-0.01279	-0.00843	1.00717	19.42558	-1.00431	-16.38147	0.23074	0.17310	0.04217	-0.01422	0.00928	-0.01011	12.93453	1.40433	5.84762	0.08246	0.68491	0.11375	0.00480	-0.00685	-0.02339	-11.27378	-8.57149	-4.63398	-2.43985	5.27579	-13.29295	1.82254	1.82313	11.98104	4.47593	8.11105	17.37602	-0.00795	-0.00204	0.00043	-0.00012
279			2.78000	-1.00104	-2.81795	-1.49175	0.93968	-0.11854	0.03643	-0.12124	-0.01462	0.00477	-0.01406	-0.00585	1.01171	19.45926	-0.98953	-16.50973	0.22468	0.17098	0.04345	-0.01066	0.00753	-0.00812	12.90185	1.43056	5.95483	0.09707	0.68733	0.11332	0.00444	0.00025	-0.01970	-9.21234	-6.26006	-6.06830	-2.03657	4.05498	-10.38500	1.05994	1.29093	10.16469	4.46373	8.11831	17.39732	-0.00793	-0.00202	0.00045	-0.00013
280			2.79000	-0.94405	-2.87634	-1.57506	0.94340	-0.11272	0.03609	-0.08112	-0.01000	0.00556	-0.01292	-0.00651	1.01106	19.48374	-0.98056	-16.60026	0.22412	0.17732	0.04682	-0.00742	0.00559	-0.00552	12.87732	1.44843	6.04199	0.09147	0.69887	0.11295	0.00303	0.00143	-0.01496	-7.41176	-3.81910	-7.64718	-1.53891	2.69511	-6.54288	0.71629	0.87815	7.74270	4.44973	8.12629	17.43000	-0.00791	-0.00201	0.00047	-0.00012
281			2.80000	-0.91145	-2.91664	-1.67017	0.94785	-0.10757	0.03631	-0.04680	-0.00669	0.00611	-0.01081	-0.00898	1.00725	19.49962	-0.97854	-16.64908	0.22577	0.18666	0.05047	-0.00458	0.00379	-0.00253	12.86011	1.46212	6.10338	0.07738	0.71110	0.11229	0.00181	-0.00331	-0.00974	-5.97832	-1.75876	-8.65657	-1.11600	1.41494	-2.77165	0.79880	0.70719	5.04112	4.43575	8.13470	17.47225	-0.00788	-0.00199	0.00048	-0.00009
282			2.81000	-0.89734	-2.94455	-1.76936	0.95493	-0.10350	0.03697	-0.02199	-0.00471	0.00625	-0.00826	-0.01206	1.00295	19.50802	-0.98338	-16.66212	0.22592	0.19702	0.05387	-0.00188	0.00263	0.00021	12.84809	1.47574	6.13771	0.06488	0.72446	0.11177	0.00120	-0.01210	-0.00494	-4.95247	-0.31575	-8.82659	-0.86152	0.28270	0.20016	1.18256	0.82040	2.52719	4.42356	8.14257	17.52118	-0.00787	-0.00199	0.00049	-0.00005
283			2.82000	-0.89506	-2.96579	-1.86511	0.96308	-0.09972	0.03792	-0.00594	-0.00369	0.00608	-0.00647	-0.01497	0.99987	19.50919	-0.99445	-16.65001	0.22586	0.20498	0.05605	0.00107	0.00237	0.00225	12.83780	1.49205	6.14857	0.05543	0.73350	0.11117	0.00108	-0.02207	-0.00131	-4.28889	0.56616	-8.38447	-0.79048	-0.78957	2.13033	1.68517	1.20243	0.61406	4.41446	8.14894	17.57365	-0.00785	-0.00198	0.00050	0.00000
284			2.83000	-0.89980	-2.98412	-1.95397	0.96880	-0.09630	0.03830	0.00374	-0.00312	0.00565	-0.00605	-0.01715	0.99792	19.50190	-1.01120	-16.62324	0.22718	0.20781	0.05697	0.00456	0.00309	0.00335	12.82569	1.51234	6.14318	0.04804	0.73353	0.10962	0.00123	-0.03026	0.00071	-3.81408	1.05427	-7.70038	-0.88673	-1.86447	3.02352	2.14186	1.76275	-0.43682	4.40917	8.15361	17.62678	-0.00785	-0.00197	0.00053	0.00006
285			2.84000	-0.90833	-3.00024	-2.03498	0.97236	-0.09304	0.03886	0.00818	-0.00254	0.00515	-0.00597	-0.01810	0.99605	19.48514	-1.03298	-16.59215	0.22528	0.20897	0.05690	0.00811	0.00463	0.00338	12.80885	1.53649	6.13086	0.04683	0.73165	0.10849	0.00166	-0.03486	0.00100	-3.30905	1.21881	-6.91938	-1.10900	-2.83043	2.86285	2.42729	2.37581	-0.55619	4.40790	8.15778	17.67873	-0.00785	-0.00197	0.00055	0.00011
286			2.85000	-0.91742	-3.01302	-2.10649	0.97312	-0.09124	0.03916	0.00719	-0.00181	0.00445	-0.00593	-0.01800	0.99507	19.45964	-1.05782	-16.56756	0.22257	0.20920	0.05664	0.01081	0.00650	0.00239	12.78571	1.56324	6.12081	0.04806	0.73031	0.10771	0.00219	-0.03519	-0.00009	-2.63963	1.04114	-5.97878	-1.37398	-3.45009	1.72202	2.47634	2.88169	0.08446	4.41070	8.16313	17.72823	-0.00787	-0.00196	0.00058	0.00016
287			2.86000	-0.92365	-3.02092	-2.16561	0.97469	-0.08950	0.03842	0.00196	-0.00090	0.00349	-0.00631	-0.01706	0.99611	19.42884	-1.08267	-16.55847	0.21794	0.20779	0.05679	0.01193	0.00801	0.00074	12.75693	1.59054	6.11954	0.05289	0.72866	0.10657	0.00277	-0.03181	-0.00187	-1.80513	0.59136	-4.87747	-1.57376	-3.57526	-0.02307	2.30919	3.11339	1.11128	4.41793	8.17006	17.77373	-0.00789	-0.00195	0.00059	0.00022
288			2.87000	-0.92521	-3.02291	-2.21082	0.97684	-0.08774	0.03735	-0.00401	0.00007	0.00254	-0.00685	-0.01541	0.99817	19.39695	-1.10442	-16.56825	0.21070	0.20587	0.05699	0.01154	0.00855	-0.00102	12.72548	1.61647	6.12937	0.06268	0.72847	0.10580	0.00335	-0.02623	-0.00365	-0.91041	0.09871	-3.79841	-1.59065	-3.29900	-1.77224	1.99963	3.00076	2.12675	4.43003	8.17741	17.81349	-0.00792	-0.00196	0.00060	0.00027
289			2.88000	-0.92307	-3.01872	-2.24369	0.97742	-0.08664	0.03584	-0.00739	0.00098	0.00176	-0.00749	-0.01359	0.99902	19.36676	-1.12080	-16.59355	0.20320	0.20248	0.05707	0.01044	0.00777	-0.00237	12.69490	1.63949	6.14903	0.07296	0.72623	0.10484	0.00356	-0.01942	-0.00490	-0.07820	-0.22204	-2.90440	-1.33990	-2.83741	-3.04794	1.59497	2.59424	2.84236	4.44734	8.18333	17.84600	-0.00793	-0.00196	0.00060	0.00033
290			2.89000	-0.91950	-3.00902	-2.26684	0.97801	-0.08573	0.03406	-0.00787	0.00165	0.00113	-0.00838	-0.01258	0.99875	19.33926	-1.13018	-16.62766	0.19859	0.19751	0.05691	0.00925	0.00583	-0.00314	12.66821	1.65814	6.17491	0.07701	0.71945	0.10337	0.00312	-0.01234	-0.00527	0.57836	-0.34937	-2.14031	-0.83421	-2.33758	-3.72135	1.13133	2.03059	3.07653	4.46967	8.18700	17.87018	-0.00794	-0.00197	0.00057	0.00038
291			2.90000	-0.91583	-2.99605	-2.28138	0.97753	-0.08574	0.03141	-0.00643	0.00191	0.00062	-0.00906	-0.01253	0.99722	19.31477	-1.13175	-16.66451	0.19810	0.19259	0.05780	0.00836	0.00337	-0.00341	12.64696	1.67147	6.20169	0.07363	0.71108	0.10070	0.00233	-0.00653	-0.00464	0.93832	-0.33924	-1.43943	-0.19750	-1.92581	-3.81611	0.69373	1.51194	2.78332	4.49692	8.18872	17.88567	-0.00794	-0.00199	0.00055	0.00046
292			2.91000	-0.91313	-2.98309	-2.28917	0.97485	-0.08750	0.02890	-0.00205	0.00172	0.00038	-0.00864	-0.01274	0.99440	19.29227	-1.12672	-16.69818	0.19871	0.19105	0.05978	0.00822	0.00117	-0.00302	12.63056	1.67996	6.22409	0.06947	0.70855	0.09822	0.00175	-0.00374	-0.00341	0.89916	-0.10842	-1.02139	0.38997	-1.84201	-3.25009	0.42232	1.20293	2.12285	4.52911	8.18933	17.89240	-0.00793	-0.00201	0.00052	0.00048
293			2.92000	-0.91419	-2.97327	-2.29626	0.97216	-0.09075	0.02747	0.00663	0.00113	0.00050	-0.00687	-0.01272	0.99163	19.26846	-1.11924	-16.72141	0.19692	0.19418	0.06219	0.00918	-0.00018	-0.00176	12.61705	1.68608	6.23925	0.07002	0.71464	0.09698	0.00159	-0.00521	-0.00214	0.46315	0.44415	-1.15345	0.74520	-2.27811	-2.00674	0.45122	1.17061	1.37299	4.56621	8.18963	17.89100	-0.00792	-0.00204	0.00046	0.00053
294			2.93000	-0.92201	-2.96853	-2.30979	0.97290	-0.09328	0.02720	0.01785	0.00023	0.00088	-0.00470	-0.01304	0.99080	19.23944	-1.11498	-16.72847	0.19433	0.20034	0.06447	0.01105	-0.00017	0.00011	12.60388	1.69363	6.24693	0.07110	0.72512	0.09670	0.00175	-0.01101	-0.00119	-0.24277	1.19699	-1.74640	0.72563	-3.15077	-0.40923	0.81087	1.40095	0.78649	4.60736	8.19064	17.88275	-0.00791	-0.00206	0.00041	0.00056
295			2.94000	-0.93713	-2.96990	-2.33323	0.97315	-0.09415	0.02712	0.02785	-0.00084	0.00135	-0.00298	-0.01364	0.99000	19.20327	-1.11899	-16.71919	0.19301	0.20631	0.06653	0.01326	0.00150	0.00204	12.58859	1.70614	6.24925	0.06989	0.73354	0.09604	0.00209	-0.01972	-0.00090	-1.07837	1.89821	-2.52046	0.28605	-4.18961	1.05384	1.41603	1.80730	0.57902	4.65104	8.19339	17.86930	-0.00791	-0.00209	0.00037	0.00058
296			2.95000	-0.95779	-2.97783	-2.36719	0.97471	-0.09197	0.02788	0.03447	-0.00189	0.00192	-0.00255	-0.01419	0.98876	19.16013	-1.13439	-16.69805	0.18989	0.20920	0.06658	0.01518	0.00452	0.00349	12.56942	1.72601	6.25064	0.07047	0.73515	0.09570	0.00267	-0.02905	-0.00152	-1.96121	2.40439	-3.37371	-0.47547	-5.19257	2.08392	2.13443	2.29587	0.92621	4.69561	8.19807	17.85185	-0.00792	-0.00211	0.00032	0.00058
297			2.96000	-0.98179	-2.99217	-2.41249	0.97602	-0.08849	0.02878	0.03722	-0.00277	0.00254	-0.00331	-0.01465	0.98811	19.11073	-1.16212	-16.67055	0.18806	0.20838	0.06525	0.01689	0.00810	0.00421	12.54488	1.75431	6.25721	0.06956	0.73010	0.09527	0.00328	-0.03706	-0.00311	-2.81443	2.68265	-4.28792	-1.36824	-6.05416	2.55807	2.84576	2.77251	1.86446	4.73996	8.20471	17.83124	-0.00793	-0.00214	0.00028	0.00057
298			2.97000	-1.00681	-3.01198	-2.46894	0.97550	-0.08548	0.02860	0.03616	-0.00341	0.00301	-0.00457	-0.01445	0.98812	19.05612	-1.20066	-16.64280	0.18636	0.20462	0.06402	0.01824	0.01149	0.00412	12.51466	1.79092	6.27459	0.07047	0.72200	0.09404	0.00394	-0.04288	-0.00539	-3.53156	2.72391	-5.12827	-2.23110	-6.69669	2.36699	3.47412	3.15256	3.26068	4.78350	8.21349	17.80820	-0.00795	-0.00216	0.00024	0.00055
299			2.98000	-1.03066	-3.03575	-2.53420	0.97653	-0.08325	0.02812	0.03240	-0.00382	0.00333	-0.00587	-0.01368	0.98935	18.99753	-1.24706	-16.62181	0.18216	0.19958	0.06263	0.01908	0.01428	0.00329	12.47922	1.83498	6.30661	0.07577	0.71493	0.09315	0.00482	-0.04667	-0.00802	-4.05843	2.57633	-5.78355	-2.94945	-7.12917	1.53939	3.98750	3.41670	4.90000	4.82611	8.22378	17.78330	-0.00796	-0.00217	0.00020	0.00053
300			2.99000	-1.05209	-3.06213	-2.60574	0.97746	-0.07962	0.02764	0.02789	-0.00399	0.00359	-0.00713	-0.01283	0.99090	18.93546	-1.29783	-16.61255	0.17731	0.19643	0.06193	0.01981	0.01631	0.00219	12.43927	1.88528	6.35480	0.08157	0.71222	0.09259	0.00570	-0.04887	-0.01066	-4.46583	2.37160	-6.38218	-3.42041	-7.47055	0.43401	4.36686	3.58870	6.55951	4.86770	8.23381	17.75749	-0.00797	-0.00219	0.00016	0.00052
301			3.00000	-1.07138	-3.09042	-2.68428	0.97433	-0.07487	0.02726	0.02486	-0.00402	0.00400	-0.00807	-0.01209	0.99134	18.86937	-1.35020	-16.61436	0.17467	0.19657	0.06236	0.02101	0.01741	0.00148	12.39549	1.94018	6.41856	0.08376	0.71458	0.09216	0.00630	-0.04993	-0.01298	-4.90821	2.28366	-7.29170	-3.56513	-7.89061	-0.33021	4.60961	3.71517	8.04037	4.90804	8.24218	17.73196	-0.00798	-0.00220	0.00012	0.00050
302			3.01000	-1.09048	-3.12049	-2.77548	0.97046	-0.07160	0.02783	0.02523	-0.00411	0.00489	-0.00861	-0.01170	0.99156	18.79782	-1.40269	-16.61955	0.17369	0.19807	0.06232	0.02285	0.01735	0.00169	12.34838	1.99813	6.49533	0.08250	0.71977	0.09293	0.00659	-0.05026	-0.01496	-5.50467	2.45111	-8.84135	-3.37490	-8.54148	-0.24073	4.73804	3.84042	9.20877	4.94662	8.24788	17.70743	-0.00799	-0.00221	0.00008	0.00047
303			3.02000	-1.11224	-3.15232	-2.88725	0.96754	-0.06758	0.03047	0.02939	-0.00410	0.00659	-0.00880	-0.01166	0.99115	18.71872	-1.45527	-16.61721	0.17187	0.20219	0.06093	0.02508	0.01667	0.00288	12.29825	2.05778	6.58171	0.07945	0.72716	0.09554	0.00674	-0.05054	-0.01668	-6.22594	2.89194	-11.02337	-2.97889	-9.49115	0.77939	4.79988	4.02139	10.01861	4.98272	8.25035	17.68380	-0.00800	-0.00223	0.00006	0.00044
304			3.03000	-1.13903	-3.18524	-3.02496	0.96124	-0.06254	0.03384	0.03560	-0.00393	0.00886	-0.00869	-0.01204	0.98972	18.63007	-1.50956	-16.59864	0.17303	0.20941	0.05977	0.02805	0.01605	0.00467	12.24475	2.11857	6.67399	0.07004	0.73625	0.09837	0.00633	-0.05119	-0.01792	-6.93656	3.48134	-13.50156	-2.55945	-10.64398	2.39611	4.82916	4.28280	10.48554	5.01581	8.24932	17.66051	-0.00801	-0.00223	0.00006	0.00039
305			3.04000	-1.17148	-3.21826	-3.18914	0.95509	-0.06003	0.03665	0.04090	-0.00379	0.01113	-0.00838	-0.01175	0.98895	18.53146	-1.56710	-16.56044	0.17164	0.21466	0.05829	0.03028	0.01546	0.00643	12.18776	2.17991	6.76893	0.06514	0.74332	0.10086	0.00623	-0.05149	-0.01859	-7.49799	3.99575	-15.79887	-2.22546	-11.72009	4.09184	4.80284	4.56330	10.65032	5.04584	8.24534	17.63714	-0.00802	-0.00221	0.00009	0.00035
306			3.05000	-1.20776	-3.25037	-3.37489	0.94706	-0.05776	0.03928	0.04204	-0.00355	0.01306	-0.00792	-0.01043	0.98841	18.42538	-1.62795	-16.50504	0.16719	0.21979	0.05668	0.03082	0.01519	0.00756	12.12796	2.24075	6.86384	0.06654	0.75045	0.10320	0.00660	-0.05071	-0.01881	-7.79219	4.20163	-17.42110	-2.02592	-12.37418	5.32542	4.67125	4.76892	10.57503	5.07312	8.23941	17.61346	-0.00803	-0.00219	0.00014	0.00032
307			3.06000	-1.24407	-3.28073	-3.57219	0.93611	-0.05643	0.04070	0.03764	-0.00332	0.01395	-0.00801	-0.00861	0.98814	18.31683	-1.69053	-16.44046	0.16441	0.22170	0.05521	0.03020	0.01520	0.00776	12.06676	2.29951	6.95705	0.06841	0.75246	0.10422	0.00687	-0.04820	-0.01854	-7.78573	3.98969	-18.05145	-1.99940	-12.41659	5.73192	4.43061	4.84878	10.35987	5.09821	8.23280	17.58940	-0.00804	-0.00216	0.00022	0.00029
308			3.07000	-1.27644	-3.30932	-3.76969	0.92715	-0.05455	0.04123	0.02976	-0.00308	0.01391	-0.00872	-0.00680	0.98911	18.21111	-1.75313	-16.37679	0.16175	0.22143	0.05405	0.02853	0.01559	0.00725	12.00549	2.35516	7.04799	0.07150	0.75207	0.10435	0.00715	-0.04524	-0.01805	-7.59105	3.48060	-17.82992	-2.14172	-11.97569	5.42368	4.17412	4.83168	10.10737	5.12195	8.22650	17.56506	-0.00805	-0.00212	0.00030	0.00028
309			3.08000	-1.30329	-3.33684	-3.96086	0.91962	-0.05249	0.04167	0.02195	-0.00291	0.01362	-0.00931	-0.00519	0.98976	18.11104	-1.81520	-16.31964	0.15817	0.22154	0.05320	0.02637	0.01632	0.00661	11.94484	2.40818	7.13677	0.07628	0.75384	0.10455	0.00754	-0.04383	-0.01768	-7.39744	2.94325	-17.30684	-2.38204	-11.38736	4.93686	4.03516	4.78310	9.89361	5.14492	8.22104	17.54110	-0.00806	-0.00209	0.00038	0.00027
310			3.09000	-1.32572	-3.36422	-4.14636	0.91380	-0.05133	0.04202	0.01640	-0.00286	0.01346	-0.00978	-0.00461	0.99021	18.01662	-1.87762	-16.26765	0.15776	0.22172	0.05272	0.02494	0.01718	0.00629	11.88486	2.46045	7.22395	0.07482	0.75627	0.10470	0.00734	-0.04508	-0.01752	-7.33327	2.55689	-16.96355	-2.66162	-10.91812	4.70897	4.10674	4.77043	9.77763	5.16675	8.21652	17.51922	-0.00806	-0.00206	0.00045	0.00025
311			3.10000	-1.34551	-3.39222	-4.32992	0.90774	-0.04929	0.04209	0.01257	-0.00283	0.01344	-0.01041	-0.00468	0.98956	17.92649	-1.94191	-16.21712	0.15935	0.22161	0.05257	0.02414	0.01819	0.00626	11.82490	2.51452	7.31051	0.06913	0.75648	0.10414	0.00682	-0.04923	-0.01756	-7.41415	2.30275	-16.91588	-2.97774	-10.61912	4.73359	4.42103	4.82671	9.81539	5.18629	8.21233	17.50180	-0.00806	-0.00204	0.00050	0.00022
312			3.11000	-1.36336	-3.42143	-4.51449	0.90063	-0.04666	0.04281	0.00869	-0.00280	0.01376	-0.01067	-0.00480	0.98845	17.83962	-2.00915	-16.16668	0.16124	0.22368	0.05247	0.02353	0.01957	0.00623	11.76422	2.57305	7.39798	0.06268	0.75940	0.10410	0.00627	-0.05570	-0.01805	-7.57445	2.05619	-17.01468	-3.32201	-10.38549	4.72355	4.91467	4.93171	10.03552	5.20245	8.20749	17.49060	-0.00805	-0.00203	0.00052	0.00019
313			3.12000	-1.37868	-3.45208	-4.70036	0.89231	-0.04456	0.04420	0.00372	-0.00278	0.01420	-0.01043	-0.00492	0.98684	17.75584	-2.07898	-16.11834	0.16363	0.22774	0.05235	0.02296	0.02109	0.00585	11.70231	2.63731	7.48806	0.05506	0.76597	0.10486	0.00558	-0.06229	-0.01902	-7.70486	1.72602	-17.00871	-3.63133	-10.08239	4.35895	5.41742	5.01248	10.44278	5.21514	8.20204	17.48620	-0.00805	-0.00202	0.00051	0.00016
314			3.13000	-1.39044	-3.48393	-4.88493	0.88367	-0.04270	0.04497	-0.00143	-0.00272	0.01424	-0.01065	-0.00489	0.98572	17.67556	-2.14929	-16.07694	0.16718	0.23000	0.05239	0.02255	0.02203	0.00505	11.63947	2.70647	7.58284	0.04636	0.77036	0.10507	0.00473	-0.06581	-0.02018	-7.72345	1.35771	-16.76856	-3.80407	-9.66909	3.52660	5.72674	5.00093	11.01721	5.22539	8.19669	17.48777	-0.00804	-0.00203	0.00048	0.00016
315			3.14000	-1.39901	-3.51628	-5.06566	0.87260	-0.03934	0.04569	-0.00401	-0.00250	0.01418	-0.01120	-0.00422	0.98567	17.59859	-2.21713	-16.04627	0.17162	0.23358	0.05298	0.02240	0.02228	0.00406	11.57616	2.77759	7.68407	0.03879	0.77762	0.10536	0.00391	-0.06481	-0.02148	-7.63044	1.14318	-16.43812	-3.75206	-9.22105	2.45470	5.70814	4.83475	11.69026	5.23489	8.19195	17.49350	-0.00804	-0.00205	0.00045	0.00015
316			3.15000	-1.40713	-3.54816	-5.24302	0.86070	-0.03857	0.04589	-0.00097	-0.00238	0.01409	-0.01153	-0.00283	0.98611	17.52402	-2.28008	-16.02617	0.17475	0.23613	0.05372	0.02235	0.02134	0.00322	11.51384	2.84692	7.79282	0.03512	0.78678	0.10588	0.00338	-0.05911	-0.02270	-7.45957	1.31009	-16.26621	-3.43182	-8.83737	1.56460	5.35144	4.45770	12.30257	5.24535	8.18773	17.50083	-0.00804	-0.00205	0.00042	0.00017
317			3.16000	-1.41962	-3.57822	-5.41981	0.85231	-0.03744	0.04568	0.00888	-0.00215	0.01405	-0.01218	-0.00061	0.98700	17.45067	-2.33661	-16.01190	0.17148	0.23615	0.05372	0.02167	0.01896	0.00282	11.45463	2.91098	7.90785	0.04100	0.79269	0.10628	0.00361	-0.04951	-0.02324	-7.20735	1.95811	-16.30786	-2.84586	-8.54709	1.21280	4.71869	3.87630	12.56935	5.25749	8.18390	17.50779	-0.00805	-0.00206	0.00042	0.00019
318			3.17000	-1.44121	-3.60507	-5.59770	0.84740	-0.03525	0.04567	0.02378	-0.00179	0.01401	-0.01359	0.00164	0.99074	17.37803	-2.38590	-15.99635	0.16811	0.23425	0.05282	0.02090	0.01555	0.00288	11.40107	2.96684	8.02447	0.04793	0.79354	0.10673	0.00369	-0.03807	-0.02259	-6.80632	2.95040	-16.28188	-2.08510	-8.28419	1.42489	3.91175	3.19591	12.19143	5.27040	8.17977	17.51352	-0.00806	-0.00206	0.00043	0.00018
319			3.18000	-1.47400	-3.62741	-5.77349	0.84669	-0.03409	0.04534	0.03920	-0.00143	0.01341	-0.01525	0.00300	0.99552	17.30664	-2.42788	-15.97487	0.16596	0.23015	0.05154	0.01993	0.01193	0.00310	11.35461	3.01284	8.13507	0.05166	0.78946	0.10679	0.00341	-0.02728	-0.02039	-6.16159	3.93410	-15.70144	-1.33541	-7.92570	1.85531	3.05534	2.62906	11.03066	5.28212	8.17413	17.51838	-0.00806	-0.00205	0.00045	0.00015
320			3.19000	-1.51579	-3.64446	-5.93842	0.84921	-0.03407	0.04495	0.04967	-0.00111	0.01199	-0.01634	0.00343	0.99828	17.23836	-2.46310	-15.94821	0.16215	0.22609	0.05019	0.01813	0.00899	0.00308	11.31450	3.04876	8.23146	0.05492	0.78453	0.10673	0.00320	-0.01951	-0.01679	-5.24478	4.49796	-14.16429	-0.77167	-7.32779	2.07432	2.28886	2.35298	9.14600	5.29040	8.16572	17.52350	-0.00805	-0.00204	0.00049	0.00009
321			3.20000	-1.56053	-3.65652	-6.08072	0.85157	-0.03553	0.04487	0.05160	-0.00083	0.00980	-0.01651	0.00246	0.99867	17.17621	-2.49223	-15.92117	0.16175	0.22503	0.04964	0.01599	0.00702	0.00272	11.27882	3.07616	8.30653	0.05057	0.78349	0.10687	0.00276	-0.01598	-0.01217	-4.11541	4.40393	-11.58237	-0.45133	-6.43208	1.87954	1.71229	2.42357	6.70298	5.29329	8.15390	17.53051	-0.00804	-0.00202	0.00052	0.00001
322			3.21000	-1.60124	-3.66455	-6.18987	0.85478	-0.03556	0.04486	0.04552	-0.00056	0.00703	-0.01587	0.00014	0.99701	17.12292	-2.51577	-15.89882	0.16348	0.22935	0.05091	0.01362	0.00583	0.00215	11.24532	3.09720	8.35507	0.03977	0.79033	0.10684	0.00218	-0.01643	-0.00693	-2.88659	3.71587	-8.28112	-0.31276	-5.36535	1.37190	1.34320	2.77970	3.93763	5.28917	8.13962	17.54109	-0.00801	-0.00201	0.00056	-0.00009
323			3.22000	-1.63306	-3.66950	-6.26108	0.85667	-0.03582	0.04465	0.03467	-0.00034	0.00413	-0.01484	-0.00255	0.99332	17.07909	-2.53433	-15.88343	0.16626	0.23517	0.05295	0.01148	0.00482	0.00157	11.21244	3.11402	8.37483	0.02715	0.79965	0.10645	0.00156	-0.01949	-0.00157	-1.71315	2.70799	-4.84223	-0.20742	-4.37969	0.84034	1.12972	3.31531	1.11419	5.27738	8.12536	17.55647	-0.00799	-0.00199	0.00058	-0.00018
324			3.23000	-1.65441	-3.67238	-6.29627	0.85840	-0.03775	0.04367	0.02266	-0.00019	0.00152	-0.01443	-0.00456	0.99058	17.04265	-2.54822	-15.87317	0.16911	0.23644	0.05440	0.01005	0.00331	0.00118	11.17885	3.12789	8.36621	0.01796	0.80211	0.10506	0.00112	-0.02308	0.00341	-0.73255	1.65544	-1.75433	0.03656	-3.67710	0.52972	0.97455	3.94203	-1.53448	5.25865	8.11376	17.57713	-0.00797	-0.00199	0.00059	-0.00025
325			3.24000	-1.66588	-3.67423	-6.30122	0.85860	-0.04087	0.04252	0.01191	-0.00011	-0.00047	-0.01450	-0.00524	0.99019	17.01011	-2.55697	-15.86428	0.17133	0.23451	0.05494	0.00964	0.00109	0.00106	11.14357	3.13917	8.33193	0.01526	0.79966	0.10326	0.00104	-0.02557	0.00750	-0.01213	0.74064	0.71558	0.51512	-3.34717	0.47902	0.79697	4.60184	-3.77014	5.23503	8.10600	17.60275	-0.00795	-0.00199	0.00058	-0.00029
326			3.25000	-1.66950	-3.67591	-6.28362	0.85596	-0.04297	0.04120	0.00414	-0.00008	-0.00171	-0.01459	-0.00496	0.99184	16.97728	-2.55978	-15.85351	0.17410	0.23410	0.05609	0.01044	-0.00166	0.00121	11.10531	3.14776	8.27737	0.01513	0.79887	0.10097	0.00115	-0.02679	0.01025	0.42379	0.09108	2.36285	1.21128	-3.41035	0.63293	0.60702	5.25604	-5.34757	5.20876	8.10173	17.63259	-0.00794	-0.00200	0.00054	-0.00031
327			3.26000	-1.66837	-3.67785	-6.25353	0.85278	-0.04614	0.03944	-0.00025	-0.00009	-0.00216	-0.01457	-0.00441	0.99348	16.94024	-2.55641	-15.83820	0.17633	0.23299	0.05735	0.01201	-0.00467	0.00158	11.06291	3.15448	8.21020	0.01513	0.79651	0.09819	0.00127	-0.02736	0.01147	0.59026	-0.26045	3.06829	2.02762	-3.74313	0.95835	0.48165	5.80904	-6.15494	5.18176	8.10000	17.66577	-0.00794	-0.00201	0.00049	-0.00031
328			3.27000	-1.66514	-3.68000	-6.22092	0.85128	-0.05027	0.03838	-0.00309	-0.00011	-0.00212	-0.01350	-0.00365	0.99392	16.89761	-2.54704	-15.81650	0.17355	0.23457	0.05834	0.01302	-0.00766	0.00194	11.01667	3.16070	8.13822	0.01893	0.79907	0.09643	0.00168	-0.02790	0.01152	0.58238	-0.45419	3.08372	2.81115	-4.01111	1.26819	0.46208	6.10100	-6.26811	5.15501	8.10003	17.70115	-0.00794	-0.00204	0.00044	-0.00030
329			3.28000	-1.66015	-3.68224	-6.19027	0.85016	-0.05444	0.03892	-0.00563	-0.00007	-0.00199	-0.01125	-0.00284	0.99398	16.85217	-2.53165	-15.79086	0.16787	0.24208	0.05922	0.01286	-0.01042	0.00200	10.96894	3.16760	8.06802	0.02469	0.81238	0.09682	0.00218	-0.02801	0.01084	0.57720	-0.60714	2.82767	3.40499	-3.96418	1.33367	0.49910	6.00926	-5.85428	5.12884	8.10087	17.73735	-0.00797	-0.00207	0.00038	-0.00029
330			3.29000	-1.65379	-3.68326	-6.16240	0.84981	-0.05703	0.04033	-0.00572	0.00018	-0.00186	-0.00944	-0.00252	0.99394	16.80753	-2.51104	-15.76520	0.16350	0.25064	0.05948	0.01213	-0.01236	0.00180	10.92297	3.17506	8.00450	0.02656	0.82663	0.09833	0.00217	-0.02614	0.00968	0.76377	-0.58795	2.49084	3.72437	-3.70860	1.19544	0.48587	5.52497	-5.12233	5.10298	8.10183	17.77316	-0.00799	-0.00210	0.00033	-0.00029
331			3.30000	-1.64905	-3.68018	-6.13734	0.84954	-0.05857	0.04132	-0.00201	0.00073	-0.00202	-0.00873	-0.00229	0.99329	16.76497	-2.48758	-15.74133	0.16048	0.25512	0.05880	0.01132	-0.01294	0.00116	10.88183	3.18180	7.95024	0.02449	0.83240	0.09953	0.00173	-0.02070	0.00833	1.31948	-0.34553	2.55581	3.77604	-3.37299	0.65022	0.29092	4.75350	-4.33097	5.07686	8.10250	17.80780	-0.00802	-0.00213	0.00029	-0.00031
332			3.31000	-1.64744	-3.67068	-6.10579	0.85042	-0.06081	0.04181	0.00221	0.00151	-0.00340	-0.00865	-0.00200	0.99288	16.72502	-2.46191	-15.72676	0.15820	0.25532	0.05717	0.01048	-0.01218	-0.00081	10.84741	3.18494	7.90483	0.01917	0.83101	0.10065	0.00111	-0.01102	0.00732	2.42916	-0.19873	4.21387	3.63479	-2.79983	-1.22673	-0.19620	3.87161	-3.73649	5.04982	8.10270	17.84045	-0.00804	-0.00215	0.00027	-0.00033
333			3.32000	-1.64602	-3.65441	-6.04331	0.85280	-0.06297	0.04176	0.00384	0.00246	-0.00660	-0.00919	-0.00191	0.99350	16.68901	-2.43053	-15.74120	0.15724	0.25284	0.05537	0.00979	-0.01053	-0.00461	10.82006	3.18103	7.86540	0.01236	0.82607	0.10159	0.00057	0.00245	0.00711	4.21186	-0.43244	8.31848	3.41736	-1.88710	-5.09065	-1.01246	3.05902	-3.56437	5.02151	8.10278	17.87032	-0.00805	-0.00216	0.00027	-0.00035
334			3.33000	-1.64099	-3.63110	-5.92305	0.85606	-0.06556	0.04049	0.00262	0.00370	-0.01092	-0.01054	-0.00207	0.99418	16.65698	-2.38879	-15.80447	0.15664	0.24619	0.05379	0.00932	-0.00871	-0.00936	10.79891	3.16654	7.82658	0.00885	0.81601	0.10146	0.00033	0.01797	0.00808	6.61381	-1.02310	14.30363	3.25956	-0.80467	-10.19513	-2.10360	2.47233	-4.04671	4.99187	8.10344	17.89704	-0.00803	-0.00217	0.00026	-0.00037
335			3.34000	-1.62988	-3.59858	-5.73185	0.85629	-0.06922	0.03657	-0.00286	0.00537	-0.01431	-0.01277	-0.00248	0.99375	16.62833	-2.33449	-15.92084	0.15952	0.23383	0.05364	0.00881	-0.00790	-0.01391	10.78227	3.13914	7.78038	0.00485	0.79585	0.09826	0.00016	0.03271	0.01037	9.34973	-1.95762	20.77104	3.32291	0.35141	-14.94281	-3.34865	2.23189	-5.41322	4.96139	8.10502	17.92088	-0.00800	-0.00216	0.00027	-0.00038
336			3.35000	-1.60893	-3.55500	-5.47131	0.84837	-0.07720	0.02950	-0.01417	0.00761	-0.01483	-0.01483	-0.00211	0.99199	16.60484	-2.26665	-16.07830	0.16694	0.21681	0.05566	0.00766	-0.00883	-0.01772	10.76803	3.09766	7.71645	0.00092	0.76764	0.09149	0.00003	0.04333	0.01365	11.94228	-3.26547	26.62691	3.72171	1.59711	-18.12804	-4.54992	2.38713	-7.77202	4.93107	8.10724	17.94189	-0.00794	-0.00215	0.00027	-0.00037
337			3.36000	-1.57490	-3.50184	-5.15178	0.83621	-0.08867	0.02209	-0.02659	0.01009	-0.01298	-0.01434	0.00022	0.99121	16.58904	-2.18546	-16.25731	0.16984	0.20664	0.05989	0.00597	-0.01137	-0.02034	10.75434	3.04366	7.62432	0.01023	0.75414	0.08457	0.00036	0.04817	0.01749	13.87209	-4.57695	31.08690	4.41165	2.58891	-19.14415	-5.44040	2.93672	-10.93972	4.90207	8.10976	17.95950	-0.00788	-0.00213	0.00028	-0.00035
338			3.37000	-1.53118	-3.44319	-4.79323	0.82837	-0.10107	0.01735	-0.03137	0.01215	-0.01096	-0.01075	0.00293	0.99275	16.57816	-2.09506	-16.43354	0.16690	0.20983	0.06518	0.00541	-0.01486	-0.02063	10.73899	2.98153	7.49700	0.02801	0.76567	0.08058	0.00121	0.04590	0.02169	14.79359	-5.19850	33.39520	5.18729	2.65768	-17.74096	-5.75101	3.81821	-14.42648	4.87554	8.11215	17.97256	-0.00781	-0.00211	0.00028	-0.00032
339			3.38000	-1.48782	-3.38342	-4.42346	0.82876	-0.11377	0.01620	-0.02428	0.01344	-0.01022	-0.00493	0.00290	0.99530	16.56379	-2.00423	-16.58197	0.16771	0.22465	0.07049	0.00731	-0.01819	-0.01805	10.72007	2.91870	7.33366	0.03092	0.79520	0.08008	0.00165	0.03480	0.02599	14.68323	-4.77866	33.40530	5.75110	1.48056	-14.40928	-5.33160	4.88833	-17.58327	4.85257	8.11356	17.97999	-0.00777	-0.00210	0.00028	-0.00028
340			3.39000	-1.45469	-3.32662	-4.06599	0.83413	-0.12251	0.01745	-0.00802	0.01334	-0.01045	0.00031	-0.00069	0.99394	16.53715	-1.92251	-16.68843	0.17607	0.24094	0.07406	0.01167	-0.01952	-0.01345	10.69608	2.86308	7.14040	0.01006	0.81930	0.08073	0.00064	0.01563	0.02918	13.79427	-3.56684	31.83308	5.86945	-0.60680	-10.46002	-4.28936	5.90873	-19.75496	4.83362	8.11282	17.98164	-0.00774	-0.00209	0.00028	-0.00023
341			3.40000	-1.43670	-3.27613	-3.73316	0.83577	-0.12990	0.01899	0.01214	0.01235	-0.01046	0.00335	-0.00452	0.98794	16.49367	-1.85600	-16.75514	0.18657	0.24717	0.07431	0.01757	-0.01766	-0.00866	10.66714	2.82034	6.93016	-0.01520	0.82234	0.08058	-0.00109	-0.00535	0.02993	12.46141	-2.00497	29.44984	5.53552	-2.99377	-7.12967	-2.97004	6.61545	-20.43027	4.81816	8.10890	17.97808	-0.00774	-0.00209	0.00026	-0.00021
342			3.41000	-1.43498	-3.23351	-3.43116	0.83128	-0.13833	0.02026	0.03239	0.01106	-0.00997	0.00445	-0.00559	0.98285	16.43265	-1.80611	-16.79327	0.19307	0.24350	0.07168	0.02347	-0.01381	-0.00503	10.63434	2.79164	6.72026	-0.02554	0.81162	0.08011	-0.00194	-0.02057	0.02815	10.92094	-0.35395	26.49035	4.94074	-5.20857	-4.87220	-1.77154	6.82771	-19.40605	4.80475	8.10134	17.97020	-0.00777	-0.00210	0.00024	-0.00020
343			3.42000	-1.44928	-3.19862	-3.16617	0.82735	-0.14549	0.02172	0.05082	0.00959	-0.00920	0.00433	-0.00333	0.98315	16.35619	-1.77094	-16.81400	0.18947	0.23570	0.06728	0.02719	-0.00978	-0.00285	10.59984	2.77458	6.52856	-0.01329	0.79920	0.08038	-0.00098	-0.02651	0.02452	9.31533	1.25054	22.97060	4.28445	-6.92057	-3.59181	-0.95545	6.46624	-16.86289	4.79173	8.09086	17.95896	-0.00780	-0.00213	0.00020	-0.00021
344			3.43000	-1.47807	-3.17025	-2.94312	0.82790	-0.15040	0.02346	0.06573	0.00822	-0.00822	0.00356	0.00060	0.98864	16.26921	-1.74685	-16.82644	0.17845	0.22782	0.06236	0.02760	-0.00642	-0.00194	10.56644	2.76470	6.36928	0.01127	0.79079	0.08172	0.00075	-0.02372	0.01966	7.79897	2.63417	19.13543	3.62930	-7.83003	-3.13476	-0.58144	5.55607	-13.26827	4.77807	8.07969	17.94570	-0.00785	-0.00216	0.00015	-0.00022
345			3.44000	-1.51786	-3.14634	-2.76235	0.83047	-0.15532	0.02391	0.07487	0.00733	-0.00670	0.00195	0.00357	0.99478	16.17974	-1.73001	-16.83924	0.17093	0.21694	0.05812	0.02576	-0.00371	-0.00199	10.53743	2.75782	6.25097	0.02633	0.77891	0.08248	0.00138	-0.01526	0.01387	6.50932	3.60145	15.36327	2.94584	-7.72395	-3.31737	-0.52207	4.22703	-9.22175	4.76387	8.07015	17.93131	-0.00790	-0.00219	0.00011	-0.00022
346			3.45000	-1.56361	-3.12470	-2.62043	0.83314	-0.15780	0.02464	0.07702	0.00680	-0.00533	0.00056	0.00500	0.99827	16.09750	-1.71716	-16.85863	0.16653	0.20950	0.05480	0.02179	-0.00189	-0.00247	10.51552	2.75151	6.17549	0.03047	0.77126	0.08396	0.00107	-0.00531	0.00831	5.47590	4.05397	11.89207	2.25467	-6.62148	-3.76763	-0.59338	2.68406	-5.36318	4.75001	8.06372	17.91559	-0.00795	-0.00221	0.00008	-0.00021
347			3.46000	-1.61015	-3.10374	-2.51276	0.83622	-0.15945	0.02549	0.07300	0.00656	-0.00412	0.00003	0.00506	0.99822	16.03119	-1.70582	-16.88595	0.16339	0.20573	0.05250	0.01616	-0.00092	-0.00294	10.50269	2.74488	6.13794	0.02807	0.76876	0.08598	0.00045	0.00300	0.00367	4.65708	4.03849	8.86113	1.62005	-4.80546	-4.09075	-0.64863	1.15631	-2.25990	4.73774	8.06093	17.89720	-0.00797	-0.00222	0.00006	-0.00019
348			3.47000	-1.65350	-3.08274	-2.43349	0.83899	-0.15967	0.02617	0.06487	0.00634	-0.00310	-0.00008	0.00407	0.99579	15.98595	-1.69455	-16.91885	0.16252	0.20446	0.05122	0.01004	-0.00051	-0.00319	10.49948	2.73819	6.12818	0.02105	0.76795	0.08775	-0.00004	0.00772	0.00048	3.99152	3.69258	6.42877	1.05877	-2.72181	-4.09162	-0.59823	-0.13553	-0.25447	4.72800	8.06186	17.87481	-0.00798	-0.00222	0.00006	-0.00016
349			3.48000	-1.69135	-3.06217	-2.37551	0.84290	-0.16064	0.02666	0.05462	0.00587	-0.00231	0.00018	0.00248	0.99180	15.96237	-1.68346	-16.95374	0.16199	0.20335	0.05027	0.00430	-0.00028	-0.00310	10.50491	2.73241	6.13384	0.01430	0.76713	0.08930	-0.00021	0.00829	-0.00108	3.36851	3.14914	4.64388	0.55875	-0.80172	-3.71790	-0.42474	-0.99634	0.64239	4.72155	8.06643	17.84717	-0.00797	-0.00221	0.00008	-0.00012
350			3.49000	-1.72236	-3.04382	-2.33282	0.84547	-0.16194	0.02693	0.04328	0.00479	-0.00170	0.00083	0.00038	0.98675	15.95748	-1.67359	-16.98629	0.16409	0.20392	0.05017	-0.00030	-0.00007	-0.00264	10.51576	2.72853	6.14403	0.00549	0.76836	0.09042	-0.00011	0.00500	-0.00128	2.63125	2.51333	3.35442	0.12689	0.65739	-2.94264	-0.12955	-1.30817	0.68911	4.71899	8.07481	17.81390	-0.00793	-0.00218	0.00012	-0.00008
351			3.50000	-1.74611	-3.03049	-2.30224	0.84960	-0.16183	0.02801	0.03228	0.00292	-0.00126	0.00147	-0.00152	0.98244	15.96617	-1.66646	-17.01164	0.16471	0.20576	0.04961	-0.00342	0.00028	-0.00185	10.52779	2.72804	6.15118	0.00065	0.77033	0.09187	-0.00001	-0.00148	-0.00063	1.71572	1.88373	2.44122	-0.24009	1.51831	-1.90761	0.28121	-1.11869	0.23013	4.72009	8.08641	17.77568	-0.00788	-0.00214	0.00018	-0.00005
352			3.51000	-1.76313	-3.02470	-2.28060	0.85592	-0.15923	0.02958	0.02287	0.00058	-0.00093	0.00135	-0.00290	0.98045	15.98246	-1.66329	-17.02789	0.16374	0.20693	0.04836	-0.00489	0.00082	-0.00095	10.53747	2.73214	6.15136	0.00029	0.76965	0.09323	-0.00000	-0.01009	0.00041	0.69911	1.34910	1.82569	-0.54357	1.80355	-0.83056	0.78729	-0.61142	-0.43283	4.72357	8.09914	17.73420	-0.00783	-0.00209	0.00026	-0.00003
353			3.52000	-1.77482	-3.02745	-2.26600	0.86287	-0.15667	0.03026	0.01617	-0.00173	-0.00051	0.00072	-0.00396	0.98011	16.00106	-1.66466	-17.03448	0.16305	0.20635	0.04761	-0.00502	0.00128	0.00006	10.54304	2.74190	6.14351	0.00096	0.76724	0.09356	-0.00000	-0.01932	0.00138	-0.33072	1.00836	1.17336	-0.73019	1.61170	0.34151	1.33828	0.00171	-1.03899	4.72701	8.11069	17.69205	-0.00779	-0.00205	0.00034	-0.00005
354			3.53000	-1.78360	-3.03795	-2.26148	0.86976	-0.15461	0.03070	0.01264	-0.00375	0.00010	0.00030	-0.00479	0.98039	16.01779	-1.67050	-17.02846	0.16193	0.20628	0.04727	-0.00423	0.00130	0.00120	10.54408	2.75741	6.12946	0.00204	0.76697	0.09369	0.00001	-0.02751	0.00186	-1.34199	0.91051	0.19219	-0.73706	1.09814	1.65228	1.85427	0.54852	-1.34274	4.72753	8.11951	17.65183	-0.00776	-0.00202	0.00040	-0.00010
355			3.54000	-1.79173	-3.05515	-2.27073	0.87764	-0.15253	0.03150	0.01153	-0.00554	0.00085	0.00006	-0.00498	0.98289	16.03020	-1.67961	-17.00850	0.15895	0.20755	0.04688	-0.00297	0.00091	0.00219	10.54116	2.77814	6.11360	0.00656	0.77004	0.09425	0.00006	-0.03367	0.00156	-2.31655	0.98614	-0.97050	-0.59268	0.48939	2.78391	2.28620	0.92117	-1.16589	4.72277	8.12492	17.61541	-0.00774	-0.00199	0.00045	-0.00017
356			3.55000	-1.80037	-3.07857	-2.29371	0.88630	-0.14987	0.03242	0.01165	-0.00707	0.00157	-0.00052	-0.00514	0.98630	16.03774	-1.69009	-16.97850	0.15595	0.20833	0.04621	-0.00180	0.00050	0.00273	10.53523	2.80321	6.10163	0.01012	0.77192	0.09492	0.00012	-0.03752	0.00041	-3.19493	1.12805	-2.02807	-0.42255	-0.01428	3.42737	2.63808	1.04018	-0.48571	4.71139	8.12603	17.58296	-0.00773	-0.00197	0.00048	-0.00026
357			3.56000	-1.80988	-3.10741	-2.32808	0.89603	-0.14787	0.03336	0.01129	-0.00826	0.00213	-0.00119	-0.00595	0.98874	16.04151	-1.70095	-16.94413	0.15402	0.20785	0.04519	-0.00111	0.00029	0.00280	10.52833	2.83201	6.09859	0.00833	0.77103	0.09574	0.00009	-0.03939	-0.00130	-3.88004	1.20028	-2.77510	-0.32093	-0.27209	3.54959	2.91865	0.90908	0.50198	4.69297	8.12152	17.55369	-0.00773	-0.00195	0.00050	-0.00035
358			3.57000	-1.81891	-3.14025	-2.36909	0.90557	-0.14517	0.03534	0.00808	-0.00905	0.00244	-0.00148	-0.00741	0.99079	16.04397	-1.71127	-16.91069	0.15411	0.21017	0.04398	-0.00112	0.00020	0.00241	10.52206	2.86362	6.10628	0.00070	0.77336	0.09767	0.00001	-0.04012	-0.00311	-4.31966	1.03354	-2.99249	-0.27767	-0.18809	3.15613	3.12183	0.61800	1.50062	4.66802	8.11047	17.52671	-0.00773	-0.00194	0.00050	-0.00042
359			3.58000	-1.82457	-3.17629	-2.40959	0.91485	-0.14166	0.03730	0.00123	-0.00961	0.00234	-0.00167	-0.00864	0.99180	16.04806	-1.71938	-16.88394	0.15197	0.21279	0.04283	-0.00169	0.00002	0.00163	10.51771	2.89712	6.12363	-0.00387	0.77636	0.09960	-0.00001	-0.04036	-0.00471	-4.57638	0.58150	-2.60459	-0.23631	0.21099	2.24528	3.27558	0.25439	2.33722	4.63786	8.09301	17.50167	-0.00774	-0.00193	0.00050	-0.00048
360			3.59000	-1.82456	-3.21568	-2.44360	0.92325	-0.13733	0.03930	-0.00796	-0.01008	0.00188	-0.00185	-0.00910	0.99249	16.05548	-1.72342	-16.86888	0.14663	0.21577	0.04168	-0.00247	-0.00025	0.00054	10.51585	2.93208	6.14875	-0.00161	0.78099	0.10160	0.00000	-0.04051	-0.00607	-4.73432	-0.05131	-1.74866	-0.17461	0.80198	0.90273	3.39620	-0.11484	3.00353	4.60424	8.07055	17.47803	-0.00776	-0.00194	0.00048	-0.00051
361			3.60000	-1.81792	-3.25863	-2.46722	0.93081	-0.13273	0.04206	-0.01746	-0.01040	0.00115	-0.00177	-0.00912	0.99362	16.06689	-1.72225	-16.86924	0.14024	0.22061	0.04031	-0.00326	-0.00042	-0.00069	10.51656	2.96806	6.18019	0.00376	0.78984	0.10454	-0.00002	-0.04023	-0.00727	-4.78246	-0.72585	-0.58341	-0.13669	1.48447	-0.72593	3.44928	-0.47298	3.52191	4.56907	8.04546	17.45492	-0.00778	-0.00194	0.00047	-0.00052
362			3.61000	-1.80500	-3.30440	-2.47776	0.93736	-0.12782	0.04413	-0.02472	-0.01036	0.00021	-0.00234	-0.00905	0.99530	16.08266	-1.71589	-16.88715	0.13586	0.22346	0.03926	-0.00400	-0.00030	-0.00184	10.51991	3.00401	6.21651	0.00774	0.79527	0.10674	-0.00009	-0.03851	-0.00807	-4.67472	-1.27216	0.67570	-0.17152	2.13510	-2.34268	3.38508	-0.81604	3.84581	4.53419	8.02084	17.43184	-0.00781	-0.00195	0.00045	-0.00051
363			3.62000	-1.78817	-3.35130	-2.47553	0.94467	-0.12297	0.04577	-0.02679	-0.00997	-0.00062	-0.00330	-0.00879	0.99819	16.10214	-1.70586	-16.92049	0.13161	0.22481	0.03830	-0.00444	0.00008	-0.00259	10.52596	3.03844	6.25536	0.01311	0.79903	0.10859	-0.00022	-0.03542	-0.00829	-4.44874	-1.48172	1.68198	-0.26916	2.57330	-3.47707	3.19087	-1.13613	3.87718	4.50105	7.99977	17.40864	-0.00782	-0.00196	0.00045	-0.00048
364			3.63000	-1.77175	-3.39773	-2.46512	0.95298	-0.11938	0.04718	-0.02222	-0.00940	-0.00104	-0.00398	-0.00857	0.99967	16.12351	-1.69473	-16.96184	0.12520	0.22483	0.03715	-0.00436	0.00045	-0.00271	10.53498	3.06994	6.29335	0.02092	0.80156	0.11033	-0.00045	-0.03144	-0.00780	-4.19087	-1.24393	2.14370	-0.36421	2.67440	-3.77019	2.88915	-1.41791	3.55583	4.47060	7.98428	17.38550	-0.00784	-0.00196	0.00044	-0.00044
365			3.64000	-1.76012	-3.44224	-2.45314	0.95936	-0.11618	0.04786	-0.01196	-0.00861	-0.00094	-0.00441	-0.00878	0.99991	16.14448	-1.68483	-17.00154	0.12108	0.22522	0.03691	-0.00391	0.00065	-0.00231	10.54701	3.09744	6.32688	0.02469	0.80371	0.11124	-0.00063	-0.02699	-0.00662	-3.92017	-0.62428	2.01001	-0.40815	2.41526	-3.21714	2.50864	-1.60893	2.93712	4.44337	7.97516	17.36286	-0.00786	-0.00196	0.00044	-0.00039
366			3.65000	-1.75627	-3.48327	-2.44513	0.96564	-0.11238	0.04849	0.00163	-0.00749	-0.00051	-0.00481	-0.00951	1.00072	16.16260	-1.67795	-17.03178	0.11957	0.22687	0.03710	-0.00313	0.00075	-0.00157	10.56117	3.12027	6.35348	0.02397	0.80650	0.11197	-0.00066	-0.02226	-0.00513	-3.56987	0.21387	1.46826	-0.40544	1.85701	-2.13087	2.07635	-1.67168	2.18931	4.41976	7.97195	17.34157	-0.00787	-0.00196	0.00044	-0.00034
367			3.66000	-1.76147	-3.51892	-2.44344	0.97008	-0.10948	0.04892	0.01623	-0.00612	0.00000	-0.00504	-0.01007	1.00079	16.17591	-1.67500	-17.04912	0.11807	0.22813	0.03724	-0.00207	0.00086	-0.00071	10.57619	3.13815	6.37276	0.02396	0.80807	0.11238	-0.00066	-0.01712	-0.00363	-3.04815	1.10053	0.81220	-0.37918	1.12697	-0.92008	1.60951	-1.62498	1.47277	4.40001	7.97316	17.32289	-0.00788	-0.00196	0.00044	-0.00028
368			3.67000	-1.77557	-3.54724	-2.44714	0.97645	-0.10773	0.04921	0.03042	-0.00450	0.00038	-0.00493	-0.01054	1.00030	16.18335	-1.67597	-17.05407	0.11324	0.22897	0.03717	-0.00082	0.00102	0.00005	10.59103	3.15093	6.38547	0.02803	0.81027	0.11281	-0.00074	-0.01165	-0.00232	-2.30583	1.92693	0.26475	-0.34279	0.33364	0.12743	1.12635	-1.52517	0.86849	4.38387	7.97679	17.30750	-0.00787	-0.00196	0.00045	-0.00023
369			3.68000	-1.79781	-3.56645	-2.45382	0.98422	-0.10641	0.04988	0.04408	-0.00265	0.00066	-0.00481	-0.01137	0.99962	16.18424	-1.68035	-17.04906	0.10820	0.22987	0.03665	0.00050	0.00119	0.00069	10.60527	3.15868	6.39296	0.03135	0.81322	0.11375	-0.00077	-0.00592	-0.00133	-1.38752	2.68934	-0.19612	-0.27840	-0.51553	0.99032	0.64621	-1.41958	0.43032	4.37042	7.98112	17.29575	-0.00785	-0.00195	0.00047	-0.00019
370			3.69000	-1.82789	-3.57530	-2.46320	0.98928	-0.10526	0.05033	0.05842	-0.00069	0.00110	-0.00501	-0.01250	0.99768	16.17752	-1.68768	-17.03497	0.10586	0.23001	0.03612	0.00204	0.00110	0.00139	10.61862	3.16160	6.39716	0.03078	0.81432	0.11446	-0.00071	-0.00037	-0.00072	-0.42363	3.50115	-0.85445	-0.12376	-1.53015	1.94990	0.20879	-1.33558	0.18281	4.35839	7.98552	17.28811	-0.00783	-0.00194	0.00050	-0.00017
371			3.70000	-1.86707	-3.57317	-2.47922	0.99326	-0.10456	0.05042	0.07505	0.00125	0.00196	-0.00522	-0.01336	0.99558	16.16094	-1.69789	-17.00821	0.10272	0.22991	0.03572	0.00391	0.00049	0.00236	10.63120	3.16052	6.39994	0.03168	0.81542	0.11496	-0.00068	0.00442	-0.00041	0.45593	4.48471	-1.96414	0.18643	-2.82964	3.32515	-0.15357	-1.26959	0.08116	4.34715	7.99073	17.28512	-0.00779	-0.00192	0.00051	-0.00014
372			3.71000	-1.91722	-3.56010	-2.50737	0.99601	-0.10554	0.05054	0.09244	0.00317	0.00304	-0.00517	-0.01364	0.99382	16.13176	-1.71110	-16.96290	0.09808	0.22925	0.03481	0.00581	-0.00058	0.00344	10.64287	3.15625	6.40230	0.03515	0.81542	0.11564	-0.00070	0.00816	-0.00021	1.25044	5.53625	-3.30335	0.62684	-4.29411	4.98180	-0.43635	-1.19931	0.02681	4.33736	7.99781	17.28657	-0.00776	-0.00191	0.00052	-0.00011
373			3.72000	-1.97762	-3.53649	-2.54714	0.99502	-0.10941	0.04938	0.10561	0.00514	0.00366	-0.00504	-0.01340	0.99193	16.08976	-1.72656	-16.89850	0.09481	0.22587	0.03424	0.00738	-0.00180	0.00432	10.65368	3.14963	6.40409	0.03761	0.80992	0.11503	-0.00069	0.01067	0.00008	2.06494	6.32893	-4.23570	1.09028	-5.54979	6.35786	-0.64356	-1.11696	-0.07802	4.33067	8.00629	17.29089	-0.00772	-0.00189	0.00052	-0.00005
374			3.73000	-2.04397	-3.50340	-2.59058	0.99461	-0.11430	0.04781	0.11271	0.00705	0.00362	-0.00469	-0.01255	0.99144	16.03823	-1.74239	-16.82135	0.08914	0.22265	0.03396	0.00811	-0.00299	0.00489	10.66370	3.14127	6.40435	0.04419	0.80502	0.11409	-0.00073	0.01201	0.00061	2.89313	6.71134	-4.48184	1.50909	-6.39721	7.24929	-0.78895	-1.00318	-0.31985	4.32899	8.01465	17.29590	-0.00768	-0.00188	0.00051	0.00003
375			3.74000	-2.11263	-3.46273	-2.63153	0.99390	-0.11917	0.04663	0.11556	0.00865	0.00331	-0.00376	-0.01200	0.99196	15.98053	-1.75735	-16.73569	0.08522	0.22353	0.03450	0.00849	-0.00413	0.00547	10.67287	3.13169	6.40118	0.04677	0.80635	0.11367	-0.00069	0.01169	0.00159	3.57317	6.82886	-4.33616	1.86004	-6.96698	8.01107	-0.84354	-0.83631	-0.79105	4.33404	8.02126	17.29931	-0.00765	-0.00187	0.00049	0.00012
376			3.75000	-2.18193	-3.41724	-2.66887	0.99265	-0.12377	0.04580	0.11436	0.00965	0.00281	-0.00275	-0.01179	0.99188	15.91859	-1.77201	-16.64079	0.08276	0.22488	0.03484	0.00858	-0.00490	0.00596	10.68122	3.12199	6.39170	0.04500	0.80569	0.11325	-0.00057	0.00883	0.00304	3.98936	6.70679	-3.87323	2.06134	-7.28974	8.69296	-0.75676	-0.61854	-1.53028	4.34674	8.02505	17.29879	-0.00763	-0.00187	0.00047	0.00021
377			3.76000	-2.24864	-3.37074	-2.69850	0.99030	-0.12975	0.04478	0.10613	0.00999	0.00184	-0.00200	-0.01111	0.99108	15.85565	-1.78708	-16.54021	0.07942	0.22247	0.03425	0.00801	-0.00467	0.00591	10.68899	3.11364	6.37321	0.04568	0.79774	0.11218	-0.00052	0.00337	0.00472	4.15745	6.14539	-2.76539	1.97347	-7.15486	8.80493	-0.50389	-0.40049	-2.42523	4.36717	8.02553	17.29240	-0.00763	-0.00187	0.00046	0.00030
378			3.77000	-2.30732	-3.32727	-2.71253	0.98597	-0.13669	0.04359	0.09089	0.00956	0.00051	-0.00138	-0.01008	0.98997	15.79693	-1.80289	-16.44385	0.07696	0.21856	0.03357	0.00698	-0.00327	0.00536	10.69683	3.10829	6.34516	0.04772	0.78837	0.11075	-0.00053	-0.00391	0.00605	4.07898	5.15159	-1.10414	1.54021	-6.53312	8.15665	-0.08721	-0.24474	-3.19846	4.39457	8.02332	17.27917	-0.00765	-0.00187	0.00044	0.00038
379			3.78000	-2.35487	-3.29015	-2.70865	0.97942	-0.14266	0.04262	0.07316	0.00828	-0.00061	-0.00060	-0.00892	0.98822	15.74597	-1.82042	-16.35926	0.07540	0.21646	0.03343	0.00583	-0.00105	0.00466	10.70519	3.10759	6.31052	0.05072	0.78336	0.10943	-0.00059	-0.01172	0.00642	3.67723	4.04337	0.41518	0.85783	-5.69068	7.10172	0.44812	-0.18332	-3.50234	4.42817	8.01952	17.25896	-0.00767	-0.00188	0.00043	0.00044
380			3.79000	-2.39183	-3.26153	-2.69335	0.97060	-0.14820	0.04256	0.05657	0.00635	-0.00112	0.00096	-0.00746	0.98490	15.70342	-1.84091	-16.28843	0.07250	0.21764	0.03347	0.00463	0.00153	0.00395	10.71400	3.11265	6.27576	0.05695	0.78570	0.10910	-0.00070	-0.01850	0.00550	2.92025	3.07875	1.19707	0.07818	-4.85204	5.96726	1.00055	-0.21988	-3.10197	4.46738	8.01537	17.23198	-0.00770	-0.00188	0.00043	0.00050
381			3.80000	-2.41983	-3.24238	-2.67646	0.96433	-0.15225	0.04383	0.04228	0.00398	-0.00093	0.00319	-0.00647	0.98096	15.66875	-1.86477	-16.23132	0.06786	0.22286	0.03341	0.00349	0.00419	0.00323	10.72273	3.12336	6.24863	0.06336	0.79682	0.11049	-0.00078	-0.02291	0.00326	1.87627	2.32208	1.06032	-0.67927	-4.07144	4.83809	1.45837	-0.31873	-1.96169	4.51107	8.01199	17.19939	-0.00772	-0.00189	0.00044	0.00055
382			3.81000	-2.44061	-3.23261	-2.66773	0.95822	-0.15452	0.04516	0.02956	0.00143	-0.00007	0.00463	-0.00614	0.97698	15.64129	-1.89155	-16.18762	0.06650	0.22666	0.03311	0.00264	0.00655	0.00247	10.73025	3.13872	6.23631	0.06417	0.80527	0.11196	-0.00072	-0.02395	-0.00021	0.64480	1.72704	0.12188	-1.33172	-3.30669	3.66611	1.75671	-0.45421	-0.18783	4.55804	8.01025	17.16289	-0.00775	-0.00190	0.00045	0.00058
383			3.82000	-2.45504	-3.23186	-2.67412	0.95128	-0.15495	0.04566	0.01655	-0.00118	0.00112	0.00454	-0.00567	0.97334	15.62085	-1.91970	-16.15798	0.06682	0.22511	0.03222	0.00181	0.00821	0.00154	10.73578	3.15726	6.24442	0.06428	0.80362	0.11240	-0.00063	-0.02167	-0.00452	-0.66877	1.14250	-1.19210	-1.84016	-2.40903	2.26147	1.89536	-0.64520	2.00065	4.60740	8.01040	17.12400	-0.00778	-0.00191	0.00045	0.00061
384			3.83000	-2.46216	-3.24012	-2.69634	0.94702	-0.15277	0.04631	0.00155	-0.00369	0.00220	0.00323	-0.00458	0.97199	15.60893	-1.94658	-16.14596	0.06465	0.22052	0.03023	0.00073	0.00902	0.00042	10.73935	3.17766	6.27588	0.06999	0.79644	0.11294	-0.00067	-0.01732	-0.00896	-1.93002	0.40668	-2.33370	-2.19374	-1.22509	0.49217	1.90978	-0.92057	4.24625	4.65868	8.01156	17.08410	-0.00781	-0.00192	0.00044	0.00063
385			3.84000	-2.46007	-3.25719	-2.72979	0.94578	-0.15013	0.04674	-0.01472	-0.00589	0.00294	0.00086	-0.00341	0.97408	15.60790	-1.96919	-16.15510	0.06391	0.21290	0.02777	-0.00043	0.00884	-0.00061	10.74210	3.19868	6.32924	0.07567	0.78519	0.11353	-0.00081	-0.01218	-0.01268	-3.01863	-0.45611	-3.08718	-2.35274	0.13883	-1.34737	1.82059	-1.23039	6.10856	4.71132	8.01285	17.04475	-0.00783	-0.00194	0.00043	0.00065
386			3.85000	-2.44854	-3.28191	-2.77046	0.95023	-0.14726	0.04720	-0.02978	-0.00758	0.00346	-0.00180	-0.00271	0.97929	15.61787	-1.98569	-16.18284	0.06350	0.20527	0.02541	-0.00145	0.00777	-0.00125	10.74472	3.21898	6.39854	0.08055	0.77594	0.11462	-0.00092	-0.00775	-0.01506	-3.88535	-1.27246	-3.58877	-2.27203	1.35801	-2.70791	1.66960	-1.43476	7.25316	4.76394	8.01419	17.00809	-0.00786	-0.00196	0.00040	0.00064
387			3.86000	-2.42912	-3.31252	-2.81646	0.95564	-0.14328	0.04753	-0.04291	-0.00869	0.00373	-0.00366	-0.00301	0.98408	15.63626	-1.99581	-16.22107	0.06554	0.20240	0.02472	-0.00228	0.00626	-0.00159	10.74692	3.23801	6.47530	0.07910	0.77399	0.11573	-0.00079	-0.00508	-0.01577	-4.50817	-1.99866	-3.82167	-1.99226	2.25872	-3.40277	1.50798	-1.41355	7.56101	4.81421	8.01610	16.97601	-0.00788	-0.00198	0.00037	0.00060
388			3.87000	-2.40247	-3.34755	-2.86342	0.95946	-0.13933	0.04782	-0.05612	-0.00940	0.00346	-0.00475	-0.00425	0.98741	15.66051	-2.00001	-16.26332	0.07158	0.20278	0.02520	-0.00318	0.00468	-0.00185	10.74760	3.25550	6.55081	0.06981	0.77565	0.11661	-0.00043	-0.00460	-0.01486	-4.85616	-2.79398	-3.46140	-1.64707	2.97428	-3.77917	1.38133	-1.14167	7.09652	4.85928	8.01915	16.94999	-0.00791	-0.00199	0.00034	0.00052
389			3.88000	-2.36712	-3.38624	-2.90274	0.96191	-0.13709	0.04762	-0.07093	-0.00992	0.00248	-0.00535	-0.00538	0.99016	15.69017	-1.99860	-16.30912	0.07826	0.20321	0.02628	-0.00420	0.00331	-0.00221	10.74586	3.27191	6.61776	0.06117	0.77800	0.11682	-0.00004	-0.00645	-0.01275	-4.93032	-3.76395	-2.33449	-1.35698	3.67935	-4.26442	1.34130	-0.70209	6.08839	4.89658	8.02336	16.93057	-0.00793	-0.00200	0.00032	0.00042
390			3.89000	-2.32169	-3.42794	-2.92651	0.96515	-0.13340	0.04804	-0.08520	-0.01007	0.00113	-0.00544	-0.00578	0.99310	15.72538	-1.99190	-16.36127	0.08066	0.20674	0.02751	-0.00496	0.00236	-0.00269	10.74151	3.28816	6.67216	0.06067	0.78619	0.11738	0.00030	-0.01010	-0.01032	-4.79751	-4.74148	-0.77396	-1.15001	4.31629	-4.93254	1.39934	-0.21819	4.89566	4.92439	8.02748	16.91736	-0.00794	-0.00201	0.00031	0.00029
391			3.90000	-2.26777	-3.47155	-2.93320	0.96948	-0.12922	0.04913	-0.09477	-0.00989	-0.00015	-0.00544	-0.00587	0.99715	15.76450	-1.98079	-16.42069	0.08210	0.21142	0.02844	-0.00537	0.00184	-0.00314	10.73476	3.30514	6.71412	0.06269	0.79657	0.11840	0.00059	-0.01456	-0.00819	-4.55668	-5.42312	0.67949	-1.02115	4.70475	-5.58909	1.53346	0.19471	3.83474	4.94208	8.02951	16.90944	-0.00796	-0.00201	0.00032	0.00016
392			3.91000	-2.20966	-3.51572	-2.92640	0.97367	-0.12519	0.04956	-0.09671	-0.00950	-0.00107	-0.00569	-0.00601	1.00076	15.80470	-1.96709	-16.48593	0.08415	0.21446	0.02965	-0.00542	0.00182	-0.00352	10.72647	3.32350	6.74625	0.06349	0.80360	0.11851	0.00075	-0.01879	-0.00659	-4.29131	-5.61380	1.69588	-0.98198	4.74063	-6.05723	1.70032	0.45616	3.05214	4.94959	8.02890	16.90685	-0.00798	-0.00200	0.00033	0.00004
393			3.92000	-2.15263	-3.55935	-2.91175	0.97746	-0.12073	0.04983	-0.08995	-0.00889	-0.00141	-0.00589	-0.00612	1.00260	15.84293	-1.95308	-16.55430	0.08452	0.21726	0.03091	-0.00491	0.00230	-0.00368	10.71780	3.34333	6.77186	0.06529	0.80965	0.11833	0.00079	-0.02220	-0.00560	-4.06118	-5.23785	2.08130	-1.02665	4.37310	-6.15267	1.86119	0.54965	2.55786	4.94766	8.02707	16.91064	-0.00801	-0.00200	0.00036	-0.00007
394			3.93000	-2.10238	-3.60131	-2.89705	0.98177	-0.11638	0.05032	-0.07473	-0.00812	-0.00108	-0.00612	-0.00631	1.00383	15.87589	-1.94150	-16.62064	0.08387	0.21956	0.03169	-0.00390	0.00314	-0.00345	10.70982	3.36447	6.79380	0.06722	0.81479	0.11845	0.00070	-0.02445	-0.00512	-3.87896	-4.30140	1.72723	-1.12050	3.57826	-5.70652	1.98338	0.49912	2.29599	4.93775	8.02575	16.92178	-0.00804	-0.00199	0.00038	-0.00015
395			3.94000	-2.06404	-3.64020	-2.89008	0.98497	-0.11209	0.05074	-0.05374	-0.00719	-0.00027	-0.00645	-0.00667	1.00459	15.90041	-1.93477	-16.67878	0.08419	0.22142	0.03234	-0.00265	0.00404	-0.00292	10.70336	3.38632	6.81424	0.06620	0.81789	0.11850	0.00050	-0.02477	-0.00491	-3.69496	-2.99678	0.86328	-1.20241	2.50672	-4.83220	2.00057	0.34862	2.16897	4.92178	8.02550	16.94039	-0.00807	-0.00199	0.00041	-0.00021
396			3.95000	-2.03965	-3.67500	-2.89360	0.98782	-0.10823	0.05117	-0.03163	-0.00622	0.00060	-0.00662	-0.00711	1.00426	15.91556	-1.93331	-16.72587	0.08353	0.22294	0.03268	-0.00136	0.00458	-0.00228	10.69883	3.40738	6.83406	0.06446	0.81996	0.11868	0.00027	-0.02248	-0.00470	-3.46192	-1.63413	-0.05816	-1.19075	1.42174	-3.84534	1.84224	0.15503	2.06078	4.90169	8.02586	16.96548	-0.00809	-0.00198	0.00044	-0.00025
397			3.96000	-2.02837	-3.70555	-2.90583	0.99014	-0.10374	0.05165	-0.01138	-0.00525	0.00129	-0.00705	-0.00755	1.00294	15.92195	-1.93548	-16.76213	0.08189	0.22365	0.03255	-0.00020	0.00452	-0.00167	10.69625	3.42561	6.85303	0.06313	0.81986	0.11888	0.00006	-0.01780	-0.00439	-3.18134	-0.40725	-0.78547	-1.04489	0.45950	-2.94871	1.51674	-0.04761	1.92760	4.87905	8.02579	16.99542	-0.00811	-0.00197	0.00046	-0.00027
398			3.97000	-2.02846	-3.73200	-2.92431	0.99292	-0.10100	0.05175	0.00508	-0.00440	0.00172	-0.00790	-0.00778	1.00237	15.92050	-1.93948	-16.78878	0.08006	0.22099	0.03173	0.00078	0.00398	-0.00116	10.69555	3.43968	6.87105	0.06299	0.81497	0.11877	-0.00010	-0.01204	-0.00402	-2.83368	0.56827	-1.25465	-0.80272	-0.34500	-2.24183	1.11531	-0.21748	1.78954	4.85503	8.02478	17.02837	-0.00811	-0.00197	0.00048	-0.00028
399			3.98000	-2.03683	-3.75407	-2.94569	0.99472	-0.09847	0.05165	0.01461	-0.00345	0.00176	-0.00868	-0.00769	1.00244	15.91236	-1.94380	-16.80823	0.07773	0.21883	0.03111	0.00145	0.00323	-0.00088	10.69602	3.44945	6.88810	0.06450	0.81055	0.11846	-0.00017	-0.00672	-0.00361	-2.34068	1.09863	-1.36437	-0.53041	-0.88626	-1.84959	0.72755	-0.29145	1.63588	4.83069	8.02338	17.06262	-0.00810	-0.00196	0.00048	-0.00027
400			3.99000	-2.04793	-3.77080	-2.96478	0.99688	-0.09638	0.05146	0.01538	-0.00234	0.00135	-0.00892	-0.00764	1.00215	15.90040	-1.94687	-16.82466	0.07419	0.21844	0.03099	0.00167	0.00248	-0.00084	10.69657	3.45549	6.90363	0.06694	0.80925	0.11819	-0.00010	-0.00287	-0.00305	-1.63676	1.07404	-1.06355	-0.29177	-1.07776	-1.80318	0.41621	-0.23233	1.41529	4.80720	8.02270	17.09643	-0.00809	-0.00196	0.00049	-0.00025
401			4.00000	-2.05654	-3.78083	-2.97670	0.99975	-0.09607	0.05060	0.01087	-0.00108	0.00062	-0.00882	-0.00815	1.00179	15.88763	-1.94782	-16.84163	0.07277	0.21835	0.03173	0.00172	0.00200	-0.00093	10.69608	3.45892	6.91643	0.06521	0.80921	0.11753	0.00009	-0.00118	-0.00228	-0.74682	0.71050	-0.48200	-0.15057	-1.08735	-1.93696	0.23173	-0.04209	1.09370	4.78551	8.02349	17.12807	-0.00807	-0.00196	0.00048	-0.00023
402			4.01000	-2.06135	-3.78317	-2.97929	1.00075	-0.09725	0.04931	0.00703	0.00022	-0.00014	-0.00828	-0.00871	0.99976	15.87445	-1.94775	-16.85997	0.07196	0.21829	0.03288	0.00186	0.00212	-0.00101	10.69375	3.46126	6.92523	0.06267	0.80922	0.11649	0.00032	-0.00188	-0.00141	0.18761	0.37972	0.16412	-0.15102	-1.19866	-2.02822	0.20056	0.22171	0.69964	4.76644	8.02602	17.15589	-0.00805	-0.00195	0.00048	-0.00019
403			4.02000	-2.06436	-3.77832	-2.97330	0.99991	-0.09866	0.04811	0.00672	0.00126	-0.00073	-0.00724	-0.00914	0.99657	15.85928	-1.94893	-16.87841	0.07091	0.21992	0.03438	0.00217	0.00287	-0.00098	10.68952	3.46410	6.92954	0.06054	0.81182	0.11552	0.00053	-0.00462	-0.00062	0.92702	0.27293	0.71483	-0.28249	-1.52689	-1.97468	0.31606	0.49598	0.32452	4.75077	8.03022	17.17852	-0.00803	-0.00195	0.00048	-0.00015
404			4.03000	-2.06787	-3.76921	-2.96126	0.99833	-0.10029	0.04729	0.00949	0.00171	-0.00104	-0.00608	-0.00938	0.99262	15.84053	-1.95323	-16.89549	0.06883	0.22146	0.03537	0.00260	0.00403	-0.00081	10.68345	3.46882	6.93008	0.05989	0.81415	0.11486	0.00075	-0.00839	-0.00011	1.26385	0.38505	1.04731	-0.49071	-2.04447	-1.75349	0.51834	0.77423	0.06976	4.73920	8.03593	17.19511	-0.00800	-0.00195	0.00048	-0.00010
405			4.04000	-2.07354	-3.75969	-2.94734	0.99570	-0.10222	0.04654	0.01405	0.00154	-0.00099	-0.00516	-0.00922	0.98874	15.81698	-1.96184	-16.90929	0.06616	0.22164	0.03585	0.00308	0.00521	-0.00048	10.67514	3.47590	6.92842	0.06101	0.81422	0.11414	0.00103	-0.01190	0.00009	1.15413	0.65684	1.04981	-0.69757	-2.69395	-1.33421	0.72384	1.05392	-0.02786	4.73209	8.04288	17.20554	-0.00797	-0.00195	0.00046	-0.00005
406			4.05000	-2.08241	-3.75289	-2.93634	0.99291	-0.10333	0.04651	0.01923	0.00083	-0.00062	-0.00433	-0.00907	0.98588	15.78790	-1.97497	-16.91755	0.06439	0.22313	0.03599	0.00358	0.00607	-0.00004	10.66438	3.48511	6.92610	0.06038	0.81600	0.11412	0.00127	-0.01414	0.00006	0.68451	1.01409	0.72787	-0.81780	-3.36969	-0.75699	0.85536	1.30322	-0.00584	4.72934	8.05063	17.21048	-0.00795	-0.00195	0.00044	-0.00000
407			4.06000	-2.09472	-3.75099	-2.93174	0.98936	-0.10353	0.04660	0.02408	-0.00020	-0.00003	-0.00430	-0.00863	0.98439	15.75357	-1.99151	-16.91902	0.06376	0.22275	0.03550	0.00402	0.00627	0.00041	10.65137	3.49530	6.92411	0.05939	0.81394	0.11401	0.00141	-0.01435	-0.00010	-0.01966	1.38759	0.18407	-0.80457	-3.92338	-0.12746	0.86817	1.45675	0.09265	4.73064	8.05833	17.21120	-0.00792	-0.00196	0.00041	0.00004
408			4.07000	-2.11025	-3.75518	-2.93558	0.98664	-0.10504	0.04653	0.02839	-0.00135	0.00072	-0.00487	-0.00750	0.98424	15.71560	-2.00961	-16.91363	0.06120	0.21871	0.03408	0.00408	0.00582	0.00081	10.63726	3.50515	6.92333	0.06375	0.80798	0.11385	0.00155	-0.01255	-0.00044	-0.81448	1.75134	-0.54926	-0.69542	-4.24126	0.52592	0.77180	1.44978	0.28086	4.73554	8.06494	17.20899	-0.00789	-0.00197	0.00037	0.00008
409			4.08000	-2.12888	-3.76502	-2.94992	0.98523	-0.10540	0.04689	0.03218	-0.00223	0.00165	-0.00552	-0.00649	0.98438	15.67657	-2.02820	-16.90113	0.05758	0.21568	0.03251	0.00377	0.00506	0.00119	10.62349	3.51361	6.92518	0.06892	0.80424	0.11421	0.00150	-0.00955	-0.00102	-1.52031	2.09949	-1.52619	-0.56232	-4.27875	1.27411	0.62100	1.24715	0.57361	4.74330	8.06942	17.20496	-0.00787	-0.00199	0.00034	0.00011
410			4.09000	-2.15040	-3.77794	-2.97690	0.98422	-0.10286	0.04788	0.03438	-0.00253	0.00266	-0.00623	-0.00589	0.98446	15.63946	-2.04683	-16.88055	0.05449	0.21549	0.03109	0.00321	0.00418	0.00150	10.61193	3.52041	6.93089	0.07178	0.80339	0.11511	0.00115	-0.00639	-0.00176	-1.96185	2.34694	-2.60645	-0.43991	-4.00116	2.02418	0.48406	0.85737	0.92163	4.75251	8.07146	17.20012	-0.00786	-0.00201	0.00031	0.00012
411			4.10000	-2.17319	-3.79079	-3.01481	0.98556	-0.10124	0.04837	0.03266	-0.00233	0.00325	-0.00723	-0.00564	0.98510	15.60741	-2.06456	-16.85369	0.05199	0.21273	0.02946	0.00245	0.00316	0.00151	10.60419	3.52580	6.94079	0.07327	0.79859	0.11562	0.00061	-0.00341	-0.00251	-2.02402	2.30418	-3.28418	-0.33888	-3.33744	2.32934	0.37135	0.35824	1.25129	4.76172	8.07163	17.19564	-0.00785	-0.00202	0.00030	0.00011
412			4.11000	-2.19355	-3.80132	-3.05509	0.98413	-0.10051	0.04870	0.02437	-0.00180	0.00293	-0.00820	-0.00584	0.98481	15.58352	-2.07907	-16.82845	0.05364	0.20956	0.02804	0.00165	0.00219	0.00104	10.60093	3.52979	6.95446	0.06929	0.79165	0.11596	0.00006	-0.00023	-0.00301	-1.67657	1.77667	-2.99548	-0.26838	-2.22653	1.71037	0.22456	-0.12192	1.46661	4.77005	8.07148	17.19243	-0.00784	-0.00203	0.00029	0.00010
413			4.12000	-2.20619	-3.80861	-3.08463	0.98294	-0.09978	0.04921	0.00968	-0.00113	0.00159	-0.00886	-0.00616	0.98463	15.57075	-2.08746	-16.81610	0.05570	0.20809	0.02702	0.00064	0.00137	0.00015	10.60147	3.53161	6.97004	0.06546	0.78781	0.11658	-0.00031	0.00327	-0.00301	-1.00711	0.76118	-1.60671	-0.23299	-0.76647	0.15440	0.00334	-0.46165	1.44835	4.77757	8.07305	17.19103	-0.00784	-0.00203	0.00029	0.00010
414			4.13000	-2.20733	-3.81283	-3.09273	0.98513	-0.09996	0.04932	-0.00713	-0.00050	-0.00034	-0.00938	-0.00625	0.98661	15.57028	-2.08796	-16.82454	0.05614	0.20698	0.02664	-0.00037	0.00072	-0.00087	10.60448	3.53055	6.98443	0.06616	0.78768	0.11706	-0.00047	0.00655	-0.00235	-0.21697	-0.44040	0.41475	-0.21209	0.68079	-1.78500	-0.26503	-0.58335	1.14201	4.78476	8.07754	17.19165	-0.00783	-0.00202	0.00028	0.00010
415			4.14000	-2.19738	-3.81469	-3.07691	0.98769	-0.10041	0.04912	-0.02015	0.00004	-0.00216	-0.00969	-0.00648	0.98861	15.57960	-2.08123	-16.85331	0.05729	0.20699	0.02707	-0.00100	0.00029	-0.00172	10.60802	3.52648	6.99447	0.06659	0.79051	0.11726	-0.00037	0.00882	-0.00119	0.50939	-1.40420	2.34234	-0.17370	1.64751	-3.39243	-0.51536	-0.45591	0.61253	4.79177	8.08468	17.19420	-0.00783	-0.00202	0.00029	0.00010
416			4.15000	-2.18059	-3.81435	-3.04224	0.98926	-0.10189	0.04895	-0.02575	0.00063	-0.00343	-0.00977	-0.00715	0.98982	15.59286	-2.06998	-16.89513	0.06107	0.20731	0.02773	-0.00113	0.00021	-0.00222	10.61004	3.52012	6.99822	0.06256	0.79374	0.11746	-0.00006	0.00938	0.00013	1.14582	-1.88098	3.69584	-0.13196	1.89546	-4.30254	-0.67048	-0.12499	0.02029	4.79838	8.09346	17.19868	-0.00782	-0.00201	0.00029	0.00010
417			4.16000	-2.16218	-3.81068	-2.99612	0.99049	-0.10191	0.04917	-0.02439	0.00142	-0.00417	-0.00960	-0.00765	0.99122	15.60408	-2.05771	-16.94193	0.06413	0.20977	0.02848	-0.00075	0.00063	-0.00240	10.60905	3.51294	6.99576	0.05897	0.79909	0.11786	0.00029	0.00188	0.00004	1.76927	-1.89837	4.42024	-0.14918	1.54384	-4.61432	-0.16354	0.26857	0.03670	4.80417	8.10303	17.20527	-0.00781	-0.00201	0.00030	0.00009
418			4.17000	-2.14587	-3.80206	-2.94423	0.99198	-0.10322	0.04871	-0.01922	0.00237	-0.00450	-0.00923	-0.00747	0.99248	15.60971	-2.04737	-16.98893	0.06385	0.21031	0.02912	-0.00010	0.00147	-0.00239	10.60455	3.50698	6.98851	0.06031	0.80180	0.11759	0.00071	0.00448	0.00199	2.38432	-1.66129	4.74149	-0.24778	0.90789	-4.62071	-0.52006	0.73843	-0.82374	4.80888	8.11324	17.21429	-0.00780	-0.00201	0.00030	0.00007
419			4.18000	-2.13288	-3.78834	-2.88921	0.98953	-0.10618	0.04740	-0.01382	0.00322	-0.00458	-0.00896	-0.00676	0.99267	15.60911	-2.04017	-17.03464	0.06428	0.20814	0.02977	0.00049	0.00226	-0.00232	10.59668	3.50307	6.97786	0.06205	0.79941	0.11639	0.00106	0.00097	0.00255	2.86974	-1.39451	4.91308	-0.35619	0.31687	-4.49906	-0.34423	1.10183	-1.09929	4.81189	8.12441	17.22673	-0.00778	-0.00201	0.00030	0.00005
420			4.19000	-2.12246	-3.77143	-2.83204	0.98579	-0.10945	0.04610	-0.00989	0.00372	-0.00455	-0.00873	-0.00568	0.99172	15.60419	-2.03534	-17.07824	0.06319	0.20487	0.02994	0.00079	0.00236	-0.00213	10.58647	3.50100	6.96403	0.06638	0.79518	0.11518	0.00132	-0.00153	0.00317	3.11279	-1.19155	4.99814	-0.34405	-0.03909	-4.17784	-0.22814	1.31348	-1.41678	4.81203	8.13658	17.24385	-0.00777	-0.00201	0.00029	0.00001
421			4.20000	-2.11385	-3.75359	-2.77452	0.98313	-0.11338	0.04474	-0.00674	0.00393	-0.00431	-0.00814	-0.00501	0.99080	15.59761	-2.03094	-17.11677	0.06255	0.20326	0.03070	0.00085	0.00149	-0.00181	10.57589	3.49946	6.94641	0.06892	0.79529	0.11424	0.00130	-0.00250	0.00397	3.13212	-1.00175	4.87769	-0.12447	-0.18011	-3.47711	-0.21382	1.31600	-1.83870	4.80849	8.14928	17.26630	-0.00776	-0.00201	0.00029	-0.00002
422			4.21000	-2.10727	-3.73580	-2.71995	0.97987	-0.11634	0.04352	-0.00312	0.00407	-0.00385	-0.00733	-0.00499	0.98955	15.59104	-2.02533	-17.14547	0.06451	0.20475	0.03230	0.00079	-0.00012	-0.00126	10.56726	3.49723	6.92420	0.06624	0.79979	0.11351	0.00097	-0.00221	0.00498	3.05962	-0.75157	4.44856	0.26420	-0.23405	-2.32349	-0.28636	1.13228	-2.38481	4.80155	8.16237	17.29375	-0.00776	-0.00201	0.00028	-0.00005
423			4.22000	-2.10349	-3.71729	-2.67157	0.97725	-0.11866	0.04274	0.00166	0.00445	-0.00326	-0.00675	-0.00523	0.98843	15.58504	-2.01823	-17.15980	0.06722	0.20653	0.03354	0.00071	-0.00200	-0.00044	10.56220	3.49334	6.89629	0.06173	0.80350	0.11310	0.00051	-0.00114	0.00629	3.06501	-0.41436	3.76193	0.69863	-0.32271	-0.79796	-0.42318	0.84566	-3.08373	4.79281	8.17587	17.32418	-0.00776	-0.00202	0.00027	-0.00006
424			4.23000	-2.10343	-3.69605	-2.63085	0.97581	-0.12204	0.04179	0.00812	0.00535	-0.00261	-0.00649	-0.00521	0.98804	15.57929	-2.01066	-17.15682	0.06891	0.20618	0.03426	0.00070	-0.00355	0.00059	10.56155	3.48713	6.86109	0.05962	0.80429	0.11255	0.00010	0.00030	0.00783	3.26629	0.02276	2.94085	1.05668	-0.54378	0.93114	-0.60098	0.55229	-3.90304	4.78459	8.19000	17.35429	-0.00778	-0.00202	0.00027	-0.00004
425			4.24000	-2.10829	-3.66971	-2.59812	0.97645	-0.12517	0.04090	0.01678	0.00675	-0.00194	-0.00636	-0.00523	0.98860	15.57252	-2.00450	-17.13556	0.06964	0.20595	0.03485	0.00084	-0.00449	0.00169	10.56497	3.47831	6.81785	0.05851	0.80590	0.11216	-0.00024	0.00192	0.00930	3.66929	0.58458	2.02561	1.27532	-0.93975	2.69772	-0.79008	0.29132	-4.68354	4.77915	8.20477	17.38042	-0.00779	-0.00202	0.00027	0.00000
426			4.25000	-2.11949	-3.63635	-2.57407	0.97635	-0.13039	0.03917	0.02736	0.00868	-0.00124	-0.00655	-0.00497	0.98930	15.56336	-2.00153	-17.09645	0.07062	0.20226	0.03521	0.00108	-0.00483	0.00280	10.57198	3.46703	6.76801	0.05840	0.80234	0.11098	-0.00058	0.00403	0.01037	4.21441	1.25855	1.02840	1.37086	-1.43209	4.41076	-0.99261	0.01260	-5.30131	4.77853	8.21914	17.39928	-0.00781	-0.00202	0.00026	0.00006
427			4.26000	-2.13791	-3.59479	-2.55907	0.97526	-0.13692	0.03705	0.03748	0.01103	-0.00069	-0.00636	-0.00432	0.99049	15.55174	-2.00256	-17.04039	0.07083	0.19890	0.03586	0.00117	-0.00503	0.00383	10.58275	3.45300	6.71343	0.06022	0.79925	0.10952	-0.00101	0.00705	0.01119	4.86686	1.89009	0.17242	1.41227	-1.78966	5.92919	-1.24094	-0.33404	-5.81295	4.78413	8.23070	17.40857	-0.00782	-0.00202	0.00025	0.00013
428			4.27000	-2.16197	-3.54486	-2.54939	0.97484	-0.14223	0.03562	0.04264	0.01341	-0.00064	-0.00569	-0.00428	0.99199	15.53997	-2.00635	-16.97085	0.07243	0.19892	0.03670	0.00090	-0.00544	0.00445	10.59794	3.43559	6.65457	0.05742	0.79952	0.10873	-0.00139	0.01087	0.01199	5.64209	2.16345	-0.01154	1.44464	-1.69528	6.79880	-1.53377	-0.74192	-6.29032	4.79591	8.23767	17.40807	-0.00782	-0.00203	0.00023	0.00018
429			4.28000	-2.18652	-3.48760	-2.53446	0.97486	-0.14814	0.03457	0.03934	0.01575	-0.00130	-0.00516	-0.00452	0.99216	15.53255	-2.00956	-16.89810	0.07415	0.19685	0.03649	0.00010	-0.00588	0.00416	10.61786	3.41444	6.59186	0.05324	0.79507	0.10818	-0.00168	0.01454	0.01267	6.55060	1.83268	0.91316	1.46026	-0.97786	6.52521	-1.81364	-1.14195	-6.69382	4.81227	8.24005	17.39955	-0.00783	-0.00204	0.00021	0.00022
430			4.29000	-2.20532	-3.42474	-2.50164	0.97463	-0.15546	0.03314	0.02908	0.01810	-0.00239	-0.00503	-0.00427	0.99134	15.53371	-2.00838	-16.83563	0.07404	0.19105	0.03562	-0.00104	-0.00617	0.00316	10.64177	3.39025	6.52630	0.05413	0.78583	0.10719	-0.00203	0.01715	0.01299	7.51379	1.01607	2.66300	1.45682	0.17783	5.26438	-2.01297	-1.47396	-6.94005	4.83109	8.23963	17.38569	-0.00783	-0.00206	0.00020	0.00023
431			4.30000	-2.21547	-3.35745	-2.44644	0.97128	-0.16207	0.03115	0.01727	0.02021	-0.00325	-0.00493	-0.00358	0.98984	15.54489	-2.00109	-16.79026	0.07438	0.18628	0.03576	-0.00215	-0.00654	0.00220	10.66864	3.36422	6.45977	0.05716	0.77832	0.10549	-0.00236	0.01835	0.01288	8.33702	0.12766	4.29052	1.48591	1.32319	3.90186	-2.09785	-1.69767	-7.00547	4.85074	8.23831	17.36855	-0.00784	-0.00207	0.00020	0.00024
432			4.31000	-2.21838	-3.28655	-2.37628	0.96544	-0.16931	0.02875	0.00790	0.02189	-0.00342	-0.00420	-0.00263	0.98820	15.56406	-1.98853	-16.75695	0.07562	0.18401	0.03719	-0.00300	-0.00730	0.00180	10.69694	3.33780	6.39361	0.06068	0.77528	0.10340	-0.00257	0.01806	0.01249	8.73813	-0.51516	4.98300	1.64070	2.11023	3.29690	-2.06652	-1.75736	-6.94084	4.87077	8.23791	17.34962	-0.00785	-0.00208	0.00020	0.00024
433			4.32000	-2.21672	-3.21465	-2.30442	0.96045	-0.17690	0.02695	0.00096	0.02237	-0.00300	-0.00254	-0.00183	0.98621	15.58803	-1.97217	-16.72459	0.07581	0.18503	0.03894	-0.00349	-0.00869	0.00209	10.72473	3.31229	6.32851	0.06455	0.77748	0.10196	-0.00257	0.01632	0.01205	8.45857	-0.88254	4.57443	1.96286	2.48841	3.68663	-1.92956	-1.61829	-6.79558	4.89148	8.24028	17.33012	-0.00785	-0.00208	0.00021	0.00025
434			4.33000	-2.21203	-3.14671	-2.24286	0.95680	-0.18576	0.02523	-0.00413	0.02120	-0.00221	-0.00062	-0.00167	0.98497	15.61427	-1.95320	-16.68325	0.07867	0.18659	0.04089	-0.00381	-0.01031	0.00295	10.74997	3.28896	6.26476	0.06372	0.78043	0.10066	-0.00216	0.01302	0.01149	7.45047	-1.02636	3.37045	2.36216	2.51491	4.78175	-1.68731	-1.28094	-6.55611	4.91344	8.24666	17.31142	-0.00786	-0.00207	0.00023	0.00028
435			4.34000	-2.20596	-3.08782	-2.19911	0.95398	-0.19248	0.02483	-0.00659	0.01821	-0.00142	0.00135	-0.00202	0.98486	15.64025	-1.93338	-16.62798	0.08364	0.19166	0.04255	-0.00388	-0.01154	0.00397	10.77069	3.26911	6.20333	0.05886	0.78696	0.10045	-0.00148	0.00840	0.01078	5.96687	-0.95827	1.91791	2.61901	2.22577	5.98226	-1.34049	-0.79888	-6.15238	4.93691	8.25680	17.29408	-0.00788	-0.00207	0.00025	0.00030
436			4.35000	-2.20035	-3.04092	-2.17330	0.95576	-0.19693	0.02510	-0.00677	0.01416	-0.00082	0.00305	-0.00279	0.98568	15.66334	-1.91560	-16.56153	0.08672	0.19745	0.04369	-0.00356	-0.01141	0.00461	10.78565	3.25396	6.14601	0.05384	0.79417	0.10080	-0.00085	0.00270	0.00979	4.39474	-0.77465	0.85396	2.52090	1.77129	6.59481	-0.89847	-0.28684	-5.56156	4.96159	8.26882	17.27769	-0.00791	-0.00207	0.00026	0.00031
437			4.36000	-2.19569	-3.00691	-2.15849	0.95847	-0.19866	0.02567	-0.00644	0.00984	-0.00056	0.00337	-0.00349	0.98732	15.68279	-1.90226	-16.49369	0.09008	0.20004	0.04366	-0.00319	-0.00962	0.00443	10.79501	3.24446	6.09456	0.04826	0.79491	0.10112	-0.00039	-0.00335	0.00858	3.01215	-0.63501	0.53970	2.05634	1.39329	6.27677	-0.41159	0.12315	-4.87137	4.98668	8.27999	17.26091	-0.00796	-0.00207	0.00026	0.00031
438			4.37000	-2.19122	-2.98514	-2.14613	0.96209	-0.19973	0.02634	-0.00674	0.00597	-0.00063	0.00263	-0.00374	0.98903	15.69969	-1.89397	-16.43453	0.09161	0.19814	0.04229	-0.00291	-0.00687	0.00352	10.80033	3.24050	6.04942	0.04596	0.79014	0.10161	-0.00016	-0.00828	0.00736	1.94324	-0.61199	0.91310	1.38815	1.23975	5.15044	0.01858	0.33670	-4.18601	5.01126	8.28755	17.24293	-0.00800	-0.00207	0.00025	0.00029
439			4.38000	-2.18616	-2.97371	-2.12969	0.96662	-0.19987	0.02673	-0.00719	0.00306	-0.00093	0.00124	-0.00353	0.99220	15.71579	-1.88980	-16.39109	0.09221	0.19458	0.04082	-0.00280	-0.00411	0.00228	10.80383	3.24070	6.01062	0.04633	0.78550	0.10213	-0.00013	-0.01048	0.00617	1.26243	-0.65795	1.69646	0.70650	1.31096	3.53312	0.27456	0.32264	-3.52502	5.03423	8.28973	17.22386	-0.00804	-0.00209	0.00024	0.00026
440			4.39000	-2.18059	-2.96914	-2.10566	0.97223	-0.19801	0.02717	-0.00666	0.00159	-0.00132	-0.00075	-0.00313	0.99589	15.73230	-1.88797	-16.36645	0.09178	0.18996	0.03906	-0.00282	-0.00200	0.00100	10.80750	3.24253	5.97840	0.04819	0.78025	0.10283	-0.00025	-0.00892	0.00502	1.03770	-0.68272	2.57026	0.17884	1.53495	1.79080	0.27551	0.09942	-2.87308	5.05442	8.28599	17.20422	-0.00806	-0.00210	0.00022	0.00022
441			4.40000	-2.17540	-2.96662	-2.07350	0.97736	-0.19678	0.02746	-0.00525	0.00168	-0.00169	-0.00258	-0.00273	0.99864	15.74992	-1.88611	-16.35965	0.09092	0.18463	0.03730	-0.00299	-0.00102	-0.00006	10.81296	3.24308	5.95312	0.05046	0.77526	0.10366	-0.00052	-0.00392	0.00396	1.23533	-0.67218	3.28849	-0.06451	1.88895	0.27233	0.03047	-0.30172	-2.26312	5.07089	8.27710	17.18448	-0.00808	-0.00211	0.00021	0.00016
442			4.41000	-2.17077	-2.96203	-2.03465	0.98116	-0.19711	0.02716	-0.00491	0.00279	-0.00194	-0.00351	-0.00246	0.99920	15.76992	-1.88141	-16.36636	0.08919	0.18025	0.03640	-0.00344	-0.00137	-0.00076	10.82177	3.24001	5.93428	0.05306	0.77249	0.10413	-0.00094	0.00282	0.00318	1.67606	-0.72310	3.76760	0.02983	2.43737	-0.74959	-0.35840	-0.82661	-1.82399	5.08279	8.26503	17.16482	-0.00809	-0.00212	0.00022	0.00009
443			4.42000	-2.16540	-2.95349	-1.99090	0.98192	-0.19785	0.02695	-0.00666	0.00422	-0.00212	-0.00348	-0.00255	0.99861	15.79482	-1.87125	-16.38027	0.09014	0.17975	0.03662	-0.00436	-0.00284	-0.00111	10.83514	3.23239	5.91945	0.05183	0.77450	0.10469	-0.00136	0.00930	0.00297	2.15668	-0.88386	4.05402	0.40262	3.16980	-1.15447	-0.76593	-1.37466	-1.69783	5.08897	8.25268	17.14619	-0.00808	-0.00212	0.00021	0.00003
444			4.43000	-2.15832	-2.94100	-1.94373	0.98298	-0.19901	0.02690	-0.00891	0.00551	-0.00225	-0.00290	-0.00269	0.99683	15.82629	-1.85449	-16.39498	0.08964	0.18019	0.03686	-0.00528	-0.00481	-0.00113	10.85342	3.22039	5.90493	0.05288	0.77650	0.10515	-0.00178	0.01382	0.00339	2.56463	-1.06109	4.23735	0.89601	3.86945	-1.00913	-1.08406	-1.80938	-1.92879	5.08832	8.24276	17.13027	-0.00806	-0.00211	0.00021	-0.00009
445			4.44000	-2.15004	-2.92541	-1.89399	0.98374	-0.20083	0.02706	-0.01020	0.00635	-0.00237	-0.00213	-0.00302	0.99470	15.86314	-1.83227	-16.40562	0.09007	0.18062	0.03692	-0.00594	-0.00651	-0.00089	10.87553	3.20540	5.88696	0.05353	0.77662	0.10543	-0.00201	0.01498	0.00428	2.83184	-1.17092	4.40004	1.32658	4.29094	-0.53295	-1.21471	-1.98990	-2.41767	5.08026	8.23688	17.11911	-0.00805	-0.00209	0.00026	-0.00018
446			4.45000	-2.14125	-2.90854	-1.84209	0.98429	-0.20253	0.02762	-0.01030	0.00643	-0.00249	-0.00127	-0.00364	0.99270	15.90239	-1.80723	-16.41023	0.09208	0.18193	0.03688	-0.00617	-0.00736	-0.00053	10.89887	3.18991	5.86336	0.05236	0.77610	0.10568	-0.00191	0.01218	0.00529	2.87580	-1.19408	4.55294	1.54402	4.28982	0.04425	-1.09651	-1.83475	-2.97073	5.06561	8.23582	17.11406	-0.00804	-0.00206	0.00031	-0.00024
447			4.46000	-2.13273	-2.89290	-1.78912	0.98451	-0.20502	0.02787	-0.00852	0.00566	-0.00253	-0.00020	-0.00457	0.99069	15.94002	-1.78317	-16.40870	0.09581	0.18368	0.03738	-0.00580	-0.00692	-0.00015	10.92018	3.17689	5.83390	0.04860	0.77624	0.10548	-0.00145	0.00584	0.00600	2.65849	-1.08322	4.63763	1.43980	3.78916	0.54360	-0.72714	-1.36361	-3.36575	5.04646	8.24006	17.11525	-0.00803	-0.00203	0.00037	-0.00028
448			4.47000	-2.12602	-2.88077	-1.73693	0.98786	-0.20587	0.02866	-0.00544	0.00410	-0.00253	0.00100	-0.00583	0.99003	15.97148	-1.76445	-16.40283	0.09862	0.18808	0.03808	-0.00472	-0.00525	0.00014	10.93642	3.16910	5.80088	0.04363	0.78115	0.10586	-0.00085	-0.00239	0.00616	2.21510	-0.86977	4.62306	1.01954	2.90314	0.80606	-0.19507	-0.71276	-3.44312	5.02509	8.24924	17.12131	-0.00803	-0.00200	0.00042	-0.00029
449			4.48000	-2.12128	-2.87382	-1.68696	0.99267	-0.20615	0.02970	-0.00485	0.00205	-0.00251	0.00177	-0.00723	0.99013	15.99445	-1.75356	-16.39588	0.10150	0.19147	0.03825	-0.00354	-0.00292	0.00022	10.94627	3.16769	5.76767	0.03649	0.78533	0.10660	-0.00033	-0.01025	0.00570	1.61238	-0.78268	4.53454	0.45213	2.02822	0.73591	0.35047	-0.08930	-3.17663	5.00295	8.26210	17.13043	-0.00803	-0.00199	0.00046	-0.00029
450			4.49000	-2.11554	-2.87294	-1.63976	0.99517	-0.20536	0.03015	-0.00988	-0.00006	-0.00239	0.00182	-0.00768	0.99057	16.01108	-1.74943	-16.39173	0.10296	0.19257	0.03829	-0.00279	-0.00092	0.00004	10.95037	3.17214	5.73777	0.03332	0.78624	0.10668	-0.00003	-0.01568	0.00464	0.95624	-1.01064	4.36544	-0.03574	1.53804	0.34954	0.77708	0.35435	-2.60595	4.98071	8.27644	17.14043	-0.00804	-0.00198	0.00048	-0.00029
451			4.50000	-2.10534	-2.87750	-1.59599	0.99739	-0.20432	0.03069	-0.01759	-0.00170	-0.00220	0.00136	-0.00710	0.99197	16.02542	-1.74860	-16.39322	0.10170	0.19170	0.03757	-0.00240	0.00026	-0.00029	10.95026	3.18066	5.71431	0.03655	0.78544	0.10695	0.00016	-0.01748	0.00311	0.37849	-1.38145	4.01081	-0.31910	1.37543	-0.20983	0.99695	0.56845	-1.77477	4.95856	8.28970	17.14905	-0.00803	-0.00198	0.00047	-0.00029
452			4.51000	-2.09122	-2.88549	-1.55787	0.99882	-0.20352	0.03109	-0.02080	-0.00256	-0.00181	0.00052	-0.00628	0.99354	16.03842	-1.74844	-16.40076	0.10093	0.18921	0.03654	-0.00187	0.00082	-0.00057	10.94756	3.19084	5.70012	0.03987	0.78278	0.10728	0.00029	-0.01545	0.00122	-0.04331	-1.47403	3.30866	-0.41093	1.14356	-0.71245	0.98263	0.61104	-0.73720	4.93660	8.30017	17.15485	-0.00801	-0.00198	0.00044	-0.00030
453			4.52000	-2.07813	-2.89435	-1.52961	0.99823	-0.20267	0.03141	-0.01623	-0.00274	-0.00121	-0.00039	-0.00533	0.99381	16.04718	-1.74844	-16.41179	0.09994	0.18610	0.03534	-0.00090	0.00100	-0.00065	10.94282	3.20038	5.69715	0.04287	0.77874	0.10764	0.00039	-0.01079	-0.00076	-0.33070	-1.09928	2.24031	-0.35743	0.63593	-0.96140	0.79084	0.56209	0.35944	4.91499	8.30743	17.15699	-0.00798	-0.00199	0.00040	-0.00030
454			4.53000	-2.07038	-2.90258	-1.51428	0.99823	-0.20173	0.03176	-0.00853	-0.00267	-0.00053	-0.00114	-0.00420	0.99390	16.04940	-1.74858	-16.42259	0.09655	0.18309	0.03399	0.00004	0.00068	-0.00056	10.93674	3.20796	5.70503	0.04811	0.77488	0.10814	0.00047	-0.00536	-0.00243	-0.55848	-0.53842	1.06670	-0.16299	0.11414	-0.94809	0.52176	0.45659	1.28843	4.89414	8.31137	17.15483	-0.00795	-0.00201	0.00035	-0.00029
455			4.54000	-2.06739	-2.91019	-1.51090	1.00006	-0.20045	0.03244	-0.00539	-0.00272	0.00003	-0.00168	-0.00341	0.99497	16.04730	-1.74729	-16.43114	0.09299	0.18181	0.03276	0.00027	-0.00037	-0.00044	10.93019	3.21306	5.72101	0.05231	0.77391	0.10913	0.00048	-0.00100	-0.00352	-0.79266	-0.25645	0.09368	0.17918	0.00433	-0.77806	0.28768	0.31864	1.87465	4.87427	8.31172	17.14790	-0.00792	-0.00202	0.00031	-0.00029
456			4.55000	-2.06430	-2.91807	-1.51608	1.00372	-0.19836	0.03339	-0.01060	-0.00294	0.00044	-0.00195	-0.00328	0.99621	16.04651	-1.74206	-16.43679	0.09018	0.18303	0.03200	-0.00034	-0.00211	-0.00032	10.92424	3.21643	5.74111	0.05402	0.77637	0.11040	0.00041	0.00087	-0.00389	-1.04090	-0.47808	-0.58888	0.63110	0.43313	-0.47143	0.18379	0.19774	2.04989	4.85535	8.30856	17.13618	-0.00790	-0.00202	0.00030	-0.00028
457			4.56000	-2.05609	-2.92660	-1.52668	1.00606	-0.19738	0.03402	-0.02113	-0.00296	0.00066	-0.00199	-0.00374	0.99657	16.05180	-1.73142	-16.43843	0.09092	0.18477	0.03185	-0.00137	-0.00401	-0.00016	10.91922	3.21946	5.76099	0.05106	0.77849	0.11126	0.00034	-0.00004	-0.00353	-1.17801	-1.03671	-0.97958	1.06584	1.11405	-0.04505	0.22692	0.16798	1.83613	4.83701	8.30276	17.12046	-0.00789	-0.00201	0.00031	-0.00028
458			4.57000	-2.04141	-2.93444	-1.53895	1.00776	-0.19764	0.03464	-0.03006	-0.00235	0.00064	-0.00178	-0.00440	0.99633	16.06371	-1.71651	-16.43559	0.09317	0.18647	0.03176	-0.00221	-0.00523	0.00001	10.91471	3.22338	5.77688	0.04687	0.77965	0.11194	0.00033	-0.00307	-0.00259	-1.03285	-1.55401	-1.01630	1.31065	1.59880	0.38410	0.37353	0.27895	1.32305	4.81893	8.29570	17.10235	-0.00788	-0.00200	0.00034	-0.00028
459			4.58000	-2.02303	-2.93942	-1.54845	1.00807	-0.19733	0.03502	-0.03248	-0.00120	0.00041	-0.00131	-0.00486	0.99503	16.07867	-1.70070	-16.42905	0.09449	0.18932	0.03221	-0.00234	-0.00532	0.00020	10.90965	3.22891	5.78616	0.04456	0.78177	0.11212	0.00044	-0.00714	-0.00132	-0.63288	-1.74829	-0.72067	1.28978	1.59908	0.71847	0.56051	0.53667	0.66756	4.80117	8.28850	17.08363	-0.00787	-0.00198	0.00038	-0.00027
460			4.59000	-2.00518	-2.94093	-1.55257	1.00938	-0.19791	0.03533	-0.02823	-0.00024	0.00010	-0.00080	-0.00534	0.99452	16.09165	-1.68752	-16.41985	0.09595	0.19165	0.03264	-0.00177	-0.00446	0.00041	10.90281	3.23621	5.78820	0.04172	0.78394	0.11228	0.00058	-0.01117	-0.00005	-0.22644	-1.57250	-0.27029	1.07439	1.12871	0.98828	0.73569	0.87510	0.01916	4.78488	8.28123	17.06506	-0.00786	-0.00196	0.00042	-0.00024
461			4.60000	-1.99114	-2.94067	-1.55164	1.00981	-0.19892	0.03518	-0.01940	-0.00010	-0.00015	-0.00049	-0.00550	0.99442	16.09914	-1.67904	-16.40788	0.09738	0.19262	0.03315	-0.00079	-0.00316	0.00067	10.89379	3.24504	5.78357	0.03936	0.78415	0.11188	0.00070	-0.01430	0.00112	-0.05798	-1.11639	0.15347	0.78379	0.40303	1.29326	0.85720	1.17573	-0.57327	4.77157	8.27320	17.04698	-0.00785	-0.00194	0.00044	-0.00019
462			4.61000	-1.98291	-2.94168	-1.54765	1.01012	-0.19841	0.03585	-0.00842	-0.00093	-0.00030	-0.00008	-0.00527	0.99432	16.10011	-1.67591	-16.39229	0.09646	0.19522	0.03322	0.00021	-0.00182	0.00093	10.88343	3.25457	5.77297	0.04004	0.78689	0.11209	0.00076	-0.01596	0.00208	-0.18922	-0.50736	0.48878	0.48226	-0.32443	1.60131	0.89610	1.31751	-1.06196	4.76190	8.26433	17.03008	-0.00784	-0.00193	0.00045	-0.00014
463			4.62000	-1.98110	-2.94638	-1.54220	1.01174	-0.19912	0.03625	0.00264	-0.00232	-0.00038	0.00012	-0.00508	0.99474	16.09561	-1.67770	-16.37392	0.09535	0.19556	0.03294	0.00098	-0.00045	0.00106	10.87347	3.26384	5.75824	0.04079	0.78785	0.11215	0.00072	-0.01609	0.00252	-0.50074	0.12698	0.74795	0.16729	-0.88374	1.71529	0.88034	1.26104	-1.29127	4.75550	8.25559	17.01553	-0.00784	-0.00193	0.00045	-0.00009
464			4.63000	-1.98531	-2.95544	-1.53614	1.01464	-0.19860	0.03696	0.01224	-0.00359	-0.00041	-0.00025	-0.00506	0.99633	16.08733	-1.68356	-16.35616	0.09501	0.19495	0.03211	0.00149	0.00093	0.00094	10.86501	3.27271	5.74326	0.04035	0.78727	0.11247	0.00060	-0.01496	0.00211	-0.80464	0.68183	0.92058	-0.16419	-1.22768	1.47309	0.84404	1.07823	-1.09062	4.75180	8.24829	17.00403	-0.00784	-0.00194	0.00043	-0.00005
465			4.64000	-1.99430	-2.96750	-1.53008	1.01746	-0.19530	0.03779	0.01914	-0.00419	-0.00041	-0.00080	-0.00516	0.99689	16.07677	-1.69225	-16.34311	0.09343	0.19551	0.03146	0.00178	0.00220	0.00063	10.85784	3.28118	5.73303	0.04023	0.78744	0.11275	0.00052	-0.01272	0.00082	-0.96821	1.07870	0.98118	-0.47102	-1.38420	0.88429	0.78655	0.87976	-0.43784	4.75069	8.24388	16.99558	-0.00785	-0.00195	0.00040	-0.00001
466			4.65000	-2.00627	-2.98046	-1.52452	1.02039	-0.19371	0.03800	0.02267	-0.00420	-0.00037	-0.00146	-0.00537	0.99687	16.06493	-1.70229	-16.33773	0.09216	0.19346	0.03072	0.00193	0.00314	0.00021	10.85079	3.28931	5.73157	0.03927	0.78454	0.11269	0.00051	-0.00969	-0.00099	-0.97848	1.27995	0.93675	-0.70084	-1.40037	0.11161	0.70336	0.74908	0.49443	4.75244	8.24299	16.98899	-0.00785	-0.00196	0.00038	0.00003
467			4.66000	-2.01922	-2.99271	-1.51978	1.02310	-0.19211	0.03828	0.02372	-0.00384	-0.00030	-0.00197	-0.00517	0.99735	16.05269	-1.71234	-16.34061	0.08959	0.19201	0.03000	0.00199	0.00372	-0.00017	10.84264	3.29697	5.74025	0.04151	0.78290	0.11283	0.00060	-0.00670	-0.00278	-0.90382	1.34025	0.81901	-0.83371	-1.36835	-0.62627	0.61160	0.70664	1.42906	4.75731	8.24477	16.98213	-0.00786	-0.00196	0.00036	0.00007
468			4.67000	-2.03240	-3.00368	-1.51622	1.02599	-0.19039	0.03883	0.02491	-0.00348	-0.00022	-0.00202	-0.00516	0.99752	16.03985	-1.72183	-16.35015	0.08694	0.19259	0.02958	0.00215	0.00414	-0.00042	10.83285	3.30427	5.75753	0.04317	0.78455	0.11341	0.00072	-0.00477	-0.00409	-0.83221	1.41037	0.67301	-0.90520	-1.43699	-1.14721	0.55309	0.74458	2.10304	4.76542	8.24773	16.97288	-0.00786	-0.00196	0.00036	0.00011
469			4.68000	-2.04675	-3.01385	-1.51407	1.02923	-0.18850	0.03928	0.02730	-0.00335	-0.00011	-0.00181	-0.00583	0.99724	16.02504	-1.73147	-16.36324	0.08624	0.19453	0.02974	0.00247	0.00450	-0.00050	10.82138	3.31157	5.77955	0.03993	0.78810	0.11400	0.00075	-0.00453	-0.00461	-0.83345	1.55328	0.51423	-0.94954	-1.64628	-1.33844	0.55911	0.83823	2.36776	4.77650	8.25131	16.96029	-0.00787	-0.00195	0.00037	0.00014
470			4.69000	-2.06267	-3.02416	-1.51386	1.03004	-0.18637	0.03950	0.02802	-0.00358	0.00009	-0.00167	-0.00641	0.99621	16.00775	-1.74198	-16.37613	0.08638	0.19640	0.03010	0.00273	0.00452	-0.00040	10.80880	3.31942	5.80185	0.03605	0.79092	0.11424	0.00076	-0.00571	-0.00444	-0.97395	1.62498	0.26243	-0.91706	-1.84220	-1.16606	0.61900	0.98281	2.28420	4.79001	8.25550	16.94463	-0.00787	-0.00195	0.00038	0.00016
471			4.70000	-2.07810	-3.03577	-1.51743	1.03186	-0.18457	0.03993	0.02428	-0.00416	0.00041	-0.00145	-0.00685	0.99512	15.98952	-1.75257	-16.38523	0.08472	0.19795	0.03008	0.00264	0.00389	-0.00017	10.79490	3.32804	5.82178	0.03473	0.79370	0.11466	0.00082	-0.00749	-0.00396	-1.28023	1.47290	-0.15513	-0.75028	-1.86797	-0.71164	0.69573	1.18079	2.04356	4.80518	8.26040	16.92657	-0.00787	-0.00194	0.00040	0.00018
472			4.71000	-2.09031	-3.04956	-1.52654	1.03479	-0.18153	0.04072	0.01780	-0.00488	0.00075	-0.00143	-0.00731	0.99444	15.97241	-1.76183	-16.38851	0.08273	0.20001	0.02976	0.00242	0.00295	0.00005	10.77944	3.33745	5.83873	0.03372	0.79583	0.11522	0.00091	-0.00950	-0.00341	-1.65590	1.17332	-0.57875	-0.51466	-1.78751	-0.25219	0.78084	1.41377	1.77149	4.82131	8.26623	16.90720	-0.00786	-0.00194	0.00041	0.00019
473			4.72000	-2.09899	-3.06581	-1.53962	1.03990	-0.17880	0.04076	0.01339	-0.00556	0.00082	-0.00190	-0.00747	0.99466	15.95615	-1.76941	-16.38785	0.07919	0.19912	0.02925	0.00235	0.00240	0.00009	10.76211	3.34783	5.85260	0.03572	0.79302	0.11487	0.00109	-0.01165	-0.00279	-1.93094	0.95056	-0.63556	-0.35901	-1.80041	-0.17744	0.87587	1.66289	1.47547	4.83796	8.27333	16.88753	-0.00786	-0.00194	0.00039	0.00018
474			4.73000	-2.10636	-3.08434	-1.55082	1.04740	-0.17632	0.04084	0.01362	-0.00617	0.00045	-0.00278	-0.00766	0.99625	15.93839	-1.77606	-16.38893	0.07559	0.19669	0.02826	0.00257	0.00261	-0.00014	10.74300	3.35919	5.86295	0.03772	0.78824	0.11464	0.00125	-0.01363	-0.00211	-2.03214	0.91970	-0.08608	-0.36333	-1.96625	-0.68486	0.96223	1.86126	1.14512	4.85470	8.28117	16.86874	-0.00786	-0.00194	0.00035	0.00019
475			4.74000	-2.11465	-3.10544	-1.55380	1.05258	-0.17296	0.04072	0.01731	-0.00677	-0.00023	-0.00363	-0.00812	0.99738	15.91745	-1.78243	-16.39765	0.07445	0.19578	0.02805	0.00297	0.00331	-0.00057	10.72313	3.37123	5.86969	0.03591	0.78589	0.11425	0.00121	-0.01473	-0.00151	-2.02911	1.03354	0.92010	-0.47116	-2.16203	-1.61715	0.99939	1.93529	0.84337	4.87099	8.28812	16.85193	-0.00786	-0.00196	0.00032	0.00018
476			4.75000	-2.12493	-3.12944	-1.54589	1.05918	-0.16847	0.04095	0.02210	-0.00722	-0.00097	-0.00416	-0.00898	0.99697	15.89359	-1.78830	-16.41669	0.07124	0.19650	0.02794	0.00314	0.00395	-0.00102	10.70374	3.38312	5.87384	0.03416	0.78671	0.11433	0.00108	-0.01460	-0.00108	-1.98037	1.19524	1.99379	-0.57049	-2.25673	-2.58712	0.96782	1.84233	0.61567	4.88604	8.29293	16.83837	-0.00787	-0.00198	0.00029	0.00017
477			4.76000	-2.13717	-3.15555	-1.52833	1.06493	-0.16239	0.04182	0.02595	-0.00720	-0.00159	-0.00451	-0.01025	0.99591	15.86837	-1.79312	-16.44433	0.06925	0.19974	0.02797	0.00313	0.00416	-0.00133	10.68647	3.39413	5.87633	0.02890	0.79042	0.11506	0.00079	-0.01323	-0.00065	-1.86122	1.31924	2.81815	-0.57477	-2.20904	-3.21394	0.85571	1.60929	0.38420	4.89879	8.29597	16.82899	-0.00787	-0.00200	0.00027	0.00014
478			4.77000	-2.15055	-3.18185	-1.50421	1.07032	-0.15743	0.04245	0.02798	-0.00663	-0.00199	-0.00513	-0.01119	0.99510	15.84362	-1.79634	-16.47560	0.06688	0.20047	0.02751	0.00291	0.00366	-0.00137	10.67229	3.40315	5.87660	0.02550	0.79012	0.11552	0.00055	-0.01056	0.00008	-1.61185	1.36233	3.29296	-0.44687	-2.06588	-3.30838	0.64129	1.31170	0.01215	4.90820	8.29885	16.82450	-0.00788	-0.00200	0.00027	0.00010
479			4.78000	-2.16423	-3.20579	-1.47631	1.07441	-0.15466	0.04249	0.02851	-0.00555	-0.00223	-0.00558	-0.01148	0.99439	15.82038	-1.79770	-16.50482	0.06339	0.19930	0.02703	0.00258	0.00267	-0.00120	10.66183	3.40902	5.87267	0.02604	0.78776	0.11545	0.00041	-0.00676	0.00119	-1.19060	1.33369	3.51350	-0.21631	-1.91197	-2.96625	0.32193	1.00782	-0.53373	4.91428	8.30297	16.82481	-0.00787	-0.00199	0.00029	0.00007
480			4.79000	-2.17769	-3.22517	-1.44568	1.07633	-0.15167	0.04291	0.02738	-0.00404	-0.00242	-0.00565	-0.01153	0.99312	15.79871	-1.79720	-16.52882	0.05992	0.20000	0.02663	0.00223	0.00147	-0.00094	10.65505	3.41062	5.86315	0.02728	0.78756	0.11562	0.00028	-0.00233	0.00248	-0.63037	1.21715	3.60423	0.06543	-1.75908	-2.40062	-0.05980	0.73828	-1.15637	4.91817	8.30885	16.82922	-0.00787	-0.00196	0.00033	0.00006
481			4.80000	-2.18981	-3.23873	-1.41286	1.07603	-0.14952	0.04364	0.02373	-0.00239	-0.00259	-0.00529	-0.01147	0.99055	15.77898	-1.79475	-16.54623	0.05648	0.20161	0.02614	0.00185	0.00021	-0.00066	10.65148	3.40781	5.84786	0.02875	0.78841	0.11606	0.00018	0.00194	0.00368	-0.01468	0.97073	3.60996	0.34764	-1.55075	-1.75440	-0.43003	0.53432	-1.72555	4.92145	8.31594	16.83643	-0.00785	-0.00194	0.00037	0.00007
482			4.81000	-2.19916	-3.24605	-1.37838	1.07593	-0.14839	0.04422	0.01836	-0.00080	-0.00270	-0.00461	-0.01115	0.98775	15.76213	-1.79050	-16.55699	0.05155	0.20330	0.02575	0.00139	-0.00085	-0.00040	10.65012	3.40114	5.82787	0.03293	0.79004	0.11637	0.00012	0.00533	0.00456	0.57428	0.63959	3.54276	0.55696	-1.28123	-1.12748	-0.72200	0.41735	-2.13190	4.92552	8.32275	16.84458	-0.00783	-0.00190	0.00042	0.00008
483			4.82000	-2.20542	-3.24757	-1.34306	1.07511	-0.14797	0.04424	0.01325	0.00051	-0.00274	-0.00396	-0.01076	0.98586	15.74864	-1.78534	-16.56204	0.04832	0.20476	0.02589	0.00101	-0.00148	-0.00022	10.64980	3.39191	5.80506	0.03618	0.79135	0.11614	0.00009	0.00737	0.00492	1.05405	0.33292	3.45152	0.64862	-0.98750	-0.66086	-0.88823	0.36096	-2.29889	4.93155	8.32734	16.85179	-0.00781	-0.00188	0.00046	0.00012
484			4.83000	-2.20926	-3.24484	-1.30718	1.07624	-0.14935	0.04361	0.00985	0.00133	-0.00274	-0.00374	-0.01036	0.98618	15.73849	-1.77988	-16.56415	0.04658	0.20321	0.02588	0.00072	-0.00172	-0.00017	10.64986	3.38168	5.78203	0.03875	0.78864	0.11540	0.00008	0.00795	0.00471	1.35361	0.12661	3.41746	0.65539	-0.69553	-0.48528	-0.91687	0.31743	-2.20844	4.94012	8.32850	16.85607	-0.00780	-0.00188	0.00048	0.00014
485			4.84000	-2.21180	-3.24019	-1.27051	1.07859	-0.15165	0.04276	0.00908	0.00155	-0.00274	-0.00363	-0.00996	0.98698	15.73117	-1.77398	-16.56654	0.04468	0.20023	0.02571	0.00053	-0.00170	-0.00023	10.65001	3.37191	5.76115	0.04207	0.78405	0.11453	0.00008	0.00726	0.00407	1.44040	0.07258	3.46382	0.62311	-0.47964	-0.58884	-0.82576	0.27908	-1.91634	4.95141	8.32614	16.85568	-0.00779	-0.00187	0.00049	0.00017
486			4.85000	-2.21472	-3.23599	-1.23317	1.08235	-0.15176	0.04271	0.01161	0.00119	-0.00274	-0.00360	-0.01004	0.98854	15.72504	-1.76776	-16.57136	0.04370	0.19978	0.02551	0.00052	-0.00140	-0.00033	10.64991	3.36373	5.74394	0.04311	0.78241	0.11439	0.00011	0.00557	0.00321	1.32133	0.21156	3.51081	0.54866	-0.45626	-0.82370	-0.64709	0.27705	-1.51017	4.96540	8.32072	16.84938	-0.00779	-0.00187	0.00048	0.00019
487			4.86000	-2.21991	-3.23407	-1.19652	1.08582	-0.15087	0.04278	0.01625	0.00042	-0.00264	-0.00377	-0.01057	0.99016	15.71778	-1.76222	-16.57869	0.04487	0.19996	0.02549	0.00068	-0.00074	-0.00041	10.64894	3.35794	5.73098	0.04043	0.78121	0.11435	0.00016	0.00317	0.00224	1.02894	0.48565	3.45865	0.40318	-0.62685	-1.04795	-0.41051	0.31893	-1.04376	4.98202	8.31257	16.83682	-0.00780	-0.00188	0.00046	0.00021
488			4.87000	-2.22787	-3.23556	-1.16229	1.09021	-0.14940	0.04298	0.01935	-0.00063	-0.00243	-0.00374	-0.01123	0.99096	15.70825	-1.75862	-16.58806	0.04424	0.20105	0.02558	0.00079	0.00013	-0.00047	10.64673	3.35501	5.72273	0.03883	0.78247	0.11453	0.00021	0.00042	0.00115	0.58908	0.69998	3.27526	0.19242	-0.80557	-1.21942	-0.14002	0.36725	-0.52285	5.00114	8.30222	16.81855	-0.00781	-0.00190	0.00042	0.00024
489			4.88000	-2.23660	-3.24138	-1.13193	1.09439	-0.14723	0.04351	0.01803	-0.00179	-0.00215	-0.00355	-0.01157	0.99074	15.69784	-1.75721	-16.59921	0.04077	0.20276	0.02543	0.00073	0.00096	-0.00052	10.64338	3.35521	5.71977	0.04122	0.78532	0.11507	0.00027	-0.00209	-0.00002	0.04899	0.69834	2.98416	-0.03537	-0.82692	-1.34760	0.12051	0.38363	0.03655	5.02260	8.29050	16.79568	-0.00784	-0.00191	0.00039	0.00026
490			4.89000	-2.24357	-3.25169	-1.10615	1.09658	-0.14625	0.04335	0.01353	-0.00279	-0.00182	-0.00363	-0.01158	0.99015	15.68840	-1.75753	-16.61206	0.03804	0.20217	0.02537	0.00061	0.00174	-0.00056	10.63927	3.35806	5.72238	0.04415	0.78517	0.11501	0.00030	-0.00370	-0.00110	-0.45235	0.53279	2.64409	-0.26961	-0.74258	-1.43150	0.31301	0.35374	0.55139	5.04619	8.27884	16.77005	-0.00787	-0.00193	0.00036	0.00028
491			4.90000	-2.24805	-3.26510	-1.08464	1.09548	-0.14500	0.04370	0.00910	-0.00327	-0.00154	-0.00384	-0.01155	0.98902	15.68028	-1.75988	-16.62613	0.03794	0.20200	0.02497	0.00056	0.00252	-0.00053	10.63498	3.36255	5.72957	0.04387	0.78459	0.11549	0.00029	-0.00373	-0.00177	-0.75494	0.35646	2.29327	-0.50557	-0.71331	-1.38344	0.36399	0.31000	0.87417	5.07127	8.26936	16.74454	-0.00789	-0.00194	0.00034	0.00030
492			4.91000	-2.25084	-3.27910	-1.06684	1.09470	-0.14250	0.04462	0.00649	-0.00309	-0.00130	-0.00425	-0.01155	0.98735	15.67245	-1.76477	-16.63923	0.03688	0.20191	0.02396	0.00056	0.00308	-0.00037	10.63064	3.36666	5.73866	0.04391	0.78323	0.11646	0.00030	-0.00196	-0.00179	-0.79404	0.25274	1.93914	-0.66921	-0.82553	-1.08164	0.23683	0.29825	0.89515	5.09660	8.26393	16.72258	-0.00792	-0.00195	0.00033	0.00031
493			4.92000	-2.25299	-3.29122	-1.05212	1.09303	-0.14051	0.04473	0.00621	-0.00236	-0.00110	-0.00482	-0.01143	0.98634	15.66366	-1.77194	-16.64795	0.03695	0.20095	0.02353	0.00064	0.00311	-0.00012	10.62628	3.36862	5.74640	0.04307	0.78086	0.11664	0.00030	0.00119	-0.00117	-0.58392	0.24699	1.61407	-0.67749	-1.06756	-0.51955	-0.03673	0.32839	0.62462	5.12115	8.26326	16.70636	-0.00793	-0.00196	0.00032	0.00031
494			4.93000	-2.25579	-3.29941	-1.03944	1.08882	-0.14165	0.04455	0.00886	-0.00130	-0.00099	-0.00520	-0.01101	0.98582	15.65281	-1.78030	-16.64961	0.03922	0.19858	0.02307	0.00084	0.00266	0.00015	10.62186	3.36705	5.75026	0.04152	0.77806	0.11669	0.00030	0.00491	-0.00024	-0.17767	0.36968	1.40005	-0.54073	-1.39048	0.10218	-0.37411	0.36677	0.21525	5.14469	8.26654	16.69609	-0.00794	-0.00196	0.00032	0.00031
495			4.94000	-2.26087	-3.30272	-1.02694	1.08846	-0.14178	0.04485	0.01467	-0.00004	-0.00107	-0.00540	-0.01017	0.98668	15.63903	-1.78876	-16.64485	0.03670	0.19760	0.02230	0.00098	0.00217	0.00032	10.61766	3.36194	5.75003	0.04654	0.77852	0.11718	0.00031	0.00823	0.00057	0.36409	0.63020	1.38527	-0.36474	-1.73906	0.50264	-0.66945	0.35375	-0.14366	5.16750	8.27138	16.69019	-0.00795	-0.00196	0.00033	0.00030
496			4.95000	-2.26966	-3.30077	-1.01221	1.08974	-0.14158	0.04537	0.02257	0.00133	-0.00133	-0.00536	-0.00937	0.98829	15.62190	-1.79688	-16.63704	0.03299	0.19811	0.02168	0.00106	0.00195	0.00035	10.61430	3.35413	5.74702	0.05258	0.78164	0.11789	0.00025	0.01033	0.00109	1.01075	0.97120	1.59615	-0.24844	-2.04362	0.54841	-0.84631	0.25547	-0.38398	5.18989	8.27527	16.68635	-0.00794	-0.00196	0.00033	0.00030
497			4.96000	-2.28264	-3.29325	-0.99294	1.09064	-0.14288	0.04542	0.02976	0.00284	-0.00175	-0.00548	-0.00891	0.99037	15.60189	-1.80461	-16.63006	0.03200	0.19700	0.02117	0.00114	0.00200	0.00026	10.61261	3.34511	5.74240	0.05439	0.78186	0.11820	0.00008	0.01080	0.00142	1.74818	1.24954	2.00387	-0.22263	-2.19838	0.29426	-0.88722	0.07827	-0.56008	5.21203	8.27721	16.68272	-0.00794	-0.00195	0.00034	0.00030
498			4.97000	-2.29834	-3.27973	-0.96705	1.09087	-0.14431	0.04568	0.03243	0.00443	-0.00232	-0.00546	-0.00878	0.99148	15.58090	-1.81187	-16.62662	0.03192	0.19610	0.02051	0.00111	0.00209	0.00010	10.61331	3.33603	5.73638	0.05382	0.78147	0.11874	-0.00014	0.01005	0.00171	2.51862	1.27434	2.54541	-0.24771	-2.07617	-0.12241	-0.83465	-0.12837	-0.73058	5.23389	8.27793	16.67813	-0.00795	-0.00195	0.00034	0.00029
499			4.98000	-2.31331	-3.26041	-0.93335	1.09034	-0.14637	0.04554	0.02835	0.00598	-0.00290	-0.00508	-0.00892	0.99140	15.56213	-1.81786	-16.62810	0.03242	0.19557	0.02038	0.00092	0.00198	-0.00008	10.61639	3.32758	5.72887	0.05163	0.78138	0.11894	-0.00031	0.00863	0.00205	3.23012	0.94514	3.11751	-0.26622	-1.63143	-0.53366	-0.73983	-0.29314	-0.92851	5.25527	8.27870	16.67186	-0.00796	-0.00195	0.00035	0.00028
500			4.99000	-2.32388	-3.23592	-0.89203	1.08950	-0.14698	0.04568	0.01920	0.00729	-0.00346	-0.00454	-0.00901	0.99033	15.54865	-1.82189	-16.63385	0.03160	0.19661	0.02033	0.00057	0.00162	-0.00020	10.62121	3.31995	5.71927	0.05114	0.78237	0.11923	-0.00043	0.00721	0.00259	3.82815	0.36159	3.63171	-0.25739	-0.97980	-0.77772	-0.66334	-0.38869	-1.21242	5.27573	8.28048	16.66384	-0.00798	-0.00196	0.00035	0.00025
501			5.00000	-2.32847	-3.20715	-0.84407	1.08706	-0.14866	0.04584	0.00916	0.00843	-0.00395	-0.00399	-0.00867	0.98871	15.54181	-1.82391	-16.64172	0.03054	0.19651	0.01991	0.00023	0.00117	-0.00026	10.62732	3.31261	5.70630	0.05319	0.78157	0.11945	-0.00049	0.00643	0.00339	4.30656	-0.25202	4.07256	-0.22988	-0.34130	-0.83786	-0.65915	-0.38997	-1.59971	5.29429	8.28368	16.65478	-0.00800	-0.00196	0.00036	0.00022
502			5.01000	-2.32787	-3.17505	-0.79048	1.08292	-0.15199	0.04488	0.00199	0.00945	-0.00428	-0.00343	-0.00799	0.98785	15.54046	-1.82441	-16.65018	0.03108	0.19525	0.02036	0.00001	0.00083	-0.00031	10.63358	3.30469	5.68901	0.05564	0.78011	0.11859	-0.00045	0.00676	0.00424	4.69250	-0.70462	4.47438	-0.20578	0.09792	-0.87535	-0.75130	-0.27677	-2.00273	5.30957	8.28780	16.64574	-0.00801	-0.00196	0.00036	0.00017
503			5.02000	-2.32435	-3.14043	-0.73184	1.07625	-0.15513	0.04342	-0.00120	0.01023	-0.00447	-0.00300	-0.00708	0.98738	15.54195	-1.82393	-16.65981	0.03368	0.19410	0.02142	-0.00008	0.00066	-0.00040	10.63878	3.29530	5.66782	0.05722	0.77840	0.11706	-0.00028	0.00824	0.00484	4.98313	-0.93431	4.83000	-0.18151	0.30111	-1.05020	-0.92162	-0.07347	-2.28337	5.32058	8.29135	16.63771	-0.00803	-0.00196	0.00036	0.00011
504			5.03000	-2.31996	-3.10435	-0.66941	1.07154	-0.15727	0.04213	-0.00106	0.01057	-0.00451	-0.00269	-0.00609	0.98847	15.54396	-1.82239	-16.67207	0.03547	0.19372	0.02252	-0.00007	0.00060	-0.00055	10.64177	3.28402	5.64457	0.06041	0.77820	0.11563	-0.00004	0.01011	0.00497	5.10786	-0.95943	5.04567	-0.14584	0.33495	-1.37630	-1.09041	0.16595	-2.32467	5.32703	8.29249	16.63167	-0.00803	-0.00197	0.00035	0.00005
505			5.04000	-2.31640	-3.06846	-0.60592	1.06871	-0.16172	0.04034	0.00176	0.01051	-0.00424	-0.00224	-0.00523	0.99000	15.54504	-1.81979	-16.68792	0.03672	0.19154	0.02367	0.00004	0.00064	-0.00072	10.64214	3.27158	5.62208	0.06439	0.77722	0.11394	0.00024	0.01128	0.00446	4.97203	-0.79125	4.97650	-0.11858	0.22956	-1.72840	-1.16415	0.37715	-2.06785	5.32949	8.29037	16.62835	-0.00803	-0.00197	0.00034	0.00004
506			5.05000	-2.31524	-3.03484	-0.54591	1.06682	-0.16544	0.03934	0.00515	0.00970	-0.00372	-0.00138	-0.00488	0.99118	15.54389	-1.81677	-16.70656	0.03811	0.19202	0.02481	0.00021	0.00070	-0.00081	10.63993	3.25939	5.60345	0.06609	0.78025	0.11313	0.00052	0.01098	0.00346	4.50149	-0.52502	4.48855	-0.08554	0.00493	-1.90719	-1.08659	0.56038	-1.56002	5.32874	8.28547	16.62830	-0.00802	-0.00198	0.00031	-0.00002
507			5.06000	-2.31604	-3.00570	-0.49484	1.06597	-0.16677	0.03940	0.00584	0.00808	-0.00297	-0.00052	-0.00511	0.99234	15.53997	-1.81378	-16.72512	0.04022	0.19529	0.02565	0.00041	0.00050	-0.00075	10.63499	3.24925	5.59052	0.06420	0.78584	0.11331	0.00080	0.00877	0.00229	3.69440	-0.33519	3.56543	0.01624	-0.28554	-1.75914	-0.85664	0.77258	-0.96531	5.32561	8.27923	16.63192	-0.00802	-0.00199	0.00028	-0.00005
508			5.07000	-2.31686	-2.98283	-0.45721	1.06423	-0.16795	0.03948	0.00380	0.00602	-0.00203	-0.00025	-0.00552	0.99277	15.53321	-1.81064	-16.73968	0.04383	0.19615	0.02581	0.00070	0.00006	-0.00053	10.62684	3.24253	5.58298	0.05989	0.78571	0.11327	0.00108	0.00487	0.00128	2.67248	-0.25112	2.39212	0.18675	-0.67818	-1.32549	-0.52696	1.06104	-0.46046	5.32071	8.27333	16.63917	-0.00802	-0.00201	0.00024	-0.00006
509			5.08000	-2.31698	-2.96705	-0.43426	1.06276	-0.16946	0.03940	0.00233	0.00388	-0.00109	-0.00015	-0.00576	0.99318	15.52227	-1.80778	-16.74805	0.04667	0.19598	0.02580	0.00119	-0.00016	-0.00026	10.61495	3.23988	5.57908	0.05686	0.78443	0.11305	0.00143	0.00041	0.00052	1.63916	-0.13600	1.24000	0.32582	-1.29665	-0.82771	-0.18246	1.45450	-0.07720	5.31447	8.26922	16.64923	-0.00803	-0.00203	0.00020	-0.00007
510			5.09000	-2.31767	-2.95791	-0.42446	1.06233	-0.17212	0.03886	0.00369	0.00205	-0.00027	-0.00035	-0.00592	0.99485	15.50440	-1.80659	-16.75075	0.04982	0.19421	0.02583	0.00195	0.00017	-0.00001	10.59826	3.24097	5.57788	0.05360	0.78240	0.11259	0.00183	-0.00337	-0.00012	0.77021	0.10470	0.23816	0.35055	-2.18018	-0.42078	0.09710	1.95055	0.27029	5.30726	8.26773	16.66047	-0.00806	-0.00205	0.00017	-0.00009
511			5.10000	-2.32051	-2.95372	-0.42583	1.06312	-0.17351	0.03872	0.00834	0.00083	0.00041	-0.00089	-0.00590	0.99689	15.47735	-1.80862	-16.74884	0.05115	0.19219	0.02529	0.00286	0.00104	0.00021	10.57583	3.24496	5.57941	0.05191	0.78024	0.11249	0.00228	-0.00555	-0.00076	0.17446	0.48564	-0.61892	0.25081	-3.23954	-0.12012	0.25825	2.48792	0.63903	5.29925	8.26875	16.67068	-0.00808	-0.00208	0.00014	-0.00010
512			5.11000	-2.32727	-2.95191	-0.43643	1.06131	-0.17475	0.03840	0.01705	0.00041	0.00093	-0.00123	-0.00561	0.99875	15.44011	-1.81503	-16.74341	0.05296	0.19154	0.02529	0.00393	0.00232	0.00038	10.54752	3.25041	5.58404	0.04955	0.78074	0.11231	0.00264	-0.00561	-0.00137	-0.09180	1.04299	-1.30862	0.04654	-4.38830	0.06155	0.26455	2.97999	1.00809	5.29019	8.27105	16.67785	-0.00810	-0.00210	0.00011	-0.00013
513			5.12000	-2.34036	-2.94990	-0.45362	1.05735	-0.17547	0.03830	0.02914	0.00064	0.00128	-0.00130	-0.00532	1.00024	15.39199	-1.82657	-16.73591	0.05568	0.19277	0.02557	0.00513	0.00378	0.00049	10.51411	3.25560	5.59164	0.04467	0.78431	0.11246	0.00271	-0.00337	-0.00186	-0.07039	1.74260	-1.77724	-0.19901	-5.50788	0.09375	0.10414	3.35053	1.32740	5.27998	8.27351	16.68069	-0.00811	-0.00211	0.00010	-0.00015
514			5.13000	-2.36082	-2.94616	-0.47455	1.05441	-0.17594	0.03853	0.04026	0.00113	0.00148	-0.00142	-0.00519	1.00062	15.33398	-1.84256	-16.72803	0.05638	0.19292	0.02509	0.00598	0.00474	0.00053	10.47711	3.25871	5.60180	0.03984	0.78595	0.11297	0.00259	0.00114	-0.00214	0.07791	2.36252	-2.03904	-0.33979	-6.34111	0.03246	-0.22110	3.55327	1.53692	5.26824	8.27543	16.67975	-0.00811	-0.00211	0.00009	-0.00018
515			5.14000	-2.38636	-2.94076	-0.49726	1.05323	-0.17537	0.03873	0.04555	0.00142	0.00155	-0.00175	-0.00498	1.00144	15.27001	-1.86010	-16.72015	0.05507	0.19255	0.02438	0.00614	0.00463	0.00052	10.43843	3.25791	5.61329	0.03681	0.78602	0.11332	0.00243	0.00717	-0.00203	0.17980	2.65242	-2.13403	-0.25266	-6.64718	0.00604	-0.66864	3.58309	1.54946	5.25441	8.27627	16.67728	-0.00811	-0.00210	0.00009	-0.00022
516			5.15000	-2.41271	-2.93496	-0.52008	1.05194	-0.17466	0.03882	0.04450	0.00139	0.00150	-0.00216	-0.00456	1.00278	15.20564	-1.87565	-16.71156	0.05351	0.19196	0.02370	0.00581	0.00362	0.00051	10.40007	3.25215	5.62393	0.03551	0.78484	0.11336	0.00228	0.01312	-0.00150	0.18610	2.59051	-2.05211	0.01276	-6.43317	0.06128	-1.12810	3.46296	1.33028	5.23774	8.27612	16.67671	-0.00809	-0.00208	0.00011	-0.00026
517			5.16000	-2.43707	-2.92979	-0.54106	1.04994	-0.17471	0.03911	0.04148	0.00121	0.00132	-0.00232	-0.00451	1.00323	15.14500	-1.88744	-16.70195	0.05382	0.19169	0.02297	0.00545	0.00250	0.00050	10.36378	3.24181	5.63169	0.03165	0.78319	0.11351	0.00190	0.01717	-0.00068	0.17440	2.40941	-1.79072	0.26608	-5.96915	0.15978	-1.46329	3.24088	0.93481	5.21726	8.27538	16.68076	-0.00806	-0.00206	0.00015	-0.00031
518			5.17000	-2.45995	-2.92535	-0.55854	1.04864	-0.17451	0.03918	0.04060	0.00108	0.00108	-0.00239	-0.00473	1.00190	15.08900	-1.89656	-16.69152	0.05302	0.19081	0.02228	0.00496	0.00190	0.00050	10.33066	3.22868	5.63526	0.02853	0.77964	0.11322	0.00156	0.01822	0.00021	0.20482	2.33247	-1.44065	0.36145	-5.52655	0.30160	-1.58629	2.97350	0.46342	5.19198	8.27462	16.69029	-0.00802	-0.00203	0.00020	-0.00037
519			5.18000	-2.48305	-2.92138	-0.57246	1.04783	-0.17466	0.03931	0.04076	0.00092	0.00089	-0.00231	-0.00466	1.00050	15.03701	-1.90521	-16.67990	0.05027	0.18982	0.02149	0.00433	0.00176	0.00055	10.30112	3.21508	5.63440	0.02912	0.77645	0.11294	0.00143	0.01650	0.00098	0.21831	2.31832	-1.15097	0.31889	-5.13469	0.54349	-1.49917	2.72680	0.02405	5.16142	8.27472	16.70434	-0.00798	-0.00201	0.00026	-0.00043
520			5.19000	-2.50584	-2.91822	-0.58427	1.04738	-0.17584	0.03966	0.03800	0.00042	0.00084	-0.00189	-0.00477	0.99934	14.98948	-1.91443	-16.66602	0.04813	0.18962	0.02078	0.00370	0.00159	0.00065	10.27457	3.20294	5.62980	0.02884	0.77564	0.11304	0.00130	0.01291	0.00155	0.06371	2.17346	-1.04969	0.26824	-4.67782	0.95579	-1.26169	2.55597	-0.32002	5.12585	8.27637	16.72094	-0.00794	-0.00198	0.00031	-0.00048
521			5.20000	-2.52585	-2.91754	-0.59676	1.04844	-0.17605	0.04039	0.03183	-0.00064	0.00100	-0.00133	-0.00520	0.99727	14.94773	-1.92370	-16.64788	0.04490	0.19042	0.01996	0.00299	0.00116	0.00079	10.25001	3.19352	5.62236	0.02866	0.77606	0.11347	0.00122	0.00829	0.00190	-0.35029	1.88275	-1.19184	0.27732	-4.17113	1.54062	-0.93797	2.45495	-0.55811	5.08699	8.27960	16.73732	-0.00789	-0.00194	0.00036	-0.00051
522			5.21000	-2.54208	-2.92115	-0.61289	1.04783	-0.17612	0.04063	0.02561	-0.00216	0.00135	-0.00089	-0.00583	0.99345	14.91168	-1.93287	-16.62399	0.04283	0.19032	0.01950	0.00249	0.00077	0.00097	10.22683	3.18748	5.61306	0.02678	0.77431	0.11323	0.00108	0.00322	0.00201	-0.96914	1.63193	-1.57943	0.28835	-3.78189	2.19371	-0.56814	2.37721	-0.67771	5.04756	8.28351	16.75036	-0.00785	-0.00191	0.00041	-0.00051
523			5.22000	-2.55585	-2.92990	-0.63556	1.04523	-0.17513	0.04048	0.02237	-0.00378	0.00189	-0.00081	-0.00644	0.98921	14.87932	-1.94281	-16.59420	0.04239	0.18993	0.01945	0.00228	0.00074	0.00115	10.20484	3.18522	5.60320	0.02338	0.77106	0.11240	0.00089	-0.00150	0.00180	-1.67435	1.57531	-2.21916	0.23828	-3.63607	2.78773	-0.19868	2.27578	-0.64405	5.01025	8.28675	16.75796	-0.00780	-0.00187	0.00045	-0.00047
524			5.23000	-2.56942	-2.94349	-0.66758	1.04088	-0.17330	0.04049	0.02283	-0.00520	0.00257	-0.00104	-0.00657	0.98523	14.84796	-1.95461	-16.55945	0.04177	0.18937	0.01918	0.00225	0.00115	0.00127	10.18413	3.18643	5.59459	0.02199	0.76713	0.11161	0.00079	-0.00478	0.00122	-2.35042	1.73550	-3.03718	0.10587	-3.73634	3.17284	0.09611	2.13771	-0.40508	4.97697	8.28801	16.75950	-0.00775	-0.00183	0.00049	-0.00042
525			5.24000	-2.58480	-2.96099	-0.70986	1.03828	-0.17068	0.04069	0.02591	-0.00630	0.00322	-0.00149	-0.00642	0.98162	14.81523	-1.96901	-16.52254	0.03853	0.18807	0.01841	0.00220	0.00194	0.00123	10.16448	3.19004	5.58963	0.02390	0.76247	0.11105	0.00082	-0.00569	0.00021	-2.91663	2.02542	-3.81170	-0.09832	-3.97398	3.15319	0.24881	1.98699	0.08207	4.94888	8.28710	16.75570	-0.00773	-0.00181	0.00052	-0.00035
526			5.25000	-2.60281	-2.98165	-0.76033	1.03731	-0.16815	0.04088	0.02918	-0.00727	0.00369	-0.00214	-0.00606	0.97956	14.77996	-1.98564	-16.48844	0.03433	0.18607	0.01743	0.00211	0.00286	0.00102	10.14522	3.19447	5.59098	0.02739	0.75781	0.11068	0.00091	-0.00442	-0.00117	-3.38851	2.29244	-4.32178	-0.32462	-4.16537	2.62786	0.26445	1.84331	0.78932	4.92650	8.28524	16.74783	-0.00771	-0.00179	0.00054	-0.00028
527			5.26000	-2.62253	-3.00580	-0.81545	1.03770	-0.16515	0.04178	0.03030	-0.00835	0.00400	-0.00260	-0.00550	0.97844	14.74286	-2.00313	-16.46216	0.02835	0.18564	0.01610	0.00180	0.00364	0.00070	10.12587	3.19876	5.60042	0.03325	0.75663	0.11124	0.00109	-0.00255	-0.00268	-3.86205	2.41371	-4.53734	-0.51626	-4.17740	1.75563	0.23857	1.72777	1.56638	4.90985	8.28365	16.73723	-0.00772	-0.00178	0.00055	-0.00021
528			5.27000	-2.64218	-3.03452	-0.87281	1.03858	-0.16272	0.04215	0.02858	-0.00968	0.00418	-0.00313	-0.00540	0.97778	14.70560	-2.02010	-16.44572	0.02460	0.18474	0.01534	0.00156	0.00403	0.00043	10.10604	3.20313	5.61751	0.03523	0.75524	0.11147	0.00116	-0.00188	-0.00396	-4.41050	2.37086	-4.61992	-0.62014	-4.01633	0.88066	0.28299	1.64997	2.21655	4.89884	8.28246	16.72439	-0.00772	-0.00179	0.00055	-0.00014
529			5.28000	-2.66026	-3.06867	-0.93232	1.04154	-0.15916	0.04292	0.02559	-0.01099	0.00444	-0.00374	-0.00559	0.97880	14.66956	-2.03553	-16.43722	0.02170	0.18535	0.01464	0.00133	0.00404	0.00025	10.08593	3.20870	5.64003	0.03589	0.75593	0.11212	0.00117	-0.00323	-0.00486	-5.01028	2.26239	-4.74365	-0.61892	-3.80586	0.27961	0.44999	1.59376	2.64317	4.89380	8.28059	16.70906	-0.00772	-0.00180	0.00053	-0.00006
530			5.29000	-2.67688	-3.10808	-0.99499	1.04655	-0.15349	0.04458	0.02483	-0.01182	0.00489	-0.00461	-0.00606	0.98131	14.63470	-2.04929	-16.43293	0.01950	0.18755	0.01350	0.00119	0.00399	0.00018	10.06593	3.21664	5.66563	0.03565	0.75746	0.11344	0.00114	-0.00654	-0.00546	-5.53485	2.27753	-4.99349	-0.58342	-3.73951	0.05507	0.73894	1.54786	2.87234	4.89475	8.27680	16.69088	-0.00771	-0.00181	0.00051	0.00001
531			5.30000	-2.69448	-3.15096	-1.06209	1.05351	-0.15015	0.04556	0.02897	-0.01220	0.00537	-0.00582	-0.00675	0.98468	14.59919	-2.06294	-16.42877	0.01838	0.18602	0.01216	0.00119	0.00419	0.00020	10.04636	3.22808	5.69266	0.03444	0.75384	0.11410	0.00107	-0.01107	-0.00577	-5.85435	2.55202	-5.38820	-0.61812	-3.97149	0.19216	1.10536	1.51292	2.95770	4.90069	8.27031	16.67030	-0.00769	-0.00182	0.00048	0.00006
532			5.31000	-2.71608	-3.19469	-1.13460	1.06040	-0.14715	0.04668	0.03752	-0.01196	0.00598	-0.00634	-0.00737	0.98705	14.56037	-2.07896	-16.42134	0.01518	0.18653	0.01113	0.00109	0.00489	0.00028	10.02734	3.24332	5.71984	0.03580	0.75447	0.11497	0.00110	-0.01627	-0.00588	-5.94506	3.05395	-5.92111	-0.75771	-4.52580	0.61460	1.49876	1.53793	2.93612	4.90942	8.26152	16.64891	-0.00767	-0.00184	0.00044	0.00008
533			5.32000	-2.74347	-3.23703	-1.21345	1.06534	-0.14227	0.04830	0.04729	-0.01123	0.00675	-0.00638	-0.00843	0.98798	14.51584	-2.09935	-16.40814	0.01305	0.19107	0.01067	0.00108	0.00593	0.00041	10.00801	3.26261	5.74616	0.03364	0.76046	0.11625	0.00110	-0.02145	-0.00588	-5.91140	3.61707	-6.55009	-0.92763	-5.30104	1.20042	1.85928	1.69056	2.86587	4.91825	8.25180	16.62925	-0.00765	-0.00185	0.00039	0.00007
534			5.33000	-2.77624	-3.27737	-1.29902	1.07023	-0.13855	0.04977	0.05411	-0.01060	0.00748	-0.00631	-0.00975	0.98777	14.46429	-2.12429	-16.38804	0.01073	0.19443	0.01001	0.00101	0.00668	0.00050	9.98685	3.28522	5.77136	0.03021	0.76556	0.11749	0.00113	-0.02508	-0.00588	-5.87917	4.01326	-7.14786	-1.01103	-6.07475	1.75612	2.08987	1.98671	2.83781	4.92504	8.24303	16.61375	-0.00765	-0.00187	0.00036	0.00005
535			5.34000	-2.81150	-3.31628	-1.39000	1.07292	-0.13588	0.05089	0.05389	-0.01021	0.00800	-0.00609	-0.01079	0.98681	14.40665	-2.15183	-16.36235	0.00829	0.19763	0.00960	0.00084	0.00681	0.00054	9.96220	3.30953	5.79625	0.02725	0.77171	0.11852	0.00120	-0.02625	-0.00605	-5.88782	4.02225	-7.55131	-0.94337	-6.54388	2.04094	2.13750	2.35826	2.93009	4.92867	8.23656	16.60391	-0.00766	-0.00189	0.00033	0.00001
536			5.35000	-2.84446	-3.35455	-1.48339	1.07454	-0.13161	0.05250	0.04562	-0.00975	0.00827	-0.00606	-0.01142	0.98575	14.34655	-2.17867	-16.33513	0.00474	0.20182	0.00881	0.00048	0.00623	0.00047	9.93349	3.33374	5.82233	0.02594	0.77910	0.11999	0.00130	-0.02482	-0.00652	-5.87040	3.57247	-7.62920	-0.71883	-6.52152	1.84020	2.01201	2.67127	3.17283	4.92868	8.23275	16.60038	-0.00768	-0.00190	0.00032	-0.00003
537			5.36000	-2.87096	-3.39212	-1.57486	1.07496	-0.12639	0.05421	0.03379	-0.00901	0.00813	-0.00707	-0.01138	0.98621	14.28794	-2.20113	-16.31233	0.00201	0.20332	0.00717	0.00020	0.00506	0.00027	9.90159	3.35622	5.85134	0.02603	0.78088	0.12138	0.00141	-0.02093	-0.00722	-5.67058	2.88676	-7.29910	-0.38793	-6.14386	1.05760	1.74931	2.83985	3.53295	4.92479	8.23167	16.60395	-0.00771	-0.00191	0.00031	-0.00006
538			5.37000	-2.89088	-3.42749	-1.65945	1.07416	-0.12172	0.05511	0.02603	-0.00784	0.00739	-0.00898	-0.01042	0.98826	14.23171	-2.21709	-16.29974	-0.00079	0.20085	0.00528	-0.00008	0.00384	0.00008	9.86779	3.37571	5.88431	0.02994	0.77577	0.12183	0.00167	-0.01551	-0.00787	-5.12461	2.35900	-6.54032	-0.04309	-5.77295	-0.20104	1.39975	2.85090	3.88470	4.91735	8.23333	16.61554	-0.00775	-0.00192	0.00032	-0.00009
539			5.38000	-2.90813	-3.45803	-1.73238	1.07483	-0.11946	0.05544	0.02666	-0.00631	0.00618	-0.01100	-0.00947	0.99267	14.17542	-2.22666	-16.30071	-0.00184	0.19668	0.00361	-0.00019	0.00290	-0.00003	9.83377	3.39148	5.92049	0.03191	0.76926	0.12207	0.00175	-0.00990	-0.00807	-4.19987	2.22075	-5.41832	0.27134	-5.64340	-1.61421	1.01213	2.75792	4.01729	4.90738	8.23739	16.63515	-0.00780	-0.00193	0.00033	-0.00010
540			5.39000	-2.92718	-3.48151	-1.79025	1.07912	-0.11760	0.05555	0.03393	-0.00450	0.00466	-0.01238	-0.00898	0.99843	14.11648	-2.23083	-16.31438	-0.00378	0.19514	0.00283	-0.00040	0.00213	-0.00009	9.80064	3.40318	5.95654	0.03237	0.76821	0.12246	0.00170	-0.00510	-0.00743	-3.01920	2.39182	-4.03906	0.57404	-5.68973	-2.82158	0.62475	2.63166	3.74305	4.89636	8.24288	16.66143	-0.00783	-0.00193	0.00034	-0.00009
541			5.40000	-2.95012	-3.49694	-1.83079	1.08170	-0.11697	0.05535	0.04245	-0.00265	0.00292	-0.01283	-0.00891	1.00304	14.05468	-2.23041	-16.33722	-0.00412	0.19643	0.00314	-0.00045	0.00129	-0.00014	9.76944	3.41082	5.98780	0.02930	0.77212	0.12275	0.00144	-0.00151	-0.00592	-1.73248	2.60728	-2.47063	0.87875	-5.67218	-3.69154	0.27263	2.48153	3.05178	4.88575	8.24882	16.69181	-0.00786	-0.00194	0.00035	-0.00008
542			5.41000	-2.97591	-3.50431	-1.85217	1.08499	-0.11770	0.05513	0.04712	-0.00084	0.00105	-0.01234	-0.00924	1.00702	13.99242	-2.22556	-16.36642	-0.00464	0.20030	0.00412	-0.00050	0.00026	-0.00023	9.74119	3.41477	6.01069	0.02512	0.78124	0.12321	0.00111	0.00070	-0.00384	-0.43498	2.60287	-0.76126	1.17157	-5.39352	-4.31055	-0.00793	2.29655	2.07848	4.87643	8.25432	16.72369	-0.00788	-0.00194	0.00035	-0.00006
543			5.42000	-3.00124	-3.50397	-1.85301	1.08590	-0.11755	0.05469	0.04573	0.00094	-0.00089	-0.01125	-0.00969	1.00787	13.93310	-2.21610	-16.40071	-0.00608	0.20628	0.00575	-0.00061	-0.00087	-0.00038	9.71671	3.41585	6.02323	0.02164	0.79194	0.12321	0.00083	0.00163	-0.00146	0.83324	2.27898	1.00380	1.41515	-4.83629	-4.76844	-0.20823	2.08904	0.95707	4.86861	8.25880	16.75529	-0.00788	-0.00195	0.00034	-0.00004
544			5.43000	-3.02301	-3.49610	-1.83311	1.08605	-0.11963	0.05407	0.04080	0.00281	-0.00274	-0.00987	-0.00970	1.00629	13.87937	-2.20249	-16.43924	-0.01047	0.20971	0.00674	-0.00095	-0.00183	-0.00050	9.69631	3.41473	6.02447	0.02380	0.79868	0.12292	0.00077	0.00192	0.00106	2.09332	1.77299	2.71426	1.56176	-4.14319	-5.04964	-0.36865	1.86696	-0.23409	4.86187	8.26235	16.78613	-0.00785	-0.00195	0.00032	-0.00003
545			5.44000	-3.04066	-3.48020	-1.79341	1.08428	-0.12234	0.05325	0.03583	0.00489	-0.00444	-0.00842	-0.00923	1.00348	13.83210	-2.18614	-16.48024	-0.01597	0.21219	0.00761	-0.00126	-0.00247	-0.00058	9.68030	3.41148	6.01398	0.02935	0.80317	0.12227	0.00075	0.00249	0.00357	3.39079	1.27485	4.30157	1.59995	-3.43524	-5.10454	-0.54794	1.60645	-1.43832	4.85585	8.26571	16.81661	-0.00782	-0.00195	0.00030	-0.00002
546			5.45000	-3.05495	-3.45541	-1.73516	1.08209	-0.12616	0.05231	0.03143	0.00729	-0.00596	-0.00689	-0.00897	0.99975	13.79178	-2.16845	-16.52161	-0.02048	0.21362	0.00831	-0.00134	-0.00293	-0.00064	9.66912	3.40559	5.99204	0.03300	0.80591	0.12159	0.00058	0.00432	0.00594	4.73536	0.81081	5.76416	1.56441	-2.65900	-4.96372	-0.80163	1.27042	-2.58341	4.85080	8.26972	16.84702	-0.00777	-0.00195	0.00028	0.00000
547			5.46000	-3.06588	-3.42105	-1.65931	1.07689	-0.13129	0.05034	0.02594	0.01003	-0.00722	-0.00582	-0.00895	0.99530	13.76012	-2.14983	-16.56219	-0.02055	0.21204	0.00944	-0.00099	-0.00339	-0.00072	9.66343	3.39602	5.95976	0.03107	0.80310	0.11988	0.00025	0.00802	0.00794	6.11139	0.29227	7.15766	1.49509	-1.67124	-4.76217	-1.16227	0.81646	-3.59692	4.84740	8.27461	16.87706	-0.00773	-0.00194	0.00027	0.00003
548			5.47000	-3.07248	-3.37678	-1.56598	1.06705	-0.13652	0.04744	0.01837	0.01298	-0.00820	-0.00503	-0.00844	0.99002	13.73982	-2.12975	-16.60267	-0.01850	0.20921	0.01127	-0.00048	-0.00394	-0.00088	9.66418	3.38156	5.91898	0.02910	0.79754	0.11711	-0.00009	0.01360	0.00947	7.47807	-0.33779	8.53235	1.41342	-0.41053	-4.62350	-1.62785	0.23517	-4.44202	4.84639	8.27998	16.90565	-0.00770	-0.00193	0.00027	0.00006
549			5.48000	-3.07362	-3.32288	-1.45523	1.05667	-0.14226	0.04422	0.00902	0.01591	-0.00888	-0.00415	-0.00713	0.98483	13.73335	-2.10753	-16.64434	-0.01915	0.20568	0.01315	-0.00003	-0.00469	-0.00107	9.67211	3.36120	5.87157	0.03388	0.79184	0.11404	-0.00048	0.02044	0.01062	8.71084	-1.05958	9.83929	1.36775	1.02003	-4.51224	-2.16950	-0.37783	-5.14593	4.84849	8.28530	16.93120	-0.00768	-0.00192	0.00028	0.00010
550			5.49000	-3.06855	-3.26115	-1.32881	1.04640	-0.14929	0.04032	-0.00035	0.01851	-0.00905	-0.00330	-0.00555	0.98153	13.74134	-2.08232	-16.68673	-0.01840	0.20137	0.01565	0.00040	-0.00569	-0.00128	9.68642	3.33446	5.81858	0.03972	0.78571	0.11036	-0.00092	0.02727	0.01151	9.62924	-1.75377	10.95010	1.42462	2.35969	-4.29255	-2.71997	-0.86934	-5.76791	4.85494	8.29003	16.95119	-0.00768	-0.00191	0.00030	0.00016
551			5.50000	-3.05820	-3.19478	-1.19047	1.03520	-0.15651	0.03627	-0.00672	0.02033	-0.00872	-0.00241	-0.00432	0.97912	13.76131	-2.05385	-16.72750	-0.01387	0.19789	0.01871	0.00053	-0.00675	-0.00145	9.70519	3.30189	5.76029	0.04181	0.77980	0.10644	-0.00119	0.03232	0.01226	10.12625	-2.23151	11.74443	1.57143	3.29785	-3.87465	-3.16479	-1.14472	-6.36499	4.86728	8.29361	16.96253	-0.00769	-0.00190	0.00033	0.00023
552			5.51000	-3.04532	-3.12720	-1.04520	1.02468	-0.16530	0.03286	-0.00951	0.02144	-0.00815	-0.00110	-0.00341	0.97702	13.78817	-2.02324	-16.76365	-0.00814	0.19506	0.02139	0.00038	-0.00758	-0.00145	9.72620	3.26540	5.69633	0.04243	0.77521	0.10320	-0.00129	0.03424	0.01306	10.19148	-2.44704	12.14733	1.74326	3.71583	-3.24050	-3.40530	-1.19429	-6.99656	4.88694	8.29631	16.96227	-0.00770	-0.00189	0.00035	0.00030
553			5.52000	-3.03163	-3.06147	-0.89835	1.01793	-0.17391	0.03127	-0.01282	0.02162	-0.00774	0.00126	-0.00286	0.97551	13.81745	-1.99203	-16.79249	-0.00504	0.19709	0.02339	0.00025	-0.00841	-0.00130	9.74770	3.22751	5.62575	0.04451	0.77980	0.10202	-0.00130	0.03337	0.01406	9.86798	-2.62657	12.16711	1.91225	3.81713	-2.49332	-3.42911	-1.04929	-7.63876	4.91449	8.29911	16.94851	-0.00771	-0.00189	0.00036	0.00038
554			5.53000	-3.01533	-2.99995	-0.75405	1.01409	-0.17902	0.03115	-0.02105	0.02066	-0.00754	0.00388	-0.00356	0.97442	13.84782	-1.96060	-16.81369	0.00028	0.20462	0.02538	-0.00002	-0.00935	-0.00117	9.76804	3.19032	5.54871	0.03895	0.79184	0.10231	-0.00100	0.03065	0.01492	9.26504	-3.03898	11.94117	2.04788	3.91613	-1.93110	-3.28297	-0.77428	-8.09406	4.94988	8.30244	16.92060	-0.00772	-0.00190	0.00035	0.00046
555			5.54000	-2.99295	-2.94398	-0.61388	1.01259	-0.18284	0.03095	-0.03302	0.01931	-0.00732	0.00495	-0.00474	0.97318	13.88018	-1.92855	-16.83128	0.00713	0.20628	0.02603	-0.00040	-0.00957	-0.00122	9.78595	3.15545	5.46835	0.03009	0.79291	0.10216	-0.00063	0.02677	0.01487	8.58686	-3.65437	11.69234	2.06243	4.09733	-1.94426	-3.02587	-0.47293	-8.08384	4.99265	8.30603	16.87928	-0.00774	-0.00191	0.00033	0.00053
556			5.55000	-2.96372	-2.89323	-0.47668	1.00849	-0.18516	0.03079	-0.04269	0.01807	-0.00717	0.00483	-0.00481	0.97270	13.91407	-1.89609	-16.85312	0.01340	0.20472	0.02579	-0.00076	-0.00883	-0.00155	9.80070	3.12385	5.39067	0.02573	0.78811	0.10175	-0.00042	0.02342	0.01372	8.04157	-4.16557	11.54282	1.89720	4.19984	-2.69378	-2.73037	-0.24869	-7.47744	5.04183	8.30925	16.82716	-0.00777	-0.00192	0.00030	0.00059
557			5.56000	-2.93067	-2.84608	-0.34120	1.00441	-0.18700	0.03082	-0.04624	0.01729	-0.00708	0.00396	-0.00365	0.97430	13.94703	-1.86406	-16.88617	0.01685	0.20085	0.02471	-0.00090	-0.00749	-0.00200	9.81249	3.09560	5.32169	0.02782	0.78084	0.10157	-0.00037	0.02168	0.01179	7.69504	-4.34907	11.41861	1.63536	4.15046	-3.92930	-2.47693	-0.19163	-6.41955	5.09531	8.31146	16.76853	-0.00781	-0.00195	0.00026	0.00062
558			5.57000	-2.89761	-2.80088	-0.20784	1.00172	-0.18949	0.03054	-0.04496	0.01691	-0.00686	0.00254	-0.00164	0.97809	13.97754	-1.83227	-16.93289	0.01785	0.19413	0.02317	-0.00089	-0.00634	-0.00237	9.82275	3.06982	5.26479	0.03420	0.77086	0.10136	-0.00047	0.02179	0.00961	7.45749	-4.25191	11.17088	1.43675	4.13294	-5.17346	-2.32326	-0.35723	-5.21856	5.15034	8.31178	16.70823	-0.00785	-0.00198	0.00021	0.00063
559			5.58000	-2.86639	-2.75694	-0.07859	0.99913	-0.19373	0.02977	-0.04217	0.01670	-0.00641	0.00096	0.00077	0.98241	14.00746	-1.79948	-16.99080	0.01818	0.18474	0.02147	-0.00095	-0.00588	-0.00251	9.83377	3.04515	5.22002	0.04175	0.75780	0.10090	-0.00078	0.02301	0.00766	7.18617	-4.04275	10.69559	1.38990	4.40003	-5.99671	-2.25747	-0.76716	-4.17196	5.20430	8.30956	16.65023	-0.00790	-0.00202	0.00016	0.00061
560			5.59000	-2.83713	-2.71455	0.04376	0.99962	-0.19625	0.02877	-0.03946	0.01595	-0.00579	-0.00023	0.00283	0.98752	14.04108	-1.76439	-17.05430	0.01741	0.17817	0.02072	-0.00107	-0.00622	-0.00253	9.84847	3.02069	5.18492	0.04886	0.74865	0.10030	-0.00135	0.02417	0.00626	6.75178	-3.79280	9.98197	1.47902	5.00202	-6.17786	-2.20808	-1.37224	-3.46339	5.25491	8.30470	16.59712	-0.00796	-0.00205	0.00012	0.00056
561			5.60000	-2.81001	-2.67535	0.15649	1.00080	-0.19800	0.02778	-0.03557	0.01416	-0.00506	-0.00073	0.00418	0.99252	14.08191	-1.72670	-17.11684	0.01857	0.17525	0.02102	-0.00139	-0.00699	-0.00244	9.86893	2.99646	5.15574	0.05295	0.74393	0.09961	-0.00205	0.02367	0.00547	6.00015	-3.42083	9.06533	1.62182	5.71814	-5.69775	-2.06388	-2.04117	-3.12068	5.29978	8.29847	16.55053	-0.00802	-0.00208	0.00008	0.00049
562			5.61000	-2.78644	-2.64293	0.25651	1.00310	-0.19913	0.02776	-0.02942	0.01066	-0.00434	0.00010	0.00467	0.99638	14.13034	-1.68771	-17.17222	0.02012	0.17841	0.02201	-0.00174	-0.00789	-0.00217	9.89580	2.97397	5.12906	0.05607	0.74834	0.09983	-0.00274	0.02022	0.00516	4.72088	-2.83518	7.88633	1.73271	6.23442	-4.60057	-1.71549	-2.60615	-3.04395	5.33676	8.29237	16.51176	-0.00807	-0.00211	0.00005	0.00039
563			5.62000	-2.76797	-2.62279	0.33866	1.00711	-0.19970	0.02822	-0.02120	0.00516	-0.00340	0.00159	0.00391	0.99884	14.18394	-1.64994	-17.21429	0.02355	0.18455	0.02346	-0.00217	-0.00846	-0.00165	9.92768	2.95577	5.10266	0.05523	0.75650	0.10032	-0.00302	0.01277	0.00504	2.79074	-2.02053	6.27401	1.74164	6.26525	-2.93286	-1.10238	-2.88554	-3.08361	5.36467	8.28681	16.48159	-0.00811	-0.00212	0.00004	0.00028
564			5.63000	-2.75592	-2.62000	0.39589	1.01230	-0.19971	0.02894	-0.01078	-0.00162	-0.00212	0.00299	0.00189	0.99939	14.23767	-1.61705	-17.23738	0.02949	0.19021	0.02471	-0.00256	-0.00809	-0.00080	9.96122	2.94498	5.07558	0.04867	0.76228	0.10072	-0.00260	0.00143	0.00489	0.38467	-0.98361	4.12470	1.56256	5.56330	-0.86147	-0.24687	-2.73572	-3.09383	5.38348	8.28095	16.46001	-0.00813	-0.00212	0.00003	0.00017
565			5.64000	-2.75195	-2.63612	0.42197	1.02065	-0.19665	0.03121	0.00153	-0.00829	-0.00053	0.00421	-0.00097	0.99787	14.28414	-1.59360	-17.23831	0.03321	0.19680	0.02463	-0.00230	-0.00643	0.00021	9.99168	2.94403	5.04814	0.04121	0.76813	0.10227	-0.00183	-0.01221	0.00447	-2.12562	0.20756	1.49092	1.13452	4.08178	1.25713	0.75240	-2.14861	-2.89140	5.39406	8.27446	16.44639	-0.00814	-0.00212	0.00003	0.00008
566			5.65000	-2.75686	-2.66921	0.41292	1.03125	-0.19210	0.03371	0.01317	-0.01379	0.00150	0.00494	-0.00370	0.99708	14.31658	-1.58323	-17.21847	0.03425	0.20258	0.02407	-0.00148	-0.00363	0.00110	10.01474	2.95424	5.02308	0.03614	0.77396	0.10397	-0.00106	-0.02559	0.00332	-4.46135	1.35607	-1.49691	0.51876	2.11263	3.03669	1.74624	-1.27648	-2.26053	5.39732	8.26786	16.43954	-0.00813	-0.00211	0.00004	-0.00001
567			5.66000	-2.76918	-2.71583	0.36690	1.04098	-0.18597	0.03627	0.02119	-0.01771	0.00390	0.00495	-0.00611	0.99711	14.33197	-1.58659	-17.18267	0.03495	0.20752	0.02321	-0.00051	-0.00035	0.00167	10.02764	2.97499	5.00545	0.03075	0.77943	0.10577	-0.00039	-0.03573	0.00115	-6.49669	2.26805	-4.65421	-0.14583	0.09958	4.21410	2.55915	-0.37187	-1.05719	5.39338	8.26132	16.43866	-0.00812	-0.00210	0.00006	-0.00010
568			5.67000	-2.78632	-2.77227	0.28457	1.05008	-0.17720	0.03851	0.02501	-0.01988	0.00641	0.00398	-0.00798	0.99644	14.33095	-1.60182	-17.13786	0.03274	0.21021	0.02195	0.00037	0.00279	0.00187	10.03023	3.00379	5.00159	0.02741	0.78149	0.10724	0.00006	-0.04060	-0.00207	-8.15182	2.88615	-7.70707	-0.74783	-1.60701	4.64948	3.08374	0.31479	0.70138	5.38206	8.25461	16.44303	-0.00811	-0.00209	0.00008	-0.00020
569			5.68000	-2.80605	-2.83498	0.16988	1.05772	-0.16845	0.04022	0.02552	-0.02062	0.00870	0.00201	-0.00864	0.99500	14.31654	-1.62547	-17.09193	0.02620	0.20766	0.01964	0.00080	0.00524	0.00163	10.02452	3.03746	5.01691	0.03055	0.77693	0.10838	0.00036	-0.03969	-0.00612	-9.33715	3.23084	-10.34697	-1.22116	-2.77857	4.29628	3.29866	0.62093	2.86545	5.36364	8.24765	16.45245	-0.00811	-0.00207	0.00012	-0.00028
570			5.69000	-2.82660	-2.90026	0.02984	1.06523	-0.16056	0.04206	0.02416	-0.02017	0.01061	-0.00042	-0.00833	0.99402	14.29346	-1.65329	-17.05304	0.01619	0.20221	0.01624	0.00068	0.00678	0.00108	10.01401	3.07270	5.05518	0.03890	0.76991	0.11007	0.00059	-0.03423	-0.01066	-9.97217	3.35667	-12.32062	-1.54674	-3.34046	3.22563	3.24620	0.52905	5.21720	5.33863	8.24123	16.46695	-0.00810	-0.00205	0.00015	-0.00036
571			5.70000	-2.84705	-2.96451	-0.12639	1.07192	-0.15255	0.04462	0.02367	-0.01860	0.01214	-0.00280	-0.00767	0.99378	14.26632	-1.68145	-17.02781	0.00584	0.19787	0.01232	0.00028	0.00769	0.00050	10.00185	3.10693	5.11750	0.04737	0.76494	0.11286	0.00064	-0.02663	-0.01524	-10.01536	3.39936	-13.46953	-1.75335	-3.43461	1.69369	3.02961	0.15425	7.43187	5.30721	8.23647	16.48693	-0.00809	-0.00204	0.00019	-0.00044
572			5.71000	-2.86838	-3.02437	-0.28882	1.07583	-0.14489	0.04723	0.02610	-0.01629	0.01302	-0.00491	-0.00712	0.99408	14.23791	-1.70784	-17.01920	-0.00106	0.19553	0.00892	-0.00005	0.00816	0.00012	9.99058	3.13886	5.20084	0.05086	0.76223	0.11599	0.00045	-0.01949	-0.01901	-9.51790	3.47971	-13.78803	-1.86085	-3.27385	0.13805	2.77423	-0.34235	9.09737	5.26983	8.23460	16.51200	-0.00808	-0.00202	0.00023	-0.00051
573			5.72000	-2.89184	-3.07740	-0.44871	1.07780	-0.13987	0.04891	0.03009	-0.01390	0.01305	-0.00631	-0.00661	0.99386	14.21001	-1.73155	-17.02493	-0.00672	0.19361	0.00663	-0.00031	0.00802	-0.00004	9.98186	3.16837	5.29764	0.05340	0.76095	0.11845	0.00014	-0.01485	-0.02106	-8.65992	3.55903	-13.45024	-1.83915	-2.91816	-0.95152	2.58334	-0.81908	9.88699	5.22779	8.23626	16.54053	-0.00806	-0.00200	0.00027	-0.00055
574			5.73000	-2.91707	-3.12268	-0.60029	1.08316	-0.13643	0.05011	0.03336	-0.01165	0.01254	-0.00708	-0.00658	0.99516	14.18546	-1.75198	-17.03821	-0.01224	0.19308	0.00525	-0.00047	0.00722	-0.00007	9.97677	3.19621	5.39797	0.05549	0.76283	0.12057	-0.00019	-0.01353	-0.02111	-7.66067	3.55038	-12.70024	-1.68150	-2.37487	-1.24270	2.49298	-1.15402	9.70542	5.18326	8.24164	16.57051	-0.00803	-0.00197	0.00032	-0.00057
575			5.74000	-2.94301	-3.16051	-0.74049	1.08826	-0.13281	0.05062	0.03499	-0.00959	0.01165	-0.00759	-0.00688	0.99663	14.16679	-1.76933	-17.05028	-0.01612	0.19387	0.00496	-0.00044	0.00608	-0.00003	9.97502	3.22316	5.49205	0.05690	0.76509	0.12161	-0.00041	-0.01551	-0.01918	-6.67185	3.44251	-11.74319	-1.46748	-1.77397	-0.68750	2.50978	-1.23730	8.67986	5.13851	8.25035	16.60006	-0.00801	-0.00193	0.00037	-0.00055
576			5.75000	-2.96867	-3.19175	-0.86824	1.09448	-0.12923	0.05160	0.03478	-0.00785	0.01082	-0.00756	-0.00771	0.99736	14.15474	-1.78523	-17.05342	-0.01966	0.19664	0.00473	-0.00031	0.00508	0.00006	9.97515	3.25041	5.57221	0.05801	0.76950	0.12277	-0.00041	-0.02058	-0.01601	-5.79009	3.24697	-10.75932	-1.29805	-1.28177	0.51609	2.64614	-1.03072	7.09094	5.09604	8.26094	16.62675	-0.00798	-0.00190	0.00043	-0.00051
577			5.76000	-2.99299	-3.21761	-0.98448	1.10044	-0.12603	0.05214	0.03294	-0.00654	0.01003	-0.00695	-0.00930	0.99715	14.14844	-1.80178	-17.04271	-0.02053	0.20167	0.00561	-0.00015	0.00447	0.00022	9.97516	3.27924	5.63415	0.05496	0.77699	0.12329	-0.00021	-0.02820	-0.01225	-5.09181	2.99912	-9.91373	-1.21293	-1.03955	2.05844	2.90573	-0.59455	5.28779	5.05834	8.27083	16.64795	-0.00796	-0.00187	0.00048	-0.00044
578			5.77000	-3.01551	-3.23958	-1.09179	1.10272	-0.12463	0.05186	0.03130	-0.00572	0.00929	-0.00595	-0.01122	0.99565	14.14518	-1.82081	-17.01626	-0.01728	0.20720	0.00760	-0.00009	0.00437	0.00050	9.97355	3.31108	5.67728	0.04701	0.78484	0.12284	0.00008	-0.03689	-0.00859	-4.60914	2.80609	-9.26146	-1.20526	-1.19482	3.60711	3.23385	-0.03848	3.58472	5.02698	8.27730	16.66207	-0.00793	-0.00184	0.00052	-0.00037
579			5.78000	-3.03726	-3.25935	-1.19256	1.10519	-0.12259	0.05190	0.03164	-0.00527	0.00874	-0.00526	-0.01280	0.99419	14.14025	-1.84374	-16.97515	-0.01547	0.21178	0.00890	-0.00018	0.00483	0.00080	9.96927	3.34617	5.70384	0.04121	0.79010	0.12239	0.00034	-0.04458	-0.00558	-4.31755	2.74271	-8.70097	-1.25606	-1.80322	4.85132	3.52399	0.54530	2.18519	5.00228	8.27925	16.66954	-0.00790	-0.00183	0.00055	-0.00029
580			5.79000	-3.05943	-3.27859	-1.28743	1.10922	-0.12060	0.05218	0.03291	-0.00514	0.00820	-0.00522	-0.01373	0.99372	14.12893	-1.87115	-16.92328	-0.01668	0.21326	0.00901	-0.00040	0.00565	0.00094	9.96171	3.38379	5.71758	0.03990	0.79077	0.12201	0.00060	-0.04938	-0.00346	-4.15332	2.73303	-8.07928	-1.34010	-2.69453	5.54301	3.68225	1.07348	1.21333	4.98338	8.27722	16.67279	-0.00787	-0.00182	0.00056	-0.00023
581			5.80000	-3.08171	-3.29848	-1.37537	1.11145	-0.11830	0.05271	0.03292	-0.00510	0.00758	-0.00538	-0.01416	0.99334	14.10902	-1.90228	-16.86685	-0.01868	0.21451	0.00873	-0.00073	0.00666	0.00094	9.95082	3.42226	5.72347	0.04006	0.79161	0.12189	0.00084	-0.05033	-0.00239	-4.01776	2.65293	-7.32710	-1.43381	-3.60009	5.57041	3.64114	1.46580	0.75293	4.96871	8.27258	16.67486	-0.00784	-0.00182	0.00055	-0.00018
582			5.81000	-3.10300	-3.31904	-1.45492	1.10982	-0.11605	0.05313	0.03079	-0.00488	0.00681	-0.00590	-0.01420	0.99225	14.08060	-1.93565	-16.81248	-0.01951	0.21466	0.00828	-0.00103	0.00764	0.00083	9.93713	3.45943	5.72715	0.03943	0.79087	0.12171	0.00100	-0.04705	-0.00241	-3.77461	2.45104	-6.47543	-1.52372	-4.34850	4.98128	3.38878	1.69139	0.82598	4.95678	8.26707	16.67776	-0.00782	-0.00182	0.00052	-0.00014
583			5.82000	-3.12215	-3.33862	-1.52479	1.10633	-0.11399	0.05322	0.02701	-0.00426	0.00588	-0.00674	-0.01364	0.99137	14.04486	-1.96966	-16.76585	-0.02106	0.21333	0.00769	-0.00136	0.00833	0.00064	9.92108	3.49333	5.73409	0.04104	0.78878	0.12137	0.00117	-0.03998	-0.00335	-3.31664	2.14343	-5.57291	-1.56894	-4.85214	3.92854	2.94099	1.76498	1.35443	4.94674	8.26218	16.68173	-0.00780	-0.00184	0.00049	-0.00010
584			5.83000	-3.13848	-3.35491	-1.58394	1.10236	-0.11247	0.05258	0.02258	-0.00327	0.00476	-0.00750	-0.01245	0.99079	14.00387	-2.00221	-16.73069	-0.02483	0.21119	0.00751	-0.00179	0.00838	0.00046	9.90320	3.52210	5.74834	0.04636	0.78682	0.12057	0.00137	-0.03017	-0.00477	-2.62552	1.77485	-4.57787	-1.49418	-5.04241	2.57974	2.33862	1.68253	2.12999	4.93832	8.25840	16.68586	-0.00778	-0.00186	0.00044	-0.00009
585			5.84000	-3.15179	-3.36619	-1.63028	1.09680	-0.11191	0.05152	0.01800	-0.00204	0.00339	-0.00790	-0.01119	0.99049	13.96034	-2.03061	-16.70928	-0.02721	0.20991	0.00797	-0.00203	0.00757	0.00027	9.88483	3.54440	5.77122	0.04952	0.78693	0.11978	0.00139	-0.01936	-0.00607	-1.74213	1.36558	-3.36378	-1.23298	-4.86446	1.06935	1.66659	1.43946	2.85529	4.93179	8.25515	16.68871	-0.00777	-0.00187	0.00039	-0.00007
586			5.85000	-3.16178	-3.37165	-1.66058	1.09198	-0.11103	0.05075	0.01254	-0.00071	0.00182	-0.00810	-0.01015	0.99118	13.91750	-2.05176	-16.70261	-0.02865	0.21025	0.00854	-0.00204	0.00580	0.00005	9.86783	3.55984	5.80082	0.05051	0.78932	0.11954	0.00120	-0.00967	-0.00676	-0.73948	0.87512	-1.86083	-0.76320	-4.29375	-0.44783	1.04237	1.08426	3.25240	4.92762	8.25173	16.68882	-0.00775	-0.00188	0.00034	-0.00004
587			5.86000	-3.16738	-3.37128	-1.67172	1.08863	-0.11179	0.04972	0.00484	0.00055	0.00009	-0.00841	-0.00905	0.99348	13.87889	-2.06299	-16.70998	-0.02954	0.20894	0.00899	-0.00183	0.00311	-0.00017	9.85381	3.56933	5.83277	0.05194	0.78947	0.11917	0.00094	-0.00290	-0.00645	0.27378	0.24644	-0.14718	-0.12700	-3.38153	-1.74178	0.56831	0.72136	3.14183	4.92656	8.24767	16.68426	-0.00774	-0.00189	0.00031	-0.00000
588			5.87000	-3.16699	-3.36586	-1.66245	1.08599	-0.11316	0.04825	-0.00422	0.00165	-0.00155	-0.00854	-0.00817	0.99563	13.84753	-2.06307	-16.72796	-0.02992	0.20767	0.00994	-0.00146	0.00008	-0.00036	9.84343	3.57459	5.86129	0.05293	0.78850	0.11824	0.00066	0.00013	-0.00493	1.18476	-0.45101	1.58994	0.56015	-2.32593	-2.52467	0.27718	0.45697	2.43739	4.92946	8.24284	16.67316	-0.00773	-0.00190	0.00028	0.00004
589			5.88000	-3.16071	-3.35662	-1.63398	1.08147	-0.11522	0.04663	-0.01091	0.00259	-0.00291	-0.00795	-0.00745	0.99674	13.82440	-2.05350	-16.75026	-0.02890	0.20903	0.01182	-0.00105	-0.00254	-0.00047	9.83658	3.57732	5.88001	0.05305	0.79028	0.11692	0.00045	-0.00042	-0.00230	1.96242	-0.99978	3.14541	1.13091	-1.46640	-2.58901	0.15201	0.36316	1.16120	4.93713	8.23735	16.65424	-0.00772	-0.00191	0.00027	0.00010
590			5.89000	-3.15117	-3.34405	-1.58960	1.07660	-0.11912	0.04489	-0.01193	0.00348	-0.00384	-0.00690	-0.00714	0.99715	13.80721	-2.03854	-16.76927	-0.02591	0.21064	0.01400	-0.00076	-0.00413	-0.00042	9.83240	3.57904	5.88344	0.05068	0.79179	0.11529	0.00036	-0.00360	0.00107	2.61119	-1.21050	4.35401	1.45780	-1.09302	-1.93702	0.14022	0.48130	-0.51347	4.95019	8.23160	16.62722	-0.00771	-0.00191	0.00026	0.00015
591			5.90000	-3.14218	-3.32861	-1.53406	1.07051	-0.12426	0.04331	-0.00698	0.00419	-0.00432	-0.00569	-0.00713	0.99567	13.79183	-2.02343	-16.77851	-0.02175	0.21116	0.01578	-0.00064	-0.00448	-0.00015	9.82925	3.58063	5.86858	0.04665	0.79049	0.11345	0.00041	-0.00789	0.00453	3.05530	-1.04801	5.11328	1.52802	-1.28621	-0.78404	0.17815	0.79644	-2.26847	4.96870	8.22610	16.59329	-0.00770	-0.00191	0.00025	0.00021
592			5.91000	-3.13694	-3.31177	-1.47307	1.06445	-0.12901	0.04245	0.00189	0.00444	-0.00446	-0.00368	-0.00679	0.99291	13.77388	-2.01225	-16.77440	-0.02124	0.21453	0.01738	-0.00076	-0.00381	0.00023	9.82526	3.58251	5.83632	0.04793	0.79462	0.11210	0.00065	-0.01197	0.00727	3.19881	-0.61006	5.43253	1.38551	-1.93146	0.43932	0.22783	1.24918	-3.68106	4.99152	8.22184	16.55543	-0.00769	-0.00191	0.00024	0.00025
593			5.92000	-3.13714	-3.29579	-1.41152	1.05851	-0.13200	0.04254	0.01182	0.00410	-0.00440	-0.00167	-0.00676	0.99015	13.75002	-2.00726	-16.75890	-0.02007	0.22004	0.01853	-0.00094	-0.00223	0.00055	9.81836	3.58496	5.79226	0.04716	0.80191	0.11159	0.00096	-0.01506	0.00865	3.03379	-0.05689	5.42812	1.06133	-2.79163	1.22815	0.29457	1.72275	-4.38019	5.01677	8.22001	16.51769	-0.00768	-0.00191	0.00024	0.00028
594			5.93000	-3.14280	-3.28274	-1.35261	1.05256	-0.13325	0.04322	0.01965	0.00329	-0.00421	-0.00075	-0.00709	0.98763	13.71890	-2.00901	-16.73867	-0.01667	0.22289	0.01846	-0.00097	-0.00000	0.00062	9.80768	3.58857	5.74495	0.04217	0.80354	0.11150	0.00113	-0.01652	0.00842	2.64325	0.42511	5.20762	0.61201	-3.58164	1.30649	0.37804	2.09162	-4.23553	5.04294	8.22177	16.48302	-0.00767	-0.00191	0.00023	0.00029
595			5.94000	-3.15205	-3.27364	-1.29835	1.04720	-0.13352	0.04317	0.02302	0.00232	-0.00382	-0.00096	-0.00715	0.98483	13.68173	-2.01637	-16.72152	-0.01480	0.22083	0.01782	-0.00099	0.00220	0.00045	9.79316	3.59344	5.70285	0.03910	0.79749	0.11061	0.00124	-0.01597	0.00672	2.14182	0.68905	4.82082	0.14534	-4.05645	0.73124	0.44886	2.27140	-3.36961	5.06909	8.22801	16.45245	-0.00767	-0.00191	0.00022	0.00029
596			5.95000	-3.16213	-3.26846	-1.25006	1.04117	-0.13294	0.04320	0.02193	0.00140	-0.00336	-0.00182	-0.00679	0.98261	13.64163	-2.02695	-16.71319	-0.01343	0.21700	0.01665	-0.00093	0.00380	0.00014	9.77597	3.59933	5.67231	0.03779	0.78936	0.10995	0.00125	-0.01395	0.00411	1.62606	0.72275	4.29642	-0.23784	-4.11469	-0.26538	0.50820	2.20591	-2.02341	5.09463	8.23876	16.42585	-0.00768	-0.00191	0.00020	0.00029
597			5.96000	-3.17107	-3.26649	-1.20866	1.03818	-0.13299	0.04377	0.01919	0.00061	-0.00286	-0.00277	-0.00604	0.98151	13.60203	-2.03816	-16.71682	-0.01539	0.21209	0.01457	-0.00104	0.00458	-0.00017	9.75802	3.60613	5.65714	0.04102	0.78222	0.11032	0.00126	-0.01176	0.00116	1.13249	0.66721	3.67396	-0.47110	-3.86203	-1.40021	0.60055	1.89653	-0.50653	5.11963	8.25207	16.40212	-0.00771	-0.00191	0.00019	0.00029
598			5.97000	-3.17902	-3.26735	-1.17483	1.03436	-0.13233	0.04363	0.01716	-0.00015	-0.00228	-0.00399	-0.00513	0.98169	13.56456	-2.04787	-16.73212	-0.01590	0.20754	0.01337	-0.00102	0.00447	-0.00040	9.74164	3.61428	5.65749	0.04268	0.77608	0.11028	0.00104	-0.01054	-0.00151	0.64753	0.65532	3.00280	-0.49782	-3.45184	-2.37678	0.75761	1.38182	0.82844	5.14472	8.26492	16.37960	-0.00775	-0.00192	0.00017	0.00030
599			5.98000	-3.18667	-3.27107	-1.14887	1.02892	-0.13126	0.04354	0.01523	-0.00089	-0.00172	-0.00497	-0.00407	0.98274	13.53029	-2.05417	-16.75584	-0.01505	0.20538	0.01280	-0.00086	0.00349	-0.00054	9.72931	3.62413	5.67004	0.04307	0.77370	0.11056	0.00064	-0.01103	-0.00338	0.17059	0.64734	2.35650	-0.30316	-2.91365	-2.99757	0.98824	0.75056	1.70957	5.17083	8.27516	16.35643	-0.00780	-0.00194	0.00015	0.00032
600			5.99000	-3.19342	-3.27760	-1.12995	1.02547	-0.13033	0.04372	0.01217	-0.00148	-0.00128	-0.00546	-0.00344	0.98387	13.50078	-2.05551	-16.78374	-0.01441	0.20522	0.01246	-0.00070	0.00192	-0.00060	9.72259	3.63631	5.68932	0.04229	0.77462	0.11133	0.00020	-0.01341	-0.00425	-0.22309	0.55620	1.83097	0.03986	-2.29173	-3.24320	1.27662	0.15393	2.04496	5.19865	8.28215	16.33144	-0.00784	-0.00195	0.00014	0.00034
601			6.00000	-3.19839	-3.28593	-1.11597	1.02494	-0.12971	0.04419	0.00877	-0.00175	-0.00102	-0.00584	-0.00348	0.98474	13.47656	-2.05162	-16.81239	-0.01356	0.20481	0.01179	-0.00055	0.00031	-0.00058	9.72129	3.65107	5.70985	0.03969	0.77419	0.11234	-0.00012	-0.01710	-0.00417	-0.43565	0.41141	1.49370	0.39455	-1.74822	-3.20473	1.57774	-0.25231	1.90024	5.22877	8.28631	16.30404	-0.00787	-0.00196	0.00012	0.00037
602			6.01000	-3.20176	-3.29455	-1.10436	1.02484	-0.12916	0.04490	0.00581	-0.00170	-0.00090	-0.00599	-0.00385	0.98530	13.45632	-2.04393	-16.83946	-0.01209	0.20537	0.01118	-0.00042	-0.00094	-0.00051	9.72361	3.66845	5.72709	0.03593	0.77410	0.11341	-0.00025	-0.02120	-0.00334	-0.46742	0.26243	1.31098	0.66660	-1.37920	-2.91789	1.83223	-0.40727	1.39712	5.26134	8.28925	16.27474	-0.00790	-0.00196	0.00012	0.00040
603			6.02000	-3.20361	-3.30231	-1.09376	1.02350	-0.12892	0.04578	0.00179	-0.00151	-0.00083	-0.00550	-0.00427	0.98559	13.43900	-2.03427	-16.86237	-0.01004	0.20878	0.01113	-0.00028	-0.00194	-0.00042	9.72761	3.68770	5.73787	0.03179	0.77818	0.11454	-0.00024	-0.02455	-0.00202	-0.42694	0.04470	1.16600	0.85914	-1.07500	-2.36099	1.96976	-0.34846	0.69472	5.29547	8.29317	16.24499	-0.00792	-0.00197	0.00012	0.00042
604			6.03000	-3.20261	-3.30908	-1.08427	1.02032	-0.13011	0.04597	-0.00485	-0.00137	-0.00071	-0.00493	-0.00426	0.98667	13.42546	-2.02360	-16.87864	-0.00696	0.21164	0.01173	-0.00014	-0.00280	-0.00030	9.73152	3.70750	5.74095	0.02900	0.78154	0.11470	-0.00017	-0.02653	-0.00064	-0.42601	-0.31511	0.97383	0.98101	-0.69628	-1.62074	1.99177	-0.15208	0.00615	5.32984	8.29914	16.21614	-0.00795	-0.00197	0.00013	0.00041
605			6.04000	-3.19717	-3.31532	-1.07662	1.01836	-0.13053	0.04626	-0.01333	-0.00134	-0.00053	-0.00444	-0.00389	0.98900	13.41708	-2.01263	-16.88771	-0.00537	0.21504	0.01230	-0.00005	-0.00335	-0.00018	9.73416	3.72711	5.73756	0.02979	0.78547	0.11469	-0.00008	-0.02768	0.00035	-0.50539	-0.76712	0.70506	0.99800	-0.24157	-0.88358	1.97658	0.07226	-0.46831	5.36332	8.30592	16.18870	-0.00797	-0.00197	0.00014	0.00040
606			6.05000	-3.18688	-3.32158	-1.07179	1.01754	-0.13120	0.04682	-0.02196	-0.00145	-0.00022	-0.00354	-0.00376	0.99111	13.41437	-2.00232	-16.89084	-0.00405	0.22022	0.01307	0.00000	-0.00350	-0.00006	9.73534	3.74671	5.73067	0.03010	0.79317	0.11506	-0.00002	-0.02877	0.00071	-0.67404	-1.20856	0.29946	0.89602	0.22580	-0.23162	1.99765	0.21567	-0.63836	5.39498	8.31129	16.16321	-0.00799	-0.00198	0.00014	0.00037
607			6.06000	-3.17217	-3.32830	-1.07191	1.01821	-0.13118	0.04783	-0.02922	-0.00170	0.00029	-0.00262	-0.00402	0.99295	13.41730	-1.99362	-16.88895	-0.00255	0.22631	0.01362	0.00002	-0.00321	0.00005	9.73581	3.76689	5.72356	0.02872	0.80262	0.11603	-0.00002	-0.02992	0.00039	-0.94602	-1.54426	-0.31507	0.69266	0.63770	0.35097	2.07786	0.20886	-0.48920	5.42361	8.31332	16.14090	-0.00800	-0.00199	0.00013	0.00033
608			6.07000	-3.15446	-3.33604	-1.07964	1.01855	-0.12956	0.04904	-0.03287	-0.00211	0.00100	-0.00244	-0.00420	0.99382	13.42502	-1.98751	-16.88276	-0.00150	0.23010	0.01335	0.00002	-0.00251	0.00015	9.73673	3.78816	5.71963	0.02806	0.80670	0.11699	-0.00007	-0.03014	-0.00054	-1.31605	-1.65405	-1.08176	0.42972	0.88428	0.84060	2.15924	0.06367	-0.05212	5.44788	8.31087	16.12313	-0.00802	-0.00200	0.00012	0.00027
609			6.08000	-3.13661	-3.34561	-1.09621	1.01895	-0.12758	0.04944	-0.03153	-0.00258	0.00170	-0.00288	-0.00422	0.99415	13.43514	-1.98456	-16.87317	-0.00118	0.23082	0.01312	0.00002	-0.00155	0.00023	9.73864	3.80997	5.72151	0.02824	0.80552	0.11708	-0.00014	-0.02879	-0.00175	-1.69815	-1.48331	-1.80718	0.16638	0.89272	1.19285	2.16920	-0.14914	0.52724	5.46625	8.30456	16.11099	-0.00803	-0.00201	0.00011	0.00019
610			6.09000	-3.12137	-3.35704	-1.12022	1.01873	-0.12634	0.04977	-0.02643	-0.00293	0.00222	-0.00349	-0.00413	0.99463	13.44505	-1.98475	-16.86131	-0.00040	0.23031	0.01266	0.00001	-0.00054	0.00027	9.74169	3.83142	5.72960	0.02803	0.80349	0.11734	-0.00021	-0.02651	-0.00286	-1.95953	-1.12957	-2.31839	-0.06618	0.73257	1.37764	2.10865	-0.37154	1.06330	5.47751	8.29657	16.10518	-0.00802	-0.00201	0.00009	0.00010
611			6.10000	-3.10996	-3.36938	-1.14871	1.01811	-0.12453	0.05008	-0.01961	-0.00300	0.00250	-0.00417	-0.00378	0.99496	13.45350	-1.98763	-16.84871	-0.00090	0.22973	0.01217	0.00001	0.00033	0.00027	9.74594	3.85197	5.74269	0.03010	0.80213	0.11761	-0.00030	-0.02423	-0.00371	-2.03702	-0.71634	-2.57109	-0.24528	0.51266	1.36713	2.02503	-0.57074	1.47612	5.48126	8.28932	16.10562	-0.00801	-0.00201	0.00009	0.00001
612			6.11000	-3.10275	-3.38150	-1.17884	1.01652	-0.12325	0.05030	-0.01180	-0.00287	0.00257	-0.00466	-0.00334	0.99591	13.45982	-1.99218	-16.83725	-0.00040	0.23000	0.01202	0.00000	0.00087	0.00023	9.75128	3.87166	5.75948	0.03148	0.80334	0.11800	-0.00037	-0.02247	-0.00440	-1.96880	-0.27721	-2.61814	-0.32731	0.27010	1.14977	1.95654	-0.71483	1.80222	5.47808	8.28454	16.11146	-0.00800	-0.00200	0.00009	-0.00007
613			6.12000	-3.10020	-3.39285	-1.20878	1.01672	-0.12214	0.05063	-0.00264	-0.00268	0.00251	-0.00473	-0.00301	0.99738	13.46327	-1.99691	-16.82857	-0.00089	0.23183	0.01214	0.00000	0.00096	0.00016	9.75706	3.89079	5.77942	0.03304	0.80805	0.11872	-0.00042	-0.02130	-0.00497	-1.82850	0.21996	-2.50398	-0.27760	-0.00898	0.76409	1.90859	-0.79820	2.06763	5.46921	8.28252	16.12149	-0.00799	-0.00199	0.00010	-0.00013
614			6.13000	-3.10321	-3.40352	-1.23700	1.01813	-0.12009	0.05078	0.00790	-0.00245	0.00229	-0.00475	-0.00270	0.99805	13.46289	-2.00033	-16.82362	-0.00361	0.23379	0.01238	-0.00002	0.00065	0.00007	9.76299	3.90954	5.80170	0.03645	0.81197	0.11908	-0.00047	-0.02032	-0.00528	-1.63650	0.77711	-2.22162	-0.11379	-0.33042	0.28522	1.85596	-0.82679	2.21842	5.45617	8.28226	16.13405	-0.00800	-0.00197	0.00014	-0.00017
615			6.14000	-3.11223	-3.41341	-1.26165	1.01978	-0.11837	0.05096	0.01846	-0.00213	0.00192	-0.00463	-0.00260	0.99775	13.45810	-2.00159	-16.82266	-0.00672	0.23540	0.01252	-0.00008	0.00027	-0.00002	9.76870	3.92767	5.82472	0.03975	0.81481	0.11936	-0.00049	-0.01941	-0.00529	-1.36108	1.31344	-1.78980	0.06523	-0.64384	-0.22887	1.78477	-0.79831	2.23311	5.44057	8.28256	16.14764	-0.00801	-0.00196	0.00019	-0.00020
616			6.15000	-3.12659	-3.42177	-1.28122	1.02335	-0.11701	0.05142	0.02716	-0.00164	0.00147	-0.00443	-0.00288	0.99766	13.44948	-2.00110	-16.82606	-0.00994	0.23694	0.01238	-0.00018	0.00021	-0.00011	9.77389	3.94506	5.84726	0.04219	0.81735	0.11991	-0.00046	-0.01862	-0.00507	-0.98766	1.72660	-1.30020	0.14906	-0.89223	-0.68883	1.70235	-0.71583	2.13542	5.42381	8.28307	16.16075	-0.00803	-0.00194	0.00024	-0.00021
617			6.16000	-3.14466	-3.42761	-1.29536	1.02707	-0.11630	0.05199	0.03245	-0.00098	0.00105	-0.00410	-0.00360	0.99764	13.43825	-2.00019	-16.83299	-0.01133	0.23871	0.01227	-0.00024	0.00057	-0.00016	9.77817	3.96163	5.86818	0.04130	0.81985	0.12062	-0.00037	-0.01804	-0.00457	-0.54976	1.94390	-0.86933	0.10702	-1.06109	-0.93902	1.61036	-0.58076	1.90438	5.40670	8.28418	16.17226	-0.00804	-0.00193	0.00029	-0.00022
618			6.17000	-3.16420	-3.43012	-1.30480	1.02839	-0.11554	0.05222	0.03352	-0.00023	0.00070	-0.00358	-0.00458	0.99694	13.42582	-2.00035	-16.84097	-0.01012	0.24161	0.01288	-0.00022	0.00119	-0.00015	9.78137	3.97728	5.88584	0.03669	0.82335	0.12099	-0.00025	-0.01767	-0.00368	-0.10721	1.93806	-0.57158	-0.02699	-1.15531	-0.88132	1.50531	-0.42188	1.50328	5.38923	8.28712	16.18212	-0.00804	-0.00191	0.00033	-0.00023
619			6.18000	-3.18294	-3.42903	-1.31089	1.03140	-0.11452	0.05237	0.03096	0.00044	0.00048	-0.00310	-0.00563	0.99628	13.41345	-2.00264	-16.84711	-0.01020	0.24410	0.01340	-0.00022	0.00185	-0.00008	9.78378	3.99179	5.89846	0.03321	0.82657	0.12124	-0.00016	-0.01723	-0.00252	0.25625	1.74423	-0.41392	-0.18824	-1.19356	-0.56854	1.37851	-0.26688	0.97472	5.37106	8.29278	16.19123	-0.00804	-0.00190	0.00037	-0.00024
620			6.19000	-3.19921	-3.42516	-1.31500	1.03546	-0.11304	0.05282	0.02632	0.00082	0.00036	-0.00299	-0.00634	0.99574	13.40180	-2.00720	-16.84962	-0.01235	0.24498	0.01309	-0.00025	0.00232	0.00001	9.78559	4.00486	5.90530	0.03333	0.82740	0.12160	-0.00011	-0.01643	-0.00140	0.44863	1.45650	-0.35003	-0.31576	-1.21164	-0.17369	1.23648	-0.13995	0.46899	5.35225	8.30070	16.19967	-0.00804	-0.00189	0.00039	-0.00025
621			6.20000	-3.21251	-3.42034	-1.31826	1.03712	-0.11258	0.05314	0.02129	0.00082	0.00030	-0.00306	-0.00647	0.99547	13.39070	-2.01346	-16.84861	-0.01397	0.24431	0.01251	-0.00027	0.00261	0.00007	9.78707	4.01645	5.90762	0.03516	0.82632	0.12175	-0.00009	-0.01521	-0.00068	0.44361	1.17141	-0.30768	-0.39355	-1.23899	0.10226	1.09955	-0.06812	0.14955	5.33381	8.30935	16.20628	-0.00802	-0.00187	0.00040	-0.00023
622			6.21000	-3.22310	-3.41644	-1.32100	1.03469	-0.11141	0.05322	0.01673	0.00055	0.00026	-0.00316	-0.00625	0.99448	13.37960	-2.02063	-16.84604	-0.01410	0.24453	0.01242	-0.00028	0.00281	0.00009	9.78837	4.02673	5.90799	0.03603	0.82578	0.12156	-0.00007	-0.01375	-0.00049	0.29628	0.92838	-0.25916	-0.43600	-1.28484	0.15793	0.98486	-0.03883	0.08266	5.31731	8.31682	16.20945	-0.00801	-0.00187	0.00041	-0.00021
623			6.22000	-3.23135	-3.41441	-1.32359	1.03218	-0.11071	0.05330	0.01265	0.00013	0.00028	-0.00326	-0.00581	0.99366	13.36794	-2.02810	-16.84400	-0.01481	0.24429	0.01221	-0.00031	0.00293	0.00006	9.78930	4.03605	5.90896	0.03751	0.82530	0.12150	-0.00006	-0.01229	-0.00078	0.06646	0.72219	-0.25274	-0.45220	-1.32649	0.04191	0.90343	-0.03667	0.23268	5.30394	8.32188	16.20865	-0.00800	-0.00186	0.00041	-0.00017
624			6.23000	-3.23750	-3.41470	-1.32699	1.02990	-0.10966	0.05370	0.00916	-0.00033	0.00043	-0.00329	-0.00533	0.99241	13.35577	-2.03535	-16.84363	-0.01649	0.24441	0.01171	-0.00035	0.00290	0.00003	9.78987	4.04480	5.91235	0.03938	0.82541	0.12186	-0.00007	-0.01110	-0.00138	-0.21996	0.56287	-0.36665	-0.43408	-1.33516	-0.10473	0.86418	-0.07769	0.51980	5.29411	8.32426	16.20451	-0.00798	-0.00186	0.00040	-0.00013
625			6.24000	-3.24210	-3.41738	-1.33295	1.02902	-0.10705	0.05461	0.00723	-0.00078	0.00076	-0.00334	-0.00473	0.99165	13.34346	-2.04199	-16.84433	-0.02002	0.24590	0.01097	-0.00044	0.00265	0.00002	9.79051	4.05344	5.91914	0.04315	0.82726	0.12270	-0.00011	-0.01034	-0.00213	-0.53799	0.50636	-0.65040	-0.36909	-1.34110	-0.14160	0.86747	-0.16722	0.86211	5.28752	8.32464	16.19783	-0.00796	-0.00186	0.00040	-0.00009
626			6.25000	-3.24652	-3.42219	-1.34335	1.02580	-0.10592	0.05518	0.00733	-0.00120	0.00124	-0.00332	-0.00396	0.99050	13.33081	-2.04788	-16.84438	-0.02217	0.24642	0.01038	-0.00050	0.00225	0.00004	9.79162	4.06230	5.92955	0.04631	0.82768	0.12324	-0.00018	-0.01004	-0.00289	-0.86475	0.57772	-1.08434	-0.27096	-1.38546	-0.00687	0.90538	-0.28139	1.19824	5.28356	8.32416	16.18923	-0.00795	-0.00185	0.00040	-0.00006
627			6.26000	-3.25187	-3.42891	-1.35951	1.02390	-0.10640	0.05564	0.00814	-0.00168	0.00182	-0.00314	-0.00329	0.99055	13.31763	-2.05332	-16.84194	-0.02391	0.24666	0.00988	-0.00054	0.00176	0.00010	9.79335	4.07170	5.94328	0.04889	0.82878	0.12389	-0.00024	-0.01043	-0.00351	-1.22874	0.69867	-1.59879	-0.15812	-1.44103	0.32273	0.97774	-0.35346	1.46565	5.28161	8.32416	16.17905	-0.00794	-0.00185	0.00041	-0.00004
628			6.27000	-3.25794	-3.43811	-1.38196	1.02387	-0.10599	0.05634	0.00726	-0.00226	0.00243	-0.00305	-0.00307	0.99038	13.30438	-2.05849	-16.83496	-0.02590	0.24721	0.00922	-0.00054	0.00120	0.00018	9.79504	4.08203	5.95915	0.04983	0.82933	0.12472	-0.00022	-0.01202	-0.00380	-1.66719	0.72972	-2.11591	-0.05672	-1.41536	0.87306	1.10202	-0.33230	1.57302	5.28117	8.32555	16.16746	-0.00792	-0.00184	0.00041	-0.00002
629			6.28000	-3.26305	-3.45053	-1.41041	1.02288	-0.10462	0.05698	0.00392	-0.00284	0.00299	-0.00321	-0.00327	0.98937	13.29283	-2.06386	-16.82149	-0.02580	0.24769	0.00868	-0.00042	0.00089	0.00028	9.79620	4.09400	5.97493	0.04761	0.82797	0.12527	-0.00014	-0.01543	-0.00359	-2.11353	0.61897	-2.57969	-0.04431	-1.27805	1.61361	1.31316	-0.21744	1.44712	5.28200	8.32803	16.15438	-0.00790	-0.00183	0.00042	-0.00001
630			6.29000	-3.26607	-3.46569	-1.44389	1.02207	-0.10401	0.05728	0.00037	-0.00320	0.00346	-0.00324	-0.00376	0.98825	13.28427	-2.07085	-16.80048	-0.02453	0.24826	0.00859	-0.00029	0.00117	0.00039	9.79644	4.10866	5.98796	0.04449	0.82768	0.12548	-0.00003	-0.02056	-0.00297	-2.42708	0.47952	-2.99599	-0.16805	-1.17542	2.40132	1.60955	-0.02517	1.13146	5.28369	8.32977	16.14000	-0.00787	-0.00182	0.00042	-0.00000
631			6.30000	-3.26777	-3.48174	-1.48171	1.02213	-0.10282	0.05793	-0.00085	-0.00321	0.00394	-0.00314	-0.00462	0.98717	13.27742	-2.08096	-16.77255	-0.02246	0.25024	0.00853	-0.00025	0.00202	0.00048	9.79547	4.12667	5.99690	0.03994	0.83023	0.12610	0.00010	-0.02622	-0.00235	-2.54803	0.45522	-3.41475	-0.37272	-1.28574	3.01781	1.93063	0.22157	0.81017	5.28569	8.32853	16.12499	-0.00785	-0.00181	0.00042	-0.00000
632			6.31000	-3.26997	-3.49696	-1.52382	1.02148	-0.10137	0.05878	0.00055	-0.00302	0.00442	-0.00321	-0.00532	0.98634	13.26927	-2.09457	-16.74017	-0.02012	0.25184	0.00815	-0.00031	0.00301	0.00050	9.79259	4.14796	6.00286	0.03552	0.83211	0.12688	0.00023	-0.03057	-0.00206	-2.54627	0.56789	-3.83209	-0.55050	-1.60955	3.29672	2.18138	0.48725	0.66048	5.28730	8.32324	16.11044	-0.00783	-0.00181	0.00041	-0.00001
633			6.32000	-3.27378	-3.51087	-1.56989	1.02161	-0.10012	0.05899	0.00286	-0.00279	0.00477	-0.00355	-0.00564	0.98622	13.25763	-2.11053	-16.70672	-0.01937	0.25173	0.00792	-0.00041	0.00360	0.00049	9.78737	4.17132	6.00815	0.03325	0.83173	0.12702	0.00034	-0.03215	-0.00217	-2.49758	0.71996	-4.15855	-0.61519	-1.97256	3.20134	2.27835	0.70699	0.71383	5.28805	8.31417	16.09736	-0.00782	-0.00181	0.00040	-0.00002
634			6.33000	-3.27897	-3.52359	-1.61834	1.02194	-0.09918	0.05911	0.00408	-0.00257	0.00492	-0.00425	-0.00558	0.98719	13.24243	-2.12666	-16.67548	-0.01908	0.24997	0.00734	-0.00050	0.00346	0.00040	9.78014	4.19494	6.01466	0.03187	0.82881	0.12710	0.00038	-0.03090	-0.00248	-2.40862	0.79197	-4.30545	-0.53150	-2.16830	2.80589	2.21266	0.78921	0.87049	5.28758	8.30264	16.08670	-0.00781	-0.00182	0.00039	-0.00003
635			6.34000	-3.28431	-3.53509	-1.66692	1.02157	-0.09856	0.05925	0.00333	-0.00232	0.00486	-0.00509	-0.00496	0.98918	13.22554	-2.14047	-16.64880	-0.01955	0.24777	0.00660	-0.00053	0.00253	0.00030	9.77262	4.21722	6.02293	0.03308	0.82551	0.12719	0.00034	-0.02789	-0.00268	-2.26132	0.73368	-4.27279	-0.30662	-2.08784	2.28025	2.03653	0.67044	0.97754	5.28580	8.28994	16.07877	-0.00781	-0.00183	0.00037	-0.00005
636			6.35000	-3.28859	-3.54509	-1.71385	1.02086	-0.09870	0.05902	0.00141	-0.00203	0.00465	-0.00587	-0.00436	0.99093	13.20953	-2.15005	-16.62700	-0.01971	0.24519	0.00621	-0.00048	0.00098	0.00023	9.76703	4.23719	6.03191	0.03426	0.82196	0.12694	0.00018	-0.02436	-0.00258	-2.06762	0.59713	-4.14170	0.01761	-1.77572	1.81454	1.82097	0.36832	0.94152	5.28250	8.27711	16.07296	-0.00781	-0.00184	0.00034	-0.00007
637			6.36000	-3.29155	-3.55341	-1.75862	1.02205	-0.09726	0.05948	-0.00035	-0.00168	0.00450	-0.00644	-0.00378	0.99276	13.19610	-2.15459	-16.60879	-0.02213	0.24493	0.00561	-0.00043	-0.00070	0.00017	9.76520	4.25464	6.04021	0.03820	0.82168	0.12730	-0.00005	-0.02139	-0.00227	-1.85312	0.46856	-4.01193	0.35401	-1.36393	1.52207	1.62983	-0.02315	0.78563	5.27759	8.26514	16.06893	-0.00782	-0.00185	0.00031	-0.00008
638			6.37000	-3.29364	-3.55982	-1.80167	1.02235	-0.09651	0.05961	-0.00130	-0.00132	0.00438	-0.00675	-0.00362	0.99443	13.18591	-2.15483	-16.59233	-0.02198	0.24575	0.00574	-0.00031	-0.00206	0.00016	9.76753	4.27005	6.04702	0.03846	0.82286	0.12744	-0.00030	-0.01939	-0.00185	-1.63234	0.39001	-3.93537	0.60744	-0.96928	1.41742	1.49408	-0.38720	0.57771	5.27117	8.25535	16.06696	-0.00782	-0.00187	0.00028	-0.00010
639			6.38000	-3.29538	-3.56422	-1.84365	1.02133	-0.09716	0.05885	-0.00127	-0.00096	0.00421	-0.00657	-0.00411	0.99502	13.17883	-2.15237	-16.57614	-0.01870	0.24747	0.00712	-0.00017	-0.00279	0.00019	9.77337	4.28407	6.05202	0.03358	0.82557	0.12693	-0.00043	-0.01823	-0.00143	-1.39820	0.36783	-3.88214	0.71568	-0.65553	1.42074	1.40739	-0.65329	0.37771	5.26324	8.24875	16.06799	-0.00783	-0.00188	0.00025	-0.00012
640			6.39000	-3.29736	-3.56640	-1.88441	1.02422	-0.09734	0.05843	-0.00030	-0.00057	0.00400	-0.00611	-0.00489	0.99535	13.17430	-2.14915	-16.56000	-0.01843	0.24989	0.00820	-0.00010	-0.00260	0.00021	9.78151	4.29718	6.05546	0.03098	0.82966	0.12677	-0.00047	-0.01797	-0.00109	-1.13413	0.38992	-3.74700	0.62943	-0.46267	1.39864	1.37299	-0.77523	0.21859	5.25346	8.24571	16.07314	-0.00783	-0.00189	0.00023	-0.00013
641			6.40000	-3.29994	-3.56646	-1.92245	1.02696	-0.09578	0.05848	0.00135	-0.00023	0.00363	-0.00577	-0.00566	0.99594	13.17124	-2.14740	-16.54512	-0.01808	0.25341	0.00902	-0.00009	-0.00136	0.00020	9.79026	4.31021	6.05757	0.02852	0.83388	0.12690	-0.00041	-0.01859	-0.00086	-0.85465	0.43249	-3.42461	0.33970	-0.44076	1.23930	1.39016	-0.72334	0.11457	5.24155	8.24680	16.08305	-0.00782	-0.00190	0.00021	-0.00015
642			6.41000	-3.30329	-3.56502	-1.95564	1.02800	-0.09543	0.05819	0.00325	-0.00003	0.00306	-0.00571	-0.00608	0.99564	13.16786	-2.14906	-16.53336	-0.01781	0.25380	0.00938	-0.00013	0.00066	0.00017	9.79780	4.32368	6.05880	0.02764	0.83313	0.12652	-0.00030	-0.01974	-0.00079	-0.62011	0.47744	-2.91840	-0.07642	-0.61453	0.91704	1.44665	-0.51636	0.09189	5.22756	8.25247	16.09768	-0.00780	-0.00190	0.00020	-0.00017
643			6.42000	-3.30731	-3.56332	-1.98281	1.03032	-0.09601	0.05760	0.00492	-0.00006	0.00248	-0.00575	-0.00620	0.99604	13.16221	-2.15492	-16.52603	-0.01905	0.25238	0.00957	-0.00024	0.00274	0.00012	9.80269	4.33818	6.05999	0.02906	0.83094	0.12587	-0.00017	-0.02120	-0.00089	-0.51699	0.51668	-2.37402	-0.47843	-0.93905	0.53506	1.53064	-0.22137	0.15480	5.21194	8.26244	16.11643	-0.00778	-0.00190	0.00018	-0.00018
644			6.43000	-3.31184	-3.56284	-2.00506	1.03114	-0.09537	0.05753	0.00628	-0.00036	0.00216	-0.00548	-0.00594	0.99602	13.15309	-2.16439	-16.52250	-0.02162	0.25347	0.00977	-0.00041	0.00422	0.00009	9.80436	4.35387	6.06182	0.03235	0.83290	0.12575	-0.00003	-0.02264	-0.00112	-0.62294	0.57042	-2.02284	-0.72974	-1.32031	0.28544	1.61587	0.05738	0.27241	5.19564	8.27519	16.13824	-0.00775	-0.00190	0.00017	-0.00017
645			6.44000	-3.31699	-3.56510	-2.02614	1.03113	-0.09390	0.05735	0.00803	-0.00090	0.00226	-0.00536	-0.00578	0.99526	13.14038	-2.17590	-16.52003	-0.02361	0.25471	0.01015	-0.00058	0.00473	0.00011	9.80351	4.37061	6.06472	0.03353	0.83462	0.12552	0.00007	-0.02340	-0.00141	-0.96443	0.69677	-2.04725	-0.77302	-1.68476	0.31452	1.66768	0.22955	0.41540	5.18052	8.28832	16.16075	-0.00772	-0.00189	0.00016	-0.00014
646			6.45000	-3.32362	-3.57119	-2.05090	1.03050	-0.09297	0.05718	0.01092	-0.00161	0.00279	-0.00530	-0.00587	0.99428	13.12445	-2.18796	-16.51514	-0.02391	0.25558	0.01050	-0.00070	0.00434	0.00018	9.80138	4.38771	6.06902	0.03122	0.83583	0.12543	0.00009	-0.02290	-0.00175	-1.49168	0.93432	-2.46235	-0.63367	-1.98778	0.61465	1.65244	0.24846	0.57809	5.16916	8.29886	16.18070	-0.00770	-0.00188	0.00016	-0.00008
647			6.46000	-3.33269	-3.58162	-2.08321	1.03272	-0.09262	0.05777	0.01426	-0.00234	0.00358	-0.00519	-0.00570	0.99325	13.10614	-2.19926	-16.50546	-0.02816	0.25531	0.00963	-0.00089	0.00332	0.00023	9.79954	4.40426	6.07514	0.03367	0.83629	0.12610	0.00003	-0.02100	-0.00221	-2.07744	1.21648	-3.08509	-0.38715	-2.14626	0.98814	1.56456	0.11314	0.78986	5.16385	8.30451	16.19514	-0.00769	-0.00188	0.00016	-0.00000
648			6.47000	-3.34398	-3.59593	-2.12359	1.03429	-0.09192	0.05838	0.01598	-0.00290	0.00426	-0.00520	-0.00530	0.99198	13.08720	-2.20867	-16.49185	-0.03321	0.25455	0.00857	-0.00100	0.00210	0.00022	9.79915	4.41949	6.08398	0.03796	0.83536	0.12662	-0.00011	-0.01820	-0.00290	-2.55366	1.39059	-3.61144	-0.13857	-2.03159	1.14226	1.44384	-0.15265	1.09384	5.16565	8.30497	16.20317	-0.00770	-0.00188	0.00017	0.00008
649			6.48000	-3.35576	-3.61287	-2.16887	1.03422	-0.09043	0.05864	0.01463	-0.00316	0.00448	-0.00527	-0.00510	0.99098	13.07054	-2.21526	-16.47842	-0.03571	0.25502	0.00828	-0.00087	0.00108	0.00017	9.80121	4.43333	6.09679	0.03917	0.83563	0.12685	-0.00030	-0.01506	-0.00382	-2.79036	1.34627	-3.77498	0.02549	-1.60280	0.86314	1.32055	-0.48351	1.50510	5.17430	8.30182	16.20594	-0.00772	-0.00188	0.00018	0.00016
650			6.49000	-3.36587	-3.63080	-2.21355	1.03388	-0.08852	0.05915	0.01116	-0.00310	0.00421	-0.00535	-0.00497	0.98997	13.05845	-2.21859	-16.47067	-0.03774	0.25619	0.00795	-0.00064	0.00044	0.00005	9.80558	4.44572	6.11460	0.04047	0.83707	0.12743	-0.00045	-0.01164	-0.00487	-2.74444	1.12505	-3.50183	0.09104	-1.01759	0.17939	1.17861	-0.75012	1.97470	5.18868	8.29716	16.20541	-0.00774	-0.00188	0.00019	0.00022
651			6.50000	-3.37345	-3.64808	-2.25289	1.03270	-0.08678	0.05971	0.00794	-0.00277	0.00355	-0.00548	-0.00479	0.98891	13.05094	-2.21882	-16.47180	-0.03914	0.25731	0.00763	-0.00043	0.00020	-0.00008	9.81090	4.45650	6.13739	0.04246	0.83895	0.12811	-0.00051	-0.00793	-0.00583	-2.45162	0.87186	-2.89989	0.08686	-0.50444	-0.68978	0.99508	-0.85517	2.41368	5.20786	8.29264	16.20294	-0.00776	-0.00188	0.00020	0.00028
652			6.51000	-3.37915	-3.66333	-2.28395	1.03515	-0.08531	0.06004	0.00657	-0.00227	0.00264	-0.00585	-0.00495	0.98985	13.04638	-2.21679	-16.48230	-0.04021	0.25770	0.00743	-0.00032	0.00029	-0.00019	9.81540	4.46528	6.16424	0.04373	0.84104	0.12880	-0.00043	-0.00417	-0.00643	-1.97886	0.69099	-2.10166	0.04096	-0.17716	-1.52497	0.77074	-0.78969	2.71541	5.23092	8.28970	16.19904	-0.00778	-0.00189	0.00022	0.00033
653			6.52000	-3.38406	-3.67559	-2.30510	1.04265	-0.08415	0.06059	0.00695	-0.00166	0.00157	-0.00642	-0.00546	0.99149	13.04304	-2.21343	-16.50068	-0.04361	0.25617	0.00649	-0.00029	0.00047	-0.00024	9.81790	4.47185	6.19299	0.04650	0.84097	0.12974	-0.00031	-0.00092	-0.00639	-1.38222	0.58613	-1.17931	-0.00859	0.00820	-2.17069	0.53116	-0.63055	2.72884	5.25724	8.28911	16.19367	-0.00780	-0.00188	0.00025	0.00037
654			6.53000	-3.38878	-3.68419	-2.31507	1.04873	-0.08360	0.06056	0.00791	-0.00098	0.00037	-0.00703	-0.00629	0.99269	13.04044	-2.20921	-16.52440	-0.04430	0.25390	0.00608	-0.00024	0.00051	-0.00027	9.81878	4.47614	6.21984	0.04531	0.83907	0.13012	-0.00020	0.00112	-0.00544	-0.69390	0.49986	-0.16529	-0.02753	0.14831	-2.55145	0.31665	-0.47265	2.34352	5.28629	8.29082	16.18695	-0.00784	-0.00188	0.00028	0.00040
655			6.54000	-3.39321	-3.68854	-2.31293	1.05323	-0.08234	0.06077	0.00879	-0.00021	-0.00095	-0.00748	-0.00713	0.99387	13.03882	-2.20421	-16.55062	-0.04367	0.25334	0.00584	-0.00018	0.00039	-0.00027	9.81919	4.47853	6.24064	0.04235	0.83864	0.13067	-0.00014	0.00162	-0.00368	0.07145	0.39575	0.94128	-0.01535	0.25077	-2.69140	0.15752	-0.34788	1.58409	5.31778	8.29385	16.17957	-0.00788	-0.00188	0.00031	0.00043
656			6.55000	-3.39721	-3.68823	-2.29740	1.05683	-0.08113	0.06094	0.00966	0.00058	-0.00243	-0.00779	-0.00771	0.99393	13.03775	-2.19878	-16.57728	-0.04420	0.25256	0.00551	-0.00018	0.00039	-0.00026	9.82010	4.47948	6.25213	0.04103	0.83707	0.13092	0.00020	0.00451	-0.00170	0.90371	0.27408	2.18307	-0.01606	0.26108	-2.74355	-0.21499	0.17765	0.80532	5.35122	8.29697	16.17242	-0.00791	-0.00187	0.00033	0.00050
657			6.56000	-3.40071	-3.68310	-2.26675	1.05926	-0.08122	0.06087	0.01046	0.00133	-0.00403	-0.00770	-0.00798	0.99392	13.03618	-2.19357	-16.60454	-0.04496	0.25201	0.00545	-0.00026	0.00073	-0.00027	9.82173	4.47949	6.25295	0.04081	0.83658	0.13090	-0.00011	-0.00067	0.00096	1.73292	0.13881	3.54232	-0.07056	0.17745	-2.90809	-0.00550	-0.11469	-0.43814	5.38622	8.29950	16.16614	-0.00793	-0.00188	0.00033	0.00048
658			6.57000	-3.40359	-3.67399	-2.22044	1.06030	-0.08428	0.06016	0.01092	0.00198	-0.00548	-0.00728	-0.00784	0.99394	13.03325	-2.18899	-16.63439	-0.04564	0.24984	0.00566	-0.00039	0.00123	-0.00031	9.82395	4.47894	6.24364	0.04194	0.83500	0.13026	-0.00010	-0.00223	0.00310	2.42375	-0.00054	4.85349	-0.14989	0.05708	-3.21278	-0.04766	0.00926	-1.37691	5.42243	8.30126	16.16029	-0.00797	-0.00189	0.00033	0.00051
659			6.58000	-3.40572	-3.66248	-2.16066	1.06067	-0.08783	0.05931	0.01086	0.00244	-0.00651	-0.00670	-0.00742	0.99474	13.02882	-2.18476	-16.66756	-0.04625	0.24804	0.00609	-0.00051	0.00147	-0.00036	9.82650	4.47785	6.22549	0.04401	0.83410	0.12942	-0.00007	-0.00330	0.00486	2.88396	-0.12380	5.84016	-0.17715	-0.05014	-3.46485	-0.10085	0.12955	-2.15805	5.45904	8.30228	16.15453	-0.00799	-0.00190	0.00030	0.00049
660			6.59000	-3.40716	-3.64970	-2.09271	1.06278	-0.09049	0.05874	0.01011	0.00273	-0.00690	-0.00609	-0.00700	0.99537	13.02321	-2.18030	-16.70212	-0.04902	0.24653	0.00623	-0.00063	0.00126	-0.00037	9.82910	4.47606	6.20036	0.04837	0.83314	0.12867	-0.00002	-0.00388	0.00604	3.10429	-0.21736	6.23228	-0.11127	-0.14484	-3.45387	-0.14995	0.24190	-2.68692	5.49454	8.30266	16.14915	-0.00802	-0.00193	0.00026	0.00047
661			6.60000	-3.40793	-3.63598	-2.02404	1.06299	-0.09286	0.05845	0.00813	0.00291	-0.00653	-0.00493	-0.00635	0.99530	13.01670	-2.17528	-16.73454	-0.05241	0.24774	0.00668	-0.00070	0.00076	-0.00035	9.83128	4.47394	6.17143	0.05443	0.83651	0.12819	0.00006	-0.00431	0.00637	3.09641	-0.29720	5.89204	0.00653	-0.22312	-3.10888	-0.15556	0.34768	-2.83943	5.52721	8.30272	16.14489	-0.00804	-0.00195	0.00022	0.00042
662			6.61000	-3.40767	-3.62147	-1.96252	1.06292	-0.09490	0.05868	0.00463	0.00296	-0.00551	-0.00327	-0.00633	0.99467	13.01007	-2.17014	-16.76171	-0.05367	0.25217	0.00742	-0.00063	0.00036	-0.00031	9.83235	4.47215	6.14303	0.05505	0.84477	0.12866	0.00014	-0.00505	0.00589	2.86763	-0.38609	4.88552	0.07384	-0.22791	-2.46706	-0.08212	0.41087	-2.61585	5.55609	8.30270	16.14203	-0.00806	-0.00197	0.00017	0.00038
663			6.62000	-3.40598	-3.60667	-1.91423	1.06269	-0.09731	0.05877	0.00072	0.00288	-0.00405	-0.00230	-0.00695	0.99338	13.00501	-2.16614	-16.78140	-0.05136	0.25349	0.00765	-0.00040	0.00040	-0.00021	9.83259	4.47172	6.11840	0.04885	0.84650	0.12911	0.00014	-0.00612	0.00489	2.46623	-0.45041	3.49251	0.01172	-0.15327	-1.64524	0.05710	0.39736	-2.17679	5.58121	8.30282	16.14021	-0.00807	-0.00199	0.00012	0.00033
664			6.63000	-3.40334	-3.59233	-1.88146	1.06270	-0.09816	0.05906	-0.00065	0.00263	-0.00254	-0.00217	-0.00718	0.99241	13.00241	-2.16476	-16.79312	-0.05020	0.25253	0.00700	-0.00021	0.00115	-0.00010	9.83257	4.47291	6.09875	0.04548	0.84344	0.12953	0.00009	-0.00715	0.00376	1.99866	-0.36870	2.07346	-0.20345	-0.13175	-0.83376	0.20937	0.31225	-1.69419	5.60295	8.30357	16.13901	-0.00807	-0.00201	0.00008	0.00028
665			6.64000	-3.40207	-3.57898	-1.86309	1.06383	-0.09875	0.05880	0.00305	0.00233	-0.00115	-0.00250	-0.00701	0.99145	13.00095	-2.16766	-16.79806	-0.05179	0.24920	0.00622	-0.00020	0.00256	-0.00001	9.83301	4.47561	6.08388	0.04712	0.83785	0.12937	0.00001	-0.00800	0.00278	1.56184	-0.02875	0.82274	-0.53179	-0.31823	-0.11047	0.34524	0.18291	-1.29056	5.62134	8.30612	16.13812	-0.00806	-0.00203	0.00004	0.00023
666			6.65000	-3.40511	-3.56669	-1.85736	1.06610	-0.09925	0.05844	0.01101	0.00209	0.00005	-0.00308	-0.00675	0.99115	12.99813	-2.17600	-16.79666	-0.05459	0.24505	0.00529	-0.00039	0.00413	0.00007	9.83432	4.47948	6.07252	0.05107	0.83249	0.12926	-0.00009	-0.00880	0.00221	1.21200	0.52005	-0.25541	-0.87175	-0.71856	0.62011	0.45235	0.05644	-1.06359	5.63608	8.31083	16.13697	-0.00805	-0.00204	-0.00000	0.00017
667			6.66000	-3.41387	-3.55486	-1.86267	1.06753	-0.09939	0.05790	0.01990	0.00198	0.00098	-0.00378	-0.00654	0.99148	12.99235	-2.18985	-16.78783	-0.05606	0.24127	0.00465	-0.00067	0.00543	0.00013	9.83662	4.48420	6.06241	0.05368	0.82802	0.12909	-0.00018	-0.00973	0.00214	1.00185	1.08695	-1.09765	-1.13920	-1.19369	1.34958	0.53194	-0.03022	-1.05045	5.64637	8.31658	16.13516	-0.00803	-0.00205	-0.00003	0.00010
668			6.67000	-3.42760	-3.54269	-1.87539	1.06843	-0.09840	0.05720	0.02704	0.00203	0.00147	-0.00458	-0.00678	0.99175	12.98347	-2.20810	-16.77216	-0.05547	0.23857	0.00449	-0.00093	0.00633	0.00017	9.83973	4.48950	6.05147	0.05245	0.82460	0.12883	-0.00021	-0.01068	0.00238	0.96385	1.51321	-1.56510	-1.31622	-1.62056	1.89230	0.58648	-0.05570	-1.17373	5.65142	8.32136	16.13271	-0.00802	-0.00205	-0.00005	0.00002
669			6.68000	-3.44461	-3.52953	-1.89074	1.06932	-0.09715	0.05636	0.03182	0.00214	0.00153	-0.00548	-0.00709	0.99170	12.97167	-2.22923	-16.75242	-0.05488	0.23553	0.00439	-0.00120	0.00695	0.00019	9.84307	4.49521	6.03895	0.05101	0.82047	0.12834	-0.00017	-0.01171	0.00267	1.05015	1.76934	-1.63870	-1.42990	-1.98081	2.13115	0.63704	0.00033	-1.31022	5.65049	8.32366	16.13013	-0.00800	-0.00205	-0.00005	-0.00006
670			6.69000	-3.46352	-3.51557	-1.90492	1.07140	-0.09836	0.05571	0.03432	0.00225	0.00128	-0.00599	-0.00723	0.99207	12.95694	-2.25215	-16.73162	-0.05570	0.23169	0.00390	-0.00147	0.00739	0.00017	9.84568	4.50155	6.02515	0.05179	0.81698	0.12818	-0.00007	-0.01337	0.00291	1.15347	1.87361	-1.41134	-1.51142	-2.26886	2.11795	0.72620	0.13731	-1.42564	5.64308	8.32319	16.12832	-0.00798	-0.00204	-0.00003	-0.00015
671			6.70000	-3.48284	-3.50175	-1.91556	1.07250	-0.09867	0.05564	0.03430	0.00218	0.00088	-0.00613	-0.00729	0.99201	12.93984	-2.27610	-16.71170	-0.05693	0.23018	0.00335	-0.00170	0.00770	0.00014	9.84693	4.50923	6.01001	0.05271	0.81602	0.12848	0.00008	-0.01604	0.00327	1.19283	1.83298	-0.99478	-1.55827	-2.46475	1.99641	0.87223	0.33261	-1.59158	5.62927	8.32096	16.12825	-0.00796	-0.00202	0.00001	-0.00023
672			6.71000	-3.50118	-3.48923	-1.92143	1.07293	-0.09829	0.05587	0.03220	0.00192	0.00040	-0.00598	-0.00743	0.99158	12.92114	-2.30037	-16.69291	-0.05784	0.23063	0.00300	-0.00189	0.00774	0.00012	9.84659	4.51876	5.99244	0.05248	0.81724	0.12902	0.00025	-0.01907	0.00386	1.14583	1.68153	-0.49226	-1.53357	-2.60063	1.87553	1.02122	0.57095	-1.85367	5.60968	8.31854	16.13058	-0.00794	-0.00199	0.00006	-0.00029
673			6.72000	-3.51765	-3.47886	-1.92234	1.07287	-0.09852	0.05602	0.02869	0.00155	-0.00010	-0.00543	-0.00762	0.99052	12.90095	-2.32403	-16.67484	-0.05879	0.23197	0.00296	-0.00207	0.00738	0.00011	9.84440	4.52972	5.97153	0.05208	0.82006	0.12944	0.00045	-0.02115	0.00454	1.01942	1.45918	0.03179	-1.40478	-2.70099	1.74919	1.09209	0.83067	-2.14399	5.58579	8.31749	16.13537	-0.00792	-0.00196	0.00013	-0.00033
674			6.73000	-3.53163	-3.47135	-1.91836	1.07376	-0.09789	0.05639	0.02400	0.00106	-0.00060	-0.00486	-0.00782	0.98928	12.87940	-2.34583	-16.65767	-0.06085	0.23386	0.00279	-0.00226	0.00664	0.00010	9.84015	4.54100	5.94761	0.05259	0.82322	0.12988	0.00065	-0.02150	0.00501	0.83078	1.17643	0.57269	-1.19048	-2.72880	1.50723	1.05944	1.06274	-2.31827	5.56005	8.31882	16.14183	-0.00792	-0.00193	0.00020	-0.00033
675			6.74000	-3.54247	-3.46723	-1.90929	1.07284	-0.09787	0.05662	0.01805	0.00055	-0.00114	-0.00441	-0.00798	0.98746	12.85710	-2.36463	-16.64327	-0.06143	0.23462	0.00259	-0.00232	0.00577	0.00007	9.83399	4.55166	5.92274	0.05165	0.82411	0.13002	0.00079	-0.02029	0.00487	0.62511	0.82765	1.13248	-0.96791	-2.62736	1.01425	0.96989	1.20483	-2.22751	5.53548	8.32286	16.14894	-0.00792	-0.00189	0.00027	-0.00030
676			6.75000	-3.54949	-3.46633	-1.89494	1.07026	-0.09753	0.05687	0.01123	0.00010	-0.00164	-0.00410	-0.00783	0.98584	12.83522	-2.37993	-16.63496	-0.06151	0.23529	0.00240	-0.00224	0.00505	0.00003	9.82646	4.56147	5.90036	0.05095	0.82435	0.13002	0.00083	-0.01821	0.00398	0.44216	0.43393	1.65082	-0.80159	-2.37007	0.24486	0.88206	1.21836	-1.81466	5.51457	8.32911	16.15532	-0.00792	-0.00187	0.00033	-0.00025
677			6.76000	-3.55249	-3.46810	-1.87609	1.06788	-0.09633	0.05724	0.00422	-0.00029	-0.00201	-0.00394	-0.00739	0.98537	12.81508	-2.39163	-16.63546	-0.06209	0.23651	0.00226	-0.00204	0.00448	-0.00001	9.81836	4.57061	5.88373	0.05144	0.82530	0.13008	0.00081	-0.01578	0.00250	0.26002	0.04182	2.01128	-0.69536	-1.97052	-0.65545	0.82075	1.10652	-1.15235	5.49840	8.33635	16.15961	-0.00791	-0.00185	0.00036	-0.00019
678			6.77000	-3.55161	-3.47223	-1.85499	1.06689	-0.09594	0.05757	-0.00255	-0.00067	-0.00207	-0.00408	-0.00681	0.98573	12.79802	-2.39986	-16.64522	-0.06320	0.23571	0.00174	-0.00171	0.00404	-0.00004	9.81049	4.57931	5.87482	0.05302	0.82374	0.13009	0.00073	-0.01365	0.00067	0.01688	-0.31056	2.08104	-0.65369	-1.47009	-1.46763	0.81416	0.90893	-0.34848	5.48686	8.34242	16.16030	-0.00790	-0.00184	0.00037	-0.00013
679			6.78000	-3.54728	-3.47868	-1.83538	1.06664	-0.09457	0.05784	-0.00885	-0.00108	-0.00166	-0.00415	-0.00613	0.98712	12.78516	-2.40560	-16.66263	-0.06488	0.23660	0.00173	-0.00128	0.00394	-0.00005	9.80331	4.58832	5.87465	0.05562	0.82532	0.13012	0.00063	-0.01272	-0.00134	-0.34026	-0.59169	1.70295	-0.70578	-0.94771	-1.96957	0.90002	0.68848	0.51661	5.47970	8.34565	16.15617	-0.00790	-0.00184	0.00035	-0.00008
680			6.79000	-3.54015	-3.48732	-1.82286	1.06528	-0.09298	0.05802	-0.01493	-0.00154	-0.00058	-0.00406	-0.00563	0.98806	12.77705	-2.41068	-16.68376	-0.06539	0.23880	0.00222	-0.00071	0.00396	-0.00007	9.79676	4.59871	5.88345	0.05642	0.82913	0.13025	0.00051	-0.01308	-0.00328	-0.87305	-0.79503	0.69279	-0.80293	-0.45278	-1.89692	1.06772	0.48075	1.33753	5.47692	8.34537	16.14650	-0.00790	-0.00186	0.00031	-0.00003
681			6.80000	-3.53060	-3.49833	-1.82507	1.06519	-0.09178	0.05843	-0.02229	-0.00212	0.00118	-0.00398	-0.00550	0.98832	12.77439	-2.41628	-16.70154	-0.06598	0.24030	0.00231	0.00006	0.00342	-0.00004	9.79097	4.61104	5.90006	0.05585	0.83164	0.13078	0.00035	-0.01380	-0.00473	-1.62436	-0.99827	-0.95059	-0.80463	0.09424	-1.07470	1.22722	0.27573	1.93339	5.47857	8.34233	16.13138	-0.00790	-0.00188	0.00026	0.00002
682			6.81000	-3.51769	-3.51233	-1.84771	1.06575	-0.09104	0.05858	-0.03174	-0.00278	0.00326	-0.00379	-0.00548	0.98849	12.77918	-2.42183	-16.70826	-0.06651	0.24178	0.00263	0.00109	0.00194	0.00001	9.78655	4.62450	5.92114	0.05511	0.83418	0.13115	0.00014	-0.01492	-0.00597	-2.49239	-1.28120	-2.87803	-0.63571	0.78167	0.32901	1.40403	0.02583	2.42756	5.48412	8.33784	16.11195	-0.00790	-0.00190	0.00023	0.00005
683			6.82000	-3.50052	-3.52934	-1.89099	1.06508	-0.09048	0.05877	-0.04054	-0.00331	0.00516	-0.00356	-0.00543	0.98776	12.79307	-2.42607	-16.70002	-0.06650	0.24330	0.00292	0.00214	0.00002	0.00008	9.78446	4.63766	5.94252	0.05495	0.83633	0.13145	-0.00009	-0.01264	-0.00495	-3.24133	-1.55495	-4.63714	-0.37266	1.48007	1.88588	1.20011	-0.19286	1.98539	5.49248	8.33330	16.08964	-0.00791	-0.00191	0.00020	0.00008
684			6.83000	-3.48043	-3.54799	-1.95085	1.06216	-0.08863	0.05879	-0.04500	-0.00346	0.00658	-0.00380	-0.00533	0.98652	12.81466	-2.42893	-16.67740	-0.06481	0.24447	0.00333	0.00282	-0.00167	0.00017	9.78529	4.64891	5.96087	0.05428	0.83635	0.13132	-0.00034	-0.01012	-0.00392	-3.68215	-1.65948	-5.97933	-0.12056	1.95509	3.26429	0.98409	-0.43354	1.54352	5.50249	8.32965	16.06615	-0.00793	-0.00192	0.00020	0.00010
685			6.84000	-3.46008	-3.56618	-2.02206	1.05981	-0.08663	0.05885	-0.04464	-0.00324	0.00750	-0.00416	-0.00506	0.98548	12.84057	-2.43107	-16.64271	-0.06441	0.24527	0.00357	0.00318	-0.00297	0.00024	9.78913	4.65714	5.97399	0.05699	0.83658	0.13110	-0.00061	-0.00644	-0.00255	-3.77252	-1.56780	-6.86203	0.10516	2.14612	4.33920	0.66627	-0.65630	0.96936	5.51316	8.32706	16.04327	-0.00795	-0.00192	0.00022	0.00010
686			6.85000	-3.44142	-3.58197	-2.09956	1.05829	-0.08474	0.05905	-0.04051	-0.00272	0.00802	-0.00450	-0.00500	0.98544	12.86794	-2.43257	-16.59884	-0.06329	0.24701	0.00394	0.00317	-0.00410	0.00032	9.79585	4.66140	5.98143	0.05949	0.83970	0.13120	-0.00083	-0.00179	-0.00130	-3.55357	-1.32384	-7.37354	0.34271	2.08560	5.11514	0.28392	-0.82836	0.45628	5.52312	8.32522	16.02337	-0.00795	-0.00191	0.00024	0.00009
687			6.86000	-3.42608	-3.59351	-2.17994	1.05900	-0.08295	0.05881	-0.03358	-0.00195	0.00814	-0.00519	-0.00547	0.98696	12.89387	-2.43321	-16.54795	-0.06029	0.24807	0.00467	0.00276	-0.00508	0.00042	9.80425	4.66148	5.98477	0.05858	0.84259	0.13110	-0.00087	0.00333	-0.00054	-3.07540	-0.96567	-7.59388	0.60487	1.79668	5.58534	-0.10541	-0.89276	0.17689	5.53086	8.32406	16.00831	-0.00794	-0.00190	0.00028	0.00006
688			6.87000	-3.41513	-3.59933	-2.25988	1.05998	-0.08357	0.05731	-0.02597	-0.00102	0.00763	-0.00606	-0.00639	0.98926	12.91586	-2.43270	-16.49306	-0.05408	0.24653	0.00618	0.00208	-0.00581	0.00057	9.81253	4.65774	5.98687	0.05216	0.84200	0.12999	-0.00071	0.00790	-0.00029	-2.35160	-0.62264	-7.39538	0.85830	1.41362	5.62092	-0.43519	-0.84140	0.12226	5.53489	8.32392	15.99976	-0.00792	-0.00189	0.00031	0.00001
689			6.88000	-3.40762	-3.59840	-2.33331	1.06269	-0.08386	0.05576	-0.02046	0.00008	0.00649	-0.00717	-0.00727	0.99250	12.93340	-2.43039	-16.43934	-0.04877	0.24423	0.00746	0.00154	-0.00624	0.00062	9.81949	4.65131	5.98910	0.04580	0.83967	0.12878	-0.00052	0.01063	-0.00027	-1.39346	-0.45812	-6.59499	1.05103	1.13553	5.09772	-0.63286	-0.73215	0.15723	5.53419	8.32500	15.99861	-0.00790	-0.00187	0.00034	-0.00004
690			6.89000	-3.40142	-3.59028	-2.39314	1.06183	-0.08477	0.05429	-0.01820	0.00128	0.00481	-0.00813	-0.00751	0.99479	12.94774	-2.42561	-16.39298	-0.04380	0.24176	0.00853	0.00118	-0.00641	0.00056	9.82511	4.64386	5.99173	0.04133	0.83646	0.12750	-0.00041	0.01118	-0.00043	-0.27048	-0.53293	-5.20586	1.16138	1.08567	4.03199	-0.66943	-0.65881	0.24297	5.52840	8.32701	16.00563	-0.00787	-0.00185	0.00037	-0.00009
691			6.90000	-3.39427	-3.57516	-2.43380	1.05851	-0.08788	0.05252	-0.01933	0.00253	0.00275	-0.00828	-0.00714	0.99632	12.96087	-2.41759	-16.35928	-0.04005	0.24031	0.01007	0.00104	-0.00653	0.00040	9.83024	4.63688	5.99552	0.03928	0.83595	0.12608	-0.00039	0.01029	-0.00079	0.92076	-0.83633	-3.35331	1.21586	1.31340	2.56974	-0.58212	-0.67913	0.39744	5.51794	8.32940	16.02099	-0.00785	-0.00183	0.00040	-0.00013
692			6.91000	-3.38411	-3.55381	-2.45112	1.05722	-0.09042	0.05121	-0.02349	0.00372	0.00051	-0.00767	-0.00653	0.99852	12.97530	-2.40548	-16.34162	-0.03936	0.24253	0.01187	0.00116	-0.00690	0.00013	9.83586	4.63119	6.00125	0.03974	0.84158	0.12534	-0.00050	0.00879	-0.00114	2.09570	-1.32961	-1.16320	1.25599	1.83742	0.97184	-0.43736	-0.83202	0.52539	5.50400	8.33178	16.04387	-0.00783	-0.00180	0.00044	-0.00015
693			6.92000	-3.36936	-3.52739	-2.44250	1.05550	-0.09270	0.05019	-0.02922	0.00478	-0.00175	-0.00677	-0.00592	0.99961	12.99396	-2.38856	-16.34010	-0.03922	0.24563	0.01355	0.00148	-0.00762	-0.00022	9.84380	4.62687	6.00788	0.03981	0.84728	0.12488	-0.00073	0.00750	-0.00109	3.18521	-1.91699	1.18730	1.31590	2.60519	-0.43990	-0.32084	-1.13603	0.45882	5.48781	8.33363	16.07289	-0.00781	-0.00178	0.00047	-0.00017
694			6.93000	-3.34973	-3.49715	-2.40772	1.05034	-0.09653	0.04876	-0.03453	0.00575	-0.00382	-0.00598	-0.00541	0.99834	13.01908	-2.36669	-16.35158	-0.03651	0.24597	0.01510	0.00180	-0.00851	-0.00056	9.85586	4.62291	6.01289	0.03700	0.84685	0.12382	-0.00096	0.00697	-0.00050	4.12650	-2.47624	3.49411	1.39460	3.49060	-1.48191	-0.28706	-1.54315	0.14242	5.47040	8.33518	16.10629	-0.00780	-0.00176	0.00051	-0.00017
695			6.94000	-3.32598	-3.46447	-2.34867	1.04304	-0.10288	0.04632	-0.03819	0.00666	-0.00547	-0.00518	-0.00475	0.99566	13.05167	-2.34043	-16.37229	-0.03267	0.24286	0.01693	0.00200	-0.00921	-0.00087	9.87302	4.61837	6.01406	0.03441	0.84063	0.12151	-0.00117	0.00725	0.00047	4.86800	-2.92480	5.62453	1.45073	4.35006	-2.18438	-0.33730	-1.95751	-0.34468	5.45236	8.33812	16.14257	-0.00779	-0.00175	0.00054	-0.00017
696			6.95000	-3.29936	-3.43094	-2.26814	1.03636	-0.10939	0.04503	-0.04031	0.00725	-0.00685	-0.00336	-0.00370	0.99261	13.09127	-2.31100	-16.39944	-0.03250	0.24336	0.01835	0.00234	-0.00973	-0.00113	9.89491	4.61242	6.01023	0.03849	0.84103	0.12024	-0.00155	0.00792	0.00156	5.34707	-3.25144	7.49427	1.45254	5.07050	-2.64357	-0.43066	-2.27216	-0.88844	5.43402	8.34510	16.18038	-0.00779	-0.00173	0.00057	-0.00017
697			6.96000	-3.27073	-3.39871	-2.16997	1.03342	-0.11390	0.04575	-0.04191	0.00722	-0.00820	-0.00067	-0.00319	0.99044	13.13655	-2.27976	-16.43092	-0.03391	0.25004	0.01921	0.00271	-0.01012	-0.00132	9.92008	4.60519	6.00122	0.04321	0.85160	0.12119	-0.00186	0.00825	0.00262	5.50145	-3.49327	9.03446	1.39882	5.58320	-2.95266	-0.50916	-2.39995	-1.38929	5.41586	8.35709	16.21726	-0.00779	-0.00172	0.00059	-0.00017
698			6.97000	-3.24047	-3.37017	-2.05852	1.03195	-0.11647	0.04585	-0.04340	0.00656	-0.00917	0.00071	-0.00413	0.98718	13.18549	-2.24794	-16.46562	-0.03002	0.25255	0.01994	0.00253	-0.00984	-0.00149	9.94616	4.59723	5.98767	0.03762	0.85210	0.12126	-0.00160	0.00781	0.00346	5.34710	-3.67773	10.26256	1.27448	5.86078	-3.24693	-0.54757	-2.32431	-1.77791	5.39872	8.37234	16.24945	-0.00779	-0.00172	0.00059	-0.00016
699			6.98000	-3.20885	-3.34724	-1.93717	1.02901	-0.11885	0.04599	-0.04378	0.00554	-0.00990	0.00126	-0.00517	0.98412	13.23589	-2.21681	-16.50404	-0.02295	0.25204	0.02008	0.00194	-0.00886	-0.00162	9.97118	4.58920	5.97076	0.02885	0.84687	0.12118	-0.00113	0.00716	0.00407	4.98861	-3.76694	11.23079	1.07000	5.89309	-3.59786	-0.57243	-2.10405	-2.04982	5.38365	8.38740	16.27317	-0.00781	-0.00172	0.00057	-0.00015
700			6.99000	-3.17712	-3.33061	-1.80881	1.02807	-0.12114	0.04621	-0.04104	0.00442	-0.01035	0.00164	-0.00546	0.98285	13.28535	-2.18756	-16.54645	-0.01916	0.25096	0.01995	0.00154	-0.00756	-0.00169	9.99387	4.58103	5.95133	0.02641	0.84332	0.12116	-0.00092	0.00754	0.00455	4.53756	-3.63955	11.85514	0.84380	5.64687	-3.88112	-0.65985	-1.84795	-2.24486	5.37190	8.39847	16.28489	-0.00783	-0.00174	0.00053	-0.00012
701			7.00000	-3.14804	-3.31975	-1.67808	1.02931	-0.12401	0.04667	-0.03290	0.00342	-0.01036	0.00169	-0.00522	0.98410	13.33115	-2.16093	-16.59063	-0.01691	0.24850	0.01929	0.00121	-0.00628	-0.00159	10.01441	4.57164	5.93002	0.02782	0.84050	0.12144	-0.00088	0.00965	0.00482	4.05362	-3.15096	11.88711	0.67950	5.07414	-3.87084	-0.84127	-1.66788	-2.32609	5.36537	8.40241	16.28123	-0.00785	-0.00178	0.00046	-0.00006
702			7.01000	-3.12565	-3.31306	-1.55262	1.03003	-0.12720	0.04683	-0.01833	0.00271	-0.00960	0.00148	-0.00449	0.98771	13.37023	-2.13754	-16.63199	-0.01395	0.24579	0.01894	0.00080	-0.00519	-0.00137	10.03353	4.56015	5.90866	0.03027	0.83931	0.12153	-0.00091	0.01301	0.00452	3.56810	-2.23260	11.07515	0.59767	4.16483	-3.43250	-1.05506	-1.61081	-2.13994	5.36621	8.39744	16.25898	-0.00787	-0.00183	0.00036	0.00001
703			7.02000	-3.11399	-3.30815	-1.44189	1.03383	-0.12877	0.04779	-0.00008	0.00239	-0.00828	0.00152	-0.00386	0.99292	13.39998	-2.11824	-16.66559	-0.01322	0.24604	0.01839	0.00056	-0.00430	-0.00101	10.05190	4.54672	5.89102	0.03365	0.84368	0.12265	-0.00101	0.01662	0.00345	3.11646	-1.04123	9.42562	0.55646	3.08855	-2.63137	-1.21164	-1.67946	-1.59114	5.37573	8.38403	16.21716	-0.00788	-0.00188	0.00025	0.00009
704			7.03000	-3.11404	-3.30264	-1.35292	1.03901	-0.12903	0.04894	0.01471	0.00235	-0.00659	0.00126	-0.00368	0.99754	13.42062	-2.10345	-16.68874	-0.01307	0.24548	0.01736	0.00041	-0.00373	-0.00064	10.07012	4.53230	5.88081	0.03466	0.84490	0.12396	-0.00109	0.01960	0.00178	2.70634	-0.01736	7.34371	0.54056	2.26688	-1.73473	-1.28087	-1.84243	-0.79274	5.39393	8.36495	16.15782	-0.00788	-0.00193	0.00015	0.00017
705			7.04000	-3.12126	-3.29566	-1.28644	1.04547	-0.12925	0.04987	0.01869	0.00232	-0.00495	0.00068	-0.00360	1.00045	13.43701	-2.09146	-16.70286	-0.01560	0.24182	0.01560	0.00047	-0.00384	-0.00038	10.08871	4.51767	5.87947	0.03784	0.83991	0.12486	-0.00126	0.02159	0.00003	2.28517	0.39122	5.39376	0.58481	2.09339	-1.03919	-1.28779	-2.03915	0.01026	5.41989	8.34409	16.08550	-0.00789	-0.00197	0.00006	0.00025
706			7.05000	-3.12792	-3.28828	-1.23800	1.05045	-0.12846	0.05140	0.01123	0.00203	-0.00374	0.00033	-0.00372	1.00189	13.45607	-2.07919	-16.71189	-0.01761	0.24017	0.01371	0.00068	-0.00460	-0.00026	10.10793	4.50325	5.88570	0.04022	0.83678	0.12643	-0.00142	0.02265	-0.00133	1.80942	0.13760	3.91452	0.67387	2.54749	-0.64355	-1.26006	-2.20998	0.61784	5.45230	8.32503	16.00669	-0.00791	-0.00200	-0.00001	0.00032
707			7.06000	-3.12866	-3.28217	-1.20196	1.05372	-0.12792	0.05258	-0.00144	0.00145	-0.00286	-0.00022	-0.00430	1.00231	13.48206	-2.06499	-16.71917	-0.01623	0.23796	0.01221	0.00083	-0.00528	-0.00021	10.12777	4.48925	5.89684	0.03843	0.83194	0.12771	-0.00140	0.02241	-0.00210	1.28100	-0.42818	2.88645	0.71381	3.23529	-0.39089	-1.19630	-2.30120	0.94343	5.48960	8.31007	15.92863	-0.00793	-0.00202	-0.00004	0.00039
708			7.07000	-3.12274	-3.27868	-1.17491	1.05524	-0.12759	0.05348	-0.01268	0.00069	-0.00208	-0.00071	-0.00511	1.00150	13.51505	-2.04989	-16.72496	-0.01292	0.23616	0.01120	0.00079	-0.00542	-0.00013	10.14775	4.47617	5.90974	0.03452	0.82771	0.12879	-0.00124	0.02050	-0.00221	0.70855	-0.92330	2.04025	0.64684	3.73516	0.03849	-1.07173	-2.25734	0.96874	5.52985	8.29963	15.85768	-0.00794	-0.00202	-0.00006	0.00043
709			7.08000	-3.11232	-3.27837	-1.15713	1.05886	-0.12584	0.05464	-0.01885	-0.00008	-0.00114	-0.00106	-0.00584	1.00070	13.55222	-2.03640	-16.72553	-0.01238	0.23610	0.01025	0.00080	-0.00500	0.00004	10.16687	4.46478	5.92125	0.03407	0.82670	0.13007	-0.00111	0.01674	-0.00169	0.12390	-1.12694	1.08562	0.49453	3.77729	0.90287	-0.87065	-2.03054	0.71395	5.57095	8.29278	15.79852	-0.00794	-0.00202	-0.00007	0.00046
710			7.09000	-3.10097	-3.28071	-1.15110	1.06178	-0.12553	0.05520	-0.01851	-0.00066	-0.00003	-0.00141	-0.00631	0.99957	13.58905	-2.02726	-16.71535	-0.01213	0.23407	0.00937	0.00074	-0.00399	0.00024	10.18366	4.45596	5.92853	0.03474	0.82280	0.13061	-0.00092	0.01150	-0.00059	-0.37529	-0.97358	0.01537	0.29112	3.26730	2.11832	-0.62203	-1.60814	0.21960	5.61120	8.28839	15.75343	-0.00794	-0.00202	-0.00007	0.00047
711			7.10000	-3.09232	-3.28440	-1.15683	1.06564	-0.12463	0.05611	-0.01296	-0.00095	0.00089	-0.00166	-0.00666	0.99890	13.62051	-2.02443	-16.69193	-0.01321	0.23265	0.00816	0.00065	-0.00244	0.00039	10.19667	4.44994	5.92921	0.03642	0.81932	0.13132	-0.00066	0.00596	0.00085	-0.68137	-0.57144	-0.84483	0.02709	2.34253	3.22579	-0.38263	-1.04408	-0.41077	5.64905	8.28632	15.72304	-0.00795	-0.00201	-0.00007	0.00045
712			7.11000	-3.08811	-3.28849	-1.16976	1.06670	-0.12257	0.05686	-0.00494	-0.00105	0.00136	-0.00191	-0.00675	0.99803	13.64349	-2.02854	-16.65901	-0.01355	0.23241	0.00733	0.00046	-0.00045	0.00045	10.20503	4.44644	5.92266	0.03739	0.81663	0.13165	-0.00033	0.00103	0.00222	-0.79287	-0.09434	-1.25063	-0.30227	1.26056	3.81702	-0.18045	-0.42111	-0.98931	5.68323	8.28690	15.70718	-0.00795	-0.00201	-0.00006	0.00043
713			7.12000	-3.08862	-3.29275	-1.18486	1.06702	-0.12102	0.05754	0.00407	-0.00114	0.00148	-0.00228	-0.00681	0.99701	13.65684	-2.03896	-16.62271	-0.01343	0.23117	0.00632	0.00023	0.00163	0.00042	10.20819	4.44510	5.91042	0.03727	0.81275	0.13189	0.00002	-0.00304	0.00308	-0.81593	0.39931	-1.30191	-0.62916	0.17904	3.85327	0.00017	0.16618	-1.34482	5.71291	8.29019	15.70486	-0.00797	-0.00201	-0.00006	0.00039
714			7.13000	-3.09422	-3.29763	-1.19990	1.06780	-0.12054	0.05812	0.01401	-0.00134	0.00150	-0.00251	-0.00680	0.99619	13.66015	-2.05418	-16.58766	-0.01404	0.22936	0.00527	-0.00001	0.00336	0.00033	10.20656	4.44592	5.89548	0.03762	0.80928	0.13210	0.00032	-0.00642	0.00324	-0.86415	0.93558	-1.24152	-0.86868	-0.84633	3.49599	0.18913	0.64269	-1.39999	5.73834	8.29558	15.71360	-0.00799	-0.00201	-0.00005	0.00036
715			7.14000	-3.10540	-3.30384	-1.21517	1.07004	-0.11861	0.05872	0.02441	-0.00167	0.00161	-0.00265	-0.00672	0.99491	13.65347	-2.07230	-16.55660	-0.01765	0.22848	0.00432	-0.00032	0.00464	0.00024	10.20085	4.44907	5.88109	0.04063	0.80727	0.13218	0.00058	-0.00944	0.00265	-1.00001	1.50673	-1.24320	-0.99940	-1.77456	2.88100	0.41463	0.97383	-1.14666	5.76030	8.30216	15.72982	-0.00801	-0.00201	-0.00004	0.00032
716			7.15000	-3.12221	-3.31206	-1.23212	1.07275	-0.11637	0.05935	0.03382	-0.00212	0.00188	-0.00282	-0.00696	0.99372	13.63749	-2.09173	-16.53156	-0.02066	0.22785	0.00345	-0.00069	0.00559	0.00015	10.19218	4.45505	5.87042	0.04167	0.80560	0.13237	0.00077	-0.01223	0.00133	-1.23797	2.04291	-1.39441	-1.06654	-2.55635	2.09689	0.68082	1.18062	-0.58929	5.77944	8.30865	15.74951	-0.00802	-0.00200	-0.00003	0.00029
717			7.16000	-3.14369	-3.32270	-1.25265	1.07413	-0.11481	0.05951	0.04028	-0.00266	0.00236	-0.00302	-0.00744	0.99245	13.61367	-2.11158	-16.51388	-0.02165	0.22683	0.00308	-0.00098	0.00630	0.00010	10.18086	4.46415	5.86661	0.03963	0.80362	0.13224	0.00085	-0.01469	-0.00059	-1.58000	2.44653	-1.74816	-1.11542	-3.12130	1.28422	0.97159	1.30137	0.22275	5.79622	8.31384	15.76872	-0.00804	-0.00200	-0.00001	0.00026
718			7.17000	-3.16790	-3.33608	-1.27902	1.07584	-0.11208	0.06011	0.04210	-0.00325	0.00310	-0.00285	-0.00785	0.99075	13.58463	-2.13135	-16.50325	-0.02466	0.22831	0.00281	-0.00127	0.00671	0.00006	10.16739	4.47657	5.87178	0.03941	0.80575	0.13269	0.00092	-0.01668	-0.00275	-2.04112	2.62863	-2.33695	-1.13076	-3.39469	0.67129	1.24484	1.33667	1.12773	5.81111	8.31685	15.78448	-0.00805	-0.00199	0.00001	0.00022
719			7.18000	-3.19208	-3.35261	-1.31366	1.07916	-0.10840	0.06120	0.03879	-0.00384	0.00411	-0.00270	-0.00830	0.98925	13.55386	-2.15039	-16.49676	-0.02920	0.23066	0.00221	-0.00152	0.00654	0.00004	10.15258	4.49169	5.88584	0.04020	0.80930	0.13371	0.00094	-0.01797	-0.00461	-2.60484	2.55890	-3.14047	-1.06257	-3.37410	0.45827	1.45237	1.27686	1.88927	5.82424	8.31740	15.79536	-0.00806	-0.00197	0.00004	0.00019
720			7.19000	-3.21374	-3.37234	-1.35831	1.08077	-0.10516	0.06208	0.03233	-0.00435	0.00519	-0.00293	-0.00866	0.98831	13.52437	-2.16799	-16.48999	-0.03124	0.23162	0.00153	-0.00153	0.00585	0.00003	10.13789	4.50858	5.90625	0.03865	0.80985	0.13452	0.00083	-0.01865	-0.00571	-3.16525	2.32871	-4.00837	-0.92134	-3.18872	0.64086	1.57838	1.13651	2.32179	5.83500	8.31599	15.80192	-0.00807	-0.00196	0.00008	0.00014
721			7.20000	-3.23216	-3.39461	-1.41214	1.08106	-0.10309	0.06256	0.02681	-0.00469	0.00607	-0.00327	-0.00875	0.98709	13.49718	-2.18422	-16.47983	-0.03292	0.23093	0.00087	-0.00151	0.00516	0.00002	10.12450	4.52622	5.92919	0.03787	0.80789	0.13483	0.00070	-0.01869	-0.00595	-3.58122	2.12640	-4.72859	-0.79373	-3.04971	1.03280	1.61394	0.96126	2.40120	5.84227	8.31382	15.80574	-0.00807	-0.00194	0.00013	0.00008
722			7.21000	-3.24892	-3.41815	-1.47243	1.08122	-0.10001	0.06362	0.02474	-0.00473	0.00679	-0.00353	-0.00883	0.98579	13.47101	-2.20025	-16.46528	-0.03508	0.23193	0.00001	-0.00158	0.00490	0.00000	10.11302	4.54358	5.95155	0.03761	0.80827	0.13569	0.00060	-0.01819	-0.00566	-3.80709	2.07560	-5.25592	-0.73659	-3.08802	1.51309	1.56855	0.81469	2.25254	5.84523	8.31189	15.80803	-0.00806	-0.00192	0.00017	0.00001
723			7.22000	-3.26587	-3.44180	-1.53748	1.08086	-0.09785	0.06445	0.02420	-0.00464	0.00740	-0.00385	-0.00897	0.98501	13.44419	-2.21735	-16.44545	-0.03602	0.23222	-0.00074	-0.00164	0.00481	-0.00003	10.10296	4.56000	5.97186	0.03616	0.80836	0.13636	0.00052	-0.01710	-0.00525	-3.91306	2.08988	-5.71271	-0.71431	-3.20436	2.04338	1.47114	0.73583	2.07423	5.84349	8.31053	15.80918	-0.00805	-0.00190	0.00021	-0.00006
724			7.23000	-3.28266	-3.46490	-1.60714	1.08017	-0.09579	0.06552	0.02056	-0.00449	0.00805	-0.00385	-0.00875	0.98487	13.41715	-2.23543	-16.42021	-0.03820	0.23405	-0.00141	-0.00165	0.00440	-0.00008	10.09352	4.57519	5.99087	0.03734	0.81192	0.13728	0.00053	-0.01524	-0.00520	-3.99796	1.93878	-6.18548	-0.63404	-3.14435	2.52352	1.33205	0.72087	2.06017	5.83685	8.30962	15.80970	-0.00803	-0.00188	0.00024	-0.00013
725			7.24000	-3.29638	-3.48742	-1.68143	1.07817	-0.09343	0.06652	0.01130	-0.00433	0.00866	-0.00382	-0.00822	0.98460	13.39253	-2.25252	-16.39089	-0.04069	0.23642	-0.00192	-0.00146	0.00327	-0.00011	10.08357	4.58879	6.01099	0.03989	0.81597	0.13804	0.00061	-0.01184	-0.00576	-4.09553	1.48614	-6.63914	-0.43255	-2.72538	2.82068	1.12073	0.74020	2.31701	5.82490	8.30883	15.81035	-0.00801	-0.00187	0.00027	-0.00020
726			7.25000	-3.30393	-3.50938	-1.75941	1.07687	-0.09158	0.06721	-0.00067	-0.00412	0.00903	-0.00404	-0.00767	0.98533	13.37367	-2.26602	-16.36015	-0.04204	0.23764	-0.00236	-0.00105	0.00163	-0.00013	10.07246	4.59994	6.03517	0.04138	0.81776	0.13851	0.00069	-0.00660	-0.00677	-4.12243	0.86880	-6.94029	-0.15376	-2.03131	2.84781	0.81488	0.74637	2.78395	5.80739	8.30770	15.81189	-0.00798	-0.00185	0.00030	-0.00028
727			7.26000	-3.30528	-3.53007	-1.83839	1.07876	-0.08893	0.06841	-0.00931	-0.00371	0.00909	-0.00433	-0.00740	0.98635	13.36153	-2.27484	-16.33096	-0.04468	0.23913	-0.00333	-0.00068	0.00021	-0.00016	10.06018	4.60769	6.06471	0.04375	0.81948	0.13951	0.00076	-0.00073	-0.00789	-3.95600	0.38864	-6.93724	0.08420	-1.35817	2.56617	0.47578	0.70732	3.28171	5.78478	8.30659	15.81424	-0.00794	-0.00184	0.00032	-0.00034
728			7.27000	-3.30358	-3.54832	-1.91448	1.07977	-0.08668	0.06865	-0.01131	-0.00314	0.00858	-0.00486	-0.00737	0.98798	13.35405	-2.27980	-16.30645	-0.04431	0.23974	-0.00339	-0.00045	-0.00059	-0.00013	10.04746	4.61227	6.09903	0.04285	0.81949	0.13962	0.00073	0.00410	-0.00867	-3.56619	0.21789	-6.57232	0.22411	-0.92799	2.01340	0.19324	0.63659	3.64052	5.75804	8.30626	15.81681	-0.00791	-0.00183	0.00035	-0.00039
729			7.28000	-3.30229	-3.56331	-1.98405	1.08113	-0.08573	0.06728	-0.00801	-0.00252	0.00757	-0.00557	-0.00771	0.99083	13.34819	-2.28203	-16.28852	-0.04115	0.23895	-0.00197	-0.00041	-0.00096	-0.00005	10.03480	4.61446	6.13598	0.03861	0.81842	0.13832	0.00065	0.00709	-0.00878	-3.01598	0.29693	-5.94812	0.31863	-0.77372	1.36500	0.00126	0.58567	3.74789	5.72810	8.30673	15.81928	-0.00789	-0.00182	0.00037	-0.00043
730			7.29000	-3.30322	-3.57445	-2.04539	1.08323	-0.08531	0.06589	-0.00273	-0.00183	0.00654	-0.00594	-0.00849	0.99230	13.34154	-2.28213	-16.27657	-0.03849	0.23851	-0.00044	-0.00049	-0.00124	-0.00001	10.02237	4.61517	6.17261	0.03373	0.81840	0.13709	0.00057	0.00795	-0.00821	-2.39560	0.47317	-5.28062	0.42274	-0.83649	0.86836	-0.09120	0.60121	3.55491	5.69546	8.30733	15.82207	-0.00788	-0.00180	0.00040	-0.00046
731			7.30000	-3.30657	-3.58132	-2.09920	1.08630	-0.08419	0.06552	0.00131	-0.00115	0.00580	-0.00573	-0.00925	0.99237	13.33266	-2.28084	-16.26763	-0.03925	0.24054	0.00053	-0.00066	-0.00147	0.00001	10.00994	4.61543	6.20571	0.03243	0.82233	0.13680	0.00057	0.00634	-0.00701	-1.81226	0.59914	-4.76451	0.51994	-1.02900	0.71228	-0.05961	0.70400	3.05768	5.66017	8.30806	15.82640	-0.00787	-0.00179	0.00043	-0.00049
732			7.31000	-3.31099	-3.58416	-2.14778	1.08797	-0.08365	0.06525	0.00155	-0.00056	0.00531	-0.00531	-0.00992	0.99277	13.32145	-2.27938	-16.25776	-0.03895	0.24345	0.00162	-0.00077	-0.00148	0.00003	9.99733	4.61668	6.23220	0.03028	0.82744	0.13656	0.00059	0.00224	-0.00528	-1.33903	0.54947	-4.45138	0.54790	-1.22971	0.90461	0.10072	0.89630	2.31487	5.62243	8.30953	15.83357	-0.00788	-0.00178	0.00045	-0.00051
733			7.32000	-3.31407	-3.58357	-2.19295	1.08698	-0.08301	0.06474	-0.00259	-0.00006	0.00493	-0.00487	-0.01027	0.99290	13.30910	-2.27917	-16.24444	-0.03770	0.24671	0.00301	-0.00078	-0.00099	0.00008	9.98409	4.62007	6.25002	0.02809	0.83202	0.13584	0.00062	-0.00345	-0.00336	-0.95841	0.28390	-4.24816	0.43903	-1.36010	1.23053	0.34979	1.15067	1.48806	5.58293	8.31201	15.84448	-0.00789	-0.00177	0.00046	-0.00052
734			7.33000	-3.31372	-3.57992	-2.23508	1.08434	-0.08249	0.06394	-0.00826	0.00039	0.00456	-0.00450	-0.00999	0.99281	13.29669	-2.28159	-16.22839	-0.03753	0.24923	0.00439	-0.00080	0.00020	0.00013	9.96991	4.62627	6.25941	0.02899	0.83513	0.13458	0.00073	-0.00933	-0.00173	-0.61827	-0.05831	-4.06916	0.17424	-1.50052	1.44874	0.62403	1.42463	0.77358	5.54307	8.31578	15.85962	-0.00790	-0.00177	0.00047	-0.00051
735			7.34000	-3.31042	-3.57342	-2.27434	1.08288	-0.08411	0.06310	-0.01133	0.00080	0.00427	-0.00438	-0.00950	0.99338	13.28328	-2.28788	-16.21162	-0.03772	0.24851	0.00495	-0.00092	0.00183	0.00016	9.95434	4.63522	6.26232	0.03034	0.83422	0.13339	0.00085	-0.01392	-0.00058	-0.31621	-0.25570	-3.93672	-0.15949	-1.76399	1.52874	0.84549	1.65517	0.26673	5.50461	8.32168	15.87926	-0.00791	-0.00177	0.00047	-0.00047
736			7.35000	-3.30652	-3.56451	-2.31194	1.07783	-0.08554	0.06222	-0.01041	0.00114	0.00412	-0.00422	-0.00881	0.99275	13.26733	-2.29818	-16.19475	-0.03670	0.24804	0.00561	-0.00105	0.00330	0.00019	9.93785	4.64597	6.26105	0.02997	0.83271	0.13215	0.00085	-0.01637	0.00005	-0.08568	-0.22941	-3.89803	-0.44855	-2.07382	1.55572	0.96780	1.72477	-0.02215	5.46917	8.33036	15.90279	-0.00791	-0.00178	0.00045	-0.00041
737			7.36000	-3.30402	-3.55382	-2.34929	1.07136	-0.08661	0.06105	-0.00712	0.00135	0.00404	-0.00379	-0.00785	0.99263	13.24916	-2.31151	-16.17788	-0.03560	0.24936	0.00695	-0.00109	0.00431	0.00023	9.92218	4.65735	6.25802	0.02954	0.83412	0.13077	0.00076	-0.01646	0.00015	0.05142	-0.06441	-3.91376	-0.64770	-2.23493	1.53253	0.97723	1.57413	-0.08299	5.43787	8.34141	15.92853	-0.00789	-0.00179	0.00042	-0.00035
738			7.37000	-3.30355	-3.54236	-2.38679	1.06753	-0.08843	0.05999	-0.00379	0.00138	0.00397	-0.00325	-0.00693	0.99424	13.23083	-2.32628	-16.16189	-0.03528	0.25074	0.00819	-0.00101	0.00469	0.00025	9.90889	4.66802	6.25585	0.02978	0.83732	0.12978	0.00062	-0.01401	-0.00034	0.06633	0.11146	-3.89928	-0.74676	-2.10856	1.39096	0.86517	1.25726	0.12547	5.41117	8.35359	15.95431	-0.00786	-0.00180	0.00039	-0.00029
739			7.38000	-3.30457	-3.53165	-2.42414	1.06399	-0.08941	0.05905	-0.00263	0.00113	0.00388	-0.00278	-0.00613	0.99550	13.21513	-2.34043	-16.14851	-0.03539	0.25241	0.00939	-0.00078	0.00429	0.00023	9.89851	4.67675	6.25767	0.03041	0.84087	0.12893	0.00046	-0.00933	-0.00145	-0.08701	0.17889	-3.82894	-0.72133	-1.65760	1.12928	0.65080	0.86724	0.62544	5.38883	8.36553	15.97813	-0.00783	-0.00181	0.00036	-0.00023
740			7.39000	-3.30531	-3.52360	-2.46123	1.06271	-0.08918	0.05878	-0.00577	0.00061	0.00382	-0.00231	-0.00571	0.99606	13.20474	-2.35172	-16.13869	-0.03714	0.25491	0.01009	-0.00042	0.00297	0.00018	9.89071	4.68275	6.26635	0.03209	0.84583	0.12881	0.00034	-0.00326	-0.00300	-0.41237	0.02320	-3.73149	-0.53606	-0.93331	0.83897	0.37276	0.51428	1.34295	5.37048	8.37669	15.99841	-0.00781	-0.00182	0.00033	-0.00019
741			7.40000	-3.30290	-3.51954	-2.49812	1.06253	-0.08819	0.05899	-0.01344	0.00001	0.00372	-0.00218	-0.00571	0.99680	13.20154	-2.35799	-16.13208	-0.03740	0.25719	0.01036	0.00004	0.00100	0.00010	9.88417	4.68569	6.28331	0.03142	0.84950	0.12917	0.00027	0.00289	-0.00459	-0.79483	-0.37895	-3.57982	-0.23453	-0.09462	0.56897	0.08195	0.30107	2.08089	5.35569	8.38678	16.01394	-0.00779	-0.00183	0.00031	-0.00015
742			7.41000	-3.29525	-3.51931	-2.53353	1.06248	-0.08608	0.05877	-0.02223	-0.00045	0.00343	-0.00270	-0.00582	0.99727	13.20543	-2.35871	-16.12843	-0.03682	0.25752	0.01067	0.00040	-0.00079	0.00003	9.87736	4.68590	6.30724	0.03061	0.84854	0.12882	0.00028	0.00758	-0.00561	-1.06706	-0.86098	-3.29085	0.04922	0.60186	0.29429	-0.16082	0.25609	2.58289	5.34396	8.39535	16.02448	-0.00779	-0.00184	0.00029	-0.00012
743			7.42000	-3.28306	-3.52164	-2.56536	1.06349	-0.08600	0.05827	-0.02774	-0.00067	0.00294	-0.00344	-0.00596	0.99735	13.21382	-2.35537	-16.12779	-0.03632	0.25461	0.01054	0.00057	-0.00167	-0.00003	9.86944	4.68416	6.33438	0.03079	0.84350	0.12817	0.00032	0.00956	-0.00567	-1.13989	-1.19102	-2.83837	0.19341	0.96486	0.03378	-0.29683	0.31157	2.64947	5.33487	8.40191	16.03098	-0.00779	-0.00184	0.00030	-0.00010
744			7.43000	-3.26895	-3.52497	-2.59182	1.06545	-0.08476	0.05842	-0.02857	-0.00069	0.00231	-0.00386	-0.00647	0.99704	13.22344	-2.35071	-16.12954	-0.03595	0.25417	0.01036	0.00057	-0.00149	-0.00006	9.86105	4.68178	6.35957	0.02974	0.84218	0.12830	0.00033	0.00880	-0.00472	-1.02963	-1.29110	-2.23179	0.15222	1.00442	-0.15974	-0.31623	0.38250	2.22514	5.32823	8.40627	16.03518	-0.00781	-0.00183	0.00032	-0.00007
745			7.44000	-3.25515	-3.52836	-2.61121	1.06664	-0.08378	0.05841	-0.02628	-0.00061	0.00146	-0.00403	-0.00691	0.99667	13.23222	-2.34726	-16.13292	-0.03538	0.25429	0.01050	0.00048	-0.00046	-0.00009	9.85325	4.67958	6.37810	0.02888	0.84211	0.12826	0.00031	0.00622	-0.00299	-0.80213	-1.24772	-1.42554	-0.04856	0.85954	-0.34035	-0.26172	0.44868	1.44006	5.32367	8.40880	16.03930	-0.00781	-0.00182	0.00036	0.00000
746			7.45000	-3.24252	-3.53169	-2.62104	1.06548	-0.08327	0.05795	-0.02257	-0.00053	0.00042	-0.00422	-0.00737	0.99591	13.23936	-2.34644	-16.13864	-0.03259	0.25379	0.01106	0.00032	0.00107	-0.00013	9.84652	4.67802	6.38747	0.02554	0.84062	0.12768	0.00027	0.00331	-0.00100	-0.52122	-1.15025	-0.42872	-0.34210	0.61870	-0.59511	-0.20581	0.54481	0.53706	5.32083	8.41018	16.04508	-0.00781	-0.00182	0.00039	-0.00001
747			7.46000	-3.23141	-3.53512	-2.61997	1.06352	-0.08307	0.05716	-0.01736	-0.00044	-0.00053	-0.00448	-0.00746	0.99481	13.24399	-2.34878	-16.14758	-0.03081	0.25188	0.01158	0.00012	0.00273	-0.00018	9.84022	4.67666	6.38776	0.02480	0.83725	0.12653	0.00029	0.00139	0.00072	-0.24776	-0.96582	0.50426	-0.64480	0.25152	-0.84970	-0.20291	0.68242	-0.23916	5.31973	8.41076	16.05317	-0.00782	-0.00180	0.00042	0.00005
748			7.47000	-3.22317	-3.53835	-2.61078	1.06238	-0.08275	0.05720	-0.00930	-0.00033	-0.00097	-0.00430	-0.00694	0.99456	13.24456	-2.35451	-16.15856	-0.03228	0.25188	0.01162	-0.00016	0.00431	-0.00016	9.83362	4.67503	6.38135	0.02943	0.83844	0.12618	0.00039	0.00045	0.00181	-0.05025	-0.57973	0.95466	-0.89957	-0.31111	-0.86815	-0.22523	0.82545	-0.72703	5.32128	8.41015	16.06344	-0.00783	-0.00178	0.00044	0.00007
749			7.48000	-3.22020	-3.54071	-2.60075	1.06114	-0.08260	0.05726	0.00169	-0.00021	-0.00061	-0.00380	-0.00647	0.99403	13.23928	-2.36424	-16.16746	-0.03423	0.25288	0.01185	-0.00053	0.00564	-0.00005	9.82625	4.67324	6.37161	0.03357	0.84159	0.12593	0.00049	-0.00023	0.00209	-0.00660	0.04010	0.63565	-1.07528	-1.05260	-0.46660	-0.20650	0.91392	-0.85492	5.32673	8.40749	16.07522	-0.00785	-0.00179	0.00044	0.00013
750			7.49000	-3.22426	-3.54192	-2.59866	1.05899	-0.08225	0.05727	0.01236	-0.00017	0.00045	-0.00339	-0.00633	0.99293	13.22732	-2.37821	-16.16944	-0.03465	0.25349	0.01203	-0.00087	0.00656	0.00013	9.81841	4.67208	6.36246	0.03373	0.84251	0.12564	0.00050	-0.00140	0.00156	-0.16681	0.71327	-0.36095	-1.17077	-1.78677	0.26837	-0.09168	0.91406	-0.63003	5.33662	8.40228	16.08769	-0.00787	-0.00181	0.00041	0.00019
751			7.50000	-3.23414	-3.54260	-2.60995	1.05696	-0.08092	0.05794	0.01716	-0.00031	0.00182	-0.00331	-0.00638	0.99186	13.21024	-2.39584	-16.16256	-0.03458	0.25362	0.01134	-0.00103	0.00689	0.00029	9.81043	4.67269	6.35718	0.03153	0.84016	0.12591	0.00044	-0.00352	0.00052	-0.52880	1.10496	-1.63314	-1.19890	-2.21009	1.07316	0.12851	0.84537	-0.18746	5.35040	8.39517	16.10010	-0.00789	-0.00184	0.00037	0.00023
752			7.51000	-3.24511	-3.54428	-2.63500	1.05596	-0.07956	0.05853	0.01298	-0.00069	0.00312	-0.00329	-0.00637	0.99041	13.19242	-2.41524	-16.14794	-0.03610	0.25290	0.01041	-0.00096	0.00657	0.00039	9.80272	4.67600	6.35693	0.03064	0.83600	0.12606	0.00040	-0.00638	-0.00059	-1.07485	1.01048	-2.81117	-1.17087	-2.15140	1.76707	0.40586	0.76498	0.27498	5.36666	8.38784	16.11182	-0.00792	-0.00187	0.00032	0.00025
753			7.52000	-3.25204	-3.54907	-2.67164	1.05337	-0.07832	0.05874	0.00227	-0.00131	0.00424	-0.00332	-0.00605	0.98826	13.17827	-2.43459	-16.12764	-0.03788	0.25179	0.00980	-0.00069	0.00592	0.00045	9.79511	4.68222	6.36096	0.03165	0.83166	0.12573	0.00042	-0.00920	-0.00158	-1.78759	0.55516	-3.81313	-1.12970	-1.75010	2.31948	0.66922	0.75382	0.69385	5.38337	8.38166	16.12247	-0.00794	-0.00190	0.00028	0.00024
754			7.53000	-3.25277	-3.55871	-2.71885	1.05111	-0.07635	0.05931	-0.01027	-0.00208	0.00551	-0.00347	-0.00555	0.98645	13.16957	-2.45337	-16.10323	-0.04035	0.25147	0.00905	-0.00036	0.00522	0.00048	9.78656	4.69095	6.36903	0.03472	0.82974	0.12573	0.00053	-0.01126	-0.00267	-2.66550	0.01327	-4.89310	-1.08523	-1.28782	2.87170	0.87661	0.84547	1.17092	5.39858	8.37706	16.13221	-0.00795	-0.00193	0.00024	0.00021
755			7.54000	-3.24757	-3.57417	-2.77985	1.04866	-0.07381	0.06038	-0.02322	-0.00292	0.00727	-0.00371	-0.00498	0.98542	13.16573	-2.47175	-16.07330	-0.04211	0.25213	0.00813	0.00002	0.00431	0.00053	9.77577	4.70168	6.38234	0.03747	0.82988	0.12624	0.00070	-0.01240	-0.00407	-3.72943	-0.51388	-6.34148	-0.98899	-0.85359	3.60652	1.03584	0.98121	1.79962	5.41103	8.37378	16.14160	-0.00796	-0.00195	0.00021	0.00017
756			7.55000	-3.23617	-3.59614	-2.85951	1.04673	-0.07082	0.06226	-0.03867	-0.00379	0.00944	-0.00385	-0.00438	0.98471	13.16708	-2.48936	-16.03541	-0.04433	0.25372	0.00660	0.00054	0.00319	0.00050	9.76252	4.71410	6.40262	0.04057	0.83070	0.12744	0.00086	-0.01322	-0.00583	-4.93193	-1.15882	-7.97670	-0.87321	-0.26190	4.34127	1.19828	1.06477	2.57128	5.42003	8.37195	16.15167	-0.00796	-0.00196	0.00019	0.00013
757			7.56000	-3.21637	-3.62555	-2.95708	1.04558	-0.06849	0.06411	-0.05854	-0.00465	0.01118	-0.00415	-0.00419	0.98396	13.17626	-2.50546	-15.99237	-0.04480	0.25364	0.00481	0.00130	0.00239	0.00036	9.74754	4.72855	6.43112	0.04008	0.82733	0.12849	0.00087	-0.01410	-0.00782	-6.08054	-2.09173	-9.16018	-0.88808	0.70678	4.49744	1.39285	1.02774	3.41760	5.42595	8.37173	16.16310	-0.00797	-0.00197	0.00018	0.00009
758			7.57000	-3.18495	-3.66268	-3.06378	1.04363	-0.06584	0.06611	-0.08264	-0.00532	0.01187	-0.00447	-0.00442	0.98221	13.19690	-2.51943	-15.95417	-0.04317	0.25350	0.00304	0.00219	0.00245	0.00017	9.73223	4.74516	6.46832	0.03606	0.82267	0.12963	0.00073	-0.01461	-0.00994	-6.94060	-3.36235	-9.40092	-1.14541	2.10518	3.61616	1.58078	0.86959	4.29348	5.43011	8.37327	16.17562	-0.00798	-0.00197	0.00018	0.00008
759			7.58000	-3.13912	-3.70657	-3.16809	1.04038	-0.06290	0.06795	-0.10943	-0.00569	0.01137	-0.00454	-0.00483	0.97993	13.23186	-2.53070	-15.93312	-0.03989	0.25499	0.00210	0.00301	0.00333	0.00004	9.71742	4.76347	6.51457	0.03027	0.82184	0.13080	0.00052	-0.01440	-0.01213	-7.42386	-4.89485	-8.72153	-1.61391	3.83209	1.72452	1.72421	0.61639	5.18155	5.43377	8.37615	16.18830	-0.00798	-0.00197	0.00020	0.00007
760			7.59000	-3.07719	-3.75574	-3.26134	1.03594	-0.05849	0.06992	-0.13641	-0.00569	0.01004	-0.00458	-0.00493	0.97687	13.28274	-2.53854	-15.93830	-0.03738	0.25759	0.00144	0.00378	0.00467	-0.00005	9.70400	4.78289	6.56999	0.02730	0.82407	0.13210	0.00035	-0.01327	-0.01432	-7.60447	-6.52481	-7.43931	-2.18634	5.72402	-0.84657	1.80509	0.27825	6.05397	5.43703	8.37969	16.20054	-0.00799	-0.00196	0.00022	0.00006
761			7.60000	-2.99940	-3.80905	-3.33881	1.03102	-0.05407	0.07166	-0.16024	-0.00549	0.00828	-0.00464	-0.00480	0.97497	13.34966	-2.54223	-15.97470	-0.03381	0.26079	0.00147	0.00425	0.00617	-0.00013	9.69268	4.80260	6.63434	0.02560	0.83011	0.13341	0.00018	-0.01131	-0.01645	-7.57990	-8.02578	-5.92813	-2.77591	7.59815	-3.67502	1.82616	-0.13844	6.88020	5.43853	8.38358	16.21249	-0.00799	-0.00195	0.00026	0.00002
762			7.61000	-2.90830	-3.86503	-3.39999	1.02553	-0.05005	0.07335	-0.17598	-0.00515	0.00683	-0.00489	-0.00442	0.97489	13.43146	-2.54170	-16.04233	-0.02827	0.26423	0.00195	0.00413	0.00758	-0.00026	9.68433	4.82208	6.70712	0.02449	0.83980	0.13503	0.00001	-0.00851	-0.01849	-7.42750	-9.07126	-4.73172	-3.29886	9.16847	-6.12618	1.78433	-0.61755	7.63902	5.43643	8.38817	16.22509	-0.00798	-0.00193	0.00030	-0.00004
763			7.62000	-2.81036	-3.92130	-3.45164	1.02339	-0.04463	0.07441	-0.17870	-0.00446	0.00661	-0.00600	-0.00403	0.97742	13.52413	-2.53831	-16.13275	-0.02263	0.26612	0.00287	0.00357	0.00858	-0.00046	9.67941	4.84046	6.78764	0.02472	0.84921	0.13621	-0.00016	-0.00509	-0.02027	-7.22740	-9.27685	-4.53490	-3.64424	10.03625	-7.41353	1.69085	-1.09706	8.30082	5.42916	8.39360	16.23971	-0.00797	-0.00191	0.00034	-0.00011
764			7.63000	-2.71558	-3.97452	-3.50759	1.02607	-0.04079	0.07406	-0.16667	-0.00380	0.00801	-0.00791	-0.00375	0.98324	13.62053	-2.53476	-16.22920	-0.01665	0.26323	0.00413	0.00263	0.00858	-0.00064	9.67772	4.85753	6.87467	0.02498	0.85307	0.13626	-0.00031	-0.00168	-0.02137	-7.04286	-8.49916	-5.62736	-3.68681	9.97716	-7.09967	1.56439	-1.48905	8.75321	5.41584	8.39961	16.25784	-0.00795	-0.00189	0.00039	-0.00019
765			7.64000	-2.63320	-4.02210	-3.58080	1.02896	-0.03705	0.07387	-0.14302	-0.00311	0.01053	-0.00968	-0.00350	0.98909	13.71307	-2.53295	-16.31360	-0.01105	0.26037	0.00503	0.00164	0.00744	-0.00062	9.67845	4.87291	6.96509	0.02499	0.85506	0.13643	-0.00039	0.00126	-0.02155	-6.87313	-7.00524	-7.54386	-3.37128	9.14403	-5.46437	1.39722	-1.71818	8.82041	5.39585	8.40623	16.28090	-0.00794	-0.00188	0.00042	-0.00027
766			7.65000	-2.56810	-4.06298	-3.67565	1.03178	-0.03435	0.07329	-0.11402	-0.00252	0.01302	-0.01123	-0.00357	0.99408	13.79660	-2.53300	-16.37479	-0.00521	0.25684	0.00596	0.00069	0.00553	-0.00048	9.68058	4.88629	7.05400	0.02311	0.85383	0.13612	-0.00038	0.00311	-0.02050	-6.64177	-5.22347	-9.48984	-2.80703	7.85954	-3.21414	1.21337	-1.73973	8.41890	5.36909	8.41338	16.30995	-0.00793	-0.00187	0.00045	-0.00035
767			7.66000	-2.52129	-4.09700	-3.78855	1.03709	-0.03273	0.07275	-0.08456	-0.00205	0.01474	-0.01227	-0.00417	0.99928	13.86822	-2.53480	-16.40972	0.00025	0.25462	0.00696	-0.00003	0.00378	-0.00027	9.68282	4.89780	7.13651	0.01902	0.85381	0.13591	-0.00027	0.00329	-0.01850	-6.26191	-3.46928	-10.87298	-2.21186	6.36934	-1.02013	1.06132	-1.53788	7.61974	5.33603	8.42078	16.34535	-0.00793	-0.00186	0.00048	-0.00041
768			7.67000	-2.49151	-4.12435	-3.91139	1.04337	-0.03248	0.07231	-0.05825	-0.00169	0.01523	-0.01251	-0.00505	1.00316	13.92658	-2.53894	-16.42181	0.00370	0.25383	0.00794	-0.00034	0.00274	-0.00004	9.68369	4.90818	7.20908	0.01510	0.85500	0.13570	-0.00014	0.00157	-0.01578	-5.70329	-1.98907	-11.32783	-1.74251	4.89627	0.62083	0.97222	-1.14661	6.51284	5.29818	8.42778	16.38645	-0.00793	-0.00185	0.00049	-0.00045
769			7.68000	-2.47488	-4.14605	-4.03295	1.04828	-0.03285	0.07236	-0.03937	-0.00143	0.01430	-0.01202	-0.00613	1.00442	13.97238	-2.54526	-16.41894	0.00569	0.25478	0.00862	-0.00041	0.00232	0.00010	9.68226	4.91814	7.26868	0.01090	0.85701	0.13577	-0.00004	-0.00137	-0.01248	-5.01631	-1.03837	-10.62506	-1.42713	3.71246	1.37364	0.91649	-0.65103	5.14878	5.25776	8.43318	16.43141	-0.00794	-0.00185	0.00051	-0.00047
770			7.69000	-2.46501	-4.16437	-4.14046	1.05338	-0.03310	0.07204	-0.03004	-0.00125	0.01198	-0.01156	-0.00731	1.00494	14.00865	-2.55216	-16.41187	0.00698	0.25560	0.00960	-0.00041	0.00225	0.00011	9.67849	4.92769	7.31298	0.00652	0.85831	0.13528	0.00002	-0.00441	-0.00876	-4.27333	-0.70290	-8.90936	-1.23982	2.95147	1.24947	0.84214	-0.13582	3.62636	5.21725	8.43572	16.47790	-0.00795	-0.00185	0.00053	-0.00046
771			7.70000	-2.45619	-4.18099	-4.22571	1.05573	-0.03377	0.07151	-0.02678	-0.00110	0.00914	-0.01121	-0.00827	1.00486	14.03859	-2.55826	-16.40849	0.00950	0.25662	0.01093	-0.00045	0.00247	0.00004	9.67265	4.93642	7.34110	0.00186	0.86078	0.13452	0.00002	-0.00644	-0.00511	-3.48850	-0.73690	-6.81656	-1.14736	2.42121	0.69489	0.70490	0.35795	2.13387	5.17849	8.43514	16.52447	-0.00796	-0.00185	0.00054	-0.00043
772			7.71000	-2.44674	-4.19526	-4.28874	1.05753	-0.03346	0.07108	-0.02414	-0.00083	0.00666	-0.01069	-0.00904	1.00388	14.06265	-2.56395	-16.41026	0.01035	0.25941	0.01252	-0.00037	0.00295	-0.00004	9.66466	4.94345	7.35458	-0.00073	0.86712	0.13385	-0.00001	-0.00615	-0.00206	-2.61553	-0.78248	-5.00646	-1.09497	1.84505	0.16413	0.45171	0.79973	0.90180	5.14233	8.43248	16.57068	-0.00797	-0.00186	0.00053	-0.00039
773			7.72000	-2.43798	-4.20464	-4.33447	1.05820	-0.03364	0.07045	-0.01953	-0.00042	0.00474	-0.01069	-0.00922	1.00349	14.07973	-2.56998	-16.41534	0.01094	0.25948	0.01350	-0.00025	0.00339	-0.00011	9.65440	4.94739	7.35722	-0.00119	0.86938	0.13290	-0.00002	-0.00273	0.00005	-1.59820	-0.68743	-3.66651	-1.02506	1.18432	-0.26373	0.06236	1.13331	0.07283	5.10891	8.42911	16.61669	-0.00797	-0.00188	0.00052	-0.00035
774			7.73000	-2.43128	-4.20643	-4.36652	1.05629	-0.03450	0.06928	-0.01431	0.00010	0.00304	-0.01132	-0.00869	1.00257	14.08953	-2.57614	-16.42328	0.01089	0.25541	0.01373	-0.00013	0.00343	-0.00021	9.64229	4.94693	7.35354	0.00112	0.86396	0.13123	0.00003	0.00369	0.00132	-0.42367	-0.54713	-2.54725	-0.89800	0.65069	-0.78284	-0.45765	1.29671	-0.39476	5.07802	8.42587	16.66281	-0.00796	-0.00190	0.00048	-0.00032
775			7.74000	-2.42614	-4.19914	-4.38476	1.05491	-0.03495	0.06800	-0.01138	0.00070	0.00120	-0.01184	-0.00772	1.00221	14.09426	-2.58056	-16.43635	0.00832	0.25170	0.01386	-0.00005	0.00290	-0.00041	9.62958	4.94063	7.34664	0.00717	0.85940	0.12958	0.00016	0.01208	0.00208	0.87281	-0.54586	-1.28921	-0.70887	0.49793	-1.62489	-1.06094	1.25126	-0.65607	5.04925	8.42312	16.70911	-0.00794	-0.00192	0.00043	-0.00029
776			7.75000	-2.42033	-4.18260	-4.38575	1.05439	-0.03710	0.06642	-0.01216	0.00138	-0.00100	-0.01203	-0.00674	1.00284	14.09779	-2.58072	-16.45925	0.00555	0.24837	0.01432	-0.00003	0.00172	-0.00073	9.61815	4.92797	7.33800	0.01367	0.85746	0.12816	0.00026	0.02113	0.00277	2.24831	-0.77722	0.30691	-0.44397	0.78081	-2.83234	-1.68800	1.03656	-0.89878	5.02246	8.42127	16.75516	-0.00791	-0.00195	0.00036	-0.00026
777			7.76000	-2.41154	-4.15717	-4.36558	1.05631	-0.03955	0.06441	-0.01535	0.00216	-0.00348	-0.01240	-0.00650	1.00415	14.10321	-2.57401	-16.49514	0.00465	0.24480	0.01520	-0.00004	-0.00015	-0.00115	9.60928	4.90866	7.32690	0.01546	0.85548	0.12682	0.00023	0.02983	0.00387	3.70288	-1.16988	2.23158	-0.05856	1.32418	-4.13867	-2.31565	0.75296	-1.34765	4.99830	8.42073	16.79968	-0.00788	-0.00199	0.00027	-0.00022
778			7.77000	-2.39901	-4.12266	-4.32113	1.05925	-0.04086	0.06273	-0.01865	0.00298	-0.00623	-0.01262	-0.00694	1.00434	14.11157	-2.55899	-16.54289	0.00430	0.24323	0.01621	-0.00006	-0.00259	-0.00157	9.60381	4.88274	7.31010	0.01364	0.85552	0.12610	0.00013	0.03786	0.00580	5.28920	-1.60261	4.50600	0.45192	1.91876	-5.27993	-2.95027	0.48342	-2.17758	4.97806	8.42218	16.84100	-0.00783	-0.00202	0.00018	-0.00016
779			7.78000	-2.38294	-4.07855	-4.24801	1.06057	-0.04307	0.06032	-0.02158	0.00397	-0.00932	-0.01274	-0.00759	1.00326	14.12267	-2.53510	-16.59999	0.00550	0.24095	0.01772	-0.00009	-0.00538	-0.00206	9.60208	4.84986	7.28321	0.00903	0.85331	0.12477	0.00005	0.04543	0.00863	7.07103	-2.07203	7.31093	1.05514	2.50128	-6.28346	-3.63188	0.29030	-3.43829	4.96278	8.42671	16.87844	-0.00779	-0.00205	0.00011	-0.00010
780			7.79000	-2.36281	-4.02438	-4.13930	1.06006	-0.04655	0.05671	-0.02519	0.00526	-0.01254	-0.01314	-0.00795	1.00150	14.13642	-2.50173	-16.66583	0.00742	0.23535	0.01954	-0.00016	-0.00826	-0.00264	9.60377	4.80936	7.24188	0.00472	0.84439	0.12201	0.00001	0.05267	0.01213	9.06607	-2.64626	10.73145	1.71914	3.10679	-7.26578	-4.39197	0.21687	-5.09069	4.95309	8.43500	16.91238	-0.00775	-0.00206	0.00004	-0.00003
781			7.80000	-2.33759	-3.95968	-3.98877	1.05608	-0.05280	0.05218	-0.02812	0.00710	-0.01528	-0.01355	-0.00738	0.99878	14.15315	-2.45829	-16.74036	0.00875	0.22600	0.02122	-0.00022	-0.01091	-0.00319	9.60814	4.76037	7.18242	0.00521	0.82895	0.11794	0.00000	0.05891	0.01601	11.17818	-3.22444	14.41406	2.40232	3.67409	-8.02990	-5.18788	0.26210	-7.07767	4.94920	8.44654	16.94383	-0.00772	-0.00208	-0.00000	0.00005
782			7.81000	-2.30875	-3.88399	-3.79700	1.04756	-0.06294	0.04635	-0.02492	0.00979	-0.01640	-0.01349	-0.00584	0.99609	14.17237	-2.40605	-16.81921	0.01113	0.21498	0.02385	-0.00030	-0.01296	-0.00357	9.61474	4.70310	7.10161	0.00942	0.81129	0.11226	0.00000	0.06245	0.01984	13.13937	-3.43418	17.54068	3.06313	3.87416	-7.96013	-5.87527	0.42298	-9.34158	4.95137	8.45926	16.97269	-0.00770	-0.00209	-0.00003	0.00012
783			7.82000	-2.28242	-3.79785	-3.57562	1.03733	-0.07563	0.04061	-0.00997	0.01306	-0.01573	-0.01170	-0.00379	0.99449	14.19008	-2.34934	-16.88980	0.01287	0.20986	0.02789	-0.00025	-0.01456	-0.00339	9.62295	4.63957	6.99688	0.01693	0.80451	0.10661	0.00004	0.06218	0.02340	14.56341	-2.85982	19.24729	3.66556	3.25566	-6.43803	-6.27371	0.74333	-11.74246	4.95944	8.47044	16.99824	-0.00769	-0.00210	-0.00005	0.00019
784			7.83000	-2.26783	-3.70394	-3.34462	1.03109	-0.09006	0.03640	0.01793	0.01640	-0.01400	-0.00775	-0.00244	0.99303	14.19912	-2.29485	-16.93482	0.01196	0.21291	0.03235	0.00000	-0.01568	-0.00205	9.63128	4.57373	6.86766	0.02442	0.81231	0.10268	0.00017	0.05694	0.02659	15.13591	-1.35996	19.10051	4.13461	1.60880	-3.35722	-6.23751	1.26567	-13.99408	4.97283	8.47806	17.01928	-0.00769	-0.00210	-0.00006	0.00025
785			7.84000	-2.27330	-3.60680	-3.12589	1.02507	-0.10443	0.03324	0.05494	0.01899	-0.01154	-0.00346	-0.00276	0.98991	14.19206	-2.24976	-16.93950	0.01583	0.21842	0.03651	0.00046	-0.01564	0.00060	9.63751	4.51075	6.71692	0.02024	0.82058	0.09959	0.00029	0.04595	0.02870	14.75583	0.86487	17.18447	4.36439	-0.89404	0.81644	-5.74173	1.95643	-15.70968	4.99060	8.48133	17.03532	-0.00770	-0.00211	-0.00007	0.00029
786			7.85000	-2.30361	-3.51150	-2.93796	1.02009	-0.11586	0.03180	0.09496	0.01993	-0.00903	0.00040	-0.00352	0.98615	14.16411	-2.21992	-16.89647	0.01898	0.22505	0.03905	0.00121	-0.01415	0.00398	9.63945	4.45520	6.55187	0.01472	0.82722	0.09758	0.00035	0.03167	0.02935	13.52685	3.43920	13.97651	4.27047	-3.82272	5.24177	-4.90645	2.67634	-16.50541	5.01190	8.48065	17.04672	-0.00771	-0.00212	-0.00009	0.00033
787			7.86000	-2.35945	-3.42290	-2.79228	1.01645	-0.12501	0.03190	0.13136	0.01918	-0.00667	0.00333	-0.00414	0.98273	14.11396	-2.20843	-16.80866	0.01996	0.22964	0.03925	0.00195	-0.01127	0.00682	9.63597	4.40980	6.38346	0.01153	0.82864	0.09659	0.00038	0.01789	0.02826	11.65789	5.91386	10.22796	3.87777	-6.63972	8.90973	-3.94559	3.26008	-16.12367	5.03649	8.47725	17.05412	-0.00774	-0.00213	-0.00011	0.00036
788			7.87000	-2.43687	-3.34567	-2.69098	1.01573	-0.13257	0.03292	0.15677	0.01680	-0.00456	0.00484	-0.00431	0.98161	14.04403	-2.21393	-16.68941	0.01867	0.22961	0.03719	0.00233	-0.00787	0.00800	9.62679	4.37469	6.22447	0.01138	0.82274	0.09632	0.00045	0.00801	0.02538	9.36256	7.76509	6.78311	3.34283	-8.75102	10.91807	-3.06234	3.57891	-14.53475	5.06424	8.47278	17.05813	-0.00777	-0.00215	-0.00015	0.00040
789			7.88000	-2.52662	-3.28454	-2.62715	1.01597	-0.13782	0.03423	0.16555	0.01289	-0.00287	0.00527	-0.00415	0.98252	13.96119	-2.23015	-16.55983	0.01696	0.22797	0.03445	0.00237	-0.00517	0.00750	9.61284	4.34832	6.08679	0.01138	0.81539	0.09657	0.00049	0.00355	0.02100	6.85011	8.61791	4.21041	2.84939	-9.73150	10.88615	-2.37817	3.56926	-11.96284	5.09447	8.46819	17.05887	-0.00780	-0.00218	-0.00019	0.00042
790			7.89000	-2.61779	-3.24279	-2.59019	1.01870	-0.14083	0.03576	0.15998	0.00822	-0.00166	0.00420	-0.00389	0.98551	13.87428	-2.24892	-16.44086	0.01544	0.22300	0.03084	0.00219	-0.00354	0.00581	9.59569	4.32816	5.97889	0.00995	0.80390	0.09743	0.00042	0.00426	0.01583	4.39862	8.56184	2.56087	2.48349	-9.61216	9.20606	-1.94839	3.23254	-8.85656	5.12585	8.46324	17.05642	-0.00784	-0.00221	-0.00024	0.00042
791			7.90000	-2.70338	-3.22014	-2.57091	1.02347	-0.14374	0.03720	0.14606	0.00382	-0.00083	0.00252	-0.00306	0.98918	13.79046	-2.26435	-16.34564	0.01082	0.21525	0.02670	0.00144	-0.00286	0.00381	9.57778	4.31132	5.90374	0.01303	0.79110	0.09867	0.00048	0.00866	0.01064	2.27759	7.94886	1.57145	2.24442	-8.68325	6.72232	-1.76230	2.59592	-5.76885	5.15676	8.45720	17.05038	-0.00787	-0.00224	-0.00029	0.00039
792			7.91000	-2.77979	-3.21354	-2.56301	1.02875	-0.14472	0.03880	0.12721	0.00018	-0.00027	0.00116	-0.00233	0.99213	13.71548	-2.27319	-16.27813	0.00472	0.21034	0.02326	0.00054	-0.00315	0.00221	9.56218	4.29522	5.85874	0.01679	0.78431	0.10049	0.00046	0.01504	0.00621	0.60311	7.00692	0.95078	2.14137	-7.17095	4.22376	-1.77009	1.74034	-3.16258	5.18548	8.45032	17.04048	-0.00790	-0.00226	-0.00032	0.00035
793			7.92000	-2.84462	-3.21911	-2.56274	1.03258	-0.14303	0.04075	0.10547	-0.00239	0.00016	-0.00001	-0.00216	0.99332	13.65434	-2.27354	-16.23560	0.00042	0.20839	0.02043	0.00004	-0.00425	0.00112	9.55151	4.27789	5.83743	0.01721	0.78101	0.10275	0.00026	0.02211	0.00288	-0.61310	5.88408	0.46717	2.17140	-5.32924	2.21504	-1.92440	0.82143	-1.26379	5.21040	8.44364	17.02652	-0.00792	-0.00228	-0.00034	0.00028
794			7.93000	-2.89714	-3.23247	-2.56844	1.03807	-0.14146	0.04247	0.08410	-0.00383	0.00052	-0.00092	-0.00248	0.99379	13.60926	-2.26531	-16.21161	-0.00361	0.20633	0.01797	-0.00023	-0.00558	0.00046	9.54671	4.25790	5.83234	0.01745	0.77797	0.10480	0.00007	0.02870	0.00072	-1.36839	4.75142	0.02762	2.24910	-3.49615	0.85136	-2.16008	0.01575	-0.06728	5.23019	8.43823	17.00845	-0.00794	-0.00229	-0.00034	0.00019
795			7.94000	-2.93834	-3.24934	-2.57847	1.04454	-0.13893	0.04463	0.06460	-0.00432	0.00080	-0.00139	-0.00342	0.99451	13.57948	-2.25032	-16.19994	-0.00577	0.20704	0.01594	-0.00023	-0.00666	0.00009	9.54702	4.23491	5.83673	0.01567	0.77900	0.10722	-0.00007	0.03355	-0.00050	-1.73397	3.69974	-0.32680	2.26303	-1.89014	-0.00534	-2.35966	-0.57523	0.57907	5.24386	8.43443	16.98618	-0.00796	-0.00228	-0.00030	0.00009
796			7.95000	-2.96929	-3.26701	-2.59093	1.04900	-0.13497	0.04671	0.04617	-0.00436	0.00105	-0.00153	-0.00487	0.99311	13.56308	-2.23101	-16.19670	-0.00615	0.20959	0.01460	-0.00011	-0.00733	-0.00010	9.55107	4.21013	5.84589	0.01177	0.78156	0.10930	-0.00012	0.03540	-0.00112	-1.91744	2.70971	-0.64081	2.18041	-0.55100	-0.48816	-2.40508	-0.93600	0.87377	5.25058	8.43203	16.96012	-0.00797	-0.00226	-0.00023	-0.00001
797			7.96000	-2.99036	-3.28494	-2.60608	1.05210	-0.13038	0.04867	0.02784	-0.00448	0.00146	-0.00125	-0.00640	0.99056	13.55825	-2.20948	-16.19827	-0.00635	0.21411	0.01398	-0.00000	-0.00781	-0.00016	9.55731	4.18568	5.85696	0.00855	0.78722	0.11108	-0.00011	0.03404	-0.00140	-2.18942	1.75546	-1.12203	2.05385	0.52250	-0.53578	-2.25299	-1.09182	0.97503	5.25014	8.43035	16.93091	-0.00798	-0.00222	-0.00013	-0.00012
798			7.97000	-3.00171	-3.30451	-2.62743	1.05461	-0.12779	0.05018	0.01077	-0.00506	0.00225	-0.00064	-0.00806	0.98791	13.56303	-2.18737	-16.19933	-0.00489	0.21825	0.01388	0.00007	-0.00807	-0.00007	9.56437	4.16367	5.86843	0.00383	0.79371	0.11253	-0.00005	0.02991	-0.00157	-2.72280	0.92126	-1.95979	1.92027	1.22026	-0.05493	-1.92651	-1.08216	1.00335	5.24257	8.42820	16.90024	-0.00797	-0.00217	-0.00002	-0.00022
799			7.98000	-3.00517	-3.32754	-2.65993	1.05552	-0.12548	0.05192	-0.00080	-0.00593	0.00359	-0.00023	-0.00956	0.98471	13.57361	-2.16691	-16.19399	-0.00250	0.22152	0.01341	0.00005	-0.00772	0.00016	9.57100	4.14576	5.87995	-0.00116	0.79855	0.11409	0.00001	0.02355	-0.00186	-3.48803	0.44411	-3.26678	1.73271	1.29784	0.95786	-1.45591	-0.93418	1.08303	5.22775	8.42479	16.87121	-0.00796	-0.00212	0.00010	-0.00031
800			7.99000	-3.00563	-3.35443	-2.70955	1.05592	-0.12193	0.05370	-0.00305	-0.00671	0.00559	-0.00029	-0.01035	0.98301	13.58349	-2.15179	-16.17648	-0.00134	0.22459	0.01275	0.00002	-0.00656	0.00051	9.57584	4.13345	5.89254	-0.00310	0.80275	0.11553	0.00003	0.01562	-0.00249	-4.36069	0.52625	-5.12990	1.47016	0.61793	2.45565	-0.86342	-0.71211	1.32047	5.20535	8.42052	16.84743	-0.00793	-0.00207	0.00021	-0.00040
801			8.00000	-3.00905	-3.38428	-2.78267	1.05622	-0.11805	0.05490	0.00138	-0.00734	0.00793	-0.00096	-0.01067	0.98226	13.58617	-2.14514	-16.14157	-0.00124	0.22510	0.01186	0.00000	-0.00490	0.00086	9.57847	4.12789	5.90811	-0.00468	0.80150	0.11627	0.00003	0.00700	-0.00343	-5.23697	0.99361	-7.26035	1.18288	-0.49336	4.12876	-0.20660	-0.53026	1.69959	5.17498	8.41639	16.83245	-0.00788	-0.00202	0.00029	-0.00049
802			8.01000	-3.01714	-3.41692	-2.87879	1.05812	-0.11444	0.05612	0.00342	-0.00795	0.00970	-0.00229	-0.01041	0.98268	13.58040	-2.14699	-16.09009	-0.00379	0.22144	0.00964	-0.00003	-0.00322	0.00089	9.57973	4.12921	5.92764	-0.00404	0.79206	0.11687	0.00002	-0.00091	-0.00454	-5.98199	1.26643	-8.74729	0.86741	-1.24531	5.14353	0.43033	-0.51037	2.14930	5.13677	8.41311	16.82831	-0.00783	-0.00198	0.00034	-0.00057
803			8.02000	-3.02482	-3.45331	-2.98497	1.05947	-0.11081	0.05785	-0.00550	-0.00850	0.00997	-0.00384	-0.00952	0.98355	13.57267	-2.15370	-16.03500	-0.00811	0.21638	0.00637	-0.00002	-0.00174	0.00052	9.58165	4.13660	5.95193	-0.00066	0.77958	0.11789	0.00001	-0.00670	-0.00585	-6.40883	0.79361	-8.67110	0.44332	-0.91690	4.61553	0.96428	-0.72816	2.67534	5.09167	8.41132	16.83545	-0.00777	-0.00195	0.00036	-0.00062
804			8.03000	-3.02336	-3.49424	-3.08101	1.06284	-0.10699	0.05969	-0.02750	-0.00881	0.00824	-0.00513	-0.00859	0.98556	13.57359	-2.16012	-15.99647	-0.01348	0.21287	0.00343	0.00025	-0.00035	0.00013	9.58638	4.14839	5.98225	0.00413	0.77128	0.11929	-0.00007	-0.00989	-0.00740	-6.37393	-0.56086	-6.78474	-0.14682	0.65803	2.30276	1.34969	-1.15683	3.29859	5.04140	8.41184	16.85249	-0.00772	-0.00193	0.00036	-0.00066
805			8.04000	-3.00510	-3.53919	-3.14817	1.06554	-0.10155	0.06200	-0.05908	-0.00864	0.00474	-0.00548	-0.00828	0.98728	13.59244	-2.16198	-15.99280	-0.01645	0.21589	0.00193	0.00086	0.00100	-0.00006	9.59525	4.16294	6.01978	0.00502	0.77427	0.12152	-0.00012	-0.01091	-0.00901	-5.86972	-2.57138	-3.46252	-0.85820	3.15914	-1.34588	1.57534	-1.70427	3.91613	4.98784	8.41467	16.87708	-0.00769	-0.00191	0.00037	-0.00067
806			8.05000	-2.96552	-3.58696	-3.17384	1.06549	-0.09574	0.06397	-0.09407	-0.00810	0.00006	-0.00506	-0.00832	0.98691	13.63465	-2.15640	-16.03447	-0.01727	0.22242	0.00201	0.00157	0.00213	-0.00023	9.60893	4.17847	6.06355	0.00451	0.78398	0.12361	-0.00015	-0.01013	-0.01019	-5.02259	-4.84697	0.58727	-1.55514	6.06969	-5.48685	1.63440	-2.27079	4.33558	4.93291	8.41854	16.90628	-0.00766	-0.00189	0.00038	-0.00067
807			8.06000	-2.90428	-3.63587	-3.15429	1.06646	-0.09054	0.06563	-0.12543	-0.00732	-0.00471	-0.00443	-0.00859	0.98673	13.70121	-2.14204	-16.12153	-0.01689	0.22941	0.00288	0.00215	0.00279	-0.00053	9.62750	4.19331	6.11067	0.00499	0.79700	0.12558	-0.00021	-0.00801	-0.01069	-4.01732	-6.91127	4.45640	-2.10089	8.79802	-9.15844	1.54524	-2.77907	4.45807	4.87882	8.42171	16.93656	-0.00766	-0.00186	0.00043	-0.00064
808			8.07000	-2.82581	-3.68362	-3.09628	1.07012	-0.08459	0.06667	-0.14610	-0.00622	-0.00831	-0.00433	-0.00910	0.98739	13.78817	-2.11976	-16.24367	-0.01600	0.23471	0.00424	0.00246	0.00299	-0.00098	9.65050	4.20615	6.15803	0.00681	0.80809	0.12680	-0.00033	-0.00516	-0.01039	-3.01982	-8.28302	7.22555	-2.43192	10.73974	-11.45332	1.34934	-3.15419	4.26843	4.82809	8.42342	16.96435	-0.00766	-0.00183	0.00050	-0.00059
809			8.08000	-2.73891	-3.72709	-3.01554	1.07661	-0.08062	0.06695	-0.15088	-0.00505	-0.00974	-0.00438	-0.00973	0.99002	13.88711	-2.09331	-16.38155	-0.01413	0.23780	0.00603	0.00233	0.00290	-0.00143	9.67668	4.21627	6.20226	0.00924	0.81772	0.12739	-0.00048	-0.00222	-0.00928	-2.16166	-8.62132	8.23939	-2.53170	11.42990	-11.72459	1.08200	-3.29932	3.76645	4.78320	8.42389	16.98675	-0.00766	-0.00180	0.00059	-0.00051
810			8.09000	-2.65459	-3.76328	-2.93278	1.08056	-0.07622	0.06711	-0.13891	-0.00378	-0.00889	-0.00414	-0.01067	0.99145	13.98691	-2.06810	-16.51111	-0.01019	0.24242	0.00834	0.00161	0.00268	-0.00171	9.70377	4.22326	6.24003	0.00871	0.82767	0.12766	-0.00043	0.00031	-0.00751	-1.55413	-7.91797	7.40706	-2.40873	10.74532	-9.94168	0.77446	-3.12611	3.01375	4.74603	8.42355	17.00251	-0.00766	-0.00176	0.00069	-0.00041
811			8.10000	-2.58181	-3.79087	-2.86615	1.08273	-0.07254	0.06663	-0.11596	-0.00267	-0.00637	-0.00385	-0.01173	0.99198	14.07700	-2.04900	-16.61217	-0.00532	0.24593	0.01083	0.00073	0.00251	-0.00158	9.72864	4.22721	6.26899	0.00623	0.83404	0.12709	-0.00026	0.00217	-0.00547	-1.23366	-6.52559	5.29350	-2.14381	8.98958	-6.84186	0.46870	-2.62717	2.18820	4.71765	8.42325	17.01219	-0.00765	-0.00172	0.00077	-0.00030
812			8.11000	-2.52476	-3.81044	-2.82499	1.08339	-0.06969	0.06554	-0.08957	-0.00183	-0.00333	-0.00359	-0.01268	0.99204	14.15045	-2.03886	-16.67610	-0.00037	0.24809	0.01331	0.00004	0.00284	-0.00109	9.74830	4.22866	6.28931	0.00287	0.83705	0.12574	-0.00009	0.00275	-0.00380	-1.12420	-4.91882	2.78371	-1.89176	6.67329	-3.56198	0.25100	-1.89534	1.54258	4.69871	8.42374	17.01699	-0.00764	-0.00170	0.00082	-0.00018
813			8.12000	-2.48329	-3.82360	-2.80913	1.08344	-0.06768	0.06513	-0.06506	-0.00124	-0.00077	-0.00319	-0.01335	0.99119	14.20401	-2.03871	-16.70672	0.00235	0.24964	0.01456	-0.00018	0.00396	-0.00045	9.76071	4.22937	6.30386	0.00122	0.83897	0.12507	-0.00002	0.00171	-0.00302	-1.08978	-3.43983	0.61726	-1.76854	4.24344	-1.03720	0.18849	-1.06930	1.27691	4.68945	8.42485	17.01804	-0.00763	-0.00169	0.00084	-0.00006
814			8.13000	-2.45510	-3.83200	-2.81230	1.08222	-0.06741	0.06465	-0.04414	-0.00083	0.00092	-0.00312	-0.01327	0.99094	14.23719	-2.04776	-16.71511	0.00366	0.24848	0.01489	-0.00015	0.00566	-0.00000	9.76500	4.23105	6.31707	0.00223	0.83735	0.12443	-0.00001	-0.00027	-0.00320	-1.01588	-2.21703	-0.82444	-1.77059	1.99621	0.35432	0.25645	-0.29562	1.42910	4.68962	8.42587	17.01592	-0.00763	-0.00170	0.00081	0.00005
815			8.14000	-2.43769	-3.83697	-2.82613	1.07838	-0.06671	0.06383	-0.02617	-0.00048	0.00170	-0.00398	-0.01241	0.99122	14.25133	-2.06399	-16.71313	0.00485	0.24427	0.01462	-0.00005	0.00750	0.00018	9.76181	4.23472	6.33290	0.00466	0.82988	0.12326	0.00004	-0.00253	-0.00408	-0.82677	-1.22236	-1.50515	-1.84971	0.06575	0.72838	0.40701	0.34050	1.89766	4.69871	8.42640	17.01097	-0.00764	-0.00173	0.00076	0.00017
816			8.15000	-2.42936	-3.83887	-2.84330	1.07320	-0.06671	0.06271	-0.01000	-0.00013	0.00183	-0.00508	-0.01103	0.99228	14.24865	-2.08542	-16.70974	0.00557	0.23916	0.01431	0.00009	0.00919	0.00019	9.75222	4.24092	6.35397	0.00831	0.82220	0.12200	0.00015	-0.00488	-0.00532	-0.51799	-0.37007	-1.64137	-1.95534	-1.52138	0.45263	0.61062	0.79777	2.52280	4.71637	8.42651	17.00264	-0.00766	-0.00176	0.00069	0.00027
817			8.16000	-2.42926	-3.83785	-2.85974	1.06764	-0.06715	0.06175	0.00484	0.00017	0.00166	-0.00581	-0.00942	0.99338	14.23182	-2.11034	-16.70950	0.00476	0.23556	0.01411	0.00018	0.01030	0.00011	9.73817	4.24990	6.38116	0.01341	0.81838	0.12118	0.00030	-0.00696	-0.00653	-0.18482	0.39562	-1.50693	-1.98569	-2.73465	-0.06597	0.81531	1.04408	3.11380	4.74227	8.42634	16.99014	-0.00769	-0.00181	0.00061	0.00037
818			8.17000	-2.43662	-3.83467	-2.87403	1.06297	-0.06835	0.06072	0.01736	0.00036	0.00139	-0.00615	-0.00836	0.99500	14.20436	-2.13627	-16.71312	0.00539	0.23373	0.01450	0.00029	0.01026	0.00004	9.72198	4.26098	6.41339	0.01412	0.81834	0.12071	0.00033	-0.00798	-0.00729	0.05861	1.03991	-1.26730	-1.80922	-3.50429	-0.50743	0.93499	1.07881	3.47436	4.77585	8.42567	16.97280	-0.00775	-0.00185	0.00054	0.00046
819			8.18000	-2.44971	-3.83074	-2.88580	1.05899	-0.06918	0.05992	0.02536	0.00040	0.00108	-0.00630	-0.00762	0.99569	14.17064	-2.15992	-16.71858	0.00519	0.23277	0.01483	0.00031	0.00868	0.00001	9.70615	4.27259	6.44764	0.01391	0.81890	0.12051	0.00030	-0.00744	-0.00726	0.17624	1.44725	-0.96925	-1.35473	-3.77534	-0.68272	0.90923	0.95097	3.45852	4.81624	8.42467	16.95101	-0.00781	-0.00189	0.00049	0.00054
820			8.19000	-2.46543	-3.82721	-2.89450	1.05477	-0.06967	0.05963	0.02763	0.00036	0.00080	-0.00643	-0.00687	0.99616	14.13547	-2.17790	-16.72277	0.00470	0.23268	0.01484	0.00028	0.00567	0.00006	9.69244	4.28287	6.47985	0.01405	0.81977	0.12070	0.00024	-0.00571	-0.00629	0.20835	1.55157	-0.68859	-0.64987	-3.58266	-0.43240	0.74403	0.74240	2.99055	4.86228	8.42366	16.92615	-0.00786	-0.00192	0.00045	0.00061
821			8.20000	-2.48073	-3.82424	-2.90090	1.05206	-0.07097	0.05986	0.02671	0.00036	0.00069	-0.00641	-0.00611	0.99659	14.10309	-2.18819	-16.72063	0.00292	0.23276	0.01432	0.00015	0.00185	0.00025	9.68207	4.29051	6.50531	0.01623	0.82102	0.12135	0.00019	-0.00356	-0.00440	0.22825	1.49614	-0.59215	0.17747	-3.13956	0.40844	0.49131	0.49298	2.08223	4.91223	8.42257	16.90024	-0.00791	-0.00194	0.00044	0.00065
822			8.21000	-2.49538	-3.82080	-2.90754	1.05067	-0.07163	0.06000	0.02787	0.00054	0.00087	-0.00640	-0.00571	0.99640	14.07522	-2.19151	-16.70592	0.00096	0.23337	0.01402	0.00004	-0.00172	0.00056	9.67609	4.29476	6.52007	0.01801	0.82142	0.12159	0.00010	-0.00165	-0.00183	0.33546	1.57083	-0.78019	0.93113	-2.79191	1.81964	0.21314	0.23360	0.86627	4.96384	8.42124	16.87514	-0.00794	-0.00196	0.00043	0.00066
823			8.22000	-2.51221	-3.81482	-2.91713	1.04765	-0.07345	0.05956	0.03369	0.00099	0.00122	-0.00615	-0.00545	0.99560	14.05024	-2.19119	-16.67398	0.00072	0.23396	0.01433	0.00003	-0.00412	0.00098	9.67472	4.29568	6.52198	0.01823	0.82065	0.12104	-0.00001	-0.00053	0.00092	0.60499	1.90975	-1.15815	1.44156	-2.75014	3.48249	-0.02636	0.01689	-0.43754	5.01500	8.42006	16.85183	-0.00796	-0.00197	0.00042	0.00065
824			8.23000	-2.53375	-3.80441	-2.93028	1.04168	-0.07807	0.05832	0.04126	0.00167	0.00146	-0.00571	-0.00513	0.99417	14.02567	-2.19094	-16.62493	0.00275	0.23260	0.01496	0.00011	-0.00506	0.00140	9.67732	4.29403	6.51132	0.01699	0.81620	0.11958	-0.00007	-0.00051	0.00338	1.02039	2.34003	-1.47927	1.65040	-2.93146	4.92205	-0.18410	-0.08778	-1.62489	5.06372	8.41993	16.83069	-0.00797	-0.00199	0.00039	0.00061
825			8.24000	-2.55943	-3.78902	-2.94470	1.03571	-0.08340	0.05708	0.04530	0.00241	0.00133	-0.00536	-0.00459	0.99297	14.00037	-2.19298	-16.56376	0.00413	0.22966	0.01508	0.00016	-0.00482	0.00162	9.68207	4.29095	6.48986	0.01740	0.80836	0.11787	-0.00008	-0.00168	0.00527	1.47381	2.54908	-1.45810	1.59541	-3.08527	5.69982	-0.24283	-0.00679	-2.56625	5.10826	8.42121	16.81207	-0.00797	-0.00201	0.00034	0.00054
826			8.25000	-2.58554	-3.77013	-2.95546	1.03015	-0.08769	0.05652	0.04204	0.00287	0.00070	-0.00456	-0.00384	0.99120	13.97528	-2.19742	-16.49954	0.00276	0.22881	0.01487	0.00010	-0.00383	0.00154	9.68641	4.28776	6.46028	0.02157	0.80367	0.11668	-0.00002	-0.00379	0.00638	1.81397	2.31554	-0.91305	1.33362	-2.98302	5.50551	-0.20029	0.26418	-3.12984	5.14692	8.42340	16.79677	-0.00797	-0.00204	0.00027	0.00046
827			8.26000	-2.60702	-3.75092	-2.95716	1.02680	-0.09149	0.05655	0.03188	0.00286	-0.00034	-0.00309	-0.00362	0.98987	13.95254	-2.20310	-16.44357	0.00159	0.23196	0.01521	0.00005	-0.00234	0.00125	9.68800	4.28572	6.42696	0.02353	0.80748	0.11645	0.00013	-0.00632	0.00654	1.92820	1.66468	0.07994	0.91767	-2.59056	4.32007	-0.07307	0.65874	-3.19322	5.17848	8.42581	16.78609	-0.00798	-0.00207	0.00019	0.00037
828			8.27000	-2.62057	-3.73464	-2.94697	1.02333	-0.09460	0.05669	0.01966	0.00242	-0.00137	-0.00223	-0.00449	0.98923	13.93347	-2.20895	-16.40516	0.00727	0.23512	0.01590	0.00021	-0.00052	0.00081	9.68509	4.28578	6.39520	0.01442	0.81152	0.11664	0.00019	-0.00870	0.00573	1.79536	0.90583	1.11099	0.44563	-2.13291	2.58629	0.10859	1.06624	-2.77559	5.20285	8.42822	16.78105	-0.00800	-0.00210	0.00013	0.00029
829			8.28000	-2.62715	-3.72291	-2.92808	1.02127	-0.09613	0.05692	0.01247	0.00178	-0.00177	-0.00228	-0.00493	0.98835	13.91671	-2.21476	-16.38601	0.01057	0.23539	0.01579	0.00031	0.00115	0.00039	9.67750	4.28836	6.36923	0.00949	0.81167	0.11679	0.00018	-0.01032	0.00426	1.46065	0.48540	1.55352	0.06242	-1.94529	1.08534	0.29655	1.35090	-2.04197	5.22101	8.43060	16.78177	-0.00802	-0.00212	0.00007	0.00022
830			8.29000	-2.63218	-3.71513	-2.91033	1.01841	-0.09746	0.05730	0.01506	0.00127	-0.00106	-0.00260	-0.00442	0.98783	13.89867	-2.22127	-16.37880	0.01098	0.23441	0.01513	0.00039	0.00222	0.00024	9.66667	4.29310	6.35138	0.01089	0.81109	0.11708	0.00023	-0.01092	0.00257	1.01236	0.71208	0.93804	-0.12160	-2.21118	0.49691	0.45116	1.41032	-1.21302	5.23397	8.43241	16.78742	-0.00804	-0.00214	0.00004	0.00017
831			8.30000	-2.64267	-3.70893	-2.90607	1.01499	-0.09920	0.05752	0.02605	0.00112	0.00062	-0.00287	-0.00348	0.98823	13.87589	-2.22962	-16.37115	0.01087	0.23304	0.01448	0.00047	0.00250	0.00035	9.65518	4.29934	6.34175	0.01320	0.81007	0.11734	0.00025	-0.01062	0.00098	0.58504	1.49402	-0.62419	-0.10541	-2.74312	0.89112	0.56258	1.19298	-0.45835	5.24237	8.43330	16.79687	-0.00805	-0.00215	0.00003	0.00011
832			8.31000	-2.66235	-3.70164	-2.92214	1.01247	-0.10129	0.05723	0.03836	0.00130	0.00251	-0.00308	-0.00237	0.98912	13.84861	-2.23986	-16.35485	0.00932	0.23056	0.01392	0.00043	0.00219	0.00053	9.64607	4.30630	6.33939	0.01659	0.80696	0.11714	0.00018	-0.00967	-0.00046	0.30346	2.36493	-2.42432	-0.00838	-3.03111	1.64351	0.64776	0.67922	0.19510	5.24639	8.43343	16.80927	-0.00806	-0.00216	0.00002	0.00005
833			8.32000	-2.68928	-3.69191	-2.95568	1.00997	-0.10280	0.05711	0.04444	0.00157	0.00379	-0.00296	-0.00144	0.98932	13.82197	-2.25059	-16.33145	0.00709	0.22939	0.01345	0.00027	0.00160	0.00058	9.64242	4.31363	6.34390	0.01943	0.80510	0.11717	-0.00002	-0.00815	-0.00187	0.18447	2.82907	-3.67639	0.03579	-2.62316	2.01467	0.71238	-0.06858	0.81149	5.24611	8.43341	16.82403	-0.00806	-0.00216	0.00002	-0.00000
834			8.33000	-2.71761	-3.68055	-2.99735	1.00982	-0.10483	0.05685	0.03993	0.00169	0.00400	-0.00280	-0.00094	0.98951	13.80344	-2.25943	-16.30884	0.00461	0.22744	0.01299	0.00008	0.00097	0.00042	9.64583	4.32080	6.35548	0.02167	0.80270	0.11725	-0.00031	-0.00558	-0.00331	0.16403	2.59516	-3.93272	-0.04526	-1.36558	1.60759	0.71372	-0.90586	1.44661	5.24167	8.43397	16.84106	-0.00806	-0.00216	0.00002	-0.00005
835			8.34000	-2.73972	-3.66964	-3.03548	1.01090	-0.10488	0.05643	0.02363	0.00153	0.00306	-0.00279	-0.00124	0.98921	13.80032	-2.26409	-16.29699	0.00413	0.22673	0.01325	-0.00005	0.00060	0.00005	9.65626	4.32691	6.37452	0.01992	0.80113	0.11715	-0.00053	-0.00192	-0.00467	0.22170	1.59087	-3.08996	-0.30985	0.65664	0.35469	0.62592	-1.69565	2.06382	5.23342	8.43589	16.86057	-0.00805	-0.00215	0.00002	-0.00010
836			8.35000	-2.74833	-3.66093	-3.05871	1.01119	-0.10382	0.05603	-0.00203	0.00118	0.00120	-0.00270	-0.00157	0.98831	13.81849	-2.26348	-16.30511	0.00424	0.22725	0.01400	-0.00022	0.00074	-0.00050	9.67272	4.33117	6.40019	0.01941	0.80150	0.11698	-0.00071	0.00199	-0.00560	0.36370	-0.02445	-1.34367	-0.77648	3.16913	-1.49897	0.47792	-2.35515	2.48726	5.22146	8.43932	16.88278	-0.00804	-0.00214	0.00003	-0.00015
837			8.36000	-2.73895	-3.65546	-3.05939	1.01250	-0.10362	0.05536	-0.03221	0.00074	-0.00114	-0.00264	-0.00198	0.98748	13.86071	-2.25788	-16.33780	0.00500	0.22646	0.01494	-0.00045	0.00127	-0.00117	9.69423	4.33332	6.42919	0.02035	0.80143	0.11661	-0.00091	0.00545	-0.00567	0.54997	-1.93963	0.90382	-1.36126	5.77763	-3.49801	0.28536	-2.83632	2.51639	5.20586	8.44338	16.90701	-0.00802	-0.00212	0.00006	-0.00019
838			8.37000	-2.71034	-3.65382	-3.03471	1.01454	-0.10376	0.05438	-0.06202	0.00025	-0.00344	-0.00254	-0.00258	0.98687	13.92617	-2.24816	-16.39405	0.00710	0.22543	0.01642	-0.00090	0.00187	-0.00189	9.71962	4.33287	6.45659	0.02159	0.80257	0.11593	-0.00106	0.00838	-0.00477	0.71374	-3.83011	3.20375	-1.91523	8.08403	-5.21066	0.04099	-3.07040	2.09732	5.18698	8.44715	16.93157	-0.00800	-0.00209	0.00011	-0.00023
839			8.38000	-2.66426	-3.65614	-2.98665	1.01734	-0.10212	0.05405	-0.08630	-0.00021	-0.00523	-0.00225	-0.00334	0.98689	14.01050	-2.23530	-16.46840	0.00985	0.22761	0.01828	-0.00149	0.00237	-0.00251	9.74677	4.32949	6.47786	0.02355	0.80998	0.11586	-0.00115	0.01066	-0.00320	0.80134	-5.35065	5.01169	-2.32040	9.67796	-6.21177	-0.23151	-2.99670	1.35305	5.16627	8.45037	16.95346	-0.00798	-0.00206	0.00018	-0.00025
840			8.39000	-2.60606	-3.66133	-2.92381	1.01924	-0.09959	0.05438	-0.09974	-0.00046	-0.00602	-0.00208	-0.00450	0.98716	14.10564	-2.22156	-16.54999	0.01600	0.23125	0.02009	-0.00258	0.00278	-0.00277	9.77292	4.32335	6.49038	0.02161	0.81982	0.11641	-0.00094	0.01176	-0.00137	0.78974	-6.16170	5.75270	-2.52640	10.19547	-6.12713	-0.46456	-2.61125	0.50389	5.14618	8.45320	16.96956	-0.00798	-0.00203	0.00026	-0.00023
841			8.40000	-2.54402	-3.66714	-2.85999	1.02048	-0.09811	0.05445	-0.10071	-0.00046	-0.00558	-0.00217	-0.00582	0.98824	14.20107	-2.21022	-16.62498	0.02505	0.23318	0.02183	-0.00386	0.00315	-0.00256	9.79519	4.31558	6.49398	0.01600	0.82685	0.11663	-0.00054	0.01113	0.00020	0.67955	-6.16422	5.29516	-2.53564	9.58090	-5.05267	-0.58478	-1.98340	-0.20390	5.12905	8.45554	16.97771	-0.00798	-0.00200	0.00034	-0.00020
842			8.41000	-2.48547	-3.67189	-2.80653	1.02282	-0.09681	0.05439	-0.09246	-0.00032	-0.00437	-0.00272	-0.00687	0.99008	14.28741	-2.20359	-16.68425	0.03302	0.23212	0.02272	-0.00443	0.00342	-0.00199	9.81141	4.30782	6.49104	0.01109	0.82771	0.11645	-0.00024	0.00870	0.00113	0.50348	-5.57550	4.08683	-2.38189	8.15267	-3.58320	-0.55472	-1.23485	-0.60155	5.11583	8.45731	16.97780	-0.00799	-0.00198	0.00040	-0.00017
843			8.42000	-2.43455	-3.67498	-2.76802	1.02588	-0.09526	0.05425	-0.07884	-0.00016	-0.00291	-0.00358	-0.00734	0.99251	14.35875	-2.20183	-16.72641	0.03799	0.22935	0.02293	-0.00405	0.00342	-0.00134	9.82054	4.30182	6.48502	0.00941	0.82489	0.11601	-0.00008	0.00507	0.00137	0.30913	-4.66385	2.64293	-2.07941	6.31594	-2.22419	-0.39730	-0.48489	-0.67652	5.10585	8.45826	16.97191	-0.00801	-0.00197	0.00044	-0.00014
844			8.43000	-2.39346	-3.67640	-2.74511	1.02843	-0.09413	0.05408	-0.06199	-0.00001	-0.00146	-0.00440	-0.00727	0.99582	14.41216	-2.20360	-16.75326	0.04135	0.22667	0.02295	-0.00312	0.00301	-0.00075	9.82264	4.29856	6.47884	0.00927	0.82222	0.11561	0.00002	0.00120	0.00115	0.11816	-3.57975	1.22377	-1.62970	4.34766	-1.10427	-0.17857	0.15698	-0.53915	5.09739	8.45786	16.96317	-0.00803	-0.00197	0.00046	-0.00014
845			8.44000	-2.36349	-3.67641	-2.73700	1.02967	-0.09245	0.05349	-0.04345	0.00005	-0.00016	-0.00501	-0.00710	0.99927	14.44672	-2.20722	-16.76660	0.04459	0.22605	0.02380	-0.00196	0.00221	-0.00028	9.81911	4.29822	6.47400	0.00745	0.82244	0.11490	0.00008	-0.00195	0.00066	-0.08791	-2.42244	-0.03420	-1.06905	2.43673	-0.24733	0.02855	0.61908	-0.27600	5.08879	8.45567	16.95494	-0.00806	-0.00198	0.00046	-0.00014
846			8.45000	-2.34488	-3.67598	-2.74160	1.03030	-0.09202	0.05273	-0.02522	-0.00008	0.00083	-0.00535	-0.00645	1.00164	14.46322	-2.21101	-16.76934	0.04456	0.22466	0.02432	-0.00067	0.00125	0.00003	9.81159	4.30013	6.47191	0.00954	0.82192	0.11404	0.00014	-0.00365	-0.00016	-0.34108	-1.30834	-0.97815	-0.49312	0.74852	0.20579	0.17675	0.87717	0.13824	5.07879	8.45155	16.94983	-0.00807	-0.00200	0.00044	-0.00016
847			8.46000	-2.33660	-3.67673	-2.75512	1.03053	-0.09185	0.05258	-0.00991	-0.00042	0.00140	-0.00535	-0.00577	1.00305	14.46394	-2.21372	-16.76686	0.04301	0.22425	0.02430	0.00037	0.00052	0.00010	9.80175	4.30349	6.47467	0.01193	0.82209	0.11380	0.00021	-0.00370	-0.00127	-0.62810	-0.39352	-1.47090	-0.02737	-0.54865	0.13614	0.24914	0.96716	0.70603	5.06687	8.44566	16.94904	-0.00809	-0.00202	0.00041	-0.00018
848			8.47000	-2.33584	-3.67993	-2.77246	1.02850	-0.09218	0.05245	0.00046	-0.00085	0.00156	-0.00520	-0.00546	1.00330	14.45313	-2.21475	-16.76540	0.04365	0.22444	0.02447	0.00106	0.00019	-0.00002	9.79049	4.30738	6.48366	0.00947	0.82163	0.11369	0.00018	-0.00241	-0.00240	-0.88844	0.20757	-1.53313	0.24622	-1.33438	-0.30044	0.23949	0.95716	1.28570	5.05293	8.43882	16.95265	-0.00810	-0.00204	0.00037	-0.00020
849			8.48000	-2.33933	-3.68583	-2.78968	1.02671	-0.09047	0.05312	0.00606	-0.00120	0.00151	-0.00479	-0.00516	1.00224	14.43622	-2.21443	-16.76804	0.04173	0.22727	0.02438	0.00128	0.00031	-0.00017	9.77867	4.31092	6.49800	0.00863	0.82395	0.11427	0.00016	-0.00039	-0.00316	-1.07792	0.52111	-1.38428	0.30330	-1.63444	-0.70635	0.15497	0.91920	1.67833	5.03715	8.43271	16.96005	-0.00809	-0.00205	0.00033	-0.00022
850			8.49000	-2.34475	-3.69373	-2.80575	1.02535	-0.08886	0.05384	0.00868	-0.00143	0.00147	-0.00429	-0.00485	1.00092	14.41821	-2.21430	-16.77336	0.03891	0.23032	0.02425	0.00116	0.00082	-0.00019	9.76653	4.31330	6.51493	0.00881	0.82694	0.11496	0.00017	0.00194	-0.00333	-1.21705	0.66822	-1.27232	0.17028	-1.59771	-0.75526	0.00441	0.91278	1.77329	5.01958	8.42960	16.97031	-0.00808	-0.00206	0.00031	-0.00024
851			8.50000	-2.35111	-3.70302	-2.82183	1.02304	-0.08810	0.05405	0.01013	-0.00160	0.00152	-0.00395	-0.00438	0.99937	14.40245	-2.21616	-16.77765	0.03639	0.23160	0.02416	0.00089	0.00161	-0.00005	9.75418	4.31389	6.53124	0.01009	0.82719	0.11503	0.00020	0.00419	-0.00282	-1.33533	0.75813	-1.27658	-0.09072	-1.39812	-0.39237	-0.19033	0.95599	1.54826	5.00037	8.43094	16.98184	-0.00805	-0.00206	0.00029	-0.00026
852			8.51000	-2.35823	-3.71324	-2.83877	1.02154	-0.08690	0.05451	0.01060	-0.00167	0.00155	-0.00391	-0.00378	0.99800	14.39049	-2.22141	-16.77770	0.03284	0.23161	0.02342	0.00055	0.00253	0.00016	9.74164	4.31234	6.54367	0.01404	0.82503	0.11508	0.00029	0.00574	-0.00176	-1.39784	0.79013	-1.28819	-0.41329	-1.11922	0.18089	-0.37895	1.03262	1.04917	4.97955	8.43594	16.99348	-0.00800	-0.00206	0.00028	-0.00028
853			8.52000	-2.36518	-3.72369	-2.85546	1.02125	-0.08522	0.05472	0.00914	-0.00160	0.00145	-0.00419	-0.00352	0.99666	14.38320	-2.23024	-16.77313	0.02995	0.23043	0.02268	0.00024	0.00341	0.00032	9.72927	4.30900	6.54994	0.01731	0.82104	0.11470	0.00036	0.00590	-0.00052	-1.35521	0.69671	-1.19049	-0.73932	-0.77429	0.65461	-0.48614	1.11324	0.44550	4.95677	8.44235	17.00524	-0.00795	-0.00205	0.00027	-0.00031
854			8.53000	-2.37052	-3.73354	-2.87012	1.01869	-0.08491	0.05401	0.00549	-0.00143	0.00119	-0.00435	-0.00381	0.99400	14.38071	-2.24181	-16.76644	0.03074	0.22878	0.02295	0.00001	0.00407	0.00035	9.71718	4.30510	6.55020	0.01572	0.81708	0.11352	0.00033	0.00461	0.00042	-1.19694	0.46440	-0.98363	-1.00362	-0.39561	0.80571	-0.47050	1.18327	-0.02952	4.93144	8.44829	17.01804	-0.00790	-0.00204	0.00026	-0.00034
855			8.54000	-2.37305	-3.74187	-2.88155	1.01592	-0.08554	0.05343	0.00076	-0.00117	0.00087	-0.00422	-0.00441	0.99132	14.38235	-2.25436	-16.76116	0.03318	0.22813	0.02347	-0.00018	0.00428	0.00024	9.70523	4.30190	6.54683	0.01202	0.81605	0.11271	0.00026	0.00276	0.00080	-0.96988	0.16165	-0.72432	-1.12492	-0.03662	0.58261	-0.37153	1.22035	-0.23553	4.90303	8.45267	17.03204	-0.00786	-0.00203	0.00025	-0.00038
856			8.55000	-2.37263	-3.74849	-2.88945	1.01425	-0.08402	0.05330	-0.00385	-0.00095	0.00051	-0.00432	-0.00515	0.98857	14.38669	-2.26560	-16.76027	0.03495	0.22846	0.02377	-0.00029	0.00380	0.00000	9.69338	4.29991	6.54285	0.00839	0.81537	0.11223	0.00018	0.00147	0.00072	-0.76691	-0.13884	-0.39939	-1.03462	0.26350	0.04243	-0.27511	1.20713	-0.21494	4.87124	8.45520	17.04673	-0.00783	-0.00204	0.00024	-0.00043
857			8.56000	-2.36946	-3.75442	-2.89300	1.01428	-0.08207	0.05304	-0.00821	-0.00090	0.00004	-0.00464	-0.00567	0.98684	14.39216	-2.27287	-16.76580	0.03527	0.22822	0.02401	-0.00032	0.00257	-0.00034	9.68182	4.29863	6.53988	0.00738	0.81435	0.11164	0.00015	0.00138	0.00048	-0.65204	-0.43142	0.06106	-0.72844	0.51221	-0.74394	-0.24488	1.13506	-0.10243	4.83628	8.45596	17.06093	-0.00781	-0.00204	0.00023	-0.00047
858			8.57000	-2.36345	-3.76106	-2.89087	1.01550	-0.07974	0.05329	-0.01228	-0.00094	-0.00050	-0.00497	-0.00593	0.98674	14.39768	-2.27402	-16.77933	0.03485	0.22909	0.02404	-0.00027	0.00094	-0.00074	9.67102	4.29717	6.53830	0.00830	0.81630	0.11171	0.00015	0.00244	0.00023	-0.58089	-0.71187	0.62313	-0.30098	0.70786	-1.66437	-0.28927	1.00919	0.02106	4.79891	8.45551	17.07350	-0.00781	-0.00204	0.00023	-0.00050
859			8.58000	-2.35493	-3.76839	-2.88269	1.01566	-0.07710	0.05348	-0.01449	-0.00087	-0.00097	-0.00551	-0.00608	0.98654	14.40239	-2.26865	-16.80117	0.03506	0.22979	0.02410	-0.00016	-0.00060	-0.00107	9.66137	4.29484	6.53809	0.00884	0.81780	0.11179	0.00014	0.00396	0.00006	-0.44739	-0.88355	1.08977	0.12513	0.76135	-2.45184	-0.36759	0.86037	0.10932	4.75999	8.45405	17.08393	-0.00780	-0.00203	0.00024	-0.00051
860			8.59000	-2.34577	-3.77482	-2.87056	1.01605	-0.07688	0.05304	-0.01278	-0.00061	-0.00118	-0.00637	-0.00602	0.98742	14.40478	-2.25840	-16.82808	0.03625	0.22706	0.02397	0.00005	-0.00179	-0.00119	9.65300	4.29160	6.53864	0.00898	0.81465	0.11145	0.00012	0.00495	0.00011	-0.20535	-0.81610	1.27672	0.49385	0.55879	-2.78646	-0.42710	0.71880	0.07815	4.72074	8.45153	17.09243	-0.00780	-0.00202	0.00027	-0.00051
861			8.60000	-2.33887	-3.77853	-2.85764	1.01522	-0.07685	0.05245	-0.00685	-0.00020	-0.00116	-0.00693	-0.00584	0.98836	14.40297	-2.24574	-16.85414	0.03777	0.22544	0.02420	0.00035	-0.00261	-0.00107	9.64612	4.28779	6.53816	0.00825	0.81222	0.11100	0.00009	0.00482	0.00057	0.11101	-0.49616	1.22789	0.79547	0.10161	-2.56074	-0.44234	0.62448	-0.17190	4.68290	8.44799	17.09953	-0.00780	-0.00200	0.00029	-0.00048
862			8.61000	-2.33637	-3.77883	-2.84539	1.01556	-0.07743	0.05215	0.00138	0.00023	-0.00113	-0.00698	-0.00576	0.99055	14.39583	-2.23291	-16.87410	0.03938	0.22579	0.02459	0.00070	-0.00310	-0.00078	9.64050	4.28391	6.53396	0.00598	0.81269	0.11098	0.00006	0.00354	0.00152	0.44790	-0.04504	1.16750	1.01042	-0.47390	-1.93324	-0.41774	0.61081	-0.67422	4.64817	8.44348	17.10570	-0.00780	-0.00198	0.00032	-0.00043
863			8.62000	-2.33879	-3.77607	-2.83273	1.01603	-0.07909	0.05195	0.00953	0.00061	-0.00128	-0.00669	-0.00541	0.99308	14.38375	-2.22145	-16.88555	0.03984	0.22625	0.02478	0.00098	-0.00320	-0.00044	9.63581	4.28025	6.52350	0.00535	0.81325	0.11098	0.00005	0.00133	0.00278	0.77249	0.38444	1.31064	1.10589	-0.99475	-1.20804	-0.35871	0.68186	-1.33768	4.61756	8.43726	17.11111	-0.00779	-0.00197	0.00033	-0.00038
864			8.63000	-2.34524	-3.77121	-2.81685	1.01578	-0.08209	0.05178	0.01601	0.00086	-0.00164	-0.00600	-0.00496	0.99457	14.36822	-2.21220	-16.88972	0.03935	0.22655	0.02482	0.00114	-0.00290	-0.00017	9.63140	4.27725	6.50589	0.00603	0.81365	0.11088	0.00007	-0.00148	0.00400	1.04474	0.70303	1.70164	1.07720	-1.36407	-0.64006	-0.26240	0.82332	-1.98007	4.59104	8.42876	17.11576	-0.00777	-0.00197	0.00034	-0.00033
865			8.64000	-2.35443	-3.76553	-2.79583	1.01657	-0.08303	0.05241	0.02037	0.00093	-0.00209	-0.00498	-0.00489	0.99507	14.35078	-2.20530	-16.88938	0.03763	0.23001	0.02484	0.00116	-0.00248	0.00001	9.62652	4.27539	6.48227	0.00639	0.81820	0.11137	0.00008	-0.00426	0.00490	1.20380	0.90093	2.16347	0.98176	-1.57725	-0.26652	-0.14751	0.98525	-2.44131	4.56779	8.41869	17.11992	-0.00775	-0.00197	0.00032	-0.00029
866			8.65000	-2.36516	-3.76022	-2.77061	1.01748	-0.08311	0.05331	0.02272	0.00085	-0.00235	-0.00433	-0.00523	0.99413	14.33264	-2.20035	-16.88622	0.03646	0.23240	0.02438	0.00114	-0.00210	0.00015	9.62087	4.27471	6.45506	0.00477	0.81996	0.11191	0.00007	-0.00616	0.00531	1.21023	1.01051	2.42692	0.88376	-1.68086	0.05029	-0.05791	1.12766	-2.64481	4.54676	8.40879	17.12401	-0.00774	-0.00198	0.00028	-0.00026
867			8.66000	-2.37666	-3.75592	-2.74470	1.01853	-0.08377	0.05380	0.02390	0.00072	-0.00221	-0.00409	-0.00548	0.99294	14.31455	-2.19703	-16.87996	0.03513	0.23239	0.02376	0.00108	-0.00182	0.00032	9.61413	4.27478	6.42702	0.00425	0.81866	0.11198	0.00007	-0.00648	0.00519	1.08178	1.09592	2.27988	0.80299	-1.74474	0.46863	-0.03482	1.21180	-2.57577	4.52753	8.40100	17.12833	-0.00772	-0.00200	0.00024	-0.00024
868			8.67000	-2.38894	-3.75238	-2.72315	1.01993	-0.08499	0.05426	0.02520	0.00061	-0.00154	-0.00411	-0.00582	0.99193	14.29674	-2.19551	-16.86893	0.03441	0.23115	0.02291	0.00104	-0.00166	0.00057	9.60662	4.27477	6.40099	0.00310	0.81627	0.11212	0.00005	-0.00477	0.00462	0.85194	1.23723	1.60441	0.75195	-1.84902	1.10668	-0.11302	1.21719	-2.26217	4.51043	8.39628	17.13300	-0.00770	-0.00201	0.00020	-0.00020
869			8.68000	-2.40281	-3.74903	-2.71172	1.02021	-0.08498	0.05477	0.02748	0.00052	-0.00038	-0.00424	-0.00589	0.99119	14.27870	-2.19611	-16.85031	0.03341	0.23098	0.02224	0.00101	-0.00166	0.00091	9.59844	4.27350	6.37922	0.00318	0.81500	0.11220	0.00005	-0.00114	0.00374	0.52783	1.48169	0.43519	0.74159	-2.01604	1.99876	-0.29705	1.14387	-1.78246	4.49622	8.39477	17.13784	-0.00768	-0.00202	0.00016	-0.00016
870			8.69000	-2.41926	-3.74572	-2.71484	1.01901	-0.08403	0.05556	0.03042	0.00039	0.00112	-0.00422	-0.00566	0.99068	14.26027	-2.19901	-16.82167	0.03208	0.23265	0.02169	0.00095	-0.00180	0.00129	9.59020	4.26999	6.36298	0.00472	0.81624	0.11254	0.00007	0.00351	0.00272	0.11496	1.79766	-1.04058	0.74987	-2.17395	3.05772	-0.53355	0.97669	-1.23153	4.48586	8.39634	17.14234	-0.00766	-0.00203	0.00014	-0.00010
871			8.70000	-2.43852	-3.74273	-2.73459	1.01787	-0.08449	0.05575	0.03290	0.00020	0.00269	-0.00396	-0.00558	0.99004	14.24217	-2.20427	-16.78215	0.03121	0.23380	0.02159	0.00086	-0.00193	0.00166	9.58277	4.26402	6.35267	0.00531	0.81761	0.11250	0.00007	0.00787	0.00161	-0.36019	2.09518	-2.56173	0.74029	-2.23942	4.06411	-0.73535	0.73201	-0.65489	4.47991	8.40040	17.14634	-0.00765	-0.00203	0.00014	-0.00004
872			8.71000	-2.45990	-3.74071	-2.77006	1.01596	-0.08495	0.05566	0.03320	-0.00011	0.00398	-0.00363	-0.00560	0.98939	14.22540	-2.21150	-16.73395	0.03139	0.23513	0.02180	0.00074	-0.00194	0.00190	9.57678	4.25638	6.34856	0.00461	0.81886	0.11226	0.00004	0.01081	0.00041	-0.85151	2.24931	-3.80659	0.68472	-2.13929	4.68041	-0.83030	0.47250	-0.04549	4.47862	8.40552	17.14907	-0.00764	-0.00203	0.00014	0.00002
873			8.72000	-2.48132	-3.74066	-2.81664	1.01478	-0.08417	0.05578	0.02966	-0.00054	0.00466	-0.00346	-0.00585	0.98915	14.21122	-2.21964	-16.68304	0.03211	0.23696	0.02193	0.00057	-0.00172	0.00186	9.57199	4.24840	6.35102	0.00233	0.81957	0.11220	0.00002	0.01189	-0.00079	-1.30570	2.12996	-4.43144	0.55943	-1.79926	4.61696	-0.80043	0.26728	0.55347	4.48230	8.41002	17.14957	-0.00765	-0.00203	0.00015	0.00008
874			8.73000	-2.49968	-3.74395	-2.86628	1.01502	-0.08360	0.05568	0.02274	-0.00109	0.00465	-0.00369	-0.00621	0.98861	14.20136	-2.22732	-16.63753	0.03225	0.23660	0.02174	0.00034	-0.00122	0.00157	9.56786	4.24132	6.35930	0.00061	0.81712	0.11200	0.00000	0.01117	-0.00170	-1.69571	1.75505	-4.37156	0.36317	-1.28921	3.98398	-0.67951	0.17193	1.00151	4.49136	8.41269	17.14679	-0.00766	-0.00203	0.00016	0.00015
875			8.74000	-2.51329	-3.75142	-2.91303	1.01533	-0.08319	0.05548	0.01536	-0.00166	0.00426	-0.00430	-0.00673	0.98845	14.19608	-2.23426	-16.60106	0.03399	0.23518	0.02154	0.00016	-0.00052	0.00126	9.56352	4.23584	6.37085	-0.00295	0.81391	0.11188	-0.00002	0.00881	-0.00210	-2.02233	1.32057	-3.95223	0.13927	-0.86138	3.25129	-0.49450	0.22244	1.18456	4.50615	8.41271	17.13991	-0.00769	-0.00203	0.00017	0.00022
876			8.75000	-2.52286	-3.76289	-2.95548	1.01543	-0.08246	0.05540	0.00844	-0.00215	0.00368	-0.00512	-0.00713	0.98947	14.19337	-2.24128	-16.57183	0.03690	0.23348	0.02121	0.00006	0.00013	0.00099	9.55811	4.23266	6.38259	-0.00762	0.80991	0.11185	-0.00007	0.00508	-0.00191	-2.26074	0.88874	-3.31861	-0.04652	-0.59809	2.61736	-0.26700	0.40748	1.07089	4.52681	8.41024	17.12880	-0.00773	-0.00203	0.00019	0.00029
877			8.76000	-2.52790	-3.77799	-2.99046	1.01757	-0.08140	0.05591	-0.00135	-0.00261	0.00251	-0.00570	-0.00717	0.99066	14.19217	-2.24804	-16.54916	0.03639	0.23166	0.02011	-0.00009	0.00045	0.00060	9.55103	4.23200	6.39136	-0.00828	0.80546	0.11223	-0.00011	0.00093	-0.00118	-2.35730	0.23821	-2.09980	-0.16009	-0.21019	1.70901	-0.05157	0.66015	0.68193	4.55312	8.40638	17.11408	-0.00778	-0.00203	0.00022	0.00036
878			8.77000	-2.52484	-3.79732	-3.00870	1.01839	-0.07962	0.05630	-0.01568	-0.00304	0.00050	-0.00613	-0.00683	0.99183	14.19487	-2.25187	-16.53900	0.03540	0.23090	0.01947	-0.00038	0.00033	0.00003	9.54253	4.23335	6.39468	-0.00690	0.80296	0.11230	-0.00010	-0.00276	-0.00013	-2.29531	-0.74263	-0.07790	-0.21038	0.55626	0.18291	0.11748	0.86209	0.13229	4.58389	8.40264	17.09697	-0.00783	-0.00203	0.00025	0.00040
879			8.78000	-2.51105	-3.82127	-3.00256	1.01961	-0.07918	0.05666	-0.02970	-0.00342	-0.00175	-0.00643	-0.00618	0.99332	14.20437	-2.25002	-16.54804	0.03357	0.23012	0.01902	-0.00071	-0.00014	-0.00060	9.53387	4.23609	6.39197	-0.00215	0.80407	0.11251	-0.00003	-0.00546	0.00086	-2.12347	-1.72602	2.13430	-0.19860	1.50702	-1.55963	0.23818	0.89182	-0.39038	4.61731	8.40016	17.07884	-0.00788	-0.00202	0.00030	0.00043
880			8.79000	-2.48923	-3.84832	-2.97545	1.02131	-0.07602	0.05749	-0.03705	-0.00341	-0.00333	-0.00658	-0.00559	0.99474	14.22042	-2.24232	-16.57398	0.03079	0.23316	0.01922	-0.00091	-0.00088	-0.00104	9.52698	4.23957	6.38476	0.00389	0.81167	0.11308	0.00004	-0.00674	0.00152	-1.90160	-2.27288	3.62621	-0.10580	2.25578	-2.73062	0.30034	0.69156	-0.75929	4.65155	8.39920	17.06076	-0.00791	-0.00201	0.00035	0.00043
881			8.80000	-2.46517	-3.87550	-2.93836	1.02455	-0.07178	0.05849	-0.03680	-0.00302	-0.00394	-0.00674	-0.00581	0.99579	14.24062	-2.23056	-16.60717	0.02971	0.23718	0.01964	-0.00104	-0.00183	-0.00120	9.52374	4.24293	6.37513	0.00520	0.81966	0.11382	0.00002	-0.00639	0.00178	-1.62432	-2.30854	4.11421	0.05655	2.66583	-3.05969	0.29208	0.32082	-0.92044	4.68494	8.39943	17.04327	-0.00792	-0.00199	0.00039	0.00041
882			8.81000	-2.44299	-3.89975	-2.90032	1.02804	-0.06974	0.05916	-0.03246	-0.00245	-0.00385	-0.00694	-0.00653	0.99586	14.26293	-2.21650	-16.63980	0.03019	0.23825	0.01967	-0.00112	-0.00272	-0.00114	9.52470	4.24542	6.36557	0.00348	0.82240	0.11432	-0.00001	-0.00448	0.00156	-1.25102	-2.06478	3.92306	0.23405	2.79966	-2.85508	0.21055	-0.04753	-0.82833	4.71572	8.40036	17.02719	-0.00793	-0.00198	0.00043	0.00036
883			8.82000	-2.42403	-3.91888	-2.86542	1.02917	-0.06845	0.05928	-0.02728	-0.00175	-0.00349	-0.00697	-0.00715	0.99464	14.28551	-2.20148	-16.66858	0.03107	0.23868	0.01999	-0.00113	-0.00320	-0.00103	9.52817	4.24650	6.35866	0.00186	0.82259	0.11420	-0.00001	-0.00168	0.00096	-0.78125	-1.76526	3.48168	0.35254	2.70674	-2.47226	0.07621	-0.24553	-0.52543	4.74193	8.40193	17.01373	-0.00792	-0.00196	0.00045	0.00030
884			8.83000	-2.40809	-3.93194	-2.83397	1.03125	-0.06694	0.05935	-0.02244	-0.00103	-0.00315	-0.00691	-0.00778	0.99342	14.30658	-2.18708	-16.69303	0.03091	0.23934	0.02029	-0.00100	-0.00306	-0.00087	9.53162	4.24613	6.35563	0.00078	0.82230	0.11403	-0.00000	0.00107	0.00036	-0.26360	-1.48857	3.05179	0.35753	2.39857	-2.04803	-0.07509	-0.23316	-0.19465	4.76191	8.40428	17.00396	-0.00792	-0.00196	0.00044	0.00021
885			8.84000	-2.39497	-3.93901	-2.80517	1.03158	-0.06639	0.05950	-0.01598	-0.00038	-0.00275	-0.00661	-0.00826	0.99195	14.32440	-2.17510	-16.71277	0.03155	0.24065	0.02065	-0.00077	-0.00240	-0.00064	9.53331	4.24443	6.35535	-0.00082	0.82333	0.11408	0.00000	0.00305	0.00009	0.21235	-1.11863	2.57219	0.28706	1.79736	-1.45205	-0.20938	-0.07894	-0.02394	4.77418	8.40739	16.99881	-0.00791	-0.00196	0.00043	0.00010
886			8.85000	-2.38671	-3.94063	-2.78118	1.03058	-0.06688	0.05952	-0.00411	0.00021	-0.00188	-0.00624	-0.00844	0.99086	14.33588	-2.16727	-16.72445	0.03250	0.24203	0.02109	-0.00033	-0.00160	-0.00019	9.53283	4.24179	6.35543	-0.00171	0.82546	0.11413	-0.00000	0.00393	0.00027	0.55791	-0.40585	1.69777	0.25596	0.72888	-0.37405	-0.30400	0.14042	-0.07693	4.77788	8.41109	16.99828	-0.00790	-0.00197	0.00040	-0.00001
887			8.86000	-2.38790	-3.93696	-2.76877	1.02944	-0.06829	0.05901	0.01459	0.00077	-0.00031	-0.00597	-0.00839	0.99093	14.33629	-2.16524	-16.72073	0.03362	0.24268	0.02179	0.00037	-0.00100	0.00056	9.53023	4.23860	6.35362	-0.00261	0.82690	0.11371	-0.00002	0.00386	0.00080	0.75061	0.75021	0.21206	0.34210	-0.82503	1.33331	-0.35724	0.36803	-0.32117	4.77292	8.41500	17.00145	-0.00790	-0.00199	0.00037	-0.00012
888			8.87000	-2.40249	-3.92790	-2.77461	1.02858	-0.07014	0.05896	0.03659	0.00130	0.00168	-0.00568	-0.00806	0.99102	14.32227	-2.16992	-16.69499	0.03265	0.24270	0.02159	0.00111	-0.00069	0.00143	9.52609	4.23519	6.34834	-0.00134	0.82693	0.11368	-0.00001	0.00324	0.00148	0.80467	2.13426	-1.65453	0.51607	-2.54677	3.37943	-0.37703	0.53157	-0.65198	4.75993	8.41833	17.00682	-0.00791	-0.00200	0.00035	-0.00022
889			8.88000	-2.43084	-3.91437	-2.80053	1.02761	-0.07053	0.05914	0.05625	0.00164	0.00360	-0.00552	-0.00751	0.99090	14.29452	-2.18081	-16.64645	0.02954	0.24329	0.02102	0.00156	-0.00058	0.00215	9.52147	4.23170	6.33957	0.00204	0.82651	0.11368	0.00002	0.00229	0.00199	0.72820	3.38988	-3.42425	0.68585	-3.97850	5.22666	-0.34932	0.56384	-0.91326	4.73992	8.42036	17.01326	-0.00792	-0.00201	0.00034	-0.00030
890			8.89000	-2.46990	-3.89835	-2.84326	1.02607	-0.07080	0.05930	0.07044	0.00177	0.00512	-0.00552	-0.00705	0.99005	14.25738	-2.19626	-16.58050	0.02628	0.24346	0.02026	0.00169	-0.00043	0.00258	9.51771	4.22873	6.32900	0.00483	0.82497	0.11366	0.00003	0.00100	0.00207	0.55573	4.31669	-4.79758	0.76693	-4.87740	6.52500	-0.25297	0.44521	-0.97639	4.71434	8.42115	17.02007	-0.00792	-0.00201	0.00034	-0.00037
891			8.90000	-2.51615	-3.88151	-2.89831	1.02479	-0.07159	0.05908	0.07962	0.00177	0.00618	-0.00583	-0.00666	0.98884	14.21558	-2.21486	-16.50414	0.02296	0.24184	0.01936	0.00159	-0.00008	0.00275	9.51585	4.22690	6.31921	0.00735	0.82078	0.11338	0.00002	-0.00037	0.00167	0.34156	4.93257	-5.76922	0.73493	-5.32432	7.27512	-0.11214	0.24321	-0.81791	4.68447	8.42119	17.02721	-0.00792	-0.00200	0.00036	-0.00042
892			8.91000	-2.56698	-3.86483	-2.96203	1.02537	-0.07293	0.05846	0.08416	0.00167	0.00669	-0.00618	-0.00655	0.98861	14.17203	-2.23582	-16.42264	0.02025	0.23966	0.01876	0.00142	0.00037	0.00273	9.51574	4.22644	6.31220	0.00802	0.81629	0.11291	0.00000	-0.00123	0.00096	0.13307	5.24000	-6.27113	0.63719	-5.43437	7.45104	0.01433	0.06538	-0.48930	4.65147	8.42079	17.03470	-0.00791	-0.00199	0.00038	-0.00045
893			8.92000	-2.61897	-3.84947	-3.02840	1.02352	-0.07435	0.05786	0.08276	0.00145	0.00648	-0.00638	-0.00664	0.98760	14.12897	-2.25734	-16.34301	0.01993	0.23829	0.01843	0.00135	0.00068	0.00249	9.51640	4.22699	6.30931	0.00537	0.81221	0.11253	-0.00000	-0.00107	0.00012	-0.02847	5.16602	-6.09589	0.54377	-5.21501	6.91111	0.06911	-0.02009	-0.07306	4.61632	8.42008	17.04258	-0.00790	-0.00198	0.00041	-0.00048
894			8.93000	-2.66819	-3.83667	-3.08945	1.02126	-0.07600	0.05710	0.07633	0.00113	0.00559	-0.00643	-0.00675	0.98628	14.08846	-2.27684	-16.27290	0.01965	0.23737	0.01843	0.00124	0.00056	0.00212	9.51655	4.22773	6.31076	0.00295	0.80942	0.11210	0.00000	0.00008	-0.00059	-0.13153	4.75267	-5.28264	0.52887	-4.72914	5.80914	0.03393	0.00375	0.29926	4.57996	8.41910	17.05096	-0.00788	-0.00195	0.00043	-0.00048
895			8.94000	-2.71208	-3.82723	-3.13989	1.02140	-0.07807	0.05626	0.06727	0.00079	0.00438	-0.00648	-0.00659	0.98608	14.05169	-2.29202	-16.21588	0.01714	0.23603	0.01842	0.00097	-0.00015	0.00169	9.51529	4.22787	6.31525	0.00460	0.80754	0.11163	0.00001	0.00151	-0.00090	-0.18066	4.14940	-4.14667	0.63893	-4.09682	4.58575	-0.05439	0.10052	0.48654	4.54344	8.41761	17.05961	-0.00787	-0.00194	0.00046	-0.00048
896			8.95000	-2.74958	-3.82093	-3.17816	1.02096	-0.07982	0.05556	0.05700	0.00048	0.00318	-0.00657	-0.00609	0.98718	14.01944	-2.30167	-16.17057	0.01498	0.23562	0.01861	0.00073	-0.00140	0.00136	9.51267	4.22715	6.32024	0.00797	0.80735	0.11117	0.00004	0.00224	-0.00070	-0.18473	3.47610	-2.99385	0.85585	-3.40336	3.62976	-0.13179	0.21958	0.40506	4.50780	8.41537	17.06788	-0.00786	-0.00193	0.00048	-0.00046
897			8.96000	-2.78041	-3.81719	-3.20515	1.02123	-0.08200	0.05533	0.04565	0.00022	0.00205	-0.00622	-0.00582	0.98815	13.99242	-2.30573	-16.13287	0.01295	0.23681	0.01882	0.00051	-0.00295	0.00112	9.50922	4.22592	6.32287	0.01074	0.81018	0.11120	0.00006	0.00175	-0.00004	-0.16351	2.74197	-1.88771	1.11629	-2.64922	2.98873	-0.15163	0.32129	0.07639	4.47407	8.41247	17.07425	-0.00785	-0.00192	0.00048	-0.00043
898			8.97000	-2.80363	-3.81585	-3.22060	1.02338	-0.08344	0.05573	0.03203	-0.00002	0.00076	-0.00582	-0.00609	0.98912	13.97181	-2.30434	-16.10078	0.01172	0.23888	0.01870	0.00032	-0.00448	0.00086	9.50578	4.22479	6.32109	0.01078	0.81353	0.11177	0.00006	0.00054	0.00088	-0.08233	1.85814	-0.60911	1.33524	-1.75547	2.36053	-0.13538	0.37690	-0.40124	4.44299	8.40952	17.07728	-0.00784	-0.00192	0.00048	-0.00040
899			8.98000	-2.81731	-3.81675	-3.22086	1.02716	-0.08361	0.05671	0.01637	-0.00010	-0.00090	-0.00556	-0.00662	0.98989	13.95935	-2.29754	-16.07662	0.01010	0.24144	0.01815	0.00013	-0.00557	0.00051	9.50305	4.22368	6.31407	0.01080	0.81747	0.11284	0.00005	-0.00027	0.00185	0.17633	0.82573	0.97620	1.42270	-0.73950	1.50663	-0.14256	0.36288	-0.89644	4.41491	8.40732	17.07615	-0.00784	-0.00193	0.00047	-0.00037
900			8.99000	-2.82069	-3.81818	-3.20247	1.02859	-0.08410	0.05764	-0.00011	0.00020	-0.00298	-0.00531	-0.00701	0.99047	13.95562	-2.28641	-16.06335	0.01046	0.24396	0.01776	-0.00002	-0.00579	0.00008	9.50170	4.22206	6.30247	0.00990	0.82166	0.11388	0.00003	0.00008	0.00265	0.76897	-0.29064	2.85076	1.30818	0.31173	0.33510	-0.21213	0.28289	-1.29570	4.39008	8.40665	17.07060	-0.00783	-0.00194	0.00045	-0.00033
901			9.00000	-2.81323	-3.81690	-3.16139	1.02734	-0.08604	0.05792	-0.01810	0.00103	-0.00566	-0.00501	-0.00716	0.99078	13.96069	-2.27237	-16.06515	0.01284	0.24494	0.01774	-0.00022	-0.00509	-0.00051	9.50187	4.21916	6.28770	0.00776	0.82381	0.11438	-0.00000	0.00197	0.00327	1.80593	-1.55882	5.20696	0.98860	1.47225	-1.38514	-0.36921	0.13610	-1.59668	4.36915	8.40761	17.06034	-0.00782	-0.00194	0.00043	-0.00028
902			9.01000	-2.79300	-3.81003	-3.08976	1.02537	-0.08799	0.05761	-0.03691	0.00230	-0.00893	-0.00485	-0.00723	0.99152	13.97594	-2.25536	-16.08964	0.01687	0.24531	0.01829	-0.00055	-0.00391	-0.00132	9.50421	4.21395	6.27051	0.00386	0.82566	0.11449	-0.00002	0.00564	0.00394	3.24017	-2.95063	8.13467	0.56710	2.75869	-3.67224	-0.64559	-0.08106	-1.91516	4.35297	8.40893	17.04490	-0.00782	-0.00195	0.00039	-0.00022
903			9.02000	-2.76009	-3.79568	-2.98211	1.02383	-0.08908	0.05693	-0.05048	0.00384	-0.01205	-0.00504	-0.00702	0.99199	14.00125	-2.23469	-16.14093	0.01977	0.24481	0.01906	-0.00089	-0.00294	-0.00214	9.50927	4.20493	6.25002	0.00238	0.82772	0.11439	-0.00002	0.01097	0.00488	4.84293	-4.06096	11.00790	0.23910	3.80786	-5.81164	-1.04966	-0.35232	-2.36510	4.34239	8.40869	17.02423	-0.00781	-0.00197	0.00036	-0.00015
904			9.03000	-2.72030	-3.77231	-2.84462	1.01973	-0.09145	0.05513	-0.05035	0.00568	-0.01359	-0.00591	-0.00617	0.99324	14.03214	-2.21093	-16.21101	0.02448	0.24084	0.02022	-0.00114	-0.00275	-0.00257	9.51780	4.19089	6.22465	0.00222	0.82557	0.11324	-0.00003	0.01740	0.00616	6.32983	-4.30830	12.70772	0.20179	4.05097	-6.63583	-1.55790	-0.64488	-3.00186	4.33807	8.40579	16.99923	-0.00781	-0.00198	0.00032	-0.00007
905			9.04000	-2.68470	-3.73801	-2.69598	1.01207	-0.09687	0.05156	-0.03241	0.00794	-0.01263	-0.00715	-0.00439	0.99466	14.05999	-2.18673	-16.27902	0.02962	0.23171	0.02180	-0.00102	-0.00349	-0.00222	9.52996	4.17080	6.19237	0.00589	0.81510	0.11013	-0.00011	0.02346	0.00769	7.48353	-3.37089	12.44716	0.53193	3.14921	-5.34050	-2.09290	-0.88963	-3.84643	4.34024	8.40040	16.97151	-0.00780	-0.00198	0.00029	0.00002
906			9.05000	-2.66501	-3.69160	-2.55931	1.00215	-0.10592	0.04768	-0.00032	0.01062	-0.00992	-0.00680	-0.00175	0.99550	14.07573	-2.16584	-16.32019	0.03080	0.22493	0.02393	-0.00032	-0.00484	-0.00094	9.54534	4.14510	6.15099	0.01685	0.80902	0.10664	-0.00038	0.02755	0.00942	8.16591	-1.42174	10.31411	1.12238	1.23342	-2.04972	-2.52530	-0.99896	-4.86801	4.34869	8.39405	16.94294	-0.00780	-0.00199	0.00027	0.00010
907			9.06000	-2.66861	-3.63432	-2.45200	0.99567	-0.11539	0.04625	0.03615	0.01307	-0.00707	-0.00359	0.00006	0.99682	14.07336	-2.15181	-16.31688	0.02879	0.23054	0.02635	0.00052	-0.00620	0.00106	9.56254	4.11554	6.09881	0.02648	0.82264	0.10593	-0.00060	0.02819	0.01136	8.34939	0.92230	7.25312	1.68068	-1.12726	2.17162	-2.69280	-0.90270	-5.93635	4.36249	8.38884	16.91602	-0.00779	-0.00199	0.00027	0.00016
908			9.07000	-2.69509	-3.57010	-2.37790	0.99190	-0.12401	0.04580	0.06470	0.01464	-0.00482	-0.00075	-0.00060	0.99737	14.05300	-2.14721	-16.26774	0.03408	0.23589	0.02777	0.00140	-0.00636	0.00300	9.57958	4.08596	6.03602	0.01718	0.82956	0.10604	-0.00034	0.02360	0.01306	8.14334	2.81046	4.68172	1.88351	-3.10841	5.73981	-2.51190	-0.60385	-6.85777	4.38010	8.38643	16.89288	-0.00779	-0.00199	0.00026	0.00021
909			9.08000	-2.73542	-3.50482	-2.32487	0.99179	-0.12999	0.04550	0.07661	0.01480	-0.00384	0.00079	-0.00190	0.99614	14.02146	-2.15184	-16.18935	0.03715	0.23649	0.02758	0.00189	-0.00498	0.00388	9.59456	4.05990	5.96475	0.00712	0.82524	0.10569	-0.00010	0.01555	0.01407	7.69848	3.61657	3.63515	1.62622	-4.06331	7.46665	-2.07987	-0.18701	-7.45789	4.40002	8.38678	16.87473	-0.00781	-0.00199	0.00027	0.00025
910			9.09000	-2.77729	-3.44437	-2.27483	0.99222	-0.13280	0.04579	0.07158	0.01357	-0.00407	0.00215	-0.00243	0.99568	13.98846	-2.16284	-16.10544	0.03615	0.24010	0.02747	0.00172	-0.00306	0.00379	9.60636	4.03925	5.88887	0.00485	0.82757	0.10573	-0.00004	0.00788	0.01428	7.08072	3.33164	4.01355	1.11489	-3.92805	7.32214	-1.60207	0.22863	-7.60149	4.42119	8.38890	16.86130	-0.00784	-0.00200	0.00028	0.00027
911			9.10000	-2.81163	-3.39279	-2.21720	0.99274	-0.13562	0.04628	0.05596	0.01176	-0.00482	0.00271	-0.00279	0.99607	13.96115	-2.17585	-16.03246	0.03643	0.24140	0.02677	0.00131	-0.00166	0.00304	9.61454	4.02332	5.81359	0.00277	0.82879	0.10615	-0.00001	0.00364	0.01364	6.33676	2.39134	4.98269	0.67369	-3.09731	6.06477	-1.28996	0.57003	-7.23006	4.44272	8.39165	16.85200	-0.00788	-0.00200	0.00029	0.00028
912			9.11000	-2.83454	-3.35100	-2.15057	0.99066	-0.13880	0.04559	0.03716	0.00989	-0.00538	0.00175	-0.00272	0.99654	13.94247	-2.18662	-15.97699	0.03982	0.23577	0.02575	0.00088	-0.00140	0.00211	9.61883	4.00971	5.74420	-0.00064	0.81875	0.10526	-0.00000	0.00436	0.01214	5.56754	1.28252	5.85860	0.49521	-2.01973	4.42044	-1.26382	0.81498	-6.44305	4.46385	8.39424	16.84607	-0.00792	-0.00202	0.00029	0.00027
913			9.12000	-2.84647	-3.31789	-2.07794	0.98836	-0.14170	0.04447	0.02140	0.00821	-0.00556	0.00062	-0.00188	0.99786	13.93219	-2.19194	-15.93943	0.04142	0.22947	0.02503	0.00044	-0.00214	0.00130	9.61939	3.99523	5.68403	0.00058	0.80897	0.10396	0.00000	0.00896	0.01033	4.84430	0.37689	6.34585	0.58772	-1.02614	2.83901	-1.48187	0.95887	-5.47097	4.48363	8.39591	16.84320	-0.00797	-0.00203	0.00029	0.00026
914			9.13000	-2.85087	-3.29177	-2.00394	0.98794	-0.14411	0.04379	0.01184	0.00674	-0.00543	0.00009	-0.00082	0.99976	13.92805	-2.19054	-15.91678	0.04037	0.22606	0.02458	0.00012	-0.00336	0.00067	9.61693	3.97816	5.63379	0.00504	0.80530	0.10328	0.00006	0.01469	0.00865	4.16806	-0.13863	6.38728	0.84193	-0.29560	1.55180	-1.77604	1.03494	-4.51352	4.50093	8.39663	16.84351	-0.00801	-0.00204	0.00029	0.00022
915			9.14000	-2.85187	-3.27141	-1.93304	0.98787	-0.14731	0.04288	0.00736	0.00542	-0.00497	-0.00007	0.00017	1.00097	13.92741	-2.18292	-15.90493	0.03856	0.22298	0.02447	-0.00006	-0.00456	0.00024	9.61200	3.95859	5.59266	0.00992	0.80273	0.10246	0.00015	0.01873	0.00712	3.49164	-0.32407	6.03538	1.12450	0.19201	0.62280	-1.96160	1.09951	-3.65038	4.51488	8.39734	16.84675	-0.00804	-0.00205	0.00028	0.00018
916			9.15000	-2.85170	-3.25628	-1.86897	0.98801	-0.15013	0.04269	0.00467	0.00407	-0.00436	0.00032	0.00083	1.00186	13.92909	-2.17049	-15.90030	0.03712	0.22271	0.02440	-0.00020	-0.00555	-0.00004	9.60484	3.93850	5.55956	0.01299	0.80381	0.10236	0.00023	0.01955	0.00584	2.77437	-0.37653	5.38142	1.34808	0.57048	0.04354	-1.92908	1.18665	-2.92351	4.52537	8.39916	16.85176	-0.00808	-0.00207	0.00028	0.00014
917			9.16000	-2.85053	-3.24621	-1.81429	0.99048	-0.15028	0.04354	0.00301	0.00272	-0.00372	0.00137	0.00027	1.00137	13.93337	-2.15477	-15.89969	0.03646	0.22772	0.02467	-0.00032	-0.00620	-0.00016	9.59566	3.92021	5.53270	0.01019	0.81099	0.10331	0.00021	0.01716	0.00495	2.06220	-0.35404	4.55569	1.44815	0.83099	-0.20551	-1.68836	1.30246	-2.41464	4.53296	8.40311	16.85710	-0.00811	-0.00207	0.00029	0.00011
918			9.17000	-2.84956	-3.24044	-1.76987	0.99658	-0.15006	0.04454	0.00496	0.00169	-0.00309	0.00218	-0.00131	0.99997	13.93908	-2.13837	-15.90012	0.03661	0.23130	0.02446	-0.00031	-0.00586	-0.00017	9.58484	3.90545	5.50935	0.00286	0.81473	0.10441	0.00006	0.01221	0.00449	1.49402	-0.13370	3.74662	1.34462	0.79890	-0.23729	-1.31013	1.43294	-2.17144	4.53883	8.40941	16.86132	-0.00813	-0.00207	0.00030	0.00009
919			9.18000	-2.85171	-3.23726	-1.73415	1.00226	-0.15007	0.04511	0.01156	0.00119	-0.00257	0.00260	-0.00284	0.99753	13.94308	-2.12466	-15.90049	0.03634	0.23203	0.02394	-0.00011	-0.00434	-0.00014	9.57290	3.89506	5.48686	-0.00330	0.81382	0.10496	-0.00008	0.00625	0.00437	1.18767	0.31776	3.12519	1.02718	0.42728	-0.25072	-0.89163	1.54154	-2.14195	4.54406	8.41734	16.86353	-0.00814	-0.00206	0.00032	0.00007
920			9.19000	-2.85907	-3.23458	-1.70417	1.00743	-0.14847	0.04563	0.02005	0.00117	-0.00225	0.00291	-0.00392	0.99509	13.94276	-2.11589	-15.90160	0.03396	0.23331	0.02354	0.00017	-0.00224	-0.00015	9.56058	3.88884	5.46365	-0.00542	0.81442	0.10530	-0.00013	0.00113	0.00438	1.12957	0.83578	2.73788	0.59827	-0.10602	-0.38322	-0.53751	1.60077	-2.18408	4.54899	8.42564	16.86388	-0.00814	-0.00204	0.00035	0.00006
921			9.20000	-2.87130	-3.23104	-1.67723	1.01176	-0.14765	0.04625	0.02613	0.00136	-0.00206	0.00323	-0.00459	0.99271	13.93767	-2.11221	-15.90500	0.03047	0.23359	0.02278	0.00036	-0.00029	-0.00021	9.54825	3.88558	5.44001	-0.00463	0.81546	0.10581	-0.00011	-0.00188	0.00421	1.17424	1.19408	2.48738	0.20344	-0.55180	-0.64098	-0.31356	1.61156	-2.10990	4.55316	8.43329	16.86337	-0.00813	-0.00203	0.00038	0.00005
922			9.21000	-2.88576	-3.22658	-1.65255	1.01220	-0.14684	0.04630	0.02607	0.00142	-0.00182	0.00332	-0.00519	0.98978	13.92949	-2.11195	-15.91165	0.02990	0.23313	0.02256	0.00044	0.00076	-0.00031	9.53585	3.88388	5.41815	-0.00684	0.81519	0.10575	-0.00017	-0.00234	0.00359	1.13636	1.21648	2.19314	-0.01645	-0.70835	-0.91913	-0.23482	1.58530	-1.78649	4.55571	8.43973	16.86340	-0.00812	-0.00201	0.00041	0.00002
923			9.22000	-2.89824	-3.22225	-1.63151	1.01360	-0.14640	0.04642	0.01921	0.00114	-0.00146	0.00344	-0.00542	0.98661	13.92143	-2.11210	-15.92099	0.02663	0.23162	0.02192	0.00032	0.00059	-0.00038	9.52302	3.88237	5.40098	-0.00503	0.81389	0.10575	-0.00012	-0.00067	0.00256	0.90628	0.87875	1.74414	-0.00047	-0.51121	-1.11370	-0.27242	1.52898	-1.22062	4.55557	8.44482	16.86517	-0.00810	-0.00200	0.00043	-0.00002
924			9.23000	-2.90542	-3.21946	-1.61599	1.01518	-0.14613	0.04617	0.00946	0.00061	-0.00100	0.00347	-0.00541	0.98384	13.91649	-2.10996	-15.93186	0.02289	0.22952	0.02152	0.00015	-0.00028	-0.00045	9.50965	3.88022	5.39053	-0.00165	0.81135	0.10532	-0.00004	0.00192	0.00130	0.53828	0.39729	1.19371	0.15515	-0.12782	-1.22526	-0.35650	1.44278	-0.52710	4.55185	8.44807	16.86903	-0.00810	-0.00199	0.00045	-0.00007
925			9.24000	-2.90752	-3.21874	-1.60651	1.01519	-0.14535	0.04547	0.00300	0.00001	-0.00056	0.00301	-0.00550	0.98155	13.91499	-2.10506	-15.94368	0.02231	0.22643	0.02145	0.00006	-0.00088	-0.00049	9.49591	3.87735	5.38740	-0.00191	0.80518	0.10433	-0.00005	0.00405	0.00007	0.16854	0.10060	0.69816	0.27047	0.12502	-1.30967	-0.41219	1.35816	0.15171	4.54407	8.44906	16.87424	-0.00809	-0.00198	0.00046	-0.00013
926			9.25000	-2.90802	-3.22008	-1.60188	1.01686	-0.14402	0.04563	0.00334	-0.00056	-0.00023	0.00251	-0.00559	0.98019	13.91430	-2.09930	-15.95634	0.02095	0.22407	0.02069	0.00009	-0.00054	-0.00049	9.48169	3.87439	5.39069	-0.00109	0.80007	0.10419	-0.00003	0.00496	-0.00096	-0.13756	0.17254	0.34984	0.20215	0.03622	-1.35896	-0.39992	1.32048	0.72328	4.53207	8.44846	16.87956	-0.00808	-0.00198	0.00048	-0.00019
927			9.26000	-2.91096	-3.22346	-1.60085	1.01767	-0.14126	0.04659	0.00990	-0.00115	0.00005	0.00208	-0.00577	0.97932	13.91119	-2.09590	-15.96918	0.02054	0.22419	0.01978	0.00021	0.00074	-0.00040	9.46669	3.87208	5.39902	-0.00164	0.79812	0.10481	-0.00004	0.00457	-0.00174	-0.42220	0.58795	0.09333	-0.06143	-0.38461	-1.25411	-0.31824	1.33102	1.14066	4.51587	8.44751	16.88398	-0.00808	-0.00197	0.00049	-0.00025
928			9.27000	-2.91925	-3.22937	-1.60347	1.02090	-0.13862	0.04764	0.01996	-0.00190	0.00036	0.00129	-0.00605	0.97987	13.90360	-2.09739	-15.97986	0.01972	0.22257	0.01835	0.00036	0.00244	-0.00023	9.45093	3.87105	5.41056	-0.00219	0.79385	0.10551	-0.00006	0.00293	-0.00219	-0.76588	1.20251	-0.15639	-0.41417	-0.99401	-0.90377	-0.17386	1.36967	1.36795	4.49572	8.44689	16.88687	-0.00808	-0.00196	0.00050	-0.00030
929			9.28000	-2.93390	-3.23871	-1.61026	1.02714	-0.13732	0.04839	0.02975	-0.00288	0.00072	0.00061	-0.00661	0.98248	13.89094	-2.10469	-15.98588	0.01921	0.22052	0.01716	0.00050	0.00394	-0.00002	9.43462	3.87182	5.42326	-0.00413	0.79107	0.10616	-0.00011	0.00006	-0.00234	-1.21812	1.80489	-0.43800	-0.73426	-1.60185	-0.37241	0.03796	1.41169	1.41416	4.47225	8.44607	16.88769	-0.00806	-0.00196	0.00049	-0.00035
930			9.29000	-2.95348	-3.25249	-1.62185	1.03324	-0.13536	0.04963	0.03511	-0.00398	0.00117	0.00026	-0.00743	0.98521	13.87421	-2.11692	-15.98608	0.01945	0.22082	0.01612	0.00059	0.00489	0.00016	9.41825	3.87510	5.43552	-0.00837	0.79211	0.10731	-0.00022	-0.00371	-0.00227	-1.77106	2.16731	-0.78747	-0.94287	-2.00148	0.21196	0.30132	1.43373	1.33037	4.44666	8.44421	16.88562	-0.00805	-0.00195	0.00047	-0.00037
931			9.30000	-2.97447	-3.27100	-1.63898	1.03996	-0.13184	0.05118	0.03379	-0.00500	0.00173	-0.00020	-0.00844	0.98837	13.85618	-2.13213	-15.98065	0.02011	0.22235	0.01509	0.00059	0.00509	0.00030	9.40227	3.88109	5.44639	-0.01400	0.79431	0.10865	-0.00036	-0.00759	-0.00213	-2.37819	2.16818	-1.25769	-1.00376	-2.05793	0.76435	0.56979	1.39879	1.19573	4.42026	8.44087	16.88019	-0.00804	-0.00196	0.00045	-0.00039
932			9.31000	-2.99305	-3.29393	-1.66282	1.04544	-0.12785	0.05225	0.02658	-0.00583	0.00242	-0.00079	-0.00909	0.99117	13.84009	-2.14786	-15.97028	0.02006	0.22355	0.01445	0.00047	0.00441	0.00040	9.38753	3.88956	5.45593	-0.01735	0.79536	0.10930	-0.00039	-0.01061	-0.00199	-2.98800	1.86073	-1.89329	-0.89231	-1.79211	1.27984	0.78795	1.25729	1.07254	4.39358	8.43612	16.87163	-0.00804	-0.00198	0.00041	-0.00040
933			9.32000	-3.00682	-3.32039	-1.69477	1.04912	-0.12461	0.05331	0.01633	-0.00640	0.00324	-0.00120	-0.00933	0.99330	13.82821	-2.16173	-15.95508	0.01942	0.22476	0.01381	0.00029	0.00302	0.00048	9.37515	3.89959	5.46456	-0.01836	0.79641	0.10990	-0.00032	-0.01227	-0.00193	-3.53087	1.39738	-2.67108	-0.63317	-1.31727	1.76367	0.92453	0.98461	0.98593	4.36594	8.42954	16.86126	-0.00804	-0.00200	0.00037	-0.00043
934			9.33000	-3.01511	-3.34904	-1.73551	1.05376	-0.12198	0.05504	0.00557	-0.00667	0.00416	-0.00122	-0.00908	0.99519	13.82170	-2.17227	-15.93545	0.01518	0.22682	0.01257	0.00008	0.00136	0.00050	9.36632	3.91026	5.47294	-0.01346	0.79972	0.11119	-0.00015	-0.01272	-0.00197	-3.94679	0.90363	-3.50531	-0.32320	-0.75275	2.18470	0.98599	0.62565	0.95197	4.33593	8.42045	16.85089	-0.00803	-0.00202	0.00032	-0.00047
935			9.34000	-3.01813	-3.37845	-1.78473	1.05909	-0.11910	0.05672	-0.00518	-0.00663	0.00507	-0.00122	-0.00892	0.99661	13.82077	-2.17936	-15.91223	0.01014	0.22920	0.01145	-0.00005	-0.00008	0.00050	9.36121	3.92088	5.48167	-0.00812	0.80354	0.11250	-0.00005	-0.01231	-0.00211	-4.21227	0.40116	-4.31366	-0.07317	-0.16964	2.52627	0.98803	0.29989	0.97831	4.30215	8.40899	16.84207	-0.00803	-0.00204	0.00027	-0.00052
936			9.35000	-3.01575	-3.40729	-1.84142	1.06143	-0.11628	0.05811	-0.01610	-0.00634	0.00590	-0.00145	-0.00915	0.99677	13.82558	-2.18388	-15.88645	0.00882	0.23097	0.01062	-0.00013	-0.00104	0.00050	9.35869	3.93107	5.49130	-0.00793	0.80512	0.11354	-0.00002	-0.01131	-0.00233	-4.34247	-0.12394	-5.05153	0.05241	0.39247	2.78953	0.94543	0.11459	1.06872	4.26387	8.39601	16.83620	-0.00801	-0.00206	0.00024	-0.00058
937			9.36000	-3.00788	-3.43467	-1.90449	1.06239	-0.11315	0.05938	-0.02589	-0.00588	0.00661	-0.00189	-0.00938	0.99627	13.83584	-2.18714	-15.85906	0.00847	0.23221	0.00978	-0.00019	-0.00132	0.00046	9.35682	3.94059	5.50227	-0.00817	0.80533	0.11444	-0.00002	-0.00990	-0.00266	-4.36232	-0.60610	-5.66811	0.03518	0.84453	2.90811	0.86672	0.10592	1.23929	4.22099	8.38280	16.83402	-0.00799	-0.00208	0.00020	-0.00063
938			9.37000	-2.99566	-3.46008	-1.97221	1.06603	-0.10912	0.06109	-0.03205	-0.00527	0.00715	-0.00237	-0.00962	0.99583	13.84984	-2.19050	-15.83226	0.00566	0.23366	0.00841	-0.00015	-0.00085	0.00037	9.35372	3.94930	5.51536	-0.00551	0.80625	0.11580	-0.00003	-0.00824	-0.00316	-4.25422	-0.91393	-6.06029	-0.11495	1.04841	2.74367	0.76582	0.24758	1.50031	4.17388	8.37030	16.83582	-0.00796	-0.00208	0.00018	-0.00067
939			9.38000	-2.98171	-3.48297	-2.04165	1.06725	-0.10510	0.06167	-0.03178	-0.00453	0.00722	-0.00320	-0.00986	0.99538	13.86419	-2.19514	-15.80926	0.00557	0.23394	0.00797	-0.00013	0.00038	0.00028	9.34796	3.95721	5.53126	-0.00558	0.80485	0.11607	-0.00006	-0.00650	-0.00372	-3.95927	-0.91823	-6.11999	-0.36390	0.87029	2.23059	0.65763	0.50022	1.81903	4.12329	8.35965	16.84151	-0.00793	-0.00208	0.00017	-0.00070
940			9.39000	-2.96984	-3.50241	-2.10897	1.06548	-0.10175	0.06130	-0.02409	-0.00365	0.00678	-0.00424	-0.01004	0.99549	13.87428	-2.20210	-15.79300	0.00878	0.23342	0.00839	-0.00010	0.00206	0.00021	9.33857	3.96440	5.55017	-0.00920	0.80205	0.11554	-0.00016	-0.00472	-0.00414	-3.44864	-0.57127	-5.81288	-0.64093	0.28898	1.48570	0.53172	0.82769	2.08981	4.07018	8.35180	16.85118	-0.00790	-0.00207	0.00017	-0.00072
941			9.40000	-2.96367	-3.51751	-2.17050	1.06433	-0.10000	0.06090	-0.01164	-0.00274	0.00598	-0.00497	-0.01009	0.99704	13.87636	-2.21176	-15.78411	0.01192	0.23326	0.00891	0.00004	0.00356	0.00013	9.32518	3.97053	5.57078	-0.01293	0.80162	0.11529	-0.00031	-0.00276	-0.00413	-2.77333	-0.00298	-5.17818	-0.83819	-0.48926	0.74152	0.36029	1.17804	2.14759	4.01551	8.34643	16.86452	-0.00787	-0.00206	0.00018	-0.00073
942			9.41000	-2.96432	-3.52795	-2.22316	1.06536	-0.09793	0.06090	0.00041	-0.00185	0.00497	-0.00531	-0.00989	0.99877	13.87005	-2.22308	-15.78106	0.01108	0.23427	0.00911	0.00017	0.00427	0.00007	9.30839	3.97494	5.59013	-0.01225	0.80365	0.11541	-0.00036	-0.00067	-0.00348	-2.04821	0.52279	-4.30430	-0.86339	-1.13790	0.20254	0.14086	1.48823	1.87964	3.96005	8.34172	16.88080	-0.00786	-0.00205	0.00020	-0.00073
943			9.42000	-2.96993	-3.53431	-2.26510	1.06752	-0.09662	0.06031	0.00877	-0.00116	0.00379	-0.00557	-0.00942	1.00057	13.85815	-2.23402	-15.78098	0.00804	0.23392	0.00946	0.00018	0.00396	0.00004	9.28947	3.97706	5.60480	-0.00804	0.80393	0.11476	-0.00026	0.00103	-0.00234	-1.40040	0.84497	-3.31805	-0.71151	-1.48902	-0.06060	-0.07491	1.72295	1.36418	3.90420	8.33609	16.89938	-0.00785	-0.00203	0.00022	-0.00073
944			9.43000	-2.97822	-3.53790	-2.29601	1.06937	-0.09481	0.06044	0.01466	-0.00071	0.00275	-0.00539	-0.00917	1.00110	13.84372	-2.24299	-15.78143	0.00463	0.23555	0.00956	0.00012	0.00322	0.00003	9.26952	3.97725	5.61345	-0.00378	0.80641	0.11456	-0.00013	0.00174	-0.00122	-0.91870	1.04990	-2.38080	-0.48419	-1.66491	-0.10302	-0.21306	1.88829	0.83504	3.84812	8.32922	16.91975	-0.00785	-0.00202	0.00026	-0.00073
945			9.44000	-2.98889	-3.54022	-2.31778	1.07083	-0.09449	0.06033	0.02077	-0.00056	0.00197	-0.00475	-0.00964	0.99921	13.82741	-2.25021	-15.78070	0.00260	0.23692	0.00991	0.00008	0.00262	0.00006	9.24900	3.97659	5.61727	-0.00338	0.80837	0.11409	-0.00012	0.00103	-0.00052	-0.65129	1.29920	-1.65841	-0.29570	-1.87888	-0.01625	-0.21857	1.99437	0.49019	3.79169	8.32179	16.94158	-0.00784	-0.00200	0.00029	-0.00073
946			9.45000	-3.00278	-3.54276	-2.33386	1.07197	-0.09442	0.05992	0.02662	-0.00064	0.00159	-0.00410	-0.01064	0.99631	13.80832	-2.25685	-15.77807	0.00213	0.23784	0.01053	0.00008	0.00236	0.00010	9.22819	3.97664	5.61880	-0.00657	0.80874	0.11323	-0.00024	-0.00145	-0.00033	-0.59955	1.57729	-1.27709	-0.18324	-2.17682	0.14972	-0.06277	2.06721	0.38034	3.73500	8.31482	16.96367	-0.00783	-0.00198	0.00032	-0.00073
947			9.46000	-3.01924	-3.54638	-2.34856	1.07108	-0.09275	0.06002	0.02874	-0.00085	0.00168	-0.00334	-0.01165	0.99281	13.78623	-2.26386	-15.77285	0.00224	0.24093	0.01119	0.00009	0.00229	0.00017	9.20692	3.97915	5.62021	-0.01078	0.81062	0.11261	-0.00040	-0.00527	-0.00051	-0.74480	1.70638	-1.32079	-0.11999	-2.45145	0.42795	0.21045	2.14366	0.44498	3.67866	8.30888	16.98435	-0.00781	-0.00196	0.00035	-0.00072
948			9.47000	-3.03554	-3.55160	-2.36650	1.06946	-0.09215	0.05986	0.02545	-0.00119	0.00220	-0.00245	-0.01241	0.98910	13.76232	-2.27155	-15.76384	0.00173	0.24344	0.01195	0.00007	0.00228	0.00026	9.18488	3.98483	5.62275	-0.01338	0.81232	0.11173	-0.00052	-0.00931	-0.00101	-1.07004	1.59151	-1.78160	-0.09626	-2.63214	0.78133	0.51866	2.22535	0.66956	3.62357	8.30393	17.00223	-0.00779	-0.00194	0.00037	-0.00070
949			9.48000	-3.04917	-3.55888	-2.39155	1.06639	-0.09190	0.05997	0.01963	-0.00160	0.00307	-0.00155	-0.01284	0.98582	13.73759	-2.28023	-15.75119	0.00176	0.24625	0.01250	0.00008	0.00266	0.00033	9.16176	3.99376	5.62832	-0.01551	0.81510	0.11120	-0.00063	-0.01228	-0.00194	-1.52174	1.37484	-2.55184	-0.15752	-2.81274	1.04055	0.78124	2.28218	1.12604	3.57072	8.29902	17.01632	-0.00778	-0.00193	0.00039	-0.00067
950			9.49000	-3.06035	-3.56843	-2.42627	1.06379	-0.09144	0.06067	0.01625	-0.00199	0.00420	-0.00121	-0.01283	0.98445	13.71112	-2.29087	-15.73695	0.00183	0.24798	0.01216	0.00009	0.00364	0.00035	9.13744	4.00504	5.63973	-0.01671	0.81692	0.11141	-0.00069	-0.01314	-0.00333	-1.99669	1.30448	-3.51452	-0.32379	-3.13583	1.08933	0.93416	2.26009	1.82819	3.52128	8.29333	17.02601	-0.00777	-0.00191	0.00041	-0.00062
951			9.50000	-3.07170	-3.57961	-2.47220	1.06006	-0.08953	0.06113	0.01715	-0.00220	0.00542	-0.00130	-0.01199	0.98358	13.68091	-2.30436	-15.72324	-0.00055	0.24918	0.01176	-0.00003	0.00492	0.00032	9.11252	4.01740	5.65928	-0.01355	0.81821	0.11139	-0.00054	-0.01166	-0.00500	-2.38138	1.46700	-4.56008	-0.53040	-3.56471	0.92646	0.95403	2.10469	2.68274	3.47661	8.28673	17.03112	-0.00777	-0.00191	0.00043	-0.00056
952			9.51000	-3.08534	-3.59108	-2.52937	1.05492	-0.08793	0.06103	0.01944	-0.00223	0.00652	-0.00196	-0.01087	0.98332	13.64649	-2.32027	-15.71190	-0.00214	0.24793	0.01129	-0.00013	0.00579	0.00025	9.08822	4.02932	5.68807	-0.01107	0.81616	0.11106	-0.00041	-0.00819	-0.00674	-2.63501	1.69250	-5.55222	-0.66466	-3.86537	0.57878	0.85659	1.81010	3.58317	3.43779	8.27966	17.03194	-0.00777	-0.00190	0.00044	-0.00049
953			9.52000	-3.10058	-3.60201	-2.59616	1.05187	-0.08631	0.06116	0.01790	-0.00218	0.00739	-0.00321	-0.00984	0.98406	13.61004	-2.33641	-15.70469	-0.00418	0.24418	0.00992	-0.00025	0.00568	0.00013	9.06567	4.03973	5.72626	-0.00889	0.81020	0.11116	-0.00029	-0.00398	-0.00840	-2.80832	1.68442	-6.34512	-0.65280	-3.75450	0.09033	0.70864	1.43189	4.43159	3.40533	8.27281	17.02923	-0.00777	-0.00191	0.00045	-0.00041
[truncated: 1,548 more rows]
[truncated: 29 more columns]
