# Supplementary material for: Analysis of the impact of different landing heights and lateralities on lower limb joint load based on statistical parametric mapping
Source: PLoS One. 2025 May 30;20(5):e0324656. doi: 10.1371/journal.pone.0324656 (PMC12124505; doi:10.1371/journal.pone.0324656)
Supplement: S1 File — (ZIP) [file pone.0324656.s001.zip › Original data/006/右前30.xlsx]

## Sheet: Sheet1
Var1	C__Users_dell_Documents_Qualisys_GAIT1214_Data_hexiatang_HEXIAT	C__Users_dell_Documents_Qualisys_GAIT1214_Data_hexiatang_HEX_1	C__Users_dell_Documents_Qualisys_GAIT1214_Data_hexiatang_HEX_2	C__Users_dell_Documents_Qualisys_GAIT1214_Data_hexiatang_HEX_3	C__Users_dell_Documents_Qualisys_GAIT1214_Data_hexiatang_HEX_4	C__Users_dell_Documents_Qualisys_GAIT1214_Data_hexiatang_HEX_5	C__Users_dell_Documents_Qualisys_GAIT1214_Data_hexiatang_HEX_6	C__Users_dell_Documents_Qualisys_GAIT1214_Data_hexiatang_HEX_7	C__Users_dell_Documents_Qualisys_GAIT1214_Data_hexiatang_HEX_8	C__Users_dell_Documents_Qualisys_GAIT1214_Data_hexiatang_HEX_9	C__Users_dell_Documents_Qualisys_GAIT1214_Data_hexiatang_HEX_10	C__Users_dell_Documents_Qualisys_GAIT1214_Data_hexiatang_HEX_11	C__Users_dell_Documents_Qualisys_GAIT1214_Data_hexiatang_HEX_12	C__Users_dell_Documents_Qualisys_GAIT1214_Data_hexiatang_HEX_13	C__Users_dell_Documents_Qualisys_GAIT1214_Data_hexiatang_HEX_14	C__Users_dell_Documents_Qualisys_GAIT1214_Data_hexiatang_HEX_15	C__Users_dell_Documents_Qualisys_GAIT1214_Data_hexiatang_HEX_16	C__Users_dell_Documents_Qualisys_GAIT1214_Data_hexiatang_HEX_17	C__Users_dell_Documents_Qualisys_GAIT1214_Data_hexiatang_HEX_18	C__Users_dell_Documents_Qualisys_GAIT1214_Data_hexiatang_HEX_19	C__Users_dell_Documents_Qualisys_GAIT1214_Data_hexiatang_HEX_20	C__Users_dell_Documents_Qualisys_GAIT1214_Data_hexiatang_HEX_21	C__Users_dell_Documents_Qualisys_GAIT1214_Data_hexiatang_HEX_22	C__Users_dell_Documents_Qualisys_GAIT1214_Data_hexiatang_HEX_23	C__Users_dell_Documents_Qualisys_GAIT1214_Data_hexiatang_HEX_24	C__Users_dell_Documents_Qualisys_GAIT1214_Data_hexiatang_HEX_25	C__Users_dell_Documents_Qualisys_GAIT1214_Data_hexiatang_HEX_26	C__Users_dell_Documents_Qualisys_GAIT1214_Data_hexiatang_HEX_27	C__Users_dell_Documents_Qualisys_GAIT1214_Data_hexiatang_HEX_28	C__Users_dell_Documents_Qualisys_GAIT1214_Data_hexiatang_HEX_29	C__Users_dell_Documents_Qualisys_GAIT1214_Data_hexiatang_HEX_30	C__Users_dell_Documents_Qualisys_GAIT1214_Data_hexiatang_HEX_31	C__Users_dell_Documents_Qualisys_GAIT1214_Data_hexiatang_HEX_32	C__Users_dell_Documents_Qualisys_GAIT1214_Data_hexiatang_HEX_33	C__Users_dell_Documents_Qualisys_GAIT1214_Data_hexiatang_HEX_34	C__Users_dell_Documents_Qualisys_GAIT1214_Data_hexiatang_HEX_35	C__Users_dell_Documents_Qualisys_GAIT1214_Data_hexiatang_HEX_36	C__Users_dell_Documents_Qualisys_GAIT1214_Data_hexiatang_HEX_37	C__Users_dell_Documents_Qualisys_GAIT1214_Data_hexiatang_HEX_38	C__Users_dell_Documents_Qualisys_GAIT1214_Data_hexiatang_HEX_39	C__Users_dell_Documents_Qualisys_GAIT1214_Data_hexiatang_HEX_40	C__Users_dell_Documents_Qualisys_GAIT1214_Data_hexiatang_HEX_41	C__Users_dell_Documents_Qualisys_GAIT1214_Data_hexiatang_HEX_42	C__Users_dell_Documents_Qualisys_GAIT1214_Data_hexiatang_HEX_43	C__Users_dell_Documents_Qualisys_GAIT1214_Data_hexiatang_HEX_44	C__Users_dell_Documents_Qualisys_GAIT1214_Data_hexiatang_HEX_45	C__Users_dell_Documents_Qualisys_GAIT1214_Data_hexiatang_HEX_46	C__Users_dell_Documents_Qualisys_GAIT1214_Data_hexiatang_HEX_47	C__Users_dell_Documents_Qualisys_GAIT1214_Data_hexiatang_HEX_48
	CD	ZD	TIME	Right Ankle Angles	Right Ankle Angles	Right Ankle Angles	Right Ankle Moment	Right Ankle Moment	Right Ankle Moment	Right Ankle Power	Right Ankle Power	Right Ankle Power	Right GRF	Right GRF	Right GRF	Right Knee Angles	Right Knee Angles	Right Knee Angles	Right Knee Moment	Right Knee Moment	Right Knee Moment	Right Knee Power	Right Knee Power	Right Knee Power	Right Hip Angles	Right Hip Angles	Right Hip Angles	Right Hip Moment	Right Hip Moment	Right Hip Moment	Right Hip Power	Right Hip Power	Right Hip Power	RANKLE	RANKLE	RANKLE	RKNEE	RKNEE	RKNEE	RHIP	RHIP	RHIP	Left Ankle Angles	Left Ankle Angles	Left Ankle Angles	Left Ankle Moment	Left Ankle Moment	Left Ankle Moment	Left Ankle Power
	EVENT_LABEL	EVENT_LABEL	FRAME_NUMBERS	LINK_MODEL_BASED	LINK_MODEL_BASED	LINK_MODEL_BASED	LINK_MODEL_BASED	LINK_MODEL_BASED	LINK_MODEL_BASED	LINK_MODEL_BASED	LINK_MODEL_BASED	LINK_MODEL_BASED	LINK_MODEL_BASED	LINK_MODEL_BASED	LINK_MODEL_BASED	LINK_MODEL_BASED	LINK_MODEL_BASED	LINK_MODEL_BASED	LINK_MODEL_BASED	LINK_MODEL_BASED	LINK_MODEL_BASED	LINK_MODEL_BASED	LINK_MODEL_BASED	LINK_MODEL_BASED	LINK_MODEL_BASED	LINK_MODEL_BASED	LINK_MODEL_BASED	LINK_MODEL_BASED	LINK_MODEL_BASED	LINK_MODEL_BASED	LINK_MODEL_BASED	LINK_MODEL_BASED	LINK_MODEL_BASED	LINK_MODEL_BASED	LINK_MODEL_BASED	LINK_MODEL_BASED	LINK_MODEL_BASED	LINK_MODEL_BASED	LINK_MODEL_BASED	LINK_MODEL_BASED	LINK_MODEL_BASED	LINK_MODEL_BASED	LINK_MODEL_BASED	LINK_MODEL_BASED	LINK_MODEL_BASED	LINK_MODEL_BASED	LINK_MODEL_BASED	LINK_MODEL_BASED	LINK_MODEL_BASED
	ORIGINAL	ORIGINAL	ORIGINAL	ORIGINAL	ORIGINAL	ORIGINAL	ORIGINAL	ORIGINAL	ORIGINAL	ORIGINAL	ORIGINAL	ORIGINAL	ORIGINAL	ORIGINAL	ORIGINAL	ORIGINAL	ORIGINAL	ORIGINAL	ORIGINAL	ORIGINAL	ORIGINAL	ORIGINAL	ORIGINAL	ORIGINAL	ORIGINAL	ORIGINAL	ORIGINAL	ORIGINAL	ORIGINAL	ORIGINAL	ORIGINAL	ORIGINAL	ORIGINAL	ORIGINAL	ORIGINAL	ORIGINAL	ORIGINAL	ORIGINAL	ORIGINAL	ORIGINAL	ORIGINAL	ORIGINAL	ORIGINAL	ORIGINAL	ORIGINAL	ORIGINAL	ORIGINAL	ORIGINAL	ORIGINAL
ITEM	X	X	X	X	Y	Z	X	Y	Z	X	Y	Z	X	Y	Z	X	Y	Z	X	Y	Z	X	Y	Z	X	Y	Z	X	Y	Z	X	Y	Z	X	Y	Z	X	Y	Z	X	Y	Z	X	Y	Z	X	Y	Z	X
1	0.85000	0.99000	0.00000	-6.86648	5.56363	-0.83644							-0.00000	0.00000	0.00000	5.96399	-2.77323	-22.92032							24.86382	3.76679	10.88513																-5.64501	1.54315	16.68308
2			0.01000	-6.87704	5.53546	-0.84528							-0.00000	0.00000	0.00000	5.86811	-2.77745	-22.93654							24.82792	3.70191	10.86944							-2.21504	1.52509	-1.11257	1.88701	-9.66115	-1.51894	-5.93016	3.42294	-2.83178	-5.58562	1.51313	16.62531
3			0.02000	-6.88664	5.51308	-0.85525	-0.01004	-0.00022	-0.00018	-0.00017	-0.00001	-0.00000	-0.00000	0.00000	0.00000	5.77007	-2.78376	-22.95625	0.03645	0.01310	0.00326	0.00631	0.00024	-0.00012	24.79234	3.63925	10.86516	-0.16012	0.00079	0.00506	-0.00980	0.00008	0.00019	-1.47562	1.25456	-1.19417	1.69743	-9.85959	-1.92679	-5.95722	3.35456	-1.41310	-5.51307	1.47303	16.56861	-0.00752	-0.00218	-0.00084	0.00105
4			0.03000	-6.89437	5.50030	-0.86679	-0.01007	-0.00018	-0.00030	-0.00014	-0.00000	-0.00001	-0.00000	0.00000	0.00000	5.67176	-2.79379	-22.97985	0.03679	0.01197	0.00329	0.00634	0.00029	-0.00013	24.75735	3.58138	10.87667	-0.15884	-0.00205	0.00353	-0.00908	-0.00021	0.00004	-0.49574	0.89800	-1.28199	1.37919	-9.89472	-2.19944	-5.84617	3.19563	0.17401	-5.42270	1.42058	16.51473	-0.00753	-0.00217	-0.00084	0.00131
5			0.04000	-6.90034	5.49835	-0.87992	-0.01005	-0.00015	-0.00037	-0.00012	0.00000	-0.00001	-0.00000	0.00000	0.00000	5.57478	-2.80727	-23.00382	0.03730	0.01107	0.00327	0.00629	0.00032	-0.00012	24.72455	3.52913	10.90205	-0.15874	-0.00448	0.00253	-0.00799	-0.00045	-0.00003	0.42080	0.59406	-1.36088	1.06454	-9.73725	-2.07846	-5.59135	2.86170	1.40730	-5.31127	1.35627	16.46451	-0.00753	-0.00215	-0.00082	0.00160
6			0.05000	-6.90527	5.50456	-0.89433	-0.01002	-0.00013	-0.00038	-0.00011	0.00000	-0.00001	-0.00000	0.00000	0.00000	5.48064	-2.82229	-23.02394	0.03783	0.01064	0.00322	0.00613	0.00031	-0.00009	24.69606	3.48240	10.93553	-0.15937	-0.00566	0.00226	-0.00660	-0.00053	-0.00005	0.95193	0.44215	-1.43178	0.83317	-9.38448	-1.59489	-5.16567	2.38355	2.01632	-5.17709	1.28361	16.41897	-0.00752	-0.00213	-0.00078	0.00190
7			0.06000	-6.91005	5.51349	-0.90961	-0.00997	-0.00012	-0.00033	-0.00012	0.00000	-0.00001	-0.00000	0.00000	0.00000	5.39072	-2.83713	-23.03756	0.03827	0.01076	0.00312	0.00589	0.00029	-0.00005	24.67294	3.44119	10.96988	-0.16037	-0.00536	0.00272	-0.00539	-0.00045	-0.00006	0.91034	0.48630	-1.50232	0.67619	-8.92184	-0.98945	-4.58685	1.93855	1.96698	-5.02014	1.20834	16.37828	-0.00752	-0.00210	-0.00074	0.00219
8			0.07000	-6.91558	5.51863	-0.92536	-0.00991	-0.00013	-0.00022	-0.00014	-0.00000	-0.00001	-0.00000	0.00000	0.00000	5.30526	-2.85121	-23.04517	0.03860	0.01125	0.00299	0.00565	0.00028	-0.00002	24.65376	3.40504	10.99889	-0.16171	-0.00420	0.00358	-0.00492	-0.00030	-0.00005	0.24612	0.74273	-1.57310	0.57540	-8.48185	-0.53569	-3.92412	1.74229	1.36001	-4.84197	1.13690	16.34058	-0.00754	-0.00207	-0.00069	0.00245
9			0.08000	-6.92287	5.51350	-0.94112	-0.00986	-0.00016	-0.00009	-0.00018	-0.00000	-0.00000	-0.00000	0.00000	0.00000	5.22360	-2.86462	-23.04946	0.03875	0.01199	0.00286	0.00544	0.00028	-0.00001	24.63519	3.37330	11.01778	-0.16344	-0.00272	0.00460	-0.00554	-0.00016	0.00001	-0.96427	1.20387	-1.64882	0.54914	-8.13686	-0.32422	-3.29442	1.90432	0.30219	-4.64633	1.07583	16.30189	-0.00757	-0.00205	-0.00064	0.00265
10			0.09000	-6.93296	5.49310	-0.95668	-0.00984	-0.00019	0.00005	-0.00023	-0.00001	0.00000	-0.00000	0.00000	0.00000	5.14464	-2.87702	-23.05277	0.03866	0.01294	0.00276	0.00526	0.00027	-0.00001	24.61352	3.34389	11.02307	-0.16525	-0.00107	0.00565	-0.00712	-0.00005	0.00015	-2.45485	1.80471	-1.76694	0.60506	-7.86158	-0.22150	-2.83431	2.38401	-1.10595	-4.43890	1.03034	16.25772	-0.00761	-0.00203	-0.00062	0.00278
11			0.10000	-6.94647	5.45635	-0.97269	-0.00984	-0.00024	0.00016	-0.00029	-0.00002	0.00000	-0.00000	0.00000	0.00000	5.06794	-2.88781	-23.05518	0.03846	0.01403	0.00271	0.00506	0.00025	-0.00000	24.58611	3.31406	11.01256	-0.16711	0.00089	0.00668	-0.00932	0.00003	0.00035	-3.81140	2.43088	-1.97668	0.67337	-7.57664	-0.06706	-2.61940	3.05380	-2.68302	-4.22557	1.00262	16.20368	-0.00766	-0.00202	-0.00062	0.00285
12			0.11000	-6.96358	5.40674	-0.99052	-0.00987	-0.00028	0.00024	-0.00036	-0.00003	0.00001	-0.00000	0.00000	0.00000	4.99401	-2.89710	-23.05562	0.03836	0.01503	0.00272	0.00482	0.00023	0.00001	24.55171	3.28113	10.98656	-0.16914	0.00305	0.00758	-0.01164	0.00010	0.00058	-4.67801	2.98247	-2.27573	0.67651	-7.21943	0.11132	-2.66216	3.74790	-4.10821	-4.01040	0.99055	16.13648	-0.00770	-0.00201	-0.00064	0.00288
13			0.12000	-6.98424	5.35055	-1.01127	-0.00991	-0.00030	0.00027	-0.00042	-0.00003	0.00001	-0.00000	0.00000	0.00000	4.92397	-2.90561	-23.05448	0.03841	0.01572	0.00276	0.00452	0.00023	0.00001	24.51089	3.24364	10.94900	-0.17118	0.00495	0.00824	-0.01364	0.00017	0.00076	-4.91828	3.41322	-2.61116	0.60398	-6.76486	0.16641	-2.92332	4.33584	-5.04424	-3.79508	0.98890	16.05474	-0.00773	-0.00200	-0.00068	0.00289
14			0.13000	-7.00831	5.29417	-1.03541	-0.00994	-0.00032	0.00026	-0.00048	-0.00003	0.00001	-0.00000	0.00000	0.00000	4.85910	-2.91405	-23.05356	0.03855	0.01601	0.00282	0.00419	0.00024	0.00001	24.46492	3.20130	10.90640	-0.17336	0.00493	0.00821	-0.01532	0.00019	0.00083	-4.62438	3.71180	-2.91673	0.43864	-6.27193	0.22340	-3.27162	4.81509	-5.53077	-3.57950	0.99111	15.95875	-0.00775	-0.00200	-0.00073	0.00290
15			0.14000	-7.03532	5.24220	-1.06261	-0.00996	-0.00031	0.00022	-0.00053	-0.00003	0.00001	-0.00000	0.00000	0.00000	4.79926	-2.92330	-23.05072	0.03881	0.01588	0.00286	0.00395	0.00026	0.00004	24.41453	3.15493	10.86129	-0.17600	0.00195	0.00718	-0.01724	0.00008	0.00081	-3.98394	3.86531	-3.08909	0.11072	-5.92809	0.80544	-3.48739	5.34574	-6.13874	-3.36295	0.99117	15.84916	-0.00776	-0.00199	-0.00079	0.00291
16			0.15000	-7.06439	5.19755	-1.09101	-0.00996	-0.00029	0.00015	-0.00056	-0.00002	0.00001	-0.00000	0.00000	0.00000	4.74149	-2.93449	-23.03718	0.03930	0.01534	0.00291	0.00394	0.00029	0.00012	24.35810	3.10568	10.80811	-0.17873	-0.00247	0.00555	-0.01996	-0.00009	0.00074	-3.15164	3.85482	-2.99909	-0.41470	-5.90363	2.25302	-3.41468	6.09998	-7.37448	-3.14495	0.98515	15.72769	-0.00777	-0.00198	-0.00082	0.00294
17			0.16000	-7.09435	5.16201	-1.11750	-0.00995	-0.00026	0.00005	-0.00056	-0.00002	0.00000	-0.00000	0.00000	0.00000	4.68193	-2.94875	-23.00392	0.04005	0.01460	0.00297	0.00414	0.00032	0.00023	24.29321	3.05498	10.73887	-0.18090	-0.00582	0.00401	-0.02330	-0.00014	0.00065	-2.25356	3.68953	-2.57347	-1.06527	-6.17347	4.24136	-3.08593	7.04250	-9.10716	-2.92488	0.97096	15.59654	-0.00778	-0.00196	-0.00084	0.00298
18			0.17000	-7.12414	5.13606	-1.13858	-0.00994	-0.00022	-0.00006	-0.00054	-0.00001	-0.00000	-0.00000	0.00000	0.00000	4.61834	-2.96674	-22.94881	0.04103	0.01386	0.00307	0.00445	0.00035	0.00035	24.21889	3.00401	10.65072	-0.18226	-0.00685	0.00291	-0.02648	-0.00008	0.00055	-1.43709	3.44381	-1.86692	-1.68154	-6.54416	6.05058	-2.67161	7.95544	-10.76103	-2.70126	0.94747	15.45788	-0.00780	-0.00193	-0.00082	0.00305
19			0.18000	-7.15344	5.11826	-1.15203	-0.00992	-0.00018	-0.00017	-0.00052	-0.00001	-0.00000	-0.00000	0.00000	0.00000	4.55111	-2.98811	-22.87762	0.04223	0.01325	0.00322	0.00470	0.00038	0.00042	24.13676	2.95367	10.54753	-0.18271	-0.00548	0.00236	-0.02851	-0.00002	0.00048	-0.85705	3.23252	-1.06649	-2.08622	-6.76926	7.00067	-2.37398	8.56254	-11.73719	-2.47180	0.91398	15.31324	-0.00781	-0.00189	-0.00080	0.00316
20			0.19000	-7.18257	5.10538	-1.15788	-0.00988	-0.00014	-0.00027	-0.00051	-0.00000	-0.00000	-0.00000	0.00000	0.00000	4.48317	-3.01135	-22.80226	0.04353	0.01284	0.00339	0.00478	0.00039	0.00043	24.05102	2.90405	10.43894	-0.18237	-0.00273	0.00223	-0.02880	-0.00001	0.00045	-0.63001	3.15438	-0.43611	-2.16679	-6.70811	6.75324	-2.33483	8.69055	-11.69691	-2.23359	0.87047	15.16383	-0.00783	-0.00185	-0.00077	0.00331
21			0.20000	-7.21221	5.09298	-1.15902	-0.00982	-0.00010	-0.00034	-0.00052	-0.00000	0.00000	-0.00000	0.00000	0.00000	4.41775	-3.03453	-22.73559	0.04473	0.01266	0.00356	0.00473	0.00039	0.00038	23.96653	2.85487	10.33604	-0.18169	-0.00062	0.00208	-0.02777	-0.00001	0.00039	-0.82662	3.25660	-0.20514	-1.94336	-6.44875	5.59812	-2.52869	8.43886	-10.83637	-1.98345	0.81744	15.01046	-0.00784	-0.00180	-0.00074	0.00349
22			0.21000	-7.24292	5.07601	-1.16005	-0.00974	-0.00007	-0.00041	-0.00054	-0.00000	-0.00000	-0.00000	0.00000	0.00000	4.35570	-3.05595	-22.68376	0.04571	0.01267	0.00371	0.00465	0.00037	0.00030	23.88556	2.80571	10.24461	-0.18104	0.00032	0.00178	-0.02623	0.00001	0.00031	-1.42310	3.51981	-0.41306	-1.53767	-6.16068	4.21102	-2.80284	8.02652	-9.72299	-1.71840	0.75623	14.85463	-0.00784	-0.00176	-0.00072	0.00372
23			0.22000	-7.27497	5.05057	-1.16471	-0.00967	-0.00005	-0.00046	-0.00056	-0.00000	-0.00000	-0.00000	0.00000	0.00000	4.29640	-3.07447	-22.64582	0.04649	0.01272	0.00383	0.00453	0.00031	0.00021	23.80889	2.75655	10.16412	-0.18015	0.00177	0.00176	-0.02422	0.00005	0.00027	-2.26557	3.88361	-0.87975	-1.00821	-5.83327	2.81330	-3.06729	7.46760	-8.55282	-1.43613	0.68926	14.69935	-0.00784	-0.00172	-0.00070	0.00397
24			0.23000	-7.30862	5.01506	-1.17418	-0.00962	-0.00004	-0.00051	-0.00060	-0.00000	-0.00001	-0.00000	0.00000	0.00000	4.24081	-3.08878	-22.62335	0.04705	0.01278	0.00392	0.00423	0.00024	0.00008	23.73863	2.70779	10.09611	-0.17889	0.00481	0.00230	-0.02119	0.00018	0.00029	-3.09215	4.26775	-1.34985	-0.31856	-5.29916	0.95229	-3.38274	6.59673	-6.90696	-1.13488	0.61964	14.54911	-0.00783	-0.00169	-0.00070	0.00424
25			0.24000	-7.34403	4.97132	-1.18741	-0.00960	-0.00005	-0.00055	-0.00062	-0.00000	-0.00001	-0.00000	0.00000	0.00000	4.19212	-3.09788	-22.62452	0.04722	0.01295	0.00399	0.00371	0.00018	-0.00011	23.67862	2.66014	10.04845	-0.17775	0.00760	0.00289	-0.01722	0.00039	0.00025	-3.60772	4.56103	-1.65210	0.47965	-4.52143	-1.61328	-3.81960	5.41599	-4.52035	-0.81259	0.55006	14.40872	-0.00783	-0.00165	-0.00070	0.00455
26			0.25000	-7.38075	4.92416	-1.20247	-0.00960	-0.00006	-0.00058	-0.00064	-0.00000	-0.00001	-0.00000	0.00000	0.00000	4.15254	-3.10210	-22.65551	0.04691	0.01324	0.00405	0.00311	0.00014	-0.00030	23.63076	2.61389	10.02822	-0.17743	0.00799	0.00298	-0.01339	0.00054	0.00013	-3.60307	4.65048	-1.73723	1.16014	-3.72028	-4.26106	-4.28795	4.24249	-1.90379	-0.46646	0.48186	14.28201	-0.00782	-0.00162	-0.00070	0.00490
27			0.26000	-7.41770	4.88002	-1.21753	-0.00961	-0.00007	-0.00059	-0.00063	-0.00001	-0.00001	-0.00000	0.00000	0.00000	4.12082	-3.10363	-22.71140	0.04616	0.01354	0.00409	0.00266	0.00014	-0.00043	23.59282	2.56913	10.03304	-0.17766	0.00616	0.00252	-0.01089	0.00048	0.00003	-3.05825	4.47485	-1.62067	1.46859	-3.17336	-6.00955	-4.58841	3.46378	0.06599	-0.09313	0.41477	14.17034	-0.00782	-0.00158	-0.00071	0.00530
28			0.27000	-7.45331	4.84433	-1.23097	-0.00961	-0.00008	-0.00060	-0.00059	-0.00000	-0.00001	-0.00000	0.00000	0.00000	4.09324	-3.10555	-22.77807	0.04509	0.01372	0.00411	0.00237	0.00019	-0.00047	23.55944	2.52604	10.05212	-0.17750	0.00454	0.00210	-0.00996	0.00037	-0.00001	-2.15224	4.06148	-1.35845	1.31715	-2.91112	-6.46047	-4.57346	3.18192	1.05568	0.31138	0.34700	14.07201	-0.00782	-0.00155	-0.00072	0.00575
29			0.28000	-7.48624	4.81986	-1.24184	-0.00960	-0.00008	-0.00059	-0.00054	-0.00000	-0.00001	-0.00000	0.00000	0.00000	4.06778	-3.11053	-22.84242	0.04374	0.01390	0.00414	0.00203	0.00028	-0.00043	23.52660	2.48612	10.07590	-0.17598	0.00523	0.00231	-0.00973	0.00040	-0.00003	-1.14944	3.51843	-1.08574	0.79829	-2.64909	-5.98805	-4.23551	3.14097	1.56423	0.75156	0.27656	13.98334	-0.00781	-0.00152	-0.00074	0.00627
30			0.29000	-7.51573	4.80630	-1.25095	-0.00957	-0.00008	-0.00059	-0.00048	-0.00000	-0.00001	-0.00000	0.00000	0.00000	4.04653	-3.11999	-22.89810	0.04224	0.01418	0.00417	0.00149	0.00038	-0.00034	23.49385	2.45198	10.10316	-0.17347	0.00682	0.00282	-0.00944	0.00047	-0.00008	-0.25012	2.97032	-1.00895	0.00959	-2.12961	-4.92762	-3.62575	3.10059	2.14409	1.23172	0.20196	13.90147	-0.00781	-0.00148	-0.00075	0.00684
31			0.30000	-7.54169	4.80178	-1.26129	-0.00951	-0.00008	-0.00056	-0.00042	-0.00000	-0.00001	-0.00000	0.00000	0.00000	4.03269	-3.13480	-22.93905	0.04084	0.01455	0.00417	0.00086	0.00050	-0.00019	23.46170	2.42664	10.13526	-0.17086	0.00721	0.00311	-0.00953	0.00039	-0.00012	0.45144	2.50865	-1.26304	-1.00650	-1.48170	-3.04112	-2.75156	3.19318	2.65184	1.75502	0.12165	13.82642	-0.00781	-0.00145	-0.00077	0.00743
32			0.31000	-7.56454	4.80367	-1.27626	-0.00942	-0.00009	-0.00049	-0.00038	0.00000	-0.00002	-0.00000	0.00000	0.00000	4.02537	-3.15524	-22.95433	0.03979	0.01495	0.00410	0.00043	0.00060	0.00003	23.42716	2.41194	10.16825	-0.16814	0.00691	0.00335	-0.01086	0.00024	-0.00014	0.86424	2.20125	-1.79734	-2.14874	-1.06851	-0.12630	-1.63221	3.70820	2.63285	2.32291	0.03412	13.76076	-0.00781	-0.00141	-0.00077	0.00804
33			0.32000	-7.58521	4.80809	-1.29775	-0.00930	-0.00011	-0.00038	-0.00036	-0.00000	-0.00002	-0.00000	0.00000	0.00000	4.02001	-3.18097	-22.93410	0.03925	0.01543	0.00395	0.00033	0.00068	0.00027	23.38521	2.40854	10.19479	-0.16506	0.00787	0.00411	-0.01349	0.00009	-0.00015	0.86354	2.11509	-2.44183	-3.22605	-1.11242	3.28988	-0.35832	4.70343	2.09945	2.93505	-0.06061	13.70724	-0.00782	-0.00138	-0.00075	0.00864
34			0.33000	-7.60525	4.80985	-1.32565	-0.00916	-0.00014	-0.00022	-0.00037	-0.00000	-0.00001	-0.00000	0.00000	0.00000	4.01139	-3.21124	-22.87835	0.03918	0.01603	0.00373	0.00061	0.00077	0.00047	23.33171	2.41667	10.21157	-0.16211	0.00987	0.00531	-0.01707	-0.00013	-0.00015	0.40787	2.29370	-3.02738	-4.09591	-1.68017	6.33947	0.92975	6.07354	1.42114	3.58914	-0.15935	13.66743	-0.00784	-0.00135	-0.00072	0.00920
35			0.34000	-7.62665	4.80429	-1.35845	-0.00903	-0.00018	-0.00003	-0.00041	-0.00000	-0.00000	-0.00000	0.00000	0.00000	3.99427	-3.24613	-22.79478	0.03941	0.01675	0.00347	0.00129	0.00091	0.00058	23.26349	2.43599	10.21907	-0.16019	0.01136	0.00645	-0.02147	-0.00042	-0.00013	-0.33144	2.71080	-3.40783	-4.77978	-2.81674	8.59742	2.11045	7.73847	0.67900	4.28068	-0.25623	13.64223	-0.00786	-0.00133	-0.00067	0.00970
36			0.35000	-7.65145	4.78982	-1.39326	-0.00891	-0.00022	0.00015	-0.00047	-0.00001	0.00001	-0.00000	0.00000	0.00000	3.96320	-3.28694	-22.69168	0.03970	0.01745	0.00320	0.00232	0.00112	0.00062	23.17793	2.46474	10.21609	-0.15917	0.01244	0.00754	-0.02634	-0.00071	-0.00005	-1.03008	3.26669	-3.43364	-5.35218	-4.43624	10.02433	3.06063	9.55830	-0.30267	5.00293	-0.34404	13.63255	-0.00789	-0.00133	-0.00064	0.01010
37			0.36000	-7.68122	4.76867	-1.42589	-0.00882	-0.00027	0.00031	-0.00054	-0.00001	0.00001	-0.00000	0.00000	0.00000	3.91494	-3.33501	-22.57727	0.03975	0.01802	0.00295	0.00344	0.00138	0.00061	23.07468	2.49936	10.20023	-0.15818	0.01375	0.00872	-0.03069	-0.00100	0.00012	-1.40664	3.84710	-3.04421	-5.82968	-6.21339	10.65062	3.67441	11.20208	-1.59212	5.74766	-0.41603	13.63792	-0.00791	-0.00132	-0.00060	0.01038
38			0.37000	-7.71686	4.74527	-1.45250	-0.00872	-0.00031	0.00043	-0.00062	-0.00001	0.00001	-0.00000	0.00000	0.00000	3.85039	-3.39052	-22.45929	0.03935	0.01839	0.00275	0.00435	0.00162	0.00058	22.95767	2.53559	10.16942	-0.15702	0.01473	0.00972	-0.03338	-0.00123	0.00040	-1.30903	4.37565	-2.33596	-6.21469	-7.71751	10.75158	3.94884	12.26619	-3.25560	6.50656	-0.46758	13.65398	-0.00792	-0.00131	-0.00056	0.01054
39			0.38000	-7.75874	4.72500	-1.47095	-0.00864	-0.00034	0.00050	-0.00069	-0.00001	0.00001	-0.00000	0.00000	0.00000	3.77434	-3.45215	-22.34071	0.03841	0.01848	0.00260	0.00475	0.00178	0.00056	22.83463	2.56922	10.11992	-0.15531	0.01510	0.01029	-0.03364	-0.00137	0.00080	-0.72226	4.80580	-1.48694	-6.51859	-8.58054	10.85248	3.95345	12.48197	-5.39884	7.27274	-0.49847	13.67219	-0.00791	-0.00129	-0.00052	0.01060
40			0.39000	-7.80649	4.71260	-1.48099	-0.00858	-0.00036	0.00053	-0.00075	-0.00001	0.00000	-0.00000	0.00000	0.00000	3.69421	-3.51695	-22.21907	0.03691	0.01829	0.00251	0.00456	0.00181	0.00056	22.71494	2.59664	10.04722	-0.15191	0.01626	0.01072	-0.03136	-0.00152	0.00127	0.17691	5.07296	-0.66442	-6.71367	-8.63159	11.16055	3.72609	11.87703	-7.70713	8.04166	-0.51237	13.68215	-0.00789	-0.00126	-0.00047	0.01059
41			0.40000	-7.85820	4.71005	-1.48365	-0.00855	-0.00036	0.00053	-0.00078	0.00000	0.00000	-0.00000	0.00000	0.00000	3.61770	-3.58159	-22.09350	0.03500	0.01786	0.00245	0.00392	0.00173	0.00055	22.60561	2.61572	9.95355	-0.14652	0.01871	0.01111	-0.02753	-0.00168	0.00164	1.06196	5.09775	0.00643	-6.74821	-7.98894	11.30785	3.25530	10.79018	-9.32742	8.81049	-0.51398	13.67571	-0.00786	-0.00122	-0.00043	0.01053
42			0.41000	-7.91058	4.71580	-1.48094	-0.00855	-0.00035	0.00052	-0.00076	0.00001	-0.00000	-0.00000	0.00000	0.00000	3.55020	-3.64383	-21.96897	0.03291	0.01727	0.00240	0.00310	0.00160	0.00052	22.50860	2.62655	9.85113	-0.14045	0.02028	0.01094	-0.02355	-0.00159	0.00171	1.65784	4.87065	0.44269	-6.64649	-6.93313	10.98502	2.56140	9.61389	-9.65949	9.57706	-0.50633	13.64990	-0.00782	-0.00118	-0.00039	0.01044
43			0.42000	-7.96053	4.72634	-1.47536	-0.00857	-0.00034	0.00052	-0.00071	0.00001	-0.00000	-0.00000	0.00000	0.00000	3.49444	-3.70303	-21.85053	0.03094	0.01666	0.00236	0.00226	0.00148	0.00049	22.42262	2.63029	9.75385	-0.13566	0.01903	0.00983	-0.02032	-0.00116	0.00144	1.85347	4.49260	0.60914	-6.54670	-5.70179	10.43120	1.70812	8.57163	-8.94065	10.33962	-0.49156	13.60679	-0.00779	-0.00114	-0.00036	0.01033
44			0.43000	-8.00635	4.73757	-1.46952	-0.00861	-0.00033	0.00052	-0.00065	0.00001	-0.00000	-0.00000	0.00000	0.00000	3.45143	-3.75988	-21.73789	0.02927	0.01605	0.00231	0.00149	0.00139	0.00046	22.34534	2.62730	9.66905	-0.13240	0.01592	0.00821	-0.01792	-0.00066	0.00106	1.65749	4.10789	0.51195	-6.59613	-4.42343	9.96759	0.77548	7.72617	-7.73939	11.09663	-0.47023	13.55000	-0.00777	-0.00111	-0.00032	0.01022
45			0.44000	-8.04786	4.74566	-1.46578	-0.00868	-0.00032	0.00052	-0.00060	0.00000	-0.00000	-0.00000	0.00000	0.00000	3.42159	-3.81610	-21.62919	0.02793	0.01541	0.00225	0.00077	0.00136	0.00043	22.27464	2.61783	9.59916	-0.13010	0.01265	0.00659	-0.01618	-0.00025	0.00071	1.16107	3.79584	0.20034	-6.84613	-3.13210	9.49148	-0.19561	7.07478	-6.31065	11.84705	-0.44269	13.48247	-0.00777	-0.00109	-0.00029	0.01013
46			0.45000	-8.08536	4.74807	-1.46584	-0.00880	-0.00031	0.00051	-0.00055	-0.00000	0.00000	-0.00000	0.00000	0.00000	3.40560	-3.87388	-21.52598	0.02699	0.01460	0.00219	0.00010	0.00136	0.00039	22.20847	2.60195	9.54634	-0.12846	0.00936	0.00501	-0.01504	0.00002	0.00041	0.50173	3.53745	-0.22646	-7.23067	-1.81659	8.70638	-1.22041	6.63191	-4.68074	12.58986	-0.40789	13.40601	-0.00781	-0.00107	-0.00024	0.01008
47			0.46000	-8.11894	4.74385	-1.47021	-0.00894	-0.00029	0.00047	-0.00050	-0.00000	0.00000	-0.00000	0.00000	0.00000	3.40424	-3.93457	-21.43252	0.02662	0.01352	0.00216	-0.00056	0.00134	0.00034	22.14439	2.57952	9.51258	-0.12780	0.00553	0.00336	-0.01460	0.00015	0.00019	-0.21502	3.30292	-0.65532	-7.59868	-0.47840	7.56451	-2.35820	6.43070	-3.01718	13.32462	-0.36211	13.32221	-0.00790	-0.00107	-0.00019	0.01009
48			0.47000	-8.14884	4.73274	-1.47839	-0.00907	-0.00027	0.00039	-0.00047	-0.00001	0.00000	-0.00000	0.00000	0.00000	3.41761	-3.99757	-21.35178	0.02690	0.01228	0.00219	-0.00118	0.00124	0.00030	22.07973	2.54877	9.49700	-0.12829	0.00111	0.00168	-0.01486	0.00006	0.00007	-1.01808	3.15270	-1.01952	-7.76365	0.82913	6.36503	-3.67789	6.46118	-1.74455	14.05234	-0.29963	13.23395	-0.00801	-0.00107	-0.00013	0.01015
49			0.48000	-8.17639	4.71307	-1.48955	-0.00917	-0.00023	0.00026	-0.00046	-0.00001	0.00000	-0.00000	0.00000	0.00000	3.44427	-4.05986	-21.28268	0.02767	0.01101	0.00231	-0.00176	0.00107	0.00028	22.01252	2.50636	9.49354	-0.12939	-0.00321	0.00010	-0.01563	-0.00025	0.00000	-2.00299	3.19332	-1.32523	-7.59834	2.01216	5.55170	-5.17028	6.67130	-1.35927	14.77539	-0.21376	13.14698	-0.00814	-0.00107	-0.00006	0.01026
50			0.49000	-8.20366	4.68236	-1.50327	-0.00926	-0.00018	0.00009	-0.00047	-0.00001	0.00000	-0.00000	0.00000	0.00000	3.48136	-4.11733	-21.21971	0.02870	0.00978	0.00251	-0.00223	0.00084	0.00029	21.94156	2.44854	9.49158	-0.13058	-0.00658	-0.00120	-0.01684	-0.00068	-0.00007	-3.15340	3.45255	-1.61603	-7.09337	2.93513	5.42189	-6.74780	7.05557	-2.09929	15.49682	-0.09847	13.07031	-0.00826	-0.00107	0.00000	0.01041
51			0.50000	-8.23252	4.63917	-1.51961	-0.00935	-0.00013	-0.00011	-0.00052	-0.00001	-0.00000	-0.00000	0.00000	0.00000	3.52434	-4.16641	-21.15575	0.02985	0.00864	0.00276	-0.00250	0.00060	0.00034	21.86530	2.37272	9.47996	-0.13183	-0.00888	-0.00231	-0.01862	-0.00110	-0.00020	-4.33484	3.85807	-1.92514	-6.35192	3.43565	6.00115	-8.25598	7.67589	-3.77025	16.21986	0.04991	13.01437	-0.00835	-0.00107	0.00005	0.01057
52			0.51000	-8.26398	4.58390	-1.53893	-0.00945	-0.00008	-0.00032	-0.00057	-0.00001	-0.00001	-0.00000	0.00000	0.00000	3.56756	-4.20565	-21.08428	0.03102	0.00762	0.00304	-0.00252	0.00040	0.00042	21.78139	2.27914	9.45113	-0.13330	-0.01036	-0.00336	-0.02106	-0.00143	-0.00043	-5.37208	4.30213	-2.23663	-5.56956	3.44325	7.09956	-9.50478	8.57225	-5.82699	16.94742	0.23146	12.98860	-0.00840	-0.00108	0.00008	0.01072
53			0.52000	-8.29836	4.51894	-1.56110	-0.00954	-0.00004	-0.00052	-0.00063	-0.00000	-0.00001	-0.00000	0.00000	0.00000	3.60617	-4.23627	-21.00121	0.03216	0.00677	0.00331	-0.00234	0.00026	0.00052	21.68730	2.17138	9.40372	-0.13503	-0.01101	-0.00429	-0.02402	-0.00161	-0.00068	-6.07774	4.69678	-2.46061	-4.95000	3.06779	8.34956	-10.34006	9.67550	-7.50873	17.68201	0.44212	12.99860	-0.00840	-0.00108	0.00008	0.01083
54			0.53000	-8.33559	4.44872	-1.58477	-0.00961	-0.00002	-0.00067	-0.00068	-0.00000	-0.00002	-0.00000	0.00000	0.00000	3.63801	-4.26147	-20.90673	0.03320	0.00620	0.00354	-0.00208	0.00020	0.00061	21.58156	2.05593	9.34437	-0.13721	-0.01068	-0.00498	-0.02733	-0.00160	-0.00084	-6.24382	5.01030	-2.49786	-4.59911	2.51170	9.33905	-10.70666	10.87830	-8.05872	18.42480	0.67517	13.04552	-0.00834	-0.00109	0.00006	0.01087
55			0.54000	-8.37606	4.37986	-1.60788	-0.00966	-0.00001	-0.00077	-0.00074	-0.00000	-0.00002	-0.00000	0.00000	0.00000	3.66321	-4.28493	-20.80478	0.03407	0.00596	0.00371	-0.00180	0.00018	0.00068	21.46322	1.94055	9.28631	-0.14000	-0.00957	-0.00535	-0.03103	-0.00144	-0.00082	-5.66469	5.24855	-2.34551	-4.52008	1.94619	9.83628	-10.66779	12.14936	-7.06450	19.17401	0.92381	13.12665	-0.00823	-0.00110	0.00004	0.01080
56			0.55000	-8.42029	4.32085	-1.62902	-0.00970	-0.00002	-0.00080	-0.00081	-0.00000	-0.00002	-0.00000	0.00000	0.00000	3.68328	-4.30985	-20.70033	0.03470	0.00595	0.00381	-0.00159	0.00021	0.00069	21.33101	1.83213	9.24456	-0.14330	-0.00849	-0.00556	-0.03518	-0.00127	-0.00061	-4.31477	5.40945	-2.08311	-4.63676	1.48086	9.80883	-10.35479	13.49771	-4.62541	19.92445	1.18339	13.23623	-0.00808	-0.00111	0.00003	0.01057
57			0.56000	-8.46845	4.27877	-1.64760	-0.00972	-0.00004	-0.00077	-0.00087	-0.00000	-0.00002	-0.00000	0.00000	0.00000	3.70020	-4.33800	-20.59831	0.03509	0.00611	0.00382	-0.00146	0.00025	0.00067	21.18367	1.73531	9.23100	-0.14707	-0.00807	-0.00573	-0.03976	-0.00120	-0.00029	-2.46710	5.47827	-1.79449	-4.84435	1.17360	9.33150	-9.87749	14.88530	-1.25465	20.66810	1.45243	13.36596	-0.00790	-0.00111	0.00003	0.01020
58			0.57000	-8.51976	4.25670	-1.66370	-0.00974	-0.00007	-0.00067	-0.00091	-0.00000	-0.00002	-0.00000	0.00000	0.00000	3.71607	-4.37002	-20.50261	0.03539	0.00644	0.00376	-0.00143	0.00031	0.00062	21.02102	1.65248	9.25114	-0.15162	-0.00902	-0.00602	-0.04454	-0.00131	0.00006	-0.52168	5.44481	-1.54801	-5.09302	1.02921	8.62291	-9.29024	16.18044	2.26962	21.39607	1.73229	13.50554	-0.00775	-0.00112	0.00003	0.00975
59			0.58000	-8.57291	4.25381	-1.67792	-0.00977	-0.00009	-0.00053	-0.00092	0.00000	-0.00001	-0.00000	0.00000	0.00000	3.73246	-4.40600	-20.41400	0.03576	0.00694	0.00365	-0.00146	0.00039	0.00056	20.84504	1.58371	9.30201	-0.15702	-0.01132	-0.00647	-0.04912	-0.00159	0.00039	1.18474	5.31111	-1.36570	-5.37501	0.97519	7.98777	-8.66899	17.23347	5.12631	22.10117	2.02514	13.64304	-0.00766	-0.00114	0.00002	0.00932
60			0.59000	-8.62625	4.26646	-1.69069	-0.00979	-0.00012	-0.00037	-0.00091	0.00000	-0.00001	-0.00000	0.00000	0.00000	3.74967	-4.44584	-20.33029	0.03626	0.00750	0.00351	-0.00150	0.00048	0.00052	20.65918	1.52627	9.37348	-0.16210	-0.01398	-0.00693	-0.05278	-0.00188	0.00063	2.38403	5.05935	-1.19856	-5.67449	0.91076	7.51647	-8.12096	17.93782	6.85287	22.78047	2.33112	13.76578	-0.00766	-0.00117	-0.00001	0.00899
61			0.60000	-8.67755	4.28852	-1.70163	-0.00983	-0.00014	-0.00020	-0.00085	0.00001	-0.00000	-0.00000	0.00000	0.00000	3.76712	-4.48951	-20.25043	0.03683	0.00799	0.00336	-0.00149	0.00056	0.00047	20.46789	1.47616	9.45408	-0.16543	-0.01600	-0.00724	-0.05464	-0.00207	0.00074	2.87804	4.65945	-0.98444	-5.92630	0.78970	6.98466	-7.76562	18.19071	7.50154	23.43700	2.64664	13.86329	-0.00775	-0.00120	-0.00011	0.00884
62			0.61000	-8.72430	4.31243	-1.71002	-0.00985	-0.00015	-0.00008	-0.00076	0.00001	-0.00000	-0.00000	0.00000	0.00000	3.78417	-4.53655	-20.17679	0.03745	0.00825	0.00326	-0.00146	0.00063	0.00041	20.27650	1.42853	9.53531	-0.16655	-0.01762	-0.00753	-0.05412	-0.00223	0.00074	2.66273	4.14433	-0.72829	-6.05928	0.65092	6.23875	-7.65884	17.87249	7.26085	24.08019	2.96401	13.93113	-0.00794	-0.00123	-0.00024	0.00897
63			0.62000	-8.76506	4.33184	-1.71572	-0.00986	-0.00015	-0.00004	-0.00067	0.00000	-0.00000	-0.00000	0.00000	0.00000	3.80082	-4.58580	-20.11159	0.03819	0.00817	0.00325	-0.00142	0.00065	0.00037	20.09162	1.37899	9.60969	-0.16555	-0.01942	-0.00796	-0.05098	-0.00245	0.00062	1.94909	3.68194	-0.51754	-6.06144	0.53542	5.49903	-7.75647	16.89971	6.11595	24.72498	3.27339	13.97414	-0.00822	-0.00126	-0.00041	0.00944
64			0.63000	-8.80116	4.34294	-1.71987	-0.00984	-0.00012	-0.00011	-0.00063	0.00000	-0.00000	-0.00000	0.00000	0.00000	3.81688	-4.63572	-20.05288	0.03906	0.00760	0.00334	-0.00132	0.00061	0.00036	19.92039	1.32351	9.66836	-0.16262	-0.02174	-0.00863	-0.04561	-0.00272	0.00034	0.97125	3.57336	-0.41876	-5.96170	0.34486	5.16573	-7.94501	15.36190	3.92251	25.39056	3.56628	14.00698	-0.00857	-0.00131	-0.00057	0.01032
65			0.64000	-8.83766	4.34340	-1.72370	-0.00975	-0.00006	-0.00027	-0.00069	-0.00000	-0.00000	-0.00000	0.00000	0.00000	3.83012	-4.68511	-19.99470	0.03990	0.00653	0.00351	-0.00100	0.00051	0.00040	19.76811	1.25966	9.70057	-0.15773	-0.02437	-0.00946	-0.03908	-0.00294	-0.00018	-0.17508	4.10444	-0.36968	-5.76856	-0.15766	5.54237	-8.10089	13.58592	0.59499	26.09927	3.83881	14.05213	-0.00899	-0.00136	-0.00071	0.01172
66			0.65000	-8.88188	4.33080	-1.72716	-0.00956	0.00001	-0.00050	-0.00087	0.00000	0.00000	-0.00000	0.00000	0.00000	3.83547	-4.73303	-19.92872	0.04037	0.00514	0.00371	-0.00029	0.00037	0.00050	19.63585	1.18611	9.69499	-0.15064	-0.02663	-0.01023	-0.03281	-0.00297	-0.00097	-1.49722	5.38852	-0.24769	-5.45300	-1.19922	6.81750	-8.14990	12.03810	-3.79736	26.87579	4.09297	14.13612	-0.00948	-0.00144	-0.00080	0.01377
67			0.66000	-8.94132	4.30247	-1.72909	-0.00928	0.00007	-0.00073	-0.00114	0.00000	0.00001	-0.00000	0.00000	0.00000	3.82601	-4.77846	-19.84493	0.03999	0.00365	0.00386	0.00085	0.00024	0.00067	19.51978	1.10302	9.64148	-0.14096	-0.02771	-0.01065	-0.02799	-0.00266	-0.00196	-2.99534	7.35334	0.03030	-4.99981	-2.87836	9.06572	-8.04298	11.19231	-8.97807	27.74648	4.33551	14.28579	-0.01008	-0.00156	-0.00083	0.01663
68			0.67000	-9.02200	4.25618	-1.72788	-0.00889	0.00013	-0.00093	-0.00144	0.00001	0.00002	-0.00000	0.00000	0.00000	3.79470	-4.82056	-19.73330	0.03834	0.00223	0.00390	0.00229	0.00012	0.00089	19.41140	1.01195	9.53337	-0.12820	-0.02689	-0.01055	-0.02531	-0.00202	-0.00293	-4.61021	9.80313	0.49946	-4.44164	-5.15695	12.12054	-7.75336	11.45474	-14.46213	28.73737	4.57643	14.52442	-0.01082	-0.00174	-0.00082	0.02048
69			0.68000	-9.12767	4.19083	-1.72179	-0.00839	0.00016	-0.00106	-0.00173	0.00002	0.00004	-0.00000	0.00000	0.00000	3.73580	-4.85920	-19.58697	0.03519	0.00109	0.00378	0.00372	0.00005	0.00109	19.29831	0.91612	9.36929	-0.11205	-0.02392	-0.00990	-0.02461	-0.00117	-0.00365	-6.22224	12.46873	1.15099	-3.84220	-7.89665	15.51812	-7.29235	13.10075	-19.66307	29.86950	4.82904	14.86785	-0.01173	-0.00199	-0.00077	0.02544
70			0.69000	-9.25922	4.10708	-1.70940	-0.00774	0.00016	-0.00110	-0.00192	0.00002	0.00006	-0.00000	0.00000	0.00000	3.64580	-4.89515	-19.40510	0.03063	0.00027	0.00349	0.00477	0.00001	0.00120	19.16578	0.81953	9.15357	-0.09264	-0.01909	-0.00891	-0.02481	-0.00040	-0.00395	-7.64605	15.03691	1.94474	-3.27570	-10.88914	18.52585	-6.71736	16.24526	-23.93867	31.15438	5.10492	15.32079	-0.01285	-0.00234	-0.00070	0.03149
71			0.70000	-9.41447	4.00815	-1.68969	-0.00694	0.00013	-0.00105	-0.00198	0.00002	0.00007	-0.00000	0.00000	0.00000	3.52407	-4.93027	-19.19547	0.02501	-0.00027	0.00305	0.00515	-0.00001	0.00115	18.99811	0.72684	8.89725	-0.07070	-0.01289	-0.00775	-0.02422	0.00006	-0.00380	-8.61296	17.22871	2.82101	-2.78244	-13.88418	20.20150	-6.18627	20.84062	-26.50565	32.58878	5.41221	15.87092	-0.01415	-0.00279	-0.00060	0.03838
72			0.71000	-9.58921	3.90058	-1.66218	-0.00598	0.00007	-0.00091	-0.00188	0.00001	0.00008	-0.00000	0.00000	0.00000	3.37285	-4.96698	-18.97626	0.01857	-0.00056	0.00246	0.00469	-0.00003	0.00091	18.77999	0.64163	8.62034	-0.04764	-0.00596	-0.00648	-0.02099	0.00012	-0.00322	-8.82752	18.91539	3.67291	-2.36240	-16.55684	19.67358	-5.96676	26.61062	-26.57661	34.15204	5.75235	16.48419	-0.01560	-0.00335	-0.00046	0.04550
73			0.72000	-9.77909	3.79377	-1.62757	-0.00485	0.00001	-0.00071	-0.00164	0.00000	0.00007	-0.00000	0.00000	0.00000	3.19827	-5.00761	-18.77308	0.01150	-0.00064	0.00176	0.00330	-0.00004	0.00057	18.49937	0.56538	8.35039	-0.02628	-0.00003	-0.00525	-0.01452	0.00000	-0.00241	-8.02580	20.20828	4.37660	-2.03174	-18.40521	16.66181	-6.35724	32.93697	-23.92696	35.80713	6.11722	17.10779	-0.01712	-0.00402	-0.00029	0.05197
74			0.73000	-9.98241	3.69942	-1.58732	-0.00355	-0.00005	-0.00050	-0.00130	-0.00001	0.00005	-0.00000	0.00000	0.00000	3.01229	-5.05332	-18.61051	0.00404	-0.00081	0.00097	0.00121	-0.00006	0.00023	18.15193	0.49525	8.11349	-0.00892	0.00309	-0.00426	-0.00591	0.00000	-0.00167	-5.96981	21.52839	4.90366	-1.84856	-18.81724	11.71125	-7.57110	38.88494	-19.30595	37.50318	6.49445	17.68223	-0.01862	-0.00476	-0.00010	0.05674
75			0.74000	-10.20354	3.63096	-1.54218	-0.00209	-0.00007	-0.00034	-0.00085	-0.00001	0.00003	-0.00000	0.00000	0.00000	2.83253	-5.10368	-18.50441	-0.00345	-0.00165	0.00012	-0.00096	-0.00014	0.00002	17.74447	0.42408	7.92443	0.00458	0.00287	-0.00360	0.00345	0.00011	-0.00113	-2.58856	23.61994	5.45537	-1.87332	-17.38333	5.65262	-9.63011	43.59295	-13.96471	39.18197	6.87282	18.15326	-0.01992	-0.00549	0.00007	0.05872
76			0.75000	-10.45587	3.60000	-1.48933	-0.00057	-0.00005	-0.00027	-0.00027	0.00000	0.00003	-0.00000	0.00000	0.00000	2.67850	-5.15734	-18.46373	-0.01048	-0.00382	-0.00077	-0.00240	-0.00035	-0.00001	17.29131	0.34269	7.78613	0.01521	-0.00052	-0.00333	0.01240	-0.00005	-0.00079	1.70678	27.41412	6.53784	-1.98704	-13.96618	-1.09425	-12.42989	46.51331	-8.84400	40.78574	7.25280	18.47841	-0.02080	-0.00611	0.00018	0.05709
77			0.76000	-10.76218	3.60953	-1.41985	0.00084	0.00002	-0.00031	0.00050	-0.00000	0.00004	-0.00000	0.00000	0.00000	2.56963	-5.20981	-18.49691	-0.01655	-0.00782	-0.00165	-0.00239	-0.00068	0.00021	16.81153	0.24178	7.69555	0.02235	-0.00768	-0.00364	0.01879	-0.00121	-0.00064	5.89586	33.70053	8.87632	-1.80724	-8.40300	-8.52820	-15.82693	47.24369	-4.45392	42.26800	7.64735	18.62928	-0.02098	-0.00646	0.00021	0.05181
78			0.77000	-11.15090	3.64828	-1.31793	0.00187	0.00015	-0.00044	0.00142	-0.00002	0.00009	-0.00000	0.00000	0.00000	2.52669	-5.25100	-18.61431	-0.02112	-0.01361	-0.00244	-0.00052	-0.00085	0.00068	16.32838	0.11241	7.64616	0.02290	-0.02025	-0.00489	0.01888	-0.00461	-0.00065	8.58544	42.72457	13.09706	-0.97706	-0.49915	-16.40009	-19.50381	45.57826	-1.38978	43.60175	8.07664	18.59202	-0.02032	-0.00642	0.00014	0.04395
79			0.78000	-11.64852	3.68925	-1.16472	0.00214	0.00030	-0.00062	0.00204	-0.00003	0.00019	-0.00000	0.00000	0.00000	2.57079	-5.26708	-18.82072	-0.02363	-0.02033	-0.00300	0.00307	-0.00029	0.00127	15.86667	-0.05093	7.62331	0.01339	-0.03861	-0.00718	0.01028	-0.01122	-0.00089	8.30468	53.89370	19.18697	0.46242	9.64740	-23.50745	-22.80218	41.75477	-0.58992	44.78420	8.55575	18.37104	-0.01886	-0.00596	-0.00004	0.03529
80			0.79000	-12.26946	3.69100	-0.94839	0.00121	0.00045	-0.00078	0.00140	-0.00001	0.00034	-0.00000	0.00000	0.00000	2.72008	-5.24542	-19.10236	-0.02307	-0.02640	-0.00316	0.00735	0.00138	0.00165	15.44834	-0.24680	7.60059	-0.00983	-0.06013	-0.01035	-0.00666	-0.01981	-0.00168	3.65841	65.57512	26.13410	1.99213	21.69177	-27.73192	-24.82847	36.37790	-2.87885	45.83599	9.08364	17.99536	-0.01673	-0.00510	-0.00026	0.02732
81			0.80000	-13.00342	3.60086	-0.67554	-0.00141	0.00053	-0.00086	-0.00183	0.00009	0.00047	-0.00000	0.00000	0.00000	2.99050	-5.17856	-19.42008	-0.01763	-0.03023	-0.00272	0.00972	0.00395	0.00148	15.09046	-0.46454	7.54456	-0.05171	-0.07979	-0.01442	-0.02869	-0.02632	-0.00352	-6.52728	74.83836	32.19672	2.87451	35.81500	-27.13572	-24.70054	29.78720	-8.14341	46.79155	9.63483	17.52050	-0.01389	-0.00396	-0.00038	0.02029
82			0.81000	-13.80016	3.36126	-0.37559	-0.00613	0.00045	-0.00081	-0.00813	0.00020	0.00051	-0.00000	0.00000	0.00000	3.40720	-5.06341	-19.72040	-0.00506	-0.03090	-0.00159	0.00435	0.00677	0.00077	14.81114	-0.68481	7.42917	-0.11858	-0.09248	-0.01974	-0.04625	-0.02654	-0.00666	-22.84225	77.35999	35.64048	2.58628	53.69295	-21.42107	-21.76006	21.30608	-14.70833	47.67452	10.15573	17.01721	-0.01029	-0.00266	-0.00023	0.01357
83			0.82000	-14.55735	2.92136	-0.09517	-0.01311	0.00010	-0.00062	-0.01486	0.00008	0.00041	-0.00000	0.00000	0.00000	4.02237	-4.89513	-19.96070	0.01634	-0.02825	0.00023	-0.02115	0.00922	-0.00009	14.64026	-0.88179	7.25507	-0.21836	-0.09590	-0.02693	-0.03395	-0.01967	-0.01043	-44.70897	68.10210	35.36841	1.12499	78.54572	-12.36334	-15.58918	9.12626	-19.57546	48.47366	10.57211	16.55149	-0.00624	-0.00139	0.00018	0.00714
84			0.83000	-15.12288	2.25284	0.11470	-0.02199	-0.00061	-0.00031	-0.01438	-0.00076	0.00019	-0.00000	0.00000	0.00000	4.92538	-4.66021	-20.12929	0.04619	-0.02228	0.00259	-0.08843	0.01039	-0.00076	14.62749	-1.02492	7.05982	-0.35716	-0.08993	-0.03594	0.06509	-0.00823	-0.01194	-69.88219	42.97249	31.12354	-1.09220	114.09090	-2.92199	-5.92040	-9.09761	-19.51746	49.14119	10.80781	16.16640	-0.00233	-0.00028	0.00064	0.00206
85			0.84000	-15.31899	1.36522	0.21354	-0.03148	-0.00167	0.00013	0.00364	-0.00270	-0.00007	-0.00000	0.00000	0.00000	6.23947	-4.33421	-20.24975	0.08058	-0.01244	0.00521	-0.22244	0.00807	-0.00147	14.84313	-1.07994	6.91345	-0.53336	-0.07400	-0.04478	0.34885	0.00361	-0.00581	-94.36805	1.25622	23.33571	-3.66098	163.17921	4.14841	7.41591	-35.51170	-12.30461	49.61345	10.80235	15.87503	0.00086	0.00060	0.00088	-0.00045
86			0.85000	-14.99267	0.31422	0.18224	0.05694	-0.01581	0.01297	-0.06134	-0.02948	-0.00424	0.01888	-0.00820	0.02806	8.10642	-3.88532	-20.36855	0.03914	0.06200	0.00182	-0.15024	-0.05385	-0.00067	15.37398	-1.00880	6.90088	-0.67167	0.10775	-0.00035	0.85797	-0.02337	0.00008	-112.78545	-51.93665	12.89984	-6.71830	226.21828	7.88726	24.40946	-71.20679	2.03580	49.83227	10.52252	15.66286	0.00303	0.00126	0.00070	-0.00018
87			0.86000	-14.08454	-0.79739	0.02711	0.45958	-0.06749	0.03519	-0.93276	-0.12831	-0.00386	0.04130	-0.10631	0.89754	10.65536	-3.28599	-20.52256	0.15607	0.28380	0.03781	-0.79381	-0.31254	-0.01895	16.30967	-0.77127	7.08791	-0.69003	0.78428	0.16746	1.40449	-0.33078	-0.10844	-119.41096	-105.66851	1.08422	-11.26683	299.14526	10.65319	44.61038	-114.79470	19.82223	49.75035	9.97141	15.49706	0.00407	0.00166	0.00005	0.00200
88			0.87000	-12.67322	-1.83080	-0.22297	1.04571	-0.12115	0.06959	-2.88026	-0.20384	0.00828	-0.02603	-0.09105	2.82166	13.95245	-2.53488	-20.69281	0.07125	0.17591	-0.00890	-0.45230	-0.23033	0.00492	17.71339	-0.33186	7.47052	1.20631	1.14519	0.42009	-3.43227	-0.77419	-0.41763	-110.87215	-147.77953	-10.66924	-18.48484	371.80014	18.54233	66.66741	-160.56358	33.10123	49.32470	9.19500	15.34170	0.00399	0.00179	-0.00093	0.00448
89			0.88000	-10.94582	-2.64978	-0.52954	1.35607	-0.10413	0.07189	-4.24707	-0.13147	0.02295	-0.12229	-0.01271	3.80313	17.94127	-1.67933	-20.76748	0.23948	-0.08322	-0.07873	-1.76625	0.12257	0.02806	19.57405	0.31960	7.92688	2.87969	0.90856	0.47121	-10.17941	-0.88922	-0.49475	-89.55679	-171.19014	-20.99894	-27.83427	428.73721	38.94254	87.70844	-197.72205	31.57727	48.51458	8.28188	15.17499	0.00286	0.00163	-0.00197	0.00519
90			0.89000	-9.11280	-3.18241	-0.85945	1.37372	-0.04107	0.05449	-4.37014	-0.03226	0.02450	-0.14720	-0.14017	3.06360	22.40361	-0.82007	-20.55825	1.03213	-0.05943	-0.03949	-8.15353	0.09465	-0.00662	21.75932	1.13233	8.21751	1.52492	0.57599	0.31033	-5.91666	-0.74563	-0.20458	-63.60848	-176.25768	-28.27551	-36.67817	454.30365	74.48431	103.63197	-213.41116	8.00480	47.29441	7.34924	15.00137	0.00088	0.00119	-0.00274	0.00222
91			0.90000	-7.33537	-3.45701	-1.18266	1.43619	-0.01619	0.06546	-4.31941	-0.00657	0.03106	-0.06622	-0.37690	2.13842	26.98692	-0.09717	-19.90157	1.79992	0.34992	0.16712	-13.98612	-0.57486	0.15264	24.01738	1.97732	8.07348	-0.64344	0.94524	0.30472	2.39318	-1.47172	0.04647	-41.85191	-168.24741	-30.24445	-43.10226	440.58716	117.63719	111.04068	-199.60040	-35.73148	45.67411	6.51052	14.85102	-0.00165	0.00056	-0.00308	-0.00520
92			0.91000	-5.70139	-3.57347	-1.45789	1.58195	-0.03612	0.10061	-4.30591	-0.00710	0.03855	0.03184	-0.48562	1.79843	31.30915	0.34825	-18.78943	2.06946	0.70261	0.38626	-14.57750	-1.09560	0.62374	26.05223	2.68927	7.33549	-1.19570	1.54927	0.41253	3.67029	-2.61586	0.47135	-28.39133	-153.21330	-25.49564	-47.38906	392.32648	152.53598	108.57620	-158.87469	-86.86808	43.70813	5.83311	14.76573	-0.00434	-0.00012	-0.00307	-0.01592
93			0.92000	-4.24425	-3.63614	-1.64080	1.76499	-0.06981	0.14382	-4.22258	-0.00920	0.03063	0.09043	-0.46478	1.87139	35.07447	0.44830	-17.41205	2.05514	0.83862	0.51239	-12.20467	-1.09655	1.00996	27.63000	3.14314	6.05545	-0.46369	1.94878	0.47745	0.98885	-3.14513	0.92537	-21.83994	-135.18236	-15.62320	-49.11744	324.34738	162.87576	95.78309	-104.01045	-125.77367	41.48481	5.31425	14.77549	-0.00682	-0.00074	-0.00301	-0.02734
94			0.93000	-2.97581	-3.70413	-1.71168	1.93313	-0.08931	0.17541	-3.94999	-0.01176	0.00643	0.10093	-0.41301	2.05410	38.13345	0.27904	-16.08990	2.08434	0.80969	0.54506	-9.80892	-0.74719	0.96244	28.65141	3.30630	4.51484	0.38490	2.03692	0.45712	-0.45773	-2.61636	0.99909	-18.33904	-115.78855	-4.91731	-45.27621	253.71754	138.96411	72.19997	-51.80760	-133.57936	39.10178	4.90670	14.88376	-0.00880	-0.00123	-0.00328	-0.03700
95			0.94000	-1.90593	-3.78333	-1.69062	2.02255	-0.08806	0.19145	-3.40062	-0.01093	-0.01398	0.09261	-0.37122	2.13311	40.47684	0.04999	-15.16349	2.12574	0.72818	0.53751	-7.51286	-0.35135	0.52153	29.16169	3.24418	3.15101	0.84028	1.96858	0.40315	-0.38985	-1.42744	0.69074	-14.81337	-95.52551	1.95482	-33.06937	192.33417	82.30228	39.22043	-15.43974	-101.45505	36.64417	4.56167	15.07281	-0.01020	-0.00160	-0.00406	-0.04355
96			0.95000	-1.04392	-3.84881	-1.63350	2.03683	-0.06748	0.19238	-2.68198	-0.00528	-0.01239	0.07732	-0.34798	2.09770	42.18439	0.00209	-14.87291	2.14196	0.64379	0.51415	-5.39305	-0.05472	-0.09989	29.30475	3.08202	2.39230	0.89552	1.84062	0.35413	-0.03864	-0.09723	0.22832	-10.56819	-74.90532	1.73334	-12.99759	143.97844	7.74155	1.91153	0.59114	-37.09263	34.17289	4.25953	15.31838	-0.01097	-0.00193	-0.00520	-0.04670
97			0.96000	-0.39229	-3.87515	-1.61948	2.00318	-0.03748	0.17925	-1.94004	-0.00017	0.01396	0.05482	-0.32488	2.02212	43.36071	0.29000	-15.25118	2.09917	0.55992	0.46927	-3.52144	0.09604	-0.62966	29.24798	2.93712	2.47538	0.83593	1.67566	0.32179	0.09740	0.95572	-0.21035	-6.82649	-54.88390	-6.34553	11.05388	106.31264	-61.81220	-32.11082	0.43077	38.52245	31.72577	4.00900	15.59926	-0.01113	-0.00224	-0.00621	-0.04670
98			0.97000	0.05974	-3.85493	-1.72379	1.93883	-0.00898	0.15466	-1.27870	0.00063	0.04853	0.02697	-0.29861	1.93890	44.09678	0.92323	-16.11951	2.01763	0.47805	0.40555	-2.00801	0.11987	-0.86120	29.12061	2.87585	3.36611	0.76647	1.48641	0.30582	0.09254	1.48830	-0.54251	-4.80134	-36.80373	-19.73900	33.04115	75.06953	-107.39896	-55.42522	-7.37506	102.68176	29.32385	3.83066	15.89566	-0.01076	-0.00252	-0.00654	-0.04420
99			0.98000	0.33930	-3.79680	-1.98029	1.85273	0.00984	0.12397	-0.75708	-0.00126	0.06869	0.00207	-0.27517	1.84216	44.46619	1.77758	-17.19854	1.91658	0.41304	0.34476	-0.83927	0.08442	-0.81553	28.99132	2.92056	4.81270	0.67087	1.31416	0.30123	0.05225	1.52225	-0.73308	-4.16355	-21.98876	-33.30779	46.73265	46.65609	-121.55268	-63.55288	-14.37754	140.07727	26.97725	3.73934	16.18327	-0.00999	-0.00268	-0.00585	-0.04008
100			0.99000	0.48616	-3.71228	-2.36103	1.75247	0.01451	0.09439	-0.39161	-0.00248	0.06651	-0.00651	-0.25257	1.72833	44.53263	2.65225	-18.22141	1.77180	0.39215	0.32240	0.05393	0.04448	-0.66509	28.87342	3.06281	6.45317	0.59183	1.24085	0.30573	0.04326	1.29319	-0.76788	-3.37667	-11.16391	-41.87880	48.57719	18.54165	-106.35865	-56.76442	-14.63501	144.41571	24.69224	3.73535	16.43305	-0.00903	-0.00262	-0.00416	-0.03521
101			1.00000	0.54344	-3.60795	-2.79100	1.65132	0.00777	0.07111	-0.16164	-0.00159	0.05076	-0.00012	-0.23243	1.61078	44.35153	3.34085	-18.97835	1.60269	0.40528	0.33508	0.70568	0.01080	-0.44331	28.74195	3.26134	7.91464	0.53436	1.25761	0.31389	0.08157	0.91212	-0.63672	-1.13308	-4.10420	-42.68599	39.31620	-10.61359	-68.74831	-39.56070	-5.88021	117.09658	22.47889	3.80565	16.61926	-0.00801	-0.00227	-0.00179	-0.03016
102			1.01000	0.54719	-3.48663	-3.18270	1.55079	-0.00383	0.05573	-0.02380	0.00088	0.03248	0.00619	-0.21685	1.50429	43.96714	3.69120	-19.32773	1.46111	0.41005	0.34062	1.18287	-0.01731	-0.11103	28.56042	3.44944	8.89528	0.46532	1.25818	0.31466	0.14698	0.39589	-0.35482	2.91270	0.17271	-35.81589	22.99514	-40.50947	-18.34262	-18.19842	10.38471	66.23902	20.35481	3.92957	16.73003	-0.00704	-0.00166	0.00084	-0.02535
103			1.02000	0.52052	-3.34980	-3.46272	1.43968	-0.01652	0.04877	0.06093	0.00423	0.01709	0.00752	-0.19812	1.40389	43.41022	3.63934	-19.21058	1.32808	0.38748	0.31941	1.51407	-0.03621	0.22639	28.30198	3.56109	9.22453	0.41764	1.20006	0.30380	0.21952	-0.10185	-0.01293	8.39377	2.79284	-23.36931	4.90386	-69.16311	33.71910	1.63981	30.14685	5.00452	18.34447	4.08505	16.77370	-0.00622	-0.00086	0.00333	-0.02106
104			1.03000	0.47503	-3.19702	-3.58776	1.31471	-0.03387	0.04721	0.11401	0.00957	0.00356	0.01158	-0.17436	1.30360	42.70119	3.21757	-18.65787	1.18407	0.35907	0.29473	1.68200	-0.04805	0.46175	27.95826	3.55803	8.89209	0.40095	1.14333	0.28693	0.29266	-0.44528	0.27557	14.53435	4.51857	-8.58032	-9.89304	-93.55704	76.74518	15.85877	48.64825	-51.54328	16.47517	4.25265	16.77776	-0.00560	-0.00002	0.00541	-0.01745
105			1.04000	0.41585	-3.02697	-3.55206	1.18407	-0.05377	0.04712	0.14522	0.01664	-0.00863	0.02159	-0.14858	1.20100	41.85884	2.54162	-17.78038	1.02852	0.34192	0.28207	1.68241	-0.05901	0.58665	27.53810	3.43991	8.04076	0.40121	1.12019	0.26660	0.35425	-0.60863	0.44035	20.31489	5.73407	5.33752	-17.50450	-110.80252	102.45992	22.10234	61.87035	-90.37688	14.77279	4.41579	16.77966	-0.00518	0.00075	0.00695	-0.01453
106			1.05000	0.34500	-2.84087	-3.38032	1.05566	-0.07335	0.04644	0.16180	0.02438	-0.01810	0.03242	-0.12362	1.09969	40.90874	1.77959	-16.74637	0.87959	0.32892	0.27067	1.56191	-0.06989	0.58439	27.06339	3.23568	6.92225	0.40114	1.09469	0.24112	0.38473	-0.57381	0.45821	24.90163	6.71446	16.53238	-16.11424	-119.28474	106.36871	19.75516	67.52558	-104.05117	13.25828	4.55934	16.81351	-0.00494	0.00136	0.00789	-0.01214
107			1.06000	0.26188	-2.64347	-3.10727	0.92573	-0.09327	0.04307	0.16914	0.03234	-0.02324	0.04024	-0.09931	1.00521	39.88691	1.10674	-15.75070	0.75275	0.31168	0.25290	1.38428	-0.07690	0.45956	26.56299	2.98433	5.82484	0.39588	1.03853	0.21003	0.37880	-0.36078	0.35818	28.02605	7.73745	24.79789	-6.52703	-119.15250	88.89043	9.95235	65.48298	-92.53573	11.94562	4.66956	16.89791	-0.00481	0.00174	0.00821	-0.01007
108			1.07000	0.16388	-2.44078	-2.76313	0.80231	-0.11278	0.03810	0.17240	0.03969	-0.02438	0.04635	-0.07490	0.92248	38.83741	0.65852	-14.97062	0.63988	0.29624	0.23354	1.17156	-0.07912	0.27319	26.06653	2.71768	4.99394	0.40101	0.96931	0.18033	0.35794	-0.06085	0.21360	29.81608	9.04480	30.52917	8.20064	-112.07552	55.70673	-4.65858	57.47353	-62.52567	10.84069	4.73690	17.03031	-0.00474	0.00184	0.00793	-0.00819
109			1.08000	0.04684	-2.23820	-2.37432	0.69692	-0.13272	0.03266	0.17600	0.04626	-0.02266	0.05305	-0.05034	0.85447	37.80441	0.49916	-14.51989	0.52933	0.28914	0.21837	0.93281	-0.07786	0.08716	25.59911	2.45221	4.57299	0.43138	0.91275	0.15935	0.34090	0.23737	0.08315	30.40710	10.82817	33.86703	23.90811	-100.63206	16.04857	-20.63585	46.24662	-24.52400	9.94116	4.76021	17.18979	-0.00468	0.00168	0.00710	-0.00644
110			1.09000	-0.09427	-2.04093	-1.96756	0.61785	-0.15078	0.02685	0.18295	0.05068	-0.01885	0.05930	-0.02580	0.80201	36.82278	0.61602	-14.42527	0.41375	0.28492	0.20530	0.68183	-0.07158	-0.06299	25.17840	2.19047	4.58346	0.49635	0.86531	0.14708	0.33435	0.47682	-0.01395	29.84532	13.15281	34.84689	36.59881	-87.59712	-20.45258	-34.65234	34.63301	10.75758	9.23699	4.74803	17.34627	-0.00461	0.00130	0.00586	-0.00486
111			1.10000	-0.26348	-1.85464	-1.56814	0.57043	-0.16511	0.02026	0.19556	0.05175	-0.01364	0.06222	-0.00586	0.76644	35.91373	0.93553	-14.63250	0.31152	0.27358	0.19027	0.46942	-0.05801	-0.15282	24.81308	1.92730	4.94052	0.56524	0.80903	0.13931	0.31883	0.61126	-0.07250	28.21176	15.86472	33.87141	43.41817	-75.40994	-46.33770	-44.22869	24.97520	35.03749	8.71118	4.71582	17.47122	-0.00454	0.00077	0.00439	-0.00349
112			1.11000	-0.46177	-1.68560	-1.19416	0.54945	-0.17653	0.01246	0.21250	0.04923	-0.00773	0.06095	0.00467	0.74422	35.08514	1.34998	-15.02992	0.24615	0.25194	0.17307	0.33458	-0.03906	-0.17485	24.50138	1.65549	5.48879	0.59397	0.73672	0.13192	0.28427	0.62123	-0.08897	25.63027	18.58602	31.73253	43.19240	-65.81825	-57.42245	-48.10818	18.82959	43.70745	8.34113	4.68089	17.54551	-0.00449	0.00019	0.00291	-0.00236
113			1.12000	-0.68536	-1.54110	-0.85428	0.54704	-0.18584	0.00569	0.22917	0.04269	-0.00318	0.05834	0.00605	0.72999	34.33604	1.74597	-15.47781	0.21553	0.23094	0.15825	0.26315	-0.02086	-0.14503	24.23240	1.36915	6.04501	0.57889	0.66975	0.12663	0.24659	0.54202	-0.06899	22.12310	20.76060	29.21803	36.48844	-59.57928	-52.88282	-46.23341	16.76747	36.07640	8.10114	4.65919	17.56229	-0.00447	-0.00035	0.00163	-0.00147
114			1.13000	-0.92426	-1.43030	-0.55043	0.55909	-0.19197	0.00223	0.23992	0.03148	-0.00111	0.05696	0.00189	0.72425	33.66203	2.02919	-15.83759	0.20477	0.22175	0.14984	0.22508	-0.00689	-0.08555	23.99019	1.06649	6.43901	0.54742	0.63201	0.12622	0.22168	0.42415	-0.02278	17.67989	21.76350	26.93416	25.19369	-56.38113	-35.01527	-39.53136	18.38956	14.93091	7.96522	4.66311	17.52673	-0.00452	-0.00078	0.00071	-0.00079
115			1.14000	-1.16252	-1.36268	-0.27875	0.58335	-0.19625	0.00228	0.23940	0.01688	-0.00103	0.05527	-0.00608	0.73072	33.05864	2.14072	-16.00085	0.21379	0.21906	0.14310	0.21225	0.00300	-0.00986	23.75880	0.75079	6.54667	0.50945	0.61469	0.12974	0.20658	0.28479	0.04236	12.61880	21.14505	25.32235	11.75765	-55.13332	-8.61046	-29.64785	22.51097	-14.44663	7.90920	4.69970	17.45315	-0.00466	-0.00107	0.00023	-0.00027
116			1.15000	-1.38199	-1.34244	-0.03055	0.61136	-0.19826	0.00243	0.22234	0.00185	-0.00103	0.05011	-0.01608	0.74709	32.52168	2.06184	-15.91031	0.24326	0.20877	0.13256	0.21805	0.00892	0.06235	23.52722	0.42982	6.31043	0.46725	0.59204	0.13087	0.19293	0.13760	0.11253	7.74256	18.88681	24.52922	-1.41586	-54.45403	20.06919	-18.72294	27.46688	-45.38044	7.91194	4.77090	17.36049	-0.00492	-0.00120	0.00017	0.00013
117			1.16000	-1.56780	-1.36375	0.20474	0.63867	-0.19992	0.00170	0.18973	-0.00997	-0.00070	0.04247	-0.02551	0.76844	32.04624	1.81189	-15.57086	0.28013	0.18888	0.11882	0.22528	0.01130	0.10960	23.29180	0.11312	5.74954	0.43522	0.56569	0.12967	0.18002	0.01690	0.16837	3.96071	15.38042	24.37173	-12.15441	-53.04654	44.34505	-9.09209	31.50765	-70.87984	7.95567	4.87454	17.26840	-0.00529	-0.00122	0.00045	0.00046
118			1.17000	-1.71119	-1.41240	0.43618	0.66661	-0.20209	0.00120	0.14738	-0.01667	-0.00049	0.03507	-0.03329	0.79565	31.62641	1.44420	-15.04942	0.31689	0.16875	0.10680	0.22631	0.01142	0.12631	23.05616	-0.19022	4.95739	0.42139	0.55329	0.12973	0.16872	-0.05557	0.20011	1.74223	11.19783	24.48675	-18.65693	-50.03164	58.56465	-2.74175	33.29292	-85.17080	8.02585	5.00396	17.19372	-0.00578	-0.00117	0.00094	0.00073
119			1.18000	-1.80966	-1.47214	0.66886	0.69385	-0.20593	0.00016	0.10139	-0.01814	-0.00007	0.02863	-0.04036	0.83018	31.25555	1.03549	-14.45699	0.36052	0.15138	0.09867	0.22688	0.00998	0.11855	22.82766	-0.47356	4.07823	0.41011	0.55285	0.13001	0.15340	-0.07573	0.20108	1.04801	6.94635	24.43913	-20.00275	-45.28221	60.02262	-0.64887	32.32139	-85.60831	8.11141	5.14766	17.14819	-0.00634	-0.00109	0.00150	0.00096
120			1.19000	-1.86668	-1.52807	0.90241	0.71748	-0.21008	-0.00128	0.05776	-0.01473	0.00052	0.02315	-0.04572	0.87026	30.92626	0.66475	-13.91176	0.40694	0.13761	0.09409	0.22567	0.00742	0.09413	22.61367	-0.73351	3.26308	0.40045	0.55583	0.12953	0.13603	-0.04815	0.17299	1.64934	3.12449	23.92464	-16.60250	-39.33739	49.82217	-2.51088	28.93368	-73.59055	8.20398	5.29115	17.13770	-0.00691	-0.00103	0.00198	0.00113
121			1.20000	-1.88956	-1.56760	1.13414	0.74000	-0.21609	-0.00329	0.02044	-0.00744	0.00133	0.01941	-0.04551	0.91361	30.63197	0.39233	-13.50574	0.43252	0.12666	0.09188	0.21248	0.00432	0.05993	22.41986	-0.97069	2.62733	0.42627	0.55851	0.13018	0.12897	0.01273	0.12826	3.23282	-0.05576	23.00018	-9.98720	-32.92278	31.76457	-7.07925	23.99358	-53.50778	8.29662	5.42026	17.16330	-0.00744	-0.00103	0.00228	0.00121
122			1.21000	-1.88582	-1.58269	1.36280	0.75887	-0.22338	-0.00462	-0.01035	0.00211	0.00183	0.01889	-0.04056	0.95431	30.36834	0.24926	-13.28918	0.43601	0.12584	0.09395	0.19067	0.00163	0.02317	22.24942	-1.18841	2.22935	0.48022	0.57158	0.13465	0.12837	0.08868	0.07932	5.32379	-2.63544	21.99451	-2.20128	-26.67648	10.56294	-12.72192	18.58298	-30.74932	8.38260	5.52520	17.22256	-0.00789	-0.00109	0.00235	0.00119
123			1.22000	-1.86143	-1.57175	1.58967	0.77473	-0.22947	-0.00503	-0.03524	0.01184	0.00198	0.02053	-0.03826	0.98838	30.13218	0.23568	-13.26996	0.44721	0.13566	0.10007	0.17491	-0.00017	-0.01309	22.10191	-1.39088	2.06990	0.50248	0.59381	0.14037	0.11981	0.16406	0.03243	7.39694	-4.69837	21.17996	4.75716	-21.18668	-9.31952	-17.88481	13.75601	-10.16773	8.45539	5.60215	17.31108	-0.00824	-0.00122	0.00217	0.00105
124			1.23000	-1.82132	-1.53826	1.81624	0.78412	-0.23358	-0.00490	-0.05525	0.02017	0.00192	0.02133	-0.03902	1.00973	29.91951	0.32510	-13.41855	0.46614	0.14258	0.10271	0.16399	-0.00045	-0.04235	21.97307	-1.58134	2.10322	0.48739	0.59924	0.14356	0.10702	0.21561	-0.00397	9.11583	-6.34663	20.57008	9.39757	-16.91085	-24.29239	-21.36565	10.34973	4.71051	8.50897	5.65294	17.42223	-0.00849	-0.00140	0.00181	0.00079
125			1.24000	-1.76856	-1.48714	2.04251	0.78688	-0.23677	-0.00492	-0.07292	0.02689	0.00192	0.02044	-0.03866	1.01866	29.72650	0.47409	-13.67788	0.47409	0.13992	0.09909	0.15050	0.00094	-0.05531	21.85530	-1.76133	2.25367	0.47315	0.58026	0.14434	0.10070	0.22734	-0.02241	10.41832	-7.79670	20.01915	11.07972	-13.99329	-32.17794	-22.54751	8.83459	12.05168	8.53870	5.68250	17.54601	-0.00863	-0.00161	0.00135	0.00043
126			1.25000	-1.70344	-1.42197	2.26720	0.78648	-0.23876	-0.00558	-0.09032	0.03241	0.00215	0.01901	-0.03724	1.02226	29.55100	0.63552	-13.97792	0.47469	0.13420	0.09417	0.13612	0.00304	-0.05304	21.73934	-1.93176	2.43562	0.46620	0.55527	0.14395	0.10166	0.20702	-0.02172	11.40578	-9.20768	19.40631	10.04671	-12.33827	-32.55891	-21.49733	9.24559	11.81384	8.54111	5.69636	17.66906	-0.00868	-0.00181	0.00087	-0.00002
127			1.26000	-1.62590	-1.34482	2.48876	0.78069	-0.23846	-0.00689	-0.10560	0.03690	0.00261	0.01729	-0.03559	1.02203	29.39160	0.76995	-14.25215	0.47586	0.12838	0.09005	0.12399	0.00489	-0.04083	21.61609	-2.09408	2.57273	0.45748	0.53198	0.14201	0.10628	0.16816	-0.00591	12.19800	-10.49224	18.70464	7.14606	-11.74424	-26.71375	-18.84842	11.17132	5.55064	8.51347	5.69992	17.77683	-0.00867	-0.00200	0.00042	-0.00052
128			1.27000	-1.53814	-1.25706	2.70580	0.77206	-0.23931	-0.00983	-0.11589	0.04079	0.00363	0.01436	-0.03262	1.01739	29.24620	0.85276	-14.45194	0.47102	0.11350	0.08312	0.11298	0.00537	-0.02295	21.47957	-2.25089	2.61352	0.45717	0.49763	0.13744	0.11442	0.12060	0.01741	12.81787	-11.42928	17.92914	3.51301	-11.88625	-17.11176	-15.55203	13.87482	-4.09445	8.45375	5.69936	17.85681	-0.00861	-0.00216	0.00004	-0.00106
129			1.28000	-1.44451	-1.16096	2.91682	0.75979	-0.23941	-0.01335	-0.11960	0.04322	0.00475	0.01102	-0.02893	1.00767	29.11232	0.87744	-14.55456	0.46187	0.09482	0.07533	0.10330	0.00444	-0.00649	21.32796	-2.40565	2.53931	0.45976	0.45995	0.13099	0.12264	0.07932	0.03945	13.13945	-11.88588	17.04669	0.27150	-12.29688	-6.66711	-12.51166	16.55362	-14.08264	8.36050	5.70236	17.90153	-0.00853	-0.00230	-0.00028	-0.00160
130			1.29000	-1.34938	-1.06059	3.11900	0.74496	-0.23735	-0.01561	-0.11750	0.04320	0.00524	0.00873	-0.02609	0.99370	28.98818	0.85411	-14.56412	0.45389	0.08141	0.06962	0.09523	0.00288	0.00487	21.16342	-2.56047	2.36373	0.45454	0.43250	0.12459	0.12653	0.05244	0.05415	12.94926	-11.84912	15.87558	-1.76802	-12.53426	2.11171	-10.31936	18.56947	-21.71323	8.23335	5.71741	17.90993	-0.00841	-0.00240	-0.00054	-0.00212
131			1.30000	-1.25654	-0.96155	3.30626	0.73278	-0.23623	-0.01732	-0.11113	0.04090	0.00523	0.00720	-0.02464	0.97963	28.87261	0.80324	-14.50399	0.44935	0.06996	0.06482	0.08877	0.00109	0.01080	20.99045	-2.71505	2.12461	0.44251	0.40873	0.11765	0.12579	0.03882	0.05841	12.07171	-11.30863	14.10789	-2.34763	-12.40709	7.78766	-9.16515	19.57670	-25.23483	8.07322	5.75211	17.88754	-0.00829	-0.00247	-0.00075	-0.00258
132			1.31000	-1.16968	-0.86988	3.46901	0.72327	-0.23480	-0.01807	-0.10104	0.03590	0.00450	0.00681	-0.02393	0.96559	28.76403	0.74625	-14.40548	0.44451	0.06303	0.06169	0.08331	-0.00037	0.01242	20.81436	-2.86592	1.87102	0.43010	0.38974	0.11072	0.12243	0.03540	0.05277	10.38631	-10.25465	11.47171	-1.80270	-11.97431	10.09175	-8.83730	19.49752	-24.09367	7.88282	5.81081	17.84499	-0.00816	-0.00251	-0.00090	-0.00296
133			1.32000	-1.09199	-0.79226	3.59536	0.71607	-0.23386	-0.01766	-0.08868	0.02786	0.00309	0.00831	-0.02456	0.95288	28.66053	0.69809	-14.29853	0.44342	0.06418	0.06182	0.07989	-0.00135	0.01160	20.64060	-3.00647	1.65053	0.41171	0.38198	0.10459	0.11544	0.03800	0.04011	7.71964	-8.76197	7.82943	-0.80960	-11.40942	9.63627	-8.85201	18.47637	-18.80421	7.66740	5.89297	17.79469	-0.00804	-0.00251	-0.00100	-0.00321
134			1.33000	-1.02487	-0.73726	3.67232	0.70997	-0.23395	-0.01669	-0.07631	0.01617	0.00131	0.01071	-0.02763	0.94275	28.56004	0.66416	-14.20518	0.45427	0.06984	0.06377	0.08023	-0.00164	0.00949	20.47363	-3.12756	1.49951	0.37510	0.37967	0.09793	0.10266	0.04121	0.02332	3.87203	-6.99267	3.13510	-0.09676	-10.93889	7.56780	-8.62149	16.85843	-10.58908	7.43468	5.99317	17.74757	-0.00794	-0.00248	-0.00103	-0.00334
135			1.34000	-0.96758	-0.71476	3.68646	0.70409	-0.23390	-0.01495	-0.06578	0.00053	-0.00062	0.01292	-0.03069	0.93511	28.46005	0.63999	-14.13591	0.46645	0.07605	0.06519	0.08312	-0.00070	0.00715	20.31546	-3.21846	1.43816	0.33960	0.37629	0.09198	0.09089	0.03998	0.00607	-1.21152	-5.10240	-2.61776	-0.26127	-10.81883	5.18388	-7.61980	15.08553	-0.90922	7.19373	6.10277	17.71078	-0.00786	-0.00244	-0.00101	-0.00334
136			1.35000	-0.91842	-0.73390	3.62469	0.69723	-0.23424	-0.01245	-0.05796	-0.01827	-0.00226	0.01435	-0.03090	0.93090	28.35715	0.61339	-14.08973	0.46913	0.07995	0.06468	0.08693	0.00176	0.00573	20.16538	-3.26802	1.47091	0.32714	0.36994	0.08887	0.08655	0.03158	-0.00978	-7.32118	-3.22808	-9.29491	-1.60037	-11.19144	3.49381	-5.55582	13.52028	8.93192	6.95372	6.21258	17.68758	-0.00780	-0.00238	-0.00094	-0.00323
137			1.36000	-0.87517	-0.80085	3.47741	0.68819	-0.23460	-0.01069	-0.05360	-0.03864	-0.00353	0.01447	-0.02822	0.92905	28.24859	0.56949	-14.05860	0.46254	0.07898	0.06261	0.09021	0.00527	0.00565	20.02093	-3.26684	1.59051	0.33527	0.36043	0.08781	0.08866	0.01640	-0.02399	-13.95634	-1.57009	-16.44046	-4.01001	-11.92132	2.82890	-2.48881	12.30384	17.99195	6.72271	6.31494	17.67858	-0.00772	-0.00232	-0.00087	-0.00301
138			1.37000	-0.83485	-0.91690	3.24309	0.68090	-0.23128	-0.01029	-0.05419	-0.05723	-0.00485	0.01341	-0.02579	0.92930	28.13428	0.49694	-14.03483	0.45650	0.07712	0.06190	0.09206	0.00917	0.00642	19.88004	-3.20986	1.78339	0.34120	0.35812	0.08755	0.09044	-0.00207	-0.03622	-20.33165	-0.42668	-23.21284	-7.00756	-12.60079	2.71520	1.11724	11.36368	25.73074	6.50698	6.40376	17.68299	-0.00762	-0.00226	-0.00082	-0.00272
139			1.38000	-0.79315	-1.07656	2.93266	0.67313	-0.22312	-0.01105	-0.06085	-0.06997	-0.00643	0.01022	-0.02651	0.93076	28.01795	0.39312	-14.01805	0.46652	0.07318	0.06169	0.09264	0.01249	0.00655	19.74188	-3.09942	2.03472	0.31670	0.36131	0.08645	0.08364	-0.01967	-0.04560	-25.46646	-0.14236	-28.48147	-9.85234	-12.67962	2.06153	4.45404	10.53281	31.95739	6.31108	6.47383	17.69901	-0.00747	-0.00221	-0.00083	-0.00238
140			1.39000	-0.74428	-1.26707	2.57170	0.65900	-0.21157	-0.01190	-0.07374	-0.07444	-0.00757	0.00383	-0.02871	0.93227	27.90697	0.26699	-14.01934	0.49095	0.06213	0.05806	0.08857	0.01325	0.00416	19.60691	-2.94695	2.33203	0.26896	0.35852	0.08540	0.06983	-0.03024	-0.05244	-28.43600	-0.98549	-31.07432	-11.72437	-11.63737	-0.38362	6.60880	9.63574	36.68852	6.13729	6.52123	17.72398	-0.00727	-0.00218	-0.00088	-0.00203
141			1.40000	-0.68133	-1.47030	2.19857	0.63686	-0.19824	-0.01339	-0.09085	-0.07061	-0.00829	-0.00524	-0.02977	0.93839	27.81115	0.13861	-14.05987	0.52501	0.04546	0.05245	0.07655	0.01082	-0.00085	19.47673	-2.77220	2.66599	0.21875	0.35065	0.08510	0.05472	-0.02926	-0.05721	-28.67736	-2.94466	-30.14980	-11.94334	-9.21216	-5.37978	6.89494	8.54170	39.89314	5.98491	6.54476	17.75461	-0.00705	-0.00218	-0.00098	-0.00173
142			1.41000	-0.59899	-1.66676	1.85766	0.61488	-0.18462	-0.01929	-0.10791	-0.06062	-0.01022	-0.01799	-0.02748	0.95478	27.73962	0.03445	-14.16295	0.55843	0.01483	0.04455	0.05557	0.00352	-0.00670	19.35396	-2.59988	3.02725	0.19277	0.32020	0.08192	0.04513	-0.01582	-0.05700	-26.22546	-5.53630	-25.66432	-10.21178	-5.64354	-12.46078	5.15514	7.22172	41.21001	5.84941	6.54729	17.78811	-0.00682	-0.00220	-0.00111	-0.00151
143			1.42000	-0.49763	-1.84010	1.58713	0.59738	-0.17502	-0.02650	-0.11834	-0.04840	-0.01039	-0.03046	-0.01981	0.97799	27.69692	-0.02165	-14.33897	0.57272	-0.01943	0.03593	0.02968	-0.00401	-0.01052	19.24195	-2.45447	3.40016	0.21673	0.28308	0.08114	0.04561	0.00211	-0.05449	-21.73067	-7.85604	-18.71988	-6.78938	-1.73798	-19.52178	1.91523	5.78294	39.86718	5.72294	6.53657	17.82298	-0.00662	-0.00224	-0.00124	-0.00142
144			1.43000	-0.38609	-1.97960	1.40551	0.58809	-0.17012	-0.03095	-0.11628	-0.03592	-0.00756	-0.03769	-0.01043	1.00345	27.68030	-0.01892	-14.57005	0.57281	-0.03654	0.03275	0.00829	-0.00535	-0.01255	19.14437	-2.35419	3.75737	0.26851	0.27189	0.08580	0.04806	0.01825	-0.05026	-16.19145	-8.92905	-11.35531	-2.50032	1.38602	-23.33952	-1.75262	4.45138	34.97474	5.59635	6.52327	17.85786	-0.00649	-0.00229	-0.00135	-0.00144
145			1.44000	-0.28050	-2.08000	1.30527	0.59013	-0.17023	-0.03298	-0.09959	-0.02427	-0.00417	-0.03741	-0.00613	1.02064	27.68044	0.03358	-14.80570	0.57342	-0.02962	0.03913	-0.00253	-0.00194	-0.01436	19.06427	-2.30690	4.05998	0.29690	0.29495	0.09094	0.04198	0.03151	-0.03925	-10.66404	-8.21858	-5.61486	1.54727	2.78722	-21.11463	-4.59434	3.50233	26.10019	5.46170	6.51715	17.88977	-0.00645	-0.00235	-0.00144	-0.00155
146			1.45000	-0.19787	-2.14214	1.25959	0.59702	-0.17364	-0.03288	-0.07020	-0.01416	-0.00193	-0.03018	-0.01039	1.01807	27.68517	0.10980	-14.97723	0.58350	-0.00179	0.05376	-0.00201	0.00004	-0.01231	19.00302	-2.30827	4.26522	0.26842	0.34160	0.09157	0.02738	0.03739	-0.02031	-6.05850	-5.96265	-2.50251	4.36557	2.15904	-12.23977	-5.59412	3.16166	13.91584	5.31426	6.52421	17.91299	-0.00649	-0.00241	-0.00148	-0.00173
147			1.46000	-0.14824	-2.17317	1.23766	0.60633	-0.17847	-0.02994	-0.03631	-0.00670	-0.00111	-0.01906	-0.01828	1.00124	27.68412	0.17710	-15.02661	0.58912	0.03549	0.06974	0.00770	-0.00336	-0.00037	18.95883	-2.34271	4.34135	0.22267	0.39298	0.08979	0.01505	0.02759	0.00069	-2.95790	-3.02973	-1.72069	5.39075	-0.10293	1.04179	-4.33497	3.51118	0.50036	5.15393	6.54657	17.91937	-0.00660	-0.00245	-0.00147	-0.00191
148			1.47000	-0.13085	-2.18504	1.21707	0.61738	-0.18345	-0.02440	-0.00781	-0.00273	-0.00106	-0.00715	-0.02557	0.98420	27.67045	0.20884	-14.93214	0.58836	0.07385	0.08324	0.02264	-0.01019	0.01961	18.92632	-2.38722	4.28309	0.18957	0.43982	0.08786	0.00862	-0.00052	0.01825	-1.48318	-0.44398	-2.25608	4.60768	-3.19020	14.77085	-1.16351	4.46328	-11.28006	4.98472	6.58343	17.90105	-0.00674	-0.00247	-0.00141	-0.00205
149			1.48000	-0.13565	-2.19013	1.18765	0.62926	-0.18885	-0.01853	0.00812	-0.00187	-0.00112	0.00268	-0.03171	0.97549	27.64119	0.19184	-14.71406	0.59157	0.10477	0.09278	0.03910	-0.01508	0.03974	18.89728	-2.41868	4.11552	0.16435	0.47309	0.08450	0.00658	-0.04025	0.02851	-1.26587	1.05636	-3.19611	2.47916	-6.25112	25.28382	2.99008	5.77066	-18.98370	4.81323	6.63130	17.85342	-0.00689	-0.00245	-0.00129	-0.00212
150			1.49000	-0.14830	-2.19621	1.14752	0.63766	-0.19257	-0.01269	0.00944	-0.00219	-0.00101	0.00944	-0.03531	0.97565	27.59637	0.12735	-14.42082	0.59765	0.12797	0.09879	0.05498	-0.01499	0.05248	18.86368	-2.42017	3.88544	0.15040	0.49682	0.08140	0.00766	-0.07906	0.03039	-1.58773	1.25750	-4.21773	-0.21675	-8.70149	30.38737	6.97252	7.08008	-21.22554	4.64673	6.68413	17.77778	-0.00705	-0.00240	-0.00112	-0.00210
151			1.50000	-0.15611	-2.20295	1.09646	0.64179	-0.19609	-0.00760	-0.00098	-0.00118	-0.00075	0.01353	-0.03412	0.98212	27.53708	0.02883	-14.11239	0.59437	0.14273	0.10150	0.06819	-0.00990	0.05337	18.81944	-2.38443	3.65129	0.16497	0.51651	0.08162	0.01217	-0.10524	0.02529	-1.64847	0.38531	-5.39099	-2.59754	-10.23480	29.24607	9.72842	8.00097	-17.62448	4.49144	6.73405	17.68129	-0.00722	-0.00234	-0.00092	-0.00201
152			1.51000	-0.15089	-2.20283	1.03464	0.64440	-0.19514	-0.00379	-0.01819	0.00247	-0.00043	0.01435	-0.03015	0.99220	27.46526	-0.08085	-13.84974	0.58464	0.14991	0.10178	0.07723	-0.00214	0.04183	18.76209	-2.31366	3.47373	0.19404	0.53160	0.08391	0.01961	-0.11013	0.01316	-0.99163	-1.16289	-6.59765	-3.91926	-10.62776	22.00157	10.57518	8.14962	-8.77204	4.35128	6.77321	17.57385	-0.00740	-0.00227	-0.00071	-0.00187
153			1.52000	-0.12878	-2.18811	0.96567	0.64067	-0.18936	-0.00223	-0.03699	0.00727	-0.00027	0.01138	-0.02504	1.00155	27.38527	-0.17402	-13.68704	0.57590	0.14710	0.09920	0.08108	0.00539	0.02013	18.69372	-2.21744	3.40455	0.22057	0.53337	0.08564	0.02737	-0.08983	-0.00499	0.18190	-2.95503	-7.31366	-3.81139	-9.75228	9.74584	9.36334	7.29840	3.72334	4.22747	6.79717	17.46465	-0.00757	-0.00221	-0.00050	-0.00171
154			1.53000	-0.08992	-2.15853	0.89829	0.63301	-0.18318	-0.00162	-0.05261	0.01099	-0.00017	0.00627	-0.01954	1.01004	27.30352	-0.22527	-13.66268	0.56915	0.13748	0.09379	0.07960	0.01044	-0.00569	18.61995	-2.10945	3.47511	0.24253	0.52664	0.08890	0.03330	-0.05175	-0.02605	1.37774	-4.56369	-7.03442	-2.40284	-7.80889	-5.33359	6.51680	5.58178	17.37082	4.11848	6.80683	17.36039	-0.00772	-0.00218	-0.00032	-0.00155
155			1.54000	-0.03816	-2.11914	0.84288	0.62422	-0.17742	-0.00151	-0.06154	0.01344	-0.00012	0.00072	-0.01468	1.01783	27.22546	-0.21964	-13.78876	0.56615	0.12724	0.08827	0.07520	0.01259	-0.02836	18.54675	-2.00355	3.68694	0.25612	0.51910	0.09349	0.03580	-0.00829	-0.04643	2.48403	-5.63674	-5.91416	-0.21745	-5.43692	-19.98571	2.88156	3.49346	29.22530	4.02147	6.80638	17.26530	-0.00782	-0.00214	-0.00018	-0.00141
156			1.55000	0.01957	-2.07168	0.80408	0.61656	-0.17222	-0.00263	-0.06142	0.01576	-0.00016	-0.00309	-0.01043	1.02300	27.15270	-0.15779	-14.04207	0.56080	0.12325	0.08691	0.07120	0.01258	-0.04434	18.47849	-1.91108	4.00914	0.26824	0.52107	0.09838	0.03581	0.02955	-0.06122	3.64370	-5.87525	-4.91782	2.07763	-3.58764	-30.40221	-0.55660	1.66871	36.56532	3.93324	6.80105	17.18231	-0.00787	-0.00211	-0.00007	-0.00129
157			1.56000	0.07349	-2.01430	0.77376	0.61284	-0.17017	-0.00437	-0.05070	0.01840	-0.00027	-0.00258	-0.00669	1.02271	27.08148	-0.05704	-14.36237	0.54533	0.13146	0.09196	0.07107	0.01110	-0.05232	18.41712	-1.83917	4.38419	0.28573	0.54314	0.10422	0.03471	0.05481	-0.06659	4.65484	-4.99556	-5.14391	3.84502	-3.18904	-33.41985	-2.90283	0.63401	37.59268	3.85113	6.79555	17.11375	-0.00790	-0.00208	0.00004	-0.00120
158			1.57000	0.11192	-1.94791	0.73386	0.61067	-0.16997	-0.00493	-0.02919	0.02021	-0.00046	0.00176	-0.00603	1.01722	27.00401	0.05286	-14.66663	0.53398	0.15219	0.10186	0.07872	0.00788	-0.04849	18.36290	-1.78943	4.74071	0.28465	0.58046	0.10903	0.03023	0.06120	-0.05907	5.03149	-2.91373	-6.98672	4.55556	-4.70922	-27.94800	-3.57379	0.62437	31.99730	3.77295	6.79434	17.06100	-0.00790	-0.00204	0.00015	-0.00113
159			1.58000	0.12464	-1.87829	0.66623	0.60966	-0.17229	-0.00469	-0.00001	0.02031	-0.00072	0.00775	-0.00863	1.00861	26.91224	0.13781	-14.87533	0.53201	0.17597	0.11238	0.09411	0.00277	-0.02862	18.31513	-1.75822	5.01175	0.26121	0.61671	0.11074	0.02358	0.04305	-0.03944	4.47052	0.08512	-10.12209	3.91354	-7.95791	-15.42082	-2.43753	1.56185	21.22855	3.69741	6.80136	17.02315	-0.00790	-0.00198	0.00028	-0.00108
160			1.59000	0.10621	-1.81320	0.55817	0.60887	-0.17468	-0.00364	0.03149	0.01820	-0.00084	0.01321	-0.01086	1.00013	26.80080	0.16901	-14.93497	0.52783	0.19525	0.11977	0.11261	-0.00253	0.00489	18.27218	-1.73712	5.15344	0.24415	0.64141	0.11041	0.01876	0.00230	-0.01451	2.97868	3.45895	-14.10046	2.01150	-12.25964	1.05554	0.19863	3.13650	8.13740	3.62418	6.81934	16.99692	-0.00793	-0.00192	0.00045	-0.00103
161			1.60000	0.05700	-1.75933	0.40114	0.60749	-0.17610	-0.00176	0.05898	0.01405	-0.00056	0.01702	-0.01116	0.99504	26.66788	0.13021	-14.82674	0.51933	0.20708	0.12273	0.12959	-0.00592	0.04239	18.23148	-1.71490	5.15608	0.24270	0.65235	0.10890	0.01676	-0.05050	0.00826	0.70042	6.57025	-18.56251	-0.68668	-16.71685	17.85522	3.71923	4.94441	-3.99152	3.55405	6.84931	16.97761	-0.00799	-0.00185	0.00065	-0.00097
162			1.61000	-0.01635	-1.72207	0.19110	0.60760	-0.17755	0.00081	0.07543	0.00822	0.00033	0.01841	-0.01058	0.99400	26.51552	0.02097	-14.56639	0.51099	0.20782	0.11977	0.14106	-0.00592	0.07086	18.18973	-1.68005	5.04311	0.24722	0.64504	0.10622	0.01729	-0.10074	0.02306	-2.15331	8.65802	-22.80419	-3.56722	-20.27028	31.27663	7.41442	6.63449	-12.32379	3.48871	6.89105	16.96109	-0.00808	-0.00177	0.00086	-0.00090
163			1.62000	-0.09934	-1.70610	-0.06467	0.60839	-0.17541	0.00349	0.07348	0.00078	0.00162	0.01738	-0.00941	0.99353	26.35159	-0.14304	-14.20539	0.50083	0.19962	0.11264	0.14142	-0.00185	0.08052	18.14280	-1.62255	4.86374	0.25510	0.62228	0.10191	0.02078	-0.13552	0.02644	-5.28215	8.91284	-25.54577	-6.09778	-21.81137	37.77198	10.62365	7.95599	-14.90886	3.43042	6.94271	16.94506	-0.00820	-0.00169	0.00108	-0.00079
164			1.63000	-0.17076	-1.71607	-0.34279	0.60968	-0.17101	0.00557	0.05050	-0.00757	0.00267	0.01516	-0.00835	0.99428	26.19011	-0.33315	-13.82756	0.49276	0.18869	0.10540	0.13020	0.00564	0.07126	18.08625	-1.53547	4.68276	0.26125	0.59959	0.09743	0.02713	-0.15071	0.01859	-8.36448	7.00159	-25.78182	-7.89285	-20.76344	35.20432	12.81272	8.76695	-11.01121	3.38232	7.00050	16.92891	-0.00833	-0.00161	0.00127	-0.00062
165			1.64000	-0.21083	-1.75521	-0.61453	0.60926	-0.16340	0.00751	0.01314	-0.01538	0.00342	0.01269	-0.00753	0.99422	26.04514	-0.51604	-13.52535	0.48684	0.18197	0.10102	0.11193	0.01490	0.04963	18.01590	-1.41661	4.56643	0.26416	0.59053	0.09489	0.03544	-0.14898	0.00239	-11.12402	3.58056	-23.99134	-8.71361	-17.64797	24.50457	13.66971	9.01333	-1.42628	3.34854	7.05905	16.91271	-0.00846	-0.00154	0.00143	-0.00039
166			1.65000	-0.21156	-1.82203	-0.86556	0.60468	-0.15293	0.01002	-0.02442	-0.02074	0.00426	0.01070	-0.00683	0.99154	25.92285	-0.66503	-13.36309	0.48233	0.18331	0.10041	0.09435	0.02434	0.02283	17.92963	-1.26948	4.56583	0.26342	0.60108	0.09594	0.04368	-0.13427	-0.01915	-13.32230	0.04316	-21.94584	-8.52601	-13.81950	9.45775	13.17997	8.67349	11.66087	3.33342	7.11262	16.89596	-0.00857	-0.00150	0.00154	-0.00010
167			1.66000	-0.18012	-1.90882	-1.10253	0.59742	-0.14124	0.01502	-0.04954	-0.02272	0.00620	0.00863	-0.00620	0.98953	25.81936	-0.76705	-13.35768	0.48197	0.18967	0.09962	0.08334	0.03231	-0.00395	17.82892	-1.10264	4.70532	0.25638	0.62169	0.10180	0.04901	-0.10748	-0.04428	-14.75538	-2.38149	-21.05552	-7.52086	-10.49123	-5.65409	11.56763	7.78720	25.39305	3.33994	7.15580	16.87729	-0.00866	-0.00148	0.00158	0.00023
168			1.67000	-0.13237	-2.00488	-1.33935	0.58616	-0.12874	0.02023	-0.05750	-0.02165	0.00848	0.00489	-0.00495	0.99056	25.72657	-0.82116	-13.48917	0.48782	0.19214	0.09656	0.07910	0.03645	-0.02520	17.71852	-0.92828	4.97980	0.24386	0.63304	0.10838	0.04978	-0.07059	-0.06898	-15.30953	-3.23792	-21.35474	-6.01222	-8.07373	-18.07384	9.20904	6.45556	37.15758	3.36841	7.18452	16.85482	-0.00871	-0.00150	0.00156	0.00053
169			1.68000	-0.08457	-2.10040	-1.58348	0.57294	-0.11674	0.02262	-0.05030	-0.01874	0.00980	-0.00070	-0.00123	0.99555	25.63885	-0.83324	-13.72155	0.49054	0.18534	0.09158	0.07737	0.03543	-0.03809	17.60566	-0.75896	5.36117	0.24541	0.62740	0.11290	0.04969	-0.03167	-0.08757	-15.03369	-2.66093	-22.21338	-4.29078	-6.45011	-26.63586	6.57990	4.84884	45.28613	3.41644	7.19791	16.82761	-0.00872	-0.00155	0.00146	0.00079
170			1.69000	-0.05002	-2.18811	-1.83661	0.56576	-0.10736	0.02111	-0.03267	-0.01535	0.00951	-0.00647	0.00425	1.00477	25.55349	-0.81259	-14.01374	0.48449	0.17249	0.08738	0.07563	0.03055	-0.04336	17.49760	-0.60425	5.80947	0.26752	0.61390	0.11494	0.05040	-0.00014	-0.09677	-14.16472	-0.97877	-23.29473	-2.57814	-5.52178	-30.88812	4.19487	3.23343	49.14305	3.47961	7.19885	16.79568	-0.00871	-0.00163	0.00130	0.00097
171			1.70000	-0.03813	-2.26372	-2.10024	0.56468	-0.10032	0.01824	-0.00897	-0.01211	0.00859	-0.01002	0.00808	1.01255	25.46854	-0.77116	-14.32219	0.47683	0.16482	0.08683	0.07476	0.02487	-0.04318	17.39964	-0.46854	6.28117	0.28571	0.60818	0.11543	0.04772	0.01837	-0.09637	-13.04963	1.38169	-24.58474	-1.08948	-5.34219	-30.62243	2.53731	1.94585	48.70825	3.55265	7.19263	16.75980	-0.00870	-0.00174	0.00110	0.00107
172			1.71000	-0.05313	-2.32605	-2.37673	0.57075	-0.09439	0.01581	0.01600	-0.00934	0.00779	-0.01151	0.00788	1.01654	25.38182	-0.72369	-14.60272	0.47462	0.16386	0.08898	0.07609	0.01941	-0.03745	17.31392	-0.35107	6.73274	0.28159	0.60741	0.11390	0.04074	0.02049	-0.08646	-11.98599	3.87258	-25.95530	-0.09448	-5.98435	-26.00323	2.00323	1.33959	44.25112	3.63044	7.18516	16.72057	-0.00869	-0.00184	0.00090	0.00111
173			1.72000	-0.09316	-2.37649	-2.66566	0.58212	-0.08725	0.01412	0.03705	-0.00707	0.00718	-0.01135	0.00414	1.01519	25.29113	-0.68701	-14.81616	0.47559	0.16964	0.09353	0.07892	0.01495	-0.02647	17.23915	-0.24647	7.12309	0.25825	0.61041	0.11007	0.03261	0.00497	-0.06900	-11.09567	5.87938	-26.93953	0.13520	-7.34044	-18.02619	2.76396	1.59953	36.50286	3.70871	7.18112	16.67896	-0.00870	-0.00194	0.00072	0.00109
174			1.73000	-0.15021	-2.41790	-2.96000	0.59722	-0.08105	0.01364	0.04977	-0.00561	0.00693	-0.01039	-0.00124	1.01000	25.19572	-0.67634	-14.93908	0.47567	0.17667	0.09734	0.08157	0.01201	-0.01145	17.17228	-0.14704	7.42159	0.22966	0.61294	0.10569	0.02623	-0.02476	-0.04914	-10.38968	6.93380	-27.01779	-0.47695	-9.05462	-8.65748	4.61291	2.60069	27.01482	3.78381	7.18369	16.63764	-0.00872	-0.00202	0.00059	0.00102
175			1.74000	-0.21320	-2.45420	-3.24862	0.61107	-0.07611	0.01366	0.05227	-0.00493	0.00671	-0.00968	-0.00629	1.00464	25.09643	-0.69995	-14.97128	0.47578	0.18129	0.09962	0.08363	0.01106	0.00357	17.10958	-0.04493	7.61847	0.20537	0.61273	0.10097	0.02260	-0.06036	-0.03125	-9.93201	6.94514	-26.13830	-1.67580	-10.72491	-0.10368	6.99793	4.04232	17.91301	3.85288	7.19498	16.60182	-0.00874	-0.00205	0.00053	0.00093
176			1.75000	-0.27233	-2.49003	-3.52375	0.62110	-0.07054	0.01532	0.04512	-0.00479	0.00712	-0.00870	-0.00996	0.99913	24.99416	-0.75690	-14.93148	0.47288	0.18780	0.10110	0.08410	0.01211	0.01486	17.04639	0.06519	7.72742	0.18937	0.61750	0.09781	0.02164	-0.09338	-0.01881	-9.79915	6.07319	-24.67018	-2.99970	-11.98109	5.99125	9.25950	5.59573	11.05990	3.91357	7.21584	16.57784	-0.00875	-0.00205	0.00054	0.00082
177			1.76000	-0.31959	-2.52949	-3.78206	0.62990	-0.06592	0.01806	0.02963	-0.00504	0.00784	-0.00790	-0.01214	0.99313	24.89096	-0.83799	-14.84974	0.46483	0.19205	0.10039	0.08108	0.01412	0.01991	16.97842	0.18534	7.77839	0.18199	0.62133	0.09629	0.02258	-0.11655	-0.01258	-9.93835	4.46904	-22.93524	-4.04165	-12.40978	8.74321	10.89844	6.89270	7.47024	3.96477	7.24552	16.57014	-0.00877	-0.00201	0.00061	0.00072
178			1.77000	-0.34820	-2.57498	-4.02202	0.63479	-0.06207	0.02085	0.00869	-0.00538	0.00846	-0.00719	-0.01265	0.98777	24.79176	-0.92894	-14.76070	0.45449	0.19616	0.09963	0.07424	0.01623	0.01895	16.90395	0.31448	7.80789	0.18165	0.62968	0.09630	0.02424	-0.12720	-0.01230	-10.20546	2.43529	-21.34237	-4.55435	-11.82854	8.25536	11.65417	7.54400	7.29511	4.00721	7.28173	16.57914	-0.00877	-0.00195	0.00070	0.00063
179			1.78000	-0.35620	-2.62611	-4.24799	0.63453	-0.05680	0.02343	-0.01066	-0.00533	0.00919	-0.00624	-0.01182	0.98313	24.70124	-1.01548	-14.69164	0.44353	0.20476	0.10118	0.06598	0.01785	0.01446	16.82508	0.44936	7.85109	0.18532	0.64992	0.09800	0.02549	-0.12604	-0.01701	-10.48375	0.62007	-20.60869	-4.44269	-10.60811	5.68657	11.46306	7.35866	9.94855	4.04352	7.32169	16.60057	-0.00876	-0.00189	0.00081	0.00058
180			1.79000	-0.34960	-2.67980	-4.47266	0.63343	-0.05088	0.02533	-0.02210	-0.00484	0.01010	-0.00610	-0.01035	0.98111	24.61945	-1.08818	-14.65372	0.43428	0.21202	0.10277	0.05961	0.01797	0.00826	16.74531	0.58478	7.93398	0.18959	0.66939	0.10022	0.02574	-0.11165	-0.02482	-10.67583	-0.41577	-21.01218	-3.76932	-9.32415	2.33640	10.40043	6.49773	14.24059	4.07723	7.36196	16.62780	-0.00873	-0.00182	0.00090	0.00057
181			1.80000	-0.33764	-2.73246	-4.70605	0.63262	-0.04509	0.02638	-0.02466	-0.00411	0.01090	-0.00750	-0.00838	0.98278	24.54319	-1.14217	-14.64841	0.42793	0.21333	0.10237	0.05632	0.01644	0.00163	16.66729	0.71415	8.06777	0.19435	0.67713	0.10196	0.02531	-0.08631	-0.03301	-10.65176	-0.62399	-21.88932	-2.73073	-8.27810	-1.10067	8.68377	5.34330	18.68354	4.11181	7.39791	16.65344	-0.00866	-0.00176	0.00097	0.00059
182			1.81000	-0.32756	-2.78148	-4.94740	0.63089	-0.03941	0.02651	-0.01976	-0.00328	0.01120	-0.00924	-0.00601	0.98527	24.46908	-1.17617	-14.67383	0.42127	0.21305	0.10191	0.05563	0.01420	-0.00396	16.59216	0.83111	8.24745	0.20160	0.68111	0.10345	0.02485	-0.05809	-0.03908	-10.33290	-0.18200	-22.47848	-1.56958	-7.62543	-4.02061	6.67914	4.27469	21.89348	4.14968	7.42454	16.67148	-0.00857	-0.00171	0.00101	0.00062
183			1.82000	-0.32529	-2.82519	-5.19133	0.63409	-0.03591	0.02505	-0.00891	-0.00264	0.01061	-0.01089	-0.00380	0.98829	24.39338	-1.19329	-14.72061	0.41080	0.21021	0.10169	0.05682	0.01135	-0.00694	16.52044	0.93145	8.45473	0.21327	0.68303	0.10449	0.02490	-0.03373	-0.04114	-9.78449	0.77993	-22.60160	-0.46944	-7.52235	-5.55640	4.78615	3.58041	22.93291	4.19216	7.43895	16.67776	-0.00847	-0.00169	0.00101	0.00066
184			1.83000	-0.33541	-2.86293	-5.43376	0.64011	-0.03426	0.02249	0.00507	-0.00219	0.00935	-0.01276	-0.00227	0.99111	24.31261	-1.20022	-14.77069	0.40081	0.20396	0.10094	0.05912	0.00797	-0.00648	16.45166	1.01368	8.66395	0.22234	0.67807	0.10416	0.02491	-0.01805	-0.03811	-9.13557	1.98243	-22.20869	0.46303	-7.89812	-5.22998	3.34555	3.42503	21.44814	4.23938	7.44105	16.67046	-0.00838	-0.00169	0.00098	0.00069
185			1.84000	-0.35818	-2.89568	-5.66858	0.64888	-0.03252	0.02042	0.01779	-0.00186	0.00804	-0.01360	-0.00246	0.99259	24.22616	-1.20382	-14.80609	0.39298	0.20215	0.10164	0.06098	0.00473	-0.00331	16.38515	1.07947	8.84822	0.22227	0.67744	0.10342	0.02441	-0.01416	-0.03083	-8.46582	2.99498	-21.01576	1.15545	-8.46827	-3.36137	2.59526	3.83794	17.64450	4.29023	7.43263	16.65029	-0.00831	-0.00171	0.00095	0.00070
186			1.85000	-0.38964	-2.92573	-5.88599	0.66009	-0.03297	0.01921	0.02640	-0.00181	0.00680	-0.01335	-0.00509	0.99437	24.13573	-1.20930	-14.81579	0.39317	0.20472	0.10368	0.06296	0.00209	0.00129	16.31979	1.13305	8.98498	0.20688	0.68196	0.10244	0.02290	-0.02205	-0.02081	-7.80281	3.54839	-18.78973	1.54911	-9.05870	-0.75118	2.61609	4.74647	12.23640	4.34283	7.41703	16.62038	-0.00828	-0.00174	0.00090	0.00070
187			1.86000	-0.42471	-2.95585	-6.07518	0.67162	-0.03398	0.01858	0.03115	-0.00192	0.00555	-0.01290	-0.00833	0.99594	24.04248	-1.22024	-14.79784	0.39569	0.20816	0.10565	0.06547	0.00070	0.00609	16.25414	1.18044	9.06125	0.18916	0.68614	0.10085	0.02174	-0.03924	-0.01006	-7.15030	3.69505	-15.68411	1.59956	-9.74994	1.78541	3.31792	5.99773	6.30680	4.39530	7.39884	16.58558	-0.00829	-0.00178	0.00086	0.00068
188			1.87000	-0.46045	-2.98779	-6.22943	0.68236	-0.03502	0.01839	0.03492	-0.00208	0.00442	-0.01231	-0.01114	0.99754	23.94486	-1.23962	-14.75704	0.39708	0.21252	0.10767	0.06992	0.00101	0.01040	16.18621	1.22796	9.07640	0.17603	0.69252	0.09914	0.02156	-0.06182	-0.00080	-6.54306	3.74240	-12.38421	1.33429	-10.76792	3.83739	4.48270	7.38015	1.02158	4.44604	7.38233	16.55142	-0.00832	-0.00182	0.00081	0.00066
189			1.88000	-0.49775	-3.02169	-6.35179	0.69264	-0.03534	0.01939	0.04048	-0.00217	0.00377	-0.01131	-0.01267	0.99955	23.83856	-1.27002	-14.69886	0.39278	0.21896	0.10921	0.07646	0.00282	0.01398	16.11423	1.28125	9.04160	0.17404	0.70429	0.09876	0.02304	-0.08558	0.00550	-6.03450	3.97868	-9.75117	0.88232	-12.23060	5.32838	5.82421	8.66750	-2.66985	4.49397	7.36998	16.52271	-0.00836	-0.00185	0.00075	0.00063
190			1.89000	-0.53918	-3.05610	-6.45287	0.70046	-0.03656	0.02068	0.04696	-0.00223	0.00344	-0.01038	-0.01318	1.00258	23.71893	-1.31233	-14.62873	0.38734	0.22406	0.10980	0.08467	0.00566	0.01607	16.03674	1.34403	8.97648	0.17675	0.71519	0.09865	0.02537	-0.10561	0.00804	-5.65463	4.36323	-8.16941	0.39356	-13.89827	5.99727	7.06277	9.67560	-4.18900	4.53841	7.36268	16.50277	-0.00841	-0.00189	0.00068	0.00060
191			1.90000	-0.58476	-3.08986	-6.54325	0.70675	-0.03821	0.02142	0.05105	-0.00228	0.00329	-0.01006	-0.01331	1.00513	23.58482	-1.36394	-14.55685	0.38171	0.22551	0.10931	0.09214	0.00894	0.01556	15.95294	1.41807	8.90505	0.17885	0.72017	0.09783	0.02758	-0.11759	0.00665	-5.40901	4.61153	-7.45219	-0.01966	-15.28766	5.40859	7.97049	10.26753	-3.43141	4.57917	7.36061	16.49380	-0.00845	-0.00192	0.00060	0.00057
192			1.91000	-0.63147	-3.12265	-6.62960	0.71061	-0.03803	0.02203	0.05078	-0.00219	0.00331	-0.00984	-0.01312	1.00531	23.43921	-1.41927	-14.49736	0.37395	0.22758	0.10903	0.09658	0.01225	0.01243	15.86318	1.50254	8.85017	0.18003	0.72560	0.09713	0.02922	-0.12074	0.00222	-5.25226	4.55591	-7.30176	-0.28418	-16.08306	3.52165	8.39551	10.38686	-0.85149	4.61639	7.36339	16.49687	-0.00846	-0.00194	0.00053	0.00054
193			1.92000	-0.67608	-3.15396	-6.71624	0.71155	-0.03669	0.02223	0.04714	-0.00201	0.00340	-0.00967	-0.01233	1.00218	23.28653	-1.47254	-14.46149	0.36262	0.22933	0.10872	0.09730	0.01486	0.00762	15.76897	1.59430	8.82769	0.18259	0.73040	0.09667	0.03038	-0.11528	-0.00363	-5.13488	4.27055	-7.51506	-0.33744	-16.29075	0.86250	8.28813	10.08433	2.62624	4.65047	7.37006	16.51193	-0.00844	-0.00195	0.00047	0.00052
194			1.93000	-0.71709	-3.18346	-6.80582	0.71027	-0.03414	0.02233	0.04241	-0.00177	0.00353	-0.01013	-0.01104	0.99849	23.13062	-1.51931	-14.45297	0.35097	0.22966	0.10775	0.09570	0.01606	0.00249	15.67272	1.68827	8.84241	0.18573	0.73205	0.09659	0.03074	-0.10272	-0.00912	-5.03468	3.91770	-7.86331	-0.12603	-16.07618	-1.85061	7.68116	9.47799	5.91827	4.68242	7.37939	16.53721	-0.00841	-0.00196	0.00043	0.00052
195			1.94000	-0.75460	-3.21122	-6.89833	0.71009	-0.03444	0.02135	0.03841	-0.00170	0.00342	-0.01125	-0.00994	0.99894	22.97429	-1.55672	-14.46864	0.34470	0.22639	0.10657	0.09396	0.01537	-0.00184	15.57751	1.77835	8.88849	0.18535	0.73038	0.09638	0.02968	-0.08575	-0.01281	-4.92168	3.60753	-8.04552	0.35440	-15.59606	-4.07997	6.67212	8.73069	8.16630	4.71348	7.39011	16.56980	-0.00837	-0.00195	0.00041	0.00052
196			1.95000	-0.78942	-3.23772	-6.99050	0.70813	-0.03426	0.02072	0.03564	-0.00163	0.00321	-0.01216	-0.00842	1.00183	22.81961	-1.58329	-14.50157	0.33993	0.22585	0.10611	0.09155	0.01354	-0.00491	15.48582	1.85878	8.95307	0.18717	0.73387	0.09714	0.02850	-0.06842	-0.01416	-4.73761	3.37333	-7.78214	1.01287	-14.98966	-5.58588	5.43169	8.03935	8.95751	4.74440	7.40039	16.60657	-0.00834	-0.00194	0.00044	0.00052
197			1.96000	-0.82235	-3.26325	-7.07672	0.70649	-0.03450	0.02096	0.03414	-0.00157	0.00291	-0.01250	-0.00679	1.00441	22.66776	-1.59951	-14.54416	0.33317	0.22741	0.10539	0.08829	0.01123	-0.00661	15.39876	1.92592	9.02098	0.19235	0.74099	0.09917	0.02796	-0.05358	-0.01320	-4.41866	3.19994	-6.93031	1.69154	-14.42772	-6.35957	4.19611	7.62408	8.30407	4.77528	7.40875	16.64493	-0.00832	-0.00192	0.00049	0.00052
198			1.97000	-0.85389	-3.28772	-7.15061	0.70512	-0.03415	0.02085	0.03359	-0.00147	0.00235	-0.01286	-0.00621	1.00605	22.51839	-1.60777	-14.58974	0.32977	0.22980	0.10550	0.08654	0.00906	-0.00713	15.31503	1.97918	9.07814	0.19065	0.74676	0.10006	0.02724	-0.04399	-0.00995	-3.93304	3.06375	-5.49873	2.26000	-14.09622	-6.50920	3.21513	7.66372	6.46572	4.80582	7.41468	16.68258	-0.00832	-0.00189	0.00057	0.00051
199			1.98000	-0.88436	-3.31077	-7.20655	0.70348	-0.03468	0.02010	0.03429	-0.00139	0.00156	-0.01325	-0.00585	1.00635	22.36953	-1.61153	-14.63304	0.32677	0.23026	0.10545	0.08647	0.00755	-0.00671	15.23187	2.02113	9.11314	0.18859	0.74749	0.09951	0.02755	-0.04147	-0.00519	-3.30141	2.99877	-3.58948	2.64165	-14.16762	-6.24439	2.66816	8.19701	3.84223	4.83563	7.41842	16.71764	-0.00834	-0.00187	0.00066	0.00049
200			1.99000	-0.91491	-3.33219	-7.24029	0.70023	-0.03735	0.01917	0.03747	-0.00138	0.00072	-0.01290	-0.00560	1.00443	22.21745	-1.61469	-14.67145	0.32333	0.23102	0.10563	0.08886	0.00725	-0.00586	15.14619	2.05622	9.11908	0.18670	0.74849	0.09841	0.02887	-0.04583	-0.00010	-2.61785	3.12387	-1.39534	2.81737	-14.79168	-5.87822	2.57874	9.12013	0.99856	4.86441	7.42102	16.74945	-0.00837	-0.00185	0.00075	0.00047
201			2.00000	-0.94823	-3.35242	-7.25055	0.69794	-0.04115	0.01835	0.04402	-0.00145	-0.00001	-0.01176	-0.00615	1.00142	22.05665	-1.62068	-14.70554	0.32075	0.23407	0.10671	0.09438	0.00839	-0.00512	15.05528	2.08917	9.09593	0.18041	0.75346	0.09710	0.03017	-0.05507	0.00408	-2.03576	3.52530	0.74486	2.80907	-15.99243	-5.68793	2.86356	10.24700	-1.39684	4.89164	7.42373	16.77893	-0.00838	-0.00183	0.00082	0.00044
202			2.01000	-0.98719	-3.37254	-7.24055	0.69505	-0.04391	0.01806	0.05231	-0.00157	-0.00053	-0.01021	-0.00748	0.99920	21.88214	-1.63205	-14.73785	0.32196	0.24128	0.10908	0.10276	0.01077	-0.00477	14.95704	2.12459	9.05077	0.16626	0.76403	0.09577	0.03013	-0.06695	0.00644	-1.70908	4.10572	2.42356	2.66804	-17.51508	-5.77290	3.41379	11.33210	-2.79177	4.91698	7.42724	16.80687	-0.00837	-0.00181	0.00087	0.00041
203			2.02000	-1.03252	-3.39408	-7.21751	0.69122	-0.04555	0.01870	0.05919	-0.00178	-0.00084	-0.00796	-0.00804	0.99570	21.69278	-1.64944	-14.77110	0.31799	0.25155	0.11134	0.10865	0.01367	-0.00487	14.85132	2.16631	8.99554	0.15701	0.77958	0.09551	0.03025	-0.07915	0.00671	-1.70154	4.62900	3.36563	2.46793	-18.87173	-6.08377	4.09668	12.09792	-2.95913	4.94058	7.43137	16.83298	-0.00832	-0.00180	0.00088	0.00038
204			2.03000	-1.08232	-3.41820	-7.18998	0.68612	-0.04792	0.01948	0.06281	-0.00209	-0.00091	-0.00575	-0.00730	0.99124	21.49260	-1.67141	-14.80745	0.30886	0.25940	0.11211	0.10950	0.01616	-0.00537	14.74033	2.21640	8.94308	0.15527	0.79188	0.09569	0.03064	-0.08836	0.00512	-1.93918	4.94853	3.55862	2.24927	-19.62953	-6.52137	4.74360	12.30350	-2.04958	4.96289	7.43584	16.85573	-0.00825	-0.00178	0.00087	0.00035
205			2.04000	-1.13429	-3.44506	-7.16488	0.68113	-0.04978	0.02041	0.06367	-0.00239	-0.00080	-0.00474	-0.00590	0.98666	21.28876	-1.69579	-14.84834	0.29830	0.26187	0.11045	0.10568	0.01757	-0.00610	14.62878	2.27434	8.90361	0.15618	0.79400	0.09583	0.03001	-0.09114	0.00232	-2.28278	5.07829	3.21617	2.03142	-19.59347	-6.98586	5.15321	11.81663	-0.47015	4.98421	7.44071	16.87352	-0.00818	-0.00177	0.00084	0.00032
206			2.05000	-1.18679	-3.47413	-7.14591	0.67664	-0.05058	0.02074	0.06258	-0.00261	-0.00058	-0.00480	-0.00439	0.98247	21.08920	-1.72009	-14.89438	0.28840	0.26046	0.10800	0.09831	0.01768	-0.00692	14.52250	2.33664	8.88296	0.15675	0.78922	0.09532	0.02779	-0.08648	-0.00089	-2.62894	5.06080	2.62504	1.84614	-18.77062	-7.37398	5.18107	10.69124	1.31876	5.00395	7.44636	16.88597	-0.00812	-0.00177	0.00079	0.00028
207			2.06000	-1.23841	-3.50489	-7.13398	0.67422	-0.04999	0.02093	0.06025	-0.00273	-0.00034	-0.00523	-0.00311	0.97972	20.90103	-1.74198	-14.94492	0.27914	0.25921	0.10588	0.08859	0.01679	-0.00760	14.42647	2.39855	8.88245	0.15699	0.78556	0.09512	0.02451	-0.07593	-0.00381	-2.94361	4.92331	1.99887	1.71627	-17.35639	-7.56129	4.79626	9.18048	2.94374	5.02069	7.45313	16.89446	-0.00808	-0.00178	0.00074	0.00022
208			2.07000	-1.28812	-3.53717	-7.12855	0.67269	-0.04909	0.02152	0.05741	-0.00280	-0.00013	-0.00543	-0.00204	0.97602	20.72865	-1.76012	-14.99773	0.26900	0.25890	0.10375	0.07772	0.01541	-0.00777	14.34287	2.45532	8.89976	0.15788	0.78442	0.09585	0.02116	-0.06194	-0.00599	-3.19902	4.73116	1.45092	1.59787	-15.69384	-7.43046	4.09214	7.64336	4.13373	5.03294	7.46136	16.90081	-0.00808	-0.00179	0.00071	0.00015
209			2.08000	-1.33585	-3.57041	-7.12827	0.67068	-0.04790	0.02216	0.05512	-0.00275	0.00002	-0.00542	-0.00095	0.97199	20.57318	-1.77541	-15.04941	0.25898	0.25958	0.10202	0.06745	0.01438	-0.00727	14.27089	2.50396	8.92948	0.16009	0.78555	0.09689	0.01843	-0.04758	-0.00715	-3.30154	4.58021	1.04582	1.37415	-14.12606	-6.92643	3.25181	6.36581	4.72527	5.03999	7.47143	16.90582	-0.00812	-0.00181	0.00070	0.00007
210			2.09000	-1.38246	-3.60284	-7.13101	0.67014	-0.04718	0.02318	0.05399	-0.00256	0.00010	-0.00535	0.00015	0.96943	20.43326	-1.79086	-15.09649	0.24924	0.26025	0.10002	0.05847	0.01426	-0.00607	14.20814	2.54345	8.96468	0.16487	0.78798	0.09853	0.01666	-0.03577	-0.00729	-3.16541	4.50822	0.81267	0.94884	-12.82819	-6.09554	2.48299	5.46786	4.71145	5.04246	7.48348	16.90823	-0.00818	-0.00182	0.00071	0.00002
211			2.10000	-1.42857	-3.63236	-7.13452	0.67150	-0.04734	0.02359	0.05318	-0.00228	0.00011	-0.00584	0.00134	0.96862	20.30708	-1.80997	-15.13654	0.24007	0.25727	0.09748	0.05079	0.01482	-0.00444	14.15199	2.57519	8.99895	0.17283	0.78558	0.09936	0.01589	-0.02835	-0.00652	-2.83273	4.44359	0.71253	0.35050	-11.78509	-5.06159	1.95433	4.95136	4.22336	5.04236	7.49763	16.90559	-0.00824	-0.00184	0.00073	-0.00001
212			2.11000	-1.47363	-3.65791	-7.13753	0.67696	-0.04714	0.02424	0.05104	-0.00198	0.00009	-0.00688	0.00113	0.97051	20.19308	-1.83463	-15.16833	0.23665	0.25384	0.09503	0.04499	0.01566	-0.00279	14.09994	2.60193	9.02754	0.17242	0.78200	0.09998	0.01498	-0.02602	-0.00526	-2.46627	4.23508	0.66803	-0.30235	-10.85801	-3.99860	1.73319	4.74122	3.46524	5.04223	7.51409	16.89555	-0.00830	-0.00185	0.00075	-0.00001
213			2.12000	-1.51530	-3.68026	-7.13984	0.68476	-0.04549	0.02504	0.04541	-0.00174	0.00008	-0.00819	-0.00061	0.97374	20.09101	-1.86467	-15.19254	0.23946	0.25226	0.09364	0.04026	0.01631	-0.00150	14.05022	2.62686	9.04817	0.16112	0.78002	0.10020	0.01363	-0.02762	-0.00393	-2.25287	3.72257	0.60488	-0.88459	-9.85415	-3.07641	1.77101	4.72644	2.67846	5.04421	7.53290	16.87780	-0.00833	-0.00185	0.00077	0.00002
214			2.13000	-1.54992	-3.70175	-7.14229	0.69114	-0.04419	0.02597	0.03515	-0.00172	0.00014	-0.00896	-0.00202	0.97571	20.00183	-1.89789	-15.21108	0.24061	0.25218	0.09266	0.03470	0.01632	-0.00073	14.00148	2.65222	9.06134	0.15359	0.78168	0.10067	0.01288	-0.03084	-0.00305	-2.29415	2.84826	0.42163	-1.30381	-8.64885	-2.39304	1.93862	4.78278	2.14083	5.05001	7.55391	16.85423	-0.00834	-0.00184	0.00079	0.00007
215			2.14000	-1.57405	-3.72468	-7.14707	0.69577	-0.04383	0.02678	0.02192	-0.00187	0.00035	-0.00941	-0.00243	0.97543	19.92686	-1.93129	-15.22636	0.23701	0.25101	0.09124	0.02830	0.01534	-0.00032	13.95304	2.67912	9.07091	0.15531	0.78307	0.10117	0.01294	-0.03345	-0.00297	-2.58406	1.76953	-0.05657	-1.51185	-7.29994	-1.88218	2.12072	4.77863	2.06535	5.06078	7.57665	16.82840	-0.00832	-0.00183	0.00080	0.00015
216			2.15000	-1.58709	-3.75028	-7.15862	0.69963	-0.04325	0.02776	0.00931	-0.00205	0.00081	-0.00966	-0.00271	0.97556	19.86592	-1.96239	-15.23870	0.23417	0.25162	0.09039	0.02262	0.01354	0.00009	13.90506	2.70784	9.08224	0.15713	0.78788	0.10203	0.01273	-0.03443	-0.00377	-3.03237	0.79045	-0.98392	-1.48495	-6.00914	-1.35301	2.24777	4.60049	2.46849	5.07701	7.60096	16.80433	-0.00829	-0.00182	0.00081	0.00023
217			2.16000	-1.59159	-3.77816	-7.18211	0.70182	-0.04132	0.02872	-0.00095	-0.00211	0.00144	-0.01004	-0.00361	0.97673	19.81684	-1.98966	-15.24629	0.23722	0.25470	0.09073	0.01826	0.01106	0.00044	13.85883	2.73792	9.10005	0.14913	0.79475	0.10269	0.01134	-0.03304	-0.00523	-3.47781	0.03725	-2.18151	-1.23725	-4.84163	-0.85682	2.26195	4.20131	3.22503	5.09829	7.62780	16.78539	-0.00826	-0.00182	0.00081	0.00031
218			2.17000	-1.58945	-3.80719	-7.21792	0.70265	-0.04030	0.02937	-0.01085	-0.00212	0.00187	-0.01085	-0.00465	0.97848	19.77814	-2.01108	-15.25036	0.24453	0.25562	0.09072	0.01416	0.00814	-0.00008	13.81575	2.76807	9.12751	0.13403	0.79658	0.10296	0.00926	-0.02873	-0.00698	-3.72121	-0.71286	-2.97823	-0.85729	-3.57824	-0.89055	2.11903	3.64488	4.15590	5.12387	7.65819	16.77360	-0.00823	-0.00181	0.00082	0.00038
219			2.18000	-1.57886	-3.83651	-7.25693	0.70304	-0.04014	0.03021	-0.02215	-0.00209	0.00171	-0.01183	-0.00469	0.98181	19.75097	-2.02365	-15.25960	0.25041	0.25492	0.08978	0.00932	0.00562	-0.00220	13.77645	2.79661	9.16571	0.12423	0.79640	0.10381	0.00766	-0.02204	-0.00861	-3.57909	-1.66023	-2.66243	-0.49415	-2.04404	-1.92030	1.80346	3.05142	5.00018	5.15371	7.69195	16.76904	-0.00821	-0.00180	0.00083	0.00046
220			2.19000	-1.55780	-3.86503	-7.28450	0.70421	-0.03902	0.03138	-0.03227	-0.00188	0.00082	-0.01269	-0.00340	0.98711	19.73671	-2.02537	-15.28531	0.25136	0.25553	0.08873	0.00427	0.00421	-0.00556	13.74096	2.82149	9.21235	0.12671	0.80055	0.10568	0.00684	-0.01421	-0.00954	-2.96331	-2.60316	-1.07662	-0.27328	-0.41939	-3.80683	1.34564	2.49332	5.41811	5.18882	7.72751	16.77013	-0.00821	-0.00179	0.00084	0.00056
221			2.20000	-1.52845	-3.89079	-7.28832	0.70560	-0.03965	0.03190	-0.03622	-0.00157	-0.00059	-0.01330	-0.00180	0.99184	19.73412	-2.01714	-15.33364	0.25009	0.25542	0.08811	0.00052	0.00383	-0.00894	13.70987	2.84096	9.26153	0.13561	0.80714	0.10765	0.00623	-0.00639	-0.00919	-1.93379	-3.09533	1.27569	-0.19706	0.86626	-5.80966	0.80270	2.00488	5.13458	5.23072	7.76293	16.77413	-0.00821	-0.00178	0.00087	0.00066
222			2.21000	-1.49760	-3.91107	-7.26451	0.70721	-0.04114	0.03216	-0.03010	-0.00105	-0.00198	-0.01383	-0.00078	0.99448	19.73838	-2.00231	-15.40062	0.24867	0.25523	0.08782	-0.00052	0.00384	-0.01078	13.68375	2.85348	9.30531	0.14484	0.81545	0.10976	0.00556	0.00075	-0.00724	-0.61378	-2.75414	3.54402	-0.14265	1.34422	-6.95718	0.20625	1.66363	4.04114	5.28036	7.79650	16.77849	-0.00822	-0.00176	0.00092	0.00077
223			2.22000	-1.47492	-3.92189	-7.21842	0.71037	-0.04227	0.03190	-0.01398	-0.00020	-0.00303	-0.01461	-0.00109	0.99680	19.74137	-1.98589	-15.47197	0.25098	0.25528	0.08834	0.00177	0.00356	-0.01041	13.66219	2.85782	9.33534	0.14602	0.82339	0.11125	0.00489	0.00712	-0.00364	0.94858	-1.55476	5.26421	0.02950	0.80608	-6.76498	-0.44755	1.58241	2.17561	5.33745	7.82695	16.78194	-0.00821	-0.00173	0.00098	0.00087
224			2.23000	-1.46760	-3.91924	-7.15546	0.71851	-0.04330	0.03179	0.00595	0.00090	-0.00416	-0.01551	-0.00300	1.00050	19.73490	-1.97172	-15.53323	0.25703	0.25570	0.08881	0.00654	0.00258	-0.00881	13.64342	2.85270	9.34409	0.13492	0.82966	0.11269	0.00440	0.01311	0.00151	2.79438	-0.06885	7.06618	0.41333	-0.35635	-5.87318	-1.18894	1.83055	-0.38043	5.40050	7.85354	16.78520	-0.00817	-0.00169	0.00104	0.00094
225			2.24000	-1.47414	-3.90188	-7.06772	0.72929	-0.04721	0.03122	0.02107	0.00221	-0.00601	-0.01613	-0.00558	1.00415	19.71605	-1.95839	-15.58299	0.26410	0.25394	0.08871	0.01179	0.00078	-0.00814	13.62531	2.83660	9.32467	0.11661	0.83137	0.11371	0.00413	0.01944	0.00816	5.00497	0.87414	10.28195	1.04816	-1.38896	-5.58269	-2.06658	2.37495	-3.59321	5.46770	7.87565	16.79063	-0.00811	-0.00165	0.00109	0.00098
226			2.25000	-1.48563	-3.87130	-6.93309	0.73809	-0.05380	0.03006	0.02698	0.00385	-0.00885	-0.01633	-0.00772	1.00712	19.68719	-1.93958	-15.63345	0.27060	0.25100	0.08844	0.01606	-0.00179	-0.00970	13.60646	2.80729	9.27040	0.09910	0.83113	0.11426	0.00395	0.02670	0.01621	7.66818	0.88367	15.68929	1.93358	-1.83933	-6.64128	-3.10588	3.09271	-7.44875	5.53743	7.89225	16.80095	-0.00804	-0.00162	0.00113	0.00101
227			2.26000	-1.49317	-3.82857	-6.72759	0.74314	-0.05927	0.02863	0.02525	0.00575	-0.01233	-0.01626	-0.00907	1.00857	19.65196	-1.90834	-15.69866	0.27507	0.24977	0.08875	0.01891	-0.00534	-0.01325	13.58698	2.76257	9.17511	0.08628	0.83204	0.11416	0.00373	0.03536	0.02526	10.79887	0.13130	22.94590	3.08113	-1.69723	-8.82363	-4.29933	3.81573	-11.82350	5.60848	7.90231	16.81792	-0.00797	-0.00161	0.00113	0.00103
228			2.27000	-1.49155	-3.77306	-6.43592	0.74307	-0.06721	0.02537	0.01949	0.00832	-0.01480	-0.01619	-0.00942	1.00548	19.61354	-1.85891	-15.78646	0.27685	0.24350	0.08887	0.02018	-0.01004	-0.01772	13.56822	2.70037	9.03507	0.07923	0.82374	0.11169	0.00343	0.04475	0.03399	14.22645	-1.02657	31.07889	4.51308	-1.08896	-11.48631	-5.58062	4.37137	-16.42129	5.67960	7.90583	16.84220	-0.00791	-0.00162	0.00111	0.00102
229			2.28000	-1.47918	-3.70410	-6.05433	0.73585	-0.08071	0.01984	0.01375	0.01220	-0.01453	-0.01589	-0.00778	1.00085	19.57492	-1.78709	-15.89808	0.27712	0.23109	0.08893	0.02028	-0.01537	-0.02198	13.55255	2.62023	8.85035	0.08221	0.80620	0.10671	0.00325	0.05303	0.04103	17.63431	-2.20700	38.99911	6.17086	-0.24493	-13.94916	-6.79646	4.69035	-20.89427	5.74889	7.90456	16.87404	-0.00786	-0.00165	0.00105	0.00099
230			2.29000	-1.45867	-3.62160	-5.59078	0.72865	-0.09665	0.01492	0.01278	0.01724	-0.01278	-0.01401	-0.00427	0.99790	19.53725	-1.69215	-16.02795	0.27001	0.22285	0.08947	0.01992	-0.02098	-0.02475	13.54157	2.52382	8.62395	0.10112	0.79742	0.10283	0.00340	0.05873	0.04705	20.73511	-2.96660	45.55002	7.85954	0.37199	-15.36852	-7.74336	4.85310	-25.00442	5.81380	7.90133	16.91346	-0.00780	-0.00169	0.00096	0.00092
231			2.30000	-1.43716	-3.52470	-5.06604	0.72729	-0.11558	0.01198	0.02031	0.02389	-0.01120	-0.01052	-0.00132	0.99572	19.49821	-1.57939	-16.16082	0.25980	0.21982	0.08975	0.02079	-0.02636	-0.02414	13.53552	2.41539	8.35993	0.12162	0.79748	0.10131	0.00344	0.05971	0.05282	23.33722	-2.91149	49.60821	9.31570	0.20272	-14.79299	-8.24911	5.01868	-28.63680	5.87224	7.89835	16.95954	-0.00776	-0.00173	0.00086	0.00083
232			2.31000	-1.42457	-3.41167	-4.51150	0.72938	-0.13633	0.01059	0.03693	0.03215	-0.01014	-0.00635	-0.00126	0.99260	19.45237	-1.45972	-16.27267	0.25829	0.22044	0.09003	0.02440	-0.03087	-0.01933	13.53278	2.30056	8.06271	0.12159	0.79856	0.10060	0.00309	0.05427	0.05775	25.29441	-1.92713	50.55635	10.29820	-1.02922	-11.74465	-8.22675	5.29182	-31.67765	5.92321	7.89649	17.00954	-0.00773	-0.00178	0.00074	0.00073
233			2.32000	-1.42954	-3.28183	-3.96075	0.73142	-0.15732	0.01077	0.05947	0.04143	-0.00999	-0.00116	-0.00347	0.98626	19.39459	-1.34614	-16.33951	0.26265	0.22600	0.09043	0.03005	-0.03426	-0.01117	13.53134	2.18572	7.73808	0.10492	0.80281	0.10073	0.00258	0.04365	0.06162	26.53411	-0.25782	48.67535	10.65583	-3.08155	-6.74295	-7.72637	5.60625	-33.90015	5.96637	7.89628	17.05990	-0.00769	-0.00183	0.00061	0.00061
234			2.33000	-1.45639	-3.13652	-3.43970	0.73302	-0.17706	0.01177	0.08307	0.05071	-0.01016	0.00518	-0.00554	0.97948	19.32309	-1.24885	-16.34857	0.26422	0.23696	0.09152	0.03540	-0.03635	-0.00184	13.53002	2.07594	7.39523	0.09110	0.81565	0.10171	0.00215	0.03136	0.06400	27.10794	1.66148	44.94656	10.37505	-5.34766	-1.12518	-6.94181	5.76567	-35.00283	6.00111	7.89914	17.10746	-0.00766	-0.00187	0.00049	0.00048
235			2.34000	-1.50464	-2.97883	-2.96201	0.73689	-0.19737	0.01136	0.10333	0.05975	-0.00894	0.01075	-0.00579	0.97736	19.24028	-1.17262	-16.30310	0.26047	0.24320	0.09210	0.03817	-0.03553	0.00611	13.52931	1.97417	7.04686	0.09190	0.82452	0.10164	0.00181	0.02098	0.06335	27.15412	3.37428	40.62574	9.57521	-7.12384	3.54140	-6.13147	5.55645	-34.78867	6.02619	7.90657	17.15051	-0.00763	-0.00191	0.00039	0.00034
236			2.35000	-1.56953	-2.81333	-2.52772	0.74599	-0.21598	0.01079	0.11681	0.06716	-0.00778	0.01474	-0.00469	0.97935	19.15256	-1.11584	-16.22165	0.25057	0.24314	0.09044	0.03676	-0.03210	0.01006	13.53125	1.88048	6.70723	0.10552	0.82514	0.10161	0.00121	0.01646	0.06048	26.85427	4.46730	36.94967	8.47798	-7.82490	5.95033	-5.56139	4.89916	-33.31398	6.04046	7.91891	17.18868	-0.00761	-0.00194	0.00031	0.00018
237			2.36000	-1.64285	-2.64523	-2.12487	0.75728	-0.23099	0.01084	0.12030	0.07189	-0.00738	0.01700	-0.00345	0.98289	19.06880	-1.07155	-16.13302	0.24030	0.23890	0.08680	0.03188	-0.02751	0.00907	13.53780	1.79233	6.38873	0.12013	0.81813	0.10209	0.00006	0.01918	0.05634	26.37839	4.66368	34.69661	7.35806	-7.20631	5.57547	-5.37590	3.91704	-30.94043	6.04287	7.93511	17.22234	-0.00761	-0.00196	0.00025	0.00001
238			2.37000	-1.71497	-2.47918	-1.73706	0.77015	-0.24313	0.01153	0.11348	0.07412	-0.00764	0.01754	-0.00339	0.98614	18.99759	-1.03033	-16.06530	0.23502	0.23085	0.08159	0.02517	-0.02321	0.00469	13.54978	1.70630	6.09842	0.12487	0.80392	0.10321	-0.00137	0.02732	0.05196	25.76813	3.98373	33.75150	6.48836	-5.49869	3.05840	-5.55380	2.83658	-28.23837	6.03278	7.95374	17.25240	-0.00765	-0.00197	0.00024	-0.00017
239			2.38000	-1.77830	-2.31880	-1.35436	0.78605	-0.25249	0.01167	0.10027	0.07420	-0.00762	0.01685	-0.00499	0.98894	18.94424	-0.98411	-16.03321	0.23532	0.22091	0.07680	0.01810	-0.02036	-0.00022	13.56683	1.61929	5.83675	0.11766	0.78708	0.10397	-0.00248	0.03766	0.04782	24.96484	2.81382	33.26537	6.01917	-3.33071	-0.12327	-5.96614	1.85379	-25.77777	6.01000	7.97374	17.28018	-0.00772	-0.00199	0.00026	-0.00034
240			2.39000	-1.83036	-2.16582	-0.97779	0.79894	-0.25944	0.01153	0.08595	0.07298	-0.00733	0.01584	-0.00682	0.98991	18.90890	-0.92937	-16.03417	0.23825	0.21208	0.07300	0.01182	-0.01903	-0.00385	13.58807	1.52936	5.59871	0.10736	0.77251	0.10456	-0.00310	0.04757	0.04456	23.97538	1.68904	32.38132	5.87178	-1.37527	-2.69398	-6.45742	1.08079	-23.84255	5.97461	7.99499	17.30736	-0.00782	-0.00199	0.00032	-0.00051
241			2.40000	-1.87355	-2.01992	-0.61494	0.80980	-0.26489	0.01181	0.07489	0.07136	-0.00714	0.01514	-0.00776	0.98962	18.88775	-0.86729	-16.05701	0.23774	0.20507	0.06949	0.00701	-0.01842	-0.00578	13.61211	1.43597	5.37851	0.10477	0.76210	0.10571	-0.00349	0.05560	0.04222	22.86767	0.93090	30.70864	5.84605	0.01128	-4.23377	-6.88553	0.56174	-22.29556	5.92726	8.01783	17.33528	-0.00792	-0.00199	0.00040	-0.00067
242			2.41000	-1.91144	-1.87995	-0.27465	0.82105	-0.26820	0.01244	0.06803	0.06931	-0.00695	0.01476	-0.00750	0.98975	18.87593	-0.80109	-16.09109	0.23122	0.20012	0.06634	0.00390	-0.01788	-0.00644	13.63693	1.34039	5.17342	0.11387	0.75537	0.10712	-0.00384	0.06110	0.03998	21.65946	0.57740	28.23226	5.77423	0.81179	-4.90370	-7.14454	0.30358	-20.76789	5.86942	8.04205	17.36448	-0.00800	-0.00198	0.00050	-0.00081
243			2.42000	-1.94704	-1.74529	0.03518	0.83019	-0.27156	0.01378	0.06525	0.06712	-0.00689	0.01497	-0.00665	0.98955	18.86941	-0.73442	-16.12907	0.22324	0.19715	0.06318	0.00236	-0.01690	-0.00619	13.65994	1.24507	4.98465	0.12688	0.75134	0.10911	-0.00380	0.06419	0.03729	20.30279	0.61987	25.06580	5.51546	1.10931	-4.93469	-7.19334	0.26144	-18.93640	5.80322	8.06588	17.39486	-0.00805	-0.00195	0.00060	-0.00091
244			2.43000	-1.98362	-1.61633	0.30766	0.84049	-0.27425	0.01568	0.06658	0.06399	-0.00676	0.01628	-0.00662	0.98929	18.86474	-0.67182	-16.16555	0.21667	0.19930	0.06128	0.00179	-0.01544	-0.00546	13.67900	1.15278	4.81586	0.13382	0.75519	0.11177	-0.00318	0.06551	0.03389	18.71175	1.02579	21.41726	4.97844	1.05644	-4.48330	-7.01723	0.32097	-16.70303	5.73076	8.08677	17.42611	-0.00808	-0.00193	0.00069	-0.00099
245			2.44000	-2.02345	-1.49518	0.53855	0.85017	-0.27600	0.01688	0.06846	0.05899	-0.00607	0.01787	-0.00814	0.98844	18.86072	-0.61738	-16.19698	0.21678	0.20338	0.06087	0.00097	-0.01333	-0.00458	13.69354	1.06633	4.67051	0.12520	0.76013	0.11339	-0.00229	0.06415	0.02940	16.76582	1.53792	17.67147	4.18802	1.01564	-3.77028	-6.59053	0.32948	-14.20037	5.65339	8.10251	17.45826	-0.00807	-0.00190	0.00075	-0.00105
246			2.45000	-2.06477	-1.38611	0.72828	0.86027	-0.27585	0.01758	0.06564	0.05112	-0.00514	0.01855	-0.00970	0.98735	18.86021	-0.57285	-16.22294	0.21656	0.20399	0.05977	-0.00126	-0.01059	-0.00372	13.70494	0.98849	4.55002	0.11578	0.75681	0.11381	-0.00176	0.05909	0.02435	14.34520	1.77691	14.24583	3.24694	1.34062	-3.05585	-5.91682	0.21715	-11.66008	5.57193	8.11188	17.49099	-0.00804	-0.00189	0.00078	-0.00110
247			2.46000	-2.10248	-1.29501	0.88078	0.86920	-0.27571	0.01780	0.05563	0.04042	-0.00411	0.01894	-0.01093	0.98595	18.86785	-0.53801	-16.24523	0.21557	0.20285	0.05866	-0.00475	-0.00774	-0.00300	13.71469	0.92133	4.45350	0.10993	0.75125	0.11370	-0.00147	0.05146	0.01939	11.37761	1.59350	11.26653	2.25536	2.02049	-2.40265	-5.06529	0.06096	-9.26140	5.48703	8.11472	17.52342	-0.00799	-0.00189	0.00077	-0.00114
248			2.47000	-2.13189	-1.22790	0.99884	0.87481	-0.27569	0.01717	0.04010	0.02725	-0.00296	0.01917	-0.01201	0.98466	18.88583	-0.51252	-16.26418	0.21705	0.20165	0.05862	-0.00853	-0.00500	-0.00224	13.72309	0.86591	4.37880	0.10451	0.74687	0.11283	-0.00115	0.04253	0.01478	7.89539	1.12631	8.52509	1.26427	2.75323	-1.64334	-4.13300	-0.01696	-7.08989	5.39924	8.11175	17.55433	-0.00791	-0.00189	0.00073	-0.00117
249			2.48000	-2.15060	-1.18916	1.08221	0.88143	-0.27415	0.01683	0.02236	0.01255	-0.00189	0.01912	-0.01237	0.98464	18.91316	-0.49696	-16.27748	0.21515	0.20092	0.05855	-0.01147	-0.00235	-0.00121	13.72927	0.82233	4.32318	0.10733	0.74457	0.11241	-0.00072	0.03299	0.01079	4.08802	0.57389	5.78554	0.29310	3.26783	-0.64350	-3.18150	0.04993	-5.16954	5.30904	8.10480	17.58292	-0.00783	-0.00190	0.00068	-0.00119
250			2.49000	-2.15819	-1.18030	1.12962	0.88962	-0.27164	0.01691	0.00457	-0.00192	-0.00088	0.01855	-0.01251	0.98620	18.94707	-0.49216	-16.28224	0.21265	0.19947	0.05790	-0.01313	0.00021	0.00004	13.73213	0.79048	4.28396	0.11230	0.74197	0.11252	-0.00005	0.02327	0.00734	0.28040	0.04520	3.00642	-0.63134	3.44294	0.52380	-2.25328	0.25906	-3.47202	5.21706	8.09650	17.60888	-0.00776	-0.00190	0.00064	-0.00121
251			2.50000	-2.15526	-1.19947	1.14144	0.89718	-0.26885	0.01676	-0.01189	-0.01440	0.00010	0.01711	-0.01308	0.98805	18.98393	-0.49833	-16.27721	0.21376	0.19522	0.05661	-0.01361	0.00266	0.00122	13.73067	0.76968	4.25908	0.11151	0.73503	0.11226	0.00082	0.01374	0.00419	-3.13355	-0.42711	0.31633	-1.48211	3.25933	1.61865	-1.36908	0.57272	-1.92327	5.12415	8.08952	17.63188	-0.00771	-0.00189	0.00063	-0.00121
252			2.51000	-2.14321	-1.24139	1.12079	0.90482	-0.26461	0.01691	-0.02617	-0.02329	0.00094	0.01476	-0.01358	0.98970	19.01989	-0.51490	-16.26401	0.21459	0.18840	0.05412	-0.01277	0.00493	0.00200	13.72424	0.75952	4.24747	0.11036	0.72354	0.11212	0.00178	0.00493	0.00124	-5.76961	-0.85548	-2.09125	-2.24515	2.78329	2.36392	-0.54625	0.95226	-0.45183	5.03151	8.08544	17.65091	-0.00769	-0.00189	0.00063	-0.00120
253			2.52000	-2.12360	-1.29787	1.07376	0.91086	-0.26144	0.01627	-0.03832	-0.02789	0.00155	0.01173	-0.01369	0.99049	19.05188	-0.54048	-16.24688	0.21489	0.17714	0.05093	-0.01103	0.00675	0.00224	13.71232	0.75909	4.24861	0.11025	0.70641	0.11128	0.00281	-0.00211	-0.00158	-7.38055	-1.29075	-4.08202	-2.88452	2.16371	2.59868	0.14875	1.35687	0.97842	4.94077	8.08397	17.66494	-0.00769	-0.00188	0.00065	-0.00117
254			2.53000	-2.09760	-1.35953	1.00743	0.91463	-0.25595	0.01526	-0.04849	-0.02794	0.00185	0.00880	-0.01382	0.99047	19.07841	-0.57261	-16.23069	0.21568	0.16841	0.04900	-0.00898	0.00808	0.00199	13.69483	0.76669	4.26242	0.10781	0.69335	0.11013	0.00375	-0.00602	-0.00425	-7.92188	-1.76385	-5.55910	-3.32941	1.56868	2.25806	0.60593	1.73784	2.38807	4.85353	8.08299	17.67394	-0.00773	-0.00187	0.00068	-0.00113
255			2.54000	-2.06628	-1.41781	0.93008	0.91355	-0.25188	0.01369	-0.05568	-0.02475	0.00181	0.00677	-0.01417	0.98784	19.09933	-0.60763	-16.22094	0.21913	0.16172	0.04838	-0.00695	0.00881	0.00122	13.67196	0.77921	4.28918	0.09910	0.68479	0.10877	0.00425	-0.00555	-0.00670	-7.50431	-2.22522	-6.32844	-3.50788	1.09706	1.26535	0.70406	2.02783	3.75398	4.77126	8.08023	17.67809	-0.00777	-0.00187	0.00070	-0.00107
256			2.55000	-2.03159	-1.46662	0.85189	0.91162	-0.24940	0.01099	-0.05865	-0.01953	0.00138	0.00536	-0.01418	0.98546	19.11467	-0.64100	-16.22388	0.22202	0.15567	0.04916	-0.00487	0.00885	-0.00011	13.64478	0.79239	4.32879	0.09100	0.67881	0.10667	0.00439	-0.00025	-0.00867	-6.32799	-2.57184	-6.20311	-3.38693	0.77698	-0.36637	0.38445	2.14245	4.95677	4.69541	8.07462	17.67740	-0.00782	-0.00187	0.00071	-0.00099
257			2.56000	-1.99628	-1.50239	0.78352	0.91104	-0.24639	0.00836	-0.05698	-0.01321	0.00085	0.00411	-0.01310	0.98585	19.12473	-0.66838	-16.24464	0.22094	0.15089	0.05023	-0.00292	0.00836	-0.00185	13.61542	0.80157	4.37956	0.09159	0.67453	0.10474	0.00451	0.00853	-0.00988	-4.65198	-2.73247	-5.20871	-3.01586	0.61705	-2.37156	-0.26010	2.02341	5.78782	4.62760	8.06603	17.67194	-0.00784	-0.00187	0.00070	-0.00088
258			2.57000	-1.96301	-1.52397	0.73324	0.91124	-0.24438	0.00585	-0.05160	-0.00705	0.00040	0.00290	-0.01068	0.98862	19.13053	-0.68718	-16.28453	0.21536	0.14512	0.05082	-0.00152	0.00742	-0.00351	13.58690	0.80374	4.43724	0.10363	0.66810	0.10283	0.00470	0.01757	-0.01006	-2.82282	-2.70408	-3.67754	-2.52461	0.60125	-4.20081	-0.98717	1.69719	6.05001	4.56951	8.05549	17.66255	-0.00784	-0.00189	0.00066	-0.00074
259			2.58000	-1.93351	-1.53270	0.70354	0.91046	-0.24447	0.00374	-0.04445	-0.00208	0.00014	0.00183	-0.00867	0.99241	19.13393	-0.69779	-16.33857	0.21370	0.13881	0.05089	-0.00096	0.00632	-0.00441	13.56184	0.79862	4.49565	0.11205	0.65890	0.10088	0.00433	0.02342	-0.00917	-1.25097	-2.53279	-2.17389	-2.08276	0.66542	-5.16512	-1.52818	1.31265	5.66874	4.52235	8.04516	17.65079	-0.00782	-0.00190	0.00060	-0.00059
260			2.59000	-1.90821	-1.53225	0.68983	0.91016	-0.24481	0.00275	-0.03777	0.00091	0.00005	0.00143	-0.00833	0.99442	19.13705	-0.70392	-16.39533	0.21671	0.13517	0.05088	-0.00115	0.00541	-0.00403	13.54106	0.78859	4.54809	0.11014	0.65099	0.09933	0.00360	0.02385	-0.00740	-0.29477	-2.27597	-1.29049	-1.82753	0.68535	-4.70454	-1.68221	1.08731	4.70482	4.48651	8.03729	17.63796	-0.00779	-0.00193	0.00053	-0.00044
261			2.60000	-1.88654	-1.52768	0.68148	0.91193	-0.24435	0.00328	-0.03287	0.00159	0.00007	0.00275	-0.00895	0.99408	19.14123	-0.71134	-16.43936	0.21785	0.13881	0.05189	-0.00163	0.00496	-0.00229	13.52309	0.77781	4.58851	0.10679	0.65434	0.09914	0.00326	0.01851	-0.00512	-0.13294	-1.97009	-1.42043	-1.81855	0.51862	-2.68473	-1.36931	1.18146	3.34204	4.46155	8.03328	17.62465	-0.00776	-0.00195	0.00047	-0.00030
262			2.61000	-1.86755	-1.52399	0.66550	0.91320	-0.24325	0.00442	-0.03008	0.00016	0.00020	0.00573	-0.01032	0.99167	19.14639	-0.72601	-16.45659	0.21930	0.15006	0.05500	-0.00189	0.00507	0.00062	13.50516	0.77091	4.61319	0.09985	0.67082	0.09954	0.00337	0.00803	-0.00275	-0.72868	-1.64568	-2.59847	-2.04581	0.08378	0.45779	-0.64131	1.63164	1.90493	4.44630	8.03320	17.61117	-0.00771	-0.00196	0.00041	-0.00018
263			2.62000	-1.85014	-1.52527	0.63081	0.91434	-0.23990	0.00629	-0.02883	-0.00286	0.00052	0.00840	-0.01239	0.98820	19.15108	-0.75213	-16.43985	0.22285	0.16249	0.05778	-0.00139	0.00565	0.00420	13.48401	0.77186	4.62248	0.08724	0.68798	0.10013	0.00367	-0.00577	-0.00096	-1.90423	-1.30712	-4.54037	-2.43965	-0.62677	3.88624	0.33322	2.35876	0.81852	4.43890	8.03631	17.59805	-0.00767	-0.00197	0.00038	-0.00009
264			2.63000	-1.83394	-1.53459	0.57080	0.91472	-0.23543	0.00856	-0.02712	-0.00687	0.00109	0.00938	-0.01414	0.98519	19.15265	-0.79099	-16.39097	0.22767	0.16938	0.05817	0.00026	0.00658	0.00728	13.45682	0.78281	4.62161	0.07363	0.69511	0.10060	0.00395	-0.01901	-0.00040	-3.43244	-0.88289	-6.82646	-2.90091	-1.56101	6.74199	1.30589	3.17022	0.46682	4.43700	8.04135	17.58574	-0.00764	-0.00197	0.00036	-0.00003
265			2.64000	-1.82013	-1.55402	0.48350	0.91341	-0.23176	0.00963	-0.02340	-0.01136	0.00169	0.00829	-0.01442	0.98352	19.14810	-0.84122	-16.31907	0.23075	0.16680	0.05650	0.00283	0.00729	0.00905	13.42251	0.80339	4.61957	0.06647	0.68804	0.09977	0.00432	-0.02767	-0.00138	-5.11936	-0.31818	-9.18585	-3.26368	-2.55359	8.59133	2.05175	3.81446	1.02932	4.43828	8.04691	17.57383	-0.00762	-0.00198	0.00035	0.00000
266			2.65000	-1.81011	-1.58438	0.36840	0.91287	-0.22712	0.01000	-0.01921	-0.01576	0.00224	0.00583	-0.01243	0.98435	19.13629	-0.89851	-16.23400	0.22581	0.15890	0.05360	0.00494	0.00703	0.00960	13.38225	0.83132	4.62634	0.07540	0.67411	0.09857	0.00546	-0.03017	-0.00374	-6.85204	0.28046	-11.61658	-3.30135	-3.27480	9.57214	2.45180	4.08287	2.41731	4.44116	8.05150	17.56137	-0.00763	-0.00198	0.00035	0.00002
267			2.66000	-1.80322	-1.62540	0.22434	0.91196	-0.22148	0.01006	-0.01771	-0.01965	0.00276	0.00262	-0.00959	0.98778	19.12028	-0.95635	-16.14180	0.21994	0.14966	0.05054	0.00519	0.00549	0.00942	13.33907	0.86334	4.65002	0.08809	0.65813	0.09724	0.00649	-0.02777	-0.00699	-8.55783	0.70363	-14.13117	-2.89564	-3.38225	10.01963	2.55505	3.88883	4.35666	4.44486	8.05417	17.54739	-0.00766	-0.00200	0.00034	0.00002
268			2.67000	-1.79689	-1.67610	0.05131	0.91222	-0.21653	0.00990	-0.02076	-0.02311	0.00317	-0.00048	-0.00755	0.99212	19.10612	-1.00818	-16.04601	0.21747	0.14088	0.04793	0.00333	0.00320	0.00879	13.29677	0.89737	4.69535	0.09409	0.64239	0.09579	0.00645	-0.02350	-0.01059	-10.17286	0.81021	-16.46642	-2.16489	-2.77671	10.02294	2.55255	3.28005	6.53140	4.44905	8.05513	17.53148	-0.00771	-0.00202	0.00032	0.00003
269			2.68000	-1.78802	-1.73614	-0.14619	0.91573	-0.21212	0.00991	-0.02926	-0.02653	0.00350	-0.00202	-0.00678	0.99471	19.09944	-1.04972	-15.95172	0.21452	0.13723	0.04699	-0.00014	0.00103	0.00787	13.25874	0.93327	4.76367	0.09592	0.63513	0.09480	0.00566	-0.02058	-0.01419	-11.68085	0.51430	-18.13052	-1.37016	-1.61104	9.36777	2.65583	2.42851	8.68681	4.45370	8.05582	17.51356	-0.00776	-0.00205	0.00029	0.00003
270			2.69000	-1.77272	-1.80673	-0.35847	0.92072	-0.20721	0.01112	-0.04508	-0.03028	0.00409	-0.00194	-0.00782	0.99552	19.10363	-1.07910	-15.86749	0.21498	0.14115	0.04760	-0.00442	-0.00059	0.00645	13.22653	0.97284	4.85377	0.08828	0.63891	0.09501	0.00438	-0.02085	-0.01762	-13.13199	-0.31879	-18.71524	-0.72764	-0.10190	7.81971	2.98432	1.62873	10.62593	4.45901	8.05779	17.49350	-0.00782	-0.00208	0.00025	0.00004
271			2.70000	-1.74540	-1.89049	-0.57319	0.92617	-0.20195	0.01340	-0.06998	-0.03457	0.00482	-0.00105	-0.01005	0.99501	19.12023	-1.09604	-15.80346	0.21848	0.14911	0.04875	-0.00895	-0.00139	0.00420	13.19856	1.01830	4.96202	0.07462	0.64790	0.09606	0.00335	-0.02445	-0.02058	-14.55696	-1.80105	-18.01268	-0.36250	1.54531	5.25756	3.51241	1.17800	12.17470	4.46517	8.06157	17.47097	-0.00786	-0.00210	0.00021	0.00005
272			2.71000	-1.69994	-1.99025	-0.77662	0.93129	-0.19532	0.01748	-0.10310	-0.03887	0.00572	0.00038	-0.01254	0.99277	19.14872	-1.10133	-15.77068	0.22139	0.16049	0.04942	-0.01307	-0.00103	0.00096	13.17104	1.07099	5.08294	0.06189	0.66163	0.09877	0.00291	-0.03027	-0.02309	-15.86421	-3.88312	-15.97705	-0.34101	3.16355	1.63834	4.10241	1.19867	13.23653	4.47226	8.06730	17.44636	-0.00788	-0.00211	0.00019	0.00005
273			2.72000	-1.63178	-2.10728	-0.95513	0.93421	-0.18490	0.02360	-0.14002	-0.04161	0.00650	0.00209	-0.01487	0.99065	19.18743	-1.09635	-15.78007	0.22513	0.17806	0.05046	-0.01649	0.00074	-0.00306	13.14007	1.13037	5.21093	0.05061	0.68526	0.10345	0.00275	-0.03657	-0.02526	-16.83122	-6.30105	-12.88868	-0.64996	4.62830	-2.80407	4.57687	1.58631	13.83013	4.47986	8.07487	17.42125	-0.00790	-0.00211	0.00020	0.00005
274			2.73000	-1.54002	-2.23901	-1.09969	0.93605	-0.17180	0.03069	-0.17361	-0.04156	0.00663	0.00261	-0.01700	0.99015	19.23393	-1.08301	-15.83779	0.23158	0.19501	0.05065	-0.01907	0.00384	-0.00716	13.10359	1.19414	5.34153	0.03914	0.70916	0.10916	0.00248	-0.04033	-0.02698	-17.16249	-8.58584	-9.47892	-1.19000	5.77699	-7.37724	4.75586	2.08938	14.04970	4.48650	8.08341	17.39797	-0.00791	-0.00210	0.00022	0.00003
275			2.74000	-1.42914	-2.37771	-1.21009	0.93877	-0.15803	0.03593	-0.19611	-0.03842	0.00586	0.00036	-0.01780	0.99144	19.28480	-1.06424	-15.94057	0.23611	0.20015	0.04879	-0.02009	0.00726	-0.01016	13.06204	1.25805	5.47210	0.03555	0.71626	0.11312	0.00249	-0.03816	-0.02772	-16.64328	-10.19737	-6.60087	-1.80967	6.43096	-11.21443	4.50481	2.45825	14.00444	4.49027	8.09131	17.37938	-0.00793	-0.00208	0.00027	-0.00001
276			2.75000	-1.30862	-2.51279	-1.29360	0.93911	-0.14576	0.03852	-0.20139	-0.03315	0.00485	-0.00371	-0.01579	0.99434	19.33589	-1.04340	-16.07674	0.23474	0.19433	0.04572	-0.01917	0.00965	-0.01145	13.01772	1.31706	5.60130	0.04783	0.70928	0.11496	0.00343	-0.02985	-0.02743	-15.30462	-10.76739	-4.74831	-2.32641	6.53189	-13.70403	3.81650	2.53710	13.73372	4.48983	8.09805	17.36817	-0.00795	-0.00207	0.00033	-0.00005
277			2.76000	-1.18996	-2.63491	-1.36036	0.93713	-0.13523	0.03869	-0.18822	-0.02685	0.00418	-0.00862	-0.01239	0.99982	19.38370	-1.02290	-16.23024	0.23393	0.18297	0.04310	-0.01719	0.01025	-0.01130	12.97403	1.36664	5.72771	0.06339	0.69542	0.11484	0.00428	-0.01805	-0.02601	-13.40240	-10.19118	-4.08409	-2.56375	6.13352	-14.47250	2.83522	2.29273	13.12618	4.48490	8.10437	17.36656	-0.00796	-0.00205	0.00038	-0.00009
278			2.77000	-1.08439	-2.73766	-1.42234	0.93660	-0.12550	0.03747	-0.15954	-0.02031	0.00418	-0.01279	-0.00843	1.00717	19.42558	-1.00431	-16.38147	0.23074	0.17310	0.04217	-0.01422	0.00928	-0.01011	12.93453	1.40433	5.84762	0.08246	0.68491	0.11375	0.00480	-0.00685	-0.02339	-11.27378	-8.57149	-4.63398	-2.43985	5.27579	-13.29295	1.82254	1.82313	11.98104	4.47593	8.11105	17.37602	-0.00795	-0.00204	0.00043	-0.00012
279			2.78000	-1.00104	-2.81795	-1.49175	0.93968	-0.11854	0.03643	-0.12124	-0.01462	0.00477	-0.01406	-0.00585	1.01171	19.45926	-0.98953	-16.50973	0.22468	0.17098	0.04345	-0.01066	0.00753	-0.00812	12.90185	1.43056	5.95483	0.09707	0.68733	0.11332	0.00444	0.00025	-0.01970	-9.21234	-6.26006	-6.06830	-2.03657	4.05498	-10.38500	1.05994	1.29093	10.16469	4.46373	8.11831	17.39732	-0.00793	-0.00202	0.00045	-0.00013
280			2.79000	-0.94405	-2.87634	-1.57506	0.94340	-0.11272	0.03609	-0.08112	-0.01000	0.00556	-0.01292	-0.00651	1.01106	19.48374	-0.98056	-16.60026	0.22412	0.17732	0.04682	-0.00742	0.00559	-0.00552	12.87732	1.44843	6.04199	0.09147	0.69887	0.11295	0.00303	0.00143	-0.01496	-7.41176	-3.81910	-7.64718	-1.53891	2.69511	-6.54288	0.71629	0.87815	7.74270	4.44973	8.12629	17.43000	-0.00791	-0.00201	0.00047	-0.00012
281			2.80000	-0.91145	-2.91664	-1.67017	0.94785	-0.10757	0.03631	-0.04680	-0.00669	0.00611	-0.01081	-0.00898	1.00725	19.49962	-0.97854	-16.64908	0.22577	0.18666	0.05047	-0.00458	0.00379	-0.00253	12.86011	1.46212	6.10338	0.07738	0.71110	0.11229	0.00181	-0.00331	-0.00974	-5.97832	-1.75876	-8.65657	-1.11600	1.41494	-2.77165	0.79880	0.70719	5.04112	4.43575	8.13470	17.47225	-0.00788	-0.00199	0.00048	-0.00009
282			2.81000	-0.89734	-2.94455	-1.76936	0.95493	-0.10350	0.03697	-0.02199	-0.00471	0.00625	-0.00826	-0.01206	1.00295	19.50802	-0.98338	-16.66212	0.22592	0.19702	0.05387	-0.00188	0.00263	0.00021	12.84809	1.47574	6.13771	0.06488	0.72446	0.11177	0.00120	-0.01210	-0.00494	-4.95247	-0.31575	-8.82659	-0.86152	0.28270	0.20016	1.18256	0.82040	2.52719	4.42356	8.14257	17.52118	-0.00787	-0.00199	0.00049	-0.00005
283			2.82000	-0.89506	-2.96579	-1.86511	0.96308	-0.09972	0.03792	-0.00594	-0.00369	0.00608	-0.00647	-0.01497	0.99987	19.50919	-0.99445	-16.65001	0.22586	0.20498	0.05605	0.00107	0.00237	0.00225	12.83780	1.49205	6.14857	0.05543	0.73350	0.11117	0.00108	-0.02207	-0.00131	-4.28889	0.56616	-8.38447	-0.79048	-0.78957	2.13033	1.68517	1.20243	0.61406	4.41446	8.14894	17.57365	-0.00785	-0.00198	0.00050	0.00000
284			2.83000	-0.89980	-2.98412	-1.95397	0.96880	-0.09630	0.03830	0.00374	-0.00312	0.00565	-0.00605	-0.01715	0.99792	19.50190	-1.01120	-16.62324	0.22718	0.20781	0.05697	0.00456	0.00309	0.00335	12.82569	1.51234	6.14318	0.04804	0.73353	0.10962	0.00123	-0.03026	0.00071	-3.81408	1.05427	-7.70038	-0.88673	-1.86447	3.02352	2.14186	1.76275	-0.43682	4.40917	8.15361	17.62678	-0.00785	-0.00197	0.00053	0.00006
285			2.84000	-0.90833	-3.00024	-2.03498	0.97236	-0.09304	0.03886	0.00818	-0.00254	0.00515	-0.00597	-0.01810	0.99605	19.48514	-1.03298	-16.59215	0.22528	0.20897	0.05690	0.00811	0.00463	0.00338	12.80885	1.53649	6.13086	0.04683	0.73165	0.10849	0.00166	-0.03486	0.00100	-3.30905	1.21881	-6.91938	-1.10900	-2.83043	2.86285	2.42729	2.37581	-0.55619	4.40790	8.15778	17.67873	-0.00785	-0.00197	0.00055	0.00011
286			2.85000	-0.91742	-3.01302	-2.10649	0.97312	-0.09124	0.03916	0.00719	-0.00181	0.00445	-0.00593	-0.01800	0.99507	19.45964	-1.05782	-16.56756	0.22257	0.20920	0.05664	0.01081	0.00650	0.00239	12.78571	1.56324	6.12081	0.04806	0.73031	0.10771	0.00219	-0.03519	-0.00009	-2.63963	1.04114	-5.97878	-1.37398	-3.45009	1.72202	2.47634	2.88169	0.08446	4.41070	8.16313	17.72823	-0.00787	-0.00196	0.00058	0.00016
287			2.86000	-0.92365	-3.02092	-2.16561	0.97469	-0.08950	0.03842	0.00196	-0.00090	0.00349	-0.00631	-0.01706	0.99611	19.42884	-1.08267	-16.55847	0.21794	0.20779	0.05679	0.01193	0.00801	0.00074	12.75693	1.59054	6.11954	0.05289	0.72866	0.10657	0.00277	-0.03181	-0.00187	-1.80513	0.59136	-4.87747	-1.57376	-3.57526	-0.02307	2.30919	3.11339	1.11128	4.41793	8.17006	17.77373	-0.00789	-0.00195	0.00059	0.00022
288			2.87000	-0.92521	-3.02291	-2.21082	0.97684	-0.08774	0.03735	-0.00401	0.00007	0.00254	-0.00685	-0.01541	0.99817	19.39695	-1.10442	-16.56825	0.21070	0.20587	0.05699	0.01154	0.00855	-0.00102	12.72548	1.61647	6.12937	0.06268	0.72847	0.10580	0.00335	-0.02623	-0.00365	-0.91041	0.09871	-3.79841	-1.59065	-3.29900	-1.77224	1.99963	3.00076	2.12675	4.43003	8.17741	17.81349	-0.00792	-0.00196	0.00060	0.00027
289			2.88000	-0.92307	-3.01872	-2.24369	0.97742	-0.08664	0.03584	-0.00739	0.00098	0.00176	-0.00749	-0.01359	0.99902	19.36676	-1.12080	-16.59355	0.20320	0.20248	0.05707	0.01044	0.00777	-0.00237	12.69490	1.63949	6.14903	0.07296	0.72623	0.10484	0.00356	-0.01942	-0.00490	-0.07820	-0.22204	-2.90440	-1.33990	-2.83741	-3.04794	1.59497	2.59424	2.84236	4.44734	8.18333	17.84600	-0.00793	-0.00196	0.00060	0.00033
290			2.89000	-0.91950	-3.00902	-2.26684	0.97801	-0.08573	0.03406	-0.00787	0.00165	0.00113	-0.00838	-0.01258	0.99875	19.33926	-1.13018	-16.62766	0.19859	0.19751	0.05691	0.00925	0.00583	-0.00314	12.66821	1.65814	6.17491	0.07701	0.71945	0.10337	0.00312	-0.01234	-0.00527	0.57836	-0.34937	-2.14031	-0.83421	-2.33758	-3.72135	1.13133	2.03059	3.07653	4.46967	8.18700	17.87018	-0.00794	-0.00197	0.00057	0.00038
291			2.90000	-0.91583	-2.99605	-2.28138	0.97753	-0.08574	0.03141	-0.00643	0.00191	0.00062	-0.00906	-0.01253	0.99722	19.31477	-1.13175	-16.66451	0.19810	0.19259	0.05780	0.00836	0.00337	-0.00341	12.64696	1.67147	6.20169	0.07363	0.71108	0.10070	0.00233	-0.00653	-0.00464	0.93832	-0.33924	-1.43943	-0.19750	-1.92581	-3.81611	0.69373	1.51194	2.78332	4.49692	8.18872	17.88567	-0.00794	-0.00199	0.00055	0.00046
292			2.91000	-0.91313	-2.98309	-2.28917	0.97485	-0.08750	0.02890	-0.00205	0.00172	0.00038	-0.00864	-0.01274	0.99440	19.29227	-1.12672	-16.69818	0.19871	0.19105	0.05978	0.00822	0.00117	-0.00302	12.63056	1.67996	6.22409	0.06947	0.70855	0.09822	0.00175	-0.00374	-0.00341	0.89916	-0.10842	-1.02139	0.38997	-1.84201	-3.25009	0.42232	1.20293	2.12285	4.52911	8.18933	17.89240	-0.00793	-0.00201	0.00052	0.00048
293			2.92000	-0.91419	-2.97327	-2.29626	0.97216	-0.09075	0.02747	0.00663	0.00113	0.00050	-0.00687	-0.01272	0.99163	19.26846	-1.11924	-16.72141	0.19692	0.19418	0.06219	0.00918	-0.00018	-0.00176	12.61705	1.68608	6.23925	0.07002	0.71464	0.09698	0.00159	-0.00521	-0.00214	0.46315	0.44415	-1.15345	0.74520	-2.27811	-2.00674	0.45122	1.17061	1.37299	4.56621	8.18963	17.89100	-0.00792	-0.00204	0.00046	0.00053
294			2.93000	-0.92201	-2.96853	-2.30979	0.97290	-0.09328	0.02720	0.01785	0.00023	0.00088	-0.00470	-0.01304	0.99080	19.23944	-1.11498	-16.72847	0.19433	0.20034	0.06447	0.01105	-0.00017	0.00011	12.60388	1.69363	6.24693	0.07110	0.72512	0.09670	0.00175	-0.01101	-0.00119	-0.24277	1.19699	-1.74640	0.72563	-3.15077	-0.40923	0.81087	1.40095	0.78649	4.60736	8.19064	17.88275	-0.00791	-0.00206	0.00041	0.00056
295			2.94000	-0.93713	-2.96990	-2.33323	0.97315	-0.09415	0.02712	0.02785	-0.00084	0.00135	-0.00298	-0.01364	0.99000	19.20327	-1.11899	-16.71919	0.19301	0.20631	0.06653	0.01326	0.00150	0.00204	12.58859	1.70614	6.24925	0.06989	0.73354	0.09604	0.00209	-0.01972	-0.00090	-1.07837	1.89821	-2.52046	0.28605	-4.18961	1.05384	1.41603	1.80730	0.57902	4.65104	8.19339	17.86930	-0.00791	-0.00209	0.00037	0.00058
296			2.95000	-0.95779	-2.97783	-2.36719	0.97471	-0.09197	0.02788	0.03447	-0.00189	0.00192	-0.00255	-0.01419	0.98876	19.16013	-1.13439	-16.69805	0.18989	0.20920	0.06658	0.01518	0.00452	0.00349	12.56942	1.72601	6.25064	0.07047	0.73515	0.09570	0.00267	-0.02905	-0.00152	-1.96121	2.40439	-3.37371	-0.47547	-5.19257	2.08392	2.13443	2.29587	0.92621	4.69561	8.19807	17.85185	-0.00792	-0.00211	0.00032	0.00058
297			2.96000	-0.98179	-2.99217	-2.41249	0.97602	-0.08849	0.02878	0.03722	-0.00277	0.00254	-0.00331	-0.01465	0.98811	19.11073	-1.16212	-16.67055	0.18806	0.20838	0.06525	0.01689	0.00810	0.00421	12.54488	1.75431	6.25721	0.06956	0.73010	0.09527	0.00328	-0.03706	-0.00311	-2.81443	2.68265	-4.28792	-1.36824	-6.05416	2.55807	2.84576	2.77251	1.86446	4.73996	8.20471	17.83124	-0.00793	-0.00214	0.00028	0.00057
298			2.97000	-1.00681	-3.01198	-2.46894	0.97550	-0.08548	0.02860	0.03616	-0.00341	0.00301	-0.00457	-0.01445	0.98812	19.05612	-1.20066	-16.64280	0.18636	0.20462	0.06402	0.01824	0.01149	0.00412	12.51466	1.79092	6.27459	0.07047	0.72200	0.09404	0.00394	-0.04288	-0.00539	-3.53156	2.72391	-5.12827	-2.23110	-6.69669	2.36699	3.47412	3.15256	3.26068	4.78350	8.21349	17.80820	-0.00795	-0.00216	0.00024	0.00055
299			2.98000	-1.03066	-3.03575	-2.53420	0.97653	-0.08325	0.02812	0.03240	-0.00382	0.00333	-0.00587	-0.01368	0.98935	18.99753	-1.24706	-16.62181	0.18216	0.19958	0.06263	0.01908	0.01428	0.00329	12.47922	1.83498	6.30661	0.07577	0.71493	0.09315	0.00482	-0.04667	-0.00802	-4.05843	2.57633	-5.78355	-2.94945	-7.12917	1.53939	3.98750	3.41670	4.90000	4.82611	8.22378	17.78330	-0.00796	-0.00217	0.00020	0.00053
300			2.99000	-1.05209	-3.06213	-2.60574	0.97746	-0.07962	0.02764	0.02789	-0.00399	0.00359	-0.00713	-0.01283	0.99090	18.93546	-1.29783	-16.61255	0.17731	0.19643	0.06193	0.01981	0.01631	0.00219	12.43927	1.88528	6.35480	0.08157	0.71222	0.09259	0.00570	-0.04887	-0.01066	-4.46583	2.37160	-6.38218	-3.42041	-7.47055	0.43401	4.36686	3.58870	6.55951	4.86770	8.23381	17.75749	-0.00797	-0.00219	0.00016	0.00052
301			3.00000	-1.07138	-3.09042	-2.68428	0.97433	-0.07487	0.02726	0.02486	-0.00402	0.00400	-0.00807	-0.01209	0.99134	18.86937	-1.35020	-16.61436	0.17467	0.19657	0.06236	0.02101	0.01741	0.00148	12.39549	1.94018	6.41856	0.08376	0.71458	0.09216	0.00630	-0.04993	-0.01298	-4.90821	2.28366	-7.29170	-3.56513	-7.89061	-0.33021	4.60961	3.71517	8.04037	4.90804	8.24218	17.73196	-0.00798	-0.00220	0.00012	0.00050
302			3.01000	-1.09048	-3.12049	-2.77548	0.97046	-0.07160	0.02783	0.02523	-0.00411	0.00489	-0.00861	-0.01170	0.99156	18.79782	-1.40269	-16.61955	0.17369	0.19807	0.06232	0.02285	0.01735	0.00169	12.34838	1.99813	6.49533	0.08250	0.71977	0.09293	0.00659	-0.05026	-0.01496	-5.50467	2.45111	-8.84135	-3.37490	-8.54148	-0.24073	4.73804	3.84042	9.20877	4.94662	8.24788	17.70743	-0.00799	-0.00221	0.00008	0.00047
303			3.02000	-1.11224	-3.15232	-2.88725	0.96754	-0.06758	0.03047	0.02939	-0.00410	0.00659	-0.00880	-0.01166	0.99115	18.71872	-1.45527	-16.61721	0.17187	0.20219	0.06093	0.02508	0.01667	0.00288	12.29825	2.05778	6.58171	0.07945	0.72716	0.09554	0.00674	-0.05054	-0.01668	-6.22594	2.89194	-11.02337	-2.97889	-9.49115	0.77939	4.79988	4.02139	10.01861	4.98272	8.25035	17.68380	-0.00800	-0.00223	0.00006	0.00044
304			3.03000	-1.13903	-3.18524	-3.02496	0.96124	-0.06254	0.03384	0.03560	-0.00393	0.00886	-0.00869	-0.01204	0.98972	18.63007	-1.50956	-16.59864	0.17303	0.20941	0.05977	0.02805	0.01605	0.00467	12.24475	2.11857	6.67399	0.07004	0.73625	0.09837	0.00633	-0.05119	-0.01792	-6.93656	3.48134	-13.50156	-2.55945	-10.64398	2.39611	4.82916	4.28280	10.48554	5.01581	8.24932	17.66051	-0.00801	-0.00223	0.00006	0.00039
305			3.04000	-1.17148	-3.21826	-3.18914	0.95509	-0.06003	0.03665	0.04090	-0.00379	0.01113	-0.00838	-0.01175	0.98895	18.53146	-1.56710	-16.56044	0.17164	0.21466	0.05829	0.03028	0.01546	0.00643	12.18776	2.17991	6.76893	0.06514	0.74332	0.10086	0.00623	-0.05149	-0.01859	-7.49799	3.99575	-15.79887	-2.22546	-11.72009	4.09184	4.80284	4.56330	10.65032	5.04584	8.24534	17.63714	-0.00802	-0.00221	0.00009	0.00035
306			3.05000	-1.20776	-3.25037	-3.37489	0.94706	-0.05776	0.03928	0.04204	-0.00355	0.01306	-0.00792	-0.01043	0.98841	18.42538	-1.62795	-16.50504	0.16719	0.21979	0.05668	0.03082	0.01519	0.00756	12.12796	2.24075	6.86384	0.06654	0.75045	0.10320	0.00660	-0.05071	-0.01881	-7.79219	4.20163	-17.42110	-2.02592	-12.37418	5.32542	4.67125	4.76892	10.57503	5.07312	8.23941	17.61346	-0.00803	-0.00219	0.00014	0.00032
307			3.06000	-1.24407	-3.28073	-3.57219	0.93611	-0.05643	0.04070	0.03764	-0.00332	0.01395	-0.00801	-0.00861	0.98814	18.31683	-1.69053	-16.44046	0.16441	0.22170	0.05521	0.03020	0.01520	0.00776	12.06676	2.29951	6.95705	0.06841	0.75246	0.10422	0.00687	-0.04820	-0.01854	-7.78573	3.98969	-18.05145	-1.99940	-12.41659	5.73192	4.43061	4.84878	10.35987	5.09821	8.23280	17.58940	-0.00804	-0.00216	0.00022	0.00029
308			3.07000	-1.27644	-3.30932	-3.76969	0.92715	-0.05455	0.04123	0.02976	-0.00308	0.01391	-0.00872	-0.00680	0.98911	18.21111	-1.75313	-16.37679	0.16175	0.22143	0.05405	0.02853	0.01559	0.00725	12.00549	2.35516	7.04799	0.07150	0.75207	0.10435	0.00715	-0.04524	-0.01805	-7.59105	3.48060	-17.82992	-2.14172	-11.97569	5.42368	4.17412	4.83168	10.10737	5.12195	8.22650	17.56506	-0.00805	-0.00212	0.00030	0.00028
309			3.08000	-1.30329	-3.33684	-3.96086	0.91962	-0.05249	0.04167	0.02195	-0.00291	0.01362	-0.00931	-0.00519	0.98976	18.11104	-1.81520	-16.31964	0.15817	0.22154	0.05320	0.02637	0.01632	0.00661	11.94484	2.40818	7.13677	0.07628	0.75384	0.10455	0.00754	-0.04383	-0.01768	-7.39744	2.94325	-17.30684	-2.38204	-11.38736	4.93686	4.03516	4.78310	9.89361	5.14492	8.22104	17.54110	-0.00806	-0.00209	0.00038	0.00027
310			3.09000	-1.32572	-3.36422	-4.14636	0.91380	-0.05133	0.04202	0.01640	-0.00286	0.01346	-0.00978	-0.00461	0.99021	18.01662	-1.87762	-16.26765	0.15776	0.22172	0.05272	0.02494	0.01718	0.00629	11.88486	2.46045	7.22395	0.07482	0.75627	0.10470	0.00734	-0.04508	-0.01752	-7.33327	2.55689	-16.96355	-2.66162	-10.91812	4.70897	4.10674	4.77043	9.77763	5.16675	8.21652	17.51922	-0.00806	-0.00206	0.00045	0.00025
311			3.10000	-1.34551	-3.39222	-4.32992	0.90774	-0.04929	0.04209	0.01257	-0.00283	0.01344	-0.01041	-0.00468	0.98956	17.92649	-1.94191	-16.21712	0.15935	0.22161	0.05257	0.02414	0.01819	0.00626	11.82490	2.51452	7.31051	0.06913	0.75648	0.10414	0.00682	-0.04923	-0.01756	-7.41415	2.30275	-16.91588	-2.97774	-10.61912	4.73359	4.42103	4.82671	9.81539	5.18629	8.21233	17.50180	-0.00806	-0.00204	0.00050	0.00022
312			3.11000	-1.36336	-3.42143	-4.51449	0.90063	-0.04666	0.04281	0.00869	-0.00280	0.01376	-0.01067	-0.00480	0.98845	17.83962	-2.00915	-16.16668	0.16124	0.22368	0.05247	0.02353	0.01957	0.00623	11.76422	2.57305	7.39798	0.06268	0.75940	0.10410	0.00627	-0.05570	-0.01805	-7.57445	2.05619	-17.01468	-3.32201	-10.38549	4.72355	4.91467	4.93171	10.03552	5.20245	8.20749	17.49060	-0.00805	-0.00203	0.00052	0.00019
313			3.12000	-1.37868	-3.45208	-4.70036	0.89231	-0.04456	0.04420	0.00372	-0.00278	0.01420	-0.01043	-0.00492	0.98684	17.75584	-2.07898	-16.11834	0.16363	0.22774	0.05235	0.02296	0.02109	0.00585	11.70231	2.63731	7.48806	0.05506	0.76597	0.10486	0.00558	-0.06229	-0.01902	-7.70486	1.72602	-17.00871	-3.63133	-10.08239	4.35895	5.41742	5.01248	10.44278	5.21514	8.20204	17.48620	-0.00805	-0.00202	0.00051	0.00016
314			3.13000	-1.39044	-3.48393	-4.88493	0.88367	-0.04270	0.04497	-0.00143	-0.00272	0.01424	-0.01065	-0.00489	0.98572	17.67556	-2.14929	-16.07694	0.16718	0.23000	0.05239	0.02255	0.02203	0.00505	11.63947	2.70647	7.58284	0.04636	0.77036	0.10507	0.00473	-0.06581	-0.02018	-7.72345	1.35771	-16.76856	-3.80407	-9.66909	3.52660	5.72674	5.00093	11.01721	5.22539	8.19669	17.48777	-0.00804	-0.00203	0.00048	0.00016
315			3.14000	-1.39901	-3.51628	-5.06566	0.87260	-0.03934	0.04569	-0.00401	-0.00250	0.01418	-0.01120	-0.00422	0.98567	17.59859	-2.21713	-16.04627	0.17162	0.23358	0.05298	0.02240	0.02228	0.00406	11.57616	2.77759	7.68407	0.03879	0.77762	0.10536	0.00391	-0.06481	-0.02148	-7.63044	1.14318	-16.43812	-3.75206	-9.22105	2.45470	5.70814	4.83475	11.69026	5.23489	8.19195	17.49350	-0.00804	-0.00205	0.00045	0.00015
316			3.15000	-1.40713	-3.54816	-5.24302	0.86070	-0.03857	0.04589	-0.00097	-0.00238	0.01409	-0.01153	-0.00283	0.98611	17.52402	-2.28008	-16.02617	0.17475	0.23613	0.05372	0.02235	0.02134	0.00322	11.51384	2.84692	7.79282	0.03512	0.78678	0.10588	0.00338	-0.05911	-0.02270	-7.45957	1.31009	-16.26621	-3.43182	-8.83737	1.56460	5.35144	4.45770	12.30257	5.24535	8.18773	17.50083	-0.00804	-0.00205	0.00042	0.00017
317			3.16000	-1.41962	-3.57822	-5.41981	0.85231	-0.03744	0.04568	0.00888	-0.00215	0.01405	-0.01218	-0.00061	0.98700	17.45067	-2.33661	-16.01190	0.17148	0.23615	0.05372	0.02167	0.01896	0.00282	11.45463	2.91098	7.90785	0.04100	0.79269	0.10628	0.00361	-0.04951	-0.02324	-7.20735	1.95811	-16.30786	-2.84586	-8.54709	1.21280	4.71869	3.87630	12.56935	5.25749	8.18390	17.50779	-0.00805	-0.00206	0.00042	0.00019
318			3.17000	-1.44121	-3.60507	-5.59770	0.84740	-0.03525	0.04567	0.02378	-0.00179	0.01401	-0.01359	0.00164	0.99074	17.37803	-2.38590	-15.99635	0.16811	0.23425	0.05282	0.02090	0.01555	0.00288	11.40107	2.96684	8.02447	0.04793	0.79354	0.10673	0.00369	-0.03807	-0.02259	-6.80632	2.95040	-16.28188	-2.08510	-8.28419	1.42489	3.91175	3.19591	12.19143	5.27040	8.17977	17.51352	-0.00806	-0.00206	0.00043	0.00018
319			3.18000	-1.47400	-3.62741	-5.77349	0.84669	-0.03409	0.04534	0.03920	-0.00143	0.01341	-0.01525	0.00300	0.99552	17.30664	-2.42788	-15.97487	0.16596	0.23015	0.05154	0.01993	0.01193	0.00310	11.35461	3.01284	8.13507	0.05166	0.78946	0.10679	0.00341	-0.02728	-0.02039	-6.16159	3.93410	-15.70144	-1.33541	-7.92570	1.85531	3.05534	2.62906	11.03066	5.28212	8.17413	17.51838	-0.00806	-0.00205	0.00045	0.00015
320			3.19000	-1.51579	-3.64446	-5.93842	0.84921	-0.03407	0.04495	0.04967	-0.00111	0.01199	-0.01634	0.00343	0.99828	17.23836	-2.46310	-15.94821	0.16215	0.22609	0.05019	0.01813	0.00899	0.00308	11.31450	3.04876	8.23146	0.05492	0.78453	0.10673	0.00320	-0.01951	-0.01679	-5.24478	4.49796	-14.16429	-0.77167	-7.32779	2.07432	2.28886	2.35298	9.14600	5.29040	8.16572	17.52350	-0.00805	-0.00204	0.00049	0.00009
321			3.20000	-1.56053	-3.65652	-6.08072	0.85157	-0.03553	0.04487	0.05160	-0.00083	0.00980	-0.01651	0.00246	0.99867	17.17621	-2.49223	-15.92117	0.16175	0.22503	0.04964	0.01599	0.00702	0.00272	11.27882	3.07616	8.30653	0.05057	0.78349	0.10687	0.00276	-0.01598	-0.01217	-4.11541	4.40393	-11.58237	-0.45133	-6.43208	1.87954	1.71229	2.42357	6.70298	5.29329	8.15390	17.53051	-0.00804	-0.00202	0.00052	0.00001
322			3.21000	-1.60124	-3.66455	-6.18987	0.85478	-0.03556	0.04486	0.04552	-0.00056	0.00703	-0.01587	0.00014	0.99701	17.12292	-2.51577	-15.89882	0.16348	0.22935	0.05091	0.01362	0.00583	0.00215	11.24532	3.09720	8.35507	0.03977	0.79033	0.10684	0.00218	-0.01643	-0.00693	-2.88659	3.71587	-8.28112	-0.31276	-5.36535	1.37190	1.34320	2.77970	3.93763	5.28917	8.13962	17.54109	-0.00801	-0.00201	0.00056	-0.00009
323			3.22000	-1.63306	-3.66950	-6.26108	0.85667	-0.03582	0.04465	0.03467	-0.00034	0.00413	-0.01484	-0.00255	0.99332	17.07909	-2.53433	-15.88343	0.16626	0.23517	0.05295	0.01148	0.00482	0.00157	11.21244	3.11402	8.37483	0.02715	0.79965	0.10645	0.00156	-0.01949	-0.00157	-1.71315	2.70799	-4.84223	-0.20742	-4.37969	0.84034	1.12972	3.31531	1.11419	5.27738	8.12536	17.55647	-0.00799	-0.00199	0.00058	-0.00018
324			3.23000	-1.65441	-3.67238	-6.29627	0.85840	-0.03775	0.04367	0.02266	-0.00019	0.00152	-0.01443	-0.00456	0.99058	17.04265	-2.54822	-15.87317	0.16911	0.23644	0.05440	0.01005	0.00331	0.00118	11.17885	3.12789	8.36621	0.01796	0.80211	0.10506	0.00112	-0.02308	0.00341	-0.73255	1.65544	-1.75433	0.03656	-3.67710	0.52972	0.97455	3.94203	-1.53448	5.25865	8.11376	17.57713	-0.00797	-0.00199	0.00059	-0.00025
325			3.24000	-1.66588	-3.67423	-6.30122	0.85860	-0.04087	0.04252	0.01191	-0.00011	-0.00047	-0.01450	-0.00524	0.99019	17.01011	-2.55697	-15.86428	0.17133	0.23451	0.05494	0.00964	0.00109	0.00106	11.14357	3.13917	8.33193	0.01526	0.79966	0.10326	0.00104	-0.02557	0.00750	-0.01213	0.74064	0.71558	0.51512	-3.34717	0.47902	0.79697	4.60184	-3.77014	5.23503	8.10600	17.60275	-0.00795	-0.00199	0.00058	-0.00029
326			3.25000	-1.66950	-3.67591	-6.28362	0.85596	-0.04297	0.04120	0.00414	-0.00008	-0.00171	-0.01459	-0.00496	0.99184	16.97728	-2.55978	-15.85351	0.17410	0.23410	0.05609	0.01044	-0.00166	0.00121	11.10531	3.14776	8.27737	0.01513	0.79887	0.10097	0.00115	-0.02679	0.01025	0.42379	0.09108	2.36285	1.21128	-3.41035	0.63293	0.60702	5.25604	-5.34757	5.20876	8.10173	17.63259	-0.00794	-0.00200	0.00054	-0.00031
327			3.26000	-1.66837	-3.67785	-6.25353	0.85278	-0.04614	0.03944	-0.00025	-0.00009	-0.00216	-0.01457	-0.00441	0.99348	16.94024	-2.55641	-15.83820	0.17633	0.23299	0.05735	0.01201	-0.00467	0.00158	11.06291	3.15448	8.21020	0.01513	0.79651	0.09819	0.00127	-0.02736	0.01147	0.59026	-0.26045	3.06829	2.02762	-3.74313	0.95835	0.48165	5.80904	-6.15494	5.18176	8.10000	17.66577	-0.00794	-0.00201	0.00049	-0.00031
328			3.27000	-1.66514	-3.68000	-6.22092	0.85128	-0.05027	0.03838	-0.00309	-0.00011	-0.00212	-0.01350	-0.00365	0.99392	16.89761	-2.54704	-15.81650	0.17355	0.23457	0.05834	0.01302	-0.00766	0.00194	11.01667	3.16070	8.13822	0.01893	0.79907	0.09643	0.00168	-0.02790	0.01152	0.58238	-0.45419	3.08372	2.81115	-4.01111	1.26819	0.46208	6.10100	-6.26811	5.15501	8.10003	17.70115	-0.00794	-0.00204	0.00044	-0.00030
329			3.28000	-1.66015	-3.68224	-6.19027	0.85016	-0.05444	0.03892	-0.00563	-0.00007	-0.00199	-0.01125	-0.00284	0.99398	16.85217	-2.53165	-15.79086	0.16787	0.24208	0.05922	0.01286	-0.01042	0.00200	10.96894	3.16760	8.06802	0.02469	0.81238	0.09682	0.00218	-0.02801	0.01084	0.57720	-0.60714	2.82767	3.40499	-3.96418	1.33367	0.49910	6.00926	-5.85428	5.12884	8.10087	17.73735	-0.00797	-0.00207	0.00038	-0.00029
330			3.29000	-1.65379	-3.68326	-6.16240	0.84981	-0.05703	0.04033	-0.00572	0.00018	-0.00186	-0.00944	-0.00252	0.99394	16.80753	-2.51104	-15.76520	0.16350	0.25064	0.05948	0.01213	-0.01236	0.00180	10.92297	3.17506	8.00450	0.02656	0.82663	0.09833	0.00217	-0.02614	0.00968	0.76377	-0.58795	2.49084	3.72437	-3.70860	1.19544	0.48587	5.52497	-5.12233	5.10298	8.10183	17.77316	-0.00799	-0.00210	0.00033	-0.00029
331			3.30000	-1.64905	-3.68018	-6.13734	0.84954	-0.05857	0.04132	-0.00201	0.00073	-0.00202	-0.00873	-0.00229	0.99329	16.76497	-2.48758	-15.74133	0.16048	0.25512	0.05880	0.01132	-0.01294	0.00116	10.88183	3.18180	7.95024	0.02449	0.83240	0.09953	0.00173	-0.02070	0.00833	1.31948	-0.34553	2.55581	3.77604	-3.37299	0.65022	0.29092	4.75350	-4.33097	5.07686	8.10250	17.80780	-0.00802	-0.00213	0.00029	-0.00031
332			3.31000	-1.64744	-3.67068	-6.10579	0.85042	-0.06081	0.04181	0.00221	0.00151	-0.00340	-0.00865	-0.00200	0.99288	16.72502	-2.46191	-15.72676	0.15820	0.25532	0.05717	0.01048	-0.01218	-0.00081	10.84741	3.18494	7.90483	0.01917	0.83101	0.10065	0.00111	-0.01102	0.00732	2.42916	-0.19873	4.21387	3.63479	-2.79983	-1.22673	-0.19620	3.87161	-3.73649	5.04982	8.10270	17.84045	-0.00804	-0.00215	0.00027	-0.00033
333			3.32000	-1.64602	-3.65441	-6.04331	0.85280	-0.06297	0.04176	0.00384	0.00246	-0.00660	-0.00919	-0.00191	0.99350	16.68901	-2.43053	-15.74120	0.15724	0.25284	0.05537	0.00979	-0.01053	-0.00461	10.82006	3.18103	7.86540	0.01236	0.82607	0.10159	0.00057	0.00245	0.00711	4.21186	-0.43244	8.31848	3.41736	-1.88710	-5.09065	-1.01246	3.05902	-3.56437	5.02151	8.10278	17.87032	-0.00805	-0.00216	0.00027	-0.00035
334			3.33000	-1.64099	-3.63110	-5.92305	0.85606	-0.06556	0.04049	0.00262	0.00370	-0.01092	-0.01054	-0.00207	0.99418	16.65698	-2.38879	-15.80447	0.15664	0.24619	0.05379	0.00932	-0.00871	-0.00936	10.79891	3.16654	7.82658	0.00885	0.81601	0.10146	0.00033	0.01797	0.00808	6.61381	-1.02310	14.30363	3.25956	-0.80467	-10.19513	-2.10360	2.47233	-4.04671	4.99187	8.10344	17.89704	-0.00803	-0.00217	0.00026	-0.00037
335			3.34000	-1.62988	-3.59858	-5.73185	0.85629	-0.06922	0.03657	-0.00286	0.00537	-0.01431	-0.01277	-0.00248	0.99375	16.62833	-2.33449	-15.92084	0.15952	0.23383	0.05364	0.00881	-0.00790	-0.01391	10.78227	3.13914	7.78038	0.00485	0.79585	0.09826	0.00016	0.03271	0.01037	9.34973	-1.95762	20.77104	3.32291	0.35141	-14.94281	-3.34865	2.23189	-5.41322	4.96139	8.10502	17.92088	-0.00800	-0.00216	0.00027	-0.00038
336			3.35000	-1.60893	-3.55500	-5.47131	0.84837	-0.07720	0.02950	-0.01417	0.00761	-0.01483	-0.01483	-0.00211	0.99199	16.60484	-2.26665	-16.07830	0.16694	0.21681	0.05566	0.00766	-0.00883	-0.01772	10.76803	3.09766	7.71645	0.00092	0.76764	0.09149	0.00003	0.04333	0.01365	11.94228	-3.26547	26.62691	3.72171	1.59711	-18.12804	-4.54992	2.38713	-7.77202	4.93107	8.10724	17.94189	-0.00794	-0.00215	0.00027	-0.00037
337			3.36000	-1.57490	-3.50184	-5.15178	0.83621	-0.08867	0.02209	-0.02659	0.01009	-0.01298	-0.01434	0.00022	0.99121	16.58904	-2.18546	-16.25731	0.16984	0.20664	0.05989	0.00597	-0.01137	-0.02034	10.75434	3.04366	7.62432	0.01023	0.75414	0.08457	0.00036	0.04817	0.01749	13.87209	-4.57695	31.08690	4.41165	2.58891	-19.14415	-5.44040	2.93672	-10.93972	4.90207	8.10976	17.95950	-0.00788	-0.00213	0.00028	-0.00035
338			3.37000	-1.53118	-3.44319	-4.79323	0.82837	-0.10107	0.01735	-0.03137	0.01215	-0.01096	-0.01075	0.00293	0.99275	16.57816	-2.09506	-16.43354	0.16690	0.20983	0.06518	0.00541	-0.01486	-0.02063	10.73899	2.98153	7.49700	0.02801	0.76567	0.08058	0.00121	0.04590	0.02169	14.79359	-5.19850	33.39520	5.18729	2.65768	-17.74096	-5.75101	3.81821	-14.42648	4.87554	8.11215	17.97256	-0.00781	-0.00211	0.00028	-0.00032
339			3.38000	-1.48782	-3.38342	-4.42346	0.82876	-0.11377	0.01620	-0.02428	0.01344	-0.01022	-0.00493	0.00290	0.99530	16.56379	-2.00423	-16.58197	0.16771	0.22465	0.07049	0.00731	-0.01819	-0.01805	10.72007	2.91870	7.33366	0.03092	0.79520	0.08008	0.00165	0.03480	0.02599	14.68323	-4.77866	33.40530	5.75110	1.48056	-14.40928	-5.33160	4.88833	-17.58327	4.85257	8.11356	17.97999	-0.00777	-0.00210	0.00028	-0.00028
340			3.39000	-1.45469	-3.32662	-4.06599	0.83413	-0.12251	0.01745	-0.00802	0.01334	-0.01045	0.00031	-0.00069	0.99394	16.53715	-1.92251	-16.68843	0.17607	0.24094	0.07406	0.01167	-0.01952	-0.01345	10.69608	2.86308	7.14040	0.01006	0.81930	0.08073	0.00064	0.01563	0.02918	13.79427	-3.56684	31.83308	5.86945	-0.60680	-10.46002	-4.28936	5.90873	-19.75496	4.83362	8.11282	17.98164	-0.00774	-0.00209	0.00028	-0.00023
341			3.40000	-1.43670	-3.27613	-3.73316	0.83577	-0.12990	0.01899	0.01214	0.01235	-0.01046	0.00335	-0.00452	0.98794	16.49367	-1.85600	-16.75514	0.18657	0.24717	0.07431	0.01757	-0.01766	-0.00866	10.66714	2.82034	6.93016	-0.01520	0.82234	0.08058	-0.00109	-0.00535	0.02993	12.46141	-2.00497	29.44984	5.53552	-2.99377	-7.12967	-2.97004	6.61545	-20.43027	4.81816	8.10890	17.97808	-0.00774	-0.00209	0.00026	-0.00021
342			3.41000	-1.43498	-3.23351	-3.43116	0.83128	-0.13833	0.02026	0.03239	0.01106	-0.00997	0.00445	-0.00559	0.98285	16.43265	-1.80611	-16.79327	0.19307	0.24350	0.07168	0.02347	-0.01381	-0.00503	10.63434	2.79164	6.72026	-0.02554	0.81162	0.08011	-0.00194	-0.02057	0.02815	10.92094	-0.35395	26.49035	4.94074	-5.20857	-4.87220	-1.77154	6.82771	-19.40605	4.80475	8.10134	17.97020	-0.00777	-0.00210	0.00024	-0.00020
343			3.42000	-1.44928	-3.19862	-3.16617	0.82735	-0.14549	0.02172	0.05082	0.00959	-0.00920	0.00433	-0.00333	0.98315	16.35619	-1.77094	-16.81400	0.18947	0.23570	0.06728	0.02719	-0.00978	-0.00285	10.59984	2.77458	6.52856	-0.01329	0.79920	0.08038	-0.00098	-0.02651	0.02452	9.31533	1.25054	22.97060	4.28445	-6.92057	-3.59181	-0.95545	6.46624	-16.86289	4.79173	8.09086	17.95896	-0.00780	-0.00213	0.00020	-0.00021
344			3.43000	-1.47807	-3.17025	-2.94312	0.82790	-0.15040	0.02346	0.06573	0.00822	-0.00822	0.00356	0.00060	0.98864	16.26921	-1.74685	-16.82644	0.17845	0.22782	0.06236	0.02760	-0.00642	-0.00194	10.56644	2.76470	6.36928	0.01127	0.79079	0.08172	0.00075	-0.02372	0.01966	7.79897	2.63417	19.13543	3.62930	-7.83003	-3.13476	-0.58144	5.55607	-13.26827	4.77807	8.07969	17.94570	-0.00785	-0.00216	0.00015	-0.00022
345			3.44000	-1.51786	-3.14634	-2.76235	0.83047	-0.15532	0.02391	0.07487	0.00733	-0.00670	0.00195	0.00357	0.99478	16.17974	-1.73001	-16.83924	0.17093	0.21694	0.05812	0.02576	-0.00371	-0.00199	10.53743	2.75782	6.25097	0.02633	0.77891	0.08248	0.00138	-0.01526	0.01387	6.50932	3.60145	15.36327	2.94584	-7.72395	-3.31737	-0.52207	4.22703	-9.22175	4.76387	8.07015	17.93131	-0.00790	-0.00219	0.00011	-0.00022
346			3.45000	-1.56361	-3.12470	-2.62043	0.83314	-0.15780	0.02464	0.07702	0.00680	-0.00533	0.00056	0.00500	0.99827	16.09750	-1.71716	-16.85863	0.16653	0.20950	0.05480	0.02179	-0.00189	-0.00247	10.51552	2.75151	6.17549	0.03047	0.77126	0.08396	0.00107	-0.00531	0.00831	5.47590	4.05397	11.89207	2.25467	-6.62148	-3.76763	-0.59338	2.68406	-5.36318	4.75001	8.06372	17.91559	-0.00795	-0.00221	0.00008	-0.00021
347			3.46000	-1.61015	-3.10374	-2.51276	0.83622	-0.15945	0.02549	0.07300	0.00656	-0.00412	0.00003	0.00506	0.99822	16.03119	-1.70582	-16.88595	0.16339	0.20573	0.05250	0.01616	-0.00092	-0.00294	10.50269	2.74488	6.13794	0.02807	0.76876	0.08598	0.00045	0.00300	0.00367	4.65708	4.03849	8.86113	1.62005	-4.80546	-4.09075	-0.64863	1.15631	-2.25990	4.73774	8.06093	17.89720	-0.00797	-0.00222	0.00006	-0.00019
348			3.47000	-1.65350	-3.08274	-2.43349	0.83899	-0.15967	0.02617	0.06487	0.00634	-0.00310	-0.00008	0.00407	0.99579	15.98595	-1.69455	-16.91885	0.16252	0.20446	0.05122	0.01004	-0.00051	-0.00319	10.49948	2.73819	6.12818	0.02105	0.76795	0.08775	-0.00004	0.00772	0.00048	3.99152	3.69258	6.42877	1.05877	-2.72181	-4.09162	-0.59823	-0.13553	-0.25447	4.72800	8.06186	17.87481	-0.00798	-0.00222	0.00006	-0.00016
349			3.48000	-1.69135	-3.06217	-2.37551	0.84290	-0.16064	0.02666	0.05462	0.00587	-0.00231	0.00018	0.00248	0.99180	15.96237	-1.68346	-16.95374	0.16199	0.20335	0.05027	0.00430	-0.00028	-0.00310	10.50491	2.73241	6.13384	0.01430	0.76713	0.08930	-0.00021	0.00829	-0.00108	3.36851	3.14914	4.64388	0.55875	-0.80172	-3.71790	-0.42474	-0.99634	0.64239	4.72155	8.06643	17.84717	-0.00797	-0.00221	0.00008	-0.00012
350			3.49000	-1.72236	-3.04382	-2.33282	0.84547	-0.16194	0.02693	0.04328	0.00479	-0.00170	0.00083	0.00038	0.98675	15.95748	-1.67359	-16.98629	0.16409	0.20392	0.05017	-0.00030	-0.00007	-0.00264	10.51576	2.72853	6.14403	0.00549	0.76836	0.09042	-0.00011	0.00500	-0.00128	2.63125	2.51333	3.35442	0.12689	0.65739	-2.94264	-0.12955	-1.30817	0.68911	4.71899	8.07481	17.81390	-0.00793	-0.00218	0.00012	-0.00008
351			3.50000	-1.74611	-3.03049	-2.30224	0.84960	-0.16183	0.02801	0.03228	0.00292	-0.00126	0.00147	-0.00152	0.98244	15.96617	-1.66646	-17.01164	0.16471	0.20576	0.04961	-0.00342	0.00028	-0.00185	10.52779	2.72804	6.15118	0.00065	0.77033	0.09187	-0.00001	-0.00148	-0.00063	1.71572	1.88373	2.44122	-0.24009	1.51831	-1.90761	0.28121	-1.11869	0.23013	4.72009	8.08641	17.77568	-0.00788	-0.00214	0.00018	-0.00005
352			3.51000	-1.76313	-3.02470	-2.28060	0.85592	-0.15923	0.02958	0.02287	0.00058	-0.00093	0.00135	-0.00290	0.98045	15.98246	-1.66329	-17.02789	0.16374	0.20693	0.04836	-0.00489	0.00082	-0.00095	10.53747	2.73214	6.15136	0.00029	0.76965	0.09323	-0.00000	-0.01009	0.00041	0.69911	1.34910	1.82569	-0.54357	1.80355	-0.83056	0.78729	-0.61142	-0.43283	4.72357	8.09914	17.73420	-0.00783	-0.00209	0.00026	-0.00003
353			3.52000	-1.77482	-3.02745	-2.26600	0.86287	-0.15667	0.03026	0.01617	-0.00173	-0.00051	0.00072	-0.00396	0.98011	16.00106	-1.66466	-17.03448	0.16305	0.20635	0.04761	-0.00502	0.00128	0.00006	10.54304	2.74190	6.14351	0.00096	0.76724	0.09356	-0.00000	-0.01932	0.00138	-0.33072	1.00836	1.17336	-0.73019	1.61170	0.34151	1.33828	0.00171	-1.03899	4.72701	8.11069	17.69205	-0.00779	-0.00205	0.00034	-0.00005
354			3.53000	-1.78360	-3.03795	-2.26148	0.86976	-0.15461	0.03070	0.01264	-0.00375	0.00010	0.00030	-0.00479	0.98039	16.01779	-1.67050	-17.02846	0.16193	0.20628	0.04727	-0.00423	0.00130	0.00120	10.54408	2.75741	6.12946	0.00204	0.76697	0.09369	0.00001	-0.02751	0.00186	-1.34199	0.91051	0.19219	-0.73706	1.09814	1.65228	1.85427	0.54852	-1.34274	4.72753	8.11951	17.65183	-0.00776	-0.00202	0.00040	-0.00010
355			3.54000	-1.79173	-3.05515	-2.27073	0.87764	-0.15253	0.03150	0.01153	-0.00554	0.00085	0.00006	-0.00498	0.98289	16.03020	-1.67961	-17.00850	0.15895	0.20755	0.04688	-0.00297	0.00091	0.00219	10.54116	2.77814	6.11360	0.00656	0.77004	0.09425	0.00006	-0.03367	0.00156	-2.31655	0.98614	-0.97050	-0.59268	0.48939	2.78391	2.28620	0.92117	-1.16589	4.72277	8.12492	17.61541	-0.00774	-0.00199	0.00045	-0.00017
356			3.55000	-1.80037	-3.07857	-2.29371	0.88630	-0.14987	0.03242	0.01165	-0.00707	0.00157	-0.00052	-0.00514	0.98630	16.03774	-1.69009	-16.97850	0.15595	0.20833	0.04621	-0.00180	0.00050	0.00273	10.53523	2.80321	6.10163	0.01012	0.77192	0.09492	0.00012	-0.03752	0.00041	-3.19493	1.12805	-2.02807	-0.42255	-0.01428	3.42737	2.63808	1.04018	-0.48571	4.71139	8.12603	17.58296	-0.00773	-0.00197	0.00048	-0.00026
357			3.56000	-1.80988	-3.10741	-2.32808	0.89603	-0.14787	0.03336	0.01129	-0.00826	0.00213	-0.00119	-0.00595	0.98874	16.04151	-1.70095	-16.94413	0.15402	0.20785	0.04519	-0.00111	0.00029	0.00280	10.52833	2.83201	6.09859	0.00833	0.77103	0.09574	0.00009	-0.03939	-0.00130	-3.88004	1.20028	-2.77510	-0.32093	-0.27209	3.54959	2.91865	0.90908	0.50198	4.69297	8.12152	17.55369	-0.00773	-0.00195	0.00050	-0.00035
358			3.57000	-1.81891	-3.14025	-2.36909	0.90557	-0.14517	0.03534	0.00808	-0.00905	0.00244	-0.00148	-0.00741	0.99079	16.04397	-1.71127	-16.91069	0.15411	0.21017	0.04398	-0.00112	0.00020	0.00241	10.52206	2.86362	6.10628	0.00070	0.77336	0.09767	0.00001	-0.04012	-0.00311	-4.31966	1.03354	-2.99249	-0.27767	-0.18809	3.15613	3.12183	0.61800	1.50062	4.66802	8.11047	17.52671	-0.00773	-0.00194	0.00050	-0.00042
359			3.58000	-1.82457	-3.17629	-2.40959	0.91485	-0.14166	0.03730	0.00123	-0.00961	0.00234	-0.00167	-0.00864	0.99180	16.04806	-1.71938	-16.88394	0.15197	0.21279	0.04283	-0.00169	0.00002	0.00163	10.51771	2.89712	6.12363	-0.00387	0.77636	0.09960	-0.00001	-0.04036	-0.00471	-4.57638	0.58150	-2.60459	-0.23631	0.21099	2.24528	3.27558	0.25439	2.33722	4.63786	8.09301	17.50167	-0.00774	-0.00193	0.00050	-0.00048
360			3.59000	-1.82456	-3.21568	-2.44360	0.92325	-0.13733	0.03930	-0.00796	-0.01008	0.00188	-0.00185	-0.00910	0.99249	16.05548	-1.72342	-16.86888	0.14663	0.21577	0.04168	-0.00247	-0.00025	0.00054	10.51585	2.93208	6.14875	-0.00161	0.78099	0.10160	0.00000	-0.04051	-0.00607	-4.73432	-0.05131	-1.74866	-0.17461	0.80198	0.90273	3.39620	-0.11484	3.00353	4.60424	8.07055	17.47803	-0.00776	-0.00194	0.00048	-0.00051
361			3.60000	-1.81792	-3.25863	-2.46722	0.93081	-0.13273	0.04206	-0.01746	-0.01040	0.00115	-0.00177	-0.00912	0.99362	16.06689	-1.72225	-16.86924	0.14024	0.22061	0.04031	-0.00326	-0.00042	-0.00069	10.51656	2.96806	6.18019	0.00376	0.78984	0.10454	-0.00002	-0.04023	-0.00727	-4.78246	-0.72585	-0.58341	-0.13669	1.48447	-0.72593	3.44928	-0.47298	3.52191	4.56907	8.04546	17.45492	-0.00778	-0.00194	0.00047	-0.00052
362			3.61000	-1.80500	-3.30440	-2.47776	0.93736	-0.12782	0.04413	-0.02472	-0.01036	0.00021	-0.00234	-0.00905	0.99530	16.08266	-1.71589	-16.88715	0.13586	0.22346	0.03926	-0.00400	-0.00030	-0.00184	10.51991	3.00401	6.21651	0.00774	0.79527	0.10674	-0.00009	-0.03851	-0.00807	-4.67472	-1.27216	0.67570	-0.17152	2.13510	-2.34268	3.38508	-0.81604	3.84581	4.53419	8.02084	17.43184	-0.00781	-0.00195	0.00045	-0.00051
363			3.62000	-1.78817	-3.35130	-2.47553	0.94467	-0.12297	0.04577	-0.02679	-0.00997	-0.00062	-0.00330	-0.00879	0.99819	16.10214	-1.70586	-16.92049	0.13161	0.22481	0.03830	-0.00444	0.00008	-0.00259	10.52596	3.03844	6.25536	0.01311	0.79903	0.10859	-0.00022	-0.03542	-0.00829	-4.44874	-1.48172	1.68198	-0.26916	2.57330	-3.47707	3.19087	-1.13613	3.87718	4.50105	7.99977	17.40864	-0.00782	-0.00196	0.00045	-0.00048
364			3.63000	-1.77175	-3.39773	-2.46512	0.95298	-0.11938	0.04718	-0.02222	-0.00940	-0.00104	-0.00398	-0.00857	0.99967	16.12351	-1.69473	-16.96184	0.12520	0.22483	0.03715	-0.00436	0.00045	-0.00271	10.53498	3.06994	6.29335	0.02092	0.80156	0.11033	-0.00045	-0.03144	-0.00780	-4.19087	-1.24393	2.14370	-0.36421	2.67440	-3.77019	2.88915	-1.41791	3.55583	4.47060	7.98428	17.38550	-0.00784	-0.00196	0.00044	-0.00044
365			3.64000	-1.76012	-3.44224	-2.45314	0.95936	-0.11618	0.04786	-0.01196	-0.00861	-0.00094	-0.00441	-0.00878	0.99991	16.14448	-1.68483	-17.00154	0.12108	0.22522	0.03691	-0.00391	0.00065	-0.00231	10.54701	3.09744	6.32688	0.02469	0.80371	0.11124	-0.00063	-0.02699	-0.00662	-3.92017	-0.62428	2.01001	-0.40815	2.41526	-3.21714	2.50864	-1.60893	2.93712	4.44337	7.97516	17.36286	-0.00786	-0.00196	0.00044	-0.00039
366			3.65000	-1.75627	-3.48327	-2.44513	0.96564	-0.11238	0.04849	0.00163	-0.00749	-0.00051	-0.00481	-0.00951	1.00072	16.16260	-1.67795	-17.03178	0.11957	0.22687	0.03710	-0.00313	0.00075	-0.00157	10.56117	3.12027	6.35348	0.02397	0.80650	0.11197	-0.00066	-0.02226	-0.00513	-3.56987	0.21387	1.46826	-0.40544	1.85701	-2.13087	2.07635	-1.67168	2.18931	4.41976	7.97195	17.34157	-0.00787	-0.00196	0.00044	-0.00034
367			3.66000	-1.76147	-3.51892	-2.44344	0.97008	-0.10948	0.04892	0.01623	-0.00612	0.00000	-0.00504	-0.01007	1.00079	16.17591	-1.67500	-17.04912	0.11807	0.22813	0.03724	-0.00207	0.00086	-0.00071	10.57619	3.13815	6.37276	0.02396	0.80807	0.11238	-0.00066	-0.01712	-0.00363	-3.04815	1.10053	0.81220	-0.37918	1.12697	-0.92008	1.60951	-1.62498	1.47277	4.40001	7.97316	17.32289	-0.00788	-0.00196	0.00044	-0.00028
368			3.67000	-1.77557	-3.54724	-2.44714	0.97645	-0.10773	0.04921	0.03042	-0.00450	0.00038	-0.00493	-0.01054	1.00030	16.18335	-1.67597	-17.05407	0.11324	0.22897	0.03717	-0.00082	0.00102	0.00005	10.59103	3.15093	6.38547	0.02803	0.81027	0.11281	-0.00074	-0.01165	-0.00232	-2.30583	1.92693	0.26475	-0.34279	0.33364	0.12743	1.12635	-1.52517	0.86849	4.38387	7.97679	17.30750	-0.00787	-0.00196	0.00045	-0.00023
369			3.68000	-1.79781	-3.56645	-2.45382	0.98422	-0.10641	0.04988	0.04408	-0.00265	0.00066	-0.00481	-0.01137	0.99962	16.18424	-1.68035	-17.04906	0.10820	0.22987	0.03665	0.00050	0.00119	0.00069	10.60527	3.15868	6.39296	0.03135	0.81322	0.11375	-0.00077	-0.00592	-0.00133	-1.38752	2.68934	-0.19612	-0.27840	-0.51553	0.99032	0.64621	-1.41958	0.43032	4.37042	7.98112	17.29575	-0.00785	-0.00195	0.00047	-0.00019
370			3.69000	-1.82789	-3.57530	-2.46320	0.98928	-0.10526	0.05033	0.05842	-0.00069	0.00110	-0.00501	-0.01250	0.99768	16.17752	-1.68768	-17.03497	0.10586	0.23001	0.03612	0.00204	0.00110	0.00139	10.61862	3.16160	6.39716	0.03078	0.81432	0.11446	-0.00071	-0.00037	-0.00072	-0.42363	3.50115	-0.85445	-0.12376	-1.53015	1.94990	0.20879	-1.33558	0.18281	4.35839	7.98552	17.28811	-0.00783	-0.00194	0.00050	-0.00017
371			3.70000	-1.86707	-3.57317	-2.47922	0.99326	-0.10456	0.05042	0.07505	0.00125	0.00196	-0.00522	-0.01336	0.99558	16.16094	-1.69789	-17.00821	0.10272	0.22991	0.03572	0.00391	0.00049	0.00236	10.63120	3.16052	6.39994	0.03168	0.81542	0.11496	-0.00068	0.00442	-0.00041	0.45593	4.48471	-1.96414	0.18643	-2.82964	3.32515	-0.15357	-1.26959	0.08116	4.34715	7.99073	17.28512	-0.00779	-0.00192	0.00051	-0.00014
372			3.71000	-1.91722	-3.56010	-2.50737	0.99601	-0.10554	0.05054	0.09244	0.00317	0.00304	-0.00517	-0.01364	0.99382	16.13176	-1.71110	-16.96290	0.09808	0.22925	0.03481	0.00581	-0.00058	0.00344	10.64287	3.15625	6.40230	0.03515	0.81542	0.11564	-0.00070	0.00816	-0.00021	1.25044	5.53625	-3.30335	0.62684	-4.29411	4.98180	-0.43635	-1.19931	0.02681	4.33736	7.99781	17.28657	-0.00776	-0.00191	0.00052	-0.00011
373			3.72000	-1.97762	-3.53649	-2.54714	0.99502	-0.10941	0.04938	0.10561	0.00514	0.00366	-0.00504	-0.01340	0.99193	16.08976	-1.72656	-16.89850	0.09481	0.22587	0.03424	0.00738	-0.00180	0.00432	10.65368	3.14963	6.40409	0.03761	0.80992	0.11503	-0.00069	0.01067	0.00008	2.06494	6.32893	-4.23570	1.09028	-5.54979	6.35786	-0.64356	-1.11696	-0.07802	4.33067	8.00629	17.29089	-0.00772	-0.00189	0.00052	-0.00005
374			3.73000	-2.04397	-3.50340	-2.59058	0.99461	-0.11430	0.04781	0.11271	0.00705	0.00362	-0.00469	-0.01255	0.99144	16.03823	-1.74239	-16.82135	0.08914	0.22265	0.03396	0.00811	-0.00299	0.00489	10.66370	3.14127	6.40435	0.04419	0.80502	0.11409	-0.00073	0.01201	0.00061	2.89313	6.71134	-4.48184	1.50909	-6.39721	7.24929	-0.78895	-1.00318	-0.31985	4.32899	8.01465	17.29590	-0.00768	-0.00188	0.00051	0.00003
375			3.74000	-2.11263	-3.46273	-2.63153	0.99390	-0.11917	0.04663	0.11556	0.00865	0.00331	-0.00376	-0.01200	0.99196	15.98053	-1.75735	-16.73569	0.08522	0.22353	0.03450	0.00849	-0.00413	0.00547	10.67287	3.13169	6.40118	0.04677	0.80635	0.11367	-0.00069	0.01169	0.00159	3.57317	6.82886	-4.33616	1.86004	-6.96698	8.01107	-0.84354	-0.83631	-0.79105	4.33404	8.02126	17.29931	-0.00765	-0.00187	0.00049	0.00012
376			3.75000	-2.18193	-3.41724	-2.66887	0.99265	-0.12377	0.04580	0.11436	0.00965	0.00281	-0.00275	-0.01179	0.99188	15.91859	-1.77201	-16.64079	0.08276	0.22488	0.03484	0.00858	-0.00490	0.00596	10.68122	3.12199	6.39170	0.04500	0.80569	0.11325	-0.00057	0.00883	0.00304	3.98936	6.70679	-3.87323	2.06134	-7.28974	8.69296	-0.75676	-0.61854	-1.53028	4.34674	8.02505	17.29879	-0.00763	-0.00187	0.00047	0.00021
377			3.76000	-2.24864	-3.37074	-2.69850	0.99030	-0.12975	0.04478	0.10613	0.00999	0.00184	-0.00200	-0.01111	0.99108	15.85565	-1.78708	-16.54021	0.07942	0.22247	0.03425	0.00801	-0.00467	0.00591	10.68899	3.11364	6.37321	0.04568	0.79774	0.11218	-0.00052	0.00337	0.00472	4.15745	6.14539	-2.76539	1.97347	-7.15486	8.80493	-0.50389	-0.40049	-2.42523	4.36717	8.02553	17.29240	-0.00763	-0.00187	0.00046	0.00030
378			3.77000	-2.30732	-3.32727	-2.71253	0.98597	-0.13669	0.04359	0.09089	0.00956	0.00051	-0.00138	-0.01008	0.98997	15.79693	-1.80289	-16.44385	0.07696	0.21856	0.03357	0.00698	-0.00327	0.00536	10.69683	3.10829	6.34516	0.04772	0.78837	0.11075	-0.00053	-0.00391	0.00605	4.07898	5.15159	-1.10414	1.54021	-6.53312	8.15665	-0.08721	-0.24474	-3.19846	4.39457	8.02332	17.27917	-0.00765	-0.00187	0.00044	0.00038
379			3.78000	-2.35487	-3.29015	-2.70865	0.97942	-0.14266	0.04262	0.07316	0.00828	-0.00061	-0.00060	-0.00892	0.98822	15.74597	-1.82042	-16.35926	0.07540	0.21646	0.03343	0.00583	-0.00105	0.00466	10.70519	3.10759	6.31052	0.05072	0.78336	0.10943	-0.00059	-0.01172	0.00642	3.67723	4.04337	0.41518	0.85783	-5.69068	7.10172	0.44812	-0.18332	-3.50234	4.42817	8.01952	17.25896	-0.00767	-0.00188	0.00043	0.00044
380			3.79000	-2.39183	-3.26153	-2.69335	0.97060	-0.14820	0.04256	0.05657	0.00635	-0.00112	0.00096	-0.00746	0.98490	15.70342	-1.84091	-16.28843	0.07250	0.21764	0.03347	0.00463	0.00153	0.00395	10.71400	3.11265	6.27576	0.05695	0.78570	0.10910	-0.00070	-0.01850	0.00550	2.92025	3.07875	1.19707	0.07818	-4.85204	5.96726	1.00055	-0.21988	-3.10197	4.46738	8.01537	17.23198	-0.00770	-0.00188	0.00043	0.00050
381			3.80000	-2.41983	-3.24238	-2.67646	0.96433	-0.15225	0.04383	0.04228	0.00398	-0.00093	0.00319	-0.00647	0.98096	15.66875	-1.86477	-16.23132	0.06786	0.22286	0.03341	0.00349	0.00419	0.00323	10.72273	3.12336	6.24863	0.06336	0.79682	0.11049	-0.00078	-0.02291	0.00326	1.87627	2.32208	1.06032	-0.67927	-4.07144	4.83809	1.45837	-0.31873	-1.96169	4.51107	8.01199	17.19939	-0.00772	-0.00189	0.00044	0.00055
382			3.81000	-2.44061	-3.23261	-2.66773	0.95822	-0.15452	0.04516	0.02956	0.00143	-0.00007	0.00463	-0.00614	0.97698	15.64129	-1.89155	-16.18762	0.06650	0.22666	0.03311	0.00264	0.00655	0.00247	10.73025	3.13872	6.23631	0.06417	0.80527	0.11196	-0.00072	-0.02395	-0.00021	0.64480	1.72704	0.12188	-1.33172	-3.30669	3.66611	1.75671	-0.45421	-0.18783	4.55804	8.01025	17.16289	-0.00775	-0.00190	0.00045	0.00058
383			3.82000	-2.45504	-3.23186	-2.67412	0.95128	-0.15495	0.04566	0.01655	-0.00118	0.00112	0.00454	-0.00567	0.97334	15.62085	-1.91970	-16.15798	0.06682	0.22511	0.03222	0.00181	0.00821	0.00154	10.73578	3.15726	6.24442	0.06428	0.80362	0.11240	-0.00063	-0.02167	-0.00452	-0.66877	1.14250	-1.19210	-1.84016	-2.40903	2.26147	1.89536	-0.64520	2.00065	4.60740	8.01040	17.12400	-0.00778	-0.00191	0.00045	0.00061
384			3.83000	-2.46216	-3.24012	-2.69634	0.94702	-0.15277	0.04631	0.00155	-0.00369	0.00220	0.00323	-0.00458	0.97199	15.60893	-1.94658	-16.14596	0.06465	0.22052	0.03023	0.00073	0.00902	0.00042	10.73935	3.17766	6.27588	0.06999	0.79644	0.11294	-0.00067	-0.01732	-0.00896	-1.93002	0.40668	-2.33370	-2.19374	-1.22509	0.49217	1.90978	-0.92057	4.24625	4.65868	8.01156	17.08410	-0.00781	-0.00192	0.00044	0.00063
385			3.84000	-2.46007	-3.25719	-2.72979	0.94578	-0.15013	0.04674	-0.01472	-0.00589	0.00294	0.00086	-0.00341	0.97408	15.60790	-1.96919	-16.15510	0.06391	0.21290	0.02777	-0.00043	0.00884	-0.00061	10.74210	3.19868	6.32924	0.07567	0.78519	0.11353	-0.00081	-0.01218	-0.01268	-3.01863	-0.45611	-3.08718	-2.35274	0.13883	-1.34737	1.82059	-1.23039	6.10856	4.71132	8.01285	17.04475	-0.00783	-0.00194	0.00043	0.00065
386			3.85000	-2.44854	-3.28191	-2.77046	0.95023	-0.14726	0.04720	-0.02978	-0.00758	0.00346	-0.00180	-0.00271	0.97929	15.61787	-1.98569	-16.18284	0.06350	0.20527	0.02541	-0.00145	0.00777	-0.00125	10.74472	3.21898	6.39854	0.08055	0.77594	0.11462	-0.00092	-0.00775	-0.01506	-3.88535	-1.27246	-3.58877	-2.27203	1.35801	-2.70791	1.66960	-1.43476	7.25316	4.76394	8.01419	17.00809	-0.00786	-0.00196	0.00040	0.00064
387			3.86000	-2.42912	-3.31252	-2.81646	0.95564	-0.14328	0.04753	-0.04291	-0.00869	0.00373	-0.00366	-0.00301	0.98408	15.63626	-1.99581	-16.22107	0.06554	0.20240	0.02472	-0.00228	0.00626	-0.00159	10.74692	3.23801	6.47530	0.07910	0.77399	0.11573	-0.00079	-0.00508	-0.01577	-4.50817	-1.99866	-3.82167	-1.99226	2.25872	-3.40277	1.50798	-1.41355	7.56101	4.81421	8.01610	16.97601	-0.00788	-0.00198	0.00037	0.00060
388			3.87000	-2.40247	-3.34755	-2.86342	0.95946	-0.13933	0.04782	-0.05612	-0.00940	0.00346	-0.00475	-0.00425	0.98741	15.66051	-2.00001	-16.26332	0.07158	0.20278	0.02520	-0.00318	0.00468	-0.00185	10.74760	3.25550	6.55081	0.06981	0.77565	0.11661	-0.00043	-0.00460	-0.01486	-4.85616	-2.79398	-3.46140	-1.64707	2.97428	-3.77917	1.38133	-1.14167	7.09652	4.85928	8.01915	16.94999	-0.00791	-0.00199	0.00034	0.00052
389			3.88000	-2.36712	-3.38624	-2.90274	0.96191	-0.13709	0.04762	-0.07093	-0.00992	0.00248	-0.00535	-0.00538	0.99016	15.69017	-1.99860	-16.30912	0.07826	0.20321	0.02628	-0.00420	0.00331	-0.00221	10.74586	3.27191	6.61776	0.06117	0.77800	0.11682	-0.00004	-0.00645	-0.01275	-4.93032	-3.76395	-2.33449	-1.35698	3.67935	-4.26442	1.34130	-0.70209	6.08839	4.89658	8.02336	16.93057	-0.00793	-0.00200	0.00032	0.00042
390			3.89000	-2.32169	-3.42794	-2.92651	0.96515	-0.13340	0.04804	-0.08520	-0.01007	0.00113	-0.00544	-0.00578	0.99310	15.72538	-1.99190	-16.36127	0.08066	0.20674	0.02751	-0.00496	0.00236	-0.00269	10.74151	3.28816	6.67216	0.06067	0.78619	0.11738	0.00030	-0.01010	-0.01032	-4.79751	-4.74148	-0.77396	-1.15001	4.31629	-4.93254	1.39934	-0.21819	4.89566	4.92439	8.02748	16.91736	-0.00794	-0.00201	0.00031	0.00029
391			3.90000	-2.26777	-3.47155	-2.93320	0.96948	-0.12922	0.04913	-0.09477	-0.00989	-0.00015	-0.00544	-0.00587	0.99715	15.76450	-1.98079	-16.42069	0.08210	0.21142	0.02844	-0.00537	0.00184	-0.00314	10.73476	3.30514	6.71412	0.06269	0.79657	0.11840	0.00059	-0.01456	-0.00819	-4.55668	-5.42312	0.67949	-1.02115	4.70475	-5.58909	1.53346	0.19471	3.83474	4.94208	8.02951	16.90944	-0.00796	-0.00201	0.00032	0.00016
392			3.91000	-2.20966	-3.51572	-2.92640	0.97367	-0.12519	0.04956	-0.09671	-0.00950	-0.00107	-0.00569	-0.00601	1.00076	15.80470	-1.96709	-16.48593	0.08415	0.21446	0.02965	-0.00542	0.00182	-0.00352	10.72647	3.32350	6.74625	0.06349	0.80360	0.11851	0.00075	-0.01879	-0.00659	-4.29131	-5.61380	1.69588	-0.98198	4.74063	-6.05723	1.70032	0.45616	3.05214	4.94959	8.02890	16.90685	-0.00798	-0.00200	0.00033	0.00004
393			3.92000	-2.15263	-3.55935	-2.91175	0.97746	-0.12073	0.04983	-0.08995	-0.00889	-0.00141	-0.00589	-0.00612	1.00260	15.84293	-1.95308	-16.55430	0.08452	0.21726	0.03091	-0.00491	0.00230	-0.00368	10.71780	3.34333	6.77186	0.06529	0.80965	0.11833	0.00079	-0.02220	-0.00560	-4.06118	-5.23785	2.08130	-1.02665	4.37310	-6.15267	1.86119	0.54965	2.55786	4.94766	8.02707	16.91064	-0.00801	-0.00200	0.00036	-0.00007
394			3.93000	-2.10238	-3.60131	-2.89705	0.98177	-0.11638	0.05032	-0.07473	-0.00812	-0.00108	-0.00612	-0.00631	1.00383	15.87589	-1.94150	-16.62064	0.08387	0.21956	0.03169	-0.00390	0.00314	-0.00345	10.70982	3.36447	6.79380	0.06722	0.81479	0.11845	0.00070	-0.02445	-0.00512	-3.87896	-4.30140	1.72723	-1.12050	3.57826	-5.70652	1.98338	0.49912	2.29599	4.93775	8.02575	16.92178	-0.00804	-0.00199	0.00038	-0.00015
395			3.94000	-2.06404	-3.64020	-2.89008	0.98497	-0.11209	0.05074	-0.05374	-0.00719	-0.00027	-0.00645	-0.00667	1.00459	15.90041	-1.93477	-16.67878	0.08419	0.22142	0.03234	-0.00265	0.00404	-0.00292	10.70336	3.38632	6.81424	0.06620	0.81789	0.11850	0.00050	-0.02477	-0.00491	-3.69496	-2.99678	0.86328	-1.20241	2.50672	-4.83220	2.00057	0.34862	2.16897	4.92178	8.02550	16.94039	-0.00807	-0.00199	0.00041	-0.00021
396			3.95000	-2.03965	-3.67500	-2.89360	0.98782	-0.10823	0.05117	-0.03163	-0.00622	0.00060	-0.00662	-0.00711	1.00426	15.91556	-1.93331	-16.72587	0.08353	0.22294	0.03268	-0.00136	0.00458	-0.00228	10.69883	3.40738	6.83406	0.06446	0.81996	0.11868	0.00027	-0.02248	-0.00470	-3.46192	-1.63413	-0.05816	-1.19075	1.42174	-3.84534	1.84224	0.15503	2.06078	4.90169	8.02586	16.96548	-0.00809	-0.00198	0.00044	-0.00025
397			3.96000	-2.02837	-3.70555	-2.90583	0.99014	-0.10374	0.05165	-0.01138	-0.00525	0.00129	-0.00705	-0.00755	1.00294	15.92195	-1.93548	-16.76213	0.08189	0.22365	0.03255	-0.00020	0.00452	-0.00167	10.69625	3.42561	6.85303	0.06313	0.81986	0.11888	0.00006	-0.01780	-0.00439	-3.18134	-0.40725	-0.78547	-1.04489	0.45950	-2.94871	1.51674	-0.04761	1.92760	4.87905	8.02579	16.99542	-0.00811	-0.00197	0.00046	-0.00027
398			3.97000	-2.02846	-3.73200	-2.92431	0.99292	-0.10100	0.05175	0.00508	-0.00440	0.00172	-0.00790	-0.00778	1.00237	15.92050	-1.93948	-16.78878	0.08006	0.22099	0.03173	0.00078	0.00398	-0.00116	10.69555	3.43968	6.87105	0.06299	0.81497	0.11877	-0.00010	-0.01204	-0.00402	-2.83368	0.56827	-1.25465	-0.80272	-0.34500	-2.24183	1.11531	-0.21748	1.78954	4.85503	8.02478	17.02837	-0.00811	-0.00197	0.00048	-0.00028
399			3.98000	-2.03683	-3.75407	-2.94569	0.99472	-0.09847	0.05165	0.01461	-0.00345	0.00176	-0.00868	-0.00769	1.00244	15.91236	-1.94380	-16.80823	0.07773	0.21883	0.03111	0.00145	0.00323	-0.00088	10.69602	3.44945	6.88810	0.06450	0.81055	0.11846	-0.00017	-0.00672	-0.00361	-2.34068	1.09863	-1.36437	-0.53041	-0.88626	-1.84959	0.72755	-0.29145	1.63588	4.83069	8.02338	17.06262	-0.00810	-0.00196	0.00048	-0.00027
400			3.99000	-2.04793	-3.77080	-2.96478	0.99688	-0.09638	0.05146	0.01538	-0.00234	0.00135	-0.00892	-0.00764	1.00215	15.90040	-1.94687	-16.82466	0.07419	0.21844	0.03099	0.00167	0.00248	-0.00084	10.69657	3.45549	6.90363	0.06694	0.80925	0.11819	-0.00010	-0.00287	-0.00305	-1.63676	1.07404	-1.06355	-0.29177	-1.07776	-1.80318	0.41621	-0.23233	1.41529	4.80720	8.02270	17.09643	-0.00809	-0.00196	0.00049	-0.00025
401			4.00000	-2.05654	-3.78083	-2.97670	0.99975	-0.09607	0.05060	0.01087	-0.00108	0.00062	-0.00882	-0.00815	1.00179	15.88763	-1.94782	-16.84163	0.07277	0.21835	0.03173	0.00172	0.00200	-0.00093	10.69608	3.45892	6.91643	0.06521	0.80921	0.11753	0.00009	-0.00118	-0.00228	-0.74682	0.71050	-0.48200	-0.15057	-1.08735	-1.93696	0.23173	-0.04209	1.09370	4.78551	8.02349	17.12807	-0.00807	-0.00196	0.00048	-0.00023
402			4.01000	-2.06135	-3.78317	-2.97929	1.00075	-0.09725	0.04931	0.00703	0.00022	-0.00014	-0.00828	-0.00871	0.99976	15.87445	-1.94775	-16.85997	0.07196	0.21829	0.03288	0.00186	0.00212	-0.00101	10.69375	3.46126	6.92523	0.06267	0.80922	0.11649	0.00032	-0.00188	-0.00141	0.18761	0.37972	0.16412	-0.15102	-1.19866	-2.02822	0.20056	0.22171	0.69964	4.76644	8.02602	17.15589	-0.00805	-0.00195	0.00048	-0.00019
403			4.02000	-2.06436	-3.77832	-2.97330	0.99991	-0.09866	0.04811	0.00672	0.00126	-0.00073	-0.00724	-0.00914	0.99657	15.85928	-1.94893	-16.87841	0.07091	0.21992	0.03438	0.00217	0.00287	-0.00098	10.68952	3.46410	6.92954	0.06054	0.81182	0.11552	0.00053	-0.00462	-0.00062	0.92702	0.27293	0.71483	-0.28249	-1.52689	-1.97468	0.31606	0.49598	0.32452	4.75077	8.03022	17.17852	-0.00803	-0.00195	0.00048	-0.00015
404			4.03000	-2.06787	-3.76921	-2.96126	0.99833	-0.10029	0.04729	0.00949	0.00171	-0.00104	-0.00608	-0.00938	0.99262	15.84053	-1.95323	-16.89549	0.06883	0.22146	0.03537	0.00260	0.00403	-0.00081	10.68345	3.46882	6.93008	0.05989	0.81415	0.11486	0.00075	-0.00839	-0.00011	1.26385	0.38505	1.04731	-0.49071	-2.04447	-1.75349	0.51834	0.77423	0.06976	4.73920	8.03593	17.19511	-0.00800	-0.00195	0.00048	-0.00010
405			4.04000	-2.07354	-3.75969	-2.94734	0.99570	-0.10222	0.04654	0.01405	0.00154	-0.00099	-0.00516	-0.00922	0.98874	15.81698	-1.96184	-16.90929	0.06616	0.22164	0.03585	0.00308	0.00521	-0.00048	10.67514	3.47590	6.92842	0.06101	0.81422	0.11414	0.00103	-0.01190	0.00009	1.15413	0.65684	1.04981	-0.69757	-2.69395	-1.33421	0.72384	1.05392	-0.02786	4.73209	8.04288	17.20554	-0.00797	-0.00195	0.00046	-0.00005
406			4.05000	-2.08241	-3.75289	-2.93634	0.99291	-0.10333	0.04651	0.01923	0.00083	-0.00062	-0.00433	-0.00907	0.98588	15.78790	-1.97497	-16.91755	0.06439	0.22313	0.03599	0.00358	0.00607	-0.00004	10.66438	3.48511	6.92610	0.06038	0.81600	0.11412	0.00127	-0.01414	0.00006	0.68451	1.01409	0.72787	-0.81780	-3.36969	-0.75699	0.85536	1.30322	-0.00584	4.72934	8.05063	17.21048	-0.00795	-0.00195	0.00044	-0.00000
407			4.06000	-2.09472	-3.75099	-2.93174	0.98936	-0.10353	0.04660	0.02408	-0.00020	-0.00003	-0.00430	-0.00863	0.98439	15.75357	-1.99151	-16.91902	0.06376	0.22275	0.03550	0.00402	0.00627	0.00041	10.65137	3.49530	6.92411	0.05939	0.81394	0.11401	0.00141	-0.01435	-0.00010	-0.01966	1.38759	0.18407	-0.80457	-3.92338	-0.12746	0.86817	1.45675	0.09265	4.73064	8.05833	17.21120	-0.00792	-0.00196	0.00041	0.00004
408			4.07000	-2.11025	-3.75518	-2.93558	0.98664	-0.10504	0.04653	0.02839	-0.00135	0.00072	-0.00487	-0.00750	0.98424	15.71560	-2.00961	-16.91363	0.06120	0.21871	0.03408	0.00408	0.00582	0.00081	10.63726	3.50515	6.92333	0.06375	0.80798	0.11385	0.00155	-0.01255	-0.00044	-0.81448	1.75134	-0.54926	-0.69542	-4.24126	0.52592	0.77180	1.44978	0.28086	4.73554	8.06494	17.20899	-0.00789	-0.00197	0.00037	0.00008
409			4.08000	-2.12888	-3.76502	-2.94992	0.98523	-0.10540	0.04689	0.03218	-0.00223	0.00165	-0.00552	-0.00649	0.98438	15.67657	-2.02820	-16.90113	0.05758	0.21568	0.03251	0.00377	0.00506	0.00119	10.62349	3.51361	6.92518	0.06892	0.80424	0.11421	0.00150	-0.00955	-0.00102	-1.52031	2.09949	-1.52619	-0.56232	-4.27875	1.27411	0.62100	1.24715	0.57361	4.74330	8.06942	17.20496	-0.00787	-0.00199	0.00034	0.00011
410			4.09000	-2.15040	-3.77794	-2.97690	0.98422	-0.10286	0.04788	0.03438	-0.00253	0.00266	-0.00623	-0.00589	0.98446	15.63946	-2.04683	-16.88055	0.05449	0.21549	0.03109	0.00321	0.00418	0.00150	10.61193	3.52041	6.93089	0.07178	0.80339	0.11511	0.00115	-0.00639	-0.00176	-1.96185	2.34694	-2.60645	-0.43991	-4.00116	2.02418	0.48406	0.85737	0.92163	4.75251	8.07146	17.20012	-0.00786	-0.00201	0.00031	0.00012
411			4.10000	-2.17319	-3.79079	-3.01481	0.98556	-0.10124	0.04837	0.03266	-0.00233	0.00325	-0.00723	-0.00564	0.98510	15.60741	-2.06456	-16.85369	0.05199	0.21273	0.02946	0.00245	0.00316	0.00151	10.60419	3.52580	6.94079	0.07327	0.79859	0.11562	0.00061	-0.00341	-0.00251	-2.02402	2.30418	-3.28418	-0.33888	-3.33744	2.32934	0.37135	0.35824	1.25129	4.76172	8.07163	17.19564	-0.00785	-0.00202	0.00030	0.00011
412			4.11000	-2.19355	-3.80132	-3.05509	0.98413	-0.10051	0.04870	0.02437	-0.00180	0.00293	-0.00820	-0.00584	0.98481	15.58352	-2.07907	-16.82845	0.05364	0.20956	0.02804	0.00165	0.00219	0.00104	10.60093	3.52979	6.95446	0.06929	0.79165	0.11596	0.00006	-0.00023	-0.00301	-1.67657	1.77667	-2.99548	-0.26838	-2.22653	1.71037	0.22456	-0.12192	1.46661	4.77005	8.07148	17.19243	-0.00784	-0.00203	0.00029	0.00010
413			4.12000	-2.20619	-3.80861	-3.08463	0.98294	-0.09978	0.04921	0.00968	-0.00113	0.00159	-0.00886	-0.00616	0.98463	15.57075	-2.08746	-16.81610	0.05570	0.20809	0.02702	0.00064	0.00137	0.00015	10.60147	3.53161	6.97004	0.06546	0.78781	0.11658	-0.00031	0.00327	-0.00301	-1.00711	0.76118	-1.60671	-0.23299	-0.76647	0.15440	0.00334	-0.46165	1.44835	4.77757	8.07305	17.19103	-0.00784	-0.00203	0.00029	0.00010
414			4.13000	-2.20733	-3.81283	-3.09273	0.98513	-0.09996	0.04932	-0.00713	-0.00050	-0.00034	-0.00938	-0.00625	0.98661	15.57028	-2.08796	-16.82454	0.05614	0.20698	0.02664	-0.00037	0.00072	-0.00087	10.60448	3.53055	6.98443	0.06616	0.78768	0.11706	-0.00047	0.00655	-0.00235	-0.21697	-0.44040	0.41475	-0.21209	0.68079	-1.78500	-0.26503	-0.58335	1.14201	4.78476	8.07754	17.19165	-0.00783	-0.00202	0.00028	0.00010
415			4.14000	-2.19738	-3.81469	-3.07691	0.98769	-0.10041	0.04912	-0.02015	0.00004	-0.00216	-0.00969	-0.00648	0.98861	15.57960	-2.08123	-16.85331	0.05729	0.20699	0.02707	-0.00100	0.00029	-0.00172	10.60802	3.52648	6.99447	0.06659	0.79051	0.11726	-0.00037	0.00882	-0.00119	0.50939	-1.40420	2.34234	-0.17370	1.64751	-3.39243	-0.51536	-0.45591	0.61253	4.79177	8.08468	17.19420	-0.00783	-0.00202	0.00029	0.00010
416			4.15000	-2.18059	-3.81435	-3.04224	0.98926	-0.10189	0.04895	-0.02575	0.00063	-0.00343	-0.00977	-0.00715	0.98982	15.59286	-2.06998	-16.89513	0.06107	0.20731	0.02773	-0.00113	0.00021	-0.00222	10.61004	3.52012	6.99822	0.06256	0.79374	0.11746	-0.00006	0.00938	0.00013	1.14582	-1.88098	3.69584	-0.13196	1.89546	-4.30254	-0.67048	-0.12499	0.02029	4.79838	8.09346	17.19868	-0.00782	-0.00201	0.00029	0.00010
417			4.16000	-2.16218	-3.81068	-2.99612	0.99049	-0.10191	0.04917	-0.02439	0.00142	-0.00417	-0.00960	-0.00765	0.99122	15.60408	-2.05771	-16.94193	0.06413	0.20977	0.02848	-0.00075	0.00063	-0.00240	10.60905	3.51294	6.99576	0.05897	0.79909	0.11786	0.00029	0.00188	0.00004	1.76927	-1.89837	4.42024	-0.14918	1.54384	-4.61432	-0.16354	0.26857	0.03670	4.80417	8.10303	17.20527	-0.00781	-0.00201	0.00030	0.00009
418			4.17000	-2.14587	-3.80206	-2.94423	0.99198	-0.10322	0.04871	-0.01922	0.00237	-0.00450	-0.00923	-0.00747	0.99248	15.60971	-2.04737	-16.98893	0.06385	0.21031	0.02912	-0.00010	0.00147	-0.00239	10.60455	3.50698	6.98851	0.06031	0.80180	0.11759	0.00071	0.00448	0.00199	2.38432	-1.66129	4.74149	-0.24778	0.90789	-4.62071	-0.52006	0.73843	-0.82374	4.80888	8.11324	17.21429	-0.00780	-0.00201	0.00030	0.00007
419			4.18000	-2.13288	-3.78834	-2.88921	0.98953	-0.10618	0.04740	-0.01382	0.00322	-0.00458	-0.00896	-0.00676	0.99267	15.60911	-2.04017	-17.03464	0.06428	0.20814	0.02977	0.00049	0.00226	-0.00232	10.59668	3.50307	6.97786	0.06205	0.79941	0.11639	0.00106	0.00097	0.00255	2.86974	-1.39451	4.91308	-0.35619	0.31687	-4.49906	-0.34423	1.10183	-1.09929	4.81189	8.12441	17.22673	-0.00778	-0.00201	0.00030	0.00005
420			4.19000	-2.12246	-3.77143	-2.83204	0.98579	-0.10945	0.04610	-0.00989	0.00372	-0.00455	-0.00873	-0.00568	0.99172	15.60419	-2.03534	-17.07824	0.06319	0.20487	0.02994	0.00079	0.00236	-0.00213	10.58647	3.50100	6.96403	0.06638	0.79518	0.11518	0.00132	-0.00153	0.00317	3.11279	-1.19155	4.99814	-0.34405	-0.03909	-4.17784	-0.22814	1.31348	-1.41678	4.81203	8.13658	17.24385	-0.00777	-0.00201	0.00029	0.00001
421			4.20000	-2.11385	-3.75359	-2.77452	0.98313	-0.11338	0.04474	-0.00674	0.00393	-0.00431	-0.00814	-0.00501	0.99080	15.59761	-2.03094	-17.11677	0.06255	0.20326	0.03070	0.00085	0.00149	-0.00181	10.57589	3.49946	6.94641	0.06892	0.79529	0.11424	0.00130	-0.00250	0.00397	3.13212	-1.00175	4.87769	-0.12447	-0.18011	-3.47711	-0.21382	1.31600	-1.83870	4.80849	8.14928	17.26630	-0.00776	-0.00201	0.00029	-0.00002
422			4.21000	-2.10727	-3.73580	-2.71995	0.97987	-0.11634	0.04352	-0.00312	0.00407	-0.00385	-0.00733	-0.00499	0.98955	15.59104	-2.02533	-17.14547	0.06451	0.20475	0.03230	0.00079	-0.00012	-0.00126	10.56726	3.49723	6.92420	0.06624	0.79979	0.11351	0.00097	-0.00221	0.00498	3.05962	-0.75157	4.44856	0.26420	-0.23405	-2.32349	-0.28636	1.13228	-2.38481	4.80155	8.16237	17.29375	-0.00776	-0.00201	0.00028	-0.00005
423			4.22000	-2.10349	-3.71729	-2.67157	0.97725	-0.11866	0.04274	0.00166	0.00445	-0.00326	-0.00675	-0.00523	0.98843	15.58504	-2.01823	-17.15980	0.06722	0.20653	0.03354	0.00071	-0.00200	-0.00044	10.56220	3.49334	6.89629	0.06173	0.80350	0.11310	0.00051	-0.00114	0.00629	3.06501	-0.41436	3.76193	0.69863	-0.32271	-0.79796	-0.42318	0.84566	-3.08373	4.79281	8.17587	17.32418	-0.00776	-0.00202	0.00027	-0.00006
424			4.23000	-2.10343	-3.69605	-2.63085	0.97581	-0.12204	0.04179	0.00812	0.00535	-0.00261	-0.00649	-0.00521	0.98804	15.57929	-2.01066	-17.15682	0.06891	0.20618	0.03426	0.00070	-0.00355	0.00059	10.56155	3.48713	6.86109	0.05962	0.80429	0.11255	0.00010	0.00030	0.00783	3.26629	0.02276	2.94085	1.05668	-0.54378	0.93114	-0.60098	0.55229	-3.90304	4.78459	8.19000	17.35429	-0.00778	-0.00202	0.00027	-0.00004
425			4.24000	-2.10829	-3.66971	-2.59812	0.97645	-0.12517	0.04090	0.01678	0.00675	-0.00194	-0.00636	-0.00523	0.98860	15.57252	-2.00450	-17.13556	0.06964	0.20595	0.03485	0.00084	-0.00449	0.00169	10.56497	3.47831	6.81785	0.05851	0.80590	0.11216	-0.00024	0.00192	0.00930	3.66929	0.58458	2.02561	1.27532	-0.93975	2.69772	-0.79008	0.29132	-4.68354	4.77915	8.20477	17.38042	-0.00779	-0.00202	0.00027	0.00000
426			4.25000	-2.11949	-3.63635	-2.57407	0.97635	-0.13039	0.03917	0.02736	0.00868	-0.00124	-0.00655	-0.00497	0.98930	15.56336	-2.00153	-17.09645	0.07062	0.20226	0.03521	0.00108	-0.00483	0.00280	10.57198	3.46703	6.76801	0.05840	0.80234	0.11098	-0.00058	0.00403	0.01037	4.21441	1.25855	1.02840	1.37086	-1.43209	4.41076	-0.99261	0.01260	-5.30131	4.77853	8.21914	17.39928	-0.00781	-0.00202	0.00026	0.00006
427			4.26000	-2.13791	-3.59479	-2.55907	0.97526	-0.13692	0.03705	0.03748	0.01103	-0.00069	-0.00636	-0.00432	0.99049	15.55174	-2.00256	-17.04039	0.07083	0.19890	0.03586	0.00117	-0.00503	0.00383	10.58275	3.45300	6.71343	0.06022	0.79925	0.10952	-0.00101	0.00705	0.01119	4.86686	1.89009	0.17242	1.41227	-1.78966	5.92919	-1.24094	-0.33404	-5.81295	4.78413	8.23070	17.40857	-0.00782	-0.00202	0.00025	0.00013
428			4.27000	-2.16197	-3.54486	-2.54939	0.97484	-0.14223	0.03562	0.04264	0.01341	-0.00064	-0.00569	-0.00428	0.99199	15.53997	-2.00635	-16.97085	0.07243	0.19892	0.03670	0.00090	-0.00544	0.00445	10.59794	3.43559	6.65457	0.05742	0.79952	0.10873	-0.00139	0.01087	0.01199	5.64209	2.16345	-0.01154	1.44464	-1.69528	6.79880	-1.53377	-0.74192	-6.29032	4.79591	8.23767	17.40807	-0.00782	-0.00203	0.00023	0.00018
429			4.28000	-2.18652	-3.48760	-2.53446	0.97486	-0.14814	0.03457	0.03934	0.01575	-0.00130	-0.00516	-0.00452	0.99216	15.53255	-2.00956	-16.89810	0.07415	0.19685	0.03649	0.00010	-0.00588	0.00416	10.61786	3.41444	6.59186	0.05324	0.79507	0.10818	-0.00168	0.01454	0.01267	6.55060	1.83268	0.91316	1.46026	-0.97786	6.52521	-1.81364	-1.14195	-6.69382	4.81227	8.24005	17.39955	-0.00783	-0.00204	0.00021	0.00022
430			4.29000	-2.20532	-3.42474	-2.50164	0.97463	-0.15546	0.03314	0.02908	0.01810	-0.00239	-0.00503	-0.00427	0.99134	15.53371	-2.00838	-16.83563	0.07404	0.19105	0.03562	-0.00104	-0.00617	0.00316	10.64177	3.39025	6.52630	0.05413	0.78583	0.10719	-0.00203	0.01715	0.01299	7.51379	1.01607	2.66300	1.45682	0.17783	5.26438	-2.01297	-1.47396	-6.94005	4.83109	8.23963	17.38569	-0.00783	-0.00206	0.00020	0.00023
431			4.30000	-2.21547	-3.35745	-2.44644	0.97128	-0.16207	0.03115	0.01727	0.02021	-0.00325	-0.00493	-0.00358	0.98984	15.54489	-2.00109	-16.79026	0.07438	0.18628	0.03576	-0.00215	-0.00654	0.00220	10.66864	3.36422	6.45977	0.05716	0.77832	0.10549	-0.00236	0.01835	0.01288	8.33702	0.12766	4.29052	1.48591	1.32319	3.90186	-2.09785	-1.69767	-7.00547	4.85074	8.23831	17.36855	-0.00784	-0.00207	0.00020	0.00024
432			4.31000	-2.21838	-3.28655	-2.37628	0.96544	-0.16931	0.02875	0.00790	0.02189	-0.00342	-0.00420	-0.00263	0.98820	15.56406	-1.98853	-16.75695	0.07562	0.18401	0.03719	-0.00300	-0.00730	0.00180	10.69694	3.33780	6.39361	0.06068	0.77528	0.10340	-0.00257	0.01806	0.01249	8.73813	-0.51516	4.98300	1.64070	2.11023	3.29690	-2.06652	-1.75736	-6.94084	4.87077	8.23791	17.34962	-0.00785	-0.00208	0.00020	0.00024
433			4.32000	-2.21672	-3.21465	-2.30442	0.96045	-0.17690	0.02695	0.00096	0.02237	-0.00300	-0.00254	-0.00183	0.98621	15.58803	-1.97217	-16.72459	0.07581	0.18503	0.03894	-0.00349	-0.00869	0.00209	10.72473	3.31229	6.32851	0.06455	0.77748	0.10196	-0.00257	0.01632	0.01205	8.45857	-0.88254	4.57443	1.96286	2.48841	3.68663	-1.92956	-1.61829	-6.79558	4.89148	8.24028	17.33012	-0.00785	-0.00208	0.00021	0.00025
434			4.33000	-2.21203	-3.14671	-2.24286	0.95680	-0.18576	0.02523	-0.00413	0.02120	-0.00221	-0.00062	-0.00167	0.98497	15.61427	-1.95320	-16.68325	0.07867	0.18659	0.04089	-0.00381	-0.01031	0.00295	10.74997	3.28896	6.26476	0.06372	0.78043	0.10066	-0.00216	0.01302	0.01149	7.45047	-1.02636	3.37045	2.36216	2.51491	4.78175	-1.68731	-1.28094	-6.55611	4.91344	8.24666	17.31142	-0.00786	-0.00207	0.00023	0.00028
435			4.34000	-2.20596	-3.08782	-2.19911	0.95398	-0.19248	0.02483	-0.00659	0.01821	-0.00142	0.00135	-0.00202	0.98486	15.64025	-1.93338	-16.62798	0.08364	0.19166	0.04255	-0.00388	-0.01154	0.00397	10.77069	3.26911	6.20333	0.05886	0.78696	0.10045	-0.00148	0.00840	0.01078	5.96687	-0.95827	1.91791	2.61901	2.22577	5.98226	-1.34049	-0.79888	-6.15238	4.93691	8.25680	17.29408	-0.00788	-0.00207	0.00025	0.00030
436			4.35000	-2.20035	-3.04092	-2.17330	0.95576	-0.19693	0.02510	-0.00677	0.01416	-0.00082	0.00305	-0.00279	0.98568	15.66334	-1.91560	-16.56153	0.08672	0.19745	0.04369	-0.00356	-0.01141	0.00461	10.78565	3.25396	6.14601	0.05384	0.79417	0.10080	-0.00085	0.00270	0.00979	4.39474	-0.77465	0.85396	2.52090	1.77129	6.59481	-0.89847	-0.28684	-5.56156	4.96159	8.26882	17.27769	-0.00791	-0.00207	0.00026	0.00031
437			4.36000	-2.19569	-3.00691	-2.15849	0.95847	-0.19866	0.02567	-0.00644	0.00984	-0.00056	0.00337	-0.00349	0.98732	15.68279	-1.90226	-16.49369	0.09008	0.20004	0.04366	-0.00319	-0.00962	0.00443	10.79501	3.24446	6.09456	0.04826	0.79491	0.10112	-0.00039	-0.00335	0.00858	3.01215	-0.63501	0.53970	2.05634	1.39329	6.27677	-0.41159	0.12315	-4.87137	4.98668	8.27999	17.26091	-0.00796	-0.00207	0.00026	0.00031
438			4.37000	-2.19122	-2.98514	-2.14613	0.96209	-0.19973	0.02634	-0.00674	0.00597	-0.00063	0.00263	-0.00374	0.98903	15.69969	-1.89397	-16.43453	0.09161	0.19814	0.04229	-0.00291	-0.00687	0.00352	10.80033	3.24050	6.04942	0.04596	0.79014	0.10161	-0.00016	-0.00828	0.00736	1.94324	-0.61199	0.91310	1.38815	1.23975	5.15044	0.01858	0.33670	-4.18601	5.01126	8.28755	17.24293	-0.00800	-0.00207	0.00025	0.00029
439			4.38000	-2.18616	-2.97371	-2.12969	0.96662	-0.19987	0.02673	-0.00719	0.00306	-0.00093	0.00124	-0.00353	0.99220	15.71579	-1.88980	-16.39109	0.09221	0.19458	0.04082	-0.00280	-0.00411	0.00228	10.80383	3.24070	6.01062	0.04633	0.78550	0.10213	-0.00013	-0.01048	0.00617	1.26243	-0.65795	1.69646	0.70650	1.31096	3.53312	0.27456	0.32264	-3.52502	5.03423	8.28973	17.22386	-0.00804	-0.00209	0.00024	0.00026
440			4.39000	-2.18059	-2.96914	-2.10566	0.97223	-0.19801	0.02717	-0.00666	0.00159	-0.00132	-0.00075	-0.00313	0.99589	15.73230	-1.88797	-16.36645	0.09178	0.18996	0.03906	-0.00282	-0.00200	0.00100	10.80750	3.24253	5.97840	0.04819	0.78025	0.10283	-0.00025	-0.00892	0.00502	1.03770	-0.68272	2.57026	0.17884	1.53495	1.79080	0.27551	0.09942	-2.87308	5.05442	8.28599	17.20422	-0.00806	-0.00210	0.00022	0.00022
441			4.40000	-2.17540	-2.96662	-2.07350	0.97736	-0.19678	0.02746	-0.00525	0.00168	-0.00169	-0.00258	-0.00273	0.99864	15.74992	-1.88611	-16.35965	0.09092	0.18463	0.03730	-0.00299	-0.00102	-0.00006	10.81296	3.24308	5.95312	0.05046	0.77526	0.10366	-0.00052	-0.00392	0.00396	1.23533	-0.67218	3.28849	-0.06451	1.88895	0.27233	0.03047	-0.30172	-2.26312	5.07089	8.27710	17.18448	-0.00808	-0.00211	0.00021	0.00016
442			4.41000	-2.17077	-2.96203	-2.03465	0.98116	-0.19711	0.02716	-0.00491	0.00279	-0.00194	-0.00351	-0.00246	0.99920	15.76992	-1.88141	-16.36636	0.08919	0.18025	0.03640	-0.00344	-0.00137	-0.00076	10.82177	3.24001	5.93428	0.05306	0.77249	0.10413	-0.00094	0.00282	0.00318	1.67606	-0.72310	3.76760	0.02983	2.43737	-0.74959	-0.35840	-0.82661	-1.82399	5.08279	8.26503	17.16482	-0.00809	-0.00212	0.00022	0.00009
443			4.42000	-2.16540	-2.95349	-1.99090	0.98192	-0.19785	0.02695	-0.00666	0.00422	-0.00212	-0.00348	-0.00255	0.99861	15.79482	-1.87125	-16.38027	0.09014	0.17975	0.03662	-0.00436	-0.00284	-0.00111	10.83514	3.23239	5.91945	0.05183	0.77450	0.10469	-0.00136	0.00930	0.00297	2.15668	-0.88386	4.05402	0.40262	3.16980	-1.15447	-0.76593	-1.37466	-1.69783	5.08897	8.25268	17.14619	-0.00808	-0.00212	0.00021	0.00003
444			4.43000	-2.15832	-2.94100	-1.94373	0.98298	-0.19901	0.02690	-0.00891	0.00551	-0.00225	-0.00290	-0.00269	0.99683	15.82629	-1.85449	-16.39498	0.08964	0.18019	0.03686	-0.00528	-0.00481	-0.00113	10.85342	3.22039	5.90493	0.05288	0.77650	0.10515	-0.00178	0.01382	0.00339	2.56463	-1.06109	4.23735	0.89601	3.86945	-1.00913	-1.08406	-1.80938	-1.92879	5.08832	8.24276	17.13027	-0.00806	-0.00211	0.00021	-0.00009
445			4.44000	-2.15004	-2.92541	-1.89399	0.98374	-0.20083	0.02706	-0.01020	0.00635	-0.00237	-0.00213	-0.00302	0.99470	15.86314	-1.83227	-16.40562	0.09007	0.18062	0.03692	-0.00594	-0.00651	-0.00089	10.87553	3.20540	5.88696	0.05353	0.77662	0.10543	-0.00201	0.01498	0.00428	2.83184	-1.17092	4.40004	1.32658	4.29094	-0.53295	-1.21471	-1.98990	-2.41767	5.08026	8.23688	17.11911	-0.00805	-0.00209	0.00026	-0.00018
446			4.45000	-2.14125	-2.90854	-1.84209	0.98429	-0.20253	0.02762	-0.01030	0.00643	-0.00249	-0.00127	-0.00364	0.99270	15.90239	-1.80723	-16.41023	0.09208	0.18193	0.03688	-0.00617	-0.00736	-0.00053	10.89887	3.18991	5.86336	0.05236	0.77610	0.10568	-0.00191	0.01218	0.00529	2.87580	-1.19408	4.55294	1.54402	4.28982	0.04425	-1.09651	-1.83475	-2.97073	5.06561	8.23582	17.11406	-0.00804	-0.00206	0.00031	-0.00024
447			4.46000	-2.13273	-2.89290	-1.78912	0.98451	-0.20502	0.02787	-0.00852	0.00566	-0.00253	-0.00020	-0.00457	0.99069	15.94002	-1.78317	-16.40870	0.09581	0.18368	0.03738	-0.00580	-0.00692	-0.00015	10.92018	3.17689	5.83390	0.04860	0.77624	0.10548	-0.00145	0.00584	0.00600	2.65849	-1.08322	4.63763	1.43980	3.78916	0.54360	-0.72714	-1.36361	-3.36575	5.04646	8.24006	17.11525	-0.00803	-0.00203	0.00037	-0.00028
448			4.47000	-2.12602	-2.88077	-1.73693	0.98786	-0.20587	0.02866	-0.00544	0.00410	-0.00253	0.00100	-0.00583	0.99003	15.97148	-1.76445	-16.40283	0.09862	0.18808	0.03808	-0.00472	-0.00525	0.00014	10.93642	3.16910	5.80088	0.04363	0.78115	0.10586	-0.00085	-0.00239	0.00616	2.21510	-0.86977	4.62306	1.01954	2.90314	0.80606	-0.19507	-0.71276	-3.44312	5.02509	8.24924	17.12131	-0.00803	-0.00200	0.00042	-0.00029
449			4.48000	-2.12128	-2.87382	-1.68696	0.99267	-0.20615	0.02970	-0.00485	0.00205	-0.00251	0.00177	-0.00723	0.99013	15.99445	-1.75356	-16.39588	0.10150	0.19147	0.03825	-0.00354	-0.00292	0.00022	10.94627	3.16769	5.76767	0.03649	0.78533	0.10660	-0.00033	-0.01025	0.00570	1.61238	-0.78268	4.53454	0.45213	2.02822	0.73591	0.35047	-0.08930	-3.17663	5.00295	8.26210	17.13043	-0.00803	-0.00199	0.00046	-0.00029
450			4.49000	-2.11554	-2.87294	-1.63976	0.99517	-0.20536	0.03015	-0.00988	-0.00006	-0.00239	0.00182	-0.00768	0.99057	16.01108	-1.74943	-16.39173	0.10296	0.19257	0.03829	-0.00279	-0.00092	0.00004	10.95037	3.17214	5.73777	0.03332	0.78624	0.10668	-0.00003	-0.01568	0.00464	0.95624	-1.01064	4.36544	-0.03574	1.53804	0.34954	0.77708	0.35435	-2.60595	4.98071	8.27644	17.14043	-0.00804	-0.00198	0.00048	-0.00029
451			4.50000	-2.10534	-2.87750	-1.59599	0.99739	-0.20432	0.03069	-0.01759	-0.00170	-0.00220	0.00136	-0.00710	0.99197	16.02542	-1.74860	-16.39322	0.10170	0.19170	0.03757	-0.00240	0.00026	-0.00029	10.95026	3.18066	5.71431	0.03655	0.78544	0.10695	0.00016	-0.01748	0.00311	0.37849	-1.38145	4.01081	-0.31910	1.37543	-0.20983	0.99695	0.56845	-1.77477	4.95856	8.28970	17.14905	-0.00803	-0.00198	0.00047	-0.00029
452			4.51000	-2.09122	-2.88549	-1.55787	0.99882	-0.20352	0.03109	-0.02080	-0.00256	-0.00181	0.00052	-0.00628	0.99354	16.03842	-1.74844	-16.40076	0.10093	0.18921	0.03654	-0.00187	0.00082	-0.00057	10.94756	3.19084	5.70012	0.03987	0.78278	0.10728	0.00029	-0.01545	0.00122	-0.04331	-1.47403	3.30866	-0.41093	1.14356	-0.71245	0.98263	0.61104	-0.73720	4.93660	8.30017	17.15485	-0.00801	-0.00198	0.00044	-0.00030
453			4.52000	-2.07813	-2.89435	-1.52961	0.99823	-0.20267	0.03141	-0.01623	-0.00274	-0.00121	-0.00039	-0.00533	0.99381	16.04718	-1.74844	-16.41179	0.09994	0.18610	0.03534	-0.00090	0.00100	-0.00065	10.94282	3.20038	5.69715	0.04287	0.77874	0.10764	0.00039	-0.01079	-0.00076	-0.33070	-1.09928	2.24031	-0.35743	0.63593	-0.96140	0.79084	0.56209	0.35944	4.91499	8.30743	17.15699	-0.00798	-0.00199	0.00040	-0.00030
454			4.53000	-2.07038	-2.90258	-1.51428	0.99823	-0.20173	0.03176	-0.00853	-0.00267	-0.00053	-0.00114	-0.00420	0.99390	16.04940	-1.74858	-16.42259	0.09655	0.18309	0.03399	0.00004	0.00068	-0.00056	10.93674	3.20796	5.70503	0.04811	0.77488	0.10814	0.00047	-0.00536	-0.00243	-0.55848	-0.53842	1.06670	-0.16299	0.11414	-0.94809	0.52176	0.45659	1.28843	4.89414	8.31137	17.15483	-0.00795	-0.00201	0.00035	-0.00029
455			4.54000	-2.06739	-2.91019	-1.51090	1.00006	-0.20045	0.03244	-0.00539	-0.00272	0.00003	-0.00168	-0.00341	0.99497	16.04730	-1.74729	-16.43114	0.09299	0.18181	0.03276	0.00027	-0.00037	-0.00044	10.93019	3.21306	5.72101	0.05231	0.77391	0.10913	0.00048	-0.00100	-0.00352	-0.79266	-0.25645	0.09368	0.17918	0.00433	-0.77806	0.28768	0.31864	1.87465	4.87427	8.31172	17.14790	-0.00792	-0.00202	0.00031	-0.00029
456			4.55000	-2.06430	-2.91807	-1.51608	1.00372	-0.19836	0.03339	-0.01060	-0.00294	0.00044	-0.00195	-0.00328	0.99621	16.04651	-1.74206	-16.43679	0.09018	0.18303	0.03200	-0.00034	-0.00211	-0.00032	10.92424	3.21643	5.74111	0.05402	0.77637	0.11040	0.00041	0.00087	-0.00389	-1.04090	-0.47808	-0.58888	0.63110	0.43313	-0.47143	0.18379	0.19774	2.04989	4.85535	8.30856	17.13618	-0.00790	-0.00202	0.00030	-0.00028
457			4.56000	-2.05609	-2.92660	-1.52668	1.00606	-0.19738	0.03402	-0.02113	-0.00296	0.00066	-0.00199	-0.00374	0.99657	16.05180	-1.73142	-16.43843	0.09092	0.18477	0.03185	-0.00137	-0.00401	-0.00016	10.91922	3.21946	5.76099	0.05106	0.77849	0.11126	0.00034	-0.00004	-0.00353	-1.17801	-1.03671	-0.97958	1.06584	1.11405	-0.04505	0.22692	0.16798	1.83613	4.83701	8.30276	17.12046	-0.00789	-0.00201	0.00031	-0.00028
458			4.57000	-2.04141	-2.93444	-1.53895	1.00776	-0.19764	0.03464	-0.03006	-0.00235	0.00064	-0.00178	-0.00440	0.99633	16.06371	-1.71651	-16.43559	0.09317	0.18647	0.03176	-0.00221	-0.00523	0.00001	10.91471	3.22338	5.77688	0.04687	0.77965	0.11194	0.00033	-0.00307	-0.00259	-1.03285	-1.55401	-1.01630	1.31065	1.59880	0.38410	0.37353	0.27895	1.32305	4.81893	8.29570	17.10235	-0.00788	-0.00200	0.00034	-0.00028
459			4.58000	-2.02303	-2.93942	-1.54845	1.00807	-0.19733	0.03502	-0.03248	-0.00120	0.00041	-0.00131	-0.00486	0.99503	16.07867	-1.70070	-16.42905	0.09449	0.18932	0.03221	-0.00234	-0.00532	0.00020	10.90965	3.22891	5.78616	0.04456	0.78177	0.11212	0.00044	-0.00714	-0.00132	-0.63288	-1.74829	-0.72067	1.28978	1.59908	0.71847	0.56051	0.53667	0.66756	4.80117	8.28850	17.08363	-0.00787	-0.00198	0.00038	-0.00027
460			4.59000	-2.00518	-2.94093	-1.55257	1.00938	-0.19791	0.03533	-0.02823	-0.00024	0.00010	-0.00080	-0.00534	0.99452	16.09165	-1.68752	-16.41985	0.09595	0.19165	0.03264	-0.00177	-0.00446	0.00041	10.90281	3.23621	5.78820	0.04172	0.78394	0.11228	0.00058	-0.01117	-0.00005	-0.22644	-1.57250	-0.27029	1.07439	1.12871	0.98828	0.73569	0.87510	0.01916	4.78488	8.28123	17.06506	-0.00786	-0.00196	0.00042	-0.00024
461			4.60000	-1.99114	-2.94067	-1.55164	1.00981	-0.19892	0.03518	-0.01940	-0.00010	-0.00015	-0.00049	-0.00550	0.99442	16.09914	-1.67904	-16.40788	0.09738	0.19262	0.03315	-0.00079	-0.00316	0.00067	10.89379	3.24504	5.78357	0.03936	0.78415	0.11188	0.00070	-0.01430	0.00112	-0.05798	-1.11639	0.15347	0.78379	0.40303	1.29326	0.85720	1.17573	-0.57327	4.77157	8.27320	17.04698	-0.00785	-0.00194	0.00044	-0.00019
462			4.61000	-1.98291	-2.94168	-1.54765	1.01012	-0.19841	0.03585	-0.00842	-0.00093	-0.00030	-0.00008	-0.00527	0.99432	16.10011	-1.67591	-16.39229	0.09646	0.19522	0.03322	0.00021	-0.00182	0.00093	10.88343	3.25457	5.77297	0.04004	0.78689	0.11209	0.00076	-0.01596	0.00208	-0.18922	-0.50736	0.48878	0.48226	-0.32443	1.60131	0.89610	1.31751	-1.06196	4.76190	8.26433	17.03008	-0.00784	-0.00193	0.00045	-0.00014
463			4.62000	-1.98110	-2.94638	-1.54220	1.01174	-0.19912	0.03625	0.00264	-0.00232	-0.00038	0.00012	-0.00508	0.99474	16.09561	-1.67770	-16.37392	0.09535	0.19556	0.03294	0.00098	-0.00045	0.00106	10.87347	3.26384	5.75824	0.04079	0.78785	0.11215	0.00072	-0.01609	0.00252	-0.50074	0.12698	0.74795	0.16729	-0.88374	1.71529	0.88034	1.26104	-1.29127	4.75550	8.25559	17.01553	-0.00784	-0.00193	0.00045	-0.00009
464			4.63000	-1.98531	-2.95544	-1.53614	1.01464	-0.19860	0.03696	0.01224	-0.00359	-0.00041	-0.00025	-0.00506	0.99633	16.08733	-1.68356	-16.35616	0.09501	0.19495	0.03211	0.00149	0.00093	0.00094	10.86501	3.27271	5.74326	0.04035	0.78727	0.11247	0.00060	-0.01496	0.00211	-0.80464	0.68183	0.92058	-0.16419	-1.22768	1.47309	0.84404	1.07823	-1.09062	4.75180	8.24829	17.00403	-0.00784	-0.00194	0.00043	-0.00005
465			4.64000	-1.99430	-2.96750	-1.53008	1.01746	-0.19530	0.03779	0.01914	-0.00419	-0.00041	-0.00080	-0.00516	0.99689	16.07677	-1.69225	-16.34311	0.09343	0.19551	0.03146	0.00178	0.00220	0.00063	10.85784	3.28118	5.73303	0.04023	0.78744	0.11275	0.00052	-0.01272	0.00082	-0.96821	1.07870	0.98118	-0.47102	-1.38420	0.88429	0.78655	0.87976	-0.43784	4.75069	8.24388	16.99558	-0.00785	-0.00195	0.00040	-0.00001
466			4.65000	-2.00627	-2.98046	-1.52452	1.02039	-0.19371	0.03800	0.02267	-0.00420	-0.00037	-0.00146	-0.00537	0.99687	16.06493	-1.70229	-16.33773	0.09216	0.19346	0.03072	0.00193	0.00314	0.00021	10.85079	3.28931	5.73157	0.03927	0.78454	0.11269	0.00051	-0.00969	-0.00099	-0.97848	1.27995	0.93675	-0.70084	-1.40037	0.11161	0.70336	0.74908	0.49443	4.75244	8.24299	16.98899	-0.00785	-0.00196	0.00038	0.00003
467			4.66000	-2.01922	-2.99271	-1.51978	1.02310	-0.19211	0.03828	0.02372	-0.00384	-0.00030	-0.00197	-0.00517	0.99735	16.05269	-1.71234	-16.34061	0.08959	0.19201	0.03000	0.00199	0.00372	-0.00017	10.84264	3.29697	5.74025	0.04151	0.78290	0.11283	0.00060	-0.00670	-0.00278	-0.90382	1.34025	0.81901	-0.83371	-1.36835	-0.62627	0.61160	0.70664	1.42906	4.75731	8.24477	16.98213	-0.00786	-0.00196	0.00036	0.00007
468			4.67000	-2.03240	-3.00368	-1.51622	1.02599	-0.19039	0.03883	0.02491	-0.00348	-0.00022	-0.00202	-0.00516	0.99752	16.03985	-1.72183	-16.35015	0.08694	0.19259	0.02958	0.00215	0.00414	-0.00042	10.83285	3.30427	5.75753	0.04317	0.78455	0.11341	0.00072	-0.00477	-0.00409	-0.83221	1.41037	0.67301	-0.90520	-1.43699	-1.14721	0.55309	0.74458	2.10304	4.76542	8.24773	16.97288	-0.00786	-0.00196	0.00036	0.00011
469			4.68000	-2.04675	-3.01385	-1.51407	1.02923	-0.18850	0.03928	0.02730	-0.00335	-0.00011	-0.00181	-0.00583	0.99724	16.02504	-1.73147	-16.36324	0.08624	0.19453	0.02974	0.00247	0.00450	-0.00050	10.82138	3.31157	5.77955	0.03993	0.78810	0.11400	0.00075	-0.00453	-0.00461	-0.83345	1.55328	0.51423	-0.94954	-1.64628	-1.33844	0.55911	0.83823	2.36776	4.77650	8.25131	16.96029	-0.00787	-0.00195	0.00037	0.00014
470			4.69000	-2.06267	-3.02416	-1.51386	1.03004	-0.18637	0.03950	0.02802	-0.00358	0.00009	-0.00167	-0.00641	0.99621	16.00775	-1.74198	-16.37613	0.08638	0.19640	0.03010	0.00273	0.00452	-0.00040	10.80880	3.31942	5.80185	0.03605	0.79092	0.11424	0.00076	-0.00571	-0.00444	-0.97395	1.62498	0.26243	-0.91706	-1.84220	-1.16606	0.61900	0.98281	2.28420	4.79001	8.25550	16.94463	-0.00787	-0.00195	0.00038	0.00016
471			4.70000	-2.07810	-3.03577	-1.51743	1.03186	-0.18457	0.03993	0.02428	-0.00416	0.00041	-0.00145	-0.00685	0.99512	15.98952	-1.75257	-16.38523	0.08472	0.19795	0.03008	0.00264	0.00389	-0.00017	10.79490	3.32804	5.82178	0.03473	0.79370	0.11466	0.00082	-0.00749	-0.00396	-1.28023	1.47290	-0.15513	-0.75028	-1.86797	-0.71164	0.69573	1.18079	2.04356	4.80518	8.26040	16.92657	-0.00787	-0.00194	0.00040	0.00018
472			4.71000	-2.09031	-3.04956	-1.52654	1.03479	-0.18153	0.04072	0.01780	-0.00488	0.00075	-0.00143	-0.00731	0.99444	15.97241	-1.76183	-16.38851	0.08273	0.20001	0.02976	0.00242	0.00295	0.00005	10.77944	3.33745	5.83873	0.03372	0.79583	0.11522	0.00091	-0.00950	-0.00341	-1.65590	1.17332	-0.57875	-0.51466	-1.78751	-0.25219	0.78084	1.41377	1.77149	4.82131	8.26623	16.90720	-0.00786	-0.00194	0.00041	0.00019
473			4.72000	-2.09899	-3.06581	-1.53962	1.03990	-0.17880	0.04076	0.01339	-0.00556	0.00082	-0.00190	-0.00747	0.99466	15.95615	-1.76941	-16.38785	0.07919	0.19912	0.02925	0.00235	0.00240	0.00009	10.76211	3.34783	5.85260	0.03572	0.79302	0.11487	0.00109	-0.01165	-0.00279	-1.93094	0.95056	-0.63556	-0.35901	-1.80041	-0.17744	0.87587	1.66289	1.47547	4.83796	8.27333	16.88753	-0.00786	-0.00194	0.00039	0.00018
474			4.73000	-2.10636	-3.08434	-1.55082	1.04740	-0.17632	0.04084	0.01362	-0.00617	0.00045	-0.00278	-0.00766	0.99625	15.93839	-1.77606	-16.38893	0.07559	0.19669	0.02826	0.00257	0.00261	-0.00014	10.74300	3.35919	5.86295	0.03772	0.78824	0.11464	0.00125	-0.01363	-0.00211	-2.03214	0.91970	-0.08608	-0.36333	-1.96625	-0.68486	0.96223	1.86126	1.14512	4.85470	8.28117	16.86874	-0.00786	-0.00194	0.00035	0.00019
475			4.74000	-2.11465	-3.10544	-1.55380	1.05258	-0.17296	0.04072	0.01731	-0.00677	-0.00023	-0.00363	-0.00812	0.99738	15.91745	-1.78243	-16.39765	0.07445	0.19578	0.02805	0.00297	0.00331	-0.00057	10.72313	3.37123	5.86969	0.03591	0.78589	0.11425	0.00121	-0.01473	-0.00151	-2.02911	1.03354	0.92010	-0.47116	-2.16203	-1.61715	0.99939	1.93529	0.84337	4.87099	8.28812	16.85193	-0.00786	-0.00196	0.00032	0.00018
476			4.75000	-2.12493	-3.12944	-1.54589	1.05918	-0.16847	0.04095	0.02210	-0.00722	-0.00097	-0.00416	-0.00898	0.99697	15.89359	-1.78830	-16.41669	0.07124	0.19650	0.02794	0.00314	0.00395	-0.00102	10.70374	3.38312	5.87384	0.03416	0.78671	0.11433	0.00108	-0.01460	-0.00108	-1.98037	1.19524	1.99379	-0.57049	-2.25673	-2.58712	0.96782	1.84233	0.61567	4.88604	8.29293	16.83837	-0.00787	-0.00198	0.00029	0.00017
477			4.76000	-2.13717	-3.15555	-1.52833	1.06493	-0.16239	0.04182	0.02595	-0.00720	-0.00159	-0.00451	-0.01025	0.99591	15.86837	-1.79312	-16.44433	0.06925	0.19974	0.02797	0.00313	0.00416	-0.00133	10.68647	3.39413	5.87633	0.02890	0.79042	0.11506	0.00079	-0.01323	-0.00065	-1.86122	1.31924	2.81815	-0.57477	-2.20904	-3.21394	0.85571	1.60929	0.38420	4.89879	8.29597	16.82899	-0.00787	-0.00200	0.00027	0.00014
478			4.77000	-2.15055	-3.18185	-1.50421	1.07032	-0.15743	0.04245	0.02798	-0.00663	-0.00199	-0.00513	-0.01119	0.99510	15.84362	-1.79634	-16.47560	0.06688	0.20047	0.02751	0.00291	0.00366	-0.00137	10.67229	3.40315	5.87660	0.02550	0.79012	0.11552	0.00055	-0.01056	0.00008	-1.61185	1.36233	3.29296	-0.44687	-2.06588	-3.30838	0.64129	1.31170	0.01215	4.90820	8.29885	16.82450	-0.00788	-0.00200	0.00027	0.00010
479			4.78000	-2.16423	-3.20579	-1.47631	1.07441	-0.15466	0.04249	0.02851	-0.00555	-0.00223	-0.00558	-0.01148	0.99439	15.82038	-1.79770	-16.50482	0.06339	0.19930	0.02703	0.00258	0.00267	-0.00120	10.66183	3.40902	5.87267	0.02604	0.78776	0.11545	0.00041	-0.00676	0.00119	-1.19060	1.33369	3.51350	-0.21631	-1.91197	-2.96625	0.32193	1.00782	-0.53373	4.91428	8.30297	16.82481	-0.00787	-0.00199	0.00029	0.00007
480			4.79000	-2.17769	-3.22517	-1.44568	1.07633	-0.15167	0.04291	0.02738	-0.00404	-0.00242	-0.00565	-0.01153	0.99312	15.79871	-1.79720	-16.52882	0.05992	0.20000	0.02663	0.00223	0.00147	-0.00094	10.65505	3.41062	5.86315	0.02728	0.78756	0.11562	0.00028	-0.00233	0.00248	-0.63037	1.21715	3.60423	0.06543	-1.75908	-2.40062	-0.05980	0.73828	-1.15637	4.91817	8.30885	16.82922	-0.00787	-0.00196	0.00033	0.00006
481			4.80000	-2.18981	-3.23873	-1.41286	1.07603	-0.14952	0.04364	0.02373	-0.00239	-0.00259	-0.00529	-0.01147	0.99055	15.77898	-1.79475	-16.54623	0.05648	0.20161	0.02614	0.00185	0.00021	-0.00066	10.65148	3.40781	5.84786	0.02875	0.78841	0.11606	0.00018	0.00194	0.00368	-0.01468	0.97073	3.60996	0.34764	-1.55075	-1.75440	-0.43003	0.53432	-1.72555	4.92145	8.31594	16.83643	-0.00785	-0.00194	0.00037	0.00007
482			4.81000	-2.19916	-3.24605	-1.37838	1.07593	-0.14839	0.04422	0.01836	-0.00080	-0.00270	-0.00461	-0.01115	0.98775	15.76213	-1.79050	-16.55699	0.05155	0.20330	0.02575	0.00139	-0.00085	-0.00040	10.65012	3.40114	5.82787	0.03293	0.79004	0.11637	0.00012	0.00533	0.00456	0.57428	0.63959	3.54276	0.55696	-1.28123	-1.12748	-0.72200	0.41735	-2.13190	4.92552	8.32275	16.84458	-0.00783	-0.00190	0.00042	0.00008
483			4.82000	-2.20542	-3.24757	-1.34306	1.07511	-0.14797	0.04424	0.01325	0.00051	-0.00274	-0.00396	-0.01076	0.98586	15.74864	-1.78534	-16.56204	0.04832	0.20476	0.02589	0.00101	-0.00148	-0.00022	10.64980	3.39191	5.80506	0.03618	0.79135	0.11614	0.00009	0.00737	0.00492	1.05405	0.33292	3.45152	0.64862	-0.98750	-0.66086	-0.88823	0.36096	-2.29889	4.93155	8.32734	16.85179	-0.00781	-0.00188	0.00046	0.00012
484			4.83000	-2.20926	-3.24484	-1.30718	1.07624	-0.14935	0.04361	0.00985	0.00133	-0.00274	-0.00374	-0.01036	0.98618	15.73849	-1.77988	-16.56415	0.04658	0.20321	0.02588	0.00072	-0.00172	-0.00017	10.64986	3.38168	5.78203	0.03875	0.78864	0.11540	0.00008	0.00795	0.00471	1.35361	0.12661	3.41746	0.65539	-0.69553	-0.48528	-0.91687	0.31743	-2.20844	4.94012	8.32850	16.85607	-0.00780	-0.00188	0.00048	0.00014
485			4.84000	-2.21180	-3.24019	-1.27051	1.07859	-0.15165	0.04276	0.00908	0.00155	-0.00274	-0.00363	-0.00996	0.98698	15.73117	-1.77398	-16.56654	0.04468	0.20023	0.02571	0.00053	-0.00170	-0.00023	10.65001	3.37191	5.76115	0.04207	0.78405	0.11453	0.00008	0.00726	0.00407	1.44040	0.07258	3.46382	0.62311	-0.47964	-0.58884	-0.82576	0.27908	-1.91634	4.95141	8.32614	16.85568	-0.00779	-0.00187	0.00049	0.00017
486			4.85000	-2.21472	-3.23599	-1.23317	1.08235	-0.15176	0.04271	0.01161	0.00119	-0.00274	-0.00360	-0.01004	0.98854	15.72504	-1.76776	-16.57136	0.04370	0.19978	0.02551	0.00052	-0.00140	-0.00033	10.64991	3.36373	5.74394	0.04311	0.78241	0.11439	0.00011	0.00557	0.00321	1.32133	0.21156	3.51081	0.54866	-0.45626	-0.82370	-0.64709	0.27705	-1.51017	4.96540	8.32072	16.84938	-0.00779	-0.00187	0.00048	0.00019
487			4.86000	-2.21991	-3.23407	-1.19652	1.08582	-0.15087	0.04278	0.01625	0.00042	-0.00264	-0.00377	-0.01057	0.99016	15.71778	-1.76222	-16.57869	0.04487	0.19996	0.02549	0.00068	-0.00074	-0.00041	10.64894	3.35794	5.73098	0.04043	0.78121	0.11435	0.00016	0.00317	0.00224	1.02894	0.48565	3.45865	0.40318	-0.62685	-1.04795	-0.41051	0.31893	-1.04376	4.98202	8.31257	16.83682	-0.00780	-0.00188	0.00046	0.00021
488			4.87000	-2.22787	-3.23556	-1.16229	1.09021	-0.14940	0.04298	0.01935	-0.00063	-0.00243	-0.00374	-0.01123	0.99096	15.70825	-1.75862	-16.58806	0.04424	0.20105	0.02558	0.00079	0.00013	-0.00047	10.64673	3.35501	5.72273	0.03883	0.78247	0.11453	0.00021	0.00042	0.00115	0.58908	0.69998	3.27526	0.19242	-0.80557	-1.21942	-0.14002	0.36725	-0.52285	5.00114	8.30222	16.81855	-0.00781	-0.00190	0.00042	0.00024
489			4.88000	-2.23660	-3.24138	-1.13193	1.09439	-0.14723	0.04351	0.01803	-0.00179	-0.00215	-0.00355	-0.01157	0.99074	15.69784	-1.75721	-16.59921	0.04077	0.20276	0.02543	0.00073	0.00096	-0.00052	10.64338	3.35521	5.71977	0.04122	0.78532	0.11507	0.00027	-0.00209	-0.00002	0.04899	0.69834	2.98416	-0.03537	-0.82692	-1.34760	0.12051	0.38363	0.03655	5.02260	8.29050	16.79568	-0.00784	-0.00191	0.00039	0.00026
490			4.89000	-2.24357	-3.25169	-1.10615	1.09658	-0.14625	0.04335	0.01353	-0.00279	-0.00182	-0.00363	-0.01158	0.99015	15.68840	-1.75753	-16.61206	0.03804	0.20217	0.02537	0.00061	0.00174	-0.00056	10.63927	3.35806	5.72238	0.04415	0.78517	0.11501	0.00030	-0.00370	-0.00110	-0.45235	0.53279	2.64409	-0.26961	-0.74258	-1.43150	0.31301	0.35374	0.55139	5.04619	8.27884	16.77005	-0.00787	-0.00193	0.00036	0.00028
491			4.90000	-2.24805	-3.26510	-1.08464	1.09548	-0.14500	0.04370	0.00910	-0.00327	-0.00154	-0.00384	-0.01155	0.98902	15.68028	-1.75988	-16.62613	0.03794	0.20200	0.02497	0.00056	0.00252	-0.00053	10.63498	3.36255	5.72957	0.04387	0.78459	0.11549	0.00029	-0.00373	-0.00177	-0.75494	0.35646	2.29327	-0.50557	-0.71331	-1.38344	0.36399	0.31000	0.87417	5.07127	8.26936	16.74454	-0.00789	-0.00194	0.00034	0.00030
492			4.91000	-2.25084	-3.27910	-1.06684	1.09470	-0.14250	0.04462	0.00649	-0.00309	-0.00130	-0.00425	-0.01155	0.98735	15.67245	-1.76477	-16.63923	0.03688	0.20191	0.02396	0.00056	0.00308	-0.00037	10.63064	3.36666	5.73866	0.04391	0.78323	0.11646	0.00030	-0.00196	-0.00179	-0.79404	0.25274	1.93914	-0.66921	-0.82553	-1.08164	0.23683	0.29825	0.89515	5.09660	8.26393	16.72258	-0.00792	-0.00195	0.00033	0.00031
493			4.92000	-2.25299	-3.29122	-1.05212	1.09303	-0.14051	0.04473	0.00621	-0.00236	-0.00110	-0.00482	-0.01143	0.98634	15.66366	-1.77194	-16.64795	0.03695	0.20095	0.02353	0.00064	0.00311	-0.00012	10.62628	3.36862	5.74640	0.04307	0.78086	0.11664	0.00030	0.00119	-0.00117	-0.58392	0.24699	1.61407	-0.67749	-1.06756	-0.51955	-0.03673	0.32839	0.62462	5.12115	8.26326	16.70636	-0.00793	-0.00196	0.00032	0.00031
494			4.93000	-2.25579	-3.29941	-1.03944	1.08882	-0.14165	0.04455	0.00886	-0.00130	-0.00099	-0.00520	-0.01101	0.98582	15.65281	-1.78030	-16.64961	0.03922	0.19858	0.02307	0.00084	0.00266	0.00015	10.62186	3.36705	5.75026	0.04152	0.77806	0.11669	0.00030	0.00491	-0.00024	-0.17767	0.36968	1.40005	-0.54073	-1.39048	0.10218	-0.37411	0.36677	0.21525	5.14469	8.26654	16.69609	-0.00794	-0.00196	0.00032	0.00031
495			4.94000	-2.26087	-3.30272	-1.02694	1.08846	-0.14178	0.04485	0.01467	-0.00004	-0.00107	-0.00540	-0.01017	0.98668	15.63903	-1.78876	-16.64485	0.03670	0.19760	0.02230	0.00098	0.00217	0.00032	10.61766	3.36194	5.75003	0.04654	0.77852	0.11718	0.00031	0.00823	0.00057	0.36409	0.63020	1.38527	-0.36474	-1.73906	0.50264	-0.66945	0.35375	-0.14366	5.16750	8.27138	16.69019	-0.00795	-0.00196	0.00033	0.00030
496			4.95000	-2.26966	-3.30077	-1.01221	1.08974	-0.14158	0.04537	0.02257	0.00133	-0.00133	-0.00536	-0.00937	0.98829	15.62190	-1.79688	-16.63704	0.03299	0.19811	0.02168	0.00106	0.00195	0.00035	10.61430	3.35413	5.74702	0.05258	0.78164	0.11789	0.00025	0.01033	0.00109	1.01075	0.97120	1.59615	-0.24844	-2.04362	0.54841	-0.84631	0.25547	-0.38398	5.18989	8.27527	16.68635	-0.00794	-0.00196	0.00033	0.00030
497			4.96000	-2.28264	-3.29325	-0.99294	1.09064	-0.14288	0.04542	0.02976	0.00284	-0.00175	-0.00548	-0.00891	0.99037	15.60189	-1.80461	-16.63006	0.03200	0.19700	0.02117	0.00114	0.00200	0.00026	10.61261	3.34511	5.74240	0.05439	0.78186	0.11820	0.00008	0.01080	0.00142	1.74818	1.24954	2.00387	-0.22263	-2.19838	0.29426	-0.88722	0.07827	-0.56008	5.21203	8.27721	16.68272	-0.00794	-0.00195	0.00034	0.00030
498			4.97000	-2.29834	-3.27973	-0.96705	1.09087	-0.14431	0.04568	0.03243	0.00443	-0.00232	-0.00546	-0.00878	0.99148	15.58090	-1.81187	-16.62662	0.03192	0.19610	0.02051	0.00111	0.00209	0.00010	10.61331	3.33603	5.73638	0.05382	0.78147	0.11874	-0.00014	0.01005	0.00171	2.51862	1.27434	2.54541	-0.24771	-2.07617	-0.12241	-0.83465	-0.12837	-0.73058	5.23389	8.27793	16.67813	-0.00795	-0.00195	0.00034	0.00029
499			4.98000	-2.31331	-3.26041	-0.93335	1.09034	-0.14637	0.04554	0.02835	0.00598	-0.00290	-0.00508	-0.00892	0.99140	15.56213	-1.81786	-16.62810	0.03242	0.19557	0.02038	0.00092	0.00198	-0.00008	10.61639	3.32758	5.72887	0.05163	0.78138	0.11894	-0.00031	0.00863	0.00205	3.23012	0.94514	3.11751	-0.26622	-1.63143	-0.53366	-0.73983	-0.29314	-0.92851	5.25527	8.27870	16.67186	-0.00796	-0.00195	0.00035	0.00028
500			4.99000	-2.32388	-3.23592	-0.89203	1.08950	-0.14698	0.04568	0.01920	0.00729	-0.00346	-0.00454	-0.00901	0.99033	15.54865	-1.82189	-16.63385	0.03160	0.19661	0.02033	0.00057	0.00162	-0.00020	10.62121	3.31995	5.71927	0.05114	0.78237	0.11923	-0.00043	0.00721	0.00259	3.82815	0.36159	3.63171	-0.25739	-0.97980	-0.77772	-0.66334	-0.38869	-1.21242	5.27573	8.28048	16.66384	-0.00798	-0.00196	0.00035	0.00025
501			5.00000	-2.32847	-3.20715	-0.84407	1.08706	-0.14866	0.04584	0.00916	0.00843	-0.00395	-0.00399	-0.00867	0.98871	15.54181	-1.82391	-16.64172	0.03054	0.19651	0.01991	0.00023	0.00117	-0.00026	10.62732	3.31261	5.70630	0.05319	0.78157	0.11945	-0.00049	0.00643	0.00339	4.30656	-0.25202	4.07256	-0.22988	-0.34130	-0.83786	-0.65915	-0.38997	-1.59971	5.29429	8.28368	16.65478	-0.00800	-0.00196	0.00036	0.00022
502			5.01000	-2.32787	-3.17505	-0.79048	1.08292	-0.15199	0.04488	0.00199	0.00945	-0.00428	-0.00343	-0.00799	0.98785	15.54046	-1.82441	-16.65018	0.03108	0.19525	0.02036	0.00001	0.00083	-0.00031	10.63358	3.30469	5.68901	0.05564	0.78011	0.11859	-0.00045	0.00676	0.00424	4.69250	-0.70462	4.47438	-0.20578	0.09792	-0.87535	-0.75130	-0.27677	-2.00273	5.30957	8.28780	16.64574	-0.00801	-0.00196	0.00036	0.00017
503			5.02000	-2.32435	-3.14043	-0.73184	1.07625	-0.15513	0.04342	-0.00120	0.01023	-0.00447	-0.00300	-0.00708	0.98738	15.54195	-1.82393	-16.65981	0.03368	0.19410	0.02142	-0.00008	0.00066	-0.00040	10.63878	3.29530	5.66782	0.05722	0.77840	0.11706	-0.00028	0.00824	0.00484	4.98313	-0.93431	4.83000	-0.18151	0.30111	-1.05020	-0.92162	-0.07347	-2.28337	5.32058	8.29135	16.63771	-0.00803	-0.00196	0.00036	0.00011
504			5.03000	-2.31996	-3.10435	-0.66941	1.07154	-0.15727	0.04213	-0.00106	0.01057	-0.00451	-0.00269	-0.00609	0.98847	15.54396	-1.82239	-16.67207	0.03547	0.19372	0.02252	-0.00007	0.00060	-0.00055	10.64177	3.28402	5.64457	0.06041	0.77820	0.11563	-0.00004	0.01011	0.00497	5.10786	-0.95943	5.04567	-0.14584	0.33495	-1.37630	-1.09041	0.16595	-2.32467	5.32703	8.29249	16.63167	-0.00803	-0.00197	0.00035	0.00005
505			5.04000	-2.31640	-3.06846	-0.60592	1.06871	-0.16172	0.04034	0.00176	0.01051	-0.00424	-0.00224	-0.00523	0.99000	15.54504	-1.81979	-16.68792	0.03672	0.19154	0.02367	0.00004	0.00064	-0.00072	10.64214	3.27158	5.62208	0.06439	0.77722	0.11394	0.00024	0.01128	0.00446	4.97203	-0.79125	4.97650	-0.11858	0.22956	-1.72840	-1.16415	0.37715	-2.06785	5.32949	8.29037	16.62835	-0.00803	-0.00197	0.00034	0.00004
506			5.05000	-2.31524	-3.03484	-0.54591	1.06682	-0.16544	0.03934	0.00515	0.00970	-0.00372	-0.00138	-0.00488	0.99118	15.54389	-1.81677	-16.70656	0.03811	0.19202	0.02481	0.00021	0.00070	-0.00081	10.63993	3.25939	5.60345	0.06609	0.78025	0.11313	0.00052	0.01098	0.00346	4.50149	-0.52502	4.48855	-0.08554	0.00493	-1.90719	-1.08659	0.56038	-1.56002	5.32874	8.28547	16.62830	-0.00802	-0.00198	0.00031	-0.00002
507			5.06000	-2.31604	-3.00570	-0.49484	1.06597	-0.16677	0.03940	0.00584	0.00808	-0.00297	-0.00052	-0.00511	0.99234	15.53997	-1.81378	-16.72512	0.04022	0.19529	0.02565	0.00041	0.00050	-0.00075	10.63499	3.24925	5.59052	0.06420	0.78584	0.11331	0.00080	0.00877	0.00229	3.69440	-0.33519	3.56543	0.01624	-0.28554	-1.75914	-0.85664	0.77258	-0.96531	5.32561	8.27923	16.63192	-0.00802	-0.00199	0.00028	-0.00005
508			5.07000	-2.31686	-2.98283	-0.45721	1.06423	-0.16795	0.03948	0.00380	0.00602	-0.00203	-0.00025	-0.00552	0.99277	15.53321	-1.81064	-16.73968	0.04383	0.19615	0.02581	0.00070	0.00006	-0.00053	10.62684	3.24253	5.58298	0.05989	0.78571	0.11327	0.00108	0.00487	0.00128	2.67248	-0.25112	2.39212	0.18675	-0.67818	-1.32549	-0.52696	1.06104	-0.46046	5.32071	8.27333	16.63917	-0.00802	-0.00201	0.00024	-0.00006
509			5.08000	-2.31698	-2.96705	-0.43426	1.06276	-0.16946	0.03940	0.00233	0.00388	-0.00109	-0.00015	-0.00576	0.99318	15.52227	-1.80778	-16.74805	0.04667	0.19598	0.02580	0.00119	-0.00016	-0.00026	10.61495	3.23988	5.57908	0.05686	0.78443	0.11305	0.00143	0.00041	0.00052	1.63916	-0.13600	1.24000	0.32582	-1.29665	-0.82771	-0.18246	1.45450	-0.07720	5.31447	8.26922	16.64923	-0.00803	-0.00203	0.00020	-0.00007
510			5.09000	-2.31767	-2.95791	-0.42446	1.06233	-0.17212	0.03886	0.00369	0.00205	-0.00027	-0.00035	-0.00592	0.99485	15.50440	-1.80659	-16.75075	0.04982	0.19421	0.02583	0.00195	0.00017	-0.00001	10.59826	3.24097	5.57788	0.05360	0.78240	0.11259	0.00183	-0.00337	-0.00012	0.77021	0.10470	0.23816	0.35055	-2.18018	-0.42078	0.09710	1.95055	0.27029	5.30726	8.26773	16.66047	-0.00806	-0.00205	0.00017	-0.00009
511			5.10000	-2.32051	-2.95372	-0.42583	1.06312	-0.17351	0.03872	0.00834	0.00083	0.00041	-0.00089	-0.00590	0.99689	15.47735	-1.80862	-16.74884	0.05115	0.19219	0.02529	0.00286	0.00104	0.00021	10.57583	3.24496	5.57941	0.05191	0.78024	0.11249	0.00228	-0.00555	-0.00076	0.17446	0.48564	-0.61892	0.25081	-3.23954	-0.12012	0.25825	2.48792	0.63903	5.29925	8.26875	16.67068	-0.00808	-0.00208	0.00014	-0.00010
512			5.11000	-2.32727	-2.95191	-0.43643	1.06131	-0.17475	0.03840	0.01705	0.00041	0.00093	-0.00123	-0.00561	0.99875	15.44011	-1.81503	-16.74341	0.05296	0.19154	0.02529	0.00393	0.00232	0.00038	10.54752	3.25041	5.58404	0.04955	0.78074	0.11231	0.00264	-0.00561	-0.00137	-0.09180	1.04299	-1.30862	0.04654	-4.38830	0.06155	0.26455	2.97999	1.00809	5.29019	8.27105	16.67785	-0.00810	-0.00210	0.00011	-0.00013
513			5.12000	-2.34036	-2.94990	-0.45362	1.05735	-0.17547	0.03830	0.02914	0.00064	0.00128	-0.00130	-0.00532	1.00024	15.39199	-1.82657	-16.73591	0.05568	0.19277	0.02557	0.00513	0.00378	0.00049	10.51411	3.25560	5.59164	0.04467	0.78431	0.11246	0.00271	-0.00337	-0.00186	-0.07039	1.74260	-1.77724	-0.19901	-5.50788	0.09375	0.10414	3.35053	1.32740	5.27998	8.27351	16.68069	-0.00811	-0.00211	0.00010	-0.00015
514			5.13000	-2.36082	-2.94616	-0.47455	1.05441	-0.17594	0.03853	0.04026	0.00113	0.00148	-0.00142	-0.00519	1.00062	15.33398	-1.84256	-16.72803	0.05638	0.19292	0.02509	0.00598	0.00474	0.00053	10.47711	3.25871	5.60180	0.03984	0.78595	0.11297	0.00259	0.00114	-0.00214	0.07791	2.36252	-2.03904	-0.33979	-6.34111	0.03246	-0.22110	3.55327	1.53692	5.26824	8.27543	16.67975	-0.00811	-0.00211	0.00009	-0.00018
515			5.14000	-2.38636	-2.94076	-0.49726	1.05323	-0.17537	0.03873	0.04555	0.00142	0.00155	-0.00175	-0.00498	1.00144	15.27001	-1.86010	-16.72015	0.05507	0.19255	0.02438	0.00614	0.00463	0.00052	10.43843	3.25791	5.61329	0.03681	0.78602	0.11332	0.00243	0.00717	-0.00203	0.17980	2.65242	-2.13403	-0.25266	-6.64718	0.00604	-0.66864	3.58309	1.54946	5.25441	8.27627	16.67728	-0.00811	-0.00210	0.00009	-0.00022
516			5.15000	-2.41271	-2.93496	-0.52008	1.05194	-0.17466	0.03882	0.04450	0.00139	0.00150	-0.00216	-0.00456	1.00278	15.20564	-1.87565	-16.71156	0.05351	0.19196	0.02370	0.00581	0.00362	0.00051	10.40007	3.25215	5.62393	0.03551	0.78484	0.11336	0.00228	0.01312	-0.00150	0.18610	2.59051	-2.05211	0.01276	-6.43317	0.06128	-1.12810	3.46296	1.33028	5.23774	8.27612	16.67671	-0.00809	-0.00208	0.00011	-0.00026
517			5.16000	-2.43707	-2.92979	-0.54106	1.04994	-0.17471	0.03911	0.04148	0.00121	0.00132	-0.00232	-0.00451	1.00323	15.14500	-1.88744	-16.70195	0.05382	0.19169	0.02297	0.00545	0.00250	0.00050	10.36378	3.24181	5.63169	0.03165	0.78319	0.11351	0.00190	0.01717	-0.00068	0.17440	2.40941	-1.79072	0.26608	-5.96915	0.15978	-1.46329	3.24088	0.93481	5.21726	8.27538	16.68076	-0.00806	-0.00206	0.00015	-0.00031
518			5.17000	-2.45995	-2.92535	-0.55854	1.04864	-0.17451	0.03918	0.04060	0.00108	0.00108	-0.00239	-0.00473	1.00190	15.08900	-1.89656	-16.69152	0.05302	0.19081	0.02228	0.00496	0.00190	0.00050	10.33066	3.22868	5.63526	0.02853	0.77964	0.11322	0.00156	0.01822	0.00021	0.20482	2.33247	-1.44065	0.36145	-5.52655	0.30160	-1.58629	2.97350	0.46342	5.19198	8.27462	16.69029	-0.00802	-0.00203	0.00020	-0.00037
519			5.18000	-2.48305	-2.92138	-0.57246	1.04783	-0.17466	0.03931	0.04076	0.00092	0.00089	-0.00231	-0.00466	1.00050	15.03701	-1.90521	-16.67990	0.05027	0.18982	0.02149	0.00433	0.00176	0.00055	10.30112	3.21508	5.63440	0.02912	0.77645	0.11294	0.00143	0.01650	0.00098	0.21831	2.31832	-1.15097	0.31889	-5.13469	0.54349	-1.49917	2.72680	0.02405	5.16142	8.27472	16.70434	-0.00798	-0.00201	0.00026	-0.00043
520			5.19000	-2.50584	-2.91822	-0.58427	1.04738	-0.17584	0.03966	0.03800	0.00042	0.00084	-0.00189	-0.00477	0.99934	14.98948	-1.91443	-16.66602	0.04813	0.18962	0.02078	0.00370	0.00159	0.00065	10.27457	3.20294	5.62980	0.02884	0.77564	0.11304	0.00130	0.01291	0.00155	0.06371	2.17346	-1.04969	0.26824	-4.67782	0.95579	-1.26169	2.55597	-0.32002	5.12585	8.27637	16.72094	-0.00794	-0.00198	0.00031	-0.00048
521			5.20000	-2.52585	-2.91754	-0.59676	1.04844	-0.17605	0.04039	0.03183	-0.00064	0.00100	-0.00133	-0.00520	0.99727	14.94773	-1.92370	-16.64788	0.04490	0.19042	0.01996	0.00299	0.00116	0.00079	10.25001	3.19352	5.62236	0.02866	0.77606	0.11347	0.00122	0.00829	0.00190	-0.35029	1.88275	-1.19184	0.27732	-4.17113	1.54062	-0.93797	2.45495	-0.55811	5.08699	8.27960	16.73732	-0.00789	-0.00194	0.00036	-0.00051
522			5.21000	-2.54208	-2.92115	-0.61289	1.04783	-0.17612	0.04063	0.02561	-0.00216	0.00135	-0.00089	-0.00583	0.99345	14.91168	-1.93287	-16.62399	0.04283	0.19032	0.01950	0.00249	0.00077	0.00097	10.22683	3.18748	5.61306	0.02678	0.77431	0.11323	0.00108	0.00322	0.00201	-0.96914	1.63193	-1.57943	0.28835	-3.78189	2.19371	-0.56814	2.37721	-0.67771	5.04756	8.28351	16.75036	-0.00785	-0.00191	0.00041	-0.00051
523			5.22000	-2.55585	-2.92990	-0.63556	1.04523	-0.17513	0.04048	0.02237	-0.00378	0.00189	-0.00081	-0.00644	0.98921	14.87932	-1.94281	-16.59420	0.04239	0.18993	0.01945	0.00228	0.00074	0.00115	10.20484	3.18522	5.60320	0.02338	0.77106	0.11240	0.00089	-0.00150	0.00180	-1.67435	1.57531	-2.21916	0.23828	-3.63607	2.78773	-0.19868	2.27578	-0.64405	5.01025	8.28675	16.75796	-0.00780	-0.00187	0.00045	-0.00047
524			5.23000	-2.56942	-2.94349	-0.66758	1.04088	-0.17330	0.04049	0.02283	-0.00520	0.00257	-0.00104	-0.00657	0.98523	14.84796	-1.95461	-16.55945	0.04177	0.18937	0.01918	0.00225	0.00115	0.00127	10.18413	3.18643	5.59459	0.02199	0.76713	0.11161	0.00079	-0.00478	0.00122	-2.35042	1.73550	-3.03718	0.10587	-3.73634	3.17284	0.09611	2.13771	-0.40508	4.97697	8.28801	16.75950	-0.00775	-0.00183	0.00049	-0.00042
525			5.24000	-2.58480	-2.96099	-0.70986	1.03828	-0.17068	0.04069	0.02591	-0.00630	0.00322	-0.00149	-0.00642	0.98162	14.81523	-1.96901	-16.52254	0.03853	0.18807	0.01841	0.00220	0.00194	0.00123	10.16448	3.19004	5.58963	0.02390	0.76247	0.11105	0.00082	-0.00569	0.00021	-2.91663	2.02542	-3.81170	-0.09832	-3.97398	3.15319	0.24881	1.98699	0.08207	4.94888	8.28710	16.75570	-0.00773	-0.00181	0.00052	-0.00035
526			5.25000	-2.60281	-2.98165	-0.76033	1.03731	-0.16815	0.04088	0.02918	-0.00727	0.00369	-0.00214	-0.00606	0.97956	14.77996	-1.98564	-16.48844	0.03433	0.18607	0.01743	0.00211	0.00286	0.00102	10.14522	3.19447	5.59098	0.02739	0.75781	0.11068	0.00091	-0.00442	-0.00117	-3.38851	2.29244	-4.32178	-0.32462	-4.16537	2.62786	0.26445	1.84331	0.78932	4.92650	8.28524	16.74783	-0.00771	-0.00179	0.00054	-0.00028
527			5.26000	-2.62253	-3.00580	-0.81545	1.03770	-0.16515	0.04178	0.03030	-0.00835	0.00400	-0.00260	-0.00550	0.97844	14.74286	-2.00313	-16.46216	0.02835	0.18564	0.01610	0.00180	0.00364	0.00070	10.12587	3.19876	5.60042	0.03325	0.75663	0.11124	0.00109	-0.00255	-0.00268	-3.86205	2.41371	-4.53734	-0.51626	-4.17740	1.75563	0.23857	1.72777	1.56638	4.90985	8.28365	16.73723	-0.00772	-0.00178	0.00055	-0.00021
528			5.27000	-2.64218	-3.03452	-0.87281	1.03858	-0.16272	0.04215	0.02858	-0.00968	0.00418	-0.00313	-0.00540	0.97778	14.70560	-2.02010	-16.44572	0.02460	0.18474	0.01534	0.00156	0.00403	0.00043	10.10604	3.20313	5.61751	0.03523	0.75524	0.11147	0.00116	-0.00188	-0.00396	-4.41050	2.37086	-4.61992	-0.62014	-4.01633	0.88066	0.28299	1.64997	2.21655	4.89884	8.28246	16.72439	-0.00772	-0.00179	0.00055	-0.00014
529			5.28000	-2.66026	-3.06867	-0.93232	1.04154	-0.15916	0.04292	0.02559	-0.01099	0.00444	-0.00374	-0.00559	0.97880	14.66956	-2.03553	-16.43722	0.02170	0.18535	0.01464	0.00133	0.00404	0.00025	10.08593	3.20870	5.64003	0.03589	0.75593	0.11212	0.00117	-0.00323	-0.00486	-5.01028	2.26239	-4.74365	-0.61892	-3.80586	0.27961	0.44999	1.59376	2.64317	4.89380	8.28059	16.70906	-0.00772	-0.00180	0.00053	-0.00006
530			5.29000	-2.67688	-3.10808	-0.99499	1.04655	-0.15349	0.04458	0.02483	-0.01182	0.00489	-0.00461	-0.00606	0.98131	14.63470	-2.04929	-16.43293	0.01950	0.18755	0.01350	0.00119	0.00399	0.00018	10.06593	3.21664	5.66563	0.03565	0.75746	0.11344	0.00114	-0.00654	-0.00546	-5.53485	2.27753	-4.99349	-0.58342	-3.73951	0.05507	0.73894	1.54786	2.87234	4.89475	8.27680	16.69088	-0.00771	-0.00181	0.00051	0.00001
531			5.30000	-2.69448	-3.15096	-1.06209	1.05351	-0.15015	0.04556	0.02897	-0.01220	0.00537	-0.00582	-0.00675	0.98468	14.59919	-2.06294	-16.42877	0.01838	0.18602	0.01216	0.00119	0.00419	0.00020	10.04636	3.22808	5.69266	0.03444	0.75384	0.11410	0.00107	-0.01107	-0.00577	-5.85435	2.55202	-5.38820	-0.61812	-3.97149	0.19216	1.10536	1.51292	2.95770	4.90069	8.27031	16.67030	-0.00769	-0.00182	0.00048	0.00006
532			5.31000	-2.71608	-3.19469	-1.13460	1.06040	-0.14715	0.04668	0.03752	-0.01196	0.00598	-0.00634	-0.00737	0.98705	14.56037	-2.07896	-16.42134	0.01518	0.18653	0.01113	0.00109	0.00489	0.00028	10.02734	3.24332	5.71984	0.03580	0.75447	0.11497	0.00110	-0.01627	-0.00588	-5.94506	3.05395	-5.92111	-0.75771	-4.52580	0.61460	1.49876	1.53793	2.93612	4.90942	8.26152	16.64891	-0.00767	-0.00184	0.00044	0.00008
533			5.32000	-2.74347	-3.23703	-1.21345	1.06534	-0.14227	0.04830	0.04729	-0.01123	0.00675	-0.00638	-0.00843	0.98798	14.51584	-2.09935	-16.40814	0.01305	0.19107	0.01067	0.00108	0.00593	0.00041	10.00801	3.26261	5.74616	0.03364	0.76046	0.11625	0.00110	-0.02145	-0.00588	-5.91140	3.61707	-6.55009	-0.92763	-5.30104	1.20042	1.85928	1.69056	2.86587	4.91825	8.25180	16.62925	-0.00765	-0.00185	0.00039	0.00007
534			5.33000	-2.77624	-3.27737	-1.29902	1.07023	-0.13855	0.04977	0.05411	-0.01060	0.00748	-0.00631	-0.00975	0.98777	14.46429	-2.12429	-16.38804	0.01073	0.19443	0.01001	0.00101	0.00668	0.00050	9.98685	3.28522	5.77136	0.03021	0.76556	0.11749	0.00113	-0.02508	-0.00588	-5.87917	4.01326	-7.14786	-1.01103	-6.07475	1.75612	2.08987	1.98671	2.83781	4.92504	8.24303	16.61375	-0.00765	-0.00187	0.00036	0.00005
535			5.34000	-2.81150	-3.31628	-1.39000	1.07292	-0.13588	0.05089	0.05389	-0.01021	0.00800	-0.00609	-0.01079	0.98681	14.40665	-2.15183	-16.36235	0.00829	0.19763	0.00960	0.00084	0.00681	0.00054	9.96220	3.30953	5.79625	0.02725	0.77171	0.11852	0.00120	-0.02625	-0.00605	-5.88782	4.02225	-7.55131	-0.94337	-6.54388	2.04094	2.13750	2.35826	2.93009	4.92867	8.23656	16.60391	-0.00766	-0.00189	0.00033	0.00001
536			5.35000	-2.84446	-3.35455	-1.48339	1.07454	-0.13161	0.05250	0.04562	-0.00975	0.00827	-0.00606	-0.01142	0.98575	14.34655	-2.17867	-16.33513	0.00474	0.20182	0.00881	0.00048	0.00623	0.00047	9.93349	3.33374	5.82233	0.02594	0.77910	0.11999	0.00130	-0.02482	-0.00652	-5.87040	3.57247	-7.62920	-0.71883	-6.52152	1.84020	2.01201	2.67127	3.17283	4.92868	8.23275	16.60038	-0.00768	-0.00190	0.00032	-0.00003
537			5.36000	-2.87096	-3.39212	-1.57486	1.07496	-0.12639	0.05421	0.03379	-0.00901	0.00813	-0.00707	-0.01138	0.98621	14.28794	-2.20113	-16.31233	0.00201	0.20332	0.00717	0.00020	0.00506	0.00027	9.90159	3.35622	5.85134	0.02603	0.78088	0.12138	0.00141	-0.02093	-0.00722	-5.67058	2.88676	-7.29910	-0.38793	-6.14386	1.05760	1.74931	2.83985	3.53295	4.92479	8.23167	16.60395	-0.00771	-0.00191	0.00031	-0.00006
538			5.37000	-2.89088	-3.42749	-1.65945	1.07416	-0.12172	0.05511	0.02603	-0.00784	0.00739	-0.00898	-0.01042	0.98826	14.23171	-2.21709	-16.29974	-0.00079	0.20085	0.00528	-0.00008	0.00384	0.00008	9.86779	3.37571	5.88431	0.02994	0.77577	0.12183	0.00167	-0.01551	-0.00787	-5.12461	2.35900	-6.54032	-0.04309	-5.77295	-0.20104	1.39975	2.85090	3.88470	4.91735	8.23333	16.61554	-0.00775	-0.00192	0.00032	-0.00009
539			5.38000	-2.90813	-3.45803	-1.73238	1.07483	-0.11946	0.05544	0.02666	-0.00631	0.00618	-0.01100	-0.00947	0.99267	14.17542	-2.22666	-16.30071	-0.00184	0.19668	0.00361	-0.00019	0.00290	-0.00003	9.83377	3.39148	5.92049	0.03191	0.76926	0.12207	0.00175	-0.00990	-0.00807	-4.19987	2.22075	-5.41832	0.27134	-5.64340	-1.61421	1.01213	2.75792	4.01729	4.90738	8.23739	16.63515	-0.00780	-0.00193	0.00033	-0.00010
540			5.39000	-2.92718	-3.48151	-1.79025	1.07912	-0.11760	0.05555	0.03393	-0.00450	0.00466	-0.01238	-0.00898	0.99843	14.11648	-2.23083	-16.31438	-0.00378	0.19514	0.00283	-0.00040	0.00213	-0.00009	9.80064	3.40318	5.95654	0.03237	0.76821	0.12246	0.00170	-0.00510	-0.00743	-3.01920	2.39182	-4.03906	0.57404	-5.68973	-2.82158	0.62475	2.63166	3.74305	4.89636	8.24288	16.66143	-0.00783	-0.00193	0.00034	-0.00009
541			5.40000	-2.95012	-3.49694	-1.83079	1.08170	-0.11697	0.05535	0.04245	-0.00265	0.00292	-0.01283	-0.00891	1.00304	14.05468	-2.23041	-16.33722	-0.00412	0.19643	0.00314	-0.00045	0.00129	-0.00014	9.76944	3.41082	5.98780	0.02930	0.77212	0.12275	0.00144	-0.00151	-0.00592	-1.73248	2.60728	-2.47063	0.87875	-5.67218	-3.69154	0.27263	2.48153	3.05178	4.88575	8.24882	16.69181	-0.00786	-0.00194	0.00035	-0.00008
542			5.41000	-2.97591	-3.50431	-1.85217	1.08499	-0.11770	0.05513	0.04712	-0.00084	0.00105	-0.01234	-0.00924	1.00702	13.99242	-2.22556	-16.36642	-0.00464	0.20030	0.00412	-0.00050	0.00026	-0.00023	9.74119	3.41477	6.01069	0.02512	0.78124	0.12321	0.00111	0.00070	-0.00384	-0.43498	2.60287	-0.76126	1.17157	-5.39352	-4.31055	-0.00793	2.29655	2.07848	4.87643	8.25432	16.72369	-0.00788	-0.00194	0.00035	-0.00006
543			5.42000	-3.00124	-3.50397	-1.85301	1.08590	-0.11755	0.05469	0.04573	0.00094	-0.00089	-0.01125	-0.00969	1.00787	13.93310	-2.21610	-16.40071	-0.00608	0.20628	0.00575	-0.00061	-0.00087	-0.00038	9.71671	3.41585	6.02323	0.02164	0.79194	0.12321	0.00083	0.00163	-0.00146	0.83324	2.27898	1.00380	1.41515	-4.83629	-4.76844	-0.20823	2.08904	0.95707	4.86861	8.25880	16.75529	-0.00788	-0.00195	0.00034	-0.00004
544			5.43000	-3.02301	-3.49610	-1.83311	1.08605	-0.11963	0.05407	0.04080	0.00281	-0.00274	-0.00987	-0.00970	1.00629	13.87937	-2.20249	-16.43924	-0.01047	0.20971	0.00674	-0.00095	-0.00183	-0.00050	9.69631	3.41473	6.02447	0.02380	0.79868	0.12292	0.00077	0.00192	0.00106	2.09332	1.77299	2.71426	1.56176	-4.14319	-5.04964	-0.36865	1.86696	-0.23409	4.86187	8.26235	16.78613	-0.00785	-0.00195	0.00032	-0.00003
545			5.44000	-3.04066	-3.48020	-1.79341	1.08428	-0.12234	0.05325	0.03583	0.00489	-0.00444	-0.00842	-0.00923	1.00348	13.83210	-2.18614	-16.48024	-0.01597	0.21219	0.00761	-0.00126	-0.00247	-0.00058	9.68030	3.41148	6.01398	0.02935	0.80317	0.12227	0.00075	0.00249	0.00357	3.39079	1.27485	4.30157	1.59995	-3.43524	-5.10454	-0.54794	1.60645	-1.43832	4.85585	8.26571	16.81661	-0.00782	-0.00195	0.00030	-0.00002
546			5.45000	-3.05495	-3.45541	-1.73516	1.08209	-0.12616	0.05231	0.03143	0.00729	-0.00596	-0.00689	-0.00897	0.99975	13.79178	-2.16845	-16.52161	-0.02048	0.21362	0.00831	-0.00134	-0.00293	-0.00064	9.66912	3.40559	5.99204	0.03300	0.80591	0.12159	0.00058	0.00432	0.00594	4.73536	0.81081	5.76416	1.56441	-2.65900	-4.96372	-0.80163	1.27042	-2.58341	4.85080	8.26972	16.84702	-0.00777	-0.00195	0.00028	0.00000
547			5.46000	-3.06588	-3.42105	-1.65931	1.07689	-0.13129	0.05034	0.02594	0.01003	-0.00722	-0.00582	-0.00895	0.99530	13.76012	-2.14983	-16.56219	-0.02055	0.21204	0.00944	-0.00099	-0.00339	-0.00072	9.66343	3.39602	5.95976	0.03107	0.80310	0.11988	0.00025	0.00802	0.00794	6.11139	0.29227	7.15766	1.49509	-1.67124	-4.76217	-1.16227	0.81646	-3.59692	4.84740	8.27461	16.87706	-0.00773	-0.00194	0.00027	0.00003
548			5.47000	-3.07248	-3.37678	-1.56598	1.06705	-0.13652	0.04744	0.01837	0.01298	-0.00820	-0.00503	-0.00844	0.99002	13.73982	-2.12975	-16.60267	-0.01850	0.20921	0.01127	-0.00048	-0.00394	-0.00088	9.66418	3.38156	5.91898	0.02910	0.79754	0.11711	-0.00009	0.01360	0.00947	7.47807	-0.33779	8.53235	1.41342	-0.41053	-4.62350	-1.62785	0.23517	-4.44202	4.84639	8.27998	16.90565	-0.00770	-0.00193	0.00027	0.00006
549			5.48000	-3.07362	-3.32288	-1.45523	1.05667	-0.14226	0.04422	0.00902	0.01591	-0.00888	-0.00415	-0.00713	0.98483	13.73335	-2.10753	-16.64434	-0.01915	0.20568	0.01315	-0.00003	-0.00469	-0.00107	9.67211	3.36120	5.87157	0.03388	0.79184	0.11404	-0.00048	0.02044	0.01062	8.71084	-1.05958	9.83929	1.36775	1.02003	-4.51224	-2.16950	-0.37783	-5.14593	4.84849	8.28530	16.93120	-0.00768	-0.00192	0.00028	0.00010
550			5.49000	-3.06855	-3.26115	-1.32881	1.04640	-0.14929	0.04032	-0.00035	0.01851	-0.00905	-0.00330	-0.00555	0.98153	13.74134	-2.08232	-16.68673	-0.01840	0.20137	0.01565	0.00040	-0.00569	-0.00128	9.68642	3.33446	5.81858	0.03972	0.78571	0.11036	-0.00092	0.02727	0.01151	9.62924	-1.75377	10.95010	1.42462	2.35969	-4.29255	-2.71997	-0.86934	-5.76791	4.85494	8.29003	16.95119	-0.00768	-0.00191	0.00030	0.00016
551			5.50000	-3.05820	-3.19478	-1.19047	1.03520	-0.15651	0.03627	-0.00672	0.02033	-0.00872	-0.00241	-0.00432	0.97912	13.76131	-2.05385	-16.72750	-0.01387	0.19789	0.01871	0.00053	-0.00675	-0.00145	9.70519	3.30189	5.76029	0.04181	0.77980	0.10644	-0.00119	0.03232	0.01226	10.12625	-2.23151	11.74443	1.57143	3.29785	-3.87465	-3.16479	-1.14472	-6.36499	4.86728	8.29361	16.96253	-0.00769	-0.00190	0.00033	0.00023
552			5.51000	-3.04532	-3.12720	-1.04520	1.02468	-0.16530	0.03286	-0.00951	0.02144	-0.00815	-0.00110	-0.00341	0.97702	13.78817	-2.02324	-16.76365	-0.00814	0.19506	0.02139	0.00038	-0.00758	-0.00145	9.72620	3.26540	5.69633	0.04243	0.77521	0.10320	-0.00129	0.03424	0.01306	10.19148	-2.44704	12.14733	1.74326	3.71583	-3.24050	-3.40530	-1.19429	-6.99656	4.88694	8.29631	16.96227	-0.00770	-0.00189	0.00035	0.00030
553			5.52000	-3.03163	-3.06147	-0.89835	1.01793	-0.17391	0.03127	-0.01282	0.02162	-0.00774	0.00126	-0.00286	0.97551	13.81745	-1.99203	-16.79249	-0.00504	0.19709	0.02339	0.00025	-0.00841	-0.00130	9.74770	3.22751	5.62575	0.04451	0.77980	0.10202	-0.00130	0.03337	0.01406	9.86798	-2.62657	12.16711	1.91225	3.81713	-2.49332	-3.42911	-1.04929	-7.63876	4.91449	8.29911	16.94851	-0.00771	-0.00189	0.00036	0.00038
554			5.53000	-3.01533	-2.99995	-0.75405	1.01409	-0.17902	0.03115	-0.02105	0.02066	-0.00754	0.00388	-0.00356	0.97442	13.84782	-1.96060	-16.81369	0.00028	0.20462	0.02538	-0.00002	-0.00935	-0.00117	9.76804	3.19032	5.54871	0.03895	0.79184	0.10231	-0.00100	0.03065	0.01492	9.26504	-3.03898	11.94117	2.04788	3.91613	-1.93110	-3.28297	-0.77428	-8.09406	4.94988	8.30244	16.92060	-0.00772	-0.00190	0.00035	0.00046
555			5.54000	-2.99295	-2.94398	-0.61388	1.01259	-0.18284	0.03095	-0.03302	0.01931	-0.00732	0.00495	-0.00474	0.97318	13.88018	-1.92855	-16.83128	0.00713	0.20628	0.02603	-0.00040	-0.00957	-0.00122	9.78595	3.15545	5.46835	0.03009	0.79291	0.10216	-0.00063	0.02677	0.01487	8.58686	-3.65437	11.69234	2.06243	4.09733	-1.94426	-3.02587	-0.47293	-8.08384	4.99265	8.30603	16.87928	-0.00774	-0.00191	0.00033	0.00053
556			5.55000	-2.96372	-2.89323	-0.47668	1.00849	-0.18516	0.03079	-0.04269	0.01807	-0.00717	0.00483	-0.00481	0.97270	13.91407	-1.89609	-16.85312	0.01340	0.20472	0.02579	-0.00076	-0.00883	-0.00155	9.80070	3.12385	5.39067	0.02573	0.78811	0.10175	-0.00042	0.02342	0.01372	8.04157	-4.16557	11.54282	1.89720	4.19984	-2.69378	-2.73037	-0.24869	-7.47744	5.04183	8.30925	16.82716	-0.00777	-0.00192	0.00030	0.00059
557			5.56000	-2.93067	-2.84608	-0.34120	1.00441	-0.18700	0.03082	-0.04624	0.01729	-0.00708	0.00396	-0.00365	0.97430	13.94703	-1.86406	-16.88617	0.01685	0.20085	0.02471	-0.00090	-0.00749	-0.00200	9.81249	3.09560	5.32169	0.02782	0.78084	0.10157	-0.00037	0.02168	0.01179	7.69504	-4.34907	11.41861	1.63536	4.15046	-3.92930	-2.47693	-0.19163	-6.41955	5.09531	8.31146	16.76853	-0.00781	-0.00195	0.00026	0.00062
558			5.57000	-2.89761	-2.80088	-0.20784	1.00172	-0.18949	0.03054	-0.04496	0.01691	-0.00686	0.00254	-0.00164	0.97809	13.97754	-1.83227	-16.93289	0.01785	0.19413	0.02317	-0.00089	-0.00634	-0.00237	9.82275	3.06982	5.26479	0.03420	0.77086	0.10136	-0.00047	0.02179	0.00961	7.45749	-4.25191	11.17088	1.43675	4.13294	-5.17346	-2.32326	-0.35723	-5.21856	5.15034	8.31178	16.70823	-0.00785	-0.00198	0.00021	0.00063
559			5.58000	-2.86639	-2.75694	-0.07859	0.99913	-0.19373	0.02977	-0.04217	0.01670	-0.00641	0.00096	0.00077	0.98241	14.00746	-1.79948	-16.99080	0.01818	0.18474	0.02147	-0.00095	-0.00588	-0.00251	9.83377	3.04515	5.22002	0.04175	0.75780	0.10090	-0.00078	0.02301	0.00766	7.18617	-4.04275	10.69559	1.38990	4.40003	-5.99671	-2.25747	-0.76716	-4.17196	5.20430	8.30956	16.65023	-0.00790	-0.00202	0.00016	0.00061
560			5.59000	-2.83713	-2.71455	0.04376	0.99962	-0.19625	0.02877	-0.03946	0.01595	-0.00579	-0.00023	0.00283	0.98752	14.04108	-1.76439	-17.05430	0.01741	0.17817	0.02072	-0.00107	-0.00622	-0.00253	9.84847	3.02069	5.18492	0.04886	0.74865	0.10030	-0.00135	0.02417	0.00626	6.75178	-3.79280	9.98197	1.47902	5.00202	-6.17786	-2.20808	-1.37224	-3.46339	5.25491	8.30470	16.59712	-0.00796	-0.00205	0.00012	0.00056
561			5.60000	-2.81001	-2.67535	0.15649	1.00080	-0.19800	0.02778	-0.03557	0.01416	-0.00506	-0.00073	0.00418	0.99252	14.08191	-1.72670	-17.11684	0.01857	0.17525	0.02102	-0.00139	-0.00699	-0.00244	9.86893	2.99646	5.15574	0.05295	0.74393	0.09961	-0.00205	0.02367	0.00547	6.00015	-3.42083	9.06533	1.62182	5.71814	-5.69775	-2.06388	-2.04117	-3.12068	5.29978	8.29847	16.55053	-0.00802	-0.00208	0.00008	0.00049
562			5.61000	-2.78644	-2.64293	0.25651	1.00310	-0.19913	0.02776	-0.02942	0.01066	-0.00434	0.00010	0.00467	0.99638	14.13034	-1.68771	-17.17222	0.02012	0.17841	0.02201	-0.00174	-0.00789	-0.00217	9.89580	2.97397	5.12906	0.05607	0.74834	0.09983	-0.00274	0.02022	0.00516	4.72088	-2.83518	7.88633	1.73271	6.23442	-4.60057	-1.71549	-2.60615	-3.04395	5.33676	8.29237	16.51176	-0.00807	-0.00211	0.00005	0.00039
563			5.62000	-2.76797	-2.62279	0.33866	1.00711	-0.19970	0.02822	-0.02120	0.00516	-0.00340	0.00159	0.00391	0.99884	14.18394	-1.64994	-17.21429	0.02355	0.18455	0.02346	-0.00217	-0.00846	-0.00165	9.92768	2.95577	5.10266	0.05523	0.75650	0.10032	-0.00302	0.01277	0.00504	2.79074	-2.02053	6.27401	1.74164	6.26525	-2.93286	-1.10238	-2.88554	-3.08361	5.36467	8.28681	16.48159	-0.00811	-0.00212	0.00004	0.00028
564			5.63000	-2.75592	-2.62000	0.39589	1.01230	-0.19971	0.02894	-0.01078	-0.00162	-0.00212	0.00299	0.00189	0.99939	14.23767	-1.61705	-17.23738	0.02949	0.19021	0.02471	-0.00256	-0.00809	-0.00080	9.96122	2.94498	5.07558	0.04867	0.76228	0.10072	-0.00260	0.00143	0.00489	0.38467	-0.98361	4.12470	1.56256	5.56330	-0.86147	-0.24687	-2.73572	-3.09383	5.38348	8.28095	16.46001	-0.00813	-0.00212	0.00003	0.00017
565			5.64000	-2.75195	-2.63612	0.42197	1.02065	-0.19665	0.03121	0.00153	-0.00829	-0.00053	0.00421	-0.00097	0.99787	14.28414	-1.59360	-17.23831	0.03321	0.19680	0.02463	-0.00230	-0.00643	0.00021	9.99168	2.94403	5.04814	0.04121	0.76813	0.10227	-0.00183	-0.01221	0.00447	-2.12562	0.20756	1.49092	1.13452	4.08178	1.25713	0.75240	-2.14861	-2.89140	5.39406	8.27446	16.44639	-0.00814	-0.00212	0.00003	0.00008
566			5.65000	-2.75686	-2.66921	0.41292	1.03125	-0.19210	0.03371	0.01317	-0.01379	0.00150	0.00494	-0.00370	0.99708	14.31658	-1.58323	-17.21847	0.03425	0.20258	0.02407	-0.00148	-0.00363	0.00110	10.01474	2.95424	5.02308	0.03614	0.77396	0.10397	-0.00106	-0.02559	0.00332	-4.46135	1.35607	-1.49691	0.51876	2.11263	3.03669	1.74624	-1.27648	-2.26053	5.39732	8.26786	16.43954	-0.00813	-0.00211	0.00004	-0.00001
567			5.66000	-2.76918	-2.71583	0.36690	1.04098	-0.18597	0.03627	0.02119	-0.01771	0.00390	0.00495	-0.00611	0.99711	14.33197	-1.58659	-17.18267	0.03495	0.20752	0.02321	-0.00051	-0.00035	0.00167	10.02764	2.97499	5.00545	0.03075	0.77943	0.10577	-0.00039	-0.03573	0.00115	-6.49669	2.26805	-4.65421	-0.14583	0.09958	4.21410	2.55915	-0.37187	-1.05719	5.39338	8.26132	16.43866	-0.00812	-0.00210	0.00006	-0.00010
568			5.67000	-2.78632	-2.77227	0.28457	1.05008	-0.17720	0.03851	0.02501	-0.01988	0.00641	0.00398	-0.00798	0.99644	14.33095	-1.60182	-17.13786	0.03274	0.21021	0.02195	0.00037	0.00279	0.00187	10.03023	3.00379	5.00159	0.02741	0.78149	0.10724	0.00006	-0.04060	-0.00207	-8.15182	2.88615	-7.70707	-0.74783	-1.60701	4.64948	3.08374	0.31479	0.70138	5.38206	8.25461	16.44303	-0.00811	-0.00209	0.00008	-0.00020
569			5.68000	-2.80605	-2.83498	0.16988	1.05772	-0.16845	0.04022	0.02552	-0.02062	0.00870	0.00201	-0.00864	0.99500	14.31654	-1.62547	-17.09193	0.02620	0.20766	0.01964	0.00080	0.00524	0.00163	10.02452	3.03746	5.01691	0.03055	0.77693	0.10838	0.00036	-0.03969	-0.00612	-9.33715	3.23084	-10.34697	-1.22116	-2.77857	4.29628	3.29866	0.62093	2.86545	5.36364	8.24765	16.45245	-0.00811	-0.00207	0.00012	-0.00028
570			5.69000	-2.82660	-2.90026	0.02984	1.06523	-0.16056	0.04206	0.02416	-0.02017	0.01061	-0.00042	-0.00833	0.99402	14.29346	-1.65329	-17.05304	0.01619	0.20221	0.01624	0.00068	0.00678	0.00108	10.01401	3.07270	5.05518	0.03890	0.76991	0.11007	0.00059	-0.03423	-0.01066	-9.97217	3.35667	-12.32062	-1.54674	-3.34046	3.22563	3.24620	0.52905	5.21720	5.33863	8.24123	16.46695	-0.00810	-0.00205	0.00015	-0.00036
571			5.70000	-2.84705	-2.96451	-0.12639	1.07192	-0.15255	0.04462	0.02367	-0.01860	0.01214	-0.00280	-0.00767	0.99378	14.26632	-1.68145	-17.02781	0.00584	0.19787	0.01232	0.00028	0.00769	0.00050	10.00185	3.10693	5.11750	0.04737	0.76494	0.11286	0.00064	-0.02663	-0.01524	-10.01536	3.39936	-13.46953	-1.75335	-3.43461	1.69369	3.02961	0.15425	7.43187	5.30721	8.23647	16.48693	-0.00809	-0.00204	0.00019	-0.00044
572			5.71000	-2.86838	-3.02437	-0.28882	1.07583	-0.14489	0.04723	0.02610	-0.01629	0.01302	-0.00491	-0.00712	0.99408	14.23791	-1.70784	-17.01920	-0.00106	0.19553	0.00892	-0.00005	0.00816	0.00012	9.99058	3.13886	5.20084	0.05086	0.76223	0.11599	0.00045	-0.01949	-0.01901	-9.51790	3.47971	-13.78803	-1.86085	-3.27385	0.13805	2.77423	-0.34235	9.09737	5.26983	8.23460	16.51200	-0.00808	-0.00202	0.00023	-0.00051
573			5.72000	-2.89184	-3.07740	-0.44871	1.07780	-0.13987	0.04891	0.03009	-0.01390	0.01305	-0.00631	-0.00661	0.99386	14.21001	-1.73155	-17.02493	-0.00672	0.19361	0.00663	-0.00031	0.00802	-0.00004	9.98186	3.16837	5.29764	0.05340	0.76095	0.11845	0.00014	-0.01485	-0.02106	-8.65992	3.55903	-13.45024	-1.83915	-2.91816	-0.95152	2.58334	-0.81908	9.88699	5.22779	8.23626	16.54053	-0.00806	-0.00200	0.00027	-0.00055
574			5.73000	-2.91707	-3.12268	-0.60029	1.08316	-0.13643	0.05011	0.03336	-0.01165	0.01254	-0.00708	-0.00658	0.99516	14.18546	-1.75198	-17.03821	-0.01224	0.19308	0.00525	-0.00047	0.00722	-0.00007	9.97677	3.19621	5.39797	0.05549	0.76283	0.12057	-0.00019	-0.01353	-0.02111	-7.66067	3.55038	-12.70024	-1.68150	-2.37487	-1.24270	2.49298	-1.15402	9.70542	5.18326	8.24164	16.57051	-0.00803	-0.00197	0.00032	-0.00057
575			5.74000	-2.94301	-3.16051	-0.74049	1.08826	-0.13281	0.05062	0.03499	-0.00959	0.01165	-0.00759	-0.00688	0.99663	14.16679	-1.76933	-17.05028	-0.01612	0.19387	0.00496	-0.00044	0.00608	-0.00003	9.97502	3.22316	5.49205	0.05690	0.76509	0.12161	-0.00041	-0.01551	-0.01918	-6.67185	3.44251	-11.74319	-1.46748	-1.77397	-0.68750	2.50978	-1.23730	8.67986	5.13851	8.25035	16.60006	-0.00801	-0.00193	0.00037	-0.00055
576			5.75000	-2.96867	-3.19175	-0.86824	1.09448	-0.12923	0.05160	0.03478	-0.00785	0.01082	-0.00756	-0.00771	0.99736	14.15474	-1.78523	-17.05342	-0.01966	0.19664	0.00473	-0.00031	0.00508	0.00006	9.97515	3.25041	5.57221	0.05801	0.76950	0.12277	-0.00041	-0.02058	-0.01601	-5.79009	3.24697	-10.75932	-1.29805	-1.28177	0.51609	2.64614	-1.03072	7.09094	5.09604	8.26094	16.62675	-0.00798	-0.00190	0.00043	-0.00051
577			5.76000	-2.99299	-3.21761	-0.98448	1.10044	-0.12603	0.05214	0.03294	-0.00654	0.01003	-0.00695	-0.00930	0.99715	14.14844	-1.80178	-17.04271	-0.02053	0.20167	0.00561	-0.00015	0.00447	0.00022	9.97516	3.27924	5.63415	0.05496	0.77699	0.12329	-0.00021	-0.02820	-0.01225	-5.09181	2.99912	-9.91373	-1.21293	-1.03955	2.05844	2.90573	-0.59455	5.28779	5.05834	8.27083	16.64795	-0.00796	-0.00187	0.00048	-0.00044
578			5.77000	-3.01551	-3.23958	-1.09179	1.10272	-0.12463	0.05186	0.03130	-0.00572	0.00929	-0.00595	-0.01122	0.99565	14.14518	-1.82081	-17.01626	-0.01728	0.20720	0.00760	-0.00009	0.00437	0.00050	9.97355	3.31108	5.67728	0.04701	0.78484	0.12284	0.00008	-0.03689	-0.00859	-4.60914	2.80609	-9.26146	-1.20526	-1.19482	3.60711	3.23385	-0.03848	3.58472	5.02698	8.27730	16.66207	-0.00793	-0.00184	0.00052	-0.00037
579			5.78000	-3.03726	-3.25935	-1.19256	1.10519	-0.12259	0.05190	0.03164	-0.00527	0.00874	-0.00526	-0.01280	0.99419	14.14025	-1.84374	-16.97515	-0.01547	0.21178	0.00890	-0.00018	0.00483	0.00080	9.96927	3.34617	5.70384	0.04121	0.79010	0.12239	0.00034	-0.04458	-0.00558	-4.31755	2.74271	-8.70097	-1.25606	-1.80322	4.85132	3.52399	0.54530	2.18519	5.00228	8.27925	16.66954	-0.00790	-0.00183	0.00055	-0.00029
580			5.79000	-3.05943	-3.27859	-1.28743	1.10922	-0.12060	0.05218	0.03291	-0.00514	0.00820	-0.00522	-0.01373	0.99372	14.12893	-1.87115	-16.92328	-0.01668	0.21326	0.00901	-0.00040	0.00565	0.00094	9.96171	3.38379	5.71758	0.03990	0.79077	0.12201	0.00060	-0.04938	-0.00346	-4.15332	2.73303	-8.07928	-1.34010	-2.69453	5.54301	3.68225	1.07348	1.21333	4.98338	8.27722	16.67279	-0.00787	-0.00182	0.00056	-0.00023
581			5.80000	-3.08171	-3.29848	-1.37537	1.11145	-0.11830	0.05271	0.03292	-0.00510	0.00758	-0.00538	-0.01416	0.99334	14.10902	-1.90228	-16.86685	-0.01868	0.21451	0.00873	-0.00073	0.00666	0.00094	9.95082	3.42226	5.72347	0.04006	0.79161	0.12189	0.00084	-0.05033	-0.00239	-4.01776	2.65293	-7.32710	-1.43381	-3.60009	5.57041	3.64114	1.46580	0.75293	4.96871	8.27258	16.67486	-0.00784	-0.00182	0.00055	-0.00018
582			5.81000	-3.10300	-3.31904	-1.45492	1.10982	-0.11605	0.05313	0.03079	-0.00488	0.00681	-0.00590	-0.01420	0.99225	14.08060	-1.93565	-16.81248	-0.01951	0.21466	0.00828	-0.00103	0.00764	0.00083	9.93713	3.45943	5.72715	0.03943	0.79087	0.12171	0.00100	-0.04705	-0.00241	-3.77461	2.45104	-6.47543	-1.52372	-4.34850	4.98128	3.38878	1.69139	0.82598	4.95678	8.26707	16.67776	-0.00782	-0.00182	0.00052	-0.00014
583			5.82000	-3.12215	-3.33862	-1.52479	1.10633	-0.11399	0.05322	0.02701	-0.00426	0.00588	-0.00674	-0.01364	0.99137	14.04486	-1.96966	-16.76585	-0.02106	0.21333	0.00769	-0.00136	0.00833	0.00064	9.92108	3.49333	5.73409	0.04104	0.78878	0.12137	0.00117	-0.03998	-0.00335	-3.31664	2.14343	-5.57291	-1.56894	-4.85214	3.92854	2.94099	1.76498	1.35443	4.94674	8.26218	16.68173	-0.00780	-0.00184	0.00049	-0.00010
584			5.83000	-3.13848	-3.35491	-1.58394	1.10236	-0.11247	0.05258	0.02258	-0.00327	0.00476	-0.00750	-0.01245	0.99079	14.00387	-2.00221	-16.73069	-0.02483	0.21119	0.00751	-0.00179	0.00838	0.00046	9.90320	3.52210	5.74834	0.04636	0.78682	0.12057	0.00137	-0.03017	-0.00477	-2.62552	1.77485	-4.57787	-1.49418	-5.04241	2.57974	2.33862	1.68253	2.12999	4.93832	8.25840	16.68586	-0.00778	-0.00186	0.00044	-0.00009
585			5.84000	-3.15179	-3.36619	-1.63028	1.09680	-0.11191	0.05152	0.01800	-0.00204	0.00339	-0.00790	-0.01119	0.99049	13.96034	-2.03061	-16.70928	-0.02721	0.20991	0.00797	-0.00203	0.00757	0.00027	9.88483	3.54440	5.77122	0.04952	0.78693	0.11978	0.00139	-0.01936	-0.00607	-1.74213	1.36558	-3.36378	-1.23298	-4.86446	1.06935	1.66659	1.43946	2.85529	4.93179	8.25515	16.68871	-0.00777	-0.00187	0.00039	-0.00007
586			5.85000	-3.16178	-3.37165	-1.66058	1.09198	-0.11103	0.05075	0.01254	-0.00071	0.00182	-0.00810	-0.01015	0.99118	13.91750	-2.05176	-16.70261	-0.02865	0.21025	0.00854	-0.00204	0.00580	0.00005	9.86783	3.55984	5.80082	0.05051	0.78932	0.11954	0.00120	-0.00967	-0.00676	-0.73948	0.87512	-1.86083	-0.76320	-4.29375	-0.44783	1.04237	1.08426	3.25240	4.92762	8.25173	16.68882	-0.00775	-0.00188	0.00034	-0.00004
587			5.86000	-3.16738	-3.37128	-1.67172	1.08863	-0.11179	0.04972	0.00484	0.00055	0.00009	-0.00841	-0.00905	0.99348	13.87889	-2.06299	-16.70998	-0.02954	0.20894	0.00899	-0.00183	0.00311	-0.00017	9.85381	3.56933	5.83277	0.05194	0.78947	0.11917	0.00094	-0.00290	-0.00645	0.27378	0.24644	-0.14718	-0.12700	-3.38153	-1.74178	0.56831	0.72136	3.14183	4.92656	8.24767	16.68426	-0.00774	-0.00189	0.00031	-0.00000
588			5.87000	-3.16699	-3.36586	-1.66245	1.08599	-0.11316	0.04825	-0.00422	0.00165	-0.00155	-0.00854	-0.00817	0.99563	13.84753	-2.06307	-16.72796	-0.02992	0.20767	0.00994	-0.00146	0.00008	-0.00036	9.84343	3.57459	5.86129	0.05293	0.78850	0.11824	0.00066	0.00013	-0.00493	1.18476	-0.45101	1.58994	0.56015	-2.32593	-2.52467	0.27718	0.45697	2.43739	4.92946	8.24284	16.67316	-0.00773	-0.00190	0.00028	0.00004
589			5.88000	-3.16071	-3.35662	-1.63398	1.08147	-0.11522	0.04663	-0.01091	0.00259	-0.00291	-0.00795	-0.00745	0.99674	13.82440	-2.05350	-16.75026	-0.02890	0.20903	0.01182	-0.00105	-0.00254	-0.00047	9.83658	3.57732	5.88001	0.05305	0.79028	0.11692	0.00045	-0.00042	-0.00230	1.96242	-0.99978	3.14541	1.13091	-1.46640	-2.58901	0.15201	0.36316	1.16120	4.93713	8.23735	16.65424	-0.00772	-0.00191	0.00027	0.00010
590			5.89000	-3.15117	-3.34405	-1.58960	1.07660	-0.11912	0.04489	-0.01193	0.00348	-0.00384	-0.00690	-0.00714	0.99715	13.80721	-2.03854	-16.76927	-0.02591	0.21064	0.01400	-0.00076	-0.00413	-0.00042	9.83240	3.57904	5.88344	0.05068	0.79179	0.11529	0.00036	-0.00360	0.00107	2.61119	-1.21050	4.35401	1.45780	-1.09302	-1.93702	0.14022	0.48130	-0.51347	4.95019	8.23160	16.62722	-0.00771	-0.00191	0.00026	0.00015
591			5.90000	-3.14218	-3.32861	-1.53406	1.07051	-0.12426	0.04331	-0.00698	0.00419	-0.00432	-0.00569	-0.00713	0.99567	13.79183	-2.02343	-16.77851	-0.02175	0.21116	0.01578	-0.00064	-0.00448	-0.00015	9.82925	3.58063	5.86858	0.04665	0.79049	0.11345	0.00041	-0.00789	0.00453	3.05530	-1.04801	5.11328	1.52802	-1.28621	-0.78404	0.17815	0.79644	-2.26847	4.96870	8.22610	16.59329	-0.00770	-0.00191	0.00025	0.00021
592			5.91000	-3.13694	-3.31177	-1.47307	1.06445	-0.12901	0.04245	0.00189	0.00444	-0.00446	-0.00368	-0.00679	0.99291	13.77388	-2.01225	-16.77440	-0.02124	0.21453	0.01738	-0.00076	-0.00381	0.00023	9.82526	3.58251	5.83632	0.04793	0.79462	0.11210	0.00065	-0.01197	0.00727	3.19881	-0.61006	5.43253	1.38551	-1.93146	0.43932	0.22783	1.24918	-3.68106	4.99152	8.22184	16.55543	-0.00769	-0.00191	0.00024	0.00025
593			5.92000	-3.13714	-3.29579	-1.41152	1.05851	-0.13200	0.04254	0.01182	0.00410	-0.00440	-0.00167	-0.00676	0.99015	13.75002	-2.00726	-16.75890	-0.02007	0.22004	0.01853	-0.00094	-0.00223	0.00055	9.81836	3.58496	5.79226	0.04716	0.80191	0.11159	0.00096	-0.01506	0.00865	3.03379	-0.05689	5.42812	1.06133	-2.79163	1.22815	0.29457	1.72275	-4.38019	5.01677	8.22001	16.51769	-0.00768	-0.00191	0.00024	0.00028
594			5.93000	-3.14280	-3.28274	-1.35261	1.05256	-0.13325	0.04322	0.01965	0.00329	-0.00421	-0.00075	-0.00709	0.98763	13.71890	-2.00901	-16.73867	-0.01667	0.22289	0.01846	-0.00097	-0.00000	0.00062	9.80768	3.58857	5.74495	0.04217	0.80354	0.11150	0.00113	-0.01652	0.00842	2.64325	0.42511	5.20762	0.61201	-3.58164	1.30649	0.37804	2.09162	-4.23553	5.04294	8.22177	16.48302	-0.00767	-0.00191	0.00023	0.00029
595			5.94000	-3.15205	-3.27364	-1.29835	1.04720	-0.13352	0.04317	0.02302	0.00232	-0.00382	-0.00096	-0.00715	0.98483	13.68173	-2.01637	-16.72152	-0.01480	0.22083	0.01782	-0.00099	0.00220	0.00045	9.79316	3.59344	5.70285	0.03910	0.79749	0.11061	0.00124	-0.01597	0.00672	2.14182	0.68905	4.82082	0.14534	-4.05645	0.73124	0.44886	2.27140	-3.36961	5.06909	8.22801	16.45245	-0.00767	-0.00191	0.00022	0.00029
596			5.95000	-3.16213	-3.26846	-1.25006	1.04117	-0.13294	0.04320	0.02193	0.00140	-0.00336	-0.00182	-0.00679	0.98261	13.64163	-2.02695	-16.71319	-0.01343	0.21700	0.01665	-0.00093	0.00380	0.00014	9.77597	3.59933	5.67231	0.03779	0.78936	0.10995	0.00125	-0.01395	0.00411	1.62606	0.72275	4.29642	-0.23784	-4.11469	-0.26538	0.50820	2.20591	-2.02341	5.09463	8.23876	16.42585	-0.00768	-0.00191	0.00020	0.00029
597			5.96000	-3.17107	-3.26649	-1.20866	1.03818	-0.13299	0.04377	0.01919	0.00061	-0.00286	-0.00277	-0.00604	0.98151	13.60203	-2.03816	-16.71682	-0.01539	0.21209	0.01457	-0.00104	0.00458	-0.00017	9.75802	3.60613	5.65714	0.04102	0.78222	0.11032	0.00126	-0.01176	0.00116	1.13249	0.66721	3.67396	-0.47110	-3.86203	-1.40021	0.60055	1.89653	-0.50653	5.11963	8.25207	16.40212	-0.00771	-0.00191	0.00019	0.00029
598			5.97000	-3.17902	-3.26735	-1.17483	1.03436	-0.13233	0.04363	0.01716	-0.00015	-0.00228	-0.00399	-0.00513	0.98169	13.56456	-2.04787	-16.73212	-0.01590	0.20754	0.01337	-0.00102	0.00447	-0.00040	9.74164	3.61428	5.65749	0.04268	0.77608	0.11028	0.00104	-0.01054	-0.00151	0.64753	0.65532	3.00280	-0.49782	-3.45184	-2.37678	0.75761	1.38182	0.82844	5.14472	8.26492	16.37960	-0.00775	-0.00192	0.00017	0.00030
599			5.98000	-3.18667	-3.27107	-1.14887	1.02892	-0.13126	0.04354	0.01523	-0.00089	-0.00172	-0.00497	-0.00407	0.98274	13.53029	-2.05417	-16.75584	-0.01505	0.20538	0.01280	-0.00086	0.00349	-0.00054	9.72931	3.62413	5.67004	0.04307	0.77370	0.11056	0.00064	-0.01103	-0.00338	0.17059	0.64734	2.35650	-0.30316	-2.91365	-2.99757	0.98824	0.75056	1.70957	5.17083	8.27516	16.35643	-0.00780	-0.00194	0.00015	0.00032
600			5.99000	-3.19342	-3.27760	-1.12995	1.02547	-0.13033	0.04372	0.01217	-0.00148	-0.00128	-0.00546	-0.00344	0.98387	13.50078	-2.05551	-16.78374	-0.01441	0.20522	0.01246	-0.00070	0.00192	-0.00060	9.72259	3.63631	5.68932	0.04229	0.77462	0.11133	0.00020	-0.01341	-0.00425	-0.22309	0.55620	1.83097	0.03986	-2.29173	-3.24320	1.27662	0.15393	2.04496	5.19865	8.28215	16.33144	-0.00784	-0.00195	0.00014	0.00034
601			6.00000	-3.19839	-3.28593	-1.11597	1.02494	-0.12971	0.04419	0.00877	-0.00175	-0.00102	-0.00584	-0.00348	0.98474	13.47656	-2.05162	-16.81239	-0.01356	0.20481	0.01179	-0.00055	0.00031	-0.00058	9.72129	3.65107	5.70985	0.03969	0.77419	0.11234	-0.00012	-0.01710	-0.00417	-0.43565	0.41141	1.49370	0.39455	-1.74822	-3.20473	1.57774	-0.25231	1.90024	5.22877	8.28631	16.30404	-0.00787	-0.00196	0.00012	0.00037
602			6.01000	-3.20176	-3.29455	-1.10436	1.02484	-0.12916	0.04490	0.00581	-0.00170	-0.00090	-0.00599	-0.00385	0.98530	13.45632	-2.04393	-16.83946	-0.01209	0.20537	0.01118	-0.00042	-0.00094	-0.00051	9.72361	3.66845	5.72709	0.03593	0.77410	0.11341	-0.00025	-0.02120	-0.00334	-0.46742	0.26243	1.31098	0.66660	-1.37920	-2.91789	1.83223	-0.40727	1.39712	5.26134	8.28925	16.27474	-0.00790	-0.00196	0.00012	0.00040
603			6.02000	-3.20361	-3.30231	-1.09376	1.02350	-0.12892	0.04578	0.00179	-0.00151	-0.00083	-0.00550	-0.00427	0.98559	13.43900	-2.03427	-16.86237	-0.01004	0.20878	0.01113	-0.00028	-0.00194	-0.00042	9.72761	3.68770	5.73787	0.03179	0.77818	0.11454	-0.00024	-0.02455	-0.00202	-0.42694	0.04470	1.16600	0.85914	-1.07500	-2.36099	1.96976	-0.34846	0.69472	5.29547	8.29317	16.24499	-0.00792	-0.00197	0.00012	0.00042
604			6.03000	-3.20261	-3.30908	-1.08427	1.02032	-0.13011	0.04597	-0.00485	-0.00137	-0.00071	-0.00493	-0.00426	0.98667	13.42546	-2.02360	-16.87864	-0.00696	0.21164	0.01173	-0.00014	-0.00280	-0.00030	9.73152	3.70750	5.74095	0.02900	0.78154	0.11470	-0.00017	-0.02653	-0.00064	-0.42601	-0.31511	0.97383	0.98101	-0.69628	-1.62074	1.99177	-0.15208	0.00615	5.32984	8.29914	16.21614	-0.00795	-0.00197	0.00013	0.00041
605			6.04000	-3.19717	-3.31532	-1.07662	1.01836	-0.13053	0.04626	-0.01333	-0.00134	-0.00053	-0.00444	-0.00389	0.98900	13.41708	-2.01263	-16.88771	-0.00537	0.21504	0.01230	-0.00005	-0.00335	-0.00018	9.73416	3.72711	5.73756	0.02979	0.78547	0.11469	-0.00008	-0.02768	0.00035	-0.50539	-0.76712	0.70506	0.99800	-0.24157	-0.88358	1.97658	0.07226	-0.46831	5.36332	8.30592	16.18870	-0.00797	-0.00197	0.00014	0.00040
606			6.05000	-3.18688	-3.32158	-1.07179	1.01754	-0.13120	0.04682	-0.02196	-0.00145	-0.00022	-0.00354	-0.00376	0.99111	13.41437	-2.00232	-16.89084	-0.00405	0.22022	0.01307	0.00000	-0.00350	-0.00006	9.73534	3.74671	5.73067	0.03010	0.79317	0.11506	-0.00002	-0.02877	0.00071	-0.67404	-1.20856	0.29946	0.89602	0.22580	-0.23162	1.99765	0.21567	-0.63836	5.39498	8.31129	16.16321	-0.00799	-0.00198	0.00014	0.00037
607			6.06000	-3.17217	-3.32830	-1.07191	1.01821	-0.13118	0.04783	-0.02922	-0.00170	0.00029	-0.00262	-0.00402	0.99295	13.41730	-1.99362	-16.88895	-0.00255	0.22631	0.01362	0.00002	-0.00321	0.00005	9.73581	3.76689	5.72356	0.02872	0.80262	0.11603	-0.00002	-0.02992	0.00039	-0.94602	-1.54426	-0.31507	0.69266	0.63770	0.35097	2.07786	0.20886	-0.48920	5.42361	8.31332	16.14090	-0.00800	-0.00199	0.00013	0.00033
608			6.07000	-3.15446	-3.33604	-1.07964	1.01855	-0.12956	0.04904	-0.03287	-0.00211	0.00100	-0.00244	-0.00420	0.99382	13.42502	-1.98751	-16.88276	-0.00150	0.23010	0.01335	0.00002	-0.00251	0.00015	9.73673	3.78816	5.71963	0.02806	0.80670	0.11699	-0.00007	-0.03014	-0.00054	-1.31605	-1.65405	-1.08176	0.42972	0.88428	0.84060	2.15924	0.06367	-0.05212	5.44788	8.31087	16.12313	-0.00802	-0.00200	0.00012	0.00027
609			6.08000	-3.13661	-3.34561	-1.09621	1.01895	-0.12758	0.04944	-0.03153	-0.00258	0.00170	-0.00288	-0.00422	0.99415	13.43514	-1.98456	-16.87317	-0.00118	0.23082	0.01312	0.00002	-0.00155	0.00023	9.73864	3.80997	5.72151	0.02824	0.80552	0.11708	-0.00014	-0.02879	-0.00175	-1.69815	-1.48331	-1.80718	0.16638	0.89272	1.19285	2.16920	-0.14914	0.52724	5.46625	8.30456	16.11099	-0.00803	-0.00201	0.00011	0.00019
610			6.09000	-3.12137	-3.35704	-1.12022	1.01873	-0.12634	0.04977	-0.02643	-0.00293	0.00222	-0.00349	-0.00413	0.99463	13.44505	-1.98475	-16.86131	-0.00040	0.23031	0.01266	0.00001	-0.00054	0.00027	9.74169	3.83142	5.72960	0.02803	0.80349	0.11734	-0.00021	-0.02651	-0.00286	-1.95953	-1.12957	-2.31839	-0.06618	0.73257	1.37764	2.10865	-0.37154	1.06330	5.47751	8.29657	16.10518	-0.00802	-0.00201	0.00009	0.00010
611			6.10000	-3.10996	-3.36938	-1.14871	1.01811	-0.12453	0.05008	-0.01961	-0.00300	0.00250	-0.00417	-0.00378	0.99496	13.45350	-1.98763	-16.84871	-0.00090	0.22973	0.01217	0.00001	0.00033	0.00027	9.74594	3.85197	5.74269	0.03010	0.80213	0.11761	-0.00030	-0.02423	-0.00371	-2.03702	-0.71634	-2.57109	-0.24528	0.51266	1.36713	2.02503	-0.57074	1.47612	5.48126	8.28932	16.10562	-0.00801	-0.00201	0.00009	0.00001
612			6.11000	-3.10275	-3.38150	-1.17884	1.01652	-0.12325	0.05030	-0.01180	-0.00287	0.00257	-0.00466	-0.00334	0.99591	13.45982	-1.99218	-16.83725	-0.00040	0.23000	0.01202	0.00000	0.00087	0.00023	9.75128	3.87166	5.75948	0.03148	0.80334	0.11800	-0.00037	-0.02247	-0.00440	-1.96880	-0.27721	-2.61814	-0.32731	0.27010	1.14977	1.95654	-0.71483	1.80222	5.47808	8.28454	16.11146	-0.00800	-0.00200	0.00009	-0.00007
613			6.12000	-3.10020	-3.39285	-1.20878	1.01672	-0.12214	0.05063	-0.00264	-0.00268	0.00251	-0.00473	-0.00301	0.99738	13.46327	-1.99691	-16.82857	-0.00089	0.23183	0.01214	0.00000	0.00096	0.00016	9.75706	3.89079	5.77942	0.03304	0.80805	0.11872	-0.00042	-0.02130	-0.00497	-1.82850	0.21996	-2.50398	-0.27760	-0.00898	0.76409	1.90859	-0.79820	2.06763	5.46921	8.28252	16.12149	-0.00799	-0.00199	0.00010	-0.00013
614			6.13000	-3.10321	-3.40352	-1.23700	1.01813	-0.12009	0.05078	0.00790	-0.00245	0.00229	-0.00475	-0.00270	0.99805	13.46289	-2.00033	-16.82362	-0.00361	0.23379	0.01238	-0.00002	0.00065	0.00007	9.76299	3.90954	5.80170	0.03645	0.81197	0.11908	-0.00047	-0.02032	-0.00528	-1.63650	0.77711	-2.22162	-0.11379	-0.33042	0.28522	1.85596	-0.82679	2.21842	5.45617	8.28226	16.13405	-0.00800	-0.00197	0.00014	-0.00017
615			6.14000	-3.11223	-3.41341	-1.26165	1.01978	-0.11837	0.05096	0.01846	-0.00213	0.00192	-0.00463	-0.00260	0.99775	13.45810	-2.00159	-16.82266	-0.00672	0.23540	0.01252	-0.00008	0.00027	-0.00002	9.76870	3.92767	5.82472	0.03975	0.81481	0.11936	-0.00049	-0.01941	-0.00529	-1.36108	1.31344	-1.78980	0.06523	-0.64384	-0.22887	1.78477	-0.79831	2.23311	5.44057	8.28256	16.14764	-0.00801	-0.00196	0.00019	-0.00020
616			6.15000	-3.12659	-3.42177	-1.28122	1.02335	-0.11701	0.05142	0.02716	-0.00164	0.00147	-0.00443	-0.00288	0.99766	13.44948	-2.00110	-16.82606	-0.00994	0.23694	0.01238	-0.00018	0.00021	-0.00011	9.77389	3.94506	5.84726	0.04219	0.81735	0.11991	-0.00046	-0.01862	-0.00507	-0.98766	1.72660	-1.30020	0.14906	-0.89223	-0.68883	1.70235	-0.71583	2.13542	5.42381	8.28307	16.16075	-0.00803	-0.00194	0.00024	-0.00021
617			6.16000	-3.14466	-3.42761	-1.29536	1.02707	-0.11630	0.05199	0.03245	-0.00098	0.00105	-0.00410	-0.00360	0.99764	13.43825	-2.00019	-16.83299	-0.01133	0.23871	0.01227	-0.00024	0.00057	-0.00016	9.77817	3.96163	5.86818	0.04130	0.81985	0.12062	-0.00037	-0.01804	-0.00457	-0.54976	1.94390	-0.86933	0.10702	-1.06109	-0.93902	1.61036	-0.58076	1.90438	5.40670	8.28418	16.17226	-0.00804	-0.00193	0.00029	-0.00022
618			6.17000	-3.16420	-3.43012	-1.30480	1.02839	-0.11554	0.05222	0.03352	-0.00023	0.00070	-0.00358	-0.00458	0.99694	13.42582	-2.00035	-16.84097	-0.01012	0.24161	0.01288	-0.00022	0.00119	-0.00015	9.78137	3.97728	5.88584	0.03669	0.82335	0.12099	-0.00025	-0.01767	-0.00368	-0.10721	1.93806	-0.57158	-0.02699	-1.15531	-0.88132	1.50531	-0.42188	1.50328	5.38923	8.28712	16.18212	-0.00804	-0.00191	0.00033	-0.00023
619			6.18000	-3.18294	-3.42903	-1.31089	1.03140	-0.11452	0.05237	0.03096	0.00044	0.00048	-0.00310	-0.00563	0.99628	13.41345	-2.00264	-16.84711	-0.01020	0.24410	0.01340	-0.00022	0.00185	-0.00008	9.78378	3.99179	5.89846	0.03321	0.82657	0.12124	-0.00016	-0.01723	-0.00252	0.25625	1.74423	-0.41392	-0.18824	-1.19356	-0.56854	1.37851	-0.26688	0.97472	5.37106	8.29278	16.19123	-0.00804	-0.00190	0.00037	-0.00024
620			6.19000	-3.19921	-3.42516	-1.31500	1.03546	-0.11304	0.05282	0.02632	0.00082	0.00036	-0.00299	-0.00634	0.99574	13.40180	-2.00720	-16.84962	-0.01235	0.24498	0.01309	-0.00025	0.00232	0.00001	9.78559	4.00486	5.90530	0.03333	0.82740	0.12160	-0.00011	-0.01643	-0.00140	0.44863	1.45650	-0.35003	-0.31576	-1.21164	-0.17369	1.23648	-0.13995	0.46899	5.35225	8.30070	16.19967	-0.00804	-0.00189	0.00039	-0.00025
621			6.20000	-3.21251	-3.42034	-1.31826	1.03712	-0.11258	0.05314	0.02129	0.00082	0.00030	-0.00306	-0.00647	0.99547	13.39070	-2.01346	-16.84861	-0.01397	0.24431	0.01251	-0.00027	0.00261	0.00007	9.78707	4.01645	5.90762	0.03516	0.82632	0.12175	-0.00009	-0.01521	-0.00068	0.44361	1.17141	-0.30768	-0.39355	-1.23899	0.10226	1.09955	-0.06812	0.14955	5.33381	8.30935	16.20628	-0.00802	-0.00187	0.00040	-0.00023
622			6.21000	-3.22310	-3.41644	-1.32100	1.03469	-0.11141	0.05322	0.01673	0.00055	0.00026	-0.00316	-0.00625	0.99448	13.37960	-2.02063	-16.84604	-0.01410	0.24453	0.01242	-0.00028	0.00281	0.00009	9.78837	4.02673	5.90799	0.03603	0.82578	0.12156	-0.00007	-0.01375	-0.00049	0.29628	0.92838	-0.25916	-0.43600	-1.28484	0.15793	0.98486	-0.03883	0.08266	5.31731	8.31682	16.20945	-0.00801	-0.00187	0.00041	-0.00021
623			6.22000	-3.23135	-3.41441	-1.32359	1.03218	-0.11071	0.05330	0.01265	0.00013	0.00028	-0.00326	-0.00581	0.99366	13.36794	-2.02810	-16.84400	-0.01481	0.24429	0.01221	-0.00031	0.00293	0.00006	9.78930	4.03605	5.90896	0.03751	0.82530	0.12150	-0.00006	-0.01229	-0.00078	0.06646	0.72219	-0.25274	-0.45220	-1.32649	0.04191	0.90343	-0.03667	0.23268	5.30394	8.32188	16.20865	-0.00800	-0.00186	0.00041	-0.00017
624			6.23000	-3.23750	-3.41470	-1.32699	1.02990	-0.10966	0.05370	0.00916	-0.00033	0.00043	-0.00329	-0.00533	0.99241	13.35577	-2.03535	-16.84363	-0.01649	0.24441	0.01171	-0.00035	0.00290	0.00003	9.78987	4.04480	5.91235	0.03938	0.82541	0.12186	-0.00007	-0.01110	-0.00138	-0.21996	0.56287	-0.36665	-0.43408	-1.33516	-0.10473	0.86418	-0.07769	0.51980	5.29411	8.32426	16.20451	-0.00798	-0.00186	0.00040	-0.00013
625			6.24000	-3.24210	-3.41738	-1.33295	1.02902	-0.10705	0.05461	0.00723	-0.00078	0.00076	-0.00334	-0.00473	0.99165	13.34346	-2.04199	-16.84433	-0.02002	0.24590	0.01097	-0.00044	0.00265	0.00002	9.79051	4.05344	5.91914	0.04315	0.82726	0.12270	-0.00011	-0.01034	-0.00213	-0.53799	0.50636	-0.65040	-0.36909	-1.34110	-0.14160	0.86747	-0.16722	0.86211	5.28752	8.32464	16.19783	-0.00796	-0.00186	0.00040	-0.00009
626			6.25000	-3.24652	-3.42219	-1.34335	1.02580	-0.10592	0.05518	0.00733	-0.00120	0.00124	-0.00332	-0.00396	0.99050	13.33081	-2.04788	-16.84438	-0.02217	0.24642	0.01038	-0.00050	0.00225	0.00004	9.79162	4.06230	5.92955	0.04631	0.82768	0.12324	-0.00018	-0.01004	-0.00289	-0.86475	0.57772	-1.08434	-0.27096	-1.38546	-0.00687	0.90538	-0.28139	1.19824	5.28356	8.32416	16.18923	-0.00795	-0.00185	0.00040	-0.00006
627			6.26000	-3.25187	-3.42891	-1.35951	1.02390	-0.10640	0.05564	0.00814	-0.00168	0.00182	-0.00314	-0.00329	0.99055	13.31763	-2.05332	-16.84194	-0.02391	0.24666	0.00988	-0.00054	0.00176	0.00010	9.79335	4.07170	5.94328	0.04889	0.82878	0.12389	-0.00024	-0.01043	-0.00351	-1.22874	0.69867	-1.59879	-0.15812	-1.44103	0.32273	0.97774	-0.35346	1.46565	5.28161	8.32416	16.17905	-0.00794	-0.00185	0.00041	-0.00004
628			6.27000	-3.25794	-3.43811	-1.38196	1.02387	-0.10599	0.05634	0.00726	-0.00226	0.00243	-0.00305	-0.00307	0.99038	13.30438	-2.05849	-16.83496	-0.02590	0.24721	0.00922	-0.00054	0.00120	0.00018	9.79504	4.08203	5.95915	0.04983	0.82933	0.12472	-0.00022	-0.01202	-0.00380	-1.66719	0.72972	-2.11591	-0.05672	-1.41536	0.87306	1.10202	-0.33230	1.57302	5.28117	8.32555	16.16746	-0.00792	-0.00184	0.00041	-0.00002
629			6.28000	-3.26305	-3.45053	-1.41041	1.02288	-0.10462	0.05698	0.00392	-0.00284	0.00299	-0.00321	-0.00327	0.98937	13.29283	-2.06386	-16.82149	-0.02580	0.24769	0.00868	-0.00042	0.00089	0.00028	9.79620	4.09400	5.97493	0.04761	0.82797	0.12527	-0.00014	-0.01543	-0.00359	-2.11353	0.61897	-2.57969	-0.04431	-1.27805	1.61361	1.31316	-0.21744	1.44712	5.28200	8.32803	16.15438	-0.00790	-0.00183	0.00042	-0.00001
630			6.29000	-3.26607	-3.46569	-1.44389	1.02207	-0.10401	0.05728	0.00037	-0.00320	0.00346	-0.00324	-0.00376	0.98825	13.28427	-2.07085	-16.80048	-0.02453	0.24826	0.00859	-0.00029	0.00117	0.00039	9.79644	4.10866	5.98796	0.04449	0.82768	0.12548	-0.00003	-0.02056	-0.00297	-2.42708	0.47952	-2.99599	-0.16805	-1.17542	2.40132	1.60955	-0.02517	1.13146	5.28369	8.32977	16.14000	-0.00787	-0.00182	0.00042	-0.00000
631			6.30000	-3.26777	-3.48174	-1.48171	1.02213	-0.10282	0.05793	-0.00085	-0.00321	0.00394	-0.00314	-0.00462	0.98717	13.27742	-2.08096	-16.77255	-0.02246	0.25024	0.00853	-0.00025	0.00202	0.00048	9.79547	4.12667	5.99690	0.03994	0.83023	0.12610	0.00010	-0.02622	-0.00235	-2.54803	0.45522	-3.41475	-0.37272	-1.28574	3.01781	1.93063	0.22157	0.81017	5.28569	8.32853	16.12499	-0.00785	-0.00181	0.00042	-0.00000
632			6.31000	-3.26997	-3.49696	-1.52382	1.02148	-0.10137	0.05878	0.00055	-0.00302	0.00442	-0.00321	-0.00532	0.98634	13.26927	-2.09457	-16.74017	-0.02012	0.25184	0.00815	-0.00031	0.00301	0.00050	9.79259	4.14796	6.00286	0.03552	0.83211	0.12688	0.00023	-0.03057	-0.00206	-2.54627	0.56789	-3.83209	-0.55050	-1.60955	3.29672	2.18138	0.48725	0.66048	5.28730	8.32324	16.11044	-0.00783	-0.00181	0.00041	-0.00001
633			6.32000	-3.27378	-3.51087	-1.56989	1.02161	-0.10012	0.05899	0.00286	-0.00279	0.00477	-0.00355	-0.00564	0.98622	13.25763	-2.11053	-16.70672	-0.01937	0.25173	0.00792	-0.00041	0.00360	0.00049	9.78737	4.17132	6.00815	0.03325	0.83173	0.12702	0.00034	-0.03215	-0.00217	-2.49758	0.71996	-4.15855	-0.61519	-1.97256	3.20134	2.27835	0.70699	0.71383	5.28805	8.31417	16.09736	-0.00782	-0.00181	0.00040	-0.00002
634			6.33000	-3.27897	-3.52359	-1.61834	1.02194	-0.09918	0.05911	0.00408	-0.00257	0.00492	-0.00425	-0.00558	0.98719	13.24243	-2.12666	-16.67548	-0.01908	0.24997	0.00734	-0.00050	0.00346	0.00040	9.78014	4.19494	6.01466	0.03187	0.82881	0.12710	0.00038	-0.03090	-0.00248	-2.40862	0.79197	-4.30545	-0.53150	-2.16830	2.80589	2.21266	0.78921	0.87049	5.28758	8.30264	16.08670	-0.00781	-0.00182	0.00039	-0.00003
635			6.34000	-3.28431	-3.53509	-1.66692	1.02157	-0.09856	0.05925	0.00333	-0.00232	0.00486	-0.00509	-0.00496	0.98918	13.22554	-2.14047	-16.64880	-0.01955	0.24777	0.00660	-0.00053	0.00253	0.00030	9.77262	4.21722	6.02293	0.03308	0.82551	0.12719	0.00034	-0.02789	-0.00268	-2.26132	0.73368	-4.27279	-0.30662	-2.08784	2.28025	2.03653	0.67044	0.97754	5.28580	8.28994	16.07877	-0.00781	-0.00183	0.00037	-0.00005
636			6.35000	-3.28859	-3.54509	-1.71385	1.02086	-0.09870	0.05902	0.00141	-0.00203	0.00465	-0.00587	-0.00436	0.99093	13.20953	-2.15005	-16.62700	-0.01971	0.24519	0.00621	-0.00048	0.00098	0.00023	9.76703	4.23719	6.03191	0.03426	0.82196	0.12694	0.00018	-0.02436	-0.00258	-2.06762	0.59713	-4.14170	0.01761	-1.77572	1.81454	1.82097	0.36832	0.94152	5.28250	8.27711	16.07296	-0.00781	-0.00184	0.00034	-0.00007
637			6.36000	-3.29155	-3.55341	-1.75862	1.02205	-0.09726	0.05948	-0.00035	-0.00168	0.00450	-0.00644	-0.00378	0.99276	13.19610	-2.15459	-16.60879	-0.02213	0.24493	0.00561	-0.00043	-0.00070	0.00017	9.76520	4.25464	6.04021	0.03820	0.82168	0.12730	-0.00005	-0.02139	-0.00227	-1.85312	0.46856	-4.01193	0.35401	-1.36393	1.52207	1.62983	-0.02315	0.78563	5.27759	8.26514	16.06893	-0.00782	-0.00185	0.00031	-0.00008
638			6.37000	-3.29364	-3.55982	-1.80167	1.02235	-0.09651	0.05961	-0.00130	-0.00132	0.00438	-0.00675	-0.00362	0.99443	13.18591	-2.15483	-16.59233	-0.02198	0.24575	0.00574	-0.00031	-0.00206	0.00016	9.76753	4.27005	6.04702	0.03846	0.82286	0.12744	-0.00030	-0.01939	-0.00185	-1.63234	0.39001	-3.93537	0.60744	-0.96928	1.41742	1.49408	-0.38720	0.57771	5.27117	8.25535	16.06696	-0.00782	-0.00187	0.00028	-0.00010
639			6.38000	-3.29538	-3.56422	-1.84365	1.02133	-0.09716	0.05885	-0.00127	-0.00096	0.00421	-0.00657	-0.00411	0.99502	13.17883	-2.15237	-16.57614	-0.01870	0.24747	0.00712	-0.00017	-0.00279	0.00019	9.77337	4.28407	6.05202	0.03358	0.82557	0.12693	-0.00043	-0.01823	-0.00143	-1.39820	0.36783	-3.88214	0.71568	-0.65553	1.42074	1.40739	-0.65329	0.37771	5.26324	8.24875	16.06799	-0.00783	-0.00188	0.00025	-0.00012
640			6.39000	-3.29736	-3.56640	-1.88441	1.02422	-0.09734	0.05843	-0.00030	-0.00057	0.00400	-0.00611	-0.00489	0.99535	13.17430	-2.14915	-16.56000	-0.01843	0.24989	0.00820	-0.00010	-0.00260	0.00021	9.78151	4.29718	6.05546	0.03098	0.82966	0.12677	-0.00047	-0.01797	-0.00109	-1.13413	0.38992	-3.74700	0.62943	-0.46267	1.39864	1.37299	-0.77523	0.21859	5.25346	8.24571	16.07314	-0.00783	-0.00189	0.00023	-0.00013
641			6.40000	-3.29994	-3.56646	-1.92245	1.02696	-0.09578	0.05848	0.00135	-0.00023	0.00363	-0.00577	-0.00566	0.99594	13.17124	-2.14740	-16.54512	-0.01808	0.25341	0.00902	-0.00009	-0.00136	0.00020	9.79026	4.31021	6.05757	0.02852	0.83388	0.12690	-0.00041	-0.01859	-0.00086	-0.85465	0.43249	-3.42461	0.33970	-0.44076	1.23930	1.39016	-0.72334	0.11457	5.24155	8.24680	16.08305	-0.00782	-0.00190	0.00021	-0.00015
642			6.41000	-3.30329	-3.56502	-1.95564	1.02800	-0.09543	0.05819	0.00325	-0.00003	0.00306	-0.00571	-0.00608	0.99564	13.16786	-2.14906	-16.53336	-0.01781	0.25380	0.00938	-0.00013	0.00066	0.00017	9.79780	4.32368	6.05880	0.02764	0.83313	0.12652	-0.00030	-0.01974	-0.00079	-0.62011	0.47744	-2.91840	-0.07642	-0.61453	0.91704	1.44665	-0.51636	0.09189	5.22756	8.25247	16.09768	-0.00780	-0.00190	0.00020	-0.00017
643			6.42000	-3.30731	-3.56332	-1.98281	1.03032	-0.09601	0.05760	0.00492	-0.00006	0.00248	-0.00575	-0.00620	0.99604	13.16221	-2.15492	-16.52603	-0.01905	0.25238	0.00957	-0.00024	0.00274	0.00012	9.80269	4.33818	6.05999	0.02906	0.83094	0.12587	-0.00017	-0.02120	-0.00089	-0.51699	0.51668	-2.37402	-0.47843	-0.93905	0.53506	1.53064	-0.22137	0.15480	5.21194	8.26244	16.11643	-0.00778	-0.00190	0.00018	-0.00018
644			6.43000	-3.31184	-3.56284	-2.00506	1.03114	-0.09537	0.05753	0.00628	-0.00036	0.00216	-0.00548	-0.00594	0.99602	13.15309	-2.16439	-16.52250	-0.02162	0.25347	0.00977	-0.00041	0.00422	0.00009	9.80436	4.35387	6.06182	0.03235	0.83290	0.12575	-0.00003	-0.02264	-0.00112	-0.62294	0.57042	-2.02284	-0.72974	-1.32031	0.28544	1.61587	0.05738	0.27241	5.19564	8.27519	16.13824	-0.00775	-0.00190	0.00017	-0.00017
645			6.44000	-3.31699	-3.56510	-2.02614	1.03113	-0.09390	0.05735	0.00803	-0.00090	0.00226	-0.00536	-0.00578	0.99526	13.14038	-2.17590	-16.52003	-0.02361	0.25471	0.01015	-0.00058	0.00473	0.00011	9.80351	4.37061	6.06472	0.03353	0.83462	0.12552	0.00007	-0.02340	-0.00141	-0.96443	0.69677	-2.04725	-0.77302	-1.68476	0.31452	1.66768	0.22955	0.41540	5.18052	8.28832	16.16075	-0.00772	-0.00189	0.00016	-0.00014
646			6.45000	-3.32362	-3.57119	-2.05090	1.03050	-0.09297	0.05718	0.01092	-0.00161	0.00279	-0.00530	-0.00587	0.99428	13.12445	-2.18796	-16.51514	-0.02391	0.25558	0.01050	-0.00070	0.00434	0.00018	9.80138	4.38771	6.06902	0.03122	0.83583	0.12543	0.00009	-0.02290	-0.00175	-1.49168	0.93432	-2.46235	-0.63367	-1.98778	0.61465	1.65244	0.24846	0.57809	5.16916	8.29886	16.18070	-0.00770	-0.00188	0.00016	-0.00008
647			6.46000	-3.33269	-3.58162	-2.08321	1.03272	-0.09262	0.05777	0.01426	-0.00234	0.00358	-0.00519	-0.00570	0.99325	13.10614	-2.19926	-16.50546	-0.02816	0.25531	0.00963	-0.00089	0.00332	0.00023	9.79954	4.40426	6.07514	0.03367	0.83629	0.12610	0.00003	-0.02100	-0.00221	-2.07744	1.21648	-3.08509	-0.38715	-2.14626	0.98814	1.56456	0.11314	0.78986	5.16385	8.30451	16.19514	-0.00769	-0.00188	0.00016	-0.00000
648			6.47000	-3.34398	-3.59593	-2.12359	1.03429	-0.09192	0.05838	0.01598	-0.00290	0.00426	-0.00520	-0.00530	0.99198	13.08720	-2.20867	-16.49185	-0.03321	0.25455	0.00857	-0.00100	0.00210	0.00022	9.79915	4.41949	6.08398	0.03796	0.83536	0.12662	-0.00011	-0.01820	-0.00290	-2.55366	1.39059	-3.61144	-0.13857	-2.03159	1.14226	1.44384	-0.15265	1.09384	5.16565	8.30497	16.20317	-0.00770	-0.00188	0.00017	0.00008
649			6.48000	-3.35576	-3.61287	-2.16887	1.03422	-0.09043	0.05864	0.01463	-0.00316	0.00448	-0.00527	-0.00510	0.99098	13.07054	-2.21526	-16.47842	-0.03571	0.25502	0.00828	-0.00087	0.00108	0.00017	9.80121	4.43333	6.09679	0.03917	0.83563	0.12685	-0.00030	-0.01506	-0.00382	-2.79036	1.34627	-3.77498	0.02549	-1.60280	0.86314	1.32055	-0.48351	1.50510	5.17430	8.30182	16.20594	-0.00772	-0.00188	0.00018	0.00016
650			6.49000	-3.36587	-3.63080	-2.21355	1.03388	-0.08852	0.05915	0.01116	-0.00310	0.00421	-0.00535	-0.00497	0.98997	13.05845	-2.21859	-16.47067	-0.03774	0.25619	0.00795	-0.00064	0.00044	0.00005	9.80558	4.44572	6.11460	0.04047	0.83707	0.12743	-0.00045	-0.01164	-0.00487	-2.74444	1.12505	-3.50183	0.09104	-1.01759	0.17939	1.17861	-0.75012	1.97470	5.18868	8.29716	16.20541	-0.00774	-0.00188	0.00019	0.00022
651			6.50000	-3.37345	-3.64808	-2.25289	1.03270	-0.08678	0.05971	0.00794	-0.00277	0.00355	-0.00548	-0.00479	0.98891	13.05094	-2.21882	-16.47180	-0.03914	0.25731	0.00763	-0.00043	0.00020	-0.00008	9.81090	4.45650	6.13739	0.04246	0.83895	0.12811	-0.00051	-0.00793	-0.00583	-2.45162	0.87186	-2.89989	0.08686	-0.50444	-0.68978	0.99508	-0.85517	2.41368	5.20786	8.29264	16.20294	-0.00776	-0.00188	0.00020	0.00028
652			6.51000	-3.37915	-3.66333	-2.28395	1.03515	-0.08531	0.06004	0.00657	-0.00227	0.00264	-0.00585	-0.00495	0.98985	13.04638	-2.21679	-16.48230	-0.04021	0.25770	0.00743	-0.00032	0.00029	-0.00019	9.81540	4.46528	6.16424	0.04373	0.84104	0.12880	-0.00043	-0.00417	-0.00643	-1.97886	0.69099	-2.10166	0.04096	-0.17716	-1.52497	0.77074	-0.78969	2.71541	5.23092	8.28970	16.19904	-0.00778	-0.00189	0.00022	0.00033
653			6.52000	-3.38406	-3.67559	-2.30510	1.04265	-0.08415	0.06059	0.00695	-0.00166	0.00157	-0.00642	-0.00546	0.99149	13.04304	-2.21343	-16.50068	-0.04361	0.25617	0.00649	-0.00029	0.00047	-0.00024	9.81790	4.47185	6.19299	0.04650	0.84097	0.12974	-0.00031	-0.00092	-0.00639	-1.38222	0.58613	-1.17931	-0.00859	0.00820	-2.17069	0.53116	-0.63055	2.72884	5.25724	8.28911	16.19367	-0.00780	-0.00188	0.00025	0.00037
654			6.53000	-3.38878	-3.68419	-2.31507	1.04873	-0.08360	0.06056	0.00791	-0.00098	0.00037	-0.00703	-0.00629	0.99269	13.04044	-2.20921	-16.52440	-0.04430	0.25390	0.00608	-0.00024	0.00051	-0.00027	9.81878	4.47614	6.21984	0.04531	0.83907	0.13012	-0.00020	0.00112	-0.00544	-0.69390	0.49986	-0.16529	-0.02753	0.14831	-2.55145	0.31665	-0.47265	2.34352	5.28629	8.29082	16.18695	-0.00784	-0.00188	0.00028	0.00040
655			6.54000	-3.39321	-3.68854	-2.31293	1.05323	-0.08234	0.06077	0.00879	-0.00021	-0.00095	-0.00748	-0.00713	0.99387	13.03882	-2.20421	-16.55062	-0.04367	0.25334	0.00584	-0.00018	0.00039	-0.00027	9.81919	4.47853	6.24064	0.04235	0.83864	0.13067	-0.00014	0.00162	-0.00368	0.07145	0.39575	0.94128	-0.01535	0.25077	-2.69140	0.15752	-0.34788	1.58409	5.31778	8.29385	16.17957	-0.00788	-0.00188	0.00031	0.00043
656			6.55000	-3.39721	-3.68823	-2.29740	1.05683	-0.08113	0.06094	0.00966	0.00058	-0.00243	-0.00779	-0.00771	0.99393	13.03775	-2.19878	-16.57728	-0.04420	0.25256	0.00551	-0.00018	0.00039	-0.00026	9.82010	4.47948	6.25213	0.04103	0.83707	0.13092	0.00020	0.00451	-0.00170	0.90371	0.27408	2.18307	-0.01606	0.26108	-2.74355	-0.21499	0.17765	0.80532	5.35122	8.29697	16.17242	-0.00791	-0.00187	0.00033	0.00050
657			6.56000	-3.40071	-3.68310	-2.26675	1.05926	-0.08122	0.06087	0.01046	0.00133	-0.00403	-0.00770	-0.00798	0.99392	13.03618	-2.19357	-16.60454	-0.04496	0.25201	0.00545	-0.00026	0.00073	-0.00027	9.82173	4.47949	6.25295	0.04081	0.83658	0.13090	-0.00011	-0.00067	0.00096	1.73292	0.13881	3.54232	-0.07056	0.17745	-2.90809	-0.00550	-0.11469	-0.43814	5.38622	8.29950	16.16614	-0.00793	-0.00188	0.00033	0.00048
658			6.57000	-3.40359	-3.67399	-2.22044	1.06030	-0.08428	0.06016	0.01092	0.00198	-0.00548	-0.00728	-0.00784	0.99394	13.03325	-2.18899	-16.63439	-0.04564	0.24984	0.00566	-0.00039	0.00123	-0.00031	9.82395	4.47894	6.24364	0.04194	0.83500	0.13026	-0.00010	-0.00223	0.00310	2.42375	-0.00054	4.85349	-0.14989	0.05708	-3.21278	-0.04766	0.00926	-1.37691	5.42243	8.30126	16.16029	-0.00797	-0.00189	0.00033	0.00051
659			6.58000	-3.40572	-3.66248	-2.16066	1.06067	-0.08783	0.05931	0.01086	0.00244	-0.00651	-0.00670	-0.00742	0.99474	13.02882	-2.18476	-16.66756	-0.04625	0.24804	0.00609	-0.00051	0.00147	-0.00036	9.82650	4.47785	6.22549	0.04401	0.83410	0.12942	-0.00007	-0.00330	0.00486	2.88396	-0.12380	5.84016	-0.17715	-0.05014	-3.46485	-0.10085	0.12955	-2.15805	5.45904	8.30228	16.15453	-0.00799	-0.00190	0.00030	0.00049
660			6.59000	-3.40716	-3.64970	-2.09271	1.06278	-0.09049	0.05874	0.01011	0.00273	-0.00690	-0.00609	-0.00700	0.99537	13.02321	-2.18030	-16.70212	-0.04902	0.24653	0.00623	-0.00063	0.00126	-0.00037	9.82910	4.47606	6.20036	0.04837	0.83314	0.12867	-0.00002	-0.00388	0.00604	3.10429	-0.21736	6.23228	-0.11127	-0.14484	-3.45387	-0.14995	0.24190	-2.68692	5.49454	8.30266	16.14915	-0.00802	-0.00193	0.00026	0.00047
661			6.60000	-3.40793	-3.63598	-2.02404	1.06299	-0.09286	0.05845	0.00813	0.00291	-0.00653	-0.00493	-0.00635	0.99530	13.01670	-2.17528	-16.73454	-0.05241	0.24774	0.00668	-0.00070	0.00076	-0.00035	9.83128	4.47394	6.17143	0.05443	0.83651	0.12819	0.00006	-0.00431	0.00637	3.09641	-0.29720	5.89204	0.00653	-0.22312	-3.10888	-0.15556	0.34768	-2.83943	5.52721	8.30272	16.14489	-0.00804	-0.00195	0.00022	0.00042
662			6.61000	-3.40767	-3.62147	-1.96252	1.06292	-0.09490	0.05868	0.00463	0.00296	-0.00551	-0.00327	-0.00633	0.99467	13.01007	-2.17014	-16.76171	-0.05367	0.25217	0.00742	-0.00063	0.00036	-0.00031	9.83235	4.47215	6.14303	0.05505	0.84477	0.12866	0.00014	-0.00505	0.00589	2.86763	-0.38609	4.88552	0.07384	-0.22791	-2.46706	-0.08212	0.41087	-2.61585	5.55609	8.30270	16.14203	-0.00806	-0.00197	0.00017	0.00038
663			6.62000	-3.40598	-3.60667	-1.91423	1.06269	-0.09731	0.05877	0.00072	0.00288	-0.00405	-0.00230	-0.00695	0.99338	13.00501	-2.16614	-16.78140	-0.05136	0.25349	0.00765	-0.00040	0.00040	-0.00021	9.83259	4.47172	6.11840	0.04885	0.84650	0.12911	0.00014	-0.00612	0.00489	2.46623	-0.45041	3.49251	0.01172	-0.15327	-1.64524	0.05710	0.39736	-2.17679	5.58121	8.30282	16.14021	-0.00807	-0.00199	0.00012	0.00033
664			6.63000	-3.40334	-3.59233	-1.88146	1.06270	-0.09816	0.05906	-0.00065	0.00263	-0.00254	-0.00217	-0.00718	0.99241	13.00241	-2.16476	-16.79312	-0.05020	0.25253	0.00700	-0.00021	0.00115	-0.00010	9.83257	4.47291	6.09875	0.04548	0.84344	0.12953	0.00009	-0.00715	0.00376	1.99866	-0.36870	2.07346	-0.20345	-0.13175	-0.83376	0.20937	0.31225	-1.69419	5.60295	8.30357	16.13901	-0.00807	-0.00201	0.00008	0.00028
665			6.64000	-3.40207	-3.57898	-1.86309	1.06383	-0.09875	0.05880	0.00305	0.00233	-0.00115	-0.00250	-0.00701	0.99145	13.00095	-2.16766	-16.79806	-0.05179	0.24920	0.00622	-0.00020	0.00256	-0.00001	9.83301	4.47561	6.08388	0.04712	0.83785	0.12937	0.00001	-0.00800	0.00278	1.56184	-0.02875	0.82274	-0.53179	-0.31823	-0.11047	0.34524	0.18291	-1.29056	5.62134	8.30612	16.13812	-0.00806	-0.00203	0.00004	0.00023
666			6.65000	-3.40511	-3.56669	-1.85736	1.06610	-0.09925	0.05844	0.01101	0.00209	0.00005	-0.00308	-0.00675	0.99115	12.99813	-2.17600	-16.79666	-0.05459	0.24505	0.00529	-0.00039	0.00413	0.00007	9.83432	4.47948	6.07252	0.05107	0.83249	0.12926	-0.00009	-0.00880	0.00221	1.21200	0.52005	-0.25541	-0.87175	-0.71856	0.62011	0.45235	0.05644	-1.06359	5.63608	8.31083	16.13697	-0.00805	-0.00204	-0.00000	0.00017
667			6.66000	-3.41387	-3.55486	-1.86267	1.06753	-0.09939	0.05790	0.01990	0.00198	0.00098	-0.00378	-0.00654	0.99148	12.99235	-2.18985	-16.78783	-0.05606	0.24127	0.00465	-0.00067	0.00543	0.00013	9.83662	4.48420	6.06241	0.05368	0.82802	0.12909	-0.00018	-0.00973	0.00214	1.00185	1.08695	-1.09765	-1.13920	-1.19369	1.34958	0.53194	-0.03022	-1.05045	5.64637	8.31658	16.13516	-0.00803	-0.00205	-0.00003	0.00010
668			6.67000	-3.42760	-3.54269	-1.87539	1.06843	-0.09840	0.05720	0.02704	0.00203	0.00147	-0.00458	-0.00678	0.99175	12.98347	-2.20810	-16.77216	-0.05547	0.23857	0.00449	-0.00093	0.00633	0.00017	9.83973	4.48950	6.05147	0.05245	0.82460	0.12883	-0.00021	-0.01068	0.00238	0.96385	1.51321	-1.56510	-1.31622	-1.62056	1.89230	0.58648	-0.05570	-1.17373	5.65142	8.32136	16.13271	-0.00802	-0.00205	-0.00005	0.00002
669			6.68000	-3.44461	-3.52953	-1.89074	1.06932	-0.09715	0.05636	0.03182	0.00214	0.00153	-0.00548	-0.00709	0.99170	12.97167	-2.22923	-16.75242	-0.05488	0.23553	0.00439	-0.00120	0.00695	0.00019	9.84307	4.49521	6.03895	0.05101	0.82047	0.12834	-0.00017	-0.01171	0.00267	1.05015	1.76934	-1.63870	-1.42990	-1.98081	2.13115	0.63704	0.00033	-1.31022	5.65049	8.32366	16.13013	-0.00800	-0.00205	-0.00005	-0.00006
670			6.69000	-3.46352	-3.51557	-1.90492	1.07140	-0.09836	0.05571	0.03432	0.00225	0.00128	-0.00599	-0.00723	0.99207	12.95694	-2.25215	-16.73162	-0.05570	0.23169	0.00390	-0.00147	0.00739	0.00017	9.84568	4.50155	6.02515	0.05179	0.81698	0.12818	-0.00007	-0.01337	0.00291	1.15347	1.87361	-1.41134	-1.51142	-2.26886	2.11795	0.72620	0.13731	-1.42564	5.64308	8.32319	16.12832	-0.00798	-0.00204	-0.00003	-0.00015
671			6.70000	-3.48284	-3.50175	-1.91556	1.07250	-0.09867	0.05564	0.03430	0.00218	0.00088	-0.00613	-0.00729	0.99201	12.93984	-2.27610	-16.71170	-0.05693	0.23018	0.00335	-0.00170	0.00770	0.00014	9.84693	4.50923	6.01001	0.05271	0.81602	0.12848	0.00008	-0.01604	0.00327	1.19283	1.83298	-0.99478	-1.55827	-2.46475	1.99641	0.87223	0.33261	-1.59158	5.62927	8.32096	16.12825	-0.00796	-0.00202	0.00001	-0.00023
672			6.71000	-3.50118	-3.48923	-1.92143	1.07293	-0.09829	0.05587	0.03220	0.00192	0.00040	-0.00598	-0.00743	0.99158	12.92114	-2.30037	-16.69291	-0.05784	0.23063	0.00300	-0.00189	0.00774	0.00012	9.84659	4.51876	5.99244	0.05248	0.81724	0.12902	0.00025	-0.01907	0.00386	1.14583	1.68153	-0.49226	-1.53357	-2.60063	1.87553	1.02122	0.57095	-1.85367	5.60968	8.31854	16.13058	-0.00794	-0.00199	0.00006	-0.00029
673			6.72000	-3.51765	-3.47886	-1.92234	1.07287	-0.09852	0.05602	0.02869	0.00155	-0.00010	-0.00543	-0.00762	0.99052	12.90095	-2.32403	-16.67484	-0.05879	0.23197	0.00296	-0.00207	0.00738	0.00011	9.84440	4.52972	5.97153	0.05208	0.82006	0.12944	0.00045	-0.02115	0.00454	1.01942	1.45918	0.03179	-1.40478	-2.70099	1.74919	1.09209	0.83067	-2.14399	5.58579	8.31749	16.13537	-0.00792	-0.00196	0.00013	-0.00033
674			6.73000	-3.53163	-3.47135	-1.91836	1.07376	-0.09789	0.05639	0.02400	0.00106	-0.00060	-0.00486	-0.00782	0.98928	12.87940	-2.34583	-16.65767	-0.06085	0.23386	0.00279	-0.00226	0.00664	0.00010	9.84015	4.54100	5.94761	0.05259	0.82322	0.12988	0.00065	-0.02150	0.00501	0.83078	1.17643	0.57269	-1.19048	-2.72880	1.50723	1.05944	1.06274	-2.31827	5.56005	8.31882	16.14183	-0.00792	-0.00193	0.00020	-0.00033
675			6.74000	-3.54247	-3.46723	-1.90929	1.07284	-0.09787	0.05662	0.01805	0.00055	-0.00114	-0.00441	-0.00798	0.98746	12.85710	-2.36463	-16.64327	-0.06143	0.23462	0.00259	-0.00232	0.00577	0.00007	9.83399	4.55166	5.92274	0.05165	0.82411	0.13002	0.00079	-0.02029	0.00487	0.62511	0.82765	1.13248	-0.96791	-2.62736	1.01425	0.96989	1.20483	-2.22751	5.53548	8.32286	16.14894	-0.00792	-0.00189	0.00027	-0.00030
676			6.75000	-3.54949	-3.46633	-1.89494	1.07026	-0.09753	0.05687	0.01123	0.00010	-0.00164	-0.00410	-0.00783	0.98584	12.83522	-2.37993	-16.63496	-0.06151	0.23529	0.00240	-0.00224	0.00505	0.00003	9.82646	4.56147	5.90036	0.05095	0.82435	0.13002	0.00083	-0.01821	0.00398	0.44216	0.43393	1.65082	-0.80159	-2.37007	0.24486	0.88206	1.21836	-1.81466	5.51457	8.32911	16.15532	-0.00792	-0.00187	0.00033	-0.00025
677			6.76000	-3.55249	-3.46810	-1.87609	1.06788	-0.09633	0.05724	0.00422	-0.00029	-0.00201	-0.00394	-0.00739	0.98537	12.81508	-2.39163	-16.63546	-0.06209	0.23651	0.00226	-0.00204	0.00448	-0.00001	9.81836	4.57061	5.88373	0.05144	0.82530	0.13008	0.00081	-0.01578	0.00250	0.26002	0.04182	2.01128	-0.69536	-1.97052	-0.65545	0.82075	1.10652	-1.15235	5.49840	8.33635	16.15961	-0.00791	-0.00185	0.00036	-0.00019
678			6.77000	-3.55161	-3.47223	-1.85499	1.06689	-0.09594	0.05757	-0.00255	-0.00067	-0.00207	-0.00408	-0.00681	0.98573	12.79802	-2.39986	-16.64522	-0.06320	0.23571	0.00174	-0.00171	0.00404	-0.00004	9.81049	4.57931	5.87482	0.05302	0.82374	0.13009	0.00073	-0.01365	0.00067	0.01688	-0.31056	2.08104	-0.65369	-1.47009	-1.46763	0.81416	0.90893	-0.34848	5.48686	8.34242	16.16030	-0.00790	-0.00184	0.00037	-0.00013
679			6.78000	-3.54728	-3.47868	-1.83538	1.06664	-0.09457	0.05784	-0.00885	-0.00108	-0.00166	-0.00415	-0.00613	0.98712	12.78516	-2.40560	-16.66263	-0.06488	0.23660	0.00173	-0.00128	0.00394	-0.00005	9.80331	4.58832	5.87465	0.05562	0.82532	0.13012	0.00063	-0.01272	-0.00134	-0.34026	-0.59169	1.70295	-0.70578	-0.94771	-1.96957	0.90002	0.68848	0.51661	5.47970	8.34565	16.15617	-0.00790	-0.00184	0.00035	-0.00008
680			6.79000	-3.54015	-3.48732	-1.82286	1.06528	-0.09298	0.05802	-0.01493	-0.00154	-0.00058	-0.00406	-0.00563	0.98806	12.77705	-2.41068	-16.68376	-0.06539	0.23880	0.00222	-0.00071	0.00396	-0.00007	9.79676	4.59871	5.88345	0.05642	0.82913	0.13025	0.00051	-0.01308	-0.00328	-0.87305	-0.79503	0.69279	-0.80293	-0.45278	-1.89692	1.06772	0.48075	1.33753	5.47692	8.34537	16.14650	-0.00790	-0.00186	0.00031	-0.00003
681			6.80000	-3.53060	-3.49833	-1.82507	1.06519	-0.09178	0.05843	-0.02229	-0.00212	0.00118	-0.00398	-0.00550	0.98832	12.77439	-2.41628	-16.70154	-0.06598	0.24030	0.00231	0.00006	0.00342	-0.00004	9.79097	4.61104	5.90006	0.05585	0.83164	0.13078	0.00035	-0.01380	-0.00473	-1.62436	-0.99827	-0.95059	-0.80463	0.09424	-1.07470	1.22722	0.27573	1.93339	5.47857	8.34233	16.13138	-0.00790	-0.00188	0.00026	0.00002
682			6.81000	-3.51769	-3.51233	-1.84771	1.06575	-0.09104	0.05858	-0.03174	-0.00278	0.00326	-0.00379	-0.00548	0.98849	12.77918	-2.42183	-16.70826	-0.06651	0.24178	0.00263	0.00109	0.00194	0.00001	9.78655	4.62450	5.92114	0.05511	0.83418	0.13115	0.00014	-0.01492	-0.00597	-2.49239	-1.28120	-2.87803	-0.63571	0.78167	0.32901	1.40403	0.02583	2.42756	5.48412	8.33784	16.11195	-0.00790	-0.00190	0.00023	0.00005
683			6.82000	-3.50052	-3.52934	-1.89099	1.06508	-0.09048	0.05877	-0.04054	-0.00331	0.00516	-0.00356	-0.00543	0.98776	12.79307	-2.42607	-16.70002	-0.06650	0.24330	0.00292	0.00214	0.00002	0.00008	9.78446	4.63766	5.94252	0.05495	0.83633	0.13145	-0.00009	-0.01264	-0.00495	-3.24133	-1.55495	-4.63714	-0.37266	1.48007	1.88588	1.20011	-0.19286	1.98539	5.49248	8.33330	16.08964	-0.00791	-0.00191	0.00020	0.00008
684			6.83000	-3.48043	-3.54799	-1.95085	1.06216	-0.08863	0.05879	-0.04500	-0.00346	0.00658	-0.00380	-0.00533	0.98652	12.81466	-2.42893	-16.67740	-0.06481	0.24447	0.00333	0.00282	-0.00167	0.00017	9.78529	4.64891	5.96087	0.05428	0.83635	0.13132	-0.00034	-0.01012	-0.00392	-3.68215	-1.65948	-5.97933	-0.12056	1.95509	3.26429	0.98409	-0.43354	1.54352	5.50249	8.32965	16.06615	-0.00793	-0.00192	0.00020	0.00010
685			6.84000	-3.46008	-3.56618	-2.02206	1.05981	-0.08663	0.05885	-0.04464	-0.00324	0.00750	-0.00416	-0.00506	0.98548	12.84057	-2.43107	-16.64271	-0.06441	0.24527	0.00357	0.00318	-0.00297	0.00024	9.78913	4.65714	5.97399	0.05699	0.83658	0.13110	-0.00061	-0.00644	-0.00255	-3.77252	-1.56780	-6.86203	0.10516	2.14612	4.33920	0.66627	-0.65630	0.96936	5.51316	8.32706	16.04327	-0.00795	-0.00192	0.00022	0.00010
686			6.85000	-3.44142	-3.58197	-2.09956	1.05829	-0.08474	0.05905	-0.04051	-0.00272	0.00802	-0.00450	-0.00500	0.98544	12.86794	-2.43257	-16.59884	-0.06329	0.24701	0.00394	0.00317	-0.00410	0.00032	9.79585	4.66140	5.98143	0.05949	0.83970	0.13120	-0.00083	-0.00179	-0.00130	-3.55357	-1.32384	-7.37354	0.34271	2.08560	5.11514	0.28392	-0.82836	0.45628	5.52312	8.32522	16.02337	-0.00795	-0.00191	0.00024	0.00009
687			6.86000	-3.42608	-3.59351	-2.17994	1.05900	-0.08295	0.05881	-0.03358	-0.00195	0.00814	-0.00519	-0.00547	0.98696	12.89387	-2.43321	-16.54795	-0.06029	0.24807	0.00467	0.00276	-0.00508	0.00042	9.80425	4.66148	5.98477	0.05858	0.84259	0.13110	-0.00087	0.00333	-0.00054	-3.07540	-0.96567	-7.59388	0.60487	1.79668	5.58534	-0.10541	-0.89276	0.17689	5.53086	8.32406	16.00831	-0.00794	-0.00190	0.00028	0.00006
688			6.87000	-3.41513	-3.59933	-2.25988	1.05998	-0.08357	0.05731	-0.02597	-0.00102	0.00763	-0.00606	-0.00639	0.98926	12.91586	-2.43270	-16.49306	-0.05408	0.24653	0.00618	0.00208	-0.00581	0.00057	9.81253	4.65774	5.98687	0.05216	0.84200	0.12999	-0.00071	0.00790	-0.00029	-2.35160	-0.62264	-7.39538	0.85830	1.41362	5.62092	-0.43519	-0.84140	0.12226	5.53489	8.32392	15.99976	-0.00792	-0.00189	0.00031	0.00001
689			6.88000	-3.40762	-3.59840	-2.33331	1.06269	-0.08386	0.05576	-0.02046	0.00008	0.00649	-0.00717	-0.00727	0.99250	12.93340	-2.43039	-16.43934	-0.04877	0.24423	0.00746	0.00154	-0.00624	0.00062	9.81949	4.65131	5.98910	0.04580	0.83967	0.12878	-0.00052	0.01063	-0.00027	-1.39346	-0.45812	-6.59499	1.05103	1.13553	5.09772	-0.63286	-0.73215	0.15723	5.53419	8.32500	15.99861	-0.00790	-0.00187	0.00034	-0.00004
690			6.89000	-3.40142	-3.59028	-2.39314	1.06183	-0.08477	0.05429	-0.01820	0.00128	0.00481	-0.00813	-0.00751	0.99479	12.94774	-2.42561	-16.39298	-0.04380	0.24176	0.00853	0.00118	-0.00641	0.00056	9.82511	4.64386	5.99173	0.04133	0.83646	0.12750	-0.00041	0.01118	-0.00043	-0.27048	-0.53293	-5.20586	1.16138	1.08567	4.03199	-0.66943	-0.65881	0.24297	5.52840	8.32701	16.00563	-0.00787	-0.00185	0.00037	-0.00009
691			6.90000	-3.39427	-3.57516	-2.43380	1.05851	-0.08788	0.05252	-0.01933	0.00253	0.00275	-0.00828	-0.00714	0.99632	12.96087	-2.41759	-16.35928	-0.04005	0.24031	0.01007	0.00104	-0.00653	0.00040	9.83024	4.63688	5.99552	0.03928	0.83595	0.12608	-0.00039	0.01029	-0.00079	0.92076	-0.83633	-3.35331	1.21586	1.31340	2.56974	-0.58212	-0.67913	0.39744	5.51794	8.32940	16.02099	-0.00785	-0.00183	0.00040	-0.00013
692			6.91000	-3.38411	-3.55381	-2.45112	1.05722	-0.09042	0.05121	-0.02349	0.00372	0.00051	-0.00767	-0.00653	0.99852	12.97530	-2.40548	-16.34162	-0.03936	0.24253	0.01187	0.00116	-0.00690	0.00013	9.83586	4.63119	6.00125	0.03974	0.84158	0.12534	-0.00050	0.00879	-0.00114	2.09570	-1.32961	-1.16320	1.25599	1.83742	0.97184	-0.43736	-0.83202	0.52539	5.50400	8.33178	16.04387	-0.00783	-0.00180	0.00044	-0.00015
693			6.92000	-3.36936	-3.52739	-2.44250	1.05550	-0.09270	0.05019	-0.02922	0.00478	-0.00175	-0.00677	-0.00592	0.99961	12.99396	-2.38856	-16.34010	-0.03922	0.24563	0.01355	0.00148	-0.00762	-0.00022	9.84380	4.62687	6.00788	0.03981	0.84728	0.12488	-0.00073	0.00750	-0.00109	3.18521	-1.91699	1.18730	1.31590	2.60519	-0.43990	-0.32084	-1.13603	0.45882	5.48781	8.33363	16.07289	-0.00781	-0.00178	0.00047	-0.00017
694			6.93000	-3.34973	-3.49715	-2.40772	1.05034	-0.09653	0.04876	-0.03453	0.00575	-0.00382	-0.00598	-0.00541	0.99834	13.01908	-2.36669	-16.35158	-0.03651	0.24597	0.01510	0.00180	-0.00851	-0.00056	9.85586	4.62291	6.01289	0.03700	0.84685	0.12382	-0.00096	0.00697	-0.00050	4.12650	-2.47624	3.49411	1.39460	3.49060	-1.48191	-0.28706	-1.54315	0.14242	5.47040	8.33518	16.10629	-0.00780	-0.00176	0.00051	-0.00017
695			6.94000	-3.32598	-3.46447	-2.34867	1.04304	-0.10288	0.04632	-0.03819	0.00666	-0.00547	-0.00518	-0.00475	0.99566	13.05167	-2.34043	-16.37229	-0.03267	0.24286	0.01693	0.00200	-0.00921	-0.00087	9.87302	4.61837	6.01406	0.03441	0.84063	0.12151	-0.00117	0.00725	0.00047	4.86800	-2.92480	5.62453	1.45073	4.35006	-2.18438	-0.33730	-1.95751	-0.34468	5.45236	8.33812	16.14257	-0.00779	-0.00175	0.00054	-0.00017
696			6.95000	-3.29936	-3.43094	-2.26814	1.03636	-0.10939	0.04503	-0.04031	0.00725	-0.00685	-0.00336	-0.00370	0.99261	13.09127	-2.31100	-16.39944	-0.03250	0.24336	0.01835	0.00234	-0.00973	-0.00113	9.89491	4.61242	6.01023	0.03849	0.84103	0.12024	-0.00155	0.00792	0.00156	5.34707	-3.25144	7.49427	1.45254	5.07050	-2.64357	-0.43066	-2.27216	-0.88844	5.43402	8.34510	16.18038	-0.00779	-0.00173	0.00057	-0.00017
697			6.96000	-3.27073	-3.39871	-2.16997	1.03342	-0.11390	0.04575	-0.04191	0.00722	-0.00820	-0.00067	-0.00319	0.99044	13.13655	-2.27976	-16.43092	-0.03391	0.25004	0.01921	0.00271	-0.01012	-0.00132	9.92008	4.60519	6.00122	0.04321	0.85160	0.12119	-0.00186	0.00825	0.00262	5.50145	-3.49327	9.03446	1.39882	5.58320	-2.95266	-0.50916	-2.39995	-1.38929	5.41586	8.35709	16.21726	-0.00779	-0.00172	0.00059	-0.00017
698			6.97000	-3.24047	-3.37017	-2.05852	1.03195	-0.11647	0.04585	-0.04340	0.00656	-0.00917	0.00071	-0.00413	0.98718	13.18549	-2.24794	-16.46562	-0.03002	0.25255	0.01994	0.00253	-0.00984	-0.00149	9.94616	4.59723	5.98767	0.03762	0.85210	0.12126	-0.00160	0.00781	0.00346	5.34710	-3.67773	10.26256	1.27448	5.86078	-3.24693	-0.54757	-2.32431	-1.77791	5.39872	8.37234	16.24945	-0.00779	-0.00172	0.00059	-0.00016
699			6.98000	-3.20885	-3.34724	-1.93717	1.02901	-0.11885	0.04599	-0.04378	0.00554	-0.00990	0.00126	-0.00517	0.98412	13.23589	-2.21681	-16.50404	-0.02295	0.25204	0.02008	0.00194	-0.00886	-0.00162	9.97118	4.58920	5.97076	0.02885	0.84687	0.12118	-0.00113	0.00716	0.00407	4.98861	-3.76694	11.23079	1.07000	5.89309	-3.59786	-0.57243	-2.10405	-2.04982	5.38365	8.38740	16.27317	-0.00781	-0.00172	0.00057	-0.00015
700			6.99000	-3.17712	-3.33061	-1.80881	1.02807	-0.12114	0.04621	-0.04104	0.00442	-0.01035	0.00164	-0.00546	0.98285	13.28535	-2.18756	-16.54645	-0.01916	0.25096	0.01995	0.00154	-0.00756	-0.00169	9.99387	4.58103	5.95133	0.02641	0.84332	0.12116	-0.00092	0.00754	0.00455	4.53756	-3.63955	11.85514	0.84380	5.64687	-3.88112	-0.65985	-1.84795	-2.24486	5.37190	8.39847	16.28489	-0.00783	-0.00174	0.00053	-0.00012
701			7.00000	-3.14804	-3.31975	-1.67808	1.02931	-0.12401	0.04667	-0.03290	0.00342	-0.01036	0.00169	-0.00522	0.98410	13.33115	-2.16093	-16.59063	-0.01691	0.24850	0.01929	0.00121	-0.00628	-0.00159	10.01441	4.57164	5.93002	0.02782	0.84050	0.12144	-0.00088	0.00965	0.00482	4.05362	-3.15096	11.88711	0.67950	5.07414	-3.87084	-0.84127	-1.66788	-2.32609	5.36537	8.40241	16.28123	-0.00785	-0.00178	0.00046	-0.00006
702			7.01000	-3.12565	-3.31306	-1.55262	1.03003	-0.12720	0.04683	-0.01833	0.00271	-0.00960	0.00148	-0.00449	0.98771	13.37023	-2.13754	-16.63199	-0.01395	0.24579	0.01894	0.00080	-0.00519	-0.00137	10.03353	4.56015	5.90866	0.03027	0.83931	0.12153	-0.00091	0.01301	0.00452	3.56810	-2.23260	11.07515	0.59767	4.16483	-3.43250	-1.05506	-1.61081	-2.13994	5.36621	8.39744	16.25898	-0.00787	-0.00183	0.00036	0.00001
703			7.02000	-3.11399	-3.30815	-1.44189	1.03383	-0.12877	0.04779	-0.00008	0.00239	-0.00828	0.00152	-0.00386	0.99292	13.39998	-2.11824	-16.66559	-0.01322	0.24604	0.01839	0.00056	-0.00430	-0.00101	10.05190	4.54672	5.89102	0.03365	0.84368	0.12265	-0.00101	0.01662	0.00345	3.11646	-1.04123	9.42562	0.55646	3.08855	-2.63137	-1.21164	-1.67946	-1.59114	5.37573	8.38403	16.21716	-0.00788	-0.00188	0.00025	0.00009
704			7.03000	-3.11404	-3.30264	-1.35292	1.03901	-0.12903	0.04894	0.01471	0.00235	-0.00659	0.00126	-0.00368	0.99754	13.42062	-2.10345	-16.68874	-0.01307	0.24548	0.01736	0.00041	-0.00373	-0.00064	10.07012	4.53230	5.88081	0.03466	0.84490	0.12396	-0.00109	0.01960	0.00178	2.70634	-0.01736	7.34371	0.54056	2.26688	-1.73473	-1.28087	-1.84243	-0.79274	5.39393	8.36495	16.15782	-0.00788	-0.00193	0.00015	0.00017
705			7.04000	-3.12126	-3.29566	-1.28644	1.04547	-0.12925	0.04987	0.01869	0.00232	-0.00495	0.00068	-0.00360	1.00045	13.43701	-2.09146	-16.70286	-0.01560	0.24182	0.01560	0.00047	-0.00384	-0.00038	10.08871	4.51767	5.87947	0.03784	0.83991	0.12486	-0.00126	0.02159	0.00003	2.28517	0.39122	5.39376	0.58481	2.09339	-1.03919	-1.28779	-2.03915	0.01026	5.41989	8.34409	16.08550	-0.00789	-0.00197	0.00006	0.00025
706			7.05000	-3.12792	-3.28828	-1.23800	1.05045	-0.12846	0.05140	0.01123	0.00203	-0.00374	0.00033	-0.00372	1.00189	13.45607	-2.07919	-16.71189	-0.01761	0.24017	0.01371	0.00068	-0.00460	-0.00026	10.10793	4.50325	5.88570	0.04022	0.83678	0.12643	-0.00142	0.02265	-0.00133	1.80942	0.13760	3.91452	0.67387	2.54749	-0.64355	-1.26006	-2.20998	0.61784	5.45230	8.32503	16.00669	-0.00791	-0.00200	-0.00001	0.00032
707			7.06000	-3.12866	-3.28217	-1.20196	1.05372	-0.12792	0.05258	-0.00144	0.00145	-0.00286	-0.00022	-0.00430	1.00231	13.48206	-2.06499	-16.71917	-0.01623	0.23796	0.01221	0.00083	-0.00528	-0.00021	10.12777	4.48925	5.89684	0.03843	0.83194	0.12771	-0.00140	0.02241	-0.00210	1.28100	-0.42818	2.88645	0.71381	3.23529	-0.39089	-1.19630	-2.30120	0.94343	5.48960	8.31007	15.92863	-0.00793	-0.00202	-0.00004	0.00039
708			7.07000	-3.12274	-3.27868	-1.17491	1.05524	-0.12759	0.05348	-0.01268	0.00069	-0.00208	-0.00071	-0.00511	1.00150	13.51505	-2.04989	-16.72496	-0.01292	0.23616	0.01120	0.00079	-0.00542	-0.00013	10.14775	4.47617	5.90974	0.03452	0.82771	0.12879	-0.00124	0.02050	-0.00221	0.70855	-0.92330	2.04025	0.64684	3.73516	0.03849	-1.07173	-2.25734	0.96874	5.52985	8.29963	15.85768	-0.00794	-0.00202	-0.00006	0.00043
709			7.08000	-3.11232	-3.27837	-1.15713	1.05886	-0.12584	0.05464	-0.01885	-0.00008	-0.00114	-0.00106	-0.00584	1.00070	13.55222	-2.03640	-16.72553	-0.01238	0.23610	0.01025	0.00080	-0.00500	0.00004	10.16687	4.46478	5.92125	0.03407	0.82670	0.13007	-0.00111	0.01674	-0.00169	0.12390	-1.12694	1.08562	0.49453	3.77729	0.90287	-0.87065	-2.03054	0.71395	5.57095	8.29278	15.79852	-0.00794	-0.00202	-0.00007	0.00046
710			7.09000	-3.10097	-3.28071	-1.15110	1.06178	-0.12553	0.05520	-0.01851	-0.00066	-0.00003	-0.00141	-0.00631	0.99957	13.58905	-2.02726	-16.71535	-0.01213	0.23407	0.00937	0.00074	-0.00399	0.00024	10.18366	4.45596	5.92853	0.03474	0.82280	0.13061	-0.00092	0.01150	-0.00059	-0.37529	-0.97358	0.01537	0.29112	3.26730	2.11832	-0.62203	-1.60814	0.21960	5.61120	8.28839	15.75343	-0.00794	-0.00202	-0.00007	0.00047
711			7.10000	-3.09232	-3.28440	-1.15683	1.06564	-0.12463	0.05611	-0.01296	-0.00095	0.00089	-0.00166	-0.00666	0.99890	13.62051	-2.02443	-16.69193	-0.01321	0.23265	0.00816	0.00065	-0.00244	0.00039	10.19667	4.44994	5.92921	0.03642	0.81932	0.13132	-0.00066	0.00596	0.00085	-0.68137	-0.57144	-0.84483	0.02709	2.34253	3.22579	-0.38263	-1.04408	-0.41077	5.64905	8.28632	15.72304	-0.00795	-0.00201	-0.00007	0.00045
712			7.11000	-3.08811	-3.28849	-1.16976	1.06670	-0.12257	0.05686	-0.00494	-0.00105	0.00136	-0.00191	-0.00675	0.99803	13.64349	-2.02854	-16.65901	-0.01355	0.23241	0.00733	0.00046	-0.00045	0.00045	10.20503	4.44644	5.92266	0.03739	0.81663	0.13165	-0.00033	0.00103	0.00222	-0.79287	-0.09434	-1.25063	-0.30227	1.26056	3.81702	-0.18045	-0.42111	-0.98931	5.68323	8.28690	15.70718	-0.00795	-0.00201	-0.00006	0.00043
713			7.12000	-3.08862	-3.29275	-1.18486	1.06702	-0.12102	0.05754	0.00407	-0.00114	0.00148	-0.00228	-0.00681	0.99701	13.65684	-2.03896	-16.62271	-0.01343	0.23117	0.00632	0.00023	0.00163	0.00042	10.20819	4.44510	5.91042	0.03727	0.81275	0.13189	0.00002	-0.00304	0.00308	-0.81593	0.39931	-1.30191	-0.62916	0.17904	3.85327	0.00017	0.16618	-1.34482	5.71291	8.29019	15.70486	-0.00797	-0.00201	-0.00006	0.00039
714			7.13000	-3.09422	-3.29763	-1.19990	1.06780	-0.12054	0.05812	0.01401	-0.00134	0.00150	-0.00251	-0.00680	0.99619	13.66015	-2.05418	-16.58766	-0.01404	0.22936	0.00527	-0.00001	0.00336	0.00033	10.20656	4.44592	5.89548	0.03762	0.80928	0.13210	0.00032	-0.00642	0.00324	-0.86415	0.93558	-1.24152	-0.86868	-0.84633	3.49599	0.18913	0.64269	-1.39999	5.73834	8.29558	15.71360	-0.00799	-0.00201	-0.00005	0.00036
715			7.14000	-3.10540	-3.30384	-1.21517	1.07004	-0.11861	0.05872	0.02441	-0.00167	0.00161	-0.00265	-0.00672	0.99491	13.65347	-2.07230	-16.55660	-0.01765	0.22848	0.00432	-0.00032	0.00464	0.00024	10.20085	4.44907	5.88109	0.04063	0.80727	0.13218	0.00058	-0.00944	0.00265	-1.00001	1.50673	-1.24320	-0.99940	-1.77456	2.88100	0.41463	0.97383	-1.14666	5.76030	8.30216	15.72982	-0.00801	-0.00201	-0.00004	0.00032
716			7.15000	-3.12221	-3.31206	-1.23212	1.07275	-0.11637	0.05935	0.03382	-0.00212	0.00188	-0.00282	-0.00696	0.99372	13.63749	-2.09173	-16.53156	-0.02066	0.22785	0.00345	-0.00069	0.00559	0.00015	10.19218	4.45505	5.87042	0.04167	0.80560	0.13237	0.00077	-0.01223	0.00133	-1.23797	2.04291	-1.39441	-1.06654	-2.55635	2.09689	0.68082	1.18062	-0.58929	5.77944	8.30865	15.74951	-0.00802	-0.00200	-0.00003	0.00029
717			7.16000	-3.14369	-3.32270	-1.25265	1.07413	-0.11481	0.05951	0.04028	-0.00266	0.00236	-0.00302	-0.00744	0.99245	13.61367	-2.11158	-16.51388	-0.02165	0.22683	0.00308	-0.00098	0.00630	0.00010	10.18086	4.46415	5.86661	0.03963	0.80362	0.13224	0.00085	-0.01469	-0.00059	-1.58000	2.44653	-1.74816	-1.11542	-3.12130	1.28422	0.97159	1.30137	0.22275	5.79622	8.31384	15.76872	-0.00804	-0.00200	-0.00001	0.00026
718			7.17000	-3.16790	-3.33608	-1.27902	1.07584	-0.11208	0.06011	0.04210	-0.00325	0.00310	-0.00285	-0.00785	0.99075	13.58463	-2.13135	-16.50325	-0.02466	0.22831	0.00281	-0.00127	0.00671	0.00006	10.16739	4.47657	5.87178	0.03941	0.80575	0.13269	0.00092	-0.01668	-0.00275	-2.04112	2.62863	-2.33695	-1.13076	-3.39469	0.67129	1.24484	1.33667	1.12773	5.81111	8.31685	15.78448	-0.00805	-0.00199	0.00001	0.00022
719			7.18000	-3.19208	-3.35261	-1.31366	1.07916	-0.10840	0.06120	0.03879	-0.00384	0.00411	-0.00270	-0.00830	0.98925	13.55386	-2.15039	-16.49676	-0.02920	0.23066	0.00221	-0.00152	0.00654	0.00004	10.15258	4.49169	5.88584	0.04020	0.80930	0.13371	0.00094	-0.01797	-0.00461	-2.60484	2.55890	-3.14047	-1.06257	-3.37410	0.45827	1.45237	1.27686	1.88927	5.82424	8.31740	15.79536	-0.00806	-0.00197	0.00004	0.00019
720			7.19000	-3.21374	-3.37234	-1.35831	1.08077	-0.10516	0.06208	0.03233	-0.00435	0.00519	-0.00293	-0.00866	0.98831	13.52437	-2.16799	-16.48999	-0.03124	0.23162	0.00153	-0.00153	0.00585	0.00003	10.13789	4.50858	5.90625	0.03865	0.80985	0.13452	0.00083	-0.01865	-0.00571	-3.16525	2.32871	-4.00837	-0.92134	-3.18872	0.64086	1.57838	1.13651	2.32179	5.83500	8.31599	15.80192	-0.00807	-0.00196	0.00008	0.00014
721			7.20000	-3.23216	-3.39461	-1.41214	1.08106	-0.10309	0.06256	0.02681	-0.00469	0.00607	-0.00327	-0.00875	0.98709	13.49718	-2.18422	-16.47983	-0.03292	0.23093	0.00087	-0.00151	0.00516	0.00002	10.12450	4.52622	5.92919	0.03787	0.80789	0.13483	0.00070	-0.01869	-0.00595	-3.58122	2.12640	-4.72859	-0.79373	-3.04971	1.03280	1.61394	0.96126	2.40120	5.84227	8.31382	15.80574	-0.00807	-0.00194	0.00013	0.00008
722			7.21000	-3.24892	-3.41815	-1.47243	1.08122	-0.10001	0.06362	0.02474	-0.00473	0.00679	-0.00353	-0.00883	0.98579	13.47101	-2.20025	-16.46528	-0.03508	0.23193	0.00001	-0.00158	0.00490	0.00000	10.11302	4.54358	5.95155	0.03761	0.80827	0.13569	0.00060	-0.01819	-0.00566	-3.80709	2.07560	-5.25592	-0.73659	-3.08802	1.51309	1.56855	0.81469	2.25254	5.84523	8.31189	15.80803	-0.00806	-0.00192	0.00017	0.00001
723			7.22000	-3.26587	-3.44180	-1.53748	1.08086	-0.09785	0.06445	0.02420	-0.00464	0.00740	-0.00385	-0.00897	0.98501	13.44419	-2.21735	-16.44545	-0.03602	0.23222	-0.00074	-0.00164	0.00481	-0.00003	10.10296	4.56000	5.97186	0.03616	0.80836	0.13636	0.00052	-0.01710	-0.00525	-3.91306	2.08988	-5.71271	-0.71431	-3.20436	2.04338	1.47114	0.73583	2.07423	5.84349	8.31053	15.80918	-0.00805	-0.00190	0.00021	-0.00006
724			7.23000	-3.28266	-3.46490	-1.60714	1.08017	-0.09579	0.06552	0.02056	-0.00449	0.00805	-0.00385	-0.00875	0.98487	13.41715	-2.23543	-16.42021	-0.03820	0.23405	-0.00141	-0.00165	0.00440	-0.00008	10.09352	4.57519	5.99087	0.03734	0.81192	0.13728	0.00053	-0.01524	-0.00520	-3.99796	1.93878	-6.18548	-0.63404	-3.14435	2.52352	1.33205	0.72087	2.06017	5.83685	8.30962	15.80970	-0.00803	-0.00188	0.00024	-0.00013
725			7.24000	-3.29638	-3.48742	-1.68143	1.07817	-0.09343	0.06652	0.01130	-0.00433	0.00866	-0.00382	-0.00822	0.98460	13.39253	-2.25252	-16.39089	-0.04069	0.23642	-0.00192	-0.00146	0.00327	-0.00011	10.08357	4.58879	6.01099	0.03989	0.81597	0.13804	0.00061	-0.01184	-0.00576	-4.09553	1.48614	-6.63914	-0.43255	-2.72538	2.82068	1.12073	0.74020	2.31701	5.82490	8.30883	15.81035	-0.00801	-0.00187	0.00027	-0.00020
726			7.25000	-3.30393	-3.50938	-1.75941	1.07687	-0.09158	0.06721	-0.00067	-0.00412	0.00903	-0.00404	-0.00767	0.98533	13.37367	-2.26602	-16.36015	-0.04204	0.23764	-0.00236	-0.00105	0.00163	-0.00013	10.07246	4.59994	6.03517	0.04138	0.81776	0.13851	0.00069	-0.00660	-0.00677	-4.12243	0.86880	-6.94029	-0.15376	-2.03131	2.84781	0.81488	0.74637	2.78395	5.80739	8.30770	15.81189	-0.00798	-0.00185	0.00030	-0.00028
727			7.26000	-3.30528	-3.53007	-1.83839	1.07876	-0.08893	0.06841	-0.00931	-0.00371	0.00909	-0.00433	-0.00740	0.98635	13.36153	-2.27484	-16.33096	-0.04468	0.23913	-0.00333	-0.00068	0.00021	-0.00016	10.06018	4.60769	6.06471	0.04375	0.81948	0.13951	0.00076	-0.00073	-0.00789	-3.95600	0.38864	-6.93724	0.08420	-1.35817	2.56617	0.47578	0.70732	3.28171	5.78478	8.30659	15.81424	-0.00794	-0.00184	0.00032	-0.00034
728			7.27000	-3.30358	-3.54832	-1.91448	1.07977	-0.08668	0.06865	-0.01131	-0.00314	0.00858	-0.00486	-0.00737	0.98798	13.35405	-2.27980	-16.30645	-0.04431	0.23974	-0.00339	-0.00045	-0.00059	-0.00013	10.04746	4.61227	6.09903	0.04285	0.81949	0.13962	0.00073	0.00410	-0.00867	-3.56619	0.21789	-6.57232	0.22411	-0.92799	2.01340	0.19324	0.63659	3.64052	5.75804	8.30626	15.81681	-0.00791	-0.00183	0.00035	-0.00039
729			7.28000	-3.30229	-3.56331	-1.98405	1.08113	-0.08573	0.06728	-0.00801	-0.00252	0.00757	-0.00557	-0.00771	0.99083	13.34819	-2.28203	-16.28852	-0.04115	0.23895	-0.00197	-0.00041	-0.00096	-0.00005	10.03480	4.61446	6.13598	0.03861	0.81842	0.13832	0.00065	0.00709	-0.00878	-3.01598	0.29693	-5.94812	0.31863	-0.77372	1.36500	0.00126	0.58567	3.74789	5.72810	8.30673	15.81928	-0.00789	-0.00182	0.00037	-0.00043
730			7.29000	-3.30322	-3.57445	-2.04539	1.08323	-0.08531	0.06589	-0.00273	-0.00183	0.00654	-0.00594	-0.00849	0.99230	13.34154	-2.28213	-16.27657	-0.03849	0.23851	-0.00044	-0.00049	-0.00124	-0.00001	10.02237	4.61517	6.17261	0.03373	0.81840	0.13709	0.00057	0.00795	-0.00821	-2.39560	0.47317	-5.28062	0.42274	-0.83649	0.86836	-0.09120	0.60121	3.55491	5.69546	8.30733	15.82207	-0.00788	-0.00180	0.00040	-0.00046
731			7.30000	-3.30657	-3.58132	-2.09920	1.08630	-0.08419	0.06552	0.00131	-0.00115	0.00580	-0.00573	-0.00925	0.99237	13.33266	-2.28084	-16.26763	-0.03925	0.24054	0.00053	-0.00066	-0.00147	0.00001	10.00994	4.61543	6.20571	0.03243	0.82233	0.13680	0.00057	0.00634	-0.00701	-1.81226	0.59914	-4.76451	0.51994	-1.02900	0.71228	-0.05961	0.70400	3.05768	5.66017	8.30806	15.82640	-0.00787	-0.00179	0.00043	-0.00049
732			7.31000	-3.31099	-3.58416	-2.14778	1.08797	-0.08365	0.06525	0.00155	-0.00056	0.00531	-0.00531	-0.00992	0.99277	13.32145	-2.27938	-16.25776	-0.03895	0.24345	0.00162	-0.00077	-0.00148	0.00003	9.99733	4.61668	6.23220	0.03028	0.82744	0.13656	0.00059	0.00224	-0.00528	-1.33903	0.54947	-4.45138	0.54790	-1.22971	0.90461	0.10072	0.89630	2.31487	5.62243	8.30953	15.83357	-0.00788	-0.00178	0.00045	-0.00051
733			7.32000	-3.31407	-3.58357	-2.19295	1.08698	-0.08301	0.06474	-0.00259	-0.00006	0.00493	-0.00487	-0.01027	0.99290	13.30910	-2.27917	-16.24444	-0.03770	0.24671	0.00301	-0.00078	-0.00099	0.00008	9.98409	4.62007	6.25002	0.02809	0.83202	0.13584	0.00062	-0.00345	-0.00336	-0.95841	0.28390	-4.24816	0.43903	-1.36010	1.23053	0.34979	1.15067	1.48806	5.58293	8.31201	15.84448	-0.00789	-0.00177	0.00046	-0.00052
734			7.33000	-3.31372	-3.57992	-2.23508	1.08434	-0.08249	0.06394	-0.00826	0.00039	0.00456	-0.00450	-0.00999	0.99281	13.29669	-2.28159	-16.22839	-0.03753	0.24923	0.00439	-0.00080	0.00020	0.00013	9.96991	4.62627	6.25941	0.02899	0.83513	0.13458	0.00073	-0.00933	-0.00173	-0.61827	-0.05831	-4.06916	0.17424	-1.50052	1.44874	0.62403	1.42463	0.77358	5.54307	8.31578	15.85962	-0.00790	-0.00177	0.00047	-0.00051
735			7.34000	-3.31042	-3.57342	-2.27434	1.08288	-0.08411	0.06310	-0.01133	0.00080	0.00427	-0.00438	-0.00950	0.99338	13.28328	-2.28788	-16.21162	-0.03772	0.24851	0.00495	-0.00092	0.00183	0.00016	9.95434	4.63522	6.26232	0.03034	0.83422	0.13339	0.00085	-0.01392	-0.00058	-0.31621	-0.25570	-3.93672	-0.15949	-1.76399	1.52874	0.84549	1.65517	0.26673	5.50461	8.32168	15.87926	-0.00791	-0.00177	0.00047	-0.00047
736			7.35000	-3.30652	-3.56451	-2.31194	1.07783	-0.08554	0.06222	-0.01041	0.00114	0.00412	-0.00422	-0.00881	0.99275	13.26733	-2.29818	-16.19475	-0.03670	0.24804	0.00561	-0.00105	0.00330	0.00019	9.93785	4.64597	6.26105	0.02997	0.83271	0.13215	0.00085	-0.01637	0.00005	-0.08568	-0.22941	-3.89803	-0.44855	-2.07382	1.55572	0.96780	1.72477	-0.02215	5.46917	8.33036	15.90279	-0.00791	-0.00178	0.00045	-0.00041
737			7.36000	-3.30402	-3.55382	-2.34929	1.07136	-0.08661	0.06105	-0.00712	0.00135	0.00404	-0.00379	-0.00785	0.99263	13.24916	-2.31151	-16.17788	-0.03560	0.24936	0.00695	-0.00109	0.00431	0.00023	9.92218	4.65735	6.25802	0.02954	0.83412	0.13077	0.00076	-0.01646	0.00015	0.05142	-0.06441	-3.91376	-0.64770	-2.23493	1.53253	0.97723	1.57413	-0.08299	5.43787	8.34141	15.92853	-0.00789	-0.00179	0.00042	-0.00035
738			7.37000	-3.30355	-3.54236	-2.38679	1.06753	-0.08843	0.05999	-0.00379	0.00138	0.00397	-0.00325	-0.00693	0.99424	13.23083	-2.32628	-16.16189	-0.03528	0.25074	0.00819	-0.00101	0.00469	0.00025	9.90889	4.66802	6.25585	0.02978	0.83732	0.12978	0.00062	-0.01401	-0.00034	0.06633	0.11146	-3.89928	-0.74676	-2.10856	1.39096	0.86517	1.25726	0.12547	5.41117	8.35359	15.95431	-0.00786	-0.00180	0.00039	-0.00029
739			7.38000	-3.30457	-3.53165	-2.42414	1.06399	-0.08941	0.05905	-0.00263	0.00113	0.00388	-0.00278	-0.00613	0.99550	13.21513	-2.34043	-16.14851	-0.03539	0.25241	0.00939	-0.00078	0.00429	0.00023	9.89851	4.67675	6.25767	0.03041	0.84087	0.12893	0.00046	-0.00933	-0.00145	-0.08701	0.17889	-3.82894	-0.72133	-1.65760	1.12928	0.65080	0.86724	0.62544	5.38883	8.36553	15.97813	-0.00783	-0.00181	0.00036	-0.00023
740			7.39000	-3.30531	-3.52360	-2.46123	1.06271	-0.08918	0.05878	-0.00577	0.00061	0.00382	-0.00231	-0.00571	0.99606	13.20474	-2.35172	-16.13869	-0.03714	0.25491	0.01009	-0.00042	0.00297	0.00018	9.89071	4.68275	6.26635	0.03209	0.84583	0.12881	0.00034	-0.00326	-0.00300	-0.41237	0.02320	-3.73149	-0.53606	-0.93331	0.83897	0.37276	0.51428	1.34295	5.37048	8.37669	15.99841	-0.00781	-0.00182	0.00033	-0.00019
741			7.40000	-3.30290	-3.51954	-2.49812	1.06253	-0.08819	0.05899	-0.01344	0.00001	0.00372	-0.00218	-0.00571	0.99680	13.20154	-2.35799	-16.13208	-0.03740	0.25719	0.01036	0.00004	0.00100	0.00010	9.88417	4.68569	6.28331	0.03142	0.84950	0.12917	0.00027	0.00289	-0.00459	-0.79483	-0.37895	-3.57982	-0.23453	-0.09462	0.56897	0.08195	0.30107	2.08089	5.35569	8.38678	16.01394	-0.00779	-0.00183	0.00031	-0.00015
742			7.41000	-3.29525	-3.51931	-2.53353	1.06248	-0.08608	0.05877	-0.02223	-0.00045	0.00343	-0.00270	-0.00582	0.99727	13.20543	-2.35871	-16.12843	-0.03682	0.25752	0.01067	0.00040	-0.00079	0.00003	9.87736	4.68590	6.30724	0.03061	0.84854	0.12882	0.00028	0.00758	-0.00561	-1.06706	-0.86098	-3.29085	0.04922	0.60186	0.29429	-0.16082	0.25609	2.58289	5.34396	8.39535	16.02448	-0.00779	-0.00184	0.00029	-0.00012
743			7.42000	-3.28306	-3.52164	-2.56536	1.06349	-0.08600	0.05827	-0.02774	-0.00067	0.00294	-0.00344	-0.00596	0.99735	13.21382	-2.35537	-16.12779	-0.03632	0.25461	0.01054	0.00057	-0.00167	-0.00003	9.86944	4.68416	6.33438	0.03079	0.84350	0.12817	0.00032	0.00956	-0.00567	-1.13989	-1.19102	-2.83837	0.19341	0.96486	0.03378	-0.29683	0.31157	2.64947	5.33487	8.40191	16.03098	-0.00779	-0.00184	0.00030	-0.00010
744			7.43000	-3.26895	-3.52497	-2.59182	1.06545	-0.08476	0.05842	-0.02857	-0.00069	0.00231	-0.00386	-0.00647	0.99704	13.22344	-2.35071	-16.12954	-0.03595	0.25417	0.01036	0.00057	-0.00149	-0.00006	9.86105	4.68178	6.35957	0.02974	0.84218	0.12830	0.00033	0.00880	-0.00472	-1.02963	-1.29110	-2.23179	0.15222	1.00442	-0.15974	-0.31623	0.38250	2.22514	5.32823	8.40627	16.03518	-0.00781	-0.00183	0.00032	-0.00007
745			7.44000	-3.25515	-3.52836	-2.61121	1.06664	-0.08378	0.05841	-0.02628	-0.00061	0.00146	-0.00403	-0.00691	0.99667	13.23222	-2.34726	-16.13292	-0.03538	0.25429	0.01050	0.00048	-0.00046	-0.00009	9.85325	4.67958	6.37810	0.02888	0.84211	0.12826	0.00031	0.00622	-0.00299	-0.80213	-1.24772	-1.42554	-0.04856	0.85954	-0.34035	-0.26172	0.44868	1.44006	5.32367	8.40880	16.03930	-0.00781	-0.00182	0.00036	0.00000
746			7.45000	-3.24252	-3.53169	-2.62104	1.06548	-0.08327	0.05795	-0.02257	-0.00053	0.00042	-0.00422	-0.00737	0.99591	13.23936	-2.34644	-16.13864	-0.03259	0.25379	0.01106	0.00032	0.00107	-0.00013	9.84652	4.67802	6.38747	0.02554	0.84062	0.12768	0.00027	0.00331	-0.00100	-0.52122	-1.15025	-0.42872	-0.34210	0.61870	-0.59511	-0.20581	0.54481	0.53706	5.32083	8.41018	16.04508	-0.00781	-0.00182	0.00039	-0.00001
747			7.46000	-3.23141	-3.53512	-2.61997	1.06352	-0.08307	0.05716	-0.01736	-0.00044	-0.00053	-0.00448	-0.00746	0.99481	13.24399	-2.34878	-16.14758	-0.03081	0.25188	0.01158	0.00012	0.00273	-0.00018	9.84022	4.67666	6.38776	0.02480	0.83725	0.12653	0.00029	0.00139	0.00072	-0.24776	-0.96582	0.50426	-0.64480	0.25152	-0.84970	-0.20291	0.68242	-0.23916	5.31973	8.41076	16.05317	-0.00782	-0.00180	0.00042	0.00005
748			7.47000	-3.22317	-3.53835	-2.61078	1.06238	-0.08275	0.05720	-0.00930	-0.00033	-0.00097	-0.00430	-0.00694	0.99456	13.24456	-2.35451	-16.15856	-0.03228	0.25188	0.01162	-0.00016	0.00431	-0.00016	9.83362	4.67503	6.38135	0.02943	0.83844	0.12618	0.00039	0.00045	0.00181	-0.05025	-0.57973	0.95466	-0.89957	-0.31111	-0.86815	-0.22523	0.82545	-0.72703	5.32128	8.41015	16.06344	-0.00783	-0.00178	0.00044	0.00007
749			7.48000	-3.22020	-3.54071	-2.60075	1.06114	-0.08260	0.05726	0.00169	-0.00021	-0.00061	-0.00380	-0.00647	0.99403	13.23928	-2.36424	-16.16746	-0.03423	0.25288	0.01185	-0.00053	0.00564	-0.00005	9.82625	4.67324	6.37161	0.03357	0.84159	0.12593	0.00049	-0.00023	0.00209	-0.00660	0.04010	0.63565	-1.07528	-1.05260	-0.46660	-0.20650	0.91392	-0.85492	5.32673	8.40749	16.07522	-0.00785	-0.00179	0.00044	0.00013
750			7.49000	-3.22426	-3.54192	-2.59866	1.05899	-0.08225	0.05727	0.01236	-0.00017	0.00045	-0.00339	-0.00633	0.99293	13.22732	-2.37821	-16.16944	-0.03465	0.25349	0.01203	-0.00087	0.00656	0.00013	9.81841	4.67208	6.36246	0.03373	0.84251	0.12564	0.00050	-0.00140	0.00156	-0.16681	0.71327	-0.36095	-1.17077	-1.78677	0.26837	-0.09168	0.91406	-0.63003	5.33662	8.40228	16.08769	-0.00787	-0.00181	0.00041	0.00019
751			7.50000	-3.23414	-3.54260	-2.60995	1.05696	-0.08092	0.05794	0.01716	-0.00031	0.00182	-0.00331	-0.00638	0.99186	13.21024	-2.39584	-16.16256	-0.03458	0.25362	0.01134	-0.00103	0.00689	0.00029	9.81043	4.67269	6.35718	0.03153	0.84016	0.12591	0.00044	-0.00352	0.00052	-0.52880	1.10496	-1.63314	-1.19890	-2.21009	1.07316	0.12851	0.84537	-0.18746	5.35040	8.39517	16.10010	-0.00789	-0.00184	0.00037	0.00023
752			7.51000	-3.24511	-3.54428	-2.63500	1.05596	-0.07956	0.05853	0.01298	-0.00069	0.00312	-0.00329	-0.00637	0.99041	13.19242	-2.41524	-16.14794	-0.03610	0.25290	0.01041	-0.00096	0.00657	0.00039	9.80272	4.67600	6.35693	0.03064	0.83600	0.12606	0.00040	-0.00638	-0.00059	-1.07485	1.01048	-2.81117	-1.17087	-2.15140	1.76707	0.40586	0.76498	0.27498	5.36666	8.38784	16.11182	-0.00792	-0.00187	0.00032	0.00025
753			7.52000	-3.25204	-3.54907	-2.67164	1.05337	-0.07832	0.05874	0.00227	-0.00131	0.00424	-0.00332	-0.00605	0.98826	13.17827	-2.43459	-16.12764	-0.03788	0.25179	0.00980	-0.00069	0.00592	0.00045	9.79511	4.68222	6.36096	0.03165	0.83166	0.12573	0.00042	-0.00920	-0.00158	-1.78759	0.55516	-3.81313	-1.12970	-1.75010	2.31948	0.66922	0.75382	0.69385	5.38337	8.38166	16.12247	-0.00794	-0.00190	0.00028	0.00024
754			7.53000	-3.25277	-3.55871	-2.71885	1.05111	-0.07635	0.05931	-0.01027	-0.00208	0.00551	-0.00347	-0.00555	0.98645	13.16957	-2.45337	-16.10323	-0.04035	0.25147	0.00905	-0.00036	0.00522	0.00048	9.78656	4.69095	6.36903	0.03472	0.82974	0.12573	0.00053	-0.01126	-0.00267	-2.66550	0.01327	-4.89310	-1.08523	-1.28782	2.87170	0.87661	0.84547	1.17092	5.39858	8.37706	16.13221	-0.00795	-0.00193	0.00024	0.00021
755			7.54000	-3.24757	-3.57417	-2.77985	1.04866	-0.07381	0.06038	-0.02322	-0.00292	0.00727	-0.00371	-0.00498	0.98542	13.16573	-2.47175	-16.07330	-0.04211	0.25213	0.00813	0.00002	0.00431	0.00053	9.77577	4.70168	6.38234	0.03747	0.82988	0.12624	0.00070	-0.01240	-0.00407	-3.72943	-0.51388	-6.34148	-0.98899	-0.85359	3.60652	1.03584	0.98121	1.79962	5.41103	8.37378	16.14160	-0.00796	-0.00195	0.00021	0.00017
756			7.55000	-3.23617	-3.59614	-2.85951	1.04673	-0.07082	0.06226	-0.03867	-0.00379	0.00944	-0.00385	-0.00438	0.98471	13.16708	-2.48936	-16.03541	-0.04433	0.25372	0.00660	0.00054	0.00319	0.00050	9.76252	4.71410	6.40262	0.04057	0.83070	0.12744	0.00086	-0.01322	-0.00583	-4.93193	-1.15882	-7.97670	-0.87321	-0.26190	4.34127	1.19828	1.06477	2.57128	5.42003	8.37195	16.15167	-0.00796	-0.00196	0.00019	0.00013
757			7.56000	-3.21637	-3.62555	-2.95708	1.04558	-0.06849	0.06411	-0.05854	-0.00465	0.01118	-0.00415	-0.00419	0.98396	13.17626	-2.50546	-15.99237	-0.04480	0.25364	0.00481	0.00130	0.00239	0.00036	9.74754	4.72855	6.43112	0.04008	0.82733	0.12849	0.00087	-0.01410	-0.00782	-6.08054	-2.09173	-9.16018	-0.88808	0.70678	4.49744	1.39285	1.02774	3.41760	5.42595	8.37173	16.16310	-0.00797	-0.00197	0.00018	0.00009
758			7.57000	-3.18495	-3.66268	-3.06378	1.04363	-0.06584	0.06611	-0.08264	-0.00532	0.01187	-0.00447	-0.00442	0.98221	13.19690	-2.51943	-15.95417	-0.04317	0.25350	0.00304	0.00219	0.00245	0.00017	9.73223	4.74516	6.46832	0.03606	0.82267	0.12963	0.00073	-0.01461	-0.00994	-6.94060	-3.36235	-9.40092	-1.14541	2.10518	3.61616	1.58078	0.86959	4.29348	5.43011	8.37327	16.17562	-0.00798	-0.00197	0.00018	0.00008
759			7.58000	-3.13912	-3.70657	-3.16809	1.04038	-0.06290	0.06795	-0.10943	-0.00569	0.01137	-0.00454	-0.00483	0.97993	13.23186	-2.53070	-15.93312	-0.03989	0.25499	0.00210	0.00301	0.00333	0.00004	9.71742	4.76347	6.51457	0.03027	0.82184	0.13080	0.00052	-0.01440	-0.01213	-7.42386	-4.89485	-8.72153	-1.61391	3.83209	1.72452	1.72421	0.61639	5.18155	5.43377	8.37615	16.18830	-0.00798	-0.00197	0.00020	0.00007
760			7.59000	-3.07719	-3.75574	-3.26134	1.03594	-0.05849	0.06992	-0.13641	-0.00569	0.01004	-0.00458	-0.00493	0.97687	13.28274	-2.53854	-15.93830	-0.03738	0.25759	0.00144	0.00378	0.00467	-0.00005	9.70400	4.78289	6.56999	0.02730	0.82407	0.13210	0.00035	-0.01327	-0.01432	-7.60447	-6.52481	-7.43931	-2.18634	5.72402	-0.84657	1.80509	0.27825	6.05397	5.43703	8.37969	16.20054	-0.00799	-0.00196	0.00022	0.00006
761			7.60000	-2.99940	-3.80905	-3.33881	1.03102	-0.05407	0.07166	-0.16024	-0.00549	0.00828	-0.00464	-0.00480	0.97497	13.34966	-2.54223	-15.97470	-0.03381	0.26079	0.00147	0.00425	0.00617	-0.00013	9.69268	4.80260	6.63434	0.02560	0.83011	0.13341	0.00018	-0.01131	-0.01645	-7.57990	-8.02578	-5.92813	-2.77591	7.59815	-3.67502	1.82616	-0.13844	6.88020	5.43853	8.38358	16.21249	-0.00799	-0.00195	0.00026	0.00002
762			7.61000	-2.90830	-3.86503	-3.39999	1.02553	-0.05005	0.07335	-0.17598	-0.00515	0.00683	-0.00489	-0.00442	0.97489	13.43146	-2.54170	-16.04233	-0.02827	0.26423	0.00195	0.00413	0.00758	-0.00026	9.68433	4.82208	6.70712	0.02449	0.83980	0.13503	0.00001	-0.00851	-0.01849	-7.42750	-9.07126	-4.73172	-3.29886	9.16847	-6.12618	1.78433	-0.61755	7.63902	5.43643	8.38817	16.22509	-0.00798	-0.00193	0.00030	-0.00004
763			7.62000	-2.81036	-3.92130	-3.45164	1.02339	-0.04463	0.07441	-0.17870	-0.00446	0.00661	-0.00600	-0.00403	0.97742	13.52413	-2.53831	-16.13275	-0.02263	0.26612	0.00287	0.00357	0.00858	-0.00046	9.67941	4.84046	6.78764	0.02472	0.84921	0.13621	-0.00016	-0.00509	-0.02027	-7.22740	-9.27685	-4.53490	-3.64424	10.03625	-7.41353	1.69085	-1.09706	8.30082	5.42916	8.39360	16.23971	-0.00797	-0.00191	0.00034	-0.00011
764			7.63000	-2.71558	-3.97452	-3.50759	1.02607	-0.04079	0.07406	-0.16667	-0.00380	0.00801	-0.00791	-0.00375	0.98324	13.62053	-2.53476	-16.22920	-0.01665	0.26323	0.00413	0.00263	0.00858	-0.00064	9.67772	4.85753	6.87467	0.02498	0.85307	0.13626	-0.00031	-0.00168	-0.02137	-7.04286	-8.49916	-5.62736	-3.68681	9.97716	-7.09967	1.56439	-1.48905	8.75321	5.41584	8.39961	16.25784	-0.00795	-0.00189	0.00039	-0.00019
765			7.64000	-2.63320	-4.02210	-3.58080	1.02896	-0.03705	0.07387	-0.14302	-0.00311	0.01053	-0.00968	-0.00350	0.98909	13.71307	-2.53295	-16.31360	-0.01105	0.26037	0.00503	0.00164	0.00744	-0.00062	9.67845	4.87291	6.96509	0.02499	0.85506	0.13643	-0.00039	0.00126	-0.02155	-6.87313	-7.00524	-7.54386	-3.37128	9.14403	-5.46437	1.39722	-1.71818	8.82041	5.39585	8.40623	16.28090	-0.00794	-0.00188	0.00042	-0.00027
766			7.65000	-2.56810	-4.06298	-3.67565	1.03178	-0.03435	0.07329	-0.11402	-0.00252	0.01302	-0.01123	-0.00357	0.99408	13.79660	-2.53300	-16.37479	-0.00521	0.25684	0.00596	0.00069	0.00553	-0.00048	9.68058	4.88629	7.05400	0.02311	0.85383	0.13612	-0.00038	0.00311	-0.02050	-6.64177	-5.22347	-9.48984	-2.80703	7.85954	-3.21414	1.21337	-1.73973	8.41890	5.36909	8.41338	16.30995	-0.00793	-0.00187	0.00045	-0.00035
767			7.66000	-2.52129	-4.09700	-3.78855	1.03709	-0.03273	0.07275	-0.08456	-0.00205	0.01474	-0.01227	-0.00417	0.99928	13.86822	-2.53480	-16.40972	0.00025	0.25462	0.00696	-0.00003	0.00378	-0.00027	9.68282	4.89780	7.13651	0.01902	0.85381	0.13591	-0.00027	0.00329	-0.01850	-6.26191	-3.46928	-10.87298	-2.21186	6.36934	-1.02013	1.06132	-1.53788	7.61974	5.33603	8.42078	16.34535	-0.00793	-0.00186	0.00048	-0.00041
768			7.67000	-2.49151	-4.12435	-3.91139	1.04337	-0.03248	0.07231	-0.05825	-0.00169	0.01523	-0.01251	-0.00505	1.00316	13.92658	-2.53894	-16.42181	0.00370	0.25383	0.00794	-0.00034	0.00274	-0.00004	9.68369	4.90818	7.20908	0.01510	0.85500	0.13570	-0.00014	0.00157	-0.01578	-5.70329	-1.98907	-11.32783	-1.74251	4.89627	0.62083	0.97222	-1.14661	6.51284	5.29818	8.42778	16.38645	-0.00793	-0.00185	0.00049	-0.00045
769			7.68000	-2.47488	-4.14605	-4.03295	1.04828	-0.03285	0.07236	-0.03937	-0.00143	0.01430	-0.01202	-0.00613	1.00442	13.97238	-2.54526	-16.41894	0.00569	0.25478	0.00862	-0.00041	0.00232	0.00010	9.68226	4.91814	7.26868	0.01090	0.85701	0.13577	-0.00004	-0.00137	-0.01248	-5.01631	-1.03837	-10.62506	-1.42713	3.71246	1.37364	0.91649	-0.65103	5.14878	5.25776	8.43318	16.43141	-0.00794	-0.00185	0.00051	-0.00047
770			7.69000	-2.46501	-4.16437	-4.14046	1.05338	-0.03310	0.07204	-0.03004	-0.00125	0.01198	-0.01156	-0.00731	1.00494	14.00865	-2.55216	-16.41187	0.00698	0.25560	0.00960	-0.00041	0.00225	0.00011	9.67849	4.92769	7.31298	0.00652	0.85831	0.13528	0.00002	-0.00441	-0.00876	-4.27333	-0.70290	-8.90936	-1.23982	2.95147	1.24947	0.84214	-0.13582	3.62636	5.21725	8.43572	16.47790	-0.00795	-0.00185	0.00053	-0.00046
771			7.70000	-2.45619	-4.18099	-4.22571	1.05573	-0.03377	0.07151	-0.02678	-0.00110	0.00914	-0.01121	-0.00827	1.00486	14.03859	-2.55826	-16.40849	0.00950	0.25662	0.01093	-0.00045	0.00247	0.00004	9.67265	4.93642	7.34110	0.00186	0.86078	0.13452	0.00002	-0.00644	-0.00511	-3.48850	-0.73690	-6.81656	-1.14736	2.42121	0.69489	0.70490	0.35795	2.13387	5.17849	8.43514	16.52447	-0.00796	-0.00185	0.00054	-0.00043
772			7.71000	-2.44674	-4.19526	-4.28874	1.05753	-0.03346	0.07108	-0.02414	-0.00083	0.00666	-0.01069	-0.00904	1.00388	14.06265	-2.56395	-16.41026	0.01035	0.25941	0.01252	-0.00037	0.00295	-0.00004	9.66466	4.94345	7.35458	-0.00073	0.86712	0.13385	-0.00001	-0.00615	-0.00206	-2.61553	-0.78248	-5.00646	-1.09497	1.84505	0.16413	0.45171	0.79973	0.90180	5.14233	8.43248	16.57068	-0.00797	-0.00186	0.00053	-0.00039
773			7.72000	-2.43798	-4.20464	-4.33447	1.05820	-0.03364	0.07045	-0.01953	-0.00042	0.00474	-0.01069	-0.00922	1.00349	14.07973	-2.56998	-16.41534	0.01094	0.25948	0.01350	-0.00025	0.00339	-0.00011	9.65440	4.94739	7.35722	-0.00119	0.86938	0.13290	-0.00002	-0.00273	0.00005	-1.59820	-0.68743	-3.66651	-1.02506	1.18432	-0.26373	0.06236	1.13331	0.07283	5.10891	8.42911	16.61669	-0.00797	-0.00188	0.00052	-0.00035
774			7.73000	-2.43128	-4.20643	-4.36652	1.05629	-0.03450	0.06928	-0.01431	0.00010	0.00304	-0.01132	-0.00869	1.00257	14.08953	-2.57614	-16.42328	0.01089	0.25541	0.01373	-0.00013	0.00343	-0.00021	9.64229	4.94693	7.35354	0.00112	0.86396	0.13123	0.00003	0.00369	0.00132	-0.42367	-0.54713	-2.54725	-0.89800	0.65069	-0.78284	-0.45765	1.29671	-0.39476	5.07802	8.42587	16.66281	-0.00796	-0.00190	0.00048	-0.00032
775			7.74000	-2.42614	-4.19914	-4.38476	1.05491	-0.03495	0.06800	-0.01138	0.00070	0.00120	-0.01184	-0.00772	1.00221	14.09426	-2.58056	-16.43635	0.00832	0.25170	0.01386	-0.00005	0.00290	-0.00041	9.62958	4.94063	7.34664	0.00717	0.85940	0.12958	0.00016	0.01208	0.00208	0.87281	-0.54586	-1.28921	-0.70887	0.49793	-1.62489	-1.06094	1.25126	-0.65607	5.04925	8.42312	16.70911	-0.00794	-0.00192	0.00043	-0.00029
776			7.75000	-2.42033	-4.18260	-4.38575	1.05439	-0.03710	0.06642	-0.01216	0.00138	-0.00100	-0.01203	-0.00674	1.00284	14.09779	-2.58072	-16.45925	0.00555	0.24837	0.01432	-0.00003	0.00172	-0.00073	9.61815	4.92797	7.33800	0.01367	0.85746	0.12816	0.00026	0.02113	0.00277	2.24831	-0.77722	0.30691	-0.44397	0.78081	-2.83234	-1.68800	1.03656	-0.89878	5.02246	8.42127	16.75516	-0.00791	-0.00195	0.00036	-0.00026
777			7.76000	-2.41154	-4.15717	-4.36558	1.05631	-0.03955	0.06441	-0.01535	0.00216	-0.00348	-0.01240	-0.00650	1.00415	14.10321	-2.57401	-16.49514	0.00465	0.24480	0.01520	-0.00004	-0.00015	-0.00115	9.60928	4.90866	7.32690	0.01546	0.85548	0.12682	0.00023	0.02983	0.00387	3.70288	-1.16988	2.23158	-0.05856	1.32418	-4.13867	-2.31565	0.75296	-1.34765	4.99830	8.42073	16.79968	-0.00788	-0.00199	0.00027	-0.00022
778			7.77000	-2.39901	-4.12266	-4.32113	1.05925	-0.04086	0.06273	-0.01865	0.00298	-0.00623	-0.01262	-0.00694	1.00434	14.11157	-2.55899	-16.54289	0.00430	0.24323	0.01621	-0.00006	-0.00259	-0.00157	9.60381	4.88274	7.31010	0.01364	0.85552	0.12610	0.00013	0.03786	0.00580	5.28920	-1.60261	4.50600	0.45192	1.91876	-5.27993	-2.95027	0.48342	-2.17758	4.97806	8.42218	16.84100	-0.00783	-0.00202	0.00018	-0.00016
779			7.78000	-2.38294	-4.07855	-4.24801	1.06057	-0.04307	0.06032	-0.02158	0.00397	-0.00932	-0.01274	-0.00759	1.00326	14.12267	-2.53510	-16.59999	0.00550	0.24095	0.01772	-0.00009	-0.00538	-0.00206	9.60208	4.84986	7.28321	0.00903	0.85331	0.12477	0.00005	0.04543	0.00863	7.07103	-2.07203	7.31093	1.05514	2.50128	-6.28346	-3.63188	0.29030	-3.43829	4.96278	8.42671	16.87844	-0.00779	-0.00205	0.00011	-0.00010
780			7.79000	-2.36281	-4.02438	-4.13930	1.06006	-0.04655	0.05671	-0.02519	0.00526	-0.01254	-0.01314	-0.00795	1.00150	14.13642	-2.50173	-16.66583	0.00742	0.23535	0.01954	-0.00016	-0.00826	-0.00264	9.60377	4.80936	7.24188	0.00472	0.84439	0.12201	0.00001	0.05267	0.01213	9.06607	-2.64626	10.73145	1.71914	3.10679	-7.26578	-4.39197	0.21687	-5.09069	4.95309	8.43500	16.91238	-0.00775	-0.00206	0.00004	-0.00003
781			7.80000	-2.33759	-3.95968	-3.98877	1.05608	-0.05280	0.05218	-0.02812	0.00710	-0.01528	-0.01355	-0.00738	0.99878	14.15315	-2.45829	-16.74036	0.00875	0.22600	0.02122	-0.00022	-0.01091	-0.00319	9.60814	4.76037	7.18242	0.00521	0.82895	0.11794	0.00000	0.05891	0.01601	11.17818	-3.22444	14.41406	2.40232	3.67409	-8.02990	-5.18788	0.26210	-7.07767	4.94920	8.44654	16.94383	-0.00772	-0.00208	-0.00000	0.00005
782			7.81000	-2.30875	-3.88399	-3.79700	1.04756	-0.06294	0.04635	-0.02492	0.00979	-0.01640	-0.01349	-0.00584	0.99609	14.17237	-2.40605	-16.81921	0.01113	0.21498	0.02385	-0.00030	-0.01296	-0.00357	9.61474	4.70310	7.10161	0.00942	0.81129	0.11226	0.00000	0.06245	0.01984	13.13937	-3.43418	17.54068	3.06313	3.87416	-7.96013	-5.87527	0.42298	-9.34158	4.95137	8.45926	16.97269	-0.00770	-0.00209	-0.00003	0.00012
783			7.82000	-2.28242	-3.79785	-3.57562	1.03733	-0.07563	0.04061	-0.00997	0.01306	-0.01573	-0.01170	-0.00379	0.99449	14.19008	-2.34934	-16.88980	0.01287	0.20986	0.02789	-0.00025	-0.01456	-0.00339	9.62295	4.63957	6.99688	0.01693	0.80451	0.10661	0.00004	0.06218	0.02340	14.56341	-2.85982	19.24729	3.66556	3.25566	-6.43803	-6.27371	0.74333	-11.74246	4.95944	8.47044	16.99824	-0.00769	-0.00210	-0.00005	0.00019
784			7.83000	-2.26783	-3.70394	-3.34462	1.03109	-0.09006	0.03640	0.01793	0.01640	-0.01400	-0.00775	-0.00244	0.99303	14.19912	-2.29485	-16.93482	0.01196	0.21291	0.03235	0.00000	-0.01568	-0.00205	9.63128	4.57373	6.86766	0.02442	0.81231	0.10268	0.00017	0.05694	0.02659	15.13591	-1.35996	19.10051	4.13461	1.60880	-3.35722	-6.23751	1.26567	-13.99408	4.97283	8.47806	17.01928	-0.00769	-0.00210	-0.00006	0.00025
785			7.84000	-2.27330	-3.60680	-3.12589	1.02507	-0.10443	0.03324	0.05494	0.01899	-0.01154	-0.00346	-0.00276	0.98991	14.19206	-2.24976	-16.93950	0.01583	0.21842	0.03651	0.00046	-0.01564	0.00060	9.63751	4.51075	6.71692	0.02024	0.82058	0.09959	0.00029	0.04595	0.02870	14.75583	0.86487	17.18447	4.36439	-0.89404	0.81644	-5.74173	1.95643	-15.70968	4.99060	8.48133	17.03532	-0.00770	-0.00211	-0.00007	0.00029
786			7.85000	-2.30361	-3.51150	-2.93796	1.02009	-0.11586	0.03180	0.09496	0.01993	-0.00903	0.00040	-0.00352	0.98615	14.16411	-2.21992	-16.89647	0.01898	0.22505	0.03905	0.00121	-0.01415	0.00398	9.63945	4.45520	6.55187	0.01472	0.82722	0.09758	0.00035	0.03167	0.02935	13.52685	3.43920	13.97651	4.27047	-3.82272	5.24177	-4.90645	2.67634	-16.50541	5.01190	8.48065	17.04672	-0.00771	-0.00212	-0.00009	0.00033
787			7.86000	-2.35945	-3.42290	-2.79228	1.01645	-0.12501	0.03190	0.13136	0.01918	-0.00667	0.00333	-0.00414	0.98273	14.11396	-2.20843	-16.80866	0.01996	0.22964	0.03925	0.00195	-0.01127	0.00682	9.63597	4.40980	6.38346	0.01153	0.82864	0.09659	0.00038	0.01789	0.02826	11.65789	5.91386	10.22796	3.87777	-6.63972	8.90973	-3.94559	3.26008	-16.12367	5.03649	8.47725	17.05412	-0.00774	-0.00213	-0.00011	0.00036
788			7.87000	-2.43687	-3.34567	-2.69098	1.01573	-0.13257	0.03292	0.15677	0.01680	-0.00456	0.00484	-0.00431	0.98161	14.04403	-2.21393	-16.68941	0.01867	0.22961	0.03719	0.00233	-0.00787	0.00800	9.62679	4.37469	6.22447	0.01138	0.82274	0.09632	0.00045	0.00801	0.02538	9.36256	7.76509	6.78311	3.34283	-8.75102	10.91807	-3.06234	3.57891	-14.53475	5.06424	8.47278	17.05813	-0.00777	-0.00215	-0.00015	0.00040
789			7.88000	-2.52662	-3.28454	-2.62715	1.01597	-0.13782	0.03423	0.16555	0.01289	-0.00287	0.00527	-0.00415	0.98252	13.96119	-2.23015	-16.55983	0.01696	0.22797	0.03445	0.00237	-0.00517	0.00750	9.61284	4.34832	6.08679	0.01138	0.81539	0.09657	0.00049	0.00355	0.02100	6.85011	8.61791	4.21041	2.84939	-9.73150	10.88615	-2.37817	3.56926	-11.96284	5.09447	8.46819	17.05887	-0.00780	-0.00218	-0.00019	0.00042
790			7.89000	-2.61779	-3.24279	-2.59019	1.01870	-0.14083	0.03576	0.15998	0.00822	-0.00166	0.00420	-0.00389	0.98551	13.87428	-2.24892	-16.44086	0.01544	0.22300	0.03084	0.00219	-0.00354	0.00581	9.59569	4.32816	5.97889	0.00995	0.80390	0.09743	0.00042	0.00426	0.01583	4.39862	8.56184	2.56087	2.48349	-9.61216	9.20606	-1.94839	3.23254	-8.85656	5.12585	8.46324	17.05642	-0.00784	-0.00221	-0.00024	0.00042
791			7.90000	-2.70338	-3.22014	-2.57091	1.02347	-0.14374	0.03720	0.14606	0.00382	-0.00083	0.00252	-0.00306	0.98918	13.79046	-2.26435	-16.34564	0.01082	0.21525	0.02670	0.00144	-0.00286	0.00381	9.57778	4.31132	5.90374	0.01303	0.79110	0.09867	0.00048	0.00866	0.01064	2.27759	7.94886	1.57145	2.24442	-8.68325	6.72232	-1.76230	2.59592	-5.76885	5.15676	8.45720	17.05038	-0.00787	-0.00224	-0.00029	0.00039
792			7.91000	-2.77979	-3.21354	-2.56301	1.02875	-0.14472	0.03880	0.12721	0.00018	-0.00027	0.00116	-0.00233	0.99213	13.71548	-2.27319	-16.27813	0.00472	0.21034	0.02326	0.00054	-0.00315	0.00221	9.56218	4.29522	5.85874	0.01679	0.78431	0.10049	0.00046	0.01504	0.00621	0.60311	7.00692	0.95078	2.14137	-7.17095	4.22376	-1.77009	1.74034	-3.16258	5.18548	8.45032	17.04048	-0.00790	-0.00226	-0.00032	0.00035
793			7.92000	-2.84462	-3.21911	-2.56274	1.03258	-0.14303	0.04075	0.10547	-0.00239	0.00016	-0.00001	-0.00216	0.99332	13.65434	-2.27354	-16.23560	0.00042	0.20839	0.02043	0.00004	-0.00425	0.00112	9.55151	4.27789	5.83743	0.01721	0.78101	0.10275	0.00026	0.02211	0.00288	-0.61310	5.88408	0.46717	2.17140	-5.32924	2.21504	-1.92440	0.82143	-1.26379	5.21040	8.44364	17.02652	-0.00792	-0.00228	-0.00034	0.00028
794			7.93000	-2.89714	-3.23247	-2.56844	1.03807	-0.14146	0.04247	0.08410	-0.00383	0.00052	-0.00092	-0.00248	0.99379	13.60926	-2.26531	-16.21161	-0.00361	0.20633	0.01797	-0.00023	-0.00558	0.00046	9.54671	4.25790	5.83234	0.01745	0.77797	0.10480	0.00007	0.02870	0.00072	-1.36839	4.75142	0.02762	2.24910	-3.49615	0.85136	-2.16008	0.01575	-0.06728	5.23019	8.43823	17.00845	-0.00794	-0.00229	-0.00034	0.00019
795			7.94000	-2.93834	-3.24934	-2.57847	1.04454	-0.13893	0.04463	0.06460	-0.00432	0.00080	-0.00139	-0.00342	0.99451	13.57948	-2.25032	-16.19994	-0.00577	0.20704	0.01594	-0.00023	-0.00666	0.00009	9.54702	4.23491	5.83673	0.01567	0.77900	0.10722	-0.00007	0.03355	-0.00050	-1.73397	3.69974	-0.32680	2.26303	-1.89014	-0.00534	-2.35966	-0.57523	0.57907	5.24386	8.43443	16.98618	-0.00796	-0.00228	-0.00030	0.00009
796			7.95000	-2.96929	-3.26701	-2.59093	1.04900	-0.13497	0.04671	0.04617	-0.00436	0.00105	-0.00153	-0.00487	0.99311	13.56308	-2.23101	-16.19670	-0.00615	0.20959	0.01460	-0.00011	-0.00733	-0.00010	9.55107	4.21013	5.84589	0.01177	0.78156	0.10930	-0.00012	0.03540	-0.00112	-1.91744	2.70971	-0.64081	2.18041	-0.55100	-0.48816	-2.40508	-0.93600	0.87377	5.25058	8.43203	16.96012	-0.00797	-0.00226	-0.00023	-0.00001
797			7.96000	-2.99036	-3.28494	-2.60608	1.05210	-0.13038	0.04867	0.02784	-0.00448	0.00146	-0.00125	-0.00640	0.99056	13.55825	-2.20948	-16.19827	-0.00635	0.21411	0.01398	-0.00000	-0.00781	-0.00016	9.55731	4.18568	5.85696	0.00855	0.78722	0.11108	-0.00011	0.03404	-0.00140	-2.18942	1.75546	-1.12203	2.05385	0.52250	-0.53578	-2.25299	-1.09182	0.97503	5.25014	8.43035	16.93091	-0.00798	-0.00222	-0.00013	-0.00012
798			7.97000	-3.00171	-3.30451	-2.62743	1.05461	-0.12779	0.05018	0.01077	-0.00506	0.00225	-0.00064	-0.00806	0.98791	13.56303	-2.18737	-16.19933	-0.00489	0.21825	0.01388	0.00007	-0.00807	-0.00007	9.56437	4.16367	5.86843	0.00383	0.79371	0.11253	-0.00005	0.02991	-0.00157	-2.72280	0.92126	-1.95979	1.92027	1.22026	-0.05493	-1.92651	-1.08216	1.00335	5.24257	8.42820	16.90024	-0.00797	-0.00217	-0.00002	-0.00022
799			7.98000	-3.00517	-3.32754	-2.65993	1.05552	-0.12548	0.05192	-0.00080	-0.00593	0.00359	-0.00023	-0.00956	0.98471	13.57361	-2.16691	-16.19399	-0.00250	0.22152	0.01341	0.00005	-0.00772	0.00016	9.57100	4.14576	5.87995	-0.00116	0.79855	0.11409	0.00001	0.02355	-0.00186	-3.48803	0.44411	-3.26678	1.73271	1.29784	0.95786	-1.45591	-0.93418	1.08303	5.22775	8.42479	16.87121	-0.00796	-0.00212	0.00010	-0.00031
800			7.99000	-3.00563	-3.35443	-2.70955	1.05592	-0.12193	0.05370	-0.00305	-0.00671	0.00559	-0.00029	-0.01035	0.98301	13.58349	-2.15179	-16.17648	-0.00134	0.22459	0.01275	0.00002	-0.00656	0.00051	9.57584	4.13345	5.89254	-0.00310	0.80275	0.11553	0.00003	0.01562	-0.00249	-4.36069	0.52625	-5.12990	1.47016	0.61793	2.45565	-0.86342	-0.71211	1.32047	5.20535	8.42052	16.84743	-0.00793	-0.00207	0.00021	-0.00040
801			8.00000	-3.00905	-3.38428	-2.78267	1.05622	-0.11805	0.05490	0.00138	-0.00734	0.00793	-0.00096	-0.01067	0.98226	13.58617	-2.14514	-16.14157	-0.00124	0.22510	0.01186	0.00000	-0.00490	0.00086	9.57847	4.12789	5.90811	-0.00468	0.80150	0.11627	0.00003	0.00700	-0.00343	-5.23697	0.99361	-7.26035	1.18288	-0.49336	4.12876	-0.20660	-0.53026	1.69959	5.17498	8.41639	16.83245	-0.00788	-0.00202	0.00029	-0.00049
802			8.01000	-3.01714	-3.41692	-2.87879	1.05812	-0.11444	0.05612	0.00342	-0.00795	0.00970	-0.00229	-0.01041	0.98268	13.58040	-2.14699	-16.09009	-0.00379	0.22144	0.00964	-0.00003	-0.00322	0.00089	9.57973	4.12921	5.92764	-0.00404	0.79206	0.11687	0.00002	-0.00091	-0.00454	-5.98199	1.26643	-8.74729	0.86741	-1.24531	5.14353	0.43033	-0.51037	2.14930	5.13677	8.41311	16.82831	-0.00783	-0.00198	0.00034	-0.00057
803			8.02000	-3.02482	-3.45331	-2.98497	1.05947	-0.11081	0.05785	-0.00550	-0.00850	0.00997	-0.00384	-0.00952	0.98355	13.57267	-2.15370	-16.03500	-0.00811	0.21638	0.00637	-0.00002	-0.00174	0.00052	9.58165	4.13660	5.95193	-0.00066	0.77958	0.11789	0.00001	-0.00670	-0.00585	-6.40883	0.79361	-8.67110	0.44332	-0.91690	4.61553	0.96428	-0.72816	2.67534	5.09167	8.41132	16.83545	-0.00777	-0.00195	0.00036	-0.00062
804			8.03000	-3.02336	-3.49424	-3.08101	1.06284	-0.10699	0.05969	-0.02750	-0.00881	0.00824	-0.00513	-0.00859	0.98556	13.57359	-2.16012	-15.99647	-0.01348	0.21287	0.00343	0.00025	-0.00035	0.00013	9.58638	4.14839	5.98225	0.00413	0.77128	0.11929	-0.00007	-0.00989	-0.00740	-6.37393	-0.56086	-6.78474	-0.14682	0.65803	2.30276	1.34969	-1.15683	3.29859	5.04140	8.41184	16.85249	-0.00772	-0.00193	0.00036	-0.00066
805			8.04000	-3.00510	-3.53919	-3.14817	1.06554	-0.10155	0.06200	-0.05908	-0.00864	0.00474	-0.00548	-0.00828	0.98728	13.59244	-2.16198	-15.99280	-0.01645	0.21589	0.00193	0.00086	0.00100	-0.00006	9.59525	4.16294	6.01978	0.00502	0.77427	0.12152	-0.00012	-0.01091	-0.00901	-5.86972	-2.57138	-3.46252	-0.85820	3.15914	-1.34588	1.57534	-1.70427	3.91613	4.98784	8.41467	16.87708	-0.00769	-0.00191	0.00037	-0.00067
806			8.05000	-2.96552	-3.58696	-3.17384	1.06549	-0.09574	0.06397	-0.09407	-0.00810	0.00006	-0.00506	-0.00832	0.98691	13.63465	-2.15640	-16.03447	-0.01727	0.22242	0.00201	0.00157	0.00213	-0.00023	9.60893	4.17847	6.06355	0.00451	0.78398	0.12361	-0.00015	-0.01013	-0.01019	-5.02259	-4.84697	0.58727	-1.55514	6.06969	-5.48685	1.63440	-2.27079	4.33558	4.93291	8.41854	16.90628	-0.00766	-0.00189	0.00038	-0.00067
807			8.06000	-2.90428	-3.63587	-3.15429	1.06646	-0.09054	0.06563	-0.12543	-0.00732	-0.00471	-0.00443	-0.00859	0.98673	13.70121	-2.14204	-16.12153	-0.01689	0.22941	0.00288	0.00215	0.00279	-0.00053	9.62750	4.19331	6.11067	0.00499	0.79700	0.12558	-0.00021	-0.00801	-0.01069	-4.01732	-6.91127	4.45640	-2.10089	8.79802	-9.15844	1.54524	-2.77907	4.45807	4.87882	8.42171	16.93656	-0.00766	-0.00186	0.00043	-0.00064
808			8.07000	-2.82581	-3.68362	-3.09628	1.07012	-0.08459	0.06667	-0.14610	-0.00622	-0.00831	-0.00433	-0.00910	0.98739	13.78817	-2.11976	-16.24367	-0.01600	0.23471	0.00424	0.00246	0.00299	-0.00098	9.65050	4.20615	6.15803	0.00681	0.80809	0.12680	-0.00033	-0.00516	-0.01039	-3.01982	-8.28302	7.22555	-2.43192	10.73974	-11.45332	1.34934	-3.15419	4.26843	4.82809	8.42342	16.96435	-0.00766	-0.00183	0.00050	-0.00059
809			8.08000	-2.73891	-3.72709	-3.01554	1.07661	-0.08062	0.06695	-0.15088	-0.00505	-0.00974	-0.00438	-0.00973	0.99002	13.88711	-2.09331	-16.38155	-0.01413	0.23780	0.00603	0.00233	0.00290	-0.00143	9.67668	4.21627	6.20226	0.00924	0.81772	0.12739	-0.00048	-0.00222	-0.00928	-2.16166	-8.62132	8.23939	-2.53170	11.42990	-11.72459	1.08200	-3.29932	3.76645	4.78320	8.42389	16.98675	-0.00766	-0.00180	0.00059	-0.00051
810			8.09000	-2.65459	-3.76328	-2.93278	1.08056	-0.07622	0.06711	-0.13891	-0.00378	-0.00889	-0.00414	-0.01067	0.99145	13.98691	-2.06810	-16.51111	-0.01019	0.24242	0.00834	0.00161	0.00268	-0.00171	9.70377	4.22326	6.24003	0.00871	0.82767	0.12766	-0.00043	0.00031	-0.00751	-1.55413	-7.91797	7.40706	-2.40873	10.74532	-9.94168	0.77446	-3.12611	3.01375	4.74603	8.42355	17.00251	-0.00766	-0.00176	0.00069	-0.00041
811			8.10000	-2.58181	-3.79087	-2.86615	1.08273	-0.07254	0.06663	-0.11596	-0.00267	-0.00637	-0.00385	-0.01173	0.99198	14.07700	-2.04900	-16.61217	-0.00532	0.24593	0.01083	0.00073	0.00251	-0.00158	9.72864	4.22721	6.26899	0.00623	0.83404	0.12709	-0.00026	0.00217	-0.00547	-1.23366	-6.52559	5.29350	-2.14381	8.98958	-6.84186	0.46870	-2.62717	2.18820	4.71765	8.42325	17.01219	-0.00765	-0.00172	0.00077	-0.00030
812			8.11000	-2.52476	-3.81044	-2.82499	1.08339	-0.06969	0.06554	-0.08957	-0.00183	-0.00333	-0.00359	-0.01268	0.99204	14.15045	-2.03886	-16.67610	-0.00037	0.24809	0.01331	0.00004	0.00284	-0.00109	9.74830	4.22866	6.28931	0.00287	0.83705	0.12574	-0.00009	0.00275	-0.00380	-1.12420	-4.91882	2.78371	-1.89176	6.67329	-3.56198	0.25100	-1.89534	1.54258	4.69871	8.42374	17.01699	-0.00764	-0.00170	0.00082	-0.00018
813			8.12000	-2.48329	-3.82360	-2.80913	1.08344	-0.06768	0.06513	-0.06506	-0.00124	-0.00077	-0.00319	-0.01335	0.99119	14.20401	-2.03871	-16.70672	0.00235	0.24964	0.01456	-0.00018	0.00396	-0.00045	9.76071	4.22937	6.30386	0.00122	0.83897	0.12507	-0.00002	0.00171	-0.00302	-1.08978	-3.43983	0.61726	-1.76854	4.24344	-1.03720	0.18849	-1.06930	1.27691	4.68945	8.42485	17.01804	-0.00763	-0.00169	0.00084	-0.00006
814			8.13000	-2.45510	-3.83200	-2.81230	1.08222	-0.06741	0.06465	-0.04414	-0.00083	0.00092	-0.00312	-0.01327	0.99094	14.23719	-2.04776	-16.71511	0.00366	0.24848	0.01489	-0.00015	0.00566	-0.00000	9.76500	4.23105	6.31707	0.00223	0.83735	0.12443	-0.00001	-0.00027	-0.00320	-1.01588	-2.21703	-0.82444	-1.77059	1.99621	0.35432	0.25645	-0.29562	1.42910	4.68962	8.42587	17.01592	-0.00763	-0.00170	0.00081	0.00005
815			8.14000	-2.43769	-3.83697	-2.82613	1.07838	-0.06671	0.06383	-0.02617	-0.00048	0.00170	-0.00398	-0.01241	0.99122	14.25133	-2.06399	-16.71313	0.00485	0.24427	0.01462	-0.00005	0.00750	0.00018	9.76181	4.23472	6.33290	0.00466	0.82988	0.12326	0.00004	-0.00253	-0.00408	-0.82677	-1.22236	-1.50515	-1.84971	0.06575	0.72838	0.40701	0.34050	1.89766	4.69871	8.42640	17.01097	-0.00764	-0.00173	0.00076	0.00017
816			8.15000	-2.42936	-3.83887	-2.84330	1.07320	-0.06671	0.06271	-0.01000	-0.00013	0.00183	-0.00508	-0.01103	0.99228	14.24865	-2.08542	-16.70974	0.00557	0.23916	0.01431	0.00009	0.00919	0.00019	9.75222	4.24092	6.35397	0.00831	0.82220	0.12200	0.00015	-0.00488	-0.00532	-0.51799	-0.37007	-1.64137	-1.95534	-1.52138	0.45263	0.61062	0.79777	2.52280	4.71637	8.42651	17.00264	-0.00766	-0.00176	0.00069	0.00027
817			8.16000	-2.42926	-3.83785	-2.85974	1.06764	-0.06715	0.06175	0.00484	0.00017	0.00166	-0.00581	-0.00942	0.99338	14.23182	-2.11034	-16.70950	0.00476	0.23556	0.01411	0.00018	0.01030	0.00011	9.73817	4.24990	6.38116	0.01341	0.81838	0.12118	0.00030	-0.00696	-0.00653	-0.18482	0.39562	-1.50693	-1.98569	-2.73465	-0.06597	0.81531	1.04408	3.11380	4.74227	8.42634	16.99014	-0.00769	-0.00181	0.00061	0.00037
818			8.17000	-2.43662	-3.83467	-2.87403	1.06297	-0.06835	0.06072	0.01736	0.00036	0.00139	-0.00615	-0.00836	0.99500	14.20436	-2.13627	-16.71312	0.00539	0.23373	0.01450	0.00029	0.01026	0.00004	9.72198	4.26098	6.41339	0.01412	0.81834	0.12071	0.00033	-0.00798	-0.00729	0.05861	1.03991	-1.26730	-1.80922	-3.50429	-0.50743	0.93499	1.07881	3.47436	4.77585	8.42567	16.97280	-0.00775	-0.00185	0.00054	0.00046
819			8.18000	-2.44971	-3.83074	-2.88580	1.05899	-0.06918	0.05992	0.02536	0.00040	0.00108	-0.00630	-0.00762	0.99569	14.17064	-2.15992	-16.71858	0.00519	0.23277	0.01483	0.00031	0.00868	0.00001	9.70615	4.27259	6.44764	0.01391	0.81890	0.12051	0.00030	-0.00744	-0.00726	0.17624	1.44725	-0.96925	-1.35473	-3.77534	-0.68272	0.90923	0.95097	3.45852	4.81624	8.42467	16.95101	-0.00781	-0.00189	0.00049	0.00054
820			8.19000	-2.46543	-3.82721	-2.89450	1.05477	-0.06967	0.05963	0.02763	0.00036	0.00080	-0.00643	-0.00687	0.99616	14.13547	-2.17790	-16.72277	0.00470	0.23268	0.01484	0.00028	0.00567	0.00006	9.69244	4.28287	6.47985	0.01405	0.81977	0.12070	0.00024	-0.00571	-0.00629	0.20835	1.55157	-0.68859	-0.64987	-3.58266	-0.43240	0.74403	0.74240	2.99055	4.86228	8.42366	16.92615	-0.00786	-0.00192	0.00045	0.00061
821			8.20000	-2.48073	-3.82424	-2.90090	1.05206	-0.07097	0.05986	0.02671	0.00036	0.00069	-0.00641	-0.00611	0.99659	14.10309	-2.18819	-16.72063	0.00292	0.23276	0.01432	0.00015	0.00185	0.00025	9.68207	4.29051	6.50531	0.01623	0.82102	0.12135	0.00019	-0.00356	-0.00440	0.22825	1.49614	-0.59215	0.17747	-3.13956	0.40844	0.49131	0.49298	2.08223	4.91223	8.42257	16.90024	-0.00791	-0.00194	0.00044	0.00065
822			8.21000	-2.49538	-3.82080	-2.90754	1.05067	-0.07163	0.06000	0.02787	0.00054	0.00087	-0.00640	-0.00571	0.99640	14.07522	-2.19151	-16.70592	0.00096	0.23337	0.01402	0.00004	-0.00172	0.00056	9.67609	4.29476	6.52007	0.01801	0.82142	0.12159	0.00010	-0.00165	-0.00183	0.33546	1.57083	-0.78019	0.93113	-2.79191	1.81964	0.21314	0.23360	0.86627	4.96384	8.42124	16.87514	-0.00794	-0.00196	0.00043	0.00066
823			8.22000	-2.51221	-3.81482	-2.91713	1.04765	-0.07345	0.05956	0.03369	0.00099	0.00122	-0.00615	-0.00545	0.99560	14.05024	-2.19119	-16.67398	0.00072	0.23396	0.01433	0.00003	-0.00412	0.00098	9.67472	4.29568	6.52198	0.01823	0.82065	0.12104	-0.00001	-0.00053	0.00092	0.60499	1.90975	-1.15815	1.44156	-2.75014	3.48249	-0.02636	0.01689	-0.43754	5.01500	8.42006	16.85183	-0.00796	-0.00197	0.00042	0.00065
824			8.23000	-2.53375	-3.80441	-2.93028	1.04168	-0.07807	0.05832	0.04126	0.00167	0.00146	-0.00571	-0.00513	0.99417	14.02567	-2.19094	-16.62493	0.00275	0.23260	0.01496	0.00011	-0.00506	0.00140	9.67732	4.29403	6.51132	0.01699	0.81620	0.11958	-0.00007	-0.00051	0.00338	1.02039	2.34003	-1.47927	1.65040	-2.93146	4.92205	-0.18410	-0.08778	-1.62489	5.06372	8.41993	16.83069	-0.00797	-0.00199	0.00039	0.00061
825			8.24000	-2.55943	-3.78902	-2.94470	1.03571	-0.08340	0.05708	0.04530	0.00241	0.00133	-0.00536	-0.00459	0.99297	14.00037	-2.19298	-16.56376	0.00413	0.22966	0.01508	0.00016	-0.00482	0.00162	9.68207	4.29095	6.48986	0.01740	0.80836	0.11787	-0.00008	-0.00168	0.00527	1.47381	2.54908	-1.45810	1.59541	-3.08527	5.69982	-0.24283	-0.00679	-2.56625	5.10826	8.42121	16.81207	-0.00797	-0.00201	0.00034	0.00054
826			8.25000	-2.58554	-3.77013	-2.95546	1.03015	-0.08769	0.05652	0.04204	0.00287	0.00070	-0.00456	-0.00384	0.99120	13.97528	-2.19742	-16.49954	0.00276	0.22881	0.01487	0.00010	-0.00383	0.00154	9.68641	4.28776	6.46028	0.02157	0.80367	0.11668	-0.00002	-0.00379	0.00638	1.81397	2.31554	-0.91305	1.33362	-2.98302	5.50551	-0.20029	0.26418	-3.12984	5.14692	8.42340	16.79677	-0.00797	-0.00204	0.00027	0.00046
827			8.26000	-2.60702	-3.75092	-2.95716	1.02680	-0.09149	0.05655	0.03188	0.00286	-0.00034	-0.00309	-0.00362	0.98987	13.95254	-2.20310	-16.44357	0.00159	0.23196	0.01521	0.00005	-0.00234	0.00125	9.68800	4.28572	6.42696	0.02353	0.80748	0.11645	0.00013	-0.00632	0.00654	1.92820	1.66468	0.07994	0.91767	-2.59056	4.32007	-0.07307	0.65874	-3.19322	5.17848	8.42581	16.78609	-0.00798	-0.00207	0.00019	0.00037
828			8.27000	-2.62057	-3.73464	-2.94697	1.02333	-0.09460	0.05669	0.01966	0.00242	-0.00137	-0.00223	-0.00449	0.98923	13.93347	-2.20895	-16.40516	0.00727	0.23512	0.01590	0.00021	-0.00052	0.00081	9.68509	4.28578	6.39520	0.01442	0.81152	0.11664	0.00019	-0.00870	0.00573	1.79536	0.90583	1.11099	0.44563	-2.13291	2.58629	0.10859	1.06624	-2.77559	5.20285	8.42822	16.78105	-0.00800	-0.00210	0.00013	0.00029
829			8.28000	-2.62715	-3.72291	-2.92808	1.02127	-0.09613	0.05692	0.01247	0.00178	-0.00177	-0.00228	-0.00493	0.98835	13.91671	-2.21476	-16.38601	0.01057	0.23539	0.01579	0.00031	0.00115	0.00039	9.67750	4.28836	6.36923	0.00949	0.81167	0.11679	0.00018	-0.01032	0.00426	1.46065	0.48540	1.55352	0.06242	-1.94529	1.08534	0.29655	1.35090	-2.04197	5.22101	8.43060	16.78177	-0.00802	-0.00212	0.00007	0.00022
830			8.29000	-2.63218	-3.71513	-2.91033	1.01841	-0.09746	0.05730	0.01506	0.00127	-0.00106	-0.00260	-0.00442	0.98783	13.89867	-2.22127	-16.37880	0.01098	0.23441	0.01513	0.00039	0.00222	0.00024	9.66667	4.29310	6.35138	0.01089	0.81109	0.11708	0.00023	-0.01092	0.00257	1.01236	0.71208	0.93804	-0.12160	-2.21118	0.49691	0.45116	1.41032	-1.21302	5.23397	8.43241	16.78742	-0.00804	-0.00214	0.00004	0.00017
831			8.30000	-2.64267	-3.70893	-2.90607	1.01499	-0.09920	0.05752	0.02605	0.00112	0.00062	-0.00287	-0.00348	0.98823	13.87589	-2.22962	-16.37115	0.01087	0.23304	0.01448	0.00047	0.00250	0.00035	9.65518	4.29934	6.34175	0.01320	0.81007	0.11734	0.00025	-0.01062	0.00098	0.58504	1.49402	-0.62419	-0.10541	-2.74312	0.89112	0.56258	1.19298	-0.45835	5.24237	8.43330	16.79687	-0.00805	-0.00215	0.00003	0.00011
832			8.31000	-2.66235	-3.70164	-2.92214	1.01247	-0.10129	0.05723	0.03836	0.00130	0.00251	-0.00308	-0.00237	0.98912	13.84861	-2.23986	-16.35485	0.00932	0.23056	0.01392	0.00043	0.00219	0.00053	9.64607	4.30630	6.33939	0.01659	0.80696	0.11714	0.00018	-0.00967	-0.00046	0.30346	2.36493	-2.42432	-0.00838	-3.03111	1.64351	0.64776	0.67922	0.19510	5.24639	8.43343	16.80927	-0.00806	-0.00216	0.00002	0.00005
833			8.32000	-2.68928	-3.69191	-2.95568	1.00997	-0.10280	0.05711	0.04444	0.00157	0.00379	-0.00296	-0.00144	0.98932	13.82197	-2.25059	-16.33145	0.00709	0.22939	0.01345	0.00027	0.00160	0.00058	9.64242	4.31363	6.34390	0.01943	0.80510	0.11717	-0.00002	-0.00815	-0.00187	0.18447	2.82907	-3.67639	0.03579	-2.62316	2.01467	0.71238	-0.06858	0.81149	5.24611	8.43341	16.82403	-0.00806	-0.00216	0.00002	-0.00000
834			8.33000	-2.71761	-3.68055	-2.99735	1.00982	-0.10483	0.05685	0.03993	0.00169	0.00400	-0.00280	-0.00094	0.98951	13.80344	-2.25943	-16.30884	0.00461	0.22744	0.01299	0.00008	0.00097	0.00042	9.64583	4.32080	6.35548	0.02167	0.80270	0.11725	-0.00031	-0.00558	-0.00331	0.16403	2.59516	-3.93272	-0.04526	-1.36558	1.60759	0.71372	-0.90586	1.44661	5.24167	8.43397	16.84106	-0.00806	-0.00216	0.00002	-0.00005
835			8.34000	-2.73972	-3.66964	-3.03548	1.01090	-0.10488	0.05643	0.02363	0.00153	0.00306	-0.00279	-0.00124	0.98921	13.80032	-2.26409	-16.29699	0.00413	0.22673	0.01325	-0.00005	0.00060	0.00005	9.65626	4.32691	6.37452	0.01992	0.80113	0.11715	-0.00053	-0.00192	-0.00467	0.22170	1.59087	-3.08996	-0.30985	0.65664	0.35469	0.62592	-1.69565	2.06382	5.23342	8.43589	16.86057	-0.00805	-0.00215	0.00002	-0.00010
836			8.35000	-2.74833	-3.66093	-3.05871	1.01119	-0.10382	0.05603	-0.00203	0.00118	0.00120	-0.00270	-0.00157	0.98831	13.81849	-2.26348	-16.30511	0.00424	0.22725	0.01400	-0.00022	0.00074	-0.00050	9.67272	4.33117	6.40019	0.01941	0.80150	0.11698	-0.00071	0.00199	-0.00560	0.36370	-0.02445	-1.34367	-0.77648	3.16913	-1.49897	0.47792	-2.35515	2.48726	5.22146	8.43932	16.88278	-0.00804	-0.00214	0.00003	-0.00015
837			8.36000	-2.73895	-3.65546	-3.05939	1.01250	-0.10362	0.05536	-0.03221	0.00074	-0.00114	-0.00264	-0.00198	0.98748	13.86071	-2.25788	-16.33780	0.00500	0.22646	0.01494	-0.00045	0.00127	-0.00117	9.69423	4.33332	6.42919	0.02035	0.80143	0.11661	-0.00091	0.00545	-0.00567	0.54997	-1.93963	0.90382	-1.36126	5.77763	-3.49801	0.28536	-2.83632	2.51639	5.20586	8.44338	16.90701	-0.00802	-0.00212	0.00006	-0.00019
838			8.37000	-2.71034	-3.65382	-3.03471	1.01454	-0.10376	0.05438	-0.06202	0.00025	-0.00344	-0.00254	-0.00258	0.98687	13.92617	-2.24816	-16.39405	0.00710	0.22543	0.01642	-0.00090	0.00187	-0.00189	9.71962	4.33287	6.45659	0.02159	0.80257	0.11593	-0.00106	0.00838	-0.00477	0.71374	-3.83011	3.20375	-1.91523	8.08403	-5.21066	0.04099	-3.07040	2.09732	5.18698	8.44715	16.93157	-0.00800	-0.00209	0.00011	-0.00023
839			8.38000	-2.66426	-3.65614	-2.98665	1.01734	-0.10212	0.05405	-0.08630	-0.00021	-0.00523	-0.00225	-0.00334	0.98689	14.01050	-2.23530	-16.46840	0.00985	0.22761	0.01828	-0.00149	0.00237	-0.00251	9.74677	4.32949	6.47786	0.02355	0.80998	0.11586	-0.00115	0.01066	-0.00320	0.80134	-5.35065	5.01169	-2.32040	9.67796	-6.21177	-0.23151	-2.99670	1.35305	5.16627	8.45037	16.95346	-0.00798	-0.00206	0.00018	-0.00025
840			8.39000	-2.60606	-3.66133	-2.92381	1.01924	-0.09959	0.05438	-0.09974	-0.00046	-0.00602	-0.00208	-0.00450	0.98716	14.10564	-2.22156	-16.54999	0.01600	0.23125	0.02009	-0.00258	0.00278	-0.00277	9.77292	4.32335	6.49038	0.02161	0.81982	0.11641	-0.00094	0.01176	-0.00137	0.78974	-6.16170	5.75270	-2.52640	10.19547	-6.12713	-0.46456	-2.61125	0.50389	5.14618	8.45320	16.96956	-0.00798	-0.00203	0.00026	-0.00023
841			8.40000	-2.54402	-3.66714	-2.85999	1.02048	-0.09811	0.05445	-0.10071	-0.00046	-0.00558	-0.00217	-0.00582	0.98824	14.20107	-2.21022	-16.62498	0.02505	0.23318	0.02183	-0.00386	0.00315	-0.00256	9.79519	4.31558	6.49398	0.01600	0.82685	0.11663	-0.00054	0.01113	0.00020	0.67955	-6.16422	5.29516	-2.53564	9.58090	-5.05267	-0.58478	-1.98340	-0.20390	5.12905	8.45554	16.97771	-0.00798	-0.00200	0.00034	-0.00020
842			8.41000	-2.48547	-3.67189	-2.80653	1.02282	-0.09681	0.05439	-0.09246	-0.00032	-0.00437	-0.00272	-0.00687	0.99008	14.28741	-2.20359	-16.68425	0.03302	0.23212	0.02272	-0.00443	0.00342	-0.00199	9.81141	4.30782	6.49104	0.01109	0.82771	0.11645	-0.00024	0.00870	0.00113	0.50348	-5.57550	4.08683	-2.38189	8.15267	-3.58320	-0.55472	-1.23485	-0.60155	5.11583	8.45731	16.97780	-0.00799	-0.00198	0.00040	-0.00017
843			8.42000	-2.43455	-3.67498	-2.76802	1.02588	-0.09526	0.05425	-0.07884	-0.00016	-0.00291	-0.00358	-0.00734	0.99251	14.35875	-2.20183	-16.72641	0.03799	0.22935	0.02293	-0.00405	0.00342	-0.00134	9.82054	4.30182	6.48502	0.00941	0.82489	0.11601	-0.00008	0.00507	0.00137	0.30913	-4.66385	2.64293	-2.07941	6.31594	-2.22419	-0.39730	-0.48489	-0.67652	5.10585	8.45826	16.97191	-0.00801	-0.00197	0.00044	-0.00014
844			8.43000	-2.39346	-3.67640	-2.74511	1.02843	-0.09413	0.05408	-0.06199	-0.00001	-0.00146	-0.00440	-0.00727	0.99582	14.41216	-2.20360	-16.75326	0.04135	0.22667	0.02295	-0.00312	0.00301	-0.00075	9.82264	4.29856	6.47884	0.00927	0.82222	0.11561	0.00002	0.00120	0.00115	0.11816	-3.57975	1.22377	-1.62970	4.34766	-1.10427	-0.17857	0.15698	-0.53915	5.09739	8.45786	16.96317	-0.00803	-0.00197	0.00046	-0.00014
845			8.44000	-2.36349	-3.67641	-2.73700	1.02967	-0.09245	0.05349	-0.04345	0.00005	-0.00016	-0.00501	-0.00710	0.99927	14.44672	-2.20722	-16.76660	0.04459	0.22605	0.02380	-0.00196	0.00221	-0.00028	9.81911	4.29822	6.47400	0.00745	0.82244	0.11490	0.00008	-0.00195	0.00066	-0.08791	-2.42244	-0.03420	-1.06905	2.43673	-0.24733	0.02855	0.61908	-0.27600	5.08879	8.45567	16.95494	-0.00806	-0.00198	0.00046	-0.00014
846			8.45000	-2.34488	-3.67598	-2.74160	1.03030	-0.09202	0.05273	-0.02522	-0.00008	0.00083	-0.00535	-0.00645	1.00164	14.46322	-2.21101	-16.76934	0.04456	0.22466	0.02432	-0.00067	0.00125	0.00003	9.81159	4.30013	6.47191	0.00954	0.82192	0.11404	0.00014	-0.00365	-0.00016	-0.34108	-1.30834	-0.97815	-0.49312	0.74852	0.20579	0.17675	0.87717	0.13824	5.07879	8.45155	16.94983	-0.00807	-0.00200	0.00044	-0.00016
847			8.46000	-2.33660	-3.67673	-2.75512	1.03053	-0.09185	0.05258	-0.00991	-0.00042	0.00140	-0.00535	-0.00577	1.00305	14.46394	-2.21372	-16.76686	0.04301	0.22425	0.02430	0.00037	0.00052	0.00010	9.80175	4.30349	6.47467	0.01193	0.82209	0.11380	0.00021	-0.00370	-0.00127	-0.62810	-0.39352	-1.47090	-0.02737	-0.54865	0.13614	0.24914	0.96716	0.70603	5.06687	8.44566	16.94904	-0.00809	-0.00202	0.00041	-0.00018
848			8.47000	-2.33584	-3.67993	-2.77246	1.02850	-0.09218	0.05245	0.00046	-0.00085	0.00156	-0.00520	-0.00546	1.00330	14.45313	-2.21475	-16.76540	0.04365	0.22444	0.02447	0.00106	0.00019	-0.00002	9.79049	4.30738	6.48366	0.00947	0.82163	0.11369	0.00018	-0.00241	-0.00240	-0.88844	0.20757	-1.53313	0.24622	-1.33438	-0.30044	0.23949	0.95716	1.28570	5.05293	8.43882	16.95265	-0.00810	-0.00204	0.00037	-0.00020
849			8.48000	-2.33933	-3.68583	-2.78968	1.02671	-0.09047	0.05312	0.00606	-0.00120	0.00151	-0.00479	-0.00516	1.00224	14.43622	-2.21443	-16.76804	0.04173	0.22727	0.02438	0.00128	0.00031	-0.00017	9.77867	4.31092	6.49800	0.00863	0.82395	0.11427	0.00016	-0.00039	-0.00316	-1.07792	0.52111	-1.38428	0.30330	-1.63444	-0.70635	0.15497	0.91920	1.67833	5.03715	8.43271	16.96005	-0.00809	-0.00205	0.00033	-0.00022
850			8.49000	-2.34475	-3.69373	-2.80575	1.02535	-0.08886	0.05384	0.00868	-0.00143	0.00147	-0.00429	-0.00485	1.00092	14.41821	-2.21430	-16.77336	0.03891	0.23032	0.02425	0.00116	0.00082	-0.00019	9.76653	4.31330	6.51493	0.00881	0.82694	0.11496	0.00017	0.00194	-0.00333	-1.21705	0.66822	-1.27232	0.17028	-1.59771	-0.75526	0.00441	0.91278	1.77329	5.01958	8.42960	16.97031	-0.00808	-0.00206	0.00031	-0.00024
851			8.50000	-2.35111	-3.70302	-2.82183	1.02304	-0.08810	0.05405	0.01013	-0.00160	0.00152	-0.00395	-0.00438	0.99937	14.40245	-2.21616	-16.77765	0.03639	0.23160	0.02416	0.00089	0.00161	-0.00005	9.75418	4.31389	6.53124	0.01009	0.82719	0.11503	0.00020	0.00419	-0.00282	-1.33533	0.75813	-1.27658	-0.09072	-1.39812	-0.39237	-0.19033	0.95599	1.54826	5.00037	8.43094	16.98184	-0.00805	-0.00206	0.00029	-0.00026
852			8.51000	-2.35823	-3.71324	-2.83877	1.02154	-0.08690	0.05451	0.01060	-0.00167	0.00155	-0.00391	-0.00378	0.99800	14.39049	-2.22141	-16.77770	0.03284	0.23161	0.02342	0.00055	0.00253	0.00016	9.74164	4.31234	6.54367	0.01404	0.82503	0.11508	0.00029	0.00574	-0.00176	-1.39784	0.79013	-1.28819	-0.41329	-1.11922	0.18089	-0.37895	1.03262	1.04917	4.97955	8.43594	16.99348	-0.00800	-0.00206	0.00028	-0.00028
853			8.52000	-2.36518	-3.72369	-2.85546	1.02125	-0.08522	0.05472	0.00914	-0.00160	0.00145	-0.00419	-0.00352	0.99666	14.38320	-2.23024	-16.77313	0.02995	0.23043	0.02268	0.00024	0.00341	0.00032	9.72927	4.30900	6.54994	0.01731	0.82104	0.11470	0.00036	0.00590	-0.00052	-1.35521	0.69671	-1.19049	-0.73932	-0.77429	0.65461	-0.48614	1.11324	0.44550	4.95677	8.44235	17.00524	-0.00795	-0.00205	0.00027	-0.00031
854			8.53000	-2.37052	-3.73354	-2.87012	1.01869	-0.08491	0.05401	0.00549	-0.00143	0.00119	-0.00435	-0.00381	0.99400	14.38071	-2.24181	-16.76644	0.03074	0.22878	0.02295	0.00001	0.00407	0.00035	9.71718	4.30510	6.55020	0.01572	0.81708	0.11352	0.00033	0.00461	0.00042	-1.19694	0.46440	-0.98363	-1.00362	-0.39561	0.80571	-0.47050	1.18327	-0.02952	4.93144	8.44829	17.01804	-0.00790	-0.00204	0.00026	-0.00034
855			8.54000	-2.37305	-3.74187	-2.88155	1.01592	-0.08554	0.05343	0.00076	-0.00117	0.00087	-0.00422	-0.00441	0.99132	14.38235	-2.25436	-16.76116	0.03318	0.22813	0.02347	-0.00018	0.00428	0.00024	9.70523	4.30190	6.54683	0.01202	0.81605	0.11271	0.00026	0.00276	0.00080	-0.96988	0.16165	-0.72432	-1.12492	-0.03662	0.58261	-0.37153	1.22035	-0.23553	4.90303	8.45267	17.03204	-0.00786	-0.00203	0.00025	-0.00038
856			8.55000	-2.37263	-3.74849	-2.88945	1.01425	-0.08402	0.05330	-0.00385	-0.00095	0.00051	-0.00432	-0.00515	0.98857	14.38669	-2.26560	-16.76027	0.03495	0.22846	0.02377	-0.00029	0.00380	0.00000	9.69338	4.29991	6.54285	0.00839	0.81537	0.11223	0.00018	0.00147	0.00072	-0.76691	-0.13884	-0.39939	-1.03462	0.26350	0.04243	-0.27511	1.20713	-0.21494	4.87124	8.45520	17.04673	-0.00783	-0.00204	0.00024	-0.00043
857			8.56000	-2.36946	-3.75442	-2.89300	1.01428	-0.08207	0.05304	-0.00821	-0.00090	0.00004	-0.00464	-0.00567	0.98684	14.39216	-2.27287	-16.76580	0.03527	0.22822	0.02401	-0.00032	0.00257	-0.00034	9.68182	4.29863	6.53988	0.00738	0.81435	0.11164	0.00015	0.00138	0.00048	-0.65204	-0.43142	0.06106	-0.72844	0.51221	-0.74394	-0.24488	1.13506	-0.10243	4.83628	8.45596	17.06093	-0.00781	-0.00204	0.00023	-0.00047
858			8.57000	-2.36345	-3.76106	-2.89087	1.01550	-0.07974	0.05329	-0.01228	-0.00094	-0.00050	-0.00497	-0.00593	0.98674	14.39768	-2.27402	-16.77933	0.03485	0.22909	0.02404	-0.00027	0.00094	-0.00074	9.67102	4.29717	6.53830	0.00830	0.81630	0.11171	0.00015	0.00244	0.00023	-0.58089	-0.71187	0.62313	-0.30098	0.70786	-1.66437	-0.28927	1.00919	0.02106	4.79891	8.45551	17.07350	-0.00781	-0.00204	0.00023	-0.00050
859			8.58000	-2.35493	-3.76839	-2.88269	1.01566	-0.07710	0.05348	-0.01449	-0.00087	-0.00097	-0.00551	-0.00608	0.98654	14.40239	-2.26865	-16.80117	0.03506	0.22979	0.02410	-0.00016	-0.00060	-0.00107	9.66137	4.29484	6.53809	0.00884	0.81780	0.11179	0.00014	0.00396	0.00006	-0.44739	-0.88355	1.08977	0.12513	0.76135	-2.45184	-0.36759	0.86037	0.10932	4.75999	8.45405	17.08393	-0.00780	-0.00203	0.00024	-0.00051
860			8.59000	-2.34577	-3.77482	-2.87056	1.01605	-0.07688	0.05304	-0.01278	-0.00061	-0.00118	-0.00637	-0.00602	0.98742	14.40478	-2.25840	-16.82808	0.03625	0.22706	0.02397	0.00005	-0.00179	-0.00119	9.65300	4.29160	6.53864	0.00898	0.81465	0.11145	0.00012	0.00495	0.00011	-0.20535	-0.81610	1.27672	0.49385	0.55879	-2.78646	-0.42710	0.71880	0.07815	4.72074	8.45153	17.09243	-0.00780	-0.00202	0.00027	-0.00051
861			8.60000	-2.33887	-3.77853	-2.85764	1.01522	-0.07685	0.05245	-0.00685	-0.00020	-0.00116	-0.00693	-0.00584	0.98836	14.40297	-2.24574	-16.85414	0.03777	0.22544	0.02420	0.00035	-0.00261	-0.00107	9.64612	4.28779	6.53816	0.00825	0.81222	0.11100	0.00009	0.00482	0.00057	0.11101	-0.49616	1.22789	0.79547	0.10161	-2.56074	-0.44234	0.62448	-0.17190	4.68290	8.44799	17.09953	-0.00780	-0.00200	0.00029	-0.00048
862			8.61000	-2.33637	-3.77883	-2.84539	1.01556	-0.07743	0.05215	0.00138	0.00023	-0.00113	-0.00698	-0.00576	0.99055	14.39583	-2.23291	-16.87410	0.03938	0.22579	0.02459	0.00070	-0.00310	-0.00078	9.64050	4.28391	6.53396	0.00598	0.81269	0.11098	0.00006	0.00354	0.00152	0.44790	-0.04504	1.16750	1.01042	-0.47390	-1.93324	-0.41774	0.61081	-0.67422	4.64817	8.44348	17.10570	-0.00780	-0.00198	0.00032	-0.00043
863			8.62000	-2.33879	-3.77607	-2.83273	1.01603	-0.07909	0.05195	0.00953	0.00061	-0.00128	-0.00669	-0.00541	0.99308	14.38375	-2.22145	-16.88555	0.03984	0.22625	0.02478	0.00098	-0.00320	-0.00044	9.63581	4.28025	6.52350	0.00535	0.81325	0.11098	0.00005	0.00133	0.00278	0.77249	0.38444	1.31064	1.10589	-0.99475	-1.20804	-0.35871	0.68186	-1.33768	4.61756	8.43726	17.11111	-0.00779	-0.00197	0.00033	-0.00038
864			8.63000	-2.34524	-3.77121	-2.81685	1.01578	-0.08209	0.05178	0.01601	0.00086	-0.00164	-0.00600	-0.00496	0.99457	14.36822	-2.21220	-16.88972	0.03935	0.22655	0.02482	0.00114	-0.00290	-0.00017	9.63140	4.27725	6.50589	0.00603	0.81365	0.11088	0.00007	-0.00148	0.00400	1.04474	0.70303	1.70164	1.07720	-1.36407	-0.64006	-0.26240	0.82332	-1.98007	4.59104	8.42876	17.11576	-0.00777	-0.00197	0.00034	-0.00033
865			8.64000	-2.35443	-3.76553	-2.79583	1.01657	-0.08303	0.05241	0.02037	0.00093	-0.00209	-0.00498	-0.00489	0.99507	14.35078	-2.20530	-16.88938	0.03763	0.23001	0.02484	0.00116	-0.00248	0.00001	9.62652	4.27539	6.48227	0.00639	0.81820	0.11137	0.00008	-0.00426	0.00490	1.20380	0.90093	2.16347	0.98176	-1.57725	-0.26652	-0.14751	0.98525	-2.44131	4.56779	8.41869	17.11992	-0.00775	-0.00197	0.00032	-0.00029
866			8.65000	-2.36516	-3.76022	-2.77061	1.01748	-0.08311	0.05331	0.02272	0.00085	-0.00235	-0.00433	-0.00523	0.99413	14.33264	-2.20035	-16.88622	0.03646	0.23240	0.02438	0.00114	-0.00210	0.00015	9.62087	4.27471	6.45506	0.00477	0.81996	0.11191	0.00007	-0.00616	0.00531	1.21023	1.01051	2.42692	0.88376	-1.68086	0.05029	-0.05791	1.12766	-2.64481	4.54676	8.40879	17.12401	-0.00774	-0.00198	0.00028	-0.00026
867			8.66000	-2.37666	-3.75592	-2.74470	1.01853	-0.08377	0.05380	0.02390	0.00072	-0.00221	-0.00409	-0.00548	0.99294	14.31455	-2.19703	-16.87996	0.03513	0.23239	0.02376	0.00108	-0.00182	0.00032	9.61413	4.27478	6.42702	0.00425	0.81866	0.11198	0.00007	-0.00648	0.00519	1.08178	1.09592	2.27988	0.80299	-1.74474	0.46863	-0.03482	1.21180	-2.57577	4.52753	8.40100	17.12833	-0.00772	-0.00200	0.00024	-0.00024
868			8.67000	-2.38894	-3.75238	-2.72315	1.01993	-0.08499	0.05426	0.02520	0.00061	-0.00154	-0.00411	-0.00582	0.99193	14.29674	-2.19551	-16.86893	0.03441	0.23115	0.02291	0.00104	-0.00166	0.00057	9.60662	4.27477	6.40099	0.00310	0.81627	0.11212	0.00005	-0.00477	0.00462	0.85194	1.23723	1.60441	0.75195	-1.84902	1.10668	-0.11302	1.21719	-2.26217	4.51043	8.39628	17.13300	-0.00770	-0.00201	0.00020	-0.00020
869			8.68000	-2.40281	-3.74903	-2.71172	1.02021	-0.08498	0.05477	0.02748	0.00052	-0.00038	-0.00424	-0.00589	0.99119	14.27870	-2.19611	-16.85031	0.03341	0.23098	0.02224	0.00101	-0.00166	0.00091	9.59844	4.27350	6.37922	0.00318	0.81500	0.11220	0.00005	-0.00114	0.00374	0.52783	1.48169	0.43519	0.74159	-2.01604	1.99876	-0.29705	1.14387	-1.78246	4.49622	8.39477	17.13784	-0.00768	-0.00202	0.00016	-0.00016
870			8.69000	-2.41926	-3.74572	-2.71484	1.01901	-0.08403	0.05556	0.03042	0.00039	0.00112	-0.00422	-0.00566	0.99068	14.26027	-2.19901	-16.82167	0.03208	0.23265	0.02169	0.00095	-0.00180	0.00129	9.59020	4.26999	6.36298	0.00472	0.81624	0.11254	0.00007	0.00351	0.00272	0.11496	1.79766	-1.04058	0.74987	-2.17395	3.05772	-0.53355	0.97669	-1.23153	4.48586	8.39634	17.14234	-0.00766	-0.00203	0.00014	-0.00010
871			8.70000	-2.43852	-3.74273	-2.73459	1.01787	-0.08449	0.05575	0.03290	0.00020	0.00269	-0.00396	-0.00558	0.99004	14.24217	-2.20427	-16.78215	0.03121	0.23380	0.02159	0.00086	-0.00193	0.00166	9.58277	4.26402	6.35267	0.00531	0.81761	0.11250	0.00007	0.00787	0.00161	-0.36019	2.09518	-2.56173	0.74029	-2.23942	4.06411	-0.73535	0.73201	-0.65489	4.47991	8.40040	17.14634	-0.00765	-0.00203	0.00014	-0.00004
872			8.71000	-2.45990	-3.74071	-2.77006	1.01596	-0.08495	0.05566	0.03320	-0.00011	0.00398	-0.00363	-0.00560	0.98939	14.22540	-2.21150	-16.73395	0.03139	0.23513	0.02180	0.00074	-0.00194	0.00190	9.57678	4.25638	6.34856	0.00461	0.81886	0.11226	0.00004	0.01081	0.00041	-0.85151	2.24931	-3.80659	0.68472	-2.13929	4.68041	-0.83030	0.47250	-0.04549	4.47862	8.40552	17.14907	-0.00764	-0.00203	0.00014	0.00002
873			8.72000	-2.48132	-3.74066	-2.81664	1.01478	-0.08417	0.05578	0.02966	-0.00054	0.00466	-0.00346	-0.00585	0.98915	14.21122	-2.21964	-16.68304	0.03211	0.23696	0.02193	0.00057	-0.00172	0.00186	9.57199	4.24840	6.35102	0.00233	0.81957	0.11220	0.00002	0.01189	-0.00079	-1.30570	2.12996	-4.43144	0.55943	-1.79926	4.61696	-0.80043	0.26728	0.55347	4.48230	8.41002	17.14957	-0.00765	-0.00203	0.00015	0.00008
874			8.73000	-2.49968	-3.74395	-2.86628	1.01502	-0.08360	0.05568	0.02274	-0.00109	0.00465	-0.00369	-0.00621	0.98861	14.20136	-2.22732	-16.63753	0.03225	0.23660	0.02174	0.00034	-0.00122	0.00157	9.56786	4.24132	6.35930	0.00061	0.81712	0.11200	0.00000	0.01117	-0.00170	-1.69571	1.75505	-4.37156	0.36317	-1.28921	3.98398	-0.67951	0.17193	1.00151	4.49136	8.41269	17.14679	-0.00766	-0.00203	0.00016	0.00015
875			8.74000	-2.51329	-3.75142	-2.91303	1.01533	-0.08319	0.05548	0.01536	-0.00166	0.00426	-0.00430	-0.00673	0.98845	14.19608	-2.23426	-16.60106	0.03399	0.23518	0.02154	0.00016	-0.00052	0.00126	9.56352	4.23584	6.37085	-0.00295	0.81391	0.11188	-0.00002	0.00881	-0.00210	-2.02233	1.32057	-3.95223	0.13927	-0.86138	3.25129	-0.49450	0.22244	1.18456	4.50615	8.41271	17.13991	-0.00769	-0.00203	0.00017	0.00022
876			8.75000	-2.52286	-3.76289	-2.95548	1.01543	-0.08246	0.05540	0.00844	-0.00215	0.00368	-0.00512	-0.00713	0.98947	14.19337	-2.24128	-16.57183	0.03690	0.23348	0.02121	0.00006	0.00013	0.00099	9.55811	4.23266	6.38259	-0.00762	0.80991	0.11185	-0.00007	0.00508	-0.00191	-2.26074	0.88874	-3.31861	-0.04652	-0.59809	2.61736	-0.26700	0.40748	1.07089	4.52681	8.41024	17.12880	-0.00773	-0.00203	0.00019	0.00029
877			8.76000	-2.52790	-3.77799	-2.99046	1.01757	-0.08140	0.05591	-0.00135	-0.00261	0.00251	-0.00570	-0.00717	0.99066	14.19217	-2.24804	-16.54916	0.03639	0.23166	0.02011	-0.00009	0.00045	0.00060	9.55103	4.23200	6.39136	-0.00828	0.80546	0.11223	-0.00011	0.00093	-0.00118	-2.35730	0.23821	-2.09980	-0.16009	-0.21019	1.70901	-0.05157	0.66015	0.68193	4.55312	8.40638	17.11408	-0.00778	-0.00203	0.00022	0.00036
878			8.77000	-2.52484	-3.79732	-3.00870	1.01839	-0.07962	0.05630	-0.01568	-0.00304	0.00050	-0.00613	-0.00683	0.99183	14.19487	-2.25187	-16.53900	0.03540	0.23090	0.01947	-0.00038	0.00033	0.00003	9.54253	4.23335	6.39468	-0.00690	0.80296	0.11230	-0.00010	-0.00276	-0.00013	-2.29531	-0.74263	-0.07790	-0.21038	0.55626	0.18291	0.11748	0.86209	0.13229	4.58389	8.40264	17.09697	-0.00783	-0.00203	0.00025	0.00040
879			8.78000	-2.51105	-3.82127	-3.00256	1.01961	-0.07918	0.05666	-0.02970	-0.00342	-0.00175	-0.00643	-0.00618	0.99332	14.20437	-2.25002	-16.54804	0.03357	0.23012	0.01902	-0.00071	-0.00014	-0.00060	9.53387	4.23609	6.39197	-0.00215	0.80407	0.11251	-0.00003	-0.00546	0.00086	-2.12347	-1.72602	2.13430	-0.19860	1.50702	-1.55963	0.23818	0.89182	-0.39038	4.61731	8.40016	17.07884	-0.00788	-0.00202	0.00030	0.00043
880			8.79000	-2.48923	-3.84832	-2.97545	1.02131	-0.07602	0.05749	-0.03705	-0.00341	-0.00333	-0.00658	-0.00559	0.99474	14.22042	-2.24232	-16.57398	0.03079	0.23316	0.01922	-0.00091	-0.00088	-0.00104	9.52698	4.23957	6.38476	0.00389	0.81167	0.11308	0.00004	-0.00674	0.00152	-1.90160	-2.27288	3.62621	-0.10580	2.25578	-2.73062	0.30034	0.69156	-0.75929	4.65155	8.39920	17.06076	-0.00791	-0.00201	0.00035	0.00043
881			8.80000	-2.46517	-3.87550	-2.93836	1.02455	-0.07178	0.05849	-0.03680	-0.00302	-0.00394	-0.00674	-0.00581	0.99579	14.24062	-2.23056	-16.60717	0.02971	0.23718	0.01964	-0.00104	-0.00183	-0.00120	9.52374	4.24293	6.37513	0.00520	0.81966	0.11382	0.00002	-0.00639	0.00178	-1.62432	-2.30854	4.11421	0.05655	2.66583	-3.05969	0.29208	0.32082	-0.92044	4.68494	8.39943	17.04327	-0.00792	-0.00199	0.00039	0.00041
882			8.81000	-2.44299	-3.89975	-2.90032	1.02804	-0.06974	0.05916	-0.03246	-0.00245	-0.00385	-0.00694	-0.00653	0.99586	14.26293	-2.21650	-16.63980	0.03019	0.23825	0.01967	-0.00112	-0.00272	-0.00114	9.52470	4.24542	6.36557	0.00348	0.82240	0.11432	-0.00001	-0.00448	0.00156	-1.25102	-2.06478	3.92306	0.23405	2.79966	-2.85508	0.21055	-0.04753	-0.82833	4.71572	8.40036	17.02719	-0.00793	-0.00198	0.00043	0.00036
883			8.82000	-2.42403	-3.91888	-2.86542	1.02917	-0.06845	0.05928	-0.02728	-0.00175	-0.00349	-0.00697	-0.00715	0.99464	14.28551	-2.20148	-16.66858	0.03107	0.23868	0.01999	-0.00113	-0.00320	-0.00103	9.52817	4.24650	6.35866	0.00186	0.82259	0.11420	-0.00001	-0.00168	0.00096	-0.78125	-1.76526	3.48168	0.35254	2.70674	-2.47226	0.07621	-0.24553	-0.52543	4.74193	8.40193	17.01373	-0.00792	-0.00196	0.00045	0.00030
884			8.83000	-2.40809	-3.93194	-2.83397	1.03125	-0.06694	0.05935	-0.02244	-0.00103	-0.00315	-0.00691	-0.00778	0.99342	14.30658	-2.18708	-16.69303	0.03091	0.23934	0.02029	-0.00100	-0.00306	-0.00087	9.53162	4.24613	6.35563	0.00078	0.82230	0.11403	-0.00000	0.00107	0.00036	-0.26360	-1.48857	3.05179	0.35753	2.39857	-2.04803	-0.07509	-0.23316	-0.19465	4.76191	8.40428	17.00396	-0.00792	-0.00196	0.00044	0.00021
885			8.84000	-2.39497	-3.93901	-2.80517	1.03158	-0.06639	0.05950	-0.01598	-0.00038	-0.00275	-0.00661	-0.00826	0.99195	14.32440	-2.17510	-16.71277	0.03155	0.24065	0.02065	-0.00077	-0.00240	-0.00064	9.53331	4.24443	6.35535	-0.00082	0.82333	0.11408	0.00000	0.00305	0.00009	0.21235	-1.11863	2.57219	0.28706	1.79736	-1.45205	-0.20938	-0.07894	-0.02394	4.77418	8.40739	16.99881	-0.00791	-0.00196	0.00043	0.00010
886			8.85000	-2.38671	-3.94063	-2.78118	1.03058	-0.06688	0.05952	-0.00411	0.00021	-0.00188	-0.00624	-0.00844	0.99086	14.33588	-2.16727	-16.72445	0.03250	0.24203	0.02109	-0.00033	-0.00160	-0.00019	9.53283	4.24179	6.35543	-0.00171	0.82546	0.11413	-0.00000	0.00393	0.00027	0.55791	-0.40585	1.69777	0.25596	0.72888	-0.37405	-0.30400	0.14042	-0.07693	4.77788	8.41109	16.99828	-0.00790	-0.00197	0.00040	-0.00001
887			8.86000	-2.38790	-3.93696	-2.76877	1.02944	-0.06829	0.05901	0.01459	0.00077	-0.00031	-0.00597	-0.00839	0.99093	14.33629	-2.16524	-16.72073	0.03362	0.24268	0.02179	0.00037	-0.00100	0.00056	9.53023	4.23860	6.35362	-0.00261	0.82690	0.11371	-0.00002	0.00386	0.00080	0.75061	0.75021	0.21206	0.34210	-0.82503	1.33331	-0.35724	0.36803	-0.32117	4.77292	8.41500	17.00145	-0.00790	-0.00199	0.00037	-0.00012
888			8.87000	-2.40249	-3.92790	-2.77461	1.02858	-0.07014	0.05896	0.03659	0.00130	0.00168	-0.00568	-0.00806	0.99102	14.32227	-2.16992	-16.69499	0.03265	0.24270	0.02159	0.00111	-0.00069	0.00143	9.52609	4.23519	6.34834	-0.00134	0.82693	0.11368	-0.00001	0.00324	0.00148	0.80467	2.13426	-1.65453	0.51607	-2.54677	3.37943	-0.37703	0.53157	-0.65198	4.75993	8.41833	17.00682	-0.00791	-0.00200	0.00035	-0.00022
889			8.88000	-2.43084	-3.91437	-2.80053	1.02761	-0.07053	0.05914	0.05625	0.00164	0.00360	-0.00552	-0.00751	0.99090	14.29452	-2.18081	-16.64645	0.02954	0.24329	0.02102	0.00156	-0.00058	0.00215	9.52147	4.23170	6.33957	0.00204	0.82651	0.11368	0.00002	0.00229	0.00199	0.72820	3.38988	-3.42425	0.68585	-3.97850	5.22666	-0.34932	0.56384	-0.91326	4.73992	8.42036	17.01326	-0.00792	-0.00201	0.00034	-0.00030
890			8.89000	-2.46990	-3.89835	-2.84326	1.02607	-0.07080	0.05930	0.07044	0.00177	0.00512	-0.00552	-0.00705	0.99005	14.25738	-2.19626	-16.58050	0.02628	0.24346	0.02026	0.00169	-0.00043	0.00258	9.51771	4.22873	6.32900	0.00483	0.82497	0.11366	0.00003	0.00100	0.00207	0.55573	4.31669	-4.79758	0.76693	-4.87740	6.52500	-0.25297	0.44521	-0.97639	4.71434	8.42115	17.02007	-0.00792	-0.00201	0.00034	-0.00037
891			8.90000	-2.51615	-3.88151	-2.89831	1.02479	-0.07159	0.05908	0.07962	0.00177	0.00618	-0.00583	-0.00666	0.98884	14.21558	-2.21486	-16.50414	0.02296	0.24184	0.01936	0.00159	-0.00008	0.00275	9.51585	4.22690	6.31921	0.00735	0.82078	0.11338	0.00002	-0.00037	0.00167	0.34156	4.93257	-5.76922	0.73493	-5.32432	7.27512	-0.11214	0.24321	-0.81791	4.68447	8.42119	17.02721	-0.00792	-0.00200	0.00036	-0.00042
892			8.91000	-2.56698	-3.86483	-2.96203	1.02537	-0.07293	0.05846	0.08416	0.00167	0.00669	-0.00618	-0.00655	0.98861	14.17203	-2.23582	-16.42264	0.02025	0.23966	0.01876	0.00142	0.00037	0.00273	9.51574	4.22644	6.31220	0.00802	0.81629	0.11291	0.00000	-0.00123	0.00096	0.13307	5.24000	-6.27113	0.63719	-5.43437	7.45104	0.01433	0.06538	-0.48930	4.65147	8.42079	17.03470	-0.00791	-0.00199	0.00038	-0.00045
893			8.92000	-2.61897	-3.84947	-3.02840	1.02352	-0.07435	0.05786	0.08276	0.00145	0.00648	-0.00638	-0.00664	0.98760	14.12897	-2.25734	-16.34301	0.01993	0.23829	0.01843	0.00135	0.00068	0.00249	9.51640	4.22699	6.30931	0.00537	0.81221	0.11253	-0.00000	-0.00107	0.00012	-0.02847	5.16602	-6.09589	0.54377	-5.21501	6.91111	0.06911	-0.02009	-0.07306	4.61632	8.42008	17.04258	-0.00790	-0.00198	0.00041	-0.00048
894			8.93000	-2.66819	-3.83667	-3.08945	1.02126	-0.07600	0.05710	0.07633	0.00113	0.00559	-0.00643	-0.00675	0.98628	14.08846	-2.27684	-16.27290	0.01965	0.23737	0.01843	0.00124	0.00056	0.00212	9.51655	4.22773	6.31076	0.00295	0.80942	0.11210	0.00000	0.00008	-0.00059	-0.13153	4.75267	-5.28264	0.52887	-4.72914	5.80914	0.03393	0.00375	0.29926	4.57996	8.41910	17.05096	-0.00788	-0.00195	0.00043	-0.00048
895			8.94000	-2.71208	-3.82723	-3.13989	1.02140	-0.07807	0.05626	0.06727	0.00079	0.00438	-0.00648	-0.00659	0.98608	14.05169	-2.29202	-16.21588	0.01714	0.23603	0.01842	0.00097	-0.00015	0.00169	9.51529	4.22787	6.31525	0.00460	0.80754	0.11163	0.00001	0.00151	-0.00090	-0.18066	4.14940	-4.14667	0.63893	-4.09682	4.58575	-0.05439	0.10052	0.48654	4.54344	8.41761	17.05961	-0.00787	-0.00194	0.00046	-0.00048
896			8.95000	-2.74958	-3.82093	-3.17816	1.02096	-0.07982	0.05556	0.05700	0.00048	0.00318	-0.00657	-0.00609	0.98718	14.01944	-2.30167	-16.17057	0.01498	0.23562	0.01861	0.00073	-0.00140	0.00136	9.51267	4.22715	6.32024	0.00797	0.80735	0.11117	0.00004	0.00224	-0.00070	-0.18473	3.47610	-2.99385	0.85585	-3.40336	3.62976	-0.13179	0.21958	0.40506	4.50780	8.41537	17.06788	-0.00786	-0.00193	0.00048	-0.00046
897			8.96000	-2.78041	-3.81719	-3.20515	1.02123	-0.08200	0.05533	0.04565	0.00022	0.00205	-0.00622	-0.00582	0.98815	13.99242	-2.30573	-16.13287	0.01295	0.23681	0.01882	0.00051	-0.00295	0.00112	9.50922	4.22592	6.32287	0.01074	0.81018	0.11120	0.00006	0.00175	-0.00004	-0.16351	2.74197	-1.88771	1.11629	-2.64922	2.98873	-0.15163	0.32129	0.07639	4.47407	8.41247	17.07425	-0.00785	-0.00192	0.00048	-0.00043
898			8.97000	-2.80363	-3.81585	-3.22060	1.02338	-0.08344	0.05573	0.03203	-0.00002	0.00076	-0.00582	-0.00609	0.98912	13.97181	-2.30434	-16.10078	0.01172	0.23888	0.01870	0.00032	-0.00448	0.00086	9.50578	4.22479	6.32109	0.01078	0.81353	0.11177	0.00006	0.00054	0.00088	-0.08233	1.85814	-0.60911	1.33524	-1.75547	2.36053	-0.13538	0.37690	-0.40124	4.44299	8.40952	17.07728	-0.00784	-0.00192	0.00048	-0.00040
899			8.98000	-2.81731	-3.81675	-3.22086	1.02716	-0.08361	0.05671	0.01637	-0.00010	-0.00090	-0.00556	-0.00662	0.98989	13.95935	-2.29754	-16.07662	0.01010	0.24144	0.01815	0.00013	-0.00557	0.00051	9.50305	4.22368	6.31407	0.01080	0.81747	0.11284	0.00005	-0.00027	0.00185	0.17633	0.82573	0.97620	1.42270	-0.73950	1.50663	-0.14256	0.36288	-0.89644	4.41491	8.40732	17.07615	-0.00784	-0.00193	0.00047	-0.00037
900			8.99000	-2.82069	-3.81818	-3.20247	1.02859	-0.08410	0.05764	-0.00011	0.00020	-0.00298	-0.00531	-0.00701	0.99047	13.95562	-2.28641	-16.06335	0.01046	0.24396	0.01776	-0.00002	-0.00579	0.00008	9.50170	4.22206	6.30247	0.00990	0.82166	0.11388	0.00003	0.00008	0.00265	0.76897	-0.29064	2.85076	1.30818	0.31173	0.33510	-0.21213	0.28289	-1.29570	4.39008	8.40665	17.07060	-0.00783	-0.00194	0.00045	-0.00033
901			9.00000	-2.81323	-3.81690	-3.16139	1.02734	-0.08604	0.05792	-0.01810	0.00103	-0.00566	-0.00501	-0.00716	0.99078	13.96069	-2.27237	-16.06515	0.01284	0.24494	0.01774	-0.00022	-0.00509	-0.00051	9.50187	4.21916	6.28770	0.00776	0.82381	0.11438	-0.00000	0.00197	0.00327	1.80593	-1.55882	5.20696	0.98860	1.47225	-1.38514	-0.36921	0.13610	-1.59668	4.36915	8.40761	17.06034	-0.00782	-0.00194	0.00043	-0.00028
902			9.01000	-2.79300	-3.81003	-3.08976	1.02537	-0.08799	0.05761	-0.03691	0.00230	-0.00893	-0.00485	-0.00723	0.99152	13.97594	-2.25536	-16.08964	0.01687	0.24531	0.01829	-0.00055	-0.00391	-0.00132	9.50421	4.21395	6.27051	0.00386	0.82566	0.11449	-0.00002	0.00564	0.00394	3.24017	-2.95063	8.13467	0.56710	2.75869	-3.67224	-0.64559	-0.08106	-1.91516	4.35297	8.40893	17.04490	-0.00782	-0.00195	0.00039	-0.00022
903			9.02000	-2.76009	-3.79568	-2.98211	1.02383	-0.08908	0.05693	-0.05048	0.00384	-0.01205	-0.00504	-0.00702	0.99199	14.00125	-2.23469	-16.14093	0.01977	0.24481	0.01906	-0.00089	-0.00294	-0.00214	9.50927	4.20493	6.25002	0.00238	0.82772	0.11439	-0.00002	0.01097	0.00488	4.84293	-4.06096	11.00790	0.23910	3.80786	-5.81164	-1.04966	-0.35232	-2.36510	4.34239	8.40869	17.02423	-0.00781	-0.00197	0.00036	-0.00015
904			9.03000	-2.72030	-3.77231	-2.84462	1.01973	-0.09145	0.05513	-0.05035	0.00568	-0.01359	-0.00591	-0.00617	0.99324	14.03214	-2.21093	-16.21101	0.02448	0.24084	0.02022	-0.00114	-0.00275	-0.00257	9.51780	4.19089	6.22465	0.00222	0.82557	0.11324	-0.00003	0.01740	0.00616	6.32983	-4.30830	12.70772	0.20179	4.05097	-6.63583	-1.55790	-0.64488	-3.00186	4.33807	8.40579	16.99923	-0.00781	-0.00198	0.00032	-0.00007
905			9.04000	-2.68470	-3.73801	-2.69598	1.01207	-0.09687	0.05156	-0.03241	0.00794	-0.01263	-0.00715	-0.00439	0.99466	14.05999	-2.18673	-16.27902	0.02962	0.23171	0.02180	-0.00102	-0.00349	-0.00222	9.52996	4.17080	6.19237	0.00589	0.81510	0.11013	-0.00011	0.02346	0.00769	7.48353	-3.37089	12.44716	0.53193	3.14921	-5.34050	-2.09290	-0.88963	-3.84643	4.34024	8.40040	16.97151	-0.00780	-0.00198	0.00029	0.00002
906			9.05000	-2.66501	-3.69160	-2.55931	1.00215	-0.10592	0.04768	-0.00032	0.01062	-0.00992	-0.00680	-0.00175	0.99550	14.07573	-2.16584	-16.32019	0.03080	0.22493	0.02393	-0.00032	-0.00484	-0.00094	9.54534	4.14510	6.15099	0.01685	0.80902	0.10664	-0.00038	0.02755	0.00942	8.16591	-1.42174	10.31411	1.12238	1.23342	-2.04972	-2.52530	-0.99896	-4.86801	4.34869	8.39405	16.94294	-0.00780	-0.00199	0.00027	0.00010
907			9.06000	-2.66861	-3.63432	-2.45200	0.99567	-0.11539	0.04625	0.03615	0.01307	-0.00707	-0.00359	0.00006	0.99682	14.07336	-2.15181	-16.31688	0.02879	0.23054	0.02635	0.00052	-0.00620	0.00106	9.56254	4.11554	6.09881	0.02648	0.82264	0.10593	-0.00060	0.02819	0.01136	8.34939	0.92230	7.25312	1.68068	-1.12726	2.17162	-2.69280	-0.90270	-5.93635	4.36249	8.38884	16.91602	-0.00779	-0.00199	0.00027	0.00016
908			9.07000	-2.69509	-3.57010	-2.37790	0.99190	-0.12401	0.04580	0.06470	0.01464	-0.00482	-0.00075	-0.00060	0.99737	14.05300	-2.14721	-16.26774	0.03408	0.23589	0.02777	0.00140	-0.00636	0.00300	9.57958	4.08596	6.03602	0.01718	0.82956	0.10604	-0.00034	0.02360	0.01306	8.14334	2.81046	4.68172	1.88351	-3.10841	5.73981	-2.51190	-0.60385	-6.85777	4.38010	8.38643	16.89288	-0.00779	-0.00199	0.00026	0.00021
909			9.08000	-2.73542	-3.50482	-2.32487	0.99179	-0.12999	0.04550	0.07661	0.01480	-0.00384	0.00079	-0.00190	0.99614	14.02146	-2.15184	-16.18935	0.03715	0.23649	0.02758	0.00189	-0.00498	0.00388	9.59456	4.05990	5.96475	0.00712	0.82524	0.10569	-0.00010	0.01555	0.01407	7.69848	3.61657	3.63515	1.62622	-4.06331	7.46665	-2.07987	-0.18701	-7.45789	4.40002	8.38678	16.87473	-0.00781	-0.00199	0.00027	0.00025
910			9.09000	-2.77729	-3.44437	-2.27483	0.99222	-0.13280	0.04579	0.07158	0.01357	-0.00407	0.00215	-0.00243	0.99568	13.98846	-2.16284	-16.10544	0.03615	0.24010	0.02747	0.00172	-0.00306	0.00379	9.60636	4.03925	5.88887	0.00485	0.82757	0.10573	-0.00004	0.00788	0.01428	7.08072	3.33164	4.01355	1.11489	-3.92805	7.32214	-1.60207	0.22863	-7.60149	4.42119	8.38890	16.86130	-0.00784	-0.00200	0.00028	0.00027
911			9.10000	-2.81163	-3.39279	-2.21720	0.99274	-0.13562	0.04628	0.05596	0.01176	-0.00482	0.00271	-0.00279	0.99607	13.96115	-2.17585	-16.03246	0.03643	0.24140	0.02677	0.00131	-0.00166	0.00304	9.61454	4.02332	5.81359	0.00277	0.82879	0.10615	-0.00001	0.00364	0.01364	6.33676	2.39134	4.98269	0.67369	-3.09731	6.06477	-1.28996	0.57003	-7.23006	4.44272	8.39165	16.85200	-0.00788	-0.00200	0.00029	0.00028
912			9.11000	-2.83454	-3.35100	-2.15057	0.99066	-0.13880	0.04559	0.03716	0.00989	-0.00538	0.00175	-0.00272	0.99654	13.94247	-2.18662	-15.97699	0.03982	0.23577	0.02575	0.00088	-0.00140	0.00211	9.61883	4.00971	5.74420	-0.00064	0.81875	0.10526	-0.00000	0.00436	0.01214	5.56754	1.28252	5.85860	0.49521	-2.01973	4.42044	-1.26382	0.81498	-6.44305	4.46385	8.39424	16.84607	-0.00792	-0.00202	0.00029	0.00027
913			9.12000	-2.84647	-3.31789	-2.07794	0.98836	-0.14170	0.04447	0.02140	0.00821	-0.00556	0.00062	-0.00188	0.99786	13.93219	-2.19194	-15.93943	0.04142	0.22947	0.02503	0.00044	-0.00214	0.00130	9.61939	3.99523	5.68403	0.00058	0.80897	0.10396	0.00000	0.00896	0.01033	4.84430	0.37689	6.34585	0.58772	-1.02614	2.83901	-1.48187	0.95887	-5.47097	4.48363	8.39591	16.84320	-0.00797	-0.00203	0.00029	0.00026
914			9.13000	-2.85087	-3.29177	-2.00394	0.98794	-0.14411	0.04379	0.01184	0.00674	-0.00543	0.00009	-0.00082	0.99976	13.92805	-2.19054	-15.91678	0.04037	0.22606	0.02458	0.00012	-0.00336	0.00067	9.61693	3.97816	5.63379	0.00504	0.80530	0.10328	0.00006	0.01469	0.00865	4.16806	-0.13863	6.38728	0.84193	-0.29560	1.55180	-1.77604	1.03494	-4.51352	4.50093	8.39663	16.84351	-0.00801	-0.00204	0.00029	0.00022
915			9.14000	-2.85187	-3.27141	-1.93304	0.98787	-0.14731	0.04288	0.00736	0.00542	-0.00497	-0.00007	0.00017	1.00097	13.92741	-2.18292	-15.90493	0.03856	0.22298	0.02447	-0.00006	-0.00456	0.00024	9.61200	3.95859	5.59266	0.00992	0.80273	0.10246	0.00015	0.01873	0.00712	3.49164	-0.32407	6.03538	1.12450	0.19201	0.62280	-1.96160	1.09951	-3.65038	4.51488	8.39734	16.84675	-0.00804	-0.00205	0.00028	0.00018
916			9.15000	-2.85170	-3.25628	-1.86897	0.98801	-0.15013	0.04269	0.00467	0.00407	-0.00436	0.00032	0.00083	1.00186	13.92909	-2.17049	-15.90030	0.03712	0.22271	0.02440	-0.00020	-0.00555	-0.00004	9.60484	3.93850	5.55956	0.01299	0.80381	0.10236	0.00023	0.01955	0.00584	2.77437	-0.37653	5.38142	1.34808	0.57048	0.04354	-1.92908	1.18665	-2.92351	4.52537	8.39916	16.85176	-0.00808	-0.00207	0.00028	0.00014
917			9.16000	-2.85053	-3.24621	-1.81429	0.99048	-0.15028	0.04354	0.00301	0.00272	-0.00372	0.00137	0.00027	1.00137	13.93337	-2.15477	-15.89969	0.03646	0.22772	0.02467	-0.00032	-0.00620	-0.00016	9.59566	3.92021	5.53270	0.01019	0.81099	0.10331	0.00021	0.01716	0.00495	2.06220	-0.35404	4.55569	1.44815	0.83099	-0.20551	-1.68836	1.30246	-2.41464	4.53296	8.40311	16.85710	-0.00811	-0.00207	0.00029	0.00011
918			9.17000	-2.84956	-3.24044	-1.76987	0.99658	-0.15006	0.04454	0.00496	0.00169	-0.00309	0.00218	-0.00131	0.99997	13.93908	-2.13837	-15.90012	0.03661	0.23130	0.02446	-0.00031	-0.00586	-0.00017	9.58484	3.90545	5.50935	0.00286	0.81473	0.10441	0.00006	0.01221	0.00449	1.49402	-0.13370	3.74662	1.34462	0.79890	-0.23729	-1.31013	1.43294	-2.17144	4.53883	8.40941	16.86132	-0.00813	-0.00207	0.00030	0.00009
919			9.18000	-2.85171	-3.23726	-1.73415	1.00226	-0.15007	0.04511	0.01156	0.00119	-0.00257	0.00260	-0.00284	0.99753	13.94308	-2.12466	-15.90049	0.03634	0.23203	0.02394	-0.00011	-0.00434	-0.00014	9.57290	3.89506	5.48686	-0.00330	0.81382	0.10496	-0.00008	0.00625	0.00437	1.18767	0.31776	3.12519	1.02718	0.42728	-0.25072	-0.89163	1.54154	-2.14195	4.54406	8.41734	16.86353	-0.00814	-0.00206	0.00032	0.00007
920			9.19000	-2.85907	-3.23458	-1.70417	1.00743	-0.14847	0.04563	0.02005	0.00117	-0.00225	0.00291	-0.00392	0.99509	13.94276	-2.11589	-15.90160	0.03396	0.23331	0.02354	0.00017	-0.00224	-0.00015	9.56058	3.88884	5.46365	-0.00542	0.81442	0.10530	-0.00013	0.00113	0.00438	1.12957	0.83578	2.73788	0.59827	-0.10602	-0.38322	-0.53751	1.60077	-2.18408	4.54899	8.42564	16.86388	-0.00814	-0.00204	0.00035	0.00006
921			9.20000	-2.87130	-3.23104	-1.67723	1.01176	-0.14765	0.04625	0.02613	0.00136	-0.00206	0.00323	-0.00459	0.99271	13.93767	-2.11221	-15.90500	0.03047	0.23359	0.02278	0.00036	-0.00029	-0.00021	9.54825	3.88558	5.44001	-0.00463	0.81546	0.10581	-0.00011	-0.00188	0.00421	1.17424	1.19408	2.48738	0.20344	-0.55180	-0.64098	-0.31356	1.61156	-2.10990	4.55316	8.43329	16.86337	-0.00813	-0.00203	0.00038	0.00005
922			9.21000	-2.88576	-3.22658	-1.65255	1.01220	-0.14684	0.04630	0.02607	0.00142	-0.00182	0.00332	-0.00519	0.98978	13.92949	-2.11195	-15.91165	0.02990	0.23313	0.02256	0.00044	0.00076	-0.00031	9.53585	3.88388	5.41815	-0.00684	0.81519	0.10575	-0.00017	-0.00234	0.00359	1.13636	1.21648	2.19314	-0.01645	-0.70835	-0.91913	-0.23482	1.58530	-1.78649	4.55571	8.43973	16.86340	-0.00812	-0.00201	0.00041	0.00002
923			9.22000	-2.89824	-3.22225	-1.63151	1.01360	-0.14640	0.04642	0.01921	0.00114	-0.00146	0.00344	-0.00542	0.98661	13.92143	-2.11210	-15.92099	0.02663	0.23162	0.02192	0.00032	0.00059	-0.00038	9.52302	3.88237	5.40098	-0.00503	0.81389	0.10575	-0.00012	-0.00067	0.00256	0.90628	0.87875	1.74414	-0.00047	-0.51121	-1.11370	-0.27242	1.52898	-1.22062	4.55557	8.44482	16.86517	-0.00810	-0.00200	0.00043	-0.00002
924			9.23000	-2.90542	-3.21946	-1.61599	1.01518	-0.14613	0.04617	0.00946	0.00061	-0.00100	0.00347	-0.00541	0.98384	13.91649	-2.10996	-15.93186	0.02289	0.22952	0.02152	0.00015	-0.00028	-0.00045	9.50965	3.88022	5.39053	-0.00165	0.81135	0.10532	-0.00004	0.00192	0.00130	0.53828	0.39729	1.19371	0.15515	-0.12782	-1.22526	-0.35650	1.44278	-0.52710	4.55185	8.44807	16.86903	-0.00810	-0.00199	0.00045	-0.00007
925			9.24000	-2.90752	-3.21874	-1.60651	1.01519	-0.14535	0.04547	0.00300	0.00001	-0.00056	0.00301	-0.00550	0.98155	13.91499	-2.10506	-15.94368	0.02231	0.22643	0.02145	0.00006	-0.00088	-0.00049	9.49591	3.87735	5.38740	-0.00191	0.80518	0.10433	-0.00005	0.00405	0.00007	0.16854	0.10060	0.69816	0.27047	0.12502	-1.30967	-0.41219	1.35816	0.15171	4.54407	8.44906	16.87424	-0.00809	-0.00198	0.00046	-0.00013
926			9.25000	-2.90802	-3.22008	-1.60188	1.01686	-0.14402	0.04563	0.00334	-0.00056	-0.00023	0.00251	-0.00559	0.98019	13.91430	-2.09930	-15.95634	0.02095	0.22407	0.02069	0.00009	-0.00054	-0.00049	9.48169	3.87439	5.39069	-0.00109	0.80007	0.10419	-0.00003	0.00496	-0.00096	-0.13756	0.17254	0.34984	0.20215	0.03622	-1.35896	-0.39992	1.32048	0.72328	4.53207	8.44846	16.87956	-0.00808	-0.00198	0.00048	-0.00019
927			9.26000	-2.91096	-3.22346	-1.60085	1.01767	-0.14126	0.04659	0.00990	-0.00115	0.00005	0.00208	-0.00577	0.97932	13.91119	-2.09590	-15.96918	0.02054	0.22419	0.01978	0.00021	0.00074	-0.00040	9.46669	3.87208	5.39902	-0.00164	0.79812	0.10481	-0.00004	0.00457	-0.00174	-0.42220	0.58795	0.09333	-0.06143	-0.38461	-1.25411	-0.31824	1.33102	1.14066	4.51587	8.44751	16.88398	-0.00808	-0.00197	0.00049	-0.00025
928			9.27000	-2.91925	-3.22937	-1.60347	1.02090	-0.13862	0.04764	0.01996	-0.00190	0.00036	0.00129	-0.00605	0.97987	13.90360	-2.09739	-15.97986	0.01972	0.22257	0.01835	0.00036	0.00244	-0.00023	9.45093	3.87105	5.41056	-0.00219	0.79385	0.10551	-0.00006	0.00293	-0.00219	-0.76588	1.20251	-0.15639	-0.41417	-0.99401	-0.90377	-0.17386	1.36967	1.36795	4.49572	8.44689	16.88687	-0.00808	-0.00196	0.00050	-0.00030
929			9.28000	-2.93390	-3.23871	-1.61026	1.02714	-0.13732	0.04839	0.02975	-0.00288	0.00072	0.00061	-0.00661	0.98248	13.89094	-2.10469	-15.98588	0.01921	0.22052	0.01716	0.00050	0.00394	-0.00002	9.43462	3.87182	5.42326	-0.00413	0.79107	0.10616	-0.00011	0.00006	-0.00234	-1.21812	1.80489	-0.43800	-0.73426	-1.60185	-0.37241	0.03796	1.41169	1.41416	4.47225	8.44607	16.88769	-0.00806	-0.00196	0.00049	-0.00035
930			9.29000	-2.95348	-3.25249	-1.62185	1.03324	-0.13536	0.04963	0.03511	-0.00398	0.00117	0.00026	-0.00743	0.98521	13.87421	-2.11692	-15.98608	0.01945	0.22082	0.01612	0.00059	0.00489	0.00016	9.41825	3.87510	5.43552	-0.00837	0.79211	0.10731	-0.00022	-0.00371	-0.00227	-1.77106	2.16731	-0.78747	-0.94287	-2.00148	0.21196	0.30132	1.43373	1.33037	4.44666	8.44421	16.88562	-0.00805	-0.00195	0.00047	-0.00037
931			9.30000	-2.97447	-3.27100	-1.63898	1.03996	-0.13184	0.05118	0.03379	-0.00500	0.00173	-0.00020	-0.00844	0.98837	13.85618	-2.13213	-15.98065	0.02011	0.22235	0.01509	0.00059	0.00509	0.00030	9.40227	3.88109	5.44639	-0.01400	0.79431	0.10865	-0.00036	-0.00759	-0.00213	-2.37819	2.16818	-1.25769	-1.00376	-2.05793	0.76435	0.56979	1.39879	1.19573	4.42026	8.44087	16.88019	-0.00804	-0.00196	0.00045	-0.00039
932			9.31000	-2.99305	-3.29393	-1.66282	1.04544	-0.12785	0.05225	0.02658	-0.00583	0.00242	-0.00079	-0.00909	0.99117	13.84009	-2.14786	-15.97028	0.02006	0.22355	0.01445	0.00047	0.00441	0.00040	9.38753	3.88956	5.45593	-0.01735	0.79536	0.10930	-0.00039	-0.01061	-0.00199	-2.98800	1.86073	-1.89329	-0.89231	-1.79211	1.27984	0.78795	1.25729	1.07254	4.39358	8.43612	16.87163	-0.00804	-0.00198	0.00041	-0.00040
933			9.32000	-3.00682	-3.32039	-1.69477	1.04912	-0.12461	0.05331	0.01633	-0.00640	0.00324	-0.00120	-0.00933	0.99330	13.82821	-2.16173	-15.95508	0.01942	0.22476	0.01381	0.00029	0.00302	0.00048	9.37515	3.89959	5.46456	-0.01836	0.79641	0.10990	-0.00032	-0.01227	-0.00193	-3.53087	1.39738	-2.67108	-0.63317	-1.31727	1.76367	0.92453	0.98461	0.98593	4.36594	8.42954	16.86126	-0.00804	-0.00200	0.00037	-0.00043
934			9.33000	-3.01511	-3.34904	-1.73551	1.05376	-0.12198	0.05504	0.00557	-0.00667	0.00416	-0.00122	-0.00908	0.99519	13.82170	-2.17227	-15.93545	0.01518	0.22682	0.01257	0.00008	0.00136	0.00050	9.36632	3.91026	5.47294	-0.01346	0.79972	0.11119	-0.00015	-0.01272	-0.00197	-3.94679	0.90363	-3.50531	-0.32320	-0.75275	2.18470	0.98599	0.62565	0.95197	4.33593	8.42045	16.85089	-0.00803	-0.00202	0.00032	-0.00047
935			9.34000	-3.01813	-3.37845	-1.78473	1.05909	-0.11910	0.05672	-0.00518	-0.00663	0.00507	-0.00122	-0.00892	0.99661	13.82077	-2.17936	-15.91223	0.01014	0.22920	0.01145	-0.00005	-0.00008	0.00050	9.36121	3.92088	5.48167	-0.00812	0.80354	0.11250	-0.00005	-0.01231	-0.00211	-4.21227	0.40116	-4.31366	-0.07317	-0.16964	2.52627	0.98803	0.29989	0.97831	4.30215	8.40899	16.84207	-0.00803	-0.00204	0.00027	-0.00052
936			9.35000	-3.01575	-3.40729	-1.84142	1.06143	-0.11628	0.05811	-0.01610	-0.00634	0.00590	-0.00145	-0.00915	0.99677	13.82558	-2.18388	-15.88645	0.00882	0.23097	0.01062	-0.00013	-0.00104	0.00050	9.35869	3.93107	5.49130	-0.00793	0.80512	0.11354	-0.00002	-0.01131	-0.00233	-4.34247	-0.12394	-5.05153	0.05241	0.39247	2.78953	0.94543	0.11459	1.06872	4.26387	8.39601	16.83620	-0.00801	-0.00206	0.00024	-0.00058
937			9.36000	-3.00788	-3.43467	-1.90449	1.06239	-0.11315	0.05938	-0.02589	-0.00588	0.00661	-0.00189	-0.00938	0.99627	13.83584	-2.18714	-15.85906	0.00847	0.23221	0.00978	-0.00019	-0.00132	0.00046	9.35682	3.94059	5.50227	-0.00817	0.80533	0.11444	-0.00002	-0.00990	-0.00266	-4.36232	-0.60610	-5.66811	0.03518	0.84453	2.90811	0.86672	0.10592	1.23929	4.22099	8.38280	16.83402	-0.00799	-0.00208	0.00020	-0.00063
938			9.37000	-2.99566	-3.46008	-1.97221	1.06603	-0.10912	0.06109	-0.03205	-0.00527	0.00715	-0.00237	-0.00962	0.99583	13.84984	-2.19050	-15.83226	0.00566	0.23366	0.00841	-0.00015	-0.00085	0.00037	9.35372	3.94930	5.51536	-0.00551	0.80625	0.11580	-0.00003	-0.00824	-0.00316	-4.25422	-0.91393	-6.06029	-0.11495	1.04841	2.74367	0.76582	0.24758	1.50031	4.17388	8.37030	16.83582	-0.00796	-0.00208	0.00018	-0.00067
939			9.38000	-2.98171	-3.48297	-2.04165	1.06725	-0.10510	0.06167	-0.03178	-0.00453	0.00722	-0.00320	-0.00986	0.99538	13.86419	-2.19514	-15.80926	0.00557	0.23394	0.00797	-0.00013	0.00038	0.00028	9.34796	3.95721	5.53126	-0.00558	0.80485	0.11607	-0.00006	-0.00650	-0.00372	-3.95927	-0.91823	-6.11999	-0.36390	0.87029	2.23059	0.65763	0.50022	1.81903	4.12329	8.35965	16.84151	-0.00793	-0.00208	0.00017	-0.00070
940			9.39000	-2.96984	-3.50241	-2.10897	1.06548	-0.10175	0.06130	-0.02409	-0.00365	0.00678	-0.00424	-0.01004	0.99549	13.87428	-2.20210	-15.79300	0.00878	0.23342	0.00839	-0.00010	0.00206	0.00021	9.33857	3.96440	5.55017	-0.00920	0.80205	0.11554	-0.00016	-0.00472	-0.00414	-3.44864	-0.57127	-5.81288	-0.64093	0.28898	1.48570	0.53172	0.82769	2.08981	4.07018	8.35180	16.85118	-0.00790	-0.00207	0.00017	-0.00072
941			9.40000	-2.96367	-3.51751	-2.17050	1.06433	-0.10000	0.06090	-0.01164	-0.00274	0.00598	-0.00497	-0.01009	0.99704	13.87636	-2.21176	-15.78411	0.01192	0.23326	0.00891	0.00004	0.00356	0.00013	9.32518	3.97053	5.57078	-0.01293	0.80162	0.11529	-0.00031	-0.00276	-0.00413	-2.77333	-0.00298	-5.17818	-0.83819	-0.48926	0.74152	0.36029	1.17804	2.14759	4.01551	8.34643	16.86452	-0.00787	-0.00206	0.00018	-0.00073
942			9.41000	-2.96432	-3.52795	-2.22316	1.06536	-0.09793	0.06090	0.00041	-0.00185	0.00497	-0.00531	-0.00989	0.99877	13.87005	-2.22308	-15.78106	0.01108	0.23427	0.00911	0.00017	0.00427	0.00007	9.30839	3.97494	5.59013	-0.01225	0.80365	0.11541	-0.00036	-0.00067	-0.00348	-2.04821	0.52279	-4.30430	-0.86339	-1.13790	0.20254	0.14086	1.48823	1.87964	3.96005	8.34172	16.88080	-0.00786	-0.00205	0.00020	-0.00073
943			9.42000	-2.96993	-3.53431	-2.26510	1.06752	-0.09662	0.06031	0.00877	-0.00116	0.00379	-0.00557	-0.00942	1.00057	13.85815	-2.23402	-15.78098	0.00804	0.23392	0.00946	0.00018	0.00396	0.00004	9.28947	3.97706	5.60480	-0.00804	0.80393	0.11476	-0.00026	0.00103	-0.00234	-1.40040	0.84497	-3.31805	-0.71151	-1.48902	-0.06060	-0.07491	1.72295	1.36418	3.90420	8.33609	16.89938	-0.00785	-0.00203	0.00022	-0.00073
944			9.43000	-2.97822	-3.53790	-2.29601	1.06937	-0.09481	0.06044	0.01466	-0.00071	0.00275	-0.00539	-0.00917	1.00110	13.84372	-2.24299	-15.78143	0.00463	0.23555	0.00956	0.00012	0.00322	0.00003	9.26952	3.97725	5.61345	-0.00378	0.80641	0.11456	-0.00013	0.00174	-0.00122	-0.91870	1.04990	-2.38080	-0.48419	-1.66491	-0.10302	-0.21306	1.88829	0.83504	3.84812	8.32922	16.91975	-0.00785	-0.00202	0.00026	-0.00073
945			9.44000	-2.98889	-3.54022	-2.31778	1.07083	-0.09449	0.06033	0.02077	-0.00056	0.00197	-0.00475	-0.00964	0.99921	13.82741	-2.25021	-15.78070	0.00260	0.23692	0.00991	0.00008	0.00262	0.00006	9.24900	3.97659	5.61727	-0.00338	0.80837	0.11409	-0.00012	0.00103	-0.00052	-0.65129	1.29920	-1.65841	-0.29570	-1.87888	-0.01625	-0.21857	1.99437	0.49019	3.79169	8.32179	16.94158	-0.00784	-0.00200	0.00029	-0.00073
946			9.45000	-3.00278	-3.54276	-2.33386	1.07197	-0.09442	0.05992	0.02662	-0.00064	0.00159	-0.00410	-0.01064	0.99631	13.80832	-2.25685	-15.77807	0.00213	0.23784	0.01053	0.00008	0.00236	0.00010	9.22819	3.97664	5.61880	-0.00657	0.80874	0.11323	-0.00024	-0.00145	-0.00033	-0.59955	1.57729	-1.27709	-0.18324	-2.17682	0.14972	-0.06277	2.06721	0.38034	3.73500	8.31482	16.96367	-0.00783	-0.00198	0.00032	-0.00073
947			9.46000	-3.01924	-3.54638	-2.34856	1.07108	-0.09275	0.06002	0.02874	-0.00085	0.00168	-0.00334	-0.01165	0.99281	13.78623	-2.26386	-15.77285	0.00224	0.24093	0.01119	0.00009	0.00229	0.00017	9.20692	3.97915	5.62021	-0.01078	0.81062	0.11261	-0.00040	-0.00527	-0.00051	-0.74480	1.70638	-1.32079	-0.11999	-2.45145	0.42795	0.21045	2.14366	0.44498	3.67866	8.30888	16.98435	-0.00781	-0.00196	0.00035	-0.00072
948			9.47000	-3.03554	-3.55160	-2.36650	1.06946	-0.09215	0.05986	0.02545	-0.00119	0.00220	-0.00245	-0.01241	0.98910	13.76232	-2.27155	-15.76384	0.00173	0.24344	0.01195	0.00007	0.00228	0.00026	9.18488	3.98483	5.62275	-0.01338	0.81232	0.11173	-0.00052	-0.00931	-0.00101	-1.07004	1.59151	-1.78160	-0.09626	-2.63214	0.78133	0.51866	2.22535	0.66956	3.62357	8.30393	17.00223	-0.00779	-0.00194	0.00037	-0.00070
949			9.48000	-3.04917	-3.55888	-2.39155	1.06639	-0.09190	0.05997	0.01963	-0.00160	0.00307	-0.00155	-0.01284	0.98582	13.73759	-2.28023	-15.75119	0.00176	0.24625	0.01250	0.00008	0.00266	0.00033	9.16176	3.99376	5.62832	-0.01551	0.81510	0.11120	-0.00063	-0.01228	-0.00194	-1.52174	1.37484	-2.55184	-0.15752	-2.81274	1.04055	0.78124	2.28218	1.12604	3.57072	8.29902	17.01632	-0.00778	-0.00193	0.00039	-0.00067
950			9.49000	-3.06035	-3.56843	-2.42627	1.06379	-0.09144	0.06067	0.01625	-0.00199	0.00420	-0.00121	-0.01283	0.98445	13.71112	-2.29087	-15.73695	0.00183	0.24798	0.01216	0.00009	0.00364	0.00035	9.13744	4.00504	5.63973	-0.01671	0.81692	0.11141	-0.00069	-0.01314	-0.00333	-1.99669	1.30448	-3.51452	-0.32379	-3.13583	1.08933	0.93416	2.26009	1.82819	3.52128	8.29333	17.02601	-0.00777	-0.00191	0.00041	-0.00062
951			9.50000	-3.07170	-3.57961	-2.47220	1.06006	-0.08953	0.06113	0.01715	-0.00220	0.00542	-0.00130	-0.01199	0.98358	13.68091	-2.30436	-15.72324	-0.00055	0.24918	0.01176	-0.00003	0.00492	0.00032	9.11252	4.01740	5.65928	-0.01355	0.81821	0.11139	-0.00054	-0.01166	-0.00500	-2.38138	1.46700	-4.56008	-0.53040	-3.56471	0.92646	0.95403	2.10469	2.68274	3.47661	8.28673	17.03112	-0.00777	-0.00191	0.00043	-0.00056
952			9.51000	-3.08534	-3.59108	-2.52937	1.05492	-0.08793	0.06103	0.01944	-0.00223	0.00652	-0.00196	-0.01087	0.98332	13.64649	-2.32027	-15.71190	-0.00214	0.24793	0.01129	-0.00013	0.00579	0.00025	9.08822	4.02932	5.68807	-0.01107	0.81616	0.11106	-0.00041	-0.00819	-0.00674	-2.63501	1.69250	-5.55222	-0.66466	-3.86537	0.57878	0.85659	1.81010	3.58317	3.43779	8.27966	17.03194	-0.00777	-0.00190	0.00044	-0.00049
953			9.52000	-3.10058	-3.60201	-2.59616	1.05187	-0.08631	0.06116	0.01790	-0.00218	0.00739	-0.00321	-0.00984	0.98406	13.61004	-2.33641	-15.70469	-0.00418	0.24418	0.00992	-0.00025	0.00568	0.00013	9.06567	4.03973	5.72626	-0.00889	0.81020	0.11116	-0.00029	-0.00398	-0.00840	-2.80832	1.68442	-6.34512	-0.65280	-3.75450	0.09033	0.70864	1.43189	4.43159	3.40533	8.27281	17.02923	-0.00777	-0.00191	0.00045	-0.00041
954			9.53000	-3.11364	-3.61256	-2.66948	1.04958	-0.08431	0.06176	0.00974	-0.00217	0.00803	-0.00431	-0.00869	0.98632	13.57642	-2.34984	-15.70304	-0.00647	0.24227	0.00855	-0.00034	0.00460	0.00004	9.04546	4.04852	5.77286	-0.00558	0.80729	0.11186	-0.00015	-0.00062	-0.00969	-2.96761	1.29058	-6.88928	-0.49342	-3.15601	-0.34095	0.58690	1.06402	5.05563	3.37869	8.26625	17.02411	-0.00776	-0.00191	0.00044	-0.00034
955			9.54000	-3.12071	-3.62330	-2.74682	1.04635	-0.08336	0.06198	-0.00258	-0.00225	0.00843	-0.00494	-0.00775	0.98829	13.54981	-2.35871	-15.70507	-0.00725	0.24172	0.00803	-0.00029	0.00292	0.00000	9.02764	4.05621	5.82437	-0.00350	0.80656	0.11226	-0.00008	0.00077	-0.01013	-3.15556	0.65399	-7.26639	-0.24195	-2.32677	-0.40744	0.53787	0.81409	5.25083	3.35649	8.25955	17.01771	-0.00774	-0.00192	0.00043	-0.00029
956			9.55000	-3.12078	-3.63495	-2.82716	1.04264	-0.08388	0.06170	-0.01465	-0.00244	0.00859	-0.00523	-0.00763	0.98896	13.53111	-2.36343	-15.70581	-0.00459	0.24115	0.00819	-0.00012	0.00137	0.00003	9.01154	4.06367	5.87543	-0.00690	0.80486	0.11220	-0.00015	-0.00030	-0.00956	-3.34901	0.01296	-7.47135	-0.01936	-1.60770	-0.05567	0.58169	0.74468	4.94263	3.33696	8.25305	17.01108	-0.00773	-0.00193	0.00041	-0.00027
957			9.56000	-3.11484	-3.64784	-2.90825	1.04041	-0.08276	0.06192	-0.02414	-0.00257	0.00838	-0.00505	-0.00823	0.98970	13.51853	-2.36615	-15.70196	-0.00046	0.24434	0.00888	-0.00001	0.00077	0.00009	8.99627	4.07192	5.92094	-0.01388	0.80741	0.11242	-0.00031	-0.00356	-0.00820	-3.44658	-0.52729	-7.27740	0.02541	-1.17189	0.37525	0.70875	0.87694	4.22890	3.31838	8.24762	17.00560	-0.00772	-0.00194	0.00040	-0.00026
958			9.57000	-3.10418	-3.66204	-2.98435	1.03999	-0.08185	0.06220	-0.03118	-0.00268	0.00755	-0.00460	-0.00893	0.99038	13.50929	-2.36966	-15.69533	0.00224	0.24791	0.00959	0.00003	0.00154	0.00011	8.98037	4.08173	5.95746	-0.01871	0.81123	0.11253	-0.00047	-0.00837	-0.00642	-3.39751	-0.98642	-6.50863	-0.18920	-1.00928	0.50369	0.89939	1.18601	3.30795	3.29916	8.24378	17.00269	-0.00771	-0.00195	0.00040	-0.00027
959			9.58000	-3.08951	-3.67781	-3.04951	1.03731	-0.08045	0.06234	-0.03649	-0.00278	0.00627	-0.00422	-0.00930	0.98988	13.50110	-2.37624	-15.69037	0.00450	0.25108	0.01036	0.00007	0.00354	0.00008	8.96271	4.09381	5.98386	-0.02086	0.81486	0.11220	-0.00064	-0.01419	-0.00471	-3.26231	-1.39181	-5.34656	-0.62658	-1.06435	0.22668	1.15081	1.62288	2.43944	3.27803	8.24159	17.00372	-0.00770	-0.00195	0.00041	-0.00029
960			9.59000	-3.07141	-3.69537	-3.10177	1.03245	-0.07872	0.06190	-0.04026	-0.00285	0.00504	-0.00392	-0.00962	0.98903	13.49185	-2.38735	-15.69086	0.00811	0.25436	0.01189	0.00015	0.00622	-0.00000	8.94186	4.10894	6.00201	-0.02356	0.82004	0.11120	-0.00090	-0.02033	-0.00362	-3.13317	-1.70958	-4.27797	-1.15824	-1.31600	-0.27773	1.45227	2.13618	1.89700	3.25431	8.24119	17.01009	-0.00771	-0.00194	0.00042	-0.00032
961			9.60000	-3.05099	-3.71418	-3.14508	1.02749	-0.07667	0.06146	-0.04247	-0.00281	0.00448	-0.00398	-0.00971	0.98873	13.47962	-2.40341	-15.69732	0.01146	0.25653	0.01317	0.00030	0.00872	-0.00008	8.91666	4.12766	6.01636	-0.02524	0.82465	0.11019	-0.00118	-0.02561	-0.00347	-3.06701	-1.88949	-3.80419	-1.60998	-1.73765	-0.69465	1.75048	2.66302	1.84532	3.22770	8.24245	17.02332	-0.00772	-0.00193	0.00045	-0.00035
962			9.61000	-3.02960	-3.73292	-3.18753	1.02223	-0.07395	0.06184	-0.04482	-0.00266	0.00467	-0.00409	-0.00936	0.98837	13.46297	-2.42358	-15.70674	0.01278	0.25848	0.01338	0.00042	0.01024	-0.00012	8.88623	4.14968	6.03221	-0.02451	0.82838	0.10995	-0.00136	-0.02876	-0.00419	-3.06196	-2.02275	-3.97485	-1.84037	-2.16594	-0.96403	1.95939	3.15936	2.24873	3.19775	8.24476	17.04515	-0.00774	-0.00192	0.00047	-0.00038
963			9.62000	-3.00652	-3.75071	-3.23386	1.01529	-0.07111	0.06244	-0.05103	-0.00250	0.00482	-0.00415	-0.00877	0.98896	13.44271	-2.44506	-15.71829	0.01565	0.26086	0.01343	0.00058	0.01057	-0.00028	8.85024	4.17372	6.05344	-0.02632	0.83122	0.10993	-0.00170	-0.02940	-0.00544	-3.05827	-2.38321	-4.11218	-1.83928	-2.27008	-1.64840	2.03449	3.60636	2.94321	3.16391	8.24717	17.07669	-0.00776	-0.00192	0.00049	-0.00042
[truncated: 1,538 more rows]
[truncated: 29 more columns]
