# Supplementary material for: Analysis of the impact of different landing heights and lateralities on lower limb joint load based on statistical parametric mapping
Source: PLoS One. 2025 May 30;20(5):e0324656. doi: 10.1371/journal.pone.0324656 (PMC12124505; doi:10.1371/journal.pone.0324656)
Supplement: S1 File — (ZIP) [file pone.0324656.s001.zip › Original data/006/右前45.txt]

	C:\Users\dell\Documents\Qualisys-GAIT1214\Data\hexiatang_HEXIATANG_2023-11-18_WJN006\2023-11-18\2023-11-18_unspecified\Gait LB - CAST 9.c3d	C:\Users\dell\Documents\Qualisys-GAIT1214\Data\hexiatang_HEXIATANG_2023-11-18_WJN006\2023-11-18\2023-11-18_unspecified\Gait LB - CAST 9.c3d	C:\Users\dell\Documents\Qualisys-GAIT1214\Data\hexiatang_HEXIATANG_2023-11-18_WJN006\2023-11-18\2023-11-18_unspecified\Gait LB - CAST 9.c3d	C:\Users\dell\Documents\Qualisys-GAIT1214\Data\hexiatang_HEXIATANG_2023-11-18_WJN006\2023-11-18\2023-11-18_unspecified\Gait LB - CAST 9.c3d	C:\Users\dell\Documents\Qualisys-GAIT1214\Data\hexiatang_HEXIATANG_2023-11-18_WJN006\2023-11-18\2023-11-18_unspecified\Gait LB - CAST 9.c3d	C:\Users\dell\Documents\Qualisys-GAIT1214\Data\hexiatang_HEXIATANG_2023-11-18_WJN006\2023-11-18\2023-11-18_unspecified\Gait LB - CAST 9.c3d	C:\Users\dell\Documents\Qualisys-GAIT1214\Data\hexiatang_HEXIATANG_2023-11-18_WJN006\2023-11-18\2023-11-18_unspecified\Gait LB - CAST 9.c3d	C:\Users\dell\Documents\Qualisys-GAIT1214\Data\hexiatang_HEXIATANG_2023-11-18_WJN006\2023-11-18\2023-11-18_unspecified\Gait LB - CAST 9.c3d	C:\Users\dell\Documents\Qualisys-GAIT1214\Data\hexiatang_HEXIATANG_2023-11-18_WJN006\2023-11-18\2023-11-18_unspecified\Gait LB - CAST 9.c3d	C:\Users\dell\Documents\Qualisys-GAIT1214\Data\hexiatang_HEXIATANG_2023-11-18_WJN006\2023-11-18\2023-11-18_unspecified\Gait LB - CAST 9.c3d	C:\Users\dell\Documents\Qualisys-GAIT1214\Data\hexiatang_HEXIATANG_2023-11-18_WJN006\2023-11-18\2023-11-18_unspecified\Gait LB - CAST 9.c3d	C:\Users\dell\Documents\Qualisys-GAIT1214\Data\hexiatang_HEXIATANG_2023-11-18_WJN006\2023-11-18\2023-11-18_unspecified\Gait LB - CAST 9.c3d	C:\Users\dell\Documents\Qualisys-GAIT1214\Data\hexiatang_HEXIATANG_2023-11-18_WJN006\2023-11-18\2023-11-18_unspecified\Gait LB - CAST 9.c3d	C:\Users\dell\Documents\Qualisys-GAIT1214\Data\hexiatang_HEXIATANG_2023-11-18_WJN006\2023-11-18\2023-11-18_unspecified\Gait LB - CAST 9.c3d	C:\Users\dell\Documents\Qualisys-GAIT1214\Data\hexiatang_HEXIATANG_2023-11-18_WJN006\2023-11-18\2023-11-18_unspecified\Gait LB - CAST 9.c3d	C:\Users\dell\Documents\Qualisys-GAIT1214\Data\hexiatang_HEXIATANG_2023-11-18_WJN006\2023-11-18\2023-11-18_unspecified\Gait LB - CAST 9.c3d	C:\Users\dell\Documents\Qualisys-GAIT1214\Data\hexiatang_HEXIATANG_2023-11-18_WJN006\2023-11-18\2023-11-18_unspecified\Gait LB - CAST 9.c3d	C:\Users\dell\Documents\Qualisys-GAIT1214\Data\hexiatang_HEXIATANG_2023-11-18_WJN006\2023-11-18\2023-11-18_unspecified\Gait LB - CAST 9.c3d	C:\Users\dell\Documents\Qualisys-GAIT1214\Data\hexiatang_HEXIATANG_2023-11-18_WJN006\2023-11-18\2023-11-18_unspecified\Gait LB - CAST 9.c3d	C:\Users\dell\Documents\Qualisys-GAIT1214\Data\hexiatang_HEXIATANG_2023-11-18_WJN006\2023-11-18\2023-11-18_unspecified\Gait LB - CAST 9.c3d	C:\Users\dell\Documents\Qualisys-GAIT1214\Data\hexiatang_HEXIATANG_2023-11-18_WJN006\2023-11-18\2023-11-18_unspecified\Gait LB - CAST 9.c3d	C:\Users\dell\Documents\Qualisys-GAIT1214\Data\hexiatang_HEXIATANG_2023-11-18_WJN006\2023-11-18\2023-11-18_unspecified\Gait LB - CAST 9.c3d	C:\Users\dell\Documents\Qualisys-GAIT1214\Data\hexiatang_HEXIATANG_2023-11-18_WJN006\2023-11-18\2023-11-18_unspecified\Gait LB - CAST 9.c3d	C:\Users\dell\Documents\Qualisys-GAIT1214\Data\hexiatang_HEXIATANG_2023-11-18_WJN006\2023-11-18\2023-11-18_unspecified\Gait LB - CAST 9.c3d	C:\Users\dell\Documents\Qualisys-GAIT1214\Data\hexiatang_HEXIATANG_2023-11-18_WJN006\2023-11-18\2023-11-18_unspecified\Gait LB - CAST 9.c3d	C:\Users\dell\Documents\Qualisys-GAIT1214\Data\hexiatang_HEXIATANG_2023-11-18_WJN006\2023-11-18\2023-11-18_unspecified\Gait LB - CAST 9.c3d	C:\Users\dell\Documents\Qualisys-GAIT1214\Data\hexiatang_HEXIATANG_2023-11-18_WJN006\2023-11-18\2023-11-18_unspecified\Gait LB - CAST 9.c3d	C:\Users\dell\Documents\Qualisys-GAIT1214\Data\hexiatang_HEXIATANG_2023-11-18_WJN006\2023-11-18\2023-11-18_unspecified\Gait LB - CAST 9.c3d	C:\Users\dell\Documents\Qualisys-GAIT1214\Data\hexiatang_HEXIATANG_2023-11-18_WJN006\2023-11-18\2023-11-18_unspecified\Gait LB - CAST 9.c3d	C:\Users\dell\Documents\Qualisys-GAIT1214\Data\hexiatang_HEXIATANG_2023-11-18_WJN006\2023-11-18\2023-11-18_unspecified\Gait LB - CAST 9.c3d	C:\Users\dell\Documents\Qualisys-GAIT1214\Data\hexiatang_HEXIATANG_2023-11-18_WJN006\2023-11-18\2023-11-18_unspecified\Gait LB - CAST 9.c3d	C:\Users\dell\Documents\Qualisys-GAIT1214\Data\hexiatang_HEXIATANG_2023-11-18_WJN006\2023-11-18\2023-11-18_unspecified\Gait LB - CAST 9.c3d	C:\Users\dell\Documents\Qualisys-GAIT1214\Data\hexiatang_HEXIATANG_2023-11-18_WJN006\2023-11-18\2023-11-18_unspecified\Gait LB - CAST 9.c3d	C:\Users\dell\Documents\Qualisys-GAIT1214\Data\hexiatang_HEXIATANG_2023-11-18_WJN006\2023-11-18\2023-11-18_unspecified\Gait LB - CAST 9.c3d	C:\Users\dell\Documents\Qualisys-GAIT1214\Data\hexiatang_HEXIATANG_2023-11-18_WJN006\2023-11-18\2023-11-18_unspecified\Gait LB - CAST 9.c3d	C:\Users\dell\Documents\Qualisys-GAIT1214\Data\hexiatang_HEXIATANG_2023-11-18_WJN006\2023-11-18\2023-11-18_unspecified\Gait LB - CAST 9.c3d	C:\Users\dell\Documents\Qualisys-GAIT1214\Data\hexiatang_HEXIATANG_2023-11-18_WJN006\2023-11-18\2023-11-18_unspecified\Gait LB - CAST 9.c3d	C:\Users\dell\Documents\Qualisys-GAIT1214\Data\hexiatang_HEXIATANG_2023-11-18_WJN006\2023-11-18\2023-11-18_unspecified\Gait LB - CAST 9.c3d	C:\Users\dell\Documents\Qualisys-GAIT1214\Data\hexiatang_HEXIATANG_2023-11-18_WJN006\2023-11-18\2023-11-18_unspecified\Gait LB - CAST 9.c3d	C:\Users\dell\Documents\Qualisys-GAIT1214\Data\hexiatang_HEXIATANG_2023-11-18_WJN006\2023-11-18\2023-11-18_unspecified\Gait LB - CAST 9.c3d	C:\Users\dell\Documents\Qualisys-GAIT1214\Data\hexiatang_HEXIATANG_2023-11-18_WJN006\2023-11-18\2023-11-18_unspecified\Gait LB - CAST 9.c3d	C:\Users\dell\Documents\Qualisys-GAIT1214\Data\hexiatang_HEXIATANG_2023-11-18_WJN006\2023-11-18\2023-11-18_unspecified\Gait LB - CAST 9.c3d	C:\Users\dell\Documents\Qualisys-GAIT1214\Data\hexiatang_HEXIATANG_2023-11-18_WJN006\2023-11-18\2023-11-18_unspecified\Gait LB - CAST 9.c3d	C:\Users\dell\Documents\Qualisys-GAIT1214\Data\hexiatang_HEXIATANG_2023-11-18_WJN006\2023-11-18\2023-11-18_unspecified\Gait LB - CAST 9.c3d	C:\Users\dell\Documents\Qualisys-GAIT1214\Data\hexiatang_HEXIATANG_2023-11-18_WJN006\2023-11-18\2023-11-18_unspecified\Gait LB - CAST 9.c3d	C:\Users\dell\Documents\Qualisys-GAIT1214\Data\hexiatang_HEXIATANG_2023-11-18_WJN006\2023-11-18\2023-11-18_unspecified\Gait LB - CAST 9.c3d	C:\Users\dell\Documents\Qualisys-GAIT1214\Data\hexiatang_HEXIATANG_2023-11-18_WJN006\2023-11-18\2023-11-18_unspecified\Gait LB - CAST 9.c3d	C:\Users\dell\Documents\Qualisys-GAIT1214\Data\hexiatang_HEXIATANG_2023-11-18_WJN006\2023-11-18\2023-11-18_unspecified\Gait LB - CAST 9.c3d	C:\Users\dell\Documents\Qualisys-GAIT1214\Data\hexiatang_HEXIATANG_2023-11-18_WJN006\2023-11-18\2023-11-18_unspecified\Gait LB - CAST 9.c3d
	CD	ZD	TIME	Right Ankle Angles	Right Ankle Angles	Right Ankle Angles	Right Ankle Moment	Right Ankle Moment	Right Ankle Moment	Right Ankle Power	Right Ankle Power	Right Ankle Power	Right GRF	Right GRF	Right GRF	Right Knee Angles	Right Knee Angles	Right Knee Angles	Right Knee Moment	Right Knee Moment	Right Knee Moment	Right Knee Power	Right Knee Power	Right Knee Power	Right Hip Angles	Right Hip Angles	Right Hip Angles	Right Hip Moment	Right Hip Moment	Right Hip Moment	Right Hip Power	Right Hip Power	Right Hip Power	Left Ankle Angles	Left Ankle Angles	Left Ankle Angles	Left Ankle Moment	Left Ankle Moment	Left Ankle Moment	Left Ankle Power	Left Ankle Power	Left Ankle Power	Left Knee Angles	Left Knee Angles	Left Knee Angles	Left Knee Moment	Left Knee Moment	Left Knee Moment	Left Knee Power
	EVENT_LABEL	EVENT_LABEL	FRAME_NUMBERS	LINK_MODEL_BASED	LINK_MODEL_BASED	LINK_MODEL_BASED	LINK_MODEL_BASED	LINK_MODEL_BASED	LINK_MODEL_BASED	LINK_MODEL_BASED	LINK_MODEL_BASED	LINK_MODEL_BASED	LINK_MODEL_BASED	LINK_MODEL_BASED	LINK_MODEL_BASED	LINK_MODEL_BASED	LINK_MODEL_BASED	LINK_MODEL_BASED	LINK_MODEL_BASED	LINK_MODEL_BASED	LINK_MODEL_BASED	LINK_MODEL_BASED	LINK_MODEL_BASED	LINK_MODEL_BASED	LINK_MODEL_BASED	LINK_MODEL_BASED	LINK_MODEL_BASED	LINK_MODEL_BASED	LINK_MODEL_BASED	LINK_MODEL_BASED	LINK_MODEL_BASED	LINK_MODEL_BASED	LINK_MODEL_BASED	LINK_MODEL_BASED	LINK_MODEL_BASED	LINK_MODEL_BASED	LINK_MODEL_BASED	LINK_MODEL_BASED	LINK_MODEL_BASED	LINK_MODEL_BASED	LINK_MODEL_BASED	LINK_MODEL_BASED	LINK_MODEL_BASED	LINK_MODEL_BASED	LINK_MODEL_BASED	LINK_MODEL_BASED	LINK_MODEL_BASED	LINK_MODEL_BASED	LINK_MODEL_BASED
	ORIGINAL	ORIGINAL	ORIGINAL	ORIGINAL	ORIGINAL	ORIGINAL	ORIGINAL	ORIGINAL	ORIGINAL	ORIGINAL	ORIGINAL	ORIGINAL	ORIGINAL	ORIGINAL	ORIGINAL	ORIGINAL	ORIGINAL	ORIGINAL	ORIGINAL	ORIGINAL	ORIGINAL	ORIGINAL	ORIGINAL	ORIGINAL	ORIGINAL	ORIGINAL	ORIGINAL	ORIGINAL	ORIGINAL	ORIGINAL	ORIGINAL	ORIGINAL	ORIGINAL	ORIGINAL	ORIGINAL	ORIGINAL	ORIGINAL	ORIGINAL	ORIGINAL	ORIGINAL	ORIGINAL	ORIGINAL	ORIGINAL	ORIGINAL	ORIGINAL	ORIGINAL	ORIGINAL	ORIGINAL	ORIGINAL
ITEM	X	X	X	X	Y	Z	X	Y	Z	X	Y	Z	X	Y	Z	X	Y	Z	X	Y	Z	X	Y	Z	X	Y	Z	X	Y	Z	X	Y	Z	X	Y	Z	X	Y	Z	X	Y	Z	X	Y	Z	X	Y	Z	X
1	0.28000	0.45000	0.00000	-13.27495	3.62689	1.69971							-0.00000	0.00000	0.00000	9.77251	-3.91000	-20.95827							22.48053	0.23136	11.08087							15.38203	7.29276	17.46084							48.79936	-2.75223	-10.17031
2			0.01000	-13.12063	3.68921	1.63644							-0.00000	0.00000	0.00000	9.61995	-4.00603	-21.11154							22.45784	0.22519	11.20360							15.72217	7.50969	17.36604							50.17482	-2.65059	-10.10910
3			0.02000	-12.97863	3.75823	1.58497	-0.00919	-0.00059	-0.00088	0.00212	0.00006	-0.00009	-0.00000	0.00000	0.00000	9.43459	-4.10490	-21.23051	0.04414	0.00458	0.00454	0.01567	0.00088	-0.00059	22.42191	0.22552	11.28770	-0.18086	-0.02775	-0.01541	-0.01381	-0.00072	0.00138	16.07739	7.69480	17.32578	-0.00606	-0.00176	-0.00137	0.00374	0.00046	0.00011	51.54607	-2.53947	-10.06756	-0.08717	-0.00611	0.01607	0.20785
4			0.03000	-12.85037	3.83052	1.54786	-0.00855	-0.00049	-0.00110	0.00179	0.00006	-0.00008	-0.00000	0.00000	0.00000	9.22616	-4.19877	-21.29630	0.04550	0.00249	0.00454	0.01735	0.00040	-0.00016	22.36995	0.23680	11.30969	-0.18550	-0.03072	-0.01609	-0.02007	0.00131	-0.00035	16.42967	7.82115	17.36847	-0.00644	-0.00188	-0.00170	0.00397	0.00017	0.00034	52.90568	-2.40599	-10.06934	-0.07778	-0.00980	0.02055	0.18413
5			0.04000	-12.73552	3.90592	1.52901	-0.00801	-0.00044	-0.00113	0.00151	0.00006	-0.00005	-0.00000	0.00000	0.00000	9.00267	-4.28168	-21.29945	0.04671	0.00196	0.00458	0.01841	0.00024	0.00031	22.29812	0.26114	11.24593	-0.18888	-0.03112	-0.01611	-0.02714	0.00383	-0.00261	16.75752	7.86073	17.51734	-0.00693	-0.00203	-0.00194	0.00401	-0.00026	0.00066	54.26210	-2.22153	-10.13906	-0.07319	-0.01152	0.02309	0.17416
6			0.05000	-12.63332	3.98692	1.53179	-0.00757	-0.00042	-0.00101	0.00128	0.00006	-0.00001	-0.00000	0.00000	0.00000	8.77035	-4.35091	-21.24141	0.04744	0.00249	0.00457	0.01891	0.00021	0.00073	22.20631	0.29708	11.08450	-0.18982	-0.02999	-0.01586	-0.03319	0.00600	-0.00491	17.03548	7.79062	17.78863	-0.00757	-0.00221	-0.00204	0.00375	-0.00086	0.00100	55.64121	-1.95016	-10.29730	-0.07217	-0.01053	0.02209	0.17685
7			0.06000	-12.54329	4.07575	1.55670	-0.00720	-0.00041	-0.00080	0.00109	0.00007	0.00002	-0.00000	0.00000	0.00000	8.53330	-4.40669	-21.13381	0.04749	0.00336	0.00445	0.01898	0.00019	0.00100	22.09995	0.33908	10.83056	-0.18711	-0.02857	-0.01574	-0.03632	0.00736	-0.00698	17.23473	7.60011	18.19036	-0.00836	-0.00243	-0.00198	0.00298	-0.00158	0.00127	57.08426	-1.56264	-10.55502	-0.07307	-0.00683	0.01676	0.19021
8			0.07000	-12.46486	4.17195	1.60045	-0.00687	-0.00040	-0.00057	0.00092	0.00007	0.00003	-0.00000	0.00000	0.00000	8.29351	-4.45151	-20.99668	0.04667	0.00396	0.00420	0.01877	0.00015	0.00105	21.98733	0.37928	10.50251	-0.17964	-0.02760	-0.01601	-0.03582	0.00791	-0.00876	17.32273	7.29481	18.71994	-0.00922	-0.00269	-0.00175	0.00141	-0.00239	0.00138	58.64077	-1.04836	-10.90830	-0.07435	-0.00132	0.00752	0.21149
9			0.08000	-12.39727	4.27069	1.65627	-0.00655	-0.00036	-0.00040	0.00076	0.00007	0.00002	-0.00000	0.00000	0.00000	8.05079	-4.48945	-20.85625	0.04475	0.00368	0.00381	0.01841	0.00012	0.00087	21.87611	0.40907	10.12657	-0.16618	-0.02740	-0.01668	-0.03232	0.00777	-0.01017	17.26307	6.89389	19.36100	-0.01009	-0.00298	-0.00140	-0.00127	-0.00321	0.00127	60.35800	-0.41961	-11.33566	-0.07512	0.00458	-0.00413	0.23736
10			0.09000	-12.33973	4.36374	1.71372	-0.00622	-0.00030	-0.00035	0.00062	0.00005	0.00002	-0.00000	0.00000	0.00000	7.80205	-4.52501	-20.74166	0.04141	0.00199	0.00327	0.01794	0.00008	0.00053	21.76995	0.42070	9.73314	-0.14689	-0.02863	-0.01770	-0.02769	0.00717	-0.01112	17.01628	6.42230	20.08292	-0.01086	-0.00327	-0.00097	-0.00525	-0.00393	0.00095	62.26830	0.29005	-11.79782	-0.07511	0.00927	-0.01571	0.26421
11			0.10000	-12.29145	4.44253	1.75984	-0.00585	-0.00023	-0.00045	0.00048	0.00003	0.00001	-0.00000	0.00000	0.00000	7.54036	-4.56135	-20.67913	0.03632	-0.00112	0.00260	0.01718	-0.00006	0.00015	21.66582	0.40856	9.35137	-0.12473	-0.03233	-0.01901	-0.02416	0.00627	-0.01163	16.54406	5.90193	20.84725	-0.01146	-0.00353	-0.00052	-0.01045	-0.00450	0.00052	64.38493	1.03076	-12.24223	-0.07468	0.01164	-0.02475	0.29019
12			0.11000	-12.25199	4.50259	1.78339	-0.00539	-0.00015	-0.00066	0.00033	0.00001	-0.00000	-0.00000	0.00000	0.00000	7.25537	-4.59980	-20.68259	0.02911	-0.00510	0.00180	0.01547	-0.00039	-0.00010	21.55323	0.36861	8.99941	-0.10201	-0.03761	-0.02010	-0.02261	0.00467	-0.01165	15.81451	5.34605	21.61672	-0.01186	-0.00374	-0.00008	-0.01651	-0.00492	0.00008	66.70696	1.74925	-12.61325	-0.07453	0.01158	-0.03008	0.31626
13			0.12000	-12.22261	4.54541	1.78121	-0.00480	-0.00007	-0.00091	0.00018	0.00000	-0.00003	-0.00000	0.00000	0.00000	6.93713	-4.63973	-20.75232	0.01940	-0.00928	0.00086	0.01167	-0.00083	-0.00015	21.41619	0.29719	8.68134	-0.07661	-0.04088	-0.01992	-0.02138	0.00196	-0.01084	14.80760	4.76001	22.35853	-0.01204	-0.00389	0.00031	-0.02285	-0.00516	-0.00029	69.22945	2.40492	-12.86471	-0.07503	0.00980	-0.03213	0.34415
14			0.13000	-12.20818	4.57726	1.76248	-0.00404	-0.00001	-0.00111	0.00000	0.00000	-0.00004	-0.00000	0.00000	0.00000	6.58247	-4.67845	-20.88700	0.00677	-0.01312	-0.00025	0.00452	-0.00126	0.00007	21.23652	0.19234	8.39866	-0.04567	-0.03949	-0.01782	-0.01679	-0.00129	-0.00889	13.52000	4.14835	23.04137	-0.01202	-0.00398	0.00066	-0.02879	-0.00521	-0.00055	71.94848	2.97397	-12.96588	-0.07539	0.00709	-0.03165	0.37041
15			0.14000	-12.21932	4.60497	1.74733	-0.00310	0.00004	-0.00117	-0.00018	-0.00000	-0.00001	-0.00000	0.00000	0.00000	6.20020	-4.71106	-21.09389	-0.00894	-0.01623	-0.00154	-0.00632	-0.00150	0.00065	20.99662	0.05550	8.16183	-0.00971	-0.03472	-0.01414	-0.00468	-0.00407	-0.00610	11.97012	3.52499	23.63293	-0.01190	-0.00404	0.00093	-0.03373	-0.00501	-0.00064	74.85781	3.44147	-12.90209	-0.07466	0.00406	-0.02925	0.38942
16			0.15000	-12.27425	4.63049	1.75935	-0.00199	0.00008	-0.00101	-0.00030	-0.00000	0.00005	-0.00000	0.00000	0.00000	5.81319	-4.73149	-21.38216	-0.02744	-0.01838	-0.00297	-0.01914	-0.00144	0.00167	20.68522	-0.11001	7.98507	0.02725	-0.03090	-0.00995	0.01653	-0.00625	-0.00348	10.20565	2.92151	24.09826	-0.01174	-0.00408	0.00111	-0.03705	-0.00447	-0.00054	77.94338	3.79645	-12.67220	-0.07240	0.00115	-0.02515	0.39691
17			0.16000	-12.40017	4.64657	1.81508	-0.00074	0.00012	-0.00062	-0.00022	-0.00000	0.00008	-0.00000	0.00000	0.00000	5.45420	-4.73524	-21.74443	-0.04774	-0.01948	-0.00447	-0.02995	-0.00109	0.00295	20.30105	-0.30321	7.86830	0.06031	-0.03208	-0.00634	0.04384	-0.00895	-0.00184	8.31212	2.39111	24.40281	-0.01155	-0.00410	0.00118	-0.03799	-0.00349	-0.00029	81.18034	4.03543	-12.28705	-0.06873	-0.00122	-0.01969	0.39137
18			0.17000	-12.63392	4.63414	1.91570	0.00058	0.00018	-0.00004	0.00031	0.00000	0.00001	-0.00000	0.00000	0.00000	5.15695	-4.72318	-22.14221	-0.06808	-0.01944	-0.00591	-0.03380	-0.00065	0.00393	19.85131	-0.52518	7.78398	0.08635	-0.03870	-0.00365	0.07182	-0.01290	-0.00107	6.41720	2.00278	24.51928	-0.01133	-0.00407	0.00116	-0.03584	-0.00203	0.00003	84.53243	4.16855	-11.76582	-0.06325	-0.00276	-0.01299	0.36937
19			0.18000	-13.02062	4.56401	2.04502	0.00186	0.00026	0.00062	0.00155	0.00004	-0.00016	-0.00000	0.00000	0.00000	4.94827	-4.70413	-22.50964	-0.08602	-0.01826	-0.00712	-0.02735	-0.00039	0.00389	19.34623	-0.77636	7.68240	0.10356	-0.04834	-0.00174	0.09509	-0.01723	-0.00066	4.68583	1.82404	24.43611	-0.01115	-0.00398	0.00106	-0.03040	-0.00027	0.00034	87.95644	4.22423	-11.13214	-0.05451	-0.00319	-0.00505	0.32245
20			0.19000	-13.60829	4.40237	2.17382	0.00290	0.00035	0.00123	0.00354	0.00011	-0.00034	-0.00000	0.00000	0.00000	4.84406	-4.69292	-22.76973	-0.09902	-0.01628	-0.00793	-0.01089	-0.00042	0.00236	18.79530	-1.05523	7.50647	0.11179	-0.05771	-0.00041	0.11019	-0.02006	-0.00023	3.30499	1.89723	24.16131	-0.01118	-0.00385	0.00093	-0.02200	0.00147	0.00056	91.41028	4.24825	-10.41038	-0.04004	-0.00223	0.00372	0.23728
21			0.20000	-14.43746	4.11975	2.26708	0.00338	0.00041	0.00164	0.00562	0.00023	-0.00042	-0.00000	0.00000	0.00000	4.85036	-4.70437	-22.85322	-0.10486	-0.01391	-0.00822	0.01166	-0.00059	-0.00042	18.20775	-1.35875	7.20653	0.11191	-0.06345	0.00055	0.11543	-0.02007	0.00044	2.45519	2.21846	23.71930	-0.01151	-0.00368	0.00087	-0.01081	0.00282	0.00074	94.85828	4.29433	-9.62370	-0.01782	0.00024	0.01180	0.10479
22			0.21000	-15.52600	3.70262	2.29249	0.00282	0.00038	0.00180	0.00594	0.00031	-0.00035	-0.00000	0.00000	0.00000	4.96699	-4.74650	-22.71515	-0.10183	-0.01155	-0.00791	0.03417	-0.00067	-0.00354	17.59533	-1.68425	6.75277	0.10378	-0.06341	0.00102	0.10893	-0.01769	0.00108	2.27007	2.72772	23.14093	-0.01193	-0.00339	0.00099	0.00290	0.00342	0.00104	98.27093	4.40959	-8.79186	0.01213	0.00383	0.01688	-0.07020
23			0.22000	-16.84862	3.16282	2.22966	0.00065	0.00017	0.00168	0.00158	0.00018	-0.00019	-0.00000	0.00000	0.00000	5.19276	-4.81590	-22.34700	-0.08895	-0.00957	-0.00693	0.04998	-0.00052	-0.00568	16.97347	-2.03057	6.14413	0.08513	-0.05721	0.00034	0.08812	-0.01457	0.00044	2.79527	3.31891	22.45265	-0.01190	-0.00286	0.00136	0.01672	0.00305	0.00166	101.62021	4.62214	-7.92856	0.04688	0.00767	0.01725	-0.26429
24			0.23000	-18.31462	2.53731	2.07578	-0.00371	-0.00025	0.00135	-0.00947	-0.00030	-0.00005	-0.00000	0.00000	0.00000	5.53225	-4.89511	-21.78157	-0.06629	-0.00849	-0.00525	0.05315	-0.00011	-0.00576	16.36115	-2.39779	5.41334	0.05190	-0.04573	-0.00251	0.05106	-0.01188	-0.00364	3.96464	3.87260	21.67211	-0.01101	-0.00210	0.00191	0.02601	0.00200	0.00259	104.87384	4.93278	-7.04229	0.08117	0.01073	0.01276	-0.44042
25			0.24000	-19.75426	1.87233	1.84427	-0.01061	-0.00091	0.00088	-0.02431	-0.00114	0.00003	-0.00000	0.00000	0.00000	6.00432	-4.95253	-21.09220	-0.03518	-0.00885	-0.00298	0.03806	0.00074	-0.00361	15.78234	-2.78527	4.63016	-0.00248	-0.03115	-0.00869	-0.00220	-0.00941	-0.01266	5.61198	4.29522	20.81458	-0.00921	-0.00123	0.00244	0.02751	0.00090	0.00360	107.99316	5.31317	-6.14211	0.10843	0.01202	0.00467	-0.55789
26			0.25000	-20.92528	1.19939	1.55662	-0.01996	-0.00174	0.00034	-0.03138	-0.00226	0.00003	-0.00000	0.00000	0.00000	6.65174	-4.94625	-20.38526	0.00211	-0.01113	-0.00035	-0.00306	0.00264	-0.00039	15.27028	-3.18571	3.89959	-0.08830	-0.01661	-0.01938	-0.06455	-0.00617	-0.02434	7.51952	4.53891	19.90211	-0.00680	-0.00041	0.00275	0.02209	0.00019	0.00430	110.93736	5.71016	-5.24284	0.12385	0.01106	-0.00467	-0.59430
27			0.26000	-21.54395	0.51867	1.23050	-0.03104	-0.00269	-0.00017	-0.01136	-0.00364	-0.00002	-0.00000	0.00000	0.00000	7.55031	-4.83029	-19.78432	0.04292	-0.01502	0.00222	-0.08406	0.00666	0.00177	14.87347	-3.57655	3.35312	-0.21928	-0.00497	-0.03528	-0.10733	-0.00218	-0.02864	9.47777	4.59578	18.96497	-0.00421	0.00026	0.00276	0.01344	-0.00006	0.00445	113.66940	6.05696	-4.36567	0.12580	0.00818	-0.01258	-0.55311
28			0.27000	-21.33912	-0.19819	0.87034	-0.04221	-0.00365	-0.00055	0.05227	-0.00534	-0.00008	-0.00000	0.00000	0.00000	8.81355	-4.55970	-19.40588	0.08441	-0.01853	0.00427	-0.22641	0.01277	0.00124	14.66155	-3.91077	3.12924	-0.40810	0.00296	-0.05596	-0.05165	0.00133	-0.00723	11.32422	4.48308	18.03531	-0.00174	0.00073	0.00246	0.00508	0.00000	0.00399	116.15588	6.28894	-3.53600	0.11527	0.00442	-0.01686	-0.45446
29			0.28000	-20.12834	-0.98607	0.46900	0.05326	-0.00949	-0.00107	-0.15990	-0.01526	-0.00022	0.00929	-0.03260	0.02212	10.58649	-4.09367	-19.33071	0.17880	0.01567	0.01673	-0.65474	-0.01496	-0.00562	14.72818	-4.11411	3.34205	-0.82647	0.10332	-0.08300	0.32813	0.03693	0.06044	12.95420	4.23058	17.13934	0.00043	0.00100	0.00189	-0.00109	0.00018	0.00301	118.36070	6.36053	-2.78062	0.09440	0.00109	-0.01630	-0.32343
30			0.29000	-17.91338	-1.85230	0.02473	0.63473	-0.04791	-0.00197	-2.89028	-0.08163	-0.00057	0.06004	-0.22574	0.62421	13.01869	-3.40233	-19.57834	0.69294	0.34265	0.13461	-3.37941	-0.41465	-0.12882	15.18204	-4.09123	4.04233	-1.89452	0.93114	-0.07566	2.08894	0.10789	0.12289	14.31546	3.87438	16.29706	0.00230	0.00111	0.00104	-0.00468	0.00034	0.00159	120.23741	6.25356	-2.12953	0.06504	-0.00077	-0.01092	-0.18387
31			0.30000	-14.93867	-2.74318	-0.43877	1.56913	-0.17014	0.02793	-8.68009	-0.27730	0.01061	0.05608	-0.19165	2.44268	16.21576	-2.48362	-20.08066	0.46447	0.49143	0.17212	-2.88655	-0.69991	-0.23971	16.12099	-3.74520	5.17282	-0.09599	1.75705	0.32185	0.18811	-0.50419	-0.75344	15.39645	3.45342	15.52663	0.00389	0.00110	-0.00002	-0.00614	0.00043	-0.00003	121.72684	5.97811	-1.61606	0.02887	-0.00054	-0.00155	-0.06137
32			0.31000	-11.61497	-3.53984	-0.87562	2.19424	-0.26245	0.05402	-12.73092	-0.34536	0.02399	-0.09446	0.10092	4.63356	20.18583	-1.38763	-20.64845	0.20069	0.15295	0.04858	-1.49824	-0.24301	-0.06893	17.58696	-3.01526	6.52139	3.79818	1.66757	0.78629	-10.79246	-1.37380	-2.04666	16.21081	3.00628	14.85053	0.00523	0.00100	-0.00123	-0.00603	0.00044	-0.00153	122.76249	5.56740	-1.27619	-0.01249	0.00196	0.01054	0.01647
33			0.32000	-8.33681	-4.10919	-1.24549	2.17802	-0.15713	0.03466	-11.98328	-0.12834	0.01560	-0.24350	0.01634	4.54050	24.79830	-0.23586	-20.97597	1.41609	-0.16761	-0.05910	-11.83129	0.28871	0.05267	19.50862	-1.92922	7.71665	3.04463	0.74019	0.55241	-10.69294	-1.04736	-1.20943	16.78143	2.56640	14.29677	0.00622	0.00083	-0.00247	-0.00476	0.00039	-0.00250	123.28485	5.07175	-1.14251	-0.05725	0.00599	0.02337	0.02484
34			0.33000	-5.35449	-4.38305	-1.52679	2.05009	-0.04630	0.03709	-10.02732	-0.01363	0.01374	-0.17717	-0.36229	3.05591	29.77242	0.78198	-20.75749	2.62782	0.13313	0.08335	-22.70858	-0.24280	0.00741	21.67244	-0.64275	8.33048	-0.54171	0.63915	0.23477	2.01397	-1.22998	-0.25696	17.12990	2.15609	13.89160	0.00672	0.00058	-0.00362	-0.00274	0.00028	-0.00270	123.26486	4.54868	-1.23460	-0.10372	0.00996	0.03451	-0.04757
35			0.34000	-2.76542	-4.39964	-1.70085	2.03107	-0.04713	0.07099	-8.51411	0.00401	0.01370	-0.02286	-0.54999	2.15729	34.72685	1.46492	-19.87494	2.88918	0.57794	0.35936	-23.84017	-1.06221	0.41638	23.77472	0.58041	8.06525	-2.00693	1.27170	0.23548	6.73433	-2.78187	0.09500	17.27366	1.78217	13.64579	0.00666	0.00026	-0.00462	-0.00051	0.00013	-0.00219	122.72891	4.05310	-1.54646	-0.15036	0.01236	0.04209	-0.18902
36			0.35000	-0.56700	-4.27026	-1.74055	2.12282	-0.10471	0.11679	-7.48743	0.02681	-0.00671	0.08101	-0.52316	1.99120	39.28965	1.70931	-18.49680	2.73884	0.79455	0.55990	-20.06616	-1.34465	1.04780	25.53338	1.46198	6.90813	-1.37651	1.83143	0.32068	3.52196	-3.80780	0.58645	17.22881	1.43533	13.54559	0.00613	-0.00011	-0.00537	0.00141	-0.00006	-0.00133	121.76867	3.63725	-2.03936	-0.19562	0.01216	0.04488	-0.36559
37			0.36000	1.28132	-4.10269	-1.62904	2.27101	-0.16427	0.15767	-6.65552	0.04426	-0.04911	0.12210	-0.44158	2.11141	43.20611	1.59341	-17.00543	2.69177	0.82414	0.65166	-16.50127	-1.12210	1.24485	26.78060	1.83212	5.16174	-0.33869	2.07594	0.34070	0.54823	-3.28521	0.91650	17.01175	1.10498	13.55781	0.00536	-0.00050	-0.00583	0.00274	-0.00028	-0.00047	120.51801	3.35370	-2.64906	-0.23817	0.00874	0.04206	-0.53744
38			0.37000	2.81608	-3.95047	-1.38888	2.35844	-0.19631	0.17894	-5.64140	0.04378	-0.08618	0.13196	-0.35912	2.17592	46.38599	1.36370	-15.83022	2.63479	0.75963	0.67132	-12.94271	-0.68024	0.81478	27.50177	1.70341	3.34633	0.44164	2.06644	0.29873	-0.36412	-1.66802	0.79972	16.64068	0.79441	13.64460	0.00458	-0.00082	-0.00594	0.00348	-0.00045	0.00022	119.10912	3.24718	-3.30142	-0.27637	0.00224	0.03385	-0.67636
39			0.38000	4.05966	-3.81897	-1.09017	2.35778	-0.18789	0.17770	-4.47781	0.03518	-0.08957	0.12303	-0.30781	2.10594	48.87477	1.32494	-15.28434	2.54477	0.65478	0.63701	-9.73832	-0.26435	-0.00293	27.81984	1.24625	2.01350	0.72676	1.87592	0.23415	-0.24069	0.10700	0.42119	16.13773	0.52106	13.77520	0.00396	-0.00103	-0.00568	0.00383	-0.00049	0.00068	117.64105	3.34012	-3.92582	-0.30847	-0.00606	0.02237	-0.77104
40			0.39000	5.03028	-3.69597	-0.82862	2.30837	-0.14761	0.16321	-3.35816	0.02706	-0.06026	0.09371	-0.28299	1.98037	50.77697	1.70103	-15.46275	2.45457	0.53218	0.54214	-7.17905	-0.00142	-0.73540	27.92153	0.68832	1.55135	0.68827	1.56355	0.18603	-0.09105	1.27414	0.06815	15.53150	0.30729	13.92709	0.00355	-0.00109	-0.00502	0.00396	-0.00040	0.00088	116.17675	3.62575	-4.46688	-0.33267	-0.01443	0.01073	-0.82079
41			0.40000	5.75328	-3.57412	-0.68801	2.24551	-0.09877	0.14092	-2.40335	0.01946	-0.01767	0.05498	-0.27438	1.86709	52.19177	2.54973	-16.24906	2.40830	0.42828	0.42406	-5.28611	0.10810	-1.04575	27.97073	0.22449	2.07796	0.50404	1.24890	0.16958	-0.06737	1.64765	-0.20037	14.85882	0.16863	14.08071	0.00335	-0.00100	-0.00398	0.00401	-0.00023	0.00080	114.75253	4.07149	-4.89481	-0.34723	-0.02159	0.00111	-0.83016
42			0.41000	6.26462	-3.45865	-0.70915	2.17191	-0.05934	0.11375	-1.63882	0.01194	0.01683	0.02269	-0.26999	1.77363	53.19821	3.76399	-17.41900	2.38118	0.37211	0.33112	-3.83047	0.14311	-1.02545	28.06576	-0.01418	3.45519	0.29872	1.02883	0.17718	-0.07048	1.54044	-0.43469	14.16075	0.10836	14.21736	0.00337	-0.00075	-0.00267	0.00408	-0.00007	0.00052	113.38451	4.62584	-5.21007	-0.35148	-0.02726	-0.00646	-0.80891
43			0.42000	6.60639	-3.36475	-0.88245	2.07739	-0.03687	0.08548	-1.05334	0.00643	0.03212	0.00730	-0.25057	1.67813	53.86751	5.12730	-18.73453	2.26723	0.36269	0.28818	-2.57642	0.16047	-0.90975	28.23907	0.03056	5.36536	0.22473	0.93452	0.19649	-0.08149	1.27191	-0.62403	13.47239	0.11681	14.32354	0.00365	-0.00036	-0.00125	0.00429	0.00001	0.00021	112.07156	5.22593	-5.43769	-0.34675	-0.03187	-0.01369	-0.77062
44			0.43000	6.81918	-3.31056	-1.16073	1.97075	-0.02399	0.06134	-0.62596	0.00262	0.03126	0.00669	-0.22595	1.57357	54.27206	6.38314	-19.97655	2.09368	0.37861	0.28915	-1.57177	0.17209	-0.77149	28.47613	0.33166	7.39887	0.21536	0.93563	0.21600	-0.09880	0.92875	-0.69513	12.81180	0.17585	14.39655	0.00417	0.00016	0.00013	0.00471	-0.00002	-0.00002	110.80096	5.80587	-5.61362	-0.33586	-0.03571	-0.02190	-0.72615
45			0.44000	6.93596	-3.30996	-1.47809	1.87209	-0.01360	0.04328	-0.32000	0.00021	0.02309	0.00483	-0.20795	1.47555	54.48432	7.30113	-20.96089	1.93878	0.37684	0.28182	-0.83039	0.16291	-0.49429	28.74124	0.78760	9.14925	0.19075	0.91933	0.23071	-0.09335	0.46272	-0.60376	12.17720	0.26584	14.45019	0.00483	0.00077	0.00139	0.00531	-0.00011	-0.00019	109.55975	6.30873	-5.77414	-0.32086	-0.03841	-0.03086	-0.67748
46			0.45000	6.97993	-3.36724	-1.77054	1.79181	-0.00471	0.03495	-0.09299	-0.00042	0.01623	-0.00488	-0.19845	1.39907	54.56559	7.72848	-21.56252	1.84183	0.34715	0.24357	-0.27437	0.13275	-0.14867	28.99711	1.26707	10.30600	0.13546	0.84501	0.24174	-0.05971	-0.00263	-0.37799	11.54964	0.36627	14.51542	0.00544	0.00141	0.00256	0.00606	-0.00018	-0.00048	108.34396	6.69995	-5.95199	-0.30278	-0.03949	-0.03969	-0.62150
47			0.46000	6.96531	-3.47637	-1.99475	1.73274	0.00109	0.03657	0.08934	0.00020	0.01261	-0.01538	-0.19096	1.34794	54.55246	7.61594	-21.73094	1.77815	0.30614	0.19886	0.18392	0.09432	0.10768	29.21242	1.65885	10.71552	0.09442	0.76622	0.24884	-0.03054	-0.34191	-0.08451	10.89855	0.45395	14.63071	0.00580	0.00203	0.00370	0.00686	-0.00014	-0.00107	107.16039	6.97340	-6.17599	-0.28347	-0.03920	-0.04823	-0.55839
48			0.47000	6.89887	-3.62404	-2.13789	1.69199	0.00277	0.04420	0.25172	0.00070	0.00999	-0.01909	-0.17936	1.31388	54.45388	7.01877	-21.48890	1.70348	0.26639	0.17302	0.57498	0.05574	0.25935	29.36529	1.90324	10.39659	0.10957	0.73337	0.25028	-0.01867	-0.56436	0.19123	10.19289	0.50534	14.82492	0.00578	0.00261	0.00483	0.00745	0.00008	-0.00198	106.02380	7.14553	-6.46847	-0.26640	-0.03858	-0.05746	-0.49404
49			0.48000	6.78096	-3.79491	-2.21770	1.65608	0.00120	0.05468	0.40850	0.00035	0.00833	-0.01478	-0.16522	1.27764	54.26019	6.08041	-20.91988	1.59917	0.23364	0.16926	0.88548	0.02052	0.35664	29.44660	1.99846	9.51970	0.15803	0.74612	0.24505	-0.00349	-0.69924	0.37028	9.41730	0.50243	15.09841	0.00528	0.00309	0.00587	0.00739	0.00044	-0.00293	104.95329	7.24044	-6.83444	-0.25457	-0.03859	-0.06803	-0.43438
50			0.49000	6.60736	-3.97477	-2.27248	1.61638	-0.00143	0.06596	0.56053	-0.00042	0.00957	-0.00820	-0.15338	1.23358	53.95799	5.00177	-20.15103	1.48830	0.20614	0.17058	1.11064	-0.00929	0.38921	29.46054	1.98794	8.35969	0.19822	0.76170	0.23345	0.01813	-0.71275	0.41243	8.58417	0.43795	15.41619	0.00433	0.00342	0.00670	0.00635	0.00082	-0.00345	103.97011	7.27814	-7.25058	-0.24716	-0.03891	-0.07820	-0.37809
51			0.50000	6.37470	-4.15098	-2.34427	1.56736	-0.00198	0.07678	0.69293	-0.00054	0.01510	-0.00385	-0.14314	1.18381	53.54353	3.99743	-19.33290	1.38043	0.18300	0.16562	1.25225	-0.03053	0.33627	29.42054	1.93721	7.22826	0.23007	0.75231	0.21679	0.03656	-0.58844	0.33082	7.73253	0.31690	15.72401	0.00302	0.00354	0.00720	0.00439	0.00110	-0.00324	103.09467	7.27366	-7.67208	-0.24000	-0.03840	-0.08477	-0.32016
52			0.51000	6.08685	-4.31141	-2.46206	1.51262	-0.00311	0.08487	0.78494	-0.00071	0.02361	-0.00159	-0.13156	1.13212	53.02831	3.24328	-18.61213	1.26852	0.16525	0.15439	1.30673	-0.04130	0.22523	29.34466	1.91025	6.39513	0.27208	0.72047	0.19936	0.04964	-0.37929	0.18171	6.91441	0.15424	15.97534	0.00146	0.00342	0.00729	0.00198	0.00117	-0.00240	102.34033	7.24266	-8.05385	-0.22900	-0.03642	-0.08598	-0.25856
53			0.52000	5.75809	-4.44390	-2.63428	1.45726	-0.00390	0.09034	0.81990	-0.00064	0.03232	0.00072	-0.12059	1.08241	52.43555	2.83165	-18.09972	1.16380	0.16102	0.14704	1.29585	-0.04414	0.10884	29.25187	1.95148	6.02158	0.30469	0.69054	0.18558	0.05214	-0.16468	0.02339	6.18085	-0.02619	16.14681	-0.00024	0.00303	0.00694	-0.00028	0.00099	-0.00134	101.71371	7.20176	-8.36707	-0.21160	-0.03304	-0.08192	-0.19429
54			0.53000	5.41179	-4.53930	-2.85215	1.40350	-0.00533	0.09353	0.78932	-0.00050	0.03870	0.00477	-0.11297	1.03555	51.79120	2.75899	-17.84898	1.07944	0.17253	0.14920	1.25045	-0.04091	0.00773	29.15751	2.07816	6.13552	0.30097	0.67897	0.17846	0.04179	0.01126	-0.11078	5.57170	-0.19469	16.23672	-0.00205	0.00240	0.00615	-0.00192	0.00064	-0.00043	101.21992	7.16503	-8.60138	-0.18550	-0.02840	-0.07322	-0.12925
55			0.54000	5.07694	-4.59581	-3.09742	1.35501	-0.00705	0.09430	0.69624	-0.00023	0.04115	0.00943	-0.10763	0.99483	51.11959	2.94965	-17.85268	1.01640	0.19267	0.15676	1.18255	-0.03006	-0.07519	29.06968	2.28140	6.65253	0.26768	0.68174	0.17815	0.02727	0.13485	-0.20915	5.10776	-0.32490	16.25703	-0.00401	0.00154	0.00499	-0.00275	0.00028	0.00013	100.86666	7.14367	-8.75901	-0.14842	-0.02251	-0.06041	-0.06820
56			0.55000	4.78323	-4.62109	-3.34831	1.31626	-0.00837	0.09333	0.55362	0.00006	0.03962	0.01293	-0.10053	0.96381	50.44632	3.29658	-18.05725	0.96168	0.21276	0.16291	1.07625	-0.01252	-0.13016	28.98917	2.53363	7.42256	0.23789	0.69044	0.18395	0.01724	0.20162	-0.26880	4.78636	-0.40320	16.22555	-0.00626	0.00048	0.00353	-0.00286	0.00004	0.00032	100.66289	7.14667	-8.84754	-0.09943	-0.01533	-0.04402	-0.02056
57			0.56000	4.55572	-4.62894	-3.58428	1.28936	-0.01084	0.09257	0.37939	0.00021	0.03566	0.01481	-0.08926	0.94399	49.80592	3.69747	-18.38519	0.90638	0.22852	0.16403	0.91369	0.00606	-0.15001	28.91436	2.80026	8.28095	0.23301	0.70402	0.19590	0.01232	0.21679	-0.29228	4.58373	-0.43108	16.16107	-0.00887	-0.00073	0.00189	-0.00249	-0.00000	0.00024	100.61517	7.17862	-8.87618	-0.04053	-0.00700	-0.02496	0.00220
58			0.57000	4.41025	-4.63390	-3.79156							0.01423	-0.07554	0.93400	49.24595	4.07777	-18.75755							28.84691	3.05173	9.09160							4.46342	-0.42170	16.08065							100.72429	7.23653	-8.85520
59			0.58000	4.35117	-4.64664	-3.96567							0.01189	-0.06334	0.93189	48.82125	4.40090	-19.11356							28.79353	3.27174	9.77474							4.38625	-0.39328	15.99809							100.98411	7.30965	-8.79570
[truncated: 11 more columns]
