# Supplementary material for: Analysis of the impact of different landing heights and lateralities on lower limb joint load based on statistical parametric mapping
Source: PLoS One. 2025 May 30;20(5):e0324656. doi: 10.1371/journal.pone.0324656 (PMC12124505; doi:10.1371/journal.pone.0324656)
Supplement: S1 File — (ZIP) [file pone.0324656.s001.zip › Original data/006/左前30.xlsx]

## Sheet: Sheet1
Var1	C__Users_dell_Documents_Qualisys_GAIT1214_Data_hexiatang_HEXIAT	C__Users_dell_Documents_Qualisys_GAIT1214_Data_hexiatang_HEX_1	C__Users_dell_Documents_Qualisys_GAIT1214_Data_hexiatang_HEX_2	C__Users_dell_Documents_Qualisys_GAIT1214_Data_hexiatang_HEX_3	C__Users_dell_Documents_Qualisys_GAIT1214_Data_hexiatang_HEX_4	C__Users_dell_Documents_Qualisys_GAIT1214_Data_hexiatang_HEX_5	C__Users_dell_Documents_Qualisys_GAIT1214_Data_hexiatang_HEX_6	C__Users_dell_Documents_Qualisys_GAIT1214_Data_hexiatang_HEX_7	C__Users_dell_Documents_Qualisys_GAIT1214_Data_hexiatang_HEX_8	C__Users_dell_Documents_Qualisys_GAIT1214_Data_hexiatang_HEX_9	C__Users_dell_Documents_Qualisys_GAIT1214_Data_hexiatang_HEX_10	C__Users_dell_Documents_Qualisys_GAIT1214_Data_hexiatang_HEX_11	C__Users_dell_Documents_Qualisys_GAIT1214_Data_hexiatang_HEX_12	C__Users_dell_Documents_Qualisys_GAIT1214_Data_hexiatang_HEX_13	C__Users_dell_Documents_Qualisys_GAIT1214_Data_hexiatang_HEX_14	C__Users_dell_Documents_Qualisys_GAIT1214_Data_hexiatang_HEX_15	C__Users_dell_Documents_Qualisys_GAIT1214_Data_hexiatang_HEX_16	C__Users_dell_Documents_Qualisys_GAIT1214_Data_hexiatang_HEX_17	C__Users_dell_Documents_Qualisys_GAIT1214_Data_hexiatang_HEX_18	C__Users_dell_Documents_Qualisys_GAIT1214_Data_hexiatang_HEX_19	C__Users_dell_Documents_Qualisys_GAIT1214_Data_hexiatang_HEX_20	C__Users_dell_Documents_Qualisys_GAIT1214_Data_hexiatang_HEX_21	C__Users_dell_Documents_Qualisys_GAIT1214_Data_hexiatang_HEX_22	C__Users_dell_Documents_Qualisys_GAIT1214_Data_hexiatang_HEX_23	C__Users_dell_Documents_Qualisys_GAIT1214_Data_hexiatang_HEX_24	C__Users_dell_Documents_Qualisys_GAIT1214_Data_hexiatang_HEX_25	C__Users_dell_Documents_Qualisys_GAIT1214_Data_hexiatang_HEX_26	C__Users_dell_Documents_Qualisys_GAIT1214_Data_hexiatang_HEX_27	C__Users_dell_Documents_Qualisys_GAIT1214_Data_hexiatang_HEX_28	C__Users_dell_Documents_Qualisys_GAIT1214_Data_hexiatang_HEX_29	C__Users_dell_Documents_Qualisys_GAIT1214_Data_hexiatang_HEX_30	C__Users_dell_Documents_Qualisys_GAIT1214_Data_hexiatang_HEX_31	C__Users_dell_Documents_Qualisys_GAIT1214_Data_hexiatang_HEX_32	C__Users_dell_Documents_Qualisys_GAIT1214_Data_hexiatang_HEX_33	C__Users_dell_Documents_Qualisys_GAIT1214_Data_hexiatang_HEX_34	C__Users_dell_Documents_Qualisys_GAIT1214_Data_hexiatang_HEX_35	C__Users_dell_Documents_Qualisys_GAIT1214_Data_hexiatang_HEX_36	C__Users_dell_Documents_Qualisys_GAIT1214_Data_hexiatang_HEX_37	C__Users_dell_Documents_Qualisys_GAIT1214_Data_hexiatang_HEX_38	C__Users_dell_Documents_Qualisys_GAIT1214_Data_hexiatang_HEX_39	C__Users_dell_Documents_Qualisys_GAIT1214_Data_hexiatang_HEX_40	C__Users_dell_Documents_Qualisys_GAIT1214_Data_hexiatang_HEX_41	C__Users_dell_Documents_Qualisys_GAIT1214_Data_hexiatang_HEX_42	C__Users_dell_Documents_Qualisys_GAIT1214_Data_hexiatang_HEX_43	C__Users_dell_Documents_Qualisys_GAIT1214_Data_hexiatang_HEX_44	C__Users_dell_Documents_Qualisys_GAIT1214_Data_hexiatang_HEX_45	C__Users_dell_Documents_Qualisys_GAIT1214_Data_hexiatang_HEX_46	C__Users_dell_Documents_Qualisys_GAIT1214_Data_hexiatang_HEX_47	C__Users_dell_Documents_Qualisys_GAIT1214_Data_hexiatang_HEX_48
	CD	ZD	TIME	Right Ankle Angles	Right Ankle Angles	Right Ankle Angles	Right Ankle Moment	Right Ankle Moment	Right Ankle Moment	Right Ankle Power	Right Ankle Power	Right Ankle Power	Right Knee Angles	Right Knee Angles	Right Knee Angles	Right Knee Moment	Right Knee Moment	Right Knee Moment	Right Knee Power	Right Knee Power	Right Knee Power	Right Hip Angles	Right Hip Angles	Right Hip Angles	Right Hip Moment	Right Hip Moment	Right Hip Moment	Right Hip Power	Right Hip Power	Right Hip Power	Left Ankle Angles	Left Ankle Angles	Left Ankle Angles	Left Ankle Moment	Left Ankle Moment	Left Ankle Moment	Left Ankle Power	Left Ankle Power	Left Ankle Power	Left Knee Angles	Left Knee Angles	Left Knee Angles	Left Knee Moment	Left Knee Moment	Left Knee Moment	Left Knee Power	Left Knee Power	Left Knee Power	Left Hip Angles
	EVENT_LABEL	EVENT_LABEL	FRAME_NUMBERS	LINK_MODEL_BASED	LINK_MODEL_BASED	LINK_MODEL_BASED	LINK_MODEL_BASED	LINK_MODEL_BASED	LINK_MODEL_BASED	LINK_MODEL_BASED	LINK_MODEL_BASED	LINK_MODEL_BASED	LINK_MODEL_BASED	LINK_MODEL_BASED	LINK_MODEL_BASED	LINK_MODEL_BASED	LINK_MODEL_BASED	LINK_MODEL_BASED	LINK_MODEL_BASED	LINK_MODEL_BASED	LINK_MODEL_BASED	LINK_MODEL_BASED	LINK_MODEL_BASED	LINK_MODEL_BASED	LINK_MODEL_BASED	LINK_MODEL_BASED	LINK_MODEL_BASED	LINK_MODEL_BASED	LINK_MODEL_BASED	LINK_MODEL_BASED	LINK_MODEL_BASED	LINK_MODEL_BASED	LINK_MODEL_BASED	LINK_MODEL_BASED	LINK_MODEL_BASED	LINK_MODEL_BASED	LINK_MODEL_BASED	LINK_MODEL_BASED	LINK_MODEL_BASED	LINK_MODEL_BASED	LINK_MODEL_BASED	LINK_MODEL_BASED	LINK_MODEL_BASED	LINK_MODEL_BASED	LINK_MODEL_BASED	LINK_MODEL_BASED	LINK_MODEL_BASED	LINK_MODEL_BASED	LINK_MODEL_BASED
	ORIGINAL	ORIGINAL	ORIGINAL	ORIGINAL	ORIGINAL	ORIGINAL	ORIGINAL	ORIGINAL	ORIGINAL	ORIGINAL	ORIGINAL	ORIGINAL	ORIGINAL	ORIGINAL	ORIGINAL	ORIGINAL	ORIGINAL	ORIGINAL	ORIGINAL	ORIGINAL	ORIGINAL	ORIGINAL	ORIGINAL	ORIGINAL	ORIGINAL	ORIGINAL	ORIGINAL	ORIGINAL	ORIGINAL	ORIGINAL	ORIGINAL	ORIGINAL	ORIGINAL	ORIGINAL	ORIGINAL	ORIGINAL	ORIGINAL	ORIGINAL	ORIGINAL	ORIGINAL	ORIGINAL	ORIGINAL	ORIGINAL	ORIGINAL	ORIGINAL	ORIGINAL	ORIGINAL	ORIGINAL	ORIGINAL
ITEM	X	X	X	X	Y	Z	X	Y	Z	X	Y	Z	X	Y	Z	X	Y	Z	X	Y	Z	X	Y	Z	X	Y	Z	X	Y	Z	X	Y	Z	X	Y	Z	X	Y	Z	X	Y	Z	X	Y	Z	X	Y	Z	X
1	1.78000	1.96000	0.00000	-8.01715	-0.80543	-2.91865							4.37010	-3.79616	-20.10666							8.51555	4.92344	6.60647							1.55214	2.74523	14.68234							3.28599	-0.57351	-17.28297							9.34540
2			0.01000	-8.01113	-0.82043	-2.94668							4.41210	-3.80964	-20.10973							8.52144	4.95098	6.61455							1.57417	2.75458	14.68077							3.40945	-0.56987	-17.30337							9.39985
3			0.02000	-8.00678	-0.84100	-2.97947	-0.01168	-0.00035	-0.00035	0.00008	-0.00002	-0.00002	4.45787	-3.81964	-20.09296	-0.00975	-0.00772	-0.00086	0.00086	-0.00006	-0.00005	8.53373	4.97612	6.60835	0.04001	-0.06039	-0.00960	-0.00110	0.00265	-0.00023	1.59683	2.77074	14.67678	-0.00872	-0.00160	0.00006	0.00035	0.00006	0.00000	3.53874	-0.56984	-17.32535	-0.00751	-0.00070	0.00012	0.00173	-0.00001	0.00000	9.45651
4			0.03000	-8.00419	-0.86866	-3.01634	-0.01168	-0.00035	-0.00035	0.00006	-0.00002	-0.00002	4.50950	-3.82375	-20.04926	-0.00951	-0.00781	-0.00088	0.00097	0.00004	-0.00008	8.55601	4.99667	6.57995	0.03782	-0.06155	-0.00962	-0.00153	0.00249	-0.00060	1.62005	2.79548	14.67040	-0.00873	-0.00160	0.00006	0.00036	0.00008	0.00000	3.67345	-0.57537	-17.34873	-0.00756	-0.00036	0.00012	0.00182	-0.00001	0.00000	9.51548
5			0.04000	-8.00210	-0.90191	-3.05460	-0.01168	-0.00035	-0.00035	0.00006	-0.00002	-0.00002	4.56700	-3.82223	-19.98156	-0.00946	-0.00782	-0.00090	0.00107	0.00013	-0.00012	8.58674	5.01139	6.53080	0.03737	-0.06124	-0.00981	-0.00181	0.00205	-0.00090	1.64444	2.82921	14.66247	-0.00875	-0.00160	0.00007	0.00038	0.00011	0.00000	3.81463	-0.58728	-17.37272	-0.00755	-0.00016	0.00014	0.00190	-0.00000	0.00001	9.57731
6			0.05000	-7.99909	-0.93701	-3.09179	-0.01167	-0.00035	-0.00035	0.00009	-0.00002	-0.00002	4.62924	-3.81667	-19.89697	-0.00943	-0.00778	-0.00091	0.00116	0.00019	-0.00014	8.62131	5.01889	6.46935	0.03740	-0.06074	-0.01006	-0.00188	0.00131	-0.00109	1.67091	2.87129	14.65532	-0.00877	-0.00160	0.00007	0.00043	0.00013	0.00000	3.96312	-0.60559	-17.39547	-0.00748	-0.00012	0.00017	0.00199	-0.00000	0.00001	9.64162
7			0.06000	-7.99420	-0.97017	-3.12660	-0.01166	-0.00035	-0.00036	0.00013	-0.00002	-0.00002	4.69549	-3.80820	-19.80140	-0.00928	-0.00784	-0.00091	0.00121	0.00024	-0.00016	8.65543	5.01715	6.40406	0.03728	-0.06047	-0.01032	-0.00176	0.00029	-0.00116	1.70067	2.92027	14.65204	-0.00878	-0.00160	0.00007	0.00049	0.00014	-0.00000	4.11923	-0.62983	-17.41325	-0.00750	-0.00030	0.00020	0.00209	-0.00001	0.00000	9.70706
8			0.07000	-7.98703	-0.99870	-3.15862	-0.01165	-0.00035	-0.00038	0.00018	-0.00002	-0.00002	4.76612	-3.79720	-19.69945	-0.00900	-0.00802	-0.00090	0.00125	0.00029	-0.00016	8.68662	5.00494	6.34107	0.03716	-0.06022	-0.01060	-0.00156	-0.00082	-0.00113	1.73528	2.97377	14.65465	-0.00878	-0.00160	0.00006	0.00059	0.00015	-0.00000	4.28304	-0.65829	-17.42055	-0.00773	-0.00066	0.00023	0.00227	-0.00003	-0.00000	9.77200
9			0.08000	-7.97791	-1.02129	-3.18868	-0.01163	-0.00033	-0.00040	0.00021	-0.00001	-0.00002	4.84155	-3.78425	-19.59523	-0.00868	-0.00830	-0.00088	0.00128	0.00031	-0.00016	8.71406	4.98318	6.28471	0.03734	-0.05980	-0.01087	-0.00140	-0.00173	-0.00103	1.77645	3.02868	14.66313	-0.00878	-0.00160	0.00006	0.00070	0.00015	-0.00000	4.45497	-0.68716	-17.41167	-0.00814	-0.00093	0.00024	0.00251	-0.00004	-0.00001	9.83590
10			0.09000	-7.96789	-1.03840	-3.21866	-0.01160	-0.00031	-0.00044	0.00021	-0.00001	-0.00002	4.92152	-3.77104	-19.49294	-0.00835	-0.00867	-0.00086	0.00129	0.00032	-0.00015	8.73841	4.95558	6.23795	0.03730	-0.05980	-0.01109	-0.00131	-0.00222	-0.00089	1.82570	3.08252	14.67620	-0.00877	-0.00159	0.00007	0.00084	0.00015	-0.00000	4.63649	-0.71059	-17.38445	-0.00868	-0.00096	0.00024	0.00285	-0.00003	-0.00002	9.90033
11			0.10000	-7.95809	-1.05325	-3.25060	-0.01156	-0.00028	-0.00047	0.00020	-0.00001	-0.00003	5.00493	-3.75950	-19.39596	-0.00806	-0.00911	-0.00087	0.00128	0.00029	-0.00014	8.76154	4.92718	6.20045	0.03655	-0.06079	-0.01121	-0.00133	-0.00222	-0.00076	1.88453	3.13479	14.69272	-0.00876	-0.00159	0.00009	0.00100	0.00014	-0.00000	4.83091	-0.72279	-17.34305	-0.00927	-0.00081	0.00024	0.00329	-0.00000	-0.00002	9.96923
12			0.11000	-7.94895	-1.07027	-3.28559	-0.01151	-0.00025	-0.00050	0.00020	-0.00001	-0.00003	5.09078	-3.75077	-19.30565	-0.00794	-0.00957	-0.00090	0.00128	0.00025	-0.00014	8.78627	4.90236	6.16770	0.03534	-0.06265	-0.01125	-0.00146	-0.00183	-0.00071	1.95502	3.18655	14.71169	-0.00877	-0.00159	0.00011	0.00121	0.00014	-0.00000	5.04279	-0.72075	-17.29671	-0.00981	-0.00072	0.00025	0.00383	0.00002	-0.00002	10.04730
13			0.12000	-7.93920	-1.09299	-3.32452	-0.01146	-0.00022	-0.00052	0.00025	-0.00001	-0.00003	5.17882	-3.74478	-19.22085	-0.00806	-0.00999	-0.00094	0.00133	0.00022	-0.00014	8.81449	4.88309	6.13428	0.03463	-0.06458	-0.01127	-0.00162	-0.00123	-0.00073	2.04005	3.23962	14.73211	-0.00878	-0.00160	0.00013	0.00146	0.00015	-0.00001	5.27665	-0.70596	-17.25771	-0.01012	-0.00073	0.00028	0.00436	0.00003	-0.00001	10.13755
14			0.13000	-7.92540	-1.12352	-3.36988	-0.01141	-0.00019	-0.00055	0.00038	-0.00001	-0.00004	5.26943	-3.74086	-19.13833	-0.00844	-0.01032	-0.00097	0.00143	0.00020	-0.00014	8.84576	4.86939	6.09778	0.03506	-0.06611	-0.01135	-0.00175	-0.00066	-0.00078	2.14269	3.29585	14.75307	-0.00879	-0.00160	0.00015	0.00175	0.00016	-0.00001	5.53603	-0.68314	-17.23767	-0.00996	-0.00080	0.00030	0.00475	0.00003	-0.00000	10.24015
15			0.14000	-7.90317	-1.16296	-3.42651	-0.01135	-0.00017	-0.00060	0.00059	-0.00002	-0.00006	5.36259	-3.73792	-19.05277	-0.00892	-0.01057	-0.00096	0.00155	0.00021	-0.00015	8.87816	4.85958	6.05763	0.03672	-0.06687	-0.01152	-0.00183	-0.00030	-0.00086	2.26515	3.35659	14.77445	-0.00881	-0.00160	0.00017	0.00206	0.00017	-0.00001	5.82267	-0.65753	-17.24296	-0.00930	-0.00082	0.00033	0.00487	0.00003	0.00001	10.35258
16			0.15000	-7.86876	-1.21132	-3.50103	-0.01130	-0.00014	-0.00064	0.00086	-0.00002	-0.00009	5.45706	-3.73464	-18.95862	-0.00940	-0.01077	-0.00096	0.00165	0.00025	-0.00017	8.91017	4.85108	6.01328	0.03933	-0.06654	-0.01174	-0.00189	-0.00022	-0.00096	2.40826	3.42217	14.79688	-0.00883	-0.00161	0.00018	0.00238	0.00019	-0.00001	6.13722	-0.63310	-17.27375	-0.00823	-0.00075	0.00034	0.00471	0.00002	0.00003	10.47158
17			0.16000	-7.81947	-1.26763	-3.59906	-0.01127	-0.00012	-0.00066	0.00119	-0.00002	-0.00012	5.55063	-3.73016	-18.85367	-0.00992	-0.01098	-0.00101	0.00172	0.00031	-0.00019	8.94094	4.84136	5.96520	0.04224	-0.06574	-0.01196	-0.00190	-0.00041	-0.00104	2.57163	3.49187	14.82184	-0.00886	-0.00162	0.00018	0.00270	0.00020	-0.00001	6.47978	-0.61311	-17.32680	-0.00684	-0.00056	0.00034	0.00424	0.00001	0.00004	10.59427
18			0.17000	-7.75318	-1.33071	-3.72189	-0.01129	-0.00011	-0.00065	0.00154	-0.00002	-0.00014	5.64172	-3.72365	-18.74114	-0.01059	-0.01117	-0.00114	0.00180	0.00037	-0.00022	8.96996	4.82850	5.91561	0.04488	-0.06546	-0.01216	-0.00187	-0.00084	-0.00108	2.75369	3.56515	14.85186	-0.00889	-0.00163	0.00019	0.00299	0.00021	-0.00001	6.84975	-0.60174	-17.39771	-0.00526	-0.00030	0.00034	0.00351	-0.00000	0.00005	10.71817
19			0.18000	-7.66927	-1.40018	-3.86433	-0.01138	-0.00012	-0.00060	0.00188	-0.00002	-0.00014	5.73048	-3.71378	-18.62758	-0.01140	-0.01122	-0.00133	0.00190	0.00045	-0.00025	8.99689	4.81092	5.86663	0.04699	-0.06586	-0.01230	-0.00177	-0.00144	-0.00109	2.95203	3.64180	14.89046	-0.00892	-0.00163	0.00019	0.00323	0.00022	-0.00002	7.24513	-0.60440	-17.48131	-0.00358	-0.00008	0.00035	0.00253	-0.00000	0.00005	10.84069
20			0.19000	-7.57110	-1.47616	-4.01541	-0.01149	-0.00013	-0.00053	0.00212	-0.00002	-0.00013	5.81812	-3.69936	-18.51998	-0.01200	-0.01122	-0.00152	0.00198	0.00053	-0.00026	9.02118	4.78783	5.81893	0.04791	-0.06681	-0.01238	-0.00158	-0.00206	-0.00109	3.16343	3.72189	14.94184	-0.00893	-0.00164	0.00019	0.00343	0.00022	-0.00002	7.66312	-0.62663	-17.57183	-0.00180	0.00000	0.00037	0.00134	0.00000	0.00006	10.95925
21			0.20000	-7.46598	-1.55949	-4.16105	-0.01159	-0.00014	-0.00048	0.00219	-0.00003	-0.00010	5.90606	-3.68046	-18.42504	-0.01206	-0.01131	-0.00165	0.00198	0.00058	-0.00024	9.04247	4.76018	5.77225	0.04707	-0.06809	-0.01240	-0.00129	-0.00250	-0.00108	3.38365	3.80506	15.01094	-0.00894	-0.00165	0.00020	0.00354	0.00023	-0.00003	8.10196	-0.67151	-17.66554	0.00005	-0.00000	0.00039	-0.00004	-0.00000	0.00006	11.07360
22			0.21000	-7.36162	-1.65108	-4.28892	-0.01166	-0.00015	-0.00046	0.00213	-0.00003	-0.00008	5.99547	-3.65773	-18.34765	-0.01165	-0.01151	-0.00171	0.00193	0.00063	-0.00019	9.06017	4.73056	5.72656	0.04457	-0.06925	-0.01231	-0.00092	-0.00260	-0.00105	3.60665	3.89095	15.10297	-0.00896	-0.00166	0.00022	0.00356	0.00023	-0.00004	8.56301	-0.73758	-17.76409	0.00154	0.00012	0.00039	-0.00128	0.00002	0.00006	11.18826
23			0.22000	-7.26338	-1.75075	-4.39061	-0.01170	-0.00015	-0.00046	0.00196	-0.00003	-0.00006	6.08782	-3.63131	-18.29024	-0.01113	-0.01145	-0.00170	0.00190	0.00068	-0.00013	9.07358	4.70238	5.68255	0.04153	-0.06918	-0.01201	-0.00055	-0.00229	-0.00096	3.82471	3.98043	15.22178	-0.00899	-0.00167	0.00026	0.00347	0.00024	-0.00006	9.05382	-0.81740	-17.87675	0.00201	0.00046	0.00034	-0.00179	0.00008	0.00007	11.31509
24			0.23000	-7.17476	-1.85703	-4.46166	-0.01172	-0.00017	-0.00044	0.00172	-0.00003	-0.00003	6.18495	-3.59987	-18.25254	-0.01102	-0.01079	-0.00163	0.00196	0.00072	-0.00007	9.08219	4.67863	5.64162	0.03957	-0.06699	-0.01143	-0.00019	-0.00169	-0.00083	4.03026	4.07502	15.36762	-0.00903	-0.00169	0.00031	0.00328	0.00025	-0.00009	9.58974	-0.89660	-18.01986	0.00089	0.00085	0.00026	-0.00088	0.00014	0.00007	11.47338
25			0.24000	-7.09835	-1.96753	-4.50247	-0.01169	-0.00018	-0.00042	0.00144	-0.00004	-0.00001	6.28753	-3.56134	-18.23000	-0.01153	-0.00952	-0.00147	0.00212	0.00074	-0.00004	9.08550	4.66061	5.60426	0.03983	-0.06298	-0.01070	0.00018	-0.00107	-0.00072	4.21870	4.17548	15.53780	-0.00909	-0.00172	0.00035	0.00307	0.00027	-0.00012	10.18971	-0.95738	-18.21008	-0.00217	0.00117	0.00016	0.00241	0.00017	0.00006	11.68307
26			0.25000	-7.03541	-2.07857	-4.52113	-0.01162	-0.00019	-0.00042	0.00115	-0.00004	-0.00000	6.39287	-3.51495	-18.21103	-0.01237	-0.00795	-0.00124	0.00226	0.00072	-0.00004	9.08307	4.64726	5.56814	0.04191	-0.05838	-0.00998	0.00063	-0.00063	-0.00069	4.39101	4.28096	15.72692	-0.00917	-0.00175	0.00039	0.00292	0.00028	-0.00014	10.86885	-0.98525	-18.45321	-0.00711	0.00141	0.00007	0.00892	0.00014	0.00003	11.95588
27			0.26000	-6.98653	-2.18515	-4.53249	-0.01154	-0.00018	-0.00044	0.00086	-0.00003	-0.00000	6.49401	-3.46271	-18.17829	-0.01303	-0.00677	-0.00102	0.00222	0.00069	-0.00007	9.07456	4.63599	5.52798	0.04427	-0.05539	-0.00954	0.00117	-0.00045	-0.00078	4.55445	4.38944	15.92563	-0.00924	-0.00181	0.00041	0.00289	0.00029	-0.00014	11.63620	-0.97294	-18.73781	-0.01279	0.00148	-0.00000	0.01807	0.00007	-0.00000	12.29265
28			0.27000	-6.95098	-2.28212	-4.55170	-0.01149	-0.00017	-0.00048	0.00063	-0.00003	-0.00001	6.58212	-3.40866	-18.11575	-0.01348	-0.00648	-0.00094	0.00196	0.00070	-0.00012	9.06011	4.62333	5.47708	0.04622	-0.05518	-0.00952	0.00176	-0.00051	-0.00102	4.71935	4.49834	16.12076	-0.00931	-0.00188	0.00039	0.00299	0.00031	-0.00013	12.49684	-0.91985	-19.04005	-0.01757	0.00122	-0.00002	0.02770	-0.00001	-0.00001	12.68843
29			0.28000	-6.92592	-2.36617	-4.58772	-0.01151	-0.00015	-0.00052	0.00047	-0.00002	-0.00003	6.65083	-3.35612	-18.01504	-0.01408	-0.00705	-0.00102	0.00161	0.00079	-0.00020	9.04054	4.60623	5.40862	0.04868	-0.05694	-0.00995	0.00230	-0.00078	-0.00140	4.89298	4.60613	16.29733	-0.00935	-0.00198	0.00031	0.00312	0.00032	-0.00009	13.45236	-0.83169	-19.33332	-0.02089	0.00071	0.00000	0.03641	-0.00004	0.00000	13.13719
30			0.29000	-6.90817	-2.43714	-4.64091	-0.01158	-0.00013	-0.00055	0.00034	-0.00002	-0.00005	6.69890	-3.30638	-17.87895	-0.01475	-0.00815	-0.00123	0.00124	0.00093	-0.00030	9.01867	4.58238	5.31938	0.05215	-0.05883	-0.01071	0.00256	-0.00122	-0.00187	5.07690	4.71339	16.43842	-0.00937	-0.00209	0.00022	0.00323	0.00036	-0.00005	14.50268	-0.72000	-19.59484	-0.02333	0.00027	0.00001	0.04460	-0.00003	0.00000	13.63503
31			0.30000	-6.89694	-2.49734	-4.70420	-0.01165	-0.00011	-0.00059	0.00019	-0.00001	-0.00006	6.73008	-3.25869	-17.72223	-0.01507	-0.00941	-0.00145	0.00092	0.00108	-0.00038	8.99987	4.55123	5.21367	0.05599	-0.05980	-0.01162	0.00216	-0.00180	-0.00226	5.26991	4.82228	16.52491	-0.00937	-0.00217	0.00016	0.00329	0.00040	-0.00002	15.64903	-0.59801	-19.80582	-0.02539	0.00027	-0.00009	0.05287	-0.00003	-0.00003	14.18099
32			0.31000	-6.89461	-2.54993	-4.76719	-0.01171	-0.00009	-0.00063	-0.00004	-0.00001	-0.00006	6.75135	-3.21083	-17.56736	-0.01512	-0.01044	-0.00157	0.00072	0.00120	-0.00038	8.99156	4.51332	5.10377	0.05960	-0.06009	-0.01248	0.00088	-0.00254	-0.00238	5.47122	4.93523	16.53768	-0.00941	-0.00222	0.00016	0.00332	0.00046	0.00001	16.89264	-0.47579	-19.94988	-0.02691	0.00080	-0.00032	0.06053	-0.00012	-0.00008	14.77543
33			0.32000	-6.90604	-2.59703	-4.82249	-0.01177	-0.00007	-0.00067	-0.00039	-0.00001	-0.00005	6.76849	-3.16023	-17.43295	-0.01526	-0.01095	-0.00155	0.00057	0.00127	-0.00031	8.99935	4.46915	5.00461	0.06233	-0.06049	-0.01309	-0.00094	-0.00341	-0.00216	5.68015	5.05452	16.46070	-0.00947	-0.00224	0.00019	0.00331	0.00053	0.00004	18.22843	-0.35812	-20.01369	-0.02710	0.00173	-0.00067	0.06496	-0.00031	-0.00007	15.41584
34			0.33000	-6.93772	-2.63923	-4.87081	-0.01182	-0.00006	-0.00070	-0.00088	-0.00000	-0.00005	6.78084	-3.10642	-17.32267	-0.01540	-0.01117	-0.00145	0.00032	0.00128	-0.00024	9.02267	4.41989	4.92665	0.06262	-0.06245	-0.01342	-0.00244	-0.00427	-0.00170	5.89399	5.18263	16.28522	-0.00959	-0.00224	0.00024	0.00323	0.00061	0.00009	19.63968	-0.24580	-19.99353	-0.02498	0.00292	-0.00110	0.06252	-0.00063	0.00003	16.09458
35			0.34000	-6.99540	-2.67632	-4.91896	-0.01187	-0.00004	-0.00074	-0.00142	-0.00000	-0.00006	6.78102	-3.05243	-17.22619	-0.01487	-0.01190	-0.00141	-0.00013	0.00131	-0.00022	9.05405	4.36893	4.87300	0.05847	-0.06774	-0.01368	-0.00274	-0.00496	-0.00118	6.10620	5.32249	16.01384	-0.00981	-0.00224	0.00028	0.00306	0.00070	0.00014	21.09621	-0.13723	-19.90202	-0.02018	0.00434	-0.00161	0.05141	-0.00107	0.00019	16.79984
36			0.35000	-7.08004	-2.70942	-4.97240	-0.01189	0.00000	-0.00081	-0.00191	0.00000	-0.00007	6.76100	-3.00246	-17.13172	-0.01310	-0.01382	-0.00152	-0.00059	0.00140	-0.00023	9.08281	4.32153	4.84198	0.04908	-0.07706	-0.01407	-0.00185	-0.00529	-0.00067	6.30914	5.47722	15.66329	-0.01019	-0.00224	0.00032	0.00288	0.00080	0.00020	22.55830	-0.02931	-19.76572	-0.01300	0.00595	-0.00220	0.03280	-0.00161	0.00035	17.51776
37			0.36000	-7.18442	-2.74285	-5.02879	-0.01187	0.00006	-0.00091	-0.00218	0.00000	-0.00008	6.71997	-2.95796	-17.03931	-0.01036	-0.01661	-0.00175	-0.00079	0.00152	-0.00024	9.10043	4.28266	4.83121	0.03648	-0.08888	-0.01463	-0.00062	-0.00503	-0.00018	6.50124	5.64958	15.26469	-0.01077	-0.00226	0.00031	0.00285	0.00089	0.00020	23.98720	0.08151	-19.61697	-0.00352	0.00731	-0.00276	0.00859	-0.00205	0.00039	18.23632
38			0.37000	-7.29511	-2.78333	-5.07972	-0.01185	0.00012	-0.00101	-0.00217	0.00001	-0.00007	6.66443	-2.91720	-16.96081	-0.00764	-0.01916	-0.00196	-0.00074	0.00157	-0.00020	9.10255	4.25536	4.83848	0.02463	-0.09970	-0.01514	0.00020	-0.00409	0.00029	6.69196	5.83818	14.86118	-0.01148	-0.00231	0.00022	0.00320	0.00095	0.00014	25.35150	0.19876	-19.48776	0.00834	0.00801	-0.00311	-0.01920	-0.00216	0.00023	18.94666
39			0.38000	-7.39901	-2.83678	-5.11830	-0.01182	0.00017	-0.00110	-0.00195	0.00002	-0.00005	6.60265	-2.87836	-16.90923	-0.00570	-0.02066	-0.00204	-0.00060	0.00150	-0.00011	9.08902	4.23975	4.86068	0.01611	-0.10722	-0.01542	0.00051	-0.00285	0.00067	6.89840	6.03286	14.50039	-0.01225	-0.00239	0.00003	0.00405	0.00093	0.00002	26.62487	0.32511	-19.40764	0.02195	0.00802	-0.00330	-0.04651	-0.00193	-0.00010	19.64221
40			0.39000	-7.48717	-2.90543	-5.14352	-0.01181	0.00019	-0.00116	-0.00159	0.00003	-0.00002	6.54102	-2.84153	-16.89003	-0.00461	-0.02105	-0.00198	-0.00048	0.00129	-0.00000	9.06248	4.23312	4.89276	0.01103	-0.11096	-0.01543	0.00055	-0.00186	0.00088	7.13773	6.21227	14.22158	-0.01293	-0.00247	-0.00020	0.00532	0.00080	-0.00007	27.77981	0.46136	-19.39613	0.03600	0.00792	-0.00357	-0.06788	-0.00156	-0.00053	20.31521
41			0.40000	-7.55500	-2.98687	-5.15874	-0.01180	0.00019	-0.00120	-0.00117	0.00003	-0.00000	6.48352	-2.80859	-16.90069	-0.00425	-0.02062	-0.00183	-0.00041	0.00097	0.00008	9.02689	4.23099	4.92807	0.00853	-0.11146	-0.01518	0.00053	-0.00148	0.00086	7.41893	6.34905	14.04358	-0.01343	-0.00255	-0.00037	0.00670	0.00053	-0.00008	28.78533	0.60391	-19.45298	0.04881	0.00828	-0.00419	-0.07804	-0.00124	-0.00101	20.95588
42			0.41000	-7.60167	-3.07565	-5.16911	-0.01179	0.00018	-0.00120	-0.00076	0.00003	0.00000	6.43168	-2.78206	-16.93352	-0.00451	-0.01971	-0.00166	-0.00040	0.00062	0.00012	8.98602	4.22833	4.95954	0.00761	-0.10969	-0.01472	0.00054	-0.00177	0.00065	7.73885	6.41949	13.95633	-0.01367	-0.00260	-0.00042	0.00776	0.00018	-0.00004	29.61050	0.74429	-19.55482	0.05894	0.00941	-0.00525	-0.07445	-0.00106	-0.00146	21.55491
43			0.42000	-7.62948	-3.16640	-5.17857	-0.01182	0.00013	-0.00114	-0.00042	0.00002	0.00001	6.38525	-2.76364	-16.97926	-0.00524	-0.01859	-0.00154	-0.00042	0.00030	0.00013	8.94189	4.22058	4.98085	0.00734	-0.10697	-0.01412	0.00057	-0.00262	0.00028	8.08284	6.41069	13.92139	-0.01366	-0.00260	-0.00033	0.00812	-0.00020	-0.00002	30.23011	0.87205	-19.66599	0.06562	0.01110	-0.00655	-0.05842	-0.00100	-0.00167	22.10588
44			0.43000	-7.64350	-3.25569	-5.18696	-0.01187	0.00008	-0.00103	-0.00022	0.00001	0.00001	6.34350	-2.75290	-17.02961	-0.00618	-0.01741	-0.00150	-0.00045	0.00008	0.00013	8.89531	4.20420	4.98663	0.00715	-0.10422	-0.01351	0.00060	-0.00385	-0.00017	8.42820	6.32051	13.88448	-0.01341	-0.00254	-0.00018	0.00762	-0.00053	-0.00003	30.62774	0.97941	-19.75569	0.06894	0.01272	-0.00765	-0.03426	-0.00101	-0.00148	22.60621
45			0.44000	-7.65138	-3.34267	-5.18923	-0.01193	0.00001	-0.00091	-0.00019	0.00000	0.00003	6.30638	-2.74749	-17.07861	-0.00691	-0.01634	-0.00148	-0.00045	-0.00002	0.00012	8.84686	4.17647	4.97292	0.00684	-0.10192	-0.01303	0.00061	-0.00533	-0.00066	8.74751	6.15218	13.79707	-0.01297	-0.00243	-0.00005	0.00628	-0.00078	-0.00001	30.79711	1.06367	-19.81118	0.06946	0.01375	-0.00819	-0.00703	-0.00099	-0.00107	23.05666
46			0.45000	-7.66169	-3.42802	-5.17817	-0.01195	-0.00003	-0.00082	-0.00034	-0.00000	0.00004	6.27394	-2.74423	-17.12335	-0.00713	-0.01558	-0.00145	-0.00040	-0.00004	0.00011	8.79744	4.13595	4.93801	0.00674	-0.09993	-0.01283	0.00062	-0.00683	-0.00114	9.00979	5.91024	13.63566	-0.01239	-0.00228	-0.00002	0.00424	-0.00096	-0.00001	30.74216	1.12708	-19.84211	0.06771	0.01400	-0.00811	0.01896	-0.00078	-0.00079	23.46122
47			0.46000	-7.68134	-3.51247	-5.14926	-0.01192	-0.00006	-0.00079	-0.00059	-0.00001	0.00007	6.24577	-2.74079	-17.16464	-0.00691	-0.01526	-0.00139	-0.00035	-0.00001	0.00010	8.74790	4.08354	4.88415	0.00737	-0.09812	-0.01293	0.00070	-0.00809	-0.00153	9.18010	5.60069	13.40836	-0.01171	-0.00213	-0.00011	0.00165	-0.00110	-0.00006	30.47498	1.17566	-19.87453	0.06407	0.01355	-0.00762	0.04081	-0.00035	-0.00085	23.82582
48			0.47000	-7.71418	-3.59628	-5.10383	-0.01185	-0.00007	-0.00081	-0.00089	-0.00001	0.00009	6.22023	-2.73629	-17.20604	-0.00647	-0.01538	-0.00131	-0.00031	0.00000	0.00010	8.69767	4.02193	4.81774	0.00849	-0.09677	-0.01323	0.00083	-0.00899	-0.00179	9.21905	5.23392	13.14664	-0.01100	-0.00202	-0.00035	-0.00137	-0.00120	-0.00019	30.01031	1.21699	-19.93720	0.05885	0.01260	-0.00702	0.05696	0.00017	-0.00117	24.15459
49			0.48000	-7.76077	-3.67986	-5.04723	-0.01176	-0.00006	-0.00086	-0.00116	-0.00001	0.00011	6.19525	-2.73103	-17.25212	-0.00591	-0.01585	-0.00126	-0.00029	0.00000	0.00011	8.64531	3.95487	4.74664	0.00926	-0.09630	-0.01356	0.00095	-0.00961	-0.00188	9.08453	4.82737	12.89053	-0.01032	-0.00197	-0.00070	-0.00471	-0.00128	-0.00036	29.36215	1.25709	-20.04823	0.05243	0.01125	-0.00643	0.06684	0.00061	-0.00156	24.44887
50			0.49000	-7.81944	-3.76460	-4.98489	-0.01167	-0.00005	-0.00092	-0.00138	-0.00001	0.00012	6.16973	-2.72505	-17.30766	-0.00528	-0.01633	-0.00122	-0.00026	-0.00000	0.00013	8.58960	3.88493	4.67729	0.00941	-0.09592	-0.01371	0.00101	-0.01007	-0.00182	8.73614	4.40426	12.67687	-0.00972	-0.00197	-0.00110	-0.00823	-0.00133	-0.00046	28.54349	1.29785	-20.20992	0.04520	0.00943	-0.00578	0.07041	0.00083	-0.00180	24.70761
51			0.50000	-7.88800	-3.85260	-4.92077	-0.01157	-0.00005	-0.00096	-0.00156	-0.00001	0.00013	6.14417	-2.71757	-17.37687	-0.00462	-0.01651	-0.00118	-0.00023	0.00001	0.00016	8.53072	3.81326	4.61389	0.00895	-0.09483	-0.01359	0.00100	-0.01041	-0.00164	8.14166	3.98775	12.53213	-0.00927	-0.00202	-0.00149	-0.01186	-0.00136	-0.00041	27.56909	1.33773	-20.41065	0.03740	0.00718	-0.00503	0.06779	0.00079	-0.00178	24.93053
52			0.51000	-7.96517	-3.94501	-4.85664	-0.01148	-0.00006	-0.00099	-0.00172	-0.00001	0.00013	6.11994	-2.70788	-17.46323	-0.00391	-0.01624	-0.00112	-0.00019	0.00001	0.00019	8.47007	3.73993	4.55856	0.00804	-0.09262	-0.01315	0.00089	-0.01067	-0.00141	7.28368	3.59568	12.46889	-0.00904	-0.00210	-0.00179	-0.01561	-0.00135	-0.00022	26.45687	1.37355	-20.62848	0.02929	0.00467	-0.00419	0.05961	0.00053	-0.00150	25.11987
53			0.52000	-8.05092	-4.04043	-4.79163	-0.01142	-0.00008	-0.00100	-0.00189	-0.00001	0.00014	6.09857	-2.69619	-17.56943	-0.00333	-0.01564	-0.00106	-0.00015	0.00000	0.00022	8.40981	3.66459	4.51159	0.00733	-0.08954	-0.01248	0.00079	-0.01084	-0.00118	6.16497	3.24019	12.48609	-0.00909	-0.00220	-0.00194	-0.01957	-0.00129	0.00006	25.22653	1.40199	-20.83541	0.02116	0.00228	-0.00337	0.04708	0.00023	-0.00106	25.27897
54			0.53000	-8.14573	-4.13464	-4.72376	-0.01140	-0.00012	-0.00099	-0.00207	-0.00002	0.00014	6.08076	-2.68301	-17.69561	-0.00323	-0.01484	-0.00098	-0.00013	-0.00001	0.00023	8.35216	3.58691	4.47151	0.00793	-0.08563	-0.01166	0.00080	-0.01085	-0.00100	4.81188	2.93151	12.57254	-0.00946	-0.00232	-0.00193	-0.02376	-0.00117	0.00030	23.89840	1.41989	-21.00288	0.01339	0.00030	-0.00263	0.03186	0.00002	-0.00059	25.41160
55			0.54000	-8.24913	-4.22184	-4.65269	-0.01141	-0.00017	-0.00096	-0.00223	-0.00002	0.00014	6.06650	-2.66838	-17.83742	-0.00393	-0.01399	-0.00092	-0.00013	-0.00001	0.00023	8.29838	3.50672	4.43565	0.01074	-0.08120	-0.01081	0.00101	-0.01064	-0.00088	3.27526	2.68042	12.71255	-0.01013	-0.00242	-0.00174	-0.02800	-0.00096	0.00044	22.49234	1.42431	-21.10635	0.00606	-0.00110	-0.00197	0.01517	-0.00005	-0.00019	25.52057
56			0.55000	-8.35903	-4.29720	-4.58063	-0.01144	-0.00021	-0.00092	-0.00233	-0.00002	0.00013	6.05514	-2.65258	-17.98622	-0.00557	-0.01323	-0.00090	-0.00017	0.00001	0.00023	8.24838	3.42490	4.40094	0.01624	-0.07675	-0.01005	0.00144	-0.01014	-0.00082	1.62968	2.49692	12.88985	-0.01103	-0.00246	-0.00138	-0.03163	-0.00066	0.00044	21.02745	1.41301	-21.12787	-0.00091	-0.00191	-0.00139	-0.00236	-0.00003	0.00007	25.60756
57			0.56000	-8.47232	-4.35951	-4.51113	-0.01149	-0.00024	-0.00088	-0.00237	-0.00002	0.00011	6.04564	-2.63664	-18.13153	-0.00807	-0.01274	-0.00094	-0.00022	0.00001	0.00023	8.20107	3.34352	4.36519	0.02384	-0.07307	-0.00946	0.00205	-0.00940	-0.00079	-0.02924	2.38772	13.08879	-0.01204	-0.00244	-0.00088	-0.03368	-0.00031	0.00031	19.52234	1.38523	-21.05633	-0.00749	-0.00208	-0.00088	-0.01985	0.00002	0.00019	25.67287
58			0.57000	-8.58498	-4.41123	-4.44689	-0.01154	-0.00026	-0.00087	-0.00231	-0.00002	0.00010	6.03685	-2.62192	-18.26327	-0.01090	-0.01270	-0.00103	-0.00027	0.00002	0.00022	8.15418	3.26527	4.32686	0.03208	-0.07096	-0.00911	0.00281	-0.00855	-0.00080	-1.59238	2.35508	13.29352	-0.01301	-0.00234	-0.00030	-0.03299	0.00004	0.00010	17.99554	1.34154	-20.88825	-0.01327	-0.00148	-0.00048	-0.03553	0.00004	0.00018	25.71539
59			0.58000	-8.69191	-4.45651	-4.38841	-0.01158	-0.00027	-0.00087	-0.00214	-0.00002	0.00009	6.02832	-2.60886	-18.37361	-0.01328	-0.01309	-0.00116	-0.00029	0.00005	0.00020	8.10530	3.19250	4.28490	0.03895	-0.07075	-0.00898	0.00361	-0.00769	-0.00084	-2.95105	2.39685	13.48859	-0.01373	-0.00215	0.00032	-0.02884	0.00032	-0.00010	16.46503	1.28291	-20.63083	-0.01767	-0.00006	-0.00017	-0.04722	0.00000	0.00009	25.73352
60			0.59000	-8.78784	-4.49984	-4.33380	-0.01161	-0.00028	-0.00089	-0.00188	-0.00002	0.00009	6.02063	-2.59671	-18.45811	-0.01454	-0.01379	-0.00128	-0.00026	0.00011	0.00016	8.05291	3.12683	4.23834	0.04294	-0.07246	-0.00910	0.00428	-0.00688	-0.00091	-4.01511	2.50590	13.66143	-0.01399	-0.00186	0.00092	-0.02157	0.00047	-0.00024	14.94677	1.20911	-20.30487	-0.02035	0.00198	0.00014	-0.05375	-0.00003	-0.00008	25.72518
61			0.60000	-8.86918	-4.54532	-4.27999	-0.01162	-0.00028	-0.00091	-0.00158	-0.00002	0.00010	6.01391	-2.58423	-18.51633	-0.01450	-0.01458	-0.00136	-0.00023	0.00020	0.00011	7.99657	3.06881	4.18683	0.04383	-0.07516	-0.00942	0.00469	-0.00605	-0.00098	-4.73172	2.66724	13.80489	-0.01366	-0.00148	0.00147	-0.01277	0.00048	-0.00029	13.45300	1.11870	-19.94518	-0.02165	0.00431	0.00050	-0.05608	0.00011	-0.00032	25.68917
62			0.61000	-8.93505	-4.59603	-4.22409	-0.01161	-0.00028	-0.00095	-0.00129	-0.00002	0.00011	6.00705	-2.57123	-18.55275	-0.01337	-0.01525	-0.00138	-0.00022	0.00026	0.00007	7.93602	3.01891	4.13251	0.04182	-0.07814	-0.00984	0.00479	-0.00519	-0.00102	-5.09866	2.85762	13.91895	-0.01275	-0.00106	0.00193	-0.00471	0.00037	-0.00029	11.99151	1.01112	-19.59695	-0.02212	0.00647	0.00096	-0.05594	0.00052	-0.00056	25.62592
63			0.62000	-8.98727	-4.65291	-4.16440	-0.01159	-0.00029	-0.00098	-0.00106	-0.00002	0.00012	5.99791	-2.55828	-18.57502	-0.01155	-0.01575	-0.00136	-0.00024	0.00030	0.00005	7.87110	2.97696	4.07951	0.03716	-0.08101	-0.01020	0.00449	-0.00439	-0.00098	-5.16520	3.04947	14.01081	-0.01143	-0.00067	0.00225	0.00092	0.00022	-0.00027	10.56679	0.88938	-19.30869	-0.02233	0.00779	0.00153	-0.05486	0.00107	-0.00068	25.53860
64			0.63000	-9.02939	-4.71511	-4.10037	-0.01157	-0.00030	-0.00099	-0.00090	-0.00003	0.00013	5.98523	-2.54554	-18.59154	-0.00956	-0.01598	-0.00133	-0.00025	0.00032	0.00004	7.80283	2.94236	4.03172	0.03048	-0.08319	-0.01033	0.00377	-0.00370	-0.00087	-5.01529	3.21843	14.08992	-0.00998	-0.00044	0.00236	0.00378	0.00012	-0.00025	9.18354	0.76255	-19.12486	-0.02270	0.00778	0.00208	-0.05387	0.00138	-0.00048	25.43376
65			0.64000	-9.06564	-4.78107	-4.03198	-0.01156	-0.00033	-0.00099	-0.00083	-0.00003	0.00014	5.97002	-2.53187	-18.60957	-0.00785	-0.01586	-0.00129	-0.00022	0.00035	0.00005	7.73404	2.91336	3.99089	0.02320	-0.08393	-0.01017	0.00281	-0.00321	-0.00072	-4.74035	3.35167	14.16126	-0.00861	-0.00040	0.00222	0.00455	0.00008	-0.00022	7.85064	0.64456	-19.07809	-0.02374	0.00671	0.00242	-0.05388	0.00127	0.00006	25.32205
66			0.65000	-9.09966	-4.84875	-3.95881	-0.01154	-0.00036	-0.00096	-0.00082	-0.00003	0.00014	5.95515	-2.51549	-18.63460	-0.00669	-0.01534	-0.00123	-0.00017	0.00040	0.00007	7.66775	2.88799	3.95680	0.01696	-0.08259	-0.00977	0.00194	-0.00284	-0.00058	-4.41805	3.45230	14.22332	-0.00744	-0.00049	0.00190	0.00417	0.00008	-0.00016	6.58225	0.54979	-19.18217	-0.02578	0.00545	0.00237	-0.05515	0.00093	0.00068	25.21705
67			0.66000	-9.13387	-4.91448	-3.87977	-0.01154	-0.00041	-0.00093	-0.00085	-0.00003	0.00015	5.94397	-2.49526	-18.67005	-0.00619	-0.01444	-0.00114	-0.00011	0.00044	0.00009	7.60630	2.86519	3.92806	0.01307	-0.07932	-0.00926	0.00137	-0.00243	-0.00048	-4.10433	3.53589	14.27080	-0.00650	-0.00064	0.00147	0.00335	0.00010	-0.00008	5.39584	0.48743	-19.42698	-0.02869	0.00437	0.00199	-0.05678	0.00055	0.00102	25.13387
68			0.67000	-9.16975	-4.97271	-3.79440	-0.01156	-0.00046	-0.00090	-0.00090	-0.00003	0.00015	5.93876	-2.47177	-18.71655	-0.00637	-0.01339	-0.00102	-0.00004	0.00044	0.00009	7.55021	2.84538	3.90277	0.01232	-0.07502	-0.00880	0.00118	-0.00184	-0.00041	-3.83328	3.62092	14.29886	-0.00580	-0.00075	0.00103	0.00247	0.00012	-0.00002	4.30901	0.46011	-19.77887	-0.03197	0.00322	0.00144	-0.05725	0.00022	0.00095	25.08566
69			0.68000	-9.20794	-5.01743	-3.70445	-0.01162	-0.00050	-0.00086	-0.00095	-0.00002	0.00014	5.94060	-2.44696	-18.77184	-0.00709	-0.01252	-0.00091	0.00004	0.00040	0.00009	7.49859	2.83039	3.87935	0.01395	-0.07162	-0.00851	0.00126	-0.00105	-0.00037	-3.61904	3.71965	14.30739	-0.00532	-0.00080	0.00067	0.00173	0.00015	0.00001	3.33745	0.46568	-20.18895	-0.03513	0.00212	0.00084	-0.05545	0.00002	0.00060	25.08053
70			0.69000	-9.24814	-5.04389	-3.61373	-0.01169	-0.00054	-0.00083	-0.00099	-0.00000	0.00013	5.94952	-2.42283	-18.83042	-0.00802	-0.01214	-0.00086	0.00014	0.00036	0.00009	7.44944	2.82223	3.85567	0.01639	-0.07066	-0.00842	0.00144	-0.00010	-0.00038	-3.46005	3.83585	14.30145	-0.00503	-0.00077	0.00042	0.00120	0.00016	0.00001	2.49326	0.49796	-20.60322	-0.03773	0.00148	0.00025	-0.05095	-0.00006	0.00017	25.11971
71			0.70000	-9.28949	-5.05009	-3.52671	-0.01178	-0.00056	-0.00082	-0.00100	0.00002	0.00012	5.96505	-2.40063	-18.88468	-0.00895	-0.01231	-0.00087	0.00026	0.00034	0.00008	7.40074	2.82210	3.82810	0.01874	-0.07251	-0.00854	0.00166	0.00095	-0.00046	-3.34478	3.96600	14.28848	-0.00491	-0.00069	0.00028	0.00086	0.00016	0.00001	1.78324	0.54674	-20.97159	-0.03933	0.00153	-0.00027	-0.04389	-0.00011	-0.00015	25.19771
72			0.71000	-9.33068	-5.03733	-3.44769	-0.01186	-0.00057	-0.00084	-0.00096	0.00003	0.00010	5.98676	-2.38052	-18.92694	-0.00980	-0.01313	-0.00095	0.00040	0.00036	0.00006	7.35116	2.82915	3.79218	0.02117	-0.07686	-0.00893	0.00194	0.00199	-0.00062	-3.25756	4.10226	14.27466	-0.00492	-0.00059	0.00024	0.00068	0.00014	0.00001	1.20820	0.59892	-21.25442	-0.03946	0.00216	-0.00064	-0.03495	-0.00016	-0.00026	25.30476
73			0.72000	-9.36931	-5.00932	-3.37955	-0.01192	-0.00055	-0.00089	-0.00085	0.00004	0.00009	6.01508	-2.36189	-18.95316	-0.01059	-0.01451	-0.00109	0.00058	0.00042	0.00004	7.29992	2.84141	3.74563	0.02405	-0.08282	-0.00958	0.00230	0.00289	-0.00082	-3.18382	4.23449	14.26287	-0.00503	-0.00053	0.00025	0.00062	0.00011	0.00001	0.76376	0.64156	-21.42607	-0.03764	0.00315	-0.00084	-0.02510	-0.00017	-0.00016	25.43011
74			0.73000	-9.40192	-4.97085	-3.32372	-0.01196	-0.00052	-0.00097	-0.00068	0.00004	0.00007	6.05142	-2.34361	-18.96390	-0.01119	-0.01619	-0.00126	0.00080	0.00050	0.00002	7.24677	2.85639	3.68990	0.02723	-0.08914	-0.01037	0.00270	0.00351	-0.00100	-3.11387	4.35269	14.25386	-0.00524	-0.00050	0.00030	0.00064	0.00009	0.00001	0.44162	0.66559	-21.47786	-0.03375	0.00426	-0.00085	-0.01571	-0.00010	0.00001	25.56447
75			0.74000	-9.42541	-4.92642	-3.27908	-0.01198	-0.00049	-0.00105	-0.00045	0.00004	0.00006	6.09755	-2.32525	-18.96502	-0.01153	-0.01782	-0.00145	0.00104	0.00055	0.00001	7.19221	2.87219	3.63030	0.03022	-0.09465	-0.01104	0.00305	0.00378	-0.00107	-3.04355	4.44859	14.24649	-0.00554	-0.00054	0.00037	0.00068	0.00008	0.00001	0.23040	0.66843	-21.41699	-0.02818	0.00531	-0.00071	-0.00809	0.00005	0.00013	25.70130
76			0.75000	-9.43786	-4.87966	-3.24204	-0.01197	-0.00046	-0.00113	-0.00020	0.00004	0.00005	6.15472	-2.30787	-18.96554	-0.01171	-0.01920	-0.00163	0.00129	0.00052	0.00002	7.13696	2.88792	3.57410	0.03241	-0.09899	-0.01139	0.00326	0.00378	-0.00098	-2.97231	4.51784	14.23721	-0.00592	-0.00064	0.00042	0.00072	0.00006	0.00001	0.11505	0.65355	-21.26240	-0.02134	0.00619	-0.00050	-0.00295	0.00021	0.00016	25.83543
77			0.76000	-9.43808	-4.83377	-3.20788	-0.01194	-0.00044	-0.00118	0.00007	0.00004	0.00006	6.22376	-2.29298	-18.97293	-0.01184	-0.02018	-0.00178	0.00154	0.00042	0.00004	7.08214	2.90338	3.52684	0.03346	-0.10198	-0.01130	0.00329	0.00360	-0.00079	-2.90123	4.56084	14.22142	-0.00637	-0.00078	0.00045	0.00077	0.00004	0.00002	0.07624	0.62818	-21.04029	-0.01366	0.00682	-0.00024	-0.00035	0.00031	0.00010	25.96207
78			0.77000	-9.42532	-4.79176	-3.17262	-0.01189	-0.00043	-0.00119	0.00033	0.00003	0.00006	6.30479	-2.28114	-18.98831	-0.01193	-0.02068	-0.00190	0.00178	0.00031	0.00006	7.02865	2.91820	3.48929	0.03367	-0.10305	-0.01080	0.00321	0.00331	-0.00061	-2.83139	4.58153	14.19736	-0.00686	-0.00095	0.00045	0.00081	0.00002	0.00002	0.09132	0.60069	-20.78081	-0.00570	0.00711	0.00003	0.00028	0.00030	-0.00001	26.07561
79			0.78000	-9.39989	-4.75634	-3.13354	-0.01181	-0.00044	-0.00119	0.00057	0.00003	0.00007	6.39643	-2.27202	-19.00716	-0.01200	-0.02062	-0.00195	0.00199	0.00022	0.00006	6.97653	2.93198	3.45801	0.03380	-0.10154	-0.01004	0.00314	0.00298	-0.00050	-2.76229	4.58515	14.16771	-0.00735	-0.00113	0.00043	0.00086	-0.00001	0.00002	0.13769	0.57852	-20.51349	0.00194	0.00713	0.00027	-0.00017	0.00021	-0.00012	26.17035
80			0.79000	-9.36357	-4.72945	-3.08951	-0.01174	-0.00045	-0.00115	0.00075	0.00002	0.00008	6.49573	-2.26491	-19.02241	-0.01213	-0.01992	-0.00192	0.00213	0.00019	0.00004	6.92520	2.94461	3.42826	0.03434	-0.09727	-0.00918	0.00318	0.00266	-0.00047	-2.69184	4.57677	14.13805	-0.00781	-0.00128	0.00040	0.00096	-0.00003	0.00002	0.19504	0.56622	-20.26216	0.00876	0.00702	0.00045	-0.00080	0.00007	-0.00019	26.24122
81			0.80000	-9.31929	-4.71130	-3.04112	-0.01168	-0.00048	-0.00110	0.00087	0.00002	0.00009	6.59882	-2.25906	-19.02694	-0.01237	-0.01867	-0.00184	0.00222	0.00019	-0.00001	6.87372	2.95604	3.39614	0.03530	-0.09109	-0.00840	0.00331	0.00241	-0.00048	-2.61697	4.56131	14.11289	-0.00819	-0.00141	0.00038	0.00110	-0.00004	0.00001	0.24751	0.56465	-20.04173	0.01445	0.00690	0.00055	-0.00108	-0.00005	-0.00020	26.28469
82			0.81000	-9.27005	-4.69983	-2.98999	-0.01165	-0.00052	-0.00103	0.00095	0.00002	0.00009	6.70130	-2.25430	-19.01532	-0.01273	-0.01718	-0.00173	0.00225	0.00019	-0.00006	6.82116	2.96682	3.35922	0.03632	-0.08452	-0.00783	0.00352	0.00228	-0.00052	-2.53466	4.54364	14.09300	-0.00848	-0.00151	0.00034	0.00127	-0.00005	0.00001	0.28475	0.57206	-19.85705	0.01899	0.00679	0.00057	-0.00084	-0.00014	-0.00017	26.29972
83			0.82000	-9.21699	-4.69146	-2.93748	-0.01164	-0.00055	-0.00096	0.00104	0.00002	0.00008	6.79998	-2.25100	-18.98544	-0.01329	-0.01585	-0.00163	0.00227	0.00020	-0.00011	6.76670	2.97769	3.31651	0.03750	-0.07900	-0.00758	0.00379	0.00228	-0.00057	-2.44287	4.52827	14.07474	-0.00868	-0.00158	0.00030	0.00144	-0.00004	0.00001	0.30160	0.58601	-19.70381	0.02268	0.00676	0.00054	-0.00020	-0.00020	-0.00013	26.28735
84			0.83000	-9.15904	-4.68253	-2.88536	-0.01164	-0.00058	-0.00091	0.00116	0.00002	0.00008	6.89400	-2.24918	-18.93843	-0.01396	-0.01493	-0.00155	0.00230	0.00021	-0.00015	6.70997	2.98948	3.26911	0.03863	-0.07554	-0.00768	0.00405	0.00239	-0.00062	-2.34158	4.51854	14.05287	-0.00878	-0.00164	0.00024	0.00157	-0.00002	0.00001	0.29767	0.60440	-19.57307	0.02583	0.00681	0.00048	0.00063	-0.00024	-0.00010	26.25057
85			0.84000	-9.09419	-4.67016	-2.83719	-0.01165	-0.00059	-0.00088	0.00133	0.00002	0.00006	6.98450	-2.24809	-18.87701	-0.01449	-0.01456	-0.00152	0.00234	0.00024	-0.00018	6.65152	3.00285	3.22002	0.03905	-0.07482	-0.00806	0.00417	0.00255	-0.00065	-2.23329	4.51691	14.02400	-0.00881	-0.00167	0.00018	0.00165	0.00001	0.00001	0.27641	0.62556	-19.45634	0.02853	0.00687	0.00043	0.00138	-0.00027	-0.00008	26.19452
86			0.85000	-9.02102	-4.65282	-2.79701	-0.01164	-0.00060	-0.00088	0.00152	0.00003	0.00005	7.07374	-2.24652	-18.80512	-0.01466	-0.01471	-0.00155	0.00237	0.00030	-0.00020	6.59263	3.01772	3.17328	0.03799	-0.07693	-0.00859	0.00401	0.00273	-0.00062	-2.12187	4.52517	13.98839	-0.00881	-0.00169	0.00013	0.00166	0.00004	0.00001	0.24479	0.64771	-19.34862	0.03086	0.00689	0.00043	0.00183	-0.00027	-0.00008	26.12590
87			0.86000	-8.93915	-4.63043	-2.76697	-0.01162	-0.00059	-0.00091	0.00170	0.00003	0.00003	7.16412	-2.24275	-18.72785	-0.01429	-0.01513	-0.00161	0.00237	0.00040	-0.00021	6.53502	3.03366	3.13252	0.03537	-0.08038	-0.00909	0.00358	0.00280	-0.00054	-2.01164	4.54420	13.95026	-0.00880	-0.00169	0.00009	0.00161	0.00007	0.00001	0.21073	0.66890	-19.24933	0.03282	0.00691	0.00045	0.00190	-0.00024	-0.00007	26.05121
88			0.87000	-8.84955	-4.60347	-2.74542	-0.01158	-0.00058	-0.00093	0.00183	0.00003	0.00002	7.25752	-2.23511	-18.65306	-0.01342	-0.01550	-0.00168	0.00229	0.00051	-0.00019	6.48059	3.04965	3.10143	0.03179	-0.08337	-0.00944	0.00296	0.00266	-0.00036	-1.90673	4.57247	13.91577	-0.00878	-0.00167	0.00007	0.00150	0.00009	0.00000	0.18073	0.68698	-19.16000	0.03442	0.00700	0.00049	0.00161	-0.00019	-0.00007	25.97497
89			0.88000	-8.75481	-4.57257	-2.72744	-0.01155	-0.00057	-0.00095	0.00190	0.00004	0.00002	7.35474	-2.22235	-18.59150	-0.01240	-0.01574	-0.00176	0.00220	0.00059	-0.00014	6.43087	3.06503	3.08442	0.02822	-0.08496	-0.00954	0.00233	0.00233	-0.00010	-1.81063	4.60638	13.89068	-0.00879	-0.00164	0.00008	0.00137	0.00010	0.00000	0.15926	0.69950	-19.08187	0.03563	0.00714	0.00054	0.00102	-0.00011	-0.00007	25.89932
90			0.89000	-8.65786	-4.53716	-2.70685	-0.01152	-0.00057	-0.00097	0.00191	0.00004	0.00003	7.45665	-2.20435	-18.55387	-0.01167	-0.01587	-0.00182	0.00216	0.00064	-0.00006	6.38697	3.07949	3.08560	0.02504	-0.08531	-0.00931	0.00176	0.00191	0.00020	-1.72504	4.64157	13.87751	-0.00884	-0.00162	0.00011	0.00124	0.00009	0.00000	0.14970	0.70436	-19.01347	0.03651	0.00714	0.00058	0.00022	-0.00001	-0.00007	25.82528
91			0.90000	-8.56068	-4.49514	-2.67885	-0.01152	-0.00058	-0.00097	0.00189	0.00005	0.00004	7.56540	-2.18196	-18.54548	-0.01142	-0.01584	-0.00185	0.00226	0.00064	0.00002	6.34934	3.09328	3.10592	0.02219	-0.08464	-0.00872	0.00127	0.00160	0.00044	-1.64899	4.67403	13.87413	-0.00892	-0.00161	0.00015	0.00113	0.00008	0.00000	0.15408	0.70077	-18.94935	0.03731	0.00686	0.00062	-0.00069	0.00008	-0.00007	25.75239
92			0.91000	-8.46426	-4.44392	-2.64167	-0.01153	-0.00059	-0.00096	0.00187	0.00006	0.00005	7.68371	-2.15660	-18.56266	-0.01163	-0.01571	-0.00186	0.00250	0.00062	0.00009	6.31828	3.10749	3.14127	0.02002	-0.08334	-0.00789	0.00090	0.00159	0.00055	-1.57964	4.69965	13.87480	-0.00904	-0.00162	0.00019	0.00106	0.00006	0.00000	0.17248	0.69024	-18.88157	0.03834	0.00632	0.00066	-0.00156	0.00014	-0.00008	25.67933
93			0.92000	-8.36898	-4.38171	-2.59690	-0.01157	-0.00060	-0.00094	0.00184	0.00008	0.00006	7.81348	-2.12977	-18.59385	-0.01225	-0.01560	-0.00188	0.00288	0.00061	0.00011	6.29352	3.12378	3.18322	0.01927	-0.08193	-0.00705	0.00067	0.00195	0.00052	-1.51414	4.71545	13.87346	-0.00918	-0.00166	0.00020	0.00103	0.00003	0.00000	0.20249	0.67557	-18.80338	0.03975	0.00561	0.00070	-0.00228	0.00015	-0.00010	25.60355
94			0.93000	-8.27447	-4.30848	-2.54836	-0.01161	-0.00060	-0.00093	0.00184	0.00009	0.00006	7.95526	-2.10281	-18.62429	-0.01311	-0.01568	-0.00193	0.00336	0.00063	0.00009	6.27380	3.14384	3.22176	0.02019	-0.08098	-0.00639	0.00056	0.00267	0.00039	-1.45081	4.72029	13.86639	-0.00932	-0.00172	0.00017	0.00100	-0.00000	0.00000	0.24009	0.65970	-18.71219	0.04143	0.00475	0.00072	-0.00277	0.00012	-0.00012	25.52213
95			0.94000	-8.17968	-4.22621	-2.49991	-0.01167	-0.00060	-0.00092	0.00188	0.00010	0.00006	8.10864	-2.07638	-18.64164	-0.01409	-0.01592	-0.00202	0.00390	0.00069	0.00004	6.25796	3.16898	3.24871	0.02240	-0.08079	-0.00605	0.00051	0.00362	0.00023	-1.38897	4.71516	13.85299	-0.00947	-0.00180	0.00011	0.00099	-0.00003	0.00000	0.28128	0.64505	-18.60991	0.04322	0.00380	0.00071	-0.00303	0.00008	-0.00013	25.43325
96			0.95000	-8.08307	-4.13808	-2.45375	-0.01173	-0.00060	-0.00092	0.00195	0.00010	0.00005	8.27298	-2.05079	-18.63918	-0.01515	-0.01610	-0.00213	0.00449	0.00074	-0.00003	6.24572	3.19966	3.25927	0.02559	-0.08122	-0.00603	0.00045	0.00468	0.00005	-1.32889	4.70231	13.83549	-0.00962	-0.00188	0.00001	0.00096	-0.00005	0.00000	0.32278	0.63313	-18.50219	0.04499	0.00285	0.00064	-0.00307	0.00005	-0.00012	25.33679
97			0.96000	-7.98301	-4.04672	-2.41036	-0.01177	-0.00060	-0.00091	0.00204	0.00010	0.00005	8.44749	-2.02687	-18.61564	-0.01617	-0.01608	-0.00222	0.00508	0.00075	-0.00011	6.23760	3.23581	3.25191	0.02902	-0.08199	-0.00629	0.00033	0.00571	-0.00013	-1.27146	4.68427	13.81761	-0.00974	-0.00197	-0.00011	0.00092	-0.00007	-0.00000	0.36180	0.62500	-18.39640	0.04655	0.00210	0.00051	-0.00289	0.00002	-0.00009	25.23398
98			0.97000	-7.87866	-3.95283	-2.36925	-0.01179	-0.00060	-0.00090	0.00213	0.00010	0.00004	8.63100	-2.00651	-18.57366	-0.01697	-0.01602	-0.00230	0.00561	0.00069	-0.00018	6.23433	3.27646	3.22755	0.03169	-0.08339	-0.00672	0.00012	0.00655	-0.00032	-1.21787	4.66345	13.80272	-0.00984	-0.00206	-0.00024	0.00086	-0.00008	-0.00001	0.39616	0.62107	-18.29919	0.04779	0.00158	0.00032	-0.00250	0.00000	-0.00005	25.12672
99			0.98000	-7.77044	-3.85609	-2.32952	-0.01179	-0.00059	-0.00090	0.00220	0.00011	0.00004	8.82253	-1.99151	-18.51764	-0.01753	-0.01619	-0.00238	0.00604	0.00062	-0.00024	6.23688	3.31941	3.18852	0.03330	-0.08563	-0.00726	-0.00019	0.00703	-0.00050	-1.16925	4.64183	13.79241	-0.00991	-0.00213	-0.00038	0.00078	-0.00008	-0.00001	0.42383	0.62157	-18.21446	0.04861	0.00127	0.00009	-0.00195	-0.00001	-0.00001	25.01647
100			0.99000	-7.65951	-3.75637	-2.29100	-0.01178	-0.00057	-0.00092	0.00224	0.00010	0.00004	9.02162	-1.98129	-18.45177	-0.01791	-0.01680	-0.00251	0.00641	0.00059	-0.00029	6.24605	3.36146	3.13878	0.03447	-0.08865	-0.00790	-0.00056	0.00706	-0.00065	-1.12654	4.62125	13.78623	-0.00994	-0.00218	-0.00051	0.00068	-0.00007	-0.00000	0.44374	0.62591	-18.14281	0.04892	0.00114	-0.00014	-0.00136	-0.00001	0.00002	24.90425
101			1.00000	-7.54728	-3.65528	-2.25527	-0.01175	-0.00055	-0.00095	0.00226	0.00010	0.00003	9.22789	-1.97257	-18.38021	-0.01814	-0.01789	-0.00270	0.00670	0.00067	-0.00033	6.26168	3.39989	3.08474	0.03577	-0.09227	-0.00862	-0.00094	0.00674	-0.00072	-1.09007	4.60359	13.78240	-0.00995	-0.00222	-0.00060	0.00057	-0.00006	-0.00000	0.45711	0.63246	-18.08224	0.04886	0.00109	-0.00033	-0.00095	-0.00001	0.00003	24.79155
102			1.01000	-7.43515	-3.55672	-2.22541	-0.01173	-0.00052	-0.00100	0.00225	0.00009	0.00002	9.43990	-1.96111	-18.30838	-0.01822	-0.01933	-0.00295	0.00688	0.00085	-0.00034	6.28242	3.43425	3.03494	0.03688	-0.09649	-0.00930	-0.00129	0.00642	-0.00064	-1.05980	4.59136	13.77913	-0.00994	-0.00225	-0.00066	0.00047	-0.00003	-0.00000	0.46738	0.63828	-18.02942	0.04862	0.00099	-0.00043	-0.00084	-0.00001	0.00004	24.68081
103			1.02000	-7.32423	-3.46594	-2.20479	-0.01173	-0.00048	-0.00105	0.00224	0.00007	0.00001	9.65592	-1.94437	-18.24234	-0.01821	-0.02080	-0.00321	0.00699	0.00106	-0.00032	6.30712	3.46703	2.99747	0.03696	-0.10125	-0.00981	-0.00162	0.00652	-0.00043	-1.03588	4.58645	13.77551	-0.00992	-0.00225	-0.00068	0.00035	-0.00000	-0.00000	0.47802	0.63991	-17.98010	0.04840	0.00075	-0.00044	-0.00091	0.00000	0.00004	24.57449
104			1.03000	-7.21490	-3.38763	-2.19582	-0.01175	-0.00045	-0.00110	0.00223	0.00006	-0.00001	9.87561	-1.92257	-18.18634	-0.01831	-0.02192	-0.00347	0.00716	0.00120	-0.00027	6.33629	3.50208	2.97674	0.03584	-0.10570	-0.01001	-0.00198	0.00715	-0.00014	-1.01881	4.58931	13.77123	-0.00992	-0.00224	-0.00064	0.00023	0.00002	-0.00000	0.49008	0.63519	-17.92986	0.04830	0.00050	-0.00034	-0.00097	0.00001	0.00003	24.47327
105			1.04000	-7.10643	-3.32463	-2.19852	-0.01178	-0.00043	-0.00112	0.00225	0.00004	-0.00003	10.10091	-1.89814	-18.14211	-0.01865	-0.02246	-0.00367	0.00752	0.00121	-0.00022	6.37197	3.54230	2.97287	0.03400	-0.10870	-0.00990	-0.00237	0.00805	0.00013	-1.00918	4.59909	13.76676	-0.00994	-0.00222	-0.00057	0.00010	0.00005	-0.00000	0.50223	0.62311	-17.87587	0.04830	0.00026	-0.00017	-0.00087	0.00001	0.00002	24.37565
106			1.05000	-6.99687	-3.27805	-2.21060	-0.01180	-0.00042	-0.00112	0.00231	0.00003	-0.00004	10.33510	-1.87375	-18.10908	-0.01918	-0.02240	-0.00381	0.00808	0.00111	-0.00016	6.41584	3.58817	2.98258	0.03201	-0.10953	-0.00953	-0.00276	0.00881	0.00031	-1.00711	4.61433	13.76318	-0.00996	-0.00219	-0.00048	-0.00002	0.00006	-0.00000	0.51187	0.60359	-17.81915	0.04827	-0.00002	0.00002	-0.00056	-0.00000	-0.00000	24.27847
107			1.06000	-6.88390	-3.24718	-2.22887	-0.01180	-0.00042	-0.00110	0.00240	0.00002	-0.00004	10.58166	-1.85092	-18.08455	-0.01973	-0.02187	-0.00386	0.00877	0.00097	-0.00012	6.46905	3.63807	3.00020	0.03012	-0.10818	-0.00901	-0.00312	0.00909	0.00037	-1.01146	4.63304	13.76161	-0.00998	-0.00216	-0.00040	-0.00011	0.00007	-0.00000	0.51676	0.57788	-17.76410	0.04809	-0.00045	0.00018	-0.00014	-0.00002	-0.00002	24.17885
108			1.07000	-6.76581	-3.22979	-2.25091	-0.01179	-0.00043	-0.00107	0.00251	0.00001	-0.00005	10.84319	-1.83035	-18.06387	-0.02020	-0.02098	-0.00384	0.00953	0.00084	-0.00012	6.53208	3.68921	3.01917	0.02858	-0.10474	-0.00843	-0.00343	0.00880	0.00033	-1.01957	4.65255	13.76212	-0.00999	-0.00215	-0.00035	-0.00014	0.00007	0.00000	0.51622	0.54861	-17.71579	0.04774	-0.00105	0.00026	0.00027	-0.00005	-0.00002	24.07547
109			1.08000	-6.64232	-3.22269	-2.27560	-0.01177	-0.00044	-0.00103	0.00261	0.00000	-0.00005	11.12073	-1.81237	-18.04180	-0.02061	-0.01994	-0.00380	0.01029	0.00074	-0.00014	6.60440	3.73884	3.03434	0.02736	-0.09999	-0.00781	-0.00367	0.00805	0.00023	-1.02785	4.66949	13.76298	-0.00999	-0.00214	-0.00032	-0.00012	0.00005	-0.00000	0.51105	0.51995	-17.67679	0.04731	-0.00163	0.00026	0.00060	-0.00007	-0.00002	23.96833
110			1.09000	-6.51420	-3.22306	-2.30202	-0.01175	-0.00046	-0.00098	0.00269	-0.00001	-0.00004	11.41359	-1.79694	-18.01416	-0.02098	-0.01893	-0.00377	0.01100	0.00067	-0.00018	6.68437	3.78483	3.04261	0.02638	-0.09484	-0.00721	-0.00381	0.00711	0.00011	-1.03288	4.68101	13.76084	-0.00997	-0.00214	-0.00034	-0.00005	0.00003	-0.00000	0.50239	0.49645	-17.64542	0.04711	-0.00189	0.00018	0.00086	-0.00006	-0.00001	23.85803
111			1.10000	-6.38260	-3.22950	-2.32814	-0.01173	-0.00048	-0.00093	0.00274	-0.00001	-0.00004	11.71956	-1.78349	-17.97880	-0.02137	-0.01805	-0.00377	0.01163	0.00065	-0.00024	6.76945	3.82630	3.04239	0.02603	-0.08995	-0.00671	-0.00390	0.00627	-0.00000	-1.03270	4.68626	13.75345	-0.00995	-0.00215	-0.00039	0.00003	0.00001	-0.00001	0.49071	0.48093	-17.61775	0.04720	-0.00172	0.00004	0.00113	-0.00003	-0.00000	23.74496
112			1.11000	-6.24920	-3.24147	-2.35137	-0.01172	-0.00050	-0.00088	0.00275	-0.00001	-0.00003	12.03477	-1.77150	-17.93547	-0.02199	-0.01727	-0.00377	0.01224	0.00064	-0.00029	6.85683	3.86420	3.03316	0.02717	-0.08531	-0.00642	-0.00409	0.00569	-0.00010	-1.02734	4.68670	13.74104	-0.00991	-0.00216	-0.00046	0.00011	-0.00001	-0.00001	0.47547	0.47347	-17.58939	0.04736	-0.00124	-0.00013	0.00148	-0.00001	0.00001	23.62908
113			1.12000	-6.11585	-3.25801	-2.37016	-0.01172	-0.00053	-0.00083	0.00274	-0.00002	-0.00002	12.35446	-1.76035	-17.88482	-0.02301	-0.01656	-0.00379	0.01291	0.00066	-0.00033	6.94375	3.90009	3.01582	0.02992	-0.08101	-0.00633	-0.00440	0.00530	-0.00018	-1.01813	4.68411	13.72544	-0.00986	-0.00216	-0.00054	0.00015	-0.00002	-0.00001	0.45536	0.47206	-17.55554	0.04735	-0.00056	-0.00033	0.00196	0.00000	0.00002	23.50953
114			1.13000	-5.98309	-3.27657	-2.38397	-0.01172	-0.00056	-0.00077	0.00273	-0.00002	-0.00001	12.67463	-1.74858	-17.82772	-0.02442	-0.01587	-0.00380	0.01370	0.00073	-0.00037	7.02810	3.93470	2.99182	0.03337	-0.07738	-0.00636	-0.00470	0.00495	-0.00025	-1.00704	4.67925	13.70881	-0.00980	-0.00215	-0.00059	0.00016	-0.00002	-0.00002	0.42873	0.47376	-17.51135	0.04710	0.00032	-0.00050	0.00254	-0.00000	0.00005	23.38485
115			1.14000	-5.84977	-3.29292	-2.39277	-0.01171	-0.00059	-0.00072	0.00276	-0.00001	-0.00001	12.99361	-1.73343	-17.76375	-0.02600	-0.01516	-0.00379	0.01459	0.00088	-0.00041	7.10888	3.96727	2.96128	0.03659	-0.07437	-0.00648	-0.00492	0.00449	-0.00034	-0.99628	4.67264	13.69249	-0.00973	-0.00212	-0.00062	0.00014	-0.00003	-0.00002	0.39436	0.47536	-17.45239	0.04673	0.00129	-0.00060	0.00319	-0.00000	0.00007	23.25313
116			1.15000	-5.71352	-3.30272	-2.39719	-0.01170	-0.00061	-0.00068	0.00284	-0.00001	-0.00000	13.31323	-1.71185	-17.69156	-0.02741	-0.01455	-0.00378	0.01551	0.00109	-0.00045	7.18681	3.99605	2.92402	0.03906	-0.07193	-0.00667	-0.00511	0.00389	-0.00042	-0.98827	4.66569	13.67709	-0.00967	-0.00209	-0.00059	0.00007	-0.00002	-0.00001	0.35157	0.47393	-17.37632	0.04653	0.00220	-0.00061	0.00390	0.00001	0.00009	23.11254
117			1.16000	-5.57196	-3.30272	-2.39864	-0.01170	-0.00062	-0.00066	0.00296	0.00001	-0.00000	13.63774	-1.68173	-17.61105	-0.02839	-0.01419	-0.00380	0.01642	0.00133	-0.00048	7.26442	4.01983	2.88223	0.04051	-0.07006	-0.00694	-0.00537	0.00317	-0.00046	-0.98597	4.65998	13.66422	-0.00961	-0.00204	-0.00053	-0.00005	-0.00002	-0.00001	0.29971	0.46755	-17.28492	0.04645	0.00294	-0.00051	0.00461	0.00004	0.00009	22.96209
118			1.17000	-5.42385	-3.29164	-2.39904	-0.01170	-0.00061	-0.00067	0.00309	0.00002	-0.00000	13.97121	-1.64165	-17.52508	-0.02889	-0.01425	-0.00390	0.01724	0.00161	-0.00049	7.34455	4.03790	2.84167	0.04044	-0.06923	-0.00719	-0.00565	0.00235	-0.00042	-0.99218	4.65645	13.65621	-0.00959	-0.00199	-0.00043	-0.00020	-0.00001	-0.00000	0.23935	0.45541	-17.18303	0.04639	0.00351	-0.00035	0.00516	0.00009	0.00006	22.80254
119			1.18000	-5.26889	-3.26995	-2.39909	-0.01171	-0.00059	-0.00070	0.00323	0.00003	-0.00000	14.31668	-1.59074	-17.43989	-0.02898	-0.01477	-0.00412	0.01795	0.00193	-0.00046	7.42969	4.04983	2.80992	0.03862	-0.06974	-0.00733	-0.00586	0.00146	-0.00029	-1.00862	4.65491	13.65529	-0.00959	-0.00194	-0.00030	-0.00036	-0.00000	0.00000	0.17377	0.43830	-17.07772	0.04634	0.00395	-0.00013	0.00531	0.00013	0.00002	22.63781
120			1.19000	-5.10710	-3.23983	-2.39768	-0.01172	-0.00056	-0.00073	0.00338	0.00003	0.00000	14.67652	-1.52848	-17.36342	-0.02893	-0.01559	-0.00442	0.01868	0.00226	-0.00038	7.52169	4.05588	2.79388	0.03573	-0.07128	-0.00731	-0.00597	0.00053	-0.00007	-1.03552	4.65426	13.66283	-0.00963	-0.00188	-0.00016	-0.00051	-0.00000	0.00000	0.10955	0.41849	-16.97775	0.04640	0.00434	0.00009	0.00489	0.00015	-0.00002	22.47503
121			1.20000	-4.93815	-3.20453	-2.39224	-0.01173	-0.00054	-0.00077	0.00352	0.00003	0.00001	15.05299	-1.45490	-17.30295	-0.02894	-0.01646	-0.00476	0.01953	0.00256	-0.00023	7.62196	4.05694	2.79830	0.03286	-0.07294	-0.00714	-0.00608	-0.00033	0.00019	-1.07153	4.65324	13.67970	-0.00969	-0.00184	-0.00002	-0.00063	-0.00000	0.00000	0.05425	0.39872	-16.89252	0.04644	0.00467	0.00029	0.00397	0.00015	-0.00004	22.32242
122			1.21000	-4.76174	-3.16758	-2.37961	-0.01174	-0.00052	-0.00080	0.00366	0.00003	0.00002	15.44719	-1.37032	-17.26355	-0.02900	-0.01707	-0.00505	0.02040	0.00279	-0.00002	7.73136	4.05484	2.82524	0.03042	-0.07399	-0.00682	-0.00619	-0.00099	0.00044	-1.11358	4.65108	13.70496	-0.00977	-0.00181	0.00010	-0.00069	-0.00001	-0.00000	0.01271	0.38172	-16.82751	0.04624	0.00498	0.00044	0.00279	0.00012	-0.00004	22.18548
123			1.22000	-4.57864	-3.13224	-2.35633	-0.01175	-0.00051	-0.00081	0.00376	0.00003	0.00004	15.85778	-1.27538	-17.24810	-0.02897	-0.01724	-0.00524	0.02106	0.00290	0.00022	7.85002	4.05176	2.87361	0.02759	-0.07467	-0.00633	-0.00610	-0.00136	0.00060	-1.15668	4.64751	13.73481	-0.00985	-0.00180	0.00018	-0.00066	-0.00001	-0.00001	-0.01420	0.37018	-16.78148	0.04593	0.00536	0.00052	0.00166	0.00008	-0.00004	22.06549
124			1.23000	-4.39149	-3.10026	-2.31750	-0.01176	-0.00053	-0.00080	0.00379	0.00003	0.00007	16.27997	-1.17180	-17.25604	-0.02899	-0.01683	-0.00529	0.02146	0.00286	0.00042	7.97678	4.04910	2.93665	0.02388	-0.07562	-0.00568	-0.00560	-0.00148	0.00061	-1.19545	4.64328	13.76441	-0.00991	-0.00179	0.00023	-0.00056	-0.00001	-0.00001	-0.02815	0.36518	-16.74928	0.04569	0.00574	0.00055	0.00073	0.00002	-0.00003	21.96049
125			1.24000	-4.20418	-3.07079	-2.25706	-0.01179	-0.00057	-0.00075	0.00375	0.00004	0.00009	16.70701	-1.06332	-17.28064	-0.02957	-0.01594	-0.00520	0.02199	0.00268	0.00051	8.10977	4.04673	2.99913	0.02048	-0.07700	-0.00510	-0.00496	-0.00138	0.00044	-1.22618	4.63934	13.78970	-0.00994	-0.00180	0.00025	-0.00043	-0.00001	-0.00001	-0.03226	0.36629	-16.72465	0.04574	0.00605	0.00055	0.00010	-0.00004	-0.00002	21.86665
126			1.25000	-4.01918	-3.03941	-2.16985	-0.01183	-0.00063	-0.00069	0.00371	0.00005	0.00012	17.13308	-0.95519	-17.30811	-0.03139	-0.01478	-0.00500	0.02327	0.00245	0.00045	8.24685	4.04286	3.03861	0.02061	-0.07711	-0.00490	-0.00502	-0.00109	0.00015	-1.24847	4.63587	13.80909	-0.00994	-0.00181	0.00023	-0.00032	-0.00001	-0.00001	-0.03026	0.37197	-16.70261	0.04604	0.00619	0.00052	-0.00025	-0.00007	-0.00002	21.77964
127			1.26000	-3.83442	-2.99895	-2.05444	-0.01188	-0.00070	-0.00061	0.00377	0.00007	0.00013	17.55712	-0.85148	-17.32396	-0.03445	-0.01372	-0.00478	0.02558	0.00228	0.00030	8.38657	4.03559	3.03572	0.02557	-0.07475	-0.00523	-0.00620	-0.00074	-0.00026	-1.26519	4.63226	13.82300	-0.00992	-0.00182	0.00018	-0.00026	-0.00001	-0.00000	-0.02566	0.38012	-16.67963	0.04637	0.00627	0.00048	-0.00035	-0.00009	-0.00002	21.69637
128			1.27000	-3.64256	-2.94156	-1.91396	-0.01194	-0.00077	-0.00053	0.00401	0.00011	0.00013	17.98413	-0.75228	-17.32034	-0.03791	-0.01298	-0.00463	0.02863	0.00222	0.00015	8.52856	4.02346	2.98472	0.03284	-0.07032	-0.00595	-0.00794	-0.00055	-0.00074	-1.28087	4.62833	13.83249	-0.00988	-0.00185	0.00013	-0.00029	-0.00001	-0.00000	-0.02116	0.38812	-16.65267	0.04655	0.00630	0.00041	-0.00027	-0.00007	-0.00002	21.61514
129			1.28000	-3.43456	-2.86135	-1.75397	-0.01199	-0.00083	-0.00047	0.00443	0.00015	0.00013	18.42240	-0.65390	-17.29899	-0.04073	-0.01270	-0.00458	0.03189	0.00230	0.00006	8.67339	4.00539	2.89506	0.03908	-0.06520	-0.00680	-0.00957	-0.00072	-0.00120	-1.30001	4.62474	13.83815	-0.00983	-0.00187	0.00007	-0.00038	-0.00001	-0.00000	-0.01866	0.39365	-16.61896	0.04659	0.00627	0.00034	-0.00004	-0.00004	-0.00002	21.53517
130			1.29000	-3.20296	-2.75554	-1.58041	-0.01203	-0.00086	-0.00045	0.00498	0.00019	0.00013	18.88084	-0.55006	-17.26985	-0.04245	-0.01299	-0.00467	0.03504	0.00256	0.00008	8.82309	3.98038	2.78628	0.04234	-0.06109	-0.00756	-0.01080	-0.00129	-0.00145	-1.32608	4.62235	13.84031	-0.00978	-0.00188	0.00003	-0.00052	-0.00001	-0.00000	-0.01959	0.39521	-16.57640	0.04650	0.00619	0.00028	0.00030	0.00001	-0.00002	21.45628
131			1.30000	-2.94300	-2.62507	-1.40015	-0.01205	-0.00085	-0.00049	0.00561	0.00022	0.00015	19.36784	-0.43380	-17.24558	-0.04295	-0.01396	-0.00493	0.03784	0.00302	0.00022	8.98064	3.94777	2.68074	0.04161	-0.05988	-0.00814	-0.01139	-0.00221	-0.00140	-1.36112	4.62155	13.83901	-0.00973	-0.00188	0.00001	-0.00068	-0.00000	0.00000	-0.02534	0.39227	-16.52285	0.04622	0.00606	0.00024	0.00075	0.00005	-0.00003	21.37827
132			1.31000	-2.65309	-2.47463	-1.22142	-0.01204	-0.00081	-0.00057	0.00622	0.00023	0.00017	19.89020	-0.29918	-17.23591	-0.04225	-0.01546	-0.00537	0.03995	0.00368	0.00047	9.14964	3.90777	2.59709	0.03654	-0.06194	-0.00847	-0.01095	-0.00343	-0.00107	-1.40528	4.62224	13.83389	-0.00970	-0.00187	0.00001	-0.00082	0.00000	0.00000	-0.03725	0.38573	-16.45673	0.04570	0.00582	0.00023	0.00128	0.00007	-0.00003	21.30109
133			1.32000	-2.33568	-2.31159	-1.05202	-0.01201	-0.00076	-0.00068	0.00673	0.00023	0.00018	20.45143	-0.14274	-17.24654	-0.04050	-0.01708	-0.00591	0.04103	0.00443	0.00083	9.33313	3.86209	2.54754	0.02748	-0.06619	-0.00853	-0.00909	-0.00484	-0.00054	-1.45638	4.62438	13.82428	-0.00965	-0.00185	0.00003	-0.00090	0.00001	0.00000	-0.05634	0.37799	-16.37766	0.04486	0.00551	0.00023	0.00184	0.00007	-0.00003	21.22462
134			1.33000	-1.99740	-2.14372	-0.89574	-0.01196	-0.00070	-0.00078	0.00705	0.00021	0.00020	21.05110	0.03581	-17.28216	-0.03803	-0.01830	-0.00641	0.04095	0.00502	0.00129	9.53251	3.81333	2.53872	0.01543	-0.07055	-0.00828	-0.00560	-0.00619	0.00007	-1.50983	4.62755	13.80911	-0.00959	-0.00182	0.00005	-0.00089	0.00001	0.00000	-0.08304	0.37198	-16.28755	0.04382	0.00520	0.00023	0.00235	0.00004	-0.00004	21.14817
135			1.34000	-1.64847	-1.97741	-0.75024	-0.01190	-0.00066	-0.00084	0.00713	0.00019	0.00021	21.68514	0.23435	-17.34869	-0.03543	-0.01868	-0.00670	0.04009	0.00523	0.00182	9.74734	3.76446	2.57322	0.00226	-0.07288	-0.00772	-0.00089	-0.00720	0.00063	-1.55975	4.63112	13.78721	-0.00952	-0.00180	0.00005	-0.00079	0.00001	0.00000	-0.11663	0.36921	-16.19102	0.04282	0.00500	0.00023	0.00275	0.00002	-0.00004	21.07094
136			1.35000	-1.30133	-1.81588	-0.60757	-0.01185	-0.00067	-0.00085	0.00695	0.00019	0.00021	22.34702	0.44950	-17.45304	-0.03375	-0.01797	-0.00663	0.03969	0.00493	0.00231	9.97674	3.71763	2.65022	-0.00902	-0.07168	-0.00689	0.00382	-0.00770	0.00103	-1.60106	4.63433	13.75827	-0.00943	-0.00176	0.00005	-0.00063	0.00001	0.00000	-0.15534	0.36859	-16.09485	0.04192	0.00484	0.00024	0.00297	0.00001	-0.00004	20.99283
137			1.36000	-0.96736	-1.65716	-0.45733	-0.01182	-0.00073	-0.00078	0.00661	0.00021	0.00021	23.03045	0.67745	-17.59879	-0.03440	-0.01617	-0.00610	0.04173	0.00424	0.00257	10.21955	3.67307	2.76450	-0.01474	-0.06648	-0.00590	0.00660	-0.00773	0.00121	-1.63159	4.63651	13.72411	-0.00933	-0.00174	0.00004	-0.00047	0.00000	0.00000	-0.19652	0.36743	-16.00607	0.04103	0.00457	0.00025	0.00299	0.00002	-0.00004	20.91429
138			1.37000	-0.65176	-1.49424	-0.29161	-0.01182	-0.00084	-0.00064	0.00626	0.00025	0.00019	23.73301	0.91506	-17.77952	-0.03775	-0.01366	-0.00518	0.04721	0.00345	0.00244	10.47399	3.62810	2.90521	-0.01380	-0.05840	-0.00490	0.00645	-0.00747	0.00115	-1.65261	4.63682	13.68816	-0.00923	-0.00173	0.00001	-0.00034	-0.00001	0.00000	-0.23776	0.36370	-15.92617	0.04009	0.00400	0.00024	0.00288	0.00004	-0.00003	20.83507
139			1.38000	-0.35089	-1.31656	-0.10641	-0.01185	-0.00099	-0.00045	0.00608	0.00033	0.00015	24.45774	1.15982	-17.97704	-0.04256	-0.01109	-0.00412	0.05520	0.00279	0.00202	10.73680	3.57771	3.05517	-0.00835	-0.04907	-0.00388	0.00400	-0.00700	0.00089	-1.66792	4.63465	13.65433	-0.00912	-0.00174	-0.00005	-0.00027	-0.00001	-0.00000	-0.27790	0.35777	-15.84837	0.03906	0.00301	0.00020	0.00270	0.00003	-0.00003	20.75309
140			1.39000	-0.05464	-1.11269	0.10205	-0.01190	-0.00114	-0.00026	0.00614	0.00044	0.00010	25.21134	1.40918	-18.17020	-0.04697	-0.00936	-0.00339	0.06359	0.00243	0.00161	11.00485	3.51658	3.19471	-0.00273	-0.04140	-0.00279	0.00132	-0.00659	0.00053	-1.68183	4.63021	13.62613	-0.00900	-0.00177	-0.00012	-0.00027	-0.00002	-0.00001	-0.31604	0.35168	-15.76362	0.03803	0.00173	0.00015	0.00241	0.00002	-0.00002	20.66677
141			1.40000	0.24840	-0.87452	0.34101	-0.01196	-0.00125	-0.00012	0.00642	0.00056	0.00006	26.00015	1.66057	-18.34376	-0.04993	-0.00911	-0.00327	0.07085	0.00250	0.00144	11.27646	3.44047	3.30516	-0.00028	-0.03810	-0.00177	0.00014	-0.00669	0.00021	-1.69793	4.62460	13.60723	-0.00889	-0.00180	-0.00020	-0.00030	-0.00002	-0.00000	-0.34933	0.34749	-15.66885	0.03697	0.00038	0.00009	0.00185	0.00000	-0.00001	20.57807
142			1.41000	0.56784	-0.60136	0.61716	-0.01202	-0.00131	-0.00007	0.00689	0.00065	0.00004	26.82843	1.91233	-18.48620	-0.05156	-0.01056	-0.00387	0.07678	0.00315	0.00150	11.55185	3.34624	3.36900	-0.00031	-0.03948	-0.00110	0.00015	-0.00750	0.00002	-1.71850	4.61866	13.60069	-0.00880	-0.00182	-0.00027	-0.00035	-0.00002	-0.00000	-0.37214	0.34652	-15.56935	0.03585	-0.00097	0.00000	0.00093	0.00000	-0.00000	20.49302
143			1.42000	0.91138	-0.30161	0.92860	-0.01204	-0.00129	-0.00013	0.00750	0.00068	0.00007	27.69868	2.16600	-18.58636	-0.05219	-0.01351	-0.00513	0.08146	0.00455	0.00167	11.83216	3.23219	3.37396	0.00019	-0.04430	-0.00106	-0.00009	-0.00894	-0.00009	-1.74363	4.61130	13.60669	-0.00873	-0.00184	-0.00033	-0.00039	-0.00003	0.00001	-0.37787	0.35007	-15.47344	0.03483	-0.00222	-0.00010	-0.00022	0.00002	0.00002	20.41906
144			1.43000	1.28501	0.00910	1.26163	-0.01200	-0.00121	-0.00027	0.00816	0.00063	0.00016	28.61140	2.42707	-18.63739	-0.05213	-0.01725	-0.00682	0.08491	0.00669	0.00180	12.11875	3.09974	3.32079	0.00273	-0.05206	-0.00192	-0.00137	-0.01090	-0.00034	-1.77137	4.59936	13.62180	-0.00865	-0.00185	-0.00039	-0.00039	-0.00005	0.00001	-0.36364	0.36051	-15.38516	0.03410	-0.00303	-0.00020	-0.00131	0.00007	0.00003	20.36043
145			1.44000	1.69065	0.31281	1.59529	-0.01189	-0.00108	-0.00047	0.00874	0.00054	0.00027	29.56304	2.70031	-18.63972	-0.05161	-0.02075	-0.00850	0.08705	0.00907	0.00181	12.41276	2.95450	3.22361	0.00724	-0.06180	-0.00372	-0.00370	-0.01297	-0.00089	-1.79837	4.58069	13.64087	-0.00856	-0.00185	-0.00041	-0.00035	-0.00007	0.00001	-0.33272	0.37907	-15.30266	0.03372	-0.00305	-0.00027	-0.00204	0.00011	0.00004	20.31570
146			1.45000	2.12415	0.59569	1.91044	-0.01168	-0.00094	-0.00066	0.00911	0.00042	0.00035	30.54610	2.98316	-18.60287	-0.05166	-0.02379	-0.01004	0.08938	0.01123	0.00178	12.71554	2.80579	3.10413	0.01504	-0.07249	-0.00621	-0.00792	-0.01460	-0.00160	-1.82059	4.55636	13.65948	-0.00847	-0.00183	-0.00041	-0.00024	-0.00008	0.00001	-0.29308	0.40374	-15.22280	0.03357	-0.00236	-0.00031	-0.00228	0.00010	0.00004	20.27910
147			1.46000	2.57840	0.84839	2.19151	-0.01138	-0.00083	-0.00080	0.00927	0.00032	0.00037	31.55062	3.26962	-18.54016	-0.05370	-0.02669	-0.01153	0.09422	0.01325	0.00179	13.02759	2.66434	2.98623	0.02820	-0.08359	-0.00913	-0.01526	-0.01535	-0.00213	-1.83399	4.53034	13.67454	-0.00839	-0.00180	-0.00040	-0.00009	-0.00008	0.00001	-0.25365	0.42976	-15.14555	0.03357	-0.00147	-0.00033	-0.00207	0.00006	0.00004	20.24354
148			1.47000	3.04985	1.05939	2.41988	-0.01107	-0.00077	-0.00087	0.00935	0.00023	0.00031	32.56499	3.56136	-18.45674	-0.05749	-0.02889	-0.01265	0.10096	0.01521	0.00179	13.34560	2.54061	2.89113	0.04545	-0.09294	-0.01211	-0.02482	-0.01464	-0.00210	-1.83533	4.50691	13.68436	-0.00832	-0.00177	-0.00039	0.00009	-0.00006	0.00001	-0.22132	0.45230	-15.07444	0.03367	-0.00079	-0.00034	-0.00155	0.00003	0.00004	20.20226
149			1.48000	3.53954	1.21862	2.57843	-0.01081	-0.00077	-0.00085	0.00947	0.00017	0.00019	33.57454	3.86574	-18.35155	-0.06177	-0.02947	-0.01290	0.10672	0.01663	0.00170	13.66006	2.44285	2.83427	0.06321	-0.09890	-0.01494	-0.03351	-0.01238	-0.00138	-1.82255	4.48864	13.68864	-0.00827	-0.00174	-0.00037	0.00029	-0.00005	0.00000	-0.19974	0.46879	-15.01318	0.03386	-0.00050	-0.00033	-0.00091	0.00001	0.00003	20.14960
150			1.49000	4.04905	1.32670	2.66142	-0.01066	-0.00083	-0.00076	0.00970	0.00012	0.00007	34.56030	4.18461	-18.22483	-0.06629	-0.02863	-0.01230	0.11034	0.01725	0.00149	13.95618	2.37620	2.82172	0.07996	-0.10267	-0.01764	-0.03893	-0.00910	-0.00017	-1.79513	4.47624	13.68834	-0.00825	-0.00173	-0.00034	0.00049	-0.00003	-0.00000	-0.18957	0.47927	-14.96361	0.03392	-0.00054	-0.00029	-0.00027	0.00001	0.00002	20.08098
151			1.50000	4.58069	1.39263	2.67126	-0.01061	-0.00092	-0.00064	0.01007	0.00009	-0.00002	35.50198	4.51369	-18.07358	-0.07045	-0.02678	-0.01108	0.11042	0.01696	0.00111	14.21748	2.34170	2.84822	0.09404	-0.10474	-0.02013	-0.03909	-0.00527	0.00117	-1.75358	4.46853	13.68369	-0.00827	-0.00170	-0.00029	0.00068	-0.00002	-0.00000	-0.18982	0.48536	-14.92443	0.03396	-0.00072	-0.00020	0.00029	0.00001	0.00001	19.99233
152			1.51000	5.13787	1.43206	2.61830	-0.01064	-0.00099	-0.00053	0.01057	0.00008	-0.00006	36.38215	4.84269	-17.89588	-0.07311	-0.02418	-0.00943	0.10564	0.01546	0.00067	14.42930	2.33662	2.90068	0.10347	-0.10427	-0.02211	-0.03327	-0.00128	0.00225	-1.69972	4.46297	13.67475	-0.00833	-0.00168	-0.00022	0.00083	-0.00002	-0.00000	-0.19861	0.48874	-14.89349	0.03438	-0.00072	-0.00004	0.00074	0.00000	0.00000	19.88044
153			1.52000	5.72257	1.46938	2.52505	-0.01073	-0.00102	-0.00048	0.01117	0.00010	-0.00008	37.18881	5.15247	-17.70365	-0.07475	-0.02206	-0.00810	0.09788	0.01332	0.00035	14.58114	2.35714	2.96494	0.10869	-0.10279	-0.02334	-0.02313	0.00254	0.00287	-1.63756	4.45698	13.66322	-0.00843	-0.00165	-0.00012	0.00092	-0.00002	-0.00000	-0.21398	0.48935	-14.87054	0.03533	-0.00045	0.00017	0.00107	-0.00000	-0.00001	19.74348
154			1.53000	6.33585	1.52714	2.41489	-0.01088	-0.00100	-0.00050	0.01187	0.00015	-0.00009	37.91650	5.42383	-17.51562	-0.07631	-0.02174	-0.00791	0.08954	0.01160	0.00015	14.66779	2.39943	3.02996	0.10844	-0.10278	-0.02355	-0.01083	0.00610	0.00298	-1.57253	4.44888	13.65273	-0.00857	-0.00162	-0.00003	0.00095	-0.00003	-0.00000	-0.23304	0.48530	-14.85738	0.03650	-0.00006	0.00038	0.00118	-0.00000	-0.00001	19.58218
155			1.54000	6.97805	1.61297	2.30053	-0.01111	-0.00092	-0.00057	0.01264	0.00017	-0.00010	38.56718	5.64846	-17.34382	-0.07743	-0.02325	-0.00909	0.08145	0.01050	0.00004	14.69044	2.45961	3.08821	0.09744	-0.10404	-0.02224	0.00046	0.00926	0.00266	-1.50885	4.43694	13.64550	-0.00875	-0.00161	0.00004	0.00095	-0.00004	0.00000	-0.25073	0.47505	-14.85390	0.03772	0.00027	0.00051	0.00086	0.00001	-0.00000	19.40141
156			1.55000	7.64579	1.71809	2.18806	-0.01145	-0.00082	-0.00068	0.01342	0.00017	-0.00011	39.15332	5.83174	-17.19532	-0.07727	-0.02567	-0.01123	0.07469	0.00967	0.00013	14.65787	2.53278	3.13675	0.06914	-0.10403	-0.01888	0.00589	0.01125	0.00208	-1.44774	4.41812	13.63992	-0.00897	-0.00161	0.00008	0.00094	-0.00007	0.00000	-0.25927	0.45903	-14.85639	0.03918	0.00044	0.00053	-0.00000	0.00001	0.00000	19.21071
157			1.56000	8.32795	1.82325	2.08707	-0.01197	-0.00072	-0.00080	0.01411	0.00013	-0.00010	39.70149	5.99176	-17.08053	-0.07532	-0.02785	-0.01362	0.07121	0.00885	0.00084	14.58886	2.61139	3.17894	0.01869	-0.09939	-0.01313	0.00228	0.01085	0.00141	-1.38809	4.38830	13.63104	-0.00922	-0.00164	0.00008	0.00095	-0.00011	0.00000	-0.25071	0.44024	-14.85933	0.04117	0.00065	0.00045	-0.00141	0.00002	0.00000	19.02302
158			1.57000	9.00257	1.90541	2.01558	-0.01274	-0.00068	-0.00090	0.01451	0.00008	-0.00005	40.25538	6.15696	-17.01600	-0.07157	-0.02883	-0.01546	0.07296	0.00806	0.00262	14.51381	2.68476	3.22429	-0.05607	-0.08726	-0.00491	-0.00534	0.00737	0.00058	-1.32743	4.34374	13.61329	-0.00947	-0.00169	0.00002	0.00101	-0.00016	0.00000	-0.22005	0.42224	-14.85796	0.04384	0.00104	0.00029	-0.00320	0.00003	-0.00000	18.85141
159			1.58000	9.63565	1.94387	1.99898	-0.01381	-0.00071	-0.00097	0.01423	0.00001	0.00004	40.87612	6.36172	-17.02087	-0.06649	-0.02799	-0.01606	0.08094	0.00744	0.00546	14.47478	2.73917	3.28631	-0.15287	-0.06516	0.00556	0.00226	0.00187	-0.00083	-1.26217	4.28228	13.58342	-0.00965	-0.00176	-0.00009	0.00113	-0.00022	-0.00001	-0.16696	0.40632	-14.84855	0.04685	0.00156	0.00005	-0.00511	0.00004	-0.00000	18.70604
160			1.59000	10.18182	1.92375	2.06366	-0.01517	-0.00083	-0.00103	0.01269	-0.00011	0.00019	41.63990	6.64242	-17.11083	-0.06074	-0.02528	-0.01513	0.09475	0.00711	0.00857	14.52329	2.75959	3.38211	-0.26567	-0.03266	0.01773	0.05852	-0.00199	-0.00364	-1.18794	4.20382	13.54105	-0.00971	-0.00182	-0.00025	0.00131	-0.00028	-0.00002	-0.09489	0.39151	-14.82760	0.04981	0.00208	-0.00023	-0.00684	0.00005	0.00001	18.59307
161			1.60000	10.58679	1.83605	2.22971	-0.01673	-0.00106	-0.00108	0.00908	-0.00030	0.00037	42.63213	7.03406	-17.29194	-0.05497	-0.02120	-0.01279	0.11286	0.00702	0.01062	14.71548	2.73109	3.53193	-0.38582	0.00805	0.03090	0.20191	0.00148	-0.00890	-1.10103	4.10995	13.48754	-0.00960	-0.00187	-0.00043	0.00149	-0.00033	-0.00004	-0.00934	0.37677	-14.79171	0.05258	0.00267	-0.00053	-0.00817	0.00007	0.00004	18.51442
162			1.61000	10.79010	1.67553	2.50552	-0.01838	-0.00141	-0.00112	0.00255	-0.00063	0.00056	43.93830	7.56663	-17.55437	-0.04945	-0.01651	-0.00950	0.13277	0.00694	0.01050	15.10544	2.64073	3.75555	-0.50344	0.05242	0.04425	0.46008	0.01750	-0.01735	-1.00234	4.00469	13.42561	-0.00926	-0.00188	-0.00060	0.00154	-0.00036	-0.00006	0.08374	0.36166	-14.74004	0.05502	0.00357	-0.00080	-0.00895	0.00010	0.00008	18.46862
163			1.62000	10.72744	1.44074	2.88749	-0.02000	-0.00187	-0.00118	-0.00762	-0.00112	0.00076	45.63263	8.25918	-17.86989	-0.04434	-0.01192	-0.00573	0.15165	0.00651	0.00775	15.73856	2.48035	4.06629	-0.60810	0.09501	0.05686	0.83261	0.04732	-0.02850	-0.90231	3.89417	13.36055	-0.00866	-0.00182	-0.00071	0.00129	-0.00035	-0.00008	0.17777	0.34566	-14.67641	0.05664	0.00480	-0.00096	-0.00891	0.00014	0.00011	18.45070
164			1.63000	10.33300	1.13545	3.36134	-0.02151	-0.00244	-0.00123	-0.02182	-0.00178	0.00095	47.76652	9.11188	-18.19128	-0.04019	-0.00812	-0.00188	0.16904	0.00572	0.00289	16.64444	2.24954	4.46448	-0.68903	0.12998	0.06759	1.27862	0.08521	-0.04000	-0.82260	3.78459	13.30001	-0.00769	-0.00166	-0.00074	0.00068	-0.00031	-0.00007	0.26489	0.32845	-14.60781	0.05679	0.00620	-0.00099	-0.00772	0.00019	0.00012	18.45028
165			1.64000	9.54591	0.76995	3.90248	-0.02285	-0.00310	-0.00127	-0.03980	-0.00255	0.00109	50.36144	10.09968	-18.45398	-0.03771	-0.00580	0.00151	0.18790	0.00513	-0.00242	17.83183	1.95791	4.93282	-0.73629	0.15156	0.07509	1.71905	0.11821	-0.04790	-0.79396	3.68022	13.25335	-0.00628	-0.00137	-0.00065	-0.00020	-0.00024	-0.00004	0.33426	0.30958	-14.53946	0.05508	0.00774	-0.00085	-0.00507	0.00028	0.00010	18.44963
166			1.65000	8.32280	0.36413	4.47760	-0.02394	-0.00380	-0.00130	-0.06024	-0.00322	0.00116	53.40924	11.16948	-18.58403	-0.03655	-0.00540	0.00361	0.20812	0.00580	-0.00556	19.28752	1.62609	5.43559	-0.74429	0.15447	0.07789	2.06239	0.13022	-0.04825	-0.85537	3.58352	13.23229	-0.00442	-0.00097	-0.00045	-0.00101	-0.00016	-0.00000	0.37106	0.28701	-14.47256	0.05101	0.00937	-0.00053	-0.00111	0.00042	0.00006	18.42344
167			1.66000	6.65517	-0.04866	5.05109	-0.02471	-0.00443	-0.00130	-0.08058	-0.00351	0.00115	56.87760	12.24303	-18.51513	-0.03563	-0.00667	0.00384	0.22448	0.00839	-0.00512	20.97970	1.28404	5.92292	-0.71201	0.13751	0.07477	2.23342	0.11291	-0.03967	-1.05493	3.49627	13.25032	-0.00212	-0.00048	-0.00020	-0.00109	-0.00007	0.00002	0.35989	0.25685	-14.40943	0.04349	0.01077	-0.00014	0.00299	0.00066	0.00001	18.34341
168			1.67000	4.58639	-0.42348	5.58914	-0.02506	-0.00491	-0.00125	-0.09701	-0.00318	0.00104	60.71094	13.22858	-18.20516	-0.03462	-0.00879	0.00249	0.23414	0.01251	-0.00252	22.86210	0.96804	6.34035	-0.63972	0.10661	0.06563	2.18266	0.07504	-0.02555	-1.44762	3.41937	13.31760	0.00050	0.00006	0.00004	0.00044	0.00001	-0.00001	0.29265	0.21657	-14.36095	0.03162	0.01138	0.00022	0.00513	0.00089	-0.00001	18.18658
169			1.68000	2.22603	-0.71135	6.05653	-0.02489	-0.00512	-0.00117	-0.10513	-0.00214	0.00082	64.82964	14.04502	-17.64403	-0.03354	-0.01095	0.00028	0.23706	0.01726	-0.00017	24.87721	0.71588	6.64652	-0.53167	0.07023	0.05158	1.90534	0.03529	-0.01228	-2.08940	3.35167	13.43789	0.00320	0.00061	0.00021	0.00437	0.00006	-0.00005	0.17428	0.16718	-14.34722	0.01526	0.01081	0.00050	0.00357	0.00098	0.00001	17.94141
170			1.69000	-0.24565	-0.86553	6.41500	-0.02403	-0.00500	-0.00108	-0.10125	-0.00063	0.00054	69.13882	14.64834	-16.84920	-0.03135	-0.01244	-0.00251	0.22605	0.02154	0.00069	26.96245	0.56096	6.82854	-0.40153	0.03367	0.03415	1.46676	0.00844	-0.00434	-3.02881	3.28951	13.61300	0.00566	0.00112	0.00027	0.01077	0.00010	-0.00010	0.02439	0.11245	-14.39052	-0.00507	0.00884	0.00067	-0.00132	0.00085	0.00009	17.60929
171			1.70000	-2.59407	-0.85042	6.63075	-0.02237	-0.00450	-0.00101	-0.08448	0.00084	0.00023	73.54486	15.04469	-15.85283	-0.02537	-0.01235	-0.00616	0.18308	0.02354	0.00009	29.06039	0.52551	6.90417	-0.27027	-0.00055	0.01501	0.98224	0.00000	-0.00137	-4.29311	3.22447	13.84902	0.00745	0.00153	0.00022	0.01826	0.00014	-0.00011	-0.12336	0.05711	-14.50556	-0.02826	0.00511	0.00067	-0.00622	0.00047	0.00017	17.20424
172			1.71000	-4.56844	-0.65746	6.68493	-0.01988	-0.00368	-0.00099	-0.05824	0.00167	-0.00008	77.96824	15.28698	-14.69084	-0.01194	-0.00954	-0.01097	0.08498	0.01999	-0.00086	31.12609	0.61646	6.91458	-0.15853	-0.02973	-0.00351	0.56327	0.00648	0.00052	-5.86850	3.13756	14.15629	0.00820	0.00178	0.00005	0.02399	0.00024	-0.00003	-0.22789	0.00622	-14.68961	-0.05239	-0.00078	0.00045	-0.00583	-0.00006	0.00016	16.74598
173			1.72000	-5.95104	-0.31947	6.57933	-0.01668	-0.00265	-0.00103	-0.02963	0.00164	-0.00038	82.34677	15.46255	-13.39915	0.01176	-0.00303	-0.01675	-0.08162	0.00688	0.00051	33.13180	0.82488	6.91729	-0.08078	-0.05147	-0.01893	0.27799	0.01772	0.00552	-7.68231	2.99597	14.54243	0.00765	0.00176	-0.00023	0.02460	0.00040	0.00018	-0.25077	-0.03553	-14.91592	-0.07467	-0.00880	0.00000	0.00439	-0.00052	0.00000	16.25072
174			1.73000	-6.60500	0.09185	6.33711	-0.01296	-0.00160	-0.00109	-0.00633	0.00104	-0.00063	86.63186	15.67320	-12.01416	0.04543	0.00738	-0.02224	-0.30404	-0.01763	0.00740	35.06892	1.12767	6.97719	-0.04217	-0.06435	-0.02946	0.14050	0.02310	0.01484	-9.59590	2.75819	15.00270	0.00556	0.00138	-0.00053	0.01788	0.00052	0.00049	-0.16025	-0.06350	-15.13475	-0.09141	-0.01837	-0.00057	0.02579	-0.00058	-0.00018	15.72851
175			1.74000	-6.50875	0.48997	5.99672	-0.00885	-0.00066	-0.00109	0.00648	0.00037	-0.00077	90.78046	16.00828	-10.57171	0.08462	0.02060	-0.02550	-0.53993	-0.04985	0.01965	36.94486	1.49114	7.15199	-0.03712	-0.06802	-0.03449	0.12046	0.01766	0.02561	-11.41143	2.39001	15.51390	0.00172	0.00051	-0.00076	0.00489	0.00029	0.00079	0.07294	-0.07279	-15.28311	-0.09822	-0.02852	-0.00108	0.05512	0.00008	-0.00016	15.18766
176			1.75000	-5.76000	0.80844	5.59966	-0.00448	0.00010	-0.00099	0.00765	-0.00004	-0.00075	94.74693	16.52073	-9.10316	0.12294	0.03461	-0.02507	-0.73630	-0.08142	0.03132	38.77480	1.87471	7.47799	-0.05247	-0.06424	-0.03506	0.16733	0.00414	0.03355	-12.88988	1.88430	16.03724	-0.00397	-0.00092	-0.00089	-0.00807	-0.00069	0.00095	0.48294	-0.06056	-15.30191	-0.09125	-0.03862	-0.00132	0.08311	0.00158	0.00015	14.64190
177			1.76000	-4.53825	1.02552	5.18027	-0.00010	0.00069	-0.00084	0.00025	-0.00017	-0.00063	98.47994	17.21338	-7.63392	0.15454	0.04717	-0.02112	-0.85121	-0.10395	0.03519	40.57330	2.23327	7.96145	-0.07231	-0.05794	-0.03438	0.22831	-0.01125	0.03757	-13.77453	1.27173	16.52468	-0.01132	-0.00290	-0.00092	-0.00902	-0.00260	0.00093	1.11656	-0.02834	-15.15251	-0.06804	-0.04850	-0.00109	0.09239	0.00369	0.00045	14.11834
178			1.77000	-3.04758	1.16064	4.76146	0.00385	0.00117	-0.00076	-0.01026	-0.00018	-0.00055	101.92307	18.03889	-6.18706	0.17571	0.05665	-0.01565	-0.86667	-0.11343	0.03027	42.35023	2.51826	8.57636	-0.08391	-0.05680	-0.03763	0.26316	-0.02709	0.04145	-13.82328	0.61622	16.92419	-0.01957	-0.00518	-0.00089	0.01569	-0.00491	0.00073	2.03897	0.01485	-14.82635	-0.02795	-0.05738	-0.00013	0.05405	0.00553	0.00009	13.66415
179			1.78000	-1.47116	1.24739	4.35480	0.00705	0.00163	-0.00088	-0.01896	-0.00018	-0.00062	105.01345	18.91127	-4.79137	0.18464	0.06217	-0.01155	-0.78591	-0.11061	0.02302	44.11008	2.67809	9.26714	-0.08178	-0.06857	-0.05063	0.25423	-0.05095	0.04791	-12.86424	-0.00259	17.18216	0.03703	0.01483	0.00755	-0.09510	0.01338	-0.00370	3.33309	0.05042	-14.34667	-0.04386	-0.00473	0.00617	0.11667	0.00041	-0.00569	13.35004
180			1.79000	0.05185	1.30781	3.95896	0.00925	0.00208	-0.00124	-0.02328	-0.00019	-0.00086	107.67574	19.72381	-3.48687	0.18090	0.06340	-0.01090	-0.62656	-0.09864	0.01988	45.84829	2.66060	9.95448	-0.06714	-0.09599	-0.07672	0.20467	-0.09150	0.04707	-10.88117	-0.51737	17.24858	0.25228	0.07249	0.01596	-1.05333	0.05680	-0.00115	5.08891	0.05016	-13.76790	0.21658	0.18235	-0.00102	-0.76545	-0.00581	0.00105	13.26875
181			1.80000	1.43092	1.34690	3.55728	0.01032	0.00249	-0.00179	-0.02295	-0.00017	-0.00130	109.81377	20.37159	-2.32414	0.16519	0.06035	-0.01421	-0.41781	-0.08068	0.02051	47.54364	2.42106	10.54931	-0.04588	-0.13475	-0.11424	0.13405	-0.14506	0.01492	-8.08127	-0.90400	17.09676	0.66672	0.15241	0.03693	-3.51078	0.09565	0.01275	7.38446	-0.01850	-13.17028	0.15475	0.44771	-0.02585	-0.69951	0.03417	0.02598	13.52538
182			1.81000	2.61867	1.36035	3.12438	0.01020	0.00277	-0.00237	-0.01912	-0.00011	-0.00188	111.31133	20.77419	-1.36287	0.13917	0.05347	-0.02063	-0.20061	-0.05891	0.01869	49.15321	1.93818	10.97475	-0.02559	-0.17555	-0.15633	0.06906	-0.19164	-0.06634	-4.85467	-1.17672	16.75584	1.20757	0.23624	0.08081	-6.82650	0.10327	0.05216	10.26876	-0.18235	-12.64221	-0.40794	0.57955	-0.03230	2.26449	0.13280	0.02798	14.21507
183			1.82000	3.60012	1.34531	2.64391	0.00878	0.00278	-0.00277	-0.01334	-0.00005	-0.00240	112.05022	20.89149	-0.67059	0.10549	0.04392	-0.02882	-0.02385	-0.03534	0.00791	50.61483	1.23552	11.18503	-0.01470	-0.20839	-0.19291	0.03468	-0.20437	-0.17995	-1.61868	-1.33771	16.31525	1.46334	0.24159	0.11566	-7.91799	0.04451	0.08738	13.74263	-0.45076	-12.24554	0.02925	0.24300	0.04929	-0.19026	0.09581	-0.03423	15.38329
184			1.83000	4.38116	1.31239	2.12870	0.00598	0.00243	-0.00281	-0.00708	-0.00006	-0.00250	111.94073	20.72569	-0.32290	0.06735	0.03301	-0.03697	0.07040	-0.01285	-0.01427	51.85273	0.39984	11.16895	-0.01989	-0.22477	-0.21344	0.03763	-0.16244	-0.26986	1.32634	-1.35488	15.88171	1.46123	0.21305	0.11366	-6.97733	-0.02553	0.07670	17.71812	-0.81093	-11.98043	0.75312	-0.13462	0.14221	-5.41805	-0.07023	-0.08443	16.97402
185			1.84000	4.97973	1.29247	1.62619	0.00186	0.00172	-0.00244	-0.00165	-0.00014	-0.00196	110.94977	20.31251	-0.40000	0.02753	0.02145	-0.04273	0.06250	0.00408	-0.04346	52.78506	-0.41418	10.94088	-0.04289	-0.22013	-0.21167	0.05582	-0.06709	-0.27827	3.83542	-1.20794	15.53786	1.34025	0.21772	0.10298	-5.34560	-0.08397	0.04604	21.97899	-1.23640	-11.78143	1.27366	0.02055	0.05178	-9.44364	0.01181	-0.03292	18.80147
186			1.85000	5.41702	1.32452	1.20067	-0.00323	0.00082	-0.00173	0.00201	-0.00015	-0.00106	109.11568	19.70476	-0.97611	-0.01238	0.00928	-0.04416	-0.04140	0.00876	-0.06910	53.34068	-1.00944	10.53242	-0.07929	-0.19479	-0.18740	0.04965	0.04795	-0.19596	5.88539	-0.93861	15.34243	1.24187	0.23985	0.11612	-4.00450	-0.12048	0.01436	26.20335	-1.71335	-11.55357	1.57867	0.36037	-0.14462	-11.15550	0.20522	0.11905	20.58863
187			1.86000	5.70901	1.43141	0.90770	-0.00873	-0.00005	-0.00098	0.00333	0.00001	-0.00033	106.54926	18.95614	-2.10121	-0.05159	-0.00328	-0.04129	-0.21570	-0.00600	-0.08154	53.48767	-1.20468	9.99601	-0.11844	-0.15365	-0.14507	-0.00638	0.12919	-0.07349	7.52631	-0.64209	15.34081	1.22881	0.25998	0.14984	-3.16505	-0.11087	-0.03484	30.05695	-2.26257	-11.22799	1.64616	0.54317	-0.28206	-10.23427	0.30616	0.30779	22.06456
188			1.87000	5.86349	1.60317	0.78157	-0.01408	-0.00065	-0.00058	0.00216	0.00021	-0.00002	103.41989	18.11592	-3.77785	-0.08967	-0.01591	-0.03572	-0.42565	-0.04373	-0.07804	53.25747	-0.90002	9.41293	-0.14611	-0.10254	-0.09023	-0.09300	0.13774	0.01653	8.83810	-0.41350	15.54536	1.25923	0.27423	0.18702	-2.60507	-0.05937	-0.09913	33.29444	-2.91883	-10.80073	1.63652	0.54835	-0.31968	-8.28508	0.32644	0.42683	23.05812
189			1.88000	5.88600	1.80094	0.83527	-0.01883	-0.00088	-0.00087	-0.00108	0.00026	0.00024	99.92146	17.23924	-5.93730	-0.12637	-0.02849	-0.02927	-0.64165	-0.10133	-0.06266	52.74279	-0.11326	8.89225	-0.15196	-0.04729	-0.02985	-0.15766	0.07660	0.02632	9.90071	-0.30018	15.90462	1.28414	0.28239	0.21072	-2.16952	0.00395	-0.14188	35.80965	-3.68182	-10.32559	1.59576	0.45401	-0.29194	-6.11614	0.29303	0.42401	23.53910
190			1.89000	5.78805	1.97816	1.06213	-0.02274	-0.00079	-0.00192	-0.00547	0.00017	0.00105	96.22528	16.39642	-8.43098	-0.16182	-0.04113	-0.02334	-0.85240	-0.16841	-0.04280	52.06789	1.02950	8.55307	-0.13663	0.00557	0.02736	-0.16742	-0.00887	-0.04027	10.77844	-0.29546	16.30899	1.29111	0.28403	0.21765	-1.81384	0.04971	-0.13485	37.62676	-4.49087	-9.87922	1.50634	0.33429	-0.23983	-4.08802	0.22236	0.32860	23.60524
191			1.90000	5.58945	2.10612	1.43398	-0.02571	-0.00058	-0.00345	-0.00989	0.00007	0.00255	92.44309	15.66163	-11.05084	-0.19673	-0.05388	-0.01867	-1.06682	-0.22874	-0.02483	51.34602	2.33942	8.49434	-0.10883	0.05076	0.07519	-0.13410	-0.06437	-0.14149	11.51466	-0.36505	16.63992	1.28975	0.28682	0.21567	-1.52166	0.06924	-0.08830	38.86012	-5.23701	-9.53852	1.45330	0.23938	-0.20275	-2.63932	0.14796	0.21397	23.43298
192			1.91000	5.31689	2.18848	1.89425	-0.02775	-0.00049	-0.00491	-0.01331	0.00003	0.00399	88.62616	15.08786	-13.56365	-0.23121	-0.06631	-0.01556	-1.29650	-0.26259	-0.01177	50.64726	3.62074	8.76935	-0.07723	0.08619	0.11266	-0.08772	-0.06236	-0.23544	12.13356	-0.47450	16.82417	1.28938	0.29245	0.21035	-1.27028	0.06973	-0.03020	39.66534	-5.79381	-9.37293	1.47158	0.17975	-0.19334	-1.71849	0.08967	0.10213	23.20956
193			1.92000	5.00450	2.25551	2.35515	-0.02897	-0.00070	-0.00575	-0.01497	0.00005	0.00421	84.79553	14.69434	-15.74553	-0.26219	-0.07701	-0.01459	-1.52608	-0.25313	-0.00361	49.98948	4.71548	9.37619	-0.04962	0.11018	0.14056	-0.05083	-0.00864	-0.29654	12.64505	-0.59928	16.85847	1.29681	0.29293	0.20200	-1.03424	0.05996	0.01357	40.19047	-6.05839	-9.43177	1.49023	0.12697	-0.17649	-1.08865	0.04223	-0.02181	23.06876
194			1.93000	4.69190	2.34585	2.72269	-0.02949	-0.00127	-0.00554	-0.01452	0.00020	0.00287	80.97541	14.47155	-17.42915	-0.28514	-0.08434	-0.01474	-1.71325	-0.19997	0.00141	49.35224	5.52780	10.26106	-0.03297	0.12168	0.15834	-0.03167	0.06503	-0.31252	13.04694	-0.72126	16.80062	1.30821	0.28480	0.19392	-0.77930	0.04742	0.02856	40.54049	-5.99110	-9.72611	1.45725	0.06885	-0.12702	-0.63196	0.01108	-0.09640	23.06081
195			1.94000	4.41693	2.48981	2.93234	-0.02950	-0.00216	-0.00419	-0.01221	0.00063	0.00097	77.21070	14.38257	-18.54248	-0.29858	-0.08717	-0.01315	-1.82090	-0.12257	0.00276	48.70319	6.02979	11.32287	-0.02966	0.12153	0.16403	-0.02867	0.12028	-0.28109	13.32612	-0.82345	16.73727	1.30741	0.27486	0.19000	-0.47898	0.03641	0.01603	40.76829	-5.63267	-10.21568	1.40336	0.04567	-0.08658	-0.29989	0.00078	-0.10607	23.16677
196			1.95000	4.20831	2.70080	2.96320	-0.02918	-0.00325	-0.00188	-0.00868	0.00138	-0.00010	73.56987	14.35526	-19.10574	-0.30390	-0.08495	-0.00822	-1.83148	-0.04832	0.00060	48.02007	6.25243	12.41964	-0.03552	0.11122	0.15624	-0.03653	0.13268	-0.21115	13.46601	-0.89107	16.74158	1.28561	0.26786	0.19119	-0.14799	0.02721	-0.01411	40.89060	-5.08985	-10.80752	1.34257	0.09329	-0.09707	-0.04859	-0.00833	-0.13697	23.33329
197			1.96000	4.08222	2.97274	2.83712	-0.02869	-0.00436	0.00097	-0.00467	0.00230	0.00026	70.14085	14.28515	-19.20274	-0.30299	-0.07793	-0.00111	-1.74185	0.00127	-0.00032	47.30212	6.26557	13.38588	-0.04449	0.09253	0.13638	-0.04933	0.10244	-0.12286	13.45972	-0.91694	16.84662	1.24811	0.26441	0.19727	0.16593	0.01924	-0.05107	40.91320	-4.49765	-11.37645	1.25784	0.18267	-0.13542	0.13771	-0.03034	-0.17481	23.50393
198			1.97000	4.04060	3.28329	2.61374	-0.02810	-0.00535	0.00385	-0.00089	0.00307	0.00141	67.01956	14.05729	-18.95465	-0.29754	-0.06742	0.00582	-1.56338	0.01951	0.00467	46.57185	6.15078	14.06140	-0.05288	0.06958	0.10968	-0.06165	0.05319	-0.04137	13.31841	-0.90348	17.04950	1.19980	0.25995	0.20677	0.41398	0.01218	-0.08756	40.84506	-3.97769	-11.80443	1.13446	0.26575	-0.16150	0.25873	-0.05802	-0.15004	23.63712
199			1.98000	4.07185	3.60045	2.37285	-0.02739	-0.00607	0.00627	0.00213	0.00336	0.00209	64.28976	13.57968	-18.50035	-0.28851	-0.05544	0.01040	-1.32054	0.01423	0.01391	45.86631	5.97756	14.32513	-0.06030	0.04897	0.08387	-0.07063	0.01268	0.01547	13.07169	-0.85799	17.33117	1.14232	0.25273	0.21673	0.56092	0.00581	-0.11865	40.69846	-3.61184	-12.01984	1.00378	0.32476	-0.16968	0.32936	-0.07845	-0.07552	23.71086
200			1.99000	4.15455	3.89026	2.18794	-0.02653	-0.00642	0.00782	0.00410	0.00302	0.00161	61.99990	12.81560	-17.98401	-0.27621	-0.04402	0.01191	-1.04787	-0.00072	0.02093	45.22295	5.79215	14.12864	-0.06795	0.03804	0.06611	-0.07593	-0.01065	0.04742	12.76469	-0.78774	17.66653	1.07336	0.24175	0.22371	0.58826	-0.00031	-0.13860	40.48332	-3.43444	-12.01057	0.92260	0.35415	-0.16599	0.38884	-0.08244	0.00677	23.71822
201			2.00000	4.26521	4.12276	2.09971	-0.02543	-0.00636	0.00832	0.00498	0.00217	0.00042	60.15139	11.80141	-17.54018	-0.26062	-0.03445	0.01110	-0.78200	-0.01447	0.02166	44.66716	5.61871	13.51562	-0.07615	0.04137	0.05991	-0.07737	-0.02988	0.06794	12.45302	-0.69969	18.02327	1.00236	0.23038	0.22877	0.50514	-0.00629	-0.14355	40.20325	-3.43836	-11.80998	0.89500	0.37193	-0.16457	0.46533	-0.07393	0.07283	23.65948
202			2.01000	4.38350	4.27739	2.10151	-0.02407	-0.00590	0.00776	0.00491	0.00113	-0.00043	58.70296	10.64143	-17.27234	-0.24203	-0.02746	0.00904	-0.55273	-0.02266	0.01689	44.20625	5.46524	12.61632	-0.08357	0.05666	0.06314	-0.07419	-0.05508	0.08571	12.19571	-0.60155	18.36189	0.94080	0.21792	0.23022	0.33910	-0.01157	-0.12961	39.85515	-3.58710	-11.47450	0.89129	0.38370	-0.16838	0.56351	-0.05872	0.12017	23.53477
203			2.02000	4.49468	4.34658	2.14646	-0.02249	-0.00510	0.00634	0.00418	0.00024	-0.00044	57.58842	9.48322	-17.23432	-0.22093	-0.02355	0.00598	-0.37349	-0.02638	0.00911	43.83033	5.33076	11.61579	-0.08993	0.07368	0.06880	-0.06766	-0.07300	0.09291	12.04666	-0.50301	18.64082	0.89149	0.20257	0.22689	0.11978	-0.01493	-0.09710	39.43210	-3.82766	-11.06789	0.87900	0.38702	-0.17190	0.66913	-0.04166	0.14391	23.34098
204			2.03000	4.59057	4.33721	2.17749	-0.02077	-0.00409	0.00441	0.00317	-0.00028	-0.00003	56.73964	8.48111	-17.42845	-0.19771	-0.02246	0.00212	-0.24159	-0.02795	0.00210	43.52117	5.21117	10.70579	-0.09856	0.08044	0.06927	-0.06115	-0.06462	0.07846	12.04608	-0.41576	18.82360	0.85462	0.18830	0.22117	-0.12161	-0.01586	-0.05215	38.92813	-4.10179	-10.65336	0.84575	0.38561	-0.17213	0.76328	-0.02670	0.14051	23.07400
205			2.04000	4.66873	4.26985	2.16096	-0.01902	-0.00305	0.00241	0.00222	-0.00041	0.00019	56.10292	7.75447	-17.81786	-0.17280	-0.02282	-0.00148	-0.14709	-0.02736	-0.00055	43.26260	5.10364	10.03451	-0.11381	0.07216	0.06163	-0.05613	-0.03509	0.04769	12.21175	-0.35200	18.88467	0.82539	0.17230	0.21227	-0.35014	-0.01432	-0.00212	38.34271	-4.35521	-10.28897	0.80473	0.37223	-0.16432	0.84047	-0.01440	0.11004	22.73398
206			2.05000	4.73036	4.17510	2.09992	-0.01733	-0.00216	0.00072	0.00150	-0.00033	0.00010	55.64169	7.35748	-18.34159	-0.14688	-0.02271	-0.00336	-0.08081	-0.02336	0.00066	43.04741	5.00901	9.67441	-0.13659	0.05317	0.04850	-0.05017	-0.00729	0.01769	12.53225	-0.32085	18.81444	0.79657	0.15346	0.20046	-0.52542	-0.01118	0.04391	37.68412	-4.54551	-10.02334	0.76767	0.34792	-0.15034	0.89726	-0.00485	0.06447	22.33104
207			2.06000	4.77813	4.08550	2.02285	-0.01578	-0.00155	-0.00036	0.00104	-0.00018	-0.00005	55.33014	7.27481	-18.92945	-0.12104	-0.02067	-0.00268	-0.03661	-0.01644	0.00171	42.87772	4.93293	9.62056	-0.16375	0.03215	0.03494	-0.03945	0.00521	-0.00049	12.96605	-0.32612	18.62145	0.76912	0.13555	0.18918	-0.61707	-0.00788	0.07954	36.97228	-4.64603	-9.89062	0.73533	0.31925	-0.13174	0.92070	0.00180	0.01768	21.88822
208			2.07000	4.81579	4.02675	1.96252	-0.01443	-0.00128	-0.00074	0.00082	-0.00007	-0.00006	55.14584	7.44003	-19.51646	-0.09655	-0.01619	0.00050	-0.00996	-0.00897	-0.00045	42.75946	4.88384	9.81330	-0.19049	0.01673	0.02542	-0.02246	0.00610	-0.00789	13.44867	-0.36517	18.32994	0.75207	0.11786	0.17766	-0.62013	-0.00531	0.10135	36.24000	-4.64638	-9.90563	0.69393	0.27022	-0.09635	0.88163	0.00479	-0.01615	21.44069
209			2.08000	4.84886	4.01152	1.93950	-0.01334	-0.00131	-0.00049	0.00080	0.00001	-0.00000	55.06595	7.76347	-20.05252	-0.07435	-0.00964	0.00547	0.00351	-0.00332	-0.00548	42.69614	4.86755	10.16767	-0.21387	0.01080	0.02235	-0.00175	0.00500	-0.01114	13.90660	-0.42851	17.97365	0.76590	0.10645	0.16605	-0.55562	-0.00435	0.10910	35.52995	-4.55163	-10.05957	0.60929	0.21598	-0.05362	0.73777	0.00386	-0.02285	21.03093
210			2.09000	4.88460	4.03916	1.95713	-0.01249	-0.00155	0.00018	0.00094	0.00011	-0.00001	55.06603	8.15560	-20.50572	-0.05512	-0.00194	0.01126	0.00813	-0.00036	-0.01078	42.68372	4.88157	10.59565	-0.23326	0.01495	0.02640	0.01733	0.00706	-0.01511	14.27433	-0.50043	17.58771	0.80012	0.10636	0.15147	-0.42592	-0.00535	0.10300	34.88484	-4.38100	-10.31743	0.51841	0.19324	-0.03955	0.56071	0.00001	-0.02347	20.69803
211			2.10000	4.93075	4.09964	2.00598	-0.01184	-0.00188	0.00101	0.00120	0.00021	-0.00011	55.12012	8.54162	-20.86266	-0.03924	0.00586	0.01700	0.00780	0.00049	-0.01385	42.70881	4.91482	11.01922	-0.24919	0.02752	0.03670	0.02935	0.01145	-0.01981	14.50992	-0.56393	17.20404	0.81792	0.10726	0.13211	-0.23960	-0.00753	0.08508	34.33319	-4.16332	-10.61966	0.51102	0.18249	-0.05057	0.46784	-0.00773	-0.03203	20.46413
212			2.11000	4.99267	4.17927	2.07117	-0.01132	-0.00222	0.00181	0.00148	0.00030	-0.00023	55.20205	8.86681	-21.12538	-0.02682	0.01284	0.02206	0.00552	0.00047	-0.01363	42.75179	4.95082	11.37628	-0.26184	0.04608	0.05159	0.03122	0.01478	-0.02166	14.60297	-0.60647	16.85294	0.81472	0.10326	0.11351	-0.04781	-0.00944	0.06250	33.87757	-3.93109	-10.89100	0.56374	0.16032	-0.05879	0.42907	-0.01742	-0.03145	20.32420
213			2.12000	5.07095	4.26526	2.13847	-0.01087	-0.00249	0.00245	0.00170	0.00034	-0.00030	55.28764	9.09875	-21.30691	-0.01773	0.01840	0.02604	0.00312	0.00061	-0.01060	42.79323	4.97162	11.62437	-0.27175	0.06762	0.06865	0.02366	0.01423	-0.01638	14.57067	-0.62092	16.56693	0.80735	0.09564	0.10093	0.10746	-0.01020	0.04044	33.49175	-3.71705	-11.06006	0.60255	0.14754	-0.06460	0.40001	-0.02741	-0.02054	20.24635
214			2.13000	5.16218	4.34745	2.19760	-0.01050	-0.00268	0.00288	0.00182	0.00033	-0.00029	55.35667	9.22843	-21.42637	-0.01167	0.02229	0.02880	0.00138	0.00124	-0.00634	42.81990	4.95960	11.74214	-0.27906	0.08919	0.08524	0.01007	0.00971	-0.00206	14.44548	-0.60344	16.37774	0.80810	0.08899	0.09573	0.21551	-0.01025	0.01954	33.12966	-3.55092	-11.07725	0.61803	0.16805	-0.08263	0.39976	-0.04312	-0.00218	20.18497
215			2.14000	5.26124	4.41804	2.24257	-0.01025	-0.00279	0.00313	0.00185	0.00028	-0.00023	55.39175	9.26962	-21.50556	-0.00822	0.02458	0.03046	0.00031	0.00214	-0.00259	42.82544	4.89899	11.72991	-0.28383	0.10766	0.09839	-0.00572	0.00388	0.01901	14.26237	-0.55166	16.30750	0.81370	0.08335	0.09568	0.27948	-0.01025	-0.00156	32.74279	-3.45245	-10.92369	0.62135	0.21195	-0.10960	0.43626	-0.06555	0.03084	20.09860
216			2.15000	5.36290	4.47176	2.27103	-0.01015	-0.00284	0.00321	0.00181	0.00021	-0.00014	55.37679	9.25173	-21.56569	-0.00683	0.02563	0.03141	-0.00045	0.00291	-0.00042	42.80828	4.77880	11.60734	-0.28704	0.12002	0.10546	-0.02075	0.00046	0.04088	14.05159	-0.46266	16.36112	0.81521	0.07602	0.09837	0.30439	-0.01077	-0.02288	32.29758	-3.42522	-10.61274	0.62013	0.25206	-0.13001	0.49495	-0.08523	0.07043	19.96393
217			2.16000	5.46227	4.50672	2.28387	-0.01021	-0.00285	0.00316	0.00173	0.00013	-0.00005	55.29744	9.20850	-21.62270	-0.00701	0.02587	0.03199	-0.00130	0.00323	0.00018	42.76946	4.59398	11.40582	-0.29101	0.12366	0.10462	-0.03328	0.00137	0.05717	13.83599	-0.32982	16.52661	0.80890	0.06580	0.10049	0.29843	-0.01213	-0.04242	31.78450	-3.45477	-10.18996	0.61926	0.27024	-0.13601	0.55485	-0.09191	0.09471	19.78001
218			2.17000	5.55585	4.52518	2.28489	-0.01040	-0.00282	0.00302	0.00162	0.00006	0.00000	55.14643	9.16508	-21.68089	-0.00828	0.02564	0.03246	-0.00255	0.00298	0.00010	42.71326	4.34444	11.15477	-0.29790	0.11815	0.09602	-0.04223	0.00511	0.06449	13.63088	-0.14209	16.78027	0.79568	0.05121	0.09762	0.27302	-0.01321	-0.05576	31.21745	-3.51308	-9.72724	0.61606	0.26519	-0.13212	0.59429	-0.08379	0.09363	19.56386
219			2.18000	5.64156	4.53290	2.28012	-0.01071	-0.00276	0.00282	0.00151	0.00003	0.00002	54.92665	9.12965	-21.73123	-0.01037	0.02513	0.03287	-0.00438	0.00224	0.00042	42.64716	4.03556	10.87224	-0.30742	0.10627	0.08213	-0.04688	0.00842	0.06311	13.44383	0.11162	17.09305	0.78066	0.03478	0.08928	0.24142	-0.01245	-0.06028	30.62486	-3.56596	-9.30630	0.60360	0.25447	-0.12976	0.59667	-0.06949	0.07481	19.34151
220			2.19000	5.71838	4.53707	2.27587	-0.01107	-0.00269	0.00258	0.00139	0.00003	0.00000	54.65046	9.09467	-21.75703	-0.01303	0.02427	0.03296	-0.00667	0.00122	0.00172	42.57962	3.68121	10.56708	-0.31684	0.09265	0.06689	-0.04651	0.00941	0.05555	13.27493	0.43678	17.43736	0.76899	0.02079	0.07809	0.21472	-0.00977	-0.05773	30.03927	-3.58130	-8.99852	0.57972	0.25567	-0.13628	0.56034	-0.05714	0.04511	19.13821
221			2.20000	5.78598	4.54477	2.27698	-0.01142	-0.00259	0.00231	0.00126	0.00005	-0.00003	54.33785	9.04751	-21.74386	-0.01602	0.02283	0.03227	-0.00907	0.00020	0.00377	42.51877	3.30600	10.24898	-0.32313	0.08040	0.05333	-0.04079	0.00826	0.04491	13.11832	0.83063	17.79388	0.75888	0.01206	0.06608	0.19861	-0.00697	-0.05137	29.48858	-3.53565	-8.84972	0.54997	0.26670	-0.14794	0.49969	-0.04743	0.00393	18.97072
222			2.21000	5.84424	4.56212	2.28688	-0.01173	-0.00246	0.00202	0.00112	0.00010	-0.00006	54.01298	8.98004	-21.68609	-0.01907	0.02067	0.03048	-0.01102	-0.00061	0.00576	42.47137	2.94230	9.93443	-0.32475	0.07060	0.04306	-0.03037	0.00593	0.03409	12.96445	1.28425	18.15469	0.74545	0.00346	0.05308	0.19488	-0.00232	-0.04274	28.99008	-3.42042	-8.87237	0.51975	0.26403	-0.15169	0.43220	-0.03702	-0.04108	18.84307
223			2.22000	5.89312	4.59390	2.30836	-0.01194	-0.00231	0.00171	0.00097	0.00015	-0.00010	53.69997	8.89205	-21.58719	-0.02210	0.01781	0.02761	-0.01216	-0.00111	0.00692	42.44267	2.62238	9.64431	-0.32123	0.06348	0.03679	-0.01698	0.00338	0.02513	12.80225	1.78570	18.52104	0.72831	-0.00563	0.04085	0.20338	0.00416	-0.03390	28.54700	-3.24582	-9.04432	0.49641	0.24448	-0.14538	0.37452	-0.02691	-0.07263	18.74717
224			2.23000	5.93306	4.64318	2.34325	-0.01204	-0.00216	0.00143	0.00081	0.00020	-0.00012	53.41782	8.79069	-21.45562	-0.02505	0.01443	0.02391	-0.01240	-0.00134	0.00690	42.43546	2.36883	9.39770	-0.31272	0.05903	0.03456	-0.00312	0.00136	0.01855	12.62115	2.31942	18.89515	0.71010	-0.00987	0.03166	0.22192	0.00766	-0.02675	28.15045	-3.03659	-9.31603	0.48032	0.22655	-0.13775	0.33226	-0.02002	-0.08544	18.66816
225			2.24000	5.96391	4.71067	2.39146	-0.01205	-0.00201	0.00119	0.00063	0.00024	-0.00013	53.17643	8.68946	-21.30154	-0.02794	0.01081	0.01974	-0.01199	-0.00135	0.00581	42.44940	2.18791	9.20809	-0.29960	0.05690	0.03568	0.00859	0.00036	0.01354	12.41356	2.86448	19.27272	0.69422	-0.00992	0.02553	0.24646	0.00772	-0.02137	27.78500	-2.82126	-9.62415	0.46529	0.21985	-0.13389	0.30261	-0.01704	-0.08348	18.59049
226			2.25000	5.98399	4.79456	2.44973	-0.01200	-0.00187	0.00100	0.00038	0.00027	-0.00012	52.97450	8.60631	-21.13512	-0.03061	0.00714	0.01534	-0.01136	-0.00116	0.00403	42.48044	2.06995	9.08168	-0.28305	0.05595	0.03872	0.01598	0.00074	0.00914	12.17707	3.39602	19.64150	0.68469	-0.00683	0.02225	0.27260	0.00507	-0.01771	27.43442	-2.62473	-9.90739	0.45268	0.22136	-0.13236	0.28568	-0.01676	-0.06984	18.50242
227			2.26000	5.99006	4.89155	2.51331	-0.01190	-0.00176	0.00087	0.00007	0.00029	-0.00011	52.80115	8.56065	-20.96831	-0.03320	0.00355	0.01096	-0.01103	-0.00071	0.00210	42.52095	1.99401	9.01886	-0.26470	0.05508	0.04224	0.01827	0.00270	0.00517	11.91533	3.88788	19.98618	0.68000	-0.00133	0.02087	0.29392	0.00089	-0.01504	27.08478	-2.46526	-10.12115	0.44825	0.22520	-0.13118	0.28309	-0.01712	-0.04848	18.39733
228			2.27000	5.97961	4.99755	2.57732	-0.01178	-0.00167	0.00079	-0.00027	0.00029	-0.00010	52.64144	8.57086	-20.81550	-0.03566	0.00009	0.00670	-0.01120	-0.00002	0.00053	42.56179	1.93382	9.01631	-0.24680	0.05306	0.04484	0.01623	0.00599	0.00206	11.63801	4.31486	20.29321	0.67817	0.00753	0.02178	0.30449	-0.00419	-0.01348	26.72539	-2.35393	-10.24475	0.44748	0.23325	-0.13039	0.29038	-0.01610	-0.02507	18.27355
229			2.28000	5.95283	5.10746	2.63900	-0.01166	-0.00159	0.00075	-0.00057	0.00028	-0.00009	52.48195	8.65282	-20.69429	-0.03798	-0.00313	0.00281	-0.01181	0.00082	-0.00020	42.59465	1.86307	9.06766	-0.23095	0.04925	0.04557	0.01141	0.00976	0.00037	11.35864	4.65467	20.55372	0.67626	0.01529	0.02257	0.30055	-0.00630	-0.01131	26.34786	-2.29515	-10.28218	0.44983	0.24016	-0.12976	0.30661	-0.01151	-0.00457	18.13313
230			2.29000	5.91300	5.21515	2.69733	-0.01155	-0.00154	0.00074	-0.00079	0.00026	-0.00009	52.31415	8.81801	-20.62311	-0.04009	-0.00586	-0.00029	-0.01256	0.00161	0.00007	42.61362	1.76032	9.16327	-0.21780	0.04358	0.04385	0.00530	0.01270	0.00016	11.09098	4.89063	20.76451	0.67426	0.02281	0.02405	0.28259	-0.00556	-0.00911	25.94479	-2.28655	-10.25623	0.45200	0.24299	-0.12658	0.32905	-0.00325	0.00932	17.97890
231			2.30000	5.86435	5.31491	2.75162	-0.01144	-0.00150	0.00075	-0.00093	0.00023	-0.00008	52.13457	9.06886	-20.61738	-0.04187	-0.00786	-0.00229	-0.01315	0.00210	0.00099	42.61567	1.61439	9.29084	-0.20778	0.03601	0.03935	-0.00107	0.01349	0.00081	10.84693	5.01246	20.92729	0.66768	0.02453	0.02470	0.25159	-0.00152	-0.00646	25.51034	-2.31822	-10.19923	0.45048	0.23555	-0.11934	0.35336	0.00626	0.01446	17.81238
232			2.31000	5.81018	5.40235	2.80063	-0.01136	-0.00147	0.00076	-0.00103	0.00019	-0.00007	51.94430	9.39459	-20.68528	-0.04311	-0.00918	-0.00326	-0.01327	0.00218	0.00193	42.59997	1.42826	9.43654	-0.20137	0.02619	0.03197	-0.00724	0.01122	0.00142	10.63485	5.01705	21.04638	0.66389	0.02195	0.02411	0.21527	0.00262	-0.00369	25.04140	-2.37405	-10.14372	0.43326	0.21856	-0.10839	0.36620	0.01353	0.01194	17.63250
233			2.32000	5.75217	5.47368	2.84339	-0.01128	-0.00143	0.00075	-0.00110	0.00014	-0.00006	51.74776	9.77100	-20.82469	-0.04376	-0.01008	-0.00353	-0.01279	0.00190	0.00249	42.56699	1.21834	9.58583	-0.19843	0.01381	0.02192	-0.01310	0.00605	0.00137	10.45815	4.91045	21.12579	0.66414	0.01672	0.02274	0.17994	0.00476	-0.00124	24.53835	-2.43636	-10.11469	0.40877	0.19376	-0.09463	0.36936	0.01660	0.00542	17.43681
234			2.33000	5.69085	5.52615	2.87921	-0.01123	-0.00137	0.00066	-0.00118	0.00009	-0.00004	51.55220	10.16294	-21.02105	-0.04391	-0.01088	-0.00347	-0.01177	0.00138	0.00259	42.51812	1.00998	9.72332	-0.19763	-0.00051	0.01008	-0.01852	-0.00020	0.00070	10.31401	4.70804	21.16764	0.66534	0.00951	0.01963	0.15084	0.00398	0.00071	24.00524	-2.49128	-10.12478	0.38305	0.16044	-0.07928	0.36484	0.01542	-0.00097	17.22354
235			2.34000	5.62573	5.55875	2.90653	-0.01119	-0.00125	0.00047	-0.00128	0.00005	-0.00002	51.36590	10.52980	-21.24833	-0.04366	-0.01189	-0.00350	-0.01037	0.00073	0.00245	42.45513	0.83019	9.83410	-0.19799	-0.01568	-0.00234	-0.02330	-0.00480	-0.00015	10.19450	4.43115	21.17112	0.66890	0.00364	0.01509	0.13248	0.00188	0.00189	23.44950	-2.53203	-10.17248	0.35126	0.12130	-0.06322	0.34631	0.01168	-0.00449	16.99298
236			2.35000	5.55570	5.57302	2.92268	-0.01117	-0.00109	0.00017	-0.00140	0.00001	-0.00000	51.19737	10.83292	-21.47348	-0.04285	-0.01329	-0.00405	-0.00871	0.00004	0.00232	42.38063	0.70048	9.90524	-0.19909	-0.03058	-0.01407	-0.02709	-0.00560	-0.00079	10.08959	4.10148	21.13102	0.67235	-0.00358	0.01037	0.12575	-0.00206	0.00231	22.88077	-2.56089	-10.24365	0.31694	0.07927	-0.04691	0.31736	0.00738	-0.00445	16.74768
237			2.36000	5.48016	5.57270	2.92591	-0.01116	-0.00090	-0.00021	-0.00152	-0.00001	-0.00000	51.05487	11.04405	-21.66451	-0.04150	-0.01515	-0.00536	-0.00687	-0.00063	0.00209	42.29807	0.63188	9.92836	-0.20079	-0.04421	-0.02410	-0.02971	-0.00208	-0.00113	9.98943	3.73645	21.03523	0.67178	-0.01177	0.00620	0.12944	-0.00717	0.00213	22.30843	-2.58881	-10.31427	0.28204	0.04349	-0.03372	0.28221	0.00404	-0.00217	16.49138
238			2.37000	5.40012	5.56244	2.91701	-0.01113	-0.00068	-0.00061	-0.00160	-0.00001	-0.00002	50.94571	11.15022	-21.79725	-0.03976	-0.01737	-0.00742	-0.00495	-0.00119	0.00133	42.21111	0.62451	9.90192	-0.20233	-0.05571	-0.03178	-0.03106	0.00451	-0.00126	9.88552	3.34574	20.86424	0.66941	-0.01708	0.00258	0.14140	-0.01070	0.00129	21.73911	-2.63190	-10.35222	0.24962	0.02314	-0.02734	0.24677	0.00227	0.00080	16.22737
239			2.38000	5.31827	5.54639	2.89825	-0.01107	-0.00045	-0.00102	-0.00161	-0.00001	-0.00004	50.87462	11.15457	-21.85863	-0.03764	-0.01982	-0.01013	-0.00308	-0.00151	-0.00025	42.12324	0.67004	9.83245	-0.20354	-0.06501	-0.03712	-0.03130	0.01193	-0.00121	9.77219	2.93137	20.59495	0.66520	-0.01972	-0.00126	0.15568	-0.01260	-0.00087	21.17609	-2.70602	-10.32442	0.22699	0.01164	-0.02578	0.22030	0.00126	0.00454	15.95807
240			2.39000	5.23747	5.52802	2.87224	-0.01096	-0.00023	-0.00141	-0.00157	-0.00001	-0.00007	50.84218	11.07286	-21.84765	-0.03506	-0.02226	-0.01323	-0.00142	-0.00152	-0.00263	42.03691	0.75544	9.73324	-0.20441	-0.07244	-0.04051	-0.03095	0.01819	-0.00082	9.64983	2.49017	20.20728	0.66088	-0.01990	-0.00407	0.16424	-0.01300	-0.00371	20.62023	-2.82124	-10.20850	0.20778	0.00304	-0.02466	0.19736	0.00038	0.00856	15.68384
241			2.40000	5.15977	5.51023	2.84175	-0.01082	-0.00001	-0.00176	-0.00149	-0.00000	-0.00010	50.84446	10.92850	-21.77398	-0.03200	-0.02452	-0.01653	-0.00014	-0.00125	-0.00537	41.95253	0.86813	9.62241	-0.20497	-0.07884	-0.04272	-0.03084	0.02229	0.00022	9.52549	2.01849	19.69003	0.65415	-0.01646	-0.00310	0.16035	-0.01102	-0.00354	20.07182	-2.97893	-10.00135	0.19089	0.00389	-0.02335	0.17709	0.00055	0.01179	15.40251
242			2.41000	5.08593	5.49534	2.80970	-0.01065	0.00019	-0.00207	-0.00140	0.00000	-0.00012	50.87371	10.74727	-21.65437	-0.02866	-0.02656	-0.01979	0.00063	-0.00079	-0.00789	41.86771	1.00031	9.52096	-0.20492	-0.08501	-0.04453	-0.03179	0.02421	0.00230	9.40866	1.51748	19.04455	0.64367	-0.00580	0.00394	0.14289	-0.00395	0.00533	19.53191	-3.17301	-9.71986	0.18281	0.01633	-0.02029	0.16510	0.00266	0.01251	15.10969
243			2.42000	5.01553	5.48426	2.77824	-0.01048	0.00038	-0.00234	-0.00132	0.00000	-0.00013	50.91938	10.55254	-21.50772	-0.02529	-0.02838	-0.02290	0.00089	-0.00030	-0.00971	41.77775	1.15050	9.44855	-0.20412	-0.09121	-0.04617	-0.03424	0.02439	0.00560	9.30720	0.99590	18.28658	0.63080	0.00829	0.01230	0.11509	0.00561	0.01876	19.00370	-3.39183	-9.39693	0.18243	0.02243	-0.01385	0.15905	0.00414	0.00909	14.80056
244			2.43000	4.94740	5.47675	2.74907	-0.01032	0.00055	-0.00259	-0.00126	0.00000	-0.00012	50.96932	10.36263	-21.35257	-0.02207	-0.02999	-0.02571	0.00073	0.00005	-0.01055	41.67742	1.32133	9.42041	-0.20255	-0.09745	-0.04774	-0.03806	0.02349	0.01002	9.22667	0.46904	17.44488	0.62078	0.02120	0.01621	0.08165	0.01388	0.02653	18.49513	-3.61892	-9.07678	0.17455	0.00880	-0.00472	0.14439	0.00177	0.00289	14.47367
245			2.44000	4.88060	5.47252	2.72426	-0.01020	0.00070	-0.00282	-0.00122	0.00000	-0.00011	51.01154	10.18851	-21.20526	-0.01925	-0.03136	-0.02804	0.00029	0.00007	-0.01042	41.56245	1.51676	9.44463	-0.20022	-0.10342	-0.04909	-0.04257	0.02221	0.01510	9.17040	-0.04540	16.55557	0.61414	0.03524	0.01594	0.04632	0.02157	0.02679	18.01880	-3.83385	-8.80523	0.15626	-0.01692	0.00466	0.11943	-0.00346	-0.00227	14.13331
246			2.45000	4.81492	5.47180	2.70622	-0.01011	0.00084	-0.00305	-0.00117	-0.00000	-0.00007	51.03538	10.03321	-21.07819	-0.01710	-0.03249	-0.02979	-0.00029	-0.00035	-0.00965	41.43099	1.73935	9.52103	-0.19732	-0.10871	-0.04999	-0.04688	0.02125	0.02008	9.13906	-0.53057	15.65552	0.60625	0.04657	0.01218	0.01256	0.02570	0.02023	17.58892	-4.01557	-8.61753	0.13776	-0.04898	0.01222	0.09416	-0.00915	-0.00381	13.79030
247			2.46000	4.75080	5.47469	2.69684	-0.01004	0.00096	-0.00325	-0.00111	-0.00001	-0.00002	51.03198	9.89216	-20.97786	-0.01565	-0.03334	-0.03092	-0.00096	-0.00121	-0.00871	41.28410	1.98914	9.64162	-0.19442	-0.11275	-0.05005	-0.05045	0.02115	0.02406	9.13088	-0.97199	14.77740	0.60203	0.05291	0.00467	-0.01662	0.02527	0.00740	17.21645	-4.14653	-8.52931	0.11874	-0.08787	0.01783	0.07021	-0.01280	-0.00215	13.45941
248			2.47000	4.68858	5.48106	2.69775	-0.00999	0.00104	-0.00340	-0.00106	-0.00001	0.00005	50.99464	9.75594	-20.90495	-0.01487	-0.03378	-0.03137	-0.00173	-0.00243	-0.00800	41.12405	2.26417	9.79327	-0.19269	-0.11482	-0.04882	-0.05347	0.02226	0.02621	9.14278	-1.35901	13.94857	0.60290	0.05854	-0.00315	-0.04044	0.02316	-0.00460	16.90550	-4.21621	-8.53508	0.10993	-0.11865	0.01944	0.05470	-0.01010	0.00096	13.15426
249			2.48000	4.62780	5.49125	2.71102	-0.00996	0.00106	-0.00347	-0.00102	-0.00002	0.00013	50.91950	9.61302	-20.85612	-0.01482	-0.03360	-0.03099	-0.00262	-0.00384	-0.00767	40.95340	2.56106	9.95930	-0.19222	-0.11375	-0.04572	-0.05629	0.02436	0.02586	9.17144	-1.68581	13.19348	0.59988	0.06400	-0.00793	-0.05853	0.02010	-0.01029	16.65243	-4.22331	-8.61254	0.11646	-0.12719	0.01595	0.04799	-0.00187	0.00276	12.88374
250			2.49000	4.56716	5.50685	2.73880	-0.00995	0.00099	-0.00340	-0.00101	-0.00003	0.00022	50.80548	9.45316	-20.82646	-0.01559	-0.03253	-0.02956	-0.00370	-0.00516	-0.00757	40.77363	2.87431	10.12233	-0.19294	-0.10843	-0.04032	-0.05928	0.02650	0.02279	9.21434	-1.95128	12.53586	0.59435	0.06885	-0.01015	-0.07142	0.01655	-0.01113	16.44769	-4.17534	-8.73039	0.13208	-0.11969	0.00960	0.04511	0.00668	0.00226	12.65011
251			2.50000	4.50502	5.52996	2.78228	-0.00999	0.00082	-0.00314	-0.00102	-0.00003	0.00029	50.65476	9.27065	-20.81065	-0.01720	-0.03039	-0.02699	-0.00506	-0.00604	-0.00737	40.58577	3.19610	10.26734	-0.19440	-0.09822	-0.03249	-0.06255	0.02720	0.01747	9.26957	-2.15875	11.99640	0.58532	0.07313	-0.00999	-0.07920	0.01319	-0.00866	16.27872	-4.08507	-8.85435	0.15339	-0.10336	0.00288	0.04429	0.01240	0.00068	12.45013
252			2.51000	4.43998	5.56180	2.84058	-0.01010	0.00053	-0.00268	-0.00107	-0.00003	0.00031	50.47176	9.06679	-20.80353	-0.01953	-0.02714	-0.02334	-0.00672	-0.00615	-0.00672	40.39027	3.51617	10.38424	-0.19662	-0.08333	-0.02252	-0.06620	0.02514	0.01098	9.33462	-2.31493	11.58801	0.57127	0.07667	-0.00771	-0.08106	0.01041	-0.00484	16.13289	-3.96682	-8.95281	0.17225	-0.07467	-0.00486	0.04347	0.01302	-0.00090	12.27734
253			2.52000	4.37100	5.60151	2.91048	-0.01029	0.00014	-0.00203	-0.00115	-0.00001	0.00027	50.26217	8.85084	-20.80059	-0.02246	-0.02289	-0.01880	-0.00862	-0.00540	-0.00544	40.18757	3.82132	10.46900	-0.19944	-0.06478	-0.01118	-0.06998	0.02000	0.00468	9.40517	-2.42853	11.31186	0.55688	0.08096	-0.00309	-0.07689	0.00859	-0.00123	16.00019	-3.83358	-9.00314	0.18537	-0.03134	-0.01388	0.04226	0.00679	-0.00141	12.12517
254			2.53000	4.29778	5.64601	2.98769	-0.01056	-0.00032	-0.00125	-0.00124	0.00002	0.00018	50.03274	8.63890	-20.79935	-0.02560	-0.01783	-0.01361	-0.01050	-0.00402	-0.00365	39.97898	4.09607	10.52269	-0.20321	-0.04436	0.00036	-0.07352	0.01293	-0.00012	9.47492	-2.50945	11.15629	0.54707	0.08555	0.00289	-0.06679	0.00769	0.00059	15.87498	-3.69563	-8.99643	0.19221	0.01753	-0.02247	0.04041	-0.00430	-0.00025	11.98944
255			2.54000	4.22119	5.69146	3.06954	-0.01089	-0.00082	-0.00041	-0.00131	0.00005	0.00006	49.79209	8.44944	-20.80124	-0.02865	-0.01227	-0.00806	-0.01201	-0.00246	-0.00178	39.76724	4.32510	10.55014	-0.20804	-0.02402	0.01096	-0.07609	0.00597	-0.00272	9.53593	-2.56835	11.09872	0.54377	0.09153	0.00976	-0.05082	0.00776	0.00053	15.75550	-3.55973	-8.93823	0.18585	0.06798	-0.02941	0.03633	-0.01760	0.00187	11.86880
256			2.55000	4.14286	5.73474	3.15586	-0.01126	-0.00131	0.00041	-0.00137	0.00008	-0.00006	49.55072	8.29808	-20.81163	-0.03166	-0.00656	-0.00233	-0.01291	-0.00110	-0.00035	39.55719	4.49671	10.55889	-0.21324	-0.00507	0.01992	-0.07653	0.00094	-0.00320	9.58007	-2.61550	11.11116	0.54709	0.09780	0.01698	-0.02954	0.00861	-0.00079	15.64186	-3.42963	-8.84553	0.17627	0.11711	-0.03522	0.03232	-0.03032	0.00371	11.76387
257			2.56000	4.06424	5.77427	3.24597	-0.01162	-0.00176	0.00114	-0.00141	0.00009	-0.00018	49.32011	8.19293	-20.83481	-0.03469	-0.00111	0.00329	-0.01304	-0.00015	0.00026	39.35553	4.60563	10.55682	-0.21847	0.01119	0.02675	-0.07392	-0.00124	-0.00215	9.60100	-2.65900	11.16793	0.55373	0.10287	0.02251	-0.00412	0.00983	-0.00239	15.53380	-3.30642	-8.74179	0.17724	0.15694	-0.04062	0.03119	-0.03889	0.00439	11.67523
258			2.57000	3.98594	5.80893	3.33621	-0.01195	-0.00213	0.00174	-0.00144	0.00009	-0.00027	49.11182	8.13230	-20.86905	-0.03748	0.00367	0.00839	-0.01220	0.00036	0.00015	39.17026	4.65385	10.54922	-0.22417	0.02352	0.03122	-0.06815	-0.00098	-0.00034	9.59505	-2.70322	11.24955	0.56361	0.10783	0.02619	0.02337	0.01109	-0.00358	15.42897	-3.18913	-8.64997	0.18594	0.18662	-0.04528	0.03279	-0.04301	0.00350	11.60170
259			2.58000	3.90832	5.83688	3.42106	-0.01222	-0.00241	0.00217	-0.00146	0.00008	-0.00031	48.93688	8.10487	-20.90580	-0.03967	0.00749	0.01260	-0.01033	0.00048	-0.00013	39.00883	4.65047	10.53609	-0.23032	0.03189	0.03372	-0.05964	0.00032	0.00163	9.56173	-2.74910	11.34235	0.58090	0.11197	0.02901	0.05094	0.01197	-0.00429	15.32301	-3.07538	-8.58598	0.19094	0.20907	-0.04833	0.03548	-0.04439	0.00132	11.53964
260			2.59000	3.83254	5.85551	3.49534	-0.01243	-0.00259	0.00244	-0.00146	0.00004	-0.00029	48.80438	8.09301	-20.93329	-0.04116	0.01029	0.01584	-0.00767	0.00040	-0.00004	38.87643	4.61002	10.51325	-0.23544	0.03798	0.03529	-0.04917	0.00133	0.00334	9.50355	-2.79589	11.43703	0.60183	0.11601	0.03166	0.07676	0.01250	-0.00465	15.21094	-2.96277	-8.55543	0.19291	0.23061	-0.05091	0.03913	-0.04540	-0.00128	11.48415
261			2.60000	3.76016	5.86300	3.55446	-0.01255	-0.00269	0.00255	-0.00142	-0.00001	-0.00022	48.71836	8.07746	-20.94144	-0.04202	0.01218	0.01819	-0.00477	0.00030	0.00067	38.77430	4.55105	10.47662	-0.23822	0.04368	0.03700	-0.03844	0.00141	0.00454	9.42468	-2.84309	11.52893	0.62290	0.12139	0.03458	0.09926	0.01294	-0.00493	15.08886	-2.85017	-8.55461	0.18820	0.25404	-0.05311	0.04207	-0.04694	-0.00357	11.43102
262			2.61000	3.69264	5.85922	3.59505	-0.01259	-0.00272	0.00255	-0.00135	-0.00005	-0.00013	48.67537	8.04241	-20.92642	-0.04223	0.01341	0.01976	-0.00218	0.00032	0.00183	38.69843	4.49307	10.42657	-0.23880	0.04997	0.03949	-0.02955	0.00039	0.00505	9.32996	-2.88963	11.61847	0.64167	0.12636	0.03748	0.11710	0.01306	-0.00535	14.95570	-2.73836	-8.57473	0.17239	0.27851	-0.05484	0.04182	-0.04850	-0.00511	11.37826
263			2.62000	3.63112	5.84605	3.61648	-0.01257	-0.00272	0.00250	-0.00125	-0.00008	-0.00005	48.66607	7.97930	-20.89156	-0.04164	0.01419	0.02065	-0.00028	0.00051	0.00305	38.64105	4.45253	10.36754	-0.23849	0.05659	0.04275	-0.02370	-0.00163	0.00480	9.22467	-2.93348	11.70975	0.65826	0.13329	0.04172	0.12907	0.01309	-0.00626	14.81333	-2.62985	-8.60641	0.14944	0.30834	-0.05621	0.03829	-0.05023	-0.00579	11.32623
264			2.63000	3.57598	5.82681	3.62210	-0.01250	-0.00270	0.00244	-0.00113	-0.00010	0.00000	48.67905	7.88801	-20.84498	-0.04029	0.01474	0.02099	0.00087	0.00082	0.00391	38.59400	4.43853	10.30506	-0.23809	0.06332	0.04668	-0.02084	-0.00420	0.00391	9.11488	-2.97312	11.80645	0.67188	0.13887	0.04680	0.13377	0.01277	-0.00756	14.66511	-2.52773	-8.64116	0.12853	0.33488	-0.05591	0.03390	-0.05017	-0.00555	11.27622
265			2.64000	3.52714	5.80575	3.61843	-0.01240	-0.00269	0.00240	-0.00100	-0.00009	0.00003	48.70378	7.77679	-20.79769	-0.03848	0.01519	0.02101	0.00136	0.00117	0.00413	38.55029	4.45212	10.24472	-0.23725	0.07030	0.05115	-0.02037	-0.00664	0.00247	9.00688	-3.00823	11.90951	0.68181	0.14275	0.05111	0.13131	0.01224	-0.00884	14.51405	-2.43494	-8.67312	0.11377	0.35322	-0.05446	0.03042	-0.04750	-0.00475	11.22860
266			2.65000	3.48427	5.78643	3.61140	-0.01226	-0.00269	0.00242	-0.00087	-0.00008	0.00004	48.73075	7.66069	-20.76180	-0.03652	0.01574	0.02101	0.00133	0.00148	0.00362	38.50426	4.48873	10.19404	-0.23574	0.07728	0.05568	-0.02156	-0.00815	0.00043	8.90528	-3.03912	12.01797	0.68826	0.14523	0.05427	0.12406	0.01159	-0.00988	14.36119	-2.35347	-8.69932	0.10380	0.36531	-0.05272	0.02809	-0.04273	-0.00379	11.18205
267			2.66000	3.44693	5.77057	3.60334	-0.01210	-0.00270	0.00249	-0.00076	-0.00007	0.00004	48.75216	7.55731	-20.74785	-0.03443	0.01648	0.02112	0.00096	0.00172	0.00247	38.45195	4.54119	10.16231	-0.23436	0.08299	0.05939	-0.02367	-0.00804	-0.00218	8.81201	-3.06631	12.13002	0.68710	0.14548	0.05638	0.11377	0.01076	-0.01050	14.20584	-2.28465	-8.71964	0.10104	0.37079	-0.05062	0.02781	-0.03648	-0.00288	11.13409
268			2.67000	3.41402	5.75746	3.59397	-0.01193	-0.00272	0.00258	-0.00068	-0.00006	0.00005	48.76259	7.48126	-20.76320	-0.03224	0.01728	0.02126	0.00045	0.00187	0.00087	38.39143	4.60189	10.15788	-0.23389	0.08597	0.06148	-0.02577	-0.00614	-0.00503	8.72753	-3.09015	12.24219	0.68377	0.14477	0.05741	0.10265	0.00974	-0.01050	14.04721	-2.22813	-8.73493	0.09407	0.37039	-0.04786	0.02634	-0.02994	-0.00211	11.08218
269			2.68000	3.38344	5.74490	3.58246	-0.01173	-0.00273	0.00268	-0.00065	-0.00006	0.00006	48.76001	7.44032	-20.81069	-0.03013	0.01796	0.02133	0.00001	0.00193	-0.00085	38.32388	4.66363	10.18506	-0.23439	0.08541	0.06150	-0.02672	-0.00303	-0.00745	8.65181	-3.11072	12.34921	0.68060	0.14256	0.05748	0.09151	0.00859	-0.00981	13.88598	-2.18254	-8.74610	0.07763	0.36656	-0.04481	0.02190	-0.02396	-0.00150	11.02530
270			2.69000	3.35296	5.73068	3.56833	-0.01152	-0.00272	0.00272	-0.00066	-0.00007	0.00008	48.74689	7.43408	-20.88701	-0.02837	0.01833	0.02128	-0.00020	0.00190	-0.00230	38.25400	4.71984	10.24183	-0.23536	0.08163	0.05960	-0.02544	0.00025	-0.00877	8.58453	-3.12900	12.44619	0.67547	0.13999	0.05789	0.08034	0.00785	-0.00871	13.72472	-2.14624	-8.75414	0.05950	0.36667	-0.04243	0.01656	-0.01903	-0.00104	10.96446
271			2.70000	3.32128	5.71326	3.55144	-0.01132	-0.00267	0.00269	-0.00067	-0.00009	0.00009	48.72964	7.45499	-20.98322	-0.02703	0.01829	0.02106	-0.00015	0.00178	-0.00323	38.18891	4.76532	10.32005	-0.23561	0.07622	0.05662	-0.02162	0.00281	-0.00887	8.52537	-3.14854	12.52958	0.66969	0.13922	0.05941	0.06903	0.00813	-0.00737	13.56757	-2.11813	-8.75927	0.04514	0.37236	-0.04054	0.01203	-0.01471	-0.00059	10.90259
272			2.71000	3.28848	5.69133	3.53099	-0.01114	-0.00259	0.00258	-0.00069	-0.00011	0.00011	48.71462	7.49254	-21.08831	-0.02612	0.01777	0.02063	0.00005	0.00158	-0.00355	38.13493	4.79765	10.40967	-0.23432	0.07020	0.05309	-0.01610	0.00431	-0.00813	8.47470	-3.17406	12.59686	0.66280	0.13876	0.06143	0.05680	0.00915	-0.00569	13.41946	-2.09836	-8.75975	0.03309	0.37519	-0.03751	0.00817	-0.00989	-0.00000	10.84330
273			2.72000	3.25520	5.66362	3.50503	-0.01099	-0.00247	0.00239	-0.00070	-0.00013	0.00013	48.70478	7.53595	-21.19175	-0.02537	0.01679	0.01989	0.00022	0.00134	-0.00331	38.09496	4.81841	10.50216	-0.23136	0.06375	0.04919	-0.01035	0.00471	-0.00709	8.43361	-3.20764	12.64581	0.65578	0.13755	0.06358	0.04330	0.01013	-0.00363	13.28449	-2.08875	-8.75230	0.02130	0.37369	-0.03337	0.00471	-0.00405	0.00069	10.78885
274			2.73000	3.22158	5.62963	3.47138	-0.01086	-0.00232	0.00214	-0.00071	-0.00014	0.00015	48.69876	7.57561	-21.28462	-0.02473	0.01532	0.01872	0.00022	0.00108	-0.00263	38.06830	4.83294	10.59264	-0.22737	0.05649	0.04493	-0.00559	0.00420	-0.00617	8.40334	-3.24792	12.67401	0.64822	0.13633	0.06462	0.02848	0.01053	-0.00113	13.16502	-2.09178	-8.73364	0.01311	0.36888	-0.02982	0.00253	0.00259	0.00135	10.73993
275			2.74000	3.18750	5.59044	3.42961	-0.01074	-0.00215	0.00184	-0.00072	-0.00014	0.00015	48.69297	7.60379	-21.36014	-0.02422	0.01343	0.01711	0.00003	0.00082	-0.00171	38.05184	4.84845	10.67922	-0.22285	0.04850	0.04050	-0.00259	0.00310	-0.00553	8.38511	-3.29224	12.67859	0.64122	0.13625	0.06469	0.01265	0.01044	0.00172	13.06206	-2.10842	-8.70364	0.00706	0.36142	-0.02684	0.00115	0.00912	0.00176	10.69603
276			2.75000	3.15308	5.54888	3.38157	-0.01065	-0.00198	0.00153	-0.00073	-0.00013	0.00014	48.68312	7.61508	-21.41397	-0.02394	0.01126	0.01520	-0.00034	0.00060	-0.00075	38.04071	4.87175	10.76164	-0.21805	0.04025	0.03617	-0.00163	0.00183	-0.00515	8.37972	-3.33923	12.65664	0.63408	0.13546	0.06409	-0.00337	0.00999	0.00474	12.97645	-2.13696	-8.66693	0.00742	0.35055	-0.02413	0.00098	0.01455	0.00181	10.65638
277			2.76000	3.11873	5.50896	3.33029	-0.01057	-0.00181	0.00123	-0.00072	-0.00011	0.00011	48.66545	7.60619	-21.44384	-0.02386	0.00895	0.01307	-0.00086	0.00042	0.00007	38.02956	4.90785	10.84049	-0.21304	0.03189	0.03202	-0.00262	0.00073	-0.00491	8.38701	-3.38822	12.60700	0.62346	0.13382	0.06352	-0.01785	0.00912	0.00765	12.90837	-2.17406	-8.63071	0.01513	0.34032	-0.02200	0.00155	0.01885	0.00156	10.61957
278			2.77000	3.08492	5.47513	3.27919	-0.01052	-0.00165	0.00094	-0.00070	-0.00008	0.00008	48.63688	7.57512	-21.44993	-0.02403	0.00647	0.01071	-0.00150	0.00028	0.00065	38.01336	4.95921	10.91680	-0.20803	0.02322	0.02797	-0.00514	-0.00001	-0.00465	8.40510	-3.43662	12.53129	0.61356	0.13124	0.06260	-0.02882	0.00747	0.01010	12.85673	-2.21703	-8.60176	0.02268	0.32911	-0.02014	0.00173	0.02230	0.00115	10.58364
279			2.78000	3.05199	5.45082	3.23185	-0.01049	-0.00148	0.00067	-0.00067	-0.00004	0.00005	48.59517	7.52078	-21.43472	-0.02449	0.00376	0.00806	-0.00224	0.00017	0.00092	37.98822	5.02560	10.99100	-0.20274	0.01417	0.02398	-0.00876	-0.00031	-0.00427	8.43040	-3.47976	12.43323	0.60431	0.12742	0.06048	-0.03496	0.00513	0.01171	12.81929	-2.26434	-8.58424	0.03235	0.31345	-0.01865	0.00177	0.02505	0.00071	10.54697
280			2.79000	3.02024	5.43694	3.19096	-0.01049	-0.00133	0.00041	-0.00063	-0.00002	0.00003	48.53820	7.44374	-21.40192	-0.02532	0.00075	0.00513	-0.00313	0.00004	0.00081	37.95101	5.10411	11.06286	-0.19686	0.00491	0.02007	-0.01304	-0.00018	-0.00373	8.45846	-3.51483	12.31825	0.59671	0.12383	0.05817	-0.03653	0.00301	0.01246	12.79333	-2.31597	-8.57976	0.04382	0.29790	-0.01757	0.00164	0.02776	0.00029	10.50867
281			2.80000	2.99032	5.43141	3.15723	-0.01051	-0.00117	0.00014	-0.00058	-0.00000	0.00001	48.46364	7.34766	-21.35573	-0.02655	-0.00251	0.00200	-0.00423	-0.00013	0.00038	37.89965	5.19068	11.13311	-0.19008	-0.00427	0.01629	-0.01750	0.00020	-0.00314	8.48588	-3.54340	12.19406	0.59261	0.12175	0.05568	-0.03531	0.00186	0.01233	12.77672	-2.37265	-8.58951	0.05234	0.28434	-0.01713	0.00121	0.03073	-0.00012	10.46936
282			2.81000	2.96296	5.43062	3.12961	-0.01055	-0.00101	-0.00012	-0.00052	0.00000	-0.00001	48.36861	7.23884	-21.30058	-0.02822	-0.00588	-0.00115	-0.00561	-0.00032	-0.00024	37.83264	5.28218	11.20485	-0.18244	-0.01341	0.01245	-0.02186	0.00066	-0.00252	8.51135	-3.56961	12.06944	0.58944	0.11976	0.05262	-0.03359	0.00182	0.01133	12.76841	-2.43507	-8.61471	0.06168	0.27042	-0.01734	0.00058	0.03347	-0.00055	10.43078
283			2.82000	2.93846	5.43107	3.10665	-0.01060	-0.00087	-0.00037	-0.00047	0.00000	-0.00001	48.25011	7.12430	-21.24088	-0.03037	-0.00919	-0.00414	-0.00735	-0.00051	-0.00091	37.74855	5.37734	11.28274	-0.17423	-0.02268	0.00831	-0.02595	0.00106	-0.00180	8.53610	-3.59713	11.95211	0.58468	0.11700	0.04968	-0.03380	0.00251	0.00990	12.76887	-2.50300	-8.65605	0.07438	0.25615	-0.01762	-0.00047	0.03539	-0.00100	10.39520
284			2.83000	2.91587	5.42981	3.08711	-0.01065	-0.00075	-0.00060	-0.00046	-0.00000	-0.00002	48.10612	7.00939	-21.17967	-0.03309	-0.01229	-0.00678	-0.00950	-0.00065	-0.00149	37.64648	5.47662	11.36941	-0.16550	-0.03194	0.00383	-0.02971	0.00142	-0.00089	8.56361	-3.62783	11.84682	0.57848	0.11514	0.04654	-0.03774	0.00352	0.00823	12.77995	-2.57511	-8.71310	0.08834	0.24310	-0.01858	-0.00231	0.03608	-0.00152	10.36499
285			2.84000	2.89234	5.42509	3.06929	-0.01069	-0.00064	-0.00079	-0.00053	-0.00001	-0.00003	47.93615	6.89621	-21.11698	-0.03630	-0.01501	-0.00891	-0.01205	-0.00073	-0.00198	37.52554	5.58062	11.46349	-0.15647	-0.04074	-0.00077	-0.03312	0.00191	0.00019	8.59848	-3.66191	11.75660	0.57312	0.11422	0.04365	-0.04569	0.00456	0.00648	12.80461	-2.64809	-8.78543	0.09979	0.22788	-0.01873	-0.00515	0.03452	-0.00203	10.34187
286			2.85000	2.86274	5.41720	3.05094	-0.01074	-0.00056	-0.00095	-0.00071	-0.00001	-0.00003	47.74129	6.78332	-21.04936	-0.03977	-0.01720	-0.01046	-0.01490	-0.00071	-0.00243	37.38542	5.68962	11.55942	-0.14757	-0.04855	-0.00516	-0.03616	0.00276	0.00127	8.64464	-3.69853	11.68504	0.56726	0.11255	0.04112	-0.05609	0.00547	0.00468	12.84643	-2.71682	-8.87295	0.10882	0.20708	-0.01709	-0.00901	0.02997	-0.00231	10.32737
287			2.86000	2.82016	5.40791	3.03036	-0.01078	-0.00052	-0.00104	-0.00102	-0.00001	-0.00004	47.52407	6.66691	-20.97182	-0.04335	-0.01882	-0.01149	-0.01781	-0.00064	-0.00292	37.22634	5.80371	11.64931	-0.13959	-0.05516	-0.00910	-0.03885	0.00412	0.00216	8.70401	-3.73656	11.63589	0.56214	0.11037	0.03981	-0.06690	0.00618	0.00295	12.90833	-2.77531	-8.97352	0.11549	0.18363	-0.01348	-0.01357	0.02327	-0.00212	10.32249
288			2.87000	2.75850	5.39938	3.00772	-0.01082	-0.00051	-0.00107	-0.00142	-0.00001	-0.00004	47.29007	6.54259	-20.88024	-0.04678	-0.01985	-0.01207	-0.02034	-0.00056	-0.00342	37.04974	5.92249	11.72523	-0.13333	-0.06045	-0.01231	-0.04121	0.00599	0.00268	8.77621	-3.77478	11.61077	0.55611	0.10884	0.04007	-0.07600	0.00670	0.00137	12.99110	-2.81813	-9.08116	0.12671	0.16547	-0.00982	-0.01914	0.01627	-0.00165	10.32720
289			2.88000	2.67445	5.39429	2.98656	-0.01088	-0.00054	-0.00101	-0.00185	-0.00000	-0.00003	47.04832	6.40671	-20.77403	-0.05011	-0.02021	-0.01215	-0.02210	-0.00056	-0.00384	36.85858	6.04494	11.78106	-0.12833	-0.06397	-0.01463	-0.04294	0.00812	0.00278	8.85879	-3.81220	11.60792	0.54841	0.10828	0.04160	-0.08191	0.00707	-0.00003	13.09188	-2.84192	-9.18631	0.14111	0.16317	-0.00902	-0.02507	0.01027	-0.00147	10.33998
290			2.89000	2.56744	5.39534	2.97237	-0.01096	-0.00063	-0.00086	-0.00226	0.00001	-0.00001	46.80975	6.25613	-20.65548	-0.05322	-0.01983	-0.01169	-0.02275	-0.00070	-0.00406	36.65707	6.16954	11.81273	-0.12428	-0.06514	-0.01580	-0.04387	0.01009	0.00247	8.94820	-3.84851	11.62314	0.54236	0.10912	0.04476	-0.08494	0.00741	-0.00125	13.20446	-2.84628	-9.27910	0.15422	0.17727	-0.01060	-0.02978	0.00462	-0.00152	10.35810
291			2.90000	2.43955	5.40415	2.97062	-0.01108	-0.00077	-0.00061	-0.00262	0.00002	0.00001	46.58503	6.08872	-20.52910	-0.05596	-0.01867	-0.01067	-0.02215	-0.00094	-0.00401	36.45001	6.29444	11.81920	-0.12095	-0.06347	-0.01561	-0.04390	0.01140	0.00190	9.04120	-3.88408	11.65170	0.53519	0.10943	0.04792	-0.08524	0.00772	-0.00228	13.32144	-2.83351	-9.35337	0.16943	0.19438	-0.01307	-0.03328	-0.00138	-0.00154	10.37893
292			2.91000	2.29501	5.42048	2.98459	-0.01125	-0.00094	-0.00030	-0.00292	0.00003	0.00001	46.38334	5.90399	-20.39989	-0.05819	-0.01693	-0.00925	-0.02035	-0.00119	-0.00367	36.24225	6.41812	11.80261	-0.11766	-0.05903	-0.01413	-0.04283	0.01169	0.00128	9.13523	-3.91975	11.68985	0.52793	0.11021	0.05124	-0.08380	0.00805	-0.00314	13.43597	-2.80728	-9.40883	0.18301	0.20992	-0.01482	-0.03463	-0.00689	-0.00141	10.40069
293			2.92000	2.13822	5.44298	3.01384	-0.01142	-0.00112	0.00003	-0.00315	0.00005	-0.00000	46.21064	5.70354	-20.27195	-0.05985	-0.01487	-0.00764	-0.01772	-0.00135	-0.00314	36.03859	6.53881	11.76823	-0.11429	-0.05227	-0.01151	-0.04070	0.01082	0.00076	9.22877	-3.95558	11.73457	0.52452	0.11153	0.05476	-0.08243	0.00824	-0.00381	13.54305	-2.77159	-9.45096	0.18974	0.22509	-0.01584	-0.03321	-0.01111	-0.00132	10.42301
294			2.93000	1.97284	5.46954	3.05370	-0.01159	-0.00129	0.00033	-0.00330	0.00006	-0.00002	46.06914	5.49226	-20.14766	-0.06101	-0.01286	-0.00611	-0.01462	-0.00134	-0.00253	35.84309	6.65443	11.72381	-0.11135	-0.04430	-0.00812	-0.03795	0.00902	0.00042	9.32170	-3.99052	11.78246	0.52699	0.11288	0.05799	-0.08260	0.00816	-0.00418	13.64038	-2.72992	-9.48863	0.19005	0.23925	-0.01653	-0.03017	-0.01363	-0.00141	10.44668
295			2.94000	1.80343	5.49717	3.09678	-0.01174	-0.00141	0.00056	-0.00337	0.00006	-0.00004	45.95951	5.27952	-20.02777	-0.06131	-0.01104	-0.00479	-0.01121	-0.00115	-0.00193	35.65847	6.76214	11.67846	-0.11022	-0.03668	-0.00456	-0.03535	0.00686	0.00021	9.41499	-4.02396	11.82968	0.53073	0.11357	0.06120	-0.08418	0.00801	-0.00422	13.72876	-2.68500	-9.53095	0.18926	0.25333	-0.01713	-0.02750	-0.01472	-0.00173	10.47359
296			2.95000	1.63655	5.52286	3.13581	-0.01191	-0.00149	0.00069	-0.00330	0.00006	-0.00004	45.88133	5.07689	-19.91150	-0.06022	-0.00946	-0.00373	-0.00781	-0.00086	-0.00143	35.48540	6.85867	11.64031	-0.11221	-0.03128	-0.00171	-0.03372	0.00503	0.00008	9.50985	-4.05733	11.87382	0.53406	0.11496	0.06401	-0.08681	0.00813	-0.00403	13.81140	-2.63777	-9.58524	0.18794	0.26811	-0.01825	-0.02590	-0.01497	-0.00230	10.50607
297			2.96000	1.47960	5.54452	3.16736	-0.01209	-0.00152	0.00072	-0.00309	0.00005	-0.00004	45.83139	4.89193	-19.79715	-0.05783	-0.00803	-0.00284	-0.00495	-0.00058	-0.00102	35.32194	6.94185	11.61259	-0.11718	-0.02842	0.00020	-0.03358	0.00378	-0.00001	9.60726	-4.09194	11.91447	0.53648	0.11485	0.06652	-0.09014	0.00818	-0.00376	13.89245	-2.58828	-9.65632	0.18945	0.27842	-0.01864	-0.02590	-0.01459	-0.00293	10.54574
298			2.97000	1.33815	5.56118	3.19249	-0.01225	-0.00154	0.00071	-0.00280	0.00004	-0.00003	45.80260	4.72473	-19.68389	-0.05497	-0.00671	-0.00202	-0.00311	-0.00038	-0.00069	35.16273	7.01207	11.59308	-0.12408	-0.02722	0.00153	-0.03541	0.00306	-0.00006	9.70793	-4.12696	11.95147	0.53956	0.11534	0.06926	-0.09405	0.00790	-0.00336	13.97528	-2.53624	-9.74562	0.19315	0.28636	-0.01827	-0.02709	-0.01405	-0.00340	10.59163
299			2.98000	1.21334	5.57355	3.21501	-0.01236	-0.00155	0.00070	-0.00249	0.00003	-0.00003	45.78497	4.56812	-19.57315	-0.05235	-0.00541	-0.00119	-0.00229	-0.00030	-0.00039	34.99936	7.07392	11.57615	-0.13256	-0.02667	0.00277	-0.03985	0.00284	-0.00010	9.81192	-4.15995	11.98276	0.54245	0.11615	0.07162	-0.09759	0.00714	-0.00265	14.06173	-2.48213	-9.85010	0.19557	0.29430	-0.01827	-0.02843	-0.01363	-0.00378	10.64029
300			2.99000	1.10307	5.58404	3.23943	-0.01244	-0.00158	0.00072	-0.00220	0.00003	-0.00003	45.76963	4.41086	-19.46733	-0.05012	-0.00396	-0.00021	-0.00211	-0.00028	-0.00007	34.82283	7.13500	11.55548	-0.14320	-0.02618	0.00431	-0.04728	0.00308	-0.00012	9.91799	-4.18913	12.00535	0.54480	0.11756	0.07366	-0.09932	0.00618	-0.00157	14.15126	-2.42706	-9.96309	0.19831	0.30390	-0.01909	-0.02940	-0.01358	-0.00411	10.68649
301			3.00000	1.00515	5.59503	3.26981	-0.01251	-0.00164	0.00080	-0.00194	0.00003	-0.00005	45.75272	4.24121	-19.36651	-0.04810	-0.00221	0.00100	-0.00203	-0.00021	0.00035	34.62737	7.20289	11.52496	-0.15577	-0.02495	0.00646	-0.05705	0.00358	-0.00013	10.02334	-4.21511	12.01730	0.54490	0.11779	0.07555	-0.09777	0.00539	-0.00027	14.24120	-2.37219	-10.07689	0.20237	0.31328	-0.02007	-0.02957	-0.01377	-0.00424	10.72548
302			3.01000	0.91857	5.60714	3.30989	-0.01255	-0.00172	0.00094	-0.00168	0.00003	-0.00008	45.73597	4.04989	-19.26834	-0.04609	-0.00019	0.00236	-0.00168	-0.00002	0.00088	34.41262	7.28309	11.47986	-0.16858	-0.02202	0.00951	-0.06720	0.00391	-0.00010	10.12457	-4.24011	12.01862	0.54352	0.11819	0.07680	-0.09276	0.00506	0.00102	14.32786	-2.31874	-10.18531	0.20779	0.32336	-0.02191	-0.02865	-0.01400	-0.00435	10.75471
303			3.02000	0.84262	5.61947	3.36329	-0.01256	-0.00181	0.00112	-0.00142	0.00003	-0.00012	45.72477	3.83269	-19.17084	-0.04395	0.00195	0.00377	-0.00086	0.00030	0.00152	34.18401	7.37743	11.41918	-0.18003	-0.01663	0.01356	-0.07507	0.00349	-0.00003	10.21842	-4.26609	12.01094	0.54259	0.11785	0.07722	-0.08477	0.00502	0.00207	14.40760	-2.26783	-10.28512	0.21344	0.33293	-0.02445	-0.02643	-0.01391	-0.00448	10.77431
304			3.03000	0.77734	5.63002	3.43182	-0.01250	-0.00191	0.00130	-0.00113	0.00002	-0.00017	45.72662	3.59354	-19.07330	-0.04161	0.00410	0.00521	0.00045	0.00072	0.00220	33.95197	7.48338	11.34598	-0.18909	-0.00821	0.01865	-0.07831	0.00189	0.00005	10.30197	-4.29359	11.99704	0.54373	0.11592	0.07706	-0.07438	0.00509	0.00273	14.47733	-2.22010	-10.37697	0.21688	0.34218	-0.02739	-0.02268	-0.01351	-0.00471	10.78667
305			3.04000	0.72465	5.63606	3.51454	-0.01239	-0.00199	0.00145	-0.00077	0.00001	-0.00022	45.74919	3.34570	-18.97743	-0.03909	0.00619	0.00668	0.00208	0.00111	0.00277	33.72908	7.59466	11.26813	-0.19501	0.00292	0.02443	-0.07556	-0.00067	-0.00002	10.37284	-4.32289	11.97984	0.54549	0.11612	0.07714	-0.06226	0.00542	0.00311	14.53436	-2.17479	-10.46464	0.22133	0.35687	-0.03152	-0.01795	-0.01318	-0.00531	10.79491
306			3.05000	0.68836	5.63517	3.60824	-0.01222	-0.00205	0.00155	-0.00034	-0.00002	-0.00026	45.79831	3.10967	-18.88809	-0.03660	0.00799	0.00803	0.00379	0.00131	0.00300	33.52731	7.70255	11.19932	-0.19744	0.01516	0.03011	-0.06676	-0.00306	-0.00054	10.43005	-4.35457	11.96114	0.54869	0.11647	0.07739	-0.05017	0.00598	0.00338	14.57697	-2.13067	-10.55340	0.22180	0.37266	-0.03555	-0.01229	-0.01270	-0.00618	10.80226
307			3.06000	0.67349	5.62730	3.70782	-0.01201	-0.00206	0.00157	0.00018	-0.00004	-0.00027	45.87683	2.90780	-18.81241	-0.03435	0.00921	0.00904	0.00536	0.00121	0.00273	33.35652	7.79861	11.15679	-0.19760	0.02496	0.03438	-0.05367	-0.00371	-0.00174	10.47468	-4.38980	11.94116	0.55279	0.11688	0.07750	-0.03962	0.00680	0.00368	14.60467	-2.08682	-10.64789	0.21410	0.38825	-0.03921	-0.00628	-0.01209	-0.00727	10.81155
308			3.07000	0.68597	5.61542	3.80595	-0.01182	-0.00202	0.00149	0.00079	-0.00005	-0.00024	45.98393	2.75640	-18.75516	-0.03243	0.00975	0.00960	0.00659	0.00087	0.00207	33.22223	7.87658	11.15386	-0.19776	0.02920	0.03618	-0.03950	-0.00241	-0.00326	10.50901	-4.43002	11.91958	0.55615	0.11858	0.07779	-0.03107	0.00801	0.00400	14.61774	-2.04258	-10.75014	0.20378	0.40540	-0.04291	-0.00072	-0.01210	-0.00849	10.82447
309			3.08000	0.73210	5.60387	3.89269	-0.01167	-0.00198	0.00140	0.00147	-0.00004	-0.00018	46.11459	2.65919	-18.71399	-0.03094	0.00993	0.00991	0.00738	0.00043	0.00138	33.12288	7.93425	11.19156	-0.19949	0.02788	0.03571	-0.02734	-0.00061	-0.00434	10.53530	-4.47667	11.89720	0.55913	0.12001	0.07769	-0.02406	0.00954	0.00410	14.61623	-1.99648	-10.85890	0.19464	0.41891	-0.04591	0.00445	-0.01381	-0.00950	10.84041
310			3.09000	0.81557	5.59554	3.95839	-0.01162	-0.00197	0.00136	0.00215	-0.00003	-0.00012	46.26068	2.60684	-18.68022	-0.02996	0.01022	0.01030	0.00773	0.00003	0.00094	33.05086	7.97360	11.25779	-0.20240	0.02382	0.03402	-0.01893	0.00046	-0.00458	10.55497	-4.53061	11.87660	0.56337	0.12012	0.07703	-0.01753	0.01115	0.00381	14.59918	-1.94617	-10.97029	0.19235	0.42338	-0.04713	0.00996	-0.01806	-0.00982	10.85673
311			3.10000	0.93357	5.59073	3.99763	-0.01166	-0.00201	0.00142	0.00271	-0.00001	-0.00006	46.41336	2.58199	-18.64402	-0.02949	0.01096	0.01100	0.00772	-0.00029	0.00084	32.99595	7.99984	11.33430	-0.20545	0.01977	0.03207	-0.01456	0.00069	-0.00406	10.56810	-4.59165	11.86084	0.56460	0.11749	0.07620	-0.01026	0.01234	0.00322	14.56433	-1.88905	-11.07768	0.19924	0.41968	-0.04647	0.01668	-0.02493	-0.00917	10.86886
312			3.11000	1.07643	5.58819	4.01056	-0.01176	-0.00211	0.00158	0.00307	-0.00001	-0.00001	46.56445	2.56484	-18.59796	-0.02936	0.01216	0.01203	0.00744	-0.00049	0.00109	32.94947	8.01909	11.40278	-0.20844	0.01711	0.03043	-0.01343	0.00047	-0.00303	10.57375	-4.65783	11.85095	0.56563	0.11588	0.07599	-0.00195	0.01306	0.00269	14.50994	-1.82339	-11.17226	0.20140	0.41783	-0.04533	0.02340	-0.03406	-0.00781	10.87267
313			3.12000	1.23198	5.58644	4.00226	-0.01189	-0.00224	0.00180	0.00322	-0.00001	0.00005	46.70835	2.53835	-18.53854	-0.02935	0.01366	0.01323	0.00700	-0.00055	0.00164	32.90620	8.03532	11.44852	-0.21151	0.01652	0.02955	-0.01392	0.00011	-0.00170	10.57073	-4.72602	11.84457	0.56577	0.11297	0.07576	0.00701	0.01283	0.00254	14.43654	-1.74915	-11.24547	0.19618	0.42153	-0.04534	0.02841	-0.04426	-0.00610	10.86647
314			3.13000	1.38981	5.58483	3.98149	-0.01200	-0.00239	0.00204	0.00320	-0.00000	0.00008	46.84369	2.49281	-18.46700	-0.02927	0.01529	0.01448	0.00657	-0.00043	0.00232	32.86563	8.04831	11.46305	-0.21375	0.01818	0.02941	-0.01405	-0.00028	-0.00020	10.55841	-4.79281	11.83698	0.56676	0.11118	0.07619	0.01578	0.01195	0.00294	14.34768	-1.66844	-11.29154	0.18481	0.43460	-0.04685	0.03052	-0.05415	-0.00419	10.85220
315			3.14000	1.54196	5.58345	3.95859	-0.01207	-0.00252	0.00226	0.00303	-0.00000	0.00008	46.97196	2.42667	-18.38918	-0.02911	0.01679	0.01563	0.00620	-0.00016	0.00289	32.83132	8.05449	11.44539	-0.21382	0.02177	0.02977	-0.01223	-0.00062	0.00129	10.53709	-4.85517	11.82364	0.56887	0.11138	0.07751	0.02352	0.01074	0.00383	14.24919	-1.58540	-11.30937	0.17073	0.45462	-0.04909	0.02989	-0.06177	-0.00216	10.83465
316			3.15000	1.68174	5.58265	3.94209	-0.01209	-0.00260	0.00241	0.00274	-0.00000	0.00005	47.09438	2.34534	-18.31388	-0.02895	0.01788	0.01650	0.00588	0.00020	0.00313	32.80852	8.04895	11.40296	-0.21189	0.02603	0.03020	-0.00804	-0.00068	0.00248	10.50802	-4.91183	11.80140	0.57199	0.11109	0.07829	0.02953	0.00943	0.00499	14.14739	-1.50509	-11.30207	0.15915	0.47646	-0.05236	0.02786	-0.06517	-0.00021	10.81955
317			3.16000	1.80413	5.58221	3.93651	-0.01206	-0.00263	0.00246	0.00237	-0.00000	0.00000	47.21056	2.25863	-18.25034	-0.02900	0.01832	0.01694	0.00560	0.00054	0.00291	32.80134	8.02856	11.34904	-0.20892	0.02942	0.03032	-0.00217	-0.00024	0.00310	10.47328	-4.96415	11.76937	0.57450	0.11037	0.07923	0.03322	0.00856	0.00623	14.04775	-1.43231	-11.27542	0.15220	0.49904	-0.05574	0.02541	-0.06360	0.00150	10.81166
318			3.17000	1.90733	5.58109	3.94144	-0.01199	-0.00260	0.00241	0.00200	-0.00001	-0.00003	47.32002	2.17816	-18.20464	-0.02943	0.01807	0.01688	0.00539	0.00070	0.00229	32.81120	7.99325	11.29850	-0.20605	0.03087	0.02996	0.00424	0.00063	0.00303	10.43546	-5.01564	11.72864	0.57970	0.11084	0.08019	0.03443	0.00856	0.00740	13.95444	-1.37090	-11.23662	0.14319	0.51869	-0.05828	0.02199	-0.05701	0.00272	10.81371
319			3.18000	1.99327	5.57702	3.95232	-0.01189	-0.00252	0.00225	0.00167	-0.00003	-0.00004	47.42308	2.11438	-18.17773	-0.03018	0.01712	0.01629	0.00525	0.00064	0.00146	32.83680	7.94606	11.26363	-0.20384	0.02964	0.02898	0.01004	0.00154	0.00236	10.39748	-5.07036	11.68103	0.58533	0.11218	0.08021	0.03282	0.00942	0.00832	13.86981	-1.32297	-11.19316	0.13195	0.53236	-0.06027	0.01814	-0.04646	0.00328	10.82579
320			3.19000	2.06640	5.56751	3.96301	-0.01179	-0.00240	0.00203	0.00143	-0.00006	-0.00003	47.52061	2.07362	-18.16698	-0.03099	0.01557	0.01516	0.00511	0.00044	0.00065	32.87408	7.89276	11.25185	-0.20250	0.02555	0.02735	0.01407	0.00198	0.00134	10.36235	-5.13171	11.62874	0.58978	0.11177	0.07893	0.02872	0.01069	0.00881	13.79493	-1.28878	-11.15201	0.12590	0.53824	-0.06188	0.01520	-0.03396	0.00319	10.84561
321			3.20000	2.13109	5.55104	3.96816	-0.01172	-0.00226	0.00176	0.00126	-0.00008	0.00000	47.61247	2.05643	-18.16801	-0.03169	0.01365	0.01365	0.00488	0.00020	0.00007	32.91624	7.84082	11.26475	-0.20183	0.01936	0.02531	0.01551	0.00178	0.00029	10.33213	-5.20119	11.57452	0.59507	0.11105	0.07749	0.02356	0.01202	0.00890	13.72977	-1.26684	-11.11854	0.12012	0.53714	-0.06203	0.01261	-0.02188	0.00254	10.86906
322			3.21000	2.18969	5.52850	3.96425	-0.01168	-0.00213	0.00150	0.00111	-0.00009	0.00003	47.69682	2.05814	-18.17510	-0.03214	0.01174	0.01208	0.00446	0.00001	-0.00021	32.95580	7.79728	11.29830	-0.20181	0.01247	0.02328	0.01426	0.00114	-0.00052	10.30722	-5.27735	11.52111	0.59899	0.11073	0.07594	0.01868	0.01298	0.00856	13.67334	-1.25458	-11.09537	0.11310	0.52853	-0.06049	0.01034	-0.01209	0.00157	10.89171
323			3.22000	2.24165	5.50292	3.95066	-0.01166	-0.00204	0.00128	0.00092	-0.00009	0.00004	47.77096	2.07045	-18.18201	-0.03238	0.01015	0.01071	0.00383	-0.00010	-0.00023	32.98650	7.76680	11.34392	-0.20162	0.00668	0.02179	0.01093	0.00052	-0.00100	10.28688	-5.35643	11.47108	0.60119	0.10893	0.07379	0.01497	0.01307	0.00773	13.62419	-1.24840	-11.08347	0.10645	0.51330	-0.05803	0.00865	-0.00627	0.00047	10.90994
324			3.23000	2.28359	5.47910	3.92960	-0.01167	-0.00198	0.00115	0.00066	-0.00007	0.00005	47.83203	2.08411	-18.18380	-0.03259	0.00908	0.00974	0.00306	-0.00014	-0.00011	33.00525	7.75070	11.39181	-0.20060	0.00332	0.02118	0.00671	0.00019	-0.00118	10.26992	-5.43408	11.42719	0.60442	0.10645	0.07146	0.01294	0.01239	0.00644	13.57997	-1.24318	-11.08300	0.10245	0.49819	-0.05594	0.00775	-0.00543	-0.00065	10.92116
325			3.24000	2.31105	5.46194	3.90497	-0.01167	-0.00197	0.00112	0.00033	-0.00004	0.00005	47.87873	2.09190	-18.17790	-0.03282	0.00865	0.00925	0.00226	-0.00014	0.00006	33.01275	7.74710	11.43367	-0.19872	0.00310	0.02164	0.00296	0.00011	-0.00115	10.25495	-5.50609	11.39294	0.60683	0.10526	0.07008	0.01286	0.01128	0.00478	13.53773	-1.23312	-11.09352	0.09919	0.49010	-0.05469	0.00753	-0.00967	-0.00173	10.92395
326			3.25000	2.32047	5.45474	3.88160	-0.01167	-0.00201	0.00119	-0.00004	-0.00000	0.00004	47.91175	2.09119	-18.16475	-0.03315	0.00887	0.00928	0.00156	-0.00014	0.00021	33.01247	7.75069	11.46507	-0.19624	0.00601	0.02312	0.00074	0.00012	-0.00095	10.24033	-5.56883	11.37183	0.60759	0.10390	0.06912	0.01510	0.00969	0.00275	13.49367	-1.21270	-11.11298	0.09753	0.48884	-0.05474	0.00809	-0.01854	-0.00264	10.91716
327			3.26000	2.31062	5.45786	3.86482	-0.01164	-0.00207	0.00133	-0.00039	0.00003	0.00003	47.93393	2.08463	-18.14771	-0.03374	0.00958	0.00972	0.00110	-0.00014	0.00026	33.01007	7.75377	11.48571	-0.19353	0.01142	0.02542	0.00070	0.00021	-0.00059	10.22397	-5.61942	11.36702	0.60658	0.10234	0.06871	0.01977	0.00784	0.00036	13.44363	-1.17798	-11.13705	0.10100	0.49391	-0.05582	0.00981	-0.03116	-0.00321	10.90038
328			3.27000	2.28376	5.46838	3.85942	-0.01161	-0.00215	0.00152	-0.00066	0.00004	-0.00001	47.95044	2.07995	-18.13208	-0.03461	0.01048	0.01035	0.00100	-0.00018	0.00013	33.01203	7.74733	11.49913	-0.19103	0.01777	0.02797	0.00304	0.00060	-0.00009	10.20394	-5.65626	11.38150	0.60389	0.10056	0.06903	0.02633	0.00593	-0.00237	13.38338	-1.12704	-11.16038	0.10773	0.50636	-0.05787	0.01268	-0.04602	-0.00342	10.87344
329			3.28000	2.24502	5.48092	3.86909	-0.01157	-0.00223	0.00170	-0.00081	0.00004	-0.00006	47.96806	2.08743	-18.12341	-0.03565	0.01124	0.01089	0.00131	-0.00029	-0.00022	33.02501	7.72312	11.51029	-0.18893	0.02310	0.03001	0.00752	0.00148	0.00052	10.17903	-5.67900	11.41792	0.60123	0.09798	0.06982	0.03385	0.00413	-0.00540	13.30959	-1.06096	-11.17887	0.11444	0.52231	-0.06007	0.01628	-0.06038	-0.00328	10.83683
330			3.29000	2.20031	5.48931	3.89614	-0.01154	-0.00228	0.00182	-0.00085	0.00001	-0.00011	47.99280	2.11644	-18.12566	-0.03671	0.01161	0.01117	0.00193	-0.00045	-0.00072	33.05445	7.67506	11.52280	-0.18705	0.02601	0.03094	0.01332	0.00267	0.00120	10.14895	-5.68811	11.47775	0.59996	0.09561	0.07063	0.04119	0.00251	-0.00858	13.22098	-0.98366	-11.19085	0.11602	0.53606	-0.06131	0.01933	-0.07080	-0.00294	10.79208
331			3.30000	2.15409	5.48845	3.94081	-0.01154	-0.00230	0.00186	-0.00083	-0.00004	-0.00017	48.02760	2.17220	-18.13979	-0.03767	0.01149	0.01113	0.00260	-0.00063	-0.00124	33.10300	7.60036	11.53732	-0.18508	0.02595	0.03042	0.01922	0.00366	0.00190	10.11451	-5.68405	11.56094	0.59598	0.09104	0.07003	0.04715	0.00099	-0.01147	13.11908	-0.90100	-11.19781	0.11335	0.54180	-0.06176	0.02111	-0.07436	-0.00265	10.74171
332			3.31000	2.10774	5.47549	4.00095	-0.01156	-0.00227	0.00180	-0.00083	-0.00008	-0.00020	48.07058	2.25373	-18.16403	-0.03845	0.01090	0.01077	0.00304	-0.00076	-0.00162	33.16962	7.50050	11.55166	-0.18322	0.02284	0.02839	0.02401	0.00392	0.00247	10.07689	-5.66742	11.66555	0.59173	0.08251	0.06713	0.05168	-0.00032	-0.01339	13.00777	-0.81931	-11.20297	0.10734	0.53930	-0.06250	0.02128	-0.07075	-0.00244	10.68878
333			3.32000	2.05925	5.45078	4.07293	-0.01159	-0.00221	0.00166	-0.00090	-0.00012	-0.00022	48.11588	2.35373	-18.19549	-0.03901	0.00989	0.01007	0.00302	-0.00075	-0.00176	33.24998	7.38104	11.56163	-0.18177	0.01693	0.02501	0.02694	0.00317	0.00279	10.03669	-5.63965	11.78636	0.59159	0.07477	0.06504	0.05539	-0.00124	-0.01447	12.89209	-0.74440	-11.20761	0.10198	0.54753	-0.06511	0.02050	-0.06350	-0.00211	10.63613
334			3.33000	2.00472	5.41726	4.15376	-0.01164	-0.00214	0.00148	-0.00105	-0.00014	-0.00021	48.15636	2.46093	-18.23281	-0.03952	0.00854	0.00907	0.00254	-0.00059	-0.00167	33.33804	7.25084	11.56241	-0.18072	0.00913	0.02074	0.02777	0.00168	0.00276	9.99405	-5.60425	11.91450	0.59677	0.07031	0.06584	0.05828	-0.00170	-0.01507	12.77750	-0.68145	-11.20946	0.10239	0.56571	-0.06726	0.01987	-0.05309	-0.00130	10.58621
335			3.34000	1.94040	5.37953	4.24152	-0.01168	-0.00207	0.00129	-0.00125	-0.00015	-0.00020	48.18609	2.56358	-18.27658	-0.04021	0.00709	0.00798	0.00178	-0.00036	-0.00144	33.42748	7.12079	11.54998	-0.18008	0.00123	0.01638	0.02664	0.00020	0.00242	9.94966	-5.56694	12.04103	0.60003	0.06894	0.06850	0.05903	-0.00170	-0.01517	12.66968	-0.63462	-11.20532	0.10558	0.57562	-0.06562	0.01866	-0.03853	-0.00021	10.54081
336			3.35000	1.86553	5.34211	4.33392	-0.01173	-0.00201	0.00112	-0.00144	-0.00013	-0.00018	48.20271	2.65372	-18.32818	-0.04111	0.00582	0.00708	0.00094	-0.00014	-0.00123	33.51236	7.00187	11.52353	-0.17931	-0.00483	0.01276	0.02394	-0.00062	0.00192	9.90523	-5.53255	12.16081	0.60076	0.06913	0.07099	0.05709	-0.00147	-0.01468	12.57480	-0.60583	-11.19617	0.10596	0.57615	-0.06212	0.01579	-0.02176	0.00051	10.50126
337			3.36000	1.78239	5.30884	4.42711	-0.01179	-0.00198	0.00099	-0.00159	-0.00011	-0.00015	48.20718	2.72946	-18.38875	-0.04216	0.00490	0.00652	0.00019	0.00001	-0.00109	33.58815	6.90327	11.48679	-0.17775	-0.00813	0.01030	0.02018	-0.00072	0.00142	9.86301	-5.50220	12.27140	0.60009	0.06881	0.07142	0.05218	-0.00128	-0.01341	12.49868	-0.59447	-11.18664	0.10359	0.56528	-0.05837	0.01168	-0.00557	0.00064	10.46882
338			3.37000	1.69414	5.28253	4.51583	-0.01184	-0.00197	0.00092	-0.00170	-0.00009	-0.00013	48.20168	2.79432	-18.45864	-0.04318	0.00442	0.00632	-0.00045	0.00010	-0.00106	33.65157	6.83020	11.44773	-0.17526	-0.00876	0.00908	0.01599	-0.00047	0.00099	9.82569	-5.47476	12.37015	0.59926	0.06844	0.07159	0.04409	-0.00121	-0.01177	12.44547	-0.59752	-11.18150	0.09839	0.55101	-0.05443	0.00704	0.00692	0.00030	10.44406
339			3.38000	1.60285	5.26439	4.59425	-0.01189	-0.00200	0.00093	-0.00178	-0.00006	-0.00011	48.18799	2.85504	-18.53707	-0.04406	0.00434	0.00644	-0.00098	0.00014	-0.00113	33.70110	6.78314	11.41594	-0.17261	-0.00727	0.00907	0.01206	-0.00021	0.00063	9.79617	-5.45003	12.45437	0.59774	0.06731	0.07091	0.03346	-0.00116	-0.00985	12.41663	-0.60989	-11.18359	0.09592	0.53510	-0.05131	0.00296	0.01452	-0.00025	10.42672
340			3.39000	1.50996	5.25340	4.65713	-0.01192	-0.00204	0.00098	-0.00183	-0.00004	-0.00009	48.16799	2.91952	-18.62109	-0.04464	0.00459	0.00678	-0.00136	0.00013	-0.00128	33.73738	6.75800	11.39910	-0.17059	-0.00433	0.01012	0.00902	-0.00008	0.00028	9.77620	-5.42818	12.52429	0.59726	0.06646	0.06952	0.02255	-0.00120	-0.00814	12.41022	-0.62668	-11.19375	0.09615	0.51898	-0.04908	-0.00034	0.01842	-0.00084	10.41511
341			3.40000	1.41704	5.24713	4.70136	-0.01192	-0.00209	0.00106	-0.00185	-0.00002	-0.00006	48.14442	2.99498	-18.70632	-0.04494	0.00504	0.00723	-0.00152	0.00006	-0.00149	33.76340	6.74698	11.40140	-0.16893	-0.00070	0.01186	0.00722	-0.00002	-0.00011	9.76516	-5.40692	12.58368	0.59727	0.06514	0.06786	0.01350	-0.00146	-0.00703	12.42102	-0.64541	-11.21146	0.09810	0.50352	-0.04744	-0.00267	0.02073	-0.00128	10.40674
342			3.41000	1.32571	5.24290	4.72679	-0.01188	-0.00213	0.00117	-0.00183	-0.00002	-0.00004	48.12045	3.08599	-18.78838	-0.04509	0.00550	0.00762	-0.00144	-0.00007	-0.00168	33.78351	6.74087	11.42300	-0.16714	0.00276	0.01376	0.00678	0.00011	-0.00048	9.76096	-5.38269	12.63741	0.59884	0.06267	0.06555	0.00722	-0.00187	-0.00638	12.44184	-0.66607	-11.23415	0.10194	0.48761	-0.04647	-0.00385	0.02228	-0.00139	10.39881
343			3.42000	1.23760	5.23876	4.73619	-0.01181	-0.00217	0.00126	-0.00176	-0.00002	-0.00001	48.09940	3.19330	-18.86385	-0.04518	0.00582	0.00784	-0.00110	-0.00023	-0.00181	33.80297	6.73108	11.46023	-0.16519	0.00533	0.01537	0.00762	0.00033	-0.00071	9.76114	-5.35424	12.68830	0.60042	0.05946	0.06301	0.00374	-0.00216	-0.00594	12.46480	-0.68917	-11.25616	0.10673	0.47285	-0.04605	-0.00376	0.02280	-0.00101	10.38913
344			3.43000	1.15451	5.23346	4.73430	-0.01173	-0.00218	0.00133	-0.00164	-0.00002	0.00001	48.08460	3.31426	-18.93132	-0.04521	0.00587	0.00779	-0.00054	-0.00037	-0.00185	33.82648	6.71115	11.50732	-0.16297	0.00651	0.01632	0.00934	0.00056	-0.00073	9.76313	-5.32330	12.73719	0.59918	0.05643	0.06203	0.00342	-0.00217	-0.00569	12.48262	-0.71462	-11.27060	0.11283	0.46439	-0.04548	-0.00237	0.02230	-0.00016	10.37627
345			3.44000	1.07782	5.22619	4.72743	-0.01164	-0.00218	0.00136	-0.00150	-0.00003	0.00002	48.07834	3.44422	-18.99217	-0.04521	0.00559	0.00747	0.00014	-0.00043	-0.00179	33.85723	6.67788	11.55809	-0.16052	0.00607	0.01641	0.01143	0.00064	-0.00054	9.76357	-5.29290	12.78485	0.59569	0.05503	0.06258	0.00652	-0.00196	-0.00562	12.48903	-0.74201	-11.27208	0.11959	0.45967	-0.04411	0.00023	0.02093	0.00090	10.35910
346			3.45000	1.00774	5.21656	4.72125	-0.01156	-0.00214	0.00133	-0.00137	-0.00004	0.00001	48.08117	3.57746	-19.04904	-0.04518	0.00495	0.00690	0.00081	-0.00040	-0.00163	33.89647	6.63133	11.60729	-0.15815	0.00371	0.01547	0.01343	0.00044	-0.00025	9.75934	-5.26560	12.83204	0.59071	0.05250	0.06310	0.01152	-0.00155	-0.00545	12.48022	-0.77060	-11.25910	0.12490	0.45351	-0.04232	0.00359	0.01872	0.00184	10.33684
347			3.46000	0.94297	5.20466	4.71947	-0.01150	-0.00209	0.00124	-0.00126	-0.00005	-0.00000	48.09189	3.70710	-19.10366	-0.04500	0.00402	0.00609	0.00136	-0.00030	-0.00136	33.94394	6.57437	11.65026	-0.15669	-0.00053	0.01366	0.01512	-0.00006	0.00006	9.74969	-5.24280	12.87703	0.58501	0.04990	0.06334	0.01555	-0.00115	-0.00494	12.45556	-0.79896	-11.23369	0.12915	0.44711	-0.04062	0.00697	0.01584	0.00243	10.30933
348			3.47000	0.88159	5.19118	4.72438	-0.01147	-0.00202	0.00111	-0.00119	-0.00005	-0.00002	48.10888	3.82534	-19.15687	-0.04458	0.00280	0.00502	0.00182	-0.00016	-0.00102	33.99844	6.51169	11.68257	-0.15687	-0.00658	0.01115	0.01647	-0.00076	0.00029	9.73656	-5.22454	12.91597	0.58260	0.04949	0.06436	0.01721	-0.00093	-0.00413	12.41761	-0.82505	-11.20079	0.12822	0.44095	-0.03797	0.00935	0.01230	0.00255	10.27745
349			3.48000	0.82200	5.17712	4.73823	-0.01147	-0.00193	0.00094	-0.00115	-0.00005	-0.00003	48.13161	3.92406	-19.20899	-0.04420	0.00141	0.00384	0.00223	-0.00005	-0.00065	34.05868	6.44862	11.69926	-0.15757	-0.01311	0.00846	0.01734	-0.00124	0.00042	9.72214	-5.20920	12.94621	0.57805	0.04725	0.06441	0.01741	-0.00090	-0.00320	12.37104	-0.84673	-11.16538	0.12471	0.43186	-0.03551	0.01038	0.00804	0.00238	10.24267
350			3.49000	0.76300	5.16291	4.76134	-0.01148	-0.00185	0.00076	-0.00114	-0.00005	-0.00003	48.15982	3.99664	-19.25867	-0.04414	0.00003	0.00274	0.00260	-0.00000	-0.00035	34.12303	6.39025	11.69589	-0.15748	-0.01854	0.00612	0.01758	-0.00119	0.00045	9.70683	-5.19348	12.96871	0.57372	0.04411	0.06359	0.01820	-0.00112	-0.00260	12.32120	-0.86237	-11.13027	0.11944	0.42251	-0.03378	0.01008	0.00343	0.00214	10.20662
351			3.50000	0.70341	5.14872	4.79007	-0.01149	-0.00177	0.00059	-0.00116	-0.00004	-0.00003	48.19265	4.03926	-19.30198	-0.04452	-0.00116	0.00188	0.00286	-0.00002	-0.00015	34.18980	6.34026	11.67048	-0.15599	-0.02161	0.00465	0.01709	-0.00066	0.00044	9.68955	-5.17269	12.98763	0.57033	0.04220	0.06267	0.02089	-0.00164	-0.00269	12.27334	-0.87133	-11.09637	0.11343	0.41707	-0.03297	0.00881	-0.00101	0.00193	10.17113
352			3.51000	0.64249	5.13473	4.81743	-0.01148	-0.00172	0.00046	-0.00119	-0.00004	-0.00002	48.22809	4.05289	-19.33384	-0.04511	-0.00214	0.00122	0.00292	-0.00006	-0.00004	34.25639	6.30022	11.62525	-0.15372	-0.02252	0.00411	0.01586	0.00000	0.00045	9.66857	-5.14137	13.00988	0.56851	0.04052	0.06217	0.02642	-0.00243	-0.00372	12.23120	-0.87394	-11.06402	0.10735	0.41418	-0.03226	0.00715	-0.00476	0.00171	10.13775
353			3.52000	0.58040	5.12101	4.83643	-0.01147	-0.00168	0.00036	-0.00123	-0.00004	-0.00001	48.26342	4.04337	-19.35050	-0.04562	-0.00286	0.00068	0.00273	-0.00009	0.00001	34.31953	6.26945	11.56546	-0.15128	-0.02183	0.00437	0.01396	0.00049	0.00052	9.64134	-5.09350	13.04396	0.56756	0.03812	0.06206	0.03563	-0.00338	-0.00577	12.19605	-0.87136	-11.03407	0.10561	0.41317	-0.03160	0.00591	-0.00775	0.00147	10.10737
354			3.53000	0.51741	5.10795	4.84326	-0.01144	-0.00166	0.00031	-0.00127	-0.00004	-0.00000	48.29548	4.01976	-19.35127	-0.04586	-0.00331	0.00024	0.00229	-0.00007	0.00001	34.37608	6.24451	11.49756	-0.14925	-0.02009	0.00526	0.01166	0.00064	0.00065	9.60445	-5.02346	13.09833	0.56774	0.03651	0.06199	0.04884	-0.00450	-0.00869	12.16619	-0.86417	-11.00739	0.10777	0.41367	-0.03125	0.00538	-0.01058	0.00119	10.07977
355			3.54000	0.45342	5.09615	4.83856	-0.01142	-0.00166	0.00029	-0.00130	-0.00003	0.00000	48.32154	3.99259	-19.33894	-0.04578	-0.00356	-0.00012	0.00168	-0.00002	-0.00001	34.42411	6.21971	11.42740	-0.14805	-0.01781	0.00654	0.00928	0.00048	0.00083	9.55455	-4.92758	13.17934	0.56835	0.03238	0.06109	0.06518	-0.00519	-0.01201	12.13811	-0.85191	-10.98517	0.11258	0.41132	-0.03110	0.00572	-0.01369	0.00082	10.05397
356			3.55000	0.38867	5.08622	4.82705	-0.01140	-0.00166	0.00030	-0.00131	-0.00003	0.00001	48.33984	3.97295	-19.31978	-0.04555	-0.00371	-0.00047	0.00100	0.00004	-0.00002	34.46279	6.18816	11.36021	-0.14765	-0.01566	0.00784	0.00705	0.00012	0.00101	9.48948	-4.80508	13.29075	0.57275	0.02471	0.05922	0.08345	-0.00483	-0.01526	12.10739	-0.83321	-10.96983	0.11731	0.40363	-0.03071	0.00693	-0.01665	0.00027	10.02848
357			3.56000	0.32362	5.07831	4.81522	-0.01139	-0.00167	0.00031	-0.00131	-0.00002	0.00001	48.34919	3.97048	-19.30179	-0.04540	-0.00386	-0.00076	0.00026	0.00011	-0.00000	34.49254	6.14360	11.30018	-0.14753	-0.01396	0.00887	0.00516	-0.00031	0.00116	9.40884	-4.65795	13.43446	0.58365	0.01459	0.05664	0.10248	-0.00328	-0.01807	12.07016	-0.80774	-10.96558	0.12043	0.39273	-0.03028	0.00883	-0.01836	-0.00048	10.00252
358			3.57000	0.25847	5.07222	4.80818	-0.01142	-0.00167	0.00031	-0.00130	-0.00002	0.00000	48.34838	3.99147	-19.29195	-0.04546	-0.00407	-0.00101	-0.00052	0.00018	0.00004	34.51460	6.08215	11.25025	-0.14795	-0.01334	0.00927	0.00374	-0.00076	0.00123	9.31409	-4.49124	13.61032	0.59597	0.00458	0.05448	0.11948	-0.00111	-0.02045	12.02349	-0.77700	-10.97642	0.12323	0.38481	-0.03013	0.01134	-0.01808	-0.00131	9.97553
359			3.58000	0.19333	5.06728	4.80773	-0.01148	-0.00166	0.00030	-0.00130	-0.00001	-0.00000	48.33661	4.03789	-19.29388	-0.04567	-0.00435	-0.00121	-0.00133	0.00025	0.00010	34.53087	6.00333	11.21151	-0.14912	-0.01438	0.00868	0.00279	-0.00129	0.00115	9.20877	-4.31375	13.81507	0.60689	-0.00502	0.05381	0.13154	0.00123	-0.02260	11.96519	-0.74467	-11.00324	0.12422	0.38342	-0.03001	0.01414	-0.01536	-0.00207	9.94649
360			3.59000	0.12831	5.06302	4.81253	-0.01159	-0.00165	0.00027	-0.00130	-0.00001	-0.00000	48.31381	4.10675	-19.30811	-0.04589	-0.00460	-0.00129	-0.00213	0.00029	0.00016	34.54308	5.91116	11.18323	-0.15117	-0.01720	0.00699	0.00215	-0.00194	0.00090	9.09807	-4.13720	14.04163	0.61882	-0.01161	0.05556	0.13715	0.00266	-0.02470	11.89397	-0.71567	-11.04435	0.11990	0.39234	-0.02981	0.01626	-0.01031	-0.00267	9.91413
361			3.60000	0.06327	5.05987	4.81989	-0.01170	-0.00165	0.00026	-0.00132	-0.00001	-0.00000	48.28063	4.18967	-19.33351	-0.04611	-0.00463	-0.00114	-0.00283	0.00027	0.00016	34.55216	5.81363	11.16311	-0.15400	-0.02125	0.00440	0.00162	-0.00252	0.00053	8.98819	-3.97401	14.27778	0.62929	-0.01294	0.05872	0.13459	0.00256	-0.02595	11.81094	-0.69404	-11.09757	0.11390	0.40784	-0.02966	0.01740	-0.00310	-0.00313	9.87814
362			3.61000	-0.00195	5.05872	4.82699	-0.01181	-0.00166	0.00029	-0.00133	0.00000	-0.00000	48.23914	4.27405	-19.36813	-0.04639	-0.00439	-0.00072	-0.00334	0.00018	0.00011	34.55875	5.72127	11.14730	-0.15728	-0.02572	0.00136	0.00100	-0.00271	0.00015	8.88535	-3.83376	14.50740	0.63816	-0.01123	0.06218	0.12449	0.00179	-0.02555	11.72038	-0.68239	-11.16098	0.10696	0.41676	-0.02773	0.01714	0.00557	-0.00328	9.83997
363			3.62000	-0.06701	5.06004	4.83121	-0.01189	-0.00170	0.00036	-0.00134	0.00001	-0.00000	48.19237	4.34597	-19.40937	-0.04673	-0.00387	-0.00008	-0.00364	0.00005	0.00001	34.56267	5.64519	11.13093	-0.16002	-0.02931	-0.00141	0.00002	-0.00213	-0.00013	8.79407	-3.72083	14.71575	0.64686	-0.00867	0.06514	0.10993	0.00105	-0.02343	11.62896	-0.68156	-11.23331	0.09420	0.41422	-0.02370	0.01465	0.01378	-0.00307	9.80229
364			3.63000	-0.13114	5.06355	4.83027	-0.01195	-0.00176	0.00048	-0.00132	0.00001	0.00000	48.14340	4.39411	-19.45491	-0.04701	-0.00310	0.00074	-0.00370	-0.00007	-0.00007	34.56255	5.59481	11.11048	-0.16177	-0.03068	-0.00311	-0.00152	-0.00083	-0.00021	8.71587	-3.63408	14.89441	0.65520	-0.00552	0.06673	0.09444	0.00049	-0.02007	11.54401	-0.68991	-11.31385	0.07729	0.40382	-0.01931	0.01077	0.01955	-0.00268	9.76783
365			3.64000	-0.19269	5.06820	4.82186	-0.01196	-0.00182	0.00061	-0.00126	0.00001	0.00001	48.09491	4.41313	-19.50324	-0.04710	-0.00206	0.00176	-0.00355	-0.00012	-0.00011	34.55638	5.57648	11.08538	-0.16234	-0.02879	-0.00310	-0.00359	0.00067	-0.00012	8.64967	-3.56799	15.04171	0.66278	-0.00243	0.06744	0.08063	0.00017	-0.01643	11.47129	-0.70414	-11.40021	0.05949	0.38965	-0.01501	0.00690	0.02183	-0.00213	9.73851
366			3.65000	-0.24927	5.07274	4.80366	-0.01193	-0.00188	0.00075	-0.00115	0.00001	0.00003	48.04952	4.40458	-19.55365	-0.04693	-0.00083	0.00291	-0.00316	-0.00007	-0.00010	34.54224	5.59168	11.05870	-0.16196	-0.02365	-0.00127	-0.00591	0.00159	-0.00001	8.59302	-3.51492	15.15927	0.66661	-0.00038	0.06732	0.06927	0.00002	-0.01298	11.41324	-0.72057	-11.48563	0.04711	0.37507	-0.01156	0.00429	0.02086	-0.00151	9.71427
367			3.66000	-0.29873	5.07659	4.77440	-0.01185	-0.00192	0.00087	-0.00100	0.00001	0.00005	48.00983	4.37560	-19.60669	-0.04643	0.00041	0.00401	-0.00257	0.00005	-0.00008	34.51934	5.63655	11.03638	-0.16096	-0.01611	0.00214	-0.00797	0.00154	-0.00007	8.54341	-3.46712	15.25027	0.66942	0.00147	0.06750	0.06095	-0.00009	-0.01019	11.36885	-0.73697	-11.55973	0.03696	0.36479	-0.00880	0.00258	0.01817	-0.00090	9.69302
368			3.67000	-0.34034	5.08034	4.73482	-0.01174	-0.00195	0.00096	-0.00086	0.00001	0.00007	47.97778	4.33677	-19.66447	-0.04566	0.00145	0.00487	-0.00185	0.00018	-0.00011	34.48873	5.70260	11.02612	-0.15984	-0.00734	0.00667	-0.00927	0.00075	-0.00046	8.49842	-3.41751	15.31983	0.67214	0.00287	0.06748	0.05586	-0.00022	-0.00817	11.33491	-0.75332	-11.61226	0.02703	0.35956	-0.00735	0.00148	0.01531	-0.00045	9.67202
369			3.68000	-0.37476	5.08514	4.68666	-0.01161	-0.00196	0.00101	-0.00073	0.00002	0.00009	47.95412	4.30074	-19.72916	-0.04472	0.00215	0.00541	-0.00111	0.00026	-0.00023	34.45293	5.77835	11.03563	-0.15903	0.00134	0.01170	-0.00946	-0.00012	-0.00123	8.45561	-3.36023	15.37479	0.67259	0.00238	0.06666	0.05314	-0.00023	-0.00690	11.30696	-0.77116	-11.63738	0.02277	0.35656	-0.00726	0.00110	0.01323	-0.00010	9.64855
370			3.69000	-0.40368	5.09176	4.63122	-0.01148	-0.00195	0.00103	-0.00065	0.00002	0.00011	47.93907	4.28019	-19.80088	-0.04366	0.00251	0.00561	-0.00037	0.00026	-0.00043	34.41613	5.85174	11.07043	-0.15905	0.00838	0.01636	-0.00813	-0.00041	-0.00220	8.41384	-3.29245	15.42139	0.67145	-0.00032	0.06526	0.05119	0.00004	-0.00627	11.27965	-0.79205	-11.63532	0.02581	0.35229	-0.00755	0.00134	0.01203	0.00023	9.62004
371			3.70000	-0.42904	5.10030	4.56931	-0.01135	-0.00193	0.00104	-0.00059	0.00003	0.00012	47.93343	4.28513	-19.87669	-0.04248	0.00259	0.00554	0.00038	0.00019	-0.00062	34.38454	5.91190	11.13161	-0.16056	0.01194	0.01955	-0.00526	-0.00002	-0.00296	8.37341	-3.21517	15.46470	0.67126	-0.00428	0.06310	0.04898	0.00054	-0.00605	11.24696	-0.81624	-11.61141	0.03214	0.34516	-0.00798	0.00211	0.01136	0.00048	9.58402
372			3.71000	-0.45215	5.11024	4.50243	-0.01125	-0.00190	0.00103	-0.00055	0.00003	0.00012	47.93803	4.31859	-19.95111	-0.04125	0.00246	0.00526	0.00104	0.00009	-0.00074	34.36391	5.95113	11.21311	-0.16361	0.01142	0.02073	-0.00148	0.00051	-0.00310	8.33514	-3.13267	15.50908	0.67064	-0.00899	0.06110	0.04603	0.00116	-0.00614	11.20348	-0.84257	-11.57452	0.03683	0.33673	-0.00795	0.00325	0.01076	0.00060	9.53879
373			3.72000	-0.47291	5.12069	4.43287	-0.01118	-0.00186	0.00101	-0.00049	0.00003	0.00012	47.95176	4.37532	-20.01793	-0.04003	0.00218	0.00486	0.00148	0.00001	-0.00074	34.35647	5.96643	11.30262	-0.16727	0.00821	0.02033	0.00213	0.00065	-0.00262	8.29982	-3.05244	15.55737	0.66942	-0.01373	0.05996	0.04207	0.00159	-0.00630	11.14481	-0.86889	-11.53392	0.03932	0.33188	-0.00779	0.00458	0.00994	0.00058	9.48348
374			3.73000	-0.49011	5.13016	4.36255	-0.01116	-0.00181	0.00097	-0.00041	0.00002	0.00012	47.97095	4.44533	-20.07321	-0.03890	0.00178	0.00439	0.00161	-0.00003	-0.00066	34.36039	5.95981	11.38730	-0.17064	0.00366	0.01885	0.00472	0.00036	-0.00183	8.26846	-2.98420	15.60928	0.66760	-0.01719	0.05941	0.03679	0.00149	-0.00619	11.06897	-0.89270	-11.49762	0.03956	0.33164	-0.00797	0.00575	0.00880	0.00048	9.41850
375			3.74000	-0.50205	5.13761	4.29288	-0.01118	-0.00176	0.00090	-0.00029	0.00002	0.00011	47.99151	4.51799	-20.11681	-0.03791	0.00124	0.00385	0.00149	-0.00004	-0.00052	34.37202	5.93736	11.45817	-0.17318	-0.00175	0.01646	0.00598	-0.00017	-0.00103	8.24209	-2.93691	15.66139	0.66662	-0.01743	0.06008	0.03036	0.00082	-0.00570	10.97733	-0.91210	-11.47143	0.03551	0.33406	-0.00735	0.00600	0.00755	0.00028	9.34563
376			3.75000	-0.50700	5.14286	4.22490	-0.01124	-0.00171	0.00082	-0.00013	0.00001	0.00010	48.00998	4.58389	-20.15144	-0.03716	0.00068	0.00333	0.00122	-0.00002	-0.00038	34.38723	5.90736	11.51058	-0.17492	-0.00740	0.01354	0.00597	-0.00062	-0.00043	8.22142	-2.91549	15.70923	0.66638	-0.01455	0.06157	0.02317	0.00006	-0.00478	10.87476	-0.92654	-11.45924	0.02916	0.33741	-0.00597	0.00530	0.00639	0.00007	9.26782
377			3.76000	-0.50369	5.14677	4.15955	-0.01132	-0.00167	0.00075	0.00003	0.00001	0.00008	48.02415	4.63507	-20.18056	-0.03666	0.00024	0.00298	0.00084	-0.00000	-0.00025	34.40240	5.87871	11.54302	-0.17597	-0.01246	0.01059	0.00497	-0.00071	-0.00009	8.20671	-2.91928	15.74886	0.66665	-0.01011	0.06249	0.01587	-0.00032	-0.00352	10.76892	-0.93590	-11.46277	0.02142	0.33716	-0.00437	0.00386	0.00503	-0.00007	9.18891
378			3.77000	-0.49249	5.15044	4.09748	-0.01141	-0.00165	0.00070	0.00016	0.00001	0.00007	48.03199	4.66532	-20.20606	-0.03642	0.00001	0.00288	0.00036	0.00000	-0.00014	34.41494	5.85878	11.55580	-0.17637	-0.01629	0.00805	0.00335	-0.00037	0.00007	8.19766	-2.94244	15.77838	0.66507	-0.00519	0.06283	0.00961	-0.00028	-0.00229	10.66883	-0.93977	-11.48151	0.01316	0.33223	-0.00240	0.00215	0.00313	-0.00010	9.11335
379			3.78000	-0.47632	5.15477	4.03923	-0.01151	-0.00163	0.00066	0.00023	0.00001	0.00006	48.03164	4.66990	-20.22710	-0.03646	-0.00002	0.00299	-0.00022	-0.00000	-0.00003	34.42345	5.85207	11.54992	-0.17656	-0.01836	0.00637	0.00157	0.00027	0.00013	8.19273	-2.97528	15.79914	0.66142	-0.00121	0.06285	0.00584	-0.00007	-0.00144	10.58274	-0.93766	-11.51206	0.00567	0.32467	-0.00033	0.00076	0.00083	-0.00002	9.04482
380			3.79000	-0.45908	5.16034	3.98512	-0.01158	-0.00163	0.00064	0.00024	0.00002	0.00006	48.02230	4.64705	-20.24114	-0.03673	0.00001	0.00313	-0.00078	0.00000	0.00010	34.42801	5.86011	11.52737	-0.17689	-0.01837	0.00596	-0.00000	0.00091	0.00016	8.18940	-3.00701	15.81429	0.65816	0.00323	0.06336	0.00463	0.00016	-0.00098	10.51627	-0.93037	-11.54783	-0.00073	0.32086	0.00138	-0.00007	-0.00156	0.00008	8.98589
381			3.80000	-0.44284	5.16740	3.93590	-0.01162	-0.00163	0.00063	0.00024	0.00002	0.00005	48.00574	4.60029	-20.24712	-0.03712	-0.00000	0.00317	-0.00116	-0.00000	0.00021	34.42927	5.88184	11.49273	-0.17737	-0.01644	0.00686	-0.00104	0.00123	0.00018	8.18601	-3.02921	15.82481	0.65479	0.00576	0.06400	0.00429	0.00016	-0.00051	10.47122	-0.91954	-11.57912	-0.00292	0.32162	0.00212	-0.00018	-0.00397	0.00009	8.93661
382			3.81000	-0.42707	5.17558	3.89293	-0.01163	-0.00163	0.00063	0.00026	0.00002	0.00004	47.98589	4.53920	-20.24720	-0.03758	-0.00014	0.00301	-0.00127	-0.00001	0.00024	34.42882	5.91373	11.45380	-0.17762	-0.01335	0.00866	-0.00127	0.00114	0.00016	8.18260	-3.03820	15.82796	0.64910	0.00685	0.06409	0.00324	0.00003	0.00028	10.44584	-0.90724	-11.59505	0.00027	0.32590	0.00142	0.00001	-0.00636	0.00001	8.89554
383			3.82000	-0.41010	5.18423	3.85737	-0.01162	-0.00163	0.00064	0.00031	0.00002	0.00004	47.96698	4.47704	-20.24574	-0.03805	-0.00042	0.00265	-0.00110	-0.00003	0.00019	34.42860	5.95064	11.41980	-0.17742	-0.00984	0.01093	-0.00050	0.00078	0.00003	8.18006	-3.03448	15.82049	0.64747	0.00837	0.06424	0.00149	-0.00016	0.00129	10.43576	-0.89537	-11.58694	0.00322	0.33212	0.00038	0.00003	-0.00832	-0.00001	8.85995
384			3.83000	-0.39063	5.19275	3.82994	-0.01160	-0.00164	0.00067	0.00039	0.00002	0.00003	47.95275	4.42814	-20.24821	-0.03853	-0.00076	0.00222	-0.00067	-0.00004	0.00009	34.43118	5.98640	11.39986	-0.17694	-0.00656	0.01326	0.00125	0.00037	-0.00025	8.17860	-3.02026	15.80216	0.64844	0.00882	0.06389	0.00007	-0.00033	0.00215	10.43519	-0.88597	-11.55212	0.00752	0.33709	-0.00093	-0.00002	-0.00902	0.00007	8.82687
385			3.84000	-0.36769	5.20074	3.81037	-0.01159	-0.00165	0.00069	0.00047	0.00002	0.00002	47.94607	4.40516	-20.25982	-0.03903	-0.00105	0.00185	-0.00005	-0.00003	-0.00002	34.43868	6.01549	11.40112	-0.17654	-0.00465	0.01491	0.00365	0.00010	-0.00062	8.17760	-2.99784	15.77620	0.64749	0.00743	0.06298	-0.00008	-0.00037	0.00259	10.43773	-0.88118	-11.49471	0.01637	0.34015	-0.00250	-0.00005	-0.00796	0.00027	8.79292
386			3.85000	-0.34081	5.20805	3.79728	-0.01159	-0.00165	0.00071	0.00056	0.00002	0.00001	47.94856	4.41409	-20.28253	-0.03944	-0.00127	0.00161	0.00059	-0.00001	-0.00010	34.45226	6.03411	11.42469	-0.17648	-0.00500	0.01532	0.00596	-0.00007	-0.00087	8.17588	-2.96991	15.74729	0.64778	0.00431	0.06133	0.00143	-0.00024	0.00258	10.43678	-0.88229	-11.42407	0.02534	0.33979	-0.00414	0.00020	-0.00552	0.00051	8.75480
387			3.86000	-0.31062	5.21495	3.78848	-0.01160	-0.00164	0.00071	0.00061	0.00002	0.00001	47.95904	4.45186	-20.31316	-0.03974	-0.00147	0.00146	0.00106	0.00002	-0.00014	34.47079	6.03994	11.46395	-0.17650	-0.00716	0.01465	0.00755	-0.00030	-0.00086	8.17212	-2.94127	15.71923	0.64899	0.00047	0.05904	0.00451	-0.00002	0.00232	10.42663	-0.88858	-11.35180	0.03324	0.33677	-0.00588	0.00091	-0.00268	0.00069	8.70972
388			3.87000	-0.27913	5.22149	3.78128	-0.01163	-0.00162	0.00069	0.00061	0.00002	0.00001	47.97426	4.50893	-20.34549	-0.03980	-0.00173	0.00127	0.00126	0.00006	-0.00015	34.49249	6.03272	11.50805	-0.17653	-0.01007	0.01343	0.00827	-0.00060	-0.00063	8.16518	-2.91875	15.69432	0.65113	-0.00230	0.05743	0.00888	0.00008	0.00211	10.40342	-0.89774	-11.28964	0.03654	0.33698	-0.00753	0.00190	-0.00001	0.00070	8.65643
389			3.88000	-0.24905	5.22725	3.77325	-0.01167	-0.00159	0.00062	0.00056	0.00001	0.00001	47.99049	4.57479	-20.37434	-0.03956	-0.00221	0.00088	0.00123	0.00010	-0.00010	34.51569	6.01418	11.54776	-0.17744	-0.01382	0.01177	0.00844	-0.00091	-0.00032	8.15409	-2.90959	15.67215	0.65223	-0.00178	0.05751	0.01407	0.00001	0.00222	10.36538	-0.90776	-11.24710	0.03954	0.34231	-0.00842	0.00311	0.00261	0.00046	8.59489
390			3.89000	-0.22230	5.23192	3.76344	-0.01172	-0.00154	0.00052	0.00049	0.00001	0.00001	48.00579	4.64083	-20.39769	-0.03927	-0.00299	0.00024	0.00114	0.00014	-0.00003	34.53976	5.98819	11.57722	-0.17879	-0.01849	0.00961	0.00835	-0.00114	-0.00006	8.13819	-2.91972	15.64972	0.65477	0.00080	0.05811	0.01975	0.00003	0.00282	10.31236	-0.91772	-11.22912	0.03936	0.34545	-0.00828	0.00411	0.00521	0.00011	8.52597
391			3.90000	-0.19888	5.23506	3.75223	-0.01179	-0.00148	0.00039	0.00043	0.00001	0.00001	48.02031	4.70151	-20.41552	-0.03923	-0.00402	-0.00060	0.00110	0.00019	0.00005	34.56440	5.95991	11.59372	-0.17963	-0.02368	0.00708	0.00818	-0.00115	0.00008	8.11697	-2.95302	15.62204	0.65707	0.00633	0.05884	0.02539	0.00045	0.00408	10.24549	-0.92760	-11.23491	0.03667	0.34594	-0.00741	0.00468	0.00734	-0.00016	8.45095
392			3.91000	-0.17790	5.23672	3.74004	-0.01187	-0.00141	0.00024	0.00040	0.00000	0.00000	48.03538	4.75364	-20.42794	-0.03945	-0.00521	-0.00156	0.00117	0.00022	0.00011	34.58981	5.93455	11.59766	-0.17934	-0.02905	0.00430	0.00809	-0.00086	0.00010	8.09042	-3.01135	15.58248	0.66056	0.01335	0.05895	0.02964	0.00147	0.00615	10.16655	-0.93721	-11.25828	0.03145	0.34067	-0.00598	0.00462	0.00834	-0.00026	8.37115
393			3.92000	-0.15844	5.23763	3.72814	-0.01194	-0.00135	0.00008	0.00038	0.00000	0.00000	48.05278	4.79564	-20.43548	-0.03982	-0.00643	-0.00252	0.00139	0.00023	0.00014	34.61628	5.91713	11.59169	-0.17818	-0.03414	0.00158	0.00820	-0.00025	0.00004	8.06019	-3.09467	15.52122	0.66429	0.02035	0.05819	0.03046	0.00296	0.00919	10.07789	-0.94653	-11.28859	0.02395	0.33379	-0.00506	0.00388	0.00801	-0.00022	8.28795
394			3.93000	-0.13976	5.23911	3.71826	-0.01198	-0.00129	-0.00006	0.00037	0.00001	-0.00000	48.07457	4.82717	-20.43885	-0.04040	-0.00756	-0.00338	0.00174	0.00023	0.00012	34.64438	5.91197	11.57990	-0.17574	-0.03858	-0.00091	0.00863	0.00060	-0.00001	8.02937	-3.20181	15.42645	0.66508	0.02666	0.05747	0.02730	0.00469	0.01313	9.98171	-0.95564	-11.31212	0.02039	0.32947	-0.00461	0.00354	0.00658	-0.00009	8.20241
395			3.94000	-0.12178	5.24260	3.71068	-0.01199	-0.00124	-0.00017	0.00035	0.00001	-0.00000	48.10202	4.84836	-20.43680	-0.04120	-0.00852	-0.00409	0.00217	0.00023	0.00006	34.67509	5.92152	11.56675	-0.17223	-0.04204	-0.00299	0.00950	0.00153	-0.00000	8.00011	-3.33081	15.28970	0.66224	0.03261	0.05778	0.02221	0.00656	0.01772	9.87948	-0.96509	-11.31542	0.01919	0.32869	-0.00371	0.00351	0.00453	0.00008	8.11521
396			3.95000	-0.10476	5.24931	3.70404	-0.01195	-0.00120	-0.00024	0.00034	0.00002	-0.00000	48.13601	4.85982	-20.42631	-0.04200	-0.00925	-0.00466	0.00267	0.00026	-0.00004	34.71006	5.94619	11.55605	-0.16839	-0.04431	-0.00442	0.01088	0.00233	0.00009	7.97239	-3.47905	15.10989	0.65751	0.04166	0.05970	0.01734	0.00925	0.02272	9.77194	-0.97567	-11.28934	0.01793	0.33594	-0.00250	0.00341	0.00270	0.00019	8.02693
397			3.96000	-0.08819	5.25955	3.69781	-0.01189	-0.00119	-0.00026	0.00034	0.00002	-0.00000	48.17737	4.86357	-20.40648	-0.04262	-0.00970	-0.00509	0.00322	0.00031	-0.00012	34.75072	5.98449	11.55162	-0.16489	-0.04512	-0.00501	0.01258	0.00280	0.00023	7.94562	-3.64321	14.89238	0.65054	0.04957	0.06240	0.01260	0.01181	0.02749	9.65990	-0.98873	-11.23247	0.01862	0.34442	-0.00060	0.00364	0.00174	0.00007	7.93831
398			3.97000	-0.07065	5.27318	3.69402	-0.01180	-0.00119	-0.00023	0.00039	0.00003	-0.00000	48.22655	4.86409	-20.38095	-0.04313	-0.00979	-0.00527	0.00383	0.00034	-0.00014	34.79727	6.03400	11.55788	-0.16134	-0.04407	-0.00469	0.01426	0.00277	0.00035	7.92064	-3.81937	14.64677	0.64094	0.05611	0.06507	0.00656	0.01406	0.03115	9.54528	-1.00497	-11.15163	0.02003	0.34791	0.00233	0.00392	0.00187	-0.00036	7.85055
399			3.98000	-0.05055	5.28992	3.69579	-0.01170	-0.00121	-0.00015	0.00045	0.00004	0.00000	48.28344	4.86770	-20.35663	-0.04362	-0.00952	-0.00512	0.00444	0.00034	-0.00007	34.84895	6.09198	11.58027	-0.15749	-0.04153	-0.00373	0.01558	0.00228	0.00040	7.90019	-4.00314	14.38750	0.63126	0.06192	0.06728	-0.00166	0.01602	0.03288	9.43240	-1.02377	-11.06127	0.02043	0.34701	0.00569	0.00382	0.00295	-0.00088	7.76597
400			3.99000	-0.02737	5.30965	3.70519	-0.01158	-0.00125	-0.00004	0.00051	0.00005	0.00000	48.34671	4.88035	-20.34058	-0.04417	-0.00893	-0.00462	0.00495	0.00031	0.00005	34.90369	6.15626	11.62357	-0.15356	-0.03861	-0.00273	0.01627	0.00161	0.00039	7.88769	-4.19002	14.13159	0.62280	0.06681	0.06924	-0.01230	0.01751	0.03261	9.32770	-1.04364	-10.97834	0.01972	0.34537	0.00886	0.00328	0.00455	-0.00116	7.68730
401			4.00000	-0.00266	5.33235	3.72179	-0.01147	-0.00129	0.00009	0.00052	0.00005	-0.00000	48.41349	4.90389	-20.33614	-0.04481	-0.00814	-0.00383	0.00519	0.00026	0.00014	34.95874	6.22537	11.68871	-0.14988	-0.03622	-0.00212	0.01609	0.00102	0.00037	7.88674	-4.37478	13.89284	0.61552	0.07081	0.07095	-0.02564	0.01823	0.03089	9.23892	-1.06309	-10.91508	0.01791	0.34355	0.01166	0.00237	0.00606	-0.00109	7.61767
402			4.01000	0.02077	5.35750	3.74216	-0.01135	-0.00133	0.00021	0.00046	0.00006	-0.00001	48.47958	4.93476	-20.34033	-0.04550	-0.00730	-0.00294	0.00510	0.00022	0.00014	35.01077	6.29797	11.77074	-0.14657	-0.03412	-0.00162	0.01506	0.00066	0.00032	7.90081	-4.55068	13.67649	0.60485	0.07412	0.07184	-0.04167	0.01781	0.02847	9.17420	-1.08084	-10.87543	0.01756	0.34195	0.01334	0.00149	0.00673	-0.00074	7.56035
403			4.02000	0.04009	5.38385	3.76151	-0.01125	-0.00137	0.00031	0.00036	0.00006	-0.00001	48.54105	4.96705	-20.34690	-0.04613	-0.00657	-0.00215	0.00473	0.00019	0.00010	35.05747	6.37298	11.86193	-0.14381	-0.03189	-0.00086	0.01352	0.00051	0.00018	7.93303	-4.70988	13.47958	0.59295	0.07566	0.07219	-0.05982	0.01586	0.02625	9.14056	-1.09552	-10.85576	0.01581	0.34239	0.01383	0.00042	0.00610	-0.00037	7.51845
404			4.03000	0.05397	5.40976	3.77615	-0.01118	-0.00140	0.00040	0.00025	0.00006	-0.00001	48.59625	4.99676	-20.35125	-0.04658	-0.00600	-0.00157	0.00426	0.00017	0.00006	35.09792	6.44977	11.95629	-0.14225	-0.03018	-0.00004	0.01174	0.00054	0.00001	7.98528	-4.84614	13.29567	0.58340	0.07756	0.07292	-0.07869	0.01314	0.02477	9.14303	-1.10592	-10.84804	0.01376	0.34632	0.01384	-0.00052	0.00433	-0.00018	7.49396
405			4.04000	0.06331	5.43360	3.78525	-0.01113	-0.00143	0.00049	0.00017	0.00006	-0.00001	48.64556	5.02181	-20.35154	-0.04685	-0.00549	-0.00109	0.00381	0.00015	0.00003	35.13104	6.52862	12.04870	-0.14200	-0.02930	0.00054	0.00960	0.00076	-0.00011	8.05731	-4.95611	13.11980	0.57315	0.08001	0.07414	-0.09535	0.00997	0.02375	9.18335	-1.11201	-10.84354	0.01743	0.35327	0.01348	-0.00178	0.00206	-0.00016	7.48660
406			4.05000	0.07032	5.45396	3.79017	-0.01109	-0.00147	0.00057	0.00014	0.00005	-0.00000	48.68993	5.03953	-20.34639	-0.04688	-0.00490	-0.00058	0.00338	0.00012	0.00000	35.15523	6.60998	12.13325	-0.14238	-0.02843	0.00115	0.00685	0.00114	-0.00022	8.14624	-5.03893	12.95099	0.56486	0.08291	0.07508	-0.10763	0.00664	0.02241	9.25967	-1.11471	-10.83558	0.02257	0.36146	0.01233	-0.00363	0.00003	-0.00024	7.49433
407			4.06000	0.07710	5.46965	3.79274	-0.01106	-0.00150	0.00066	0.00015	0.00003	-0.00000	48.72974	5.04683	-20.33456	-0.04670	-0.00424	-0.00002	0.00295	0.00009	-0.00000	35.16821	6.69432	12.20497	-0.14280	-0.02656	0.00220	0.00351	0.00154	-0.00039	8.24703	-5.09543	12.79287	0.55803	0.08299	0.07547	-0.11435	0.00330	0.02035	9.36744	-1.11569	-10.82181	0.03152	0.36764	0.01063	-0.00663	-0.00089	-0.00029	7.51390
408			4.07000	0.08513	5.48006	3.79421	-0.01103	-0.00154	0.00074	0.00018	0.00002	-0.00000	48.76501	5.04264	-20.31670	-0.04634	-0.00357	0.00052	0.00254	0.00005	0.00002	35.16827	6.78211	12.26323	-0.14305	-0.02365	0.00376	-0.00009	0.00177	-0.00063	8.35445	-5.12828	12.65057	0.55207	0.08455	0.07583	-0.11659	0.00058	0.01782	9.50017	-1.11709	-10.80438	0.04493	0.37354	0.00866	-0.01113	-0.00035	-0.00026	7.54151
409			4.08000	0.09555	5.48511	3.79522	-0.01101	-0.00157	0.00081	0.00023	0.00001	-0.00000	48.79603	5.02876	-20.29630	-0.04586	-0.00296	0.00100	0.00217	0.00002	0.00005	35.15485	6.87429	12.31229	-0.14344	-0.02094	0.00523	-0.00360	0.00185	-0.00085	8.46526	-5.14225	12.52650	0.54695	0.08724	0.07534	-0.11635	-0.00145	0.01503	9.65053	-1.12040	-10.78731	0.05829	0.37655	0.00617	-0.01585	0.00110	-0.00017	7.57346
410			4.09000	0.10916	5.48531	3.79626	-0.01101	-0.00159	0.00086	0.00029	-0.00000	-0.00000	48.82260	5.00683	-20.27739	-0.04532	-0.00238	0.00146	0.00174	-0.00002	0.00008	35.12824	6.97151	12.35718	-0.14443	-0.01910	0.00632	-0.00698	0.00188	-0.00103	8.57762	-5.14310	12.42065	0.54040	0.08857	0.07413	-0.11384	-0.00270	0.01233	9.81128	-1.12558	-10.77458	0.07333	0.37626	0.00338	-0.02082	0.00241	-0.00006	7.60688
411			4.10000	0.12555	5.48218	3.79768	-0.01103	-0.00161	0.00089	0.00033	-0.00001	-0.00000	48.84299	4.97573	-20.26171	-0.04468	-0.00180	0.00193	0.00113	-0.00004	0.00013	35.08885	7.07364	12.39996	-0.14619	-0.01790	0.00721	-0.01026	0.00192	-0.00118	8.68923	-5.13605	12.33201	0.53516	0.08902	0.07257	-0.10931	-0.00329	0.00992	9.97551	-1.13111	-10.76854	0.08631	0.37411	0.00056	-0.02456	0.00293	-0.00000	7.63999
412			4.11000	0.14260	5.47789	3.79999	-0.01107	-0.00163	0.00091	0.00032	-0.00001	-0.00001	48.85393	4.93246	-20.24902	-0.04398	-0.00126	0.00235	0.00029	-0.00005	0.00019	35.03754	7.17963	12.44022	-0.14908	-0.01693	0.00823	-0.01338	0.00194	-0.00133	8.79719	-5.12490	12.25872	0.53273	0.08912	0.07100	-0.10275	-0.00335	0.00798	10.13723	-1.13546	-10.77025	0.09486	0.37228	-0.00225	-0.02613	0.00286	-0.00002	7.67207
413			4.12000	0.15768	5.47393	3.80441	-0.01113	-0.00166	0.00093	0.00027	-0.00001	-0.00001	48.85254	4.87527	-20.23871	-0.04325	-0.00078	0.00268	-0.00068	-0.00005	0.00026	34.97640	7.28755	12.47672	-0.15312	-0.01630	0.00932	-0.01613	0.00196	-0.00145	8.89823	-5.11318	12.19761	0.53260	0.08955	0.07029	-0.09370	-0.00300	0.00666	10.29145	-1.13803	-10.77990	0.10207	0.37285	-0.00453	-0.02637	0.00274	-0.00010	7.70342
414			4.13000	0.16870	5.47003	3.81335	-0.01121	-0.00168	0.00094	0.00018	-0.00001	-0.00002	48.83746	4.80430	-20.22986	-0.04270	-0.00036	0.00297	-0.00167	-0.00003	0.00033	34.90835	7.39447	12.50731	-0.15761	-0.01610	0.01031	-0.01823	0.00199	-0.00145	8.98865	-5.10379	12.14511	0.53216	0.09051	0.07001	-0.08134	-0.00240	0.00583	10.43385	-1.13913	-10.79722	0.11184	0.37465	-0.00652	-0.02615	0.00276	-0.00023	7.73450
415			4.14000	0.17373	5.46519	3.82992	-0.01129	-0.00170	0.00095	0.00006	-0.00002	-0.00004	48.80916	4.72007	-20.22021	-0.04242	0.00002	0.00326	-0.00256	0.00000	0.00044	34.83719	7.49637	12.52855	-0.16217	-0.01618	0.01118	-0.01944	0.00203	-0.00131	9.06454	-5.09805	12.09827	0.53238	0.09129	0.06990	-0.06602	-0.00177	0.00535	10.56019	-1.13901	-10.82127	0.12084	0.37737	-0.00831	-0.02438	0.00263	-0.00038	7.76541
416			4.15000	0.17118	5.45898	3.85647	-0.01138	-0.00173	0.00095	-0.00007	-0.00002	-0.00005	48.77023	4.62276	-20.20488	-0.04238	0.00033	0.00351	-0.00322	0.00003	0.00056	34.76731	7.58886	12.53536	-0.16649	-0.01608	0.01210	-0.01949	0.00202	-0.00098	9.12270	-5.09569	12.05462	0.53667	0.09292	0.07018	-0.04907	-0.00129	0.00516	10.66613	-1.13744	-10.84984	0.12618	0.38424	-0.01026	-0.02054	0.00187	-0.00052	7.79525
417			4.16000	0.16057	5.45143	3.89417	-0.01149	-0.00174	0.00093	-0.00021	-0.00003	-0.00007	48.72549	4.51374	-20.17757	-0.04245	0.00047	0.00359	-0.00353	0.00004	0.00068	34.70377	7.66754	12.52308	-0.17009	-0.01544	0.01322	-0.01804	0.00190	-0.00050	9.16168	-5.09564	12.01226	0.54568	0.09440	0.06971	-0.03576	-0.00190	0.00506	10.74790	-1.13369	-10.87981	0.12939	0.39350	-0.01320	-0.01530	0.00015	-0.00069	7.82257
418			4.17000	0.14234	5.44249	3.94315	-0.01161	-0.00176	0.00090	-0.00034	-0.00003	-0.00008	48.68051	4.39745	-20.13453	-0.04252	0.00040	0.00344	-0.00351	0.00003	0.00072	34.65175	7.72950	12.49056	-0.17229	-0.01427	0.01438	-0.01510	0.00166	0.00006	9.18190	-5.09685	11.97058	0.55634	0.09623	0.06887	-0.01482	-0.00089	0.00483	10.80280	-1.12672	-10.90871	0.13298	0.40263	-0.01623	-0.00930	-0.00254	-0.00083	7.84579
419			4.18000	0.11705	5.43222	4.00270	-0.01172	-0.00176	0.00087	-0.00046	-0.00003	-0.00010	48.63855	4.28109	-20.07787	-0.04256	0.00023	0.00316	-0.00337	0.00001	0.00068	34.61420	7.77438	12.44221	-0.17333	-0.01275	0.01544	-0.01138	0.00133	0.00057	9.18498	-5.09802	11.93099	0.56641	0.09783	0.06783	0.00134	-0.00092	0.00437	10.82916	-1.11560	-10.93610	0.13480	0.41064	-0.01890	-0.00265	-0.00598	-0.00096	7.86332
420			4.19000	0.08507	5.42095	4.07098	-0.01183	-0.00177	0.00084	-0.00058	-0.00004	-0.00010	48.59866	4.17257	-20.01541	-0.04257	0.00008	0.00287	-0.00333	0.00000	0.00058	34.59054	7.80429	12.38680	-0.17431	-0.01133	0.01633	-0.00776	0.00099	0.00087	9.17254	-5.09799	11.89574	0.57612	0.09783	0.06697	0.01691	-0.00095	0.00369	10.82638	-1.09946	-10.96249	0.13150	0.41811	-0.02096	0.00403	-0.01024	-0.00105	7.87412
421			4.20000	0.04739	5.40888	4.14521	-0.01193	-0.00179	0.00082	-0.00067	-0.00004	-0.00011	48.55759	4.07891	-19.95768	-0.04267	0.00001	0.00269	-0.00344	0.00000	0.00045	34.57784	7.82259	12.33404	-0.17624	-0.01072	0.01682	-0.00481	0.00072	0.00092	9.14562	-5.09710	11.86655	0.58374	0.09769	0.06634	0.03186	-0.00072	0.00294	10.79502	-1.07723	-10.98740	0.12493	0.42455	-0.02223	0.00982	-0.01572	-0.00108	7.87820
422			4.21000	0.00684	5.39611	4.22219	-0.01202	-0.00181	0.00083	-0.00068	-0.00004	-0.00011	48.51348	4.00478	-19.91312	-0.04293	0.00003	0.00262	-0.00356	0.00000	0.00033	34.57241	7.83200	12.29029	-0.17912	-0.01124	0.01682	-0.00264	0.00052	0.00082	9.10540	-5.09771	11.84404	0.59171	0.09770	0.06624	0.04562	-0.00009	0.00221	10.73717	-1.04734	-11.00928	0.11492	0.42991	-0.02244	0.01393	-0.02232	-0.00101	7.87610
423			4.22000	-0.03182	5.38276	4.29878	-0.01208	-0.00184	0.00086	-0.00059	-0.00004	-0.00011	48.46764	3.95180	-19.88578	-0.04344	0.00020	0.00274	-0.00348	0.00001	0.00021	34.57143	7.83398	12.25728	-0.18226	-0.01230	0.01644	-0.00108	0.00032	0.00069	9.05391	-5.10208	11.82854	0.59960	0.09831	0.06656	0.05736	0.00085	0.00147	10.65680	-1.00919	-11.02682	0.10291	0.43670	-0.02230	0.01605	-0.02903	-0.00088	7.86891
424			4.23000	-0.06318	5.36954	4.37212	-0.01213	-0.00188	0.00091	-0.00040	-0.00004	-0.00011	48.42440	3.91874	-19.87531	-0.04404	0.00060	0.00313	-0.00301	0.00001	0.00011	34.57336	7.82936	12.23331	-0.18497	-0.01304	0.01594	0.00019	0.00012	0.00058	8.99370	-5.11146	11.82055	0.60937	0.09877	0.06670	0.06669	0.00194	0.00069	10.55898	-0.96414	-11.03949	0.08733	0.44340	-0.02217	0.01585	-0.03412	-0.00072	7.85730
425			4.24000	-0.08291	5.35781	4.44041	-0.01217	-0.00194	0.00099	-0.00015	-0.00003	-0.00011	48.38975	3.90300	-19.87935	-0.04455	0.00130	0.00388	-0.00213	0.00003	0.00000	34.57820	7.81921	12.21623	-0.18653	-0.01291	0.01541	0.00147	-0.00004	0.00050	8.92778	-5.12618	11.82038	0.61623	0.09895	0.06679	0.07250	0.00302	-0.00005	10.44922	-0.91564	-11.04744	0.07247	0.44979	-0.02199	0.01432	-0.03634	-0.00056	7.84133
426			4.25000	-0.08957	5.34956	4.50202	-0.01218	-0.00199	0.00107	0.00010	-0.00002	-0.00011	48.36819	3.90039	-19.89461	-0.04477	0.00222	0.00487	-0.00105	0.00005	-0.00011	34.58631	7.80577	12.20440	-0.18703	-0.01263	0.01456	0.00251	-0.00012	0.00041	8.85945	-5.14591	11.82694	0.61992	0.10049	0.06753	0.07417	0.00398	-0.00064	10.33268	-0.86782	-11.05120	0.05902	0.45727	-0.02139	0.01212	-0.03557	-0.00038	7.82075
427			4.26000	-0.08462	5.34654	4.55464	-0.01217	-0.00203	0.00113	0.00030	-0.00000	-0.00009	48.36023	3.90401	-19.91652	-0.04460	0.00311	0.00583	-0.00006	0.00008	-0.00017	34.59635	7.79242	12.19568	-0.18712	-0.01283	0.01339	0.00277	-0.00010	0.00032	8.79227	-5.16933	11.83825	0.62366	0.10253	0.06824	0.07178	0.00468	-0.00100	10.21404	-0.82425	-11.05163	0.04425	0.46382	-0.02066	0.00907	-0.03229	-0.00022	7.79503
428			4.27000	-0.07051	5.34932	4.59574	-0.01212	-0.00205	0.00118	0.00044	0.00002	-0.00007	48.36365	3.90618	-19.93984	-0.04415	0.00376	0.00651	0.00072	0.00011	-0.00016	34.60561	7.78295	12.18716	-0.18725	-0.01329	0.01234	0.00206	0.00000	0.00024	8.72978	-5.19502	11.85159	0.62545	0.10316	0.06836	0.06539	0.00505	-0.00102	10.09783	-0.78711	-11.04916	0.03182	0.46781	-0.02015	0.00626	-0.02749	-0.00009	7.76399
429			4.28000	-0.04899	5.35675	4.62286	-0.01205	-0.00205	0.00120	0.00056	0.00003	-0.00004	48.37586	3.90231	-19.96002	-0.04349	0.00410	0.00685	0.00127	0.00013	-0.00007	34.61142	7.78019	12.17726	-0.18736	-0.01363	0.01170	0.00062	0.00016	0.00016	8.67479	-5.22212	11.86384	0.62842	0.10552	0.06958	0.05621	0.00526	-0.00072	9.98857	-0.75709	-11.04462	0.01990	0.47317	-0.01888	0.00360	-0.02215	0.00001	7.72845
430			4.29000	-0.02117	5.36676	4.63459	-0.01196	-0.00205	0.00121	0.00065	0.00004	-0.00001	48.39467	3.89201	-19.97464	-0.04267	0.00425	0.00693	0.00169	0.00012	0.00002	34.61213	7.78521	12.16687	-0.18789	-0.01370	0.01157	-0.00097	0.00030	0.00006	8.62912	-5.24976	11.87195	0.62997	0.10682	0.07024	0.04503	0.00511	-0.00009	9.89055	-0.73442	-11.03915	0.00965	0.47649	-0.01792	0.00152	-0.01607	0.00006	7.69028
431			4.30000	0.01279	5.37700	4.63149	-0.01186	-0.00204	0.00122	0.00076	0.00003	0.00002	48.41970	3.87804	-19.98355	-0.04165	0.00435	0.00690	0.00216	0.00011	0.00007	34.60806	7.79727	12.15827	-0.18917	-0.01334	0.01197	-0.00193	0.00036	-0.00006	8.59377	-5.27609	11.87356	0.62955	0.10881	0.07005	0.03271	0.00462	0.00069	9.80758	-0.71973	-11.03397	0.00085	0.47878	-0.01776	0.00011	-0.00940	0.00008	7.65243
432			4.31000	0.05366	5.38586	4.61619	-0.01175	-0.00204	0.00123	0.00088	0.00003	0.00004	48.45315	3.86488	-19.98836	-0.04056	0.00452	0.00694	0.00282	0.00008	0.00006	34.60215	7.81430	12.15409	-0.19063	-0.01215	0.01291	-0.00151	0.00033	-0.00022	8.56923	-5.29956	11.86812	0.63006	0.11173	0.07013	0.02042	0.00397	0.00136	9.74270	-0.71314	-11.03023	-0.00724	0.47985	-0.01720	-0.00070	-0.00288	0.00006	7.61840
433			4.32000	0.10201	5.39292	4.59204	-0.01164	-0.00203	0.00125	0.00100	0.00002	0.00006	48.49870	3.85691	-19.99157	-0.03946	0.00482	0.00712	0.00364	0.00004	0.00000	34.59921	7.83428	12.15678	-0.19140	-0.00999	0.01427	0.00053	0.00022	-0.00044	8.55515	-5.31965	11.85751	0.63099	0.11194	0.07038	0.00950	0.00321	0.00171	9.69747	-0.71362	-11.02892	-0.01211	0.47517	-0.01559	-0.00075	0.00280	0.00000	7.59104
434			4.33000	0.15698	5.39882	4.56194	-0.01151	-0.00203	0.00127	0.00109	0.00002	0.00007	48.55841	3.85744	-19.99599	-0.03835	0.00523	0.00743	0.00445	0.00001	-0.00010	34.60333	7.85568	12.16888	-0.19142	-0.00771	0.01559	0.00358	0.00011	-0.00071	8.54986	-5.33620	11.84530	0.63402	0.11125	0.07039	0.00175	0.00247	0.00165	9.67141	-0.71983	-11.03117	-0.01573	0.46807	-0.01394	-0.00050	0.00744	-0.00004	7.57186
435			4.34000	0.21637	5.40387	4.52799	-0.01140	-0.00202	0.00129	0.00113	0.00002	0.00008	48.63092	3.86660	-20.00331	-0.03732	0.00563	0.00777	0.00501	-0.00002	-0.00019	34.61599	7.87756	12.19056	-0.19078	-0.00607	0.01659	0.00652	0.00004	-0.00094	8.54987	-5.34884	11.83468	0.63625	0.11117	0.07048	-0.00133	0.00181	0.00127	9.66119	-0.73098	-11.03552	-0.01533	0.46318	-0.01277	-0.00013	0.01105	-0.00002	7.56037
436			4.35000	0.27713	5.40759	4.49115	-0.01132	-0.00202	0.00130	0.00111	0.00001	0.00009	48.71126	3.88105	-20.01250	-0.03640	0.00592	0.00800	0.00516	-0.00003	-0.00023	34.63574	7.89899	12.21824	-0.18976	-0.00529	0.01724	0.00837	0.00001	-0.00102	8.55061	-5.35770	11.82759	0.63729	0.11027	0.07048	0.00079	0.00129	0.00071	9.66163	-0.74642	-11.03790	-0.01157	0.46157	-0.01248	0.00006	0.01293	0.00008	7.55477
437			4.36000	0.33577	5.40923	4.45185	-0.01128	-0.00200	0.00129	0.00102	0.00000	0.00009	48.79229	3.89496	-20.02022	-0.03555	0.00598	0.00801	0.00485	-0.00003	-0.00016	34.65904	7.91878	12.24517	-0.18872	-0.00513	0.01776	0.00864	0.00002	-0.00090	8.54756	-5.36382	11.82515	0.63989	0.11010	0.07052	0.00718	0.00097	0.00005	9.66733	-0.76386	-11.03362	-0.00912	0.46296	-0.01272	0.00010	0.01227	0.00025	7.55275
438			4.37000	0.38854	5.40884	4.41176	-0.01127	-0.00198	0.00124	0.00087	-0.00000	0.00008	48.86673	3.90238	-20.02367	-0.03477	0.00580	0.00777	0.00413	-0.00001	-0.00003	34.68188	7.93505	12.26421	-0.18778	-0.00524	0.01825	0.00745	0.00004	-0.00056	8.53781	-5.36775	11.82832	0.64696	0.11284	0.07097	0.01574	0.00069	-0.00068	9.67381	-0.78016	-11.02076	-0.01160	0.46572	-0.01269	0.00010	0.00932	0.00042	7.55200
439			4.38000	0.43183	5.40727	4.37397	-0.01128	-0.00194	0.00117	0.00066	-0.00000	0.00007	48.92843	3.89894	-20.02180	-0.03416	0.00540	0.00732	0.00315	0.00003	0.00012	34.70110	7.94563	12.26976	-0.18687	-0.00519	0.01885	0.00529	0.00006	-0.00007	8.52079	-5.36917	11.83704	0.65277	0.11461	0.07152	0.02433	0.00032	-0.00141	9.67723	-0.79285	-11.00006	-0.01243	0.46611	-0.01210	0.00001	0.00524	0.00052	7.55035
440			4.39000	0.46247	5.40580	4.34170	-0.01130	-0.00190	0.00109	0.00041	-0.00000	0.00005	48.97287	3.88355	-20.01551	-0.03380	0.00483	0.00672	0.00203	0.00006	0.00023	34.71490	7.94846	12.25987	-0.18629	-0.00492	0.01957	0.00288	0.00007	0.00050	8.49725	-5.36753	11.85126	0.65797	0.11359	0.07164	0.03240	-0.00011	-0.00224	9.67449	-0.80115	-10.97426	-0.01212	0.46275	-0.01122	-0.00014	0.00126	0.00054	7.54601
441			4.40000	0.47876	5.40547	4.31730	-0.01132	-0.00187	0.00101	0.00015	0.00000	0.00003	48.99830	3.85921	-20.00705	-0.03368	0.00413	0.00600	0.00095	0.00008	0.00026	34.72342	7.94199	12.23642	-0.18671	-0.00522	0.02001	0.00090	0.00006	0.00104	8.46769	-5.36282	11.87250	0.66221	0.11315	0.07178	0.04025	-0.00039	-0.00329	9.66287	-0.80509	-10.94673	-0.01073	0.46017	-0.01041	-0.00031	-0.00197	0.00049	7.53744
442			4.41000	0.48125	5.40607	4.30237	-0.01135	-0.00183	0.00094	-0.00009	0.00000	0.00002	49.00614	3.83142	-19.99889	-0.03381	0.00341	0.00527	0.00001	0.00007	0.00023	34.72832	7.92547	12.20270	-0.18759	-0.00629	0.01990	-0.00027	0.00003	0.00147	8.43243	-5.35588	11.90291	0.66822	0.11439	0.07225	0.04779	-0.00036	-0.00448	9.64032	-0.80526	-10.92076	-0.01092	0.46077	-0.00973	-0.00054	-0.00434	0.00041	7.52363
443			4.42000	0.47198	5.40654	4.29746	-0.01141	-0.00181	0.00090	-0.00028	-0.00000	0.00000	48.99968	3.80611	-19.99329	-0.03423	0.00279	0.00468	-0.00071	0.00006	0.00015	34.73194	7.89895	12.16264	-0.18801	-0.00766	0.01925	-0.00044	-0.00003	0.00169	8.39227	-5.34887	11.94261	0.67408	0.11378	0.07279	0.05402	0.00014	-0.00550	9.60537	-0.80246	-10.89769	-0.01181	0.46357	-0.00937	-0.00085	-0.00601	0.00034	7.50368
444			4.43000	0.45328	5.40573	4.30133	-0.01149	-0.00180	0.00087	-0.00043	-0.00001	-0.00001	48.98273	3.78836	-19.99293	-0.03487	0.00234	0.00430	-0.00124	0.00004	0.00005	34.73680	7.86428	12.12166	-0.18789	-0.00938	0.01799	0.00032	-0.00015	0.00165	8.34863	-5.34465	11.98919	0.67809	0.11160	0.07331	0.05798	0.00106	-0.00611	9.55728	-0.79756	-10.87715	-0.01204	0.46631	-0.00899	-0.00114	-0.00713	0.00029	7.47703
445			4.44000	0.42742	5.40301	4.31103	-0.01157	-0.00180	0.00085	-0.00055	-0.00001	-0.00002	48.95860	3.78104	-19.99991	-0.03566	0.00201	0.00407	-0.00161	0.00003	-0.00004	34.74443	7.82440	12.08576	-0.18762	-0.01212	0.01595	0.00157	-0.00033	0.00136	8.30327	-5.34574	12.03906	0.68432	0.11164	0.07460	0.05935	0.00222	-0.00625	9.49648	-0.79126	-10.85855	-0.01485	0.46898	-0.00764	-0.00171	-0.00774	0.00022	7.44365
446			4.45000	0.39651	5.39803	4.32286	-0.01164	-0.00180	0.00084	-0.00064	-0.00002	-0.00002	48.92955	3.78345	-20.01437	-0.03647	0.00168	0.00383	-0.00187	0.00003	-0.00011	34.75497	7.78287	12.05836	-0.18725	-0.01536	0.01361	0.00284	-0.00056	0.00098	8.25845	-5.35334	12.08792	0.68880	0.11207	0.07639	0.05738	0.00335	-0.00586	9.42495	-0.78437	-10.84137	-0.01968	0.47095	-0.00555	-0.00258	-0.00767	0.00015	7.40434
447			4.46000	0.36219	5.39074	4.33379	-0.01171	-0.00180	0.00082	-0.00071	-0.00003	-0.00001	48.89730	3.79414	-20.03624	-0.03723	0.00124	0.00346	-0.00205	0.00002	-0.00018	34.76777	7.74339	12.04155	-0.18627	-0.01802	0.01164	0.00397	-0.00078	0.00058	8.21643	-5.36698	12.13141	0.69164	0.11365	0.07828	0.05265	0.00416	-0.00501	9.34606	-0.77792	-10.82494	-0.02698	0.47360	-0.00336	-0.00377	-0.00700	0.00009	7.36054
448			4.47000	0.32544	5.38136	4.34202	-0.01176	-0.00179	0.00079	-0.00077	-0.00003	-0.00001	48.86289	3.81433	-20.06821	-0.03794	0.00077	0.00307	-0.00218	0.00002	-0.00024	34.78186	7.70963	12.03991	-0.18461	-0.01978	0.01020	0.00482	-0.00100	0.00017	8.17860	-5.38439	12.16680	0.69258	0.11313	0.07911	0.04665	0.00424	-0.00398	9.26456	-0.77258	-10.80876	-0.03386	0.47263	-0.00155	-0.00472	-0.00585	0.00004	7.31467
449			4.48000	0.28632	5.37082	4.34698	-0.01179	-0.00177	0.00075	-0.00083	-0.00003	-0.00000	48.82629	3.84634	-20.11528	-0.03849	0.00036	0.00272	-0.00233	0.00001	-0.00031	34.79530	7.68523	12.05929	-0.18292	-0.02150	0.00898	0.00499	-0.00124	-0.00023	8.14519	-5.40123	12.19488	0.69160	0.11168	0.07922	0.04075	0.00333	-0.00331	9.18579	-0.76873	-10.79326	-0.03821	0.47043	-0.00024	-0.00499	-0.00438	0.00001	7.26905
450			4.49000	0.24435	5.36057	4.34943	-0.01179	-0.00175	0.00070	-0.00089	-0.00003	-0.00000	48.78604	3.89008	-20.18137	-0.03882	-0.00003	0.00238	-0.00255	-0.00000	-0.00035	34.80475	7.67229	12.10242	-0.18236	-0.02441	0.00757	0.00415	-0.00151	-0.00051	8.11602	-5.41145	12.21934	0.69078	0.11147	0.07949	0.03531	0.00141	-0.00333	9.11451	-0.76653	-10.77944	-0.04238	0.47013	0.00092	-0.00484	-0.00272	-0.00002	7.22521
451			4.50000	0.19927	5.35181	4.35130	-0.01178	-0.00173	0.00066	-0.00095	-0.00002	-0.00000	48.74078	3.94052	-20.26533	-0.03909	-0.00041	0.00205	-0.00282	-0.00002	-0.00035	34.80740	7.67080	12.16377	-0.18229	-0.02772	0.00632	0.00245	-0.00166	-0.00060	8.09131	-5.40881	12.24473	0.68888	0.11081	0.07924	0.02975	-0.00149	-0.00407	9.05452	-0.76611	-10.76780	-0.04616	0.46915	0.00167	-0.00428	-0.00118	-0.00003	7.18432
452			4.51000	0.15104	5.34461	4.35452	-0.01174	-0.00171	0.00063	-0.00101	-0.00002	-0.00000	48.69112	3.99060	-20.36071	-0.03935	-0.00080	0.00171	-0.00299	-0.00006	-0.00030	34.80288	7.67789	12.23177	-0.18233	-0.02999	0.00585	0.00076	-0.00157	-0.00059	8.07184	-5.38791	12.27576	0.68621	0.10924	0.07839	0.02415	-0.00506	-0.00552	9.00806	-0.76715	-10.75717	-0.04969	0.46565	0.00223	-0.00339	-0.00035	-0.00005	7.14671
453			4.52000	0.10002	5.33831	4.36042	-0.01169	-0.00169	0.00060	-0.00104	-0.00002	-0.00001	48.64016	4.03546	-20.45925	-0.03967	-0.00112	0.00144	-0.00295	-0.00009	-0.00024	34.79465	7.68809	12.29495	-0.18219	-0.02987	0.00667	-0.00002	-0.00133	-0.00060	8.05781	-5.34492	12.31755	0.68323	0.10517	0.07704	0.01955	-0.00865	-0.00770	8.97608	-0.76890	-10.74459	-0.05081	0.45633	0.00322	-0.00221	-0.00075	-0.00008	7.11297
454			4.53000	0.04793	5.33189	4.36970	-0.01162	-0.00168	0.00059	-0.00102	-0.00002	-0.00001	48.59234	4.07503	-20.55513	-0.04008	-0.00133	0.00132	-0.00261	-0.00010	-0.00021	34.78733	7.69514	12.34687	-0.18210	-0.02773	0.00844	0.00033	-0.00113	-0.00057	8.04839	-5.27851	12.37639	0.67732	0.09673	0.07384	0.01757	-0.01120	-0.01038	8.95784	-0.77001	-10.72706	-0.04812	0.44136	0.00318	-0.00107	-0.00246	-0.00011	7.08324
455			4.54000	-0.00212	5.32492	4.38225	-0.01156	-0.00168	0.00060	-0.00093	-0.00002	-0.00001	48.55237	4.11292	-20.64493	-0.04062	-0.00133	0.00145	-0.00200	-0.00009	-0.00022	34.78462	7.69345	12.38557	-0.18173	-0.02455	0.01044	0.00156	-0.00105	-0.00039	8.04107	-5.19100	12.45914	0.66697	0.08384	0.06937	0.01969	-0.01179	-0.01320	8.94997	-0.76889	-10.70355	-0.04151	0.42923	0.00112	-0.00040	-0.00504	-0.00005	7.05674
456			4.55000	-0.04700	5.31814	4.39630	-0.01150	-0.00170	0.00063	-0.00081	-0.00002	-0.00001	48.52379	4.15273	-20.72526	-0.04107	-0.00111	0.00179	-0.00120	-0.00005	-0.00025	34.78865	7.67905	12.41051	-0.18120	-0.02146	0.01202	0.00327	-0.00105	-0.00004	8.03207	-5.08851	12.57062	0.65615	0.07079	0.06499	0.02626	-0.01077	-0.01578	8.94621	-0.76455	-10.67524	-0.03211	0.42658	-0.00262	-0.00030	-0.00779	0.00013	7.03126
457			4.56000	-0.08493	5.31287	4.40900	-0.01145	-0.00172	0.00068	-0.00066	-0.00001	-0.00001	48.50826	4.19591	-20.79275	-0.04125	-0.00081	0.00217	-0.00034	-0.00002	-0.00028	34.80048	7.64969	12.42148	-0.18073	-0.01928	0.01287	0.00515	-0.00110	0.00040	8.01751	-4.97949	12.71124	0.64965	0.05953	0.06172	0.03644	-0.00887	-0.01789	8.93839	-0.75697	-10.64474	-0.02265	0.42907	-0.00616	-0.00054	-0.00997	0.00030	7.00368
458			4.57000	-0.11524	5.30956	4.41780	-0.01144	-0.00174	0.00073	-0.00052	-0.00001	-0.00001	48.50567	4.24227	-20.84546	-0.04114	-0.00056	0.00245	0.00047	-0.00000	-0.00028	34.82018	7.60484	12.41891	-0.18060	-0.01840	0.01289	0.00709	-0.00122	0.00083	7.99434	-4.87304	12.87689	0.64704	0.05137	0.06071	0.04851	-0.00682	-0.01968	8.91821	-0.74702	-10.61528	-0.01336	0.43508	-0.00797	-0.00068	-0.01097	0.00035	6.97023
459			4.58000	-0.13792	5.30809	4.42064	-0.01146	-0.00175	0.00075	-0.00039	-0.00000	0.00000	48.51472	4.29094	-20.88285	-0.04091	-0.00045	0.00259	0.00113	0.00001	-0.00026	34.84772	7.54550	12.40431	-0.18044	-0.01883	0.01206	0.00899	-0.00140	0.00111	7.96114	-4.77711	13.05916	0.64618	0.04686	0.06130	0.05930	-0.00501	-0.02070	8.87968	-0.73617	-10.59081	-0.00423	0.44041	-0.00796	-0.00036	-0.01055	0.00025	6.92865
460			4.59000	-0.15360	5.30891	4.41548	-0.01151	-0.00175	0.00074	-0.00027	0.00001	0.00001	48.53291	4.34030	-20.90542	-0.04063	-0.00059	0.00250	0.00160	0.00002	-0.00021	34.88233	7.47476	12.38032	-0.18030	-0.02064	0.01047	0.01070	-0.00164	0.00117	7.91983	-4.69813	13.24448	0.64543	0.04493	0.06352	0.06458	-0.00338	-0.02055	8.82045	-0.72550	-10.57521	0.00058	0.44127	-0.00543	0.00007	-0.00915	0.00008	6.87867
461			4.60000	-0.16275	5.31312	4.40101	-0.01159	-0.00172	0.00069	-0.00015	0.00002	0.00002	48.55741	4.38838	-20.91575	-0.04020	-0.00100	0.00213	0.00189	0.00004	-0.00014	34.92267	7.39783	12.35099	-0.18054	-0.02391	0.00825	0.01207	-0.00192	0.00098	7.87573	-4.64069	13.41560	0.64774	0.04400	0.06618	0.06323	-0.00185	-0.01869	8.74233	-0.71520	-10.57110	-0.00244	0.43825	-0.00169	-0.00036	-0.00774	-0.00001	6.82258
462			4.61000	-0.16517	5.32149	4.37727	-0.01166	-0.00168	0.00061	-0.00003	0.00003	0.00003	48.58587	4.43273	-20.91844	-0.03953	-0.00161	0.00153	0.00203	0.00007	-0.00008	34.96664	7.32152	12.32078	-0.18135	-0.02839	0.00563	0.01298	-0.00213	0.00064	7.83351	-4.60611	13.55949	0.65186	0.04343	0.06878	0.05856	-0.00051	-0.01567	8.65058	-0.70452	-10.57868	-0.00974	0.43195	0.00264	-0.00162	-0.00716	0.00006	6.76382
463			4.62000	-0.16024	5.33365	4.34504	-0.01171	-0.00163	0.00052	0.00011	0.00004	0.00003	48.61618	4.47030	-20.91810	-0.03871	-0.00230	0.00083	0.00202	0.00009	-0.00003	35.01213	7.25264	12.29292	-0.18238	-0.03335	0.00297	0.01330	-0.00211	0.00030	7.79352	-4.59176	13.67327	0.65723	0.04329	0.07125	0.05526	0.00051	-0.01255	8.55238	-0.69227	-10.59588	-0.02070	0.42618	0.00678	-0.00353	-0.00764	0.00026	6.70626
464			4.63000	-0.14754	5.34810	4.30488	-0.01174	-0.00158	0.00043	0.00025	0.00004	0.00003	48.64588	4.49764	-20.91719	-0.03790	-0.00296	0.00014	0.00184	0.00007	-0.00000	35.05686	7.19663	12.26833	-0.18333	-0.03784	0.00071	0.01280	-0.00171	0.00006	7.75339	-4.59201	13.76186	0.66095	0.04315	0.07292	0.05501	0.00112	-0.00997	8.45554	-0.67767	-10.61947	-0.03090	0.42256	0.00970	-0.00502	-0.00882	0.00045	6.65358
465			4.64000	-0.12734	5.36269	4.25800	-0.01175	-0.00154	0.00037	0.00039	0.00004	0.00003	48.67197	4.51215	-20.91666	-0.03733	-0.00349	-0.00042	0.00150	0.00003	0.00000	35.09803	7.15668	12.24612	-0.18384	-0.04055	-0.00053	0.01137	-0.00094	-0.00003	7.71094	-4.60019	13.83304	0.66228	0.04209	0.07373	0.05682	0.00129	-0.00827	8.36680	-0.66074	-10.64552	-0.03795	0.42019	0.01140	-0.00548	-0.00993	0.00055	6.60814
466			4.65000	-0.10071	5.37500	4.20658	-0.01173	-0.00151	0.00034	0.00049	0.00003	0.00003	48.69203	4.51387	-20.91713	-0.03715	-0.00380	-0.00075	0.00109	-0.00002	-0.00000	35.13311	7.13407	12.22531	-0.18380	-0.04058	-0.00032	0.00922	-0.00004	-0.00001	7.66571	-4.60964	13.89445	0.66348	0.04219	0.07498	0.05848	0.00113	-0.00751	8.29069	-0.64283	-10.67035	-0.04374	0.42020	0.01305	-0.00528	-0.01002	0.00057	6.57070
467			4.66000	-0.06936	5.38327	4.15371	-0.01170	-0.00150	0.00033	0.00057	0.00002	0.00003	48.70538	4.50624	-20.91966	-0.03728	-0.00385	-0.00082	0.00071	-0.00006	-0.00001	35.16045	7.12758	12.20651	-0.18305	-0.03792	0.00128	0.00684	0.00061	0.00003	7.61943	-4.61527	13.95124	0.66273	0.04211	0.07574	0.05786	0.00068	-0.00722	8.22890	-0.62646	-10.69143	-0.04654	0.41949	0.01417	-0.00452	-0.00806	0.00050	6.54002
468			4.67000	-0.03533	5.38702	4.10239	-0.01164	-0.00151	0.00036	0.00060	0.00000	0.00003	48.71305	4.49564	-20.92566	-0.03753	-0.00365	-0.00065	0.00040	-0.00008	-0.00000	35.18006	7.13363	12.19216	-0.18165	-0.03325	0.00387	0.00481	0.00081	0.00002	7.57460	-4.61338	14.00561	0.65809	0.04087	0.07555	0.05482	0.00002	-0.00704	8.17986	-0.61522	-10.70743	-0.04359	0.41746	0.01440	-0.00343	-0.00403	0.00034	6.51325
469			4.68000	-0.00089	5.38680	4.05489	-0.01157	-0.00152	0.00041	0.00059	-0.00000	0.00003	48.71632	4.48974	-20.93706	-0.03773	-0.00320	-0.00024	0.00015	-0.00006	0.00000	35.19335	7.14725	12.18595	-0.17969	-0.02753	0.00690	0.00348	0.00059	-0.00010	7.53251	-4.60162	14.05742	0.65235	0.04049	0.07547	0.05114	-0.00074	-0.00676	8.13888	-0.61168	-10.71659	-0.03926	0.41662	0.01452	-0.00274	0.00079	0.00011	6.48650
470			4.69000	0.03111	5.38356	4.01201	-0.01149	-0.00154	0.00048	0.00051	-0.00001	0.00003	48.71536	4.49482	-20.95528	-0.03779	-0.00259	0.00033	-0.00012	-0.00004	-0.00001	35.20240	7.16303	12.19097	-0.17785	-0.02199	0.00979	0.00290	0.00021	-0.00029	7.49274	-4.57917	14.10500	0.64672	0.03963	0.07555	0.04850	-0.00149	-0.00629	8.09992	-0.61616	-10.71623	-0.03470	0.41436	0.01508	-0.00246	0.00471	-0.00019	6.45615
471			4.70000	0.05780	5.37812	3.97281	-0.01141	-0.00157	0.00056	0.00039	-0.00002	0.00004	48.70925	4.51392	-20.98018	-0.03779	-0.00195	0.00094	-0.00045	-0.00001	-0.00006	35.20931	7.17593	12.20784	-0.17656	-0.01726	0.01229	0.00301	-0.00015	-0.00050	7.45369	-4.54645	14.14663	0.64270	0.03714	0.07521	0.04779	-0.00208	-0.00560	8.05757	-0.62663	-10.70381	-0.03154	0.40966	0.01568	-0.00250	0.00638	-0.00056	6.41965
472			4.71000	0.07786	5.37143	3.93546	-0.01135	-0.00159	0.00063	0.00027	-0.00002	0.00004	48.69748	4.54738	-21.01051	-0.03777	-0.00139	0.00148	-0.00078	0.00000	-0.00013	35.21647	7.18185	12.23483	-0.17615	-0.01383	0.01419	0.00368	-0.00040	-0.00062	7.41360	-4.50452	14.18153	0.63998	0.03253	0.07446	0.04881	-0.00236	-0.00489	8.00869	-0.63953	-10.67839	-0.02921	0.40310	0.01628	-0.00267	0.00542	-0.00092	6.37683
473			4.72000	0.09184	5.36478	3.89946	-0.01132	-0.00161	0.00069	0.00016	-0.00002	0.00004	48.68035	4.59366	-21.04543	-0.03778	-0.00096	0.00188	-0.00109	0.00001	-0.00021	35.22569	7.17810	12.26855	-0.17642	-0.01206	0.01524	0.00469	-0.00058	-0.00061	7.37132	-4.45433	14.21077	0.63931	0.02678	0.07331	0.05097	-0.00232	-0.00439	7.95223	-0.65093	-10.64174	-0.02676	0.39558	0.01675	-0.00278	0.00220	-0.00120	6.32910
474			4.73000	0.10087	5.35994	3.86653	-0.01131	-0.00163	0.00074	0.00008	-0.00001	0.00004	48.65852	4.64902	-21.08471	-0.03787	-0.00070	0.00215	-0.00135	0.00001	-0.00026	35.23826	7.16346	12.30440	-0.17703	-0.01199	0.01533	0.00580	-0.00075	-0.00044	7.32654	-4.39719	14.23693	0.63741	0.01994	0.07150	0.05332	-0.00194	-0.00423	7.88855	-0.65719	-10.59794	-0.02326	0.38827	0.01659	-0.00269	-0.00249	-0.00129	6.27881
475			4.74000	0.10605	5.35805	3.83933	-0.01133	-0.00164	0.00077	0.00003	-0.00000	0.00003	48.63287	4.70756	-21.12775	-0.03810	-0.00058	0.00235	-0.00155	0.00000	-0.00029	35.25470	7.13854	12.33705	-0.17782	-0.01299	0.01472	0.00683	-0.00090	-0.00017	7.27954	-4.33522	14.26390	0.63609	0.01274	0.06975	0.05543	-0.00130	-0.00451	7.81855	-0.65584	-10.55269	-0.02365	0.38337	0.01617	-0.00298	-0.00746	-0.00118	6.22807
476			4.75000	0.10849	5.35914	3.81919	-0.01137	-0.00165	0.00078	0.00000	0.00001	0.00002	48.60461	4.76287	-21.17248	-0.03853	-0.00055	0.00254	-0.00170	0.00000	-0.00030	35.27511	7.10604	12.36183	-0.17859	-0.01457	0.01363	0.00765	-0.00099	0.00010	7.23112	-4.27182	14.29580	0.63328	0.00513	0.06873	0.05642	-0.00051	-0.00519	7.74308	-0.64642	-10.51235	-0.02402	0.38157	0.01601	-0.00325	-0.01168	-0.00091	6.17813
477			4.76000	0.10968	5.36234	3.80522	-0.01142	-0.00165	0.00078	0.00000	0.00001	0.00002	48.57524	4.80912	-21.21463	-0.03911	-0.00058	0.00271	-0.00177	-0.00000	-0.00026	35.29908	7.06986	12.37524	-0.17920	-0.01668	0.01208	0.00812	-0.00096	0.00033	7.18278	-4.21114	14.33564	0.62761	-0.00274	0.06807	0.05538	0.00025	-0.00606	7.66285	-0.62989	-10.48315	-0.02287	0.38267	0.01570	-0.00327	-0.01440	-0.00051	6.12938
478			4.77000	0.11110	5.36697	3.79510	-0.01147	-0.00165	0.00078	0.00002	0.00002	0.00001	48.54640	4.84142	-21.24847	-0.03965	-0.00066	0.00281	-0.00177	-0.00001	-0.00018	35.32543	7.03400	12.37487	-0.17966	-0.01911	0.01026	0.00812	-0.00078	0.00046	7.13650	-4.15711	14.38437	0.62412	-0.00553	0.06834	0.05231	0.00041	-0.00694	7.57896	-0.60865	-10.46973	-0.02399	0.39178	0.01519	-0.00355	-0.01550	-0.00004	6.08142
479			4.78000	0.11366	5.37277	3.78716	-0.01152	-0.00164	0.00077	0.00005	0.00002	0.00001	48.51933	4.85693	-21.26974	-0.04003	-0.00081	0.00274	-0.00172	-0.00001	-0.00007	35.35272	7.00193	12.36018	-0.17980	-0.02152	0.00844	0.00762	-0.00044	0.00049	7.09434	-4.11218	14.44076	0.62123	-0.00716	0.06862	0.04725	0.00041	-0.00754	7.49312	-0.58539	-10.47404	-0.02310	0.39880	0.01503	-0.00345	-0.01488	0.00041	6.03379
480			4.79000	0.11756	5.37954	3.78114	-0.01157	-0.00164	0.00077	0.00008	0.00002	0.00001	48.49466	4.85565	-21.27817	-0.04027	-0.00098	0.00256	-0.00162	-0.00001	0.00002	35.37902	6.97630	12.33357	-0.17955	-0.02331	0.00698	0.00672	-0.00002	0.00045	7.05775	-4.07695	14.50166	0.61973	-0.00869	0.06949	0.04096	0.00035	-0.00780	7.40802	-0.56220	-10.49503	-0.02572	0.39927	0.01640	-0.00374	-0.01309	0.00087	5.98627
481			4.80000	0.12267	5.38647	3.77756	-0.01160	-0.00164	0.00077	0.00011	0.00002	0.00000	48.47250	4.84079	-21.27723	-0.04050	-0.00121	0.00228	-0.00150	-0.00002	0.00006	35.40287	6.95857	12.30029	-0.17906	-0.02440	0.00603	0.00560	0.00035	0.00037	7.02730	-4.04996	14.56293	0.61787	-0.00805	0.07011	0.03415	0.00024	-0.00752	7.32722	-0.54033	-10.52939	-0.03034	0.39976	0.01749	-0.00408	-0.01119	0.00124	5.93975
482			4.81000	0.12920	5.39250	3.77676	-0.01163	-0.00164	0.00077	0.00016	0.00001	-0.00000	48.45271	4.81785	-21.27217	-0.04087	-0.00149	0.00194	-0.00134	-0.00003	0.00007	35.42294	6.94934	12.26666	-0.17843	-0.02480	0.00563	0.00434	0.00058	0.00027	7.00278	-4.02868	14.61982	0.61622	-0.00773	0.07006	0.02757	0.00018	-0.00664	7.25483	-0.52003	-10.57146	-0.03678	0.39871	0.01803	-0.00428	-0.00990	0.00140	5.89574
483			4.82000	0.13816	5.39643	3.77867	-0.01165	-0.00164	0.00077	0.00022	0.00001	-0.00000	48.43572	4.79373	-21.26837	-0.04132	-0.00173	0.00167	-0.00109	-0.00004	0.00005	35.43819	6.94795	12.23885	-0.17795	-0.02443	0.00580	0.00310	0.00061	0.00017	6.98340	-4.01054	14.66783	0.61519	-0.00758	0.07036	0.02206	0.00016	-0.00538	7.19469	-0.50090	-10.61381	-0.04486	0.39642	0.01903	-0.00417	-0.00938	0.00135	5.85573
484			4.83000	0.15067	5.39726	3.78278	-0.01166	-0.00163	0.00076	0.00030	-0.00000	-0.00001	48.42256	4.77476	-21.27038	-0.04167	-0.00188	0.00153	-0.00073	-0.00005	0.00002	35.44836	6.95301	12.22178	-0.17775	-0.02366	0.00630	0.00210	0.00050	0.00005	6.96759	-3.99372	14.70408	0.61512	-0.00757	0.07033	0.01826	0.00017	-0.00390	7.14908	-0.48295	-10.64879	-0.04958	0.39431	0.01960	-0.00334	-0.00907	0.00103	5.82079
485			4.84000	0.16667	5.39469	3.78805	-0.01166	-0.00162	0.00074	0.00035	-0.00001	-0.00001	48.41467	4.76429	-21.28040	-0.04184	-0.00193	0.00152	-0.00030	-0.00005	-0.00001	35.45431	6.96276	12.21765	-0.17756	-0.02272	0.00695	0.00154	0.00031	-0.00010	6.95357	-3.97697	14.72793	0.61513	-0.00786	0.07000	0.01607	0.00020	-0.00244	7.11788	-0.46722	-10.67055	-0.04773	0.39210	0.01984	-0.00210	-0.00824	0.00055	5.79085
486			4.85000	0.18392	5.38931	3.79288	-0.01165	-0.00162	0.00071	0.00033	-0.00002	-0.00001	48.41221	4.76197	-21.29757	-0.04175	-0.00198	0.00151	0.00008	-0.00005	-0.00003	35.45779	6.97520	12.22600	-0.17742	-0.02210	0.00753	0.00139	0.00011	-0.00024	6.94017	-3.95989	14.74030	0.61523	-0.00816	0.06915	0.01486	0.00022	-0.00119	7.09890	-0.45514	-10.67719	-0.04414	0.38981	0.01950	-0.00114	-0.00666	0.00006	5.76529
487			4.86000	0.19870	5.38288	3.79635	-0.01164	-0.00161	0.00068	0.00025	-0.00002	-0.00000	48.41359	4.76464	-21.31930	-0.04142	-0.00210	0.00140	0.00031	-0.00005	-0.00004	35.46009	6.98884	12.24423	-0.17764	-0.02176	0.00815	0.00143	-0.00005	-0.00036	6.92700	-3.94355	14.74384	0.61609	-0.00855	0.06807	0.01409	0.00021	-0.00037	7.08834	-0.44739	-10.67150	-0.04112	0.38920	0.01863	-0.00061	-0.00470	-0.00025	5.74278
488			4.87000	0.20808	5.37741	3.79883	-0.01163	-0.00159	0.00064	0.00014	-0.00001	-0.00000	48.41690	4.76928	-21.34328	-0.04093	-0.00227	0.00120	0.00045	-0.00006	-0.00004	35.46172	7.00246	12.26924	-0.17868	-0.02160	0.00888	0.00145	-0.00017	-0.00046	6.91415	-3.93062	14.74299	0.61720	-0.00948	0.06741	0.01342	0.00015	-0.00008	7.08171	-0.44329	-10.66025	-0.03724	0.38972	0.01794	-0.00043	-0.00282	-0.00029	5.72128
489			4.88000	0.21226	5.37460	3.80167	-0.01161	-0.00158	0.00062	0.00007	-0.00000	-0.00000	48.42214	4.77457	-21.36821	-0.04049	-0.00243	0.00101	0.00066	-0.00006	-0.00004	35.46280	7.01570	12.29805	-0.18038	-0.02149	0.00964	0.00140	-0.00023	-0.00053	6.90202	-3.92506	14.74292	0.61829	-0.00972	0.06673	0.01251	-0.00002	-0.00028	7.07496	-0.44149	-10.65188	-0.03223	0.39280	0.01679	-0.00047	-0.00126	-0.00009	5.69872
490			4.89000	0.21440	5.37497	3.80593	-0.01159	-0.00158	0.00060	0.00007	0.00000	-0.00001	48.43131	4.78077	-21.39329	-0.04017	-0.00253	0.00088	0.00100	-0.00006	-0.00003	35.46344	7.02892	12.32804	-0.18195	-0.02152	0.01021	0.00133	-0.00022	-0.00056	6.89131	-3.93182	14.74806	0.61962	-0.00740	0.06608	0.01079	-0.00021	-0.00077	7.06491	-0.44041	-10.65361	-0.02761	0.39695	0.01548	-0.00060	-0.00016	0.00025	5.67349
491			4.90000	0.21793	5.37793	3.81178	-0.01158	-0.00158	0.00060	0.00012	0.00001	-0.00001	48.44648	4.78876	-21.41739	-0.03990	-0.00257	0.00082	0.00142	-0.00005	-0.00003	35.46394	7.04284	12.35692	-0.18285	-0.02184	0.01038	0.00130	-0.00015	-0.00055	6.88325	-3.95613	14.76023	0.62190	-0.00387	0.06618	0.00748	-0.00025	-0.00119	7.05002	-0.43878	-10.67007	-0.02735	0.39759	0.01535	-0.00084	0.00030	0.00066	5.64507
492			4.91000	0.22491	5.38215	3.81861	-0.01156	-0.00158	0.00060	0.00019	0.00001	-0.00001	48.46836	4.79914	-21.43884	-0.03952	-0.00256	0.00080	0.00180	-0.00003	-0.00003	35.46488	7.05776	12.38262	-0.18303	-0.02247	0.01015	0.00135	-0.00003	-0.00050	6.87956	-4.00240	14.77744	0.62515	0.00152	0.06696	0.00188	0.00016	-0.00111	7.03010	-0.43523	-10.70263	-0.03027	0.39908	0.01574	-0.00117	-0.00016	0.00109	5.61392
493			4.92000	0.23518	5.38636	3.82469	-0.01156	-0.00157	0.00060	0.00023	0.00001	-0.00000	48.49536	4.81157	-21.45578	-0.03896	-0.00258	0.00075	0.00195	-0.00001	-0.00002	35.46664	7.07399	12.40377	-0.18244	-0.02338	0.00958	0.00143	0.00013	-0.00042	6.88213	-4.07286	14.79350	0.62858	0.00888	0.06872	-0.00633	0.00128	-0.00014	7.00619	-0.42864	-10.74852	-0.03462	0.40129	0.01701	-0.00154	-0.00136	0.00149	5.58092
494			4.93000	0.24648	5.38959	3.82780	-0.01155	-0.00156	0.00058	0.00021	0.00001	-0.00000	48.52338	4.82469	-21.46739	-0.03828	-0.00270	0.00058	0.00178	0.00001	-0.00002	35.46924	7.09209	12.42033	-0.18154	-0.02473	0.00874	0.00148	0.00032	-0.00035	6.89266	-4.16644	14.79974	0.62992	0.01637	0.07073	-0.01676	0.00291	0.00190	6.97982	-0.41912	-10.80207	-0.03742	0.40102	0.01888	-0.00177	-0.00269	0.00181	5.54703
495			4.94000	0.25595	5.39122	3.82627	-0.01156	-0.00154	0.00055	0.00015	0.00000	0.00000	48.54715	4.83698	-21.47399	-0.03764	-0.00294	0.00030	0.00132	0.00002	-0.00001	35.47234	7.11298	12.43333	-0.18085	-0.02663	0.00769	0.00147	0.00055	-0.00030	6.91213	-4.27890	14.78737	0.62922	0.02464	0.07248	-0.02823	0.00493	0.00493	6.95266	-0.40770	-10.85633	-0.03901	0.39961	0.02070	-0.00184	-0.00366	0.00189	5.51338
496			4.95000	0.26227	5.39085	3.81982	-0.01157	-0.00152	0.00050	0.00008	-0.00000	0.00001	48.56293	4.84710	-21.47655	-0.03714	-0.00323	-0.00001	0.00071	0.00003	0.00000	35.47562	7.13760	12.44385	-0.18033	-0.02870	0.00657	0.00144	0.00081	-0.00027	6.94030	-4.40357	14.74983	0.62920	0.03165	0.07458	-0.03948	0.00661	0.00870	6.92656	-0.39604	-10.90462	-0.04125	0.39853	0.02284	-0.00177	-0.00387	0.00173	5.48134
497			4.96000	0.26581	5.38868	3.80905	-0.01157	-0.00149	0.00045	0.00002	-0.00001	0.00001	48.56905	4.85414	-21.47562	-0.03690	-0.00351	-0.00026	0.00003	0.00003	0.00000	35.47902	7.16653	12.45292	-0.17939	-0.03059	0.00548	0.00137	0.00109	-0.00024	6.97599	-4.53269	14.68336	0.62789	0.03768	0.07668	-0.04967	0.00772	0.01288	6.90399	-0.38620	-10.94108	-0.04369	0.39910	0.02473	-0.00147	-0.00308	0.00124	5.45292
498			4.97000	0.26672	5.38608	3.79466	-0.01156	-0.00146	0.00040	-0.00005	-0.00000	0.00001	48.56446	4.85670	-21.47127	-0.03678	-0.00374	-0.00046	-0.00070	0.00003	-0.00000	35.48215	7.20023	12.46165	-0.17841	-0.03234	0.00442	0.00113	0.00138	-0.00022	7.01801	-4.65992	14.58678	0.62420	0.04456	0.07867	-0.05894	0.00855	0.01716	6.88841	-0.38037	-10.96054	-0.04502	0.40272	0.02610	-0.00078	-0.00114	0.00044	5.43027
499			4.98000	0.26424	5.38550	3.77814	-0.01153	-0.00144	0.00036	-0.00012	0.00000	0.00001	48.54815	4.85296	-21.46401	-0.03683	-0.00389	-0.00058	-0.00149	0.00001	-0.00001	35.48400	7.23943	12.47111	-0.17751	-0.03376	0.00354	0.00052	0.00169	-0.00020	7.06611	-4.78138	14.46136	0.61845	0.05137	0.08046	-0.06761	0.00894	0.02122	6.88422	-0.38065	-10.95990	-0.04391	0.40801	0.02701	0.00028	0.00200	-0.00054	5.41557
500			4.99000	0.25754	5.38975	3.76131	-0.01149	-0.00143	0.00035	-0.00021	0.00002	0.00001	48.51965	4.84114	-21.45475	-0.03694	-0.00401	-0.00070	-0.00227	-0.00002	-0.00002	35.48293	7.28519	12.48216	-0.17701	-0.03509	0.00285	-0.00065	0.00206	-0.00019	7.12022	-4.89508	14.31041	0.60921	0.05545	0.08206	-0.07478	0.00854	0.02472	6.89562	-0.38867	-10.93864	-0.03941	0.41193	0.02781	0.00143	0.00631	-0.00154	5.41026
501			5.00000	0.24646	5.40015	3.74595	-0.01146	-0.00142	0.00035	-0.00028	0.00003	0.00001	48.47928	4.82040	-21.44466	-0.03703	-0.00411	-0.00088	-0.00299	-0.00007	-0.00004	35.47675	7.33890	12.49486	-0.17709	-0.03626	0.00252	-0.00244	0.00251	-0.00020	7.17928	-4.99937	14.13946	0.59906	0.06038	0.08361	-0.07906	0.00800	0.02744	6.92539	-0.40567	-10.89918	-0.03609	0.41701	0.02833	0.00250	0.01149	-0.00240	5.41458
502			5.01000	0.23213	5.41521	3.73442	-0.01144	-0.00143	0.00039	-0.00032	0.00004	0.00001	48.42855	4.79187	-21.43617	-0.03701	-0.00408	-0.00101	-0.00356	-0.00012	-0.00005	35.46373	7.40134	12.50882	-0.17795	-0.03705	0.00258	-0.00468	0.00299	-0.00022	7.24045	-5.09276	13.95486	0.58790	0.06393	0.08440	-0.07873	0.00706	0.02897	6.97440	-0.43174	-10.84603	-0.03460	0.42047	0.02819	0.00353	0.01647	-0.00298	5.42837
503			5.02000	0.21639	5.43119	3.72980	-0.01142	-0.00145	0.00046	-0.00031	0.00004	-0.00000	48.37001	4.75764	-21.43259	-0.03706	-0.00383	-0.00092	-0.00394	-0.00016	-0.00004	35.44299	7.47206	12.52282	-0.17882	-0.03660	0.00329	-0.00708	0.00336	-0.00031	7.29939	-5.17445	13.76371	0.58220	0.06712	0.08540	-0.07384	0.00601	0.02949	7.04137	-0.46494	-10.78431	-0.03526	0.42335	0.02825	0.00461	0.01982	-0.00334	5.45090
504			5.03000	0.20065	5.44483	3.73434	-0.01141	-0.00149	0.00054	-0.00029	0.00003	-0.00001	48.30656	4.72006	-21.43695	-0.03731	-0.00331	-0.00051	-0.00416	-0.00019	-0.00002	35.41483	7.54965	12.53573	-0.17938	-0.03443	0.00472	-0.00932	0.00350	-0.00046	7.35144	-5.24485	13.57386	0.58053	0.07016	0.08554	-0.06481	0.00507	0.02861	7.12318	-0.50159	-10.71823	-0.03181	0.42467	0.02756	0.00486	0.02048	-0.00339	5.48079
505			5.04000	0.18547	5.45489	3.74806	-0.01141	-0.00154	0.00064	-0.00026	0.00002	-0.00002	48.24079	4.68113	-21.45077	-0.03779	-0.00260	0.00016	-0.00424	-0.00018	0.00000	35.38022	7.63208	12.54732	-0.17948	-0.03040	0.00696	-0.01107	0.00326	-0.00071	7.39343	-5.30557	13.39256	0.58213	0.07213	0.08451	-0.05351	0.00422	0.02649	7.21515	-0.53728	-10.65118	-0.02176	0.42167	0.02623	0.00359	0.01852	-0.00318	5.51556
506			5.05000	0.17136	5.46156	3.76828	-0.01143	-0.00159	0.00073	-0.00022	0.00001	-0.00003	48.17508	4.64400	-21.47422	-0.03836	-0.00184	0.00095	-0.00416	-0.00014	0.00001	35.34099	7.71695	12.55956	-0.17961	-0.02546	0.00967	-0.01196	0.00271	-0.00102	7.42453	-5.35744	13.22478	0.58743	0.07480	0.08298	-0.04216	0.00340	0.02361	7.31096	-0.56897	-10.58680	-0.01341	0.41951	0.02430	0.00222	0.01544	-0.00271	5.55199
507			5.06000	0.15896	5.46532	3.79097	-0.01145	-0.00163	0.00080	-0.00019	0.00001	-0.00003	48.11209	4.61228	-21.50627	-0.03887	-0.00108	0.00174	-0.00392	-0.00008	-0.00001	35.30020	7.80143	12.57518	-0.18028	-0.02068	0.01244	-0.01179	0.00206	-0.00135	7.44603	-5.39927	13.07464	0.59288	0.07808	0.08096	-0.03201	0.00239	0.02005	7.40346	-0.59538	-10.52978	-0.00755	0.42168	0.02129	0.00116	0.01218	-0.00200	5.58677
508			5.07000	0.14845	5.46630	3.81253	-0.01147	-0.00168	0.00087	-0.00016	-0.00000	-0.00003	48.05399	4.58872	-21.54390	-0.03916	-0.00038	0.00245	-0.00356	-0.00003	-0.00005	35.26121	7.88168	12.59502	-0.18176	-0.01673	0.01500	-0.01070	0.00146	-0.00158	7.46027	-5.42895	12.94664	0.59909	0.07962	0.07837	-0.02393	0.00111	0.01594	7.48600	-0.61571	-10.48415	-0.00266	0.42300	0.01790	0.00035	0.00839	-0.00128	5.61697
509			5.08000	0.13864	5.46431	3.83186	-0.01150	-0.00172	0.00094	-0.00017	-0.00001	-0.00003	48.00163	4.57445	-21.58328	-0.03917	0.00033	0.00311	-0.00317	0.00002	-0.00010	35.22703	7.95296	12.61669	-0.18401	-0.01355	0.01726	-0.00897	0.00097	-0.00161	7.47006	-5.44539	12.84451	0.60372	0.07920	0.07543	-0.01834	-0.00026	0.01165	7.55311	-0.62863	-10.45136	0.00206	0.42208	0.01466	-0.00021	0.00371	-0.00071	5.64019
510			5.09000	0.12741	5.45932	3.85103	-0.01153	-0.00177	0.00101	-0.00022	-0.00002	-0.00004	47.95513	4.56927	-21.62126	-0.03905	0.00111	0.00380	-0.00276	0.00005	-0.00016	35.19974	8.01018	12.63545	-0.18653	-0.01066	0.01926	-0.00684	0.00057	-0.00133	7.47833	-5.44823	12.76987	0.60566	0.07768	0.07263	-0.01524	-0.00161	0.00754	7.60167	-0.63302	-10.43019	0.00473	0.42045	0.01190	-0.00032	-0.00175	-0.00035	5.65477
511			5.10000	0.11262	5.45149	3.87314	-0.01155	-0.00182	0.00110	-0.00030	-0.00003	-0.00005	47.91476	4.57268	-21.65535	-0.03898	0.00196	0.00456	-0.00233	0.00006	-0.00021	35.18091	8.04865	12.64611	-0.18897	-0.00802	0.02083	-0.00448	0.00028	-0.00070	7.48738	-5.43736	12.72300	0.60736	0.07598	0.07007	-0.01397	-0.00283	0.00367	7.63099	-0.62837	-10.41737	0.00124	0.42044	0.00944	-0.00004	-0.00788	-0.00015	5.66027
512			5.11000	0.09319	5.44152	3.90094	-0.01157	-0.00187	0.00120	-0.00038	-0.00003	-0.00007	47.88170	4.58380	-21.68379	-0.03901	0.00277	0.00530	-0.00181	0.00004	-0.00026	35.17135	8.06493	12.64414	-0.19085	-0.00583	0.02179	-0.00213	0.00009	0.00019	7.49850	-5.41371	12.70453	0.60762	0.07303	0.06782	-0.01320	-0.00370	-0.00003	7.64246	-0.61418	-10.40923	-0.00400	0.42187	0.00731	0.00003	-0.01468	-0.00006	5.65720
513			5.12000	0.06943	5.43029	3.93619	-0.01159	-0.00192	0.00128	-0.00043	-0.00004	-0.00009	47.85736	4.60190	-21.70687	-0.03911	0.00345	0.00594	-0.00120	0.00001	-0.00031	35.17073	8.05760	12.62767	-0.19199	-0.00449	0.02193	-0.00001	-0.00001	0.00113	7.51159	-5.37976	12.71594	0.60648	0.06768	0.06562	-0.01132	-0.00399	-0.00367	7.63887	-0.59005	-10.40302	-0.00724	0.42157	0.00566	-0.00012	-0.02169	-0.00002	5.64702
514			5.13000	0.04282	5.41878	3.97932	-0.01160	-0.00196	0.00135	-0.00046	-0.00004	-0.00011	47.84297	4.62607	-21.72671	-0.03920	0.00396	0.00646	-0.00052	-0.00003	-0.00037	35.17782	8.02799	12.59746	-0.19251	-0.00426	0.02119	0.00167	-0.00008	0.00190	7.52500	-5.33841	12.75941	0.60171	0.05745	0.06299	-0.00681	-0.00359	-0.00719	7.62328	-0.55622	-10.39777	-0.00743	0.41901	0.00390	-0.00026	-0.02746	0.00001	5.63166
515			5.14000	0.01554	5.40752	4.02878	-0.01162	-0.00198	0.00139	-0.00044	-0.00004	-0.00012	47.83922	4.65491	-21.74511	-0.03923	0.00424	0.00681	0.00022	-0.00005	-0.00041	35.19067	7.97973	12.55584	-0.19273	-0.00540	0.01958	0.00284	-0.00018	0.00235	7.53576	-5.29159	12.83680	0.59401	0.04407	0.05946	0.00078	-0.00278	-0.01029	7.59795	-0.51529	-10.39539	-0.00775	0.41759	0.00100	-0.00040	-0.03046	0.00001	5.61256
516			5.15000	-0.00993	5.39638	4.08153	-0.01165	-0.00199	0.00138	-0.00038	-0.00004	-0.00013	47.84659	4.68651	-21.76266	-0.03911	0.00426	0.00695	0.00095	-0.00007	-0.00042	35.20739	7.91788	12.50587	-0.19282	-0.00772	0.01734	0.00353	-0.00032	0.00243	7.54079	-5.24064	12.94731	0.58847	0.03274	0.05627	0.01036	-0.00202	-0.01269	7.56401	-0.47161	-10.39983	-0.00763	0.42325	-0.00261	-0.00050	-0.03038	-0.00007	5.59055
517			5.16000	-0.03184	5.38459	4.13329	-0.01168	-0.00197	0.00134	-0.00031	-0.00004	-0.00011	47.86434	4.71861	-21.77884	-0.03884	0.00407	0.00689	0.00157	-0.00007	-0.00040	35.22599	7.84812	12.45149	-0.19302	-0.01103	0.01469	0.00381	-0.00051	0.00218	7.53822	-5.18768	13.08481	0.58650	0.02562	0.05554	0.02000	-0.00148	-0.01460	7.52232	-0.42984	-10.41407	-0.00504	0.43802	-0.00504	-0.00040	-0.02771	-0.00021	5.56588
518			5.17000	-0.04975	5.37213	4.17970	-0.01172	-0.00195	0.00127	-0.00024	-0.00004	-0.00009	47.89036	4.74834	-21.79264	-0.03842	0.00371	0.00667	0.00199	-0.00006	-0.00032	35.24486	7.77627	12.39707	-0.19344	-0.01506	0.01183	0.00378	-0.00072	0.00171	7.52803	-5.13554	13.23854	0.58873	0.02261	0.05682	0.02796	-0.00118	-0.01598	7.47431	-0.39341	-10.43836	-0.00395	0.45092	-0.00506	-0.00034	-0.02265	-0.00029	5.53890
519			5.18000	-0.06361	5.35970	4.21726	-0.01174	-0.00192	0.00118	-0.00017	-0.00004	-0.00007	47.92164	4.77215	-21.80281	-0.03795	0.00324	0.00632	0.00221	-0.00004	-0.00022	35.26260	7.70789	12.34635	-0.19433	-0.01916	0.00922	0.00342	-0.00084	0.00121	7.51182	-5.08594	13.39772	0.59062	0.02157	0.05777	0.03326	-0.00104	-0.01643	7.42290	-0.36418	-10.47198	-0.00491	0.45281	-0.00376	-0.00044	-0.01604	-0.00027	5.51066
520			5.19000	-0.07236	5.34829	4.24413	-0.01176	-0.00189	0.00109	-0.00007	-0.00004	-0.00004	47.95583	4.78698	-21.80887	-0.03756	0.00274	0.00592	0.00231	-0.00002	-0.00010	35.27773	7.64820	12.30225	-0.19526	-0.02221	0.00743	0.00272	-0.00082	0.00081	7.49163	-5.03815	13.55562	0.59338	0.02050	0.05855	0.03632	-0.00099	-0.01635	7.37203	-0.34247	-10.51515	-0.00979	0.44847	-0.00177	-0.00083	-0.00948	-0.00015	5.48270
521			5.20000	-0.07412	5.33808	4.25890	-0.01178	-0.00185	0.00100	0.00006	-0.00003	-0.00001	47.99162	4.79156	-21.81052	-0.03714	0.00228	0.00553	0.00234	-0.00000	0.00000	35.28907	7.60102	12.26756	-0.19619	-0.02361	0.00683	0.00182	-0.00067	0.00055	7.46902	-4.98943	13.70895	0.59954	0.01874	0.05994	0.03851	-0.00102	-0.01615	7.32596	-0.32744	-10.56725	-0.01916	0.44189	0.00106	-0.00142	-0.00434	0.00010	5.45703
522			5.21000	-0.06767	5.32838	4.26024	-0.01178	-0.00181	0.00092	0.00020	-0.00003	0.00001	48.02814	4.78706	-21.80765	-0.03660	0.00188	0.00517	0.00228	0.00000	0.00008	35.29593	7.56838	12.24485	-0.19694	-0.02334	0.00738	0.00087	-0.00048	0.00036	7.44404	-4.93598	13.85475	0.60458	0.01490	0.06104	0.04078	-0.00102	-0.01553	7.28752	-0.31715	-10.62394	-0.02475	0.43414	0.00366	-0.00148	-0.00150	0.00035	5.43495
523			5.22000	-0.05373	5.31900	4.24767	-0.01178	-0.00179	0.00084	0.00031	-0.00003	0.00003	48.06398	4.77607	-21.80045	-0.03594	0.00157	0.00483	0.00215	0.00000	0.00013	35.29832	7.54987	12.23577	-0.19732	-0.02158	0.00899	0.00014	-0.00035	0.00014	7.41581	-4.87394	13.98889	0.60804	0.01022	0.06097	0.04363	-0.00091	-0.01418	7.25789	-0.30943	-10.67694	-0.02465	0.42684	0.00496	-0.00111	-0.00101	0.00041	5.41713
524			5.23000	-0.03435	5.31096	4.22215	-0.01175	-0.00176	0.00079	0.00037	-0.00002	0.00004	48.09807	4.76220	-21.78978	-0.03525	0.00128	0.00444	0.00198	0.00000	0.00014	35.29727	7.54277	12.24068	-0.19748	-0.01908	0.01124	-0.00012	-0.00031	-0.00014	7.38322	-4.80046	14.10676	0.61206	0.00532	0.06019	0.04693	-0.00061	-0.01232	7.23634	-0.30259	-10.71694	-0.02467	0.42095	0.00535	-0.00081	-0.00200	0.00029	5.40363
525			5.24000	-0.01171	5.30643	4.18620	-0.01171	-0.00174	0.00075	0.00040	-0.00001	0.00005	48.13021	4.74937	-21.77728	-0.03451	0.00101	0.00399	0.00183	-0.00000	0.00011	35.29469	7.54267	12.25830	-0.19771	-0.01684	0.01354	0.00019	-0.00035	-0.00043	7.34608	-4.71401	14.20553	0.61685	-0.00063	0.05934	0.04985	0.00009	-0.01042	7.22077	-0.29629	-10.73729	-0.02720	0.41633	0.00548	-0.00066	-0.00303	0.00010	5.39401
526			5.25000	0.01243	5.30734	4.14395	-0.01166	-0.00172	0.00073	0.00041	0.00001	0.00005	48.16101	4.74060	-21.76500	-0.03376	0.00073	0.00349	0.00173	-0.00001	0.00007	35.29260	7.54467	12.28481	-0.19799	-0.01547	0.01546	0.00102	-0.00041	-0.00063	7.30538	-4.61455	14.28636	0.61987	-0.00930	0.05871	0.05156	0.00154	-0.00887	7.20844	-0.29165	-10.73694	-0.02979	0.41214	0.00574	-0.00063	-0.00277	-0.00009	5.38724
527			5.26000	0.03622	5.31399	4.10021	-0.01161	-0.00171	0.00073	0.00038	0.00003	0.00005	48.19094	4.73708	-21.75503	-0.03310	0.00049	0.00302	0.00166	-0.00000	0.00003	35.29326	7.54456	12.31426	-0.19832	-0.01491	0.01685	0.00219	-0.00047	-0.00061	7.26266	-4.50331	14.35346	0.62047	-0.01837	0.05813	0.05196	0.00342	-0.00773	7.19630	-0.29083	-10.71910	-0.03104	0.41000	0.00574	-0.00074	-0.00058	-0.00024	5.38226
528			5.27000	0.05802	5.32534	4.05904	-0.01156	-0.00170	0.00073	0.00033	0.00004	0.00005	48.21981	4.73821	-21.74826	-0.03273	0.00028	0.00265	0.00157	-0.00000	0.00001	35.29806	7.53927	12.33959	-0.19821	-0.01450	0.01788	0.00344	-0.00048	-0.00036	7.21918	-4.38332	14.41082	0.62020	-0.02627	0.05752	0.05155	0.00524	-0.00690	7.18093	-0.29607	-10.68895	-0.03016	0.40773	0.00578	-0.00097	0.00332	-0.00035	5.37747
529			5.28000	0.07660	5.34053	4.02266	-0.01151	-0.00168	0.00074	0.00027	0.00005	0.00004	48.24669	4.74298	-21.74437	-0.03254	0.00008	0.00236	0.00141	-0.00000	-0.00001	35.30780	7.52682	12.35510	-0.19797	-0.01414	0.01860	0.00459	-0.00047	0.00006	7.17567	-4.25936	14.46148	0.62014	-0.03434	0.05689	0.05096	0.00695	-0.00633	7.15922	-0.30864	-10.65239	-0.02701	0.40253	0.00626	-0.00121	0.00793	-0.00042	5.37156
530			5.29000	0.09158	5.35826	3.99182	-0.01148	-0.00167	0.00074	0.00022	0.00005	0.00004	48.26983	4.75166	-21.74331	-0.03248	-0.00008	0.00214	0.00115	0.00000	-0.00003	35.32214	7.50620	12.35851	-0.19791	-0.01419	0.01879	0.00543	-0.00046	0.00053	7.13227	-4.13717	14.50865	0.62055	-0.04113	0.05616	0.05100	0.00801	-0.00605	7.12917	-0.32797	-10.61617	-0.02426	0.39677	0.00676	-0.00146	0.01179	-0.00041	5.36367
531			5.30000	0.10328	5.37619	3.96681	-0.01146	-0.00166	0.00075	0.00017	0.00005	0.00003	48.28713	4.76519	-21.74611	-0.03248	-0.00024	0.00198	0.00079	0.00000	-0.00005	35.33989	7.47767	12.35024	-0.19832	-0.01529	0.01816	0.00582	-0.00049	0.00093	7.08834	-4.02264	14.55646	0.62325	-0.04620	0.05559	0.05245	0.00815	-0.00609	7.09003	-0.35112	-10.58712	-0.02709	0.39113	0.00743	-0.00204	0.01363	-0.00033	5.35353
532			5.31000	0.11254	5.39122	3.94773	-0.01146	-0.00165	0.00076	0.00014	0.00004	0.00002	48.29679	4.78401	-21.75411	-0.03267	-0.00032	0.00197	0.00037	0.00000	-0.00008	35.35923	7.44257	12.33172	-0.19864	-0.01695	0.01685	0.00571	-0.00052	0.00118	7.04284	-3.92105	14.60858	0.62625	-0.04986	0.05536	0.05501	0.00748	-0.00638	7.04241	-0.37386	-10.57094	-0.03234	0.38394	0.00866	-0.00287	0.01292	-0.00016	5.34145
533			5.32000	0.12050	5.40093	3.93292	-0.01146	-0.00164	0.00075	0.00012	0.00002	0.00002	48.29826	4.80737	-21.76694	-0.03295	-0.00032	0.00212	-0.00007	0.00000	-0.00010	35.37870	7.40294	12.30479	-0.19845	-0.01869	0.01515	0.00527	-0.00052	0.00126	6.99524	-3.83588	14.66671	0.62749	-0.05256	0.05546	0.05736	0.00628	-0.00671	6.98813	-0.39195	-10.57118	-0.03784	0.37601	0.01028	-0.00373	0.01020	0.00013	5.32815
534			5.33000	0.12757	5.40457	3.91926	-0.01147	-0.00163	0.00074	0.00010	0.00000	0.00002	48.29189	4.83322	-21.78286	-0.03322	-0.00028	0.00233	-0.00048	0.00000	-0.00012	35.39740	7.36147	12.27180	-0.19786	-0.02057	0.01319	0.00484	-0.00049	0.00120	6.94622	-3.76833	14.72986	0.63058	-0.05432	0.05591	0.05837	0.00486	-0.00691	6.92950	-0.40301	-10.58866	-0.04691	0.36930	0.01208	-0.00488	0.00667	0.00051	5.31408
535			5.34000	0.13317	5.40301	3.90366	-0.01148	-0.00161	0.00071	0.00006	-0.00001	0.00002	48.27895	4.85833	-21.79940	-0.03329	-0.00033	0.00241	-0.00078	0.00000	-0.00012	35.41571	7.32046	12.23490	-0.19739	-0.02272	0.01117	0.00477	-0.00043	0.00105	6.89763	-3.71702	14.79511	0.63355	-0.05691	0.05604	0.05685	0.00363	-0.00678	6.86928	-0.40666	-10.62171	-0.05639	0.36209	0.01357	-0.00591	0.00330	0.00091	5.29994
536			5.35000	0.13715	5.39815	3.88468	-0.01147	-0.00159	0.00068	0.00004	-0.00001	0.00002	48.26242	4.87987	-21.81528	-0.03320	-0.00044	0.00241	-0.00086	0.00000	-0.00010	35.43476	7.28159	12.19610	-0.19728	-0.02445	0.00957	0.00522	-0.00036	0.00088	6.85178	-3.67904	14.85895	0.63460	-0.05818	0.05645	0.05273	0.00258	-0.00644	6.81003	-0.40424	-10.66596	-0.06222	0.35713	0.01504	-0.00631	0.00076	0.00124	5.28590
537			5.36000	0.14082	5.39251	3.86177	-0.01145	-0.00157	0.00064	0.00004	-0.00001	0.00003	48.24672	4.89736	-21.83068	-0.03307	-0.00054	0.00238	-0.00068	-0.00000	-0.00009	35.45575	7.24585	12.15818	-0.19710	-0.02523	0.00861	0.00616	-0.00032	0.00073	6.81038	-3.65087	14.91909	0.63665	-0.05727	0.05699	0.04714	0.00180	-0.00603	6.75364	-0.39784	-10.71615	-0.06608	0.35655	0.01611	-0.00632	-0.00086	0.00146	5.27178
538			5.37000	0.14603	5.38911	3.83399	-0.01143	-0.00155	0.00061	0.00007	-0.00000	0.00003	48.23616	4.91197	-21.84645	-0.03309	-0.00062	0.00240	-0.00032	-0.00000	-0.00009	35.47955	7.21353	12.12488	-0.19652	-0.02517	0.00818	0.00742	-0.00037	0.00060	6.77436	-3.62897	14.97534	0.63802	-0.05693	0.05684	0.04100	0.00136	-0.00571	6.70113	-0.38932	-10.76844	-0.06807	0.35717	0.01631	-0.00606	-0.00183	0.00152	5.25723
539			5.38000	0.15375	5.39060	3.79961	-0.01141	-0.00154	0.00061	0.00011	0.00001	0.00004	48.23307	4.92540	-21.86244	-0.03341	-0.00067	0.00244	0.00014	-0.00000	-0.00009	35.50638	7.18386	12.09949	-0.19566	-0.02470	0.00810	0.00879	-0.00050	0.00048	6.74378	-3.61007	15.03031	0.63917	-0.05776	0.05673	0.03561	0.00120	-0.00582	6.65241	-0.37954	-10.82146	-0.06900	0.35635	0.01672	-0.00570	-0.00250	0.00160	5.24156
540			5.39000	0.16420	5.39787	3.75689	-0.01142	-0.00155	0.00063	0.00015	0.00003	0.00005	48.23836	4.93904	-21.87673	-0.03407	-0.00069	0.00251	0.00062	0.00000	-0.00008	35.53626	7.15570	12.08305	-0.19470	-0.02402	0.00827	0.01005	-0.00066	0.00038	6.71770	-3.59161	15.08949	0.63756	-0.05906	0.05669	0.03191	0.00116	-0.00653	6.60721	-0.36865	-10.87629	-0.06769	0.35524	0.01714	-0.00519	-0.00306	0.00171	5.22445
541			5.40000	0.17741	5.41019	3.70597	-0.01144	-0.00157	0.00068	0.00019	0.00004	0.00006	48.25200	4.95375	-21.88659	-0.03497	-0.00062	0.00263	0.00110	0.00001	-0.00007	35.56866	7.12748	12.07447	-0.19362	-0.02299	0.00869	0.01092	-0.00081	0.00033	6.69448	-3.57220	15.15895	0.63844	-0.05977	0.05715	0.03039	0.00115	-0.00775	6.56519	-0.35661	-10.93372	-0.07000	0.35454	0.01794	-0.00503	-0.00366	0.00185	5.20560
542			5.41000	0.19341	5.42581	3.65052	-0.01148	-0.00159	0.00075	0.00024	0.00004	0.00007	48.27323	4.96985	-21.89036	-0.03594	-0.00054	0.00272	0.00153	0.00001	-0.00006	35.60230	7.09797	12.07155	-0.19237	-0.02179	0.00922	0.01119	-0.00092	0.00030	6.67263	-3.55156	15.24149	0.64075	-0.06068	0.05794	0.03024	0.00116	-0.00908	6.52563	-0.34336	-10.99244	-0.07316	0.35350	0.01901	-0.00500	-0.00446	0.00195	5.18437
543			5.42000	0.21187	5.44214	3.59712	-0.01151	-0.00161	0.00079	0.00029	0.00004	0.00007	48.30052	4.98741	-21.88883	-0.03662	-0.00053	0.00272	0.00184	0.00001	-0.00005	35.63556	7.06649	12.07253	-0.19121	-0.02080	0.00970	0.01089	-0.00100	0.00029	6.65131	-3.52952	15.33502	0.64360	-0.06052	0.05873	0.03087	0.00125	-0.01017	6.48756	-0.32889	-11.04888	-0.07474	0.35370	0.01990	-0.00499	-0.00552	0.00191	5.16027
544			5.43000	0.23200	5.45660	3.55160	-0.01153	-0.00161	0.00081	0.00033	0.00004	0.00006	48.33147	5.00603	-21.88410	-0.03694	-0.00065	0.00260	0.00199	0.00002	-0.00005	35.66697	7.03337	12.07623	-0.19036	-0.02023	0.01008	0.01015	-0.00105	0.00028	6.62964	-3.50511	15.43616	0.64488	-0.06153	0.05871	0.03235	0.00153	-0.01087	6.44980	-0.31317	-11.09966	-0.07267	0.35296	0.02004	-0.00485	-0.00675	0.00171	5.13300
545			5.44000	0.25240	5.46734	3.51673	-0.01154	-0.00159	0.00078	0.00034	0.00002	0.00004	48.36322	5.02491	-21.87802	-0.03694	-0.00091	0.00234	0.00196	0.00003	-0.00004	35.69557	6.99977	12.08146	-0.19010	-0.02027	0.01028	0.00919	-0.00106	0.00028	6.60652	-3.47678	15.54284	0.64667	-0.06175	0.05840	0.03442	0.00201	-0.01134	6.41153	-0.29611	-11.14359	-0.07081	0.35291	0.01983	-0.00480	-0.00792	0.00149	5.10270
546			5.45000	0.27187	5.47364	3.49252	-0.01156	-0.00156	0.00073	0.00033	0.00001	0.00002	48.39338	5.04286	-21.87139	-0.03672	-0.00129	0.00197	0.00180	0.00004	-0.00003	35.72111	6.96659	12.08648	-0.19037	-0.02067	0.01043	0.00827	-0.00104	0.00029	6.58180	-3.44244	15.65329	0.64778	-0.06158	0.05850	0.03543	0.00272	-0.01169	6.37263	-0.27798	-11.18254	-0.06955	0.35399	0.01988	-0.00476	-0.00866	0.00140	5.07018
547			5.46000	0.28924	5.47556	3.47771	-0.01157	-0.00153	0.00067	0.00029	0.00000	0.00001	48.42053	5.05892	-21.86474	-0.03632	-0.00172	0.00154	0.00156	0.00004	-0.00002	35.74437	6.93442	12.08923	-0.19096	-0.02114	0.01062	0.00765	-0.00097	0.00033	6.55716	-3.40033	15.76484	0.64638	-0.06266	0.05855	0.03408	0.00369	-0.01183	6.33347	-0.25931	-11.22064	-0.06705	0.35497	0.01989	-0.00457	-0.00883	0.00145	5.03678
548			5.47000	0.30302	5.47377	3.47034	-0.01159	-0.00149	0.00059	0.00022	-0.00001	0.00000	48.44375	5.07290	-21.85842	-0.03587	-0.00221	0.00101	0.00130	0.00005	-0.00001	35.76679	6.90294	12.08827	-0.19187	-0.02147	0.01099	0.00756	-0.00090	0.00040	6.53457	-3.34889	15.87591	0.64489	-0.06400	0.05889	0.03117	0.00491	-0.01198	6.29497	-0.24043	-11.26247	-0.06714	0.35557	0.02024	-0.00442	-0.00845	0.00166	5.00435
549			5.48000	0.31220	5.46933	3.46933	-0.01161	-0.00146	0.00052	0.00015	-0.00001	-0.00000	48.46310	5.08646	-21.85408	-0.03552	-0.00277	0.00040	0.00113	0.00006	-0.00001	35.79022	6.87106	12.08345	-0.19318	-0.02162	0.01158	0.00811	-0.00087	0.00049	6.51472	-3.28641	15.98678	0.64440	-0.06403	0.06009	0.02830	0.00623	-0.01236	6.25845	-0.22194	-11.31094	-0.06959	0.35726	0.02136	-0.00430	-0.00762	0.00198	4.97508
550			5.49000	0.31744	5.46334	3.47525	-0.01164	-0.00145	0.00047	0.00011	-0.00002	-0.00001	48.48046	5.10367	-21.85511	-0.03543	-0.00331	-0.00016	0.00113	0.00006	0.00001	35.81637	6.83720	12.07588	-0.19441	-0.02138	0.01235	0.00919	-0.00091	0.00060	6.49695	-3.21128	16.09784	0.64187	-0.06574	0.06050	0.02640	0.00789	-0.01259	6.22461	-0.20453	-11.36560	-0.06981	0.35674	0.02194	-0.00398	-0.00627	0.00221	4.95016
551			5.50000	0.32089	5.45637	3.48885	-0.01166	-0.00144	0.00044	0.00010	-0.00002	-0.00001	48.49868	5.12977	-21.86442	-0.03557	-0.00365	-0.00046	0.00128	0.00007	0.00003	35.84635	6.79932	12.06699	-0.19502	-0.02046	0.01326	0.01052	-0.00099	0.00072	6.47998	-3.12269	16.20850	0.64304	-0.06746	0.06149	0.02621	0.00968	-0.01286	6.19351	-0.18938	-11.42362	-0.07301	0.35712	0.02302	-0.00386	-0.00451	0.00236	4.92963
552			5.51000	0.32441	5.44897	3.50909	-0.01167	-0.00144	0.00043	0.00013	-0.00002	-0.00002	48.51935	5.16874	-21.88243	-0.03585	-0.00371	-0.00044	0.00150	0.00010	0.00004	35.88034	6.75551	12.05747	-0.19514	-0.01908	0.01410	0.01172	-0.00108	0.00089	6.46219	-3.02092	16.31770	0.64273	-0.06974	0.06210	0.02779	0.01157	-0.01298	6.16436	-0.17748	-11.48063	-0.07234	0.35868	0.02360	-0.00367	-0.00273	0.00227	4.91246
553			5.52000	0.32902	5.44175	3.53325	-0.01168	-0.00146	0.00045	0.00015	-0.00002	-0.00002	48.54290	5.22165	-21.90647	-0.03621	-0.00353	-0.00014	0.00169	0.00013	0.00002	35.91760	6.70430	12.04632	-0.19486	-0.01760	0.01470	0.01257	-0.00113	0.00110	6.44183	-2.90691	16.42532	0.64389	-0.06988	0.06233	0.03105	0.01301	-0.01307	6.13578	-0.16887	-11.53235	-0.07041	0.36344	0.02352	-0.00356	-0.00158	0.00199	4.89663
554			5.53000	0.33439	5.43511	3.55810	-0.01169	-0.00148	0.00049	0.00014	-0.00002	-0.00002	48.56840	5.28648	-21.93222	-0.03647	-0.00320	0.00028	0.00176	0.00015	-0.00003	35.95736	6.64536	12.03096	-0.19436	-0.01633	0.01497	0.01302	-0.00112	0.00135	6.41783	-2.78203	16.53284	0.64532	-0.07039	0.06250	0.03508	0.01433	-0.01340	6.10677	-0.16218	-11.57638	-0.06730	0.36732	0.02354	-0.00347	-0.00164	0.00168	4.88059
555			5.54000	0.33857	5.42970	3.58208	-0.01169	-0.00152	0.00054	0.00009	-0.00001	-0.00002	48.59362	5.35893	-21.95672	-0.03663	-0.00276	0.00078	0.00165	0.00015	-0.00010	35.99872	6.57989	12.00841	-0.19377	-0.01516	0.01502	0.01301	-0.00103	0.00162	6.39012	-2.64769	16.64359	0.64740	-0.07141	0.06234	0.03878	0.01559	-0.01402	6.07692	-0.15507	-11.61315	-0.06454	0.36889	0.02352	-0.00339	-0.00301	0.00144	4.86347
556			5.55000	0.33872	5.42642	3.60552	-0.01169	-0.00155	0.00060	-0.00001	-0.00001	-0.00003	48.61555	5.43385	-21.97894	-0.03673	-0.00230	0.00127	0.00139	0.00013	-0.00015	36.04056	6.50984	11.97650	-0.19385	-0.01416	0.01496	0.01268	-0.00089	0.00187	6.35971	-2.50472	16.76130	0.64904	-0.07258	0.06205	0.04112	0.01677	-0.01489	6.04672	-0.14544	-11.64537	-0.06363	0.36789	0.02364	-0.00335	-0.00512	0.00134	4.84530
557			5.56000	0.33341	5.42599	3.63049	-0.01169	-0.00159	0.00067	-0.00010	0.00000	-0.00003	48.63305	5.50709	-21.99979	-0.03697	-0.00188	0.00174	0.00117	0.00010	-0.00020	36.08212	6.43728	11.93426	-0.19447	-0.01303	0.01499	0.01226	-0.00071	0.00211	6.32816	-2.35411	16.88771	0.64843	-0.07491	0.06205	0.04162	0.01811	-0.01583	6.01668	-0.13238	-11.67607	-0.06186	0.36558	0.02413	-0.00322	-0.00725	0.00137	4.82637
558			5.57000	0.32388	5.42833	3.65871	-0.01168	-0.00162	0.00073	-0.00015	0.00001	-0.00004	48.64785	5.57716	-22.02078	-0.03738	-0.00146	0.00226	0.00111	0.00008	-0.00026	36.12337	6.36447	11.88211	-0.19503	-0.01131	0.01523	0.01191	-0.00050	0.00232	6.29682	-2.19718	17.02147	0.64758	-0.07481	0.06246	0.04093	0.01876	-0.01662	5.98726	-0.11602	-11.70759	-0.06000	0.36763	0.02451	-0.00303	-0.00900	0.00148	4.80739
559			5.58000	0.31271	5.43260	3.68979	-0.01166	-0.00166	0.00080	-0.00016	0.00001	-0.00004	48.66291	5.64505	-22.04296	-0.03781	-0.00093	0.00294	0.00124	0.00004	-0.00034	36.16450	6.29371	11.82242	-0.19502	-0.00879	0.01566	0.01180	-0.00030	0.00246	6.26612	-2.03505	17.15937	0.64699	-0.07374	0.06263	0.03996	0.01910	-0.01697	5.95888	-0.09724	-11.74205	-0.06024	0.37043	0.02452	-0.00293	-0.00993	0.00166	4.78883
560			5.59000	0.30186	5.43827	3.72135	-0.01163	-0.00169	0.00087	-0.00015	0.00002	-0.00005	48.68093	5.71265	-22.06672	-0.03799	-0.00025	0.00374	0.00154	0.00001	-0.00044	36.20615	6.22671	11.75959	-0.19480	-0.00598	0.01613	0.01211	-0.00017	0.00247	6.23585	-1.86823	17.29793	0.64601	-0.07418	0.06227	0.03905	0.01981	-0.01683	5.93171	-0.07740	-11.78166	-0.06090	0.37083	0.02426	-0.00282	-0.00956	0.00191	4.77106
561			5.60000	0.29236	5.44534	3.75155	-0.01160	-0.00172	0.00094	-0.00012	0.00002	-0.00005	48.70426	5.78141	-22.09325	-0.03790	0.00045	0.00451	0.00196	-0.00002	-0.00056	36.24908	6.16429	11.69911	-0.19488	-0.00389	0.01627	0.01283	-0.00010	0.00232	6.20580	-1.69720	17.43419	0.64384	-0.07507	0.06174	0.03818	0.02062	-0.01639	5.90590	-0.05851	-11.82895	-0.06147	0.37050	0.02388	-0.00267	-0.00735	0.00225	4.75424
562			5.61000	0.28459	5.45354	3.77986	-0.01156	-0.00175	0.00101	-0.00008	0.00002	-0.00005	48.73440	5.85117	-22.12361	-0.03771	0.00106	0.00514	0.00244	-0.00004	-0.00065	36.29393	6.10678	11.64467	-0.19542	-0.00321	0.01585	0.01374	-0.00008	0.00205	6.17584	-1.52242	17.56636	0.63960	-0.07421	0.06120	0.03749	0.02088	-0.01581	5.88204	-0.04369	-11.88667	-0.06204	0.37182	0.02329	-0.00245	-0.00275	0.00262	4.73910
563			5.62000	0.27895	5.46189	3.80664	-0.01152	-0.00177	0.00107	-0.00004	0.00002	-0.00005	48.77196	5.91968	-22.15672	-0.03751	0.00156	0.00566	0.00293	-0.00005	-0.00071	36.34062	6.05345	11.59617	-0.19599	-0.00342	0.01507	0.01456	-0.00008	0.00180	6.14554	-1.34471	17.69381	0.63655	-0.07320	0.06032	0.03754	0.02087	-0.01507	5.86073	-0.03686	-11.95640	-0.06406	0.37130	0.02259	-0.00225	0.00420	0.00294	4.72650
564			5.63000	0.27571	5.46902	3.83273	-0.01149	-0.00179	0.00112	0.00001	0.00002	-0.00005	48.81695	5.98353	-22.19004	-0.03731	0.00194	0.00606	0.00336	-0.00005	-0.00071	36.38896	6.00304	11.55101	-0.19608	-0.00353	0.01443	0.01518	-0.00009	0.00163	6.11416	-1.16688	17.81607	0.63503	-0.07263	0.05931	0.03844	0.02049	-0.01418	5.84193	-0.04135	-12.03655	-0.06580	0.36836	0.02206	-0.00204	0.01226	0.00313	4.71703
565			5.64000	0.27453	5.47380	3.85858	-0.01146	-0.00180	0.00114	0.00003	0.00001	-0.00005	48.86850	6.04045	-22.22159	-0.03712	0.00213	0.00631	0.00369	-0.00005	-0.00066	36.43855	5.95437	11.50784	-0.19539	-0.00319	0.01406	0.01555	-0.00008	0.00152	6.08108	-0.99414	17.93187	0.63447	-0.07167	0.05851	0.03999	0.01932	-0.01315	5.82533	-0.05824	-12.12218	-0.06824	0.36647	0.02167	-0.00189	0.01983	0.00311	4.71058
566			5.65000	0.27429	5.47521	3.88353	-0.01142	-0.00180	0.00114	0.00004	-0.00000	-0.00005	48.92438	6.09029	-22.25062	-0.03698	0.00211	0.00638	0.00385	-0.00004	-0.00060	36.48883	5.90722	11.46755	-0.19420	-0.00263	0.01394	0.01575	-0.00007	0.00141	6.04587	-0.83245	18.03940	0.63451	-0.07066	0.05736	0.04206	0.01753	-0.01188	5.81044	-0.08637	-12.20636	-0.06919	0.36608	0.02084	-0.00172	0.02579	0.00279	4.70646
567			5.66000	0.27378	5.47259	3.90578	-0.01139	-0.00179	0.00111	0.00002	-0.00001	-0.00004	48.98190	6.13470	-22.27660	-0.03695	0.00188	0.00626	0.00386	-0.00003	-0.00052	36.53925	5.86175	11.43228	-0.19300	-0.00223	0.01392	0.01579	-0.00007	0.00127	6.00818	-0.68636	18.13794	0.63399	-0.06844	0.05642	0.04427	0.01505	-0.01062	5.79705	-0.12301	-12.28323	-0.06726	0.36663	0.02024	-0.00154	0.02940	0.00236	4.70420
568			5.67000	0.27246	5.46581	3.92306	-0.01135	-0.00177	0.00105	-0.00001	-0.00003	-0.00003	49.03887	6.17594	-22.29827	-0.03687	0.00150	0.00599	0.00371	-0.00003	-0.00045	36.58907	5.81780	11.40384	-0.19223	-0.00233	0.01386	0.01555	-0.00008	0.00110	5.96819	-0.55931	18.22755	0.63416	-0.06687	0.05515	0.04552	0.01237	-0.00927	5.78460	-0.16429	-12.34851	-0.06706	0.36468	0.01960	-0.00149	0.02977	0.00183	4.70310
569			5.68000	0.26985	5.45547	3.93381	-0.01131	-0.00174	0.00098	-0.00005	-0.00004	-0.00001	49.09322	6.21568	-22.31386	-0.03657	0.00099	0.00553	0.00340	-0.00003	-0.00036	36.63696	5.77470	11.38309	-0.19218	-0.00316	0.01365	0.01489	-0.00013	0.00093	5.92766	-0.45548	18.30749	0.63508	-0.06654	0.05433	0.04410	0.00945	-0.00783	5.77200	-0.20527	-12.39923	-0.06876	0.36147	0.01954	-0.00161	0.02701	0.00132	4.70198
570			5.69000	0.26558	5.44271	3.93839	-0.01128	-0.00170	0.00090	-0.00010	-0.00004	-0.00000	49.14286	6.25481	-22.32281	-0.03607	0.00034	0.00485	0.00297	-0.00001	-0.00028	36.68127	5.73224	11.36989	-0.19269	-0.00503	0.01307	0.01372	-0.00024	0.00075	5.88985	-0.38028	18.37507	0.63410	-0.06603	0.05378	0.03897	0.00598	-0.00609	5.75808	-0.24166	-12.43439	-0.06978	0.35939	0.01959	-0.00186	0.02235	0.00081	4.69973
571			5.70000	0.25949	5.42885	3.93922	-0.01126	-0.00167	0.00082	-0.00013	-0.00004	-0.00000	49.18618	6.29302	-22.32591	-0.03561	-0.00033	0.00414	0.00249	0.00001	-0.00021	36.72058	5.69094	11.36287	-0.19325	-0.00719	0.01235	0.01211	-0.00037	0.00060	5.85807	-0.33885	18.42602	0.63182	-0.06523	0.05338	0.03075	0.00215	-0.00399	5.74166	-0.27139	-12.45372	-0.07128	0.35867	0.01960	-0.00226	0.01729	0.00030	4.69539
572			5.71000	0.25196	5.41529	3.93906	-0.01126	-0.00164	0.00075	-0.00016	-0.00004	0.00000	49.22268	6.32954	-22.32463	-0.03540	-0.00089	0.00358	0.00203	0.00004	-0.00015	36.75400	5.65232	11.36051	-0.19333	-0.00903	0.01165	0.01023	-0.00045	0.00045	5.83458	-0.33395	18.45631	0.63280	-0.06261	0.05343	0.02065	-0.00166	-0.00162	5.72184	-0.29489	-12.45729	-0.07758	0.35997	0.01983	-0.00290	0.01292	-0.00020	4.68823
573			5.72000	0.24346	5.40401	3.93929	-0.01127	-0.00162	0.00070	-0.00017	-0.00003	-0.00000	49.25256	6.36280	-22.32002	-0.03529	-0.00127	0.00321	0.00162	0.00005	-0.00011	36.78134	5.61871	11.36170	-0.19327	-0.01034	0.01108	0.00829	-0.00046	0.00031	5.82090	-0.36558	18.46366	0.63200	-0.06160	0.05374	0.00917	-0.00513	0.00079	5.69873	-0.31347	-12.44634	-0.08015	0.36057	0.02039	-0.00335	0.00944	-0.00065	4.67803
574			5.73000	0.23436	5.39721	3.94004	-0.01129	-0.00160	0.00067	-0.00018	-0.00001	-0.00000	49.27658	6.39073	-22.31288	-0.03515	-0.00152	0.00295	0.00127	0.00006	-0.00007	36.80260	5.59238	11.36592	-0.19352	-0.01143	0.01063	0.00645	-0.00041	0.00016	5.81790	-0.43058	18.44931	0.63035	-0.06043	0.05405	-0.00271	-0.00797	0.00288	5.67374	-0.32833	-12.42420	-0.08185	0.36131	0.02096	-0.00350	0.00674	-0.00096	4.66466
575			5.74000	0.22522	5.39595	3.94113	-0.01131	-0.00159	0.00065	-0.00017	0.00000	-0.00000	49.29582	6.41128	-22.30404	-0.03494	-0.00172	0.00269	0.00100	0.00005	-0.00003	36.81850	5.57528	11.37241	-0.19406	-0.01223	0.01044	0.00491	-0.00030	0.00002	5.82545	-0.52208	18.41832	0.62784	-0.05976	0.05469	-0.01391	-0.00996	0.00435	5.64949	-0.33994	-12.39611	-0.08028	0.36036	0.02206	-0.00310	0.00457	-0.00111	4.64883
576			5.75000	0.21688	5.39933	3.94266	-0.01133	-0.00158	0.00063	-0.00015	0.00001	-0.00000	49.31141	6.42363	-22.29491	-0.03467	-0.00192	0.00240	0.00080	0.00004	-0.00000	36.83017	5.56822	11.38078	-0.19466	-0.01263	0.01060	0.00375	-0.00016	-0.00011	5.84261	-0.62978	18.37798	0.62588	-0.06000	0.05504	-0.02362	-0.01097	0.00501	5.62919	-0.34845	-12.36845	-0.07882	0.35646	0.02315	-0.00230	0.00286	-0.00101	4.63201
577			5.76000	0.20999	5.40538	3.94519	-0.01134	-0.00157	0.00062	-0.00012	0.00002	-0.00000	49.32406	6.42809	-22.28765	-0.03437	-0.00213	0.00210	0.00063	0.00002	0.00001	36.83879	5.57110	11.39090	-0.19515	-0.01246	0.01119	0.00293	-0.00002	-0.00026	5.86779	-0.74113	18.33579	0.62677	-0.05959	0.05552	-0.03115	-0.01065	0.00486	5.61573	-0.35402	-12.34704	-0.08098	0.35197	0.02435	-0.00124	0.00172	-0.00071	4.61607
578			5.77000	0.20434	5.41234	3.94947	-0.01135	-0.00156	0.00059	-0.00010	0.00002	-0.00001	49.33344	6.42626	-22.28467	-0.03413	-0.00235	0.00181	0.00043	-0.00001	0.00001	36.84523	5.58243	11.40313	-0.19533	-0.01175	0.01211	0.00230	0.00007	-0.00041	5.89855	-0.84365	18.29907	0.62807	-0.06050	0.05534	-0.03516	-0.00944	0.00386	5.61149	-0.35731	-12.33554	-0.08212	0.34529	0.02504	0.00015	0.00128	-0.00030	4.60294
579			5.78000	0.19882	5.41924	3.95564	-0.01135	-0.00155	0.00056	-0.00011	0.00002	-0.00001	49.33836	6.42041	-22.28743	-0.03407	-0.00257	0.00157	0.00015	-0.00004	0.00000	36.84969	5.59927	11.41785	-0.19517	-0.01082	0.01315	0.00162	0.00009	-0.00053	5.93106	-0.92715	18.27468	0.62860	-0.06136	0.05532	-0.03457	-0.00743	0.00225	5.61781	-0.35958	-12.33387	-0.08243	0.34036	0.02556	0.00166	0.00155	0.00004	4.59403
580			5.79000	0.19227	5.42547	3.96275	-0.01134	-0.00154	0.00053	-0.00014	0.00002	-0.00001	49.33734	6.41319	-22.29556	-0.03411	-0.00284	0.00132	-0.00020	-0.00006	-0.00000	36.85163	5.61815	11.43473	-0.19506	-0.01026	0.01398	0.00073	0.00007	-0.00060	5.96107	-0.98644	18.26712	0.63029	-0.06139	0.05522	-0.03001	-0.00511	0.00042	5.63464	-0.36231	-12.33786	-0.08370	0.33869	0.02553	0.00311	0.00227	0.00014	4.58949
581			5.80000	0.18381	5.43097	3.96937	-0.01134	-0.00152	0.00050	-0.00018	0.00001	-0.00001	49.32932	6.40669	-22.30746	-0.03416	-0.00315	0.00100	-0.00061	-0.00007	-0.00001	36.85055	5.63517	11.45263	-0.19525	-0.01062	0.01431	-0.00038	0.00002	-0.00056	5.98564	-1.02297	18.27599	0.63121	-0.06065	0.05507	-0.02360	-0.00323	-0.00108	5.66038	-0.36661	-12.34072	-0.08273	0.34083	0.02494	0.00415	0.00295	-0.00009	4.58866
582			5.81000	0.17281	5.43609	3.97475	-0.01135	-0.00151	0.00048	-0.00024	0.00001	-0.00000	49.31390	6.40192	-22.32119	-0.03426	-0.00347	0.00067	-0.00105	-0.00008	-0.00001	36.84602	5.64684	11.46915	-0.19583	-0.01164	0.01422	-0.00166	-0.00005	-0.00040	6.00443	-1.04485	18.29576	0.63194	-0.05985	0.05520	-0.01782	-0.00244	-0.00180	5.69214	-0.37259	-12.33493	-0.08038	0.34433	0.02442	0.00461	0.00297	-0.00058	4.58981
583			5.82000	0.15889	5.44131	3.97875	-0.01137	-0.00151	0.00046	-0.00030	0.00001	-0.00000	49.29131	6.39893	-22.33477	-0.03453	-0.00373	0.00042	-0.00148	-0.00007	-0.00000	36.83800	5.65091	11.48121	-0.19630	-0.01279	0.01386	-0.00305	-0.00011	-0.00017	6.01872	-1.06554	18.31801	0.63214	-0.05893	0.05509	-0.01364	-0.00310	-0.00153	5.72591	-0.37917	-12.31441	-0.07756	0.34822	0.02356	0.00440	0.00180	-0.00125	4.59061
584			5.83000	0.14201	5.44723	3.98116	-0.01139	-0.00150	0.00045	-0.00036	0.00002	-0.00000	49.26209	6.39759	-22.34653	-0.03482	-0.00391	0.00027	-0.00189	-0.00006	-0.00000	36.82648	5.64694	11.48654	-0.19684	-0.01398	0.01327	-0.00454	-0.00016	0.00007	6.02985	-1.10156	18.33365	0.63062	-0.05763	0.05420	-0.01068	-0.00529	-0.00017	5.75678	-0.38454	-12.27504	-0.07208	0.35078	0.02205	0.00340	-0.00076	-0.00193	4.58855
585			5.84000	0.12245	5.45454	3.98220	-0.01141	-0.00151	0.00045	-0.00041	0.00002	-0.00000	49.22683	6.39776	-22.35613	-0.03509	-0.00402	0.00018	-0.00227	-0.00004	-0.00000	36.81129	5.63683	11.48428	-0.19738	-0.01533	0.01239	-0.00609	-0.00016	0.00025	6.03839	-1.16986	18.33270	0.62965	-0.05622	0.05423	-0.00851	-0.00877	0.00234	5.77923	-0.38679	-12.21413	-0.06630	0.35203	0.02162	0.00187	-0.00458	-0.00273	4.58128
586			5.85000	0.10051	5.46403	3.98245	-0.01145	-0.00152	0.00047	-0.00046	0.00003	-0.00000	49.18615	6.39917	-22.36412	-0.03523	-0.00407	0.00015	-0.00259	-0.00003	-0.00000	36.79227	5.62390	11.47507	-0.19815	-0.01690	0.01126	-0.00755	-0.00008	0.00033	6.04467	-1.28455	18.30329	0.62977	-0.05534	0.05446	-0.00741	-0.01314	0.00618	5.78814	-0.38426	-12.12983	-0.06326	0.35181	0.02156	0.00010	-0.00948	-0.00360	4.56676
587			5.86000	0.07665	5.47568	3.98237	-0.01148	-0.00153	0.00049	-0.00049	0.00003	0.00000	49.14097	6.40175	-22.37098	-0.03535	-0.00405	0.00019	-0.00285	-0.00002	-0.00000	36.76994	5.61210	11.46054	-0.19859	-0.01850	0.00995	-0.00869	0.00007	0.00032	6.04948	-1.45407	18.23192	0.63430	-0.05238	0.05565	-0.00829	-0.01700	0.01154	5.77970	-0.37538	-12.02043	-0.06692	0.35504	0.02217	-0.00200	-0.01518	-0.00464	4.54358
588			5.87000	0.05140	5.48842	3.98178	-0.01152	-0.00154	0.00052	-0.00052	0.00003	0.00000	49.09241	6.40512	-22.37650	-0.03549	-0.00396	0.00031	-0.00303	-0.00001	-0.00000	36.74525	5.60550	11.44308	-0.19869	-0.01985	0.00866	-0.00937	0.00030	0.00022	6.05439	-1.67938	18.10622	0.64065	-0.04556	0.05873	-0.01245	-0.01847	0.01861	5.75233	-0.35966	-11.88631	-0.07478	0.36401	0.02418	-0.00459	-0.02095	-0.00597	4.51092
589			5.88000	0.02553	5.50047	3.98024	-0.01154	-0.00155	0.00055	-0.00051	0.00003	0.00000	49.04194	6.40871	-22.38107	-0.03564	-0.00380	0.00052	-0.00310	-0.00001	-0.00001	36.71926	5.60828	11.42636	-0.19847	-0.02070	0.00761	-0.00957	0.00058	0.00007	6.06225	-1.95443	17.91971	0.64240	-0.03600	0.06318	-0.02116	-0.01692	0.02697	5.70751	-0.33810	-11.73257	-0.08228	0.37661	0.02732	-0.00716	-0.02580	-0.00735	4.46916
590			5.89000	0.00066	5.51012	3.97795	-0.01155	-0.00156	0.00059	-0.00048	0.00002	0.00000	48.99154	6.41209	-22.38662	-0.03572	-0.00349	0.00084	-0.00301	-0.00002	-0.00001	36.69276	5.62452	11.41496	-0.19810	-0.02089	0.00693	-0.00933	0.00086	-0.00011	6.07712	-2.26676	17.67653	0.63772	-0.02438	0.06838	-0.03428	-0.01242	0.03515	5.65072	-0.31223	-11.57192	-0.08216	0.38762	0.03166	-0.00819	-0.02853	-0.00827	4.42032
591			5.90000	-0.02124	5.51707	3.97608	-0.01155	-0.00158	0.00062	-0.00040	0.00002	0.00000	48.94384	6.41442	-22.39583	-0.03572	-0.00304	0.00133	-0.00274	-0.00004	-0.00002	36.66659	5.65706	11.41324	-0.19741	-0.02034	0.00671	-0.00870	0.00107	-0.00033	6.10287	-2.59733	17.39540	0.63326	-0.01193	0.07344	-0.04944	-0.00615	0.04072	5.59163	-0.28367	-11.42646	-0.08088	0.38885	0.03712	-0.00756	-0.02792	-0.00784	4.36848
592			5.91000	-0.03890	5.52253	3.97602	-0.01153	-0.00159	0.00066	-0.00031	0.00001	-0.00000	48.90112	6.41390	-22.41033	-0.03568	-0.00248	0.00191	-0.00237	-0.00006	-0.00003	36.64137	5.70663	11.42393	-0.19620	-0.01907	0.00699	-0.00787	0.00117	-0.00058	6.14076	-2.92220	17.10711	0.63529	-0.00368	0.07498	-0.06301	-0.00179	0.04018	5.54239	-0.25398	-11.32292	-0.08742	0.37266	0.04089	-0.00582	-0.02402	-0.00497	4.31945
593			5.92000	-0.05241	5.52773	3.97865	-0.01151	-0.00161	0.00070	-0.00023	0.00001	-0.00001	48.86396	6.40848	-22.42999	-0.03563	-0.00198	0.00243	-0.00200	-0.00008	-0.00003	36.61713	5.77082	11.44809	-0.19468	-0.01749	0.00767	-0.00709	0.00113	-0.00088	6.18863	-3.21755	16.84382	0.64479	0.00008	0.07400	-0.07196	0.00004	0.03461	5.51469	-0.22367	-11.28059	-0.10346	0.35040	0.04243	-0.00236	-0.01968	-0.00068	4.27983
594			5.93000	-0.06264	5.53285	3.98462	-0.01149	-0.00162	0.00072	-0.00017	0.00001	-0.00001	48.83205	6.39679	-22.45369	-0.03570	-0.00162	0.00281	-0.00168	-0.00008	-0.00002	36.59349	5.84422	11.48495	-0.19291	-0.01560	0.00880	-0.00640	0.00095	-0.00120	6.24199	-3.46589	16.62619	0.65578	0.00281	0.07303	-0.07462	0.00097	0.02748	5.51615	-0.19169	-11.29838	-0.12076	0.33824	0.04252	0.00352	-0.01771	0.00289	4.25462
595			5.94000	-0.07046	5.53782	3.99387	-0.01146	-0.00163	0.00073	-0.00012	0.00001	-0.00001	48.80457	6.37865	-22.47915	-0.03582	-0.00143	0.00302	-0.00146	-0.00008	-0.00000	36.57057	5.91970	11.53185	-0.19131	-0.01374	0.01024	-0.00578	0.00070	-0.00148	6.29599	-3.65895	16.45763	0.66261	0.00513	0.07230	-0.07150	0.00132	0.02082	5.54836	-0.15646	-11.35237	-0.12353	0.33736	0.04140	0.00977	-0.01845	0.00420	4.24584
596			5.95000	-0.07684	5.54297	4.00615	-0.01145	-0.00164	0.00074	-0.00009	0.00002	-0.00002	48.77983	6.35449	-22.50341	-0.03611	-0.00137	0.00307	-0.00140	-0.00008	0.00003	36.54864	5.98983	11.58377	-0.19018	-0.01202	0.01185	-0.00535	0.00045	-0.00163	6.34695	-3.79624	16.32998	0.66652	0.00729	0.07096	-0.06516	0.00126	0.01531	5.60708	-0.11811	-11.40796	-0.11490	0.34624	0.03851	0.01355	-0.02071	0.00305	4.25180
597			5.96000	-0.08236	5.54831	4.02057	-0.01145	-0.00165	0.00075	-0.00007	0.00002	-0.00002	48.75532	6.32511	-22.52242	-0.03656	-0.00141	0.00302	-0.00155	-0.00008	0.00007	36.52776	6.04802	11.63325	-0.18964	-0.01040	0.01353	-0.00537	0.00025	-0.00154	6.39331	-3.88279	16.23330	0.66900	0.01022	0.06923	-0.05844	0.00099	0.01094	5.68376	-0.07944	-11.43606	-0.10386	0.36518	0.03403	0.01456	-0.02277	0.00067	4.26807
598			5.97000	-0.08705	5.55336	4.03615	-0.01145	-0.00167	0.00079	-0.00005	0.00001	-0.00002	48.72801	6.29201	-22.53290	-0.03706	-0.00143	0.00293	-0.00190	-0.00007	0.00011	36.50690	6.08981	11.67220	-0.18990	-0.00870	0.01522	-0.00614	0.00012	-0.00117	6.43577	-3.92679	16.16207	0.66910	0.01297	0.06795	-0.05302	0.00048	0.00734	5.76784	-0.04487	-11.42326	-0.09182	0.38778	0.02956	0.01325	-0.02268	-0.00148	4.28862
599			5.98000	-0.09062	5.55747	4.05181	-0.01147	-0.00170	0.00084	-0.00003	0.00001	-0.00002	48.69532	6.25808	-22.53395	-0.03748	-0.00136	0.00288	-0.00235	-0.00005	0.00013	36.48416	6.11322	11.69490	-0.19098	-0.00721	0.01658	-0.00759	0.00005	-0.00056	6.47605	-3.93835	16.11475	0.66720	0.01493	0.06746	-0.04888	-0.00010	0.00417	5.84916	-0.01864	-11.37223	-0.08096	0.40730	0.02621	0.01074	-0.01923	-0.00282	4.30741
600			5.99000	-0.09276	5.56072	4.06735	-0.01151	-0.00173	0.00090	0.00000	0.00001	-0.00002	48.65668	6.22701	-22.52826	-0.03772	-0.00121	0.00288	-0.00274	-0.00003	0.00013	36.45849	6.11866	11.69925	-0.19282	-0.00648	0.01722	-0.00920	0.00001	0.00015	6.51482	-3.92738	16.09070	0.66443	0.01294	0.06719	-0.04448	-0.00044	0.00136	5.91987	-0.00369	-11.29516	-0.07213	0.41588	0.02433	0.00794	-0.01269	-0.00345	4.32012
601			6.00000	-0.09358	5.56354	4.08358	-0.01156	-0.00176	0.00096	0.00003	0.00001	-0.00003	48.61360	6.20142	-22.52095	-0.03791	-0.00105	0.00292	-0.00296	-0.00002	0.00011	36.43046	6.10817	11.68601	-0.19488	-0.00689	0.01691	-0.01055	-0.00001	0.00079	6.55087	-3.90225	16.08714	0.66191	0.00975	0.06696	-0.03846	-0.00048	-0.00083	5.97528	-0.00063	-11.20718	-0.06680	0.41478	0.02370	0.00548	-0.00517	-0.00356	4.32502
602			6.01000	-0.09354	5.56620	4.10105	-0.01162	-0.00178	0.00099	0.00004	0.00001	-0.00003	48.56847	6.18174	-22.51682	-0.03815	-0.00102	0.00294	-0.00300	-0.00002	0.00007	36.40091	6.08497	11.65746	-0.19666	-0.00837	0.01574	-0.01150	-0.00003	0.00120	6.58193	-3.86921	16.09841	0.66120	0.00679	0.06657	-0.03067	-0.00038	-0.00220	6.01392	-0.00742	-11.12229	-0.06495	0.40775	0.02374	0.00349	0.00097	-0.00325	4.32233
603			6.02000	-0.09340	5.56874	4.11916	-0.01170	-0.00178	0.00097	0.00003	0.00001	-0.00003	48.52382	6.16709	-22.51816	-0.03854	-0.00122	0.00287	-0.00288	-0.00002	0.00004	36.37075	6.05322	11.61726	-0.19800	-0.01075	0.01394	-0.01206	-0.00002	0.00134	6.60604	-3.83348	16.11732	0.66364	0.00293	0.06638	-0.02148	-0.00016	-0.00273	6.03680	-0.01976	-11.05143	-0.06554	0.39874	0.02437	0.00182	0.00434	-0.00260	4.31386
604			6.03000	-0.09388	5.57087	4.13591	-0.01178	-0.00177	0.00091	0.00001	0.00001	-0.00002	48.48217	6.15597	-22.52381	-0.03903	-0.00166	0.00268	-0.00259	-0.00003	0.00002	36.34033	6.01771	11.57002	-0.19884	-0.01375	0.01174	-0.01219	0.00001	0.00121	6.62165	-3.79990	16.13785	0.66547	-0.00066	0.06605	-0.01094	0.00003	-0.00269	6.04569	-0.03268	-11.00192	-0.06505	0.39088	0.02489	0.00029	0.00491	-0.00165	4.30116
605			6.04000	-0.09532	5.57213	4.14876	-0.01186	-0.00174	0.00081	-0.00002	0.00000	-0.00001	48.44651	6.14675	-22.53021	-0.03938	-0.00223	0.00238	-0.00212	-0.00004	0.00001	36.31059	5.98349	11.52092	-0.19963	-0.01693	0.00954	-0.01179	0.00008	0.00094	6.62753	-3.77274	16.15731	0.66651	-0.00285	0.06546	0.00053	0.00010	-0.00248	6.04193	-0.04206	-10.97739	-0.06597	0.38752	0.02472	-0.00112	0.00341	-0.00055	4.28525
606			6.05000	-0.09794	5.57243	4.15627	-0.01192	-0.00170	0.00070	-0.00006	0.00000	-0.00001	48.41948	6.13784	-22.53416	-0.03948	-0.00280	0.00202	-0.00151	-0.00004	0.00002	36.28249	5.95522	11.47567	-0.20021	-0.01972	0.00770	-0.01082	0.00017	0.00062	6.62328	-3.75461	16.17638	0.66698	-0.00388	0.06483	0.01164	0.00008	-0.00244	6.02629	-0.04542	-10.97742	-0.06770	0.39090	0.02378	-0.00247	0.00101	0.00043	4.26642
607			6.06000	-0.10242	5.57213	4.15833	-0.01197	-0.00166	0.00060	-0.00012	-0.00000	0.00000	48.40237	6.12795	-22.53400	-0.03936	-0.00328	0.00168	-0.00085	-0.00003	0.00003	36.25706	5.93678	11.43991	-0.20071	-0.02180	0.00644	-0.00941	0.00028	0.00034	6.61017	-3.74561	16.19765	0.66803	-0.00262	0.06495	0.01523	0.00000	-0.00262	6.00008	-0.04282	-10.99847	-0.06987	0.39824	0.02321	-0.00369	-0.00125	0.00118	4.24487
608			6.07000	-0.10939	5.57173	4.15569	-0.01199	-0.00162	0.00052	-0.00018	-0.00000	0.00000	48.39536	6.11600	-22.52906	-0.03899	-0.00359	0.00140	-0.00019	-0.00002	0.00004	36.23478	5.93077	11.41752	-0.20135	-0.02300	0.00590	-0.00773	0.00037	0.00012	6.59102	-3.74392	16.22401	0.66938	0.00000	0.06536	0.02583	0.00000	-0.00334	5.96586	-0.03575	-11.03512	-0.07387	0.40257	0.02331	-0.00467	-0.00281	0.00172	4.22082
609			6.08000	-0.11875	5.57173	4.14954	-0.01200	-0.00161	0.00049	-0.00023	0.00000	0.00001	48.39847	6.10191	-22.51932	-0.03836	-0.00366	0.00122	0.00047	-0.00001	0.00004	36.21617	5.93758	11.40981	-0.20185	-0.02293	0.00624	-0.00580	0.00041	-0.00008	6.56982	-3.74671	16.25685	0.66968	0.00318	0.06648	0.02641	0.00004	-0.00403	5.92774	-0.02607	-11.08180	-0.07845	0.40304	0.02457	-0.00515	-0.00376	0.00213	4.19515
610			6.09000	-0.12968	5.57258	4.14152	-0.01198	-0.00161	0.00050	-0.00025	0.00000	0.00001	48.41184	6.08775	-22.50640	-0.03751	-0.00339	0.00127	0.00110	0.00001	0.00004	36.20194	5.95530	11.41666	-0.20205	-0.02113	0.00756	-0.00363	0.00033	-0.00031	6.55046	-3.75097	16.29489	0.67012	0.00619	0.06813	0.02309	0.00008	-0.00455	5.89065	-0.01488	-11.13265	-0.08345	0.40219	0.02647	-0.00499	-0.00449	0.00234	4.16948
611			6.10000	-0.14084	5.57432	4.13262	-0.01193	-0.00162	0.00055	-0.00024	0.00001	0.00001	48.43499	6.07776	-22.49292	-0.03662	-0.00280	0.00159	0.00167	0.00003	0.00003	36.19273	5.97989	11.43737	-0.20206	-0.01797	0.00959	-0.00129	0.00015	-0.00061	6.53543	-3.75330	16.33472	0.66994	0.00770	0.06927	0.01751	0.00005	-0.00463	5.85926	-0.00293	-11.18131	-0.08878	0.40230	0.02765	-0.00413	-0.00503	0.00219	4.14597
612			6.11000	-0.15100	5.57659	4.12349	-0.01185	-0.00165	0.00064	-0.00021	0.00001	0.00001	48.46664	6.07649	-22.48162	-0.03576	-0.00201	0.00210	0.00213	0.00003	0.00001	36.18903	6.00587	11.47012	-0.20212	-0.01441	0.01181	0.00101	-0.00005	-0.00090	6.52556	-3.75013	16.37211	0.66809	0.00890	0.06972	0.01120	-0.00005	-0.00426	5.83738	0.00865	-11.22144	-0.09245	0.40368	0.02792	-0.00256	-0.00497	0.00168	4.12673
613			6.12000	-0.15956	5.57916	4.11525	-0.01175	-0.00167	0.00072	-0.00017	0.00001	0.00001	48.50499	6.08622	-22.47491	-0.03503	-0.00127	0.00258	0.00247	0.00003	-0.00004	36.19081	6.02807	11.51068	-0.20202	-0.01144	0.01373	0.00298	-0.00019	-0.00106	6.52073	-3.73851	16.40358	0.66695	0.01011	0.06963	0.00487	-0.00023	-0.00353	5.82746	0.01812	-11.24835	-0.09318	0.40473	0.02769	-0.00055	-0.00383	0.00096	4.11323
614			6.13000	-0.16633	5.58200	4.10975	-0.01164	-0.00169	0.00079	-0.00012	0.00001	0.00001	48.54816	6.10638	-22.47485	-0.03458	-0.00079	0.00288	0.00271	0.00002	-0.00010	36.19724	6.04288	11.55315	-0.20082	-0.00963	0.01494	0.00425	-0.00025	-0.00100	6.52076	-3.71711	16.42698	0.66689	0.00820	0.06920	-0.00139	-0.00034	-0.00266	5.83064	0.02348	-11.25979	-0.09278	0.40308	0.02737	0.00153	-0.00150	0.00019	4.10593
615			6.14000	-0.17084	5.58494	4.10780	-0.01153	-0.00169	0.00084	-0.00006	0.00001	0.00000	48.59425	6.13373	-22.48137	-0.03435	-0.00060	0.00301	0.00284	0.00001	-0.00014	36.20660	6.04899	11.59090	-0.19896	-0.00901	0.01541	0.00453	-0.00027	-0.00073	6.52561	-3.68646	16.44198	0.66604	0.00568	0.06864	-0.00714	-0.00033	-0.00185	5.84640	0.02316	-11.25575	-0.08816	0.40166	0.02691	0.00320	0.00155	-0.00054	4.10437
616			6.15000	-0.17240	5.58685	4.10842	-0.01144	-0.00169	0.00086	0.00000	0.00000	-0.00000	48.64101	6.16308	-22.49178	-0.03402	-0.00054	0.00306	0.00278	0.00001	-0.00015	36.21651	6.04711	11.61776	-0.19751	-0.00895	0.01550	0.00378	-0.00024	-0.00035	6.53453	-3.64811	16.45015	0.66411	0.00368	0.06821	-0.01133	-0.00026	-0.00130	5.87220	0.01670	-11.23718	-0.08043	0.40029	0.02662	0.00406	0.00478	-0.00119	4.10698
617			6.16000	-0.17097	5.58625	4.11086	-0.01138	-0.00168	0.00085	0.00005	-0.00001	-0.00000	48.68560	6.18875	-22.50340	-0.03353	-0.00053	0.00308	0.00253	0.00001	-0.00013	36.22442	6.03927	11.62999	-0.19684	-0.00883	0.01555	0.00225	-0.00016	0.00004	6.54595	-3.60385	16.45445	0.66245	0.00005	0.06737	-0.01324	-0.00000	-0.00109	5.90426	0.00430	-11.20605	-0.07577	0.39585	0.02623	0.00439	0.00766	-0.00168	4.11168
618			6.17000	-0.16758	5.58232	4.11503	-0.01134	-0.00167	0.00081	0.00008	-0.00002	-0.00001	48.72495	6.20638	-22.51516	-0.03300	-0.00059	0.00309	0.00212	-0.00000	-0.00009	36.22860	6.02829	11.62775	-0.19698	-0.00875	0.01552	0.00035	-0.00007	0.00035	6.55795	-3.55588	16.45826	0.66292	-0.00258	0.06648	-0.01293	0.00021	-0.00121	5.93867	-0.01292	-11.16633	-0.07644	0.39186	0.02571	0.00452	0.00993	-0.00192	4.11699
619			6.18000	-0.16360	5.57550	4.12092	-0.01132	-0.00164	0.00076	0.00009	-0.00002	-0.00001	48.75669	6.21367	-22.52649	-0.03273	-0.00069	0.00312	0.00164	-0.00001	-0.00004	36.22811	6.01687	11.61407	-0.19725	-0.00872	0.01532	-0.00154	0.00003	0.00054	6.56892	-3.50716	16.46432	0.66226	-0.00704	0.06560	-0.01114	0.00056	-0.00147	5.97204	-0.03344	-11.12393	-0.07580	0.38656	0.02534	0.00417	0.01133	-0.00188	4.12184
620			6.19000	-0.15997	5.56739	4.12738	-0.01132	-0.00163	0.00070	0.00008	-0.00002	-0.00001	48.77999	6.21010	-22.53561	-0.03271	-0.00083	0.00313	0.00114	-0.00002	0.00001	36.22328	6.00728	11.59324	-0.19750	-0.00901	0.01488	-0.00308	0.00011	0.00059	6.57815	-3.46222	16.47338	0.66072	-0.01101	0.06466	-0.00890	0.00075	-0.00164	6.00160	-0.05519	-11.08517	-0.07373	0.38284	0.02474	0.00342	0.01162	-0.00157	4.12584
621			6.20000	-0.15695	5.55982	4.13248	-0.01133	-0.00161	0.00065	0.00006	-0.00002	-0.00000	48.79532	6.19697	-22.53977	-0.03275	-0.00102	0.00305	0.00069	-0.00002	0.00006	36.21490	6.00095	11.56932	-0.19786	-0.00984	0.01419	-0.00411	0.00018	0.00054	6.58556	-3.42626	16.48434	0.65967	-0.01276	0.06431	-0.00674	0.00062	-0.00160	6.02512	-0.07565	-11.05507	-0.07175	0.38505	0.02404	0.00247	0.01073	-0.00110	4.12855
622			6.21000	-0.15448	5.55444	4.13478	-0.01135	-0.00161	0.00062	0.00004	-0.00001	-0.00000	48.80413	6.17701	-22.53724	-0.03263	-0.00119	0.00287	0.00031	-0.00002	0.00010	36.20444	5.99860	11.54577	-0.19845	-0.01110	0.01336	-0.00453	0.00025	0.00041	6.59117	-3.40364	16.49533	0.65967	-0.00965	0.06491	-0.00483	0.00023	-0.00129	6.04105	-0.09245	-11.03620	-0.06954	0.39293	0.02370	0.00142	0.00868	-0.00060	4.12950
623			6.22000	-0.15279	5.55214	4.13418	-0.01138	-0.00161	0.00062	0.00001	-0.00000	0.00000	48.80737	6.15392	-22.52869	-0.03241	-0.00130	0.00267	-0.00003	-0.00002	0.00011	36.19335	6.00058	11.52534	-0.19905	-0.01234	0.01259	-0.00439	0.00030	0.00026	6.59511	-3.39679	16.50383	0.65931	-0.00666	0.06618	-0.00347	-0.00002	-0.00063	6.04852	-0.10388	-11.02879	-0.06849	0.39600	0.02457	0.00039	0.00581	-0.00014	4.12813
624			6.23000	-0.15263	5.55308	4.13111	-0.01140	-0.00161	0.00063	-0.00002	0.00001	0.00000	48.80539	6.13126	-22.51679	-0.03227	-0.00135	0.00250	-0.00032	-0.00001	0.00010	36.18288	6.00696	11.51043	-0.19961	-0.01337	0.01200	-0.00375	0.00031	0.00008	6.59786	-3.40543	16.50646	0.65874	-0.00422	0.06735	-0.00288	-0.00011	0.00047	6.04764	-0.10984	-11.03161	-0.07070	0.39335	0.02600	-0.00055	0.00310	0.00026	4.12423
625			6.24000	-0.15453	5.55647	4.12623	-0.01143	-0.00162	0.00065	-0.00007	0.00001	0.00001	48.79836	6.11217	-22.50522	-0.03236	-0.00139	0.00236	-0.00058	-0.00001	0.00008	36.17411	6.01742	11.50324	-0.19989	-0.01409	0.01164	-0.00273	0.00027	-0.00010	6.59986	-3.42690	16.49934	0.65778	0.00007	0.06839	-0.00260	0.00000	0.00200	6.03957	-0.11165	-11.04126	-0.07399	0.39099	0.02728	-0.00139	0.00122	0.00047	4.11811
626			6.25000	-0.15812	5.56134	4.12009	-0.01145	-0.00163	0.00067	-0.00009	0.00001	0.00001	48.78687	6.09920	-22.49713	-0.03261	-0.00143	0.00226	-0.00078	-0.00000	0.00004	36.16776	6.03064	11.50546	-0.20004	-0.01476	0.01138	-0.00151	0.00018	-0.00027	6.60073	-3.45778	16.47873	0.65829	0.00218	0.06889	-0.00178	0.00012	0.00396	6.02613	-0.11132	-11.05165	-0.07898	0.38595	0.02832	-0.00210	0.00002	0.00034	4.11061
627			6.26000	-0.16225	5.56661	4.11344	-0.01146	-0.00163	0.00069	-0.00009	0.00001	0.00001	48.77205	6.09324	-22.49386	-0.03287	-0.00152	0.00214	-0.00092	-0.00000	0.00001	36.16402	6.04471	11.51679	-0.19998	-0.01538	0.01124	-0.00029	0.00006	-0.00039	6.59942	-3.49569	16.44091	0.66053	0.00375	0.06942	-0.00002	0.00023	0.00638	6.00912	-0.11028	-11.05484	-0.08350	0.38276	0.02923	-0.00264	-0.00090	-0.00021	4.10257
628			6.27000	-0.16586	5.57148	4.10778	-0.01148	-0.00162	0.00068	-0.00007	0.00001	0.00001	48.75497	6.09392	-22.49596	-0.03310	-0.00165	0.00199	-0.00101	-0.00000	-0.00002	36.16293	6.05769	11.53553	-0.19966	-0.01578	0.01129	0.00082	-0.00008	-0.00048	6.59486	-3.53981	16.38205	0.65869	0.00467	0.06979	0.00232	0.00032	0.00924	5.98985	-0.10951	-11.04308	-0.08113	0.38252	0.02966	-0.00284	-0.00154	-0.00111	4.09482
629			6.28000	-0.16846	5.57517	4.10447	-0.01149	-0.00162	0.00067	-0.00005	0.00001	0.00000	48.73621	6.09994	-22.50331	-0.03337	-0.00182	0.00187	-0.00109	-0.00001	-0.00004	36.16423	6.06852	11.55955	-0.19899	-0.01586	0.01150	0.00165	-0.00020	-0.00053	6.58659	-3.59027	16.29889	0.65730	0.00672	0.07032	0.00467	0.00050	0.01245	5.96898	-0.11017	-11.01156	-0.07829	0.38529	0.02997	-0.00295	-0.00141	-0.00218	4.08804
630			6.29000	-0.17051	5.57739	4.10401	-0.01149	-0.00160	0.00064	-0.00004	0.00000	-0.00000	48.71550	6.10928	-22.51454	-0.03373	-0.00201	0.00178	-0.00121	-0.00001	-0.00005	36.16702	6.07692	11.58679	-0.19821	-0.01589	0.01171	0.00210	-0.00029	-0.00054	6.57466	-3.64722	16.18992	0.65627	0.01110	0.07119	0.00712	0.00089	0.01581	5.94656	-0.11398	-10.95982	-0.07841	0.39173	0.03022	-0.00321	0.00003	-0.00320	4.08213
631			6.30000	-0.17282	5.57849	4.10596	-0.01149	-0.00159	0.00061	-0.00005	0.00000	-0.00000	48.69260	6.11941	-22.52650	-0.03415	-0.00222	0.00168	-0.00134	-0.00001	-0.00004	36.17054	6.08313	11.61473	-0.19771	-0.01629	0.01172	0.00219	-0.00032	-0.00051	6.55868	-3.71034	16.05615	0.65552	0.01562	0.07249	0.01007	0.00134	0.01915	5.92183	-0.12282	-10.89103	-0.08020	0.39863	0.03085	-0.00366	0.00283	-0.00410	4.07653
632			6.31000	-0.17575	5.57905	4.10967	-0.01149	-0.00158	0.00059	-0.00005	0.00000	-0.00000	48.66828	6.12738	-22.53545	-0.03459	-0.00245	0.00155	-0.00141	-0.00000	-0.00002	36.17400	6.08768	11.64044	-0.19732	-0.01696	0.01156	0.00200	-0.00030	-0.00043	6.53823	-3.77981	15.89982	0.65563	0.02039	0.07379	0.01301	0.00191	0.02233	5.89398	-0.13776	-10.80929	-0.08182	0.40380	0.03173	-0.00416	0.00646	-0.00485	4.07018
633			6.32000	-0.17890	5.57943	4.11458	-0.01148	-0.00157	0.00058	-0.00005	0.00000	-0.00001	48.64454	6.13076	-22.53857	-0.03505	-0.00270	0.00139	-0.00138	0.00000	0.00000	36.17719	6.09178	11.66135	-0.19683	-0.01779	0.01123	0.00166	-0.00021	-0.00033	6.51394	-3.85654	15.72312	0.65605	0.02680	0.07499	0.01444	0.00277	0.02532	5.86313	-0.15903	-10.71877	-0.08383	0.40715	0.03277	-0.00460	0.01028	-0.00543	4.06237
634			6.33000	-0.18151	5.57935	4.11975	-0.01149	-0.00157	0.00057	-0.00003	-0.00000	-0.00000	48.62342	6.12804	-22.53447	-0.03556	-0.00295	0.00119	-0.00125	0.00001	0.00002	36.17992	6.09708	11.67605	-0.19593	-0.01867	0.01073	0.00117	-0.00005	-0.00025	6.48795	-3.94139	15.52806	0.65541	0.03370	0.07606	0.01326	0.00385	0.02797	5.83058	-0.18596	-10.62322	-0.08557	0.40946	0.03382	-0.00478	0.01359	-0.00581	4.05292
635			6.34000	-0.18286	5.57838	4.12368	-0.01150	-0.00157	0.00058	-0.00000	-0.00000	-0.00000	48.60593	6.11892	-22.52334	-0.03601	-0.00322	0.00095	-0.00108	0.00001	0.00003	36.18150	6.10538	11.68494	-0.19470	-0.01966	0.01006	0.00042	0.00016	-0.00021	6.46287	-4.03414	15.31816	0.65512	0.04013	0.07715	0.00984	0.00500	0.03003	5.79849	-0.21688	-10.52668	-0.08747	0.41037	0.03507	-0.00463	0.01558	-0.00597	4.04222
636			6.35000	-0.18245	5.57613	4.12525	-0.01152	-0.00157	0.00057	0.00003	-0.00001	-0.00000	48.59181	6.10414	-22.50741	-0.03627	-0.00350	0.00066	-0.00093	0.00001	0.00003	36.18087	6.11877	11.69016	-0.19354	-0.02085	0.00928	-0.00053	0.00038	-0.00022	6.44057	-4.13337	15.09979	0.65489	0.04558	0.07801	0.00523	0.00605	0.03107	5.76926	-0.24895	-10.43365	-0.08962	0.40902	0.03631	-0.00413	0.01544	-0.00586	4.03114
637			6.36000	-0.18004	5.57215	4.12436	-0.01154	-0.00157	0.00056	0.00006	-0.00001	0.00000	48.58009	6.08512	-22.49026	-0.03631	-0.00375	0.00037	-0.00081	-0.00001	0.00002	36.17732	6.13878	11.69490	-0.19279	-0.02232	0.00840	-0.00149	0.00061	-0.00027	6.42214	-4.23660	14.88050	0.65195	0.04903	0.07733	0.00004	0.00672	0.03059	5.74485	-0.27851	-10.34719	-0.08937	0.40546	0.03617	-0.00328	0.01295	-0.00538	4.02080
638			6.37000	-0.17575	5.56636	4.12176	-0.01156	-0.00156	0.00053	0.00009	-0.00002	0.00000	48.56987	6.06310	-22.47462	-0.03618	-0.00397	0.00011	-0.00071	-0.00003	0.00001	36.17081	6.16564	11.70141	-0.19256	-0.02411	0.00744	-0.00229	0.00082	-0.00031	6.40843	-4.34024	14.66570	0.64827	0.05261	0.07640	-0.00583	0.00714	0.02946	5.72643	-0.30245	-10.26769	-0.08900	0.40482	0.03534	-0.00232	0.00898	-0.00485	4.01215
639			6.38000	-0.17027	5.56020	4.11882	-0.01158	-0.00155	0.00049	0.00011	-0.00001	0.00000	48.56076	6.03815	-22.46156	-0.03598	-0.00419	-0.00015	-0.00062	-0.00006	-0.00001	36.16208	6.19830	11.71012	-0.19258	-0.02570	0.00667	-0.00277	0.00101	-0.00033	6.40047	-4.44035	14.45759	0.64339	0.05572	0.07500	-0.01261	0.00716	0.02793	5.71422	-0.31950	-10.19325	-0.08671	0.40456	0.03391	-0.00134	0.00457	-0.00439	4.00585
640			6.39000	-0.16467	5.55561	4.11702	-0.01158	-0.00153	0.00045	0.00010	-0.00001	0.00000	48.55258	6.01058	-22.45164	-0.03577	-0.00441	-0.00038	-0.00055	-0.00010	-0.00002	36.15222	6.23547	11.72095	-0.19263	-0.02665	0.00635	-0.00290	0.00113	-0.00036	6.39928	-4.53415	14.25675	0.64075	0.05830	0.07408	-0.02010	0.00689	0.02654	5.70786	-0.33010	-10.12130	-0.08599	0.40449	0.03287	-0.00048	0.00050	-0.00416	4.00214
641			6.40000	-0.15976	5.55389	4.11749	-0.01156	-0.00152	0.00041	0.00009	-0.00000	-0.00000	48.54485	5.98185	-22.44564	-0.03566	-0.00458	-0.00054	-0.00051	-0.00012	-0.00002	36.14220	6.27619	11.73442	-0.19256	-0.02695	0.00642	-0.00277	0.00118	-0.00041	6.40531	-4.62067	14.06347	0.63712	0.05976	0.07405	-0.02744	0.00640	0.02543	5.70700	-0.33533	-10.04903	-0.08505	0.40713	0.03231	0.00033	-0.00269	-0.00415	4.00117
642			6.41000	-0.15592	5.55519	4.12020	-0.01153	-0.00151	0.00039	0.00007	0.00001	-0.00000	48.53693	5.95401	-22.44297	-0.03560	-0.00466	-0.00062	-0.00054	-0.00013	-0.00002	36.13249	6.31907	11.75067	-0.19226	-0.02684	0.00670	-0.00260	0.00115	-0.00046	6.41818	-4.69999	13.87814	0.63069	0.06036	0.07369	-0.03388	0.00579	0.02417	5.71145	-0.33722	-9.97403	-0.08102	0.41191	0.03110	0.00109	-0.00414	-0.00416	4.00255
643			6.42000	-0.15318	5.55908	4.12443	-0.01150	-0.00150	0.00040	0.00005	0.00001	-0.00000	48.52797	5.92857	-22.44176	-0.03559	-0.00459	-0.00055	-0.00064	-0.00012	-0.00002	36.12294	6.36182	11.76887	-0.19174	-0.02622	0.00717	-0.00268	0.00104	-0.00049	6.43721	-4.77193	13.70105	0.62515	0.06112	0.07360	-0.03931	0.00516	0.02299	5.72154	-0.33913	-9.89549	-0.07559	0.41635	0.03019	0.00179	-0.00313	-0.00419	4.00571
644			6.43000	-0.15143	5.56471	4.12881	-0.01148	-0.00151	0.00042	0.00003	0.00002	-0.00000	48.51654	5.90626	-22.43987	-0.03575	-0.00435	-0.00031	-0.00085	-0.00009	-0.00001	36.11234	6.40207	11.78779	-0.19089	-0.02496	0.00783	-0.00324	0.00086	-0.00052	6.46147	-4.83624	13.53215	0.62071	0.06270	0.07372	-0.04333	0.00459	0.02187	5.73769	-0.34450	-9.81499	-0.07334	0.42160	0.02939	0.00252	-0.00011	-0.00413	4.00990
645			6.44000	-0.15047	5.57098	4.13165	-0.01146	-0.00152	0.00047	0.00002	0.00002	-0.00000	48.50114	5.88736	-22.43636	-0.03598	-0.00398	0.00004	-0.00113	-0.00006	0.00000	36.09923	6.43807	11.80698	-0.19030	-0.02351	0.00846	-0.00426	0.00065	-0.00052	6.48944	-4.89357	13.37148	0.61526	0.06252	0.07308	-0.04509	0.00400	0.02051	5.76001	-0.35493	-9.73527	-0.07005	0.42473	0.02802	0.00314	0.00333	-0.00384	4.01503
646			6.45000	-0.14981	5.57668	4.13174	-0.01147	-0.00154	0.00052	0.00002	0.00001	0.00000	48.48138	5.87177	-22.43153	-0.03609	-0.00354	0.00044	-0.00138	-0.00004	0.00001	36.08239	6.46937	11.82642	-0.19052	-0.02223	0.00895	-0.00550	0.00046	-0.00052	6.51882	-4.94543	13.21971	0.61225	0.06175	0.07190	-0.04425	0.00355	0.01891	5.78812	-0.36921	-9.65962	-0.06623	0.42295	0.02672	0.00358	0.00565	-0.00341	4.02112
647			6.46000	-0.14869	5.58105	4.12901	-0.01149	-0.00156	0.00057	0.00002	0.00001	0.00000	48.45824	5.85951	-22.42752	-0.03588	-0.00308	0.00081	-0.00152	-0.00003	0.00001	36.06161	6.49666	11.84715	-0.19176	-0.02150	0.00921	-0.00670	0.00031	-0.00054	6.54700	-4.99326	13.07836	0.61130	0.06212	0.07087	-0.04076	0.00331	0.01723	5.82101	-0.38489	-9.59144	-0.06364	0.42187	0.02552	0.00386	0.00644	-0.00286	4.02834
648			6.47000	-0.14683	5.58373	4.12455	-0.01153	-0.00159	0.00062	0.00003	0.00001	0.00000	48.43322	5.85023	-22.42802	-0.03552	-0.00268	0.00111	-0.00156	-0.00004	0.00001	36.03734	6.52200	11.87082	-0.19387	-0.02191	0.00898	-0.00774	0.00023	-0.00055	6.57167	-5.03778	12.94891	0.61398	0.06342	0.06967	-0.03567	0.00317	0.01541	5.85679	-0.39963	-9.53381	-0.06353	0.42177	0.02407	0.00405	0.00607	-0.00220	4.03636
649			6.48000	-0.14508	5.58492	4.12010	-0.01156	-0.00161	0.00065	0.00001	0.00000	0.00000	48.40719	5.84179	-22.43523	-0.03530	-0.00238	0.00134	-0.00156	-0.00006	0.00000	36.01017	6.54778	11.89728	-0.19650	-0.02347	0.00826	-0.00862	0.00026	-0.00053	6.59196	-5.07915	12.83220	0.61762	0.06344	0.06868	-0.03033	0.00297	0.01361	5.89329	-0.41199	-9.48879	-0.06224	0.41990	0.02303	0.00391	0.00495	-0.00159	4.04430
650			6.49000	-0.14544	5.58554	4.11774	-0.01159	-0.00163	0.00067	-0.00005	0.00000	0.00000	48.38063	5.82996	-22.44803	-0.03537	-0.00219	0.00151	-0.00154	-0.00008	0.00001	35.98106	6.57548	11.92343	-0.19897	-0.02524	0.00751	-0.00930	0.00041	-0.00048	6.60845	-5.11722	12.72857	0.61935	0.06442	0.06796	-0.02587	0.00282	0.01185	5.92823	-0.42118	-9.45652	-0.05957	0.42009	0.02205	0.00348	0.00320	-0.00104	4.05114
651			6.50000	-0.14962	5.58697	4.11955	-0.01162	-0.00164	0.00069	-0.00012	0.00001	-0.00001	48.35438	5.81034	-22.46361	-0.03560	-0.00210	0.00161	-0.00148	-0.00010	0.00002	35.95111	6.60545	11.94534	-0.20076	-0.02618	0.00726	-0.00969	0.00064	-0.00042	6.62258	-5.15192	12.63869	0.62105	0.06532	0.06730	-0.02298	0.00265	0.01001	5.95986	-0.42625	-9.43588	-0.05830	0.42151	0.02101	0.00300	0.00051	-0.00058	4.05639
652			6.51000	-0.15791	5.59031	4.12720	-0.01166	-0.00165	0.00069	-0.00017	0.00001	-0.00001	48.32983	5.78129	-22.48041	-0.03591	-0.00210	0.00164	-0.00132	-0.00013	0.00004	35.92138	6.63742	11.96147	-0.20191	-0.02600	0.00764	-0.00966	0.00083	-0.00040	6.63609	-5.18300	12.56403	0.62307	0.06574	0.06720	-0.02165	0.00243	0.00807	5.98697	-0.42588	-9.42493	-0.05815	0.42363	0.02047	0.00252	-0.00320	-0.00024	4.05974
653			6.52000	-0.16876	5.59577	4.14055	-0.01170	-0.00166	0.00069	-0.00019	0.00002	-0.00002	48.30898	5.74467	-22.49740	-0.03615	-0.00212	0.00165	-0.00104	-0.00014	0.00005	35.89310	6.67045	11.97272	-0.20251	-0.02477	0.00860	-0.00911	0.00090	-0.00041	6.65046	-5.20995	12.50637	0.62463	0.06658	0.06697	-0.02170	0.00215	0.00590	6.00944	-0.41906	-9.42148	-0.05821	0.42650	0.01977	0.00209	-0.00748	0.00001	4.06151
654			6.53000	-0.17947	5.60261	4.15712	-0.01174	-0.00167	0.00069	-0.00016	0.00002	-0.00002	48.29361	5.70523	-22.51287	-0.03618	-0.00210	0.00169	-0.00066	-0.00013	0.00006	35.86755	6.70317	11.98108	-0.20286	-0.02287	0.00993	-0.00799	0.00084	-0.00043	6.66715	-5.23145	12.46764	0.62428	0.06639	0.06679	-0.02306	0.00167	0.00352	6.02818	-0.40581	-9.42355	-0.05751	0.42905	0.01917	0.00177	-0.01170	0.00018	4.06221
655			6.54000	-0.18726	5.60929	4.17328	-0.01178	-0.00167	0.00070	-0.00008	0.00002	-0.00002	48.28519	5.66877	-22.52498	-0.03592	-0.00200	0.00174	-0.00024	-0.00010	0.00005	35.84613	6.73352	11.98831	-0.20335	-0.02091	0.01132	-0.00641	0.00068	-0.00043	6.68760	-5.24551	12.44942	0.62170	0.06568	0.06674	-0.02602	0.00095	0.00102	6.04483	-0.38684	-9.42911	-0.05733	0.43203	0.01867	0.00169	-0.01566	0.00027	4.06229
656			6.55000	-0.19013	5.61357	4.18588	-0.01178	-0.00168	0.00072	0.00001	0.00001	-0.00001	48.28403	5.64052	-22.53258	-0.03553	-0.00178	0.00187	0.00016	-0.00006	0.00004	35.82981	6.75886	11.99490	-0.20357	-0.01899	0.01258	-0.00459	0.00047	-0.00038	6.71370	-5.24988	12.45209	0.61779	0.06468	0.06647	-0.03084	-0.00004	-0.00144	6.06195	-0.36277	-9.43555	-0.05787	0.43550	0.01788	0.00191	-0.01939	0.00024	4.06239
657			6.56000	-0.18771	5.61379	4.19239	-0.01176	-0.00169	0.00075	0.00009	-0.00001	-0.00000	48.28942	5.62359	-22.53497	-0.03518	-0.00149	0.00209	0.00049	-0.00002	0.00003	35.81890	6.77665	12.00014	-0.20346	-0.01736	0.01352	-0.00282	0.00026	-0.00025	6.74706	-5.24183	12.47403	0.61320	0.06088	0.06497	-0.03686	-0.00130	-0.00356	6.08268	-0.33450	-9.43889	-0.05821	0.43684	0.01610	0.00244	-0.02238	0.00007	4.06313
658			6.57000	-0.18144	5.60991	4.19172	-0.01170	-0.00170	0.00077	0.00014	-0.00002	0.00001	48.30007	5.61855	-22.53231	-0.03489	-0.00110	0.00242	0.00075	0.00001	0.00001	35.81303	6.78512	12.00254	-0.20335	-0.01595	0.01417	-0.00130	0.00008	-0.00006	6.78802	-5.21819	12.51174	0.60949	0.05553	0.06327	-0.04224	-0.00270	-0.00520	6.11002	-0.30391	-9.43401	-0.05818	0.43715	0.01425	0.00318	-0.02367	-0.00020	4.06540
659			6.58000	-0.17367	5.60359	4.18470	-0.01163	-0.00171	0.00079	0.00013	-0.00002	0.00001	48.31508	5.62383	-22.52615	-0.03465	-0.00067	0.00281	0.00098	0.00001	-0.00001	35.81153	6.78381	12.00065	-0.20352	-0.01484	0.01454	-0.00020	-0.00005	0.00018	6.83439	-5.17527	12.56128	0.60347	0.04686	0.06057	-0.04429	-0.00386	-0.00634	6.14521	-0.27456	-9.41589	-0.05423	0.43359	0.01190	0.00367	-0.02221	-0.00049	4.06966
660			6.59000	-0.16653	5.59709	4.17349	-0.01156	-0.00171	0.00082	0.00010	-0.00002	0.00002	48.33371	5.63638	-22.51860	-0.03437	-0.00023	0.00323	0.00115	0.00001	-0.00003	35.81297	6.77339	11.99334	-0.20396	-0.01412	0.01461	0.00030	-0.00014	0.00043	6.88186	-5.11025	12.61996	0.59570	0.03662	0.05736	-0.04115	-0.00438	-0.00716	6.18731	-0.25064	-9.38047	-0.04870	0.42975	0.00911	0.00376	-0.01824	-0.00067	4.07544
661			6.60000	-0.16153	5.59149	4.16028	-0.01150	-0.00171	0.00083	0.00005	-0.00002	0.00002	48.35495	5.65258	-22.51094	-0.03407	0.00013	0.00360	0.00126	-0.00000	-0.00004	35.81567	6.75526	11.97973	-0.20433	-0.01389	0.01434	0.00018	-0.00018	0.00065	6.92475	-5.02215	12.68732	0.58828	0.02560	0.05432	-0.03253	-0.00399	-0.00791	6.23340	-0.23534	-9.32666	-0.04278	0.42860	0.00623	0.00348	-0.01264	-0.00065	4.08176
662			6.61000	-0.15934	5.58681	4.14665	-0.01145	-0.00171	0.00084	-0.00001	-0.00001	0.00002	48.37760	5.66912	-22.50305	-0.03375	0.00037	0.00386	0.00128	-0.00001	-0.00004	35.81796	6.73081	11.95946	-0.20452	-0.01411	0.01378	-0.00059	-0.00021	0.00083	6.95785	-4.91283	12.76453	0.58332	0.01363	0.05195	-0.01994	-0.00254	-0.00872	6.27998	-0.23014	-9.25703	-0.03524	0.42873	0.00395	0.00279	-0.00623	-0.00051	4.08763
663			6.62000	-0.16011	5.58276	4.13384	-0.01142	-0.00170	0.00084	-0.00007	-0.00001	0.00002	48.40002	5.68337	-22.49417	-0.03335	0.00055	0.00404	0.00119	-0.00001	-0.00002	35.81785	6.70120	11.93306	-0.20471	-0.01444	0.01318	-0.00191	-0.00023	0.00096	6.97807	-4.78708	12.85295	0.57877	0.00305	0.04995	-0.00612	-0.00063	-0.00953	6.32334	-0.23494	-9.17820	-0.02528	0.42811	0.00226	0.00178	0.00040	-0.00031	4.09222
664			6.63000	-0.16397	5.58002	4.12355	-0.01141	-0.00170	0.00083	-0.00012	-0.00001	0.00001	48.42043	5.69363	-22.48436	-0.03290	0.00065	0.00410	0.00102	-0.00001	0.00000	35.81393	6.66747	11.90236	-0.20516	-0.01502	0.01253	-0.00346	-0.00027	0.00101	6.98570	-4.65166	12.95351	0.57551	-0.00572	0.04865	0.00621	0.00123	-0.01040	6.36002	-0.24851	-9.10088	-0.01756	0.42641	0.00146	0.00099	0.00669	-0.00018	4.09506
665			6.64000	-0.17094	5.57940	4.11816	-0.01141	-0.00169	0.00083	-0.00017	0.00000	0.00000	48.43756	5.69931	-22.47470	-0.03254	0.00063	0.00404	0.00082	-0.00001	0.00002	35.80584	6.63078	11.86989	-0.20589	-0.01583	0.01187	-0.00487	-0.00032	0.00099	6.98303	-4.51332	13.06697	0.57356	-0.01419	0.04838	0.01584	0.00301	-0.01143	6.38705	-0.26867	-9.03776	-0.01407	0.42387	0.00176	0.00053	0.01211	-0.00016	4.09581
666			6.65000	-0.18036	5.58122	4.11944	-0.01143	-0.00169	0.00082	-0.00019	0.00001	-0.00001	48.45124	5.70109	-22.46618	-0.03236	0.00056	0.00396	0.00065	-0.00001	0.00003	35.79424	6.59257	11.83822	-0.20665	-0.01645	0.01141	-0.00581	-0.00038	0.00092	6.97291	-4.37738	13.19348	0.57181	-0.02091	0.04904	0.02225	0.00423	-0.01260	6.40299	-0.29278	-8.99952	-0.01217	0.42253	0.00281	0.00023	0.01641	-0.00012	4.09451
667			6.66000	-0.19057	5.58516	4.12718	-0.01148	-0.00169	0.00081	-0.00017	0.00001	-0.00001	48.46222	5.70016	-22.45899	-0.03225	0.00049	0.00390	0.00054	-0.00000	0.00004	35.78053	6.55491	11.80986	-0.20758	-0.01672	0.01124	-0.00615	-0.00042	0.00082	6.95862	-4.24732	13.33188	0.57098	-0.02791	0.05013	0.02514	0.00527	-0.01376	6.40835	-0.31858	-8.99207	-0.01144	0.41893	0.00450	0.00002	0.01928	0.00004	4.09160
668			6.67000	-0.19941	5.59057	4.13960	-0.01154	-0.00169	0.00080	-0.00012	0.00002	-0.00002	48.47183	5.69730	-22.45313	-0.03213	0.00043	0.00385	0.00050	-0.00000	0.00004	35.76615	6.52048	11.78680	-0.20844	-0.01672	0.01132	-0.00584	-0.00041	0.00069	6.94367	-4.12470	13.48022	0.57049	-0.03269	0.05115	0.02443	0.00569	-0.01472	6.40551	-0.34396	-9.01635	-0.01172	0.41464	0.00618	-0.00011	0.02030	0.00039	4.08753
669			6.68000	-0.20508	5.59614	4.15412	-0.01159	-0.00169	0.00078	-0.00005	0.00001	-0.00002	48.48117	5.69270	-22.44798	-0.03201	0.00030	0.00370	0.00050	-0.00000	0.00005	35.75294	6.49137	11.76977	-0.20884	-0.01660	0.01159	-0.00490	-0.00037	0.00054	6.93141	-4.00946	13.63601	0.57081	-0.03640	0.05237	0.02081	0.00587	-0.01553	6.39808	-0.36634	-9.06962	-0.01318	0.40831	0.00828	-0.00020	0.01914	0.00090	4.08314
670			6.69000	-0.20704	5.60048	4.16818	-0.01163	-0.00168	0.00075	0.00002	0.00001	-0.00002	48.49072	5.68621	-22.44272	-0.03197	0.00010	0.00348	0.00050	0.00000	0.00006	35.74244	6.46836	11.75849	-0.20846	-0.01601	0.01220	-0.00347	-0.00031	0.00040	6.92397	-3.90009	13.79606	0.56994	-0.04176	0.05236	0.01587	0.00638	-0.01568	6.38935	-0.38341	-9.14662	-0.01511	0.39854	0.00947	-0.00024	0.01620	0.00137	4.07894
671			6.70000	-0.20602	5.60330	4.17949	-0.01165	-0.00167	0.00072	0.00006	0.00001	-0.00001	48.50031	5.67785	-22.43695	-0.03197	-0.00014	0.00324	0.00050	-0.00000	0.00006	35.73583	6.45136	11.75247	-0.20780	-0.01505	0.01309	-0.00185	-0.00025	0.00026	6.92127	-3.79433	13.95618	0.57045	-0.04569	0.05301	0.01189	0.00678	-0.01565	6.38101	-0.39411	-9.24006	-0.01944	0.39111	0.01098	-0.00031	0.01251	0.00184	4.07528
672			6.71000	-0.20306	5.60562	4.18663	-0.01165	-0.00165	0.00068	0.00008	0.00001	-0.00001	48.50965	5.66760	-22.43074	-0.03188	-0.00039	0.00293	0.00048	-0.00000	0.00006	35.73309	6.43935	11.75097	-0.20746	-0.01400	0.01420	-0.00040	-0.00021	0.00015	6.92100	-3.69048	14.11220	0.56951	-0.04839	0.05396	0.01047	0.00710	-0.01542	6.37270	-0.39853	-9.34138	-0.02111	0.38687	0.01241	-0.00035	0.00868	0.00218	4.07172
673			6.72000	-0.19895	5.60841	4.18999	-0.01164	-0.00164	0.00065	0.00009	0.00001	-0.00000	48.51865	5.65630	-22.42503	-0.03172	-0.00074	0.00251	0.00044	-0.00000	0.00005	35.73362	6.43038	11.75271	-0.20713	-0.01342	0.01518	0.00072	-0.00020	0.00009	6.91987	-3.58805	14.26171	0.56698	-0.05228	0.05475	0.01176	0.00758	-0.01499	6.36316	-0.39737	-9.44253	-0.02048	0.38259	0.01365	-0.00041	0.00506	0.00233	4.06756
674			6.73000	-0.19496	5.61173	4.19099	-0.01161	-0.00162	0.00061	0.00006	0.00001	-0.00000	48.52671	5.64523	-22.42059	-0.03160	-0.00117	0.00200	0.00036	-0.00001	0.00003	35.73661	6.42192	11.75534	-0.20632	-0.01326	0.01591	0.00146	-0.00020	0.00011	6.91552	-3.48769	14.40422	0.56784	-0.05550	0.05544	0.01470	0.00787	-0.01452	6.35127	-0.39187	-9.53778	-0.02146	0.37924	0.01475	-0.00052	0.00218	0.00235	4.06209
675			6.74000	-0.19299	5.61514	4.19102	-0.01157	-0.00161	0.00058	-0.00000	0.00001	0.00000	48.53224	5.63596	-22.41789	-0.03168	-0.00155	0.00159	0.00017	-0.00001	0.00002	35.74129	6.41133	11.75658	-0.20473	-0.01301	0.01642	0.00190	-0.00023	0.00021	6.90718	-3.39053	14.54060	0.57195	-0.05716	0.05616	0.01830	0.00778	-0.01417	6.33638	-0.38372	-9.62483	-0.02288	0.37648	0.01589	-0.00069	0.00027	0.00232	4.05475
676			6.75000	-0.19492	5.61851	4.19046	-0.01152	-0.00160	0.00057	-0.00009	0.00001	0.00000	48.53320	5.62983	-22.41669	-0.03190	-0.00182	0.00132	-0.00012	-0.00001	0.00001	35.74724	6.39677	11.75505	-0.20287	-0.01266	0.01670	0.00217	-0.00027	0.00036	6.89476	-3.29814	14.67297	0.57619	-0.05870	0.05697	0.02233	0.00742	-0.01409	6.31796	-0.37417	-9.70450	-0.02312	0.37441	0.01706	-0.00085	-0.00080	0.00233	4.04545
677			6.76000	-0.20194	5.62214	4.18917	-0.01147	-0.00159	0.00058	-0.00019	0.00001	0.00000	48.52809	5.62783	-22.41694	-0.03226	-0.00197	0.00121	-0.00046	-0.00000	-0.00000	35.75420	6.37717	11.75071	-0.20126	-0.01212	0.01683	0.00239	-0.00032	0.00050	6.87800	-3.21278	14.80506	0.58020	-0.06034	0.05755	0.02696	0.00670	-0.01433	6.29529	-0.36408	-9.78004	-0.02366	0.37336	0.01788	-0.00106	-0.00101	0.00239	4.03409
678			6.77000	-0.21384	5.62564	4.18660	-0.01143	-0.00159	0.00059	-0.00027	0.00001	0.00000	48.51667	5.63170	-22.41924	-0.03261	-0.00203	0.00118	-0.00076	0.00001	-0.00002	35.76193	6.35240	11.74518	-0.20057	-0.01200	0.01665	0.00260	-0.00039	0.00058	6.85659	-3.13773	14.94152	0.58502	-0.06072	0.05759	0.03197	0.00536	-0.01478	6.26780	-0.35426	-9.85659	-0.02439	0.37292	0.01809	-0.00130	-0.00047	0.00253	4.02026
679			6.78000	-0.22887	5.62798	4.18313	-0.01140	-0.00159	0.00060	-0.00032	0.00000	0.00000	48.50066	5.64321	-22.42515	-0.03288	-0.00205	0.00119	-0.00093	0.00001	-0.00004	35.77019	6.32363	11.74043	-0.20074	-0.01287	0.01588	0.00270	-0.00049	0.00057	6.83076	-3.07718	15.08545	0.59132	-0.05989	0.05813	0.03650	0.00347	-0.01544	6.23521	-0.34515	-9.93914	-0.02723	0.37188	0.01886	-0.00169	0.00045	0.00288	4.00316
680			6.79000	-0.24488	5.62833	4.18008	-0.01140	-0.00158	0.00059	-0.00032	-0.00000	0.00000	48.48245	5.66214	-22.43619	-0.03295	-0.00209	0.00117	-0.00098	0.00001	-0.00005	35.77824	6.29280	11.73728	-0.20156	-0.01524	0.01429	0.00251	-0.00061	0.00051	6.80171	-3.03558	15.23619	0.59872	-0.05912	0.05863	0.03955	0.00123	-0.01571	6.19759	-0.33660	-10.03097	-0.03197	0.36933	0.01973	-0.00227	0.00121	0.00333	3.98181
681			6.80000	-0.26092	5.62671	4.17978	-0.01141	-0.00157	0.00058	-0.00032	-0.00001	-0.00000	48.46389	5.68462	-22.45295	-0.03295	-0.00221	0.00109	-0.00094	0.00000	-0.00006	35.78517	6.26243	11.73400	-0.20223	-0.01827	0.01231	0.00195	-0.00067	0.00044	6.77112	-3.01718	15.38785	0.60562	-0.05596	0.05934	0.04034	-0.00120	-0.01516	6.15503	-0.32803	-10.13171	-0.03701	0.36863	0.02057	-0.00293	0.00131	0.00371	3.95548
682			6.81000	-0.27708	5.62348	4.18321	-0.01143	-0.00156	0.00055	-0.00032	-0.00001	-0.00000	48.44600	5.70586	-22.47412	-0.03299	-0.00244	0.00096	-0.00086	-0.00002	-0.00005	35.79025	6.23492	11.72841	-0.20216	-0.02122	0.01030	0.00122	-0.00060	0.00037	6.74091	-3.02543	15.53024	0.61319	-0.05123	0.05994	0.03857	-0.00340	-0.01341	6.10800	-0.31851	-10.23693	-0.04218	0.36809	0.02130	-0.00362	0.00038	0.00389	3.92405
683			6.82000	-0.29356	5.61941	4.18958	-0.01146	-0.00155	0.00051	-0.00031	-0.00001	-0.00001	48.42955	5.72247	-22.49690	-0.03317	-0.00272	0.00082	-0.00075	-0.00003	-0.00004	35.79366	6.21223	11.71949	-0.20116	-0.02341	0.00861	0.00069	-0.00041	0.00029	6.71300	-3.06254	15.65170	0.61977	-0.04660	0.06093	0.03408	-0.00518	-0.01052	6.05775	-0.30697	-10.33981	-0.04700	0.36500	0.02273	-0.00422	-0.00177	0.00392	3.88823
684			6.83000	-0.30991	5.61583	4.19685	-0.01149	-0.00153	0.00046	-0.00031	-0.00001	-0.00001	48.41558	5.73309	-22.51803	-0.03345	-0.00303	0.00069	-0.00061	-0.00005	-0.00002	35.79635	6.19591	11.70823	-0.19941	-0.02492	0.00722	0.00054	-0.00016	0.00021	6.68920	-3.12880	15.74188	0.62620	-0.03878	0.06268	0.02726	-0.00590	-0.00666	6.00626	-0.29214	-10.43296	-0.05335	0.36570	0.02450	-0.00477	-0.00479	0.00370	3.84972
685			6.84000	-0.32535	5.61409	4.20272	-0.01150	-0.00152	0.00042	-0.00028	-0.00000	-0.00000	48.40494	5.73787	-22.53455	-0.03370	-0.00336	0.00051	-0.00045	-0.00005	-0.00001	35.79920	6.18710	11.69697	-0.19727	-0.02604	0.00614	0.00079	0.00008	0.00011	6.67081	-3.22145	15.79315	0.63340	-0.02945	0.06382	0.01888	-0.00543	-0.00192	5.95617	-0.27399	-10.51011	-0.05958	0.36810	0.02552	-0.00502	-0.00780	0.00305	3.81060
686			6.85000	-0.33904	5.61456	4.20532	-0.01151	-0.00151	0.00039	-0.00025	0.00000	-0.00000	48.39763	5.73851	-22.54462	-0.03377	-0.00370	0.00023	-0.00034	-0.00003	-0.00000	35.80302	6.18648	11.68869	-0.19523	-0.02713	0.00525	0.00132	0.00028	0.00002	6.65828	-3.33449	15.80083	0.64087	-0.02047	0.06500	0.00989	-0.00416	0.00325	5.91042	-0.25381	-10.56651	-0.06863	0.37065	0.02652	-0.00508	-0.00991	0.00213	3.77344
687			6.86000	-0.35073	5.61600	4.20412	-0.01149	-0.00150	0.00038	-0.00021	0.00000	0.00000	48.39210	5.73771	-22.54803	-0.03373	-0.00398	-0.00006	-0.00032	-0.00000	0.00000	35.80812	6.19384	11.68609	-0.19370	-0.02817	0.00457	0.00195	0.00040	-0.00006	6.65129	-3.45965	15.76318	0.64483	-0.00970	0.06771	0.00087	-0.00202	0.00877	5.87182	-0.23406	-10.59829	-0.07536	0.37777	0.02854	-0.00449	-0.01072	0.00100	3.74036
688			6.87000	-0.35988	5.61673	4.19993	-0.01147	-0.00149	0.00038	-0.00016	-0.00000	0.00000	48.38663	5.73787	-22.54598	-0.03377	-0.00409	-0.00021	-0.00039	0.00003	-0.00000	35.81430	6.20821	11.69092	-0.19240	-0.02858	0.00429	0.00243	0.00044	-0.00013	6.64941	-3.58881	15.68084	0.64776	-0.00035	0.07072	-0.00795	-0.00007	0.01443	5.84232	-0.21739	-10.60303	-0.07901	0.38294	0.03110	-0.00336	-0.01005	-0.00040	3.71275
689			6.88000	-0.36570	5.61544	4.19366	-0.01144	-0.00149	0.00040	-0.00009	-0.00001	0.00000	48.37965	5.74053	-22.54028	-0.03388	-0.00403	-0.00020	-0.00052	0.00005	-0.00000	35.82067	6.22828	11.70395	-0.19120	-0.02834	0.00438	0.00260	0.00040	-0.00021	6.65239	-3.71577	15.55729	0.64805	0.00819	0.07289	-0.01627	0.00153	0.01952	5.82301	-0.20564	-10.58074	-0.07969	0.38684	0.03296	-0.00193	-0.00838	-0.00190	3.69143
690			6.89000	-0.36752	5.61137	4.18580	-0.01141	-0.00150	0.00044	-0.00001	-0.00001	0.00001	48.37029	5.74619	-22.53311	-0.03398	-0.00385	-0.00010	-0.00067	0.00006	0.00000	35.82615	6.25271	11.72515	-0.19022	-0.02783	0.00467	0.00246	0.00032	-0.00028	6.65993	-3.83740	15.40030	0.64763	0.01686	0.07436	-0.02321	0.00290	0.02328	5.81432	-0.19941	-10.53477	-0.08000	0.39135	0.03406	-0.00046	-0.00625	-0.00318	3.67653
691			6.90000	-0.36525	5.60467	4.17718	-0.01138	-0.00151	0.00047	0.00006	-0.00002	0.00001	48.35839	5.75390	-22.52653	-0.03396	-0.00361	0.00005	-0.00082	0.00006	-0.00000	35.83011	6.27980	11.75304	-0.18964	-0.02723	0.00509	0.00207	0.00023	-0.00036	6.67105	-3.95302	15.22306	0.65153	0.02356	0.07489	-0.02775	0.00376	0.02499	5.81598	-0.19828	-10.47245	-0.08318	0.39299	0.03449	0.00092	-0.00397	-0.00396	3.66796
692			6.91000	-0.35989	5.59650	4.16922	-0.01136	-0.00151	0.00049	0.00011	-0.00002	0.00001	48.34377	5.76148	-22.52229	-0.03391	-0.00344	0.00015	-0.00098	0.00004	-0.00000	35.83213	6.30760	11.78496	-0.18921	-0.02649	0.00569	0.00141	0.00015	-0.00042	6.68395	-4.06335	15.04083	0.65795	0.02950	0.07515	-0.02916	0.00446	0.02493	5.82659	-0.20124	-10.40259	-0.08654	0.39461	0.03455	0.00210	-0.00163	-0.00426	3.66502
693			6.92000	-0.35299	5.58858	4.16321	-0.01136	-0.00152	0.00049	0.00013	-0.00002	0.00000	48.32575	5.76671	-22.52194	-0.03393	-0.00344	0.00011	-0.00117	0.00000	-0.00000	35.83147	6.33463	11.81838	-0.18909	-0.02579	0.00641	0.00043	0.00009	-0.00048	6.69646	-4.16927	14.86484	0.66122	0.03397	0.07516	-0.02717	0.00494	0.02379	5.84330	-0.20790	-10.33149	-0.08646	0.39605	0.03423	0.00272	0.00097	-0.00427	3.66628
694			6.93000	-0.34601	5.58258	4.15979	-0.01139	-0.00151	0.00047	0.00013	-0.00001	0.00000	48.30365	5.76837	-22.52689	-0.03406	-0.00364	-0.00008	-0.00139	-0.00004	0.00000	35.82737	6.36054	11.85191	-0.18936	-0.02545	0.00708	-0.00074	0.00006	-0.00052	6.70621	-4.27127	14.69913	0.66363	0.03906	0.07504	-0.02236	0.00550	0.02247	5.86212	-0.21860	-10.26060	-0.08503	0.39966	0.03341	0.00269	0.00379	-0.00425	3.66979
695			6.94000	-0.33973	5.57928	4.15947	-0.01142	-0.00151	0.00044	0.00012	-0.00001	-0.00000	48.27734	5.76626	-22.53831	-0.03427	-0.00395	-0.00037	-0.00159	-0.00009	0.00000	35.81964	6.38596	11.88490	-0.19031	-0.02573	0.00752	-0.00193	0.00009	-0.00054	6.71104	-4.36951	14.54195	0.66646	0.04555	0.07529	-0.01598	0.00616	0.02167	5.87897	-0.23359	-10.18764	-0.08314	0.40491	0.03277	0.00213	0.00647	-0.00439	3.67376
696			6.95000	-0.33431	5.57873	4.16277	-0.01148	-0.00150	0.00041	0.00011	0.00000	-0.00000	48.24737	5.76039	-22.55660	-0.03451	-0.00426	-0.00063	-0.00175	-0.00016	0.00001	35.80858	6.41192	11.91660	-0.19183	-0.02637	0.00778	-0.00295	0.00018	-0.00055	6.71005	-4.46366	14.38875	0.67081	0.05171	0.07586	-0.00990	0.00660	0.02154	5.89082	-0.25253	-10.10991	-0.08342	0.40833	0.03268	0.00130	0.00861	-0.00468	3.67712
697			6.96000	-0.32948	5.58064	4.16974	-0.01155	-0.00150	0.00039	0.00011	0.00001	-0.00001	48.21482	5.75057	-22.58108	-0.03483	-0.00449	-0.00081	-0.00185	-0.00022	0.00001	35.79516	6.43953	11.94608	-0.19362	-0.02720	0.00788	-0.00375	0.00034	-0.00054	6.70408	-4.55289	14.23502	0.67249	0.05670	0.07602	-0.00562	0.00668	0.02164	5.89616	-0.27446	-10.02681	-0.08309	0.41066	0.03234	0.00041	0.01004	-0.00489	3.67986
698			6.97000	-0.32508	5.58496	4.17977	-0.01162	-0.00151	0.00039	0.00010	0.00001	-0.00001	48.18105	5.73655	-22.60960	-0.03518	-0.00465	-0.00092	-0.00188	-0.00026	0.00001	35.78016	6.46932	11.97204	-0.19544	-0.02823	0.00778	-0.00427	0.00057	-0.00050	6.69512	-4.63583	14.07958	0.67314	0.05909	0.07551	-0.00378	0.00623	0.02141	5.89564	-0.29818	-9.94054	-0.08497	0.41041	0.03164	-0.00025	0.01088	-0.00485	3.68226
699			6.98000	-0.32146	5.59153	4.19212	-0.01167	-0.00153	0.00040	0.00008	0.00002	-0.00001	48.14772	5.71852	-22.63951	-0.03553	-0.00475	-0.00099	-0.00183	-0.00029	0.00001	35.76487	6.50130	11.99266	-0.19683	-0.02923	0.00754	-0.00444	0.00085	-0.00044	6.68552	-4.71080	13.92539	0.67238	0.06038	0.07508	-0.00408	0.00553	0.02065	5.89193	-0.32272	-9.85525	-0.08599	0.40978	0.03110	-0.00043	0.01121	-0.00461	3.68516
700			6.99000	-0.31955	5.59951	4.20610	-0.01170	-0.00154	0.00042	0.00004	0.00002	-0.00001	48.11621	5.69762	-22.66902	-0.03586	-0.00474	-0.00098	-0.00171	-0.00030	0.00001	35.75039	6.53510	12.00667	-0.19749	-0.02972	0.00736	-0.00436	0.00112	-0.00037	6.67731	-4.77679	13.77772	0.67295	0.06166	0.07487	-0.00585	0.00480	0.01931	5.88891	-0.34681	-9.77479	-0.08705	0.41102	0.03058	-0.00007	0.01094	-0.00421	3.68952
701			7.00000	-0.32019	5.60758	4.22084	-0.01172	-0.00156	0.00046	-0.00001	0.00002	-0.00001	48.08729	5.67607	-22.69789	-0.03622	-0.00460	-0.00082	-0.00157	-0.00028	0.00001	35.73706	6.57031	12.01449	-0.19732	-0.02946	0.00733	-0.00425	0.00131	-0.00033	6.67184	-4.83373	13.64124	0.67284	0.06235	0.07437	-0.00846	0.00404	0.01744	5.89007	-0.36925	-9.70158	-0.08749	0.41384	0.02955	0.00073	0.01016	-0.00365	3.69618
702			7.01000	-0.32335	5.61481	4.23528	-0.01174	-0.00158	0.00049	-0.00005	0.00002	-0.00001	48.06081	5.65661	-22.72708	-0.03654	-0.00430	-0.00050	-0.00143	-0.00025	0.00001	35.72438	6.60639	12.01832	-0.19668	-0.02860	0.00742	-0.00429	0.00138	-0.00031	6.66990	-4.88180	13.51845	0.67098	0.06236	0.07343	-0.01147	0.00327	0.01533	5.89761	-0.38931	-9.63692	-0.08630	0.41547	0.02818	0.00173	0.00894	-0.00303	3.70559
703			7.02000	-0.32815	5.62096	4.24807	-0.01175	-0.00160	0.00054	-0.00008	0.00002	-0.00001	48.03661	5.64133	-22.75730	-0.03676	-0.00388	-0.00005	-0.00129	-0.00021	0.00000	35.71136	6.64278	12.02074	-0.19611	-0.02745	0.00760	-0.00461	0.00135	-0.00031	6.67176	-4.92123	13.40980	0.67022	0.06540	0.07304	-0.01452	0.00266	0.01333	5.91225	-0.40646	-9.58141	-0.08572	0.41953	0.02710	0.00274	0.00752	-0.00247	3.71763
704			7.03000	-0.33329	5.62649	4.25811	-0.01175	-0.00163	0.00058	-0.00008	0.00002	-0.00001	48.01460	5.63142	-22.78866	-0.03683	-0.00338	0.00046	-0.00115	-0.00017	-0.00001	35.69681	6.67938	12.02362	-0.19586	-0.02616	0.00793	-0.00525	0.00125	-0.00033	6.67732	-4.95233	13.31537	0.66885	0.06694	0.07283	-0.01711	0.00199	0.01139	5.93354	-0.42050	-9.53525	-0.08448	0.42267	0.02627	0.00354	0.00604	-0.00196	3.73153
705			7.04000	-0.33778	5.63226	4.26481	-0.01174	-0.00165	0.00063	-0.00007	0.00002	-0.00001	47.99476	5.62733	-22.82046	-0.03671	-0.00285	0.00097	-0.00100	-0.00012	-0.00003	35.67982	6.71559	12.02793	-0.19619	-0.02508	0.00826	-0.00612	0.00113	-0.00036	6.68601	-4.97591	13.23511	0.66778	0.06589	0.07183	-0.01887	0.00135	0.00939	5.95971	-0.43161	-9.49797	-0.08211	0.42178	0.02507	0.00393	0.00473	-0.00148	3.74603
706			7.05000	-0.34098	5.63929	4.26851	-0.01171	-0.00168	0.00069	-0.00004	0.00002	-0.00000	47.97726	5.62876	-22.85154	-0.03653	-0.00231	0.00147	-0.00083	-0.00008	-0.00006	35.65993	6.75016	12.03362	-0.19694	-0.02412	0.00863	-0.00702	0.00098	-0.00036	6.69699	-4.99307	13.16878	0.66877	0.06465	0.07043	-0.01938	0.00086	0.00743	5.98792	-0.44028	-9.46946	-0.07906	0.41908	0.02373	0.00379	0.00388	-0.00101	3.75954
707			7.06000	-0.34260	5.64875	4.26988	-0.01167	-0.00170	0.00075	-0.00002	0.00003	-0.00000	47.96278	5.63452	-22.88062	-0.03634	-0.00173	0.00200	-0.00063	-0.00005	-0.00008	35.63756	6.78154	12.04008	-0.19777	-0.02303	0.00907	-0.00769	0.00079	-0.00035	6.70890	-5.00521	13.11642	0.67025	0.06501	0.06993	-0.01796	0.00058	0.00561	6.01424	-0.44728	-9.45036	-0.07658	0.41910	0.02301	0.00313	0.00366	-0.00060	3.77057
708			7.07000	-0.34290	5.66094	4.26939	-0.01162	-0.00172	0.00082	-0.00000	0.00004	0.00000	47.95214	5.64293	-22.90639	-0.03608	-0.00111	0.00257	-0.00039	-0.00002	-0.00010	35.61380	6.80812	12.04682	-0.19863	-0.02180	0.00955	-0.00792	0.00059	-0.00032	6.71982	-5.01403	13.07828	0.66997	0.06631	0.06928	-0.01415	0.00049	0.00381	6.03447	-0.45340	-9.44057	-0.07346	0.42220	0.02179	0.00201	0.00387	-0.00024	3.77758
709			7.08000	-0.34275	5.67431	4.26708	-0.01158	-0.00174	0.00088	-0.00001	0.00004	0.00000	47.94592	5.65219	-22.92742	-0.03571	-0.00051	0.00311	-0.00014	-0.00001	-0.00010	35.59034	6.82877	12.05314	-0.19934	-0.02050	0.01004	-0.00765	0.00039	-0.00026	6.72770	-5.02104	13.05452	0.67134	0.06617	0.06856	-0.00840	0.00055	0.00210	6.04546	-0.45904	-9.43896	-0.07232	0.42409	0.02069	0.00075	0.00395	0.00003	3.77962
710			7.09000	-0.34339	5.68578	4.26298	-0.01155	-0.00174	0.00092	-0.00005	0.00003	0.00001	47.94403	5.66085	-22.94317	-0.03531	-0.00002	0.00354	0.00007	-0.00000	-0.00009	35.56840	6.84325	12.05867	-0.19968	-0.01933	0.01047	-0.00699	0.00023	-0.00020	6.73120	-5.02768	13.04444	0.67250	0.06529	0.06842	-0.00099	0.00016	0.00054	6.04635	-0.46387	-9.44314	-0.07178	0.42352	0.02052	-0.00042	0.00333	0.00019	3.77620
711			7.10000	-0.34628	5.69256	4.25708	-0.01153	-0.00174	0.00093	-0.00011	0.00001	0.00001	47.94566	5.66757	-22.95393	-0.03484	0.00027	0.00376	0.00023	0.00000	-0.00006	35.54903	6.85252	12.06312	-0.19993	-0.01871	0.01073	-0.00606	0.00013	-0.00014	6.73053	-5.03504	13.04614	0.67284	0.06637	0.06886	0.00290	0.00097	-0.00061	6.03890	-0.46689	-9.45037	-0.07231	0.42484	0.02082	-0.00125	0.00181	0.00027	3.76818
712			7.11000	-0.35260	5.69369	4.25010	-0.01152	-0.00173	0.00091	-0.00019	-0.00000	0.00001	47.94983	5.67114	-22.96077	-0.03420	0.00031	0.00372	0.00033	0.00000	-0.00003	35.53280	6.85839	12.06590	-0.20031	-0.01890	0.01077	-0.00498	0.00010	-0.00008	6.72732	-5.04316	13.05648	0.67315	0.06796	0.06984	0.00528	0.00110	-0.00145	6.02665	-0.46718	-9.45830	-0.07424	0.42777	0.02153	-0.00167	-0.00027	0.00028	3.75735
713			7.12000	-0.36342	5.69010	4.24386	-0.01152	-0.00173	0.00088	-0.00028	-0.00002	0.00001	47.95545	5.67079	-22.96522	-0.03346	0.00015	0.00345	0.00037	0.00000	-0.00000	35.52020	6.86214	12.06616	-0.20079	-0.01979	0.01062	-0.00375	0.00012	-0.00001	6.72381	-5.05064	13.07196	0.67252	0.06792	0.07056	0.00482	0.00096	-0.00196	6.01321	-0.46460	-9.46532	-0.07556	0.42928	0.02218	-0.00169	-0.00242	0.00025	3.74563
714			7.13000	-0.37907	5.68378	4.24082	-0.01153	-0.00172	0.00085	-0.00035	-0.00002	0.00000	47.96166	5.66630	-22.96857	-0.03286	-0.00009	0.00312	0.00038	-0.00000	0.00001	35.51182	6.86451	12.06257	-0.20090	-0.02051	0.01057	-0.00240	0.00016	0.00007	6.72207	-5.05557	13.09009	0.67103	0.06574	0.07085	0.00208	0.00058	-0.00234	6.00105	-0.45940	-9.47058	-0.07432	0.42859	0.02272	-0.00144	-0.00444	0.00019	3.73437
715			7.14000	-0.39832	5.67658	4.24261	-0.01155	-0.00171	0.00081	-0.00039	-0.00002	-0.00001	47.96795	5.65867	-22.97170	-0.03250	-0.00034	0.00283	0.00036	-0.00000	0.00002	35.50784	6.86551	12.05494	-0.20057	-0.02078	0.01067	-0.00108	0.00020	0.00014	6.72368	-5.05629	13.11082	0.66993	0.06344	0.07100	-0.00164	0.00008	-0.00288	5.99106	-0.45177	-9.47378	-0.07276	0.42746	0.02322	-0.00115	-0.00630	0.00013	3.72382
716			7.15000	-0.41874	5.66994	4.24964	-0.01156	-0.00170	0.00077	-0.00038	-0.00002	-0.00001	47.97388	5.64918	-22.97512	-0.03238	-0.00054	0.00265	0.00034	-0.00001	0.00002	35.50789	6.86504	12.04398	-0.19972	-0.02058	0.01089	0.00012	0.00021	0.00020	6.72898	-5.05159	13.13655	0.66876	0.06032	0.07109	-0.00503	-0.00048	-0.00379	5.98300	-0.44191	-9.47539	-0.07274	0.42650	0.02367	-0.00091	-0.00793	0.00011	3.71371
717			7.16000	-0.43771	5.66559	4.26151	-0.01157	-0.00169	0.00073	-0.00032	-0.00001	-0.00002	47.97936	5.63886	-22.97894	-0.03244	-0.00071	0.00255	0.00032	-0.00001	0.00003	35.51140	6.86265	12.03082	-0.19889	-0.02042	0.01101	0.00105	0.00018	0.00026	6.73756	-5.04001	13.17065	0.66681	0.05624	0.07107	-0.00749	-0.00109	-0.00509	5.97668	-0.43004	-9.47676	-0.07277	0.42617	0.02393	-0.00066	-0.00925	0.00013	3.70394
718			7.17000	-0.45327	5.66531	4.27719	-0.01157	-0.00167	0.00070	-0.00024	0.00001	-0.00002	47.98462	5.62746	-22.98237	-0.03270	-0.00082	0.00252	0.00031	-0.00001	0.00003	35.51734	6.85773	12.01566	-0.19782	-0.02009	0.01113	0.00158	0.00015	0.00033	6.74880	-5.01981	13.21567	0.66663	0.05292	0.07137	-0.00932	-0.00177	-0.00660	5.97256	-0.41652	-9.47899	-0.07380	0.42827	0.02425	-0.00035	-0.01040	0.00017	3.69451
719			7.18000	-0.46429	5.66973	4.29420	-0.01155	-0.00166	0.00069	-0.00014	0.00002	-0.00002	47.98968	5.61433	-22.98346	-0.03304	-0.00089	0.00254	0.00026	-0.00001	0.00005	35.52449	6.85006	11.99809	-0.19669	-0.01944	0.01137	0.00161	0.00012	0.00040	6.76241	-4.98953	13.27170	0.66655	0.04891	0.07144	-0.01135	-0.00241	-0.00796	5.97129	-0.40153	-9.48186	-0.07337	0.42944	0.02446	0.00005	-0.01163	0.00019	3.68552
720			7.19000	-0.47060	5.67761	4.30930	-0.01152	-0.00166	0.00069	-0.00006	0.00002	-0.00002	47.99368	5.59949	-22.98056	-0.03331	-0.00096	0.00252	0.00013	-0.00001	0.00006	35.53115	6.83993	11.97842	-0.19601	-0.01867	0.01173	0.00116	0.00008	0.00047	6.77878	-4.94866	13.33625	0.66387	0.04311	0.07107	-0.01402	-0.00285	-0.00893	5.97330	-0.38475	-9.48441	-0.07061	0.42701	0.02468	0.00045	-0.01319	0.00018	3.67683
721			7.20000	-0.47301	5.68668	4.32014	-0.01151	-0.00166	0.00070	-0.00000	0.00003	-0.00001	47.99501	5.58416	-22.97334	-0.03340	-0.00106	0.00239	-0.00010	-0.00001	0.00007	35.53606	6.82765	11.95786	-0.19607	-0.01825	0.01205	0.00045	0.00003	0.00051	6.79820	-4.89738	13.40617	0.66279	0.03741	0.07048	-0.01685	-0.00310	-0.00953	5.97856	-0.36545	-9.48646	-0.06990	0.42462	0.02468	0.00081	-0.01518	0.00018	3.66875
722			7.21000	-0.47283	5.69522	4.32683	-0.01151	-0.00166	0.00071	0.00003	0.00002	-0.00001	47.99200	5.57007	-22.96321	-0.03352	-0.00113	0.00228	-0.00037	-0.00000	0.00006	35.53866	6.81316	11.93749	-0.19660	-0.01783	0.01242	-0.00020	-0.00004	0.00055	6.82011	-4.83600	13.47943	0.65989	0.02933	0.06953	-0.01872	-0.00292	-0.00991	5.98653	-0.34312	-9.48860	-0.06830	0.42093	0.02445	0.00107	-0.01722	0.00020	3.66201
723			7.22000	-0.47088	5.70213	4.33068	-0.01151	-0.00168	0.00074	0.00006	0.00002	-0.00000	47.98448	5.55919	-22.95210	-0.03381	-0.00101	0.00236	-0.00060	0.00000	0.00006	35.53963	6.79625	11.91813	-0.19707	-0.01692	0.01289	-0.00041	-0.00012	0.00058	6.84327	-4.76480	13.55537	0.65551	0.02051	0.06826	-0.01926	-0.00237	-0.01026	5.99658	-0.31783	-9.49111	-0.06452	0.41851	0.02374	0.00124	-0.01871	0.00023	3.65758
724			7.23000	-0.46747	5.70616	4.33277	-0.01151	-0.00169	0.00079	0.00008	0.00001	-0.00000	47.97389	5.55259	-22.94145	-0.03417	-0.00069	0.00267	-0.00071	0.00001	0.00005	35.54069	6.77671	11.90014	-0.19751	-0.01567	0.01338	-0.00004	-0.00019	0.00062	6.86670	-4.68399	13.63525	0.65417	0.01227	0.06751	-0.01871	-0.00161	-0.01102	6.00865	-0.29098	-9.49452	-0.06285	0.41773	0.02337	0.00147	-0.01869	0.00031	3.65654
725			7.24000	-0.46290	5.70585	4.33414	-0.01151	-0.00171	0.00084	0.00010	-0.00001	-0.00000	47.96266	5.54976	-22.93211	-0.03451	-0.00026	0.00308	-0.00068	0.00000	0.00004	35.54359	6.75429	11.88286	-0.19807	-0.01468	0.01366	0.00078	-0.00024	0.00068	6.88975	-4.59274	13.72358	0.65152	0.00467	0.06726	-0.01682	-0.00069	-0.01253	6.02335	-0.26525	-9.50082	-0.06128	0.41829	0.02332	0.00176	-0.01634	0.00050	3.65946
726			7.25000	-0.45751	5.70026	4.33576	-0.01151	-0.00173	0.00088	0.00011	-0.00002	-0.00000	47.95315	5.54895	-22.92368	-0.03484	0.00012	0.00346	-0.00055	-0.00000	0.00004	35.54949	6.72830	11.86387	-0.19826	-0.01380	0.01383	0.00167	-0.00026	0.00081	6.91163	-4.48955	13.82736	0.64683	-0.00346	0.06677	-0.01329	0.00058	-0.01477	6.04169	-0.24390	-9.51418	-0.06069	0.41825	0.02300	0.00216	-0.01140	0.00084	3.66677
727			7.26000	-0.45195	5.68994	4.33783	-0.01152	-0.00176	0.00092	0.00011	-0.00004	-0.00000	47.94639	5.54858	-22.91475	-0.03518	0.00044	0.00383	-0.00041	-0.00001	0.00005	35.55818	6.69776	11.84071	-0.19797	-0.01268	0.01406	0.00220	-0.00027	0.00098	6.93121	-4.37313	13.95306	0.64235	-0.01510	0.06602	-0.00782	0.00279	-0.01747	6.06426	-0.22980	-9.53902	-0.06067	0.41402	0.02274	0.00257	-0.00453	0.00129	3.67850
728			7.27000	-0.44711	5.67690	4.33960	-0.01153	-0.00178	0.00094	0.00009	-0.00004	-0.00000	47.94183	5.54787	-22.90373	-0.03555	0.00073	0.00418	-0.00033	-0.00001	0.00007	35.56823	6.66180	11.81259	-0.19716	-0.01129	0.01436	0.00217	-0.00028	0.00118	6.94658	-4.24316	14.10370	0.64404	-0.02472	0.06644	0.00011	0.00499	-0.02060	6.09041	-0.22459	-9.57740	-0.06354	0.40981	0.02362	0.00297	0.00278	0.00184	3.69439
729			7.28000	-0.44345	5.66385	4.33995	-0.01154	-0.00180	0.00097	0.00006	-0.00004	0.00000	47.93819	5.54647	-22.88936	-0.03589	0.00096	0.00445	-0.00033	-0.00002	0.00010	35.57778	6.62022	11.78036	-0.19627	-0.01006	0.01457	0.00159	-0.00029	0.00134	6.95504	-4.10033	14.27870	0.64798	-0.03101	0.06770	0.01065	0.00674	-0.02388	6.11818	-0.22807	-9.62859	-0.06551	0.40639	0.02522	0.00309	0.00914	0.00246	3.71384
730			7.29000	-0.44101	5.65329	4.33829	-0.01155	-0.00182	0.00099	0.00004	-0.00003	0.00000	47.93447	5.54429	-22.87094	-0.03613	0.00105	0.00455	-0.00037	-0.00002	0.00012	35.58524	6.57337	11.74561	-0.19553	-0.00946	0.01456	0.00063	-0.00032	0.00145	6.95426	-3.94705	14.47572	0.65152	-0.03599	0.06865	0.02281	0.00818	-0.02679	6.14487	-0.23830	-9.69125	-0.06241	0.40318	0.02647	0.00268	0.01348	0.00306	3.73556
731			7.30000	-0.43942	5.64647	4.33537	-0.01156	-0.00183	0.00099	0.00002	-0.00002	0.00001	47.93048	5.54107	-22.84902	-0.03631	0.00096	0.00446	-0.00041	-0.00002	0.00014	35.58956	6.52247	11.70972	-0.19479	-0.00938	0.01440	-0.00051	-0.00035	0.00149	6.94330	-3.78759	14.69212	0.65632	-0.03990	0.06932	0.03534	0.00920	-0.02928	6.16797	-0.25196	-9.76460	-0.05758	0.40034	0.02735	0.00201	0.01553	0.00367	3.75762
732			7.31000	-0.43821	5.64283	4.33212	-0.01158	-0.00182	0.00099	0.00002	-0.00001	0.00001	47.92613	5.53685	-22.82453	-0.03652	0.00075	0.00428	-0.00046	-0.00002	0.00016	35.59037	6.46928	11.67402	-0.19410	-0.00952	0.01421	-0.00171	-0.00038	0.00147	6.92220	-3.62635	14.92520	0.66176	-0.04357	0.07017	0.04747	0.00992	-0.03141	6.18558	-0.26600	-9.84885	-0.05434	0.39688	0.02838	0.00131	0.01568	0.00434	3.77825
733			7.32000	-0.43717	5.64096	4.32794	-0.01160	-0.00181	0.00096	0.00001	-0.00000	0.00001	47.92094	5.53154	-22.79675	-0.03671	0.00044	0.00404	-0.00057	-0.00001	0.00017	35.58743	6.41592	11.63925	-0.19372	-0.00977	0.01406	-0.00289	-0.00039	0.00143	6.89136	-3.46678	15.17095	0.66734	-0.04732	0.07144	0.05895	0.01044	-0.03305	6.19641	-0.27811	-9.94350	-0.05293	0.39264	0.02986	0.00061	0.01442	0.00504	3.79586
734			7.33000	-0.43666	5.63994	4.32141	-0.01164	-0.00179	0.00091	-0.00002	-0.00000	0.00001	47.91426	5.52486	-22.76401	-0.03682	0.00012	0.00380	-0.00072	-0.00000	0.00020	35.58092	6.36423	11.60572	-0.19356	-0.01017	0.01385	-0.00393	-0.00038	0.00135	6.85103	-3.31173	15.42209	0.67391	-0.04905	0.07264	0.06961	0.01038	-0.03358	6.19967	-0.28694	-10.04583	-0.05375	0.38866	0.03122	-0.00009	0.01238	0.00561	3.80966
735			7.34000	-0.43792	5.63999	4.31099	-0.01168	-0.00176	0.00085	-0.00009	0.00000	0.00002	47.90547	5.51543	-22.72453	-0.03683	-0.00024	0.00349	-0.00091	0.00001	0.00023	35.57152	6.31598	11.57305	-0.19366	-0.01073	0.01362	-0.00471	-0.00035	0.00125	6.80179	-3.16292	15.66883	0.67988	-0.05137	0.07324	0.07821	0.01042	-0.03256	6.19562	-0.29216	-10.15228	-0.05600	0.38156	0.03239	-0.00072	0.00997	0.00601	3.81983
736			7.35000	-0.44257	5.64203	4.29601	-0.01173	-0.00174	0.00079	-0.00017	0.00001	0.00002	47.89421	5.50173	-22.67853	-0.03665	-0.00066	0.00304	-0.00107	0.00003	0.00023	35.56018	6.27296	11.54118	-0.19455	-0.01153	0.01346	-0.00515	-0.00028	0.00113	6.74569	-3.02071	15.90118	0.68534	-0.05315	0.07371	0.08313	0.01042	-0.03038	6.18602	-0.29377	-10.26046	-0.06055	0.37532	0.03340	-0.00121	0.00773	0.00634	3.82727
737			7.36000	-0.45099	5.64581	4.27748	-0.01178	-0.00171	0.00075	-0.00023	0.00001	0.00002	47.88106	5.48415	-22.62930	-0.03632	-0.00111	0.00248	-0.00112	0.00005	0.00020	35.54802	6.23715	11.51077	-0.19636	-0.01253	0.01338	-0.00522	-0.00020	0.00098	6.68624	-2.88437	16.11217	0.69054	-0.05398	0.07400	0.08335	0.01035	-0.02751	6.17391	-0.29217	-10.37123	-0.06594	0.37095	0.03410	-0.00141	0.00617	0.00673	3.83351
738			7.37000	-0.46147	5.64964	4.25821	-0.01182	-0.00169	0.00071	-0.00025	0.00001	0.00002	47.86803	5.46545	-22.58237	-0.03613	-0.00152	0.00196	-0.00099	0.00005	0.00014	35.53601	6.20941	11.48309	-0.19785	-0.01331	0.01341	-0.00495	-0.00011	0.00081	6.62747	-2.75293	16.29929	0.69515	-0.05394	0.07387	0.07912	0.01020	-0.02446	6.16276	-0.28841	-10.48721	-0.07017	0.36737	0.03439	-0.00119	0.00569	0.00718	3.84023
739			7.38000	-0.47125	5.65131	4.24060	-0.01184	-0.00167	0.00069	-0.00021	-0.00000	0.00002	47.85773	5.44976	-22.54288	-0.03610	-0.00184	0.00156	-0.00071	0.00005	0.00009	35.52486	6.18917	11.45982	-0.19824	-0.01366	0.01350	-0.00432	-0.00006	0.00062	6.57279	-2.62519	16.46449	0.69875	-0.05350	0.07334	0.07172	0.01006	-0.02174	6.15572	-0.28413	-10.61084	-0.07316	0.36543	0.03416	-0.00058	0.00637	0.00757	3.84894
740			7.39000	-0.47859	5.64988	4.22551	-0.01182	-0.00166	0.00067	-0.00015	-0.00001	0.00002	47.85209	5.44064	-22.51421	-0.03614	-0.00206	0.00130	-0.00031	0.00005	0.00004	35.51538	6.17462	11.44273	-0.19752	-0.01376	0.01355	-0.00333	-0.00007	0.00044	6.52423	-2.49989	16.61231	0.70131	-0.05330	0.07289	0.06323	0.01001	-0.01973	6.15501	-0.28102	-10.74194	-0.07613	0.36320	0.03406	0.00030	0.00789	0.00789	3.86078
741			7.40000	-0.48345	5.64618	4.21318	-0.01178	-0.00165	0.00066	-0.00010	-0.00001	0.00001	47.85213	5.44014	-22.49807	-0.03606	-0.00216	0.00115	0.00017	0.00004	0.00001	35.50843	6.16288	11.43307	-0.19676	-0.01382	0.01360	-0.00197	-0.00015	0.00028	6.48190	-2.37613	16.74847	0.70403	-0.05479	0.07232	0.05622	0.01027	-0.01848	6.16158	-0.28039	-10.87762	-0.07832	0.35891	0.03407	0.00128	0.00971	0.00800	3.87611
742			7.41000	-0.48648	5.64162	4.20446	-0.01171	-0.00164	0.00066	-0.00006	-0.00001	0.00001	47.85921	5.44868	-22.49522	-0.03583	-0.00216	0.00110	0.00074	0.00002	-0.00002	35.50525	6.15076	11.43042	-0.19628	-0.01387	0.01369	-0.00027	-0.00027	0.00020	6.44381	-2.25337	16.87916	0.70684	-0.05534	0.07200	0.05287	0.01033	-0.01803	6.17503	-0.28293	-11.01290	-0.08061	0.35559	0.03421	0.00216	0.01146	0.00782	3.89448
743			7.42000	-0.48788	5.63695	4.20069	-0.01163	-0.00163	0.00066	-0.00002	-0.00001	0.00000	47.87524	5.46591	-22.50483	-0.03549	-0.00205	0.00118	0.00138	0.00001	-0.00005	35.50693	6.13518	11.43251	-0.19596	-0.01379	0.01378	0.00157	-0.00040	0.00021	6.40648	-2.13127	17.00983	0.70921	-0.05490	0.07091	0.05362	0.01018	-0.01786	6.19359	-0.28893	-11.14192	-0.08169	0.35232	0.03357	0.00272	0.01279	0.00712	3.91437
744			7.43000	-0.48781	5.63231	4.20202	-0.01155	-0.00163	0.00067	0.00002	-0.00001	-0.00000	47.90121	5.49081	-22.52321	-0.03514	-0.00183	0.00143	0.00199	0.00001	-0.00008	35.51393	6.11351	11.43546	-0.19527	-0.01340	0.01383	0.00325	-0.00050	0.00033	6.36699	-2.01002	17.14244	0.71119	-0.05350	0.06975	0.05681	0.00978	-0.01762	6.21447	-0.29808	-11.25892	-0.08378	0.34898	0.03283	0.00289	0.01348	0.00614	3.93363
745			7.44000	-0.48687	5.62782	4.20656	-0.01146	-0.00163	0.00068	0.00003	-0.00001	-0.00001	47.93628	5.52147	-22.54416	-0.03469	-0.00158	0.00174	0.00243	0.00002	-0.00011	35.52578	6.08435	11.43486	-0.19442	-0.01302	0.01368	0.00446	-0.00056	0.00053	6.32425	-1.89097	17.27443	0.71346	-0.05186	0.06931	0.06030	0.00918	-0.01708	6.23425	-0.30974	-11.35971	-0.08555	0.34600	0.03276	0.00255	0.01355	0.00514	3.94984
746			7.45000	-0.48608	5.62409	4.21166	-0.01139	-0.00163	0.00068	0.00001	-0.00001	-0.00001	47.97784	5.55510	-22.56195	-0.03416	-0.00139	0.00199	0.00264	0.00003	-0.00012	35.54102	6.04744	11.42773	-0.19357	-0.01289	0.01326	0.00500	-0.00060	0.00074	6.27869	-1.77720	17.40082	0.71661	-0.05036	0.06828	0.06281	0.00831	-0.01576	6.24967	-0.32320	-11.44241	-0.08644	0.34207	0.03223	0.00176	0.01294	0.00403	3.96113
747			7.46000	-0.48666	5.62156	4.21544	-0.01133	-0.00162	0.00067	-0.00003	-0.00001	-0.00000	48.02200	5.58875	-22.57329	-0.03364	-0.00133	0.00210	0.00259	0.00004	-0.00011	35.55764	6.00393	11.41318	-0.19295	-0.01330	0.01254	0.00481	-0.00062	0.00090	6.23137	-1.67396	17.51676	0.71872	-0.04960	0.06668	0.06363	0.00713	-0.01378	6.25839	-0.33723	-11.50703	-0.08701	0.33696	0.03126	0.00067	0.01148	0.00297	3.96674
748			7.47000	-0.48940	5.62046	4.21705	-0.01130	-0.00161	0.00065	-0.00007	-0.00000	-0.00000	48.06453	5.61985	-22.57694	-0.03317	-0.00137	0.00210	0.00232	0.00005	-0.00008	35.57334	5.95600	11.39191	-0.19295	-0.01439	0.01149	0.00390	-0.00064	0.00095	6.18364	-1.58761	17.61842	0.71983	-0.04842	0.06548	0.06254	0.00545	-0.01150	6.25913	-0.35013	-11.55502	-0.08713	0.33381	0.03047	-0.00055	0.00919	0.00209	3.96689
749			7.48000	-0.49425	5.62057	4.21683	-0.01129	-0.00159	0.00064	-0.00011	0.00000	0.00000	48.10199	5.64580	-22.57352	-0.03271	-0.00145	0.00202	0.00190	0.00005	-0.00004	35.58576	5.90678	11.36534	-0.19344	-0.01604	0.01017	0.00241	-0.00064	0.00090	6.13703	-1.52397	17.70306	0.72039	-0.04754	0.06439	0.05941	0.00343	-0.00899	6.25162	-0.36001	-11.58865	-0.08648	0.33129	0.02975	-0.00179	0.00608	0.00137	3.96218
750			7.49000	-0.50061	5.62134	4.21582	-0.01129	-0.00158	0.00061	-0.00013	0.00000	0.00000	48.13233	5.66416	-22.56485	-0.03222	-0.00159	0.00185	0.00144	0.00005	-0.00001	35.59341	5.85977	11.33538	-0.19430	-0.01804	0.00873	0.00069	-0.00058	0.00077	6.09319	-1.48823	17.76872	0.72392	-0.04576	0.06355	0.05386	0.00105	-0.00629	6.23577	-0.36528	-11.60985	-0.08931	0.33010	0.02915	-0.00313	0.00242	0.00080	3.95296
751			7.50000	-0.50753	5.62217	4.21561	-0.01131	-0.00156	0.00058	-0.00013	0.00000	-0.00000	48.15515	5.67333	-22.55400	-0.03179	-0.00181	0.00161	0.00103	0.00003	0.00001	35.59604	5.81844	11.30466	-0.19532	-0.02016	0.00734	-0.00077	-0.00046	0.00058	6.05465	-1.48579	17.81304	0.72749	-0.04306	0.06338	0.04405	-0.00153	-0.00323	6.21163	-0.36497	-11.62070	-0.09426	0.33040	0.02905	-0.00465	-0.00141	0.00036	3.93931
752			7.51000	-0.51408	5.62227	4.21743	-0.01132	-0.00154	0.00054	-0.00011	-0.00000	-0.00000	48.17154	5.67328	-22.54403	-0.03144	-0.00214	0.00124	0.00073	0.00001	0.00002	35.59489	5.78575	11.27629	-0.19637	-0.02244	0.00600	-0.00157	-0.00029	0.00038	6.02543	-1.52262	17.83115	0.72651	-0.04084	0.06270	0.02808	-0.00421	0.00054	6.17926	-0.35889	-11.62338	-0.09623	0.32943	0.02858	-0.00608	-0.00517	0.00001	3.92120
753			7.52000	-0.51950	5.62104	4.22188	-0.01134	-0.00152	0.00049	-0.00008	-0.00000	-0.00000	48.18355	5.66556	-22.53719	-0.03115	-0.00256	0.00080	0.00056	-0.00002	0.00001	35.59207	5.76370	11.25322	-0.19707	-0.02454	0.00488	-0.00149	-0.00009	0.00021	6.01040	-1.60425	17.81565	0.72270	-0.03842	0.06247	0.00685	-0.00678	0.00508	6.13921	-0.34705	-11.61930	-0.09791	0.32999	0.02838	-0.00741	-0.00900	-0.00031	3.89878
754			7.53000	-0.52355	5.61842	4.22871	-0.01134	-0.00150	0.00043	-0.00005	-0.00001	-0.00001	48.19321	5.65291	-22.53482	-0.03096	-0.00303	0.00034	0.00050	-0.00005	0.00001	35.59003	5.75334	11.23816	-0.19711	-0.02623	0.00404	-0.00057	0.00009	0.00008	6.01249	-1.73351	17.75971	0.72238	-0.03454	0.06333	-0.01616	-0.00863	0.01031	6.09245	-0.32918	-11.60768	-0.10277	0.33345	0.02899	-0.00885	-0.01313	-0.00073	3.87249
755			7.54000	-0.52622	5.61436	4.23714	-0.01133	-0.00147	0.00037	-0.00002	-0.00001	-0.00001	48.20201	5.63865	-22.53746	-0.03092	-0.00347	-0.00005	0.00049	-0.00008	-0.00000	35.59074	5.75459	11.23349	-0.19619	-0.02712	0.00365	0.00089	0.00022	-0.00003	6.03119	-1.90850	17.66008	0.72364	-0.02976	0.06462	-0.03735	-0.00937	0.01579	6.04035	-0.30527	-11.58576	-0.10748	0.33839	0.02995	-0.01004	-0.01716	-0.00130	3.84302
756			7.55000	-0.52748	5.60856	4.24552	-0.01130	-0.00144	0.00031	0.00000	-0.00002	-0.00000	48.21048	5.62620	-22.54459	-0.03097	-0.00387	-0.00038	0.00048	-0.00009	-0.00000	35.59489	5.76674	11.24127	-0.19473	-0.02736	0.00368	0.00243	0.00025	-0.00014	6.06345	-2.12159	17.51908	0.72455	-0.02329	0.06643	-0.05441	-0.00844	0.02085	5.98506	-0.27666	-11.55207	-0.11229	0.34529	0.03130	-0.01076	-0.02016	-0.00189	3.81136
757			7.56000	-0.52745	5.60104	4.25212	-0.01128	-0.00142	0.00025	0.00002	-0.00002	-0.00000	48.21820	5.61856	-22.55474	-0.03099	-0.00422	-0.00067	0.00043	-0.00008	0.00000	35.60213	5.78825	11.26274	-0.19338	-0.02721	0.00408	0.00374	0.00020	-0.00027	6.10546	-2.35965	17.34604	0.72458	-0.01505	0.06924	-0.06675	-0.00581	0.02486	5.93015	-0.24596	-11.51000	-0.11785	0.35265	0.03369	-0.01068	-0.02116	-0.00228	3.77913
758			7.57000	-0.52653	5.59258	4.25576	-0.01126	-0.00140	0.00020	0.00002	-0.00002	-0.00000	48.22417	5.61743	-22.56604	-0.03091	-0.00450	-0.00090	0.00031	-0.00005	0.00001	35.61139	5.81706	11.29749	-0.19266	-0.02689	0.00475	0.00469	0.00011	-0.00042	6.15400	-2.60569	17.15685	0.72449	-0.00764	0.07176	-0.07474	-0.00293	0.02658	5.88083	-0.21632	-11.46773	-0.12108	0.35515	0.03639	-0.00916	-0.01984	-0.00217	3.74869
759			7.58000	-0.52538	5.58471	4.25603	-0.01125	-0.00139	0.00016	0.00002	-0.00002	0.00000	48.22750	5.62275	-22.57664	-0.03084	-0.00467	-0.00107	0.00014	-0.00002	0.00002	35.62188	5.85090	11.34290	-0.19229	-0.02629	0.00570	0.00520	0.00002	-0.00059	6.20662	-2.84184	16.97072	0.72649	-0.00134	0.07325	-0.07900	-0.00048	0.02543	5.84313	-0.18932	-11.43535	-0.12198	0.35121	0.03879	-0.00620	-0.01743	-0.00146	3.72311
760			7.59000	-0.52439	5.57893	4.25324	-0.01126	-0.00139	0.00015	0.00001	-0.00001	0.00000	48.22755	5.63279	-22.58537	-0.03076	-0.00474	-0.00118	-0.00008	0.00002	0.00003	35.63249	5.88738	11.39476	-0.19230	-0.02539	0.00688	0.00512	-0.00005	-0.00077	6.26128	-3.05276	16.80480	0.73228	0.00243	0.07330	-0.08013	0.00074	0.02187	5.82241	-0.16413	-11.41912	-0.12774	0.34353	0.03993	-0.00241	-0.01552	-0.00045	3.70533
761			7.60000	-0.52369	5.57574	4.24817	-0.01129	-0.00140	0.00017	0.00000	-0.00001	0.00000	48.22293	5.64548	-22.59193	-0.03080	-0.00469	-0.00119	-0.00041	0.00004	0.00003	35.64158	5.92349	11.44834	-0.19248	-0.02427	0.00815	0.00421	-0.00010	-0.00088	6.31609	-3.22763	16.66868	0.73876	0.00480	0.07257	-0.07869	0.00117	0.01743	5.82148	-0.13913	-11.41730	-0.13605	0.33837	0.03972	0.00210	-0.01480	0.00020	3.69712
762			7.61000	-0.52309	5.57432	4.24148	-0.01133	-0.00142	0.00022	0.00000	-0.00000	0.00000	48.21119	5.65875	-22.59586	-0.03096	-0.00448	-0.00107	-0.00089	0.00005	0.00002	35.64688	5.95548	11.49834	-0.19287	-0.02301	0.00937	0.00235	-0.00014	-0.00087	6.36978	-3.36108	16.56166	0.74000	0.00476	0.07180	-0.07529	0.00084	0.01354	5.84007	-0.11369	-11.41972	-0.13557	0.33816	0.03868	0.00635	-0.01485	-0.00002	3.69852
763			7.62000	-0.52224	5.57384	4.23378	-0.01138	-0.00146	0.00030	0.00001	-0.00000	0.00000	48.18971	5.67028	-22.59646	-0.03129	-0.00414	-0.00081	-0.00149	0.00005	0.00001	35.64612	5.97982	11.53932	-0.19343	-0.02163	0.01043	-0.00031	-0.00016	-0.00071	6.42148	-3.45268	16.47597	0.73823	0.00317	0.07131	-0.07115	0.00035	0.01084	5.87513	-0.08915	-11.41165	-0.13163	0.34502	0.03695	0.00939	-0.01488	-0.00109	3.70762
764			7.63000	-0.52086	5.57410	4.22612	-0.01144	-0.00150	0.00039	0.00002	0.00000	0.00000	48.15689	5.67788	-22.59366	-0.03176	-0.00367	-0.00041	-0.00215	0.00004	0.00000	35.63793	5.99404	11.56681	-0.19438	-0.02019	0.01127	-0.00330	-0.00014	-0.00041	6.47070	-3.50674	16.40248	0.73373	0.00276	0.07077	-0.06632	0.00015	0.00912	5.92174	-0.06803	-11.38107	-0.12255	0.35922	0.03432	0.01058	-0.01414	-0.00250	3.72115
765			7.64000	-0.51885	5.57538	4.21982	-0.01149	-0.00155	0.00049	0.00004	0.00000	0.00000	48.11311	5.68016	-22.58830	-0.03241	-0.00315	0.00007	-0.00275	0.00002	0.00000	35.62258	5.99753	11.57831	-0.19566	-0.01905	0.01167	-0.00601	-0.00010	-0.00004	6.51653	-3.53064	16.33588	0.72947	0.00276	0.07032	-0.06007	0.00003	0.00789	5.97398	-0.05291	-11.32408	-0.11234	0.37420	0.03173	0.01016	-0.01221	-0.00366	3.73561
766			7.65000	-0.51634	5.57759	4.21561	-0.01155	-0.00160	0.00059	0.00005	0.00001	0.00000	48.06072	5.67667	-22.58141	-0.03325	-0.00264	0.00060	-0.00322	0.00001	0.00001	35.60204	5.99112	11.57362	-0.19692	-0.01838	0.01155	-0.00788	-0.00004	0.00032	6.55729	-3.53341	16.27588	0.72640	0.00222	0.06988	-0.05154	-0.00004	0.00667	6.02521	-0.04465	-11.24556	-0.10183	0.38533	0.02971	0.00848	-0.00951	-0.00429	3.74775
767			7.66000	-0.51348	5.58016	4.21338	-0.01161	-0.00164	0.00068	0.00005	0.00001	0.00000	48.00346	5.66812	-22.57367	-0.03421	-0.00218	0.00110	-0.00349	-0.00000	0.00003	35.57922	5.97716	11.55422	-0.19814	-0.01825	0.01097	-0.00875	0.00004	0.00058	6.59099	-3.52326	16.22474	0.72256	-0.00043	0.06877	-0.04105	0.00001	0.00528	6.06931	-0.04217	-11.15664	-0.09029	0.39000	0.02783	0.00602	-0.00699	-0.00423	3.75532
768			7.67000	-0.51077	5.58210	4.21250	-0.01166	-0.00168	0.00075	0.00005	0.00000	0.00000	47.94543	5.65597	-22.56534	-0.03516	-0.00178	0.00160	-0.00354	-0.00001	0.00004	35.55671	5.95837	11.52291	-0.19918	-0.01855	0.01004	-0.00875	0.00014	0.00071	6.61676	-3.50686	16.18402	0.71727	-0.00362	0.06776	-0.03031	0.00014	0.00396	6.10145	-0.04260	-11.07038	-0.07914	0.39035	0.02667	0.00342	-0.00557	-0.00366	3.75669
769			7.68000	-0.50897	5.58264	4.21247	-0.01171	-0.00171	0.00080	0.00002	-0.00000	-0.00000	47.88980	5.64132	-22.55630	-0.03595	-0.00141	0.00207	-0.00340	-0.00001	0.00007	35.53625	5.93728	11.48308	-0.20010	-0.01908	0.00895	-0.00813	0.00025	0.00073	6.63504	-3.48807	16.15308	0.71419	-0.00510	0.06724	-0.02090	0.00020	0.00290	6.11876	-0.04262	-10.99839	-0.07356	0.38863	0.02636	0.00122	-0.00550	-0.00279	3.75148
770			7.69000	-0.50866	5.58177	4.21328	-0.01177	-0.00173	0.00082	-0.00001	-0.00000	-0.00000	47.83883	5.62391	-22.54617	-0.03659	-0.00114	0.00246	-0.00312	-0.00001	0.00009	35.51899	5.91639	11.43776	-0.20082	-0.01976	0.00784	-0.00708	0.00038	0.00067	6.64698	-3.46826	16.12967	0.71228	-0.00815	0.06601	-0.01300	0.00032	0.00208	6.12031	-0.03939	-10.94822	-0.07277	0.38349	0.02579	-0.00075	-0.00662	-0.00167	3.74053
771			7.70000	-0.50989	5.58043	4.21542	-0.01184	-0.00174	0.00082	-0.00003	-0.00000	-0.00000	47.79405	5.60262	-22.53469	-0.03709	-0.00098	0.00274	-0.00273	-0.00001	0.00012	35.50548	5.89806	11.38959	-0.20121	-0.01990	0.00713	-0.00574	0.00050	0.00060	6.65346	-3.44692	16.11194	0.70922	-0.01233	0.06516	-0.00586	0.00053	0.00136	6.10693	-0.03087	-10.92250	-0.07455	0.37971	0.02549	-0.00257	-0.00861	-0.00057	3.72546
772			7.71000	-0.51220	5.58036	4.21953	-0.01190	-0.00175	0.00081	-0.00004	0.00000	-0.00001	47.75674	5.57704	-22.52249	-0.03750	-0.00090	0.00295	-0.00224	-0.00001	0.00015	35.49616	5.88394	11.34176	-0.20119	-0.01913	0.00707	-0.00417	0.00056	0.00054	6.65467	-3.42211	16.10022	0.70425	-0.01531	0.06452	0.00137	0.00077	0.00046	6.08076	-0.01627	-10.92002	-0.07445	0.38007	0.02503	-0.00405	-0.01089	0.00039	3.70825
773			7.72000	-0.51461	5.58312	4.22567	-0.01194	-0.00175	0.00079	-0.00002	0.00001	-0.00001	47.72807	5.54835	-22.51042	-0.03785	-0.00085	0.00310	-0.00166	-0.00002	0.00016	35.49113	5.87428	11.29820	-0.20058	-0.01758	0.00758	-0.00248	0.00051	0.00049	6.65034	-3.39050	16.09716	0.69886	-0.01858	0.06384	0.00898	0.00117	-0.00081	6.04465	0.00367	-10.93687	-0.07287	0.38030	0.02463	-0.00501	-0.01259	0.00112	3.69029
774			7.73000	-0.51583	5.58905	4.23295	-0.01196	-0.00174	0.00078	0.00001	0.00002	-0.00001	47.70887	5.51879	-22.49903	-0.03815	-0.00087	0.00316	-0.00104	-0.00002	0.00016	35.49009	5.86825	11.26246	-0.19932	-0.01569	0.00843	-0.00091	0.00038	0.00041	6.64031	-3.34856	16.10633	0.69489	-0.02193	0.06357	0.01641	0.00176	-0.00242	6.00194	0.02696	-10.96797	-0.07409	0.38112	0.02457	-0.00572	-0.01314	0.00162	3.67243
775			7.74000	-0.51471	5.59669	4.23958	-0.01193	-0.00174	0.00078	0.00006	0.00002	-0.00001	47.69907	5.49122	-22.48807	-0.03838	-0.00090	0.00316	-0.00045	-0.00001	0.00014	35.49225	5.86463	11.23632	-0.19737	-0.01339	0.00960	0.00034	0.00022	0.00031	6.62518	-3.29409	16.12989	0.68794	-0.02609	0.06283	0.02269	0.00258	-0.00409	5.95620	0.05084	-11.00776	-0.07451	0.38244	0.02393	-0.00594	-0.01214	0.00182	3.65535
776			7.75000	-0.51081	5.60409	4.24330	-0.01188	-0.00174	0.00080	0.00010	0.00002	-0.00000	47.69749	5.46940	-22.47727	-0.03848	-0.00083	0.00321	0.00004	-0.00001	0.00011	35.49626	5.86180	11.22111	-0.19497	-0.01064	0.01099	0.00121	0.00005	0.00018	6.60601	-3.22736	16.16741	0.68308	-0.02919	0.06316	0.02760	0.00337	-0.00566	5.91058	0.07221	-11.05090	-0.07598	0.38449	0.02427	-0.00586	-0.00953	0.00187	3.63940
777			7.76000	-0.50498	5.60971	4.24175	-0.01182	-0.00175	0.00083	0.00011	0.00001	0.00001	47.70229	5.45739	-22.46674	-0.03839	-0.00071	0.00326	0.00041	0.00000	0.00006	35.50126	5.85841	11.21799	-0.19250	-0.00795	0.01237	0.00184	-0.00008	-0.00001	6.58376	-3.15075	16.21685	0.68003	-0.03172	0.06379	0.03110	0.00403	-0.00694	5.86767	0.08823	-11.09289	-0.07762	0.38735	0.02480	-0.00549	-0.00549	0.00177	3.62491
778			7.77000	-0.49887	5.61327	4.23408	-0.01175	-0.00176	0.00087	0.00010	0.00001	0.00002	47.71143	5.45872	-22.45868	-0.03818	-0.00055	0.00329	0.00066	0.00001	-0.00001	35.50647	5.85375	11.22859	-0.19071	-0.00634	0.01328	0.00216	-0.00016	-0.00025	6.55948	-3.06843	16.27476	0.67740	-0.03455	0.06367	0.03266	0.00454	-0.00765	5.82935	0.09675	-11.13066	-0.07818	0.38976	0.02460	-0.00481	-0.00057	0.00151	3.61188
779			7.78000	-0.49353	5.61528	4.22115	-0.01169	-0.00177	0.00091	0.00007	0.00000	0.00002	47.72321	5.47435	-22.45520	-0.03797	-0.00040	0.00331	0.00082	0.00001	-0.00009	35.51075	5.84744	11.25220	-0.19033	-0.00663	0.01333	0.00192	-0.00025	-0.00042	6.53491	-2.98528	16.33654	0.67513	-0.03749	0.06315	0.03177	0.00485	-0.00776	5.79701	0.09708	-11.16285	-0.07579	0.39066	0.02419	-0.00382	0.00452	0.00122	3.60022
780			7.79000	-0.48891	5.61651	4.20531	-0.01164	-0.00178	0.00095	0.00006	0.00000	0.00003	47.73641	5.50109	-22.45584	-0.03776	-0.00020	0.00339	0.00091	0.00001	-0.00013	35.51247	5.83921	11.28319	-0.19118	-0.00818	0.01277	0.00102	-0.00036	-0.00043	6.51197	-2.90517	16.39792	0.67347	-0.03962	0.06243	0.02892	0.00485	-0.00742	5.77146	0.08938	-11.18932	-0.07263	0.38924	0.02386	-0.00281	0.00920	0.00095	3.58979
781			7.80000	-0.48447	5.61732	4.18947	-0.01160	-0.00178	0.00098	0.00006	0.00000	0.00002	47.75068	5.53262	-22.45797	-0.03742	0.00003	0.00351	0.00098	-0.00000	-0.00015	35.51064	5.82890	11.31323	-0.19265	-0.00995	0.01203	-0.00035	-0.00042	-0.00032	6.49176	-2.83041	16.45600	0.67331	-0.04167	0.06208	0.02530	0.00471	-0.00683	5.75263	0.07472	-11.21091	-0.07216	0.38525	0.02412	-0.00201	0.01273	0.00075	3.58049
782			7.81000	-0.48016	5.61762	4.17687	-0.01158	-0.00178	0.00100	0.00006	-0.00000	0.00002	47.76605	5.56196	-22.46022	-0.03690	0.00024	0.00363	0.00105	-0.00001	-0.00013	35.50504	5.81773	11.33569	-0.19403	-0.01141	0.01130	-0.00188	-0.00036	-0.00015	6.47440	-2.76210	16.50860	0.67378	-0.04188	0.06191	0.02165	0.00430	-0.00597	5.73942	0.05527	-11.22868	-0.07403	0.38249	0.02439	-0.00146	0.01472	0.00060	3.57209
783			7.82000	-0.47657	5.61719	4.17016	-0.01156	-0.00177	0.00099	0.00005	-0.00000	0.00001	47.78270	5.58297	-22.46302	-0.03635	0.00035	0.00371	0.00113	-0.00000	-0.00008	35.49610	5.80836	11.34734	-0.19497	-0.01252	0.01063	-0.00322	-0.00020	-0.00002	6.45961	-2.70108	16.55261	0.67237	-0.04317	0.06100	0.01823	0.00395	-0.00469	5.72994	0.03369	-11.24359	-0.07326	0.37757	0.02414	-0.00114	0.01504	0.00049	3.56425
784			7.83000	-0.47442	5.61601	4.17057	-0.01155	-0.00175	0.00095	0.00003	-0.00000	-0.00001	47.80115	5.59116	-22.46675	-0.03601	0.00035	0.00377	0.00128	0.00000	-0.00002	35.48487	5.80353	11.34789	-0.19532	-0.01298	0.01023	-0.00408	0.00002	0.00008	6.44693	-2.64798	16.58444	0.66954	-0.04592	0.06007	0.01529	0.00367	-0.00313	5.72152	0.01216	-11.25625	-0.06975	0.37143	0.02397	-0.00112	0.01406	0.00041	3.55674
785			7.84000	-0.47403	5.61450	4.17725	-0.01153	-0.00173	0.00089	0.00001	-0.00000	-0.00001	47.82273	5.58469	-22.47013	-0.03589	0.00023	0.00378	0.00152	0.00000	0.00005	35.47301	5.80499	11.33912	-0.19511	-0.01263	0.01027	-0.00426	0.00023	0.00012	6.43572	-2.60347	16.60169	0.66998	-0.04518	0.05965	0.01320	0.00299	-0.00146	5.71147	-0.00749	-11.26755	-0.07131	0.36911	0.02389	-0.00148	0.01210	0.00037	3.54946
786			7.85000	-0.47502	5.61358	4.18776	-0.01151	-0.00170	0.00083	-0.00000	-0.00000	-0.00002	47.84916	5.56494	-22.47112	-0.03583	-0.00001	0.00365	0.00184	-0.00000	0.00012	35.46217	5.81286	11.32495	-0.19456	-0.01187	0.01064	-0.00381	0.00035	0.00010	6.42524	-2.56936	16.60382	0.66797	-0.04323	0.05926	0.01184	0.00208	0.00018	5.69777	-0.02346	-11.27752	-0.07244	0.36769	0.02374	-0.00203	0.00899	0.00031	3.54239
787			7.86000	-0.47655	5.61430	4.19903	-0.01148	-0.00167	0.00076	-0.00001	0.00000	-0.00001	47.88190	5.53596	-22.46824	-0.03556	-0.00038	0.00333	0.00220	-0.00001	0.00015	35.45350	5.82621	11.31038	-0.19391	-0.01129	0.01113	-0.00293	0.00038	0.00002	6.41497	-2.54896	16.59197	0.66540	-0.04163	0.05895	0.01078	0.00101	0.00169	5.67934	-0.03391	-11.28518	-0.07333	0.36553	0.02375	-0.00267	0.00495	0.00021	3.53539
788			7.87000	-0.47791	5.61684	4.20841	-0.01144	-0.00164	0.00070	-0.00001	0.00001	-0.00001	47.92100	5.50363	-22.46138	-0.03495	-0.00077	0.00288	0.00249	-0.00002	0.00014	35.44732	5.84307	11.30044	-0.19340	-0.01108	0.01158	-0.00185	0.00034	-0.00011	6.40508	-2.54538	16.56808	0.66306	-0.04100	0.05855	0.00938	-0.00012	0.00297	5.65609	-0.03788	-11.28919	-0.07451	0.36286	0.02373	-0.00329	0.00080	0.00007	3.52807
789			7.88000	-0.47929	5.62052	4.21443	-0.01139	-0.00161	0.00065	-0.00003	0.00001	-0.00000	47.96512	5.47389	-22.45190	-0.03409	-0.00112	0.00239	0.00265	-0.00002	0.00011	35.44373	5.86113	11.29877	-0.19321	-0.01132	0.01193	-0.00069	0.00024	-0.00026	6.39620	-2.55888	16.53451	0.66060	-0.04029	0.05871	0.00752	-0.00116	0.00399	5.62877	-0.03606	-11.28899	-0.07464	0.36006	0.02434	-0.00374	-0.00261	-0.00008	3.51991
790			7.89000	-0.48157	5.62398	4.21712	-0.01134	-0.00159	0.00062	-0.00006	0.00001	-0.00000	48.01189	5.45157	-22.44214	-0.03325	-0.00143	0.00190	0.00266	-0.00001	0.00006	35.44255	5.87784	11.30692	-0.19320	-0.01203	0.01211	0.00035	0.00010	-0.00040	6.38874	-2.58691	16.49422	0.65880	-0.03942	0.05940	0.00544	-0.00195	0.00470	5.59866	-0.02999	-11.28456	-0.07638	0.35860	0.02533	-0.00410	-0.00490	-0.00025	3.51047
791			7.90000	-0.48567	5.62570	4.21737	-0.01130	-0.00158	0.00060	-0.00010	0.00000	0.00000	48.05848	5.43958	-22.43447	-0.03260	-0.00172	0.00145	0.00254	0.00000	0.00002	35.44321	5.89099	11.32431	-0.19329	-0.01316	0.01207	0.00112	-0.00008	-0.00048	6.38294	-2.62532	16.45061	0.65609	-0.03853	0.05978	0.00308	-0.00244	0.00504	5.56717	-0.02157	-11.27620	-0.07817	0.36027	0.02566	-0.00428	-0.00615	-0.00042	3.49959
792			7.91000	-0.49199	5.62489	4.21619	-0.01127	-0.00156	0.00058	-0.00015	-0.00001	0.00000	48.10221	5.43860	-22.43010	-0.03204	-0.00196	0.00109	0.00229	0.00002	-0.00000	35.44493	5.89885	11.34843	-0.19373	-0.01476	0.01174	0.00152	-0.00027	-0.00048	6.37933	-2.66988	16.40626	0.65299	-0.03779	0.05998	0.00028	-0.00269	0.00508	5.53592	-0.01233	-11.26418	-0.07599	0.36217	0.02583	-0.00402	-0.00649	-0.00059	3.48761
793			7.92000	-0.50026	5.62145	4.21483	-0.01127	-0.00156	0.00056	-0.00017	-0.00001	0.00000	48.14086	5.44663	-22.42877	-0.03147	-0.00214	0.00082	0.00193	0.00003	-0.00001	35.44704	5.90061	11.37472	-0.19463	-0.01663	0.01120	0.00148	-0.00044	-0.00038	6.37837	-2.71719	16.36305	0.65172	-0.03767	0.06019	-0.00245	-0.00282	0.00495	5.50651	-0.00365	-11.24827	-0.07471	0.36156	0.02629	-0.00363	-0.00610	-0.00079	3.47528
794			7.93000	-0.50956	5.61566	4.21498	-0.01129	-0.00155	0.00053	-0.00018	-0.00002	-0.00000	48.17266	5.45989	-22.42951	-0.03097	-0.00230	0.00063	0.00150	0.00003	-0.00001	35.44854	5.89635	11.39785	-0.19548	-0.01840	0.01058	0.00088	-0.00053	-0.00021	6.37965	-2.76566	16.32214	0.65046	-0.03703	0.06064	-0.00419	-0.00288	0.00479	5.48018	0.00362	-11.22810	-0.07570	0.36179	0.02684	-0.00327	-0.00530	-0.00102	3.46335
795			7.94000	-0.51871	5.60901	4.21771	-0.01133	-0.00153	0.00048	-0.00017	-0.00002	-0.00000	48.19621	5.47365	-22.43045	-0.03070	-0.00244	0.00055	0.00101	0.00003	-0.00001	35.44827	5.88704	11.41307	-0.19599	-0.01985	0.00992	-0.00030	-0.00050	-0.00002	6.38188	-2.81594	16.28291	0.64915	-0.03784	0.06081	-0.00459	-0.00314	0.00486	5.45709	0.00888	-11.20325	-0.07612	0.36051	0.02722	-0.00293	-0.00410	-0.00129	3.45249
796			7.95000	-0.52699	5.60406	4.22236	-0.01136	-0.00152	0.00044	-0.00014	-0.00001	-0.00000	48.21044	5.48262	-22.42837	-0.03068	-0.00255	0.00055	0.00047	0.00003	0.00000	35.44487	5.87421	11.41673	-0.19601	-0.02080	0.00934	-0.00193	-0.00035	0.00017	6.38379	-2.87046	16.24152	0.64891	-0.03768	0.06043	-0.00402	-0.00347	0.00547	5.43602	0.01144	-11.17296	-0.07699	0.35970	0.02700	-0.00287	-0.00250	-0.00158	3.44261
797			7.96000	-0.53404	5.60303	4.22678	-0.01139	-0.00151	0.00041	-0.00012	0.00000	-0.00000	48.21483	5.48257	-22.41963	-0.03087	-0.00266	0.00056	-0.00009	0.00003	0.00001	35.43758	5.85941	11.40718	-0.19585	-0.02145	0.00880	-0.00366	-0.00011	0.00033	6.38439	-2.93222	16.19149	0.64894	-0.03562	0.06035	-0.00285	-0.00372	0.00681	5.41442	0.01044	-11.13553	-0.07771	0.36217	0.02673	-0.00316	-0.00059	-0.00196	3.43298
798			7.97000	-0.53964	5.60624	4.22837	-0.01142	-0.00150	0.00039	-0.00010	0.00001	0.00000	48.20969	5.47133	-22.40167	-0.03118	-0.00280	0.00051	-0.00062	0.00003	0.00002	35.42672	5.84444	11.38486	-0.19564	-0.02197	0.00828	-0.00510	0.00016	0.00044	6.38289	-3.00382	16.12611	0.64846	-0.03253	0.06030	-0.00146	-0.00390	0.00884	5.38938	0.00535	-11.08905	-0.07649	0.36700	0.02630	-0.00375	0.00152	-0.00238	3.42272
799			7.98000	-0.54347	5.61204	4.22524	-0.01144	-0.00149	0.00038	-0.00006	0.00002	0.00000	48.19624	5.44921	-22.37383	-0.03151	-0.00295	0.00039	-0.00108	0.00003	0.00003	35.41328	5.83089	11.35226	-0.19566	-0.02230	0.00788	-0.00603	0.00041	0.00049	6.37897	-3.08762	16.03957	0.64822	-0.02779	0.06085	-0.00075	-0.00385	0.01155	5.35828	-0.00404	-11.03269	-0.07513	0.37347	0.02639	-0.00458	0.00365	-0.00284	3.41067
800			7.99000	-0.54499	5.61796	4.21686	-0.01146	-0.00148	0.00038	-0.00002	0.00001	0.00001	48.17645	5.41929	-22.33782	-0.03178	-0.00311	0.00022	-0.00140	0.00004	0.00002	35.39861	5.82005	11.31387	-0.19583	-0.02228	0.00765	-0.00626	0.00057	0.00048	6.37345	-3.18567	15.92722	0.64718	-0.02260	0.06209	-0.00167	-0.00358	0.01487	5.31948	-0.01732	-10.96742	-0.07238	0.37925	0.02734	-0.00541	0.00543	-0.00332	3.39578
801			8.00000	-0.54382	5.62206	4.20422	-0.01148	-0.00149	0.00039	0.00003	0.00001	0.00001	48.15274	5.38728	-22.29818	-0.03205	-0.00328	-0.00000	-0.00156	0.00005	-0.00000	35.38438	5.81302	11.27643	-0.19562	-0.02175	0.00769	-0.00557	0.00057	0.00039	6.36780	-3.29867	15.78665	0.64581	-0.01680	0.06358	-0.00451	-0.00299	0.01841	5.27253	-0.03328	-10.89575	-0.07200	0.38334	0.02878	-0.00634	0.00637	-0.00371	3.37732
802			8.01000	-0.53957	5.62348	4.18906	-0.01151	-0.00149	0.00039	0.00008	-0.00000	0.00001	48.12782	5.36092	-22.26233	-0.03228	-0.00347	-0.00025	-0.00156	0.00005	-0.00002	35.37254	5.81137	11.24907	-0.19514	-0.02142	0.00769	-0.00407	0.00046	0.00018	6.36366	-3.42502	15.61960	0.64209	-0.00968	0.06542	-0.00896	-0.00187	0.02173	5.21842	-0.04987	-10.82194	-0.07252	0.38850	0.03056	-0.00715	0.00615	-0.00391	3.35546
803			8.02000	-0.53234	5.62214	4.17329	-0.01154	-0.00149	0.00039	0.00014	-0.00001	0.00001	48.10304	5.34667	-22.23794	-0.03247	-0.00365	-0.00047	-0.00151	0.00005	-0.00001	35.36415	5.81709	11.23989	-0.19514	-0.02246	0.00714	-0.00247	0.00030	-0.00008	6.36256	-3.56076	15.43232	0.63753	-0.00295	0.06746	-0.01440	-0.00060	0.02424	5.15945	-0.06468	-10.75144	-0.07246	0.39090	0.03288	-0.00750	0.00441	-0.00382	3.33138
804			8.03000	-0.52307	5.61867	4.15897	-0.01156	-0.00149	0.00039	0.00017	-0.00001	0.00001	48.07752	5.34529	-22.22832	-0.03266	-0.00379	-0.00061	-0.00153	0.00003	0.00000	35.35788	5.83100	11.25044	-0.19572	-0.02443	0.00626	-0.00150	0.00017	-0.00027	6.36565	-3.70076	15.23528	0.63280	0.00317	0.06930	-0.01958	0.00065	0.02531	5.09974	-0.07473	-10.69048	-0.07379	0.39057	0.03527	-0.00742	0.00098	-0.00333	3.30719
805			8.04000	-0.51343	5.61425	4.14807	-0.01156	-0.00149	0.00038	0.00016	-0.00001	0.00001	48.05005	5.35295	-22.23168	-0.03304	-0.00386	-0.00064	-0.00157	0.00001	0.00002	35.35172	5.85235	11.27579	-0.19590	-0.02540	0.00596	-0.00104	0.00009	-0.00040	6.37281	-3.83949	15.04150	0.62890	0.00840	0.07059	-0.02295	0.00167	0.02460	5.04414	-0.07720	-10.64385	-0.07653	0.39022	0.03701	-0.00687	-0.00360	-0.00247	3.28513
806			8.05000	-0.50516	5.61027	4.14191	-0.01156	-0.00149	0.00039	0.00013	-0.00001	0.00000	48.02136	5.36659	-22.24507	-0.03361	-0.00384	-0.00053	-0.00155	-0.00001	0.00002	35.34562	5.87862	11.31114	-0.19519	-0.02465	0.00650	-0.00039	-0.00003	-0.00054	6.38257	-3.97103	14.86288	0.62320	0.01342	0.07186	-0.02344	0.00248	0.02256	4.99677	-0.07096	-10.61324	-0.07683	0.39130	0.03845	-0.00563	-0.00827	-0.00153	3.26713
807			8.06000	-0.49942	5.60754	4.14047	-0.01155	-0.00150	0.00041	0.00009	-0.00001	0.00000	47.99410	5.38594	-22.26650	-0.03434	-0.00366	-0.00022	-0.00140	-0.00002	0.00001	35.34137	5.90656	11.35478	-0.19390	-0.02322	0.00723	0.00074	-0.00019	-0.00068	6.39280	-4.08991	14.70671	0.61569	0.01558	0.07159	-0.02121	0.00255	0.01932	4.96017	-0.05706	-10.59619	-0.07451	0.39022	0.03837	-0.00399	-0.01179	-0.00074	3.25433
808			8.07000	-0.49646	5.60574	4.14177	-0.01155	-0.00151	0.00045	0.00003	-0.00000	-0.00000	47.97017	5.41000	-22.29219	-0.03504	-0.00334	0.00023	-0.00122	-0.00001	-0.00001	35.34039	5.93275	11.40443	-0.19256	-0.02223	0.00761	0.00188	-0.00037	-0.00072	6.40164	-4.19216	14.57574	0.60939	0.01723	0.07096	-0.01734	0.00238	0.01587	4.93533	-0.03835	-10.58838	-0.07369	0.39171	0.03753	-0.00247	-0.01349	-0.00027	3.24761
809			8.08000	-0.49624	5.60409	4.14276	-0.01157	-0.00153	0.00050	-0.00002	-0.00000	0.00000	47.94945	5.43471	-22.31578	-0.03552	-0.00299	0.00064	-0.00112	0.00000	-0.00003	35.34225	5.95392	11.45470	-0.19186	-0.02195	0.00767	0.00244	-0.00048	-0.00065	6.40811	-4.27595	14.46911	0.60644	0.01970	0.07095	-0.01299	0.00219	0.01285	4.92174	-0.01843	-10.58462	-0.07687	0.39804	0.03668	-0.00119	-0.01331	-0.00017	3.24676
810			8.09000	-0.49848	5.60240	4.14135	-0.01159	-0.00157	0.00055	-0.00007	-0.00000	0.00000	47.93025	5.45488	-22.33184	-0.03567	-0.00273	0.00086	-0.00112	0.00001	-0.00003	35.34519	5.96834	11.49870	-0.19215	-0.02221	0.00761	0.00215	-0.00051	-0.00050	6.41188	-4.34172	14.38320	0.60425	0.02169	0.07034	-0.00880	0.00185	0.01028	4.91762	-0.00064	-10.57969	-0.07713	0.40529	0.03509	-0.00008	-0.01142	-0.00040	3.25099
811			8.10000	-0.50240	5.60191	4.13801	-0.01162	-0.00160	0.00061	-0.00009	0.00000	0.00000	47.91114	5.46700	-22.33903	-0.03569	-0.00252	0.00097	-0.00119	0.00001	-0.00001	35.34711	5.97574	11.53101	-0.19318	-0.02244	0.00761	0.00106	-0.00043	-0.00030	6.41301	-4.39189	14.31308	0.60348	0.02471	0.06967	-0.00516	0.00158	0.00838	4.92062	0.01261	-10.56883	-0.07319	0.41330	0.03345	0.00069	-0.00850	-0.00083	3.25889
812			8.11000	-0.50673	5.60421	4.13426	-0.01165	-0.00164	0.00068	-0.00009	0.00001	0.00000	47.89145	5.47026	-22.33859	-0.03574	-0.00233	0.00105	-0.00126	0.00001	0.00000	35.34628	5.97678	11.54868	-0.19431	-0.02230	0.00773	-0.00049	-0.00028	-0.00010	6.41181	-4.43010	14.25400	0.60714	0.02901	0.06961	-0.00244	0.00141	0.00707	4.92838	0.02038	-10.54917	-0.07066	0.42011	0.03260	0.00112	-0.00548	-0.00131	3.26877
813			8.12000	-0.51030	5.60980	4.13180	-0.01169	-0.00166	0.00073	-0.00006	0.00002	0.00000	47.87125	5.46612	-22.33338	-0.03583	-0.00216	0.00112	-0.00129	-0.00000	0.00002	35.34204	5.97266	11.55192	-0.19546	-0.02202	0.00782	-0.00217	-0.00013	0.00007	6.40915	-4.46034	14.20332	0.61113	0.03135	0.06893	-0.00104	0.00125	0.00595	4.93877	0.02354	-10.52150	-0.06767	0.42304	0.03153	0.00129	-0.00340	-0.00161	3.27908
814			8.13000	-0.51238	5.61796	4.13268	-0.01171	-0.00168	0.00077	-0.00002	0.00003	-0.00000	47.85117	5.45724	-22.32749	-0.03604	-0.00205	0.00118	-0.00125	-0.00001	0.00002	35.33408	5.96512	11.54354	-0.19634	-0.02212	0.00757	-0.00382	0.00002	0.00020	6.40649	-4.48655	14.16048	0.61283	0.03230	0.06816	-0.00121	0.00118	0.00493	4.95021	0.02453	-10.49009	-0.06422	0.42480	0.03048	0.00129	-0.00300	-0.00162	3.28803
815			8.14000	-0.51256	5.62727	4.13892	-0.01173	-0.00169	0.00080	0.00004	0.00003	-0.00001	47.83231	5.44556	-22.32439	-0.03644	-0.00192	0.00136	-0.00112	-0.00003	0.00002	35.32237	5.95624	11.52673	-0.19686	-0.02232	0.00707	-0.00527	0.00017	0.00026	6.40532	-4.51122	14.12542	0.61374	0.03281	0.06780	-0.00269	0.00116	0.00407	4.96178	0.02635	-10.46030	-0.06156	0.42651	0.02983	0.00123	-0.00418	-0.00141	3.29457
816			8.15000	-0.51068	5.63589	4.15089	-0.01175	-0.00170	0.00081	0.00009	0.00002	-0.00002	47.81613	5.43191	-22.32490	-0.03696	-0.00169	0.00172	-0.00090	-0.00003	0.00003	35.30746	5.94819	11.50429	-0.19721	-0.02229	0.00655	-0.00636	0.00033	0.00027	6.40648	-4.53459	14.09650	0.61532	0.03249	0.06736	-0.00486	0.00105	0.00349	4.97310	0.03104	-10.43529	-0.06137	0.42713	0.02919	0.00119	-0.00617	-0.00114	3.29846
817			8.16000	-0.50661	5.64196	4.16684	-0.01177	-0.00170	0.00081	0.00014	0.00001	-0.00002	47.80417	5.41587	-22.32708	-0.03734	-0.00143	0.00214	-0.00061	-0.00003	0.00005	35.29042	5.94289	11.47836	-0.19764	-0.02229	0.00598	-0.00704	0.00051	0.00025	6.41002	-4.55451	14.07032	0.61634	0.03327	0.06732	-0.00727	0.00078	0.00330	4.98405	0.03896	-10.41442	-0.06280	0.42940	0.02883	0.00121	-0.00796	-0.00098	3.30017
818			8.17000	-0.50072	5.64432	4.18415	-0.01178	-0.00170	0.00080	0.00017	0.00000	-0.00002	47.79727	5.39591	-22.32744	-0.03749	-0.00121	0.00248	-0.00030	-0.00003	0.00008	35.27229	5.94160	11.44961	-0.19804	-0.02222	0.00555	-0.00742	0.00070	0.00023	6.41579	-4.56768	14.04345	0.61589	0.03231	0.06628	-0.01005	0.00029	0.00333	4.99521	0.04881	-10.39467	-0.06561	0.43003	0.02762	0.00138	-0.00868	-0.00096	3.30077
819			8.18000	-0.49388	5.64291	4.20082	-0.01179	-0.00170	0.00079	0.00017	-0.00001	-0.00002	47.79532	5.37055	-22.32321	-0.03744	-0.00103	0.00274	-0.00001	-0.00002	0.00012	35.25375	5.94466	11.41808	-0.19803	-0.02140	0.00564	-0.00748	0.00084	0.00023	6.42424	-4.57100	14.01411	0.61464	0.02965	0.06453	-0.01370	-0.00029	0.00341	5.00824	0.05854	-10.37267	-0.06833	0.42981	0.02583	0.00180	-0.00831	-0.00108	3.30159
820			8.19000	-0.48710	5.63878	4.21530	-0.01179	-0.00170	0.00077	0.00016	-0.00001	-0.00002	47.79822	5.34037	-22.31343	-0.03730	-0.00085	0.00295	0.00029	-0.00002	0.00016	35.23569	5.95146	11.38515	-0.19786	-0.01985	0.00625	-0.00711	0.00087	0.00024	6.43642	-4.56327	13.98180	0.61261	0.02679	0.06317	-0.01834	-0.00078	0.00352	5.02539	0.06670	-10.34501	-0.06800	0.43149	0.02434	0.00236	-0.00746	-0.00134	3.30387
821			8.20000	-0.48097	5.63355	4.22648	-0.01178	-0.00171	0.00077	0.00014	-0.00001	-0.00001	47.80651	5.30765	-22.29797	-0.03709	-0.00063	0.00315	0.00063	-0.00001	0.00020	35.21935	5.96019	11.35298	-0.19801	-0.01795	0.00720	-0.00632	0.00078	0.00026	6.45319	-4.54505	13.94679	0.61013	0.02183	0.06135	-0.02318	-0.00102	0.00349	5.04808	0.07274	-10.30801	-0.06680	0.43066	0.02269	0.00297	-0.00652	-0.00167	3.30833
822			8.21000	-0.47569	5.62896	4.23348	-0.01175	-0.00172	0.00078	0.00011	-0.00001	-0.00001	47.82106	5.27503	-22.27621	-0.03680	-0.00039	0.00332	0.00103	-0.00000	0.00023	35.20559	5.96839	11.32260	-0.19803	-0.01557	0.00848	-0.00516	0.00059	0.00028	6.47432	-4.51724	13.91075	0.60509	0.01618	0.05935	-0.02665	-0.00102	0.00317	5.07653	0.07657	-10.25958	-0.06360	0.42916	0.02097	0.00342	-0.00543	-0.00195	3.31485
823			8.22000	-0.47117	5.62619	4.23621	-0.01170	-0.00172	0.00080	0.00009	-0.00001	-0.00000	47.84291	5.24620	-22.24943	-0.03638	-0.00012	0.00346	0.00150	0.00000	0.00022	35.19541	5.97356	11.29610	-0.19765	-0.01255	0.01010	-0.00353	0.00034	0.00029	6.49822	-4.47990	13.87759	0.59884	0.00914	0.05756	-0.02742	-0.00072	0.00243	5.10975	0.07775	-10.20059	-0.05987	0.42771	0.01942	0.00361	-0.00385	-0.00213	3.32317
824			8.23000	-0.46690	5.62546	4.23535	-0.01165	-0.00172	0.00082	0.00009	-0.00000	0.00000	47.87316	5.22602	-22.22264	-0.03579	0.00012	0.00352	0.00200	-0.00000	0.00016	35.18974	5.97469	11.27807	-0.19731	-0.01028	0.01140	-0.00167	0.00011	0.00021	6.52222	-4.43270	13.85225	0.59239	0.00196	0.05642	-0.02520	-0.00018	0.00135	5.14582	0.07565	-10.13351	-0.05634	0.42717	0.01841	0.00357	-0.00206	-0.00225	3.33267
825			8.24000	-0.46213	5.62562	4.23255	-0.01159	-0.00173	0.00085	0.00010	-0.00000	0.00000	47.91133	5.21786	-22.20168	-0.03508	0.00032	0.00354	0.00239	-0.00001	0.00008	35.18823	5.97167	11.27197	-0.19765	-0.00996	0.01180	-0.00025	-0.00006	0.00008	6.54390	-4.37678	13.83804	0.58634	-0.00644	0.05519	-0.02110	0.00067	0.00014	5.18248	0.07071	-10.06086	-0.05235	0.42484	0.01743	0.00329	-0.00047	-0.00225	3.34281
826			8.25000	-0.45664	5.62514	4.22967	-0.01154	-0.00173	0.00087	0.00011	-0.00000	0.00000	47.95440	5.22001	-22.18816	-0.03430	0.00047	0.00354	0.00252	-0.00001	0.00003	35.18861	5.96479	11.27512	-0.19858	-0.01110	0.01151	0.00000	-0.00019	0.00003	6.56217	-4.31438	13.83562	0.58177	-0.01487	0.05426	-0.01678	0.00166	-0.00099	5.21796	0.06355	-9.98600	-0.04875	0.42094	0.01690	0.00293	0.00120	-0.00218	3.35344
827			8.26000	-0.45108	5.62301	4.22797	-0.01150	-0.00172	0.00087	0.00010	-0.00001	0.00000	47.99760	5.22686	-22.17938	-0.03371	0.00057	0.00358	0.00239	-0.00001	0.00001	35.18735	5.95415	11.28047	-0.19909	-0.01204	0.01121	-0.00095	-0.00026	0.00008	6.57740	-4.24723	13.84421	0.57776	-0.02272	0.05337	-0.01322	0.00267	-0.00199	5.25151	0.05402	-9.91417	-0.04569	0.41777	0.01629	0.00260	0.00357	-0.00192	3.36448
828			8.27000	-0.44656	5.61909	4.22652	-0.01148	-0.00171	0.00086	0.00007	-0.00001	0.00000	48.03717	5.23290	-22.17110	-0.03333	0.00061	0.00363	0.00211	-0.00001	0.00002	35.18234	5.94030	11.28264	-0.19902	-0.01207	0.01124	-0.00237	-0.00026	0.00016	6.59038	-4.17587	13.86282	0.57365	-0.02982	0.05239	-0.01051	0.00365	-0.00288	5.28321	0.04141	-9.85207	-0.04169	0.41581	0.01543	0.00223	0.00661	-0.00148	3.37618
829			8.28000	-0.44373	5.61379	4.22309	-0.01148	-0.00170	0.00083	0.00003	-0.00002	0.00001	48.07183	5.23532	-22.16073	-0.03308	0.00052	0.00358	0.00182	-0.00001	0.00005	35.17364	5.92494	11.28119	-0.19893	-0.01195	0.01133	-0.00347	-0.00023	0.00020	6.60176	-4.10057	13.89070	0.57238	-0.03711	0.05151	-0.00834	0.00472	-0.00374	5.31292	0.02575	-9.80619	-0.03818	0.41256	0.01481	0.00190	0.00964	-0.00094	3.38826
830			8.29000	-0.44226	5.60779	4.21632	-0.01148	-0.00168	0.00078	0.00001	-0.00002	0.00001	48.10250	5.23324	-22.14780	-0.03276	0.00027	0.00334	0.00161	-0.00000	0.00007	35.16278	5.91049	11.27846	-0.19957	-0.01275	0.01115	-0.00393	-0.00020	0.00019	6.61178	-4.02154	13.92883	0.57243	-0.04183	0.05106	-0.00619	0.00548	-0.00475	5.34017	0.00804	-9.78215	-0.03337	0.41033	0.01456	0.00149	0.01204	-0.00033	3.40005
831			8.30000	-0.44120	5.60182	4.20702	-0.01149	-0.00165	0.00071	0.00001	-0.00002	0.00001	48.13075	5.22605	-22.13263	-0.03234	-0.00017	0.00288	0.00147	0.00000	0.00009	35.15162	5.89901	11.27577	-0.20058	-0.01446	0.01071	-0.00387	-0.00015	0.00015	6.62036	-3.93918	13.97960	0.57204	-0.04441	0.05120	-0.00398	0.00592	-0.00600	5.36408	-0.01015	-9.78326	-0.02807	0.40931	0.01478	0.00107	0.01342	0.00031	3.41058
832			8.31000	-0.43969	5.59637	4.19691	-0.01150	-0.00162	0.00063	0.00002	-0.00001	0.00001	48.15736	5.21334	-22.11531	-0.03187	-0.00072	0.00228	0.00133	0.00000	0.00009	35.14128	5.89164	11.27258	-0.20165	-0.01640	0.01027	-0.00347	-0.00006	0.00011	6.62771	-3.85437	14.04497	0.56996	-0.04882	0.05048	-0.00207	0.00648	-0.00720	5.38369	-0.02715	-9.80927	-0.02392	0.40420	0.01448	0.00071	0.01339	0.00088	3.41874
833			8.32000	-0.43731	5.59155	4.18731	-0.01151	-0.00159	0.00056	0.00004	-0.00001	0.00001	48.18195	5.19595	-22.09577	-0.03135	-0.00128	0.00166	0.00118	0.00001	0.00008	35.13268	5.88838	11.26788	-0.20249	-0.01735	0.01038	-0.00277	0.00004	0.00008	6.63426	-3.76918	14.12470	0.56767	-0.05249	0.04984	-0.00031	0.00675	-0.00824	5.39797	-0.04139	-9.85653	-0.02193	0.39852	0.01426	0.00041	0.01221	0.00133	3.42391
834			8.33000	-0.43406	5.58720	4.17897	-0.01152	-0.00156	0.00050	0.00006	-0.00001	0.00001	48.20405	5.17771	-22.07603	-0.03095	-0.00178	0.00110	0.00105	0.00001	0.00005	35.12655	5.88844	11.26340	-0.20293	-0.01732	0.01096	-0.00164	0.00006	0.00003	6.63961	-3.68619	14.21650	0.56484	-0.05578	0.04971	0.00213	0.00674	-0.00905	5.40544	-0.05204	-9.91899	-0.02162	0.39390	0.01442	0.00012	0.01052	0.00165	3.42537
835			8.34000	-0.43014	5.58330	4.17223	-0.01152	-0.00154	0.00046	0.00007	-0.00001	0.00000	48.22398	5.16430	-22.05952	-0.03069	-0.00214	0.00067	0.00094	0.00002	0.00002	35.12391	5.89025	11.26307	-0.20342	-0.01778	0.01120	-0.00029	0.00001	-0.00005	6.64225	-3.60745	14.31635	0.56237	-0.05886	0.04936	0.00574	0.00658	-0.00940	5.40448	-0.05951	-9.99005	-0.02307	0.38960	0.01434	-0.00023	0.00916	0.00179	3.42247
836			8.35000	-0.42559	5.57997	4.16741	-0.01152	-0.00153	0.00043	0.00009	-0.00001	0.00000	48.24164	5.15795	-22.04735	-0.03057	-0.00236	0.00041	0.00079	0.00002	0.00001	35.12455	5.89174	11.26704	-0.20407	-0.01933	0.01077	0.00057	-0.00006	-0.00005	6.64065	-3.53365	14.41894	0.56000	-0.06058	0.04882	0.00980	0.00625	-0.00925	5.39415	-0.06541	-10.06373	-0.02472	0.38662	0.01400	-0.00064	0.00859	0.00176	3.41520
837			8.36000	-0.42067	5.57780	4.16524	-0.01150	-0.00152	0.00042	0.00009	-0.00000	0.00000	48.25566	5.15565	-22.03727	-0.03052	-0.00239	0.00035	0.00056	0.00002	0.00001	35.12642	5.89066	11.26988	-0.20435	-0.02069	0.01020	0.00051	-0.00007	0.00004	6.63468	-3.46484	14.51867	0.55743	-0.06148	0.04823	0.01307	0.00589	-0.00868	5.37483	-0.07133	-10.13565	-0.02515	0.38450	0.01364	-0.00101	0.00848	0.00164	3.40406
838			8.37000	-0.41609	5.57755	4.16637	-0.01149	-0.00151	0.00042	0.00009	0.00000	-0.00000	48.26440	5.15268	-22.02658	-0.03061	-0.00234	0.00040	0.00026	0.00002	0.00001	35.12759	5.88546	11.26532	-0.20382	-0.02094	0.00995	-0.00009	-0.00004	0.00021	6.62543	-3.40076	14.61150	0.55386	-0.06363	0.04769	0.01502	0.00569	-0.00793	5.34821	-0.07771	-10.20294	-0.02374	0.38114	0.01356	-0.00121	0.00814	0.00151	3.39011
839			8.38000	-0.41264	5.57951	4.17096	-0.01147	-0.00151	0.00044	0.00007	0.00001	-0.00000	48.26752	5.14707	-22.01496	-0.03087	-0.00230	0.00047	0.00000	0.00002	0.00001	35.12777	5.87538	11.25156	-0.20244	-0.01995	0.01008	-0.00048	-0.00002	0.00036	6.61416	-3.34108	14.69641	0.55230	-0.06480	0.04786	0.01597	0.00542	-0.00731	5.31673	-0.08383	-10.26468	-0.02344	0.37858	0.01419	-0.00133	0.00721	0.00146	3.37474
840			8.39000	-0.41057	5.58280	4.17858	-0.01146	-0.00152	0.00045	0.00004	0.00001	-0.00001	48.26644	5.14105	-22.00525	-0.03124	-0.00223	0.00060	-0.00017	0.00001	0.00001	35.12823	5.86108	11.23245	-0.20047	-0.01834	0.01036	-0.00018	-0.00007	0.00043	6.60180	-3.28537	14.77456	0.55291	-0.06390	0.04785	0.01619	0.00501	-0.00678	5.28323	-0.08856	-10.32197	-0.02563	0.37730	0.01457	-0.00148	0.00571	0.00141	3.35937
841			8.40000	-0.40989	5.58592	4.18811	-0.01145	-0.00153	0.00047	0.00002	0.00001	-0.00001	48.26260	5.13859	-22.00123	-0.03170	-0.00210	0.00082	-0.00029	0.00000	0.00000	35.13055	5.84452	11.21459	-0.19869	-0.01723	0.01028	0.00059	-0.00015	0.00039	6.58927	-3.23310	14.84750	0.55313	-0.06568	0.04743	0.01562	0.00485	-0.00627	5.25060	-0.09088	-10.37661	-0.02787	0.37312	0.01478	-0.00151	0.00368	0.00138	3.34535
842			8.41000	-0.41084	5.58822	4.19831	-0.01144	-0.00154	0.00048	-0.00002	0.00001	-0.00001	48.25613	5.14114	-22.00456	-0.03220	-0.00199	0.00104	-0.00041	-0.00001	-0.00001	35.13469	5.82782	11.20249	-0.19732	-0.01695	0.00981	0.00134	-0.00025	0.00027	6.57740	-3.18400	14.91567	0.55286	-0.06860	0.04748	0.01429	0.00473	-0.00581	5.22135	-0.09002	-10.42952	-0.02891	0.36892	0.01542	-0.00136	0.00133	0.00139	3.33363
843			8.42000	-0.41336	5.59001	4.20832	-0.01144	-0.00155	0.00050	-0.00004	0.00000	-0.00001	48.24689	5.14799	-22.01479	-0.03270	-0.00194	0.00119	-0.00050	-0.00001	-0.00003	35.14002	5.81236	11.19796	-0.19612	-0.01664	0.00947	0.00196	-0.00035	0.00013	6.56690	-3.13862	14.97794	0.55335	-0.06925	0.04819	0.01239	0.00434	-0.00529	5.19691	-0.08556	-10.48017	-0.02885	0.36833	0.01639	-0.00111	-0.00122	0.00141	3.32482
844			8.43000	-0.41692	5.59178	4.21757	-0.01145	-0.00156	0.00051	-0.00005	0.00001	-0.00001	48.23600	5.15973	-22.03220	-0.03317	-0.00192	0.00130	-0.00050	-0.00002	-0.00006	35.14604	5.79915	11.20368	-0.19504	-0.01620	0.00933	0.00273	-0.00047	-0.00006	6.55815	-3.09826	15.03265	0.55610	-0.06855	0.04850	0.01044	0.00372	-0.00464	5.17728	-0.07732	-10.52720	-0.03088	0.36953	0.01678	-0.00095	-0.00369	0.00134	3.31837
845			8.44000	-0.42050	5.59386	4.22522	-0.01146	-0.00157	0.00053	-0.00005	0.00001	-0.00001	48.22572	5.17814	-22.05733	-0.03361	-0.00193	0.00138	-0.00040	-0.00002	-0.00008	35.15355	5.78890	11.22287	-0.19471	-0.01694	0.00876	0.00368	-0.00063	-0.00024	6.55090	-3.06426	15.07991	0.55881	-0.06882	0.04840	0.00907	0.00299	-0.00407	5.16176	-0.06592	-10.57004	-0.03205	0.37009	0.01680	-0.00078	-0.00557	0.00123	3.31376
846			8.45000	-0.42341	5.59660	4.22983	-0.01147	-0.00158	0.00055	-0.00005	0.00001	-0.00000	48.21744	5.20174	-22.08710	-0.03400	-0.00201	0.00136	-0.00030	-0.00002	-0.00009	35.16265	5.78205	11.25369	-0.19505	-0.01927	0.00757	0.00430	-0.00078	-0.00031	6.54436	-3.03785	15.12279	0.56134	-0.06765	0.04884	0.00895	0.00198	-0.00388	5.14961	-0.05262	-10.60913	-0.03176	0.37198	0.01724	-0.00060	-0.00680	0.00117	3.31026
847			8.46000	-0.42593	5.60032	4.22982	-0.01149	-0.00158	0.00055	-0.00006	0.00001	0.00000	48.21049	5.22518	-22.11471	-0.03422	-0.00223	0.00115	-0.00030	-0.00002	-0.00006	35.17215	5.77821	11.28881	-0.19565	-0.02234	0.00621	0.00419	-0.00082	-0.00028	6.53724	-3.02051	15.16668	0.56293	-0.06776	0.04901	0.01019	0.00076	-0.00407	5.14014	-0.03805	-10.64576	-0.03132	0.37141	0.01756	-0.00047	-0.00772	0.00114	3.30712
848			8.47000	-0.42917	5.60521	4.22474	-0.01151	-0.00158	0.00055	-0.00009	0.00001	0.00001	48.20309	5.24250	-22.13410	-0.03421	-0.00257	0.00076	-0.00041	-0.00001	-0.00003	35.18054	5.77699	11.31988	-0.19654	-0.02513	0.00517	0.00338	-0.00067	-0.00019	6.52853	-3.01430	15.21591	0.56666	-0.06726	0.04895	0.01197	-0.00079	-0.00439	5.13259	-0.02219	-10.68139	-0.03497	0.36962	0.01766	-0.00044	-0.00871	0.00113	3.30359
849			8.48000	-0.43380	5.61106	4.21661	-0.01153	-0.00158	0.00054	-0.00012	0.00002	0.00001	48.19396	5.25084	-22.14381	-0.03402	-0.00291	0.00032	-0.00056	-0.00001	-0.00000	35.18651	5.77788	11.34189	-0.19791	-0.02727	0.00450	0.00213	-0.00038	-0.00011	6.51849	-3.02218	15.27049	0.56930	-0.06552	0.04907	0.01313	-0.00260	-0.00453	5.12583	-0.00459	-10.71647	-0.03715	0.36925	0.01772	-0.00046	-0.00989	0.00112	3.29867
850			8.49000	-0.43910	5.61724	4.20901	-0.01155	-0.00156	0.00051	-0.00012	0.00002	0.00001	48.18324	5.25012	-22.14610	-0.03391	-0.00318	0.00001	-0.00066	-0.00002	0.00000	35.18956	5.78043	11.35298	-0.19890	-0.02837	0.00424	0.00075	-0.00003	-0.00005	6.50794	-3.04756	15.32622	0.57188	-0.06187	0.04976	0.01339	-0.00444	-0.00421	5.11851	0.01485	-10.75079	-0.03847	0.37304	0.01787	-0.00056	-0.01098	0.00108	3.29171
851			8.50000	-0.44416	5.62260	4.20447	-0.01156	-0.00154	0.00048	-0.00010	0.00001	0.00000	48.17154	5.24167	-22.14367	-0.03409	-0.00339	-0.00018	-0.00074	-0.00003	-0.00000	35.18966	5.78446	11.35349	-0.19871	-0.02858	0.00422	-0.00057	0.00031	0.00000	6.49729	-3.09284	15.37619	0.57512	-0.05755	0.05120	0.01327	-0.00600	-0.00325	5.10902	0.03519	-10.78251	-0.03990	0.37865	0.01856	-0.00078	-0.01132	0.00098	3.28216
852			8.51000	-0.44836	5.62628	4.20320	-0.01156	-0.00153	0.00044	-0.00007	0.00001	0.00000	48.15929	5.22741	-22.13771	-0.03445	-0.00359	-0.00030	-0.00078	-0.00003	-0.00001	35.18705	5.79008	11.34507	-0.19757	-0.02816	0.00439	-0.00173	0.00059	0.00004	6.48614	-3.15806	15.41205	0.58013	-0.05033	0.05327	0.01325	-0.00672	-0.00153	5.09597	0.05440	-10.80831	-0.04194	0.38431	0.01993	-0.00110	-0.01055	0.00079	3.26987
853			8.52000	-0.45087	5.62821	4.20441	-0.01155	-0.00151	0.00041	-0.00002	0.00000	-0.00000	48.14695	5.20984	-22.12868	-0.03478	-0.00373	-0.00035	-0.00080	-0.00003	-0.00001	35.18196	5.79747	11.33036	-0.19602	-0.02736	0.00468	-0.00266	0.00078	0.00007	6.47385	-3.24103	15.42634	0.58593	-0.04281	0.05505	0.01330	-0.00671	0.00081	5.07899	0.07058	-10.82515	-0.04508	0.38620	0.02145	-0.00145	-0.00891	0.00050	3.25533
854			8.53000	-0.45109	5.62912	4.20735	-0.01153	-0.00151	0.00040	0.00002	0.00000	-0.00000	48.13490	5.19154	-22.11728	-0.03492	-0.00369	-0.00025	-0.00080	-0.00002	-0.00001	35.17479	5.80696	11.31231	-0.19435	-0.02607	0.00511	-0.00333	0.00088	0.00008	6.46029	-3.33845	15.41562	0.59048	-0.03548	0.05644	0.01295	-0.00618	0.00338	5.05896	0.08309	-10.83262	-0.04839	0.38688	0.02272	-0.00176	-0.00739	0.00018	3.23944
855			8.54000	-0.44944	5.63003	4.21080	-0.01152	-0.00151	0.00040	0.00004	0.00000	-0.00000	48.12278	5.17418	-22.10398	-0.03493	-0.00348	-0.00002	-0.00085	-0.00000	-0.00000	35.16604	5.81890	11.29373	-0.19253	-0.02409	0.00582	-0.00367	0.00087	0.00006	6.44601	-3.44702	15.38042	0.59313	-0.02730	0.05895	0.01159	-0.00508	0.00607	5.03728	0.09317	-10.83237	-0.05080	0.39036	0.02486	-0.00193	-0.00679	-0.00011	3.22299
856			8.55000	-0.44753	5.63201	4.21291	-0.01151	-0.00151	0.00042	0.00003	0.00001	-0.00000	48.10942	5.15932	-22.08936	-0.03494	-0.00317	0.00030	-0.00096	0.00001	0.00001	35.15644	5.83343	11.27807	-0.19086	-0.02162	0.00677	-0.00361	0.00075	0.00001	6.43222	-3.56353	15.32218	0.59601	-0.01745	0.06249	0.00860	-0.00336	0.00893	5.01535	0.10246	-10.82561	-0.05352	0.39582	0.02786	-0.00200	-0.00694	-0.00044	3.20674
857			8.56000	-0.44707	5.63586	4.21214	-0.01150	-0.00153	0.00046	-0.00002	0.00001	0.00000	48.09406	5.14864	-22.07495	-0.03496	-0.00286	0.00056	-0.00104	0.00002	0.00001	35.14680	5.85044	11.26955	-0.18964	-0.01925	0.00782	-0.00312	0.00055	-0.00011	6.42083	-3.68480	15.24207	0.60023	-0.00581	0.06581	0.00336	-0.00113	0.01174	4.99455	0.11159	-10.81244	-0.05788	0.40056	0.03076	-0.00196	-0.00707	-0.00079	3.19102
858			8.57000	-0.44883	5.64171	4.20842	-0.01150	-0.00155	0.00051	-0.00006	0.00002	0.00000	48.07748	5.14452	-22.06392	-0.03503	-0.00260	0.00073	-0.00102	0.00003	0.00001	35.13819	5.86957	11.27246	-0.18894	-0.01761	0.00864	-0.00208	0.00033	-0.00030	6.41428	-3.80772	15.14358	0.60269	0.00457	0.06845	-0.00391	0.00088	0.01396	4.97661	0.12003	-10.79448	-0.06094	0.40386	0.03311	-0.00166	-0.00664	-0.00102	3.17612
859			8.58000	-0.45228	5.64862	4.20296	-0.01150	-0.00157	0.00056	-0.00009	0.00002	0.00001	48.06194	5.14882	-22.05979	-0.03509	-0.00238	0.00084	-0.00085	0.00002	-0.00001	35.13212	5.89041	11.28944	-0.18861	-0.01692	0.00912	-0.00056	0.00010	-0.00051	6.41441	-3.93018	15.03400	0.60470	0.01232	0.07056	-0.01177	0.00234	0.01521	4.96336	0.12731	-10.77577	-0.06445	0.40553	0.03500	-0.00117	-0.00574	-0.00101	3.16285
860			8.59000	-0.45628	5.65518	4.19775	-0.01151	-0.00159	0.00062	-0.00008	0.00002	0.00000	48.04961	5.16194	-22.06494	-0.03515	-0.00214	0.00099	-0.00058	0.00002	-0.00003	35.12983	5.91192	11.32059	-0.18884	-0.01724	0.00916	0.00116	-0.00010	-0.00066	6.42139	-4.05134	14.92189	0.60746	0.02019	0.07243	-0.01848	0.00380	0.01553	4.95589	0.13330	-10.75998	-0.06707	0.40837	0.03649	-0.00054	-0.00464	-0.00087	3.15233
861			8.60000	-0.45969	5.66038	4.19437	-0.01152	-0.00161	0.00065	-0.00006	0.00001	0.00000	48.04128	5.18125	-22.07803	-0.03518	-0.00193	0.00116	-0.00034	0.00001	-0.00005	35.13171	5.93250	11.36158	-0.18932	-0.01830	0.00881	0.00252	-0.00027	-0.00070	6.43368	-4.17174	14.81330	0.61005	0.02871	0.07476	-0.02289	0.00540	0.01543	4.95422	0.13795	-10.74757	-0.06778	0.41176	0.03836	0.00010	-0.00346	-0.00077	3.14596
862			8.61000	-0.46206	5.66432	4.19363	-0.01153	-0.00163	0.00068	-0.00004	0.00001	-0.00000	48.03580	5.20166	-22.09494	-0.03525	-0.00176	0.00133	-0.00022	0.00000	-0.00006	35.13634	5.95070	11.40512	-0.18924	-0.01883	0.00862	0.00314	-0.00034	-0.00066	6.44902	-4.29222	14.71054	0.61047	0.03614	0.07624	-0.02471	0.00685	0.01508	4.95768	0.14091	-10.73620	-0.06696	0.41430	0.03936	0.00062	-0.00219	-0.00088	3.14433
863			8.62000	-0.46380	5.66788	4.19501	-0.01154	-0.00164	0.00070	-0.00003	0.00001	-0.00000	48.03110	5.21959	-22.11205	-0.03531	-0.00166	0.00145	-0.00022	-0.00000	-0.00006	35.14200	5.96643	11.44597	-0.18850	-0.01855	0.00873	0.00318	-0.00032	-0.00062	6.46500	-4.41306	14.61192	0.61133	0.04393	0.07762	-0.02459	0.00833	0.01509	4.96494	0.14178	-10.72161	-0.06704	0.42006	0.03987	0.00098	-0.00078	-0.00127	3.14721
864			8.63000	-0.46570	5.67187	4.19842	-0.01154	-0.00165	0.00072	-0.00004	0.00001	-0.00001	48.02544	5.23485	-22.12940	-0.03541	-0.00157	0.00156	-0.00031	-0.00001	-0.00006	35.14756	5.98120	11.48336	-0.18783	-0.01822	0.00877	0.00287	-0.00026	-0.00058	6.47992	-4.53321	14.51303	0.61107	0.04984	0.07898	-0.02356	0.00921	0.01575	4.97457	0.13985	-10.69958	-0.06551	0.42640	0.04025	0.00121	0.00110	-0.00193	3.15372
865			8.64000	-0.46828	5.67569	4.20390	-0.01154	-0.00166	0.00075	-0.00005	0.00001	-0.00001	48.01763	5.24802	-22.14798	-0.03564	-0.00147	0.00169	-0.00048	-0.00002	-0.00006	35.15202	5.99674	11.51802	-0.18758	-0.01850	0.00847	0.00225	-0.00017	-0.00054	6.49307	-4.64931	14.40812	0.61002	0.05456	0.08011	-0.02265	0.00938	0.01706	4.98616	0.13405	-10.66705	-0.06448	0.43156	0.04049	0.00145	0.00369	-0.00275	3.16313
866			8.65000	-0.47167	5.67764	4.21068	-0.01153	-0.00167	0.00077	-0.00006	0.00000	-0.00001	48.00651	5.25827	-22.16680	-0.03591	-0.00135	0.00186	-0.00073	-0.00002	-0.00006	35.15443	6.01462	11.54904	-0.18780	-0.01902	0.00805	0.00123	-0.00002	-0.00048	6.50456	-4.75657	14.29219	0.60913	0.05953	0.08101	-0.02206	0.00897	0.01880	5.00059	0.12331	-10.62277	-0.06554	0.43675	0.04047	0.00187	0.00694	-0.00360	3.17586
867			8.66000	-0.47574	5.67710	4.21740	-0.01154	-0.00169	0.00079	-0.00007	-0.00000	-0.00001	47.99107	5.26407	-22.18364	-0.03616	-0.00118	0.00208	-0.00103	-0.00002	-0.00005	35.15356	6.03544	11.57505	-0.18838	-0.01933	0.00776	-0.00018	0.00017	-0.00043	6.51422	-4.85102	14.16266	0.60897	0.06423	0.08152	-0.02114	0.00798	0.02053	5.01907	0.10702	-10.56716	-0.06727	0.44235	0.04003	0.00243	0.01046	-0.00431	3.19265
868			8.67000	-0.48002	5.67579	4.22361	-0.01156	-0.00170	0.00081	-0.00007	-0.00000	-0.00001	47.97110	5.26427	-22.19737	-0.03637	-0.00097	0.00231	-0.00133	-0.00002	-0.00002	35.14845	6.05912	11.59541	-0.18913	-0.01946	0.00757	-0.00191	0.00035	-0.00038	6.52139	-4.93084	14.02061	0.61028	0.06893	0.08190	-0.01946	0.00669	0.02183	5.04220	0.08550	-10.50210	-0.06712	0.44683	0.03964	0.00297	0.01369	-0.00484	3.21406
869			8.68000	-0.48385	5.67650	4.23012	-0.01159	-0.00172	0.00083	-0.00005	0.00001	-0.00001	47.94706	5.25813	-22.20825	-0.03661	-0.00075	0.00254	-0.00158	-0.00002	0.00000	35.13828	6.08512	11.61005	-0.18974	-0.01951	0.00744	-0.00390	0.00051	-0.00033	6.52569	-4.99614	13.87076	0.61015	0.07103	0.08118	-0.01752	0.00510	0.02202	5.06996	0.05978	-10.43100	-0.06414	0.44567	0.03876	0.00335	0.01587	-0.00500	3.23962
870			8.69000	-0.48678	5.68169	4.23808	-0.01161	-0.00174	0.00085	-0.00003	0.00003	-0.00001	47.91978	5.24507	-22.21707	-0.03688	-0.00057	0.00273	-0.00180	-0.00002	0.00004	35.12236	6.11270	11.61916	-0.19027	-0.01967	0.00728	-0.00606	0.00067	-0.00027	6.52814	-5.04798	13.72004	0.60972	0.07264	0.08008	-0.01662	0.00367	0.02116	5.10211	0.03178	-10.35836	-0.06187	0.44447	0.03749	0.00369	0.01661	-0.00480	3.26790
871			8.70000	-0.48883	5.69297	4.24793	-0.01164	-0.00175	0.00087	-0.00001	0.00004	-0.00002	47.88982	5.22423	-22.22329	-0.03719	-0.00040	0.00293	-0.00198	-0.00001	0.00008	35.10050	6.14111	11.62192	-0.19083	-0.01946	0.00739	-0.00817	0.00080	-0.00020	6.53097	-5.08801	13.57534	0.60874	0.07384	0.07899	-0.01746	0.00245	0.01950	5.13830	0.00408	-10.28862	-0.06011	0.44504	0.03603	0.00396	0.01577	-0.00434	3.29728
872			8.71000	-0.49015	5.71020	4.25862	-0.01165	-0.00176	0.00089	-0.00000	0.00006	-0.00002	47.85815	5.19568	-22.22506	-0.03746	-0.00026	0.00308	-0.00208	-0.00001	0.00013	35.07349	6.16934	11.61738	-0.19143	-0.01866	0.00790	-0.00985	0.00089	-0.00013	6.53640	-5.11797	13.44218	0.60849	0.07531	0.07799	-0.01949	0.00146	0.01726	5.17766	-0.02103	-10.22462	-0.05907	0.44757	0.03446	0.00414	0.01378	-0.00376	3.32592
873			8.72000	-0.49095	5.73110	4.26864	-0.01165	-0.00175	0.00091	0.00000	0.00006	-0.00001	47.82648	5.16125	-22.22120	-0.03766	-0.00013	0.00319	-0.00205	-0.00000	0.00017	35.04331	6.19622	11.60571	-0.19197	-0.01727	0.00877	-0.01076	0.00088	-0.00004	6.54535	-5.13897	13.32488	0.60817	0.07483	0.07622	-0.02130	0.00055	0.01440	5.21857	-0.04234	-10.16740	-0.05638	0.44735	0.03242	0.00400	0.01139	-0.00311	3.35216
874			8.73000	-0.49162	5.75147	4.27655	-0.01164	-0.00175	0.00092	-0.00001	0.00005	-0.00001	47.79694	5.12410	-22.21199	-0.03781	-0.00003	0.00327	-0.00189	-0.00000	0.00020	35.01238	6.22029	11.58848	-0.19238	-0.01575	0.00971	-0.01084	0.00079	0.00006	6.55730	-5.15096	13.22726	0.60862	0.07301	0.07495	-0.02145	-0.00035	0.01125	5.25888	-0.06011	-10.11767	-0.05313	0.44523	0.03112	0.00362	0.00952	-0.00253	3.37454
875			8.74000	-0.49270	5.76681	4.28048	-0.01162	-0.00174	0.00093	-0.00002	0.00003	-0.00000	47.77148	5.08748	-22.19737	-0.03797	0.00001	0.00330	-0.00159	0.00000	0.00022	34.98289	6.23930	11.56732	-0.19251	-0.01419	0.01064	-0.01017	0.00063	0.00017	6.57030	-5.15313	13.15271	0.60831	0.07142	0.07330	-0.01911	-0.00121	0.00785	5.29644	-0.07527	-10.07699	-0.05062	0.44315	0.02948	0.00311	0.00838	-0.00190	3.39242
876			8.75000	-0.49420	5.77400	4.27823	-0.01161	-0.00173	0.00092	-0.00004	0.00001	0.00001	47.75194	5.05464	-22.17674	-0.03802	-0.00006	0.00322	-0.00116	-0.00000	0.00021	34.95666	6.25098	11.54399	-0.19252	-0.01281	0.01144	-0.00876	0.00042	0.00029	6.58211	-5.14569	13.10255	0.60860	0.06998	0.07108	-0.01490	-0.00190	0.00468	5.32921	-0.08851	-10.04630	-0.04988	0.44141	0.02725	0.00258	0.00736	-0.00131	3.40576
877			8.76000	-0.49540	5.77195	4.26878	-0.01161	-0.00172	0.00091	-0.00004	-0.00002	0.00002	47.74072	5.02947	-22.15123	-0.03790	-0.00019	0.00305	-0.00053	0.00000	0.00017	34.93573	6.25344	11.52173	-0.19229	-0.01157	0.01210	-0.00647	0.00018	0.00035	6.59128	-5.13094	13.07394	0.61044	0.06702	0.06878	-0.01019	-0.00219	0.00229	5.35571	-0.09940	-10.02391	-0.04973	0.43985	0.02491	0.00198	0.00551	-0.00091	3.41507
878			8.77000	-0.49529	5.76112	4.25317	-0.01162	-0.00171	0.00089	-0.00001	-0.00004	0.00003	47.74053	5.01623	-22.12549	-0.03756	-0.00034	0.00284	0.00028	0.00001	0.00010	34.92224	6.24653	11.50589	-0.19219	-0.01124	0.01226	-0.00341	-0.00006	0.00031	6.59744	-5.11278	13.06024	0.61225	0.06491	0.06714	-0.00610	-0.00212	0.00095	5.37476	-0.10668	-10.00609	-0.04957	0.44078	0.02302	0.00129	0.00235	-0.00072	3.42086
879			8.78000	-0.49321	5.74331	4.23395	-0.01163	-0.00170	0.00086	0.00002	-0.00006	0.00003	47.75331	5.01720	-22.10542	-0.03700	-0.00049	0.00260	0.00113	0.00001	0.00003	34.91761	6.23178	11.50118	-0.19288	-0.01304	0.01136	-0.00019	-0.00034	0.00019	6.60087	-5.09569	13.05349	0.61299	0.06387	0.06613	-0.00303	-0.00171	0.00047	5.38547	-0.10886	-9.98872	-0.04763	0.44441	0.02153	0.00054	-0.00174	-0.00066	3.42351
880			8.79000	-0.48963	5.72111	4.21427	-0.01163	-0.00169	0.00082	0.00004	-0.00007	0.00003	47.77818	5.02972	-22.09359	-0.03636	-0.00071	0.00233	0.00180	0.00002	-0.00002	34.92099	6.21137	11.50705	-0.19422	-0.01673	0.00955	0.00232	-0.00067	0.00010	6.60207	-5.08318	13.04859	0.61483	0.06307	0.06551	-0.00066	-0.00104	0.00034	5.38759	-0.10552	-9.97047	-0.04641	0.44780	0.02052	-0.00015	-0.00570	-0.00062	3.42336
881			8.80000	-0.48594	5.69704	4.19695	-0.01164	-0.00168	0.00077	0.00003	-0.00007	0.00002	47.81154	5.04737	-22.08849	-0.03587	-0.00095	0.00209	0.00220	0.00002	-0.00004	34.92950	6.18740	11.51790	-0.19534	-0.02042	0.00771	0.00355	-0.00094	0.00007	6.60140	-5.07762	13.04547	0.61539	0.06377	0.06604	0.00123	-0.00018	0.00006	5.38182	-0.09759	-9.95297	-0.04646	0.45085	0.02078	-0.00071	-0.00854	-0.00053	3.42076
882			8.81000	-0.48355	5.67414	4.18392	-0.01164	-0.00166	0.00071	0.00001	-0.00006	0.00001	47.84917	5.06383	-22.08727	-0.03552	-0.00119	0.00189	0.00237	0.00002	-0.00003	34.93954	6.16186	11.52820	-0.19598	-0.02313	0.00629	0.00355	-0.00103	0.00008	6.59965	-5.08004	13.04722	0.61656	0.06357	0.06659	0.00212	0.00072	-0.00057	5.37011	-0.08666	-9.93946	-0.04942	0.45065	0.02142	-0.00113	-0.00996	-0.00034	3.41619
883			8.82000	-0.48332	5.65626	4.17653	-0.01165	-0.00164	0.00065	-0.00003	-0.00004	0.00000	47.88799	5.07492	-22.08806	-0.03519	-0.00149	0.00165	0.00238	0.00001	-0.00002	34.94844	6.13694	11.53508	-0.19644	-0.02528	0.00519	0.00280	-0.00097	0.00009	6.59846	-5.08944	13.05679	0.61942	0.06316	0.06726	0.00136	0.00139	-0.00150	5.35548	-0.07408	-9.93238	-0.05596	0.44874	0.02239	-0.00141	-0.01032	-0.00009	3.41047
884			8.83000	-0.48542	5.64671	4.17579	-0.01166	-0.00162	0.00059	-0.00006	-0.00001	-0.00000	47.92643	5.07847	-22.08987	-0.03477	-0.00183	0.00134	0.00231	-0.00000	-0.00000	34.95490	6.11445	11.53749	-0.19682	-0.02719	0.00426	0.00182	-0.00079	0.00009	6.59965	-5.10217	13.07561	0.62078	0.06349	0.06796	-0.00124	0.00161	-0.00260	5.34128	-0.06082	-9.93254	-0.06200	0.44783	0.02330	-0.00134	-0.01018	0.00018	3.40440
885			8.84000	-0.48952	5.64628	4.18137	-0.01168	-0.00160	0.00054	-0.00008	0.00001	-0.00001	47.96394	5.07354	-22.09100	-0.03429	-0.00218	0.00100	0.00219	-0.00002	0.00001	34.95911	6.09562	11.53445	-0.19687	-0.02869	0.00359	0.00101	-0.00052	0.00009	6.60493	-5.11318	13.10394	0.61828	0.06294	0.06800	-0.00533	0.00123	-0.00376	5.33077	-0.04730	-9.93885	-0.06291	0.44756	0.02351	-0.00079	-0.01001	0.00038	3.39860
886			8.85000	-0.49518	5.65336	4.19166	-0.01168	-0.00157	0.00050	-0.00011	0.00003	-0.00001	47.99973	5.06006	-22.08912	-0.03384	-0.00247	0.00072	0.00199	-0.00004	0.00002	34.96207	6.08071	11.52522	-0.19636	-0.02936	0.00331	0.00047	-0.00020	0.00010	6.61539	-5.11721	13.14147	0.61689	0.06120	0.06770	-0.01024	0.00033	-0.00491	5.32687	-0.03359	-9.94839	-0.06309	0.44738	0.02338	0.00005	-0.01015	0.00043	3.39365
887			8.86000	-0.50211	5.66475	4.20384	-0.01167	-0.00155	0.00047	-0.00013	0.00003	-0.00001	48.03216	5.03880	-22.08177	-0.03351	-0.00269	0.00049	0.00170	-0.00004	0.00002	34.96446	6.06916	11.50978	-0.19544	-0.02892	0.00362	0.00008	0.00008	0.00013	6.63142	-5.10977	13.18759	0.61669	0.05954	0.06711	-0.01514	-0.00095	-0.00597	5.33174	-0.01947	-9.95724	-0.06302	0.44796	0.02291	0.00107	-0.01065	0.00031	3.38998
888			8.87000	-0.50992	5.67663	4.21538	-0.01163	-0.00153	0.00044	-0.00014	0.00003	-0.00001	48.05967	5.01206	-22.06814	-0.03331	-0.00284	0.00032	0.00138	-0.00003	0.00002	34.96635	6.05980	11.48947	-0.19476	-0.02743	0.00452	-0.00011	0.00022	0.00018	6.65238	-5.08720	13.24106	0.61524	0.05617	0.06634	-0.01883	-0.00243	-0.00683	5.34642	-0.00505	-9.96105	-0.06216	0.44682	0.02243	0.00210	-0.01104	0.00002	3.38782
889			8.88000	-0.51755	5.68551	4.22464	-0.01158	-0.00151	0.00042	-0.00012	0.00002	-0.00001	48.08229	4.98401	-22.04943	-0.03323	-0.00295	0.00018	0.00111	-0.00002	0.00001	34.96836	6.05079	11.46691	-0.19410	-0.02526	0.00582	0.00007	0.00019	0.00024	6.67640	-5.04683	13.29949	0.60967	0.04848	0.06482	-0.01994	-0.00362	-0.00731	5.37043	0.00882	-9.95571	-0.05766	0.44177	0.02159	0.00276	-0.01051	-0.00039	3.38789
890			8.89000	-0.52375	5.68981	4.23121	-0.01153	-0.00150	0.00041	-0.00009	0.00001	-0.00000	48.10146	4.95981	-22.02896	-0.03323	-0.00304	0.00007	0.00095	0.00001	0.00000	34.97138	6.04026	11.44591	-0.19338	-0.02348	0.00687	0.00063	0.00004	0.00027	6.70029	-4.98725	13.35989	0.60359	0.03690	0.06223	-0.01758	-0.00395	-0.00735	5.40134	0.02016	-9.93802	-0.05446	0.43491	0.01983	0.00305	-0.00828	-0.00082	3.39056
891			8.90000	-0.52777	5.69018	4.23500	-0.01149	-0.00150	0.00040	-0.00005	-0.00000	-0.00000	48.11847	4.94274	-22.00945	-0.03328	-0.00305	0.00004	0.00084	0.00003	0.00000	34.97607	6.02665	11.42902	-0.19273	-0.02245	0.00743	0.00127	-0.00017	0.00027	6.72025	-4.90914	13.42002	0.59978	0.02645	0.05982	-0.01182	-0.00361	-0.00719	5.43465	0.02608	-9.90662	-0.05205	0.43277	0.01781	0.00288	-0.00441	-0.00116	3.39562
892			8.91000	-0.52949	5.68869	4.23603	-0.01145	-0.00150	0.00041	-0.00002	-0.00000	0.00000	48.13360	4.93313	-21.99226	-0.03336	-0.00297	0.00011	0.00072	0.00004	0.00000	34.98204	6.00936	11.41647	-0.19211	-0.02179	0.00769	0.00160	-0.00036	0.00026	6.73304	-4.81577	13.47885	0.59514	0.01578	0.05762	-0.00368	-0.00250	-0.00696	5.46473	0.02469	-9.86236	-0.04528	0.43122	0.01607	0.00204	0.00026	-0.00138	3.40207
893			8.92000	-0.52974	5.68747	4.23417	-0.01142	-0.00151	0.00043	-0.00001	-0.00000	0.00000	48.14602	4.92950	-21.97782	-0.03343	-0.00284	0.00022	0.00055	0.00004	0.00000	34.98786	5.98866	11.40759	-0.19177	-0.02176	0.00760	0.00136	-0.00051	0.00025	6.73712	-4.71254	13.53667	0.59014	0.00505	0.05595	0.00498	-0.00086	-0.00679	5.48640	0.01602	-9.80861	-0.03820	0.42832	0.01509	0.00106	0.00434	-0.00149	3.40811
894			8.93000	-0.52942	5.68802	4.22954	-0.01141	-0.00151	0.00045	-0.00001	0.00000	0.00000	48.15483	4.92932	-21.96561	-0.03349	-0.00277	0.00027	0.00032	0.00004	0.00000	34.99180	5.96563	11.40078	-0.19210	-0.02301	0.00686	0.00047	-0.00060	0.00024	6.73286	-4.60629	13.59442	0.58467	-0.00410	0.05473	0.01246	0.00070	-0.00671	5.49651	0.00233	-9.75077	-0.03230	0.42589	0.01454	0.00023	0.00694	-0.00145	3.41218
895			8.94000	-0.52926	5.69086	4.22291	-0.01142	-0.00152	0.00046	-0.00002	0.00001	0.00001	48.15923	4.92830	-21.95335	-0.03353	-0.00273	0.00029	0.00004	0.00004	0.00001	34.99228	5.94164	11.39213	-0.19263	-0.02458	0.00591	-0.00093	-0.00056	0.00023	6.72211	-4.50282	13.65384	0.58092	-0.01234	0.05425	0.01784	0.00199	-0.00688	5.49472	-0.01353	-9.69636	-0.03066	0.42307	0.01476	-0.00037	0.00833	-0.00128	3.41369
896			8.95000	-0.53036	5.69622	4.21525	-0.01144	-0.00151	0.00045	-0.00006	0.00002	0.00001	48.15855	4.92217	-21.93905	-0.03348	-0.00275	0.00026	-0.00025	0.00002	0.00001	34.98855	5.91838	11.37859	-0.19303	-0.02533	0.00537	-0.00233	-0.00040	0.00023	6.70731	-4.40555	13.71740	0.57684	-0.02038	0.05446	0.02093	0.00303	-0.00732	5.48284	-0.02963	-9.65405	-0.03047	0.41846	0.01579	-0.00082	0.00908	-0.00093	3.41305
897			8.96000	-0.53334	5.70399	4.20812	-0.01147	-0.00151	0.00044	-0.00009	0.00002	0.00000	48.15329	4.90986	-21.92435	-0.03332	-0.00285	0.00013	-0.00044	-0.00000	0.00000	34.98160	5.89808	11.36162	-0.19364	-0.02543	0.00527	-0.00315	-0.00024	0.00022	6.69076	-4.31548	13.78725	0.57468	-0.02616	0.05527	0.02202	0.00354	-0.00798	5.46380	-0.04477	-9.63127	-0.03186	0.41442	0.01733	-0.00116	0.00946	-0.00037	3.41146
898			8.97000	-0.53775	5.71304	4.20379	-0.01149	-0.00150	0.00042	-0.00010	0.00002	0.00000	48.14545	4.89388	-21.91412	-0.03317	-0.00303	-0.00009	-0.00050	-0.00003	-0.00000	34.97323	5.88266	11.34623	-0.19452	-0.02578	0.00520	-0.00319	-0.00013	0.00016	6.67442	-4.23203	13.86411	0.57604	-0.03104	0.05597	0.02156	0.00386	-0.00869	5.44098	-0.05800	-9.63211	-0.03614	0.40882	0.01888	-0.00145	0.00955	0.00038	3.41017
899			8.98000	-0.54268	5.72126	4.20378	-0.01152	-0.00149	0.00041	-0.00009	0.00002	-0.00000	48.13707	4.87719	-21.91150	-0.03317	-0.00318	-0.00026	-0.00047	-0.00006	-0.00001	34.96545	5.87300	11.33583	-0.19544	-0.02642	0.00506	-0.00270	-0.00005	0.00009	6.65972	-4.15329	13.94788	0.57891	-0.03480	0.05592	0.02005	0.00407	-0.00927	5.41776	-0.06923	-9.65697	-0.04242	0.40242	0.01967	-0.00165	0.00965	0.00117	3.41061
900			8.99000	-0.54756	5.72674	4.20779	-0.01154	-0.00149	0.00041	-0.00009	0.00001	-0.00000	48.12902	4.86095	-21.91518	-0.03329	-0.00325	-0.00032	-0.00043	-0.00008	-0.00000	34.95906	5.86865	11.32998	-0.19583	-0.02645	0.00522	-0.00203	0.00002	0.00004	6.64729	-4.07686	14.03767	0.57945	-0.03738	0.05620	0.01817	0.00423	-0.00974	5.39651	-0.07890	-9.70281	-0.04517	0.39849	0.02047	-0.00158	0.00983	0.00187	3.41323
901			9.00000	-0.55247	5.72870	4.21422	-0.01155	-0.00150	0.00041	-0.00009	0.00000	-0.00000	48.12143	4.84593	-21.92219	-0.03350	-0.00322	-0.00028	-0.00038	-0.00008	-0.00000	34.95443	5.86823	11.32749	-0.19557	-0.02542	0.00589	-0.00120	0.00004	-0.00000	6.63678	-4.00137	14.13053	0.57821	-0.04010	0.05647	0.01669	0.00447	-0.00983	5.37785	-0.08753	-9.76387	-0.04383	0.39560	0.02113	-0.00138	0.00985	0.00235	3.41781
902			9.01000	-0.55763	5.72794	4.22168	-0.01156	-0.00151	0.00043	-0.00009	-0.00000	-0.00001	48.11461	4.83400	-21.93146	-0.03378	-0.00316	-0.00023	-0.00030	-0.00008	-0.00000	34.95216	5.87013	11.32894	-0.19509	-0.02419	0.00664	-0.00018	-0.00002	-0.00005	6.62704	-3.92693	14.22140	0.57857	-0.04309	0.05668	0.01628	0.00474	-0.00944	5.36072	-0.09535	-9.83256	-0.04314	0.39310	0.02166	-0.00132	0.00956	0.00257	3.42371
903			9.02000	-0.56306	5.72622	4.22980	-0.01157	-0.00153	0.00045	-0.00009	-0.00000	-0.00001	48.10944	4.82676	-21.94309	-0.03415	-0.00304	-0.00010	-0.00018	-0.00006	0.00000	34.95262	5.87215	11.33488	-0.19472	-0.02312	0.00730	0.00085	-0.00014	-0.00008	6.61657	-3.85407	14.30608	0.57920	-0.04620	0.05667	0.01704	0.00500	-0.00877	5.34313	-0.10257	-9.90195	-0.04411	0.39084	0.02194	-0.00144	0.00914	0.00256	3.42951
904			9.03000	-0.56840	5.72508	4.23789	-0.01156	-0.00154	0.00047	-0.00009	-0.00000	-0.00001	48.10664	4.82425	-21.95560	-0.03456	-0.00289	0.00008	-0.00003	-0.00005	-0.00000	34.95565	5.87196	11.34360	-0.19423	-0.02207	0.00786	0.00164	-0.00027	-0.00008	6.60425	-3.78327	14.38362	0.57987	-0.04908	0.05641	0.01847	0.00514	-0.00806	5.32352	-0.10960	-9.96799	-0.04445	0.38866	0.02200	-0.00165	0.00863	0.00241	3.43374
905			9.04000	-0.57299	5.72523	4.24452	-0.01155	-0.00154	0.00048	-0.00007	0.00000	-0.00000	48.10657	4.82571	-21.96642	-0.03498	-0.00275	0.00027	0.00011	-0.00002	-0.00000	34.96044	5.86776	11.35276	-0.19334	-0.02088	0.00840	0.00201	-0.00038	-0.00005	6.58992	-3.71600	14.45519	0.58204	-0.05137	0.05679	0.01990	0.00500	-0.00755	5.30094	-0.11626	-10.02910	-0.04411	0.38615	0.02279	-0.00188	0.00768	0.00231	3.43492
906			9.05000	-0.57637	5.72630	4.24783	-0.01154	-0.00154	0.00049	-0.00005	0.00000	-0.00000	48.10867	4.83088	-21.97362	-0.03527	-0.00270	0.00037	0.00020	0.00000	-0.00001	34.96573	5.85883	11.36158	-0.19240	-0.02005	0.00871	0.00202	-0.00049	-0.00001	6.57407	-3.65499	14.52237	0.58638	-0.05260	0.05778	0.02105	0.00443	-0.00718	5.27494	-0.12156	-10.08563	-0.04567	0.38427	0.02418	-0.00222	0.00595	0.00229	3.43206
907			9.06000	-0.57828	5.72719	4.24669	-0.01154	-0.00155	0.00051	-0.00003	0.00000	0.00000	48.11228	4.83979	-21.97654	-0.03539	-0.00270	0.00039	0.00024	0.00003	-0.00001	34.97065	5.84558	11.37036	-0.19192	-0.01990	0.00867	0.00187	-0.00059	0.00002	6.55711	-3.60387	14.58582	0.59035	-0.05345	0.05827	0.02192	0.00348	-0.00672	5.24553	-0.12394	-10.13887	-0.04758	0.38275	0.02503	-0.00257	0.00342	0.00229	3.42491
908			9.07000	-0.57908	5.72645	4.24117	-0.01155	-0.00155	0.00051	-0.00003	-0.00001	0.00001	48.11644	4.85198	-21.97527	-0.03534	-0.00276	0.00034	0.00023	0.00005	-0.00000	34.97507	5.82934	11.37929	-0.19209	-0.02053	0.00827	0.00182	-0.00067	0.00004	6.53926	-3.56582	14.64538	0.59555	-0.05462	0.05840	0.02259	0.00226	-0.00615	5.21322	-0.12216	-10.19109	-0.05031	0.38061	0.02559	-0.00294	0.00036	0.00237	3.41393
909			9.08000	-0.57944	5.72322	4.23246	-0.01157	-0.00155	0.00050	-0.00003	-0.00001	0.00001	48.12036	4.86629	-21.97026	-0.03519	-0.00287	0.00022	0.00018	0.00007	-0.00000	34.97972	5.81218	11.38782	-0.19254	-0.02174	0.00757	0.00200	-0.00069	0.00004	6.52080	-3.54295	14.70059	0.60092	-0.05374	0.05881	0.02304	0.00082	-0.00558	5.17889	-0.11536	-10.24476	-0.05263	0.38113	0.02621	-0.00321	-0.00306	0.00257	3.40020
910			9.09000	-0.57980	5.71784	4.22239	-0.01160	-0.00155	0.00049	-0.00002	-0.00002	0.00001	48.12338	4.88146	-21.96250	-0.03505	-0.00299	0.00010	0.00012	0.00008	-0.00000	34.98533	5.79636	11.39529	-0.19310	-0.02325	0.00667	0.00238	-0.00062	0.00003	6.50189	-3.53612	14.75166	0.60621	-0.05069	0.05913	0.02364	-0.00060	-0.00503	5.14346	-0.10285	-10.30234	-0.05523	0.38418	0.02650	-0.00347	-0.00693	0.00283	3.38516
911			9.10000	-0.57984	5.71207	4.21272	-0.01162	-0.00155	0.00048	-0.00001	-0.00001	0.00001	48.12558	4.89594	-21.95335	-0.03497	-0.00304	0.00006	0.00007	0.00008	-0.00000	34.99249	5.78411	11.40097	-0.19356	-0.02463	0.00577	0.00276	-0.00044	0.00002	6.48221	-3.54549	14.79913	0.61474	-0.04724	0.05986	0.02490	-0.00181	-0.00457	5.10713	-0.08383	-10.36466	-0.06121	0.38737	0.02719	-0.00396	-0.01123	0.00313	3.37025
912			9.11000	-0.57861	5.70820	4.20466	-0.01164	-0.00156	0.00048	0.00003	-0.00001	0.00001	48.12712	4.90797	-21.94448	-0.03499	-0.00302	0.00009	0.00004	0.00007	-0.00000	35.00080	5.77742	11.40421	-0.19372	-0.02551	0.00507	0.00293	-0.00017	0.00000	6.46118	-3.56986	14.84372	0.62220	-0.04447	0.06079	0.02657	-0.00275	-0.00420	5.06949	-0.05804	-10.43071	-0.06652	0.38945	0.02815	-0.00448	-0.01538	0.00340	3.35621
913			9.12000	-0.57516	5.70796	4.19869	-0.01165	-0.00156	0.00049	0.00008	0.00000	0.00000	48.12831	4.91653	-21.93710	-0.03507	-0.00296	0.00017	0.00003	0.00005	-0.00000	35.00943	5.77729	11.40477	-0.19346	-0.02589	0.00464	0.00286	0.00013	-0.00001	6.43868	-3.60702	14.88585	0.62804	-0.04038	0.06185	0.02784	-0.00328	-0.00387	5.03008	-0.02653	-10.49837	-0.07063	0.39117	0.02928	-0.00496	-0.01865	0.00358	3.34312
914			9.13000	-0.56932	5.71129	4.19480	-0.01163	-0.00156	0.00051	0.00013	0.00001	0.00000	48.12907	4.92195	-21.93147	-0.03517	-0.00282	0.00030	-0.00002	0.00003	0.00000	35.01786	5.78338	11.40285	-0.19284	-0.02609	0.00425	0.00253	0.00041	-0.00002	6.41553	-3.65444	14.92553	0.63135	-0.03571	0.06235	0.02787	-0.00346	-0.00351	4.98901	0.00866	-10.56542	-0.07365	0.39317	0.02979	-0.00533	-0.02074	0.00355	3.33072
915			9.14000	-0.56203	5.71650	4.19287	-0.01160	-0.00156	0.00054	0.00014	0.00001	0.00000	48.12849	4.92424	-21.92716	-0.03529	-0.00259	0.00054	-0.00014	0.00002	0.00000	35.02511	5.79444	11.39814	-0.19184	-0.02576	0.00406	0.00185	0.00062	-0.00002	6.39297	-3.71009	14.96248	0.63535	-0.03039	0.06291	0.02675	-0.00332	-0.00315	4.94714	0.04555	-10.62911	-0.07858	0.39569	0.03027	-0.00570	-0.02178	0.00335	3.31857
916			9.15000	-0.55500	5.72128	4.19283	-0.01155	-0.00157	0.00057	0.00013	0.00001	-0.00000	48.12525	4.92318	-21.92358	-0.03548	-0.00234	0.00081	-0.00030	0.00000	0.00001	35.03016	5.80874	11.39057	-0.19055	-0.02464	0.00426	0.00100	0.00073	-0.00001	6.37187	-3.77232	14.99659	0.64206	-0.02420	0.06403	0.02504	-0.00287	-0.00279	4.90574	0.08243	-10.68628	-0.08694	0.39955	0.03114	-0.00613	-0.02197	0.00299	3.30662
917			9.16000	-0.54976	5.72424	4.19465	-0.01152	-0.00157	0.00058	0.00009	0.00001	-0.00000	48.11922	4.91978	-21.92059	-0.03572	-0.00213	0.00106	-0.00046	-0.00000	0.00001	35.03280	5.82408	11.38160	-0.18917	-0.02313	0.00472	0.00027	0.00069	-0.00001	6.35256	-3.83984	15.02742	0.64647	-0.01798	0.06516	0.02282	-0.00228	-0.00232	4.86612	0.11775	-10.73349	-0.09219	0.40445	0.03193	-0.00611	-0.02155	0.00242	3.29512
918			9.17000	-0.54690	5.72553	4.19802	-0.01151	-0.00157	0.00059	0.00004	0.00000	-0.00000	48.11101	4.91612	-21.91768	-0.03590	-0.00198	0.00126	-0.00059	0.00000	0.00001	35.03353	5.83864	11.37336	-0.18802	-0.02201	0.00506	-0.00029	0.00059	-0.00002	6.33521	-3.91195	15.05328	0.64969	-0.01216	0.06638	0.02028	-0.00162	-0.00166	4.82961	0.15064	-10.76769	-0.09586	0.40750	0.03299	-0.00572	-0.02066	0.00171	3.28475
919			9.18000	-0.54616	5.72666	4.20247	-0.01152	-0.00159	0.00060	0.00001	0.00001	-0.00001	48.10088	4.91344	-21.91401	-0.03591	-0.00181	0.00144	-0.00073	0.00000	0.00001	35.03252	5.85164	11.36703	-0.18741	-0.02132	0.00525	-0.00082	0.00049	-0.00003	6.31988	-3.98805	15.07273	0.65265	-0.00637	0.06742	0.01774	-0.00088	-0.00091	4.79755	0.18063	-10.78780	-0.10038	0.41100	0.03380	-0.00511	-0.01952	0.00093	3.27660
920			9.19000	-0.54703	5.72913	4.20804	-0.01154	-0.00161	0.00064	-0.00002	0.00001	-0.00001	48.08841	4.91164	-21.90946	-0.03586	-0.00157	0.00163	-0.00088	0.00001	0.00001	35.02960	5.86316	11.36278	-0.18717	-0.02069	0.00546	-0.00134	0.00039	-0.00004	6.30634	-4.06734	15.08620	0.65455	-0.00082	0.06854	0.01545	-0.00012	-0.00031	4.77118	0.20753	-10.79471	-0.10330	0.41588	0.03459	-0.00415	-0.01815	0.00025	3.27169
921			9.20000	-0.54911	5.73339	4.21545	-0.01157	-0.00164	0.00069	-0.00003	0.00001	-0.00001	48.07335	4.91036	-21.90521	-0.03594	-0.00128	0.00186	-0.00104	0.00000	0.00001	35.02496	5.87350	11.36083	-0.18715	-0.02006	0.00570	-0.00176	0.00030	-0.00005	6.29445	-4.14809	15.09565	0.65576	0.00395	0.06936	0.01321	0.00056	0.00009	4.75149	0.23116	-10.79196	-0.10549	0.41926	0.03520	-0.00299	-0.01631	-0.00020	3.27100
922			9.21000	-0.55157	5.73932	4.22529	-0.01158	-0.00167	0.00075	-0.00002	0.00002	-0.00001	48.05590	4.90900	-21.90209	-0.03633	-0.00097	0.00215	-0.00117	0.00000	0.00001	35.01901	5.88280	11.36085	-0.18691	-0.01941	0.00593	-0.00214	0.00024	-0.00006	6.28443	-4.22778	15.10249	0.65801	0.00888	0.07025	0.01097	0.00121	0.00034	4.73876	0.25142	-10.78460	-0.10771	0.42230	0.03589	-0.00182	-0.01411	-0.00034	3.27543
923			9.22000	-0.55297	5.74676	4.23694	-0.01158	-0.00169	0.00080	0.00002	0.00002	-0.00002	48.03695	4.90632	-21.89919	-0.03693	-0.00068	0.00246	-0.00125	-0.00000	0.00002	35.01178	5.89123	11.36144	-0.18634	-0.01866	0.00620	-0.00252	0.00022	-0.00005	6.27620	-4.30367	15.10726	0.66165	0.01258	0.07135	0.00937	0.00160	0.00055	4.73223	0.26842	-10.77785	-0.11079	0.42445	0.03680	-0.00087	-0.01158	-0.00024	3.28524
924			9.23000	-0.55201	5.75499	4.24839	-0.01157	-0.00170	0.00085	0.00007	0.00002	-0.00002	48.01787	4.90065	-21.89471	-0.03748	-0.00046	0.00269	-0.00125	-0.00000	0.00004	35.00353	5.89930	11.36091	-0.18572	-0.01787	0.00655	-0.00284	0.00024	-0.00004	6.26875	-4.37393	15.10972	0.66439	0.01542	0.07210	0.00921	0.00179	0.00078	4.72982	0.28198	-10.77472	-0.11353	0.42665	0.03728	-0.00035	-0.00870	-0.00001	3.30010
925			9.24000	-0.54816	5.76163	4.25747	-0.01155	-0.00171	0.00088	0.00012	0.00001	-0.00001	47.99977	4.89091	-21.88784	-0.03779	-0.00033	0.00278	-0.00118	-0.00000	0.00007	34.99456	5.90797	11.35828	-0.18535	-0.01711	0.00699	-0.00306	0.00029	-0.00003	6.26049	-4.43761	15.10949	0.66693	0.01981	0.07264	0.01096	0.00206	0.00102	4.72870	0.29166	-10.77555	-0.11525	0.43030	0.03744	-0.00035	-0.00550	0.00019	3.31902
926			9.25000	-0.54175	5.76334	4.26336	-0.01155	-0.00171	0.00089	0.00015	-0.00000	-0.00001	47.98325	4.87742	-21.87948	-0.03783	-0.00024	0.00282	-0.00107	-0.00000	0.00008	34.98536	5.91788	11.35370	-0.18532	-0.01603	0.00765	-0.00310	0.00032	-0.00003	6.24969	-4.49426	15.10679	0.66794	0.02367	0.07299	0.01461	0.00216	0.00111	4.72627	0.29706	-10.77933	-0.11442	0.43290	0.03756	-0.00081	-0.00228	0.00033	3.34079
927			9.26000	-0.53386	5.75845	4.26645	-0.01155	-0.00171	0.00088	0.00016	-0.00002	-0.00000	47.96861	4.86190	-21.87154	-0.03768	-0.00017	0.00285	-0.00092	-0.00000	0.00008	34.97636	5.92890	11.34883	-0.18557	-0.01455	0.00858	-0.00284	0.00028	-0.00005	6.23497	-4.54345	15.10353	0.66951	0.02641	0.07324	0.01943	0.00207	0.00090	4.72052	0.29851	-10.78519	-0.11261	0.43428	0.03773	-0.00157	0.00038	0.00045	3.36351
928			9.27000	-0.52592	5.74821	4.26775	-0.01157	-0.00171	0.00086	0.00015	-0.00003	-0.00000	47.95651	4.84713	-21.86616	-0.03747	-0.00012	0.00288	-0.00071	-0.00000	0.00006	34.96858	5.94026	11.34653	-0.18623	-0.01335	0.00943	-0.00218	0.00021	-0.00010	6.21611	-4.58499	15.10254	0.67234	0.02881	0.07316	0.02367	0.00190	0.00038	4.71020	0.29719	-10.79295	-0.11338	0.43462	0.03768	-0.00249	0.00181	0.00055	3.38509
929			9.28000	-0.51909	5.73569	4.26831	-0.01158	-0.00171	0.00083	0.00012	-0.00003	-0.00000	47.94764	4.83504	-21.86412	-0.03725	-0.00012	0.00285	-0.00047	-0.00000	0.00004	34.96300	5.95060	11.34835	-0.18738	-0.01310	0.00987	-0.00130	0.00012	-0.00013	6.19480	-4.61938	15.10578	0.67527	0.03164	0.07337	0.02550	0.00175	-0.00029	4.69529	0.29515	-10.80232	-0.11632	0.43563	0.03787	-0.00336	0.00155	0.00062	3.40379
930			9.29000	-0.51384	5.72486	4.26968	-0.01160	-0.00172	0.00081	0.00010	-0.00003	-0.00000	47.94231	4.82553	-21.86477	-0.03709	-0.00017	0.00277	-0.00022	-0.00000	0.00003	34.95993	5.95792	11.35303	-0.18846	-0.01334	0.01005	-0.00038	0.00003	-0.00012	6.17374	-4.64739	15.11383	0.67693	0.03355	0.07354	0.02437	0.00152	-0.00097	4.67701	0.29467	-10.81206	-0.11924	0.43639	0.03803	-0.00394	-0.00034	0.00061	3.41881
931			9.30000	-0.51004	5.71884	4.27327	-0.01161	-0.00173	0.00082	0.00008	-0.00001	-0.00001	47.94068	4.81805	-21.86719	-0.03707	-0.00024	0.00268	0.00004	-0.00000	0.00001	34.95960	5.96050	11.35855	-0.18896	-0.01327	0.01031	0.00064	-0.00008	-0.00008	6.15522	-4.66952	15.12643	0.67816	0.03443	0.07353	0.02097	0.00124	-0.00157	4.65732	0.29752	-10.82045	-0.12167	0.43702	0.03804	-0.00410	-0.00341	0.00046	3.43034
932			9.31000	-0.50721	5.71862	4.27944	-0.01163	-0.00174	0.00084	0.00007	0.00001	-0.00001	47.94307	4.81353	-21.87145	-0.03718	-0.00030	0.00261	0.00031	-0.00000	-0.00001	34.96259	5.95775	11.36466	-0.18906	-0.01316	0.01048	0.00179	-0.00019	-0.00004	6.14065	-4.68567	15.14265	0.67775	0.03505	0.07375	0.01617	0.00090	-0.00207	4.63828	0.30472	-10.82517	-0.12365	0.43879	0.03818	-0.00382	-0.00719	0.00016	3.43917
933			9.32000	-0.50487	5.72299	4.28734	-0.01163	-0.00175	0.00086	0.00006	0.00002	-0.00001	47.94943	4.81304	-21.87724	-0.03734	-0.00032	0.00259	0.00055	-0.00000	-0.00002	34.96914	5.94962	11.37147	-0.18907	-0.01356	0.01029	0.00279	-0.00029	0.00002	6.13075	-4.69517	15.16168	0.67728	0.03477	0.07447	0.01084	0.00047	-0.00254	4.62187	0.31662	-10.82357	-0.12584	0.44121	0.03876	-0.00314	-0.01121	-0.00033	3.44622
934			9.33000	-0.50254	5.73012	4.29542	-0.01164	-0.00175	0.00088	0.00007	0.00002	-0.00001	47.95886	4.81570	-21.88267	-0.03753	-0.00032	0.00261	0.00070	-0.00000	-0.00002	34.97821	5.93650	11.37719	-0.18888	-0.01415	0.00990	0.00326	-0.00036	0.00010	6.12562	-4.69700	15.18328	0.67648	0.03241	0.07480	0.00565	-0.00002	-0.00297	4.60980	0.33294	-10.81316	-0.12798	0.44224	0.03906	-0.00212	-0.01488	-0.00099	3.45236
935			9.34000	-0.49973	5.73750	4.30167	-0.01163	-0.00175	0.00088	0.00007	0.00002	-0.00001	47.97012	4.81985	-21.88524	-0.03759	-0.00033	0.00262	0.00077	0.00000	-0.00002	34.98813	5.91905	11.37922	-0.18830	-0.01459	0.00951	0.00316	-0.00039	0.00019	6.12488	-4.68974	15.20699	0.67432	0.02730	0.07430	0.00103	-0.00048	-0.00325	4.60308	0.35272	-10.79167	-0.12803	0.44125	0.03871	-0.00092	-0.01767	-0.00176	3.45819
936			9.35000	-0.49613	5.74227	4.30456	-0.01161	-0.00173	0.00087	0.00008	0.00001	-0.00000	47.98227	4.82450	-21.88402	-0.03746	-0.00037	0.00259	0.00080	0.00000	-0.00001	34.99753	5.89813	11.37624	-0.18791	-0.01500	0.00911	0.00279	-0.00039	0.00027	6.12779	-4.67179	15.23118	0.67167	0.02188	0.07392	-0.00268	-0.00082	-0.00332	4.60191	0.37449	-10.75750	-0.12717	0.44075	0.03847	0.00023	-0.01919	-0.00258	3.46422
937			9.36000	-0.49191	5.74270	4.30392	-0.01159	-0.00171	0.00083	0.00008	-0.00000	0.00000	47.99516	4.82914	-21.87991	-0.03711	-0.00046	0.00251	0.00084	0.00001	-0.00000	35.00626	5.87497	11.36812	-0.18779	-0.01546	0.00866	0.00239	-0.00037	0.00033	6.13326	-4.64163	15.25367	0.66767	0.01561	0.07333	-0.00502	-0.00094	-0.00319	4.60569	0.39627	-10.71101	-0.12630	0.43984	0.03806	0.00119	-0.01883	-0.00326	3.47126
938			9.37000	-0.48741	5.73941	4.30060	-0.01158	-0.00169	0.00078	0.00008	-0.00001	0.00001	48.00884	4.83337	-21.87495	-0.03677	-0.00062	0.00239	0.00087	0.00001	-0.00000	35.01421	5.85072	11.35603	-0.18773	-0.01595	0.00821	0.00201	-0.00034	0.00035	6.13981	-4.59762	15.27345	0.66049	0.00633	0.07202	-0.00541	-0.00054	-0.00307	4.61345	0.41551	-10.65571	-0.12275	0.43720	0.03709	0.00187	-0.01611	-0.00358	3.48002
939			9.38000	-0.48279	5.73447	4.29538	-0.01157	-0.00166	0.00073	0.00009	-0.00001	0.00001	48.02299	4.83708	-21.87111	-0.03658	-0.00085	0.00222	0.00089	0.00001	-0.00000	35.02116	5.82658	11.34200	-0.18784	-0.01653	0.00780	0.00155	-0.00033	0.00034	6.14570	-4.53880	15.29187	0.65264	-0.00399	0.07079	-0.00377	0.00044	-0.00328	4.62399	0.42948	-10.59742	-0.11811	0.43558	0.03613	0.00226	-0.01122	-0.00349	3.49116
940			9.39000	-0.47752	5.72932	4.28816	-0.01156	-0.00165	0.00069	0.00011	-0.00001	0.00001	48.03714	4.84097	-21.86878	-0.03658	-0.00110	0.00205	0.00090	0.00001	-0.00001	35.02646	5.80313	11.32809	-0.18812	-0.01722	0.00740	0.00105	-0.00034	0.00031	6.14953	-4.46526	15.31268	0.64622	-0.01424	0.06974	-0.00075	0.00191	-0.00398	4.63626	0.43601	-10.54294	-0.11389	0.43349	0.03540	0.00247	-0.00482	-0.00303	3.50474
941			9.40000	-0.47042	5.72480	4.27836	-0.01156	-0.00163	0.00065	0.00015	-0.00001	0.00001	48.05145	4.84554	-21.86658	-0.03662	-0.00132	0.00191	0.00091	0.00001	-0.00001	35.03024	5.78041	11.31524	-0.18840	-0.01788	0.00705	0.00061	-0.00035	0.00028	6.15081	-4.37911	15.34065	0.64412	-0.02121	0.06946	0.00276	0.00320	-0.00522	4.64956	0.43424	-10.49853	-0.11224	0.43223	0.03537	0.00260	0.00207	-0.00230	3.52089
942			9.41000	-0.46075	5.72142	4.26575	-0.01156	-0.00162	0.00063	0.00019	-0.00001	0.00001	48.06607	4.85047	-21.86283	-0.03655	-0.00149	0.00176	0.00090	0.00002	-0.00000	35.03263	5.75846	11.30353	-0.18872	-0.01863	0.00669	0.00018	-0.00036	0.00025	6.14972	-4.28419	15.37997	0.64192	-0.02824	0.06948	0.00616	0.00451	-0.00681	4.66335	0.42451	-10.46903	-0.10997	0.42923	0.03576	0.00264	0.00851	-0.00134	3.53930
943			9.42000	-0.44860	5.71898	4.25105	-0.01157	-0.00162	0.00063	0.00023	-0.00001	0.00002	48.08049	4.85496	-21.85676	-0.03640	-0.00157	0.00165	0.00084	0.00002	0.00001	35.03360	5.73781	11.29253	-0.18901	-0.01928	0.00639	-0.00032	-0.00033	0.00023	6.14669	-4.18513	15.43300	0.64236	-0.03383	0.06992	0.00906	0.00543	-0.00851	4.67739	0.40810	-10.45748	-0.10873	0.42666	0.03646	0.00267	0.01385	-0.00026	3.55977
944			9.43000	-0.43469	5.71661	4.23529	-0.01157	-0.00162	0.00064	0.00025	-0.00001	0.00002	48.09382	4.85808	-21.84809	-0.03623	-0.00157	0.00162	0.00070	0.00002	0.00001	35.03287	5.71899	11.28164	-0.18893	-0.01969	0.00614	-0.00095	-0.00028	0.00021	6.14224	-4.08624	15.49923	0.64312	-0.03645	0.07028	0.01101	0.00567	-0.00992	4.69148	0.38676	-10.46392	-0.10698	0.42519	0.03694	0.00258	0.01777	0.00079	3.58185
945			9.44000	-0.42077	5.71387	4.21939	-0.01158	-0.00162	0.00065	0.00022	-0.00001	0.00002	48.10446	4.85844	-21.83688	-0.03617	-0.00143	0.00173	0.00045	0.00002	0.00003	35.03004	5.70246	11.27016	-0.18827	-0.01936	0.00616	-0.00173	-0.00018	0.00020	6.13718	-3.99071	15.57508	0.64185	-0.03977	0.07004	0.01143	0.00585	-0.01064	4.70489	0.36236	-10.48567	-0.10272	0.42143	0.03698	0.00228	0.02006	0.00163	3.60461
946			9.45000	-0.40937	5.71134	4.20314	-0.01158	-0.00163	0.00066	0.00015	-0.00001	0.00002	48.11036	4.85422	-21.82264	-0.03622	-0.00121	0.00194	0.00009	0.00002	0.00005	35.02474	5.68873	11.25728	-0.18749	-0.01804	0.00668	-0.00256	-0.00007	0.00021	6.13265	-3.89998	15.65460	0.64262	-0.04295	0.06992	0.01039	0.00596	-0.01066	4.71660	0.33653	-10.51862	-0.10155	0.41735	0.03709	0.00185	0.02090	0.00224	3.62677
947			9.46000	-0.40283	5.71052	4.18592	-0.01158	-0.00164	0.00068	0.00004	0.00000	0.00002	48.10998	4.84480	-21.80533	-0.03626	-0.00097	0.00215	-0.00030	0.00001	0.00008	35.01707	5.67795	11.24307	-0.18721	-0.01597	0.00773	-0.00315	0.00001	0.00023	6.12934	-3.81388	15.73217	0.64284	-0.04515	0.06985	0.00861	0.00597	-0.01020	4.72536	0.31086	-10.55949	-0.10033	0.41375	0.03721	0.00122	0.02042	0.00271	3.64736
948			9.47000	-0.40181	5.71263	4.16855	-0.01159	-0.00165	0.00070	-0.00006	0.00001	0.00002	48.10397	4.83205	-21.78691	-0.03632	-0.00082	0.00224	-0.00059	0.00001	0.00008	35.00827	5.66954	11.22906	-0.18733	-0.01402	0.00887	-0.00326	0.00003	0.00023	6.12732	-3.73153	15.80515	0.64063	-0.04868	0.06965	0.00701	0.00617	-0.00951	4.73004	0.28704	-10.60658	-0.09512	0.40893	0.03737	0.00039	0.01855	0.00308	3.66586
949			9.48000	-0.40540	5.71771	4.15319	-0.01159	-0.00165	0.00072	-0.00013	0.00002	0.00002	48.09426	4.81912	-21.77066	-0.03653	-0.00084	0.00218	-0.00073	0.00000	0.00007	34.99972	5.66251	11.21710	-0.18727	-0.01288	0.00966	-0.00290	0.00001	0.00021	6.12593	-3.65269	15.87252	0.63778	-0.05231	0.06931	0.00654	0.00636	-0.00870	4.72962	0.26683	-10.65782	-0.08974	0.40496	0.03734	-0.00051	0.01567	0.00326	3.68197
950			9.49000	-0.41165	5.72472	4.14123	-0.01158	-0.00165	0.00072	-0.00015	0.00002	0.00001	48.08345	4.80844	-21.75848	-0.03685	-0.00102	0.00200	-0.00072	0.00000	0.00005	34.99261	5.65582	11.20797	-0.18679	-0.01258	0.01004	-0.00224	-0.00003	0.00018	6.12375	-3.57765	15.93360	0.63809	-0.05405	0.06967	0.00851	0.00625	-0.00801	4.72304	0.25109	-10.70991	-0.08880	0.40313	0.03783	-0.00156	0.01252	0.00330	3.69553
951			9.50000	-0.41841	5.73242	4.13274	-0.01158	-0.00164	0.00070	-0.00014	0.00002	0.00001	48.07353	4.80123	-21.75049	-0.03709	-0.00127	0.00178	-0.00062	0.00000	0.00003	34.98750	5.64857	11.20138	-0.18629	-0.01283	0.01012	-0.00149	-0.00007	0.00016	6.11796	-3.50679	15.98956	0.63965	-0.05403	0.07032	0.01418	0.00587	-0.00763	4.70906	0.23960	-10.76031	-0.09124	0.40271	0.03852	-0.00287	0.00964	0.00324	3.70647
952			9.51000	-0.42444	5.73993	4.12705	-0.01158	-0.00162	0.00068	-0.00012	0.00002	0.00001	48.06542	4.79755	-21.74603	-0.03717	-0.00151	0.00156	-0.00050	0.00000	0.00001	34.98455	5.64013	11.19665	-0.18589	-0.01338	0.01003	-0.00075	-0.00012	0.00015	6.10511	-3.44058	16.04410	0.64021	-0.05529	0.07032	0.02349	0.00549	-0.00763	4.68653	0.23164	-10.80816	-0.09337	0.40090	0.03875	-0.00442	0.00718	0.00310	3.71468
953			9.52000	-0.42938	5.74648	4.12329	-0.01158	-0.00161	0.00067	-0.00009	0.00002	0.00000	48.05865	4.79681	-21.74413	-0.03716	-0.00173	0.00134	-0.00042	0.00000	0.00000	34.98372	5.62992	11.19296	-0.18562	-0.01419	0.00975	-0.00006	-0.00018	0.00016	6.08262	-3.38049	16.10126	0.64197	-0.05590	0.07012	0.03497	0.00484	-0.00801	4.65449	0.22662	-10.85328	-0.09550	0.39886	0.03892	-0.00611	0.00508	0.00293	3.71994
954			9.53000	-0.43312	5.75134	4.12032	-0.01158	-0.00160	0.00065	-0.00007	0.00001	0.00000	48.05263	4.79834	-21.74349	-0.03725	-0.00195	0.00115	-0.00037	0.00001	-0.00000	34.98489	5.61739	11.18951	-0.18504	-0.01510	0.00933	0.00064	-0.00024	0.00018	6.04976	-3.32815	16.16393	0.64606	-0.05556	0.07024	0.04671	0.00397	-0.00866	4.61291	0.22408	-10.89528	-0.09896	0.39654	0.03953	-0.00788	0.00315	0.00278	3.72208
955			9.54000	-0.43532	5.75423	4.11629	-0.01159	-0.00159	0.00063	-0.00004	0.00001	0.00001	48.04753	4.80167	-21.74220	-0.03747	-0.00217	0.00098	-0.00029	0.00002	-0.00000	34.98843	5.60252	11.18548	-0.18416	-0.01588	0.00887	0.00142	-0.00028	0.00020	6.00746	-3.28414	16.23338	0.64891	-0.05447	0.07016	0.05660	0.00308	-0.00937	4.56289	0.22403	-10.93449	-0.10155	0.39459	0.03999	-0.00940	0.00114	0.00269	3.72147
956			9.55000	-0.43555	5.75542	4.10829	-0.01161	-0.00158	0.00061	-0.00001	0.00000	0.00001	48.04422	4.80671	-21.73817	-0.03780	-0.00240	0.00083	-0.00015	0.00004	-0.00000	34.99463	5.58591	11.18029	-0.18312	-0.01655	0.00841	0.00234	-0.00031	0.00021	5.95817	-3.24765	16.30962	0.65051	-0.05317	0.07027	0.06319	0.00232	-0.01001	4.50655	0.22690	-10.97232	-0.10305	0.39345	0.04061	-0.01046	-0.00124	0.00269	3.71857
957			9.56000	-0.43361	5.75557	4.09289	-0.01162	-0.00156	0.00059	0.00002	-0.00000	0.00002	48.04386	4.81379	-21.73022	-0.03808	-0.00262	0.00066	0.00004	0.00006	0.00000	35.00419	5.56840	11.17409	-0.18237	-0.01739	0.00787	0.00341	-0.00032	0.00021	5.90508	-3.21736	16.39084	0.65451	-0.05199	0.07072	0.06632	0.00175	-0.01042	4.44632	0.23359	-11.00988	-0.10767	0.39212	0.04157	-0.01143	-0.00421	0.00275	3.71427
958			9.57000	-0.42932	5.75537	4.06725	-0.01164	-0.00154	0.00057	0.00004	-0.00000	0.00003	48.04708	4.82292	-21.71832	-0.03817	-0.00279	0.00050	0.00024	0.00008	0.00000	35.01734	5.55078	11.16685	-0.18197	-0.01844	0.00717	0.00439	-0.00031	0.00021	5.85128	-3.19200	16.47389	0.65813	-0.05059	0.07123	0.06610	0.00133	-0.01046	4.38458	0.24507	-11.04707	-0.11304	0.39201	0.04245	-0.01209	-0.00749	0.00278	3.70963
[truncated: 1,010 more rows]
[truncated: 11 more columns]
