# Supplementary material for: Analysis of the impact of different landing heights and lateralities on lower limb joint load based on statistical parametric mapping
Source: PLoS One. 2025 May 30;20(5):e0324656. doi: 10.1371/journal.pone.0324656 (PMC12124505; doi:10.1371/journal.pone.0324656)
Supplement: S1 File — (ZIP) [file pone.0324656.s001.zip › Original data/006/左前45.xlsx]

## Sheet: Sheet1
Var1	C__Users_dell_Documents_Qualisys_GAIT1214_Data_hexiatang_HEXIAT	C__Users_dell_Documents_Qualisys_GAIT1214_Data_hexiatang_HEX_1	C__Users_dell_Documents_Qualisys_GAIT1214_Data_hexiatang_HEX_2	C__Users_dell_Documents_Qualisys_GAIT1214_Data_hexiatang_HEX_3	C__Users_dell_Documents_Qualisys_GAIT1214_Data_hexiatang_HEX_4	C__Users_dell_Documents_Qualisys_GAIT1214_Data_hexiatang_HEX_5	C__Users_dell_Documents_Qualisys_GAIT1214_Data_hexiatang_HEX_6	C__Users_dell_Documents_Qualisys_GAIT1214_Data_hexiatang_HEX_7	C__Users_dell_Documents_Qualisys_GAIT1214_Data_hexiatang_HEX_8	C__Users_dell_Documents_Qualisys_GAIT1214_Data_hexiatang_HEX_9	C__Users_dell_Documents_Qualisys_GAIT1214_Data_hexiatang_HEX_10	C__Users_dell_Documents_Qualisys_GAIT1214_Data_hexiatang_HEX_11	C__Users_dell_Documents_Qualisys_GAIT1214_Data_hexiatang_HEX_12	C__Users_dell_Documents_Qualisys_GAIT1214_Data_hexiatang_HEX_13	C__Users_dell_Documents_Qualisys_GAIT1214_Data_hexiatang_HEX_14	C__Users_dell_Documents_Qualisys_GAIT1214_Data_hexiatang_HEX_15	C__Users_dell_Documents_Qualisys_GAIT1214_Data_hexiatang_HEX_16	C__Users_dell_Documents_Qualisys_GAIT1214_Data_hexiatang_HEX_17	C__Users_dell_Documents_Qualisys_GAIT1214_Data_hexiatang_HEX_18	C__Users_dell_Documents_Qualisys_GAIT1214_Data_hexiatang_HEX_19	C__Users_dell_Documents_Qualisys_GAIT1214_Data_hexiatang_HEX_20	C__Users_dell_Documents_Qualisys_GAIT1214_Data_hexiatang_HEX_21	C__Users_dell_Documents_Qualisys_GAIT1214_Data_hexiatang_HEX_22	C__Users_dell_Documents_Qualisys_GAIT1214_Data_hexiatang_HEX_23	C__Users_dell_Documents_Qualisys_GAIT1214_Data_hexiatang_HEX_24	C__Users_dell_Documents_Qualisys_GAIT1214_Data_hexiatang_HEX_25	C__Users_dell_Documents_Qualisys_GAIT1214_Data_hexiatang_HEX_26	C__Users_dell_Documents_Qualisys_GAIT1214_Data_hexiatang_HEX_27	C__Users_dell_Documents_Qualisys_GAIT1214_Data_hexiatang_HEX_28	C__Users_dell_Documents_Qualisys_GAIT1214_Data_hexiatang_HEX_29	C__Users_dell_Documents_Qualisys_GAIT1214_Data_hexiatang_HEX_30	C__Users_dell_Documents_Qualisys_GAIT1214_Data_hexiatang_HEX_31	C__Users_dell_Documents_Qualisys_GAIT1214_Data_hexiatang_HEX_32	C__Users_dell_Documents_Qualisys_GAIT1214_Data_hexiatang_HEX_33	C__Users_dell_Documents_Qualisys_GAIT1214_Data_hexiatang_HEX_34	C__Users_dell_Documents_Qualisys_GAIT1214_Data_hexiatang_HEX_35	C__Users_dell_Documents_Qualisys_GAIT1214_Data_hexiatang_HEX_36	C__Users_dell_Documents_Qualisys_GAIT1214_Data_hexiatang_HEX_37	C__Users_dell_Documents_Qualisys_GAIT1214_Data_hexiatang_HEX_38	C__Users_dell_Documents_Qualisys_GAIT1214_Data_hexiatang_HEX_39	C__Users_dell_Documents_Qualisys_GAIT1214_Data_hexiatang_HEX_40	C__Users_dell_Documents_Qualisys_GAIT1214_Data_hexiatang_HEX_41	C__Users_dell_Documents_Qualisys_GAIT1214_Data_hexiatang_HEX_42	C__Users_dell_Documents_Qualisys_GAIT1214_Data_hexiatang_HEX_43	C__Users_dell_Documents_Qualisys_GAIT1214_Data_hexiatang_HEX_44	C__Users_dell_Documents_Qualisys_GAIT1214_Data_hexiatang_HEX_45	C__Users_dell_Documents_Qualisys_GAIT1214_Data_hexiatang_HEX_46	C__Users_dell_Documents_Qualisys_GAIT1214_Data_hexiatang_HEX_47	C__Users_dell_Documents_Qualisys_GAIT1214_Data_hexiatang_HEX_48
	CD	ZD	TIME	Right Ankle Angles	Right Ankle Angles	Right Ankle Angles	Right Ankle Moment	Right Ankle Moment	Right Ankle Moment	Right Ankle Power	Right Ankle Power	Right Ankle Power	Right Knee Angles	Right Knee Angles	Right Knee Angles	Right Knee Moment	Right Knee Moment	Right Knee Moment	Right Knee Power	Right Knee Power	Right Knee Power	Right Hip Angles	Right Hip Angles	Right Hip Angles	Right Hip Moment	Right Hip Moment	Right Hip Moment	Right Hip Power	Right Hip Power	Right Hip Power	Left Ankle Angles	Left Ankle Angles	Left Ankle Angles	Left Ankle Moment	Left Ankle Moment	Left Ankle Moment	Left Ankle Power	Left Ankle Power	Left Ankle Power	Left Knee Angles	Left Knee Angles	Left Knee Angles	Left Knee Moment	Left Knee Moment	Left Knee Moment	Left Knee Power	Left Knee Power	Left Knee Power	Left Hip Angles
	EVENT_LABEL	EVENT_LABEL	FRAME_NUMBERS	LINK_MODEL_BASED	LINK_MODEL_BASED	LINK_MODEL_BASED	LINK_MODEL_BASED	LINK_MODEL_BASED	LINK_MODEL_BASED	LINK_MODEL_BASED	LINK_MODEL_BASED	LINK_MODEL_BASED	LINK_MODEL_BASED	LINK_MODEL_BASED	LINK_MODEL_BASED	LINK_MODEL_BASED	LINK_MODEL_BASED	LINK_MODEL_BASED	LINK_MODEL_BASED	LINK_MODEL_BASED	LINK_MODEL_BASED	LINK_MODEL_BASED	LINK_MODEL_BASED	LINK_MODEL_BASED	LINK_MODEL_BASED	LINK_MODEL_BASED	LINK_MODEL_BASED	LINK_MODEL_BASED	LINK_MODEL_BASED	LINK_MODEL_BASED	LINK_MODEL_BASED	LINK_MODEL_BASED	LINK_MODEL_BASED	LINK_MODEL_BASED	LINK_MODEL_BASED	LINK_MODEL_BASED	LINK_MODEL_BASED	LINK_MODEL_BASED	LINK_MODEL_BASED	LINK_MODEL_BASED	LINK_MODEL_BASED	LINK_MODEL_BASED	LINK_MODEL_BASED	LINK_MODEL_BASED	LINK_MODEL_BASED	LINK_MODEL_BASED	LINK_MODEL_BASED	LINK_MODEL_BASED	LINK_MODEL_BASED
	ORIGINAL	ORIGINAL	ORIGINAL	ORIGINAL	ORIGINAL	ORIGINAL	ORIGINAL	ORIGINAL	ORIGINAL	ORIGINAL	ORIGINAL	ORIGINAL	ORIGINAL	ORIGINAL	ORIGINAL	ORIGINAL	ORIGINAL	ORIGINAL	ORIGINAL	ORIGINAL	ORIGINAL	ORIGINAL	ORIGINAL	ORIGINAL	ORIGINAL	ORIGINAL	ORIGINAL	ORIGINAL	ORIGINAL	ORIGINAL	ORIGINAL	ORIGINAL	ORIGINAL	ORIGINAL	ORIGINAL	ORIGINAL	ORIGINAL	ORIGINAL	ORIGINAL	ORIGINAL	ORIGINAL	ORIGINAL	ORIGINAL	ORIGINAL	ORIGINAL	ORIGINAL	ORIGINAL	ORIGINAL	ORIGINAL
ITEM	X	X	X	X	Y	Z	X	Y	Z	X	Y	Z	X	Y	Z	X	Y	Z	X	Y	Z	X	Y	Z	X	Y	Z	X	Y	Z	X	Y	Z	X	Y	Z	X	Y	Z	X	Y	Z	X	Y	Z	X	Y	Z	X
1	0.27000	0.41000	0.00000	20.46491	3.85494	2.04553							45.65355	4.20615	-17.35432							15.41444	7.06760	8.96815							0.07508	5.86683	14.54720							3.40217	0.03327	-15.85316							23.45981
2			0.01000	21.02091	3.92328	2.58238							46.98656	4.68274	-17.30421							15.79542	6.94570	8.73455							0.12558	5.85853	14.48202							3.36813	0.02061	-15.74181							23.35109
3			0.02000	21.59623	3.99286	3.15510	-0.01257	-0.00075	-0.00089	0.01352	-0.00020	0.00088	48.37985	5.16107	-17.25990	-0.08106	-0.02225	-0.01444	0.20064	0.01357	0.00838	16.17676	6.81846	8.48419	-0.03792	-0.05736	0.00344	0.02310	-0.00550	0.00169	0.19076	5.84214	14.41332	-0.00787	-0.00189	-0.00044	0.00092	-0.00007	-0.00005	3.34129	0.00583	-15.65085	0.04195	-0.00714	0.00019	0.00161	-0.00015	-0.00003	23.23844
4			0.03000	22.17182	4.05177	3.75922	-0.01318	-0.00086	-0.00100	0.01398	-0.00029	0.00102	49.83046	5.64338	-17.22269	-0.08683	-0.02218	-0.01336	0.22437	0.01324	0.00823	16.55422	6.68347	8.22127	-0.04748	-0.04900	0.00468	0.02875	-0.00519	0.00238	0.27380	5.81353	14.34622	-0.00781	-0.00184	-0.00040	0.00116	-0.00012	-0.00005	3.32418	-0.01191	-15.59101	0.03832	-0.00689	0.00024	0.00080	-0.00021	-0.00002	23.12087
5			0.04000	22.72530	4.08441	4.39118	-0.01400	-0.00102	-0.00112	0.01403	-0.00043	0.00117	51.34758	6.14130	-17.19171	-0.09205	-0.02184	-0.01178	0.25034	0.01317	0.00786	16.93208	6.53584	7.95569	-0.07476	-0.03717	0.00851	0.04639	-0.00489	0.00436	0.37441	5.76814	14.27943	-0.00762	-0.00183	-0.00050	0.00132	-0.00017	-0.00006	3.31733	-0.03347	-15.56396	0.03583	-0.00699	0.00008	0.00017	-0.00029	-0.00000	22.99792
6			0.05000	23.22936	4.07104	5.04648	-0.01498	-0.00123	-0.00128	0.01331	-0.00065	0.00132	52.95359	6.67190	-17.15914	-0.09655	-0.02129	-0.00966	0.28017	0.01367	0.00706	17.32443	6.36806	7.69964	-0.11997	-0.02251	0.01480	0.08037	-0.00397	0.00741	0.48603	5.70321	14.20917	-0.00731	-0.00182	-0.00067	0.00133	-0.00023	-0.00008	3.31884	-0.06057	-15.56376	0.03448	-0.00685	-0.00021	-0.00020	-0.00037	-0.00000	22.87020
7			0.06000	23.64984	3.98774	5.71637	-0.01605	-0.00149	-0.00147	0.01131	-0.00101	0.00144	54.68268	7.25280	-17.10695	-0.10003	-0.02059	-0.00697	0.31465	0.01493	0.00557	17.75392	6.17168	7.46529	-0.18135	-0.00470	0.02341	0.13898	-0.00113	0.01109	0.59670	5.61913	14.13686	-0.00687	-0.00178	-0.00084	0.00116	-0.00028	-0.00010	3.32408	-0.09517	-15.58098	0.03388	-0.00632	-0.00055	-0.00024	-0.00044	-0.00002	22.73772
8			0.07000	23.94457	3.80729	6.38598	-0.01709	-0.00179	-0.00168	0.00747	-0.00153	0.00148	56.57753	7.89869	-17.00681	-0.10204	-0.01990	-0.00403	0.35287	0.01706	0.00348	18.24925	5.93876	7.26474	-0.25502	0.01569	0.03396	0.23379	0.00508	0.01467	0.69265	5.51861	14.07094	-0.00632	-0.00170	-0.00099	0.00085	-0.00032	-0.00010	3.32697	-0.13784	-15.60478	0.03350	-0.00549	-0.00091	0.00008	-0.00045	-0.00003	22.59818
9			0.08000	24.06438	3.50270	7.03741	-0.01795	-0.00215	-0.00189	0.00138	-0.00225	0.00141	58.68430	8.61925	-16.82572	-0.10191	-0.01951	-0.00161	0.39106	0.02019	0.00149	18.84106	5.66432	7.10987	-0.33509	0.03589	0.04576	0.37481	0.01493	0.01722	0.76110	5.40442	14.02165	-0.00563	-0.00157	-0.00109	0.00043	-0.00033	-0.00007	3.32144	-0.18699	-15.62203	0.03314	-0.00409	-0.00125	0.00074	-0.00037	-0.00001	22.44638
10			0.09000	23.95607	3.05403	7.65597	-0.01852	-0.00256	-0.00207	-0.00706	-0.00322	0.00121	61.04595	9.41632	-16.53395	-0.09917	-0.01957	-0.00041	0.42329	0.02424	0.00040	19.55602	5.34793	7.01012	-0.41330	0.05221	0.05749	0.56114	0.02654	0.01798	0.78800	5.27770	13.99536	-0.00481	-0.00137	-0.00109	-0.00004	-0.00032	-0.00003	3.30131	-0.23989	-15.61706	0.03295	-0.00184	-0.00152	0.00177	-0.00017	0.00007	22.27549
11			0.10000	23.56502	2.45407	8.23227	-0.01878	-0.00302	-0.00222	-0.01755	-0.00440	0.00094	63.69322	10.27908	-16.10882	-0.09354	-0.02003	-0.00105	0.44177	0.02900	0.00105	20.41018	4.99540	6.96737	-0.48095	0.06098	0.06766	0.77449	0.03560	0.01717	0.75374	5.13713	13.99402	-0.00383	-0.00109	-0.00096	-0.00052	-0.00029	0.00002	3.25970	-0.29507	-15.57643	0.03303	0.00109	-0.00163	0.00321	0.00010	0.00018	22.07800
12			0.11000	22.83833	1.71213	8.76126	-0.01880	-0.00351	-0.00234	-0.02959	-0.00570	0.00065	66.63670	11.18085	-15.53706	-0.08533	-0.02070	-0.00384	0.44067	0.03391	0.00387	21.40480	4.61974	6.97159	-0.52994	0.06019	0.07490	0.97975	0.03754	0.01607	0.63072	4.97795	14.01816	-0.00267	-0.00072	-0.00069	-0.00085	-0.00022	0.00004	3.18935	-0.35312	-15.49529	0.03307	0.00399	-0.00147	0.00503	0.00038	0.00026	21.84572
13			0.12000	21.73070	0.85662	9.23946	-0.01874	-0.00401	-0.00247	-0.04263	-0.00694	0.00041	69.86275	12.08070	-14.81742	-0.07559	-0.02132	-0.00879	0.42017	0.03813	0.00857	22.52624	4.24058	7.00001	-0.55399	0.05004	0.07827	1.13530	0.03062	0.01617	0.38480	4.79117	14.06869	-0.00134	-0.00026	-0.00030	-0.00075	-0.00010	0.00003	3.08427	-0.41455	-15.38058	0.03218	0.00635	-0.00103	0.00694	0.00061	0.00023	21.56948
14			0.13000	20.21678	-0.06233	9.66264	-0.01883	-0.00450	-0.00265	-0.05625	-0.00782	0.00027	73.33710	12.93218	-13.96337	-0.06554	-0.02155	-0.01550	0.38578	0.04059	0.01410	23.74953	3.88190	7.02196	-0.54928	0.03303	0.07750	1.20776	0.01782	0.01777	-0.02243	4.56404	14.14581	0.00014	0.00024	0.00017	0.00012	0.00011	-0.00003	2.94056	-0.47700	-15.24941	0.02963	0.00804	-0.00034	0.00844	0.00075	0.00008	21.23955
15			0.14000	18.30670	-0.97176	10.02598	-0.01922	-0.00495	-0.00290	-0.06989	-0.00795	0.00025	77.01382	13.69533	-13.00614	-0.05624	-0.02107	-0.02318	0.34568	0.04025	0.01921	25.04539	3.56915	7.00827	-0.51544	0.01305	0.07299	1.18544	0.00536	0.01953	-0.63216	4.28269	14.24906	0.00168	0.00077	0.00068	0.00212	0.00042	-0.00014	2.75570	-0.53456	-15.12680	0.02501	0.00929	0.00052	0.00893	0.00075	-0.00010	20.84650
16			0.15000	16.06009	-1.77894	10.32726	-0.01996	-0.00531	-0.00326	-0.08235	-0.00698	0.00038	80.84760	14.34791	-11.99325	-0.04875	-0.01979	-0.03047	0.31006	0.03696	0.02305	26.38996	3.32615	6.94230	-0.45597	-0.00570	0.06547	1.08179	-0.00137	0.01938	-1.48384	3.93458	14.38040	0.00316	0.00131	0.00119	0.00540	0.00087	-0.00033	2.52927	-0.57889	-15.04399	0.01780	0.01059	0.00144	0.00758	0.00057	-0.00012	20.38344
17			0.16000	13.59328	-2.38245	10.56740	-0.02089	-0.00556	-0.00366	-0.09120	-0.00477	0.00063	84.80630	14.89175	-10.97328	-0.04368	-0.01790	-0.03574	0.28629	0.03185	0.02561	27.77463	3.17077	6.82583	-0.37830	-0.01965	0.05589	0.92577	-0.00118	0.01620	-2.60601	3.51028	14.54562	0.00443	0.00185	0.00170	0.00968	0.00147	-0.00061	2.26683	-0.60039	-15.03268	0.00735	0.01287	0.00228	0.00350	0.00015	0.00014	19.84879
18			0.17000	11.07441	-2.68817	10.74770	-0.02175	-0.00564	-0.00404	-0.09302	-0.00147	0.00087	88.87682	15.35162	-9.97228	-0.04062	-0.01576	-0.03799	0.27381	0.02670	0.02765	29.20879	3.10961	6.67872	-0.29377	-0.02738	0.04539	0.74801	0.00268	0.01076	-4.00624	3.00430	14.75095	0.00538	0.00237	0.00216	0.01424	0.00218	-0.00100	1.98352	-0.58961	-15.11492	-0.00623	0.01654	0.00292	-0.00305	-0.00076	0.00068	19.24856
19			0.18000	8.70650	-2.62628	10.86728	-0.02210	-0.00544	-0.00430	-0.08450	0.00230	0.00097	93.05895	15.76518	-8.97693	-0.03755	-0.01339	-0.03777	0.25962	0.02229	0.03030	30.70840	3.13496	6.53205	-0.21664	-0.03096	0.03511	0.57762	0.00629	0.00502	-5.66379	2.41578	14.99964	0.00587	0.00283	0.00254	0.01792	0.00293	-0.00146	1.70726	-0.53825	-15.29667	-0.02211	0.02134	0.00327	-0.00981	-0.00252	0.00130	18.59801
20			0.19000	6.70105	-2.16920	10.92727	-0.02147	-0.00485	-0.00434	-0.06496	0.00531	0.00085	97.35118	16.16788	-7.93810	-0.03090	-0.01004	-0.03587	0.21768	0.01727	0.03388	32.27841	3.22481	6.41706	-0.15835	-0.03125	0.02656	0.44058	0.00741	0.00073	-7.52508	1.75144	15.28858	0.00575	0.00316	0.00281	0.01917	0.00356	-0.00191	1.47926	-0.44053	-15.56532	-0.03896	0.02669	0.00324	-0.01238	-0.00528	0.00169	17.92164
21			0.20000	5.24266	-1.35183	10.93770	-0.01953	-0.00387	-0.00407	-0.03852	0.00635	0.00061	101.74035	16.58387	-6.79129	-0.01657	-0.00466	-0.03192	0.11778	0.00865	0.03686	33.90652	3.34619	6.35881	-0.12387	-0.02477	0.02210	0.35579	0.00471	-0.00196	-9.50247	1.03069	15.60321	0.00473	0.00325	0.00294	0.01627	0.00379	-0.00221	1.34777	-0.29578	-15.88841	-0.05461	0.03167	0.00271	-0.00603	-0.00861	0.00155	17.24765
22			0.21000	4.44209	-0.27867	10.91558	-0.01619	-0.00264	-0.00343	-0.01340	0.00519	0.00037	106.19673	17.02582	-5.47773	0.00738	0.00304	-0.02493	-0.05219	-0.00620	0.03558	35.57204	3.46096	6.37887	-0.11279	-0.00875	0.02333	0.33090	0.00055	-0.00449	-11.47619	0.29155	15.91838	0.00244	0.00300	0.00292	0.00806	0.00338	-0.00224	1.35636	-0.11313	-16.21449	-0.06634	0.03529	0.00167	0.01105	-0.01129	0.00088	16.59747
23			0.22000	4.29493	0.90091	10.87210	-0.01162	-0.00144	-0.00233	0.00239	0.00293	0.00015	110.67429	17.49402	-3.95619	0.03935	0.01240	-0.01469	-0.27253	-0.02786	0.02551	37.26010	3.53134	6.49590	-0.12051	0.01435	0.02929	0.35949	0.00193	-0.00785	-13.29629	-0.40806	16.21049	-0.00149	0.00222	0.00269	-0.00430	0.00219	-0.00194	1.54011	0.08557	-16.47931	-0.07136	0.03536	0.00024	0.03610	-0.01147	0.00009	15.98217
24			0.23000	4.68130	2.03973	10.80005	-0.00627	-0.00057	-0.00070	0.00611	0.00106	-0.00001	115.11653	17.97157	-2.21042	0.07533	0.02232	-0.00194	-0.50260	-0.05432	0.00395	38.96977	3.52311	6.71733	-0.13778	0.03779	0.03609	0.41902	0.01426	-0.01049	-14.77896	-0.99821	16.46909	-0.00717	0.00068	0.00211	-0.01510	0.00051	-0.00132	1.93576	0.26992	-16.61635	-0.06717	0.02799	-0.00129	0.06214	-0.00788	-0.00012	15.41198
25			0.24000	5.41957	3.02679	10.67230	-0.00083	-0.00015	0.00134	0.00118	0.00023	0.00021	119.46166	18.42103	-0.25850	0.11059	0.03169	0.01164	-0.69899	-0.08152	-0.02642	40.71254	3.40409	7.02888	-0.15227	0.05335	0.03800	0.47492	0.03383	-0.00847	-15.70151	-1.41427	16.69256	-0.01437	-0.00175	0.00110	-0.01316	-0.00075	-0.00053	2.59975	0.41131	-16.57257	-0.05161	0.01003	-0.00227	0.07575	-0.00206	0.00056	14.91368
26			0.25000	6.33742	3.78942	10.45010	0.00416	-0.00010	0.00340	-0.00674	0.00011	0.00126	123.63982	18.78725	1.83949	0.14138	0.03997	0.02352	-0.83119	-0.10549	-0.05561	42.50423	3.13863	7.38862	-0.15436	0.05393	0.02963	0.49573	0.04715	-0.00063	-15.81891	-1.61664	16.87515	-0.02245	-0.00485	-0.00022	0.01515	-0.00043	0.00007	3.61974	0.49111	-16.32491	-0.02339	-0.01790	-0.00175	0.05114	0.00210	0.00104	14.54425
27			0.26000	7.31251	4.28213	10.09944	0.00844	-0.00016	0.00500	-0.01378	0.00011	0.00324	127.56281	19.00975	3.97760	0.16556	0.04706	0.03161	-0.88363	-0.12282	-0.07162	44.35459	2.68208	7.72991	-0.14067	0.03632	0.00744	0.46445	0.03903	0.00258	-14.91989	-1.60502	16.99642	-0.03021	-0.00801	-0.00163	0.07626	0.00158	0.00013	5.11051	0.50167	-15.89019	0.01695	-0.04994	0.00117	-0.05276	0.00176	-0.00102	14.39312
28			0.27000	8.27026	4.48795	9.60693	0.01197	-0.00007	0.00580	-0.01845	0.00002	0.00545	131.11383	19.03989	6.00993	0.18178	0.05261	0.03507	-0.84811	-0.12972	-0.06819	46.26069	1.98067	7.97395	-0.11546	0.00243	-0.02908	0.38891	0.00297	-0.02578	-12.92177	-1.42497	17.01835	0.17367	0.06678	0.01238	-0.75055	-0.02431	0.00200	7.19470	0.44034	-15.32285	0.39465	0.17746	-0.01278	-1.66975	0.00755	0.01347	14.57357
29			0.28000	9.16331	4.42975	8.98660	0.01476	0.00030	0.00570	-0.02045	0.00002	0.00673	134.14632	18.85625	7.76962	0.18816	0.05678	0.03292	-0.72059	-0.12436	-0.04624	48.20422	0.98305	8.04939	-0.08885	-0.04401	-0.07785	0.30134	-0.05717	-0.12086	-9.96944	-1.16187	16.90454	0.59277	0.13758	0.03537	-3.35669	-0.05474	0.01364	9.96866	0.30048	-14.70413	0.80938	0.53880	-0.07410	-4.42284	0.07410	0.08152	15.20169
30			0.29000	9.95770	4.17124	8.28209	0.01667	0.00092	0.00484	-0.01986	0.00029	0.00637	136.49979	18.47494	9.09255	0.18173	0.06000	0.02437	-0.51101	-0.10622	-0.01674	50.14996	-0.33527	7.91132	-0.07117	-0.09705	-0.13375	0.23836	-0.12560	-0.30047	-6.44005	-0.90076	16.66062	1.15991	0.24422	0.08969	-7.26933	-0.09035	0.04786	13.46356	0.06470	-14.11733	-0.08585	0.83832	-0.14096	0.57254	0.22539	0.15029	16.36244
31			0.30000	10.62945	3.80116	7.56102	0.01733	0.00159	0.00353	-0.01689	0.00068	0.00463	138.02939	17.95032	9.84577	0.15931	0.06124	0.01049	-0.25927	-0.07393	0.00133	52.04278	-1.93978	7.55078	-0.06730	-0.14690	-0.18859	0.21598	-0.17217	-0.53217	-2.79709	-0.66604	16.34563	1.31865	0.23376	0.15090	-8.10237	-0.09046	0.08585	17.61181	-0.28930	-13.59833	0.52552	0.46307	-0.02683	-4.01819	0.19194	0.02886	18.05909
32			0.31000	11.16446	3.41034	6.89271	0.01622	0.00204	0.00214	-0.01213	0.00084	0.00255	138.63574	17.36174	9.95844	0.11915	0.05751	-0.00549	-0.03884	-0.03062	-0.00506	53.80184	-3.70603	6.98859	-0.07421	-0.18237	-0.23233	0.21723	-0.16120	-0.72280	0.59319	-0.41520	16.03299	1.25240	0.19361	0.15018	-6.92764	-0.09357	0.07330	22.21909	-0.77525	-13.09635	1.83501	-0.15558	0.16407	-14.99955	-0.07929	-0.20400	20.16003
33			0.32000	11.55923	3.07033	6.31497	0.01299	0.00205	0.00097	-0.00676	0.00064	0.00100	138.28802	16.79326	9.44535	0.06223	0.04606	-0.01980	0.06293	0.00878	-0.03105	55.31972	-5.40989	6.25985	-0.08371	-0.19604	-0.25580	0.20616	-0.07861	-0.76142	3.53706	-0.10677	15.78374	1.15413	0.20554	0.13205	-5.42981	-0.11979	0.03877	26.96104	-1.39351	-12.50905	2.58656	-0.10534	0.07496	-20.91209	-0.05389	-0.11648	22.39369
34			0.33000	11.81859	2.81838	5.81117	0.00779	0.00159	0.00012	-0.00234	0.00027	0.00011	137.03381	16.31734	8.40957	-0.00719	0.02712	-0.03008	-0.01639	0.02397	-0.05883	56.48012	-6.76788	5.41081	-0.08755	-0.18728	-0.25328	0.15869	0.04216	-0.60035	5.98296	0.24069	15.66093	1.14666	0.23389	0.14284	-4.42624	-0.13519	-0.00068	31.44748	-2.13438	-11.78227	2.61225	0.19965	-0.15710	-19.24050	0.09144	0.29064	24.42581
35			0.34000	11.95145	2.65827	5.32163	0.00125	0.00081	-0.00045	-0.00011	0.00002	-0.00041	134.99397	15.99204	7.01398	-0.08240	0.00383	-0.03595	-0.27832	0.00571	-0.07300	57.19597	-7.52756	4.52271	-0.08177	-0.16068	-0.22428	0.08460	0.13468	-0.30613	7.95946	0.56118	15.72565	1.24988	0.25462	0.18544	-3.86678	-0.11220	-0.06424	35.34015	-2.96900	-10.97829	2.45599	0.36614	-0.30945	-15.17740	0.15929	0.60029	25.97773
36			0.35000	11.97000	2.57465	4.78841	-0.00572	-0.00005	-0.00087	-0.00055	0.00001	-0.00085	132.34473	15.87206	5.42831	-0.15597	-0.02037	-0.03811	-0.65666	-0.04091	-0.06865	57.44995	-7.55793	3.73620	-0.06637	-0.12249	-0.17384	0.01631	0.15159	-0.02301	9.52382	0.80199	15.98811	1.37887	0.26737	0.23550	-3.35431	-0.06696	-0.14430	38.44784	-3.83253	-10.25406	2.44315	0.35449	-0.34373	-11.70475	0.17531	0.58778	26.91457
37			0.36000	11.89128	2.54907	4.20052	-0.01224	-0.00075	-0.00126	-0.00307	0.00015	-0.00127	129.28821	16.01665	3.78109	-0.22232	-0.04410	-0.03722	-1.05199	-0.10788	-0.04931	57.31124	-6.88899	3.23614	-0.04421	-0.07774	-0.10998	-0.01816	0.09948	0.12262	10.73775	0.96327	16.37214	1.45100	0.27638	0.25717	-2.72393	-0.03206	-0.17816	40.75160	-4.62251	-9.78433	2.39217	0.24897	-0.31062	-8.25589	0.15227	0.36019	27.27276
38			0.37000	11.73540	2.56814	3.60510	-0.01761	-0.00117	-0.00169	-0.00644	0.00031	-0.00158	126.02075	16.48211	2.14673	-0.27819	-0.06738	-0.03395	-1.37669	-0.18964	-0.02320	56.91548	-5.68932	3.19435	-0.02170	-0.03209	-0.04306	-0.01780	0.03034	0.09390	11.66278	1.08044	16.74300	1.45826	0.28527	0.25403	-2.07599	-0.02343	-0.14084	42.36129	-5.21619	-9.68985	2.30533	0.14271	-0.26908	-5.35030	0.10113	0.10212	27.22373
39			0.38000	11.52193	2.62439	3.08525	-0.02146	-0.00134	-0.00213	-0.00952	0.00037	-0.00156	122.70716	17.29662	0.55603	-0.32263	-0.09069	-0.02897	-1.58579	-0.28030	0.00025	56.41733	-4.20461	3.70130	-0.00822	0.00612	0.01474	-0.00782	-0.00215	-0.04297	12.35839	1.18223	16.97444	1.43875	0.29525	0.24063	-1.53264	-0.03422	-0.06243	43.43509	-5.50326	-9.99884	2.20443	0.06304	-0.22603	-3.18326	0.04541	-0.10792	26.98901
40			0.39000	11.26733	2.71199	2.71985	-0.02374	-0.00138	-0.00248	-0.01169	0.00036	-0.00105	119.46191	18.42208	-0.98771	-0.35606	-0.11381	-0.02301	-1.68095	-0.36747	0.01372	55.93800	-2.68614	4.71666	-0.00974	0.02724	0.05244	-0.00850	0.00799	-0.16937	12.87858	1.27180	17.00431	1.40675	0.29608	0.21951	-1.11176	-0.04622	0.01627	44.11049	-5.43292	-10.65131	2.16428	-0.03518	-0.14900	-1.69378	-0.02276	-0.18359	26.75299
41			0.40000	10.98274	2.81984	2.54994	-0.02469	-0.00144	-0.00266	-0.01297	0.00031	-0.00025	116.33798	19.72543	-2.49308	-0.37906	-0.13516	-0.01703	-1.69564	-0.43073	0.01556	55.52957	-1.32948	6.05877	-0.02305	0.02649	0.06543	-0.01674	0.01985	-0.20347	13.26695	1.33604	16.85149	1.36011	0.28716	0.19612	-0.78730	-0.04596	0.06475	44.47662	-5.05145	-11.53256	2.13739	-0.11654	-0.06712	-0.57614	-0.06349	-0.11527	26.61687
42			0.41000	10.67253	2.93336	2.56972	-0.02477	-0.00163	-0.00260	-0.01380	0.00027	0.00051	113.33264	20.98884	-3.96454	-0.39225	-0.15228	-0.01150	-1.67294	-0.44952	0.00981	55.17209	-0.23771	7.44478	-0.03862	0.00966	0.05860	-0.02508	0.00817	-0.15387	13.55151	1.36251	16.59396	1.29636	0.27610	0.17846	-0.52651	-0.03267	0.07895	44.58085	-4.50157	-12.50047	2.03049	-0.11389	-0.03961	0.30775	-0.05349	-0.07175	26.59830
43			0.42000	10.33480	3.04585	2.73807	-0.02444	-0.00204	-0.00220	-0.01464	0.00027	0.00089	110.41338	21.96527	-5.38609	-0.39667	-0.16265	-0.00609	-1.64301	-0.41536	0.00253	54.79864	0.58374	8.57415	-0.04903	-0.00907	0.04410	-0.03527	-0.00489	-0.08483	13.74488	1.34878	16.32693	1.21918	0.26450	0.16903	-0.30574	-0.01213	0.06941	44.44914	-3.98017	-13.39580	1.85814	-0.06146	-0.04675	0.94979	-0.02673	-0.06895	26.65569
44			0.43000	9.96344	3.16336	2.99843	-0.02401	-0.00270	-0.00133	-0.01575	0.00035	0.00068	107.55605	22.45476	-6.71494	-0.39396	-0.16474	-0.00009	-1.60944	-0.33844	-0.00003	54.33115	1.20500	9.22093	-0.05529	-0.01706	0.03299	-0.05168	0.00132	-0.03890	13.85007	1.30185	16.12443	1.14185	0.24949	0.16533	-0.11474	0.00908	0.04689	44.10461	-3.67435	-14.05934	1.64670	-0.03379	-0.02795	1.35010	-0.01407	-0.02178	26.72069
45			0.44000	9.55298	3.29411	3.29366	-0.02365	-0.00358	0.00002	-0.01701	0.00054	-0.00001	104.77504	22.36030	-7.89215	-0.38580	-0.15838	0.00659	-1.55203	-0.24265	0.00711	53.71313	1.73276	9.29116	-0.06327	-0.00976	0.03022	-0.07812	0.00804	-0.01645	13.86714	1.23069	16.02133	1.07099	0.23479	0.16589	0.05184	0.02733	0.02132	43.57249	-3.69896	-14.36827	1.43948	-0.02993	0.00425	1.55675	-0.01130	-0.00041	26.72612
46			0.45000	9.10652	3.43451	3.57450	-0.02342	-0.00458	0.00172	-0.01800	0.00075	-0.00082	102.12917	21.70470	-8.86742	-0.37324	-0.14485	0.01327	-1.44383	-0.15394	0.02372	52.92844	2.26760	8.83021	-0.07613	0.01038	0.03552	-0.11703	-0.01560	-0.00384	13.79714	1.13711	16.01326	1.00461	0.22252	0.16664	0.19525	0.04325	0.00089	42.87740	-4.05918	-14.27327	1.24164	-0.02346	0.02059	1.60845	-0.00679	-0.01895	26.62452
47			0.46000	8.64247	3.56725	3.80501	-0.02332	-0.00554	0.00349	-0.01813	0.00085	-0.00129	99.70415	20.61343	-9.62332	-0.35661	-0.12652	0.01898	-1.27043	-0.08929	0.04309	52.00331	2.87119	7.99207	-0.09150	0.03819	0.04658	-0.16185	-0.07465	0.00485	13.64359	1.01286	16.06828	0.95466	0.21432	0.16319	0.31802	0.05905	-0.00841	42.04582	-4.65371	-13.81521	1.03775	-0.01637	0.02721	1.50890	-0.00234	-0.04034	26.39877
48			0.47000	8.19175	3.67180	3.96746	-0.02323	-0.00629	0.00499	-0.01703	0.00071	-0.00122	97.58337	19.27800	-10.18623	-0.33576	-0.10620	0.02279	-1.04036	-0.05266	0.05580	50.99390	3.55271	6.99037	-0.10491	0.06792	0.06051	-0.19739	-0.14195	0.00685	13.41311	0.84417	16.14476	0.92264	0.21050	0.15765	0.42347	0.07616	-0.00660	41.11522	-5.31482	-13.11476	0.86008	-0.01214	0.03261	1.32996	0.00052	-0.05423	26.06448
49			0.48000	7.78588	3.73448	4.06524	-0.02292	-0.00669	0.00593	-0.01473	0.00034	-0.00083	95.82369	17.91148	-10.61986	-0.31123	-0.08671	0.02409	-0.78313	-0.03779	0.05549	49.96712	4.27646	6.04605	-0.11299	0.09399	0.07420	-0.21013	-0.17870	-0.00262	13.11551	0.62077	16.21062	0.89820	0.20900	0.15282	0.50779	0.09377	0.00079	40.13765	-5.86864	-12.34130	0.73113	-0.00102	0.03085	1.14738	0.00023	-0.04477	25.66197
50			0.49000	7.44539	3.75018	4.11942	-0.02220	-0.00665	0.00615	-0.01174	-0.00015	-0.00048	94.44727	16.70671	-11.00177	-0.28428	-0.07029	0.02266	-0.53426	-0.03464	0.04278	48.98432	4.98301	5.34311	-0.11607	0.11113	0.08449	-0.19907	-0.16150	-0.02393	12.76419	0.34173	16.25518	0.87847	0.21006	0.14951	0.56705	0.11124	0.00755	39.17088	-6.18924	-11.67071	0.64164	0.02016	0.02200	0.98478	-0.00733	-0.02060	25.24180
51			0.50000	7.17389	3.72006	4.15841	-0.02099	-0.00615	0.00562	-0.00882	-0.00058	-0.00036	93.44534	15.80250	-11.39434	-0.25624	-0.05802	0.01857	-0.32130	-0.03522	0.02413	48.09145	5.61236	4.99738	-0.11723	0.11507	0.08893	-0.17370	-0.09867	-0.05045	12.37562	0.01558	16.28789	0.86242	0.21313	0.14746	0.59790	0.12834	0.01010	38.26177	-6.22680	-11.24414	0.56326	0.04833	0.01274	0.82505	-0.02018	-0.00335	24.84986
52			0.51000	6.95860	3.65012	4.20564	-0.01933	-0.00526	0.00443	-0.00662	-0.00083	-0.00035	92.78455	15.26539	-11.82460	-0.22838	-0.04989	0.01216	-0.15883	-0.03549	0.00804	47.31495	6.12207	5.04321	-0.11970	0.10353	0.08604	-0.14442	-0.02494	-0.07123	11.97008	-0.34951	16.32618	0.84820	0.21696	0.14652	0.59690	0.14528	0.00828	37.43428	-6.00443	-11.13785	0.49070	0.07834	0.00627	0.67768	-0.02990	0.00258	24.51781
53			0.52000	6.77488	3.55044	4.27108	-0.01739	-0.00412	0.00282	-0.00544	-0.00083	-0.00029	92.41394	15.08800	-12.28075	-0.20182	-0.04505	0.00406	-0.04908	-0.03391	0.00036	46.66188	6.49688	5.43890	-0.12494	0.07715	0.07569	-0.11732	0.02194	-0.07708	11.57041	-0.74911	16.38361	0.83508	0.21986	0.14714	0.56341	0.16168	0.00377	36.68957	-5.59576	-11.35579	0.43266	0.10468	0.00396	0.56128	-0.02827	0.00382	24.25996
54			0.53000	6.59137	3.43349	4.34964	-0.01537	-0.00290	0.00108	-0.00523	-0.00065	-0.00012	92.27164	15.20158	-12.72284	-0.17751	-0.04231	-0.00479	0.01450	-0.02984	0.00158	46.12164	6.74776	6.08698	-0.13239	0.03989	0.05935	-0.09545	0.02567	-0.06581	11.19964	-1.18167	16.46648	0.82419	0.22187	0.15043	0.50154	0.17730	-0.00223	36.01514	-5.09737	-11.84355	0.37965	0.12599	0.00814	0.46294	-0.01364	0.01078	24.07454
55			0.54000	6.37561	3.31064	4.42625	-0.01349	-0.00179	-0.00050	-0.00568	-0.00040	0.00005	92.29226	15.49784	-13.10185	-0.15610	-0.04046	-0.01355	0.04325	-0.02331	0.00743	45.66972	6.90245	6.86051	-0.14047	-0.00193	0.04015	-0.08158	-0.00156	-0.04365	10.87816	-1.64484	16.57832	0.81574	0.22078	0.15472	0.41783	0.18901	-0.00967	35.39448	-4.60355	-12.51419	0.32604	0.13378	0.02260	0.37489	0.00974	0.03329	23.94758
56			0.55000	6.10081	3.18978	4.48408	-0.01198	-0.00091	-0.00173	-0.00645	-0.00019	0.00009	92.41344	15.85586	-13.38093	-0.13785	-0.03861	-0.02161	0.04954	-0.01544	0.01229	45.27155	6.99351	7.63020	-0.14793	-0.04086	0.02263	-0.07844	-0.03218	-0.02176	10.62119	-2.13215	16.72225	0.80751	0.21422	0.15868	0.31936	0.19200	-0.01827	34.81215	-4.18669	-13.27137	0.27989	0.12093	0.04876	0.30579	0.02880	0.07003	23.85651
57			0.56000	5.75360	3.07624	4.51110	-0.01104	-0.00035	-0.00254	-0.00732	-0.00007	0.00000	92.58186	16.16801	-13.54934	-0.12246	-0.03620	-0.02856	0.04426	-0.00809	0.01223	44.88885	7.05054	8.28758	-0.15541	-0.07071	0.01106	-0.08734	-0.04435	-0.00837	10.43790	-2.63033	16.89782	0.80369	0.20761	0.16468	0.21513	0.18784	-0.02675	34.25312	-3.88641	-14.02368	0.24916	0.10016	0.07857	0.26239	0.03537	0.09884	23.77327
58			0.57000	5.33935	2.97578	4.50579	-0.01072	-0.00012	-0.00290	-0.00817	-0.00002	-0.00012	92.75968	16.35756	-13.62484	-0.10969	-0.03310	-0.03394	0.03578	-0.00292	0.00631	44.48916	7.09592	8.75989	-0.16351	-0.08748	0.00802	-0.10634	-0.03370	-0.00406	10.33210	-3.11811	17.09390	0.80314	0.20071	0.17188	0.10904	0.17388	-0.03162	33.70203	-3.70799	-14.69240	0.24891	0.08085	0.10287	0.25749	0.03156	0.10183	23.66893
59			0.58000	4.88113	2.89450	4.47917	-0.01091	-0.00015	-0.00290	-0.00886	-0.00002	-0.00016	92.92879	16.38578	-13.64446	-0.09972	-0.02965	-0.03747	0.02947	-0.00053	-0.00354	44.05368	7.14172	9.01614	-0.17158	-0.09007	0.01358	-0.13038	-0.01137	-0.00336	10.30317	-3.56897	17.28424	0.80019	0.19372	0.17687	0.00360	0.14953	-0.02774	33.14508	-3.62757	-15.21700	0.27120	0.06860	0.11543	0.27996	0.02317	0.07878	23.51935
60			0.59000	4.41193	2.83518	4.45261	-0.01142	-0.00033	-0.00267	-0.00916	-0.00003	-0.00009	93.09045	16.25048	-13.65254	-0.09264	-0.02632	-0.03918	0.02770	-0.00048	-0.01388	43.58029	7.18894	9.06686	-0.17832	-0.07985	0.02599	-0.15246	0.00723	-0.00046	10.34691	-3.95605	17.42992	0.79343	0.18889	0.17807	-0.09730	0.11760	-0.01191	32.57415	-3.60355	-15.56005	0.28978	0.06468	0.11725	0.30023	0.01319	0.04420	23.31063
61			0.60000	3.96394	2.79268	4.44966	-0.01200	-0.00055	-0.00235	-0.00891	-0.00004	0.00006	93.25870	15.98145	-13.68963	-0.08823	-0.02356	-0.03923	0.03072	-0.00185	-0.02143	43.08104	7.23036	8.95904	-0.18346	-0.06072	0.04190	-0.16655	0.01353	0.00641	10.45641	-4.25717	17.48861	0.78586	0.18398	0.17668	-0.19085	0.07928	0.01479	31.98884	-3.59193	-15.70804	0.28062	0.06440	0.11618	0.29040	0.00101	0.01169	23.04152
62			0.61000	3.55922	2.75427	4.48699	-0.01245	-0.00073	-0.00208	-0.00821	-0.00006	0.00021	93.45314	15.63044	-13.78337	-0.08580	-0.02156	-0.03796	0.03768	-0.00376	-0.02446	42.57820	7.25490	8.76212	-0.18782	-0.03831	0.05738	-0.16903	0.00973	0.01427	10.62364	-4.45971	17.42540	0.78169	0.18184	0.17647	-0.27729	0.03982	0.04918	31.39513	-3.55867	-15.66833	0.24897	0.07783	0.11013	0.25439	-0.01487	-0.01480	22.72251
63			0.62000	3.20262	2.70464	4.57046	-0.01265	-0.00082	-0.00196	-0.00737	-0.00010	0.00034	93.69290	15.25644	-13.94366	-0.08460	-0.02037	-0.03599	0.04726	-0.00566	-0.02323	42.10130	7.25086	8.54917	-0.19237	-0.01810	0.06931	-0.15839	0.00349	0.01884	10.84142	-4.56391	17.22034	0.77410	0.18478	0.17825	-0.35398	0.00262	0.08764	30.80249	-3.48680	-15.46308	0.23883	0.12580	0.08341	0.23802	-0.04784	-0.02720	22.37310
64			0.63000	2.88154	2.63084	4.69547	-0.01260	-0.00080	-0.00205	-0.00679	-0.00014	0.00048	93.99287	14.91250	-14.16219	-0.08401	-0.01993	-0.03397	0.05788	-0.00715	-0.01923	41.68270	7.20883	8.38032	-0.19813	-0.00405	0.07616	-0.13537	0.00027	0.01821	11.10376	-4.58327	16.87342	0.75616	0.18828	0.17874	-0.41348	-0.02949	0.12330	30.21943	-3.37747	-15.12420	0.26759	0.19674	0.03950	0.25815	-0.10271	-0.01877	22.01576
65			0.64000	2.57267	2.52504	4.84925	-0.01238	-0.00070	-0.00234	-0.00665	-0.00016	0.00063	94.36028	14.63716	-14.41504	-0.08385	-0.02016	-0.03241	0.06793	-0.00795	-0.01405	41.35057	7.12445	8.29237	-0.20534	0.00201	0.07769	-0.10244	0.00018	0.01364	11.40348	-4.54166	16.40744	0.72996	0.18655	0.17685	-0.44862	-0.05092	0.14849	29.65077	-3.24557	-14.69079	0.31799	0.25570	0.00103	0.29667	-0.15301	-0.00060	21.66972
66			0.65000	2.25211	2.38595	5.01411	-0.01210	-0.00054	-0.00278	-0.00692	-0.00015	0.00075	94.79297	14.45093	-14.66673	-0.08405	-0.02087	-0.03159	0.07586	-0.00769	-0.00877	41.12161	6.99949	8.29586	-0.21337	-0.00029	0.07424	-0.06408	-0.00007	0.00801	11.72854	-4.46816	15.86523	0.70761	0.18144	0.17650	-0.45832	-0.05914	0.16228	29.09781	-3.11090	-14.20744	0.36192	0.29617	-0.02211	0.32673	-0.17964	0.01396	21.34683
67			0.66000	1.90374	2.21968	5.17133	-0.01184	-0.00038	-0.00326	-0.00741	-0.00012	0.00079	95.27872	14.35475	-14.87688	-0.08446	-0.02180	-0.03138	0.08026	-0.00607	-0.00412	40.99631	6.84033	8.37716	-0.22154	-0.01009	0.06635	-0.02650	-0.00348	0.00414	12.05916	-4.39067	15.29650	0.70733	0.17674	0.17801	-0.44931	-0.05683	0.16609	28.56317	-2.99074	-13.71945	0.36939	0.32366	-0.03213	0.32021	-0.18103	0.02040	21.05352
68			0.67000	1.52334	2.03956	5.30505	-0.01171	-0.00031	-0.00364	-0.00794	-0.00010	0.00072	95.79682	14.32974	-15.00882	-0.08524	-0.02273	-0.03116	0.08054	-0.00302	-0.00075	40.96009	6.65439	8.50290	-0.22859	-0.02448	0.05518	0.00415	-0.00983	0.00334	12.36994	-4.33101	14.73931	0.72409	0.17388	0.17604	-0.41705	-0.04813	0.15974	28.05488	-2.89619	-13.26063	0.35575	0.34074	-0.03896	0.28950	-0.16390	0.02363	20.79467
69			0.68000	1.11855	1.86490	5.40592	-0.01174	-0.00037	-0.00380	-0.00832	-0.00010	0.00054	96.32197	14.34226	-15.03619	-0.08668	-0.02353	-0.03007	0.07697	0.00116	0.00078	40.98814	6.44746	8.62833	-0.23331	-0.03933	0.04232	0.02332	-0.01574	0.00472	12.63661	-4.30291	14.20972	0.75023	0.17134	0.16660	-0.36137	-0.03645	0.14530	27.58644	-2.83126	-12.84559	0.34311	0.34668	-0.04888	0.25256	-0.13750	0.02754	20.57502
70			0.69000	0.70532	1.71957	5.47457	-0.01184	-0.00057	-0.00367	-0.00839	-0.00012	0.00036	96.82951	14.35282	-14.94781	-0.08885	-0.02414	-0.02744	0.07033	0.00585	0.00041	41.05156	6.22455	8.70867	-0.23430	-0.05032	0.02972	0.02946	-0.01742	0.00613	12.84404	-4.31091	13.70780	0.76976	0.16952	0.15117	-0.28721	-0.02504	0.12698	27.17268	-2.79231	-12.47678	0.35740	0.34120	-0.06171	0.22744	-0.10977	0.03143	20.39709
71			0.70000	0.30292	1.63023	5.52270	-0.01187	-0.00088	-0.00323	-0.00804	-0.00008	0.00027	97.30000	14.32632	-14.74984	-0.09159	-0.02448	-0.02303	0.06170	0.01022	-0.00103	41.12317	5.99316	8.71124	-0.23040	-0.05409	0.01928	0.02448	-0.01374	0.00615	12.99020	-4.35105	13.23076	0.77939	0.16817	0.13363	-0.21137	-0.01560	0.10773	26.82368	-2.76973	-12.15718	0.39090	0.32583	-0.07316	0.20639	-0.08481	0.03194	20.25772
72			0.71000	-0.07361	1.62232	5.57097	-0.01174	-0.00124	-0.00251	-0.00737	0.00009	0.00027	97.72095	14.24134	-14.46524	-0.09477	-0.02454	-0.01707	0.05241	0.01340	-0.00220	41.18198	5.76504	8.62458	-0.22146	-0.04923	0.01237	0.01298	-0.00716	0.00512	13.08426	-4.41437	12.78099	0.78453	0.16786	0.11884	-0.14864	-0.00844	0.09050	26.53954	-2.75193	-11.89495	0.42345	0.32197	-0.08780	0.18216	-0.06809	0.03020	20.14673
73			0.72000	-0.42041	1.71313	5.64557	-0.01141	-0.00161	-0.00156	-0.00664	0.00040	0.00027	98.08594	14.09638	-14.13098	-0.09841	-0.02439	-0.01008	0.04370	0.01476	-0.00208	41.21521	5.55526	8.46268	-0.20853	-0.03652	0.00941	0.00019	-0.00165	0.00433	13.14057	-4.49206	12.36507	0.79066	0.16858	0.10721	-0.10365	-0.00290	0.07536	26.30861	-2.72903	-11.69580	0.43874	0.33596	-0.10716	0.15811	-0.05903	0.02603	20.04893
74			0.73000	-0.74621	1.90447	5.77191	-0.01095	-0.00197	-0.00046	-0.00609	0.00081	0.00013	98.39386	13.91056	-13.79151	-0.10239	-0.02412	-0.00275	0.03650	0.01414	-0.00069	41.21822	5.37912	8.26094	-0.19378	-0.01924	0.00948	-0.00996	0.00050	0.00416	13.17241	-4.57763	11.98963	0.79711	0.16831	0.09786	-0.07308	0.00168	0.06200	26.11046	-2.69481	-11.55581	0.43513	0.35967	-0.12759	0.14259	-0.05530	0.01930	19.94836
75			0.74000	-1.06836	2.17922	5.96784	-0.01046	-0.00228	0.00069	-0.00585	0.00121	-0.00027	98.64856	13.71436	-13.48946	-0.10663	-0.02389	0.00414	0.03149	0.01190	0.00106	41.19387	5.24622	8.06269	-0.18005	-0.00193	0.01082	-0.01565	0.00011	0.00393	13.18923	-4.66820	11.65847	0.79867	0.16729	0.09071	-0.05116	0.00542	0.05066	25.92216	-2.64706	-11.46237	0.42861	0.38505	-0.14583	0.14162	-0.05497	0.01151	19.83273
76			0.75000	-1.40441	2.50318	6.23730	-0.01007	-0.00254	0.00179	-0.00588	0.00147	-0.00091	98.85930	13.53589	-13.25562	-0.11086	-0.02382	0.00998	0.02911	0.00872	0.00226	41.15142	5.15491	7.90296	-0.16894	0.01216	0.01207	-0.01662	-0.00060	0.00313	13.19575	-4.75986	11.37295	0.79836	0.16419	0.08384	-0.03331	0.00798	0.04040	25.72481	-2.58714	-11.40282	0.41714	0.40035	-0.15786	0.14979	-0.05483	0.00394	19.69669
77			0.76000	-1.76371	2.83068	6.56633	-0.00982	-0.00275	0.00274	-0.00603	0.00152	-0.00159	99.03967	13.39315	-13.10376	-0.11489	-0.02398	0.01433	0.02930	0.00532	0.00254	41.10470	5.09351	7.80046	-0.16056	0.02191	0.01284	-0.01351	-0.00023	0.00200	13.19346	-4.84856	11.13174	0.79933	0.16129	0.07758	-0.01623	0.00923	0.03166	25.50648	-2.51801	-11.36841	0.40006	0.40901	-0.16515	0.16114	-0.05434	-0.00264	19.54202
78			0.77000	-2.14166	3.11382	6.92164	-0.00976	-0.00292	0.00347	-0.00612	0.00130	-0.00203	99.20373	13.29553	-13.03026	-0.11846	-0.02437	0.01690	0.03141	0.00224	0.00193	41.06769	5.04623	7.75974	-0.15451	0.02707	0.01303	-0.00759	0.00129	0.00091	13.18177	-4.93052	10.93105	0.80104	0.15981	0.07190	0.00203	0.00933	0.02448	25.26111	-2.44175	-11.35375	0.37835	0.41669	-0.17070	0.17160	-0.05434	-0.00811	19.37478
79			0.78000	-2.51926	3.31361	7.25598	-0.00984	-0.00305	0.00391	-0.00594	0.00086	-0.00199	99.36308	13.24727	-13.01836	-0.12143	-0.02492	0.01742	0.03440	-0.00016	0.00073	41.05055	4.99962	7.77563	-0.15012	0.02779	0.01286	-0.00054	0.00307	0.00008	13.15919	-5.00281	10.76572	0.80313	0.15726	0.06611	0.02194	0.00848	0.01851	24.98617	-2.35951	-11.35388	0.36115	0.42136	-0.17485	0.18307	-0.05497	-0.01233	19.20106
80			0.79000	-2.86798	3.40889	7.51981	-0.00999	-0.00312	0.00400	-0.00536	0.00029	-0.00144	99.52489	13.24955	-13.04542	-0.12390	-0.02562	0.01611	0.03732	-0.00172	-0.00056	41.05679	4.94597	7.83751	-0.14652	0.02487	0.01247	0.00595	0.00411	-0.00044	13.12443	-5.06384	10.63155	0.80440	0.15482	0.06052	0.04283	0.00713	0.01358	24.68071	-2.27196	-11.36392	0.34463	0.42287	-0.17689	0.19293	-0.05598	-0.01526	19.02385
81			0.80000	-3.15819	3.40037	7.67386	-0.01013	-0.00310	0.00373	-0.00432	-0.00024	-0.00061	99.69201	13.29960	-13.08924	-0.12596	-0.02644	0.01332	0.03953	-0.00251	-0.00144	41.08368	4.88353	7.93120	-0.14283	0.01940	0.01206	0.01052	0.00394	-0.00070	13.07711	-5.11266	10.52646	0.80565	0.15355	0.05606	0.06401	0.00559	0.00954	24.34576	-2.18025	-11.38042	0.32975	0.42652	-0.17845	0.20052	-0.05697	-0.01739	18.84328
82			0.81000	-3.36735	3.30927	7.70073	-0.01015	-0.00297	0.00314	-0.00293	-0.00061	0.00014	99.86409	13.39008	-13.13405	-0.12758	-0.02730	0.00947	0.04082	-0.00279	-0.00159	41.12383	4.81441	8.04123	-0.13859	0.01244	0.01173	0.01239	0.00273	-0.00075	13.01728	-5.14870	10.45026	0.80934	0.15179	0.05222	0.08551	0.00408	0.00604	23.98540	-2.08631	-11.40264	0.31995	0.43361	-0.18104	0.20697	-0.05674	-0.01950	18.65912
83			0.82000	-3.48582	3.16921	7.61049	-0.00998	-0.00271	0.00231	-0.00144	-0.00074	0.00049	100.03905	13.50980	-13.17389	-0.12856	-0.02804	0.00494	0.04121	-0.00293	-0.00103	41.16751	4.74209	8.15262	-0.13367	0.00492	0.01156	0.01140	0.00106	-0.00064	12.94505	-5.17261	10.40371	0.81533	0.14942	0.04886	0.10724	0.00317	0.00301	23.60644	-1.99288	-11.43235	0.31554	0.44332	-0.18441	0.21242	-0.05416	-0.02210	18.47242
84			0.83000	-3.51868	3.01355	7.43800	-0.00963	-0.00236	0.00137	-0.00014	-0.00067	0.00043	100.21305	13.64683	-13.21237	-0.12866	-0.02855	0.00010	0.04063	-0.00327	-0.00002	41.20402	4.66991	8.25245	-0.12837	-0.00267	0.01143	0.00801	-0.00052	-0.00039	12.86084	-5.18823	10.38677	0.82261	0.14712	0.04597	0.12831	0.00345	0.00050	23.21647	-1.90284	-11.47250	0.30875	0.45193	-0.18644	0.21197	-0.04826	-0.02509	18.28459
85			0.84000	-3.48306	2.86552	7.23349	-0.00915	-0.00197	0.00046	0.00077	-0.00052	0.00015	100.38082	13.79075	-13.25909	-0.12807	-0.02888	-0.00449	0.03901	-0.00393	0.00104	41.22450	4.60008	8.33006	-0.12279	-0.00950	0.01123	0.00308	-0.00153	-0.00004	12.76577	-5.20160	10.39756	0.82916	0.14706	0.04425	0.14748	0.00506	-0.00151	22.82288	-1.81947	-11.52590	0.29615	0.46183	-0.18732	0.20341	-0.03829	-0.02839	18.09775
86			0.85000	-3.40247	2.73634	7.04760	-0.00863	-0.00161	-0.00031	0.00126	-0.00036	-0.00008	100.53609	13.93490	-13.32141	-0.12700	-0.02915	-0.00820	0.03607	-0.00468	0.00183	41.22261	4.53371	8.37795	-0.11717	-0.01496	0.01071	-0.00251	-0.00180	0.00036	12.66131	-5.21809	10.43390	0.83726	0.14779	0.04381	0.16483	0.00757	-0.00328	22.43334	-1.74776	-11.59575	0.28006	0.46989	-0.18591	0.18860	-0.02250	-0.03153	17.91550
87			0.86000	-3.30085	2.62978	6.91777	-0.00813	-0.00131	-0.00086	0.00139	-0.00023	-0.00013	100.67294	14.07638	-13.39717	-0.12565	-0.02944	-0.01056	0.03150	-0.00505	0.00228	41.19493	4.47100	8.39260	-0.11169	-0.01897	0.00944	-0.00808	-0.00147	0.00068	12.54902	-5.24020	10.49446	0.84709	0.14891	0.04476	0.18025	0.01026	-0.00510	22.05608	-1.69447	-11.68458	0.26454	0.47327	-0.18122	0.17063	-0.00003	-0.03387	17.74331
88			0.87000	-3.19779	2.54708	6.86203	-0.00773	-0.00112	-0.00118	0.00130	-0.00014	-0.00003	100.78647	14.21441	-13.47312	-0.12380	-0.02971	-0.01137	0.02496	-0.00458	0.00240	41.14005	4.41233	8.37365	-0.10665	-0.02192	0.00697	-0.01331	-0.00073	0.00077	12.43077	-5.26685	10.57913	0.85567	0.15215	0.04734	0.19247	0.01248	-0.00727	21.70013	-1.66715	-11.79417	0.24798	0.47204	-0.17313	0.14900	0.02809	-0.03508	17.58771
89			0.88000	-3.10723	2.48968	6.88005	-0.00746	-0.00104	-0.00127	0.00107	-0.00007	0.00011	100.87153	14.34763	-13.52933	-0.12150	-0.02992	-0.01063	0.01624	-0.00305	0.00224	41.05728	4.35911	8.32240	-0.10159	-0.02367	0.00347	-0.01804	0.00025	0.00049	12.30903	-5.29416	10.68749	0.86231	0.15348	0.05005	0.19996	0.01336	-0.00963	21.37457	-1.67189	-11.92550	0.22487	0.45964	-0.16059	0.12190	0.05794	-0.03486	17.45427
90			0.89000	-3.03786	2.46041	6.95827	-0.00731	-0.00105	-0.00120	0.00078	-0.00001	0.00021	100.92188	14.47371	-13.54466	-0.11891	-0.02997	-0.00891	0.00565	-0.00055	0.00190	40.94658	4.31392	8.24210	-0.09623	-0.02425	-0.00040	-0.02198	0.00125	-0.00007	12.18702	-5.31742	10.81675	0.86627	0.15381	0.05332	0.20089	0.01283	-0.01198	21.08724	-1.71092	-12.07846	0.19546	0.43809	-0.14418	0.09214	0.08386	-0.03342	17.34635
91			0.90000	-2.99287	2.46365	7.07876	-0.00725	-0.00113	-0.00099	0.00051	0.00006	0.00023	100.93254	14.59171	-13.50287	-0.11659	-0.02987	-0.00685	-0.00571	0.00254	0.00152	40.80926	4.27957	8.13965	-0.09069	-0.02386	-0.00392	-0.02483	0.00204	-0.00068	12.06862	-5.33329	10.96045	0.86803	0.15544	0.05679	0.19403	0.01135	-0.01386	20.84417	-1.78092	-12.25234	0.16877	0.41092	-0.12612	0.06629	0.10116	-0.03140	17.26521
92			0.91000	-2.96956	2.50451	7.22623	-0.00723	-0.00126	-0.00067	0.00028	0.00015	0.00018	100.90311	14.70442	-13.39615	-0.11511	-0.02975	-0.00468	-0.01654	0.00575	0.00111	40.64894	4.25764	8.02617	-0.08477	-0.02247	-0.00672	-0.02621	0.00239	-0.00111	11.95807	-5.34075	11.10908	0.86456	0.15661	0.05923	0.17829	0.00919	-0.01464	20.64858	-1.87302	-12.44562	0.15614	0.37925	-0.10858	0.04866	0.10735	-0.02936	17.21033
93			0.92000	-2.96147	2.58762	7.38911	-0.00720	-0.00142	-0.00027	0.00014	0.00028	0.00008	100.83842	14.81774	-13.22490	-0.11464	-0.02972	-0.00235	-0.02578	0.00870	0.00062	40.47162	4.24855	7.91561	-0.07836	-0.02006	-0.00867	-0.02589	0.00223	-0.00120	11.85952	-5.34038	11.25280	0.86000	0.15686	0.06112	0.15535	0.00684	-0.01435	20.50034	-1.97515	-12.65695	0.15451	0.34783	-0.09283	0.03627	0.10394	-0.02755	17.17984
94			0.93000	-2.96193	2.71542	7.55869	-0.00713	-0.00159	0.00020	0.00007	0.00044	-0.00006	100.74741	14.93773	-12.99693	-0.11514	-0.02981	0.00008	-0.03273	0.01108	-0.00002	40.28540	4.25181	7.82216	-0.07208	-0.01734	-0.01004	-0.02417	0.00176	-0.00097	11.77664	-5.33429	11.38384	0.85466	0.15649	0.06252	0.12659	0.00476	-0.01324	20.39476	-2.07466	-12.88437	0.16202	0.32082	-0.08024	0.02748	0.09446	-0.02616	17.17005
95			0.94000	-2.96669	2.88541	7.72885	-0.00701	-0.00174	0.00072	0.00003	0.00059	-0.00020	100.64079	15.06606	-12.72769	-0.11632	-0.02995	0.00237	-0.03686	0.01256	-0.00073	40.09924	4.26605	7.75569	-0.06682	-0.01497	-0.01088	-0.02170	0.00124	-0.00052	11.71264	-5.32488	11.49857	0.84973	0.15719	0.06332	0.09340	0.00322	-0.01170	20.32297	-2.16121	-13.12503	0.16522	0.30034	-0.07097	0.01994	0.08223	-0.02515	17.17548
96			0.95000	-2.97418	3.08744	7.89602	-0.00688	-0.00187	0.00122	-0.00000	0.00071	-0.00033	100.52902	15.19836	-12.43979	-0.11788	-0.03008	0.00421	-0.03792	0.01289	-0.00130	39.92098	4.28933	7.71907	-0.06320	-0.01325	-0.01106	-0.01916	0.00082	-0.00002	11.67045	-5.31421	11.59693	0.84406	0.15640	0.06318	0.05698	0.00215	-0.01009	20.27500	-2.22780	-13.37449	0.15407	0.28189	-0.06295	0.01352	0.06825	-0.02380	17.19065
97			0.96000	-2.98444	3.30379	8.05802	-0.00676	-0.00196	0.00167	-0.00003	0.00075	-0.00043	100.42085	15.32502	-12.16026	-0.11953	-0.03018	0.00540	-0.03592	0.01199	-0.00152	39.75545	4.31913	7.70863	-0.06142	-0.01244	-0.01068	-0.01701	0.00056	0.00035	11.65225	-5.30325	11.68180	0.83741	0.15493	0.06352	0.01903	0.00147	-0.00896	20.24200	-2.27130	-13.62799	0.14259	0.26690	-0.05581	0.00997	0.05489	-0.02198	17.21091
98			0.97000	-2.99754	3.51189	8.21235	-0.00668	-0.00202	0.00201	-0.00006	0.00071	-0.00048	100.32322	15.43267	-11.91535	-0.12096	-0.03024	0.00575	-0.03124	0.01001	-0.00127	39.60400	4.35250	7.71479	-0.06120	-0.01258	-0.00983	-0.01545	0.00046	0.00047	11.65931	-5.29218	11.75820	0.82906	0.15397	0.06437	-0.01838	0.00117	-0.00847	20.21486	-2.29274	-13.87985	0.14007	0.25609	-0.05018	0.00966	0.04337	-0.01995	17.22989
99			0.98000	-3.01358	3.68997	8.35495	-0.00665	-0.00204	0.00218	-0.00010	0.00058	-0.00048	100.24045	15.50688	-11.72567	-0.12207	-0.03029	0.00533	-0.02476	0.00736	-0.00072	39.46503	4.38615	7.72444	-0.06202	-0.01309	-0.00852	-0.01447	0.00049	0.00036	11.69148	-5.28124	11.83192	0.82343	0.15230	0.06486	-0.05297	0.00118	-0.00849	20.18275	-2.29600	-14.12283	0.13969	0.24530	-0.04508	0.01178	0.03327	-0.01746	17.23819
100			0.99000	-3.03261	3.82221	8.47980	-0.00670	-0.00201	0.00216	-0.00015	0.00039	-0.00040	100.17443	15.53638	-11.60241	-0.12285	-0.03038	0.00427	-0.01759	0.00445	-0.00015	39.33583	4.41697	7.72504	-0.06312	-0.01360	-0.00688	-0.01395	0.00064	0.00014	11.74675	-5.27044	11.90753	0.82010	0.15107	0.06637	-0.08280	0.00137	-0.00904	20.13704	-2.28542	-14.35049	0.14158	0.23764	-0.04022	0.01522	0.02480	-0.01481	17.22744
101			1.00000	-3.05470	3.90159	8.58041	-0.00682	-0.00195	0.00194	-0.00021	0.00020	-0.00028	100.12419	15.51589	-11.54702	-0.12336	-0.03049	0.00263	-0.01106	0.00166	0.00019	39.21308	4.44281	7.70785	-0.06449	-0.01472	-0.00550	-0.01398	0.00091	-0.00007	11.82145	-5.25961	11.98749	0.81685	0.15041	0.06840	-0.10636	0.00160	-0.00984	20.07694	-2.26295	-14.56051	0.14912	0.23600	-0.03747	0.01858	0.01746	-0.01303	17.19618
102			1.01000	-3.08002	3.92964	8.65281	-0.00698	-0.00185	0.00155	-0.00028	0.00003	-0.00016	100.08477	15.44560	-11.55362	-0.12371	-0.03063	0.00046	-0.00638	-0.00077	0.00008	39.09185	4.46261	7.66834	-0.06649	-0.01711	-0.00478	-0.01485	0.00135	-0.00024	11.91102	-5.24860	12.07204	0.81625	0.14960	0.07131	-0.12361	0.00180	-0.01067	20.01016	-2.22827	-14.75406	0.15897	0.24057	-0.03644	0.01989	0.01060	-0.01196	17.15046
103			1.02000	-3.10897	3.91493	8.69768	-0.00718	-0.00173	0.00103	-0.00036	-0.00008	-0.00006	100.04783	15.32962	-11.61191	-0.12404	-0.03076	-0.00212	-0.00428	-0.00270	-0.00054	38.96515	4.47663	7.60555	-0.06945	-0.02102	-0.00489	-0.01681	0.00203	-0.00042	12.01064	-5.23772	12.15878	0.81837	0.14994	0.07630	-0.13509	0.00191	-0.01135	19.94795	-2.18162	-14.93156	0.16283	0.25249	-0.03589	0.01740	0.00405	-0.01099	17.09900
104			1.03000	-3.14263	3.87139	8.72110	-0.00741	-0.00159	0.00045	-0.00046	-0.00014	-0.00002	100.00408	15.17396	-11.70955	-0.12444	-0.03087	-0.00491	-0.00488	-0.00405	-0.00161	38.82592	4.48614	7.52141	-0.07387	-0.02620	-0.00565	-0.02002	0.00295	-0.00066	12.11573	-5.22746	12.24249	0.82365	0.15125	0.08247	-0.14190	0.00182	-0.01128	19.90048	-2.12581	-15.09042	0.16869	0.26762	-0.03553	0.01236	-0.00183	-0.00981	17.04916
105			1.04000	-3.18318	3.81520	8.73230	-0.00764	-0.00147	-0.00010	-0.00059	-0.00014	0.00000	99.94504	14.98552	-11.83309	-0.12515	-0.03096	-0.00782	-0.00788	-0.00478	-0.00299	38.66909	4.49324	7.41977	-0.07963	-0.03224	-0.00672	-0.02432	0.00408	-0.00093	12.22234	-5.21839	12.31554	0.83055	0.15259	0.08824	-0.14515	0.00147	-0.00979	19.87491	-2.06654	-15.22650	0.18253	0.28334	-0.03631	0.00550	-0.00596	-0.00857	17.00594
106			1.05000	-3.23234	3.76074	8.74077	-0.00789	-0.00138	-0.00058	-0.00072	-0.00012	0.00001	99.86509	14.77235	-11.96836	-0.12645	-0.03108	-0.01067	-0.01246	-0.00482	-0.00445	38.49284	4.50027	7.30601	-0.08657	-0.03817	-0.00758	-0.02931	0.00523	-0.00113	12.32755	-5.21140	12.36962	0.83940	0.15327	0.09237	-0.14636	0.00091	-0.00665	19.87486	-2.01118	-15.33677	0.19849	0.29811	-0.03871	-0.00315	-0.00718	-0.00735	16.97215
107			1.06000	-3.28848	3.71650	8.75203	-0.00814	-0.00131	-0.00093	-0.00080	-0.00009	0.00002	99.76435	14.54504	-12.09901	-0.12808	-0.03114	-0.01320	-0.01744	-0.00410	-0.00563	38.29944	4.50937	7.18711	-0.09382	-0.04302	-0.00784	-0.03402	0.00607	-0.00116	12.42964	-5.20749	12.39801	0.84682	0.15529	0.09533	-0.14640	0.00038	-0.00227	19.89996	-1.96659	-15.42189	0.21019	0.31285	-0.04217	-0.01206	-0.00522	-0.00614	16.94884
108			1.07000	-3.34644	3.68452	8.76619	-0.00836	-0.00129	-0.00115	-0.00080	-0.00006	0.00003	99.64902	14.31613	-12.20754	-0.12933	-0.03094	-0.01533	-0.02138	-0.00265	-0.00631	38.09570	4.52202	7.07183	-0.10060	-0.04664	-0.00760	-0.03718	0.00637	-0.00101	12.52814	-5.20828	12.39696	0.85035	0.15529	0.09667	-0.14604	0.00021	0.00278	19.94576	-1.93639	-15.48725	0.21979	0.32629	-0.04687	-0.01915	-0.00066	-0.00528	16.93543
109			1.08000	-3.40009	3.66267	8.78089	-0.00856	-0.00129	-0.00123	-0.00071	-0.00004	0.00003	99.53008	14.09677	-12.28024	-0.12983	-0.03037	-0.01715	-0.02286	-0.00078	-0.00644	37.89309	4.53823	6.96945	-0.10610	-0.04893	-0.00677	-0.03731	0.00597	-0.00073	12.62352	-5.21620	12.36600	0.85330	0.15560	0.09734	-0.14608	0.00073	0.00783	20.00389	-1.92037	-15.54248	0.23116	0.34049	-0.05272	-0.02284	0.00542	-0.00517	16.92946
110			1.09000	-3.44376	3.64629	8.79422	-0.00870	-0.00132	-0.00120	-0.00054	-0.00004	0.00003	99.42205	13.89640	-12.31090	-0.12974	-0.02955	-0.01862	-0.02103	0.00107	-0.00603	37.70727	4.55675	6.88842	-0.10979	-0.04969	-0.00529	-0.03346	0.00482	-0.00038	12.71619	-5.23374	12.30784	0.85357	0.15622	0.09692	-0.14517	0.00193	0.01215	20.06275	-1.91509	-15.59913	0.25247	0.35290	-0.05938	-0.02243	0.01170	-0.00623	16.92676
111			1.10000	-3.47282	3.62963	8.80477	-0.00878	-0.00137	-0.00109	-0.00031	-0.00004	0.00002	99.33940	13.72373	-12.30081	-0.12946	-0.02876	-0.01924	-0.01630	0.00260	-0.00501	37.55452	4.57569	6.83579	-0.11159	-0.04793	-0.00303	-0.02595	0.00305	-0.00009	12.80584	-5.26165	12.22844	0.85260	0.15595	0.09544	-0.14196	0.00331	0.01502	20.10991	-1.91480	-15.66845	0.27889	0.35922	-0.06478	-0.01627	0.01662	-0.00856	16.92246
112			1.11000	-3.48496	3.60839	8.80941	-0.00880	-0.00142	-0.00094	-0.00006	-0.00006	0.00000	99.29086	13.58547	-12.25569	-0.12927	-0.02819	-0.01865	-0.01012	0.00372	-0.00357	37.44652	4.59325	6.81626	-0.11161	-0.04343	-0.00020	-0.01625	0.00109	0.00000	12.89128	-5.29743	12.13670	0.85072	0.15348	0.09295	-0.13502	0.00407	0.01597	20.13495	-1.91279	-15.75965	0.29476	0.36056	-0.06862	-0.00392	0.01900	-0.01197	16.91261
113			1.12000	-3.48115	3.58133	8.80331	-0.00874	-0.00147	-0.00078	0.00014	-0.00008	-0.00001	99.27715	13.48299	-12.18379	-0.12931	-0.02784	-0.01726	-0.00381	0.00436	-0.00220	37.38809	4.60756	6.82998	-0.11011	-0.03738	0.00292	-0.00612	-0.00048	-0.00015	12.97054	-5.33525	12.04246	0.85014	0.14955	0.09051	-0.12350	0.00370	0.01526	20.13210	-1.90272	-15.87694	0.29978	0.35950	-0.07074	0.01112	0.01747	-0.01549	16.89537
114			1.13000	-3.46504	3.54906	8.78422	-0.00863	-0.00151	-0.00063	0.00027	-0.00009	-0.00002	99.29392	13.41212	-12.09766	-0.12961	-0.02761	-0.01563	0.00212	0.00437	-0.00124	37.37842	4.61666	6.87126	-0.10741	-0.03105	0.00606	0.00309	-0.00139	-0.00045	13.04077	-5.36843	11.95404	0.85030	0.14605	0.08885	-0.10679	0.00221	0.01345	20.10090	-1.87874	-16.01460	0.29691	0.36025	-0.07205	0.02486	0.00997	-0.01777	16.87133
115			1.14000	-3.44184	3.51233	8.75607	-0.00847	-0.00153	-0.00049	0.00033	-0.00011	-0.00002	99.33504	13.36394	-12.01506	-0.13022	-0.02755	-0.01382	0.00752	0.00363	-0.00074	37.41317	4.61810	6.92862	-0.10322	-0.02439	0.00923	0.01040	-0.00163	-0.00070	13.09897	-5.39128	11.87665	0.85046	0.14315	0.08783	-0.08514	-0.00025	0.01097	20.04520	-1.83538	-16.15343	0.28802	0.36765	-0.07472	0.03463	-0.00531	-0.01789	16.84278
116			1.15000	-3.41747	3.47154	8.72644	-0.00830	-0.00155	-0.00038	0.00029	-0.00012	-0.00002	99.39316	13.32717	-11.95483	-0.13110	-0.02769	-0.01183	0.01192	0.00220	-0.00060	37.48455	4.60916	6.98743	-0.09721	-0.01701	0.01247	0.01496	-0.00130	-0.00071	13.14232	-5.39887	11.81359	0.84910	0.14121	0.08650	-0.05925	-0.00377	0.00775	19.97121	-1.76913	-16.26686	0.27896	0.38345	-0.08061	0.04011	-0.02871	-0.01553	16.81219
117			1.16000	-3.39795	3.42708	8.70281	-0.00815	-0.00156	-0.00030	0.00019	-0.00013	-0.00001	99.45826	13.29165	-11.93241	-0.13218	-0.02799	-0.00985	0.01437	0.00024	-0.00064	37.58103	4.58807	7.03371	-0.08964	-0.00883	0.01588	0.01627	-0.00066	-0.00032	13.16885	-5.38485	11.76922	0.85124	0.14011	0.08453	-0.03084	-0.00865	0.00345	19.88601	-1.67925	-16.33178	0.26674	0.40456	-0.08878	0.04111	-0.05855	-0.01025	16.78158
118			1.17000	-3.38790	3.37971	8.69075	-0.00803	-0.00158	-0.00026	0.00006	-0.00013	-0.00000	99.51718	13.25268	-11.95740	-0.13347	-0.02845	-0.00799	0.01406	-0.00203	-0.00066	37.68687	4.55507	7.05852	-0.08125	-0.00046	0.01922	0.01455	-0.00003	0.00045	13.17804	-5.34064	11.75173	0.85709	0.13897	0.08220	-0.00147	-0.01505	-0.00237	19.79674	-1.56803	-16.33498	0.25609	0.42539	-0.09687	0.03899	-0.09107	-0.00218	16.75188
119			1.18000	-3.38853	3.33128	8.69245	-0.00797	-0.00160	-0.00024	-0.00005	-0.00013	0.00000	99.55628	13.21119	-12.03127	-0.13496	-0.02904	-0.00635	0.01079	-0.00425	-0.00062	37.78432	4.51208	7.05844	-0.07360	0.00682	0.02185	0.01081	0.00035	0.00149	13.17113	-5.25648	11.77307	0.86410	0.13616	0.07810	0.02740	-0.02247	-0.00960	19.71015	-1.43955	-16.27292	0.25366	0.43776	-0.10345	0.03564	-0.12086	0.00758	16.72317
120			1.19000	-3.39664	3.28515	8.70653	-0.00798	-0.00162	-0.00025	-0.00010	-0.00012	0.00001	99.56554	13.17021	-12.14652	-0.13665	-0.02974	-0.00490	0.00517	-0.00607	-0.00051	37.85720	4.46146	7.03244	-0.06769	0.01232	0.02338	0.00615	0.00040	0.00259	13.15023	-5.12442	11.84615	0.86447	0.12549	0.06928	0.05474	-0.02851	-0.01654	19.63136	-1.29836	-16.14919	0.25657	0.43411	-0.10887	0.03150	-0.14154	0.01744	16.69408
121			1.20000	-3.40558	3.24595	8.72851	-0.00802	-0.00166	-0.00026	-0.00006	-0.00009	0.00001	99.54101	13.13326	-12.28839	-0.13833	-0.03044	-0.00359	-0.00178	-0.00716	-0.00035	37.89449	4.40520	6.98062	-0.06395	0.01606	0.02379	0.00135	0.00020	0.00357	13.11690	-4.94080	11.98106	0.85778	0.10838	0.05813	0.08024	-0.03120	-0.02124	19.56298	-1.14918	-15.97446	0.25432	0.42658	-0.11531	0.02644	-0.15364	0.02631	16.66245
122			1.21000	-3.40833	3.21912	8.75302	-0.00805	-0.00170	-0.00024	0.00005	-0.00005	0.00001	99.48446	13.10478	-12.43832	-0.13985	-0.03107	-0.00230	-0.00887	-0.00732	-0.00018	37.89120	4.34454	6.90521	-0.06226	0.01837	0.02316	-0.00312	-0.00007	0.00426	13.07149	-4.70822	12.18042	0.85565	0.08946	0.04949	0.10481	-0.03042	-0.02405	19.50480	-0.99691	-15.76456	0.24532	0.43062	-0.12380	0.02154	-0.16185	0.03359	16.62552
123			1.22000	-3.40131	3.20995	8.77610	-0.00805	-0.00174	-0.00018	0.00017	0.00001	0.00001	99.40287	13.08974	-12.57701	-0.14112	-0.03161	-0.00090	-0.01470	-0.00650	-0.00004	37.84985	4.27912	6.81093	-0.06231	0.01957	0.02162	-0.00677	-0.00023	0.00460	13.01357	-4.43538	12.43702	0.85691	0.07190	0.04496	0.12804	-0.02728	-0.02631	19.45497	-0.84693	-15.53755	0.24652	0.44280	-0.13140	0.01869	-0.16457	0.03789	16.58169
124			1.23000	-3.38615	3.22202	8.79601	-0.00802	-0.00180	-0.00005	0.00024	0.00008	0.00000	99.30905	13.09198	-12.68584	-0.14204	-0.03199	0.00066	-0.01784	-0.00478	0.00000	37.78165	4.20551	6.70389	-0.06383	0.02008	0.01947	-0.00902	-0.00014	0.00461	12.94301	-4.13372	12.73769	0.85580	0.05725	0.04305	0.14771	-0.02320	-0.02833	19.41136	-0.70536	-15.31110	0.25958	0.45513	-0.13642	0.01732	-0.15821	0.03803	16.53142
125			1.24000	-3.36844	3.25589	8.81386	-0.00799	-0.00187	0.00016	0.00024	0.00015	-0.00000	99.21954	13.11421	-12.75085	-0.14261	-0.03221	0.00241	-0.01748	-0.00247	-0.00011	37.70396	4.11904	6.59107	-0.06637	0.02055	0.01712	-0.00943	0.00025	0.00435	12.86116	-3.81398	13.06985	0.85303	0.04400	0.04267	0.16183	-0.01843	-0.03024	19.37322	-0.57739	-15.10386	0.26950	0.46259	-0.13798	0.01539	-0.14188	0.03308	16.47739
126			1.25000	-3.35444	3.30899	8.83322	-0.00797	-0.00197	0.00045	0.00016	0.00021	-0.00001	99.15035	13.15986	-12.76613	-0.14281	-0.03230	0.00451	-0.01373	-0.00006	-0.00047	37.63469	4.01623	6.48160	-0.06907	0.02151	0.01477	-0.00788	0.00095	0.00384	12.77114	-3.48506	13.42423	0.85035	0.03255	0.04382	0.16910	-0.01375	-0.03254	19.34209	-0.46494	-14.93528	0.27353	0.46601	-0.13653	0.01168	-0.11897	0.02343	16.42418
127			1.26000	-3.34809	3.37605	8.85715	-0.00797	-0.00208	0.00082	0.00005	0.00026	-0.00003	99.11332	13.23280	-12.73351	-0.14264	-0.03233	0.00702	-0.00777	0.00204	-0.00115	37.58757	3.89721	6.38579	-0.07193	0.02267	0.01232	-0.00490	0.00187	0.00308	12.67725	-3.15381	13.79419	0.84827	0.02324	0.04546	0.16906	-0.00974	-0.03474	19.32192	-0.36651	-14.82139	0.27002	0.46363	-0.13263	0.00517	-0.09296	0.01075	16.37782
128			1.27000	-3.35058	3.44951	8.88689	-0.00796	-0.00222	0.00124	-0.00006	0.00029	-0.00006	99.11176	13.33397	-12.66223	-0.14215	-0.03233	0.00980	-0.00134	0.00347	-0.00213	37.56815	3.76643	6.31151	-0.07486	0.02353	0.00968	-0.00148	0.00276	0.00220	12.58405	-2.82447	14.17431	0.84821	0.01683	0.04673	0.16279	-0.00694	-0.03623	19.31900	-0.27886	-14.77160	0.25731	0.45618	-0.12760	-0.00400	-0.06765	-0.00255	16.34546
129			1.28000	-3.36094	3.52015	8.92262	-0.00797	-0.00235	0.00165	-0.00015	0.00028	-0.00010	99.14069	13.45872	-12.56809	-0.14134	-0.03230	0.01253	0.00444	0.00403	-0.00318	37.57314	3.63206	6.26116	-0.07738	0.02420	0.00721	0.00147	0.00339	0.00140	12.49510	-2.49914	14.55937	0.84715	0.01115	0.04712	0.15145	-0.00452	-0.03655	19.33949	-0.19857	-14.78673	0.24005	0.44157	-0.12127	-0.01419	-0.04553	-0.01418	16.33322
130			1.29000	-3.37681	3.57996	8.96500	-0.00799	-0.00248	0.00202	-0.00020	0.00024	-0.00015	99.19255	13.59816	-12.46968	-0.14025	-0.03225	0.01492	0.00957	0.00369	-0.00401	37.59494	3.50325	6.23277	-0.07928	0.02514	0.00543	0.00350	0.00373	0.00085	12.41279	-2.17900	14.94250	0.84527	0.00566	0.04765	0.13672	-0.00225	-0.03634	19.38696	-0.12294	-14.85890	0.22724	0.42187	-0.11334	-0.02396	-0.02855	-0.02230	16.34377
131			1.30000	-3.39496	3.62493	9.01529	-0.00800	-0.00258	0.00229	-0.00020	0.00018	-0.00021	99.26215	13.74201	-12.38407	-0.13890	-0.03222	0.01684	0.01452	0.00265	-0.00443	37.62606	3.38813	6.22272	-0.08033	0.02651	0.00451	0.00462	0.00377	0.00052	12.33864	-1.86556	15.31535	0.84230	0.00151	0.04806	0.11984	-0.00059	-0.03531	19.46069	-0.05051	-14.97363	0.23116	0.40336	-0.10633	-0.03392	-0.01726	-0.02671	16.37482
132			1.31000	-3.41169	3.65399	9.07386	-0.00798	-0.00264	0.00246	-0.00014	0.00011	-0.00026	99.34695	13.88072	-12.32387	-0.13743	-0.03227	0.01830	0.01937	0.00121	-0.00440	37.66114	3.29301	6.22699	-0.07997	0.02854	0.00451	0.00501	0.00358	0.00034	12.27359	-1.56136	15.66975	0.83772	-0.00010	0.04844	0.10179	0.00004	-0.03363	19.55531	0.01924	-15.11393	0.24939	0.39286	-0.10255	-0.04380	-0.01098	-0.02866	16.42004
133			1.32000	-3.42333	3.66682	9.13783	-0.00792	-0.00265	0.00252	-0.00005	0.00004	-0.00028	99.44511	14.00672	-12.29443	-0.13591	-0.03240	0.01915	0.02359	-0.00026	-0.00394	37.69669	3.22102	6.24168	-0.07815	0.03080	0.00531	0.00486	0.00316	0.00021	12.21824	-1.27061	16.00034	0.83263	0.00057	0.04856	0.08386	-0.00021	-0.03143	19.66181	0.08691	-15.26469	0.26724	0.38939	-0.10183	-0.05016	-0.00829	-0.02930	16.47087
134			1.33000	-3.42752	3.66394	9.20075	-0.00782	-0.00262	0.00244	0.00004	-0.00003	-0.00025	99.55322	14.11480	-12.29325	-0.13438	-0.03254	0.01919	0.02629	-0.00139	-0.00317	37.73045	3.17182	6.26263	-0.07516	0.03248	0.00656	0.00433	0.00253	0.00008	12.17247	-0.99824	16.30672	0.82975	0.00191	0.04852	0.06820	-0.00064	-0.02917	19.76991	0.15318	-15.41623	0.27822	0.38752	-0.10199	-0.05071	-0.00736	-0.02908	16.51921
135			1.34000	-3.42436	3.64765	9.25424	-0.00770	-0.00254	0.00228	0.00012	-0.00008	-0.00019	99.66497	14.20143	-12.31197	-0.13286	-0.03259	0.01825	0.02679	-0.00201	-0.00224	37.76034	3.14179	6.28527	-0.07179	0.03293	0.00800	0.00353	0.00181	-0.00004	12.13452	-0.74894	16.59263	0.82919	0.00319	0.04962	0.05699	-0.00096	-0.02779	19.86988	0.21790	-15.56477	0.28304	0.38490	-0.10068	-0.04579	-0.00669	-0.02798	16.55899
136			1.35000	-3.41562	3.62042	9.29176	-0.00754	-0.00243	0.00204	0.00016	-0.00013	-0.00011	99.77262	14.26555	-12.34076	-0.13114	-0.03237	0.01626	0.02512	-0.00219	-0.00137	37.78451	3.12512	6.30537	-0.06882	0.03160	0.00932	0.00256	0.00116	-0.00009	12.10110	-0.52618	16.86165	0.83184	0.00482	0.05217	0.05172	-0.00125	-0.02721	19.95420	0.28012	-15.70892	0.28861	0.38117	-0.09734	-0.03779	-0.00579	-0.02601	16.58720
137			1.36000	-3.40340	3.58246	9.31348	-0.00737	-0.00230	0.00178	0.00018	-0.00017	-0.00006	99.86922	14.30974	-12.37404	-0.12933	-0.03199	0.01384	0.02184	-0.00218	-0.00075	37.80115	3.11535	6.31981	-0.06635	0.02945	0.01045	0.00145	0.00072	-0.00005	12.06820	-0.33206	17.11444	0.83964	0.00737	0.05487	0.05253	-0.00161	-0.02643	20.01855	0.33875	-15.84671	0.29315	0.37418	-0.09247	-0.02831	-0.00480	-0.02325	16.60350
138			1.37000	-3.38989	3.53189	9.32379	-0.00719	-0.00217	0.00151	0.00016	-0.00022	-0.00002	99.94917	14.33992	-12.40919	-0.12777	-0.03173	0.01190	0.01713	-0.00201	-0.00042	37.80845	3.10662	6.32721	-0.06408	0.02791	0.01133	0.00019	0.00052	0.00006	12.03237	-0.16628	17.34899	0.85075	0.00837	0.05621	0.05780	-0.00150	-0.02464	20.06327	0.39256	-15.97466	0.29614	0.36128	-0.08668	-0.01969	-0.00396	-0.01986	16.60999
139			1.38000	-3.37850	3.46756	9.32396	-0.00704	-0.00204	0.00126	0.00010	-0.00025	0.00001	100.00630	14.36237	-12.44071	-0.12667	-0.03169	0.01065	0.01079	-0.00153	-0.00031	37.80415	3.09446	6.32775	-0.06219	0.02697	0.01180	-0.00124	0.00050	0.00023	11.99178	-0.02691	17.56306	0.86342	0.01073	0.05645	0.06503	-0.00154	-0.02221	20.09307	0.44061	-16.08906	0.29605	0.34928	-0.08228	-0.01376	-0.00356	-0.01660	16.61037
140			1.39000	-3.37319	3.38977	9.31018	-0.00694	-0.00193	0.00103	-0.00000	-0.00029	0.00003	100.03426	14.38193	-12.45953	-0.12612	-0.03176	0.00956	0.00297	-0.00064	-0.00030	37.78580	3.07589	6.32240	-0.06128	0.02535	0.01163	-0.00284	0.00057	0.00041	11.94637	0.08815	17.75583	0.87646	0.01403	0.05649	0.07224	-0.00156	-0.01977	20.11489	0.48295	-16.18775	0.29463	0.33899	-0.07864	-0.01116	-0.00347	-0.01358	16.60883
141			1.40000	-3.37643	3.29998	9.27798	-0.00689	-0.00185	0.00084	-0.00012	-0.00031	0.00005	100.02901	14.40170	-12.45790	-0.12607	-0.03182	0.00831	-0.00554	0.00050	-0.00033	37.75183	3.04972	6.31175	-0.06154	0.02251	0.01083	-0.00457	0.00061	0.00054	11.89686	0.18053	17.92907	0.89046	0.01593	0.05660	0.07879	-0.00127	-0.01760	20.13496	0.51965	-16.27078	0.28932	0.32744	-0.07447	-0.01091	-0.00303	-0.01073	16.60887
142			1.41000	-3.38826	3.20126	9.22592	-0.00691	-0.00179	0.00067	-0.00023	-0.00032	0.00006	99.99050	14.42350	-12.43288	-0.12615	-0.03177	0.00676	-0.01375	0.00166	-0.00034	37.70211	3.01646	6.29639	-0.06272	0.01851	0.00959	-0.00630	0.00058	0.00059	11.84400	0.25122	18.08564	0.90162	0.02074	0.05853	0.08411	-0.00101	-0.01614	20.15675	0.54975	-16.33916	0.28369	0.32310	-0.07114	-0.01169	-0.00189	-0.00818	16.61245
143			1.42000	-3.40762	3.09951	9.15687	-0.00699	-0.00176	0.00051	-0.00033	-0.00032	0.00006	99.92184	14.44815	-12.38686	-0.12607	-0.03155	0.00488	-0.02082	0.00256	-0.00030	37.63855	2.97780	6.27747	-0.06451	0.01378	0.00820	-0.00781	0.00049	0.00057	11.78869	0.29991	18.22701	0.91016	0.02795	0.06141	0.08837	-0.00045	-0.01485	20.18102	0.57134	-16.39220	0.27891	0.32069	-0.06756	-0.01230	0.00027	-0.00554	16.62004
144			1.43000	-3.43376	3.00327	9.07753	-0.00713	-0.00175	0.00039	-0.00041	-0.00029	0.00005	99.82793	14.47656	-12.32603	-0.12591	-0.03122	0.00276	-0.02618	0.00307	-0.00020	37.56548	2.93531	6.25756	-0.06644	0.00869	0.00685	-0.00875	0.00036	0.00050	11.73137	0.32582	18.35314	0.91750	0.03343	0.06377	0.09324	0.00059	-0.01324	20.20642	0.58127	-16.42772	0.27638	0.31187	-0.06211	-0.01204	0.00381	-0.00269	16.63115
145			1.44000	-3.46546	2.92066	8.99652	-0.00728	-0.00175	0.00029	-0.00047	-0.00024	0.00004	99.71590	14.51066	-12.25754	-0.12574	-0.03080	0.00037	-0.02940	0.00316	-0.00003	37.48944	2.88969	6.24066	-0.06847	0.00306	0.00547	-0.00888	0.00016	0.00037	11.67092	0.32863	18.46399	0.92115	0.03572	0.06468	0.10087	0.00185	-0.01123	20.23040	0.57537	-16.44365	0.27590	0.29838	-0.05654	-0.01034	0.00890	-0.00005	16.64494
146			1.45000	-3.50049	2.85404	8.92301	-0.00742	-0.00174	0.00023	-0.00050	-0.00020	0.00002	99.59431	14.55380	-12.18906	-0.12574	-0.03043	-0.00213	-0.03051	0.00283	0.00022	37.41826	2.84084	6.23124	-0.07060	-0.00313	0.00393	-0.00817	-0.00020	0.00023	11.60472	0.30799	18.55995	0.92485	0.03821	0.06549	0.11131	0.00337	-0.00899	20.24926	0.54954	-16.44051	0.27117	0.28843	-0.05266	-0.00661	0.01546	0.00214	16.66081
147			1.46000	-3.53563	2.79916	8.86520	-0.00754	-0.00173	0.00018	-0.00047	-0.00017	0.00001	99.47021	14.60916	-12.12877	-0.12622	-0.03037	-0.00406	-0.03020	0.00219	0.00049	37.35725	2.78922	6.23264	-0.07253	-0.00888	0.00223	-0.00698	-0.00071	0.00010	11.53222	0.26087	18.63849	0.92912	0.04410	0.06741	0.11925	0.00571	-0.00619	20.25855	0.50163	-16.42126	0.26516	0.28685	-0.05101	-0.00096	0.02315	0.00388	16.67769
148			1.47000	-3.56705	2.74998	8.82585	-0.00763	-0.00171	0.00012	-0.00040	-0.00015	0.00001	99.34731	14.67615	-12.08143	-0.12722	-0.03078	-0.00489	-0.02940	0.00157	0.00064	37.30729	2.73674	6.24535	-0.07346	-0.01306	0.00045	-0.00568	-0.00117	0.00001	11.45718	0.18318	18.69283	0.93246	0.05312	0.07087	0.11780	0.00936	-0.00246	20.25387	0.43261	-16.39075	0.26231	0.29026	-0.04959	0.00623	0.03131	0.00492	16.69347
149			1.48000	-3.59245	2.70448	8.79925	-0.00771	-0.00169	0.00004	-0.00032	-0.00013	0.00000	99.22696	14.74851	-12.04379	-0.12847	-0.03154	-0.00471	-0.02874	0.00140	0.00062	37.26698	2.68583	6.26687	-0.07321	-0.01534	-0.00114	-0.00442	-0.00143	-0.00002	11.38718	0.07086	18.71760	0.93525	0.06393	0.07507	0.10337	0.01438	0.00212	20.23183	0.34628	-16.35733	0.25988	0.29281	-0.04687	0.01451	0.03895	0.00483	16.70468
150			1.49000	-3.61199	2.66639	8.77322	-0.00775	-0.00166	-0.00007	-0.00026	-0.00010	-0.00000	99.11050	14.81620	-12.00455	-0.12976	-0.03238	-0.00431	-0.02831	0.00199	0.00050	37.23589	2.63837	6.29318	-0.07238	-0.01663	-0.00235	-0.00309	-0.00151	-0.00003	11.33044	-0.07581	18.71207	0.94074	0.07426	0.07836	0.07615	0.02004	0.00689	20.19029	0.24871	-16.33256	0.25210	0.28694	-0.04161	0.02278	0.04419	0.00347	16.70728
151			1.50000	-3.62727	2.64212	8.73505	-0.00778	-0.00161	-0.00019	-0.00022	-0.00005	-0.00002	99.00095	14.86884	-11.94987	-0.13087	-0.03300	-0.00449	-0.02764	0.00332	0.00040	37.21556	2.59534	6.31992	-0.07152	-0.01800	-0.00300	-0.00152	-0.00149	-0.00002	11.29414	-0.25168	18.67961	0.94604	0.08227	0.07954	0.03904	0.02511	0.01092	20.12848	0.14767	-16.32861	0.24554	0.27079	-0.03431	0.03074	0.04534	0.00143	16.69714
152			1.51000	-3.63973	2.63644	8.67746	-0.00779	-0.00155	-0.00032	-0.00019	-0.00000	-0.00004	98.90295	14.89917	-11.87019	-0.13169	-0.03325	-0.00576	-0.02611	0.00495	0.00031	37.20922	2.55740	6.34342	-0.07081	-0.02064	-0.00335	0.00038	-0.00146	-0.00003	11.28257	-0.44914	18.62639	0.95208	0.09034	0.07931	-0.00118	0.02944	0.01364	20.04686	0.05210	-16.35387	0.23654	0.25108	-0.02684	0.03730	0.04252	-0.00037	16.67119
153			1.52000	-3.64952	2.65012	8.60268	-0.00779	-0.00147	-0.00047	-0.00015	0.00004	-0.00006	98.82114	14.90404	-11.76538	-0.13230	-0.03315	-0.00800	-0.02355	0.00629	0.00013	37.21980	2.52475	6.36112	-0.07020	-0.02474	-0.00367	0.00236	-0.00139	-0.00005	11.29460	-0.65659	18.55952	0.95854	0.09857	0.07883	-0.03610	0.03238	0.01496	19.94779	-0.02926	-16.41006	0.22253	0.23567	-0.02108	0.04090	0.03732	-0.00152	16.62872
154			1.53000	-3.65523	2.68005	8.52141	-0.00779	-0.00139	-0.00062	-0.00008	0.00007	-0.00009	98.75683	14.88356	-11.64508	-0.13278	-0.03290	-0.01049	-0.02063	0.00690	-0.00025	37.24661	2.49770	6.37094	-0.06974	-0.02921	-0.00398	0.00388	-0.00113	-0.00007	11.32414	-0.86093	18.48690	0.96615	0.10673	0.07791	-0.05780	0.03320	0.01467	19.83637	-0.09025	-16.49372	0.20627	0.22273	-0.01654	0.04106	0.03070	-0.00208	16.57286
155			1.54000	-3.65464	2.72004	8.44732	-0.00778	-0.00131	-0.00076	0.00001	0.00008	-0.00009	98.70511	14.84023	-11.52387	-0.13303	-0.03264	-0.01250	-0.01848	0.00672	-0.00077	37.28305	2.47693	6.37144	-0.06944	-0.03254	-0.00407	0.00443	-0.00062	-0.00010	11.36106	-1.04849	18.41794	0.97589	0.11374	0.07586	-0.06159	0.03132	0.01265	19.71998	-0.12902	-16.59908	0.18966	0.20643	-0.01179	0.03803	0.02339	-0.00197	16.51017
156			1.55000	-3.64692	2.76218	8.39113	-0.00776	-0.00123	-0.00088	0.00011	0.00008	-0.00007	98.65656	14.77793	-11.41495	-0.13267	-0.03233	-0.01376	-0.01772	0.00595	-0.00130	37.32018	2.46350	6.36181	-0.06948	-0.03406	-0.00373	0.00411	0.00007	-0.00012	11.39422	-1.20792	18.36164	0.98623	0.11893	0.07376	-0.04743	0.02715	0.00959	19.60711	-0.14773	-16.71821	0.17372	0.19174	-0.00777	0.03276	0.01696	-0.00148	16.44897
157			1.56000	-3.63390	2.79862	8.35750	-0.00773	-0.00119	-0.00095	0.00017	0.00006	-0.00004	98.60270	14.70173	-11.32521	-0.13176	-0.03193	-0.01443	-0.01817	0.00491	-0.00170	37.35219	2.45718	6.34162	-0.06986	-0.03425	-0.00313	0.00338	0.00076	-0.00012	11.41423	-1.33438	18.32348	0.99704	0.12341	0.07246	-0.01943	0.02229	0.00641	19.50449	-0.15108	-16.83910	0.16148	0.18390	-0.00570	0.02711	0.01169	-0.00107	16.39612
158			1.57000	-3.61886	2.82355	8.34626	-0.00772	-0.00118	-0.00097	0.00020	0.00004	-0.00000	98.53899	14.61770	-11.25561	-0.13107	-0.03162	-0.01448	-0.01926	0.00391	-0.00189	37.37792	2.45602	6.31003	-0.06982	-0.03310	-0.00245	0.00258	0.00129	-0.00013	11.41522	-1.43084	18.30318	1.00666	0.12786	0.07291	0.01605	0.01803	0.00394	19.41534	-0.14474	-16.94468	0.15441	0.18444	-0.00515	0.02231	0.00712	-0.00077	16.35511
159			1.58000	-3.60373	2.83529	8.35418	-0.00771	-0.00120	-0.00092	0.00022	0.00002	0.00002	98.46508	14.53285	-11.20328	-0.13144	-0.03162	-0.01375	-0.02041	0.00313	-0.00178	37.39766	2.45699	6.26791	-0.06836	-0.03052	-0.00189	0.00178	0.00149	-0.00012	11.39525	-1.50503	18.29471	1.01257	0.13482	0.07527	0.05176	0.01517	0.00259	19.33937	-0.13555	-17.01615	0.15123	0.19860	-0.00780	0.01872	0.00323	-0.00064	16.32566
160			1.59000	-3.58740	2.83691	8.37522	-0.00771	-0.00125	-0.00083	0.00026	0.00000	0.00003	98.38457	14.45397	-11.16214	-0.13277	-0.03194	-0.01223	-0.02101	0.00271	-0.00144	37.41169	2.45708	6.21939	-0.06559	-0.02688	-0.00168	0.00107	0.00134	-0.00012	11.35630	-1.56504	18.28996	1.01662	0.14245	0.07935	0.08097	0.01336	0.00229	19.27368	-0.13113	-17.03953	0.14985	0.21881	-0.01095	0.01644	0.00016	0.00006	16.30497
161			1.60000	-3.56679	2.83514	8.40157	-0.00771	-0.00130	-0.00069	0.00034	0.00000	0.00003	98.30348	14.38557	-11.12412	-0.13430	-0.03229	-0.01041	-0.02072	0.00267	-0.00101	37.42047	2.45444	6.17055	-0.06250	-0.02323	-0.00180	0.00050	0.00099	-0.00012	11.30367	-1.61687	18.28343	1.01720	0.14880	0.08305	0.09874	0.01213	0.00252	19.21361	-0.13830	-17.01069	0.14956	0.23554	-0.01319	0.01562	-0.00112	0.00124	16.28881
162			1.61000	-3.53922	2.83644	8.42561	-0.00771	-0.00137	-0.00054	0.00043	0.00001	0.00002	98.22764	14.33003	-11.08204	-0.13500	-0.03235	-0.00901	-0.01959	0.00285	-0.00065	37.42487	2.44839	6.12762	-0.06039	-0.02076	-0.00210	0.00012	0.00061	-0.00013	11.24461	-1.66342	18.27421	1.01456	0.15201	0.08555	0.10311	0.01098	0.00268	19.15375	-0.16135	-16.93612	0.15163	0.24682	-0.01471	0.01643	0.00008	0.00245	16.27233
163			1.62000	-3.50463	2.84326	8.44247	-0.00772	-0.00143	-0.00038	0.00050	0.00002	0.00001	98.15968	14.28967	-11.03324	-0.13476	-0.03210	-0.00810	-0.01822	0.00301	-0.00034	37.42598	2.43980	6.09552	-0.05957	-0.01941	-0.00235	-0.00011	0.00028	-0.00010	11.18666	-1.70503	18.26437	1.00931	0.15398	0.08754	0.09499	0.00972	0.00254	19.08892	-0.20130	-16.83028	0.15640	0.25516	-0.01570	0.01877	0.00342	0.00334	16.25075
164			1.63000	-3.46625	2.85432	8.44953	-0.00774	-0.00150	-0.00023	0.00051	0.00003	-0.00000	98.09799	14.26678	-10.97942	-0.13419	-0.03187	-0.00705	-0.01743	0.00307	-0.00009	37.42482	2.43111	6.07769	-0.05975	-0.01802	-0.00249	-0.00023	0.00001	-0.00005	11.13622	-1.74084	18.25568	1.00353	0.15462	0.08876	0.07704	0.00822	0.00230	19.01542	-0.25549	-16.71096	0.15854	0.25951	-0.01603	0.02156	0.00757	0.00364	16.22025
165			1.64000	-3.42892	2.86777	8.44333	-0.00778	-0.00155	-0.00011	0.00047	0.00004	-0.00000	98.03821	14.26041	-10.92233	-0.13391	-0.03186	-0.00565	-0.01758	0.00314	0.00007	37.42237	2.42522	6.07545	-0.06031	-0.01602	-0.00236	-0.00025	-0.00016	0.00001	11.09817	-1.77057	18.24704	0.99828	0.15319	0.08935	0.05238	0.00650	0.00234	18.93207	-0.31779	-16.59487	0.15673	0.26086	-0.01587	0.02371	0.01075	0.00338	16.17927
166			1.65000	-3.39613	2.88325	8.41945	-0.00782	-0.00160	-0.00003	0.00039	0.00004	-0.00000	97.97652	14.26584	-10.86181	-0.13402	-0.03199	-0.00444	-0.01826	0.00326	0.00012	37.41956	2.42464	6.08794	-0.06143	-0.01413	-0.00191	-0.00015	-0.00022	0.00005	11.07547	-1.79432	18.23563	0.99317	0.15193	0.08957	0.02470	0.00472	0.00269	18.84085	-0.37925	-16.49576	0.15118	0.26381	-0.01655	0.02435	0.01161	0.00286	16.12896
167			1.66000	-3.36830	2.90162	8.37656	-0.00786	-0.00162	0.00002	0.00033	0.00005	0.00000	97.91260	14.27611	-10.79847	-0.13433	-0.03207	-0.00412	-0.01843	0.00326	0.00013	37.41805	2.43082	6.11199	-0.06299	-0.01321	-0.00104	0.00014	-0.00020	0.00005	11.06882	-1.81210	18.22005	0.98965	0.15038	0.08938	-0.00149	0.00265	0.00289	18.74644	-0.42943	-16.42395	0.14459	0.26525	-0.01694	0.02340	0.00925	0.00192	16.07299
168			1.67000	-3.34288	2.92324	8.32040	-0.00788	-0.00163	0.00004	0.00033	0.00005	0.00000	97.84989	14.28529	-10.73758	-0.13475	-0.03201	-0.00486	-0.01699	0.00288	0.00012	37.41984	2.44451	6.14309	-0.06496	-0.01344	0.00024	0.00069	-0.00013	-0.00002	11.07617	-1.82127	18.20314	0.98654	0.14712	0.08867	-0.02187	-0.00027	0.00221	18.65458	-0.45882	-16.38586	0.14119	0.26166	-0.01594	0.02153	0.00374	0.00068	16.01557
169			1.68000	-3.31462	2.94572	8.26362	-0.00790	-0.00163	0.00003	0.00042	0.00005	0.00000	97.79511	14.29082	-10.68908	-0.13516	-0.03188	-0.00609	-0.01329	0.00195	0.00010	37.42746	2.46576	6.17615	-0.06664	-0.01360	0.00199	0.00148	-0.00000	-0.00014	11.09332	-1.81549	18.19162	0.98287	0.14119	0.08735	-0.03367	-0.00452	0.00022	18.57141	-0.46064	-16.38283	0.13990	0.25355	-0.01391	0.01853	-0.00372	-0.00040	15.96104
170			1.69000	-3.27745	2.96349	8.22105	-0.00791	-0.00161	0.00001	0.00058	0.00003	0.00000	97.75557	14.29392	-10.66339	-0.13552	-0.03187	-0.00672	-0.00772	0.00062	0.00006	37.44260	2.49370	6.20753	-0.06709	-0.01181	0.00419	0.00241	0.00013	-0.00031	11.11512	-1.78583	18.19325	0.97716	0.13452	0.08558	-0.03646	-0.01013	-0.00293	18.50301	-0.43252	-16.41149	0.13911	0.24730	-0.01300	0.01419	-0.01157	-0.00118	15.91338
171			1.70000	-3.22780	2.97042	8.20195	-0.00790	-0.00160	-0.00002	0.00075	-0.00000	-0.00000	97.73580	14.29780	-10.66480	-0.13560	-0.03203	-0.00614	-0.00156	-0.00074	0.00004	37.46609	2.52691	6.23575	-0.06575	-0.00746	0.00654	0.00332	0.00015	-0.00049	11.13675	-1.72327	18.21349	0.96838	0.12838	0.08419	-0.03225	-0.01681	-0.00675	18.45517	-0.37670	-16.46471	0.14028	0.24905	-0.01459	0.00866	-0.01903	-0.00201	15.87631
172			1.71000	-3.16744	2.96359	8.20708	-0.00787	-0.00158	-0.00006	0.00086	-0.00003	0.00000	97.73589	14.30511	-10.68951	-0.13522	-0.03232	-0.00431	0.00370	-0.00180	0.00003	37.49812	2.56360	6.26127	-0.06292	-0.00117	0.00865	0.00405	0.00003	-0.00064	11.15508	-1.62088	18.25440	0.96028	0.11966	0.08258	-0.02427	-0.02329	-0.01073	18.43310	-0.29954	-16.53338	0.13970	0.25299	-0.01725	0.00189	-0.02486	-0.00285	15.85264
173			1.72000	-3.10384	2.94550	8.23110	-0.00783	-0.00156	-0.00010	0.00084	-0.00005	0.00001	97.75136	14.31522	-10.72867	-0.13467	-0.03266	-0.00178	0.00702	-0.00230	0.00001	37.53762	2.60190	6.28494	-0.05959	0.00576	0.01036	0.00448	-0.00016	-0.00075	11.16857	-1.47560	18.31655	0.95235	0.10969	0.08024	-0.01505	-0.02833	-0.01450	18.44040	-0.21008	-16.60849	0.13864	0.25690	-0.02070	-0.00532	-0.02810	-0.00357	15.84331
174			1.73000	-3.04691	2.92217	8.26509	-0.00778	-0.00155	-0.00011	0.00070	-0.00006	0.00001	97.77549	14.32518	-10.77076	-0.13440	-0.03301	0.00053	0.00824	-0.00217	-0.00000	37.58206	2.63932	6.30762	-0.05706	0.01152	0.01156	0.00458	-0.00030	-0.00079	11.17687	-1.29040	18.40037	0.93962	0.09616	0.07579	-0.00578	-0.02993	-0.01740	18.47765	-0.11813	-16.68110	0.14549	0.25555	-0.02462	-0.01274	-0.02800	-0.00389	15.84705
175			1.74000	-3.00420	2.89892	8.29927	-0.00774	-0.00157	-0.00008	0.00048	-0.00005	0.00000	97.80283	14.33250	-10.80465	-0.13460	-0.03329	0.00212	0.00799	-0.00148	-0.00001	37.62757	2.67310	6.32904	-0.05605	0.01526	0.01228	0.00439	-0.00031	-0.00074	11.17977	-1.07472	18.50556	0.92643	0.08121	0.07061	0.00317	-0.02792	-0.01913	18.54109	-0.03357	-16.74058	0.15929	0.25101	-0.02833	-0.02019	-0.02518	-0.00334	15.85994
176			1.75000	-2.97849	2.87897	8.32572	-0.00771	-0.00160	-0.00001	0.00025	-0.00005	0.00000	97.83086	14.33703	-10.82201	-0.13504	-0.03344	0.00303	0.00708	-0.00044	-0.00001	37.66996	2.70035	6.34832	-0.05626	0.01708	0.01252	0.00390	-0.00022	-0.00061	11.17714	-0.84374	18.62857	0.91343	0.06951	0.06617	0.01123	-0.02430	-0.01961	18.62302	0.03377	-16.77270	0.17481	0.25046	-0.03279	-0.02632	-0.02103	-0.00162	15.87650
177			1.76000	-2.96869	2.86406	8.34031	-0.00771	-0.00164	0.00009	0.00005	-0.00003	-0.00000	97.85931	14.34007	-10.81927	-0.13546	-0.03342	0.00338	0.00608	0.00065	-0.00003	37.70530	2.71885	6.36427	-0.05731	0.01725	0.01232	0.00308	-0.00007	-0.00041	11.16941	-0.61591	18.76110	0.90174	0.06088	0.06353	0.01658	-0.01985	-0.01889	18.71368	0.07555	-16.76338	0.18546	0.25685	-0.03805	-0.02918	-0.01643	0.00156	15.89103
178			1.77000	-2.97149	2.85430	8.34312	-0.00772	-0.00169	0.00020	-0.00010	-0.00002	0.00000	97.88825	14.34391	-10.79797	-0.13567	-0.03327	0.00337	0.00515	0.00152	-0.00005	37.73016	2.72717	6.37592	-0.05880	0.01621	0.01170	0.00192	0.00009	-0.00019	11.15907	-0.41158	18.89058	0.89217	0.05801	0.06328	0.01652	-0.01588	-0.01709	18.80344	0.08811	-16.70485	0.19623	0.27171	-0.04403	-0.02903	-0.01200	0.00602	15.89928
179			1.78000	-2.98317	2.84839	8.33686	-0.00776	-0.00175	0.00030	-0.00020	-0.00002	0.00000	97.91666	14.35063	-10.76334	-0.13560	-0.03304	0.00325	0.00434	0.00203	-0.00007	37.74190	2.72514	6.38239	-0.06068	0.01434	0.01066	0.00056	0.00018	0.00003	11.15018	-0.24858	19.00397	0.88285	0.05776	0.06455	0.00969	-0.01144	-0.01414	18.88347	0.07290	-16.59876	0.21148	0.28605	-0.04838	-0.02624	-0.00733	0.01073	15.89859
180			1.79000	-3.00030	2.84474	8.32551	-0.00782	-0.00179	0.00040	-0.00026	-0.00001	0.00001	97.94374	14.36031	-10.72221	-0.13520	-0.03276	0.00311	0.00398	0.00215	-0.00009	37.74038	2.71402	6.38264	-0.06276	0.01243	0.00954	-0.00075	0.00021	0.00018	11.14749	-0.14026	19.09292	0.87730	0.05906	0.06667	-0.00252	-0.00653	-0.01044	18.94595	0.03366	-16.45494	0.22651	0.29799	-0.05115	-0.02004	-0.00177	0.01442	15.88755
181			1.80000	-3.01970	2.84245	8.31405	-0.00788	-0.00183	0.00046	-0.00027	-0.00001	0.00001	97.97054	14.37219	-10.68196	-0.13467	-0.03252	0.00299	0.00442	0.00190	-0.00009	37.72840	2.69666	6.37760	-0.06475	0.01091	0.00858	-0.00170	0.00021	0.00024	11.15394	-0.08962	19.15555	0.87725	0.06283	0.06932	-0.01754	-0.00163	-0.00654	18.98504	-0.02549	-16.29108	0.23910	0.30298	-0.05089	-0.01101	0.00538	0.01561	15.86560
182			1.81000	-3.03855	2.84114	8.30684	-0.00794	-0.00185	0.00049	-0.00025	-0.00000	0.00000	97.99966	14.38640	-10.64858	-0.13404	-0.03240	0.00302	0.00560	0.00146	-0.00010	37.71086	2.67704	6.37142	-0.06642	0.01008	0.00788	-0.00209	0.00022	0.00020	11.17047	-0.08976	19.19319	0.87809	0.06456	0.07055	-0.03369	0.00280	-0.00256	18.99858	-0.09989	-16.12918	0.24628	0.29287	-0.04659	-0.00097	0.01271	0.01372	15.83380
183			1.82000	-3.05566	2.84084	8.30489	-0.00798	-0.00185	0.00048	-0.00024	0.00000	0.00000	98.03291	14.40329	-10.62378	-0.13330	-0.03240	0.00328	0.00691	0.00106	-0.00012	37.69274	2.65970	6.37002	-0.06782	0.00979	0.00739	-0.00189	0.00022	0.00008	11.19786	-0.12997	19.20592	0.87984	0.06482	0.07051	-0.05079	0.00594	0.00141	18.98906	-0.18236	-15.98814	0.24947	0.27497	-0.04074	0.00758	0.01745	0.01025	15.79471
184			1.83000	-3.07246	2.84207	8.30537	-0.00800	-0.00183	0.00043	-0.00025	0.00001	0.00000	98.07005	14.42117	-10.60444	-0.13242	-0.03246	0.00358	0.00766	0.00092	-0.00012	37.67857	2.64905	6.37818	-0.06910	0.00946	0.00695	-0.00118	0.00021	-0.00009	11.23663	-0.19734	19.19108	0.88280	0.06543	0.06941	-0.06927	0.00767	0.00534	18.96303	-0.26249	-15.88019	0.24727	0.25692	-0.03576	0.01264	0.01833	0.00667	15.75199
185			1.84000	-3.09207	2.84545	8.30372	-0.00800	-0.00180	0.00035	-0.00031	0.00001	0.00000	98.10883	14.43567	-10.58522	-0.13152	-0.03250	0.00363	0.00754	0.00108	-0.00008	37.67189	2.64934	6.39742	-0.07039	0.00868	0.00661	-0.00010	0.00013	-0.00027	11.28757	-0.27903	19.14562	0.88659	0.06736	0.06745	-0.08873	0.00809	0.00884	18.92976	-0.32914	-15.81263	0.24027	0.24279	-0.03282	0.01335	0.01615	0.00351	15.71023
186			1.85000	-3.11679	2.85119	8.29678	-0.00798	-0.00176	0.00026	-0.00039	0.00002	0.00000	98.14634	14.44145	-10.56193	-0.13076	-0.03247	0.00323	0.00665	0.00141	-0.00001	37.67478	2.66406	6.42612	-0.07152	0.00720	0.00635	0.00116	0.00001	-0.00043	11.35072	-0.36175	19.07067	0.89207	0.07021	0.06549	-0.10603	0.00718	0.01118	18.89891	-0.37442	-15.78885	0.23225	0.23366	-0.03140	0.01038	0.01238	0.00074	15.67401
187			1.86000	-3.14680	2.85913	8.28488	-0.00795	-0.00171	0.00017	-0.00044	0.00002	0.00000	98.18002	14.43357	-10.53360	-0.13012	-0.03229	0.00230	0.00545	0.00171	0.00005	37.68753	2.69509	6.46034	-0.07225	0.00508	0.00625	0.00235	-0.00009	-0.00056	11.42272	-0.43246	18.97689	0.89546	0.07225	0.06377	-0.11421	0.00500	0.01146	18.87854	-0.39538	-15.80674	0.23043	0.22575	-0.02997	0.00530	0.00799	-0.00154	15.64676
188			1.87000	-3.17925	2.86883	8.27252	-0.00791	-0.00167	0.00010	-0.00044	0.00003	0.00000	98.20895	14.40916	-10.50341	-0.12961	-0.03198	0.00098	0.00444	0.00177	0.00005	37.70876	2.74242	6.49506	-0.07261	0.00267	0.00630	0.00326	-0.00011	-0.00065	11.49549	-0.48028	18.88450	0.89412	0.07055	0.06198	-0.10774	0.00198	0.00935	18.87303	-0.39374	-15.85776	0.23459	0.21704	-0.02827	-0.00064	0.00379	-0.00297	15.62958
189			1.88000	-3.20987	2.87934	8.26608	-0.00785	-0.00163	0.00003	-0.00038	0.00003	0.00000	98.23335	14.36807	-10.47704	-0.12922	-0.03164	-0.00025	0.00372	0.00156	-0.00002	37.73586	2.80369	6.52506	-0.07214	0.00115	0.00675	0.00372	-0.00007	-0.00072	11.55946	-0.49830	18.81383	0.89197	0.06762	0.06174	-0.08759	-0.00096	0.00580	18.88251	-0.37533	-15.92718	0.23766	0.21440	-0.02722	-0.00610	0.00041	-0.00348	15.62119
190			1.89000	-3.23516	2.88942	8.26913	-0.00778	-0.00159	-0.00002	-0.00029	0.00003	0.00000	98.25309	14.31333	-10.45865	-0.12904	-0.03139	-0.00106	0.00303	0.00124	-0.00010	37.76538	2.87429	6.54657	-0.07076	0.00112	0.00762	0.00370	-0.00009	-0.00076	11.60708	-0.48584	18.77576	0.88779	0.06401	0.06132	-0.05774	-0.00318	0.00173	18.90334	-0.34833	-15.99722	0.24084	0.21663	-0.02827	-0.00978	-0.00210	-0.00336	15.61860
191			1.90000	-3.25350	2.89813	8.27957	-0.00771	-0.00156	-0.00007	-0.00019	0.00002	0.00000	98.26757	14.25002	-10.44747	-0.12915	-0.03125	-0.00150	0.00211	0.00102	-0.00016	37.79406	2.94775	6.55772	-0.06889	0.00223	0.00876	0.00329	-0.00020	-0.00074	11.63361	-0.44892	18.77066	0.88146	0.06046	0.06078	-0.02307	-0.00434	-0.00176	18.92984	-0.32068	-16.05257	0.24703	0.22271	-0.03104	-0.01098	-0.00358	-0.00261	15.61888
192			1.91000	-3.26492	2.90528	8.29235	-0.00765	-0.00153	-0.00011	-0.00010	0.00002	0.00000	98.27666	14.18410	-10.43884	-0.12961	-0.03118	-0.00181	0.00102	0.00102	-0.00019	37.81951	3.01647	6.55845	-0.06683	0.00388	0.01003	0.00267	-0.00035	-0.00063	11.63716	-0.39858	18.79164	0.87686	0.05760	0.06061	0.01146	-0.00439	-0.00401	18.95477	-0.29968	-16.08236	0.25258	0.22992	-0.03400	-0.00888	-0.00374	-0.00102	15.61917
193			1.92000	-3.27008	2.91147	8.30414	-0.00762	-0.00152	-0.00014	-0.00002	0.00002	0.00000	98.28143	14.12242	-10.42760	-0.13028	-0.03113	-0.00219	0.00007	0.00116	-0.00020	37.84018	3.07320	6.55080	-0.06485	0.00533	0.01117	0.00196	-0.00041	-0.00043	11.61901	-0.34812	18.82740	0.87484	0.05582	0.06101	0.04153	-0.00346	-0.00473	18.97028	-0.29189	-16.07907	0.25575	0.23711	-0.03649	-0.00315	-0.00244	0.00135	15.61642
194			1.93000	-3.26963	2.91757	8.31578	-0.00761	-0.00151	-0.00018	0.00005	0.00002	0.00000	98.28407	14.07251	-10.41092	-0.13105	-0.03108	-0.00271	-0.00045	0.00133	-0.00018	37.85523	3.11276	6.53886	-0.06305	0.00617	0.01198	0.00126	-0.00033	-0.00020	11.58320	-0.31101	18.86437	0.87347	0.05736	0.06269	0.06390	-0.00179	-0.00376	18.96866	-0.30227	-16.03848	0.26207	0.24628	-0.03844	0.00599	0.00017	0.00425	15.60728
195			1.94000	-3.26415	2.92381	8.33128	-0.00762	-0.00150	-0.00021	0.00011	0.00002	0.00001	98.28693	14.04192	-10.38867	-0.13178	-0.03110	-0.00315	-0.00052	0.00143	-0.00008	37.86425	3.13294	6.52860	-0.06193	0.00627	0.01225	0.00064	-0.00014	-0.00004	11.53551	-0.29937	18.88752	0.87427	0.06118	0.06459	0.07717	0.00081	-0.00088	18.94345	-0.33381	-15.95945	0.26937	0.25063	-0.03841	0.01830	0.00371	0.00712	15.58886
196			1.95000	-3.25484	2.92937	8.35449	-0.00763	-0.00149	-0.00024	0.00015	0.00002	0.00001	98.29148	14.03578	-10.36169	-0.13241	-0.03125	-0.00323	-0.00053	0.00151	0.00006	37.86771	3.13483	6.52599	-0.06150	0.00594	0.01194	0.00012	0.00007	0.00001	11.48215	-0.32266	18.88260	0.87747	0.06659	0.06709	0.08182	0.00438	0.00382	18.88965	-0.38722	-15.84302	0.26968	0.25207	-0.03658	0.03227	0.00760	0.00929	15.55896
197			1.96000	-3.24406	2.93355	8.38548	-0.00766	-0.00148	-0.00027	0.00015	0.00001	0.00002	98.29681	14.05529	-10.32903	-0.13294	-0.03154	-0.00294	-0.00110	0.00170	0.00018	37.86612	3.12235	6.53565	-0.06194	0.00503	0.01104	-0.00028	0.00020	-0.00006	11.42835	-0.38616	18.83850	0.88444	0.07348	0.06992	0.07967	0.00889	0.01011	18.80453	-0.46067	-15.69522	0.26423	0.25185	-0.03369	0.04579	0.01130	0.01031	15.51672
198			1.97000	-3.23538	2.93628	8.41969	-0.00771	-0.00149	-0.00028	0.00010	0.00001	0.00002	98.29989	14.09678	-10.28807	-0.13334	-0.03188	-0.00256	-0.00255	0.00206	0.00024	37.86081	3.10175	6.55905	-0.06319	0.00317	0.00962	-0.00051	0.00019	-0.00017	11.37793	-0.49132	18.74770	0.88968	0.08109	0.07193	0.07192	0.01412	0.01746	18.68856	-0.54897	-15.52751	0.25881	0.24844	-0.03035	0.05784	0.01400	0.01012	15.46331
199			1.98000	-3.23237	2.93795	8.45101	-0.00778	-0.00150	-0.00028	0.00001	0.00001	0.00001	98.29723	14.15233	-10.23736	-0.13374	-0.03219	-0.00235	-0.00458	0.00249	0.00026	37.85376	3.08017	6.59391	-0.06518	0.00019	0.00780	-0.00050	0.00001	-0.00025	11.33354	-0.63666	18.60527	0.89183	0.08809	0.07310	0.05983	0.01959	0.02536	18.54523	-0.64432	-15.35401	0.25196	0.24262	-0.02684	0.06703	0.01493	0.00898	15.40132
200			1.99000	-3.23697	2.93889	8.47503	-0.00786	-0.00152	-0.00027	-0.00010	0.00000	0.00001	98.28736	14.21098	-10.17871	-0.13416	-0.03246	-0.00233	-0.00659	0.00283	0.00026	37.84805	3.06439	6.63437	-0.06718	-0.00300	0.00604	-0.00021	-0.00017	-0.00027	11.29706	-0.81937	18.40803	0.89229	0.09331	0.07337	0.04496	0.02463	0.03330	18.37996	-0.73792	-15.18634	0.24083	0.23461	-0.02330	0.07208	0.01366	0.00740	15.33410
201			2.00000	-3.24889	2.93944	8.48994	-0.00793	-0.00154	-0.00024	-0.00019	0.00000	0.00000	98.27059	14.26221	-10.11652	-0.13464	-0.03267	-0.00232	-0.00808	0.00299	0.00021	37.84579	3.05970	6.67451	-0.06827	-0.00532	0.00474	0.00020	-0.00020	-0.00026	11.26909	-1.03524	18.15461	0.89096	0.09668	0.07379	0.02967	0.02867	0.04115	18.19818	-0.82258	-15.02962	0.22597	0.22676	-0.01946	0.07322	0.01085	0.00571	15.26399
202			2.01000	-3.26600	2.94041	8.49593	-0.00800	-0.00157	-0.00020	-0.00025	0.00000	0.00000	98.24876	14.29874	-10.05608	-0.13505	-0.03278	-0.00236	-0.00862	0.00291	0.00014	37.84732	3.06930	6.71121	-0.06867	-0.00663	0.00402	0.00062	-0.00009	-0.00027	11.24849	-1.27766	17.84773	0.88695	0.10055	0.07574	0.01596	0.03193	0.04924	18.00440	-0.89525	-14.88392	0.21085	0.22659	-0.01651	0.07196	0.00793	0.00447	15.19156
203			2.02000	-3.28504	2.94254	8.49489	-0.00805	-0.00160	-0.00016	-0.00026	0.00001	-0.00000	98.22558	14.31690	-10.00242	-0.13529	-0.03276	-0.00246	-0.00792	0.00256	0.00007	37.85246	3.09399	6.74402	-0.06866	-0.00711	0.00385	0.00107	0.00007	-0.00030	11.23350	-1.53761	17.49481	0.88101	0.10756	0.07965	0.00359	0.03494	0.05755	17.80271	-0.95686	-14.74678	0.19872	0.23777	-0.01525	0.06973	0.00573	0.00387	15.11613
204			2.03000	-3.30269	2.94615	8.49002	-0.00807	-0.00161	-0.00012	-0.00023	0.00001	-0.00000	98.20542	14.31601	-9.96014	-0.13541	-0.03266	-0.00258	-0.00604	0.00199	-0.00002	37.86190	3.13281	6.77332	-0.06822	-0.00670	0.00423	0.00162	0.00022	-0.00037	11.22378	-1.80418	17.10786	0.87265	0.11617	0.08365	-0.00986	0.03682	0.06418	17.59784	-1.01064	-14.61542	0.18993	0.25276	-0.01496	0.06666	0.00430	0.00365	15.03780
205			2.04000	-3.31663	2.95085	8.48441	-0.00804	-0.00162	-0.00009	-0.00017	0.00001	-0.00000	98.19180	14.29854	-9.93222	-0.13549	-0.03253	-0.00267	-0.00336	0.00128	-0.00009	37.87668	3.18388	6.79982	-0.06731	-0.00551	0.00504	0.00221	0.00027	-0.00048	11.22144	-2.06514	16.70276	0.86206	0.12300	0.08613	-0.02633	0.03614	0.06688	17.39591	-1.06007	-14.48626	0.18436	0.26085	-0.01372	0.06256	0.00327	0.00329	14.95769
206			2.05000	-3.32582	2.95584	8.48067	-0.00798	-0.00162	-0.00006	-0.00010	0.00001	-0.00000	98.18690	14.26956	-9.92011	-0.13556	-0.03241	-0.00261	-0.00019	0.00048	-0.00014	37.89673	3.24456	6.82466	-0.06587	-0.00358	0.00614	0.00266	0.00022	-0.00063	11.22975	-2.30770	16.30005	0.84963	0.12529	0.08545	-0.04495	0.03217	0.06355	17.20423	-1.10661	-14.35730	0.18003	0.25636	-0.01149	0.05668	0.00209	0.00268	14.87724
207			2.06000	-3.33032	2.96068	8.48088	-0.00789	-0.00161	-0.00005	-0.00004	0.00001	0.00000	98.19227	14.23561	-9.92373	-0.13544	-0.03229	-0.00237	0.00321	-0.00032	-0.00014	37.92013	3.31130	6.84965	-0.06440	-0.00116	0.00741	0.00285	0.00008	-0.00080	11.25092	-2.51976	15.92350	0.83630	0.12490	0.08243	-0.06218	0.02614	0.05514	17.03026	-1.14812	-14.23349	0.17756	0.24654	-0.01009	0.04954	0.00031	0.00214	14.79749
208			2.07000	-3.33130	2.96524	8.48656	-0.00780	-0.00160	-0.00006	0.00000	0.00001	0.00000	98.20869	14.20293	-9.94177	-0.13507	-0.03221	-0.00188	0.00650	-0.00103	-0.00011	37.94446	3.38003	6.87616	-0.06277	0.00159	0.00868	0.00282	-0.00010	-0.00095	11.28425	-2.69248	15.59438	0.82130	0.12340	0.07802	-0.07361	0.01938	0.04393	16.87988	-1.17909	-14.12552	0.17729	0.24005	-0.01152	0.04174	-0.00271	0.00198	14.71995
209			2.08000	-3.33113	2.96949	8.49772	-0.00771	-0.00158	-0.00009	-0.00000	0.00001	0.00000	98.23586	14.17582	-9.97076	-0.13458	-0.03219	-0.00123	0.00926	-0.00152	-0.00006	37.96836	3.44642	6.90411	-0.06120	0.00441	0.00993	0.00269	-0.00025	-0.00105	11.32586	-2.82247	15.32530	0.80586	0.12008	0.07325	-0.07637	0.01271	0.03246	16.75655	-1.19278	-14.04167	0.17834	0.23823	-0.01515	0.03356	-0.00743	0.00184	14.64728
210			2.09000	-3.33271	2.97285	8.51250	-0.00763	-0.00155	-0.00012	-0.00004	0.00001	0.00000	98.27206	14.15636	-10.00494	-0.13404	-0.03219	-0.00064	0.01118	-0.00169	-0.00002	37.99144	3.50591	6.93172	-0.05990	0.00679	0.01103	0.00251	-0.00031	-0.00103	11.36974	-2.91108	15.11965	0.78768	0.11691	0.07017	-0.06915	0.00691	0.02268	16.66130	-1.18492	-13.98200	0.18100	0.24201	-0.01899	0.02549	-0.01341	0.00146	14.58279
211			2.10000	-3.33803	2.97448	8.52900	-0.00758	-0.00154	-0.00014	-0.00008	0.00000	0.00000	98.31495	14.14455	-10.03825	-0.13351	-0.03218	-0.00021	0.01221	-0.00157	-0.00000	38.01320	3.55334	6.95601	-0.05916	0.00853	0.01192	0.00223	-0.00026	-0.00084	11.40886	-2.96184	14.97505	0.77375	0.11322	0.06826	-0.05288	0.00202	0.01438	16.59311	-1.15709	-13.93920	0.17930	0.24554	-0.02153	0.01734	-0.01896	0.00109	14.52935
212			2.11000	-3.34710	2.97394	8.54596	-0.00755	-0.00153	-0.00015	-0.00012	-0.00000	0.00000	98.36202	14.13917	-10.06584	-0.13302	-0.03215	0.00011	0.01245	-0.00121	0.00000	38.03206	3.58357	6.97370	-0.05875	0.00967	0.01249	0.00178	-0.00013	-0.00048	11.43614	-2.97876	14.88673	0.77076	0.10927	0.06697	-0.02946	-0.00200	0.00729	16.54888	-1.11664	-13.90108	0.17387	0.24749	-0.02303	0.01021	-0.02232	0.00115	14.48832
213			2.12000	-3.35856	2.97158	8.56223	-0.00754	-0.00153	-0.00014	-0.00014	-0.00001	0.00000	98.41094	14.13809	-10.08426	-0.13265	-0.03213	0.00034	0.01199	-0.00070	0.00000	38.04634	3.59260	6.98173	-0.05848	0.01012	0.01262	0.00113	0.00006	-0.00001	11.44611	-2.96595	14.84853	0.77481	0.10628	0.06604	-0.00125	-0.00511	0.00135	16.52422	-1.07428	-13.85489	0.17474	0.25259	-0.02553	0.00505	-0.02308	0.00183	14.45973
214			2.13000	-3.37048	2.96815	8.57663	-0.00755	-0.00154	-0.00013	-0.00014	-0.00001	0.00000	98.45923	14.13925	-10.09189	-0.13237	-0.03209	0.00041	0.01093	-0.00013	-0.00000	38.05397	3.57865	6.97827	-0.05853	0.00976	0.01226	0.00030	0.00024	0.00049	11.43621	-2.92945	14.85277	0.78093	0.10387	0.06488	0.02790	-0.00697	-0.00327	16.51376	-1.03962	-13.79250	0.18819	0.26005	-0.02949	0.00184	-0.02138	0.00311	14.44188
215			2.14000	-3.38074	2.96450	8.58803	-0.00757	-0.00155	-0.00011	-0.00011	-0.00001	0.00000	98.50454	14.14109	-10.08853	-0.13224	-0.03207	0.00038	0.00939	0.00045	-0.00000	38.05339	3.54287	6.96298	-0.05905	0.00869	0.01144	-0.00068	0.00034	0.00087	11.40725	-2.87914	14.88996	0.78548	0.09821	0.06300	0.05392	-0.00691	-0.00634	16.51045	-1.01825	-13.71237	0.20699	0.26292	-0.03298	0.00099	-0.01728	0.00457	14.43141
216			2.15000	-3.38763	2.96149	8.59549	-0.00759	-0.00157	-0.00009	-0.00006	-0.00001	0.00000	98.54482	14.14293	-10.07450	-0.13228	-0.03209	0.00038	0.00748	0.00103	-0.00000	38.04329	3.48912	6.93735	-0.06012	0.00713	0.01020	-0.00176	0.00036	0.00107	11.36240	-2.82759	14.94995	0.78845	0.09167	0.06184	0.07421	-0.00509	-0.00793	16.50518	-1.01250	-13.61888	0.21775	0.26849	-0.03652	0.00363	-0.01192	0.00592	14.42288
217			2.16000	-3.39058	2.95994	8.59803	-0.00760	-0.00158	-0.00007	-0.00002	-0.00000	-0.00000	98.57879	14.14435	-10.04973	-0.13246	-0.03214	0.00043	0.00541	0.00162	-0.00000	38.02336	3.42309	6.90427	-0.06183	0.00510	0.00858	-0.00284	0.00029	0.00105	11.30589	-2.78785	15.02174	0.79346	0.09007	0.06403	0.08807	-0.00217	-0.00842	16.48795	-1.02221	-13.51989	0.22379	0.28723	-0.04073	0.01006	-0.00604	0.00694	14.40998
218			2.17000	-3.39001	2.96018	8.59521	-0.00763	-0.00159	-0.00004	0.00002	0.00000	-0.00000	98.60638	14.14442	-10.01410	-0.13265	-0.03213	0.00040	0.00346	0.00217	-0.00000	37.99489	3.35145	6.86696	-0.06404	0.00237	0.00653	-0.00377	0.00014	0.00084	11.24216	-2.77093	15.09243	0.80029	0.09421	0.06779	0.09546	0.00163	-0.00742	16.45019	-1.04481	-13.42475	0.22797	0.30544	-0.04294	0.01940	0.00065	0.00692	14.38758
219			2.18000	-3.38698	2.96207	8.58862	-0.00766	-0.00160	-0.00001	0.00004	0.00001	-0.00000	98.62824	14.14166	-9.96959	-0.13268	-0.03204	0.00026	0.00174	0.00255	-0.00000	37.96027	3.28089	6.82872	-0.06627	-0.00066	0.00431	-0.00447	-0.00003	0.00053	11.17538	-2.78283	15.14884	0.80824	0.10032	0.07138	0.09720	0.00600	-0.00481	16.38722	-1.07682	-13.34347	0.22431	0.31550	-0.04233	0.02903	0.00760	0.00564	14.35340
220			2.19000	-3.38313	2.96530	8.58154	-0.00772	-0.00162	0.00003	0.00004	0.00001	0.00000	98.64420	14.13488	-9.92064	-0.13269	-0.03193	0.00011	0.00010	0.00269	0.00000	37.92181	3.21759	6.79349	-0.06815	-0.00339	0.00226	-0.00489	-0.00015	0.00024	11.10869	-2.82317	15.18152	0.81518	0.10786	0.07482	0.09485	0.01025	-0.00106	16.29931	-1.11439	-13.28607	0.21736	0.31822	-0.03920	0.03688	0.01378	0.00346	14.30834
221			2.20000	-3.38018	2.96957	8.57595	-0.00779	-0.00164	0.00006	0.00003	0.00001	0.00000	98.65305	14.12401	-9.87151	-0.13272	-0.03183	-0.00008	-0.00154	0.00264	-0.00000	37.88161	3.16718	6.76564	-0.06980	-0.00553	0.00067	-0.00499	-0.00019	0.00005	11.04385	-2.88658	15.18576	0.82134	0.11449	0.07642	0.09044	0.01350	0.00311	16.19118	-1.15293	-13.26034	0.20738	0.31010	-0.03426	0.04144	0.01770	0.00112	14.25597
222			2.21000	-3.37887	2.97475	8.57178	-0.00785	-0.00165	0.00008	0.00001	0.00001	0.00000	98.65414	14.11024	-9.82549	-0.13266	-0.03169	-0.00041	-0.00303	0.00238	-0.00001	37.84238	3.13466	6.74944	-0.07150	-0.00727	-0.00039	-0.00470	-0.00015	-0.00001	10.98148	-2.96473	15.16162	0.82447	0.12147	0.07652	0.08549	0.01538	0.00687	16.06998	-1.18774	-13.26846	0.19532	0.29852	-0.02953	0.04251	0.01895	-0.00066	14.20129
223			2.22000	-3.37901	2.98027	8.56854	-0.00791	-0.00166	0.00010	-0.00001	0.00001	0.00000	98.64768	14.09535	-9.78617	-0.13250	-0.03152	-0.00078	-0.00419	0.00192	-0.00001	37.80722	3.12386	6.74808	-0.07324	-0.00845	-0.00086	-0.00400	-0.00005	0.00001	10.92120	-3.04864	15.11234	0.82312	0.12667	0.07575	0.08122	0.01558	0.00983	15.94275	-1.21584	-13.30526	0.18400	0.28914	-0.02632	0.04138	0.01798	-0.00168	14.14898
224			2.23000	-3.37993	2.98456	8.56592	-0.00796	-0.00167	0.00011	-0.00002	0.00001	0.00000	98.63448	14.08098	-9.75741	-0.13237	-0.03137	-0.00105	-0.00491	0.00125	-0.00002	37.77913	3.13670	6.76295	-0.07462	-0.00887	-0.00076	-0.00293	0.00008	0.00004	10.86202	-3.13126	15.04212	0.81900	0.12965	0.07535	0.07836	0.01440	0.01210	15.81422	-1.23628	-13.35833	0.17175	0.28352	-0.02385	0.03874	0.01527	-0.00193	14.10193
225			2.24000	-3.38103	2.98588	8.56427	-0.00799	-0.00167	0.00010	-0.00001	-0.00000	0.00000	98.61567	14.06797	-9.74294	-0.13247	-0.03131	-0.00118	-0.00503	0.00041	-0.00002	37.75979	3.17275	6.79375	-0.07521	-0.00826	-0.00000	-0.00168	0.00019	0.00000	10.80297	-3.20830	14.95544	0.81192	0.13174	0.07596	0.07649	0.01254	0.01380	15.68662	-1.24995	-13.41150	0.16343	0.28203	-0.02164	0.03642	0.01155	-0.00156	14.06055
226			2.25000	-3.38128	2.98368	8.56463	-0.00799	-0.00166	0.00008	0.00001	-0.00001	-0.00000	98.59383	14.05650	-9.74563	-0.13281	-0.03134	-0.00122	-0.00433	-0.00056	-0.00003	37.74925	3.22937	6.83906	-0.07493	-0.00668	0.00144	-0.00055	0.00023	-0.00020	10.74375	-3.27743	14.85779	0.80403	0.13384	0.07687	0.07476	0.01043	0.01469	15.56088	-1.25915	-13.45045	0.15668	0.28648	-0.02094	0.03417	0.00779	-0.00089	14.02313
227			2.26000	-3.37968	2.97846	8.56898	-0.00795	-0.00165	0.00005	0.00004	-0.00002	-0.00000	98.57233	14.04693	-9.76749	-0.13317	-0.03141	-0.00116	-0.00282	-0.00160	-0.00003	37.74564	3.30208	6.89643	-0.07377	-0.00415	0.00352	0.00025	0.00017	-0.00059	10.68506	-3.33689	14.75658	0.79534	0.13472	0.07699	0.07212	0.00810	0.01435	15.43791	-1.26686	-13.46689	0.15057	0.29271	-0.02160	0.03179	0.00452	-0.00008	13.98691
228			2.27000	-3.37605	2.97154	8.57914	-0.00790	-0.00164	0.00001	0.00006	-0.00002	-0.00000	98.55418	14.03941	-9.80899	-0.13337	-0.03152	-0.00080	-0.00089	-0.00256	-0.00002	37.74599	3.38503	6.96203	-0.07212	-0.00065	0.00602	0.00059	0.00003	-0.00110	10.62838	-3.38477	14.66039	0.78382	0.13388	0.07584	0.06817	0.00569	0.01267	15.31910	-1.27510	-13.45900	0.14940	0.29622	-0.02290	0.03017	0.00158	0.00083	13.94911
229			2.28000	-3.37177	2.96467	8.59418	-0.00785	-0.00163	-0.00003	0.00006	-0.00001	0.00000	98.54060	14.03284	-9.86679	-0.13324	-0.03164	-0.00022	0.00085	-0.00325	-0.00001	37.74713	3.47112	7.03042	-0.07041	0.00336	0.00870	0.00055	-0.00015	-0.00158	10.57484	-3.42009	14.57708	0.77120	0.13254	0.07424	0.06386	0.00349	0.01012	15.20566	-1.28361	-13.42863	0.15037	0.29790	-0.02417	0.02877	-0.00161	0.00172	13.90792
230			2.29000	-3.36952	2.95944	8.61037	-0.00781	-0.00161	-0.00009	0.00001	-0.00001	0.00000	98.53120	14.02491	-9.93402	-0.13279	-0.03167	0.00019	0.00209	-0.00354	0.00001	37.74689	3.55306	7.09496	-0.06941	0.00690	0.01126	0.00025	-0.00029	-0.00184	10.52468	-3.44315	14.51208	0.76122	0.13101	0.07253	0.06043	0.00167	0.00721	15.09806	-1.29040	-13.37886	0.14869	0.29779	-0.02502	0.02688	-0.00526	0.00251	13.86236
231			2.30000	-3.37141	2.95683	8.62431	-0.00778	-0.00160	-0.00015	-0.00005	-0.00000	0.00000	98.52553	14.01359	-10.00321	-0.13198	-0.03156	0.00023	0.00283	-0.00345	0.00001	37.74387	3.62406	7.14962	-0.06944	0.00934	0.01340	-0.00022	-0.00033	-0.00178	10.47731	-3.45531	14.46748	0.75538	0.12618	0.06988	0.05863	0.00027	0.00431	14.99592	-1.29401	-13.31216	0.14483	0.29331	-0.02566	0.02487	-0.00871	0.00322	13.81181
232			2.31000	-3.37855	2.95768	8.63482	-0.00778	-0.00158	-0.00021	-0.00013	0.00001	0.00000	98.52313	13.99787	-10.06869	-0.13089	-0.03133	-0.00002	0.00306	-0.00309	-0.00000	37.73726	3.67869	7.19029	-0.07006	0.01078	0.01500	-0.00080	-0.00029	-0.00140	10.43157	-3.45841	14.44283	0.75194	0.12124	0.06689	0.05840	-0.00054	0.00181	14.89796	-1.29469	-13.23102	0.14330	0.28971	-0.02708	0.02375	-0.01138	0.00395	13.75582
233			2.32000	-3.39149	2.96255	8.64184	-0.00780	-0.00156	-0.00028	-0.00021	0.00002	0.00000	98.52255	13.97846	-10.12636	-0.12987	-0.03106	-0.00055	0.00273	-0.00257	-0.00003	37.72657	3.71350	7.21579	-0.07129	0.01101	0.01592	-0.00146	-0.00015	-0.00082	10.38642	-3.45590	14.43604	0.74938	0.11677	0.06448	0.05918	-0.00063	-0.00017	14.80208	-1.29344	-13.13892	0.14465	0.28970	-0.02904	0.02379	-0.01306	0.00462	13.69461
234			2.33000	-3.40954	2.97112	8.64636	-0.00783	-0.00154	-0.00033	-0.00026	0.00003	0.00000	98.52184	13.95777	-10.17376	-0.12918	-0.03085	-0.00128	0.00206	-0.00199	-0.00006	37.71138	3.72716	7.22735	-0.07347	0.01005	0.01616	-0.00218	0.00001	-0.00019	10.34119	-3.45184	14.44463	0.74676	0.11360	0.06280	0.06031	-0.00016	-0.00173	14.70520	-1.29128	-13.04158	0.14831	0.29364	-0.03141	0.02504	-0.01333	0.00505	13.62858
235			2.34000	-3.42963	2.98186	8.64998	-0.00786	-0.00153	-0.00037	-0.00027	0.00003	0.00000	98.52068	13.93895	-10.20965	-0.12882	-0.03073	-0.00184	0.00134	-0.00138	-0.00007	37.69181	3.72103	7.22709	-0.07611	0.00841	0.01567	-0.00283	0.00012	0.00035	10.29572	-3.44862	14.46678	0.74307	0.10975	0.06168	0.06129	0.00044	-0.00306	14.60431	-1.28982	-12.94764	0.15487	0.29629	-0.03284	0.02756	-0.01161	0.00483	13.55866
236			2.35000	-3.44883	2.99339	8.65322	-0.00790	-0.00153	-0.00038	-0.00026	0.00003	0.00000	98.51958	13.92391	-10.23254	-0.12856	-0.03071	-0.00193	0.00052	-0.00068	-0.00005	37.66935	3.69834	7.21718	-0.07849	0.00667	0.01449	-0.00322	0.00017	0.00072	10.25008	-3.44626	14.50147	0.73937	0.10711	0.06126	0.06188	0.00092	-0.00426	14.49736	-1.29036	-12.86697	0.15916	0.29761	-0.03296	0.03010	-0.00835	0.00392	13.48621
237			2.36000	-3.46697	3.00570	8.65467	-0.00795	-0.00154	-0.00037	-0.00026	0.00003	-0.00000	98.51789	13.91209	-10.24039	-0.12847	-0.03076	-0.00161	-0.00064	0.00013	-0.00003	37.64654	3.66367	7.19960	-0.08034	0.00504	0.01282	-0.00320	0.00016	0.00088	10.20465	-3.44409	14.54716	0.73517	0.10503	0.06126	0.06171	0.00126	-0.00525	14.38442	-1.29287	-12.80749	0.16010	0.29850	-0.03239	0.03182	-0.00476	0.00263	13.41330
238			2.37000	-3.48558	3.01956	8.65149	-0.00800	-0.00156	-0.00033	-0.00027	0.00004	-0.00000	98.51427	13.90140	-10.23101	-0.12862	-0.03082	-0.00129	-0.00207	0.00104	-0.00002	37.62639	3.62192	7.17640	-0.08185	0.00339	0.01105	-0.00272	0.00011	0.00088	10.15986	-3.44237	14.60073	0.73081	0.10362	0.06196	0.06096	0.00165	-0.00589	14.26748	-1.29579	-12.77232	0.15772	0.29892	-0.03082	0.03217	-0.00187	0.00128	13.34258
239			2.38000	-3.50521	3.03483	8.64110	-0.00805	-0.00158	-0.00027	-0.00028	0.00004	-0.00001	98.50835	13.89112	-10.20341	-0.12898	-0.03082	-0.00123	-0.00338	0.00193	-0.00001	37.61148	3.57772	7.15057	-0.08312	0.00151	0.00938	-0.00187	0.00005	0.00076	10.11571	-3.44281	14.65775	0.72601	0.10182	0.06291	0.06017	0.00226	-0.00600	14.14959	-1.29769	-12.75958	0.15587	0.29955	-0.02908	0.03178	-0.00010	0.00025	13.27689
240			2.39000	-3.52448	3.05066	8.62292	-0.00808	-0.00161	-0.00019	-0.00027	0.00004	-0.00001	98.50146	13.88281	-10.15926	-0.12932	-0.03071	-0.00151	-0.00415	0.00261	0.00000	37.60378	3.53489	7.12619	-0.08420	-0.00064	0.00790	-0.00075	-0.00002	0.00058	10.07162	-3.44822	14.71294	0.72107	0.10056	0.06387	0.05984	0.00316	-0.00546	14.03365	-1.29783	-12.76287	0.15385	0.30303	-0.02817	0.03066	0.00054	-0.00033	13.21853
241			2.40000	-3.54137	3.06599	8.59935	-0.00810	-0.00164	-0.00010	-0.00023	0.00004	-0.00000	98.49548	13.87953	-10.10389	-0.12955	-0.03052	-0.00187	-0.00422	0.00292	0.00003	37.60387	3.49599	7.10793	-0.08471	-0.00264	0.00665	0.00042	-0.00009	0.00038	10.02681	-3.46113	14.76076	0.71553	0.09926	0.06516	0.05960	0.00423	-0.00428	13.92156	-1.29644	-12.77307	0.15066	0.30840	-0.02747	0.02887	0.00020	-0.00046	13.16816
242			2.41000	-3.55454	3.08013	8.57422	-0.00810	-0.00167	-0.00002	-0.00017	0.00003	-0.00000	98.49158	13.88431	-10.04488	-0.12969	-0.03033	-0.00216	-0.00368	0.00280	0.00007	37.61110	3.46281	7.09998	-0.08453	-0.00432	0.00562	0.00147	-0.00017	0.00019	9.98116	-3.48319	14.79568	0.71116	0.09903	0.06721	0.05859	0.00537	-0.00247	13.81446	-1.29401	-12.78150	0.14632	0.31556	-0.02648	0.02669	-0.00080	-0.00024	13.12487
243			2.42000	-3.56356	3.09263	8.55185	-0.00807	-0.00169	0.00006	-0.00011	0.00003	0.00000	98.49008	13.89875	-9.99082	-0.12982	-0.03021	-0.00232	-0.00267	0.00226	0.00010	37.62402	3.43667	7.10504	-0.08388	-0.00555	0.00485	0.00226	-0.00024	0.00003	9.93558	-3.51501	14.81317	0.70863	0.09970	0.06904	0.05583	0.00645	-0.00012	13.71277	-1.29120	-12.78235	0.14271	0.32117	-0.02536	0.02463	-0.00186	0.00013	13.08661
244			2.43000	-3.56839	3.10320	8.53652	-0.00803	-0.00169	0.00010	-0.00005	0.00003	0.00000	98.49084	13.92256	-9.94985	-0.13015	-0.03027	-0.00222	-0.00135	0.00141	0.00012	37.64054	3.41881	7.12381	-0.08270	-0.00600	0.00445	0.00270	-0.00027	-0.00009	9.89178	-3.55584	14.81048	0.70255	0.10095	0.07081	0.05075	0.00731	0.00249	13.61656	-1.28899	-12.77414	0.14602	0.32569	-0.02417	0.02380	-0.00232	0.00047	13.05104
245			2.44000	-3.56940	3.11165	8.53031	-0.00798	-0.00169	0.00011	0.00000	0.00002	0.00000	98.49355	13.95337	-9.92686	-0.13056	-0.03049	-0.00184	0.00000	0.00043	0.00011	37.65851	3.41047	7.15478	-0.08117	-0.00555	0.00447	0.00281	-0.00023	-0.00020	9.85121	-3.60364	14.78759	0.69489	0.10287	0.07171	0.04435	0.00777	0.00493	13.52543	-1.28854	-12.75877	0.15132	0.32972	-0.02378	0.02338	-0.00177	0.00072	13.01581
246			2.45000	-3.56797	3.11779	8.53270	-0.00792	-0.00167	0.00010	0.00003	0.00002	-0.00000	98.49737	13.98708	-9.92293	-0.13099	-0.03082	-0.00127	0.00119	-0.00049	0.00007	37.67607	3.41255	7.19452	-0.07945	-0.00434	0.00489	0.00265	-0.00015	-0.00032	9.81466	-3.65461	14.74749	0.68751	0.10251	0.07201	0.03792	0.00747	0.00678	13.43873	-1.29111	-12.73916	0.15385	0.33011	-0.02302	0.02266	-0.00021	0.00085	12.97879
247			2.46000	-3.56596	3.12147	8.54129	-0.00787	-0.00164	0.00006	0.00003	0.00001	-0.00000	98.50174	14.01841	-9.93592	-0.13138	-0.03118	-0.00070	0.00212	-0.00123	0.00003	37.69179	3.42517	7.23822	-0.07767	-0.00264	0.00569	0.00230	-0.00006	-0.00044	9.78211	-3.70428	14.69538	0.68191	0.10190	0.07161	0.03241	0.00660	0.00778	13.35572	-1.29763	-12.71765	0.15289	0.32773	-0.02218	0.02152	0.00174	0.00090	12.93813
248			2.47000	-3.56506	3.12225	8.55318	-0.00782	-0.00161	0.00001	0.00000	0.00000	-0.00000	98.50647	14.04211	-9.96149	-0.13159	-0.03148	-0.00025	0.00272	-0.00168	0.00001	37.70487	3.44739	7.28054	-0.07597	-0.00070	0.00676	0.00182	-0.00000	-0.00055	9.75306	-3.74890	14.63713	0.67554	0.10056	0.07055	0.02820	0.00532	0.00790	13.27645	-1.30782	-12.69509	0.15222	0.32381	-0.02161	0.02030	0.00329	0.00093	12.89352
249			2.48000	-3.56676	3.12011	8.56603	-0.00779	-0.00159	-0.00005	-0.00004	-0.00001	0.00000	98.51124	14.05417	-9.99424	-0.13166	-0.03170	0.00007	0.00285	-0.00181	-0.00000	37.71455	3.47679	7.31703	-0.07435	0.00138	0.00798	0.00126	-0.00001	-0.00062	9.72666	-3.78582	14.57892	0.66771	0.09980	0.06930	0.02553	0.00388	0.00725	13.20183	-1.32033	-12.67212	0.15097	0.32154	-0.02164	0.01880	0.00410	0.00096	12.84593
250			2.49000	-3.57234	3.11583	8.57778	-0.00778	-0.00158	-0.00010	-0.00010	-0.00001	0.00000	98.51507	14.05263	-10.02822	-0.13160	-0.03184	0.00035	0.00240	-0.00162	0.00001	37.72031	3.51010	7.34493	-0.07297	0.00354	0.00921	0.00066	-0.00008	-0.00062	9.70194	-3.81309	14.52627	0.65819	0.09757	0.06809	0.02416	0.00229	0.00601	13.13269	-1.33369	-12.64872	0.15153	0.31857	-0.02152	0.01736	0.00407	0.00098	12.79688
251			2.50000	-3.58309	3.11090	8.58615	-0.00778	-0.00157	-0.00014	-0.00018	-0.00001	0.00000	98.51678	14.03799	-10.05741	-0.13147	-0.03187	0.00047	0.00146	-0.00114	0.00002	37.72206	3.54383	7.36343	-0.07201	0.00532	0.01029	0.00015	-0.00016	-0.00055	9.67826	-3.82941	14.48357	0.64952	0.09642	0.06727	0.02373	0.00077	0.00445	13.06945	-1.34640	-12.62486	0.15398	0.31732	-0.02149	0.01614	0.00315	0.00100	12.74728
252			2.51000	-3.59973	3.10640	8.58943	-0.00780	-0.00157	-0.00016	-0.00026	-0.00001	0.00000	98.51589	14.01270	-10.07719	-0.13130	-0.03179	0.00038	0.00038	-0.00051	0.00002	37.72097	3.57482	7.37278	-0.07170	0.00642	0.01111	-0.00014	-0.00021	-0.00041	9.65518	-3.83484	14.45298	0.64421	0.09589	0.06589	0.02383	-0.00060	0.00277	13.01139	-1.35678	-12.59957	0.15570	0.31747	-0.02242	0.01509	0.00121	0.00109	12.69755
253			2.52000	-3.62170	3.10281	8.58719	-0.00782	-0.00157	-0.00017	-0.00033	-0.00001	-0.00000	98.51332	13.98050	-10.08540	-0.13114	-0.03162	0.00010	-0.00050	0.00013	0.00001	37.71910	3.60012	7.37392	-0.07174	0.00700	0.01171	-0.00019	-0.00022	-0.00024	9.63261	-3.83041	14.43472	0.64012	0.09353	0.06430	0.02369	-0.00170	0.00123	12.95713	-1.36316	-12.57172	0.15786	0.31747	-0.02358	0.01441	-0.00155	0.00121	12.64754
254			2.53000	-3.64707	3.10029	8.58035	-0.00784	-0.00159	-0.00016	-0.00036	-0.00001	-0.00000	98.51028	13.94639	-10.08241	-0.13094	-0.03138	-0.00024	-0.00106	0.00063	-0.00001	37.71815	3.61758	7.36888	-0.07175	0.00744	0.01216	-0.00012	-0.00018	-0.00006	9.61109	-3.81800	14.42789	0.63699	0.09128	0.06360	0.02274	-0.00245	-0.00012	12.90542	-1.36454	-12.54082	0.16010	0.31956	-0.02438	0.01393	-0.00456	0.00132	12.59699
255			2.54000	-3.67295	3.09920	8.57122	-0.00785	-0.00160	-0.00013	-0.00035	-0.00000	-0.00000	98.50748	13.91652	-10.07120	-0.13071	-0.03111	-0.00054	-0.00142	0.00086	-0.00002	37.71801	3.62619	7.36145	-0.07160	0.00788	0.01245	-0.00014	-0.00010	0.00004	9.59150	-3.79977	14.43178	0.63429	0.08774	0.06270	0.02099	-0.00282	-0.00134	12.85586	-1.36111	-12.50739	0.16454	0.32144	-0.02540	0.01370	-0.00704	0.00143	12.54585
256			2.55000	-3.69647	3.10009	8.56297	-0.00786	-0.00161	-0.00008	-0.00030	0.00000	-0.00000	98.50401	13.89791	-10.05675	-0.13054	-0.03090	-0.00071	-0.00193	0.00078	-0.00001	37.71661	3.62614	7.35733	-0.07114	0.00843	0.01258	-0.00047	0.00005	0.00003	9.57436	-3.77762	14.44588	0.62859	0.08267	0.06091	0.01878	-0.00285	-0.00236	12.80836	-1.35442	-12.47227	0.17213	0.32096	-0.02684	0.01381	-0.00837	0.00155	12.49434
257			2.56000	-3.71584	3.10309	8.55782	-0.00786	-0.00163	-0.00004	-0.00023	0.00001	-0.00000	98.49712	13.89793	-10.04395	-0.13057	-0.03084	-0.00072	-0.00289	0.00046	0.00002	37.71039	3.61923	7.36319	-0.07063	0.00880	0.01244	-0.00117	0.00024	-0.00011	9.55972	-3.75344	14.46899	0.62035	0.07698	0.05862	0.01649	-0.00255	-0.00300	12.76225	-1.34661	-12.43630	0.17752	0.31952	-0.02852	0.01407	-0.00839	0.00166	12.44278
258			2.57000	-3.72998	3.10817	8.55595	-0.00786	-0.00163	-0.00001	-0.00016	0.00002	-0.00000	98.48383	13.92231	-10.03524	-0.13081	-0.03094	-0.00064	-0.00434	0.00004	0.00004	37.69589	3.60789	7.38479	-0.07048	0.00837	0.01185	-0.00217	0.00042	-0.00035	9.54728	-3.73053	14.49744	0.61425	0.07116	0.05765	0.01435	-0.00187	-0.00312	12.71588	-1.33979	-12.40058	0.17689	0.32220	-0.02984	0.01441	-0.00736	0.00171	12.39134
259			2.58000	-3.73842	3.11484	8.55647	-0.00786	-0.00164	0.00000	-0.00008	0.00002	-0.00000	98.46228	13.97280	-10.03081	-0.13109	-0.03117	-0.00050	-0.00605	-0.00033	0.00005	37.67117	3.59477	7.42459	-0.07106	0.00672	0.01064	-0.00331	0.00046	-0.00055	9.53662	-3.71349	14.52538	0.61089	0.06830	0.05803	0.01242	-0.00093	-0.00268	12.66729	-1.33550	-12.36663	0.17768	0.33012	-0.03111	0.01531	-0.00547	0.00167	12.34038
260			2.59000	-3.74182	3.12283	8.55832	-0.00786	-0.00163	0.00000	-0.00002	0.00002	-0.00000	98.43237	14.04504	-10.02924	-0.13137	-0.03147	-0.00036	-0.00763	-0.00054	0.00005	37.63661	3.58180	7.47993	-0.07263	0.00366	0.00878	-0.00428	0.00029	-0.00060	9.52719	-3.70632	14.54706	0.60942	0.06666	0.05842	0.01086	0.00016	-0.00176	12.61563	-1.33479	-12.33630	0.18045	0.33409	-0.03141	0.01635	-0.00265	0.00146	12.29065
261			2.60000	-3.74189	3.13197	8.56023	-0.00788	-0.00163	-0.00000	0.00001	0.00003	0.00000	98.39648	14.12800	-10.02757	-0.13153	-0.03177	-0.00030	-0.00860	-0.00049	0.00004	37.59625	3.56978	7.54242	-0.07474	0.00000	0.00673	-0.00474	0.00000	-0.00048	9.51845	-3.71042	14.56004	0.60728	0.06728	0.05877	0.00984	0.00126	-0.00073	12.56218	-1.33828	-12.31259	0.18203	0.33629	-0.03124	0.01668	0.00067	0.00106	12.24395
262			2.61000	-3.74064	3.14224	8.56116	-0.00790	-0.00163	-0.00001	0.00002	0.00003	-0.00000	98.35904	14.20820	-10.02289	-0.13167	-0.03202	-0.00035	-0.00868	-0.00023	0.00005	37.55642	3.55920	7.60171	-0.07684	-0.00308	0.00511	-0.00444	-0.00022	-0.00033	9.50978	-3.72514	14.56475	0.60538	0.06784	0.05867	0.00955	0.00226	0.00019	12.50972	-1.34551	-12.29868	0.18134	0.33335	-0.03027	0.01585	0.00386	0.00052	12.20246
263			2.62000	-3.73948	3.15323	8.56034	-0.00793	-0.00163	-0.00000	0.00001	0.00003	-0.00000	98.32434	14.27603	-10.01374	-0.13185	-0.03223	-0.00050	-0.00797	0.00012	0.00005	37.52326	3.55115	7.65086	-0.07847	-0.00490	0.00424	-0.00348	-0.00027	-0.00023	9.50054	-3.74867	14.56273	0.60245	0.06921	0.05903	0.00981	0.00304	0.00100	12.46162	-1.35549	-12.29640	0.18063	0.32937	-0.02861	0.01404	0.00655	-0.00001	12.16870
264			2.63000	-3.73869	3.16455	8.55690	-0.00796	-0.00164	0.00001	0.00001	0.00003	0.00000	98.29538	14.32840	-10.00018	-0.13196	-0.03234	-0.00074	-0.00675	0.00044	0.00006	37.50017	3.54750	7.68859	-0.07980	-0.00579	0.00393	-0.00221	-0.00021	-0.00018	9.49040	-3.77802	14.55387	0.60016	0.07032	0.05932	0.01023	0.00345	0.00189	12.42078	-1.36769	-12.30405	0.17848	0.32609	-0.02730	0.01150	0.00857	-0.00033	12.14407
265			2.64000	-3.73783	3.17588	8.55041	-0.00799	-0.00165	0.00003	0.00001	0.00003	0.00000	98.27309	14.36703	-9.98380	-0.13185	-0.03232	-0.00104	-0.00536	0.00060	0.00006	37.48735	3.55016	7.71737	-0.08090	-0.00627	0.00389	-0.00098	-0.00012	-0.00017	9.47925	-3.81005	14.53601	0.59802	0.07037	0.05931	0.01065	0.00345	0.00296	12.38824	-1.38198	-12.31622	0.17618	0.32363	-0.02660	0.00900	0.00952	-0.00033	12.12804
266			2.65000	-3.73663	3.18656	8.54190	-0.00801	-0.00166	0.00005	0.00002	0.00003	0.00000	98.25673	14.39527	-9.96810	-0.13160	-0.03222	-0.00131	-0.00399	0.00051	0.00006	37.48301	3.56024	7.74084	-0.08191	-0.00645	0.00406	-0.00000	-0.00003	-0.00018	9.46685	-3.84281	14.50652	0.59506	0.07090	0.05972	0.01125	0.00328	0.00425	12.36278	-1.39755	-12.32527	0.17561	0.32541	-0.02657	0.00717	0.00906	-0.00002	12.11825
267			2.66000	-3.73457	3.19569	8.53396	-0.00803	-0.00167	0.00006	0.00004	0.00002	0.00000	98.24488	14.41636	-9.95748	-0.13129	-0.03210	-0.00147	-0.00261	0.00018	0.00005	37.48453	3.57757	7.76220	-0.08275	-0.00624	0.00441	0.00065	0.00003	-0.00023	9.45277	-3.87578	14.46421	0.59207	0.07206	0.06006	0.01213	0.00306	0.00551	12.34164	-1.41291	-12.32406	0.17850	0.32892	-0.02712	0.00633	0.00715	0.00054	12.11177
268			2.67000	-3.73067	3.20268	8.53006	-0.00803	-0.00167	0.00006	0.00007	0.00002	0.00000	98.23693	14.43230	-9.95601	-0.13118	-0.03206	-0.00150	-0.00112	-0.00034	0.00003	37.48935	3.60087	7.78341	-0.08326	-0.00559	0.00499	0.00097	0.00007	-0.00028	9.43688	-3.90804	14.41055	0.58910	0.07426	0.06027	0.01292	0.00276	0.00648	12.32174	-1.42680	-12.30816	0.18456	0.33157	-0.02760	0.00643	0.00422	0.00123	12.10524
269			2.68000	-3.72397	3.20772	8.53341	-0.00804	-0.00166	0.00004	0.00012	0.00001	-0.00000	98.23295	14.44378	-9.96621	-0.13115	-0.03209	-0.00146	0.00053	-0.00095	0.00002	37.49525	3.62805	7.80510	-0.08324	-0.00452	0.00579	0.00101	0.00007	-0.00035	9.41980	-3.93807	14.34936	0.58612	0.07583	0.06008	0.01330	0.00236	0.00694	12.30054	-1.43805	-12.27729	0.18802	0.33112	-0.02760	0.00726	0.00079	0.00184	12.09560
270			2.69000	-3.71404	3.21171	8.54612	-0.00803	-0.00166	0.00001	0.00017	0.00001	-0.00000	98.23346	14.45115	-9.98849	-0.13126	-0.03218	-0.00133	0.00219	-0.00151	0.00000	37.50054	3.65678	7.82708	-0.08256	-0.00306	0.00675	0.00083	0.00005	-0.00041	9.40229	-3.96483	14.28548	0.58236	0.07610	0.05945	0.01320	0.00190	0.00683	12.27565	-1.44572	-12.23410	0.18923	0.32905	-0.02758	0.00869	-0.00245	0.00227	12.08007
271			2.70000	-3.70144	3.21571	8.56805	-0.00803	-0.00165	-0.00002	0.00021	0.00002	0.00000	98.23852	14.45467	-10.02064	-0.13147	-0.03234	-0.00110	0.00365	-0.00190	-0.00001	37.50406	3.68441	7.84867	-0.08113	-0.00148	0.00765	0.00056	0.00002	-0.00043	9.38517	-3.98783	14.22388	0.57734	0.07473	0.05839	0.01272	0.00146	0.00620	12.24556	-1.44972	-12.18347	0.19024	0.32667	-0.02789	0.01058	-0.00481	0.00250	12.05684
272			2.71000	-3.68730	3.22038	8.59668	-0.00803	-0.00164	-0.00006	0.00022	0.00002	0.00000	98.24783	14.45411	-10.05836	-0.13175	-0.03255	-0.00081	0.00471	-0.00202	-0.00001	37.50576	3.70848	7.86831	-0.07938	0.00002	0.00841	0.00030	-0.00000	-0.00040	9.36892	-4.00671	14.16869	0.57334	0.07357	0.05765	0.01212	0.00103	0.00523	12.20932	-1.45098	-12.13022	0.19039	0.32541	-0.02803	0.01261	-0.00601	0.00250	12.02534
273			2.72000	-3.67269	3.22587	8.62763	-0.00804	-0.00163	-0.00009	0.00023	0.00002	0.00000	98.26070	14.44873	-10.09590	-0.13195	-0.03271	-0.00059	0.00529	-0.00184	-0.00001	37.50607	3.72658	7.88425	-0.07806	0.00124	0.00906	0.00014	-0.00001	-0.00030	9.35395	-4.02061	14.12365	0.56937	0.07207	0.05684	0.01162	0.00054	0.00388	12.16701	-1.45068	-12.07889	0.19144	0.32407	-0.02816	0.01460	-0.00592	0.00232	11.98595
274			2.73000	-3.65817	3.23202	8.65679	-0.00805	-0.00163	-0.00012	0.00022	0.00002	0.00001	98.27641	14.43793	-10.12815	-0.13196	-0.03275	-0.00060	0.00547	-0.00144	-0.00002	37.50605	3.73680	7.89505	-0.07754	0.00189	0.00957	0.00012	0.00000	-0.00016	9.34021	-4.02784	14.09270	0.56663	0.06875	0.05603	0.01161	-0.00003	0.00218	12.11950	-1.45042	-12.03344	0.19245	0.32099	-0.02784	0.01625	-0.00465	0.00196	11.94023
275			2.74000	-3.64388	3.23860	8.68223	-0.00806	-0.00162	-0.00015	0.00022	0.00002	0.00001	98.29408	14.42191	-10.15258	-0.13188	-0.03270	-0.00089	0.00539	-0.00099	-0.00003	37.50679	3.73826	7.89991	-0.07787	0.00180	0.00988	0.00024	0.00001	0.00001	9.32736	-4.02731	14.07937	0.56430	0.06519	0.05490	0.01231	-0.00054	0.00031	12.06818	-1.45134	-11.99665	0.19287	0.31849	-0.02793	0.01742	-0.00294	0.00154	11.89053
276			2.75000	-3.62965	3.24536	8.70439	-0.00805	-0.00162	-0.00017	0.00021	0.00002	0.00001	98.31291	14.40184	-10.16961	-0.13171	-0.03257	-0.00131	0.00517	-0.00060	-0.00005	37.50930	3.73126	7.89843	-0.07855	0.00104	0.00983	0.00051	0.00001	0.00017	9.31467	-4.01958	14.08486	0.56082	0.06175	0.05379	0.01393	-0.00088	-0.00147	12.01439	-1.45330	-11.96929	0.19380	0.31870	-0.02863	0.01823	-0.00160	0.00114	11.83969
277			2.76000	-3.61590	3.25249	8.72429	-0.00804	-0.00162	-0.00018	0.00020	0.00002	0.00001	98.33201	14.37941	-10.18085	-0.13154	-0.03243	-0.00165	0.00480	-0.00031	-0.00007	37.51477	3.71709	7.89043	-0.07930	0.00002	0.00943	0.00091	0.00000	0.00031	9.30089	-4.00611	14.10781	0.55951	0.05798	0.05345	0.01679	-0.00108	-0.00304	11.95921	-1.45517	-11.95092	0.19238	0.32191	-0.02923	0.01844	-0.00082	0.00070	11.79079
278			2.77000	-3.60397	3.26036	8.74254	-0.00802	-0.00162	-0.00017	0.00016	0.00003	0.00001	98.35010	14.35597	-10.18814	-0.13148	-0.03233	-0.00183	0.00428	-0.00013	-0.00008	37.52394	3.69767	7.87614	-0.07977	-0.00104	0.00873	0.00138	-0.00001	0.00040	9.28455	-3.98804	14.14582	0.55794	0.05590	0.05403	0.02049	-0.00122	-0.00438	11.90383	-1.45611	-11.94185	0.19023	0.32914	-0.02979	0.01811	-0.00025	0.00020	11.74638
279			2.78000	-3.59485	3.26911	8.75905	-0.00801	-0.00162	-0.00016	0.00012	0.00003	0.00000	98.36639	14.33288	-10.19264	-0.13153	-0.03225	-0.00192	0.00371	-0.00002	-0.00007	37.53672	3.67537	7.85669	-0.07999	-0.00201	0.00789	0.00177	-0.00002	0.00041	9.26490	-3.96647	14.19561	0.55617	0.05362	0.05443	0.02395	-0.00130	-0.00535	11.84995	-1.45595	-11.94302	0.18770	0.33296	-0.02974	0.01705	0.00057	-0.00034	11.70812
280			2.79000	-3.58871	3.27834	8.77390	-0.00800	-0.00162	-0.00013	0.00008	0.00003	0.00000	98.38060	14.31224	-10.19564	-0.13169	-0.03219	-0.00193	0.00325	-0.00001	-0.00006	37.55189	3.65277	7.83501	-0.07977	-0.00281	0.00700	0.00198	-0.00002	0.00036	9.24259	-3.94253	14.25286	0.55472	0.05285	0.05499	0.02587	-0.00135	-0.00588	11.80010	-1.45531	-11.95524	0.18469	0.33557	-0.02926	0.01510	0.00188	-0.00089	11.67678
281			2.80000	-3.58464	3.28703	8.78753	-0.00800	-0.00163	-0.00010	0.00006	0.00003	0.00000	98.39320	14.29709	-10.19858	-0.13182	-0.03215	-0.00187	0.00305	-0.00010	-0.00004	37.56773	3.63298	7.81570	-0.07945	-0.00340	0.00619	0.00199	-0.00002	0.00025	9.21946	-3.91781	14.31214	0.55483	0.05142	0.05537	0.02550	-0.00130	-0.00582	11.75718	-1.45512	-11.97845	0.18035	0.33548	-0.02841	0.01229	0.00353	-0.00133	11.65252
282			2.81000	-3.58123	3.29433	8.80036	-0.00800	-0.00164	-0.00007	0.00006	0.00002	0.00000	98.40537	14.29038	-10.20257	-0.13185	-0.03213	-0.00170	0.00312	-0.00023	-0.00001	37.58261	3.61868	7.80390	-0.07913	-0.00372	0.00555	0.00185	-0.00003	0.00011	9.19777	-3.89469	14.36745	0.55459	0.04891	0.05542	0.02291	-0.00108	-0.00517	11.72343	-1.45621	-12.01020	0.17778	0.33426	-0.02779	0.00923	0.00521	-0.00157	11.63459
283			2.82000	-3.57737	3.29988	8.81252	-0.00800	-0.00165	-0.00005	0.00007	0.00002	0.00000	98.41808	14.29363	-10.20772	-0.13169	-0.03211	-0.00143	0.00326	-0.00035	0.00002	37.59529	3.61146	7.80344	-0.07911	-0.00371	0.00523	0.00157	-0.00004	-0.00002	9.17903	-3.87579	14.41377	0.55598	0.04841	0.05560	0.01918	-0.00077	-0.00412	11.69939	-1.45941	-12.04563	0.17408	0.33564	-0.02765	0.00626	0.00675	-0.00158	11.62145
284			2.83000	-3.57274	3.30386	8.82387	-0.00801	-0.00167	-0.00002	0.00008	0.00001	0.00000	98.43113	14.30600	-10.21327	-0.13141	-0.03212	-0.00104	0.00323	-0.00040	0.00003	37.60461	3.61156	7.81544	-0.07929	-0.00331	0.00526	0.00117	-0.00004	-0.00014	9.16374	-3.86302	14.44861	0.55740	0.04941	0.05629	0.01546	-0.00041	-0.00302	11.68398	-1.46552	-12.07888	0.17178	0.33842	-0.02739	0.00387	0.00805	-0.00131	11.61100
285			2.84000	-3.56734	3.30670	8.83398	-0.00800	-0.00168	0.00000	0.00008	0.00001	-0.00000	98.44366	14.32420	-10.21802	-0.13105	-0.03212	-0.00059	0.00289	-0.00038	0.00002	37.61007	3.61821	7.83759	-0.07962	-0.00261	0.00555	0.00071	-0.00004	-0.00025	9.15123	-3.85671	14.47306	0.55925	0.05010	0.05686	0.01274	0.00001	-0.00210	11.67511	-1.47499	-12.10498	0.17212	0.33800	-0.02662	0.00218	0.00875	-0.00085	11.60134
286			2.85000	-3.56180	3.30914	8.84258	-0.00798	-0.00169	0.00003	0.00008	0.00001	-0.00000	98.45435	14.34340	-10.22158	-0.13060	-0.03210	-0.00018	0.00223	-0.00033	0.00001	37.61168	3.63036	7.86524	-0.07979	-0.00170	0.00607	0.00022	-0.00002	-0.00033	9.14045	-3.85656	14.49050	0.56257	0.05089	0.05750	0.01142	0.00046	-0.00150	11.67052	-1.48716	-12.12072	0.17272	0.33522	-0.02531	0.00117	0.00833	-0.00031	11.59099
287			2.86000	-3.55707	3.31231	8.84982	-0.00796	-0.00170	0.00006	0.00006	0.00001	-0.00000	98.46149	14.35873	-10.22487	-0.13017	-0.03205	0.00021	0.00124	-0.00030	-0.00000	37.60976	3.64708	7.89349	-0.07981	-0.00040	0.00688	-0.00025	-0.00000	-0.00039	9.13008	-3.86212	14.50419	0.56662	0.05223	0.05837	0.01149	0.00089	-0.00118	11.66784	-1.50002	-12.12453	0.17337	0.33206	-0.02370	0.00084	0.00669	0.00017	11.57909
288			2.87000	-3.55412	3.31676	8.85561	-0.00794	-0.00171	0.00008	0.00003	0.00002	-0.00000	98.46337	14.36702	-10.22930	-0.12986	-0.03202	0.00058	0.00006	-0.00032	-0.00000	37.60473	3.66758	7.91902	-0.07957	0.00128	0.00791	-0.00067	-0.00001	-0.00044	9.11896	-3.87226	14.51652	0.56815	0.05300	0.05858	0.01290	0.00120	-0.00108	11.66490	-1.51145	-12.11724	0.17608	0.32808	-0.02265	0.00119	0.00430	0.00052	11.56534
289			2.88000	-3.55331	3.32217	8.85920	-0.00792	-0.00171	0.00010	0.00000	0.00002	-0.00000	98.45934	14.36660	-10.23565	-0.12976	-0.03202	0.00089	-0.00108	-0.00035	0.00001	37.59708	3.69076	7.93977	-0.07924	0.00302	0.00898	-0.00100	-0.00004	-0.00044	9.10576	-3.88430	14.52913	0.57010	0.05444	0.05832	0.01591	0.00124	-0.00120	11.65950	-1.52001	-12.10200	0.17543	0.32480	-0.02213	0.00218	0.00189	0.00068	11.54918
290			2.89000	-3.55429	3.32769	8.85980	-0.00791	-0.00171	0.00011	-0.00002	0.00002	0.00000	98.45019	14.35666	-10.24400	-0.12983	-0.03202	0.00102	-0.00189	-0.00037	0.00003	37.58794	3.71466	7.95411	-0.07911	0.00459	0.01007	-0.00118	-0.00009	-0.00039	9.08884	-3.89436	14.54397	0.57482	0.05515	0.05781	0.02082	0.00096	-0.00156	11.64976	-1.52509	-12.08402	0.17104	0.32295	-0.02211	0.00367	-0.00014	0.00065	11.53036
291			2.90000	-3.55600	3.33257	8.85713	-0.00791	-0.00171	0.00009	-0.00003	0.00001	0.00000	98.43818	14.33799	-10.25370	-0.12995	-0.03198	0.00084	-0.00224	-0.00036	0.00003	37.57861	3.73668	7.96106	-0.07926	0.00555	0.01102	-0.00123	-0.00013	-0.00028	9.06654	-3.89921	14.56283	0.57993	0.05475	0.05752	0.02742	0.00047	-0.00212	11.63400	-1.52630	-12.06907	0.16861	0.32268	-0.02225	0.00570	-0.00182	0.00041	11.50827
292			2.91000	-3.55749	3.33632	8.85225	-0.00793	-0.00169	0.00004	-0.00002	0.00001	0.00000	98.42539	14.31291	-10.26418	-0.13008	-0.03192	0.00037	-0.00226	-0.00035	0.00002	37.56977	3.75377	7.96042	-0.07954	0.00574	0.01169	-0.00120	-0.00013	-0.00010	9.03761	-3.89746	14.58733	0.58535	0.05462	0.05652	0.03507	-0.00004	-0.00280	11.61042	-1.52304	-12.06201	0.16927	0.32300	-0.02326	0.00835	-0.00332	0.00002	11.48172
293			2.92000	-3.55813	3.33866	8.84720	-0.00795	-0.00167	-0.00003	-0.00000	0.00000	-0.00000	98.41302	14.28485	-10.27493	-0.13024	-0.03186	-0.00032	-0.00213	-0.00033	-0.00002	37.56177	3.76293	7.95327	-0.08004	0.00490	0.01186	-0.00114	-0.00008	0.00011	9.00170	-3.88943	14.61881	0.59040	0.05348	0.05520	0.04279	-0.00046	-0.00351	11.57740	-1.51494	-12.06588	0.17216	0.32349	-0.02463	0.01165	-0.00481	-0.00051	11.44964
294			2.93000	-3.55768	3.34000	8.84437	-0.00799	-0.00165	-0.00012	0.00001	0.00000	-0.00000	98.40144	14.25650	-10.28530	-0.13044	-0.03184	-0.00109	-0.00203	-0.00028	-0.00005	37.55475	3.76219	7.94084	-0.08048	0.00328	0.01151	-0.00103	-0.00002	0.00030	8.95934	-3.87638	14.65783	0.59494	0.05203	0.05382	0.04948	-0.00072	-0.00411	11.53343	-1.50154	-12.08202	0.17407	0.32441	-0.02604	0.01529	-0.00660	-0.00112	11.41138
295			2.94000	-3.55603	3.34141	8.84547	-0.00802	-0.00162	-0.00021	0.00003	0.00001	0.00000	98.39054	14.22928	-10.29395	-0.13086	-0.03192	-0.00177	-0.00210	-0.00013	-0.00008	37.54892	3.75140	7.92452	-0.08078	0.00135	0.01081	-0.00088	0.00000	0.00043	8.91208	-3.86009	14.70292	0.59874	0.05081	0.05282	0.05403	-0.00087	-0.00449	11.47786	-1.48225	-12.10960	0.17425	0.32573	-0.02697	0.01877	-0.00889	-0.00168	11.36723
296			2.95000	-3.55343	3.34384	8.85029	-0.00806	-0.00159	-0.00029	0.00005	0.00001	0.00000	98.37983	14.20375	-10.29826	-0.13148	-0.03207	-0.00230	-0.00244	0.00018	-0.00010	37.54450	3.73227	7.90638	-0.08101	-0.00051	0.00993	-0.00067	-0.00001	0.00047	8.86222	-3.84186	14.75132	0.60177	0.04972	0.05207	0.05600	-0.00099	-0.00465	11.41163	-1.45669	-12.14571	0.17185	0.32767	-0.02760	0.02141	-0.01131	-0.00209	11.31878
297			2.96000	-3.55003	3.34746	8.85679	-0.00809	-0.00158	-0.00034	0.00006	0.00001	0.00000	98.36906	14.18042	-10.29467	-0.13228	-0.03225	-0.00276	-0.00302	0.00066	-0.00010	37.54179	3.70774	7.88905	-0.08106	-0.00217	0.00904	-0.00043	-0.00004	0.00044	8.81198	-3.82178	14.80066	0.60371	0.04790	0.05139	0.05572	-0.00115	-0.00467	11.33707	-1.42635	-12.18673	0.16696	0.32913	-0.02787	0.02273	-0.01279	-0.00229	11.26836
298			2.97000	-3.54591	3.35148	8.86255	-0.00812	-0.00157	-0.00035	0.00007	0.00001	0.00000	98.35806	14.16089	-10.28043	-0.13312	-0.03239	-0.00310	-0.00369	0.00121	-0.00007	37.54050	3.68100	7.87510	-0.08094	-0.00360	0.00814	-0.00024	-0.00009	0.00036	8.76304	-3.79865	14.85030	0.60483	0.04523	0.05094	0.05386	-0.00138	-0.00474	11.25773	-1.39456	-12.22913	0.16026	0.32888	-0.02742	0.02258	-0.01254	-0.00223	11.21847
299			2.98000	-3.54104	3.35481	8.86599	-0.00815	-0.00158	-0.00033	0.00008	0.00001	0.00000	98.34698	14.14727	-10.25501	-0.13394	-0.03250	-0.00325	-0.00420	0.00171	-0.00003	37.53986	3.65467	7.86590	-0.08077	-0.00467	0.00728	-0.00014	-0.00013	0.00026	8.71658	-3.77098	14.90102	0.60514	0.04160	0.05054	0.05083	-0.00160	-0.00490	11.17762	-1.36529	-12.26972	0.15357	0.32645	-0.02642	0.02129	-0.01056	-0.00197	11.17098
300			2.99000	-3.53522	3.35666	8.86668	-0.00817	-0.00161	-0.00027	0.00009	0.00000	-0.00000	98.33674	14.14169	-10.22046	-0.13458	-0.03256	-0.00315	-0.00427	0.00203	0.00002	37.53933	3.63059	7.86155	-0.08069	-0.00540	0.00643	-0.00009	-0.00015	0.00018	8.67358	-3.73833	14.95359	0.60432	0.03777	0.04994	0.04699	-0.00171	-0.00508	11.10069	-1.34158	-12.30597	0.14812	0.32318	-0.02547	0.01926	-0.00750	-0.00162	11.12736
301			3.00000	-3.52838	3.35700	8.86489	-0.00818	-0.00164	-0.00019	0.00010	-0.00000	-0.00000	98.32877	14.14493	-10.18074	-0.13497	-0.03255	-0.00286	-0.00372	0.00211	0.00006	37.53888	3.60986	7.86061	-0.08056	-0.00574	0.00573	-0.00005	-0.00015	0.00011	8.63448	-3.70226	15.00861	0.60113	0.03409	0.04920	0.04287	-0.00162	-0.00526	11.03019	-1.32518	-12.33598	0.14402	0.32108	-0.02503	0.01674	-0.00393	-0.00126	11.08874
302			3.01000	-3.52081	3.35590	8.86169	-0.00819	-0.00168	-0.00009	0.00011	-0.00001	-0.00000	98.32459	14.15660	-10.14091	-0.13502	-0.03248	-0.00242	-0.00255	0.00192	0.00009	37.53866	3.59276	7.86168	-0.08043	-0.00575	0.00519	0.00001	-0.00013	0.00007	8.59917	-3.66602	15.06671	0.59726	0.03189	0.04875	0.03920	-0.00139	-0.00545	10.96870	-1.31680	-12.35971	0.13957	0.32357	-0.02539	0.01379	-0.00014	-0.00096	11.05587
303			3.02000	-3.51290	3.35337	8.85857	-0.00818	-0.00171	0.00000	0.00011	-0.00001	0.00000	98.32552	14.17515	-10.10564	-0.13473	-0.03237	-0.00191	-0.00088	0.00150	0.00008	37.53884	3.57929	7.86333	-0.08022	-0.00546	0.00484	0.00007	-0.00010	0.00005	8.56691	-3.63355	15.12799	0.59666	0.03164	0.04936	0.03625	-0.00106	-0.00564	10.91792	-1.31641	-12.37861	0.13425	0.32746	-0.02506	0.01065	0.00372	-0.00073	11.02925
304			3.03000	-3.50538	3.34922	8.85779	-0.00816	-0.00174	0.00008	0.00010	-0.00001	-0.00000	98.33223	14.19863	-10.07908	-0.13426	-0.03227	-0.00129	0.00109	0.00092	0.00006	37.53946	3.56932	7.86472	-0.08002	-0.00490	0.00458	0.00013	-0.00006	0.00003	8.53742	-3.60851	15.19061	0.59673	0.03176	0.05008	0.03319	-0.00061	-0.00559	10.87863	-1.32329	-12.39479	0.13115	0.32907	-0.02431	0.00774	0.00723	-0.00057	11.00887
305			3.04000	-3.49891	3.34388	8.86159	-0.00814	-0.00176	0.00014	0.00009	-0.00002	-0.00000	98.34495	14.22432	-10.06424	-0.13374	-0.03224	-0.00053	0.00321	0.00026	0.00002	37.54054	3.56318	7.86502	-0.07975	-0.00399	0.00443	0.00020	-0.00002	0.00002	8.51096	-3.59281	15.25143	0.59643	0.03288	0.05097	0.02940	-0.00014	-0.00527	10.85097	-1.33608	-12.40958	0.13112	0.33086	-0.02360	0.00511	0.00991	-0.00044	10.99437
306			3.05000	-3.49372	3.33803	8.87047	-0.00810	-0.00177	0.00018	0.00007	-0.00002	-0.00000	98.36395	14.24930	-10.06181	-0.13319	-0.03229	0.00033	0.00529	-0.00034	-0.00001	37.54238	3.56167	7.86391	-0.07936	-0.00261	0.00447	0.00032	0.00001	0.00000	8.48826	-3.58625	15.30730	0.59827	0.03563	0.05215	0.02479	0.00031	-0.00470	10.83462	-1.35296	-12.42235	0.12949	0.33010	-0.02210	0.00261	0.01125	-0.00026	10.98500
307			3.06000	-3.48959	3.33222	8.88255	-0.00804	-0.00177	0.00019	0.00006	-0.00001	-0.00000	98.38911	14.27126	-10.06983	-0.13245	-0.03232	0.00111	0.00704	-0.00077	-0.00004	37.54534	3.56589	7.86206	-0.07886	-0.00093	0.00478	0.00048	0.00001	-0.00003	8.46999	-3.58725	15.35530	0.59975	0.03795	0.05317	0.01936	0.00066	-0.00387	10.82838	-1.37186	-12.43037	0.12926	0.32568	-0.02008	0.00059	0.01094	-0.00002	10.97970
308			3.07000	-3.48644	3.32701	8.89478	-0.00798	-0.00176	0.00018	0.00004	-0.00001	-0.00000	98.41935	14.28901	-10.08426	-0.13151	-0.03230	0.00171	0.00811	-0.00095	-0.00004	37.54953	3.57612	7.86141	-0.07853	0.00079	0.00536	0.00064	-0.00001	-0.00008	8.45663	-3.59379	15.39300	0.60025	0.04006	0.05407	0.01335	0.00090	-0.00283	10.82960	-1.39056	-12.43071	0.13079	0.32109	-0.01825	-0.00079	0.00921	0.00024	10.97682
309			3.08000	-3.48470	3.32303	8.90429	-0.00793	-0.00174	0.00015	0.00002	-0.00001	-0.00000	98.45226	14.30206	-10.10023	-0.13039	-0.03219	0.00200	0.00826	-0.00086	-0.00003	37.55458	3.59151	7.86404	-0.07862	0.00222	0.00614	0.00076	-0.00004	-0.00015	8.44847	-3.60389	15.41863	0.60231	0.04133	0.05482	0.00711	0.00101	-0.00166	10.83510	-1.40697	-12.42186	0.13136	0.31668	-0.01663	-0.00149	0.00622	0.00044	10.97472
310			3.09000	-3.48487	3.32081	8.90924	-0.00789	-0.00172	0.00011	-0.00001	-0.00000	-0.00000	98.48486	14.31021	-10.11295	-0.12926	-0.03200	0.00197	0.00759	-0.00055	-0.00001	37.55994	3.60991	7.87117	-0.07903	0.00322	0.00704	0.00083	-0.00005	-0.00023	8.44554	-3.61624	15.43160	0.60273	0.04105	0.05523	0.00089	0.00099	-0.00048	10.84194	-1.41842	-12.40495	0.13382	0.31232	-0.01541	-0.00163	0.00217	0.00055	10.97227
311			3.10000	-3.48706	3.32078	8.90912	-0.00786	-0.00170	0.00008	-0.00004	0.00000	0.00000	98.51492	14.31357	-10.11891	-0.12825	-0.03177	0.00169	0.00642	-0.00011	-0.00000	37.56539	3.62869	7.88293	-0.07972	0.00377	0.00795	0.00091	-0.00004	-0.00030	8.44766	-3.62981	15.43248	0.60165	0.04014	0.05558	-0.00484	0.00087	0.00056	10.84810	-1.42245	-12.38331	0.13635	0.30926	-0.01451	-0.00143	-0.00221	0.00054	10.96892
312			3.11000	-3.49056	3.32297	8.90436	-0.00784	-0.00169	0.00004	-0.00005	0.00001	0.00000	98.54130	14.31275	-10.11653	-0.12739	-0.03150	0.00121	0.00511	0.00034	0.00000	37.57130	3.64547	7.89829	-0.08038	0.00374	0.00869	0.00103	-0.00001	-0.00033	8.45427	-3.64242	15.42381	0.60077	0.03847	0.05595	-0.00929	0.00057	0.00128	10.85288	-1.41846	-12.36110	0.13633	0.30842	-0.01396	-0.00114	-0.00598	0.00048	10.96480
313			3.12000	-3.49394	3.32710	8.89657	-0.00782	-0.00167	0.00002	-0.00004	0.00001	0.00000	98.56384	14.30819	-10.10690	-0.12670	-0.03125	0.00072	0.00387	0.00068	0.00001	37.57810	3.65864	7.91503	-0.08089	0.00346	0.00923	0.00118	0.00001	-0.00031	8.46389	-3.65039	15.40901	0.60049	0.03728	0.05610	-0.01153	0.00009	0.00165	10.85660	-1.40803	-12.34052	0.13481	0.31075	-0.01423	-0.00097	-0.00879	0.00044	10.96020
314			3.13000	-3.49598	3.33242	8.88793	-0.00781	-0.00165	-0.00000	-0.00002	0.00001	-0.00000	98.58221	14.29964	-10.09273	-0.12614	-0.03102	0.00031	0.00267	0.00086	0.00000	37.58593	3.66712	7.93016	-0.08110	0.00312	0.00957	0.00127	0.00002	-0.00023	8.47418	-3.64997	15.39080	0.60000	0.03631	0.05606	-0.01086	-0.00055	0.00176	10.86010	-1.39330	-12.32013	0.13423	0.31417	-0.01488	-0.00098	-0.01094	0.00050	10.95583
315			3.14000	-3.49626	3.33786	8.88023	-0.00781	-0.00164	-0.00003	-0.00000	0.00001	-0.00000	98.59547	14.28654	-10.07698	-0.12589	-0.03087	-0.00006	0.00140	0.00091	-0.00000	37.59438	3.67012	7.94112	-0.08091	0.00277	0.00977	0.00127	0.00002	-0.00011	8.48220	-3.63843	15.37072	0.60062	0.03291	0.05620	-0.00724	-0.00120	0.00170	10.86391	-1.37604	-12.29547	0.13326	0.31520	-0.01479	-0.00110	-0.01252	0.00065	10.95197
316			3.15000	-3.49522	3.34207	8.87464	-0.00780	-0.00162	-0.00006	0.00002	0.00001	-0.00000	98.60255	14.26908	-10.06213	-0.12592	-0.03079	-0.00048	0.00009	0.00084	-0.00001	37.60288	3.66758	7.94653	-0.08071	0.00211	0.00973	0.00115	0.00002	0.00002	8.48542	-3.61386	15.35036	0.60106	0.02885	0.05600	-0.00122	-0.00172	0.00141	10.86815	-1.35816	-12.26171	0.13386	0.31566	-0.01487	-0.00121	-0.01338	0.00093	10.94840
317			3.16000	-3.49328	3.34413	8.87199	-0.00779	-0.00161	-0.00009	0.00003	0.00000	-0.00000	98.60287	14.24810	-10.05020	-0.12630	-0.03079	-0.00097	-0.00120	0.00068	-0.00003	37.61037	3.66005	7.94615	-0.08056	0.00107	0.00946	0.00089	0.00001	0.00013	8.48209	-3.57499	15.33206	0.60129	0.02455	0.05563	0.00607	-0.00205	0.00089	10.87240	-1.34185	-12.21592	0.13612	0.31627	-0.01511	-0.00124	-0.01326	0.00127	10.94409
318			3.17000	-3.49112	3.34396	8.87291	-0.00780	-0.00159	-0.00013	0.00003	-0.00000	0.00000	98.59644	14.22476	-10.04261	-0.12704	-0.03089	-0.00144	-0.00242	0.00046	-0.00006	37.61589	3.64896	7.94053	-0.08036	-0.00009	0.00904	0.00050	-0.00000	0.00021	8.47186	-3.52195	15.31815	0.60113	0.01884	0.05443	0.01316	-0.00197	0.00019	10.87620	-1.32909	-12.15826	0.13771	0.31548	-0.01585	-0.00109	-0.01204	0.00163	10.93809
319			3.18000	-3.48958	3.34235	8.87751	-0.00781	-0.00158	-0.00017	0.00001	-0.00000	0.00000	98.58363	14.20062	-10.03979	-0.12815	-0.03112	-0.00185	-0.00354	0.00023	-0.00008	37.61840	3.63639	7.93107	-0.08003	-0.00114	0.00859	0.00001	-0.00001	0.00023	8.45567	-3.45694	15.31033	0.59968	0.01258	0.05254	0.01864	-0.00151	-0.00053	10.87862	-1.32115	-12.09190	0.13951	0.31369	-0.01703	-0.00068	-0.00990	0.00196	10.92956
320			3.19000	-3.48984	3.34041	8.88496	-0.00783	-0.00157	-0.00022	-0.00002	-0.00000	0.00000	98.56518	14.17725	-10.04100	-0.12938	-0.03139	-0.00222	-0.00459	0.00005	-0.00009	37.61728	3.62466	7.91977	-0.07965	-0.00218	0.00809	-0.00051	-0.00001	0.00021	8.43570	-3.38432	15.30941	0.59900	0.00819	0.05163	0.02180	-0.00103	-0.00118	10.87861	-1.31843	-12.02208	0.13883	0.31471	-0.01773	0.00006	-0.00747	0.00210	10.91802
321			3.20000	-3.49338	3.33919	8.89416	-0.00786	-0.00156	-0.00027	-0.00007	0.00000	0.00000	98.54177	14.15612	-10.04478	-0.13067	-0.03169	-0.00256	-0.00559	-0.00006	-0.00009	37.61242	3.61567	7.90906	-0.07924	-0.00326	0.00755	-0.00098	0.00000	0.00015	8.41424	-3.30979	15.31510	0.59762	0.00345	0.05153	0.02259	-0.00043	-0.00173	10.87494	-1.32000	-11.95368	0.13838	0.31621	-0.01774	0.00099	-0.00538	0.00201	10.90334
322			3.21000	-3.50162	3.33934	8.90384	-0.00790	-0.00155	-0.00032	-0.00015	0.00000	0.00000	98.51420	14.13815	-10.04916	-0.13191	-0.03198	-0.00290	-0.00647	-0.00005	-0.00008	37.60422	3.61077	7.90118	-0.07923	-0.00446	0.00702	-0.00133	0.00001	0.00008	8.39337	-3.23863	15.32672	0.59545	-0.00101	0.05121	0.02157	0.00011	-0.00214	10.86741	-1.32379	-11.89077	0.13911	0.31670	-0.01781	0.00184	-0.00392	0.00180	10.88599
323			3.22000	-3.51559	3.34115	8.91246	-0.00797	-0.00155	-0.00035	-0.00023	0.00001	0.00000	98.48384	14.12332	-10.05168	-0.13293	-0.03221	-0.00321	-0.00710	0.00009	-0.00008	37.59394	3.61052	7.89726	-0.07980	-0.00554	0.00665	-0.00147	0.00003	0.00000	8.37433	-3.17434	15.34360	0.59404	-0.00406	0.05155	0.01955	0.00040	-0.00247	10.85713	-1.32788	-11.83743	0.14020	0.31695	-0.01718	0.00237	-0.00299	0.00139	10.86723
324			3.23000	-3.53582	3.34486	8.91870	-0.00805	-0.00156	-0.00037	-0.00032	0.00001	0.00000	98.45276	14.11091	-10.04996	-0.13356	-0.03233	-0.00345	-0.00732	0.00036	-0.00007	37.58332	3.61478	7.89724	-0.08146	-0.00638	0.00654	-0.00140	0.00005	-0.00005	8.35776	-3.11934	15.36479	0.59528	-0.00612	0.05203	0.01702	0.00049	-0.00269	10.84584	-1.33068	-11.79738	0.13843	0.31631	-0.01621	0.00239	-0.00244	0.00090	10.84848
325			3.24000	-3.56201	3.35020	8.92153	-0.00815	-0.00158	-0.00038	-0.00040	0.00002	0.00000	98.42336	14.09979	-10.04211	-0.13356	-0.03228	-0.00359	-0.00700	0.00071	-0.00006	37.57406	3.62302	7.89965	-0.08463	-0.00670	0.00682	-0.00114	0.00007	-0.00010	8.34403	-3.07538	15.38893	0.59660	-0.00595	0.05258	0.01404	0.00036	-0.00277	10.83589	-1.33112	-11.77349	0.13624	0.31624	-0.01534	0.00180	-0.00193	0.00039	10.83156
326			3.25000	-3.59274	3.35611	8.92007	-0.00827	-0.00160	-0.00037	-0.00047	0.00001	-0.00000	98.39831	14.08950	-10.02679	-0.13262	-0.03199	-0.00361	-0.00610	0.00110	-0.00005	37.56756	3.63444	7.90285	-0.08958	-0.00655	0.00745	-0.00071	0.00010	-0.00013	8.33346	-3.04217	15.41449	0.59706	-0.00512	0.05340	0.01061	0.00023	-0.00277	10.82996	-1.32931	-11.76739	0.13450	0.31504	-0.01400	0.00063	-0.00068	-0.00008	10.81837
327			3.26000	-3.62617	3.36132	8.91427	-0.00838	-0.00163	-0.00034	-0.00050	0.00001	-0.00000	98.37987	14.07987	-10.00418	-0.13051	-0.03140	-0.00352	-0.00460	0.00141	-0.00003	37.56464	3.64853	7.90552	-0.09715	-0.00582	0.00856	-0.00012	0.00011	-0.00016	8.32642	-3.01680	15.44054	0.59660	-0.00586	0.05349	0.00678	0.00020	-0.00273	10.83068	-1.32750	-11.77927	0.13369	0.31135	-0.01300	-0.00100	0.00197	-0.00044	10.81001
328			3.27000	-3.66074	3.36500	8.90537	-0.00847	-0.00166	-0.00031	-0.00052	0.00001	-0.00001	98.37025	14.07108	-9.97598	-0.12718	-0.03051	-0.00329	-0.00247	0.00159	-0.00002	37.56584	3.66465	7.90727	-0.10750	-0.00456	0.01009	0.00068	0.00010	-0.00020	8.32319	-2.99540	15.46682	0.59780	-0.00563	0.05354	0.00255	0.00017	-0.00271	10.83948	-1.32907	-11.80726	0.13216	0.30870	-0.01229	-0.00279	0.00601	-0.00069	10.80610
329			3.28000	-3.69562	3.36715	8.89546	-0.00853	-0.00169	-0.00026	-0.00053	0.00000	-0.00000	98.37220	14.06350	-9.94429	-0.12276	-0.02937	-0.00292	0.00034	0.00165	-0.00001	37.57169	3.68199	7.90824	-0.12036	-0.00285	0.01197	0.00186	0.00007	-0.00023	8.32429	-2.97486	15.49307	0.59975	-0.00560	0.05327	-0.00223	0.00016	-0.00266	10.85643	-1.33722	-11.84709	0.13273	0.30659	-0.01210	-0.00447	0.01062	-0.00084	10.80481
330			3.29000	-3.73110	3.36814	8.88714							98.38923	14.05749	-9.91089							37.58345	3.69928	7.90878							8.33013	-2.95419	15.51868							10.88011	-1.35304	-11.89295							10.80354
331			3.30000	-3.76830	3.36849	8.88305							98.42518	14.05288	-9.87717							37.60228	3.71452	7.90874							8.34061	-2.93511	15.54254							10.90811	-1.37459	-11.93839							10.79939
[truncated: 11 more columns]
