# Supplementary material for: Analysis of the impact of different landing heights and lateralities on lower limb joint load based on statistical parametric mapping
Source: PLoS One. 2025 May 30;20(5):e0324656. doi: 10.1371/journal.pone.0324656 (PMC12124505; doi:10.1371/journal.pone.0324656)
Supplement: S1 File — (ZIP) [file pone.0324656.s001.zip › Original data/007/右前30.txt]

	C:\Users\dell\Documents\Qualisys-GAIT1214\Data\yangxialin_yangxialin_2023-11-18_WJN007\2023-11-18\2023-11-18_unspecified\Gait LB - CAST 2.c3d	C:\Users\dell\Documents\Qualisys-GAIT1214\Data\yangxialin_yangxialin_2023-11-18_WJN007\2023-11-18\2023-11-18_unspecified\Gait LB - CAST 2.c3d	C:\Users\dell\Documents\Qualisys-GAIT1214\Data\yangxialin_yangxialin_2023-11-18_WJN007\2023-11-18\2023-11-18_unspecified\Gait LB - CAST 2.c3d	C:\Users\dell\Documents\Qualisys-GAIT1214\Data\yangxialin_yangxialin_2023-11-18_WJN007\2023-11-18\2023-11-18_unspecified\Gait LB - CAST 2.c3d	C:\Users\dell\Documents\Qualisys-GAIT1214\Data\yangxialin_yangxialin_2023-11-18_WJN007\2023-11-18\2023-11-18_unspecified\Gait LB - CAST 2.c3d	C:\Users\dell\Documents\Qualisys-GAIT1214\Data\yangxialin_yangxialin_2023-11-18_WJN007\2023-11-18\2023-11-18_unspecified\Gait LB - CAST 2.c3d	C:\Users\dell\Documents\Qualisys-GAIT1214\Data\yangxialin_yangxialin_2023-11-18_WJN007\2023-11-18\2023-11-18_unspecified\Gait LB - CAST 2.c3d	C:\Users\dell\Documents\Qualisys-GAIT1214\Data\yangxialin_yangxialin_2023-11-18_WJN007\2023-11-18\2023-11-18_unspecified\Gait LB - CAST 2.c3d	C:\Users\dell\Documents\Qualisys-GAIT1214\Data\yangxialin_yangxialin_2023-11-18_WJN007\2023-11-18\2023-11-18_unspecified\Gait LB - CAST 2.c3d	C:\Users\dell\Documents\Qualisys-GAIT1214\Data\yangxialin_yangxialin_2023-11-18_WJN007\2023-11-18\2023-11-18_unspecified\Gait LB - CAST 2.c3d	C:\Users\dell\Documents\Qualisys-GAIT1214\Data\yangxialin_yangxialin_2023-11-18_WJN007\2023-11-18\2023-11-18_unspecified\Gait LB - CAST 2.c3d	C:\Users\dell\Documents\Qualisys-GAIT1214\Data\yangxialin_yangxialin_2023-11-18_WJN007\2023-11-18\2023-11-18_unspecified\Gait LB - CAST 2.c3d	C:\Users\dell\Documents\Qualisys-GAIT1214\Data\yangxialin_yangxialin_2023-11-18_WJN007\2023-11-18\2023-11-18_unspecified\Gait LB - CAST 2.c3d	C:\Users\dell\Documents\Qualisys-GAIT1214\Data\yangxialin_yangxialin_2023-11-18_WJN007\2023-11-18\2023-11-18_unspecified\Gait LB - CAST 2.c3d	C:\Users\dell\Documents\Qualisys-GAIT1214\Data\yangxialin_yangxialin_2023-11-18_WJN007\2023-11-18\2023-11-18_unspecified\Gait LB - CAST 2.c3d	C:\Users\dell\Documents\Qualisys-GAIT1214\Data\yangxialin_yangxialin_2023-11-18_WJN007\2023-11-18\2023-11-18_unspecified\Gait LB - CAST 2.c3d	C:\Users\dell\Documents\Qualisys-GAIT1214\Data\yangxialin_yangxialin_2023-11-18_WJN007\2023-11-18\2023-11-18_unspecified\Gait LB - CAST 2.c3d	C:\Users\dell\Documents\Qualisys-GAIT1214\Data\yangxialin_yangxialin_2023-11-18_WJN007\2023-11-18\2023-11-18_unspecified\Gait LB - CAST 2.c3d	C:\Users\dell\Documents\Qualisys-GAIT1214\Data\yangxialin_yangxialin_2023-11-18_WJN007\2023-11-18\2023-11-18_unspecified\Gait LB - CAST 2.c3d	C:\Users\dell\Documents\Qualisys-GAIT1214\Data\yangxialin_yangxialin_2023-11-18_WJN007\2023-11-18\2023-11-18_unspecified\Gait LB - CAST 2.c3d	C:\Users\dell\Documents\Qualisys-GAIT1214\Data\yangxialin_yangxialin_2023-11-18_WJN007\2023-11-18\2023-11-18_unspecified\Gait LB - CAST 2.c3d	C:\Users\dell\Documents\Qualisys-GAIT1214\Data\yangxialin_yangxialin_2023-11-18_WJN007\2023-11-18\2023-11-18_unspecified\Gait LB - CAST 2.c3d	C:\Users\dell\Documents\Qualisys-GAIT1214\Data\yangxialin_yangxialin_2023-11-18_WJN007\2023-11-18\2023-11-18_unspecified\Gait LB - CAST 2.c3d	C:\Users\dell\Documents\Qualisys-GAIT1214\Data\yangxialin_yangxialin_2023-11-18_WJN007\2023-11-18\2023-11-18_unspecified\Gait LB - CAST 2.c3d	C:\Users\dell\Documents\Qualisys-GAIT1214\Data\yangxialin_yangxialin_2023-11-18_WJN007\2023-11-18\2023-11-18_unspecified\Gait LB - CAST 2.c3d	C:\Users\dell\Documents\Qualisys-GAIT1214\Data\yangxialin_yangxialin_2023-11-18_WJN007\2023-11-18\2023-11-18_unspecified\Gait LB - CAST 2.c3d	C:\Users\dell\Documents\Qualisys-GAIT1214\Data\yangxialin_yangxialin_2023-11-18_WJN007\2023-11-18\2023-11-18_unspecified\Gait LB - CAST 2.c3d	C:\Users\dell\Documents\Qualisys-GAIT1214\Data\yangxialin_yangxialin_2023-11-18_WJN007\2023-11-18\2023-11-18_unspecified\Gait LB - CAST 2.c3d	C:\Users\dell\Documents\Qualisys-GAIT1214\Data\yangxialin_yangxialin_2023-11-18_WJN007\2023-11-18\2023-11-18_unspecified\Gait LB - CAST 2.c3d	C:\Users\dell\Documents\Qualisys-GAIT1214\Data\yangxialin_yangxialin_2023-11-18_WJN007\2023-11-18\2023-11-18_unspecified\Gait LB - CAST 2.c3d	C:\Users\dell\Documents\Qualisys-GAIT1214\Data\yangxialin_yangxialin_2023-11-18_WJN007\2023-11-18\2023-11-18_unspecified\Gait LB - CAST 2.c3d	C:\Users\dell\Documents\Qualisys-GAIT1214\Data\yangxialin_yangxialin_2023-11-18_WJN007\2023-11-18\2023-11-18_unspecified\Gait LB - CAST 2.c3d	C:\Users\dell\Documents\Qualisys-GAIT1214\Data\yangxialin_yangxialin_2023-11-18_WJN007\2023-11-18\2023-11-18_unspecified\Gait LB - CAST 2.c3d	C:\Users\dell\Documents\Qualisys-GAIT1214\Data\yangxialin_yangxialin_2023-11-18_WJN007\2023-11-18\2023-11-18_unspecified\Gait LB - CAST 2.c3d	C:\Users\dell\Documents\Qualisys-GAIT1214\Data\yangxialin_yangxialin_2023-11-18_WJN007\2023-11-18\2023-11-18_unspecified\Gait LB - CAST 2.c3d	C:\Users\dell\Documents\Qualisys-GAIT1214\Data\yangxialin_yangxialin_2023-11-18_WJN007\2023-11-18\2023-11-18_unspecified\Gait LB - CAST 2.c3d	C:\Users\dell\Documents\Qualisys-GAIT1214\Data\yangxialin_yangxialin_2023-11-18_WJN007\2023-11-18\2023-11-18_unspecified\Gait LB - CAST 2.c3d	C:\Users\dell\Documents\Qualisys-GAIT1214\Data\yangxialin_yangxialin_2023-11-18_WJN007\2023-11-18\2023-11-18_unspecified\Gait LB - CAST 2.c3d	C:\Users\dell\Documents\Qualisys-GAIT1214\Data\yangxialin_yangxialin_2023-11-18_WJN007\2023-11-18\2023-11-18_unspecified\Gait LB - CAST 2.c3d	C:\Users\dell\Documents\Qualisys-GAIT1214\Data\yangxialin_yangxialin_2023-11-18_WJN007\2023-11-18\2023-11-18_unspecified\Gait LB - CAST 2.c3d	C:\Users\dell\Documents\Qualisys-GAIT1214\Data\yangxialin_yangxialin_2023-11-18_WJN007\2023-11-18\2023-11-18_unspecified\Gait LB - CAST 2.c3d	C:\Users\dell\Documents\Qualisys-GAIT1214\Data\yangxialin_yangxialin_2023-11-18_WJN007\2023-11-18\2023-11-18_unspecified\Gait LB - CAST 2.c3d	C:\Users\dell\Documents\Qualisys-GAIT1214\Data\yangxialin_yangxialin_2023-11-18_WJN007\2023-11-18\2023-11-18_unspecified\Gait LB - CAST 2.c3d	C:\Users\dell\Documents\Qualisys-GAIT1214\Data\yangxialin_yangxialin_2023-11-18_WJN007\2023-11-18\2023-11-18_unspecified\Gait LB - CAST 2.c3d	C:\Users\dell\Documents\Qualisys-GAIT1214\Data\yangxialin_yangxialin_2023-11-18_WJN007\2023-11-18\2023-11-18_unspecified\Gait LB - CAST 2.c3d	C:\Users\dell\Documents\Qualisys-GAIT1214\Data\yangxialin_yangxialin_2023-11-18_WJN007\2023-11-18\2023-11-18_unspecified\Gait LB - CAST 2.c3d	C:\Users\dell\Documents\Qualisys-GAIT1214\Data\yangxialin_yangxialin_2023-11-18_WJN007\2023-11-18\2023-11-18_unspecified\Gait LB - CAST 2.c3d	C:\Users\dell\Documents\Qualisys-GAIT1214\Data\yangxialin_yangxialin_2023-11-18_WJN007\2023-11-18\2023-11-18_unspecified\Gait LB - CAST 2.c3d	C:\Users\dell\Documents\Qualisys-GAIT1214\Data\yangxialin_yangxialin_2023-11-18_WJN007\2023-11-18\2023-11-18_unspecified\Gait LB - CAST 2.c3d
	CD	ZD	TIME	Left Ankle Angles	Left Ankle Angles	Left Ankle Angles	Left Ankle Moment	Left Ankle Moment	Left Ankle Moment	Left Ankle Power	Left Ankle Power	Left Ankle Power	Left Knee Angles	Left Knee Angles	Left Knee Angles	Left Knee Moment	Left Knee Moment	Left Knee Moment	Left Knee Power	Left Knee Power	Left Knee Power	Left Hip Angles	Left Hip Angles	Left Hip Angles	Left Hip Moment	Left Hip Moment	Left Hip Moment	Left Hip Power	Left Hip Power	Left Hip Power	Right Ankle Angles	Right Ankle Angles	Right Ankle Angles	Right Ankle Moment	Right Ankle Moment	Right Ankle Moment	Right Ankle Power	Right Ankle Power	Right Ankle Power	Right Knee Angles	Right Knee Angles	Right Knee Angles	Right Knee Moment	Right Knee Moment	Right Knee Moment	Right Knee Power	Right Knee Power	Right Knee Power	Right Hip Angles
	EVENT_LABEL	EVENT_LABEL	FRAME_NUMBERS	LINK_MODEL_BASED	LINK_MODEL_BASED	LINK_MODEL_BASED	LINK_MODEL_BASED	LINK_MODEL_BASED	LINK_MODEL_BASED	LINK_MODEL_BASED	LINK_MODEL_BASED	LINK_MODEL_BASED	LINK_MODEL_BASED	LINK_MODEL_BASED	LINK_MODEL_BASED	LINK_MODEL_BASED	LINK_MODEL_BASED	LINK_MODEL_BASED	LINK_MODEL_BASED	LINK_MODEL_BASED	LINK_MODEL_BASED	LINK_MODEL_BASED	LINK_MODEL_BASED	LINK_MODEL_BASED	LINK_MODEL_BASED	LINK_MODEL_BASED	LINK_MODEL_BASED	LINK_MODEL_BASED	LINK_MODEL_BASED	LINK_MODEL_BASED	LINK_MODEL_BASED	LINK_MODEL_BASED	LINK_MODEL_BASED	LINK_MODEL_BASED	LINK_MODEL_BASED	LINK_MODEL_BASED	LINK_MODEL_BASED	LINK_MODEL_BASED	LINK_MODEL_BASED	LINK_MODEL_BASED	LINK_MODEL_BASED	LINK_MODEL_BASED	LINK_MODEL_BASED	LINK_MODEL_BASED	LINK_MODEL_BASED	LINK_MODEL_BASED	LINK_MODEL_BASED	LINK_MODEL_BASED	LINK_MODEL_BASED
	ORIGINAL	ORIGINAL	ORIGINAL	ORIGINAL	ORIGINAL	ORIGINAL	ORIGINAL	ORIGINAL	ORIGINAL	ORIGINAL	ORIGINAL	ORIGINAL	ORIGINAL	ORIGINAL	ORIGINAL	ORIGINAL	ORIGINAL	ORIGINAL	ORIGINAL	ORIGINAL	ORIGINAL	ORIGINAL	ORIGINAL	ORIGINAL	ORIGINAL	ORIGINAL	ORIGINAL	ORIGINAL	ORIGINAL	ORIGINAL	ORIGINAL	ORIGINAL	ORIGINAL	ORIGINAL	ORIGINAL	ORIGINAL	ORIGINAL	ORIGINAL	ORIGINAL	ORIGINAL	ORIGINAL	ORIGINAL	ORIGINAL	ORIGINAL	ORIGINAL	ORIGINAL	ORIGINAL	ORIGINAL	ORIGINAL
ITEM	X	X	X	X	Y	Z	X	Y	Z	X	Y	Z	X	Y	Z	X	Y	Z	X	Y	Z	X	Y	Z	X	Y	Z	X	Y	Z	X	Y	Z	X	Y	Z	X	Y	Z	X	Y	Z	X	Y	Z	X	Y	Z	X
1	0.45000	0.60000	0.00000	-9.30192	0.98236	-170.78780							12.46594	3.20980	171.24213							0.31200	-2.36374	-5.93552							-15.41044	4.35470	11.83789							-8.54631	0.16270	-15.75941							15.98879
2			0.01000	-9.45958	0.76043	-170.77591							13.30715	3.19027	171.27176							0.54419	-2.40046	-5.82329							-15.35948	4.32048	11.85977							-8.33453	0.14697	-16.04359							16.13896
3			0.02000	-9.61864	0.53394	-170.75713	0.00973	0.00089	-0.00064	0.00268	0.00034	0.00007	14.17013	3.18305	171.26418	-0.04169	-0.01167	0.00026	0.06319	-0.00013	0.00001	0.78089	-2.44068	-5.67576	0.08420	-0.02442	0.00084	-0.03381	-0.00190	-0.00025	-15.30943	4.29129	11.88056	-0.01014	-0.00174	-0.00002	0.00088	-0.00006	0.00000	-8.15243	0.13671	-16.29003	0.05222	0.00734	-0.00117	-0.01451	-0.00031	0.00044	16.25733
4			0.03000	-9.77591	0.30889	-170.73360	0.00964	0.00090	-0.00070	0.00261	0.00033	0.00008	15.04060	3.19406	171.20863	-0.04587	-0.01224	0.00030	0.07011	0.00002	0.00005	1.01889	-2.48511	-5.48172	0.10369	-0.02275	0.00113	-0.04170	-0.00203	-0.00044	-15.26253	4.27006	11.89936	-0.01002	-0.00173	-0.00004	0.00080	-0.00004	0.00000	-8.01717	0.13342	-16.47309	0.04995	0.00721	-0.00107	-0.00963	-0.00026	0.00028	16.32793
5			0.04000	-9.92967	0.09234	-170.70731	0.00954	0.00089	-0.00071	0.00253	0.00031	0.00008	15.91237	3.23047	171.09636	-0.04932	-0.01284	0.00040	0.07568	0.00024	0.00010	1.26108	-2.53523	-5.22998	0.11424	-0.02418	0.00152	-0.04675	-0.00250	-0.00074	-15.22022	4.25726	11.91623	-0.00990	-0.00171	-0.00006	0.00071	-0.00002	0.00000	-7.93227	0.13623	-16.59215	0.04862	0.00701	-0.00100	-0.00535	-0.00022	0.00016	16.34775
6			0.05000	-10.08015	-0.10781	-170.68040	0.00943	0.00089	-0.00069	0.00247	0.00028	0.00007	16.78325	3.29672	170.92810	-0.05236	-0.01320	0.00044	0.08045	0.00050	0.00016	1.51284	-2.59091	-4.91726	0.11775	-0.03004	0.00218	-0.04995	-0.00346	-0.00127	-15.18294	4.25001	11.93272	-0.00979	-0.00169	-0.00007	0.00061	-0.00001	0.00000	-7.89151	0.14369	-16.66267	0.04801	0.00685	-0.00096	-0.00203	-0.00020	0.00009	16.32290
7			0.06000	-10.22971	-0.28521	-170.65642	0.00931	0.00088	-0.00065	0.00245	0.00024	0.00006	17.65133	3.38945	170.72081	-0.05521	-0.01319	0.00036	0.08457	0.00072	0.00014	1.77770	-2.64920	-4.55561	0.11673	-0.03981	0.00308	-0.05180	-0.00476	-0.00198	-15.15127	4.24336	11.95097	-0.00970	-0.00165	-0.00006	0.00050	-0.00001	0.00000	-7.88402	0.15469	-16.70273	0.04791	0.00687	-0.00099	0.00027	-0.00020	0.00005	16.26422
8			0.07000	-10.38159	-0.43781	-170.64064	0.00918	0.00087	-0.00060	0.00248	0.00021	0.00004	18.51367	3.49557	170.50870	-0.05788	-0.01288	0.00016	0.08774	0.00082	0.00006	2.05571	-2.70503	-4.17408	0.11455	-0.05086	0.00399	-0.05293	-0.00576	-0.00258	-15.12710	4.23240	11.97175	-0.00963	-0.00161	-0.00003	0.00034	-0.00003	0.00000	-7.89810	0.16835	-16.72579	0.04810	0.00720	-0.00107	0.00167	-0.00021	0.00003	16.18410
9			0.08000	-10.53873	-0.56896	-170.63951	0.00905	0.00087	-0.00055	0.00254	0.00019	0.00001	19.36496	3.59598	170.33295	-0.06015	-0.01247	-0.00005	0.08927	0.00080	-0.00001	2.34241	-2.75230	-3.81001	0.11388	-0.05968	0.00466	-0.05371	-0.00566	-0.00275	-15.11384	4.21353	11.99321	-0.00959	-0.00157	0.00001	0.00012	-0.00005	-0.00000	-7.92380	0.18342	-16.73895	0.04844	0.00772	-0.00119	0.00240	-0.00022	0.00001	16.09407
10			0.09000	-10.70299	-0.68648	-170.65822	0.00893	0.00087	-0.00052	0.00262	0.00018	-0.00001	20.19664	3.67215	170.22589	-0.06189	-0.01215	-0.00015	0.08864	0.00068	-0.00002	2.62870	-2.78603	-3.49461	0.11528	-0.06474	0.00493	-0.05357	-0.00431	-0.00242	-15.11519	4.18477	12.01177	-0.00959	-0.00155	0.00006	-0.00014	-0.00008	-0.00000	-7.95494	0.19831	-16.74411	0.04887	0.00824	-0.00132	0.00278	-0.00020	-0.00000	16.00254
11			0.10000	-10.87566	-0.79917	-170.69873	0.00883	0.00086	-0.00049	0.00272	0.00018	-0.00002	20.99778	3.71086	170.20175	-0.06300	-0.01190	-0.00012	0.08581	0.00046	0.00000	2.90236	-2.80282	-3.24483	0.11755	-0.06482	0.00472	-0.05154	-0.00213	-0.00178	-15.13320	4.14611	12.02408	-0.00964	-0.00154	0.00009	-0.00043	-0.00011	-0.00000	-7.98892	0.21105	-16.74124	0.04922	0.00860	-0.00143	0.00302	-0.00015	-0.00002	15.91422
12			0.11000	-11.05799	-0.91388	-170.75911	0.00877	0.00086	-0.00046	0.00286	0.00019	-0.00004	21.75919	3.70723	170.25484	-0.06339	-0.01154	-0.00002	0.08128	0.00018	0.00000	3.15230	-2.80194	-3.06070	0.11949	-0.05881	0.00408	-0.04738	-0.00001	-0.00114	-15.16712	4.09888	12.02844	-0.00971	-0.00154	0.00012	-0.00068	-0.00013	-0.00000	-8.02532	0.22026	-16.73229	0.04937	0.00873	-0.00151	0.00323	-0.00009	-0.00003	15.83095
13			0.12000	-11.25116	-1.03394	-170.83435	0.00874	0.00084	-0.00042	0.00301	0.00020	-0.00004	22.47732	3.66653	170.36081	-0.06308	-0.01088	0.00005	0.07605	-0.00008	-0.00001	3.37236	-2.78551	-2.92432	0.12005	-0.04700	0.00323	-0.04168	0.00121	-0.00073	-15.21379	4.04519	12.02491	-0.00978	-0.00155	0.00013	-0.00087	-0.00015	-0.00000	-8.06374	0.22519	-16.72239	0.04927	0.00866	-0.00156	0.00334	-0.00002	-0.00002	15.75280
14			0.13000	-11.45545	-1.15906	-170.91817	0.00874	0.00081	-0.00034	0.00317	0.00020	-0.00004	23.15513	3.60305	170.48338	-0.06229	-0.00978	-0.00001	0.07115	-0.00028	0.00000	3.56262	-2.75723	-2.80341	0.11665	-0.03295	0.00256	-0.03487	0.00141	-0.00058	-15.26865	3.98782	12.01515	-0.00982	-0.00158	0.00012	-0.00099	-0.00016	-0.00000	-8.10288	0.22524	-16.71725	0.04898	0.00843	-0.00154	0.00328	0.00004	-0.00000	15.67896
15			0.14000	-11.67039	-1.28561	-171.00481	0.00877	0.00078	-0.00023	0.00334	0.00019	-0.00002	23.80070	3.53276	170.59206	-0.06160	-0.00820	-0.00032	0.06767	-0.00033	0.00007	3.72717	-2.72066	-2.66823	0.10712	-0.02110	0.00236	-0.02764	0.00109	-0.00061	-15.32718	3.93022	12.00183	-0.00983	-0.00161	0.00008	-0.00103	-0.00016	-0.00000	-8.14037	0.22055	-16.71909	0.04860	0.00818	-0.00148	0.00301	0.00008	0.00001	15.60831
16			0.15000	-11.89609	-1.40851	-171.09084	0.00882	0.00076	-0.00010	0.00354	0.00018	-0.00001	24.42626	3.46474	170.68243	-0.06146	-0.00629	-0.00088	0.06621	-0.00025	0.00017	3.87214	-2.67887	-2.51200	0.09214	-0.01344	0.00273	-0.02112	0.00076	-0.00075	-15.38708	3.87652	11.98771	-0.00978	-0.00164	0.00003	-0.00106	-0.00015	-0.00000	-8.17384	0.21231	-16.72542	0.04818	0.00801	-0.00142	0.00257	0.00012	0.00002	15.53966
17			0.16000	-12.13397	-1.52329	-171.17401	0.00887	0.00074	0.00003	0.00376	0.00016	0.00000	25.04655	3.39797	170.77832	-0.06205	-0.00417	-0.00163	0.06696	-0.00010	0.00039	4.00444	-2.63475	-2.35632	0.07514	-0.00898	0.00346	-0.01614	0.00054	-0.00084	-15.44977	3.83061	11.97514	-0.00968	-0.00165	-0.00001	-0.00114	-0.00012	0.00000	-8.20157	0.20187	-16.73178	0.04778	0.00792	-0.00137	0.00203	0.00014	0.00001	15.47237
18			0.17000	-12.38561	-1.62782	-171.25162	0.00891	0.00072	0.00015	0.00399	0.00014	0.00001	25.67680	3.32366	170.91832	-0.06324	-0.00195	-0.00248	0.06977	0.00001	0.00086	4.13083	-2.59129	-2.24005	0.05924	-0.00528	0.00412	-0.01279	0.00033	-0.00057	-15.52071	3.79481	11.96651	-0.00953	-0.00164	-0.00004	-0.00132	-0.00009	0.00000	-8.22262	0.19025	-16.73447	0.04738	0.00782	-0.00134	0.00144	0.00017	0.00000	15.40589
19			0.18000	-12.65149	-1.72300	-171.31914	0.00897	0.00071	0.00025	0.00424	0.00013	0.00002	26.33178	3.22957	171.13963	-0.06464	0.00008	-0.00323	0.07441	-0.00000	0.00163	4.25876	-2.55188	-2.20402	0.04684	0.00070	0.00438	-0.01090	-0.00004	0.00010	-15.60775	3.76927	11.96427	-0.00936	-0.00162	-0.00005	-0.00162	-0.00006	0.00000	-8.23630	0.17751	-16.73093	0.04701	0.00768	-0.00134	0.00078	0.00019	-0.00001	15.34038
20			0.19000	-12.93056	-1.81333	-171.36794	0.00907	0.00072	0.00032	0.00449	0.00012	0.00001	27.02621	3.10807	171.45915	-0.06568	0.00166	-0.00367	0.08060	-0.00013	0.00243	4.39618	-2.52194	-2.27191	0.03774	0.01131	0.00411	-0.01003	-0.00060	0.00082	-15.71939	3.75232	11.97050	-0.00921	-0.00159	-0.00004	-0.00204	-0.00003	0.00000	-8.24166	0.16321	-16.72065	0.04679	0.00731	-0.00130	0.00010	0.00022	-0.00002	15.27640
21			0.20000	-13.22116	-1.90507	-171.38257	0.00924	0.00073	0.00036	0.00477	0.00012	-0.00002	27.77678	2.96499	171.85829	-0.06572	0.00260	-0.00364	0.08817	-0.00030	0.00275	4.55292	-2.50885	-2.43551	0.02705	0.02461	0.00335	-0.00857	-0.00067	0.00113	-15.86361	3.74002	11.98576	-0.00908	-0.00155	-0.00003	-0.00258	-0.00002	0.00000	-8.23859	0.14665	-16.70552	0.04683	0.00664	-0.00122	-0.00051	0.00023	-0.00003	15.21558
22			0.21000	-13.52170	-2.00452	-171.33980	0.00953	0.00078	0.00036	0.00511	0.00011	-0.00007	28.60633	2.81945	172.28714	-0.06417	0.00279	-0.00310	0.09688	-0.00039	0.00230	4.74211	-2.52138	-2.65932	0.00790	0.03685	0.00222	-0.00310	0.00067	0.00090	-16.04726	3.72606	12.00841	-0.00897	-0.00153	-0.00002	-0.00320	-0.00003	0.00000	-8.22910	0.12764	-16.68951	0.04695	0.00572	-0.00106	-0.00090	0.00021	-0.00002	15.16019
23			0.22000	-13.82969	-2.11798	-171.21043	0.00999	0.00086	0.00034	0.00550	0.00011	-0.00013	29.54733	2.69679	172.68095	-0.06057	0.00256	-0.00226	0.10592	-0.00037	0.00137	4.98211	-2.56815	-2.89619	-0.02437	0.04729	0.00078	0.01225	0.00402	0.00030	-16.27523	3.70223	12.03519	-0.00885	-0.00151	-0.00004	-0.00386	-0.00006	0.00000	-8.21647	0.10783	-16.67816	0.04681	0.00490	-0.00088	-0.00105	0.00017	-0.00001	15.11314
24			0.23000	-14.13888	-2.25328	-170.96457	0.01063	0.00099	0.00031	0.00586	0.00012	-0.00019	30.64280	2.62165	172.97581	-0.05483	0.00238	-0.00146	0.11373	-0.00031	0.00053	5.29819	-2.65751	-3.09858	-0.07066	0.05795	-0.00098	0.04659	0.01005	-0.00030	-16.55010	3.66041	12.06167	-0.00867	-0.00150	-0.00008	-0.00450	-0.00012	0.00001	-8.20330	0.09045	-16.67725	0.04626	0.00441	-0.00068	-0.00103	0.00010	0.00001	15.07868
25			0.24000	-14.43602	-2.42190	-170.57664	0.01146	0.00119	0.00031	0.00600	0.00015	-0.00028	31.94414	2.61604	173.11665	-0.04735	0.00293	-0.00116	0.11821	-0.00028	0.00003	5.72254	-2.79796	-3.22130	-0.12948	0.07185	-0.00308	0.11311	0.02050	-0.00043	-16.87288	3.59474	12.08249	-0.00840	-0.00150	-0.00017	-0.00507	-0.00019	0.00001	-8.19104	0.07938	-16.69163	0.04539	0.00412	-0.00043	-0.00092	0.00002	0.00002	15.06237
26			0.25000	-14.69894	-2.64074	-170.02853	0.01245	0.00145	0.00038	0.00564	0.00022	-0.00044	33.50759	2.69903	173.06384	-0.03924	0.00479	-0.00192	0.11843	-0.00019	-0.00069	6.29317	-2.99862	-3.22327	-0.19669	0.08982	-0.00550	0.22648	0.03793	0.00045	-17.24343	3.50198	12.09280	-0.00803	-0.00154	-0.00033	-0.00552	-0.00027	0.00002	-8.18005	0.07828	-16.72682	0.04444	0.00381	-0.00010	-0.00086	-0.00008	0.00001	15.07090
27			0.26000	-14.89609	-2.93118	-169.31267	0.01351	0.00180	0.00051	0.00439	0.00038	-0.00076	35.38786	2.88345	172.80275	-0.03214	0.00815	-0.00418	0.11665	0.00023	-0.00311	7.04992	-3.26807	-3.07321	-0.26557	0.11026	-0.00809	0.39588	0.06410	0.00272	-17.66027	3.38213	12.09112	-0.00757	-0.00161	-0.00055	-0.00580	-0.00036	0.00003	-8.16891	0.08978	-16.79141	0.04347	0.00351	0.00031	-0.00098	-0.00019	-0.00004	15.11160
28			0.27000	-14.98856	-3.31423	-168.43503	0.01451	0.00220	0.00071	0.00188	0.00069	-0.00127	37.63013	3.16975	172.35374	-0.02776	0.01276	-0.00823	0.11945	0.00123	-0.00871	8.02838	-3.61123	-2.75758	-0.32757	0.12978	-0.01069	0.61545	0.09760	0.00623	-18.12012	3.23965	12.08014	-0.00703	-0.00170	-0.00082	-0.00588	-0.00043	0.00005	-8.15444	0.11529	-16.89525	0.04245	0.00340	0.00076	-0.00137	-0.00029	-0.00016	15.19110
29			0.28000	-14.93389	-3.80292	-167.41908	0.01531	0.00265	0.00094	-0.00205	0.00117	-0.00191	40.26130	3.53908	171.77814	-0.02739	0.01737	-0.01363	0.13689	0.00260	-0.01676	9.25313	-4.02582	-2.28790	-0.37352	0.14325	-0.01299	0.85673	0.13111	0.01014	-18.61771	3.08398	12.06654	-0.00640	-0.00180	-0.00109	-0.00573	-0.00047	0.00008	-8.13242	0.15369	-17.04508	0.04146	0.00376	0.00112	-0.00203	-0.00044	-0.00032	15.31402
30			0.29000	-14.69269	-4.39630	-166.30597	0.01579	0.00310	0.00116	-0.00720	0.00182	-0.00254	43.28357	3.95025	171.17079	-0.03132	0.02022	-0.01912	0.17729	0.00349	-0.02307	10.73178	-4.49954	-1.70205	-0.39557	0.14548	-0.01466	1.06978	0.15202	0.01303	-19.14585	2.92807	12.06178	-0.00569	-0.00182	-0.00127	-0.00536	-0.00044	0.00012	-8.09947	0.20127	-17.24164	0.04059	0.00469	0.00123	-0.00279	-0.00065	-0.00045	15.48048
31			0.30000	-14.23665	-5.08225	-165.14780	0.01587	0.00353	0.00130	-0.01287	0.00261	-0.00293	46.67035	4.34113	170.63615	-0.03912	0.01986	-0.02293	0.24412	0.00317	-0.02260	12.44949	-5.00922	-1.05908	-0.38725	0.13473	-0.01515	1.19030	0.15024	0.01348	-19.69690	2.78570	12.08201	-0.00490	-0.00171	-0.00126	-0.00477	-0.00032	0.00018	-8.05518	0.25159	-17.47946	0.03977	0.00633	0.00094	-0.00337	-0.00091	-0.00040	15.68403
32			0.31000	-13.55865	-5.84599	-164.00139	0.01558	0.00389	0.00132	-0.01805	0.00352	-0.00290	50.36664	4.64101	170.25882	-0.04997	0.01589	-0.02358	0.33434	0.00180	-0.01444	14.36632	-5.52418	-0.42481	-0.34464	0.11411	-0.01352	1.15881	0.12648	0.01081	-20.26466	2.66886	12.14583	-0.00402	-0.00138	-0.00098	-0.00400	-0.00015	0.00021	-8.00472	0.29646	-17.74777	0.03846	0.00890	0.00011	-0.00343	-0.00118	-0.00005	15.91034
33			0.32000	-12.68283	-6.67740	-162.92825	0.01501	0.00415	0.00115	-0.02165	0.00452	-0.00233	54.29343	4.79196	170.08214	-0.06306	0.00897	-0.02021	0.44052	0.00029	-0.00345	16.41928	-6.01000	0.14919	-0.26994	0.08796	-0.00889	0.95478	0.09012	0.00591	-20.84547	2.58723	12.26953	-0.00306	-0.00079	-0.00037	-0.00309	-0.00000	0.00011	-7.95594	0.32717	-18.03386	0.03573	0.01253	-0.00132	-0.00298	-0.00133	0.00066	16.14025
34			0.33000	-11.67296	-7.57023	-161.99731	0.01425	0.00430	0.00078	-0.02279	0.00552	-0.00134	58.35879	4.77275	170.10692	-0.07699	0.00047	-0.01253	0.54876	-0.00004	0.00301	18.53125	-6.43388	0.64266	-0.17662	0.05749	-0.00193	0.63309	0.05063	0.00105	-21.43630	2.54728	12.46228	-0.00201	0.00009	0.00056	-0.00204	-0.00001	-0.00021	-7.91240	0.33806	-18.32983	0.03075	0.01699	-0.00329	-0.00246	-0.00127	0.00172	16.35553
35			0.34000	-10.63424	-8.51569	-161.28099	0.01341	0.00431	0.00021	-0.02104	0.00630	-0.00027	62.47931	4.60659	170.30542	-0.08966	-0.00793	-0.00101	0.64177	0.00194	0.00054	20.62934	-6.76809	1.06645	-0.08472	0.02287	0.00502	0.29876	0.01610	-0.00244	-22.03082	2.54976	12.72299	-0.00086	0.00121	0.00172	-0.00087	-0.00027	-0.00078	-7.86761	0.32950	-18.63882	0.02268	0.02149	-0.00557	-0.00224	-0.00112	0.00314	16.54293
36			0.35000	-9.70567	-9.49191	-160.84314	0.01260	0.00417	-0.00048	-0.01653	0.00660	0.00037	66.60368	4.35262	170.63974	-0.09843	-0.01449	0.01282	0.70279	0.00629	-0.00872	22.66700	-6.99379	1.45019	-0.00865	-0.01197	0.01012	0.02952	-0.00630	-0.00508	-22.61554	2.58757	13.04050	0.00036	0.00247	0.00294	0.00034	-0.00075	-0.00150	-7.80264	0.30892	-18.97799	0.01110	0.02505	-0.00779	-0.00182	-0.00133	0.00501	16.69577
37			0.36000	-9.04085	-10.45306	-160.72496	0.01188	0.00389	-0.00121	-0.00978	0.00619	0.00022	70.71932	4.09141	171.07306	-0.10102	-0.01815	0.02683	0.72011	0.01154	-0.01689	24.63354	-7.10440	1.83244	0.04861	-0.04069	0.01355	-0.16031	-0.01552	-0.00813	-23.16839	2.64424	13.39790	0.00156	0.00365	0.00398	0.00138	-0.00123	-0.00221	-7.68399	0.28999	-19.37691	-0.00379	0.02630	-0.00942	0.00114	-0.00234	0.00729	16.81672
38			0.37000	-8.78073	-11.32396	-160.93393	0.01119	0.00350	-0.00196	-0.00156	0.00504	-0.00077	74.83916	3.91582	171.57240	-0.09619	-0.01869	0.03861	0.68777	0.01547	-0.01483	26.54594	-7.10626	2.26085	0.08789	-0.05866	0.01591	-0.28246	-0.01766	-0.01237	-23.65770	2.69220	13.77786	0.00260	0.00448	0.00453	0.00189	-0.00138	-0.00271	-7.46194	0.29156	-19.86975	-0.02107	0.02374	-0.00983	0.01136	-0.00392	0.00934	16.92113
39			0.38000	-9.02189	-12.01029	-161.43945	0.01033	0.00301	-0.00275	0.00677	0.00337	-0.00245	78.98421	3.91780	172.11549	-0.08440	-0.01675	0.04622	0.60817	0.01668	0.00128	28.43446	-7.01655	2.78884	0.10753	-0.06568	0.01680	-0.34165	-0.02016	-0.01713	-24.03883	2.69082	14.16681	0.00314	0.00468	0.00437	0.00152	-0.00091	-0.00287	-7.07175	0.33672	-20.48056	-0.03908	0.01605	-0.00848	0.03518	-0.00450	0.00967	17.03909
40			0.39000	-9.78846	-12.42636	-162.17642	0.00910	0.00246	-0.00364	0.01313	0.00168	-0.00466	83.17467	4.16666	172.70317	-0.06764	-0.01351	0.04896	0.49290	0.01550	0.02634	30.33351	-6.86106	3.46272	0.10593	-0.06530	0.01524	-0.33846	-0.02632	-0.01962	-24.24650	2.58808	14.55852	0.00274	0.00398	0.00337	0.00026	0.00002	-0.00254	-6.43820	0.45046	-21.20559	-0.05558	0.00240	-0.00515	0.07766	-0.00102	0.00661	17.21388
41			0.40000	-11.02114	-12.52767	-163.05676	0.00749	0.00190	-0.00463	0.01580	0.00041	-0.00710	87.42696	4.68487	173.36667	-0.04921	-0.01013	0.04773	0.36294	0.01323	0.05026	32.27723	-6.67170	4.30497	0.08678	-0.06278	0.01094	-0.28355	-0.03597	-0.01668	-24.18378	2.33099	14.95391	0.00084	0.00221	0.00156	-0.00041	0.00061	-0.00138	-5.48251	0.65580	-21.99467	-0.06791	-0.01736	-0.00011	0.13776	0.01001	0.00014	17.49595
42			0.41000	-12.59539	-12.32742	-163.99043	0.00573	0.00139	-0.00561	0.01474	-0.00027	-0.00934	91.74758	5.43537	174.16328	-0.03258	-0.00729	0.04433	0.24238	0.01097	0.06567	34.29185	-6.48451	5.30274	0.05796	-0.06418	0.00334	-0.19563	-0.05028	-0.00557	-23.71563	1.88537	15.35001	-0.00300	-0.00059	-0.00081	0.00401	-0.00035	0.00080	-4.13097	0.96747	-22.73032	-0.07358	-0.04166	0.00559	0.20413	0.02966	-0.00571	17.93547
43			0.42000	-14.36135	-11.88820	-164.90909	0.00409	0.00097	-0.00642	0.01149	-0.00047	-0.01095	96.12334	6.32274	175.16049	-0.02041	-0.00517	0.04054	0.15170	0.00916	0.07115	36.38290	-6.33835	6.40363	0.02696	-0.07338	-0.00845	-0.09394	-0.07267	0.01403	-22.67492	1.25742	15.71997	-0.00895	-0.00405	-0.00330	0.02222	-0.00363	0.00324	-2.32341	1.38189	-23.21875	-0.07037	-0.06703	0.01013	0.25316	0.05411	-0.00399	18.57469
44			0.43000	-16.18098	-11.29528	-165.78102	0.00277	0.00063	-0.00689	0.00788	-0.00041	-0.01175	100.51513	7.21238	176.41283	-0.01382	-0.00358	0.03755	0.10112	0.00754	0.06939	38.52966	-6.27167	7.52355	-0.00168	-0.09126	-0.02559	0.00596	-0.10474	0.03775	-20.88625	0.50332	15.99416	-0.01667	-0.00745	-0.00532	0.06498	-0.00852	0.00395	-0.01842	1.86510	-23.21760	-0.05657	-0.08814	0.01146	0.25183	0.07543	0.00711	19.44262
45			0.44000	-17.94709	-10.62775	-166.60989	0.00186	0.00036	-0.00697	0.00503	-0.00025	-0.01185	104.85615	7.96146	177.93648	-0.01310	-0.00214	0.03612	0.09243	0.00529	0.06408	40.69032	-6.31664	8.56244	-0.02560	-0.11464	-0.04721	0.09103	-0.13977	0.05291	-18.21432	-0.28282	16.05036	-0.02494	-0.00989	-0.00633	0.13605	-0.01287	0.00117	2.80381	2.34819	-22.50878	-0.03106	-0.09887	0.00830	0.16433	0.08617	0.01576	20.55410
46			0.45000	-19.58791	-9.93988	-167.41869	0.00130	0.00014	-0.00663	0.00321	-0.00009	-0.01135	109.05582	8.45429	179.69357	-0.01785	-0.00040	0.03629	0.11865	0.00112	0.05721	42.81366	-6.49649	9.42563	-0.04545	-0.13756	-0.07042	0.15842	-0.16406	0.04499	-14.64423	-1.00844	15.72845	0.25959	0.02084	-0.02099	-1.78472	0.02845	-0.01430	6.13766	2.73803	-20.99994	0.16705	-0.06971	0.01015	-1.01511	0.06114	0.03201	21.91537
47			0.46000	-21.06316	-9.25678	-168.22797	0.00096	-0.00006	-0.00597	0.00211	0.00003	-0.01033	113.00997	8.62993	-178.40909	-0.02753	0.00191	0.03763	0.16803	-0.00579	0.04912	44.85159	-6.82412	10.04471	-0.06391	-0.15357	-0.09099	0.21428	-0.16649	0.00901	-10.36313	-1.64243	14.89747	0.78630	0.10358	-0.07615	-6.14371	0.14057	-0.12767	9.94614	2.94740	-18.81596	0.38609	0.00685	0.06311	-2.62160	-0.00600	0.25254	23.53321
48			0.47000	-22.35577	-8.58155	-169.04013	0.00069	-0.00023	-0.00507	0.00130	0.00013	-0.00877	116.61871	8.49525	-176.50433	-0.04082	0.00472	0.03900	0.22272	-0.01440	0.03922	46.77035	-7.29884	10.39641	-0.08405	-0.15717	-0.10466	0.26749	-0.14648	-0.04310	-5.75660	-2.23137	13.55946	1.38592	0.14501	-0.03867	-11.13710	0.18502	-0.09684	14.16026	2.93749	-16.31644	-0.17320	0.23871	0.12605	1.28432	-0.20126	0.52125	25.41989
49			0.48000	-23.46176	-7.90594	-169.83528	0.00034	-0.00039	-0.00402	0.00054	0.00022	-0.00681	119.80425	8.11744	-174.73836	-0.05618	0.00748	0.03922	0.26677	-0.02128	0.02778	48.55705	-7.89953	10.51024	-0.10760	-0.14559	-0.10812	0.32288	-0.11321	-0.08688	-1.27141	-2.82224	11.89664	1.63533	0.08137	0.00284	-12.38772	0.08787	0.00828	18.69090	2.74885	-13.98700	0.22312	0.32827	0.11905	-1.76891	-0.24116	0.41731	27.58266
50			0.49000	-24.38201	-7.21686	-170.57970	-0.00012	-0.00053	-0.00294	-0.00016	0.00032	-0.00475	122.52310	7.60094	-173.23973	-0.07188	0.00925	0.03733	0.28950	-0.02250	0.01627	50.21848	-8.57744	10.46135	-0.13474	-0.11908	-0.09978	0.38108	-0.07696	-0.09967	2.76192	-3.37843	10.18827	1.61154	-0.01864	0.02216	-10.77198	-0.01384	0.06311	23.44084	2.48751	-12.23473	1.31019	-0.05170	-0.09692	-10.83864	0.02772	-0.23107	29.99378
51			0.50000	-25.11828	-6.49832	-171.24055	-0.00064	-0.00060	-0.00194	-0.00064	0.00044	-0.00293	124.77177	7.05946	-172.09341	-0.08683	0.00878	0.03262	0.28954	-0.01639	0.00689	51.77526	-9.25069	10.34916	-0.16411	-0.08067	-0.08014	0.43860	-0.04299	-0.07597	6.20442	-3.79975	8.66791	1.51923	-0.04813	0.03103	-8.58000	-0.01552	0.07543	28.29061	2.26560	-11.22087	2.13186	-0.18432	-0.22065	-17.80371	0.05279	-0.26532	32.55788
52			0.51000	-25.67318	-5.73137	-171.80185	-0.00111	-0.00061	-0.00112	-0.00080	0.00053	-0.00158	126.58195	6.59451	-171.32520	-0.10061	0.00482	0.02467	0.27202	-0.00596	0.00154	53.25132	-9.80606	10.26802	-0.19381	-0.03571	-0.05237	0.49064	-0.01465	-0.03376	9.05769	-4.01849	7.44726	1.52756	-0.02433	0.04337	-7.09009	0.00121	0.08125	33.06520	2.14894	-10.84855	2.42636	0.14139	-0.03922	-19.54329	-0.00829	-0.01220	35.10596
53			0.52000	-26.05218	-4.89636	-172.27223	-0.00145	-0.00053	-0.00054	-0.00065	0.00055	-0.00073	128.00854	6.28138	-170.90002	-0.11338	-0.00326	0.01357	0.24392	0.00207	0.00015	54.66544	-10.12162	10.28172	-0.22142	0.00990	-0.02062	0.53134	0.00256	-0.00293	11.37665	-4.06107	6.53081	1.64921	-0.02673	0.06730	-6.15238	0.00695	0.09134	37.53315	2.13309	-10.87432	2.39568	0.44154	0.19616	-17.56325	0.04593	-0.02608	37.43299
54			0.53000	-26.26451	-3.98173	-172.67796	-0.00162	-0.00038	-0.00020	-0.00031	0.00046	-0.00027	129.11227	6.16106	-170.73616	-0.12558	-0.01502	0.00022	0.20966	0.00206	0.00001	56.02681	-10.10877	10.41442	-0.24146	0.05133	0.01279	0.54828	0.00466	-0.00578	13.22130	-4.02099	5.85976	1.77968	-0.04625	0.09642	-5.21397	0.01360	0.09562	41.45876	2.13792	-11.04172	2.38700	0.51341	0.27920	-14.89539	0.11260	-0.04187	39.35663
55			0.54000	-26.32382	-2.99814	-173.04588	-0.00160	-0.00018	-0.00000	0.00007	0.00023	-0.00000	129.94016	6.23954	-170.72911	-0.13773	-0.02933	-0.01432	0.16872	-0.00626	-0.00288	57.33297	-9.74963	10.65810	-0.24741	0.08658	0.04804	0.52854	-0.00489	-0.04828	14.65099	-3.98704	5.34562	1.84296	-0.06316	0.11521	-4.14201	0.01452	0.09321	44.67233	2.04535	-11.17736	2.49840	0.45535	0.25163	-12.34034	0.14731	0.02680	40.76774
56			0.55000	-26.25030	-1.98550	-173.39069	-0.00142	0.00005	0.00026	0.00034	-0.00007	0.00033	130.51178	6.49463	-170.77548	-0.14999	-0.04458	-0.02886	0.11661	-0.01831	-0.01148	58.57113	-9.10440	10.98522	-0.23800	0.11530	0.08436	0.47432	-0.01671	-0.11889	15.72958	-3.99902	4.89474	1.84373	-0.06910	0.11979	-3.11650	0.01118	0.09370	47.11178	1.78017	-11.22321	2.62501	0.37760	0.21727	-9.50804	0.16040	0.09105	41.65802
57			0.56000	-26.07149	-1.00328	-173.71332	-0.00116	0.00029	0.00080	0.00045	-0.00035	0.00096	130.82425	6.89130	-170.79179	-0.16189	-0.05909	-0.04245	0.04982	-0.02848	-0.02644	59.72888	-8.28597	11.36498	-0.21852	0.13737	0.11794	0.40413	-0.02076	-0.19045	16.52398	-4.05239	4.43067	1.80786	-0.06965	0.11814	-2.26611	0.00967	0.10067	48.82169	1.36052	-11.20928	2.70631	0.30603	0.19708	-6.62899	0.15480	0.11859	42.11660
58			0.57000	-25.81867	-0.10842	-174.00774	-0.00093	0.00049	0.00175	0.00045	-0.00054	0.00187	130.87080	7.39558	-170.72754	-0.17280	-0.07155	-0.05444	-0.03027	-0.03408	-0.04576	60.80540	-7.42055	11.77689	-0.19602	0.15181	0.14330	0.33693	-0.01171	-0.23355	17.09620	-4.12592	3.91099	1.74583	-0.07540	0.10849	-1.60205	0.01180	0.10287	49.91975	0.88154	-11.20280	2.76700	0.23910	0.18795	-4.17444	0.13113	0.10767	42.29191
59			0.58000	-25.51911	0.66422	-174.26730	-0.00084	0.00064	0.00308	0.00046	-0.00059	0.00280	130.65251	7.97708	-170.57333	-0.18231	-0.08128	-0.06449	-0.11817	-0.03630	-0.06487	61.80860	-6.61433	12.20807	-0.17467	0.15796	0.15688	0.28034	0.00706	-0.23495	17.49663	-4.20218	3.33669	1.64226	-0.08513	0.09341	-1.07779	0.01562	0.09357	50.55089	0.45579	-11.26347	2.79711	0.18836	0.19336	-2.25765	0.10356	0.07176	42.33879
60			0.59000	-25.18913	1.30506	-174.48627	-0.00090	0.00073	0.00460	0.00054	-0.00056	0.00338	130.17969	8.60402	-170.36211	-0.19036	-0.08823	-0.07261	-0.20666	-0.03883	-0.07785	62.74538	-5.93405	12.64154	-0.15582	0.15694	0.15882	0.23388	0.02536	-0.20276	17.76319	-4.27177	2.75007	1.49162	-0.09211	0.07429	-0.65981	0.01780	0.07149	50.84401	0.15367	-11.41631	2.79960	0.14141	0.19024	-0.80997	0.07399	0.02151	42.37239
61			0.60000	-24.83151	1.81826	-174.65573	-0.00110	0.00078	0.00610	0.00072	-0.00048	0.00335	129.47072	9.24172	-170.16154	-0.19732	-0.09287	-0.07896	-0.28883	-0.04550	-0.07969	63.61660	-5.40031	13.04998	-0.13899	0.15120	0.15204	0.19426	0.03373	-0.15615	17.92031	-4.32833	2.21600	1.32144	-0.09917	0.05023	-0.32954	0.01767	0.04092	50.88180	-0.02359	-11.64541	2.79588	0.07835	0.15728	0.35754	0.03806	-0.01323	42.44549
62			0.61000	-24.43853	2.20772	-174.76291	-0.00138	0.00079	0.00737	0.00099	-0.00037	0.00257	128.55174	9.85383	-170.05586	-0.20396	-0.09587	-0.08376	-0.35923	-0.05803	-0.06843	64.41916	-4.99488	13.39902	-0.12357	0.14333	0.14030	0.15945	0.02914	-0.11179	17.97741	-4.36491	1.79651	1.16445	-0.10529	0.02849	-0.06731	0.01504	0.01635	50.69757	-0.12333	-11.90868	2.74117	0.02010	0.11672	1.39430	0.00893	-0.01995	42.55585
63			0.62000	-24.00175	2.47387	-174.79646	-0.00165	0.00074	0.00832	0.00132	-0.00024	0.00117	127.45964	10.40588	-170.11876	-0.21105	-0.09769	-0.08694	-0.41367	-0.07488	-0.04634	65.14866	-4.67859	13.65795	-0.10984	0.13525	0.12702	0.12912	0.01524	-0.07804	17.93531	-4.37576	1.53781	1.03441	-0.10461	0.01469	0.14382	0.00960	0.00402	50.29971	-0.19438	-12.16302	2.58953	-0.01162	0.09201	2.27091	-0.00456	-0.01614	42.67292
64			0.63000	-23.52321	2.62157	-174.75504	-0.00187	0.00064	0.00889	0.00161	-0.00013	-0.00044	126.24586	10.87221	-170.38553	-0.21872	-0.09840	-0.08818	-0.44850	-0.09182	-0.01976	65.80051	-4.41122	13.81416	-0.09797	0.12737	0.11372	0.10287	-0.00087	-0.05563	17.79297	-4.36154	1.46509	0.93374	-0.09592	0.00645	0.31877	0.00247	-0.00027	49.69383	-0.25478	-12.38253	2.36569	-0.01506	0.09126	2.91490	-0.00484	-0.01454	42.76051
65			0.64000	-23.01929	2.66570	-174.65080	-0.00199	0.00052	0.00912	0.00177	-0.00005	-0.00180	124.97372	11.24487	-170.84071	-0.22619	-0.09777	-0.08717	-0.46105	-0.10401	0.00327	66.36923	-4.16471	13.88166	-0.08708	0.11915	0.10052	0.07901	-0.01223	-0.04183	17.54686	-4.33331	1.57515	0.85776	-0.07838	0.00463	0.47263	-0.00429	-0.00149	48.88914	-0.29147	-12.56142	2.10188	0.00804	0.10921	3.29567	0.00188	-0.01853	42.78903
66			0.65000	-22.51643	2.62687	-174.50600	-0.00204	0.00040	0.00904	0.00176	0.00001	-0.00262	123.70724	11.53632	-171.42802	-0.23246	-0.09610	-0.08442	-0.45231	-0.10858	0.01704	66.84655	-3.92755	13.89811	-0.07593	0.11045	0.08733	0.05629	-0.01496	-0.03334	17.18955	-4.31067	1.83777	0.81004	-0.05812	0.01145	0.62078	-0.00856	-0.00613	47.89854	-0.28182	-12.71155	1.79349	0.04461	0.12389	3.36591	0.00672	-0.02772	42.74123
67			0.66000	-22.04269	2.52559	-174.34880	-0.00203	0.00028	0.00872	0.00161	0.00003	-0.00281	122.49894	11.77275	-172.07056	-0.23668	-0.09368	-0.08052	-0.42636	-0.10500	0.02048	67.22095	-3.70162	13.91140	-0.06407	0.10109	0.07409	0.03524	-0.00937	-0.02751	16.71654	-4.31444	2.21278	0.79934	-0.03905	0.02645	0.77971	-0.00966	-0.01791	46.73997	-0.21503	-12.86146	1.47767	0.09081	0.13322	3.17543	0.00963	-0.04173	42.61098
68			0.67000	-21.62098	2.37856	-174.20728	-0.00199	0.00017	0.00819	0.00137	0.00003	-0.00249	121.38552	11.98315	-172.69496	-0.23852	-0.09064	-0.07571	-0.38813	-0.09490	0.01639	67.48127	-3.49435	13.96548	-0.05241	0.09044	0.06037	0.01781	0.00116	-0.02266	16.13412	-4.36034	2.66477	0.80747	-0.02066	0.04643	0.93605	-0.00718	-0.03519	45.43725	-0.10266	-13.04629	1.22679	0.14528	0.14321	2.91671	0.01705	-0.05822	42.39874
69			0.68000	-21.26601	2.19875	-174.10284	-0.00192	0.00008	0.00747	0.00108	0.00002	-0.00188	120.39035	12.18853	-173.25032	-0.23805	-0.08710	-0.06999	-0.34153	-0.08124	0.00942	67.62145	-3.31018	14.09032	-0.04246	0.07781	0.04592	0.00527	0.01156	-0.01795	15.46052	-4.45690	3.16044	0.81100	-0.00537	0.06828	1.05481	-0.00235	-0.05310	44.01626	0.02273	-13.28405	1.03029	0.18416	0.13350	2.63900	0.03161	-0.06064	42.10589
70			0.69000	-20.98394	1.99617	-174.04492	-0.00183	-0.00000	0.00655	0.00079	-0.00000	-0.00125	119.52621	12.39316	-173.71855	-0.23541	-0.08292	-0.06302	-0.28927	-0.06695	0.00406	67.64251	-3.14535	14.29423	-0.03585	0.06269	0.03102	-0.00295	0.01709	-0.01291	14.72147	-4.60612	3.65999	0.80452	0.00465	0.08696	1.11770	0.00234	-0.06318	42.50186	0.11737	-13.55643	0.86686	0.18914	0.09625	2.34308	0.04434	-0.03984	41.73304
71			0.70000	-20.77428	1.77817	-174.02875	-0.00170	-0.00006	0.00548	0.00052	-0.00002	-0.00079	118.79808	12.58197	-174.11192	-0.23066	-0.07794	-0.05464	-0.23324	-0.05413	0.00293	67.55290	-2.98832	14.56145	-0.03385	0.04556	0.01655	-0.00898	0.01572	-0.00740	13.94550	-4.80423	4.11554	0.79286	0.00930	0.09903	1.12747	0.00504	-0.05933	40.91785	0.14487	-13.81366	0.73127	0.16887	0.04902	2.04965	0.04582	-0.01376	41.28278
72			0.71000	-20.63187	1.55241	-174.03683	-0.00153	-0.00011	0.00435	0.00030	-0.00004	-0.00053	118.20574	12.72382	-174.46303	-0.22377	-0.07227	-0.04539	-0.17548	-0.04360	0.00571	67.36765	-2.82319	14.85610	-0.03659	0.02889	0.00541	-0.01516	0.00993	-0.00258	13.16042	-5.04211	4.47879	0.77322	0.01190	0.10361	1.08499	0.00651	-0.04190	39.28897	0.09264	-14.00144	0.62065	0.14330	0.01227	1.77528	0.03810	-0.00114	40.76334
73			0.72000	-20.54911	1.32960	-174.04805	-0.00126	-0.00013	0.00328	0.00013	-0.00005	-0.00040	117.74696	12.78257	-174.80576	-0.21482	-0.06615	-0.03621	-0.11865	-0.03492	0.00979	67.10631	-2.63502	15.13638	-0.04340	0.01568	0.00032	-0.02277	0.00430	-0.00016	12.38942	-5.30691	4.71171	0.74389	0.01475	0.10219	0.99996	0.00773	-0.01704	37.63980	-0.02471	-14.08773	0.52547	0.13176	-0.00151	1.51120	0.02914	-0.00014	40.18836
74			0.73000	-20.51694	1.11987	-174.04779	-0.00088	-0.00012	0.00233	0.00002	-0.00004	-0.00031	117.41910	12.73205	-175.15938	-0.20371	-0.05978	-0.02791	-0.06585	-0.02720	0.01239	66.78990	-2.41339	15.37119	-0.05285	0.00864	0.00414	-0.03164	0.00147	-0.00219	11.64855	-5.58497	4.79556	0.70520	0.02146	0.09703	0.88859	0.01034	0.00747	35.99363	-0.17457	-14.07245	0.42887	0.13816	0.00396	1.22298	0.02090	0.00089	39.57510
75			0.74000	-20.52492	0.92942	-174.03249	-0.00040	-0.00008	0.00153	-0.00002	-0.00002	-0.00022	117.21939	12.57198	-175.52029	-0.19058	-0.05326	-0.02085	-0.02008	-0.01996	0.01225	66.43774	-2.15507	15.55494	-0.06437	0.00797	0.01634	-0.04143	0.00062	-0.00907	10.94713	-5.86357	4.73697	0.67266	0.02716	0.08889	0.78286	0.01172	0.02525	34.37199	-0.31883	-13.98258	0.31379	0.14398	0.01116	0.87555	0.01044	0.00306	38.94245
76			0.75000	-20.56170	0.76182	-174.00446	0.00016	-0.00002	0.00088	0.00001	-0.00000	-0.00013	117.14467	12.33061	-175.86653	-0.17582	-0.04689	-0.01531	0.01650	-0.01339	0.01003	66.06477	-1.86639	15.70801	-0.07748	0.01223	0.03412	-0.05196	0.00045	-0.01987	10.29110	-6.13083	4.56881	0.64875	0.02913	0.07872	0.68986	0.01103	0.03265	32.79529	-0.42363	-13.86154	0.20075	0.13668	0.01073	0.54100	-0.00017	0.00252	38.30812
77			0.76000	-20.61687	0.61913	-173.96642	0.00081	0.00006	0.00037	0.00008	0.00001	-0.00006	117.18830	12.05406	-176.16956	-0.16020	-0.04108	-0.01141	0.04291	-0.00792	0.00719	65.67913	-1.56272	15.86502	-0.09172	0.01886	0.05316	-0.06341	0.00118	-0.03215	9.68641	-6.37441	4.34464	0.63344	0.02783	0.06901	0.60893	0.00897	0.03066	31.28229	-0.46623	-13.75711	0.10754	0.11772	0.00287	0.27649	-0.00714	0.00035	37.68613
78			0.77000	-20.68268	0.50043	-173.92026	0.00153	0.00014	-0.00001	0.00018	0.00002	0.00000	117.33885	11.78996	-176.40524	-0.14464	-0.03625	-0.00926	0.05944	-0.00378	0.00487	65.28195	-1.26459	16.05890	-0.10647	0.02574	0.07006	-0.07613	0.00369	-0.04298	9.14050	-6.58062	4.12652	0.63072	0.02422	0.06104	0.54073	0.00628	0.02267	29.84782	-0.43868	-13.70753	0.03174	0.09731	-0.00589	0.07702	-0.01003	0.00017	37.08428
79			0.78000	-20.75435	0.40127	-173.86768	0.00229	0.00022	-0.00027	0.00029	0.00003	0.00004	117.57893	11.57424	-176.56096	-0.13000	-0.03266	-0.00882	0.06722	-0.00086	0.00332	64.86951	-0.99304	16.30838	-0.12055	0.03145	0.08270	-0.09002	0.00789	-0.04942	8.66126	-6.73597	3.96925	0.62638	0.02519	0.05632	0.47025	0.00470	0.01239	28.50097	-0.34768	-13.72849	-0.00905	0.09383	-0.00646	-0.02056	-0.01255	0.00112	36.50475
80			0.79000	-20.82895	0.31578	-173.81171	0.00302	0.00029	-0.00041	0.00039	0.00003	0.00006	117.88460	11.42152	-176.63684	-0.11693	-0.03032	-0.00982	0.06780	0.00124	0.00224	64.43587	-0.76704	16.61030	-0.13326	0.03528	0.09018	-0.10497	0.01232	-0.04915	8.25487	-6.83063	3.90801	0.61472	0.02644	0.05214	0.39514	0.00280	0.00146	27.24529	-0.20831	-13.80990	-0.01642	0.09869	-0.00201	-0.03469	-0.01596	0.00055	35.94637
81			0.80000	-20.90396	0.23857	-173.75766	0.00363	0.00034	-0.00044	0.00046	0.00003	0.00006	118.22683	11.32109	-176.64369	-0.10583	-0.02895	-0.01169	0.06324	0.00298	0.00145	63.97552	-0.60263	16.93890	-0.14471	0.03685	0.09218	-0.12061	0.01491	-0.04110	7.92309	-6.86144	3.95497	0.59929	0.02706	0.04715	0.32211	0.00070	-0.00792	26.08092	-0.03633	-13.92568	-0.02150	0.10748	0.00554	-0.04201	-0.02073	-0.00181	35.40871
82			0.81000	-20.97554	0.16374	-173.71196	0.00407	0.00037	-0.00038	0.00047	0.00004	0.00004	118.57671	11.24036	-176.59962	-0.09659	-0.02797	-0.01361	0.05592	0.00460	0.00129	63.48785	-0.51162	17.25123	-0.15578	0.03603	0.08902	-0.13576	0.01425	-0.02651	7.66229	-6.83384	4.10417	0.58720	0.02908	0.04279	0.25835	-0.00121	-0.01461	25.00658	0.15675	-14.04914	-0.03497	0.12769	0.01786	-0.06285	-0.02900	-0.00599	34.89442
83			0.82000	-21.03785	0.08456	-173.67714	0.00434	0.00038	-0.00025	0.00041	0.00004	0.00003	118.91272	11.13511	-176.52856	-0.08902	-0.02679	-0.01482	0.04805	0.00594	0.00225	62.98222	-0.49974	17.49666	-0.16670	0.03330	0.08213	-0.14777	0.01050	-0.00887	7.46443	-6.76239	4.33917	0.57942	0.03070	0.03826	0.20506	-0.00252	-0.01827	24.02130	0.36377	-14.16356	-0.04315	0.15863	0.03492	-0.07085	-0.04123	-0.01122	34.41011
84			0.83000	-21.08381	-0.00463	-173.64653	0.00447	0.00037	-0.00008	0.00027	0.00005	0.00001	119.22247	10.96521	-176.45934	-0.08329	-0.02535	-0.01521	0.04120	0.00672	0.00425	62.47561	-0.56553	17.62936	-0.17617	0.03033	0.07417	-0.15339	0.00539	0.00782	7.31941	-6.66961	4.63814	0.57385	0.02792	0.03315	0.16071	-0.00244	-0.01885	23.12416	0.58022	-14.26380	-0.04393	0.19346	0.05355	-0.06539	-0.05510	-0.01614	33.96352
85			0.84000	-21.10588	-0.10804	-173.60651	0.00448	0.00035	0.00014	0.00006	0.00005	-0.00002	119.50054	10.70724	-176.41833	-0.08020	-0.02416	-0.01532	0.03607	0.00703	0.00678	61.98579	-0.70105	17.62154	-0.18330	0.02877	0.06715	-0.15185	0.00033	0.02136	7.21750	-6.58034	4.97710	0.56582	0.02569	0.03161	0.12240	-0.00151	-0.01941	22.31389	0.80063	-14.35249	-0.03453	0.23866	0.07177	-0.04620	-0.07041	-0.02031	33.56004
86			0.85000	-21.09821	-0.22634	-173.54588	0.00443	0.00034	0.00041	-0.00017	0.00005	-0.00008	119.74533	10.35949	-176.41902	-0.08012	-0.02366	-0.01574	0.03256	0.00716	0.00939	61.52426	-0.89347	17.46985	-0.18792	0.02969	0.06227	-0.14515	-0.00446	0.03136	7.15110	-6.51462	5.33221	0.56020	0.02827	0.03536	0.08925	-0.00026	-0.02179	21.58865	1.01676	-14.43496	-0.02261	0.29281	0.08692	-0.02692	-0.08369	-0.02313	33.20014
87			0.86000	-21.06021	-0.35588	-173.46175	0.00436	0.00032	0.00074	-0.00037	0.00005	-0.00017	119.95926	9.94129	-176.45735	-0.08262	-0.02384	-0.01666	0.03023	0.00730	0.01166	61.09381	-1.12643	17.19538	-0.19012	0.03296	0.05965	-0.13651	-0.00911	0.03811	7.11494	-6.48221	5.68091	0.55478	0.02971	0.03746	0.05887	0.00129	-0.02177	20.94683	1.21766	-14.51500	-0.00258	0.32443	0.09365	-0.00269	-0.08337	-0.02328	32.87986
88			0.87000	-20.99869	-0.48935	-173.35779	0.00427	0.00030	0.00111	-0.00050	0.00004	-0.00029	120.14767	9.48947	-176.51660	-0.08670	-0.02433	-0.01791	0.02853	0.00730	0.01306	60.68872	-1.38143	16.83887	-0.18985	0.03663	0.05712	-0.12875	-0.01285	0.04053	7.10550	-6.48150	6.00370	0.55433	0.02508	0.03399	0.03078	0.00205	-0.01761	20.38816	1.39361	-14.59533	0.01859	0.32874	0.09549	0.01668	-0.07032	-0.02221	32.59385
89			0.88000	-20.92531	-0.61998	-173.23898	0.00418	0.00029	0.00151	-0.00053	0.00004	-0.00043	120.31560	9.04576	-176.58134	-0.09135	-0.02508	-0.01968	0.02687	0.00695	0.01369	60.29841	-1.63880	16.44695	-0.18771	0.03913	0.05266	-0.12343	-0.01479	0.03773	7.11975	-6.50197	6.28560	0.55754	0.01681	0.02692	0.00460	0.00162	-0.01178	19.91452	1.54006	-14.67914	0.03278	0.31856	0.09625	0.02445	-0.05280	-0.02143	32.33952
90			0.89000	-20.85045	-0.74400	-173.11049	0.00409	0.00028	0.00193	-0.00051	0.00003	-0.00055	120.46409	8.64076	-176.64650	-0.09602	-0.02629	-0.02230	0.02474	0.00619	0.01401	59.91267	-1.88006	16.05572	-0.18502	0.04074	0.04667	-0.12068	-0.01539	0.03146	7.15443	-6.52880	6.51825	0.56141	0.00783	0.01810	-0.01929	0.00066	-0.00640	19.52867	1.65880	-14.77037	0.05025	0.30018	0.09622	0.02972	-0.03647	-0.02139	32.11869
91			0.90000	-20.77991	-0.85933	-172.98029	0.00400	0.00027	0.00230	-0.00046	0.00003	-0.00063	120.59068	8.28836	-176.71489	-0.10044	-0.02788	-0.02551	0.02194	0.00510	0.01406	59.52594	-2.09030	15.68497	-0.18274	0.04249	0.04115	-0.11911	-0.01556	0.02476	7.20658	-6.54781	6.70242	0.56385	-0.00135	0.00809	-0.04082	-0.00007	-0.00229	19.23113	1.75622	-14.87276	0.07620	0.27698	0.09589	0.03356	-0.02411	-0.02230	31.93502
92			0.91000	-20.71589	-0.96378	-172.85904	0.00390	0.00026	0.00259	-0.00040	0.00002	-0.00063	120.69377	7.99025	-176.78860	-0.10431	-0.02932	-0.02839	0.01876	0.00384	0.01352	59.13984	-2.26165	15.34398	-0.18093	0.04449	0.03726	-0.11654	-0.01546	0.01929	7.27518	-6.54909	6.84943	0.56244	-0.01073	-0.00142	-0.06034	-0.00014	0.00034	19.01732	1.84058	-14.98920	0.10727	0.25996	0.09753	0.03250	-0.01665	-0.02446	31.79008
93			0.92000	-20.65924	-1.05475	-172.75520	0.00379	0.00024	0.00273	-0.00034	0.00002	-0.00056	120.77573	7.74237	-176.86563	-0.10733	-0.03022	-0.03025	0.01583	0.00270	0.01230	58.76238	-2.39536	15.03846	-0.17949	0.04619	0.03487	-0.11135	-0.01467	0.01524	7.36097	-6.52836	6.97812	0.56047	-0.01582	-0.00697	-0.07808	0.00042	0.00159	18.87603	1.91919	-15.12064	0.13381	0.26587	0.10365	0.02538	-0.01344	-0.02814	31.68040
94			0.93000	-20.61040	-1.13067	-172.67024	0.00366	0.00021	0.00269	-0.00028	0.00001	-0.00046	120.84228	7.53759	-176.94031	-0.10955	-0.03057	-0.03099	0.01349	0.00192	0.01063	58.40517	-2.50123	14.77292	-0.17796	0.04703	0.03318	-0.10286	-0.01284	0.01228	7.46412	-6.48554	7.10715	0.55928	-0.01677	-0.00893	-0.09298	0.00102	0.00219	18.79073	1.99606	-15.26495	0.15608	0.28274	0.11019	0.01683	-0.01182	-0.03173	31.59843
95			0.94000	-20.56843	-1.19192	-172.59869	0.00349	0.00019	0.00251	-0.00023	0.00001	-0.00037	120.89831	7.36778	-177.00629	-0.11146	-0.03059	-0.03083	0.01158	0.00164	0.00877	58.07877	-2.59286	14.54942	-0.17580	0.04696	0.03183	-0.09161	-0.01017	0.01024	7.58210	-6.42246	7.24942	0.55658	-0.02049	-0.01157	-0.10301	0.00183	0.00322	18.74215	2.07088	-15.41774	0.17431	0.28619	0.11295	0.01023	-0.00929	-0.03357	31.53489
96			0.95000	-20.53151	-1.23997	-172.53212	0.00328	0.00017	0.00224	-0.00019	0.00000	-0.00030	120.94648	7.22617	-177.05597	-0.11370	-0.03046	-0.03002	0.00973	0.00189	0.00678	57.78971	-2.68303	14.36717	-0.17191	0.04632	0.03112	-0.07869	-0.00706	0.00904	7.71022	-6.34218	7.41156	0.55220	-0.02477	-0.01472	-0.10710	0.00271	0.00466	18.71230	2.14076	-15.57569	0.17904	0.27910	0.11314	0.00678	-0.00562	-0.03402	31.48154
97			0.96000	-20.49831	-1.27654	-172.46422	0.00303	0.00016	0.00200	-0.00016	0.00000	-0.00026	120.98724	7.10929	-177.07880	-0.11654	-0.03031	-0.02897	0.00746	0.00270	0.00473	57.53897	-2.78164	14.22389	-0.16620	0.04503	0.03046	-0.06612	-0.00394	0.00839	7.84232	-6.24950	7.59371	0.54475	-0.03093	-0.01765	-0.10429	0.00371	0.00610	18.68686	2.20329	-15.73686	0.18061	0.26677	0.11147	0.00702	-0.00189	-0.03331	31.43275
98			0.97000	-20.46915	-1.30360	-172.39403	0.00277	0.00015	0.00185	-0.00012	-0.00000	-0.00024	121.01871	7.01330	-177.06462	-0.11980	-0.03012	-0.02791	0.00439	0.00395	0.00286	57.32145	-2.89554	14.11278	-0.15932	0.04269	0.02876	-0.05571	-0.00138	0.00794	7.97050	-6.15205	7.78753	0.53769	-0.03827	-0.02084	-0.09488	0.00449	0.00735	18.65542	2.25814	-15.89767	0.19021	0.25210	0.10903	0.01070	0.00048	-0.03146	31.38611
99			0.98000	-20.44535	-1.32426	-172.32530	0.00249	0.00015	0.00182	-0.00008	-0.00000	-0.00022	121.03762	6.93122	-177.00981	-0.12308	-0.02983	-0.02701	0.00054	0.00531	0.00147	57.12803	-3.02787	14.02154	-0.15218	0.03950	0.02560	-0.04833	0.00015	0.00742	8.08570	-6.06032	7.97765	0.52781	-0.04718	-0.02560	-0.07880	0.00469	0.00840	18.61006	2.30694	-16.05107	0.21327	0.23932	0.10835	0.01845	0.00093	-0.02880	31.34094
100			0.99000	-20.42797	-1.34263	-172.26349	0.00223	0.00014	0.00187	-0.00005	-0.00000	-0.00020	121.04109	6.85480	-176.92076	-0.12606	-0.02937	-0.02624	-0.00368	0.00632	0.00068	56.94814	-3.17690	13.93599	-0.14502	0.03604	0.02158	-0.04374	0.00069	0.00666	8.17948	-5.98639	8.14584	0.51706	-0.05464	-0.02784	-0.05830	0.00360	0.00753	18.54460	2.35107	-16.18802	0.23056	0.23935	0.10967	0.02907	0.00009	-0.02510	31.29653
101			1.00000	-20.41604	-1.36239	-172.21173	0.00196	0.00013	0.00195	-0.00003	0.00000	-0.00018	121.02772	6.77893	-176.81245	-0.12862	-0.02877	-0.02557	-0.00764	0.00659	0.00048	56.77263	-3.33635	13.84678	-0.13873	0.03238	0.01675	-0.04141	0.00057	0.00541	8.24606	-5.94159	8.27544	0.51100	-0.05484	-0.02561	-0.03696	0.00108	0.00480	18.45537	2.38987	-16.30005	0.22850	0.25497	0.11231	0.03861	-0.00100	-0.02023	31.25161
102			1.01000	-20.40678	-1.38555	-172.16861	0.00169	0.00010	0.00202	-0.00003	0.00000	-0.00017	120.99843	6.70116	-176.70520	-0.13077	-0.02813	-0.02493	-0.01067	0.00604	0.00081	56.59520	-3.49738	13.74978	-0.13372	0.02876	0.01161	-0.04044	0.00013	0.00379	8.28421	-5.93333	8.35613	0.50853	-0.05043	-0.02215	-0.01788	-0.00160	0.00207	18.34287	2.42064	-16.38260	0.21757	0.26614	0.11218	0.04503	-0.00103	-0.01431	31.20512
103			1.02000	-20.39585	-1.41225	-172.12823	0.00142	0.00007	0.00201	-0.00003	0.00000	-0.00017	120.95678	6.62054	-176.61938	-0.13271	-0.02759	-0.02433	-0.01228	0.00481	0.00148	56.41379	-3.65121	13.64512	-0.12946	0.02572	0.00716	-0.03981	-0.00032	0.00226	8.29790	-5.96215	8.38703	0.50871	-0.04351	-0.01716	-0.00406	-0.00342	0.00010	18.21242	2.44003	-16.43750	0.20252	0.26765	0.10705	0.04702	0.00083	-0.00871	31.15705
104			1.03000	-20.37881	-1.44147	-172.08337	0.00118	0.00004	0.00193	-0.00004	0.00000	-0.00019	120.90816	6.53835	-176.56879	-0.13465	-0.02730	-0.02382	-0.01239	0.00326	0.00223	56.22930	-3.79083	13.53713	-0.12521	0.02360	0.00401	-0.03890	-0.00065	0.00117	8.29534	-6.02145	8.37561	0.51384	-0.03855	-0.01270	0.00253	-0.00433	-0.00079	18.07302	2.44636	-16.47237	0.18722	0.25291	0.09688	0.04493	0.00396	-0.00477	31.10862
105			1.04000	-20.35233	-1.47180	-172.02873	0.00096	0.00002	0.00178	-0.00005	0.00000	-0.00021	120.85851	6.45823	-176.55666	-0.13671	-0.02733	-0.02346	-0.01127	0.00175	0.00277	56.04375	-3.91108	13.43277	-0.12045	0.02250	0.00237	-0.03752	-0.00082	0.00060	8.28670	-6.09972	8.33443	0.51786	-0.03482	-0.00893	0.00140	-0.00445	-0.00092	17.93489	2.44045	-16.49670	0.17938	0.22791	0.08373	0.04127	0.00687	-0.00275	31.06155
106			1.05000	-20.31502	-1.50218	-171.96341	0.00079	0.00000	0.00159	-0.00006	0.00000	-0.00021	120.81300	6.38468	-176.57520	-0.13880	-0.02763	-0.02331	-0.00931	0.00060	0.00297	55.85885	-4.00883	13.33965	-0.11555	0.02219	0.00194	-0.03597	-0.00084	0.00040	8.28194	-6.18335	8.27879	0.51592	-0.03421	-0.00723	-0.00665	-0.00425	-0.00083	17.80737	2.42508	-16.51886	0.17764	0.20120	0.07217	0.03637	0.00867	-0.00221	31.01747
107			1.06000	-20.26795	-1.53248	-171.88994	0.00067	-0.00000	0.00141	-0.00006	-0.00000	-0.00020	120.77575	6.32014	-176.61014	-0.14075	-0.02806	-0.02333	-0.00686	0.00005	0.00283	55.67521	-4.08380	13.26306	-0.11116	0.02245	0.00240	-0.03460	-0.00074	0.00038	8.28963	-6.25953	8.22444	0.51155	-0.03715	-0.00613	-0.01945	-0.00392	-0.00061	17.69826	2.40418	-16.54526	0.17395	0.18428	0.06496	0.02910	0.00952	-0.00250	30.97799
108			1.07000	-20.21392	-1.56364	-171.81288	0.00061	0.00000	0.00128	-0.00006	0.00000	-0.00018	120.74943	6.26414	-176.64520	-0.14235	-0.02851	-0.02352	-0.00427	0.00016	0.00248	55.49265	-4.13849	13.20523	-0.10804	0.02300	0.00321	-0.03377	-0.00055	0.00037	8.31514	-6.31934	8.18348	0.50372	-0.03914	-0.00458	-0.03396	-0.00307	-0.00031	17.61314	2.38211	-16.57892	0.17475	0.18212	0.06224	0.02138	0.00978	-0.00316	30.94536
109			1.08000	-20.15608	-1.59725	-171.73724	0.00059	0.00000	0.00120	-0.00006	0.00000	-0.00017	120.73528	6.21314	-176.66656	-0.14341	-0.02889	-0.02391	-0.00188	0.00088	0.00205	55.30996	-4.17770	13.16510	-0.10642	0.02376	0.00407	-0.03367	-0.00031	0.00033	8.35997	-6.35956	8.16148	0.49281	-0.03984	-0.00323	-0.04735	-0.00205	-0.00010	17.55500	2.36312	-16.61938	0.18096	0.18747	0.06212	0.01360	0.00902	-0.00387	30.92218
110			1.09000	-20.09592	-1.63404	-171.66771	0.00059	0.00000	0.00118	-0.00006	0.00000	-0.00015	120.73223	6.16204	-176.66551	-0.14363	-0.02906	-0.02439	-0.00001	0.00196	0.00169	55.12530	-4.20681	13.13958	-0.10656	0.02461	0.00474	-0.03441	-0.00006	0.00028	8.42240	-6.38278	8.15789	0.48034	-0.03935	-0.00265	-0.05799	-0.00125	0.00000	17.52355	2.35110	-16.66366	0.19425	0.19562	0.06351	0.00603	0.00695	-0.00449	30.91023
111			1.10000	-20.03224	-1.67381	-171.60634	0.00059	0.00000	0.00121	-0.00007	0.00000	-0.00015	120.73795	6.10520	-176.64056	-0.14306	-0.02888	-0.02467	0.00142	0.00306	0.00155	54.93693	-4.23102	13.12451	-0.10841	0.02526	0.00510	-0.03586	0.00018	0.00023	8.49908	-6.39540	8.16849	0.46775	-0.04064	-0.00267	-0.06528	-0.00092	0.00006	17.51574	2.34869	-16.70889	0.20872	0.20031	0.06440	-0.00121	0.00388	-0.00488	30.90936
112			1.11000	-19.96183	-1.71610	-171.55141	0.00059	-0.00000	0.00126	-0.00008	-0.00000	-0.00014	120.75081	6.03828	-176.59764	-0.14194	-0.02840	-0.02477	0.00298	0.00385	0.00169	54.74451	-4.25394	13.11633	-0.11153	0.02587	0.00529	-0.03751	0.00040	0.00021	8.58556	-6.40482	8.18689	0.45647	-0.04138	-0.00218	-0.06894	-0.00098	0.00006	17.52654	2.35607	-16.75326	0.21348	0.20478	0.06512	-0.00689	0.00109	-0.00503	30.91732
113			1.12000	-19.88091	-1.76133	-171.49924	0.00058	-0.00000	0.00131	-0.00009	-0.00000	-0.00015	120.77190	5.95866	-176.54645	-0.14055	-0.02768	-0.02455	0.00528	0.00419	0.00210	54.55065	-4.27737	13.11312	-0.11478	0.02614	0.00533	-0.03854	0.00058	0.00018	8.67627	-6.41744	8.20537	0.44769	-0.04124	-0.00146	-0.06890	-0.00133	0.00003	17.54919	2.36953	-16.79520	0.21013	0.20704	0.06522	-0.00963	-0.00014	-0.00467	30.93042
114			1.13000	-19.78655	-1.81073	-171.44586	0.00056	-0.00000	0.00136	-0.00010	-0.00000	-0.00016	120.80418	5.86538	-176.49818	-0.13929	-0.02690	-0.02417	0.00844	0.00409	0.00274	54.35957	-4.30092	13.11407	-0.11676	0.02595	0.00524	-0.03836	0.00066	0.00016	8.76510	-6.43793	8.21538	0.44221	-0.04149	-0.00136	-0.06580	-0.00186	-0.00000	17.57582	2.38156	-16.83135	0.20327	0.20803	0.06576	-0.00953	0.00069	-0.00374	30.94356
115			1.14000	-19.67796	-1.86452	-171.38869	0.00051	-0.00000	0.00139	-0.00010	-0.00000	-0.00018	120.84985	5.75791	-176.46301	-0.13830	-0.02613	-0.02365	0.01193	0.00365	0.00356	54.17439	-4.32296	13.11647	-0.11636	0.02527	0.00515	-0.03702	0.00052	0.00015	8.84729	-6.46883	8.20988	0.43799	-0.04054	-0.00026	-0.06087	-0.00237	-0.00001	17.60026	2.38559	-16.85856	0.19924	0.21527	0.06718	-0.00826	0.00257	-0.00260	30.95262
116			1.15000	-19.55658	-1.92169	-171.32703	0.00046	-0.00000	0.00138	-0.00010	-0.00000	-0.00019	120.90800	5.63503	-176.44887	-0.13776	-0.02551	-0.02315	0.01501	0.00307	0.00450	53.99502	-4.34115	13.11414	-0.11353	0.02471	0.00553	-0.03509	0.00010	0.00016	8.92102	-6.51030	8.18593	0.43211	-0.03870	0.00110	-0.05553	-0.00270	0.00007	17.62141	2.38193	-16.87782	0.20757	0.22545	0.06872	-0.00792	0.00353	-0.00192	30.95742
117			1.16000	-19.42597	-1.98028	-171.26251	0.00039	-0.00000	0.00133	-0.00009	-0.00000	-0.00019	120.97508	5.49602	-176.45911	-0.13749	-0.02501	-0.02273	0.01709	0.00247	0.00543	53.81893	-4.35319	13.10019	-0.10887	0.02484	0.00671	-0.03314	-0.00057	0.00023	8.98739	-6.55968	8.14680	0.42749	-0.03741	0.00143	-0.05155	-0.00281	0.00012	17.64251	2.37818	-16.89448	0.22477	0.22900	0.06869	-0.00942	0.00195	-0.00211	30.96130
118			1.17000	-19.29100	-2.03782	-171.19727	0.00030	-0.00001	0.00126	-0.00007	-0.00000	-0.00018	121.04628	5.34207	-176.49278	-0.13726	-0.02464	-0.02249	0.01793	0.00196	0.00622	53.64288	-4.35702	13.07006	-0.10311	0.02631	0.00911	-0.03137	-0.00141	0.00035	9.04963	-6.61062	8.10212	0.42760	-0.03496	0.00138	-0.05022	-0.00245	0.00011	17.66792	2.38333	-16.91438	0.23989	0.22810	0.06761	-0.01269	-0.00206	-0.00310	30.96820
119			1.18000	-19.15618	-2.09183	-171.13194	0.00017	-0.00002	0.00116	-0.00004	-0.00000	-0.00016	121.11685	5.17774	-176.54488	-0.13698	-0.02443	-0.02255	0.01764	0.00156	0.00676	53.46451	-4.35210	13.02440	-0.09721	0.02922	0.01259	-0.02991	-0.00234	0.00050	9.11278	-6.65366	8.06675	0.43303	-0.03285	0.00158	-0.05246	-0.00171	0.00007	17.70120	2.40399	-16.94143	0.25274	0.22440	0.06540	-0.01765	-0.00742	-0.00452	30.98069
120			1.19000	-19.02494	-2.14124	-171.06517	0.00001	-0.00004	0.00106	-0.00000	-0.00000	-0.00015	121.18353	5.01011	-176.60809	-0.13664	-0.02442	-0.02300	0.01671	0.00131	0.00702	53.28265	-4.33912	12.96863	-0.09207	0.03330	0.01663	-0.02874	-0.00318	0.00060	9.18335	-6.67819	8.05798	0.43498	-0.03294	0.00175	-0.05774	-0.00070	-0.00003	17.74528	2.44346	-16.97827	0.26398	0.22210	0.06377	-0.02412	-0.01301	-0.00618	30.99972
121			1.20000	-18.89941	-2.18719	-170.99487	-0.00018	-0.00005	0.00098	0.00004	-0.00000	-0.00014	121.24577	4.84658	-176.67389	-0.13625	-0.02465	-0.02391	0.01588	0.00122	0.00701	53.09826	-4.31958	12.91170	-0.08825	0.03811	0.02063	-0.02775	-0.00367	0.00049	9.26774	-6.67434	8.09125	0.43509	-0.03701	0.00206	-0.06572	0.00077	-0.00022	17.80226	2.50176	-17.02684	0.26973	0.22651	0.06459	-0.03132	-0.01823	-0.00824	31.02513
122			1.21000	-18.78101	-2.23137	-170.91960	-0.00037	-0.00008	0.00094	0.00007	-0.00000	-0.00014	121.30643	4.69340	-176.73428	-0.13565	-0.02499	-0.02509	0.01569	0.00128	0.00669	52.91439	-4.29453	12.86366	-0.08535	0.04294	0.02421	-0.02662	-0.00359	0.00007	9.37026	-6.63454	8.17722	0.43259	-0.03956	0.00281	-0.07460	0.00281	-0.00060	17.87352	2.57595	-17.08938	0.27501	0.24182	0.06868	-0.03913	-0.02291	-0.01088	31.05643
123			1.22000	-18.66996	-2.27403	-170.83983	-0.00056	-0.00010	0.00095	0.00010	-0.00000	-0.00015	121.36943	4.55493	-176.78265	-0.13461	-0.02514	-0.02608	0.01608	0.00142	0.00602	52.73491	-4.26435	12.83326	-0.08268	0.04693	0.02715	-0.02522	-0.00288	-0.00069	9.49159	-6.55431	8.31936	0.42575	-0.04022	0.00436	-0.08178	0.00505	-0.00139	17.95908	2.66077	-17.16647	0.27998	0.26535	0.07477	-0.04690	-0.02628	-0.01389	31.09328
124			1.23000	-18.56536	-2.31331	-170.75638	-0.00071	-0.00012	0.00100	0.00012	-0.00000	-0.00016	121.43671	4.43413	-176.81691	-0.13303	-0.02501	-0.02671	0.01640	0.00147	0.00511	52.56199	-4.22871	12.82536	-0.07987	0.05002	0.02983	-0.02374	-0.00179	-0.00169	9.62871	-6.43259	8.51456	0.42082	-0.04366	0.00608	-0.08688	0.00787	-0.00252	18.05774	2.74954	-17.25708	0.27856	0.28535	0.07996	-0.05298	-0.02671	-0.01656	31.13573
125			1.24000	-18.46526	-2.34645	-170.66927	-0.00081	-0.00012	0.00107	0.00013	0.00000	-0.00018	121.50629	4.33262	-176.83958	-0.13109	-0.02467	-0.02701	0.01594	0.00134	0.00417	52.39473	-4.18788	12.84009	-0.07733	0.05263	0.03264	-0.02263	-0.00064	-0.00277	9.77681	-6.27113	8.75531	0.42084	-0.04851	0.00635	-0.09012	0.01131	-0.00314	18.16783	2.83629	-17.35909	0.27786	0.29648	0.08371	-0.05819	-0.02422	-0.01847	31.18387
126			1.25000	-18.36786	-2.37238	-170.57748	-0.00080	-0.00011	0.00115	0.00013	0.00000	-0.00019	121.57302	4.25053	-176.85635	-0.12900	-0.02436	-0.02728	0.01409	0.00102	0.00338	52.23024	-4.14314	12.87375	-0.07528	0.05531	0.03575	-0.02211	0.00036	-0.00377	9.93031	-6.07294	9.03092	0.42418	-0.05368	0.00336	-0.09102	0.01526	-0.00186	18.28729	2.91729	-17.46845	0.28293	0.29746	0.08712	-0.06333	-0.02029	-0.01943	31.23770
127			1.26000	-18.27265	-2.39506	-170.48105	-0.00070	-0.00007	0.00125	0.00011	0.00000	-0.00022	121.62895	4.18640	-176.87311	-0.12705	-0.02427	-0.02782	0.01060	0.00057	0.00281	52.06398	-4.09704	12.92016	-0.07443	0.05834	0.03890	-0.02245	0.00108	-0.00448	10.08309	-5.84079	9.32776	0.43344	-0.06345	-0.00250	-0.08963	0.02124	0.00147	18.41325	2.99066	-17.57744	0.29120	0.28955	0.09031	-0.06718	-0.01663	-0.01887	31.29654
128			1.27000	-18.18151	-2.42491	-170.38266	-0.00053	-0.00002	0.00135	0.00008	-0.00000	-0.00025	121.66583	4.13784	-176.89426	-0.12537	-0.02441	-0.02857	0.00571	0.00006	0.00241	51.89158	-4.05213	12.97180	-0.07481	0.06155	0.04180	-0.02355	0.00143	-0.00478	10.22820	-5.57724	9.63068	0.44368	-0.07268	-0.00878	-0.08432	0.02800	0.00526	18.54091	3.05531	-17.67506	0.30038	0.28437	0.09464	-0.06815	-0.01441	-0.01670	31.35897
129			1.28000	-18.09801	-2.47554	-170.28682	-0.00039	0.00001	0.00144	0.00005	0.00000	-0.00027	121.67757	4.10262	-176.92180	-0.12404	-0.02471	-0.02944	0.00003	-0.00046	0.00212	51.71047	-4.01040	13.02225	-0.07628	0.06453	0.04407	-0.02513	0.00138	-0.00464	10.35914	-5.28451	9.92802	0.45125	-0.07977	-0.01342	-0.07481	0.03467	0.00800	18.66401	3.10999	-17.75098	0.30851	0.28781	0.10001	-0.06510	-0.01354	-0.01303	31.42238
130			1.29000	-18.02628	-2.55420	-170.19762	-0.00032	0.00001	0.00153	0.00003	0.00000	-0.00029	121.66168	4.07863	-176.95596	-0.12328	-0.02517	-0.03044	-0.00588	-0.00091	0.00191	51.52060	-3.97254	13.06599	-0.07800	0.06728	0.04578	-0.02668	0.00087	-0.00411	10.47204	-4.96439	10.21623	0.46200	-0.08555	-0.01588	-0.06380	0.04114	0.00948	18.77601	3.15411	-17.79949	0.30957	0.29327	0.10394	-0.05726	-0.01325	-0.00840	31.48284
131			1.30000	-17.96981	-2.65588	-170.11801	-0.00032	-0.00002	0.00162	0.00002	-0.00000	-0.00029	121.61768	4.06308	-176.99478	-0.12322	-0.02579	-0.03160	-0.01179	-0.00120	0.00174	51.32378	-3.93912	13.09811	-0.07941	0.06999	0.04723	-0.02780	-0.00005	-0.00324	10.56699	-4.61844	10.50233	0.47695	-0.09246	-0.01924	-0.05372	0.04809	0.01181	18.87206	3.18877	-17.82210	0.30861	0.29125	0.10608	-0.04753	-0.01302	-0.00439	31.53638
132			1.31000	-17.93110	-2.76783	-170.05035	-0.00034	-0.00005	0.00171	0.00002	-0.00001	-0.00027	121.54647	4.05259	-177.03453	-0.12396	-0.02653	-0.03292	-0.01757	-0.00126	0.00159	51.12282	-3.91068	13.11454	-0.08023	0.07288	0.04864	-0.02826	-0.00129	-0.00209	10.64800	-4.24944	10.80077	0.49509	-0.10196	-0.02367	-0.04651	0.05580	0.01552	18.95095	3.21786	-17.82786	0.30918	0.27995	0.10586	-0.03875	-0.01297	-0.00249	31.58069
133			1.32000	-17.91142	-2.87893	-169.99683	-0.00037	-0.00008	0.00182	0.00001	-0.00001	-0.00024	121.44992	4.04416	-177.07022	-0.12540	-0.02728	-0.03430	-0.02310	-0.00107	0.00139	50.92116	-3.88798	13.11328	-0.08054	0.07589	0.05000	-0.02806	-0.00261	-0.00080	10.72061	-3.86333	11.12646	0.51419	-0.11155	-0.02739	-0.04247	0.06217	0.01955	19.01523	3.24766	-17.83033	0.31086	0.27022	0.10539	-0.03235	-0.01362	-0.00324	31.61671
134			1.33000	-17.91054	-2.98259	-169.95888	-0.00045	-0.00011	0.00193	-0.00001	-0.00002	-0.00020	121.33092	4.03628	-177.09714	-0.12725	-0.02795	-0.03565	-0.02818	-0.00070	0.00106	50.72231	-3.87159	13.09540	-0.08052	0.07866	0.05092	-0.02729	-0.00372	0.00044	10.78857	-3.46980	11.48707	0.53356	-0.11512	-0.02674	-0.04026	0.06306	0.02066	19.06938	3.28388	-17.84233	0.30348	0.27419	0.10588	-0.02767	-0.01534	-0.00610	31.64841
135			1.34000	-17.92592	-3.07261	-169.93559	-0.00057	-0.00015	0.00205	-0.00002	-0.00002	-0.00015	121.19315	4.02997	-177.11269	-0.12932	-0.02849	-0.03687	-0.03257	-0.00030	0.00053	50.52952	-3.86133	13.06498	-0.08026	0.08101	0.05135	-0.02607	-0.00431	0.00137	10.85243	-3.08107	11.87992	0.55010	-0.11373	-0.02166	-0.03772	0.05908	0.01766	19.11734	3.32982	-17.87189	0.29045	0.29095	0.10684	-0.02453	-0.01808	-0.01011	31.68071
136			1.35000	-17.95258	-3.14130	-169.92393	-0.00070	-0.00018	0.00216	-0.00004	-0.00002	-0.00009	121.04101	4.02860	-177.11604	-0.13133	-0.02896	-0.03800	-0.03604	0.00001	-0.00021	50.34558	-3.85631	13.02879	-0.08004	0.08259	0.05094	-0.02462	-0.00426	0.00182	10.91041	-2.70929	12.29364	0.56293	-0.11408	-0.01606	-0.03348	0.05443	0.01335	19.16155	3.38667	-17.92160	0.28532	0.30326	0.10534	-0.02317	-0.02094	-0.01411	31.71789
137			1.36000	-17.98406	-3.18285	-169.91959	-0.00082	-0.00020	0.00225	-0.00004	-0.00001	-0.00004	120.87894	4.03519	-177.10895	-0.13324	-0.02937	-0.03903	-0.03850	0.00018	-0.00103	50.17224	-3.85505	12.99321	-0.08004	0.08348	0.04992	-0.02311	-0.00366	0.00182	10.96003	-2.36399	12.71259	0.57160	-0.11350	-0.01257	-0.02706	0.04841	0.01027	19.20335	3.45493	-17.99113	0.28220	0.30269	0.10142	-0.02261	-0.02330	-0.01750	31.76257
138			1.37000	-18.01405	-3.19734	-169.91830	-0.00089	-0.00020	0.00231	-0.00004	-0.00000	-0.00001	120.71137	4.05109	-177.09457	-0.13496	-0.02971	-0.03988	-0.03990	0.00017	-0.00179	50.01026	-3.85620	12.96342	-0.08018	0.08374	0.04849	-0.02163	-0.00264	0.00148	10.99900	-2.05146	13.12053	0.58191	-0.11347	-0.01049	-0.01875	0.04225	0.00812	19.24379	3.53502	-18.07957	0.26740	0.28932	0.09529	-0.02139	-0.02472	-0.01983	31.81608
139			1.38000	-18.03726	-3.19194	-169.91698	-0.00093	-0.00018	0.00234	-0.00003	0.00000	0.00000	120.54247	4.07615	-177.07683	-0.13654	-0.02998	-0.04049	-0.04020	0.00004	-0.00241	49.85968	-3.85851	12.94300	-0.08031	0.08364	0.04713	-0.02020	-0.00136	0.00094	11.02557	-1.77589	13.50300	0.59352	-0.11277	-0.00881	-0.00875	0.03561	0.00624	19.28302	3.62598	-18.18443	0.25110	0.27354	0.08884	-0.01959	-0.02514	-0.02081	31.87768
140			1.39000	-18.05044	-3.17877	-169.91408	-0.00094	-0.00016	0.00234	-0.00001	0.00000	-0.00000	120.37658	4.10921	-177.05867	-0.13792	-0.03011	-0.04073	-0.03948	-0.00018	-0.00282	49.72007	-3.86164	12.93437	-0.07989	0.08284	0.04569	-0.01880	0.00003	0.00036	11.03883	-1.54099	13.84909	0.60679	-0.11341	-0.00717	0.00229	0.02906	0.00449	19.31926	3.72307	-18.29861	0.23881	0.25865	0.08246	-0.01677	-0.02405	-0.01990	31.94388
141			1.40000	-18.05200	-3.17050	-169.90990	-0.00094	-0.00013	0.00231	0.00001	0.00000	-0.00001	120.21694	4.14811	-177.04243	-0.13910	-0.03010	-0.04063	-0.03802	-0.00042	-0.00298	49.58961	-3.86572	12.93750	-0.07889	0.08135	0.04416	-0.01761	0.00127	-0.00010	11.03905	-1.35020	14.15178	0.62175	-0.11166	-0.00411	0.01305	0.02164	0.00220	19.34875	3.81804	-18.41067	0.22561	0.25041	0.07701	-0.01239	-0.02176	-0.01733	32.00838
142			1.41000	-18.04224	-3.17675	-169.90598	-0.00093	-0.00011	0.00226	0.00002	-0.00000	-0.00003	120.06542	4.19006	-177.03014	-0.14001	-0.02992	-0.04016	-0.03608	-0.00068	-0.00286	49.46535	-3.87120	12.94980	-0.07735	0.07919	0.04250	-0.01672	0.00212	-0.00034	11.02826	-1.20574	14.40820	0.63562	-0.10627	0.00037	0.02155	0.01381	-0.00016	19.36812	3.90250	-18.50946	0.21459	0.25024	0.07279	-0.00734	-0.01868	-0.01383	32.06478
143			1.42000	-18.02311	-3.20431	-169.90395	-0.00090	-0.00009	0.00219	0.00003	-0.00001	-0.00005	119.92301	4.23197	-177.02405	-0.14065	-0.02962	-0.03944	-0.03376	-0.00095	-0.00248	49.34384	-3.87861	12.96686	-0.07568	0.07669	0.04084	-0.01620	0.00247	-0.00032	11.01028	-1.10727	14.61961	0.65085	-0.09812	0.00505	0.02624	0.00672	-0.00178	19.37587	3.97091	-18.58811	0.20387	0.25167	0.06890	-0.00243	-0.01463	-0.01000	32.10828
144			1.43000	-17.99792	-3.25736	-169.90533	-0.00086	-0.00009	0.00208	0.00004	-0.00001	-0.00006	119.79065	4.27092	-177.02597	-0.14100	-0.02925	-0.03853	-0.03114	-0.00118	-0.00190	49.22238	-3.88840	12.98377	-0.07378	0.07408	0.03923	-0.01585	0.00238	-0.00007	10.98962	-1.05138	14.79060	0.66351	-0.09448	0.00828	0.02690	0.00123	-0.00228	19.37243	4.02054	-18.64466	0.20115	0.24462	0.06297	0.00180	-0.00946	-0.00624	32.13647
145			1.44000	-17.97043	-3.33744	-169.91145	-0.00082	-0.00008	0.00195	0.00004	-0.00001	-0.00007	119.66901	4.30393	-177.03615	-0.14118	-0.02884	-0.03747	-0.02839	-0.00128	-0.00119	49.09966	-3.90110	12.99610	-0.07164	0.07125	0.03752	-0.01551	0.00196	0.00037	10.96957	-1.03228	14.92725	0.67073	-0.09226	0.01127	0.02554	-0.00311	-0.00236	19.35910	4.05039	-18.68075	0.19521	0.23119	0.05538	0.00540	-0.00391	-0.00310	32.14944
146			1.45000	-17.94441	-3.44289	-169.92430	-0.00078	-0.00009	0.00180	0.00003	-0.00002	-0.00006	119.55828	4.32771	-177.05223	-0.14117	-0.02832	-0.03621	-0.02566	-0.00118	-0.00044	48.97546	-3.91769	13.00020	-0.06938	0.06803	0.03564	-0.01510	0.00138	0.00096	10.95043	-1.04354	15.03398	0.68162	-0.09031	0.01444	0.02590	-0.00639	-0.00216	19.33693	4.06005	-18.69880	0.17652	0.21470	0.04770	0.00801	0.00133	-0.00069	32.14953
147			1.46000	-17.92287	-3.56882	-169.94548	-0.00077	-0.00011	0.00164	0.00003	-0.00003	-0.00005	119.45812	4.33959	-177.07072	-0.14086	-0.02759	-0.03464	-0.02306	-0.00089	0.00026	48.85011	-3.93973	12.99324	-0.06721	0.06428	0.03349	-0.01464	0.00080	0.00164	10.92941	-1.07929	15.11135	0.69453	-0.09008	0.01697	0.03009	-0.00890	-0.00154	19.30583	4.04918	-18.69875	0.16303	0.19624	0.03966	0.01042	0.00561	0.00113	32.14012
148			1.47000	-17.90726	-3.70667	-169.97438	-0.00079	-0.00014	0.00147	0.00002	-0.00004	-0.00003	119.36787	4.33837	-177.08897	-0.14031	-0.02672	-0.03290	-0.02067	-0.00052	0.00085	48.72404	-3.96926	12.97389	-0.06533	0.06035	0.03125	-0.01420	0.00039	0.00231	10.90310	-1.13497	15.15725	0.70599	-0.08992	0.01843	0.03759	-0.01077	-0.00053	19.26507	4.01839	-18.67887	0.15817	0.17593	0.03143	0.01328	0.00844	0.00228	32.12411
149			1.48000	-17.89723	-3.84333	-170.00867	-0.00085	-0.00018	0.00132	0.00002	-0.00004	-0.00001	119.28678	4.32460	-177.10472	-0.13967	-0.02582	-0.03122	-0.01848	-0.00011	0.00128	48.59752	-4.00830	12.94282	-0.06365	0.05665	0.02911	-0.01382	0.00030	0.00290	10.86951	-1.20782	15.16953	0.71487	-0.08741	0.02041	0.04616	-0.01201	0.00071	19.21387	3.96982	-18.63821	0.15304	0.16008	0.02426	0.01604	0.01021	0.00278	32.10307
150			1.49000	-17.89146	-3.96403	-170.04414	-0.00090	-0.00021	0.00117	0.00001	-0.00004	-0.00000	119.21420	4.29976	-177.11623	-0.13902	-0.02491	-0.02959	-0.01633	0.00028	0.00154	48.47028	-4.05888	12.90270	-0.06259	0.05302	0.02689	-0.01360	0.00054	0.00332	10.82887	-1.29708	15.14799	0.72178	-0.08565	0.02246	0.05297	-0.01337	0.00215	19.15186	3.90623	-18.57879	0.14326	0.15010	0.01950	0.01795	0.01153	0.00290	32.07687
151			1.50000	-17.88875	-4.05909	-170.07631	-0.00093	-0.00022	0.00103	0.00001	-0.00003	0.00000	119.15081	4.26633	-177.12280	-0.13841	-0.02404	-0.02806	-0.01395	0.00059	0.00164	48.34251	-4.12214	12.85745	-0.06211	0.04933	0.02446	-0.01348	0.00103	0.00350	10.78369	-1.40413	15.09543	0.72762	-0.08367	0.02510	0.05578	-0.01500	0.00379	19.07932	3.83084	-18.50601	0.13456	0.14521	0.01587	0.01937	0.01281	0.00271	32.04431
152			1.51000	-17.88795	-4.12673	-170.10202	-0.00093	-0.00021	0.00088	0.00000	-0.00002	0.00001	119.09813	4.22738	-177.12430	-0.13775	-0.02319	-0.02651	-0.01126	0.00082	0.00161	48.21493	-4.19732	12.81144	-0.06192	0.04539	0.02180	-0.01334	0.00158	0.00339	10.73773	-1.53119	15.01638	0.73259	-0.08191	0.02762	0.05419	-0.01693	0.00551	18.99711	3.74670	-18.42640	0.12952	0.14056	0.01214	0.02072	0.01392	0.00221	32.00354
153			1.52000	-17.88766	-4.16977	-170.12003	-0.00092	-0.00020	0.00073	0.00000	-0.00001	0.00001	119.05725	4.18566	-177.12105	-0.13707	-0.02241	-0.02504	-0.00856	0.00100	0.00149	48.08904	-4.28145	12.76822	-0.06156	0.04161	0.01933	-0.01300	0.00200	0.00309	10.69402	-1.67936	14.91505	0.73655	-0.07869	0.02980	0.04934	-0.01853	0.00719	18.90649	3.65557	-18.34531	0.12638	0.13612	0.00872	0.02188	0.01491	0.00161	31.95361
154			1.53000	-17.88584	-4.19192	-170.13135	-0.00090	-0.00018	0.00058	0.00001	-0.00000	0.00000	119.02739	4.14291	-177.11270	-0.13639	-0.02163	-0.02351	-0.00620	0.00114	0.00134	47.96686	-4.37020	12.73004	-0.06085	0.03771	0.01694	-0.01237	0.00216	0.00264	10.65440	-1.84768	14.79472	0.73950	-0.07520	0.03172	0.04191	-0.01970	0.00875	18.80898	3.55930	-18.26627	0.12562	0.13361	0.00608	0.02287	0.01570	0.00109	31.89500
155			1.54000	-17.88085	-4.19775	-170.13850	-0.00087	-0.00016	0.00043	0.00001	-0.00000	0.00000	119.00674	4.09910	-177.09966	-0.13571	-0.02083	-0.02198	-0.00431	0.00126	0.00124	47.85077	-4.45813	12.69729	-0.05985	0.03402	0.01492	-0.01143	0.00204	0.00217	10.62078	-2.03274	14.65993	0.73964	-0.07246	0.03379	0.03146	-0.02041	0.01010	18.70737	3.46158	-18.19315	0.13053	0.13161	0.00307	0.02400	0.01583	0.00051	31.82961
156			1.55000	-17.87152	-4.19261	-170.14388	-0.00085	-0.00014	0.00030	0.00002	0.00000	0.00000	118.99311	4.05309	-177.08344	-0.13495	-0.02001	-0.02052	-0.00287	0.00129	0.00122	47.74331	-4.53961	12.66908	-0.05867	0.03077	0.01333	-0.01022	0.00167	0.00172	10.59576	-2.22803	14.51747	0.73813	-0.06916	0.03604	0.01799	-0.02003	0.01103	18.60646	3.36801	-18.13096	0.13594	0.13119	0.00039	0.02379	0.01530	0.00005	31.76106
157			1.56000	-17.85722	-4.18175	-170.14897	-0.00085	-0.00013	0.00020	0.00003	0.00000	0.00000	118.98466	4.00372	-177.06764	-0.13393	-0.01918	-0.01922	-0.00180	0.00120	0.00129	47.64685	-4.60914	12.64385	-0.05717	0.02844	0.01249	-0.00880	0.00115	0.00134	10.58179	-2.42341	14.37603	0.73563	-0.06393	0.03803	0.00269	-0.01793	0.01120	18.51319	3.28414	-18.08501	0.13708	0.13266	-0.00112	0.02092	0.01438	-0.00011	31.69445
158			1.57000	-17.83721	-4.16900	-170.15305	-0.00088	-0.00012	0.00014	0.00004	0.00000	0.00000	118.97953	3.95097	-177.05780	-0.13284	-0.01848	-0.01828	-0.00106	0.00096	0.00144	47.56295	-4.66196	12.62036	-0.05549	0.02751	0.01262	-0.00732	0.00059	0.00104	10.58005	-2.60602	14.24449	0.73355	-0.05879	0.03749	-0.01262	-0.01485	0.00995	18.43569	3.21305	-18.05933	0.14000	0.12588	-0.00297	0.01626	0.01236	-0.00018	31.63597
159			1.58000	-17.81093	-4.15623	-170.15471	-0.00092	-0.00012	0.00011	0.00005	0.00000	0.00000	118.97609	3.89595	-177.05913	-0.13164	-0.01791	-0.01767	-0.00063	0.00059	0.00162	47.49204	-4.69533	12.59843	-0.05369	0.02797	0.01371	-0.00592	0.00004	0.00075	10.59038	-2.76379	14.13004	0.73154	-0.05624	0.03640	-0.02705	-0.01181	0.00811	18.38179	3.15538	-18.05468	0.13795	0.11227	-0.00629	0.00931	0.00977	-0.00013	31.59108
160			1.59000	-17.77813	-4.14479	-170.15187	-0.00096	-0.00012	0.00009	0.00006	0.00000	-0.00000	118.97289	3.84076	-177.07552	-0.13051	-0.01756	-0.01745	-0.00038	0.00015	0.00179	47.43333	-4.70912	12.57913	-0.05216	0.02981	0.01567	-0.00473	-0.00046	0.00042	10.61250	-2.88960	14.03746	0.72568	-0.05591	0.03630	-0.04034	-0.00910	0.00633	18.35794	3.11066	-18.06762	0.13334	0.10506	-0.00819	0.00149	0.00777	0.00006	31.56304
161			1.60000	-17.73942	-4.13644	-170.14279	-0.00099	-0.00011	0.00007	0.00007	0.00000	-0.00000	118.96948	3.78832	-177.10783	-0.12954	-0.01738	-0.01747	-0.00027	-0.00031	0.00190	47.38526	-4.70594	12.56443	-0.05073	0.03234	0.01803	-0.00382	-0.00083	0.00002	10.64595	-2.98383	13.96764	0.71827	-0.05525	0.03667	-0.05148	-0.00671	0.00479	18.36706	3.07780	-18.08994	0.13042	0.10958	-0.00658	-0.00574	0.00645	0.00012	31.55153
162			1.61000	-17.69614	-4.13304	-170.12677	-0.00102	-0.00011	0.00005	0.00008	0.00000	-0.00000	118.96532	3.74182	-177.15367	-0.12881	-0.01741	-0.01776	-0.00042	-0.00070	0.00189	47.34524	-4.69040	12.55639	-0.04939	0.03511	0.02036	-0.00322	-0.00098	-0.00040	10.68833	-3.05406	13.91578	0.71177	-0.05328	0.03760	-0.05812	-0.00504	0.00386	18.40618	3.05309	-18.10839	0.13353	0.12405	-0.00240	-0.01162	0.00556	0.00000	31.55235
163			1.62000	-17.65032	-4.13549	-170.10515	-0.00105	-0.00011	0.00005	0.00008	0.00000	-0.00000	118.95925	3.70372	-177.20753	-0.12833	-0.01754	-0.01815	-0.00098	-0.00096	0.00175	47.30987	-4.66787	12.55607	-0.04820	0.03754	0.02227	-0.00295	-0.00086	-0.00076	10.73442	-3.11218	13.87198	0.70860	-0.05077	0.03849	-0.05822	-0.00435	0.00375	18.46586	3.02962	-18.10786	0.14006	0.14112	0.00260	-0.01527	0.00501	0.00011	31.55834
164			1.63000	-17.60420	-4.14317	-170.08026	-0.00108	-0.00011	0.00005	0.00008	-0.00000	-0.00000	118.94952	3.67565	-177.26239	-0.12815	-0.01776	-0.01864	-0.00200	-0.00107	0.00146	47.27579	-4.64375	12.56354	-0.04717	0.03962	0.02374	-0.00291	-0.00053	-0.00101	10.77750	-3.17129	13.82411	0.70937	-0.04893	0.03880	-0.05157	-0.00460	0.00453	18.53279	2.99969	-18.07697	0.14833	0.15827	0.00820	-0.01585	0.00512	0.00082	31.56142
165			1.64000	-17.56001	-4.15528	-170.05479	-0.00112	-0.00011	0.00007	0.00008	-0.00000	-0.00000	118.93470	3.65852	-177.31137	-0.12830	-0.01805	-0.01917	-0.00336	-0.00102	0.00104	47.24084	-4.62176	12.57804	-0.04610	0.04133	0.02478	-0.00298	-0.00005	-0.00115	10.81154	-3.24300	13.76059	0.71383	-0.04331	0.03995	-0.04022	-0.00502	0.00621	18.59333	2.95810	-18.01112	0.15592	0.17658	0.01332	-0.01313	0.00591	0.00214	31.55501
166			1.65000	-17.51975	-4.17204	-170.03027	-0.00117	-0.00012	0.00009	0.00007	-0.00000	-0.00000	118.91398	3.65258	-177.34909	-0.12885	-0.01841	-0.01979	-0.00501	-0.00085	0.00053	47.20469	-4.60371	12.59887	-0.04467	0.04273	0.02551	-0.00299	0.00045	-0.00124	10.83350	-3.33506	13.67373	0.72080	-0.03838	0.03977	-0.02758	-0.00555	0.00811	18.63765	2.90467	-17.91446	0.16539	0.18343	0.01560	-0.00836	0.00635	0.00321	31.53596
167			1.66000	-17.48491	-4.19394	-170.00732	-0.00124	-0.00013	0.00014	0.00007	-0.00000	-0.00001	118.88626	3.65719	-177.37277	-0.12964	-0.01885	-0.02055	-0.00697	-0.00062	0.00002	47.16796	-4.58904	12.62486	-0.04279	0.04391	0.02595	-0.00289	0.00080	-0.00130	10.84375	-3.44971	13.56188	0.73146	-0.03505	0.03755	-0.01714	-0.00605	0.00937	18.66198	2.84511	-17.79981	0.17465	0.17937	0.01610	-0.00301	0.00571	0.00356	31.50560
168			1.67000	-17.45616	-4.22088	-169.98558	-0.00133	-0.00016	0.00022	0.00006	-0.00001	-0.00001	118.85025	3.66982	-177.38264	-0.13059	-0.01933	-0.02145	-0.00926	-0.00037	-0.00040	47.13178	-4.57585	12.65332	-0.04076	0.04496	0.02619	-0.00267	0.00083	-0.00132	10.84561	-3.58314	13.42970	0.74397	-0.03082	0.03432	-0.01139	-0.00594	0.00964	18.66875	2.78905	-17.68583	0.17962	0.17183	0.01654	0.00127	0.00397	0.00330	31.46896
169			1.68000	-17.43269	-4.25151	-169.96452	-0.00145	-0.00019	0.00033	0.00005	-0.00001	-0.00002	118.80447	3.68671	-177.38159	-0.13155	-0.01986	-0.02249	-0.01182	-0.00015	-0.00068	47.09735	-4.56103	12.68003	-0.03875	0.04634	0.02657	-0.00235	0.00048	-0.00134	10.84408	-3.72723	13.28692	0.75108	-0.02473	0.03178	-0.01132	-0.00497	0.00922	18.66409	2.74673	-17.59111	0.18543	0.16705	0.01705	0.00346	0.00145	0.00252	31.43242
170			1.69000	-17.41191	-4.28365	-169.94418	-0.00159	-0.00022	0.00047	0.00006	-0.00001	-0.00002	118.74788	3.70442	-177.37329	-0.13251	-0.02038	-0.02366	-0.01454	0.00002	-0.00081	47.06598	-4.54160	12.70146	-0.03691	0.04812	0.02712	-0.00199	-0.00022	-0.00137	10.84446	-3.87172	13.14595	0.75319	-0.02062	0.02955	-0.01634	-0.00404	0.00811	18.65497	2.72545	-17.52832	0.18818	0.16136	0.01704	0.00351	-0.00143	0.00135	31.40125
171			1.70000	-17.39006	-4.31447	-169.92555	-0.00173	-0.00025	0.00064	0.00007	-0.00001	-0.00003	118.68002	3.72071	-177.36191	-0.13345	-0.02084	-0.02483	-0.01719	0.00007	-0.00081	47.03856	-4.51510	12.71577	-0.03523	0.05015	0.02778	-0.00160	-0.00114	-0.00145	10.85097	-4.00673	13.01973	0.75453	-0.02094	0.02756	-0.02436	-0.00375	0.00650	18.64697	2.72740	-17.50199	0.18249	0.15895	0.01848	0.00207	-0.00399	0.00018	31.37819
172			1.71000	-17.36304	-4.34094	-169.90913	-0.00187	-0.00028	0.00080	0.00010	-0.00001	-0.00003	118.60168	3.73534	-177.35175	-0.13434	-0.02121	-0.02592	-0.01947	-0.00002	-0.00073	47.01564	-4.48022	12.72324	-0.03371	0.05211	0.02834	-0.00125	-0.00211	-0.00158	10.86567	-4.12442	12.91862	0.75441	-0.02044	0.02685	-0.03228	-0.00316	0.00490	18.64293	2.74911	-17.50843	0.17569	0.16541	0.02180	0.00039	-0.00589	-0.00096	31.36299
173			1.72000	-17.32755	-4.36069	-169.89420	-0.00200	-0.00031	0.00094	0.00014	-0.00001	-0.00003	118.51492	3.74967	-177.34758	-0.13529	-0.02149	-0.02686	-0.02112	-0.00031	-0.00061	46.99681	-4.43675	12.72528	-0.03211	0.05379	0.02879	-0.00098	-0.00300	-0.00174	10.88770	-4.22014	12.84745	0.75292	-0.01600	0.02742	-0.03701	-0.00201	0.00345	18.64276	2.78212	-17.53662	0.17152	0.17708	0.02546	-0.00059	-0.00661	-0.00177	31.35301
174			1.73000	-17.28148	-4.37137	-169.87845	-0.00211	-0.00033	0.00103	0.00018	0.00000	-0.00003	118.42265	3.76617	-177.35387	-0.13642	-0.02184	-0.02774	-0.02194	-0.00076	-0.00052	46.98066	-4.38585	12.72378	-0.03043	0.05548	0.02929	-0.00083	-0.00366	-0.00192	10.91361	-4.29327	12.80391	0.75017	-0.01317	0.02833	-0.03678	-0.00129	0.00222	18.64386	2.81517	-17.57042	0.16758	0.18690	0.02816	-0.00034	-0.00561	-0.00176	31.34439
175			1.74000	-17.22492	-4.36998	-169.85907	-0.00220	-0.00035	0.00108	0.00023	0.00001	-0.00004	118.32901	3.78753	-177.37222	-0.13780	-0.02230	-0.02864	-0.02169	-0.00126	-0.00052	46.96518	-4.33020	12.72118	-0.02868	0.05722	0.02986	-0.00079	-0.00396	-0.00208	10.93888	-4.34724	12.78015	0.74741	-0.01145	0.03006	-0.03174	-0.00087	0.00146	18.64233	2.83763	-17.59361	0.16327	0.19811	0.03057	0.00121	-0.00322	-0.00086	31.33280
176			1.75000	-17.16007	-4.35364	-169.83331	-0.00228	-0.00037	0.00109	0.00026	0.00002	-0.00004	118.23911	3.81542	-177.40112	-0.13934	-0.02284	-0.02949	-0.02030	-0.00172	-0.00066	46.94886	-4.27334	12.72030	-0.02666	0.05890	0.03051	-0.00081	-0.00379	-0.00223	10.95939	-4.38920	12.76555	0.74056	-0.00959	0.03204	-0.02250	-0.00062	0.00132	18.63416	2.84317	-17.59520	0.16273	0.21077	0.03303	0.00399	-0.00011	0.00066	31.31466
177			1.76000	-17.09055	-4.32011	-169.79915	-0.00234	-0.00038	0.00108	0.00027	0.00003	-0.00005	118.15782	3.85085	-177.43608	-0.14102	-0.02344	-0.03026	-0.01795	-0.00201	-0.00096	46.93068	-4.21872	12.72445	-0.02436	0.06052	0.03129	-0.00086	-0.00313	-0.00239	10.97121	-4.42840	12.74778	0.73469	-0.00769	0.03372	-0.00985	-0.00050	0.00195	18.61530	2.83092	-17.57171	0.16185	0.21842	0.03405	0.00781	0.00280	0.00228	31.28799
178			1.77000	-17.02026	-4.26996	-169.75613	-0.00238	-0.00037	0.00107	0.00027	0.00004	-0.00005	118.08858	3.89380	-177.47061	-0.14260	-0.02404	-0.03093	-0.01504	-0.00205	-0.00140	46.90981	-4.16897	12.73673	-0.02214	0.06192	0.03207	-0.00092	-0.00208	-0.00257	10.97079	-4.47431	12.71441	0.73491	-0.00693	0.03474	0.00501	-0.00053	0.00336	18.58223	2.80471	-17.52700	0.16148	0.21968	0.03343	0.01224	0.00460	0.00336	31.25285
179			1.78000	-16.95193	-4.20883	-169.70537	-0.00238	-0.00035	0.00107	0.00026	0.00005	-0.00006	118.03276	3.94283	-177.49812	-0.14395	-0.02464	-0.03161	-0.01202	-0.00184	-0.00190	46.88567	-4.12549	12.75910	-0.02030	0.06312	0.03273	-0.00099	-0.00086	-0.00275	10.95616	-4.53477	12.65529	0.73833	-0.00512	0.03537	0.02006	-0.00049	0.00535	18.53343	2.77145	-17.47001	0.16253	0.21985	0.03263	0.01675	0.00500	0.00373	31.21112
180			1.79000	-16.88681	-4.14845	-169.65018	-0.00236	-0.00032	0.00109	0.00025	0.00004	-0.00007	117.98997	3.99489	-177.51361	-0.14496	-0.02520	-0.03227	-0.00936	-0.00139	-0.00233	46.85792	-4.08797	12.79121	-0.01889	0.06400	0.03318	-0.00107	0.00018	-0.00289	10.92775	-4.61451	12.56457	0.74076	-0.00291	0.03543	0.03305	-0.00034	0.00754	18.46976	2.73831	-17.41089	0.16503	0.21954	0.03207	0.02096	0.00427	0.00356	31.16562
181			1.80000	-16.82436	-4.10278	-169.59447	-0.00235	-0.00030	0.00112	0.00024	0.00003	-0.00008	117.95754	4.04573	-177.51526	-0.14551	-0.02563	-0.03279	-0.00749	-0.00083	-0.00254	46.82607	-4.05477	12.83002	-0.01777	0.06459	0.03357	-0.00114	0.00078	-0.00296	10.88772	-4.71415	12.44093	0.74487	-0.00106	0.03530	0.04266	-0.00015	0.00960	18.39330	2.71000	-17.35633	0.16975	0.21759	0.03087	0.02495	0.00300	0.00306	31.11891
182			1.81000	-16.76320	-4.08152	-169.54057	-0.00235	-0.00030	0.00116	0.00024	0.00001	-0.00010	117.93163	4.09059	-177.50490	-0.14547	-0.02585	-0.03312	-0.00646	-0.00031	-0.00240	46.78981	-4.02374	12.87070	-0.01728	0.06485	0.03378	-0.00123	0.00082	-0.00290	10.83931	-4.83029	12.28774	0.74816	0.00077	0.03531	0.04800	0.00012	0.01132	18.30620	2.68744	-17.30810	0.17520	0.21826	0.03031	0.02866	0.00207	0.00268	31.07249
183			1.82000	-16.70175	-4.08716	-169.48820	-0.00235	-0.00031	0.00123	0.00024	-0.00000	-0.00012	117.90856	4.12557	-177.48817	-0.14486	-0.02589	-0.03338	-0.00601	0.00003	-0.00192	46.74983	-3.99295	12.90821	-0.01755	0.06528	0.03407	-0.00132	0.00036	-0.00274	10.78645	-4.95670	12.11217	0.74847	0.00337	0.03660	0.04850	0.00054	0.01287	18.21018	2.66789	-17.26357	0.17482	0.22439	0.03053	0.03096	0.00209	0.00259	31.02666
184			1.83000	-16.63964	-4.11667	-169.43553	-0.00231	-0.00032	0.00132	0.00023	-0.00001	-0.00014	117.88641	4.14810	-177.47275	-0.14378	-0.02580	-0.03360	-0.00564	0.00010	-0.00113	46.70806	-3.96096	12.93853	-0.01863	0.06598	0.03443	-0.00140	-0.00045	-0.00248	10.73367	-5.08614	11.92477	0.75093	0.00730	0.03907	0.04458	0.00115	0.01412	18.10744	2.64684	-17.21881	0.16948	0.23047	0.02966	0.03162	0.00341	0.00267	30.98100
185			1.84000	-16.57821	-4.16443	-169.38045	-0.00221	-0.00033	0.00143	0.00021	-0.00002	-0.00017	117.86517	4.15757	-177.46608	-0.14246	-0.02565	-0.03383	-0.00499	-0.00008	-0.00022	46.66735	-3.92737	12.95932	-0.02014	0.06739	0.03529	-0.00141	-0.00134	-0.00221	10.68522	-5.21169	11.73752	0.74863	0.00802	0.04005	0.03705	0.00119	0.01402	18.00065	2.61968	-17.17056	0.16957	0.23133	0.02836	0.03250	0.00588	0.00289	30.93497
186			1.85000	-16.52098	-4.22667	-169.32243	-0.00208	-0.00032	0.00153	0.00018	-0.00003	-0.00020	117.84630	4.15623	-177.47237	-0.14095	-0.02546	-0.03402	-0.00390	-0.00043	0.00061	46.63023	-3.89301	12.97132	-0.02206	0.06893	0.03611	-0.00134	-0.00203	-0.00196	10.64392	-5.32764	11.56059	0.74232	0.00905	0.04050	0.02801	0.00120	0.01307	17.89251	2.58309	-17.11673	0.16677	0.23581	0.02906	0.03191	0.00908	0.00335	30.88825
187			1.86000	-16.47192	-4.30271	-169.26343	-0.00196	-0.00031	0.00163	0.00013	-0.00003	-0.00022	117.83150	4.14842	-177.49292	-0.13934	-0.02529	-0.03422	-0.00246	-0.00086	0.00116	46.59874	-3.85903	12.97743	-0.02407	0.07052	0.03686	-0.00119	-0.00233	-0.00181	10.61076	-5.42954	11.40065	0.73442	0.01052	0.04147	0.01950	0.00118	0.01188	17.78646	2.53713	-17.05823	0.16231	0.24486	0.03093	0.02981	0.01183	0.00381	30.84222
188			1.87000	-16.43371	-4.39015	-169.20795	-0.00189	-0.00032	0.00171	0.00009	-0.00004	-0.00022	117.82228	4.14001	-177.52510	-0.13771	-0.02519	-0.03444	-0.00089	-0.00127	0.00130	46.57429	-3.82620	12.98240	-0.02568	0.07195	0.03744	-0.00095	-0.00214	-0.00184	10.58513	-5.51475	11.26038	0.72655	0.01225	0.04188	0.01283	0.00110	0.01036	17.68721	2.48732	-16.99929	0.15664	0.25138	0.03261	0.02618	0.01232	0.00384	30.80022
189			1.88000	-16.40661	-4.48091	-169.16110	-0.00190	-0.00035	0.00177	0.00006	-0.00004	-0.00020	117.81891	4.13722	-177.56447	-0.13620	-0.02517	-0.03467	0.00043	-0.00162	0.00100	46.55711	-3.79474	12.99147	-0.02663	0.07331	0.03811	-0.00070	-0.00145	-0.00208	10.56550	-5.58300	11.13977	0.72198	0.01287	0.04053	0.00857	0.00089	0.00853	17.59976	2.44269	-16.94677	0.14684	0.25150	0.03425	0.02095	0.00989	0.00335	30.76645
190			1.89000	-16.38862	-4.56297	-169.12671	-0.00195	-0.00038	0.00179	0.00004	-0.00004	-0.00015	117.82008	4.14503	-177.60591	-0.13492	-0.02525	-0.03491	0.00116	-0.00187	0.00041	46.54585	-3.76515	13.00909	-0.02681	0.07424	0.03863	-0.00053	-0.00037	-0.00241	10.54980	-5.63648	11.03667	0.71843	0.01131	0.03794	0.00684	0.00059	0.00686	17.52766	2.41045	-16.90588	0.13829	0.24777	0.03591	0.01585	0.00565	0.00257	30.74379
191			1.90000	-16.37629	-4.62608	-169.10542	-0.00201	-0.00041	0.00176	0.00004	-0.00003	-0.00009	117.82291	4.16470	-177.64592	-0.13402	-0.02539	-0.03505	0.00111	-0.00201	-0.00021	46.53762	-3.73893	13.03667	-0.02662	0.07451	0.03887	-0.00049	0.00090	-0.00264	10.53558	-5.67948	10.94604	0.71411	0.01007	0.03586	0.00771	0.00042	0.00593	17.47134	2.39306	-16.87638	0.13149	0.24545	0.03748	0.01169	0.00101	0.00192	30.73257
192			1.91000	-16.36595	-4.66573	-169.09448	-0.00205	-0.00041	0.00168	0.00004	-0.00002	-0.00005	117.82399	4.19354	-177.68304	-0.13350	-0.02553	-0.03501	0.00029	-0.00203	-0.00063	46.52897	-3.71811	13.07278	-0.02644	0.07395	0.03870	-0.00060	0.00207	-0.00261	10.51979	-5.71810	10.85829	0.70857	0.01038	0.03461	0.01110	0.00041	0.00591	17.42802	2.38837	-16.85139	0.12813	0.24922	0.04001	0.00911	-0.00345	0.00187	30.73122
193			1.92000	-16.35428	-4.68315	-169.08873	-0.00208	-0.00041	0.00156	0.00005	-0.00000	-0.00002	117.82019	4.22531	-177.71710	-0.13343	-0.02568	-0.03482	-0.00108	-0.00189	-0.00068	46.51672	-3.70495	13.11320	-0.02670	0.07276	0.03811	-0.00081	0.00291	-0.00223	10.49919	-5.75965	10.76099	0.70369	0.01052	0.03374	0.01606	0.00049	0.00665	17.39224	2.39213	-16.82042	0.12665	0.25709	0.04337	0.00804	-0.00763	0.00257	30.73648
194			1.93000	-16.33916	-4.68333	-169.08325	-0.00209	-0.00040	0.00143	0.00006	0.00000	-0.00001	117.80997	4.25256	-177.74725	-0.13380	-0.02581	-0.03449	-0.00269	-0.00153	-0.00040	46.49934	-3.70099	13.15242	-0.02730	0.07114	0.03719	-0.00106	0.00329	-0.00157	10.47217	-5.81168	10.64468	0.69955	0.01144	0.03265	0.02037	0.00073	0.00771	17.35839	2.40051	-16.77631	0.12545	0.26641	0.04730	0.00812	-0.01139	0.00370	30.74482
195			1.94000	-16.31976	-4.67240	-169.07541	-0.00206	-0.00038	0.00131	0.00007	0.00001	-0.00001	117.79311	4.26891	-177.77124	-0.13447	-0.02588	-0.03410	-0.00434	-0.00096	0.00005	46.47672	-3.70632	13.18504	-0.02792	0.06947	0.03616	-0.00129	0.00318	-0.00077	10.44003	-5.88076	10.50679	0.69906	0.01106	0.03101	0.02154	0.00100	0.00855	17.32230	2.41218	-16.72018	0.12542	0.27065	0.05000	0.00889	-0.01450	0.00446	30.75311
196			1.95000	-16.29674	-4.65547	-169.06541	-0.00202	-0.00036	0.00122	0.00008	0.00001	-0.00001	117.77010	4.27082	-177.78586	-0.13527	-0.02582	-0.03364	-0.00596	-0.00023	0.00055	46.44975	-3.71943	13.20738	-0.02825	0.06773	0.03501	-0.00146	0.00267	0.00002	10.40676	-5.97114	10.35134	0.70223	0.01107	0.02869	0.01802	0.00137	0.00877	17.28205	2.42870	-16.66036	0.12830	0.26719	0.05067	0.01008	-0.01694	0.00420	30.75949
197			1.96000	-16.27189	-4.63586	-169.05511	-0.00196	-0.00034	0.00120	0.00008	0.00001	-0.00001	117.74132	4.25697	-177.78906	-0.13600	-0.02557	-0.03315	-0.00742	0.00052	0.00103	46.41961	-3.73794	13.21733	-0.02873	0.06610	0.03385	-0.00156	0.00189	0.00071	10.37722	-6.08390	10.18611	0.70631	0.01253	0.02650	0.00986	0.00199	0.00852	17.23708	2.45334	-16.60789	0.13112	0.26085	0.05023	0.01124	-0.01928	0.00289	30.76298
198			1.97000	-16.24804	-4.61635	-169.04694	-0.00189	-0.00032	0.00123	0.00007	0.00001	-0.00000	117.70788	4.22847	-177.78169	-0.13665	-0.02519	-0.03269	-0.00853	0.00112	0.00145	46.38804	-3.75939	13.21449	-0.02921	0.06482	0.03288	-0.00156	0.00102	0.00123	10.35562	-6.21652	10.01994	0.70537	0.01354	0.02559	-0.00124	0.00255	0.00823	17.18762	2.49005	-16.57229	0.13538	0.25923	0.05000	0.01238	-0.02226	0.00091	30.76345
199			1.98000	-16.22789	-4.60115	-169.04300	-0.00183	-0.00031	0.00130	0.00006	0.00001	0.00001	117.67140	4.18848	-177.76761	-0.13711	-0.02472	-0.03228	-0.00913	0.00143	0.00177	46.35738	-3.78143	13.20086	-0.02976	0.06413	0.03232	-0.00144	0.00030	0.00153	10.34399	-6.36237	9.86050	0.69745	0.01471	0.02699	-0.01217	0.00300	0.00827	17.13440	2.54119	-16.55890	0.13828	0.26623	0.05029	0.01314	-0.02593	-0.00136	30.76172
200			1.99000	-16.21303	-4.59337	-169.04503	-0.00182	-0.00031	0.00137	0.00004	0.00000	0.00001	117.63371	4.14210	-177.75220	-0.13746	-0.02427	-0.03202	-0.00923	0.00141	0.00198	46.33052	-3.80229	13.18083	-0.03012	0.06389	0.03203	-0.00117	-0.00018	0.00158	10.34183	-6.50992	9.71465	0.68637	0.01579	0.02898	-0.02065	0.00315	0.00794	17.07888	2.60580	-16.56891	0.14143	0.27684	0.05111	0.01331	-0.02902	-0.00371	30.75985
201			2.00000	-16.20368	-4.59160	-169.05328	-0.00186	-0.00033	0.00141	0.00003	-0.00000	0.00003	117.59632	4.09484	-177.74155	-0.13765	-0.02387	-0.03180	-0.00891	0.00107	0.00210	46.30997	-3.82019	13.15929	-0.02995	0.06373	0.03186	-0.00080	-0.00040	0.00141	10.34801	-6.64389	9.59107	0.67736	0.01544	0.02974	-0.02673	0.00266	0.00652	17.02453	2.68046	-16.60328	0.14586	0.27962	0.05058	0.01236	-0.02946	-0.00607	30.76097
202			2.01000	-16.19861	-4.59068	-169.06558	-0.00191	-0.00034	0.00142	0.00002	-0.00000	0.00003	117.56025	4.05117	-177.74184	-0.13780	-0.02360	-0.03166	-0.00833	0.00048	0.00219	46.29717	-3.83396	13.14041	-0.02950	0.06369	0.03181	-0.00041	-0.00042	0.00108	10.36248	-6.74901	9.50137	0.66902	0.01143	0.02843	-0.03140	0.00142	0.00403	16.97731	2.76147	-16.66504	0.14513	0.27629	0.05060	0.00921	-0.02728	-0.00861	30.76879
203			2.02000	-16.19574	-4.58714	-169.07831	-0.00196	-0.00035	0.00139	0.00001	0.00000	0.00003	117.52593	4.01360	-177.75755	-0.13798	-0.02347	-0.03160	-0.00757	-0.00022	0.00227	46.29203	-3.84322	13.12683	-0.02883	0.06387	0.03198	-0.00007	-0.00025	0.00068	10.38601	-6.81346	9.45592	0.66147	0.00707	0.02709	-0.03529	0.00045	0.00134	16.94444	2.84566	-16.75694	0.13894	0.27301	0.05107	0.00425	-0.02363	-0.01119	30.78671
204			2.03000	-16.19305	-4.58308	-169.08827	-0.00202	-0.00035	0.00133	0.00001	-0.00000	0.00002	117.49406	3.98321	-177.78947	-0.13822	-0.02349	-0.03161	-0.00668	-0.00088	0.00229	46.29323	-3.84841	13.12043	-0.02785	0.06432	0.03241	0.00016	0.00008	0.00024	10.41855	-6.83052	9.45833	0.65447	0.00440	0.02614	-0.03853	-0.00002	-0.00116	16.93181	2.92954	-16.87649	0.13381	0.27181	0.05181	-0.00124	-0.01932	-0.01330	30.81652
205			2.04000	-16.18882	-4.58256	-169.09438	-0.00209	-0.00035	0.00126	0.00002	-0.00000	0.00001	117.46520	3.95965	-177.83411	-0.13855	-0.02364	-0.03173	-0.00585	-0.00136	0.00225	46.29812	-3.85028	13.12206	-0.02659	0.06466	0.03271	0.00020	0.00045	-0.00019	10.45929	-6.79859	9.50500	0.64954	0.00134	0.02578	-0.04119	-0.00010	-0.00329	16.94195	3.00924	-17.01483	0.12521	0.27463	0.05354	-0.00612	-0.01495	-0.01466	30.85711
206			2.05000	-16.18166	-4.58634	-169.09746	-0.00216	-0.00036	0.00120	0.00004	-0.00000	0.00000	117.43901	3.94149	-177.88562	-0.13889	-0.02383	-0.03188	-0.00527	-0.00159	0.00216	46.30276	-3.84921	13.13078	-0.02523	0.06478	0.03287	0.00007	0.00069	-0.00053	10.50644	-6.71996	9.58747	0.64453	-0.00257	0.02556	-0.04284	0.00036	-0.00496	16.97306	3.08067	-17.15891	0.11842	0.28372	0.05709	-0.00959	-0.01082	-0.01525	30.90458
207			2.06000	-16.17015	-4.59387	-169.09904	-0.00223	-0.00036	0.00115	0.00006	-0.00001	-0.00000	117.41452	3.92593	-177.93826	-0.13926	-0.02402	-0.03204	-0.00507	-0.00159	0.00210	46.30265	-3.84544	13.14369	-0.02412	0.06470	0.03287	-0.00022	0.00066	-0.00072	10.55767	-6.59963	9.69562	0.64095	-0.00823	0.02368	-0.04337	0.00165	-0.00575	17.01979	3.14037	-17.29524	0.12088	0.29115	0.06130	-0.01226	-0.00674	-0.01466	30.95345
208			2.07000	-16.15265	-4.60624	-169.10068	-0.00229	-0.00037	0.00111	0.00009	-0.00001	-0.00001	117.39027	3.90988	-177.98793	-0.13954	-0.02413	-0.03217	-0.00525	-0.00140	0.00210	46.29389	-3.83908	13.15658	-0.02344	0.06485	0.03311	-0.00061	0.00031	-0.00073	10.61066	-6.44372	9.82032	0.63878	-0.01648	0.02021	-0.04296	0.00414	-0.00557	17.07535	3.18625	-17.41364	0.13269	0.28914	0.06350	-0.01451	-0.00305	-0.01262	30.99851
209			2.08000	-16.12757	-4.62536	-169.10248	-0.00233	-0.00037	0.00109	0.00012	-0.00001	-0.00001	117.36500	3.89018	-178.03210	-0.13973	-0.02417	-0.03228	-0.00571	-0.00109	0.00220	46.27436	-3.83100	13.16522	-0.02315	0.06536	0.03362	-0.00103	-0.00025	-0.00054	10.66374	-6.25851	9.95478	0.63892	-0.02688	0.01510	-0.04214	0.00789	-0.00449	17.13322	3.21875	-17.50971	0.14746	0.27928	0.06459	-0.01575	-0.00054	-0.01010	31.03620
210			2.09000	-16.09421	-4.65163	-169.10283	-0.00237	-0.00039	0.00109	0.00015	-0.00002	-0.00002	117.33790	3.86423	-178.06992	-0.13975	-0.02414	-0.03242	-0.00632	-0.00072	0.00240	46.24370	-3.82280	13.16619	-0.02310	0.06628	0.03439	-0.00143	-0.00092	-0.00016	10.71608	-6.05031	10.09465	0.64012	-0.03625	0.01040	-0.04113	0.01180	-0.00323	17.18817	3.24113	-17.58447	0.15841	0.27228	0.06630	-0.01532	0.00028	-0.00798	31.06498
211			2.10000	-16.05325	-4.68242	-169.09943	-0.00238	-0.00041	0.00111	0.00018	-0.00002	-0.00003	117.30854	3.83062	-178.10139	-0.13959	-0.02406	-0.03258	-0.00700	-0.00035	0.00265	46.20302	-3.81610	13.15752	-0.02323	0.06722	0.03499	-0.00178	-0.00162	0.00035	10.76708	-5.82561	10.23715	0.63802	-0.04566	0.00672	-0.03972	0.01584	-0.00214	17.23660	3.25835	-17.64199	0.16988	0.26751	0.06755	-0.01408	-0.00069	-0.00640	31.08535
212			2.11000	-16.00692	-4.71127	-169.08992	-0.00236	-0.00043	0.00116	0.00019	-0.00001	-0.00004	117.27662	3.78887	-178.12759	-0.13936	-0.02393	-0.03274	-0.00765	-0.00003	0.00293	46.15427	-3.81185	13.13832	-0.02359	0.06797	0.03527	-0.00206	-0.00234	0.00090	10.81641	-5.59163	10.38065	0.63241	-0.05531	0.00367	-0.03822	0.01964	-0.00119	17.27729	3.27612	-17.68751	0.18172	0.26507	0.06883	-0.01263	-0.00327	-0.00566	31.09955
213			2.12000	-15.95919	-4.72950	-169.07338	-0.00230	-0.00043	0.00122	0.00018	-0.00000	-0.00005	117.24242	3.74014	-178.14977	-0.13917	-0.02376	-0.03291	-0.00818	0.00021	0.00312	46.09973	-3.80986	13.10868	-0.02412	0.06869	0.03540	-0.00228	-0.00300	0.00139	10.86446	-5.35647	10.52593	0.62726	-0.06524	0.00058	-0.03684	0.02276	-0.00019	17.31134	3.29981	-17.72787	0.18700	0.26470	0.07128	-0.01102	-0.00683	-0.00589	31.11065
214			2.13000	-15.91470	-4.73300	-169.05103	-0.00219	-0.00041	0.00130	0.00015	0.00001	-0.00005	117.20662	3.68757	-178.16835	-0.13905	-0.02360	-0.03314	-0.00855	0.00038	0.00314	46.04149	-3.80958	13.07084	-0.02476	0.06940	0.03537	-0.00243	-0.00346	0.00172	10.91110	-5.12844	10.67426	0.62656	-0.07570	-0.00166	-0.03444	0.02491	0.00054	17.34014	3.33255	-17.76932	0.18776	0.26624	0.07381	-0.00929	-0.01036	-0.00675	31.12114
215			2.14000	-15.87715	-4.72679	-169.02667	-0.00206	-0.00038	0.00139	0.00011	0.00001	-0.00005	117.16983	3.63519	-178.18297	-0.13886	-0.02347	-0.03348	-0.00883	0.00049	0.00294	45.98174	-3.81028	13.02863	-0.02552	0.07017	0.03523	-0.00254	-0.00361	0.00184	10.95412	-4.91512	10.82411	0.62830	-0.08248	-0.00155	-0.02901	0.02463	0.00050	17.36301	3.37362	-17.81476	0.18809	0.27185	0.07520	-0.00686	-0.01285	-0.00751	31.13222
216			2.15000	-15.84816	-4.72101	-169.00499	-0.00198	-0.00036	0.00148	0.00008	0.00000	-0.00004	117.13217	3.58718	-178.19331	-0.13865	-0.02337	-0.03389	-0.00913	0.00051	0.00255	45.92194	-3.81169	12.98665	-0.02615	0.07088	0.03498	-0.00259	-0.00338	0.00176	10.98945	-4.72282	10.97056	0.63210	-0.08561	-0.00140	-0.01992	0.02230	0.00042	17.37644	3.41836	-17.86252	0.18712	0.27587	0.07607	-0.00307	-0.01316	-0.00771	31.14288
217			2.16000	-15.82686	-4.72262	-168.98923	-0.00197	-0.00036	0.00157	0.00006	-0.00000	-0.00004	117.09328	3.54703	-178.20007	-0.13838	-0.02329	-0.03432	-0.00951	0.00044	0.00202	45.86305	-3.81359	12.94922	-0.02663	0.07149	0.03460	-0.00260	-0.00280	0.00148	11.01373	-4.55596	11.10868	0.63686	-0.08854	-0.00227	-0.00840	0.01928	0.00063	17.37616	3.46047	-17.90943	0.18832	0.27320	0.07565	0.00161	-0.01130	-0.00744	31.15071
218			2.17000	-15.81033	-4.73149	-168.98047	-0.00202	-0.00038	0.00165	0.00005	-0.00001	-0.00002	117.05267	3.51720	-178.20485	-0.13817	-0.02324	-0.03471	-0.00993	0.00026	0.00142	45.80555	-3.81567	12.92005	-0.02699	0.07194	0.03421	-0.00259	-0.00197	0.00106	11.02572	-4.41711	11.23597	0.64278	-0.09301	-0.00363	0.00339	0.01606	0.00091	17.36096	3.49724	-17.95611	0.18719	0.26266	0.07335	0.00575	-0.00894	-0.00746	31.15495
219			2.18000	-15.79478	-4.74215	-168.97766	-0.00207	-0.00041	0.00169	0.00006	-0.00001	-0.00001	117.01034	3.49942	-178.20981	-0.13805	-0.02320	-0.03496	-0.01029	-0.00001	0.00080	45.74986	-3.81708	12.90192	-0.02720	0.07207	0.03382	-0.00256	-0.00104	0.00052	11.02654	-4.30695	11.35261	0.64993	-0.09332	-0.00363	0.01349	0.01189	0.00081	17.33488	3.53246	-18.00922	0.17881	0.25435	0.07082	0.00756	-0.00808	-0.00853	31.15878
220			2.19000	-15.77645	-4.74955	-168.97873	-0.00211	-0.00041	0.00169	0.00008	-0.00000	0.00000	116.96646	3.49415	-178.21739	-0.13816	-0.02319	-0.03506	-0.01054	-0.00036	0.00024	45.69594	-3.81675	12.89592	-0.02735	0.07185	0.03350	-0.00255	-0.00015	-0.00004	11.01880	-4.22484	11.45977	0.65611	-0.09441	-0.00299	0.02047	0.00796	0.00060	17.30506	3.57306	-18.07719	0.17196	0.24901	0.06853	0.00720	-0.00880	-0.01040	31.16746
221			2.20000	-15.75261	-4.75402	-168.98192	-0.00211	-0.00040	0.00165	0.00010	-0.00000	0.00001	116.92176	3.50037	-178.22916	-0.13841	-0.02320	-0.03499	-0.01059	-0.00070	-0.00014	45.64310	-3.81430	12.90125	-0.02757	0.07102	0.03298	-0.00257	0.00052	-0.00050	11.00601	-4.16854	11.55866	0.66309	-0.09163	-0.00146	0.02334	0.00430	0.00026	17.27724	3.62286	-18.16355	0.16641	0.24892	0.06689	0.00564	-0.01016	-0.01238	31.18371
222			2.21000	-15.72167	-4.76041	-168.98567	-0.00210	-0.00039	0.00158	0.00013	-0.00001	0.00000	116.87701	3.51403	-178.24640	-0.13864	-0.02320	-0.03476	-0.01036	-0.00099	-0.00025	45.59020	-3.81017	12.91402	-0.02799	0.06980	0.03236	-0.00264	0.00082	-0.00073	10.99239	-4.13302	11.65087	0.66993	-0.08855	0.00008	0.02156	0.00175	-0.00001	17.25428	3.68070	-18.26622	0.16304	0.24949	0.06531	0.00358	-0.01107	-0.01387	31.20622
223			2.22000	-15.68367	-4.77301	-168.98874	-0.00209	-0.00038	0.00149	0.00015	-0.00001	-0.00001	116.83364	3.52987	-178.26926	-0.13859	-0.02313	-0.03434	-0.00968	-0.00118	-0.00006	45.53667	-3.80516	12.92910	-0.02881	0.06814	0.03153	-0.00273	0.00069	-0.00072	10.98214	-4.11053	11.73891	0.67539	-0.08730	0.00066	0.01548	0.00049	-0.00010	17.23808	3.74360	-18.38136	0.15869	0.24417	0.06303	0.00094	-0.01136	-0.01481	31.23262
224			2.23000	-15.63963	-4.79296	-168.98973	-0.00208	-0.00039	0.00139	0.00017	-0.00001	-0.00002	116.79385	3.54223	-178.29755	-0.13822	-0.02298	-0.03378	-0.00836	-0.00125	0.00038	45.48354	-3.79956	12.94084	-0.03005	0.06637	0.03066	-0.00274	0.00015	-0.00051	10.97869	-4.09254	11.82618	0.67918	-0.08727	0.00180	0.00678	0.00029	-0.00028	17.23167	3.81139	-18.50803	0.14860	0.23501	0.05951	-0.00213	-0.01158	-0.01524	31.26266
225			2.24000	-15.59107	-4.81726	-168.98729	-0.00206	-0.00039	0.00130	0.00018	-0.00001	-0.00002	116.76053	3.54628	-178.33070	-0.13756	-0.02279	-0.03323	-0.00635	-0.00121	0.00104	45.43330	-3.79335	12.94434	-0.03148	0.06478	0.02990	-0.00259	-0.00072	-0.00013	10.98329	-4.07246	11.91527	0.67824	-0.08731	0.00377	-0.00181	0.00080	-0.00060	17.23695	3.88449	-18.64549	0.13793	0.22610	0.05541	-0.00460	-0.01140	-0.01485	31.29646
226			2.25000	-15.53998	-4.83972	-168.98022	-0.00204	-0.00040	0.00122	0.00018	-0.00001	-0.00003	116.73656	3.53756	-178.36800	-0.13673	-0.02251	-0.03261	-0.00390	-0.00107	0.00186	45.38900	-3.78700	12.93535	-0.03229	0.06332	0.02934	-0.00223	-0.00176	0.00039	10.99444	-4.04727	12.00499	0.67744	-0.08841	0.00561	-0.00732	0.00161	-0.00089	17.25112	3.95760	-18.78481	0.12647	0.21849	0.05207	-0.00540	-0.00975	-0.01324	31.33080
227			2.26000	-15.48854	-4.85370	-168.96753	-0.00200	-0.00040	0.00115	0.00017	-0.00000	-0.00003	116.72303	3.51258	-178.40892	-0.13591	-0.02223	-0.03210	-0.00151	-0.00085	0.00276	45.35202	-3.78189	12.91095	-0.03204	0.06263	0.02936	-0.00178	-0.00277	0.00105	11.00802	-4.01729	12.09020	0.67762	-0.08940	0.00740	-0.00838	0.00241	-0.00109	17.26771	4.01975	-18.90924	0.11778	0.21424	0.04969	-0.00469	-0.00655	-0.01036	31.36003
228			2.27000	-15.43906	-4.85510	-168.94955	-0.00195	-0.00039	0.00110	0.00016	0.00001	-0.00003	116.71873	3.46946	-178.45161	-0.13511	-0.02187	-0.03154	0.00015	-0.00055	0.00356	45.32101	-3.78070	12.87030	-0.03028	0.06273	0.03013	-0.00142	-0.00354	0.00184	11.01978	-3.98488	12.16438	0.67803	-0.09055	0.00814	-0.00630	0.00293	-0.00101	17.28147	4.06199	-19.00318	0.11494	0.21187	0.04853	-0.00349	-0.00305	-0.00688	31.37981
229			2.28000	-15.39261	-4.84344	-168.92801	-0.00191	-0.00038	0.00106	0.00014	0.00001	-0.00003	116.71922	3.41016	-178.49301	-0.13440	-0.02142	-0.03093	0.00047	-0.00020	0.00406	45.29218	-3.78616	12.81571	-0.02727	0.06356	0.03157	-0.00126	-0.00385	0.00268	11.02795	-3.95357	12.22364	0.68153	-0.08820	0.00966	-0.00374	0.00288	-0.00095	17.29188	4.08380	-19.05993	0.11107	0.21292	0.04764	-0.00268	-0.00105	-0.00360	31.39013
230			2.29000	-15.34921	-4.82080	-168.90561	-0.00189	-0.00036	0.00104	0.00013	0.00002	-0.00002	116.71817	3.33998	-178.52866	-0.13375	-0.02094	-0.03036	-0.00074	0.00017	0.00414	45.26026	-3.80113	12.75217	-0.02404	0.06481	0.03322	-0.00132	-0.00355	0.00348	11.03322	-3.92663	12.26788	0.68738	-0.08671	0.01100	-0.00223	0.00247	-0.00080	17.30332	4.09317	-19.08449	0.11094	0.21451	0.04677	-0.00331	-0.00172	-0.00148	31.39543
231			2.30000	-15.30765	-4.78998	-168.88519	-0.00188	-0.00035	0.00102	0.00013	0.00002	-0.00002	116.70930	3.26636	-178.55489	-0.13324	-0.02044	-0.02982	-0.00289	0.00048	0.00384	45.22073	-3.82726	12.68623	-0.02245	0.06534	0.03397	-0.00154	-0.00268	0.00401	11.03683	-3.90571	12.29905	0.69640	-0.08762	0.01151	-0.00153	0.00190	-0.00057	17.32379	4.10339	-19.09200	0.11217	0.21268	0.04558	-0.00585	-0.00528	-0.00105	31.40476
232			2.31000	-15.26684	-4.75324	-168.86844	-0.00189	-0.00034	0.00101	0.00013	0.00002	-0.00001	116.69087	3.19595	-178.57100	-0.13291	-0.01991	-0.02924	-0.00494	0.00064	0.00331	45.17318	-3.86394	12.62332	-0.02284	0.06480	0.03363	-0.00183	-0.00153	0.00415	11.03920	-3.89149	12.31870	0.70526	-0.08746	0.01249	-0.00111	0.00118	-0.00034	17.36184	4.12818	-19.10125	0.11197	0.21137	0.04421	-0.01000	-0.01091	-0.00210	31.42913
233			2.32000	-15.22589	-4.71393	-168.85507	-0.00189	-0.00033	0.00099	0.00013	0.00002	-0.00000	116.66525	3.13404	-178.58055	-0.13287	-0.01939	-0.02864	-0.00615	0.00057	0.00271	45.12091	-3.90845	12.56702	-0.02441	0.06326	0.03236	-0.00207	-0.00047	0.00394	11.04054	-3.88447	12.32704	0.71220	-0.08624	0.01326	-0.00099	0.00036	-0.00006	17.42363	4.17613	-19.12640	0.11283	0.21198	0.04361	-0.01510	-0.01716	-0.00395	31.47723
234			2.33000	-15.18469	-4.67696	-168.84409	-0.00189	-0.00032	0.00097	0.00013	0.00002	-0.00000	116.63686	3.08397	-178.58943	-0.13300	-0.01893	-0.02804	-0.00630	0.00030	0.00212	45.06889	-3.95686	12.51857	-0.02592	0.06158	0.03104	-0.00210	0.00035	0.00354	11.04110	-3.88581	12.32302	0.71715	-0.08683	0.01283	-0.00127	-0.00059	0.00026	17.51000	4.24780	-19.17263	0.11689	0.21127	0.04361	-0.02051	-0.02213	-0.00587	31.55227
235			2.34000	-15.14343	-4.64605	-168.83409	-0.00189	-0.00031	0.00094	0.00013	0.00002	-0.00000	116.60977	3.04841	-178.60301	-0.13330	-0.01860	-0.02755	-0.00572	-0.00010	0.00157	45.02193	-4.00557	12.47919	-0.02657	0.05998	0.02984	-0.00188	0.00096	0.00302	11.04113	-3.89647	12.30591	0.72424	-0.08696	0.01260	-0.00185	-0.00158	0.00055	17.61644	4.33708	-19.23771	0.11907	0.21091	0.04363	-0.02438	-0.02482	-0.00733	31.65180
236			2.35000	-15.10228	-4.62342	-168.82480	-0.00189	-0.00030	0.00090	0.00013	0.00001	-0.00001	116.58584	3.02811	-178.62405	-0.13364	-0.01842	-0.02717	-0.00511	-0.00052	0.00111	44.98295	-4.05193	12.44925	-0.02596	0.05853	0.02892	-0.00151	0.00137	0.00252	11.04094	-3.91589	12.27759	0.73113	-0.08568	0.01223	-0.00284	-0.00238	0.00074	17.73382	4.43463	-19.31571	0.12158	0.21177	0.04409	-0.02608	-0.02486	-0.00814	31.76804
237			2.36000	-15.06118	-4.61283	-168.81674	-0.00186	-0.00028	0.00086	0.00013	0.00000	-0.00001	116.56330	3.02090	-178.65282	-0.13398	-0.01836	-0.02690	-0.00518	-0.00088	0.00078	44.95175	-4.09520	12.42721	-0.02455	0.05727	0.02826	-0.00117	0.00159	0.00214	11.04135	-3.94092	12.24389	0.73597	-0.08441	0.01216	-0.00493	-0.00276	0.00077	17.84976	4.52966	-19.39866	0.12254	0.21349	0.04463	-0.02474	-0.02228	-0.00815	31.88817
238			2.37000	-15.02021	-4.62062	-168.81093	-0.00184	-0.00027	0.00081	0.00013	-0.00001	-0.00001	116.53821	3.02266	-178.68797	-0.13424	-0.01836	-0.02667	-0.00612	-0.00112	0.00058	44.92544	-4.13570	12.41013	-0.02305	0.05629	0.02781	-0.00097	0.00165	0.00188	11.04421	-3.96658	12.21349	0.73995	-0.08134	0.01301	-0.00876	-0.00256	0.00065	17.95228	4.61260	-19.47876	0.12051	0.21802	0.04541	-0.02068	-0.01790	-0.00753	31.99726
239			2.38000	-14.97970	-4.65212	-168.80769	-0.00184	-0.00027	0.00076	0.00013	-0.00002	-0.00002	116.50721	3.02996	-178.72656	-0.13447	-0.01843	-0.02658	-0.00765	-0.00124	0.00042	44.90132	-4.17373	12.39585	-0.02187	0.05569	0.02746	-0.00087	0.00159	0.00168	11.05149	-3.98736	12.19442	0.74252	-0.07856	0.01384	-0.01413	-0.00186	0.00033	18.03418	4.67772	-19.55095	0.12183	0.22038	0.04520	-0.01629	-0.01236	-0.00639	32.08445
240			2.39000	-14.94045	-4.70781	-168.80655	-0.00187	-0.00029	0.00074	0.00012	-0.00003	-0.00002	116.46890	3.04095	-178.76541	-0.13458	-0.01857	-0.02668	-0.00933	-0.00126	0.00027	44.87802	-4.20830	12.38358	-0.02102	0.05536	0.02706	-0.00081	0.00142	0.00145	11.06452	-3.99845	12.19191	0.74832	-0.07853	0.01417	-0.02053	-0.00080	-0.00014	18.09456	4.72382	-19.61338	0.12120	0.21788	0.04414	-0.01186	-0.00690	-0.00503	32.14605
241			2.40000	-14.90376	-4.78220	-168.80624	-0.00194	-0.00034	0.00073	0.00012	-0.00004	-0.00003	116.42376	3.05433	-178.80157	-0.13459	-0.01874	-0.02688	-0.01086	-0.00120	0.00012	44.85543	-4.23796	12.37280	-0.02033	0.05525	0.02670	-0.00076	0.00110	0.00121	11.08385	-3.99666	12.20756	0.75259	-0.07895	0.01508	-0.02674	0.00055	-0.00065	18.13704	4.75279	-19.66427	0.11822	0.21625	0.04308	-0.00820	-0.00283	-0.00363	32.18358
242			2.41000	-14.87065	-4.86353	-168.80460	-0.00204	-0.00040	0.00073	0.00011	-0.00005	-0.00003	116.37282	3.06898	-178.83337	-0.13443	-0.01888	-0.02711	-0.01218	-0.00107	-0.00002	44.83351	-4.26111	12.36270	-0.01946	0.05547	0.02664	-0.00071	0.00066	0.00097	11.10852	-3.98101	12.23911	0.75441	-0.08004	0.01655	-0.03034	0.00205	-0.00114	18.16680	4.76807	-19.70069	0.11331	0.21478	0.04176	-0.00548	-0.00049	-0.00212	32.20132
243			2.42000	-14.84162	-4.93295	-168.79860	-0.00216	-0.00047	0.00074	0.00010	-0.00004	-0.00003	116.31684	3.08398	-178.85953	-0.13424	-0.01900	-0.02734	-0.01339	-0.00090	-0.00015	44.81200	-4.27704	12.35266	-0.01846	0.05605	0.02690	-0.00068	0.00018	0.00074	11.13494	-3.95268	12.27971	0.75629	-0.08267	0.01766	-0.02865	0.00357	-0.00142	18.18790	4.77340	-19.71886	0.10968	0.21459	0.04119	-0.00348	0.00013	-0.00059	32.20462
244			2.43000	-14.81627	-4.97044	-168.78539	-0.00223	-0.00050	0.00076	0.00009	-0.00001	-0.00003	116.25603	3.09880	-178.87936	-0.13411	-0.01913	-0.02767	-0.01463	-0.00071	-0.00028	44.78981	-4.28598	12.34269	-0.01759	0.05710	0.02748	-0.00068	-0.00026	0.00053	11.15750	-3.91471	12.32008	0.75786	-0.08480	0.01839	-0.02091	0.00487	-0.00140	18.20179	4.77251	-19.71654	0.11361	0.21884	0.04176	-0.00172	-0.00035	0.00092	32.19819
245			2.44000	-14.79333	-4.96830	-168.76427	-0.00224	-0.00047	0.00081	0.00008	0.00002	-0.00003	116.19006	3.11328	-178.89246	-0.13405	-0.01927	-0.02811	-0.01600	-0.00051	-0.00040	44.76593	-4.28872	12.33335	-0.01704	0.05830	0.02805	-0.00073	-0.00064	0.00031	11.17154	-3.87123	12.35281	0.76249	-0.08561	0.01843	-0.00952	0.00571	-0.00113	18.20733	4.76721	-19.69409	0.11956	0.22333	0.04280	0.00056	-0.00077	0.00242	32.18473
246			2.45000	-14.77031	-4.93836	-168.73776	-0.00219	-0.00042	0.00088	0.00009	0.00003	-0.00003	116.11813	3.12701	-178.89957	-0.13412	-0.01943	-0.02867	-0.01758	-0.00034	-0.00048	44.73968	-4.28604	12.32471	-0.01675	0.05969	0.02868	-0.00078	-0.00101	0.00012	11.17548	-3.82609	12.37420	0.76943	-0.08580	0.01770	0.00205	0.00618	-0.00075	18.20168	4.75604	-19.65363	0.12242	0.22461	0.04371	0.00348	-0.00017	0.00373	32.16387
247			2.46000	-14.74414	-4.90422	-168.71034	-0.00216	-0.00037	0.00094	0.00010	0.00002	-0.00003	116.03933	3.13928	-178.90236	-0.13433	-0.01954	-0.02917	-0.01932	-0.00023	-0.00047	44.71107	-4.27837	12.31611	-0.01644	0.06089	0.02923	-0.00082	-0.00145	-0.00003	11.17061	-3.78090	12.38452	0.77531	-0.08651	0.01713	0.01082	0.00657	-0.00046	18.18251	4.73747	-19.60053	0.12402	0.22318	0.04354	0.00657	0.00128	0.00447	32.13454
248			2.47000	-14.71240	-4.88583	-168.68581	-0.00216	-0.00035	0.00101	0.00013	0.00001	-0.00003	115.95312	3.14952	-178.90335	-0.13467	-0.01960	-0.02956	-0.02113	-0.00019	-0.00038	44.68081	-4.26583	12.30632	-0.01584	0.06198	0.02981	-0.00082	-0.00199	-0.00015	11.16035	-3.73477	12.38726	0.77991	-0.08724	0.01715	0.01507	0.00710	-0.00032	18.15008	4.71312	-19.54354	0.12487	0.22147	0.04261	0.00929	0.00280	0.00446	32.09712
249			2.48000	-14.67380	-4.88990	-168.66545	-0.00221	-0.00038	0.00107	0.00015	-0.00000	-0.00004	115.85935	3.15757	-178.90590	-0.13510	-0.01964	-0.02993	-0.02289	-0.00026	-0.00022	44.64986	-4.24825	12.29412	-0.01489	0.06313	0.03049	-0.00077	-0.00264	-0.00023	11.14867	-3.68525	12.38754	0.78026	-0.08678	0.01755	0.01501	0.00781	-0.00035	18.10629	4.68635	-19.49076	0.12496	0.22057	0.04159	0.01151	0.00409	0.00397	32.05287
250			2.49000	-14.62898	-4.90996	-168.64832	-0.00227	-0.00042	0.00114	0.00018	-0.00001	-0.00004	115.75843	3.16379	-178.91333	-0.13565	-0.01970	-0.03037	-0.02451	-0.00043	-0.00001	44.61919	-4.22565	12.27880	-0.01365	0.06446	0.03123	-0.00069	-0.00333	-0.00030	11.13847	-3.62913	12.38977	0.78079	-0.08968	0.01769	0.01255	0.00925	-0.00050	18.05257	4.65887	-19.44574	0.12142	0.21707	0.04032	0.01315	0.00537	0.00341	32.00234
251			2.50000	-14.57993	-4.93394	-168.63229	-0.00230	-0.00046	0.00122	0.00019	-0.00001	-0.00004	115.65103	3.16870	-178.92856	-0.13638	-0.01984	-0.03096	-0.02590	-0.00069	0.00022	44.58913	-4.19850	12.26021	-0.01234	0.06610	0.03200	-0.00061	-0.00398	-0.00036	11.13083	-3.56300	12.39664	0.77894	-0.09156	0.01803	0.00966	0.01108	-0.00075	17.98899	4.62937	-19.40714	0.11895	0.21612	0.03958	0.01494	0.00714	0.00317	31.94450
252			2.51000	-14.52979	-4.95187	-168.61600	-0.00231	-0.00048	0.00129	0.00019	-0.00001	-0.00004	115.53862	3.17353	-178.95273	-0.13735	-0.02007	-0.03171	-0.02686	-0.00098	0.00040	44.55972	-4.16742	12.23954	-0.01122	0.06795	0.03272	-0.00054	-0.00445	-0.00048	11.12548	-3.48396	12.40953	0.77446	-0.09397	0.01750	0.00741	0.01331	-0.00100	17.91481	4.59449	-19.36976	0.11871	0.21563	0.03969	0.01710	0.00930	0.00345	31.87762
253			2.52000	-14.48218	-4.95993	-168.59871	-0.00230	-0.00048	0.00136	0.00017	0.00000	-0.00004	115.42377	3.17997	-178.98550	-0.13834	-0.02036	-0.03254	-0.02713	-0.00129	0.00046	44.53120	-4.13314	12.21946	-0.01059	0.06993	0.03339	-0.00049	-0.00465	-0.00071	11.12185	-3.39114	12.42946	0.77082	-0.09661	0.01595	0.00565	0.01558	-0.00119	17.83026	4.55173	-19.32734	0.11573	0.21336	0.04052	0.01845	0.01117	0.00412	31.80053
254			2.53000	-14.44030	-4.95995	-168.58011	-0.00228	-0.00048	0.00141	0.00014	0.00000	-0.00004	115.30985	3.19016	-179.02550	-0.13931	-0.02071	-0.03342	-0.02655	-0.00157	0.00036	44.50391	-4.09615	12.20330	-0.01031	0.07195	0.03401	-0.00046	-0.00451	-0.00106	11.11994	-3.28609	12.45800	0.76233	-0.09806	0.01492	0.00364	0.01724	-0.00140	17.73943	4.50176	-19.27702	0.11465	0.21299	0.04126	0.01868	0.01209	0.00473	31.71528
255			2.54000	-14.40635	-4.95759	-168.56078	-0.00227	-0.00047	0.00146	0.00011	0.00000	-0.00005	115.20071	3.20593	-179.06961	-0.14006	-0.02106	-0.03423	-0.02501	-0.00176	0.00006	44.47851	-4.05703	12.19442	-0.01041	0.07386	0.03462	-0.00043	-0.00400	-0.00152	11.12019	-3.17271	12.49637	0.75622	-0.10016	0.01428	0.00101	0.01824	-0.00160	17.65183	4.44974	-19.22163	0.11024	0.21293	0.04202	0.01622	0.01132	0.00491	31.62943
256			2.55000	-14.38098	-4.95818	-168.54205	-0.00230	-0.00047	0.00149	0.00008	0.00000	-0.00005	115.10030	3.22903	-179.11307	-0.14065	-0.02143	-0.03495	-0.02258	-0.00178	-0.00046	44.45549	-4.01658	12.19575	-0.01081	0.07550	0.03515	-0.00042	-0.00313	-0.00205	11.12316	-3.05652	12.54427	0.75665	-0.09986	0.01526	-0.00212	0.01784	-0.00191	17.57935	4.40317	-19.16766	0.10217	0.21717	0.04283	0.01156	0.00902	0.00459	31.55295
257			2.56000	-14.36338	-4.96389	-168.52611	-0.00236	-0.00049	0.00149	0.00006	-0.00000	-0.00004	115.01226	3.25993	-179.14963	-0.14101	-0.02173	-0.03542	-0.01952	-0.00160	-0.00112	44.43538	-3.97625	12.20884	-0.01083	0.07640	0.03547	-0.00038	-0.00202	-0.00253	11.12881	-2.94420	12.59784	0.75709	-0.09973	0.01585	-0.00520	0.01649	-0.00201	17.53008	4.36733	-19.11876	0.10201	0.22117	0.04336	0.00723	0.00564	0.00408	31.49252
258			2.57000	-14.35144	-4.97303	-168.51408	-0.00244	-0.00051	0.00147	0.00004	-0.00001	-0.00003	114.93818	3.29760	-179.17410	-0.14117	-0.02195	-0.03567	-0.01647	-0.00123	-0.00176	44.41742	-3.93774	12.23306	-0.01023	0.07636	0.03537	-0.00036	-0.00090	-0.00281	11.13649	-2.84257	12.65026	0.75744	-0.10151	0.01478	-0.00783	0.01454	-0.00169	17.50531	4.34285	-19.07339	0.10764	0.22124	0.04393	0.00337	0.00215	0.00377	31.44897
259			2.58000	-14.34247	-4.98105	-168.50581	-0.00253	-0.00053	0.00144	0.00004	-0.00000	-0.00002	114.87663	3.33821	-179.18382	-0.14117	-0.02207	-0.03569	-0.01403	-0.00074	-0.00214	44.39891	-3.90294	12.26452	-0.00910	0.07549	0.03492	-0.00036	-0.00009	-0.00277	11.14547	-2.75785	12.69468	0.76074	-0.10226	0.01365	-0.00989	0.01164	-0.00123	17.50112	4.32712	-19.02798	0.11055	0.21833	0.04385	0.00012	-0.00058	0.00368	31.41905
260			2.59000	-14.33355	-4.98361	-168.49930	-0.00259	-0.00053	0.00139	0.00004	0.00000	-0.00002	114.82399	3.37621	-179.18002	-0.14116	-0.02212	-0.03559	-0.01241	-0.00024	-0.00214	44.37620	-3.87312	12.29714	-0.00799	0.07436	0.03437	-0.00040	0.00024	-0.00241	11.15508	-2.69461	12.72634	0.76254	-0.10192	0.01283	-0.01111	0.00812	-0.00075	17.51108	4.31685	-18.98053	0.11354	0.21362	0.04285	-0.00197	-0.00226	0.00359	31.39792
261			2.60000	-14.32269	-4.98128	-168.49223	-0.00261	-0.00052	0.00135	0.00005	0.00000	-0.00002	114.77689	3.40599	-179.16638	-0.14118	-0.02208	-0.03539	-0.01147	0.00019	-0.00171	44.34620	-3.84929	12.32470	-0.00713	0.07329	0.03396	-0.00045	0.00011	-0.00180	11.16445	-2.65538	12.74278	0.76548	-0.10169	0.01234	-0.01103	0.00441	-0.00029	17.52817	4.30983	-18.93258	0.11350	0.20748	0.04133	-0.00278	-0.00292	0.00330	31.38104
262			2.61000	-14.30881	-4.98010	-168.48306	-0.00259	-0.00050	0.00134	0.00006	0.00000	-0.00002	114.73278	3.42249	-179.14787	-0.14127	-0.02195	-0.03516	-0.01092	0.00051	-0.00091	44.30685	-3.83193	12.34187	-0.00661	0.07228	0.03354	-0.00052	-0.00041	-0.00098	11.17236	-2.64073	12.74283	0.76836	-0.10143	0.01243	-0.00959	0.00072	0.00017	17.54610	4.30470	-18.88826	0.11147	0.20329	0.04002	-0.00252	-0.00271	0.00278	31.36471
263			2.62000	-14.29288	-4.98549	-168.47141	-0.00255	-0.00050	0.00136	0.00007	-0.00001	-0.00003	114.69051	3.42172	-179.12968	-0.14141	-0.02173	-0.03489	-0.01053	0.00071	0.00016	44.25722	-3.82135	12.34415	-0.00606	0.07163	0.03337	-0.00057	-0.00118	-0.00003	11.17796	-2.65048	12.72577	0.77163	-0.10025	0.01372	-0.00749	-0.00283	0.00070	17.56015	4.30036	-18.85172	0.10926	0.20492	0.03933	-0.00157	-0.00188	0.00216	31.34632
264			2.63000	-14.27698	-4.99847	-168.45831	-0.00250	-0.00049	0.00140	0.00006	-0.00001	-0.00004	114.64935	3.40207	-179.11606	-0.14160	-0.02141	-0.03452	-0.01027	0.00078	0.00131	44.19759	-3.81768	12.32932	-0.00540	0.07111	0.03329	-0.00059	-0.00204	0.00095	11.18110	-2.68388	12.69146	0.77501	-0.09942	0.01497	-0.00587	-0.00609	0.00130	17.56736	4.29573	-18.82495	0.10904	0.20820	0.03902	-0.00033	-0.00064	0.00151	31.32438
265			2.64000	-14.26380	-5.01727	-168.44594	-0.00244	-0.00048	0.00142	0.00004	-0.00001	-0.00004	114.60854	3.36490	-179.11008	-0.14177	-0.02098	-0.03397	-0.01015	0.00071	0.00232	44.12902	-3.82063	12.29757	-0.00473	0.07080	0.03346	-0.00057	-0.00278	0.00186	11.18269	-2.73864	12.64187	0.77679	-0.09640	0.01527	-0.00563	-0.00861	0.00175	17.56693	4.29032	-18.80820	0.11141	0.21042	0.03907	0.00086	0.00066	0.00088	31.29883
266			2.65000	-14.25520	-5.04049	-168.43655	-0.00239	-0.00048	0.00141	0.00002	-0.00002	-0.00003	114.56747	3.31475	-179.11316	-0.14186	-0.02051	-0.03328	-0.01005	0.00056	0.00300	44.05330	-3.82973	12.25215	-0.00438	0.07049	0.03363	-0.00057	-0.00319	0.00257	11.18418	-2.80968	12.58249	0.77867	-0.09226	0.01553	-0.00736	-0.01006	0.00199	17.56032	4.28454	-18.80142	0.11293	0.20977	0.03823	0.00157	0.00168	0.00021	31.27118
267			2.66000	-14.25155	-5.06660	-168.43184	-0.00239	-0.00048	0.00134	0.00001	-0.00002	-0.00002	114.52647	3.25812	-179.12476	-0.14180	-0.02005	-0.03251	-0.00974	0.00034	0.00326	43.97332	-3.84411	12.19843	-0.00456	0.07005	0.03366	-0.00061	-0.00320	0.00297	11.18762	-2.88978	12.52174	0.78206	-0.08811	0.01571	-0.01126	-0.01050	0.00197	17.55126	4.27968	-18.80501	0.11317	0.20374	0.03583	0.00143	0.00210	-0.00043	31.24423
268			2.67000	-14.25137	-5.09225	-168.43185	-0.00243	-0.00048	0.00124	-0.00000	-0.00002	-0.00001	114.48707	3.20207	-179.14311	-0.14158	-0.01968	-0.03180	-0.00886	0.00011	0.00312	43.89288	-3.86236	12.14274	-0.00552	0.06947	0.03335	-0.00072	-0.00279	0.00302	11.19489	-2.97154	12.46775	0.78556	-0.08740	0.01562	-0.01675	-0.01051	0.00171	17.54454	4.27745	-18.81822	0.10983	0.19359	0.03277	0.00044	0.00165	-0.00086	31.22102
269			2.68000	-14.25207	-5.11318	-168.43517	-0.00247	-0.00048	0.00111	0.00000	-0.00002	-0.00000	114.45246	3.15324	-179.16542	-0.14125	-0.01939	-0.03115	-0.00715	-0.00009	0.00261	43.81625	-3.88288	12.09162	-0.00695	0.06881	0.03289	-0.00084	-0.00198	0.00272	11.20705	-3.04929	12.42509	0.78734	-0.08707	0.01526	-0.02285	-0.01004	0.00135	17.54431	4.27941	-18.83656	0.10268	0.18743	0.03175	-0.00098	0.00029	-0.00096	31.20330
270			2.69000	-14.25080	-5.12893	-168.44008	-0.00250	-0.00047	0.00098	0.00002	-0.00001	0.00000	114.42663	3.11700	-179.18799	-0.14087	-0.01918	-0.03058	-0.00464	-0.00024	0.00184	43.74769	-3.90416	12.05133	-0.00817	0.06782	0.03220	-0.00087	-0.00087	0.00217	11.22425	-3.12077	12.39412	0.78742	-0.08600	0.01586	-0.02858	-0.00937	0.00109	17.55295	4.28625	-18.85194	0.10121	0.18830	0.03155	-0.00243	-0.00181	-0.00064	31.19135
271			2.70000	-14.24549	-5.14292	-168.44499	-0.00252	-0.00046	0.00088	0.00004	-0.00001	0.00000	114.41245	3.09639	-179.20729	-0.14051	-0.01904	-0.03011	-0.00199	-0.00031	0.00100	43.68901	-3.92560	12.02566	-0.00800	0.06644	0.03144	-0.00075	0.00032	0.00158	11.24577	-3.18707	12.37217	0.78473	-0.08435	0.01631	-0.03281	-0.00887	0.00090	17.57038	4.29696	-18.85562	0.10533	0.19261	0.03217	-0.00373	-0.00417	0.00007	31.18344
272			2.71000	-14.23509	-5.15821	-168.44928	-0.00252	-0.00045	0.00082	0.00006	-0.00001	-0.00000	114.40861	3.09003	-179.22064	-0.14017	-0.01896	-0.02979	-0.00019	-0.00028	0.00030	43.63784	-3.94807	12.01333	-0.00655	0.06486	0.03070	-0.00057	0.00128	0.00122	11.27003	-3.25130	12.35565	0.78509	-0.08423	0.01652	-0.03508	-0.00891	0.00079	17.59425	4.30911	-18.84201	0.10524	0.19818	0.03385	-0.00433	-0.00601	0.00106	31.17682
273			2.72000	-14.21980	-5.17477	-168.45251	-0.00250	-0.00046	0.00083	0.00008	-0.00001	-0.00000	114.40983	3.09270	-179.22751	-0.13990	-0.01896	-0.02978	0.00017	-0.00017	-0.00012	43.58807	-3.97340	12.00823	-0.00464	0.06392	0.03032	-0.00042	0.00187	0.00120	11.29527	-3.31667	12.34209	0.78449	-0.08229	0.01824	-0.03530	-0.00908	0.00081	17.62092	4.31918	-18.81069	0.10319	0.20930	0.03593	-0.00418	-0.00673	0.00213	31.16827
274			2.73000	-14.20098	-5.18935	-168.45528	-0.00245	-0.00047	0.00090	0.00008	-0.00001	-0.00000	114.40962	3.09843	-179.22813	-0.13963	-0.01896	-0.02994	-0.00080	-0.00003	-0.00025	43.53322	-4.00358	12.00348	-0.00346	0.06328	0.02989	-0.00036	0.00205	0.00147	11.32014	-3.38524	12.33038	0.78523	-0.07919	0.02050	-0.03404	-0.00920	0.00090	17.64641	4.32362	-18.76584	0.10549	0.21960	0.03676	-0.00358	-0.00580	0.00299	31.15474
275			2.74000	-14.18111	-5.19655	-168.45804	-0.00239	-0.00048	0.00100	0.00008	-0.00000	0.00000	114.40341	3.10215	-179.22530	-0.13930	-0.01894	-0.03022	-0.00245	0.00007	-0.00010	43.46929	-4.03902	11.99302	-0.00344	0.06304	0.02948	-0.00041	0.00186	0.00190	11.34357	-3.45716	12.31877	0.79245	-0.07554	0.02183	-0.03184	-0.00903	0.00102	17.66724	4.31979	-18.71254	0.10878	0.22211	0.03585	-0.00248	-0.00341	0.00344	31.13448
276			2.75000	-14.16282	-5.19250	-168.46098	-0.00233	-0.00048	0.00108	0.00007	0.00001	0.00001	114.38977	3.09994	-179.22269	-0.13899	-0.01888	-0.03040	-0.00405	0.00009	0.00030	43.39576	-4.07908	11.97300	-0.00423	0.06275	0.02892	-0.00056	0.00135	0.00236	11.36463	-3.53000	12.30486	0.80144	-0.07195	0.02268	-0.02886	-0.00838	0.00118	17.68084	4.30704	-18.65550	0.11432	0.21992	0.03366	-0.00100	-0.00068	0.00348	31.10695
277			2.76000	-14.14781	-5.17791	-168.46391	-0.00227	-0.00046	0.00111	0.00005	0.00001	0.00001	114.37003	3.08944	-179.22479	-0.13877	-0.01877	-0.03040	-0.00515	0.00003	0.00087	43.31513	-4.12119	11.94195	-0.00532	0.06245	0.02841	-0.00074	0.00060	0.00273	11.38284	-3.59976	12.28634	0.80629	-0.06998	0.02332	-0.02573	-0.00741	0.00138	17.68588	4.28721	-18.59830	0.12216	0.21489	0.03058	0.00068	0.00138	0.00316	31.07310
278			2.77000	-14.13664	-5.15840	-168.46632	-0.00223	-0.00044	0.00109	0.00004	0.00001	0.00001	114.34660	3.06944	-179.23474	-0.13868	-0.01865	-0.03025	-0.00569	-0.00010	0.00149	43.23132	-4.16257	11.90025	-0.00624	0.06239	0.02821	-0.00087	-0.00027	0.00297	11.39851	-3.66241	12.26220	0.80706	-0.07030	0.02363	-0.02332	-0.00629	0.00155	17.68272	4.26403	-18.54452	0.12534	0.20954	0.02819	0.00223	0.00232	0.00269	31.03522
279			2.78000	-14.12899	-5.14252	-168.46771	-0.00219	-0.00041	0.00103	0.00002	0.00001	0.00001	114.32149	3.04069	-179.25363	-0.13862	-0.01851	-0.02999	-0.00567	-0.00024	0.00198	43.14776	-4.20027	11.85039	-0.00722	0.06282	0.02841	-0.00098	-0.00107	0.00302	11.41253	-3.71519	12.23275	0.80517	-0.07014	0.02418	-0.02221	-0.00491	0.00167	17.67301	4.24195	-18.49773	0.12335	0.20849	0.02740	0.00315	0.00222	0.00215	30.99607
280			2.79000	-14.12378	-5.13716	-168.46785	-0.00219	-0.00040	0.00095	0.00002	-0.00000	-0.00000	114.29733	3.00655	-179.27933	-0.13855	-0.01833	-0.02958	-0.00493	-0.00033	0.00215	43.06879	-4.23164	11.79768	-0.00805	0.06363	0.02903	-0.00099	-0.00159	0.00279	11.42613	-3.75668	12.20050	0.80329	-0.06932	0.02472	-0.02269	-0.00346	0.00163	17.65953	4.22518	-18.46247	0.12158	0.21132	0.02782	0.00333	0.00139	0.00145	30.95858
281			2.80000	-14.11985	-5.14381	-168.46700	-0.00220	-0.00040	0.00088	0.00002	-0.00001	-0.00001	114.27792	2.97329	-179.30704	-0.13836	-0.01815	-0.02918	-0.00341	-0.00036	0.00192	42.99983	-4.25455	11.75022	-0.00795	0.06458	0.02987	-0.00081	-0.00165	0.00220	11.44079	-3.78623	12.16995	0.80129	-0.06739	0.02563	-0.02462	-0.00208	0.00138	17.64565	4.21667	-18.44295	0.12041	0.21698	0.02868	0.00277	0.00012	0.00056	30.92530
282			2.81000	-14.11572	-5.15939	-168.46620	-0.00223	-0.00041	0.00084	0.00002	-0.00001	-0.00001	114.26639	2.94732	-179.33124	-0.13804	-0.01796	-0.02881	-0.00137	-0.00032	0.00133	42.94575	-4.26789	11.71579	-0.00676	0.06530	0.03075	-0.00051	-0.00122	0.00131	11.45780	-3.80356	12.14670	0.79885	-0.06712	0.02646	-0.02732	-0.00088	0.00088	17.63469	4.21779	-18.44139	0.12097	0.22123	0.02904	0.00166	-0.00127	-0.00041	30.89820
283			2.82000	-14.11004	-5.17886	-168.46658	-0.00228	-0.00043	0.00082	0.00003	-0.00001	-0.00001	114.26447	2.93335	-179.34761	-0.13755	-0.01781	-0.02854	0.00062	-0.00024	0.00061	42.90962	-4.27211	11.69990	-0.00524	0.06512	0.03103	-0.00025	-0.00049	0.00029	11.47770	-3.80850	12.13546	0.79556	-0.06676	0.02759	-0.02950	0.00023	0.00020	17.62896	4.22783	-18.45631	0.12215	0.22475	0.02885	0.00039	-0.00241	-0.00114	30.87824
284			2.83000	-14.10160	-5.19643	-168.46835	-0.00231	-0.00044	0.00082	0.00004	-0.00001	-0.00000	114.27031	2.93152	-179.35559	-0.13694	-0.01768	-0.02830	0.00156	-0.00018	0.00005	42.89022	-4.26886	11.70218	-0.00394	0.06345	0.03029	-0.00010	0.00011	-0.00050	11.49971	-3.80138	12.13788	0.79307	-0.06685	0.02882	-0.02988	0.00124	-0.00052	17.62814	4.24318	-18.48083	0.12121	0.22714	0.02844	-0.00038	-0.00280	-0.00135	30.86402
285			2.84000	-14.08974	-5.20693	-168.47086	-0.00234	-0.00045	0.00081	0.00006	-0.00000	0.00000	114.27692	2.93620	-179.35893	-0.13639	-0.01760	-0.02816	0.00065	-0.00016	-0.00008	42.88070	-4.26075	11.71496	-0.00291	0.06127	0.02917	-0.00005	0.00017	-0.00077	11.52194	-3.78350	12.15159	0.79010	-0.06905	0.02927	-0.02766	0.00221	-0.00105	17.62899	4.25774	-18.50394	0.12157	0.22745	0.02815	-0.00018	-0.00211	-0.00098	30.85216
286			2.85000	-14.07475	-5.20820	-168.47285	-0.00234	-0.00044	0.00080	0.00007	0.00000	0.00000	114.27537	2.93888	-179.36369	-0.13598	-0.01755	-0.02809	-0.00209	-0.00020	0.00027	42.87140	-4.25068	11.72657	-0.00202	0.05947	0.02826	-0.00005	-0.00035	-0.00053	11.54201	-3.75721	12.17105	0.78776	-0.07228	0.02855	-0.02325	0.00310	-0.00123	17.62722	4.26537	-18.51560	0.12608	0.22632	0.02828	0.00097	-0.00059	-0.00020	30.83888
287			2.86000	-14.05733	-5.20265	-168.47395	-0.00234	-0.00043	0.00080	0.00007	0.00000	0.00000	114.25848	2.93168	-179.37544	-0.13574	-0.01749	-0.02809	-0.00609	-0.00029	0.00100	42.85409	-4.24103	11.72621	-0.00125	0.05860	0.02785	-0.00005	-0.00134	0.00008	11.55830	-3.72542	12.19021	0.78761	-0.07301	0.02787	-0.01805	0.00374	-0.00111	17.61962	4.26308	-18.51086	0.12915	0.22677	0.02895	0.00273	0.00108	0.00073	30.82153
288			2.87000	-14.03826	-5.19423	-168.47433	-0.00235	-0.00043	0.00081	0.00008	0.00001	0.00000	114.22219	2.90941	-179.39775	-0.13566	-0.01739	-0.02809	-0.01056	-0.00039	0.00192	42.82367	-4.23356	11.70641	-0.00051	0.05889	0.02817	-0.00003	-0.00259	0.00090	11.57042	-3.69052	12.20415	0.78874	-0.07229	0.02662	-0.01350	0.00415	-0.00078	17.60489	4.25145	-18.48966	0.13288	0.22807	0.03035	0.00465	0.00215	0.00162	30.79893
289			2.88000	-14.01816	-5.18517	-168.47513	-0.00239	-0.00043	0.00082	0.00009	0.00001	0.00001	114.16647	2.87107	-179.43124	-0.13562	-0.01723	-0.02805	-0.01459	-0.00050	0.00275	42.77882	-4.22907	11.66489	0.00038	0.06037	0.02928	0.00003	-0.00386	0.00179	11.57921	-3.65426	12.21015	0.79003	-0.07229	0.02447	-0.01045	0.00445	-0.00038	17.58362	4.23429	-18.45561	0.13752	0.22785	0.03205	0.00634	0.00207	0.00228	30.77127
290			2.89000	-13.99734	-5.17548	-168.47688	-0.00244	-0.00045	0.00082	0.00009	0.00001	0.00001	114.09510	2.82044	-179.47401	-0.13570	-0.01703	-0.02799	-0.01752	-0.00059	0.00332	42.72187	-4.22748	11.60495	0.00113	0.06220	0.03050	0.00011	-0.00492	0.00256	11.58580	-3.61780	12.20749	0.78939	-0.07398	0.02226	-0.00875	0.00471	-0.00003	17.55757	4.21692	-18.41488	0.14162	0.22541	0.03312	0.00756	0.00099	0.00250	30.73996
291			2.90000	-13.97581	-5.16291	-168.47905	-0.00250	-0.00046	0.00080	0.00010	0.00001	0.00001	114.01397	2.76316	-179.52335	-0.13580	-0.01683	-0.02791	-0.01901	-0.00068	0.00358	42.65684	-4.22790	11.53232	0.00156	0.06376	0.03142	0.00017	-0.00563	0.00308	11.59109	-3.58242	12.19703	0.78719	-0.07523	0.02110	-0.00792	0.00475	0.00025	17.52843	4.20338	-18.37442	0.14257	0.22337	0.03346	0.00815	-0.00031	0.00230	30.70621
292			2.91000	-13.95356	-5.14493	-168.47926	-0.00252	-0.00046	0.00076	0.00010	0.00002	0.00000	113.92975	2.70507	-179.57645	-0.13604	-0.01668	-0.02787	-0.01891	-0.00075	0.00352	42.58829	-4.22912	11.45350	0.00168	0.06519	0.03214	0.00018	-0.00594	0.00326	11.59560	-3.54962	12.17974	0.78551	-0.07648	0.02005	-0.00766	0.00456	0.00048	17.49761	4.19474	-18.33925	0.14096	0.22324	0.03449	0.00812	-0.00122	0.00192	30.67086
293			2.92000	-13.93068	-5.12246	-168.47516	-0.00251	-0.00045	0.00071	0.00010	0.00002	-0.00000	113.84966	2.65175	-179.62964	-0.13629	-0.01660	-0.02791	-0.01731	-0.00077	0.00317	42.52163	-4.22973	11.37566	0.00162	0.06619	0.03249	0.00016	-0.00578	0.00309	11.59976	-3.52103	12.15643	0.78366	-0.07637	0.01973	-0.00792	0.00406	0.00069	17.46700	4.19019	-18.31157	0.13899	0.22592	0.03565	0.00757	-0.00166	0.00150	30.63525
294			2.93000	-13.90735	-5.10050	-168.46571	-0.00247	-0.00043	0.00068	0.00010	0.00002	-0.00001	113.77951	2.60741	-179.67796	-0.13646	-0.01655	-0.02799	-0.01478	-0.00069	0.00261	42.46156	-4.22904	11.30510	0.00133	0.06637	0.03224	0.00012	-0.00522	0.00265	11.60401	-3.49809	12.12805	0.78261	-0.07636	0.01995	-0.00872	0.00338	0.00089	17.43878	4.18834	-18.29071	0.13785	0.22752	0.03577	0.00660	-0.00172	0.00112	30.60102
295			2.94000	-13.88415	-5.08620	-168.45186	-0.00240	-0.00040	0.00068	0.00009	0.00001	-0.00001	113.72157	2.57339	-179.71680	-0.13660	-0.01654	-0.02813	-0.01204	-0.00052	0.00194	42.41024	-4.22691	11.24490	0.00101	0.06604	0.03162	0.00008	-0.00447	0.00212	11.60884	-3.48162	12.09620	0.78070	-0.07750	0.01965	-0.00989	0.00261	0.00099	17.41486	4.18768	-18.27460	0.13943	0.22551	0.03508	0.00544	-0.00149	0.00087	30.56969
296			2.95000	-13.86228	-5.08584	-168.43596	-0.00233	-0.00039	0.00071	0.00008	-0.00000	-0.00002	113.67560	2.54950	-179.74248	-0.13657	-0.01651	-0.02830	-0.00959	-0.00026	0.00122	42.36808	-4.22347	11.19590	0.00087	0.06573	0.03108	0.00005	-0.00367	0.00159	11.61459	-3.47203	12.06336	0.77953	-0.07976	0.01893	-0.01122	0.00171	0.00101	17.39627	4.18703	-18.26109	0.14029	0.22096	0.03412	0.00413	-0.00117	0.00078	30.54224
297			2.96000	-13.84299	-5.10302	-168.42068	-0.00227	-0.00039	0.00078	0.00006	-0.00001	-0.00003	113.63946	2.53540	-179.75298	-0.13642	-0.01647	-0.02856	-0.00773	0.00002	0.00049	42.33423	-4.21916	11.15828	0.00086	0.06566	0.03066	0.00004	-0.00286	0.00110	11.62139	-3.46980	12.03134	0.78009	-0.08021	0.01827	-0.01268	0.00066	0.00099	17.38307	4.18561	-18.24765	0.13831	0.21774	0.03381	0.00282	-0.00090	0.00088	30.51865
298			2.97000	-13.82746	-5.13703	-168.40793	-0.00224	-0.00041	0.00089	0.00005	-0.00003	-0.00003	113.61036	2.53077	-179.74884	-0.13623	-0.01648	-0.02902	-0.00649	0.00027	-0.00021	42.30724	-4.21434	11.13158	0.00093	0.06620	0.03055	0.00004	-0.00209	0.00066	11.62942	-3.47533	12.00061	0.77836	-0.07791	0.01825	-0.01433	-0.00043	0.00102	17.37507	4.18263	-18.23109	0.13708	0.21784	0.03390	0.00162	-0.00077	0.00119	30.49840
299			2.98000	-13.81630	-5.18224	-168.39876	-0.00225	-0.00044	0.00102	0.00003	-0.00003	-0.00003	113.58572	2.53557	-179.73267	-0.13613	-0.01653	-0.02961	-0.00572	0.00042	-0.00087	42.28564	-4.20916	11.11550	0.00087	0.06700	0.03051	0.00003	-0.00134	0.00023	11.63876	-3.48889	11.96984	0.77541	-0.07790	0.01847	-0.01626	-0.00148	0.00113	17.37239	4.17750	-18.20804	0.13843	0.21894	0.03394	0.00047	-0.00082	0.00168	30.48112
300			2.99000	-13.80954	-5.22965	-168.39294	-0.00228	-0.00048	0.00115	0.00002	-0.00004	-0.00003	113.56401	2.54982	-179.70869	-0.13624	-0.01670	-0.03038	-0.00510	0.00046	-0.00144	42.26903	-4.20330	11.10966	0.00064	0.06804	0.03051	0.00002	-0.00066	-0.00019	11.64951	-3.51088	11.93610	0.77354	-0.07790	0.01901	-0.01842	-0.00251	0.00139	17.37526	4.16975	-18.17549	0.14089	0.22375	0.03483	-0.00064	-0.00103	0.00239	30.46696
301			3.00000	-13.80717	-5.27033	-168.39009	-0.00231	-0.00052	0.00126	0.00000	-0.00003	-0.00002	113.54512	2.57251	-179.68179	-0.13658	-0.01690	-0.03112	-0.00431	0.00039	-0.00183	42.25763	-4.19612	11.11320	0.00013	0.06860	0.03019	0.00000	-0.00015	-0.00057	11.66147	-3.54197	11.89510	0.77189	-0.07519	0.01999	-0.02070	-0.00333	0.00184	17.38316	4.15901	-18.13115	0.14447	0.23219	0.03633	-0.00158	-0.00127	0.00329	30.45576
302			3.01000	-13.80907	-5.29697	-168.38899	-0.00235	-0.00054	0.00134	-0.00002	-0.00002	-0.00001	113.53014	2.60099	-179.65723	-0.13706	-0.01715	-0.03179	-0.00317	0.00023	-0.00199	42.25192	-4.18701	11.12396	-0.00052	0.06899	0.02987	-0.00000	0.00014	-0.00086	11.67446	-3.58199	11.84272	0.77094	-0.07129	0.02053	-0.02322	-0.00383	0.00239	17.39515	4.14471	-18.07423	0.14691	0.23681	0.03715	-0.00229	-0.00131	0.00417	30.44677
303			3.02000	-13.81481	-5.30567	-168.38860	-0.00237	-0.00054	0.00138	-0.00003	-0.00000	-0.00000	113.52053	2.63209	-179.63928	-0.13747	-0.01738	-0.03228	-0.00169	-0.00000	-0.00190	42.25214	-4.17570	11.13924	-0.00126	0.06919	0.02963	0.00000	0.00025	-0.00104	11.68858	-3.62925	11.77681	0.77111	-0.06959	0.01990	-0.02635	-0.00412	0.00280	17.41010	4.12656	-18.00608	0.15036	0.23485	0.03700	-0.00286	-0.00104	0.00478	30.43869
304			3.03000	-13.82314	-5.29944	-168.38834	-0.00235	-0.00051	0.00137	-0.00004	0.00001	0.00001	113.51724	2.66290	-179.63052	-0.13779	-0.01760	-0.03256	-0.00022	-0.00025	-0.00161	42.25821	-4.16293	11.15676	-0.00165	0.06923	0.02958	0.00002	0.00026	-0.00111	11.70446	-3.68103	11.69831	0.77045	-0.06807	0.01894	-0.03037	-0.00413	0.00304	17.42724	4.10519	-17.93096	0.15345	0.23024	0.03637	-0.00336	-0.00054	0.00499	30.43033
305			3.04000	-13.83197	-5.28722	-168.38840	-0.00234	-0.00049	0.00132	-0.00003	0.00001	0.00001	113.51907	2.69068	-179.63159	-0.13793	-0.01774	-0.03254	0.00072	-0.00047	-0.00117	42.26889	-4.14991	11.17417	-0.00118	0.06893	0.02967	0.00002	0.00020	-0.00104	11.72306	-3.73471	11.61041	0.76786	-0.06617	0.01887	-0.03503	-0.00398	0.00330	17.44599	4.08206	-17.85502	0.15367	0.22582	0.03513	-0.00367	0.00005	0.00475	30.42062
306			3.05000	-13.83924	-5.27770	-168.38858	-0.00234	-0.00047	0.00125	-0.00002	0.00000	0.00000	113.52271	2.71257	-179.64177	-0.13801	-0.01782	-0.03232	0.00083	-0.00061	-0.00061	42.28138	-4.13830	11.18889	-0.00022	0.06837	0.02971	0.00000	0.00006	-0.00082	11.74484	-3.78928	11.51572	0.76350	-0.06508	0.01897	-0.03953	-0.00393	0.00354	17.46511	4.05852	-17.78296	0.15596	0.22258	0.03399	-0.00362	0.00070	0.00435	30.40853
307			3.06000	-13.84405	-5.27489	-168.38840	-0.00236	-0.00047	0.00117	-0.00002	-0.00000	-0.00000	113.52463	2.72603	-179.65891	-0.13809	-0.01784	-0.03195	0.00025	-0.00065	-0.00004	42.29264	-4.12945	11.19824	0.00083	0.06776	0.02973	-0.00001	-0.00012	-0.00049	11.76942	-3.84606	11.41451	0.75699	-0.06487	0.01854	-0.04295	-0.00419	0.00376	17.48243	4.03464	-17.71589	0.16178	0.22148	0.03389	-0.00289	0.00143	0.00417	30.39299
308			3.07000	-13.84705	-5.27853	-168.38774	-0.00240	-0.00047	0.00110	-0.00001	-0.00000	-0.00000	113.52303	2.73050	-179.67921	-0.13826	-0.01779	-0.03150	-0.00051	-0.00056	0.00039	42.30061	-4.12415	11.20158	0.00136	0.06711	0.02958	-0.00001	-0.00022	-0.00015	11.79556	-3.90908	11.30295	0.74792	-0.06346	0.01887	-0.04440	-0.00478	0.00436	17.49490	4.00906	-17.65021	0.16666	0.22620	0.03506	-0.00094	0.00226	0.00453	30.37264
309			3.08000	-13.84986	-5.28509	-168.38731	-0.00244	-0.00048	0.00105	-0.00001	-0.00001	-0.00000	113.51856	2.72739	-179.69798	-0.13844	-0.01770	-0.03109	-0.00095	-0.00038	0.00059	42.30489	-4.12275	11.20015	0.00133	0.06679	0.02945	-0.00001	-0.00011	0.00009	11.82091	-3.98476	11.17240	0.73773	-0.05977	0.01958	-0.04311	-0.00563	0.00548	17.49858	3.97922	-17.57778	0.17000	0.23709	0.03801	0.00252	0.00323	0.00580	30.34579
310			3.09000	-13.85360	-5.29101	-168.38840	-0.00247	-0.00048	0.00102	-0.00002	-0.00001	0.00000	113.51368	2.72026	-179.71028	-0.13862	-0.01757	-0.03073	-0.00068	-0.00013	0.00047	42.30657	-4.12519	11.19756	0.00058	0.06677	0.02939	-0.00000	0.00031	0.00017	11.84212	-4.08046	11.01049	0.72603	-0.05726	0.02003	-0.03893	-0.00691	0.00706	17.48920	3.94160	-17.48769	0.17643	0.24745	0.04086	0.00747	0.00426	0.00798	30.31043
311			3.10000	-13.85804	-5.29614	-168.39204	-0.00248	-0.00048	0.00102	-0.00002	-0.00001	0.00001	113.51224	2.71462	-179.71257	-0.13872	-0.01740	-0.03045	0.00051	0.00011	0.00002	42.30842	-4.13102	11.19892	-0.00016	0.06703	0.02947	0.00000	0.00112	0.00001	11.85605	-4.20296	10.80458	0.71159	-0.05584	0.02067	-0.03248	-0.00852	0.00922	17.46436	3.89319	-17.36987	0.18494	0.25437	0.04223	0.01341	0.00536	0.01068	30.26552
312			3.11000	-13.86219	-5.30288	-168.39818	-0.00248	-0.00048	0.00105	-0.00001	-0.00001	0.00001	113.51820	2.71678	-179.70372	-0.13878	-0.01727	-0.03030	0.00253	0.00028	-0.00070	42.31349	-4.13968	11.21005	-0.00035	0.06731	0.02955	0.00000	0.00229	-0.00035	11.86011	-4.35661	10.54503	0.70021	-0.05354	0.02209	-0.02429	-0.00996	0.01223	17.42446	3.83159	-17.21790	0.18692	0.25734	0.04196	0.01877	0.00685	0.01341	30.21148
313			3.12000	-13.86515	-5.31160	-168.40549	-0.00249	-0.00049	0.00108	-0.00001	-0.00001	0.00001	113.53442	2.73143	-179.68492	-0.13887	-0.01722	-0.03023	0.00514	0.00036	-0.00157	42.32438	-4.15062	11.23535	-0.00008	0.06756	0.02971	0.00000	0.00370	-0.00089	11.85155	-4.54190	10.22569	0.68717	-0.05009	0.02443	-0.01387	-0.01076	0.01632	17.37211	3.75443	-17.02883	0.18949	0.26191	0.04115	0.02319	0.00934	0.01606	30.15051
314			3.13000	-13.86670	-5.31877	-168.41216	-0.00249	-0.00050	0.00109	-0.00000	-0.00000	0.00001	113.56279	2.76176	-179.65782	-0.13899	-0.01726	-0.03017	0.00815	0.00038	-0.00253	42.34352	-4.16288	11.27804	0.00026	0.06770	0.02992	-0.00001	0.00522	-0.00160	11.82741	-4.75477	9.84408	0.67278	-0.04535	0.02800	-0.00161	-0.01060	0.02180	17.31145	3.65907	-16.80233	0.19259	0.27131	0.04046	0.02600	0.01324	0.01855	30.08649
315			3.14000	-13.86663	-5.31953	-168.41690	-0.00247	-0.00050	0.00107	0.00001	0.00000	0.00001	113.60461	2.80939	-179.62328	-0.13912	-0.01740	-0.03005	0.01132	0.00038	-0.00349	42.37369	-4.17479	11.34035	0.00049	0.06738	0.03000	-0.00003	0.00661	-0.00241	11.78592	-4.98675	9.40462	0.65854	-0.04058	0.03082	0.01013	-0.00970	0.02673	17.24841	3.54475	-16.54296	0.19571	0.28033	0.04031	0.02628	0.01801	0.02060	30.02477
316			3.15000	-13.86475	-5.31229	-168.42023	-0.00243	-0.00049	0.00103	0.00001	0.00001	0.00001	113.65976	2.87350	-179.58148	-0.13914	-0.01759	-0.02985	0.01414	0.00040	-0.00426	42.41697	-4.18381	11.42216	0.00055	0.06599	0.02953	-0.00004	0.00748	-0.00317	11.72956	-5.22593	8.92376	0.64428	-0.03360	0.03252	0.01756	-0.00776	0.02968	17.19087	3.41513	-16.26382	0.20321	0.28532	0.03957	0.02384	0.02251	0.02111	29.97092
317			3.16000	-13.86125	-5.30017	-168.42375	-0.00240	-0.00048	0.00098	0.00002	0.00001	0.00001	113.72555	2.94878	-179.53339	-0.13886	-0.01773	-0.02945	0.01581	0.00045	-0.00459	42.47253	-4.18770	11.51915	0.00058	0.06327	0.02832	-0.00005	0.00749	-0.00362	11.66590	-5.45835	8.43028	0.63625	-0.02838	0.03255	0.01806	-0.00596	0.02926	17.14724	3.27773	-15.98479	0.21254	0.27617	0.03594	0.01792	0.02492	0.01862	29.92859
318			3.17000	-13.85680	-5.28638	-168.42873	-0.00239	-0.00047	0.00093	0.00002	0.00001	0.00001	113.79534	3.02539	-179.48288	-0.13828	-0.01777	-0.02888	0.01577	0.00048	-0.00429	42.53505	-4.18508	11.62225	0.00031	0.05980	0.02666	-0.00003	0.00662	-0.00363	11.60543	-5.66993	7.95905	0.63622	-0.02879	0.03009	0.01139	-0.00515	0.02486	17.12498	3.14131	-15.72631	0.21718	0.25251	0.03082	0.00827	0.02424	0.01447	29.89922
319			3.18000	-13.85287	-5.27046	-168.43462	-0.00239	-0.00047	0.00088	0.00002	0.00001	0.00001	113.86137	3.09220	-179.43652	-0.13749	-0.01772	-0.02825	0.01427	0.00044	-0.00346	42.59672	-4.17553	11.72045	-0.00028	0.05724	0.02560	0.00003	0.00526	-0.00341	11.55772	-5.84947	7.53984	0.63526	-0.03011	0.02859	-0.00055	-0.00421	0.02036	17.13004	3.01411	-15.50221	0.21622	0.23818	0.02832	-0.00361	0.02224	0.01146	29.88342
320			3.19000	-13.85054	-5.25065	-168.44002	-0.00239	-0.00046	0.00083	0.00001	0.00002	0.00001	113.91870	3.14224	-179.40028	-0.13668	-0.01765	-0.02774	0.01213	0.00031	-0.00239	42.65222	-4.15927	11.80642	-0.00124	0.05625	0.02547	0.00010	0.00384	-0.00314	11.52815	-5.99060	7.18763	0.63171	-0.03020	0.02903	-0.01456	-0.00293	0.01698	17.16575	2.90242	-15.31415	0.21871	0.23938	0.02876	-0.01597	0.01940	0.00991	29.88178
321			3.20000	-13.85011	-5.22835	-168.44327	-0.00237	-0.00044	0.00079	0.00000	0.00002	0.00001	113.96630	3.17438	-179.37785	-0.13600	-0.01761	-0.02742	0.00991	0.00013	-0.00137	42.70011	-4.13739	11.87759	-0.00201	0.05665	0.02619	0.00014	0.00257	-0.00286	11.51785	-6.09228	6.90203	0.62788	-0.02880	0.02915	-0.02861	-0.00158	0.01355	17.23144	2.80868	-15.15172	0.22336	0.24746	0.03174	-0.02758	0.01499	0.00966	29.89330
322			3.21000	-13.85077	-5.20820	-168.44376	-0.00235	-0.00042	0.00076	-0.00000	0.00001	0.00000	114.00386	3.19118	-179.36957	-0.13543	-0.01760	-0.02725	0.00755	-0.00008	-0.00053	42.74054	-4.11272	11.93396	-0.00232	0.05780	0.02734	0.00013	0.00159	-0.00251	11.52621	-6.15842	6.67551	0.62176	-0.02768	0.02820	-0.04185	-0.00054	0.01015	17.32254	2.73265	-15.00109	0.22917	0.25770	0.03658	-0.03724	0.00912	0.01037	29.91410
323			3.22000	-13.85193	-5.19415	-168.44165	-0.00233	-0.00040	0.00072	-0.00001	0.00001	-0.00000	114.03046	3.19695	-179.37341	-0.13511	-0.01761	-0.02713	0.00493	-0.00025	0.00004	42.77355	-4.08924	11.97639	-0.00192	0.05924	0.02871	0.00009	0.00098	-0.00203	11.55200	-6.19639	6.50019	0.61842	-0.02826	0.02772	-0.05362	0.00015	0.00751	17.43186	2.67317	-14.85341	0.23313	0.26535	0.04026	-0.04362	0.00247	0.01095	29.93872
324			3.23000	-13.85365	-5.18796	-168.43767	-0.00232	-0.00039	0.00068	-0.00001	0.00000	-0.00000	114.04475	3.19637	-179.38539	-0.13507	-0.01762	-0.02700	0.00203	-0.00036	0.00032	42.79907	-4.07164	12.00657	-0.00133	0.06049	0.02995	0.00005	0.00081	-0.00141	11.59248	-6.21473	6.36824	0.61812	-0.03140	0.02654	-0.06227	0.00057	0.00531	17.55070	2.62897	-14.70653	0.23890	0.26885	0.04326	-0.04675	-0.00399	0.01133	29.96201
325			3.24000	-13.85690	-5.18908	-168.43314	-0.00233	-0.00039	0.00064	-0.00002	-0.00000	-0.00001	114.04617	3.19392	-179.40015	-0.13534	-0.01763	-0.02680	-0.00096	-0.00036	0.00034	42.81722	-4.06382	12.02648	-0.00070	0.06111	0.03072	0.00002	0.00099	-0.00067	11.64257	-6.22192	6.27016	0.62248	-0.03437	0.02550	-0.06596	0.00072	0.00382	17.66947	2.59878	-14.56180	0.24395	0.26994	0.04528	-0.04571	-0.00974	0.01130	29.98010
326			3.25000	-13.86265	-5.19496	-168.42950	-0.00237	-0.00039	0.00060	-0.00003	-0.00000	-0.00000	114.03515	3.19270	-179.41240	-0.13585	-0.01766	-0.02663	-0.00387	-0.00025	0.00016	42.82874	-4.06818	12.03757	-0.00015	0.06107	0.03092	0.00000	0.00132	0.00012	11.69509	-6.22580	6.19436	0.62847	-0.03622	0.02404	-0.06301	0.00057	0.00289	17.77835	2.58154	-14.42126	0.25472	0.27089	0.04722	-0.04158	-0.01462	0.01097	29.99076
327			3.26000	-13.87112	-5.20264	-168.42871	-0.00241	-0.00040	0.00057	-0.00004	-0.00001	-0.00000	114.01255	3.19401	-179.41772	-0.13663	-0.01773	-0.02652	-0.00669	-0.00005	-0.00010	42.83448	-4.08514	12.04006	0.00037	0.06048	0.03058	-0.00000	0.00159	0.00090	11.74234	-6.23222	6.13064	0.63380	-0.03756	0.02237	-0.05335	0.00022	0.00237	17.86885	2.57636	-14.28907	0.26686	0.27168	0.04904	-0.03405	-0.01832	0.01011	29.99355
328			3.27000	-13.88130	-5.21118	-168.43268	-0.00246	-0.00041	0.00055	-0.00004	-0.00001	0.00000	113.97897	3.19772	-179.41344	-0.13756	-0.01780	-0.02651	-0.00943	0.00021	-0.00036	42.83529	-4.11329	12.03334	0.00079	0.05969	0.02994	0.00000	0.00166	0.00160	11.77844	-6.24378	6.07361	0.64151	-0.03853	0.02098	-0.03897	-0.00018	0.00203	17.93575	2.58259	-14.17235	0.27477	0.27222	0.05044	-0.02372	-0.02053	0.00848	29.99000
329			3.28000	-13.89117	-5.22086	-168.44211	-0.00252	-0.00043	0.00057	-0.00003	-0.00001	0.00001	113.93501	3.20262	-179.39923	-0.13857	-0.01782	-0.02653	-0.01199	0.00044	-0.00053	42.83215	-4.15005	12.01684	0.00123	0.05871	0.02903	0.00001	0.00148	0.00214	11.80021	-6.26001	6.02274	0.64910	-0.04026	0.01834	-0.02222	-0.00056	0.00158	17.97724	2.59927	-14.07888	0.28052	0.27109	0.05251	-0.01257	-0.02108	0.00633	29.98253
330			3.29000	-13.89851	-5.23022	-168.45525	-0.00259	-0.00047	0.00061	-0.00002	-0.00001	0.00001	113.88178	3.20714	-179.37828	-0.13964	-0.01778	-0.02658	-0.01421	0.00058	-0.00057	42.82623	-4.19206	11.99090	0.00171	0.05775	0.02805	0.00001	0.00113	0.00250	11.80742	-6.27964	5.97952	0.65538	-0.04312	0.01699	-0.00559	-0.00095	0.00126	17.99429	2.62473	-14.01318	0.28148	0.27112	0.05371	-0.00176	-0.02037	0.00384	29.97310
331			3.30000	-13.90168	-5.23322	-168.46867	-0.00266	-0.00051	0.00068	0.00000	0.00000	0.00001	113.82088	3.21014	-179.35529	-0.14087	-0.01774	-0.02667	-0.01597	0.00058	-0.00050	42.81862	-4.23596	11.95690	0.00218	0.05688	0.02705	0.00002	0.00067	0.00266	11.80142	-6.30200	5.94448	0.66223	-0.04355	0.01756	0.00924	-0.00127	0.00109	17.98918	2.65582	-13.97417	0.27518	0.27540	0.05457	0.00776	-0.01879	0.00164	29.96245
332			3.31000	-13.89990	-5.22140	-168.47923	-0.00269	-0.00053	0.00075	0.00002	0.00002	0.00002	113.75426	3.21159	-179.33493	-0.14224	-0.01773	-0.02687	-0.01718	0.00048	-0.00038	42.81041	-4.27848	11.91740	0.00248	0.05620	0.02603	0.00002	0.00022	0.00259	11.78452	-6.32684	5.91666	0.66775	-0.04136	0.01884	0.02125	-0.00146	0.00098	17.96461	2.68849	-13.95628	0.26752	0.28189	0.05539	0.01554	-0.01644	0.00007	29.95028
333			3.32000	-13.89308	-5.19153	-168.48595	-0.00266	-0.00052	0.00080	0.00004	0.00003	0.00002	113.68440	3.21256	-179.32027	-0.14363	-0.01774	-0.02705	-0.01766	0.00028	-0.00029	42.80245	-4.31666	11.87605	0.00248	0.05550	0.02499	0.00002	-0.00019	0.00230	11.75942	-6.35359	5.89428	0.67062	-0.03856	0.02050	0.02996	-0.00149	0.00090	17.92363	2.71891	-13.95210	0.26135	0.28703	0.05520	0.02166	-0.01339	-0.00078	29.93545
334			3.33000	-13.88173	-5.15040	-168.48952	-0.00259	-0.00048	0.00081	0.00006	0.00003	0.00002	113.61460	3.21527	-179.31319	-0.14485	-0.01780	-0.02724	-0.01726	0.00003	-0.00027	42.79589	-4.34731	11.83721	0.00239	0.05516	0.02427	0.00001	-0.00050	0.00183	11.72883	-6.38052	5.87604	0.67546	-0.03860	0.02131	0.03561	-0.00149	0.00078	17.86967	2.74433	-13.95524	0.25171	0.28602	0.05403	0.02543	-0.00987	-0.00110	29.91687
335			3.34000	-13.86657	-5.11137	-168.49107	-0.00252	-0.00044	0.00080	0.00007	0.00002	0.00001	113.54823	3.22241	-179.31421	-0.14564	-0.01786	-0.02736	-0.01600	-0.00028	-0.00038	42.79159	-4.36768	11.80541	0.00242	0.05501	0.02384	0.00000	-0.00073	0.00120	11.69541	-6.40530	5.86192	0.67744	-0.03895	0.02129	0.03816	-0.00134	0.00058	17.80737	2.76370	-13.96217	0.24375	0.28424	0.05338	0.02695	-0.00663	-0.00121	29.89457
336			3.35000	-13.84867	-5.08604	-168.49078	-0.00246	-0.00042	0.00080	0.00008	0.00001	0.00000	113.48816	3.23689	-179.32332	-0.14589	-0.01798	-0.02760	-0.01408	-0.00061	-0.00060	42.79005	-4.37530	11.78453	0.00239	0.05544	0.02386	-0.00000	-0.00090	0.00045	11.66172	-6.42564	5.85309	0.67748	-0.03960	0.02093	0.03807	-0.00109	0.00033	17.74219	2.77774	-13.97191	0.23618	0.28242	0.05308	0.02623	-0.00414	-0.00133	29.86963
337			3.36000	-13.82954	-5.07885	-168.48805	-0.00242	-0.00042	0.00083	0.00008	0.00000	-0.00001	113.43618	3.26080	-179.34003	-0.14577	-0.01818	-0.02805	-0.01186	-0.00094	-0.00092	42.79115	-4.36866	11.77693	0.00240	0.05651	0.02429	-0.00001	-0.00104	-0.00038	11.62976	-6.43977	5.85058	0.67876	-0.03960	0.02135	0.03623	-0.00072	0.00005	17.67905	2.78849	-13.98451	0.22699	0.28224	0.05260	0.02374	-0.00280	-0.00149	29.84349
338			3.37000	-13.81089	-5.08706	-168.48291	-0.00241	-0.00044	0.00089	0.00007	-0.00001	-0.00001	113.39268	3.29501	-179.36266	-0.14524	-0.01845	-0.02866	-0.00965	-0.00122	-0.00130	42.79404	-4.34764	11.78323	0.00213	0.05829	0.02522	-0.00001	-0.00118	-0.00123	11.60072	-6.44656	5.85468	0.67759	-0.03860	0.02238	0.03322	-0.00027	-0.00026	17.62101	2.79848	-13.99948	0.22110	0.28445	0.05207	0.02088	-0.00274	-0.00165	29.81703
339			3.38000	-13.79367	-5.10459	-168.47577	-0.00244	-0.00047	0.00094	0.00007	-0.00001	-0.00002	113.35719	3.33851	-179.38896	-0.14449	-0.01876	-0.02934	-0.00764	-0.00141	-0.00166	42.79790	-4.31369	11.80236	0.00155	0.06032	0.02633	-0.00001	-0.00128	-0.00203	11.57526	-6.44487	5.86550	0.67696	-0.03926	0.02250	0.02963	0.00026	-0.00062	17.56929	2.81003	-14.01584	0.21439	0.28412	0.05172	0.01784	-0.00369	-0.00185	29.79058
340			3.39000	-13.77752	-5.12399	-168.46738	-0.00248	-0.00050	0.00100	0.00007	-0.00001	-0.00002	113.32895	3.38857	-179.41626	-0.14351	-0.01915	-0.03016	-0.00579	-0.00149	-0.00193	42.80243	-4.26961	11.83173	0.00063	0.06268	0.02755	-0.00000	-0.00140	-0.00271	11.55390	-6.43280	5.88440	0.67786	-0.04163	0.02140	0.02554	0.00097	-0.00104	17.52395	2.82507	-14.03418	0.20911	0.28118	0.05172	0.01497	-0.00514	-0.00229	29.76419
341			3.40000	-13.76139	-5.13849	-168.45915	-0.00251	-0.00052	0.00106	0.00007	-0.00001	-0.00002	113.30787	3.44103	-179.44193	-0.14231	-0.01953	-0.03101	-0.00392	-0.00144	-0.00204	42.80881	-4.21840	11.86787	-0.00036	0.06495	0.02862	0.00000	-0.00154	-0.00319	11.53760	-6.40748	5.91478	0.67935	-0.04337	0.02096	0.02066	0.00188	-0.00162	17.48518	2.84528	-14.05791	0.20400	0.27774	0.05082	0.01201	-0.00671	-0.00309	29.73877
342			3.41000	-13.74444	-5.14377	-168.45239	-0.00252	-0.00053	0.00112	0.00008	0.00000	-0.00001	113.29450	3.49141	-179.46417	-0.14099	-0.01984	-0.03173	-0.00209	-0.00128	-0.00197	42.81882	-4.16300	11.90705	-0.00089	0.06699	0.02971	0.00001	-0.00173	-0.00344	11.52763	-6.36640	5.96148	0.68030	-0.04468	0.02078	0.01489	0.00290	-0.00237	17.45362	2.87240	-14.09234	0.19805	0.27448	0.04978	0.00872	-0.00837	-0.00432	29.71598
343			3.42000	-13.72628	-5.13875	-168.44771	-0.00252	-0.00053	0.00115	0.00008	0.00001	-0.00000	113.28845	3.53546	-179.48175	-0.13968	-0.02005	-0.03219	-0.00067	-0.00103	-0.00165	42.83315	-4.10669	11.94520	-0.00069	0.06830	0.03058	0.00002	-0.00199	-0.00336	11.52509	-6.30844	6.02843	0.68193	-0.04750	0.01989	0.00852	0.00410	-0.00308	17.43049	2.90844	-14.14243	0.19293	0.26993	0.04906	0.00514	-0.01042	-0.00588	29.69821
344			3.43000	-13.70683	-5.12458	-168.44402	-0.00249	-0.00052	0.00117	0.00009	0.00002	0.00000	113.28711	3.56859	-179.49510	-0.13852	-0.02017	-0.03248	-0.00009	-0.00074	-0.00110	42.85007	-4.05298	11.97679	-0.00009	0.06926	0.03140	0.00000	-0.00235	-0.00292	11.53034	-6.23411	6.11671	0.68162	-0.05196	0.01882	0.00180	0.00545	-0.00366	17.41713	2.95577	-14.21040	0.19165	0.26548	0.04837	0.00140	-0.01346	-0.00749	29.68781
345			3.44000	-13.68633	-5.10474	-168.43983	-0.00245	-0.00049	0.00118	0.00009	0.00002	-0.00000	113.28626	3.58763	-179.50510	-0.13763	-0.02019	-0.03261	-0.00057	-0.00045	-0.00037	42.86605	-4.00585	11.99695	0.00053	0.06969	0.03186	-0.00001	-0.00273	-0.00212	11.54326	-6.14617	6.22400	0.68044	-0.05691	0.01726	-0.00536	0.00672	-0.00391	17.41426	3.01700	-14.29453	0.19120	0.26318	0.04889	-0.00230	-0.01799	-0.00905	29.68631
346			3.45000	-13.66490	-5.08604	-168.43417	-0.00240	-0.00047	0.00119	0.00009	0.00001	-0.00001	113.28127	3.59062	-179.51320	-0.13702	-0.02014	-0.03262	-0.00209	-0.00018	0.00046	42.87687	-3.96838	12.00214	0.00078	0.06957	0.03189	-0.00001	-0.00307	-0.00106	11.56383	-6.04954	6.34556	0.67916	-0.06226	0.01473	-0.01298	0.00771	-0.00367	17.42149	3.09401	-14.38965	0.19276	0.26349	0.05114	-0.00544	-0.02348	-0.01052	29.69347
347			3.46000	-13.64293	-5.07597	-168.42691	-0.00235	-0.00045	0.00120	0.00009	0.00000	-0.00001	113.26779	3.57684	-179.52098	-0.13670	-0.02001	-0.03252	-0.00451	0.00004	0.00136	42.87833	-3.94293	11.99032	0.00050	0.06877	0.03134	0.00000	-0.00340	0.00015	11.59173	-5.94997	6.47642	0.67688	-0.06753	0.01248	-0.02056	0.00818	-0.00327	17.43607	3.18500	-14.48908	0.19496	0.26447	0.05327	-0.00718	-0.02826	-0.01138	29.70667
348			3.47000	-13.62131	-5.07988	-168.41878	-0.00231	-0.00044	0.00120	0.00008	-0.00001	-0.00002	113.24239	3.54576	-179.52983	-0.13658	-0.01983	-0.03235	-0.00764	0.00023	0.00226	42.86691	-3.93060	11.95952	-0.00008	0.06781	0.03064	-0.00000	-0.00375	0.00138	11.62639	-5.85321	6.61351	0.67301	-0.07246	0.01104	-0.02682	0.00795	-0.00298	17.45273	3.28421	-14.58683	0.19862	0.26518	0.05438	-0.00675	-0.03061	-0.01143	29.72080
349			3.48000	-13.60126	-5.09922	-168.41090	-0.00229	-0.00045	0.00122	0.00007	-0.00002	-0.00003	113.20249	3.49823	-179.54059	-0.13660	-0.01960	-0.03221	-0.01120	0.00036	0.00309	42.83987	-3.93158	11.90910	-0.00063	0.06714	0.03000	-0.00003	-0.00412	0.00255	11.66590	-5.76436	6.75595	0.67281	-0.07778	0.01036	-0.03042	0.00701	-0.00285	17.46413	3.38343	-14.67952	0.20078	0.26379	0.05414	-0.00361	-0.02945	-0.01076	29.72944
350			3.49000	-13.58439	-5.12892	-168.40367	-0.00230	-0.00048	0.00125	0.00006	-0.00002	-0.00003	113.14698	3.43633	-179.55379	-0.13672	-0.01935	-0.03218	-0.01481	0.00044	0.00376	42.79594	-3.94523	11.84013	-0.00109	0.06717	0.02970	-0.00009	-0.00441	0.00357	11.70730	-5.68827	6.90314	0.67235	-0.08256	0.01031	-0.03049	0.00518	-0.00285	17.46279	3.47458	-14.76604	0.20210	0.26338	0.05372	0.00193	-0.02525	-0.00979	29.72655
351			3.50000	-13.57188	-5.15749	-168.39743	-0.00230	-0.00051	0.00130	0.00004	-0.00002	-0.00002	113.07668	3.36483	-179.56903	-0.13690	-0.01908	-0.03220	-0.01791	0.00048	0.00411	42.73625	-3.96983	11.75661	-0.00149	0.06785	0.02973	-0.00015	-0.00449	0.00433	11.74732	-5.62965	7.05292	0.66949	-0.08768	0.01052	-0.02691	0.00263	-0.00284	17.44309	3.55086	-14.84605	0.20528	0.26583	0.05399	0.00897	-0.01881	-0.00879	29.70781
352			3.51000	-13.56418	-5.17339	-168.39288	-0.00228	-0.00052	0.00132	0.00002	-0.00001	-0.00001	112.99525	3.29065	-179.58488	-0.13712	-0.01876	-0.03209	-0.02000	0.00046	0.00405	42.66530	-4.00274	11.66565	-0.00192	0.06840	0.02975	-0.00023	-0.00421	0.00470	11.78257	-5.59162	7.20059	0.66575	-0.08974	0.01195	-0.02030	-0.00032	-0.00302	17.40318	3.60787	-14.92010	0.20775	0.27289	0.05463	0.01604	-0.01091	-0.00782	29.67273
353			3.52000	-13.56084	-5.17094	-168.39096	-0.00226	-0.00051	0.00131	0.00001	0.00001	0.00000	112.90778	3.22078	-179.59981	-0.13734	-0.01840	-0.03177	-0.02081	0.00040	0.00366	42.58896	-4.04064	11.57524	-0.00240	0.06822	0.02940	-0.00029	-0.00360	0.00462	11.81017	-5.57446	7.33879	0.66452	-0.08755	0.01440	-0.01210	-0.00284	-0.00321	17.34558	3.64366	-14.98918	0.20605	0.28151	0.05504	0.02124	-0.00225	-0.00687	29.62479
354			3.53000	-13.56103	-5.15314	-168.39192	-0.00223	-0.00049	0.00126	-0.00001	0.00002	0.00002	112.81998	3.15932	-179.61351	-0.13756	-0.01801	-0.03124	-0.02013	0.00030	0.00308	42.51344	-4.08002	11.49183	-0.00260	0.06779	0.02921	-0.00030	-0.00279	0.00420	11.82860	-5.57582	7.45914	0.66503	-0.08252	0.01650	-0.00461	-0.00436	-0.00300	17.27652	3.65921	-15.05412	0.20483	0.28491	0.05407	0.02362	0.00569	-0.00596	29.57055
355			3.54000	-13.56405	-5.12853	-168.39505	-0.00221	-0.00047	0.00119	-0.00001	0.00002	0.00002	112.73864	3.10913	-179.62614	-0.13781	-0.01762	-0.03057	-0.01795	0.00017	0.00242	42.44509	-4.11722	11.42149	-0.00255	0.06694	0.02898	-0.00026	-0.00188	0.00348	11.83926	-5.59100	7.55610	0.66759	-0.07993	0.01733	-0.00044	-0.00499	-0.00238	17.20530	3.65930	-15.11687	0.20383	0.27747	0.05095	0.02247	0.01082	-0.00523	29.51759
356			3.55000	-13.56929	-5.10534	-168.39885	-0.00219	-0.00044	0.00111	-0.00002	0.00001	0.00002	112.66942	3.07123	-179.63838	-0.13805	-0.01724	-0.02978	-0.01477	0.00002	0.00182	42.38917	-4.14908	11.36830	-0.00240	0.06535	0.02851	-0.00019	-0.00105	0.00257	11.84590	-5.61349	7.62885	0.66999	-0.07939	0.01735	-0.00051	-0.00482	-0.00168	17.14216	3.65128	-15.17992	0.20432	0.26667	0.04749	0.01830	0.01247	-0.00481	29.47284
357			3.56000	-13.57631	-5.08867	-168.40152	-0.00218	-0.00043	0.00103	-0.00003	0.00001	0.00001	112.61465	3.04395	-179.65218	-0.13843	-0.01693	-0.02903	-0.01141	-0.00016	0.00142	42.34747	-4.17324	11.33252	-0.00209	0.06329	0.02780	-0.00012	-0.00050	0.00166	11.85221	-5.63633	7.67960	0.67131	-0.07867	0.01738	-0.00370	-0.00384	-0.00110	17.09459	3.64227	-15.24372	0.20267	0.25900	0.04516	0.01209	0.01137	-0.00456	29.44038
358			3.57000	-13.58477	-5.08175	-168.40244	-0.00216	-0.00042	0.00097	-0.00003	0.00000	0.00000	112.57327	3.02368	-179.66971	-0.13886	-0.01671	-0.02844	-0.00847	-0.00033	0.00125	42.31825	-4.18855	11.31138	-0.00181	0.06138	0.02715	-0.00007	-0.00028	0.00091	11.86036	-5.65333	7.71192	0.67197	-0.07638	0.01807	-0.00848	-0.00221	-0.00072	17.06584	3.63719	-15.30558	0.20052	0.25689	0.04384	0.00548	0.00847	-0.00425	29.42118
359			3.58000	-13.59466	-5.08634	-168.40271	-0.00215	-0.00041	0.00092	-0.00004	-0.00001	-0.00000	112.54262	3.00621	-179.69231	-0.13930	-0.01656	-0.02804	-0.00622	-0.00047	0.00129	42.29836	-4.19512	11.30069	-0.00163	0.05998	0.02673	-0.00005	-0.00031	0.00036	11.87173	-5.65940	7.73106	0.67240	-0.07419	0.01876	-0.01433	-0.00027	-0.00053	17.05580	3.63875	-15.36116	0.20086	0.25763	0.04318	-0.00063	0.00438	-0.00381	29.41401
360			3.59000	-13.60598	-5.10165	-168.40390	-0.00216	-0.00041	0.00087	-0.00004	-0.00001	-0.00000	112.51949	2.98757	-179.72029	-0.13973	-0.01647	-0.02776	-0.00467	-0.00058	0.00146	42.28417	-4.19444	11.29600	-0.00163	0.05931	0.02674	-0.00004	-0.00047	0.00002	11.88800	-5.65071	7.74468	0.67308	-0.07429	0.01829	-0.02111	0.00177	-0.00058	17.06295	3.64819	-15.40809	0.20254	0.25823	0.04358	-0.00617	-0.00013	-0.00340	29.41648
361			3.60000	-13.61835	-5.12331	-168.40689	-0.00218	-0.00042	0.00081	-0.00005	-0.00002	-0.00000	112.50119	2.96580	-179.75246	-0.14002	-0.01641	-0.02755	-0.00365	-0.00062	0.00164	42.27303	-4.18900	11.29404	-0.00195	0.05927	0.02704	-0.00003	-0.00058	-0.00016	11.91061	-5.62518	7.76096	0.67435	-0.07560	0.01772	-0.02800	0.00382	-0.00083	17.08530	3.66554	-15.44666	0.20594	0.25902	0.04401	-0.01106	-0.00424	-0.00305	29.42628
362			3.61000	-13.63101	-5.14600	-168.41130	-0.00220	-0.00042	0.00075	-0.00005	-0.00002	-0.00000	112.48621	2.94131	-179.78664	-0.14025	-0.01634	-0.02733	-0.00277	-0.00062	0.00170	42.26358	-4.18154	11.29341	-0.00265	0.05954	0.02744	-0.00004	-0.00054	-0.00025	11.93958	-5.58287	7.78558	0.67358	-0.07861	0.01754	-0.03309	0.00579	-0.00118	17.11999	3.68943	-15.47856	0.20683	0.25688	0.04339	-0.01456	-0.00731	-0.00266	29.44106
363			3.62000	-13.64347	-5.16591	-168.41617	-0.00221	-0.00042	0.00069	-0.00005	-0.00001	0.00000	112.47505	2.91651	-179.82004	-0.14038	-0.01629	-0.02720	-0.00170	-0.00057	0.00158	42.25626	-4.17434	11.29471	-0.00371	0.06007	0.02788	-0.00004	-0.00028	-0.00031	11.97258	-5.52658	7.81937	0.67088	-0.08166	0.01720	-0.03442	0.00735	-0.00145	17.16226	3.71740	-15.50435	0.20418	0.25670	0.04391	-0.01579	-0.00927	-0.00225	29.45802
364			3.63000	-13.65535	-5.18086	-168.42079	-0.00221	-0.00041	0.00065	-0.00004	-0.00001	0.00000	112.46917	2.89508	-179.84941	-0.14042	-0.01621	-0.02700	-0.00049	-0.00049	0.00127	42.25241	-4.16900	11.29930	-0.00431	0.06021	0.02816	-0.00002	0.00015	-0.00035	12.00542	-5.46192	7.85875	0.67153	-0.08535	0.01723	-0.03167	0.00820	-0.00156	17.20576	3.74634	-15.52265	0.20185	0.25871	0.04471	-0.01478	-0.01042	-0.00167	29.47404
365			3.64000	-13.66657	-5.19053	-168.42497	-0.00221	-0.00040	0.00063	-0.00004	-0.00001	0.00000	112.46838	2.87975	-179.87244	-0.14042	-0.01613	-0.02679	0.00034	-0.00036	0.00088	42.25191	-4.16690	11.30719	-0.00415	0.05972	0.02809	-0.00000	0.00056	-0.00029	12.03416	-5.39721	7.89856	0.67267	-0.08919	0.01694	-0.02601	0.00793	-0.00147	17.24440	3.77413	-15.53163	0.20716	0.26241	0.04579	-0.01243	-0.01122	-0.00098	29.48643
366			3.65000	-13.67750	-5.19576	-168.42960	-0.00220	-0.00039	0.00060	-0.00004	-0.00000	0.00000	112.47003	2.87010	-179.88783	-0.14056	-0.01603	-0.02647	0.00047	-0.00022	0.00053	42.25239	-4.16911	11.31517	-0.00329	0.05858	0.02771	-0.00000	0.00075	-0.00008	12.05689	-5.34156	7.93485	0.67191	-0.09275	0.01610	-0.01925	0.00638	-0.00119	17.27394	3.80035	-15.53146	0.21807	0.26679	0.04721	-0.00892	-0.01176	-0.00036	29.49347
367			3.66000	-13.68881	-5.19771	-168.43570	-0.00221	-0.00039	0.00057	-0.00004	-0.00000	0.00001	112.47107	2.86453	-179.89581	-0.14078	-0.01592	-0.02614	0.00002	-0.00008	0.00026	42.25115	-4.17556	11.31946	-0.00241	0.05726	0.02711	-0.00001	0.00066	0.00021	12.07319	-5.30247	7.96520	0.67360	-0.09366	0.01594	-0.01198	0.00373	-0.00087	17.29173	3.82494	-15.52492	0.22488	0.27029	0.04789	-0.00413	-0.01149	0.00008	29.49429
368			3.67000	-13.70101	-5.19651	-168.44336	-0.00222	-0.00040	0.00056	-0.00005	0.00000	0.00001	112.46967	2.86182	-179.89778	-0.14099	-0.01582	-0.02589	-0.00073	0.00002	0.00006	42.24660	-4.18495	11.31751	-0.00172	0.05618	0.02651	-0.00002	0.00037	0.00050	12.08208	-5.28387	7.98680	0.67938	-0.09406	0.01549	-0.00339	0.00074	-0.00046	17.29604	3.84630	-15.51518	0.22539	0.26836	0.04760	0.00134	-0.00968	0.00033	29.48894
369			3.68000	-13.71443	-5.19049	-168.45143	-0.00222	-0.00041	0.00057	-0.00005	0.00001	0.00001	112.46513	2.86151	-179.89572	-0.14105	-0.01573	-0.02575	-0.00152	0.00006	-0.00007	42.23865	-4.19554	11.30863	-0.00118	0.05532	0.02587	-0.00002	-0.00003	0.00071	12.08182	-5.28651	7.99667	0.68705	-0.09293	0.01570	0.00715	-0.00209	0.00000	17.28625	3.86202	-15.50490	0.22125	0.26425	0.04625	0.00660	-0.00662	0.00046	29.47891
370			3.69000	-13.72932	-5.17761	-168.45753	-0.00220	-0.00041	0.00059	-0.00006	0.00001	0.00001	112.45762	2.86312	-179.89229	-0.14109	-0.01571	-0.02580	-0.00215	0.00006	-0.00015	42.22812	-4.20567	11.29359	-0.00089	0.05492	0.02535	-0.00002	-0.00046	0.00083	12.07063	-5.30919	7.99194	0.69295	-0.09190	0.01631	0.01933	-0.00451	0.00057	17.26320	3.87028	-15.49566	0.21570	0.26171	0.04511	0.01109	-0.00309	0.00059	29.46678
371			3.70000	-13.74563	-5.15827	-168.45975	-0.00217	-0.00040	0.00063	-0.00006	0.00001	0.00001	112.44795	2.86623	-179.88937	-0.14112	-0.01573	-0.02599	-0.00253	0.00001	-0.00019	42.21637	-4.21369	11.27438	-0.00085	0.05477	0.02485	-0.00002	-0.00085	0.00082	12.04730	-5.34985	7.96911	0.69928	-0.09054	0.01690	0.03231	-0.00632	0.00127	17.22855	3.87049	-15.48653	0.21061	0.26285	0.04509	0.01488	0.00020	0.00094	29.45515
372			3.71000	-13.76261	-5.13706	-168.45720	-0.00214	-0.00040	0.00069	-0.00006	0.00001	0.00000	112.43725	2.87036	-179.88824	-0.14120	-0.01584	-0.02642	-0.00270	-0.00005	-0.00019	42.20494	-4.21798	11.25358	-0.00102	0.05511	0.02449	-0.00002	-0.00118	0.00069	12.01130	-5.40549	7.92383	0.70649	-0.08657	0.01821	0.04493	-0.00724	0.00219	17.18375	3.86233	-15.47297	0.20660	0.26360	0.04401	0.01819	0.00279	0.00164	29.44510
373			3.72000	-13.77868	-5.11869	-168.45081	-0.00213	-0.00041	0.00078	-0.00006	0.00001	-0.00000	112.42603	2.87532	-179.88925	-0.14126	-0.01602	-0.02703	-0.00281	-0.00009	-0.00023	42.19504	-4.21710	11.23394	-0.00114	0.05621	0.02459	-0.00001	-0.00143	0.00044	11.96350	-5.47229	7.85360	0.71295	-0.08150	0.01919	0.05561	-0.00734	0.00314	17.13016	3.84630	-15.44933	0.20210	0.26241	0.04258	0.02076	0.00433	0.00253	29.43634
374			3.73000	-13.79230	-5.10341	-168.44293	-0.00213	-0.00042	0.00086	-0.00005	0.00001	-0.00001	112.41429	2.88186	-179.89070	-0.14132	-0.01624	-0.02774	-0.00294	-0.00010	-0.00033	42.18747	-4.21020	11.21877	-0.00128	0.05778	0.02505	-0.00001	-0.00152	0.00008	11.90637	-5.54527	7.76109	0.71848	-0.07750	0.02011	0.06362	-0.00684	0.00396	17.07002	3.82418	-15.41327	0.19531	0.26133	0.04136	0.02209	0.00500	0.00340	29.42840
375			3.74000	-13.80227	-5.08919	-168.43628	-0.00212	-0.00042	0.00093	-0.00003	0.00001	-0.00000	112.40209	2.89065	-179.89053	-0.14129	-0.01644	-0.02836	-0.00302	-0.00007	-0.00048	42.18273	-4.19726	11.21086	-0.00164	0.05925	0.02557	-0.00001	-0.00147	-0.00035	11.84262	-5.61777	7.65288	0.72148	-0.07375	0.02156	0.06914	-0.00568	0.00464	17.00612	3.79769	-15.36558	0.18820	0.26296	0.04042	0.02224	0.00540	0.00410	29.42117
376			3.75000	-13.80821	-5.07510	-168.43289	-0.00212	-0.00042	0.00099	-0.00002	0.00001	0.00000	112.38997	2.90197	-179.88806	-0.14113	-0.01656	-0.02882	-0.00284	-0.00005	-0.00064	42.18134	-4.17854	11.21131	-0.00215	0.06042	0.02603	0.00000	-0.00135	-0.00080	11.77461	-5.68216	7.53696	0.72488	-0.07043	0.02318	0.07204	-0.00403	0.00502	16.94153	3.76770	-15.30883	0.18026	0.26361	0.03899	0.02107	0.00568	0.00444	29.41511
377			3.76000	-13.81036	-5.06115	-168.43340	-0.00212	-0.00043	0.00104	-0.00000	0.00001	0.00001	112.37935	2.91577	-179.88426	-0.14083	-0.01663	-0.02913	-0.00219	-0.00008	-0.00078	42.18427	-4.15469	11.21978	-0.00272	0.06134	0.02642	0.00002	-0.00121	-0.00122	11.70594	-5.73261	7.42233	0.72935	-0.06867	0.02357	0.07025	-0.00237	0.00471	16.87994	3.73605	-15.24774	0.17105	0.26019	0.03766	0.01835	0.00529	0.00432	29.41072
378			3.77000	-13.80981	-5.04625	-168.43686	-0.00213	-0.00043	0.00106	0.00001	0.00001	0.00001	112.37246	2.93228	-179.88148	-0.14046	-0.01670	-0.02938	-0.00095	-0.00016	-0.00088	42.19260	-4.12642	11.23531	-0.00327	0.06223	0.02687	0.00006	-0.00105	-0.00158	11.64254	-5.76739	7.31946	0.73083	-0.06712	0.02345	0.06160	-0.00103	0.00390	16.82633	3.70726	-15.18961	0.16488	0.25947	0.03750	0.01464	0.00369	0.00378	29.40864
379			3.78000	-13.80774	-5.02987	-168.44168	-0.00213	-0.00043	0.00108	0.00001	0.00001	0.00002	112.37178	2.95185	-179.88155	-0.14007	-0.01681	-0.02964	0.00073	-0.00029	-0.00095	42.20732	-4.09501	11.25692	-0.00343	0.06303	0.02733	0.00010	-0.00088	-0.00186	11.59087	-5.78839	7.23814	0.73199	-0.06710	0.02240	0.04687	-0.00026	0.00268	16.78505	3.68702	-15.14163	0.16263	0.25961	0.03840	0.01039	0.00068	0.00289	29.40882
380			3.79000	-13.80520	-5.01489	-168.44658	-0.00213	-0.00042	0.00107	0.00001	0.00001	0.00001	112.37817	2.97393	-179.88586	-0.13971	-0.01697	-0.02990	0.00228	-0.00043	-0.00095	42.22771	-4.06208	11.28252	-0.00293	0.06362	0.02776	0.00010	-0.00077	-0.00198	11.55564	-5.79938	7.18518	0.73438	-0.06616	0.02142	0.02847	-0.00005	0.00141	16.75839	3.67950	-15.10787	0.15803	0.25906	0.03930	0.00581	-0.00320	0.00172	29.41070
381			3.80000	-13.80254	-5.00589	-168.45131	-0.00213	-0.00041	0.00107	0.00001	0.00000	0.00001	112.38982	2.99641	-179.89441	-0.13935	-0.01714	-0.03010	0.00321	-0.00052	-0.00085	42.25105	-4.02980	11.30813	-0.00217	0.06420	0.02830	0.00008	-0.00079	-0.00188	11.53896	-5.80431	7.16393	0.73683	-0.06656	0.02023	0.00905	-0.00028	0.00022	16.74627	3.68608	-15.08930	0.15127	0.25688	0.04025	0.00178	-0.00712	0.00052	29.41315
382			3.81000	-13.79971	-5.00390	-168.45602	-0.00216	-0.00042	0.00105	0.00001	-0.00000	0.00001	112.40357	3.01716	-179.90562	-0.13892	-0.01728	-0.03022	0.00343	-0.00053	-0.00073	42.27425	-4.00053	11.32950	-0.00155	0.06478	0.02887	0.00006	-0.00089	-0.00158	11.54041	-5.80667	7.17374	0.73865	-0.06750	0.01939	-0.00857	-0.00082	-0.00073	16.74639	3.70565	-15.08453	0.14688	0.25433	0.04070	-0.00108	-0.01034	-0.00053	29.41492
383			3.82000	-13.79651	-5.00516	-168.46080	-0.00220	-0.00043	0.00103	0.00002	-0.00000	0.00001	112.41691	3.03532	-179.91656	-0.13849	-0.01737	-0.03018	0.00307	-0.00045	-0.00066	42.29553	-3.97606	11.34389	-0.00093	0.06532	0.02947	0.00003	-0.00099	-0.00115	11.55685	-5.80927	7.20936	0.73771	-0.06887	0.01818	-0.02126	-0.00147	-0.00133	16.75465	3.73497	-15.09012	0.14720	0.25235	0.04150	-0.00256	-0.01228	-0.00122	29.41492
384			3.83000	-13.79263	-5.00432	-168.46541	-0.00224	-0.00044	0.00100	0.00002	0.00000	0.00001	112.42800	3.05177	-179.92346	-0.13807	-0.01742	-0.03008	0.00225	-0.00028	-0.00072	42.31437	-3.95759	11.35092	-0.00031	0.06569	0.02992	0.00001	-0.00099	-0.00067	11.58226	-5.81382	7.26098	0.73889	-0.06915	0.01807	-0.02666	-0.00203	-0.00162	16.76525	3.76875	-15.10066	0.14531	0.25379	0.04242	-0.00237	-0.01272	-0.00144	29.41268
385			3.84000	-13.78747	-4.99786	-168.46906	-0.00227	-0.00045	0.00099	0.00003	0.00001	0.00001	112.43521	3.06781	-179.92336	-0.13771	-0.01746	-0.03003	0.00104	-0.00007	-0.00088	42.33073	-3.94584	11.35135	0.00044	0.06599	0.03019	-0.00001	-0.00086	-0.00021	11.60913	-5.82154	7.31724	0.73893	-0.06926	0.01855	-0.02465	-0.00250	-0.00164	16.77194	3.80120	-15.11087	0.14641	0.26078	0.04420	-0.00074	-0.01193	-0.00131	29.40810
386			3.85000	-13.78028	-4.98570	-168.47104	-0.00228	-0.00045	0.00100	0.00003	0.00001	0.00001	112.43713	3.08458	-179.91467	-0.13741	-0.01748	-0.03007	-0.00042	0.00016	-0.00110	42.34443	-3.94116	11.34683	0.00101	0.06601	0.03007	-0.00002	-0.00057	0.00019	11.63144	-5.83396	7.36898	0.73876	-0.06885	0.01942	-0.01793	-0.00297	-0.00147	16.76991	3.82879	-15.11818	0.14851	0.26841	0.04560	0.00172	-0.01034	-0.00110	29.40114
387			3.86000	-13.77074	-4.97036	-168.47115	-0.00227	-0.00045	0.00106	0.00004	0.00001	0.00001	112.43310	3.10256	-179.89789	-0.13726	-0.01750	-0.03024	-0.00185	0.00034	-0.00129	42.35532	-3.94347	11.33919	0.00138	0.06580	0.02954	-0.00002	-0.00016	0.00051	11.64663	-5.85257	7.41246	0.73950	-0.06823	0.02034	-0.00972	-0.00348	-0.00121	16.75772	3.85143	-15.12457	0.14943	0.27109	0.04540	0.00420	-0.00831	-0.00108	29.39236
388			3.87000	-13.75950	-4.95531	-168.46964	-0.00226	-0.00045	0.00115	0.00004	0.00001	0.00000	112.42379	3.12129	-179.87537	-0.13730	-0.01753	-0.03054	-0.00298	0.00045	-0.00140	42.36348	-3.95230	11.33033	0.00152	0.06546	0.02871	-0.00002	0.00031	0.00071	11.65458	-5.87738	7.44809	0.74140	-0.06842	0.02082	-0.00123	-0.00391	-0.00094	16.73661	3.87029	-15.13424	0.14966	0.26873	0.04412	0.00616	-0.00593	-0.00131	29.38262
389			3.88000	-13.74812	-4.94315	-168.46736	-0.00224	-0.00046	0.00125	0.00004	0.00001	0.00000	112.41084	3.13978	-179.85043	-0.13757	-0.01758	-0.03088	-0.00361	0.00048	-0.00140	42.36929	-3.96658	11.32198	0.00143	0.06504	0.02775	-0.00001	0.00078	0.00079	11.65511	-5.90622	7.47684	0.74314	-0.06756	0.02187	0.00793	-0.00402	-0.00071	16.70881	3.88545	-15.14996	0.14991	0.26665	0.04229	0.00753	-0.00332	-0.00158	29.37310
390			3.89000	-13.73827	-4.93555	-168.46579	-0.00223	-0.00047	0.00132	0.00003	0.00000	0.00000	112.39638	3.15730	-179.82626	-0.13799	-0.01765	-0.03116	-0.00368	0.00045	-0.00133	42.37337	-3.98442	11.31559	0.00105	0.06468	0.02694	-0.00001	0.00121	0.00076	11.64756	-5.93658	7.49861	0.74514	-0.06653	0.02301	0.01737	-0.00391	-0.00046	16.67653	3.89625	-15.17114	0.14992	0.26543	0.04065	0.00831	-0.00089	-0.00168	29.36485
391			3.90000	-13.73093	-4.93387	-168.46658	-0.00223	-0.00047	0.00135	0.00002	-0.00000	0.00001	112.38283	3.17371	-179.80455	-0.13849	-0.01775	-0.03135	-0.00317	0.00039	-0.00124	42.37702	-4.00405	11.31261	0.00066	0.06433	0.02630	-0.00000	0.00158	0.00062	11.63213	-5.96757	7.51302	0.74969	-0.06520	0.02335	0.02570	-0.00376	-0.00020	16.64230	3.90270	-15.19431	0.14414	0.26317	0.03996	0.00805	0.00096	-0.00160	29.35854
392			3.91000	-13.72625	-4.93809	-168.47125	-0.00225	-0.00048	0.00135	0.00002	-0.00001	0.00001	112.37243	3.18942	-179.78561	-0.13896	-0.01781	-0.03133	-0.00227	0.00033	-0.00113	42.38179	-4.02357	11.31449	0.00070	0.06368	0.02577	-0.00001	0.00186	0.00043	11.61067	-5.99926	7.52164	0.75650	-0.06215	0.02326	0.03125	-0.00357	-0.00003	16.60942	3.90537	-15.21634	0.13535	0.26277	0.04052	0.00684	0.00227	-0.00142	29.35467
393			3.92000	-13.72375	-4.94658	-168.48001	-0.00228	-0.00049	0.00131	0.00001	-0.00001	0.00002	112.36604	3.20397	-179.76942	-0.13939	-0.01783	-0.03115	-0.00143	0.00026	-0.00096	42.38799	-4.04154	11.32118	0.00154	0.06274	0.02539	-0.00001	0.00194	0.00023	11.58636	-6.03168	7.52792	0.76259	-0.06112	0.02307	0.03298	-0.00357	-0.00002	16.58161	3.90472	-15.23574	0.13165	0.26344	0.04114	0.00521	0.00342	-0.00119	29.35335
394			3.93000	-13.72270	-4.95714	-168.49196	-0.00232	-0.00049	0.00126	0.00001	-0.00001	0.00002	112.36231	3.21555	-179.75653	-0.13972	-0.01779	-0.03079	-0.00100	0.00020	-0.00067	42.39386	-4.05690	11.33070	0.00285	0.06170	0.02524	-0.00002	0.00180	0.00011	11.56264	-6.06458	7.53625	0.76842	-0.05991	0.02362	0.03132	-0.00361	-0.00017	16.56159	3.90056	-15.25238	0.12906	0.26347	0.04079	0.00331	0.00479	-0.00093	29.35415
395			3.94000	-13.72226	-4.96662	-168.50519	-0.00235	-0.00050	0.00120	0.00001	-0.00001	0.00002	112.35904	3.22194	-179.74788	-0.14000	-0.01772	-0.03039	-0.00101	0.00014	-0.00028	42.39696	-4.06947	11.34013	0.00405	0.06101	0.02544	-0.00000	0.00148	0.00007	11.54197	-6.09762	7.54988	0.77292	-0.05569	0.02525	0.02768	-0.00344	-0.00043	16.55014	3.89216	-15.26669	0.12624	0.26623	0.04023	0.00149	0.00663	-0.00068	29.35583
396			3.95000	-13.72191	-4.97204	-168.51770	-0.00236	-0.00049	0.00114	0.00001	-0.00001	0.00002	112.35470	3.22184	-179.74425	-0.14023	-0.01763	-0.02998	-0.00132	0.00007	0.00015	42.39583	-4.07938	11.34721	0.00496	0.06047	0.02575	0.00003	0.00103	0.00010	11.52514	-6.13014	7.56955	0.77841	-0.05294	0.02707	0.02387	-0.00329	-0.00070	16.54629	3.87871	-15.27908	0.12153	0.26760	0.03930	0.00003	0.00867	-0.00042	29.35736
397			3.96000	-13.72119	-4.97354	-168.52834	-0.00235	-0.00047	0.00106	0.00001	-0.00000	0.00002	112.34836	3.21485	-179.74594	-0.14037	-0.01752	-0.02955	-0.00180	0.00000	0.00058	42.39010	-4.08677	11.35012	0.00564	0.06021	0.02625	0.00008	0.00051	0.00018	11.51146	-6.16147	7.59325	0.78639	-0.05110	0.02894	0.02099	-0.00310	-0.00088	16.54834	3.86006	-15.28914	0.11638	0.26713	0.03785	-0.00097	0.01030	-0.00016	29.35848
398			3.97000	-13.71975	-4.97405	-168.53644	-0.00235	-0.00046	0.00100	0.00001	-0.00000	0.00001	112.33954	3.20094	-179.75279	-0.14038	-0.01738	-0.02915	-0.00239	-0.00006	0.00099	42.38014	-4.09188	11.34784	0.00628	0.05999	0.02670	0.00013	-0.00004	0.00031	11.49974	-6.19119	7.61783	0.79271	-0.04813	0.03111	0.01905	-0.00276	-0.00095	16.55464	3.83775	-15.29636	0.11373	0.26756	0.03619	-0.00166	0.01103	0.00005	29.35988
399			3.98000	-13.71734	-4.97434	-168.54124	-0.00237	-0.00046	0.00094	0.00001	0.00000	0.00000	112.32783	3.18035	-179.76462	-0.14026	-0.01723	-0.02880	-0.00309	-0.00012	0.00138	42.36637	-4.09519	11.33975	0.00690	0.05994	0.02716	0.00018	-0.00056	0.00048	11.48904	-6.21890	7.64077	0.79893	-0.04647	0.03232	0.01751	-0.00243	-0.00090	16.56422	3.81432	-15.30106	0.11447	0.26601	0.03466	-0.00224	0.01062	0.00014	29.36279
400			3.99000	-13.71368	-4.97259	-168.54225	-0.00239	-0.00046	0.00091	0.00002	0.00000	-0.00000	112.31274	3.15329	-179.78102	-0.14013	-0.01709	-0.02856	-0.00388	-0.00017	0.00175	42.34914	-4.09750	11.32571	0.00733	0.05995	0.02748	0.00023	-0.00102	0.00067	11.47933	-6.24362	7.66134	0.80570	-0.04526	0.03242	0.01571	-0.00204	-0.00085	16.57645	3.79261	-15.30504	0.11589	0.26169	0.03335	-0.00278	0.00919	0.00004	29.36799
401			4.00000	-13.70868	-4.96795	-168.53966	-0.00241	-0.00046	0.00089	0.00002	0.00001	-0.00000	112.29404	3.11976	-179.80182	-0.13994	-0.01693	-0.02837	-0.00463	-0.00021	0.00209	42.32868	-4.09972	11.30574	0.00737	0.06012	0.02775	0.00026	-0.00139	0.00089	11.47105	-6.26358	7.68080	0.81274	-0.04488	0.03267	0.01358	-0.00157	-0.00092	16.59107	3.77538	-15.31128	0.11447	0.25689	0.03191	-0.00325	0.00707	-0.00025	29.37595
402			4.01000	-13.70252	-4.96112	-168.53474	-0.00241	-0.00045	0.00086	0.00002	0.00001	-0.00001	112.27234	3.08046	-179.82620	-0.13971	-0.01672	-0.02808	-0.00506	-0.00024	0.00234	42.30605	-4.10256	11.28073	0.00674	0.06027	0.02793	0.00024	-0.00162	0.00105	11.46452	-6.27644	7.70111	0.81950	-0.04657	0.03217	0.01142	-0.00103	-0.00110	16.60781	3.76492	-15.32251	0.11306	0.25183	0.03113	-0.00363	0.00438	-0.00066	29.38712
403			4.02000	-13.69587	-4.95346	-168.52866	-0.00240	-0.00044	0.00084	0.00002	0.00001	-0.00001	112.24976	3.03741	-179.85316	-0.13941	-0.01648	-0.02776	-0.00474	-0.00026	0.00242	42.28344	-4.10604	11.25285	0.00535	0.06071	0.02819	0.00017	-0.00165	0.00110	11.45984	-6.28053	7.72444	0.82499	-0.04722	0.03180	0.00904	-0.00039	-0.00141	16.62592	3.76319	-15.34024	0.11170	0.24893	0.03078	-0.00385	0.00111	-0.00113	29.40149
404			4.03000	-13.68960	-4.94720	-168.52231	-0.00237	-0.00043	0.00082	0.00002	0.00000	-0.00001	112.23048	2.99484	-179.88072	-0.13912	-0.01625	-0.02748	-0.00332	-0.00027	0.00223	42.26487	-4.10971	11.22645	0.00368	0.06138	0.02851	0.00008	-0.00136	0.00095	11.45765	-6.27552	7.75311	0.82780	-0.04694	0.03165	0.00540	0.00020	-0.00186	16.64455	3.77208	-15.36439	0.11114	0.24915	0.03102	-0.00395	-0.00287	-0.00163	29.41832
405			4.04000	-13.68503	-4.94517	-168.51639	-0.00234	-0.00042	0.00081	0.00001	0.00000	-0.00001	112.21960	2.95871	-179.90617	-0.13879	-0.01606	-0.02728	-0.00090	-0.00028	0.00176	42.25480	-4.11280	11.20749	0.00264	0.06201	0.02880	0.00002	-0.00072	0.00056	11.45953	-6.26231	7.78999	0.82873	-0.04850	0.03098	-0.00067	0.00068	-0.00245	16.66313	3.79304	-15.39415	0.11325	0.25085	0.03201	-0.00412	-0.00737	-0.00215	29.43600
406			4.05000	-13.68319	-4.94849	-168.51129	-0.00234	-0.00043	0.00080	-0.00000	-0.00000	-0.00001	112.22062	2.93410	-179.92708	-0.13847	-0.01596	-0.02716	0.00187	-0.00027	0.00112	42.25634	-4.11488	11.20085	0.00294	0.06215	0.02892	-0.00004	0.00014	0.00006	11.46795	-6.24175	7.83917	0.83151	-0.05090	0.03087	-0.00924	0.00113	-0.00326	16.68198	3.82640	-15.42854	0.11512	0.25272	0.03242	-0.00437	-0.01183	-0.00257	29.45256
407			4.06000	-13.68467	-4.95430	-168.50705	-0.00236	-0.00044	0.00079	-0.00001	-0.00000	-0.00001	112.23324	2.92245	-179.94191	-0.13818	-0.01595	-0.02715	0.00402	-0.00023	0.00049	42.26949	-4.11629	11.20744	0.00473	0.06182	0.02888	-0.00013	0.00096	-0.00038	11.48465	-6.21329	7.90405	0.83666	-0.05250	0.03146	-0.01879	0.00169	-0.00426	16.70186	3.87046	-15.46580	0.11457	0.25457	0.03227	-0.00469	-0.01541	-0.00277	29.46666
408			4.07000	-13.68914	-4.95822	-168.50307	-0.00237	-0.00044	0.00077	-0.00002	-0.00000	-0.00001	112.25273	2.92123	-179.95044	-0.13795	-0.01600	-0.02718	0.00476	-0.00017	0.00003	42.29023	-4.11796	11.22393	0.00724	0.06112	0.02870	-0.00025	0.00151	-0.00062	11.50943	-6.17470	7.98493	0.84008	-0.05534	0.03135	-0.02748	0.00254	-0.00516	16.72387	3.92106	-15.50287	0.11432	0.25474	0.03233	-0.00526	-0.01743	-0.00275	29.47813
409			4.08000	-13.69576	-4.96111	-168.49886	-0.00236	-0.00043	0.00076	-0.00003	-0.00000	-0.00001	112.27218	2.92569	-179.95358	-0.13784	-0.01608	-0.02726	0.00397	-0.00008	-0.00021	42.31218	-4.12063	11.24472	0.00928	0.06051	0.02854	-0.00030	0.00171	-0.00064	11.54098	-6.12411	8.07950	0.84170	-0.06051	0.03095	-0.03414	0.00374	-0.00584	16.74979	3.97358	-15.53667	0.11270	0.25216	0.03201	-0.00603	-0.01789	-0.00249	29.48837
410			4.09000	-13.70347	-4.96788	-168.49432	-0.00236	-0.00043	0.00076	-0.00003	-0.00001	-0.00001	112.28564	2.93140	-179.95221	-0.13776	-0.01614	-0.02735	0.00211	0.00003	-0.00026	42.32973	-4.12459	11.26498	0.01025	0.05992	0.02818	-0.00022	0.00164	-0.00052	11.57709	-6.06195	8.18374	0.84269	-0.06644	0.03085	-0.03756	0.00511	-0.00633	16.78086	4.02461	-15.56506	0.11112	0.24970	0.03144	-0.00682	-0.01736	-0.00211	29.49949
411			4.10000	-13.71159	-4.97970	-168.48930	-0.00238	-0.00045	0.00079	-0.00004	-0.00001	-0.00001	112.29005	2.93505	-179.94731	-0.13770	-0.01615	-0.02742	-0.00024	0.00014	-0.00019	42.33961	-4.12951	11.28171	0.01028	0.05937	0.02770	-0.00008	0.00138	-0.00035	11.61460	-5.99065	8.29325	0.84415	-0.07220	0.02992	-0.03678	0.00636	-0.00639	16.81655	4.07207	-15.58741	0.11198	0.24806	0.03178	-0.00745	-0.01629	-0.00177	29.51330
412			4.11000	-13.71943	-4.99227	-168.48398	-0.00239	-0.00046	0.00084	-0.00003	-0.00001	-0.00001	112.28427	2.93486	-179.93997	-0.13772	-0.01618	-0.02763	-0.00265	0.00024	-0.00005	42.34082	-4.13445	11.29365	0.00941	0.05912	0.02719	0.00005	0.00099	-0.00020	11.65005	-5.91375	8.40455	0.84683	-0.07846	0.02842	-0.03226	0.00737	-0.00619	16.85428	4.11515	-15.60460	0.11490	0.24859	0.03321	-0.00766	-0.01495	-0.00159	29.53038
413			4.12000	-13.72613	-5.00254	-168.47972	-0.00236	-0.00045	0.00089	-0.00002	-0.00001	-0.00001	112.26883	2.93044	-179.93109	-0.13785	-0.01618	-0.02782	-0.00480	0.00030	0.00010	42.33434	-4.13812	11.30089	0.00791	0.05916	0.02688	0.00013	0.00056	-0.00011	11.68132	-5.83476	8.51717	0.84653	-0.08158	0.02715	-0.02542	0.00769	-0.00603	16.89056	4.15395	-15.62004	0.12000	0.25184	0.03506	-0.00730	-0.01330	-0.00168	29.54983
414			4.13000	-13.73040	-5.01268	-168.47766	-0.00233	-0.00044	0.00092	-0.00001	-0.00001	-0.00001	112.24531	2.92298	-179.92197	-0.13807	-0.01619	-0.02803	-0.00651	0.00031	0.00020	42.32245	-4.13923	11.30451	0.00629	0.05956	0.02687	0.00015	0.00014	-0.00011	11.70768	-5.75646	8.63299	0.84761	-0.08304	0.02640	-0.01769	0.00747	-0.00604	16.92147	4.18899	-15.63950	0.12148	0.25318	0.03609	-0.00595	-0.01101	-0.00211	29.56922
415			4.14000	-13.73106	-5.02668	-168.47818	-0.00232	-0.00044	0.00094	0.00001	-0.00001	-0.00000	112.21571	2.91452	-179.91383	-0.13824	-0.01614	-0.02810	-0.00773	0.00026	0.00024	42.30783	-4.13689	11.30630	0.00512	0.05998	0.02707	0.00014	-0.00018	-0.00019	11.72900	-5.68068	8.75405	0.84652	-0.08542	0.02603	-0.00935	0.00708	-0.00614	16.94305	4.22118	-15.66990	0.11977	0.25222	0.03635	-0.00381	-0.00833	-0.00289	29.58566
416			4.15000	-13.72793	-5.04395	-168.47966	-0.00232	-0.00045	0.00095	0.00002	-0.00001	-0.00000	112.18195	2.90694	-179.90858	-0.13844	-0.01608	-0.02813	-0.00849	0.00014	0.00024	42.29240	-4.13128	11.30810	0.00447	0.06036	0.02735	0.00012	-0.00037	-0.00031	11.74477	-5.60846	8.87974	0.84543	-0.08967	0.02594	-0.00065	0.00676	-0.00622	16.95234	4.25172	-15.71580	0.11538	0.24773	0.03550	-0.00131	-0.00578	-0.00370	29.59710
417			4.16000	-13.72195	-5.05800	-168.48013	-0.00231	-0.00046	0.00096	0.00003	-0.00001	-0.00000	112.14572	2.90174	-179.90790	-0.13870	-0.01602	-0.02808	-0.00891	-0.00001	0.00018	42.27727	-4.12302	11.31124	0.00417	0.06065	0.02770	0.00011	-0.00042	-0.00044	11.75457	-5.54019	9.00655	0.84433	-0.09338	0.02562	0.00722	0.00651	-0.00607	16.94809	4.28160	-15.77679	0.11393	0.24415	0.03492	0.00110	-0.00390	-0.00440	29.60279
418			4.17000	-13.71437	-5.06174	-168.47879	-0.00229	-0.00046	0.00095	0.00003	0.00000	-0.00000	112.10817	2.90040	-179.91211	-0.13904	-0.01600	-0.02803	-0.00913	-0.00017	0.00005	42.26291	-4.11327	11.31617	0.00403	0.06104	0.02817	0.00010	-0.00037	-0.00054	11.75920	-5.47489	9.13061	0.84268	-0.09609	0.02521	0.01291	0.00654	-0.00580	16.93137	4.31127	-15.84886	0.11397	0.24128	0.03445	0.00321	-0.00267	-0.00480	29.60298
419			4.18000	-13.70598	-5.05295	-168.47687	-0.00226	-0.00045	0.00094	0.00003	0.00001	0.00000	112.06991	2.90423	-179.91985	-0.13935	-0.01597	-0.02790	-0.00924	-0.00029	-0.00016	42.24959	-4.10317	11.32283	0.00403	0.06124	0.02857	0.00009	-0.00026	-0.00060	11.76022	-5.41013	9.24960	0.84319	-0.09772	0.02467	0.01634	0.00706	-0.00546	16.90458	4.34018	-15.92612	0.11073	0.23824	0.03426	0.00474	-0.00180	-0.00489	29.59852
420			4.19000	-13.69732	-5.03283	-168.47636	-0.00225	-0.00044	0.00092	0.00003	0.00002	0.00001	112.03130	2.91413	-179.92888	-0.13958	-0.01599	-0.02783	-0.00932	-0.00036	-0.00042	42.23730	-4.09367	11.33065	0.00432	0.06143	0.02885	0.00009	-0.00013	-0.00059	11.75894	-5.34215	9.36319	0.84143	-0.09789	0.02360	0.01822	0.00808	-0.00510	16.87059	4.36709	-16.00331	0.10925	0.23596	0.03463	0.00576	-0.00091	-0.00483	29.59075
421			4.20000	-13.68877	-5.00248	-168.47867	-0.00226	-0.00044	0.00089	0.00003	0.00003	0.00002	111.99252	2.92970	-179.93715	-0.13965	-0.01600	-0.02771	-0.00930	-0.00038	-0.00065	42.22553	-4.08552	11.33868	0.00464	0.06127	0.02885	0.00010	-0.00005	-0.00053	11.75627	-5.26702	9.47363	0.83648	-0.09877	0.02182	0.01894	0.00966	-0.00474	16.83259	4.39074	-16.07814	0.11063	0.23218	0.03498	0.00627	0.00033	-0.00469	29.58178
422			4.21000	-13.68087	-4.96269	-168.48280	-0.00226	-0.00043	0.00085	0.00003	0.00003	0.00002	111.95421	2.94913	-179.94431	-0.13968	-0.01605	-0.02769	-0.00907	-0.00038	-0.00078	42.21363	-4.07897	11.34558	0.00478	0.06104	0.02860	0.00011	-0.00005	-0.00041	11.75335	-5.18164	9.58502	0.83403	-0.09935	0.02086	0.01851	0.01144	-0.00471	16.79436	4.40998	-16.15120	0.10803	0.22748	0.03447	0.00585	0.00197	-0.00444	29.57401
423			4.22000	-13.67400	-4.91868	-168.48734	-0.00224	-0.00041	0.00083	0.00003	0.00003	0.00002	111.91740	2.96981	-179.95041	-0.13962	-0.01612	-0.02776	-0.00860	-0.00037	-0.00080	42.20095	-4.07382	11.35030	0.00445	0.06088	0.02826	0.00011	-0.00012	-0.00028	11.75137	-5.08514	9.70110	0.83125	-0.10074	0.01998	0.01678	0.01316	-0.00478	16.75942	4.42385	-16.22266	0.10442	0.22416	0.03439	0.00481	0.00378	-0.00420	29.56919
424			4.23000	-13.66759	-4.88093	-168.49037	-0.00221	-0.00038	0.00081	0.00003	0.00002	0.00001	111.88301	2.98953	-179.95609	-0.13949	-0.01622	-0.02793	-0.00785	-0.00035	-0.00074	42.18687	-4.06982	11.35237	0.00352	0.06081	0.02782	0.00009	-0.00023	-0.00015	11.75138	-4.97927	9.82395	0.82567	-0.10313	0.01920	0.01360	0.01441	-0.00488	16.73081	4.43184	-16.29119	0.10317	0.22273	0.03466	0.00346	0.00528	-0.00394	29.56792
425			4.24000	-13.66046	-4.85951	-168.49077	-0.00220	-0.00038	0.00081	0.00003	0.00001	0.00000	111.85229	3.00720	-179.96170	-0.13926	-0.01635	-0.02818	-0.00668	-0.00031	-0.00066	42.17180	-4.06642	11.35201	0.00206	0.06093	0.02740	0.00005	-0.00032	-0.00006	11.75450	-4.86906	9.95468	0.81765	-0.10620	0.01844	0.00837	0.01454	-0.00495	16.71073	4.43530	-16.35548	0.10679	0.22327	0.03514	0.00194	0.00581	-0.00371	29.57027
426			4.25000	-13.65165	-4.85880	-168.48810	-0.00221	-0.00039	0.00082	0.00004	-0.00000	-0.00001	111.82753	3.02248	-179.96631	-0.13894	-0.01648	-0.02846	-0.00499	-0.00024	-0.00059	42.15758	-4.06357	11.35033	0.00082	0.06107	0.02698	0.00002	-0.00031	-0.00002	11.76258	-4.76293	10.09429	0.80919	-0.10736	0.01790	0.00057	0.01269	-0.00501	16.70031	4.43810	-16.41601	0.11204	0.22756	0.03650	0.00025	0.00494	-0.00372	29.57547
427			4.26000	-13.64088	-4.87510	-168.48308	-0.00223	-0.00042	0.00085	0.00004	-0.00001	-0.00001	111.81080	3.03545	-179.96802	-0.13860	-0.01660	-0.02875	-0.00305	-0.00010	-0.00056	42.14618	-4.06152	11.34875	0.00026	0.06122	0.02671	0.00000	-0.00017	0.00001	11.77759	-4.67105	10.24243	0.80238	-0.10694	0.01792	-0.00869	0.00907	-0.00509	16.69894	4.44503	-16.47477	0.11836	0.23379	0.03791	-0.00126	0.00280	-0.00386	29.58194
428			4.27000	-13.62856	-4.89809	-168.47716	-0.00226	-0.00045	0.00089	0.00005	-0.00001	-0.00002	111.80244	3.04598	-179.96446	-0.13822	-0.01667	-0.02900	-0.00138	0.00008	-0.00055	42.13809	-4.06137	11.34793	0.00061	0.06130	0.02659	0.00001	0.00003	0.00008	11.79940	-4.60144	10.39382	0.79941	-0.10655	0.01773	-0.01636	0.00475	-0.00481	16.70351	4.45845	-16.53200	0.12141	0.23663	0.03892	-0.00194	0.00022	-0.00388	29.58736
429			4.28000	-13.61509	-4.91661	-168.47198	-0.00225	-0.00047	0.00094	0.00005	-0.00001	-0.00001	111.80006	3.05334	-179.95464	-0.13791	-0.01669	-0.02917	-0.00053	0.00029	-0.00049	42.13136	-4.06417	11.34666	0.00157	0.06126	0.02658	0.00002	0.00019	0.00024	11.82477	-4.55744	10.53758	0.79700	-0.10641	0.01773	-0.01999	0.00065	-0.00425	16.70869	4.47689	-16.58495	0.12396	0.23597	0.03876	-0.00145	-0.00189	-0.00355	29.58902
430			4.29000	-13.60072	-4.92388	-168.46870	-0.00222	-0.00047	0.00098	0.00006	-0.00000	-0.00000	111.79944	3.05637	-179.93904	-0.13759	-0.01662	-0.02913	-0.00062	0.00046	-0.00034	42.12307	-4.07078	11.34271	0.00242	0.06098	0.02661	0.00004	0.00021	0.00049	11.84949	-4.53838	10.66178	0.79629	-0.10467	0.01850	-0.02009	-0.00272	-0.00354	16.70924	4.49744	-16.63027	0.12656	0.23587	0.03791	0.00004	-0.00336	-0.00299	29.58522
431			4.30000	-13.58596	-4.91867	-168.46710	-0.00216	-0.00045	0.00100	0.00005	0.00001	0.00000	111.79676	3.05416	-179.92024	-0.13736	-0.01648	-0.02894	-0.00136	0.00055	-0.00012	42.11040	-4.08122	11.33376	0.00274	0.06055	0.02659	0.00007	0.00010	0.00078	11.87122	-4.54161	10.75896	0.79379	-0.10463	0.01944	-0.01842	-0.00525	-0.00264	16.70190	4.51852	-16.66720	0.13146	0.23580	0.03664	0.00216	-0.00432	-0.00240	29.57508
432			4.31000	-13.57166	-4.90437	-168.46576	-0.00209	-0.00043	0.00100	0.00005	0.00001	0.00000	111.79008	3.04639	-179.90176	-0.13722	-0.01631	-0.02866	-0.00239	0.00055	0.00017	42.09258	-4.09474	11.31882	0.00271	0.06019	0.02661	0.00009	-0.00013	0.00105	11.88910	-4.56264	10.82625	0.79037	-0.10334	0.02098	-0.01548	-0.00660	-0.00168	16.68523	4.53916	-16.69649	0.13366	0.23733	0.03536	0.00455	-0.00459	-0.00187	29.55887
433			4.32000	-13.55878	-4.88706	-168.46384	-0.00202	-0.00040	0.00100	0.00004	0.00001	0.00000	111.77863	3.03353	-179.88646	-0.13718	-0.01616	-0.02845	-0.00349	0.00049	0.00045	42.07029	-4.10977	11.29845	0.00244	0.06013	0.02673	0.00009	-0.00038	0.00123	11.90200	-4.59436	10.86391	0.78937	-0.10204	0.02251	-0.01106	-0.00658	-0.00069	16.65874	4.55716	-16.71908	0.13317	0.24023	0.03466	0.00678	-0.00372	-0.00146	29.53784
434			4.33000	-13.54836	-4.87337	-168.46164	-0.00196	-0.00038	0.00100	0.00003	0.00001	0.00000	111.76230	3.01651	-179.87602	-0.13711	-0.01603	-0.02831	-0.00453	0.00038	0.00069	42.04512	-4.12475	11.27456	0.00184	0.06042	0.02691	0.00008	-0.00061	0.00128	11.90914	-4.62775	10.87602	0.78631	-0.10002	0.02336	-0.00578	-0.00514	0.00011	16.62365	4.56996	-16.73769	0.13625	0.24417	0.03455	0.00860	-0.00148	-0.00125	29.51433
435			4.34000	-13.54108	-4.86681	-168.46046	-0.00193	-0.00038	0.00102	0.00002	0.00000	0.00000	111.74153	2.99723	-179.87129	-0.13698	-0.01590	-0.02824	-0.00525	0.00024	0.00081	42.01946	-4.13776	11.25009	0.00054	0.06125	0.02732	0.00002	-0.00072	0.00115	11.91096	-4.65312	10.87060	0.78053	-0.09839	0.02380	-0.00079	-0.00250	0.00054	16.58336	4.57561	-16.75685	0.14297	0.24432	0.03332	0.00968	0.00188	-0.00119	29.49154
436			4.35000	-13.53730	-4.86651	-168.46144	-0.00192	-0.00038	0.00103	0.00001	-0.00000	0.00000	111.71860	2.97954	-179.87238	-0.13668	-0.01575	-0.02814	-0.00530	0.00004	0.00073	41.99691	-4.14691	11.22978	-0.00098	0.06236	0.02795	-0.00003	-0.00059	0.00077	11.90873	-4.66160	10.85671	0.77493	-0.09780	0.02403	0.00339	0.00103	0.00057	16.54270	4.57320	-16.77964	0.14664	0.24046	0.03135	0.00931	0.00552	-0.00116	29.47261
437			4.36000	-13.53675	-4.86998	-168.46461	-0.00192	-0.00039	0.00104	-0.00000	-0.00000	0.00000	111.69663	2.96854	-179.87958	-0.13635	-0.01564	-0.02806	-0.00473	-0.00020	0.00046	41.98140	-4.15083	11.21931	-0.00200	0.06326	0.02858	-0.00004	-0.00018	0.00019	11.90357	-4.64690	10.84132	0.76867	-0.09811	0.02428	0.00667	0.00507	0.00036	16.50678	4.56242	-16.80505	0.14545	0.23698	0.03001	0.00739	0.00858	-0.00099	29.46043
438			4.37000	-13.53880	-4.87522	-168.46892	-0.00192	-0.00039	0.00102	-0.00001	-0.00000	0.00000	111.67773	2.96762	-179.89331	-0.13604	-0.01558	-0.02798	-0.00402	-0.00048	0.00015	41.97512	-4.14956	11.22189	-0.00170	0.06345	0.02895	-0.00001	0.00035	-0.00042	11.89644	-4.60717	10.82767	0.75873	-0.10011	0.02443	0.00834	0.00904	0.00008	16.48064	4.54413	-16.82768	0.14384	0.23542	0.02948	0.00444	0.01021	-0.00059	29.45735
439			4.38000	-13.54315	-4.88158	-168.47232	-0.00193	-0.00039	0.00099	-0.00002	-0.00000	0.00000	111.66098	2.97605	-179.91483	-0.13582	-0.01562	-0.02797	-0.00383	-0.00076	-0.00002	41.97593	-4.14459	11.23586	-0.00041	0.06299	0.02899	0.00000	0.00075	-0.00082	11.88896	-4.54648	10.81621	0.74772	-0.10416	0.02451	0.00740	0.01227	-0.00013	16.46859	4.52121	-16.84109	0.14511	0.23638	0.02962	0.00089	0.01001	0.00005	29.46430
440			4.39000	-13.54966	-4.88899	-168.47342	-0.00197	-0.00040	0.00094	-0.00003	-0.00000	-0.00000	111.64272	2.98892	-179.94485	-0.13566	-0.01569	-0.02791	-0.00449	-0.00098	0.00004	41.97864	-4.13810	11.25503	0.00093	0.06232	0.02894	0.00000	0.00085	-0.00090	11.88335	-4.47379	10.80565	0.74151	-0.10743	0.02523	0.00385	0.01384	-0.00017	16.47267	4.49708	-16.83982	0.14605	0.24073	0.03021	-0.00267	0.00826	0.00089	29.48009
441			4.40000	-13.55819	-4.89484	-168.47153	-0.00204	-0.00041	0.00088	-0.00003	-0.00000	-0.00001	111.61958	3.00067	-179.98195	-0.13560	-0.01578	-0.02781	-0.00566	-0.00108	0.00025	41.97837	-4.13253	11.27286	0.00155	0.06197	0.02899	0.00001	0.00076	-0.00072	11.88121	-4.40044	10.79311	0.73493	-0.10965	0.02489	-0.00117	0.01344	0.00003	16.49124	4.47387	-16.81970	0.15333	0.24658	0.03182	-0.00559	0.00568	0.00196	29.50113
442			4.41000	-13.56849	-4.89289	-168.46704	-0.00210	-0.00042	0.00081	-0.00004	0.00001	-0.00000	111.59084	3.00820	179.97835	-0.13568	-0.01585	-0.02761	-0.00678	-0.00103	0.00044	41.97340	-4.12953	11.28567	0.00124	0.06188	0.02911	0.00002	0.00062	-0.00042	11.88288	-4.33660	10.77552	0.72884	-0.11103	0.02402	-0.00631	0.01138	0.00036	16.51915	4.45172	-16.77937	0.16445	0.25193	0.03351	-0.00729	0.00326	0.00308	29.52223
443			4.42000	-13.57965	-4.87880	-168.46097	-0.00214	-0.00041	0.00073	-0.00004	0.00001	-0.00000	111.55831	3.01105	179.94211	-0.13595	-0.01587	-0.02733	-0.00747	-0.00083	0.00051	41.96541	-4.13003	11.29288	0.00057	0.06180	0.02924	0.00001	0.00054	-0.00011	11.88803	-4.28903	10.75206	0.72647	-0.11076	0.02381	-0.01088	0.00825	0.00072	16.54960	4.42971	-16.72262	0.17062	0.25516	0.03428	-0.00708	0.00181	0.00385	29.53805
444			4.43000	-13.59036	-4.85569	-168.45416	-0.00215	-0.00039	0.00066	-0.00004	0.00002	-0.00000	111.52456	3.01021	179.91475	-0.13632	-0.01580	-0.02693	-0.00777	-0.00055	0.00047	41.95718	-4.13416	11.29548	0.00025	0.06131	0.02920	0.00000	0.00050	0.00017	11.89617	-4.26024	10.72380	0.72710	-0.11199	0.02345	-0.01457	0.00496	0.00103	16.57607	4.40725	-16.65796	0.17479	0.25442	0.03415	-0.00528	0.00142	0.00402	29.54440
445			4.44000	-13.59923	-4.83221	-168.44614	-0.00214	-0.00036	0.00061	-0.00003	0.00001	-0.00000	111.49068	3.00698	179.89787	-0.13679	-0.01567	-0.02652	-0.00790	-0.00028	0.00037	41.95033	-4.14142	11.29427	0.00050	0.06071	0.02914	0.00000	0.00044	0.00039	11.90653	-4.24981	10.69208	0.72537	-0.11271	0.02318	-0.01680	0.00181	0.00129	16.59401	4.38514	-16.59487	0.18270	0.25377	0.03362	-0.00258	0.00139	0.00364	29.53967
446			4.45000	-13.60565	-4.81596	-168.43562	-0.00214	-0.00035	0.00059	-0.00002	0.00001	-0.00001	111.45705	3.00300	179.88968	-0.13740	-0.01556	-0.02626	-0.00798	-0.00010	0.00025	41.94558	-4.15054	11.28972	0.00143	0.06000	0.02893	0.00001	0.00028	0.00054	11.91778	-4.25541	10.65740	0.72180	-0.11279	0.02279	-0.01670	-0.00077	0.00150	16.60121	4.36582	-16.54054	0.18941	0.25385	0.03352	0.00066	0.00086	0.00295	29.52512
447			4.46000	-13.60990	-4.80977	-168.42163	-0.00214	-0.00036	0.00058	-0.00002	0.00000	-0.00001	111.42352	2.99934	179.88690	-0.13815	-0.01553	-0.02618	-0.00828	0.00001	0.00018	41.94341	-4.15972	11.28197	0.00326	0.05941	0.02870	0.00000	-0.00001	0.00064	11.92767	-4.27303	10.61973	0.71812	-0.11184	0.02267	-0.01347	-0.00242	0.00166	16.59734	4.35258	-16.49896	0.19213	0.25431	0.03351	0.00387	-0.00045	0.00206	29.50427
448			4.47000	-13.61285	-4.81192	-168.40512	-0.00215	-0.00037	0.00059	-0.00002	-0.00000	-0.00002	111.38826	2.99516	179.88768	-0.13903	-0.01557	-0.02623	-0.00918	0.00011	0.00019	41.94310	-4.16755	11.27036	0.00570	0.05896	0.02848	-0.00001	-0.00043	0.00074	11.93351	-4.29708	10.58006	0.71612	-0.11321	0.02122	-0.00706	-0.00307	0.00161	16.58334	4.34761	-16.47214	0.19649	0.25005	0.03320	0.00672	-0.00210	0.00110	29.48170
449			4.48000	-13.61554	-4.81935	-168.38843	-0.00216	-0.00038	0.00061	-0.00002	-0.00000	-0.00002	111.34811	2.98850	179.89166	-0.13991	-0.01560	-0.02638	-0.01073	0.00023	0.00026	41.94264	-4.17333	11.25410	0.00780	0.05894	0.02842	-0.00000	-0.00091	0.00082	11.93308	-4.32133	10.54105	0.71456	-0.11412	0.01943	0.00107	-0.00276	0.00136	16.56112	4.35096	-16.45972	0.20094	0.24472	0.03279	0.00887	-0.00365	0.00025	29.46163
450			4.49000	-13.61886	-4.82971	-168.37413	-0.00218	-0.00040	0.00065	-0.00002	-0.00001	-0.00002	111.30099	2.97844	179.89903	-0.14080	-0.01559	-0.02656	-0.01260	0.00034	0.00033	41.94060	-4.17662	11.23378	0.00928	0.05927	0.02846	0.00003	-0.00129	0.00085	11.92629	-4.34081	10.50711	0.71508	-0.11408	0.01856	0.00827	-0.00192	0.00102	16.53376	4.36150	-16.45893	0.20113	0.24207	0.03249	0.00981	-0.00513	-0.00038	29.44687
451			4.50000	-13.62331	-4.84015	-168.36391	-0.00222	-0.00042	0.00072	-0.00002	-0.00000	-0.00001	111.24651	2.96607	179.90952	-0.14167	-0.01556	-0.02684	-0.01435	0.00041	0.00034	41.93642	-4.17764	11.21178	0.01015	0.05995	0.02856	0.00006	-0.00150	0.00079	11.91546	-4.35321	10.48332	0.71620	-0.11526	0.01880	0.01275	-0.00102	0.00062	16.50480	4.37802	-16.46558	0.20040	0.24188	0.03185	0.00978	-0.00646	-0.00068	29.43834
452			4.51000	-13.62928	-4.84609	-168.35796	-0.00229	-0.00045	0.00079	-0.00003	-0.00000	-0.00001	111.18607	2.95381	179.92200	-0.14243	-0.01552	-0.02717	-0.01549	0.00042	0.00023	41.93020	-4.17658	11.19087	0.01030	0.06086	0.02862	0.00010	-0.00148	0.00061	11.90326	-4.35846	10.47238	0.71514	-0.11451	0.01994	0.01501	-0.00026	0.00020	16.47669	4.39782	-16.47392	0.20008	0.24835	0.03224	0.00948	-0.00717	-0.00060	29.43501
453			4.52000	-13.63670	-4.84320	-168.35524	-0.00236	-0.00047	0.00086	-0.00003	0.00001	0.00000	111.12321	2.94591	179.93462	-0.14309	-0.01549	-0.02752	-0.01555	0.00032	-0.00008	41.92302	-4.17327	11.17481	0.00995	0.06193	0.02870	0.00010	-0.00118	0.00026	11.89061	-4.35812	10.47271	0.71471	-0.11302	0.02048	0.01676	0.00022	-0.00015	16.44965	4.41581	-16.47679	0.19641	0.25659	0.03412	0.00941	-0.00640	-0.00008	29.43433
454			4.53000	-13.64489	-4.82931	-168.35426	-0.00243	-0.00048	0.00093	-0.00003	0.00002	0.00001	111.06271	2.94829	179.94557	-0.14367	-0.01552	-0.02794	-0.01462	0.00014	-0.00062	41.91666	-4.16728	11.16844	0.01012	0.06317	0.02894	0.00011	-0.00054	-0.00027	11.87699	-4.35455	10.48026	0.71572	-0.11443	0.02071	0.01930	0.00037	-0.00034	16.42222	4.42605	-16.46852	0.19267	0.26106	0.03520	0.01010	-0.00375	0.00081	29.43299
455			4.54000	-13.65244	-4.80557	-168.35365	-0.00247	-0.00048	0.00098	-0.00003	0.00002	0.00001	111.00755	2.96597	179.95370	-0.14409	-0.01564	-0.02840	-0.01332	-0.00010	-0.00134	41.91121	-4.15894	11.17610	0.01122	0.06424	0.02922	0.00014	0.00043	-0.00090	11.86104	-4.35061	10.49040	0.71511	-0.11521	0.02098	0.02300	0.00010	-0.00034	16.39188	4.42414	-16.44666	0.19056	0.26517	0.03600	0.01169	0.00009	0.00184	29.42763
456			4.55000	-13.65763	-4.77621	-168.35251	-0.00247	-0.00047	0.00101	-0.00001	0.00002	0.00001	110.95744	3.00130	179.95819	-0.14439	-0.01585	-0.02889	-0.01231	-0.00037	-0.00212	41.90445	-4.14943	11.19992	0.01275	0.06509	0.02953	0.00025	0.00162	-0.00155	11.84151	-4.34972	10.49842	0.71279	-0.11506	0.02118	0.02750	-0.00066	-0.00016	16.35628	4.40915	-16.41221	0.18842	0.26756	0.03636	0.01379	0.00399	0.00272	29.41600
457			4.56000	-13.65888	-4.74782	-168.35075	-0.00245	-0.00046	0.00103	0.00000	0.00002	0.00001	110.91014	3.05388	179.95880	-0.14448	-0.01613	-0.02937	-0.01190	-0.00064	-0.00285	41.89314	-4.14012	11.24000	0.01382	0.06561	0.02971	0.00045	0.00282	-0.00212	11.81759	-4.35527	10.50045	0.70856	-0.11308	0.02113	0.03203	-0.00184	0.00017	16.31399	4.38360	-16.36893	0.18327	0.26759	0.03655	0.01565	0.00685	0.00327	29.39717
458			4.57000	-13.65525	-4.72605	-168.34898	-0.00241	-0.00045	0.00103	0.00002	0.00001	0.00000	110.86289	3.12132	179.95560	-0.14441	-0.01645	-0.02972	-0.01207	-0.00087	-0.00341	41.87425	-4.13144	11.29411	0.01370	0.06532	0.02946	0.00067	0.00371	-0.00252	11.78932	-4.36981	10.49334	0.70780	-0.11106	0.02117	0.03599	-0.00318	0.00060	16.26531	4.35221	-16.32186	0.17459	0.26481	0.03607	0.01654	0.00804	0.00336	29.37163
459			4.58000	-13.64689	-4.71280	-168.34743	-0.00237	-0.00045	0.00101	0.00004	0.00001	0.00000	110.81377	3.19830	179.94862	-0.14427	-0.01679	-0.02998	-0.01235	-0.00104	-0.00364	41.84590	-4.12321	11.35680	0.01156	0.06429	0.02865	0.00074	0.00400	-0.00261	11.75739	-4.39406	10.47512	0.71159	-0.10983	0.02138	0.03882	-0.00446	0.00110	16.21250	4.32028	-16.27595	0.16664	0.26087	0.03494	0.01635	0.00749	0.00305	29.34139
460			4.59000	-13.63506	-4.70566	-168.34596	-0.00232	-0.00045	0.00098	0.00005	0.00000	0.00000	110.76384	3.27656	179.93854	-0.14402	-0.01713	-0.03017	-0.01190	-0.00109	-0.00347	41.80946	-4.11477	11.41988	0.00771	0.06305	0.02759	0.00057	0.00360	-0.00241	11.72309	-4.42735	10.44494	0.71450	-0.10890	0.02147	0.03976	-0.00549	0.00158	16.15943	4.29263	-16.23464	0.16365	0.25672	0.03340	0.01542	0.00558	0.00251	29.31000
461			4.60000	-13.62181	-4.70027	-168.34497	-0.00225	-0.00044	0.00095	0.00005	0.00000	0.00000	110.71784	3.34741	179.92749	-0.14364	-0.01741	-0.03024	-0.01017	-0.00097	-0.00300	41.76979	-4.10518	11.47550	0.00395	0.06239	0.02704	0.00029	0.00275	-0.00207	11.68811	-4.46783	10.40384	0.71691	-0.10829	0.02134	0.03828	-0.00621	0.00196	16.11021	4.27236	-16.19985	0.16075	0.25287	0.03217	0.01351	0.00295	0.00193	29.28074
462			4.61000	-13.60946	-4.69389	-168.34512	-0.00218	-0.00043	0.00094	0.00004	0.00000	0.00000	110.68157	3.40519	179.91924	-0.14306	-0.01759	-0.03028	-0.00742	-0.00068	-0.00237	41.73272	-4.09400	11.51922	0.00182	0.06256	0.02719	0.00012	0.00174	-0.00167	11.65489	-4.51297	10.35502	0.71666	-0.10639	0.02139	0.03377	-0.00649	0.00218	16.06779	4.26070	-16.17225	0.15938	0.25234	0.03162	0.01117	0.00020	0.00138	29.25545
463			4.62000	-13.59964	-4.68644	-168.34760	-0.00213	-0.00042	0.00095	0.00003	0.00000	0.00001	110.65784	3.44684	179.91780	-0.14229	-0.01767	-0.03031	-0.00445	-0.00027	-0.00171	41.70147	-4.08202	11.54942	0.00149	0.06334	0.02788	0.00008	0.00079	-0.00124	11.62621	-4.55991	10.30338	0.71438	-0.10428	0.02238	0.02619	-0.00640	0.00228	16.03346	4.25763	-16.15198	0.15813	0.25403	0.03078	0.00868	-0.00230	0.00084	29.23396
464			4.63000	-13.59322	-4.67815	-168.35321	-0.00208	-0.00042	0.00099	0.00002	0.00000	0.00002	110.64612	3.47192	179.92567	-0.14136	-0.01767	-0.03042	-0.00193	0.00018	-0.00110	41.67641	-4.07081	11.56678	0.00215	0.06457	0.02877	0.00009	0.00004	-0.00078	11.60490	-4.60535	10.25452	0.71372	-0.10307	0.02308	0.01628	-0.00597	0.00211	16.00736	4.26203	-16.13914	0.15482	0.25615	0.03062	0.00619	-0.00415	0.00035	29.21483
465			4.64000	-13.58992	-4.66973	-168.36263	-0.00205	-0.00041	0.00104	0.00001	0.00000	0.00002	110.64374	3.48142	179.94305	-0.14030	-0.01757	-0.03055	-0.00014	0.00056	-0.00055	41.65656	-4.06202	11.57306	0.00306	0.06602	0.02972	0.00010	-0.00042	-0.00032	11.59290	-4.64598	10.21386	0.71475	-0.10303	0.02263	0.00509	-0.00524	0.00161	15.98896	4.27188	-16.13428	0.15340	0.25806	0.03152	0.00395	-0.00505	-0.00016	29.19666
466			4.65000	-13.58841	-4.66380	-168.37540	-0.00203	-0.00041	0.00110	0.00001	0.00000	0.00003	110.64751	3.47815	179.96741	-0.13915	-0.01738	-0.03063	0.00100	0.00080	-0.00010	41.64116	-4.05726	11.57110	0.00370	0.06730	0.03049	0.00008	-0.00053	0.00010	11.59121	-4.67878	10.18615	0.71600	-0.10238	0.02240	-0.00633	-0.00412	0.00098	15.97791	4.28514	-16.13843	0.15355	0.25984	0.03210	0.00184	-0.00502	-0.00069	29.17900
467			4.66000	-13.58722	-4.66231	-168.38953	-0.00203	-0.00041	0.00116	0.00001	-0.00000	0.00003	110.65503	3.46618	179.99388	-0.13799	-0.01713	-0.03057	0.00170	0.00082	0.00029	41.63010	-4.05775	11.56420	0.00378	0.06765	0.03058	0.00005	-0.00039	0.00045	11.59978	-4.70119	10.17395	0.71570	-0.10310	0.02154	-0.01720	-0.00276	0.00030	15.97393	4.29993	-16.15179	0.15525	0.25967	0.03278	-0.00020	-0.00433	-0.00117	29.16222
468			4.67000	-13.58524	-4.66375	-168.40126	-0.00205	-0.00043	0.00119	0.00001	-0.00000	0.00002	110.66454	3.44875	-179.98483	-0.13700	-0.01689	-0.03045	0.00216	0.00064	0.00067	41.62330	-4.06347	11.55402	0.00336	0.06726	0.03014	0.00002	-0.00022	0.00075	11.61798	-4.71206	10.17678	0.71308	-0.10356	0.02162	-0.02739	-0.00139	-0.00030	15.97680	4.31479	-16.17263	0.15701	0.25974	0.03266	-0.00225	-0.00359	-0.00151	29.14689
469			4.68000	-13.58218	-4.66424	-168.40773	-0.00204	-0.00043	0.00120	0.00001	0.00000	0.00001	110.67496	3.42740	-179.97462	-0.13626	-0.01670	-0.03025	0.00248	0.00032	0.00109	41.62048	-4.07393	11.54034	0.00250	0.06630	0.02937	0.00000	-0.00017	0.00104	11.64533	-4.71309	10.19263	0.70801	-0.10389	0.02159	-0.03750	-0.00054	-0.00081	15.98681	4.32973	-16.19848	0.15968	0.26008	0.03277	-0.00451	-0.00363	-0.00178	29.13354
470			4.69000	-13.57834	-4.66168	-168.40775	-0.00202	-0.00042	0.00117	0.00001	0.00000	-0.00000	110.68573	3.40224	-179.97884	-0.13584	-0.01656	-0.02996	0.00275	-0.00002	0.00156	41.62069	-4.08819	11.52160	0.00150	0.06493	0.02844	-0.00001	-0.00037	0.00135	11.68223	-4.70916	10.22019	0.70350	-0.10514	0.02114	-0.04791	-0.00059	-0.00120	16.00495	4.34726	-16.22809	0.16233	0.25971	0.03321	-0.00708	-0.00497	-0.00206	29.12215
471			4.70000	-13.57460	-4.65835	-168.40242	-0.00199	-0.00040	0.00112	0.00001	0.00000	-0.00001	110.69680	3.37196	-179.99710	-0.13571	-0.01645	-0.02957	0.00312	-0.00030	0.00206	41.62274	-4.10521	11.49525	0.00028	0.06334	0.02746	-0.00000	-0.00082	0.00168	11.72873	-4.70613	10.25793	0.70063	-0.10593	0.02075	-0.05747	-0.00145	-0.00145	16.03207	4.37041	-16.26096	0.16473	0.26124	0.03424	-0.00973	-0.00740	-0.00238	29.11248
472			4.71000	-13.57229	-4.65882	-168.39400	-0.00197	-0.00038	0.00106	0.00000	-0.00000	-0.00002	110.70925	3.33498	179.97333	-0.13571	-0.01633	-0.02913	0.00378	-0.00047	0.00252	41.62590	-4.12379	11.45917	-0.00080	0.06197	0.02667	0.00001	-0.00141	0.00199	11.78294	-4.70819	10.30204	0.69679	-0.10618	0.02042	-0.06355	-0.00264	-0.00148	16.06744	4.40049	-16.29603	0.16914	0.26440	0.03560	-0.01205	-0.01007	-0.00262	29.10396
473			4.72000	-13.57231	-4.66761	-168.38519	-0.00196	-0.00037	0.00100	-0.00001	-0.00001	-0.00002	110.72488	3.29093	179.93668	-0.13582	-0.01622	-0.02874	0.00478	-0.00053	0.00287	41.63163	-4.14255	11.41377	-0.00138	0.06112	0.02622	0.00003	-0.00198	0.00221	11.84044	-4.71697	10.34556	0.69230	-0.10635	0.01993	-0.06406	-0.00364	-0.00124	16.10843	4.43567	-16.33009	0.17467	0.26874	0.03741	-0.01355	-0.01199	-0.00262	29.09696
474			4.73000	-13.57449	-4.68777	-168.37804	-0.00198	-0.00037	0.00093	-0.00001	-0.00002	-0.00002	110.74522	3.24109	179.89777	-0.13602	-0.01608	-0.02835	0.00589	-0.00049	0.00304	41.64236	-4.16038	11.36196	-0.00069	0.06084	0.02625	0.00002	-0.00238	0.00231	11.89543	-4.73195	10.38041	0.69109	-0.10596	0.02020	-0.05912	-0.00413	-0.00082	16.15146	4.47183	-16.35903	0.17905	0.27220	0.03819	-0.01386	-0.01245	-0.00222	29.09253
475			4.74000	-13.57789	-4.72008	-168.37306	-0.00202	-0.00038	0.00087	-0.00001	-0.00002	-0.00002	110.77016	3.18844	179.86032	-0.13631	-0.01593	-0.02802	0.00661	-0.00041	0.00297	41.65941	-4.17619	11.30832	0.00184	0.06129	0.02695	-0.00007	-0.00250	0.00226	11.94299	-4.75116	10.40025	0.69149	-0.10466	0.02091	-0.05017	-0.00400	-0.00024	16.19328	4.50457	-16.37973	0.18315	0.27536	0.03832	-0.01315	-0.01149	-0.00156	29.09155
476			4.75000	-13.58100	-4.76109	-168.36868	-0.00210	-0.00042	0.00083	-0.00001	-0.00003	-0.00002	110.79688	3.13782	179.82712	-0.13668	-0.01580	-0.02775	0.00643	-0.00031	0.00264	41.68142	-4.18944	11.25873	0.00557	0.06224	0.02813	-0.00025	-0.00222	0.00203	11.98038	-4.77207	10.40240	0.69178	-0.10492	0.02074	-0.03922	-0.00340	0.00036	16.23126	4.53077	-16.39055	0.18867	0.27753	0.03885	-0.01169	-0.00951	-0.00080	29.09387
477			4.76000	-13.58237	-4.80091	-168.36226	-0.00219	-0.00046	0.00080	-0.00000	-0.00002	-0.00002	110.82080	3.09457	179.80026	-0.13724	-0.01571	-0.02757	0.00509	-0.00021	0.00211	41.70475	-4.20054	11.21913	0.00909	0.06276	0.02896	-0.00039	-0.00159	0.00160	12.00696	-4.79162	10.38842	0.69222	-0.10497	0.02055	-0.02810	-0.00235	0.00081	16.26332	4.54889	-16.39149	0.19355	0.27888	0.03911	-0.00951	-0.00696	-0.00007	29.09813
478			4.77000	-13.58067	-4.82550	-168.35208	-0.00228	-0.00050	0.00078	0.00001	-0.00001	-0.00002	110.83698	3.06099	179.78183	-0.13792	-0.01568	-0.02748	0.00274	-0.00005	0.00154	41.72532	-4.21002	11.19187	0.01128	0.06265	0.02917	-0.00039	-0.00086	0.00112	12.02364	-4.80658	10.36341	0.69338	-0.10626	0.01992	-0.01787	-0.00102	0.00100	16.28806	4.55883	-16.38463	0.19870	0.27709	0.03879	-0.00684	-0.00408	0.00046	29.10242
479			4.78000	-13.57454	-4.82362	-168.33870	-0.00232	-0.00051	0.00078	0.00003	0.00002	-0.00001	110.84212	3.03591	179.77388	-0.13878	-0.01567	-0.02746	-0.00014	0.00016	0.00101	41.74079	-4.21803	11.17569	0.01186	0.06213	0.02888	-0.00028	-0.00028	0.00068	12.03195	-4.81440	10.33414	0.69526	-0.10689	0.01895	-0.00906	0.00040	0.00094	16.30417	4.56126	-16.37356	0.20303	0.27566	0.03898	-0.00378	-0.00117	0.00075	29.10476
480			4.79000	-13.56307	-4.79249	-168.32469	-0.00232	-0.00050	0.00080	0.00005	0.00004	-0.00000	110.83560	3.01739	179.77785	-0.13972	-0.01562	-0.02739	-0.00289	0.00040	0.00054	41.75083	-4.22428	11.16817	0.01119	0.06138	0.02835	-0.00017	0.00009	0.00032	12.03379	-4.81433	10.30646	0.69324	-0.10656	0.01814	-0.00214	0.00154	0.00075	16.31119	4.55732	-16.36208	0.20755	0.27593	0.03953	-0.00065	0.00140	0.00078	29.10389
481			4.80000	-13.54586	-4.73900	-168.31299	-0.00230	-0.00046	0.00082	0.00008	0.00005	0.00001	110.81943	3.00448	179.79306	-0.14073	-0.01552	-0.02733	-0.00498	0.00058	0.00014	41.75709	-4.22793	11.16724	0.01015	0.06045	0.02763	-0.00009	0.00025	0.00001	12.03128	-4.80812	10.28404	0.69173	-0.10862	0.01750	0.00264	0.00221	0.00053	16.30935	4.54930	-16.35340	0.21106	0.27489	0.03962	0.00228	0.00317	0.00059	29.09943
482			4.81000	-13.52341	-4.67585	-168.30554	-0.00227	-0.00043	0.00086	0.00010	0.00005	0.00001	110.79700	2.99651	179.81598	-0.14174	-0.01540	-0.02726	-0.00620	0.00065	-0.00015	41.76124	-4.22808	11.17101	0.00951	0.05950	0.02692	-0.00005	0.00022	-0.00025	12.02619	-4.79868	10.26783	0.69188	-0.11037	0.01728	0.00578	0.00240	0.00034	16.29984	4.53983	-16.34927	0.21051	0.27449	0.03982	0.00473	0.00391	0.00032	29.09188
483			4.82000	-13.49694	-4.61500	-168.30255	-0.00227	-0.00041	0.00089	0.00011	0.00004	0.00002	110.77184	2.99310	179.84093	-0.14263	-0.01531	-0.02729	-0.00652	0.00058	-0.00032	41.76399	-4.22413	11.17787	0.00923	0.05869	0.02619	-0.00002	0.00004	-0.00045	12.01939	-4.78855	10.25641	0.69240	-0.11104	0.01644	0.00818	0.00222	0.00023	16.28395	4.53107	-16.34915	0.20825	0.27431	0.04086	0.00668	0.00368	0.00008	29.08189
484			4.83000	-13.46793	-4.56378	-168.30229	-0.00228	-0.00041	0.00092	0.00012	0.00003	0.00002	110.74701	2.99361	179.86131	-0.14339	-0.01528	-0.02742	-0.00593	0.00036	-0.00038	41.76530	-4.21550	11.18635	0.00900	0.05843	0.02577	-0.00000	-0.00022	-0.00065	12.01095	-4.77957	10.24756	0.69221	-0.11072	0.01551	0.01051	0.00181	0.00018	16.26294	4.52439	-16.35131	0.20743	0.27442	0.04187	0.00824	0.00281	-0.00007	29.07013
485			4.84000	-13.43811	-4.52515	-168.30188	-0.00228	-0.00041	0.00093	0.00012	0.00002	0.00001	110.72603	2.99863	179.87170	-0.14399	-0.01532	-0.02762	-0.00456	0.00003	-0.00041	41.76574	-4.20173	11.19656	0.00899	0.05867	0.02570	0.00001	-0.00046	-0.00087	12.00058	-4.77299	10.23951	0.69177	-0.10974	0.01601	0.01309	0.00125	0.00020	16.23801	4.52038	-16.35440	0.20493	0.27516	0.04166	0.00931	0.00176	-0.00018	29.05741
486			4.85000	-13.40941	-4.49995	-168.29901	-0.00225	-0.00041	0.00094	0.00011	0.00001	0.00000	110.71116	3.00879	179.86926	-0.14436	-0.01544	-0.02790	-0.00293	-0.00033	-0.00042	41.76573	-4.18303	11.20920	0.00958	0.05935	0.02604	0.00003	-0.00062	-0.00108	11.98790	-4.76967	10.23110	0.68970	-0.11031	0.01687	0.01584	0.00056	0.00025	16.21033	4.51873	-16.35808	0.20301	0.27451	0.04058	0.01003	0.00086	-0.00026	29.04494
487			4.86000	-13.38382	-4.48861	-168.29350	-0.00220	-0.00040	0.00094	0.00009	0.00000	-0.00001	110.70184	3.02347	179.85457	-0.14443	-0.01562	-0.02820	-0.00167	-0.00064	-0.00040	41.76430	-4.16107	11.22409	0.01028	0.06007	0.02647	0.00007	-0.00068	-0.00122	11.97277	-4.77080	10.22153	0.68790	-0.11095	0.01723	0.01841	-0.00036	0.00033	16.18074	4.51896	-16.36239	0.20156	0.27269	0.03958	0.01052	0.00015	-0.00032	29.03391
488			4.87000	-13.36333	-4.49120	-168.28738	-0.00214	-0.00039	0.00093	0.00006	-0.00001	-0.00001	110.69587	3.04073	179.83105	-0.14418	-0.01580	-0.02844	-0.00099	-0.00082	-0.00037	41.75978	-4.13818	11.23989	0.01054	0.06070	0.02689	0.00014	-0.00067	-0.00125	11.95549	-4.77787	10.21021	0.68719	-0.11046	0.01732	0.02029	-0.00152	0.00043	16.14982	4.52071	-16.36722	0.20006	0.27147	0.03898	0.01080	-0.00047	-0.00038	29.02489
489			4.88000	-13.34948	-4.50774	-168.28389	-0.00208	-0.00038	0.00092	0.00004	-0.00002	-0.00001	110.69128	3.05844	179.80383	-0.14365	-0.01598	-0.02866	-0.00074	-0.00086	-0.00032	41.75125	-4.11632	11.25542	0.01006	0.06119	0.02713	0.00020	-0.00060	-0.00117	11.93690	-4.79209	10.19718	0.68653	-0.11098	0.01686	0.02084	-0.00284	0.00049	16.11808	4.52394	-16.37248	0.19774	0.26964	0.03886	0.01080	-0.00117	-0.00045	29.01772
490			4.89000	-13.34306	-4.53769	-168.28612	-0.00205	-0.00039	0.00091	0.00001	-0.00002	-0.00000	110.68715	3.07438	179.77809	-0.14286	-0.01611	-0.02881	-0.00064	-0.00075	-0.00026	41.73875	-4.09674	11.26950	0.00883	0.06167	0.02737	0.00023	-0.00054	-0.00104	11.91850	-4.81340	10.18376	0.68548	-0.11048	0.01711	0.01945	-0.00401	0.00050	16.08634	4.52919	-16.37872	0.19389	0.26918	0.03853	0.01034	-0.00207	-0.00061	29.01175
491			4.90000	-13.34355	-4.57855	-168.29536	-0.00205	-0.00040	0.00090	-0.00001	-0.00003	0.00000	110.68368	3.08709	179.75766	-0.14199	-0.01620	-0.02893	-0.00039	-0.00055	-0.00021	41.72372	-4.07986	11.28135	0.00707	0.06225	0.02761	0.00019	-0.00051	-0.00088	11.90235	-4.83969	10.17280	0.68401	-0.10704	0.01816	0.01602	-0.00462	0.00042	16.05575	4.53746	-16.38758	0.18958	0.27142	0.03820	0.00947	-0.00318	-0.00091	29.00619
492			4.91000	-13.34921	-4.62547	-168.31117	-0.00208	-0.00041	0.00090	-0.00002	-0.00004	0.00001	110.68221	3.09593	179.74487	-0.14095	-0.01621	-0.02901	0.00023	-0.00031	-0.00019	41.70890	-4.06530	11.29071	0.00517	0.06307	0.02804	0.00012	-0.00051	-0.00077	11.89033	-4.86729	10.16791	0.68411	-0.10667	0.01845	0.01119	-0.00474	0.00018	16.02735	4.54962	-16.40124	0.18708	0.26959	0.03736	0.00834	-0.00408	-0.00128	29.00044
493			4.92000	-13.35771	-4.67248	-168.33116	-0.00211	-0.00043	0.00091	-0.00003	-0.00004	0.00002	110.68462	3.10205	179.73973	-0.13989	-0.01617	-0.02905	0.00118	-0.00011	-0.00020	41.69727	-4.05205	11.29868	0.00371	0.06378	0.02846	0.00006	-0.00053	-0.00071	11.88356	-4.89185	10.17219	0.68406	-0.10524	0.01814	0.00580	-0.00414	-0.00015	16.00203	4.56495	-16.42061	0.18537	0.26798	0.03721	0.00703	-0.00438	-0.00163	28.99430
494			4.93000	-13.36695	-4.71381	-168.35210	-0.00213	-0.00045	0.00093	-0.00003	-0.00003	0.00002	110.69167	3.10613	179.74051	-0.13882	-0.01606	-0.02899	0.00207	0.00003	-0.00017	41.69000	-4.03923	11.30566	0.00298	0.06430	0.02895	0.00003	-0.00058	-0.00065	11.88220	-4.90944	10.18658	0.68183	-0.10410	0.01804	0.00096	-0.00299	-0.00047	15.98046	4.58145	-16.44441	0.18412	0.26761	0.03726	0.00560	-0.00402	-0.00179	28.98773
495			4.94000	-13.37547	-4.74471	-168.37061	-0.00213	-0.00045	0.00095	-0.00002	-0.00002	0.00002	110.70192	3.10777	179.74409	-0.13786	-0.01594	-0.02892	0.00261	0.00009	-0.00007	41.68584	-4.02718	11.31099	0.00239	0.06474	0.02938	0.00001	-0.00063	-0.00054	11.88504	-4.91794	10.20837	0.67961	-0.10434	0.01827	-0.00223	-0.00154	-0.00068	15.96331	4.59667	-16.46907	0.18005	0.26830	0.03762	0.00400	-0.00318	-0.00169	28.98138
496			4.95000	-13.38260	-4.76321	-168.38425	-0.00209	-0.00044	0.00098	-0.00002	-0.00001	0.00001	110.71372	3.10657	179.74734	-0.13710	-0.01581	-0.02881	0.00295	0.00007	0.00005	41.68341	-4.01698	11.31397	0.00146	0.06521	0.02984	0.00000	-0.00056	-0.00039	11.88987	-4.91713	10.23216	0.67871	-0.10575	0.01852	-0.00379	-0.00002	-0.00073	15.95133	4.60862	-16.49018	0.17808	0.27003	0.03809	0.00228	-0.00222	-0.00133	28.97668
497			4.96000	-13.38817	-4.77223	-168.39157	-0.00205	-0.00042	0.00100	-0.00002	-0.00001	0.00000	110.72680	3.10403	179.74829	-0.13664	-0.01571	-0.02872	0.00331	0.00000	0.00011	41.68276	-4.00994	11.31565	0.00060	0.06542	0.03004	-0.00000	-0.00032	-0.00025	11.89525	-4.90887	10.25278	0.67838	-0.10572	0.01827	-0.00511	0.00118	-0.00062	15.94576	4.61669	-16.50493	0.17629	0.27305	0.03940	0.00027	-0.00150	-0.00088	28.97534
498			4.97000	-13.39226	-4.77733	-168.39278	-0.00201	-0.00041	0.00102	-0.00001	-0.00000	-0.00000	110.74141	3.10243	179.74602	-0.13630	-0.01567	-0.02869	0.00353	-0.00009	0.00009	41.68441	-4.00649	11.31730	0.00043	0.06530	0.02994	-0.00000	-0.00002	-0.00012	11.90155	-4.89653	10.26781	0.67609	-0.10432	0.01779	-0.00755	0.00181	-0.00046	15.94775	4.62174	-16.51323	0.17751	0.27776	0.04117	-0.00199	-0.00113	-0.00052	28.97816
499			4.98000	-13.39501	-4.78160	-168.38937	-0.00199	-0.00040	0.00103	-0.00001	-0.00000	-0.00001	110.75604	3.10298	179.74057	-0.13602	-0.01567	-0.02869	0.00327	-0.00019	0.00005	41.68684	-4.00659	11.31883	0.00077	0.06480	0.02955	-0.00000	0.00021	0.00002	11.91016	-4.88333	10.27765	0.67598	-0.10373	0.01759	-0.01127	0.00197	-0.00032	15.95758	4.62516	-16.51768	0.17922	0.28001	0.04186	-0.00422	-0.00087	-0.00036	28.98443
500			4.99000	-13.39656	-4.78453	-168.38289	-0.00197	-0.00040	0.00102	-0.00001	0.00000	-0.00001	110.76820	3.10548	179.73207	-0.13586	-0.01573	-0.02875	0.00245	-0.00027	0.00002	41.68764	-4.00986	11.31919	0.00119	0.06446	0.02922	0.00000	0.00036	0.00018	11.92202	-4.87089	10.28374	0.67560	-0.10416	0.01736	-0.01546	0.00195	-0.00021	15.97406	4.62789	-16.52179	0.18145	0.27935	0.04171	-0.00611	-0.00050	-0.00040	28.99244
501			5.00000	-13.39722	-4.78480	-168.37514	-0.00194	-0.00040	0.00100	-0.00000	0.00000	-0.00001	110.77567	3.10926	179.72202	-0.13589	-0.01581	-0.02879	0.00122	-0.00030	0.00000	41.68507	-4.01616	11.31783	0.00135	0.06406	0.02884	0.00001	0.00045	0.00035	11.93719	-4.85936	10.28707	0.67600	-0.10525	0.01686	-0.01930	0.00193	-0.00012	15.99532	4.63017	-16.52778	0.18188	0.27602	0.04125	-0.00739	-0.00008	-0.00049	29.00061
502			5.01000	-13.39763	-4.78216	-168.36720	-0.00192	-0.00040	0.00098	-0.00001	0.00000	-0.00001	110.77736	3.11309	179.71190	-0.13609	-0.01589	-0.02881	-0.00014	-0.00027	0.00002	41.67853	-4.02518	11.31403	0.00136	0.06377	0.02858	0.00002	0.00046	0.00054	11.95504	-4.84863	10.28738	0.67667	-0.10744	0.01606	-0.02209	0.00191	-0.00000	16.01957	4.63197	-16.53488	0.18349	0.27213	0.04085	-0.00812	0.00005	-0.00043	29.00785
503			5.02000	-13.39896	-4.77601	-168.35997	-0.00191	-0.00041	0.00097	-0.00001	0.00001	-0.00001	110.77353	3.11536	179.70363	-0.13638	-0.01591	-0.02873	-0.00139	-0.00018	0.00010	41.66860	-4.03680	11.30699	0.00125	0.06323	0.02821	0.00002	0.00039	0.00076	11.97425	-4.83948	10.28286	0.67671	-0.10780	0.01578	-0.02318	0.00173	0.00018	16.04507	4.63331	-16.53954	0.18537	0.27099	0.04068	-0.00817	-0.00028	-0.00009	29.01381
504			5.03000	-13.40254	-4.76465	-168.35381	-0.00190	-0.00041	0.00097	-0.00002	0.00001	-0.00000	110.76494	3.11411	179.69824	-0.13676	-0.01591	-0.02868	-0.00252	-0.00006	0.00023	41.65607	-4.05090	11.29565	0.00127	0.06288	0.02796	0.00003	0.00026	0.00099	11.99290	-4.83328	10.27084	0.67684	-0.10951	0.01512	-0.02230	0.00147	0.00041	16.06994	4.63376	-16.53687	0.18850	0.26987	0.04077	-0.00761	-0.00090	0.00056	29.01830
505			5.04000	-13.40925	-4.74770	-168.34985	-0.00189	-0.00040	0.00097	-0.00003	0.00001	0.00000	110.75201	3.10811	179.69658	-0.13725	-0.01589	-0.02864	-0.00367	0.00009	0.00039	41.64125	-4.06743	11.27968	0.00146	0.06255	0.02771	0.00004	0.00013	0.00122	12.00916	-4.83090	10.24916	0.67521	-0.11099	0.01403	-0.01975	0.00117	0.00063	16.09263	4.63263	-16.52334	0.19273	0.27033	0.04162	-0.00661	-0.00139	0.00137	29.02142
506			5.05000	-13.41882	-4.72785	-168.34941	-0.00189	-0.00039	0.00098	-0.00003	0.00001	0.00001	110.73433	3.09727	179.69901	-0.13775	-0.01587	-0.02868	-0.00498	0.00024	0.00052	41.62410	-4.08621	11.25931	0.00179	0.06256	0.02759	0.00005	0.00001	0.00142	12.02195	-4.83216	10.21783	0.67392	-0.11146	0.01282	-0.01670	0.00088	0.00077	16.11229	4.62901	-16.49895	0.19567	0.27250	0.04317	-0.00540	-0.00139	0.00213	29.02365
507			5.06000	-13.42976	-4.70972	-168.35350	-0.00190	-0.00038	0.00100	-0.00003	0.00001	0.00002	110.71108	3.08259	179.70523	-0.13819	-0.01582	-0.02875	-0.00635	0.00034	0.00060	41.60427	-4.10672	11.23573	0.00183	0.06267	0.02741	0.00006	-0.00004	0.00152	12.03170	-4.83643	10.17966	0.67432	-0.11108	0.01269	-0.01450	0.00055	0.00087	16.12879	4.62256	-16.46728	0.19691	0.27535	0.04388	-0.00429	-0.00078	0.00254	29.02496
508			5.07000	-13.44011	-4.69772	-168.36134	-0.00192	-0.00038	0.00100	-0.00003	0.00000	0.00002	110.68246	3.06614	179.71384	-0.13868	-0.01578	-0.02886	-0.00743	0.00038	0.00059	41.58240	-4.12798	11.21102	0.00135	0.06284	0.02712	0.00005	-0.00002	0.00149	12.03999	-4.84295	10.13966	0.67475	-0.11134	0.01318	-0.01344	0.00021	0.00090	16.14247	4.61370	-16.43412	0.19727	0.27646	0.04349	-0.00339	0.00032	0.00252	29.02506
509			5.08000	-13.44799	-4.69553	-168.37088	-0.00195	-0.00038	0.00101	-0.00002	-0.00000	0.00001	110.65066	3.05101	179.72260	-0.13913	-0.01571	-0.02888	-0.00774	0.00032	0.00047	41.56070	-4.14829	11.18825	0.00050	0.06275	0.02667	0.00002	0.00008	0.00128	12.04798	-4.85071	10.10205	0.67465	-0.11048	0.01399	-0.01291	-0.00005	0.00088	16.15358	4.60284	-16.40373	0.19566	0.27748	0.04295	-0.00257	0.00161	0.00226	29.02374
510			5.09000	-13.45167	-4.70404	-168.37914	-0.00200	-0.00040	0.00102	-0.00000	-0.00001	0.00001	110.61954	3.04058	179.72903	-0.13959	-0.01566	-0.02889	-0.00709	0.00018	0.00025	41.54271	-4.16564	11.17066	-0.00028	0.06231	0.02603	-0.00001	0.00020	0.00092	12.05596	-4.85849	10.06929	0.67433	-0.11050	0.01380	-0.01249	-0.00018	0.00072	16.16202	4.59058	-16.37795	0.19579	0.27759	0.04305	-0.00184	0.00265	0.00192	29.02094
511			5.10000	-13.45022	-4.71929	-168.38400	-0.00205	-0.00043	0.00104	0.00002	-0.00001	-0.00000	110.59295	3.03713	179.73154	-0.13993	-0.01561	-0.02883	-0.00570	-0.00000	-0.00001	41.53139	-4.17794	11.16037	-0.00057	0.06145	0.02528	-0.00001	0.00026	0.00049	12.06423	-4.86506	10.04346	0.67485	-0.11216	0.01317	-0.01268	-0.00016	0.00050	16.16805	4.57813	-16.35763	0.19882	0.27697	0.04314	-0.00148	0.00314	0.00147	29.01671
512			5.11000	-13.44369	-4.73403	-168.38454	-0.00207	-0.00045	0.00106	0.00003	-0.00001	-0.00001	110.57284	3.04088	179.72905	-0.14022	-0.01562	-0.02885	-0.00398	-0.00019	-0.00024	41.52793	-4.18381	11.15733	-0.00039	0.06087	0.02484	0.00000	0.00021	0.00007	12.07393	-4.86912	10.02726	0.67597	-0.11216	0.01335	-0.01402	0.00003	0.00024	16.17324	4.56725	-16.34404	0.20094	0.27678	0.04263	-0.00173	0.00296	0.00086	29.01192
513			5.12000	-13.43351	-4.74192	-168.38141	-0.00207	-0.00046	0.00109	0.00004	-0.00000	-0.00001	110.55993	3.05075	179.72212	-0.14048	-0.01568	-0.02896	-0.00224	-0.00033	-0.00043	41.53224	-4.18303	11.16072	0.00040	0.06081	0.02486	-0.00000	0.00013	-0.00031	12.08628	-4.86905	10.02315	0.67335	-0.11207	0.01290	-0.01603	0.00045	-0.00007	16.17941	4.55988	-16.33868	0.20548	0.27574	0.04240	-0.00256	0.00226	0.00014	29.00780
514			5.13000	-13.42182	-4.74084	-168.37633	-0.00205	-0.00045	0.00110	0.00004	0.00000	-0.00001	110.55367	3.06531	179.71225	-0.14070	-0.01581	-0.02916	-0.00084	-0.00042	-0.00057	41.54280	-4.17622	11.16956	0.00173	0.06134	0.02535	-0.00004	0.00006	-0.00062	12.10166	-4.86325	10.03265	0.66726	-0.11078	0.01237	-0.01743	0.00107	-0.00038	16.18760	4.55716	-16.34295	0.20827	0.27652	0.04308	-0.00356	0.00130	-0.00065	29.00531
515			5.14000	-13.41065	-4.73292	-168.37181	-0.00202	-0.00044	0.00111	0.00004	0.00001	-0.00000	110.55197	3.08238	179.70171	-0.14092	-0.01596	-0.02940	-0.00003	-0.00043	-0.00065	41.55723	-4.16511	11.18262	0.00334	0.06223	0.02612	-0.00008	0.00007	-0.00087	12.11891	-4.85094	10.05505	0.66466	-0.11152	0.01208	-0.01715	0.00183	-0.00062	16.19758	4.55951	-16.35676	0.20636	0.27488	0.04328	-0.00419	0.00004	-0.00135	29.00520
516			5.15000	-13.40137	-4.72247	-168.36996	-0.00202	-0.00043	0.00110	0.00003	0.00001	0.00000	110.55235	3.09993	179.69215	-0.14111	-0.01609	-0.02958	0.00024	-0.00039	-0.00068	41.57315	-4.15180	11.19901	0.00478	0.06319	0.02694	-0.00012	0.00021	-0.00105	12.13577	-4.83255	10.08638	0.66105	-0.11238	0.01208	-0.01496	0.00265	-0.00078	16.20814	4.56695	-16.37734	0.20415	0.27501	0.04378	-0.00429	-0.00160	-0.00181	29.00791
517			5.16000	-13.39450	-4.71196	-168.37177	-0.00206	-0.00044	0.00109	0.00002	0.00001	0.00001	110.55302	3.11683	179.68486	-0.14120	-0.01620	-0.02970	0.00017	-0.00032	-0.00068	41.58894	-4.13840	11.21844	0.00588	0.06404	0.02768	-0.00014	0.00046	-0.00115	12.15046	-4.80900	10.12171	0.66021	-0.11506	0.01136	-0.01192	0.00354	-0.00080	16.21815	4.57913	-16.40048	0.20474	0.27421	0.04447	-0.00394	-0.00339	-0.00201	29.01313
518			5.17000	-13.38995	-4.69975	-168.37642	-0.00211	-0.00045	0.00107	0.00002	0.00001	0.00002	110.55308	3.13256	179.67995	-0.14124	-0.01628	-0.02973	-0.00011	-0.00025	-0.00064	41.60284	-4.12649	11.24013	0.00648	0.06437	0.02805	-0.00012	0.00072	-0.00114	12.16246	-4.78115	10.15792	0.66128	-0.11877	0.01025	-0.00903	0.00439	-0.00074	16.22651	4.59504	-16.42336	0.20988	0.27266	0.04484	-0.00315	-0.00474	-0.00202	29.01920
519			5.18000	-13.38702	-4.68359	-168.38239	-0.00214	-0.00044	0.00103	0.00001	0.00001	0.00002	110.55170	3.14632	179.67686	-0.14114	-0.01629	-0.02959	-0.00056	-0.00019	-0.00054	41.61288	-4.11704	11.26179	0.00662	0.06413	0.02812	-0.00007	0.00081	-0.00100	12.17214	-4.75014	10.19395	0.66130	-0.12011	0.01010	-0.00644	0.00494	-0.00073	16.23183	4.61273	-16.44472	0.21524	0.27383	0.04492	-0.00168	-0.00520	-0.00190	29.02367
520			5.19000	-13.38454	-4.66460	-168.38806	-0.00214	-0.00042	0.00099	0.00001	0.00001	0.00002	110.54819	3.15704	179.67456	-0.14100	-0.01626	-0.02933	-0.00112	-0.00015	-0.00038	41.61760	-4.11029	11.28027	0.00635	0.06351	0.02797	-0.00001	0.00070	-0.00074	12.17950	-4.71768	10.22899	0.65832	-0.11993	0.01011	-0.00342	0.00509	-0.00070	16.23217	4.62948	-16.46387	0.21935	0.27685	0.04548	0.00070	-0.00461	-0.00167	29.02427
521			5.20000	-13.38162	-4.64828	-168.39206	-0.00211	-0.00040	0.00095	0.00001	0.00001	0.00001	110.54232	3.16378	179.67216	-0.14089	-0.01620	-0.02905	-0.00169	-0.00011	-0.00018	41.61642	-4.10634	11.29296	0.00595	0.06287	0.02778	0.00005	0.00048	-0.00042	12.18365	-4.68587	10.26151	0.65758	-0.12019	0.01007	0.00067	0.00496	-0.00063	16.22532	4.64280	-16.47994	0.21832	0.27798	0.04594	0.00385	-0.00303	-0.00132	29.01979
522			5.21000	-13.37790	-4.64266	-168.39435	-0.00207	-0.00037	0.00093	0.00001	-0.00000	0.00000	110.53422	3.16640	179.66995	-0.14077	-0.01613	-0.02879	-0.00216	-0.00006	-0.00001	41.60987	-4.10523	11.29910	0.00551	0.06230	0.02751	0.00009	0.00024	-0.00012	12.18330	-4.65623	10.28964	0.65916	-0.12101	0.01016	0.00558	0.00478	-0.00055	16.20970	4.65065	-16.49205	0.21443	0.27754	0.04599	0.00713	-0.00065	-0.00092	29.01016
523			5.22000	-13.37361	-4.65475	-168.39554	-0.00204	-0.00036	0.00093	0.00002	-0.00001	-0.00001	110.52455	3.16565	179.66838	-0.14061	-0.01608	-0.02867	-0.00245	-0.00001	0.00010	41.59900	-4.10625	11.29970	0.00499	0.06203	0.02727	0.00011	0.00002	0.00009	12.17812	-4.62850	10.31288	0.65932	-0.12160	0.01054	0.01007	0.00481	-0.00049	16.18550	4.65177	-16.50128	0.21280	0.27741	0.04554	0.00988	0.00227	-0.00064	28.99612
524			5.23000	-13.36921	-4.68655	-168.39708	-0.00203	-0.00037	0.00095	0.00002	-0.00003	-0.00001	110.51413	3.16288	179.66808	-0.14040	-0.01603	-0.02869	-0.00251	0.00004	0.00014	41.58525	-4.10800	11.29647	0.00433	0.06209	0.02713	0.00011	-0.00021	0.00019	12.16925	-4.60063	10.33243	0.66002	-0.12159	0.01102	0.01296	0.00521	-0.00048	16.15505	4.64612	-16.51017	0.21140	0.27599	0.04453	0.01142	0.00513	-0.00058	28.97898
525			5.24000	-13.36527	-4.73370	-168.40001	-0.00205	-0.00041	0.00098	0.00001	-0.00003	-0.00001	110.50412	3.15951	179.66913	-0.14013	-0.01600	-0.02878	-0.00226	0.00007	0.00010	41.57032	-4.10884	11.29102	0.00367	0.06271	0.02735	0.00009	-0.00041	0.00019	12.15866	-4.57005	10.35093	0.65958	-0.12186	0.01102	0.01347	0.00590	-0.00050	16.12196	4.63546	-16.52153	0.21367	0.27344	0.04333	0.01168	0.00709	-0.00073	28.96045
526			5.25000	-13.36225	-4.78514	-168.40448	-0.00208	-0.00045	0.00102	0.00001	-0.00004	-0.00001	110.49585	3.15718	179.67166	-0.13987	-0.01599	-0.02894	-0.00168	0.00010	-0.00002	41.55619	-4.10775	11.28541	0.00298	0.06378	0.02786	0.00006	-0.00050	0.00009	12.14898	-4.53543	10.37191	0.65887	-0.12492	0.01028	0.01119	0.00661	-0.00056	16.09024	4.62292	-16.53696	0.21310	0.26738	0.04219	0.01032	0.00741	-0.00099	28.94240
527			5.26000	-13.36037	-4.82667	-168.40927	-0.00211	-0.00048	0.00106	0.00001	-0.00003	-0.00001	110.49072	3.15787	179.67587	-0.13959	-0.01601	-0.02917	-0.00074	0.00010	-0.00024	41.54512	-4.10453	11.28238	0.00223	0.06498	0.02843	0.00003	-0.00036	-0.00013	12.14299	-4.49767	10.39899	0.65510	-0.12580	0.00989	0.00668	0.00678	-0.00065	16.06364	4.61240	-16.55636	0.20790	0.26399	0.04200	0.00773	0.00618	-0.00123	28.92645
528			5.27000	-13.35983	-4.84750	-168.41278	-0.00212	-0.00050	0.00109	0.00000	-0.00001	0.00000	110.49036	3.16350	179.68147	-0.13937	-0.01605	-0.02941	0.00047	0.00007	-0.00049	41.53911	-4.09960	11.28495	0.00176	0.06576	0.02878	0.00001	-0.00003	-0.00039	12.14210	-4.45909	10.43323	0.65319	-0.12581	0.01000	0.00262	0.00656	-0.00075	16.04442	4.60645	-16.57676	0.20398	0.26388	0.04219	0.00520	0.00413	-0.00114	28.91340
529			5.28000	-13.36059	-4.84450	-168.41382	-0.00211	-0.00049	0.00111	-0.00000	0.00001	0.00001	110.49521	3.17389	179.68733	-0.13916	-0.01612	-0.02967	0.00157	0.00002	-0.00067	41.53882	-4.09384	11.29367	0.00197	0.06628	0.02907	-0.00000	0.00036	-0.00060	12.14393	-4.42133	10.47018	0.65386	-0.12827	0.00989	0.00179	0.00645	-0.00072	16.03161	4.60372	-16.59120	0.20211	0.26316	0.04226	0.00369	0.00232	-0.00048	28.90322
530			5.29000	-13.36246	-4.82196	-168.41246	-0.00208	-0.00046	0.00113	-0.00001	0.00002	0.00001	110.50385	3.18718	179.69225	-0.13900	-0.01620	-0.02986	0.00218	-0.00003	-0.00073	41.54257	-4.08869	11.30680	0.00270	0.06647	0.02926	-0.00002	0.00069	-0.00066	12.14431	-4.38525	10.50264	0.65584	-0.12977	0.00961	0.00394	0.00629	-0.00059	16.02224	4.60038	-16.59219	0.20160	0.26398	0.04277	0.00324	0.00125	0.00057	28.89497
531			5.30000	-13.36478	-4.78933	-168.40944	-0.00204	-0.00043	0.00113	-0.00001	0.00002	0.00001	110.51357	3.20080	179.69489	-0.13889	-0.01631	-0.03006	0.00211	-0.00008	-0.00068	41.54765	-4.08554	11.32109	0.00346	0.06684	0.02958	-0.00002	0.00090	-0.00058	12.14145	-4.35221	10.52761	0.65951	-0.12804	0.00986	0.00639	0.00564	-0.00048	16.01427	4.59429	-16.57803	0.20209	0.26951	0.04389	0.00321	0.00070	0.00157	28.88758
532			5.31000	-13.36648	-4.75659	-168.40685	-0.00200	-0.00040	0.00113	-0.00000	0.00002	0.00001	110.52150	3.21333	179.69592	-0.13871	-0.01640	-0.03018	0.00133	-0.00010	-0.00058	41.55150	-4.08539	11.33395	0.00423	0.06704	0.02981	-0.00001	0.00098	-0.00038	12.13657	-4.32410	10.54697	0.66346	-0.12793	0.00950	0.00766	0.00471	-0.00037	16.00716	4.58618	-16.55337	0.20453	0.27210	0.04460	0.00329	0.00049	0.00219	28.88003
533			5.32000	-13.36618	-4.73219	-168.40620	-0.00198	-0.00038	0.00112	0.00001	0.00001	0.00001	110.52465	3.22392	179.69598	-0.13855	-0.01648	-0.03026	-0.00017	-0.00009	-0.00045	41.55191	-4.08842	11.34324	0.00509	0.06719	0.02999	0.00002	0.00093	-0.00011	12.13088	-4.30149	10.56282	0.66671	-0.12735	0.00924	0.00814	0.00369	-0.00030	16.00013	4.57679	-16.52439	0.20549	0.27167	0.04445	0.00352	0.00071	0.00231	28.87171
534			5.33000	-13.36262	-4.72242	-168.40836	-0.00198	-0.00037	0.00111	0.00002	0.00000	0.00001	110.52012	3.23164	179.69589	-0.13842	-0.01653	-0.03028	-0.00233	-0.00006	-0.00028	41.54697	-4.09456	11.34767	0.00613	0.06716	0.03004	0.00009	0.00078	0.00020	12.12481	-4.28380	10.57660	0.67216	-0.12708	0.01009	0.00795	0.00271	-0.00030	15.99208	4.56688	-16.49674	0.20387	0.26943	0.04285	0.00370	0.00094	0.00191	28.86245
535			5.34000	-13.35499	-4.72927	-168.41318	-0.00200	-0.00039	0.00110	0.00004	-0.00001	0.00000	110.50536	3.23525	179.69609	-0.13835	-0.01652	-0.03026	-0.00499	-0.00001	-0.00007	41.53520	-4.10348	11.34624	0.00739	0.06714	0.03011	0.00020	0.00055	0.00052	12.11941	-4.27045	10.59087	0.67513	-0.12940	0.01020	0.00665	0.00182	-0.00032	15.98314	4.55890	-16.47628	0.20563	0.26426	0.04091	0.00355	0.00063	0.00110	28.85302
536			5.35000	-13.34316	-4.74844	-168.41953	-0.00205	-0.00042	0.00111	0.00005	-0.00002	0.00000	110.47884	3.23420	179.69630	-0.13843	-0.01646	-0.03016	-0.00783	0.00003	0.00015	41.51536	-4.11469	11.33912	0.00855	0.06704	0.03010	0.00035	0.00031	0.00078	12.11591	-4.26042	10.60867	0.67915	-0.12845	0.01074	0.00487	0.00121	-0.00041	15.97461	4.55579	-16.46784	0.20351	0.26221	0.03981	0.00278	-0.00010	0.00008	28.84456
537			5.36000	-13.32771	-4.77105	-168.42564	-0.00211	-0.00046	0.00113	0.00006	-0.00002	0.00000	110.44055	3.22916	179.69571	-0.13866	-0.01635	-0.03000	-0.01041	0.00003	0.00030	41.48712	-4.12728	11.32739	0.00917	0.06708	0.03018	0.00049	0.00017	0.00093	12.11423	-4.25069	10.63167	0.68473	-0.12715	0.01138	0.00398	0.00143	-0.00055	15.96768	4.55866	-16.47392	0.20079	0.26169	0.03915	0.00170	-0.00070	-0.00097	28.83833
538			5.37000	-13.31014	-4.78639	-168.42992	-0.00216	-0.00049	0.00114	0.00007	-0.00001	0.00000	110.39269	3.22286	179.69400	-0.13899	-0.01624	-0.02982	-0.01219	-0.00001	0.00028	41.45195	-4.14035	11.31435	0.00887	0.06717	0.03017	0.00056	0.00022	0.00089	12.11306	-4.23623	10.66013	0.68775	-0.12803	0.01129	0.00453	0.00274	-0.00071	15.96279	4.56653	-16.49441	0.20062	0.26039	0.03884	0.00050	-0.00074	-0.00198	28.83536
539			5.38000	-13.29228	-4.78412	-168.43074	-0.00218	-0.00051	0.00114	0.00006	0.00001	0.00000	110.33978	3.21920	179.69127	-0.13935	-0.01618	-0.02971	-0.01270	-0.00007	0.00010	41.41351	-4.15263	11.30442	0.00741	0.06694	0.02979	0.00048	0.00044	0.00065	12.11149	-4.21168	10.69674	0.69126	-0.12960	0.01183	0.00536	0.00488	-0.00103	15.96040	4.57787	-16.52933	0.19764	0.25872	0.03805	-0.00113	-0.00034	-0.00298	28.83618
540			5.39000	-13.27590	-4.75936	-168.42744	-0.00216	-0.00049	0.00112	0.00006	0.00003	0.00000	110.28796	3.22076	179.68825	-0.13965	-0.01617	-0.02965	-0.01161	-0.00012	-0.00012	41.37712	-4.16260	11.30050	0.00476	0.06588	0.02866	0.00027	0.00058	0.00031	12.11066	-4.17318	10.74867	0.69411	-0.13061	0.01232	0.00503	0.00733	-0.00154	15.96245	4.59268	-16.58062	0.19627	0.25828	0.03755	-0.00364	0.00015	-0.00409	28.84123
541			5.40000	-13.26210	-4.71707	-168.41991	-0.00212	-0.00046	0.00108	0.00004	0.00004	0.00000	110.24411	3.22642	179.68472	-0.13986	-0.01622	-0.02968	-0.00888	-0.00016	-0.00023	41.34890	-4.16836	11.30183	0.00203	0.06465	0.02737	0.00008	0.00046	-0.00001	12.11237	-4.11886	10.82320	0.69862	-0.13207	0.01307	0.00334	0.00985	-0.00224	15.97201	4.61155	-16.64987	0.19540	0.25653	0.03644	-0.00708	0.00061	-0.00506	28.85101
542			5.41000	-13.25146	-4.66881	-168.40843	-0.00209	-0.00043	0.00104	0.00003	0.00004	-0.00000	110.21472	3.23316	179.68051	-0.13993	-0.01632	-0.02977	-0.00498	-0.00017	-0.00021	41.33496	-4.16843	11.30630	0.00085	0.06412	0.02672	0.00001	0.00015	-0.00027	12.11768	-4.04844	10.92319	0.70527	-0.13354	0.01387	0.00102	0.01228	-0.00303	15.99158	4.63381	-16.73475	0.19427	0.25497	0.03547	-0.01084	0.00103	-0.00568	28.86579
543			5.42000	-13.24399	-4.62615	-168.39418	-0.00210	-0.00041	0.00101	0.00002	0.00003	-0.00001	110.20284	3.23815	179.67659	-0.13991	-0.01642	-0.02991	-0.00081	-0.00011	-0.00009	41.33833	-4.16263	11.31252	0.00148	0.06412	0.02667	-0.00003	-0.00023	-0.00047	12.12642	-3.96332	11.04638	0.71311	-0.13317	0.01524	-0.00104	0.01428	-0.00394	16.02156	4.65768	-16.82816	0.19260	0.25602	0.03478	-0.01402	0.00126	-0.00582	28.88489
544			5.43000	-13.23935	-4.59634	-168.37918	-0.00212	-0.00040	0.00100	0.00001	0.00002	-0.00002	110.20776	3.23885	179.67458	-0.13974	-0.01647	-0.02996	0.00277	0.00001	0.00014	41.35836	-4.15206	11.31859	0.00343	0.06410	0.02687	-0.00016	-0.00072	-0.00054	12.13758	-3.86608	11.18746	0.71945	-0.13443	0.01554	-0.00226	0.01606	-0.00447	16.05986	4.68135	-16.92135	0.19382	0.25635	0.03482	-0.01620	0.00121	-0.00563	28.90652
545			5.44000	-13.23693	-4.58220	-168.36609	-0.00217	-0.00041	0.00101	0.00000	0.00001	-0.00002	110.22549	3.23292	179.67506	-0.13947	-0.01645	-0.02997	0.00500	0.00014	0.00044	41.39108	-4.13788	11.32129	0.00696	0.06462	0.02771	-0.00043	-0.00131	-0.00048	12.14984	-3.76008	11.34081	0.72464	-0.13490	0.01529	-0.00239	0.01718	-0.00472	16.10267	4.70374	-17.00830	0.19635	0.25599	0.03508	-0.01707	0.00102	-0.00527	28.92832
546			5.45000	-13.23631	-4.58293	-168.35716	-0.00221	-0.00042	0.00104	-0.00000	-0.00000	-0.00001	110.24898	3.21973	179.67767	-0.13905	-0.01637	-0.02996	0.00528	0.00024	0.00071	41.42936	-4.12159	11.31799	0.01159	0.06601	0.02933	-0.00075	-0.00191	-0.00032	12.16202	-3.64899	11.50298	0.72996	-0.13502	0.01495	-0.00140	0.01760	-0.00485	16.14580	4.72474	-17.08871	0.19960	0.25586	0.03541	-0.01677	0.00097	-0.00506	28.94836
547			5.46000	-13.23725	-4.59536	-168.35345	-0.00226	-0.00044	0.00107	-0.00001	-0.00001	-0.00001	110.26936	3.20151	179.68164	-0.13860	-0.01627	-0.02998	0.00367	0.00030	0.00086	41.46474	-4.10462	11.30876	0.01547	0.06792	0.03115	-0.00086	-0.00236	-0.00015	12.17319	-3.53574	11.67345	0.73690	-0.13488	0.01458	0.00056	0.01742	-0.00496	16.18585	4.74514	-17.16749	0.20113	0.25551	0.03580	-0.01546	0.00109	-0.00526	28.96587
548			5.47000	-13.23948	-4.61500	-168.35471	-0.00229	-0.00045	0.00110	-0.00001	-0.00002	-0.00000	110.27982	3.18179	179.68600	-0.13815	-0.01616	-0.03005	0.00088	0.00029	0.00084	41.49127	-4.08809	11.29576	0.01744	0.06969	0.03256	-0.00068	-0.00256	-0.00004	12.18277	-3.42210	11.85363	0.74553	-0.13338	0.01472	0.00320	0.01673	-0.00527	16.22034	4.76695	-17.25222	0.20077	0.25636	0.03611	-0.01348	0.00112	-0.00591	28.98085
549			5.48000	-13.24256	-4.63745	-168.35989	-0.00231	-0.00047	0.00113	-0.00001	-0.00002	0.00000	110.27708	3.16442	179.68964	-0.13777	-0.01606	-0.03010	-0.00248	0.00021	0.00069	41.50721	-4.07210	11.28186	0.01835	0.07091	0.03342	-0.00037	-0.00255	-0.00003	12.19042	-3.30863	12.04481	0.75198	-0.13234	0.01444	0.00604	0.01600	-0.00544	16.24762	4.79278	-17.34975	0.20287	0.25626	0.03631	-0.01133	0.00069	-0.00690	28.99380
550			5.49000	-13.24540	-4.65899	-168.36751	-0.00233	-0.00048	0.00116	-0.00001	-0.00002	0.00001	110.25943	3.15195	179.69106	-0.13757	-0.01598	-0.03017	-0.00620	0.00009	0.00046	41.51240	-4.05655	11.26908	0.01896	0.07180	0.03400	-0.00002	-0.00239	-0.00007	12.19626	-3.19550	12.24713	0.75685	-0.13020	0.01413	0.00844	0.01511	-0.00558	16.26669	4.82495	-17.46307	0.20549	0.25542	0.03618	-0.00895	-0.00037	-0.00792	29.00456
551			5.50000	-13.24698	-4.67623	-168.37636	-0.00235	-0.00049	0.00118	0.00000	-0.00001	0.00001	110.22539	3.14584	179.68948	-0.13757	-0.01593	-0.03018	-0.01014	-0.00005	0.00015	41.50645	-4.04188	11.25836	0.01944	0.07257	0.03449	0.00037	-0.00206	-0.00015	12.20077	-3.08300	12.46002	0.76210	-0.12832	0.01299	0.01005	0.01427	-0.00536	16.27724	4.86462	-17.59095	0.20828	0.25396	0.03666	-0.00641	-0.00200	-0.00892	29.01277
552			5.51000	-13.24642	-4.68647	-168.38515	-0.00236	-0.00050	0.00118	0.00001	-0.00001	0.00001	110.17464	3.14808	179.68544	-0.13780	-0.01594	-0.03027	-0.01395	-0.00018	-0.00035	41.48936	-4.02894	11.25117	0.01946	0.07383	0.03522	0.00074	-0.00141	-0.00031	12.20458	-2.97099	12.68301	0.76626	-0.12722	0.01200	0.01103	0.01370	-0.00515	16.27941	4.91178	-17.72928	0.20877	0.25248	0.03716	-0.00378	-0.00385	-0.00966	29.01780
553			5.52000	-13.24339	-4.68928	-168.39276	-0.00235	-0.00049	0.00118	0.00002	-0.00000	0.00001	110.10896	3.16276	179.68158	-0.13826	-0.01606	-0.03052	-0.01727	-0.00027	-0.00110	41.46261	-4.01880	11.25149	0.01918	0.07525	0.03586	0.00103	-0.00026	-0.00063	12.20787	-2.85830	12.91554	0.76853	-0.12546	0.01194	0.01235	0.01343	-0.00531	16.27384	4.96491	-17.87311	0.20422	0.25185	0.03741	-0.00114	-0.00542	-0.01001	29.01952
554			5.53000	-13.23789	-4.68746	-168.39775	-0.00233	-0.00048	0.00119	0.00003	0.00000	0.00001	110.03130	3.19357	179.68155	-0.13896	-0.01630	-0.03099	-0.01996	-0.00029	-0.00207	41.42855	-4.01257	11.26372	0.01853	0.07623	0.03595	0.00123	0.00134	-0.00108	12.20974	-2.74330	13.15596	0.76938	-0.12501	0.01197	0.01537	0.01368	-0.00548	16.26085	5.02133	-18.01766	0.20001	0.25072	0.03738	0.00146	-0.00625	-0.00993	29.01797
555			5.54000	-13.23042	-4.68520	-168.39937	-0.00231	-0.00048	0.00121	0.00003	0.00000	-0.00000	109.94473	3.24183	179.68869	-0.13983	-0.01664	-0.03168	-0.02189	-0.00024	-0.00313	41.38921	-4.01111	11.29070	0.01697	0.07636	0.03517	0.00128	0.00313	-0.00153	12.20825	-2.62487	13.40171	0.76937	-0.12376	0.01161	0.02085	0.01414	-0.00540	16.24053	5.07758	-18.15852	0.19768	0.25091	0.03793	0.00405	-0.00612	-0.00970	29.01375
556			5.55000	-13.22191	-4.68577	-168.39717	-0.00230	-0.00049	0.00126	0.00003	-0.00000	-0.00001	109.85322	3.30551	179.70457	-0.14074	-0.01705	-0.03253	-0.02268	-0.00014	-0.00403	41.34718	-4.01475	11.33239	0.01414	0.07531	0.03330	0.00111	0.00463	-0.00182	12.20130	-2.50263	13.64986	0.76949	-0.12101	0.01137	0.02857	0.01460	-0.00533	16.21306	5.13015	-18.29234	0.19477	0.25330	0.03902	0.00655	-0.00506	-0.00940	29.00760
557			5.56000	-13.21372	-4.68976	-168.39130	-0.00229	-0.00050	0.00134	0.00003	-0.00000	-0.00002	109.76231	3.37862	179.72784	-0.14158	-0.01746	-0.03343	-0.02208	-0.00004	-0.00453	41.30593	-4.02251	11.38455	0.01080	0.07333	0.03071	0.00081	0.00535	-0.00184	12.18737	-2.37629	13.89781	0.77024	-0.11692	0.01134	0.03789	0.01500	-0.00530	16.17881	5.17662	-18.41815	0.19243	0.25613	0.03991	0.00887	-0.00325	-0.00898	29.00012
558			5.57000	-13.20685	-4.69476	-168.38229	-0.00228	-0.00052	0.00144	0.00002	-0.00000	-0.00003	109.67742	3.45252	179.75439	-0.14224	-0.01783	-0.03433	-0.02032	0.00001	-0.00445	41.26868	-4.03227	11.43944	0.00840	0.07156	0.02840	0.00056	0.00519	-0.00163	12.16538	-2.24580	14.14293	0.77041	-0.11366	0.01097	0.04807	0.01552	-0.00508	16.13818	5.21595	-18.53695	0.19032	0.25596	0.04021	0.01082	-0.00099	-0.00851	28.99142
559			5.58000	-13.20150	-4.69773	-168.37135	-0.00227	-0.00053	0.00154	0.00002	0.00000	-0.00003	109.60165	3.51839	179.77866	-0.14274	-0.01811	-0.03509	-0.01795	-0.00001	-0.00382	41.23658	-4.04170	11.48891	0.00740	0.07074	0.02710	0.00043	0.00436	-0.00129	12.13490	-2.11160	14.38337	0.77113	-0.11063	0.01054	0.05848	0.01595	-0.00479	16.09250	5.24830	-18.65099	0.18465	0.25222	0.03989	0.01180	0.00135	-0.00807	28.98202
560			5.59000	-13.19743	-4.69709	-168.36014	-0.00225	-0.00054	0.00164	0.00001	0.00000	-0.00003	109.53587	3.57031	179.79579	-0.14303	-0.01826	-0.03562	-0.01540	-0.00011	-0.00281	41.20903	-4.04945	11.52721	0.00742	0.07088	0.02683	0.00036	0.00319	-0.00090	12.09598	-1.97476	14.61785	0.77303	-0.10751	0.01065	0.06816	0.01607	-0.00473	16.04433	5.27426	-18.76220	0.17776	0.24939	0.03943	0.01174	0.00342	-0.00767	28.97334
561			5.60000	-13.19400	-4.69444	-168.35030	-0.00222	-0.00053	0.00171	0.00001	0.00000	-0.00002	109.47971	3.60576	179.80244	-0.14314	-0.01832	-0.03590	-0.01289	-0.00028	-0.00161	41.18472	-4.05532	11.55183	0.00786	0.07165	0.02726	0.00033	0.00198	-0.00047	12.04977	-1.83757	14.84476	0.77435	-0.10517	0.01082	0.07592	0.01585	-0.00462	15.99663	5.29482	-18.87057	0.17242	0.24823	0.03930	0.01114	0.00481	-0.00727	28.96669
562			5.61000	-13.19045	-4.69341	-168.34290	-0.00220	-0.00052	0.00174	0.00001	-0.00000	-0.00002	109.43274	3.62464	179.79671	-0.14311	-0.01830	-0.03596	-0.01041	-0.00048	-0.00045	41.16277	-4.06033	11.56291	0.00855	0.07267	0.02801	0.00032	0.00097	-0.00004	11.99786	-1.70367	15.06067	0.77668	-0.10312	0.01139	0.08150	0.01511	-0.00458	15.95086	5.31134	-18.97297	0.16627	0.24577	0.03845	0.01046	0.00513	-0.00652	28.96219
563			5.62000	-13.18632	-4.69723	-168.33865	-0.00219	-0.00051	0.00172	0.00002	-0.00001	-0.00001	109.39491	3.62904	179.77904	-0.14301	-0.01821	-0.03571	-0.00796	-0.00066	0.00055	41.14256	-4.06575	11.56310	0.00955	0.07339	0.02876	0.00033	0.00032	0.00033	11.94196	-1.57750	15.26120	0.77802	-0.09938	0.01201	0.08467	0.01349	-0.00444	15.90656	5.32522	-19.06483	0.15984	0.24302	0.03747	0.01024	0.00457	-0.00557	28.95852
564			5.63000	-13.18161	-4.70783	-168.33775	-0.00218	-0.00051	0.00166	0.00002	-0.00001	-0.00001	109.36613	3.62177	179.75171	-0.14281	-0.01805	-0.03518	-0.00555	-0.00078	0.00127	41.12326	-4.07267	11.55642	0.01060	0.07369	0.02938	0.00035	0.00012	0.00057	11.88375	-1.46377	15.44355	0.77654	-0.09626	0.01174	0.08490	0.01135	-0.00392	15.86164	5.33726	-19.14329	0.15559	0.24096	0.03737	0.01080	0.00374	-0.00466	28.95325
565			5.64000	-13.17677	-4.72565	-168.33978	-0.00218	-0.00050	0.00156	0.00002	-0.00002	-0.00000	109.34657	3.60656	179.71831	-0.14254	-0.01785	-0.03445	-0.00311	-0.00083	0.00163	41.10394	-4.08176	11.54748	0.01134	0.07382	0.03000	0.00037	0.00037	0.00065	11.82558	-1.36646	15.60795	0.77576	-0.09238	0.01169	0.08215	0.00865	-0.00348	15.81372	5.34722	-19.20788	0.15056	0.24122	0.03778	0.01196	0.00321	-0.00376	28.94311
566			5.65000	-13.17201	-4.74900	-168.34387	-0.00219	-0.00050	0.00145	0.00002	-0.00002	-0.00000	109.33681	3.58833	179.68356	-0.14213	-0.01761	-0.03354	-0.00048	-0.00079	0.00156	41.08462	-4.09330	11.54144	0.01156	0.07366	0.03055	0.00037	0.00105	0.00051	11.76991	-1.28876	15.75572	0.78065	-0.09036	0.01158	0.07743	0.00582	-0.00303	15.75995	5.35370	-19.25778	0.14561	0.23944	0.03763	0.01391	0.00332	-0.00259	28.92406
567			5.66000	-13.16731	-4.77388	-168.34866	-0.00220	-0.00050	0.00132	0.00002	-0.00002	-0.00000	109.33854	3.57330	179.65224	-0.14153	-0.01737	-0.03257	0.00250	-0.00067	0.00108	41.06698	-4.10674	11.54371	0.01132	0.07329	0.03099	0.00032	0.00210	0.00014	11.71823	-1.23308	15.88596	0.78529	-0.08684	0.01276	0.07192	0.00284	-0.00279	15.69673	5.35339	-19.28850	0.14214	0.23995	0.03663	0.01706	0.00446	-0.00091	28.89187
568			5.67000	-13.16223	-4.79649	-168.35277	-0.00221	-0.00049	0.00119	0.00002	-0.00002	-0.00000	109.35368	3.56718	179.62903	-0.14084	-0.01714	-0.03155	0.00585	-0.00049	0.00031	41.05358	-4.12150	11.55919	0.01075	0.07247	0.03119	0.00022	0.00342	-0.00043	11.67013	-1.20105	15.99374	0.78777	-0.08474	0.01430	0.06751	0.00008	-0.00238	15.61931	5.34093	-19.29122	0.13988	0.24171	0.03549	0.02160	0.00693	0.00129	28.84243
569			5.68000	-13.15614	-4.81474	-168.35464	-0.00222	-0.00048	0.00107	0.00003	-0.00001	-0.00001	109.38397	3.57359	179.61757	-0.13999	-0.01698	-0.03070	0.00948	-0.00025	-0.00060	41.04747	-4.13718	11.59116	0.01000	0.07149	0.03120	0.00007	0.00489	-0.00109	11.62397	-1.19336	16.07258	0.79207	-0.08383	0.01671	0.06486	-0.00249	-0.00177	15.52267	5.31056	-19.25699	0.13343	0.24471	0.03417	0.02616	0.01064	0.00372	28.77280
570			5.69000	-13.14833	-4.82685	-168.35300	-0.00220	-0.00047	0.00100	0.00003	-0.00001	-0.00001	109.43074	3.59375	179.62048	-0.13909	-0.01688	-0.03007	0.01322	0.00004	-0.00151	41.05202	-4.15421	11.64119	0.00910	0.07048	0.03108	-0.00011	0.00640	-0.00176	11.57894	-1.20986	16.11971	0.79637	-0.07998	0.01954	0.06264	-0.00471	-0.00089	15.40452	5.25961	-19.18401	0.12683	0.24989	0.03287	0.03000	0.01501	0.00573	28.68273
571			5.70000	-13.13833	-4.83303	-168.34789	-0.00214	-0.00045	0.00098	0.00004	-0.00000	-0.00001	109.49425	3.62694	179.63901	-0.13809	-0.01685	-0.02970	0.01661	0.00035	-0.00230	41.06966	-4.17313	11.70868	0.00825	0.06929	0.03076	-0.00027	0.00774	-0.00228	11.53521	-1.24889	16.13737	0.79909	-0.07527	0.02145	0.05977	-0.00642	0.00016	15.26767	5.19119	-19.08207	0.12481	0.25195	0.03100	0.03290	0.01845	0.00658	28.57695
572			5.71000	-13.12563	-4.83718	-168.34074	-0.00208	-0.00043	0.00098	0.00005	-0.00000	-0.00001	109.57191	3.66959	179.67282	-0.13701	-0.01687	-0.02946	0.01884	0.00067	-0.00284	41.10019	-4.19500	11.78955	0.00753	0.06761	0.03008	-0.00037	0.00858	-0.00247	11.49347	-1.30726	16.13097	0.80281	-0.07435	0.02194	0.05592	-0.00795	0.00105	15.12180	5.11463	-18.97062	0.12216	0.24654	0.02853	0.03270	0.01943	0.00605	28.46663
573			5.72000	-13.10995	-4.84133	-168.33281	-0.00203	-0.00043	0.00098	0.00006	-0.00000	-0.00001	109.65691	3.71580	179.71925	-0.13595	-0.01691	-0.02922	0.01922	0.00097	-0.00302	41.13866	-4.22073	11.87564	0.00695	0.06580	0.02935	-0.00040	0.00876	-0.00228	11.45471	-1.37991	16.10818	0.80849	-0.07500	0.02166	0.05088	-0.00916	0.00157	14.97986	5.04063	-18.87043	0.11777	0.23767	0.02612	0.02951	0.01848	0.00476	28.36457
574			5.73000	-13.09157	-4.84211	-168.32445	-0.00199	-0.00043	0.00096	0.00006	0.00000	-0.00001	109.74055	3.75877	179.77495	-0.13499	-0.01695	-0.02897	0.01791	0.00125	-0.00287	41.17818	-4.25119	11.95751	0.00637	0.06439	0.02887	-0.00036	0.00844	-0.00181	11.42005	-1.46097	16.07740	0.81359	-0.07512	0.02244	0.04498	-0.00979	0.00186	14.85047	4.97450	-18.79117	0.11057	0.22903	0.02305	0.02485	0.01707	0.00341	28.27699
575			5.74000	-13.07145	-4.83572	-168.31570	-0.00191	-0.00041	0.00093	0.00007	0.00001	-0.00001	109.81667	3.79427	179.83714	-0.13419	-0.01698	-0.02868	0.01561	0.00148	-0.00254	41.21428	-4.28650	12.02915	0.00573	0.06318	0.02849	-0.00029	0.00780	-0.00121	11.38973	-1.54505	16.04451	0.81675	-0.07453	0.02427	0.03973	-0.00976	0.00208	14.73469	4.91459	-18.72794	0.10103	0.22479	0.02045	0.02023	0.01614	0.00261	28.20195
576			5.75000	-13.05115	-4.82244	-168.30762	-0.00183	-0.00039	0.00089	0.00006	0.00001	-0.00001	109.88237	3.82018	179.90376	-0.13351	-0.01696	-0.02829	0.01283	0.00165	-0.00205	41.24553	-4.32559	12.08775	0.00524	0.06141	0.02767	-0.00022	0.00679	-0.00058	11.36251	-1.62742	16.01082	0.82177	-0.07571	0.02574	0.03654	-0.00941	0.00223	14.63136	4.85776	-18.67033	0.09453	0.22291	0.01866	0.01670	0.01519	0.00227	28.13635
577			5.76000	-13.03245	-4.80564	-168.30110	-0.00177	-0.00037	0.00086	0.00005	0.00001	-0.00000	109.93566	3.83461	179.97054	-0.13295	-0.01686	-0.02785	0.00963	0.00169	-0.00146	41.27075	-4.36600	12.13091	0.00521	0.05980	0.02697	-0.00017	0.00550	-0.00000	11.33680	-1.70419	15.97507	0.82648	-0.07604	0.02762	0.03466	-0.00848	0.00242	14.54207	4.80377	-18.61225	0.09391	0.22384	0.01665	0.01407	0.01389	0.00202	28.08105
578			5.77000	-13.01663	-4.78768	-168.29739	-0.00174	-0.00035	0.00084	0.00004	0.00001	0.00000	109.97401	3.83735	-179.96724	-0.13251	-0.01671	-0.02743	0.00607	0.00161	-0.00087	41.28759	-4.40479	12.15758	0.00545	0.05893	0.02674	-0.00010	0.00416	0.00046	11.31227	-1.77252	15.93738	0.82998	-0.07457	0.02878	0.03140	-0.00716	0.00244	14.46946	4.75394	-18.55295	0.09591	0.22544	0.01532	0.01139	0.01218	0.00182	28.03757
579			5.78000	-13.00344	-4.77076	-168.29738	-0.00173	-0.00033	0.00084	0.00004	0.00001	0.00001	109.99593	3.83094	-179.91307	-0.13219	-0.01653	-0.02708	0.00249	0.00142	-0.00041	41.29489	-4.43991	12.16942	0.00568	0.05911	0.02713	-0.00002	0.00299	0.00079	11.29118	-1.83118	15.90153	0.83306	-0.07272	0.02994	0.02441	-0.00594	0.00223	14.41560	4.70986	-18.49585	0.09580	0.22532	0.01381	0.00797	0.00993	0.00147	28.00585
580			5.79000	-12.99120	-4.76069	-168.30240	-0.00173	-0.00031	0.00086	0.00004	0.00000	0.00001	110.00217	3.82009	-179.86876	-0.13199	-0.01633	-0.02684	-0.00068	0.00113	-0.00015	41.29319	-4.47046	12.17068	0.00572	0.05976	0.02771	0.00005	0.00208	0.00097	11.27661	-1.88106	15.87197	0.83507	-0.07186	0.03130	0.01346	-0.00513	0.00185	14.38280	4.67467	-18.44713	0.09276	0.22367	0.01210	0.00407	0.00703	0.00102	27.98582
581			5.80000	-12.97735	-4.76596	-168.31305	-0.00175	-0.00029	0.00088	0.00005	-0.00001	0.00001	109.99514	3.80976	-179.83635	-0.13191	-0.01613	-0.02666	-0.00321	0.00074	-0.00005	41.28449	-4.49637	12.16567	0.00595	0.06057	0.02841	0.00011	0.00147	0.00102	11.27106	-1.92461	15.85122	0.83673	-0.06973	0.03275	-0.00052	-0.00460	0.00138	14.37225	4.65099	-18.41108	0.08640	0.22404	0.01129	0.00073	0.00437	0.00071	27.97722
582			5.81000	-12.95961	-4.79426	-168.32849	-0.00178	-0.00028	0.00089	0.00007	-0.00002	0.00001	109.97758	3.80407	-179.81854	-0.13199	-0.01601	-0.02657	-0.00516	0.00026	-0.00004	41.27057	-4.51837	12.15814	0.00645	0.06105	0.02886	0.00017	0.00109	0.00097	11.27623	-1.96460	15.83951	0.83816	-0.06761	0.03492	-0.01659	-0.00439	0.00095	14.37835	4.63509	-18.38258	0.07920	0.22826	0.01098	-0.00086	0.00341	0.00065	27.97320
583			5.82000	-12.93631	-4.85085	-168.34680	-0.00183	-0.00028	0.00087	0.00009	-0.00004	0.00000	109.95156	3.80516	-179.81801	-0.13223	-0.01598	-0.02648	-0.00669	-0.00027	-0.00006	41.25273	-4.53731	12.15012	0.00713	0.06122	0.02916	0.00023	0.00087	0.00089	11.29319	-2.00362	15.83526	0.83784	-0.06702	0.03601	-0.03307	-0.00445	0.00061	14.38969	4.61744	-18.34907	0.07656	0.23342	0.01176	-0.00080	0.00478	0.00092	27.96158
584			5.83000	-12.90702	-4.93708	-168.36589	-0.00189	-0.00030	0.00082	0.00011	-0.00005	-0.00001	109.91846	3.81324	-179.83588	-0.13257	-0.01605	-0.02641	-0.00796	-0.00079	-0.00004	41.23164	-4.55378	12.14252	0.00799	0.06109	0.02921	0.00031	0.00069	0.00080	11.32132	-2.04298	15.83523	0.83998	-0.06589	0.03690	-0.04750	-0.00442	0.00052	14.39684	4.59018	-18.30176	0.07569	0.23684	0.01214	-0.00001	0.00762	0.00127	27.93387
585			5.84000	-12.87245	-5.04762	-168.38348	-0.00197	-0.00034	0.00073	0.00013	-0.00007	-0.00001	109.87927	3.82629	-179.87082	-0.13296	-0.01619	-0.02627	-0.00903	-0.00123	0.00003	41.20774	-4.56776	12.13508	0.00888	0.06072	0.02918	0.00038	0.00047	0.00071	11.35796	-2.08216	15.83437	0.84325	-0.06551	0.03795	-0.05759	-0.00416	0.00075	14.39837	4.55196	-18.24193	0.07629	0.23703	0.01138	0.00054	0.01047	0.00139	27.89158
586			5.85000	-12.83466	-5.16857	-168.39783	-0.00204	-0.00040	0.00063	0.00014	-0.00008	-0.00002	109.83517	3.84171	-179.91820	-0.13337	-0.01634	-0.02602	-0.00992	-0.00149	0.00011	41.18193	-4.57891	12.12719	0.00969	0.06033	0.02927	0.00043	0.00018	0.00065	11.39929	-2.11874	15.82744	0.84399	-0.06410	0.03841	-0.06235	-0.00345	0.00121	14.39851	4.50623	-18.17792	0.07903	0.23694	0.01094	0.00029	0.01236	0.00133	27.84320
587			5.86000	-12.79661	-5.28204	-168.40768	-0.00208	-0.00044	0.00052	0.00014	-0.00008	-0.00001	109.78734	3.85690	-179.97079	-0.13382	-0.01648	-0.02568	-0.01069	-0.00152	0.00019	41.15538	-4.58699	12.11815	0.01040	0.05987	0.02941	0.00047	-0.00019	0.00061	11.44175	-2.14980	15.81110	0.84429	-0.06208	0.03870	-0.06260	-0.00245	0.00178	14.40373	4.45930	-18.12096	0.08290	0.23593	0.01030	-0.00103	0.01235	0.00103	27.79907
588			5.87000	-12.76169	-5.37141	-168.41267	-0.00211	-0.00047	0.00042	0.00012	-0.00006	-0.00001	109.73672	3.86928	179.97951	-0.13439	-0.01660	-0.02539	-0.01141	-0.00131	0.00026	41.12866	-4.59188	12.10685	0.01103	0.05959	0.02964	0.00049	-0.00060	0.00062	11.48265	-2.17359	15.78464	0.84600	-0.06287	0.03744	-0.05911	-0.00147	0.00228	14.42023	4.41963	-18.08145	0.08804	0.23090	0.01008	-0.00314	0.01006	0.00065	27.76783
589			5.88000	-12.73281	-5.42420	-168.41278	-0.00213	-0.00049	0.00036	0.00009	-0.00003	-0.00001	109.68402	3.87650	179.94026	-0.13517	-0.01669	-0.02519	-0.01205	-0.00090	0.00030	41.10193	-4.59416	12.09231	0.01161	0.05938	0.02977	0.00051	-0.00100	0.00069	11.51943	-2.18999	15.74810	0.84735	-0.06643	0.03556	-0.05178	-0.00054	0.00269	14.44916	4.39246	-18.06124	0.09192	0.22346	0.00996	-0.00488	0.00690	0.00036	27.75202
590			5.89000	-12.71196	-5.43358	-168.40829	-0.00215	-0.00049	0.00035	0.00006	0.00001	-0.00000	109.63029	3.87710	179.91641	-0.13611	-0.01673	-0.02520	-0.01245	-0.00040	0.00033	41.07586	-4.59484	12.07413	0.01204	0.05944	0.02976	0.00050	-0.00128	0.00078	11.54949	-2.20009	15.70138	0.84908	-0.06747	0.03509	-0.04157	0.00026	0.00318	14.48356	4.37496	-18.04976	0.09330	0.22034	0.00966	-0.00496	0.00481	0.00032	27.74563
591			5.90000	-12.69991	-5.39926	-168.39977	-0.00215	-0.00048	0.00041	0.00003	0.00005	0.00000	109.57710	3.87135	179.90938	-0.13704	-0.01668	-0.02537	-0.01244	0.00007	0.00032	41.05138	-4.59536	12.05320	0.01225	0.05969	0.02964	0.00046	-0.00139	0.00086	11.57158	-2.20650	15.64533	0.85160	-0.06868	0.03489	-0.03123	0.00061	0.00362	14.51237	4.35881	-18.03077	0.09706	0.21976	0.00943	-0.00315	0.00442	0.00055	27.73751
592			5.91000	-12.69624	-5.32684	-168.38766	-0.00214	-0.00046	0.00050	-0.00000	0.00007	0.00001	109.52628	3.86171	179.91612	-0.13791	-0.01659	-0.02562	-0.01199	0.00040	0.00026	41.02945	-4.59662	12.03132	0.01251	0.06006	0.02949	0.00041	-0.00129	0.00089	11.58695	-2.21392	15.58290	0.85213	-0.06870	0.03495	-0.02353	0.00025	0.00396	14.52528	4.33590	-17.99066	0.10376	0.22249	0.00948	0.00044	0.00557	0.00098	27.71624
593			5.92000	-12.69950	-5.22763	-168.37274	-0.00212	-0.00042	0.00059	-0.00003	0.00008	0.00001	109.47896	3.85138	179.93138	-0.13882	-0.01653	-0.02597	-0.01135	0.00055	0.00015	41.01045	-4.59964	12.01078	0.01303	0.06053	0.02934	0.00037	-0.00098	0.00087	11.59827	-2.22844	15.51717	0.85171	-0.06886	0.03522	-0.01928	-0.00087	0.00429	14.51564	4.30133	-17.92303	0.10908	0.22519	0.00939	0.00508	0.00744	0.00141	27.67409
594			5.93000	-12.70714	-5.11646	-168.35692	-0.00210	-0.00039	0.00067	-0.00004	0.00007	0.00001	109.43489	3.84287	179.94992	-0.13963	-0.01649	-0.02628	-0.01072	0.00055	0.00002	40.99413	-4.60480	11.99341	0.01358	0.06085	0.02912	0.00033	-0.00055	0.00078	11.60767	-2.25619	15.44885	0.85200	-0.06871	0.03555	-0.01733	-0.00265	0.00475	14.48373	4.25628	-17.83366	0.11169	0.23015	0.01008	0.00899	0.00898	0.00176	27.61200
595			5.94000	-12.71634	-5.00862	-168.34218	-0.00209	-0.00036	0.00071	-0.00004	0.00006	0.00001	109.39339	3.83779	179.96718	-0.14036	-0.01647	-0.02651	-0.01013	0.00042	-0.00011	40.98028	-4.61199	11.98067	0.01384	0.06090	0.02879	0.00028	-0.00007	0.00063	11.61600	-2.30249	15.37604	0.85070	-0.06697	0.03688	-0.01623	-0.00480	0.00560	14.43700	4.20810	-17.74040	0.11111	0.23803	0.01081	0.01083	0.00949	0.00177	27.53997
596			5.95000	-12.72484	-4.91660	-168.32986	-0.00210	-0.00035	0.00074	-0.00003	0.00005	0.00001	109.35414	3.83746	179.97929	-0.14094	-0.01646	-0.02662	-0.00948	0.00019	-0.00022	40.96904	-4.62031	11.97347	0.01383	0.06051	0.02828	0.00023	0.00030	0.00042	11.62330	-2.37176	15.29471	0.84897	-0.06594	0.03738	-0.01507	-0.00723	0.00672	14.38457	4.16529	-17.66298	0.11052	0.24386	0.01188	0.01096	0.00874	0.00146	27.47036
597			5.96000	-12.73152	-4.84663	-168.31970	-0.00213	-0.00035	0.00074	-0.00002	0.00004	0.00001	109.31736	3.84239	179.98314	-0.14154	-0.01653	-0.02669	-0.00877	-0.00009	-0.00031	40.96053	-4.62763	11.97144	0.01406	0.06000	0.02784	0.00018	0.00041	0.00017	11.62899	-2.46715	15.19947	0.84879	-0.06521	0.03777	-0.01300	-0.00978	0.00823	14.33260	4.13335	-17.61403	0.10997	0.24875	0.01281	0.01018	0.00722	0.00086	27.41180
598			5.97000	-12.73616	-4.79750	-168.31145	-0.00217	-0.00037	0.00073	-0.00002	0.00003	0.00000	109.28302	3.85205	179.97809	-0.14219	-0.01670	-0.02688	-0.00816	-0.00034	-0.00034	40.95438	-4.63101	11.97323	0.01470	0.05945	0.02739	0.00015	0.00012	-0.00008	11.63173	-2.59047	15.08450	0.84848	-0.06333	0.03811	-0.00913	-0.01207	0.01011	14.28332	4.11397	-17.59646	0.11058	0.25248	0.01335	0.00950	0.00552	0.00019	27.36814
599			5.98000	-12.73917	-4.76382	-168.30602	-0.00221	-0.00039	0.00071	-0.00001	0.00002	0.00000	109.25040	3.86386	179.96564	-0.14279	-0.01692	-0.02711	-0.00786	-0.00052	-0.00024	40.94926	-4.62725	11.97541	0.01573	0.05885	0.02699	0.00016	-0.00067	-0.00026	11.62976	-2.74227	14.94558	0.84990	-0.06199	0.03774	-0.00314	-0.01423	0.01198	14.23487	4.10500	-17.60427	0.10983	0.24952	0.01289	0.00958	0.00437	-0.00025	27.33787
600			5.99000	-12.74140	-4.73935	-168.30482	-0.00223	-0.00041	0.00072	-0.00001	0.00002	0.00001	109.21792	3.87342	179.94791	-0.14322	-0.01710	-0.02740	-0.00800	-0.00062	0.00005	40.94304	-4.61399	11.97281	0.01689	0.05832	0.02663	0.00021	-0.00195	-0.00028	11.62132	-2.92153	14.78082	0.85130	-0.06124	0.03706	0.00523	-0.01623	0.01376	14.18145	4.09993	-17.62286	0.10627	0.24258	0.01188	0.01107	0.00476	-0.00022	27.31409
601			6.00000	-12.74390	-4.71867	-168.30833	-0.00225	-0.00043	0.00074	-0.00001	0.00001	0.00001	109.18368	3.87538	179.92586	-0.14337	-0.01719	-0.02768	-0.00859	-0.00066	0.00055	40.93342	-4.59042	11.95936	0.01810	0.05820	0.02649	0.00034	-0.00360	-0.00014	11.60443	-3.12536	14.58960	0.85354	-0.05981	0.03654	0.01616	-0.01755	0.01551	14.11361	4.08843	-17.63058	0.10272	0.23885	0.01146	0.01433	0.00713	0.00027	27.28550
602			6.01000	-12.74780	-4.69838	-168.31525	-0.00226	-0.00044	0.00080	-0.00002	0.00001	0.00002	109.14597	3.86649	179.89862	-0.14328	-0.01720	-0.02807	-0.00952	-0.00072	0.00115	40.91792	-4.55664	11.93068	0.01920	0.05929	0.02695	0.00055	-0.00546	0.00012	11.57713	-3.34877	14.37125	0.85347	-0.05601	0.03725	0.02937	-0.01745	0.01773	14.02281	4.06027	-17.60538	0.10077	0.24336	0.01167	0.01878	0.01098	0.00113	27.24142
603			6.02000	-12.75359	-4.67789	-168.32358	-0.00228	-0.00045	0.00089	-0.00002	0.00001	0.00002	109.10343	3.84678	179.86533	-0.14300	-0.01718	-0.02862	-0.01051	-0.00079	0.00171	40.89457	-4.51408	11.88618	0.01984	0.06161	0.02793	0.00079	-0.00727	0.00040	11.53776	-3.58451	14.12605	0.85129	-0.04991	0.03920	0.04393	-0.01578	0.02041	13.90678	4.01147	-17.53539	0.09896	0.25459	0.01213	0.02290	0.01522	0.00215	27.17833
604			6.03000	-12.76089	-4.65849	-168.33122	-0.00232	-0.00047	0.00099	-0.00003	0.00001	0.00002	109.05688	3.81919	179.82613	-0.14262	-0.01715	-0.02934	-0.01087	-0.00087	0.00206	40.86446	-4.46515	11.82932	0.01987	0.06518	0.02945	0.00091	-0.00869	0.00059	11.48581	-3.82299	13.85820	0.85251	-0.04296	0.03929	0.05799	-0.01318	0.02155	13.77034	3.94503	-17.42426	0.09983	0.26142	0.01294	0.02612	0.01812	0.00306	27.10121
605			6.04000	-12.76854	-4.64145	-168.33658	-0.00236	-0.00048	0.00110	-0.00003	0.00001	0.00001	109.01067	3.78966	179.78380	-0.14221	-0.01715	-0.03019	-0.00985	-0.00092	0.00205	40.83316	-4.41357	11.76853	0.01906	0.06920	0.03100	0.00076	-0.00922	0.00054	11.42330	-4.05403	13.57883	0.85686	-0.03786	0.03793	0.06789	-0.01085	0.02083	13.62383	3.86979	-17.29023	0.10002	0.25863	0.01272	0.02665	0.01790	0.00321	27.02038
606			6.05000	-12.77500	-4.62737	-168.33859	-0.00239	-0.00049	0.00121	-0.00002	0.00001	0.00001	108.97199	3.76561	179.74229	-0.14175	-0.01719	-0.03107	-0.00702	-0.00095	0.00159	40.80964	-4.36266	11.71412	0.01758	0.07271	0.03203	0.00036	-0.00862	0.00012	11.35599	-4.26955	13.30502	0.85831	-0.03530	0.03726	0.06965	-0.00927	0.01938	13.48276	3.79988	-17.16159	0.09497	0.25125	0.01118	0.02282	0.01394	0.00242	26.94951
607			6.06000	-12.77915	-4.61788	-168.33717	-0.00240	-0.00050	0.00129	-0.00001	0.00001	-0.00000	108.94868	3.75483	179.70439	-0.14127	-0.01729	-0.03188	-0.00253	-0.00101	0.00070	40.80280	-4.31365	11.67616	0.01617	0.07509	0.03240	-0.00019	-0.00705	-0.00069	11.29125	-4.46632	13.05234	0.85497	-0.03605	0.03652	0.06283	-0.00869	0.01721	13.36348	3.75021	-17.06385	0.09081	0.24578	0.01045	0.01716	0.00698	0.00151	26.90140
608			6.07000	-12.78064	-4.61634	-168.33301	-0.00239	-0.00050	0.00136	-0.00000	-0.00000	-0.00001	108.94678	3.76362	179.67067	-0.14079	-0.01747	-0.03261	0.00270	-0.00110	-0.00044	40.81891	-4.26528	11.66213	0.01633	0.07630	0.03245	-0.00079	-0.00500	-0.00174	11.23479	-4.64632	12.82801	0.85006	-0.03670	0.03631	0.05032	-0.00831	0.01520	13.27633	3.72978	-17.00712	0.08637	0.24738	0.01122	0.01105	-0.00137	0.00078	26.88300
609			6.08000	-12.77967	-4.62564	-168.32794	-0.00238	-0.00050	0.00141	0.00001	-0.00001	-0.00002	108.96648	3.79293	179.64127	-0.14026	-0.01771	-0.03322	0.00698	-0.00116	-0.00148	40.85806	-4.21671	11.67348	0.01863	0.07653	0.03248	-0.00148	-0.00304	-0.00266	11.18942	-4.81430	12.63096	0.84422	-0.03503	0.03680	0.03577	-0.00765	0.01374	13.22201	3.73818	-16.98519	0.08129	0.25736	0.01361	0.00610	-0.00921	0.00020	26.89244
610			6.09000	-12.77654	-4.64641	-168.32404	-0.00237	-0.00051	0.00145	0.00002	-0.00002	-0.00002	109.00019	3.83627	179.61632	-0.13974	-0.01795	-0.03360	0.00906	-0.00113	-0.00211	40.91294	-4.16934	11.70353	0.02171	0.07637	0.03275	-0.00209	-0.00157	-0.00319	11.15508	-4.97476	12.45561	0.83700	-0.03025	0.03929	0.02366	-0.00644	0.01338	13.19203	3.76588	-16.98149	0.07525	0.27255	0.01539	0.00328	-0.01426	-0.00008	26.91955
611			6.10000	-12.77182	-4.67638	-168.32288	-0.00238	-0.00053	0.00147	0.00002	-0.00003	-0.00002	109.03780	3.88451	179.59630	-0.13924	-0.01816	-0.03387	0.00904	-0.00100	-0.00229	40.97329	-4.12578	11.74254	0.02394	0.07623	0.03307	-0.00236	-0.00065	-0.00325	11.12787	-5.12922	12.29405	0.82855	-0.02582	0.04224	0.01950	-0.00526	0.01364	13.17255	3.79798	-16.97761	0.07184	0.28769	0.01655	0.00275	-0.01449	0.00013	26.95072
612			6.11000	-12.76608	-4.71042	-168.32513	-0.00242	-0.00055	0.00148	0.00003	-0.00003	-0.00001	109.07224	3.93022	179.58176	-0.13895	-0.01833	-0.03395	0.00788	-0.00079	-0.00215	41.03148	-4.08811	11.78242	0.02495	0.07621	0.03343	-0.00228	-0.00012	-0.00298	11.09960	-5.27545	12.13643	0.82033	-0.02191	0.04494	0.02664	-0.00409	0.01436	13.14957	3.82002	-16.95956	0.07102	0.29903	0.01674	0.00402	-0.00952	0.00076	26.97529
613			6.12000	-12.76027	-4.74192	-168.33037	-0.00248	-0.00057	0.00146	0.00003	-0.00003	-0.00000	109.10116	3.96939	179.57310	-0.13889	-0.01848	-0.03396	0.00645	-0.00054	-0.00184	41.08348	-4.05736	11.81868	0.02535	0.07613	0.03364	-0.00203	0.00020	-0.00251	11.06126	-5.40944	11.97443	0.81745	-0.02188	0.04617	0.04341	-0.00354	0.01500	13.11163	3.82171	-16.91869	0.06973	0.29714	0.01504	0.00647	-0.00102	0.00146	26.98610
614			6.13000	-12.75508	-4.76459	-168.33710	-0.00253	-0.00059	0.00143	0.00002	-0.00002	0.00001	109.12467	3.99987	179.57045	-0.13899	-0.01859	-0.03385	0.00521	-0.00027	-0.00143	41.12775	-4.03411	11.84912	0.02543	0.07585	0.03368	-0.00171	0.00039	-0.00195	11.00751	-5.52856	11.80509	0.81775	-0.02222	0.04660	0.06410	-0.00299	0.01542	13.05048	3.79869	-16.85025	0.06764	0.28789	0.01216	0.00931	0.00716	0.00185	26.97760
615			6.14000	-12.75113	-4.77397	-168.34364	-0.00257	-0.00059	0.00138	0.00002	-0.00000	0.00001	109.14412	4.02062	179.57323	-0.13913	-0.01866	-0.03370	0.00424	-0.00001	-0.00096	41.16420	-4.01809	11.87272	0.02548	0.07539	0.03354	-0.00140	0.00048	-0.00135	10.93827	-5.63327	11.63013	0.81790	-0.02099	0.04636	0.08217	-0.00234	0.01538	12.96477	3.75461	-16.75490	0.06601	0.27984	0.00996	0.01166	0.01181	0.00195	26.94857
616			6.15000	-12.74862	-4.76883	-168.34856	-0.00258	-0.00058	0.00133	0.00001	0.00001	0.00001	109.16029	4.03083	179.58035	-0.13926	-0.01865	-0.03341	0.00333	0.00021	-0.00045	41.19339	-4.00910	11.88882	0.02556	0.07484	0.03342	-0.00111	0.00051	-0.00076	10.85797	-5.72612	11.45438	0.81658	-0.01895	0.04538	0.09221	-0.00181	0.01464	12.86174	3.70115	-16.64150	0.06694	0.27485	0.00889	0.01318	0.01128	0.00190	26.90488
617			6.16000	-12.74768	-4.75143	-168.35124	-0.00257	-0.00057	0.00131	0.00000	0.00002	0.00001	109.17277	4.03091	179.59064	-0.13931	-0.01855	-0.03302	0.00220	0.00039	0.00003	41.21561	-4.00685	11.89748	0.02561	0.07412	0.03322	-0.00081	0.00053	-0.00017	10.77456	-5.81046	11.28591	0.81920	-0.01796	0.04356	0.09219	-0.00157	0.01301	12.75394	3.65410	-16.52548	0.06455	0.27187	0.00935	0.01251	0.00567	0.00186	26.85631
618			6.17000	-12.74810	-4.72604	-168.35205	-0.00256	-0.00055	0.00129	-0.00000	0.00003	0.00001	109.17998	4.02200	179.60281	-0.13927	-0.01836	-0.03251	0.00068	0.00051	0.00044	41.23030	-4.01134	11.89873	0.02530	0.07308	0.03287	-0.00047	0.00054	0.00040	10.69674	-5.88852	11.13519	0.82465	-0.01809	0.04111	0.08306	-0.00153	0.01062	12.65358	3.62765	-16.42458	0.06226	0.27381	0.01165	0.01065	-0.00349	0.00175	26.81188
619			6.18000	-12.74947	-4.69655	-168.35193	-0.00253	-0.00054	0.00128	-0.00001	0.00003	0.00001	109.18006	4.00591	179.61551	-0.13922	-0.01812	-0.03197	-0.00117	0.00056	0.00077	41.23677	-4.02227	11.89262	0.02441	0.07173	0.03225	-0.00014	0.00049	0.00094	10.63107	-5.96086	11.01173	0.82702	-0.01825	0.03890	0.06768	-0.00155	0.00793	12.56879	3.63058	-16.35380	0.06383	0.28032	0.01462	0.00895	-0.01423	0.00121	26.77769
620			6.19000	-12.75120	-4.66528	-168.35188	-0.00250	-0.00052	0.00128	-0.00001	0.00003	0.00002	109.17202	3.98418	179.62721	-0.13920	-0.01787	-0.03147	-0.00314	0.00055	0.00106	41.23545	-4.03920	11.87880	0.02330	0.07025	0.03146	0.00015	0.00037	0.00145	10.58093	-6.02751	10.92236	0.82736	-0.01699	0.03809	0.05044	-0.00147	0.00539	12.49966	3.66382	-16.31944	0.06179	0.28790	0.01682	0.00722	-0.02376	0.00028	26.75364
621			6.20000	-12.75277	-4.63507	-168.35233	-0.00246	-0.00051	0.00128	-0.00001	0.00002	0.00001	109.15569	3.95806	179.63609	-0.13927	-0.01763	-0.03106	-0.00504	0.00047	0.00130	41.22701	-4.06154	11.85693	0.02225	0.06894	0.03066	0.00038	0.00020	0.00192	10.54636	-6.08839	10.86975	0.82576	-0.01931	0.03712	0.03621	-0.00168	0.00302	12.43740	3.71883	-16.31491	0.06025	0.29162	0.01847	0.00686	-0.02873	-0.00048	26.73169
622			6.21000	-12.75361	-4.60959	-168.35278	-0.00240	-0.00049	0.00128	-0.00000	0.00002	0.00001	109.13145	3.92880	179.64046	-0.13947	-0.01743	-0.03078	-0.00672	0.00034	0.00147	41.21232	-4.08889	11.82692	0.02143	0.06815	0.03010	0.00055	0.00006	0.00233	10.52291	-6.14286	10.84862	0.82111	-0.02095	0.03645	0.02981	-0.00174	0.00138	12.36893	3.78047	-16.32415	0.05644	0.29399	0.01979	0.00751	-0.02773	-0.00067	26.70118
623			6.22000	-12.75351	-4.59226	-168.35254	-0.00236	-0.00048	0.00127	0.00000	0.00001	0.00000	109.10072	3.89895	179.63954	-0.13978	-0.01727	-0.03059	-0.00795	0.00019	0.00150	41.19267	-4.12077	11.79072	0.02086	0.06770	0.02963	0.00067	0.00009	0.00260	10.50204	-6.18976	10.84423	0.81698	-0.02318	0.03648	0.03389	-0.00166	0.00085	12.28399	3.83275	-16.32962	0.04930	0.29548	0.02042	0.00823	-0.02129	-0.00020	26.65624
624			6.23000	-12.75249	-4.58514	-168.35138	-0.00232	-0.00047	0.00127	0.00000	0.00000	-0.00000	109.06581	3.87154	179.63385	-0.14014	-0.01715	-0.03046	-0.00857	0.00003	0.00135	41.17021	-4.15623	11.75220	0.02041	0.06747	0.02928	0.00070	0.00037	0.00265	10.47413	-6.22863	10.83718	0.81191	-0.02413	0.03704	0.04661	-0.00135	0.00144	12.17799	3.86359	-16.31767	0.04463	0.30074	0.02099	0.00918	-0.01148	0.00072	26.59744
625			6.24000	-12.75094	-4.58911	-168.34996	-0.00229	-0.00047	0.00126	0.00001	-0.00001	-0.00001	109.02969	3.85017	179.62503	-0.14044	-0.01706	-0.03031	-0.00848	-0.00012	0.00102	41.14779	-4.19373	11.71655	0.02001	0.06687	0.02870	0.00066	0.00082	0.00243	10.43272	-6.26073	10.81184	0.80684	-0.02494	0.03763	0.06311	-0.00097	0.00282	12.05141	3.86723	-16.28174	0.03983	0.30605	0.02128	0.00957	-0.00024	0.00178	26.52888
626			6.25000	-12.74894	-4.60503	-168.34889	-0.00227	-0.00046	0.00124	0.00001	-0.00002	-0.00001	108.99527	3.83756	179.61389	-0.14068	-0.01700	-0.03013	-0.00775	-0.00027	0.00058	41.12789	-4.23073	11.68802	0.01949	0.06611	0.02811	0.00055	0.00130	0.00201	10.37611	-6.28817	10.76034	0.80103	-0.02421	0.03825	0.07805	-0.00059	0.00451	11.90901	3.84443	-16.22334	0.03310	0.31091	0.02127	0.00869	0.01002	0.00260	26.45592
627			6.26000	-12.74637	-4.63383	-168.34807	-0.00227	-0.00047	0.00120	0.00001	-0.00003	-0.00002	108.96494	3.83499	179.60074	-0.14083	-0.01698	-0.02997	-0.00647	-0.00041	0.00014	41.11217	-4.26457	11.66948	0.01886	0.06507	0.02741	0.00040	0.00167	0.00145	10.30695	-6.31254	10.68310	0.79337	-0.02187	0.03834	0.08634	-0.00030	0.00587	11.75946	3.80212	-16.15176	0.02848	0.31362	0.02092	0.00750	0.01658	0.00280	26.38502
628			6.27000	-12.74329	-4.67494	-168.34688	-0.00229	-0.00048	0.00116	0.00001	-0.00004	-0.00002	108.94072	3.84145	179.58557	-0.14090	-0.01701	-0.02985	-0.00480	-0.00054	-0.00020	41.10141	-4.29270	11.66163	0.01827	0.06415	0.02685	0.00025	0.00186	0.00086	10.23261	-6.33525	10.58951	0.78793	-0.02103	0.03857	0.08466	-0.00020	0.00644	11.61624	3.75377	-16.08500	0.02186	0.31085	0.01931	0.00518	0.01708	0.00205	26.32439
629			6.28000	-12.73952	-4.72429	-168.34433	-0.00232	-0.00051	0.00113	0.00002	-0.00004	-0.00003	108.92377	3.85391	179.56897	-0.14089	-0.01707	-0.02975	-0.00293	-0.00061	-0.00039	41.09580	-4.31375	11.66359	0.01797	0.06325	0.02637	0.00012	0.00186	0.00032	10.16313	-6.35718	10.49555	0.78391	-0.02165	0.03853	0.07306	-0.00021	0.00597	11.49498	3.71588	-16.04513	0.01557	0.30339	0.01710	0.00286	0.01168	0.00070	26.28285
630			6.29000	-12.73515	-4.77251	-168.33916	-0.00237	-0.00054	0.00110	0.00002	-0.00004	-0.00003	108.91461	3.86883	179.55168	-0.14082	-0.01714	-0.02971	-0.00102	-0.00063	-0.00042	41.09490	-4.32722	11.67340	0.01801	0.06265	0.02612	0.00001	0.00170	-0.00012	10.10658	-6.37749	10.41573	0.77846	-0.02336	0.03745	0.05547	-0.00023	0.00461	11.40812	3.70113	-16.04772	0.01357	0.29407	0.01556	0.00154	0.00284	-0.00067	26.26707
631			6.30000	-12.73065	-4.80706	-168.33051	-0.00239	-0.00056	0.00109	0.00001	-0.00002	-0.00003	108.91314	3.88269	179.53447	-0.14077	-0.01721	-0.02973	0.00079	-0.00059	-0.00031	41.09731	-4.33359	11.68810	0.01828	0.06241	0.02613	-0.00006	0.00141	-0.00043	10.06621	-6.39318	10.35797	0.77230	-0.02550	0.03621	0.03688	-0.00015	0.00297	11.36160	3.71473	-16.09561	0.01257	0.28746	0.01505	0.00049	-0.00668	-0.00181	26.27977
632			6.31000	-12.72693	-4.82018	-168.31927	-0.00235	-0.00055	0.00110	0.00001	-0.00000	-0.00002	108.91881	3.89286	179.51852	-0.14073	-0.01725	-0.02976	0.00243	-0.00049	-0.00011	41.10110	-4.33445	11.70470	0.01849	0.06239	0.02630	-0.00008	0.00110	-0.00059	10.04162	-6.40068	10.32376	0.76972	-0.02899	0.03611	0.02029	0.00010	0.00150	11.35456	3.75444	-16.17805	0.00759	0.28338	0.01451	-0.00019	-0.01488	-0.00245	26.31879
633			6.32000	-12.72508	-4.81507	-168.30821	-0.00228	-0.00052	0.00111	-0.00000	0.00001	-0.00001	108.93089	3.89732	179.50478	-0.14060	-0.01723	-0.02973	0.00381	-0.00037	0.00016	41.10448	-4.33207	11.72077	0.01851	0.06248	0.02653	-0.00004	0.00086	-0.00061	10.03068	-6.39774	10.31020	0.76589	-0.03197	0.03594	0.00580	0.00053	0.00023	11.37933	3.81181	-16.27378	0.00501	0.28290	0.01482	-0.00036	-0.02045	-0.00261	26.37620
634			6.33000	-12.72565	-4.80138	-168.29996	-0.00222	-0.00049	0.00112	-0.00001	0.00001	-0.00001	108.94816	3.89499	179.49338	-0.14017	-0.01713	-0.02958	0.00482	-0.00024	0.00045	41.10608	-4.32904	11.73500	0.01832	0.06275	0.02697	0.00002	0.00076	-0.00053	10.03176	-6.38333	10.31324	0.76248	-0.03380	0.03584	-0.00763	0.00110	-0.00084	11.42522	3.87552	-16.36029	0.00596	0.28666	0.01575	-0.00060	-0.02320	-0.00238	26.44095
635			6.34000	-12.72826	-4.78673	-168.29539	-0.00219	-0.00047	0.00110	-0.00001	0.00001	-0.00000	108.96886	3.88617	179.48387	-0.13954	-0.01698	-0.02931	0.00531	-0.00015	0.00070	41.10497	-4.32769	11.74689	0.01800	0.06290	0.02738	0.00012	0.00079	-0.00037	10.04438	-6.35630	10.33030	0.75964	-0.03549	0.03572	-0.02070	0.00185	-0.00180	11.48439	3.93702	-16.42566	0.01030	0.29165	0.01674	-0.00123	-0.02374	-0.00193	26.50508
636			6.35000	-12.73177	-4.77352	-168.29318	-0.00219	-0.00047	0.00108	-0.00001	0.00001	0.00000	108.99055	3.87236	179.47498	-0.13878	-0.01682	-0.02902	0.00517	-0.00011	0.00089	41.10011	-4.32961	11.75618	0.01747	0.06289	0.02765	0.00024	0.00088	-0.00016	10.06817	-6.31453	10.36014	0.75748	-0.03842	0.03529	-0.03311	0.00293	-0.00271	11.55414	3.99318	-16.47127	0.01549	0.29403	0.01746	-0.00208	-0.02286	-0.00150	26.56700
637			6.36000	-12.73451	-4.76054	-168.29118	-0.00219	-0.00046	0.00104	-0.00001	0.00001	0.00000	109.01032	3.85521	179.46548	-0.13804	-0.01668	-0.02874	0.00434	-0.00011	0.00105	41.09049	-4.33529	11.76259	0.01678	0.06230	0.02742	0.00038	0.00089	0.00007	10.10235	-6.25494	10.40207	0.75577	-0.04348	0.03427	-0.04435	0.00461	-0.00354	11.63308	4.04400	-16.50445	0.01967	0.29219	0.01801	-0.00289	-0.02087	-0.00122	26.62758
638			6.37000	-12.73496	-4.74675	-168.28749	-0.00218	-0.00045	0.00099	0.00000	0.00001	-0.00000	109.02518	3.83517	179.45413	-0.13745	-0.01659	-0.02849	0.00274	-0.00014	0.00123	41.07465	-4.34380	11.76477	0.01628	0.06146	0.02704	0.00057	0.00067	0.00032	10.14581	-6.17411	10.45585	0.75248	-0.05046	0.03323	-0.05413	0.00711	-0.00436	11.71815	4.08902	-16.53108	0.02573	0.28857	0.01812	-0.00397	-0.01810	-0.00105	26.68614
639			6.38000	-12.73206	-4.73411	-168.28159	-0.00216	-0.00043	0.00095	0.00002	0.00001	-0.00001	109.03152	3.81141	179.44035	-0.13702	-0.01651	-0.02824	0.00019	-0.00015	0.00150	41.05016	-4.35353	11.76061	0.01585	0.06020	0.02641	0.00083	0.00009	0.00061	10.19766	-6.06947	10.52218	0.74830	-0.05816	0.03209	-0.06284	0.01039	-0.00519	11.80619	4.12790	-16.55525	0.03276	0.28515	0.01833	-0.00520	-0.01525	-0.00103	26.74136
640			6.39000	-12.72549	-4.72639	-168.27467	-0.00211	-0.00041	0.00090	0.00003	0.00000	-0.00001	109.02473	3.78098	179.42406	-0.13668	-0.01640	-0.02798	-0.00344	-0.00014	0.00192	41.01306	-4.36256	11.74575	0.01528	0.05902	0.02590	0.00117	-0.00089	0.00100	10.25753	-5.93975	10.60282	0.74356	-0.06360	0.03041	-0.07112	0.01376	-0.00596	11.89657	4.16216	-16.58166	0.04148	0.28560	0.01983	-0.00684	-0.01312	-0.00126	26.79361
641			6.40000	-12.71583	-4.72735	-168.26901	-0.00205	-0.00039	0.00088	0.00004	-0.00000	-0.00001	109.00035	3.74036	179.40558	-0.13638	-0.01624	-0.02773	-0.00796	-0.00009	0.00246	40.95899	-4.36959	11.71568	0.01427	0.05819	0.02556	0.00152	-0.00218	0.00149	10.32560	-5.78556	10.70000	0.73686	-0.06869	0.02844	-0.07853	0.01720	-0.00660	11.99091	4.19438	-16.61567	0.05240	0.28675	0.02171	-0.00913	-0.01148	-0.00173	26.84447
642			6.41000	-12.70409	-4.73948	-168.26701	-0.00199	-0.00038	0.00089	0.00004	-0.00001	-0.00000	108.95535	3.68688	179.38504	-0.13615	-0.01602	-0.02760	-0.01281	-0.00001	0.00307	40.88511	-4.37386	11.66708	0.01281	0.05830	0.02567	0.00177	-0.00363	0.00205	10.40087	-5.60972	10.81406	0.72780	-0.07694	0.02680	-0.08338	0.02138	-0.00708	12.09043	4.22599	-16.66163	0.05988	0.28418	0.02293	-0.01105	-0.00951	-0.00231	26.89511
643			6.42000	-12.69186	-4.76201	-168.27063	-0.00194	-0.00038	0.00091	0.00004	-0.00002	0.00000	108.88979	3.62015	179.36319	-0.13596	-0.01577	-0.02760	-0.01712	0.00006	0.00362	40.79158	-4.37555	11.59952	0.01114	0.05980	0.02646	0.00185	-0.00505	0.00263	10.48044	-5.41768	10.94162	0.71474	-0.08659	0.02487	-0.08428	0.02550	-0.00712	12.19474	4.25605	-16.72077	0.06588	0.28194	0.02482	-0.01273	-0.00695	-0.00300	26.94564
644			6.43000	-12.68117	-4.79153	-168.27998	-0.00190	-0.00039	0.00094	0.00003	-0.00002	0.00001	108.80830	3.54327	179.34068	-0.13585	-0.01550	-0.02775	-0.01974	0.00012	0.00391	40.68298	-4.37512	11.51707	0.00957	0.06303	0.02819	0.00175	-0.00618	0.00311	10.56075	-5.21813	11.07659	0.70350	-0.09344	0.02334	-0.08203	0.02767	-0.00686	12.30217	4.28285	-16.79132	0.07359	0.28481	0.02733	-0.01456	-0.00417	-0.00369	26.99506
645			6.44000	-12.67392	-4.82492	-168.29407	-0.00185	-0.00039	0.00097	0.00002	-0.00003	0.00001	108.72053	3.46463	179.31926	-0.13567	-0.01520	-0.02787	-0.01989	0.00012	0.00373	40.56897	-4.37276	11.43001	0.00825	0.06681	0.03028	0.00151	-0.00653	0.00320	10.63862	-5.02235	11.21153	0.69519	-0.09937	0.02229	-0.07719	0.02790	-0.00633	12.41036	4.30544	-16.86882	0.08343	0.28907	0.02945	-0.01640	-0.00171	-0.00410	27.04217
646			6.45000	-12.67128	-4.86029	-168.31024	-0.00183	-0.00040	0.00099	0.00001	-0.00003	0.00001	108.63782	3.39519	179.29996	-0.13550	-0.01495	-0.02800	-0.01781	0.00006	0.00310	40.46125	-4.36869	11.35189	0.00724	0.06964	0.03175	0.00120	-0.00584	0.00272	10.71095	-4.84182	11.33828	0.69055	-0.10399	0.02141	-0.07001	0.02602	-0.00550	12.51575	4.32380	-16.94627	0.09502	0.29444	0.03142	-0.01775	-0.00004	-0.00409	27.08572
647			6.46000	-12.67312	-4.89504	-168.32571	-0.00183	-0.00040	0.00098	-0.00001	-0.00002	0.00001	108.56773	3.34289	179.28284	-0.13537	-0.01476	-0.02806	-0.01475	-0.00005	0.00223	40.36861	-4.36332	11.29259	0.00661	0.07064	0.03220	0.00092	-0.00440	0.00186	10.77489	-4.68590	11.44858	0.68856	-0.10622	0.02040	-0.06065	0.02227	-0.00438	12.61337	4.33795	-17.01491	0.10704	0.29851	0.03306	-0.01781	0.00092	-0.00355	27.12414
648			6.47000	-12.67810	-4.92613	-168.33801	-0.00182	-0.00040	0.00096	-0.00001	-0.00002	0.00001	108.51100	3.31008	179.26703	-0.13529	-0.01467	-0.02806	-0.01207	-0.00018	0.00137	40.29375	-4.35721	11.25495	0.00622	0.07019	0.03187	0.00070	-0.00284	0.00098	10.82812	-4.55983	11.53589	0.68768	-0.10842	0.01863	-0.04947	0.01795	-0.00304	12.69729	4.34724	-17.06747	0.11619	0.29512	0.03384	-0.01575	0.00160	-0.00256	27.15507
649			6.48000	-12.68409	-4.95189	-168.34578	-0.00180	-0.00039	0.00093	-0.00002	-0.00002	0.00000	108.46368	3.29424	179.25179	-0.13524	-0.01466	-0.02808	-0.01049	-0.00028	0.00068	40.23494	-4.35069	11.23572	0.00595	0.06924	0.03131	0.00053	-0.00163	0.00030	10.86920	-4.46449	11.59697	0.68883	-0.10971	0.01697	-0.03718	0.01355	-0.00185	12.76220	4.35091	-17.10094	0.12000	0.28818	0.03393	-0.01166	0.00238	-0.00144	27.17616
650			6.49000	-12.68887	-4.97270	-168.34900	-0.00176	-0.00038	0.00091	-0.00001	-0.00001	-0.00000	108.42044	3.29073	179.23729	-0.13534	-0.01471	-0.02816	-0.01000	-0.00034	0.00021	40.18887	-4.34374	11.22908	0.00542	0.06825	0.03069	0.00039	-0.00094	-0.00010	10.89752	-4.39729	11.63203	0.68944	-0.10954	0.01544	-0.02432	0.00955	-0.00089	12.80486	4.34878	-17.11720	0.12289	0.28178	0.03390	-0.00687	0.00323	-0.00051	27.18624
651			6.50000	-12.69153	-4.98980	-168.34842	-0.00173	-0.00038	0.00091	-0.00001	-0.00001	-0.00001	108.37745	3.29427	179.22415	-0.13561	-0.01478	-0.02829	-0.01025	-0.00034	-0.00004	40.15229	-4.33630	11.22828	0.00500	0.06755	0.03020	0.00029	-0.00073	-0.00024	10.91317	-4.35395	11.64298	0.68744	-0.10995	0.01444	-0.01160	0.00632	-0.00017	12.82477	4.34192	-17.12074	0.12788	0.27596	0.03313	-0.00216	0.00383	0.00011	27.18571
652			6.51000	-12.69224	-5.00346	-168.34518	-0.00170	-0.00038	0.00094	-0.00000	-0.00001	-0.00001	108.33244	3.30071	179.21298	-0.13606	-0.01484	-0.02850	-0.01090	-0.00030	-0.00014	40.12284	-4.32848	11.22800	0.00487	0.06711	0.02979	0.00023	-0.00082	-0.00020	10.91695	-4.33004	11.63319	0.68541	-0.10934	0.01471	-0.00028	0.00363	0.00037	12.82419	4.33243	-17.11709	0.13041	0.27370	0.03196	0.00199	0.00386	0.00035	27.17693
653			6.52000	-12.69203	-5.01203	-168.34036	-0.00170	-0.00039	0.00098	-0.00000	-0.00000	-0.00001	108.28447	3.30706	179.20404	-0.13678	-0.01490	-0.02873	-0.01174	-0.00024	-0.00011	40.09891	-4.32078	11.22503	0.00514	0.06666	0.02930	0.00019	-0.00107	-0.00004	10.91094	-4.32213	11.60725	0.68165	-0.10919	0.01479	0.00804	0.00131	0.00077	12.80794	4.32335	-17.11201	0.12904	0.27348	0.03174	0.00471	0.00314	0.00024	27.16352
654			6.53000	-12.69168	-5.01220	-168.33447	-0.00172	-0.00041	0.00102	-0.00000	0.00001	-0.00001	108.23312	3.31077	179.19662	-0.13765	-0.01497	-0.02902	-0.01261	-0.00019	0.00003	40.07903	-4.31349	11.21731	0.00560	0.06639	0.02882	0.00017	-0.00141	0.00017	10.89880	-4.32781	11.57164	0.67952	-0.11033	0.01470	0.01177	-0.00087	0.00097	12.78272	4.31771	-17.11167	0.12556	0.27453	0.03211	0.00563	0.00169	-0.00025	27.14899
655			6.54000	-12.69120	-5.00040	-168.32758	-0.00175	-0.00043	0.00105	0.00000	0.00001	-0.00001	108.17867	3.31041	179.18997	-0.13869	-0.01502	-0.02928	-0.01333	-0.00014	0.00022	40.06208	-4.30664	11.20399	0.00611	0.06630	0.02844	0.00016	-0.00179	0.00039	10.88560	-4.34534	11.53449	0.67687	-0.10932	0.01514	0.01021	-0.00307	0.00100	12.75581	4.31840	-17.12213	0.12341	0.27831	0.03241	0.00510	-0.00050	-0.00104	27.13564
656			6.55000	-12.69004	-4.97451	-168.31975	-0.00179	-0.00044	0.00108	0.00000	0.00003	-0.00000	108.12226	3.30610	179.18358	-0.13972	-0.01507	-0.02952	-0.01367	-0.00010	0.00038	40.04736	-4.29984	11.18537	0.00646	0.06644	0.02819	0.00013	-0.00214	0.00055	10.87636	-4.37364	11.50348	0.67404	-0.10606	0.01623	0.00457	-0.00514	0.00089	12.73272	4.32785	-17.14721	0.12115	0.28376	0.03246	0.00370	-0.00327	-0.00195	27.12387
657			6.56000	-12.68740	-4.93456	-168.31139	-0.00182	-0.00043	0.00109	0.00001	0.00003	0.00000	108.06585	3.29901	179.17784	-0.14079	-0.01511	-0.02969	-0.01351	-0.00005	0.00042	40.03511	-4.29283	11.16288	0.00691	0.06697	0.02828	0.00011	-0.00235	0.00063	10.87392	-4.41176	11.48302	0.67424	-0.10369	0.01733	-0.00219	-0.00699	0.00069	12.71598	4.34642	-17.18639	0.11793	0.28683	0.03210	0.00215	-0.00595	-0.00265	27.11299
658			6.57000	-12.68240	-4.88349	-168.30357	-0.00184	-0.00042	0.00109	0.00002	0.00004	0.00001	108.01176	3.29210	179.17465	-0.14177	-0.01513	-0.02978	-0.01279	0.00001	0.00028	40.02632	-4.28560	11.13976	0.00744	0.06741	0.02839	0.00006	-0.00229	0.00059	10.87775	-4.45811	11.47312	0.67553	-0.10281	0.01762	-0.00709	-0.00851	0.00048	12.70525	4.37186	-17.23445	0.11461	0.28608	0.03180	0.00094	-0.00785	-0.00293	27.10225
659			6.58000	-12.67457	-4.82866	-168.29720	-0.00184	-0.00039	0.00108	0.00003	0.00004	0.00001	107.96232	3.28868	179.17537	-0.14251	-0.01510	-0.02974	-0.01153	0.00007	-0.00001	40.02209	-4.27841	11.11931	0.00802	0.06733	0.02828	0.00000	-0.00201	0.00047	10.88496	-4.51076	11.47025	0.67557	-0.10240	0.01836	-0.00840	-0.00955	0.00042	12.69923	4.40037	-17.28293	0.11255	0.28447	0.03082	0.00021	-0.00886	-0.00257	27.09194
660			6.59000	-12.66375	-4.77957	-168.29234	-0.00184	-0.00038	0.00109	0.00004	0.00003	0.00001	107.91933	3.29078	179.17979	-0.14300	-0.01504	-0.02963	-0.00983	0.00009	-0.00032	40.02305	-4.27161	11.10325	0.00866	0.06658	0.02777	-0.00007	-0.00162	0.00031	10.89157	-4.56797	11.46766	0.67719	-0.09981	0.01961	-0.00539	-0.00983	0.00062	12.69653	4.42772	-17.32020	0.10827	0.28439	0.02990	0.00006	-0.00913	-0.00156	27.08260
661			6.60000	-12.65074	-4.74259	-168.28809	-0.00187	-0.00039	0.00111	0.00004	0.00002	0.00000	107.88412	3.29852	179.18573	-0.14336	-0.01500	-0.02961	-0.00781	0.00005	-0.00057	40.02915	-4.26533	11.09135	0.00969	0.06585	0.02726	-0.00016	-0.00129	0.00019	10.89293	-4.62847	11.45590	0.67938	-0.09768	0.02052	0.00199	-0.00970	0.00115	12.69475	4.44942	-17.33342	0.10695	0.28446	0.02910	0.00060	-0.00856	-0.00002	27.07425
662			6.61000	-12.63705	-4.71815	-168.28294	-0.00191	-0.00041	0.00114	0.00004	0.00001	-0.00000	107.85751	3.31079	179.19023	-0.14372	-0.01504	-0.02978	-0.00555	-0.00004	-0.00072	40.03988	-4.25953	11.08276	0.01085	0.06553	0.02692	-0.00025	-0.00103	0.00010	10.88482	-4.69183	11.42599	0.67911	-0.09575	0.02101	0.01209	-0.00943	0.00191	12.69067	4.46154	-17.31333	0.10980	0.28653	0.02877	0.00187	-0.00730	0.00173	27.06631
663			6.62000	-12.62482	-4.70269	-168.27560	-0.00195	-0.00043	0.00116	0.00003	0.00001	-0.00001	107.84019	3.32579	179.19130	-0.14410	-0.01518	-0.03015	-0.00312	-0.00014	-0.00076	40.05411	-4.25431	11.07641	0.01211	0.06598	0.02700	-0.00033	-0.00083	0.00006	10.86583	-4.75902	11.37435	0.68044	-0.09341	0.02179	0.02147	-0.00938	0.00278	12.68101	4.46273	-17.25942	0.11031	0.29029	0.02862	0.00365	-0.00585	0.00330	27.05689
664			6.63000	-12.61602	-4.69266	-168.26622	-0.00199	-0.00044	0.00117	0.00002	0.00001	-0.00002	107.83265	3.34157	179.18878	-0.14429	-0.01534	-0.03050	-0.00062	-0.00022	-0.00071	40.07064	-4.25001	11.07163	0.01310	0.06673	0.02733	-0.00040	-0.00062	0.00004	10.83848	-4.83245	11.30354	0.68084	-0.09426	0.02177	0.02680	-0.01020	0.00345	12.66319	4.45511	-17.17914	0.11251	0.29132	0.02847	0.00583	-0.00487	0.00435	27.04293
665			6.64000	-12.61143	-4.68664	-168.25560	-0.00202	-0.00044	0.00115	0.00001	0.00000	-0.00002	107.83484	3.35634	179.18376	-0.14405	-0.01543	-0.03064	0.00171	-0.00026	-0.00061	40.08840	-4.24731	11.06805	0.01378	0.06730	0.02773	-0.00044	-0.00037	0.00006	10.80760	-4.91495	11.21890	0.68015	-0.09294	0.02237	0.02736	-0.01123	0.00405	12.63529	4.44307	-17.08397	0.11518	0.29437	0.02805	0.00827	-0.00470	0.00472	27.02092
666			6.65000	-12.61006	-4.68514	-168.24449	-0.00204	-0.00044	0.00113	-0.00000	0.00000	-0.00002	107.84559	3.36923	179.17732	-0.14336	-0.01543	-0.03053	0.00357	-0.00028	-0.00048	40.10702	-4.24663	11.06578	0.01420	0.06717	0.02782	-0.00047	-0.00012	0.00007	10.77707	-5.00733	11.12507	0.67973	-0.08988	0.02401	0.02645	-0.01178	0.00479	12.59586	4.43073	-16.98623	0.11521	0.29778	0.02685	0.01073	-0.00431	0.00445	26.98884
667			6.66000	-12.60969	-4.68925	-168.23297	-0.00205	-0.00044	0.00110	-0.00000	-0.00000	-0.00002	107.86256	3.37989	179.16957	-0.14252	-0.01540	-0.03030	0.00478	-0.00029	-0.00032	40.12624	-4.24762	11.06450	0.01460	0.06645	0.02760	-0.00050	0.00003	0.00010	10.74577	-5.10519	11.02158	0.67853	-0.08672	0.02560	0.02915	-0.01119	0.00564	12.54323	4.41777	-16.89421	0.11199	0.29916	0.02547	0.01308	-0.00200	0.00396	26.94720
668			6.67000	-12.60863	-4.69923	-168.22122	-0.00205	-0.00044	0.00107	0.00000	-0.00001	-0.00003	107.88303	3.38723	179.16042	-0.14176	-0.01540	-0.03014	0.00536	-0.00028	-0.00008	40.14571	-4.24973	11.06293	0.01502	0.06561	0.02723	-0.00051	0.00003	0.00018	10.70812	-5.19963	10.90382	0.67745	-0.08343	0.02684	0.03712	-0.00925	0.00652	12.47556	4.39949	-16.81013	0.10852	0.30069	0.02436	0.01532	0.00274	0.00352	26.89876
669			6.68000	-12.60668	-4.71261	-168.21021	-0.00206	-0.00045	0.00105	0.00000	-0.00001	-0.00002	107.90481	3.38920	179.15089	-0.14103	-0.01538	-0.02996	0.00544	-0.00022	0.00021	40.16496	-4.25282	11.05914	0.01546	0.06495	0.02695	-0.00053	-0.00010	0.00031	10.66022	-5.28177	10.77053	0.67655	-0.08351	0.02685	0.04674	-0.00683	0.00694	12.39372	4.37178	-16.73421	0.10913	0.29696	0.02278	0.01752	0.00824	0.00302	26.84735
670			6.69000	-12.60431	-4.72575	-168.20107	-0.00205	-0.00045	0.00103	0.00001	-0.00001	-0.00002	107.92620	3.38450	179.14250	-0.14029	-0.01530	-0.02969	0.00510	-0.00011	0.00049	40.18410	-4.25690	11.05179	0.01588	0.06454	0.02691	-0.00055	-0.00026	0.00047	10.60367	-5.34648	10.62899	0.67382	-0.08552	0.02545	0.05282	-0.00432	0.00648	12.30244	4.33586	-16.66832	0.10936	0.28854	0.02152	0.01846	0.01202	0.00245	26.79689
671			6.70000	-12.60183	-4.73706	-168.19493	-0.00205	-0.00045	0.00102	0.00001	-0.00001	-0.00001	107.94569	3.37366	179.13712	-0.13961	-0.01516	-0.02932	0.00447	0.00002	0.00067	40.20328	-4.26207	11.04086	0.01631	0.06431	0.02703	-0.00057	-0.00039	0.00060	10.54457	-5.39238	10.49319	0.66640	-0.08708	0.02397	0.05247	-0.00203	0.00543	12.20923	4.29726	-16.61631	0.10678	0.28333	0.02134	0.01747	0.01316	0.00188	26.75086
672			6.71000	-12.59942	-4.74622	-168.19218	-0.00206	-0.00045	0.00103	0.00001	-0.00001	-0.00001	107.96247	3.35930	179.13571	-0.13897	-0.01500	-0.02902	0.00373	0.00013	0.00068	40.22261	-4.26805	11.02769	0.01667	0.06438	0.02722	-0.00060	-0.00042	0.00067	10.48985	-5.42034	10.37750	0.65903	-0.08669	0.02368	0.04618	-0.00021	0.00422	12.12156	4.26251	-16.58073	0.10354	0.28471	0.02152	0.01517	0.01175	0.00126	26.71150
673			6.72000	-12.59701	-4.75266	-168.19246	-0.00207	-0.00046	0.00105	0.00001	-0.00000	0.00000	107.97653	3.34485	179.13861	-0.13843	-0.01489	-0.02893	0.00308	0.00022	0.00055	40.24243	-4.27450	11.01453	0.01680	0.06454	0.02724	-0.00062	-0.00033	0.00063	10.44531	-5.43225	10.29214	0.65230	-0.08737	0.02286	0.03490	0.00109	0.00268	12.04548	4.23691	-16.56037	0.10259	0.28785	0.02255	0.01238	0.00788	0.00072	26.67978
674			6.73000	-12.59460	-4.75669	-168.19507	-0.00207	-0.00045	0.00107	0.00001	-0.00000	0.00000	107.98854	3.33309	179.14528	-0.13797	-0.01481	-0.02895	0.00257	0.00027	0.00032	40.26303	-4.28079	11.00344	0.01684	0.06474	0.02717	-0.00063	-0.00015	0.00051	10.41574	-5.43064	10.24221	0.64713	-0.08928	0.02218	0.02000	0.00196	0.00116	11.98551	4.22416	-16.55119	0.10421	0.29206	0.02362	0.00931	0.00215	0.00028	26.65522
675			6.74000	-12.59194	-4.76149	-168.19899	-0.00206	-0.00044	0.00109	0.00001	-0.00001	0.00000	107.99878	3.32628	179.15469	-0.13753	-0.01473	-0.02897	0.00207	0.00027	0.00002	40.28417	-4.28640	10.99632	0.01694	0.06475	0.02703	-0.00063	0.00011	0.00033	10.40387	-5.41828	10.22847	0.64478	-0.09059	0.02254	0.00429	0.00254	-0.00021	11.94391	4.22586	-16.54877	0.10315	0.29734	0.02424	0.00591	-0.00418	-0.00003	26.63635
676			6.75000	-12.58885	-4.77171	-168.20247	-0.00205	-0.00044	0.00112	0.00001	-0.00001	-0.00000	108.00697	3.32605	179.16486	-0.13716	-0.01466	-0.02897	0.00146	0.00020	-0.00031	40.30479	-4.29129	10.99414	0.01729	0.06453	0.02681	-0.00059	0.00041	0.00013	10.40858	-5.39706	10.24708	0.64093	-0.09062	0.02311	-0.00910	0.00298	-0.00141	11.91996	4.24019	-16.54907	0.10320	0.30167	0.02453	0.00292	-0.00964	-0.00017	26.62147
677			6.76000	-12.58521	-4.79062	-168.20387	-0.00206	-0.00045	0.00114	0.00001	-0.00002	-0.00001	108.01210	3.33322	179.17340	-0.13690	-0.01466	-0.02908	0.00072	0.00009	-0.00064	40.32315	-4.29543	10.99687	0.01754	0.06450	0.02666	-0.00050	0.00070	-0.00007	10.42596	-5.36862	10.29048	0.63474	-0.09156	0.02315	-0.01898	0.00334	-0.00226	11.91145	4.26329	-16.54882	0.10298	0.30451	0.02524	0.00025	-0.01358	-0.00018	26.60943
678			6.77000	-12.58111	-4.81736	-168.20268	-0.00209	-0.00047	0.00118	0.00001	-0.00002	-0.00002	108.01380	3.34796	179.17935	-0.13679	-0.01475	-0.02939	-0.00001	-0.00003	-0.00096	40.33839	-4.29894	11.00446	0.01766	0.06486	0.02661	-0.00040	0.00100	-0.00027	10.45245	-5.33566	10.34993	0.62933	-0.09435	0.02338	-0.02624	0.00355	-0.00278	11.91734	4.29184	-16.54635	0.10162	0.30533	0.02553	-0.00226	-0.01608	-0.00012	26.60046
679			6.78000	-12.57690	-4.84674	-168.19962	-0.00212	-0.00050	0.00121	0.00001	-0.00002	-0.00002	108.01256	3.36942	179.18282	-0.13682	-0.01490	-0.02973	-0.00059	-0.00013	-0.00122	40.35080	-4.30145	11.01723	0.01757	0.06523	0.02661	-0.00030	0.00128	-0.00048	10.48553	-5.30153	10.41729	0.62578	-0.09659	0.02348	-0.03115	0.00351	-0.00297	11.93746	4.32346	-16.54159	0.10414	0.30590	0.02560	-0.00472	-0.01713	-0.00007	26.59575
680			6.79000	-12.57348	-4.87125	-168.19540	-0.00213	-0.00051	0.00124	0.00001	-0.00002	-0.00002	108.00917	3.39561	179.18463	-0.13700	-0.01509	-0.03013	-0.00113	-0.00019	-0.00135	40.36055	-4.30277	11.03488	0.01742	0.06554	0.02665	-0.00020	0.00144	-0.00065	10.52203	-5.26837	10.48550	0.62535	-0.09738	0.02350	-0.03277	0.00343	-0.00289	11.97004	4.35524	-16.53599	0.10841	0.30659	0.02558	-0.00692	-0.01628	-0.00008	26.59615
681			6.80000	-12.57161	-4.88597	-168.19101	-0.00211	-0.00051	0.00125	0.00000	-0.00001	-0.00001	108.00327	3.42276	179.18518	-0.13729	-0.01526	-0.03040	-0.00189	-0.00021	-0.00127	40.36695	-4.30260	11.05494	0.01707	0.06548	0.02664	-0.00008	0.00135	-0.00070	10.55769	-5.23611	10.54902	0.62705	-0.09818	0.02375	-0.03062	0.00358	-0.00268	12.01128	4.38377	-16.53255	0.11046	0.30646	0.02535	-0.00834	-0.01343	-0.00023	26.60194
682			6.81000	-12.57163	-4.89164	-168.18724	-0.00206	-0.00049	0.00125	-0.00000	-0.00000	-0.00001	107.99339	3.44608	179.18459	-0.13761	-0.01539	-0.03056	-0.00307	-0.00019	-0.00094	40.36868	-4.30123	11.07332	0.01666	0.06531	0.02670	0.00007	0.00098	-0.00060	10.58894	-5.20361	10.60554	0.63051	-0.09983	0.02415	-0.02588	0.00398	-0.00247	12.05658	4.40652	-16.53572	0.11092	0.30510	0.02481	-0.00893	-0.00915	-0.00055	26.61261
683			6.82000	-12.57321	-4.89319	-168.18452	-0.00200	-0.00047	0.00123	-0.00001	-0.00000	-0.00001	107.97755	3.46078	179.18228	-0.13796	-0.01547	-0.03061	-0.00462	-0.00016	-0.00038	40.36445	-4.29897	11.08598	0.01622	0.06521	0.02684	0.00023	0.00039	-0.00038	10.61445	-5.16974	10.65610	0.63271	-0.10121	0.02462	-0.02064	0.00454	-0.00236	12.10220	4.42267	-16.55011	0.11237	0.30372	0.02409	-0.00910	-0.00447	-0.00102	26.62676
684			6.83000	-12.57615	-4.89532	-168.18274	-0.00196	-0.00045	0.00121	-0.00001	-0.00000	-0.00000	107.95460	3.46341	179.17744	-0.13836	-0.01550	-0.03059	-0.00627	-0.00012	0.00029	40.35350	-4.29601	11.09022	0.01577	0.06544	0.02715	0.00038	-0.00028	-0.00012	10.63522	-5.13286	10.70426	0.63532	-0.10195	0.02519	-0.01686	0.00530	-0.00244	12.14602	4.43315	-16.57953	0.11757	0.30378	0.02323	-0.00937	-0.00039	-0.00157	26.64282
685			6.84000	-12.58033	-4.90078	-168.18192	-0.00194	-0.00045	0.00118	-0.00002	-0.00001	-0.00000	107.92490	3.45327	179.17015	-0.13885	-0.01550	-0.03057	-0.00771	-0.00007	0.00091	40.33711	-4.29206	11.08663	0.01514	0.06613	0.02762	0.00046	-0.00086	0.00006	10.65367	-5.09062	10.75476	0.63805	-0.10183	0.02492	-0.01577	0.00630	-0.00269	12.18765	4.44038	-16.62568	0.12556	0.30366	0.02292	-0.00991	0.00234	-0.00219	26.65989
686			6.85000	-12.58535	-4.90989	-168.18269	-0.00194	-0.00044	0.00115	-0.00002	-0.00001	-0.00000	107.89001	3.43268	179.16170	-0.13931	-0.01547	-0.03053	-0.00869	-0.00002	0.00133	40.31813	-4.28632	11.07857	0.01448	0.06706	0.02820	0.00045	-0.00124	0.00007	10.67322	-5.04032	10.81340	0.64294	-0.10305	0.02456	-0.01795	0.00764	-0.00319	12.22796	4.44767	-16.68893	0.12954	0.30107	0.02255	-0.01041	0.00338	-0.00280	26.67744
687			6.86000	-12.59057	-4.92104	-168.18556	-0.00196	-0.00045	0.00112	-0.00002	-0.00001	0.00000	107.85243	3.40609	179.15349	-0.13973	-0.01538	-0.03041	-0.00906	0.00003	0.00150	40.30051	-4.27756	11.07080	0.01398	0.06795	0.02879	0.00036	-0.00140	-0.00013	10.69714	-4.97954	10.88559	0.64585	-0.10490	0.02466	-0.02253	0.00928	-0.00392	12.26873	4.45792	-16.76780	0.12920	0.30002	0.02255	-0.01096	0.00304	-0.00336	26.69529
688			6.87000	-12.59539	-4.93106	-168.18997	-0.00198	-0.00045	0.00110	-0.00001	-0.00001	0.00000	107.81477	3.37816	179.14610	-0.14012	-0.01526	-0.03026	-0.00885	0.00004	0.00146	40.28762	-4.26489	11.06720	0.01379	0.06869	0.02937	0.00023	-0.00141	-0.00047	10.72713	-4.90687	10.97429	0.64663	-0.10674	0.02504	-0.02783	0.01107	-0.00477	12.31199	4.47263	-16.85891	0.12747	0.30045	0.02284	-0.01174	0.00185	-0.00379	26.71392
689			6.88000	-12.59969	-4.93780	-168.19446	-0.00200	-0.00045	0.00107	-0.00001	-0.00000	0.00000	107.77922	3.35243	179.13914	-0.14050	-0.01513	-0.03006	-0.00826	0.00001	0.00129	40.28123	-4.24786	11.06945	0.01398	0.06914	0.02990	0.00009	-0.00135	-0.00085	10.76291	-4.82214	11.07858	0.64787	-0.11093	0.02470	-0.03257	0.01324	-0.00540	12.35960	4.49162	-16.95580	0.12890	0.29949	0.02335	-0.01308	0.00031	-0.00400	26.73424
690			6.89000	-12.60355	-4.94200	-168.19771	-0.00202	-0.00045	0.00105	-0.00001	-0.00000	0.00000	107.74654	3.33092	179.13184	-0.14090	-0.01502	-0.02989	-0.00760	-0.00005	0.00107	40.28119	-4.22673	11.07752	0.01461	0.06949	0.03040	-0.00004	-0.00130	-0.00121	10.80333	-4.72574	11.19581	0.64812	-0.11454	0.02429	-0.03616	0.01552	-0.00590	12.41318	4.51350	-17.05153	0.13428	0.29992	0.02391	-0.01511	-0.00106	-0.00396	26.75714
691			6.90000	-12.60699	-4.94376	-168.19902	-0.00207	-0.00047	0.00105	-0.00001	0.00000	0.00000	107.71648	3.31454	179.12335	-0.14131	-0.01494	-0.02978	-0.00702	-0.00011	0.00080	40.28616	-4.20203	11.09043	0.01566	0.07008	0.03106	-0.00015	-0.00125	-0.00154	10.84701	-4.61749	11.32373	0.65192	-0.11720	0.02428	-0.03851	0.01790	-0.00641	12.47402	4.53633	-17.14072	0.13799	0.30110	0.02437	-0.01719	-0.00191	-0.00372	26.78327
692			6.91000	-12.61010	-4.93773	-168.19824	-0.00214	-0.00049	0.00106	-0.00001	0.00001	0.00000	107.68855	3.30421	179.11404	-0.14167	-0.01491	-0.02977	-0.00660	-0.00018	0.00048	40.29467	-4.17441	11.10778	0.01689	0.07102	0.03190	-0.00024	-0.00117	-0.00187	10.89230	-4.49697	11.46061	0.65750	-0.12034	0.02363	-0.03921	0.02052	-0.00666	12.54255	4.55834	-17.22111	0.14286	0.30153	0.02522	-0.01943	-0.00216	-0.00347	26.81303
693			6.92000	-12.61268	-4.91512	-168.19527	-0.00220	-0.00051	0.00106	-0.00001	0.00003	0.00001	107.66204	3.30110	179.10451	-0.14195	-0.01490	-0.02977	-0.00626	-0.00024	0.00006	40.30538	-4.14413	11.12964	0.01795	0.07240	0.03301	-0.00031	-0.00103	-0.00226	10.93734	-4.36463	11.60465	0.66105	-0.12116	0.02336	-0.03829	0.02268	-0.00692	12.61776	4.57858	-17.29340	0.14988	0.30292	0.02571	-0.02181	-0.00201	-0.00323	26.84636
694			6.93000	-12.61425	-4.87122	-168.19008	-0.00223	-0.00050	0.00105	-0.00000	0.00005	0.00001	107.63696	3.30741	179.09596	-0.14213	-0.01495	-0.02986	-0.00584	-0.00029	-0.00052	40.31794	-4.11115	11.15733	0.01862	0.07426	0.03435	-0.00037	-0.00075	-0.00281	10.98098	-4.22195	11.75392	0.66580	-0.12180	0.02365	-0.03708	0.02452	-0.00724	12.69822	4.59715	-17.36016	0.15289	0.30263	0.02562	-0.02349	-0.00188	-0.00303	26.88274
695			6.94000	-12.61377	-4.81029	-168.18294	-0.00224	-0.00047	0.00104	0.00001	0.00005	0.00001	107.61410	3.32670	179.08946	-0.14220	-0.01505	-0.03004	-0.00518	-0.00034	-0.00130	40.33293	-4.07478	11.19367	0.01904	0.07645	0.03583	-0.00046	-0.00025	-0.00357	11.02330	-4.07140	11.90565	0.67150	-0.12421	0.02423	-0.03709	0.02617	-0.00748	12.78333	4.61532	-17.42460	0.15303	0.30247	0.02559	-0.02478	-0.00226	-0.00298	26.92147
696			6.95000	-12.60957	-4.74290	-168.17450	-0.00224	-0.00045	0.00105	0.00002	0.00005	0.00001	107.59467	3.36263	179.08607	-0.14208	-0.01519	-0.03030	-0.00429	-0.00040	-0.00227	40.35165	-4.03450	11.24213	0.01939	0.07860	0.03727	-0.00058	0.00056	-0.00454	11.06571	-3.91734	12.05569	0.67418	-0.12551	0.02594	-0.03901	0.02663	-0.00781	12.87341	4.63501	-17.48867	0.15540	0.30482	0.02480	-0.02646	-0.00349	-0.00287	26.96169
697			6.96000	-12.60026	-4.67885	-168.16609	-0.00223	-0.00042	0.00108	0.00005	0.00004	0.00001	107.57936	3.41763	179.08685	-0.14183	-0.01540	-0.03071	-0.00335	-0.00044	-0.00336	40.37495	-3.99061	11.30561	0.01953	0.08049	0.03844	-0.00070	0.00166	-0.00560	11.10962	-3.76653	12.19826	0.67523	-0.12678	0.02710	-0.04175	0.02580	-0.00758	12.96821	4.65766	-17.55131	0.15893	0.30663	0.02436	-0.02797	-0.00520	-0.00269	27.00202
698			6.97000	-12.58516	-4.62515	-168.15956	-0.00220	-0.00040	0.00113	0.00007	0.00003	0.00001	107.56803	3.49197	179.09264	-0.14128	-0.01564	-0.03116	-0.00259	-0.00048	-0.00441	40.40263	-3.94429	11.38498	0.01904	0.08156	0.03899	-0.00077	0.00286	-0.00652	11.15437	-3.62672	12.32597	0.67619	-0.12654	0.02791	-0.04243	0.02345	-0.00678	13.06541	4.68237	-17.60810	0.16091	0.30776	0.02424	-0.02816	-0.00624	-0.00233	27.04072
699			6.98000	-12.56408	-4.58947	-168.15623	-0.00213	-0.00038	0.00119	0.00009	0.00001	0.00001	107.55933	3.58298	179.10225	-0.14051	-0.01593	-0.03173	-0.00231	-0.00054	-0.00530	40.43328	-3.89692	11.47802	0.01789	0.08217	0.03909	-0.00076	0.00391	-0.00716	11.19633	-3.50431	12.43099	0.67692	-0.12428	0.02879	-0.03851	0.01993	-0.00554	13.16037	4.70522	-17.65371	0.16167	0.30950	0.02421	-0.02655	-0.00556	-0.00177	27.07596
700			6.99000	-12.53716	-4.57962	-168.15688	-0.00206	-0.00036	0.00125	0.00011	-0.00000	0.00000	107.55048	3.68641	179.11328	-0.13965	-0.01625	-0.03229	-0.00256	-0.00064	-0.00595	40.46435	-3.84974	11.58057	0.01651	0.08252	0.03900	-0.00068	0.00471	-0.00750	11.23069	-3.40371	12.50682	0.67878	-0.12246	0.02998	-0.02975	0.01608	-0.00394	13.24726	4.72147	-17.68504	0.16026	0.31100	0.02393	-0.02306	-0.00292	-0.00110	27.10575
701			7.00000	-12.50542	-4.60022	-168.16142	-0.00199	-0.00036	0.00130	0.00012	-0.00002	-0.00000	107.53963	3.79799	179.12296	-0.13893	-0.01662	-0.03289	-0.00307	-0.00077	-0.00636	40.49450	-3.80356	11.68870	0.01525	0.08288	0.03896	-0.00059	0.00524	-0.00763	11.25368	-3.32741	12.54975	0.68153	-0.12213	0.03179	-0.01746	0.01223	-0.00210	13.32118	4.72783	-17.70291	0.15947	0.31194	0.02270	-0.01863	0.00099	-0.00051	27.12867
702			7.01000	-12.47076	-4.65048	-168.16980	-0.00193	-0.00037	0.00134	0.00012	-0.00004	-0.00001	107.52623	3.91371	179.12962	-0.13845	-0.01704	-0.03348	-0.00402	-0.00090	-0.00644	40.52354	-3.75912	11.79864	0.01446	0.08237	0.03848	-0.00050	0.00529	-0.00732	11.26310	-3.27644	12.55860	0.68509	-0.12106	0.03333	-0.00343	0.00828	-0.00003	13.37901	4.72391	-17.71106	0.16006	0.31122	0.02107	-0.01383	0.00496	-0.00015	27.14430
703			7.02000	-12.43589	-4.72451	-168.18208	-0.00189	-0.00038	0.00137	0.00012	-0.00006	-0.00001	107.50698	4.02637	179.13191	-0.13818	-0.01745	-0.03400	-0.00630	-0.00099	-0.00595	40.54830	-3.71799	11.90264	0.01421	0.08090	0.03747	-0.00031	0.00461	-0.00632	11.25862	-3.25030	12.53551	0.68967	-0.12137	0.03293	0.01011	0.00451	0.00184	13.41923	4.71194	-17.71501	0.16040	0.30462	0.01988	-0.00895	0.00772	-0.00007	27.15265
704			7.03000	-12.40317	-4.81527	-168.19786	-0.00185	-0.00040	0.00139	0.00010	-0.00007	-0.00001	107.47388	4.12439	179.12787	-0.13811	-0.01778	-0.03437	-0.01041	-0.00104	-0.00475	40.56082	-3.68312	11.98832	0.01431	0.07939	0.03655	0.00005	0.00321	-0.00467	11.24225	-3.24718	12.48722	0.69420	-0.12075	0.03165	0.02126	0.00094	0.00312	13.44209	4.69665	-17.72193	0.15845	0.29711	0.01949	-0.00448	0.00857	-0.00029	27.15373
705			7.04000	-12.37420	-4.91650	-168.21558	-0.00183	-0.00042	0.00141	0.00009	-0.00008	-0.00001	107.41944	4.19741	179.11548	-0.13834	-0.01802	-0.03465	-0.01576	-0.00104	-0.00304	40.55314	-3.65793	12.04443	0.01443	0.07894	0.03631	0.00055	0.00147	-0.00262	11.21714	-3.26353	12.42294	0.69765	-0.11894	0.03047	0.02944	-0.00201	0.00377	13.44966	4.68378	-17.73945	0.15737	0.29080	0.01911	-0.00103	0.00751	-0.00077	27.14815
706			7.05000	-12.34994	-5.02102	-168.23337	-0.00182	-0.00044	0.00142	0.00007	-0.00008	-0.00001	107.34097	4.23998	179.09506	-0.13887	-0.01812	-0.03475	-0.02121	-0.00096	-0.00112	40.52172	-3.64566	12.06515	0.01428	0.07907	0.03634	0.00107	-0.00022	-0.00031	11.18615	-3.29378	12.35156	0.70341	-0.11820	0.02867	0.03499	-0.00399	0.00382	13.44538	4.67855	-17.77370	0.15630	0.28109	0.01846	0.00121	0.00475	-0.00139	27.13800
707			7.06000	-12.33083	-5.12125	-168.24954	-0.00183	-0.00047	0.00142	0.00006	-0.00008	-0.00001	107.24093	4.25078	179.06848	-0.13963	-0.01810	-0.03471	-0.02571	-0.00081	0.00073	40.46785	-3.64919	12.04968	0.01391	0.07957	0.03649	0.00147	-0.00154	0.00205	11.15195	-3.33104	12.28049	0.70864	-0.11854	0.02608	0.03777	-0.00488	0.00335	13.43353	4.68500	-17.82817	0.15316	0.26765	0.01790	0.00212	0.00078	-0.00207	27.12614
708			7.07000	-12.31693	-5.21007	-168.26306	-0.00186	-0.00049	0.00141	0.00004	-0.00007	-0.00001	107.12581	4.23214	179.03894	-0.14053	-0.01796	-0.03449	-0.02850	-0.00060	0.00231	40.39674	-3.67047	12.00175	0.01363	0.07992	0.03646	0.00171	-0.00228	0.00420	11.11720	-3.36857	12.21592	0.71038	-0.11851	0.02308	0.03744	-0.00479	0.00261	13.41890	4.70606	-17.90368	0.14818	0.25531	0.01823	0.00179	-0.00373	-0.00283	27.11559
709			7.08000	-12.30779	-5.28043	-168.27248	-0.00190	-0.00051	0.00137	0.00003	-0.00005	-0.00002	107.00418	4.18881	179.00911	-0.14153	-0.01770	-0.03402	-0.02919	-0.00038	0.00349	40.31594	-3.70988	11.92775	0.01334	0.07969	0.03608	0.00177	-0.00239	0.00595	11.08459	-3.40156	12.16187	0.71058	-0.11864	0.02079	0.03429	-0.00416	0.00192	13.40575	4.74257	-17.99783	0.14107	0.24752	0.01920	0.00073	-0.00806	-0.00359	27.10855
710			7.09000	-12.30251	-5.32871	-168.27599	-0.00193	-0.00051	0.00131	0.00001	-0.00003	-0.00002	106.88524	4.12696	178.98076	-0.14254	-0.01737	-0.03339	-0.02770	-0.00019	0.00422	40.23349	-3.76661	11.83506	0.01278	0.07859	0.03510	0.00164	-0.00197	0.00714	11.05619	-3.42834	12.11953	0.70897	-0.11831	0.01898	0.02865	-0.00348	0.00136	13.39641	4.79209	-18.10435	0.13645	0.24492	0.02075	-0.00040	-0.01153	-0.00423	27.10534
711			7.10000	-12.30014	-5.35790	-168.27266	-0.00194	-0.00049	0.00124	0.00000	-0.00002	-0.00002	106.77758	4.05376	178.95483	-0.14349	-0.01701	-0.03267	-0.02423	-0.00005	0.00451	40.15616	-3.83848	11.73083	0.01191	0.07662	0.03351	0.00135	-0.00123	0.00769	11.03385	-3.45037	12.08766	0.70786	-0.11936	0.01726	0.02099	-0.00327	0.00095	13.39114	4.84917	-18.21325	0.13258	0.24271	0.02225	-0.00119	-0.01344	-0.00445	27.10403
712			7.11000	-12.29981	-5.37483	-168.26260	-0.00194	-0.00047	0.00117	-0.00001	-0.00001	-0.00003	106.68826	3.97637	178.93166	-0.14437	-0.01667	-0.03190	-0.01912	0.00006	0.00442	40.08896	-3.92223	11.62169	0.01084	0.07383	0.03139	0.00100	-0.00034	0.00765	11.01884	-3.47125	12.06343	0.70520	-0.12057	0.01537	0.01190	-0.00374	0.00070	13.38904	4.90683	-18.31313	0.12819	0.24131	0.02421	-0.00156	-0.01366	-0.00425	27.10179
713			7.12000	-12.30133	-5.38569	-168.24788	-0.00194	-0.00045	0.00110	-0.00001	-0.00001	-0.00003	106.62289	3.90066	178.91286	-0.14513	-0.01637	-0.03114	-0.01282	0.00018	0.00404	40.03527	-4.01432	11.51320	0.00975	0.07042	0.02886	0.00065	0.00050	0.00714	11.01181	-3.49527	12.04317	0.70297	-0.11856	0.01401	0.00231	-0.00483	0.00062	13.38961	4.95885	-18.39464	0.12258	0.24297	0.02649	-0.00171	-0.01254	-0.00363	27.09668
714			7.13000	-12.30470	-5.39490	-168.23251	-0.00193	-0.00044	0.00105	-0.00002	-0.00001	-0.00003	106.58498	3.83031	178.90117	-0.14570	-0.01609	-0.03043	-0.00585	0.00036	0.00351	39.99729	-4.11069	11.40945	0.00906	0.06680	0.02631	0.00036	0.00116	0.00636	11.01260	-3.52674	12.02273	0.70165	-0.11587	0.01333	-0.00668	-0.00644	0.00069	13.39294	5.00072	-18.45272	0.11974	0.24655	0.02827	-0.00174	-0.01029	-0.00258	27.08854
715			7.14000	-12.30962	-5.40558	-168.22124	-0.00193	-0.00044	0.00101	-0.00002	-0.00001	-0.00002	106.57599	3.76671	178.89987	-0.14602	-0.01583	-0.02979	0.00126	0.00060	0.00295	39.97572	-4.20763	11.31327	0.00866	0.06312	0.02380	0.00010	0.00156	0.00546	11.01991	-3.56905	11.99737	0.70239	-0.11579	0.01274	-0.01387	-0.00844	0.00087	13.39834	5.02963	-18.48570	0.11720	0.24793	0.02942	-0.00148	-0.00710	-0.00127	27.07748
716			7.15000	-12.31507	-5.41893	-168.21744	-0.00194	-0.00044	0.00100	-0.00002	-0.00001	-0.00000	106.59548	3.70935	178.91035	-0.14600	-0.01558	-0.02932	0.00820	0.00084	0.00246	39.97032	-4.30137	11.22559	0.00861	0.06001	0.02168	-0.00013	0.00167	0.00460	11.03142	-3.62366	11.96182	0.70409	-0.11375	0.01317	-0.01906	-0.01014	0.00122	13.40379	5.04415	-18.49357	0.11380	0.25078	0.02996	-0.00086	-0.00359	0.00010	27.06332
717			7.16000	-12.31973	-5.43493	-168.22224	-0.00195	-0.00045	0.00099	-0.00001	-0.00001	0.00001	106.64244	3.65675	178.93199	-0.14566	-0.01535	-0.02895	0.01475	0.00105	0.00210	39.98055	-4.38841	11.14686	0.00905	0.05764	0.02012	-0.00036	0.00154	0.00383	11.04554	-3.68957	11.91256	0.70631	-0.11129	0.01348	-0.02343	-0.01128	0.00162	13.40770	5.04473	-18.47830	0.11444	0.25267	0.02994	-0.00023	-0.00040	0.00131	27.04580
718			7.17000	-12.32229	-5.45323	-168.23460	-0.00195	-0.00046	0.00100	0.00000	-0.00002	0.00002	106.71477	3.60739	178.96176	-0.14501	-0.01517	-0.02882	0.02046	0.00118	0.00186	40.00517	-4.46510	11.07759	0.01065	0.05643	0.01937	-0.00065	0.00124	0.00318	11.06214	-3.76407	11.84868	0.70861	-0.10861	0.01300	-0.02800	-0.01171	0.00190	13.41048	5.03425	-18.44403	0.11874	0.25192	0.02970	0.00007	0.00176	0.00219	27.02555
719			7.18000	-12.32231	-5.47339	-168.25211	-0.00192	-0.00047	0.00101	0.00001	-0.00002	0.00002	106.80818	3.56032	178.99602	-0.14399	-0.01498	-0.02872	0.02467	0.00119	0.00171	40.04070	-4.52848	11.01881	0.01380	0.05612	0.01948	-0.00101	0.00085	0.00260	11.08156	-3.84293	11.77169	0.70974	-0.10683	0.01285	-0.03257	-0.01148	0.00214	13.41410	5.01734	-18.39764	0.12222	0.24910	0.02873	-0.00026	0.00253	0.00253	27.00427
720			7.19000	-12.32058	-5.49401	-168.27005	-0.00187	-0.00047	0.00103	0.00001	-0.00002	0.00002	106.91526	3.51581	179.02919	-0.14271	-0.01480	-0.02868	0.02677	0.00107	0.00162	40.08062	-4.57672	10.97155	0.01749	0.05648	0.02016	-0.00127	0.00045	0.00202	11.10375	-3.92155	11.68507	0.70668	-0.10732	0.01195	-0.03693	-0.01087	0.00212	13.42131	4.99951	-18.34815	0.12533	0.24450	0.02822	-0.00161	0.00180	0.00235	26.98484
721			7.20000	-12.31876	-5.51248	-168.28407	-0.00181	-0.00048	0.00107	0.00001	-0.00002	0.00001	107.02686	3.47441	179.05658	-0.14120	-0.01461	-0.02860	0.02684	0.00085	0.00159	40.11716	-4.60939	10.93644	0.01993	0.05679	0.02074	-0.00120	0.00003	0.00139	11.12932	-3.99595	11.59440	0.70328	-0.10650	0.01194	-0.04159	-0.00972	0.00211	13.43680	4.98699	-18.30647	0.12603	0.24344	0.02795	-0.00442	-0.00033	0.00162	26.97152
722			7.21000	-12.31883	-5.52652	-168.29167	-0.00175	-0.00048	0.00111	-0.00000	-0.00001	0.00000	107.13588	3.43537	179.07469	-0.13984	-0.01449	-0.02862	0.02565	0.00061	0.00165	40.14505	-4.62669	10.91297	0.02035	0.05722	0.02115	-0.00086	-0.00041	0.00075	11.15905	-4.06324	11.50598	0.70127	-0.10690	0.01208	-0.04618	-0.00843	0.00201	13.46719	4.98563	-18.28307	0.12764	0.24347	0.02777	-0.00898	-0.00360	0.00043	26.97044
723			7.22000	-12.32246	-5.53522	-168.29433	-0.00170	-0.00047	0.00114	-0.00002	-0.00001	0.00000	107.23869	3.39695	179.08365	-0.13865	-0.01442	-0.02867	0.02393	0.00043	0.00176	40.16283	-4.62934	10.89985	0.01907	0.05801	0.02164	-0.00047	-0.00087	0.00015	11.19273	-4.12151	11.42414	0.70090	-0.10715	0.01226	-0.04984	-0.00701	0.00185	13.51925	4.99934	-18.28506	0.12930	0.24530	0.02806	-0.01513	-0.00773	-0.00102	26.98873
724			7.23000	-12.33058	-5.53935	-168.29611	-0.00166	-0.00045	0.00115	-0.00003	-0.00000	0.00001	107.33440	3.35813	179.08626	-0.13761	-0.01437	-0.02873	0.02216	0.00032	0.00183	40.17190	-4.61855	10.89585	0.01705	0.05933	0.02248	-0.00018	-0.00130	-0.00042	11.22937	-4.17036	11.35060	0.70091	-0.10654	0.01226	-0.05245	-0.00567	0.00163	13.59847	5.03050	-18.31534	0.13110	0.24939	0.02917	-0.02249	-0.01263	-0.00267	27.03297
725			7.24000	-12.34340	-5.54040	-168.30103	-0.00163	-0.00043	0.00114	-0.00004	-0.00000	0.00001	107.42341	3.31975	179.08607	-0.13652	-0.01428	-0.02871	0.02052	0.00026	0.00176	40.17475	-4.59628	10.90016	0.01469	0.06100	0.02366	-0.00001	-0.00162	-0.00097	11.26842	-4.21106	11.28580	0.69804	-0.10462	0.01278	-0.05474	-0.00468	0.00147	13.70805	5.08049	-18.37380	0.13535	0.25642	0.03035	-0.03090	-0.01837	-0.00442	27.10728
726			7.25000	-12.36032	-5.53923	-168.31047	-0.00161	-0.00042	0.00112	-0.00005	-0.00000	0.00002	107.50659	3.28475	179.08514	-0.13526	-0.01411	-0.02848	0.01903	0.00020	0.00152	40.17422	-4.56488	10.91220	0.01235	0.06241	0.02487	0.00005	-0.00179	-0.00149	11.31045	-4.24639	11.23082	0.69321	-0.10319	0.01304	-0.05782	-0.00432	0.00125	13.84738	5.14980	-18.45838	0.14094	0.26199	0.03145	-0.03920	-0.02426	-0.00604	27.21163
727			7.26000	-12.37989	-5.53658	-168.32307	-0.00160	-0.00040	0.00108	-0.00005	0.00000	0.00002	107.58447	3.25660	179.08353	-0.13394	-0.01390	-0.02809	0.01764	0.00011	0.00112	40.17265	-4.52706	10.93139	0.01021	0.06332	0.02588	0.00005	-0.00176	-0.00194	11.35671	-4.27962	11.18731	0.68785	-0.10315	0.01246	-0.06171	-0.00455	0.00094	14.00978	5.23620	-18.56270	0.14731	0.26470	0.03274	-0.04543	-0.02888	-0.00719	27.33901
728			7.27000	-12.40014	-5.53299	-168.33562	-0.00160	-0.00039	0.00105	-0.00005	0.00000	0.00002	107.65720	3.23835	179.07980	-0.13276	-0.01373	-0.02771	0.01627	-0.00003	0.00064	40.17227	-4.48521	10.95723	0.00855	0.06409	0.02683	0.00002	-0.00156	-0.00233	11.40766	-4.31300	11.15575	0.68541	-0.10347	0.01192	-0.06525	-0.00502	0.00068	14.18116	5.33199	-18.67311	0.15072	0.26463	0.03363	-0.04644	-0.03065	-0.00728	27.47478
729			7.28000	-12.41921	-5.52817	-168.34497	-0.00162	-0.00038	0.00102	-0.00005	0.00000	0.00002	107.72433	3.23235	179.07309	-0.13195	-0.01370	-0.02761	0.01486	-0.00019	0.00010	40.17447	-4.44160	10.98955	0.00752	0.06500	0.02767	-0.00001	-0.00121	-0.00266	11.46181	-4.34704	11.13422	0.68318	-0.10459	0.01103	-0.06582	-0.00538	0.00048	14.34349	5.42558	-18.77167	0.15672	0.26379	0.03441	-0.04324	-0.02934	-0.00626	27.60085
730			7.29000	-12.43642	-5.52126	-168.35037	-0.00163	-0.00038	0.00102	-0.00005	0.00000	0.00001	107.78529	3.23907	179.06361	-0.13164	-0.01384	-0.02785	0.01333	-0.00032	-0.00043	40.17969	-4.39782	11.02785	0.00710	0.06620	0.02842	-0.00004	-0.00077	-0.00293	11.51523	-4.38068	11.11831	0.68192	-0.10400	0.01031	-0.06148	-0.00513	0.00039	14.48119	5.50701	-18.84420	0.16534	0.26482	0.03508	-0.03647	-0.02591	-0.00444	27.70374
731			7.30000	-12.45224	-5.51206	-168.35414	-0.00162	-0.00038	0.00103	-0.00004	0.00001	0.00001	107.83929	3.25714	179.05351	-0.13157	-0.01406	-0.02827	0.01161	-0.00039	-0.00089	40.18763	-4.35522	11.07128	0.00691	0.06727	0.02892	-0.00007	-0.00034	-0.00309	11.56273	-4.41107	11.10274	0.67986	-0.10174	0.01006	-0.05205	-0.00402	0.00038	14.58544	5.57038	-18.88475	0.17381	0.26800	0.03569	-0.02696	-0.02108	-0.00238	27.77839
732			7.31000	-12.46785	-5.50270	-168.35991	-0.00161	-0.00038	0.00105	-0.00004	0.00000	0.00002	107.88530	3.28313	179.04448	-0.13157	-0.01430	-0.02878	0.00960	-0.00041	-0.00120	40.19780	-4.31425	11.11804	0.00689	0.06827	0.02929	-0.00009	-0.00001	-0.00316	11.60043	-4.43362	11.08539	0.67895	-0.10237	0.00939	-0.03974	-0.00221	0.00032	14.65395	5.61346	-18.89582	0.17941	0.26918	0.03634	-0.01620	-0.01499	-0.00058	27.82574
733			7.32000	-12.48473	-5.49697	-168.37071	-0.00159	-0.00037	0.00109	-0.00005	-0.00000	0.00003	107.92200	3.31250	179.03723	-0.13155	-0.01455	-0.02938	0.00728	-0.00039	-0.00132	40.20949	-4.27532	11.16587	0.00680	0.06961	0.02990	-0.00010	0.00017	-0.00313	11.62724	-4.44314	11.06961	0.67668	-0.10343	0.00882	-0.02684	0.00027	0.00019	14.68875	5.63674	-18.88640	0.18352	0.27183	0.03731	-0.00584	-0.00819	0.00072	27.84895
734			7.33000	-12.50419	-5.49705	-168.38754	-0.00158	-0.00038	0.00114	-0.00005	-0.00000	0.00003	107.94792	3.34152	179.03133	-0.13151	-0.01473	-0.02991	0.00464	-0.00038	-0.00128	40.22178	-4.23891	11.21186	0.00661	0.07093	0.03062	-0.00010	0.00018	-0.00296	11.64398	-4.43560	11.06076	0.67492	-0.10334	0.00934	-0.01481	0.00306	0.00000	14.69339	5.64126	-18.86560	0.18255	0.27482	0.03768	0.00367	-0.00074	0.00165	27.85084
735			7.34000	-12.52655	-5.50229	-168.40794	-0.00159	-0.00038	0.00119	-0.00006	-0.00001	0.00004	107.96167	3.36802	179.02437	-0.13152	-0.01487	-0.03034	0.00171	-0.00042	-0.00112	40.23386	-4.20612	11.25248	0.00651	0.07215	0.03139	-0.00010	0.00000	-0.00260	11.65181	-4.40999	11.06224	0.67436	-0.10416	0.01015	-0.00433	0.00566	-0.00024	14.67055	5.62701	-18.83689	0.17807	0.27604	0.03760	0.01216	0.00708	0.00254	27.83288
736			7.35000	-12.55037	-5.51029	-168.42746	-0.00162	-0.00039	0.00122	-0.00006	-0.00001	0.00003	107.96178	3.39176	179.01340	-0.13156	-0.01499	-0.03072	-0.00148	-0.00053	-0.00093	40.24503	-4.17770	11.28445	0.00664	0.07311	0.03198	-0.00010	-0.00034	-0.00207	11.65244	-4.36908	11.07513	0.67009	-0.10554	0.01059	0.00397	0.00755	-0.00051	14.62175	5.59322	-18.79783	0.17758	0.27849	0.03775	0.02049	0.01494	0.00366	27.79462
737			7.36000	-12.57263	-5.51861	-168.44142	-0.00167	-0.00041	0.00126	-0.00005	-0.00001	0.00002	107.94707	3.41359	178.99637	-0.13187	-0.01516	-0.03118	-0.00487	-0.00067	-0.00077	40.25449	-4.15402	11.30592	0.00715	0.07405	0.03235	-0.00009	-0.00076	-0.00147	11.64789	-4.31851	11.09992	0.66715	-0.10665	0.01118	0.01053	0.00840	-0.00078	14.54729	5.53952	-18.74446	0.17768	0.28105	0.03767	0.02896	0.02261	0.00497	27.73412
738			7.37000	-12.58964	-5.52542	-168.44713	-0.00174	-0.00042	0.00130	-0.00004	-0.00000	0.00000	107.91708	3.43424	178.97354	-0.13254	-0.01537	-0.03168	-0.00828	-0.00079	-0.00066	40.26145	-4.13495	11.31680	0.00797	0.07494	0.03254	-0.00007	-0.00114	-0.00090	11.63885	-4.26465	11.13501	0.66399	-0.11033	0.01053	0.01770	0.00861	-0.00086	14.44690	5.46604	-18.67398	0.17955	0.27981	0.03769	0.03778	0.02954	0.00639	27.64994
739			7.38000	-12.59839	-5.52932	-168.44420	-0.00180	-0.00044	0.00133	-0.00001	-0.00000	-0.00002	107.87254	3.45447	178.94763	-0.13370	-0.01565	-0.03231	-0.01149	-0.00082	-0.00063	40.26508	-4.12016	11.31891	0.00907	0.07582	0.03257	-0.00003	-0.00140	-0.00043	11.62282	-4.21209	11.17372	0.66101	-0.11105	0.01041	0.02755	0.00825	-0.00082	14.32123	5.37392	-18.58571	0.17761	0.28020	0.03792	0.04467	0.03541	0.00764	27.54415
740			7.39000	-12.59775	-5.53021	-168.43462	-0.00185	-0.00045	0.00135	0.00001	0.00000	-0.00003	107.81554	3.47394	178.92288	-0.13528	-0.01596	-0.03296	-0.01423	-0.00074	-0.00062	40.26469	-4.10895	11.31466	0.01024	0.07653	0.03243	0.00004	-0.00155	-0.00008	11.59634	-4.16305	11.20641	0.65874	-0.11160	0.01110	0.03893	0.00783	-0.00068	14.17633	5.26862	-18.48513	0.17466	0.27994	0.03712	0.04809	0.03835	0.00796	27.42542
741			7.40000	-12.58897	-5.52900	-168.42186	-0.00188	-0.00046	0.00139	0.00003	0.00000	-0.00003	107.74936	3.49115	178.90370	-0.13706	-0.01625	-0.03360	-0.01629	-0.00053	-0.00059	40.25985	-4.10073	11.30594	0.01157	0.07721	0.03229	0.00013	-0.00161	0.00018	11.55897	-4.11917	11.22691	0.65788	-0.11263	0.01147	0.04787	0.00713	-0.00046	14.02415	5.16151	-18.38503	0.17276	0.27792	0.03591	0.04749	0.03682	0.00714	27.30709
742			7.41000	-12.57502	-5.52680	-168.41016	-0.00190	-0.00047	0.00142	0.00005	0.00000	-0.00002	107.67754	3.50459	178.89340	-0.13863	-0.01641	-0.03405	-0.01767	-0.00025	-0.00053	40.25053	-4.09479	11.29433	0.01306	0.07779	0.03229	0.00024	-0.00159	0.00035	11.51515	-4.08285	11.23678	0.65891	-0.11295	0.01125	0.05038	0.00567	-0.00028	13.87803	5.06605	-18.30012	0.17034	0.27436	0.03485	0.04292	0.03084	0.00548	27.20105
743			7.42000	-12.55892	-5.52449	-168.40164	-0.00192	-0.00048	0.00147	0.00005	0.00000	-0.00002	107.60259	3.51358	178.89227	-0.13993	-0.01647	-0.03440	-0.01859	0.00000	-0.00045	40.23670	-4.09086	11.28128	0.01479	0.07844	0.03249	0.00040	-0.00148	0.00046	11.47252	-4.05711	11.24332	0.66117	-0.11222	0.01186	0.04531	0.00340	-0.00026	13.74824	4.99321	-18.24056	0.16492	0.27130	0.03335	0.03532	0.02189	0.00334	27.11370
744			7.43000	-12.54312	-5.52179	-168.39693	-0.00193	-0.00049	0.00150	0.00005	0.00000	-0.00001	107.52560	3.51877	178.89818	-0.14099	-0.01646	-0.03458	-0.01929	0.00018	-0.00038	40.21797	-4.08885	11.26781	0.01652	0.07918	0.03291	0.00059	-0.00127	0.00054	11.43785	-4.04388	11.25430	0.66311	-0.11311	0.01188	0.03481	0.00083	-0.00034	13.64045	4.94890	-18.21022	0.16258	0.26776	0.03212	0.02766	0.01174	0.00128	27.04700
745			7.44000	-12.52935	-5.51835	-168.39554	-0.00193	-0.00049	0.00153	0.00004	0.00000	0.00000	107.44678	3.52176	178.90799	-0.14188	-0.01641	-0.03470	-0.01984	0.00026	-0.00036	40.19366	-4.08900	11.25505	0.01791	0.08009	0.03349	0.00083	-0.00089	0.00056	11.41453	-4.04234	11.27411	0.66593	-0.11322	0.01179	0.02302	-0.00138	-0.00048	13.55613	4.93361	-18.20798	0.16005	0.26496	0.03134	0.02034	0.00237	-0.00045	27.00027
746			7.45000	-12.51849	-5.51477	-168.39711	-0.00194	-0.00049	0.00155	0.00003	0.00000	0.00001	107.36661	3.52476	178.91902	-0.14256	-0.01635	-0.03476	-0.02005	0.00025	-0.00048	40.16354	-4.09151	11.24489	0.01844	0.08116	0.03415	0.00103	-0.00027	0.00046	11.40164	-4.04846	11.30250	0.66639	-0.11136	0.01288	0.01396	-0.00248	-0.00064	13.49322	4.94277	-18.22874	0.15730	0.26588	0.03043	0.01421	-0.00469	-0.00164	26.97140
747			7.46000	-12.51088	-5.51099	-168.40114	-0.00195	-0.00050	0.00157	0.00002	0.00000	0.00001	107.28696	3.53153	178.92944	-0.14300	-0.01628	-0.03479	-0.01952	0.00016	-0.00075	40.12853	-4.09609	11.24069	0.01775	0.08179	0.03439	0.00112	0.00058	0.00019	11.39481	-4.05609	11.33494	0.66692	-0.11093	0.01465	0.01027	-0.00217	-0.00075	13.44784	4.96765	-18.26346	0.15232	0.26746	0.02930	0.00938	-0.00867	-0.00212	26.95764
748			7.47000	-12.50649	-5.50636	-168.40614	-0.00195	-0.00050	0.00159	0.00001	0.00000	0.00002	107.21129	3.54510	178.93701	-0.14322	-0.01622	-0.03476	-0.01781	-0.00000	-0.00111	40.09115	-4.10182	11.24522	0.01537	0.08143	0.03390	0.00100	0.00145	-0.00021	11.38841	-4.05883	11.36493	0.66889	-0.11262	0.01613	0.01196	-0.00065	-0.00073	13.41644	4.99815	-18.30092	0.14755	0.26833	0.02829	0.00580	-0.00970	-0.00195	26.95672
749			7.48000	-12.50571	-5.50009	-168.41069	-0.00193	-0.00050	0.00158	-0.00000	0.00001	0.00001	107.14514	3.56657	178.94008	-0.14320	-0.01620	-0.03468	-0.01445	-0.00020	-0.00137	40.05552	-4.10714	11.25935	0.01127	0.07975	0.03243	0.00065	0.00201	-0.00059	11.37804	-4.05233	11.38733	0.67180	-0.11325	0.01755	0.01667	0.00148	-0.00061	13.39695	5.02628	-18.33092	0.14250	0.26992	0.02752	0.00292	-0.00901	-0.00136	26.96648
750			7.49000	-12.50911	-5.49282	-168.41365	-0.00190	-0.00049	0.00157	-0.00002	0.00001	0.00001	107.09563	3.59241	178.93715	-0.14291	-0.01621	-0.03458	-0.00932	-0.00039	-0.00130	40.02746	-4.11049	11.27988	0.00662	0.07716	0.03036	0.00027	0.00193	-0.00077	11.36253	-4.03632	11.40104	0.67724	-0.11288	0.01838	0.02072	0.00321	-0.00046	13.38889	5.04849	-18.34742	0.13784	0.27243	0.02748	0.00030	-0.00813	-0.00065	26.98463
751			7.50000	-12.51748	-5.48647	-168.41399	-0.00187	-0.00048	0.00155	-0.00004	0.00000	0.00000	107.06953	3.61588	178.92613	-0.14235	-0.01626	-0.03455	-0.00294	-0.00058	-0.00082	40.01258	-4.11037	11.30027	0.00329	0.07502	0.02871	0.00005	0.00120	-0.00072	11.34454	-4.01466	11.40930	0.68491	-0.11181	0.01978	0.02097	0.00383	-0.00042	13.39281	5.06586	-18.34961	0.13462	0.27511	0.02671	-0.00226	-0.00797	-0.00001	27.00830
752			7.51000	-12.53103	-5.48266	-168.41147	-0.00184	-0.00047	0.00154	-0.00005	0.00000	-0.00001	107.07002	3.63024	178.90617	-0.14163	-0.01632	-0.03458	0.00367	-0.00072	-0.00004	40.01413	-4.10613	11.31361	0.00240	0.07428	0.02821	-0.00004	0.00003	-0.00050	11.32858	-3.99298	11.41728	0.69494	-0.11155	0.02051	0.01712	0.00331	-0.00047	13.40874	5.08089	-18.34021	0.13275	0.27519	0.02593	-0.00449	-0.00822	0.00044	27.03407
753			7.52000	-12.54929	-5.48262	-168.40704	-0.00183	-0.00046	0.00152	-0.00007	-0.00000	-0.00001	107.09622	3.63184	178.87839	-0.14080	-0.01636	-0.03461	0.00937	-0.00078	0.00080	40.03233	-4.09772	11.31604	0.00440	0.07517	0.02907	-0.00019	-0.00123	-0.00021	11.31764	-3.97614	11.42845	0.70280	-0.11227	0.02024	0.01131	0.00203	-0.00056	13.43399	5.09462	-18.32249	0.13426	0.27521	0.02595	-0.00599	-0.00816	0.00074	27.05825
754			7.53000	-12.57091	-5.48669	-168.40178	-0.00182	-0.00046	0.00150	-0.00007	-0.00000	-0.00002	107.14247	3.62107	178.84579	-0.13992	-0.01636	-0.03457	0.01303	-0.00077	0.00144	40.06384	-4.08651	11.30771	0.00907	0.07731	0.03112	-0.00056	-0.00224	0.00009	11.31201	-3.96647	11.44433	0.71132	-0.11286	0.01978	0.00664	0.00057	-0.00066	13.46338	5.10629	-18.30019	0.13448	0.27414	0.02612	-0.00620	-0.00708	0.00088	27.07741
755			7.54000	-12.59435	-5.49449	-168.39650	-0.00182	-0.00045	0.00147	-0.00008	-0.00001	-0.00002	107.19880	3.60195	178.81267	-0.13905	-0.01634	-0.03445	0.01392	-0.00067	0.00173	40.10141	-4.07441	11.29201	0.01488	0.08000	0.03369	-0.00097	-0.00272	0.00033	11.30947	-3.96294	11.46501	0.72283	-0.11168	0.02014	0.00491	-0.00039	-0.00080	13.49079	5.11436	-18.27768	0.13212	0.27250	0.02560	-0.00521	-0.00493	0.00081	27.08946
756			7.55000	-12.61796	-5.50542	-168.39127	-0.00182	-0.00045	0.00144	-0.00007	-0.00001	-0.00002	107.25327	3.58010	178.78349	-0.13834	-0.01632	-0.03438	0.01230	-0.00050	0.00163	40.13588	-4.06393	11.27404	0.01912	0.08241	0.03585	-0.00104	-0.00251	0.00043	11.30739	-3.96149	11.49005	0.73303	-0.10948	0.02133	0.00554	-0.00045	-0.00103	13.51213	5.11797	-18.25980	0.13176	0.26953	0.02370	-0.00392	-0.00230	0.00050	27.09419
757			7.56000	-12.64042	-5.51858	-168.38651	-0.00182	-0.00045	0.00143	-0.00007	-0.00001	-0.00002	107.29758	3.56043	178.76259	-0.13773	-0.01627	-0.03430	0.00936	-0.00028	0.00125	40.16161	-4.05663	11.25886	0.02030	0.08372	0.03692	-0.00078	-0.00177	0.00035	11.30462	-3.95675	11.52013	0.73957	-0.10838	0.02205	0.00647	0.00036	-0.00133	13.52721	5.11824	-18.25194	0.13158	0.26474	0.02188	-0.00315	-0.00003	0.00000	27.09385
758			7.57000	-12.66054	-5.53233	-168.38237	-0.00182	-0.00046	0.00144	-0.00006	-0.00001	-0.00002	107.32921	3.54602	178.75206	-0.13727	-0.01620	-0.03420	0.00632	-0.00005	0.00075	40.17823	-4.05244	11.25002	0.01903	0.08373	0.03691	-0.00047	-0.00085	0.00013	11.30199	-3.94428	11.55700	0.74541	-0.10959	0.02261	0.00577	0.00174	-0.00172	13.53957	5.11807	-18.25973	0.12746	0.25984	0.02068	-0.00339	0.00122	-0.00063	27.09224
759			7.58000	-12.67747	-5.54398	-168.37930	-0.00181	-0.00046	0.00147	-0.00005	-0.00001	-0.00001	107.34964	3.53767	178.75168	-0.13705	-0.01613	-0.03414	0.00394	0.00014	0.00029	40.18908	-4.05043	11.24825	0.01626	0.08274	0.03607	-0.00029	-0.00016	-0.00009	11.30138	-3.92181	11.60214	0.74771	-0.10949	0.02429	0.00232	0.00328	-0.00229	13.55454	5.12121	-18.28734	0.12160	0.25982	0.01978	-0.00472	0.00107	-0.00133	27.09394
760			7.59000	-12.69118	-5.55127	-168.37781	-0.00180	-0.00046	0.00151	-0.00004	-0.00000	-0.00000	107.36254	3.53364	178.75859	-0.13713	-0.01608	-0.03418	0.00273	0.00026	0.00002	40.19844	-4.04884	11.25082	0.01316	0.08159	0.03505	-0.00024	0.00005	-0.00023	11.30521	-3.88951	11.65625	0.75055	-0.11091	0.02590	-0.00412	0.00476	-0.00292	13.57730	5.13151	-18.33590	0.11613	0.26063	0.01916	-0.00686	-0.00046	-0.00198	27.10238
761			7.60000	-12.70304	-5.55378	-168.37874	-0.00179	-0.00046	0.00155	-0.00004	-0.00000	0.00001	107.37353	3.53144	178.76932	-0.13730	-0.01605	-0.03430	0.00275	0.00030	-0.00009	40.21065	-4.04616	11.25450	0.01118	0.08090	0.03432	-0.00028	-0.00011	-0.00030	11.31561	-3.84833	11.71925	0.75392	-0.11028	0.02681	-0.01236	0.00601	-0.00348	13.61199	5.15094	-18.40234	0.11240	0.26428	0.01981	-0.00939	-0.00270	-0.00261	27.11946
762			7.61000	-12.71465	-5.55252	-168.38252	-0.00177	-0.00046	0.00159	-0.00004	0.00000	0.00002	107.38679	3.52994	178.78003	-0.13726	-0.01599	-0.03436	0.00328	0.00025	-0.00012	40.22786	-4.04120	11.25749	0.01147	0.08097	0.03433	-0.00037	-0.00037	-0.00038	11.33298	-3.79910	11.79015	0.75908	-0.10854	0.02728	-0.01993	0.00713	-0.00393	13.66002	5.17848	-18.48065	0.10996	0.26756	0.02071	-0.01175	-0.00455	-0.00307	27.14496
763			7.62000	-12.72708	-5.54931	-168.38904	-0.00176	-0.00046	0.00163	-0.00004	0.00000	0.00002	107.40206	3.52981	178.78783	-0.13689	-0.01589	-0.03433	0.00338	0.00013	-0.00016	40.24839	-4.03408	11.26075	0.01312	0.08130	0.03464	-0.00046	-0.00044	-0.00051	11.35545	-3.74209	11.86669	0.76367	-0.10802	0.02707	-0.02441	0.00838	-0.00417	13.71991	5.20993	-18.56326	0.11139	0.26812	0.02128	-0.01391	-0.00497	-0.00317	27.17705
764			7.63000	-12.73998	-5.54682	-168.39769	-0.00176	-0.00046	0.00165	-0.00004	-0.00000	0.00003	107.41572	3.53212	178.79062	-0.13639	-0.01582	-0.03430	0.00264	-0.00003	-0.00021	40.26894	-4.02547	11.26640	0.01451	0.08166	0.03494	-0.00048	-0.00029	-0.00071	11.37978	-3.67714	11.94611	0.76754	-0.10908	0.02687	-0.02509	0.00989	-0.00428	13.78843	5.23968	-18.64235	0.11243	0.26622	0.02131	-0.01530	-0.00370	-0.00287	27.21347
765			7.64000	-12.75223	-5.54749	-168.40764	-0.00177	-0.00046	0.00164	-0.00003	-0.00000	0.00003	107.42426	3.53703	178.78778	-0.13612	-0.01585	-0.03436	0.00133	-0.00019	-0.00022	40.28749	-4.01599	11.27583	0.01516	0.08192	0.03511	-0.00043	-0.00004	-0.00091	11.40310	-3.60417	12.02552	0.76942	-0.11219	0.02549	-0.02335	0.01168	-0.00408	13.86241	5.26219	-18.71011	0.11406	0.26119	0.02176	-0.01612	-0.00125	-0.00232	27.25245
766			7.65000	-12.76312	-5.55215	-168.41734	-0.00179	-0.00046	0.00161	-0.00003	-0.00001	0.00002	107.42625	3.54320	178.77960	-0.13630	-0.01601	-0.03458	-0.00010	-0.00031	-0.00016	40.30324	-4.00587	11.28866	0.01542	0.08232	0.03529	-0.00036	0.00012	-0.00106	11.42440	-3.52396	12.10277	0.77389	-0.11347	0.02491	-0.02193	0.01317	-0.00394	13.93953	5.27426	-18.76022	0.11146	0.25716	0.02205	-0.01589	0.00135	-0.00154	27.29236
767			7.66000	-12.77277	-5.55975	-168.42628	-0.00181	-0.00046	0.00157	-0.00003	-0.00001	0.00002	107.42219	3.54869	178.76820	-0.13672	-0.01621	-0.03483	-0.00138	-0.00035	-0.00005	40.31625	-3.99505	11.30324	0.01544	0.08272	0.03548	-0.00029	0.00010	-0.00113	11.44490	-3.43790	12.17714	0.77940	-0.11363	0.02459	-0.02283	0.01423	-0.00383	14.01852	5.27565	-18.78968	0.11018	0.25588	0.02260	-0.01558	0.00329	-0.00073	27.33187
768			7.67000	-12.78160	-5.56850	-168.43452	-0.00184	-0.00047	0.00153	-0.00002	-0.00001	0.00002	107.41328	3.55195	178.75671	-0.13706	-0.01630	-0.03482	-0.00255	-0.00030	0.00006	40.32664	-3.98326	11.31748	0.01545	0.08296	0.03582	-0.00022	-0.00010	-0.00114	11.46677	-3.34792	12.24947	0.77985	-0.11359	0.02305	-0.02613	0.01483	-0.00356	14.09795	5.26885	-18.79974	0.11859	0.25704	0.02404	-0.01631	0.00435	-0.00002	27.36928
769			7.68000	-12.78907	-5.57654	-168.44186	-0.00185	-0.00047	0.00152	-0.00002	-0.00001	0.00001	107.39962	3.55325	178.74750	-0.13713	-0.01626	-0.03466	-0.00379	-0.00023	0.00005	40.33411	-3.97050	11.33010	0.01522	0.08322	0.03628	-0.00014	-0.00036	-0.00110	11.49169	-3.25610	12.32103	0.77900	-0.11226	0.02143	-0.03081	0.01481	-0.00331	14.17559	5.25707	-18.79544	0.12796	0.25752	0.02530	-0.01669	0.00471	0.00045	27.40260
770			7.69000	-12.79393	-5.58147	-168.44655	-0.00186	-0.00047	0.00155	-0.00001	-0.00000	0.00001	107.38062	3.55530	178.74068	-0.13722	-0.01620	-0.03464	-0.00508	-0.00020	-0.00012	40.33861	-3.95699	11.34091	0.01474	0.08391	0.03686	-0.00006	-0.00055	-0.00107	11.52025	-3.16453	12.39311	0.77963	-0.10995	0.02032	-0.03504	0.01427	-0.00316	14.24871	5.24356	-18.78510	0.13267	0.25654	0.02613	-0.01593	0.00467	0.00053	27.43024
771			7.70000	-12.79570	-5.58092	-168.44702	-0.00185	-0.00047	0.00160	-0.00000	0.00000	-0.00000	107.35642	3.56128	178.73494	-0.13762	-0.01626	-0.03501	-0.00607	-0.00023	-0.00041	40.34040	-3.94325	11.35069	0.01395	0.08507	0.03727	-0.00001	-0.00060	-0.00105	11.55120	-3.07480	12.46611	0.77793	-0.10929	0.01946	-0.03644	0.01369	-0.00300	14.31477	5.23116	-18.77812	0.13439	0.25402	0.02663	-0.01447	0.00447	0.00022	27.45171
772			7.71000	-12.79573	-5.57401	-168.44315	-0.00183	-0.00048	0.00165	-0.00000	0.00001	-0.00001	107.32935	3.57290	178.72910	-0.13830	-0.01641	-0.03559	-0.00631	-0.00030	-0.00077	40.34081	-3.92982	11.36043	0.01314	0.08636	0.03754	-0.00000	-0.00048	-0.00108	11.58169	-2.98851	12.53768	0.77622	-0.11156	0.01882	-0.03440	0.01316	-0.00276	14.37251	5.22165	-18.78070	0.13551	0.25100	0.02685	-0.01287	0.00402	-0.00029	27.46831
773			7.72000	-12.79678	-5.56159	-168.43581	-0.00182	-0.00048	0.00170	-0.00001	0.00001	-0.00001	107.30339	3.59094	178.72258	-0.13905	-0.01659	-0.03613	-0.00561	-0.00037	-0.00112	40.34185	-3.91710	11.37179	0.01258	0.08711	0.03742	-0.00003	-0.00016	-0.00113	11.60918	-2.90864	12.60401	0.77715	-0.11505	0.01760	-0.02996	0.01212	-0.00231	14.42209	5.21644	-18.79456	0.13913	0.24865	0.02750	-0.01153	0.00316	-0.00082	27.48206
774			7.73000	-12.80149	-5.54603	-168.42632	-0.00182	-0.00048	0.00172	-0.00002	0.00001	-0.00002	107.28223	3.61439	178.71518	-0.13969	-0.01676	-0.03647	-0.00430	-0.00042	-0.00136	40.34534	-3.90574	11.38562	0.01274	0.08712	0.03704	-0.00009	0.00027	-0.00116	11.63215	-2.83993	12.66107	0.77729	-0.11614	0.01647	-0.02372	0.00998	-0.00177	14.46414	5.21609	-18.81763	0.14363	0.24861	0.02847	-0.01008	0.00221	-0.00123	27.49460
775			7.74000	-12.81057	-5.53078	-168.41739	-0.00185	-0.00048	0.00172	-0.00004	0.00001	-0.00001	107.26715	3.64042	178.70781	-0.14015	-0.01686	-0.03652	-0.00299	-0.00041	-0.00140	40.35171	-3.89660	11.40146	0.01364	0.08618	0.03633	-0.00014	0.00069	-0.00106	11.64918	-2.78737	12.70500	0.77684	-0.11545	0.01545	-0.01525	0.00701	-0.00117	14.49791	5.21893	-18.84517	0.14629	0.24925	0.02960	-0.00784	0.00193	-0.00136	27.50624
776			7.75000	-12.82300	-5.51973	-168.41187	-0.00189	-0.00047	0.00169	-0.00004	0.00001	-0.00000	107.25688	3.66449	178.70152	-0.14046	-0.01690	-0.03629	-0.00224	-0.00034	-0.00118	40.35954	-3.89102	11.41714	0.01521	0.08485	0.03573	-0.00016	0.00100	-0.00081	11.65812	-2.75429	12.73197	0.77736	-0.11338	0.01509	-0.00382	0.00381	-0.00056	14.52068	5.22074	-18.87118	0.14699	0.25143	0.03054	-0.00444	0.00311	-0.00115	27.51588
777			7.76000	-12.83657	-5.51581	-168.41139	-0.00193	-0.00047	0.00164	-0.00004	-0.00000	0.00000	107.24821	3.68283	178.69702	-0.14054	-0.01682	-0.03573	-0.00235	-0.00023	-0.00081	40.36600	-3.89008	11.43016	0.01704	0.08340	0.03539	-0.00010	0.00121	-0.00044	11.65646	-2.74104	12.73923	0.77800	-0.11204	0.01448	0.01014	0.00098	0.00004	14.52838	5.21602	-18.89064	0.14875	0.25246	0.03122	0.00007	0.00593	-0.00064	27.52149
778			7.77000	-12.84862	-5.52043	-168.41536	-0.00197	-0.00047	0.00158	-0.00003	-0.00001	0.00001	107.23731	3.69395	178.69453	-0.14037	-0.01663	-0.03493	-0.00337	-0.00011	-0.00044	40.36804	-3.89455	11.43876	0.01894	0.08210	0.03538	0.00007	0.00140	-0.00000	11.64292	-2.74522	12.72649	0.77823	-0.11113	0.01443	0.02436	-0.00126	0.00058	14.51744	5.20057	-18.90077	0.14840	0.24989	0.03045	0.00524	0.00953	-0.00001	27.52062
779			7.78000	-12.85664	-5.53307	-168.42108	-0.00199	-0.00047	0.00152	-0.00002	-0.00001	0.00000	107.22048	3.69898	178.69380	-0.14008	-0.01644	-0.03418	-0.00524	-0.00003	-0.00020	40.36293	-3.90488	11.44288	0.02081	0.08120	0.03556	0.00037	0.00165	0.00041	11.61855	-2.76309	12.69679	0.78092	-0.10944	0.01473	0.03650	-0.00286	0.00102	14.48690	5.17382	-18.90201	0.13981	0.24524	0.02949	0.00965	0.01251	0.00051	27.51157
780			7.79000	-12.85899	-5.55104	-168.42564	-0.00199	-0.00048	0.00147	0.00000	-0.00002	-0.00000	107.19443	3.70101	178.69472	-0.13985	-0.01633	-0.03371	-0.00782	0.00004	-0.00014	40.34797	-3.92083	11.44377	0.02245	0.08045	0.03550	0.00083	0.00198	0.00074	11.58589	-2.79054	12.65476	0.78318	-0.10798	0.01466	0.04498	-0.00384	0.00131	14.43880	5.13895	-18.89603	0.13367	0.24146	0.02883	0.01290	0.01386	0.00088	27.49392
781			7.80000	-12.85562	-5.57061	-168.42766	-0.00196	-0.00048	0.00145	0.00002	-0.00002	-0.00001	107.15670	3.70270	178.69765	-0.13985	-0.01633	-0.03364	-0.01074	0.00010	-0.00020	40.32055	-3.94184	11.44282	0.02320	0.07994	0.03514	0.00138	0.00233	0.00097	11.54825	-2.82348	12.60484	0.78314	-0.10885	0.01402	0.04850	-0.00434	0.00140	14.37784	5.10140	-18.88457	0.13172	0.23403	0.02734	0.01504	0.01280	0.00103	27.46879
782			7.81000	-12.84820	-5.58799	-168.42783	-0.00191	-0.00048	0.00145	0.00003	-0.00001	-0.00001	107.10699	3.70547	178.70380	-0.14001	-0.01639	-0.03379	-0.01339	0.00019	-0.00033	40.27940	-3.96674	11.44126	0.02210	0.07925	0.03423	0.00182	0.00261	0.00107	11.50984	-2.85820	12.55177	0.78382	-0.10828	0.01342	0.04641	-0.00434	0.00135	14.31030	5.06755	-18.86981	0.12656	0.22690	0.02620	0.01515	0.00985	0.00100	27.43836
783			7.82000	-12.83939	-5.60077	-168.42770	-0.00186	-0.00048	0.00147	0.00003	-0.00001	-0.00000	107.04819	3.70938	178.71391	-0.14016	-0.01644	-0.03401	-0.01480	0.00030	-0.00045	40.22600	-3.99383	11.43990	0.01841	0.07834	0.03287	0.00181	0.00275	0.00103	11.47521	-2.89158	12.50055	0.78289	-0.10872	0.01290	0.03923	-0.00409	0.00121	14.24336	5.04241	-18.85442	0.12275	0.22075	0.02515	0.01390	0.00596	0.00082	27.40560
784			7.83000	-12.83202	-5.60799	-168.42918	-0.00180	-0.00048	0.00150	0.00002	-0.00000	0.00000	106.98756	3.71402	178.72821	-0.14019	-0.01643	-0.03415	-0.01412	0.00040	-0.00055	40.16637	-4.02071	11.43967	0.01321	0.07741	0.03142	0.00135	0.00273	0.00088	11.44756	-2.92173	12.45525	0.77760	-0.10882	0.01241	0.02907	-0.00374	0.00100	14.18308	5.02841	-18.84131	0.12089	0.21784	0.02484	0.01180	0.00215	0.00058	27.37384
785			7.84000	-12.82849	-5.60893	-168.43330	-0.00174	-0.00048	0.00154	0.00000	0.00000	0.00002	106.93486	3.71897	178.74574	-0.14003	-0.01638	-0.03428	-0.01126	0.00046	-0.00063	40.10931	-4.04527	11.44155	0.00897	0.07709	0.03062	0.00082	0.00269	0.00065	11.42815	-2.94855	12.41750	0.77141	-0.10693	0.01243	0.01849	-0.00353	0.00084	14.13350	5.02492	-18.83139	0.11621	0.21903	0.02540	0.00897	-0.00094	0.00038	27.34587
786			7.85000	-12.83090	-5.60196	-168.44012	-0.00170	-0.00048	0.00158	-0.00002	0.00001	0.00003	106.89782	3.72491	178.76524	-0.13965	-0.01628	-0.03432	-0.00707	0.00046	-0.00070	40.06184	-4.06693	11.44677	0.00694	0.07701	0.03041	0.00051	0.00270	0.00044	11.41658	-2.97418	12.38682	0.76812	-0.10562	0.01294	0.00929	-0.00384	0.00075	14.09619	5.02902	-18.82340	0.10952	0.22180	0.02612	0.00614	-0.00287	0.00032	27.32323
787			7.86000	-12.84046	-5.58589	-168.44774	-0.00167	-0.00047	0.00160	-0.00004	0.00001	0.00003	106.87931	3.73188	178.78374	-0.13917	-0.01619	-0.03427	-0.00269	0.00039	-0.00069	40.02631	-4.08664	11.45474	0.00690	0.07686	0.03050	0.00037	0.00272	0.00033	11.41134	-3.00254	12.36058	0.76407	-0.10483	0.01387	0.00277	-0.00484	0.00078	14.07075	5.03591	-18.81417	0.10662	0.22549	0.02633	0.00405	-0.00327	0.00049	27.30626
788			7.87000	-12.85712	-5.56137	-168.45442	-0.00166	-0.00045	0.00159	-0.00005	0.00002	0.00003	106.87788	3.73879	178.79869	-0.13849	-0.01607	-0.03398	0.00109	0.00027	-0.00054	40.00134	-4.10605	11.46324	0.00759	0.07612	0.03048	0.00029	0.00265	0.00039	11.40965	-3.03878	12.33405	0.76176	-0.10449	0.01394	0.00002	-0.00660	0.00092	14.05481	5.04000	-18.79876	0.10446	0.22751	0.02697	0.00271	-0.00214	0.00097	27.29412
789			7.88000	-12.87907	-5.53205	-168.45824	-0.00166	-0.00043	0.00153	-0.00007	0.00002	0.00002	106.88988	3.74356	178.80763	-0.13769	-0.01595	-0.03351	0.00389	0.00012	-0.00026	39.98412	-4.12675	11.46908	0.00840	0.07520	0.03049	0.00022	0.00247	0.00061	11.40813	-3.08842	12.30077	0.76240	-0.10057	0.01514	0.00114	-0.00874	0.00135	14.04479	5.03628	-18.77122	0.09864	0.23116	0.02722	0.00216	0.00007	0.00179	27.28525
790			7.89000	-12.90299	-5.50339	-168.45804	-0.00167	-0.00041	0.00146	-0.00007	0.00002	0.00001	106.91100	3.74486	178.80957	-0.13689	-0.01580	-0.03284	0.00572	-0.00002	0.00007	39.97173	-4.14962	11.46984	0.00902	0.07390	0.03030	0.00017	0.00221	0.00091	11.40356	-3.15665	12.25325	0.76363	-0.09929	0.01630	0.00515	-0.01157	0.00207	14.03614	5.02137	-18.72545	0.09666	0.23170	0.02636	0.00260	0.00267	0.00277	27.27718
791			7.90000	-12.92513	-5.48135	-168.45398	-0.00170	-0.00039	0.00139	-0.00006	0.00001	-0.00000	106.93764	3.74174	178.80528	-0.13626	-0.01570	-0.03224	0.00682	-0.00011	0.00039	39.96209	-4.17517	11.46457	0.00960	0.07286	0.03013	0.00014	0.00196	0.00121	11.39396	-3.24799	12.18454	0.76454	-0.09768	0.01713	0.01046	-0.01469	0.00301	14.02392	4.99426	-18.65706	0.09718	0.23186	0.02545	0.00395	0.00491	0.00380	27.26683
792			7.91000	-12.94273	-5.47036	-168.44795	-0.00171	-0.00039	0.00133	-0.00005	0.00000	-0.00001	106.96755	3.73386	178.79747	-0.13578	-0.01565	-0.03181	0.00740	-0.00012	0.00067	39.95395	-4.20286	11.45425	0.01022	0.07213	0.02995	0.00012	0.00176	0.00143	11.37855	-3.36529	12.08982	0.76699	-0.09357	0.01852	0.01537	-0.01737	0.00425	14.00356	4.95634	-18.56461	0.09674	0.23448	0.02460	0.00587	0.00632	0.00469	27.25122
793			7.92000	-12.95465	-5.47111	-168.44257	-0.00169	-0.00039	0.00129	-0.00003	-0.00000	-0.00001	106.99908	3.72140	178.78972	-0.13539	-0.01563	-0.03156	0.00755	-0.00005	0.00087	39.94651	-4.23167	11.44066	0.01077	0.07175	0.02983	0.00012	0.00161	0.00153	11.35822	-3.50836	11.96851	0.76899	-0.08851	0.01917	0.01781	-0.01930	0.00533	13.97218	4.91144	-18.45171	0.09833	0.23790	0.02441	0.00807	0.00649	0.00532	27.22818
794			7.93000	-12.96155	-5.48044	-168.43967	-0.00166	-0.00040	0.00126	-0.00002	-0.00001	-0.00001	107.03064	3.70475	178.78452	-0.13503	-0.01557	-0.03132	0.00730	0.00005	0.00102	39.93947	-4.26030	11.42556	0.01114	0.07135	0.02968	0.00011	0.00144	0.00153	11.33577	-3.67301	11.82607	0.77219	-0.08299	0.01951	0.01606	-0.02016	0.00607	13.92977	4.86568	-18.32877	0.10063	0.24055	0.02419	0.00995	0.00519	0.00534	27.19739
795			7.94000	-12.96489	-5.49314	-168.43977	-0.00163	-0.00040	0.00125	-0.00001	-0.00001	-0.00000	107.06057	3.68458	178.78264	-0.13476	-0.01546	-0.03104	0.00672	0.00015	0.00110	39.93309	-4.28743	11.41011	0.01140	0.07106	0.02965	0.00009	0.00127	0.00145	11.31543	-3.85133	11.67326	0.77582	-0.07785	0.01955	0.00936	-0.01994	0.00627	13.87931	4.82654	-18.21133	0.10277	0.24106	0.02373	0.01091	0.00245	0.00460	27.16070
796			7.95000	-12.96624	-5.50502	-168.44234	-0.00161	-0.00041	0.00124	-0.00000	-0.00001	0.00000	107.08768	3.66249	178.78345	-0.13455	-0.01533	-0.03076	0.00591	0.00021	0.00112	39.92837	-4.31192	11.39572	0.01172	0.07072	0.02957	0.00005	0.00110	0.00128	11.30158	-4.03290	11.52262	0.77639	-0.07467	0.02028	-0.00168	-0.01904	0.00622	13.82615	4.80109	-18.11518	0.10745	0.24006	0.02202	0.01086	-0.00131	0.00313	27.12212
797			7.96000	-12.96651	-5.51460	-168.44601	-0.00161	-0.00041	0.00124	0.00000	-0.00001	0.00000	107.11111	3.64028	178.78526	-0.13437	-0.01519	-0.03053	0.00500	0.00020	0.00106	39.92620	-4.33293	11.38344	0.01215	0.07053	0.02953	-0.00000	0.00095	0.00105	11.29773	-4.20663	11.38532	0.77771	-0.07339	0.02138	-0.01528	-0.01753	0.00584	13.77687	4.79368	-18.05123	0.10707	0.23700	0.02006	0.00894	-0.00521	0.00157	27.08667
798			7.97000	-12.96622	-5.52221	-168.44922	-0.00162	-0.00041	0.00127	0.00000	-0.00001	0.00000	107.13051	3.62008	178.78610	-0.13423	-0.01509	-0.03049	0.00403	0.00014	0.00094	39.92715	-4.34984	11.37443	0.01276	0.07050	0.02942	-0.00006	0.00084	0.00076	11.30556	-4.36258	11.26858	0.77707	-0.07234	0.02210	-0.02846	-0.01509	0.00508	13.73830	4.80422	-18.02196	0.10179	0.23399	0.01915	0.00567	-0.00824	0.00037	27.05931
799			7.98000	-12.96556	-5.52814	-168.45132	-0.00164	-0.00042	0.00130	0.00000	-0.00000	0.00000	107.14548	3.60353	178.78488	-0.13412	-0.01506	-0.03058	0.00293	0.00006	0.00075	39.93089	-4.36245	11.36928	0.01353	0.07072	0.02941	-0.00011	0.00076	0.00047	11.32365	-4.49275	11.17308	0.77171	-0.07068	0.02288	-0.03781	-0.01180	0.00431	13.71562	4.82757	-18.01988	0.09840	0.23695	0.01965	0.00221	-0.00993	-0.00036	27.04373
800			7.99000	-12.96418	-5.53239	-168.45259	-0.00167	-0.00042	0.00132	0.00001	-0.00000	0.00000	107.15525	3.59196	178.78200	-0.13413	-0.01508	-0.03076	0.00164	-0.00000	0.00049	39.93634	-4.37114	11.36826	0.01434	0.07096	0.02938	-0.00013	0.00074	0.00020	11.34809	-4.59247	11.09414	0.76512	-0.06933	0.02385	-0.04225	-0.00829	0.00367	13.71185	4.85580	-18.03072	0.09586	0.24421	0.02101	-0.00120	-0.01021	-0.00059	27.04249
801			8.00000	-12.96156	-5.53527	-168.45404	-0.00169	-0.00043	0.00133	0.00001	-0.00000	0.00000	107.15918	3.58619	178.77930	-0.13413	-0.01514	-0.03096	0.00025	-0.00001	0.00016	39.94180	-4.37662	11.37094	0.01500	0.07128	0.02940	-0.00011	0.00078	-0.00003	11.37523	-4.66178	11.02657	0.75777	-0.06826	0.02442	-0.04316	-0.00511	0.00309	13.72826	4.88176	-18.03984	0.09458	0.25181	0.02275	-0.00436	-0.00923	-0.00034	27.05624
802			8.01000	-12.95730	-5.53804	-168.45671	-0.00171	-0.00043	0.00134	0.00002	-0.00000	0.00001	107.15720	3.58663	178.77942	-0.13409	-0.01521	-0.03122	-0.00114	0.00004	-0.00021	39.94579	-4.37988	11.37736	0.01535	0.07153	0.02928	-0.00006	0.00088	-0.00024	11.40318	-4.70517	10.96864	0.75152	-0.06671	0.02476	-0.04211	-0.00267	0.00253	13.76414	4.90061	-18.03718	0.09436	0.25923	0.02455	-0.00708	-0.00720	0.00033	27.08326
803			8.02000	-12.95122	-5.54235	-168.46159	-0.00173	-0.00043	0.00137	0.00002	-0.00000	0.00001	107.14980	3.59246	178.78456	-0.13397	-0.01529	-0.03155	-0.00234	0.00013	-0.00058	39.94744	-4.38138	11.38727	0.01540	0.07214	0.02934	0.00001	0.00102	-0.00046	11.43076	-4.72982	10.92059	0.74619	-0.06634	0.02536	-0.03930	-0.00123	0.00203	13.81611	4.90901	-18.01733	0.09622	0.26320	0.02506	-0.00912	-0.00414	0.00123	27.11950
804			8.03000	-12.94381	-5.54897	-168.46848	-0.00173	-0.00044	0.00141	0.00002	-0.00001	0.00001	107.13815	3.60392	178.79514	-0.13381	-0.01536	-0.03196	-0.00320	0.00019	-0.00099	39.94660	-4.38085	11.40149	0.01517	0.07308	0.02961	0.00008	0.00118	-0.00073	11.45646	-4.74406	10.88279	0.74306	-0.06717	0.02557	-0.03419	-0.00076	0.00157	13.87778	4.90464	-17.97804	0.09869	0.26238	0.02475	-0.01002	-0.00031	0.00218	27.15903
805			8.04000	-12.93624	-5.55731	-168.47549	-0.00172	-0.00044	0.00147	0.00002	-0.00001	0.00001	107.12391	3.62214	178.80879	-0.13363	-0.01544	-0.03241	-0.00369	0.00017	-0.00142	39.94390	-4.37740	11.42088	0.01499	0.07430	0.03015	0.00013	0.00133	-0.00107	11.47797	-4.75659	10.85385	0.74235	-0.06889	0.02530	-0.02609	-0.00124	0.00129	13.94087	4.88612	-17.91887	0.10252	0.25999	0.02445	-0.00956	0.00374	0.00311	27.19548
806			8.05000	-12.93012	-5.56519	-168.48051	-0.00172	-0.00045	0.00152	0.00002	-0.00001	0.00001	107.10821	3.64838	178.82184	-0.13348	-0.01552	-0.03281	-0.00407	0.00005	-0.00180	39.93996	-4.37042	11.44601	0.01514	0.07532	0.03073	0.00017	0.00142	-0.00142	11.49233	-4.77584	10.82961	0.74338	-0.06670	0.02610	-0.01473	-0.00240	0.00135	13.99635	4.85349	-17.84009	0.10769	0.26265	0.02416	-0.00752	0.00752	0.00398	27.22327
807			8.06000	-12.92665	-5.57008	-168.48254	-0.00172	-0.00046	0.00157	0.00001	-0.00000	0.00000	107.09037	3.68109	178.83064	-0.13338	-0.01563	-0.03317	-0.00485	-0.00014	-0.00195	39.93500	-4.35996	11.47550	0.01570	0.07601	0.03124	0.00023	0.00133	-0.00167	11.49649	-4.80875	10.80367	0.74828	-0.06431	0.02692	-0.00076	-0.00392	0.00177	14.03579	4.80865	-17.74307	0.11270	0.26728	0.02434	-0.00380	0.01049	0.00480	27.23870
808			8.07000	-12.92620	-5.57031	-168.48236	-0.00172	-0.00046	0.00159	-0.00000	0.00000	-0.00000	107.06718	3.71559	178.83214	-0.13343	-0.01577	-0.03348	-0.00647	-0.00034	-0.00176	39.92781	-4.34659	11.50600	0.01659	0.07659	0.03178	0.00033	0.00101	-0.00174	11.48843	-4.85924	10.76937	0.75253	-0.06141	0.02789	0.01448	-0.00538	0.00251	14.05245	4.75508	-17.63115	0.11922	0.27637	0.02530	0.00132	0.01254	0.00554	27.23975
809			8.08000	-12.92871	-5.56636	-168.48145	-0.00171	-0.00046	0.00160	-0.00001	0.00000	0.00000	107.03442	3.74592	178.82481	-0.13373	-0.01590	-0.03367	-0.00894	-0.00052	-0.00124	39.91669	-4.33121	11.53350	0.01731	0.07715	0.03232	0.00046	0.00045	-0.00163	11.46753	-4.92775	10.72232	0.75645	-0.05766	0.02968	0.02918	-0.00642	0.00350	14.04225	4.69735	-17.51166	0.12420	0.28513	0.02535	0.00725	0.01349	0.00565	27.22632
810			8.09000	-12.93385	-5.56039	-168.48082	-0.00171	-0.00045	0.00158	-0.00002	0.00000	0.00000	106.98899	3.76697	178.80836	-0.13432	-0.01600	-0.03375	-0.01188	-0.00067	-0.00052	39.90075	-4.31454	11.55483	0.01780	0.07788	0.03295	0.00060	-0.00024	-0.00142	11.43497	-5.01113	10.66193	0.76252	-0.05248	0.03207	0.04165	-0.00670	0.00454	14.00482	4.64058	-17.39593	0.12396	0.28971	0.02400	0.01252	0.01323	0.00487	27.20010
811			8.10000	-12.94114	-5.55430	-168.48112	-0.00172	-0.00045	0.00155	-0.00002	0.00000	0.00001	106.93040	3.77663	178.78427	-0.13516	-0.01604	-0.03362	-0.01469	-0.00076	0.00021	39.88100	-4.29676	11.56927	0.01804	0.07845	0.03348	0.00067	-0.00093	-0.00123	11.39353	-5.10330	10.59196	0.76582	-0.04828	0.03457	0.05013	-0.00647	0.00530	13.94386	4.59031	-17.29808	0.12205	0.28963	0.02136	0.01607	0.01169	0.00337	27.16480
812			8.11000	-12.95038	-5.54932	-168.48221	-0.00175	-0.00044	0.00151	-0.00003	0.00000	0.00001	106.86093	3.77595	178.75446	-0.13642	-0.01606	-0.03340	-0.01689	-0.00080	0.00078	39.85988	-4.27716	11.57848	0.01830	0.07867	0.03375	0.00067	-0.00158	-0.00116	11.34727	-5.19634	10.51934	0.76747	-0.04538	0.03635	0.05361	-0.00584	0.00544	13.86711	4.55213	-17.23126	0.11932	0.28457	0.01817	0.01731	0.00884	0.00167	27.12623
813			8.12000	-12.96134	-5.54607	-168.48491	-0.00180	-0.00044	0.00146	-0.00004	0.00000	0.00001	106.78441	3.76749	178.72191	-0.13800	-0.01608	-0.03321	-0.01824	-0.00078	0.00113	39.84022	-4.25391	11.58479	0.01865	0.07880	0.03391	0.00059	-0.00221	-0.00126	11.30085	-5.28158	10.45226	0.76952	-0.04430	0.03688	0.05161	-0.00495	0.00478	13.78516	4.53042	-17.20385	0.11661	0.27789	0.01582	0.01619	0.00499	0.00027	27.09127
814			8.13000	-12.97354	-5.54466	-168.49092	-0.00186	-0.00045	0.00142	-0.00004	-0.00000	0.00002	106.70522	3.75451	178.69012	-0.13979	-0.01610	-0.03306	-0.01865	-0.00070	0.00127	39.82435	-4.22508	11.59068	0.01916	0.07880	0.03397	0.00046	-0.00280	-0.00151	11.25928	-5.35105	10.39811	0.77282	-0.04256	0.03718	0.04420	-0.00364	0.00363	13.70914	4.52742	-17.21704	0.11228	0.27478	0.01475	0.01295	0.00048	-0.00078	27.06591
815			8.14000	-12.98567	-5.54518	-168.50145	-0.00193	-0.00045	0.00139	-0.00003	-0.00000	0.00003	106.62758	3.73970	178.66139	-0.14142	-0.01609	-0.03301	-0.01814	-0.00061	0.00121	39.81376	-4.19007	11.59777	0.01984	0.07924	0.03436	0.00029	-0.00323	-0.00183	11.22684	-5.39950	10.36110	0.77562	-0.04311	0.03771	0.03265	-0.00233	0.00233	13.64831	4.54282	-17.26349	0.10763	0.27464	0.01432	0.00871	-0.00437	-0.00147	27.05380
816			8.15000	-12.99571	-5.54715	-168.51537	-0.00199	-0.00045	0.00137	-0.00002	-0.00000	0.00003	106.55471	3.72660	178.63611	-0.14273	-0.01604	-0.03301	-0.01688	-0.00058	0.00098	39.80861	-4.15010	11.60781	0.02056	0.07997	0.03498	0.00013	-0.00338	-0.00219	11.20563	-5.42572	10.34037	0.77425	-0.04509	0.03826	0.01961	-0.00103	0.00121	13.60768	4.57285	-17.32722	0.10588	0.27871	0.01478	0.00471	-0.00891	-0.00176	27.05524
817			8.16000	-13.00189	-5.54956	-168.52872	-0.00201	-0.00045	0.00137	-0.00001	-0.00000	0.00002	106.48885	3.71891	178.61201	-0.14358	-0.01599	-0.03314	-0.01510	-0.00064	0.00059	39.80815	-4.10699	11.62190	0.02113	0.08100	0.03576	0.00001	-0.00328	-0.00253	11.19494	-5.43217	10.33049	0.77274	-0.04543	0.03938	0.00780	0.00021	0.00050	13.58739	4.61052	-17.38782	0.10060	0.28636	0.01592	0.00140	-0.01220	-0.00159	27.06775
818			8.17000	-13.00331	-5.55103	-168.53648	-0.00200	-0.00045	0.00139	0.00000	-0.00000	0.00001	106.43098	3.72005	178.58594	-0.14403	-0.01597	-0.03332	-0.01302	-0.00080	0.00011	39.81062	-4.06262	11.64039	0.02134	0.08186	0.03636	-0.00006	-0.00299	-0.00278	11.19259	-5.42329	10.32485	0.77060	-0.04495	0.03996	-0.00176	0.00117	0.00021	13.58371	4.64720	-17.42733	0.09436	0.29359	0.01761	-0.00062	-0.01321	-0.00094	27.08646
819			8.18000	-13.00037	-5.55051	-168.53508	-0.00197	-0.00045	0.00141	0.00001	0.00000	-0.00001	106.38162	3.73159	178.55563	-0.14423	-0.01601	-0.03354	-0.01079	-0.00099	-0.00040	39.81430	-4.01874	11.66254	0.02133	0.08263	0.03683	-0.00007	-0.00256	-0.00292	11.19644	-5.40410	10.31870	0.76787	-0.04469	0.04050	-0.00879	0.00179	0.00024	13.59109	4.67497	-17.43516	0.09056	0.29788	0.01840	-0.00143	-0.01164	0.00014	27.10546
820			8.19000	-12.99464	-5.54778	-168.52455	-0.00193	-0.00044	0.00143	0.00002	0.00000	-0.00003	106.34111	3.75315	178.52202	-0.14424	-0.01613	-0.03383	-0.00862	-0.00110	-0.00088	39.81758	-3.97722	11.68743	0.02155	0.08339	0.03725	-0.00002	-0.00203	-0.00293	11.20423	-5.37953	10.30915	0.76535	-0.04599	0.04035	-0.01297	0.00217	0.00051	13.60334	4.68871	-17.40849	0.08868	0.29727	0.01852	-0.00130	-0.00819	0.00129	27.11912
821			8.20000	-12.98798	-5.54351	-168.50854	-0.00190	-0.00044	0.00146	0.00002	0.00001	-0.00004	106.30874	3.78220	178.48871	-0.14413	-0.01629	-0.03417	-0.00681	-0.00109	-0.00124	39.81885	-3.93963	11.71392	0.02195	0.08408	0.03760	0.00009	-0.00145	-0.00279	11.21355	-5.35383	10.29394	0.76240	-0.04933	0.03931	-0.01412	0.00237	0.00095	13.61481	4.68684	-17.34977	0.08891	0.29206	0.01824	-0.00046	-0.00420	0.00228	27.12353
822			8.21000	-12.98215	-5.53865	-168.49246	-0.00188	-0.00044	0.00149	0.00001	0.00001	-0.00003	106.28288	3.81443	178.46016	-0.14390	-0.01644	-0.03448	-0.00543	-0.00094	-0.00142	39.81631	-3.90762	11.74024	0.02215	0.08464	0.03784	0.00024	-0.00087	-0.00250	11.22191	-5.33082	10.27102	0.75893	-0.05141	0.03838	-0.01231	0.00224	0.00156	13.62102	4.67100	-17.26484	0.09053	0.28896	0.01825	0.00086	-0.00095	0.00305	27.11721
823			8.22000	-12.97822	-5.53403	-168.48076	-0.00187	-0.00044	0.00152	0.00001	0.00000	-0.00002	106.26221	3.84572	178.43892	-0.14359	-0.01652	-0.03469	-0.00421	-0.00072	-0.00139	39.80971	-3.88208	11.76469	0.02168	0.08481	0.03782	0.00036	-0.00037	-0.00208	11.22697	-5.31384	10.23828	0.75649	-0.05144	0.03802	-0.00793	0.00177	0.00231	13.61917	4.64546	-17.16230	0.09181	0.28846	0.01830	0.00237	0.00082	0.00348	27.10184
824			8.23000	-12.97672	-5.53004	-168.47539	-0.00186	-0.00044	0.00154	-0.00000	0.00000	-0.00000	106.24691	3.87253	178.42477	-0.14318	-0.01653	-0.03476	-0.00281	-0.00052	-0.00115	39.80050	-3.86342	11.78555	0.02072	0.08466	0.03765	0.00038	-0.00002	-0.00157	11.22686	-5.30562	10.19484	0.75276	-0.05355	0.03660	-0.00159	0.00115	0.00294	13.60852	4.61657	-17.05329	0.09543	0.28439	0.01833	0.00384	0.00083	0.00348	27.08126
825			8.24000	-12.97809	-5.52691	-168.47545	-0.00185	-0.00044	0.00155	-0.00001	0.00000	0.00000	106.23814	3.89232	178.41479	-0.14265	-0.01646	-0.03465	-0.00114	-0.00040	-0.00072	39.79107	-3.85123	11.80133	0.01979	0.08410	0.03730	0.00032	0.00014	-0.00101	11.22055	-5.30765	10.14270	0.75150	-0.05646	0.03509	0.00558	0.00034	0.00332	13.59013	4.59100	-16.95087	0.09795	0.27898	0.01817	0.00487	-0.00056	0.00300	27.06026
826			8.25000	-12.98217	-5.52543	-168.47794	-0.00183	-0.00044	0.00153	-0.00002	-0.00000	0.00001	106.23640	3.90310	178.40465	-0.14204	-0.01636	-0.03437	0.00059	-0.00038	-0.00012	39.78344	-3.84504	11.81058	0.01912	0.08321	0.03688	0.00022	0.00011	-0.00040	11.20834	-5.31989	10.08658	0.75272	-0.05755	0.03502	0.01229	-0.00055	0.00351	13.56638	4.57434	-16.86822	0.09629	0.27751	0.01786	0.00514	-0.00261	0.00213	27.04298
827			8.26000	-12.98867	-5.52659	-168.47928	-0.00181	-0.00043	0.00150	-0.00002	-0.00000	-0.00000	106.24125	3.90363	178.39064	-0.14153	-0.01628	-0.03406	0.00213	-0.00041	0.00054	39.77848	-3.84442	11.81192	0.01869	0.08238	0.03652	0.00011	-0.00006	0.00023	11.19155	-5.34064	10.03177	0.75362	-0.05763	0.03530	0.01768	-0.00131	0.00344	13.53976	4.56940	-16.81508	0.09626	0.27899	0.01777	0.00507	-0.00457	0.00110	27.03178
828			8.27000	-12.99707	-5.53098	-168.47769	-0.00179	-0.00042	0.00145	-0.00003	-0.00000	-0.00001	106.25140	3.89372	178.37207	-0.14112	-0.01622	-0.03374	0.00324	-0.00041	0.00117	39.77646	-3.84901	11.80450	0.01866	0.08157	0.03615	0.00000	-0.00031	0.00085	11.17169	-5.36713	9.98164	0.75612	-0.05682	0.03539	0.02168	-0.00181	0.00319	13.51190	4.57597	-16.79457	0.09733	0.27969	0.01756	0.00490	-0.00595	0.00011	27.02721
829			8.28000	-13.00688	-5.53839	-168.47389	-0.00177	-0.00042	0.00141	-0.00003	-0.00001	-0.00001	106.26492	3.87370	178.35162	-0.14081	-0.01619	-0.03345	0.00382	-0.00031	0.00168	39.77672	-3.85836	11.78822	0.01894	0.08087	0.03579	-0.00008	-0.00055	0.00143	11.14984	-5.39644	9.93713	0.75743	-0.05597	0.03497	0.02446	-0.00204	0.00286	13.48310	4.59148	-16.80264	0.09778	0.27896	0.01760	0.00481	-0.00657	-0.00067	27.02789
830			8.29000	-13.01760	-5.54739	-168.47063	-0.00177	-0.00042	0.00137	-0.00003	-0.00001	-0.00001	106.28001	3.84457	178.33490	-0.14054	-0.01613	-0.03314	0.00389	-0.00006	0.00200	39.77875	-3.87237	11.76425	0.01953	0.08018	0.03538	-0.00015	-0.00063	0.00189	11.12677	-5.42616	9.89750	0.75691	-0.05554	0.03441	0.02619	-0.00205	0.00257	13.45266	4.61231	-16.83060	0.09714	0.27800	0.01785	0.00493	-0.00650	-0.00113	27.03132
831			8.30000	-13.02857	-5.55568	-168.47154	-0.00177	-0.00043	0.00136	-0.00003	-0.00001	0.00001	106.29503	3.80839	178.32791	-0.14035	-0.01604	-0.03289	0.00360	0.00031	0.00209	39.78193	-3.89071	11.73520	0.02018	0.07972	0.03506	-0.00020	-0.00046	0.00219	11.10301	-5.45443	9.86112	0.75850	-0.05443	0.03425	0.02688	-0.00185	0.00239	13.41970	4.63447	-16.86750	0.09538	0.27927	0.01827	0.00521	-0.00591	-0.00127	27.03474
832			8.31000	-13.03957	-5.56047	-168.47972	-0.00178	-0.00043	0.00134	-0.00003	-0.00000	0.00003	106.30943	3.76856	178.33553	-0.14014	-0.01588	-0.03256	0.00324	0.00072	0.00191	39.78604	-3.91309	11.70492	0.02077	0.07908	0.03467	-0.00023	-0.00002	0.00226	11.07939	-5.47982	9.82627	0.76160	-0.05495	0.03424	0.02618	-0.00156	0.00230	13.38427	4.65432	-16.90243	0.09223	0.28027	0.01857	0.00544	-0.00494	-0.00104	27.03607
833			8.32000	-13.05060	-5.56006	-168.49623	-0.00179	-0.00043	0.00135	-0.00003	-0.00000	0.00005	106.32358	3.72946	178.35895	-0.13992	-0.01566	-0.03224	0.00308	0.00107	0.00151	39.79088	-3.93826	11.67748	0.02096	0.07827	0.03415	-0.00025	0.00055	0.00210	11.05698	-5.50124	9.79159	0.76165	-0.05415	0.03454	0.02375	-0.00113	0.00227	13.34741	4.66905	-16.92570	0.08922	0.28200	0.01869	0.00553	-0.00383	-0.00055	27.03408
834			8.33000	-13.06146	-5.55482	-168.52008	-0.00180	-0.00043	0.00136	-0.00003	0.00000	0.00006	106.33858	3.69512	178.39561	-0.13958	-0.01539	-0.03186	0.00331	0.00125	0.00100	39.79648	-3.96442	11.65574	0.02060	0.07703	0.03343	-0.00026	0.00105	0.00178	11.03699	-5.51781	9.75674	0.75970	-0.05399	0.03448	0.01983	-0.00068	0.00220	13.31085	4.67718	-16.93144	0.08653	0.28237	0.01882	0.00539	-0.00281	0.00008	27.02795
835			8.34000	-13.07184	-5.54678	-168.54716	-0.00181	-0.00042	0.00138	-0.00002	0.00000	0.00007	106.35584	3.66866	178.43825	-0.13913	-0.01510	-0.03153	0.00393	0.00120	0.00051	39.80300	-3.98939	11.64049	0.01992	0.07575	0.03272	-0.00027	0.00131	0.00141	11.02039	-5.52935	9.72213	0.75670	-0.05531	0.03363	0.01512	-0.00026	0.00207	13.27663	4.67910	-16.91855	0.08432	0.28244	0.01968	0.00497	-0.00218	0.00070	27.01772
836			8.35000	-13.08133	-5.53870	-168.57220	-0.00181	-0.00042	0.00141	-0.00002	0.00000	0.00006	106.37624	3.65164	178.47772	-0.13859	-0.01486	-0.03129	0.00474	0.00093	0.00013	39.81041	-4.01123	11.63056	0.01940	0.07476	0.03222	-0.00028	0.00129	0.00107	11.00748	-5.53665	9.68809	0.75432	-0.05594	0.03300	0.01055	0.00006	0.00197	13.24670	4.67651	-16.88986	0.08182	0.28298	0.02048	0.00425	-0.00204	0.00122	27.00420
837			8.36000	-13.08961	-5.53295	-168.59035	-0.00180	-0.00042	0.00145	-0.00002	0.00000	0.00004	106.39934	3.64403	178.50575	-0.13803	-0.01472	-0.03121	0.00531	0.00053	-0.00011	39.81812	-4.02900	11.62390	0.01940	0.07437	0.03208	-0.00026	0.00106	0.00084	10.99783	-5.54113	9.65450	0.75338	-0.05537	0.03327	0.00663	0.00026	0.00194	13.22273	4.67153	-16.85015	0.07805	0.28298	0.02034	0.00323	-0.00219	0.00151	26.98913
838			8.37000	-13.09635	-5.53107	-168.59953	-0.00180	-0.00042	0.00147	-0.00002	-0.00000	0.00001	106.42288	3.64386	178.51820	-0.13748	-0.01468	-0.03125	0.00526	0.00009	-0.00019	39.82469	-4.04308	11.61790	0.01980	0.07431	0.03213	-0.00019	0.00070	0.00075	10.99093	-5.54412	9.62108	0.75360	-0.05609	0.03296	0.00331	0.00036	0.00189	13.20613	4.66569	-16.80478	0.07589	0.28178	0.02042	0.00214	-0.00222	0.00161	26.97455
839			8.38000	-13.10120	-5.53297	-168.59952	-0.00178	-0.00042	0.00148	-0.00001	-0.00000	-0.00001	106.44369	3.64866	178.51414	-0.13703	-0.01474	-0.03139	0.00456	-0.00033	-0.00016	39.82798	-4.05435	11.61026	0.02027	0.07448	0.03224	-0.00006	0.00027	0.00076	10.98640	-5.54651	9.58819	0.75424	-0.05678	0.03197	0.00059	0.00037	0.00178	13.19774	4.65966	-16.75968	0.07585	0.28125	0.02120	0.00103	-0.00186	0.00157	26.96214
840			8.39000	-13.10439	-5.53682	-168.59116	-0.00177	-0.00043	0.00146	-0.00001	-0.00000	-0.00003	106.45959	3.65685	178.49539	-0.13670	-0.01485	-0.03152	0.00351	-0.00067	-0.00012	39.82656	-4.06357	11.59968	0.02047	0.07458	0.03223	0.00010	-0.00015	0.00082	10.98380	-5.54903	9.55665	0.75353	-0.05669	0.03126	-0.00125	0.00029	0.00167	13.19742	4.65367	-16.72009	0.07707	0.28159	0.02187	-0.00040	-0.00171	0.00136	26.95338
841			8.40000	-13.10646	-5.54060	-168.57613	-0.00174	-0.00042	0.00144	-0.00001	0.00000	-0.00004	106.47003	3.66745	178.46571	-0.13652	-0.01500	-0.03166	0.00245	-0.00090	-0.00008	39.82061	-4.07131	11.58620	0.02022	0.07438	0.03186	0.00023	-0.00048	0.00088	10.98237	-5.55247	9.52684	0.75264	-0.05707	0.03116	-0.00213	0.00014	0.00158	13.20382	4.64791	-16.68936	0.07934	0.28060	0.02153	-0.00093	-0.00024	0.00097	26.94942
842			8.41000	-13.10849	-5.54428	-168.55702	-0.00171	-0.00042	0.00140	-0.00001	0.00000	-0.00005	106.47598	3.67895	178.43040	-0.13653	-0.01519	-0.03182	0.00165	-0.00097	-0.00003	39.81156	-4.07805	11.57057	0.01972	0.07414	0.03136	0.00029	-0.00069	0.00090	10.98144	-5.55725	9.49881	0.75196	-0.05575	0.03065	-0.00233	-0.00003	0.00147	13.21499	4.64284	-16.66947	0.08025	0.27834	0.02147	-0.00156	0.00051	0.00054	26.95082
843			8.42000	-13.11245	-5.54924	-168.53745	-0.00167	-0.00042	0.00138	-0.00002	-0.00000	-0.00005	106.47940	3.68939	178.39542	-0.13667	-0.01536	-0.03199	0.00132	-0.00089	0.00001	39.80124	-4.08410	11.55409	0.01898	0.07399	0.03087	0.00029	-0.00074	0.00086	10.98068	-5.56355	9.47274	0.75452	-0.05687	0.02914	-0.00204	-0.00023	0.00131	13.22833	4.63931	-16.66174	0.07755	0.27304	0.02208	-0.00172	0.00100	0.00008	26.95702
844			8.43000	-13.12102	-5.55593	-168.52116	-0.00164	-0.00042	0.00138	-0.00004	-0.00000	-0.00003	106.48293	3.69732	178.36630	-0.13695	-0.01551	-0.03223	0.00159	-0.00067	0.00002	39.79162	-4.08970	11.53850	0.01814	0.07441	0.03074	0.00023	-0.00061	0.00076	10.97971	-5.57151	9.44900	0.75376	-0.05741	0.02803	-0.00118	-0.00047	0.00118	13.24061	4.63783	-16.66647	0.07907	0.27070	0.02263	-0.00146	0.00128	-0.00037	26.96614
845			8.44000	-13.13706	-5.56367	-168.51155	-0.00161	-0.00042	0.00140	-0.00006	-0.00000	-0.00002	106.48965	3.70260	178.34767	-0.13721	-0.01560	-0.03245	0.00244	-0.00035	-0.00002	39.78481	-4.09507	11.52619	0.01724	0.07475	0.03061	0.00012	-0.00033	0.00059	10.97804	-5.58199	9.42716	0.75251	-0.05715	0.02774	0.00023	-0.00085	0.00115	13.24799	4.63827	-16.68113	0.08125	0.27122	0.02297	-0.00067	0.00140	-0.00067	26.97527
846			8.45000	-13.16201	-5.57236	-168.51044	-0.00160	-0.00042	0.00144	-0.00008	-0.00001	0.00000	106.50172	3.70552	178.34152	-0.13735	-0.01561	-0.03258	0.00352	-0.00002	-0.00010	39.78251	-4.09980	11.51836	0.01685	0.07493	0.03058	-0.00001	-0.00005	0.00038	10.97513	-5.59727	9.40544	0.75295	-0.05638	0.02787	0.00191	-0.00144	0.00127	13.24732	4.63970	-16.70033	0.08027	0.27189	0.02320	0.00057	0.00147	-0.00073	26.98154
847			8.46000	-13.19528	-5.58252	-168.51764	-0.00159	-0.00042	0.00149	-0.00010	-0.00001	0.00002	106.51894	3.70646	178.34702	-0.13742	-0.01557	-0.03268	0.00432	0.00025	-0.00017	39.78487	-4.10363	11.51479	0.01690	0.07492	0.03052	-0.00012	0.00015	0.00019	10.97067	-5.62054	9.38140	0.75270	-0.05597	0.02763	0.00393	-0.00225	0.00151	13.23685	4.64052	-16.71784	0.07972	0.27262	0.02379	0.00203	0.00160	-0.00055	26.98269
848			8.47000	-13.23482	-5.59395	-168.53172	-0.00160	-0.00042	0.00154	-0.00011	-0.00001	0.00004	106.53904	3.70600	178.36104	-0.13748	-0.01553	-0.03280	0.00462	0.00043	-0.00023	39.79022	-4.10618	11.51424	0.01700	0.07499	0.03052	-0.00018	0.00023	0.00004	10.96394	-5.65449	9.35239	0.75104	-0.05402	0.02777	0.00679	-0.00309	0.00194	13.21592	4.63918	-16.72761	0.07951	0.27678	0.02478	0.00358	0.00175	-0.00011	26.97733
849			8.48000	-13.27782	-5.60632	-168.55057	-0.00161	-0.00042	0.00157	-0.00012	-0.00001	0.00004	106.55955	3.70502	178.37959	-0.13754	-0.01548	-0.03288	0.00448	0.00049	-0.00026	39.79689	-4.10735	11.51575	0.01691	0.07509	0.03055	-0.00020	0.00024	-0.00009	10.95374	-5.70005	9.31488	0.75151	-0.05238	0.02859	0.01081	-0.00378	0.00262	13.18475	4.63461	-16.72428	0.07758	0.28097	0.02521	0.00495	0.00178	0.00056	26.96532
850			8.49000	-13.32149	-5.62029	-168.57149	-0.00163	-0.00042	0.00159	-0.00012	-0.00001	0.00005	106.57882	3.70442	178.39836	-0.13760	-0.01546	-0.03295	0.00409	0.00045	-0.00027	39.80383	-4.10686	11.51906	0.01671	0.07525	0.03059	-0.00019	0.00022	-0.00022	10.93873	-5.75567	9.26463	0.75148	-0.04856	0.02973	0.01556	-0.00399	0.00353	13.14470	4.62628	-16.70421	0.07755	0.28573	0.02521	0.00611	0.00166	0.00132	26.94797
851			8.50000	-13.36336	-5.63655	-168.59207	-0.00164	-0.00043	0.00161	-0.00011	-0.00002	0.00004	106.59587	3.70443	178.41417	-0.13763	-0.01546	-0.03307	0.00352	0.00034	-0.00026	39.81058	-4.10480	11.52414	0.01659	0.07559	0.03075	-0.00018	0.00022	-0.00035	10.91833	-5.81830	9.19864	0.75336	-0.04458	0.03067	0.01999	-0.00385	0.00453	13.09901	4.61448	-16.66715	0.07708	0.28675	0.02448	0.00662	0.00128	0.00193	26.92809
852			8.51000	-13.40160	-5.65356	-168.61087	-0.00165	-0.00043	0.00163	-0.00010	-0.00001	0.00004	106.60989	3.70581	178.42509	-0.13764	-0.01549	-0.03318	0.00287	0.00019	-0.00027	39.81699	-4.10106	11.53124	0.01638	0.07582	0.03084	-0.00016	0.00017	-0.00049	10.89326	-5.88490	9.11632	0.75637	-0.04396	0.03090	0.02285	-0.00380	0.00540	13.05326	4.60081	-16.61695	0.07596	0.28263	0.02331	0.00614	0.00032	0.00220	26.91022
853			8.52000	-13.43597	-5.66785	-168.62726	-0.00162	-0.00044	0.00164	-0.00009	-0.00001	0.00004	106.62085	3.70919	178.43037	-0.13769	-0.01556	-0.03334	0.00225	0.00004	-0.00029	39.82316	-4.09505	11.53990	0.01633	0.07618	0.03103	-0.00015	-0.00000	-0.00064	10.86537	-5.95339	9.01986	0.75658	-0.04259	0.03139	0.02327	-0.00359	0.00614	13.01487	4.58874	-16.56163	0.07399	0.28132	0.02263	0.00450	-0.00156	0.00210	26.90010
854			8.53000	-13.46765	-5.67636	-168.64201	-0.00159	-0.00043	0.00165	-0.00008	-0.00001	0.00004	106.62901	3.71473	178.43062	-0.13775	-0.01563	-0.03345	0.00175	-0.00009	-0.00032	39.82907	-4.08596	11.54932	0.01635	0.07657	0.03131	-0.00015	-0.00029	-0.00077	10.83693	-6.02211	8.91317	0.75617	-0.04064	0.03264	0.02127	-0.00329	0.00682	12.99198	4.58305	-16.51169	0.06977	0.28390	0.02234	0.00179	-0.00469	0.00157	26.90402
855			8.54000	-13.49871	-5.67870	-168.65643	-0.00156	-0.00042	0.00165	-0.00008	-0.00000	0.00004	106.63519	3.72146	178.42749	-0.13777	-0.01568	-0.03352	0.00148	-0.00016	-0.00034	39.83481	-4.07374	11.55882	0.01636	0.07730	0.03185	-0.00015	-0.00053	-0.00090	10.81015	-6.08939	8.80091	0.75552	-0.03845	0.03477	0.01707	-0.00292	0.00742	12.99214	4.58908	-16.47863	0.06567	0.29018	0.02207	-0.00154	-0.00925	0.00059	26.92801
856			8.55000	-13.53098	-5.67642	-168.67108	-0.00155	-0.00041	0.00165	-0.00009	-0.00000	0.00004	106.64082	3.72922	178.42288	-0.13774	-0.01571	-0.03355	0.00158	-0.00019	-0.00040	39.84101	-4.05906	11.56924	0.01619	0.07827	0.03259	-0.00018	-0.00057	-0.00108	10.78716	-6.15333	8.68799	0.75391	-0.03480	0.03682	0.01074	-0.00240	0.00768	13.02183	4.61181	-16.47374	0.06358	0.29873	0.02238	-0.00533	-0.01506	-0.00082	26.97760
857			8.56000	-13.56468	-5.67213	-168.68526	-0.00157	-0.00041	0.00165	-0.00009	0.00000	0.00004	106.64775	3.73864	178.41803	-0.13760	-0.01573	-0.03363	0.00210	-0.00021	-0.00051	39.84897	-4.04303	11.58259	0.01572	0.07913	0.03316	-0.00023	-0.00036	-0.00129	10.77012	-6.21178	8.57955	0.75404	-0.03324	0.03801	0.00236	-0.00199	0.00735	13.08593	4.65491	-16.50684	0.06079	0.30214	0.02256	-0.00919	-0.02096	-0.00259	27.05675
858			8.57000	-13.59857	-5.66808	-168.69742	-0.00160	-0.00041	0.00166	-0.00009	0.00000	0.00003	106.65769	3.75047	178.41292	-0.13734	-0.01580	-0.03385	0.00304	-0.00025	-0.00064	39.86015	-4.02641	11.60027	0.01481	0.07990	0.03350	-0.00032	-0.00001	-0.00152	10.76128	-6.26228	8.48191	0.75526	-0.03124	0.03944	-0.00755	-0.00152	0.00657	13.18612	4.71912	-16.58439	0.05605	0.30223	0.02207	-0.01215	-0.02531	-0.00432	27.16596
859			8.58000	-13.63054	-5.66559	-168.70663	-0.00163	-0.00041	0.00168	-0.00008	-0.00000	0.00002	106.67236	3.76437	178.40712	-0.13708	-0.01589	-0.03413	0.00446	-0.00028	-0.00070	39.87634	-4.00958	11.62253	0.01347	0.08031	0.03346	-0.00043	0.00032	-0.00172	10.76215	-6.30214	8.40131	0.75383	-0.03004	0.03936	-0.01772	-0.00103	0.00513	13.31804	4.79961	-16.70412	0.05554	0.29794	0.02186	-0.01480	-0.02601	-0.00563	27.29943
860			8.59000	-13.65918	-5.66571	-168.71300	-0.00165	-0.00041	0.00168	-0.00008	-0.00000	0.00001	106.69411	3.77880	178.40001	-0.13690	-0.01601	-0.03433	0.00654	-0.00032	-0.00067	39.89973	-3.99222	11.64851	0.01179	0.08060	0.03340	-0.00054	0.00052	-0.00189	10.77284	-6.32874	8.34165	0.75414	-0.03164	0.03816	-0.02686	-0.00053	0.00344	13.46925	4.88448	-16.84944	0.05630	0.28879	0.02160	-0.01619	-0.02217	-0.00598	27.44283
861			8.60000	-13.68432	-5.66914	-168.71774	-0.00166	-0.00041	0.00166	-0.00007	-0.00000	0.00001	106.72608	3.79248	178.39180	-0.13678	-0.01609	-0.03433	0.00933	-0.00035	-0.00062	39.93311	-3.97370	11.67700	0.01021	0.08072	0.03348	-0.00067	0.00054	-0.00203	10.79212	-6.34014	8.30284	0.75630	-0.03407	0.03689	-0.03410	0.00010	0.00194	13.62289	4.95907	-16.99347	0.05875	0.28002	0.02130	-0.01631	-0.01573	-0.00528	27.57767
862			8.61000	-13.70643	-5.67573	-168.72134	-0.00167	-0.00040	0.00161	-0.00006	-0.00001	0.00000	106.77113	3.80558	178.38225	-0.13675	-0.01611	-0.03403	0.01272	-0.00039	-0.00060	39.97908	-3.95340	11.70690	0.00896	0.08067	0.03381	-0.00080	0.00044	-0.00216	10.81788	-6.33663	8.28160	0.75756	-0.03697	0.03532	-0.03895	0.00077	0.00079	13.76470	5.01388	-17.11150	0.06326	0.27319	0.02151	-0.01550	-0.00948	-0.00396	27.68954
863			8.62000	-13.72637	-5.68377	-168.72304	-0.00169	-0.00040	0.00155	-0.00006	-0.00001	-0.00000	106.83126	3.81990	178.37093	-0.13677	-0.01613	-0.03365	0.01638	-0.00046	-0.00069	40.03909	-3.93148	11.73725	0.00857	0.08061	0.03429	-0.00097	0.00031	-0.00225	10.84774	-6.32145	8.27300	0.75728	-0.03653	0.03425	-0.04113	0.00120	0.00006	13.88657	5.04772	-17.18954	0.06786	0.27305	0.02274	-0.01362	-0.00536	-0.00242	27.77208
864			8.63000	-13.74435	-5.69098	-168.72179	-0.00172	-0.00040	0.00150	-0.00005	-0.00000	-0.00001	106.90672	3.83741	178.35754	-0.13689	-0.01616	-0.03320	0.01978	-0.00054	-0.00086	40.11312	-3.90850	11.76741	0.00965	0.08046	0.03487	-0.00131	0.00026	-0.00228	10.87911	-6.29993	8.27248	0.75977	-0.03879	0.03357	-0.04051	0.00142	-0.00035	13.98471	5.06485	-17.22478	0.07137	0.27416	0.02387	-0.01080	-0.00351	-0.00078	27.82482
865			8.64000	-13.76028	-5.69523	-168.71698	-0.00174	-0.00040	0.00146	-0.00005	-0.00000	-0.00002	106.99493	3.85932	178.34286	-0.13715	-0.01621	-0.03278	0.02205	-0.00059	-0.00109	40.19843	-3.88605	11.79697	0.01287	0.08037	0.03561	-0.00192	0.00038	-0.00222	10.90925	-6.27802	8.27672	0.76422	-0.04224	0.03251	-0.03657	0.00135	-0.00050	14.05713	5.07097	-17.22261	0.07764	0.27631	0.02525	-0.00780	-0.00331	0.00065	27.84991
866			8.65000	-13.77392	-5.69507	-168.70909	-0.00174	-0.00040	0.00143	-0.00004	0.00000	-0.00002	107.08897	3.88605	178.32870	-0.13752	-0.01629	-0.03243	0.02225	-0.00058	-0.00133	40.28844	-3.86642	11.82574	0.01728	0.08003	0.03619	-0.00259	0.00075	-0.00202	10.93508	-6.26063	8.28277	0.76860	-0.04415	0.03205	-0.02937	0.00095	-0.00047	14.10263	5.07095	-17.19260	0.08282	0.28186	0.02685	-0.00418	-0.00394	0.00174	27.85072
867			8.66000	-13.78554	-5.68979	-168.69962	-0.00172	-0.00040	0.00142	-0.00004	0.00001	-0.00002	107.17861	3.91641	178.31754	-0.13790	-0.01634	-0.03206	0.01994	-0.00050	-0.00148	40.37373	-3.85287	11.85287	0.02077	0.07882	0.03606	-0.00278	0.00125	-0.00156	10.95433	-6.25065	8.28862	0.77267	-0.04343	0.03248	-0.02048	0.00035	-0.00037	14.12169	5.06842	-17.14649	0.08409	0.28918	0.02824	-0.00048	-0.00465	0.00232	27.83168
868			8.67000	-13.79562	-5.67993	-168.69031	-0.00169	-0.00040	0.00141	-0.00003	0.00001	-0.00001	107.25348	3.94696	178.31085	-0.13833	-0.01639	-0.03172	0.01547	-0.00036	-0.00143	40.44525	-3.84810	11.87551	0.02207	0.07677	0.03505	-0.00233	0.00162	-0.00083	10.96664	-6.24902	8.29376	0.77671	-0.04360	0.03284	-0.01212	-0.00023	-0.00028	14.11760	5.06590	-17.09663	0.08436	0.29130	0.02833	0.00247	-0.00482	0.00221	27.79839
869			8.68000	-13.80461	-5.66738	-168.68175	-0.00165	-0.00039	0.00140	-0.00003	0.00001	-0.00001	107.30617	3.97315	178.30853	-0.13883	-0.01643	-0.03144	0.00976	-0.00021	-0.00118	40.49715	-3.85365	11.88932	0.02169	0.07479	0.03382	-0.00154	0.00170	0.00003	10.97340	-6.25468	8.29954	0.78082	-0.04271	0.03315	-0.00604	-0.00069	-0.00033	14.09630	5.06500	-17.05470	0.08168	0.29131	0.02814	0.00413	-0.00434	0.00159	27.75727
870			8.69000	-13.81244	-5.65489	-168.67384	-0.00161	-0.00038	0.00140	-0.00002	0.00001	-0.00001	107.33395	3.99234	178.30956	-0.13939	-0.01652	-0.03142	0.00396	-0.00007	-0.00088	40.52780	-3.86852	11.89165	0.02016	0.07372	0.03282	-0.00076	0.00153	0.00080	10.97714	-6.26502	8.30869	0.78372	-0.04164	0.03345	-0.00336	-0.00095	-0.00059	14.06564	5.06672	-17.02955	0.07689	0.29090	0.02802	0.00437	-0.00353	0.00063	27.71467
871			8.70000	-13.81887	-5.64460	-168.66690	-0.00159	-0.00038	0.00142	-0.00002	0.00001	-0.00001	107.33910	4.00504	178.31374	-0.13994	-0.01665	-0.03165	-0.00094	0.00007	-0.00064	40.53988	-3.88989	11.88350	0.01819	0.07348	0.03206	-0.00019	0.00122	0.00131	10.98105	-6.27660	8.32454	0.78572	-0.04268	0.03333	-0.00451	-0.00105	-0.00106	14.03376	5.07219	-17.02604	0.07285	0.28897	0.02790	0.00356	-0.00300	-0.00047	27.67600
872			8.71000	-13.82362	-5.63818	-168.66180	-0.00156	-0.00038	0.00147	-0.00001	0.00000	-0.00001	107.32706	4.01311	178.32123	-0.14039	-0.01681	-0.03214	-0.00434	0.00020	-0.00053	40.53809	-3.91342	11.86828	0.01600	0.07398	0.03154	0.00014	0.00084	0.00149	10.98824	-6.28572	8.35006	0.78649	-0.04240	0.03361	-0.00913	-0.00087	-0.00174	14.00818	5.08292	-17.04538	0.06990	0.28876	0.02771	0.00205	-0.00312	-0.00158	27.64518
873			8.72000	-13.82709	-5.63646	-168.65948	-0.00152	-0.00038	0.00154	-0.00001	-0.00000	-0.00000	107.30499	4.01887	178.33238	-0.14071	-0.01696	-0.03278	-0.00602	0.00032	-0.00051	40.52796	-3.93496	11.85077	0.01388	0.07484	0.03119	0.00026	0.00047	0.00135	11.00127	-6.28836	8.38764	0.78725	-0.04201	0.03349	-0.01644	-0.00043	-0.00257	13.99474	5.10002	-17.08663	0.06746	0.28835	0.02788	0.00010	-0.00379	-0.00265	27.62422
874			8.73000	-13.83046	-5.63994	-168.66068	-0.00147	-0.00039	0.00162	-0.00001	-0.00000	0.00000	107.27985	4.02383	178.34698	-0.14077	-0.01705	-0.03337	-0.00614	0.00040	-0.00055	40.51476	-3.95105	11.83520	0.01206	0.07567	0.03098	0.00025	0.00013	0.00097	11.02193	-6.28033	8.43925	0.78880	-0.04346	0.03312	-0.02540	0.00027	-0.00349	13.99733	5.12388	-17.14776	0.06589	0.28717	0.02812	-0.00200	-0.00483	-0.00358	27.61369
875			8.74000	-13.83516	-5.64838	-168.66522	-0.00143	-0.00039	0.00170	-0.00001	-0.00001	0.00001	107.25720	4.02907	178.36357	-0.14056	-0.01705	-0.03380	-0.00509	0.00041	-0.00060	40.50284	-3.95978	11.82461	0.01068	0.07625	0.03085	0.00018	-0.00016	0.00047	11.05103	-6.25829	8.50535	0.79115	-0.04609	0.03272	-0.03466	0.00124	-0.00437	14.01722	5.15399	-17.22402	0.06389	0.28555	0.02840	-0.00390	-0.00612	-0.00421	27.61268
876			8.75000	-13.84250	-5.66056	-168.67235	-0.00140	-0.00039	0.00178	-0.00002	-0.00001	0.00001	107.24062	4.03527	178.37917	-0.14011	-0.01699	-0.03408	-0.00335	0.00031	-0.00064	40.49490	-3.96044	11.82036	0.00983	0.07674	0.03093	0.00009	-0.00040	-0.00006	11.08793	-6.22078	8.58428	0.79172	-0.04781	0.03207	-0.04265	0.00236	-0.00504	14.05304	5.18884	-17.30719	0.06450	0.28411	0.02877	-0.00556	-0.00765	-0.00439	27.61914
877			8.76000	-13.85298	-5.67400	-168.68008	-0.00139	-0.00040	0.00184	-0.00003	-0.00001	0.00001	107.23161	4.04336	178.38968	-0.13962	-0.01693	-0.03429	-0.00139	0.00009	-0.00067	40.49216	-3.95386	11.82240	0.00963	0.07746	0.03135	0.00001	-0.00053	-0.00053	11.13081	-6.16813	8.67220	0.79327	-0.04996	0.03052	-0.04845	0.00359	-0.00530	14.10129	5.22636	-17.38674	0.06630	0.28114	0.02957	-0.00682	-0.00927	-0.00410	27.63033
878			8.77000	-13.86646	-5.68573	-168.68559	-0.00141	-0.00041	0.00188	-0.00004	-0.00001	0.00000	107.23006	4.05478	178.39137	-0.13926	-0.01696	-0.03458	0.00049	-0.00023	-0.00071	40.49474	-3.94191	11.82992	0.01008	0.07854	0.03203	-0.00007	-0.00056	-0.00089	11.17727	-6.10156	8.76459	0.79316	-0.05478	0.02801	-0.05108	0.00511	-0.00509	14.15767	5.26420	-17.45270	0.07076	0.27550	0.03041	-0.00781	-0.01073	-0.00332	27.64384
879			8.78000	-13.88289	-5.69296	-168.68645	-0.00145	-0.00042	0.00190	-0.00005	-0.00000	-0.00001	107.23513	4.07049	178.38216	-0.13921	-0.01715	-0.03507	0.00209	-0.00055	-0.00077	40.50174	-3.92700	11.84128	0.01118	0.07994	0.03278	-0.00014	-0.00048	-0.00108	11.22421	-6.02287	8.85674	0.79051	-0.05886	0.02513	-0.04992	0.00662	-0.00458	14.21759	5.30020	-17.49748	0.07784	0.27071	0.03151	-0.00849	-0.01198	-0.00220	27.65803
880			8.79000	-13.90257	-5.69381	-168.68279	-0.00150	-0.00042	0.00188	-0.00006	0.00000	-0.00001	107.24531	4.08990	178.36356	-0.13924	-0.01738	-0.03546	0.00315	-0.00080	-0.00077	40.51101	-3.91204	11.85431	0.01260	0.08066	0.03312	-0.00017	-0.00034	-0.00105	11.26857	-5.93454	8.94523	0.78771	-0.06501	0.02193	-0.04576	0.00829	-0.00391	14.27667	5.33299	-17.51819	0.08341	0.26631	0.03315	-0.00841	-0.01290	-0.00103	27.67211
881			8.80000	-13.92533	-5.68865	-168.67644	-0.00156	-0.00043	0.00185	-0.00007	0.00001	-0.00001	107.25799	4.10987	178.33922	-0.13906	-0.01759	-0.03572	0.00328	-0.00090	-0.00058	40.51891	-3.89975	11.86572	0.01402	0.08047	0.03285	-0.00011	-0.00031	-0.00073	11.30862	-5.83958	9.02940	0.78832	-0.07149	0.01975	-0.04057	0.00981	-0.00345	14.33125	5.36273	-17.51825	0.08317	0.26433	0.03489	-0.00730	-0.01347	-0.00007	27.68549
882			8.81000	-13.94948	-5.68073	-168.66994	-0.00161	-0.00043	0.00181	-0.00007	0.00001	-0.00001	107.26873	4.12495	178.31319	-0.13854	-0.01768	-0.03567	0.00200	-0.00084	-0.00012	40.52094	-3.89210	11.87098	0.01552	0.07952	0.03229	0.00010	-0.00049	-0.00017	11.34445	-5.74117	9.11137	0.78855	-0.07637	0.01869	-0.03579	0.01073	-0.00325	14.37837	5.39016	-17.50601	0.08481	0.26648	0.03629	-0.00600	-0.01356	0.00044	27.69704
883			8.82000	-13.97170	-5.67416	-168.66454	-0.00164	-0.00043	0.00178	-0.00006	0.00000	-0.00001	107.27090	4.12979	178.28841	-0.13781	-0.01767	-0.03553	-0.00100	-0.00065	0.00056	40.51184	-3.89041	11.86571	0.01696	0.07851	0.03175	0.00048	-0.00091	0.00059	11.37706	-5.64261	9.19372	0.78677	-0.08086	0.01737	-0.03175	0.01114	-0.00304	14.41489	5.41582	-17.49034	0.08988	0.26793	0.03742	-0.00436	-0.01265	0.00054	27.70447
884			8.83000	-13.98914	-5.67135	-168.66075	-0.00163	-0.00043	0.00176	-0.00004	0.00000	-0.00001	107.25715	4.12028	178.26724	-0.13714	-0.01761	-0.03542	-0.00557	-0.00037	0.00135	40.48669	-3.89584	11.84615	0.01834	0.07827	0.03170	0.00106	-0.00141	0.00148	11.40706	-5.54684	9.27792	0.78530	-0.08492	0.01635	-0.02784	0.01107	-0.00290	14.43672	5.43846	-17.47641	0.09281	0.26721	0.03786	-0.00175	-0.01019	0.00052	27.70432
885			8.84000	-14.00091	-5.67215	-168.65894	-0.00158	-0.00042	0.00177	-0.00003	-0.00000	-0.00000	107.22179	4.09542	178.25230	-0.13660	-0.01745	-0.03533	-0.01102	-0.00004	0.00202	40.44197	-3.90950	11.81132	0.01922	0.07877	0.03202	0.00174	-0.00179	0.00238	11.43417	-5.45593	9.36433	0.78278	-0.08753	0.01625	-0.02349	0.01051	-0.00291	14.43900	5.45419	-17.46395	0.09270	0.26762	0.03797	0.00181	-0.00593	0.00077	27.69209
886			8.85000	-14.00834	-5.67465	-168.65907	-0.00152	-0.00042	0.00181	-0.00002	-0.00000	0.00000	107.16312	4.05854	178.24516	-0.13615	-0.01722	-0.03524	-0.01627	0.00026	0.00235	40.37706	-3.93121	11.76422	0.01927	0.07997	0.03265	0.00234	-0.00182	0.00306	11.45806	-5.37124	9.45260	0.77851	-0.09318	0.01549	-0.01903	0.01010	-0.00277	14.41709	5.45728	-17.44749	0.09524	0.26546	0.03781	0.00625	0.00008	0.00155	27.66262
887			8.86000	-14.01372	-5.67616	-168.66113	-0.00145	-0.00042	0.00185	-0.00001	-0.00000	0.00001	107.08443	4.01739	178.24648	-0.13577	-0.01696	-0.03521	-0.02013	0.00048	0.00220	40.29587	-3.95916	11.71236	0.01775	0.08110	0.03294	0.00254	-0.00138	0.00327	11.47878	-5.29350	9.54145	0.77492	-0.09656	0.01559	-0.01523	0.00934	-0.00274	14.36814	5.44219	-17.41847	0.09499	0.26332	0.03702	0.01090	0.00694	0.00286	27.61148
888			8.87000	-14.01942	-5.67500	-168.66457	-0.00140	-0.00041	0.00190	-0.00002	0.00000	0.00001	106.99391	3.98049	178.25502	-0.13556	-0.01675	-0.03534	-0.02168	0.00058	0.00169	40.20631	-3.98991	11.66461	0.01429	0.08154	0.03245	0.00213	-0.00061	0.00293	11.49683	-5.22251	9.62862	0.77222	-0.09794	0.01624	-0.01243	0.00850	-0.00274	14.29299	5.40611	-17.36900	0.09260	0.26151	0.03589	0.01464	0.01326	0.00436	27.53713
889			8.88000	-14.02711	-5.67125	-168.66907	-0.00138	-0.00041	0.00194	-0.00002	0.00000	0.00002	106.90271	3.95329	178.26834	-0.13546	-0.01660	-0.03552	-0.02062	0.00057	0.00104	40.11912	-4.01946	11.62749	0.01004	0.08113	0.03131	0.00138	0.00017	0.00223	11.51272	-5.15762	9.71153	0.76803	-0.09957	0.01616	-0.01041	0.00777	-0.00255	14.19839	5.35151	-17.29723	0.09437	0.25947	0.03497	0.01728	0.01736	0.00555	27.44437
890			8.89000	-14.03720	-5.66603	-168.67403	-0.00137	-0.00041	0.00195	-0.00003	0.00000	0.00002	106.82143	3.93702	178.28316	-0.13542	-0.01652	-0.03571	-0.01744	0.00048	0.00043	40.04427	-4.04424	11.60365	0.00692	0.08050	0.03029	0.00078	0.00073	0.00141	11.52673	-5.09886	9.78825	0.76704	-0.10117	0.01647	-0.00874	0.00702	-0.00237	14.09791	5.28719	-17.21074	0.09475	0.25703	0.03365	0.01710	0.01814	0.00585	27.34570
891			8.90000	-14.04938	-5.66062	-168.67836	-0.00139	-0.00041	0.00194	-0.00003	0.00000	0.00002	106.75704	3.93037	178.29649	-0.13549	-0.01648	-0.03575	-0.01325	0.00035	-0.00002	39.98765	-4.06183	11.59315	0.00618	0.07982	0.02974	0.00051	0.00102	0.00064	11.53877	-5.04687	9.85747	0.76814	-0.10213	0.01776	-0.00682	0.00608	-0.00225	14.00766	5.22456	-17.12309	0.09246	0.25520	0.03177	0.01408	0.01616	0.00524	27.25687
892			8.91000	-14.06291	-5.65615	-168.68111	-0.00141	-0.00040	0.00190	-0.00003	0.00000	0.00001	106.71101	3.93072	178.30649	-0.13559	-0.01644	-0.03555	-0.00917	0.00020	-0.00025	39.94954	-4.07128	11.59428	0.00718	0.07900	0.02961	0.00039	0.00106	-0.00002	11.54830	-5.00287	9.91763	0.76763	-0.10213	0.01861	-0.00441	0.00493	-0.00199	13.93855	5.17097	-17.04408	0.09088	0.25522	0.03081	0.01012	0.01304	0.00447	27.18871
893			8.92000	-14.07658	-5.65341	-168.68163	-0.00145	-0.00040	0.00184	-0.00003	0.00000	0.00000	106.68063	3.93423	178.31219	-0.13571	-0.01638	-0.03511	-0.00593	0.00008	-0.00024	39.92620	-4.07312	11.60365	0.00895	0.07801	0.02974	0.00030	0.00086	-0.00049	11.55493	-4.96814	9.96710	0.76762	-0.10273	0.01905	-0.00199	0.00365	-0.00161	13.89342	5.12765	-16.97526	0.09112	0.25577	0.03029	0.00644	0.01005	0.00386	27.14339
894			8.93000	-14.08874	-5.65251	-168.68054	-0.00150	-0.00040	0.00177	-0.00003	0.00000	-0.00000	106.66146	3.93667	178.31409	-0.13592	-0.01632	-0.03459	-0.00374	0.00002	-0.00003	39.91275	-4.06880	11.61704	0.01098	0.07739	0.03024	0.00022	0.00051	-0.00078	11.55881	-4.94366	10.00454	0.76969	-0.10293	0.02018	-0.00012	0.00228	-0.00121	13.86931	5.09223	-16.91278	0.09082	0.25635	0.02918	0.00349	0.00783	0.00344	27.11690
895			8.94000	-14.09774	-5.65375	-168.67993	-0.00154	-0.00039	0.00170	-0.00002	-0.00000	0.00000	106.64927	3.93467	178.31415	-0.13625	-0.01626	-0.03403	-0.00245	0.00005	0.00029	39.90478	-4.06007	11.63110	0.01282	0.07705	0.03093	0.00017	0.00011	-0.00090	11.56048	-4.92952	10.02932	0.77380	-0.10328	0.02108	0.00084	0.00096	-0.00074	13.86034	5.06128	-16.85196	0.09042	0.25545	0.02796	0.00159	0.00643	0.00323	27.10229
896			8.95000	-14.10259	-5.65734	-168.68210	-0.00156	-0.00039	0.00163	-0.00001	-0.00000	0.00001	106.64092	3.92636	178.31487	-0.13664	-0.01618	-0.03352	-0.00184	0.00015	0.00060	39.89914	-4.04866	11.64370	0.01433	0.07719	0.03186	0.00016	-0.00023	-0.00092	11.56079	-4.92511	10.04197	0.77721	-0.10315	0.02173	0.00058	-0.00025	-0.00027	13.85994	5.03254	-16.79081	0.09353	0.25432	0.02663	0.00067	0.00558	0.00304	27.09273
897			8.96000	-14.10321	-5.66247	-168.68869	-0.00157	-0.00038	0.00155	0.00001	-0.00000	0.00002	106.63415	3.91215	178.31841	-0.13702	-0.01605	-0.03292	-0.00168	0.00027	0.00082	39.89369	-4.03623	11.65433	0.01538	0.07711	0.03262	0.00017	-0.00045	-0.00087	11.56088	-4.92940	10.04396	0.77865	-0.10230	0.02221	-0.00114	-0.00133	0.00014	13.86279	5.00551	-16.73050	0.09808	0.25335	0.02541	0.00037	0.00481	0.00277	27.08320
898			8.97000	-14.10014	-5.66776	-168.69957	-0.00156	-0.00037	0.00148	0.00002	-0.00000	0.00003	106.62757	3.89353	178.32498	-0.13735	-0.01591	-0.03237	-0.00176	0.00036	0.00095	39.88750	-4.02402	11.66275	0.01592	0.07704	0.03331	0.00020	-0.00057	-0.00076	11.56212	-4.94115	10.03794	0.77876	-0.10201	0.02297	-0.00416	-0.00227	0.00045	13.86575	4.98153	-16.67442	0.09954	0.25264	0.02430	0.00033	0.00366	0.00236	27.07135
899			8.98000	-14.09413	-5.67211	-168.71318	-0.00154	-0.00036	0.00141	0.00002	-0.00000	0.00003	106.62048	3.87257	178.33362	-0.13757	-0.01572	-0.03173	-0.00195	0.00040	0.00099	39.88047	-4.01297	11.66903	0.01592	0.07653	0.03369	0.00021	-0.00060	-0.00061	11.56554	-4.95888	10.02697	0.77913	-0.10179	0.02346	-0.00778	-0.00301	0.00064	13.86813	4.96271	-16.62602	0.09825	0.25183	0.02372	0.00017	0.00195	0.00189	27.05753
900			8.99000	-14.08593	-5.67532	-168.72710	-0.00151	-0.00034	0.00134	0.00003	-0.00000	0.00003	106.61247	3.85090	178.34242	-0.13772	-0.01553	-0.03110	-0.00222	0.00038	0.00098	39.87296	-4.00394	11.67282	0.01578	0.07598	0.03401	0.00022	-0.00054	-0.00040	11.57150	-4.98060	10.01412	0.77965	-0.10011	0.02454	-0.01112	-0.00339	0.00072	13.87124	4.95109	-16.58776	0.09619	0.25182	0.02280	-0.00028	-0.00009	0.00135	27.04410
901			9.00000	-14.07625	-5.67808	-168.73933	-0.00148	-0.00033	0.00129	0.00003	-0.00000	0.00002	106.60310	3.82983	178.35008	-0.13778	-0.01535	-0.03053	-0.00255	0.00033	0.00092	39.86520	-3.99799	11.67422	0.01546	0.07536	0.03419	0.00021	-0.00040	-0.00017	11.57968	-5.00362	10.00170	0.78097	-0.09814	0.02624	-0.01351	-0.00333	0.00072	13.87715	4.94687	-16.56001	0.09461	0.25217	0.02128	-0.00101	-0.00195	0.00085	27.03398
902			9.01000	-14.06580	-5.68121	-168.74872	-0.00145	-0.00032	0.00125	0.00003	-0.00000	0.00001	106.59216	3.81070	178.35588	-0.13775	-0.01519	-0.03010	-0.00284	0.00026	0.00081	39.85734	-3.99567	11.67315	0.01493	0.07486	0.03424	0.00019	-0.00021	0.00008	11.58932	-5.02495	9.99116	0.78429	-0.09911	0.02699	-0.01454	-0.00293	0.00062	13.88752	4.94865	-16.54083	0.09359	0.25112	0.02033	-0.00186	-0.00324	0.00056	27.02932
903			9.02000	-14.05504	-5.68560	-168.75502	-0.00143	-0.00031	0.00124	0.00003	-0.00000	0.00001	106.58013	3.79473	178.35980	-0.13769	-0.01509	-0.02989	-0.00291	0.00018	0.00063	39.85012	-3.99722	11.67007	0.01419	0.07470	0.03425	0.00015	0.00004	0.00028	11.59928	-5.04207	9.98282	0.78581	-0.09861	0.02735	-0.01407	-0.00217	0.00050	13.90288	4.95370	-16.52588	0.09298	0.25337	0.02061	-0.00260	-0.00381	0.00050	27.03086
904			9.03000	-14.04450	-5.69140	-168.75830	-0.00141	-0.00031	0.00125	0.00003	-0.00000	0.00000	106.56837	3.78359	178.36215	-0.13764	-0.01503	-0.02984	-0.00262	0.00010	0.00038	39.84497	-4.00213	11.66636	0.01342	0.07467	0.03415	0.00008	0.00034	0.00038	11.60850	-5.05381	9.97583	0.78494	-0.09930	0.02781	-0.01245	-0.00136	0.00043	13.92225	4.95873	-16.50969	0.09415	0.25542	0.02059	-0.00303	-0.00359	0.00064	27.03768
905			9.04000	-14.03506	-5.69823	-168.75821	-0.00140	-0.00031	0.00126	0.00002	-0.00000	-0.00001	106.55853	3.77849	178.36301	-0.13766	-0.01505	-0.02999	-0.00200	0.00001	0.00010	39.84323	-4.00947	11.66345	0.01298	0.07484	0.03404	-0.00001	0.00063	0.00040	11.61619	-5.06095	9.96856	0.78449	-0.09837	0.02834	-0.01016	-0.00067	0.00045	13.94302	4.96081	-16.48753	0.09569	0.25830	0.02064	-0.00293	-0.00267	0.00093	27.04714
906			9.05000	-14.02736	-5.70633	-168.75414	-0.00139	-0.00031	0.00126	0.00001	-0.00000	-0.00002	106.55168	3.77978	178.36220	-0.13777	-0.01511	-0.03018	-0.00123	-0.00007	-0.00018	39.84570	-4.01822	11.66219	0.01312	0.07507	0.03400	-0.00010	0.00089	0.00037	11.62192	-5.06508	9.95965	0.78633	-0.09721	0.02881	-0.00755	-0.00021	0.00052	13.96188	4.95777	-16.45653	0.09528	0.26092	0.02084	-0.00220	-0.00125	0.00131	27.05609
907			9.06000	-14.02178	-5.71649	-168.74591	-0.00141	-0.00032	0.00128	0.00001	-0.00000	-0.00003	106.54810	3.78672	178.35979	-0.13787	-0.01521	-0.03050	-0.00053	-0.00014	-0.00042	39.85215	-4.02781	11.66269	0.01392	0.07540	0.03398	-0.00019	0.00111	0.00032	11.62544	-5.06760	9.94871	0.78734	-0.09658	0.02925	-0.00469	0.00004	0.00061	13.97568	4.94870	-16.41578	0.09540	0.26202	0.02062	-0.00105	0.00039	0.00167	27.06139
908			9.07000	-14.01798	-5.72897	-168.73459	-0.00144	-0.00033	0.00131	0.00001	-0.00001	-0.00003	106.54694	3.79780	178.35649	-0.13797	-0.01532	-0.03082	-0.00009	-0.00018	-0.00059	39.86134	-4.03811	11.66461	0.01511	0.07579	0.03406	-0.00025	0.00127	0.00030	11.62667	-5.06943	9.93618	0.78736	-0.09702	0.02929	-0.00207	0.00011	0.00066	13.98222	4.93365	-16.36639	0.09727	0.26271	0.02052	0.00033	0.00200	0.00197	27.06082
909			9.08000	-14.01530	-5.74327	-168.72141	-0.00148	-0.00034	0.00134	0.00000	-0.00001	-0.00004	106.54687	3.81153	178.35284	-0.13812	-0.01545	-0.03122	-0.00002	-0.00020	-0.00068	39.87170	-4.04898	11.66720	0.01638	0.07621	0.03408	-0.00029	0.00134	0.00032	11.62619	-5.07156	9.92313	0.78762	-0.09671	0.02952	-0.00042	-0.00004	0.00068	13.98084	4.91366	-16.31076	0.09834	0.26344	0.02028	0.00166	0.00322	0.00214	27.05360
910			9.09000	-14.01262	-5.75874	-168.70744	-0.00153	-0.00036	0.00139	0.00000	-0.00001	-0.00004	106.54630	3.82609	178.34923	-0.13822	-0.01559	-0.03170	-0.00026	-0.00021	-0.00070	39.88189	-4.06057	11.66923	0.01734	0.07683	0.03411	-0.00030	0.00134	0.00038	11.62501	-5.07513	9.91047	0.78936	-0.09768	0.02965	-0.00014	-0.00036	0.00065	13.97268	4.89089	-16.25210	0.10017	0.26235	0.01957	0.00265	0.00369	0.00210	27.04063
911			9.10000	-14.00898	-5.77469	-168.69356	-0.00157	-0.00037	0.00144	0.00001	-0.00001	-0.00004	106.54420	3.84030	178.34544	-0.13827	-0.01572	-0.03216	-0.00060	-0.00022	-0.00067	39.89153	-4.07251	11.67010	0.01776	0.07731	0.03394	-0.00030	0.00125	0.00043	11.62430	-5.08077	9.89946	0.79021	-0.09881	0.02982	0.00077	-0.00098	0.00028	13.96043	4.86830	-16.19469	0.10176	0.26177	0.01897	0.00304	0.00335	0.00190	27.02430
912			9.11000	-14.00391	-5.79029	-168.68030	-0.00159	-0.00038	0.00149	0.00001	-0.00001	-0.00004	106.54076	3.85350	178.34087	-0.13834	-0.01585	-0.03263	-0.00081	-0.00023	-0.00063	39.90145	-4.08403	11.66996	0.01775	0.07773	0.03361	-0.00033	0.00109	0.00041	11.62536	-5.08756	9.89236	0.78934	-0.10024	0.02965	-0.00408	-0.00096	0.00024	13.94764	4.84897	-16.14392	0.10250	0.26044	0.01864	0.00271	0.00231	0.00153	27.00769
913			9.12000	-13.99767	-5.80480	-168.66841	-0.00159	-0.00039	0.00153	0.00001	-0.00001	-0.00004	106.53681	3.86612	178.33562	-0.13839	-0.01596	-0.03299	-0.00083	-0.00024	-0.00062	39.91283	-4.09387	11.66969	0.01765	0.07798	0.03326	-0.00038	0.00088	0.00031	11.62961	-5.09340	9.89253	0.78649	-0.10105	0.02956	-0.00836	-0.00091	-0.00026	13.93763	4.83576	-16.10554	0.10523	0.26037	0.01838	0.00185	0.00077	0.00099	26.99363
914			9.13000	-13.99106	-5.81787	-168.65910	-0.00159	-0.00040	0.00157	0.00002	-0.00001	-0.00003	106.53318	3.87904	178.33081	-0.13833	-0.01607	-0.03332	-0.00073	-0.00021	-0.00072	39.92622	-4.10087	11.67006	0.01762	0.07840	0.03310	-0.00044	0.00068	0.00014	11.63860	-5.09565	9.90419	0.78479	-0.10131	0.02979	-0.01391	-0.00054	-0.00098	13.93253	4.83090	-16.08486	0.10578	0.26115	0.01826	0.00059	-0.00102	0.00032	26.98360
915			9.14000	-13.98489	-5.82850	-168.65344	-0.00158	-0.00041	0.00160	0.00001	-0.00001	-0.00002	106.53027	3.89423	178.32828	-0.13813	-0.01615	-0.03357	-0.00057	-0.00015	-0.00096	39.94160	-4.10449	11.67238	0.01755	0.07883	0.03304	-0.00049	0.00056	-0.00011	11.65333	-5.09179	9.93089	0.78482	-0.10201	0.03057	-0.02006	0.00012	-0.00194	13.93298	4.83530	-16.08504	0.10424	0.26136	0.01769	-0.00071	-0.00272	-0.00039	26.97774
916			9.15000	-13.97967	-5.83524	-168.65193	-0.00157	-0.00041	0.00163	0.00001	-0.00000	-0.00000	106.52834	3.91358	178.32970	-0.13787	-0.01624	-0.03382	-0.00038	-0.00007	-0.00131	39.95903	-4.10475	11.67812	0.01736	0.07917	0.03295	-0.00055	0.00057	-0.00039	11.67419	-5.07969	9.97527	0.78524	-0.10202	0.03106	-0.02585	0.00107	-0.00302	13.93848	4.84858	-16.10662	0.10439	0.26121	0.01724	-0.00180	-0.00407	-0.00103	26.97508
917			9.16000	-13.97534	-5.83691	-168.65456	-0.00157	-0.00041	0.00166	0.00001	-0.00000	0.00001	106.52760	3.93812	178.33606	-0.13765	-0.01631	-0.03400	-0.00015	0.00002	-0.00169	39.97884	-4.10201	11.68823	0.01704	0.07926	0.03282	-0.00061	0.00070	-0.00068	11.70053	-5.05745	10.03796	0.78398	-0.10493	0.03101	-0.03022	0.00241	-0.00409	13.94750	4.86912	-16.14729	0.10651	0.25888	0.01673	-0.00263	-0.00479	-0.00153	26.97405
918			9.17000	-13.97137	-5.83311	-168.66052	-0.00157	-0.00041	0.00168	0.00001	0.00000	0.00002	106.52828	3.96764	178.34737	-0.13753	-0.01639	-0.03420	0.00010	0.00010	-0.00203	40.00167	-4.09714	11.70296	0.01695	0.07937	0.03276	-0.00068	0.00092	-0.00095	11.73095	-5.02332	10.11831	0.78301	-0.10528	0.03158	-0.03263	0.00407	-0.00522	13.95850	4.89443	-16.20352	0.10854	0.26016	0.01654	-0.00322	-0.00474	-0.00192	26.97328
919			9.18000	-13.96724	-5.82464	-168.66820	-0.00157	-0.00041	0.00171	0.00001	0.00001	0.00003	106.53025	4.00129	178.36208	-0.13758	-0.01651	-0.03448	0.00030	0.00014	-0.00228	40.02757	-4.09093	11.72223	0.01729	0.07972	0.03290	-0.00077	0.00119	-0.00118	11.76376	-4.97553	10.21506	0.78263	-0.10652	0.03108	-0.03354	0.00613	-0.00616	13.97085	4.92143	-16.27158	0.11097	0.26041	0.01723	-0.00386	-0.00369	-0.00231	26.97248
920			9.19000	-13.96276	-5.81327	-168.67630	-0.00159	-0.00041	0.00174	0.00002	0.00001	0.00003	106.53297	4.03758	178.37836	-0.13772	-0.01665	-0.03480	0.00038	0.00014	-0.00239	40.05567	-4.08377	11.74551	0.01792	0.08006	0.03301	-0.00083	0.00138	-0.00137	11.79823	-4.91239	10.32816	0.78035	-0.10698	0.03027	-0.03417	0.00848	-0.00704	13.98584	4.94723	-16.34906	0.11426	0.26085	0.01828	-0.00494	-0.00175	-0.00269	26.97231
921			9.20000	-13.95779	-5.80160	-168.68375	-0.00161	-0.00042	0.00178	0.00002	0.00001	0.00003	106.53564	4.07418	178.39363	-0.13797	-0.01679	-0.03512	0.00036	0.00008	-0.00234	40.08413	-4.07548	11.77137	0.01856	0.08064	0.03332	-0.00084	0.00143	-0.00152	11.83473	-4.83206	10.45829	0.77875	-0.10543	0.03010	-0.03557	0.01091	-0.00805	14.00638	4.96970	-16.43413	0.11752	0.26181	0.01886	-0.00664	0.00062	-0.00294	26.97365
922			9.21000	-13.95225	-5.79220	-168.68974	-0.00163	-0.00042	0.00181	0.00002	0.00000	0.00002	106.53786	4.10921	178.40549	-0.13824	-0.01692	-0.03538	0.00037	-0.00002	-0.00215	40.11125	-4.06568	11.79860	0.01888	0.08123	0.03365	-0.00079	0.00133	-0.00162	11.87382	-4.73348	10.60483	0.77705	-0.10836	0.02937	-0.03723	0.01390	-0.00875	14.03549	4.98791	-16.52392	0.11788	0.25826	0.01932	-0.00862	0.00286	-0.00304	26.97729
923			9.22000	-13.94646	-5.78650	-168.69371	-0.00164	-0.00042	0.00182	0.00002	0.00000	0.00001	106.54006	4.14129	178.41214	-0.13852	-0.01704	-0.03553	0.00048	-0.00015	-0.00185	40.13583	-4.05423	11.82596	0.01912	0.08168	0.03400	-0.00070	0.00112	-0.00167	11.91474	-4.61796	10.76304	0.77607	-0.11279	0.02901	-0.03782	0.01707	-0.00915	14.07461	5.00116	-16.61289	0.11788	0.25539	0.01971	-0.01052	0.00467	-0.00291	26.98381
924			9.23000	-13.94071	-5.78459	-168.69550	-0.00165	-0.00042	0.00183	0.00002	0.00000	0.00000	106.54240	4.16939	178.41302	-0.13879	-0.01717	-0.03563	0.00060	-0.00027	-0.00150	40.15676	-4.04140	11.85199	0.01932	0.08195	0.03426	-0.00057	0.00080	-0.00163	11.95531	-4.48921	10.92369	0.77657	-0.11533	0.02854	-0.03674	0.01971	-0.00901	14.12301	5.00867	-16.69363	0.12143	0.25519	0.02057	-0.01240	0.00614	-0.00260	26.99346
925			9.24000	-13.93523	-5.78588	-168.69531	-0.00166	-0.00042	0.00181	0.00002	-0.00000	-0.00000	106.54472	4.19261	178.40848	-0.13897	-0.01725	-0.03558	0.00064	-0.00037	-0.00110	40.17284	-4.02772	11.87490	0.01943	0.08199	0.03448	-0.00040	0.00044	-0.00148	11.99354	-4.35149	11.07716	0.78031	-0.11518	0.02809	-0.03441	0.02152	-0.00842	14.17874	5.00983	-16.76093	0.12420	0.25587	0.02165	-0.01372	0.00752	-0.00216	27.00608
926			9.25000	-13.92990	-5.78975	-168.69351	-0.00166	-0.00042	0.00178	0.00001	-0.00000	-0.00001	106.54671	4.21039	178.39983	-0.13901	-0.01731	-0.03543	0.00057	-0.00041	-0.00070	40.18346	-4.01427	11.89373	0.01941	0.08171	0.03451	-0.00023	0.00011	-0.00125	12.02807	-4.20840	11.21616	0.78084	-0.11544	0.02691	-0.03066	0.02306	-0.00733	14.23916	5.00399	-16.81310	0.13149	0.25487	0.02257	-0.01485	0.00917	-0.00161	27.02114
927			9.26000	-13.92454	-5.79495	-168.69072	-0.00166	-0.00042	0.00174	0.00002	-0.00000	-0.00001	106.54794	4.22219	178.38861	-0.13896	-0.01733	-0.03523	0.00035	-0.00041	-0.00030	40.18845	-4.00204	11.90777	0.01915	0.08144	0.03457	-0.00005	-0.00018	-0.00096	12.05755	-4.06255	11.33552	0.77993	-0.11624	0.02585	-0.02484	0.02441	-0.00609	14.30033	4.99002	-16.85088	0.13769	0.25056	0.02256	-0.01481	0.01127	-0.00100	27.03735
928			9.27000	-13.91891	-5.79971	-168.68794	-0.00166	-0.00042	0.00169	0.00002	-0.00000	-0.00001	106.54788	4.22756	178.37683	-0.13887	-0.01732	-0.03494	0.00003	-0.00034	0.00005	40.18780	-3.99175	11.91648	0.01866	0.08104	0.03457	0.00012	-0.00043	-0.00064	12.07980	-3.91670	11.43029	0.77731	-0.11693	0.02539	-0.01647	0.02532	-0.00479	14.35700	4.96662	-16.87533	0.13913	0.24520	0.02203	-0.01299	0.01367	-0.00039	27.05257
929			9.28000	-13.91280	-5.80304	-168.68570	-0.00165	-0.00041	0.00164	0.00002	-0.00000	-0.00001	106.54654	4.22695	178.36635	-0.13871	-0.01728	-0.03463	-0.00023	-0.00024	0.00033	40.18199	-3.98370	11.92015	0.01786	0.08062	0.03449	0.00025	-0.00059	-0.00035	12.09284	-3.77471	11.49541	0.77493	-0.11954	0.02462	-0.00686	0.02587	-0.00328	14.40421	4.93316	-16.88652	0.13961	0.23979	0.02178	-0.01012	0.01578	0.00019	27.06463
930			9.29000	-13.90592	-5.80532	-168.68408	-0.00164	-0.00040	0.00159	0.00002	-0.00000	-0.00001	106.54462	4.22145	178.35863	-0.13850	-0.01720	-0.03426	-0.00032	-0.00010	0.00052	40.17209	-3.97777	11.92012	0.01706	0.07996	0.03424	0.00033	-0.00061	-0.00015	12.09644	-3.64223	11.52768	0.77454	-0.12216	0.02420	0.00125	0.02512	-0.00176	14.43932	4.89105	-16.88418	0.13941	0.23600	0.02151	-0.00698	0.01674	0.00072	27.07198
[truncated: 1,326 more rows]
[truncated: 11 more columns]
