# Supplementary material for: Analysis of the impact of different landing heights and lateralities on lower limb joint load based on statistical parametric mapping
Source: PLoS One. 2025 May 30;20(5):e0324656. doi: 10.1371/journal.pone.0324656 (PMC12124505; doi:10.1371/journal.pone.0324656)
Supplement: S1 File — (ZIP) [file pone.0324656.s001.zip › Original data/007/右前45.xlsx]

## Sheet: Sheet1
Var1	C__Users_dell_Documents_Qualisys_GAIT1214_Data_yangxialin_yangx	C__Users_dell_Documents_Qualisys_GAIT1214_Data_yangxialin_ya_1	C__Users_dell_Documents_Qualisys_GAIT1214_Data_yangxialin_ya_2	C__Users_dell_Documents_Qualisys_GAIT1214_Data_yangxialin_ya_3	C__Users_dell_Documents_Qualisys_GAIT1214_Data_yangxialin_ya_4	C__Users_dell_Documents_Qualisys_GAIT1214_Data_yangxialin_ya_5	C__Users_dell_Documents_Qualisys_GAIT1214_Data_yangxialin_ya_6	C__Users_dell_Documents_Qualisys_GAIT1214_Data_yangxialin_ya_7	C__Users_dell_Documents_Qualisys_GAIT1214_Data_yangxialin_ya_8	C__Users_dell_Documents_Qualisys_GAIT1214_Data_yangxialin_ya_9	C__Users_dell_Documents_Qualisys_GAIT1214_Data_yangxialin_ya_10	C__Users_dell_Documents_Qualisys_GAIT1214_Data_yangxialin_ya_11	C__Users_dell_Documents_Qualisys_GAIT1214_Data_yangxialin_ya_12	C__Users_dell_Documents_Qualisys_GAIT1214_Data_yangxialin_ya_13	C__Users_dell_Documents_Qualisys_GAIT1214_Data_yangxialin_ya_14	C__Users_dell_Documents_Qualisys_GAIT1214_Data_yangxialin_ya_15	C__Users_dell_Documents_Qualisys_GAIT1214_Data_yangxialin_ya_16	C__Users_dell_Documents_Qualisys_GAIT1214_Data_yangxialin_ya_17	C__Users_dell_Documents_Qualisys_GAIT1214_Data_yangxialin_ya_18	C__Users_dell_Documents_Qualisys_GAIT1214_Data_yangxialin_ya_19	C__Users_dell_Documents_Qualisys_GAIT1214_Data_yangxialin_ya_20	C__Users_dell_Documents_Qualisys_GAIT1214_Data_yangxialin_ya_21	C__Users_dell_Documents_Qualisys_GAIT1214_Data_yangxialin_ya_22	C__Users_dell_Documents_Qualisys_GAIT1214_Data_yangxialin_ya_23	C__Users_dell_Documents_Qualisys_GAIT1214_Data_yangxialin_ya_24	C__Users_dell_Documents_Qualisys_GAIT1214_Data_yangxialin_ya_25	C__Users_dell_Documents_Qualisys_GAIT1214_Data_yangxialin_ya_26	C__Users_dell_Documents_Qualisys_GAIT1214_Data_yangxialin_ya_27	C__Users_dell_Documents_Qualisys_GAIT1214_Data_yangxialin_ya_28	C__Users_dell_Documents_Qualisys_GAIT1214_Data_yangxialin_ya_29	C__Users_dell_Documents_Qualisys_GAIT1214_Data_yangxialin_ya_30	C__Users_dell_Documents_Qualisys_GAIT1214_Data_yangxialin_ya_31	C__Users_dell_Documents_Qualisys_GAIT1214_Data_yangxialin_ya_32	C__Users_dell_Documents_Qualisys_GAIT1214_Data_yangxialin_ya_33	C__Users_dell_Documents_Qualisys_GAIT1214_Data_yangxialin_ya_34	C__Users_dell_Documents_Qualisys_GAIT1214_Data_yangxialin_ya_35	C__Users_dell_Documents_Qualisys_GAIT1214_Data_yangxialin_ya_36	C__Users_dell_Documents_Qualisys_GAIT1214_Data_yangxialin_ya_37	C__Users_dell_Documents_Qualisys_GAIT1214_Data_yangxialin_ya_38	C__Users_dell_Documents_Qualisys_GAIT1214_Data_yangxialin_ya_39	C__Users_dell_Documents_Qualisys_GAIT1214_Data_yangxialin_ya_40	C__Users_dell_Documents_Qualisys_GAIT1214_Data_yangxialin_ya_41	C__Users_dell_Documents_Qualisys_GAIT1214_Data_yangxialin_ya_42	C__Users_dell_Documents_Qualisys_GAIT1214_Data_yangxialin_ya_43	C__Users_dell_Documents_Qualisys_GAIT1214_Data_yangxialin_ya_44	C__Users_dell_Documents_Qualisys_GAIT1214_Data_yangxialin_ya_45	C__Users_dell_Documents_Qualisys_GAIT1214_Data_yangxialin_ya_46	C__Users_dell_Documents_Qualisys_GAIT1214_Data_yangxialin_ya_47	C__Users_dell_Documents_Qualisys_GAIT1214_Data_yangxialin_ya_48
	CD	ZD	TIME	Left Ankle Angles	Left Ankle Angles	Left Ankle Angles	Left Ankle Moment	Left Ankle Moment	Left Ankle Moment	Left Ankle Power	Left Ankle Power	Left Ankle Power	Left Knee Angles	Left Knee Angles	Left Knee Angles	Left Knee Moment	Left Knee Moment	Left Knee Moment	Left Knee Power	Left Knee Power	Left Knee Power	Left Hip Angles	Left Hip Angles	Left Hip Angles	Left Hip Moment	Left Hip Moment	Left Hip Moment	Left Hip Power	Left Hip Power	Left Hip Power	Right Ankle Angles	Right Ankle Angles	Right Ankle Angles	Right Ankle Moment	Right Ankle Moment	Right Ankle Moment	Right Ankle Power	Right Ankle Power	Right Ankle Power	Right Knee Angles	Right Knee Angles	Right Knee Angles	Right Knee Moment	Right Knee Moment	Right Knee Moment	Right Knee Power	Right Knee Power	Right Knee Power	Right Hip Angles
	EVENT_LABEL	EVENT_LABEL	FRAME_NUMBERS	LINK_MODEL_BASED	LINK_MODEL_BASED	LINK_MODEL_BASED	LINK_MODEL_BASED	LINK_MODEL_BASED	LINK_MODEL_BASED	LINK_MODEL_BASED	LINK_MODEL_BASED	LINK_MODEL_BASED	LINK_MODEL_BASED	LINK_MODEL_BASED	LINK_MODEL_BASED	LINK_MODEL_BASED	LINK_MODEL_BASED	LINK_MODEL_BASED	LINK_MODEL_BASED	LINK_MODEL_BASED	LINK_MODEL_BASED	LINK_MODEL_BASED	LINK_MODEL_BASED	LINK_MODEL_BASED	LINK_MODEL_BASED	LINK_MODEL_BASED	LINK_MODEL_BASED	LINK_MODEL_BASED	LINK_MODEL_BASED	LINK_MODEL_BASED	LINK_MODEL_BASED	LINK_MODEL_BASED	LINK_MODEL_BASED	LINK_MODEL_BASED	LINK_MODEL_BASED	LINK_MODEL_BASED	LINK_MODEL_BASED	LINK_MODEL_BASED	LINK_MODEL_BASED	LINK_MODEL_BASED	LINK_MODEL_BASED	LINK_MODEL_BASED	LINK_MODEL_BASED	LINK_MODEL_BASED	LINK_MODEL_BASED	LINK_MODEL_BASED	LINK_MODEL_BASED	LINK_MODEL_BASED	LINK_MODEL_BASED
	ORIGINAL	ORIGINAL	ORIGINAL	ORIGINAL	ORIGINAL	ORIGINAL	ORIGINAL	ORIGINAL	ORIGINAL	ORIGINAL	ORIGINAL	ORIGINAL	ORIGINAL	ORIGINAL	ORIGINAL	ORIGINAL	ORIGINAL	ORIGINAL	ORIGINAL	ORIGINAL	ORIGINAL	ORIGINAL	ORIGINAL	ORIGINAL	ORIGINAL	ORIGINAL	ORIGINAL	ORIGINAL	ORIGINAL	ORIGINAL	ORIGINAL	ORIGINAL	ORIGINAL	ORIGINAL	ORIGINAL	ORIGINAL	ORIGINAL	ORIGINAL	ORIGINAL	ORIGINAL	ORIGINAL	ORIGINAL	ORIGINAL	ORIGINAL	ORIGINAL	ORIGINAL	ORIGINAL	ORIGINAL	ORIGINAL
ITEM	X	X	X	X	Y	Z	X	Y	Z	X	Y	Z	X	Y	Z	X	Y	Z	X	Y	Z	X	Y	Z	X	Y	Z	X	Y	Z	X	Y	Z	X	Y	Z	X	Y	Z	X	Y	Z	X	Y	Z	X	Y	Z	X
1	0.40000	0.58000	0.00000	-22.63328	10.09655	-176.08398							37.49632	4.59693	171.50046							8.76575	1.28398	4.75865							-13.96305	5.33610	9.16365							-6.48535	-0.42761	-15.77693							13.66106
2			0.01000	-23.04920	9.65741	-176.06807							39.07133	4.85974	171.31177							9.35195	1.19553	5.18251							-13.99274	5.35854	9.16213							-6.49933	-0.44670	-15.83513							13.66504
3			0.02000	-23.47910	9.20449	-176.03506	0.00911	-0.00052	0.00048	0.00678	-0.00037	-0.00018	40.68624	5.11931	171.13704	-0.07078	-0.01277	0.00399	0.20247	0.00193	0.00201	9.94982	1.11080	5.58774	0.01385	-0.04100	-0.00164	-0.01466	-0.01055	0.00105	-14.03158	5.38320	9.16893	-0.00936	-0.00086	0.00045	-0.00068	0.00004	-0.00001	-6.51475	-0.45782	-15.88555	0.04717	0.01139	-0.00189	0.00107	0.00001	0.00014	13.66987
4			0.03000	-23.91474	8.74868	-175.98660	0.00899	-0.00050	0.00038	0.00671	-0.00034	-0.00015	42.32019	5.36664	170.98503	-0.07291	-0.01429	0.00498	0.20953	0.00208	0.00228	10.54983	1.03219	5.95771	0.02559	-0.04763	-0.00249	-0.02690	-0.01133	0.00142	-14.07897	5.40776	9.18838	-0.00910	-0.00070	0.00066	-0.00080	0.00003	-0.00002	-6.52470	-0.45789	-15.92064	0.04767	0.01230	-0.00231	0.00047	-0.00019	0.00011	13.68059
5			0.04000	-24.35133	8.30050	-175.92534	0.00887	-0.00047	0.00030	0.00660	-0.00031	-0.00013	43.95351	5.59519	170.85980	-0.07547	-0.01585	0.00614	0.21542	0.00219	0.00249	11.14209	0.96249	6.28116	0.03836	-0.05421	-0.00370	-0.03942	-0.01136	0.00181	-14.13778	5.42896	9.22009	-0.00887	-0.00055	0.00087	-0.00100	0.00002	-0.00005	-6.52548	-0.44649	-15.94142	0.04918	0.01337	-0.00269	-0.00035	-0.00042	0.00007	13.70173
6			0.05000	-24.78691	7.86745	-175.85396	0.00877	-0.00044	0.00027	0.00650	-0.00027	-0.00012	45.56901	5.80246	170.75868	-0.07827	-0.01702	0.00715	0.21990	0.00215	0.00258	11.71756	0.90490	6.55511	0.05006	-0.05917	-0.00519	-0.04962	-0.01032	0.00215	-14.21425	5.44319	9.25903	-0.00872	-0.00043	0.00103	-0.00130	0.00001	-0.00006	-6.51630	-0.42558	-15.95297	0.05118	0.01457	-0.00300	-0.00126	-0.00063	0.00004	13.73740
7			0.06000	-25.22084	7.45275	-175.77455	0.00870	-0.00040	0.00032	0.00641	-0.00023	-0.00014	47.15421	5.99120	170.67183	-0.08105	-0.01748	0.00768	0.22296	0.00186	0.00259	12.26978	0.86284	6.78666	0.05812	-0.06125	-0.00671	-0.05505	-0.00834	0.00242	-14.31571	5.44701	9.29939	-0.00867	-0.00036	0.00112	-0.00171	0.00000	-0.00008	-6.49713	-0.39877	-15.96038	0.05329	0.01580	-0.00322	-0.00227	-0.00078	0.00002	13.79117
8			0.07000	-25.65283	7.05599	-175.68712	0.00867	-0.00036	0.00044	0.00634	-0.00019	-0.00020	48.70295	6.16882	170.58401	-0.08369	-0.01706	0.00742	0.22509	0.00132	0.00253	12.79622	0.83988	6.99128	0.06082	-0.06008	-0.00807	-0.05487	-0.00584	0.00272	-14.44789	5.43749	9.33756	-0.00872	-0.00034	0.00115	-0.00222	-0.00000	-0.00008	-6.46736	-0.36995	-15.96611	0.05528	0.01695	-0.00336	-0.00339	-0.00084	0.00001	13.86626
9			0.08000	-26.08217	6.67385	-175.59006	0.00868	-0.00031	0.00060	0.00629	-0.00016	-0.00027	50.21548	6.34336	170.47964	-0.08621	-0.01588	0.00626	0.22724	0.00059	0.00228	13.29779	0.83926	7.18727	0.05831	-0.05612	-0.00913	-0.05021	-0.00342	0.00313	-14.61408	5.41245	9.37201	-0.00885	-0.00035	0.00114	-0.00279	-0.00001	-0.00008	-6.42676	-0.34269	-15.96991	0.05695	0.01810	-0.00342	-0.00455	-0.00079	-0.00000	13.96428
10			0.09000	-26.50740	6.29894	-175.48206	0.00873	-0.00025	0.00074	0.00624	-0.00013	-0.00035	51.69738	6.51762	170.34811	-0.08872	-0.01433	0.00441	0.23035	-0.00019	0.00173	13.77701	0.86214	7.38985	0.05182	-0.05056	-0.00978	-0.04273	-0.00149	0.00361	-14.81478	5.37092	9.40151	-0.00904	-0.00039	0.00110	-0.00338	-0.00003	-0.00007	-6.37568	-0.32013	-15.97005	0.05826	0.01927	-0.00343	-0.00576	-0.00063	-0.00002	14.08457
11			0.10000	-26.92621	5.91920	-175.36444	0.00882	-0.00019	0.00084	0.00618	-0.00010	-0.00041	53.15752	6.68638	170.18791	-0.09137	-0.01296	0.00242	0.23509	-0.00090	0.00098	14.23633	0.90717	7.60659	0.04286	-0.04431	-0.00973	-0.03394	-0.00016	0.00391	-15.04790	5.31326	9.42510	-0.00926	-0.00044	0.00103	-0.00397	-0.00004	-0.00007	-6.31340	-0.30485	-15.96589	0.05931	0.02030	-0.00337	-0.00716	-0.00037	-0.00004	14.22510
12			0.11000	-27.33562	5.52134	-175.24026	0.00891	-0.00012	0.00090	0.00609	-0.00007	-0.00047	54.60603	6.83966	170.00597	-0.09418	-0.01213	0.00084	0.24170	-0.00147	0.00033	14.67736	0.97105	7.83677	0.03280	-0.03782	-0.00874	-0.02499	0.00064	0.00373	-15.30941	5.24185	9.44235	-0.00947	-0.00053	0.00094	-0.00450	-0.00006	-0.00006	-6.23732	-0.29812	-15.95936	0.06038	0.02093	-0.00324	-0.00888	-0.00008	-0.00003	14.38314
13			0.12000	-27.73322	5.09831	-175.11261	0.00897	-0.00006	0.00094	0.00595	-0.00004	-0.00052	56.05402	6.96930	169.81453	-0.09720	-0.01199	0.00002	0.25049	-0.00189	0.00001	15.10152	1.04965	8.07438	0.02269	-0.03178	-0.00683	-0.01665	0.00104	0.00299	-15.59541	5.16169	9.45322	-0.00963	-0.00063	0.00083	-0.00499	-0.00008	-0.00004	-6.14501	-0.29932	-15.95436	0.06164	0.02110	-0.00303	-0.01085	0.00017	-0.00001	14.55497
14			0.13000	-28.11879	4.65383	-174.98337	0.00899	-0.00001	0.00096	0.00580	-0.00001	-0.00055	57.51331	7.07270	169.62808	-0.10001	-0.01234	-0.00002	0.26041	-0.00214	-0.00001	15.50954	1.13794	8.31094	0.01307	-0.02700	-0.00439	-0.00921	0.00118	0.00189	-15.90395	5.08089	9.45811	-0.00972	-0.00074	0.00071	-0.00543	-0.00009	-0.00003	-6.03565	-0.30682	-15.95522	0.06321	0.02090	-0.00281	-0.01298	0.00034	0.00003	14.73556
15			0.14000	-28.49396	4.19893	-174.85278	0.00896	0.00003	0.00095	0.00564	0.00002	-0.00055	58.99407	7.15146	169.46001	-0.10199	-0.01291	0.00052	0.26941	-0.00217	0.00013	15.90043	1.23000	8.53647	0.00428	-0.02376	-0.00193	-0.00288	0.00118	0.00078	-16.23611	5.00944	9.45975	-0.00975	-0.00085	0.00059	-0.00588	-0.00009	-0.00002	-5.90972	-0.31903	-15.96596	0.06506	0.02047	-0.00262	-0.01523	0.00043	0.00008	14.91964
16			0.15000	-28.85914	3.74445	-174.71935	0.00890	0.00007	0.00090	0.00543	0.00004	-0.00053	60.50183	7.20812	169.31905	-0.10287	-0.01341	0.00134	0.27595	-0.00198	0.00024	16.27201	1.31942	8.74087	-0.00333	-0.02157	0.00019	0.00212	0.00107	-0.00007	-16.59531	4.95559	9.46499	-0.00974	-0.00094	0.00049	-0.00635	-0.00006	-0.00002	-5.76724	-0.33432	-15.98887	0.06710	0.01999	-0.00250	-0.01768	0.00043	0.00014	15.10336
17			0.16000	-29.21099	3.29945	-174.58180	0.00882	0.00010	0.00084	0.00513	0.00006	-0.00049	62.03651	7.24558	169.20908	-0.10323	-0.01376	0.00210	0.28066	-0.00161	0.00026	16.62195	1.39982	8.91625	-0.00912	-0.01995	0.00164	0.00544	0.00086	-0.00049	-16.98581	4.92278	9.48478	-0.00972	-0.00098	0.00044	-0.00687	-0.00002	-0.00003	-5.60748	-0.34989	-16.02507	0.06910	0.01970	-0.00247	-0.02035	0.00035	0.00019	15.28436
18			0.17000	-29.54225	2.87433	-174.44325	0.00875	0.00013	0.00080	0.00473	0.00007	-0.00044	63.59375	7.26774	169.13260	-0.10390	-0.01402	0.00266	0.28519	-0.00105	0.00019	16.94833	1.46584	9.05869	-0.01286	-0.01846	0.00240	0.00711	0.00057	-0.00058	-17.41099	4.90904	9.53105	-0.00971	-0.00097	0.00045	-0.00742	0.00002	-0.00005	-5.42924	-0.36313	-16.07568	0.07081	0.01988	-0.00251	-0.02316	0.00021	0.00026	15.46128
19			0.18000	-29.84326	2.48039	-174.31393	0.00874	0.00017	0.00078	0.00421	0.00008	-0.00039	65.16751	7.28066	169.09439	-0.10540	-0.01432	0.00316	0.29106	-0.00022	0.00010	17.24932	1.51363	9.16929	-0.01579	-0.01695	0.00277	0.00801	0.00020	-0.00051	-17.87228	4.90747	9.61212	-0.00975	-0.00092	0.00051	-0.00800	0.00005	-0.00008	-5.23193	-0.37305	-16.14150	0.07207	0.02070	-0.00260	-0.02590	0.00007	0.00033	15.63320
20			0.19000	-30.10382	2.12593	-174.20789	0.00879	0.00022	0.00079	0.00356	0.00009	-0.00034	66.75393	7.29416	169.09999	-0.10768	-0.01466	0.00376	0.29880	0.00088	0.00006	17.52486	1.54110	9.25549	-0.02054	-0.01532	0.00322	0.00958	-0.00022	-0.00046	-18.36861	4.90790	9.73017	-0.00983	-0.00084	0.00062	-0.00859	0.00006	-0.00014	-5.01649	-0.38038	-16.22167	0.07299	0.02207	-0.00269	-0.02834	-0.00003	0.00041	15.79996
21			0.20000	-30.31380	1.81320	-174.13632	0.00888	0.00027	0.00085	0.00275	0.00011	-0.00029	68.35471	7.32294	169.15195	-0.11031	-0.01489	0.00428	0.30857	0.00220	0.00012	17.77957	1.54776	9.33150	-0.02982	-0.01288	0.00418	0.01309	-0.00063	-0.00055	-18.89672	4.89989	9.88198	-0.00998	-0.00077	0.00074	-0.00919	0.00005	-0.00021	-4.78579	-0.38650	-16.31388	0.07381	0.02362	-0.00273	-0.03026	-0.00008	0.00046	15.96324
22			0.21000	-30.46173	1.53919	-174.10245	0.00902	0.00032	0.00096	0.00172	0.00012	-0.00025	69.97830	7.38523	169.24780	-0.11296	-0.01481	0.00427	0.32084	0.00353	0.00033	18.02353	1.53383	9.41629	-0.04527	-0.00869	0.00581	0.01965	-0.00082	-0.00088	-19.45245	4.87764	10.06073	-0.01017	-0.00077	0.00079	-0.00979	0.00005	-0.00026	-4.54533	-0.39282	-16.41506	0.07455	0.02486	-0.00260	-0.03125	-0.00005	0.00047	16.12597
23			0.22000	-30.53282	1.29816	-174.10025	0.00919	0.00037	0.00114	0.00037	0.00013	-0.00022	71.63899	7.49948	169.38168	-0.11531	-0.01437	0.00335	0.33593	0.00467	0.00055	18.27176	1.49910	9.52967	-0.06763	-0.00195	0.00820	0.03107	-0.00029	-0.00165	-20.03131	4.84212	10.25691	-0.01038	-0.00086	0.00074	-0.01034	0.00005	-0.00026	-4.30397	-0.40044	-16.51929	0.07497	0.02541	-0.00226	-0.03078	0.00004	0.00040	16.29084
24			0.23000	-30.50772	1.08441	-174.11514	0.00943	0.00041	0.00135	-0.00140	0.00013	-0.00021	73.35554	7.68113	169.54619	-0.11708	-0.01369	0.00146	0.35389	0.00549	0.00041	18.54285	1.44216	9.68911	-0.09692	0.00719	0.01131	0.05036	0.00158	-0.00311	-20.62808	4.79922	10.45941	-0.01055	-0.00102	0.00061	-0.01077	0.00005	-0.00021	-4.07349	-0.40994	-16.61606	0.07478	0.02506	-0.00175	-0.02841	0.00017	0.00027	16.45915
25			0.24000	-30.36206	0.89443	-174.12668	0.00974	0.00043	0.00156	-0.00374	0.00012	-0.00025	75.14999	7.94018	169.73428	-0.11806	-0.01303	-0.00108	0.37465	0.00603	-0.00045	18.85771	1.36011	9.90837	-0.13272	0.01717	0.01491	0.08187	0.00520	-0.00544	-21.23476	4.75539	10.65854	-0.01060	-0.00121	0.00042	-0.01090	0.00006	-0.00014	-3.86729	-0.42064	-16.69306	0.07350	0.02379	-0.00119	-0.02400	0.00026	0.00013	16.62965
26			0.25000	-30.06764	0.72938	-174.11285	0.01012	0.00044	0.00174	-0.00679	0.00008	-0.00032	77.04684	8.27965	169.94228	-0.11818	-0.01267	-0.00369	0.39778	0.00652	-0.00206	19.23789	1.24920	10.19696	-0.17369	0.02589	0.01874	0.13028	0.01027	-0.00867	-21.83858	4.71336	10.84993	-0.01044	-0.00136	0.00022	-0.01052	0.00007	-0.00007	-3.69837	-0.43064	-16.74053	0.07031	0.02178	-0.00068	-0.01787	0.00025	0.00004	16.79755
27			0.26000	-29.59425	0.59722	-174.05536	0.01053	0.00042	0.00185	-0.01063	0.00004	-0.00041	79.07063	8.69472	170.17271	-0.11772	-0.01284	-0.00582	0.42348	0.00725	-0.00400	19.70329	1.10625	10.55885	-0.21749	0.03101	0.02240	0.19874	0.01541	-0.01247	-22.42105	4.67005	11.03733	-0.00991	-0.00142	0.00005	-0.00944	0.00007	-0.00002	-3.57560	-0.43758	-16.75303	0.06445	0.01928	-0.00031	-0.01111	0.00015	-0.00000	16.95485
28			0.27000	-28.91281	0.51494	-173.94376	0.01094	0.00040	0.00188	-0.01525	-0.00002	-0.00047	81.24430	9.17181	170.43680	-0.11704	-0.01358	-0.00715	0.45171	0.00847	-0.00559	20.27007	0.92931	10.99005	-0.26008	0.03096	0.02533	0.28582	0.01843	-0.01602	-22.96147	4.61736	11.23237	-0.00888	-0.00134	-0.00004	-0.00768	0.00005	0.00001	-3.50097	-0.43898	-16.72952	0.05564	0.01665	-0.00017	-0.00520	-0.00000	-0.00001	17.09095
29			0.28000	-27.99924	0.50678	-173.77589	0.01128	0.00036	0.00181	-0.02045	-0.00008	-0.00048	83.58642	9.68564	170.75253	-0.11644	-0.01478	-0.00763	0.48185	0.01036	-0.00630	20.94822	0.71865	11.47538	-0.29532	0.02599	0.02716	0.38131	0.01771	-0.01821	-23.44517	4.54610	11.45047	-0.00729	-0.00108	-0.00000	-0.00555	0.00003	0.00000	-3.46913	-0.43234	-16.67345	0.04400	0.01423	-0.00032	-0.00137	-0.00020	-0.00004	17.19436
30			0.29000	-26.83956	0.59923	-173.55617	0.01154	0.00031	0.00167	-0.02587	-0.00013	-0.00043	86.10552	10.19688	171.13979	-0.11650	-0.01632	-0.00761	0.51434	0.01303	-0.00610	21.73771	0.47624	11.98672	-0.31654	0.01937	0.02807	0.46644	0.01442	-0.01836	-23.87192	4.45025	11.70718	-0.00515	-0.00063	0.00018	-0.00345	0.00002	-0.00009	-3.46628	-0.41485	-16.59494	0.02985	0.01198	-0.00079	-0.00008	-0.00042	-0.00011	17.25615
31			0.30000	-25.43681	0.81880	-173.29350	0.01167	0.00026	0.00151	-0.03083	-0.00017	-0.00033	88.79935	10.65808	171.61568	-0.11761	-0.01807	-0.00770	0.55034	0.01666	-0.00546	22.62895	0.20516	12.48764	-0.31977	0.01569	0.02867	0.52326	0.01221	-0.01664	-24.25735	4.32671	12.01749	-0.00263	0.00001	0.00050	-0.00161	-0.00000	-0.00032	-3.46711	-0.38294	-16.51672	0.01357	0.00970	-0.00154	-0.00041	-0.00064	-0.00017	17.27350
32			0.31000	-23.81985	1.19263	-173.00162	0.01164	0.00021	0.00133	-0.03453	-0.00020	-0.00020	91.66317	11.02621	172.19316	-0.11954	-0.01997	-0.00824	0.58980	0.02141	-0.00470	23.61002	-0.09003	12.94405	-0.30442	0.01636	0.02904	0.54239	0.01280	-0.01343	-24.62516	4.17418	12.39287	-0.00003	0.00078	0.00092	-0.00002	-0.00003	-0.00071	-3.43210	-0.33234	-16.47650	-0.00458	0.00735	-0.00239	0.00064	-0.00079	-0.00002	17.25124
33			0.32000	-22.04985	1.74226	-172.69902	0.01147	0.00019	0.00115	-0.03621	-0.00023	-0.00007	94.69565	11.27048	172.88068	-0.12094	-0.02178	-0.00923	0.62708	0.02723	-0.00378	24.67247	-0.40363	13.33210	-0.27211	0.01971	0.02870	0.52147	0.01501	-0.00914	-24.99410	3.99413	12.83395	0.00240	0.00158	0.00132	0.00142	-0.00006	-0.00116	-3.30742	-0.25910	-16.51530	-0.02524	0.00453	-0.00299	0.00888	-0.00072	0.00044	17.20359
34			0.33000	-20.22196	2.46965	-172.40900	0.01127	0.00023	0.00090	-0.03554	-0.00034	0.00004	97.89585	11.37217	173.68149	-0.11926	-0.02303	-0.01022	0.64769	0.03341	-0.00256	25.81132	-0.72973	13.63973	-0.22650	0.02316	0.02728	0.46289	0.01672	-0.00458	-25.36555	3.78436	13.32910	0.00441	0.00222	0.00147	0.00251	-0.00004	-0.00144	-3.02782	-0.16098	-16.65614	-0.04925	0.00043	-0.00286	0.03373	-0.00009	0.00090	17.15559
35			0.34000	-18.46044	3.34311	-172.15808	0.01125	0.00038	0.00049	-0.03279	-0.00062	0.00007	101.25619	11.32241	174.59319	-0.11111	-0.02293	-0.01035	0.62845	0.03815	-0.00115	27.02135	-1.06443	13.86547	-0.17331	0.02442	0.02482	0.37432	0.01651	-0.00062	-25.71256	3.53053	13.86072	0.00552	0.00243	0.00119	0.00259	0.00010	-0.00127	-2.52148	-0.03995	-16.88573	-0.07586	-0.00573	-0.00169	0.08686	0.00139	0.00070	17.14311
36			0.35000	-16.90472	4.28615	-171.97180	0.01163	0.00066	-0.00018	-0.02832	-0.00106	-0.00004	104.75468	11.12142	175.60640	-0.09319	-0.02045	-0.00821	0.54379	0.03828	-0.00003	28.29331	-1.40701	14.01674	-0.11982	0.02074	0.02146	0.27014	0.01316	0.00219	-25.96734	3.21298	14.40811	0.00516	0.00194	0.00045	0.00107	0.00027	-0.00050	-1.71518	0.09548	-17.14475	-0.10261	-0.01430	0.00049	0.17732	0.00353	-0.00019	17.21111
37			0.36000	-15.68957	5.17723	-171.86719	0.01252	0.00104	-0.00120	-0.02177	-0.00142	-0.00033	108.34890	10.77779	176.70177	-0.06363	-0.01465	-0.00285	0.37759	0.03006	0.00019	29.61069	-1.76050	14.10685	-0.07420	0.01057	0.01714	0.17183	0.00641	0.00360	-26.00921	2.82612	14.94465	0.00283	0.00057	-0.00068	-0.00088	0.00014	0.00076	-0.54182	0.22851	-17.32793	-0.12669	-0.02519	0.00319	0.30527	0.00531	-0.00041	17.40779
38			0.37000	-14.92249	5.87835	-171.84431	0.01380	0.00143	-0.00258	-0.01232	-0.00132	-0.00068	111.97353	10.30822	177.84865	-0.02263	-0.00510	0.00594	0.13393	0.01110	-0.00060	30.95105	-2.13094	14.15089	-0.04409	-0.00601	0.01178	0.10307	-0.00359	0.00356	-25.66191	2.39391	15.43450	-0.00165	-0.00164	-0.00199	0.00193	-0.00055	0.00202	1.04568	0.33250	-17.29429	-0.14540	-0.03736	0.00549	0.45656	0.00513	0.00207	17.77164
39			0.38000	-14.66420	6.27911	-171.88226	0.01510	0.00176	-0.00421	0.00001	-0.00061	-0.00078	115.54187	9.73782	179.00710	0.02720	0.00797	0.01771	-0.15643	-0.01778	-0.00192	32.29129	-2.52582	14.16144	-0.03470	-0.02781	0.00526	0.08065	-0.01680	0.00205	-24.70628	1.97317	15.82743	-0.00806	-0.00437	-0.00320	0.01952	-0.00160	0.00244	3.05903	0.37265	-16.89656	-0.15601	-0.04881	0.00632	0.60158	0.00260	0.00695	18.31574
40			0.39000	-14.91249	6.31991	-171.94644	0.01584	0.00194	-0.00586	0.01300	0.00052	-0.00022	118.94944	9.09844	-179.86760	0.08033	0.02354	0.03150	-0.43421	-0.05171	-0.00320	33.61419	-2.95478	14.14432	-0.04671	-0.05362	-0.00282	0.10700	-0.03350	-0.00137	-22.91144	1.64166	16.05118	-0.01563	-0.00703	-0.00399	0.06303	-0.00230	0.00125	5.47282	0.31911	-16.03659	-0.15483	-0.05698	0.00485	0.69880	0.00052	0.00925	19.02477
41			0.40000	-15.59198	5.99229	-172.00594	0.01550	0.00193	-0.00719	0.02251	0.00165	0.00106	122.08083	8.42479	-178.81856	0.12855	0.03973	0.04578	-0.62587	-0.08264	-0.00429	34.91254	-3.43116	14.09400	-0.07639	-0.08156	-0.01284	0.17239	-0.05312	-0.00793	-20.09175	1.47238	16.00900	0.03731	-0.00590	-0.00579	-0.21822	-0.00135	-0.00189	8.24386	0.16884	-14.72587	-0.07243	-0.06180	0.00137	0.36990	0.00351	0.00351	19.87126
42			0.41000	-16.56709	5.33508	-172.05089	0.01404	0.00171	-0.00798	0.02575	0.00227	0.00253	124.82146	7.75149	-177.88120	0.16278	0.05387	0.05853	-0.67557	-0.10205	-0.00555	36.19107	-3.97237	13.99203	-0.11620	-0.10915	-0.02519	0.26085	-0.07348	-0.02021	-16.19796	1.49586	15.60413	0.31424	0.03416	-0.03721	-2.37119	0.00362	-0.03948	11.33584	-0.03860	-13.11987	0.65192	-0.12589	0.00753	-3.68663	0.02639	0.02132	20.84256
43			0.42000	-17.68534	4.42993	-172.09763	0.01175	0.00129	-0.00820	0.02319	0.00214	0.00344	127.07391	7.10794	-177.07924	0.17680	0.06344	0.06786	-0.58122	-0.10534	-0.00776	37.46528	-4.59651	13.80934	-0.15481	-0.13261	-0.03934	0.35173	-0.08975	-0.04114	-11.41163	1.66234	14.80544	0.75667	0.08884	-0.06437	-6.59459	0.00066	-0.10873	14.72484	-0.22328	-11.50093	0.94893	-0.11348	0.03071	-5.84423	0.04827	0.07748	21.95899
44			0.43000	-18.82043	3.38786	-172.17503	0.00891	0.00076	-0.00795	0.01719	0.00137	0.00343	128.77176	6.51210	-176.42661	0.16900	0.06671	0.07236	-0.39458	-0.09341	-0.01152	38.75692	-5.31650	13.51475	-0.18016	-0.14628	-0.05256	0.42185	-0.09555	-0.06988	-6.15350	1.85401	13.71314	1.08042	0.08559	-0.05959	-9.79211	-0.00340	-0.11924	18.38473	-0.28156	-10.19586	0.56595	0.09854	0.09594	-3.73351	-0.06198	0.16015	23.27092
45			0.44000	-19.88664	2.32443	-172.30139	0.00585	0.00019	-0.00733	0.01031	0.00033	0.00272	129.88287	5.97150	-175.93013	0.14127	0.06295	0.07115	-0.19017	-0.07121	-0.01589	40.08304	-6.13318	13.09156	-0.18541	-0.14507	-0.06086	0.45044	-0.08745	-0.09747	-0.95101	1.96685	12.54478	1.11234	0.02100	-0.01784	-9.54452	-0.00111	-0.03421	22.27523	-0.11691	-9.44797	0.91950	0.33103	0.16078	-6.38740	-0.24766	0.08279	24.83374
46			0.45000	-20.83253	1.33862	-172.47148	0.00291	-0.00034	-0.00630	0.00445	-0.00055	0.00173	130.40439	5.49199	-175.58629	0.09677	0.05197	0.06335	-0.03566	-0.04518	-0.01771	41.44029	-7.02572	12.55527	-0.17105	-0.12636	-0.06104	0.42498	-0.06736	-0.10873	3.75505	1.98679	11.52730	1.07492	-0.05259	0.03017	-8.08438	0.00434	0.04622	26.34196	0.30919	-9.31190	1.57376	0.12808	0.01903	-11.31869	-0.09445	-0.01080	26.66822
47			0.46000	-21.63078	0.50506	-172.66344	0.00037	-0.00074	-0.00478	0.00046	-0.00098	0.00078	130.36058	5.08558	-175.37196	0.03967	0.03455	0.04856	0.02184	-0.02191	-0.01380	42.79464	-7.94068	11.96221	-0.14261	-0.09076	-0.05163	0.34854	-0.04071	-0.09172	7.72886	1.98437	10.78887	1.05665	-0.08421	0.05211	-6.57857	0.01368	0.05305	30.51439	0.93690	-9.64610	2.31294	0.00642	-0.10294	-16.87745	-0.00387	0.13039	28.71895
48			0.47000	-22.26954	-0.12801	-172.85815	-0.00165	-0.00097	-0.00283	-0.00161	-0.00094	0.00009	129.80540	4.77383	-175.23907	-0.02510	0.01272	0.02760	-0.03413	-0.00566	-0.00527	44.08495	-8.78415	11.40314	-0.10797	-0.04172	-0.03278	0.24471	-0.01438	-0.04961	10.93060	2.04200	10.34352	1.09331	-0.06807	0.06725	-5.41962	0.01814	0.03480	34.68984	1.63359	-10.20975	2.92976	0.23424	-0.01088	-21.05267	-0.09417	0.01603	30.83621
49			0.48000	-22.74680	-0.53524	-173.05553	-0.00313	-0.00101	-0.00062	-0.00217	-0.00061	-0.00009	128.82362	4.58993	-175.11935	-0.09262	-0.01065	0.00239	-0.18623	0.00331	0.00007	45.24499	-9.42937	10.98064	-0.07524	0.01489	-0.00684	0.14771	0.00315	-0.00669	13.43187	2.18754	10.14574	1.24861	-0.04005	0.09647	-4.79217	0.01320	0.01044	38.71938	2.25839	-10.77957	2.84365	0.51855	0.17839	-19.28824	-0.10252	-0.22498	32.81348
50			0.49000	-23.06770	-0.70629	-173.27319	-0.00417	-0.00090	0.00168	-0.00179	-0.00022	0.00058	127.52492	4.57459	-174.94490	-0.15895	-0.03312	-0.02482	-0.39275	0.00726	-0.00899	46.23366	-9.74903	10.77604	-0.04811	0.07351	0.02344	0.07680	0.00348	0.00555	15.33610	2.38797	10.13442	1.44744	-0.02113	0.13124	-4.19120	0.00667	-0.02272	42.42621	2.69170	-11.21050	2.66132	0.70374	0.34799	-16.17715	-0.00505	-0.26984	34.46629
51			0.50000	-23.24194	-0.64279	-173.53009	-0.00493	-0.00067	0.00391	-0.00090	0.00006	0.00220	126.02734	4.76644	-174.67342	-0.22140	-0.05327	-0.05180	-0.60715	0.00770	-0.03989	47.04853	-9.66246	10.82682	-0.02379	0.13089	0.05762	0.02958	-0.01569	-0.03339	16.74563	2.59159	10.24207	1.58137	-0.01053	0.14313	-3.36280	0.00266	-0.04525	45.65530	2.84441	-11.44793	2.67799	0.72333	0.41857	-13.80755	0.13118	-0.07890	35.69524
52			0.51000	-23.28199	-0.36546	-173.82904	-0.00546	-0.00036	0.00591	0.00019	0.00013	0.00441	124.43586	5.19227	-174.29880	-0.27863	-0.07068	-0.07628	-0.79670	0.00417	-0.09125	47.71754	-9.16993	11.12977	0.00264	0.18425	0.09563	-0.00253	-0.04420	-0.12704	17.76091	2.76953	10.39876	1.62499	-0.00086	0.13932	-2.48281	0.00017	-0.04699	48.31900	2.68943	-11.52436	2.70179	0.63030	0.40049	-11.22622	0.23513	0.12449	36.50664
53			0.52000	-23.20443	0.07693	-174.15164	-0.00573	-0.00001	0.00749	0.00124	0.00001	0.00632	122.82598	5.86098	-173.84735	-0.32895	-0.08526	-0.09585	-0.94426	-0.00500	-0.15154	48.28049	-8.35265	11.65658	0.03107	0.22729	0.13267	-0.02382	-0.06168	-0.25153	18.48215	2.92314	10.54187	1.61965	0.00788	0.12437	-1.77358	-0.00142	-0.03317	50.41225	2.29116	-11.53632	2.64907	0.49377	0.34395	-8.50760	0.26922	0.19326	36.99723
54			0.53000	-23.03216	0.60733	-174.46484	-0.00573	0.00031	0.00852	0.00203	-0.00020	0.00704	121.24233	6.75317	-173.37373	-0.37013	-0.09711	-0.10861	-1.04099	-0.02126	-0.20098	48.77633	-7.34368	12.35711	0.05527	0.25117	0.15957	-0.03680	-0.05504	-0.35205	19.00454	3.06143	10.62321	1.59503	0.01579	0.10461	-1.29484	-0.00301	-0.01388	51.99707	1.79757	-11.59385	2.61250	0.38349	0.30900	-6.29468	0.24871	0.15372	37.31471
55			0.54000	-22.79374	1.13593	-174.73198	-0.00559	0.00053	0.00896	0.00247	-0.00034	0.00626	119.70982	7.80541	-172.95682	-0.40002	-0.10650	-0.11423	-1.07864	-0.04411	-0.21966	49.23721	-6.28889	13.14865	0.06952	0.25105	0.16930	-0.04461	-0.03490	-0.37628	19.40877	3.17876	10.61424	1.56333	0.01915	0.08684	-1.00795	-0.00367	0.00305	53.16770	1.38831	-11.76539	2.60721	0.30900	0.29384	-4.60661	0.19697	0.05181	37.60444
56			0.55000	-22.51804	1.58986	-174.92229	-0.00553	0.00062	0.00886	0.00270	-0.00034	0.00438	118.24767	8.90253	-172.68346	-0.41769	-0.11361	-0.11423	-1.05232	-0.06967	-0.19957	49.68539	-5.31400	13.91240	0.07456	0.23195	0.16326	-0.04933	-0.02343	-0.31995	19.74967	3.25472	10.51192	1.53645	0.01980	0.07560	-0.84062	-0.00311	0.01465	54.01188	1.20070	-12.05188	2.61117	0.26595	0.28357	-3.26920	0.13656	-0.07078	37.96303
57			0.56000	-22.22798	1.93211	-175.01796	-0.00560	0.00062	0.00835	0.00282	-0.00026	0.00219	116.87582	9.90105	-172.61630	-0.42360	-0.11825	-0.11097	-0.96682	-0.09114	-0.14947	50.12533	-4.50438	14.52268	0.07397	0.20641	0.14979	-0.05011	-0.02864	-0.22417	20.05110	3.27255	10.34411	1.53383	0.01864	0.07203	-0.72490	-0.00166	0.02072	54.58911	1.27480	-12.40628	2.58652	0.24693	0.26902	-2.11735	0.08382	-0.16530	38.41660
58			0.57000	-21.93918	2.15028	-175.01881	-0.00573	0.00057	0.00760	0.00284	-0.00016	0.00027	115.61759	10.67781	-172.76505	-0.41916	-0.11987	-0.10644	-0.83663	-0.10143	-0.08758	50.54018	-3.89743	14.89560	0.07004	0.18594	0.13728	-0.04535	-0.04299	-0.13173	20.31096	3.23730	10.16702	1.54795	0.01528	0.07192	-0.59905	-0.00021	0.01939	54.93350	1.54860	-12.77614	2.56999	0.23814	0.24547	-1.11910	0.04839	-0.19828	38.92847
59			0.58000	-21.66275	2.23740	-174.93982	-0.00584	0.00049	0.00685	0.00275	-0.00005	-0.00110	114.50155	11.17020	-173.08221	-0.40658	-0.11830	-0.10208	-0.68043	-0.09701	-0.03113	50.90136	-3.48743	15.01989	0.06409	0.17565	0.12951	-0.03601	-0.05757	-0.06141	20.51136	3.18033	10.04854	1.55763	0.00843	0.07215	-0.41893	0.00030	0.00936	55.06858	1.89766	-13.12947	2.55757	0.23653	0.22541	-0.23535	0.03804	-0.17961	39.42693
60			0.59000	-21.40736	2.19469	-174.80313	-0.00593	0.00038	0.00632	0.00256	0.00002	-0.00198	113.56059	11.38614	-173.48265	-0.38841	-0.11397	-0.09874	-0.51512	-0.07955	0.00941	51.18684	-3.23859	14.94788	0.05822	0.17479	0.12609	-0.02583	-0.06750	-0.01551	20.62619	3.14663	10.04222	1.55739	0.00253	0.07546	-0.16436	0.00011	-0.00720	55.01710	2.19093	-13.45108	2.50240	0.24715	0.22347	0.53018	0.05181	-0.13742	39.84031
61			0.60000	-21.18049	2.04132	-174.63089	-0.00595	0.00026	0.00615	0.00223	0.00005	-0.00255	112.82612	11.39107	-173.87149	-0.36703	-0.10781	-0.09661	-0.35460	-0.05455	0.03021	51.39488	-3.09986	14.76338	0.05456	0.17913	0.12441	-0.01802	-0.07016	0.00829	20.62570	3.17414	10.16795	1.54436	-0.00069	0.07932	0.16675	-0.00000	-0.02683	54.80339	2.33716	-13.73070	2.39283	0.26028	0.23544	1.13830	0.07905	-0.07915	40.12819
62			0.61000	-20.98970	1.80952	-174.44257	-0.00582	0.00014	0.00632	0.00177	0.00004	-0.00294	112.31814	11.28218	-174.16896	-0.34427	-0.10086	-0.09535	-0.21028	-0.02838	0.03217	51.54355	-3.01811	14.54899	0.05396	0.18344	0.12148	-0.01335	-0.06488	0.01367	20.48203	3.27736	10.40774	1.51036	-0.00173	0.08055	0.54609	0.00009	-0.04289	54.45161	2.30550	-13.95730	2.23494	0.25990	0.24129	1.56577	0.10165	-0.01071	40.29532
63			0.62000	-20.84321	1.53141	-174.25536	-0.00556	0.00005	0.00671	0.00122	0.00002	-0.00316	112.03733	11.15700	-174.32596	-0.32138	-0.09398	-0.09433	-0.09118	-0.00590	0.01981	51.65725	-2.94877	14.36526	0.05574	0.18363	0.11536	-0.01080	-0.05397	0.00679	20.17969	3.44533	10.71907	1.45430	0.00352	0.08173	0.90938	-0.00039	-0.05270	53.98468	2.11856	-14.12434	2.04475	0.25128	0.23865	1.81495	0.11186	0.04583	40.38080
64			0.63000	-20.74779	1.23510	-174.08353	-0.00523	-0.00003	0.00713	0.00066	-0.00001	-0.00314	111.96188	11.08656	-174.32959	-0.29920	-0.08762	-0.09270	-0.00207	0.01045	0.00015	51.74987	-2.86215	14.24252	0.05800	0.17821	0.10633	-0.00861	-0.04155	-0.00456	19.72633	3.65257	11.05851	1.38604	0.01255	0.08291	1.18822	-0.00190	-0.05635	53.42386	1.82801	-14.23998	1.85561	0.24250	0.23401	1.93440	0.11409	0.07909	40.43246
65			0.64000	-20.70597	0.94751	-173.93567	-0.00484	-0.00010	0.00735	0.00016	-0.00003	-0.00285	112.05403	11.10391	-174.19756	-0.27826	-0.08193	-0.08969	0.05804	0.02027	-0.01916	51.81841	-2.74481	14.18564	0.05826	0.16737	0.09545	-0.00506	-0.03063	-0.01434	19.15434	3.87108	11.39560	1.31070	0.02169	0.08246	1.34101	-0.00353	-0.05406	52.78360	1.48645	-14.32623	1.68539	0.22850	0.22066	1.99674	0.11024	0.08803	40.48176
66			0.65000	-20.71395	0.69163	-173.81364	-0.00439	-0.00014	0.00724	-0.00020	-0.00004	-0.00235	112.27061	11.20627	-173.96759	-0.25872	-0.07681	-0.08484	0.09460	0.02454	-0.03209	51.84677	-2.59720	14.18415	0.05474	0.15217	0.08390	0.00029	-0.02209	-0.01977	18.51025	4.07561	11.70865	1.22717	0.02613	0.07719	1.36251	-0.00386	-0.04497	52.06212	1.12936	-14.40371	1.54090	0.19765	0.18876	2.06725	0.09627	0.07688	40.52946
67			0.66000	-20.76168	0.48026	-173.71393	-0.00389	-0.00014	0.00673	-0.00040	-0.00004	-0.00179	112.57288	11.36523	-173.68393	-0.24048	-0.07207	-0.07812	0.11470	0.02501	-0.03588	51.81414	-2.42977	14.22191	0.04672	0.13381	0.07228	0.00603	-0.01545	-0.02065	17.84106	4.24412	11.97627	1.14872	0.02618	0.06609	1.29325	-0.00287	-0.03075	51.24347	0.77469	-14.47953	1.41988	0.15130	0.14504	2.16518	0.07263	0.05677	40.55151
68			0.67000	-20.83400	0.31306	-173.63055	-0.00332	-0.00012	0.00587	-0.00044	-0.00002	-0.00129	112.93169	11.53866	-173.38638	-0.22351	-0.06759	-0.07003	0.12456	0.02368	-0.03140	51.70313	-2.25813	14.28293	0.03476	0.11377	0.06106	0.00954	-0.01021	-0.01817	17.18564	4.35948	12.17854	1.08959	0.02613	0.05158	1.18372	-0.00144	-0.01632	50.31302	0.43439	-14.55198	1.30352	0.10225	0.10461	2.24495	0.04685	0.03758	40.51792
69			0.68000	-20.91266	0.17866	-173.55913	-0.00268	-0.00008	0.00481	-0.00034	-0.00001	-0.00090	113.32779	11.68125	-173.10194	-0.20766	-0.06322	-0.06128	0.12820	0.02227	-0.02176	51.50478	-2.09854	14.35294	0.02007	0.09354	0.05068	0.00854	-0.00636	-0.01385	16.57137	4.41261	12.30441	1.05386	0.02734	0.03672	1.06586	0.00019	-0.00583	49.26923	0.12143	-14.62095	1.18010	0.06000	0.07478	2.25712	0.02549	0.02309	40.40716
70			0.69000	-20.97989	0.05927	-173.49776	-0.00193	-0.00004	0.00370	-0.00019	-0.00001	-0.00063	113.74892	11.75196	-172.84354	-0.19262	-0.05872	-0.05251	0.12819	0.02155	-0.01036	51.22031	-1.96467	14.41723	0.00368	0.07430	0.04145	0.00208	-0.00429	-0.00896	16.01312	4.40442	12.35526	1.02991	0.03081	0.02304	0.94740	0.00203	-0.00043	48.12134	-0.15285	-14.69045	1.05974	0.02421	0.05184	2.20520	0.00939	0.01250	40.20863
71			0.70000	-21.02417	-0.06231	-173.44362	-0.00106	0.00000	0.00272	-0.00006	0.00000	-0.00045	114.18919	11.71867	-172.61635	-0.17826	-0.05397	-0.04432	0.12672	0.02140	0.00016	50.86139	-1.86440	14.45665	-0.01393	0.05716	0.03378	-0.00939	-0.00412	-0.00437	15.51407	4.34631	12.34573	1.00565	0.03212	0.01052	0.83305	0.00356	0.00084	46.88537	-0.38236	-14.76772	0.94734	-0.01444	0.02493	2.09944	-0.00511	0.00403	39.92342
72			0.71000	-21.04446	-0.19470	-173.39055	-0.00013	0.00004	0.00197	-0.00000	0.00001	-0.00035	114.64895	11.56195	-172.42291	-0.16479	-0.04915	-0.03733	0.12570	0.02143	0.00835	50.44886	-1.79785	14.44681	-0.03252	0.04339	0.02816	-0.02411	-0.00528	-0.00056	15.06798	4.25795	12.30067	0.97991	0.02856	-0.00184	0.73526	0.00379	-0.00023	45.58315	-0.56658	-14.86059	0.84263	-0.05908	-0.00662	1.94622	-0.01925	-0.00053	39.56640
73			0.72000	-21.04993	-0.33367	-173.33250	0.00079	0.00006	0.00149	0.00001	0.00001	-0.00028	115.13419	11.27746	-172.26323	-0.15226	-0.04446	-0.03192	0.12597	0.02126	0.01395	50.00881	-1.75834	14.36364	-0.05105	0.03406	0.02488	-0.03893	-0.00701	0.00252	14.66154	4.16250	12.24742	0.95204	0.02262	-0.01204	0.66287	0.00293	-0.00143	44.24076	-0.70985	-14.97129	0.74502	-0.09794	-0.03246	1.75616	-0.02911	-0.00032	39.16341
74			0.73000	-21.05491	-0.46615	-173.26691	0.00164	0.00009	0.00126	0.00003	0.00001	-0.00024	115.65355	10.87604	-172.13527	-0.14031	-0.03996	-0.02814	0.12653	0.02054	0.01747	49.56696	-1.73561	14.19139	-0.06741	0.02985	0.02409	-0.05022	-0.00924	0.00532	14.27697	4.08000	12.20665	0.93206	0.01863	-0.02051	0.62609	0.00198	-0.00163	42.88488	-0.81889	-15.09081	0.64951	-0.12246	-0.04424	1.53272	-0.03148	0.00151	38.74410
75			0.74000	-21.07170	-0.57845	-173.19417	0.00237	0.00012	0.00123	0.00011	0.00001	-0.00023	116.21051	10.38173	-172.03752	-0.12899	-0.03575	-0.02567	0.12545	0.01904	0.01936	49.14190	-1.72113	13.92927	-0.07973	0.03105	0.02623	-0.05630	-0.01261	0.00848	13.89597	4.02200	12.18894	0.92131	0.01686	-0.02921	0.62151	0.00124	-0.00076	41.53988	-0.89902	-15.20092	0.56004	-0.13651	-0.04466	1.30074	-0.02715	0.00212	38.33518
76			0.75000	-21.10697	-0.65957	-173.11633	0.00297	0.00015	0.00129	0.00024	0.00001	-0.00022	116.79863	9.83155	-171.96770	-0.11875	-0.03190	-0.02391	0.12138	0.01683	0.01953	48.73999	-1.71161	13.59681	-0.08783	0.03653	0.03099	-0.05874	-0.01690	0.01216	13.50457	3.99100	12.19783	0.91523	0.01605	-0.03704	0.63621	0.00068	0.00113	40.22636	-0.95281	-15.28308	0.48011	-0.14443	-0.04048	1.08249	-0.01837	0.00143	37.95592
77			0.76000	-21.16214	-0.69981	-173.03572	0.00340	0.00017	0.00137	0.00039	-0.00000	-0.00019	117.40237	9.27376	-171.91875	-0.11022	-0.02865	-0.02253	0.11454	0.01431	0.01801	48.35470	-1.70980	13.23388	-0.09358	0.04305	0.03600	-0.06104	-0.01965	0.01506	13.09622	3.98264	12.23448	0.90481	0.01604	-0.04213	0.65056	0.00038	0.00358	38.95828	-0.98302	-15.32640	0.41938	-0.14679	-0.03506	0.91002	-0.00814	0.00022	37.61470
78			0.77000	-21.23506	-0.69064	-172.95461	0.00365	0.00017	0.00137	0.00051	-0.00002	-0.00015	118.00359	8.75513	-171.87959	-0.10376	-0.02620	-0.02147	0.10635	0.01199	0.01541	47.97129	-1.72248	12.88696	-0.09951	0.04625	0.03753	-0.06595	-0.01807	0.01531	12.67359	3.98677	12.29910	0.89046	0.01357	-0.04460	0.65051	0.00034	0.00589	37.74060	-0.99644	-15.32867	0.37623	-0.14552	-0.02999	0.78455	0.00032	-0.00110	37.30732
79			0.78000	-21.32143	-0.62745	-172.87668	0.00374	0.00016	0.00127	0.00060	-0.00003	-0.00008	118.58865	8.30139	-171.84062	-0.09920	-0.02460	-0.02077	0.09830	0.01022	0.01272	47.57582	-1.75738	12.58793	-0.10646	0.04450	0.03428	-0.07377	-0.01293	0.01306	12.24836	3.98772	12.38870	0.87195	0.01169	-0.04300	0.62488	0.00063	0.00692	36.56811	-1.00531	-15.29146	0.34280	-0.13758	-0.02504	0.69120	0.00521	-0.00238	37.01805
80			0.79000	-21.41581	-0.51209	-172.80826	0.00372	0.00015	0.00105	0.00062	-0.00004	-0.00001	119.15099	7.91067	-171.79616	-0.09628	-0.02349	-0.01985	0.09128	0.00905	0.01036	47.16056	-1.82027	12.34631	-0.11307	0.03816	0.02734	-0.08278	-0.00702	0.00971	11.83895	3.96584	12.49287	0.84927	0.01041	-0.03903	0.56924	0.00115	0.00620	35.42803	-1.02519	-15.21465	0.31238	-0.12522	-0.02007	0.61608	0.00638	-0.00346	36.72523
81			0.80000	-21.51181	-0.35389	-172.75618	0.00361	0.00014	0.00074	0.00059	-0.00004	0.00003	119.68809	7.56381	-171.74467	-0.09443	-0.02224	-0.01806	0.08503	0.00824	0.00834	46.72313	-1.91270	12.15629	-0.11723	0.02890	0.01904	-0.09067	-0.00255	0.00640	11.46622	3.90146	12.59321	0.82955	0.01016	-0.03371	0.49138	0.00192	0.00394	34.30463	-1.07095	-15.09589	0.28158	-0.11040	-0.01533	0.54997	0.00494	-0.00402	36.40788
82			0.81000	-21.60206	-0.16823	-172.72363	0.00349	0.00013	0.00040	0.00051	-0.00004	0.00003	120.19689	7.24038	-171.68845	-0.09322	-0.02058	-0.01532	0.07880	0.00746	0.00660	46.26303	-2.03144	12.00851	-0.11799	0.01854	0.01125	-0.09621	-0.00017	0.00358	11.14836	3.78029	12.66744	0.81912	0.01285	-0.02825	0.40223	0.00357	0.00104	33.18466	-1.15128	-14.93649	0.25142	-0.09838	-0.01301	0.49064	0.00238	-0.00450	36.05185
83			0.82000	-21.67901	0.02941	-172.70854	0.00344	0.00012	0.00011	0.00041	-0.00004	0.00001	120.67080	6.92844	-171.63257	-0.09226	-0.01858	-0.01212	0.07179	0.00652	0.00505	45.77948	-2.16846	11.89655	-0.11746	0.00810	0.00450	-0.10077	0.00040	0.00132	10.89672	3.59765	12.69632	0.82162	0.01531	-0.02516	0.31051	0.00553	-0.00168	32.06144	-1.26437	-14.74801	0.22419	-0.09952	-0.01660	0.43790	-0.00048	-0.00654	35.65322
84			0.83000	-21.73717	0.22980	-172.70538	0.00350	0.00012	-0.00010	0.00029	-0.00004	-0.00001	121.10101	6.62417	-171.58513	-0.09140	-0.01647	-0.00895	0.06397	0.00538	0.00375	45.27266	-2.31129	11.81568	-0.11943	-0.00281	-0.00211	-0.10695	-0.00023	-0.00054	10.71499	3.35932	12.67090	0.83074	0.01850	-0.02386	0.21893	0.00793	-0.00409	30.93810	-1.39597	-14.55631	0.19621	-0.11097	-0.02440	0.38095	-0.00393	-0.00921	35.21871
85			0.84000	-21.77472	0.42802	-172.70821	0.00371	0.00016	-0.00025	0.00018	-0.00005	-0.00003	121.48134	6.32452	-171.55888	-0.09048	-0.01448	-0.00618	0.05597	0.00412	0.00272	44.74767	-2.44412	11.75662	-0.12551	-0.01350	-0.00845	-0.11516	-0.00109	-0.00182	10.60054	3.07870	12.59471	0.84437	0.02055	-0.02421	0.13292	0.00972	-0.00628	29.82825	-1.52288	-14.39764	0.16557	-0.12893	-0.03372	0.31501	-0.00775	-0.00968	34.76330
86			0.85000	-21.79332	0.61134	-172.71355	0.00406	0.00025	-0.00036	0.00008	-0.00006	-0.00004	121.81165	6.02382	-171.56958	-0.08942	-0.01284	-0.00412	0.04860	0.00292	0.00199	44.21664	-2.55030	11.70569	-0.13341	-0.02141	-0.01282	-0.12189	-0.00095	-0.00216	10.54476	2.77179	12.47860	0.86084	0.01931	-0.02694	0.05946	0.00956	-0.00872	28.75138	-1.62119	-14.30565	0.14440	-0.15069	-0.04136	0.26439	-0.01094	-0.00582	34.30608
87			0.86000	-21.79712	0.74677	-172.72351	0.00449	0.00036	-0.00044	-0.00000	-0.00005	-0.00004	122.09697	5.71832	-171.62852	-0.08822	-0.01168	-0.00295	0.04227	0.00189	0.00156	43.69615	-2.61555	11.65366	-0.13989	-0.02417	-0.01360	-0.12316	0.00026	-0.00155	10.53386	2.45315	12.33373	0.87520	0.01762	-0.03050	0.00491	0.00877	-0.01124	27.72737	-1.67536	-14.29706	0.13356	-0.16854	-0.04481	0.23082	-0.01179	0.00090	33.86568
88			0.87000	-21.79171	0.78683	-172.74562	0.00478	0.00043	-0.00049	-0.00006	0.00002	-0.00002	122.34435	5.41121	-171.73593	-0.08713	-0.01103	-0.00261	0.03712	0.00108	0.00147	43.20308	-2.63149	11.60271	-0.14394	-0.02187	-0.01109	-0.11806	0.00143	-0.00052	10.55151	2.13348	12.16764	0.88341	0.01527	-0.03327	-0.02751	0.00745	-0.01335	26.77273	-1.68308	-14.36428	0.11645	-0.17342	-0.04212	0.18633	-0.00940	0.00622	33.45746
89			0.88000	-21.78243	0.70602	-172.78676	0.00475	0.00039	-0.00051	-0.00007	0.00010	0.00000	122.56153	5.11167	-171.88029	-0.08641	-0.01069	-0.00274	0.03317	0.00050	0.00156	42.75212	-2.59792	11.56288	-0.14583	-0.01622	-0.00649	-0.10764	0.00167	0.00018	10.58245	1.81924	11.98357	0.88149	0.01189	-0.03383	-0.03949	0.00559	-0.01463	25.89908	-1.65568	-14.47671	0.09107	-0.16364	-0.03485	0.13253	-0.00501	0.00701	33.09139
90			0.89000	-21.77309	0.52814	-172.84619	0.00448	0.00028	-0.00052	-0.00006	0.00010	0.00001	122.75703	4.83224	-172.04259	-0.08586	-0.01047	-0.00306	0.03019	0.00013	0.00164	42.35468	-2.52298	11.54612	-0.14552	-0.00846	-0.00057	-0.09340	0.00095	0.00006	10.61503	1.51258	11.77910	0.86609	0.00991	-0.03276	-0.03656	0.00446	-0.01554	25.11161	-1.61423	-14.58740	0.07680	-0.15532	-0.03040	0.10023	-0.00074	0.00481	32.77104
91			0.90000	-21.76581	0.30697	-172.91647	0.00415	0.00017	-0.00053	-0.00004	0.00007	0.00001	122.93744	4.58765	-172.20094	-0.08517	-0.01027	-0.00348	0.02765	-0.00006	0.00161	42.01669	-2.42153	11.56482	-0.14313	0.00002	0.00563	-0.07762	-0.00000	-0.00100	10.64221	1.21223	11.54419	0.83949	0.01095	-0.02888	-0.02589	0.00471	-0.01561	24.40822	-1.58340	-14.64314	0.07519	-0.14414	-0.02777	0.08740	0.00283	0.00049	32.49321
92			0.91000	-21.76198	0.09048	-172.98831	0.00381	0.00010	-0.00051	-0.00001	0.00004	0.00001	123.10553	4.39179	-172.33624	-0.08426	-0.01018	-0.00410	0.02498	-0.00013	0.00146	41.73677	-2.31167	11.63060	-0.13853	0.00802	0.01117	-0.06266	-0.00023	-0.00273	10.66105	0.91410	11.26102	0.80608	0.01272	-0.02293	-0.01338	0.00525	-0.01471	23.77981	-1.58483	-14.59627	0.08848	-0.12433	-0.02337	0.09178	0.00509	-0.00457	32.24790
93			0.92000	-21.76222	-0.09515	-173.05437	0.00345	0.00008	-0.00046	0.00001	0.00003	0.00000	123.25890	4.25413	-172.43651	-0.08347	-0.01035	-0.00503	0.02165	-0.00017	0.00118	41.50586	-2.21036	11.75194	-0.13202	0.01457	0.01536	-0.05060	0.00079	-0.00463	10.67096	0.61189	10.90904	0.77107	0.01377	-0.01608	-0.00286	0.00553	-0.01244	23.21325	-1.63039	-14.41850	0.11025	-0.09925	-0.01786	0.10288	0.00593	-0.00773	32.02091
94			0.93000	-21.76592	-0.24547	-173.11084	0.00305	0.00009	-0.00041	0.00002	0.00002	0.00000	123.39044	4.17706	-172.49950	-0.08313	-0.01081	-0.00618	0.01727	-0.00024	0.00072	41.30914	-2.12926	11.93043	-0.12405	0.01942	0.01830	-0.04223	0.00281	-0.00633	10.67319	0.29787	10.47505	0.73386	0.01369	-0.00723	0.00294	0.00550	-0.00662	22.69667	-1.71722	-14.11265	0.13135	-0.06748	-0.01222	0.11095	0.00523	-0.00772	31.79814
95			0.94000	-21.77122	-0.37004	-173.15744	0.00262	0.00011	-0.00036	0.00002	0.00002	0.00000	123.48994	4.15563	-172.53146	-0.08356	-0.01157	-0.00745	0.01165	-0.00038	0.00016	41.13090	-2.07284	12.15922	-0.11560	0.02244	0.02005	-0.03708	0.00500	-0.00753	10.67075	-0.03531	9.96273	0.70139	0.01459	0.00295	0.00282	0.00607	0.00306	22.22423	-1.82783	-13.71604	0.14600	-0.03002	-0.00645	0.11133	0.00282	-0.00474	31.57119
96			0.95000	-21.77559	-0.48293	-173.19606	0.00217	0.00012	-0.00033	0.00001	0.00002	0.00001	123.54690	4.17777	-172.54469	-0.08472	-0.01247	-0.00863	0.00480	-0.00064	-0.00034	40.95946	-2.03843	12.42302	-0.10788	0.02353	0.02067	-0.03389	0.00641	-0.00802	10.66748	-0.39054	9.39579	0.67896	0.01492	0.01224	-0.00212	0.00653	0.01350	21.79684	-1.93659	-13.29192	0.16263	0.00413	-0.00168	0.11036	-0.00044	-0.00119	31.33963
97			0.96000	-21.77612	-0.59556	-173.22868	0.00169	0.00010	-0.00031	-0.00001	0.00002	0.00001	123.55314	4.22558	-172.55579	-0.08672	-0.01350	-0.00975	-0.00288	-0.00102	-0.00054	40.79020	-2.01722	12.69985	-0.10181	0.02319	0.02030	-0.03118	0.00651	-0.00775	10.66629	-0.76224	8.81363	0.65956	0.01403	0.01853	-0.00866	0.00639	0.02023	21.41961	-2.01872	-12.91240	0.19102	0.02199	-0.00038	0.11297	-0.00243	-0.00021	31.11075
98			0.97000	-21.76991	-0.71099	-173.25639	0.00119	0.00005	-0.00030	-0.00002	0.00001	0.00001	123.50603	4.27823	-172.58223	-0.08953	-0.01462	-0.01087	-0.01075	-0.00152	-0.00030	40.62758	-1.99625	12.96446	-0.09669	0.02314	0.01999	-0.02734	0.00566	-0.00717	10.66762	-1.13465	8.26239	0.64813	0.01253	0.01846	-0.01239	0.00568	0.01848	21.09628	-2.05738	-12.63896	0.21626	0.01416	-0.00282	0.10970	-0.00150	-0.00097	30.89602
99			0.98000	-21.75434	-0.81911	-173.27805	0.00068	-0.00002	-0.00026	-0.00003	-0.00000	0.00001	123.40935	4.31776	-172.63803	-0.09305	-0.01585	-0.01223	-0.01824	-0.00213	0.00036	40.48337	-1.96237	13.19446	-0.09102	0.02546	0.02094	-0.02146	0.00442	-0.00678	10.66830	-1.48453	7.78254	0.64620	0.00981	0.01218	-0.01001	0.00412	0.01027	20.82369	-2.04648	-12.50333	0.24199	-0.01330	-0.00616	0.10567	0.00131	-0.00057	30.70667
100			0.99000	-21.72727	-0.89842	-173.29128	0.00026	-0.00006	-0.00014	-0.00001	-0.00001	0.00000	123.27030	4.33468	-172.72928	-0.09686	-0.01717	-0.01400	-0.02506	-0.00282	0.00134	40.37151	-1.90652	13.37613	-0.08425	0.03057	0.02315	-0.01406	0.00260	-0.00659	10.66381	-1.78621	7.40134	0.64781	0.00397	0.00162	-0.00246	0.00140	0.00104	20.59088	-1.99013	-12.49931	0.26535	-0.04690	-0.00718	0.10252	0.00439	0.00086	30.54986
101			1.00000	-21.68766	-0.93273	-173.29539	-0.00004	-0.00007	0.00006	0.00000	-0.00000	-0.00000	123.09629	4.32942	-172.85606	-0.10082	-0.01857	-0.01626	-0.03128	-0.00364	0.00250	40.30248	-1.82546	13.50624	-0.07702	0.03770	0.02610	-0.00664	-0.00003	-0.00642	10.65321	-2.01676	7.13453	0.64745	-0.00128	-0.00576	0.00505	-0.00033	-0.00238	20.38409	-1.89798	-12.59384	0.27942	-0.05073	-0.00045	0.09940	0.00489	0.00012	30.42618
102			1.01000	-21.63668	-0.92143	-173.29333	-0.00026	-0.00005	0.00029	0.00003	0.00000	0.00000	122.89324	4.30938	-173.01445	-0.10485	-0.01996	-0.01874	-0.03710	-0.00458	0.00366	40.27945	-1.72341	13.59061	-0.06940	0.04563	0.02922	-0.00057	-0.00305	-0.00613	10.64096	-2.16064	6.98940	0.64457	-0.00180	-0.00883	0.00740	-0.00025	-0.00155	20.19148	-1.78083	-12.74493	0.30048	-0.01901	0.01518	0.10214	0.00204	-0.00517	30.32954
103			1.02000	-21.57748	-0.87128	-173.28818	-0.00042	0.00000	0.00052	0.00004	-0.00000	0.00002	122.66498	4.28410	-173.19882	-0.10900	-0.02141	-0.02140	-0.04275	-0.00559	0.00461	40.29710	-1.61159	13.64027	-0.06188	0.05428	0.03263	0.00342	-0.00545	-0.00571	10.63399	-2.21142	6.96581	0.63933	-0.00031	-0.00987	0.00312	-0.00001	0.00057	20.00484	-1.64744	-12.91763	0.31637	0.02459	0.03229	0.10537	-0.00301	-0.01192	30.24912
104			1.03000	-21.51546	-0.79645	-173.28255	-0.00048	0.00009	0.00073	0.00005	-0.00001	0.00003	122.41490	4.26292	-173.40054	-0.11316	-0.02293	-0.02419	-0.04807	-0.00656	0.00512	40.34495	-1.50595	13.66903	-0.05541	0.06380	0.03654	0.00548	-0.00615	-0.00514	10.63798	-2.17030	7.05809	0.63358	-0.00416	-0.01251	-0.00584	0.00040	0.00344	19.82012	-1.50384	-13.09443	0.32032	0.06256	0.04805	0.10541	-0.00849	-0.01828	30.17322
105			1.04000	-21.45750	-0.72731	-173.28023	-0.00055	0.00017	0.00091	0.00005	-0.00001	0.00003	122.14780	4.25485	-173.60678	-0.11749	-0.02452	-0.02693	-0.05279	-0.00728	0.00490	40.41178	-1.42306	13.69164	-0.04954	0.07373	0.04087	0.00618	-0.00424	-0.00441	10.65521	-2.04403	7.25524	0.62348	-0.01150	-0.01666	-0.01570	0.00232	0.00774	19.63737	-1.35307	-13.27519	0.32243	0.09450	0.06266	0.10400	-0.01354	-0.02482	30.09209
106			1.05000	-21.40954	-0.69907	-173.28519	-0.00078	0.00021	0.00104	0.00006	0.00000	0.00001	121.87023	4.26745	-173.80058	-0.12223	-0.02613	-0.02941	-0.05685	-0.00750	0.00376	40.48920	-1.37559	13.72042	-0.04301	0.08272	0.04500	0.00592	0.00024	-0.00345	10.68352	-1.84422	7.53879	0.60958	-0.02237	-0.02187	-0.02261	0.00650	0.01336	19.45950	-1.19638	-13.46689	0.31547	0.11533	0.07379	0.09778	-0.01677	-0.03095	30.00046
107			1.06000	-21.37413	-0.73081	-173.29903	-0.00122	0.00016	0.00114	0.00006	0.00002	-0.00001	121.58812	4.30414	-173.96428	-0.12737	-0.02768	-0.03153	-0.06051	-0.00704	0.00188	40.57118	-1.36860	13.76058	-0.03504	0.08927	0.04799	0.00493	0.00564	-0.00214	10.71742	-1.58686	7.88197	0.59380	-0.03371	-0.02665	-0.02448	0.01208	0.01871	19.29060	-1.03568	-13.67290	0.29893	0.13865	0.08504	0.08677	-0.01978	-0.03741	29.89772
108			1.07000	-21.34976	-0.81210	-173.31969	-0.00183	0.00003	0.00126	0.00007	0.00000	-0.00003	121.30449	4.36213	-174.08536	-0.13271	-0.02913	-0.03343	-0.06410	-0.00595	-0.00025	40.65261	-1.39727	13.80641	-0.02577	0.09319	0.04947	0.00351	0.00932	-0.00047	10.75028	-1.29112	8.25347	0.57945	-0.04332	-0.03177	-0.02164	0.01738	0.02337	19.13455	-0.87554	-13.88869	0.28987	0.16694	0.09848	0.07674	-0.02242	-0.04384	29.78742
109			1.08000	-21.33144	-0.90323	-173.34151	-0.00246	-0.00012	0.00147	0.00008	-0.00001	-0.00002	121.01968	4.43333	-174.16042	-0.13798	-0.03048	-0.03545	-0.06771	-0.00450	-0.00214	40.72919	-1.44842	13.84350	-0.01611	0.09593	0.05003	0.00203	0.00959	0.00143	10.77691	-0.97806	8.62437	0.57559	-0.05252	-0.03889	-0.01622	0.02187	0.02796	18.99385	-0.72306	-14.10446	0.28201	0.18891	0.11166	0.06659	-0.02251	-0.04807	29.67527
110			1.09000	-21.31302	-0.95517	-173.35744	-0.00296	-0.00023	0.00182	0.00011	-0.00001	0.00001	120.73373	4.50868	-174.19479	-0.14281	-0.03173	-0.03785	-0.07101	-0.00307	-0.00352	40.79812	-1.50542	13.85640	-0.00658	0.09897	0.05028	0.00074	0.00639	0.00328	10.79503	-0.66826	8.97370	0.57704	-0.05723	-0.04428	-0.01044	0.02314	0.02960	18.86930	-0.58586	-14.31070	0.27501	0.21503	0.12443	0.05687	-0.02087	-0.04968	29.56747
111			1.10000	-21.28926	-0.93372	-173.36139	-0.00325	-0.00027	0.00229	0.00016	0.00003	0.00008	120.44666	4.58143	-174.20122	-0.14697	-0.03292	-0.04072	-0.07356	-0.00207	-0.00432	40.85716	-1.55334	13.83522	0.00177	0.10318	0.05061	-0.00017	0.00078	0.00476	10.80569	-0.37945	9.29027	0.58407	-0.06145	-0.04783	-0.00685	0.02267	0.02877	18.76095	-0.46984	-14.50141	0.26729	0.23439	0.13295	0.04730	-0.01632	-0.04785	29.46940
112			1.11000	-21.25713	-0.82840	-173.34976	-0.00335	-0.00027	0.00281	0.00021	0.00007	0.00016	120.16016	4.65004	-174.19519	-0.15027	-0.03404	-0.04387	-0.07433	-0.00176	-0.00472	40.90477	-1.58247	13.78051	0.00723	0.10805	0.05065	-0.00056	-0.00565	0.00545	10.81273	-0.12389	9.57165	0.59227	-0.06418	-0.05030	-0.00754	0.02041	0.02680	18.66950	-0.37766	-14.67553	0.25429	0.24186	0.13638	0.03692	-0.00970	-0.04397	29.38514
113			1.12000	-21.21653	-0.64687	-173.32204	-0.00334	-0.00026	0.00327	0.00025	0.00010	0.00025	119.88075	4.71779	-174.19054	-0.15282	-0.03506	-0.04688	-0.07208	-0.00215	-0.00494	40.94239	-1.58879	13.70273	0.00926	0.11233	0.04999	-0.00060	-0.01108	0.00510	10.82169	0.09302	9.82175	0.59823	-0.06526	-0.05176	-0.01378	0.01708	0.02448	18.59678	-0.30800	-14.83672	0.24256	0.24106	0.13625	0.02662	-0.00305	-0.04016	29.31682
114			1.13000	-21.16966	-0.39732	-173.27779	-0.00333	-0.00026	0.00358	0.00028	0.00013	0.00033	119.61962	4.78987	-174.19592	-0.15472	-0.03597	-0.04933	-0.06611	-0.00302	-0.00520	40.97466	-1.57365	13.61805	0.00907	0.11496	0.04855	-0.00054	-0.01409	0.00385	10.83854	0.27241	10.04760	0.60376	-0.06764	-0.05356	-0.02559	0.01416	0.02286	18.54547	-0.25618	-14.99102	0.23898	0.22699	0.13229	0.01665	0.00202	-0.03692	29.26426
115			1.14000	-21.11927	-0.07802	-173.21373	-0.00332	-0.00026	0.00377	0.00030	0.00016	0.00038	119.38910	4.87040	-174.21471	-0.15600	-0.03689	-0.05139	-0.05670	-0.00409	-0.00556	41.00647	-1.54244	13.54190	0.00781	0.11594	0.04641	-0.00047	-0.01432	0.00221	10.86831	0.42060	10.25691	0.60678	-0.07134	-0.05532	-0.04163	0.01201	0.02193	18.51831	-0.21593	-15.14318	0.24066	0.20366	0.12548	0.00615	0.00459	-0.03424	29.22545
116			1.15000	-21.06755	0.31125	-173.12721	-0.00323	-0.00020	0.00391	0.00029	0.00015	0.00040	119.19891	4.96048	-174.24599	-0.15637	-0.03786	-0.05329	-0.04486	-0.00507	-0.00603	41.04066	-1.50263	13.48390	0.00623	0.11627	0.04428	-0.00040	-0.01238	0.00071	10.91423	0.54746	10.45738	0.60891	-0.07508	-0.05731	-0.05999	0.01076	0.02195	18.51733	-0.18135	-15.29570	0.24911	0.18073	0.11933	-0.00527	0.00519	-0.03251	29.19741
117			1.16000	-21.01641	0.74858	-173.02145	-0.00301	-0.00007	0.00403	0.00027	0.00006	0.00038	119.05428	5.05853	-174.28561	-0.15563	-0.03882	-0.05502	-0.03201	-0.00567	-0.00651	41.07743	-1.46253	13.44784	0.00489	0.11665	0.04269	-0.00033	-0.00892	-0.00035	10.97743	0.66506	10.65679	0.60869	-0.07852	-0.06033	-0.07831	0.01074	0.02331	18.54353	-0.14795	-15.44963	0.26520	0.16115	0.11559	-0.01822	0.00464	-0.03167	29.17743
118			1.17000	-20.96832	1.18341	-172.90826	-0.00275	0.00006	0.00410	0.00023	-0.00004	0.00031	118.95613	5.16045	-174.32674	-0.15402	-0.03960	-0.05625	-0.01951	-0.00564	-0.00679	41.11563	-1.43042	13.43332	0.00424	0.11671	0.04166	-0.00028	-0.00456	-0.00083	11.05695	0.78566	10.86220	0.60977	-0.08072	-0.06289	-0.09502	0.01187	0.02540	18.59684	-0.11280	-15.60381	0.27127	0.14667	0.11332	-0.03121	0.00352	-0.03084	29.16442
119			1.18000	-20.92581	1.56067	-172.80211	-0.00262	0.00013	0.00408	0.00019	-0.00008	0.00020	118.90230	5.25876	-174.36174	-0.15192	-0.03998	-0.05654	-0.00835	-0.00484	-0.00649	41.15348	-1.41379	13.43558	0.00490	0.11560	0.04091	-0.00031	-0.00017	-0.00060	11.15015	0.91929	11.07876	0.61116	-0.08257	-0.06386	-0.10847	0.01405	0.02746	18.67598	-0.07454	-15.75399	0.27563	0.13844	0.11162	-0.04338	0.00212	-0.02910	29.15866
120			1.19000	-20.89025	1.85288	-172.71140	-0.00260	0.00013	0.00396	0.00016	-0.00006	0.00008	118.88785	5.34260	-174.38477	-0.14956	-0.03992	-0.05586	0.00079	-0.00331	-0.00527	41.18905	-1.41815	13.44486	0.00664	0.11302	0.04015	-0.00038	0.00326	0.00042	11.25309	1.07235	11.30801	0.61195	-0.08491	-0.06442	-0.11731	0.01705	0.02939	18.77757	-0.03382	-15.89240	0.28454	0.12743	0.10857	-0.05447	0.00053	-0.02531	29.16092
121			1.20000	-20.86255	2.05996	-172.63765	-0.00260	0.00009	0.00377	0.00012	-0.00003	-0.00001	118.90549	5.39928	-174.39265	-0.14685	-0.03938	-0.05435	0.00740	-0.00127	-0.00305	41.21949	-1.44650	13.44835	0.00879	0.10901	0.03908	-0.00040	0.00498	0.00212	11.36096	1.24699	11.54677	0.61642	-0.08910	-0.06472	-0.12179	0.02071	0.03064	18.89549	0.00689	-16.00845	0.28561	0.11454	0.10468	-0.06079	-0.00100	-0.01957	29.17064
122			1.21000	-20.84386	2.19185	-172.57901	-0.00265	0.00003	0.00355	0.00007	-0.00001	-0.00008	118.94543	5.41683	-174.38603	-0.14389	-0.03836	-0.05216	0.01114	0.00089	-0.00006	41.24104	-1.49843	13.43264	0.01121	0.10405	0.03774	-0.00031	0.00486	0.00421	11.46898	1.44034	11.78760	0.62400	-0.09102	-0.06179	-0.12247	0.02349	0.02935	19.02146	0.04494	-16.09186	0.28883	0.11403	0.10166	-0.06351	-0.00272	-0.01302	29.18647
123			1.22000	-20.83468	2.26696	-172.53146	-0.00278	-0.00004	0.00334	0.00003	0.00001	-0.00012	118.99648	5.38752	-174.36859	-0.14081	-0.03690	-0.04952	0.01218	0.00280	0.00316	41.24973	-1.57094	13.38755	0.01350	0.09881	0.03625	-0.00006	0.00334	0.00630	11.57389	1.64504	12.02156	0.63040	-0.09244	-0.05791	-0.12042	0.02515	0.02667	19.14739	0.08045	-16.13828	0.31267	0.12030	0.09984	-0.06720	-0.00502	-0.00714	29.20702
124			1.23000	-20.83347	2.31288	-172.48976	-0.00297	-0.00010	0.00315	0.00000	0.00001	-0.00013	119.04839	5.31066	-174.34534	-0.13774	-0.03514	-0.04668	0.01127	0.00416	0.00593	41.24245	-1.65892	13.30834	0.01510	0.09411	0.03494	0.00033	0.00117	0.00807	11.67482	1.85158	12.24225	0.63540	-0.09356	-0.05432	-0.11736	0.02546	0.02363	19.26767	0.11690	-16.15359	0.34300	0.12888	0.09906	-0.06939	-0.00782	-0.00348	29.23150
125			1.24000	-20.83625	2.35193	-172.44966	-0.00311	-0.00011	0.00300	-0.00000	0.00001	-0.00012	119.09467	5.19452	-174.32051	-0.13479	-0.03327	-0.04395	0.00959	0.00485	0.00762	41.21907	-1.75613	13.19779	0.01535	0.09050	0.03399	0.00069	-0.00090	0.00924	11.77185	2.05125	12.44681	0.63915	-0.09489	-0.05005	-0.11311	0.02468	0.02020	19.37919	0.15935	-16.15336	0.36527	0.13941	0.09827	-0.06768	-0.01069	-0.00296	29.25964
126			1.25000	-20.83728	2.38793	-172.41100	-0.00317	-0.00006	0.00287	0.00002	0.00000	-0.00012	119.13440	5.05597	-174.29593	-0.13213	-0.03147	-0.04145	0.00833	0.00490	0.00789	41.18366	-1.85556	13.06633	0.01456	0.08782	0.03334	0.00085	-0.00226	0.00958	11.86366	2.23771	12.63445	0.64002	-0.09590	-0.04552	-0.10568	0.02294	0.01685	19.47997	0.21125	-16.15693	0.37575	0.14555	0.09566	-0.06208	-0.01244	-0.00524	29.29151
127			1.26000	-20.83096	2.40602	-172.37730	-0.00310	0.00001	0.00274	0.00007	-0.00000	-0.00013	119.17127	4.91703	-174.27078	-0.13005	-0.02988	-0.03925	0.00798	0.00447	0.00681	41.14356	-1.95062	12.93044	0.01325	0.08541	0.03260	0.00080	-0.00251	0.00891	11.94714	2.40671	12.80592	0.64161	-0.09502	-0.04172	-0.09443	0.02015	0.01412	19.56840	0.27267	-16.17991	0.37243	0.14231	0.09042	-0.05300	-0.01200	-0.00867	29.32723
128			1.27000	-20.81378	2.38064	-172.35443	-0.00295	0.00007	0.00262	0.00012	0.00001	-0.00016	119.20924	4.79885	-174.24301	-0.12853	-0.02857	-0.03739	0.00817	0.00374	0.00473	41.10531	-2.03625	12.80812	0.01201	0.08279	0.03160	0.00067	-0.00162	0.00737	12.01856	2.55569	12.96394	0.64119	-0.09952	-0.04053	-0.07904	0.01800	0.01261	19.64267	0.33910	-16.22804	0.37336	0.12256	0.08180	-0.04346	-0.00897	-0.01088	29.36554
129			1.28000	-20.78504	2.28944	-172.34798	-0.00278	0.00009	0.00251	0.00016	0.00002	-0.00018	119.24916	4.71714	-174.21039	-0.12776	-0.02762	-0.03592	0.00817	0.00290	0.00219	41.07182	-2.10940	12.71418	0.01108	0.07960	0.03017	0.00056	0.00005	0.00531	12.07483	2.68362	13.11182	0.64475	-0.10485	-0.04129	-0.06125	0.01555	0.01191	19.70107	0.40290	-16.29523	0.37194	0.09250	0.07137	-0.03286	-0.00513	-0.01066	29.40401
130			1.29000	-20.74668	2.12764	-172.36057	-0.00263	0.00007	0.00242	0.00019	0.00002	-0.00020	119.28830	4.67919	-174.17203	-0.12763	-0.02703	-0.03481	0.00720	0.00206	-0.00027	41.04180	-2.16926	12.65656	0.01013	0.07557	0.02821	0.00052	0.00188	0.00323	12.11403	2.79103	13.25179	0.65056	-0.10806	-0.04239	-0.04218	0.01263	0.01136	19.74292	0.45668	-16.36779	0.36918	0.06756	0.06311	-0.02215	-0.00244	-0.00872	29.44033
131			1.30000	-20.70250	1.90776	-172.39149	-0.00247	0.00004	0.00232	0.00019	0.00002	-0.00020	119.32037	4.68232	-174.12956	-0.12799	-0.02676	-0.03402	0.00485	0.00132	-0.00222	41.00948	-2.21691	12.63400	0.00858	0.07147	0.02629	0.00055	0.00332	0.00161	12.13594	2.87901	13.38413	0.65579	-0.10916	-0.04275	-0.02320	0.00952	0.01055	19.76875	0.49536	-16.43022	0.36803	0.05261	0.05769	-0.01176	-0.00097	-0.00582	29.47244
132			1.31000	-20.65728	1.64300	-172.43921	-0.00230	0.00002	0.00221	0.00017	0.00001	-0.00019	119.33875	4.71671	-174.08559	-0.12858	-0.02677	-0.03352	0.00152	0.00076	-0.00354	40.96768	-2.25552	12.63853	0.00647	0.06870	0.02528	0.00055	0.00435	0.00059	12.14178	2.94825	13.50771	0.66021	-0.10726	-0.04143	-0.00569	0.00643	0.00926	19.77867	0.51555	-16.46946	0.36431	0.04900	0.05470	-0.00087	-0.00010	-0.00238	29.49790
133			1.32000	-20.61456	1.33648	-172.50252	-0.00226	-0.00001	0.00209	0.00016	-0.00001	-0.00018	119.34114	4.77193	-174.04140	-0.12944	-0.02699	-0.03327	-0.00160	0.00040	-0.00442	40.91256	-2.28909	12.66148	0.00455	0.06795	0.02555	0.00049	0.00526	-0.00004	12.13372	3.00002	13.62029	0.66749	-0.10352	-0.03821	0.00935	0.00383	0.00755	19.77107	0.51449	-16.47636	0.35412	0.05326	0.05270	0.01102	0.00073	0.00131	29.51299
134			1.33000	-20.57524	0.99358	-172.57784	-0.00240	-0.00009	0.00198	0.00016	-0.00006	-0.00017	119.33202	4.84101	-173.99583	-0.13041	-0.02731	-0.03317	-0.00341	0.00023	-0.00504	40.84618	-2.32152	12.69790	0.00358	0.06834	0.02646	0.00045	0.00627	-0.00045	12.11464	3.03723	13.72033	0.67486	-0.09951	-0.03367	0.02095	0.00201	0.00582	19.74319	0.49103	-16.44793	0.34268	0.05757	0.04937	0.02351	0.00169	0.00449	29.51326
135			1.34000	-20.53759	0.63988	-172.65623	-0.00265	-0.00021	0.00189	0.00017	-0.00013	-0.00016	119.31915	4.91906	-173.94717	-0.13134	-0.02767	-0.03316	-0.00376	0.00023	-0.00541	40.77340	-2.35605	12.74495	0.00335	0.06833	0.02699	0.00045	0.00723	-0.00063	12.08816	3.06414	13.80918	0.67884	-0.09452	-0.02867	0.02788	0.00086	0.00443	19.69317	0.44765	-16.38969	0.33758	0.05602	0.04330	0.03601	0.00237	0.00598	29.49482
136			1.35000	-20.49873	0.31644	-172.72588	-0.00284	-0.00032	0.00181	0.00020	-0.00016	-0.00014	119.30781	4.99921	-173.89549	-0.13188	-0.02795	-0.03304	-0.00351	0.00037	-0.00528	40.69735	-2.39579	12.79757	0.00298	0.06700	0.02669	0.00042	0.00777	-0.00047	12.05842	3.08449	13.89166	0.67971	-0.09448	-0.02602	0.02980	0.00014	0.00383	19.62197	0.39214	-16.31523	0.33478	0.04022	0.03460	0.04687	0.00196	0.00534	29.45642
137			1.36000	-20.45657	0.05913	-172.77614	-0.00285	-0.00037	0.00171	0.00022	-0.00014	-0.00012	119.29760	5.07149	-173.84396	-0.13206	-0.02810	-0.03276	-0.00361	0.00058	-0.00454	40.61726	-2.44362	12.84699	0.00182	0.06502	0.02606	0.00027	0.00772	0.00007	12.02906	3.10098	13.97397	0.68093	-0.09655	-0.02516	0.02812	-0.00037	0.00377	19.53374	0.33555	-16.24195	0.32413	0.02212	0.02722	0.05322	0.00105	0.00374	29.40031
138			1.37000	-20.41119	-0.11266	-172.80107	-0.00269	-0.00037	0.00163	0.00022	-0.00008	-0.00009	119.28516	5.12622	-173.79671	-0.13202	-0.02814	-0.03242	-0.00427	0.00083	-0.00334	40.53154	-2.50118	12.88375	-0.00006	0.06351	0.02574	-0.00001	0.00721	0.00088	12.00195	3.11593	14.06054	0.68005	-0.09604	-0.02372	0.02492	-0.00064	0.00376	19.43462	0.28800	-16.18500	0.31171	0.01520	0.02334	0.05508	0.00061	0.00224	29.33211
139			1.38000	-20.36498	-0.19674	-172.80048	-0.00243	-0.00032	0.00161	0.00019	-0.00002	-0.00007	119.26831	5.15802	-173.75655	-0.13193	-0.02812	-0.03223	-0.00513	0.00105	-0.00195	40.44137	-2.56808	12.90172	-0.00247	0.06273	0.02561	-0.00039	0.00633	0.00181	11.97729	3.13127	14.15362	0.67863	-0.09388	-0.02210	0.02165	-0.00074	0.00377	19.33174	0.25542	-16.15340	0.30203	0.01507	0.02167	0.05331	0.00046	0.00095	29.25990
140			1.39000	-20.32133	-0.20695	-172.78015	-0.00219	-0.00024	0.00163	0.00016	0.00001	-0.00005	119.24700	5.16579	-173.72510	-0.13189	-0.02804	-0.03214	-0.00597	0.00120	-0.00054	40.34967	-2.64163	12.89733	-0.00469	0.06207	0.02519	-0.00074	0.00503	0.00269	11.95483	3.14766	14.25394	0.67608	-0.09128	-0.02084	0.01869	-0.00094	0.00379	19.23252	0.23864	-16.14903	0.29774	0.01737	0.02116	0.04915	0.00037	-0.00009	29.19221
141			1.40000	-20.28209	-0.16924	-172.74956	-0.00204	-0.00016	0.00167	0.00013	0.00002	-0.00004	119.22118	5.15092	-173.70403	-0.13191	-0.02781	-0.03193	-0.00662	0.00123	0.00072	40.25878	-2.71814	12.86837	-0.00603	0.06161	0.02479	-0.00092	0.00345	0.00346	11.93428	3.16288	14.36001	0.67180	-0.08755	-0.01947	0.01633	-0.00163	0.00360	19.14252	0.23383	-16.16634	0.29352	0.02140	0.02116	0.04314	0.00035	-0.00074	29.13610
142			1.41000	-20.24693	-0.11161	-172.71744	-0.00200	-0.00010	0.00166	0.00012	0.00001	-0.00002	119.19229	5.11859	-173.69350	-0.13208	-0.02745	-0.03147	-0.00681	0.00111	0.00160	40.17083	-2.79385	12.81666	-0.00607	0.06127	0.02449	-0.00088	0.00192	0.00399	11.91529	3.17061	14.46594	0.66709	-0.08432	-0.01727	0.01513	-0.00325	0.00294	19.06392	0.23411	-16.19298	0.28484	0.02531	0.02039	0.03659	0.00037	-0.00076	29.09596
143			1.42000	-20.21407	-0.05399	-172.68886	-0.00204	-0.00008	0.00161	0.00012	0.00001	-0.00002	119.16315	5.07750	-173.69188	-0.13227	-0.02697	-0.03074	-0.00650	0.00086	0.00197	40.08784	-2.86598	12.74886	-0.00491	0.06042	0.02394	-0.00066	0.00073	0.00415	11.89725	3.15983	14.56006	0.66243	-0.08257	-0.01360	0.01569	-0.00624	0.00171	18.99512	0.23218	-16.21230	0.27660	0.02984	0.01844	0.03192	0.00040	-0.00015	29.07352
144			1.43000	-20.18126	-0.00683	-172.66452	-0.00212	-0.00007	0.00152	0.00012	0.00001	-0.00002	119.13560	5.03674	-173.69748	-0.13243	-0.02648	-0.02993	-0.00597	0.00049	0.00192	40.00924	-2.93242	12.67325	-0.00281	0.05878	0.02286	-0.00036	-0.00005	0.00392	11.87942	3.11556	14.62461	0.65805	-0.08027	-0.00946	0.01870	-0.01062	0.00038	18.93162	0.22275	-16.20669	0.27567	0.03665	0.01685	0.03085	0.00034	0.00085	29.06751
145			1.44000	-20.14660	0.02445	-172.64333	-0.00221	-0.00006	0.00144	0.00014	0.00000	-0.00003	119.10999	5.00278	-173.70921	-0.13257	-0.02609	-0.02926	-0.00541	0.00008	0.00163	39.93220	-2.99158	12.59740	-0.00007	0.05688	0.02149	-0.00001	-0.00043	0.00341	11.86048	3.02108	14.63697	0.65545	-0.07744	-0.00530	0.02514	-0.01616	-0.00048	18.86707	0.20318	-16.16093	0.28195	0.04180	0.01471	0.03383	0.00006	0.00192	29.07435
146			1.45000	-20.10913	0.03538	-172.62534	-0.00230	-0.00006	0.00141	0.00016	0.00000	-0.00004	119.08643	4.97909	-173.72556	-0.13277	-0.02583	-0.02885	-0.00468	-0.00030	0.00119	39.85340	-3.04255	12.52799	0.00302	0.05566	0.02039	0.00040	-0.00042	0.00277	11.83804	2.86037	14.57269	0.65460	-0.07354	0.00018	0.03608	-0.02214	0.00005	18.79462	0.17279	-16.06548	0.29056	0.04689	0.01128	0.04072	-0.00043	0.00249	29.08899
147			1.46000	-20.06905	0.02104	-172.61243	-0.00241	-0.00006	0.00140	0.00017	-0.00000	-0.00005	119.06659	4.96800	-173.74382	-0.13306	-0.02567	-0.02857	-0.00316	-0.00059	0.00054	39.77185	-3.08469	12.47233	0.00635	0.05584	0.02027	0.00087	0.00008	0.00204	11.80828	2.62096	14.40951	0.65291	-0.07238	0.00670	0.05175	-0.02914	0.00320	18.70722	0.13168	-15.91840	0.29575	0.05042	0.00639	0.05094	-0.00094	0.00197	29.10586
148			1.47000	-20.02713	-0.02252	-172.60652	-0.00253	-0.00006	0.00138	0.00019	-0.00001	-0.00005	119.05627	4.97296	-173.75945	-0.13340	-0.02558	-0.02828	0.00008	-0.00077	-0.00039	39.69193	-3.11739	12.44037	0.01024	0.05746	0.02140	0.00131	0.00121	0.00106	11.76669	2.29679	14.13108	0.64899	-0.06807	0.01646	0.07090	-0.03422	0.01169	18.59805	0.07963	-15.72353	0.29328	0.06351	0.00150	0.06313	-0.00148	0.00058	29.11877
149			1.48000	-19.98401	-0.09771	-172.60860	-0.00264	-0.00005	0.00137	0.00020	-0.00001	-0.00006	119.06534	4.99854	-173.76663	-0.13369	-0.02556	-0.02803	0.00526	-0.00086	-0.00150	39.62383	-3.13955	12.44414	0.01478	0.05877	0.02270	0.00152	0.00290	-0.00036	11.70928	1.89107	13.72949	0.64394	-0.06154	0.02846	0.09109	-0.03616	0.02687	18.46123	0.01488	-15.48757	0.28551	0.08223	-0.00385	0.07568	-0.00156	-0.00176	29.12091
150			1.49000	-19.94023	-0.20897	-172.61993	-0.00273	-0.00004	0.00141	0.00021	-0.00001	-0.00007	119.10104	5.04555	-173.76344	-0.13386	-0.02570	-0.02807	0.01101	-0.00098	-0.00240	39.57658	-3.14945	12.49038	0.01990	0.05791	0.02267	0.00140	0.00431	-0.00189	11.63376	1.41795	13.20790	0.63533	-0.05063	0.04187	0.10853	-0.03262	0.04832	18.29451	-0.06567	-15.21990	0.27960	0.09739	-0.01215	0.08744	-0.00037	-0.00617	29.10661
151			1.50000	-19.89641	-0.36519	-172.64391	-0.00283	-0.00004	0.00148	0.00022	-0.00001	-0.00008	119.16041	5.10530	-173.75719	-0.13392	-0.02600	-0.02841	0.01521	-0.00126	-0.00252	39.55011	-3.14436	12.57239	0.02527	0.05522	0.02140	0.00112	0.00453	-0.00295	11.54063	0.90127	12.58289	0.62324	-0.03852	0.05317	0.11932	-0.02561	0.06986	18.10231	-0.16369	-14.93429	0.27761	0.09421	-0.02469	0.09628	0.00191	-0.01314	29.07406
152			1.51000	-19.85326	-0.57255	-172.68411	-0.00302	-0.00009	0.00155	0.00023	-0.00004	-0.00009	119.23124	5.16145	-173.76248	-0.13394	-0.02632	-0.02877	0.01671	-0.00178	-0.00159	39.53560	-3.12140	12.67224	0.03037	0.05289	0.02039	0.00102	0.00352	-0.00347	11.43425	0.37046	11.88517	0.61350	-0.03368	0.05724	0.12164	-0.02183	0.08031	17.89549	-0.27753	-14.64717	0.27212	0.06131	-0.03955	0.09789	0.00291	-0.02105	29.02565
153			1.52000	-19.81063	-0.81838	-172.73935	-0.00333	-0.00022	0.00153	0.00026	-0.00010	-0.00007	119.30007	5.19853	-173.79393	-0.13394	-0.02652	-0.02882	0.01592	-0.00248	0.00016	39.52254	-3.07900	12.77184	0.03372	0.05245	0.02072	0.00122	0.00184	-0.00381	11.32228	-0.14524	11.15412	0.60418	-0.03070	0.05824	0.11426	-0.01841	0.08246	17.68736	-0.40313	-14.37057	0.26215	0.02756	-0.05132	0.09204	0.00197	-0.02660	28.96535
154			1.53000	-19.76709	-1.05818	-172.79967	-0.00371	-0.00041	0.00141	0.00030	-0.00015	-0.00004	119.35862	5.20824	-173.85938	-0.13387	-0.02650	-0.02841	0.01411	-0.00319	0.00215	39.50421	-3.01816	12.86073	0.03322	0.05385	0.02235	0.00148	0.00000	-0.00419	11.21401	-0.62175	10.42910	0.59196	-0.02588	0.05931	0.09741	-0.01369	0.08062	17.48932	-0.53602	-14.10615	0.26499	0.01358	-0.05653	0.08640	0.00118	-0.02866	28.89656
155			1.54000	-19.71941	-1.22360	-172.84715	-0.00392	-0.00055	0.00123	0.00036	-0.00010	-0.00001	119.40597	5.19067	-173.95757	-0.13347	-0.02632	-0.02781	0.01262	-0.00376	0.00383	39.48007	-2.94254	12.93767	0.02603	0.05591	0.02422	0.00131	-0.00153	-0.00452	11.11901	-1.04288	9.74390	0.58154	-0.02036	0.06083	0.07346	-0.00912	0.07584	17.30876	-0.67252	-13.84634	0.27925	0.01762	-0.05625	0.08103	0.00162	-0.02853	28.82154
156			1.55000	-19.66399	-1.25817	-172.86469	-0.00371	-0.00056	0.00112	0.00039	0.00003	0.00002	119.44703	5.15104	-174.08031	-0.13254	-0.02608	-0.02747	0.01233	-0.00405	0.00504	39.45412	-2.85781	13.00618	0.00943	0.05709	0.02494	0.00045	-0.00243	-0.00458	11.04641	-1.40081	9.12616	0.57569	-0.01417	0.06237	0.04440	-0.00520	0.06804	17.15056	-0.80973	-13.58279	0.29130	0.03547	-0.05160	0.07155	0.00319	-0.02648	28.74260
157			1.56000	-19.59943	-1.15540	-172.84514	-0.00305	-0.00044	0.00111	0.00036	0.00012	0.00003	119.48931	5.09512	-174.21704	-0.13124	-0.02584	-0.02751	0.01370	-0.00403	0.00584	39.43203	-2.77114	13.06931	-0.01696	0.05659	0.02402	-0.00060	-0.00257	-0.00421	11.00350	-1.69476	8.59711	0.57306	-0.00962	0.06308	0.01226	-0.00282	0.05724	17.01963	-0.94443	-13.31481	0.30229	0.05959	-0.04411	0.05793	0.00498	-0.02252	28.66472
158			1.57000	-19.52764	-0.95515	-172.79213	-0.00213	-0.00026	0.00117	0.00027	0.00010	0.00002	119.54208	5.02732	-174.35677	-0.12996	-0.02563	-0.02778	0.01723	-0.00368	0.00628	39.41955	-2.69013	13.12841	-0.05070	0.05446	0.02177	-0.00061	-0.00202	-0.00351	10.99440	-1.92926	8.16921	0.57058	-0.00839	0.06203	-0.02023	-0.00195	0.04436	16.92207	-1.07266	-13.05130	0.31397	0.07874	-0.03626	0.04034	0.00595	-0.01765	28.59585
159			1.58000	-19.45255	-0.71023	-172.71236							119.61738	4.95113	-174.48895							39.42360	-2.62107	13.18511							11.01936	-2.11260	7.84322							16.86280	-1.18969	-12.80629							28.54417
160			1.59000	-19.37908	-0.46660	-172.61182							119.72823	4.86789	-174.60440							39.45128	-2.56783	13.24032							11.07579	-2.25562	7.60836							16.84355	-1.29083	-12.59249							28.51501
[truncated: 11 more columns]
