# Supplementary material for: Analysis of the impact of different landing heights and lateralities on lower limb joint load based on statistical parametric mapping
Source: PLoS One. 2025 May 30;20(5):e0324656. doi: 10.1371/journal.pone.0324656 (PMC12124505; doi:10.1371/journal.pone.0324656)
Supplement: S1 File — (ZIP) [file pone.0324656.s001.zip › Original data/007/左前30.txt]

	C:\Users\dell\Documents\Qualisys-GAIT1214\Data\yangxialin_yangxialin_2023-11-18_WJN007\2023-11-18\2023-11-18_unspecified\Gait LB - CAST 1.c3d	C:\Users\dell\Documents\Qualisys-GAIT1214\Data\yangxialin_yangxialin_2023-11-18_WJN007\2023-11-18\2023-11-18_unspecified\Gait LB - CAST 1.c3d	C:\Users\dell\Documents\Qualisys-GAIT1214\Data\yangxialin_yangxialin_2023-11-18_WJN007\2023-11-18\2023-11-18_unspecified\Gait LB - CAST 1.c3d	C:\Users\dell\Documents\Qualisys-GAIT1214\Data\yangxialin_yangxialin_2023-11-18_WJN007\2023-11-18\2023-11-18_unspecified\Gait LB - CAST 1.c3d	C:\Users\dell\Documents\Qualisys-GAIT1214\Data\yangxialin_yangxialin_2023-11-18_WJN007\2023-11-18\2023-11-18_unspecified\Gait LB - CAST 1.c3d	C:\Users\dell\Documents\Qualisys-GAIT1214\Data\yangxialin_yangxialin_2023-11-18_WJN007\2023-11-18\2023-11-18_unspecified\Gait LB - CAST 1.c3d	C:\Users\dell\Documents\Qualisys-GAIT1214\Data\yangxialin_yangxialin_2023-11-18_WJN007\2023-11-18\2023-11-18_unspecified\Gait LB - CAST 1.c3d	C:\Users\dell\Documents\Qualisys-GAIT1214\Data\yangxialin_yangxialin_2023-11-18_WJN007\2023-11-18\2023-11-18_unspecified\Gait LB - CAST 1.c3d	C:\Users\dell\Documents\Qualisys-GAIT1214\Data\yangxialin_yangxialin_2023-11-18_WJN007\2023-11-18\2023-11-18_unspecified\Gait LB - CAST 1.c3d	C:\Users\dell\Documents\Qualisys-GAIT1214\Data\yangxialin_yangxialin_2023-11-18_WJN007\2023-11-18\2023-11-18_unspecified\Gait LB - CAST 1.c3d	C:\Users\dell\Documents\Qualisys-GAIT1214\Data\yangxialin_yangxialin_2023-11-18_WJN007\2023-11-18\2023-11-18_unspecified\Gait LB - CAST 1.c3d	C:\Users\dell\Documents\Qualisys-GAIT1214\Data\yangxialin_yangxialin_2023-11-18_WJN007\2023-11-18\2023-11-18_unspecified\Gait LB - CAST 1.c3d	C:\Users\dell\Documents\Qualisys-GAIT1214\Data\yangxialin_yangxialin_2023-11-18_WJN007\2023-11-18\2023-11-18_unspecified\Gait LB - CAST 1.c3d	C:\Users\dell\Documents\Qualisys-GAIT1214\Data\yangxialin_yangxialin_2023-11-18_WJN007\2023-11-18\2023-11-18_unspecified\Gait LB - CAST 1.c3d	C:\Users\dell\Documents\Qualisys-GAIT1214\Data\yangxialin_yangxialin_2023-11-18_WJN007\2023-11-18\2023-11-18_unspecified\Gait LB - CAST 1.c3d	C:\Users\dell\Documents\Qualisys-GAIT1214\Data\yangxialin_yangxialin_2023-11-18_WJN007\2023-11-18\2023-11-18_unspecified\Gait LB - CAST 1.c3d	C:\Users\dell\Documents\Qualisys-GAIT1214\Data\yangxialin_yangxialin_2023-11-18_WJN007\2023-11-18\2023-11-18_unspecified\Gait LB - CAST 1.c3d	C:\Users\dell\Documents\Qualisys-GAIT1214\Data\yangxialin_yangxialin_2023-11-18_WJN007\2023-11-18\2023-11-18_unspecified\Gait LB - CAST 1.c3d	C:\Users\dell\Documents\Qualisys-GAIT1214\Data\yangxialin_yangxialin_2023-11-18_WJN007\2023-11-18\2023-11-18_unspecified\Gait LB - CAST 1.c3d	C:\Users\dell\Documents\Qualisys-GAIT1214\Data\yangxialin_yangxialin_2023-11-18_WJN007\2023-11-18\2023-11-18_unspecified\Gait LB - CAST 1.c3d	C:\Users\dell\Documents\Qualisys-GAIT1214\Data\yangxialin_yangxialin_2023-11-18_WJN007\2023-11-18\2023-11-18_unspecified\Gait LB - CAST 1.c3d	C:\Users\dell\Documents\Qualisys-GAIT1214\Data\yangxialin_yangxialin_2023-11-18_WJN007\2023-11-18\2023-11-18_unspecified\Gait LB - CAST 1.c3d	C:\Users\dell\Documents\Qualisys-GAIT1214\Data\yangxialin_yangxialin_2023-11-18_WJN007\2023-11-18\2023-11-18_unspecified\Gait LB - CAST 1.c3d	C:\Users\dell\Documents\Qualisys-GAIT1214\Data\yangxialin_yangxialin_2023-11-18_WJN007\2023-11-18\2023-11-18_unspecified\Gait LB - CAST 1.c3d	C:\Users\dell\Documents\Qualisys-GAIT1214\Data\yangxialin_yangxialin_2023-11-18_WJN007\2023-11-18\2023-11-18_unspecified\Gait LB - CAST 1.c3d	C:\Users\dell\Documents\Qualisys-GAIT1214\Data\yangxialin_yangxialin_2023-11-18_WJN007\2023-11-18\2023-11-18_unspecified\Gait LB - CAST 1.c3d	C:\Users\dell\Documents\Qualisys-GAIT1214\Data\yangxialin_yangxialin_2023-11-18_WJN007\2023-11-18\2023-11-18_unspecified\Gait LB - CAST 1.c3d	C:\Users\dell\Documents\Qualisys-GAIT1214\Data\yangxialin_yangxialin_2023-11-18_WJN007\2023-11-18\2023-11-18_unspecified\Gait LB - CAST 1.c3d	C:\Users\dell\Documents\Qualisys-GAIT1214\Data\yangxialin_yangxialin_2023-11-18_WJN007\2023-11-18\2023-11-18_unspecified\Gait LB - CAST 1.c3d	C:\Users\dell\Documents\Qualisys-GAIT1214\Data\yangxialin_yangxialin_2023-11-18_WJN007\2023-11-18\2023-11-18_unspecified\Gait LB - CAST 1.c3d	C:\Users\dell\Documents\Qualisys-GAIT1214\Data\yangxialin_yangxialin_2023-11-18_WJN007\2023-11-18\2023-11-18_unspecified\Gait LB - CAST 1.c3d	C:\Users\dell\Documents\Qualisys-GAIT1214\Data\yangxialin_yangxialin_2023-11-18_WJN007\2023-11-18\2023-11-18_unspecified\Gait LB - CAST 1.c3d	C:\Users\dell\Documents\Qualisys-GAIT1214\Data\yangxialin_yangxialin_2023-11-18_WJN007\2023-11-18\2023-11-18_unspecified\Gait LB - CAST 1.c3d	C:\Users\dell\Documents\Qualisys-GAIT1214\Data\yangxialin_yangxialin_2023-11-18_WJN007\2023-11-18\2023-11-18_unspecified\Gait LB - CAST 1.c3d	C:\Users\dell\Documents\Qualisys-GAIT1214\Data\yangxialin_yangxialin_2023-11-18_WJN007\2023-11-18\2023-11-18_unspecified\Gait LB - CAST 1.c3d	C:\Users\dell\Documents\Qualisys-GAIT1214\Data\yangxialin_yangxialin_2023-11-18_WJN007\2023-11-18\2023-11-18_unspecified\Gait LB - CAST 1.c3d	C:\Users\dell\Documents\Qualisys-GAIT1214\Data\yangxialin_yangxialin_2023-11-18_WJN007\2023-11-18\2023-11-18_unspecified\Gait LB - CAST 1.c3d	C:\Users\dell\Documents\Qualisys-GAIT1214\Data\yangxialin_yangxialin_2023-11-18_WJN007\2023-11-18\2023-11-18_unspecified\Gait LB - CAST 1.c3d	C:\Users\dell\Documents\Qualisys-GAIT1214\Data\yangxialin_yangxialin_2023-11-18_WJN007\2023-11-18\2023-11-18_unspecified\Gait LB - CAST 1.c3d	C:\Users\dell\Documents\Qualisys-GAIT1214\Data\yangxialin_yangxialin_2023-11-18_WJN007\2023-11-18\2023-11-18_unspecified\Gait LB - CAST 1.c3d	C:\Users\dell\Documents\Qualisys-GAIT1214\Data\yangxialin_yangxialin_2023-11-18_WJN007\2023-11-18\2023-11-18_unspecified\Gait LB - CAST 1.c3d	C:\Users\dell\Documents\Qualisys-GAIT1214\Data\yangxialin_yangxialin_2023-11-18_WJN007\2023-11-18\2023-11-18_unspecified\Gait LB - CAST 1.c3d	C:\Users\dell\Documents\Qualisys-GAIT1214\Data\yangxialin_yangxialin_2023-11-18_WJN007\2023-11-18\2023-11-18_unspecified\Gait LB - CAST 1.c3d	C:\Users\dell\Documents\Qualisys-GAIT1214\Data\yangxialin_yangxialin_2023-11-18_WJN007\2023-11-18\2023-11-18_unspecified\Gait LB - CAST 1.c3d	C:\Users\dell\Documents\Qualisys-GAIT1214\Data\yangxialin_yangxialin_2023-11-18_WJN007\2023-11-18\2023-11-18_unspecified\Gait LB - CAST 1.c3d	C:\Users\dell\Documents\Qualisys-GAIT1214\Data\yangxialin_yangxialin_2023-11-18_WJN007\2023-11-18\2023-11-18_unspecified\Gait LB - CAST 1.c3d	C:\Users\dell\Documents\Qualisys-GAIT1214\Data\yangxialin_yangxialin_2023-11-18_WJN007\2023-11-18\2023-11-18_unspecified\Gait LB - CAST 1.c3d	C:\Users\dell\Documents\Qualisys-GAIT1214\Data\yangxialin_yangxialin_2023-11-18_WJN007\2023-11-18\2023-11-18_unspecified\Gait LB - CAST 1.c3d	C:\Users\dell\Documents\Qualisys-GAIT1214\Data\yangxialin_yangxialin_2023-11-18_WJN007\2023-11-18\2023-11-18_unspecified\Gait LB - CAST 1.c3d
	CD	ZD	TIME	Left Ankle Angles	Left Ankle Angles	Left Ankle Angles	Left Ankle Moment	Left Ankle Moment	Left Ankle Moment	Left Ankle Power	Left Ankle Power	Left Ankle Power	Left GRF	Left GRF	Left GRF	Left Knee Angles	Left Knee Angles	Left Knee Angles	Left Knee Moment	Left Knee Moment	Left Knee Moment	Left Knee Power	Left Knee Power	Left Knee Power	Left Hip Angles	Left Hip Angles	Left Hip Angles	Left Hip Moment	Left Hip Moment	Left Hip Moment	Left Hip Power	Left Hip Power	Left Hip Power	LANKLE	LANKLE	LANKLE	LKNEE	LKNEE	LKNEE	LHIP	LHIP	LHIP	Right Ankle Angles	Right Ankle Angles	Right Ankle Angles	Right Ankle Moment	Right Ankle Moment	Right Ankle Moment	Right Ankle Power
	EVENT_LABEL	EVENT_LABEL	FRAME_NUMBERS	LINK_MODEL_BASED	LINK_MODEL_BASED	LINK_MODEL_BASED	LINK_MODEL_BASED	LINK_MODEL_BASED	LINK_MODEL_BASED	LINK_MODEL_BASED	LINK_MODEL_BASED	LINK_MODEL_BASED	LINK_MODEL_BASED	LINK_MODEL_BASED	LINK_MODEL_BASED	LINK_MODEL_BASED	LINK_MODEL_BASED	LINK_MODEL_BASED	LINK_MODEL_BASED	LINK_MODEL_BASED	LINK_MODEL_BASED	LINK_MODEL_BASED	LINK_MODEL_BASED	LINK_MODEL_BASED	LINK_MODEL_BASED	LINK_MODEL_BASED	LINK_MODEL_BASED	LINK_MODEL_BASED	LINK_MODEL_BASED	LINK_MODEL_BASED	LINK_MODEL_BASED	LINK_MODEL_BASED	LINK_MODEL_BASED	LINK_MODEL_BASED	LINK_MODEL_BASED	LINK_MODEL_BASED	LINK_MODEL_BASED	LINK_MODEL_BASED	LINK_MODEL_BASED	LINK_MODEL_BASED	LINK_MODEL_BASED	LINK_MODEL_BASED	LINK_MODEL_BASED	LINK_MODEL_BASED	LINK_MODEL_BASED	LINK_MODEL_BASED	LINK_MODEL_BASED	LINK_MODEL_BASED	LINK_MODEL_BASED
	ORIGINAL	ORIGINAL	ORIGINAL	ORIGINAL	ORIGINAL	ORIGINAL	ORIGINAL	ORIGINAL	ORIGINAL	ORIGINAL	ORIGINAL	ORIGINAL	ORIGINAL	ORIGINAL	ORIGINAL	ORIGINAL	ORIGINAL	ORIGINAL	ORIGINAL	ORIGINAL	ORIGINAL	ORIGINAL	ORIGINAL	ORIGINAL	ORIGINAL	ORIGINAL	ORIGINAL	ORIGINAL	ORIGINAL	ORIGINAL	ORIGINAL	ORIGINAL	ORIGINAL	ORIGINAL	ORIGINAL	ORIGINAL	ORIGINAL	ORIGINAL	ORIGINAL	ORIGINAL	ORIGINAL	ORIGINAL	ORIGINAL	ORIGINAL	ORIGINAL	ORIGINAL	ORIGINAL	ORIGINAL	ORIGINAL
ITEM	X	X	X	X	Y	Z	X	Y	Z	X	Y	Z	X	Y	Z	X	Y	Z	X	Y	Z	X	Y	Z	X	Y	Z	X	Y	Z	X	Y	Z	X	Y	Z	X	Y	Z	X	Y	Z	X	Y	Z	X	Y	Z	X
1	0.52000	0.67000	0.00000	24.28958	-5.43149	-163.94839							0.00000	0.00000	0.00000	-8.65158	1.33208	164.37996							14.37470	-0.11499	-2.49820																18.24384	-3.96216	4.95566
2			0.01000	24.29698	-5.44602	-163.96579							0.00000	0.00000	0.00000	-8.58424	1.30605	164.35498							14.47534	-0.13669	-2.45387							-1.78106	0.67727	1.62813	1.20053	7.08778	2.88704	3.39635	-9.98607	-3.68505	18.53966	-3.86920	4.96364
3			0.02000	24.30872	-5.46526	-163.97833	0.00926	0.00321	-0.00030	-0.00024	0.00009	-0.00001	0.00000	0.00000	0.00000	-8.51350	1.28008	164.33571	0.05183	-0.00315	0.00013	-0.00668	-0.00013	0.00000	14.57864	-0.16205	-2.41942	-0.14017	0.00399	0.00066	0.02570	0.00024	-0.00002	-2.48424	0.77348	1.08591	1.33855	7.53777	2.18194	3.70825	-10.30544	-2.60561	18.83654	-3.77447	4.97215	-0.01029	0.00024	-0.00022	0.00524
4			0.03000	24.32483	-5.49066	-163.98360	0.00919	0.00316	-0.00027	-0.00030	0.00014	-0.00001	0.00000	0.00000	0.00000	-8.43712	1.25489	164.32516	0.04990	-0.00231	0.00022	-0.00676	-0.00009	0.00000	14.68562	-0.19280	-2.39555	-0.13019	0.00726	0.00157	0.02433	0.00049	-0.00003	-3.28621	0.84477	0.33077	1.42680	7.91928	1.36790	4.23681	-10.49424	-1.74065	19.12361	-3.68301	4.97662	-0.01035	0.00024	-0.00023	0.00503
5			0.04000	24.34625	-5.52211	-163.97943	0.00913	0.00310	-0.00023	-0.00038	0.00019	-0.00000	0.00000	0.00000	0.00000	-8.35857	1.23146	164.32205	0.04888	-0.00169	0.00033	-0.00649	-0.00006	0.00000	14.79290	-0.23115	-2.37667	-0.12166	0.01055	0.00236	0.02201	0.00086	-0.00004	-4.09243	1.01529	-0.58124	1.39797	7.75765	0.79721	5.03120	-10.12864	-1.51381	19.39421	-3.59801	4.97515	-0.01039	0.00024	-0.00022	0.00474
6			0.05000	24.37442	-5.55864	-163.96504	0.00910	0.00304	-0.00018	-0.00048	0.00023	0.00000	0.00000	0.00000	0.00000	-8.28507	1.21063	164.32204	0.04854	-0.00119	0.00046	-0.00577	-0.00004	0.00000	14.89312	-0.27903	-2.35486	-0.11676	0.01298	0.00294	0.01906	0.00132	-0.00006	-4.82560	1.34765	-1.53611	1.24068	6.93666	0.66085	6.03452	-9.07845	-1.98550	19.64613	-3.51991	4.96817	-0.01038	0.00023	-0.00020	0.00441
7			0.06000	24.41047	-5.59865	-163.94095	0.00909	0.00299	-0.00011	-0.00059	0.00025	0.00000	0.00000	0.00000	0.00000	-8.22248	1.19270	164.32007	0.04860	-0.00081	0.00059	-0.00477	-0.00002	0.00001	14.98023	-0.33739	-2.32350	-0.11610	0.01408	0.00323	0.01604	0.00175	-0.00012	-5.41499	1.83082	-2.40555	1.01495	5.72327	0.91285	7.11875	-7.60541	-2.97521	19.88015	-3.44706	4.95622	-0.01031	0.00022	-0.00015	0.00409
8			0.07000	24.45468	-5.64037	-163.90903	0.00911	0.00294	-0.00004	-0.00071	0.00027	0.00000	0.00000	0.00000	0.00000	-8.17280	1.17713	164.31314	0.04882	-0.00049	0.00072	-0.00371	-0.00001	0.00001	15.05192	-0.40582	-2.27870	-0.11809	0.01412	0.00333	0.01310	0.00206	-0.00018	-5.81017	2.39551	-3.04615	0.83541	4.43223	1.33605	8.13705	-6.01773	-4.25013	20.09919	-3.37647	4.94002	-0.01018	0.00021	-0.00007	0.00382
9			0.08000	24.50607	-5.68217	-163.87253	0.00914	0.00290	0.00003	-0.00080	0.00027	-0.00000	0.00000	0.00000	0.00000	-8.13572	1.16267	164.30124	0.04904	-0.00020	0.00084	-0.00269	-0.00000	0.00002	15.10812	-0.48267	-2.21898	-0.12101	0.01357	0.00334	0.01013	0.00223	-0.00026	-5.97977	2.96233	-3.33232	0.82132	3.20847	1.65569	8.91378	-4.44622	-5.60526	20.30813	-3.30422	4.92188	-0.01000	0.00020	0.00005	0.00362
10			0.09000	24.56278	-5.72263	-163.83572	0.00918	0.00289	0.00008	-0.00088	0.00025	-0.00000	0.00000	0.00000	0.00000	-8.11043	1.14773	164.28735	0.04926	0.00004	0.00093	-0.00172	0.00000	0.00002	15.14898	-0.56450	-2.14499	-0.12412	0.01287	0.00336	0.00694	0.00225	-0.00032	-5.90435	3.49918	-3.23271	1.01969	2.06812	1.63872	9.27363	-2.86541	-6.78421	20.51179	-3.22644	4.90499	-0.00979	0.00019	0.00020	0.00347
11			0.10000	24.62301	-5.76012	-163.80251	0.00920	0.00288	0.00012	-0.00094	0.00022	-0.00000	0.00000	0.00000	0.00000	-8.09629	1.13139	164.27615	0.04956	0.00024	0.00102	-0.00078	0.00001	0.00002	15.17377	-0.64689	-2.06080	-0.12723	0.01246	0.00349	0.00333	0.00217	-0.00037	-5.60744	4.03993	-2.84592	1.35096	0.99645	1.20681	9.10492	-1.19562	-7.41349	20.71258	-3.14090	4.89114	-0.00958	0.00017	0.00035	0.00335
12			0.11000	24.68611	-5.79315	-163.77524	0.00923	0.00287	0.00017	-0.00101	0.00019	-0.00000	0.00000	0.00000	0.00000	-8.09263	1.11399	164.27176	0.04996	0.00046	0.00114	0.00008	0.00001	0.00000	15.18094	-0.72521	-1.97474	-0.13035	0.01267	0.00380	-0.00065	0.00208	-0.00039	-5.23063	4.63835	-2.34082	1.66201	0.01403	0.45902	8.46770	0.54587	-7.19029	20.91077	-3.04672	4.88044	-0.00943	0.00015	0.00047	0.00324
13			0.12000	24.75289	-5.82186	-163.75427	0.00924	0.00284	0.00023	-0.00109	0.00016	-0.00000	0.00000	0.00000	0.00000	-8.09821	1.09696	164.27611	0.05040	0.00080	0.00132	0.00082	0.00002	-0.00001	15.17010	-0.79695	-1.89668	-0.13337	0.01337	0.00426	-0.00456	0.00198	-0.00037	-5.04314	5.31206	-1.85579	1.82914	-0.81152	-0.42982	7.67048	2.17193	-6.10785	21.10603	-2.94313	4.87156	-0.00935	0.00014	0.00053	0.00316
14			0.13000	24.82533	-5.84924	-163.73859	0.00925	0.00279	0.00032	-0.00121	0.00016	-0.00000	0.00000	0.00000	0.00000	-8.11092	1.08202	164.28929	0.05077	0.00131	0.00155	0.00134	0.00003	-0.00004	15.14370	-0.86340	-1.83432	-0.13616	0.01425	0.00480	-0.00763	0.00193	-0.00028	-5.29736	6.06721	-1.47333	1.78386	-1.40123	-1.28965	7.11053	3.39503	-4.38136	21.29767	-2.82871	4.86169	-0.00933	0.00013	0.00054	0.00309
15			0.14000	24.90633	-5.87985	-163.72612	0.00922	0.00272	0.00042	-0.00138	0.00017	0.00000	0.00000	0.00000	0.00000	-8.12792	1.07098	164.30969	0.05089	0.00191	0.00180	0.00159	0.00004	-0.00007	15.10742	-0.92915	-1.79224	-0.13836	0.01508	0.00527	-0.00922	0.00194	-0.00011	-6.06929	6.95120	-1.24761	1.52277	-1.68622	-1.96573	7.03665	3.99035	-2.24649	21.48416	-2.70231	4.84746	-0.00935	0.00012	0.00052	0.00300
16			0.15000	24.99938	-5.91761	-163.71463	0.00916	0.00265	0.00050	-0.00160	0.00020	0.00001	0.00000	0.00000	0.00000	-8.14580	1.06480	164.33444	0.05069	0.00244	0.00202	0.00151	0.00003	-0.00008	15.06835	-0.99972	-1.77282	-0.13965	0.01574	0.00552	-0.00912	0.00205	0.00011	-7.25379	8.05556	-1.17401	1.10519	-1.62863	-2.31438	7.45328	3.92258	0.08356	21.66326	-2.56421	4.82693	-0.00937	0.00013	0.00045	0.00287
17			0.16000	25.10833	-5.96457	-163.70259	0.00909	0.00258	0.00056	-0.00186	0.00023	0.00001	0.00000	0.00000	0.00000	-8.16107	1.06342	164.35944	0.05025	0.00280	0.00215	0.00113	0.00001	-0.00009	15.03290	-1.07926	-1.77639	-0.14013	0.01619	0.00547	-0.00764	0.00221	0.00034	-8.63577	9.46643	-1.16935	0.63780	-1.23941	-2.22856	8.19657	3.32784	2.39100	21.83250	-2.41694	4.80057	-0.00938	0.00014	0.00036	0.00269
18			0.17000	25.23659	-6.02038	-163.69020	0.00904	0.00253	0.00059	-0.00217	0.00026	0.00001	0.00000	0.00000	0.00000	-8.17068	1.06527	164.38029	0.04970	0.00297	0.00221	0.00049	0.00000	-0.00006	15.00537	-1.16964	-1.80140	-0.14003	0.01645	0.00514	-0.00530	0.00238	0.00052	-9.89978	11.18423	-1.11485	0.26603	-0.54018	-1.67571	8.99730	2.40066	4.46346	21.99004	-2.26400	4.77150	-0.00940	0.00015	0.00027	0.00250
19			0.18000	25.38555	-6.08160	-163.67929	0.00901	0.00251	0.00058	-0.00248	0.00026	0.00002	0.00000	0.00000	0.00000	-8.17172	1.06741	164.39299	0.04922	0.00286	0.00215	-0.00038	0.00000	-0.00003	14.98815	-1.26933	-1.84459	-0.13976	0.01643	0.00453	-0.00257	0.00246	0.00059	-10.68441	13.08244	-0.92171	0.10788	0.45481	-0.71072	9.57784	1.31133	6.12448	22.13549	-2.10779	4.74425	-0.00944	0.00015	0.00020	0.00232
20			0.19000	25.55361	-6.14218	-163.67264	0.00901	0.00253	0.00054	-0.00276	0.00023	0.00002	0.00000	0.00000	0.00000	-8.16152	1.06634	164.39476	0.04892	0.00240	0.00200	-0.00146	0.00001	0.00002	14.98204	-1.37439	-1.90151	-0.13956	0.01603	0.00367	0.00021	0.00240	0.00055	-10.76315	14.95089	-0.54869	0.20853	1.72284	0.52824	9.77501	0.18204	7.27335	22.26976	-1.94901	4.72349	-0.00947	0.00015	0.00015	0.00214
21			0.20000	25.73662	-6.19581	-163.67319	0.00905	0.00260	0.00047	-0.00297	0.00019	0.00002	0.00000	0.00000	0.00000	-8.13763	1.05901	164.38445	0.04890	0.00164	0.00175	-0.00274	0.00003	0.00005	14.98697	-1.47994	-1.96724	-0.13963	0.01549	0.00269	0.00286	0.00222	0.00043	-10.15296	16.56081	0.01046	0.52950	3.23187	1.87301	9.52530	-0.89914	7.89294	22.39380	-1.78861	4.71434	-0.00946	0.00015	0.00014	0.00196
22			0.21000	25.92877	-6.23815	-163.68335	0.00911	0.00270	0.00038	-0.00311	0.00012	0.00002	0.00000	0.00000	0.00000	-8.09793	1.04358	164.36226	0.04922	0.00062	0.00146	-0.00421	0.00002	0.00008	15.00199	-1.58084	-2.03708	-0.14021	0.01494	0.00164	0.00523	0.00197	0.00026	-9.03867	17.73833	0.68413	0.95215	4.94577	3.26394	8.87706	-1.87082	7.98996	22.50743	-1.62864	4.72192	-0.00939	0.00014	0.00019	0.00176
23			0.22000	26.12409	-6.26714	-163.70372	0.00918	0.00282	0.00028	-0.00316	0.00004	0.00002	0.00000	0.00000	0.00000	-8.04056	1.01964	164.32758	0.04993	-0.00051	0.00117	-0.00590	-0.00002	0.00009	15.02586	-1.67323	-2.10612	-0.14148	0.01473	0.00069	0.00725	0.00172	0.00010	-7.63979	18.40367	1.28508	1.29982	6.82916	4.84729	7.98482	-2.69276	7.51711	22.60898	-1.47242	4.74890	-0.00930	0.00012	0.00031	0.00152
24			0.23000	26.31739	-6.28225	-163.73215	0.00925	0.00295	0.00018	-0.00313	-0.00003	0.00001	0.00000	0.00000	0.00000	-7.96396	0.98810	164.27684	0.05097	-0.00163	0.00091	-0.00780	-0.00007	0.00010	15.05690	-1.75499	-2.16839	-0.14367	0.01461	-0.00017	0.00887	0.00152	-0.00002	-6.13990	18.58816	1.58200	1.38837	8.82690	6.85998	7.04731	-3.32947	6.40827	22.69626	-1.32447	4.79446	-0.00919	0.00010	0.00046	0.00125
25			0.24000	26.50530	-6.28362	-163.76419	0.00934	0.00309	0.00009	-0.00308	-0.00010	0.00000	0.00000	0.00000	0.00000	-7.86728	0.95113	164.20387	0.05215	-0.00248	0.00069	-0.00978	-0.00011	0.00011	15.09323	-1.82615	-2.21723	-0.14645	0.01446	-0.00084	0.00991	0.00138	-0.00008	-4.76953	18.45920	1.48036	1.15459	10.78748	9.31921	6.29044	-3.71678	4.72197	22.76760	-1.18986	4.85516	-0.00906	0.00008	0.00059	0.00097
26			0.25000	26.68760	-6.27356	-163.79549	0.00945	0.00323	0.00001	-0.00304	-0.00014	0.00000	0.00000	0.00000	0.00000	-7.75195	0.91106	164.10443	0.05339	-0.00300	0.00054	-0.01155	-0.00013	0.00011	15.13194	-1.88923	-2.24741	-0.15047	0.01335	-0.00141	0.01016	0.00125	-0.00009	-3.83764	18.27056	1.06880	0.72504	12.41970	11.82434	5.89651	-3.76295	2.81108	22.82225	-1.07221	4.92681	-0.00892	0.00006	0.00066	0.00069
27			0.26000	26.86736	-6.25679	-163.82277	0.00958	0.00334	-0.00004	-0.00306	-0.00016	-0.00000	0.00000	0.00000	0.00000	-7.62295	0.86990	163.98068	0.05498	-0.00332	0.00047	-0.01284	-0.00013	0.00011	15.16921	-1.94864	-2.25904	-0.15735	0.01057	-0.00207	0.00943	0.00104	-0.00008	-3.43789	18.22069	0.36003	0.15729	13.39013	13.78290	5.95019	-3.37755	1.35939	22.85953	-0.97242	5.00672	-0.00878	0.00004	0.00067	0.00041
28			0.27000	27.04865	-6.23612	-163.84198	0.00971	0.00343	-0.00006	-0.00313	-0.00016	0.00000	0.00000	0.00000	0.00000	-7.48831	0.83194	163.84018	0.05700	-0.00364	0.00051	-0.01348	-0.00008	0.00013	15.20021	-2.00995	-2.26044	-0.16672	0.00670	-0.00281	0.00746	0.00072	-0.00010	-3.23480	18.34134	-0.88188	-0.80818	13.52275	14.92461	6.41688	-2.52228	1.03458	22.87861	-0.88942	5.09426	-0.00865	0.00002	0.00067	0.00012
29			0.28000	27.23376	-6.20850	-163.84671	0.00984	0.00348	-0.00005	-0.00320	-0.00017	0.00000	0.00000	0.00000	0.00000	-7.35626	0.80547	163.68921	0.05906	-0.00385	0.00061	-0.01341	0.00003	0.00017	15.22029	-2.07815	-2.26520	-0.17530	0.00385	-0.00331	0.00429	0.00045	-0.00018	-2.79134	18.53658	-2.89852	-2.49188	12.92626	15.52789	7.18101	-1.33394	1.98050	22.87784	-0.82094	5.19088	-0.00858	0.00001	0.00070	-0.00019
30			0.29000	27.42290	-6.16771	-163.82994	0.00992	0.00350	-0.00001	-0.00325	-0.00018	0.00000	0.00000	0.00000	0.00000	-7.23253	0.79940	163.52870	0.06047	-0.00366	0.00075	-0.01269	0.00018	0.00022	15.22735	-2.15669	-2.28476	-0.17966	0.00324	-0.00336	0.00067	0.00042	-0.00030	-2.06736	18.70575	-5.54996	-4.83815	11.86087	16.02010	8.11693	-0.08807	3.78098	22.85584	-0.76448	5.30079	-0.00860	-0.00001	0.00078	-0.00053
31			0.30000	27.61566	-6.11093	-163.78809	0.00995	0.00350	0.00002	-0.00328	-0.00019	-0.00000	0.00000	0.00000	0.00000	-7.12037	0.81866	163.35718	0.06077	-0.00284	0.00088	-0.01147	0.00026	0.00026	15.22234	-2.24707	-2.32459	-0.17866	0.00463	-0.00303	-0.00215	0.00064	-0.00039	-1.51260	18.79653	-8.22075	-7.31509	10.55697	16.43025	9.08532	0.89446	5.91044	22.81072	-0.71660	5.43214	-0.00876	-0.00004	0.00090	-0.00092
32			0.31000	27.81200	-6.04355	-163.72398	0.00991	0.00348	0.00006	-0.00331	-0.00015	-0.00001	0.00000	0.00000	0.00000	-7.02130	0.86149	163.17749	0.05990	-0.00140	0.00096	-0.00990	0.00018	0.00028	15.20962	-2.34888	-2.38575	-0.17275	0.00743	-0.00238	-0.00299	0.00110	-0.00040	-1.82059	18.80717	-10.04356	-9.18442	9.14250	16.29302	10.01169	1.28811	8.06408	22.73935	-0.67072	5.59821	-0.00909	-0.00007	0.00106	-0.00142
33			0.32000	28.01321	-5.98029	-163.64728	0.00979	0.00344	0.00008	-0.00335	-0.00006	-0.00001	0.00000	0.00000	0.00000	-6.93638	0.92026	163.00053	0.05821	0.00033	0.00097	-0.00818	-0.00005	0.00027	15.19667	-2.46153	-2.46749	-0.16369	0.01106	-0.00155	-0.00118	0.00173	-0.00032	-3.48072	18.74779	-10.34548	-9.87712	7.69869	15.05888	10.90846	0.81187	10.14466	22.63626	-0.61603	5.81762	-0.00962	-0.00012	0.00121	-0.00212
34			0.33000	28.22071	-5.93959	-163.57080	0.00959	0.00339	0.00006	-0.00339	0.00008	-0.00001	0.00000	0.00000	0.00000	-6.86560	0.98423	162.84216	0.05636	0.00187	0.00091	-0.00658	-0.00026	0.00021	15.19348	-2.58466	-2.56858	-0.15380	0.01477	-0.00079	0.00321	0.00246	-0.00019	-6.28324	18.54055	-9.06663	-9.26597	6.35271	12.50853	11.82673	-0.69187	12.15030	22.49270	-0.53798	6.11422	-0.01037	-0.00020	0.00135	-0.00313
35			0.34000	28.43300	-5.93368	-163.50534	0.00931	0.00331	0.00001	-0.00335	0.00022	-0.00000	0.00000	0.00000	0.00000	-6.80733	1.04384	162.71786	0.05477	0.00287	0.00079	-0.00527	-0.00033	0.00013	15.21067	-2.71875	-2.68784	-0.14451	0.01784	-0.00033	0.00962	0.00316	-0.00009	-9.36972	18.06182	-6.74575	-7.60936	5.22430	8.82608	12.80884	-3.19450	14.09615	22.29650	-0.41882	6.51614	-0.01132	-0.00032	0.00147	-0.00460
36			0.35000	28.64528	-5.96352	-163.45667	0.00892	0.00321	-0.00006	-0.00320	0.00032	0.00000	0.00000	0.00000	0.00000	-6.75897	1.09224	162.63866	0.05353	0.00325	0.00061	-0.00425	-0.00026	0.00005	15.25763	-2.86436	-2.82409	-0.13626	0.01999	-0.00024	0.01723	0.00378	-0.00007	-11.89410	17.31020	-4.09220	-5.24596	4.33578	4.41099	13.85155	-6.50802	15.96342	22.03307	-0.23624	7.05429	-0.01245	-0.00052	0.00157	-0.00668
37			0.36000	28.85247	-6.02220	-163.42615	0.00840	0.00307	-0.00015	-0.00295	0.00038	-0.00000	0.00000	0.00000	0.00000	-6.71836	1.12466	162.61061	0.05262	0.00309	0.00041	-0.00340	-0.00012	-0.00000	15.34117	-3.02195	-2.97575	-0.12931	0.02148	-0.00045	0.02519	0.00436	-0.00015	-13.47336	16.44379	-1.63704	-2.46193	3.58782	-0.29751	14.95641	-10.30713	17.66984	21.68626	0.03648	7.75656	-0.01369	-0.00081	0.00165	-0.00946
38			0.37000	29.05162	-6.09975	-163.41226	0.00775	0.00289	-0.00024	-0.00262	0.00037	-0.00001	0.00000	0.00000	0.00000	-6.68493	1.13809	162.63493	0.05203	0.00242	0.00019	-0.00259	0.00001	-0.00002	15.46415	-3.19209	-3.14017	-0.12420	0.02257	-0.00094	0.03272	0.00494	-0.00034	-13.95749	15.65335	0.23380	0.44767	2.84506	-4.83003	16.14365	-14.14084	19.03328	21.23916	0.42573	8.63835	-0.01490	-0.00120	0.00172	-0.01292
39			0.38000	29.24121	-6.18303	-163.41100	0.00698	0.00264	-0.00032	-0.00224	0.00031	-0.00002	0.00000	0.00000	0.00000	-6.65933	1.13188	162.70724	0.05158	0.00139	-0.00002	-0.00174	0.00006	0.00000	15.62429	-3.37548	-3.31245	-0.12104	0.02343	-0.00167	0.03906	0.00561	-0.00063	-13.06531	15.03971	1.13508	3.13844	2.02405	-8.66187	17.45789	-17.47293	19.74898	20.67597	0.95083	9.69484	-0.01587	-0.00166	0.00180	-0.01679
40			0.39000	29.41936	-6.25380	-163.41597	0.00607	0.00231	-0.00037	-0.00182	0.00018	-0.00002	0.00000	0.00000	0.00000	-6.64270	1.10796	162.81714	0.05065	0.00043	-0.00018	-0.00083	0.00003	0.00004	15.81361	-3.57320	-3.48438	-0.11887	0.02420	-0.00250	0.04309	0.00645	-0.00094	-10.44713	14.62008	0.77897	5.38824	1.11572	-11.32749	18.96736	-19.76515	19.40978	19.98713	1.62211	10.89903	-0.01641	-0.00216	0.00184	-0.02042
41			0.40000	29.58339	-6.29039	-163.42039	0.00503	0.00185	-0.00037	-0.00137	0.00002	-0.00000	0.00000	0.00000	0.00000	-6.63592	1.06846	162.95032	0.04845	0.00001	-0.00024	0.00005	0.00000	0.00006	16.01894	-3.78672	-3.64361	-0.11642	0.02493	-0.00325	0.04370	0.00757	-0.00114	-5.95649	14.42273	-0.83319	7.29940	0.19965	-12.58246	20.76217	-20.63585	17.58965	19.17648	2.44186	12.20382	-0.01631	-0.00262	0.00186	-0.02283
42			0.41000	29.73100	-6.27154	-163.41939	0.00382	0.00125	-0.00029	-0.00092	-0.00010	0.00002	0.00000	0.00000	0.00000	-6.63875	1.01248	163.09203	0.04436	0.00035	-0.00015	0.00066	0.00005	0.00004	16.22450	-4.01820	-3.77404	-0.11317	0.02567	-0.00369	0.04053	0.00909	-0.00110	0.34505	14.52872	-3.49361	9.09027	-0.51676	-12.36370	22.99553	-19.95209	13.99331	18.26804	3.39983	13.54337	-0.01543	-0.00295	0.00189	-0.02303
43			0.42000	29.86101	-6.17733	-163.41052	0.00247	0.00051	-0.00014	-0.00051	-0.00010	0.00002	0.00000	0.00000	0.00000	-6.64809	0.93752	163.22762	0.03799	0.00120	0.00008	0.00069	0.00021	-0.00002	16.41425	-4.27154	-3.85776	-0.10945	0.02588	-0.00385	0.03428	0.01090	-0.00084	8.42782	14.99442	-7.03208	10.69874	-0.62019	-10.65975	25.84777	-17.88715	8.62911	17.30814	4.46999	14.83491	-0.01378	-0.00304	0.00198	-0.02064
44			0.43000	29.97225	-5.98767	-163.39240	0.00102	-0.00029	0.00005	-0.00017	0.00010	-0.00001	0.00000	0.00000	0.00000	-6.65526	0.84347	163.34187	0.02882	0.00203	0.00038	-0.00006	0.00039	-0.00006	16.57563	-4.55230	-3.87874	-0.10454	0.02465	-0.00394	0.02614	0.01249	-0.00048	18.48614	15.63289	-11.43781	11.69613	0.58925	-7.52844	29.47754	-14.97932	1.91526	16.36051	5.61716	15.98730	-0.01157	-0.00286	0.00216	-0.01620
45			0.44000	30.05915	-5.68011	-163.36336	-0.00035	-0.00104	0.00021	0.00004	0.00056	-0.00008	0.00000	0.00000	0.00000	-6.64262	0.73582	163.41959	0.01624	0.00212	0.00057	-0.00104	0.00042	-0.00004	16.70322	-4.86799	-3.82674	-0.09625	0.02061	-0.00437	0.01770	0.01253	-0.00009	31.00402	15.66333	-16.73773	11.51216	4.12846	-3.26942	33.91061	-12.08289	-5.36591	15.50013	6.80343	16.91795	-0.00916	-0.00243	0.00240	-0.01091
46			0.45000	30.10320	-5.22979	-163.32179	-0.00142	-0.00153	0.00025	-0.00001	0.00117	-0.00013	0.00000	0.00000	0.00000	-6.58046	0.62614	163.44902	-0.00026	0.00062	0.00039	0.00005	0.00011	0.00000	16.80163	-5.22590	-3.69999	-0.08156	0.01215	-0.00562	0.01093	0.00872	0.00042	46.63812	13.35038	-22.69463	9.71954	11.27382	1.31592	38.92002	-10.21461	-12.22266	14.80895	7.98640	17.56915	-0.00693	-0.00182	0.00270	-0.00600
47			0.46000	30.06151	-4.61316	-163.26851	-0.00187	-0.00157	0.00009	-0.00042	0.00160	-0.00006	0.00000	0.00000	0.00000	-6.42503	0.53104	163.42874	-0.02068	-0.00335	-0.00040	0.00836	-0.00043	-0.00003	16.88620	-5.63081	-3.50619	-0.05775	-0.00212	-0.00811	0.00687	-0.00175	0.00119	65.91221	5.71768	-28.53739	6.16631	23.45544	4.69758	43.99644	-10.31539	-17.64481	14.36991	9.11355	17.91215	-0.00510	-0.00116	0.00302	-0.00221
48			0.47000	29.85422	-3.81646	-163.20921	-0.00132	-0.00094	-0.00031	-0.00082	0.00121	0.00026	0.00000	0.00000	0.00000	-6.11770	0.47127	163.37610	-0.04407	-0.01047	-0.00194	0.03233	-0.00045	-0.00017	16.98120	-6.08179	-3.26171	-0.02449	-0.02299	-0.01211	0.00378	-0.02103	0.00229	88.84634	-11.50866	-32.88968	0.94084	42.13516	4.63234	48.36449	-13.12671	-20.76121	14.25452	10.12095	17.94211	-0.00372	-0.00054	0.00325	0.00030
49			0.48000	29.35479	-2.84666	-163.15549	0.00057	0.00045	-0.00094	0.00073	-0.00069	0.00089	0.00000	0.00000	0.00000	-5.58531	0.47102	163.33411	-0.06834	-0.02117	-0.00418	0.08197	0.00158	0.00002	17.11800	-6.56990	-2.98965	0.01523	-0.05120	-0.01808	-0.00383	-0.04961	0.00353	114.72340	-43.42879	-33.83436	-5.72058	68.60344	-1.54467	51.07457	-19.14581	-20.96896	14.50521	10.93983	17.67424	-0.00264	-0.00003	0.00322	0.00165
50			0.49000	28.38871	-1.74028	-163.12596	0.00397	0.00255	-0.00174	0.00904	-0.00446	0.00165	0.00000	0.00000	0.00000	-4.74317	0.55632	163.37454	-0.09005	-0.03550	-0.00684	0.16347	0.00806	0.00168	17.33213	-7.07658	-2.71672	0.05383	-0.08706	-0.02684	-0.02244	-0.08441	0.00451	142.13553	-94.68604	-28.95609	-13.52637	103.61309	-16.39807	51.05889	-28.57508	-18.03813	15.12141	11.51509	17.14426	-0.00172	0.00034	0.00276	0.00195
51			0.50000	26.74868	-0.56397	-163.15231	0.00873	0.00504	-0.00262	0.03162	-0.00949	0.00204	0.00000	0.00000	0.00000	-3.50206	0.75145	163.59485	-0.10414	-0.05240	-0.00915	0.26826	0.02176	0.00605	17.66013	-7.57235	-2.46990	0.07785	-0.12838	-0.03924	-0.05062	-0.11560	0.00460	169.01764	-167.10432	-15.45937	-22.24280	146.85538	-41.48694	47.29472	-41.32174	-12.26817	16.05278	11.82277	16.40677	-0.00093	0.00056	0.00191	0.00142
52			0.51000	24.23871	0.59575	-163.29016	0.01422	0.00727	-0.00333	0.07447	-0.01402	0.00135	0.00000	0.00000	0.00000	-1.78057	1.07260	164.10320	-0.10378	-0.06877	-0.00984	0.35802	0.04396	0.01212	18.13633	-8.01821	-2.27098	0.06788	-0.16685	-0.05517	-0.06423	-0.12573	0.00369	192.33456	-256.25763	9.16398	-31.74084	196.53896	-75.83540	39.04639	-57.17037	-4.93674	17.21102	11.87735	15.52245	-0.00034	0.00065	0.00082	0.00062
53			0.52000	20.75728	1.65510	-163.62552	-0.12367	-0.05195	0.01779	-0.84969	0.09854	0.00335	0.02778	-0.14400	0.29339	0.47984	1.51839	164.98438	0.24399	0.09343	0.01938	-1.06823	-0.08296	-0.03610	18.79277	-8.36816	-2.12455	-0.69552	0.15488	-0.01972	0.90372	0.08285	0.00129	208.31931	-348.52271	45.04888	-41.75145	249.24680	-114.19511	26.10947	-76.24039	1.14473	18.49410	11.72131	14.54137	-0.00006	0.00066	-0.00025	0.00011
54			0.53000	16.39647	2.57379	-164.25337	-0.47518	-0.09962	0.02620	-3.87678	0.18162	0.02404	0.02622	-0.33522	0.77716	3.29726	2.06015	166.24855	0.64297	0.13893	0.03553	-3.39351	-0.15697	-0.08464	19.66484	-8.57324	-2.00064	-1.56534	0.29872	-0.08259	2.67353	0.08052	0.01508	213.93941	-422.86633	87.14683	-51.44564	300.17740	-146.68130	9.10935	-99.18872	1.66968	19.80793	11.40666	13.49790	-0.00004	0.00063	-0.00111	0.00008
55			0.54000	11.48043	3.38331	-165.21652	-0.98957	-0.20293	0.06358	-8.67734	0.35006	0.10228	0.04690	-0.26182	1.20542	6.63213	2.64390	167.78627	-0.01564	0.35278	0.01002	0.09480	-0.46420	-0.02595	20.79499	-8.58694	-1.82259	-0.31957	0.55618	0.18406	0.69301	-0.00074	-0.08972	208.07631	-460.09811	125.30045	-59.42056	344.52130	-161.67325	-10.36279	-126.68685	-7.80861	21.07640	10.98133	12.41913	-0.00018	0.00060	-0.00165	0.00031
56			0.55000	6.47588	4.15062	-166.44969	-1.33827	-0.23281	0.12467	-11.49436	0.36751	0.25906	0.09021	-0.21466	1.68979	10.39025	3.21403	169.37198	-0.24149	0.69500	-0.03592	1.61443	-0.97234	0.08458	22.22759	-8.37091	-1.47786	0.52814	1.08929	0.50056	-1.41039	-0.25195	-0.50157	191.03542	-453.71219	148.92886	-64.31351	379.82196	-151.47836	-29.84230	-158.52333	-29.37990	22.24292	10.48510	11.33725	-0.00030	0.00060	-0.00184	0.00047
57			0.56000	1.82069	4.89803	-167.79144	-1.42428	-0.20577	0.19429	-11.06052	0.27330	0.43211	0.06887	-0.24544	2.41309	14.45643	3.74517	170.73422	0.31082	0.88649	-0.04024	-2.22201	-1.19938	0.06886	23.99506	-7.90337	-0.85728	0.67845	1.33246	0.64681	-2.16368	-0.51281	-1.07647	163.48698	-412.23569	152.76233	-65.08329	406.68857	-117.28880	-46.48158	-192.71828	-60.55180	23.27005	9.94965	10.29481	-0.00027	0.00062	-0.00174	0.00037
58			0.57000	-2.20545	5.56317	-169.06058	-1.38657	-0.13344	0.24556	-9.12739	0.12538	0.50688	-0.04945	-0.23488	2.87491	18.72846	4.24556	171.66579	0.90647	0.65028	0.06862	-6.76781	-0.76534	-0.05877	26.09697	-7.18751	0.08990	0.91789	0.77355	0.53583	-3.36799	-0.35082	-1.24606	126.76513	-351.70547	139.17838	-60.71908	425.91104	-69.71354	-57.91068	-224.59859	-93.96041	24.13914	9.39454	9.33870	-0.00002	0.00064	-0.00144	0.00002
59			0.58000	-5.50079	6.03627	-170.13533	-1.34644	-0.07805	0.26465	-7.14606	0.03497	0.45089	-0.10150	-0.28462	2.74978	23.11003	4.72737	172.10736	1.49226	0.50013	0.15486	-11.33935	-0.45332	-0.00852	28.47111	-6.25973	1.31379	0.45180	0.47370	0.42441	-1.80959	-0.21469	-1.18888	84.62566	-286.58197	115.61781	-51.05546	434.87668	-23.13551	-62.69575	-246.45334	-120.11818	24.84717	8.82007	8.50550	0.00045	0.00064	-0.00110	-0.00041
60			0.59000	-8.08976	6.23959	-170.97551	-1.39672	-0.07209	0.26770	-5.75054	-0.00272	0.33773	-0.04324	-0.34827	2.38191	27.47312	5.18885	172.14078	1.77551	0.66077	0.07059	-13.24477	-0.40430	0.03657	30.96887	-5.19883	2.67246	-0.05084	0.81092	0.51720	0.20655	-0.32820	-1.52941	43.94901	-225.77917	89.26878	-38.23880	427.98648	12.42338	-60.40598	-249.76605	-131.86882	25.40043	8.20796	7.80498	0.00108	0.00061	-0.00092	-0.00073
61			0.60000	-10.06275	6.18269	-171.58743	-1.49768	-0.08602	0.27608	-4.64471	-0.03370	0.22584	0.04033	-0.37509	2.09296	31.64005	5.62552	171.90849	1.79425	0.88837	-0.09712	-12.52329	-0.31457	-0.08025	33.37061	-4.12134	3.99167	-0.11561	1.28334	0.69360	0.43385	-0.43153	-1.91523	12.10316	-173.38313	63.76598	-25.34772	400.95837	34.18376	-52.55286	-229.82474	-126.71296	25.80757	7.53114	7.21489	0.00177	0.00054	-0.00105	-0.00082
62			0.61000	-11.53510	5.95265	-171.98479	-1.59008	-0.08833	0.28884	-3.64499	-0.04830	0.12005	0.09353	-0.38241	1.92936	35.41366	6.02404	171.54434	1.77580	1.00881	-0.22264	-10.95388	-0.13706	-0.19888	35.44703	-3.14345	5.11642	0.03025	1.54261	0.80790	-0.09370	-0.46881	-1.83768	-7.07417	-130.90904	40.14640	-12.91147	354.36105	43.02265	-43.48264	-188.76927	-106.06050	26.07912	6.77311	6.69373	0.00241	0.00043	-0.00153	-0.00064
63			0.62000	-12.62721	5.65904	-172.18250	-1.65097	-0.08315	0.29418	-2.80017	-0.04371	0.02460	0.10414	-0.37010	1.83293	38.63034	6.33346	171.15312	1.73439	0.99220	-0.26353	-8.87220	0.07752	-0.19705	37.02700	-2.33377	5.92642	0.29614	1.53364	0.81101	-0.65610	-0.55667	-1.31477	-14.68187	-98.90224	19.39609	0.96559	293.43317	40.68602	-38.18720	-134.62213	-74.77984	26.23018	5.94675	6.20686	0.00296	0.00029	-0.00222	-0.00027
64			0.63000	-13.45566	5.38326	-172.21056	-1.66599	-0.07581	0.28526	-2.17201	-0.03104	-0.04338	0.08034	-0.36624	1.77245	41.19439	6.47707	170.80325	1.77861	0.88243	-0.22213	-7.02614	0.26412	-0.10284	38.03704	-1.69841	6.35962	0.42261	1.33381	0.72491	-0.54036	-0.66690	-0.70339	-14.76740	-77.30853	3.37156	16.42905	225.81241	31.07918	-38.15222	-77.98869	-41.72145	26.28337	5.10238	5.74528	0.00341	0.00011	-0.00289	0.00012
65			0.64000	-14.12652	5.16105	-172.12167	-1.64637	-0.07395	0.26907	-1.79592	-0.02095	-0.07327	0.04797	-0.37181	1.73126	43.08499	6.41717	170.51430	1.88496	0.76368	-0.15951	-5.28587	0.37540	-0.02879	38.50806	-1.19984	6.45597	0.39139	1.12808	0.63052	-0.17687	-0.70157	-0.31531	-11.49104	-65.15758	-5.96372	29.64429	159.37642	20.87068	-40.18367	-28.80941	-17.78687	26.26983	4.31437	5.32340	0.00379	-0.00007	-0.00331	0.00040
66			0.65000	-14.72586	4.99202	-171.98622	-1.60854	-0.07430	0.25446	-1.62984	-0.01485	-0.06923	0.03269	-0.36850	1.68653	44.34688	6.20450	170.25987	1.93876	0.69292	-0.14097	-3.45470	0.41592	-0.00658	38.55519	-0.78405	6.36811	0.33052	1.06743	0.59020	0.04877	-0.66930	-0.19483	-7.52806	-60.24219	-7.66241	35.24329	100.49423	16.50299	-39.53896	6.11496	-10.91492	26.22249	3.65258	4.96267	0.00415	-0.00023	-0.00331	0.00053
67			0.66000	-15.30908	4.86074	-171.87749	-1.54298	-0.07186	0.24139	-1.55709	-0.01207	-0.04055	0.03782	-0.35819	1.63210	45.07093	5.96313	169.99278	1.95171	0.67693	-0.17430	-1.84270	0.40003	-0.02261	38.33705	-0.40175	6.30609	0.21691	1.14453	0.59981	0.10315	-0.54676	-0.28045	-3.84316	-59.21726	-2.64644	30.14638	52.82657	20.70098	-33.62656	24.43274	-21.94323	26.16748	3.15885	4.67830	0.00452	-0.00036	-0.00286	0.00052
68			0.67000	-15.89401	4.75675	-171.85083	-1.43996	-0.06320	0.22764	-1.45531	-0.01026	-0.00088	0.05064	-0.34237	1.57067	45.36868	5.83218	169.67419	1.94955	0.68618	-0.22342	-0.59624	0.32278	-0.08849	38.01093	-0.02241	6.45028	0.04745	1.25416	0.62285	0.02640	-0.26889	-0.50375	-0.37870	-58.33238	6.08086	15.44629	17.23427	31.82565	-23.20304	27.96795	-44.65219	26.11934	2.84291	4.47658	0.00488	-0.00044	-0.00202	0.00045
69			0.68000	-16.46360	4.68219	-171.92407	-1.30580	-0.04621	0.21345	-1.25583	-0.00702	0.03354	0.04877	-0.29748	1.54005	45.34995	5.90698	169.28732	1.90298	0.66887	-0.23158	0.28760	0.19161	-0.17256	37.69998	0.36197	6.88609	0.04444	1.26748	0.61666	0.02043	0.10201	-0.73732	2.81119	-54.57466	14.38722	-4.13909	-7.44217	45.76690	-11.16400	21.29871	-69.49734	26.08001	2.69035	4.35659	0.00521	-0.00049	-0.00093	0.00039
70			0.69000	-16.97808	4.64206	-172.07318	-1.15457	-0.03028	0.19887	-0.96251	-0.00388	0.05081	0.03179	-0.21188	1.56416	45.10860	6.20755	168.83510	1.79277	0.63064	-0.20891	0.82787	0.06894	-0.22153	37.47757	0.74195	7.59142	0.34396	1.21520	0.58203	0.09418	0.39801	-0.86528	4.79301	-46.60092	18.84326	-22.30733	-23.52311	58.13590	-0.61945	9.99174	-88.05371	26.04120	2.67326	4.31260	0.00552	-0.00050	0.00022	0.00043
71			0.70000	-17.39279	4.62770	-172.24767	-1.00956	-0.01653	0.17918	-0.63734	-0.00182	0.04645	0.02122	-0.12840	1.56518	44.71696	6.67796	168.33360	1.63629	0.60295	-0.20169	1.08827	0.00048	-0.25184	37.36660	1.10047	8.46673	0.64660	1.18547	0.54836	0.05461	0.56783	-0.87814	4.03116	-34.98518	18.12955	-33.68542	-33.78706	65.52926	6.48204	-0.82735	-95.66915	25.99082	2.75936	4.33728	0.00581	-0.00048	0.00131	0.00059
72			0.71000	-17.67556	4.60999	-172.39537	-0.89932	-0.01003	0.15502	-0.34703	-0.00126	0.02668	0.01862	-0.09405	1.48031	44.22719	7.21281	167.80942	1.48845	0.57740	-0.20146	1.18638	-0.00691	-0.25438	37.34724	1.41952	9.38330	0.63851	1.13369	0.51475	-0.02693	0.59579	-0.78566	-0.47331	-21.61789	13.03665	-35.80356	-40.87941	66.08209	9.78737	-7.43901	-91.69971	25.91954	2.91719	4.42166	0.00612	-0.00045	0.00232	0.00083
73			0.72000	-17.81631	4.55049	-172.47989	-0.82332	-0.00824	0.13172	-0.11361	-0.00147	0.00311	0.01893	-0.10416	1.34137	43.67454	7.69719	167.29790	1.38622	0.54951	-0.19517	1.23279	0.03170	-0.21585	37.37212	1.68284	10.22295	0.37526	1.04267	0.48143	-0.02675	0.50313	-0.62255	-8.12279	-8.65247	5.35558	-29.53133	-46.88598	59.60232	9.94072	-8.07378	-78.14342	25.82359	3.11591	4.55001	0.00643	-0.00040	0.00318	0.00112
74			0.73000	-17.82652	4.42279	-172.48407	-0.77571	-0.00451	0.11328	0.06160	-0.00112	-0.01680	0.02336	-0.11076	1.21160	43.07964	8.04142	166.83922	1.25512	0.52039	-0.19134	1.21621	0.08890	-0.15716	37.38498	1.87946	10.89719	0.21382	0.97202	0.45455	-0.00049	0.36099	-0.43393	-16.64997	2.39206	-3.26652	-18.01922	-53.15543	47.35670	7.67906	-2.93235	-58.11147	25.70566	3.32552	4.69934	0.00674	-0.00035	0.00382	0.00137
75			0.74000	-17.73085	4.22884	-172.40443	-0.74911	-0.00374	0.10169	0.18683	-0.00108	-0.03138	0.03226	-0.10434	1.12305	42.44953	8.19905	166.47021	1.11238	0.50437	-0.19886	1.17520	0.14293	-0.09400	37.33805	2.00866	11.35120	0.21028	0.95501	0.43831	0.02899	0.20322	-0.25030	-23.04915	10.95817	-11.71889	-5.15900	-60.27879	31.64108	3.51777	6.24728	-35.07480	25.57313	3.51920	4.84568	0.00699	-0.00028	0.00418	0.00155
76			0.75000	-17.55786	4.00135	-172.24677	-0.73043	-0.00304	0.09421	0.26952	-0.00081	-0.04056	0.03993	-0.10072	1.05829	41.78045	8.16982	166.21593	1.00806	0.49003	-0.20081	1.17061	0.17755	-0.02631	37.20368	2.08221	11.56581	0.21467	0.93649	0.42094	0.06628	0.03059	-0.08725	-24.98286	17.18512	-19.18545	5.67435	-68.14666	15.42717	-1.93034	16.99131	-12.84733	25.43523	3.67806	4.97100	0.00713	-0.00022	0.00428	0.00161
77			0.76000	-17.33420	3.78985	-172.02502	-0.71414	-0.00107	0.08897	0.31570	-0.00019	-0.04423	0.04331	-0.10333	1.00642	41.06290	7.99186	166.07965	0.94638	0.46973	-0.19076	1.21087	0.18497	0.02617	36.97656	2.12224	11.56317	0.18349	0.89442	0.39783	0.08651	-0.11928	0.02838	-21.80988	21.42749	-24.87024	12.35207	-76.08296	1.96794	-7.62573	26.94277	4.54347	25.30057	3.79649	5.06824	0.00710	-0.00018	0.00420	0.00154
78			0.77000	-17.08324	3.64071	-171.76166	-0.69527	0.00158	0.08589	0.32987	0.00006	-0.04318	0.04332	-0.10651	0.96626	40.28887	7.72827	166.03804	0.90751	0.44741	-0.17475	1.26640	0.17031	0.04988	36.66924	2.15497	11.40852	0.14564	0.84544	0.37382	0.08705	-0.20983	0.08020	-14.64734	23.95778	-28.00430	14.20344	-83.04557	-6.12443	-12.29216	34.40040	13.83828	25.17535	3.88266	5.14104	0.00685	-0.00016	0.00403	0.00137
79			0.78000	-16.82487	3.58127	-171.48572	-0.67095	0.00532	0.08598	0.31795	-0.00060	-0.03867	0.04175	-0.10409	0.93688	39.45919	7.44864	166.04794	0.86798	0.42770	-0.15803	1.29324	0.14339	0.04835	36.30546	2.20340	11.19596	0.13679	0.80600	0.35439	0.09207	-0.23370	0.07351	-5.63692	25.03194	-28.00581	11.90662	-88.07345	-8.07319	-14.99706	38.54849	13.90975	25.06182	3.95228	5.19850	0.00639	-0.00015	0.00384	0.00116
80			0.79000	-16.57358	3.61501	-171.23026	-0.64295	0.00552	0.09145	0.28982	-0.00130	-0.03184	0.04009	-0.09462	0.92088	38.58509	7.20870	166.06509	0.82118	0.42088	-0.14604	1.27309	0.11463	0.03365	35.91290	2.28184	11.02010	0.16744	0.79268	0.34592	0.11677	-0.20624	0.02646	2.98098	24.99895	-24.73840	6.99779	-90.73035	-5.19327	-15.49350	39.48639	6.22958	24.95915	4.02096	5.25168	0.00576	-0.00014	0.00367	0.00095
81			0.80000	-16.33740	3.72505	-171.02586	-0.61841	0.00214	0.09892	0.25691	-0.00066	-0.02143	0.03724	-0.08276	0.91617	37.68433	7.03893	166.05922	0.77541	0.42159	-0.13651	1.22008	0.08647	0.01480	35.51610	2.39331	10.95004	0.21026	0.79169	0.34399	0.14334	-0.14172	-0.04238	9.52884	24.19743	-18.82476	1.17642	-91.11984	0.13460	-14.13277	38.02710	-5.90978	24.86561	4.09984	5.31209	0.00503	-0.00013	0.00358	0.00075
82			0.81000	-16.11939	3.88276	-170.89227	-0.59140	-0.00258	0.10410	0.22167	0.00084	-0.00854	0.03304	-0.07250	0.91374	36.77655	6.94507	166.01837	0.74116	0.42397	-0.12826	1.15743	0.06081	-0.00214	35.13186	2.53076	11.01594	0.22958	0.79004	0.34402	0.14728	-0.05817	-0.11341	13.12838	22.80365	-11.65615	-4.23404	-89.57188	5.77201	-11.52935	35.23773	-18.73324	24.77866	4.19438	5.38811	0.00429	-0.00014	0.00357	0.00060
83			0.82000	-15.92082	4.05547	-170.83192	-0.55465	-0.00653	0.10696	0.18448	0.00191	0.00293	0.02915	-0.06497	0.90594	35.88094	6.91701	165.94344	0.72044	0.42934	-0.12205	1.09440	0.03992	-0.01469	34.76948	2.67978	11.21069	0.21115	0.79026	0.34853	0.12453	0.02494	-0.17140	13.62876	20.87634	-4.94841	-8.51137	-86.42524	10.46397	-8.27002	31.99857	-29.09932	24.69409	4.30531	5.48216	0.00359	-0.00016	0.00365	0.00049
84			0.83000	-15.74244	4.21322	-170.83040	-0.50932	-0.00628	0.10533	0.14866	0.00142	0.00958	0.02493	-0.05671	0.89740	35.01459	6.93824	165.84180	0.70699	0.43026	-0.11620	1.02622	0.02333	-0.02246	34.43345	2.82263	11.49992	0.18809	0.78750	0.35217	0.10064	0.09379	-0.20340	11.44696	18.54006	-0.14190	-11.48242	-82.03559	13.68242	-4.81095	28.85781	-35.00763	24.60729	4.42992	5.59118	0.00299	-0.00018	0.00378	0.00042
85			0.84000	-15.58404	4.33309	-170.86198	-0.46822	-0.00384	0.09768	0.12014	0.00055	0.00977	0.01977	-0.04370	0.89982	34.19112	6.99240	165.72403	0.68742	0.42393	-0.11327	0.93938	0.00999	-0.02653	34.12574	2.94176	11.83432	0.21068	0.78760	0.35002	0.10156	0.14082	-0.20126	7.32705	16.06036	1.95300	-13.34450	-76.81493	15.28597	-1.48784	26.07061	-35.65311	24.51532	4.56282	5.70939	0.00251	-0.00020	0.00390	0.00037
86			0.85000	-15.44338	4.40106	-170.89709	-0.43909	0.00038	0.08701	0.10125	-0.00002	0.00502	0.01678	-0.02921	0.90590	33.41953	7.06657	165.60240	0.65569	0.41742	-0.11611	0.83435	-0.00168	-0.02855	33.84732	3.02303	12.16099	0.26194	0.80080	0.34788	0.11340	0.16567	-0.17040	2.09390	13.76439	1.23532	-14.44021	-71.20756	15.32940	1.44614	23.70663	-31.29324	24.41806	4.69590	5.82950	0.00216	-0.00022	0.00393	0.00034
87			0.86000	-15.31622	4.41133	-170.90913	-0.42498	0.00492	0.07725	0.09156	0.00013	-0.00179	0.01569	-0.02046	0.91124	32.70415	7.15179	165.48944	0.63003	0.41376	-0.12000	0.74138	-0.01311	-0.02795	33.59824	3.05784	12.43322	0.29287	0.81415	0.34713	0.11381	0.16707	-0.11867	-3.46286	11.87769	-1.80085	-15.05596	-65.60426	14.01921	3.81558	21.73090	-23.03997	24.31713	4.81901	5.94141	0.00194	-0.00022	0.00384	0.00032
88			0.87000	-15.19787	4.36565	-170.87914	-0.41789	0.00926	0.07022	0.08758	0.00084	-0.00873	0.01631	-0.02170	0.91101	32.04544	7.24203	165.39584	0.62872	0.41576	-0.12209	0.68219	-0.02444	-0.02458	33.37775	3.04423	12.61796	0.26412	0.81672	0.34745	0.09233	0.14636	-0.05567	-8.53826	10.47416	-6.27560	-15.30102	-60.31694	11.70389	5.46931	20.07355	-12.57099	24.21428	4.92224	6.03326	0.00182	-0.00022	0.00361	0.00031
89			0.88000	-15.08439	4.27379	-170.79845	-0.41111	0.01437	0.06524	0.08652	0.00188	-0.01466	0.02001	-0.02763	0.90361	31.44060	7.33213	165.32848	0.63667	0.42475	-0.12547	0.63816	-0.03436	-0.01981	33.18354	2.98758	12.69987	0.20707	0.81888	0.34894	0.06562	0.11140	0.00798	-12.29328	9.58887	-11.15790	-15.10182	-55.63573	8.83870	6.27010	18.70114	-1.75977	24.11124	4.99869	6.09614	0.00176	-0.00021	0.00325	0.00030
90			0.89000	-14.97226	4.15371	-170.66898	-0.40837	0.02352	0.06046	0.08852	0.00326	-0.01837	0.02627	-0.03165	0.89679	30.88334	7.41630	165.28911	0.63577	0.43460	-0.13074	0.59358	-0.03986	-0.01430	33.01128	2.89953	12.68146	0.17378	0.82555	0.34857	0.05074	0.06788	0.06220	-13.94750	9.33610	-15.44651	-14.28210	-51.86196	5.89602	6.07216	17.61605	7.70700	24.00932	5.04668	6.12879	0.00171	-0.00019	0.00275	0.00030
91			0.90000	-14.85738	4.03056	-170.50232	-0.40991	0.03241	0.05512	0.09372	0.00349	-0.01900	0.03285	-0.03254	0.89574	30.36387	7.48726	165.27464	0.62671	0.44350	-0.13756	0.55348	-0.03848	-0.00847	32.85500	2.79718	12.57960	0.17251	0.83340	0.34309	0.04749	0.01955	0.09775	-12.95943	9.88417	-18.27577	-12.74491	-49.23865	3.27571	4.79340	16.79670	14.56096	23.90895	5.07086	6.13761	0.00165	-0.00017	0.00220	0.00029
92			0.91000	-14.73499	3.93320	-170.31798	-0.41430	0.03860	0.05222	0.10154	0.00155	-0.01753	0.04061	-0.03134	0.89695	29.87000	7.53816	165.27858	0.60861	0.45839	-0.14671	0.51875	-0.03029	-0.00286	32.70848	2.69980	12.42150	0.18985	0.85300	0.34045	0.05034	-0.02905	0.11212	-9.24619	11.27437	-18.96725	-10.58806	-47.82183	1.23729	2.52613	16.13072	18.00270	23.80965	5.08114	6.13376	0.00156	-0.00016	0.00173	0.00027
93			0.92000	-14.60147	3.88830	-170.14114	-0.42391	0.03747	0.05733	0.11102	-0.00197	-0.01568	0.04855	-0.03214	0.90181	29.38961	7.56416	165.29337	0.59366	0.48647	-0.15416	0.49745	-0.01603	0.00206	32.56716	2.62606	12.24062	0.19607	0.88653	0.34961	0.05060	-0.07385	0.10747	-3.37444	13.24485	-17.11924	-8.02765	-47.37809	-0.07849	-0.43950	15.44027	17.69162	23.71040	5.08833	6.12820	0.00143	-0.00014	0.00142	0.00025
94			0.93000	-14.45672	3.91255	-169.99872	-0.43803	0.03308	0.06562	0.11937	-0.00499	-0.01078	0.04952	-0.03500	0.91200	28.91405	7.56338	165.31091	0.58892	0.50033	-0.14847	0.48993	0.00351	0.00496	32.42886	2.59059	12.07289	0.19284	0.88688	0.35214	0.04812	-0.10264	0.07876	3.51558	15.26869	-12.70787	-5.37060	-47.39831	-0.57871	-3.57228	14.53095	13.73580	23.60997	5.10048	6.12844	0.00126	-0.00013	0.00129	0.00022
95			0.94000	-14.30469	4.00842	-169.91521	-0.44783	0.02654	0.07328	0.12169	-0.00618	-0.00157	0.04433	-0.03492	0.92499	28.44028	7.53816	165.32343	0.58119	0.49895	-0.13539	0.47905	0.02276	0.00501	32.29435	2.60053	11.95288	0.20684	0.86599	0.34723	0.04855	-0.10640	0.03150	10.10992	16.81003	-6.11308	-3.05607	-47.24656	-0.18984	-6.19550	13.20693	6.68027	23.50759	5.12242	6.13912	0.00108	-0.00012	0.00131	0.00019
96			0.95000	-14.15151	4.16504	-169.90875	-0.45359	0.02161	0.07724	0.11703	-0.00617	0.01055	0.03573	-0.03196	0.94003	27.97123	7.49653	165.32349	0.56979	0.48653	-0.12127	0.45909	0.03541	0.00237	32.16737	2.65404	11.90961	0.23481	0.84037	0.33941	0.04908	-0.08279	-0.02458	15.36758	17.53412	1.87085	-1.64903	-46.32182	1.18761	-7.63896	11.29772	-2.55242	23.40405	5.15599	6.16358	0.00089	-0.00011	0.00143	0.00015
97			0.96000	-14.00351	4.36354	-169.98724	-0.45218	0.01746	0.07725	0.10554	-0.00530	0.02221	0.02704	-0.02740	0.95493	27.51450	7.45320	165.30379	0.55897	0.47471	-0.11212	0.43049	0.03744	-0.00266	32.05436	2.74027	11.96302	0.26209	0.82904	0.33599	0.04446	-0.03447	-0.08152	18.71831	17.34607	10.06364	-1.69908	-44.19330	3.66646	-7.43232	8.72506	-12.72874	23.30178	5.19978	6.20434	0.00072	-0.00011	0.00160	0.00012
98			0.97000	-13.86576	4.58201	-170.14496	-0.44354	0.01249	0.07611	0.08933	-0.00362	0.03092	0.02073	-0.02373	0.96463	27.08012	7.42811	165.25679	0.55189	0.47252	-0.10887	0.39480	0.02797	-0.01030	31.96288	2.84201	12.12015	0.26906	0.83920	0.34316	0.03170	0.03476	-0.13541	19.90869	16.27637	17.01907	-3.45136	-40.69241	7.28262	-5.48686	5.61402	-22.37660	23.20428	5.24975	6.26298	0.00062	-0.00010	0.00179	0.00009
99			0.98000	-13.74263	4.79743	-170.36090	-0.43262	0.00816	0.07348	0.07157	-0.00202	0.03445	0.01495	-0.02066	0.97365	26.67813	7.44143	165.17500	0.54904	0.47246	-0.10761	0.35318	0.00823	-0.02033	31.89905	2.93947	12.37220	0.26690	0.85368	0.35321	0.01585	0.11653	-0.17805	18.77967	14.37596	21.30602	-6.61909	-35.94364	11.86641	-2.13889	2.31255	-29.94945	23.11456	5.30102	6.33817	0.00060	-0.00010	0.00195	0.00008
100			0.99000	-13.63804	4.98570	-170.60083	-0.42274	0.00727	0.06578	0.05425	-0.00132	0.03013	0.00662	-0.01738	0.98976	26.31646	7.50700	165.05234	0.55488	0.46193	-0.10533	0.31026	-0.01609	-0.03097	31.86551	3.01461	12.69391	0.27014	0.84845	0.35200	0.00091	0.19030	-0.19423	15.26650	11.73064	21.91671	-10.37856	-30.35272	16.88708	1.89625	-0.68187	-34.06833	23.03274	5.34911	6.42424	0.00067	-0.00009	0.00208	0.00008
101			1.00000	-13.55555	5.12333	-170.82368	-0.41466	0.00925	0.05677	0.03824	-0.00088	0.02111	0.00014	-0.01196	1.00309	25.99983	7.62645	164.88789	0.54943	0.45035	-0.10545	0.25853	-0.03707	-0.04110	31.85993	3.05519	13.04579	0.29366	0.84284	0.34719	-0.01168	0.24025	-0.18311	9.58060	8.49819	18.63778	-13.64111	-24.54150	21.43414	5.72954	-2.82934	-33.82641	22.95660	5.39139	6.51477	0.00080	-0.00009	0.00219	0.00009
102			1.01000	-13.49778	5.19105	-170.99123	-0.41384	0.01133	0.04954	0.02424	0.00006	0.01115	-0.00080	-0.00672	1.00993	25.72904	7.78771	164.68893	0.52997	0.45061	-0.11173	0.20441	-0.05039	-0.05064	31.87471	3.05636	13.38058	0.32443	0.85669	0.34855	-0.01993	0.26076	-0.15080	2.34542	4.92514	12.16621	-15.43747	-19.19249	24.43521	8.55427	-3.69998	-29.05405	22.88344	5.42787	6.60519	0.00095	-0.00009	0.00229	0.00011
103			1.02000	-13.46570	5.17808	-171.07690	-0.41498	0.01775	0.04260	0.01163	0.00188	0.00195	0.00292	-0.00605	1.00849	25.50163	7.96767	164.47185	0.51866	0.45796	-0.12061	0.16126	-0.05338	-0.05639	31.89820	3.02090	13.65184	0.32436	0.87400	0.35297	-0.01869	0.24261	-0.09962	-5.42288	1.30869	3.87993	-15.24915	-14.82281	25.04508	9.86281	-3.13019	-20.45191	22.81106	5.45953	6.68923	0.00108	-0.00009	0.00231	0.00012
104			1.03000	-13.45844	5.08543	-171.07077	-0.41510	0.02449	0.03764	0.00051	0.00476	-0.00501	0.01113	-0.00806	1.00043	25.31342	8.13934	164.25888	0.51178	0.47660	-0.13271	0.12812	-0.04684	-0.05675	31.91749	2.95724	13.82386	0.30467	0.90329	0.36312	-0.00920	0.19107	-0.03664	-12.53541	-2.01960	-4.57199	-13.18146	-11.69543	22.96342	9.59467	-1.27311	-9.46674	22.73800	5.48566	6.75828	0.00119	-0.00010	0.00228	0.00014
105			1.04000	-13.47266	4.92599	-170.98013	-0.41696	0.02874	0.03470	-0.00857	0.00744	-0.00978	0.02107	-0.00945	0.99047	25.15860	8.27941	164.07317	0.49963	0.49951	-0.14592	0.10319	-0.03229	-0.04986	31.92116	2.87628	13.87843	0.29370	0.93827	0.37363	0.00420	0.11392	0.03116	-17.94213	-4.72303	-11.73519	-9.82337	-9.84898	18.53401	8.07600	1.47518	2.12212	22.66403	5.50428	6.80609	0.00126	-0.00010	0.00223	0.00015
106			1.05000	-13.50285	4.72179	-170.82495	-0.41962	0.03605	0.03031	-0.01501	0.01050	-0.01159	0.02719	-0.00957	0.98212	25.03000	8.37317	163.93277	0.48971	0.50414	-0.15213	0.08785	-0.01235	-0.03483	31.90150	2.78861	13.81629	0.29527	0.94177	0.36881	0.01962	0.02452	0.09038	-20.98440	-6.54136	-16.72490	-5.93202	-9.10471	12.71222	5.86017	4.57665	12.59233	22.59025	5.51583	6.83212	0.00131	-0.00011	0.00218	0.00016
107			1.06000	-13.54223	4.49905	-170.63080	-0.42327	0.04721	0.02312	-0.01842	0.01370	-0.00992	0.02874	-0.00804	0.97651	24.91993	8.41607	163.84503	0.48172	0.48789	-0.15176	0.07984	0.00748	-0.01731	31.85587	2.70256	13.65553	0.31116	0.91265	0.34739	0.03612	-0.05199	0.12649	-21.49771	-7.36163	-19.26437	-2.17253	-9.11386	6.77206	3.53531	7.45600	20.54351	22.51799	5.52451	6.84010	0.00135	-0.00011	0.00214	0.00017
108			1.07000	-13.58418	4.28329	-170.42343	-0.42749	0.05660	0.01640	-0.01893	0.01470	-0.00696	0.03047	-0.00675	0.97237	24.82149	8.41242	163.80557	0.47564	0.47493	-0.15279	0.07675	0.02352	-0.00285	31.78693	2.62385	13.42698	0.32430	0.89135	0.32879	0.05015	-0.10172	0.14083	-19.74879	-7.23447	-19.42917	0.93408	-9.50608	1.85320	1.59924	9.64579	25.05828	22.44792	5.53590	6.83765	0.00137	-0.00010	0.00210	0.00016
109			1.08000	-13.62325	4.09543	-170.22662	-0.43492	0.05878	0.01604	-0.01759	0.01229	-0.00603	0.03566	-0.00843	0.97010	24.72862	8.37361	163.80139	0.47406	0.48573	-0.15797	0.07682	0.03550	0.00675	31.70105	2.55517	13.16891	0.31586	0.90735	0.33137	0.05588	-0.12475	0.14378	-16.32101	-6.38436	-17.47807	2.98766	-9.95580	-1.29914	0.40578	10.86143	25.78218	22.38065	5.55451	6.83698	0.00137	-0.00009	0.00210	0.00016
110			1.09000	-13.65661	3.94900	-170.06035	-0.44388	0.05767	0.01989	-0.01594	0.00868	-0.00588	0.03978	-0.01437	0.96954	24.63719	8.31586	163.81516	0.48708	0.50240	-0.15935	0.07939	0.04165	0.01005	31.60690	2.49658	12.92063	0.27608	0.92575	0.34275	0.04996	-0.11661	0.13224	-12.03311	-5.19160	-13.91769	3.78561	-10.15415	-2.32343	0.10288	11.00500	22.95926	22.31659	5.58309	6.85006	0.00136	-0.00008	0.00215	0.00014
111			1.10000	-13.68448	3.84790	-169.93745	-0.44645	0.05687	0.02454	-0.01521	0.00552	-0.00496	0.03933	-0.02045	0.96826	24.54570	8.25707	163.82777	0.50778	0.50718	-0.15299	0.08086	0.04016	0.00635	31.51351	2.44635	12.71627	0.22913	0.92107	0.34893	0.03840	-0.07757	0.10349	-7.82915	-4.06291	-9.54052	3.38442	-9.83199	-1.16697	0.67419	10.13598	17.35233	22.25478	5.62195	6.88108	0.00133	-0.00007	0.00226	0.00014
112			1.11000	-13.70912	3.78612	-169.86121	-0.44632	0.05720	0.02843	-0.01630	0.00343	-0.00328	0.03555	-0.02110	0.97054	24.45557	8.21349	163.82074	0.51526	0.50068	-0.14393	0.07540	0.03242	-0.00245	31.42941	2.40115	12.58012	0.21985	0.90775	0.34968	0.03062	-0.01910	0.06445	-4.58134	-3.32072	-5.28684	2.04707	-8.78199	1.92371	1.98783	8.40141	10.10540	22.19227	5.66864	6.92434	0.00130	-0.00006	0.00243	0.00014
113			1.12000	-13.73380	3.74972	-169.82500	-0.44893	0.05791	0.02930	-0.01952	0.00267	-0.00155	0.02762	-0.01810	0.98276	24.37104	8.19750	163.77873	0.51806	0.48258	-0.13335	0.06273	0.02085	-0.01357	31.36202	2.35675	12.52331	0.23967	0.88175	0.34184	0.02382	0.04613	0.02396	-2.89318	-3.15782	-2.00057	0.13001	-6.88975	6.38616	3.83772	6.01635	2.57133	22.12641	5.71889	6.96894	0.00127	-0.00005	0.00261	0.00014
114			1.13000	-13.76200	3.72050	-169.81477	-0.45291	0.06212	0.02564	-0.02470	0.00347	-0.00062	0.01762	-0.01475	0.99600	24.29855	8.21644	163.69272	0.52194	0.45314	-0.12224	0.04333	0.00781	-0.02401	31.31706	2.30816	12.54272	0.26167	0.84020	0.32568	0.01382	0.10390	-0.00810	-2.94859	-3.63443	-0.21209	-2.01773	-4.19838	11.33835	5.96840	3.27972	-3.87507	22.05776	5.76799	7.00695	0.00127	-0.00004	0.00277	0.00014
115			1.14000	-13.79705	3.68089	-169.81328	-0.45585	0.06551	0.02178	-0.03138	0.00555	-0.00065	0.01193	-0.01264	1.00296	24.24508	8.27208	163.56320	0.52308	0.43639	-0.11757	0.01854	-0.00485	-0.03293	31.29755	2.25053	12.62142	0.27116	0.82048	0.31885	0.00166	0.14831	-0.02624	-4.48903	-4.67835	-0.01351	-4.07417	-0.98162	15.63664	8.06051	0.58756	-8.01840	21.99054	5.81227	7.03887	0.00131	-0.00003	0.00288	0.00014
116			1.15000	-13.84151	3.61805	-169.80481	-0.45719	0.06791	0.01927	-0.03886	0.00836	-0.00118	0.01093	-0.01346	1.00479	24.21611	8.35986	163.40227	0.52921	0.43552	-0.11803	-0.00755	-0.01731	-0.03909	31.30265	2.18018	12.73106	0.25728	0.82145	0.32261	-0.00845	0.17507	-0.02920	-6.89481	-6.08505	-1.07696	-5.74648	2.25465	18.10683	9.75922	-1.60029	-9.04158	21.93005	5.84985	7.07063	0.00141	-0.00002	0.00295	0.00013
117			1.16000	-13.89659	3.52714	-169.77908	-0.45703	0.07040	0.01699	-0.04571	0.01123	-0.00177	0.01248	-0.01447	1.00118	24.21334	8.46932	163.23225	0.53170	0.43909	-0.12079	-0.02974	-0.02867	-0.04036	31.32699	2.09578	12.83712	0.24374	0.82647	0.32685	-0.01378	0.17686	-0.01576	-9.36406	-7.50463	-2.82042	-6.77609	4.84928	17.92441	10.71199	-2.85438	-6.75091	21.87930	5.88041	7.10656	0.00156	-0.00001	0.00299	0.00012
118			1.17000	-13.96051	3.41192	-169.73280	-0.45684	0.07145	0.01592	-0.04986	0.01312	-0.00230	0.01614	-0.01424	0.99650	24.23285	8.58513	163.08029	0.52763	0.44839	-0.12596	-0.04215	-0.03702	-0.03597	31.36108	1.99945	12.90589	0.24335	0.83946	0.33201	-0.01471	0.15350	0.01130	-11.16916	-8.49217	-4.61461	-6.94517	6.20027	14.98002	10.67741	-2.93504	-1.71382	21.83767	5.90415	7.14627	0.00173	0.00001	0.00297	0.00010
119			1.18000	-14.02815	3.28301	-169.66919	-0.45628	0.07444	0.01448	-0.04941	0.01405	-0.00246	0.01986	-0.01557	0.99256	24.26580	8.68990	162.96974	0.53201	0.45621	-0.12980	-0.04317	-0.03954	-0.02557	31.39360	1.89655	12.91292	0.23323	0.84487	0.33369	-0.01045	0.10699	0.04524	-11.81462	-8.68131	-5.93693	-6.16988	6.02078	9.96954	9.62781	-1.89553	4.82449	21.80232	5.92109	7.18649	0.00189	0.00003	0.00292	0.00010
120			1.19000	-14.09239	3.15486	-169.59616	-0.45467	0.07960	0.01165	-0.04368	0.01368	-0.00202	0.02186	-0.01767	0.98880	24.30073	8.76841	162.91336	0.54311	0.45552	-0.13039	-0.03274	-0.03455	-0.01167	31.41428	1.79466	12.84883	0.21761	0.83289	0.32703	-0.00307	0.04817	0.07577	-11.04393	-7.91568	-6.45005	-4.58795	4.39830	4.09115	7.76123	-0.02898	11.29787	21.76953	5.93134	7.22289	0.00202	0.00004	0.00284	0.00010
121			1.20000	-14.14624	3.04354	-169.52396	-0.45596	0.08425	0.00925	-0.03361	0.01124	-0.00142	0.02276	-0.01894	0.98945	24.32604	8.81130	162.91130	0.55303	0.45197	-0.12961	-0.01193	-0.02349	0.00169	31.41579	1.70162	12.72075	0.21151	0.81757	0.31759	0.00533	-0.00725	0.09528	-8.83930	-6.24458	-6.01807	-2.52066	1.66921	-1.34841	5.43726	2.26755	16.22145	21.73623	5.93537	7.25201	0.00209	0.00006	0.00275	0.00012
122			1.21000	-14.18399	2.96371	-169.46309	-0.46003	0.08658	0.00991	-0.02035	0.00675	-0.00109	0.02441	-0.01878	0.99524	24.33139	8.81651	162.95197	0.55758	0.45521	-0.12968	0.01609	-0.00900	0.01174	31.39432	1.62415	12.54998	0.21785	0.81731	0.31477	0.01441	-0.04953	0.10228	-5.44334	-3.87389	-4.64036	-0.38265	-1.71541	-5.27785	3.05104	4.57415	18.51534	21.70125	5.93432	7.27347	0.00212	0.00007	0.00265	0.00012
123			1.22000	-14.20218	2.92606	-169.42336	-0.46787	0.08563	0.01416	-0.00565	0.00119	-0.00069	0.02673	-0.01996	1.00238	24.30907	8.78919	163.01643	0.56158	0.46598	-0.12955	0.04687	0.00705	0.01700	31.35011	1.56697	12.36656	0.21612	0.82953	0.32035	0.02206	-0.07389	0.09628	-1.34706	-1.14544	-2.39431	1.46540	-5.24168	-7.10772	0.94523	6.50939	17.70598	21.66538	5.93041	7.28857	0.00212	0.00007	0.00257	0.00013
124			1.23000	-14.20040	2.93456	-169.41299	-0.47620	0.08310	0.02014	0.00832	-0.00398	0.00049	0.02655	-0.02281	1.00854	24.25585	8.73882	163.08345	0.56963	0.47153	-0.12441	0.07625	0.02269	0.01652	31.28691	1.53219	12.20263	0.20118	0.82965	0.32478	0.02580	-0.07609	0.07505	2.81632	1.50910	0.51496	2.83021	-8.39414	-6.76975	-0.64603	7.81233	13.98009	21.63028	5.92638	7.29906	0.00210	0.00007	0.00252	0.00012
125			1.24000	-14.18146	2.98612	-169.43684	-0.48254	0.07937	0.02538	0.01909	-0.00784	0.00250	0.02356	-0.02346	1.01383	24.17357	8.67637	163.13391	0.57015	0.46796	-0.11684	0.09848	0.03553	0.01174	31.21070	1.51929	12.08560	0.20019	0.81847	0.32396	0.02848	-0.05829	0.04192	6.45572	3.67489	3.70255	3.65356	-10.74714	-4.59820	-1.60711	8.37099	8.08679	21.59719	5.92461	7.30693	0.00208	0.00007	0.00247	0.00011
126			1.25000	-14.15074	3.07186	-169.49461	-0.48887	0.07432	0.02923	0.02512	-0.00988	0.00473	0.01973	-0.02220	1.01850	24.06858	8.61222	163.15366	0.56169	0.46186	-0.11084	0.10966	0.04431	0.00484	31.12842	1.52515	12.03345	0.21196	0.81015	0.32287	0.03043	-0.02762	0.00449	9.12141	5.05750	6.62815	3.93509	-12.03251	-1.15706	-1.91839	8.19249	1.14230	21.56627	5.92700	7.31433	0.00207	0.00007	0.00240	0.00011
127			1.26000	-14.11484	3.17910	-169.57976	-0.49071	0.06947	0.03182	0.02581	-0.01024	0.00648	0.01535	-0.02202	1.02096	23.95005	8.55545	163.13478	0.55910	0.45535	-0.10489	0.11169	0.04824	-0.00280	31.04711	1.54448	12.05175	0.20906	0.80147	0.32330	0.02784	0.00951	-0.03083	10.49377	5.52998	8.70204	3.68386	-12.16999	2.91743	-1.60284	7.37164	-5.62079	21.53687	5.93562	7.32351	0.00208	0.00007	0.00232	0.00010
128			1.27000	-14.08015	3.29252	-169.67996	-0.48616	0.06454	0.03407	0.02200	-0.00910	0.00730	0.00977	-0.02238	1.01987	23.82809	8.51355	163.07553	0.56181	0.44575	-0.09680	0.10550	0.04693	-0.00965	30.97313	1.56985	12.13410	0.19472	0.78472	0.32266	0.02210	0.04630	-0.05810	10.35844	5.13630	9.43063	2.96938	-11.26517	7.00318	-0.71371	6.08786	-11.07199	21.50902	5.95300	7.33741	0.00210	0.00008	0.00222	0.00009
129			1.28000	-14.05156	3.39554	-169.77885	-0.47725	0.06063	0.03448	0.01570	-0.00696	0.00656	0.00527	-0.02000	1.01622	23.71196	8.49118	162.97980	0.55605	0.43651	-0.09197	0.09057	0.04140	-0.01514	30.91122	1.59271	12.26353	0.19637	0.77485	0.32217	0.01730	0.07728	-0.07315	8.68937	4.06502	8.58014	1.93071	-9.56147	10.50971	0.59541	4.56239	-14.36005	21.48317	5.98104	7.35831	0.00214	0.00009	0.00212	0.00009
130			1.29000	-14.03185	3.47305	-169.85985	-0.46802	0.05812	0.03196	0.00904	-0.00425	0.00432	0.00146	-0.01658	1.01291	23.60912	8.48990	162.85667	0.54816	0.42627	-0.09016	0.07117	0.03242	-0.01914	30.86434	1.60548	12.41615	0.20574	0.76645	0.31893	0.01246	0.09798	-0.07358	5.74683	2.59486	6.25098	0.70468	-7.36769	12.94031	2.09445	3.01251	-15.06576	21.45790	6.01851	7.38421	0.00220	0.00010	0.00203	0.00009
131			1.30000	-14.02159	3.51442	-169.90913	-0.46161	0.05723	0.02853	0.00364	-0.00136	0.00168	-0.00217	-0.01399	1.00913	23.52470	8.50876	162.71912	0.54173	0.41305	-0.08783	0.05129	0.02115	-0.02066	30.83341	1.60262	12.56574	0.21344	0.75016	0.31177	0.00752	0.10410	-0.06022	2.06353	1.04274	2.84924	-0.56530	-5.07271	13.91649	3.48926	1.67923	-13.21942	21.43004	6.06049	7.40960	0.00229	0.00012	0.00195	0.00011
132			1.31000	-14.01923	3.51583	-169.91890	-0.45668	0.05853	0.02644	0.00029	0.00141	-0.00065	-0.00215	-0.01144	1.00115	23.46014	8.54377	162.58305	0.52903	0.40650	-0.08808	0.03417	0.00986	-0.02011	30.81641	1.58241	12.68780	0.22479	0.74525	0.30901	0.00394	0.09667	-0.03805	-1.67465	-0.30855	-0.98807	-1.67888	-3.13772	13.19343	4.44496	0.84430	-9.24912	21.39712	6.09992	7.43011	0.00238	0.00013	0.00192	0.00014
133			1.32000	-14.02209	3.48077	-169.88867	-0.45352	0.06047	0.02563	-0.00094	0.00374	-0.00253	0.00214	-0.01129	0.99090	23.41298	8.58747	162.46526	0.51934	0.41272	-0.09240	0.02384	0.00024	-0.01746	30.80790	1.54727	12.76315	0.22185	0.75737	0.31335	0.00280	0.07604	-0.01069	-4.76081	-1.26777	-4.49928	-2.39010	-1.98059	10.69828	4.66905	0.76783	-3.87825	21.35906	6.13137	7.44417	0.00244	0.00012	0.00193	0.00016
134			1.33000	-14.02719	3.41965	-169.82625	-0.45201	0.06224	0.02572	-0.00061	0.00511	-0.00384	0.00811	-0.01413	0.98045	23.37754	8.62924	162.38188	0.51865	0.42520	-0.09735	0.02187	-0.00642	-0.01174	30.79947	1.50361	12.78032	0.19949	0.77162	0.31914	0.00457	0.04140	0.01832	-6.58588	-1.74293	-6.98410	-2.51562	-1.83799	6.68242	3.97765	1.54479	1.94538	21.31805	6.15456	7.45140	0.00249	0.00011	0.00199	0.00018
135			1.34000	-14.03215	3.34804	-169.74539	-0.45288	0.06436	0.02716	0.00060	0.00520	-0.00454	0.01375	-0.01654	0.97279	23.34648	8.65825	162.34389	0.51752	0.43629	-0.10044	0.02761	-0.00858	-0.00352	30.78233	1.46077	12.73811	0.18388	0.78089	0.32244	0.00856	-0.00280	0.04295	-6.78902	-1.72281	-8.00313	-2.00501	-2.69727	1.83088	2.38000	3.02811	7.11131	21.27744	6.17271	7.45258	0.00255	0.00010	0.00205	0.00017
136			1.35000	-14.03522	3.28334	-169.66269	-0.45644	0.06517	0.03044	0.00222	0.00385	-0.00455	0.01816	-0.01692	0.97047	23.31217	8.66587	162.35362	0.51163	0.44549	-0.10156	0.03915	-0.00528	0.00533	30.74955	1.42902	12.64703	0.18695	0.78734	0.32371	0.01471	-0.04857	0.05741	-5.37360	-1.24704	-7.37638	-0.91471	-4.35540	-2.98883	0.08009	4.90520	10.58244	21.24016	6.18701	7.45081	0.00261	0.00011	0.00211	0.00016
137			1.36000	-14.03519	3.24089	-169.59540	-0.46164	0.06382	0.03557	0.00397	0.00139	-0.00350	0.02173	-0.01739	0.97015	23.26803	8.64692	162.40524	0.50601	0.45552	-0.10119	0.05424	0.00299	0.01298	30.69747	1.41763	12.52725	0.18997	0.79463	0.32643	0.02146	-0.08799	0.05892	-2.64855	-0.39934	-5.14017	0.56630	-6.49836	-7.02279	-2.56495	6.80305	11.67268	21.20774	6.19556	7.45131	0.00267	0.00013	0.00213	0.00014
138			1.37000	-14.03125	3.23177	-169.55917	-0.46186	0.06285	0.04018	0.00541	-0.00152	-0.00080	0.02402	-0.01805	0.97048	23.20941	8.60092	162.48721	0.50683	0.46377	-0.09970	0.07102	0.01426	0.01822	30.62613	1.43255	12.40433	0.18496	0.79968	0.32899	0.02652	-0.11408	0.04681	0.94215	0.68621	-1.52013	2.13130	-8.75551	-9.79741	-5.11888	8.38556	10.20994	21.18008	6.19773	7.45819	0.00269	0.00014	0.00211	0.00012
139			1.38000	-14.02338	3.26219	-169.56648	-0.46078	0.06001	0.04420	0.00596	-0.00433	0.00337	0.02426	-0.01748	0.97433	23.13448	8.53200	162.58588	0.50750	0.46919	-0.09766	0.08606	0.02547	0.02062	30.53878	1.47525	12.30362	0.18623	0.80360	0.33059	0.03070	-0.12309	0.02329	4.91273	1.81513	3.06055	3.43230	-10.72998	-11.11406	-7.18252	9.39529	6.53375	21.15458	6.19582	7.46954	0.00267	0.00015	0.00208	0.00012
140			1.39000	-14.01266	3.33322	-169.62411	-0.45685	0.05597	0.04655	0.00495	-0.00650	0.00824	0.02215	-0.01668	0.98226	23.04485	8.44860	162.68752	0.51432	0.47154	-0.09515	0.09759	0.03344	0.02010	30.44133	1.54272	12.24556	0.18396	0.80470	0.33097	0.03199	-0.11368	-0.00730	8.74985	2.75528	7.96589	4.15486	-12.03193	-10.91893	-8.43023	9.67219	1.32081	21.12619	6.19250	7.47727	0.00263	0.00015	0.00205	0.00015
141			1.40000	-14.00127	3.44049	-169.73138	-0.44674	0.05234	0.04869	0.00208	-0.00787	0.01299	0.01858	-0.01588	0.98843	22.94549	8.36236	162.77898	0.52549	0.47072	-0.09068	0.10314	0.03599	0.01669	30.34116	1.62763	12.24338	0.17360	0.80154	0.33196	0.02942	-0.08771	-0.03977	11.92902	3.30424	12.44112	4.11838	-12.37717	-9.31149	-8.68077	9.20130	-4.54814	21.09007	6.18858	7.47398	0.00257	0.00016	0.00206	0.00019
142			1.41000	-13.99186	3.57438	-169.87956	-0.43349	0.04831	0.05088	-0.00215	-0.00824	0.01689	0.01433	-0.01394	0.99375	22.84354	8.28558	162.84927	0.53436	0.46891	-0.08586	0.10029	0.03272	0.01159	30.24558	1.72030	12.30072	0.16730	0.79948	0.33437	0.02562	-0.05133	-0.06924	14.02589	3.36320	15.78921	3.33100	-11.68403	-6.61738	-7.97154	8.10566	-10.10172	21.04482	6.18292	7.46095	0.00252	0.00016	0.00210	0.00022
143			1.42000	-13.98674	3.72214	-170.05385	-0.42065	0.04333	0.05155	-0.00688	-0.00760	0.01872	0.00878	-0.01109	1.00299	22.74672	8.22853	162.89159	0.54361	0.46507	-0.08161	0.09000	0.02474	0.00597	30.16062	1.81074	12.41136	0.16791	0.79483	0.33438	0.02161	-0.01167	-0.09050	14.81232	2.95135	17.50868	2.00382	-10.08658	-3.32722	-6.53375	6.61865	-14.45891	20.99379	6.17379	7.44781	0.00248	0.00015	0.00216	0.00022
144			1.43000	-13.98747	3.86990	-170.23553	-0.40920	0.03883	0.05112	-0.01145	-0.00642	0.01823	0.00421	-0.00753	1.00937	22.66163	8.19689	162.90352	0.54597	0.46123	-0.07940	0.07271	0.01473	0.00072	30.08992	1.89072	12.56053	0.17603	0.79289	0.33402	0.01775	0.02335	-0.10090	14.26303	2.14542	17.36349	0.50653	-7.84741	0.02727	-4.72897	5.01668	-16.97807	20.94339	6.16017	7.44552	0.00245	0.00015	0.00222	0.00020
145			1.44000	-13.99513	4.00470	-170.40527	-0.39889	0.03727	0.05025	-0.01549	-0.00534	0.01582	0.00177	-0.00583	1.01236	22.59346	8.19074	162.88695	0.55086	0.46057	-0.07865	0.05241	0.00542	-0.00367	30.03470	1.95514	12.72793	0.17277	0.79492	0.33617	0.01291	0.04745	-0.10022	12.55785	1.04986	15.45689	-0.77676	-5.31737	2.90299	-2.96147	3.58881	-17.32472	20.89916	6.14138	7.45793	0.00245	0.00014	0.00228	0.00016
146			1.45000	-14.01033	4.11644	-170.54666	-0.39052	0.03608	0.04850	-0.01868	-0.00409	0.01199	0.00090	-0.00577	1.01258	22.54476	8.20498	162.84845	0.55719	0.46267	-0.07985	0.03249	-0.00161	-0.00667	29.99310	2.00254	12.89070	0.16184	0.79855	0.33816	0.00905	0.05588	-0.08810	10.04789	-0.16926	12.22769	-1.60165	-2.96129	4.77021	-1.60728	2.63519	-15.48092	20.86284	6.11538	7.47990	0.00249	0.00013	0.00231	0.00013
147			1.46000	-14.03252	4.19938	-170.64940	-0.38333	0.03499	0.04714	-0.02047	-0.00282	0.00786	0.00245	-0.00577	1.00944	22.51412	8.23112	162.79919	0.55854	0.46990	-0.08359	0.01714	-0.00585	-0.00792	29.96022	2.03498	13.02677	0.15468	0.81079	0.34242	0.00755	0.04737	-0.06705	7.17081	-1.29463	8.29671	-1.92002	-1.27162	5.27249	-0.90901	2.38403	-11.76454	20.83307	6.07984	7.50324	0.00255	0.00012	0.00232	0.00011
148			1.47000	-14.05965	4.25244	-170.70995	-0.37757	0.03472	0.04578	-0.02047	-0.00173	0.00389	0.00513	-0.00629	1.00624	22.49589	8.25978	162.75258	0.56055	0.47930	-0.08827	0.01039	-0.00753	-0.00709	29.92908	2.05662	13.11869	0.14726	0.82552	0.34681	0.00814	0.02347	-0.03971	4.34793	-2.13410	4.25354	-1.83428	-0.60287	4.40608	-0.90130	2.91813	-6.81249	20.80704	6.03568	7.52098	0.00263	0.00011	0.00229	0.00011
149			1.48000	-14.08868	4.27850	-170.73024	-0.37360	0.03411	0.04394	-0.01848	-0.00085	0.00051	0.00708	-0.00784	1.00532	22.48154	8.28301	162.72020	0.56800	0.48706	-0.09212	0.01379	-0.00684	-0.00428	29.89220	2.07222	13.15683	0.13499	0.83327	0.34747	0.00994	-0.01068	-0.01030	1.91004	-2.55855	0.55347	-1.48223	-1.05954	2.52146	-1.45581	4.11693	-1.46338	20.78113	5.98813	7.52803	0.00270	0.00010	0.00222	0.00013
150			1.49000	-14.11590	4.28323	-170.71605	-0.37179	0.03391	0.04262	-0.01458	-0.00027	-0.00197	0.00774	-0.00894	1.00699	22.46181	8.29503	162.70906	0.57554	0.49000	-0.09345	0.02651	-0.00390	-0.00026	29.84393	2.08627	13.14083	0.12839	0.83131	0.34378	0.01271	-0.04677	0.01572	0.09583	-2.50415	-2.44887	-0.96799	-2.49769	0.15169	-2.33921	5.68759	3.40829	20.75215	5.94361	7.52238	0.00276	0.00010	0.00212	0.00016
151			1.50000	-14.13761	4.27434	-170.67647	-0.37076	0.03502	0.04194	-0.00903	-0.00004	-0.00345	0.00803	-0.00935	1.00917	22.42884	8.29268	162.72075	0.58103	0.48971	-0.09307	0.04603	0.00068	0.00388	29.78157	2.10207	13.07926	0.12680	0.82449	0.33804	0.01592	-0.07693	0.03394	-0.88827	-1.96822	-4.41778	-0.38898	-4.61150	-2.21178	-3.29741	7.27877	7.04156	20.71891	5.90686	7.50690	0.00279	0.00010	0.00202	0.00018
152			1.51000	-14.15065	4.26154	-170.62401	-0.36840	0.03727	0.04170	-0.00234	-0.00024	-0.00379	0.00967	-0.00978	1.01226	22.37737	8.27538	162.75307	0.58799	0.49384	-0.09394	0.06959	0.00602	0.00757	29.70563	2.12193	12.98778	0.12128	0.82604	0.33575	0.01796	-0.09716	0.04258	-0.85304	-0.98176	-5.06570	0.15822	-7.05654	-4.23858	-4.13009	8.58646	8.91296	20.68323	5.88074	7.48931	0.00277	0.00011	0.00194	0.00018
153			1.52000	-14.15256	4.25616	-170.57343	-0.36427	0.03824	0.04250	0.00486	-0.00097	-0.00292	0.01277	-0.00949	1.01592	22.30485	8.24463	162.80167	0.59253	0.50460	-0.09680	0.09436	0.01129	0.01072	29.61899	2.14714	12.88613	0.11755	0.83975	0.33804	0.01922	-0.10620	0.04131	0.33448	0.40931	-4.23643	0.57462	-9.56323	-5.77858	-4.73597	9.43391	8.82352	20.64883	5.86633	7.47790	0.00274	0.00012	0.00191	0.00016
154			1.53000	-14.14158	4.27043	-170.54025	-0.35786	0.03649	0.04461	0.01206	-0.00213	-0.00071	0.01549	-0.00881	1.01898	22.21049	8.20349	162.86191	0.59592	0.51677	-0.09877	0.11901	0.01594	0.01302	29.52553	2.17871	12.79429	0.11375	0.85310	0.34091	0.01949	-0.10333	0.03001	2.71940	2.15342	-1.91434	0.82037	-11.99711	-6.82096	-5.15223	9.80309	6.87659	20.61889	5.86223	7.47583	0.00269	0.00013	0.00194	0.00013
155			1.54000	-14.11646	4.31644	-170.53940	-0.35167	0.03308	0.04694	0.01900	-0.00345	0.00310	0.01659	-0.00791	1.02018	22.09424	8.15476	162.92949	0.59625	0.52342	-0.09840	0.14281	0.02016	0.01428	29.42864	2.21820	12.72985	0.11212	0.85571	0.33998	0.01946	-0.09009	0.00966	6.22616	4.18775	1.81299	0.95541	-14.35945	-7.43042	-5.49900	9.81894	3.36281	20.59521	5.86547	7.48216	0.00266	0.00014	0.00201	0.00009
156			1.55000	-14.07629	4.40477	-170.58456	-0.34728	0.02837	0.04905	0.02557	-0.00458	0.00856	0.01608	-0.00667	1.02029	21.95576	8.09997	163.00079	0.59202	0.52414	-0.09621	0.16584	0.02473	0.01486	29.33002	2.26780	12.70660	0.11575	0.84853	0.33513	0.02019	-0.07141	-0.01711	10.70353	6.43902	6.86068	1.09356	-16.76711	-7.80457	-5.95303	9.72075	-1.31934	20.57940	5.87327	7.49657	0.00266	0.00015	0.00211	0.00004
157			1.56000	-14.02045	4.54428	-170.68883	-0.34209	0.02533	0.05004	0.03141	-0.00573	0.01541	0.01476	-0.00581	1.01882	21.79376	8.03832	163.07489	0.58812	0.52000	-0.09300	0.19065	0.03040	0.01553	29.22862	2.33094	12.73361	0.11619	0.83415	0.32789	0.02079	-0.05332	-0.04705	15.97720	8.82468	13.18933	1.35477	-19.40589	-8.32267	-6.72206	9.80867	-6.68573	20.57207	5.88332	7.51878	0.00267	0.00016	0.00222	0.00001
158			1.57000	-13.94855	4.74183	-170.86496	-0.33753	0.01993	0.05210	0.03626	-0.00590	0.02414	0.01431	-0.00559	1.01451	21.60594	7.96656	163.15512	0.58029	0.52035	-0.09087	0.21652	0.03805	0.01728	29.12058	2.41200	12.81442	0.11262	0.82772	0.32499	0.02155	-0.04166	-0.07844	21.80696	11.21593	20.70506	1.81842	-22.39744	-9.39820	-7.97647	10.33331	-12.22246	20.57093	5.89306	7.54468	0.00270	0.00017	0.00231	-0.00001
159			1.58000	-13.86089	5.00114	-171.12402	-0.33477	0.00992	0.05766	0.03952	-0.00361	0.03654	0.01489	-0.00580	1.00848	21.39030	7.87999	163.24834	0.56660	0.52920	-0.08900	0.24088	0.04839	0.02018	29.00028	2.51590	12.94737	0.10704	0.83502	0.33029	0.02283	-0.03927	-0.11175	27.81956	13.37180	29.10925	2.53015	-25.65344	-11.18332	-9.79010	11.38836	-17.51826	20.57199	5.89995	7.56873	0.00275	0.00017	0.00237	-0.00001
160			1.59000	-13.75965	5.32105	-171.47241	-0.32924	-0.00132	0.06537	0.03962	0.00056	0.05264	0.01582	-0.00682	1.00048	21.14706	7.77400	163.36084	0.55458	0.54280	-0.08618	0.26312	0.06172	0.02331	28.86234	2.64707	13.12774	0.09056	0.84995	0.34207	0.02201	-0.04553	-0.14733	33.48016	14.94466	37.76301	3.49732	-28.83986	-13.33023	-12.05918	12.88884	-22.37707	20.57236	5.90238	7.58970	0.00281	0.00018	0.00236	-0.00001
161			1.60000	-13.64954	5.69396	-171.90782	-0.32161	-0.01348	0.07517	0.03606	0.00636	0.07207	0.01607	-0.00809	0.98910	20.87980	7.64636	163.49280	0.54164	0.55647	-0.08091	0.27801	0.07740	0.02490	28.70309	2.80785	13.35046	0.06755	0.86641	0.35803	0.01864	-0.05640	-0.18484	38.14895	15.62710	45.71347	4.63176	-31.46952	-15.08681	-14.46701	14.58549	-26.77387	20.57061	5.90047	7.61057	0.00288	0.00018	0.00230	0.00001
162			1.61000	-13.53676	6.10562	-172.41708	-0.30610	-0.02186	0.08192	0.02894	0.01087	0.08792	0.01294	-0.00668	0.98095	20.59564	7.49908	163.63611	0.53275	0.55838	-0.07345	0.28480	0.09198	0.02376	28.52231	2.99657	13.61145	0.05361	0.86928	0.36707	0.01636	-0.06422	-0.21723	41.17487	15.31819	51.88329	5.73250	-33.06282	-15.64291	-16.51504	16.10366	-30.68072	20.56556	5.89563	7.63417	0.00295	0.00017	0.00220	0.00003
163			1.62000	-13.42712	6.53577	-172.97612	-0.28890	-0.02523	0.08314	0.02077	0.01254	0.09406	0.00623	-0.00076	0.98147	20.30429	7.33899	163.77582	0.52139	0.54508	-0.06632	0.27806	0.10121	0.02036	28.32422	3.20601	13.90669	0.06820	0.86014	0.36539	0.02199	-0.06223	-0.23798	42.04055	14.15330	55.33474	6.52638	-33.23138	-14.46519	-17.65566	17.00226	-33.91779	20.55576	5.88923	7.66006	0.00300	0.00017	0.00207	0.00005
164			1.63000	-13.32495	6.96064	-173.55316	-0.27311	-0.02648	0.08116	0.01344	0.01242	0.09126	-0.00106	0.00645	0.98669	20.01763	7.17721	163.89426	0.51010	0.52890	-0.06175	0.25823	0.10348	0.01593	28.11813	3.42366	14.23009	0.09028	0.85422	0.36195	0.02889	-0.04864	-0.24804	40.50149	12.40825	55.56201	6.74685	-31.70410	-11.61324	-17.48978	16.84913	-36.03695	20.54009	5.88146	7.68422	0.00303	0.00017	0.00196	0.00009
165			1.64000	-13.23305	7.35593	-174.11441	-0.25912	-0.02984	0.07748	0.00771	0.01238	0.08173	-0.00722	0.01075	0.99078	19.74956	7.02697	163.97838	0.50660	0.51894	-0.06070	0.22953	0.09749	0.01146	27.91802	3.63373	14.56969	0.09107	0.85549	0.36148	0.02669	-0.02585	-0.24631	36.64157	10.35394	52.64017	6.18126	-28.40720	-7.85010	-15.90075	15.39512	-36.32053	20.51800	5.87115	7.70055	0.00305	0.00017	0.00188	0.00013
166			1.65000	-13.15358	7.70007	-174.62987	-0.24814	-0.03188	0.07233	0.00353	0.01075	0.06750	-0.01262	0.01222	0.99279	19.51458	6.90146	164.02603	0.51009	0.50935	-0.06085	0.19259	0.08035	0.00715	27.73974	3.82000	14.90508	0.07590	0.85346	0.36051	0.01843	0.00079	-0.22711	30.79498	8.17293	47.09252	4.72422	-23.55193	-4.23631	-13.07422	12.70549	-34.11686	20.48962	5.85670	7.70368	0.00306	0.00016	0.00183	0.00017
167			1.66000	-13.08862	7.97560	-175.07637	-0.24382	-0.03139	0.06686	0.00048	0.00758	0.05170	-0.01616	0.01322	0.99409	19.32491	6.81171	164.04521	0.50875	0.50055	-0.06257	0.14653	0.05327	0.00358	27.59735	3.96902	15.21041	0.06933	0.85515	0.35978	0.01225	0.02553	-0.19117	23.42941	5.98017	39.62111	2.46385	-17.66316	-1.49101	-9.39538	9.18368	-29.32079	20.45585	5.83798	7.69091	0.00306	0.00015	0.00181	0.00020
168			1.67000	-13.03995	8.17027	-175.43805	-0.24183	-0.03110	0.06213	-0.00185	0.00417	0.03658	-0.01659	0.01341	0.99571	19.18702	6.76482	164.04762	0.50716	0.50163	-0.06730	0.09917	0.02072	0.00079	27.49895	4.07197	15.46178	0.06434	0.87051	0.36342	0.00682	0.04575	-0.14427	15.08917	3.85815	30.89996	-0.30669	-11.46215	0.28615	-5.33630	5.43657	-22.47829	20.41864	5.81786	7.66479	0.00304	0.00013	0.00178	0.00021
169			1.68000	-13.00863	8.27747	-175.70537	-0.24448	-0.03057	0.05752	-0.00366	0.00070	0.02252	-0.01522	0.01305	0.99718	19.10045	6.76276	164.04221	0.50351	0.50600	-0.07344	0.05556	-0.01294	-0.00165	27.44539	4.12581	15.64276	0.06416	0.88661	0.36557	0.00266	0.05880	-0.08914	6.37800	1.87215	21.48100	-3.10566	-5.66840	1.41200	-1.40356	2.04177	-14.46137	20.38149	5.80178	7.63446	0.00301	0.00012	0.00174	0.00020
170			1.69000	-12.99477	8.29695	-175.87372	-0.25083	-0.02908	0.05226	-0.00495	-0.00237	0.01008	-0.01287	0.01348	0.99568	19.05886	6.80102	164.03278	0.49255	0.50704	-0.07992	0.01964	-0.04129	-0.00389	27.43122	4.13341	15.74550	0.07746	0.89373	0.36097	-0.00070	0.06131	-0.03216	-1.99681	0.09927	11.88413	-5.39138	-0.86099	2.22381	1.91127	-0.57198	-6.14728	20.34845	5.79553	7.61224	0.00297	0.00010	0.00170	0.00016
171			1.70000	-12.99688	8.23616	-175.94424	-0.25566	-0.02568	0.04637	-0.00548	-0.00431	0.00038	-0.00839	0.01294	0.99175	19.05221	6.86921	164.01985	0.48513	0.51165	-0.08806	-0.00553	-0.06038	-0.00586	27.44657	4.10310	15.76991	0.08375	0.90012	0.35499	-0.00344	0.05214	0.01865	-9.20436	-1.35332	2.80171	-6.80092	2.57812	2.78578	4.23305	-2.19251	1.69817	20.32136	5.80291	7.60467	0.00291	0.00009	0.00170	0.00013
172			1.71000	-13.01163	8.11142	-175.92665	-0.26293	-0.02170	0.04232	-0.00535	-0.00490	-0.00612	-0.00264	0.01047	0.98727	19.06867	6.95371	164.00470	0.48234	0.52013	-0.09534	-0.02004	-0.06954	-0.00680	27.47991	4.04676	15.72262	0.07831	0.90475	0.35040	-0.00428	0.03157	0.05949	-14.41714	-2.39824	-4.88734	-7.26691	4.48900	2.84798	5.37483	-2.82041	8.46108	20.29866	5.82485	7.60834	0.00283	0.00009	0.00176	0.00011
173			1.72000	-13.03467	7.94661	-175.84015	-0.27541	-0.01781	0.04009	-0.00502	-0.00444	-0.01002	0.00346	0.00716	0.98462	19.09661	7.04070	163.99243	0.47975	0.52996	-0.10142	-0.02515	-0.06975	-0.00602	27.52007	3.97785	15.61537	0.07070	0.90832	0.34662	-0.00373	0.00239	0.08818	-17.10951	-3.04089	-10.40867	-6.91565	4.99632	2.16271	5.34686	-2.63551	13.64216	20.27761	5.85999	7.61520	0.00276	0.00010	0.00187	0.00010
174			1.73000	-13.06229	7.76835	-175.71010	-0.29089	-0.01613	0.04003	-0.00508	-0.00385	-0.01202	0.00911	0.00355	0.98643	19.12696	7.11846	163.98961	0.47954	0.54297	-0.10629	-0.02365	-0.06328	-0.00346	27.55831	3.90940	15.46484	0.06099	0.91437	0.34524	-0.00249	-0.03024	0.10369	-17.19123	-3.35832	-13.32483	-5.94875	4.47803	0.77853	4.34732	-1.93564	16.80852	20.25662	5.90499	7.62011	0.00268	0.00012	0.00204	0.00010
175			1.74000	-13.09193	7.60213	-175.56433	-0.30475	-0.01315	0.04078	-0.00584	-0.00262	-0.01205	0.01409	0.00221	0.98822	19.15423	7.17908	164.00101	0.47393	0.55175	-0.10956	-0.01853	-0.05157	0.00014	27.58897	3.85225	15.29197	0.06436	0.91935	0.34317	-0.00161	-0.05922	0.10430	-14.91694	-3.40009	-13.57004	-4.59390	3.42812	-0.92167	2.72764	-1.06979	17.61654	20.23560	5.95445	7.62284	0.00261	0.00014	0.00226	0.00010
176			1.75000	-13.12147	7.46937	-175.42938	-0.31515	-0.01561	0.04470	-0.00707	-0.00215	-0.01084	0.01962	0.00231	0.99012	19.17637	7.21915	164.02644	0.46432	0.56960	-0.11331	-0.01321	-0.03823	0.00342	27.61012	3.81356	15.12119	0.07190	0.94199	0.34946	-0.00086	-0.07850	0.09253	-10.79697	-3.15426	-11.42336	-3.09598	2.34232	-2.31421	0.91455	-0.41068	15.88731	20.21412	6.00175	7.62484	0.00255	0.00017	0.00246	0.00010
177			1.76000	-13.14856	7.38534	-175.32747	-0.32510	-0.01911	0.04895	-0.00833	-0.00125	-0.00750	0.02243	0.00239	0.99281	19.19415	7.24038	164.05936	0.45805	0.58154	-0.11432	-0.01048	-0.02392	0.00490	27.62369	3.79628	14.97815	0.07625	0.95664	0.35471	-0.00056	-0.08080	0.06652	-5.57943	-2.61796	-7.43087	-1.65748	1.62457	-2.81267	-0.70791	-0.25601	11.76842	20.19105	6.04085	7.62717	0.00249	0.00019	0.00262	0.00010
178			1.77000	-13.17089	7.35660	-175.27412	-0.33741	-0.01893	0.05036	-0.00960	0.00011	-0.00219	0.02145	0.00308	0.99599	19.21043	7.24754	164.08881	0.45171	0.57698	-0.11260	-0.01194	-0.01032	0.00387	27.63424	3.79967	14.88538	0.08697	0.95210	0.35215	-0.00116	-0.06357	0.02940	-0.16190	-1.90772	-2.30864	-0.38804	1.55041	-2.15960	-1.85904	-0.72025	5.84173	20.16553	6.06824	7.63220	0.00243	0.00020	0.00274	0.00011
179			1.78000	-13.18764	7.38050	-175.27693	-0.35019	-0.02098	0.05121	-0.01129	0.00135	0.00356	0.01832	0.00415	0.99883	19.23001	7.24680	164.10364	0.44350	0.56787	-0.11010	-0.01798	0.00029	0.00088	27.64699	3.81969	14.85764	0.10172	0.94390	0.34864	-0.00284	-0.03204	-0.01047	4.62224	-1.24604	3.16928	0.63825	2.20996	-0.56019	-2.39134	-1.67050	-0.89175	20.13809	6.08433	7.64416	0.00237	0.00021	0.00282	0.00011
180			1.79000	-13.19991	7.44681	-175.33536	-0.36399	-0.02467	0.05173	-0.01386	0.00257	0.00885	0.01378	0.00429	0.99871	19.25796	7.24402	164.09732	0.43531	0.55496	-0.10661	-0.02731	0.00676	-0.00288	27.66540	3.85011	14.89785	0.11180	0.93023	0.34472	-0.00514	0.00603	-0.04599	8.20373	-0.81875	8.27589	1.35153	3.44567	1.44891	-2.31442	-2.79559	-7.23298	20.10922	6.09276	7.66567	0.00231	0.00020	0.00285	0.00011
181			1.80000	-13.20978	7.54148	-175.44194	-0.37852	-0.02869	0.05203	-0.01707	0.00355	0.01304	0.00824	0.00291	0.99880	19.29762	7.24386	164.06960	0.43277	0.54028	-0.10204	-0.03778	0.00875	-0.00600	27.69028	3.88410	14.99680	0.11164	0.91108	0.34086	-0.00691	0.04133	-0.07141	10.39100	-0.65654	12.43821	1.70564	4.89819	3.21259	-1.77410	-3.77176	-12.08441	20.07795	6.09779	7.69449	0.00227	0.00020	0.00284	0.00012
182			1.81000	-13.21877	7.65058	-175.58461	-0.39244	-0.03012	0.05127	-0.02003	0.00384	0.01555	0.00336	0.00099	1.00082	19.34915	7.24880	164.02707	0.43457	0.52665	-0.09847	-0.04667	0.00729	-0.00749	27.72028	3.91565	15.13511	0.10718	0.89421	0.33811	-0.00762	0.06573	-0.08363	11.33627	-0.65312	15.33505	1.75651	6.11942	4.11490	-1.04100	-4.32050	-14.67750	20.04298	6.10213	7.72499	0.00224	0.00019	0.00280	0.00013
183			1.82000	-13.22725	7.76329	-175.74968	-0.40664	-0.03122	0.05009	-0.02199	0.00379	0.01656	0.00027	-0.00059	1.00350	19.40955	7.25779	163.98143	0.43394	0.51799	-0.09746	-0.05081	0.00452	-0.00690	27.75188	3.94140	15.28757	0.10664	0.88712	0.33762	-0.00744	0.07422	-0.08262	11.38000	-0.67914	16.93458	1.67023	6.69902	3.75049	-0.45509	-4.23823	-14.74414	20.00485	6.10668	7.75271	0.00221	0.00018	0.00274	0.00014
184			1.83000	-13.23478	7.87268	-175.92468	-0.42161	-0.03274	0.05051	-0.02268	0.00361	0.01702	-0.00044	-0.00265	1.00395	19.47317	7.26635	163.94656	0.42987	0.51651	-0.09780	-0.04853	0.00258	-0.00410	27.78010	3.96138	15.42860	0.10524	0.89133	0.34198	-0.00593	0.06516	-0.07111	10.86415	-0.66712	17.42803	1.62557	6.37675	2.09171	-0.29053	-3.43351	-12.57175	19.96617	6.11093	7.77630	0.00220	0.00018	0.00267	0.00013
185			1.84000	-13.24094	7.97482	-176.09988	-0.43393	-0.03482	0.05226	-0.02209	0.00342	0.01715	-0.00018	-0.00573	1.00252	19.53290	7.26837	163.93388	0.42932	0.51922	-0.09777	-0.04075	0.00307	0.00028	27.79917	3.97832	15.53804	0.09475	0.89777	0.34841	-0.00304	0.04039	-0.05264	10.07229	-0.60709	17.08478	1.73901	5.15170	-0.38485	-0.66036	-1.99191	-8.97427	19.93032	6.11380	7.79680	0.00220	0.00017	0.00259	0.00012
186			1.85000	-13.24547	8.06838	-176.26826	-0.44575	-0.03532	0.05348	-0.02050	0.00311	0.01652	-0.00116	-0.00859	1.00150	19.58202	7.25884	163.94733	0.43071	0.51568	-0.09572	-0.02883	0.00643	0.00459	27.80453	3.99649	15.60621	0.08541	0.89257	0.34955	-0.00020	0.00668	-0.03213	9.24442	-0.49427	16.12719	2.00610	3.29161	-2.81510	-1.48417	-0.24203	-5.06693	19.90020	6.11374	7.81562	0.00222	0.00016	0.00251	0.00010
187			1.86000	-13.24811	8.15419	-176.42459	-0.45847	-0.03555	0.05465	-0.01823	0.00293	0.01547	-0.00195	-0.01073	1.00201	19.61560	7.23646	163.98128	0.42980	0.51245	-0.09408	-0.01497	0.01151	0.00742	27.79511	4.01985	15.63544	0.08128	0.88992	0.35029	0.00209	-0.02621	-0.01581	8.56465	-0.34115	14.72897	2.29083	1.21985	-4.39502	-2.52455	1.40497	-1.83196	19.87729	6.10928	7.83276	0.00224	0.00016	0.00243	0.00007
188			1.87000	-13.24894	8.23457	-176.56532	-0.46885	-0.03664	0.05672	-0.01566	0.00295	0.01432	-0.00255	-0.01232	1.00115	19.63164	7.20426	164.02441	0.42725	0.51041	-0.09198	-0.00203	0.01640	0.00804	27.77298	4.05047	15.63632	0.07812	0.88816	0.35147	0.00362	-0.05114	-0.00613	8.03873	-0.20343	13.02038	2.42637	-0.62758	-4.71641	-3.47413	2.61427	0.20937	19.86174	6.10006	7.84605	0.00228	0.00015	0.00235	0.00005
189			1.88000	-13.24874	8.31039	-176.68771	-0.47546	-0.03686	0.05850	-0.01325	0.00288	0.01271	-0.00337	-0.01319	0.99988	19.63140	7.16815	164.06386	0.42560	0.50716	-0.08944	0.00780	0.01960	0.00648	27.74288	4.08755	15.62236	0.07534	0.88370	0.35136	0.00425	-0.06342	-0.00282	7.40608	-0.13774	11.07223	2.33040	-1.93001	-3.75484	-4.04199	3.19645	0.99789	19.85245	6.08738	7.85235	0.00233	0.00015	0.00227	0.00003
190			1.89000	-13.24853	8.37872	-176.78944	-0.48307	-0.03708	0.06099	-0.01125	0.00258	0.01080	-0.00264	-0.01271	0.99929	19.61859	7.13465	164.08827	0.41670	0.50863	-0.08864	0.01326	0.02035	0.00340	27.71053	4.12752	15.60609	0.08209	0.89172	0.35527	0.00448	-0.06249	-0.00414	6.37132	-0.15412	8.94455	1.96725	-2.52991	-1.76719	-4.02106	3.09858	0.77158	19.84749	6.07371	7.85033	0.00240	0.00014	0.00218	0.00002
191			1.90000	-13.24908	8.43452	-176.86888	-0.49039	-0.03882	0.06381	-0.00951	0.00209	0.00849	-0.00151	-0.01185	1.00030	19.59820	7.11023	164.09003	0.40698	0.51383	-0.08883	0.01445	0.01729	-0.00072	27.68212	4.16485	15.59678	0.08979	0.90584	0.36148	0.00378	-0.04854	-0.00786	4.87785	-0.22831	6.71299	1.25085	-2.41339	0.82619	-3.33624	2.37810	-0.09419	19.84436	6.06167	7.84153	0.00247	0.00015	0.00210	0.00002
192			1.91000	-13.25086	8.47370	-176.92526	-0.49651	-0.04006	0.06660	-0.00799	0.00130	0.00575	-0.00108	-0.01176	1.00392	19.57521	7.10144	164.06641	0.40426	0.51895	-0.08805	0.01246	0.00940	-0.00522	27.66277	4.19348	15.59961	0.08891	0.91594	0.36779	0.00195	-0.02378	-0.01170	3.03087	-0.35197	4.40658	0.13165	-1.67369	3.59538	-2.05400	1.22196	-1.18243	19.83980	6.05315	7.82905	0.00255	0.00015	0.00204	0.00004
193			1.92000	-13.25449	8.49331	-176.95757	-0.50096	-0.04213	0.06859	-0.00666	0.00031	0.00252	-0.00165	-0.01178	1.00855	19.55402	7.11344	164.01848	0.40530	0.52219	-0.08678	0.00827	-0.00245	-0.00936	27.65563	4.20812	15.61529	0.08522	0.91885	0.37122	-0.00010	0.00640	-0.01337	0.94696	-0.51773	2.00479	-1.27533	-0.51975	6.14122	-0.37086	-0.10085	-2.06730	19.83017	6.04887	7.81603	0.00263	0.00016	0.00199	0.00007
194			1.93000	-13.26029	8.49161	-176.96469	-0.50583	-0.04246	0.06809	-0.00524	-0.00080	-0.00094	-0.00296	-0.01061	1.01259	19.53752	7.14786	163.95087	0.40266	0.51851	-0.08596	0.00313	-0.01560	-0.01250	27.66119	4.20557	15.63998	0.09195	0.91236	0.36808	-0.00203	0.03438	-0.01114	-1.22109	-0.67917	-0.43235	-2.71497	0.74214	8.04351	1.39622	-1.29069	-2.37803	19.81309	6.04883	7.80479	0.00270	0.00017	0.00196	0.00010
195			1.94000	-13.26791	8.46871	-176.94696	-0.51175	-0.03936	0.06504	-0.00331	-0.00170	-0.00391	-0.00391	-0.00892	1.01607	19.52688	7.20168	163.87178	0.39753	0.51040	-0.08653	-0.00117	-0.02699	-0.01418	27.67724	4.18597	15.66619	0.10562	0.90190	0.36071	-0.00384	0.05341	-0.00481	-3.23154	-0.75982	-2.66597	-3.91323	1.76313	8.88574	2.89837	-2.09435	-1.91069	19.78798	6.05217	7.79638	0.00276	0.00018	0.00195	0.00014
196			1.95000	-13.27597	8.42764	-176.90836	-0.51886	-0.03674	0.06271	-0.00060	-0.00227	-0.00591	-0.00261	-0.00856	1.01733	19.52109	7.26774	163.79288	0.39156	0.50971	-0.08928	-0.00290	-0.03529	-0.01399	27.69958	4.15259	15.68516	0.11337	0.90264	0.35816	-0.00468	0.06049	0.00452	-4.75990	-0.68206	-4.31084	-4.68948	2.21786	8.34362	3.85211	-2.35787	-0.68356	19.75595	6.05757	7.79067	0.00281	0.00018	0.00197	0.00017
197			1.96000	-13.28236	8.37489	-176.85724	-0.52896	-0.03587	0.06260	0.00281	-0.00255	-0.00687	0.00048	-0.01045	1.01540	19.51718	7.33646	163.72791	0.38560	0.51634	-0.09244	-0.00112	-0.03967	-0.01136	27.72291	4.11125	15.68914	0.10957	0.91158	0.36131	-0.00395	0.05464	0.01556	-5.50826	-0.42025	-5.07694	-4.95480	1.91819	6.38296	4.10293	-2.03649	1.08260	19.71990	6.06410	7.78801	0.00284	0.00019	0.00202	0.00018
198			1.97000	-13.28514	8.31934	-176.80356	-0.53525	-0.03524	0.06274	0.00633	-0.00244	-0.00670	0.00441	-0.01315	1.00993	19.51116	7.39777	163.68872	0.38213	0.52564	-0.09598	0.00392	-0.03888	-0.00667	27.74177	4.06884	15.67340	0.09761	0.92220	0.36571	-0.00211	0.03700	0.02620	-5.37053	-0.03367	-4.97853	-4.65859	0.88891	3.41855	3.63593	-1.18738	3.00694	19.68412	6.07194	7.79000	0.00285	0.00019	0.00208	0.00016
199			1.98000	-13.28355	8.26955	-176.75531	-0.54151	-0.03503	0.06456	0.00936	-0.00202	-0.00585	0.00767	-0.01537	1.00502	19.49937	7.44297	163.68073	0.37787	0.53362	-0.09731	0.01092	-0.03200	-0.00100	27.75136	4.03235	15.63774	0.08854	0.93018	0.37027	-0.00009	0.01143	0.03381	-4.50933	0.37939	-4.28858	-3.80029	-0.63570	0.21751	2.55697	0.01293	4.61848	19.65277	6.08139	7.79760	0.00286	0.00019	0.00214	0.00014
200			1.99000	-13.27785	8.23121	-176.71667	-0.54789	-0.03542	0.06693	0.01169	-0.00143	-0.00459	0.00848	-0.01620	1.00237	19.47959	7.46647	163.70067	0.37275	0.53438	-0.09547	0.01820	-0.01970	0.00383	27.74897	4.00767	15.58714	0.08822	0.92717	0.37055	0.00187	-0.01561	0.03566	-3.24320	0.75571	-3.34598	-2.52222	-2.32239	-2.41294	1.10341	1.29175	5.47054	19.62707	6.09211	7.80937	0.00287	0.00020	0.00220	0.00011
201			2.00000	-13.26865	8.20660	-176.68863	-0.55677	-0.03440	0.06848	0.01368	-0.00074	-0.00316	0.00680	-0.01559	1.00160	19.45094	7.46748	163.73866	0.36457	0.52462	-0.09106	0.02443	-0.00528	0.00654	27.73450	3.99809	15.53090	0.09943	0.91172	0.36502	0.00401	-0.03652	0.03080	-1.89664	1.08962	-2.39318	-1.13241	-3.87716	-3.96234	-0.38469	2.37877	5.30870	19.60558	6.10263	7.82215	0.00289	0.00021	0.00226	0.00010
202			2.01000	-13.25630	8.19499	-176.67038	-0.56620	-0.03329	0.06962	0.01569	-0.00019	-0.00178	0.00399	-0.01488	1.00391	19.41349	7.44994	163.78284	0.35917	0.51296	-0.08611	0.02916	0.00723	0.00714	27.71021	4.00330	15.47993	0.10950	0.89482	0.35914	0.00574	-0.04649	0.02102	-0.72677	1.40699	-1.50301	0.04431	-5.07431	-4.37264	-1.56073	3.05152	4.16932	19.58611	6.11151	7.83247	0.00291	0.00022	0.00233	0.00009
203			2.02000	-13.24079	8.19359	-176.66136	-0.57414	-0.03473	0.07118	0.01759	0.00019	-0.00052	0.00162	-0.01447	1.00581	19.36893	7.42066	163.82364	0.35426	0.50599	-0.08236	0.03143	0.01557	0.00635	27.68051	4.01962	15.44364	0.11476	0.88534	0.35667	0.00626	-0.04537	0.00876	0.14678	1.69685	-0.67477	0.80780	-5.71102	-3.89574	-2.23269	3.14757	2.34278	19.56705	6.11799	7.83757	0.00293	0.00023	0.00241	0.00010
204			2.03000	-13.22257	8.19927	-176.66072	-0.57811	-0.03487	0.07151	0.01893	0.00044	0.00056	0.00050	-0.01441	1.00437	19.32117	7.38737	163.85507	0.35021	0.50127	-0.08058	0.03083	0.01876	0.00483	27.65133	4.04222	15.42759	0.11389	0.88140	0.35616	0.00525	-0.03561	-0.00376	0.75250	1.91912	0.04404	1.07775	-5.69163	-2.87836	-2.38831	2.63421	0.25017	19.54783	6.12209	7.83675	0.00294	0.00023	0.00250	0.00010
205			2.04000	-13.20247	8.20979	-176.66685	-0.57976	-0.03544	0.07218	0.01971	0.00062	0.00134	0.00098	-0.01509	1.00143	19.27463	7.35743	163.87474	0.34770	0.50297	-0.08056	0.02820	0.01719	0.00305	27.62842	4.06624	15.43285	0.10594	0.88728	0.36044	0.00317	-0.02127	-0.01452	1.16321	2.06258	0.55861	0.86930	-5.15815	-1.66807	-2.13213	1.68276	-1.66656	19.52873	6.12414	7.83140	0.00295	0.00024	0.00258	0.00010
206			2.05000	-13.18128	8.22353	-176.67702	-0.58135	-0.03612	0.07339	0.01993	0.00075	0.00166	0.00270	-0.01553	0.99745	19.23185	7.33605	163.88335	0.34183	0.50828	-0.08165	0.02448	0.01199	0.00127	27.61505	4.08798	15.45583	0.10105	0.90044	0.36761	0.00116	-0.00621	-0.02196	1.40434	2.10559	0.73136	0.29555	-4.37128	-0.50047	-1.62499	0.61228	-3.04708	19.50966	6.12478	7.82360	0.00297	0.00024	0.00266	0.00011
207			2.06000	-13.16034	8.23881	-176.68683	-0.58138	-0.03548	0.07416	0.01902	0.00079	0.00128	0.00364	-0.01536	0.99438	19.19360	7.32605	163.88266	0.33719	0.50995	-0.08166	0.02074	0.00489	-0.00045	27.61119	4.10498	15.48997	0.09958	0.90670	0.37187	-0.00042	0.00645	-0.02491	1.41915	1.98147	0.42295	-0.44684	-3.50847	0.56330	-1.02661	-0.29265	-3.71616	19.48977	6.12447	7.81467	0.00298	0.00024	0.00273	0.00011
208			2.07000	-13.14185	8.25291	-176.69055	-0.58393	-0.03611	0.07575	0.01681	0.00075	0.00019	0.00258	-0.01483	0.99420	19.16012	7.32774	163.87367	0.33301	0.50675	-0.07901	0.01700	-0.00206	-0.00189	27.61475	4.11633	15.52779	0.10341	0.90171	0.37213	-0.00157	0.01447	-0.02361	1.13954	1.66040	-0.34301	-1.14947	-2.64146	1.48341	-0.47353	-0.91683	-3.70808	19.46819	6.12379	7.80622	0.00299	0.00024	0.00278	0.00012
209			2.08000	-13.12773	8.26277	-176.68416	-0.58701	-0.03455	0.07624	0.01368	0.00055	-0.00128	0.00089	-0.01396	0.99466	19.13195	7.33948	163.85803	0.32903	0.49893	-0.07588	0.01342	-0.00799	-0.00282	27.62336	4.12239	15.56309	0.11123	0.89043	0.36894	-0.00238	0.01781	-0.01935	0.60034	1.21890	-1.30212	-1.72767	-1.83599	2.11578	-0.02993	-1.26304	-3.20193	19.44500	6.12303	7.80153	0.00298	0.00024	0.00279	0.00012
210			2.09000	-13.11847	8.26628	-176.66740	-0.59114	-0.03324	0.07629	0.01061	0.00028	-0.00264	-0.00010	-0.01336	0.99439	19.10898	7.35903	163.83920	0.32382	0.49299	-0.07415	0.01050	-0.01329	-0.00311	27.63467	4.12389	15.59184	0.11894	0.88266	0.36620	-0.00282	0.01774	-0.01356	-0.05815	0.79352	-2.13895	-2.22922	-1.18975	2.28990	0.30067	-1.38278	-2.38066	19.42149	6.12219	7.80414	0.00298	0.00024	0.00277	0.00011
211			2.10000	-13.11308	8.26312	-176.64299	-0.59389	-0.03265	0.07636	0.00845	-0.00001	-0.00356	-0.00019	-0.01320	0.99498	19.09023	7.38443	163.82236	0.32147	0.49195	-0.07384	0.00895	-0.01823	-0.00273	27.64704	4.12166	15.61148	0.12219	0.88078	0.36553	-0.00281	0.01507	-0.00700	-0.70417	0.49831	-2.65855	-2.68163	-0.81161	1.91832	0.51783	-1.32745	-1.36598	19.39936	6.12160	7.81461	0.00297	0.00024	0.00272	0.00010
212			2.11000	-13.10971	8.25380	-176.61487	-0.59828	-0.03390	0.07808	0.00786	-0.00032	-0.00407	0.00091	-0.01368	0.99656	19.07370	7.41300	163.81287	0.31906	0.49773	-0.07428	0.00903	-0.02186	-0.00169	27.65895	4.11670	15.62044	0.12245	0.88769	0.36919	-0.00240	0.01031	-0.00028	-1.28654	0.39514	-2.82497	-2.97998	-0.80234	1.06595	0.61210	-1.11873	-0.27466	19.37994	6.12272	7.83009	0.00298	0.00024	0.00266	0.00008
213			2.12000	-13.10612	8.23903	-176.58664	-0.60240	-0.03463	0.08016	0.00913	-0.00062	-0.00421	0.00287	-0.01468	0.99747	19.05675	7.44052	163.81412	0.31758	0.50618	-0.07515	0.01074	-0.02246	-0.00026	27.66896	4.11028	15.61847	0.11855	0.89818	0.37477	-0.00166	0.00389	0.00568	-1.75831	0.50321	-2.73687	-2.97248	-1.19182	-0.01479	0.55933	-0.78899	0.72425	19.36356	6.12745	7.84695	0.00299	0.00024	0.00261	0.00007
214			2.13000	-13.10016	8.22033	-176.56033	-0.60752	-0.03226	0.08117	0.01191	-0.00074	-0.00401	0.00456	-0.01535	0.99685	19.03663	7.46237	163.82581	0.31378	0.50884	-0.07536	0.01345	-0.01939	0.00112	27.67593	4.10424	15.60731	0.11821	0.90262	0.37733	-0.00087	-0.00333	0.00957	-2.00971	0.77358	-2.52456	-2.65564	-1.87004	-0.98546	0.34539	-0.40214	1.43306	19.34950	6.13681	7.86353	0.00299	0.00025	0.00257	0.00006
215			2.14000	-13.09077	8.20063	-176.53687	-0.60996	-0.03071	0.08232	0.01493	-0.00068	-0.00362	0.00491	-0.01550	0.99560	19.01161	7.47625	163.84470	0.31105	0.50757	-0.07375	0.01647	-0.01450	0.00202	27.67936	4.10052	15.59068	0.11876	0.89902	0.37704	-0.00010	-0.00991	0.01035	-1.89990	1.08612	-2.26698	-2.20914	-2.62674	-1.59797	-0.00347	-0.03297	1.69495	19.33617	6.15004	7.88001	0.00299	0.00025	0.00256	0.00006
216			2.15000	-13.07838	8.18422	-176.51649	-0.61280	-0.02995	0.08361	0.01682	-0.00042	-0.00308	0.00424	-0.01518	0.99620	18.98124	7.48312	163.86642	0.30851	0.50427	-0.07121	0.01899	-0.01009	0.00227	27.67935	4.10081	15.57351	0.12179	0.89225	0.37554	0.00052	-0.01480	0.00789	-1.36046	1.30677	-2.00343	-1.83986	-3.24949	-1.77577	-0.43880	0.25601	1.46848	19.32240	6.16506	7.89797	0.00298	0.00025	0.00257	0.00006
217			2.16000	-13.06470	8.17534	-176.49907	-0.61397	-0.02793	0.08512	0.01657	-0.00002	-0.00252	0.00346	-0.01480	0.99821	18.94662	7.48602	163.88715	0.30892	0.50115	-0.06812	0.02040	-0.00739	0.00193	27.67660	4.10617	15.56044	0.12225	0.88603	0.37520	0.00087	-0.01744	0.00294	-0.50832	1.33478	-1.79768	-1.63731	-3.56056	-1.52438	-0.88505	0.40523	0.83117	19.30745	6.17966	7.91869	0.00297	0.00025	0.00258	0.00007
218			2.17000	-13.05218	8.17590	-176.48326	-0.61353	-0.02681	0.08666	0.01418	0.00036	-0.00219	0.00311	-0.01415	1.00108	18.91032	7.48852	163.90300	0.30993	0.50146	-0.06613	0.02004	-0.00620	0.00120	27.67252	4.11661	15.55505	0.12225	0.88555	0.37684	0.00081	-0.01789	-0.00320	0.33018	1.15024	-1.72836	-1.54419	-3.47190	-0.92598	-1.25972	0.36420	-0.02437	19.29056	6.19240	7.94145	0.00297	0.00025	0.00256	0.00008
219			2.18000	-13.04275	8.18363	-176.46716	-0.61675	-0.02879	0.08879	0.01105	0.00062	-0.00227	0.00313	-0.01349	1.00426	18.87572	7.49269	163.91154	0.30638	0.50541	-0.06548	0.01777	-0.00555	0.00029	27.66916	4.13118	15.55829	0.12617	0.89191	0.38053	0.00036	-0.01660	-0.00898	0.78571	0.85610	-1.83070	-1.44794	-3.06375	-0.15643	-1.49469	0.13501	-0.85899	19.27049	6.20260	7.96368	0.00297	0.00025	0.00253	0.00010
220			2.19000	-13.03655	8.19314	-176.44882	-0.61844	-0.02992	0.08970	0.00877	0.00061	-0.00282	0.00298	-0.01305	1.00603	18.84500	7.49879	163.91191	0.30448	0.50767	-0.06533	0.01489	-0.00483	-0.00065	27.66828	4.14806	15.56911	0.12774	0.89609	0.38287	-0.00041	-0.01362	-0.01318	0.66524	0.60275	-2.11750	-1.31335	-2.51798	0.64029	-1.54047	-0.21539	-1.50436	19.24622	6.21015	7.98186	0.00298	0.00026	0.00247	0.00013
221			2.20000	-13.03233	8.19843	-176.42633	-0.61918	-0.03009	0.08964	0.00778	0.00036	-0.00386	0.00255	-0.01279	1.00588	18.81871	7.50668	163.90425	0.30311	0.50693	-0.06512	0.01189	-0.00450	-0.00158	27.67085	4.16493	15.58521	0.12817	0.89638	0.38346	-0.00127	-0.00903	-0.01525	0.02587	0.42665	-2.62527	-1.21615	-1.92610	1.43352	-1.37674	-0.60127	-1.89347	19.21688	6.21511	7.99191	0.00297	0.00026	0.00240	0.00016
222			2.21000	-13.02951	8.19531	-176.39714	-0.62154	-0.02998	0.08933	0.00732	-0.00004	-0.00539	0.00192	-0.01278	1.00382	18.79702	7.51741	163.88864	0.29975	0.50345	-0.06455	0.00876	-0.00528	-0.00256	27.67705	4.17943	15.60420	0.12965	0.89329	0.38268	-0.00208	-0.00298	-0.01518	-0.94589	0.25480	-3.38636	-1.24335	-1.28178	2.26709	-1.01179	-0.95293	-2.02898	19.18184	6.21723	7.99059	0.00296	0.00025	0.00235	0.00020
223			2.22000	-13.02848	8.18146	-176.35857	-0.62511	-0.02863	0.08904	0.00707	-0.00046	-0.00726	0.00135	-0.01293	1.00194	18.78004	7.53270	163.86478	0.29631	0.49857	-0.06355	0.00589	-0.00679	-0.00350	27.68647	4.18942	15.62379	0.13205	0.88838	0.38138	-0.00274	0.00355	-0.01316	-2.06808	0.07119	-4.33795	-1.36428	-0.64965	3.09538	-0.50834	-1.21332	-1.90979	19.14111	6.21621	7.97782	0.00294	0.00025	0.00231	0.00023
224			2.23000	-13.02904	8.15628	-176.30936	-0.62548	-0.02752	0.08856	0.00756	-0.00085	-0.00912	0.00170	-0.01257	1.00122	18.76701	7.55250	163.83342	0.29421	0.49790	-0.06409	0.00396	-0.00782	-0.00429	27.69813	4.19375	15.64144	0.13547	0.88993	0.38168	-0.00308	0.00904	-0.00946	-3.18429	-0.04403	-5.31306	-1.45119	-0.21073	3.73908	0.02924	-1.31293	-1.52438	19.09564	6.21248	7.95787	0.00290	0.00024	0.00229	0.00025
225			2.24000	-13.02995	8.12056	-176.25047	-0.62594	-0.02622	0.08847	0.00894	-0.00113	-0.01063	0.00272	-0.01293	1.00137	18.75577	7.57443	163.79730	0.29485	0.50036	-0.06504	0.00340	-0.00774	-0.00465	27.71025	4.19231	15.65442	0.13343	0.89489	0.38407	-0.00279	0.01185	-0.00461	-4.11206	-0.05080	-6.10108	-1.43501	-0.09009	3.99605	0.46544	-1.19920	-0.91321	19.04779	6.20709	7.93728	0.00286	0.00023	0.00228	0.00025
226			2.25000	-13.03022	8.07727	-176.18506	-0.62844	-0.02395	0.08865	0.01016	-0.00121	-0.01154	0.00335	-0.01352	1.00179	18.74421	7.59565	163.76085	0.29533	0.50016	-0.06479	0.00406	-0.00693	-0.00438	27.72071	4.18671	15.66073	0.13148	0.89500	0.38509	-0.00198	0.01064	0.00045	-4.67617	-0.02290	-6.55386	-1.35562	-0.25468	3.78907	0.67079	-0.85390	-0.18749	18.99986	6.20165	7.91977	0.00282	0.00023	0.00226	0.00024
227			2.26000	-13.03018	8.03056	-176.11693	-0.63072	-0.02228	0.08894	0.01014	-0.00117	-0.01181	0.00309	-0.01342	1.00246	18.73092	7.61436	163.72844	0.29445	0.49683	-0.06340	0.00552	-0.00613	-0.00363	27.72714	4.17963	15.65960	0.13461	0.88929	0.38329	-0.00074	0.00560	0.00465	-4.82966	-0.05314	-6.66657	-1.28604	-0.60107	3.22889	0.60042	-0.30014	0.51121	18.95302	6.19775	7.90414	0.00279	0.00023	0.00224	0.00023
228			2.27000	-13.03079	7.98426	-176.04912	-0.63380	-0.02045	0.08968	0.00919	-0.00104	-0.01167	0.00302	-0.01302	1.00176	18.71502	7.63012	163.70265	0.29036	0.49293	-0.06168	0.00745	-0.00542	-0.00275	27.72765	4.17386	15.65176	0.14112	0.88371	0.38145	0.00088	-0.00146	0.00736	-4.68425	-0.12852	-6.54187	-1.24048	-1.06022	2.53276	0.32052	0.37203	1.05698	18.90804	6.19708	7.88891	0.00276	0.00022	0.00221	0.00022
229			2.28000	-13.03211	7.94035	-175.98340	-0.63509	-0.01969	0.09108	0.00865	-0.00094	-0.01140	0.00386	-0.01280	0.99973	18.69559	7.64269	163.68372	0.28614	0.49353	-0.06077	0.00972	-0.00431	-0.00199	27.72146	4.17103	15.63910	0.14452	0.88498	0.38275	0.00258	-0.00805	0.00856	-4.43583	-0.14495	-6.30307	-1.16852	-1.60817	1.89589	-0.02038	1.03122	1.37602	18.86667	6.20121	7.87594	0.00273	0.00022	0.00217	0.00019
230			2.29000	-13.03295	7.89888	-175.92046	-0.63560	-0.01935	0.09182	0.00921	-0.00087	-0.01101	0.00431	-0.01287	0.99882	18.67175	7.65160	163.67010	0.28505	0.49447	-0.06022	0.01210	-0.00281	-0.00145	27.70922	4.17116	15.62416	0.14371	0.88592	0.38372	0.00384	-0.01191	0.00847	-4.23487	-0.06125	-6.05486	-1.07454	-2.16005	1.45286	-0.26735	1.53407	1.45090	18.83134	6.21098	7.86749	0.00269	0.00022	0.00213	0.00015
231			2.30000	-13.03246	7.85894	-175.86000	-0.63573	-0.02023	0.09233	0.01011	-0.00091	-0.01082	0.00432	-0.01295	0.99967	18.64370	7.65770	163.65941	0.28587	0.49640	-0.05996	0.01390	-0.00180	-0.00130	27.69303	4.17291	15.60948	0.14108	0.88787	0.38494	0.00436	-0.01161	0.00745	-4.18110	0.03408	-5.91720	-1.03567	-2.54167	1.34685	-0.31170	1.77435	1.29797	18.80362	6.22605	7.86384	0.00267	0.00022	0.00211	0.00011
232			2.31000	-13.03119	7.81857	-175.80009	-0.63626	-0.01968	0.09244	0.01039	-0.00095	-0.01106	0.00390	-0.01272	1.00165	18.61305	7.66348	163.64769	0.28697	0.49588	-0.05918	0.01433	-0.00153	-0.00164	27.67572	4.17412	15.59749	0.14009	0.88716	0.38506	0.00414	-0.00714	0.00588	-4.41335	0.03256	-6.00759	-1.05617	-2.59628	1.69369	-0.13199	1.69830	0.97330	18.78445	6.24493	7.86546	0.00266	0.00022	0.00210	0.00007
233			2.32000	-13.03038	7.77405	-175.73773	-0.63622	-0.01753	0.09206	0.01003	-0.00102	-0.01183	0.00277	-0.01186	1.00357	18.58260	7.67116	163.63025	0.28728	0.49074	-0.05736	0.01301	-0.00134	-0.00236	27.66058	4.17295	15.58966	0.14354	0.88003	0.38230	0.00327	0.00021	0.00421	-5.07052	-0.07751	-6.35188	-1.04303	-2.28597	2.45368	0.22361	1.31174	0.57165	18.77409	6.26551	7.87345	0.00267	0.00022	0.00210	0.00002
234			2.33000	-13.03066	7.72065	-175.67043	-0.63469	-0.01449	0.09071	0.00937	-0.00106	-0.01285	0.00164	-0.01053	1.00513	18.55526	7.68150	163.60352	0.28731	0.48391	-0.05598	0.01027	-0.00073	-0.00326	27.65046	4.16802	15.58641	0.14944	0.87087	0.37778	0.00187	0.00840	0.00294	-6.10532	-0.25113	-6.84931	-0.92978	-1.70261	3.40165	0.66490	0.73125	0.20093	18.77172	6.28522	7.88661	0.00269	0.00023	0.00212	-0.00001
235			2.34000	-13.03232	7.65557	-175.59726	-0.63256	-0.01150	0.08908	0.00810	-0.00104	-0.01373	0.00153	-0.00989	1.00715	18.53318	7.69404	163.56697	0.28995	0.48124	-0.05608	0.00700	-0.00007	-0.00406	27.64646	4.15901	15.58688	0.14955	0.86753	0.37572	0.00043	0.01527	0.00252	-7.20584	-0.47842	-7.28459	-0.76290	-1.01890	4.18492	1.07534	0.18587	-0.02442	18.77430	6.30157	7.89922	0.00271	0.00023	0.00217	-0.00002
236			2.35000	-13.03598	7.58020	-175.52026	-0.62704	-0.00884	0.08812	0.00593	-0.00090	-0.01406	0.00300	-0.01007	1.00730	18.51698	7.70804	163.52415	0.29548	0.48472	-0.05722	0.00441	-0.00002	-0.00443	27.64701	4.14658	15.58896	0.14154	0.87178	0.37784	-0.00023	0.01918	0.00317	-7.92940	-0.73004	-7.39258	-0.65033	-0.48979	4.44518	1.35080	-0.06244	-0.02926	18.77761	6.31280	7.90402	0.00274	0.00023	0.00223	-0.00001
237			2.36000	-13.04168	7.50047	-175.44411	-0.62484	-0.00650	0.08751	0.00424	-0.00068	-0.01346	0.00492	-0.01013	1.00684	18.50470	7.72227	163.48206	0.29655	0.48829	-0.05864	0.00395	0.00003	-0.00410	27.64807	4.13221	15.59007	0.13868	0.87716	0.37977	0.00026	0.01853	0.00453	-7.97793	-0.85247	-7.02069	-0.57856	-0.43767	4.01013	1.37549	0.13944	0.17538	18.77798	6.31841	7.89640	0.00279	0.00023	0.00227	0.00002
238			2.37000	-13.04726	7.42380	-175.37428	-0.62383	-0.00478	0.08750	0.00516	-0.00046	-0.01199	0.00620	-0.01017	1.00640	18.49143	7.73339	163.44753	0.29693	0.48992	-0.05877	0.00669	0.00172	-0.00303	27.64491	4.11881	15.58809	0.13747	0.87768	0.38005	0.00176	0.01223	0.00559	-7.30121	-0.64497	-6.21957	-0.41800	-1.07761	3.01390	1.04036	0.76162	0.47609	18.77328	6.31958	7.87685	0.00284	0.00024	0.00226	0.00005
239			2.38000	-13.04891	7.35736	-175.31499	-0.62253	-0.00333	0.08803	0.00938	-0.00026	-0.00993	0.00741	-0.01031	1.00563	18.47110	7.73718	163.42427	0.29742	0.49200	-0.05842	0.01227	0.00563	-0.00165	27.63390	4.11025	15.58251	0.13455	0.87870	0.38113	0.00382	0.00125	0.00545	-6.00589	-0.06466	-5.17864	-0.11933	-2.32617	1.78954	0.34683	1.63823	0.72024	18.76279	6.31864	7.85071	0.00288	0.00024	0.00221	0.00008
240			2.39000	-13.04363	7.30663	-175.26791	-0.62422	-0.00381	0.08913	0.01536	-0.00021	-0.00763	0.00771	-0.01036	1.00602	18.43942	7.73118	163.41241	0.29552	0.49304	-0.05740	0.01905	0.01028	-0.00037	27.61338	4.10976	15.57429	0.13436	0.87892	0.38195	0.00604	-0.01187	0.00369	-4.27118	0.70615	-4.09826	0.18738	-3.83476	0.68094	-0.56864	2.56819	0.79323	18.74668	6.31791	7.82534	0.00291	0.00025	0.00214	0.00011
241			2.40000	-13.03119	7.27511	-175.23274	-0.62686	-0.00318	0.09003	0.02087	-0.00008	-0.00533	0.00664	-0.01008	1.00627	18.39525	7.71688	163.40948	0.29250	0.48814	-0.05469	0.02549	0.01335	0.00046	27.58358	4.11883	15.56548	0.13750	0.87147	0.37985	0.00819	-0.02323	0.00044	-2.30682	1.43310	-3.12499	0.30526	-5.24568	-0.06298	-1.47187	3.38235	0.62252	18.72600	6.31901	7.80733	0.00292	0.00025	0.00208	0.00012
242			2.41000	-13.01312	7.26389	-175.20764	-0.62763	-0.00167	0.09039	0.02517	0.00001	-0.00330	0.00556	-0.00999	1.00645	18.33946	7.69842	163.41162	0.29167	0.48361	-0.05240	0.03118	0.01419	0.00075	27.54620	4.13623	15.55894	0.13731	0.86574	0.37849	0.00961	-0.02962	-0.00388	-0.37624	2.02961	-2.33905	0.16837	-6.39333	-0.32870	-2.13534	3.96050	0.17900	18.70252	6.32233	7.80128	0.00290	0.00026	0.00204	0.00012
243			2.42000	-12.99060	7.27117	-175.19038	-0.62516	-0.00247	0.09046	0.02848	0.00007	-0.00168	0.00471	-0.01019	1.00700	18.27341	7.67982	163.41443	0.29402	0.48396	-0.05166	0.03595	0.01354	0.00060	27.50391	4.15902	15.55775	0.13132	0.86607	0.37921	0.00982	-0.02974	-0.00876	1.24581	2.50946	-1.74678	-0.13883	-7.21430	-0.14138	-2.42898	4.22370	-0.50045	18.67810	6.32726	7.80789	0.00287	0.00026	0.00203	0.00011
244			2.43000	-12.96455	7.29258	-175.17892	-0.62275	-0.00479	0.09106	0.03047	0.00023	-0.00050	0.00399	-0.01002	1.00626	18.19969	7.66381	163.41418	0.29268	0.48549	-0.05120	0.03825	0.01191	0.00017	27.46010	4.18337	15.56427	0.12869	0.86881	0.38068	0.00942	-0.02406	-0.01337	2.36303	2.82426	-1.29168	-0.49098	-7.59844	0.33061	-2.33569	4.13215	-1.28002	18.65468	6.33289	7.82508	0.00285	0.00026	0.00207	0.00010
245			2.44000	-12.93686	7.32229	-175.17197	-0.62283	-0.00647	0.09130	0.03020	0.00035	0.00025	0.00315	-0.00930	1.00555	18.12296	7.65190	163.40924	0.28709	0.48471	-0.05086	0.03730	0.00966	-0.00034	27.41846	4.20574	15.57888	0.13263	0.87011	0.38068	0.00876	-0.01490	-0.01654	2.89131	2.87056	-0.94142	-0.78664	-7.44856	0.86920	-1.94643	3.72700	-1.94821	18.63397	6.33914	7.85066	0.00285	0.00026	0.00216	0.00008
246			2.45000	-12.91040	7.35411	-175.16785	-0.62010	-0.00645	0.09042	0.02705	0.00034	0.00048	0.00209	-0.00895	1.00414	18.04889	7.64447	163.39973	0.28588	0.48182	-0.05038	0.03440	0.00744	-0.00078	27.38185	4.22372	15.59951	0.13103	0.86596	0.37870	0.00731	-0.00536	-0.01739	2.83847	2.60968	-0.73871	-0.94409	-6.81651	1.32224	-1.40576	3.15293	-2.31435	18.61789	6.34587	7.88364	0.00288	0.00026	0.00225	0.00005
247			2.46000	-12.88785	7.38236	-175.16434	-0.61683	-0.00750	0.09032	0.02162	0.00033	0.00020	0.00161	-0.00915	1.00146	17.98207	7.64058	163.38664	0.28551	0.48156	-0.04982	0.02993	0.00565	-0.00107	27.35130	4.23624	15.62247	0.12512	0.86344	0.37844	0.00574	0.00165	-0.01594	2.36539	2.08567	-0.73178	-0.96031	-5.87931	1.59840	-0.87950	2.59827	-2.28478	18.60719	6.35224	7.92235	0.00293	0.00027	0.00233	0.00002
248			2.47000	-12.87138	7.40413	-175.15898	-0.61194	-0.00766	0.09051	0.01449	0.00026	-0.00041	0.00223	-0.00887	0.99822	17.92508	7.63930	163.37186	0.28403	0.48362	-0.04988	0.02468	0.00397	-0.00115	27.32602	4.24394	15.64350	0.12148	0.86552	0.37987	0.00476	0.00402	-0.01252	1.77405	1.37462	-0.89253	-0.90639	-4.82988	1.60671	-0.52701	2.22458	-1.85652	18.60048	6.35689	7.96270	0.00300	0.00027	0.00240	0.00001
249			2.48000	-12.86251	7.41984	-175.15036	-0.60750	-0.00772	0.09054	0.00701	0.00022	-0.00102	0.00344	-0.00830	0.99614	17.87877	7.63973	163.35847	0.28218	0.48752	-0.05082	0.01996	0.00232	-0.00090	27.30374	4.24885	15.65855	0.12028	0.87090	0.38180	0.00453	0.00052	-0.00768	1.34988	0.62415	-1.09350	-0.83856	-3.90976	1.23980	-0.46183	2.14030	-1.08810	18.59484	6.35877	7.99881	0.00309	0.00028	0.00245	0.00002
250			2.49000	-12.86072	7.43237	-175.13905	-0.60333	-0.00794	0.09096	0.00115	0.00020	-0.00133	0.00526	-0.00805	0.99439	17.84121	7.64033	163.35069	0.28138	0.49403	-0.05218	0.01723	0.00122	-0.00025	27.28136	4.25391	15.66437	0.11722	0.87957	0.38518	0.00494	-0.00861	-0.00227	1.21430	0.04883	-1.18233	-0.76307	-3.40557	0.46915	-0.71173	2.39392	-0.10803	18.58769	6.35770	8.02607	0.00317	0.00029	0.00249	0.00003
251			2.50000	-12.86330	7.44475	-175.12727	-0.60098	-0.00718	0.09163	-0.00170	0.00019	-0.00118	0.00712	-0.00846	0.99253	17.80779	7.63875	163.35223	0.28166	0.50008	-0.05309	0.01717	0.00127	0.00067	27.25543	4.26192	15.65940	0.11134	0.88772	0.38901	0.00577	-0.02106	0.00249	1.30279	-0.20584	-1.06366	-0.66394	-3.46766	-0.53046	-1.19957	2.93954	0.84421	18.57757	6.35438	8.04340	0.00322	0.00030	0.00250	0.00006
252			2.51000	-12.86672	7.45869	-175.11777	-0.59752	-0.00582	0.09142	-0.00178	0.00016	-0.00062	0.00733	-0.00910	0.99302	17.77310	7.63311	163.36380	0.28767	0.50213	-0.05287	0.01956	0.00266	0.00151	27.22341	4.27471	15.64534	0.10199	0.88794	0.38968	0.00651	-0.03243	0.00487	1.43000	-0.16906	-0.73666	-0.53011	-3.96493	-1.39655	-1.76517	3.61645	1.44252	18.56364	6.34949	8.05176	0.00326	0.00030	0.00249	0.00009
253			2.52000	-12.86861	7.47347	-175.11267	-0.59555	-0.00494	0.09129	0.00170	0.00014	0.00034	0.00638	-0.00905	0.99474	17.73381	7.62297	163.38185	0.29140	0.50093	-0.05178	0.02219	0.00499	0.00187	27.18464	4.29258	15.62744	0.09890	0.88494	0.38854	0.00730	-0.03836	0.00385	1.62653	0.24065	-0.21482	-0.35029	-4.51514	-1.77255	-2.19915	4.17556	1.45197	18.54513	6.34390	8.05285	0.00327	0.00030	0.00247	0.00012
254			2.53000	-12.86878	7.48592	-175.11203	-0.59623	-0.00576	0.09131	0.00012	0.00009	0.00041	0.00535	-0.00835	0.99607	17.69065	7.60963	163.40009	0.28937	0.49974	-0.05126	0.02266	0.00716	0.00165	27.14128	4.31371	15.61245	0.10247	0.88493	0.38765	0.00785	-0.03692	0.00021	0.90479	0.07117	0.02981	-0.15806	-4.67949	-1.51926	-2.32023	4.32888	0.92071	18.52184	6.33887	8.04926	0.00326	0.00030	0.00244	0.00015
255			2.54000	-12.86823	7.49160	-175.11377	-0.59779	-0.00727	0.09131	-0.00004	0.00001	0.00008	0.00466	-0.00799	0.99748	17.64810	7.59607	163.41237	0.28752	0.50045	-0.05137	0.02004	0.00736	0.00088	27.09856	4.33483	15.60500	0.10262	0.88813	0.38845	0.00699	-0.02847	-0.00393	0.05469	0.00379	0.03513	-0.09046	-4.14064	-0.68064	-2.02586	3.85155	0.14773	18.49481	6.33536	8.04427	0.00325	0.00029	0.00242	0.00016
256			2.55000	-12.86876	7.48700	-175.11278	-0.59775	-0.00461	0.08964	-0.00146	-0.00007	-0.00124	0.00397	-0.00788	0.99832	17.61261	7.58761	163.41380	0.28940	0.49697	-0.05141	0.01432	0.00369	-0.00042	27.06366	4.35169	15.60602	0.09853	0.88610	0.38736	0.00473	-0.01455	-0.00656	-1.07758	-0.26785	-0.51665	-0.33201	-2.80946	0.65911	-1.31363	2.71611	-0.54970	18.46602	6.33341	8.03993	0.00323	0.00029	0.00240	0.00016
257			2.56000	-12.87251	7.47005	-175.10239	-0.59789	-0.00430	0.08875	-0.00400	-0.00014	-0.00354	0.00325	-0.00796	0.99883	17.58987	7.59080	163.40074	0.29105	0.49530	-0.05130	0.00614	-0.00392	-0.00212	27.04285	4.36042	15.61375	0.09459	0.88452	0.38691	0.00186	0.00208	-0.00672	-2.38693	-0.73101	-1.68431	-0.94015	-0.87968	2.37113	-0.28264	1.11924	-0.97466	18.43717	6.33254	8.03665	0.00322	0.00030	0.00239	0.00016
258			2.57000	-12.88113	7.43937	-175.07640	-0.59910	-0.00327	0.08813	-0.00683	-0.00017	-0.00663	0.00343	-0.00812	0.99800	17.58278	7.61057	163.37100	0.29024	0.49497	-0.05180	-0.00260	-0.01355	-0.00403	27.03964	4.35834	15.62502	0.09377	0.88613	0.38760	-0.00099	0.01880	-0.00412	-3.80956	-1.28925	-3.35584	-1.76747	1.21469	4.23757	0.91113	-0.58225	-1.02275	18.40900	6.33202	8.03393	0.00322	0.00030	0.00239	0.00016
259			2.58000	-12.89484	7.39423	-175.03067	-0.59825	-0.00054	0.08739	-0.00925	-0.00004	-0.01007	0.00455	-0.00843	0.99652	17.59007	7.64761	163.32463	0.29103	0.49649	-0.05294	-0.00993	-0.02251	-0.00590	27.05327	4.34431	15.63573	0.09212	0.89033	0.38939	-0.00327	0.03274	0.00105	-5.23163	-1.84495	-5.30671	-2.56911	3.00359	5.97699	2.06416	-1.97976	-0.64999	18.38132	6.33085	8.03228	0.00323	0.00030	0.00238	0.00016
260			2.59000	-12.91331	7.33550	-174.96378	-0.59602	0.00434	0.08605	-0.01175	0.00035	-0.01329	0.00531	-0.00888	0.99517	17.60764	7.69869	163.26401	0.29488	0.49504	-0.05342	-0.01520	-0.02855	-0.00731	27.07908	4.31940	15.64149	0.08931	0.88800	0.38865	-0.00446	0.04094	0.00820	-6.48226	-2.40537	-7.25182	-3.13013	4.24676	7.30104	2.98061	-2.78210	0.12496	18.35340	6.32752	8.03258	0.00325	0.00031	0.00237	0.00016
261			2.60000	-12.93698	7.26570	-174.87733	-0.59378	0.00926	0.08405	-0.01522	0.00082	-0.01570	0.00519	-0.00855	0.99540	17.63162	7.75805	163.19395	0.29853	0.49017	-0.05350	-0.01829	-0.03075	-0.00798	27.11035	4.28626	15.63827	0.09228	0.87905	0.38389	-0.00479	0.04175	0.01628	-7.38924	-3.00593	-8.86853	-3.33558	4.90599	7.94864	3.51911	-2.87399	1.22477	18.32404	6.32041	8.03461	0.00328	0.00031	0.00237	0.00017
262			2.61000	-12.96636	7.18891	-174.77637	-0.58956	0.01521	0.08078	-0.01924	0.00138	-0.01667	0.00564	-0.00710	0.99745	17.65863	7.81900	163.12149	0.30195	0.48631	-0.05526	-0.01899	-0.02977	-0.00809	27.13991	4.24881	15.62299	0.10065	0.87362	0.37816	-0.00424	0.03567	0.02393	-7.76886	-3.56448	-9.86125	-3.21867	4.95676	7.79454	3.60340	-2.30859	2.47548	18.29231	6.30871	8.03704	0.00329	0.00031	0.00238	0.00019
263			2.62000	-13.00047	7.11125	-174.66866	-0.58580	0.01994	0.07883	-0.02247	0.00170	-0.01660	0.00903	-0.00647	0.99946	17.68466	7.87579	163.05403	0.30507	0.49465	-0.05977	-0.01690	-0.02710	-0.00785	27.16181	4.21154	15.59495	0.10168	0.88845	0.38117	-0.00241	0.02478	0.03028	-7.49416	-3.92181	-10.13330	-2.89878	4.38206	6.99755	3.23946	-1.26177	3.61031	18.25862	6.29358	8.03935	0.00330	0.00031	0.00240	0.00020
264			2.63000	-13.03692	7.03950	-174.56157	-0.58558	0.02042	0.07970	-0.02406	0.00148	-0.01614	0.01252	-0.00748	1.00174	17.70491	7.92453	162.99597	0.30971	0.50881	-0.06302	-0.01238	-0.02263	-0.00703	27.17197	4.17882	15.55639	0.09258	0.90756	0.38890	-0.00008	0.01054	0.03386	-6.67445	-4.00098	-9.84878	-2.45141	3.29677	5.97613	2.50636	0.02764	4.36449	18.22396	6.27831	8.04080	0.00329	0.00030	0.00245	0.00020
265			2.64000	-13.07318	6.97780	-174.45972	-0.58777	0.01904	0.08174	-0.02402	0.00112	-0.01543	0.01433	-0.00831	1.00502	17.71567	7.96321	162.94672	0.31298	0.51947	-0.06395	-0.00665	-0.01592	-0.00611	27.16887	4.15415	15.51204	0.08624	0.92004	0.39492	0.00184	-0.00376	0.03340	-5.71497	-3.86333	-9.28626	-1.87239	1.99650	5.19612	1.58534	1.27765	4.56999	18.18863	6.26711	8.03933	0.00327	0.00030	0.00251	0.00021
266			2.65000	-13.10769	6.92495	-174.36461	-0.59153	0.01987	0.08245	-0.02342	0.00100	-0.01448	0.01348	-0.00755	1.00858	17.71617	7.99128	162.90152	0.31196	0.51749	-0.06256	-0.00173	-0.00790	-0.00558	27.15391	4.13874	15.46780	0.09281	0.91711	0.39338	0.00357	-0.01382	0.02888	-5.07727	-3.68108	-8.68701	-1.21043	0.88549	4.96909	0.73466	2.23191	4.21508	18.15233	6.26320	8.03285	0.00325	0.00029	0.00255	0.00022
267			2.66000	-13.14077	6.87579	-174.27547	-0.59314	0.02042	0.08193	-0.02387	0.00106	-0.01378	0.01101	-0.00609	1.01119	17.70912	8.01095	162.85385	0.31078	0.50977	-0.06046	0.00050	-0.00159	-0.00578	27.13082	4.13112	15.42908	0.10174	0.90666	0.38812	0.00480	-0.01629	0.02222	-5.04019	-3.67227	-8.24813	-0.66963	0.34617	5.42512	0.21663	2.71768	3.41970	18.11485	6.26728	8.02114	0.00324	0.00029	0.00258	0.00022
268			2.67000	-13.17479	6.82335	-174.18924	-0.59075	0.02212	0.08069	-0.02616	0.00141	-0.01369	0.00889	-0.00525	1.01223	17.69979	8.02798	162.79730	0.31423	0.50329	-0.05883	-0.00069	0.00039	-0.00671	27.10474	4.12716	15.39985	0.10135	0.89846	0.38481	0.00466	-0.01000	0.01585	-5.71015	-3.95113	-8.12866	-0.49024	0.58013	6.49118	0.23329	2.64567	2.42079	18.07644	6.27743	8.00701	0.00325	0.00030	0.00256	0.00023
269			2.68000	-13.21216	6.76024	-174.10165	-0.58635	0.02521	0.07887	-0.02965	0.00217	-0.01433	0.00780	-0.00433	1.01172	17.69405	8.04984	162.72784	0.31741	0.49874	-0.05844	-0.00511	-0.00291	-0.00817	27.08159	4.12097	15.38113	0.09964	0.89562	0.38353	0.00347	0.00370	0.01197	-7.08069	-4.46519	-8.42577	-0.78609	1.54589	7.88600	0.84318	2.01838	1.56244	18.03796	6.29012	7.99631	0.00329	0.00032	0.00249	0.00022
270			2.69000	-13.25407	6.67972	-174.00787	-0.58335	0.02906	0.07686	-0.03319	0.00338	-0.01574	0.00779	-0.00332	1.01155	17.69692	8.08308	162.64513	0.31870	0.49685	-0.05939	-0.01182	-0.01082	-0.00990	27.06703	4.10666	15.37008	0.10005	0.89869	0.38414	0.00158	0.02178	0.01255	-9.05211	-5.09094	-9.21237	-1.50332	3.03545	9.26050	1.96895	0.95695	1.20466	18.00053	6.30123	7.99676	0.00334	0.00034	0.00239	0.00021
271			2.70000	-13.30047	6.57659	-173.90253	-0.58196	0.03239	0.07505	-0.03587	0.00491	-0.01792	0.00799	-0.00350	1.01134	17.71180	8.13165	162.55179	0.32280	0.49660	-0.06028	-0.01985	-0.02140	-0.01137	27.06503	4.07922	15.36038	0.09387	0.90042	0.38525	-0.00065	0.03986	0.01872	-11.44220	-5.73038	-10.54197	-2.44929	4.76483	10.32305	3.41064	-0.30347	1.61797	17.96464	6.30604	8.01415	0.00337	0.00035	0.00232	0.00019
272			2.71000	-13.35071	6.44790	-173.78003	-0.58176	0.03610	0.07232	-0.03681	0.00674	-0.02036	0.00753	-0.00384	1.01212	17.74012	8.19587	162.45235	0.32873	0.49324	-0.06083	-0.02779	-0.03191	-0.01226	27.07681	4.03615	15.34350	0.08852	0.89399	0.38235	-0.00249	0.05323	0.03002	-13.97831	-6.27241	-12.36922	-3.38829	6.38315	10.88063	4.90043	-1.48299	2.87509	17.92923	6.30248	8.04695	0.00337	0.00035	0.00231	0.00019
273			2.72000	-13.40278	6.29404	-173.63626	-0.58171	0.04310	0.06795	-0.03485	0.00935	-0.02225	0.00634	-0.00240	1.01345	17.78026	8.27264	162.35231	0.33098	0.48167	-0.06084	-0.03336	-0.03931	-0.01234	27.10076	3.97750	15.31122	0.09824	0.87618	0.37203	-0.00429	0.05858	0.04389	-16.31765	-6.55158	-14.45743	-4.11002	7.50905	10.81511	6.16590	-2.33707	4.80992	17.89307	6.29348	8.08641	0.00334	0.00034	0.00234	0.00019
274			2.73000	-13.45315	6.11905	-173.47087	-0.58481	0.05072	0.06399	-0.02953	0.01206	-0.02349	0.00744	-0.00167	1.01328	17.82765	8.35586	162.25760	0.32993	0.47535	-0.06274	-0.03497	-0.04287	-0.01194	27.13278	3.90636	15.25787	0.10723	0.86777	0.36502	-0.00545	0.05593	0.05832	-18.07205	-6.42408	-16.38592	-4.46194	7.84936	10.04884	6.95507	-2.72395	7.07961	17.85616	6.28431	8.12252	0.00331	0.00033	0.00236	0.00019
275			2.74000	-13.49763	5.93115	-173.28857	-0.58769	0.05857	0.06048	-0.02086	0.01430	-0.02364	0.01066	-0.00328	1.01031	17.87592	8.43777	162.17445	0.33351	0.47558	-0.06577	-0.03263	-0.04218	-0.01072	27.16780	3.82827	15.18167	0.10009	0.86583	0.36221	-0.00486	0.04524	0.07121	-18.83547	-5.82159	-17.68595	-4.37071	7.25345	8.53034	7.10290	-2.59233	9.29649	17.81958	6.27807	8.14832	0.00328	0.00033	0.00237	0.00019
276			2.75000	-13.53228	5.74242	-173.09862	-0.59307	0.06485	0.05838	-0.00976	0.01504	-0.02287	0.01466	-0.00569	1.00633	17.91807	8.50991	162.10941	0.33542	0.47855	-0.06855	-0.02531	-0.03672	-0.00836	27.20007	3.75024	15.08439	0.09082	0.86610	0.36102	-0.00333	0.02716	0.08027	-18.27049	-4.75263	-18.02439	-3.82539	5.67684	6.32780	6.53703	-1.92208	11.11397	17.78475	6.27465	8.16163	0.00326	0.00033	0.00239	0.00018
277			2.76000	-13.55418	5.56772	-172.91241	-0.59956	0.06588	0.05996	0.00282	0.01312	-0.02198	0.01931	-0.00820	1.00371	17.94654	8.56443	162.06725	0.33484	0.48979	-0.07057	-0.01307	-0.02692	-0.00510	27.22362	3.67987	14.97101	0.08228	0.87651	0.36567	-0.00128	0.00398	0.08477	-16.21596	-3.28155	-17.24804	-2.87850	3.16598	3.71037	5.29136	-0.74500	12.19614	17.75315	6.27217	8.16480	0.00324	0.00034	0.00242	0.00017
278			2.77000	-13.56160	5.42220	-172.74208	-0.60503	0.06619	0.06349	0.01559	0.00981	-0.02002	0.02343	-0.00975	1.00050	17.95387	8.59534	162.04933	0.33044	0.49967	-0.07058	0.00280	-0.01298	-0.00151	27.23301	3.62412	14.85004	0.08002	0.88637	0.37115	0.00097	-0.02078	0.08183	-12.79637	-1.53083	-15.31312	-1.66316	-0.05220	1.09214	3.52328	0.79704	12.19946	17.72548	6.26825	8.16329	0.00322	0.00034	0.00245	0.00015
279			2.78000	-13.55435	5.31797	-172.59958	-0.61206	0.06673	0.06636	0.02717	0.00573	-0.01602	0.02477	-0.01115	0.99873	17.93468	8.60032	162.05287	0.32711	0.50040	-0.06801	0.01977	0.00291	0.00153	27.22478	3.58818	14.73357	0.07808	0.88230	0.37140	0.00321	-0.04162	0.06909	-8.41805	0.31981	-12.28987	-0.37226	-3.51998	-1.10995	1.47608	2.39889	10.88613	17.70088	6.26097	8.16263	0.00320	0.00034	0.00248	0.00013
280			2.79000	-13.53376	5.26177	-172.49509	-0.61893	0.06494	0.06857	0.03620	0.00133	-0.01040	0.02323	-0.01243	0.99959	17.88799	8.58107	162.07201	0.32687	0.49573	-0.06375	0.03536	0.01734	0.00338	27.19945	3.57471	14.63532	0.07334	0.86860	0.36809	0.00473	-0.05362	0.04788	-3.62765	2.06801	-8.40517	0.77353	-6.66382	-2.58347	-0.54434	3.68728	8.23510	17.67699	6.24953	8.16564	0.00319	0.00035	0.00249	0.00014
281			2.80000	-13.50246	5.25446	-172.43546	-0.62428	0.06146	0.07037	0.04210	-0.00249	-0.00386	0.02100	-0.01219	0.99981	17.81759	8.54347	162.09895	0.32095	0.48988	-0.06023	0.04635	0.02759	0.00402	27.16118	3.58298	14.56835	0.07658	0.85815	0.36481	0.00591	-0.05447	0.02139	1.05498	3.57325	-4.04412	1.55798	-9.00443	-3.16327	-2.20893	4.36431	4.48670	17.65037	6.23462	8.17070	0.00320	0.00035	0.00250	0.00016
282			2.81000	-13.46311	5.29227	-172.42276	-0.62579	0.05704	0.07208	0.04531	-0.00529	0.00277	0.01927	-0.01056	0.99881	17.73049	8.49617	162.12570	0.31078	0.48700	-0.05825	0.05144	0.03246	0.00370	27.11687	3.60877	14.54216	0.08500	0.85720	0.36463	0.00649	-0.04419	-0.00672	5.22426	4.79275	0.29007	1.84579	-10.30123	-2.87368	-3.25305	4.28684	0.14439	17.61753	6.21796	8.17378	0.00321	0.00035	0.00250	0.00020
283			2.82000	-13.41778	5.36814	-172.45360	-0.62611	0.05308	0.07341	0.04664	-0.00709	0.00868	0.01706	-0.00901	0.99752	17.63485	8.44846	162.14558	0.30168	0.48301	-0.05605	0.05150	0.03164	0.00264	27.07420	3.64520	14.56021	0.09032	0.85529	0.36498	0.00568	-0.02445	-0.03268	8.58646	5.69486	4.06791	1.63332	-10.51858	-1.92674	-3.56537	3.50571	-4.12124	17.57717	6.20166	8.17268	0.00322	0.00035	0.00250	0.00025
284			2.83000	-13.36865	5.47264	-172.51938	-0.62527	0.04919	0.07478	0.04613	-0.00794	0.01315	0.01433	-0.00791	0.99469	17.53918	8.40821	162.15469	0.29381	0.47741	-0.05304	0.04728	0.02623	0.00124	27.03991	3.68464	14.61874	0.09174	0.84945	0.36513	0.00371	-0.00002	-0.05266	10.93678	6.20903	6.84698	1.05350	-9.75553	-0.65664	-3.21194	2.22942	-7.64061	17.52993	6.18805	8.16877	0.00323	0.00035	0.00249	0.00028
285			2.84000	-13.31849	5.59474	-172.60765	-0.62219	0.04582	0.07636	0.04345	-0.00806	0.01582	0.01145	-0.00713	0.99148	17.45147	8.38028	162.15230	0.28881	0.47182	-0.04938	0.04011	0.01830	-0.00003	27.01832	3.72037	14.70770	0.08967	0.84136	0.36558	0.00132	0.02318	-0.06436	12.19268	6.27410	8.38563	0.32024	-8.23534	0.58068	-2.40838	0.77643	-9.92641	17.47814	6.17891	8.16484	0.00324	0.00035	0.00248	0.00030
286			2.85000	-13.27052	5.72340	-172.70480	-0.62166	0.04281	0.07790	0.03900	-0.00765	0.01657	0.00825	-0.00597	0.99000	17.37797	8.36600	162.14050	0.28200	0.46441	-0.04557	0.03085	0.01005	-0.00087	27.01037	3.74818	14.81319	0.09442	0.83034	0.36414	-0.00077	0.03963	-0.06676	12.46901	5.91275	8.70371	-0.33953	-6.30336	1.47217	-1.46597	-0.51146	-10.75349	17.42473	6.17525	8.16293	0.00326	0.00035	0.00245	0.00030
287			2.86000	-13.22754	5.84995	-172.79881	-0.61991	0.03922	0.07852	0.03295	-0.00683	0.01564	0.00588	-0.00459	0.98914	17.32196	8.36314	162.12369	0.27552	0.46014	-0.04384	0.02165	0.00341	-0.00117	27.01379	3.76708	14.92016	0.10215	0.82370	0.36240	-0.00236	0.04623	-0.06118	12.08550	5.23445	8.09820	-0.76277	-4.37449	1.75003	-0.68329	-1.34919	-10.16737	17.37226	6.17682	8.16292	0.00329	0.00036	0.00242	0.00030
288			2.87000	-13.19154	5.96982	-172.88232	-0.62196	0.03678	0.07943	0.02622	-0.00615	0.01413	0.00481	-0.00417	0.98958	17.28326	8.36698	162.10852	0.26968	0.45914	-0.04302	0.01426	-0.00093	-0.00078	27.02364	3.77878	15.01518	0.10863	0.82210	0.36260	-0.00294	0.04173	-0.05001	11.47767	4.40816	7.09542	-0.90908	-2.84951	1.15741	-0.28731	-1.56408	-8.41381	17.32163	6.18157	8.16256	0.00333	0.00037	0.00239	0.00029
289			2.88000	-13.16308	6.08308	-172.95433	-0.62826	0.03375	0.08145	0.01960	-0.00549	0.01303	0.00563	-0.00541	0.98887	17.25852	8.37157	162.10426	0.26331	0.46431	-0.04333	0.00983	-0.00315	0.00038	27.03379	3.78709	15.08775	0.10984	0.82953	0.36706	-0.00215	0.02699	-0.03584	11.04810	3.62175	6.25195	-0.84060	-2.01993	-0.44739	-0.38372	-1.13380	-5.88189	17.27214	6.18643	8.15941	0.00339	0.00038	0.00236	0.00030
290			2.89000	-13.14131	6.19325	-173.01913	-0.63318	0.03043	0.08317	0.01368	-0.00496	0.01268	0.00726	-0.00814	0.98681	17.24223	8.37140	162.12064	0.26225	0.47288	-0.04435	0.00909	-0.00351	0.00229	27.03831	3.79642	15.13205	0.10065	0.83863	0.37244	-0.00021	0.00428	-0.02076	11.01593	3.01088	5.89308	-0.64218	-2.01837	-2.89440	-0.94762	-0.14724	-3.06223	17.22271	6.18888	8.15350	0.00346	0.00038	0.00235	0.00030
291			2.90000	-13.12448	6.30483	-173.08263	-0.64035	0.02604	0.08513	0.00914	-0.00437	0.01324	0.00784	-0.01121	0.98642	17.22749	8.36216	162.16389	0.26286	0.47926	-0.04416	0.01180	-0.00163	0.00447	27.03220	3.81091	15.14743	0.09127	0.84112	0.37504	0.00208	-0.02242	-0.00746	11.35455	2.62591	6.04762	-0.33077	-2.82476	-5.67562	-1.88468	1.24858	-0.46889	17.17261	6.18781	8.14839	0.00351	0.00039	0.00236	0.00031
292			2.91000	-13.11059	6.42088	-173.14983	-0.64859	0.02119	0.08716	0.00619	-0.00369	0.01450	0.00758	-0.01395	0.98763	17.20723	8.34078	162.23380	0.26368	0.48352	-0.04313	0.01736	0.00288	0.00630	27.01182	3.83399	15.13849	0.08405	0.83944	0.37548	0.00430	-0.04775	0.00123	11.89044	2.45362	6.58815	0.10795	-4.28099	-8.12101	-3.02319	2.84143	1.42095	17.12238	6.18347	8.15061	0.00356	0.00040	0.00239	0.00030
293			2.92000	-13.09772	6.54248	-173.22397	-0.65235	0.01691	0.08843	0.00469	-0.00305	0.01608	0.00703	-0.01548	0.98981	17.17517	8.30617	162.32333	0.26579	0.48729	-0.04238	0.02484	0.00953	0.00744	26.97584	3.86727	15.11441	0.07907	0.83796	0.37479	0.00620	-0.06679	0.00365	12.46217	2.44782	7.36565	0.61959	-6.11077	-9.66876	-4.13531	4.37009	2.26429	17.07355	6.17657	8.16664	0.00359	0.00041	0.00241	0.00028
294			2.93000	-13.08442	6.66944	-173.30696	-0.65443	0.01244	0.09005	0.00418	-0.00230	0.01791	0.00662	-0.01599	0.99281	17.12724	8.25994	162.42146	0.26606	0.49232	-0.04181	0.03256	0.01675	0.00773	26.92550	3.91034	15.08701	0.07700	0.84064	0.37548	0.00768	-0.07637	-0.00047	12.97524	2.53491	8.24488	1.06517	-7.94994	-10.03713	-5.00118	5.56613	1.92860	17.02731	6.16723	8.19882	0.00361	0.00042	0.00243	0.00026
295			2.94000	-13.07003	6.80090	-173.39912	-0.65468	0.00682	0.09227	0.00386	-0.00128	0.01983	0.00669	-0.01606	0.99457	17.06264	8.20656	162.51625	0.26421	0.50010	-0.04161	0.03878	0.02274	0.00721	26.86476	3.96075	15.06846	0.07386	0.84899	0.37888	0.00822	-0.07530	-0.01022	13.34159	2.62125	9.09455	1.30967	-9.42066	-9.24749	-5.46945	6.21662	0.52246	16.98341	6.15518	8.24372	0.00360	0.00042	0.00244	0.00024
296			2.95000	-13.05483	6.93484	-173.49948	-0.64769	0.00097	0.09532	0.00290	-0.00018	0.02159	0.00706	-0.01556	0.99485	16.98421	8.15188	162.59770	0.26499	0.51083	-0.04088	0.04279	0.02637	0.00589	26.79930	4.01497	15.06863	0.06569	0.86121	0.38551	0.00729	-0.06402	-0.02398	13.40361	2.60347	9.77500	1.31088	-10.21270	-7.50902	-5.48140	6.20817	-1.65401	16.94077	6.14058	8.29462	0.00359	0.00042	0.00245	0.00023
297			2.96000	-13.04001	7.06715	-173.60529	-0.63551	-0.00276	0.09728	0.00085	0.00049	0.02234	0.00667	-0.01393	0.99592	16.89776	8.10176	162.65822	0.26847	0.51842	-0.03977	0.04372	0.02675	0.00404	26.73574	4.06892	15.09374	0.05809	0.86984	0.39067	0.00575	-0.04406	-0.03915	12.96526	2.40133	10.10505	1.09261	-10.13110	-5.07914	-5.04158	5.53609	-4.18402	16.89829	6.12451	8.34490	0.00356	0.00042	0.00243	0.00023
298			2.97000	-13.02720	7.19185	-173.71164	-0.62511	-0.00499	0.09759	-0.00233	0.00080	0.02151	0.00453	-0.01082	1.00046	16.81100	8.06145	162.69273	0.27005	0.51867	-0.03832	0.04037	0.02356	0.00195	26.68042	4.11848	15.14528	0.06067	0.87002	0.39076	0.00466	-0.01901	-0.05225	11.90268	1.96946	9.88423	0.69897	-9.11392	-2.25955	-4.21655	4.29601	-6.58825	16.85574	6.10842	8.38995	0.00352	0.00042	0.00240	0.00023
299			2.98000	-13.01847	7.30241	-173.81168	-0.61956	-0.00713	0.09613	-0.00646	0.00097	0.01896	0.00088	-0.00662	1.00773	16.73223	8.03503	162.69940	0.26728	0.51227	-0.03736	0.03279	0.01696	-0.00001	26.63866	4.16011	15.21972	0.07502	0.86273	0.38536	0.00357	0.00635	-0.05999	10.28602	1.32352	9.00125	0.15221	-7.25943	0.52987	-3.10651	2.65772	-8.39368	16.81408	6.09433	8.42750	0.00349	0.00041	0.00237	0.00022
300			2.99000	-13.01546	7.39434	-173.89832	-0.61445	-0.00732	0.09460	-0.01080	0.00080	0.01547	-0.00152	-0.00303	1.01179	16.66883	8.02522	162.68129	0.26320	0.50636	-0.03701	0.02271	0.00795	-0.00156	26.61404	4.19094	15.30893	0.08815	0.85781	0.38145	0.00139	0.02752	-0.06132	8.37827	0.56893	7.57201	-0.49692	-4.83809	2.73162	-1.86131	0.87315	-9.20831	16.77499	6.08473	8.45583	0.00347	0.00040	0.00234	0.00021
301			3.00000	-13.01863	7.46646	-173.96733	-0.60907	-0.00831	0.09276	-0.01437	0.00070	0.01178	-0.00186	-0.00119	1.01204	16.62609	8.03169	162.64731	0.26083	0.50680	-0.03897	0.01205	-0.00201	-0.00249	26.60736	4.20979	15.40135	0.09200	0.86107	0.38100	-0.00125	0.04102	-0.05582	6.50868	-0.13084	5.96533	-1.12660	-2.25833	3.74884	-0.68144	-0.77228	-8.80090	16.73949	6.08139	8.47293	0.00347	0.00040	0.00230	0.00020
302			3.01000	-13.02678	7.52088	-174.01952	-0.60548	-0.00860	0.09104	-0.01671	0.00054	0.00878	-0.00059	-0.00061	1.00907	16.60619	8.05052	162.61183	0.25776	0.50987	-0.04196	0.00219	-0.01138	-0.00244	26.61674	4.21734	15.48396	0.09283	0.86805	0.38219	-0.00329	0.04437	-0.04370	4.95483	-0.65520	4.59823	-1.59539	0.06398	3.22950	0.24210	-2.00526	-7.17887	16.70767	6.08396	8.47710	0.00350	0.00040	0.00226	0.00019
303			3.02000	-13.03822	7.56193	-174.05940	-0.60431	-0.00986	0.09092	-0.01829	0.00048	0.00691	0.00176	-0.00141	1.00542	16.60834	8.07526	162.59018	0.25590	0.51747	-0.04477	-0.00573	-0.01825	-0.00119	26.63742	4.21613	15.54512	0.08892	0.87899	0.38638	-0.00413	0.03671	-0.02677	3.86329	-1.00568	3.70198	-1.74682	1.83318	1.27640	0.75441	-2.62801	-4.59234	16.67925	6.09046	8.46815	0.00354	0.00041	0.00222	0.00017
304			3.03000	-13.05186	7.59454	-174.09247	-0.60304	-0.01052	0.09112	-0.01953	0.00041	0.00612	0.00425	-0.00271	0.99999	16.62935	8.09793	162.59406	0.25481	0.52410	-0.04702	-0.01105	-0.02036	0.00114	26.66314	4.21017	15.57663	0.08482	0.88682	0.38941	-0.00378	0.01852	-0.00735	3.24191	-1.22066	3.36041	-1.43835	2.84754	-1.69670	0.75770	-2.53071	-1.46590	16.65416	6.09847	8.44818	0.00358	0.00041	0.00217	0.00016
305			3.04000	-13.06669	7.62307	-174.12480	-0.60268	-0.01054	0.09129	-0.02010	0.00036	0.00645	0.00605	-0.00392	0.99452	16.66364	8.10995	162.62994	0.25374	0.52714	-0.04832	-0.01310	-0.01628	0.00411	26.68630	4.20445	15.57526	0.08425	0.88869	0.38944	-0.00253	-0.00710	0.01083	3.02609	-1.26360	3.62601	-0.62693	2.95662	-5.14827	0.23708	-1.72044	1.64241	16.63173	6.10542	8.42062	0.00361	0.00042	0.00212	0.00016
306			3.05000	-13.08071	7.65120	-174.16302	-0.60590	-0.01123	0.09199	-0.01874	0.00037	0.00796	0.00678	-0.00609	0.99291	16.70325	8.10385	162.69864	0.25736	0.52953	-0.04833	-0.01150	-0.00653	0.00702	26.69997	4.20404	15.54395	0.07856	0.88718	0.38909	-0.00045	-0.03490	0.02386	3.15242	-1.01192	4.50660	0.55238	2.08053	-8.46126	-0.71935	-0.36169	4.10938	16.60969	6.10761	8.38853	0.00361	0.00042	0.00206	0.00017
307			3.06000	-13.09030	7.68221	-174.21365	-0.60922	-0.01171	0.09303	-0.01392	0.00040	0.01052	0.00666	-0.00841	0.99378	16.73810	8.07567	162.79497	0.26469	0.53065	-0.04706	-0.00579	0.00658	0.00907	26.69901	4.21316	15.49200	0.06965	0.88308	0.38852	0.00161	-0.05899	0.02880	3.56155	-0.35179	5.89229	1.79815	0.28604	-10.98331	-1.93402	1.25990	5.39621	16.58538	6.10103	8.35506	0.00360	0.00042	0.00201	0.00018
308			3.07000	-13.09107	7.71880	-174.28136	-0.61265	-0.01368	0.09455	-0.00566	0.00053	0.01372	0.00646	-0.00955	0.99783	16.75773	8.02667	162.90805	0.26971	0.53423	-0.04623	0.00367	0.01967	0.01001	26.68155	4.23428	15.43338	0.06619	0.88614	0.39008	0.00335	-0.07499	0.02455	4.19459	0.67016	7.50204	2.75021	-2.11458	-12.12287	-3.16579	2.80291	5.20190	16.55813	6.08408	8.32576	0.00357	0.00041	0.00202	0.00019
309			3.08000	-13.08029	7.76313	-174.36693	-0.61705	-0.01664	0.09630	0.00400	0.00078	0.01686	0.00554	-0.01018	1.00462	16.75432	7.96375	163.02264	0.27396	0.53784	-0.04510	0.01478	0.02920	0.00945	26.64896	4.26744	15.38373	0.06359	0.89102	0.39260	0.00452	-0.07955	0.01185	4.98649	1.80304	8.93629	3.12184	-4.57175	-11.52650	-4.16499	3.95430	3.57477	16.52999	6.05995	8.30829	0.00354	0.00039	0.00205	0.00017
310			3.09000	-13.05862	7.81640	-174.46640	-0.62140	-0.01965	0.09760	0.01265	0.00112	0.01907	0.00403	-0.01062	1.01154	16.72560	7.89786	163.12224	0.27731	0.54008	-0.04392	0.02486	0.03294	0.00753	26.60578	4.31022	15.35638	0.05952	0.89543	0.39523	0.00476	-0.07172	-0.00671	5.77048	2.75908	9.81519	2.83333	-6.49727	-9.21252	-4.73068	4.45639	0.87985	16.50360	6.03509	8.30867	0.00353	0.00038	0.00210	0.00015
311			3.10000	-13.02904	7.87720	-174.57216	-0.62360	-0.02189	0.09763	0.01890	0.00143	0.01957	0.00194	-0.01034	1.01627	16.67496	7.84025	163.19234	0.27804	0.53852	-0.04301	0.03144	0.03078	0.00469	26.55909	4.35822	15.35996	0.05791	0.89581	0.39548	0.00433	-0.05308	-0.02717	6.25917	3.37291	9.91472	2.02964	-7.49815	-5.59567	-4.75749	4.16848	-2.31581	16.47993	6.01581	8.32767	0.00352	0.00038	0.00217	0.00012
312			3.11000	-12.99526	7.94092	-174.67531	-0.62350	-0.02271	0.09680	0.02176	0.00153	0.01834	-0.00044	-0.00931	1.01771	16.60995	7.79927	163.22398	0.27530	0.53283	-0.04199	0.03314	0.02407	0.00147	26.51705	4.40615	15.39656	0.06037	0.89130	0.39339	0.00343	-0.02790	-0.04497	6.20690	3.54770	9.24796	0.95329	-7.44221	-1.41409	-4.25505	3.16260	-5.34659	16.45786	6.00549	8.36029	0.00352	0.00038	0.00223	0.00012
313			3.12000	-12.96197	8.00115	-174.76819	-0.62287	-0.02353	0.09504	0.02030	0.00146	0.01573	-0.00203	-0.00802	1.01665	16.54026	7.77915	163.21617	0.26876	0.52809	-0.04266	0.03006	0.01443	-0.00150	26.48626	4.44881	15.46146	0.06550	0.88981	0.39138	0.00203	-0.00153	-0.05651	5.59894	3.21939	8.02297	-0.20701	-6.43493	2.47785	-3.31454	1.72204	-7.59222	16.43494	6.00344	8.39787	0.00350	0.00039	0.00229	0.00013
314			3.13000	-12.93421	8.05283	-174.84584	-0.62218	-0.02411	0.09314	0.01483	0.00125	0.01244	-0.00249	-0.00750	1.01462	16.47527	7.78071	163.17593	0.26352	0.52689	-0.04438	0.02419	0.00303	-0.00394	26.47010	4.48171	15.54420	0.06516	0.89182	0.39135	0.00027	0.02171	-0.05958	4.62740	2.45845	6.46885	-1.33955	-4.79944	5.36627	-2.07314	0.22445	-8.58772	16.40835	6.00649	8.43151	0.00350	0.00040	0.00235	0.00016
315			3.14000	-12.91545	8.09340	-174.90543	-0.61858	-0.02426	0.09159	0.00780	0.00096	0.00899	-0.00210	-0.00717	1.01201	16.42148	7.80168	163.11584	0.26107	0.52852	-0.04617	0.01763	-0.00841	-0.00543	26.46827	4.50162	15.63058	0.06170	0.89451	0.39220	-0.00110	0.03825	-0.05333	3.49011	1.52771	4.77003	-2.31146	-3.02605	6.83952	-0.71355	-0.99897	-8.13878	16.37615	6.01191	8.45533	0.00351	0.00040	0.00241	0.00020
316			3.15000	-12.90563	8.12202	-174.94640	-0.61770	-0.02334	0.09086	0.00264	0.00060	0.00574	-0.00123	-0.00650	1.00903	16.38089	7.83635	163.05054	0.25499	0.52892	-0.04725	0.01190	-0.01716	-0.00569	26.47776	4.50732	15.70604	0.06501	0.89495	0.39195	-0.00202	0.04589	-0.03891	2.27579	0.76500	3.09128	-2.93978	-1.62165	6.85221	0.56070	-1.73994	-6.38853	16.33782	6.01933	8.46759	0.00354	0.00041	0.00247	0.00025
317			3.16000	-12.90143	8.13824	-174.97006	-0.61545	-0.02203	0.08997	0.00129	0.00025	0.00287	0.00024	-0.00619	1.00592	16.35125	7.87629	162.99277	0.25160	0.53104	-0.04870	0.00856	-0.02125	-0.00492	26.49382	4.49974	15.75899	0.06518	0.89564	0.39160	-0.00225	0.04426	-0.01958	1.06711	0.37961	1.58380	-3.10074	-0.89156	5.67143	1.55139	-1.92569	-3.74376	16.29407	6.03085	8.46872	0.00356	0.00041	0.00252	0.00029
318			3.17000	-12.89856	8.14300	-174.97945	-0.61348	-0.02104	0.08953	0.00345	-0.00002	0.00068	0.00225	-0.00679	1.00253	16.32834	7.91296	162.95142	0.25054	0.53560	-0.05020	0.00767	-0.02046	-0.00335	26.51129	4.48219	15.78281	0.05987	0.89830	0.39263	-0.00173	0.03437	0.00088	0.03819	0.37499	0.39300	-2.81826	-0.86889	3.71311	2.10700	-1.60663	-0.73594	16.24664	6.05024	8.45992	0.00358	0.00041	0.00256	0.00031
319			3.18000	-12.89375	8.13926	-174.97888	-0.61129	-0.02042	0.08968	0.00720	-0.00019	-0.00060	0.00452	-0.00749	0.99960	16.30771	7.93981	162.93112	0.24992	0.54184	-0.05162	0.00857	-0.01589	-0.00130	26.52558	4.45937	15.77633	0.05441	0.90395	0.39494	-0.00090	0.01872	0.01905	-0.63696	0.60200	-0.32437	-2.22092	-1.37032	1.39601	2.18155	-0.91595	2.08678	16.19768	6.08026	8.44394	0.00362	0.00042	0.00257	0.00032
320			3.19000	-12.88581	8.13116	-174.97420	-0.60851	-0.01992	0.08951	0.01046	-0.00025	-0.00084	0.00637	-0.00737	0.99637	16.28653	7.95332	162.93301	0.24683	0.54579	-0.05307	0.01022	-0.00903	0.00085	26.53336	4.43628	15.74382	0.05560	0.90868	0.39546	-0.00005	0.00087	0.03183	-0.89489	0.88220	-0.45703	-1.45929	-2.11740	-0.87284	1.83396	-0.03480	4.23137	16.14877	6.11987	8.42576	0.00366	0.00044	0.00254	0.00032
321			3.20000	-12.87509	8.12266	-174.97157	-0.60707	-0.01904	0.08953	0.01197	-0.00023	-0.00018	0.00707	-0.00697	0.99336	16.26348	7.95285	162.95435	0.24286	0.54505	-0.05306	0.01177	-0.00172	0.00259	26.53300	4.41719	15.69406	0.06025	0.90771	0.39386	0.00089	-0.01466	0.03717	-0.78069	1.08255	-0.07388	-0.69647	-2.83488	-2.65057	1.22069	0.84413	5.34782	16.10045	6.16408	8.41059	0.00370	0.00046	0.00249	0.00032
322			3.21000	-12.86308	8.11690	-174.97510	-0.60581	-0.02043	0.08942	0.01112	-0.00017	0.00091	0.00638	-0.00673	0.99149	16.23861	7.94114	162.98817	0.24120	0.54269	-0.05236	0.01267	0.00432	0.00339	26.52461	4.40453	15.63849	0.06259	0.90263	0.39080	0.00172	-0.02396	0.03475	-0.38793	1.10476	0.55372	-0.07903	-3.28358	-3.50260	0.53776	1.55880	5.29340	16.05247	6.20680	8.40095	0.00373	0.00048	0.00245	0.00032
323			3.22000	-12.85212	8.11596	-174.98526	-0.60550	-0.01930	0.08795	0.00841	-0.00004	0.00191	0.00470	-0.00638	0.99052	16.21291	7.92331	163.02379	0.24106	0.53473	-0.05123	0.01265	0.00805	0.00309	26.50966	4.39891	15.58899	0.06539	0.89118	0.38479	0.00228	-0.02481	0.02585	0.13970	0.94866	1.12768	0.29659	-3.36474	-3.21145	-0.01913	1.97742	4.17536	16.00397	6.24264	8.39618	0.00375	0.00050	0.00244	0.00032
324			3.23000	-12.84364	8.12027	-175.00011	-0.60708	-0.01755	0.08656	0.00550	0.00008	0.00255	0.00317	-0.00608	0.99121	16.18706	7.90527	163.05034	0.24079	0.52766	-0.05036	0.01203	0.00932	0.00193	26.49111	4.39872	15.55511	0.06834	0.88278	0.38031	0.00244	-0.01784	0.01368	0.63354	0.74446	1.49430	0.39271	-3.17258	-1.94813	-0.30794	2.03348	2.35639	15.95443	6.26796	8.39526	0.00375	0.00051	0.00248	0.00032
325			3.24000	-12.83722	8.12875	-175.01726	-0.60763	-0.01628	0.08571	0.00375	0.00016	0.00278	0.00223	-0.00643	0.99390	16.16074	7.89165	163.06059	0.24472	0.52570	-0.04991	0.01144	0.00877	0.00032	26.47232	4.40124	15.54164	0.06377	0.88033	0.37962	0.00196	-0.00579	0.00137	0.96254	0.61195	1.60698	0.26348	-2.85201	-0.14461	-0.29948	1.75531	0.34294	15.90527	6.28372	8.39939	0.00375	0.00052	0.00256	0.00031
326			3.25000	-12.83175	8.13941	-175.03416	-0.60735	-0.01750	0.08522	0.00309	0.00022	0.00259	0.00200	-0.00686	0.99772	16.13372	7.88487	163.05203	0.24899	0.52967	-0.05080	0.01070	0.00689	-0.00138	26.45642	4.40362	15.54804	0.05700	0.88585	0.38211	0.00123	0.00757	-0.00875	1.09278	0.53931	1.46323	-0.01113	-2.45134	1.73996	-0.07835	1.24172	-1.39515	15.85923	6.29396	8.41262	0.00377	0.00053	0.00263	0.00028
327			3.26000	-12.82699	8.15049	-175.04829	-0.60763	-0.01809	0.08508	0.00245	0.00025	0.00202	0.00234	-0.00709	1.00036	16.10680	7.88597	163.02621	0.25028	0.53400	-0.05182	0.00947	0.00384	-0.00293	26.44543	4.40417	15.56959	0.05320	0.89347	0.38555	0.00059	0.01886	-0.01534	1.07058	0.43110	1.09249	-0.36788	-1.96354	3.37084	0.22201	0.64726	-2.56723	15.81689	6.29845	8.43822	0.00380	0.00055	0.00269	0.00026
328			3.27000	-12.82382	8.16075	-175.05750	-0.60709	-0.01903	0.08497	0.00105	0.00025	0.00117	0.00245	-0.00716	1.00341	16.08143	7.89491	162.98692	0.25216	0.53821	-0.05268	0.00790	0.00038	-0.00412	26.43978	4.40226	15.59978	0.05021	0.89964	0.38838	0.00008	0.02561	-0.01794	0.91520	0.22429	0.56378	-0.71248	-1.42068	4.55386	0.47706	0.11379	-3.07174	15.77479	6.29300	8.47379	0.00383	0.00055	0.00282	0.00027
329			3.28000	-12.82328	8.16874	-175.06047	-0.60752	-0.02015	0.08450	-0.00046	0.00020	0.00021	0.00243	-0.00668	1.00589	16.05893	7.91000	162.93913	0.25081	0.54081	-0.05387	0.00625	-0.00197	-0.00483	26.43878	4.39854	15.63170	0.05346	0.90424	0.38935	-0.00026	0.02656	-0.01684	0.59045	-0.00816	0.00015	-0.90145	-0.95509	5.17483	0.59568	-0.26174	-2.93819	15.72824	6.27781	8.51072	0.00383	0.00055	0.00300	0.00031
330			3.29000	-12.82467	8.17253	-175.05766	-0.60744	-0.01764	0.08293	-0.00032	0.00006	-0.00061	0.00266	-0.00562	1.00628	16.03931	7.92736	162.88835	0.24721	0.53884	-0.05520	0.00533	-0.00197	-0.00495	26.44086	4.39420	15.65933	0.06185	0.90514	0.38774	-0.00048	0.02196	-0.01268	0.10227	-0.07964	-0.45134	-0.85233	-0.77013	5.15951	0.56214	-0.42698	-2.26801	15.67382	6.25898	8.53982	0.00386	0.00055	0.00314	0.00038
331			3.30000	-12.82520	8.17091	-175.05125	-0.60692	-0.01510	0.08120	0.00213	-0.00010	-0.00080	0.00283	-0.00517	1.00595	16.02063	7.94240	162.84065	0.24591	0.53649	-0.05625	0.00551	0.00048	-0.00418	26.44414	4.39033	15.67778	0.06557	0.90431	0.38603	-0.00047	0.01371	-0.00654	-0.52975	0.11399	-0.46919	-0.55738	-0.94592	4.31292	0.43066	-0.39869	-1.23270	15.60898	6.24137	8.55666	0.00392	0.00056	0.00320	0.00048
332			3.31000	-12.82182	8.16418	-175.04378	-0.60833	-0.01545	0.08045	0.00773	-0.00018	-0.00122	0.00287	-0.00558	1.00667	16.00054	7.95236	162.80112	0.24598	0.53737	-0.05704	0.00733	0.00204	-0.00343	26.44713	4.38728	15.68451	0.06425	0.90589	0.38630	-0.00026	0.00475	0.00025	-0.90023	0.58803	-0.75839	-0.45512	-1.45351	3.53707	0.29477	-0.22978	-0.08302	15.53125	6.22407	8.56242	0.00403	0.00059	0.00315	0.00060
333			3.32000	-12.81263	8.15398	-175.03719	-0.60808	-0.01445	0.07950	0.01396	-0.00025	-0.00111	0.00292	-0.00678	1.00715	15.97709	7.95722	162.77255	0.25049	0.53813	-0.05738	0.00986	0.00334	-0.00228	26.44868	4.38462	15.67979	0.05539	0.90557	0.38682	0.00002	-0.00261	0.00638	-1.21265	1.16936	-0.69252	-0.39020	-2.10188	2.41787	0.21392	0.02376	0.93480	15.43793	6.19915	8.56102	0.00415	0.00064	0.00301	0.00075
334			3.33000	-12.79713	8.14165	-175.03235	-0.60990	-0.01154	0.07827	0.02022	-0.00024	-0.00098	0.00262	-0.00776	1.00739	15.94903	7.95807	162.75485	0.25287	0.53459	-0.05697	0.01273	0.00401	-0.00130	26.44806	4.38183	15.66607	0.05036	0.90013	0.38499	0.00029	-0.00704	0.01072	-1.44230	1.75308	-0.63180	-0.42083	-2.79663	1.48825	0.20245	0.32155	1.64566	15.32525	6.15147	8.55691	0.00428	0.00069	0.00283	0.00093
335			3.34000	-12.77588	8.12751	-175.02835	-0.61281	-0.00993	0.07751	0.02529	-0.00024	-0.00108	0.00224	-0.00793	1.00802	15.91556	7.95614	162.74478	0.25101	0.53105	-0.05655	0.01527	0.00455	-0.00075	26.44467	4.37843	15.64713	0.05217	0.89554	0.38267	0.00060	-0.00829	0.01292	-1.64794	2.19786	-0.72402	-0.48460	-3.42983	0.98377	0.25433	0.65525	1.99063	15.18850	6.06292	8.55370	0.00436	0.00073	0.00270	0.00115
336			3.35000	-12.75121	8.11164	-175.02271	-0.61499	-0.00809	0.07723	0.02728	-0.00020	-0.00152	0.00205	-0.00793	1.00839	15.87691	7.95283	162.73729	0.24855	0.52802	-0.05580	0.01701	0.00452	-0.00072	26.43788	4.37410	15.62660	0.05417	0.89190	0.38120	0.00096	-0.00672	0.01332	-1.79514	2.32757	-1.05031	-0.59691	-3.85367	0.98168	0.36767	1.01413	2.01671	15.02363	5.92196	8.55356	0.00442	0.00074	0.00265	0.00139
337			3.36000	-12.72730	8.09488	-175.01242	-0.61655	-0.00748	0.07810	0.02481	-0.00018	-0.00229	0.00232	-0.00846	1.00726	15.83475	7.95074	162.72771	0.24620	0.52799	-0.05468	0.01742	0.00303	-0.00110	26.42736	4.36832	15.60731	0.05179	0.89162	0.38251	0.00122	-0.00260	0.01256	-1.84397	2.02281	-1.57127	-0.81280	-3.91034	1.38951	0.56071	1.35055	1.80331	14.82740	5.72715	8.55718	0.00448	0.00074	0.00268	0.00167
338			3.37000	-12.70892	8.07795	-174.99556	-0.61883	-0.00647	0.07874	0.01815	-0.00014	-0.00325	0.00271	-0.00933	1.00567	15.79246	7.95280	162.71304	0.24399	0.52822	-0.05387	0.01616	-0.00010	-0.00172	26.41355	4.36034	15.59132	0.04756	0.89229	0.38430	0.00129	0.00330	0.01103	-1.85473	1.31585	-2.18465	-1.11360	-3.52430	2.01571	0.81519	1.56410	1.43869	14.59504	5.48245	8.56459	0.00459	0.00074	0.00274	0.00203
339			3.38000	-12.69947	8.06046	-174.97124	-0.61844	-0.00472	0.07843	0.00898	-0.00010	-0.00431	0.00275	-0.00962	1.00433	15.75398	7.96088	162.69231	0.24318	0.52725	-0.05348	0.01337	-0.00434	-0.00241	26.39826	4.34990	15.57966	0.04495	0.89161	0.38461	0.00121	0.00993	0.00920	-1.96314	0.37168	-2.83813	-1.43505	-2.73335	2.69535	1.10195	1.55291	1.02016	14.31916	5.19317	8.57651	0.00476	0.00075	0.00281	0.00250
340			3.39000	-12.70021	8.04060	-174.93889	-0.61347	-0.00427	0.07801	0.00012	-0.00010	-0.00555	0.00255	-0.00915	1.00275	15.72285	7.97587	162.66553	0.24385	0.52759	-0.05331	0.00954	-0.00905	-0.00308	26.38412	4.33673	15.57239	0.04357	0.89152	0.38472	0.00095	0.01683	0.00794	-2.31493	-0.57245	-3.58750	-1.73526	-1.67410	3.34101	1.44147	1.26378	0.67385	13.99066	4.86538	8.59473	0.00496	0.00076	0.00289	0.00310
341			3.40000	-12.70961	8.01535	-174.89711	-0.60904	-0.00405	0.07721	-0.00579	-0.00013	-0.00703	0.00192	-0.00757	1.00260	15.70094	7.99778	162.63327	0.24186	0.52640	-0.05346	0.00522	-0.01377	-0.00367	26.37417	4.32001	15.56805	0.05037	0.89066	0.38309	0.00060	0.02369	0.00819	-3.01633	-1.29100	-4.49853	-2.00675	-0.52867	3.86429	1.87235	0.69814	0.53730	13.59946	4.50428	8.61993	0.00513	0.00078	0.00298	0.00380
342			3.41000	-12.72426	7.98107	-174.84450	-0.60670	-0.00110	0.07574	-0.00786	-0.00005	-0.00863	0.00167	-0.00552	1.00230	15.68864	8.02602	162.59727	0.23674	0.52254	-0.05403	0.00109	-0.01847	-0.00403	26.37120	4.29854	15.56397	0.06273	0.88932	0.38042	-0.00011	0.03000	0.01074	-4.09672	-1.69136	-5.54602	-2.27993	0.56668	4.11070	2.41115	-0.07008	0.73641	13.13678	4.11382	8.65007	0.00522	0.00079	0.00307	0.00453
343			3.42000	-12.74066	7.93427	-174.78036	-0.60228	0.00187	0.07396	-0.00700	0.00012	-0.01027	0.00222	-0.00432	0.99966	15.68563	8.05988	162.56126	0.23428	0.52086	-0.05518	-0.00249	-0.02365	-0.00403	26.37699	4.27101	15.55620	0.06734	0.88931	0.37895	-0.00110	0.03498	0.01609	-5.47716	-1.84444	-6.66362	-2.60254	1.54672	3.93729	3.03511	-0.90486	1.35922	12.60001	3.69866	8.68183	0.00519	0.00080	0.00317	0.00515
344			3.43000	-12.75687	7.87277	-174.70453	-0.59782	0.00651	0.07184	-0.00485	0.00056	-0.01185	0.00301	-0.00427	0.99653	15.69141	8.09875	162.53004	0.23642	0.51855	-0.05587	-0.00547	-0.02898	-0.00361	26.39170	4.23653	15.54033	0.06319	0.88554	0.37719	-0.00183	0.03758	0.02383	-6.99223	-1.89147	-7.83565	-2.96714	2.35295	3.37677	3.66999	-1.62323	2.37922	11.99686	3.26424	8.71109	0.00502	0.00081	0.00325	0.00548
345			3.44000	-12.77240	7.79622	-174.61635	-0.59699	0.01260	0.06966	-0.00262	0.00133	-0.01336	0.00396	-0.00465	0.99465	15.70445	8.14157	162.50668	0.23845	0.51494	-0.05633	-0.00756	-0.03338	-0.00295	26.41338	4.19527	15.51286	0.05900	0.87966	0.37467	-0.00219	0.03706	0.03278	-8.44353	-1.93372	-9.07444	-3.29307	2.90545	2.61212	4.20441	-2.08506	3.66710	11.34611	2.81518	8.73300	0.00473	0.00082	0.00331	0.00544
346			3.45000	-12.78755	7.70627	-174.51517	-0.59764	0.01684	0.06816	-0.00062	0.00203	-0.01489	0.00536	-0.00518	0.99375	15.72238	8.18651	162.49197	0.23981	0.51464	-0.05715	-0.00848	-0.03575	-0.00228	26.43921	4.14869	15.47184	0.05500	0.87722	0.37338	-0.00218	0.03310	0.04164	-9.64339	-1.99174	-10.36049	-3.45525	3.12045	1.86651	4.51258	-2.22585	5.03249	10.67590	2.35468	8.74224	0.00433	0.00081	0.00333	0.00501
347			3.46000	-12.80247	7.60630	-174.40074	-0.59773	0.02073	0.06735	0.00155	0.00266	-0.01640	0.00711	-0.00629	0.99391	15.74179	8.23056	162.48407	0.24467	0.51720	-0.05763	-0.00812	-0.03468	-0.00178	26.46562	4.09966	15.41743	0.04541	0.87650	0.37380	-0.00165	0.02569	0.04894	-10.44448	-2.01119	-11.65173	-3.32825	2.92352	1.37813	4.50130	-2.04150	6.24426	10.02032	1.88775	8.73308	0.00389	0.00078	0.00332	0.00428
348			3.47000	-12.81654	7.50094	-174.27348	-0.59975	0.02525	0.06728	0.00451	0.00324	-0.01783	0.00854	-0.00734	0.99555	15.75850	8.27009	162.47853	0.24957	0.51817	-0.05696	-0.00634	-0.02896	-0.00167	26.48935	4.05177	15.35218	0.03740	0.87304	0.37362	-0.00108	0.01553	0.05273	-10.74075	-1.91300	-12.86865	-2.82381	2.31847	1.35577	4.11821	-1.61814	7.04100	9.41430	1.42741	8.70031	0.00349	0.00074	0.00324	0.00346
349			3.48000	-12.82852	7.39574	-174.13495	-0.60258	0.02972	0.06775	0.00837	0.00353	-0.01888	0.00971	-0.00688	0.99753	15.76872	8.30130	162.46899	0.24846	0.51675	-0.05602	-0.00349	-0.01875	-0.00198	26.50822	4.00928	15.28142	0.04220	0.86945	0.37198	-0.00082	0.00410	0.05148	-10.43341	-1.65353	-13.79341	-1.93076	1.42658	1.82127	3.36103	-1.09650	7.18956	8.88660	0.99535	8.64098	0.00325	0.00068	0.00308	0.00274
350			3.49000	-12.83712	7.29729	-173.99002	-0.60190	0.03331	0.06907	0.01231	0.00334	-0.01922	0.01164	-0.00551	0.99822	15.77055	8.32112	162.45053	0.24468	0.51850	-0.05562	-0.00057	-0.00594	-0.00255	26.52150	3.97617	15.21234	0.05176	0.87374	0.37320	-0.00057	-0.00704	0.04523	-9.43007	-1.25048	-14.07827	-0.76445	0.46034	2.56338	2.29744	-0.62469	6.56963	8.45262	0.61576	8.55683	0.00326	0.00064	0.00286	0.00221
351			3.50000	-12.84167	7.21279	-173.84721	-0.60073	0.03646	0.07077	0.01549	0.00270	-0.01835	0.01363	-0.00492	0.99874	15.76452	8.32823	162.42143	0.24335	0.52199	-0.05515	0.00169	0.00724	-0.00311	26.52983	3.95553	15.15273	0.05548	0.88119	0.37685	-0.00029	-0.01621	0.03423	-7.73745	-0.74525	-13.43179	0.46773	-0.37528	3.29272	1.06838	-0.30471	5.20083	8.11065	0.30809	8.45731	0.00350	0.00061	0.00262	0.00186
352			3.51000	-12.84190	7.14851	-173.71707	-0.60206	0.03837	0.07224	0.01770	0.00167	-0.01589	0.01418	-0.00476	0.99949	15.75285	8.32334	162.38341	0.24212	0.52151	-0.05388	0.00311	0.01840	-0.00337	26.53460	3.94854	15.10956	0.05880	0.88272	0.37843	-0.00016	-0.02137	0.01923	-5.52459	-0.16069	-11.71929	1.54843	-0.97675	3.76054	-0.13550	-0.17403	3.22112	7.84460	0.08143	8.35985	0.00389	0.00062	0.00245	0.00163
353			3.52000	-12.83749	7.10819	-173.61067	-0.60432	0.03894	0.07331	0.01908	0.00050	-0.01197	0.01347	-0.00436	0.99925	15.73811	8.30879	162.34055	0.23875	0.51683	-0.05214	0.00385	0.02602	-0.00326	26.53744	3.95434	15.08809	0.06589	0.87870	0.37733	-0.00020	-0.02168	0.00230	-3.06847	0.48699	-9.03453	2.33929	-1.36608	3.83186	-1.16083	-0.20223	0.87344	7.63145	-0.06734	8.28379	0.00430	0.00067	0.00241	0.00148
354			3.53000	-12.82810	7.09259	-173.53659	-0.60491	0.03761	0.07423	0.01964	-0.00056	-0.00708	0.01200	-0.00425	0.99701	15.72203	8.28725	162.29787	0.23610	0.51103	-0.05007	0.00434	0.02976	-0.00278	26.53945	3.97071	15.09063	0.07042	0.87166	0.37549	-0.00033	-0.01792	-0.01411	-0.62180	1.14617	-5.68967	2.77127	-1.62458	3.46966	-1.92126	-0.30111	-1.52204	7.44856	-0.15068	8.24055	0.00465	0.00074	0.00251	0.00144
355			3.54000	-12.81404	7.10048	-173.49944	-0.60432	0.03544	0.07509	0.01921	-0.00135	-0.00185	0.01010	-0.00448	0.99397	15.70550	8.26178	162.26042	0.23487	0.50510	-0.04773	0.00494	0.02963	-0.00200	26.54092	3.99466	15.11616	0.07164	0.86344	0.37389	-0.00042	-0.01179	-0.02799	1.62262	1.72928	-2.10340	2.80641	-1.82486	2.70369	-2.39148	-0.36821	-3.64177	7.27692	-0.18610	8.22726	0.00492	0.00083	0.00274	0.00149
356			3.55000	-12.79630	7.12882	-173.49916	-0.60512	0.03110	0.07650	0.01766	-0.00172	0.00310	0.00834	-0.00503	0.99174	15.68859	8.23553	162.23274	0.23298	0.50253	-0.04578	0.00574	0.02629	-0.00106	26.54133	4.02304	15.16054	0.07096	0.85954	0.37452	-0.00034	-0.00518	-0.03776	3.47330	2.14120	1.26387	2.47022	-2.00572	1.62073	-2.57306	-0.30676	-5.18240	7.10167	-0.19252	8.22891	0.00511	0.00093	0.00303	0.00162
357			3.56000	-12.77667	7.17261	-173.53090	-0.60950	0.02459	0.07874	0.01491	-0.00161	0.00717	0.00671	-0.00563	0.99260	15.67121	8.21126	162.21812	0.22947	0.50398	-0.04425	0.00658	0.02073	-0.00015	26.53944	4.05247	15.21669	0.07112	0.86147	0.37764	-0.00006	0.00054	-0.04261	4.74115	2.29510	3.93822	1.86226	-2.14798	0.45592	-2.49663	-0.07607	-5.96251	6.91329	-0.18768	8.22742	0.00523	0.00102	0.00333	0.00179
358			3.57000	-12.75754	7.22514	-173.58490	-0.61348	0.02074	0.08046	0.01087	-0.00140	0.00960	0.00519	-0.00617	0.99475	15.65335	8.19123	162.21602	0.22801	0.50448	-0.04259	0.00715	0.01394	0.00046	26.53415	4.08017	15.27681	0.06955	0.86238	0.38047	0.00034	0.00477	-0.04244	5.27235	2.13575	5.52026	1.12635	-2.16428	-0.41533	-2.21637	0.25961	-6.00369	6.70850	-0.18628	8.21001	0.00529	0.00110	0.00356	0.00196
359			3.58000	-12.74162	7.27845	-173.64810	-0.61489	0.01958	0.08055	0.00602	-0.00120	0.00979	0.00358	-0.00673	0.99740	15.63578	8.17739	162.22165	0.23078	0.50312	-0.04140	0.00719	0.00731	0.00058	26.52551	4.10390	15.33417	0.06412	0.85980	0.38118	0.00069	0.00766	-0.03809	4.98338	1.68110	5.78855	0.41273	-1.98302	-0.64970	-1.78489	0.60093	-5.46610	6.48864	-0.19906	8.17213	0.00533	0.00115	0.00369	0.00210
360			3.59000	-12.73095	7.32432	-173.70631	-0.61584	0.02017	0.08020	0.00115	-0.00095	0.00785	0.00209	-0.00683	1.00022	15.61923	8.17087	162.22710	0.23325	0.50034	-0.04026	0.00637	0.00197	0.00013	26.51420	4.12218	15.38411	0.06102	0.85541	0.38050	0.00092	0.00936	-0.03091	3.90828	1.00311	4.73504	-0.15845	-1.58036	-0.09431	-1.26294	0.85507	-4.52442	6.25605	-0.23176	8.11756	0.00538	0.00116	0.00369	0.00224
361			3.60000	-12.72697	7.35563	-173.74648	-0.61558	0.02128	0.08021	-0.00320	-0.00056	0.00425	0.00094	-0.00653	1.00259	15.60486	8.17202	162.22409	0.23502	0.49796	-0.03896	0.00464	-0.00166	-0.00073	26.50187	4.13423	15.42330	0.06026	0.85126	0.37978	0.00102	0.00996	-0.02189	2.20654	0.19386	2.59176	-0.53240	-0.97673	1.11018	-0.69646	0.96865	-3.29747	6.01089	-0.28489	8.05531	0.00546	0.00114	0.00356	0.00240
362			3.61000	-12.73014	7.36734	-173.75932	-0.61271	0.02114	0.08111	-0.00663	-0.00005	-0.00038	0.00062	-0.00603	1.00399	15.59377	8.18032	162.20724	0.23671	0.49956	-0.03793	0.00226	-0.00386	-0.00172	26.49013	4.13966	15.44938	0.05924	0.85171	0.38113	0.00095	0.00956	-0.01163	0.10789	-0.64409	-0.21453	-0.72347	-0.24754	2.57761	-0.11189	0.92431	-1.85589	5.75084	-0.35571	7.99562	0.00557	0.00110	0.00335	0.00261
363			3.62000	-12.74012	7.35686	-173.74065	-0.61033	0.02348	0.08107	-0.00906	0.00056	-0.00531	0.00083	-0.00572	1.00572	15.58709	8.19450	162.17599	0.23953	0.50035	-0.03762	-0.00045	-0.00535	-0.00259	26.48083	4.13832	15.46041	0.05762	0.85224	0.38182	0.00071	0.00851	-0.00058	-2.12542	-1.41927	-3.17808	-0.80846	0.51551	3.87905	0.47723	0.72167	-0.30123	5.47282	-0.44050	7.94611	0.00567	0.00106	0.00311	0.00285
364			3.63000	-12.75579	7.32427	-173.69162	-0.60822	0.02537	0.08036	-0.01044	0.00124	-0.00970	0.00168	-0.00547	1.00711	15.58542	8.21334	162.13374	0.24169	0.50284	-0.03870	-0.00307	-0.00676	-0.00330	26.47545	4.13020	15.45607	0.05656	0.85601	0.38254	0.00039	0.00775	0.00998	-4.24028	-2.05681	-5.86236	-0.86232	1.21578	4.76844	1.05333	0.40977	1.17469	5.17444	-0.53580	7.90946	0.00573	0.00102	0.00289	0.00309
365			3.64000	-12.77552	7.27189	-173.61707	-0.60519	0.02871	0.07971	-0.01075	0.00202	-0.01316	0.00303	-0.00524	1.00696	15.58866	8.23557	162.08514	0.24381	0.50455	-0.03957	-0.00527	-0.00786	-0.00372	26.47458	4.11571	15.43822	0.05562	0.85910	0.38313	0.00004	0.00762	0.01851	-6.03558	-2.50626	-8.00138	-0.88527	1.77072	5.24007	1.54931	0.05894	2.34893	4.85533	-0.63882	7.88456	0.00574	0.00098	0.00273	0.00328
366			3.65000	-12.79737	7.20377	-173.52367	-0.60079	0.03135	0.07945	-0.00998	0.00274	-0.01556	0.00457	-0.00484	1.00634	15.59585	8.25950	162.03369	0.24601	0.50724	-0.04033	-0.00677	-0.00804	-0.00392	26.47795	4.09642	15.41093	0.05544	0.86277	0.38397	-0.00028	0.00793	0.02373	-7.38831	-2.74149	-9.47371	-0.82803	2.11278	5.40561	1.87584	-0.26150	3.05224	4.51858	-0.74490	7.86988	0.00567	0.00094	0.00264	0.00338
367			3.66000	-12.81939	7.12467	-173.41876	-0.59462	0.03631	0.07807	-0.00843	0.00359	-0.01659	0.00617	-0.00392	1.00384	15.60534	8.28302	161.98160	0.24737	0.50629	-0.04135	-0.00738	-0.00671	-0.00398	26.48452	4.07469	15.37936	0.05850	0.86277	0.38228	-0.00052	0.00795	0.02494	-8.26157	-2.78030	-10.24141	-0.65020	2.19895	5.35351	1.95822	-0.47894	3.23109	4.17180	-0.84508	7.86573	0.00555	0.00091	0.00261	0.00335
368			3.67000	-12.84013	7.03937	-173.30974	-0.58806	0.04222	0.07626	-0.00670	0.00445	-0.01643	0.00777	-0.00343	1.00085	15.61519	8.30380	161.93045	0.25083	0.50442	-0.04228	-0.00712	-0.00403	-0.00388	26.49249	4.05363	15.34857	0.05779	0.86104	0.38030	-0.00057	0.00707	0.02257	-8.68072	-2.67965	-10.33501	-0.36510	2.02605	5.12769	1.77499	-0.53582	2.94357	3.82642	-0.92750	7.87525	0.00541	0.00089	0.00262	0.00320
369			3.68000	-12.85886	6.95205	-173.20319	-0.58530	0.04618	0.07512	-0.00548	0.00496	-0.01553	0.00924	-0.00318	0.99894	15.62346	8.32014	161.88167	0.25178	0.50388	-0.04329	-0.00598	-0.00080	-0.00364	26.49975	4.03593	15.32254	0.05855	0.86187	0.37953	-0.00046	0.00512	0.01769	-8.68432	-2.51502	-9.83155	-0.05102	1.64901	4.73073	1.36734	-0.43182	2.32289	3.49511	-0.98119	7.90250	0.00533	0.00089	0.00264	0.00298
370			3.69000	-12.87569	6.86664	-173.10474	-0.58617	0.04907	0.07488	-0.00512	0.00517	-0.01411	0.01046	-0.00336	0.99874	15.62890	8.33152	161.83711	0.25204	0.50430	-0.04375	-0.00423	0.00196	-0.00321	26.50467	4.02371	15.30369	0.05846	0.86438	0.38044	-0.00023	0.00216	0.01141	-8.33006	-2.34079	-8.85519	0.19105	1.14721	4.16355	0.80862	-0.21747	1.52443	3.18671	-0.99854	7.94908	0.00535	0.00091	0.00263	0.00278
371			3.70000	-12.89099	6.78616	-173.01831	-0.58665	0.04993	0.07458	-0.00527	0.00505	-0.01231	0.01068	-0.00422	0.99955	15.63066	8.33852	161.79854	0.25628	0.50487	-0.04369	-0.00220	0.00382	-0.00267	26.50639	4.01804	15.29299	0.05181	0.86369	0.38090	0.00001	-0.00101	0.00484	-7.77501	-2.16634	-7.62864	0.32271	0.59525	3.49889	0.22328	0.01377	0.69660	2.90130	-0.97719	8.01423	0.00549	0.00095	0.00259	0.00268
372			3.71000	-12.90488	6.71148	-172.94502	-0.58648	0.05184	0.07394	-0.00527	0.00503	-0.01056	0.01055	-0.00479	1.00035	15.62851	8.34204	161.76656	0.26073	0.50346	-0.04331	-0.00009	0.00522	-0.00215	26.50539	4.01840	15.29002	0.04595	0.86083	0.38051	0.00014	-0.00355	-0.00073	-7.24821	-1.98448	-6.45595	0.40417	0.05731	2.87325	-0.26468	0.16515	-0.00851	2.63023	-0.91972	8.09754	0.00572	0.00098	0.00253	0.00272
373			3.72000	-12.91715	6.64122	-172.88268	-0.58572	0.05462	0.07282	-0.00470	0.00517	-0.00922	0.01020	-0.00460	1.00096	15.62258	8.34238	161.74002	0.26323	0.49995	-0.04306	0.00177	0.00633	-0.00177	26.50297	4.02325	15.29286	0.04477	0.85715	0.37907	0.00015	-0.00463	-0.00429	-6.89755	-1.80006	-5.60160	0.46341	-0.39759	2.41218	-0.54342	0.17696	-0.47470	2.35914	-0.83015	8.19876	0.00599	0.00101	0.00245	0.00294
374			3.73000	-12.92772	6.57342	-172.82704	-0.58438	0.05845	0.07076	-0.00370	0.00549	-0.00844	0.00954	-0.00415	1.00207	15.61361	8.34071	161.71689	0.26653	0.49457	-0.04311	0.00286	0.00665	-0.00159	26.50101	4.02974	15.29889	0.04361	0.85162	0.37633	0.00001	-0.00348	-0.00531	-6.77317	-1.65082	-5.22044	0.46614	-0.64730	2.18711	-0.53236	0.00840	-0.65176	2.07053	-0.71138	8.31503	0.00626	0.00103	0.00235	0.00337
375			3.74000	-12.93699	6.50571	-172.77275	-0.58469	0.06141	0.06921	-0.00274	0.00587	-0.00846	0.00899	-0.00386	1.00363	15.60370	8.33888	161.69478	0.26884	0.49034	-0.04312	0.00260	0.00593	-0.00162	26.50174	4.03466	15.30526	0.04204	0.84792	0.37475	-0.00026	-0.00021	-0.00385	-6.90863	-1.59156	-5.36634	0.40433	-0.56532	2.21897	-0.23485	-0.35420	-0.53800	1.74462	-0.56626	8.44017	0.00652	0.00104	0.00224	0.00405
376			3.75000	-12.94585	6.43536	-172.71436	-0.58712	0.06024	0.06922	-0.00235	0.00600	-0.00932	0.00854	-0.00381	1.00583	15.59593	8.33893	161.67126	0.26902	0.49039	-0.04308	0.00065	0.00428	-0.00184	26.50730	4.03525	15.30933	0.04069	0.84875	0.37561	-0.00063	0.00465	-0.00033	-7.30362	-1.67269	-6.00409	0.30044	-0.09895	2.48467	0.29187	-0.87164	-0.17415	1.36058	-0.39885	8.56699	0.00675	0.00107	0.00215	0.00498
377			3.76000	-12.95564	6.35990	-172.64708	-0.58801	0.06139	0.06888	-0.00279	0.00648	-0.01063	0.00816	-0.00349	1.00651	15.59361	8.34242	161.64433	0.26925	0.48740	-0.04256	-0.00278	0.00204	-0.00216	26.51908	4.02950	15.30897	0.04110	0.84570	0.37486	-0.00106	0.00999	0.00458	-7.89238	-1.89963	-6.99259	0.19650	0.69882	2.88302	0.93723	-1.46140	0.37006	0.90050	-0.21469	8.69094	0.00694	0.00111	0.00208	0.00609
378			3.77000	-12.96744	6.27781	-172.56831	-0.58717	0.06439	0.06881	-0.00367	0.00721	-0.01208	0.00828	-0.00278	1.00545	15.59936	8.34992	161.61342	0.26840	0.48341	-0.04174	-0.00695	-0.00033	-0.00239	26.53744	4.01688	15.30283	0.04459	0.84243	0.37410	-0.00160	0.01450	0.00998	-8.51824	-2.18703	-8.06631	0.11700	1.65354	3.20324	1.56343	-2.01820	1.00800	0.35575	-0.02154	8.81362	0.00707	0.00117	0.00206	0.00722
379			3.78000	-12.98119	6.18977	-172.47882	-0.58438	0.06633	0.06877	-0.00421	0.00770	-0.01318	0.00904	-0.00146	1.00349	15.61401	8.36085	161.58055	0.26551	0.48185	-0.04195	-0.01071	-0.00260	-0.00242	26.56148	3.99819	15.29038	0.05272	0.84344	0.37388	-0.00228	0.01712	0.01514	-8.95774	-2.39480	-8.88558	0.05044	2.51979	3.16713	2.05034	-2.43178	1.66361	-0.26900	0.16841	8.94450	0.00712	0.00127	0.00209	0.00815
380			3.79000	-12.99565	6.09885	-172.38318	-0.58183	0.06869	0.06867	-0.00380	0.00796	-0.01350	0.01049	-0.00039	1.00026	15.63645	8.37368	161.55069	0.26188	0.48131	-0.04272	-0.01306	-0.00463	-0.00208	26.58920	3.97533	15.27164	0.06081	0.84666	0.37432	-0.00282	0.01730	0.01942	-9.01483	-2.40606	-9.17180	-0.02446	3.07247	2.60199	2.32107	-2.60747	2.25908	-0.95608	0.33606	9.09996	0.00708	0.00139	0.00219	0.00871
381			3.80000	-13.00895	6.00973	-172.28801	-0.58155	0.07090	0.06925	-0.00222	0.00781	-0.01307	0.01216	-0.00053	0.99695	15.66369	8.38646	161.52936	0.26020	0.48208	-0.04293	-0.01361	-0.00606	-0.00131	26.61767	3.95065	15.24758	0.06278	0.85002	0.37623	-0.00279	0.01496	0.02228	-8.60461	-2.17662	-8.83362	-0.09618	3.18393	1.55846	2.33588	-2.49092	2.70875	-1.67979	0.45812	9.29513	0.00698	0.00153	0.00237	0.00887
382			3.81000	-13.01925	5.92724	-172.19981	-0.58208	0.07176	0.06979	0.00035	0.00711	-0.01184	0.01338	-0.00168	0.99421	15.69198	8.39703	161.52048	0.26184	0.48353	-0.04286	-0.01245	-0.00652	-0.00032	26.64365	3.92690	15.21990	0.05822	0.85124	0.37793	-0.00218	0.01033	0.02322	-7.76660	-1.73708	-7.96154	-0.13191	2.85048	0.24561	2.08823	-2.09518	2.95138	-2.41616	0.51545	9.52766	0.00686	0.00168	0.00260	0.00879
383			3.82000	-13.02529	5.85528	-172.12331	-0.58504	0.07164	0.06981	0.00353	0.00603	-0.01001	0.01357	-0.00280	0.99336	15.71759	8.40364	161.52528	0.26318	0.48273	-0.04264	-0.00971	-0.00578	0.00070	26.66439	3.90665	15.19076	0.05559	0.84808	0.37704	-0.00148	0.00411	0.02213	-6.61912	-1.16450	-6.76311	-0.10910	2.15518	-1.08121	1.62509	-1.49500	2.97433	-3.15317	0.50126	9.76545	0.00675	0.00181	0.00282	0.00867
384			3.83000	-13.02657	5.79627	-172.06065	-0.58808	0.07083	0.06994	0.00693	0.00472	-0.00800	0.01315	-0.00351	0.99533	15.73749	8.40515	161.54253	0.26534	0.48224	-0.04217	-0.00580	-0.00415	0.00158	26.67816	3.89176	15.16215	0.05463	0.84462	0.37578	-0.00076	-0.00259	0.01959	-5.29684	-0.53581	-5.44748	-0.04947	1.20071	-2.23238	1.03866	-0.78287	2.81075	-3.89091	0.42438	9.95489	0.00668	0.00192	0.00299	0.00862
385			3.84000	-13.02302	5.75134	-172.01218	-0.59271	0.07149	0.07013	0.01036	0.00345	-0.00597	0.01245	-0.00424	0.99716	15.74915	8.40148	161.56979	0.26647	0.47904	-0.04090	-0.00097	-0.00229	0.00222	26.68413	3.88297	15.13568	0.05431	0.83799	0.37366	-0.00006	-0.00854	0.01617	-3.92426	0.09705	-4.12877	-0.01959	0.07965	-3.12281	0.44030	-0.06211	2.50836	-4.63346	0.30625	10.04455	0.00664	0.00197	0.00308	0.00863
386			3.85000	-13.01488	5.72039	-171.97762	-0.60172	0.07232	0.07047	0.01373	0.00222	-0.00398	0.01170	-0.00507	0.99962	15.75072	8.39356	161.60443	0.26417	0.47476	-0.03959	0.00438	-0.00087	0.00261	26.68277	3.87993	15.11249	0.05645	0.83161	0.37145	0.00058	-0.01247	0.01228	-2.60332	0.70442	-2.82597	-0.08300	-1.12523	-3.72280	-0.06526	0.57919	2.08270	-5.38135	0.17314	10.00492	0.00661	0.00198	0.00305	0.00863
387			3.86000	-13.00241	5.70245	-171.95688	-0.60589	0.07354	0.06959	0.01659	0.00114	-0.00202	0.01137	-0.00597	1.00165	15.74092	8.38304	161.64374	0.26597	0.47276	-0.03947	0.01000	-0.00008	0.00281	26.67509	3.88132	15.09402	0.05227	0.82777	0.36976	0.00103	-0.01356	0.00797	-1.42246	1.24885	-1.55874	-0.24711	-2.33385	-3.96871	-0.41598	1.11025	1.51173	-6.12848	0.04754	9.83779	0.00661	0.00195	0.00292	0.00854
388			3.87000	-12.98633	5.69557	-171.94911	-0.60871	0.07257	0.07025	0.01850	0.00024	-0.00033	0.01138	-0.00696	1.00250	15.71923	8.37162	161.68382	0.26684	0.47412	-0.03871	0.01540	0.00055	0.00267	26.66218	3.88561	15.08192	0.04595	0.82698	0.37062	0.00126	-0.01193	0.00328	-0.43993	1.66634	-0.41171	-0.44497	-3.46429	-3.79310	-0.61589	1.54431	0.80061	-6.86104	-0.05791	9.57884	0.00663	0.00190	0.00275	0.00827
389			3.88000	-12.96803	5.69755	-171.95244	-0.60997	0.07066	0.07151	0.01894	-0.00045	0.00108	0.01160	-0.00732	1.00239	15.68596	8.36033	161.72037	0.26516	0.47667	-0.03792	0.01999	0.00164	0.00227	26.64481	3.89155	15.07751	0.04273	0.82821	0.37223	0.00145	-0.00871	-0.00183	0.35699	1.90497	0.54201	-0.58163	-4.44818	-3.21883	-0.73415	1.92065	-0.00971	-7.55888	-0.14171	9.29054	0.00665	0.00184	0.00259	0.00776
390			3.89000	-12.94923	5.70658	-171.96445	-0.60913	0.07034	0.07229	0.01786	-0.00102	0.00223	0.01181	-0.00688	1.00203	15.64241	8.34924	161.74957	0.26255	0.47756	-0.03723	0.02347	0.00331	0.00169	26.62329	3.89892	15.08155	0.04287	0.82882	0.37298	0.00171	-0.00495	-0.00739	1.03102	1.96888	1.30299	-0.62352	-5.22414	-2.34116	-0.84297	2.26080	-0.89342	-8.19994	-0.20970	9.04338	0.00668	0.00180	0.00245	0.00703
391			3.90000	-12.93135	5.72173	-171.98326	-0.60616	0.06957	0.07296	0.01563	-0.00155	0.00317	0.01217	-0.00589	1.00153	15.59058	8.33864	161.76886	0.25925	0.47972	-0.03708	0.02551	0.00507	0.00104	26.59796	3.90784	15.09477	0.04459	0.83216	0.37436	0.00199	-0.00132	-0.01323	1.64609	1.90298	1.91646	-0.60168	-5.71507	-1.31356	-0.97381	2.53058	-1.80877	-8.76713	-0.26917	8.89133	0.00670	0.00177	0.00235	0.00616
392			3.91000	-12.91539	5.74255	-172.00751	-0.60002	0.06925	0.07306	0.01297	-0.00208	0.00395	0.01225	-0.00483	1.00125	15.53371	8.32892	161.77762	0.25926	0.48166	-0.03696	0.02638	0.00653	0.00041	26.56984	3.91868	15.11705	0.04301	0.83420	0.37531	0.00202	0.00156	-0.01880	2.24413	1.78596	2.41702	-0.54026	-5.88142	-0.32370	-1.12996	2.66859	-2.66090	-9.25371	-0.32351	8.85337	0.00671	0.00176	0.00229	0.00525
393			3.92000	-12.90128	5.76909	-172.03616	-0.59512	0.06754	0.07367	0.01117	-0.00259	0.00465	0.01174	-0.00373	1.00165	15.47519	8.32024	161.77707	0.25852	0.48304	-0.03626	0.02588	0.00771	-0.00010	26.54059	3.93159	15.14718	0.04310	0.83470	0.37590	0.00200	0.00380	-0.02345	2.84456	1.73363	2.82266	-0.43630	-5.77476	0.47500	-1.26638	2.63864	-3.36935	-9.66350	-0.37104	8.91247	0.00672	0.00178	0.00227	0.00441
394			3.93000	-12.88775	5.80153	-172.06851	-0.59117	0.06676	0.07398	0.01116	-0.00316	0.00532	0.01107	-0.00218	1.00104	15.41783	8.31213	161.76964	0.25476	0.48151	-0.03552	0.02432	0.00867	-0.00039	26.51209	3.94597	15.18349	0.04869	0.83318	0.37499	0.00210	0.00554	-0.02662	3.46045	1.84962	3.18202	-0.29201	-5.51347	0.93994	-1.34316	2.45023	-3.86993	-10.00486	-0.40846	9.03151	0.00671	0.00183	0.00231	0.00364
395			3.94000	-12.87271	5.84039	-172.10475	-0.58969	0.06512	0.07409	0.01311	-0.00373	0.00607	0.01052	-0.00093	1.00045	15.36325	8.30368	161.75934	0.24938	0.48057	-0.03546	0.02242	0.00918	-0.00038	26.48594	3.96108	15.22355	0.05526	0.83348	0.37434	0.00211	0.00642	-0.02786	4.11966	2.16119	3.57482	-0.16015	-5.21876	0.91844	-1.35635	2.17072	-4.07677	-10.28421	-0.43537	9.17277	0.00670	0.00190	0.00239	0.00293
396			3.95000	-12.85440	5.88641	-172.14583	-0.58999	0.06266	0.07411	0.01636	-0.00427	0.00697	0.00974	-0.00068	0.99914	15.31224	8.29426	161.75182	0.24525	0.47918	-0.03522	0.02090	0.00881	-0.00001	26.46276	3.97612	15.26396	0.05737	0.83140	0.37327	0.00192	0.00553	-0.02676	4.84806	2.61404	4.05788	-0.10712	-4.98390	0.31632	-1.33978	1.89962	-3.91004	-10.50318	-0.45573	9.30816	0.00672	0.00198	0.00249	0.00223
397			3.96000	-12.83188	5.94047	-172.19293	-0.59090	0.06091	0.07433	0.01986	-0.00484	0.00802	0.00920	-0.00123	0.99692	15.26472	8.28348	161.75325	0.24254	0.47789	-0.03464	0.02000	0.00761	0.00067	26.44222	3.99086	15.30066	0.05547	0.82871	0.37281	0.00168	0.00224	-0.02343	5.61980	3.10309	4.63009	-0.14511	-4.86532	-0.83282	-1.34136	1.70800	-3.35655	-10.66201	-0.47693	9.42031	0.00679	0.00207	0.00260	0.00154
398			3.97000	-12.80543	6.00257	-172.24678	-0.59270	0.05843	0.07553	0.02267	-0.00523	0.00919	0.00944	-0.00253	0.99454	15.22019	8.27081	161.76868	0.24049	0.48057	-0.03406	0.01961	0.00610	0.00154	26.42355	4.00541	15.32997	0.04927	0.83113	0.37550	0.00141	-0.00316	-0.01873	6.33838	3.51415	5.21520	-0.23012	-4.86116	-2.31354	-1.38800	1.61502	-2.52767	-10.76230	-0.50533	9.49947	0.00693	0.00214	0.00269	0.00091
399			3.98000	-12.77614	6.07146	-172.30675	-0.59420	0.05475	0.07744	0.02414	-0.00531	0.01027	0.00997	-0.00387	0.99344	15.17797	8.25587	161.79980	0.23915	0.48661	-0.03357	0.01950	0.00481	0.00237	26.40587	4.02020	15.35003	0.04215	0.83753	0.38005	0.00120	-0.00982	-0.01381	6.88050	3.76287	5.70551	-0.30532	-4.91269	-3.78695	-1.49770	1.58733	-1.63459	-10.81089	-0.54469	9.53982	0.00714	0.00220	0.00274	0.00037
400			3.99000	-12.74571	6.14458	-172.37112	-0.59767	0.04968	0.07998	0.02393	-0.00496	0.01111	0.00992	-0.00444	0.99500	15.13768	8.23866	161.84473	0.23546	0.49261	-0.03273	0.01895	0.00417	0.00295	26.38879	4.03595	15.36136	0.04138	0.84378	0.38390	0.00116	-0.01630	-0.00986	7.12543	3.78578	6.01823	-0.30894	-4.90415	-4.90974	-1.65573	1.55605	-0.90258	-10.82144	-0.59579	9.53795	0.00740	0.00222	0.00276	0.00002
401			4.00000	-12.71625	6.21817	-172.43748	-0.60364	0.04592	0.08197	0.02190	-0.00446	0.01141	0.00915	-0.00449	0.99803	15.09982	8.21949	161.89812	0.23011	0.49450	-0.03156	0.01761	0.00432	0.00310	26.37254	4.05311	15.36661	0.04585	0.84542	0.38501	0.00121	-0.02051	-0.00803	7.00546	3.55740	6.09850	-0.21715	-4.71502	-5.38143	-1.80309	1.45107	-0.53641	-10.81407	-0.65804	9.49376	0.00767	0.00222	0.00275	-0.00007
402			4.01000	-12.68987	6.28832	-172.50298	-0.60815	0.04394	0.08364	0.01837	-0.00394	0.01116	0.00803	-0.00486	1.00084	15.06535	8.19962	161.95206	0.22833	0.49416	-0.02959	0.01579	0.00495	0.00275	26.35791	4.07147	15.37045	0.04593	0.84261	0.38519	0.00103	-0.02088	-0.00887	6.55096	3.13213	5.92678	-0.06945	-4.30470	-5.07418	-1.87140	1.21965	-0.63990	-10.81193	-0.72986	9.41120	0.00791	0.00220	0.00270	0.00013
403			4.02000	-12.66769	6.35202	-172.56485	-0.61138	0.04097	0.08496	0.01441	-0.00325	0.01042	0.00670	-0.00556	1.00366	15.03492	8.18078	161.99881	0.22931	0.49457	-0.02784	0.01369	0.00549	0.00210	26.34612	4.09027	15.37766	0.04167	0.83882	0.38520	0.00068	-0.01733	-0.01181	5.87506	2.62408	5.52199	0.05983	-3.73248	-4.10989	-1.81523	0.87430	-1.13780	-10.83570	-0.80803	9.29810	0.00806	0.00216	0.00264	0.00059
404			4.03000	-12.64981	6.40784	-172.62093	-0.61340	0.04070	0.08503	0.01092	-0.00278	0.00929	0.00603	-0.00551	1.00503	15.00848	8.16489	162.03316	0.22803	0.49322	-0.02725	0.01135	0.00528	0.00142	26.33780	4.10829	15.39148	0.04221	0.83622	0.38429	0.00038	-0.01104	-0.01548	5.12212	2.14321	4.97377	0.09355	-3.09359	-2.79863	-1.62613	0.47519	-1.81680	-10.89872	-0.88837	9.16518	0.00811	0.00210	0.00259	0.00116
405			4.04000	-12.63550	6.45582	-172.67058	-0.61565	0.03970	0.08493	0.00832	-0.00232	0.00814	0.00631	-0.00511	1.00558	14.98569	8.15349	162.05382	0.22371	0.49472	-0.02813	0.00901	0.00414	0.00080	26.33326	4.12431	15.41242	0.04565	0.84001	0.38500	0.00009	-0.00388	-0.01860	4.42076	1.75192	4.39978	0.01468	-2.45252	-1.48778	-1.34289	0.09046	-2.43651	-11.00378	-0.96552	9.02367	0.00806	0.00205	0.00253	0.00170
406			4.05000	-12.62385	6.49715	-172.71410	-0.61699	0.03609	0.08585	0.00646	-0.00184	0.00724	0.00717	-0.00511	1.00515	14.96648	8.14718	162.06253	0.21954	0.50072	-0.02917	0.00690	0.00231	0.00027	26.33204	4.13759	15.43887	0.04600	0.84888	0.38863	-0.00016	0.00259	-0.02045	3.87961	1.45661	3.88056	-0.13660	-1.84249	-0.42618	-1.02662	-0.21383	-2.83970	-11.14488	-1.03504	8.88298	0.00793	0.00200	0.00251	0.00208
407			4.06000	-12.61422	6.53400	-172.75256	-0.61891	0.03408	0.08690	0.00524	-0.00161	0.00659	0.00821	-0.00536	1.00349	14.95094	8.14563	162.06279	0.21524	0.50507	-0.02972	0.00519	0.00045	-0.00009	26.33326	4.14792	15.46817	0.04587	0.85586	0.39208	-0.00031	0.00734	-0.02062	3.56699	1.25917	3.48246	-0.28392	-1.34179	0.23949	-0.72950	-0.38184	-2.96389	-11.30876	-1.09259	8.75127	0.00778	0.00198	0.00250	0.00223
408			4.07000	-12.60579	6.56889	-172.78760	-0.61934	0.03402	0.08673	0.00459	-0.00159	0.00625	0.00875	-0.00575	1.00165	14.93835	8.14707	162.05891	0.21405	0.50597	-0.03019	0.00425	-0.00042	-0.00020	26.33544	4.15551	15.49739	0.04374	0.85695	0.39275	-0.00027	0.00928	-0.01900	3.50487	1.16589	3.28140	-0.33474	-1.06935	0.42717	-0.51730	-0.34421	-2.79327	-11.47796	-1.13465	8.63670	0.00763	0.00196	0.00250	0.00215
409			4.08000	-12.59781	6.60441	-172.82182	-0.62152	0.03198	0.08698	0.00458	-0.00159	0.00644	0.00829	-0.00574	1.00204	14.92719	8.14850	162.05568	0.21189	0.50569	-0.03006	0.00422	0.00023	-0.00003	26.33627	4.16139	15.52349	0.04608	0.85470	0.39162	-0.00007	0.00780	-0.01602	3.69225	1.18875	3.35674	-0.24860	-1.11046	0.11927	-0.44736	-0.08273	-2.36012	-11.63568	-1.15917	8.54535	0.00754	0.00195	0.00248	0.00190
410			4.09000	-12.58920	6.64302	-172.85851	-0.62418	0.02930	0.08710	0.00534	-0.00161	0.00725	0.00771	-0.00526	1.00215	14.91531	8.14690	162.05754	0.20729	0.50467	-0.03025	0.00507	0.00224	0.00040	26.33381	4.16694	15.54417	0.05270	0.85217	0.38936	0.00032	0.00314	-0.01228	4.10439	1.34668	3.78062	-0.04492	-1.46566	-0.67209	-0.53611	0.34228	-1.73910	-11.76987	-1.16613	8.48091	0.00752	0.00194	0.00246	0.00155
411			4.10000	-12.57875	6.68681	-172.90169	-0.62590	0.02741	0.08771	0.00689	-0.00171	0.00883	0.00782	-0.00541	1.00250	14.90108	8.13969	162.06915	0.20544	0.50666	-0.03041	0.00665	0.00490	0.00109	26.32687	4.17364	15.55785	0.05369	0.85424	0.39010	0.00079	-0.00366	-0.00860	4.72186	1.64691	4.62880	0.20582	-2.05685	-1.91822	-0.75649	0.82746	-1.05429	-11.87437	-1.15816	8.44721	0.00755	0.00194	0.00243	0.00118
412			4.11000	-12.56518	6.73783	-172.95624	-0.62893	0.02436	0.08934	0.00903	-0.00174	0.01134	0.00807	-0.00603	1.00253	14.88346	8.12566	162.09468	0.20311	0.51021	-0.03001	0.00864	0.00741	0.00195	26.31544	4.18254	15.56470	0.05282	0.85789	0.39241	0.00121	-0.01128	-0.00558	5.54760	2.07094	5.93010	0.42453	-2.79103	-3.53590	-1.06056	1.28288	-0.43704	-11.94966	-1.14026	8.44511	0.00760	0.00193	0.00240	0.00085
413			4.12000	-12.54761	6.79818	-173.02673	-0.63231	0.02150	0.09055	0.01152	-0.00177	0.01451	0.00776	-0.00662	1.00229	14.86197	8.10450	162.13745	0.20068	0.51116	-0.02934	0.01092	0.00951	0.00285	26.29999	4.19437	15.56581	0.05287	0.85750	0.39269	0.00161	-0.01865	-0.00371	6.56658	2.58548	7.59599	0.58442	-3.62104	-5.33602	-1.41776	1.69520	0.01465	-12.00249	-1.11832	8.46706	0.00762	0.00191	0.00237	0.00062
414			4.13000	-12.52533	6.86957	-173.11615	-0.63452	0.01828	0.09144	0.01435	-0.00173	0.01808	0.00689	-0.00686	1.00258	14.83568	8.07647	162.19801	0.19888	0.51080	-0.02850	0.01356	0.01134	0.00366	26.28067	4.20967	15.56335	0.05412	0.85442	0.39138	0.00203	-0.02475	-0.00339	7.73015	3.16462	9.46650	0.68595	-4.54933	-7.06246	-1.79340	2.08699	0.22326	-12.04135	-1.09715	8.50009	0.00762	0.00190	0.00234	0.00047
415			4.14000	-12.49784	6.95312	-173.22583	-0.63461	0.01392	0.09228	0.01756	-0.00150	0.02189	0.00611	-0.00667	1.00191	14.80309	8.04223	162.27458	0.19610	0.51146	-0.02806	0.01658	0.01316	0.00436	26.25743	4.22854	15.56000	0.05683	0.85282	0.39008	0.00254	-0.02886	-0.00484	8.96143	3.79588	11.43676	0.73471	-5.60663	-8.54895	-2.14741	2.48901	0.14179	-12.07140	-1.07980	8.53346	0.00760	0.00189	0.00232	0.00036
416			4.15000	-12.46447	7.04907	-173.35663	-0.63531	0.01120	0.09314	0.02122	-0.00135	0.02593	0.00588	-0.00659	1.00004	14.76207	8.00243	162.36443	0.19178	0.51174	-0.02768	0.01988	0.01505	0.00493	26.22976	4.25073	15.55892	0.05952	0.85289	0.38969	0.00312	-0.03076	-0.00815	10.18272	4.47117	13.49686	0.73664	-6.80682	-9.77740	-2.47225	2.92193	-0.25137	-12.09396	-1.06801	8.55906	0.00757	0.00187	0.00230	0.00025
417			4.16000	-12.42468	7.15695	-173.50961	-0.63683	0.00959	0.09515	0.02504	-0.00127	0.03047	0.00618	-0.00701	0.99959	14.71084	7.95760	162.46542	0.18889	0.51454	-0.02657	0.02353	0.01687	0.00524	26.19717	4.27621	15.56324	0.05781	0.85726	0.39289	0.00348	-0.03081	-0.01342	11.33836	5.15206	15.61836	0.68257	-8.08724	-10.77455	-2.78093	3.36454	-0.94742	-12.10847	-1.06283	8.57002	0.00756	0.00185	0.00227	0.00013
418			4.17000	-12.37843	7.27581	-173.68501	-0.63743	0.00432	0.09795	0.02829	-0.00061	0.03524	0.00638	-0.00765	1.00074	14.64854	7.90874	162.57536	0.18738	0.52254	-0.02574	0.02710	0.01854	0.00542	26.15957	4.30498	15.57592	0.05192	0.86720	0.39898	0.00349	-0.02958	-0.02057	12.35843	5.75362	17.64464	0.58036	-9.29517	-11.47306	-3.09199	3.76850	-1.89914	-12.11323	-1.06332	8.56323	0.00757	0.00182	0.00224	-0.00001
419			4.18000	-12.32677	7.40372	-173.88055	-0.63781	-0.00193	0.10070	0.03018	0.00029	0.03938	0.00619	-0.00766	1.00072	14.57614	7.85723	162.69075	0.18252	0.52923	-0.02493	0.02916	0.01987	0.00536	26.11746	4.33733	15.59913	0.05010	0.87686	0.40442	0.00360	-0.02708	-0.02899	13.10032	6.15464	19.27813	0.47897	-10.19092	-11.67079	-3.38825	4.04195	-3.02821	-12.10739	-1.06763	8.53949	0.00760	0.00180	0.00222	-0.00014
420			4.19000	-12.27196	7.53685	-174.09012	-0.63378	-0.00745	0.10200	0.02987	0.00111	0.04154	0.00487	-0.00705	1.00105	14.49688	7.80506	162.80522	0.18094	0.53267	-0.02419	0.03000	0.02090	0.00500	26.07271	4.37291	15.63425	0.04765	0.88132	0.40704	0.00346	-0.02287	-0.03739	13.36024	6.24119	20.17153	0.44283	-10.52560	-11.16630	-3.58842	4.08574	-4.20186	-12.09387	-1.07638	8.49830	0.00765	0.00178	0.00220	-0.00020
421			4.20000	-12.21721	7.66926	-174.30411	-0.63199	-0.00949	0.10092	0.02744	0.00135	0.04073	0.00160	-0.00585	1.00376	14.41607	7.75436	162.91095	0.18012	0.52618	-0.02318	0.02884	0.02139	0.00429	26.02802	4.41032	15.68085	0.05024	0.87309	0.40289	0.00343	-0.01669	-0.04360	12.96771	5.95432	20.08977	0.51629	-10.15681	-9.93865	-3.59222	3.84272	-5.21930	-12.07919	-1.09264	8.43812	0.00772	0.00178	0.00220	-0.00018
422			4.21000	-12.16601	7.79381	-174.51147	-0.63249	-0.00819	0.09805	0.02333	0.00105	0.03731	-0.00237	-0.00421	1.00634	14.33982	7.70709	163.00096	0.17739	0.51242	-0.02245	0.02547	0.02095	0.00348	25.98671	4.44702	15.73636	0.05885	0.85736	0.39415	0.00345	-0.00930	-0.04576	11.90876	5.34163	19.05691	0.65574	-9.13470	-8.26058	-3.31879	3.30950	-5.82672	-12.07025	-1.11845	8.36160	0.00779	0.00178	0.00220	-0.00006
423			4.22000	-12.12088	7.90442	-174.70317	-0.63299	-0.00748	0.09552	0.01835	0.00081	0.03280	-0.00500	-0.00299	1.00656	14.27325	7.66496	163.07297	0.17329	0.50230	-0.02261	0.02080	0.01912	0.00282	25.95197	4.47979	15.79533	0.06566	0.84760	0.38807	0.00296	-0.00238	-0.04337	10.38085	4.53794	17.32223	0.73080	-7.67704	-6.59626	-2.77313	2.55005	-5.78797	-12.07309	-1.15267	8.27648	0.00785	0.00179	0.00222	0.00013
424			4.23000	-12.08307	7.99801	-174.87346	-0.63210	-0.00925	0.09387	0.01296	0.00081	0.02806	-0.00547	-0.00277	1.00510	14.21941	7.62963	163.12965	0.17043	0.50183	-0.02435	0.01593	0.01551	0.00244	25.92616	4.50597	15.85044	0.06480	0.85065	0.38791	0.00191	0.00286	-0.03675	8.68145	3.65016	15.21049	0.63407	-6.01314	-5.32240	-2.03395	1.67132	-5.04163	-12.09201	-1.19187	8.19299	0.00788	0.00179	0.00225	0.00036
425			4.24000	-12.05334	8.07445	-175.02019	-0.62923	-0.01168	0.09336	0.00678	0.00080	0.02373	-0.00422	-0.00287	1.00199	14.17991	7.60238	163.17668	0.16760	0.50758	-0.02660	0.01117	0.00990	0.00228	25.91038	4.52379	15.89495	0.06186	0.86222	0.39190	0.00089	0.00624	-0.02674	7.07745	2.70164	13.06111	0.33904	-4.31182	-4.61884	-1.20112	0.82473	-3.74464	-12.12788	-1.23205	8.12225	0.00787	0.00181	0.00228	0.00058
426			4.25000	-12.03269	8.13583	-175.14456	-0.62866	-0.01363	0.09309	-0.00040	0.00072	0.01994	-0.00230	-0.00326	0.99852	14.15504	7.58386	163.22038	0.16325	0.51431	-0.02915	0.00687	0.00281	0.00235	25.90374	4.53268	15.92463	0.06029	0.87539	0.39626	0.00016	0.00794	-0.01497	5.73231	1.70772	11.14045	-0.10398	-2.73243	-4.44461	-0.39067	0.16265	-2.19067	-12.17920	-1.27092	8.07249	0.00781	0.00182	0.00231	0.00077
427			4.26000	-12.02161	8.18517	-175.24986	-0.62828	-0.01521	0.09316	-0.00756	0.00062	0.01685	-0.00064	-0.00423	0.99605	14.14341	7.57373	163.26546	0.16258	0.52117	-0.03096	0.00373	-0.00429	0.00248	25.90381	4.53335	15.93856	0.05456	0.88549	0.40027	-0.00022	0.00836	-0.00367	4.66840	0.77667	9.53802	-0.58947	-1.47620	-4.53445	0.29197	-0.22104	-0.69986	-12.24210	-1.30679	8.04544	0.00771	0.00184	0.00236	0.00089
428			4.27000	-12.01877	8.22506	-175.33940	-0.62709	-0.01578	0.09336	-0.01278	0.00049	0.01425	-0.00010	-0.00496	0.99411	14.14093	7.57055	163.31267	0.16416	0.52373	-0.03116	0.00190	-0.00938	0.00246	25.90728	4.52754	15.93887	0.04959	0.88598	0.40083	-0.00029	0.00791	0.00533	3.77704	0.06604	8.16870	-0.96380	-0.70234	-4.52958	0.78101	-0.32100	0.49176	-12.31162	-1.33893	8.03681	0.00760	0.00187	0.00241	0.00092
429			4.28000	-12.02133	8.25652	-175.41515	-0.62660	-0.01568	0.09234	-0.01508	0.00034	0.01164	-0.00067	-0.00439	0.99348	14.14250	7.57153	163.35899	0.16312	0.52110	-0.03158	0.00116	-0.01102	0.00226	25.91127	4.51750	15.92930	0.05396	0.87978	0.39638	-0.00022	0.00705	0.01106	2.89866	-0.36473	6.85656	-1.09727	-0.38083	-4.13710	1.06412	-0.21687	1.28039	-12.38152	-1.36686	8.03947	0.00750	0.00190	0.00247	0.00088
430			4.29000	-12.02661	8.27910	-175.47697	-0.62345	-0.01552	0.09068	-0.01479	0.00017	0.00890	-0.00138	-0.00304	0.99451	14.14414	7.57400	163.39890	0.16345	0.51914	-0.03260	0.00101	-0.00978	0.00180	25.91390	4.50532	15.91405	0.05964	0.87485	0.39152	-0.00007	0.00652	0.01353	1.95338	-0.57528	5.45442	-0.99603	-0.29522	-3.20438	1.18358	-0.04963	1.64381	-12.44534	-1.39052	8.04669	0.00745	0.00194	0.00252	0.00076
431			4.30000	-12.03290	8.29220	-175.52373	-0.62160	-0.01408	0.08980	-0.01286	0.00001	0.00623	-0.00155	-0.00193	0.99612	14.14431	7.57695	163.42636	0.16371	0.51841	-0.03317	0.00083	-0.00749	0.00104	25.91510	4.49251	15.89733	0.06330	0.87338	0.38929	-0.00001	0.00708	0.01338	0.99075	-0.63816	3.97742	-0.79678	-0.19949	-1.81848	1.21268	0.01096	1.62009	-12.49821	-1.41042	8.05381	0.00745	0.00198	0.00257	0.00060
432			4.31000	-12.03900	8.29625	-175.55544	-0.62188	-0.01237	0.08929	-0.01007	-0.00011	0.00386	-0.00151	-0.00162	0.99800	14.14349	7.58129	163.43803	0.16479	0.51848	-0.03352	0.00029	-0.00609	0.00016	25.91649	4.47975	15.88258	0.06258	0.87336	0.38873	-0.00019	0.00903	0.01154	0.13265	-0.59642	2.61689	-0.66428	0.05194	-0.29977	1.22666	-0.15325	1.32195	-12.53780	-1.42754	8.05871	0.00751	0.00201	0.00261	0.00044
433			4.32000	-12.04411	8.29295	-175.57471	-0.62213	-0.01069	0.08845	-0.00732	-0.00017	0.00203	-0.00139	-0.00192	1.00007	14.14339	7.58869	163.43489	0.16817	0.51939	-0.03417	-0.00071	-0.00668	-0.00065	25.92052	4.46698	15.87182	0.05728	0.87411	0.38889	-0.00058	0.01244	0.00902	-0.53059	-0.50867	1.56231	-0.69657	0.49621	1.03345	1.29063	-0.55489	0.88859	-12.56458	-1.44362	8.06140	0.00760	0.00205	0.00265	0.00029
434			4.33000	-12.04819	8.28438	-175.58524	-0.62478	-0.00914	0.08735	-0.00542	-0.00019	0.00083	-0.00154	-0.00243	1.00151	14.14594	7.60093	163.42026	0.16970	0.51833	-0.03484	-0.00201	-0.00921	-0.00129	25.92932	4.45346	15.86576	0.05395	0.87255	0.38784	-0.00105	0.01682	0.00669	-1.00024	-0.44307	0.86051	-0.89902	1.06375	2.01516	1.42940	-1.08821	0.45736	-12.58136	-1.46157	8.06266	0.00770	0.00209	0.00269	0.00019
435			4.34000	-12.05177	8.27211	-175.59042	-0.62844	-0.00667	0.08603	-0.00454	-0.00016	0.00013	-0.00160	-0.00262	1.00362	14.15213	7.61881	163.39839	0.16975	0.51655	-0.03579	-0.00321	-0.01274	-0.00171	25.94344	4.43848	15.86369	0.05475	0.87164	0.38651	-0.00153	0.02095	0.00516	-1.33149	-0.42707	0.46007	-1.20183	1.59997	2.58785	1.59968	-1.57306	0.14174	-12.59242	-1.48471	8.06201	0.00779	0.00212	0.00274	0.00014
436			4.35000	-12.05537	8.25714	-175.59283	-0.63374	-0.00328	0.08511	-0.00443	-0.00009	-0.00023	-0.00090	-0.00285	1.00513	14.16144	7.64175	163.37354	0.16724	0.51587	-0.03697	-0.00386	-0.01626	-0.00191	25.96152	4.42199	15.86404	0.05806	0.87471	0.38691	-0.00189	0.02350	0.00466	-1.55285	-0.44845	0.27163	-1.52874	1.94456	2.77152	1.72188	-1.83646	0.00665	-12.60216	-1.51467	8.05736	0.00785	0.00214	0.00278	0.00014
437			4.36000	-12.05925	8.24053	-175.59410	-0.63997	-0.00157	0.08485	-0.00467	-0.00005	-0.00043	0.00022	-0.00351	1.00575	14.17203	7.66835	163.34930	0.16369	0.51806	-0.03836	-0.00375	-0.01894	-0.00192	25.98073	4.40475	15.86475	0.06000	0.88128	0.38918	-0.00189	0.02302	0.00523	-1.68572	-0.48658	0.16435	-1.80475	2.00208	2.65191	1.71249	-1.77369	0.09706	-12.61399	-1.55006	8.04609	0.00789	0.00215	0.00280	0.00018
438			4.37000	-12.06352	8.22293	-175.59422	-0.64357	-0.00131	0.08492	-0.00487	-0.00004	-0.00074	0.00115	-0.00463	1.00598	14.18159	7.69639	163.32791	0.16374	0.52213	-0.03935	-0.00301	-0.02012	-0.00177	25.99766	4.38834	15.86330	0.05617	0.88752	0.39224	-0.00137	0.01892	0.00676	-1.78287	-0.53132	-0.02125	-1.96849	1.76206	2.38361	1.53960	-1.37139	0.40864	-12.62945	-1.58740	8.02731	0.00791	0.00214	0.00280	0.00023
439			4.38000	-12.06828	8.20444	-175.59160	-0.64627	-0.00020	0.08466	-0.00503	-0.00001	-0.00133	0.00108	-0.00569	1.00805	14.18779	7.72383	163.30966	0.16705	0.52358	-0.03950	-0.00175	-0.01983	-0.00160	26.00920	4.37413	15.85767	0.05087	0.88863	0.39348	-0.00063	0.01251	0.00879	-1.88853	-0.59697	-0.40048	-2.03727	1.29822	2.15057	1.26353	-0.69444	0.84546	-12.64845	-1.62266	8.00274	0.00792	0.00210	0.00276	0.00027
440			4.39000	-12.07391	8.18486	-175.58391	-0.64954	0.00184	0.08434	-0.00524	0.00006	-0.00220	0.00026	-0.00608	1.01027	14.18894	7.74985	163.29321	0.16852	0.52096	-0.03884	-0.00009	-0.01879	-0.00148	26.01311	4.36262	15.84732	0.05061	0.88461	0.39220	0.00011	0.00606	0.01076	-2.01726	-0.69418	-0.97469	-2.07933	0.71198	2.04490	0.98756	0.13672	1.28357	-12.67002	-1.65289	7.97636	0.00790	0.00206	0.00271	0.00030
441			4.40000	-12.08068	8.16400	-175.56949	-0.65287	0.00585	0.08345	-0.00504	0.00018	-0.00321	-0.00069	-0.00608	1.01231	14.18403	7.77458	163.27728	0.16922	0.51552	-0.03807	0.00183	-0.01749	-0.00142	26.00854	4.35328	15.83279	0.05246	0.87780	0.38921	0.00088	0.00156	0.01245	-2.20332	-0.77051	-1.65421	-2.12667	0.05157	2.04804	0.81201	0.96552	1.64363	-12.69284	-1.67679	7.95282	0.00786	0.00202	0.00266	0.00031
442			4.41000	-12.08786	8.14099	-175.54788	-0.65668	0.01035	0.08229	-0.00371	0.00034	-0.00421	-0.00122	-0.00630	1.01397	14.17222	7.79799	163.26103	0.16983	0.51074	-0.03771	0.00390	-0.01569	-0.00140	25.99632	4.34472	15.81518	0.05212	0.87187	0.38643	0.00150	-0.00042	0.01398	-2.50740	-0.75548	-2.34161	-2.13081	-0.66923	2.08709	0.77935	1.65529	1.91953	-12.71571	-1.69456	7.93546	0.00780	0.00199	0.00261	0.00030
443			4.42000	-12.09421	8.11443	-175.51961	-0.66168	0.01299	0.08202	-0.00157	0.00049	-0.00518	-0.00058	-0.00650	1.01381	14.15324	7.81912	163.24442	0.16592	0.51018	-0.03804	0.00576	-0.01347	-0.00138	25.97832	4.33561	15.79518	0.05308	0.87349	0.38669	0.00198	-0.00041	0.01560	-2.91163	-0.66920	-2.97146	-2.06342	-1.38454	2.09124	0.86901	2.14135	2.14016	-12.73759	-1.70690	7.92537	0.00774	0.00198	0.00258	0.00028
444			4.43000	-12.09939	8.08376	-175.48546	-0.66535	0.01481	0.08238	-0.00009	0.00062	-0.00610	0.00110	-0.00652	1.01254	14.12794	7.83748	163.22787	0.16028	0.51349	-0.03886	0.00708	-0.01172	-0.00137	25.95670	4.32495	15.77327	0.05397	0.88188	0.38986	0.00230	0.00131	0.01726	-3.28854	-0.63385	-3.53400	-2.00287	-1.96455	2.07276	1.05753	2.44224	2.30291	-12.75728	-1.71470	7.92210	0.00768	0.00197	0.00257	0.00024
445			4.44000	-12.10474	8.05001	-175.44585	-0.66597	0.01758	0.08216	-0.00031	0.00076	-0.00692	0.00272	-0.00636	1.01039	14.09813	7.85431	163.21144	0.15656	0.51560	-0.03962	0.00791	-0.01112	-0.00140	25.93294	4.31188	15.75019	0.05326	0.88783	0.39194	0.00243	0.00464	0.01847	-3.52362	-0.73565	-4.06493	-2.02694	-2.33290	2.11040	1.31767	2.61960	2.36842	-12.77409	-1.71853	7.92400	0.00763	0.00198	0.00258	0.00021
446			4.45000	-12.11178	8.01483	-175.40073	-0.66799	0.01892	0.08247	-0.00133	0.00082	-0.00773	0.00334	-0.00642	1.00858	14.06548	7.87132	163.19431	0.15323	0.51555	-0.03914	0.00831	-0.01104	-0.00149	25.90790	4.29595	15.72719	0.05198	0.88742	0.39208	0.00242	0.00900	0.01873	-3.62830	-0.90013	-4.58495	-2.07719	-2.53088	2.27832	1.59016	2.67725	2.28936	-12.78800	-1.71863	7.92895	0.00759	0.00200	0.00261	0.00017
447			4.46000	-12.12035	7.97910	-175.35022	-0.66802	0.02062	0.08268	-0.00154	0.00087	-0.00847	0.00355	-0.00661	1.00678	14.03098	7.88871	163.17474	0.15286	0.51445	-0.03804	0.00854	-0.00971	-0.00164	25.88293	4.27752	15.70590	0.04764	0.88308	0.39118	0.00214	0.01308	0.01784	-3.69983	-0.98798	-5.07249	-1.96986	-2.64068	2.57518	1.78729	2.58627	2.06756	-12.79941	-1.71537	7.93518	0.00757	0.00203	0.00265	0.00014
448			4.47000	-12.12908	7.94266	-175.29509	-0.66943	0.02230	0.08337	-0.00045	0.00095	-0.00917	0.00368	-0.00642	1.00485	13.99557	7.90425	163.15129	0.14970	0.51213	-0.03652	0.00826	-0.00604	-0.00179	25.85945	4.25787	15.68747	0.04767	0.87780	0.38988	0.00195	0.01559	0.01610	-3.80850	-0.95823	-5.49860	-1.57938	-2.68475	2.93733	1.84717	2.35770	1.77169	-12.80894	-1.70974	7.94122	0.00756	0.00205	0.00268	0.00012
449			4.48000	-12.13690	7.90502	-175.23611	-0.67054	0.02331	0.08402	0.00136	0.00100	-0.00974	0.00394	-0.00585	1.00311	13.96065	7.91541	163.12305	0.14530	0.51048	-0.03542	0.00760	-0.00080	-0.00194	25.83865	4.23855	15.67210	0.05036	0.87459	0.38895	0.00180	0.01598	0.01405	-3.90752	-0.85540	-5.84262	-0.98141	-2.65559	3.29589	1.75902	2.06683	1.48662	-12.81708	-1.70394	7.94613	0.00755	0.00207	0.00271	0.00010
450			4.49000	-12.14337	7.86688	-175.17433	-0.67110	0.02501	0.08443	0.00356	0.00101	-0.01006	0.00462	-0.00501	1.00078	13.92719	7.92117	163.09013	0.13991	0.50879	-0.03474	0.00693	0.00410	-0.00208	25.82057	4.22099	15.65925	0.05521	0.87375	0.38859	0.00174	0.01441	0.01200	-3.82691	-0.69440	-6.07530	-0.41448	-2.62302	3.60010	1.54904	1.82627	1.25023	-12.82384	-1.70081	7.94999	0.00756	0.00208	0.00272	0.00008
451			4.50000	-12.14793	7.83114	-175.11116	-0.67199	0.02770	0.08482	0.00654	0.00092	-0.01003	0.00552	-0.00461	0.99846	13.89435	7.92294	163.05362	0.13581	0.50720	-0.03403	0.00680	0.00727	-0.00215	25.80421	4.20612	15.64841	0.05791	0.87429	0.38931	0.00173	0.01141	0.00999	-3.44112	-0.42852	-6.15328	-0.07991	-2.73387	3.81689	1.24924	1.72899	1.05442	-12.82905	-1.70241	7.95332	0.00760	0.00209	0.00273	0.00006
452			4.51000	-12.14933	7.80104	-175.04868	-0.67471	0.02885	0.08629	0.01063	0.00065	-0.00970	0.00641	-0.00496	0.99642	13.85945	7.92263	163.01512	0.13199	0.50785	-0.03282	0.00738	0.00871	-0.00212	25.78773	4.19473	15.63924	0.05784	0.87773	0.39240	0.00182	0.00767	0.00789	-2.78670	-0.02688	-6.01846	-0.00792	-3.09052	3.91294	0.89348	1.81468	0.86260	-12.83319	-1.70871	7.95603	0.00764	0.00209	0.00273	0.00006
453			4.52000	-12.14638	7.77873	-174.98953	-0.67704	0.02871	0.08766	0.01467	0.00031	-0.00897	0.00675	-0.00580	0.99367	13.81968	7.92154	162.97644	0.12935	0.50822	-0.03152	0.00840	0.00891	-0.00199	25.76931	4.18708	15.63198	0.05498	0.87954	0.39505	0.00197	0.00375	0.00559	-2.01908	0.40397	-5.66489	-0.11325	-3.60129	3.86055	0.51734	2.06111	0.65412	-12.83760	-1.71810	7.95779	0.00769	0.00208	0.00273	0.00007
454			4.53000	-12.13983	7.76426	-174.93555	-0.68057	0.02884	0.08792	0.01654	0.00001	-0.00805	0.00601	-0.00633	0.99240	13.77464	7.92036	162.93945	0.12657	0.50488	-0.03046	0.00919	0.00797	-0.00183	25.74753	4.18327	15.62674	0.05477	0.87635	0.39447	0.00230	-0.00000	0.00322	-1.30990	0.65444	-5.22547	-0.31370	-4.01458	3.71611	0.14900	2.40568	0.44029	-12.84391	-1.72848	7.95913	0.00771	0.00208	0.00273	0.00011
455			4.54000	-12.13251	7.75618	-174.88614	-0.68172	0.02989	0.08678	0.01469	-0.00022	-0.00733	0.00473	-0.00637	0.99298	13.72652	7.92037	162.90450	0.12672	0.50021	-0.03009	0.00951	0.00556	-0.00176	25.72182	4.18303	15.62354	0.05389	0.87105	0.39192	0.00259	-0.00277	0.00113	-0.76873	0.56678	-4.91874	-0.60213	-4.08611	3.62299	-0.14562	2.74738	0.23849	-12.85357	-1.73800	7.96135	0.00771	0.00207	0.00273	0.00016
456			4.55000	-12.12826	7.75226	-174.83829	-0.68307	0.02927	0.08654	0.00894	-0.00036	-0.00720	0.00349	-0.00607	0.99383	13.67912	7.92394	162.87051	0.12528	0.49731	-0.02944	0.00874	0.00127	-0.00177	25.69285	4.18513	15.62218	0.05487	0.86780	0.39044	0.00282	-0.00362	-0.00035	-0.44650	0.10369	-4.85634	-0.99788	-3.66485	3.66578	-0.28871	2.94011	0.06478	-12.86736	-1.74542	7.96545	0.00768	0.00207	0.00273	0.00021
457			4.56000	-12.13062	7.75004	-174.78903	-0.68742	0.02933	0.08772	0.00029	-0.00040	-0.00762	0.00302	-0.00573	0.99407	13.63713	7.93381	162.83623	0.12001	0.49545	-0.02818	0.00673	-0.00446	-0.00180	25.66301	4.18779	15.62239	0.05893	0.86751	0.39096	0.00292	-0.00224	-0.00101	-0.37834	-0.64245	-4.98184	-1.44159	-2.72743	3.79646	-0.24292	2.83809	-0.06045	-12.88501	-1.75000	7.97146	0.00763	0.00207	0.00273	0.00025
458			4.57000	-12.14147	7.74665	-174.73676	-0.68814	0.03192	0.08776	-0.00948	-0.00033	-0.00812	0.00325	-0.00562	0.99324	13.60527	7.95118	162.80132	0.11887	0.49404	-0.02768	0.00420	-0.01045	-0.00186	25.63592	4.18907	15.62356	0.05785	0.86736	0.39135	0.00240	0.00097	-0.00081	-0.58489	-1.50015	-5.14472	-1.81505	-1.39028	3.89201	-0.02995	2.37409	-0.12206	-12.90472	-1.75135	7.97869	0.00759	0.00208	0.00275	0.00026
459			4.58000	-12.16083	7.73933	-174.68195	-0.68739	0.03370	0.08788	-0.01892	-0.00009	-0.00853	0.00399	-0.00576	0.99246	13.58698	7.97549	162.76648	0.11978	0.49596	-0.02768	0.00121	-0.01578	-0.00189	25.61534	4.18766	15.62510	0.05344	0.87018	0.39314	0.00149	0.00480	0.00006	-1.01469	-2.33340	-5.19490	-2.03702	0.16292	3.83687	0.26505	1.60281	-0.11111	-12.92363	-1.75019	7.98655	0.00756	0.00209	0.00277	0.00023
460			4.59000	-12.18788	7.72634	-174.62633	-0.69111	0.03402	0.08913	-0.02787	0.00025	-0.00891	0.00467	-0.00566	0.99207	13.58426	8.00498	162.73334	0.11580	0.49785	-0.02722	-0.00197	-0.01997	-0.00180	25.60378	4.18330	15.62614	0.05556	0.87330	0.39505	0.00064	0.00794	0.00139	-1.56749	-3.10371	-5.11856	-2.09587	1.77467	3.62074	0.54649	0.67048	-0.02194	-12.93906	-1.74785	7.99427	0.00755	0.00209	0.00278	0.00017
461			4.60000	-12.22198	7.70694	-174.57080	-0.69498	0.03435	0.09037	-0.03603	0.00062	-0.00932	0.00485	-0.00537	0.99308	13.59762	8.03802	162.70284	0.11302	0.49876	-0.02641	-0.00494	-0.02292	-0.00168	25.60206	4.17652	15.62596	0.05863	0.87356	0.39587	-0.00028	0.00947	0.00289	-2.16324	-3.80681	-5.06625	-2.02482	3.32543	3.36837	0.74190	-0.25842	0.13018	-12.94961	-1.74527	8.00073	0.00757	0.00209	0.00277	0.00011
462			4.61000	-12.26233	7.68108	-174.51414	-0.69672	0.03441	0.09152	-0.04246	0.00097	-0.01007	0.00492	-0.00515	0.99401	13.62611	8.07331	162.67429	0.11304	0.50016	-0.02547	-0.00766	-0.02466	-0.00160	25.60936	4.16848	15.62396	0.05910	0.87263	0.39656	-0.00110	0.00927	0.00440	-2.77967	-4.40088	-5.23730	-1.85827	4.70044	3.23663	0.83269	-1.05702	0.32925	-12.95545	-1.74243	8.00502	0.00761	0.00207	0.00273	0.00006
463			4.62000	-12.30750	7.64864	-174.45341	-0.69811	0.03682	0.09185	-0.04622	0.00137	-0.01116	0.00504	-0.00502	0.99513	13.66727	8.10987	162.64563	0.11506	0.49971	-0.02475	-0.00999	-0.02516	-0.00160	25.62392	4.16005	15.61974	0.05858	0.86995	0.39637	-0.00171	0.00791	0.00605	-3.42241	-4.81502	-5.70497	-1.64437	5.77581	3.27651	0.86018	-1.66093	0.57928	-12.95802	-1.73854	8.00705	0.00765	0.00204	0.00265	0.00002
464			4.63000	-12.35524	7.60959	-174.38608	-0.70089	0.04063	0.09222	-0.04716	0.00186	-0.01249	0.00570	-0.00510	0.99650	13.71734	8.14686	162.61537	0.11679	0.49986	-0.02433	-0.01162	-0.02489	-0.00164	25.64364	4.15153	15.61267	0.05827	0.87049	0.39764	-0.00210	0.00620	0.00813	-4.07563	-5.01131	-6.34442	-1.43891	6.47418	3.39586	0.88562	-2.05218	0.89382	-12.95896	-1.73268	8.00805	0.00768	0.00200	0.00257	0.00001
465			4.64000	-12.40335	7.56413	-174.31180	-0.70229	0.04218	0.09260	-0.04589	0.00227	-0.01373	0.00686	-0.00566	0.99776	13.77245	8.18360	162.58353	0.12030	0.50465	-0.02494	-0.01280	-0.02458	-0.00171	25.66645	4.14255	15.60211	0.05363	0.87719	0.40136	-0.00214	0.00479	0.01086	-4.69552	-5.02766	-6.95123	-1.28552	6.84570	3.45698	0.95650	-2.27588	1.27708	-12.95928	-1.72494	8.01099	0.00770	0.00197	0.00250	0.00000
466			4.65000	-12.45039	7.51294	-174.23206	-0.70352	0.04418	0.09255	-0.04361	0.00271	-0.01466	0.00781	-0.00617	0.99843	13.83016	8.21983	162.55148	0.12373	0.50772	-0.02567	-0.01365	-0.02428	-0.00176	25.69118	4.13247	15.58738	0.04980	0.88226	0.40401	-0.00213	0.00401	0.01401	-5.26199	-4.94340	-7.42930	-1.18430	7.04776	3.42748	1.09007	-2.43720	1.69706	-12.95933	-1.71624	8.01892	0.00770	0.00195	0.00247	0.00000
467			4.66000	-12.49576	7.45647	-174.14824	-0.70716	0.04794	0.09158	-0.04114	0.00331	-0.01532	0.00812	-0.00630	1.00020	13.88978	8.25555	162.51987	0.12578	0.50629	-0.02652	-0.01433	-0.02375	-0.00181	25.71783	4.12063	15.56846	0.05053	0.88300	0.40381	-0.00234	0.00437	0.01705	-5.82948	-4.82416	-7.82945	-1.08726	7.23404	3.42175	1.29162	-2.63647	2.08133	-12.95915	-1.70724	8.03316	0.00767	0.00196	0.00249	0.00000
468			4.67000	-12.53929	7.39426	-174.06064	-0.71228	0.05131	0.09130	-0.03842	0.00399	-0.01604	0.00811	-0.00643	1.00209	13.95157	8.29083	162.48761	0.12687	0.50372	-0.02657	-0.01495	-0.02290	-0.00188	25.74712	4.10636	15.54614	0.05280	0.88194	0.40342	-0.00270	0.00609	0.01967	-6.45120	-4.68252	-8.19716	-0.96206	7.43580	3.54377	1.55226	-2.90838	2.37562	-12.95849	-1.69779	8.05307	0.00763	0.00199	0.00255	-0.00001
469			4.68000	-12.58054	7.32571	-173.96964	-0.71764	0.05435	0.09191	-0.03475	0.00473	-0.01679	0.00776	-0.00671	1.00363	14.01520	8.32563	162.45313	0.12829	0.49989	-0.02537	-0.01537	-0.02186	-0.00190	25.77969	4.08924	15.52146	0.05477	0.87768	0.40286	-0.00309	0.00897	0.02168	-7.07914	-4.45977	-8.49090	-0.85426	7.53528	3.79519	1.85130	-3.21140	2.56134	-12.95676	-1.68765	8.07715	0.00759	0.00204	0.00263	-0.00002
470			4.69000	-12.61824	7.25138	-173.87653	-0.72058	0.05774	0.09251	-0.02964	0.00550	-0.01713	0.00784	-0.00687	1.00421	14.07845	8.36028	162.41553	0.13038	0.49704	-0.02436	-0.01528	-0.02126	-0.00192	25.81540	4.06900	15.49558	0.05635	0.87520	0.40307	-0.00344	0.01300	0.02315	-7.60225	-4.09844	-8.55975	-0.85514	7.38852	4.03294	2.18575	-3.47317	2.64156	-12.95417	-1.67689	8.10281	0.00755	0.00209	0.00273	-0.00002
471			4.70000	-12.65098	7.17290	-173.78493	-0.72352	0.06048	0.09315	-0.02411	0.00615	-0.01670	0.00848	-0.00723	1.00553	14.13834	8.39520	162.37642	0.13269	0.49749	-0.02414	-0.01454	-0.02168	-0.00189	25.85343	4.04525	15.46951	0.05642	0.87784	0.40522	-0.00362	0.01805	0.02428	-7.91517	-3.63649	-8.19816	-1.01490	6.97109	4.01111	2.54777	-3.63744	2.63798	-12.95245	-1.66538	8.12611	0.00750	0.00213	0.00281	0.00001
472			4.71000	-12.67845	7.09276	-173.70018	-0.72768	0.06181	0.09440	-0.01985	0.00653	-0.01542	0.00960	-0.00813	1.00603	14.19295	8.43059	162.33998	0.13389	0.50062	-0.02411	-0.01325	-0.02322	-0.00169	25.89255	4.01786	15.44395	0.05401	0.88371	0.40921	-0.00352	0.02347	0.02522	-7.95283	-3.18514	-7.30367	-1.31173	6.38985	3.56125	2.90494	-3.68974	2.58875	-12.95428	-1.65252	8.14213	0.00745	0.00217	0.00286	0.00007
473			4.72000	-12.70167	7.01365	-173.62766	-0.73333	0.06344	0.09562	-0.01775	0.00683	-0.01334	0.01055	-0.00900	1.00512	14.24214	8.46635	162.31110	0.13254	0.50141	-0.02380	-0.01173	-0.02512	-0.00132	25.93170	3.98703	15.41914	0.05369	0.88629	0.41169	-0.00350	0.02831	0.02583	-7.75266	-2.83068	-5.98001	-1.64310	5.80597	2.75110	3.21444	-3.68027	2.52139	-12.96226	-1.63758	8.14642	0.00740	0.00218	0.00289	0.00015
474			4.73000	-12.72206	6.93725	-173.57037	-0.73851	0.06652	0.09608	-0.01717	0.00724	-0.01081	0.01103	-0.00948	1.00451	14.28728	8.50183	162.29214	0.13137	0.49917	-0.02336	-0.01056	-0.02621	-0.00091	25.97067	3.95350	15.39519	0.05515	0.88435	0.41173	-0.00362	0.03206	0.02604	-7.45138	-2.56515	-4.48085	-1.86253	5.32831	1.83104	3.45394	-3.69432	2.44782	-12.97792	-1.61998	8.13628	0.00735	0.00218	0.00289	0.00024
475			4.74000	-12.74028	6.86365	-173.52864	-0.73991	0.06939	0.09596	-0.01669	0.00762	-0.00834	0.01148	-0.00952	1.00349	14.32998	8.53566	162.28244	0.13188	0.49748	-0.02329	-0.00986	-0.02589	-0.00057	26.01010	3.91794	15.37206	0.05578	0.88203	0.41113	-0.00374	0.03501	0.02631	-7.15815	-2.32525	-3.06387	-1.88889	4.95664	1.02003	3.65431	-3.77036	2.40661	-13.00130	-1.59930	8.11130	0.00731	0.00216	0.00285	0.00033
476			4.75000	-12.75629	6.79261	-173.50041	-0.74101	0.07074	0.09736	-0.01602	0.00777	-0.00632	0.01176	-0.00936	1.00245	14.37108	8.56651	162.27971	0.13138	0.49682	-0.02197	-0.00928	-0.02424	-0.00028	26.05061	3.88046	15.34912	0.05748	0.87944	0.41167	-0.00394	0.03748	0.02718	-6.86981	-2.09509	-1.85139	-1.74473	4.63806	0.36892	3.85778	-3.85135	2.44400	-13.03102	-1.57592	8.07327	0.00728	0.00213	0.00280	0.00038
477			4.76000	-12.77040	6.72440	-173.48360	-0.74150	0.07144	0.09941	-0.01575	0.00775	-0.00451	0.01245	-0.00926	1.00086	14.41086	8.59339	162.28235	0.13042	0.49810	-0.02051	-0.00873	-0.02184	-0.00004	26.09178	3.84084	15.32544	0.05824	0.87922	0.41374	-0.00398	0.03984	0.02880	-6.52557	-1.91194	-0.79727	-1.50191	4.32751	-0.21416	4.08302	-3.83088	2.57056	-13.06336	-1.55232	8.02802	0.00726	0.00209	0.00275	0.00037
478			4.77000	-12.78339	6.65988	-173.47702	-0.74056	0.07277	0.10123	-0.01626	0.00765	-0.00271	0.01372	-0.00936	0.99983	14.44934	8.61573	162.29021	0.13151	0.50172	-0.01959	-0.00827	-0.01928	0.00017	26.13213	3.79874	15.30019	0.05556	0.88272	0.41745	-0.00362	0.04216	0.03076	-6.07717	-1.79001	0.18664	-1.23657	3.99047	-0.78356	4.30237	-3.64502	2.72753	-13.09170	-1.53354	7.98723	0.00727	0.00206	0.00272	0.00027
479			4.78000	-12.79595	6.60021	-173.48035	-0.74032	0.07460	0.10285	-0.01734	0.00741	-0.00090	0.01501	-0.00962	1.00070	14.48601	8.63360	162.30305	0.13421	0.50624	-0.01886	-0.00778	-0.01684	0.00032	26.16985	3.75451	15.27362	0.05103	0.88789	0.42189	-0.00303	0.04428	0.03187	-5.50619	-1.70770	1.10365	-1.00074	3.61582	-1.22455	4.44914	-3.31590	2.77677	-13.10763	-1.52569	7.96574	0.00728	0.00204	0.00269	0.00008
480			4.79000	-12.80846	6.54664	-173.49252	-0.74388	0.07375	0.10419	-0.01872	0.00675	0.00063	0.01522	-0.00998	1.00315	14.52000	8.64782	162.31868	0.13519	0.50933	-0.01828	-0.00713	-0.01434	0.00033	26.20370	3.70927	15.24760	0.04876	0.89038	0.42438	-0.00257	0.04623	0.03066	-4.85866	-1.65921	1.81931	-0.78783	3.25411	-1.25261	4.47037	-2.92449	2.55918	-13.10520	-1.53296	7.97376	0.00729	0.00203	0.00267	-0.00014
481			4.80000	-12.82135	6.49951	-173.51048	-0.74911	0.07409	0.10460	-0.02018	0.00610	0.00143	0.01423	-0.01001	1.00553	14.55069	8.65972	162.33122	0.13483	0.50605	-0.01716	-0.00658	-0.01129	0.00012	26.23329	3.66457	15.22550	0.05110	0.88476	0.42277	-0.00235	0.04794	0.02644	-4.23896	-1.66773	2.12363	-0.54354	2.99252	-0.58944	4.35364	-2.54743	2.00023	-13.08493	-1.55471	8.00965	0.00731	0.00202	0.00265	-0.00032
482			4.81000	-12.83520	6.45809	-173.52893	-0.75269	0.07532	0.10403	-0.02114	0.00549	0.00122	0.01280	-0.00987	1.00797	14.57802	8.67064	162.33272	0.13614	0.50076	-0.01629	-0.00627	-0.00779	-0.00027	26.25882	3.62189	15.21068	0.05352	0.87712	0.41983	-0.00214	0.04969	0.02013	-3.73139	-1.71832	1.89331	-0.25822	2.83123	0.78639	4.13291	-2.20623	1.17951	-13.05325	-1.58531	8.06149	0.00735	0.00201	0.00262	-0.00041
483			4.82000	-12.84995	6.42112	-173.54236	-0.75618	0.07733	0.10319	-0.02055	0.00496	0.00017	0.01135	-0.00973	1.00864	14.60134	8.68183	162.31685	0.13615	0.49339	-0.01540	-0.00578	-0.00435	-0.00073	26.28044	3.58204	15.20492	0.05757	0.86815	0.41629	-0.00198	0.05112	0.01345	-3.39453	-1.72262	1.20633	-0.00283	2.64290	2.55802	3.87621	-1.88906	0.31103	-13.01826	-1.61676	8.11501	0.00740	0.00200	0.00259	-0.00041
484			4.83000	-12.86429	6.38682	-173.54723	-0.76179	0.07932	0.10179	-0.01754	0.00457	-0.00133	0.01014	-0.00970	1.00893	14.61907	8.69410	162.28221	0.13389	0.48574	-0.01541	-0.00478	-0.00155	-0.00118	26.29842	3.54499	15.20734	0.06366	0.86090	0.41263	-0.00185	0.05203	0.00823	-3.25653	-1.58833	0.27360	0.14976	2.28844	4.25944	3.66074	-1.58908	-0.37154	-12.98631	-1.64249	8.16033	0.00747	0.00200	0.00255	-0.00036
485			4.84000	-12.87632	6.35341	-173.54245	-0.76528	0.07939	0.10024	-0.01223	0.00423	-0.00287	0.00922	-0.01017	1.01029	14.62939	8.70750	162.23203	0.13528	0.48243	-0.01622	-0.00341	0.00056	-0.00159	26.31308	3.50983	15.21512	0.06363	0.85760	0.41066	-0.00152	0.05193	0.00547	-3.26888	-1.30469	-0.69391	0.19752	1.71872	5.51907	3.50464	-1.29838	-0.72043	-12.96122	-1.65940	8.19362	0.00756	0.00200	0.00252	-0.00026
486			4.85000	-12.88465	6.31993	-173.52872	-0.76563	0.07959	0.09838	-0.00559	0.00398	-0.00417	0.00887	-0.01066	1.01004	14.63127	8.72110	162.17223	0.13769	0.48041	-0.01749	-0.00156	0.00245	-0.00190	26.32471	3.47602	15.22443	0.06168	0.85591	0.40914	-0.00113	0.05016	0.00506	-3.32146	-0.91690	-1.55975	0.19778	0.93477	6.19963	3.37319	-0.98541	-0.72616	-12.94478	-1.66786	8.21559	0.00767	0.00200	0.00250	-0.00015
487			4.86000	-12.88851	6.28666	-173.50763	-0.76647	0.08167	0.09656	0.00122	0.00377	-0.00511	0.00902	-0.01078	1.00755	14.62368	8.73332	162.10852	0.13622	0.47590	-0.01860	0.00071	0.00465	-0.00206	26.33301	3.44335	15.23224	0.06470	0.85305	0.40674	-0.00075	0.04670	0.00628	-3.29527	-0.48855	-2.25854	0.21907	-0.04421	6.35856	3.23579	-0.60652	-0.47514	-12.93770	-1.67039	8.22887	0.00779	0.00203	0.00251	-0.00003
488			4.87000	-12.88804	6.25487	-173.48108	-0.76759	0.08259	0.09572	0.00723	0.00334	-0.00571	0.00945	-0.01073	1.00577	14.60604	8.74224	162.04543	0.13350	0.47376	-0.01943	0.00315	0.00754	-0.00204	26.33727	3.41194	15.23643	0.06869	0.85301	0.40588	-0.00022	0.04171	0.00852	-3.10927	-0.08263	-2.76412	0.31331	-1.16919	6.09915	3.05094	-0.13433	-0.04899	-12.93982	-1.66907	8.23613	0.00790	0.00206	0.00255	0.00009
489			4.88000	-12.88388	6.22631	-173.45102	-0.76727	0.08416	0.09406	0.01218	0.00274	-0.00579	0.00964	-0.01059	1.00404	14.57810	8.74593	161.98637	0.13229	0.47029	-0.02042	0.00568	0.01094	-0.00189	26.33655	3.38247	15.23555	0.07103	0.85017	0.40336	0.00046	0.03513	0.01125	-2.73861	0.29025	-3.03121	0.47380	-2.38717	5.47474	2.80783	0.42106	0.48833	-12.94972	-1.66514	8.23966	0.00800	0.00210	0.00261	0.00017
490			4.89000	-12.87645	6.20270	-173.42026	-0.76631	0.08511	0.09220	0.01629	0.00198	-0.00530	0.00949	-0.01044	1.00220	14.54006	8.74311	161.93486	0.13161	0.46623	-0.02125	0.00823	0.01415	-0.00158	26.33026	3.35533	15.22876	0.07196	0.84523	0.39985	0.00121	0.02789	0.01409	-2.19137	0.65757	-2.97897	0.62715	-3.63765	4.50778	2.53631	1.00823	1.06547	-12.96463	-1.66010	8.24159	0.00807	0.00215	0.00270	0.00022
491			4.90000	-12.86586	6.18564	-173.39240	-0.76630	0.08363	0.09145	0.01976	0.00112	-0.00428	0.00914	-0.01007	1.00155	14.49245	8.73364	161.89423	0.12929	0.46446	-0.02164	0.01051	0.01648	-0.00112	26.31839	3.33067	15.21608	0.07401	0.84259	0.39768	0.00197	0.02129	0.01654	-1.51711	1.03345	-2.56475	0.69395	-4.82889	3.28601	2.27401	1.56070	1.57585	-12.98120	-1.65652	8.24405	0.00812	0.00222	0.00280	0.00023
492			4.91000	-12.85220	6.17586	-173.37112	-0.76629	0.08298	0.09098	0.02265	0.00036	-0.00284	0.00864	-0.00944	1.00027	14.43653	8.71857	161.86655	0.12566	0.46089	-0.02131	0.01221	0.01746	-0.00061	26.30157	3.30824	15.19882	0.07732	0.83779	0.39494	0.00265	0.01617	0.01776	-0.82567	1.40259	-1.86696	0.65047	-5.82248	2.01158	2.03609	1.99816	1.88967	-12.99650	-1.65624	8.24840	0.00814	0.00228	0.00291	0.00020
493			4.92000	-12.83566	6.17278	-173.35841	-0.76467	0.08403	0.09030	0.02485	-0.00021	-0.00129	0.00804	-0.00883	0.99989	14.37459	8.69975	161.85127	0.12477	0.45685	-0.02055	0.01346	0.01715	-0.00018	26.28126	3.28801	15.17963	0.07723	0.83185	0.39229	0.00299	0.01312	0.01722	-0.22377	1.73031	-1.05638	0.52001	-6.47888	0.92091	1.82388	2.24841	1.91456	-13.00870	-1.65917	8.25503	0.00814	0.00234	0.00300	0.00015
494			4.93000	-12.81676	6.17506	-173.35439	-0.76352	0.08392	0.09016	0.02631	-0.00062	0.00010	0.00734	-0.00813	1.00046	14.30975	8.67945	161.84575	0.12339	0.45428	-0.01960	0.01386	0.01590	0.00009	26.25940	3.26977	15.16167	0.07718	0.82707	0.39038	0.00304	0.01217	0.01502	0.24930	1.98384	-0.29125	0.34435	-6.73622	0.14885	1.64227	2.28943	1.65531	-13.01681	-1.66372	8.26373	0.00812	0.00237	0.00305	0.00009
495			4.94000	-12.79624	6.18137	-173.35777	-0.76347	0.08164	0.09148	0.02688	-0.00086	0.00125	0.00699	-0.00725	1.00118	14.24515	8.65957	161.84651	0.11908	0.45496	-0.01837	0.01321	0.01415	0.00023	26.23790	3.25337	15.14749	0.07956	0.82674	0.39092	0.00295	0.01244	0.01176	0.58820	2.13948	0.35085	0.16305	-6.63151	-0.30747	1.46477	2.15164	1.20854	-13.02106	-1.66801	8.27391	0.00810	0.00238	0.00306	0.00005
496			4.95000	-12.77505	6.19027	-173.36708	-0.76299	0.08110	0.09220	0.02610	-0.00091	0.00209	0.00668	-0.00653	1.00127	14.18336	8.64141	161.85081	0.11571	0.45397	-0.01717	0.01211	0.01205	0.00026	26.21820	3.23906	15.13833	0.08065	0.82439	0.39064	0.00262	0.01279	0.00802	0.75374	2.15832	0.84038	0.00593	-6.22846	-0.51055	1.26846	1.88031	0.69856	-13.02301	-1.67060	8.28456	0.00808	0.00236	0.00302	0.00003
497			4.96000	-12.75460	6.19959	-173.38034	-0.76333	0.08030	0.09245	0.02360	-0.00073	0.00249	0.00636	-0.00608	1.00057	14.12668	8.62575	161.85629	0.11199	0.45238	-0.01638	0.01053	0.00998	0.00024	26.20145	3.22703	15.13422	0.08109	0.82105	0.38960	0.00213	0.01265	0.00450	0.71127	1.99972	1.13172	-0.09284	-5.57275	-0.51038	1.05619	1.52354	0.23242	-13.02510	-1.67079	8.29448	0.00804	0.00232	0.00294	0.00005
498			4.97000	-12.73660	6.20718	-173.39505	-0.76311	0.07845	0.09303	0.01944	-0.00044	0.00241	0.00617	-0.00561	0.99943	14.07716	8.61280	161.86105	0.10806	0.45197	-0.01564	0.00863	0.00820	0.00017	26.18827	3.21738	15.13425	0.08195	0.81893	0.38918	0.00157	0.01193	0.00177	0.53609	1.67283	1.16538	-0.11560	-4.71895	-0.33395	0.85264	1.10941	-0.11199	-13.02928	-1.66881	8.30273	0.00800	0.00227	0.00286	0.00008
499			4.98000	-12.72240	6.21243	-173.40808	-0.76426	0.07729	0.09300	0.01477	-0.00034	0.00187	0.00601	-0.00521	0.99895	14.03620	8.60259	161.86317	0.10422	0.45084	-0.01542	0.00670	0.00673	0.00006	26.17933	3.20976	15.13693	0.08379	0.81660	0.38807	0.00096	0.01074	0.00024	0.41727	1.27270	0.90622	-0.08459	-3.78850	-0.00622	0.69180	0.66630	-0.28208	-13.03652	-1.66650	8.30911	0.00793	0.00223	0.00278	0.00013
500			4.99000	-12.71212	6.21712	-173.41653	-0.76549	0.07714	0.09265	0.01104	-0.00065	0.00102	0.00593	-0.00517	0.99760	14.00352	8.59507	161.86136	0.10160	0.44845	-0.01516	0.00509	0.00569	-0.00007	26.17477	3.20355	15.14029	0.08419	0.81236	0.38630	0.00036	0.00897	-0.00001	0.54704	0.93347	0.38095	-0.02189	-2.94159	0.43604	0.57197	0.24886	-0.26374	-13.04728	-1.66620	8.31367	0.00785	0.00218	0.00271	0.00018
501			5.00000	-12.70477	6.22469	-173.41827	-0.76562	0.07646	0.09289	0.00924	-0.00150	0.00008	0.00619	-0.00567	0.99542	13.97747	8.58973	161.85452	0.10106	0.44801	-0.01462	0.00400	0.00549	-0.00020	26.17417	3.19842	15.14254	0.08076	0.80958	0.38603	-0.00011	0.00642	0.00072	1.03600	0.75284	-0.31464	0.08737	-2.31956	0.93492	0.45903	-0.06895	-0.09020	-13.06199	-1.66835	8.31516	0.00775	0.00212	0.00264	0.00023
502			5.01000	-12.69873	6.23923	-173.41260	-0.76404	0.07398	0.09348	0.00963	-0.00275	-0.00067	0.00672	-0.00588	0.99260	13.95533	8.58527	161.84241	0.09982	0.45003	-0.01456	0.00342	0.00647	-0.00032	26.17615	3.19445	15.14238	0.07932	0.81006	0.38664	-0.00029	0.00299	0.00189	1.90137	0.77392	-1.01413	0.26697	-2.02578	1.39203	0.31123	-0.20508	0.16876	-13.08098	-1.67084	8.31102	0.00765	0.00206	0.00257	0.00028
503			5.02000	-12.69223	6.26451	-173.40077	-0.76326	0.07137	0.09411	0.01198	-0.00427	-0.00092	0.00736	-0.00559	0.99057	13.93395	8.57982	161.82578	0.09644	0.45251	-0.01505	0.00332	0.00872	-0.00040	26.17855	3.19215	15.13937	0.08285	0.81303	0.38741	-0.00020	-0.00144	0.00291	3.10292	1.00025	-1.50177	0.52797	-2.09032	1.67161	0.08748	-0.13560	0.43382	-13.10407	-1.67138	8.29882	0.00754	0.00200	0.00250	0.00032
504			5.03000	-12.68360	6.30367	-173.38641	-0.76423	0.06777	0.09536	0.01589	-0.00578	-0.00037	0.00797	-0.00550	0.99002	13.91060	8.57119	161.80705	0.09283	0.45676	-0.01551	0.00367	0.01210	-0.00040	26.17940	3.19247	15.13376	0.08637	0.81896	0.38967	0.00014	-0.00684	0.00323	4.56656	1.41985	-1.57175	0.85587	-2.48142	1.65073	-0.24006	0.09422	0.63055	-13.13014	-1.66966	8.27804	0.00742	0.00195	0.00244	0.00034
505			5.04000	-12.67125	6.35887	-173.37485	-0.76493	0.06435	0.09687	0.02068	-0.00712	0.00113	0.00764	-0.00588	0.99008	13.88318	8.55744	161.78951	0.09240	0.45871	-0.01469	0.00443	0.01602	-0.00028	26.17737	3.19655	15.12659	0.08595	0.81984	0.39097	0.00060	-0.01263	0.00228	6.15416	1.98279	-1.12446	1.21453	-3.08855	1.32575	-0.66964	0.39764	0.66852	-13.15723	-1.66749	8.25019	0.00732	0.00190	0.00240	0.00033
506			5.05000	-12.65427	6.43035	-173.37149	-0.76313	0.05892	0.09878	0.02517	-0.00785	0.00336	0.00651	-0.00631	0.99062	13.85096	8.53762	161.77574	0.09474	0.46120	-0.01315	0.00536	0.01988	-0.00013	26.17211	3.20536	15.11995	0.08222	0.81928	0.39241	0.00098	-0.01764	-0.00033	7.67409	2.57677	-0.25071	1.56094	-3.71433	0.86035	-1.15073	0.67241	0.46466	-13.18325	-1.66748	8.21769	0.00724	0.00187	0.00237	0.00030
507			5.06000	-12.63292	6.51631	-173.37949	-0.76329	0.05212	0.10123	0.02837	-0.00787	0.00591	0.00539	-0.00612	0.99073	13.81481	8.51228	161.76601	0.09192	0.46380	-0.01181	0.00573	0.02282	-0.00004	26.16424	3.21911	15.11656	0.08474	0.82178	0.39459	0.00126	-0.02067	-0.00455	8.96792	3.07009	0.81086	1.82789	-4.14169	0.49871	-1.59550	0.83045	-0.00736	-13.20641	-1.67159	8.18244	0.00718	0.00185	0.00237	0.00025
508			5.07000	-12.60852	6.61375	-173.39912	-0.76167	0.04574	0.10346	0.02951	-0.00747	0.00827	0.00459	-0.00606	0.99165	13.77694	8.48379	161.75836	0.09167	0.46884	-0.01089	0.00577	0.02382	-0.00002	26.15516	3.23705	15.11909	0.08287	0.82894	0.39911	0.00118	-0.02041	-0.01001	9.94575	3.37453	1.81474	1.91024	-4.20153	0.43787	-1.88970	0.78907	-0.72530	-13.22591	-1.67971	8.14514	0.00715	0.00184	0.00237	0.00021
509			5.08000	-12.58287	6.71906	-173.42838	-0.76284	0.04010	0.10510	0.02872	-0.00683	0.01001	0.00285	-0.00610	0.99478	13.74027	8.45631	161.74956	0.09220	0.47077	-0.00966	0.00527	0.02170	-0.00008	26.14718	3.25711	15.12993	0.08073	0.83168	0.40178	0.00074	-0.01601	-0.01586	10.54645	3.45679	2.56660	1.71925	-3.79557	0.75223	-1.94893	0.49463	-1.60197	-13.24167	-1.68998	8.10629	0.00714	0.00184	0.00239	0.00016
510			5.09000	-12.55783	6.82811	-173.46353	-0.76641	0.03551	0.10593	0.02616	-0.00609	0.01076	0.00068	-0.00540	0.99860	13.70820	8.43470	161.73651	0.08925	0.46926	-0.00888	0.00401	0.01614	-0.00018	26.14288	3.27679	15.15002	0.08572	0.83168	0.40199	-0.00004	-0.00809	-0.02084	10.70989	3.30876	2.93050	1.22574	-2.90650	1.37647	-1.74042	-0.05711	-2.46977	-13.25406	-1.70065	8.06746	0.00714	0.00184	0.00240	0.00013
511			5.10000	-12.53526	6.93616	-173.49982	-0.77139	0.03041	0.10707	0.02193	-0.00504	0.01050	-0.00113	-0.00457	1.00168	13.68408	8.42351	161.71735	0.08345	0.46862	-0.00843	0.00227	0.00774	-0.00029	26.14489	3.29328	15.17842	0.09389	0.83330	0.40267	-0.00125	0.00211	-0.02364	10.37822	2.93422	2.85895	0.46460	-1.61895	2.12146	-1.25772	-0.79529	-3.11541	-13.26417	-1.71132	8.03141	0.00716	0.00185	0.00240	0.00011
512			5.11000	-12.51692	7.03798	-173.53250	-0.77683	0.02649	0.10790	0.01631	-0.00404	0.00923	-0.00275	-0.00422	1.00450	13.67057	8.42579	161.69264	0.07915	0.46762	-0.00801	0.00053	-0.00224	-0.00038	26.15462	3.30383	15.21180	0.09987	0.83267	0.40264	-0.00267	0.01251	-0.02300	9.49862	2.36382	2.41193	-0.43889	-0.13166	2.71734	-0.56178	-1.55757	-3.32534	-13.27412	-1.72200	8.00136	0.00719	0.00186	0.00240	0.00013
513			5.12000	-12.50407	7.12781	-173.55809	-0.78518	0.02472	0.10838	0.01021	-0.00322	0.00721	-0.00369	-0.00486	1.00733	13.66878	8.44168	161.66533	0.07607	0.46674	-0.00789	-0.00100	-0.01171	-0.00042	26.17172	3.30668	15.24486	0.10220	0.83127	0.40257	-0.00384	0.02061	-0.01830	8.05331	1.68356	1.73636	-1.28358	1.27777	2.90506	0.23004	-2.16635	-2.94784	-13.28657	-1.73178	7.97948	0.00721	0.00187	0.00240	0.00018
514			5.13000	-12.49676	7.20010	-173.57498	-0.79448	0.02277	0.10892	0.00445	-0.00229	0.00486	-0.00323	-0.00663	1.00927	13.67792	8.46798	161.64027	0.07434	0.47087	-0.00887	-0.00215	-0.01889	-0.00042	26.19425	3.30132	15.27118	0.09840	0.83594	0.40525	-0.00423	0.02443	-0.00993	6.14468	0.99112	1.00011	-1.87657	2.35100	2.54247	0.96295	-2.46377	-1.95932	-13.30391	-1.73889	7.96596	0.00723	0.00188	0.00239	0.00025
515			5.14000	-12.49450	7.25121	-173.58330	-0.80081	0.02080	0.10981	-0.00114	-0.00139	0.00253	-0.00132	-0.00845	1.00895	13.69558	8.49928	161.62254	0.07247	0.47938	-0.01060	-0.00281	-0.02285	-0.00035	26.21867	3.28903	15.28489	0.09343	0.84687	0.41042	-0.00384	0.02262	0.00107	4.03806	0.31297	0.33366	-2.12596	2.95448	1.65285	1.47665	-2.34202	-0.48843	-13.32704	-1.74175	7.95973	0.00723	0.00189	0.00239	0.00032
516			5.15000	-12.49724	7.28085	-173.58423	-0.80487	0.02095	0.11030	-0.00771	-0.00075	0.00050	0.00085	-0.00956	1.00689	13.71876	8.53002	161.61615	0.06945	0.48539	-0.01227	-0.00296	-0.02361	-0.00014	26.24070	3.27254	15.28204	0.09277	0.85545	0.41387	-0.00292	0.01491	0.01299	2.08804	-0.39658	-0.18678	-2.08647	3.10537	0.39604	1.67401	-1.78006	1.22829	-13.35495	-1.74005	7.95970	0.00722	0.00192	0.00242	0.00037
517			5.16000	-12.50596	7.29227	-173.57947	-0.80696	0.02183	0.11016	-0.01630	-0.00024	-0.00108	0.00233	-0.01021	1.00526	13.74453	8.55650	161.62317	0.06834	0.48862	-0.01355	-0.00284	-0.02234	0.00017	26.25606	3.25521	15.26144	0.09290	0.85911	0.41470	-0.00144	0.00286	0.02353	0.56786	-1.19163	-0.54795	-1.90026	2.92303	-0.94172	1.53658	-0.86035	2.88118	-13.38503	-1.73440	7.96502	0.00721	0.00197	0.00248	0.00038
518			5.17000	-12.52213	7.29054	-173.57043	-0.80832	0.02285	0.10970	-0.02667	0.00014	-0.00218	0.00310	-0.01083	1.00469	13.77040	8.57756	161.64253	0.06986	0.49034	-0.01436	-0.00263	-0.02024	0.00045	26.26173	3.24035	15.22532	0.09096	0.85946	0.41410	0.00027	-0.01035	0.03069	-0.43842	-2.05049	-0.77212	-1.68150	2.56949	-2.02769	1.14135	0.20251	4.14681	-13.41446	-1.72572	7.97428	0.00720	0.00203	0.00259	0.00036
519			5.18000	-12.54643	7.28065	-173.55850	-0.80975	0.02517	0.10892	-0.03693	0.00040	-0.00282	0.00351	-0.01110	1.00512	13.79469	8.59380	161.67021	0.07201	0.49023	-0.01492	-0.00236	-0.01782	0.00063	26.25734	3.23001	15.17903	0.08990	0.85840	0.41261	0.00172	-0.02109	0.03311	-1.00044	-2.84355	-0.86911	-1.46426	2.18916	-2.60556	0.62736	1.12975	4.75984	-13.44114	-1.71522	7.98542	0.00721	0.00211	0.00273	0.00032
520			5.19000	-12.57759	7.26648	-173.54521	-0.81296	0.02615	0.10824	-0.04484	0.00055	-0.00301	0.00355	-0.01088	1.00654	13.81654	8.60646	161.70015	0.07152	0.49009	-0.01573	-0.00206	-0.01551	0.00066	26.24514	3.22492	15.13024	0.09268	0.85875	0.41102	0.00264	-0.02654	0.03049	-1.26330	-3.41584	-0.83242	-1.26410	1.90148	-2.56610	0.14872	1.66227	4.59193	-13.46409	-1.70456	7.99572	0.00724	0.00219	0.00287	0.00027
521			5.20000	-12.61293	7.25036	-173.53239	-0.81366	0.02808	0.10697	-0.04894	0.00067	-0.00292	0.00369	-0.01068	1.00636	13.83606	8.61751	161.72623	0.07242	0.48929	-0.01669	-0.00198	-0.01404	0.00051	26.22983	3.22418	15.08698	0.09235	0.85907	0.40958	0.00264	-0.02517	0.02369	-1.39065	-3.70349	-0.72724	-1.14399	1.81634	-1.88808	-0.15748	1.65954	3.70312	-13.48271	-1.69628	8.00283	0.00729	0.00228	0.00302	0.00021
522			5.21000	-12.64965	7.23310	-173.52039	-0.81457	0.03100	0.10568	-0.04970	0.00079	-0.00302	0.00377	-0.01102	1.00579	13.85410	8.63008	161.74226	0.07498	0.48775	-0.01720	-0.00218	-0.01429	0.00012	26.21654	3.22575	15.05582	0.08741	0.85856	0.40896	0.00175	-0.01710	0.01443	-1.50583	-3.76822	-0.76019	-1.18931	2.00823	-0.56063	-0.20339	1.16129	2.30636	-13.49613	-1.69351	8.00606	0.00736	0.00236	0.00315	0.00013
523			5.22000	-12.68608	7.21459	-173.50667	-0.81536	0.03337	0.10424	-0.04844	0.00090	-0.00390	0.00361	-0.01110	1.00522	13.87181	8.64820	161.74226	0.07660	0.48574	-0.01783	-0.00263	-0.01634	-0.00050	26.20945	3.22680	15.04056	0.08370	0.85740	0.40801	0.00048	-0.00386	0.00468	-1.71410	-3.75612	-1.23680	-1.40777	2.48592	1.40825	0.03732	0.33377	0.70334	-13.50337	-1.69802	8.00679	0.00743	0.00242	0.00325	0.00006
524			5.23000	-12.72217	7.19350	-173.48508	-0.81422	0.03557	0.10309	-0.04659	0.00106	-0.00607	0.00361	-0.01055	1.00512	13.89018	8.67516	161.72025	0.07766	0.48497	-0.01853	-0.00331	-0.01932	-0.00134	26.21074	3.22457	15.04172	0.08256	0.85830	0.40803	-0.00085	0.01193	-0.00353	-2.18443	-3.82019	-2.38933	-1.70045	3.18831	3.89976	0.52113	-0.59140	-0.77975	-13.50459	-1.70913	8.00692	0.00751	0.00246	0.00330	-0.00001
525			5.24000	-12.75899	7.16627	-173.44794	-0.81036	0.03928	0.10160	-0.04497	0.00147	-0.00956	0.00355	-0.00964	1.00471	13.91005	8.71237	161.67215	0.08029	0.48270	-0.01898	-0.00425	-0.02204	-0.00229	26.22037	3.21689	15.05653	0.08134	0.85651	0.40713	-0.00201	0.02734	-0.00864	-3.09057	-4.04045	-4.22598	-1.94844	4.01182	6.61938	1.16432	-1.42016	-1.86039	-13.50195	-1.72484	8.00760	0.00757	0.00247	0.00330	-0.00004
526			5.25000	-12.79777	7.12795	-173.38863	-0.80669	0.04413	0.10015	-0.04385	0.00225	-0.01402	0.00360	-0.00837	1.00424	13.93215	8.75916	161.59737	0.08176	0.47908	-0.01929	-0.00523	-0.02388	-0.00320	26.23697	3.20250	15.07976	0.08301	0.85326	0.40559	-0.00294	0.03959	-0.00955	-4.48483	-4.40548	-6.55934	-2.08719	4.84667	9.15799	1.86679	-2.03162	-2.32354	-13.49910	-1.74267	8.00800	0.00759	0.00245	0.00326	-0.00002
527			5.26000	-12.83920	7.07384	-173.30330	-0.80450	0.05068	0.09859	-0.04309	0.00356	-0.01891	0.00421	-0.00716	1.00365	13.95713	8.81351	161.49963	0.08226	0.47488	-0.01984	-0.00621	-0.02472	-0.00399	26.25832	3.18112	15.10430	0.08579	0.85072	0.40426	-0.00359	0.04688	-0.00588	-6.27477	-4.86166	-9.13000	-2.09677	5.63954	11.15026	2.53678	-2.39396	-2.06237	-13.49940	-1.75981	8.00621	0.00758	0.00243	0.00321	0.00003
528			5.27000	-12.88348	7.00071	-173.19069	-0.80493	0.05486	0.09785	-0.04240	0.00512	-0.02392	0.00479	-0.00638	1.00297	13.98627	8.87266	161.38548	0.08136	0.47187	-0.02021	-0.00712	-0.02454	-0.00452	26.28257	3.15325	15.12272	0.08881	0.84843	0.40329	-0.00398	0.04862	0.00193	-8.29408	-5.33977	-11.68794	-1.95395	6.37588	12.38773	3.11525	-2.55078	-1.10741	-13.50386	-1.77430	8.00175	0.00754	0.00242	0.00318	0.00007
529			5.28000	-12.93010	6.90711	-173.05217	-0.80611	0.05677	0.09830	-0.04120	0.00671	-0.02878	0.00571	-0.00635	1.00265	14.02095	8.93321	161.26276	0.08204	0.47273	-0.02026	-0.00814	-0.02320	-0.00467	26.30830	3.11981	15.12848	0.08814	0.84954	0.40474	-0.00397	0.04524	0.01307	-10.35741	-5.75822	-13.98502	-1.63526	6.99585	12.77179	3.56262	-2.55419	0.42058	-13.51085	-1.78541	7.99659	0.00748	0.00242	0.00317	0.00009
530			5.29000	-12.97792	6.79351	-172.89180	-0.80517	0.06069	0.09802	-0.03910	0.00868	-0.03257	0.00689	-0.00635	1.00273	14.06184	8.99121	161.13980	0.08611	0.47301	-0.02053	-0.00936	-0.02023	-0.00457	26.33452	3.08215	15.11658	0.08624	0.85004	0.40558	-0.00370	0.03717	0.02636	-12.28755	-6.05475	-15.79900	-1.14077	7.39086	12.29843	3.84941	-2.41637	2.34954	-13.51767	-1.79268	7.99272	0.00742	0.00243	0.00319	0.00008
531			5.30000	-13.02551	6.66195	-172.71561	-0.80250	0.06669	0.09650	-0.03621	0.01103	-0.03474	0.00806	-0.00528	1.00344	14.10826	9.04266	161.02451	0.08972	0.47057	-0.02158	-0.01028	-0.01560	-0.00435	26.35983	3.04187	15.08390	0.09137	0.84902	0.40376	-0.00352	0.02574	0.03989	-13.93629	-6.20334	-17.00651	-0.49640	7.50314	11.12768	3.96025	-2.15143	4.42847	-13.52276	-1.79493	7.99022	0.00735	0.00245	0.00324	0.00005
532			5.31000	-13.07153	6.51584	-172.53021	-0.80179	0.07047	0.09504	-0.03276	0.01295	-0.03569	0.00945	-0.00412	1.00473	14.15900	9.08440	160.92213	0.09118	0.46998	-0.02348	-0.01074	-0.00974	-0.00410	26.38320	3.00076	15.03045	0.09943	0.85135	0.40221	-0.00332	0.01328	0.05162	-15.18978	-6.19499	-17.61300	0.27257	7.40072	9.59537	3.90052	-1.84875	6.31703	-13.52606	-1.79048	7.98711	0.00729	0.00248	0.00328	0.00003
533			5.32000	-13.11474	6.35954	-172.34160	-0.80409	0.07554	0.09352	-0.02867	0.01480	-0.03549	0.01117	-0.00414	1.00618	14.21318	9.11458	160.83403	0.09497	0.46897	-0.02508	-0.01137	-0.00272	-0.00369	26.40462	2.96050	14.95993	0.10113	0.85310	0.40124	-0.00299	0.00169	0.05949	-15.94672	-6.01552	-17.67533	1.16107	7.19848	8.07716	3.66823	-1.61881	7.67949	-13.52818	-1.77848	7.98125	0.00723	0.00250	0.00332	0.00002
534			5.33000	-13.15391	6.19857	-172.15530	-0.80694	0.07918	0.09299	-0.02391	0.01589	-0.03451	0.01304	-0.00524	1.00649	14.27021	9.13227	160.75806	0.10093	0.46940	-0.02573	-0.01222	0.00539	-0.00320	26.42488	2.92316	14.87907	0.09604	0.85463	0.40181	-0.00267	-0.00781	0.06222	-16.13211	-5.65687	-17.17740	2.16381	6.94870	6.81173	3.24595	-1.51727	8.28737	-13.52955	-1.75944	7.97166	0.00719	0.00251	0.00333	0.00001
535			5.34000	-13.18803	6.03881	-171.97768	-0.80883	0.08021	0.09266	-0.01899	0.01591	-0.03227	0.01503	-0.00694	1.00580	14.32918	9.13696	160.69080	0.10816	0.47236	-0.02669	-0.01307	0.01426	-0.00284	26.44484	2.89092	14.79615	0.08701	0.85848	0.40357	-0.00241	-0.01456	0.05924	-15.71789	-5.13492	-15.98963	3.21594	6.61576	5.82601	2.64624	-1.51473	8.05581	-13.53038	-1.73544	7.95926	0.00716	0.00251	0.00332	0.00000
536			5.35000	-13.21651	5.88622	-171.81676	-0.80787	0.08074	0.09250	-0.01435	0.01525	-0.02845	0.01692	-0.00815	1.00341	14.38838	9.12891	160.62984	0.11444	0.47463	-0.02741	-0.01338	0.02279	-0.00247	26.46465	2.86565	14.71961	0.08096	0.86211	0.40521	-0.00226	-0.01827	0.05081	-14.65606	-4.45088	-13.93302	4.16536	6.09453	4.95711	1.91365	-1.53682	7.04397	-13.53106	-1.70970	7.94636	0.00716	0.00250	0.00330	0.00001
537			5.36000	-13.23876	5.74753	-171.68245	-0.80627	0.08217	0.09263	-0.01021	0.01405	-0.02296	0.01842	-0.00844	1.00007	14.44488	9.10934	160.57567	0.11715	0.47365	-0.02750	-0.01251	0.02922	-0.00200	26.48378	2.84862	14.65653	0.08245	0.86396	0.40606	-0.00226	-0.01888	0.03802	-12.85568	-3.59440	-10.95326	4.80296	5.29187	4.03204	1.11781	-1.52466	5.40625	-13.53256	-1.68613	7.93515	0.00717	0.00248	0.00326	0.00003
538			5.37000	-13.25443	5.63048	-171.58394	-0.80459	0.08455	0.09196	-0.00673	0.01215	-0.01591	0.01890	-0.00858	0.99646	14.49500	9.08129	160.53017	0.11995	0.46829	-0.02712	-0.01081	0.03214	-0.00147	26.50138	2.84023	14.61229	0.08425	0.85998	0.40449	-0.00216	-0.01664	0.02244	-10.31945	-2.60550	-7.28139	4.98079	4.21531	3.03927	0.33396	-1.44525	3.36137	-13.53616	-1.66855	7.92653	0.00719	0.00246	0.00323	0.00006
539			5.38000	-13.26374	5.54180	-171.52644	-0.80552	0.08496	0.09180	-0.00436	0.00929	-0.00851	0.01823	-0.00851	0.99357	14.53540	9.04880	160.49471	0.11980	0.46104	-0.02598	-0.00828	0.03175	-0.00097	26.51651	2.84009	14.58965	0.08842	0.85273	0.40193	-0.00200	-0.01224	0.00632	-7.30705	-1.60648	-3.40635	4.72702	2.99515	2.12631	-0.35983	-1.29183	1.17194	-13.54219	-1.65909	7.92061	0.00719	0.00244	0.00321	0.00008
540			5.39000	-13.26793	5.48412	-171.50897	-0.80719	0.08404	0.09234	-0.00353	0.00617	-0.00177	0.01677	-0.00844	0.99342	14.56449	9.01566	160.46819	0.12092	0.45525	-0.02412	-0.00584	0.02925	-0.00062	26.52849	2.84689	14.58878	0.08944	0.84581	0.40061	-0.00172	-0.00623	-0.00839	-4.28855	-0.76185	0.08369	4.19899	1.86758	1.50384	-0.87628	-1.11778	-0.90587	-13.54929	-1.65799	7.91736	0.00720	0.00242	0.00319	0.00008
541			5.40000	-13.26897	5.45484	-171.52441	-0.80714	0.08352	0.09286	-0.00421	0.00351	0.00339	0.01513	-0.00888	0.99416	14.58333	8.98496	160.44713	0.12606	0.45117	-0.02195	-0.00406	0.02546	-0.00050	26.53771	2.85836	14.60738	0.08225	0.83995	0.40099	-0.00141	0.00127	-0.02038	-1.76034	-0.19417	2.67009	3.54482	1.07116	1.35110	-1.13073	-1.00834	-2.67350	-13.55579	-1.66391	7.91620	0.00721	0.00239	0.00315	0.00008
542			5.41000	-13.26895	5.44683	-171.56097	-0.80805	0.08411	0.09285	-0.00591	0.00173	0.00614	0.01346	-0.00926	0.99392	14.59486	8.95959	160.42632	0.12927	0.44541	-0.02008	-0.00309	0.02066	-0.00060	26.54544	2.87136	14.64171	0.07554	0.83325	0.40075	-0.00132	0.00993	-0.02841	-0.13800	0.03753	3.98892	2.85681	0.77448	1.75662	-1.07042	-1.04165	-3.96681	-13.56168	-1.67440	7.91471	0.00723	0.00234	0.00309	0.00008
543			5.42000	-13.26979	5.44936	-171.60399	-0.81283	0.08424	0.09272	-0.00820	0.00109	0.00606	0.01121	-0.00929	0.99456	14.60343	8.94212	160.40015	0.12861	0.43736	-0.01830	-0.00328	0.01523	-0.00086	26.55382	2.88245	14.68624	0.07400	0.82452	0.39901	-0.00157	0.01900	-0.03135	0.28825	-0.08970	3.84897	2.20622	1.07820	2.70958	-0.67355	-1.25741	-4.63114	-13.56869	-1.68646	7.90932	0.00725	0.00229	0.00302	0.00010
544			5.43000	-13.27324	5.44962	-171.63762	-0.81677	0.08381	0.09220	-0.01115	0.00172	0.00314	0.00806	-0.00879	0.99788	14.61425	8.93457	160.36334	0.12994	0.42834	-0.01638	-0.00490	0.00961	-0.00119	26.56510	2.88798	14.73417	0.07409	0.81258	0.39541	-0.00209	0.02753	-0.02864	-0.54958	-0.58600	2.27089	1.64735	2.01526	4.09911	0.03938	-1.65643	-4.56762	-13.57861	-1.69789	7.89742	0.00728	0.00224	0.00295	0.00014
545			5.44000	-13.28130	5.43550	-171.64757	-0.81888	0.08551	0.09041	-0.01497	0.00347	-0.00198	0.00498	-0.00734	1.00172	14.63298	8.93820	160.31221	0.13109	0.41710	-0.01531	-0.00778	0.00395	-0.00156	26.58158	2.88485	14.77795	0.07996	0.79904	0.38942	-0.00303	0.03441	-0.02056	-2.42334	-1.40609	-0.46714	1.18408	3.49396	5.66787	0.99105	-2.19730	-3.76094	-13.59231	-1.70788	7.87944	0.00729	0.00219	0.00289	0.00019
546			5.45000	-13.29548	5.39862	-171.62383	-0.82071	0.08880	0.08897	-0.01942	0.00604	-0.00818	0.00332	-0.00555	1.00492	14.66408	8.95347	160.24652	0.13031	0.40800	-0.01494	-0.01130	-0.00138	-0.00190	26.60471	2.87093	14.81045	0.09015	0.79055	0.38503	-0.00437	0.03864	-0.00835	-4.90145	-2.42275	-3.86178	0.81577	5.28174	7.02227	2.04312	-2.78210	-2.27627	-13.60946	-1.71651	7.85822	0.00729	0.00215	0.00283	0.00022
547			5.46000	-13.31637	5.33538	-171.56255	-0.82159	0.09062	0.08902	-0.02416	0.00883	-0.01448	0.00400	-0.00438	1.00690	14.71033	8.97885	160.17044	0.12940	0.40786	-0.01568	-0.01494	-0.00592	-0.00221	26.63474	2.84591	14.82533	0.09757	0.79442	0.38631	-0.00562	0.03877	0.00668	-7.49021	-3.47678	-7.25352	0.58337	7.07503	7.69628	2.97714	-3.28440	-0.24014	-13.62815	-1.72438	7.83863	0.00727	0.00211	0.00278	0.00022
548			5.47000	-13.34364	5.24708	-171.46750	-0.82359	0.09022	0.09079	-0.02895	0.01111	-0.01997	0.00644	-0.00429	1.00726	14.77241	9.01053	160.09271	0.12794	0.41469	-0.01680	-0.01798	-0.00939	-0.00228	26.67039	2.81205	14.81781	0.10160	0.80661	0.39196	-0.00640	0.03310	0.02312	-9.69195	-4.41020	-9.96422	0.49551	8.55763	7.32801	3.57462	-3.56542	2.11920	-13.64510	-1.73182	7.82577	0.00726	0.00209	0.00273	0.00019
549			5.48000	-13.37613	5.13986	-171.34901	-0.82558	0.09062	0.09293	-0.03283	0.01268	-0.02353	0.00934	-0.00557	1.00580	14.84849	9.04364	160.02458	0.13026	0.42161	-0.01713	-0.02035	-0.01151	-0.00190	26.70886	2.77354	14.78598	0.09884	0.81600	0.39758	-0.00618	0.02120	0.03861	-11.06259	-5.04218	-11.49675	0.50187	9.41117	5.84387	3.70468	-3.51721	4.46407	-13.65798	-1.73866	7.82217	0.00724	0.00207	0.00269	0.00014
550			5.49000	-13.41123	5.02391	-171.22134	-0.82522	0.09311	0.09433	-0.03387	0.01343	-0.02434	0.01242	-0.00695	1.00331	14.93320	9.07331	159.97644	0.13520	0.42708	-0.01745	-0.02131	-0.01185	-0.00122	26.74626	2.73545	14.73168	0.09526	0.82261	0.40155	-0.00524	0.00489	0.05059	-11.35639	-5.19085	-11.68071	0.56438	9.35601	3.49749	3.35115	-3.06776	6.44276	-13.66667	-1.74423	7.82618	0.00724	0.00206	0.00266	0.00010
551			5.50000	-13.44509	4.91056	-171.09875	-0.82563	0.09450	0.09564	-0.03072	0.01284	-0.02267	0.01501	-0.00802	1.00142	15.01807	9.09497	159.95457	0.13906	0.43181	-0.01778	-0.01982	-0.00984	-0.00039	26.77792	2.70250	14.65999	0.09512	0.82784	0.40408	-0.00386	-0.01243	0.05718	-10.62298	-4.77215	-10.67458	0.70890	8.29354	0.82135	2.62667	-2.23017	7.74502	-13.67279	-1.74722	7.83343	0.00724	0.00206	0.00266	0.00008
552			5.51000	-13.47351	4.80937	-170.99251	-0.82829	0.09505	0.09656	-0.02343	0.01119	-0.01906	0.01651	-0.00884	1.00106	15.09370	9.10503	159.95863	0.14185	0.43381	-0.01777	-0.01608	-0.00522	0.00038	26.79991	2.67777	14.57900	0.09728	0.82879	0.40415	-0.00207	-0.02695	0.05723	-9.11832	-3.85602	-8.83256	0.97188	6.38959	-1.55947	1.70886	-1.12685	8.15952	-13.67864	-1.74578	7.83901	0.00725	0.00208	0.00268	0.00009
553			5.52000	-13.49342	4.72672	-170.90950	-0.83065	0.09615	0.09691	-0.01307	0.00898	-0.01430	0.01725	-0.00948	1.00103	15.15239	9.10185	159.98238	0.14502	0.43317	-0.01734	-0.01095	0.00122	0.00090	26.80982	2.66263	14.49817	0.09844	0.82634	0.40274	-0.00003	-0.03604	0.05092	-7.15512	-2.61246	-6.55067	1.32151	3.98859	-3.15482	0.75809	0.06019	7.62515	-13.68606	-1.73884	7.83964	0.00725	0.00211	0.00272	0.00011
554			5.53000	-13.50311	4.66585	-170.85258	-0.83326	0.09430	0.09703	-0.00119	0.00626	-0.00921	0.01739	-0.01051	1.00192	15.18931	9.08638	160.01596	0.14905	0.43455	-0.01734	-0.00515	0.00822	0.00113	26.80732	2.65704	14.42699	0.09419	0.82560	0.40208	0.00178	-0.03899	0.03957	-5.01395	-1.22757	-4.17038	1.66828	1.45166	-3.74505	-0.11161	1.13617	6.24377	-13.69538	-1.72757	7.83501	0.00725	0.00214	0.00276	0.00012
555			5.54000	-13.50228	4.62736	-170.82124	-0.83871	0.09162	0.09763	0.01075	0.00360	-0.00439	0.01653	-0.01166	1.00357	15.20253	9.06146	160.04932	0.15137	0.43350	-0.01619	0.00082	0.01440	0.00099	26.79403	2.66008	14.37297	0.08904	0.82154	0.40109	0.00301	-0.03588	0.02478	-2.90897	0.13554	-1.94314	1.90045	-0.94980	-3.37788	-0.81184	1.97133	4.24402	-13.70533	-1.71540	7.82698	0.00726	0.00217	0.00281	0.00011
556			5.55000	-13.49165	4.61001	-170.81284	-0.84427	0.08975	0.09783	0.02132	0.00121	-0.00014	0.01459	-0.01217	1.00643	15.19224	9.03132	160.07413	0.15283	0.42854	-0.01427	0.00633	0.01860	0.00063	26.77251	2.66980	14.34114	0.08567	0.81262	0.39822	0.00376	-0.02762	0.00871	-0.95317	1.33764	-0.03502	1.93391	-3.03245	-2.28076	-1.26866	2.51937	1.92927	-13.71392	-1.70645	7.81793	0.00729	0.00220	0.00285	0.00009
557			5.56000	-13.47319	4.61191	-170.82323	-0.84591	0.08931	0.09700	0.02863	-0.00099	0.00327	0.01280	-0.01183	1.00769	15.16072	9.00028	160.08527	0.15308	0.42257	-0.01312	0.01084	0.02032	0.00025	26.74563	2.68357	14.33301	0.08319	0.80490	0.39515	0.00408	-0.01618	-0.00634	0.84471	2.24755	1.45923	1.73802	-4.64928	-0.77469	-1.45579	2.79152	-0.37845	-13.72021	-1.70363	7.80939	0.00734	0.00221	0.00289	0.00007
558			5.57000	-13.45008	4.63138	-170.84755	-0.84438	0.08833	0.09607	0.03124	-0.00310	0.00573	0.01159	-0.01145	1.00666	15.11220	8.97240	160.08092	0.15295	0.41899	-0.01264	0.01397	0.01965	-0.00010	26.71607	2.69864	14.34719	0.07632	0.80107	0.39398	0.00382	-0.00389	-0.01885	2.51386	2.77104	2.49599	1.33211	-5.69089	0.80601	-1.42285	2.83193	-2.39968	-13.72508	-1.70764	7.80137	0.00742	0.00223	0.00291	0.00006
559			5.58000	-13.42614	4.66690	-170.88058	-0.84076	0.08713	0.09586	0.02868	-0.00510	0.00733	0.01077	-0.01129	1.00496	15.05249	8.95067	160.06247	0.15442	0.41817	-0.01186	0.01570	0.01693	-0.00037	26.68613	2.71318	14.37954	0.06331	0.80042	0.39551	0.00301	0.00689	-0.02814	4.07013	2.87413	3.07851	0.78198	-6.10192	2.16066	-1.27803	2.67669	-3.93293	-13.73028	-1.71774	7.79382	0.00752	0.00224	0.00293	0.00008
560			5.59000	-13.40528	4.71702	-170.91748	-0.83776	0.08426	0.09561	0.02122	-0.00677	0.00810	0.01008	-0.01036	1.00312	14.98836	8.93686	160.03374	0.15191	0.41861	-0.01202	0.01536	0.01264	-0.00058	26.65797	2.72645	14.42454	0.05485	0.80263	0.39708	0.00229	0.01468	-0.03389	5.45233	2.56310	3.25626	0.17862	-5.87597	3.10288	-1.11060	2.34196	-4.90055	-13.73692	-1.73297	7.78812	0.00764	0.00225	0.00295	0.00010
561			5.60000	-13.39108	4.77902	-170.95396							0.00898	-0.00901	1.00275	14.92682	8.93152	159.99939							26.63365	2.73833	14.47644							6.45291	1.84653	3.12994	-0.37276	-5.04859	3.57650	-0.95493	1.82907	-5.32716	-13.74543	-1.75175	7.78662
562			5.61000	-13.38682	4.84726	-170.98712							0.00717	-0.00779	1.00501	14.87458	8.93408	159.96387							26.61528	2.74882	14.53019																-13.75576	-1.77041	7.79191
[truncated: 29 more columns]
