# Supplementary material for: Analysis of the impact of different landing heights and lateralities on lower limb joint load based on statistical parametric mapping
Source: PLoS One. 2025 May 30;20(5):e0324656. doi: 10.1371/journal.pone.0324656 (PMC12124505; doi:10.1371/journal.pone.0324656)
Supplement: S1 File — (ZIP) [file pone.0324656.s001.zip › Original data/007/左前45.txt]

	C:\Users\dell\Documents\Qualisys-GAIT1214\Data\yangxialin_yangxialin_2023-11-18_WJN007\2023-11-18\2023-11-18_unspecified\Gait LB - CAST 8.c3d	C:\Users\dell\Documents\Qualisys-GAIT1214\Data\yangxialin_yangxialin_2023-11-18_WJN007\2023-11-18\2023-11-18_unspecified\Gait LB - CAST 8.c3d	C:\Users\dell\Documents\Qualisys-GAIT1214\Data\yangxialin_yangxialin_2023-11-18_WJN007\2023-11-18\2023-11-18_unspecified\Gait LB - CAST 8.c3d	C:\Users\dell\Documents\Qualisys-GAIT1214\Data\yangxialin_yangxialin_2023-11-18_WJN007\2023-11-18\2023-11-18_unspecified\Gait LB - CAST 8.c3d	C:\Users\dell\Documents\Qualisys-GAIT1214\Data\yangxialin_yangxialin_2023-11-18_WJN007\2023-11-18\2023-11-18_unspecified\Gait LB - CAST 8.c3d	C:\Users\dell\Documents\Qualisys-GAIT1214\Data\yangxialin_yangxialin_2023-11-18_WJN007\2023-11-18\2023-11-18_unspecified\Gait LB - CAST 8.c3d	C:\Users\dell\Documents\Qualisys-GAIT1214\Data\yangxialin_yangxialin_2023-11-18_WJN007\2023-11-18\2023-11-18_unspecified\Gait LB - CAST 8.c3d	C:\Users\dell\Documents\Qualisys-GAIT1214\Data\yangxialin_yangxialin_2023-11-18_WJN007\2023-11-18\2023-11-18_unspecified\Gait LB - CAST 8.c3d	C:\Users\dell\Documents\Qualisys-GAIT1214\Data\yangxialin_yangxialin_2023-11-18_WJN007\2023-11-18\2023-11-18_unspecified\Gait LB - CAST 8.c3d	C:\Users\dell\Documents\Qualisys-GAIT1214\Data\yangxialin_yangxialin_2023-11-18_WJN007\2023-11-18\2023-11-18_unspecified\Gait LB - CAST 8.c3d	C:\Users\dell\Documents\Qualisys-GAIT1214\Data\yangxialin_yangxialin_2023-11-18_WJN007\2023-11-18\2023-11-18_unspecified\Gait LB - CAST 8.c3d	C:\Users\dell\Documents\Qualisys-GAIT1214\Data\yangxialin_yangxialin_2023-11-18_WJN007\2023-11-18\2023-11-18_unspecified\Gait LB - CAST 8.c3d	C:\Users\dell\Documents\Qualisys-GAIT1214\Data\yangxialin_yangxialin_2023-11-18_WJN007\2023-11-18\2023-11-18_unspecified\Gait LB - CAST 8.c3d	C:\Users\dell\Documents\Qualisys-GAIT1214\Data\yangxialin_yangxialin_2023-11-18_WJN007\2023-11-18\2023-11-18_unspecified\Gait LB - CAST 8.c3d	C:\Users\dell\Documents\Qualisys-GAIT1214\Data\yangxialin_yangxialin_2023-11-18_WJN007\2023-11-18\2023-11-18_unspecified\Gait LB - CAST 8.c3d	C:\Users\dell\Documents\Qualisys-GAIT1214\Data\yangxialin_yangxialin_2023-11-18_WJN007\2023-11-18\2023-11-18_unspecified\Gait LB - CAST 8.c3d	C:\Users\dell\Documents\Qualisys-GAIT1214\Data\yangxialin_yangxialin_2023-11-18_WJN007\2023-11-18\2023-11-18_unspecified\Gait LB - CAST 8.c3d	C:\Users\dell\Documents\Qualisys-GAIT1214\Data\yangxialin_yangxialin_2023-11-18_WJN007\2023-11-18\2023-11-18_unspecified\Gait LB - CAST 8.c3d	C:\Users\dell\Documents\Qualisys-GAIT1214\Data\yangxialin_yangxialin_2023-11-18_WJN007\2023-11-18\2023-11-18_unspecified\Gait LB - CAST 8.c3d	C:\Users\dell\Documents\Qualisys-GAIT1214\Data\yangxialin_yangxialin_2023-11-18_WJN007\2023-11-18\2023-11-18_unspecified\Gait LB - CAST 8.c3d	C:\Users\dell\Documents\Qualisys-GAIT1214\Data\yangxialin_yangxialin_2023-11-18_WJN007\2023-11-18\2023-11-18_unspecified\Gait LB - CAST 8.c3d	C:\Users\dell\Documents\Qualisys-GAIT1214\Data\yangxialin_yangxialin_2023-11-18_WJN007\2023-11-18\2023-11-18_unspecified\Gait LB - CAST 8.c3d	C:\Users\dell\Documents\Qualisys-GAIT1214\Data\yangxialin_yangxialin_2023-11-18_WJN007\2023-11-18\2023-11-18_unspecified\Gait LB - CAST 8.c3d	C:\Users\dell\Documents\Qualisys-GAIT1214\Data\yangxialin_yangxialin_2023-11-18_WJN007\2023-11-18\2023-11-18_unspecified\Gait LB - CAST 8.c3d	C:\Users\dell\Documents\Qualisys-GAIT1214\Data\yangxialin_yangxialin_2023-11-18_WJN007\2023-11-18\2023-11-18_unspecified\Gait LB - CAST 8.c3d	C:\Users\dell\Documents\Qualisys-GAIT1214\Data\yangxialin_yangxialin_2023-11-18_WJN007\2023-11-18\2023-11-18_unspecified\Gait LB - CAST 8.c3d	C:\Users\dell\Documents\Qualisys-GAIT1214\Data\yangxialin_yangxialin_2023-11-18_WJN007\2023-11-18\2023-11-18_unspecified\Gait LB - CAST 8.c3d	C:\Users\dell\Documents\Qualisys-GAIT1214\Data\yangxialin_yangxialin_2023-11-18_WJN007\2023-11-18\2023-11-18_unspecified\Gait LB - CAST 8.c3d	C:\Users\dell\Documents\Qualisys-GAIT1214\Data\yangxialin_yangxialin_2023-11-18_WJN007\2023-11-18\2023-11-18_unspecified\Gait LB - CAST 8.c3d	C:\Users\dell\Documents\Qualisys-GAIT1214\Data\yangxialin_yangxialin_2023-11-18_WJN007\2023-11-18\2023-11-18_unspecified\Gait LB - CAST 8.c3d	C:\Users\dell\Documents\Qualisys-GAIT1214\Data\yangxialin_yangxialin_2023-11-18_WJN007\2023-11-18\2023-11-18_unspecified\Gait LB - CAST 8.c3d	C:\Users\dell\Documents\Qualisys-GAIT1214\Data\yangxialin_yangxialin_2023-11-18_WJN007\2023-11-18\2023-11-18_unspecified\Gait LB - CAST 8.c3d	C:\Users\dell\Documents\Qualisys-GAIT1214\Data\yangxialin_yangxialin_2023-11-18_WJN007\2023-11-18\2023-11-18_unspecified\Gait LB - CAST 8.c3d	C:\Users\dell\Documents\Qualisys-GAIT1214\Data\yangxialin_yangxialin_2023-11-18_WJN007\2023-11-18\2023-11-18_unspecified\Gait LB - CAST 8.c3d	C:\Users\dell\Documents\Qualisys-GAIT1214\Data\yangxialin_yangxialin_2023-11-18_WJN007\2023-11-18\2023-11-18_unspecified\Gait LB - CAST 8.c3d	C:\Users\dell\Documents\Qualisys-GAIT1214\Data\yangxialin_yangxialin_2023-11-18_WJN007\2023-11-18\2023-11-18_unspecified\Gait LB - CAST 8.c3d	C:\Users\dell\Documents\Qualisys-GAIT1214\Data\yangxialin_yangxialin_2023-11-18_WJN007\2023-11-18\2023-11-18_unspecified\Gait LB - CAST 8.c3d	C:\Users\dell\Documents\Qualisys-GAIT1214\Data\yangxialin_yangxialin_2023-11-18_WJN007\2023-11-18\2023-11-18_unspecified\Gait LB - CAST 8.c3d	C:\Users\dell\Documents\Qualisys-GAIT1214\Data\yangxialin_yangxialin_2023-11-18_WJN007\2023-11-18\2023-11-18_unspecified\Gait LB - CAST 8.c3d	C:\Users\dell\Documents\Qualisys-GAIT1214\Data\yangxialin_yangxialin_2023-11-18_WJN007\2023-11-18\2023-11-18_unspecified\Gait LB - CAST 8.c3d	C:\Users\dell\Documents\Qualisys-GAIT1214\Data\yangxialin_yangxialin_2023-11-18_WJN007\2023-11-18\2023-11-18_unspecified\Gait LB - CAST 8.c3d	C:\Users\dell\Documents\Qualisys-GAIT1214\Data\yangxialin_yangxialin_2023-11-18_WJN007\2023-11-18\2023-11-18_unspecified\Gait LB - CAST 8.c3d	C:\Users\dell\Documents\Qualisys-GAIT1214\Data\yangxialin_yangxialin_2023-11-18_WJN007\2023-11-18\2023-11-18_unspecified\Gait LB - CAST 8.c3d	C:\Users\dell\Documents\Qualisys-GAIT1214\Data\yangxialin_yangxialin_2023-11-18_WJN007\2023-11-18\2023-11-18_unspecified\Gait LB - CAST 8.c3d	C:\Users\dell\Documents\Qualisys-GAIT1214\Data\yangxialin_yangxialin_2023-11-18_WJN007\2023-11-18\2023-11-18_unspecified\Gait LB - CAST 8.c3d	C:\Users\dell\Documents\Qualisys-GAIT1214\Data\yangxialin_yangxialin_2023-11-18_WJN007\2023-11-18\2023-11-18_unspecified\Gait LB - CAST 8.c3d	C:\Users\dell\Documents\Qualisys-GAIT1214\Data\yangxialin_yangxialin_2023-11-18_WJN007\2023-11-18\2023-11-18_unspecified\Gait LB - CAST 8.c3d	C:\Users\dell\Documents\Qualisys-GAIT1214\Data\yangxialin_yangxialin_2023-11-18_WJN007\2023-11-18\2023-11-18_unspecified\Gait LB - CAST 8.c3d	C:\Users\dell\Documents\Qualisys-GAIT1214\Data\yangxialin_yangxialin_2023-11-18_WJN007\2023-11-18\2023-11-18_unspecified\Gait LB - CAST 8.c3d
	CD	ZD	TIME	Left Ankle Angles	Left Ankle Angles	Left Ankle Angles	Left Ankle Moment	Left Ankle Moment	Left Ankle Moment	Left Ankle Power	Left Ankle Power	Left Ankle Power	Left GRF	Left GRF	Left GRF	Left Knee Angles	Left Knee Angles	Left Knee Angles	Left Knee Moment	Left Knee Moment	Left Knee Moment	Left Knee Power	Left Knee Power	Left Knee Power	Left Hip Angles	Left Hip Angles	Left Hip Angles	Left Hip Moment	Left Hip Moment	Left Hip Moment	Left Hip Power	Left Hip Power	Left Hip Power	Right Ankle Angles	Right Ankle Angles	Right Ankle Angles	Right Ankle Moment	Right Ankle Moment	Right Ankle Moment	Right Ankle Power	Right Ankle Power	Right Ankle Power	Right Knee Angles	Right Knee Angles	Right Knee Angles	Right Knee Moment	Right Knee Moment	Right Knee Moment	Right Knee Power
	EVENT_LABEL	EVENT_LABEL	FRAME_NUMBERS	LINK_MODEL_BASED	LINK_MODEL_BASED	LINK_MODEL_BASED	LINK_MODEL_BASED	LINK_MODEL_BASED	LINK_MODEL_BASED	LINK_MODEL_BASED	LINK_MODEL_BASED	LINK_MODEL_BASED	LINK_MODEL_BASED	LINK_MODEL_BASED	LINK_MODEL_BASED	LINK_MODEL_BASED	LINK_MODEL_BASED	LINK_MODEL_BASED	LINK_MODEL_BASED	LINK_MODEL_BASED	LINK_MODEL_BASED	LINK_MODEL_BASED	LINK_MODEL_BASED	LINK_MODEL_BASED	LINK_MODEL_BASED	LINK_MODEL_BASED	LINK_MODEL_BASED	LINK_MODEL_BASED	LINK_MODEL_BASED	LINK_MODEL_BASED	LINK_MODEL_BASED	LINK_MODEL_BASED	LINK_MODEL_BASED	LINK_MODEL_BASED	LINK_MODEL_BASED	LINK_MODEL_BASED	LINK_MODEL_BASED	LINK_MODEL_BASED	LINK_MODEL_BASED	LINK_MODEL_BASED	LINK_MODEL_BASED	LINK_MODEL_BASED	LINK_MODEL_BASED	LINK_MODEL_BASED	LINK_MODEL_BASED	LINK_MODEL_BASED	LINK_MODEL_BASED	LINK_MODEL_BASED	LINK_MODEL_BASED
	ORIGINAL	ORIGINAL	ORIGINAL	ORIGINAL	ORIGINAL	ORIGINAL	ORIGINAL	ORIGINAL	ORIGINAL	ORIGINAL	ORIGINAL	ORIGINAL	ORIGINAL	ORIGINAL	ORIGINAL	ORIGINAL	ORIGINAL	ORIGINAL	ORIGINAL	ORIGINAL	ORIGINAL	ORIGINAL	ORIGINAL	ORIGINAL	ORIGINAL	ORIGINAL	ORIGINAL	ORIGINAL	ORIGINAL	ORIGINAL	ORIGINAL	ORIGINAL	ORIGINAL	ORIGINAL	ORIGINAL	ORIGINAL	ORIGINAL	ORIGINAL	ORIGINAL	ORIGINAL	ORIGINAL	ORIGINAL	ORIGINAL	ORIGINAL	ORIGINAL	ORIGINAL	ORIGINAL	ORIGINAL	ORIGINAL
ITEM	X	X	X	X	Y	Z	X	Y	Z	X	Y	Z	X	Y	Z	X	Y	Z	X	Y	Z	X	Y	Z	X	Y	Z	X	Y	Z	X	Y	Z	X	Y	Z	X	Y	Z	X	Y	Z	X	Y	Z	X	Y	Z	X
1	0.44000	0.58000	0.00000	25.22755	-5.05281	-165.31541							0.00000	0.00000	0.00000	-8.91510	3.21945	163.83983							13.54004	-0.86848	-0.01229							18.76089	0.02516	6.44523							25.06875	1.86574	-11.70765
2			0.01000	25.45855	-5.19463	-165.26123							0.00000	0.00000	0.00000	-8.97302	3.18911	163.75014							13.60851	-0.85782	0.18003							19.35211	0.50585	6.57334							27.16521	2.33522	-11.97730
3			0.02000	25.72415	-5.35211	-165.19850	0.00740	0.00281	-0.00062	-0.00361	0.00088	-0.00001	0.00000	0.00000	0.00000	-9.03664	3.15369	163.66234	0.04671	-0.00481	0.00079	0.00494	-0.00022	0.00012	13.67857	-0.84653	0.37265	-0.12230	-0.00064	-0.00105	0.01451	-0.00004	0.00034	19.90606	0.96619	6.70412	-0.01060	-0.00024	-0.00046	0.00965	0.00015	0.00022	29.34130	2.80993	-12.18780	-0.03954	-0.01519	-0.00604	0.15258
4			0.03000	26.03012	-5.52749	-165.12839	0.00695	0.00246	-0.00038	-0.00390	0.00084	-0.00001	0.00000	0.00000	0.00000	-9.10339	3.11087	163.58447	0.04368	-0.00137	0.00134	0.00488	-0.00009	0.00017	13.75008	-0.83580	0.56051	-0.11473	0.00639	0.00183	0.01369	0.00039	-0.00058	20.39106	1.37838	6.83366	-0.01057	-0.00025	-0.00053	0.00819	0.00014	0.00023	31.57083	3.26759	-12.31833	-0.03990	-0.01595	-0.00681	0.15673
5			0.04000	26.38026	-5.71851	-165.05545	0.00660	0.00213	-0.00016	-0.00421	0.00077	-0.00001	0.00000	0.00000	0.00000	-9.17188	3.05948	163.52681	0.04164	0.00141	0.00181	0.00485	0.00012	0.00016	13.82071	-0.82890	0.74049	-0.11055	0.01169	0.00406	0.01266	0.00080	-0.00121	20.78761	1.72795	6.96324	-0.01039	-0.00027	-0.00056	0.00641	0.00012	0.00023	33.83319	3.68594	-12.36123	-0.04125	-0.01670	-0.00776	0.16344
6			0.05000	26.77535	-5.91894	-164.98738	0.00638	0.00185	0.00005	-0.00457	0.00067	0.00000	0.00000	0.00000	0.00000	-9.24145	2.99947	163.49973	0.04050	0.00364	0.00226	0.00484	0.00039	0.00007	13.88644	-0.83030	0.91209	-0.10987	0.01578	0.00583	0.01129	0.00133	-0.00165	21.08976	2.01113	7.10051	-0.01006	-0.00030	-0.00056	0.00461	0.00010	0.00022	36.11103	4.04744	-12.32688	-0.04448	-0.01718	-0.00857	0.17640
7			0.06000	27.21276	-6.12047	-164.93288	0.00631	0.00160	0.00027	-0.00496	0.00055	0.00002	0.00000	0.00000	0.00000	-9.30969	2.93149	163.51016	0.04026	0.00532	0.00276	0.00461	0.00070	-0.00008	13.94338	-0.84484	1.07787	-0.11321	0.01903	0.00728	0.00981	0.00208	-0.00198	21.30290	2.23174	7.25543	-0.00959	-0.00033	-0.00053	0.00304	0.00007	0.00021	38.38608	4.34124	-12.24109	-0.04993	-0.01712	-0.00885	0.19648
8			0.07000	27.68645	-6.31516	-164.89795	0.00636	0.00139	0.00051	-0.00538	0.00043	0.00006	0.00000	0.00000	0.00000	-9.36969	2.85582	163.55702	0.04100	0.00634	0.00334	0.00381	0.00097	-0.00026	13.99062	-0.87669	1.24396	-0.12077	0.02147	0.00852	0.00858	0.00307	-0.00230	21.44004	2.39836	7.43379	-0.00900	-0.00035	-0.00049	0.00182	0.00004	0.00020	40.63521	4.56330	-12.13600	-0.05703	-0.01660	-0.00848	0.22037
9			0.08000	28.18687	-6.49458	-164.88324	0.00654	0.00123	0.00075	-0.00578	0.00032	0.00010	0.00000	0.00000	0.00000	-9.41042	2.77383	163.62830	0.04257	0.00676	0.00398	0.00213	0.00111	-0.00041	14.02997	-0.92904	1.41819	-0.13154	0.02244	0.00955	0.00775	0.00411	-0.00266	21.51871	2.52110	7.63352	-0.00835	-0.00038	-0.00046	0.00100	0.00001	0.00018	42.83001	4.71626	-12.03975	-0.06476	-0.01592	-0.00771	0.24241
10			0.09000	28.70085	-6.64808	-164.88362	0.00681	0.00110	0.00100	-0.00610	0.00022	0.00012	0.00000	0.00000	0.00000	-9.41975	2.68947	163.70467	0.04455	0.00681	0.00466	-0.00058	0.00110	-0.00045	14.06399	-1.00272	1.60426	-0.14315	0.02128	0.01039	0.00704	0.00471	-0.00296	21.55864	2.60843	7.84523	-0.00768	-0.00039	-0.00043	0.00054	-0.00001	0.00017	44.93839	4.80770	-11.97041	-0.07237	-0.01541	-0.00691	0.25813
11			0.10000	29.21338	-6.76452	-164.89130	0.00713	0.00100	0.00124	-0.00629	0.00014	0.00011	0.00000	0.00000	0.00000	-9.38903	2.60874	163.76825	0.04654	0.00684	0.00531	-0.00406	0.00100	-0.00036	14.09297	-1.09552	1.79649	-0.15362	0.01831	0.01107	0.00586	0.00456	-0.00305	21.57965	2.66552	8.05330	-0.00705	-0.00039	-0.00042	0.00037	-0.00002	0.00015	46.92646	4.84691	-11.93356	-0.07942	-0.01539	-0.00654	0.26471
12			0.11000	29.71084	-6.83597	-164.89940	0.00746	0.00094	0.00145	-0.00633	0.00006	0.00007	0.00000	0.00000	0.00000	-9.31506	2.53701	163.80934	0.04855	0.00704	0.00592	-0.00794	0.00085	-0.00019	14.11487	-1.20248	1.97970	-0.16303	0.01429	0.01163	0.00383	0.00369	-0.00276	21.60030	2.69318	8.23807	-0.00651	-0.00039	-0.00045	0.00042	-0.00003	0.00012	48.76180	4.84280	-11.92430	-0.08564	-0.01620	-0.00719	0.26103
13			0.12000	30.18398	-6.85967	-164.90384	0.00781	0.00092	0.00162	-0.00626	-0.00000	0.00000	0.00000	0.00000	0.00000	-9.19910	2.47730	163.82726	0.05090	0.00728	0.00643	-0.01201	0.00069	-0.00001	14.12699	-1.31662	2.13223	-0.17301	0.00942	0.01181	0.00117	0.00231	-0.00193	21.63804	2.68772	8.38159	-0.00610	-0.00037	-0.00053	0.00063	-0.00004	0.00009	50.41902	4.80458	-11.93401	-0.09126	-0.01793	-0.00918	0.24894
14			0.13000	30.62886	-6.83675	-164.90263	0.00820	0.00096	0.00173	-0.00615	-0.00006	-0.00008	0.00000	0.00000	0.00000	-9.04401	2.42955	163.82762	0.05386	0.00749	0.00679	-0.01640	0.00054	0.00013	14.12843	-1.42973	2.22970	-0.18519	0.00493	0.01152	-0.00095	0.00103	-0.00062	21.70793	2.63952	8.47151	-0.00587	-0.00033	-0.00067	0.00097	-0.00005	0.00003	51.88512	4.74353	-11.95453	-0.09658	-0.02032	-0.01230	0.23151
15			0.14000	31.04545	-6.76844	-164.89539	0.00865	0.00110	0.00175	-0.00607	-0.00014	-0.00017	0.00000	0.00000	0.00000	-8.85051	2.39216	163.81857	0.05753	0.00752	0.00694	-0.02175	0.00040	0.00020	14.12412	-1.53356	2.25030	-0.19958	0.00308	0.01089	0.00067	0.00048	0.00087	21.82074	2.53378	8.50282	-0.00588	-0.00031	-0.00083	0.00140	-0.00007	-0.00007	53.16201	4.67401	-11.98037	-0.10194	-0.02278	-0.01583	0.21220
16			0.15000	31.43573	-6.65413	-164.88342	0.00917	0.00134	0.00167	-0.00604	-0.00026	-0.00024	0.00000	0.00000	0.00000	-8.61175	2.36380	163.80377	0.06183	0.00723	0.00684	-0.02905	0.00025	0.00029	14.13111	-1.62349	2.18426	-0.21402	0.00536	0.01011	0.01107	0.00052	0.00216	21.97993	2.35527	8.47651	-0.00615	-0.00030	-0.00098	0.00191	-0.00009	-0.00022	54.26600	4.61203	-12.00907	-0.10735	-0.02466	-0.01888	0.19398
17			0.16000	31.80264	-6.49258	-164.86971	0.00976	0.00170	0.00150	-0.00605	-0.00045	-0.00028	0.00000	0.00000	0.00000	-8.31388	2.34478	163.77730	0.06653	0.00650	0.00648	-0.03877	0.00009	0.00045	14.17749	-1.70041	2.03979	-0.22528	0.00993	0.00904	0.03302	0.00049	0.00293	22.18133	2.09461	8.39770	-0.00670	-0.00031	-0.00105	0.00249	-0.00013	-0.00038	55.22783	4.57350	-12.03965	-0.11238	-0.02549	-0.02073	0.17946
18			0.17000	32.14892	-6.28441	-164.85789	0.01040	0.00218	0.00123	-0.00609	-0.00072	-0.00028	0.00000	0.00000	0.00000	-7.94710	2.33602	163.72812	0.07133	0.00511	0.00585	-0.04990	-0.00005	0.00065	14.28883	-1.76915	1.83775	-0.23171	0.01251	0.00717	0.06268	0.00024	0.00287	22.41222	1.75280	8.27646	-0.00746	-0.00033	-0.00103	0.00301	-0.00017	-0.00048	56.09082	4.57015	-12.07186	-0.11666	-0.02511	-0.02104	0.17165
19			0.18000	32.47581	-6.03309	-164.85110	0.01103	0.00276	0.00090	-0.00609	-0.00109	-0.00023	0.00000	0.00000	0.00000	-7.51734	2.33802	163.65039	0.07581	0.00310	0.00502	-0.06006	-0.00010	0.00076	14.47389	-1.83518	1.59968	-0.23396	0.01100	0.00438	0.09173	0.00005	0.00197	22.65171	1.34089	8.12937	-0.00835	-0.00036	-0.00092	0.00330	-0.00022	-0.00049	56.90840	4.60762	-12.10710	-0.11990	-0.02354	-0.01970	0.17319
20			0.19000	32.78214	-5.74601	-164.85188	0.01162	0.00338	0.00052	-0.00599	-0.00150	-0.00014	0.00000	0.00000	0.00000	-7.04649	2.35092	163.54990	0.07968	0.00071	0.00408	-0.06697	-0.00004	0.00073	14.72218	-1.90338	1.34060	-0.23376	0.00689	0.00106	0.11364	0.00002	0.00050	22.87232	0.87804	7.97946	-0.00936	-0.00040	-0.00074	0.00315	-0.00027	-0.00040	57.73976	4.68707	-12.15015	-0.12198	-0.02099	-0.01688	0.18560
21			0.20000	33.06544	-5.43502	-164.86263	0.01210	0.00400	0.00013	-0.00575	-0.00190	-0.00004	0.00000	0.00000	0.00000	-6.56284	2.37429	163.44012	0.08279	-0.00175	0.00317	-0.06982	0.00012	0.00058	15.01334	-1.97786	1.07176	-0.23208	0.00336	-0.00209	0.12677	0.00004	-0.00101	23.04231	0.38822	7.85465	-0.01042	-0.00043	-0.00049	0.00231	-0.00031	-0.00024	58.64369	4.80864	-12.20936	-0.12293	-0.01772	-0.01286	0.20883
22			0.21000	33.32377	-5.11622	-164.88492	0.01243	0.00453	-0.00022	-0.00539	-0.00219	0.00006	0.00000	0.00000	0.00000	-6.08907	2.40609	163.33319	0.08511	-0.00395	0.00242	-0.06933	0.00031	0.00041	15.32966	-2.06177	0.80745	-0.22938	0.00210	-0.00447	0.13351	0.00007	-0.00209	23.12837	-0.10289	7.78714	-0.01152	-0.00048	-0.00017	0.00054	-0.00036	-0.00006	59.67420	4.97359	-12.29688	-0.12288	-0.01394	-0.00775	0.24149
23			0.22000	33.55787	-4.80811	-164.91849	0.01256	0.00493	-0.00049	-0.00498	-0.00229	0.00011	0.00000	0.00000	0.00000	-5.63795	2.44307	163.23523	0.08672	-0.00559	0.00192	-0.06665	0.00046	0.00030	15.66201	-2.15755	0.56524	-0.22578	0.00319	-0.00573	0.13679	0.00022	-0.00243	23.09662	-0.57055	7.81264	-0.01260	-0.00055	0.00021	-0.00239	-0.00042	0.00003	60.87690	5.18706	-12.42690	-0.12210	-0.00976	-0.00138	0.28153
24			0.23000	33.77235	-4.52767	-164.95995	0.01249	0.00516	-0.00066	-0.00462	-0.00216	0.00013	0.00000	0.00000	0.00000	-5.21625	2.48231	163.14754	0.08772	-0.00654	0.00173	-0.06245	0.00054	0.00024	16.00706	-2.26822	0.36115	-0.22118	0.00605	-0.00572	0.13825	0.00070	-0.00206	22.91324	-0.99201	7.96819	-0.01363	-0.00066	0.00068	-0.00665	-0.00052	-0.00008	62.28813	5.45889	-12.61214	-0.12119	-0.00529	0.00665	0.32770
25			0.24000	33.97525	-4.28662	-165.00226	0.01223	0.00519	-0.00073	-0.00437	-0.00183	0.00012	0.00000	0.00000	0.00000	-4.82943	2.52222	163.06764	0.08820	-0.00667	0.00187	-0.05683	0.00054	0.00025	16.36403	-2.39758	0.20586	-0.21506	0.01065	-0.00434	0.13804	0.00184	-0.00123	22.54677	-1.34692	8.28579	-0.01458	-0.00085	0.00127	-0.01219	-0.00065	-0.00057	63.93496	5.80129	-12.85555	-0.12084	-0.00085	0.01654	0.37990
26			0.25000	34.17653	-4.09047	-165.03510	0.01182	0.00506	-0.00068	-0.00426	-0.00137	0.00009	0.00000	0.00000	0.00000	-4.48499	2.56299	162.98790	0.08809	-0.00594	0.00231	-0.04938	0.00050	0.00033	16.73185	-2.55036	0.10418	-0.20682	0.01674	-0.00167	0.13510	0.00404	-0.00035	21.97435	-1.61605	8.78490	-0.01539	-0.00110	0.00196	-0.01867	-0.00080	-0.00161	65.83759	6.22362	-13.14259	-0.12124	0.00302	0.02796	0.43790
27			0.26000	34.38538	-3.94104	-165.04620	0.01127	0.00475	-0.00051	-0.00423	-0.00084	0.00007	0.00000	0.00000	0.00000	-4.19480	2.60607	162.89539	0.08713	-0.00437	0.00299	-0.03947	0.00041	0.00054	17.10590	-2.73182	0.05484	-0.19617	0.02351	0.00196	0.12786	0.00747	0.00029	21.18976	-1.77595	9.46965	-0.01595	-0.00142	0.00268	-0.02524	-0.00089	-0.00323	68.01112	6.72585	-13.44105	-0.12167	0.00570	0.03999	0.49791
28			0.27000	34.60721	-3.83807	-165.02385	0.01060	0.00429	-0.00025	-0.00416	-0.00031	0.00004	0.00000	0.00000	0.00000	-3.97567	2.65419	162.77385	0.08496	-0.00219	0.00380	-0.02669	0.00024	0.00093	17.47616	-2.94786	0.04959	-0.18322	0.02935	0.00592	0.11493	0.01170	0.00065	20.20770	-1.79012	10.32920	-0.01613	-0.00179	0.00335	-0.03071	-0.00075	-0.00529	70.46166	7.29316	-13.70814	-0.12137	0.00651	0.05096	0.55357
29			0.28000	34.84073	-3.77951	-164.95926	0.00977	0.00369	0.00006	-0.00390	0.00011	-0.00001	0.00000	0.00000	0.00000	-3.84824	2.71089	162.60793	0.08098	0.00037	0.00458	-0.01132	-0.00005	0.00150	17.82568	-3.20507	0.07225	-0.16788	0.03285	0.00948	0.09559	0.01580	0.00103	19.06419	-1.60484	11.33800	-0.01574	-0.00215	0.00387	-0.03361	-0.00017	-0.00748	73.18074	7.89665	-13.89817	-0.12004	0.00494	0.05855	0.59877
30			0.29000	35.07669	-3.75928	-164.84995	0.00873	0.00294	0.00039	-0.00337	0.00035	-0.00007	0.00000	0.00000	0.00000	-3.83375	2.77971	162.38823	0.07457	0.00328	0.00518	0.00503	-0.00053	0.00217	18.13158	-3.51072	0.09974	-0.14996	0.03362	0.01217	0.07063	0.01890	0.00187	17.81614	-1.15603	12.45467	-0.01462	-0.00244	0.00418	-0.03277	0.00098	-0.00928	76.14310	8.50287	-13.96673	-0.11791	0.00109	0.06086	0.62999
31			0.30000	35.30060	-3.76538	-164.70210	0.00739	0.00199	0.00072	-0.00258	0.00035	-0.00016	0.00000	0.00000	0.00000	-3.94940	2.86214	162.11563	0.06497	0.00678	0.00551	0.01932	-0.00128	0.00274	18.36753	-3.87188	0.10579	-0.12903	0.03253	0.01392	0.04266	0.02085	0.00337	16.53660	-0.38796	13.62191	-0.01275	-0.00255	0.00425	-0.02804	0.00254	-0.01021	79.30830	9.08708	-13.87250	-0.11514	-0.00413	0.05753	0.64477
32			0.31000	35.49818	-3.77929	-164.52994	0.00564	0.00080	0.00103	-0.00166	0.00015	-0.00025	0.00000	0.00000	0.00000	-4.20366	2.95568	161.80331	0.05148	0.01118	0.00547	0.02739	-0.00231	0.00297	18.50838	-4.29495	0.06721	-0.10484	0.03086	0.01490	0.01623	0.02215	0.00544	15.30436	0.72351	14.76890	-0.01027	-0.00241	0.00406	-0.02070	0.00393	-0.00988	82.62200	9.64122	-13.57914	-0.11136	-0.00945	0.04950	0.63898
33			0.32000	35.66045	-3.77706	-164.35236	0.00339	-0.00065	0.00129	-0.00079	-0.00009	-0.00035	0.00000	0.00000	0.00000	-4.59199	3.05231	161.47688	0.03367	0.01618	0.00502	0.02512	-0.00328	0.00269	18.53488	-4.78450	-0.03052	-0.07833	0.02875	0.01499	-0.00327	0.02287	0.00753	14.19446	2.15559	15.81592	-0.00759	-0.00201	0.00361	-0.01291	0.00447	-0.00827	86.02044	10.17113	-13.05834	-0.10545	-0.01365	0.03806	0.60687
34			0.33000	35.78704	-3.72947	-164.18878	0.00061	-0.00224	0.00144	-0.00011	-0.00006	-0.00043	0.00000	0.00000	0.00000	-5.09214	3.13866	161.17116	0.01185	0.02067	0.00408	0.01074	-0.00350	0.00191	18.43926	-5.34184	-0.19036	-0.05175	0.02494	0.01357	-0.01221	0.02181	0.00858	13.27962	3.83696	16.68494	-0.00519	-0.00145	0.00296	-0.00661	0.00386	-0.00584	89.44326	10.68798	-12.29642	-0.09621	-0.01578	0.02463	0.54571
35			0.34000	35.88753	-3.60170	-164.05507	-0.00258	-0.00380	0.00141	0.00040	0.00056	-0.00050	0.00000	0.00000	0.00000	-5.66003	3.19835	160.92355	-0.01348	0.02332	0.00253	-0.01311	-0.00238	0.00087	18.23000	-5.96374	-0.40322	-0.02614	0.01804	0.01019	-0.01043	0.01721	0.00748	12.63354	5.65677	17.31248	-0.00346	-0.00086	0.00221	-0.00259	0.00250	-0.00338	92.84650	11.20103	-11.29924	-0.08351	-0.01546	0.01098	0.46158
36			0.35000	35.97944	-3.35463	-163.95979	-0.00594	-0.00508	0.00114	0.00095	0.00194	-0.00051	0.00000	0.00000	0.00000	-6.22857	3.21681	160.76811	-0.04196	0.02301	0.00024	-0.03813	-0.00014	0.00004	17.93439	-6.64255	-0.65018	0.00037	0.00684	0.00487	0.00018	0.00704	0.00386	12.32991	7.48188	17.65447	-0.00257	-0.00037	0.00151	-0.00036	0.00108	-0.00148	96.20622	11.71090	-10.08778	-0.06813	-0.01292	-0.00116	0.36486
37			0.36000	36.07940	-2.95045	-163.90161	-0.00907	-0.00579	0.00059	0.00159	0.00378	-0.00034	0.00000	0.00000	0.00000	-6.71188	3.18546	160.73582	-0.07311	0.01902	-0.00293	-0.05045	0.00202	0.00019	17.59611	-7.36592	-0.90879	0.03272	-0.00917	-0.00163	0.01723	-0.01003	-0.00132	12.42780	9.17521	17.68643	-0.00237	-0.00005	0.00088	0.00120	0.00015	-0.00034	99.51262	12.20215	-8.69057	-0.05116	-0.00873	-0.01095	0.26492
38			0.37000	36.18549	-2.36170	-163.86787	-0.01147	-0.00570	-0.00025	0.00172	0.00530	0.00019	0.00000	0.00000	0.00000	-7.01458	3.10467	160.85603	-0.10577	0.01083	-0.00694	-0.03262	0.00237	0.00238	17.26583	-8.11797	-1.15881	0.07555	-0.03034	-0.00824	0.03554	-0.03454	-0.00648	12.95085	10.61562	17.40782	-0.00257	0.00009	0.00027	0.00289	-0.00022	0.00005	102.76328	12.64460	-7.14056	-0.03363	-0.00352	-0.01835	0.16866
39			0.38000	36.25481	-1.58051	-163.83635	-0.01255	-0.00461	-0.00132	-0.00006	0.00543	0.00127	0.00000	0.00000	0.00000	-7.04259	2.98432	161.15756	-0.13796	-0.00165	-0.01156	0.03130	-0.00052	0.00784	16.98992	-8.87938	-1.38547	0.12993	-0.05727	-0.01414	0.04512	-0.06592	-0.01040	13.86984	11.71667	16.85073	-0.00288	0.00012	-0.00042	0.00474	-0.00021	-0.00030	105.96202	13.00191	-5.47605	-0.01733	0.00193	-0.02358	0.08457
40			0.39000	36.18407	-0.62407	-163.78217	-0.01178	-0.00250	-0.00251	-0.00473	0.00341	0.00290	0.00000	0.00000	0.00000	-6.71229	2.84201	161.67230	-0.16695	-0.01782	-0.01621	0.14894	-0.00666	0.01752	16.80249	-9.62586	-1.58245	0.19226	-0.08935	-0.01867	0.03453	-0.09984	-0.01249	15.10245	12.44137	16.08142	-0.00316	0.00007	-0.00115	0.00637	-0.00009	-0.00130	109.11776	13.23660	-3.74221	-0.00432	0.00667	-0.02658	0.02066
41			0.40000	35.79882	0.46570	-163.68985	-0.00871	0.00045	-0.00363	-0.01012	-0.00067	0.00471	0.00000	0.00000	0.00000	-5.95671	2.70084	162.43848	-0.18930	-0.03633	-0.02004	0.31345	-0.01382	0.03124	16.72257	-10.32733	-1.75285	0.25496	-0.12337	-0.02125	-0.00242	-0.12666	-0.01271	16.53396	12.80408	15.18382	-0.00342	-0.00003	-0.00181	0.00757	0.00002	-0.00254	112.24110	13.31052	-1.98777	0.00422	0.01002	-0.02741	-0.01996
42			0.41000	34.85479	1.62764	-163.56827	-0.00307	0.00387	-0.00448	-0.00733	-0.00601	0.00590	0.00000	0.00000	0.00000	-4.72829	2.58852	163.49582	-0.20110	-0.05501	-0.02199	0.49977	-0.01718	0.04622	16.75556	-10.95003	-1.90385	0.30606	-0.15344	-0.02189	-0.06173	-0.13436	-0.01130	18.04473	12.86165	14.23411	-0.00372	-0.00016	-0.00226	0.00837	0.00007	-0.00353	115.33511	13.18543	-0.26192	0.00854	0.01196	-0.02666	-0.04007
43			0.42000	33.05897	2.79272	-163.46449	0.00498	0.00717	-0.00488	0.02056	-0.01156	0.00557	0.00000	0.00000	0.00000	-2.99729	2.53471	164.87006	-0.19787	-0.07132	-0.02113	0.66368	-0.01063	0.05619	16.90010	-11.45890	-2.03413	0.32791	-0.17270	-0.02211	-0.12795	-0.11600	-0.00876	19.53086	12.70174	13.28509	-0.00402	-0.00029	-0.00244	0.00863	0.00005	-0.00398	118.38625	12.82736	1.38331	0.00932	0.01287	-0.02526	-0.04333
44			0.43000	30.12478	3.90066	-163.47128	0.01453	0.00966	-0.00470	0.09133	-0.01643	0.00338	0.00000	0.00000	0.00000	-0.74618	2.56699	166.54956	-0.17446	-0.08283	-0.01682	0.74029	0.00962	0.05273	17.15990	-11.81878	-2.11891	0.29751	-0.17537	-0.02541	-0.17412	-0.07540	-0.00485	20.91263	12.41916	12.36573	-0.00421	-0.00036	-0.00236	0.00817	0.00002	-0.00382	121.35894	12.21560	2.88923	0.00722	0.01324	-0.02391	-0.03290
45			0.44000	25.88013	4.91269	-163.71799	-0.13662	-0.02432	-0.01279	-1.16699	0.04406	0.00041	-0.00607	-0.13946	0.32178	2.03104	2.70427	168.46243	0.14608	-0.08350	-0.00307	-0.74792	0.03812	0.01043	17.55726	-11.99427	-2.09997	-0.34790	-0.13127	-0.13430	0.28304	-0.02141	0.02060	22.13942	12.08869	11.48877	-0.00415	-0.00033	-0.00201	0.00696	0.00000	-0.00315	124.19885	11.35598	4.19327	0.00301	0.01344	-0.02272	-0.01316
46			0.45000	20.41427	5.81336	-164.32771	-0.56645	-0.11218	-0.00679	-5.87536	0.20907	-0.00565	-0.02063	-0.43679	1.05295	5.31094	2.94559	170.46552	0.87106	-0.03606	0.04541	-5.14924	0.02873	-0.15160	18.13937	-11.94364	-1.89173	-1.67457	-0.02177	-0.33132	1.85581	0.00286	0.22091	23.18993	11.74936	10.65980	-0.00376	-0.00020	-0.00144	0.00526	-0.00000	-0.00215	126.84336	10.29064	5.23783	-0.00204	0.01396	-0.02183	0.00837
47			0.46000	14.15750	6.60354	-165.33913	-1.16119	-0.22584	0.04890	-13.07957	0.39475	0.08136	0.00819	-0.32066	1.49027	9.00942	3.26186	172.36095	0.10830	0.35815	-0.00505	-0.70567	-0.36972	0.01473	18.96983	-11.61217	-1.40937	-0.16730	0.48229	0.11773	0.24977	-0.22810	-0.15595	24.06664	11.40768	9.88573	-0.00301	-0.00001	-0.00082	0.00343	-0.00000	-0.00116	129.23495	9.09576	5.98192	-0.00715	0.01508	-0.02157	0.02680
48			0.47000	7.76730	7.28554	-166.65523	-1.49825	-0.21277	0.12549	-16.50443	0.30297	0.27821	0.06583	-0.25783	1.96865	12.97757	3.60384	173.95218	0.01501	0.81133	-0.07044	-0.10307	-0.87584	0.15605	20.10652	-10.93500	-0.61272	0.55708	1.22523	0.49124	-1.09776	-1.08298	-1.00072	24.78536	11.05100	9.17818	-0.00195	0.00022	-0.00036	0.00177	0.00002	-0.00047	131.33069	7.86648	6.41323	-0.01264	0.01636	-0.02184	0.04177
49			0.48000	1.87205	7.84465	-168.08273	-1.55867	-0.12199	0.22658	-15.31744	0.11533	0.53793	0.07853	-0.29077	2.92888	17.05286	3.91437	175.11504	0.88204	1.21634	-0.10002	-6.16643	-1.09995	0.14437	21.58008	-9.85436	0.45826	0.63438	1.88807	0.75955	-1.59578	-2.57870	-2.03186	25.36596	10.65987	8.54609	-0.00066	0.00045	-0.00016	0.00047	0.00010	-0.00020	133.10402	6.69771	6.56171	-0.01947	0.01699	-0.02219	0.05433
50			0.49000	-3.12373	8.23465	-169.43387	-1.50502	0.00215	0.33374	-12.21284	-0.00084	0.73388	-0.07337	-0.22977	3.77062	21.11597	4.12359	175.83722	1.63795	1.02425	0.05048	-11.37419	-0.54224	-0.04091	23.37913	-8.34732	1.68277	1.41967	1.39192	0.81996	-4.33400	-2.60895	-2.55927	25.82809	10.21379	7.98632	0.00076	0.00067	-0.00026	-0.00042	0.00024	-0.00031	134.54129	5.66647	6.50410	-0.02876	0.01624	-0.02209	0.06408
51			0.50000	-7.07080	8.38986	-170.60831	-1.44198	0.08770	0.36944	-9.05684	0.01508	0.68442	-0.18499	-0.30496	3.69347	25.08665	4.15339	176.19722	2.47295	0.62417	0.26191	-16.67618	-0.03301	-0.10985	25.43108	-6.46006	2.90157	0.76080	0.66381	0.60181	-2.62290	-1.52442	-1.99331	26.18886	9.69551	7.48434	0.00223	0.00083	-0.00066	-0.00092	0.00041	-0.00077	135.63620	4.81949	6.34830	-0.04120	0.01368	-0.02095	0.06725
52			0.51000	-10.00816	8.27552	-171.59691	-1.46394	0.07874	0.33688	-6.73213	0.05097	0.49460	-0.10033	-0.43988	3.09460	28.87575	3.97742	176.29626	2.94417	0.72039	0.15072	-18.67897	0.25635	-0.03106	27.58990	-4.34087	3.98726	-0.49679	1.00538	0.59925	1.76710	-2.48798	-1.93979	26.46166	9.10061	7.02415	0.00367	0.00091	-0.00126	-0.00105	0.00057	-0.00147	136.38608	4.17264	6.20057	-0.05735	0.00880	-0.01803	0.05860
53			0.52000	-12.08096	7.93730	-172.41713	-1.54427	0.04231	0.29578	-4.94022	0.03907	0.32189	0.03138	-0.51015	2.62688	32.35737	3.68201	176.20943	3.02003	0.99460	-0.13423	-17.19660	0.54515	0.00289	29.66154	-2.23275	4.88379	-1.07090	1.72003	0.77921	3.54852	-3.97509	-2.26285	26.65648	8.44758	6.59794	0.00501	0.00089	-0.00190	-0.00089	0.00063	-0.00219	136.79100	3.72269	6.13095	-0.07795	0.00106	-0.01254	0.03191
54			0.53000	-13.47276	7.49295	-173.05150	-1.63328	0.03323	0.27668	-3.44028	0.03122	0.19122	0.09083	-0.52860	2.44016	35.38069	3.43014	175.98686	3.02979	1.09502	-0.30578	-14.49811	0.54814	-0.07259	31.45527	-0.39899	5.58157	-1.03655	2.05446	0.90832	2.85502	-3.79331	-2.13128	26.78270	7.77834	6.20739	0.00622	0.00076	-0.00237	-0.00052	0.00055	-0.00257	136.85226	3.46149	6.15888	-0.10357	-0.00957	-0.00416	-0.02068
55			0.54000	-14.35928	7.06901	-173.44493	-1.71447	0.04870	0.28145	-2.20470	0.03598	0.07152	0.08154	-0.49641	2.37049	37.80726	3.36525	175.66090	2.90895	1.01901	-0.30824	-10.72052	0.31534	-0.18253	32.83153	0.96916	6.08940	-0.56996	1.99187	0.92687	1.14281	-2.42066	-1.54754	26.85243	7.14733	5.86001	0.00727	0.00054	-0.00246	-0.00011	0.00035	-0.00236	136.57005	3.38050	6.26133	-0.13407	-0.02231	0.00665	-0.10777
56			0.55000	-14.88386	6.74140	-173.54581	-1.75046	0.06468	0.29369	-1.18995	0.02845	-0.06056	0.05644	-0.45451	2.28642	39.55887	3.55877	175.23557	2.72552	0.91304	-0.24642	-6.90192	0.08967	-0.25169	33.74152	1.80421	6.44762	-0.16520	1.81120	0.88918	0.20666	-0.99937	-0.93173	26.88095	6.60738	5.56355	0.00815	0.00026	-0.00205	0.00021	0.00014	-0.00163	135.94508	3.46463	6.39383	-0.16880	-0.03581	0.01878	-0.23520
57			0.56000	-15.14875	6.51930	-173.34476	-1.72353	0.06456	0.30074	-0.38818	0.01092	-0.19110	0.05276	-0.43225	2.18647	40.64790	4.01841	174.68571	2.60942	0.89275	-0.23275	-3.85989	-0.04958	-0.34478	34.24592	2.15945	6.74416	-0.09613	1.74822	0.87067	0.06454	0.09194	-0.55959	26.88539	6.19717	5.32166	0.00881	-0.00003	-0.00118	0.00036	-0.00001	-0.00071	134.98877	3.68927	6.51371	-0.20655	-0.04907	0.03130	-0.40085
58			0.57000	-15.21567	6.36319	-172.88934	-1.65993	0.05683	0.30174	0.22591	0.00061	-0.29260	0.07005	-0.40094	2.10056	41.16556	4.70908	173.98471	2.47216	0.95082	-0.27986	-1.55097	-0.12591	-0.53117	34.48743	2.16735	7.09294	-0.08232	1.83890	0.88362	0.02972	0.98912	-0.45630	26.88244	5.93174	5.13028	0.00927	-0.00029	0.00006	0.00029	-0.00005	0.00003	133.73428	4.02666	6.59448	-0.24517	-0.06158	0.04376	-0.58935
59			0.58000	-15.11143	6.21536	-172.26932	-1.57843	0.04935	0.29838	0.71507	-0.00069	-0.35029	0.08916	-0.34961	2.01773	41.23932	5.56112	173.14038	2.25093	1.01439	-0.33145	0.00345	-0.14597	-0.72069	34.62883	1.98526	7.58148	0.02813	1.94090	0.89210	-0.00848	1.66054	-0.53927	26.88564	5.80247	4.97915	0.00956	-0.00052	0.00157	0.00005	-0.00000	0.00042	132.24214	4.45223	6.62485	-0.28165	-0.07308	0.05604	-0.77044
60			0.59000	-14.83803	6.02778	-171.57883	-1.48946	0.04469	0.29025	1.13092	0.00270	-0.36707	0.10122	-0.29297	1.90658	40.99179	6.47256	172.20828	1.96115	1.03726	-0.35270	0.87585	-0.10343	-0.78645	34.79466	1.75339	8.22025	0.16459	1.95031	0.87664	-0.06514	1.88546	-0.66629	26.90457	5.78737	4.85913	0.00974	-0.00069	0.00323	-0.00033	0.00009	0.00045	130.59988	4.94085	6.59518	-0.31288	-0.08332	0.06810	-0.90547
61			0.60000	-14.38725	5.77752	-170.87813	-1.41645	0.03525	0.27709	1.51247	0.00613	-0.36023	0.10697	-0.24780	1.76027	40.51846	7.32114	171.27248	1.64424	1.01647	-0.34754	1.26514	0.00448	-0.70885	35.04181	1.57206	8.92894	0.24381	1.86622	0.83918	-0.12815	1.60578	-0.69845	26.94612	5.86291	4.76913	0.00984	-0.00082	0.00495	-0.00082	0.00019	0.00013	128.91411	5.45889	6.48807	-0.33657	-0.09212	0.07986	-0.96213
62			0.61000	-13.75541	5.46525	-170.17743	-1.35320	0.01562	0.26099	1.85541	0.00431	-0.35103	0.10772	-0.21569	1.59520	39.88388	7.98642	170.41339	1.34247	0.96669	-0.32836	1.37299	0.16713	-0.54078	35.36023	1.49348	9.56710	0.26171	1.73039	0.78913	-0.15539	0.99308	-0.57819	27.01479	6.00666	4.71467	0.00982	-0.00092	0.00665	-0.00136	0.00026	-0.00051	127.29413	5.96269	6.28084	-0.35152	-0.09916	0.09102	-0.92778
63			0.62000	-12.95203	5.10520	-169.44867	-1.28538	-0.00482	0.24503	2.11904	-0.00164	-0.35173	0.10060	-0.17748	1.43874	39.12832	8.38040	169.68393	1.03954	0.88591	-0.29497	1.28505	0.34226	-0.33874	35.69422	1.52134	9.99411	0.35976	1.57061	0.72869	-0.19691	0.31017	-0.33601	27.11185	6.19289	4.69954	0.00966	-0.00099	0.00826	-0.00187	0.00029	-0.00128	125.83418	6.40592	5.95569	-0.35738	-0.10401	0.10093	-0.81266
64			0.63000	-12.00154	4.71862	-168.65453	-1.19896	-0.01926	0.22921	2.24784	-0.00695	-0.35815	0.08873	-0.13555	1.28982	38.27778	8.47611	169.10271	0.75856	0.78464	-0.25197	1.07660	0.46704	-0.16638	35.97231	1.61781	10.12837	0.50086	1.40452	0.66304	-0.19186	-0.20965	-0.05842	27.23604	6.39175	4.71791	0.00936	-0.00105	0.00964	-0.00227	0.00029	-0.00185	124.60200	6.74995	5.50847	-0.35439	-0.10623	0.10860	-0.64331
65			0.64000	-10.94104	4.33113	-167.77641	-1.09300	-0.02878	0.21130	2.21613	-0.00983	-0.35569	0.07591	-0.10499	1.14350	37.35111	8.31700	168.65973	0.55051	0.67978	-0.20473	0.86530	0.50352	-0.05742	36.13366	1.71921	9.97558	0.56440	1.23235	0.59388	-0.07739	-0.44655	0.17106	27.38338	6.57331	4.75269	0.00899	-0.00107	0.01055	-0.00248	0.00024	-0.00187	123.63644	6.97205	4.95514	-0.34345	-0.10558	0.11284	-0.45287
66			0.65000	-9.81619	3.97030	-166.82896	-0.98708	-0.03575	0.19198	2.06576	-0.01048	-0.33526	0.06415	-0.08724	1.01581	36.36374	7.99921	168.32640	0.41781	0.58522	-0.16072	0.70642	0.46031	-0.00997	36.14476	1.75892	9.61692	0.56230	1.06745	0.52314	0.07474	-0.42036	0.30431	27.54490	6.71129	4.78240	0.00857	-0.00105	0.01080	-0.00245	0.00016	-0.00127	122.94853	7.06774	4.33209	-0.32611	-0.10198	0.11256	-0.27196
67			0.66000	-8.67654	3.65942	-165.85696	-0.89915	-0.04681	0.17783	1.85799	-0.01074	-0.30515	0.05980	-0.08015	0.92192	35.33018	7.63481	168.06279	0.34711	0.53261	-0.13568	0.61604	0.39284	-0.00114	36.00589	1.69088	9.17066	0.52374	0.96158	0.47194	0.19458	-0.25472	0.35039	27.70664	6.78838	4.79300	0.00807	-0.00096	0.01036	-0.00218	0.00007	-0.00039	122.52564	7.04657	3.68902	-0.30454	-0.09569	0.10741	-0.12155
68			0.67000	-7.57125	3.41256	-164.92091	-0.83746	-0.06527	0.17188	1.63526	-0.01054	-0.27208	0.06644	-0.07738	0.86075	34.26355	7.31489	167.82430	0.30262	0.53482	-0.13708	0.55304	0.33721	-0.01163	35.74433	1.50473	8.74945	0.49132	0.94389	0.45324	0.26803	-0.04135	0.34466	27.85399	6.80009	4.78440	0.00744	-0.00084	0.00938	-0.00173	-0.00001	0.00032	122.33790	6.92322	3.07599	-0.28091	-0.08715	0.09791	-0.00999
69			0.68000	-6.54602	3.23421	-164.08028	-0.79192	-0.08445	0.16967	1.39516	-0.00806	-0.23093	0.07895	-0.07498	0.81942	33.17384	7.09035	167.56964	0.26672	0.56563	-0.15098	0.49547	0.28803	-0.03602	35.39979	1.22301	8.43331	0.47414	0.97190	0.45309	0.30804	0.18815	0.29886	27.97560	6.75307	4.76743	0.00663	-0.00072	0.00811	-0.00120	-0.00007	0.00064	122.34628	6.71108	2.53224	-0.25681	-0.07694	0.08527	0.06481
70			0.69000	-5.64034	3.12253	-163.38174	-0.76276	-0.10221	0.16742	1.15052	-0.00330	-0.18055	0.08989	-0.07111	0.79255	32.06699	6.97274	167.26974	0.22590	0.59652	-0.16358	0.42360	0.24132	-0.06784	35.00993	0.88658	8.26124	0.48479	1.00082	0.45467	0.33882	0.39215	0.22001	28.06541	6.66074	4.75503	0.00563	-0.00061	0.00675	-0.00071	-0.00010	0.00065	122.51100	6.41872	2.07687	-0.23334	-0.06567	0.07082	0.11040
71			0.70000	-4.88516	3.07236	-162.85257	-0.74714	-0.11473	0.16128	0.90447	0.00314	-0.12412	0.09286	-0.06652	0.77323	30.94581	6.94601	166.91412	0.17842	0.60033	-0.16346	0.33681	0.19739	-0.09265	34.60157	0.53767	8.23631	0.51386	0.98826	0.44224	0.36813	0.51910	0.12476	28.12235	6.54030	4.75586	0.00447	-0.00051	0.00535	-0.00033	-0.00010	0.00047	122.79641	6.04863	1.70424	-0.21119	-0.05383	0.05550	0.13542
72			0.71000	-4.30077	3.07579	-162.49928	-0.73031	-0.11636	0.14934	0.64955	0.00921	-0.06972	0.08526	-0.06174	0.75271	29.81209	6.97998	166.51227	0.13357	0.56252	-0.14544	0.25364	0.15796	-0.09600	34.18786	0.20803	8.33663	0.53789	0.91226	0.40832	0.38964	0.54100	0.03925	28.14807	6.40920	4.77525	0.00323	-0.00039	0.00390	-0.00008	-0.00009	0.00023	123.17339	5.59947	1.38508	-0.19075	-0.04189	0.03998	0.14696
73			0.72000	-3.89506	3.12085	-162.31160	-0.71589	-0.10784	0.13318	0.40594	0.01247	-0.02561	0.06943	-0.05788	0.73631	28.66973	7.03998	166.09140	0.09818	0.49269	-0.11561	0.18711	0.12436	-0.07773	33.77001	-0.08606	8.52677	0.55022	0.79359	0.36087	0.40597	0.48360	-0.01629	28.14361	6.27968	4.81769	0.00195	-0.00026	0.00241	0.00005	-0.00006	0.00005	123.61875	5.07184	1.07816	-0.17251	-0.03054	0.02517	0.14947
74			0.73000	-3.66337	3.19202	-162.27003	-0.71449	-0.09587	0.11552	0.18929	0.01254	0.00506	0.05019	-0.05382	0.72967	27.52748	7.09405	165.69156	0.06248	0.41172	-0.08565	0.11882	0.09575	-0.05110	33.34267	-0.34358	8.76756	0.56703	0.67219	0.31314	0.43148	0.39926	-0.04009	28.10596	6.15336	4.88369	0.00072	-0.00011	0.00100	0.00006	-0.00003	-0.00001	124.11074	4.47478	0.74881	-0.15668	-0.02044	0.01210	0.14527
75			0.74000	-3.58907	3.27334	-162.35204	-0.72748	-0.08686	0.09868	0.00184	0.01086	0.02366	0.03099	-0.04776	0.73558	26.39988	7.11895	165.35701	0.01932	0.33637	-0.06304	0.03630	0.07068	-0.02786	32.90079	-0.57405	9.02323	0.60310	0.57435	0.27330	0.47593	0.32391	-0.04161	28.02856	6.02134	4.96455	-0.00038	0.00001	-0.00023	-0.00006	0.00000	0.00000	124.62778	3.82825	0.38386	-0.14307	-0.01198	0.00147	0.13600
76			0.75000	-3.64520	3.35248	-162.53560	-0.74476	-0.07604	0.08364	-0.15218	0.00804	0.03327	0.01447	-0.04050	0.74801	25.30423	7.10385	165.12738	-0.02292	0.27025	-0.04651	-0.04209	0.04790	-0.01072	32.44328	-0.79153	9.26495	0.64025	0.49984	0.24295	0.52227	0.26443	-0.03079	27.90563	5.87105	5.04331	-0.00130	0.00011	-0.00122	-0.00032	0.00003	-0.00003	125.15034	3.16097	-0.00650	-0.13104	-0.00522	-0.00644	0.12333
77			0.76000	-3.79699	3.42357	-162.79987	-0.75762	-0.06418	0.07090	-0.26174	0.00537	0.03688	0.00196	-0.03449	0.76083	24.25463	7.04922	165.02968	-0.05248	0.21751	-0.03486	-0.09328	0.02889	0.00017	31.97225	-1.00794	9.47095	0.65373	0.44528	0.22105	0.54529	0.21908	-0.01523	27.73541	5.69513	5.10181	-0.00200	0.00016	-0.00194	-0.00066	0.00005	-0.00017	125.66370	2.50568	-0.39640	-0.12010	-0.00007	-0.01179	0.10898
78			0.77000	-4.00589	3.48801	-163.12502	-0.76416	-0.05486	0.06313	-0.31989	0.00393	0.03851	-0.00494	-0.02877	0.77158	23.26038	6.96414	165.07007	-0.07590	0.18688	-0.02879	-0.12909	0.01524	0.00644	31.49401	-1.22824	9.63051	0.65395	0.42073	0.21226	0.54525	0.19096	-0.00117	27.52025	5.49613	5.12837	-0.00251	0.00018	-0.00242	-0.00103	0.00006	-0.00037	126.15755	1.89486	-0.75430	-0.11024	0.00364	-0.01498	0.09455
79			0.78000	-4.23454	3.55440	-163.49271	-0.77126	-0.04974	0.06261	-0.33217	0.00400	0.04208	-0.00460	-0.02194	0.78212	22.32991	6.86338	165.23026	-0.10603	0.18559	-0.02917	-0.16986	0.00590	0.01147	31.02292	-1.44840	9.74827	0.66336	0.43835	0.22251	0.53236	0.18089	0.00817	27.26635	5.28409	5.12080	-0.00287	0.00017	-0.00269	-0.00136	0.00005	-0.00055	126.62455	1.35546	-1.05214	-0.10164	0.00616	-0.01657	0.08103
80			0.79000	-4.45210	3.63669	-163.88773	-0.79073	-0.04939	0.06727	-0.31362	0.00578	0.04815	-0.00054	-0.01785	0.80255	21.47305	6.76025	165.47612	-0.13311	0.20301	-0.03139	-0.19727	-0.00088	0.01594	30.57982	-1.65541	9.83856	0.67570	0.47290	0.24082	0.49859	0.16868	0.01151	26.98302	5.07167	5.08522	-0.00314	0.00016	-0.00281	-0.00162	0.00004	-0.00065	127.05842	0.90374	-1.27295	-0.09449	0.00779	-0.01713	0.06883
81			0.80000	-4.63759	3.75146	-164.30171	-0.82167	-0.05240	0.07196	-0.27610	0.00955	0.05450	0.00215	-0.01827	0.83740	20.69605	6.65568	165.77783	-0.14620	0.22113	-0.03206	-0.19833	-0.00283	0.01922	30.18215	-1.82837	9.90953	0.68500	0.49016	0.24979	0.44889	0.12996	0.01051	26.68146	4.87063	5.03154	-0.00336	0.00013	-0.00282	-0.00181	0.00003	-0.00067	127.45320	0.54437	-1.41130	-0.08886	0.00895	-0.01726	0.05813
82			0.81000	-4.78129	3.91457	-164.73785	-0.85553	-0.05646	0.07684	-0.23051	0.01529	0.06289	0.00344	-0.02318	0.87312	19.99411	6.53189	166.12880	-0.14704	0.23539	-0.02964	-0.18421	0.00406	0.02125	29.83250	-1.94246	9.95008	0.67936	0.48622	0.24958	0.39636	0.05854	0.01164	26.37400	4.69139	4.96997	-0.00358	0.00009	-0.00271	-0.00193	0.00002	-0.00060	127.80587	0.27608	-1.46934	-0.08465	0.00993	-0.01731	0.04922
83			0.82000	-4.88374	4.13864	-165.21281	-0.88171	-0.06227	0.08467	-0.18937	0.02337	0.07776	0.00548	-0.02930	0.89846	19.34800	6.35701	166.54880	-0.14647	0.25404	-0.02539	-0.17511	0.02184	0.02264	29.51437	-1.97478	9.93213	0.66674	0.48583	0.25291	0.36677	-0.03632	0.01969	26.07429	4.54331	4.90919	-0.00378	0.00005	-0.00251	-0.00194	0.00001	-0.00047	128.11897	0.09860	-1.45252	-0.08164	0.01073	-0.01721	0.04224
84			0.83000	-4.95353	4.43249	-165.75259	-0.89704	-0.07245	0.09676	-0.16559	0.03538	0.10293	0.00955	-0.03465	0.91195	18.72774	6.10130	167.06680	-0.14976	0.28627	-0.02124	-0.17903	0.05127	0.02356	29.19808	-1.91197	9.83037	0.65240	0.51538	0.27153	0.37230	-0.14874	0.03377	25.79581	4.43441	4.85652	-0.00387	-0.00001	-0.00223	-0.00179	-0.00000	-0.00030	128.39880	0.01256	-1.37261	-0.07953	0.01104	-0.01660	0.03705
85			0.84000	-5.00390	4.80135	-166.38261	-0.90579	-0.08367	0.10913	-0.16677	0.05048	0.13556	0.01278	-0.04195	0.91633	18.09957	5.75523	167.69417	-0.14569	0.31873	-0.01503	-0.18128	0.08675	0.01972	28.85107	-1.75558	9.64641	0.61521	0.55803	0.29671	0.39530	-0.26194	0.04478	25.54968	4.37098	4.81889	-0.00379	-0.00006	-0.00190	-0.00151	-0.00000	-0.00014	128.65286	0.01456	-1.25003	-0.07816	0.01043	-0.01500	0.03333
86			0.85000	-5.04920	5.24550	-167.11520	-0.91391	-0.09121	0.11846	-0.19243	0.06489	0.16852	0.01105	-0.05083	0.91618	17.43619	5.33799	168.40648	-0.13581	0.33230	-0.00421	-0.17864	0.11273	0.00601	28.44943	-1.52408	9.41940	0.56062	0.58547	0.31537	0.41665	-0.33124	0.03766	25.34180	4.35717	4.80108	-0.00351	-0.00010	-0.00155	-0.00116	0.00000	-0.00001	128.88762	0.09265	-1.11076	-0.07719	0.00866	-0.01224	0.03048
87			0.86000	-5.10133	5.75721	-167.94116	-0.91654	-0.09396	0.12574	-0.23289	0.07511	0.19676	0.00493	-0.05683	0.91270	16.72760	4.89382	169.14420	-0.13162	0.32990	0.00956	-0.18060	0.11889	-0.01337	27.98825	-1.25043	9.21728	0.51173	0.60324	0.33036	0.42787	-0.32958	0.00309	25.17110	4.39391	4.80194	-0.00301	-0.00011	-0.00122	-0.00082	0.00001	0.00007	129.10585	0.22447	-0.98037	-0.07653	0.00587	-0.00855	0.02771
88			0.87000	-5.16740	6.31774	-168.82835	-0.91399	-0.09416	0.13228	-0.27469	0.08013	0.21585	-0.00228	-0.05819	0.90410	15.98608	4.47951	169.82770	-0.14168	0.32451	0.02248	-0.19585	0.10604	-0.02720	27.48484	-0.97595	9.11608	0.47603	0.62926	0.34925	0.42140	-0.25801	-0.06094	25.02779	4.47431	4.81388	-0.00226	-0.00009	-0.00095	-0.00054	0.00001	0.00009	129.30347	0.37899	-0.88111	-0.07620	0.00273	-0.00469	0.02429
89			0.88000	-5.24880	6.89706	-169.72633	-0.91239	-0.09003	0.13443	-0.30561	0.07658	0.21476	-0.01135	-0.05886	0.89822	15.24112	4.14951	170.37701	-0.15066	0.31022	0.03320	-0.20016	0.07525	-0.02929	26.97330	-0.74103	9.17764	0.43149	0.64519	0.36206	0.37419	-0.12053	-0.14628	24.89545	4.57897	4.82998	-0.00138	-0.00005	-0.00075	-0.00032	0.00001	0.00008	129.47211	0.52460	-0.83125	-0.07610	-0.00011	-0.00134	0.02003
90			0.89000	-5.34195	7.45590	-170.57472	-0.92279	-0.07982	0.12889	-0.31906	0.06285	0.18734	-0.02622	-0.05616	0.91106	14.53004	3.94285	170.73097	-0.16980	0.27109	0.04099	-0.20526	0.03326	-0.01931	26.49544	-0.57473	9.43135	0.41980	0.62363	0.35396	0.32540	0.04364	-0.22440	24.75717	4.68040	4.85093	-0.00059	-0.00001	-0.00062	-0.00015	0.00000	0.00007	129.60529	0.63859	-0.84366	-0.07602	-0.00258	0.00152	0.01516
91			0.90000	-5.44027	7.95018	-171.31404	-0.95098	-0.06835	0.11904	-0.31267	0.04494	0.14401	-0.04791	-0.04536	0.96300	13.88980	3.87572	170.86371	-0.21286	0.21303	0.04590	-0.21990	-0.00265	-0.00241	26.09247	-0.48794	9.86344	0.49261	0.57209	0.32865	0.30458	0.17172	-0.26680	24.60179	4.75620	4.88231	-0.00004	0.00001	-0.00051	-0.00001	-0.00000	0.00005	129.69952	0.71048	-0.92077	-0.07600	-0.00495	0.00426	0.00989
92			0.91000	-5.53772	8.33695	-171.89609	-0.96992	-0.05886	0.11161	-0.28062	0.02754	0.09951	-0.06237	-0.03219	1.02495	13.35034	3.94089	170.79158	-0.25064	0.18347	0.04465	-0.20595	-0.02573	0.01326	25.79608	-0.47342	10.41814	0.57237	0.55456	0.31772	0.24194	0.25100	-0.28310	24.42622	4.79733	4.92847	0.00029	-0.00001	-0.00041	0.00009	0.00000	0.00004	129.75168	0.73996	-1.05285	-0.07635	-0.00735	0.00706	0.00411
93			0.92000	-5.63205	8.58188	-172.28954	-0.96726	-0.05679	0.10857	-0.23099	0.01346	0.05762	-0.05829	-0.02811	1.05412	12.92784	4.11047	170.56802	-0.25370	0.21377	0.03471	-0.15359	-0.05081	0.01806	25.61839	-0.50938	11.00863	0.55704	0.60364	0.33641	0.12703	0.29876	-0.28316	24.23479	4.80620	4.99025	0.00047	-0.00003	-0.00034	0.00016	-0.00000	0.00004	129.75719	0.73423	-1.21956	-0.07733	-0.00962	0.00976	-0.00246
94			0.93000	-5.72512	8.66650	-172.48126	-0.94938	-0.06061	0.10964	-0.17905	-0.00035	0.01760	-0.03937	-0.03080	1.04705	12.61949	4.34031	170.26976	-0.23906	0.28605	0.02044	-0.09999	-0.08186	0.01203	25.54535	-0.56680	11.53332	0.48217	0.69364	0.37367	0.03690	0.29032	-0.24530	24.03629	4.78949	5.06793	0.00063	-0.00005	-0.00025	0.00021	-0.00001	0.00003	129.71072	0.70499	-1.39606	-0.07905	-0.01156	0.01222	-0.01000
95			0.94000	-5.82037	8.59324	-172.47542	-0.92771	-0.06198	0.11200	-0.13486	-0.01405	-0.02070	-0.01586	-0.03412	1.02464	12.40480	4.57868	169.97998	-0.22640	0.36092	0.00712	-0.06507	-0.10085	0.00360	25.53982	-0.61721	11.89432	0.41654	0.77810	0.40831	-0.00079	0.18767	-0.14487	23.84061	4.75320	5.16341	0.00085	-0.00008	-0.00001	0.00027	-0.00001	0.00000	129.60793	0.66534	-1.55924	-0.08115	-0.01329	0.01481	-0.01838
96			0.95000	-5.91903	8.38634	-172.29483	-0.90931	-0.05983	0.11394	-0.10126	-0.02363	-0.05348	0.00666	-0.03739	1.00628	12.25126	4.77842	169.77101	-0.21186	0.42599	-0.00406	-0.04780	-0.09669	-0.00124	25.55285	-0.64077	12.01937	0.36957	0.84588	0.43392	0.00082	0.00398	0.00743	23.65611	4.70611	5.27688	0.00112	-0.00012	0.00048	0.00033	-0.00002	-0.00008	129.44762	0.62685	-1.69189	-0.08340	-0.01504	0.01799	-0.02704
97			0.96000	-6.01911	8.08742	-171.98183	-0.88767	-0.05156	0.11309	-0.07677	-0.02536	-0.07468	0.02464	-0.03875	0.99576	12.12298	4.90806	169.69115	-0.19196	0.47024	-0.01272	-0.04386	-0.07006	-0.00058	25.53711	-0.63053	11.87894	0.34354	0.88655	0.44411	0.02635	-0.20843	0.17549	23.48858	4.66415	5.40241	0.00148	-0.00017	0.00113	0.00038	-0.00002	-0.00020	129.23392	0.59794	-1.78263	-0.08632	-0.01675	0.02149	-0.03535
98			0.97000	-6.11600	7.74640	-171.59445	-0.86791	-0.03805	0.10839	-0.05996	-0.01958	-0.07981	0.03578	-0.03667	0.99587	11.98852	4.95686	169.75587	-0.17566	0.48821	-0.01946	-0.04864	-0.03308	0.00412	25.45927	-0.59271	11.49465	0.34960	0.89794	0.43656	0.06720	-0.37954	0.30987	23.34108	4.64516	5.52999	0.00190	-0.00019	0.00178	0.00042	-0.00002	-0.00035	128.97694	0.58406	-1.82450	-0.09030	-0.01805	0.02461	-0.04286
99			0.98000	-6.20371	7.41121	-171.19846	-0.85455	-0.02548	0.10365	-0.04874	-0.01208	-0.07195	0.04321	-0.03487	1.00258	11.82772	4.93402	169.94585	-0.15836	0.49859	-0.02413	-0.05425	-0.00017	0.00977	25.30735	-0.54249	10.93630	0.35531	0.90551	0.42605	0.11064	-0.46856	0.38399	23.21353	4.66062	5.65051	0.00236	-0.00019	0.00238	0.00046	-0.00000	-0.00049	128.68965	0.58824	-1.81733	-0.09525	-0.01882	0.02707	-0.04948
100			0.99000	-6.27694	7.12027	-170.85619	-0.84187	-0.01868	0.10441	-0.04173	-0.00727	-0.05759	0.05146	-0.03529	1.00109	11.63511	4.86239	170.21175	-0.13886	0.51982	-0.02487	-0.05524	0.02347	0.01215	25.09160	-0.49778	10.30735	0.33605	0.93368	0.42941	0.13491	-0.47071	0.40134	23.10192	4.71241	5.75713	0.00283	-0.00016	0.00290	0.00049	0.00001	-0.00058	128.38228	0.61094	-1.77197	-0.10078	-0.01922	0.02894	-0.05543
101			1.00000	-6.33350	6.89847	-170.61436	-0.83121	-0.02128	0.10739	-0.03923	-0.00600	-0.03713	0.05657	-0.03799	0.99881	11.41769	4.77032	170.48564	-0.11490	0.54292	-0.02285	-0.04868	0.03716	0.01011	24.83715	-0.47330	9.72110	0.29684	0.96394	0.43717	0.13163	-0.37957	0.35350	22.99899	4.79399	5.84473	0.00328	-0.00011	0.00331	0.00055	0.00001	-0.00061	128.06064	0.65091	-1.70662	-0.10668	-0.01956	0.03041	-0.06101
102			1.01000	-6.37487	6.75527	-170.49539	-0.82398	-0.02652	0.10648	-0.04102	-0.00459	-0.01309	0.05297	-0.04053	1.00230	11.18999	4.68460	170.69478	-0.09251	0.54075	-0.01938	-0.03815	0.03923	0.00525	24.57520	-0.47754	9.27662	0.26363	0.95797	0.42979	0.11393	-0.20575	0.23767	22.89633	4.89298	5.90948	0.00369	-0.00006	0.00354	0.00065	0.00001	-0.00054	127.72847	0.70623	-1.63759	-0.11291	-0.01997	0.03154	-0.06626
103			1.02000	-6.40477	6.68562	-170.49553	-0.80812	-0.02568	0.10081	-0.04484	-0.00206	0.00747	0.04202	-0.03952	1.00331	10.96900	4.62762	170.77513	-0.07770	0.50699	-0.01488	-0.02834	0.03050	0.00003	24.33636	-0.51313	9.04223	0.25130	0.91148	0.40607	0.09367	-0.00174	0.08888	22.78657	4.99534	5.94951	0.00404	-0.00001	0.00361	0.00080	0.00000	-0.00041	127.38988	0.77462	-1.57398	-0.11920	-0.02036	0.03221	-0.07069
104			1.03000	-6.42736	6.67364	-170.59070	-0.78926	-0.01956	0.09305	-0.04853	-0.00027	0.02015	0.02838	-0.03401	1.00721	10.77130	4.61552	170.68405	-0.07701	0.46060	-0.01145	-0.02215	0.01543	-0.00361	24.14601	-0.57894	9.04709	0.26728	0.85585	0.37989	0.07426	0.18036	-0.04987	22.66534	5.09002	5.96693	0.00433	0.00003	0.00359	0.00095	-0.00000	-0.00027	127.05049	0.85363	-1.51970	-0.12508	-0.02057	0.03239	-0.07360
105			1.04000	-6.44608	6.69798	-170.74554	-0.77787	-0.01290	0.08513	-0.05074	0.00030	0.02489	0.01580	-0.02692	1.01501	10.61016	4.65672	170.41165	-0.08920	0.41765	-0.01049	-0.01722	-0.00164	-0.00649	24.02035	-0.67182	9.27832	0.29801	0.81000	0.35937	0.04948	0.31776	-0.15592	22.53214	5.17203	5.96884	0.00455	0.00005	0.00356	0.00109	-0.00001	-0.00018	126.71709	0.94098	-1.47733	-0.13025	-0.02077	0.03247	-0.07440
106			1.05000	-6.46330	6.73767	-170.92287	-0.76716	-0.00753	0.07836	-0.05020	0.00025	0.02389	0.00739	-0.02360	1.01873	10.49325	4.75004	169.98581	-0.09126	0.38829	-0.01088	-0.00888	-0.01747	-0.00916	23.96329	-0.78684	9.68435	0.29829	0.77727	0.34746	0.01780	0.40114	-0.22036	22.39066	5.24275	5.96500	0.00474	0.00005	0.00358	0.00118	-0.00001	-0.00015	126.39705	1.03414	-1.44883	-0.13474	-0.02130	0.03304	-0.07300
107			1.06000	-6.48056	6.77538	-171.09073	-0.76058	-0.00390	0.07440	-0.04766	0.00009	0.01993	0.00407	-0.02288	1.01573	10.42048	4.88298	169.46935	-0.09267	0.37416	-0.01184	-0.00177	-0.02957	-0.01104	23.96454	-0.91669	10.18281	0.28597	0.75988	0.34467	-0.00523	0.42686	-0.23976	22.24702	5.30767	5.96371	0.00491	0.00006	0.00365	0.00121	-0.00001	-0.00017	126.09703	1.12962	-1.43344	-0.13868	-0.02229	0.03428	-0.06961
108			1.07000	-6.49927	6.79946	-171.22694	-0.76001	-0.00364	0.07233	-0.04462	0.00001	0.01447	0.00412	-0.02295	1.01038	10.38312	5.03244	168.94766	-0.09923	0.37144	-0.01387	0.00259	-0.03543	-0.01203	24.00026	-1.05103	10.67442	0.28027	0.75371	0.34638	-0.01423	0.39276	-0.21105	22.10829	5.37306	5.96990	0.00507	0.00006	0.00374	0.00117	-0.00001	-0.00024	125.82233	1.22353	-1.42624	-0.14175	-0.02350	0.03594	-0.06446
109			1.08000	-6.52075	6.80424	-171.31976	-0.75769	-0.00362	0.07082	-0.04158	-0.00008	0.00854	0.00696	-0.02465	1.00319	10.36627	5.16977	168.50761	-0.09852	0.37735	-0.01658	0.00308	-0.03351	-0.01098	24.03898	-1.17815	11.06367	0.26647	0.75673	0.35037	-0.00884	0.30584	-0.13988	21.98047	5.44423	5.98652	0.00524	0.00007	0.00389	0.00108	-0.00001	-0.00033	125.57623	1.31261	-1.42026	-0.14353	-0.02472	0.03777	-0.05799
110			1.09000	-6.54545	6.79041	-171.36807	-0.75220	-0.00129	0.06983	-0.03857	-0.00005	0.00332	0.01039	-0.02760	0.99305	10.35341	5.26917	168.21649	-0.08975	0.38179	-0.01782	0.00003	-0.02365	-0.00648	24.05077	-1.28771	11.28099	0.24520	0.75534	0.35120	0.00616	0.17981	-0.04073	21.86753	5.52557	6.01423	0.00540	0.00008	0.00406	0.00096	-0.00001	-0.00044	125.35976	1.39406	-1.40938	-0.14393	-0.02580	0.03950	-0.05085
111			1.10000	-6.57241	6.76409	-171.37970	-0.74231	0.00070	0.06940	-0.03526	0.00003	-0.00034	0.01356	-0.02853	0.98250	10.33030	5.31452	168.10892	-0.08327	0.38552	-0.01837	-0.00463	-0.00893	-0.00061	24.01541	-1.37317	11.29620	0.23736	0.75466	0.34962	0.02514	0.04372	0.06294	21.77061	5.61981	6.04978	0.00557	0.00011	0.00420	0.00084	-0.00001	-0.00052	125.17215	1.46549	-1.38862	-0.14310	-0.02652	0.04071	-0.04381
112			1.11000	-6.59979	6.73472	-171.36879	-0.73512	0.00367	0.06914	-0.03234	0.00016	-0.00204	0.01686	-0.02793	0.97704	10.28667	5.30221	168.18387	-0.08090	0.39066	-0.01922	-0.00991	0.00687	0.00512	23.92558	-1.43228	11.11947	0.24154	0.76190	0.34842	0.04575	-0.07746	0.15070	21.68698	5.72517	6.08721	0.00575	0.00015	0.00427	0.00077	-0.00002	-0.00054	125.01040	1.52481	-1.35487	-0.14142	-0.02667	0.04106	-0.03755
113			1.12000	-6.62613	6.71205	-171.35149	-0.73394	0.00424	0.07015	-0.03081	0.00010	-0.00178	0.01933	-0.02910	0.97751	10.21733	5.24037	168.40698	-0.07341	0.39818	-0.01864	-0.01363	0.02033	0.00898	23.78597	-1.46754	10.79575	0.23437	0.77212	0.34797	0.06073	-0.16373	0.20796	21.61078	5.83254	6.12084	0.00589	0.00020	0.00432	0.00075	-0.00003	-0.00049	124.86997	1.56913	-1.31018	-0.13925	-0.02625	0.04063	-0.03241
114			1.13000	-6.65091	6.70384	-171.34300	-0.73674	0.00254	0.07213	-0.03118	-0.00001	0.00027	0.01931	-0.03241	0.98111	10.12278	5.14683	168.71928	-0.05887	0.40075	-0.01536	-0.01362	0.02805	0.00891	23.61019	-1.48598	10.39454	0.21208	0.77108	0.34393	0.06420	-0.19706	0.22356	21.53569	5.92791	6.14697	0.00595	0.00025	0.00434	0.00077	-0.00003	-0.00039	124.74622	1.59497	-1.26288	-0.13696	-0.02535	0.03960	-0.02830
115			1.14000	-6.67416	6.71499	-171.35551	-0.73427	0.00094	0.07340	-0.03276	-0.00003	0.00374	0.01778	-0.03444	0.98360	10.00995	5.04463	169.04980	-0.04447	0.39858	-0.01178	-0.01110	0.02832	0.00650	23.41840	-1.49744	9.99567	0.19210	0.76388	0.33727	0.05997	-0.17532	0.19780	21.45740	5.99987	6.16504	0.00591	0.00027	0.00426	0.00082	-0.00002	-0.00027	124.63553	1.60119	-1.22503	-0.13486	-0.02411	0.03797	-0.02492
116			1.15000	-6.69569	6.74739	-171.39714	-0.72398	-0.00049	0.07394	-0.03443	0.00003	0.00799	0.01619	-0.03391	0.98471	9.89067	4.95662	169.33017	-0.03386	0.39728	-0.00929	-0.00803	0.02222	0.00385	23.23362	-1.51178	9.67305	0.18120	0.76086	0.33245	0.05185	-0.11165	0.14178	21.37442	6.04543	6.17801	0.00579	0.00029	0.00404	0.00085	-0.00001	-0.00017	124.53604	1.59089	-1.20668	-0.13312	-0.02261	0.03574	-0.02187
117			1.16000	-6.71505	6.80013	-171.47095	-0.71208	-0.00333	0.07401	-0.03546	0.00029	0.01225	0.01381	-0.03168	0.98850	9.77794	4.89975	169.50784	-0.02784	0.39630	-0.00773	-0.00555	0.01202	0.00158	23.07688	-1.53580	9.48008	0.17931	0.75840	0.32881	0.04151	-0.02373	0.06825	21.28711	6.06825	6.19148	0.00563	0.00029	0.00373	0.00086	-0.00000	-0.00013	124.44762	1.57065	-1.21201	-0.13161	-0.02108	0.03326	-0.01889
118			1.17000	-6.73164	6.86946	-171.57501	-0.70045	-0.00389	0.07352	-0.03513	0.00041	0.01586	0.00999	-0.02842	0.99179	9.68182	4.88228	169.55605	-0.02692	0.38745	-0.00584	-0.00396	0.00047	-0.00015	22.96211	-1.57207	9.44009	0.18618	0.74375	0.32246	0.03012	0.06647	-0.00773	21.19679	6.07414	6.21079	0.00545	0.00029	0.00339	0.00084	0.00000	-0.00013	124.37071	1.54756	-1.23931	-0.13028	-0.01973	0.03089	-0.01590
119			1.18000	-6.74461	6.94989	-171.70392	-0.68869	-0.00405	0.07301	-0.03254	0.00047	0.01863	0.00570	-0.02421	0.99501	9.60693	4.90327	169.47749	-0.03074	0.37638	-0.00410	-0.00292	-0.00926	-0.00093	22.89330	-1.61934	9.54537	0.20173	0.72502	0.31638	0.01885	0.13799	-0.07092	21.10595	6.06879	6.23933	0.00528	0.00029	0.00305	0.00079	0.00001	-0.00015	124.30584	1.52682	-1.28393	-0.12912	-0.01861	0.02878	-0.01294
120			1.19000	-6.75224	7.03606	-171.85184	-0.68081	-0.00465	0.07200	-0.02703	0.00056	0.02049	0.00163	-0.02112	1.00033	9.55115	4.95349	169.30247	-0.03400	0.36673	-0.00326	-0.00197	-0.01513	-0.00116	22.86414	-1.67297	9.76172	0.21402	0.70680	0.31126	0.00881	0.17796	-0.11163	21.01827	6.05804	6.27865	0.00515	0.00027	0.00275	0.00072	0.00001	-0.00018	124.25317	1.51076	-1.34023	-0.12811	-0.01773	0.02696	-0.01024
121			1.20000	-6.75210	7.12496	-172.01387	-0.67507	-0.00365	0.06996	-0.01839	0.00045	0.02135	-0.00150	-0.02082	1.00450	9.50617	5.01761	169.08099	-0.02970	0.35812	-0.00319	-0.00137	-0.01616	-0.00124	22.86048	-1.72542	10.03639	0.20907	0.68844	0.30608	0.00306	0.18063	-0.12509	20.93689	6.04833	6.32852	0.00507	0.00026	0.00250	0.00063	0.00001	-0.00021	124.21112	1.49870	-1.40352	-0.12722	-0.01702	0.02545	-0.00815
122			1.21000	-6.74208	7.21615	-172.18533	-0.67038	-0.00140	0.06843	-0.00772	0.00018	0.02175	-0.00320	-0.02086	1.00562	9.46020	5.07820	168.86913	-0.02757	0.35173	-0.00312	-0.00173	-0.01264	-0.00102	22.86390	-1.76808	10.31031	0.20551	0.67526	0.30314	0.00355	0.15068	-0.11374	20.86352	6.04556	6.38617	0.00504	0.00025	0.00232	0.00056	0.00001	-0.00022	124.17641	1.48828	-1.46927	-0.12644	-0.01647	0.02423	-0.00696
123			1.22000	-6.72163	7.31138	-172.36133	-0.66843	-0.00129	0.06847	0.00293	0.00017	0.02202	-0.00348	-0.02143	1.00547	9.40176	5.12009	168.71533	-0.02782	0.35171	-0.00268	-0.00287	-0.00584	-0.00052	22.85598	-1.79404	10.53215	0.20154	0.67269	0.30441	0.00933	0.09847	-0.08444	20.79828	6.05293	6.44545	0.00505	0.00024	0.00217	0.00049	0.00000	-0.00021	124.14473	1.47726	-1.53186	-0.12588	-0.01609	0.02330	-0.00690
124			1.23000	-6.69241	7.41315	-172.53607	-0.66930	-0.00648	0.07076	0.01149	0.00096	0.02233	-0.00188	-0.02312	1.00284	9.32249	5.13372	168.65007	-0.02969	0.36313	-0.00189	-0.00466	0.00293	-0.00005	22.82200	-1.79926	10.66856	0.19118	0.68769	0.31245	0.01790	0.03517	-0.04559	20.74021	6.07026	6.49798	0.00509	0.00024	0.00200	0.00044	-0.00000	-0.00018	124.11067	1.46420	-1.58475	-0.12561	-0.01565	0.02233	-0.00796
125			1.24000	-6.65782	7.52243	-172.70345	-0.67264	-0.01474	0.07505	0.01637	0.00238	0.02242	-0.00085	-0.02416	0.99893	9.21899	5.11646	168.68127	-0.03754	0.37497	0.00056	-0.00790	0.01222	-0.00007	22.75422	-1.78326	10.70910	0.18751	0.70407	0.32120	0.02754	-0.02945	-0.00475	20.68845	6.09612	6.53840	0.00514	0.00024	0.00177	0.00040	-0.00001	-0.00013	124.06979	1.44832	-1.62419	-0.12553	-0.01496	0.02102	-0.00973
126			1.25000	-6.62247	7.63678	-172.85741	-0.67266	-0.01871	0.07860	0.01647	0.00314	0.02125	-0.00160	-0.02437	0.99559	9.09412	5.07266	168.79497	-0.04311	0.37739	0.00426	-0.01080	0.01930	-0.00108	22.65361	-1.74851	10.66568	0.18534	0.70892	0.32456	0.03566	-0.08083	0.02794	20.64282	6.13075	6.56802	0.00518	0.00023	0.00157	0.00036	-0.00001	-0.00011	124.02019	1.43035	-1.65203	-0.12540	-0.01420	0.01975	-0.01166
127			1.26000	-6.59153	7.74947	-172.99161	-0.66685	-0.02031	0.08112	0.01153	0.00329	0.01859	-0.00263	-0.02332	0.98936	8.95652	5.01288	168.95966	-0.04822	0.37659	0.00763	-0.01283	0.02192	-0.00235	22.52945	-1.70068	10.56770	0.18524	0.71226	0.32597	0.04046	-0.10873	0.04487	20.60303	6.17727	6.59116	0.00520	0.00022	0.00147	0.00032	-0.00002	-0.00010	123.96204	1.41278	-1.67388	-0.12529	-0.01372	0.01915	-0.01344
128			1.27000	-6.57013	7.85128	-173.09923	-0.65743	-0.02187	0.08338	0.00239	0.00307	0.01448	-0.00295	-0.02127	0.98179	8.81882	4.95192	169.13443	-0.05400	0.37875	0.01027	-0.01362	0.01897	-0.00296	22.39699	-1.64740	10.45289	0.18675	0.72204	0.32925	0.04062	-0.11129	0.04479	20.56843	6.23991	6.60913	0.00519	0.00021	0.00147	0.00028	-0.00002	-0.00010	123.89622	1.39892	-1.69484	-0.12531	-0.01357	0.01918	-0.01504
129			1.28000	-6.56273	7.93195	-173.17252	-0.64440	-0.02256	0.08401	-0.00941	0.00232	0.00862	-0.00389	-0.02021	0.97798	8.69510	4.90556	169.27808	-0.04902	0.38028	0.01213	-0.01024	0.01019	-0.00243	22.27408	-1.59682	10.35620	0.17438	0.72729	0.33005	0.03275	-0.09026	0.03032	20.53795	6.32103	6.62064	0.00517	0.00021	0.00151	0.00025	-0.00003	-0.00010	123.82345	1.39202	-1.71798	-0.12553	-0.01357	0.01948	-0.01641
130			1.29000	-6.57252	7.98185	-173.20354	-0.62994	-0.02010	0.08202	-0.02204	0.00103	0.00146	-0.00615	-0.01824	0.98078	8.59850	4.88672	169.35785	-0.04063	0.37590	0.01234	-0.00577	-0.00276	-0.00083	22.17755	-1.55575	10.30149	0.16640	0.72197	0.32534	0.02224	-0.05374	0.00791	20.51052	6.41826	6.62505	0.00514	0.00024	0.00156	0.00024	-0.00004	-0.00010	123.74519	1.39502	-1.74443	-0.12592	-0.01362	0.01977	-0.01739
131			1.30000	-6.60095	7.99278	-173.18608	-0.61558	-0.01530	0.07888	-0.03390	-0.00017	-0.00595	-0.00718	-0.01290	0.98775	8.53893	4.90230	169.35561	-0.04249	0.37355	0.00999	-0.00261	-0.01665	0.00083	22.11935	-1.52838	10.29816	0.18446	0.72309	0.32198	0.01209	-0.01441	-0.01454	20.48504	6.52281	6.62466	0.00516	0.00029	0.00161	0.00023	-0.00005	-0.00010	123.66377	1.40943	-1.77465	-0.12639	-0.01382	0.02014	-0.01789
132			1.31000	-6.64744	7.95910	-173.11836	-0.60255	-0.00998	0.07687	-0.04412	-0.00080	-0.01280	-0.00448	-0.00837	0.99334	8.52076	4.95129	169.27132	-0.04405	0.38305	0.00657	0.00090	-0.02923	0.00141	22.10351	-1.51511	10.34084	0.19857	0.74146	0.32650	-0.00051	0.01831	-0.03156	20.45880	6.61758	6.62425	0.00524	0.00036	0.00167	0.00027	-0.00005	-0.00008	123.58140	1.43333	-1.80940	-0.12692	-0.01438	0.02092	-0.01807
133			1.32000	-6.70977	7.87965	-173.00548	-0.59282	-0.00540	0.07627	-0.05291	-0.00079	-0.01850	0.00141	-0.00599	0.99457	8.54225	5.02532	169.12404	-0.04372	0.40187	0.00293	0.00397	-0.03880	0.00088	22.12533	-1.51289	10.41145	0.20233	0.77116	0.33699	-0.01151	0.03718	-0.03905	20.42604	6.67739	6.62725	0.00534	0.00042	0.00177	0.00036	-0.00002	-0.00005	123.49879	1.46126	-1.84627	-0.12753	-0.01535	0.02225	-0.01828
134			1.33000	-6.78508	7.75927	-172.85954	-0.58422	-0.00055	0.07515	-0.06058	-0.00011	-0.02206	0.00771	-0.00529	0.99492	8.59632	5.11176	168.94676	-0.03793	0.42067	-0.00108	0.00533	-0.04350	-0.00035	22.17252	-1.51625	10.48470	0.19749	0.79715	0.34594	-0.01737	0.03653	-0.03391	20.37979	6.68076	6.63269	0.00535	0.00043	0.00187	0.00050	0.00002	0.00001	123.41541	1.48690	-1.87694	-0.12830	-0.01642	0.02375	-0.01854
135			1.34000	-6.87025	7.60795	-172.69620	-0.58009	0.00529	0.07295	-0.06724	0.00129	-0.02311	0.01204	-0.00680	0.99625	8.67244	5.19754	168.77629	-0.02552	0.43055	-0.00440	0.00423	-0.04241	-0.00124	22.22938	-1.51912	10.53534	0.18281	0.80570	0.34785	-0.01718	0.01613	-0.01677	20.31698	6.62894	6.63710	0.00526	0.00038	0.00193	0.00064	0.00004	0.00007	123.33205	1.50555	-1.89074	-0.12919	-0.01721	0.02487	-0.01856
136			1.35000	-6.96152	7.43808	-172.52979	-0.57596	0.01314	0.06872	-0.07153	0.00349	-0.02174	0.01384	-0.00862	0.99885	8.75859	5.27221	168.64189	-0.00882	0.42926	-0.00764	0.00147	-0.03662	-0.00157	22.28178	-1.51659	10.54453	0.16761	0.79678	0.34134	-0.01344	-0.01625	0.00710	20.24010	6.54765	6.63882	0.00516	0.00031	0.00197	0.00073	0.00004	0.00009	123.25064	1.51453	-1.88113	-0.12994	-0.01767	0.02561	-0.01822
137			1.36000	-7.05472	7.26191	-172.37054	-0.56920	0.02324	0.06364	-0.07203	0.00624	-0.01905	0.01475	-0.00949	1.00390	8.84371	5.32983	168.55835	0.00966	0.42416	-0.01088	-0.00144	-0.02893	-0.00124	22.32046	-1.50653	10.50443	0.15668	0.78583	0.33288	-0.00862	-0.04873	0.03042	20.15394	6.46782	6.63876	0.00507	0.00025	0.00207	0.00078	0.00003	0.00009	123.17255	1.51341	-1.84733	-0.13040	-0.01793	0.02638	-0.01761
138			1.37000	-7.14514	7.09071	-172.22470	-0.56182	0.03366	0.05964	-0.06833	0.00855	-0.01616	0.01666	-0.00941	1.00782	8.91897	5.36950	168.52409	0.02444	0.42252	-0.01383	-0.00293	-0.02145	-0.00051	22.34158	-1.49062	10.42063	0.15129	0.78545	0.32864	-0.00404	-0.07233	0.04797	20.06389	6.40981	6.63889	0.00503	0.00022	0.00229	0.00078	0.00002	0.00005	123.09818	1.50445	-1.79401	-0.13069	-0.01807	0.02732	-0.01695
139			1.38000	-7.22798	6.93458	-172.09656	-0.55301	0.04097	0.05838	-0.06038	0.00918	-0.01366	0.02097	-0.00885	1.00847	8.97813	5.39379	168.52565	0.03519	0.43263	-0.01619	-0.00294	-0.01498	0.00020	22.34597	-1.47248	10.30956	0.14658	0.80634	0.33407	-0.00010	-0.08396	0.05759	19.97550	6.38129	6.64120	0.00503	0.00022	0.00254	0.00074	0.00001	0.00001	123.02695	1.49091	-1.73269	-0.13105	-0.01811	0.02829	-0.01649
140			1.39000	-7.29875	6.80225	-171.98927	-0.54130	0.04482	0.05938	-0.04884	0.00815	-0.01138	0.02583	-0.00834	1.00713	9.01662	5.40653	168.54410	0.04640	0.44896	-0.01713	-0.00202	-0.00901	0.00048	22.33653	-1.45535	10.19247	0.13724	0.83575	0.34467	0.00289	-0.08220	0.05769	19.89344	6.37981	6.64674	0.00508	0.00024	0.00274	0.00068	-0.00000	-0.00005	122.95699	1.47473	-1.67971	-0.13162	-0.01814	0.02911	-0.01645
141			1.40000	-7.35427	6.70005	-171.90385	-0.53326	0.04336	0.06103	-0.03576	0.00572	-0.00905	0.02657	-0.00743	1.00898	9.03129	5.41149	168.56113	0.05384	0.45633	-0.01611	-0.00012	-0.00320	0.00025	22.31622	-1.44111	10.08924	0.13472	0.84608	0.34885	0.00524	-0.06714	0.04722	19.81968	6.39619	6.65630	0.00517	0.00027	0.00287	0.00062	-0.00001	-0.00009	122.88586	1.45633	-1.65060	-0.13238	-0.01832	0.02998	-0.01677
142			1.41000	-7.39319	6.63058	-171.83899	-0.53180	0.04170	0.06211	-0.02247	0.00337	-0.00669	0.02173	-0.00702	1.01484	9.02086	5.41174	168.56267	0.06001	0.44388	-0.01239	0.00223	0.00196	-0.00022	22.28750	-1.43011	10.01438	0.13524	0.82153	0.34071	0.00706	-0.04378	0.02890	19.75319	6.41982	6.66924	0.00527	0.00030	0.00295	0.00058	-0.00001	-0.00010	122.81248	1.43550	-1.65343	-0.13315	-0.01870	0.03094	-0.01715
143			1.42000	-7.41558	6.59226	-171.79262	-0.53256	0.04250	0.06290	-0.00935	0.00148	-0.00435	0.01526	-0.00642	1.01813	8.98664	5.40967	168.54012	0.06176	0.42127	-0.00755	0.00441	0.00564	-0.00045	22.25360	-1.42145	9.97611	0.13959	0.78324	0.32814	0.00823	-0.02003	0.00812	19.69005	6.44270	6.68275	0.00537	0.00032	0.00294	0.00059	-0.00001	-0.00009	122.73737	1.41267	-1.68534	-0.13389	-0.01909	0.03165	-0.01729
144			1.43000	-7.42182	6.58082	-171.76500	-0.53070	0.04310	0.06374	0.00335	-0.00015	-0.00186	0.01130	-0.00416	1.01824	8.93238	5.40720	168.49266	0.05584	0.40673	-0.00455	0.00549	0.00754	-0.00044	22.21905	-1.41372	9.97703	0.15267	0.76281	0.32184	0.00876	-0.00010	-0.01165	19.62560	6.46049	6.69377	0.00547	0.00034	0.00288	0.00063	-0.00001	-0.00007	122.66248	1.38919	-1.73552	-0.13456	-0.01927	0.03186	-0.01687
145			1.44000	-7.41222	6.59189	-171.75877	-0.53016	0.04196	0.06435	0.01502	-0.00144	0.00092	0.01029	-0.00206	1.01741	8.86341	5.40582	168.42708	0.04630	0.40388	-0.00392	0.00540	0.00767	-0.00046	22.18879	-1.40564	10.01445	0.16447	0.76316	0.32259	0.00788	0.01555	-0.02863	19.55661	6.47170	6.70122	0.00556	0.00035	0.00281	0.00068	-0.00000	-0.00004	122.59108	1.36663	-1.79161	-0.13525	-0.01917	0.03165	-0.01556
146			1.45000	-7.38805	6.62199	-171.77631	-0.53409	0.03849	0.06610	0.02472	-0.00231	0.00385	0.01199	-0.00329	1.01586	8.78582	5.40647	168.35524	0.04265	0.41294	-0.00349	0.00544	0.00641	-0.00041	22.16667	-1.39693	10.08004	0.15440	0.77922	0.33072	0.00529	0.02625	-0.04103	19.48318	6.47722	6.70656	0.00564	0.00036	0.00277	0.00072	-0.00000	-0.00004	122.52804	1.34609	-1.84440	-0.13585	-0.01881	0.03112	-0.01283
147			1.46000	-7.35249	6.66863	-171.81654	-0.53826	0.03338	0.06889	0.03130	-0.00273	0.00662	0.01425	-0.00740	1.01043	8.70436	5.40889	168.28987	0.04655	0.42457	-0.00163	0.00626	0.00459	-0.00016	22.15309	-1.38774	10.16072	0.12509	0.79330	0.33998	0.00289	0.03046	-0.04649	19.40868	6.47996	6.71382	0.00572	0.00037	0.00275	0.00071	0.00000	-0.00006	122.48054	1.32865	-1.88985	-0.13615	-0.01826	0.03035	-0.00823
148			1.47000	-7.31003	6.72904	-171.87416	-0.54160	0.02729	0.07125	0.03438	-0.00272	0.00870	0.01348	-0.01110	1.00515	8.62101	5.41136	168.24086	0.05026	0.42561	0.00160	0.00712	0.00357	0.00011	22.14415	-1.37858	10.24181	0.10222	0.78585	0.34108	0.00209	0.02706	-0.04347	19.33743	6.48320	6.72896	0.00579	0.00038	0.00271	0.00067	0.00000	-0.00010	122.45678	1.31582	-1.92804	-0.13597	-0.01776	0.02956	-0.00198
149			1.48000	-7.26507	6.79976	-171.94171	-0.54313	0.02381	0.07173	0.03441	-0.00268	0.00970	0.01035	-0.01172	1.00359	8.53489	5.41071	168.21353	0.04735	0.41644	0.00400	0.00718	0.00438	0.00011	22.13325	-1.36924	10.31093	0.10242	0.76500	0.33484	0.00290	0.01772	-0.03431	19.27143	6.48803	6.75661	0.00586	0.00040	0.00263	0.00062	0.00000	-0.00016	122.46226	1.30877	-1.95876	-0.13513	-0.01744	0.02887	0.00487
150			1.49000	-7.22104	6.87673	-172.01253	-0.54241	0.02203	0.07174	0.03219	-0.00265	0.00998	0.00768	-0.00930	1.00410	8.44435	5.40396	168.20905	0.03639	0.40793	0.00512	0.00594	0.00678	-0.00007	22.11452	-1.35894	10.36060	0.12224	0.75059	0.32942	0.00534	0.00592	-0.02344	19.20893	6.49239	6.79846	0.00589	0.00041	0.00257	0.00059	0.00001	-0.00020	122.49689	1.30654	-1.98015	-0.13392	-0.01748	0.02867	0.01087
151			1.50000	-7.18010	6.95668	-172.08350	-0.54238	0.02094	0.07183	0.02874	-0.00259	0.01010	0.00601	-0.00731	1.00387	8.34890	5.38968	168.22574	0.02621	0.40218	0.00590	0.00456	0.00961	-0.00029	22.08506	-1.34693	10.38988	0.13705	0.74204	0.32586	0.00833	-0.00514	-0.01416	19.14580	6.49280	6.85065	0.00587	0.00042	0.00257	0.00061	0.00001	-0.00022	122.55453	1.30468	-1.98981	-0.13266	-0.01795	0.02918	0.01478
152			1.51000	-7.14299	7.03772	-172.15562	-0.54038	0.02074	0.07252	0.02459	-0.00258	0.01053	0.00562	-0.00697	1.00115	8.25004	5.36879	168.26060	0.02306	0.40013	0.00732	0.00414	0.01166	-0.00057	22.04586	-1.33285	10.40378	0.13529	0.73813	0.32484	0.01002	-0.01290	-0.00878	19.07824	6.48785	6.90251	0.00582	0.00042	0.00261	0.00067	0.00002	-0.00018	122.62435	1.29479	-1.98724	-0.13169	-0.01846	0.02986	0.01600
153			1.52000	-7.10977	7.11905	-172.23190	-0.53751	0.01652	0.07499	0.01980	-0.00203	0.01152	0.00727	-0.00780	0.99548	8.15103	5.34391	168.30920	0.02225	0.40931	0.00906	0.00394	0.01270	-0.00087	22.00068	-1.31674	10.41109	0.12210	0.74944	0.33074	0.00975	-0.01647	-0.00829	19.00442	6.47869	6.94212	0.00575	0.00042	0.00260	0.00073	0.00001	-0.00012	122.69409	1.26570	-1.97615	-0.13105	-0.01845	0.02989	0.01494
154			1.53000	-7.08113	7.19914	-172.31407	-0.53393	0.01017	0.07816	0.01364	-0.00119	0.01260	0.00905	-0.00858	0.98875	8.05694	5.31793	168.36526	0.02101	0.42111	0.01110	0.00343	0.01273	-0.00113	21.95471	-1.29876	10.42097	0.10858	0.76368	0.33823	0.00833	-0.01595	-0.01221	18.92620	6.46688	6.96460	0.00568	0.00042	0.00255	0.00076	0.00001	-0.00005	122.75552	1.20849	-1.96478	-0.13055	-0.01786	0.02920	0.01274
155			1.54000	-7.05942	7.27455	-172.40004	-0.52694	0.00515	0.08078	0.00566	-0.00054	0.01301	0.00929	-0.00765	0.98272	7.97434	5.29327	168.42014	0.01795	0.42671	0.01336	0.00245	0.01160	-0.00121	21.91340	-1.27908	10.44051	0.10592	0.76965	0.34231	0.00683	-0.01189	-0.01902	18.84785	6.45279	6.97266	0.00562	0.00042	0.00253	0.00075	0.00001	0.00001	122.80623	1.12489	-1.96081	-0.12999	-0.01708	0.02843	0.01030
156			1.55000	-7.04733	7.34026	-172.48393	-0.52212	0.00448	0.08174	-0.00315	-0.00038	0.01212	0.00694	-0.00563	0.98169	7.90948	5.27269	168.46397	0.01354	0.42023	0.01546	0.00134	0.00896	-0.00096	21.88199	-1.25857	10.47344	0.11430	0.76032	0.33975	0.00493	-0.00527	-0.02650	18.77278	6.43618	6.96995	0.00555	0.00041	0.00252	0.00071	0.00001	0.00006	122.84631	1.03062	-1.96460	-0.12929	-0.01643	0.02789	0.00790
157			1.56000	-7.04615	7.39088	-172.55821	-0.51914	0.00705	0.08026	-0.01127	-0.00040	0.00983	0.00276	-0.00353	0.98671	7.86716	5.25922	168.48779	0.01218	0.40602	0.01625	0.00065	0.00482	-0.00035	21.86574	-1.23838	10.52052	0.12532	0.74131	0.33184	0.00168	0.00261	-0.03266	18.70249	6.41702	6.95783	0.00549	0.00041	0.00249	0.00067	0.00001	0.00010	122.87605	0.94798	-1.96986	-0.12852	-0.01596	0.02746	0.00554
158			1.57000	-7.05519	7.42170	-172.61633	-0.51776	0.00836	0.07825	-0.01749	-0.00020	0.00682	0.00020	-0.00160	0.99110	7.85004	5.25586	168.48648	0.00910	0.39831	0.01520	0.00005	-0.00061	0.00036	21.86894	-1.22030	10.57963	0.13761	0.73447	0.32770	-0.00302	0.01067	-0.03679	18.63736	6.39616	6.93647	0.00545	0.00040	0.00243	0.00062	0.00001	0.00013	122.89557	0.89306	-1.97025	-0.12768	-0.01564	0.02705	0.00330
159			1.58000	-7.07240	7.43030	-172.65480	-0.51839	0.01084	0.07555	-0.02136	0.00011	0.00363	-0.00016	-0.00165	0.99521	7.85851	5.26471	168.46068	0.01140	0.39711	0.01274	-0.00046	-0.00706	0.00081	21.89361	-1.20589	10.64613	0.13737	0.73793	0.32722	-0.00795	0.01743	-0.03796	18.57698	6.37527	6.90632	0.00543	0.00039	0.00235	0.00059	0.00001	0.00016	122.90575	0.86819	-1.96404	-0.12686	-0.01544	0.02662	0.00142
160			1.59000	-7.09509	7.41714	-172.67291	-0.51795	0.01296	0.07299	-0.02297	0.00053	0.00065	0.00096	-0.00376	0.99735	7.88973	5.28602	168.41664	0.02146	0.40107	0.01020	-0.00164	-0.01380	0.00091	21.93807	-1.19582	10.71311	0.12209	0.74520	0.32890	-0.01066	0.02035	-0.03522	18.52053	6.35632	6.86895	0.00542	0.00039	0.00226	0.00056	0.00000	0.00017	122.90865	0.86179	-1.95453	-0.12605	-0.01518	0.02602	0.00020
161			1.60000	-7.12113	7.38506	-172.67090	-0.52036	0.01459	0.07089	-0.02315	0.00096	-0.00205	0.00311	-0.00541	0.99704	7.93723	5.31786	168.36397	0.02544	0.40678	0.00726	-0.00246	-0.01961	0.00071	21.99632	-1.18907	10.77165	0.11579	0.75455	0.33141	-0.01202	0.01670	-0.02759	18.46773	6.34047	6.82910	0.00543	0.00039	0.00216	0.00053	0.00000	0.00015	122.90782	0.85570	-1.94787	-0.12525	-0.01488	0.02536	-0.00027
162			1.61000	-7.14912	7.33847	-172.64919	-0.52226	0.01674	0.06913	-0.02229	0.00137	-0.00446	0.00498	-0.00668	0.99465	7.99099	5.35607	168.31366	0.02785	0.40954	0.00496	-0.00268	-0.02303	0.00042	22.05909	-1.18359	10.81108	0.11388	0.75710	0.33163	-0.01179	0.00517	-0.01475	18.41803	6.32733	6.79287	0.00546	0.00040	0.00208	0.00050	0.00000	0.00013	122.90630	0.83664	-1.94697	-0.12457	-0.01464	0.02487	-0.00034
163			1.62000	-7.17794	7.28255	-172.60881	-0.52107	0.01997	0.06724	-0.02019	0.00179	-0.00644	0.00592	-0.00768	0.99302	8.03925	5.39524	168.27577	0.03362	0.40838	0.00348	-0.00249	-0.02325	0.00020	22.11600	-1.17717	10.82184	0.11062	0.75076	0.32840	-0.00951	-0.01190	0.00142	18.36966	6.31586	6.76355	0.00548	0.00039	0.00201	0.00050	0.00000	0.00010	122.90466	0.80181	-1.94842	-0.12395	-0.01438	0.02444	-0.00046
164			1.63000	-7.20578	7.22288	-172.55234	-0.51900	0.02446	0.06548	-0.01640	0.00216	-0.00779	0.00683	-0.00737	0.99489	8.07071	5.42986	168.25729	0.03748	0.40731	0.00204	-0.00128	-0.02062	0.00004	22.15738	-1.16863	10.79964	0.11349	0.74607	0.32520	-0.00617	-0.02993	0.01752	18.31994	6.30572	6.74212	0.00548	0.00039	0.00194	0.00051	0.00000	0.00006	122.90202	0.75339	-1.94824	-0.12349	-0.01404	0.02396	-0.00068
165			1.64000	-7.22968	7.16510	-172.48521	-0.51632	0.02924	0.06426	-0.01057	0.00231	-0.00827	0.00887	-0.00615	0.99945	8.07713	5.45585	168.26132	0.03951	0.41152	0.00031	0.00064	-0.01617	-0.00001	22.17675	-1.15786	10.74732	0.11817	0.75221	0.32570	-0.00185	-0.04573	0.03063	18.26715	6.29754	6.72914	0.00547	0.00038	0.00189	0.00053	0.00000	0.00003	122.89841	0.69026	-1.94739	-0.12320	-0.01359	0.02347	-0.00072
166			1.65000	-7.24620	7.11469	-172.41638	-0.51218	0.03230	0.06401	-0.00322	0.00202	-0.00768	0.01263	-0.00449	1.00428	8.05488	5.47109	168.28734	0.04003	0.42449	-0.00169	0.00272	-0.01095	0.00010	22.17278	-1.14477	10.67351	0.12083	0.77396	0.33213	0.00246	-0.05792	0.03897	18.21129	6.29278	6.72609	0.00544	0.00038	0.00185	0.00054	0.00000	-0.00001	122.89529	0.60986	-1.95083	-0.12302	-0.01305	0.02302	-0.00056
167			1.66000	-7.25279	7.07680	-172.35693	-0.50969	0.03412	0.06505	0.00425	0.00138	-0.00600	0.01626	-0.00392	1.00642	8.00606	5.47585	168.33139	0.04104	0.43735	-0.00215	0.00453	-0.00553	0.00018	22.15026	-1.12916	10.59042	0.11529	0.79478	0.33960	0.00517	-0.06394	0.04044	18.15367	6.29232	6.73499	0.00541	0.00038	0.00186	0.00053	0.00000	-0.00005	122.89300	0.51635	-1.96306	-0.12296	-0.01250	0.02269	-0.00060
168			1.67000	-7.24896	7.05526	-172.31656	-0.50940	0.03406	0.06561	0.01031	0.00054	-0.00335	0.01727	-0.00372	1.00815	7.93775	5.47198	168.38559	0.04125	0.44192	-0.00175	0.00564	-0.00056	0.00016	22.11819	-1.11082	10.51233	0.10966	0.80056	0.34125	0.00591	-0.06079	0.03347	18.09651	6.29486	6.75606	0.00535	0.00038	0.00188	0.00050	0.00000	-0.00008	122.88940	0.42190	-1.98628	-0.12291	-0.01210	0.02261	-0.00130
169			1.68000	-7.23651	7.05131	-172.30069	-0.51294	0.02968	0.06585	0.01384	-0.00024	-0.00036	0.01544	-0.00284	1.00966	7.85959	5.46236	168.43890	0.03452	0.43917	-0.00108	0.00497	0.00346	0.00009	22.08585	-1.09087	10.45351	0.11488	0.79325	0.33747	0.00557	-0.04795	0.01927	18.04186	6.29667	6.78537	0.00530	0.00038	0.00192	0.00046	0.00001	-0.00009	122.88045	0.33926	-2.02027	-0.12279	-0.01194	0.02277	-0.00292
170			1.69000	-7.21895	7.06354	-172.30922	-0.51710	0.02657	0.06571	0.01430	-0.00074	0.00234	0.01250	-0.00171	1.00823	7.78162	5.45000	168.47882	0.02483	0.42959	-0.00002	0.00330	0.00618	0.00000	22.06096	-1.07123	10.42564	0.12439	0.77723	0.33081	0.00402	-0.02753	0.00090	17.98993	6.29397	6.81482	0.00527	0.00038	0.00195	0.00045	0.00001	-0.00007	122.86168	0.27601	-2.06240	-0.12255	-0.01197	0.02306	-0.00538
171			1.70000	-7.20028	7.08822	-172.33748	-0.51885	0.02672	0.06503	0.01221	-0.00111	0.00427	0.01039	-0.00061	1.00559	7.71236	5.43812	168.49438	0.01698	0.42020	0.00059	0.00184	0.00729	-0.00000	22.04851	-1.05442	10.43538	0.13148	0.76534	0.32614	0.00130	-0.00324	-0.01813	17.93923	6.28530	6.83526	0.00528	0.00038	0.00194	0.00046	0.00001	-0.00003	122.82973	0.23324	-2.10870	-0.12216	-0.01200	0.02318	-0.00824
172			1.71000	-7.18345	7.12011	-172.37842	-0.52110	0.02579	0.06425	0.00895	-0.00122	0.00524	0.00922	0.00009	1.00433	7.65754	5.42976	168.47986	0.01010	0.41617	0.00032	0.00077	0.00676	0.00002	22.05072	-1.04282	10.48287	0.13615	0.76261	0.32516	-0.00185	0.02147	-0.03485	17.88780	6.27149	6.84161	0.00532	0.00039	0.00189	0.00048	0.00001	0.00001	122.78399	0.20752	-2.15611	-0.12173	-0.01187	0.02294	-0.01084
173			1.72000	-7.16984	7.15354	-172.42416	-0.52334	0.02268	0.06396	0.00587	-0.00102	0.00530	0.00817	0.00002	1.00345	7.61898	5.42709	168.43622	0.00591	0.41513	0.00026	0.00027	0.00485	0.00002	22.06635	-1.03820	10.56135	0.13601	0.76180	0.32580	-0.00442	0.04253	-0.04619	17.83521	6.25439	6.83613	0.00539	0.00039	0.00183	0.00051	0.00001	0.00004	122.72736	0.19547	-2.20335	-0.12132	-0.01168	0.02252	-0.01264
174			1.73000	-7.15957	7.18335	-172.46692	-0.52491	0.02017	0.06397	0.00383	-0.00074	0.00454	0.00707	-0.00088	1.00125	7.59474	5.43062	168.37181	0.00501	0.41288	0.00084	0.00011	0.00206	0.00010	22.09114	-1.04106	10.65748	0.13106	0.75712	0.32589	-0.00559	0.05528	-0.04955	17.78202	6.23597	6.82557	0.00545	0.00040	0.00178	0.00052	0.00001	0.00005	122.66428	0.19647	-2.24803	-0.12094	-0.01165	0.02235	-0.01367
175			1.74000	-7.15197	7.20550	-172.50027	-0.52709	0.01745	0.06458	0.00315	-0.00040	0.00318	0.00573	-0.00177	0.99768	7.58030	5.43940	168.30016	0.00295	0.40891	0.00206	0.00003	-0.00101	0.00025	22.11874	-1.05018	10.75429	0.12864	0.74867	0.32502	-0.00552	0.05692	-0.04438	17.72803	6.21813	6.81547	0.00549	0.00039	0.00174	0.00054	0.00001	0.00004	122.59756	0.21020	-2.28523	-0.12054	-0.01183	0.02249	-0.01430
176			1.75000	-7.14607	7.21676	-172.52003	-0.52764	0.01502	0.06477	0.00346	-0.00008	0.00140	0.00422	-0.00144	0.99487	7.57094	5.45152	168.23564	-0.00145	0.40388	0.00273	-0.00001	-0.00376	0.00027	22.14359	-1.06286	10.83527	0.13474	0.73958	0.32274	-0.00490	0.04780	-0.03233	17.67210	6.20378	6.80865	0.00549	0.00038	0.00171	0.00056	0.00001	0.00002	122.52808	0.23282	-2.31058	-0.12031	-0.01214	0.02286	-0.01484
177			1.76000	-7.14144	7.21485	-172.52428	-0.52671	0.01565	0.06334	0.00396	0.00023	-0.00051	0.00337	-0.00081	0.99386	7.56365	5.46492	168.18855	-0.00375	0.39885	0.00187	-0.00002	-0.00572	0.00012	22.16294	-1.07550	10.88856	0.14072	0.73313	0.31945	-0.00391	0.03074	-0.01680	17.61305	6.19694	6.80597	0.00546	0.00038	0.00171	0.00058	0.00000	0.00000	122.45605	0.25621	-2.32326	-0.12028	-0.01246	0.02335	-0.01534
178			1.77000	-7.13834	7.19897	-172.51300	-0.52600	0.01876	0.06174	0.00396	0.00065	-0.00220	0.00398	-0.00045	0.99169	7.55776	5.47772	168.16289	-0.00537	0.39593	0.00053	-0.00003	-0.00668	0.00002	22.17685	-1.08462	10.90920	0.14429	0.73213	0.31773	-0.00302	0.00969	-0.00137	17.55085	6.20025	6.80715	0.00541	0.00038	0.00177	0.00059	-0.00000	-0.00001	122.38184	0.26950	-2.32672	-0.12067	-0.01270	0.02394	-0.01577
179			1.78000	-7.13730	7.17050	-172.48843	-0.52542	0.02095	0.06047	0.00337	0.00105	-0.00343	0.00603	-0.00031	0.98863	7.55367	5.48846	168.15794	-0.00696	0.39850	-0.00128	-0.00004	-0.00674	0.00000	22.18710	-1.08769	10.89885	0.14583	0.73950	0.31887	-0.00250	-0.01183	0.01142	17.48733	6.21163	6.81128	0.00538	0.00039	0.00189	0.00058	-0.00001	-0.00003	122.30629	0.26374	-2.32667	-0.12137	-0.01273	0.02443	-0.01602
180			1.79000	-7.13819	7.13369	-172.45526	-0.52489	0.02187	0.05983	0.00249	0.00126	-0.00403	0.00886	-0.00143	0.98506	7.55104	5.49635	168.16991	-0.00416	0.40515	-0.00266	-0.00003	-0.00635	0.00008	22.19564	-1.08313	10.86427	0.13752	0.75030	0.32188	-0.00224	-0.03096	0.01993	17.42562	6.22521	6.81825	0.00538	0.00041	0.00203	0.00054	-0.00001	-0.00004	122.23059	0.23835	-2.32887	-0.12239	-0.01256	0.02478	-0.01595
181			1.80000	-7.14041	7.09565	-172.41957	-0.52675	0.02135	0.06033	0.00158	0.00111	-0.00392	0.01118	-0.00308	0.98234	7.54839	5.50189	168.19348	-0.00111	0.41129	-0.00281	-0.00001	-0.00614	0.00012	22.20415	-1.07071	10.81526	0.12777	0.75751	0.32457	-0.00214	-0.04484	0.02314	17.36943	6.23498	6.82866	0.00541	0.00043	0.00214	0.00048	-0.00000	-0.00005	122.15692	0.20012	-2.33759	-0.12368	-0.01228	0.02492	-0.01535
182			1.81000	-7.14303	7.06509	-172.38824	-0.53019	0.02192	0.06115	0.00063	0.00075	-0.00303	0.01238	-0.00393	0.98159	7.54307	5.50663	168.22284	-0.00106	0.41273	-0.00225	-0.00002	-0.00641	0.00011	22.21293	-1.05120	10.76299	0.12586	0.75741	0.32475	-0.00204	-0.05116	0.02064	17.32192	6.23666	6.84380	0.00547	0.00045	0.00219	0.00039	0.00001	-0.00006	122.08832	0.15704	-2.35660	-0.12498	-0.01190	0.02478	-0.01409
183			1.82000	-7.14543	7.04975	-172.36774	-0.53196	0.02113	0.06225	-0.00051	0.00015	-0.00139	0.01220	-0.00383	0.98381	7.53247	5.51210	168.25230	-0.00146	0.41239	-0.00112	-0.00004	-0.00688	0.00005	22.22093	-1.02659	10.71856	0.12904	0.75262	0.32330	-0.00164	-0.04912	0.01305	17.28457	6.22739	6.86597	0.00557	0.00047	0.00221	0.00029	0.00002	-0.00008	122.02759	0.11434	-2.39018	-0.12611	-0.01151	0.02447	-0.01229
184			1.83000	-7.14716	7.05402	-172.36362	-0.53317	0.01988	0.06363	-0.00171	-0.00048	0.00091	0.01197	-0.00322	0.98828	7.51479	5.51876	168.27715	-0.00263	0.41418	-0.00003	-0.00011	-0.00700	0.00000	22.22621	-0.99945	10.69189	0.13395	0.75160	0.32352	-0.00081	-0.04037	0.00165	17.25662	6.20674	6.89689	0.00569	0.00047	0.00221	0.00021	0.00003	-0.00010	121.97651	0.07513	-2.44112	-0.12697	-0.01129	0.02427	-0.01021
185			1.84000	-7.14751	7.07897	-172.38069	-0.53581	0.01886	0.06597	-0.00257	-0.00101	0.00384	0.01243	-0.00380	0.99295	7.48947	5.52600	168.29510	-0.00116	0.41945	0.00183	-0.00006	-0.00644	-0.00004	22.22740	-0.97182	10.68985	0.12922	0.75605	0.32739	0.00021	-0.02838	-0.01178	17.23467	6.17860	6.93544	0.00584	0.00047	0.00217	0.00018	0.00003	-0.00011	121.93531	0.04153	-2.50795	-0.12762	-0.01137	0.02435	-0.00832
186			1.85000	-7.14536	7.12340	-172.42256	-0.53646	0.01562	0.06837	-0.00282	-0.00124	0.00722	0.01198	-0.00545	0.99756	7.45691	5.53254	168.30724	0.00589	0.42470	0.00437	0.00038	-0.00502	-0.00008	22.22473	-0.94404	10.71378	0.11363	0.75689	0.33061	0.00089	-0.01712	-0.02491	17.21297	6.14953	6.97666	0.00598	0.00048	0.00210	0.00021	0.00003	-0.00011	121.90168	0.01423	-2.58358	-0.12810	-0.01163	0.02454	-0.00711
187			1.86000	-7.13991	7.18442	-172.49028	-0.53752	0.01191	0.07003	-0.00253	-0.00118	0.01066	0.00983	-0.00581	1.00252	7.41833	5.53683	168.31674	0.00800	0.42384	0.00665	0.00058	-0.00270	-0.00011	22.21957	-0.91517	10.75998	0.10872	0.74940	0.32979	0.00126	-0.00961	-0.03552	17.18552	6.12503	7.01438	0.00610	0.00048	0.00199	0.00030	0.00003	-0.00009	121.87172	-0.00780	-2.65726	-0.12838	-0.01180	0.02451	-0.00675
188			1.87000	-7.13068	7.25786	-172.58278	-0.53763	0.00903	0.07046	-0.00183	-0.00101	0.01378	0.00655	-0.00514	1.00599	7.37540	5.53724	168.32756	0.00676	0.41692	0.00828	0.00053	0.00032	-0.00020	22.21317	-0.88377	10.82249	0.11114	0.73445	0.32491	0.00152	-0.00630	-0.04270	17.14852	6.10725	7.04510	0.00620	0.00049	0.00189	0.00042	0.00002	-0.00007	121.84148	-0.02651	-2.71951	-0.12848	-0.01168	0.02416	-0.00704
189			1.88000	-7.11748	7.33935	-172.69838	-0.53781	0.00713	0.07113	-0.00119	-0.00085	0.01676	0.00403	-0.00372	1.00671	7.33039	5.53244	168.34377	0.00085	0.41005	0.00973	0.00007	0.00364	-0.00037	22.20596	-0.84914	10.89570	0.11911	0.72271	0.32129	0.00180	-0.00658	-0.04713	17.10189	6.09633	7.07038	0.00628	0.00051	0.00186	0.00051	0.00001	-0.00007	121.80901	-0.04346	-2.76651	-0.12839	-0.01126	0.02360	-0.00737
190			1.89000	-7.10084	7.42615	-172.83601	-0.53507	0.00454	0.07317	-0.00173	-0.00056	0.02004	0.00400	-0.00201	1.00356	7.28657	5.52154	168.37009	-0.00673	0.41180	0.01128	-0.00052	0.00692	-0.00069	22.19807	-0.81059	10.97419	0.12567	0.72631	0.32458	0.00196	-0.01053	-0.04982	17.04967	6.09167	7.09600	0.00635	0.00052	0.00191	0.00054	0.00001	-0.00009	121.77573	-0.05937	-2.80184	-0.12809	-0.01074	0.02316	-0.00716
191			1.90000	-7.08282	7.51770	-172.99487	-0.53169	0.00129	0.07579	-0.00456	-0.00016	0.02348	0.00505	-0.00130	0.99878	7.24862	5.50440	168.41147	-0.01115	0.41800	0.01309	-0.00073	0.00974	-0.00121	22.19034	-0.76731	11.05227	0.12341	0.73587	0.33093	0.00176	-0.01821	-0.05036	16.99808	6.09316	7.12831	0.00639	0.00053	0.00202	0.00050	0.00001	-0.00013	121.74503	-0.07391	-2.83412	-0.12759	-0.01047	0.02321	-0.00636
192			1.91000	-7.06650	7.61519	-173.17317	-0.53044	-0.00206	0.07866	-0.00985	0.00028	0.02682	0.00559	-0.00153	0.99505	7.22150	5.48172	168.47186	-0.01315	0.42295	0.01549	-0.00061	0.01161	-0.00196	22.18377	-0.71847	11.12495	0.11675	0.74212	0.33649	0.00137	-0.02831	-0.04881	16.95181	6.10124	7.16880	0.00642	0.00053	0.00214	0.00043	0.00000	-0.00016	121.71867	-0.08647	-2.87083	-0.12694	-0.01063	0.02385	-0.00560
193			1.92000	-7.05478	7.72001	-173.36674	-0.52912	-0.00715	0.08165	-0.01676	0.00105	0.02962	0.00572	-0.00151	0.99116	7.20883	5.45495	168.55202	-0.01599	0.42834	0.01783	-0.00037	0.01242	-0.00283	22.17860	-0.66407	11.18970	0.11369	0.74830	0.34175	0.00109	-0.03871	-0.04623	16.91174	6.11486	7.21217	0.00645	0.00054	0.00222	0.00038	-0.00000	-0.00017	121.69464	-0.09777	-2.91411	-0.12622	-0.01100	0.02469	-0.00550
194			1.93000	-7.04964	7.83270	-173.56866	-0.52802	-0.01029	0.08451	-0.02407	0.00162	0.03135	0.00526	-0.00150	0.98836	7.21170	5.42595	168.64879	-0.01741	0.43051	0.02048	0.00001	0.01217	-0.00373	22.17422	-0.60505	11.24613	0.11234	0.75025	0.34540	0.00099	-0.04733	-0.04312	16.87513	6.13064	7.25045	0.00649	0.00055	0.00226	0.00038	-0.00000	-0.00014	121.66887	-0.11040	-2.96292	-0.12535	-0.01129	0.02522	-0.00626
195			1.94000	-7.05200	7.95159	-173.77026	-0.52841	-0.01168	0.08594	-0.03070	0.00194	0.03131	0.00343	-0.00227	0.98974	7.22894	5.39656	168.75607	-0.01358	0.42812	0.02259	0.00031	0.01107	-0.00438	22.16964	-0.54313	11.29488	0.10709	0.74466	0.34510	0.00098	-0.05255	-0.03968	16.83767	6.14468	7.27746	0.00653	0.00056	0.00222	0.00044	-0.00001	-0.00008	121.63763	-0.12839	-3.01681	-0.12461	-0.01143	0.02533	-0.00781
196			1.95000	-7.06161	8.07275	-173.96342	-0.53368	-0.01296	0.08641	-0.03622	0.00217	0.02981	0.00077	-0.00337	0.99408	7.25803	5.36858	168.86647	-0.01103	0.42325	0.02379	0.00045	0.00927	-0.00460	22.16456	-0.48044	11.33762	0.10527	0.73631	0.34250	0.00101	-0.05395	-0.03669	16.79432	6.15332	7.28859	0.00658	0.00057	0.00212	0.00055	-0.00000	-0.00001	121.59733	-0.15416	-3.07327	-0.12414	-0.01143	0.02510	-0.01012
197			1.96000	-7.07751	8.19095	-174.14265	-0.54038	-0.01424	0.08642	-0.04023	0.00230	0.02748	-0.00118	-0.00462	0.99798	7.29576	5.34369	168.97348	-0.00960	0.42058	0.02398	0.00051	0.00675	-0.00439	22.15930	-0.41906	11.37688	0.10477	0.73293	0.34102	0.00096	-0.05234	-0.03467	16.74059	6.15367	7.28103	0.00661	0.00057	0.00197	0.00072	-0.00000	0.00006	121.54454	-0.18638	-3.12614	-0.12411	-0.01125	0.02455	-0.01297
198			1.97000	-7.09820	8.30132	-174.30566	-0.54641	-0.01556	0.08660	-0.04238	0.00231	0.02490	-0.00221	-0.00678	0.99981	7.33825	5.32369	169.07312	-0.00529	0.42069	0.02415	0.00031	0.00339	-0.00405	22.15458	-0.36071	11.41465	0.09740	0.73287	0.34124	0.00077	-0.04860	-0.03318	16.67394	6.14490	7.25507	0.00662	0.00056	0.00184	0.00089	0.00000	0.00011	121.47787	-0.22163	-3.16855	-0.12434	-0.01085	0.02377	-0.01585
199			1.98000	-7.12180	8.40033	-174.45187	-0.54801	-0.01826	0.08663	-0.04221	0.00238	0.02215	-0.00224	-0.00907	0.99997	7.38068	5.30999	169.16371	0.00248	0.42575	0.02383	-0.00014	-0.00066	-0.00356	22.15069	-0.30667	11.45142	0.08449	0.73857	0.34354	0.00059	-0.04385	-0.03165	16.59426	6.13001	7.21433	0.00661	0.00054	0.00173	0.00104	0.00000	0.00014	121.39876	-0.25682	-3.19643	-0.12468	-0.01025	0.02281	-0.01808
200			1.99000	-7.14632	8.48578	-174.58084	-0.55046	-0.01955	0.08680	-0.04005	0.00214	0.01926	-0.00163	-0.01028	1.00131	7.41766	5.30345	169.24394	0.00605	0.43166	0.02320	-0.00026	-0.00485	-0.00297	22.14695	-0.25788	11.48679	0.07902	0.74793	0.34698	0.00061	-0.03867	-0.02977	16.50389	6.11544	7.16511	0.00657	0.00052	0.00167	0.00113	-0.00000	0.00015	121.31190	-0.28995	-3.20934	-0.12501	-0.00952	0.02177	-0.01914
201			2.00000	-7.16990	8.55621	-174.69118	-0.55005	-0.02029	0.08688	-0.03574	0.00177	0.01607	-0.00083	-0.01033	1.00373	7.44377	5.30386	169.31128	0.00861	0.43827	0.02241	-0.00020	-0.00848	-0.00226	22.14219	-0.21473	11.52016	0.07757	0.75903	0.35076	0.00077	-0.03366	-0.02775	16.40722	6.10851	7.11540	0.00652	0.00050	0.00162	0.00117	-0.00001	0.00013	121.22340	-0.31968	-3.21068	-0.12524	-0.00885	0.02090	-0.01899
202			2.01000	-7.19105	8.61116	-174.78093	-0.54920	-0.02163	0.08688	-0.02989	0.00141	0.01263	-0.00037	-0.00957	1.00545	7.45493	5.31050	169.36179	0.00817	0.44342	0.02162	0.00001	-0.01115	-0.00146	22.13583	-0.17665	11.55161	0.08042	0.76752	0.35323	0.00096	-0.02937	-0.02601	16.30878	6.11368	7.07162	0.00645	0.00049	0.00159	0.00115	-0.00002	0.00010	121.13815	-0.34514	-3.20497	-0.12545	-0.00842	0.02040	-0.01806
203			2.02000	-7.20870	8.65117	-174.84882	-0.54801	-0.02214	0.08531	-0.02312	0.00099	0.00897	-0.00092	-0.00867	1.00736	7.44961	5.32240	169.39198	0.00821	0.44361	0.02008	0.00021	-0.01270	-0.00061	22.12864	-0.14232	11.58181	0.08255	0.76741	0.35111	0.00092	-0.02582	-0.02471	16.21220	6.13082	7.03641	0.00640	0.00049	0.00157	0.00109	-0.00002	0.00006	121.05836	-0.36641	-3.19552	-0.12559	-0.00811	0.02011	-0.01680
204			2.03000	-7.22221	8.67723	-174.89532	-0.54835	-0.02031	0.08325	-0.01609	0.00053	0.00563	-0.00172	-0.00785	1.01067	7.42989	5.33849	169.40088	0.00815	0.44064	0.01856	0.00034	-0.01340	0.00010	22.12325	-0.11056	11.61179	0.08375	0.76283	0.34725	0.00039	-0.02254	-0.02406	16.12028	6.15606	7.01055	0.00636	0.00050	0.00159	0.00101	-0.00003	0.00004	120.98476	-0.38415	-3.18648	-0.12559	-0.00782	0.01993	-0.01544
205			2.04000	-7.23118	8.69031	-174.92279	-0.54968	-0.01729	0.08158	-0.00943	0.00015	0.00289	-0.00110	-0.00706	1.01399	7.40099	5.35775	169.39034	0.00646	0.44131	0.01685	0.00032	-0.01391	0.00059	22.12338	-0.08105	11.64260	0.08434	0.76533	0.34661	-0.00066	-0.01941	-0.02396	16.03536	6.18363	6.99443	0.00634	0.00051	0.00163	0.00091	-0.00002	0.00001	120.91740	-0.39939	-3.18438	-0.12552	-0.00757	0.01983	-0.01414
206			2.05000	-7.23591	8.69230	-174.93475	-0.54936	-0.01656	0.08041	-0.00405	-0.00008	0.00083	0.00093	-0.00639	1.01573	7.36943	5.37952	169.36530	0.00457	0.44879	0.01476	0.00022	-0.01455	0.00080	22.13231	-0.05382	11.67421	0.08287	0.77681	0.34977	-0.00197	-0.01704	-0.02356	15.95874	6.20685	6.98855	0.00632	0.00053	0.00167	0.00080	-0.00002	-0.00001	120.85577	-0.41391	-3.19686	-0.12542	-0.00744	0.01988	-0.01299
207			2.06000	-7.23772	8.68614	-174.93536	-0.55051	-0.01626	0.08036	-0.00062	-0.00022	-0.00052	0.00315	-0.00596	1.01505	7.34050	5.40259	169.33313	0.00039	0.45574	0.01367	0.00002	-0.01466	0.00081	22.15067	-0.02868	11.70462	0.08362	0.78615	0.35331	-0.00315	-0.01648	-0.02172	15.89076	6.21945	6.99360	0.00632	0.00054	0.00171	0.00069	-0.00000	-0.00003	120.79904	-0.43022	-3.22963	-0.12539	-0.00755	0.02027	-0.01205
208			2.07000	-7.23803	8.67571	-174.92932	-0.55429	-0.01803	0.08108	0.00126	-0.00029	-0.00107	0.00535	-0.00609	1.01269	7.31590	5.42473	169.30255	-0.00573	0.46353	0.01304	-0.00021	-0.01368	0.00063	22.17546	-0.00501	11.73040	0.08507	0.79540	0.35737	-0.00378	-0.01864	-0.01823	15.83072	6.21919	7.00870	0.00632	0.00054	0.00178	0.00060	0.00001	-0.00005	120.74630	-0.44916	-3.28340	-0.12534	-0.00791	0.02105	-0.01132
209			2.08000	-7.23705	8.66568	-174.92253	-0.55699	-0.01829	0.08093	0.00271	-0.00022	-0.00067	0.00726	-0.00662	1.00795	7.29371	5.44318	169.28242	-0.01004	0.46796	0.01213	-0.00038	-0.01129	0.00028	22.20159	0.01825	11.74861	0.08419	0.80015	0.35915	-0.00360	-0.02337	-0.01373	15.77726	6.21003	7.03023	0.00631	0.00054	0.00185	0.00054	0.00002	-0.00006	120.69646	-0.46733	-3.35247	-0.12516	-0.00835	0.02188	-0.01085
210			2.09000	-7.23362	8.66060	-174.92157	-0.55844	-0.01615	0.08031	0.00448	-0.00005	0.00065	0.00864	-0.00719	1.00328	7.27036	5.45555	169.27939	-0.01224	0.46859	0.01146	-0.00056	-0.00793	-0.00011	22.22443	0.04253	11.75832	0.08191	0.80072	0.35917	-0.00285	-0.02923	-0.00958	15.72804	6.19844	7.05293	0.00631	0.00054	0.00189	0.00051	0.00001	-0.00005	120.64816	-0.47979	-3.42685	-0.12487	-0.00877	0.02250	-0.01068
211			2.10000	-7.22640	8.66358	-174.93222	-0.56137	-0.01660	0.08044	0.00628	0.00014	0.00255	0.00916	-0.00789	1.00185	7.24293	5.46102	169.29593	-0.01394	0.47044	0.01149	-0.00078	-0.00449	-0.00048	22.24147	0.06853	11.76107	0.07852	0.80217	0.36000	-0.00194	-0.03399	-0.00702	15.67987	6.18839	7.07107	0.00631	0.00054	0.00190	0.00053	0.00001	-0.00003	120.59962	-0.48312	-3.49431	-0.12458	-0.00914	0.02292	-0.01085
212			2.11000	-7.21548	8.67491	-174.95685	-0.56598	-0.01817	0.08055	0.00712	0.00033	0.00451	0.00859	-0.00836	1.00290	7.21073	5.46036	169.32845	-0.01661	0.47052	0.01170	-0.00108	-0.00155	-0.00074	22.25279	0.09593	11.76061	0.07691	0.80106	0.35961	-0.00127	-0.03552	-0.00669	15.62952	6.18085	7.07910	0.00631	0.00054	0.00190	0.00058	0.00001	0.00000	120.54935	-0.47631	-3.54320	-0.12435	-0.00943	0.02324	-0.01125
213			2.12000	-7.20267	8.69258	-174.99388	-0.56906	-0.01983	0.07996	0.00624	0.00049	0.00602	0.00720	-0.00808	1.00283	7.17559	5.45568	169.36864	-0.02087	0.46717	0.01158	-0.00141	0.00022	-0.00079	22.26046	0.12363	11.76157	0.07952	0.79584	0.35678	-0.00106	-0.03258	-0.00888	15.57464	6.17581	7.07350	0.00630	0.00055	0.00190	0.00065	0.00000	0.00004	120.49657	-0.46017	-3.56664	-0.12403	-0.00960	0.02342	-0.01171
214			2.13000	-7.19037	8.71390	-175.03978	-0.56976	-0.02017	0.07882	0.00366	0.00057	0.00700	0.00554	-0.00697	1.00037	7.14078	5.45010	169.40602	-0.02694	0.46036	0.01118	-0.00169	0.00027	-0.00062	22.26800	0.15015	11.76924	0.08714	0.78724	0.35207	-0.00141	-0.02534	-0.01351	15.51457	6.17265	7.05495	0.00627	0.00055	0.00189	0.00071	-0.00000	0.00007	120.44131	-0.43707	-3.56442	-0.12361	-0.00961	0.02343	-0.01211
215			2.14000	-7.18046	8.73734	-175.09190	-0.56809	-0.01986	0.07767	-0.00014	0.00062	0.00772	0.00442	-0.00512	0.99644	7.10981	5.44708	169.43216	-0.03455	0.45414	0.01051	-0.00178	-0.00151	-0.00034	22.27888	0.17442	11.78829	0.09903	0.78078	0.34809	-0.00239	-0.01547	-0.01983	15.45025	6.17020	7.02911	0.00622	0.00056	0.00189	0.00074	-0.00000	0.00008	120.38415	-0.40956	-3.54273	-0.12326	-0.00948	0.02330	-0.01229
216			2.15000	-7.17398	8.76340	-175.14957	-0.56821	-0.02090	0.07715	-0.00438	0.00075	0.00853	0.00440	-0.00397	0.99346	7.08527	5.44923	169.44379	-0.04150	0.45372	0.00968	-0.00156	-0.00443	-0.00008	22.29546	0.19592	11.82105	0.10703	0.78197	0.34776	-0.00366	-0.00560	-0.02675	15.38437	6.16657	7.00525	0.00616	0.00057	0.00192	0.00071	0.00000	0.00007	120.32665	-0.37934	-3.51171	-0.12301	-0.00931	0.02320	-0.01207
217			2.16000	-7.17071	8.79403	-175.21384	-0.56654	-0.02025	0.07654	-0.00792	0.00090	0.00953	0.00519	-0.00390	0.99109	7.06785	5.45703	169.44283	-0.04218	0.45554	0.00895	-0.00106	-0.00703	0.00009	22.31785	0.21545	11.86672	0.10522	0.78486	0.34891	-0.00447	0.00166	-0.03295	15.32133	6.15955	6.99154	0.00610	0.00057	0.00199	0.00064	0.00001	0.00003	120.27132	-0.34787	-3.48197	-0.12295	-0.00924	0.02332	-0.01135
218			2.17000	-7.16905	8.83161	-175.28642	-0.56825	-0.02193	0.07731	-0.00976	0.00123	0.01096	0.00584	-0.00386	0.99016	7.05553	5.46817	169.43466	-0.04576	0.45923	0.00905	-0.00087	-0.00763	0.00015	22.34377	0.23478	11.92209	0.10726	0.78866	0.35136	-0.00484	0.00439	-0.03767	15.26550	6.14865	6.99044	0.00604	0.00057	0.00212	0.00053	0.00001	0.00000	120.22058	-0.31846	-3.46184	-0.12303	-0.00935	0.02381	-0.01022
219			2.18000	-7.16659	8.87806	-175.36882	-0.57159	-0.02491	0.07789	-0.00955	0.00175	0.01255	0.00563	-0.00381	0.99089	7.04444	5.47830	169.42575	-0.04997	0.46138	0.00908	-0.00105	-0.00536	0.00012	22.36911	0.25625	11.98278	0.11165	0.78898	0.35204	-0.00449	0.00232	-0.04033	15.21980	6.13611	6.99783	0.00601	0.00057	0.00227	0.00041	0.00001	-0.00002	120.17598	-0.29671	-3.45633	-0.12322	-0.00957	0.02448	-0.00894
220			2.19000	-7.16112	8.93435	-175.46178	-0.57446	-0.02566	0.07740	-0.00756	0.00218	0.01404	0.00462	-0.00405	0.99134	7.03015	5.48321	169.42142	-0.05197	0.45834	0.00890	-0.00159	-0.00060	0.00000	22.38930	0.28161	12.04477	0.11410	0.78215	0.34931	-0.00321	-0.00335	-0.04084	15.18534	6.12528	7.00733	0.00600	0.00057	0.00237	0.00030	0.00001	-0.00002	120.13748	-0.28792	-3.46783	-0.12341	-0.00974	0.02499	-0.00783
221			2.20000	-7.15112	9.00053	-175.56528	-0.57649	-0.02603	0.07748	-0.00450	0.00258	0.01558	0.00406	-0.00449	0.99205	7.00932	5.47985	169.42551	-0.05267	0.45734	0.00919	-0.00236	0.00548	-0.00017	22.40079	0.31182	12.10480	0.11348	0.77987	0.34903	-0.00131	-0.01109	-0.04028	15.16101	6.11803	7.01423	0.00604	0.00057	0.00238	0.00021	0.00001	-0.00001	120.10351	-0.29442	-3.49672	-0.12371	-0.00979	0.02509	-0.00711
222			2.21000	-7.13606	9.07586	-175.67889	-0.57736	-0.02805	0.07858	-0.00121	0.00314	0.01726	0.00393	-0.00509	0.99157	6.98065	5.46706	169.44038	-0.05309	0.45975	0.01016	-0.00318	0.01162	-0.00041	22.40185	0.34706	12.16082	0.11016	0.78306	0.35180	0.00076	-0.01968	-0.03901	15.14436	6.11509	7.01601	0.00610	0.00057	0.00231	0.00016	-0.00000	0.00001	120.07198	-0.31493	-3.54050	-0.12404	-0.00970	0.02480	-0.00685
223			2.22000	-7.11615	9.15900	-175.80202	-0.57947	-0.02993	0.07974	0.00154	0.00366	0.01884	0.00330	-0.00566	0.99157	6.94470	5.44551	169.46790	-0.05452	0.46055	0.01132	-0.00399	0.01637	-0.00073	22.39226	0.38686	12.21131	0.10786	0.78513	0.35410	0.00264	-0.02778	-0.03673	15.13208	6.11765	7.01132	0.00617	0.00056	0.00219	0.00014	-0.00001	0.00002	120.04076	-0.34514	-3.59333	-0.12435	-0.00946	0.02414	-0.00699
224			2.23000	-7.09248	9.24847	-175.93343	-0.58371	-0.03209	0.08029	0.00311	0.00419	0.02000	0.00194	-0.00575	0.99290	6.90339	5.41774	169.50888	-0.05876	0.45929	0.01193	-0.00481	0.01842	-0.00104	22.37313	0.42983	12.25528	0.11018	0.78580	0.35481	0.00430	-0.03409	-0.03349	15.12078	6.12651	7.00000	0.00624	0.00056	0.00204	0.00015	-0.00001	0.00004	120.00824	-0.37949	-3.64705	-0.12462	-0.00901	0.02308	-0.00732
225			2.24000	-7.06692	9.34267	-176.07028	-0.58633	-0.03330	0.07994	0.00294	0.00452	0.02034	-0.00027	-0.00544	0.99602	6.85970	5.38788	169.56210	-0.06125	0.45515	0.01220	-0.00512	0.01714	-0.00127	22.34689	0.47400	12.29242	0.11274	0.78253	0.35308	0.00538	-0.03693	-0.02976	15.10776	6.14032	6.98386	0.00629	0.00057	0.00186	0.00018	-0.00002	0.00004	119.97409	-0.41326	-3.69427	-0.12481	-0.00835	0.02169	-0.00759
226			2.25000	-7.04226	9.43870	-176.20732	-0.58722	-0.03321	0.07988	0.00071	0.00449	0.01985	-0.00290	-0.00495	1.00014	6.81818	5.36069	169.62242	-0.06164	0.44918	0.01318	-0.00462	0.01321	-0.00142	22.31792	0.51657	12.32406	0.11416	0.77628	0.35066	0.00541	-0.03505	-0.02656	15.09199	6.15534	6.96737	0.00633	0.00057	0.00171	0.00020	-0.00002	0.00003	119.93913	-0.44271	-3.73081	-0.12496	-0.00760	0.02027	-0.00752
227			2.26000	-7.02173	9.53126	-176.33746	-0.59023	-0.03259	0.08022	-0.00322	0.00410	0.01842	-0.00478	-0.00432	1.00263	6.78503	5.33975	169.68132	-0.06557	0.44423	0.01406	-0.00358	0.00811	-0.00136	22.29207	0.55482	12.35306	0.11913	0.77284	0.34938	0.00441	-0.02902	-0.02450	15.07464	6.16769	6.95757	0.00635	0.00057	0.00163	0.00019	-0.00001	0.00000	119.90562	-0.46541	-3.75840	-0.12504	-0.00697	0.01929	-0.00688
228			2.27000	-7.00767	9.61394	-176.45425	-0.59078	-0.03275	0.08075	-0.00765	0.00355	0.01624	-0.00556	-0.00394	1.00205	6.76572	5.32679	169.73082	-0.06813	0.44271	0.01475	-0.00182	0.00281	-0.00113	22.27491	0.58687	12.38207	0.12123	0.77266	0.34969	0.00230	-0.02091	-0.02320	15.05874	6.17548	6.96105	0.00634	0.00057	0.00163	0.00014	-0.00000	-0.00004	119.87653	-0.48108	-3.78303	-0.12500	-0.00664	0.01896	-0.00565
229			2.28000	-7.00042	9.68252	-176.55417	-0.58934	-0.03245	0.08106	-0.01124	0.00280	0.01368	-0.00544	-0.00429	0.99952	6.76238	5.32222	169.76773	-0.06696	0.44317	0.01518	0.00009	-0.00212	-0.00083	22.26975	0.61235	12.41166	0.11738	0.77295	0.35049	-0.00021	-0.01385	-0.02170	15.04761	6.17933	6.98181	0.00634	0.00057	0.00169	0.00005	0.00000	-0.00008	119.85429	-0.49132	-3.81207	-0.12484	-0.00661	0.01922	-0.00404
230			2.29000	-6.99887	9.73560	-176.63669	-0.58707	-0.03101	0.08036	-0.01362	0.00197	0.01104	-0.00383	-0.00484	0.99638	6.77307	5.32486	169.79388	-0.06487	0.44739	0.01411	0.00151	-0.00587	-0.00055	22.27638	0.63276	12.43993	0.11200	0.77954	0.35282	-0.00218	-0.01076	-0.01930	15.04316	6.18087	7.01971	0.00635	0.00057	0.00177	-0.00004	0.00001	-0.00013	119.84006	-0.49937	-3.85119	-0.12462	-0.00692	0.01999	-0.00242
231			2.30000	-7.00176	9.77404	-176.70363	-0.58480	-0.03029	0.07989	-0.01520	0.00131	0.00881	-0.00123	-0.00545	0.99434	6.79342	5.33187	169.81406	-0.06265	0.45634	0.01263	0.00228	-0.00765	-0.00040	22.29146	0.65076	12.46368	0.10623	0.79311	0.35787	-0.00314	-0.01288	-0.01601	15.04475	6.18111	7.06897	0.00638	0.00058	0.00185	-0.00009	0.00001	-0.00015	119.83282	-0.50893	-3.90104	-0.12435	-0.00750	0.02112	-0.00139
232			2.31000	-7.00811	9.80024	-176.75786	-0.58210	-0.03091	0.07927	-0.01613	0.00085	0.00707	0.00072	-0.00570	0.99249	6.81845	5.33958	169.83282	-0.06099	0.46392	0.01110	0.00244	-0.00714	-0.00036	22.30984	0.66942	12.48031	0.10344	0.80326	0.36112	-0.00314	-0.01965	-0.01211	15.04820	6.17925	7.11883	0.00645	0.00058	0.00191	-0.00007	0.00002	-0.00014	119.82819	-0.52168	-3.95564	-0.12414	-0.00816	0.02227	-0.00149
233			2.32000	-7.01667	9.81792	-176.80266	-0.58237	-0.03255	0.07998	-0.01616	0.00059	0.00592	0.00247	-0.00629	0.99352	6.84293	5.34492	169.85353	-0.05950	0.47344	0.01066	0.00202	-0.00512	-0.00041	22.32598	0.69127	12.48858	0.09943	0.81622	0.36673	-0.00221	-0.02951	-0.00834	15.04730	6.17346	7.15726	0.00653	0.00059	0.00192	0.00003	0.00002	-0.00009	119.82003	-0.53548	-4.00425	-0.12400	-0.00852	0.02288	-0.00272
234			2.33000	-7.02579	9.83117	-176.84068	-0.58369	-0.03193	0.08072	-0.01501	0.00044	0.00506	0.00259	-0.00671	0.99540	6.86157	5.34666	169.87790	-0.05790	0.47513	0.01130	0.00114	-0.00283	-0.00050	22.33515	0.71765	12.48869	0.09757	0.81787	0.36826	-0.00070	-0.03937	-0.00501	15.03646	6.16265	7.17793	0.00662	0.00060	0.00188	0.00018	0.00002	-0.00003	119.80387	-0.54727	-4.03854	-0.12398	-0.00844	0.02267	-0.00450
235			2.34000	-7.03412	9.84254	-176.87305	-0.58448	-0.02982	0.08042	-0.01317	0.00037	0.00420	0.00143	-0.00653	0.99801	6.87033	5.34559	169.90540	-0.05677	0.47100	0.01168	0.00008	-0.00161	-0.00056	22.33429	0.74821	12.48203	0.09893	0.81196	0.36573	0.00104	-0.04643	-0.00250	15.01276	6.14761	7.18287	0.00669	0.00060	0.00180	0.00035	0.00002	0.00001	119.77891	-0.55609	-4.05725	-0.12413	-0.00806	0.02195	-0.00616
236			2.35000	-7.04160	9.85278	-176.89920	-0.58364	-0.02824	0.08002	-0.01248	0.00045	0.00313	0.00005	-0.00595	1.00025	6.86842	5.34400	169.93307	-0.05580	0.46679	0.01207	-0.00084	-0.00232	-0.00053	22.32337	0.78123	12.47103	0.10039	0.80620	0.36300	0.00258	-0.04926	-0.00108	14.97602	6.13026	7.17836	0.00673	0.00059	0.00173	0.00051	0.00002	0.00003	119.74726	-0.56243	-4.06348	-0.12442	-0.00762	0.02115	-0.00729
237			2.36000	-7.04890	9.86160	-176.91736	-0.58475	-0.02676	0.08020	-0.01018	0.00029	0.00187	-0.00108	-0.00565	1.00360	6.85791	5.34519	169.95657	-0.05520	0.46419	0.01287	-0.00142	-0.00537	-0.00040	22.30514	0.81427	12.45859	0.09948	0.80300	0.36188	0.00341	-0.04742	-0.00070	14.92790	6.11267	7.17154	0.00673	0.00059	0.00173	0.00062	0.00002	0.00003	119.71184	-0.56562	-4.06211	-0.12490	-0.00732	0.02072	-0.00782
238			2.37000	-7.05720	9.86837	-176.92455	-0.58815	-0.02599	0.08066	-0.00966	0.00023	0.00009	-0.00099	-0.00633	1.00731	6.84251	5.35287	169.97057	-0.05361	0.46729	0.01334	-0.00155	-0.01089	-0.00012	22.28438	0.84467	12.44740	0.09148	0.80832	0.36460	0.00311	-0.04126	-0.00096	14.87162	6.09702	7.16779	0.00669	0.00059	0.00180	0.00069	0.00001	0.00002	119.67549	-0.56303	-4.05748	-0.12553	-0.00735	0.02097	-0.00789
239			2.38000	-7.06773	9.87192	-176.91730	-0.58751	-0.02451	0.08111	-0.00943	0.00013	-0.00228	0.00031	-0.00713	1.00905	6.82609	5.37049	169.96986	-0.04906	0.47394	0.01364	-0.00124	-0.01846	0.00032	22.26647	0.86953	12.43920	0.07877	0.81863	0.36966	0.00196	-0.03125	-0.00123	14.81096	6.08506	7.16823	0.00666	0.00059	0.00192	0.00071	0.00001	0.00001	119.63967	-0.55110	-4.05102	-0.12637	-0.00773	0.02185	-0.00781
240			2.39000	-7.08129	9.87027	-176.89136	-0.58590	-0.02614	0.08295	-0.00876	-0.00005	-0.00536	0.00211	-0.00682	1.00853	6.81158	5.40037	169.94917	-0.04984	0.48400	0.01442	-0.00085	-0.02699	0.00092	22.25607	0.88661	12.43436	0.07496	0.83314	0.37680	0.00068	-0.01864	-0.00090	14.74976	6.07810	7.16940	0.00665	0.00060	0.00202	0.00069	0.00000	0.00001	119.60454	-0.52741	-4.04089	-0.12718	-0.00825	0.02289	-0.00763
241			2.40000	-7.09758	9.86064	-176.84300	-0.58296	-0.02723	0.08424	-0.00689	-0.00035	-0.00896	0.00326	-0.00602	1.00774	6.80046	5.44263	169.90430	-0.05094	0.49074	0.01493	-0.00033	-0.03459	0.00163	22.25620	0.89430	12.43202	0.07529	0.84180	0.38107	-0.00076	-0.00491	0.00058	14.69194	6.07726	7.16714	0.00667	0.00061	0.00206	0.00064	-0.00000	0.00001	119.57065	-0.49178	-4.02448	-0.12769	-0.00867	0.02361	-0.00729
242			2.41000	-7.11553	9.84042	-176.77042	-0.57919	-0.02472	0.08512	-0.00384	-0.00069	-0.01268	0.00395	-0.00521	1.00707	6.79322	5.49538	169.83397	-0.05043	0.49218	0.01571	0.00022	-0.03971	0.00239	22.26765	0.89213	12.43023	0.07637	0.84289	0.38258	-0.00218	0.00746	0.00353	14.64022	6.08302	7.16080	0.00672	0.00062	0.00204	0.00057	-0.00001	0.00001	119.53879	-0.44663	-4.00070	-0.12770	-0.00891	0.02383	-0.00674
243			2.42000	-7.13386	9.80779	-176.67506	-0.57794	-0.02396	0.08642	-0.00018	-0.00108	-0.01615	0.00498	-0.00443	1.00590	6.78995	5.55505	169.74136	-0.05324	0.49560	0.01622	0.00077	-0.04225	0.00300	22.28907	0.88091	12.42608	0.08101	0.84681	0.38515	-0.00348	0.01671	0.00832	14.59546	6.09371	7.15455	0.00679	0.00063	0.00199	0.00050	-0.00001	0.00000	119.50979	-0.39754	-3.97157	-0.12725	-0.00904	0.02377	-0.00608
244			2.43000	-7.15147	9.76256	-176.56134	-0.57527	-0.02282	0.08697	0.00336	-0.00142	-0.01872	0.00594	-0.00409	1.00529	6.79051	5.61746	169.63393	-0.05258	0.49859	0.01626	0.00120	-0.04199	0.00329	22.31706	0.86182	12.41591	0.08168	0.84895	0.38668	-0.00410	0.02175	0.01503	14.55683	6.10577	7.15357	0.00688	0.00065	0.00197	0.00043	-0.00001	-0.00002	119.48364	-0.35390	-3.94178	-0.12653	-0.00914	0.02373	-0.00558
245			2.44000	-7.16772	9.70650	-176.43576	-0.57396	-0.01949	0.08678	0.00599	-0.00148	-0.02008	0.00676	-0.00414	1.00539	6.79454	5.67828	169.52156	-0.05077	0.49866	0.01598	0.00146	-0.03908	0.00323	22.34705	0.83683	12.39602	0.08124	0.84772	0.38647	-0.00402	0.02207	0.02303	14.52254	6.11560	7.16009	0.00697	0.00066	0.00201	0.00039	-0.00001	-0.00004	119.45890	-0.32473	-3.91687	-0.12570	-0.00923	0.02385	-0.00552
246			2.45000	-7.18264	9.64298	-176.30545	-0.57667	-0.01707	0.08742	0.00739	-0.00146	-0.02059	0.00858	-0.00492	1.00572	6.80168	5.73401	169.41377	-0.05063	0.50305	0.01583	0.00164	-0.03467	0.00297	22.37456	0.80826	12.36409	0.07906	0.85459	0.39002	-0.00333	0.01870	0.03131	14.49130	6.12128	7.17241	0.00705	0.00067	0.00210	0.00035	-0.00000	-0.00005	119.43310	-0.31223	-3.90064	-0.12502	-0.00934	0.02423	-0.00602
247			2.46000	-7.19646	9.57519	-176.17656	-0.58148	-0.01593	0.08857	0.00771	-0.00147	-0.02045	0.01013	-0.00650	1.00598	6.81118	5.78217	169.31650	-0.04939	0.50756	0.01635	0.00167	-0.02886	0.00273	22.39641	0.77862	12.32048	0.07293	0.86072	0.39395	-0.00226	0.01307	0.03807	14.46250	6.12283	7.18580	0.00711	0.00067	0.00222	0.00033	0.00000	-0.00004	119.40359	-0.31187	-3.89408	-0.12459	-0.00948	0.02479	-0.00701
248			2.47000	-7.20951	9.50525	-176.05261	-0.58764	-0.01376	0.08909	0.00724	-0.00132	-0.01981	0.00991	-0.00785	1.00699	6.82186	5.82144	169.23029	-0.04850	0.50418	0.01727	0.00161	-0.02183	0.00259	22.41138	0.74998	12.26833	0.07024	0.85468	0.39253	-0.00136	0.00728	0.04143	14.43591	6.12276	7.19544	0.00714	0.00068	0.00232	0.00031	0.00000	-0.00003	119.36859	-0.31665	-3.89658	-0.12451	-0.00960	0.02531	-0.00819
249			2.48000	-7.22237	9.43440	-175.93420	-0.59664	-0.01223	0.08980	0.00622	-0.00119	-0.01918	0.00915	-0.00873	1.00915	6.83240	5.85183	169.15111	-0.05123	0.49920	0.01832	0.00157	-0.01526	0.00257	22.42004	0.72349	12.21237	0.07308	0.84737	0.39040	-0.00072	0.00344	0.04172	14.41161	6.12480	7.19886	0.00713	0.00068	0.00237	0.00029	-0.00000	-0.00001	119.32825	-0.32056	-3.90732	-0.12478	-0.00965	0.02559	-0.00921
250			2.49000	-7.23558	9.36384	-175.82074	-0.60585	-0.01043	0.08997	0.00503	-0.00101	-0.01848	0.00837	-0.01011	1.01170	6.84110	5.87534	169.07414	-0.05183	0.49431	0.01910	0.00132	-0.01081	0.00263	22.42410	0.69898	12.15689	0.07115	0.84007	0.38825	-0.00028	0.00267	0.04011	14.38980	6.13111	7.19644	0.00710	0.00069	0.00237	0.00026	-0.00001	0.00001	119.28416	-0.32134	-3.92561	-0.12535	-0.00963	0.02562	-0.00984
251			2.50000	-7.24907	9.29506	-175.71164	-0.61310	-0.01059	0.08962	0.00426	-0.00099	-0.01770	0.00795	-0.01121	1.01414	6.84588	5.89550	168.99663	-0.05222	0.49300	0.01902	0.00092	-0.00950	0.00264	22.42581	0.67497	12.10432	0.06846	0.83801	0.38750	-0.00013	0.00550	0.03813	14.37059	6.14032	7.18991	0.00707	0.00070	0.00235	0.00023	-0.00001	0.00002	119.23858	-0.32105	-3.95058	-0.12614	-0.00952	0.02544	-0.00991
252			2.51000	-7.26216	9.22876	-175.60699	-0.61982	-0.01118	0.08869	0.00436	-0.00101	-0.01685	0.00776	-0.01166	1.01584	6.84529	5.91620	168.91806	-0.05531	0.49245	0.01808	0.00048	-0.01116	0.00256	22.42743	0.64902	12.05551	0.06978	0.83836	0.38672	-0.00030	0.01183	0.03634	14.35451	6.14746	7.18256	0.00705	0.00072	0.00234	0.00018	-0.00001	0.00002	119.19447	-0.32493	-3.98238	-0.12692	-0.00929	0.02509	-0.00919
253			2.52000	-7.27398	9.16452	-175.50610	-0.62348	-0.00920	0.08719	0.00559	-0.00082	-0.01616	0.00719	-0.01211	1.01613	6.83936	5.94065	168.83754	-0.05544	0.48778	0.01742	0.00004	-0.01468	0.00259	22.43185	0.61894	12.01095	0.06826	0.83211	0.38348	-0.00077	0.02098	0.03444	14.34280	6.14665	7.17974	0.00705	0.00073	0.00231	0.00011	0.00001	-0.00000	119.15603	-0.33917	-4.02390	-0.12753	-0.00903	0.02470	-0.00754
254			2.53000	-7.28379	9.10103	-175.40666	-0.62737	-0.00725	0.08576	0.00794	-0.00064	-0.01589	0.00650	-0.01188	1.01471	6.82889	5.97072	168.75220	-0.05940	0.48118	0.01670	-0.00031	-0.01862	0.00269	22.44134	0.58303	11.97140	0.07314	0.82331	0.37890	-0.00155	0.03179	0.03221	14.33661	6.13571	7.18711	0.00705	0.00072	0.00226	0.00002	0.00002	-0.00004	119.12728	-0.36643	-4.07818	-0.12777	-0.00884	0.02443	-0.00519
255			2.54000	-7.29116	9.03736	-175.30574	-0.63262	-0.00764	0.08530	0.01094	-0.00067	-0.01609	0.00683	-0.01121	1.01147	6.81468	6.00665	168.65834	-0.06868	0.47898	0.01586	-0.00067	-0.02206	0.00282	22.45688	0.54086	11.93779	0.08358	0.82135	0.37720	-0.00259	0.04249	0.02995	14.33609	6.11873	7.20911	0.00702	0.00071	0.00220	-0.00006	0.00003	-0.00010	119.11026	-0.40365	-4.14583	-0.12753	-0.00875	0.02433	-0.00269
256			2.55000	-7.29606	8.97426	-175.20239	-0.63500	-0.00500	0.08459	0.01368	-0.00042	-0.01616	0.00818	-0.01119	1.00542	6.79714	6.04729	168.55501	-0.07437	0.47665	0.01508	-0.00106	-0.02413	0.00290	22.47748	0.49349	11.90994	0.08745	0.81947	0.37617	-0.00327	0.05049	0.02785	14.34021	6.10289	7.24801	0.00699	0.00069	0.00215	-0.00012	0.00003	-0.00016	119.10416	-0.44454	-4.22546	-0.12693	-0.00883	0.02452	-0.00070
257			2.56000	-7.29882	8.91382	-175.09837	-0.63590	-0.00234	0.08412	0.01562	-0.00018	-0.01585	0.00949	-0.01166	0.99811	6.77582	6.09034	168.44510	-0.07758	0.47363	0.01485	-0.00164	-0.02425	0.00295	22.50017	0.44319	11.88638	0.08688	0.81409	0.37446	-0.00325	0.05327	0.02641	14.34641	6.09281	7.30186	0.00692	0.00069	0.00214	-0.00014	0.00003	-0.00020	119.10525	-0.48250	-4.31297	-0.12596	-0.00912	0.02501	0.00023
258			2.57000	-7.29973	8.85826	-174.99712	-0.63757	-0.00050	0.08460	0.01690	-0.00003	-0.01516	0.01088	-0.01198	0.99082	6.74958	6.13241	168.33461	-0.08257	0.47165	0.01524	-0.00259	-0.02211	0.00295	22.52071	0.39329	11.86397	0.08835	0.80996	0.37388	-0.00266	0.04989	0.02622	14.35034	6.08762	7.36357	0.00682	0.00069	0.00214	-0.00008	0.00002	-0.00021	119.10773	-0.51060	-4.39838	-0.12481	-0.00964	0.02581	-0.00015
259			2.58000	-7.29864	8.80930	-174.90245	-0.63613	0.00025	0.08527	0.01762	0.00001	-0.01395	0.01177	-0.01216	0.98519	6.71698	6.16971	168.23016	-0.08436	0.47061	0.01607	-0.00375	-0.01793	0.00285	22.53494	0.34721	11.83918	0.08715	0.80592	0.37360	-0.00144	0.04111	0.02710	14.34659	6.08252	7.42189	0.00667	0.00069	0.00214	0.00005	0.00002	-0.00017	119.10524	-0.52476	-4.46711	-0.12364	-0.01026	0.02670	-0.00186
260			2.59000	-7.29551	8.76796	-174.81754	-0.63464	-0.00050	0.08634	0.01751	-0.00002	-0.01248	0.01163	-0.01131	0.98317	6.67743	6.19953	168.13683	-0.08807	0.46916	0.01720	-0.00507	-0.01249	0.00268	22.53992	0.30745	11.80960	0.09232	0.80197	0.37300	0.00002	0.02950	0.02827	14.33047	6.07193	7.46455	0.00649	0.00069	0.00211	0.00023	0.00003	-0.00009	119.09148	-0.52726	-4.50590	-0.12258	-0.01069	0.02724	-0.00469
261			2.60000	-7.29131	8.73404	-174.74323	-0.63485	-0.00012	0.08719	0.01577	-0.00000	-0.01107	0.01056	-0.00963	0.98360	6.63213	6.22077	168.05545	-0.09453	0.46407	0.01830	-0.00624	-0.00684	0.00251	22.53503	0.27499	11.77512	0.10407	0.79557	0.37075	0.00162	0.01838	0.02859	14.30028	6.05184	7.48330	0.00631	0.00068	0.00207	0.00039	0.00003	0.00000	119.06181	-0.52417	-4.50837	-0.12181	-0.01069	0.02711	-0.00813
262			2.61000	-7.28837	8.70584	-174.67712	-0.63594	0.00206	0.08769	0.01178	0.00007	-0.01025	0.00859	-0.00869	0.98618	6.58494	6.23445	167.98183	-0.09674	0.45542	0.01992	-0.00628	-0.00223	0.00258	22.52240	0.24913	11.73814	0.10908	0.78419	0.36693	0.00274	0.01067	0.02724	14.25852	6.02061	7.47766	0.00617	0.00067	0.00204	0.00049	0.00004	0.00008	119.01478	-0.52145	-4.47699	-0.12135	-0.01016	0.02623	-0.01137
263			2.62000	-7.28970	8.68015	-174.61365	-0.63729	0.00370	0.08785	0.00573	0.00012	-0.01039	0.00605	-0.00787	0.98958	6.54166	6.24338	167.90771	-0.09768	0.44562	0.02144	-0.00507	0.00025	0.00295	22.50651	0.22799	11.70250	0.11248	0.77091	0.36213	0.00293	0.00792	0.02418	14.21153	5.97931	7.45530	0.00610	0.00066	0.00204	0.00052	0.00004	0.00012	118.95367	-0.52539	-4.42392	-0.12112	-0.00925	0.02490	-0.01360
264			2.63000	-7.29789	8.65281	-174.54576	-0.63857	0.00422	0.08723	-0.00163	0.00015	-0.01156	0.00380	-0.00653	0.99411	6.50833	6.25181	167.82396	-0.09983	0.43809	0.02168	-0.00274	-0.00002	0.00350	22.49280	0.20896	11.67195	0.11904	0.76222	0.35790	0.00210	0.01025	0.02003	14.16643	5.93099	7.42865	0.00611	0.00066	0.00207	0.00047	0.00005	0.00013	118.88509	-0.54095	-4.36646	-0.12110	-0.00837	0.02372	-0.01450
265			2.64000	-7.31473	8.61936	-174.46663	-0.63839	0.00542	0.08643	-0.00952	0.00025	-0.01354	0.00267	-0.00575	0.99586	6.49008	6.26443	167.72276	-0.09998	0.43277	0.02154	0.00055	-0.00284	0.00421	22.48649	0.18922	11.64914	0.12155	0.75741	0.35541	0.00018	0.01641	0.01558	14.12763	5.87965	7.40827	0.00620	0.00066	0.00214	0.00040	0.00005	0.00010	118.81550	-0.56726	-4.31749	-0.12125	-0.00772	0.02302	-0.01428
266			2.65000	-7.34091	8.57657	-174.37254	-0.63180	0.00728	0.08566	-0.01707	0.00044	-0.01570	0.00263	-0.00524	0.99324	6.49033	6.28459	167.60101	-0.09530	0.42949	0.02152	0.00404	-0.00732	0.00493	22.49118	0.16680	11.63503	0.11874	0.75400	0.35407	-0.00226	0.02416	0.01163	14.09624	5.82945	7.39935	0.00633	0.00066	0.00223	0.00031	0.00005	0.00005	118.74930	-0.59958	-4.28326	-0.12151	-0.00728	0.02266	-0.01334
267			2.66000	-7.37574	8.52410	-174.26494	-0.62461	0.01089	0.08394	-0.02351	0.00078	-0.01698	0.00322	-0.00396	0.99011	6.51017	6.31353	167.46242	-0.09278	0.42563	0.02018	0.00714	-0.01208	0.00507	22.50833	0.14089	11.62842	0.12337	0.75098	0.35149	-0.00485	0.03074	0.00884	14.07158	5.78339	7.40353	0.00647	0.00067	0.00231	0.00023	0.00005	0.00000	118.68919	-0.63594	-4.26757	-0.12190	-0.00696	0.02248	-0.01190
268			2.67000	-7.41689	8.46519	-174.15080	-0.62148	0.01473	0.08252	-0.02819	0.00114	-0.01699	0.00416	-0.00307	0.98987	6.54724	6.34954	167.31714	-0.09089	0.42328	0.01870	0.00929	-0.01545	0.00471	22.53624	0.11243	11.62637	0.12925	0.74890	0.34940	-0.00702	0.03339	0.00767	14.05249	5.74273	7.42040	0.00657	0.00068	0.00236	0.00017	0.00005	-0.00005	118.63728	-0.67709	-4.27177	-0.12238	-0.00669	0.02226	-0.01015
269			2.68000	-7.46084	8.40571	-174.04001	-0.61989	0.01666	0.08134	-0.03048	0.00123	-0.01541	0.00609	-0.00313	0.99088	6.59586	6.38801	167.17863	-0.08695	0.42713	0.01684	0.00980	-0.01610	0.00385	22.57056	0.08406	11.62479	0.13010	0.75400	0.35034	-0.00777	0.03051	0.00786	14.03767	5.70911	7.44831	0.00663	0.00067	0.00234	0.00012	0.00004	-0.00010	118.59442	-0.72173	-4.29331	-0.12298	-0.00644	0.02194	-0.00841
270			2.69000	-7.50344	8.35303	-173.94434	-0.62005	0.01663	0.08144	-0.03018	0.00100	-0.01228	0.00877	-0.00431	0.99076	6.64779	6.42250	167.06059	-0.08194	0.43550	0.01582	0.00864	-0.01324	0.00287	22.60472	0.05974	11.62042	0.12537	0.76403	0.35457	-0.00664	0.02114	0.00854	14.02590	5.68635	7.48423	0.00664	0.00066	0.00226	0.00009	0.00003	-0.00013	118.55962	-0.76579	-4.32738	-0.12380	-0.00626	0.02160	-0.00712
271			2.70000	-7.54049	8.31515	-173.87593	-0.62220	0.01655	0.08177	-0.02731	0.00058	-0.00748	0.01051	-0.00554	0.99111	6.69394	6.44668	166.97499	-0.07820	0.44066	0.01536	0.00633	-0.00687	0.00178	22.63128	0.04419	11.61149	0.12286	0.76892	0.35686	-0.00416	0.00534	0.00863	14.01545	5.67845	7.52310	0.00663	0.00064	0.00214	0.00008	0.00001	-0.00013	118.52948	-0.80422	-4.36852	-0.12478	-0.00616	0.02126	-0.00674
272			2.71000	-7.56818	8.29928	-173.84467	-0.62733	0.01561	0.08223	-0.02234	0.00003	-0.00152	0.01121	-0.00714	0.99286	6.72591	6.45576	166.92973	-0.07521	0.44391	0.01535	0.00324	0.00179	0.00064	22.64356	0.04173	11.59791	0.11928	0.77116	0.35818	-0.00063	-0.01422	0.00748	14.00391	5.68694	7.55891	0.00660	0.00064	0.00198	0.00012	-0.00001	-0.00012	118.49892	-0.83179	-4.41117	-0.12589	-0.00609	0.02088	-0.00736
273			2.72000	-7.58431	8.31016	-173.85506	-0.63296	0.01375	0.08221	-0.01620	-0.00050	0.00473	0.00956	-0.00837	0.99579	6.73790	6.44771	166.92638	-0.07290	0.44041	0.01584	-0.00010	0.01070	-0.00045	22.63738	0.05448	11.58129	0.11772	0.76285	0.35475	0.00318	-0.03253	0.00465	13.98903	5.71063	7.58701	0.00658	0.00064	0.00182	0.00017	-0.00003	-0.00010	118.46371	-0.84480	-4.45028	-0.12701	-0.00596	0.02038	-0.00843
274			2.73000	-7.58874	8.34909	-173.90518	-0.63684	0.01076	0.08272	-0.00989	-0.00080	0.01049	0.00701	-0.00940	0.99930	6.72757	6.42426	166.95920	-0.06980	0.43636	0.01728	-0.00318	0.01741	-0.00146	22.61261	0.08106	11.56525	0.11383	0.75433	0.35184	0.00641	-0.04463	0.00008	13.96967	5.74663	7.60606	0.00661	0.00065	0.00168	0.00023	-0.00004	-0.00007	118.42393	-0.84317	-4.48207	-0.12801	-0.00573	0.01972	-0.00896
275			2.74000	-7.58258	8.41381	-173.98924	-0.64127	0.00577	0.08460	-0.00361	-0.00062	0.01551	0.00451	-0.01003	1.00253	6.69593	6.39094	167.01790	-0.07007	0.43502	0.01961	-0.00589	0.02029	-0.00234	22.57286	0.11696	11.55498	0.11142	0.75151	0.35215	0.00859	-0.04780	-0.00640	13.94582	5.78915	7.61887	0.00668	0.00068	0.00157	0.00029	-0.00004	-0.00006	118.38428	-0.83105	-4.50621	-0.12882	-0.00549	0.01910	-0.00838
276			2.75000	-7.56674	8.49843	-174.09927	-0.64645	0.00019	0.08682	0.00318	-0.00002	0.01935	0.00214	-0.01026	1.00571	6.64585	6.35524	167.08951	-0.07343	0.43495	0.02198	-0.00834	0.01905	-0.00285	22.52427	0.15635	11.55652	0.11101	0.75200	0.35385	0.00963	-0.04140	-0.01482	13.91720	5.82824	7.62996	0.00680	0.00071	0.00151	0.00036	-0.00003	-0.00005	118.35001	-0.81573	-4.52578	-0.12926	-0.00534	0.01871	-0.00693
277			2.76000	-7.54198	8.59356	-174.22557	-0.65194	-0.00550	0.08843	0.01040	0.00074	0.02139	-0.00055	-0.01049	1.01009	6.58156	6.32392	167.16039	-0.07668	0.43460	0.02390	-0.01015	0.01474	-0.00278	22.47341	0.19362	11.57516	0.10888	0.75094	0.35456	0.00933	-0.02732	-0.02426	13.88254	5.85327	7.64336	0.00689	0.00073	0.00150	0.00044	-0.00001	-0.00005	118.32346	-0.80676	-4.54706	-0.12918	-0.00528	0.01860	-0.00515
278			2.77000	-7.51000	8.68846	-174.35664	-0.65726	-0.00977	0.08973	0.01718	0.00124	0.02142	-0.00354	-0.01069	1.01282	6.50839	6.30135	167.21809	-0.08074	0.43070	0.02589	-0.01126	0.00895	-0.00217	22.42589	0.22485	11.61304	0.10702	0.74351	0.35285	0.00819	-0.00945	-0.03299	13.84042	5.85944	7.66120	0.00695	0.00073	0.00153	0.00054	0.00001	-0.00005	118.30505	-0.81424	-4.57659	-0.12866	-0.00531	0.01873	-0.00334
279			2.78000	-7.47351	8.77349	-174.48070	-0.65769	-0.01278	0.09074	0.02255	0.00137	0.01959	-0.00507	-0.01058	1.01175	6.43202	6.28934	167.25372	-0.08417	0.42947	0.02735	-0.01147	0.00326	-0.00113	22.38540	0.24796	11.66864	0.10408	0.74028	0.35283	0.00653	0.00762	-0.03963	13.79001	5.85006	7.68310	0.00697	0.00071	0.00157	0.00064	0.00002	-0.00005	118.29471	-0.84460	-4.61635	-0.12788	-0.00543	0.01911	-0.00174
280			2.79000	-7.43538	8.84255	-174.58862	-0.65231	-0.01480	0.09153	0.02580	0.00122	0.01653	-0.00398	-0.00964	1.00702	6.35734	6.28737	167.26459	-0.08879	0.43544	0.02760	-0.01117	-0.00140	-0.00002	22.35345	0.26297	11.73655	0.10377	0.75033	0.35758	0.00502	0.02047	-0.04331	13.73076	5.83230	7.70586	0.00696	0.00069	0.00160	0.00075	0.00003	-0.00004	118.29075	-0.89624	-4.66102	-0.12704	-0.00561	0.01966	-0.00081
281			2.80000	-7.39819	8.89375	-174.67607	-0.64772	-0.01715	0.09265	0.02670	0.00099	0.01315	-0.00181	-0.00901	1.00202	6.28799	6.29293	167.25484	-0.09397	0.44491	0.02764	-0.01050	-0.00452	0.00077	22.32932	0.27184	11.80891	0.10298	0.76515	0.36447	0.00382	0.02651	-0.04292	13.66277	5.81100	7.72442	0.00694	0.00069	0.00162	0.00085	0.00003	-0.00003	118.28877	-0.95980	-4.70123	-0.12628	-0.00568	0.02007	-0.00101
282			2.81000	-7.36426	8.92889	-174.74330	-0.64485	-0.01724	0.09322	0.02516	0.00065	0.01001	0.00004	-0.00924	0.99876	6.22600	6.30243	167.23413	-0.09565	0.45125	0.02777	-0.00934	-0.00575	0.00102	22.31026	0.27752	11.87646	0.09767	0.77384	0.36900	0.00311	0.02419	-0.03761	13.58768	5.78679	7.73548	0.00693	0.00069	0.00163	0.00092	0.00003	-0.00000	118.28271	-1.02245	-4.73099	-0.12574	-0.00555	0.02016	-0.00242
283			2.82000	-7.33519	8.95247	-174.79404	-0.64223	-0.01509	0.09285	0.02181	0.00039	0.00764	0.00147	-0.00910	0.99647	6.17162	6.31205	167.21413	-0.09729	0.45353	0.02737	-0.00845	-0.00503	0.00070	22.29219	0.28304	11.93056	0.09616	0.77683	0.37016	0.00324	0.01423	-0.02801	13.50878	5.75835	7.73962	0.00693	0.00069	0.00166	0.00095	0.00004	0.00001	118.26758	-1.07458	-4.75267	-0.12537	-0.00528	0.02005	-0.00464
284			2.83000	-7.31120	8.97007	-174.83418	-0.64092	-0.01517	0.09315	0.01786	0.00032	0.00646	0.00380	-0.00868	0.99499	6.12338	6.31824	167.20616	-0.10174	0.46152	0.02669	-0.00827	-0.00265	-0.00009	22.27124	0.29100	11.96466	0.09853	0.78939	0.37481	0.00407	-0.00096	-0.01620	13.43022	5.72494	7.74040	0.00694	0.00069	0.00169	0.00093	0.00004	0.00002	118.24117	-1.11361	-4.77536	-0.12508	-0.00507	0.01999	-0.00701
285			2.84000	-7.29130	8.98668	-174.87067	-0.64134	-0.01588	0.09328	0.01394	0.00036	0.00636	0.00528	-0.00886	0.99411	6.07899	6.31821	167.21872	-0.10461	0.46750	0.02627	-0.00840	0.00081	-0.00113	22.24461	0.30310	11.97587	0.09835	0.79789	0.37772	0.00514	-0.01851	-0.00374	13.35475	5.68725	7.74128	0.00696	0.00070	0.00172	0.00089	0.00005	0.00002	118.20441	-1.14219	-4.80718	-0.12489	-0.00501	0.02010	-0.00897
286			2.85000	-7.27456	9.00551	-174.90927	-0.64235	-0.01583	0.09271	0.01001	0.00042	0.00691	0.00499	-0.00953	0.99358	6.03673	6.31107	167.25529	-0.10442	0.46690	0.02626	-0.00852	0.00393	-0.00219	22.21131	0.31990	11.96510	0.09514	0.79528	0.37599	0.00602	-0.03429	0.00727	13.28262	5.64650	7.74398	0.00697	0.00070	0.00172	0.00086	0.00005	0.00002	118.16036	-1.16469	-4.84897	-0.12474	-0.00503	0.02025	-0.01007
287			2.86000	-7.26062	9.02761	-174.95258	-0.64469	-0.01571	0.09236	0.00597	0.00048	0.00755	0.00397	-0.00984	0.99342	5.99583	6.29858	167.31329	-0.10608	0.46389	0.02662	-0.00872	0.00523	-0.00303	22.17232	0.34047	11.93668	0.09550	0.79026	0.37327	0.00677	-0.04518	0.01517	13.21280	5.60410	7.74973	0.00699	0.00070	0.00171	0.00083	0.00005	0.00001	118.11374	-1.18400	-4.89604	-0.12482	-0.00505	0.02036	-0.01014
288			2.87000	-7.24989	9.05173	-174.99889	-0.64631	-0.01589	0.09198	0.00177	0.00049	0.00753	0.00252	-0.00972	0.99527	5.95671	6.28462	167.38423	-0.10720	0.46119	0.02705	-0.00849	0.00388	-0.00338	22.13044	0.36299	11.89726	0.09664	0.78579	0.37064	0.00699	-0.04965	0.01934	13.14414	5.56150	7.76048	0.00700	0.00071	0.00170	0.00082	0.00005	-0.00001	118.06918	-1.19965	-4.94208	-0.12511	-0.00506	0.02044	-0.00931
289			2.88000	-7.24337	9.07438	-175.04234	-0.64745	-0.01585	0.09111	-0.00236	0.00041	0.00632	0.00112	-0.00988	0.99885	5.92064	6.27412	167.45564	-0.10562	0.45996	0.02710	-0.00751	-0.00024	-0.00307	22.08994	0.38502	11.85401	0.09335	0.78310	0.36858	0.00615	-0.04740	0.02009	13.07610	5.52071	7.77847	0.00700	0.00072	0.00171	0.00080	0.00005	-0.00004	118.03024	-1.20978	-4.98317	-0.12570	-0.00512	0.02070	-0.00785
290			2.89000	-7.24209	9.09127	-175.07495	-0.64788	-0.01492	0.08994	-0.00599	0.00023	0.00377	0.00058	-0.01036	1.00138	5.88944	6.27182	167.51419	-0.10269	0.46081	0.02671	-0.00588	-0.00659	-0.00212	22.05555	0.40378	11.81329	0.08627	0.78410	0.36804	0.00443	-0.03918	0.01827	13.00903	5.48375	7.80482	0.00699	0.00073	0.00176	0.00077	0.00005	-0.00007	117.99920	-1.21382	-5.01905	-0.12640	-0.00524	0.02115	-0.00603
291			2.90000	-7.24671	9.09830	-175.08830	-0.64534	-0.01361	0.08911	-0.00856	0.00001	0.00001	0.00152	-0.01030	1.00143	5.86519	6.28110	167.54820	-0.10099	0.46577	0.02602	-0.00382	-0.01416	-0.00072	22.03160	0.41672	11.77978	0.08100	0.79272	0.37072	0.00244	-0.02681	0.01487	12.94412	5.45145	7.83938	0.00697	0.00075	0.00185	0.00073	0.00005	-0.00010	117.97701	-1.21257	-5.05249	-0.12703	-0.00542	0.02177	-0.00415
292			2.91000	-7.25728	9.09206	-175.07492	-0.64341	-0.01309	0.08858	-0.00992	-0.00023	-0.00476	0.00286	-0.00980	1.00123	5.84994	6.30325	167.54930	-0.10199	0.47215	0.02506	-0.00142	-0.02189	0.00089	22.02148	0.42246	11.75614	0.08001	0.80383	0.37437	0.00036	-0.01226	0.01060	12.88253	5.42233	7.87994	0.00694	0.00077	0.00198	0.00068	0.00005	-0.00011	117.96317	-1.20692	-5.08656	-0.12746	-0.00570	0.02256	-0.00259
293			2.92000	-7.27375	9.07037	-175.02896	-0.64098	-0.00989	0.08681	-0.01047	-0.00037	-0.01001	0.00332	-0.00942	1.00153	5.84534	6.33809	167.51306	-0.10048	0.47244	0.02356	0.00122	-0.02856	0.00238	22.02665	0.42075	11.74315	0.07845	0.80524	0.37363	-0.00170	0.00207	0.00643	12.82418	5.39293	7.92134	0.00691	0.00079	0.00212	0.00065	0.00005	-0.00011	117.95515	-1.19632	-5.12132	-0.12764	-0.00612	0.02359	-0.00173
294			2.93000	-7.29603	9.03240	-174.94771	-0.63742	-0.00588	0.08489	-0.01061	-0.00034	-0.01507	0.00356	-0.00871	1.00313	5.85189	6.38395	167.44064	-0.09809	0.47149	0.02194	0.00366	-0.03341	0.00347	22.04647	0.41233	11.73897	0.07906	0.80436	0.37197	-0.00352	0.01323	0.00391	12.76766	5.35994	7.95593	0.00689	0.00080	0.00227	0.00065	0.00006	-0.00007	117.94901	-1.17888	-5.15333	-0.12766	-0.00663	0.02471	-0.00171
295			2.94000	-7.32352	8.97880	-174.83315	-0.63177	-0.00202	0.08340	-0.01014	-0.00015	-0.01932	0.00459	-0.00717	1.00399	5.86881	6.43736	167.33980	-0.09770	0.47270	0.02016	0.00564	-0.03584	0.00398	22.07774	0.39876	11.73906	0.08559	0.80769	0.37191	-0.00517	0.01930	0.00411	12.71121	5.32236	7.97561	0.00686	0.00081	0.00239	0.00066	0.00006	-0.00001	117.94096	-1.15305	-5.17762	-0.12753	-0.00704	0.02555	-0.00228
296			2.95000	-7.35421	8.91140	-174.69255	-0.62698	0.00566	0.08117	-0.00845	0.00053	-0.02187	0.00612	-0.00584	1.00481	5.89363	6.49348	167.22325	-0.09650	0.47130	0.01785	0.00673	-0.03529	0.00378	22.11571	0.38221	11.73754	0.09209	0.80955	0.37081	-0.00622	0.01955	0.00713	12.65490	5.28145	7.97634	0.00681	0.00081	0.00243	0.00066	0.00005	0.00007	117.92925	-1.11897	-5.19133	-0.12747	-0.00729	0.02590	-0.00300
297			2.96000	-7.38480	8.83362	-174.53702	-0.62257	0.01280	0.07849	-0.00490	0.00134	-0.02252	0.00797	-0.00490	1.00660	5.92233	6.54762	167.10577	-0.09371	0.47165	0.01505	0.00664	-0.03258	0.00303	22.15520	0.36484	11.72907	0.09612	0.81316	0.36994	-0.00631	0.01475	0.01237	12.60163	5.23948	7.96009	0.00676	0.00080	0.00240	0.00061	0.00005	0.00012	117.91431	-1.07904	-5.19532	-0.12756	-0.00742	0.02590	-0.00350
298			2.97000	-7.41149	8.75028	-174.37819	-0.61931	0.01828	0.07625	0.00039	0.00201	-0.02176	0.01050	-0.00458	1.00710	5.94942	6.59603	167.00037	-0.09108	0.47515	0.01240	0.00547	-0.02827	0.00213	22.19107	0.34851	11.70988	0.09746	0.82053	0.37083	-0.00535	0.00601	0.01896	12.55620	5.19927	7.93376	0.00671	0.00080	0.00233	0.00049	0.00004	0.00014	117.89789	-1.03774	-5.19353	-0.12767	-0.00749	0.02570	-0.00350
299			2.98000	-7.43151	8.66647	-174.22531	-0.61667	0.02299	0.07457	0.00644	0.00250	-0.02017	0.01331	-0.00585	1.00648	5.96933	6.63583	166.91583	-0.08393	0.48056	0.01073	0.00326	-0.02228	0.00141	22.21840	0.33494	11.67798	0.08747	0.82823	0.37320	-0.00317	-0.00561	0.02585	12.52307	5.16356	7.90758	0.00669	0.00079	0.00224	0.00033	0.00004	0.00011	117.88280	-1.00024	-5.19083	-0.12760	-0.00755	0.02546	-0.00283
300			2.99000	-7.44394	8.58641	-174.08362	-0.61474	0.02662	0.07343	0.01219	0.00273	-0.01829	0.01460	-0.00767	1.00579	5.97717	6.66455	166.85483	-0.07479	0.48159	0.01047	0.00074	-0.01446	0.00096	22.23311	0.32570	11.63348	0.07392	0.82627	0.37264	-0.00087	-0.01805	0.03155	12.50379	5.13410	7.89185	0.00670	0.00079	0.00219	0.00017	0.00003	0.00005	117.87238	-0.96991	-5.18961	-0.12724	-0.00766	0.02545	-0.00158
301			3.00000	-7.44924	8.51285	-173.95448	-0.61918	0.02830	0.07319	0.01743	0.00263	-0.01667	0.01458	-0.00868	1.00633	5.96887	6.68097	166.81436	-0.07407	0.47864	0.01076	-0.00181	-0.00587	0.00066	22.23243	0.32141	11.57869	0.07156	0.81982	0.36997	0.00113	-0.02820	0.03495	12.49597	5.11154	7.89307	0.00674	0.00079	0.00223	0.00005	0.00003	-0.00002	117.86852	-0.94819	-5.18966	-0.12662	-0.00790	0.02585	-0.00024
302			3.01000	-7.44838	8.44716	-173.83585	-0.62227	0.02953	0.07269	0.02219	0.00237	-0.01531	0.01369	-0.00915	1.00716	5.94126	6.68581	166.78615	-0.07366	0.47328	0.01117	-0.00445	0.00185	0.00053	22.21567	0.32124	11.51837	0.07017	0.81045	0.36571	0.00296	-0.03285	0.03502	12.49376	5.09543	7.91113	0.00678	0.00081	0.00234	0.00001	0.00003	-0.00008	117.87019	-0.93630	-5.19019	-0.12585	-0.00824	0.02661	0.00057
303			3.02000	-7.44217	8.39023	-173.72464	-0.62117	0.03148	0.07193	0.02646	0.00207	-0.01414	0.01227	-0.00889	1.00709	5.89322	6.68212	166.75964	-0.07228	0.46539	0.01184	-0.00676	0.00714	0.00060	22.18482	0.32294	11.45955	0.06888	0.79823	0.36015	0.00432	-0.03008	0.03116	12.48942	5.08437	7.93971	0.00683	0.00083	0.00248	0.00008	0.00002	-0.00011	117.87370	-0.93605	-5.19091	-0.12514	-0.00853	0.02744	0.00055
304			3.03000	-7.43109	8.34315	-173.61993	-0.61784	0.03415	0.07154	0.03008	0.00168	-0.01296	0.01182	-0.00720	1.00514	5.82704	6.67428	166.72610	-0.07619	0.45930	0.01215	-0.00904	0.00936	0.00080	22.14441	0.32381	11.41026	0.07568	0.79288	0.35688	0.00561	-0.02058	0.02386	12.47556	5.07549	7.96959	0.00687	0.00085	0.00260	0.00023	0.00002	-0.00011	117.87520	-0.94867	-5.19156	-0.12470	-0.00865	0.02801	-0.00020
305			3.04000	-7.41552	8.30735	-173.52399	-0.61432	0.03521	0.07164	0.03228	0.00112	-0.01147	0.01219	-0.00556	1.00385	5.74815	6.66655	166.68144	-0.08078	0.45855	0.01237	-0.01066	0.00888	0.00105	22.10041	0.32162	11.37737	0.08052	0.79585	0.35734	0.00606	-0.00625	0.01416	12.44689	5.06406	7.99290	0.00689	0.00087	0.00268	0.00043	0.00003	-0.00007	117.87181	-0.97134	-5.19078	-0.12461	-0.00854	0.02814	-0.00143
306			3.05000	-7.39678	8.28331	-173.44073	-0.60998	0.03577	0.07196	0.03202	0.00057	-0.00962	0.01270	-0.00445	1.00252	5.66415	6.66193	166.62605	-0.08317	0.45936	0.01292	-0.01098	0.00660	0.00133	22.05847	0.31506	11.36479	0.08037	0.79986	0.35901	0.00545	0.01024	0.00319	12.40175	5.04554	8.00506	0.00691	0.00088	0.00271	0.00063	0.00004	-0.00001	117.86198	-0.99746	-5.18784	-0.12481	-0.00821	0.02784	-0.00285
307			3.06000	-7.37717	8.26962	-173.37280	-0.60767	0.03380	0.07276	0.02924	0.00012	-0.00763	0.01305	-0.00366	0.99943	5.58295	6.66173	166.56201	-0.08785	0.46080	0.01361	-0.01056	0.00355	0.00157	22.02280	0.30419	11.37343	0.08111	0.80329	0.36089	0.00442	0.02557	-0.00766	12.34205	5.01871	8.00564	0.00690	0.00087	0.00271	0.00078	0.00004	0.00005	117.84553	-1.02076	-5.18542	-0.12512	-0.00776	0.02719	-0.00403
308			3.07000	-7.35890	8.26383	-173.32080	-0.60708	0.03120	0.07426	0.02486	-0.00014	-0.00574	0.01217	-0.00304	0.99594	5.51090	6.66601	166.49243	-0.09326	0.45775	0.01531	-0.00937	0.00053	0.00187	21.99585	0.29038	11.40102	0.08381	0.79763	0.36013	0.00325	0.03643	-0.01682	12.27281	4.98643	7.99744	0.00688	0.00086	0.00266	0.00086	0.00004	0.00008	117.82503	-1.03740	-5.18752	-0.12545	-0.00732	0.02640	-0.00451
309			3.08000	-7.34310	8.26321	-173.28342	-0.60812	0.02932	0.07581	0.02007	-0.00023	-0.00408	0.01044	-0.00235	0.99339	5.45146	6.67385	166.42148	-0.09925	0.45100	0.01726	-0.00770	-0.00169	0.00208	21.97807	0.27572	11.44265	0.08938	0.78572	0.35711	0.00213	0.04090	-0.02265	12.20044	4.95399	7.98537	0.00685	0.00084	0.00257	0.00086	0.00004	0.00008	117.80459	-1.04623	-5.19726	-0.12577	-0.00708	0.02576	-0.00433
310			3.09000	-7.33014	8.26480	-173.25784	-0.60871	0.02755	0.07744	0.01518	-0.00019	-0.00282	0.00920	-0.00171	0.99230	5.40598	6.68338	166.35474	-0.10413	0.44717	0.01902	-0.00562	-0.00276	0.00205	21.96812	0.26227	11.49073	0.09436	0.77849	0.35607	0.00113	0.03913	-0.02426	12.13073	4.92644	7.97351	0.00682	0.00082	0.00245	0.00080	0.00003	0.00007	117.78615	-1.05001	-5.21637	-0.12611	-0.00711	0.02545	-0.00411
311			3.10000	-7.32066	8.26553	-173.24063	-0.60867	0.02583	0.07840	0.00985	-0.00003	-0.00189	0.00863	-0.00108	0.99167	5.37528	6.69255	166.29829	-0.10831	0.44623	0.01977	-0.00328	-0.00275	0.00166	21.96397	0.25152	11.53661	0.09933	0.77665	0.35629	0.00037	0.03198	-0.02133	12.06718	4.90680	7.96333	0.00684	0.00081	0.00233	0.00073	0.00002	0.00005	117.76813	-1.05410	-5.24429	-0.12659	-0.00735	0.02550	-0.00439
312			3.11000	-7.31560	8.26273	-173.22990	-0.60685	0.02602	0.07819	0.00396	0.00018	-0.00114	0.00856	-0.00110	0.99083	5.36013	6.69945	166.25887	-0.10777	0.44572	0.01974	-0.00080	-0.00195	0.00098	21.96353	0.24417	11.57200	0.09852	0.77594	0.35629	-0.00009	0.02069	-0.01438	12.00984	4.89478	7.95271	0.00689	0.00081	0.00224	0.00067	0.00001	0.00005	117.74747	-1.06281	-5.27489	-0.12708	-0.00752	0.02557	-0.00502
313			3.12000	-7.31545	8.25546	-173.22493	-0.60636	0.02647	0.07861	-0.00205	0.00039	-0.00044	0.00862	-0.00232	0.98975	5.36017	6.70286	166.24179	-0.10350	0.44547	0.02066	0.00127	-0.00078	0.00016	21.96480	0.24048	11.59093	0.09068	0.77405	0.35697	-0.00018	0.00694	-0.00488	11.95728	4.88820	7.93923	0.00695	0.00081	0.00219	0.00063	0.00000	0.00006	117.72388	-1.07672	-5.29935	-0.12749	-0.00738	0.02533	-0.00526
314			3.13000	-7.32009	8.24507	-173.22569	-0.60810	0.02658	0.07956	-0.00759	0.00050	0.00031	0.00865	-0.00375	0.98931	5.37315	6.70227	166.25017	-0.09978	0.44526	0.02197	0.00261	0.00051	-0.00080	21.96568	0.24051	11.59038	0.08393	0.77179	0.35771	0.00009	-0.00747	0.00531	11.90904	4.88506	7.92368	0.00702	0.00082	0.00218	0.00058	-0.00000	0.00006	117.70092	-1.09327	-5.31358	-0.12774	-0.00702	0.02484	-0.00463
315			3.14000	-7.32871	8.23456	-173.23225	-0.60856	0.02732	0.07961	-0.01212	0.00048	0.00115	0.00878	-0.00442	0.98913	5.39506	6.69764	166.28352	-0.09686	0.44474	0.02228	0.00319	0.00179	-0.00171	21.96371	0.24440	11.57100	0.08165	0.77020	0.35718	0.00065	-0.02061	0.01407	11.86523	4.88341	7.90893	0.00706	0.00082	0.00218	0.00053	-0.00000	0.00005	117.68272	-1.10823	-5.31871	-0.12779	-0.00667	0.02437	-0.00343
316			3.15000	-7.34014	8.22717	-173.24492	-0.60875	0.02912	0.08025	-0.01547	0.00032	0.00215	0.00910	-0.00470	0.98978	5.42116	6.68941	166.33775	-0.09437	0.44448	0.02314	0.00312	0.00303	-0.00249	21.95679	0.25206	11.53705	0.08150	0.76973	0.35743	0.00143	-0.03066	0.01966	11.82506	4.88040	7.89638	0.00706	0.00082	0.00216	0.00049	0.00000	0.00005	117.67021	-1.11692	-5.31598	-0.12759	-0.00638	0.02392	-0.00229
317			3.16000	-7.35319	8.22580	-173.26469	-0.60945	0.02760	0.08131	-0.01777	0.00002	0.00344	0.00918	-0.00473	0.99227	5.44724	6.67819	166.40659	-0.09310	0.44767	0.02396	0.00259	0.00420	-0.00306	21.94388	0.26317	11.49547	0.08284	0.77271	0.35879	0.00232	-0.03666	0.02111	11.78753	4.87367	7.88648	0.00702	0.00082	0.00214	0.00045	0.00001	0.00004	117.66187	-1.11518	-5.30543	-0.12714	-0.00610	0.02336	-0.00141
318			3.17000	-7.36660	8.23259	-173.29355	-0.61203	0.02701	0.08252	-0.01926	-0.00032	0.00513	0.00911	-0.00515	0.99416	5.47003	6.66480	166.48346	-0.09237	0.44919	0.02506	0.00182	0.00507	-0.00344	21.92511	0.27729	11.45419	0.08301	0.77388	0.35975	0.00304	-0.03797	0.01822	11.75341	4.86406	7.88044	0.00695	0.00080	0.00212	0.00038	0.00001	0.00002	117.65697	-1.10056	-5.28826	-0.12649	-0.00583	0.02276	-0.00050
319			3.18000	-7.37926	8.24851	-173.33437	-0.61415	0.02572	0.08373	-0.02002	-0.00064	0.00722	0.00887	-0.00645	0.99577	5.48791	6.65034	166.56282	-0.08834	0.45151	0.02653	0.00097	0.00523	-0.00364	21.90227	0.29366	11.42065	0.07553	0.77466	0.36126	0.00309	-0.03479	0.01164	11.72525	4.85556	7.87957	0.00688	0.00079	0.00210	0.00029	0.00001	0.00000	117.65666	-1.07355	-5.26753	-0.12576	-0.00571	0.02229	0.00059
320			3.19000	-7.39028	8.27341	-173.38885	-0.61799	0.02329	0.08454	-0.01996	-0.00084	0.00932	0.00780	-0.00764	0.99835	5.50077	6.63655	166.63974	-0.08587	0.45209	0.02765	0.00029	0.00436	-0.00355	21.87844	0.31126	11.40073	0.06976	0.77194	0.36092	0.00277	-0.02782	0.00259	11.70508	4.85155	7.88291	0.00683	0.00078	0.00206	0.00019	0.00000	-0.00001	117.66158	-1.03781	-5.24522	-0.12499	-0.00576	0.02201	0.00152
321			3.20000	-7.39882	8.30593	-173.45561	-0.62066	0.02252	0.08503	-0.01871	-0.00101	0.01095	0.00636	-0.00832	1.00150	5.50878	6.62522	166.70935	-0.08357	0.45015	0.02874	-0.00027	0.00282	-0.00322	21.85693	0.32892	11.39764	0.06604	0.76577	0.35918	0.00222	-0.01866	-0.00708	11.69215	4.85179	7.88707	0.00681	0.00078	0.00201	0.00012	-0.00000	-0.00001	117.66976	-0.99912	-5.22113	-0.12427	-0.00580	0.02171	0.00183
322			3.21000	-7.40442	8.34342	-173.53003	-0.62146	0.02272	0.08563	-0.01642	-0.00112	0.01181	0.00500	-0.00865	1.00371	5.51189	6.61708	166.76773	-0.08149	0.44735	0.03005	-0.00075	0.00134	-0.00272	21.83989	0.34558	11.41130	0.06342	0.75872	0.35746	0.00159	-0.00906	-0.01567	11.68410	4.85386	7.89011	0.00685	0.00078	0.00196	0.00008	-0.00000	-0.00001	117.67764	-0.96370	-5.19727	-0.12371	-0.00568	0.02122	0.00146
323			3.22000	-7.40720	8.38236	-173.60658	-0.62075	0.02033	0.08657	-0.01360	-0.00100	0.01193	0.00444	-0.00854	1.00491	5.51022	6.61185	166.81284	-0.08156	0.44973	0.03098	-0.00120	0.00024	-0.00210	21.82795	0.36031	11.43918	0.06266	0.75978	0.35886	0.00104	-0.00020	-0.02236	11.67873	4.85567	7.89404	0.00692	0.00079	0.00190	0.00006	0.00000	-0.00002	117.68263	-0.93715	-5.18050	-0.12341	-0.00550	0.02070	0.00069
324			3.23000	-7.40752	8.41973	-173.68098	-0.62035	0.01796	0.08783	-0.01064	-0.00082	0.01152	0.00481	-0.00781	1.00448	5.50406	6.60902	166.84552	-0.08589	0.45420	0.03156	-0.00171	-0.00073	-0.00153	21.82055	0.37241	11.47747	0.06705	0.76684	0.36247	0.00064	0.00765	-0.02674	11.67384	4.85506	7.90281	0.00701	0.00079	0.00185	0.00006	0.00001	-0.00004	117.68372	-0.92159	-5.17722	-0.12343	-0.00542	0.02043	-0.00026
325			3.24000	-7.40579	8.45376	-173.75046	-0.61962	0.01684	0.08895	-0.00776	-0.00068	0.01060	0.00531	-0.00730	1.00364	5.49378	6.60836	166.86861	-0.08904	0.45792	0.03223	-0.00221	-0.00180	-0.00109	21.81642	0.38113	11.52190	0.06832	0.77325	0.36614	0.00035	0.01390	-0.02843	11.66632	4.84972	7.91854	0.00709	0.00080	0.00185	0.00011	0.00002	-0.00005	117.68037	-0.91429	-5.18773	-0.12357	-0.00552	0.02057	-0.00125
326			3.25000	-7.40264	8.48340	-173.81183	-0.61787	0.01634	0.08940	-0.00523	-0.00056	0.00896	0.00520	-0.00684	1.00293	5.48012	6.60978	166.88493	-0.09019	0.45909	0.03272	-0.00252	-0.00278	-0.00074	21.81403	0.38634	11.56772	0.06672	0.77493	0.36765	0.00020	0.01751	-0.02727	11.65225	4.83898	7.93955	0.00715	0.00080	0.00190	0.00022	0.00002	-0.00006	117.67262	-0.91186	-5.20784	-0.12383	-0.00572	0.02101	-0.00214
327			3.26000	-7.39927	8.50778	-173.86047	-0.61381	0.01587	0.08942	-0.00335	-0.00045	0.00653	0.00432	-0.00609	1.00106	5.46490	6.61278	166.89536	-0.08994	0.45699	0.03324	-0.00246	-0.00330	-0.00040	21.81241	0.38867	11.61043	0.06431	0.77032	0.36639	0.00013	0.01786	-0.02361	11.62790	4.82442	7.96061	0.00718	0.00081	0.00197	0.00037	0.00003	-0.00005	117.66128	-0.91341	-5.23186	-0.12427	-0.00594	0.02150	-0.00273
328			3.27000	-7.39711	8.52613	-173.89157	-0.61112	0.01638	0.08935	-0.00228	-0.00035	0.00353	0.00302	-0.00528	1.00075	5.45046	6.61670	166.89972	-0.08924	0.45299	0.03384	-0.00203	-0.00333	-0.00007	21.81111	0.38911	11.64615	0.06093	0.76305	0.36403	0.00009	0.01538	-0.01819	11.59097	4.80869	7.97474	0.00720	0.00081	0.00203	0.00054	0.00002	-0.00001	117.64819	-0.91929	-5.25379	-0.12504	-0.00617	0.02200	-0.00294
329			3.28000	-7.39729	8.53796	-173.90268	-0.60894	0.01712	0.08881	-0.00224	-0.00025	0.00051	0.00235	-0.00405	1.00141	5.43922	6.62096	166.89839	-0.08950	0.45117	0.03358	-0.00131	-0.00325	0.00019	21.81038	0.38850	11.67217	0.05818	0.76075	0.36271	0.00001	0.01148	-0.01195	11.54041	4.79371	7.97447	0.00721	0.00080	0.00204	0.00073	0.00002	0.00005	117.63493	-0.93087	-5.26614	-0.12619	-0.00636	0.02241	-0.00274
330			3.29000	-7.40067	8.54389	-173.89597	-0.60775	0.01830	0.08790	-0.00383	-0.00018	-0.00180	0.00261	-0.00324	1.00092	5.43297	6.62556	166.89384	-0.08893	0.45153	0.03273	-0.00042	-0.00352	0.00026	21.81070	0.38710	11.68763	0.05058	0.76262	0.36268	-0.00011	0.00766	-0.00591	11.47645	4.78061	7.95436	0.00719	0.00080	0.00202	0.00090	0.00001	0.00011	117.62345	-0.95137	-5.26062	-0.12760	-0.00631	0.02242	-0.00181
331			3.30000	-7.40822	8.54594	-173.87775	-0.60895	0.01883	0.08759	-0.00786	-0.00015	-0.00296	0.00394	-0.00384	1.00089	5.43278	6.63074	166.89003	-0.08459	0.45687	0.03236	0.00046	-0.00444	0.00013	21.81267	0.38475	11.69378	0.03095	0.77066	0.36628	-0.00017	0.00504	-0.00117	11.40144	4.77054	7.91584	0.00716	0.00079	0.00197	0.00102	-0.00000	0.00015	117.61809	-0.98347	-5.23290	-0.12919	-0.00592	0.02195	0.00041
332			3.31000	-7.42142	8.54783	-173.85596							0.00619	-0.00498	1.00060	5.43877	6.63706	166.89047							21.81680	0.38149	11.69380							11.32056	4.76585	7.86827							117.62579	-1.02813	-5.18762
333			3.32000	-7.44299	8.55389	-173.83638							0.00800	-0.00595	0.99888	5.45106	6.64500	166.89540							21.82377	0.37792	11.69228							11.24038	4.77088	7.82391							117.65370	-1.08448	-5.13711
[truncated: 11 more columns]
