# Supplementary material for: Analysis of the impact of different landing heights and lateralities on lower limb joint load based on statistical parametric mapping
Source: PLoS One. 2025 May 30;20(5):e0324656. doi: 10.1371/journal.pone.0324656 (PMC12124505; doi:10.1371/journal.pone.0324656)
Supplement: S1 File — (ZIP) [file pone.0324656.s001.zip › Original data/008/右前30.txt]

	C:\Users\dell\Documents\Qualisys-GAIT1214\Data\jiaoyuhao_jiaoyuhao_2023-11-18_WJN008\2023-11-18\2023-11-18_unspecified\Gait LB - CAST 2.c3d	C:\Users\dell\Documents\Qualisys-GAIT1214\Data\jiaoyuhao_jiaoyuhao_2023-11-18_WJN008\2023-11-18\2023-11-18_unspecified\Gait LB - CAST 2.c3d	C:\Users\dell\Documents\Qualisys-GAIT1214\Data\jiaoyuhao_jiaoyuhao_2023-11-18_WJN008\2023-11-18\2023-11-18_unspecified\Gait LB - CAST 2.c3d	C:\Users\dell\Documents\Qualisys-GAIT1214\Data\jiaoyuhao_jiaoyuhao_2023-11-18_WJN008\2023-11-18\2023-11-18_unspecified\Gait LB - CAST 2.c3d	C:\Users\dell\Documents\Qualisys-GAIT1214\Data\jiaoyuhao_jiaoyuhao_2023-11-18_WJN008\2023-11-18\2023-11-18_unspecified\Gait LB - CAST 2.c3d	C:\Users\dell\Documents\Qualisys-GAIT1214\Data\jiaoyuhao_jiaoyuhao_2023-11-18_WJN008\2023-11-18\2023-11-18_unspecified\Gait LB - CAST 2.c3d	C:\Users\dell\Documents\Qualisys-GAIT1214\Data\jiaoyuhao_jiaoyuhao_2023-11-18_WJN008\2023-11-18\2023-11-18_unspecified\Gait LB - CAST 2.c3d	C:\Users\dell\Documents\Qualisys-GAIT1214\Data\jiaoyuhao_jiaoyuhao_2023-11-18_WJN008\2023-11-18\2023-11-18_unspecified\Gait LB - CAST 2.c3d	C:\Users\dell\Documents\Qualisys-GAIT1214\Data\jiaoyuhao_jiaoyuhao_2023-11-18_WJN008\2023-11-18\2023-11-18_unspecified\Gait LB - CAST 2.c3d	C:\Users\dell\Documents\Qualisys-GAIT1214\Data\jiaoyuhao_jiaoyuhao_2023-11-18_WJN008\2023-11-18\2023-11-18_unspecified\Gait LB - CAST 2.c3d	C:\Users\dell\Documents\Qualisys-GAIT1214\Data\jiaoyuhao_jiaoyuhao_2023-11-18_WJN008\2023-11-18\2023-11-18_unspecified\Gait LB - CAST 2.c3d	C:\Users\dell\Documents\Qualisys-GAIT1214\Data\jiaoyuhao_jiaoyuhao_2023-11-18_WJN008\2023-11-18\2023-11-18_unspecified\Gait LB - CAST 2.c3d	C:\Users\dell\Documents\Qualisys-GAIT1214\Data\jiaoyuhao_jiaoyuhao_2023-11-18_WJN008\2023-11-18\2023-11-18_unspecified\Gait LB - CAST 2.c3d	C:\Users\dell\Documents\Qualisys-GAIT1214\Data\jiaoyuhao_jiaoyuhao_2023-11-18_WJN008\2023-11-18\2023-11-18_unspecified\Gait LB - CAST 2.c3d	C:\Users\dell\Documents\Qualisys-GAIT1214\Data\jiaoyuhao_jiaoyuhao_2023-11-18_WJN008\2023-11-18\2023-11-18_unspecified\Gait LB - CAST 2.c3d	C:\Users\dell\Documents\Qualisys-GAIT1214\Data\jiaoyuhao_jiaoyuhao_2023-11-18_WJN008\2023-11-18\2023-11-18_unspecified\Gait LB - CAST 2.c3d	C:\Users\dell\Documents\Qualisys-GAIT1214\Data\jiaoyuhao_jiaoyuhao_2023-11-18_WJN008\2023-11-18\2023-11-18_unspecified\Gait LB - CAST 2.c3d	C:\Users\dell\Documents\Qualisys-GAIT1214\Data\jiaoyuhao_jiaoyuhao_2023-11-18_WJN008\2023-11-18\2023-11-18_unspecified\Gait LB - CAST 2.c3d	C:\Users\dell\Documents\Qualisys-GAIT1214\Data\jiaoyuhao_jiaoyuhao_2023-11-18_WJN008\2023-11-18\2023-11-18_unspecified\Gait LB - CAST 2.c3d	C:\Users\dell\Documents\Qualisys-GAIT1214\Data\jiaoyuhao_jiaoyuhao_2023-11-18_WJN008\2023-11-18\2023-11-18_unspecified\Gait LB - CAST 2.c3d	C:\Users\dell\Documents\Qualisys-GAIT1214\Data\jiaoyuhao_jiaoyuhao_2023-11-18_WJN008\2023-11-18\2023-11-18_unspecified\Gait LB - CAST 2.c3d	C:\Users\dell\Documents\Qualisys-GAIT1214\Data\jiaoyuhao_jiaoyuhao_2023-11-18_WJN008\2023-11-18\2023-11-18_unspecified\Gait LB - CAST 2.c3d	C:\Users\dell\Documents\Qualisys-GAIT1214\Data\jiaoyuhao_jiaoyuhao_2023-11-18_WJN008\2023-11-18\2023-11-18_unspecified\Gait LB - CAST 2.c3d	C:\Users\dell\Documents\Qualisys-GAIT1214\Data\jiaoyuhao_jiaoyuhao_2023-11-18_WJN008\2023-11-18\2023-11-18_unspecified\Gait LB - CAST 2.c3d	C:\Users\dell\Documents\Qualisys-GAIT1214\Data\jiaoyuhao_jiaoyuhao_2023-11-18_WJN008\2023-11-18\2023-11-18_unspecified\Gait LB - CAST 2.c3d	C:\Users\dell\Documents\Qualisys-GAIT1214\Data\jiaoyuhao_jiaoyuhao_2023-11-18_WJN008\2023-11-18\2023-11-18_unspecified\Gait LB - CAST 2.c3d	C:\Users\dell\Documents\Qualisys-GAIT1214\Data\jiaoyuhao_jiaoyuhao_2023-11-18_WJN008\2023-11-18\2023-11-18_unspecified\Gait LB - CAST 2.c3d	C:\Users\dell\Documents\Qualisys-GAIT1214\Data\jiaoyuhao_jiaoyuhao_2023-11-18_WJN008\2023-11-18\2023-11-18_unspecified\Gait LB - CAST 2.c3d	C:\Users\dell\Documents\Qualisys-GAIT1214\Data\jiaoyuhao_jiaoyuhao_2023-11-18_WJN008\2023-11-18\2023-11-18_unspecified\Gait LB - CAST 2.c3d	C:\Users\dell\Documents\Qualisys-GAIT1214\Data\jiaoyuhao_jiaoyuhao_2023-11-18_WJN008\2023-11-18\2023-11-18_unspecified\Gait LB - CAST 2.c3d	C:\Users\dell\Documents\Qualisys-GAIT1214\Data\jiaoyuhao_jiaoyuhao_2023-11-18_WJN008\2023-11-18\2023-11-18_unspecified\Gait LB - CAST 2.c3d	C:\Users\dell\Documents\Qualisys-GAIT1214\Data\jiaoyuhao_jiaoyuhao_2023-11-18_WJN008\2023-11-18\2023-11-18_unspecified\Gait LB - CAST 2.c3d	C:\Users\dell\Documents\Qualisys-GAIT1214\Data\jiaoyuhao_jiaoyuhao_2023-11-18_WJN008\2023-11-18\2023-11-18_unspecified\Gait LB - CAST 2.c3d	C:\Users\dell\Documents\Qualisys-GAIT1214\Data\jiaoyuhao_jiaoyuhao_2023-11-18_WJN008\2023-11-18\2023-11-18_unspecified\Gait LB - CAST 2.c3d	C:\Users\dell\Documents\Qualisys-GAIT1214\Data\jiaoyuhao_jiaoyuhao_2023-11-18_WJN008\2023-11-18\2023-11-18_unspecified\Gait LB - CAST 2.c3d	C:\Users\dell\Documents\Qualisys-GAIT1214\Data\jiaoyuhao_jiaoyuhao_2023-11-18_WJN008\2023-11-18\2023-11-18_unspecified\Gait LB - CAST 2.c3d	C:\Users\dell\Documents\Qualisys-GAIT1214\Data\jiaoyuhao_jiaoyuhao_2023-11-18_WJN008\2023-11-18\2023-11-18_unspecified\Gait LB - CAST 2.c3d	C:\Users\dell\Documents\Qualisys-GAIT1214\Data\jiaoyuhao_jiaoyuhao_2023-11-18_WJN008\2023-11-18\2023-11-18_unspecified\Gait LB - CAST 2.c3d	C:\Users\dell\Documents\Qualisys-GAIT1214\Data\jiaoyuhao_jiaoyuhao_2023-11-18_WJN008\2023-11-18\2023-11-18_unspecified\Gait LB - CAST 2.c3d	C:\Users\dell\Documents\Qualisys-GAIT1214\Data\jiaoyuhao_jiaoyuhao_2023-11-18_WJN008\2023-11-18\2023-11-18_unspecified\Gait LB - CAST 2.c3d	C:\Users\dell\Documents\Qualisys-GAIT1214\Data\jiaoyuhao_jiaoyuhao_2023-11-18_WJN008\2023-11-18\2023-11-18_unspecified\Gait LB - CAST 2.c3d	C:\Users\dell\Documents\Qualisys-GAIT1214\Data\jiaoyuhao_jiaoyuhao_2023-11-18_WJN008\2023-11-18\2023-11-18_unspecified\Gait LB - CAST 2.c3d	C:\Users\dell\Documents\Qualisys-GAIT1214\Data\jiaoyuhao_jiaoyuhao_2023-11-18_WJN008\2023-11-18\2023-11-18_unspecified\Gait LB - CAST 2.c3d	C:\Users\dell\Documents\Qualisys-GAIT1214\Data\jiaoyuhao_jiaoyuhao_2023-11-18_WJN008\2023-11-18\2023-11-18_unspecified\Gait LB - CAST 2.c3d	C:\Users\dell\Documents\Qualisys-GAIT1214\Data\jiaoyuhao_jiaoyuhao_2023-11-18_WJN008\2023-11-18\2023-11-18_unspecified\Gait LB - CAST 2.c3d	C:\Users\dell\Documents\Qualisys-GAIT1214\Data\jiaoyuhao_jiaoyuhao_2023-11-18_WJN008\2023-11-18\2023-11-18_unspecified\Gait LB - CAST 2.c3d	C:\Users\dell\Documents\Qualisys-GAIT1214\Data\jiaoyuhao_jiaoyuhao_2023-11-18_WJN008\2023-11-18\2023-11-18_unspecified\Gait LB - CAST 2.c3d	C:\Users\dell\Documents\Qualisys-GAIT1214\Data\jiaoyuhao_jiaoyuhao_2023-11-18_WJN008\2023-11-18\2023-11-18_unspecified\Gait LB - CAST 2.c3d	C:\Users\dell\Documents\Qualisys-GAIT1214\Data\jiaoyuhao_jiaoyuhao_2023-11-18_WJN008\2023-11-18\2023-11-18_unspecified\Gait LB - CAST 2.c3d
	CD	ZD	TIME	Right Ankle Angles	Right Ankle Angles	Right Ankle Angles	Right Ankle Moment	Right Ankle Moment	Right Ankle Moment	Right Ankle Power	Right Ankle Power	Right Ankle Power	Right Knee Angles	Right Knee Angles	Right Knee Angles	Right Knee Moment	Right Knee Moment	Right Knee Moment	Right Knee Power	Right Knee Power	Right Knee Power	Right Hip Angles	Right Hip Angles	Right Hip Angles	Right Hip Moment	Right Hip Moment	Right Hip Moment	Right Hip Power	Right Hip Power	Right Hip Power	Left Ankle Angles	Left Ankle Angles	Left Ankle Angles	Left Ankle Moment	Left Ankle Moment	Left Ankle Moment	Left Ankle Power	Left Ankle Power	Left Ankle Power	Left Knee Angles	Left Knee Angles	Left Knee Angles	Left Knee Moment	Left Knee Moment	Left Knee Moment	Left Knee Power	Left Knee Power	Left Knee Power	Left Hip Angles
	EVENT_LABEL	EVENT_LABEL	FRAME_NUMBERS	LINK_MODEL_BASED	LINK_MODEL_BASED	LINK_MODEL_BASED	LINK_MODEL_BASED	LINK_MODEL_BASED	LINK_MODEL_BASED	LINK_MODEL_BASED	LINK_MODEL_BASED	LINK_MODEL_BASED	LINK_MODEL_BASED	LINK_MODEL_BASED	LINK_MODEL_BASED	LINK_MODEL_BASED	LINK_MODEL_BASED	LINK_MODEL_BASED	LINK_MODEL_BASED	LINK_MODEL_BASED	LINK_MODEL_BASED	LINK_MODEL_BASED	LINK_MODEL_BASED	LINK_MODEL_BASED	LINK_MODEL_BASED	LINK_MODEL_BASED	LINK_MODEL_BASED	LINK_MODEL_BASED	LINK_MODEL_BASED	LINK_MODEL_BASED	LINK_MODEL_BASED	LINK_MODEL_BASED	LINK_MODEL_BASED	LINK_MODEL_BASED	LINK_MODEL_BASED	LINK_MODEL_BASED	LINK_MODEL_BASED	LINK_MODEL_BASED	LINK_MODEL_BASED	LINK_MODEL_BASED	LINK_MODEL_BASED	LINK_MODEL_BASED	LINK_MODEL_BASED	LINK_MODEL_BASED	LINK_MODEL_BASED	LINK_MODEL_BASED	LINK_MODEL_BASED	LINK_MODEL_BASED	LINK_MODEL_BASED
	ORIGINAL	ORIGINAL	ORIGINAL	ORIGINAL	ORIGINAL	ORIGINAL	ORIGINAL	ORIGINAL	ORIGINAL	ORIGINAL	ORIGINAL	ORIGINAL	ORIGINAL	ORIGINAL	ORIGINAL	ORIGINAL	ORIGINAL	ORIGINAL	ORIGINAL	ORIGINAL	ORIGINAL	ORIGINAL	ORIGINAL	ORIGINAL	ORIGINAL	ORIGINAL	ORIGINAL	ORIGINAL	ORIGINAL	ORIGINAL	ORIGINAL	ORIGINAL	ORIGINAL	ORIGINAL	ORIGINAL	ORIGINAL	ORIGINAL	ORIGINAL	ORIGINAL	ORIGINAL	ORIGINAL	ORIGINAL	ORIGINAL	ORIGINAL	ORIGINAL	ORIGINAL	ORIGINAL	ORIGINAL	ORIGINAL
ITEM	X	X	X	X	Y	Z	X	Y	Z	X	Y	Z	X	Y	Z	X	Y	Z	X	Y	Z	X	Y	Z	X	Y	Z	X	Y	Z	X	Y	Z	X	Y	Z	X	Y	Z	X	Y	Z	X	Y	Z	X	Y	Z	X
1	0.25000	0.38000	0.00000	-16.33828	7.81542	12.51719							-4.90150	2.42119	-38.88794							22.12444	-4.24237	8.40371							-35.84497	-4.39204	176.66475							36.02029	-0.18473	173.06693							9.79573
2			0.01000	-16.39489	7.72612	12.44823							-4.72016	2.43732	-38.56973							21.90412	-4.34319	8.21650							-36.62307	-4.91898	176.88087							37.50353	-0.18278	172.66959							9.93926
3			0.02000	-16.46936	7.64548	12.37383	-0.00808	-0.00119	-0.00012	-0.00136	-0.00019	-0.00001	-4.53664	2.43895	-38.23315	0.04787	0.02695	-0.00396	-0.01395	0.00169	-0.00236	21.67122	-4.44269	8.01788	-0.18689	0.08381	0.02566	-0.07271	0.00215	0.01006	-37.42445	-5.42251	177.03104	0.01006	-0.00126	0.00256	0.01440	-0.00069	-0.00167	39.00137	-0.19156	172.34975	-0.07526	0.00999	-0.00548	0.19556	0.00310	-0.00188	10.06043
4			0.03000	-16.56789	7.58109	12.29408	-0.00828	-0.00120	-0.00009	-0.00178	-0.00016	-0.00001	-4.35688	2.41959	-37.88165	0.04798	0.02637	-0.00401	-0.01347	0.00264	-0.00245	21.42680	-4.53628	7.80877	-0.17715	0.08107	0.02462	-0.07171	0.00084	0.00995	-38.24458	-5.87344	177.09219	0.00998	-0.00114	0.00267	0.01446	-0.00064	-0.00128	40.48282	-0.21175	172.13960	-0.07980	0.01119	-0.00672	0.20439	0.00238	-0.00117	10.14648
5			0.04000	-16.69440	7.53567	12.21427	-0.00840	-0.00122	-0.00007	-0.00221	-0.00012	-0.00001	-4.18524	2.37770	-37.52559	0.04903	0.02505	-0.00410	-0.01304	0.00334	-0.00246	21.17360	-4.62289	7.58995	-0.17351	0.07719	0.02267	-0.07170	-0.00020	0.00940	-39.08312	-6.26736	177.06367	0.00988	-0.00106	0.00271	0.01448	-0.00061	-0.00085	41.93776	-0.24757	172.03951	-0.08077	0.01119	-0.00678	0.20341	0.00135	-0.00011	10.19551
6			0.05000	-16.85063	7.50732	12.14699	-0.00849	-0.00127	-0.00009	-0.00264	-0.00008	-0.00001	-4.02317	2.31710	-37.18462	0.05077	0.02317	-0.00418	-0.01276	0.00360	-0.00230	20.91740	-4.70507	7.36318	-0.17368	0.07248	0.02006	-0.07128	-0.00063	0.00849	-39.93937	-6.61029	176.95435	0.00976	-0.00102	0.00268	0.01443	-0.00060	-0.00045	43.36917	-0.30227	172.03345	-0.08000	0.01015	-0.00576	0.19870	0.00046	0.00065	10.21559
7			0.06000	-17.03671	7.49147	12.10766	-0.00858	-0.00134	-0.00012	-0.00305	-0.00004	-0.00000	-3.87122	2.24455	-36.88227	0.05246	0.02125	-0.00416	-0.01232	0.00348	-0.00195	20.66578	-4.78685	7.13150	-0.17433	0.06806	0.01757	-0.06892	-0.00049	0.00754	-40.81118	-6.90904	176.77696	0.00958	-0.00101	0.00260	0.01428	-0.00060	-0.00014	44.78361	-0.37354	172.09796	-0.07922	0.00843	-0.00392	0.19452	-0.00010	0.00078	10.21940
8			0.07000	-17.25187	7.48340	12.10635	-0.00869	-0.00142	-0.00017	-0.00343	-0.00000	0.00001	-3.73262	2.16635	-36.63487	0.05350	0.01959	-0.00403	-0.01117	0.00317	-0.00149	20.42566	-4.87103	6.89820	-0.17281	0.06467	0.01575	-0.06400	-0.00003	0.00679	-41.69517	-7.16878	176.54793	0.00934	-0.00099	0.00252	0.01398	-0.00059	0.00009	46.18186	-0.45290	172.20499	-0.07950	0.00656	-0.00171	0.19216	-0.00033	0.00040	10.21710
9			0.08000	-17.49435	7.47922	12.14430	-0.00879	-0.00152	-0.00022	-0.00380	0.00004	0.00002	-3.61553	2.08712	-36.44617	0.05371	0.01830	-0.00381	-0.00883	0.00283	-0.00104	20.20195	-4.95888	6.66633	-0.16820	0.06254	0.01481	-0.05720	0.00061	0.00636	-42.58725	-7.39411	176.28633	0.00905	-0.00094	0.00248	0.01358	-0.00055	0.00023	47.55170	-0.52747	172.32588	-0.08166	0.00502	0.00043	0.19143	-0.00037	-0.00009	10.21108
10			0.09000	-17.76199	7.47758	12.21739	-0.00885	-0.00163	-0.00028	-0.00415	0.00008	0.00004	-3.53250	2.00927	-36.31095	0.05304	0.01749	-0.00354	-0.00501	0.00259	-0.00067	19.99636	-5.05157	6.43836	-0.16080	0.06187	0.01478	-0.04996	0.00141	0.00631	-43.48359	-7.58933	176.01262	0.00876	-0.00084	0.00254	0.01319	-0.00047	0.00030	48.86591	-0.58149	172.43770	-0.08630	0.00415	0.00208	0.19124	-0.00038	-0.00034	10.19362
11			0.10000	-18.05434	7.48074	12.32063	-0.00884	-0.00178	-0.00040	-0.00449	0.00014	0.00007	-3.49942	1.93131	-36.21912	0.05166	0.01706	-0.00321	0.00032	0.00255	-0.00040	19.80619	-5.15076	6.21363	-0.15195	0.06275	0.01546	-0.04407	0.00226	0.00668	-44.38244	-7.76135	175.74820	0.00863	-0.00069	0.00276	0.01305	-0.00035	0.00028	50.08902	-0.59865	172.52689	-0.09337	0.00447	0.00263	0.18965	-0.00049	-0.00020	10.14883
12			0.11000	-18.37527	7.49393	12.45024	-0.00868	-0.00197	-0.00061	-0.00485	0.00022	0.00014	-3.53444	1.84717	-36.15848	0.04987	0.01633	-0.00277	0.00685	0.00269	-0.00021	19.62342	-5.25828	5.98439	-0.14382	0.06402	0.01594	-0.04098	0.00282	0.00730	-45.28328	-7.92542	175.51564	0.00881	-0.00049	0.00319	0.01341	-0.00023	0.00010	51.19186	-0.56622	172.58910	-0.10203	0.00650	0.00132	0.18550	-0.00085	0.00004	10.05893
13			0.12000	-18.73310	7.52147	12.60703	-0.00826	-0.00221	-0.00094	-0.00517	0.00033	0.00025	-3.65360	1.74867	-36.11997	0.04769	0.01417	-0.00214	0.01385	0.00272	-0.00008	19.43584	-5.37466	5.73377	-0.13771	0.06349	0.01496	-0.04094	0.00257	0.00771	-46.18251	-8.11235	175.33972	0.00948	-0.00030	0.00381	0.01442	-0.00013	-0.00045	52.17143	-0.47976	172.62352	-0.11052	0.01047	-0.00240	0.18096	-0.00151	-0.00032	9.91374
14			0.13000	-19.13924	7.55904	12.79981	-0.00748	-0.00243	-0.00136	-0.00533	0.00043	0.00046	-3.86557	1.63063	-36.10356	0.04471	0.01008	-0.00123	0.02010	0.00222	0.00002	19.23195	-5.49835	5.44058	-0.13303	0.06017	0.01203	-0.04253	0.00150	0.00724	-47.06519	-8.36994	175.24678	0.01073	-0.00018	0.00456	0.01596	-0.00008	-0.00166	53.06798	-0.34641	172.62703	-0.11709	0.01605	-0.00847	0.18412	-0.00214	-0.00188	9.72276
15			0.14000	-19.60745	7.58705	13.04306	-0.00629	-0.00259	-0.00183	-0.00517	0.00044	0.00081	-4.16872	1.49607	-36.11691	0.04052	0.00463	-0.00003	0.02414	0.00108	0.00000	19.00788	-5.62837	5.08931	-0.12831	0.05501	0.00769	-0.04324	0.00035	0.00541	-47.89816	-8.75654	175.26064	0.01259	-0.00019	0.00529	0.01744	-0.00009	-0.00374	53.97359	-0.18520	172.59256	-0.12089	0.02220	-0.01585	0.20678	-0.00182	-0.00458	9.52498
16			0.15000	-20.15301	7.57057	13.34995	-0.00480	-0.00262	-0.00226	-0.00457	0.00027	0.00134	-4.55013	1.35854	-36.16839	0.03496	-0.00099	0.00136	0.02480	-0.00021	-0.00019	18.77085	-5.76763	4.67610	-0.12260	0.04922	0.00282	-0.04088	-0.00016	0.00228	-48.62789	-9.32848	175.39769	0.01503	-0.00036	0.00590	0.01773	-0.00019	-0.00665	55.02866	-0.02478	172.50836	-0.12179	0.02764	-0.02305	0.25841	0.00072	-0.00756	9.38998
17			0.16000	-20.78901	7.46502	13.72669	-0.00318	-0.00245	-0.00255	-0.00350	-0.00007	0.00196	-4.98487	1.23873	-36.25875	0.02787	-0.00548	0.00275	0.02144	-0.00088	-0.00053	18.53687	-5.92276	4.20567	-0.11482	0.04348	-0.00171	-0.03451	0.00006	-0.00155	-49.18242	-10.12636	175.66766	0.01791	-0.00067	0.00631	0.01513	-0.00041	-0.01006	56.40525	0.10456	172.35297	-0.12017	0.03132	-0.02873	0.34102	0.00637	-0.01012	9.40822
18			0.17000	-21.51805	7.22546	14.16930	-0.00174	-0.00207	-0.00261	-0.00215	-0.00047	0.00251	-5.43624	1.15676	-36.37263	0.01893	-0.00808	0.00397	0.01434	-0.00065	-0.00079	18.32383	-6.09964	3.68477	-0.10317	0.03808	-0.00530	-0.02486	0.00066	-0.00529	-49.47481	-11.16454	176.08070	0.02099	-0.00104	0.00648	0.00769	-0.00070	-0.01341	58.28012	0.18178	172.09103	-0.11628	0.03254	-0.03203	0.44643	0.01476	-0.01213	9.67400
19			0.18000	-22.31967	6.81845	14.66242	-0.00082	-0.00152	-0.00241	-0.00108	-0.00071	0.00275	-5.85719	1.12496	-36.47650	0.00797	-0.00889	0.00490	0.00520	0.00003	-0.00066	18.14498	-6.30049	3.12154	-0.08632	0.03296	-0.00789	-0.01422	0.00134	-0.00840	-49.40941	-12.42037	176.65579	0.02396	-0.00139	0.00641	-0.00608	-0.00091	-0.01600	60.80288	0.20098	171.68315	-0.11082	0.03103	-0.03259	0.55980	0.02337	-0.01321	10.26700
20			0.19000	-23.13475	6.23335	15.18252	-0.00078	-0.00093	-0.00200	-0.00097	-0.00066	0.00258	-6.18747	1.14506	-36.52656	-0.00472	-0.00893	0.00561	-0.00202	0.00066	0.00003	18.00809	-6.52384	2.53399	-0.06514	0.02671	-0.01022	-0.00520	0.00196	-0.01109	-48.89502	-13.81839	177.42072	0.02646	-0.00159	0.00610	-0.02595	-0.00081	-0.01711	64.06554	0.16715	171.11168	-0.10532	0.02702	-0.03050	0.66931	0.02819	-0.01211	11.23504
21			0.20000	-23.85205	5.48752	15.70541	-0.00189	-0.00045	-0.00146	-0.00176	-0.00042	0.00203	-6.34839	1.21002	-36.48001	-0.01818	-0.00961	0.00624	-0.00096	0.00115	0.00134	17.92066	-6.76546	1.95830	-0.04326	0.01610	-0.01368	0.00057	0.00190	-0.01410	-47.87077	-15.21211	178.39719	0.02818	-0.00155	0.00564	-0.04894	-0.00029	-0.01623	68.08218	0.08729	170.40961	-0.10192	0.02130	-0.02614	0.77583	0.02623	-0.00805	12.58208
22			0.21000	-24.30284	4.62476	16.21112	-0.00430	-0.00028	-0.00090	-0.00127	-0.00030	0.00126	-6.24347	1.30759	-36.29739	-0.03063	-0.01242	0.00695	0.01525	0.00167	0.00341	17.89426	-7.01719	1.44507	-0.02626	-0.00253	-0.01983	0.00318	-0.00043	-0.01756	-46.34525	-16.38968	179.57010	0.02893	-0.00119	0.00512	-0.06955	0.00037	-0.01352	72.78672	-0.03570	169.67062	-0.10180	0.01512	-0.01992	0.88542	0.01855	-0.00237	14.26721
23			0.22000	-24.26942	3.70962	16.68028	-0.00803	-0.00059	-0.00039	0.00597	-0.00066	0.00052	-5.76570	1.42443	-35.93808	-0.03919	-0.01840	0.00770	0.04839	0.00237	0.00643	17.94792	-7.26411	1.04638	-0.02191	-0.03053	-0.02981	0.00574	-0.00655	-0.01947	-44.43172	-17.13967	-179.14742	0.02855	-0.00047	0.00472	-0.08156	0.00040	-0.00989	78.04923	-0.20729	169.02364	-0.10380	0.01000	-0.01272	0.98834	0.01001	0.00177	16.21560
24			0.23000	-23.50983	2.81808	17.08217	-0.01288	-0.00142	0.00003	0.02815	-0.00158	-0.00003	-4.80528	1.55025	-35.35897	-0.04002	-0.02753	0.00804	0.08619	0.00334	0.01006	18.11377	-7.48273	0.80455	-0.04114	-0.06543	-0.04405	0.01917	-0.01513	-0.01539	-42.34203	-17.36159	-177.92245	0.02677	0.00045	0.00459	-0.08095	-0.00057	-0.00617	83.70098	-0.44116	168.57620	-0.10554	0.00716	-0.00615	1.05951	0.00441	0.00244	18.33598
25			0.24000	-21.80197	2.02474	17.35773	-0.01839	-0.00260	0.00039	0.07236	-0.00272	-0.00028	-3.25909	1.68160	-34.52066	-0.02851	-0.03762	0.00702	0.09207	0.00535	0.01207	18.44295	-7.64085	0.74653	-0.09895	-0.10015	-0.06194	0.07610	-0.02027	0.00026	-40.31821	-17.12041	-176.95459	0.02351	0.00127	0.00470	-0.06865	-0.00170	-0.00252	89.55684	-0.74874	168.36501	-0.10500	0.00663	-0.00163	1.07476	0.00134	0.00096	20.53871
26			0.25000	-19.01653	1.38875	17.40953	0.07822	0.02501	0.01603	-0.44953	0.02380	-0.00180	-1.04526	1.82097	-33.40121	0.12007	0.09798	-0.01853	-0.52933	-0.02107	-0.04065	19.00571	-7.70047	0.88354	-0.56468	0.16561	-0.00316	0.68033	0.01938	0.00121	-38.54755	-16.59036	-176.39519	0.01917	0.00168	0.00480	-0.05022	-0.00192	0.00097	95.43179	-1.12214	168.34470	-0.10170	0.00742	0.00117	1.02943	-0.00081	-0.00078	22.74926
27			0.26000	-15.21411	0.93527	17.12131	0.28804	0.06814	0.01031	-2.08558	0.05733	0.00686	1.87476	1.96677	-32.01414	0.52820	0.32523	-0.01719	-2.95601	-0.10909	-0.04462	19.88523	-7.62143	1.21014	-1.58288	0.64173	0.03815	2.83250	-0.01813	-0.02915	-37.12647	-15.95673	-176.29370	0.01441	0.00160	0.00449	-0.03178	-0.00121	0.00355	101.15415	-1.52371	168.41759	-0.09663	0.00853	0.00374	0.94019	-0.00207	-0.00243	24.91576
28			0.27000	-10.70443	0.64160	16.42020	0.73458	0.13739	0.05577	-5.90923	0.09531	0.08109	5.47324	2.09785	-30.41991	0.09933	0.48181	-0.01086	-0.66330	-0.22197	-0.03101	21.16337	-7.36679	1.70086	-0.90091	1.00656	0.30547	2.25847	-0.22785	-0.33855	-36.07623	-15.35303	-176.59914	0.00969	0.00114	0.00354	-0.01688	-0.00038	0.00421	106.57700	-1.89612	168.48463	-0.09069	0.00950	0.00723	0.82577	-0.00200	-0.00400	27.00982
29			0.28000	-5.97442	0.45816	15.34093	1.29067	0.09497	0.13056	-10.34725	0.04505	0.26834	9.65054	2.16862	-28.71337	-0.68366	0.40303	-0.02977	5.15964	-0.21587	-0.08792	22.89608	-6.91290	2.30551	1.15454	0.95114	0.62844	-3.79580	-0.43616	-0.85750	-35.37053	-14.84268	-177.19862	0.00517	0.00050	0.00200	-0.00665	0.00001	0.00282	111.58585	-2.18798	168.48805	-0.08324	0.01027	0.01175	0.69169	-0.00092	-0.00501	29.01831
30			0.29000	-1.49469	0.35869	14.02800	1.59854	-0.10054	0.15426	-11.71533	-0.01712	0.35857	14.25228	2.12232	-26.98690	-0.06326	-0.03548	-0.15820	0.51365	0.01871	-0.46620	25.07709	-6.26467	2.93936	1.77011	0.15601	0.50129	-7.06580	-0.11046	-0.72835	-34.95214	-14.42510	-177.96375	0.00089	-0.00009	0.00018	-0.00079	-0.00002	0.00027	116.10208	-2.37476	168.42464	-0.07316	0.01122	0.01719	0.54219	0.00036	-0.00509	30.92859
31			0.30000	2.44512	0.35872	12.67846	1.61067	-0.20448	0.10403	-10.16576	0.03550	0.23012	19.08035	1.90599	-25.29771	1.05885	-0.44564	-0.29611	-8.79406	0.19309	-0.86228	27.59491	-5.46374	3.46934	0.54478	-0.56524	0.12877	-2.40276	0.55359	-0.16529	-34.74559	-14.05172	-178.78503	-0.00309	-0.00046	-0.00153	0.00181	-0.00011	-0.00232	120.08475	-2.46525	168.32927	-0.05988	0.01291	0.02310	0.38752	0.00124	-0.00433	32.71410
32			0.31000	5.75753	0.48007	11.49040	1.53100	-0.16166	0.05520	-8.03226	0.07408	0.09614	23.87573	1.47831	-23.67731	1.83117	-0.21263	-0.19077	-14.63597	0.05608	-0.54850	30.20446	-4.58424	3.72144	-1.14507	-0.05873	0.12480	4.96099	0.07559	-0.10082	-34.67214	-13.64415	-179.58626	-0.00666	-0.00052	-0.00280	0.00257	-0.00004	-0.00431	123.52594	-2.49580	168.24034	-0.04384	0.01539	0.02841	0.24284	0.00148	-0.00362	34.32328
33			0.32000	8.47578	0.71022	10.64325	1.58583	-0.11138	0.07351	-6.77887	0.06494	0.07289	28.31482	0.82388	-22.17024	1.99807	0.13018	-0.01371	-14.23480	-0.00481	-0.03836	32.56411	-3.72308	3.52745	-1.26870	0.68442	0.42027	4.66123	-1.10731	-0.02959	-34.66419	-13.11675	179.67569	-0.00975	-0.00024	-0.00346	0.00269	0.00005	-0.00553	126.43892	-2.51745	168.16737	-0.02729	0.01754	0.03112	0.12640	0.00114	-0.00458	35.68321
34			0.33000	10.67015	0.99802	10.27178	1.68788	-0.10384	0.11587	-5.79542	0.05301	0.01221	32.07487	-0.02585	-20.84200	2.14792	0.25530	0.07218	-12.43288	0.05188	0.18882	34.35422	-2.97744	2.79451	-0.94391	1.03462	0.63539	2.42172	-1.97266	0.48886	-34.67088	-12.40352	179.01357	-0.01230	0.00032	-0.00356	0.00297	-0.00018	-0.00602	128.84122	-2.57902	168.08315	-0.01356	0.01756	0.02949	0.05081	0.00074	-0.00760	36.72295
35			0.34000	12.41188	1.28077	10.42022	1.73430	-0.11764	0.14187	-4.71828	0.03455	-0.10332	34.94229	-0.97649	-19.75514	2.34652	0.18567	0.06668	-9.90751	0.07170	0.15106	35.40102	-2.41020	1.57053	-0.68975	1.02630	0.68378	0.89193	-2.09803	1.00154	-34.65563	-11.48360	178.41757	-0.01422	0.00106	-0.00326	0.00378	-0.00094	-0.00586	130.74196	-2.71082	167.94299	-0.00548	0.01426	0.02320	0.01569	0.00075	-0.01013	37.40138
36			0.35000	13.76881	1.51696	11.01787	1.70834	-0.13117	0.15564	-3.62436	0.00562	-0.20902	36.87934	-1.87581	-18.96107	2.46308	0.08073	0.04438	-6.67451	0.03714	0.07520	35.71872	-2.02815	0.07175	-0.40802	0.95484	0.67773	0.06241	-1.84361	1.20157	-34.59251	-10.39435	177.87578	-0.01547	0.00185	-0.00275	0.00507	-0.00208	-0.00508	132.14101	-2.91440	167.70741	-0.00417	0.00777	0.01333	0.00826	0.00088	-0.00847	37.71874
37			0.36000	14.80244	1.69962	11.90567	1.60985	-0.14271	0.16264	-2.59936	-0.02073	-0.26915	38.00797	-2.55744	-18.50813	2.45974	0.01670	0.04123	-3.58854	0.00717	0.03745	35.46929	-1.78757	-1.36995	-0.11068	0.92927	0.66356	-0.07317	-1.43635	1.04277	-34.46660	-9.22183	177.39262	-0.01601	0.00257	-0.00208	0.00647	-0.00318	-0.00371	133.04268	-3.16247	167.35516	-0.00940	-0.00070	0.00153	0.01057	-0.00016	-0.00123	37.71544
38			0.37000	15.56304	1.84152	12.89549	1.45940	-0.15590	0.16360	-1.71883	-0.03724	-0.27399	38.53035	-2.89800	-18.43556	2.31219	-0.03049	0.02089	-1.23945	-0.01012	-0.00025	34.88164	-1.62258	-2.42256	0.13902	0.84462	0.61676	0.15309	-0.81493	0.56383	-34.27499	-8.06956	176.98700	-0.01584	0.00314	-0.00120	0.00756	-0.00388	-0.00192	133.47382	-3.41296	166.89067	-0.02019	-0.00948	-0.01059	0.00686	-0.00340	0.00951	37.46745
39			0.38000	16.09043	1.95007	13.82922	1.30890	-0.16003	0.15647	-1.04423	-0.04278	-0.23192	38.63597	-2.84418	-18.75295	2.07063	-0.04616	-0.00126	0.23436	-0.00947	0.00119	34.16472	-1.47643	-2.86134	0.17786	0.74020	0.54994	0.22098	-0.23598	-0.00352	-34.02430	-7.02300	176.67525	-0.01506	0.00353	-0.00004	0.00812	-0.00405	-0.00006	133.49077	-3.62800	166.34782	-0.03515	-0.01708	-0.02190	-0.01144	-0.00813	0.01963	37.07040
40			0.39000	16.41912	2.01691	14.61361	1.17736	-0.14930	0.14494	-0.55456	-0.04177	-0.17166	38.44814	-2.41189	-19.42542	1.88633	-0.00822	0.00970	1.11751	-0.00060	-0.01688	33.45290	-1.31560	-2.62109	-0.04413	0.71509	0.49674	-0.05363	0.18674	-0.46985	-33.72510	-6.12738	176.45657	-0.01386	0.00374	0.00141	0.00823	-0.00379	0.00148	133.16933	-3.78384	165.78673	-0.05253	-0.02265	-0.03186	-0.04460	-0.01215	0.02522	36.61346
41			0.40000	16.58134	2.02555	15.22275	1.06636	-0.14087	0.13725	-0.20912	-0.04351	-0.12034	38.02118	-1.67542	-20.37149	1.75890	0.04895	0.02205	1.74989	-0.00239	-0.05072	32.79660	-1.12903	-1.79135	-0.21074	0.70998	0.46777	-0.24118	0.48240	-0.78904	-33.38500	-5.38549	176.31158	-0.01250	0.00382	0.00305	0.00814	-0.00333	0.00252	132.58725	-3.86969	165.27727	-0.07033	-0.02597	-0.04030	-0.08695	-0.01370	0.02431	36.15726
42			0.41000	16.60617	1.96434	15.67839	0.96837	-0.14076	0.13261	0.03001	-0.05071	-0.08250	37.36377	-0.75062	-21.47256	1.62057	0.10275	0.02093	2.23210	-0.01536	-0.05337	32.18156	-0.92409	-0.57386	-0.19586	0.68301	0.45129	-0.21813	0.60922	-0.94276	-33.00303	-4.77143	176.21370	-0.01119	0.00382	0.00473	0.00811	-0.00287	0.00313	131.81335	-3.88351	164.87225	-0.08682	-0.02735	-0.04727	-0.13102	-0.01288	0.01776	35.72957
43			0.42000	16.51815	1.83380	16.02438	0.87028	-0.14139	0.12588	0.18783	-0.05952	-0.05635	36.46983	0.22916	-22.59340	1.45536	0.15546	0.02236	2.55241	-0.03410	-0.05544	31.56165	-0.72072	0.77963	-0.14138	0.65854	0.43391	-0.16329	0.59488	-0.91672	-32.56931	-4.24987	176.14354	-0.00998	0.00377	0.00633	0.00818	-0.00251	0.00346	130.90419	-3.82981	164.58675	-0.10121	-0.02731	-0.05294	-0.17119	-0.01111	0.00868	35.33528
44			0.43000	16.33848	1.64794	16.30755	0.78166	-0.13799	0.11458	0.28366	-0.06479	-0.04080	35.34615	1.13852	-23.60867	1.27599	0.19773	0.02884	2.68458	-0.04910	-0.06160	30.89081	-0.54080	2.03102	-0.12131	0.63824	0.40934	-0.15245	0.48119	-0.74102	-32.07261	-3.79221	176.09480	-0.00879	0.00368	0.00775	0.00816	-0.00223	0.00352	129.90669	-3.71904	164.39638	-0.11357	-0.02635	-0.05735	-0.20460	-0.00974	0.00063	34.96841
45			0.44000	16.08650	1.43239	16.56733	0.70969	-0.13057	0.10096	0.33770	-0.06365	-0.03409	34.02507	1.87953	-24.42348	1.09325	0.23052	0.04086	2.61827	-0.05309	-0.06566	30.14258	-0.39854	3.00324	-0.11794	0.63459	0.38470	-0.16343	0.31954	-0.49663	-31.51076	-3.38335	176.07091	-0.00755	0.00352	0.00895	0.00776	-0.00199	0.00326	128.86127	-3.56645	164.25388	-0.12437	-0.02485	-0.06050	-0.23023	-0.00928	-0.00406	34.61986
46			0.45000	15.77995	1.21838	16.83410	0.65386	-0.12090	0.09038	0.36496	-0.05666	-0.03450	32.55958	2.39327	-24.98311	0.91209	0.25569	0.05255	2.37302	-0.04326	-0.05235	29.31371	-0.29766	3.59961	-0.09594	0.64722	0.36654	-0.14449	0.13975	-0.24806	-30.89677	-3.02033	176.07657	-0.00625	0.00330	0.00988	0.00683	-0.00173	0.00267	127.80310	-3.38960	164.11185	-0.13381	-0.02319	-0.06250	-0.24727	-0.00950	-0.00498	34.28011
47			0.46000	15.43479	1.03437	17.13436	0.61359	-0.11144	0.08267	0.37586	-0.04683	-0.03997	31.01022	2.66504	-25.27600	0.74819	0.26726	0.05779	2.02983	-0.02143	-0.02383	28.42086	-0.23481	3.79984	-0.06285	0.65655	0.35019	-0.09968	-0.03415	-0.02611	-30.25707	-2.70804	176.11250	-0.00504	0.00304	0.01050	0.00559	-0.00142	0.00181	126.76211	-3.20561	163.93971	-0.14138	-0.02171	-0.06357	-0.25438	-0.00988	-0.00310	33.94124
48			0.47000	15.06599	0.90120	17.49656	0.58515	-0.10501	0.07634	0.37454	-0.03717	-0.04887	29.43519	2.72353	-25.33539	0.61868	0.26837	0.05800	1.68830	0.00416	0.00281	27.49638	-0.20473	3.64551	-0.05384	0.66079	0.33396	-0.08638	-0.17115	0.14544	-29.62111	-2.45730	176.17514	-0.00407	0.00277	0.01081	0.00442	-0.00107	0.00077	125.76261	-3.03195	163.72842	-0.14630	-0.02060	-0.06393	-0.25064	-0.00998	0.00040	33.59843
49			0.48000	14.68838	0.83272	17.94836	0.56340	-0.09936	0.07065	0.36099	-0.02739	-0.05925	27.88516	2.62924	-25.23205	0.52719	0.26435	0.05572	1.40267	0.02587	0.01824	26.58042	-0.20241	3.21933	-0.07216	0.65887	0.31602	-0.11232	-0.25465	0.25490	-29.00901	-2.28165	176.26004	-0.00344	0.00250	0.01083	0.00357	-0.00071	-0.00036	124.82278	-2.88641	163.48627	-0.14824	-0.01975	-0.06368	-0.23708	-0.00953	0.00447	33.24923
50			0.49000	14.31674	0.83847	18.50657	0.54347	-0.09496	0.06612	0.33532	-0.01761	-0.06937	26.39886	2.45377	-25.05349	0.46540	0.25561	0.05032	1.17758	0.03914	0.02108	25.70917	-0.22310	2.62013	-0.09793	0.64441	0.29555	-0.14262	-0.28153	0.30302	-28.42562	-2.19152	176.36517	-0.00306	0.00224	0.01067	0.00303	-0.00037	-0.00148	123.95492	-2.78171	163.22966	-0.14736	-0.01900	-0.06301	-0.21618	-0.00861	0.00818	32.89415
51			0.50000	13.96291	0.92336	19.16604	0.52553	-0.09472	0.06194	0.30314	-0.00795	-0.07609	25.00061	2.26109	-24.87890	0.41628	0.23920	0.04196	0.98368	0.04181	0.01510	24.90663	-0.26206	1.94324	-0.10757	0.61350	0.27226	-0.14246	-0.25949	0.29953	-27.86391	-2.18992	176.49095	-0.00277	0.00200	0.01048	0.00266	-0.00010	-0.00254	123.16653	-2.71917	162.97318	-0.14426	-0.01821	-0.06213	-0.19119	-0.00755	0.01083	32.53712
52			0.51000	13.63260	1.08424	19.89606	0.50631	-0.09496	0.05794	0.26861	0.00204	-0.07729	23.70247	2.09821	-24.76453	0.37517	0.22930	0.03761	0.81782	0.03744	0.00764	24.18528	-0.31541	1.27248	-0.09902	0.59183	0.25198	-0.11660	-0.21178	0.26436	-27.31229	-2.27143	176.63728	-0.00241	0.00175	0.01036	0.00229	0.00010	-0.00345	122.46027	-2.68824	162.72275	-0.13961	-0.01727	-0.06116	-0.16536	-0.00673	0.01212	32.18510
53			0.52000	13.32638	1.30735	20.64621	0.49596	-0.09064	0.05476	0.24030	0.01065	-0.07340	22.50784	1.99474	-24.74207	0.33465	0.23310	0.03904	0.66767	0.02889	-0.00017	23.55019	-0.38129	0.67858	-0.06924	0.59294	0.23913	-0.07117	-0.14991	0.21392	-26.76196	-2.42324	176.80090	-0.00189	0.00150	0.01035	0.00179	0.00022	-0.00416	121.83256	-2.67068	162.47456	-0.13429	-0.01615	-0.06010	-0.14184	-0.00635	0.01209	31.84618
54			0.53000	13.04384	1.56940	21.36015	0.49653	-0.08575	0.05155	0.21807	0.01629	-0.06426	21.41430	1.96632	-24.82524	0.30601	0.24169	0.04198	0.55634	0.01580	-0.00963	23.00013	-0.45986	0.21708	-0.05007	0.60268	0.23096	-0.04441	-0.07190	0.15338	-26.21210	-2.62618	176.97452	-0.00120	0.00122	0.01041	0.00112	0.00025	-0.00457	121.27345	-2.64600	162.21797	-0.12905	-0.01484	-0.05879	-0.12257	-0.00642	0.01099	31.52606
55			0.54000	12.78668	1.84227	21.98932	0.50292	-0.08006	0.04918	0.19700	0.01850	-0.05280	20.41512	2.01773	-25.01595	0.29382	0.25325	0.04420	0.48622	-0.00044	-0.01978	22.52761	-0.55296	-0.07525	-0.05368	0.61523	0.22678	-0.04105	0.01809	0.08885	-25.67217	-2.85666	177.14804	-0.00043	0.00093	0.01048	0.00038	0.00022	-0.00460	120.76889	-2.59622	161.93892	-0.12448	-0.01344	-0.05713	-0.10829	-0.00679	0.00936	31.22539
56			0.55000	12.55898	2.10037	22.50174	0.51305	-0.07629	0.04598	0.17458	0.01850	-0.03922	19.50082	2.14380	-25.30707	0.29245	0.26051	0.04483	0.44109	-0.01703	-0.02863	22.11988	-0.66290	-0.18465	-0.07057	0.61951	0.22260	-0.04712	0.10991	0.02586	-25.15998	-3.08933	177.31042	0.00030	0.00066	0.01046	-0.00025	0.00016	-0.00421	120.30354	-2.51070	161.62350	-0.12083	-0.01215	-0.05517	-0.09859	-0.00729	0.00780	30.93971
57			0.56000	12.36475	2.32660	22.88346	0.52535	-0.07759	0.04124	0.15040	0.01814	-0.02548	18.66142	2.32964	-25.68231	0.29548	0.26047	0.04403	0.40708	-0.02964	-0.03450	21.76185	-0.79114	-0.12197	-0.08709	0.61260	0.21713	-0.05200	0.18880	-0.02734	-24.69524	-3.29865	177.45035	0.00080	0.00044	0.01028	-0.00059	0.00009	-0.00340	119.86344	-2.38912	161.26299	-0.11805	-0.01110	-0.05293	-0.09236	-0.00772	0.00687	30.66179
58			0.57000	12.20581	2.51422	23.13643	0.54156	-0.08321	0.03490	0.12604	0.01790	-0.01380	17.88866	2.55232	-26.11737	0.30016	0.25608	0.04342	0.37831	-0.03553	-0.03771	21.43919	-0.93702	0.08036	-0.09901	0.60098	0.21115	-0.05441	0.24472	-0.06455	-24.29014	-3.46073	177.55721	0.00091	0.00030	0.00990	-0.00059	0.00004	-0.00228	119.43890	-2.24287	160.85789	-0.11598	-0.01038	-0.05047	-0.08803	-0.00797	0.00691	30.38607
59			0.58000	12.08137	2.66367	23.27465	0.55718	-0.09082	0.02823	0.10143	0.01746	-0.00577	17.17673	2.78509	-26.58182	0.31062	0.25393	0.04377	0.35808	-0.03504	-0.03877	21.14012	-1.09700	0.37471	-0.11349	0.59353	0.20672	-0.05894	0.27579	-0.08396	-23.93996	-3.55727	177.62306	0.00056	0.00026	0.00935	-0.00032	0.00002	-0.00105	119.02663	-2.09345	160.41930	-0.11432	-0.00992	-0.04787	-0.08386	-0.00790	0.00788	30.11312
60			0.59000	11.98899	2.77878	23.31932	0.56910	-0.09951	0.02244	0.07746	0.01679	-0.00119	16.52260	3.00238	-27.04154	0.32065	0.25185	0.04349	0.33723	-0.02907	-0.03632	20.85591	-1.26536	0.70660	-0.12291	0.58477	0.20276	-0.06145	0.27985	-0.08591	-23.61786	-3.58021	177.64519	-0.00024	0.00032	0.00870	0.00014	-0.00001	0.00004	118.63077	-1.96471	159.96741	-0.11296	-0.00967	-0.04541	-0.07842	-0.00750	0.00924	29.85197
61			0.60000	11.92458	2.86549	23.29411	0.58119	-0.10939	0.01615	0.05661	0.01613	0.00090	15.92551	3.18391	-27.46251	0.32034	0.24265	0.04267	0.30603	-0.01897	-0.03091	20.58129	-1.43623	1.02383	-0.11435	0.56523	0.19538	-0.05556	0.25719	-0.07173	-23.27692	-3.53563	177.62698	-0.00132	0.00047	0.00805	0.00088	-0.00004	0.00082	118.26172	-1.87253	159.52766	-0.11203	-0.00954	-0.04329	-0.07122	-0.00674	0.01031	29.61927
62			0.61000	11.88228	2.93094	23.22190	0.59464	-0.11949	0.00907	0.04026	0.01542	0.00114	15.38506	3.31668	-27.81601	0.31278	0.23122	0.04326	0.27059	-0.00785	-0.02466	20.31344	-1.60529	1.28396	-0.09159	0.54574	0.18671	-0.04345	0.22140	-0.04739	-22.85925	-3.44339	177.57689	-0.00248	0.00065	0.00747	0.00211	-0.00008	0.00123	117.92999	-1.82168	159.12459	-0.11169	-0.00933	-0.04151	-0.06305	-0.00567	0.01073	29.43241
63			0.62000	11.85574	2.98057	23.12273	0.60753	-0.12788	0.00201	0.02848	0.01417	0.00033	14.89849	3.39537	-28.08259	0.30976	0.22325	0.04537	0.24307	0.00255	-0.01785	20.04970	-1.77104	1.45818	-0.07713	0.53488	0.17898	-0.03595	0.18394	-0.01898	-22.30928	-3.33325	177.50739	-0.00352	0.00081	0.00703	0.00393	-0.00010	0.00129	117.63903	-1.80856	158.77419	-0.11208	-0.00888	-0.03985	-0.05545	-0.00440	0.01045	29.29986
64			0.63000	11.83939	3.01689	23.01305	0.61352	-0.13542	-0.00521	0.02040	0.01212	-0.00091	14.45996	3.42068	-28.25546	0.32609	0.21897	0.04815	0.23410	0.01199	-0.01049	19.78700	-1.93373	1.53334	-0.10035	0.53128	0.17099	-0.04644	0.14914	0.00898	-21.58604	-3.23772	177.43324	-0.00425	0.00092	0.00669	0.00610	-0.00007	0.00106	117.38348	-1.82465	158.48180	-0.11326	-0.00810	-0.03807	-0.04969	-0.00316	0.00950	29.21848
65			0.64000	11.82899	3.03996	22.90578	0.61871	-0.14108	-0.01151	0.01524	0.00898	-0.00192	14.06049	3.39765	-28.34013	0.34270	0.21524	0.05070	0.22932	0.02019	-0.00313	19.52118	-2.09409	1.51045	-0.13276	0.53158	0.16344	-0.06209	0.11865	0.03327	-20.67068	-3.18675	177.36908	-0.00457	0.00093	0.00643	0.00807	0.00000	0.00061	117.15317	-1.85712	158.24535	-0.11518	-0.00705	-0.03606	-0.04614	-0.00212	0.00789	29.17646
66			0.65000	11.82185	3.04906	22.81038	0.62399	-0.14557	-0.01629	0.01199	0.00510	-0.00241	13.68750	3.33423	-28.35012	0.35236	0.21157	0.05265	0.22565	0.02662	0.00331	19.24619	-2.25278	1.39883	-0.15656	0.53534	0.15743	-0.07527	0.09307	0.05299	-19.56852	-3.20526	177.32826	-0.00449	0.00084	0.00620	0.00927	0.00010	0.00001	116.93822	-1.89055	158.06026	-0.11758	-0.00588	-0.03390	-0.04431	-0.00135	0.00569	29.15954
67			0.66000	11.81620	3.04460	22.73159	0.62462	-0.14710	-0.02004	0.01007	0.00133	-0.00248	13.32864	3.24100	-28.30406	0.35997	0.20816	0.05413	0.22506	0.03076	0.00789	18.95856	-2.40936	1.21170	-0.17486	0.53870	0.15115	-0.08616	0.07166	0.06703	-18.30696	-3.31148	177.32317	-0.00411	0.00066	0.00599	0.00945	0.00016	-0.00069	116.73203	-1.90948	157.92377	-0.11995	-0.00484	-0.03196	-0.04324	-0.00083	0.00311	29.15665
68			0.67000	11.81085	3.03011	22.66911	0.62208	-0.14887	-0.02352	0.00953	-0.00106	-0.00238	12.97795	3.13129	-28.22633	0.36809	0.19579	0.05347	0.22521	0.03073	0.00950	18.66342	-2.56207	0.96733	-0.19779	0.52745	0.14085	-0.09749	0.05465	0.07223	-16.93020	-3.51493	177.36485	-0.00356	0.00042	0.00586	0.00871	0.00016	-0.00143	116.53266	-1.90216	157.83501	-0.12176	-0.00416	-0.03071	-0.04189	-0.00050	0.00047	29.16296
69			0.68000	11.80456	3.01292	22.61969	0.61139	-0.15243	-0.02673	0.01031	-0.00107	-0.00215	12.63612	3.02016	-28.14588	0.37262	0.17311	0.05061	0.22014	0.02632	0.00775	18.37049	-2.70990	0.69248	-0.21681	0.49760	0.12625	-0.10417	0.04658	0.06700	-15.49159	-3.81578	177.46164	-0.00296	0.00014	0.00583	0.00740	0.00007	-0.00217	116.34218	-1.86393	157.79306	-0.12267	-0.00394	-0.03039	-0.03958	-0.00028	-0.00201	29.17524
70			0.69000	11.79621	3.00338	22.58030	0.59905	-0.15763	-0.02954	0.01212	0.00189	-0.00178	12.30800	2.92278	-28.09313	0.36683	0.14670	0.04732	0.20417	0.01961	0.00347	18.08708	-2.85556	0.42347	-0.21529	0.46105	0.11151	-0.09921	0.05127	0.05446	-14.04500	-4.20627	177.61748	-0.00241	-0.00015	0.00591	0.00596	-0.00010	-0.00292	116.16422	-1.79813	157.79530	-0.12272	-0.00412	-0.03094	-0.03628	-0.00009	-0.00416	29.18598
71			0.70000	11.78508	3.01224	22.54919	0.58601	-0.16280	-0.03263	0.01455	0.00770	-0.00129	12.00091	2.85235	-28.09642	0.36404	0.12496	0.04534	0.18469	0.01307	-0.00238	17.81776	-3.00488	0.19952	-0.21675	0.43013	0.09808	-0.09471	0.06720	0.03826	-12.63807	-4.67355	177.83051	-0.00199	-0.00045	0.00609	0.00469	-0.00034	-0.00362	116.00202	-1.71419	157.83797	-0.12224	-0.00455	-0.03211	-0.03239	0.00013	-0.00587	29.18502
72			0.71000	11.77067	3.04717	22.52484	0.57502	-0.16598	-0.03573	0.01749	0.01506	-0.00071	11.72250	2.81770	-28.17718	0.35979	0.11021	0.04494	0.16082	0.00776	-0.00930	17.56685	-3.16290	0.05229	-0.21740	0.40732	0.08680	-0.08911	0.08901	0.02192	-11.30771	-5.20228	178.09294	-0.00172	-0.00073	0.00637	0.00377	-0.00062	-0.00425	115.85696	-1.62452	157.91669	-0.12154	-0.00509	-0.03373	-0.02840	0.00041	-0.00700	29.16486
73			0.72000	11.75256	3.10936	22.50556	0.56549	-0.16597	-0.03801	0.02100	0.02154	-0.00019	11.47650	2.82111	-28.34544	0.35403	0.10517	0.04569	0.13719	0.00406	-0.01665	17.33698	-3.33103	-0.00095	-0.21771	0.39516	0.07895	-0.08378	0.11151	0.00795	-10.07788	-5.77580	178.39238	-0.00159	-0.00101	0.00670	0.00317	-0.00092	-0.00477	115.72884	-1.54096	158.02580	-0.12062	-0.00559	-0.03547	-0.02464	0.00073	-0.00746	29.12297
74			0.73000	11.73008	3.19163	22.48883	0.55207	-0.16415	-0.03940	0.02516	0.02461	-0.00004	11.25781	2.85705	-28.59586	0.35055	0.10772	0.04682	0.12217	0.00179	-0.02312	17.12510	-3.50601	0.03857	-0.22272	0.38834	0.07302	-0.08304	0.12826	-0.00263	-8.95978	-6.37711	178.71439	-0.00152	-0.00127	0.00701	0.00272	-0.00122	-0.00508	115.61638	-1.47247	158.15648	-0.11931	-0.00591	-0.03689	-0.02123	0.00099	-0.00718	29.06171
75			0.74000	11.70235	3.27736	22.46952	0.53731	-0.16238	-0.04011	0.02996	0.02226	-0.00068	11.04923	2.91270	-28.90504	0.34426	0.11572	0.04837	0.11981	0.00101	-0.02743	16.91904	-3.68056	0.15034	-0.22261	0.38663	0.06922	-0.08571	0.13529	-0.00925	-7.95483	-6.99071	179.04498	-0.00146	-0.00152	0.00723	0.00232	-0.00148	-0.00515	115.51795	-1.42341	158.29625	-0.11771	-0.00591	-0.03747	-0.01828	0.00110	-0.00623	28.98706
76			0.75000	11.66911	3.34149	22.43792	0.52377	-0.16020	-0.04102	0.03511	0.01313	-0.00262	10.82644	2.97164	-29.23639	0.33707	0.12847	0.05103	0.13148	0.00181	-0.02920	16.70084	-3.84511	0.30232	-0.21848	0.39170	0.06658	-0.09217	0.13238	-0.01239	-7.05756	-7.60104	179.37137	-0.00141	-0.00173	0.00732	0.00198	-0.00167	-0.00495	115.43150	-1.39277	158.43178	-0.11624	-0.00546	-0.03680	-0.01588	0.00100	-0.00498	28.90637
77			0.76000	11.63080	3.35459	22.37882	0.51213	-0.16179	-0.04246	0.04024	-0.00243	-0.00636	10.56867	3.01990	-29.55306	0.33811	0.13820	0.05310	0.15602	0.00375	-0.02768	16.45678	-3.99030	0.46658	-0.22737	0.39549	0.06228	-0.10696	0.11980	-0.01303	-6.26022	-8.18865	179.68132	-0.00141	-0.00190	0.00734	0.00174	-0.00175	-0.00452	115.35516	-1.37404	158.55322	-0.11562	-0.00457	-0.03493	-0.01389	0.00075	-0.00397	28.82761
78			0.77000	11.58860	3.29003	22.27297	0.49789	-0.16359	-0.04269	0.04436	-0.02324	-0.01180	10.26642	3.05051	-29.83006	0.34073	0.14867	0.05387	0.18419	0.00596	-0.02377	16.18463	-4.11015	0.63137	-0.23975	0.40385	0.05944	-0.12297	0.10548	-0.01368	-5.55760	-8.72846	179.96204	-0.00149	-0.00204	0.00731	0.00161	-0.00169	-0.00388	115.28841	-1.35599	158.65808	-0.11599	-0.00350	-0.03238	-0.01185	0.00048	-0.00364	28.76035
79			0.78000	11.54434	3.13153	22.10072	0.48189	-0.16335	-0.04153	0.04665	-0.04518	-0.01809	9.92229	3.06461	-30.05947	0.33593	0.15784	0.05321	0.20352	0.00726	-0.01937	15.89318	-4.20424	0.80420	-0.24202	0.41322	0.05849	-0.12973	0.09572	-0.01616	-4.94996	-9.19286	-179.79970	-0.00166	-0.00214	0.00724	0.00152	-0.00148	-0.00308	115.23337	-1.32528	158.75186	-0.11698	-0.00263	-0.03001	-0.00905	0.00030	-0.00410	28.71524
80			0.79000	11.50038	2.87960	21.84665	0.46172	-0.16419	-0.03895	0.04586	-0.06423	-0.02378	9.54973	3.07008	-30.25054	0.32956	0.15964	0.04968	0.21075	0.00630	-0.01570	15.59806	-4.27874	1.00956	-0.24373	0.41329	0.05761	-0.13019	0.09539	-0.02108	-4.44182	-9.55762	-179.61516	-0.00189	-0.00219	0.00713	0.00142	-0.00113	-0.00221	115.19537	-1.27081	158.84486	-0.11766	-0.00219	-0.02834	-0.00471	0.00022	-0.00506	28.70134
81			0.80000	11.45973	2.55278	21.50379	0.43416	-0.16562	-0.03382	0.04050	-0.07655	-0.02630	9.16996	3.07956	-30.42468	0.31867	0.16414	0.04405	0.20107	0.00278	-0.01372	15.31663	-4.34615	1.28066	-0.23839	0.42148	0.06274	-0.12117	0.11211	-0.03133	-4.03751	-9.80930	-179.48814	-0.00216	-0.00217	0.00698	0.00127	-0.00072	-0.00141	115.18315	-1.18989	158.94511	-0.11705	-0.00224	-0.02762	0.00156	0.00021	-0.00605	28.72412
82			0.81000	11.42698	2.18348	21.07780	0.40097	-0.16883	-0.03152	0.03024	-0.08037	-0.02864	8.80754	3.10722	-30.60679	0.32288	0.16753	0.03994	0.18705	-0.00348	-0.01390	15.06373	-4.42144	1.64387	-0.25815	0.42789	0.06484	-0.11970	0.14074	-0.04228	-3.73540	-9.95105	-179.40883	-0.00247	-0.00211	0.00681	0.00105	-0.00034	-0.00086	115.20636	-1.09039	159.05086	-0.11479	-0.00279	-0.02802	0.00889	0.00023	-0.00674	28.78572
83			0.82000	11.40770	1.81182	20.59056	0.36863	-0.17881	-0.03800	0.01651	-0.07696	-0.03705	8.48486	3.16368	-30.81602	0.34313	0.14539	0.03964	0.16901	-0.00959	-0.01615	14.84881	-4.51570	2.10257	-0.29771	0.38579	0.04872	-0.12149	0.15286	-0.03808	-3.52459	-10.00269	-179.35323	-0.00278	-0.00201	0.00667	0.00080	-0.00006	-0.00070	115.26801	-0.98127	159.14919	-0.11118	-0.00391	-0.02976	0.01506	0.00019	-0.00721	28.88169
84			0.83000	11.40736	1.47903	20.07945	0.33856	-0.19158	-0.04743	0.00130	-0.06387	-0.04551	8.21813	3.25068	-31.05821	0.35197	0.11623	0.04211	0.13548	-0.01250	-0.01938	14.67387	-4.63048	2.62913	-0.30555	0.32800	0.02982	-0.10708	0.14436	-0.02519	-3.38523	-9.99479	-179.28937	-0.00306	-0.00192	0.00657	0.00054	0.00008	-0.00092	115.35864	-0.86343	159.22099	-0.10693	-0.00568	-0.03291	0.01810	-0.00008	-0.00761	28.99797
85			0.84000	11.42983	1.21990	19.58789	0.31049	-0.20393	-0.05789	-0.01309	-0.04121	-0.05013	8.01512	3.36113	-31.32117	0.36260	0.09838	0.04743	0.09890	-0.01364	-0.02257	14.53358	-4.75807	3.17042	-0.30647	0.28644	0.01412	-0.09122	0.12671	-0.01151	-3.29172	-9.96154	-179.18709	-0.00328	-0.00184	0.00654	0.00035	0.00012	-0.00145	115.46043	-0.73491	159.24834	-0.10284	-0.00813	-0.03748	0.01757	-0.00081	-0.00780	29.11551
86			0.85000	11.47623	1.05548	19.15234	0.28442	-0.21205	-0.06510	-0.02457	-0.01288	-0.04689	7.87526	3.48432	-31.57677	0.36892	0.10164	0.05300	0.06323	-0.01612	-0.02291	14.41875	-4.88655	3.66407	-0.29346	0.27791	0.00870	-0.07424	0.11082	-0.00602	-3.21645	-9.93529	-179.02708	-0.00342	-0.00182	0.00661	0.00028	0.00006	-0.00215	115.55431	-0.59921	159.22075	-0.09971	-0.01109	-0.04313	0.01407	-0.00208	-0.00738	29.21800
87			0.86000	11.54420	0.98764	18.79264	0.26267	-0.21514	-0.06901	-0.03220	0.01383	-0.03850	7.79058	3.60938	-31.78765	0.37072	0.13113	0.05937	0.03452	-0.02210	-0.01912	14.31910	-5.00315	4.05512	-0.27502	0.31523	0.01505	-0.05991	0.09928	-0.00746	-3.13325	-9.94253	-178.80644	-0.00345	-0.00185	0.00677	0.00033	-0.00006	-0.00288	115.62319	-0.46555	159.13937	-0.09767	-0.01409	-0.04896	0.00839	-0.00365	-0.00606	29.29438
88			0.87000	11.62816	0.99989	18.51108	0.24472	-0.21386	-0.07141	-0.03576	0.03281	-0.02922	7.74744	3.72598	-31.91686	0.37483	0.17721	0.06650	0.01697	-0.03000	-0.01046	14.22512	-5.09573	4.30617	-0.26721	0.38104	0.02621	-0.05159	0.07733	-0.00683	-3.02144	-10.00015	-178.53503	-0.00337	-0.00194	0.00699	0.00048	-0.00024	-0.00353	115.65445	-0.34288	159.01402	-0.09657	-0.01649	-0.05381	0.00138	-0.00512	-0.00403	29.33939
89			0.88000	11.72042	1.06546	18.29784	0.23465	-0.20924	-0.07372	-0.03648	0.04185	-0.02142	7.72911	3.82598	-31.94028	0.38619	0.22761	0.07371	0.01105	-0.03701	0.00223	14.12877	-5.15520	4.40328	-0.28257	0.45537	0.03575	-0.05070	0.03680	-0.00094	-2.86890	-10.11238	-178.22745	-0.00317	-0.00208	0.00725	0.00065	-0.00043	-0.00405	115.64129	-0.23437	158.85602	-0.09631	-0.01800	-0.05713	-0.00615	-0.00622	-0.00205	29.35281
90			0.89000	11.81324	1.15681	18.13844	0.23228	-0.20584	-0.07591	-0.03537	0.04315	-0.01555	7.71889	3.90601	-31.85729	0.40919	0.26911	0.07880	0.01530	-0.04066	0.01539	14.02420	-5.17820	4.35837	-0.32551	0.51717	0.03978	-0.05742	-0.01615	0.00665	-2.67337	-10.27095	-177.89746	-0.00289	-0.00224	0.00751	0.00078	-0.00062	-0.00443	115.58277	-0.13446	158.67480	-0.09703	-0.01866	-0.05894	-0.01352	-0.00699	-0.00095	29.33824
91			0.90000	11.90050	1.25263	18.01886	0.23333	-0.20462	-0.07750	-0.03270	0.03950	-0.01136	7.70316	3.96751	-31.69465	0.43146	0.29272	0.08095	0.02645	-0.03975	0.02388	13.90902	-5.16696	4.20790	-0.36260	0.54828	0.03797	-0.06566	-0.06405	0.01091	-2.44060	-10.45817	-177.55659	-0.00256	-0.00241	0.00773	0.00082	-0.00074	-0.00464	115.48256	-0.03247	158.47693	-0.09872	-0.01871	-0.05952	-0.02026	-0.00753	-0.00103	29.30298
92			0.91000	11.97837	1.33866	17.92839	0.23934	-0.20435	-0.07686	-0.02957	0.03241	-0.00834	7.67340	4.01498	-31.50053	0.43559	0.30410	0.08063	0.03862	-0.03588	0.02453	13.78492	-5.12740	4.00522	-0.36166	0.56012	0.03709	-0.06812	-0.09366	0.01175	-2.18217	-10.65291	-177.21419	-0.00222	-0.00258	0.00792	0.00078	-0.00080	-0.00469	115.34785	0.08179	158.26672	-0.10158	-0.01841	-0.05926	-0.02620	-0.00789	-0.00195	29.25726
93			0.92000	12.04576	1.40465	17.85951	0.24410	-0.20675	-0.07574	-0.02614	0.02289	-0.00655	7.62710	4.05498	-31.33018	0.43942	0.31414	0.07968	0.04799	-0.03159	0.01795	13.65745	-5.06738	3.80804	-0.35876	0.57164	0.03757	-0.06891	-0.10391	0.00975	-1.91268	-10.83720	-176.88071	-0.00191	-0.00274	0.00810	0.00069	-0.00078	-0.00453	115.18649	0.21180	158.04904	-0.10610	-0.01815	-0.05882	-0.03161	-0.00800	-0.00315	29.21195
94			0.93000	12.10405	1.44206	17.80492	0.24651	-0.20942	-0.07343	-0.02286	0.01110	-0.00601	7.56744	4.09490	-31.22868	0.44459	0.32871	0.07797	0.05225	-0.02820	0.00673	13.53484	-4.99519	3.66586	-0.36351	0.59266	0.04172	-0.06820	-0.09879	0.00569	-1.64898	-10.99995	-176.57361	-0.00166	-0.00288	0.00828	0.00057	-0.00071	-0.00407	115.00491	0.35217	157.83583	-0.11193	-0.01809	-0.05862	-0.03676	-0.00765	-0.00429	29.17627
95			0.94000	12.15464	1.44438	17.75496	0.24606	-0.20935	-0.06997	-0.01935	-0.00179	-0.00676	7.50031	4.13934	-31.21893	0.44062	0.34512	0.07600	0.05042	-0.02479	-0.00542	13.42527	-4.91827	3.61067	-0.35801	0.61705	0.04930	-0.06209	-0.08188	-0.00095	-1.40955	-11.13658	-176.31560	-0.00152	-0.00300	0.00847	0.00047	-0.00062	-0.00332	114.80775	0.49250	157.64549	-0.11761	-0.01818	-0.05876	-0.04135	-0.00675	-0.00517	29.15557
96			0.95000	12.19679	1.40915	17.69876	0.24346	-0.20883	-0.06816	-0.01498	-0.01415	-0.00867	7.43115	4.18704	-31.29916	0.43172	0.35492	0.07519	0.04518	-0.01972	-0.01575	13.33493	-4.84215	3.65194	-0.34662	0.63021	0.05455	-0.05229	-0.05827	-0.00934	-1.21206	-11.24756	-176.12167	-0.00150	-0.00309	0.00863	0.00036	-0.00052	-0.00242	114.59911	0.62233	157.49162	-0.12191	-0.01828	-0.05918	-0.04481	-0.00551	-0.00555	29.15165
97			0.96000	12.22819	1.33765	17.62881	0.23667	-0.20954	-0.06819	-0.00946	-0.02546	-0.01120	7.36350	4.23338	-31.44930	0.42718	0.35510	0.07462	0.03976	-0.01304	-0.02272	13.26649	-4.76989	3.77774	-0.34275	0.62558	0.05515	-0.04224	-0.03587	-0.01602	-1.06967	-11.33743	-175.99174	-0.00159	-0.00314	0.00874	0.00025	-0.00044	-0.00158	114.38371	0.73385	157.37616	-0.12464	-0.01839	-0.05987	-0.04683	-0.00424	-0.00524	29.16363
98			0.97000	12.24614	1.23320	17.54425	0.22922	-0.20898	-0.06851	-0.00313	-0.03564	-0.01350	7.29927	4.27342	-31.64075	0.42450	0.34841	0.07332	0.03579	-0.00563	-0.02545	13.21946	-4.70175	3.96196	-0.34446	0.60768	0.05312	-0.03264	-0.02174	-0.01917	-0.98783	-11.41319	-175.91370	-0.00179	-0.00316	0.00881	0.00013	-0.00039	-0.00094	114.16605	0.82263	157.29247	-0.12608	-0.01853	-0.06077	-0.04747	-0.00317	-0.00432	29.18890
99			0.98000	12.24762	1.09879	17.44948	0.22262	-0.20931	-0.06888	0.00396	-0.04578	-0.01525	7.23761	4.30222	-31.84262	0.42220	0.33697	0.07156	0.03590	0.00253	-0.02405	13.19024	-4.63538	4.17221	-0.34720	0.58242	0.04984	-0.02473	-0.01941	-0.01888	-0.96333	-11.48248	-175.86909	-0.00206	-0.00315	0.00884	-0.00002	-0.00038	-0.00059	113.95017	0.88834	157.23096	-0.12662	-0.01871	-0.06178	-0.04701	-0.00236	-0.00313	29.22426
100			0.99000	12.22939	0.93448	17.34940	0.21951	-0.20949	-0.06902	0.01195	-0.05669	-0.01678	7.17305	4.31336	-32.02489	0.41955	0.32391	0.06957	0.04325	0.01210	-0.01893	13.17139	-4.56547	4.37733	-0.35045	0.55463	0.04598	-0.02101	-0.02902	-0.01622	-0.98547	-11.55247	-175.83871	-0.00237	-0.00313	0.00885	-0.00018	-0.00040	-0.00049	113.73895	0.93444	157.18375	-0.12661	-0.01891	-0.06279	-0.04583	-0.00179	-0.00206	29.26600
101			1.00000	12.18852	0.73674	17.24287	0.21930	-0.21069	-0.06828	0.02106	-0.06903	-0.01893	7.09578	4.29870	-32.15825	0.41517	0.31278	0.06731	0.05953	0.02346	-0.01060	13.15184	-4.48493	4.55328	-0.35143	0.53186	0.04345	-0.02304	-0.04803	-0.01294	-1.03862	-11.62963	-175.80739	-0.00266	-0.00310	0.00885	-0.00031	-0.00045	-0.00057	113.53400	0.96655	157.14664	-0.12641	-0.01901	-0.06357	-0.04434	-0.00137	-0.00145	29.30969
102			1.01000	12.12214	0.50045	17.11811	0.21902	-0.20986	-0.06583	0.03113	-0.08105	-0.02256	6.99447	4.25043	-32.21510	0.40466	0.31219	0.06541	0.08266	0.03704	0.00005	13.12042	-4.38710	4.68704	-0.34381	0.52952	0.04574	-0.02977	-0.07439	-0.01079	-1.10623	-11.71906	-175.76653	-0.00291	-0.00308	0.00887	-0.00039	-0.00051	-0.00073	113.33595	0.99133	157.11853	-0.12630	-0.01887	-0.06380	-0.04283	-0.00103	-0.00152	29.35132
103			1.02000	12.02791	0.22164	16.95177	0.22102	-0.20734	-0.06245	0.04206	-0.09102	-0.02842	6.86047	4.16375	-32.17389	0.39066	0.31858	0.06385	0.10855	0.05278	0.01196	13.06995	-4.26683	4.78075	-0.33587	0.54294	0.05081	-0.03938	-0.10592	-0.00982	-1.17421	-11.82210	-175.71431	-0.00311	-0.00308	0.00890	-0.00041	-0.00057	-0.00088	113.14463	1.01641	157.10008	-0.12651	-0.01841	-0.06321	-0.04147	-0.00075	-0.00236	29.38783
104			1.03000	11.90515	-0.10005	16.71292	0.22464	-0.20253	-0.05813	0.05286	-0.09689	-0.03600	6.68984	4.03645	-32.02409	0.37894	0.32624	0.06135	0.13401	0.06986	0.02342	12.99832	-4.11928	4.85275	-0.33840	0.55835	0.05571	-0.05123	-0.13880	-0.01070	-1.23353	-11.93400	-175.65546	-0.00324	-0.00309	0.00891	-0.00037	-0.00059	-0.00090	112.95983	1.04893	157.09262	-0.12718	-0.01765	-0.06178	-0.04017	-0.00049	-0.00381	29.41778
105			1.04000	11.75659	-0.46098	16.37039	0.22713	-0.19591	-0.05213	0.06110	-0.09808	-0.04317	6.48383	3.86918	-31.76683	0.36622	0.33114	0.05696	0.15355	0.08586	0.03209	12.90722	-3.93978	4.93166	-0.34364	0.56839	0.06061	-0.06264	-0.16791	-0.01475	-1.28170	-12.04335	-175.60092	-0.00332	-0.00310	0.00889	-0.00031	-0.00054	-0.00072	112.78266	1.09385	157.09853	-0.12816	-0.01663	-0.05948	-0.03856	-0.00021	-0.00554	29.44208
106			1.05000	11.58956	-0.85473	15.90069	0.22121	-0.18685	-0.04188	0.06278	-0.09433	-0.04452	6.25058	3.66829	-31.41453	0.35226	0.33923	0.04887	0.16237	0.09946	0.03474	12.80284	-3.72706	5.04947	-0.34506	0.58216	0.07044	-0.06968	-0.19079	-0.02452	-1.32230	-12.13393	-175.56563	-0.00335	-0.00311	0.00882	-0.00026	-0.00040	-0.00031	112.61563	1.15305	157.12030	-0.12914	-0.01540	-0.05647	-0.03623	0.00007	-0.00706	29.46456
107			1.06000	11.41447	-1.27209	15.29315	0.20978	-0.17884	-0.03118	0.05798	-0.08790	-0.04049	6.00544	3.44630	-30.99188	0.34162	0.34517	0.03989	0.15940	0.10728	0.03200	12.69561	-3.48522	5.23799	-0.34555	0.59230	0.08061	-0.07009	-0.20091	-0.04040	-1.36274	-12.19013	-175.56351	-0.00337	-0.00308	0.00869	-0.00024	-0.00019	0.00026	112.46239	1.22421	157.15814	-0.12974	-0.01403	-0.05299	-0.03291	0.00029	-0.00780	29.49070
108			1.07000	11.24218	-1.70092	14.55338	0.20090	-0.16794	-0.02092	0.04983	-0.07763	-0.03148	5.76915	3.21752	-30.53591	0.32807	0.34385	0.03076	0.14121	0.10811	0.02530	12.59921	-3.22159	5.52522	-0.34112	0.58943	0.08881	-0.06169	-0.19508	-0.06121	-1.41056	-12.20375	-175.60196	-0.00340	-0.00302	0.00851	-0.00025	0.00003	0.00085	112.32677	1.29990	157.20674	-0.12983	-0.01269	-0.04943	-0.02858	0.00039	-0.00737	29.52651
109			1.08000	11.08261	-2.12762	13.70428	0.19538	-0.15461	-0.01083	0.03947	-0.06503	-0.01793	5.56341	2.99258	-30.08892	0.31619	0.34316	0.02172	0.11236	0.10670	0.01682	12.52702	-2.94265	5.92710	-0.34505	0.58886	0.09836	-0.04765	-0.18416	-0.08702	-1.47184	-12.17589	-175.67978	-0.00345	-0.00294	0.00830	-0.00030	0.00022	0.00134	112.21232	1.36891	157.25574	-0.12965	-0.01161	-0.04635	-0.02342	0.00035	-0.00584	29.57753
110			1.09000	10.94487	-2.53847	12.78310	0.19523	-0.14280	-0.00319	0.02771	-0.05281	-0.00552	5.40681	2.77633	-29.68625	0.31161	0.33792	0.01434	0.07778	0.10288	0.00972	12.48777	-2.65161	6.43819	-0.36587	0.58324	0.10585	-0.02961	-0.17260	-0.11120	-1.55062	-12.11406	-175.78867	-0.00353	-0.00283	0.00808	-0.00039	0.00035	0.00165	112.12183	1.42042	157.29321	-0.12946	-0.01093	-0.04415	-0.01778	0.00019	-0.00355	29.64740
111			1.10000	10.83737	-2.92045	11.83466	0.19277	-0.13269	0.00113	0.01399	-0.04146	0.00195	5.31370	2.57165	-29.34745	0.31470	0.32673	0.00964	0.03874	0.09540	0.00542	12.48529	-2.35093	7.03013	-0.39119	0.56589	0.10919	-0.00611	-0.16195	-0.12593	-1.64772	-12.02884	-175.91570	-0.00363	-0.00271	0.00788	-0.00049	0.00041	0.00176	112.05627	1.44653	157.30920	-0.12942	-0.01067	-0.04299	-0.01219	-0.00005	-0.00085	29.73688
112			1.11000	10.76653	-3.26234	10.90430	0.18804	-0.12456	0.00279	-0.00001	-0.03125	0.00459	5.29337	2.38328	-29.07531	0.31346	0.31510	0.00824	-0.00382	0.08469	0.00374	12.51997	-2.04535	7.65848	-0.39370	0.54970	0.11172	0.02039	-0.15647	-0.13082	-1.75908	-11.93155	-176.04529	-0.00378	-0.00261	0.00773	-0.00059	0.00043	0.00168	112.01397	1.44334	157.29718	-0.12957	-0.01076	-0.04277	-0.00726	-0.00034	0.00193	29.84375
113			1.12000	10.73561	-3.55536	10.03229	0.19228	-0.12039	0.00224	-0.01322	-0.02253	0.00336	5.34810	2.21679	-28.85730	0.30624	0.29782	0.00905	-0.04322	0.06968	0.00342	12.58905	-1.74129	8.26990	-0.37509	0.52886	0.11223	0.04255	-0.15440	-0.12284	-1.87747	-11.83111	-176.16391	-0.00397	-0.00252	0.00763	-0.00067	0.00042	0.00147	111.99074	1.41224	157.25589	-0.12994	-0.01109	-0.04323	-0.00353	-0.00066	0.00436	29.96334
114			1.13000	10.74356	-3.79370	9.24983	0.20242	-0.12090	0.00057	-0.02552	-0.01503	0.00075	5.47066	2.07582	-28.66972	0.30576	0.27906	0.01064	-0.07540	0.05320	0.00367	12.68518	-1.44524	8.81002	-0.36049	0.50657	0.11116	0.05751	-0.15572	-0.10341	-1.99593	-11.73155	-176.26517	-0.00419	-0.00243	0.00756	-0.00071	0.00041	0.00124	111.98021	1.36160	157.19096	-0.13014	-0.01150	-0.04407	-0.00149	-0.00093	0.00593	30.08860
115			1.14000	10.78455	-3.97578	8.57707	0.21456	-0.12056	0.00146	-0.03562	-0.00816	0.00161	5.64395	1.96132	-28.48492	0.30652	0.27959	0.01161	-0.09620	0.04031	0.00415	12.79638	-1.16342	9.23277	-0.34896	0.51838	0.11807	0.06325	-0.17024	-0.08270	-2.10861	-11.63342	-176.34889	-0.00440	-0.00236	0.00751	-0.00070	0.00039	0.00102	111.97425	1.30407	157.11217	-0.12972	-0.01184	-0.04495	-0.00139	-0.00113	0.00646	30.21058
116			1.15000	10.84921	-4.10598	8.02091	0.22688	-0.11711	0.00353	-0.04227	-0.00276	0.00315	5.84348	1.87062	-28.27826	0.31177	0.30460	0.01388	-0.10449	0.03105	0.00565	12.90729	-0.90046	9.50950	-0.35273	0.57015	0.13194	0.06132	-0.20108	-0.05800	-2.20835	-11.53895	-176.41611	-0.00454	-0.00230	0.00747	-0.00061	0.00035	0.00079	111.96426	1.24976	157.02814	-0.12864	-0.01202	-0.04568	-0.00317	-0.00124	0.00630	30.32031
117			1.16000	10.92670	-4.19468	7.57480	0.23983	-0.11182	0.00637	-0.04504	0.00040	0.00451	6.04258	1.79708	-28.03286	0.32381	0.34361	0.01675	-0.10095	0.02427	0.00798	13.00199	-0.65702	9.63359	-0.37852	0.64210	0.14855	0.05250	-0.24288	-0.02774	-2.28613	-11.45417	-176.46590	-0.00461	-0.00227	0.00745	-0.00044	0.00030	0.00056	111.94231	1.20174	156.94334	-0.12739	-0.01204	-0.04617	-0.00650	-0.00128	0.00593	30.41046
118			1.17000	11.00617	-4.25551	7.22161	0.25566	-0.10480	0.00930	-0.04434	0.00142	0.00521	6.21736	1.73221	-27.74338	0.33539	0.38129	0.01942	-0.08464	0.01988	0.01055	13.06751	-0.42999	9.62056	-0.40870	0.70859	0.16279	0.03417	-0.28378	0.00363	-2.33393	-11.38530	-176.49722	-0.00457	-0.00226	0.00747	-0.00021	0.00023	0.00033	111.90224	1.15891	156.85973	-0.12667	-0.01201	-0.04663	-0.01091	-0.00127	0.00551	30.47618
119			1.18000	11.07847	-4.30189	6.94017	0.27651	-0.09820	0.01019	-0.04083	0.00091	0.00459	6.35020	1.67001	-27.41997	0.34293	0.40238	0.02211	-0.05832	0.01734	0.01282	13.09679	-0.21572	9.50508	-0.43025	0.74514	0.16860	0.00869	-0.30638	0.02719	-2.34834	-11.33407	-176.51311	-0.00445	-0.00229	0.00756	0.00003	0.00018	0.00018	111.84035	1.12133	156.78065	-0.12685	-0.01198	-0.04717	-0.01583	-0.00118	0.00479	30.51621
120			1.19000	11.13721	-4.34411	6.71207	0.29489	-0.09436	0.00944	-0.03392	-0.00033	0.00348	6.43126	1.60964	-27.08822	0.34144	0.40822	0.02461	-0.02685	0.01554	0.01388	13.08953	-0.01289	9.33389	-0.42933	0.75729	0.16808	-0.01680	-0.30501	0.03698	-2.33163	-11.29679	-176.52080	-0.00426	-0.00236	0.00770	0.00023	0.00013	0.00012	111.75629	1.09280	156.71178	-0.12785	-0.01197	-0.04785	-0.02060	-0.00103	0.00356	30.53327
121			1.20000	11.17885	-4.38741	6.52497	0.30641	-0.09285	0.00846	-0.02449	-0.00174	0.00259	6.45822	1.55440	-26.78243	0.33212	0.40718	0.02637	0.00323	0.01319	0.01294	13.05182	0.17682	9.15510	-0.41070	0.75939	0.16575	-0.03474	-0.28294	0.03406	-2.29053	-11.26822	-176.52809	-0.00406	-0.00244	0.00789	0.00036	0.00011	0.00015	111.65331	1.07865	156.65767	-0.12951	-0.01200	-0.04876	-0.02454	-0.00086	0.00183	30.53378
122			1.21000	11.20274	-4.43322	6.37086	0.31718	-0.09179	0.00740	-0.01491	-0.00308	0.00190	6.43519	1.50964	-26.53352	0.31926	0.40408	0.02763	0.02735	0.00906	0.01034	12.99356	0.34994	9.00818	-0.39105	0.75860	0.16345	-0.04361	-0.24557	0.02244	-2.23453	-11.24522	-176.54037	-0.00386	-0.00253	0.00810	0.00041	0.00009	0.00022	111.53742	1.08318	156.61969	-0.13131	-0.01211	-0.04994	-0.02706	-0.00073	-0.00014	30.52559
123			1.22000	11.21091	-4.48243	6.24239	0.32548	-0.09167	0.00685	-0.00653	-0.00450	0.00153	6.37125	1.48085	-26.35914	0.31006	0.40236	0.02805	0.04450	0.00282	0.00681	12.92543	0.50292	8.91842	-0.38569	0.75793	0.16263	-0.04646	-0.20055	0.00667	-2.17340	-11.22789	-176.55847	-0.00370	-0.00262	0.00833	0.00041	0.00006	0.00028	111.41597	1.10699	156.59462	-0.13297	-0.01236	-0.05147	-0.02795	-0.00069	-0.00192	30.51558
124			1.23000	11.20695	-4.53805	6.13035	0.32603	-0.09065	0.00753	-0.00034	-0.00617	0.00156	6.27786	1.47076	-26.25805	0.30165	0.40778	0.02780	0.05492	-0.00409	0.00356	12.85649	0.63495	8.89456	-0.38739	0.76493	0.16514	-0.04489	-0.15967	-0.00948	-2.11512	-11.21878	-176.57921	-0.00359	-0.00270	0.00854	0.00037	0.00001	0.00028	111.29568	1.14627	156.57587	-0.13420	-0.01273	-0.05321	-0.02743	-0.00076	-0.00310	30.50806
125			1.24000	11.19488	-4.60492	6.02457	0.32479	-0.08719	0.00920	0.00335	-0.00795	0.00191	6.16642	1.47615	-26.21185	0.28529	0.41860	0.02722	0.05799	-0.00855	0.00150	12.79251	0.75076	8.92935	-0.38028	0.77905	0.17018	-0.03962	-0.13279	-0.02334	-2.06406	-11.22084	-176.59657	-0.00355	-0.00279	0.00873	0.00031	-0.00004	0.00018	111.18098	1.19393	156.55537	-0.13503	-0.01315	-0.05494	-0.02610	-0.00093	-0.00342	30.50391
126			1.25000	11.17793	-4.68684	5.91618	0.32497	-0.08339	0.01048	0.00525	-0.00967	0.00232	6.04663	1.48720	-26.19287	0.26290	0.42445	0.02654	0.05562	-0.00692	0.00079	12.73563	0.86022	9.00461	-0.36163	0.78459	0.17319	-0.03316	-0.12359	-0.03264	-2.02071	-11.23519	-176.60439	-0.00355	-0.00286	0.00890	0.00025	-0.00010	0.00001	111.07320	1.24188	156.52644	-0.13561	-0.01353	-0.05640	-0.02456	-0.00115	-0.00292	30.50094
127			1.26000	11.15800	-4.78457	5.80028	0.32630	-0.08134	0.01121	0.00631	-0.01132	0.00270	5.92492	1.49111	-26.17581	0.24204	0.42630	0.02585	0.05145	0.00183	0.00109	12.68483	0.97443	9.10023	-0.34217	0.78644	0.17498	-0.02830	-0.13168	-0.03747	-1.98346	-11.25990	-176.59883	-0.00356	-0.00294	0.00905	0.00020	-0.00014	-0.00020	110.97192	1.28426	156.48624	-0.13613	-0.01381	-0.05742	-0.02308	-0.00134	-0.00200	30.49560
128			1.27000	11.13570	-4.89659	5.67598	0.32839	-0.07904	0.01231	0.00711	-0.01253	0.00318	5.80427	1.47733	-26.14542	0.23122	0.42779	0.02440	0.04869	0.01546	0.00176	12.63745	1.10128	9.20187	-0.34103	0.78923	0.17748	-0.02675	-0.14991	-0.03988	-1.95049	-11.29010	-176.58022	-0.00359	-0.00300	0.00917	0.00017	-0.00015	-0.00037	110.87693	1.31909	156.43665	-0.13660	-0.01398	-0.05804	-0.02146	-0.00145	-0.00116	30.48492
129			1.28000	11.11129	-5.01988	5.54432	0.33022	-0.07740	0.01298	0.00767	-0.01333	0.00353	5.68561	1.44155	-26.09766	0.23155	0.42689	0.02274	0.04808	0.02936	0.00230	12.59098	1.24314	9.30390	-0.35864	0.78985	0.17950	-0.02777	-0.16768	-0.04166	-1.92098	-11.32000	-176.55318	-0.00360	-0.00305	0.00926	0.00014	-0.00014	-0.00045	110.78950	1.34808	156.38338	-0.13705	-0.01410	-0.05841	-0.01939	-0.00142	-0.00083	30.46769
130			1.29000	11.08552	-5.15032	5.40708	0.33192	-0.07560	0.01361	0.00774	-0.01359	0.00382	5.56905	1.38743	-26.03784	0.22972	0.42412	0.02107	0.04690	0.03856	0.00242	12.54418	1.39667	9.40843	-0.36870	0.79160	0.18147	-0.02841	-0.17671	-0.04428	-1.89551	-11.34473	-176.52573	-0.00361	-0.00308	0.00931	0.00011	-0.00011	-0.00038	110.71237	1.37534	156.33446	-0.13728	-0.01419	-0.05854	-0.01661	-0.00124	-0.00118	30.44455
131			1.30000	11.05966	-5.28388	5.26693	0.33187	-0.07487	0.01362	0.00718	-0.01365	0.00384	5.45459	1.32510	-25.97683	0.22409	0.41989	0.02006	0.04493	0.04003	0.00215	12.49734	1.55356	9.52135	-0.36671	0.79344	0.18265	-0.02747	-0.17166	-0.04761	-1.87566	-11.36135	-176.50632	-0.00361	-0.00309	0.00930	0.00009	-0.00006	-0.00020	110.64877	1.40512	156.29785	-0.13708	-0.01422	-0.05841	-0.01315	-0.00093	-0.00206	30.41723
132			1.31000	11.03507	-5.41740	5.12851	0.33323	-0.07420	0.01294	0.00624	-0.01345	0.00353	5.34190	1.26697	-25.92566	0.21463	0.41419	0.01968	0.04234	0.03408	0.00165	12.45189	1.70334	9.64647	-0.35780	0.79164	0.18246	-0.02522	-0.15339	-0.05001	-1.86267	-11.36918	-176.50092	-0.00360	-0.00306	0.00922	0.00006	-0.00002	0.00003	110.60108	1.43941	156.27888	-0.13637	-0.01417	-0.05795	-0.00935	-0.00054	-0.00307	30.38792
133			1.32000	11.01289	-5.54764	4.99851	0.33329	-0.07424	0.01158	0.00511	-0.01312	0.00289	5.23046	1.22226	-25.88989	0.20808	0.41077	0.02007	0.04053	0.02382	0.00111	12.40891	1.83809	9.78024	-0.35518	0.78969	0.18201	-0.02307	-0.12923	-0.04962	-1.85634	-11.36963	-176.51088	-0.00360	-0.00302	0.00910	0.00004	0.00001	0.00025	110.56974	1.47721	156.27866	-0.13519	-0.01401	-0.05715	-0.00566	-0.00015	-0.00378	30.35845
134			1.33000	10.99403	-5.67082	4.88515	0.33325	-0.07651	0.01018	0.00391	-0.01291	0.00215	5.11991	1.19506	-25.86884	0.20244	0.40771	0.02049	0.03896	0.01188	0.00063	12.36901	1.95361	9.91138	-0.35393	0.78657	0.18152	-0.02079	-0.10523	-0.04507	-1.85510	-11.36582	-176.53285	-0.00359	-0.00295	0.00893	0.00003	0.00002	0.00038	110.55353	1.51488	156.29375	-0.13375	-0.01376	-0.05605	-0.00247	0.00014	-0.00388	30.33005
135			1.34000	10.97951	-5.78376	4.79630	0.33078	-0.07894	0.01017	0.00264	-0.01256	0.00165	5.01057	1.18590	-25.85807	0.19851	0.40844	0.01985	0.03752	0.00011	0.00030	12.33327	2.04880	10.02546	-0.35416	0.78702	0.18298	-0.01787	-0.08573	-0.03685	-1.85624	-11.36178	-176.55992	-0.00356	-0.00289	0.00876	0.00003	0.00001	0.00038	110.54963	1.54728	156.31783	-0.13225	-0.01345	-0.05483	-0.00002	0.00032	-0.00324	30.30364
136			1.35000	10.97001	-5.88512	4.73692	0.32775	-0.08093	0.01180	0.00152	-0.01203	0.00127	4.90367	1.19327	-25.85151	0.19382	0.41085	0.01780	0.03546	-0.01050	0.00019	12.30410	2.12486	10.11029	-0.35170	0.78883	0.18584	-0.01347	-0.07127	-0.02608	-1.85668	-11.36216	-176.58362	-0.00353	-0.00283	0.00861	0.00003	-0.00003	0.00026	110.55465	1.56878	156.34294	-0.13078	-0.01308	-0.05362	0.00176	0.00035	-0.00191	30.28036
137			1.36000	10.96511	-5.97450	4.70685	0.32811	-0.08163	0.01424	0.00083	-0.01114	0.00084	4.80122	1.21409	-25.84341	0.18620	0.41511	0.01526	0.03216	-0.01909	0.00022	12.28438	2.18424	10.16060	-0.34500	0.79446	0.18961	-0.00763	-0.06095	-0.01498	-1.85396	-11.37131	-176.59581	-0.00348	-0.00279	0.00848	0.00003	-0.00008	0.00003	110.56627	1.57485	156.36070	-0.12923	-0.01268	-0.05250	0.00325	0.00022	-0.00004	30.26150
138			1.37000	10.96335	-6.05143	4.70039	0.32779	-0.08103	0.01683	0.00053	-0.00982	0.00037	4.70622	1.24444	-25.83037	0.17953	0.42286	0.01294	0.02811	-0.02544	0.00027	12.27612	2.23002	10.18006	-0.33943	0.80591	0.19426	-0.00099	-0.05258	-0.00618	-1.84655	-11.39304	-176.58839	-0.00342	-0.00275	0.00839	0.00004	-0.00014	-0.00030	110.58400	1.56278	156.36148	-0.12767	-0.01232	-0.05163	0.00475	-0.00008	0.00220	30.24714
139			1.38000	10.96347	-6.11565	4.70876	0.32686	-0.08015	0.01938	0.00015	-0.00831	-0.00000	4.62247	1.28084	-25.81364	0.17456	0.42981	0.01063	0.02336	-0.02970	0.00023	12.28027	2.26505	10.18033	-0.33545	0.81586	0.19848	0.00583	-0.04319	-0.00175	-1.83354	-11.43048	-176.55559	-0.00336	-0.00272	0.00830	0.00004	-0.00021	-0.00068	110.60824	1.53175	156.33656	-0.12617	-0.01204	-0.05093	0.00625	-0.00050	0.00458	30.23637
140			1.39000	10.96527	-6.16797	4.72329	0.32578	-0.07935	0.02133	-0.00082	-0.00682	-0.00019	4.55355	1.32135	-25.79915	0.17126	0.43371	0.00868	0.01809	-0.03231	0.00009	12.29614	2.29145	10.17705	-0.33234	0.82007	0.20113	0.01209	-0.03152	-0.00259	-1.81448	-11.48463	-176.49623	-0.00329	-0.00269	0.00821	0.00005	-0.00028	-0.00101	110.63864	1.48307	156.28084	-0.12495	-0.01189	-0.05043	0.00742	-0.00096	0.00673	30.22731
141			1.40000	10.96944	-6.21046	4.73749	0.32657	-0.07854	0.02258	-0.00244	-0.00555	-0.00016	4.50187	1.36501	-25.79539	0.16927	0.43322	0.00707	0.01270	-0.03313	-0.00010	12.32176	2.31122	10.18536	-0.33077	0.81562	0.20179	0.01718	-0.01923	-0.00784	-1.78966	-11.55254	-176.41559	-0.00323	-0.00267	0.00813	0.00005	-0.00032	-0.00122	110.67268	1.42127	156.19618	-0.12417	-0.01185	-0.05003	0.00778	-0.00136	0.00812	30.21722
142			1.41000	10.97638	-6.24589	4.74694	0.32957	-0.07859	0.02317	-0.00433	-0.00463	0.00003	4.46733	1.40997	-25.80837	0.16989	0.43051	0.00592	0.00799	-0.03162	-0.00026	12.35413	2.32735	10.21483	-0.33433	0.80690	0.20164	0.02057	-0.01017	-0.01519	-1.76124	-11.62621	-176.32541	-0.00318	-0.00265	0.00804	0.00006	-0.00032	-0.00124	110.70573	1.35542	156.09248	-0.12374	-0.01183	-0.04954	0.00703	-0.00160	0.00830	30.20327
143			1.42000	10.98578	-6.27696	4.74917	0.33264	-0.07944	0.02320	-0.00604	-0.00404	0.00030	4.44693	1.45276	-25.83823	0.17139	0.42896	0.00547	0.00455	-0.02771	-0.00037	12.38896	2.34380	10.26664	-0.33977	0.80176	0.20208	0.02135	-0.00690	-0.02204	-1.73312	-11.69524	-176.23941	-0.00314	-0.00263	0.00793	0.00006	-0.00028	-0.00109	110.73270	1.29637	155.98369	-0.12336	-0.01171	-0.04877	0.00524	-0.00164	0.00729	30.18305
144			1.43000	10.99680	-6.30599	4.74351	0.33663	-0.07857	0.02411	-0.00723	-0.00364	0.00062	4.43507	1.48977	-25.87986	0.16901	0.42935	0.00447	0.00291	-0.02229	-0.00036	12.42123	2.36381	10.33491	-0.33895	0.80168	0.20415	0.01889	-0.00920	-0.02668	-1.70908	-11.75116	-176.16762	-0.00312	-0.00259	0.00780	0.00004	-0.00021	-0.00085	110.74960	1.25195	155.88161	-0.12300	-0.01153	-0.04781	0.00278	-0.00153	0.00563	30.15590
145			1.44000	11.00830	-6.33465	4.73022	0.33767	-0.07812	0.02562	-0.00757	-0.00342	0.00098	4.42496	1.51918	-25.92515	0.16693	0.43098	0.00299	0.00328	-0.01678	-0.00023	12.44688	2.38885	10.41019	-0.33552	0.80477	0.20730	0.01419	-0.01517	-0.02826	-1.69158	-11.79053	-176.11485	-0.00310	-0.00254	0.00765	0.00003	-0.00013	-0.00057	110.75446	1.22386	155.79407	-0.12286	-0.01136	-0.04688	0.00009	-0.00129	0.00390	30.12342
146			1.45000	11.01877	-6.36355	4.70979	0.33940	-0.07917	0.02620	-0.00703	-0.00329	0.00131	4.41032	1.54114	-25.96555	0.16204	0.43122	0.00241	0.00501	-0.01222	-0.00015	12.46352	2.41857	10.48292	-0.32599	0.80916	0.20938	0.00876	-0.02226	-0.02673	-1.68163	-11.81444	-176.08243	-0.00310	-0.00250	0.00752	0.00001	-0.00008	-0.00030	110.74712	1.20884	155.72624	-0.12299	-0.01121	-0.04606	-0.00249	-0.00096	0.00244	30.08844
147			1.46000	11.02675	-6.39242	4.68268	0.34158	-0.08004	0.02605	-0.00558	-0.00311	0.00157	4.38763	1.55712	-25.99480	0.15900	0.43128	0.00239	0.00734	-0.00907	-0.00010	12.47192	2.45120	10.54634	-0.32056	0.81270	0.21051	0.00461	-0.02834	-0.02312	-1.67929	-11.82689	-176.06940	-0.00312	-0.00245	0.00739	-0.00001	-0.00004	-0.00007	110.72887	1.20172	155.68118	-0.12316	-0.01100	-0.04524	-0.00475	-0.00058	0.00133	30.05398
148			1.47000	11.03082	-6.42050	4.64994	0.34154	-0.07998	0.02529	-0.00318	-0.00286	0.00172	4.35620	1.56879	-26.01079	0.16058	0.42998	0.00263	0.00984	-0.00696	-0.00005	12.47512	2.48476	10.59731	-0.32323	0.80983	0.20986	0.00250	-0.03224	-0.01861	-1.68338	-11.83245	-176.07109	-0.00315	-0.00242	0.00728	-0.00003	-0.00002	0.00006	110.70145	1.19873	155.65799	-0.12325	-0.01071	-0.04441	-0.00656	-0.00025	0.00049	30.02210
149			1.48000	11.02969	-6.44755	4.61350	0.34016	-0.08101	0.02349	0.00002	-0.00273	0.00170	4.31685	1.57727	-26.01517	0.16204	0.42685	0.00371	0.01217	-0.00518	-0.00001	12.47692	2.51769	10.63581	-0.32497	0.80354	0.20736	0.00216	-0.03403	-0.01427	-1.69215	-11.83507	-176.07997	-0.00321	-0.00239	0.00721	-0.00005	-0.00001	0.00011	110.66729	1.19932	155.65192	-0.12338	-0.01040	-0.04366	-0.00778	-0.00003	-0.00020	29.99420
150			1.49000	11.02240	-6.47422	4.57563	0.34075	-0.08387	0.02231	0.00359	-0.00283	0.00165	4.27010	1.58280	-26.01166	0.15878	0.42433	0.00440	0.01403	-0.00319	0.00004	12.47983	2.54919	10.66391	-0.32005	0.80155	0.20606	0.00257	-0.03475	-0.01090	-1.70358	-11.83760	-176.08868	-0.00327	-0.00237	0.00717	-0.00006	-0.00001	0.00007	110.62921	1.20479	155.65685	-0.12353	-0.01013	-0.04311	-0.00844	0.00007	-0.00079	29.97134
151			1.50000	11.00898	-6.50176	4.53702	0.34593	-0.08337	0.02309	0.00696	-0.00301	0.00178	4.21591	1.58498	-26.00292	0.15225	0.42716	0.00358	0.01549	-0.00047	0.00007	12.48398	2.57930	10.68431	-0.31764	0.80775	0.20840	0.00265	-0.03575	-0.00858	-1.71518	-11.84163	-176.09177	-0.00333	-0.00237	0.00718	-0.00006	-0.00002	-0.00002	110.58931	1.21613	155.66707	-0.12361	-0.00991	-0.04273	-0.00882	0.00009	-0.00127	29.95392
152			1.51000	10.99038	-6.53162	4.49649	0.35192	-0.08103	0.02377	0.00944	-0.00326	0.00195	4.15417	1.58240	-25.98901	0.14662	0.43079	0.00282	0.01679	0.00365	0.00009	12.48781	2.60891	10.69905	-0.32051	0.81267	0.21065	0.00172	-0.03837	-0.00676	-1.72363	-11.84774	-176.08655	-0.00338	-0.00238	0.00722	-0.00004	-0.00003	-0.00012	110.54788	1.23305	155.67874	-0.12354	-0.00972	-0.04243	-0.00926	0.00006	-0.00162	29.94177
153			1.52000	10.96868	-6.56495	4.45289	0.35578	-0.07974	0.02391	0.01034	-0.00367	0.00211	4.08564	1.57276	-25.96864	0.14207	0.43163	0.00230	0.01771	0.00928	0.00010	12.48904	2.64008	10.70856	-0.32306	0.81220	0.21136	-0.00027	-0.04384	-0.00510	-1.72597	-11.85517	-176.07292	-0.00342	-0.00240	0.00726	-0.00001	-0.00003	-0.00020	110.50388	1.25457	155.68942	-0.12349	-0.00955	-0.04207	-0.00993	0.00001	-0.00185	29.93392
154			1.53000	10.94684	-6.60263	4.40685	0.35948	-0.08051	0.02352	0.00922	-0.00433	0.00215	4.01264	1.55433	-25.94172	0.13924	0.42747	0.00187	0.01791	0.01521	0.00010	12.48622	2.67527	10.71270	-0.32752	0.80456	0.21030	-0.00260	-0.05158	-0.00378	-1.72161	-11.86230	-176.05408	-0.00344	-0.00240	0.00727	0.00002	-0.00003	-0.00023	110.45618	1.27957	155.69786	-0.12358	-0.00942	-0.04165	-0.01079	-0.00004	-0.00194	29.92881
155			1.54000	10.92872	-6.64539	4.36092	0.36453	-0.07994	0.02308	0.00604	-0.00504	0.00208	3.93978	1.52788	-25.91136	0.13445	0.42182	0.00146	0.01656	0.01991	0.00008	12.47976	2.71625	10.71277	-0.32966	0.79544	0.20866	-0.00416	-0.05978	-0.00324	-1.71321	-11.86819	-176.03568	-0.00344	-0.00240	0.00725	0.00003	-0.00002	-0.00019	110.40418	1.30622	155.70372	-0.12384	-0.00935	-0.04124	-0.01173	-0.00008	-0.00188	29.92404
156			1.55000	10.91765	-6.69319	4.31863	0.36572	-0.07899	0.02278	0.00136	-0.00574	0.00188	3.87304	1.49605	-25.88263	0.13174	0.41702	0.00100	0.01415	0.02277	0.00005	12.47183	2.76319	10.71145	-0.33276	0.78697	0.20731	-0.00405	-0.06639	-0.00349	-1.70527	-11.87394	-176.02386	-0.00344	-0.00238	0.00720	0.00003	-0.00003	-0.00008	110.34783	1.33175	155.70723	-0.12413	-0.00935	-0.04093	-0.01269	-0.00010	-0.00167	29.91666
157			1.56000	10.91544	-6.74507	4.28346	0.36423	-0.07973	0.02211	-0.00381	-0.00646	0.00153	3.81800	1.46168	-25.86000	0.12775	0.40971	0.00097	0.01062	0.02373	0.00004	12.46593	2.81481	10.71072	-0.32812	0.77598	0.20473	-0.00179	-0.07036	-0.00386	-1.70205	-11.88182	-176.02322	-0.00344	-0.00237	0.00716	0.00001	-0.00004	0.00006	110.28719	1.35416	155.70908	-0.12426	-0.00935	-0.04067	-0.01372	-0.00010	-0.00141	29.90435
158			1.57000	10.92249	-6.79942	4.25777	0.36520	-0.08116	0.02239	-0.00876	-0.00696	0.00119	3.77878	1.42701	-25.84486	0.12018	0.40243	0.00029	0.00644	0.02323	0.00001	12.46565	2.86931	10.71012	-0.31493	0.76851	0.20337	0.00201	-0.07200	-0.00364	-1.70551	-11.89436	-176.03499	-0.00346	-0.00236	0.00712	-0.00002	-0.00007	0.00020	110.22138	1.37298	155.70988	-0.12412	-0.00932	-0.04046	-0.01502	-0.00010	-0.00117	29.88543
159			1.58000	10.93801	-6.85309	4.24178	0.36610	-0.08258	0.02316	-0.01298	-0.00687	0.00087	3.75723	1.39379	-25.83565	0.11654	0.39924	-0.00056	0.00271	0.02146	-0.00001	12.47341	2.92406	10.70754	-0.30686	0.76942	0.20439	0.00622	-0.07040	-0.00275	-1.71489	-11.91306	-176.05627	-0.00349	-0.00235	0.00711	-0.00004	-0.00009	0.00027	110.14849	1.38944	155.70918	-0.12377	-0.00921	-0.04023	-0.01684	-0.00013	-0.00101	29.85877
160			1.59000	10.96025	-6.90111	4.23360	0.36443	-0.08235	0.02349	-0.01621	-0.00588	0.00055	3.75250	1.36434	-25.83051	0.11973	0.40167	-0.00067	-0.00046	0.01753	-0.00000	12.48927	2.97501	10.70249	-0.30926	0.77878	0.20704	0.01008	-0.06252	-0.00188	-1.72696	-11.93815	-176.08049	-0.00351	-0.00236	0.00714	-0.00004	-0.00012	0.00025	110.06538	1.40546	155.70511	-0.12329	-0.00907	-0.04013	-0.01924	-0.00020	-0.00094	29.82323
161			1.60000	10.98770	-6.93852	4.23106	0.36302	-0.08085	0.02349	-0.01901	-0.00426	0.00023	3.76173	1.34335	-25.83057	0.12364	0.40521	-0.00033	-0.00314	0.00973	0.00000	12.51128	3.01613	10.69779	-0.31438	0.78996	0.20975	0.01284	-0.04499	-0.00172	-1.73756	-11.96880	-176.09959	-0.00351	-0.00238	0.00719	-0.00003	-0.00014	0.00016	109.96935	1.42306	155.69510	-0.12297	-0.00903	-0.04036	-0.02200	-0.00031	-0.00094	29.77803
162			1.61000	11.02035	-6.96243	4.23424	0.36293	-0.08198	0.02342	-0.02186	-0.00253	-0.00016	3.78140	1.33744	-25.84057	0.12426	0.40435	-0.00008	-0.00513	-0.00214	0.00000	12.53632	3.04076	10.69750	-0.31317	0.79523	0.21104	0.01390	-0.01867	-0.00203	-1.74334	-12.00343	-176.10785	-0.00350	-0.00241	0.00727	-0.00001	-0.00015	0.00001	109.85970	1.44377	155.67764	-0.12294	-0.00913	-0.04103	-0.02471	-0.00043	-0.00103	29.72318
163			1.62000	11.05849	-6.97167	4.24561	0.36112	-0.08125	0.02362	-0.02419	-0.00063	-0.00067	3.80823	1.35170	-25.86510	0.12276	0.40508	0.00008	-0.00630	-0.01565	-0.00000	12.56189	3.04478	10.70271	-0.30727	0.79884	0.21205	0.01350	0.00989	-0.00162	-1.74221	-12.03958	-176.10408	-0.00346	-0.00245	0.00737	0.00002	-0.00015	-0.00012	109.73795	1.46859	155.65364	-0.12322	-0.00937	-0.04209	-0.02701	-0.00055	-0.00122	29.66041
164			1.63000	11.10122	-6.96498	4.26804	0.35838	-0.07991	0.02343	-0.02497	0.00139	-0.00125	3.83865	1.38610	-25.90488	0.12076	0.40418	0.00048	-0.00644	-0.02697	-0.00004	12.58604	3.02882	10.70916	-0.29848	0.79521	0.21117	0.01161	0.03238	0.00108	-1.73366	-12.07380	-176.09157	-0.00341	-0.00249	0.00749	0.00005	-0.00013	-0.00019	109.60722	1.49750	155.62584	-0.12375	-0.00968	-0.04340	-0.02867	-0.00062	-0.00147	29.59295
165			1.64000	11.14522	-6.94031	4.30239	0.35978	-0.08005	0.02193	-0.02346	0.00367	-0.00172	3.86719	1.43431	-25.95402	0.12116	0.39947	0.00175	-0.00531	-0.03262	-0.00016	12.60622	2.99796	10.70714	-0.29561	0.78349	0.20779	0.00816	0.04227	0.00714	-1.71849	-12.10148	-176.07637	-0.00334	-0.00255	0.00762	0.00008	-0.00010	-0.00018	109.47103	1.52984	155.59740	-0.12430	-0.00996	-0.04474	-0.02963	-0.00065	-0.00176	29.52494
166			1.65000	11.18542	-6.89601	4.34672	0.36388	-0.08164	0.01962	-0.01909	0.00619	-0.00195	3.88651	1.48634	-26.00059	0.12612	0.39617	0.00364	-0.00270	-0.03250	-0.00028	12.61895	2.95989	10.68416	-0.30362	0.77488	0.20477	0.00300	0.03929	0.01608	-1.69901	-12.11747	-176.06479	-0.00324	-0.00260	0.00776	0.00010	-0.00004	-0.00010	109.33259	1.56482	155.57069	-0.12481	-0.01018	-0.04592	-0.02997	-0.00063	-0.00206	29.46034
167			1.66000	11.21681	-6.83291	4.39810	0.36613	-0.08325	0.01719	-0.01228	0.00849	-0.00200	3.88970	1.53395	-26.03398	0.13192	0.39744	0.00580	0.00134	-0.02942	-0.00029	12.62142	2.92161	10.63191	-0.31326	0.77605	0.20328	-0.00323	0.02826	0.02575	-1.67895	-12.11739	-176.06181	-0.00312	-0.00264	0.00788	0.00010	0.00004	0.00004	109.19446	1.60193	155.54709	-0.12521	-0.01031	-0.04683	-0.02981	-0.00059	-0.00233	29.40179
168			1.67000	11.23677	-6.75551	4.45551	0.36578	-0.08474	0.01487	-0.00497	0.01001	-0.00196	3.87346	1.57491	-26.05276	0.13585	0.40092	0.00791	0.00577	-0.02718	-0.00026	12.61389	2.88747	10.55144	-0.31771	0.78272	0.20227	-0.00832	0.01531	0.03317	-1.66241	-12.09982	-176.07040	-0.00298	-0.00266	0.00796	0.00009	0.00012	0.00021	109.05855	1.64031	155.52763	-0.12563	-0.01036	-0.04739	-0.02932	-0.00052	-0.00250	29.35077
169			1.68000	11.24680	-6.67069	4.52086	0.36543	-0.08636	0.01358	0.00061	0.01058	-0.00203	3.84014	1.61400	-26.06607	0.13671	0.40907	0.00928	0.00908	-0.02980	-0.00034	12.60041	2.85871	10.45318	-0.31647	0.79974	0.20388	-0.01004	0.00719	0.03665	-1.65233	-12.06694	-176.09137	-0.00286	-0.00268	0.00800	0.00006	0.00018	0.00038	108.92603	1.67782	155.51262	-0.12622	-0.01037	-0.04766	-0.02868	-0.00043	-0.00254	29.30809
170			1.69000	11.25130	-6.58445	4.59716	0.36741	-0.08846	0.01221	0.00350	0.01047	-0.00207	3.79634	1.66099	-26.08885	0.13564	0.41494	0.01048	0.01043	-0.03887	-0.00071	12.58745	2.83247	10.35240	-0.31263	0.81336	0.20466	-0.00761	0.00963	0.03495	-1.65038	-12.02155	-176.12447	-0.00276	-0.00267	0.00800	0.00003	0.00023	0.00055	108.79749	1.71352	155.50287	-0.12705	-0.01037	-0.04770	-0.02798	-0.00031	-0.00262	29.27435
171			1.70000	11.25482	-6.49975	4.68609	0.36891	-0.09003	0.01079	0.00420	0.01003	-0.00207	3.74997	1.72622	-26.13640	0.13525	0.41980	0.01154	0.01007	-0.05327	-0.00142	12.58180	2.80282	10.26493	-0.31041	0.82165	0.20466	-0.00170	0.02396	0.02886	-1.65731	-11.96574	-176.16902	-0.00270	-0.00266	0.00796	-0.00000	0.00027	0.00069	108.67334	1.74856	155.50046	-0.12789	-0.01031	-0.04743	-0.02714	-0.00017	-0.00280	29.25018
172			1.71000	11.25993	-6.41632	4.78896	0.37086	-0.09183	0.00967	0.00401	0.00974	-0.00211	3.70701	1.81532	-26.22059	0.13417	0.42225	0.01206	0.00857	-0.06853	-0.00235	12.58852	2.76465	10.20182	-0.30838	0.82221	0.20394	0.00593	0.04465	0.02063	-1.67179	-11.90401	-176.22209	-0.00268	-0.00263	0.00788	-0.00002	0.00027	0.00075	108.55439	1.78370	155.50659	-0.12860	-0.01018	-0.04687	-0.02609	-0.00003	-0.00294	29.23639
173			1.72000	11.26731	-6.33176	4.90903	0.36995	-0.09538	0.00789	0.00393	0.00988	-0.00199	3.67002	1.92622	-26.34738	0.13570	0.42304	0.01302	0.00702	-0.07962	-0.00351	12.60864	2.71682	10.16526	-0.30994	0.81727	0.20223	0.01280	0.06293	0.01308	-1.68979	-11.84402	-176.27721	-0.00269	-0.00260	0.00780	-0.00003	0.00025	0.00073	108.44147	1.81781	155.51997	-0.12922	-0.01003	-0.04625	-0.02474	0.00008	-0.00294	29.23339
174			1.73000	11.27656	-6.24346	5.05054	0.36811	-0.09737	0.00708	0.00433	0.01009	-0.00207	3.63775	2.05030	-26.51512	0.13756	0.42846	0.01329	0.00603	-0.08481	-0.00444	12.63837	2.66235	10.14868	-0.31459	0.81884	0.20334	0.01685	0.07363	0.00860	-1.70693	-11.79285	-176.32774	-0.00273	-0.00259	0.00776	-0.00003	0.00020	0.00063	108.33603	1.85002	155.53836	-0.12983	-0.00988	-0.04569	-0.02298	0.00016	-0.00289	29.24126
175			1.74000	11.28719	-6.14978	5.21625	0.36757	-0.10127	0.00632	0.00494	0.01058	-0.00213	3.60657	2.17688	-26.71551	0.14088	0.43046	0.01313	0.00596	-0.08269	-0.00499	12.67115	2.60567	10.14050	-0.32301	0.81564	0.20410	0.01727	0.07439	0.00811	-1.72017	-11.75388	-176.36966	-0.00278	-0.00258	0.00774	-0.00001	0.00014	0.00050	108.23989	1.88106	155.55998	-0.13033	-0.00975	-0.04522	-0.02078	0.00020	-0.00288	29.26021
176			1.75000	11.29933	-6.05059	5.40722	0.36746	-0.10440	0.00578	0.00523	0.01087	-0.00221	3.57331	2.29741	-26.93632	0.13854	0.43168	0.01295	0.00626	-0.07578	-0.00523	12.70063	2.55040	10.12716	-0.32003	0.81218	0.20429	0.01377	0.06659	0.01209	-1.72788	-11.72720	-176.40199	-0.00284	-0.00259	0.00776	0.00000	0.00009	0.00038	108.15478	1.91196	155.58345	-0.13070	-0.00966	-0.04492	-0.01825	0.00022	-0.00291	29.29027
177			1.76000	11.31396	-5.94685	5.62522	0.36730	-0.10871	0.00549	0.00503	0.01095	-0.00237	3.53685	2.40651	-27.16516	0.13239	0.43166	0.01263	0.00658	-0.06601	-0.00515	12.72247	2.49910	10.09492	-0.30724	0.80918	0.20414	0.00786	0.05165	0.02026	-1.72974	-11.71105	-176.42644	-0.00289	-0.00260	0.00779	0.00003	0.00005	0.00030	108.08147	1.94332	155.60814	-0.13083	-0.00962	-0.04484	-0.01566	0.00023	-0.00295	29.33076
178			1.77000	11.33189	-5.84012	5.87315	0.36727	-0.11324	0.00498	0.00490	0.01059	-0.00242	3.49724	2.50118	-27.39260	0.12776	0.42947	0.01228	0.00708	-0.05472	-0.00489	12.73411	2.45402	10.03225	-0.29650	0.80311	0.20301	0.00127	0.03115	0.03132	-1.72664	-11.70303	-176.44594	-0.00293	-0.00261	0.00783	0.00004	0.00002	0.00024	108.01929	1.97514	155.63304	-0.13065	-0.00957	-0.04484	-0.01330	0.00021	-0.00298	29.37939
179			1.78000	11.35240	-5.73225	6.15343	0.37001	-0.11751	0.00387	0.00579	0.00965	-0.00209	3.45392	2.58013	-27.61232	0.12529	0.42673	0.01237	0.00804	-0.04322	-0.00468	12.73436	2.41678	9.93210	-0.29235	0.79730	0.20138	-0.00545	0.00785	0.04357	-1.72074	-11.70009	-176.46227	-0.00296	-0.00262	0.00786	0.00005	0.00001	0.00020	107.96649	2.00804	155.65584	-0.13020	-0.00953	-0.04481	-0.01131	0.00014	-0.00300	29.43254
180			1.79000	11.37304	-5.62588	6.46495	0.37281	-0.12342	0.00147	0.00831	0.00814	-0.00086	3.40460	2.64318	-27.81895	0.13100	0.42261	0.01323	0.01037	-0.03199	-0.00460	12.72289	2.38837	9.79268	-0.30383	0.78861	0.19850	-0.01286	-0.01607	0.05497	-1.71491	-11.69855	-176.47534	-0.00296	-0.00262	0.00788	0.00003	0.00001	0.00015	107.92112	2.04280	155.67307	-0.12951	-0.00953	-0.04483	-0.00974	0.00002	-0.00299	29.48648
181			1.80000	11.39024	-5.52571	6.79995	0.37331	-0.13200	-0.00083	0.01246	0.00582	0.00051	3.34511	2.69040	-28.00530	0.14017	0.41788	0.01390	0.01434	-0.02129	-0.00421	12.69904	2.36970	9.61715	-0.31971	0.78058	0.19577	-0.02127	-0.03908	0.06402	-1.71166	-11.69497	-176.48407	-0.00293	-0.00262	0.00787	0.00001	0.00002	0.00009	107.88125	2.07988	155.68219	-0.12871	-0.00963	-0.04501	-0.00859	-0.00012	-0.00294	29.53796
182			1.81000	11.40011	-5.43842	7.14283	0.37411	-0.13811	-0.00001	0.01769	0.00245	0.00001	3.27127	2.72173	-28.16246	0.14032	0.42367	0.01275	0.01849	-0.01156	-0.00310	12.66234	2.36197	9.41418	-0.32253	0.79497	0.19941	-0.02911	-0.06158	0.07134	-1.71187	-11.68780	-176.48787	-0.00288	-0.00262	0.00785	-0.00001	0.00004	0.00002	107.84504	2.11831	155.68280	-0.12790	-0.00984	-0.04537	-0.00788	-0.00024	-0.00281	29.58484
183			1.82000	11.39985	-5.37002	7.47236	0.37444	-0.14009	0.00335	0.02263	-0.00126	-0.00185	3.18095	2.73753	-28.28236	0.13403	0.43823	0.00998	0.02177	-0.00274	-0.00176	12.61295	2.36646	9.19734	-0.31675	0.82608	0.20798	-0.03532	-0.08236	0.07529	-1.71420	-11.67755	-176.48663	-0.00282	-0.00261	0.00783	-0.00001	0.00005	-0.00004	107.81046	2.15611	155.67685	-0.12726	-0.01005	-0.04567	-0.00765	-0.00032	-0.00259	29.62624
184			1.83000	11.38943	-5.32339	7.76794	0.37908	-0.14167	0.00650	0.02605	-0.00438	-0.00310	3.07555	2.74005	-28.36345	0.12633	0.43991	0.00660	0.02374	0.00409	-0.00076	12.55238	2.38290	8.98404	-0.30847	0.83425	0.21115	-0.03937	-0.09347	0.07108	-1.71612	-11.66588	-176.48106	-0.00277	-0.00261	0.00779	-0.00001	0.00005	-0.00009	107.77560	2.19126	155.66798	-0.12693	-0.01019	-0.04568	-0.00784	-0.00032	-0.00233	29.66274
185			1.84000	11.37166	-5.29695	8.01668	0.38807	-0.14308	0.00897	0.02693	-0.00631	-0.00348	2.95929	2.73392	-28.41458	0.11610	0.43002	0.00328	0.02356	0.00716	-0.00025	12.48354	2.40796	8.79256	-0.29569	0.82223	0.20911	-0.04041	-0.09032	0.05939	-1.71563	-11.65418	-176.47214	-0.00274	-0.00260	0.00775	-0.00000	0.00005	-0.00013	107.73907	2.22290	155.65990	-0.12696	-0.01020	-0.04529	-0.00832	-0.00027	-0.00211	29.69645
186			1.85000	11.35124	-5.28538	8.21518	0.39564	-0.14500	0.01009	0.02449	-0.00688	-0.00303	2.83879	2.72546	-28.45231	0.10890	0.41586	0.00090	0.02224	0.00623	-0.00006	12.41030	2.43547	8.63875	-0.28781	0.80194	0.20455	-0.03953	-0.07354	0.04310	-1.71207	-11.64323	-176.46060	-0.00274	-0.00260	0.00772	0.00001	0.00005	-0.00016	107.70002	2.25156	155.65491	-0.12739	-0.01011	-0.04465	-0.00896	-0.00020	-0.00200	29.72962
187			1.86000	11.33291	-5.28261	8.36577	0.40343	-0.14626	0.01090	0.01960	-0.00634	-0.00237	2.72149	2.72055	-28.49373	0.10316	0.40389	-0.00108	0.01994	0.00226	0.00009	12.33712	2.45870	8.53392	-0.28612	0.78571	0.20128	-0.03719	-0.04751	0.02535	-1.70595	-11.63303	-176.44734	-0.00277	-0.00260	0.00769	0.00002	0.00005	-0.00018	107.65825	2.27867	155.65401	-0.12805	-0.00996	-0.04387	-0.00964	-0.00012	-0.00200	29.76372
188			1.87000	11.31909	-5.28502	8.47063	0.40951	-0.14664	0.01136	0.01390	-0.00531	-0.00157	2.61274	2.72346	-28.54777	0.10078	0.39737	-0.00258	0.01782	-0.00357	0.00027	12.26804	2.47233	8.48281	-0.29285	0.77773	0.20036	-0.03434	-0.01706	0.00819	-1.69846	-11.62271	-176.43303	-0.00282	-0.00261	0.00768	0.00002	0.00005	-0.00018	107.61384	2.30557	155.65703	-0.12878	-0.00978	-0.04306	-0.01027	-0.00007	-0.00207	29.79919
189			1.88000	11.30911	-5.29227	8.52956	0.41846	-0.14571	0.01237	0.00921	-0.00441	-0.00071	2.51329	2.73615	-28.61201	0.09741	0.39151	-0.00456	0.01585	-0.00986	0.00051	12.20494	2.47330	8.48274	-0.30020	0.76916	0.20028	-0.03112	0.01283	-0.00671	-1.69108	-11.61068	-176.41852	-0.00291	-0.00261	0.00768	0.00002	0.00006	-0.00018	107.56725	2.33341	155.66319	-0.12941	-0.00960	-0.04229	-0.01077	-0.00003	-0.00217	29.83545
190			1.89000	11.30044	-5.30615	8.54200	0.43163	-0.14271	0.01311	0.00646	-0.00396	0.00031	2.42013	2.75787	-28.67559	0.08890	0.38536	-0.00603	0.01390	-0.01485	0.00060	12.14744	2.46177	8.52440	-0.30036	0.75892	0.19924	-0.02800	0.03617	-0.01774	-1.68515	-11.59513	-176.40425	-0.00301	-0.00261	0.00769	0.00001	0.00008	-0.00017	107.51905	2.36292	155.67105	-0.12981	-0.00946	-0.04174	-0.01104	-0.00003	-0.00227	29.87154
191			1.90000	11.29008	-5.32869	8.50951	0.44458	-0.13811	0.01321	0.00592	-0.00397	0.00131	2.32876	2.78505	-28.72440	0.07866	0.38293	-0.00663	0.01247	-0.01723	0.00042	12.09333	2.44139	8.59408	-0.29703	0.75392	0.19842	-0.02627	0.04915	-0.02438	-1.68159	-11.57537	-176.39081	-0.00312	-0.00261	0.00770	-0.00000	0.00010	-0.00016	107.47040	2.39388	155.67909	-0.12993	-0.00940	-0.04149	-0.01101	-0.00004	-0.00230	29.90660
192			1.91000	11.27538	-5.36070	8.43666	0.45558	-0.13329	0.01327	0.00779	-0.00422	0.00219	2.23502	2.81233	-28.74676	0.07196	0.38440	-0.00731	0.01217	-0.01628	0.00009	12.03955	2.41821	8.67785	-0.30038	0.75513	0.19930	-0.02712	0.05104	-0.02734	-1.68055	-11.55213	-176.37837	-0.00323	-0.00259	0.00769	-0.00001	0.00011	-0.00015	107.42258	2.42490	155.68596	-0.12972	-0.00941	-0.04149	-0.01067	-0.00006	-0.00217	29.93978
193			1.92000	11.25375	-5.40123	8.33058	0.46479	-0.12780	0.01397	0.01242	-0.00453	0.00303	2.13444	2.83406	-28.73616	0.07067	0.38677	-0.00904	0.01340	-0.01206	-0.00043	11.98268	2.39844	8.76416	-0.31542	0.75707	0.20165	-0.03148	0.04319	-0.02747	-1.68095	-11.52760	-176.36600	-0.00332	-0.00257	0.00768	-0.00002	0.00011	-0.00017	107.37658	2.45347	155.68976	-0.12921	-0.00946	-0.04171	-0.01016	-0.00011	-0.00183	29.97037
194			1.93000	11.22244	-5.44901	8.19993	0.47728	-0.12024	0.01523	0.02004	-0.00494	0.00386	2.02053	2.84603	-28.69064	0.06640	0.38393	-0.01151	0.01474	-0.00571	-0.00124	11.91821	2.38665	8.84429	-0.32884	0.75082	0.20246	-0.03864	0.02920	-0.02520	-1.68092	-11.50446	-176.35155	-0.00339	-0.00256	0.00768	-0.00001	0.00010	-0.00021	107.33257	2.47678	155.68820	-0.12861	-0.00953	-0.04206	-0.00963	-0.00018	-0.00126	29.99748
195			1.94000	11.17933	-5.50386	8.05371	0.49132	-0.11287	0.01623	0.03022	-0.00561	0.00448	1.88627	2.84678	-28.61208	0.05752	0.37500	-0.01372	0.01520	0.00068	-0.00222	11.84182	2.38426	8.91303	-0.33295	0.73488	0.20000	-0.04678	0.01428	-0.02138	-1.67870	-11.48555	-176.33298	-0.00342	-0.00255	0.00768	-0.00000	0.00007	-0.00027	107.29028	2.49256	155.67932	-0.12813	-0.00961	-0.04241	-0.00923	-0.00026	-0.00054	30.02046
196			1.95000	11.12313	-5.56621	7.89941	0.50532	-0.10819	0.01734	0.04229	-0.00658	0.00499	1.72696	2.83794	-28.50527	0.04729	0.36379	-0.01605	0.01468	0.00518	-0.00330	11.75203	2.38998	8.96885	-0.33384	0.71635	0.19668	-0.05425	0.00262	-0.01741	-1.67330	-11.47308	-176.31007	-0.00341	-0.00254	0.00768	0.00001	0.00004	-0.00031	107.24895	2.49974	155.66342	-0.12796	-0.00967	-0.04267	-0.00901	-0.00031	0.00017	30.03951
197			1.96000	11.05319	-5.63586	7.74200	0.51751	-0.10364	0.01973	0.05518	-0.00753	0.00579	1.54212	2.82345	-28.37651	0.03513	0.35620	-0.01943	0.01243	0.00701	-0.00464	11.65141	2.40080	9.01327	-0.33410	0.70436	0.19573	-0.05936	-0.00399	-0.01424	-1.66517	-11.46764	-176.28503	-0.00338	-0.00254	0.00768	0.00002	0.00001	-0.00032	107.20805	2.49887	155.64314	-0.12805	-0.00968	-0.04275	-0.00894	-0.00031	0.00073	30.05563
198			1.97000	10.96998	-5.71241	7.58400	0.52353	-0.09873	0.02351	0.06673	-0.00833	0.00694	1.33486	2.80810	-28.23189	0.02126	0.35771	-0.02379	0.00827	0.00651	-0.00622	11.54508	2.41316	9.04930	-0.33175	0.70728	0.19895	-0.06067	-0.00625	-0.01228	-1.65583	-11.46803	-176.26103	-0.00335	-0.00256	0.00770	0.00003	-0.00001	-0.00029	107.16718	2.49207	155.62221	-0.12826	-0.00966	-0.04276	-0.00895	-0.00027	0.00104	30.06995
199			1.98000	10.87572	-5.79523	7.42646	0.52524	-0.09483	0.02776	0.07513	-0.00897	0.00820	1.11075	2.79568	-28.07713	0.00456	0.36644	-0.02826	0.00188	0.00456	-0.00773	11.43902	2.42488	9.08062	-0.32450	0.72360	0.20507	-0.05780	-0.00626	-0.01163	-1.64712	-11.47229	-176.24159	-0.00333	-0.00257	0.00774	0.00003	-0.00002	-0.00021	107.12640	2.48194	155.60396	-0.12856	-0.00962	-0.04282	-0.00894	-0.00020	0.00110	30.08405
200			1.99000	10.77441	-5.88271	7.27047	0.52587	-0.08921	0.03237	0.07929	-0.00904	0.00943	0.87695	2.78782	-27.91856	-0.01009	0.37876	-0.03331	-0.00426	0.00211	-0.00909	11.33835	2.43576	9.11110	-0.32342	0.74253	0.21258	-0.05359	-0.00574	-0.01247	-1.64091	-11.47865	-176.22983	-0.00333	-0.00260	0.00780	0.00002	-0.00003	-0.00009	107.08611	2.47090	155.59061	-0.12897	-0.00960	-0.04303	-0.00890	-0.00011	0.00099	30.09936
201			2.00000	10.67138	-5.97174	7.11846	0.53068	-0.08624	0.03542	0.07960	-0.00885	0.00997	0.64191	2.78453	-27.76436	-0.02092	0.38113	-0.03737	-0.00870	-0.00026	-0.00961	11.24643	2.44677	9.14484	-0.32932	0.74271	0.21537	-0.04881	-0.00531	-0.01472	-1.63798	-11.48579	-176.22824	-0.00336	-0.00263	0.00787	0.00001	-0.00003	0.00006	107.04639	2.46078	155.58328	-0.12947	-0.00962	-0.04339	-0.00888	-0.00002	0.00074	30.11633
202			2.01000	10.57168	-6.05796	6.97373	0.53997	-0.08567	0.03771	0.07693	-0.00830	0.00999	0.41453	2.78528	-27.62357	-0.03478	0.37527	-0.04057	-0.01372	-0.00220	-0.00923	11.16531	2.45907	9.18636	-0.32881	0.73104	0.21471	-0.04203	-0.00479	-0.01835	-1.63821	-11.49273	-176.23854	-0.00341	-0.00265	0.00794	0.00001	-0.00003	0.00021	107.00716	2.45292	155.58221	-0.12989	-0.00963	-0.04379	-0.00890	0.00005	0.00044	30.13425
203			2.02000	10.47863	-6.13665	6.83879	0.54995	-0.08531	0.04004	0.07244	-0.00725	0.00981	0.20241	2.78933	-27.50321	-0.05037	0.37068	-0.04353	-0.01825	-0.00361	-0.00830	11.09590	2.47310	9.23956	-0.32403	0.72317	0.21484	-0.03459	-0.00388	-0.02299	-1.64045	-11.49905	-176.26013	-0.00346	-0.00267	0.00800	0.00002	-0.00003	0.00035	106.96800	2.44813	155.58565	-0.13023	-0.00960	-0.04414	-0.00896	0.00007	0.00014	30.15113
204			2.03000	10.39299	-6.20480	6.71394	0.55588	-0.08386	0.04261	0.06736	-0.00592	0.00960	0.00999	2.79562	-27.40479	-0.06375	0.37298	-0.04662	-0.02078	-0.00440	-0.00731	11.03783	2.48871	9.30563	-0.32051	0.72688	0.21803	-0.02816	-0.00293	-0.02758	-1.64356	-11.50498	-176.29037	-0.00350	-0.00268	0.00805	0.00002	-0.00003	0.00044	106.92866	2.44694	155.58974	-0.13049	-0.00954	-0.04440	-0.00897	0.00003	-0.00007	30.16390
205			2.04000	10.31376	-6.26274	6.59803	0.56074	-0.08112	0.04577	0.06326	-0.00477	0.00950	-0.16226	2.80278	-27.32321	-0.07705	0.37962	-0.05020	-0.02254	-0.00436	-0.00678	10.98909	2.50540	9.38110	-0.31547	0.73883	0.22370	-0.02348	-0.00274	-0.03051	-1.64677	-11.51155	-176.32478	-0.00353	-0.00269	0.00809	0.00002	-0.00004	0.00046	106.88935	2.44907	155.58920	-0.13064	-0.00947	-0.04460	-0.00877	-0.00011	-0.00010	30.16958
206			2.05000	10.23938	-6.31369	6.49069	0.56858	-0.07808	0.04876	0.06067	-0.00413	0.00922	-0.31764	2.80922	-27.24990	-0.09004	0.38506	-0.05367	-0.02398	-0.00327	-0.00676	10.94585	2.52269	9.45840	-0.31067	0.74967	0.22910	-0.02125	-0.00437	-0.03033	-1.64985	-11.52028	-176.35794	-0.00355	-0.00270	0.00811	0.00002	-0.00005	0.00041	106.85124	2.45304	155.57826	-0.13064	-0.00941	-0.04471	-0.00817	-0.00031	0.00014	30.16615
207			2.06000	10.16912	-6.36090	6.39447	0.57834	-0.07710	0.05073	0.05892	-0.00401	0.00828	-0.46039	2.81333	-27.17870	-0.09802	0.38687	-0.05647	-0.02423	-0.00114	-0.00692	10.90419	2.54078	9.52892	-0.31395	0.75456	0.23286	-0.02140	-0.00908	-0.02680	-1.65318	-11.53261	-176.38492	-0.00355	-0.00269	0.00811	0.00001	-0.00007	0.00030	106.81615	2.45638	155.55243	-0.13053	-0.00939	-0.04481	-0.00715	-0.00054	0.00067	30.15311
208			2.07000	10.10328	-6.40540	6.31599	0.58868	-0.07628	0.05188	0.05747	-0.00408	0.00649	-0.59395	2.81375	-27.10932	-0.10290	0.38614	-0.05865	-0.02390	0.00137	-0.00682	10.86209	2.56118	9.58542	-0.32216	0.75415	0.23495	-0.02243	-0.01709	-0.02054	-1.65688	-11.54926	-176.40201	-0.00355	-0.00268	0.00808	-0.00001	-0.00009	0.00015	106.78552	2.45563	155.50996	-0.13033	-0.00941	-0.04488	-0.00588	-0.00076	0.00148	30.13168
209			2.08000	10.04264	-6.44643	6.26335	0.59540	-0.07746	0.05207	0.05565	-0.00427	0.00389	-0.71995	2.81068	-27.04518	-0.10599	0.38417	-0.05982	-0.02317	0.00309	-0.00627	10.82024	2.58516	9.62251	-0.32912	0.75253	0.23564	-0.02260	-0.02688	-0.01231	-1.66098	-11.57013	-176.40799	-0.00354	-0.00265	0.00802	-0.00002	-0.00010	0.00000	106.76019	2.44705	155.45270	-0.13004	-0.00946	-0.04489	-0.00452	-0.00092	0.00247	30.10434
210			2.09000	9.98791	-6.48262	6.24219	0.59646	-0.08014	0.05227	0.05294	-0.00449	0.00101	-0.83855	2.80609	-26.98888	-0.10801	0.38475	-0.06085	-0.02207	0.00320	-0.00563	10.78108	2.61263	9.63660	-0.33336	0.75627	0.23717	-0.02119	-0.03696	-0.00290	-1.66504	-11.59450	-176.40356	-0.00353	-0.00262	0.00793	-0.00003	-0.00012	-0.00013	106.74036	2.42737	155.38527	-0.12974	-0.00948	-0.04474	-0.00324	-0.00098	0.00347	30.07449
211			2.10000	9.93974	-6.51354	6.25260	0.59740	-0.08114	0.05335	0.04919	-0.00462	-0.00170	-0.94894	2.80275	-26.93881	-0.11327	0.38833	-0.06245	-0.02146	0.00168	-0.00542	10.74725	2.64280	9.62579	-0.33243	0.76428	0.23993	-0.01838	-0.04690	0.00723	-1.66845	-11.62102	-176.39098	-0.00351	-0.00259	0.00782	-0.00003	-0.00012	-0.00021	106.72569	2.39583	155.31390	-0.12965	-0.00946	-0.04441	-0.00230	-0.00093	0.00426	30.04553
212			2.11000	9.89895	-6.54063	6.28973	0.60290	-0.08094	0.05594	0.04447	-0.00483	-0.00407	-1.05074	2.80283	-26.88927	-0.12361	0.39331	-0.06525	-0.02174	-0.00084	-0.00595	10.71990	2.67527	9.58951	-0.32611	0.77492	0.24417	-0.01522	-0.05668	0.01761	-1.67043	-11.64746	-176.37383	-0.00349	-0.00256	0.00774	-0.00003	-0.00011	-0.00024	106.71413	2.35461	155.24559	-0.12979	-0.00937	-0.04403	-0.00195	-0.00079	0.00463	30.01959
213			2.12000	9.86599	-6.56652	6.34707	0.60507	-0.08148	0.05775	0.03907	-0.00526	-0.00590	-1.14535	2.80715	-26.83433	-0.12886	0.39841	-0.06752	-0.02150	-0.00352	-0.00693	10.69830	2.70977	9.52888	-0.32560	0.78236	0.24738	-0.01321	-0.06476	0.02717	-1.67072	-11.67176	-176.35634	-0.00346	-0.00255	0.00771	-0.00002	-0.00010	-0.00022	106.70319	2.30837	155.18625	-0.13001	-0.00923	-0.04377	-0.00211	-0.00061	0.00451	29.99771
214			2.13000	9.83972	-6.59340	6.41868	0.60627	-0.08372	0.05879	0.03478	-0.00587	-0.00712	-1.23614	2.81533	-26.77169	-0.13633	0.40127	-0.06873	-0.02226	-0.00569	-0.00787	10.68010	2.74512	9.44808	-0.31737	0.78731	0.24848	-0.01204	-0.06885	0.03417	-1.66990	-11.69260	-176.34135	-0.00342	-0.00255	0.00773	-0.00001	-0.00008	-0.00018	106.69125	2.26351	155.13872	-0.13026	-0.00907	-0.04376	-0.00252	-0.00045	0.00389	29.97991
215			2.14000	9.81765	-6.62200	6.49855	0.60822	-0.08645	0.06003	0.03252	-0.00634	-0.00769	-1.32604	2.82625	-26.70338	-0.14562	0.40311	-0.06994	-0.02366	-0.00710	-0.00840	10.66315	2.77905	9.35528	-0.30507	0.79163	0.24911	-0.01118	-0.06746	0.03702	-1.66926	-11.70954	-176.32994	-0.00339	-0.00257	0.00778	-0.00001	-0.00007	-0.00013	106.67776	2.22705	155.10301	-0.13056	-0.00896	-0.04397	-0.00294	-0.00032	0.00284	29.96478
216			2.15000	9.79691	-6.65119	6.57873	0.60854	-0.08673	0.06088	0.03192	-0.00613	-0.00734	-1.41553	2.83868	-26.63435	-0.15052	0.40937	-0.07117	-0.02408	-0.00783	-0.00830	10.64710	2.80958	9.26246	-0.30198	0.80071	0.25108	-0.01001	-0.06119	0.03469	-1.66975	-11.72279	-176.32199	-0.00337	-0.00260	0.00785	-0.00001	-0.00005	-0.00009	106.66306	2.20462	155.07777	-0.13103	-0.00893	-0.04433	-0.00324	-0.00024	0.00150	29.95020
217			2.16000	9.77501	-6.67830	6.64942	0.61261	-0.08570	0.06265	0.03273	-0.00517	-0.00612	-1.50277	2.85143	-26.57023	-0.15726	0.41535	-0.07326	-0.02415	-0.00784	-0.00759	10.63358	2.83587	9.18330	-0.29920	0.81105	0.25432	-0.00758	-0.05111	0.02686	-1.67161	-11.73293	-176.31783	-0.00336	-0.00262	0.00790	-0.00002	-0.00004	-0.00003	106.64788	2.19872	155.06210	-0.13153	-0.00896	-0.04471	-0.00326	-0.00017	0.00011	29.93491
218			2.17000	9.74998	-6.70036	6.70164	0.61762	-0.08388	0.06458	0.03444	-0.00373	-0.00411	-1.58560	2.86338	-26.51608	-0.16172	0.42098	-0.07572	-0.02330	-0.00727	-0.00623	10.62463	2.85822	9.13004	-0.30209	0.82081	0.25839	-0.00422	-0.03867	0.01432	-1.67440	-11.74130	-176.31815	-0.00336	-0.00263	0.00794	-0.00001	-0.00004	0.00003	106.63383	2.20820	155.05557	-0.13194	-0.00903	-0.04498	-0.00281	-0.00011	-0.00107	29.91946
219			2.18000	9.72055	-6.71616	6.73048	0.62380	-0.08305	0.06559	0.03703	-0.00232	-0.00174	-1.66322	2.87377	-26.47649	-0.16384	0.41968	-0.07730	-0.02201	-0.00617	-0.00406	10.62119	2.87722	9.11084	-0.30801	0.81784	0.25948	-0.00045	-0.02461	-0.00118	-1.67742	-11.74973	-176.32338	-0.00337	-0.00264	0.00796	-0.00001	-0.00004	0.00010	106.62326	2.22862	155.05704	-0.13231	-0.00908	-0.04506	-0.00181	-0.00003	-0.00181	29.90544
220			2.19000	9.68612	-6.72679	6.73725	0.63057	-0.08072	0.06722	0.04060	-0.00125	0.00032	-1.73656	2.88191	-26.45638	-0.17075	0.41662	-0.07914	-0.02168	-0.00478	-0.00119	10.62302	2.89306	9.12878	-0.30471	0.81201	0.26011	0.00302	-0.01053	-0.01696	-1.68018	-11.75973	-176.33376	-0.00339	-0.00264	0.00796	-0.00000	-0.00005	0.00017	106.61855	2.25344	155.06485	-0.13258	-0.00908	-0.04487	-0.00032	0.00004	-0.00201	29.89468
221			2.20000	9.64650	-6.73460	6.72814	0.63535	-0.08143	0.06810	0.04490	-0.00076	0.00169	-1.80789	2.88738	-26.45965	-0.17698	0.41071	-0.08008	-0.02180	-0.00350	0.00211	10.62898	2.90560	9.18161	-0.29959	0.80423	0.25973	0.00563	0.00270	-0.03059	-1.68290	-11.77182	-176.34901	-0.00343	-0.00264	0.00795	0.00000	-0.00006	0.00023	106.62127	2.27625	155.07709	-0.13274	-0.00903	-0.04445	0.00145	0.00012	-0.00175	29.88799
222			2.21000	9.60204	-6.74203	6.71089	0.63707	-0.08251	0.06858	0.04921	-0.00071	0.00224	-1.87926	2.89069	-26.48687	-0.18098	0.40705	-0.08079	-0.02215	-0.00288	0.00518	10.63780	2.91418	9.26230	-0.29769	0.80092	0.26048	0.00738	0.01428	-0.04015	-1.68662	-11.78524	-176.36867	-0.00346	-0.00263	0.00793	-0.00000	-0.00006	0.00029	106.63215	2.29246	155.09230	-0.13276	-0.00895	-0.04393	0.00328	0.00019	-0.00122	29.88490
223			2.22000	9.55382	-6.75052	6.69268	0.64147	-0.08060	0.06932	0.05316	-0.00091	0.00198	-1.95187	2.89305	-26.53352	-0.18652	0.40570	-0.08183	-0.02317	-0.00284	0.00735	10.64837	2.91813	9.35922	-0.29829	0.80006	0.26239	0.00793	0.02271	-0.04377	-1.69219	-11.79882	-176.39214	-0.00349	-0.00261	0.00790	-0.00001	-0.00006	0.00033	106.65087	2.29963	155.10971	-0.13265	-0.00884	-0.04335	0.00500	0.00026	-0.00058	29.88427
224			2.23000	9.50350	-6.76021	6.68047	0.64751	-0.08059	0.06911	0.05629	-0.00126	0.00087	-2.02682	2.89520	-26.59018	-0.18968	0.40189	-0.08206	-0.02453	-0.00272	0.00796	10.65839	2.91753	9.45642	-0.30487	0.79507	0.26304	0.00663	0.02614	-0.03962	-1.69999	-11.81161	-176.41817	-0.00351	-0.00260	0.00786	-0.00002	-0.00006	0.00034	106.67678	2.29771	155.12859	-0.13246	-0.00870	-0.04279	0.00658	0.00030	-0.00005	29.88444
225			2.24000	9.45287	-6.77051	6.68139	0.65137	-0.08205	0.06872	0.05817	-0.00170	-0.00103	-2.10568	2.89688	-26.64503	-0.19367	0.39679	-0.08196	-0.02679	-0.00209	0.00692	10.66430	2.91302	9.53604	-0.30655	0.78810	0.26247	0.00271	0.02395	-0.02794	-1.70973	-11.82281	-176.44400	-0.00354	-0.00258	0.00781	-0.00003	-0.00005	0.00031	106.70937	2.28959	155.14801	-0.13228	-0.00857	-0.04228	0.00811	0.00031	0.00023	29.88384
226			2.25000	9.40364	-6.78081	6.70140	0.65233	-0.08316	0.06850	0.05850	-0.00217	-0.00340	-2.19026	2.89771	-26.68719	-0.19859	0.39511	-0.08199	-0.02998	-0.00120	0.00452	10.66208	2.90587	9.58290	-0.30392	0.78646	0.26242	-0.00351	0.01716	-0.01099	-1.72038	-11.83194	-176.46571	-0.00356	-0.00256	0.00777	-0.00004	-0.00004	0.00023	106.74856	2.27987	155.16664	-0.13208	-0.00846	-0.04194	0.00965	0.00028	0.00020	29.88136
227			2.26000	9.35737	-6.79080	6.74276	0.65334	-0.08505	0.06836	0.05728	-0.00264	-0.00575	-2.28186	2.89801	-26.70835	-0.20506	0.39476	-0.08204	-0.03392	-0.00051	0.00121	10.64843	2.89733	9.58788	-0.29753	0.78884	0.26240	-0.01094	0.00764	0.00815	-1.73012	-11.83899	-176.47882	-0.00358	-0.00255	0.00774	-0.00004	-0.00003	0.00009	106.79446	2.27332	155.18275	-0.13171	-0.00842	-0.04184	0.01117	0.00021	-0.00006	29.87655
228			2.27000	9.31519	-6.80027	6.80304	0.64929	-0.08758	0.06720	0.05442	-0.00300	-0.00752	-2.38066	2.89859	-26.70421	-0.20806	0.39650	-0.08131	-0.03738	-0.00010	-0.00229	10.62162	2.88839	9.54993	-0.29286	0.79377	0.26157	-0.01844	-0.00275	0.02584	-1.73673	-11.84513	-176.47932	-0.00357	-0.00254	0.00772	-0.00003	-0.00003	-0.00009	106.84682	2.27342	155.19397	-0.13110	-0.00846	-0.04198	0.01251	0.00009	-0.00046	29.86909
229			2.28000	9.27716	-6.80881	6.87653	0.64490	-0.08818	0.06672	0.05107	-0.00310	-0.00866	-2.48608	2.89972	-26.67604	-0.20999	0.40167	-0.08157	-0.04028	0.00024	-0.00508	10.58194	2.88038	9.47574	-0.29127	0.80260	0.26209	-0.02503	-0.01245	0.03896	-1.73827	-11.85280	-176.46492	-0.00353	-0.00253	0.00770	-0.00002	-0.00004	-0.00029	106.90443	2.28185	155.19804	-0.13029	-0.00859	-0.04231	0.01349	-0.00006	-0.00088	29.85849
230			2.29000	9.24274	-6.81602	6.95740	0.64309	-0.09032	0.06682	0.04797	-0.00309	-0.00930	-2.59684	2.90105	-26.63273	-0.21194	0.40214	-0.08234	-0.04232	0.00069	-0.00623	10.53173	2.87460	9.37901	-0.28990	0.80434	0.26135	-0.02957	-0.01897	0.04469	-1.73336	-11.86568	-176.43538	-0.00346	-0.00252	0.00769	0.00001	-0.00007	-0.00048	106.96541	2.29840	155.19344	-0.12927	-0.00880	-0.04275	0.01398	-0.00022	-0.00116	29.84470
231			2.30000	9.21126	-6.82185	7.04142	0.64364	-0.09009	0.06762	0.04546	-0.00288	-0.00963	-2.71052	2.90168	-26.58925	-0.21674	0.40186	-0.08369	-0.04353	0.00116	-0.00518	10.47497	2.87114	9.27789	-0.28576	0.80378	0.26050	-0.03107	-0.02001	0.04229	-1.72082	-11.88751	-176.39218	-0.00337	-0.00252	0.00766	0.00004	-0.00012	-0.00065	107.02763	2.31992	155.17966	-0.12807	-0.00904	-0.04317	0.01404	-0.00037	-0.00112	29.82846
232			2.31000	9.18178	-6.82609	7.12554	0.64479	-0.09005	0.06772	0.04381	-0.00257	-0.00957	-2.82339	2.90107	-26.56170	-0.21843	0.40065	-0.08459	-0.04241	0.00125	-0.00199	10.41659	2.86883	9.19064	-0.28897	0.79976	0.25912	-0.03053	-0.01465	0.03290	-1.69999	-11.92123	-176.33743	-0.00328	-0.00252	0.00763	0.00007	-0.00017	-0.00080	107.08954	2.34067	155.15712	-0.12683	-0.00925	-0.04345	0.01387	-0.00049	-0.00064	29.81091
233			2.32000	9.15315	-6.82835	7.20767	0.64620	-0.09204	0.06758	0.04299	-0.00221	-0.00926	-2.93162	2.89939	-26.56205	-0.21849	0.39773	-0.08526	-0.03949	0.00065	0.00248	10.36128	2.86548	9.13080	-0.29552	0.79316	0.25764	-0.02805	-0.00406	0.01942	-1.67118	-11.96845	-176.27242	-0.00321	-0.00253	0.00760	0.00010	-0.00023	-0.00092	107.15076	2.35392	155.12610	-0.12573	-0.00938	-0.04352	0.01373	-0.00058	0.00029	29.79344
234			2.33000	9.12462	-6.82828	7.28604	0.64339	-0.09502	0.06655	0.04200	-0.00176	-0.00861	-3.03221	2.89743	-26.59496	-0.21697	0.39447	-0.08496	-0.03545	-0.00056	0.00704	10.31214	2.85905	9.10450	-0.30116	0.78597	0.25550	-0.02425	0.00867	0.00514	-1.63653	-12.02895	-176.19849	-0.00315	-0.00254	0.00759	0.00011	-0.00028	-0.00103	107.21181	2.35436	155.08679	-0.12490	-0.00945	-0.04345	0.01370	-0.00064	0.00147	29.77714
235			2.34000	9.09629	-6.82573	7.35854	0.63935	-0.09638	0.06555	0.04018	-0.00124	-0.00768	-3.12365	2.89593	-26.65706	-0.22009	0.39401	-0.08437	-0.03203	-0.00208	0.01053	10.27002	2.84891	9.11034	-0.29748	0.78490	0.25419	-0.01979	0.02049	-0.00711	-1.59938	-12.10008	-176.11787	-0.00312	-0.00256	0.00759	0.00011	-0.00032	-0.00109	107.27296	2.34000	155.04012	-0.12436	-0.00949	-0.04335	0.01356	-0.00067	0.00262	29.76244
236			2.35000	9.06875	-6.82166	7.42187	0.63241	-0.10072	0.06395	0.03739	-0.00096	-0.00629	-3.20622	2.89563	-26.73825	-0.22115	0.39118	-0.08303	-0.02905	-0.00354	0.01208	10.23409	2.83534	9.14144	-0.29305	0.78176	0.25198	-0.01645	0.02905	-0.01552	-1.56292	-12.17636	-176.03465	-0.00311	-0.00258	0.00758	0.00010	-0.00033	-0.00109	107.33276	2.31240	154.98831	-0.12401	-0.00952	-0.04326	0.01301	-0.00068	0.00353	29.74894
237			2.36000	9.04207	-6.81868	7.47240	0.62676	-0.10300	0.06300	0.03473	-0.00099	-0.00466	-3.28261	2.89694	-26.82426	-0.22318	0.39010	-0.08237	-0.02776	-0.00446	0.01162	10.20187	2.81954	9.18744	-0.28879	0.78129	0.25109	-0.01489	0.03310	-0.01930	-1.52963	-12.25138	-175.95352	-0.00312	-0.00259	0.00757	0.00008	-0.00031	-0.00103	107.38894	2.27513	154.93431	-0.12373	-0.00953	-0.04317	0.01193	-0.00065	0.00408	29.73572
238			2.37000	9.01548	-6.81916	7.50792	0.62278	-0.10269	0.06332	0.03311	-0.00125	-0.00294	-3.35694	2.89946	-26.90058	-0.22552	0.39213	-0.08322	-0.02831	-0.00441	0.00944	10.17033	2.80316	9.23684	-0.28700	0.78447	0.25247	-0.01525	0.03264	-0.01867	-1.50105	-12.31955	-175.87907	-0.00314	-0.00259	0.00755	0.00006	-0.00027	-0.00090	107.43898	2.23246	154.88138	-0.12369	-0.00956	-0.04312	0.01030	-0.00058	0.00420	29.72175
239			2.38000	8.98769	-6.82414	7.52750	0.61979	-0.10338	0.06338	0.03300	-0.00163	-0.00111	-3.43309	2.90219	-26.95502	-0.22499	0.39102	-0.08391	-0.03006	-0.00310	0.00577	10.13650	2.78757	9.27937	-0.29005	0.78040	0.25227	-0.01739	0.02837	-0.01433	-1.47857	-12.37554	-175.81694	-0.00316	-0.00258	0.00751	0.00004	-0.00021	-0.00070	107.48047	2.18940	154.83472	-0.12370	-0.00959	-0.04309	0.00815	-0.00045	0.00387	29.70609
240			2.39000	8.95717	-6.83386	7.53073	0.61931	-0.10508	0.06309	0.03494	-0.00211	0.00073	-3.51408	2.90381	-26.97995	-0.22459	0.38821	-0.08422	-0.03318	-0.00062	0.00134	10.09817	2.77361	9.30832	-0.29357	0.77396	0.25093	-0.02065	0.02227	-0.00809	-1.46271	-12.41591	-175.77179	-0.00319	-0.00257	0.00746	0.00003	-0.00014	-0.00047	107.51138	2.15017	154.79962	-0.12348	-0.00956	-0.04293	0.00562	-0.00027	0.00323	29.68826
241			2.40000	8.92190	-6.84895	7.51796	0.61940	-0.10505	0.06333	0.03911	-0.00273	0.00245	-3.60330	2.90291	-26.97334	-0.22301	0.38885	-0.08550	-0.03741	0.00265	-0.00296	10.05385	2.76159	9.32158	-0.30126	0.77299	0.25144	-0.02492	0.01665	-0.00200	-1.45276	-12.44041	-175.74455	-0.00321	-0.00254	0.00739	0.00002	-0.00008	-0.00025	107.53046	2.11679	154.77802	-0.12304	-0.00945	-0.04261	0.00288	-0.00009	0.00252	29.66862
242			2.41000	8.88011	-6.87011	7.49130	0.62013	-0.10500	0.06325	0.04492	-0.00347	0.00383	-3.70427	2.89854	-26.93987	-0.22097	0.38726	-0.08647	-0.04232	0.00588	-0.00622	10.00273	2.75090	9.32164	-0.31036	0.76882	0.25082	-0.02949	0.01346	0.00240	-1.44734	-12.45188	-175.73302	-0.00323	-0.00251	0.00732	0.00002	-0.00003	-0.00007	107.53706	2.08902	154.76855	-0.12255	-0.00927	-0.04215	0.00004	0.00005	0.00192	29.64784
243			2.42000	8.83132	-6.89705	7.45481	0.62151	-0.10393	0.06325	0.05086	-0.00413	0.00470	-3.81854	2.89089	-26.88981	-0.22309	0.38682	-0.08738	-0.04776	0.00810	-0.00780	9.94533	2.73993	9.31427	-0.31420	0.76759	0.25026	-0.03277	0.01426	0.00419	-1.44502	-12.45469	-175.73380	-0.00325	-0.00247	0.00726	0.00001	-0.00000	0.00006	107.53046	2.06525	154.76830	-0.12216	-0.00903	-0.04150	-0.00291	0.00014	0.00150	29.62587
244			2.43000	8.77699	-6.92813	7.41365	0.61949	-0.10342	0.06222	0.05527	-0.00454	0.00490	-3.94436	2.88141	-26.83603	-0.22590	0.38686	-0.08718	-0.05207	0.00880	-0.00746	9.88392	2.72663	9.30640	-0.31549	0.76680	0.24854	-0.03416	0.01875	0.00339	-1.44464	-12.45271	-175.74321	-0.00327	-0.00245	0.00720	0.00001	0.00001	0.00015	107.50998	2.04412	154.77354	-0.12197	-0.00871	-0.04069	-0.00585	0.00018	0.00122	29.60200
245			2.44000	8.71919	-6.96058	7.37275	0.61449	-0.10592	0.06101	0.05788	-0.00465	0.00458	-4.07763	2.87162	-26.79004	-0.22709	0.38494	-0.08668	-0.05413	0.00820	-0.00569	9.82175	2.70964	9.30367	-0.31742	0.76297	0.24613	-0.03375	0.02510	0.00078	-1.44543	-12.44825	-175.75752	-0.00328	-0.00243	0.00716	0.00001	0.00002	0.00019	107.47597	2.02529	154.78030	-0.12198	-0.00837	-0.03985	-0.00852	0.00015	0.00104	29.57584
246			2.45000	8.65961	-6.99093	7.33567	0.61061	-0.10847	0.06073	0.05931	-0.00422	0.00403	-4.21364	2.86238	-26.75918	-0.23076	0.38223	-0.08685	-0.05488	0.00694	-0.00327	9.76194	2.68886	9.30924	-0.31635	0.75871	0.24440	-0.03141	0.03123	-0.00260	-1.44712	-12.44257	-175.77327	-0.00328	-0.00242	0.00714	0.00001	0.00002	0.00019	107.43032	2.00937	154.78468	-0.12238	-0.00809	-0.03920	-0.01066	0.00009	0.00089	29.54809
247			2.46000	8.59947	-7.01615	7.30369	0.60477	-0.10847	0.06111	0.05909	-0.00327	0.00345	-4.34793	2.85401	-26.74543	-0.23513	0.38318	-0.08783	-0.05383	0.00530	-0.00083	9.70704	2.66522	9.32369	-0.31398	0.75924	0.24444	-0.02753	0.03594	-0.00602	-1.44969	-12.43711	-175.78857	-0.00328	-0.00241	0.00713	-0.00000	0.00002	0.00017	107.37627	1.99674	154.78465	-0.12313	-0.00788	-0.03875	-0.01207	0.00001	0.00076	29.52060
248			2.47000	8.54041	-7.03479	7.27646	0.59858	-0.10715	0.06189	0.05686	-0.00219	0.00295	-4.47536	2.84737	-26.74717	-0.24073	0.38563	-0.08916	-0.05087	0.00290	0.00127	9.65973	2.64016	9.34626	-0.30903	0.76181	0.24522	-0.02209	0.03873	-0.00917	-1.45336	-12.43359	-175.80150	-0.00328	-0.00240	0.00712	-0.00001	0.00001	0.00013	107.31779	1.98736	154.77930	-0.12399	-0.00776	-0.03853	-0.01271	-0.00008	0.00067	29.49581
249			2.48000	8.48440	-7.04736	7.25283	0.59394	-0.11042	0.06202	0.05278	-0.00139	0.00256	-4.59085	2.84414	-26.76104	-0.24481	0.38232	-0.08940	-0.04572	-0.00050	0.00280	9.62273	2.61498	9.37577	-0.30396	0.75729	0.24380	-0.01567	0.03907	-0.01172	-1.45795	-12.43338	-175.80960	-0.00328	-0.00239	0.00711	-0.00002	-0.00001	0.00005	107.25818	1.98103	154.76793	-0.12476	-0.00771	-0.03854	-0.01278	-0.00017	0.00060	29.47598
250			2.49000	8.43308	-7.05600	7.23155	0.58905	-0.11450	0.06161	0.04722	-0.00102	0.00235	-4.69118	2.84598	-26.78317	-0.24514	0.37907	-0.08929	-0.03914	-0.00441	0.00366	9.59773	2.59108	9.41051	-0.30430	0.75209	0.24235	-0.00938	0.03717	-0.01344	-1.46250	-12.43735	-175.81049	-0.00327	-0.00239	0.00711	-0.00003	-0.00003	-0.00004	107.19945	1.97772	154.75061	-0.12546	-0.00773	-0.03868	-0.01251	-0.00024	0.00050	29.46272
251			2.50000	8.38737	-7.06386	7.21074	0.58626	-0.11382	0.06145	0.04122	-0.00114	0.00242	-4.77620	2.85357	-26.80899	-0.24549	0.38155	-0.08996	-0.03311	-0.00818	0.00385	9.58413	2.56974	9.44796	-0.30865	0.75372	0.24325	-0.00397	0.03356	-0.01432	-1.46590	-12.44566	-175.80338	-0.00326	-0.00239	0.00711	-0.00003	-0.00004	-0.00013	107.14256	1.97763	154.72908	-0.12628	-0.00777	-0.03872	-0.01212	-0.00029	0.00032	29.45701
252			2.51000	8.34718	-7.07396	7.18822	0.58643	-0.11285	0.06105	0.03623	-0.00166	0.00267	-4.84827	2.86639	-26.83411	-0.24684	0.38378	-0.09031	-0.02859	-0.01125	0.00353	9.57962	2.55200	9.48559	-0.31261	0.75636	0.24413	0.00020	0.02871	-0.01432	-1.46862	-12.45731	-175.79033	-0.00328	-0.00239	0.00711	-0.00004	-0.00005	-0.00016	107.08797	1.98119	154.70711	-0.12732	-0.00778	-0.03853	-0.01174	-0.00027	-0.00000	29.45903
253			2.52000	8.31073	-7.08783	7.16327	0.58492	-0.11452	0.05953	0.03347	-0.00238	0.00282	-4.91129	2.88324	-26.85653	-0.24512	0.38383	-0.08947	-0.02547	-0.01343	0.00313	9.58159	2.53805	9.52157	-0.31898	0.75578	0.24344	0.00318	0.02377	-0.01363	-1.47309	-12.46984	-175.77718	-0.00330	-0.00240	0.00712	-0.00005	-0.00005	-0.00011	107.03554	1.98942	154.69112	-0.12842	-0.00779	-0.03823	-0.01149	-0.00017	-0.00055	29.46783
254			2.53000	8.27537	-7.10535	7.13764	0.58461	-0.11686	0.05856	0.03335	-0.00313	0.00278	-4.96954	2.90290	-26.87755	-0.24552	0.38156	-0.08877	-0.02419	-0.01475	0.00301	9.58798	2.52714	9.55490	-0.32132	0.75127	0.24209	0.00510	0.01967	-0.01247	-1.48254	-12.47953	-175.77200	-0.00333	-0.00241	0.00714	-0.00007	-0.00003	0.00003	106.98478	2.00423	154.68851	-0.12931	-0.00778	-0.03796	-0.01139	0.00002	-0.00136	29.48198
255			2.54000	8.23922	-7.12605	7.11354	0.58421	-0.11616	0.05876	0.03457	-0.00374	0.00263	-5.02635	2.92403	-26.89909	-0.25078	0.38208	-0.08902	-0.02454	-0.01508	0.00307	9.59700	2.51829	9.58483	-0.31599	0.74934	0.24190	0.00574	0.01630	-0.01094	-1.49939	-12.48254	-175.78278	-0.00337	-0.00242	0.00718	-0.00010	0.00001	0.00026	106.93511	2.02794	154.70551	-0.12983	-0.00775	-0.03775	-0.01138	0.00025	-0.00237	29.49972
256			2.55000	8.20189	-7.14926	7.09180	0.58064	-0.11580	0.05940	0.03561	-0.00417	0.00247	-5.08388	2.94450	-26.92094	-0.25402	0.38402	-0.08984	-0.02558	-0.01357	0.00293	9.60636	2.51120	9.61023	-0.31232	0.74805	0.24257	0.00479	0.01234	-0.00881	-1.52438	-12.47576	-175.81477	-0.00342	-0.00244	0.00721	-0.00011	0.00005	0.00053	106.88635	2.06215	154.74545	-0.12993	-0.00766	-0.03750	-0.01130	0.00050	-0.00341	29.51988
257			2.56000	8.16374	-7.17373	7.07185	0.57564	-0.11640	0.06003	0.03600	-0.00430	0.00240	-5.14382	2.96107	-26.93998	-0.25569	0.38584	-0.09069	-0.02717	-0.00951	0.00221	9.61262	2.50660	9.62907	-0.31000	0.74704	0.24338	0.00191	0.00650	-0.00591	-1.55612	-12.45824	-175.86812	-0.00348	-0.00243	0.00721	-0.00012	0.00009	0.00075	106.83910	2.10596	154.80679	-0.12963	-0.00747	-0.03708	-0.01099	0.00067	-0.00414	29.54142
258			2.57000	8.12526	-7.19765	7.05208	0.57121	-0.11543	0.06126	0.03564	-0.00405	0.00252	-5.20721	2.97014	-26.95136	-0.25783	0.38804	-0.09218	-0.02916	-0.00317	0.00081	9.61214	2.50602	9.63937	-0.30765	0.74690	0.24485	-0.00256	-0.00169	-0.00256	-1.59054	-12.43233	-175.93550	-0.00354	-0.00242	0.00719	-0.00012	0.00011	0.00085	106.79424	2.15470	154.88168	-0.12924	-0.00722	-0.03655	-0.01040	0.00074	-0.00433	29.56352
259			2.58000	8.08708	-7.22015	7.03060	0.56858	-0.11596	0.06162	0.03458	-0.00378	0.00276	-5.27399	2.96950	-26.95086	-0.25887	0.38768	-0.09274	-0.03082	0.00411	-0.00106	9.60260	2.51115	9.64044	-0.30769	0.74484	0.24490	-0.00761	-0.01126	0.00056	-1.62278	-12.40350	-176.00450	-0.00360	-0.00241	0.00719	-0.00010	0.00011	0.00080	106.75262	2.20222	154.95813	-0.12913	-0.00705	-0.03627	-0.00961	0.00069	-0.00403	29.58492
260			2.59000	8.04981	-7.24181	7.00618	0.56687	-0.11638	0.06173	0.03315	-0.00368	0.00310	-5.34288	2.95925	-26.93711	-0.25887	0.38723	-0.09323	-0.03172	0.01059	-0.00296	9.58405	2.52267	9.63390	-0.31037	0.74416	0.24499	-0.01216	-0.02009	0.00264	-1.64926	-12.37773	-176.06380	-0.00365	-0.00241	0.00722	-0.00008	0.00009	0.00064	106.71445	2.24451	155.02519	-0.12943	-0.00702	-0.03637	-0.00884	0.00056	-0.00348	29.60405
261			2.60000	8.01345	-7.26413	6.97820	0.56596	-0.11595	0.06202	0.03191	-0.00380	0.00352	-5.41237	2.94170	-26.91164	-0.25884	0.38819	-0.09414	-0.03201	0.01490	-0.00453	9.55846	2.53960	9.62310	-0.31408	0.74727	0.24607	-0.01550	-0.02617	0.00337	-1.66855	-12.35942	-176.10689	-0.00369	-0.00241	0.00726	-0.00005	0.00005	0.00043	106.67899	2.28123	155.07658	-0.12994	-0.00711	-0.03673	-0.00828	0.00038	-0.00290	29.61909
262			2.61000	7.97765	-7.28807	6.94658	0.56488	-0.11836	0.06130	0.03116	-0.00413	0.00384	-5.48154	2.92067	-26.87793	-0.25794	0.38707	-0.09390	-0.03197	0.01627	-0.00551	9.52846	2.55964	9.61175	-0.31773	0.74876	0.24566	-0.01751	-0.02841	0.00309	-1.68004	-12.35087	-176.13185	-0.00371	-0.00241	0.00730	-0.00003	0.00001	0.00020	106.64481	2.31362	155.11035	-0.13053	-0.00728	-0.03723	-0.00795	0.00020	-0.00239	29.62891
263			2.62000	7.94186	-7.31370	6.91210	0.56475	-0.11959	0.06090	0.03126	-0.00431	0.00400	-5.55076	2.90018	-26.83996	-0.25969	0.38670	-0.09391	-0.03253	0.01501	-0.00584	9.49626	2.58009	9.60167	-0.31766	0.75123	0.24549	-0.01836	-0.02748	0.00258	-1.68357	-12.35256	-176.13940	-0.00371	-0.00243	0.00735	0.00000	-0.00003	0.00000	106.61130	2.34282	155.12778	-0.13113	-0.00751	-0.03782	-0.00760	0.00004	-0.00198	29.63393
264			2.63000	7.90540	-7.33932	6.87724	0.56316	-0.11880	0.06048	0.03202	-0.00408	0.00389	-5.62126	2.88329	-26.80257	-0.26072	0.39091	-0.09441	-0.03334	0.01189	-0.00555	9.46308	2.59900	9.59294	-0.31979	0.75999	0.24706	-0.01876	-0.02500	0.00240	-1.67974	-12.36349	-176.13286	-0.00370	-0.00245	0.00741	0.00003	-0.00006	-0.00015	106.57931	2.36956	155.13271	-0.13161	-0.00774	-0.03843	-0.00695	-0.00009	-0.00167	29.63590
265			2.64000	7.86801	-7.36283	6.84399	0.56309	-0.11728	0.06002	0.03251	-0.00366	0.00366	-5.69376	2.87210	-26.76937	-0.26277	0.39472	-0.09477	-0.03429	0.00722	-0.00493	9.42980	2.61545	9.58448	-0.32152	0.76784	0.24834	-0.01876	-0.02159	0.00272	-1.66976	-12.38095	-176.11641	-0.00368	-0.00248	0.00747	0.00005	-0.00008	-0.00025	106.55088	2.39412	155.12987	-0.13186	-0.00793	-0.03899	-0.00581	-0.00016	-0.00145	29.63721
266			2.65000	7.83093	-7.38431	6.81231	0.56391	-0.11754	0.05960	0.03134	-0.00350	0.00350	-5.76770	2.86834	-26.74114	-0.26553	0.39349	-0.09458	-0.03501	0.00153	-0.00430	9.39701	2.62873	9.57527	-0.32097	0.76670	0.24738	-0.01862	-0.01737	0.00333	-1.65545	-12.40071	-176.09402	-0.00366	-0.00252	0.00754	0.00007	-0.00008	-0.00031	106.52845	2.41666	155.12331	-0.13187	-0.00810	-0.03952	-0.00424	-0.00018	-0.00129	29.63992
267			2.66000	7.79629	-7.40583	6.78139	0.56227	-0.11944	0.05941	0.02812	-0.00374	0.00343	-5.84222	2.87291	-26.71697	-0.26690	0.39174	-0.09453	-0.03507	-0.00423	-0.00377	9.36423	2.63855	9.56502	-0.32062	0.76338	0.24619	-0.01873	-0.01288	0.00371	-1.63865	-12.41834	-176.06920	-0.00362	-0.00255	0.00759	0.00008	-0.00006	-0.00032	106.51349	2.43716	155.11636	-0.13169	-0.00827	-0.04009	-0.00249	-0.00016	-0.00118	29.64475
268			2.67000	7.76576	-7.42883	6.75121	0.56105	-0.11958	0.06027	0.02403	-0.00502	0.00320	-5.91606	2.88529	-26.69695	-0.27066	0.39340	-0.09568	-0.03457	-0.00942	-0.00313	9.33098	2.64500	9.55508	-0.31767	0.76548	0.24699	-0.01878	-0.00839	0.00315	-1.62099	-12.43066	-176.04565	-0.00357	-0.00257	0.00764	0.00008	-0.00004	-0.00028	106.50627	2.45520	155.11179	-0.13143	-0.00844	-0.04065	-0.00087	-0.00010	-0.00109	29.65176
269			2.68000	7.74020	-7.45263	6.72152	0.56038	-0.11763	0.06187	0.01844	-0.00393	0.00354	-5.98685	2.90404	-26.68248	-0.27698	0.39682	-0.09753	-0.03295	-0.01358	-0.00227	9.29727	2.64857	9.54853	-0.31127	0.76967	0.24871	-0.01827	-0.00414	0.00110	-1.60345	-12.43604	-176.02666	-0.00351	-0.00259	0.00767	0.00008	-0.00001	-0.00021	106.50570	2.47048	155.11179	-0.13106	-0.00859	-0.04112	0.00039	-0.00002	-0.00101	29.66043
270			2.69000	7.72023	-7.47564	6.69087	0.55796	-0.11943	0.06197	0.01266	-0.00366	0.00372	-6.05125	2.92706	-26.67446	-0.28011	0.39791	-0.09776	-0.02925	-0.01633	-0.00123	9.26398	2.65027	9.54905	-0.30742	0.77119	0.24854	-0.01713	-0.00052	-0.00243	-1.58668	-12.43480	-176.01399	-0.00345	-0.00259	0.00768	0.00008	0.00002	-0.00012	106.50988	2.48314	155.11681	-0.13073	-0.00869	-0.04140	0.00113	0.00006	-0.00098	29.66982
271			2.70000	7.70588	-7.49666	6.65760	0.55612	-0.12129	0.06182	0.00740	-0.00316	0.00396	-6.10604	2.95231	-26.67304	-0.28138	0.39867	-0.09787	-0.02430	-0.01777	-0.00022	9.23289	2.65114	9.55946	-0.30740	0.77144	0.24840	-0.01541	0.00227	-0.00663	-1.57147	-12.42830	-176.00851	-0.00339	-0.00259	0.00767	0.00008	0.00004	-0.00002	106.51629	2.49442	155.12659	-0.13046	-0.00873	-0.04141	0.00135	0.00012	-0.00105	29.67867
272			2.71000	7.69593	-7.51504	6.62145	0.55451	-0.12052	0.06120	0.00386	-0.00255	0.00409	-6.15037	2.97813	-26.67731	-0.28170	0.40102	-0.09780	-0.01980	-0.01825	0.00051	9.20510	2.65185	9.57983	-0.31084	0.77086	0.24830	-0.01389	0.00379	-0.00998	-1.55916	-12.41763	-176.00990	-0.00334	-0.00258	0.00763	0.00006	0.00006	0.00006	106.52279	2.50647	155.14020	-0.13020	-0.00871	-0.04119	0.00124	0.00016	-0.00122	29.68542
273			2.72000	7.68831	-7.53091	6.58424	0.55267	-0.12211	0.05926	0.00232	-0.00219	0.00386	-6.18717	3.00352	-26.68455	-0.28020	0.40169	-0.09635	-0.01738	-0.01803	0.00067	9.17954	2.65295	9.60588	-0.31613	0.76826	0.24671	-0.01377	0.00376	-0.01066	-1.55122	-12.40306	-176.01649	-0.00330	-0.00257	0.00759	0.00004	0.00007	0.00010	106.52850	2.52125	155.15598	-0.12983	-0.00867	-0.04084	0.00112	0.00015	-0.00145	29.68941
274			2.73000	7.68171	-7.54534	6.54970	0.55372	-0.12467	0.05813	0.00216	-0.00218	0.00329	-6.22214	3.02841	-26.69078	-0.27941	0.40270	-0.09579	-0.01795	-0.01789	0.00023	9.15290	2.65421	9.62968	-0.32191	0.76943	0.24669	-0.01596	0.00310	-0.00797	-1.54877	-12.38492	-176.02504	-0.00327	-0.00255	0.00755	0.00001	0.00008	0.00011	106.53400	2.53976	155.17082	-0.12943	-0.00864	-0.04056	0.00121	0.00010	-0.00163	29.69148
275			2.74000	7.67567	-7.55949	6.52202	0.55484	-0.12509	0.05788	0.00273	-0.00240	0.00252	-6.26123	3.05382	-26.69287	-0.27993	0.40576	-0.09626	-0.02123	-0.01855	-0.00073	9.12101	2.65429	9.64319	-0.32513	0.77505	0.24814	-0.02031	0.00328	-0.00231	-1.55210	-12.36463	-176.03258	-0.00326	-0.00254	0.00752	-0.00003	0.00009	0.00009	106.54037	2.56174	155.18169	-0.12910	-0.00871	-0.04055	0.00153	0.00002	-0.00173	29.69268
276			2.75000	7.66991	-7.57382	6.50278	0.55552	-0.12399	0.05763	0.00364	-0.00264	0.00181	-6.30890	3.08145	-26.68785	-0.28163	0.40880	-0.09664	-0.02629	-0.01989	-0.00233	9.08078	2.65111	9.64100	-0.32575	0.77987	0.24892	-0.02604	0.00504	0.00514	-1.56031	-12.34480	-176.03790	-0.00327	-0.00252	0.00750	-0.00005	0.00008	0.00006	106.54832	2.58585	155.18713	-0.12888	-0.00887	-0.04079	0.00193	-0.00006	-0.00170	29.69414
277			2.76000	7.66386	-7.58847	6.48942	0.55615	-0.12448	0.05776	0.00469	-0.00287	0.00143	-6.36704	3.11230	-26.67146	-0.28375	0.40955	-0.09711	-0.03178	-0.02078	-0.00454	9.03043	2.64324	9.62097	-0.32503	0.78099	0.24876	-0.03209	0.00703	0.01266	-1.57129	-12.32836	-176.04108	-0.00327	-0.00252	0.00749	-0.00006	0.00006	0.00003	106.55779	2.60981	155.18753	-0.12861	-0.00907	-0.04117	0.00219	-0.00013	-0.00154	29.69634
278			2.77000	7.65698	-7.60381	6.47794	0.55665	-0.12517	0.05779	0.00577	-0.00318	0.00137	-6.43469	3.14520	-26.64103	-0.28662	0.41016	-0.09744	-0.03641	-0.02029	-0.00676	8.97023	2.63177	9.58494	-0.32342	0.78161	0.24801	-0.03685	0.00705	0.01842	-1.58218	-12.31745	-176.04182	-0.00326	-0.00252	0.00750	-0.00005	0.00003	-0.00000	106.56765	2.63148	155.18394	-0.12825	-0.00927	-0.04165	0.00205	-0.00016	-0.00129	29.69888
279			2.78000	7.64889	-7.62092	6.46607	0.55602	-0.12678	0.05750	0.00684	-0.00368	0.00145	-6.50861	3.17755	-26.59872	-0.28886	0.41100	-0.09755	-0.03909	-0.01842	-0.00827	8.90367	2.61976	9.53842	-0.32238	0.78288	0.24701	-0.03906	0.00425	0.02133	-1.59018	-12.31326	-176.04002	-0.00323	-0.00253	0.00753	-0.00003	0.00000	-0.00003	106.57572	2.64965	155.17838	-0.12780	-0.00946	-0.04219	0.00139	-0.00016	-0.00103	29.70118
280			2.79000	7.63965	-7.64060	6.45359	0.55369	-0.12876	0.05690	0.00773	-0.00426	0.00154	-6.58474	3.20725	-26.55020	-0.28877	0.41164	-0.09754	-0.03941	-0.01601	-0.00886	8.83582	2.61031	9.48803	-0.32401	0.78345	0.24590	-0.03868	-0.00037	0.02157	-1.59309	-12.31597	-176.03673	-0.00319	-0.00254	0.00757	-0.00000	-0.00003	-0.00004	106.57960	2.66394	155.17328	-0.12736	-0.00959	-0.04264	0.00023	-0.00012	-0.00081	29.70285
281			2.80000	7.62943	-7.66260	6.44006	0.55415	-0.13095	0.05643	0.00821	-0.00469	0.00174	-6.65949	3.23375	-26.50028	-0.28810	0.41120	-0.09771	-0.03800	-0.01376	-0.00888	8.77140	2.60486	9.43893	-0.32914	0.78300	0.24511	-0.03641	-0.00527	0.02003	-1.58988	-12.32512	-176.03342	-0.00315	-0.00256	0.00761	0.00003	-0.00005	-0.00005	106.57743	2.67472	155.17073	-0.12695	-0.00963	-0.04291	-0.00123	-0.00007	-0.00066	29.70394
282			2.81000	7.61871	-7.68599	6.42384	0.55661	-0.13128	0.05635	0.00802	-0.00478	0.00207	-6.73030	3.25741	-26.45111	-0.28847	0.41341	-0.09863	-0.03577	-0.01208	-0.00868	8.71331	2.60365	9.39422	-0.33614	0.78594	0.24584	-0.03323	-0.00943	0.01758	-1.58055	-12.33986	-176.03032	-0.00313	-0.00257	0.00764	0.00006	-0.00008	-0.00005	106.56833	2.68301	155.17068	-0.12662	-0.00960	-0.04303	-0.00273	-0.00003	-0.00055	29.70476
283			2.82000	7.60803	-7.70954	6.40345	0.56119	-0.13229	0.05668	0.00752	-0.00459	0.00248	-6.79611	3.27882	-26.40385	-0.29079	0.41408	-0.09967	-0.03364	-0.01073	-0.00832	8.66189	2.60603	9.35576	-0.34058	0.78735	0.24647	-0.02998	-0.01192	0.01461	-1.56593	-12.35891	-176.02603	-0.00310	-0.00258	0.00765	0.00008	-0.00009	-0.00009	106.55275	2.68983	155.17126	-0.12632	-0.00955	-0.04310	-0.00398	-0.00004	-0.00043	29.70573
284			2.83000	7.59733	-7.73203	6.37895	0.56571	-0.13387	0.05723	0.00757	-0.00428	0.00280	-6.85762	3.29820	-26.35953	-0.29497	0.41353	-0.10061	-0.03246	-0.00958	-0.00777	8.61563	2.61057	9.32439	-0.34068	0.78736	0.24668	-0.02748	-0.01224	0.01162	-1.54711	-12.38141	-176.01791	-0.00309	-0.00259	0.00764	0.00010	-0.00011	-0.00016	106.53213	2.69538	155.16942	-0.12602	-0.00952	-0.04318	-0.00482	-0.00010	-0.00020	29.70723
285			2.84000	7.58582	-7.75322	6.35230	0.56855	-0.13493	0.05735	0.00860	-0.00407	0.00290	-6.91733	3.31573	-26.31896	-0.29832	0.41438	-0.10134	-0.03240	-0.00873	-0.00711	8.57202	2.61555	9.29966	-0.34201	0.78881	0.24699	-0.02641	-0.01034	0.00900	-1.52500	-12.40775	-176.00256	-0.00307	-0.00259	0.00763	0.00010	-0.00013	-0.00027	106.50848	2.69835	155.16136	-0.12575	-0.00953	-0.04334	-0.00523	-0.00020	0.00023	29.70974
286			2.85000	7.57281	-7.77397	6.32565	0.56923	-0.13681	0.05715	0.01009	-0.00420	0.00282	-6.97761	3.33182	-26.28253	-0.30064	0.41462	-0.10170	-0.03297	-0.00834	-0.00632	8.52914	2.61920	9.28081	-0.34320	0.78953	0.24680	-0.02595	-0.00639	0.00670	-1.49987	-12.43987	-175.97749	-0.00307	-0.00259	0.00763	0.00011	-0.00016	-0.00041	106.48325	2.69654	155.14417	-0.12554	-0.00956	-0.04358	-0.00540	-0.00034	0.00086	29.71363
287			2.86000	7.55849	-7.79556	6.30045	0.56970	-0.13780	0.05738	0.01119	-0.00456	0.00263	-7.03905	3.34724	-26.25096	-0.30368	0.41465	-0.10242	-0.03340	-0.00855	-0.00535	8.48684	2.62011	9.26749	-0.34391	0.78872	0.24670	-0.02511	-0.00116	0.00457	-1.47173	-12.48046	-175.94154	-0.00307	-0.00259	0.00763	0.00011	-0.00020	-0.00055	106.45709	2.68808	155.11610	-0.12545	-0.00959	-0.04380	-0.00553	-0.00048	0.00160	29.71899
288			2.87000	7.54385	-7.81846	6.27813	0.56936	-0.13984	0.05731	0.01163	-0.00492	0.00224	-7.10034	3.36261	-26.22594	-0.30755	0.41442	-0.10269	-0.03304	-0.00896	-0.00402	8.44645	2.61774	9.25956	-0.34206	0.78816	0.24613	-0.02326	0.00358	0.00261	-1.44094	-12.53058	-175.89572	-0.00308	-0.00261	0.00765	0.00011	-0.00024	-0.00064	106.42960	2.67267	155.07732	-0.12576	-0.00966	-0.04400	-0.00585	-0.00060	0.00219	29.72541
289			2.88000	7.52970	-7.84138	6.26089	0.57093	-0.14299	0.05775	0.01181	-0.00487	0.00159	-7.15972	3.37736	-26.20943	-0.31282	0.41239	-0.10312	-0.03169	-0.00878	-0.00236	8.40942	2.61318	9.25624	-0.33800	0.78632	0.24555	-0.02054	0.00565	0.00108	-1.40981	-12.58679	-175.84526	-0.00307	-0.00263	0.00768	0.00010	-0.00024	-0.00064	106.39986	2.65324	155.03212	-0.12662	-0.00980	-0.04422	-0.00649	-0.00063	0.00227	29.73266
290			2.89000	7.51656	-7.86128	6.25180	0.57174	-0.14457	0.05857	0.01196	-0.00412	0.00060	-7.21506	3.39009	-26.20294	-0.31630	0.41357	-0.10451	-0.02888	-0.00786	-0.00051	8.37697	2.60885	9.25577	-0.33788	0.78856	0.24687	-0.01755	0.00401	0.00027	-1.38339	-12.63921	-175.80107	-0.00306	-0.00266	0.00772	0.00007	-0.00020	-0.00047	106.36689	2.63682	154.99043	-0.12775	-0.00997	-0.04442	-0.00739	-0.00051	0.00151	29.74109
291			2.90000	7.50474	-7.87532	6.25355	0.57304	-0.14775	0.05883	0.01174	-0.00306	-0.00067	-7.26418	3.39966	-26.20666	-0.31783	0.41209	-0.10513	-0.02465	-0.00650	0.00130	8.34993	2.60724	9.25585	-0.33996	0.78719	0.24707	-0.01434	-0.00076	0.00035	-1.36814	-12.67461	-175.77649	-0.00307	-0.00268	0.00775	0.00003	-0.00010	-0.00014	106.33041	2.63243	154.96457	-0.12861	-0.01006	-0.04451	-0.00840	-0.00026	-0.00003	29.75145
292			2.91000	7.49531	-7.88310	6.26801	0.57337	-0.15004	0.05882	0.01035	-0.00213	-0.00205	-7.30489	3.40624	-26.21928	-0.31796	0.41042	-0.10550	-0.01916	-0.00537	0.00269	8.32870	2.60971	9.25400	-0.34318	0.78432	0.24691	-0.01115	-0.00714	0.00145	-1.36855	-12.68359	-175.78027	-0.00308	-0.00269	0.00776	-0.00002	0.00002	0.00023	106.29077	2.64584	154.96240	-0.12875	-0.01003	-0.04441	-0.00934	0.00005	-0.00186	29.76380
293			2.92000	7.48985	-7.88620	6.29572	0.57187	-0.15303	0.05824	0.00758	-0.00155	-0.00340	-7.33509	3.41081	-26.23759	-0.31660	0.40780	-0.10517	-0.01276	-0.00451	0.00343	8.31308	2.61658	9.24766	-0.34585	0.78030	0.24588	-0.00821	-0.01389	0.00350	-1.38418	-12.66518	-175.81139	-0.00311	-0.00268	0.00773	-0.00007	0.00013	0.00053	106.24819	2.67700	154.98314	-0.12818	-0.00986	-0.04410	-0.01011	0.00027	-0.00333	29.77699
294			2.93000	7.48952	-7.88587	6.33644	0.57214	-0.15717	0.05810	0.00397	-0.00119	-0.00467	-7.35338	3.41404	-26.25804	-0.31826	0.40519	-0.10498	-0.00610	-0.00367	0.00357	8.30236	2.62753	9.23488	-0.34364	0.77912	0.24523	-0.00575	-0.02054	0.00610	-1.41007	-12.62653	-175.85902	-0.00314	-0.00265	0.00768	-0.00009	0.00020	0.00065	106.20291	2.72003	155.01726	-0.12731	-0.00962	-0.04356	-0.01065	0.00034	-0.00400	29.78916
295			2.94000	7.49470	-7.88280	6.38900	0.57062	-0.16358	0.05779	0.00011	-0.00104	-0.00574	-7.35943	3.41613	-26.27766	-0.31914	0.40260	-0.10456	0.00036	-0.00276	0.00319	8.29542	2.64235	9.21505	-0.34034	0.77943	0.24452	-0.00403	-0.02707	0.00877	-1.43946	-12.57818	-175.90807	-0.00316	-0.00262	0.00762	-0.00010	0.00022	0.00059	106.15559	2.76656	155.05183	-0.12669	-0.00940	-0.04296	-0.01092	0.00027	-0.00384	29.79852
296			2.95000	7.50506	-7.87827	6.45131	0.56399	-0.17287	0.05638	-0.00340	-0.00127	-0.00642	-7.35420	3.41736	-26.29381	-0.31616	0.40002	-0.10316	0.00569	-0.00202	0.00227	8.29093	2.66098	9.18840	-0.33827	0.78011	0.24296	-0.00325	-0.03335	0.01149	-1.46700	-12.52862	-175.94667	-0.00317	-0.00259	0.00758	-0.00010	0.00021	0.00042	106.10699	2.80950	155.07698	-0.12660	-0.00929	-0.04249	-0.01105	0.00012	-0.00317	29.80402
297			2.96000	7.51968	-7.87411	6.52079	0.56085	-0.18090	0.05549	-0.00602	-0.00192	-0.00690	-7.34036	3.41866	-26.30344	-0.31656	0.39917	-0.10233	0.00879	-0.00186	0.00087	8.28722	2.68301	9.15427	-0.33381	0.78456	0.24246	-0.00383	-0.03894	0.01486	-1.48956	-12.48196	-175.97040	-0.00317	-0.00257	0.00754	-0.00009	0.00020	0.00023	106.05745	2.84455	155.08975	-0.12691	-0.00927	-0.04217	-0.01116	-0.00002	-0.00230	29.80576
298			2.97000	7.53712	-7.87166	6.59563	0.56049	-0.18728	0.05464	-0.00693	-0.00286	-0.00730	-7.32299	3.42142	-26.30418	-0.31583	0.40047	-0.10212	0.00856	-0.00255	-0.00066	8.28142	2.70713	9.11064	-0.33578	0.79125	0.24312	-0.00625	-0.04272	0.01915	-1.50570	-12.43910	-175.98007	-0.00315	-0.00256	0.00753	-0.00007	0.00018	0.00007	106.00691	2.87043	155.09171	-0.12750	-0.00928	-0.04196	-0.01136	-0.00013	-0.00152	29.80461
299			2.98000	7.55514	-7.87136	6.67629	0.56147	-0.19352	0.05401	-0.00517	-0.00398	-0.00782	-7.30891	3.42684	-26.29696	-0.31350	0.40153	-0.10234	0.00483	-0.00405	-0.00166	8.27052	2.73124	9.05595	-0.34208	0.79661	0.24401	-0.01020	-0.04362	0.02357	-1.51504	-12.39908	-175.97894	-0.00314	-0.00256	0.00754	-0.00004	0.00018	-0.00005	105.95519	2.88877	155.08614	-0.12823	-0.00930	-0.04187	-0.01160	-0.00020	-0.00097	29.80203
300			2.99000	7.57085	-7.87321	6.76488	0.56447	-0.20102	0.05370	-0.00040	-0.00535	-0.00859	-7.30430	3.43525	-26.28713	-0.30988	0.39977	-0.10269	-0.00128	-0.00613	-0.00146	8.25290	2.75332	8.99196	-0.35135	0.79773	0.24434	-0.01469	-0.04112	0.02660	-1.51794	-12.36082	-175.96994	-0.00312	-0.00257	0.00756	-0.00001	0.00017	-0.00014	105.90248	2.90258	155.07559	-0.12900	-0.00932	-0.04191	-0.01173	-0.00025	-0.00067	29.79978
301			3.00000	7.58164	-7.87745	6.86382	0.56994	-0.20686	0.05392	0.00660	-0.00688	-0.00958	-7.31281	3.44635	-26.28297	-0.30954	0.39672	-0.10314	-0.00821	-0.00861	0.00011	8.22896	2.77180	8.92388	-0.35630	0.79664	0.24413	-0.01832	-0.03502	0.02737	-1.51513	-12.32457	-175.95505	-0.00310	-0.00258	0.00761	0.00001	0.00016	-0.00021	105.84977	2.91477	155.06131	-0.12978	-0.00933	-0.04200	-0.01158	-0.00030	-0.00054	29.79960
302			3.01000	7.58622	-7.88409	6.97380	0.57711	-0.21089	0.05539	0.01433	-0.00819	-0.01078	-7.33496	3.45976	-26.29157	-0.31266	0.39347	-0.10452	-0.01486	-0.01110	0.00265	8.20049	2.78479	8.85744	-0.35688	0.79483	0.24460	-0.02063	-0.02537	0.02624	-1.50778	-12.29128	-175.93556	-0.00310	-0.00260	0.00765	0.00002	0.00014	-0.00026	105.79862	2.92696	155.04356	-0.13059	-0.00935	-0.04209	-0.01108	-0.00036	-0.00050	29.80272
303			3.02000	7.58461	-7.89215	7.09290	0.58247	-0.21452	0.05733	0.02142	-0.00887	-0.01187	-7.36926	3.47470	-26.31601	-0.31610	0.39164	-0.10642	-0.02062	-0.01281	0.00548	8.16889	2.79048	8.79683	-0.35644	0.79454	0.24589	-0.02233	-0.01321	0.02406	-1.49769	-12.26173	-175.91307	-0.00310	-0.00261	0.00769	0.00003	0.00013	-0.00029	105.75056	2.93977	155.02301	-0.13132	-0.00940	-0.04219	-0.01036	-0.00039	-0.00050	29.80886
304			3.03000	7.57755	-7.89975	7.21748	0.59067	-0.21662	0.05907	0.02740	-0.00854	-0.01261	-7.41356	3.48934	-26.35504	-0.32452	0.38952	-0.10765	-0.02578	-0.01262	0.00795	8.13422	2.78772	8.74362	-0.35002	0.79463	0.24637	-0.02391	-0.00065	0.02156	-1.48643	-12.23604	-175.88930	-0.00312	-0.00262	0.00771	0.00004	0.00011	-0.00031	105.70603	2.95303	155.00119	-0.13179	-0.00947	-0.04234	-0.00960	-0.00040	-0.00048	29.81624
305			3.04000	7.56591	-7.90470	7.34369	0.60100	-0.22133	0.06089	0.03223	-0.00743	-0.01303	-7.46570	3.50060	-26.40489	-0.33244	0.38293	-0.10846	-0.03000	-0.01002	0.00972	8.09544	2.77721	8.69731	-0.34494	0.79018	0.24583	-0.02601	0.00960	0.01931	-1.47459	-12.21430	-175.86508	-0.00313	-0.00263	0.00772	0.00004	0.00009	-0.00032	105.66480	2.96547	154.97932	-0.13189	-0.00955	-0.04252	-0.00892	-0.00040	-0.00036	29.82284
306			3.05000	7.55055	-7.90557	7.46805	0.60980	-0.22422	0.06292	0.03573	-0.00566	-0.01321	-7.52344	3.50573	-26.46101	-0.33802	0.37698	-0.10978	-0.03278	-0.00608	0.01092	8.05204	2.76127	8.65639	-0.34369	0.78626	0.24600	-0.02803	0.01605	0.01752	-1.46196	-12.19655	-175.84033	-0.00312	-0.00263	0.00773	0.00004	0.00008	-0.00032	105.62630	2.97506	154.95805	-0.13174	-0.00962	-0.04274	-0.00832	-0.00036	-0.00011	29.82769
307			3.06000	7.53242	-7.90176	7.58835	0.61704	-0.22328	0.06430	0.03783	-0.00347	-0.01315	-7.58389	3.50400	-26.52056	-0.34190	0.37431	-0.11109	-0.03346	-0.00243	0.01187	8.00573	2.74262	8.61969	-0.34654	0.78581	0.24678	-0.02880	0.01913	0.01603	-1.44861	-12.18256	-175.81569	-0.00310	-0.00264	0.00773	0.00005	0.00006	-0.00031	105.59029	2.97995	154.93837	-0.13134	-0.00969	-0.04301	-0.00774	-0.00030	0.00021	29.83152
308			3.07000	7.51285	-7.89253	7.70494	0.62709	-0.22274	0.06580	0.03883	-0.00102	-0.01333	-7.64308	3.49693	-26.58359	-0.34629	0.36897	-0.11219	-0.03168	-0.00028	0.01301	7.96015	2.72328	8.58647	-0.35026	0.78198	0.24691	-0.02731	0.01985	0.01476	-1.43520	-12.17229	-175.79320	-0.00307	-0.00264	0.00773	0.00005	0.00004	-0.00027	105.55687	2.97940	154.92194	-0.13074	-0.00971	-0.04322	-0.00714	-0.00022	0.00049	29.83591
309			3.08000	7.49345	-7.87661	7.82137	0.63646	-0.22266	0.06687	0.03862	0.00165	-0.01396	-7.69676	3.48720	-26.65266	-0.35017	0.36297	-0.11270	-0.02744	-0.00001	0.01466	7.91943	2.70433	8.55582	-0.35310	0.77697	0.24635	-0.02375	0.01926	0.01387	-1.42305	-12.16529	-175.77498	-0.00304	-0.00264	0.00772	0.00004	0.00003	-0.00020	105.52625	2.97432	154.90994	-0.13007	-0.00968	-0.04332	-0.00657	-0.00013	0.00065	29.84223
310			3.09000	7.47598	-7.85292	7.94329	0.64362	-0.22252	0.06757	0.03705	0.00417	-0.01517	-7.74187	3.47701	-26.73156	-0.35391	0.35744	-0.11269	-0.02170	-0.00100	0.01681	7.88592	2.68625	8.52640	-0.35247	0.77216	0.24531	-0.01930	0.01757	0.01365	-1.41341	-12.16070	-175.76193	-0.00302	-0.00264	0.00772	0.00003	0.00002	-0.00014	105.49802	2.96682	154.90250	-0.12948	-0.00961	-0.04329	-0.00617	-0.00005	0.00065	29.85049
311			3.10000	7.46226	-7.82185	8.07596	0.65012	-0.22214	0.06863	0.03387	0.00609	-0.01689	-7.77733	3.46735	-26.82274	-0.35840	0.35177	-0.11272	-0.01563	-0.00229	0.01906	7.85946	2.66974	8.49618	-0.34775	0.76723	0.24427	-0.01540	0.01421	0.01426	-1.40679	-12.15724	-175.75421	-0.00301	-0.00264	0.00771	0.00002	0.00002	-0.00007	105.47113	2.95928	154.89931	-0.12914	-0.00954	-0.04323	-0.00603	0.00001	0.00051	29.85982
312			3.11000	7.45410	-7.78514	8.22137	0.65729	-0.22250	0.07030	0.02867	0.00722	-0.01869	-7.80355	3.45818	-26.92495	-0.36483	0.34530	-0.11289	-0.00991	-0.00307	0.02071	7.83814	2.65608	8.46297	-0.33679	0.76368	0.24336	-0.01263	0.00899	0.01543	-1.40286	-12.15385	-175.75185	-0.00300	-0.00264	0.00772	0.00002	0.00002	0.00001	105.44443	2.95357	154.90009	-0.12911	-0.00948	-0.04316	-0.00611	0.00006	0.00025	29.86959
313			3.12000	7.45290	-7.74548	8.37597	0.66139	-0.22286	0.07137	0.02146	0.00739	-0.01968	-7.82113	3.44892	-27.03280	-0.36643	0.33842	-0.11260	-0.00450	-0.00298	0.02111	7.81973	2.64647	8.42599	-0.33006	0.75857	0.24194	-0.01108	0.00300	0.01643	-1.40075	-12.15021	-175.75510	-0.00301	-0.00265	0.00773	0.00002	0.00002	0.00008	105.41714	2.95101	154.90472	-0.12935	-0.00942	-0.04306	-0.00627	0.00011	-0.00007	29.87968
314			3.13000	7.45889	-7.70644	8.53266	0.66134	-0.22273	0.07128	0.01364	0.00659	-0.01940	-7.83053	3.43897	-27.13952	-0.36201	0.33302	-0.11174	0.00043	-0.00227	0.02019	7.80320	2.64100	8.38640	-0.33119	0.75291	0.24017	-0.00987	-0.00176	0.01671	-1.39946	-12.14684	-175.76385	-0.00303	-0.00266	0.00775	0.00002	0.00001	0.00014	105.38953	2.95186	154.91298	-0.12967	-0.00935	-0.04293	-0.00627	0.00014	-0.00035	29.89047
315			3.14000	7.47053	-7.67138	8.68365	0.66309	-0.22134	0.07105	0.00707	0.00503	-0.01817	-7.83218	3.42846	-27.23940	-0.35925	0.32926	-0.11086	0.00472	-0.00157	0.01835	7.78925	2.63829	8.34657	-0.33197	0.74927	0.23865	-0.00797	-0.00358	0.01615	-1.39781	-12.14456	-175.77684	-0.00307	-0.00266	0.00776	0.00003	0.00001	0.00019	105.36272	2.95552	154.92369	-0.12995	-0.00927	-0.04278	-0.00589	0.00015	-0.00055	29.90271
316			3.15000	7.48538	-7.64253	8.82245	0.66804	-0.22174	0.07081	0.00215	0.00305	-0.01623	-7.82677	3.41853	-27.32854	-0.35977	0.32351	-0.10946	0.00834	-0.00145	0.01589	7.77925	2.63591	8.30873	-0.32791	0.74456	0.23627	-0.00535	-0.00168	0.01477	-1.39502	-12.14390	-175.79198	-0.00312	-0.00267	0.00777	0.00004	-0.00000	0.00019	105.33876	2.96094	154.93510	-0.13001	-0.00919	-0.04266	-0.00497	0.00013	-0.00059	29.91681
317			3.16000	7.50154	-7.62153	8.94439	0.66849	-0.21929	0.07104	-0.00187	0.00072	-0.01393	-7.81551	3.41091	-27.40515	-0.35750	0.32415	-0.10962	0.01089	-0.00205	0.01352	7.77384	2.63115	8.27515	-0.32775	0.74660	0.23659	-0.00290	0.00339	0.01269	-1.39084	-12.14430	-175.80618	-0.00316	-0.00268	0.00779	0.00004	-0.00000	0.00016	105.32000	2.96649	154.94408	-0.12993	-0.00912	-0.04260	-0.00351	0.00007	-0.00043	29.93265
318			3.17000	7.51834	-7.60945	9.04671	0.66892	-0.21799	0.07091	-0.00580	-0.00151	-0.01127	-7.80026	3.40647	-27.46981	-0.35488	0.32341	-0.10926	0.01215	-0.00278	0.01133	7.77185	2.62244	8.24849	-0.32705	0.74665	0.23604	-0.00158	0.00998	0.00943	-1.38564	-12.14504	-175.81680	-0.00320	-0.00268	0.00779	0.00004	-0.00000	0.00011	105.30846	2.96973	154.94722	-0.12971	-0.00906	-0.04254	-0.00173	-0.00002	-0.00003	29.94934
319			3.18000	7.53576	-7.60559	9.12763	0.67411	-0.21721	0.07075	-0.00977	-0.00311	-0.00850	-7.78337	3.40452	-27.52448	-0.35548	0.31968	-0.10835	0.01204	-0.00297	0.00955	7.77028	2.60978	8.23179	-0.32405	0.74315	0.23433	-0.00209	0.01597	0.00499	-1.38005	-12.14562	-175.82236	-0.00323	-0.00267	0.00777	0.00003	-0.00000	0.00004	105.30463	2.96797	154.94215	-0.12928	-0.00903	-0.04247	0.00003	-0.00012	0.00057	29.96504
320			3.19000	7.55345	-7.60766	9.18651	0.67911	-0.21512	0.07016	-0.01292	-0.00377	-0.00585	-7.76751	3.40335	-27.57153	-0.35432	0.31724	-0.10749	0.01037	-0.00262	0.00835	7.76542	2.59473	8.22760	-0.32677	0.73969	0.23291	-0.00435	0.01983	-0.00015	-1.37486	-12.14620	-175.82245	-0.00323	-0.00265	0.00773	0.00002	-0.00000	-0.00003	105.30776	2.95916	154.92789	-0.12869	-0.00901	-0.04239	0.00152	-0.00023	0.00126	29.97778
321			3.20000	7.57055	-7.61297	9.22580	0.68334	-0.21251	0.06978	-0.01444	-0.00379	-0.00385	-7.75516	3.40186	-27.61413	-0.35143	0.31531	-0.10718	0.00743	-0.00251	0.00788	7.75481	2.57944	8.23667	-0.33467	0.73531	0.23220	-0.00746	0.02152	-0.00506	-1.37078	-12.14672	-175.81807	-0.00322	-0.00263	0.00768	0.00001	-0.00000	-0.00007	105.31629	2.94278	154.90546	-0.12806	-0.00903	-0.04233	0.00255	-0.00029	0.00190	29.98632
322			3.21000	7.58639	-7.61958	9.25244	0.68757	-0.20948	0.06998	-0.01462	-0.00373	-0.00292	-7.74833	3.40103	-27.65643	-0.35026	0.31343	-0.10741	0.00410	-0.00378	0.00823	7.73854	2.56488	8.25691	-0.34143	0.73068	0.23195	-0.00995	0.02232	-0.00877	-1.36828	-12.14679	-175.81216	-0.00318	-0.00260	0.00762	0.00000	0.00000	-0.00006	105.32799	2.91946	154.87823	-0.12747	-0.00907	-0.04233	0.00301	-0.00031	0.00237	29.99111
323			3.22000	7.60162	-7.62687	9.27642	0.69112	-0.20438	0.07022	-0.01476	-0.00401	-0.00314	-7.74702	3.40373	-27.70312	-0.35165	0.31434	-0.10783	0.00167	-0.00708	0.00926	7.71928	2.55058	8.28434	-0.34549	0.72989	0.23233	-0.01052	0.02368	-0.01086	-1.36746	-12.14634	-175.80850	-0.00314	-0.00258	0.00756	-0.00000	0.00000	-0.00002	105.34058	2.89123	154.85100	-0.12679	-0.00908	-0.04233	0.00295	-0.00027	0.00257	29.99376
324			3.23000	7.61808	-7.63508	9.30672	0.69398	-0.20018	0.07129	-0.01604	-0.00454	-0.00425	-7.74890	3.41333	-27.75758	-0.35630	0.31610	-0.10878	0.00141	-0.01208	0.01068	7.70107	2.53523	8.31504	-0.34304	0.73189	0.23337	-0.00850	0.02616	-0.01161	-1.36799	-12.14514	-175.80945	-0.00309	-0.00256	0.00750	-0.00000	0.00001	0.00004	105.35207	2.86142	154.82710	-0.12600	-0.00903	-0.04228	0.00254	-0.00022	0.00246	29.99610
325			3.24000	7.63765	-7.64356	9.34821	0.69332	-0.20119	0.07241	-0.01822	-0.00492	-0.00574	-7.74948	3.43194	-27.82073	-0.36075	0.31678	-0.10932	0.00382	-0.01755	0.01198	7.68815	2.51763	8.34640	-0.33508	0.73484	0.23399	-0.00435	0.02902	-0.01146	-1.36929	-12.14299	-175.81398	-0.00305	-0.00254	0.00746	-0.00000	0.00001	0.00006	105.36146	2.83426	154.80646	-0.12520	-0.00894	-0.04219	0.00194	-0.00021	0.00210	29.99960
326			3.25000	7.66079	-7.65077	9.40136	0.69132	-0.20433	0.07353	-0.01994	-0.00469	-0.00717	-7.74473	3.45929	-27.89083	-0.36399	0.31784	-0.10985	0.00784	-0.02196	0.01275	7.68350	2.49789	8.37676	-0.32696	0.73844	0.23485	0.00059	0.03068	-0.01060	-1.37032	-12.13948	-175.81848	-0.00302	-0.00253	0.00742	0.00000	0.00002	0.00004	105.36786	2.81346	154.78650	-0.12464	-0.00889	-0.04217	0.00118	-0.00024	0.00159	30.00483
327			3.26000	7.68606	-7.65473	9.46354	0.68696	-0.20825	0.07337	-0.01967	-0.00351	-0.00809	-7.73341	3.49249	-27.96343	-0.36166	0.31916	-0.10949	0.01136	-0.02414	0.01242	7.68772	2.47736	8.40408	-0.32704	0.73902	0.23493	0.00480	0.02949	-0.00871	-1.36983	-12.13454	-175.81969	-0.00299	-0.00252	0.00740	0.00001	0.00002	-0.00001	105.37030	2.80095	154.76505	-0.12448	-0.00890	-0.04225	0.00023	-0.00030	0.00103	30.01190
328			3.27000	7.71077	-7.65301	9.53029	0.68387	-0.21058	0.07327	-0.01715	-0.00131	-0.00844	-7.71731	3.52767	-28.03160	-0.35840	0.32141	-0.10946	0.01278	-0.02378	0.01076	7.69824	2.45826	8.42503	-0.33029	0.73913	0.23555	0.00680	0.02460	-0.00539	-1.36667	-12.12887	-175.81667	-0.00296	-0.00252	0.00740	0.00002	0.00002	-0.00005	105.36778	2.79659	154.74226	-0.12471	-0.00896	-0.04237	-0.00096	-0.00033	0.00048	30.02055
329			3.28000	7.73250	-7.64408	9.59653	0.68178	-0.21244	0.07278	-0.01347	0.00125	-0.00817	-7.70014	3.56137	-28.08670	-0.35525	0.32266	-0.10894	0.01127	-0.02100	0.00759	7.70997	2.44308	8.43522	-0.33288	0.73741	0.23535	0.00537	0.01603	-0.00046	-1.36011	-12.12364	-175.81108	-0.00295	-0.00253	0.00742	0.00004	0.00002	-0.00007	105.35931	2.79969	154.72050	-0.12521	-0.00902	-0.04244	-0.00236	-0.00033	-0.00007	30.03017
330			3.29000	7.75039	-7.62905	9.65804	0.68119	-0.21260	0.07262	-0.01021	0.00314	-0.00750	-7.68650	3.59088	-28.12085	-0.35440	0.32449	-0.10874	0.00691	-0.01640	0.00343	7.71650	2.43387	8.43059	-0.33236	0.73712	0.23531	0.00036	0.00519	0.00551	-1.35057	-12.11999	-175.80553	-0.00294	-0.00255	0.00745	0.00005	0.00001	-0.00006	105.34419	2.80962	154.70213	-0.12581	-0.00903	-0.04240	-0.00384	-0.00030	-0.00059	30.03944
331			3.30000	7.76507	-7.61137	9.71250	0.68061	-0.21350	0.07259	-0.00820	0.00386	-0.00663	-7.68051	3.61394	-28.13038	-0.35366	0.32773	-0.10899	0.00065	-0.01068	-0.00078	7.71231	2.43149	8.40968	-0.33176	0.74171	0.23605	-0.00700	-0.00567	0.01134	-1.33955	-12.11829	-175.80182	-0.00294	-0.00256	0.00749	0.00005	0.00000	-0.00003	105.32276	2.82495	154.68823	-0.12630	-0.00901	-0.04228	-0.00518	-0.00025	-0.00093	30.04710
332			3.31000	7.77768	-7.59440	9.75984	0.67903	-0.21491	0.07254	-0.00707	0.00369	-0.00587	-7.68419	3.62898	-28.11773	-0.35148	0.33084	-0.10945	-0.00585	-0.00472	-0.00393	7.69469	2.43517	8.37480	-0.33304	0.74755	0.23684	-0.01487	-0.01423	0.01560	-1.32875	-12.11806	-175.80063	-0.00295	-0.00257	0.00750	0.00005	-0.00000	0.00000	105.29606	2.84234	154.67828	-0.12665	-0.00900	-0.04215	-0.00627	-0.00019	-0.00099	30.05234
333			3.32000	7.78890	-7.57933	9.80251	0.67615	-0.21561	0.07237	-0.00570	0.00329	-0.00544	-7.69714	3.63563	-28.09171	-0.34790	0.33435	-0.11011	-0.01104	0.00035	-0.00521	7.66444	2.44300	8.33189	-0.33715	0.75404	0.23774	-0.02142	-0.01867	0.01719	-1.31922	-12.11847	-175.80235	-0.00296	-0.00258	0.00751	0.00005	-0.00000	0.00004	105.26527	2.85716	154.67203	-0.12683	-0.00898	-0.04202	-0.00712	-0.00012	-0.00073	30.05519
334			3.33000	7.79838	-7.56541	9.84347	0.67499	-0.21703	0.07219	-0.00350	0.00312	-0.00528	-7.71712	3.63505	-28.06376	-0.34680	0.33506	-0.11023	-0.01404	0.00362	-0.00455	7.62555	2.45224	8.28881	-0.33770	0.75815	0.23752	-0.02477	-0.01796	0.01580	-1.31100	-12.11841	-175.80702	-0.00297	-0.00258	0.00750	0.00005	0.00000	0.00007	105.23130	2.86545	154.66919	-0.12680	-0.00893	-0.04188	-0.00771	-0.00004	-0.00026	30.05631
335			3.34000	7.80559	-7.55163	9.88404	0.67351	-0.21832	0.07228	-0.00074	0.00314	-0.00523	-7.74044	3.62972	-28.04310	-0.34532	0.33369	-0.11041	-0.01449	0.00484	-0.00265	7.58379	2.45980	8.25267	-0.33895	0.75828	0.23695	-0.02457	-0.01288	0.01234	-1.30387	-12.11732	-175.81339	-0.00298	-0.00257	0.00748	0.00004	0.00001	0.00008	105.19545	2.86552	154.66858	-0.12665	-0.00886	-0.04173	-0.00800	0.00001	0.00028	30.05676
336			3.35000	7.81024	-7.53780	9.92415	0.67242	-0.22086	0.07157	0.00213	0.00338	-0.00509	-7.76332	3.62227	-28.03420	-0.34357	0.32998	-0.10945	-0.01292	0.00455	-0.00043	7.54515	2.46366	8.22704	-0.34093	0.75434	0.23497	-0.02132	-0.00576	0.00833	-1.29768	-12.11589	-175.81929	-0.00297	-0.00256	0.00746	0.00003	0.00000	0.00006	105.15887	2.85792	154.66783	-0.12649	-0.00877	-0.04160	-0.00808	0.00001	0.00076	30.05774
337			3.36000	7.81233	-7.52317	9.96307	0.67283	-0.22185	0.07112	0.00478	0.00415	-0.00486	-7.78311	3.61465	-28.03652	-0.34431	0.32707	-0.10864	-0.01039	0.00363	0.00121	7.51392	2.46314	8.21120	-0.34081	0.75052	0.23335	-0.01629	0.00101	0.00534	-1.29262	-12.11593	-175.82248	-0.00295	-0.00255	0.00744	0.00002	-0.00001	0.00001	105.12202	2.84495	154.66414	-0.12640	-0.00868	-0.04148	-0.00816	-0.00003	0.00110	30.06009
338			3.37000	7.81196	-7.50590	9.99947	0.67296	-0.22136	0.07086	0.00694	0.00552	-0.00447	-7.79860	3.60794	-28.04519	-0.34466	0.32626	-0.10833	-0.00763	0.00274	0.00172	7.49147	2.45871	8.20122	-0.34243	0.74829	0.23268	-0.01130	0.00602	0.00409	-1.28867	-12.11906	-175.82169	-0.00292	-0.00255	0.00743	0.00001	-0.00002	-0.00003	105.08427	2.82968	154.65576	-0.12640	-0.00861	-0.04139	-0.00841	-0.00010	0.00123	30.06394
339			3.38000	7.80943	-7.48504	10.03133	0.67265	-0.22238	0.07057	0.00816	0.00681	-0.00378	-7.80953	3.60265	-28.05332	-0.34410	0.32374	-0.10773	-0.00519	0.00212	0.00101	7.47691	2.45138	8.19244	-0.34300	0.74438	0.23149	-0.00723	0.00929	0.00423	-1.28578	-12.12565	-175.81721	-0.00289	-0.00255	0.00743	0.00001	-0.00004	-0.00008	105.04469	2.81538	154.64264	-0.12641	-0.00854	-0.04130	-0.00878	-0.00017	0.00116	30.06913
340			3.39000	7.80543	-7.46280	10.05606	0.67419	-0.22393	0.07079	0.00799	0.00691	-0.00275	-7.81648	3.59906	-28.05479	-0.34547	0.32092	-0.10742	-0.00345	0.00178	-0.00057	7.46812	2.44180	8.18228	-0.34019	0.74204	0.23059	-0.00450	0.01181	0.00471	-1.28400	-12.13534	-175.80998	-0.00286	-0.00256	0.00744	-0.00000	-0.00005	-0.00011	105.00321	2.80460	154.62553	-0.12644	-0.00848	-0.04121	-0.00912	-0.00024	0.00090	30.07547
341			3.40000	7.80098	-7.44396	10.07089	0.67529	-0.22267	0.07121	0.00634	0.00539	-0.00123	-7.82054	3.59716	-28.04640	-0.34781	0.32154	-0.10771	-0.00239	0.00178	-0.00251	7.46265	2.43025	8.17159	-0.33650	0.74394	0.23070	-0.00294	0.01435	0.00428	-1.28358	-12.14723	-175.80069	-0.00285	-0.00257	0.00745	-0.00001	-0.00006	-0.00013	104.96020	2.79940	154.60513	-0.12657	-0.00842	-0.04113	-0.00941	-0.00030	0.00053	30.08232
342			3.41000	7.79676	-7.43263	10.07211	0.67383	-0.21852	0.07177	0.00371	0.00309	0.00088	-7.82263	3.59640	-28.02737	-0.34865	0.32557	-0.10872	-0.00171	0.00235	-0.00459	7.45889	2.41712	8.16404	-0.33516	0.74826	0.23191	-0.00198	0.01704	0.00227	-1.28446	-12.16078	-175.79005	-0.00285	-0.00258	0.00747	-0.00002	-0.00006	-0.00014	104.91588	2.80075	154.58258	-0.12690	-0.00839	-0.04110	-0.00974	-0.00034	0.00009	30.08899
343			3.42000	7.79257	-7.42980	10.05466	0.67273	-0.21509	0.07206	0.00122	0.00133	0.00366	-7.82309	3.59554	-27.99723	-0.34841	0.32693	-0.10921	-0.00139	0.00392	-0.00689	7.45620	2.40292	8.16384	-0.33547	0.74720	0.23198	-0.00134	0.01920	-0.00107	-1.28633	-12.17568	-175.77924	-0.00287	-0.00259	0.00750	-0.00002	-0.00007	-0.00013	104.87003	2.80879	154.55959	-0.12740	-0.00839	-0.04116	-0.01012	-0.00035	-0.00034	30.09474
344			3.43000	7.78701	-7.43354	10.01291	0.67285	-0.21248	0.07232	-0.00009	0.00072	0.00704	-7.82256	3.59262	-27.95373	-0.34894	0.32529	-0.10926	-0.00194	0.00679	-0.00974	7.45395	2.38861	8.17313	-0.33442	0.74126	0.23094	-0.00129	0.01989	-0.00460	-1.28861	-12.19165	-175.77000	-0.00291	-0.00261	0.00754	-0.00002	-0.00007	-0.00010	104.82271	2.82221	154.53828	-0.12800	-0.00842	-0.04131	-0.01044	-0.00033	-0.00068	30.09906
345			3.44000	7.77824	-7.44107	9.94269	0.67407	-0.20992	0.07284	-0.00023	0.00096	0.01080	-7.82289	3.58577	-27.89254	-0.35017	0.32305	-0.10956	-0.00394	0.01051	-0.01335	7.45065	2.37539	8.19049	-0.33326	0.73480	0.23003	-0.00236	0.01912	-0.00734	-1.29074	-12.20798	-175.76425	-0.00296	-0.00262	0.00758	-0.00001	-0.00007	-0.00005	104.77461	2.83868	154.52042	-0.12862	-0.00843	-0.04143	-0.01058	-0.00029	-0.00088	30.10203
346			3.45000	7.76533	-7.45133	9.84249	0.67157	-0.20707	0.07279	-0.00010	0.00112	0.01441	-7.82646	3.57468	-27.81004	-0.34785	0.32355	-0.11004	-0.00724	0.01393	-0.01714	7.44416	2.36378	8.21326	-0.33682	0.73198	0.22976	-0.00453	0.01846	-0.00950	-1.29258	-12.22364	-175.76346	-0.00301	-0.00263	0.00761	-0.00001	-0.00007	0.00002	104.72688	2.85559	154.50676	-0.12920	-0.00839	-0.04140	-0.01044	-0.00023	-0.00090	30.10374
347			3.46000	7.74890	-7.46557	9.71519	0.67320	-0.20156	0.07409	-0.00030	0.00054	0.01776	-7.83528	3.56121	-27.70861	-0.35155	0.32438	-0.11165	-0.01134	0.01548	-0.02012	7.43313	2.35287	8.24124	-0.33350	0.73164	0.23041	-0.00681	0.01986	-0.01224	-1.29468	-12.23767	-175.76785	-0.00306	-0.00264	0.00763	-0.00001	-0.00006	0.00008	104.68087	2.87074	154.49684	-0.12966	-0.00831	-0.04123	-0.00999	-0.00017	-0.00079	30.10432
348			3.47000	7.73012	-7.48529	9.56760	0.67783	-0.19620	0.07551	-0.00048	-0.00065	0.02024	-7.85023	3.54867	-27.59757	-0.35659	0.32382	-0.11326	-0.01532	0.01434	-0.02116	7.41812	2.34081	8.27770	-0.33177	0.72913	0.23075	-0.00817	0.02383	-0.01638	-1.29753	-12.24931	-175.77641	-0.00311	-0.00263	0.00763	-0.00001	-0.00005	0.00012	104.63770	2.88289	154.48947	-0.12997	-0.00824	-0.04103	-0.00932	-0.00013	-0.00058	30.10387
349			3.48000	7.70978	-7.51065	9.40868	0.68130	-0.19195	0.07617	-0.00007	-0.00206	0.02133	-7.87092	3.54019	-27.48917	-0.35779	0.32406	-0.11464	-0.01845	0.01092	-0.02005	7.40143	2.32623	8.32680	-0.33914	0.72541	0.23119	-0.00837	0.02915	-0.02150	-1.30088	-12.25802	-175.78726	-0.00316	-0.00263	0.00762	-0.00000	-0.00003	0.00014	104.59800	2.89099	154.48364	-0.13017	-0.00817	-0.04086	-0.00852	-0.00010	-0.00028	30.10253
350			3.49000	7.68852	-7.54052	9.24849	0.68688	-0.18965	0.07697	0.00121	-0.00340	0.02112	-7.89670	3.53785	-27.39337	-0.36100	0.32328	-0.11588	-0.02130	0.00626	-0.01744	7.38531	2.30888	8.38941	-0.34611	0.72010	0.23157	-0.00775	0.03333	-0.02599	-1.30377	-12.26370	-175.79765	-0.00320	-0.00262	0.00761	-0.00000	-0.00002	0.00011	104.56214	2.89389	154.47830	-0.13032	-0.00810	-0.04068	-0.00757	-0.00008	0.00011	30.10081
351			3.50000	7.66686	-7.57308	9.09709	0.68953	-0.18808	0.07718	0.00362	-0.00450	0.01955	-7.92778	3.54190	-27.31496	-0.36307	0.32477	-0.11680	-0.02465	0.00190	-0.01440	7.37037	2.29017	8.46130	-0.35478	0.71630	0.23217	-0.00750	0.03411	-0.02817	-1.30526	-12.26693	-175.80475	-0.00323	-0.00261	0.00760	0.00000	-0.00001	0.00006	104.53082	2.89073	154.47241	-0.13054	-0.00802	-0.04044	-0.00639	-0.00007	0.00054	30.10005
352			3.51000	7.64475	-7.60644	8.96200	0.69176	-0.18587	0.07755	0.00740	-0.00529	0.01727	-7.96577	3.55069	-27.25224	-0.36796	0.32735	-0.11770	-0.02970	-0.00094	-0.01217	7.35528	2.27260	8.53443	-0.35842	0.71385	0.23286	-0.00856	0.03021	-0.02699	-1.30515	-12.26875	-175.80693	-0.00325	-0.00261	0.00760	0.00000	-0.00001	0.00000	104.50535	2.88153	154.46512	-0.13092	-0.00795	-0.04022	-0.00493	-0.00006	0.00091	30.10231
353			3.52000	7.62142	-7.63938	8.84624	0.69559	-0.18117	0.07912	0.01261	-0.00571	0.01503	-8.01302	3.56161	-27.19783	-0.37754	0.33381	-0.11998	-0.03695	-0.00175	-0.01155	7.33752	2.25906	8.59932	-0.35670	0.71847	0.23560	-0.01111	0.02210	-0.02269	-1.30389	-12.27013	-175.80527	-0.00325	-0.00261	0.00762	0.00001	-0.00001	-0.00003	104.48691	2.86795	154.45721	-0.13141	-0.00790	-0.04007	-0.00327	-0.00005	0.00110	30.10944
354			3.53000	7.59568	-7.67111	8.74910	0.69990	-0.17927	0.08063	0.01904	-0.00583	0.01294	-8.07118	3.57203	-27.14366	-0.38698	0.33741	-0.12179	-0.04524	-0.00078	-0.01212	7.31510	2.25173	8.64848	-0.35300	0.72177	0.23736	-0.01438	0.01152	-0.01618	-1.30202	-12.27160	-175.80298	-0.00325	-0.00262	0.00763	0.00001	-0.00001	-0.00001	104.47614	2.85286	154.45087	-0.13182	-0.00787	-0.03999	-0.00156	-0.00001	0.00104	30.12265
355			3.54000	7.56636	-7.70062	8.66727	0.70100	-0.17933	0.08148	0.02606	-0.00540	0.01115	-8.13997	3.58028	-27.08510	-0.39182	0.34073	-0.12323	-0.05240	0.00099	-0.01299	7.28772	2.25087	8.67917	-0.35310	0.72635	0.23877	-0.01734	0.00175	-0.00958	-1.30011	-12.27334	-175.80304	-0.00324	-0.00263	0.00765	0.00001	-0.00001	0.00002	104.47286	2.83954	154.44777	-0.13204	-0.00783	-0.03995	0.00003	0.00002	0.00076	30.14173
356			3.55000	7.53269	-7.72596	8.59684	0.70417	-0.17722	0.08280	0.03308	-0.00423	0.00982	-8.21692	3.58587	-27.02336	-0.39934	0.34518	-0.12517	-0.05768	0.00259	-0.01323	7.25704	2.25482	8.69447	-0.35012	0.73373	0.24072	-0.01846	-0.00487	-0.00480	-1.29882	-12.27508	-175.80656	-0.00324	-0.00264	0.00766	0.00001	-0.00001	0.00006	104.47626	2.83092	154.44812	-0.13207	-0.00781	-0.04001	0.00134	0.00004	0.00035	30.16505
357			3.56000	7.49476	-7.74557	8.53496	0.70779	-0.17427	0.08430	0.03906	-0.00285	0.00869	-8.29790	3.58911	-26.96373	-0.40633	0.34895	-0.12725	-0.05999	0.00347	-0.01223	7.22645	2.26130	8.70091	-0.34866	0.73897	0.24259	-0.01755	-0.00812	-0.00265	-1.29833	-12.27655	-175.81262	-0.00326	-0.00265	0.00768	0.00001	-0.00001	0.00008	104.48463	2.82855	154.45039	-0.13200	-0.00782	-0.04019	0.00228	0.00002	-0.00008	30.19023
358			3.57000	7.45384	-7.75998	8.48105	0.70966	-0.17267	0.08570	0.04286	-0.00189	0.00749	-8.37916	3.59047	-26.91256	-0.40988	0.35131	-0.12926	-0.05903	0.00351	-0.00986	7.19894	2.26888	8.70530	-0.35154	0.74092	0.24427	-0.01529	-0.00919	-0.00298	-1.29833	-12.27770	-175.81882	-0.00330	-0.00265	0.00769	0.00001	-0.00001	0.00007	104.49620	2.83232	154.45189	-0.13202	-0.00789	-0.04048	0.00282	-0.00002	-0.00041	30.21479
359			3.58000	7.41224	-7.77102	8.43634	0.71223	-0.17013	0.08731	0.04373	-0.00155	0.00609	-8.45741	3.59051	-26.87540	-0.41460	0.35252	-0.13114	-0.05583	0.00253	-0.00639	7.17614	2.27716	8.71300	-0.35152	0.74130	0.24572	-0.01220	-0.00918	-0.00521	-1.29809	-12.27854	-175.82344	-0.00333	-0.00265	0.00770	0.00001	-0.00000	0.00005	104.50913	2.84045	154.45065	-0.13210	-0.00803	-0.04088	0.00304	-0.00007	-0.00057	30.23637
360			3.59000	7.37286	-7.78064	8.40243	0.71475	-0.16643	0.08948	0.04102	-0.00180	0.00439	-8.52993	3.59055	-26.85605	-0.42023	0.35385	-0.13345	-0.05085	0.00009	-0.00219	7.15828	2.28599	8.72764	-0.34890	0.74207	0.24779	-0.00925	-0.00851	-0.00848	-1.29709	-12.27892	-175.82651	-0.00335	-0.00265	0.00770	0.00001	-0.00000	0.00003	104.52233	2.85012	154.44640	-0.13203	-0.00815	-0.04122	0.00314	-0.00011	-0.00053	30.25327
361			3.60000	7.33907	-7.79054	8.38169	0.71761	-0.16259	0.09136	0.03457	-0.00267	0.00219	-8.59491	3.59301	-26.85671	-0.42663	0.35406	-0.13510	-0.04491	-0.00429	0.00238	7.14426	2.29509	8.75030	-0.34366	0.74154	0.24911	-0.00724	-0.00729	-0.01162	-1.29516	-12.27850	-175.82834	-0.00335	-0.00266	0.00770	0.00001	0.00000	0.00001	104.53586	2.85859	154.43916	-0.13168	-0.00822	-0.04142	0.00339	-0.00015	-0.00032	30.26487
362			3.61000	7.31427	-7.80280	8.37739	0.71811	-0.15986	0.09224	0.02458	-0.00426	-0.00061	-8.65195	3.60124	-26.87809	-0.42861	0.35446	-0.13599	-0.03851	-0.01079	0.00693	7.13206	2.30382	8.77932	-0.34450	0.73977	0.24984	-0.00678	-0.00565	-0.01367	-1.29254	-12.27726	-175.82835	-0.00335	-0.00266	0.00770	0.00002	0.00001	-0.00001	104.55092	2.86391	154.42857	-0.13124	-0.00826	-0.04155	0.00395	-0.00018	-0.00001	30.27154
363			3.62000	7.30141	-7.81985	8.39315	0.71776	-0.15618	0.09296	0.01207	-0.00640	-0.00379	-8.70183	3.61872	-26.91984	-0.42906	0.35727	-0.13705	-0.03267	-0.01902	0.01119	7.11925	2.31156	8.81149	-0.34721	0.74135	0.25121	-0.00774	-0.00398	-0.01439	-1.28951	-12.27507	-175.82610	-0.00332	-0.00266	0.00769	0.00001	0.00001	-0.00004	104.56917	2.86509	154.41502	-0.13082	-0.00830	-0.04167	0.00488	-0.00020	0.00029	30.27443
364			3.63000	7.30220	-7.84345	8.43017	0.72088	-0.15410	0.09391	-0.00113	-0.00864	-0.00675	-8.74566	3.64742	-26.97998	-0.42999	0.35763	-0.13780	-0.02807	-0.02702	0.01451	7.10392	2.31806	8.84376	-0.34814	0.74211	0.25199	-0.00962	-0.00244	-0.01393	-1.28671	-12.27228	-175.82204	-0.00329	-0.00265	0.00769	0.00001	0.00001	-0.00006	104.59229	2.86301	154.40041	-0.13041	-0.00834	-0.04177	0.00624	-0.00019	0.00043	30.27530
365			3.64000	7.31559	-7.87312	8.48381	0.72358	-0.15147	0.09433	-0.01169	-0.01005	-0.00840	-8.78509	3.68596	-27.05256	-0.43093	0.35863	-0.13790	-0.02560	-0.03199	0.01590	7.08507	2.32314	8.87392	-0.34643	0.74415	0.25201	-0.01187	-0.00118	-0.01273	-1.28509	-12.26955	-175.81668	-0.00325	-0.00265	0.00768	-0.00000	0.00001	-0.00007	104.62256	2.86028	154.38638	-0.13004	-0.00837	-0.04184	0.00815	-0.00018	0.00032	30.27716
366			3.65000	7.33606	-7.90584	8.54210	0.72555	-0.14640	0.09529	-0.01578	-0.00991	-0.00802	-8.82314	3.72825	-27.12647	-0.43385	0.36378	-0.13894	-0.02639	-0.03176	0.01499	7.06234	2.32701	8.90104	-0.34188	0.75190	0.25342	-0.01388	-0.00038	-0.01169	-1.28553	-12.26792	-175.81058	-0.00321	-0.00264	0.00767	-0.00002	0.00000	-0.00008	104.66276	2.86073	154.37410	-0.12971	-0.00841	-0.04188	0.01058	-0.00017	-0.00005	30.28401
367			3.66000	7.35516	-7.93778	8.59038	0.72558	-0.14147	0.09623	-0.01231	-0.00858	-0.00562	-8.86375	3.76585	-27.19038	-0.43697	0.36903	-0.13996	-0.03025	-0.02597	0.01225	7.03640	2.33021	8.92635	-0.33569	0.75923	0.25456	-0.01515	-0.00005	-0.01158	-1.28833	-12.26853	-175.80447	-0.00317	-0.00263	0.00767	-0.00003	-0.00001	-0.00007	104.71494	2.86744	154.36404	-0.12947	-0.00847	-0.04192	0.01311	-0.00016	-0.00057	30.29987
368			3.67000	7.36599	-7.96624	8.61813	0.72564	-0.13726	0.09751	-0.00410	-0.00666	-0.00201	-8.90979	3.79248	-27.23824	-0.44024	0.37222	-0.14117	-0.03559	-0.01700	0.00899	7.00853	2.33348	8.95283	-0.32972	0.76366	0.25547	-0.01550	-0.00027	-0.01309	-1.29342	-12.27221	-175.79993	-0.00315	-0.00263	0.00767	-0.00004	-0.00002	-0.00004	104.77798	2.88125	154.35712	-0.12930	-0.00854	-0.04191	0.01487	-0.00014	-0.00108	30.32535
369			3.68000	7.36591	-7.98991	8.62128	0.72597	-0.13299	0.09905	0.00515	-0.00456	0.00197	-8.96169	3.80623	-27.27074	-0.44401	0.37270	-0.14239	-0.04041	-0.00796	0.00635	6.98017	2.33777	8.98463	-0.32405	0.76297	0.25578	-0.01483	-0.00039	-0.01641	-1.30040	-12.27894	-175.79854	-0.00314	-0.00263	0.00767	-0.00004	-0.00004	0.00000	104.84623	2.90058	154.35402	-0.12913	-0.00861	-0.04184	0.01527	-0.00010	-0.00146	30.35598
370			3.69000	7.35540	-8.00815	8.60041	0.72490	-0.12911	0.09951	0.01320	-0.00258	0.00566	-9.01769	3.80868	-27.29265	-0.44500	0.37284	-0.14288	-0.04308	-0.00098	0.00490	6.95312	2.34299	9.02580	-0.32487	0.75988	0.25544	-0.01342	0.00089	-0.02115	-1.30887	-12.28784	-175.80074	-0.00314	-0.00262	0.00766	-0.00004	-0.00004	0.00004	104.91337	2.92331	154.35458	-0.12890	-0.00866	-0.04169	0.01475	-0.00007	-0.00173	30.38587
371			3.70000	7.33636	-8.02092	8.55897	0.72559	-0.12584	0.10015	0.01935	-0.00091	0.00874	-9.07523	3.80303	-27.31007	-0.44632	0.37267	-0.14366	-0.04379	0.00341	0.00460	6.92897	2.34793	9.07905	-0.32827	0.75675	0.25571	-0.01138	0.00387	-0.02645	-1.31819	-12.29726	-175.80574	-0.00314	-0.00262	0.00764	-0.00004	-0.00004	0.00008	104.97754	2.94872	154.35753	-0.12870	-0.00870	-0.04148	0.01413	-0.00005	-0.00194	30.41283
372			3.71000	7.31102	-8.02913	8.50138	0.72536	-0.12257	0.10103	0.02342	0.00020	0.01115	-9.13241	3.79252	-27.32728	-0.44693	0.37363	-0.14497	-0.04335	0.00576	0.00485	6.90853	2.35148	9.14429	-0.33296	0.75534	0.25700	-0.00929	0.00730	-0.03121	-1.32772	-12.30513	-175.81279	-0.00316	-0.00260	0.00760	-0.00004	-0.00003	0.00009	105.03959	2.97677	154.36176	-0.12850	-0.00873	-0.04113	0.01349	-0.00005	-0.00205	30.43736
373			3.72000	7.28163	-8.03516	8.43204	0.72699	-0.12057	0.10189	0.02562	0.00057	0.01299	-9.18870	3.77949	-27.34517	-0.45012	0.37347	-0.14587	-0.04321	0.00698	0.00491	6.89128	2.35367	9.21862	-0.33398	0.75385	0.25784	-0.00780	0.00954	-0.03443	-1.33712	-12.31007	-175.82059	-0.00317	-0.00258	0.00754	-0.00004	-0.00001	0.00009	105.09829	3.00556	154.36566	-0.12831	-0.00873	-0.04063	0.01236	-0.00007	-0.00196	30.45761
374			3.73000	7.25007	-8.04228	8.35428	0.72870	-0.11915	0.10268	0.02640	0.00029	0.01449	-9.24469	3.76520	-27.36202	-0.45338	0.37373	-0.14678	-0.04365	0.00797	0.00443	6.87547	2.35545	9.29807	-0.33533	0.75326	0.25879	-0.00738	0.00997	-0.03621	-1.34625	-12.31143	-175.82700	-0.00319	-0.00255	0.00746	-0.00004	0.00000	0.00006	105.15032	3.03244	154.36746	-0.12808	-0.00873	-0.04006	0.01054	-0.00009	-0.00166	30.46954
375			3.74000	7.21740	-8.05279	8.26971	0.72810	-0.11486	0.10270	0.02629	-0.00029	0.01584	-9.30102	3.74980	-27.37547	-0.45637	0.37901	-0.14772	-0.04455	0.00950	0.00334	6.85943	2.35781	9.37974	-0.33777	0.75850	0.26046	-0.00786	0.00934	-0.03718	-1.35474	-12.30963	-175.83005	-0.00321	-0.00251	0.00738	-0.00004	0.00001	0.00002	105.19266	3.05464	154.36612	-0.12781	-0.00877	-0.03952	0.00805	-0.00011	-0.00119	30.46980
376			3.75000	7.18394	-8.06734	8.17756	0.72812	-0.11101	0.10239	0.02555	-0.00079	0.01743	-9.35793	3.73268	-27.38297	-0.46036	0.38224	-0.14790	-0.04555	0.01187	0.00162	6.84205	2.36097	9.46229	-0.33705	0.76138	0.26085	-0.00873	0.00849	-0.03760	-1.36148	-12.30568	-175.82980	-0.00322	-0.00248	0.00729	-0.00003	0.00002	-0.00001	105.22227	3.06931	154.36311	-0.12752	-0.00881	-0.03904	0.00483	-0.00007	-0.00058	30.45637
377			3.76000	7.14990	-8.08532	8.07527	0.72889	-0.10979	0.10268	0.02371	-0.00104	0.01958	-9.41482	3.71263	-27.38209	-0.46388	0.38176	-0.14812	-0.04586	0.01525	-0.00053	6.82291	2.36480	9.54540	-0.33532	0.76046	0.26069	-0.00963	0.00737	-0.03802	-1.36506	-12.30114	-175.82814	-0.00321	-0.00245	0.00721	-0.00001	0.00002	-0.00001	105.23586	3.07342	154.36197	-0.12723	-0.00882	-0.03856	0.00085	0.00003	0.00012	30.42780
378			3.77000	7.11604	-8.10525	7.95992	0.73138	-0.10612	0.10403	0.02038	-0.00085	0.02233	-9.47048	3.68819	-27.37142	-0.47073	0.38308	-0.14954	-0.04533	0.01965	-0.00270	6.80223	2.36979	9.62970	-0.32990	0.76304	0.26195	-0.01014	0.00528	-0.03926	-1.36452	-12.29770	-175.82732	-0.00320	-0.00243	0.00715	0.00001	0.00001	0.00001	105.23010	3.06476	154.36601	-0.12702	-0.00875	-0.03806	-0.00385	0.00017	0.00083	30.38321
379			3.78000	7.08336	-8.12487	7.82991	0.73212	-0.10170	0.10432	0.01561	-0.00029	0.02497	-9.52322	3.65804	-27.35193	-0.47462	0.38487	-0.15027	-0.04298	0.02436	-0.00441	6.78057	2.37726	9.71703	-0.32873	0.76515	0.26257	-0.01038	0.00193	-0.04144	-1.36008	-12.29670	-175.82951	-0.00317	-0.00241	0.00712	0.00004	-0.00000	0.00005	105.20193	3.04331	154.37753	-0.12687	-0.00858	-0.03758	-0.00909	0.00032	0.00144	30.32128
380			3.79000	7.05280	-8.14227	7.68538	0.73310	-0.09818	0.10419	0.00982	0.00035	0.02736	-9.57134	3.62221	-27.32612	-0.47676	0.38379	-0.15031	-0.03909	0.02806	-0.00548	6.75859	2.38828	9.80977	-0.32978	0.76260	0.26203	-0.01011	-0.00205	-0.04450	-1.35296	-12.29904	-175.83565	-0.00313	-0.00241	0.00712	0.00005	-0.00002	0.00009	105.14963	3.01107	154.39609	-0.12683	-0.00834	-0.03716	-0.01441	0.00043	0.00187	30.24080
381			3.80000	7.02521	-8.15770	7.52774	0.73336	-0.09517	0.10439	0.00386	0.00072	0.02947	-9.61367	3.58237	-27.29670	-0.47758	0.38277	-0.15084	-0.03443	0.03013	-0.00587	6.73738	2.40323	9.91010	-0.33270	0.76025	0.26211	-0.00933	-0.00547	-0.04855	-1.34520	-12.30511	-175.84521	-0.00311	-0.00242	0.00714	0.00005	-0.00003	0.00012	105.07397	2.97231	154.41917	-0.12696	-0.00807	-0.03685	-0.01903	0.00046	0.00201	30.14209
382			3.81000	7.00058	-8.17322	7.35993	0.73540	-0.09419	0.10438	-0.00069	0.00073	0.03087	-9.65026	3.54073	-27.26696	-0.48000	0.37857	-0.15049	-0.03013	0.03022	-0.00522	6.71764	2.42137	10.01978	-0.33149	0.75555	0.26093	-0.00803	-0.00672	-0.05298	-1.33888	-12.31424	-175.85640	-0.00310	-0.00244	0.00717	0.00004	-0.00004	0.00013	104.98031	2.93357	154.44318	-0.12730	-0.00782	-0.03668	-0.02189	0.00042	0.00177	30.02897
383			3.82000	6.97782	-8.19022	7.18679	0.73716	-0.09070	0.10402	-0.00286	0.00052	0.03120	-9.68223	3.49884	-27.24207	-0.48478	0.37603	-0.14986	-0.02647	0.02889	-0.00328	6.69988	2.44059	10.14021	-0.32606	0.75323	0.25968	-0.00630	-0.00495	-0.05743	-1.33531	-12.32462	-175.86728	-0.00310	-0.00246	0.00721	0.00002	-0.00004	0.00012	104.87930	2.90285	154.46506	-0.12775	-0.00764	-0.03673	-0.02211	0.00033	0.00111	29.91063
384			3.83000	6.95581	-8.20849	7.01441	0.73443	-0.08884	0.10258	-0.00313	0.00031	0.03005	-9.71040	3.45816	-27.22736	-0.48531	0.37373	-0.14841	-0.02248	0.02587	-0.00031	6.68482	2.45843	10.27083	-0.32445	0.75010	0.25786	-0.00412	-0.00056	-0.06056	-1.33440	-12.33435	-175.87569	-0.00313	-0.00248	0.00726	0.00001	-0.00004	0.00007	104.78394	2.88718	154.48241	-0.12815	-0.00756	-0.03704	-0.01980	0.00020	0.00022	29.79921
385			3.84000	6.93456	-8.22686	6.84961	0.73069	-0.08848	0.10084	-0.00264	0.00022	0.02766	-9.73436	3.42106	-27.22630	-0.48357	0.37192	-0.14687	-0.01773	0.02101	0.00287	6.67385	2.47277	10.40764	-0.32709	0.74708	0.25639	-0.00114	0.00518	-0.06098	-1.33433	-12.34217	-175.87909	-0.00316	-0.00250	0.00730	0.00001	-0.00003	-0.00001	104.70368	2.88857	154.49287	-0.12842	-0.00758	-0.03757	-0.01602	0.00005	-0.00062	29.70444
386			3.85000	6.91479	-8.24366	6.69884	0.72882	-0.08970	0.09915	-0.00210	0.00029	0.02432	-9.75307	3.39056	-27.23852	-0.48131	0.37106	-0.14555	-0.01268	0.01483	0.00523	6.66911	2.48222	10.54270	-0.33312	0.74576	0.25575	0.00242	0.01036	-0.05732	-1.33222	-12.34744	-175.87511	-0.00319	-0.00252	0.00734	0.00001	-0.00001	-0.00011	104.64156	2.90343	154.49452	-0.12855	-0.00767	-0.03815	-0.01208	-0.00011	-0.00116	29.63086
387			3.86000	6.89738	-8.25703	6.56723	0.72871	-0.08885	0.09797	-0.00190	0.00054	0.02047	-9.76650	3.36895	-27.25916	-0.48050	0.37407	-0.14525	-0.00887	0.00846	0.00586	6.67104	2.48679	10.66482	-0.33886	0.75001	0.25697	0.00519	0.01333	-0.04888	-1.32556	-12.34934	-175.86208	-0.00320	-0.00254	0.00739	0.00003	0.00000	-0.00022	104.59565	2.92615	154.48636	-0.12873	-0.00778	-0.03865	-0.00881	-0.00025	-0.00137	29.57792
388			3.87000	6.88318	-8.26548	6.45786	0.72908	-0.08654	0.09742	-0.00226	0.00091	0.01648	-9.77665	3.35718	-27.27972	-0.48245	0.37844	-0.14547	-0.00809	0.00285	0.00420	6.67717	2.48733	10.76178	-0.33852	0.75631	0.25869	0.00525	0.01315	-0.03550	-1.31358	-12.34678	-175.83995	-0.00319	-0.00256	0.00744	0.00005	0.00002	-0.00032	104.56182	2.95194	154.46924	-0.12905	-0.00790	-0.03907	-0.00647	-0.00036	-0.00136	29.54221
389			3.88000	6.87277	-8.26826	6.37127	0.72776	-0.08483	0.09744	-0.00320	0.00130	0.01270	-9.78754	3.35485	-27.29036	-0.48440	0.38257	-0.14606	-0.01144	-0.00139	0.00037	6.68193	2.48528	10.82346	-0.33533	0.76181	0.26030	0.00151	0.01031	-0.01853	-1.29783	-12.33946	-175.81093	-0.00317	-0.00258	0.00750	0.00005	0.00004	-0.00039	104.53613	2.97775	154.44621	-0.12951	-0.00804	-0.03946	-0.00494	-0.00041	-0.00123	29.51893
390			3.89000	6.86637	-8.26595	6.30593	0.72365	-0.08681	0.09674	-0.00443	0.00162	0.00926	-9.80393	3.36079	-27.28329	-0.48284	0.38292	-0.14538	-0.01812	-0.00428	-0.00463	6.67873	2.48141	10.84470	-0.33332	0.76170	0.25949	-0.00519	0.00696	-0.00082	-1.28082	-12.32835	-175.77922	-0.00314	-0.00260	0.00756	0.00005	0.00006	-0.00039	104.51565	3.00117	154.42143	-0.12993	-0.00818	-0.03990	-0.00398	-0.00040	-0.00104	29.50315
391			3.90000	6.86359	-8.26014	6.25859	0.71826	-0.08815	0.09527	-0.00562	0.00173	0.00650	-9.82855	3.37370	-27.25654	-0.48061	0.38300	-0.14387	-0.02515	-0.00648	-0.00903	6.66389	2.47529	10.82826	-0.33168	0.76037	0.25712	-0.01205	0.00547	0.01362	-1.26473	-12.31564	-175.74980	-0.00312	-0.00262	0.00761	0.00005	0.00006	-0.00034	104.49860	3.02068	154.39900	-0.13029	-0.00833	-0.04036	-0.00333	-0.00034	-0.00084	29.49088
392			3.91000	6.86367	-8.25293	6.22473	0.71322	-0.08691	0.09452	-0.00679	0.00156	0.00467	-9.85991	3.39217	-27.21564	-0.47883	0.38706	-0.14383	-0.02902	-0.00839	-0.01140	6.63965	2.46618	10.78532	-0.33233	0.76512	0.25668	-0.01609	0.00613	0.02195	-1.25093	-12.30405	-175.72673	-0.00311	-0.00263	0.00764	0.00005	0.00005	-0.00025	104.48427	3.03592	154.38187	-0.13050	-0.00844	-0.04076	-0.00279	-0.00025	-0.00069	29.48000
393			3.92000	6.86598	-8.24644	6.19924	0.70987	-0.08529	0.09445	-0.00850	0.00122	0.00373	-9.89295	3.41373	-27.17112	-0.47722	0.39010	-0.14436	-0.02767	-0.00964	-0.01100	6.61257	2.45484	10.73191	-0.33387	0.76850	0.25665	-0.01585	0.00723	0.02315	-1.23971	-12.29582	-175.71161	-0.00310	-0.00264	0.00766	0.00004	0.00003	-0.00015	104.47262	3.04791	154.37115	-0.13057	-0.00851	-0.04105	-0.00225	-0.00015	-0.00067	29.47013
394			3.93000	6.87059	-8.24210	6.17730	0.70952	-0.08339	0.09476	-0.01149	0.00082	0.00351	-9.92150	3.43508	-27.13433	-0.47857	0.39177	-0.14485	-0.02140	-0.01000	-0.00800	6.58959	2.44356	10.68378	-0.33258	0.77046	0.25656	-0.01191	0.00745	0.01823	-1.23081	-12.29186	-175.70375	-0.00310	-0.00265	0.00767	0.00004	0.00001	-0.00007	104.46374	3.05913	154.36668	-0.13055	-0.00854	-0.04117	-0.00168	-0.00007	-0.00081	29.46118
395			3.94000	6.87823	-8.24035	6.15525	0.70637	-0.08254	0.09411	-0.01584	0.00047	0.00367	-9.94075	3.45344	-27.11374	-0.47768	0.39368	-0.14451	-0.01174	-0.00964	-0.00328	6.57492	2.43448	10.65224	-0.33369	0.77114	0.25597	-0.00635	0.00635	0.00956	-1.22406	-12.29157	-175.70082	-0.00310	-0.00266	0.00767	0.00003	-0.00000	-0.00002	104.45763	3.07235	154.36723	-0.13045	-0.00856	-0.04122	-0.00112	-0.00003	-0.00109	29.45269
396			3.95000	6.88976	-8.24097	6.13173	0.70087	-0.08447	0.09252	-0.02091	0.00021	0.00385	-9.94841	3.46719	-27.11350	-0.47539	0.39199	-0.14256	-0.00117	-0.00858	0.00188	6.56956	2.42927	10.64229	-0.33318	0.76568	0.25333	-0.00078	0.00373	-0.00003	-1.21949	-12.29329	-175.70003	-0.00308	-0.00266	0.00767	0.00002	-0.00001	-0.00001	104.45414	3.08932	154.37070	-0.13025	-0.00858	-0.04128	-0.00061	-0.00001	-0.00137	29.44401
397			3.96000	6.90551	-8.24328	6.10703	0.69521	-0.08747	0.09134	-0.02566	0.00008	0.00402	-9.94475	3.47554	-27.13302	-0.47412	0.39010	-0.14086	0.00827	-0.00685	0.00640	6.57222	2.42895	10.65302	-0.32913	0.76186	0.25126	0.00371	-0.00006	-0.00844	-1.21720	-12.29501	-175.69925	-0.00306	-0.00267	0.00767	0.00000	-0.00000	-0.00002	104.45271	3.10947	154.37503	-0.13001	-0.00861	-0.04134	-0.00027	-0.00002	-0.00150	29.43502
398			3.97000	6.92478	-8.24599	6.08107	0.68834	-0.09051	0.08974	-0.02872	0.00021	0.00421	-9.93174	3.47801	-27.16839	-0.47046	0.39153	-0.13954	0.01519	-0.00435	0.00977	6.58087	2.43377	10.68056	-0.32768	0.76529	0.25072	0.00680	-0.00468	-0.01506	-1.21715	-12.29452	-175.69736	-0.00303	-0.00268	0.00767	-0.00001	0.00001	-0.00003	104.45222	3.13021	154.37903	-0.12978	-0.00865	-0.04139	-0.00018	-0.00002	-0.00143	29.42591
399			3.98000	6.94555	-8.24709	6.05279	0.68347	-0.09154	0.08802	-0.02922	0.00072	0.00447	-9.91270	3.47425	-27.21443	-0.46721	0.39208	-0.13806	0.01875	-0.00114	0.01198	6.59311	2.44380	10.72067	-0.32591	0.76678	0.24981	0.00825	-0.01009	-0.01998	-1.21946	-12.28923	-175.69408	-0.00300	-0.00268	0.00767	-0.00002	0.00004	-0.00005	104.45148	3.14853	154.38231	-0.12956	-0.00865	-0.04135	-0.00031	-0.00002	-0.00117	29.41689
400			3.99000	6.96526	-8.24413	6.02165	0.67964	-0.09158	0.08608	-0.02714	0.00154	0.00460	-9.89173	3.46418	-27.26709	-0.46408	0.39299	-0.13653	0.01862	0.00236	0.01343	6.60605	2.45928	10.76994	-0.32573	0.76757	0.24884	0.00775	-0.01617	-0.02352	-1.22439	-12.27628	-175.68900	-0.00298	-0.00268	0.00766	-0.00004	0.00009	-0.00008	104.44978	3.16241	154.38431	-0.12935	-0.00864	-0.04124	-0.00047	-0.00003	-0.00080	29.40799
401			4.00000	6.98218	-8.23541	5.98906	0.67486	-0.09405	0.08363	-0.02367	0.00246	0.00434	-9.87338	3.44811	-27.32448	-0.45686	0.39238	-0.13464	0.01484	0.00555	0.01451	6.61588	2.48024	10.82559	-0.33275	0.76472	0.24738	0.00520	-0.02219	-0.02575	-1.23224	-12.25311	-175.68141	-0.00296	-0.00267	0.00764	-0.00006	0.00013	-0.00011	104.44746	3.17110	154.38435	-0.12918	-0.00862	-0.04111	-0.00047	-0.00004	-0.00040	29.39917
402			4.01000	6.99638	-8.22160	5.95828	0.67324	-0.09517	0.08148	-0.02029	0.00302	0.00369	-9.86168	3.42705	-27.38616	-0.45156	0.39317	-0.13336	0.00838	0.00797	0.01525	6.61899	2.50604	10.88471	-0.34230	0.76359	0.24690	0.00082	-0.02724	-0.02639	-1.24287	-12.21899	-175.67091	-0.00297	-0.00265	0.00761	-0.00007	0.00018	-0.00014	104.44549	3.17449	154.38206	-0.12908	-0.00862	-0.04100	-0.00028	-0.00005	-0.00001	29.39073
403			4.02000	7.00862	-8.20563	5.93249	0.67143	-0.09755	0.08002	-0.01719	0.00305	0.00281	-9.85959	3.40278	-27.44981	-0.44802	0.39392	-0.13263	0.00046	0.00926	0.01495	6.61350	2.53495	10.94265	-0.34838	0.76480	0.24717	-0.00441	-0.03067	-0.02443	-1.25538	-12.17715	-175.65802	-0.00299	-0.00261	0.00756	-0.00008	0.00019	-0.00017	104.44463	3.17292	154.37825	-0.12894	-0.00860	-0.04085	0.00000	-0.00005	0.00032	29.38335
404			4.03000	7.01931	-8.19094	5.91344	0.67106	-0.09814	0.07943	-0.01437	0.00251	0.00195	-9.86780	3.37839	-27.50901	-0.44778	0.39499	-0.13262	-0.00740	0.00934	0.01283	6.59974	2.56472	10.99205	-0.34949	0.76797	0.24808	-0.00919	-0.03276	-0.01912	-1.26767	-12.13545	-175.64268	-0.00302	-0.00256	0.00751	-0.00008	0.00017	-0.00021	104.44504	3.16749	154.37343	-0.12871	-0.00856	-0.04064	0.00029	-0.00005	0.00055	29.37719
405			4.04000	7.02863	-8.18003	5.90074	0.67033	-0.09637	0.07909	-0.01209	0.00162	0.00124	-9.88471	3.35710	-27.55453	-0.44884	0.39676	-0.13288	-0.01392	0.00865	0.00893	6.57970	2.59365	11.02484	-0.34863	0.77064	0.24874	-0.01282	-0.03434	-0.01118	-1.27693	-12.10402	-175.62404	-0.00303	-0.00253	0.00747	-0.00006	0.00010	-0.00026	104.44659	3.15977	154.36731	-0.12844	-0.00852	-0.04043	0.00050	-0.00007	0.00069	29.37233
406			4.05000	7.03707	-8.17408	5.89300	0.66733	-0.09558	0.07826	-0.01088	0.00071	0.00074	-9.90755	3.34058	-27.58072	-0.44870	0.39821	-0.13258	-0.01802	0.00759	0.00460	6.55553	2.62135	11.03742	-0.34767	0.77237	0.24825	-0.01513	-0.03568	-0.00324	-1.28055	-12.09037	-175.60158	-0.00302	-0.00251	0.00743	-0.00003	0.00002	-0.00030	104.44875	3.15089	154.35960	-0.12817	-0.00846	-0.04015	0.00052	-0.00009	0.00076	29.36861
407			4.06000	7.04564	-8.17291	5.88890	0.66519	-0.09601	0.07817	-0.01104	-0.00004	0.00037	-9.93280	3.32877	-27.58996	-0.44931	0.39728	-0.13249	-0.01881	0.00580	0.00173	6.52942	2.64794	11.03366	-0.34478	0.77183	0.24717	-0.01544	-0.03522	0.00159	-1.27699	-12.09660	-175.57600	-0.00299	-0.00250	0.00740	0.00001	-0.00006	-0.00033	104.45033	3.14181	154.35056	-0.12797	-0.00838	-0.03974	0.00025	-0.00010	0.00074	29.36545
408			4.07000	7.05532	-8.17523	5.88755	0.66409	-0.09528	0.07843	-0.01240	-0.00056	0.00012	-9.95621	3.32150	-27.59261	-0.45089	0.39781	-0.13289	-0.01568	0.00237	0.00164	6.50484	2.67246	11.02412	-0.34162	0.77491	0.24684	-0.01311	-0.03060	0.00126	-1.26649	-12.12016	-175.54926	-0.00296	-0.00251	0.00738	0.00004	-0.00013	-0.00033	104.44994	3.13357	154.34071	-0.12798	-0.00827	-0.03916	-0.00029	-0.00011	0.00063	29.36222
409			4.08000	7.06691	-8.17984	5.88805	0.66323	-0.09502	0.07897	-0.01450	-0.00095	-0.00002	-9.97338	3.31961	-27.60272	-0.45185	0.39689	-0.13325	-0.00891	-0.00322	0.00450	6.48594	2.69224	11.02269	-0.33898	0.77555	0.24633	-0.00817	-0.02018	-0.00454	-1.25121	-12.15542	-175.52464	-0.00293	-0.00253	0.00736	0.00006	-0.00016	-0.00029	104.44670	3.12761	154.33138	-0.12815	-0.00812	-0.03843	-0.00091	-0.00010	0.00045	29.35825
410			4.09000	7.08061	-8.18663	5.88921	0.66286	-0.09416	0.07924	-0.01674	-0.00132	0.00002	-9.98111	3.32397	-27.63239	-0.45182	0.39607	-0.13333	0.00020	-0.01001	0.00931	6.47639	2.70448	11.04175	-0.33961	0.77389	0.24591	-0.00133	-0.00562	-0.01408	-1.23440	-12.19580	-175.50549	-0.00291	-0.00254	0.00735	0.00006	-0.00017	-0.00020	104.44083	3.12433	154.32327	-0.12838	-0.00796	-0.03765	-0.00147	-0.00009	0.00025	29.35340
411			4.10000	7.09609	-8.19576	5.88977	0.66105	-0.09205	0.07936	-0.01839	-0.00161	0.00020	-9.97774	3.33428	-27.68665	-0.45008	0.39692	-0.13356	0.00993	-0.01616	0.01435	6.47844	2.70792	11.08701	-0.34357	0.77140	0.24632	0.00617	0.00909	-0.02424	-1.21946	-12.23448	-175.49454	-0.00292	-0.00255	0.00732	0.00006	-0.00015	-0.00009	104.43276	3.12352	154.31667	-0.12852	-0.00780	-0.03686	-0.00199	-0.00008	0.00009	29.34791
412			4.11000	7.11243	-8.20693	5.88883	0.66087	-0.09044	0.07931	-0.01905	-0.00177	0.00048	-9.96338	3.34857	-27.76194	-0.44894	0.39653	-0.13325	0.01887	-0.01972	0.01781	6.49161	2.70380	11.15547	-0.34754	0.76622	0.24644	0.01284	0.02011	-0.03173	-1.20906	-12.26545	-175.49295	-0.00296	-0.00255	0.00728	0.00004	-0.00011	0.00003	104.42243	3.12472	154.31075	-0.12856	-0.00766	-0.03612	-0.00256	-0.00009	-0.00003	29.34119
413			4.12000	7.12852	-8.21891	5.88557	0.66247	-0.09087	0.07892	-0.01838	-0.00167	0.00086	-9.93897	3.36391	-27.84764	-0.44855	0.39396	-0.13206	0.02623	-0.01991	0.01848	6.51369	2.69473	11.23719	-0.34946	0.76007	0.24580	0.01764	0.02600	-0.03439	-1.20500	-12.28411	-175.50017	-0.00301	-0.00254	0.00722	0.00001	-0.00005	0.00012	104.40925	3.12778	154.30411	-0.12842	-0.00754	-0.03544	-0.00325	-0.00011	-0.00013	29.33186
414			4.13000	7.14279	-8.22939	5.87890	0.66343	-0.08984	0.07889	-0.01607	-0.00110	0.00133	-9.90622	3.37795	-27.93018	-0.44792	0.39484	-0.13182	0.03153	-0.01771	0.01632	6.54175	2.68305	11.31941	-0.35289	0.75940	0.24693	0.02041	0.02777	-0.03203	-1.20778	-12.28841	-175.51367	-0.00309	-0.00251	0.00714	-0.00001	0.00001	0.00018	104.39255	3.13313	154.29517	-0.12809	-0.00747	-0.03491	-0.00402	-0.00016	-0.00024	29.31838
415			4.14000	7.15376	-8.23528	5.86801	0.66151	-0.08733	0.07892	-0.01262	-0.00016	0.00177	-9.86708	3.39013	-27.99648	-0.44705	0.39727	-0.13179	0.03455	-0.01424	0.01140	6.57282	2.67004	11.38981	-0.35336	0.76063	0.24832	0.02075	0.02631	-0.02467	-1.21606	-12.27942	-175.52933	-0.00317	-0.00247	0.00706	-0.00003	0.00006	0.00018	104.37210	3.14144	154.28247	-0.12763	-0.00745	-0.03460	-0.00474	-0.00022	-0.00037	29.30012
416			4.15000	7.16100	-8.23466	5.85336	0.65976	-0.08617	0.07901	-0.00963	0.00075	0.00214	-9.82386	3.40141	-28.03504	-0.44591	0.39560	-0.13103	0.03484	-0.01004	0.00384	6.60356	2.65670	11.43716	-0.35074	0.75564	0.24788	0.01824	0.02087	-0.01254	-1.22661	-12.26171	-175.54283	-0.00323	-0.00243	0.00700	-0.00004	0.00008	0.00013	104.34834	3.15352	154.26480	-0.12713	-0.00747	-0.03451	-0.00522	-0.00031	-0.00053	29.27807
417			4.16000	7.16585	-8.22921	5.83567	0.65908	-0.08420	0.07965	-0.00886	0.00115	0.00249	-9.77979	3.41301	-28.03463	-0.44394	0.39383	-0.13090	0.03176	-0.00514	-0.00587	6.62958	2.64527	11.45111	-0.35034	0.74930	0.24760	0.01262	0.01028	0.00307	-1.23533	-12.24204	-175.55058	-0.00328	-0.00240	0.00696	-0.00003	0.00007	0.00005	104.32272	3.17032	154.24109	-0.12665	-0.00749	-0.03451	-0.00526	-0.00041	-0.00075	29.25529
418			4.17000	7.17097	-8.22357	5.81546	0.65990	-0.08274	0.08017	-0.01116	0.00088	0.00286	-9.73900	3.42486	-27.98682	-0.44213	0.39016	-0.13032	0.02573	0.00079	-0.01627	6.64541	2.63945	11.42484	-0.34776	0.74214	0.24588	0.00408	-0.00537	0.01911	-1.23877	-12.22693	-175.55051	-0.00329	-0.00239	0.00696	-0.00001	0.00005	-0.00004	104.29774	3.19326	154.21031	-0.12635	-0.00751	-0.03452	-0.00473	-0.00052	-0.00105	29.23604
419			4.18000	7.17913	-8.22226	5.79309	0.66006	-0.08132	0.08084	-0.01596	0.00016	0.00331	-9.70463	3.43490	-27.89300	-0.43824	0.38658	-0.13014	0.01856	0.00769	-0.02455	6.64715	2.64322	11.36158	-0.34600	0.73755	0.24396	-0.00532	-0.02350	0.03023	-1.23565	-12.22056	-175.54298	-0.00327	-0.00240	0.00700	0.00002	0.00001	-0.00011	104.27604	3.22375	154.17262	-0.12645	-0.00756	-0.03461	-0.00395	-0.00062	-0.00141	29.22408
420			4.19000	7.19192	-8.22722	5.76821	0.65873	-0.08013	0.08151	-0.02184	-0.00062	0.00391	-9.67745	3.43881	-27.76952	-0.43424	0.38521	-0.13040	0.01271	0.01511	-0.02811	6.63452	2.65930	11.27944	-0.34350	0.73902	0.24256	-0.01294	-0.04016	0.03176	-1.22695	-12.22406	-175.53192	-0.00323	-0.00242	0.00707	0.00005	-0.00003	-0.00012	104.25741	3.26186	154.13022	-0.12695	-0.00764	-0.03475	-0.00375	-0.00069	-0.00174	29.21948
421			4.20000	7.20941	-8.23798	5.73917	0.65762	-0.07736	0.08183	-0.02757	-0.00115	0.00473	-9.65600	3.43212	-27.64152	-0.43183	0.38714	-0.13091	0.00985	0.02169	-0.02626	6.61127	2.68775	11.20518	-0.34249	0.74604	0.24212	-0.01680	-0.05153	0.02302	-1.21539	-12.23629	-175.52312	-0.00319	-0.00246	0.00715	0.00006	-0.00007	-0.00007	104.23730	3.30485	154.08649	-0.12773	-0.00773	-0.03494	-0.00484	-0.00070	-0.00189	29.21729
422			4.21000	7.23075	-8.25239	5.70395	0.65717	-0.07547	0.08232	-0.03246	-0.00131	0.00572	-9.63707	3.41409	-27.53171	-0.42915	0.38887	-0.13172	0.01098	0.02499	-0.02024	6.58383	2.72539	11.16197	-0.34561	0.75245	0.24254	-0.01602	-0.05453	0.00688	-1.20393	-12.25496	-175.52153	-0.00315	-0.00249	0.00723	0.00006	-0.00009	0.00003	104.20900	3.34775	154.04407	-0.12867	-0.00779	-0.03503	-0.00713	-0.00068	-0.00178	29.20995
423			4.22000	7.25491	-8.26768	5.66183	0.65680	-0.07383	0.08279	-0.03639	-0.00116	0.00670	-9.61558	3.38899	-27.45530	-0.42676	0.39073	-0.13257	0.01625	0.02388	-0.01163	6.56014	2.76651	11.16334	-0.34913	0.75865	0.24357	-0.01057	-0.04904	-0.01320	-1.19479	-12.27755	-175.52953	-0.00313	-0.00252	0.00729	0.00006	-0.00010	0.00015	104.16892	3.38577	154.00337	-0.12970	-0.00781	-0.03501	-0.00970	-0.00065	-0.00142	29.19273
424			4.23000	7.28119	-8.28203	5.61323	0.65259	-0.07351	0.08287	-0.03940	-0.00095	0.00757	-9.58686	3.36184	-27.42068	-0.42103	0.39237	-0.13315	0.02430	0.01939	-0.00172	6.54657	2.80607	11.21525	-0.35434	0.76281	0.24472	-0.00184	-0.03779	-0.03479	-1.18914	-12.30142	-175.54684	-0.00315	-0.00254	0.00734	0.00005	-0.00011	0.00026	104.11852	3.41623	153.96318	-0.13070	-0.00779	-0.03482	-0.01165	-0.00062	-0.00094	29.16570
425			4.24000	7.30927	-8.29558	5.55886	0.64764	-0.07488	0.08304	-0.04200	-0.00084	0.00836	-9.54800	3.33563	-27.43126	-0.41681	0.39249	-0.13331	0.03413	0.01238	0.00848	6.54657	2.84150	11.31889	-0.35504	0.76555	0.24562	0.00904	-0.02291	-0.05601	-1.18685	-12.32409	-175.57140	-0.00319	-0.00255	0.00735	0.00004	-0.00010	0.00033	104.06189	3.43824	153.92174	-0.13160	-0.00774	-0.03449	-0.01261	-0.00062	-0.00043	29.13155
426			4.25000	7.33906	-8.30947	5.49930	0.64399	-0.07614	0.08286	-0.04448	-0.00084	0.00902	-9.49685	3.31413	-27.48671	-0.41552	0.39219	-0.13272	0.04533	0.00267	0.01797	6.56307	2.86997	11.47124	-0.35283	0.76670	0.24602	0.02127	-0.00484	-0.07482	-1.18732	-12.34310	-175.60005	-0.00325	-0.00256	0.00733	0.00003	-0.00007	0.00036	104.00362	3.45234	153.87769	-0.13239	-0.00770	-0.03405	-0.01267	-0.00062	0.00003	29.09392
427			4.26000	7.37058	-8.32414	5.43541	0.63826	-0.07694	0.08255	-0.04675	-0.00084	0.00949	-9.43177	3.30238	-27.58324	-0.41235	0.39299	-0.13217	0.05612	-0.00846	0.02571	6.59838	2.88857	11.66471	-0.35480	0.76349	0.24685	0.03355	0.01268	-0.08921	-1.18983	-12.35624	-175.63008	-0.00330	-0.00255	0.00729	0.00002	-0.00005	0.00037	103.94683	3.45976	153.83156	-0.13311	-0.00770	-0.03357	-0.01223	-0.00061	0.00040	29.05524
428			4.27000	7.40411	-8.33883	5.36889	0.63259	-0.07799	0.08183	-0.04911	-0.00075	0.00956	-9.35382	3.30198	-27.71098	-0.40862	0.39418	-0.13118	0.06431	-0.01752	0.03012	6.65059	2.89871	11.88535	-0.35944	0.75648	0.24763	0.04300	0.02245	-0.09608	-1.19423	-12.36244	-175.66017	-0.00335	-0.00253	0.00723	0.00001	-0.00001	0.00037	103.89280	3.46099	153.78604	-0.13363	-0.00770	-0.03308	-0.01173	-0.00056	0.00071	29.01606
429			4.28000	7.44031	-8.35235	5.30274	0.63013	-0.07996	0.08118	-0.05201	-0.00063	0.00914	-9.26688	3.30990	-27.85157	-0.40631	0.39471	-0.12998	0.06889	-0.02202	0.02980	6.71294	2.90632	12.11083	-0.36427	0.74943	0.24863	0.04738	0.02078	-0.09263	-1.20040	-12.36173	-175.68961	-0.00339	-0.00250	0.00716	-0.00000	0.00001	0.00035	103.84103	3.45591	153.74489	-0.13391	-0.00770	-0.03264	-0.01143	-0.00046	0.00098	28.97532
430			4.29000	7.48008	-8.36443	5.24080	0.62558	-0.08010	0.08078	-0.05472	-0.00058	0.00823	-9.17512	3.32275	-27.98101	-0.40300	0.39847	-0.12954	0.06979	-0.02252	0.02471	6.77793	2.91707	12.31359	-0.36845	0.74934	0.25109	0.04692	0.01020	-0.07864	-1.20807	-12.35530	-175.71793	-0.00341	-0.00248	0.00711	-0.00001	0.00003	0.00034	103.79048	3.44398	153.71170	-0.13396	-0.00766	-0.03235	-0.01136	-0.00031	0.00123	28.93220
431			4.30000	7.52367	-8.37583	5.18679	0.61988	-0.08092	0.08067	-0.05636	-0.00071	0.00697	-9.08156	3.33892	-28.07806	-0.39928	0.40152	-0.12919	0.06798	-0.02022	0.01585	6.84060	2.93317	12.46953	-0.36837	0.75231	0.25332	0.04282	-0.00521	-0.05593	-1.21646	-12.34548	-175.74495	-0.00342	-0.00245	0.00708	-0.00001	0.00004	0.00031	103.74054	3.42481	153.68909	-0.13368	-0.00755	-0.03223	-0.01131	-0.00015	0.00146	28.88753
432			4.31000	7.57001	-8.38737	5.14297	0.61352	-0.08021	0.08120	-0.05589	-0.00089	0.00556	-8.98862	3.35744	-28.12920	-0.39622	0.40575	-0.12958	0.06403	-0.01612	0.00479	6.89830	2.95505	12.56418	-0.36518	0.75859	0.25596	0.03659	-0.02292	-0.02835	-1.22413	-12.33536	-175.76962	-0.00342	-0.00244	0.00709	-0.00001	0.00004	0.00028	103.69147	3.39914	153.67662	-0.13320	-0.00739	-0.03233	-0.01109	-0.00003	0.00162	28.84356
433			4.32000	7.61684	-8.39881	5.10983	0.60725	-0.07939	0.08208	-0.05294	-0.00094	0.00418	-8.89924	3.37717	-28.12710	-0.39256	0.40995	-0.13037	0.05745	-0.01064	-0.00750	6.94914	2.98276	12.59153	-0.36225	0.76510	0.25855	0.02896	-0.04125	0.00114	-1.22961	-12.32804	-175.79034	-0.00339	-0.00243	0.00712	-0.00000	0.00002	0.00022	103.64411	3.36991	153.67117	-0.13265	-0.00722	-0.03260	-0.01056	0.00003	0.00165	28.80271
434			4.33000	7.66164	-8.40859	5.08636	0.60183	-0.08077	0.08208	-0.04786	-0.00074	0.00288	-8.81733	3.39694	-28.06852	-0.38686	0.41163	-0.13009	0.04772	-0.00423	-0.01996	6.99055	3.01577	12.55166	-0.36158	0.76796	0.25919	0.01965	-0.05791	0.02969	-1.23209	-12.32567	-175.80565	-0.00335	-0.00244	0.00716	0.00001	-0.00000	0.00015	103.59971	3.34170	153.66811	-0.13218	-0.00708	-0.03305	-0.00971	0.00003	0.00147	28.76651
435			4.34000	7.70228	-8.41462	5.07098	0.59473	-0.08059	0.08145	-0.04107	-0.00029	0.00170	-8.74767	3.41567	-27.95486	-0.37834	0.41457	-0.12970	0.03464	0.00254	-0.03113	7.01884	3.05258	12.45055	-0.36321	0.77129	0.25927	0.00793	-0.07114	0.05413	-1.23187	-12.32886	-175.81517	-0.00329	-0.00245	0.00721	0.00002	-0.00002	0.00008	103.55951	3.31945	153.66322	-0.13175	-0.00700	-0.03359	-0.00859	-0.00004	0.00109	28.73487
436			4.35000	7.73735	-8.41586	5.06299	0.58929	-0.08036	0.08111	-0.03348	0.00019	0.00058	-8.69611	3.43178	-27.79510	-0.37082	0.41631	-0.12954	0.01879	0.00940	-0.03922	7.02891	3.09149	12.30097	-0.36133	0.77488	0.25868	-0.00647	-0.08063	0.07129	-1.22959	-12.33693	-175.81921	-0.00323	-0.00246	0.00726	0.00002	-0.00004	0.00002	103.52415	3.30690	153.65370	-0.13139	-0.00698	-0.03421	-0.00742	-0.00013	0.00056	28.70621
437			4.36000	7.76614	-8.41298	5.06238	0.58815	-0.07937	0.08118	-0.02581	0.00054	-0.00060	-8.66880	3.44254	-27.60736	-0.36746	0.41811	-0.12978	0.00131	0.01600	-0.04241	7.01604	3.13234	12.12207	-0.35611	0.78048	0.25787	-0.02172	-0.08768	0.07889	-1.22579	-12.34835	-175.81841	-0.00316	-0.00248	0.00731	0.00002	-0.00005	-0.00004	103.49340	3.30597	153.63853	-0.13103	-0.00703	-0.03489	-0.00639	-0.00023	-0.00004	28.67901
438			4.37000	7.78871	-8.40696	5.07037	0.58584	-0.07897	0.08075	-0.01813	0.00076	-0.00191	-8.66936	3.44489	-27.41763	-0.36218	0.42105	-0.13007	-0.01495	0.02092	-0.03946	6.97892	3.17651	11.93675	-0.35591	0.78739	0.25708	-0.03477	-0.09121	0.07599	-1.22074	-12.36129	-175.81290	-0.00311	-0.00249	0.00735	0.00002	-0.00006	-0.00010	103.46622	3.31697	153.61784	-0.13072	-0.00714	-0.03558	-0.00557	-0.00033	-0.00065	28.65264
439			4.38000	7.80534	-8.39837	5.08798	0.58072	-0.07917	0.08007	-0.01106	0.00087	-0.00320	-8.69489	3.43869	-27.25443	-0.35541	0.42579	-0.13067	-0.02536	0.02165	-0.03055	6.92365	3.22300	11.76922	-0.35871	0.79756	0.25714	-0.04130	-0.08699	0.06291	-1.21493	-12.37419	-175.80244	-0.00306	-0.00251	0.00739	0.00002	-0.00005	-0.00016	103.44188	3.33869	153.59233	-0.13052	-0.00730	-0.03631	-0.00486	-0.00041	-0.00117	28.62735
440			4.39000	7.81698	-8.38828	5.11454	0.57884	-0.07958	0.08046	-0.00597	0.00077	-0.00430	-8.73466	3.42777	-27.14347	-0.35338	0.42943	-0.13197	-0.02797	0.01671	-0.01734	6.86352	3.26680	11.64293	-0.35899	0.80763	0.25828	-0.03852	-0.07236	0.04191	-1.20882	-12.38574	-175.78745	-0.00301	-0.00254	0.00743	0.00001	-0.00004	-0.00021	103.42042	3.36788	153.56386	-0.13047	-0.00750	-0.03704	-0.00407	-0.00046	-0.00149	28.60355
441			4.40000	7.82589	-8.37902	5.14772	0.57854	-0.08037	0.08149	-0.00399	0.00043	-0.00508	-8.77627	3.41744	-27.09853	-0.35290	0.43132	-0.13360	-0.02390	0.00721	-0.00283	6.81193	3.30270	11.57201	-0.36310	0.81198	0.26016	-0.02904	-0.05042	0.01832	-1.20256	-12.39460	-175.76927	-0.00298	-0.00256	0.00748	0.00001	-0.00003	-0.00024	103.40275	3.39979	153.53528	-0.13050	-0.00771	-0.03774	-0.00310	-0.00045	-0.00159	28.58294
442			4.41000	7.83517	-8.37255	5.18518	0.57906	-0.07949	0.08253	-0.00486	-0.00005	-0.00565	-8.81066	3.41250	-27.11651	-0.35558	0.43291	-0.13493	-0.01543	-0.00517	0.00988	6.77696	3.32787	11.55423	-0.36583	0.81219	0.26201	-0.01510	-0.02663	-0.00174	-1.19588	-12.39893	-175.74988	-0.00294	-0.00259	0.00753	0.00001	-0.00000	-0.00025	103.38998	3.43038	153.50957	-0.13056	-0.00789	-0.03837	-0.00187	-0.00041	-0.00154	28.56845
443			4.42000	7.84694	-8.36909	5.22632	0.58112	-0.08007	0.08254	-0.00662	-0.00048	-0.00613	-8.83107	3.41809	-27.18367	-0.35750	0.43232	-0.13487	-0.00495	-0.01879	0.01853	6.76446	3.34091	11.57514	-0.37109	0.80718	0.26261	0.00062	-0.00465	-0.01390	-1.18872	-12.39671	-175.73033	-0.00292	-0.00262	0.00758	0.00002	0.00003	-0.00025	103.38350	3.45820	153.48833	-0.13067	-0.00804	-0.03888	-0.00033	-0.00034	-0.00146	28.56341
444			4.43000	7.86077	-8.36771	5.27137	0.58317	-0.08160	0.08149	-0.00700	-0.00080	-0.00652	-8.83628	3.43755	-27.28000	-0.35914	0.43123	-0.13351	0.00259	-0.03021	0.02193	6.77543	3.34159	11.61379	-0.37500	0.80079	0.26197	0.01306	0.01118	-0.01645	-1.18121	-12.38618	-175.71101	-0.00290	-0.00264	0.00763	0.00002	0.00007	-0.00025	103.38486	3.48358	153.47238	-0.13084	-0.00817	-0.03931	0.00154	-0.00027	-0.00144	28.57070
445			4.44000	7.87429	-8.36763	5.31971	0.58436	-0.08276	0.08077	-0.00498	-0.00106	-0.00673	-8.83473	3.46849	-27.38237	-0.36273	0.43302	-0.13262	0.00300	-0.03616	0.02100	6.80009	3.33352	11.64859	-0.37203	0.80120	0.26204	0.01689	0.01736	-0.01170	-1.17356	-12.36681	-175.69157	-0.00290	-0.00265	0.00766	0.00002	0.00011	-0.00025	103.39539	3.50763	153.46170	-0.13108	-0.00830	-0.03964	0.00354	-0.00020	-0.00153	28.59117
446			4.45000	7.88475	-8.36924	5.36898	0.58595	-0.08420	0.08080	-0.00118	-0.00142	-0.00660	-8.83856	3.50423	-27.47432	-0.36541	0.43734	-0.13299	-0.00340	-0.03609	0.01804	6.82432	3.32299	11.66763	-0.36960	0.80817	0.26372	0.01272	0.01412	-0.00472	-1.16576	-12.33962	-175.67148	-0.00292	-0.00266	0.00768	0.00002	0.00014	-0.00026	103.41479	3.53299	153.45583	-0.13136	-0.00844	-0.03985	0.00529	-0.00015	-0.00179	28.62318
447			4.46000	7.89063	-8.37396	5.41605	0.58819	-0.08351	0.08154	0.00303	-0.00183	-0.00607	-8.85567	3.53804	-27.55080	-0.36645	0.44475	-0.13490	-0.01336	-0.03162	0.01501	6.83820	3.31607	11.67139	-0.37283	0.81957	0.26739	0.00400	0.00404	0.00055	-1.15761	-12.30712	-175.65060	-0.00294	-0.00267	0.00768	0.00002	0.00016	-0.00027	103.44111	3.56227	153.45412	-0.13167	-0.00857	-0.03986	0.00654	-0.00011	-0.00216	28.66321
448			4.47000	7.89179	-8.38242	5.45789	0.59215	-0.08482	0.08185	0.00631	-0.00224	-0.00514	-8.88892	3.56508	-27.61314	-0.36604	0.44649	-0.13583	-0.02382	-0.02409	0.01237	6.83670	3.31710	11.66596	-0.37922	0.82208	0.26890	-0.00683	-0.00967	0.00308	-1.14886	-12.27231	-175.62947	-0.00297	-0.00266	0.00768	0.00002	0.00016	-0.00026	103.47174	3.59676	153.45641	-0.13201	-0.00868	-0.03962	0.00725	-0.00006	-0.00255	28.70720
449			4.48000	7.88953	-8.39404	5.49231	0.59652	-0.08594	0.08282	0.00796	-0.00251	-0.00407	-8.93728	3.58301	-27.66368	-0.36809	0.44603	-0.13703	-0.03261	-0.01592	0.01008	6.81841	3.32790	11.65672	-0.38396	0.82026	0.26996	-0.01719	-0.02338	0.00414	-1.13995	-12.23823	-175.60941	-0.00300	-0.00266	0.00766	0.00002	0.00015	-0.00023	103.50463	3.63588	153.46300	-0.13235	-0.00876	-0.03915	0.00756	-0.00001	-0.00283	28.75171
450			4.49000	7.88540	-8.40787	5.51892	0.60057	-0.08735	0.08426	0.00835	-0.00261	-0.00311	-8.99605	3.59239	-27.70297	-0.37269	0.44310	-0.13820	-0.03776	-0.00884	0.00770	6.78665	3.34745	11.64462	-0.38505	0.81426	0.27017	-0.02394	-0.03392	0.00578	-1.13177	-12.20768	-175.59279	-0.00304	-0.00265	0.00765	0.00002	0.00013	-0.00017	103.53833	3.67768	153.47479	-0.13260	-0.00882	-0.03858	0.00757	0.00007	-0.00295	28.79464
451			4.50000	7.88048	-8.42215	5.53942	0.60510	-0.08794	0.08529	0.00812	-0.00241	-0.00247	-9.05757	3.59561	-27.73045	-0.37983	0.43984	-0.13871	-0.03813	-0.00345	0.00532	6.74890	3.37240	11.62670	-0.38183	0.80831	0.26929	-0.02530	-0.04020	0.00868	-1.12508	-12.18347	-175.58257	-0.00307	-0.00264	0.00762	0.00003	0.00009	-0.00006	103.57197	3.71889	153.49290	-0.13266	-0.00891	-0.03810	0.00729	0.00019	-0.00285	28.83541
452			4.51000	7.87552	-8.43438	5.55646	0.60899	-0.08878	0.08574	0.00741	-0.00193	-0.00220	-9.11390	3.59436	-27.74784	-0.38392	0.43863	-0.13920	-0.03347	0.00093	0.00373	6.71327	3.39971	11.60117	-0.38195	0.80739	0.26904	-0.02238	-0.04332	0.01147	-1.11937	-12.16877	-175.58208	-0.00310	-0.00262	0.00758	0.00004	0.00004	0.00008	103.60419	3.75526	153.51871	-0.13256	-0.00906	-0.03791	0.00655	0.00035	-0.00250	28.87411
453			4.52000	7.87136	-8.44274	5.57225	0.61214	-0.08851	0.08590	0.00638	-0.00129	-0.00225	-9.15935	3.58837	-27.76042	-0.38555	0.44075	-0.14008	-0.02572	0.00493	0.00378	6.68508	3.42775	11.57089	-0.38400	0.81409	0.27021	-0.01697	-0.04383	0.01220	-1.11238	-12.16781	-175.59468	-0.00313	-0.00260	0.00753	0.00008	-0.00004	0.00027	103.63256	3.78197	153.55424	-0.13229	-0.00925	-0.03797	0.00500	0.00058	-0.00192	28.91039
454			4.53000	7.86834	-8.44687	5.58882	0.61701	-0.08627	0.08719	0.00576	-0.00068	-0.00267	-9.19211	3.57678	-27.77633	-0.38942	0.44371	-0.14205	-0.01754	0.00797	0.00574	6.66615	3.45496	11.54250	-0.38211	0.82422	0.27284	-0.01071	-0.04025	0.01022	-1.10019	-12.18566	-175.62418	-0.00314	-0.00257	0.00748	0.00014	-0.00014	0.00051	103.65304	3.79451	153.60260	-0.13188	-0.00946	-0.03827	0.00238	0.00090	-0.00113	28.94321
455			4.54000	7.86601	-8.44691	5.60866	0.62245	-0.08662	0.08794	0.00647	-0.00017	-0.00346	-9.21360	3.56065	-27.80290	-0.39134	0.44320	-0.14301	-0.01075	0.00895	0.00853	6.65592	3.47835	11.52167	-0.38349	0.82789	0.27431	-0.00554	-0.03098	0.00750	-1.07791	-12.22780	-175.67540	-0.00313	-0.00256	0.00744	0.00024	-0.00026	0.00080	103.66074	3.78923	153.66800	-0.13142	-0.00962	-0.03864	-0.00133	0.00130	-0.00021	28.97154
456			4.55000	7.86309	-8.44292	5.63428	0.62895	-0.08703	0.08748	0.00927	0.00033	-0.00451	-9.22756	3.54299	-27.84020	-0.39474	0.44042	-0.14220	-0.00757	0.00895	0.00989	6.65179	3.49392	11.50635	-0.38255	0.82478	0.27347	-0.00352	-0.01921	0.00806	-1.04140	-12.29859	-175.75319	-0.00312	-0.00256	0.00743	0.00035	-0.00039	0.00115	103.65150	3.76404	153.75490	-0.13081	-0.00962	-0.03895	-0.00571	0.00174	0.00075	28.99459
457			4.56000	7.85771	-8.43454	5.66723	0.63872	-0.08885	0.08652	0.01435	0.00090	-0.00561	-9.24022	3.52489	-27.87799	-0.39759	0.43222	-0.14011	-0.00972	0.01071	0.00809	6.64760	3.50095	11.48498	-0.38196	0.81229	0.27027	-0.00687	-0.01129	0.01442	-0.98886	-12.39934	-175.85954	-0.00309	-0.00258	0.00746	0.00046	-0.00052	0.00148	103.62357	3.71895	153.86461	-0.12994	-0.00937	-0.03906	-0.00993	0.00208	0.00163	29.01205
458			4.57000	7.84802	-8.42122	5.70703	0.64648	-0.09061	0.08465	0.02096	0.00158	-0.00638	-9.25933	3.50434	-27.90111	-0.39611	0.42643	-0.13791	-0.01693	0.01483	0.00370	6.63500	3.50267	11.44366	-0.38731	0.80520	0.26739	-0.01534	-0.00829	0.02479	-0.92277	-12.52518	-175.98946	-0.00305	-0.00263	0.00752	0.00052	-0.00061	0.00170	103.57926	3.65754	153.99133	-0.12872	-0.00889	-0.03902	-0.01286	0.00217	0.00228	29.02480
459			4.58000	7.83282	-8.40298	5.75094	0.65126	-0.09035	0.08248	0.02772	0.00219	-0.00661	-9.29068	3.48062	-27.90199	-0.39296	0.42471	-0.13629	-0.02632	0.01794	-0.00060	6.60876	3.50041	11.37788	-0.39413	0.80770	0.26544	-0.02525	-0.00285	0.03365	-0.85064	-12.66233	-176.12874	-0.00300	-0.00270	0.00759	0.00052	-0.00064	0.00171	103.52535	3.58824	154.12077	-0.12744	-0.00832	-0.03885	-0.01375	0.00194	0.00250	29.03467
460			4.59000	7.81212	-8.38122	5.79512	0.65967	-0.09141	0.08186	0.03371	0.00262	-0.00635	-9.33529	3.45739	-27.88825	-0.39371	0.41997	-0.13559	-0.03491	0.01620	-0.00228	6.57045	3.48997	11.29860	-0.39551	0.81068	0.26358	-0.03168	0.01285	0.03579	-0.78291	-12.79128	-176.25827	-0.00297	-0.00275	0.00764	0.00045	-0.00057	0.00150	103.47090	3.52320	154.23494	-0.12666	-0.00785	-0.03868	-0.01267	0.00151	0.00221	29.04321
461			4.60000	7.78659	-8.35839	5.83549	0.66887	-0.09231	0.08164	0.03819	0.00278	-0.00555	-9.39070	3.44011	-27.87579	-0.39804	0.41443	-0.13493	-0.04124	0.01016	-0.00097	6.52627	3.46456	11.22510	-0.39288	0.81023	0.26120	-0.03302	0.03810	0.03035	-0.72828	-12.89524	-176.36237	-0.00297	-0.00279	0.00765	0.00034	-0.00043	0.00112	103.42301	3.47303	154.32063	-0.12641	-0.00760	-0.03861	-0.01034	0.00101	0.00155	29.05088
462			4.61000	7.75736	-8.33651	5.86846	0.67402	-0.09022	0.08151	0.04070	0.00267	-0.00435	-9.45326	3.43100	-27.87553	-0.40394	0.41250	-0.13474	-0.04511	0.00408	0.00166	6.48177	3.42130	11.17222	-0.38947	0.80694	0.25942	-0.03112	0.06329	0.02076	-0.69101	-12.96527	-176.43227	-0.00300	-0.00280	0.00766	0.00021	-0.00026	0.00066	103.38555	3.44334	154.37224	-0.12648	-0.00754	-0.03878	-0.00740	0.00049	0.00074	29.05756
463			4.62000	7.72561	-8.31656	5.89217	0.68051	-0.08733	0.08208	0.04184	0.00246	-0.00304	-9.51939	3.42659	-27.88790	-0.41351	0.41125	-0.13512	-0.04712	0.00194	0.00370	6.43954	3.36490	11.14400	-0.38415	0.80128	0.25833	-0.02800	0.07778	0.01126	-0.67158	-12.99892	-176.46428	-0.00303	-0.00281	0.00766	0.00007	-0.00008	0.00016	103.36007	3.43445	154.38889	-0.12661	-0.00758	-0.03907	-0.00432	-0.00001	-0.00002	29.06328
464			4.63000	7.69242	-8.29877	5.90655	0.68746	-0.08713	0.08337	0.04172	0.00227	-0.00178	-9.58564	3.42046	-27.90560	-0.42116	0.40590	-0.13571	-0.04694	0.00489	0.00410	6.40045	3.30517	11.13502	-0.38101	0.79026	0.25724	-0.02489	0.07657	0.00466	-0.66822	-12.99690	-176.45718	-0.00305	-0.00281	0.00767	-0.00005	0.00009	-0.00035	103.34641	3.44419	154.37119	-0.12666	-0.00765	-0.03928	-0.00134	-0.00051	-0.00063	29.06865
465			4.64000	7.65903	-8.28374	5.91264	0.69233	-0.08636	0.08474	0.03997	0.00190	-0.00069	-9.64900	3.40721	-27.91977	-0.42890	0.39921	-0.13611	-0.04495	0.01119	0.00285	6.36515	3.25224	11.13574	-0.37421	0.77846	0.25563	-0.02139	0.06270	0.00183	-0.67888	-12.96105	-176.41068	-0.00307	-0.00281	0.00767	-0.00017	0.00026	-0.00085	103.34370	3.47003	154.31908	-0.12668	-0.00772	-0.03930	0.00135	-0.00101	-0.00111	29.07474
466			4.65000	7.62712	-8.27249	5.91248	0.69722	-0.08702	0.08502	0.03651	0.00143	-0.00002	-9.70682	3.38478	-27.92386	-0.43449	0.38990	-0.13514	-0.04097	0.01781	0.00066	6.33483	3.21253	11.13710	-0.36999	0.76407	0.25234	-0.01771	0.04269	0.00222	-0.70207	-12.89270	-176.32632	-0.00307	-0.00280	0.00765	-0.00028	0.00041	-0.00129	103.35029	3.51011	154.23297	-0.12681	-0.00785	-0.03913	0.00359	-0.00149	-0.00147	29.08251
467			4.66000	7.59870	-8.26497	5.91039	0.70133	-0.08820	0.08514	0.03191	0.00107	-0.00005	-9.75685	3.35468	-27.91644	-0.43685	0.38157	-0.13443	-0.03526	0.02223	-0.00143	6.31047	3.18749	11.13278	-0.37100	0.75249	0.24980	-0.01392	0.02347	0.00478	-0.73679	-12.79364	-176.20978	-0.00308	-0.00276	0.00760	-0.00036	0.00055	-0.00162	103.36370	3.56237	154.11646	-0.12736	-0.00809	-0.03875	0.00504	-0.00192	-0.00173	29.09194
468			4.67000	7.57481	-8.25859	5.91131	0.70692	-0.08828	0.08590	0.02758	0.00108	-0.00067	-9.79794	3.32106	-27.90048	-0.44042	0.37664	-0.13483	-0.02933	0.02324	-0.00290	6.29281	3.17460	11.11920	-0.37141	0.74894	0.24919	-0.01000	0.00958	0.00851	-0.78105	-12.66926	-176.07333	-0.00310	-0.00270	0.00752	-0.00042	0.00062	-0.00173	103.37982	3.62269	153.97940	-0.12849	-0.00842	-0.03812	0.00525	-0.00219	-0.00178	29.10246
469			4.68000	7.55500	-8.24986	5.91744	0.71161	-0.09012	0.08604	0.02445	0.00153	-0.00142	-9.83105	3.28919	-27.88004	-0.44279	0.37248	-0.13467	-0.02443	0.02082	-0.00380	6.28170	3.16863	11.09542	-0.37178	0.74795	0.24831	-0.00655	0.00270	0.01243	-0.83052	-12.53237	-175.93593	-0.00313	-0.00263	0.00742	-0.00042	0.00062	-0.00159	103.39291	3.68339	153.83847	-0.12993	-0.00876	-0.03729	0.00391	-0.00218	-0.00155	29.11332
470			4.69000	7.53779	-8.23683	5.92773	0.71375	-0.09177	0.08573	0.02279	0.00211	-0.00194	-9.85871	3.26347	-27.85766	-0.44313	0.37169	-0.13464	-0.02126	0.01608	-0.00441	6.27574	3.16421	11.06257	-0.37403	0.75133	0.24821	-0.00397	0.00221	0.01584	-0.87912	-12.40051	-175.81772	-0.00315	-0.00256	0.00732	-0.00037	0.00055	-0.00125	103.39715	3.73514	153.71216	-0.13102	-0.00895	-0.03638	0.00130	-0.00188	-0.00106	29.12351
471			4.70000	7.52163	-8.22040	5.93991	0.71925	-0.09091	0.08625	0.02237	0.00236	-0.00213	-9.88344	3.24677	-27.83453	-0.44617	0.37303	-0.13565	-0.01952	0.00935	-0.00463	6.27352	3.15729	11.02299	-0.37468	0.75902	0.24957	-0.00159	0.00755	0.01789	-0.92177	-12.28833	-175.73093	-0.00317	-0.00250	0.00723	-0.00030	0.00044	-0.00085	103.38957	3.77133	153.61212	-0.13140	-0.00894	-0.03546	-0.00175	-0.00140	-0.00044	29.13257
472			4.71000	7.50564	-8.20362	5.95212	0.72456	-0.09086	0.08658	0.02233	0.00216	-0.00208	-9.90637	3.24189	-27.81409	-0.44831	0.37293	-0.13617	-0.01765	0.00029	-0.00383	6.27532	3.14390	10.98205	-0.37563	0.76399	0.25019	0.00194	0.01884	0.01727	-0.95591	-12.20278	-175.67688	-0.00319	-0.00246	0.00715	-0.00021	0.00031	-0.00048	103.37063	3.79055	153.54027	-0.13133	-0.00877	-0.03451	-0.00445	-0.00093	0.00013	29.14080
473			4.72000	7.48974	-8.18982	5.96396	0.73054	-0.09033	0.08714	0.02217	0.00153	-0.00205	-9.92673	3.25144	-27.80257	-0.45215	0.36964	-0.13610	-0.01417	-0.01023	-0.00173	6.28356	3.12056	10.94733	-0.37374	0.76063	0.24927	0.00757	0.03389	0.01371	-0.98100	-12.14396	-175.64951	-0.00323	-0.00244	0.00708	-0.00014	0.00020	-0.00021	103.34282	3.79540	153.49252	-0.13112	-0.00852	-0.03364	-0.00643	-0.00056	0.00053	29.14886
474			4.73000	7.47436	-8.18084	5.97655	0.73665	-0.08762	0.08822	0.02164	0.00071	-0.00218	-9.94178	3.27563	-27.80519	-0.45839	0.36717	-0.13637	-0.00807	-0.02031	0.00139	6.30164	3.08625	10.92491	-0.36892	0.75549	0.24861	0.01522	0.04923	0.00793	-0.99734	-12.10781	-175.64023	-0.00326	-0.00243	0.00704	-0.00007	0.00012	-0.00005	103.30934	3.79028	153.46295	-0.13084	-0.00826	-0.03298	-0.00761	-0.00031	0.00075	29.15742
475			4.74000	7.45994	-8.17688	5.99111	0.74346	-0.08850	0.08958	0.02106	-0.00003	-0.00241	-9.94820	3.31184	-27.82508	-0.46396	0.36179	-0.13625	0.00029	-0.02831	0.00542	6.33236	3.04231	10.91914	-0.36351	0.74772	0.24750	0.02398	0.06299	0.00002	-1.00513	-12.08848	-175.64006	-0.00330	-0.00243	0.00702	-0.00002	0.00006	0.00001	103.27303	3.77968	153.44504	-0.13072	-0.00801	-0.03248	-0.00812	-0.00016	0.00082	29.16636
476			4.75000	7.44630	-8.17717	6.00751	0.74969	-0.08841	0.09052	0.02083	-0.00060	-0.00256	-9.94457	3.35608	-27.86568	-0.47018	0.35717	-0.13564	0.00870	-0.03344	0.01016	6.37669	2.99029	10.93548	-0.35607	0.73989	0.24614	0.03186	0.07421	-0.00983	-1.00511	-12.08020	-175.64206	-0.00332	-0.00243	0.00703	0.00002	0.00002	0.00002	103.23622	3.76751	153.43333	-0.13089	-0.00780	-0.03208	-0.00816	-0.00010	0.00076	29.17516
477			4.76000	7.43286	-8.18037	6.02461	0.75649	-0.08491	0.09205	0.02109	-0.00090	-0.00260	-9.93306	3.40269	-27.92834	-0.47993	0.35629	-0.13591	0.01414	-0.03451	0.01468	6.43185	2.93319	10.97748	-0.34550	0.73531	0.24640	0.03595	0.07969	-0.01970	-0.99869	-12.07839	-175.64262	-0.00333	-0.00245	0.00706	0.00005	-0.00000	-0.00000	103.20022	3.75673	153.42424	-0.13134	-0.00765	-0.03181	-0.00793	-0.00009	0.00061	29.18361
478			4.77000	7.41918	-8.18503	6.04146	0.75922	-0.08267	0.09344	0.02136	-0.00097	-0.00256	-9.91922	3.44407	-28.00703	-0.48562	0.35632	-0.13646	0.01409	-0.03030	0.01757	6.49056	2.87714	11.04057	-0.33903	0.73105	0.24753	0.03521	0.07560	-0.02673	-0.98808	-12.08056	-175.64148	-0.00333	-0.00246	0.00711	0.00007	-0.00002	-0.00001	103.16589	3.74913	153.41589	-0.13192	-0.00756	-0.03172	-0.00751	-0.00009	0.00043	29.19190
479			4.78000	7.40536	-8.18965	6.05787	0.75765	-0.08295	0.09400	0.02101	-0.00090	-0.00254	-9.90956	3.47326	-28.09078	-0.48536	0.35530	-0.13650	0.00881	-0.02191	0.01815	6.54400	2.82944	11.11401	-0.33820	0.72694	0.24847	0.03036	0.06232	-0.02944	-0.97545	-12.08576	-175.64088	-0.00332	-0.00248	0.00716	0.00008	-0.00003	0.00002	103.13386	3.74451	153.40758	-0.13248	-0.00752	-0.03181	-0.00692	-0.00010	0.00032	29.20100
480			4.79000	7.39205	-8.19332	6.07408	0.75667	-0.08502	0.09448	0.01983	-0.00080	-0.00252	-9.90826	3.48746	-28.16957	-0.48427	0.35313	-0.13648	0.00120	-0.01248	0.01645	6.58618	2.79501	11.18682	-0.33999	0.72485	0.24955	0.02335	0.04458	-0.02775	-0.96276	-12.09354	-175.64420	-0.00331	-0.00251	0.00722	0.00008	-0.00004	0.00007	103.10495	3.74124	153.39911	-0.13287	-0.00750	-0.03200	-0.00608	-0.00010	0.00029	29.21192
481			4.80000	7.37989	-8.19640	6.08986	0.75815	-0.08491	0.09572	0.01782	-0.00081	-0.00240	-9.91544	3.48940	-28.23410	-0.48619	0.35142	-0.13726	-0.00542	-0.00510	0.01243	6.61612	2.77403	11.24882	-0.34079	0.72485	0.25136	0.01652	0.02779	-0.02171	-0.95177	-12.10309	-175.65327	-0.00330	-0.00253	0.00726	0.00007	-0.00004	0.00014	103.08025	3.73791	153.38986	-0.13300	-0.00746	-0.03220	-0.00495	-0.00012	0.00033	29.22479
482			4.81000	7.36942	-8.20041	6.10425	0.75755	-0.08460	0.09689	0.01496	-0.00102	-0.00201	-9.92745	3.48598	-28.27487	-0.48623	0.34949	-0.13808	-0.00883	-0.00121	0.00625	6.63672	2.76276	11.29031	-0.34244	0.72395	0.25275	0.01164	0.01546	-0.01209	-0.94359	-12.11311	-175.66716	-0.00330	-0.00254	0.00729	0.00006	-0.00004	0.00019	103.06091	3.73414	153.37807	-0.13302	-0.00742	-0.03231	-0.00358	-0.00016	0.00038	29.23842
483			4.82000	7.36091	-8.20701	6.11548	0.75751	-0.08308	0.09829	0.01147	-0.00137	-0.00123	-9.93941	3.48435	-28.28599	-0.48907	0.34882	-0.13909	-0.00870	-0.00045	-0.00085	6.65232	2.75606	11.30616	-0.33720	0.72663	0.25397	0.00888	0.00881	-0.00151	-0.93851	-12.12166	-175.68347	-0.00329	-0.00255	0.00729	0.00004	-0.00003	0.00020	103.04758	3.73064	153.36215	-0.13296	-0.00739	-0.03234	-0.00210	-0.00022	0.00038	29.25125
484			4.83000	7.35447	-8.21724	6.12110	0.75740	-0.07985	0.10060	0.00747	-0.00173	-0.00006	-9.94742	3.48867	-28.26821	-0.49224	0.35130	-0.14151	-0.00572	-0.00152	-0.00718	6.66649	2.74975	11.29870	-0.33103	0.73358	0.25670	0.00811	0.00669	0.00689	-0.93638	-12.12705	-175.69963	-0.00329	-0.00255	0.00728	0.00002	-0.00002	0.00019	103.04044	3.72880	153.34160	-0.13286	-0.00740	-0.03237	-0.00059	-0.00028	0.00031	29.26214
485			4.84000	7.35015	-8.23151	6.11937	0.75602	-0.07810	0.10259	0.00285	-0.00208	0.00134	-9.94929	3.49928	-28.22949	-0.49316	0.35282	-0.14353	-0.00083	-0.00319	-0.01124	6.68179	2.74210	11.27678	-0.32587	0.73786	0.25860	0.00873	0.00712	0.01102	-0.93721	-12.12859	-175.71381	-0.00328	-0.00254	0.00726	0.00000	0.00000	0.00016	103.03954	3.72969	153.31714	-0.13262	-0.00747	-0.03255	0.00089	-0.00033	0.00021	29.27110
486			4.85000	7.34857	-8.24942	6.11009	0.75488	-0.07765	0.10375	-0.00231	-0.00235	0.00262	-9.94406	3.51437	-28.18144	-0.49338	0.35247	-0.14439	0.00484	-0.00485	-0.01232	6.69946	2.73308	11.25144	-0.32187	0.73715	0.25880	0.00998	0.00845	0.01044	-0.94097	-12.12621	-175.72533	-0.00326	-0.00253	0.00723	-0.00002	0.00002	0.00013	103.04479	3.73298	153.29047	-0.13219	-0.00760	-0.03294	0.00224	-0.00035	0.00013	29.27891
487			4.86000	7.35014	-8.26964	6.09488	0.75399	-0.07740	0.10391	-0.00694	-0.00242	0.00342	-9.93231	3.53170	-28.13572	-0.49202	0.35252	-0.14448	0.00967	-0.00631	-0.01054	6.71942	2.72366	11.23234	-0.32241	0.73474	0.25840	0.01116	0.00941	0.00604	-0.94728	-12.12056	-175.73405	-0.00323	-0.00252	0.00721	-0.00003	0.00003	0.00009	103.05550	3.73716	153.26410	-0.13151	-0.00776	-0.03351	0.00325	-0.00034	0.00012	29.28617
488			4.87000	7.35435	-8.28978	6.07696	0.75295	-0.07919	0.10338	-0.00944	-0.00230	0.00346	-9.91668	3.54900	-28.10244	-0.48817	0.35050	-0.14372	0.01201	-0.00748	-0.00657	6.74029	2.71537	11.22652	-0.32714	0.72808	0.25707	0.01175	0.00930	-0.00057	-0.95487	-12.11293	-175.73979	-0.00320	-0.00251	0.00718	-0.00004	0.00003	0.00005	103.06986	3.74052	153.24020	-0.13061	-0.00792	-0.03415	0.00377	-0.00030	0.00016	29.29285
489			4.88000	7.35960	-8.30756	6.06081	0.75185	-0.08265	0.10255	-0.00920	-0.00210	0.00266	-9.90119	3.56480	-28.08826	-0.48474	0.34953	-0.14283	0.01137	-0.00859	-0.00166	6.76038	2.70941	11.23657	-0.33118	0.72581	0.25639	0.01149	0.00825	-0.00711	-0.96188	-12.10492	-175.74207	-0.00316	-0.00250	0.00718	-0.00003	0.00003	0.00000	103.08569	3.74188	153.22014	-0.12955	-0.00805	-0.03485	0.00374	-0.00025	0.00024	29.29892
490			4.89000	7.36462	-8.32241	6.05094	0.75388	-0.08166	0.10203	-0.00752	-0.00188	0.00114	-9.88928	3.57904	-28.09414	-0.48750	0.35538	-0.14304	0.00860	-0.00985	0.00312	6.77848	2.70618	11.25966	-0.32969	0.73683	0.25837	0.01033	0.00617	-0.01211	-0.96607	-12.09782	-175.74016	-0.00312	-0.00250	0.00720	-0.00002	0.00003	-0.00005	103.10055	3.74096	153.20407	-0.12850	-0.00815	-0.03562	0.00320	-0.00019	0.00031	29.30469
491			4.90000	7.36967	-8.33544	6.05137	0.75285	-0.08045	0.10165	-0.00628	-0.00187	-0.00101	-9.88286	3.59179	-28.11842	-0.48658	0.36275	-0.14401	0.00462	-0.01084	0.00764	6.79372	2.70623	11.29110	-0.33216	0.74960	0.26160	0.00852	0.00270	-0.01531	-0.96583	-12.09270	-175.73373	-0.00307	-0.00251	0.00724	0.00001	0.00002	-0.00011	103.11237	3.73836	153.19159	-0.12753	-0.00825	-0.03645	0.00227	-0.00014	0.00035	29.31124
492			4.91000	7.37634	-8.34742	6.06577	0.75103	-0.08158	0.10232	-0.00654	-0.00195	-0.00381	-9.88253	3.60236	-28.16000	-0.48642	0.36542	-0.14514	0.00065	-0.01129	0.01163	6.80470	2.71001	11.32683	-0.33047	0.75573	0.26412	0.00565	-0.00195	-0.01600	-0.96026	-12.09044	-175.72302	-0.00302	-0.00253	0.00730	0.00003	0.00000	-0.00015	103.11947	3.73490	153.18193	-0.12683	-0.00836	-0.03737	0.00102	-0.00011	0.00033	29.31951
493			4.92000	7.38638	-8.35719	6.09771	0.75068	-0.08340	0.10259	-0.00839	-0.00182	-0.00728	-9.88740	3.61091	-28.21512	-0.48769	0.36627	-0.14553	-0.00196	-0.01190	0.01381	6.81007	2.71739	11.35976	-0.33075	0.75731	0.26564	0.00222	-0.00723	-0.01180	-0.94932	-12.09105	-175.71014	-0.00297	-0.00256	0.00737	0.00006	-0.00001	-0.00015	103.12051	3.73169	153.17520	-0.12641	-0.00848	-0.03829	-0.00048	-0.00006	0.00022	29.32978
494			4.93000	7.40146	-8.36176	6.15055	0.75076	-0.08606	0.10203	-0.01185	-0.00133	-0.01122	-9.89431	3.62036	-28.27378	-0.48850	0.36493	-0.14476	-0.00182	-0.01357	0.01283	6.81007	2.72690	11.37612	-0.33316	0.75406	0.26547	-0.00104	-0.01234	-0.00055	-0.93377	-12.09312	-175.69870	-0.00294	-0.00259	0.00744	0.00008	-0.00001	-0.00013	103.11450	3.73018	153.17258	-0.12620	-0.00854	-0.03903	-0.00213	-0.00001	-0.00000	29.34186
495			4.94000	7.42317	-8.35849	6.22634	0.75185	-0.08895	0.10123	-0.01697	-0.00060	-0.01531	-9.89846	3.63544	-28.32269	-0.48922	0.36244	-0.14356	0.00178	-0.01673	0.00890	6.80647	2.73628	11.35991	-0.33458	0.74981	0.26430	-0.00341	-0.01655	0.01649	-0.91447	-12.09476	-175.69037	-0.00292	-0.00262	0.00752	0.00010	-0.00000	-0.00010	103.10105	3.73222	153.17339	-0.12618	-0.00851	-0.03947	-0.00375	-0.00001	-0.00032	29.35484
496			4.95000	7.45272	-8.34701	6.32529	0.75082	-0.09332	0.09920	-0.02288	0.00010	-0.01901	-9.89514	3.66026	-28.35298	-0.48743	0.36090	-0.14134	0.00820	-0.02111	0.00376	6.80194	2.74355	11.30203	-0.33582	0.74766	0.26177	-0.00447	-0.01949	0.03490	-0.89171	-12.09483	-175.68297	-0.00292	-0.00266	0.00758	0.00012	0.00000	-0.00012	103.08052	3.73950	153.17383	-0.12647	-0.00843	-0.03961	-0.00514	-0.00007	-0.00066	29.36752
497			4.96000	7.49000	-8.32875	6.44623	0.74817	-0.09678	0.09787	-0.02784	0.00065	-0.02246	-9.88182	3.69621	-28.36433	-0.48627	0.36494	-0.14063	0.01563	-0.02607	-0.00040	6.79866	2.74784	11.20449	-0.33342	0.75573	0.26145	-0.00457	-0.02162	0.05054	-0.86522	-12.09312	-175.67139	-0.00294	-0.00269	0.00764	0.00013	0.00001	-0.00021	103.05412	3.75292	153.16826	-0.12737	-0.00838	-0.03959	-0.00613	-0.00020	-0.00093	29.37900
498			4.97000	7.53338	-8.30514	6.58783	0.74319	-0.10047	0.09631	-0.03006	0.00108	-0.02564	-9.85900	3.74147	-28.36383	-0.48227	0.37164	-0.14032	0.02211	-0.03070	-0.00252	6.79697	2.74988	11.07793	-0.33389	0.76696	0.26200	-0.00448	-0.02323	0.06146	-0.83493	-12.08980	-175.65073	-0.00297	-0.00271	0.00768	0.00014	0.00002	-0.00035	103.02399	3.77189	153.15268	-0.12873	-0.00840	-0.03947	-0.00656	-0.00037	-0.00108	29.38863
499			4.98000	7.58025	-8.27659	6.75024	0.73807	-0.10521	0.09404	-0.02844	0.00151	-0.02859	-9.82901	3.79301	-28.36022	-0.47706	0.37620	-0.13898	0.02705	-0.03457	-0.00297	6.79628	2.75048	10.93316	-0.33728	0.77228	0.26110	-0.00419	-0.02375	0.06868	-0.80097	-12.08488	-175.61845	-0.00300	-0.00274	0.00772	0.00014	0.00003	-0.00049	102.99292	3.79488	153.12639	-0.13045	-0.00849	-0.03935	-0.00641	-0.00051	-0.00114	29.39642
500			4.99000	7.62744	-8.24282	6.93459	0.73521	-0.11212	0.09111	-0.02260	0.00207	-0.03122	-9.79359	3.84940	-28.35765	-0.47392	0.37694	-0.13607	0.03082	-0.03783	-0.00287	6.79732	2.74920	10.77410	-0.33890	0.77122	0.25784	-0.00307	-0.02251	0.07445	-0.76408	-12.07809	-175.57599	-0.00303	-0.00276	0.00775	0.00015	0.00004	-0.00061	102.96373	3.81983	153.09232	-0.13211	-0.00861	-0.03920	-0.00567	-0.00061	-0.00113	29.40272
501			5.00000	7.67143	-8.20353	7.14063	0.73140	-0.12282	0.08753	-0.01317	0.00273	-0.03306	-9.75418	3.91042	-28.35595	-0.46768	0.37383	-0.13196	0.03235	-0.03986	-0.00263	6.80187	2.74452	10.60028	-0.34117	0.76485	0.25266	-0.00151	-0.01977	0.07879	-0.72608	-12.06942	-175.52678	-0.00304	-0.00278	0.00779	0.00014	0.00005	-0.00067	102.93899	3.84538	153.05447	-0.13346	-0.00871	-0.03906	-0.00445	-0.00065	-0.00112	29.40768
502			5.01000	7.70939	-8.15984	7.36446	0.72556	-0.13415	0.08437	-0.00207	0.00319	-0.03388	-9.71418	3.97369	-28.35582	-0.45979	0.37254	-0.12859	0.02998	-0.03962	-0.00199	6.80942	2.73627	10.41534	-0.34221	0.76279	0.24854	-0.00121	-0.01747	0.08040	-0.68913	-12.05930	-175.47447	-0.00303	-0.00280	0.00782	0.00013	0.00005	-0.00069	102.92039	3.87109	153.01573	-0.13441	-0.00882	-0.03902	-0.00298	-0.00066	-0.00111	29.41083
503			5.02000	7.73957	-8.11476	7.59767	0.71634	-0.14418	0.08210	0.00852	0.00318	-0.03348	-9.67967	4.03352	-28.35905	-0.45213	0.37459	-0.12658	0.02309	-0.03598	-0.00104	6.81555	2.72664	10.22867	-0.33977	0.76716	0.24637	-0.00339	-0.01704	0.07831	-0.65514	-12.04838	-175.42332	-0.00300	-0.00282	0.00785	0.00011	0.00006	-0.00064	102.90842	3.89621	152.97842	-0.13502	-0.00896	-0.03916	-0.00154	-0.00062	-0.00107	29.41132
504			5.03000	7.76131	-8.07185	7.82878	0.70844	-0.15149	0.08106	0.01703	0.00266	-0.03190	-9.65632	4.08376	-28.36509	-0.44798	0.37817	-0.12587	0.01332	-0.02898	-0.00034	6.81537	2.71833	10.05026	-0.33463	0.77509	0.24587	-0.00733	-0.01821	0.07308	-0.62516	-12.03776	-175.37833	-0.00294	-0.00283	0.00787	0.00010	0.00005	-0.00053	102.90253	3.91920	152.94524	-0.13516	-0.00907	-0.03940	-0.00030	-0.00054	-0.00095	29.40901
505			5.04000	7.77503	-8.03396	8.04625	0.70369	-0.15707	0.08126	0.02256	0.00178	-0.02936	-9.64643	4.12063	-28.37075	-0.44537	0.38058	-0.12633	0.00317	-0.01981	-0.00021	6.80669	2.71297	9.88689	-0.33241	0.78172	0.24655	-0.01155	-0.01991	0.06587	-0.59953	-12.02855	-175.34366	-0.00286	-0.00284	0.00789	0.00009	0.00004	-0.00038	102.90171	3.93842	152.91788	-0.13474	-0.00914	-0.03966	0.00068	-0.00044	-0.00076	29.40486
506			5.05000	7.78226	-8.00298	8.24126	0.70497	-0.15970	0.08238	0.02492	0.00069	-0.02610	-9.64876	4.14290	-28.37319	-0.44579	0.37823	-0.12699	-0.00524	-0.01011	-0.00040	6.79013	2.71104	9.74248	-0.33210	0.77980	0.24636	-0.01492	-0.02057	0.05696	-0.57816	-12.02169	-175.32123	-0.00277	-0.00285	0.00791	0.00008	0.00003	-0.00022	102.90495	3.95288	152.89600	-0.13389	-0.00916	-0.03993	0.00142	-0.00036	-0.00053	29.40035
507			5.06000	7.78504	-7.97985	8.40889	0.70563	-0.16324	0.08276	0.02422	-0.00039	-0.02211	-9.66004	4.15143	-28.37237	-0.44358	0.37108	-0.12646	-0.01050	-0.00176	-0.00022	6.76787	2.71166	9.61991	-0.33550	0.77001	0.24406	-0.01691	-0.01854	0.04642	-0.56091	-12.01787	-175.31104	-0.00268	-0.00285	0.00790	0.00007	0.00001	-0.00007	102.91109	3.96310	152.87778	-0.13278	-0.00914	-0.04013	0.00194	-0.00031	-0.00033	29.39668
508			5.07000	7.78550	-7.96422	8.54788	0.70565	-0.16537	0.08306	0.02069	-0.00129	-0.01802	-9.67581	4.14860	-28.37209	-0.44284	0.36379	-0.12574	-0.01172	0.00362	0.00080	6.74278	2.71275	9.52253	-0.33473	0.76210	0.24157	-0.01672	-0.01313	0.03473	-0.54822	-12.01721	-175.31142	-0.00259	-0.00284	0.00787	0.00005	-0.00000	0.00006	102.91923	3.97049	152.86064	-0.13158	-0.00913	-0.04022	0.00235	-0.00030	-0.00018	29.39431
509			5.08000	7.78609	-7.95502	8.65882	0.70552	-0.16423	0.08355	0.01464	-0.00183	-0.01404	-9.69075	4.13894	-28.37769	-0.44349	0.35995	-0.12575	-0.00883	0.00537	0.00256	6.71849	2.71192	9.45378	-0.33187	0.76038	0.24059	-0.01421	-0.00463	0.02242	-0.54088	-12.01930	-175.31929	-0.00253	-0.00283	0.00780	0.00003	-0.00002	0.00013	102.92912	3.97642	152.84224	-0.13042	-0.00913	-0.04018	0.00278	-0.00032	-0.00006	29.39370
510			5.09000	7.78863	-7.95077	8.74220	0.70630	-0.16555	0.08385	0.00764	-0.00190	-0.01007	-9.70008	4.12783	-28.39224	-0.44196	0.35297	-0.12526	-0.00297	0.00409	0.00431	6.69880	2.70719	9.41554	-0.33094	0.75455	0.23897	-0.01003	0.00590	0.01021	-0.53942	-12.02340	-175.33127	-0.00250	-0.00281	0.00773	0.00001	-0.00002	0.00017	102.94096	3.98114	152.82155	-0.12938	-0.00916	-0.04010	0.00326	-0.00035	0.00008	29.39580
511			5.10000	7.79298	-7.94943	8.79824	0.70554	-0.16781	0.08397	0.00173	-0.00135	-0.00625	-9.70111	4.11921	-28.41440	-0.43874	0.34714	-0.12488	0.00367	0.00157	0.00528	6.68603	2.69731	9.40615	-0.33241	0.74796	0.23782	-0.00535	0.01657	-0.00019	-0.54366	-12.02858	-175.34512	-0.00251	-0.00278	0.00764	-0.00001	-0.00003	0.00018	102.95502	3.98387	152.79950	-0.12837	-0.00918	-0.03994	0.00367	-0.00035	0.00027	29.40118
512			5.11000	7.79779	-7.94834	8.82874	0.70546	-0.16740	0.08383	-0.00257	-0.00032	-0.00283	-9.69386	4.11457	-28.43922	-0.43831	0.34542	-0.12469	0.00911	-0.00067	0.00490	6.68018	2.68207	9.41940	-0.33275	0.74406	0.23742	-0.00162	0.02507	-0.00724	-0.55193	-12.03410	-175.35907	-0.00254	-0.00275	0.00756	-0.00003	-0.00003	0.00017	102.97067	3.98314	152.77771	-0.12739	-0.00917	-0.03963	0.00383	-0.00032	0.00053	29.40987
513			5.12000	7.80255	-7.94633	8.83724	0.70647	-0.16616	0.08332	-0.00641	0.00053	-0.00000	-9.68051	4.11383	-28.45930	-0.43857	0.34508	-0.12433	0.01191	-0.00178	0.00294	6.67862	2.66302	9.44539	-0.33446	0.73975	0.23696	-0.00032	0.02907	-0.01014	-0.56212	-12.03998	-175.37154	-0.00259	-0.00271	0.00747	-0.00003	-0.00003	0.00014	102.98656	3.97770	152.75745	-0.12653	-0.00910	-0.03914	0.00358	-0.00026	0.00082	29.42113
514			5.13000	7.80812	-7.94470	8.82824	0.70954	-0.16566	0.08295	-0.01029	0.00066	0.00222	-9.66474	4.11585	-28.46699	-0.43826	0.34351	-0.12402	0.01109	-0.00115	-0.00042	6.67656	2.64305	9.47340	-0.33869	0.73293	0.23625	-0.00218	0.02780	-0.00917	-0.57196	-12.04702	-175.38136	-0.00265	-0.00267	0.00738	-0.00003	-0.00004	0.00011	103.00048	3.96727	152.73990	-0.12593	-0.00902	-0.03856	0.00281	-0.00019	0.00106	29.43314
515			5.14000	7.81484	-7.94595	8.80598	0.71526	-0.16590	0.08305	-0.01688	-0.00030	0.00340	-9.65128	4.11824	-28.45612	-0.43900	0.34074	-0.12398	0.00655	0.00139	-0.00462	6.66897	2.62503	9.49468	-0.34264	0.72582	0.23550	-0.00666	0.02264	-0.00561	-0.57982	-12.05705	-175.38889	-0.00269	-0.00263	0.00730	-0.00002	-0.00006	0.00008	103.01006	3.95229	152.72702	-0.12559	-0.00891	-0.03794	0.00161	-0.00009	0.00122	29.44337
516			5.15000	7.82140	-7.95197	8.77387	0.71974	-0.16466	0.08340	-0.01329	-0.00111	0.00527	-9.64456	4.11840	-28.42397	-0.44112	0.33873	-0.12418	-0.00062	0.00516	-0.00888	6.65286	2.61072	9.50470	-0.34234	0.72100	0.23469	-0.01198	0.01614	-0.00122	-0.58489	-12.07221	-175.39488	-0.00274	-0.00260	0.00724	-0.00001	-0.00008	0.00006	103.01379	3.93401	152.72017	-0.12545	-0.00876	-0.03732	0.00025	0.00001	0.00128	29.44986
517			5.16000	7.82613	-7.96342	8.73464	0.72043	-0.16211	0.08392	-0.01128	-0.00227	0.00625	-9.64688	4.11476	-28.37218	-0.44128	0.33953	-0.12521	-0.00844	0.00911	-0.01248	6.62847	2.60023	9.50358	-0.34364	0.72068	0.23501	-0.01637	0.01057	0.00240	-0.58695	-12.09377	-175.39932	-0.00278	-0.00259	0.00722	0.00000	-0.00011	0.00004	103.01178	3.91375	152.71881	-0.12552	-0.00858	-0.03682	-0.00094	0.00007	0.00130	29.45233
518			5.17000	7.82781	-7.97951	8.69067	0.72138	-0.15969	0.08507	-0.00771	-0.00317	0.00698	-9.65802	4.10722	-28.30593	-0.44156	0.33951	-0.12678	-0.01513	0.01209	-0.01481	6.59871	2.59267	9.49502	-0.34559	0.72012	0.23562	-0.01861	0.00747	0.00401	-0.58594	-12.12105	-175.40181	-0.00283	-0.00260	0.00725	0.00002	-0.00013	0.00002	103.00519	3.89252	152.72025	-0.12583	-0.00840	-0.03650	-0.00184	0.00009	0.00131	29.45210
519			5.18000	7.82574	-7.99876	8.64371	0.72414	-0.15905	0.08680	-0.00343	-0.00377	0.00756	-9.67617	4.09699	-28.23304	-0.44310	0.33858	-0.12868	-0.01974	0.01326	-0.01539	6.56756	2.58618	9.48553	-0.34800	0.71975	0.23651	-0.01825	0.00806	0.00273	-0.58159	-12.15108	-175.40279	-0.00286	-0.00262	0.00730	0.00003	-0.00013	0.00001	102.99522	3.87092	152.72122	-0.12636	-0.00825	-0.03631	-0.00242	0.00006	0.00134	29.45098
520			5.19000	7.81986	-8.02000	8.59457	0.72853	-0.15794	0.08891	0.00085	-0.00411	0.00814	-9.69884	4.08601	-28.16290	-0.44775	0.33865	-0.13085	-0.02235	0.01267	-0.01418	6.53914	2.57841	9.48332	-0.34761	0.72150	0.23793	-0.01553	0.01180	-0.00160	-0.57386	-12.17985	-175.40424	-0.00289	-0.00265	0.00736	0.00005	-0.00012	0.00004	102.98323	3.84922	152.71944	-0.12706	-0.00812	-0.03615	-0.00270	0.00002	0.00137	29.45112
521			5.20000	7.81035	-8.04254	8.54291	0.72932	-0.15792	0.08988	0.00474	-0.00423	0.00874	-9.72411	4.07564	-28.10304	-0.45038	0.33811	-0.13175	-0.02355	0.01115	-0.01174	6.51594	2.56844	9.49533	-0.34705	0.72055	0.23802	-0.01187	0.01606	-0.00798	-0.56343	-12.20382	-175.40909	-0.00291	-0.00266	0.00740	0.00006	-0.00010	0.00009	102.97040	3.82809	152.71391	-0.12783	-0.00801	-0.03597	-0.00273	-0.00004	0.00136	29.45436
522			5.21000	7.79740	-8.06555	8.48725	0.73052	-0.15576	0.09145	0.00786	-0.00398	0.00961	-9.75113	4.06600	-28.05563	-0.45591	0.33908	-0.13320	-0.02455	0.00980	-0.00931	6.49811	2.55739	9.52444	-0.34155	0.72175	0.23909	-0.00858	0.01838	-0.01473	-0.55149	-12.22106	-175.41927	-0.00293	-0.00268	0.00743	0.00008	-0.00006	0.00016	102.95769	3.80819	152.70401	-0.12862	-0.00792	-0.03576	-0.00257	-0.00011	0.00132	29.46159
523			5.22000	7.78167	-8.08790	8.42640	0.73436	-0.14983	0.09471	0.00974	-0.00337	0.01067	-9.77980	4.05658	-28.01826	-0.46401	0.34025	-0.13628	-0.02614	0.00902	-0.00761	6.48387	2.54743	9.56884	-0.33375	0.72212	0.24188	-0.00697	0.01760	-0.02025	-0.53945	-12.23071	-175.43526	-0.00297	-0.00269	0.00744	0.00008	-0.00003	0.00023	102.94585	3.79030	152.68941	-0.12947	-0.00785	-0.03553	-0.00222	-0.00017	0.00124	29.47306
524			5.23000	7.76452	-8.10857	8.36156	0.73714	-0.14660	0.09711	0.00984	-0.00272	0.01116	-9.81083	4.04692	-27.98720	-0.46770	0.33824	-0.13835	-0.02819	0.00859	-0.00634	6.46978	2.54048	9.62303	-0.33296	0.71584	0.24328	-0.00792	0.01407	-0.02328	-0.52848	-12.23266	-175.45630	-0.00302	-0.00269	0.00745	0.00008	0.00001	0.00029	102.93583	3.77465	152.67061	-0.13032	-0.00781	-0.03532	-0.00163	-0.00023	0.00118	29.48847
525			5.24000	7.74819	-8.12674	8.29746	0.74023	-0.14383	0.09865	0.00758	-0.00214	0.01058	-9.84484	4.03687	-27.96138	-0.47020	0.33785	-0.14002	-0.02999	0.00816	-0.00478	6.45168	2.53741	9.68042	-0.33741	0.71120	0.24461	-0.01117	0.00914	-0.02394	-0.51941	-12.22762	-175.48093	-0.00307	-0.00268	0.00745	0.00007	0.00003	0.00033	102.92883	3.76040	152.64853	-0.13116	-0.00779	-0.03516	-0.00078	-0.00026	0.00117	29.50718
526			5.25000	7.73573	-8.14206	8.24092	0.74398	-0.14379	0.09950	0.00297	-0.00181	0.00876	-9.88086	4.02632	-27.94383	-0.47141	0.33689	-0.14108	-0.03017	0.00750	-0.00213	6.42685	2.53844	9.73621	-0.34393	0.70785	0.24540	-0.01549	0.00357	-0.02312	-0.51275	-12.21761	-175.50778	-0.00311	-0.00268	0.00745	0.00006	0.00005	0.00035	102.92598	3.74603	152.62483	-0.13189	-0.00777	-0.03506	0.00027	-0.00027	0.00124	29.52856
527			5.26000	7.72961	-8.15458	8.19849	0.74825	-0.14426	0.10005	-0.00182	-0.00151	0.00561	-9.91667	4.01472	-27.93991	-0.47428	0.33781	-0.14205	-0.02834	0.00692	0.00180	6.39530	2.54375	9.78846	-0.34690	0.71036	0.24650	-0.01919	-0.00254	-0.02192	-0.50848	-12.20548	-175.53535	-0.00315	-0.00267	0.00747	0.00005	0.00005	0.00034	102.92802	3.72987	152.60034	-0.13251	-0.00773	-0.03504	0.00147	-0.00028	0.00139	29.55280
528			5.27000	7.73020	-8.16367	8.17437	0.75203	-0.14445	0.09957	-0.00706	-0.00115	0.00252	-9.95006	4.00069	-27.95411	-0.47723	0.34098	-0.14242	-0.02449	0.00665	0.00649	6.35898	2.55385	9.83712	-0.34966	0.71721	0.24751	-0.02140	-0.00929	-0.02066	-0.50646	-12.19436	-175.56169	-0.00318	-0.00267	0.00751	0.00003	0.00004	0.00032	102.93546	3.71080	152.57463	-0.13314	-0.00768	-0.03517	0.00280	-0.00029	0.00160	29.58042
529			5.28000	7.73642	-8.16753	8.17065	0.75732	-0.14655	0.09884	-0.01006	-0.00033	-0.00111	-9.97881	3.98368	-27.98759	-0.48095	0.34315	-0.14236	-0.01826	0.00606	0.01071	6.32100	2.56910	9.88198	-0.35122	0.72539	0.24841	-0.02128	-0.01623	-0.01862	-0.50651	-12.18725	-175.58533	-0.00322	-0.00269	0.00758	0.00002	0.00002	0.00028	102.94862	3.68881	152.54593	-0.13384	-0.00763	-0.03547	0.00422	-0.00034	0.00179	29.61179
530			5.29000	7.74731	-8.16448	8.18757	0.75946	-0.14728	0.09771	-0.01227	0.00081	-0.00459	-9.99923	3.96582	-28.03572	-0.48178	0.34866	-0.14275	-0.00907	0.00427	0.01287	6.28583	2.58879	9.91976	-0.35736	0.73666	0.25054	-0.01888	-0.02212	-0.01411	-0.50841	-12.18637	-175.60536	-0.00327	-0.00272	0.00768	0.00001	-0.00001	0.00024	102.96750	3.66575	152.51190	-0.13473	-0.00760	-0.03593	0.00567	-0.00042	0.00186	29.64667
531			5.30000	7.76246	-8.15403	8.22364	0.75911	-0.14870	0.09625	-0.01410	0.00196	-0.00763	-10.00727	3.95194	-28.08716	-0.48062	0.35398	-0.14282	0.00180	0.00093	0.01187	6.25772	2.61036	9.94241	-0.36373	0.74611	0.25219	-0.01456	-0.02562	-0.00569	-0.51182	-12.19265	-175.62187	-0.00331	-0.00276	0.00780	-0.00000	-0.00005	0.00020	102.99199	3.64528	152.47044	-0.13576	-0.00762	-0.03655	0.00720	-0.00054	0.00172	29.68369
532			5.31000	7.78119	-8.13724	8.27648	0.76143	-0.15253	0.09570	-0.01497	0.00281	-0.01022	-10.00138	3.94631	-28.12920	-0.48130	0.35550	-0.14287	0.01147	-0.00277	0.00865	6.23900	2.63073	9.94120	-0.36421	0.75175	0.25277	-0.00981	-0.02680	0.00485	-0.51613	-12.20610	-175.63521	-0.00335	-0.00280	0.00792	-0.00001	-0.00008	0.00016	103.02245	3.63160	152.42038	-0.13692	-0.00770	-0.03728	0.00895	-0.00068	0.00133	29.72140
533			5.32000	7.80190	-8.11654	8.34320	0.76556	-0.15781	0.09563	-0.01383	0.00315	-0.01228	-9.98478	3.94868	-28.15722	-0.48287	0.35372	-0.14266	0.01701	-0.00485	0.00589	6.22807	2.64857	9.91609	-0.35942	0.75419	0.25201	-0.00672	-0.02668	0.01274	-0.52058	-12.22632	-175.64563	-0.00338	-0.00285	0.00803	-0.00001	-0.00011	0.00012	103.06001	3.62826	152.36172	-0.13820	-0.00785	-0.03800	0.01108	-0.00084	0.00074	29.75814
534			5.33000	7.82225	-8.09458	8.42066	0.76685	-0.16109	0.09472	-0.00967	0.00303	-0.01364	-9.96441	3.95359	-28.17864	-0.48186	0.35426	-0.14214	0.01670	-0.00436	0.00561	6.22045	2.66474	9.87916	-0.35829	0.75758	0.25108	-0.00624	-0.02559	0.01467	-0.52419	-12.25214	-175.65318	-0.00340	-0.00290	0.00812	-0.00001	-0.00014	0.00008	103.10645	3.63758	152.29610	-0.13952	-0.00809	-0.03869	0.01365	-0.00098	-0.00002	29.79255
535			5.34000	7.83920	-8.07272	8.50543	0.76825	-0.16503	0.09412	-0.00215	0.00283	-0.01443	-9.94832	3.95475	-28.20432	-0.48117	0.35331	-0.14166	0.01092	-0.00213	0.00701	6.21141	2.67980	9.84527	-0.35894	0.75896	0.25037	-0.00779	-0.02235	0.01241	-0.52597	-12.28059	-175.65807	-0.00342	-0.00295	0.00819	0.00000	-0.00014	0.00005	103.16359	3.66016	152.22691	-0.14067	-0.00841	-0.03934	0.01657	-0.00107	-0.00085	29.82404
536			5.35000	7.84975	-8.05117	8.59372	0.77301	-0.16636	0.09524	0.00795	0.00261	-0.01483	-9.94234	3.95059	-28.23579	-0.48449	0.35149	-0.14252	0.00183	-0.00015	0.00747	6.19838	2.69215	9.81899	-0.35833	0.75964	0.25134	-0.01003	-0.01593	0.01086	-0.52481	-12.30647	-175.66098	-0.00343	-0.00300	0.00823	0.00002	-0.00011	0.00003	103.23270	3.69486	152.15950	-0.14142	-0.00882	-0.04000	0.01964	-0.00108	-0.00165	29.85304
537			5.36000	7.85207	-8.03055	8.68149	0.77604	-0.16863	0.09529	0.01846	0.00219	-0.01439	-9.94809	3.94483	-28.26374	-0.48520	0.34788	-0.14217	-0.00747	0.00018	0.00487	6.18178	2.69834	9.79339	-0.36246	0.75639	0.25105	-0.01179	-0.00645	0.01349	-0.51974	-12.32344	-175.66327	-0.00343	-0.00302	0.00823	0.00005	-0.00005	0.00004	103.31456	3.73833	152.10088	-0.14144	-0.00927	-0.04061	0.02263	-0.00096	-0.00231	29.88039
538			5.37000	7.84640	-8.01279	8.76477	0.78139	-0.16984	0.09555	0.02704	0.00136	-0.01333	-9.96264	3.94325	-28.27441	-0.48772	0.34429	-0.14188	-0.01377	-0.00135	-0.00117	6.16404	2.69524	9.75666	-0.36746	0.75242	0.25067	-0.01208	0.00425	0.02117	-0.51038	-12.32611	-175.66663	-0.00342	-0.00303	0.00818	0.00007	0.00003	0.00007	103.40948	3.78554	152.05890	-0.14068	-0.00972	-0.04110	0.02535	-0.00067	-0.00272	29.90620
539			5.38000	7.83454	-7.99963	8.84010	0.78583	-0.17102	0.09636	0.03213	0.00031	-0.01176	-9.97985	3.95090	-28.25520	-0.48947	0.34137	-0.14217	-0.01577	-0.00386	-0.00948	6.14860	2.68151	9.69776	-0.37141	0.74937	0.25049	-0.01082	0.01395	0.03196	-0.49721	-12.31174	-175.67313	-0.00338	-0.00301	0.00811	0.00010	0.00012	0.00013	103.51711	3.83038	152.04124	-0.13918	-0.01013	-0.04159	0.02751	-0.00021	-0.00284	29.92967
540			5.39000	7.81899	-7.99167	8.90440	0.78812	-0.17118	0.09723	0.03358	-0.00072	-0.00964	-9.99451	3.96926	-28.20126	-0.49150	0.34030	-0.14256	-0.01511	-0.00559	-0.01737	6.13734	2.65837	9.61343	-0.36829	0.75001	0.24986	-0.00900	0.02083	0.04095	-0.48128	-12.28085	-175.68562	-0.00333	-0.00299	0.00808	0.00012	0.00019	0.00024	103.63564	3.86717	152.05370	-0.13712	-0.01041	-0.04218	0.02883	0.00037	-0.00267	29.94958
541			5.40000	7.80162	-7.98896	8.95445	0.78931	-0.17009	0.09827	0.03282	-0.00161	-0.00696	-10.00577	3.99367	-28.12064	-0.49424	0.33955	-0.14292	-0.01479	-0.00473	-0.02194	6.12911	2.62979	9.51423	-0.35855	0.75155	0.24853	-0.00792	0.02419	0.04302	-0.46361	-12.23781	-175.70793	-0.00326	-0.00298	0.00810	0.00014	0.00023	0.00040	103.76190	3.89124	152.09798	-0.13462	-0.01052	-0.04290	0.02924	0.00095	-0.00220	29.96498
542			5.41000	7.78284	-7.99141	8.98713	0.79129	-0.16734	0.09985	0.03158	-0.00230	-0.00380	-10.01690	4.01555	-28.03041	-0.49771	0.33725	-0.14345	-0.01649	-0.00091	-0.02212	6.12091	2.60051	9.41996	-0.34652	0.75001	0.24691	-0.00799	0.02468	0.03670	-0.44494	-12.19035	-175.74242	-0.00318	-0.00297	0.00817	0.00015	0.00023	0.00056	103.89236	3.89968	152.16850	-0.13184	-0.01039	-0.04349	0.02899	0.00135	-0.00145	29.97591
543			5.42000	7.76225	-7.99864	9.00019	0.79305	-0.16212	0.10093	0.02987	-0.00272	-0.00025	-10.03156	4.02744	-27.94677	-0.49947	0.33382	-0.14354	-0.01924	0.00445	-0.01881	6.11020	2.57414	9.34871	-0.34011	0.74282	0.24474	-0.00872	0.02351	0.02427	-0.42626	-12.14813	-175.78802	-0.00308	-0.00297	0.00825	0.00015	0.00018	0.00070	104.02431	3.89254	152.25189	-0.12909	-0.01013	-0.04388	0.02845	0.00145	-0.00051	29.98313
544			5.43000	7.74044	-8.01009	8.99263	0.79545	-0.15889	0.10191	0.02656	-0.00295	0.00334	-10.05044	4.02667	-27.87949	-0.49863	0.32709	-0.14333	-0.02082	0.00918	-0.01361	6.09644	2.55235	9.31070	-0.33983	0.73043	0.24232	-0.00906	0.02226	0.00914	-0.40957	-12.11948	-175.84102	-0.00298	-0.00296	0.00829	0.00013	0.00010	0.00078	104.15589	3.87297	152.33081	-0.12681	-0.00987	-0.04403	0.02782	0.00126	0.00041	29.98765
545			5.44000	7.71916	-8.02475	8.96552	0.79927	-0.15430	0.10416	0.02167	-0.00282	0.00664	-10.07146	4.01475	-27.83375	-0.49991	0.32290	-0.14484	-0.02056	0.01220	-0.00761	6.08138	2.53483	9.30943	-0.33974	0.72262	0.24249	-0.00823	0.02252	-0.00625	-0.39783	-12.10796	-175.89864	-0.00291	-0.00295	0.00826	0.00010	0.00002	0.00084	104.28507	3.84648	152.39136	-0.12523	-0.00970	-0.04379	0.02708	0.00090	0.00106	29.99049
546			5.45000	7.69955	-8.04068	8.92237	0.80367	-0.15089	0.10546	0.01732	-0.00231	0.00921	-10.09286	3.99456	-27.81251	-0.50049	0.31906	-0.14566	-0.02024	0.01351	-0.00119	6.06723	2.51997	9.34389	-0.34298	0.71529	0.24243	-0.00696	0.02503	-0.02037	-0.39511	-12.11111	-175.96031	-0.00289	-0.00291	0.00815	0.00005	-0.00004	0.00088	104.41015	3.81972	152.42749	-0.12427	-0.00961	-0.04308	0.02611	0.00050	0.00128	29.99256
547			5.46000	7.68078	-8.05557	8.86778	0.80910	-0.14770	0.10656	0.01557	-0.00145	0.01092	-10.11655	3.96860	-27.81598	-0.50171	0.31634	-0.14654	-0.02286	0.01383	0.00494	6.05372	2.50512	9.40950	-0.34716	0.71001	0.24294	-0.00690	0.02958	-0.03214	-0.40432	-12.12198	-176.02589	-0.00291	-0.00286	0.00797	-0.00001	-0.00006	0.00090	104.52910	3.79858	152.44063	-0.12372	-0.00958	-0.04203	0.02473	0.00014	0.00113	29.99395
548			5.47000	7.66123	-8.06756	8.80631	0.81497	-0.14472	0.10781	0.01633	-0.00041	0.01184	-10.14708	3.93843	-27.84177	-0.50620	0.31391	-0.14738	-0.02918	0.01407	0.01050	6.03764	2.48848	9.49984	-0.34482	0.70725	0.24349	-0.00888	0.03362	-0.04149	-0.42522	-12.13351	-176.09344	-0.00299	-0.00279	0.00776	-0.00006	-0.00005	0.00087	104.63976	3.78571	152.43608	-0.12335	-0.00957	-0.04081	0.02290	-0.00013	0.00085	29.99394
549			5.48000	7.64020	-8.07559	8.74225	0.81844	-0.14086	0.10901	0.01798	0.00059	0.01196	-10.18752	3.90363	-27.88746	-0.51235	0.31388	-0.14850	-0.03659	0.01505	0.01571	6.01552	2.47147	9.60960	-0.33811	0.70891	0.24466	-0.01194	0.03409	-0.04917	-0.45423	-12.14166	-176.15814	-0.00310	-0.00271	0.00756	-0.00009	-0.00003	0.00078	104.74040	3.77960	152.41907	-0.12318	-0.00955	-0.03962	0.02080	-0.00032	0.00071	29.99187
550			5.49000	7.61830	-8.07948	8.67980	0.82121	-0.13621	0.11052	0.01859	0.00126	0.01126	-10.23638	3.86288	-27.95165	-0.51827	0.31535	-0.15037	-0.04090	0.01635	0.02061	5.98704	2.45781	9.73489	-0.33557	0.71119	0.24695	-0.01415	0.02968	-0.05527	-0.48581	-12.14612	-176.21432	-0.00321	-0.00265	0.00740	-0.00011	-0.00002	0.00063	104.83042	3.77556	152.39351	-0.12325	-0.00953	-0.03856	0.01870	-0.00043	0.00084	29.98803
551			5.50000	7.59764	-8.08056	8.62399	0.82550	-0.13323	0.11142	0.01683	0.00127	0.00950	-10.28766	3.81723	-28.03181	-0.52339	0.31510	-0.15156	-0.03935	0.01636	0.02407	5.95604	2.45066	9.86991	-0.33920	0.70988	0.24863	-0.01414	0.02161	-0.05771	-0.51507	-12.14907	-176.25867	-0.00330	-0.00260	0.00732	-0.00011	-0.00002	0.00048	104.91055	3.76876	152.36256	-0.12367	-0.00950	-0.03772	0.01685	-0.00047	0.00114	29.98385
552			5.51000	7.58097	-8.08160	8.58048	0.83201	-0.13305	0.11156	0.01294	0.00057	0.00681	-10.33379	3.77183	-28.12049	-0.52852	0.31298	-0.15167	-0.03247	0.01402	0.02493	5.92780	2.45072	10.00332	-0.34456	0.70716	0.24919	-0.01175	0.01274	-0.05478	-0.53938	-12.15301	-176.29205	-0.00336	-0.00258	0.00729	-0.00009	-0.00002	0.00037	104.98234	3.75663	152.32982	-0.12445	-0.00945	-0.03702	0.01530	-0.00044	0.00146	29.98056
553			5.52000	7.56988	-8.08489	8.55333	0.83663	-0.13336	0.11167	0.00864	-0.00046	0.00366	-10.36969	3.73294	-28.20828	-0.53258	0.31247	-0.15199	-0.02341	0.00997	0.02371	5.90615	2.45616	10.12285	-0.34685	0.70840	0.25007	-0.00806	0.00528	-0.04794	-0.55853	-12.15916	-176.31900	-0.00339	-0.00258	0.00729	-0.00007	-0.00003	0.00033	105.04729	3.73887	152.29945	-0.12541	-0.00940	-0.03645	0.01402	-0.00035	0.00168	29.97848
554			5.53000	7.56394	-8.09049	8.54345	0.83824	-0.13320	0.11170	0.00527	-0.00130	0.00058	-10.39521	3.70370	-28.29013	-0.53451	0.31393	-0.15261	-0.01534	0.00562	0.02153	5.89178	2.46483	10.22290	-0.34737	0.71264	0.25131	-0.00449	-0.00015	-0.03965	-0.57389	-12.16725	-176.34479	-0.00340	-0.00258	0.00729	-0.00005	-0.00004	0.00033	105.10687	3.71661	152.27518	-0.12635	-0.00931	-0.03588	0.01299	-0.00023	0.00177	29.97778
555			5.54000	7.56204	-8.09679	8.54884	0.83892	-0.13254	0.11115	0.00310	-0.00172	-0.00202	-10.41264	3.68362	-28.36391	-0.53548	0.31619	-0.15275	-0.00951	0.00223	0.01849	5.88360	2.47497	10.30284	-0.34908	0.71625	0.25207	-0.00168	-0.00404	-0.03063	-0.58741	-12.17621	-176.37154	-0.00341	-0.00257	0.00727	-0.00005	-0.00004	0.00032	105.16245	3.69144	152.25783	-0.12718	-0.00919	-0.03528	0.01220	-0.00012	0.00176	29.97839
556			5.55000	7.56292	-8.10246	8.56630	0.84153	-0.13439	0.11071	0.00207	-0.00188	-0.00407	-10.42426	3.67070	-28.42537	-0.53640	0.31645	-0.15261	-0.00579	0.00035	0.01426	5.88030	2.48555	10.36088	-0.35201	0.71773	0.25241	0.00035	-0.00720	-0.02045	-0.60041	-12.18525	-176.39719	-0.00342	-0.00256	0.00724	-0.00005	-0.00004	0.00028	105.21495	3.66525	152.24609	-0.12780	-0.00911	-0.03482	0.01147	-0.00004	0.00168	29.97960
557			5.56000	7.56546	-8.10713	8.59315	0.84081	-0.13695	0.10962	0.00246	-0.00192	-0.00562	-10.43174	3.66300	-28.46917	-0.53427	0.31699	-0.15200	-0.00422	-0.00018	0.00905	5.88078	2.49592	10.39412	-0.35604	0.71918	0.25221	0.00157	-0.00925	-0.00945	-0.61280	-12.19452	-176.41766	-0.00343	-0.00256	0.00722	-0.00005	-0.00005	0.00020	105.26402	3.63956	152.23793	-0.12806	-0.00906	-0.03467	0.01052	-0.00001	0.00159	29.97979
558			5.57000	7.56817	-8.11069	8.62722	0.84184	-0.13974	0.10811	0.00453	-0.00183	-0.00663	-10.43761	3.65900	-28.49270	-0.53532	0.31550	-0.15026	-0.00542	0.00025	0.00371	5.88355	2.50460	10.40211	-0.35281	0.71960	0.25019	0.00169	-0.00935	0.00090	-0.62279	-12.20517	-176.42915	-0.00344	-0.00256	0.00723	-0.00004	-0.00005	0.00007	105.30813	3.61484	152.23077	-0.12805	-0.00902	-0.03472	0.00920	-0.00002	0.00155	29.97737
559			5.58000	7.56950	-8.11275	8.66552	0.84272	-0.14351	0.10702	0.00792	-0.00153	-0.00699	-10.44511	3.65699	-28.49692	-0.53680	0.31294	-0.14865	-0.00950	0.00148	-0.00056	5.88651	2.51030	10.38848	-0.34675	0.71978	0.24785	0.00071	-0.00761	0.00835	-0.62804	-12.21887	-176.42992	-0.00343	-0.00257	0.00727	-0.00002	-0.00007	-0.00006	105.34538	3.59082	152.22217	-0.12786	-0.00896	-0.03485	0.00756	-0.00006	0.00156	29.97132
560			5.59000	7.56821	-8.11293	8.70384	0.84442	-0.14395	0.10777	0.01201	-0.00095	-0.00667	-10.45755	3.65444	-28.48743	-0.54029	0.31379	-0.14948	-0.01574	0.00351	-0.00272	5.88762	2.51269	10.36243	-0.33929	0.72563	0.24830	-0.00093	-0.00457	0.01086	-0.62676	-12.23684	-176.42036	-0.00339	-0.00260	0.00735	0.00001	-0.00009	-0.00017	105.37457	3.56739	152.20967	-0.12774	-0.00891	-0.03510	0.00582	-0.00013	0.00160	29.96188
561			5.60000	7.56337	-8.11091	8.73757	0.84617	-0.14135	0.10858	0.01545	0.00085	-0.00573	-10.47705	3.64818	-28.47407	-0.54349	0.31505	-0.15056	-0.02217	0.00605	-0.00246	5.88558	2.51234	10.33786	-0.33519	0.72924	0.24900	-0.00242	-0.00071	0.00792	-0.61883	-12.25957	-176.40366	-0.00333	-0.00263	0.00744	0.00004	-0.00011	-0.00024	105.39570	3.54476	152.19206	-0.12769	-0.00886	-0.03545	0.00426	-0.00021	0.00166	29.94979
562			5.61000	7.55440	-8.10611	8.76322	0.84835	-0.13970	0.10888	0.02070	0.00086	-0.00409	-10.50287	3.63621	-28.46499	-0.54581	0.31245	-0.15053	-0.02634	0.00848	-0.00095	5.88094	2.51006	10.32602	-0.33465	0.72507	0.24828	-0.00292	0.00307	0.00212	-0.60583	-12.28662	-176.38383	-0.00327	-0.00267	0.00752	0.00006	-0.00013	-0.00026	105.41026	3.52301	152.16908	-0.12774	-0.00885	-0.03584	0.00317	-0.00029	0.00173	29.93568
563			5.62000	7.54135	-8.09827	8.77970	0.84973	-0.13971	0.10973	0.02435	0.00177	-0.00254	-10.53153	3.61892	-28.46124	-0.54746	0.30843	-0.15085	-0.02687	0.01021	0.00005	5.87598	2.50651	10.32861	-0.33528	0.71898	0.24813	-0.00202	0.00584	-0.00284	-0.59023	-12.31702	-176.36389	-0.00322	-0.00270	0.00756	0.00007	-0.00015	-0.00026	105.42104	3.50117	152.14149	-0.12777	-0.00885	-0.03616	0.00280	-0.00035	0.00191	29.92007
564			5.63000	7.52504	-8.08826	8.78791	0.85011	-0.14028	0.10997	0.02662	0.00230	-0.00115	-10.55871	3.59882	-28.45845	-0.54895	0.30382	-0.15038	-0.02371	0.01062	-0.00027	5.87343	2.50214	10.34005	-0.33416	0.71265	0.24720	0.00037	0.00745	-0.00520	-0.57397	-12.34955	-176.34340	-0.00321	-0.00271	0.00755	0.00007	-0.00016	-0.00030	105.43175	3.47671	152.10973	-0.12763	-0.00885	-0.03642	0.00321	-0.00040	0.00226	29.90402
565			5.64000	7.50680	-8.07806	8.78920	0.84792	-0.13802	0.11025	0.02666	0.00226	0.00010	-10.58043	3.57993	-28.45185	-0.54953	0.30369	-0.15079	-0.01699	0.00915	-0.00184	5.87614	2.49705	10.35382	-0.33321	0.71258	0.24783	0.00426	0.00883	-0.00513	-0.55723	-12.38403	-176.31828	-0.00322	-0.00270	0.00752	0.00006	-0.00017	-0.00040	105.44575	3.44619	152.07295	-0.12734	-0.00882	-0.03663	0.00430	-0.00046	0.00286	29.88916
566			5.65000	7.48852	-8.06977	8.78440	0.84406	-0.13476	0.11064	0.02349	0.00163	0.00125	-10.59287	3.56745	-28.43833	-0.54874	0.30505	-0.15158	-0.00704	0.00529	-0.00426	5.88699	2.49044	10.36511	-0.33196	0.71451	0.24902	0.00934	0.01082	-0.00331	-0.53857	-12.42199	-176.28238	-0.00326	-0.00269	0.00751	0.00007	-0.00019	-0.00056	105.46557	3.40616	152.02863	-0.12704	-0.00877	-0.03683	0.00578	-0.00054	0.00370	29.87708
567			5.66000	7.47285	-8.06597	8.77446	0.84208	-0.13317	0.11146	0.01689	0.00045	0.00220	-10.59293	3.56631	-28.41644	-0.54899	0.30546	-0.15239	0.00438	-0.00036	-0.00706	5.90765	2.48136	10.37075	-0.32907	0.71554	0.25007	0.01432	0.01303	-0.00031	-0.51561	-12.46593	-176.23093	-0.00331	-0.00269	0.00752	0.00007	-0.00022	-0.00076	105.49200	3.35410	151.97379	-0.12700	-0.00873	-0.03706	0.00731	-0.00065	0.00464	29.86857
568			5.67000	7.46228	-8.06889	8.76124	0.84055	-0.13381	0.11170	0.00983	-0.00058	0.00252	-10.58050	3.57854	-28.38632	-0.54713	0.30544	-0.15258	0.01383	-0.00600	-0.00944	5.93672	2.46983	10.36867	-0.32967	0.71446	0.25035	0.01764	0.01408	0.00301	-0.48751	-12.51682	-176.16443	-0.00335	-0.00270	0.00756	0.00008	-0.00025	-0.00091	105.52449	3.29080	151.90788	-0.12739	-0.00874	-0.03737	0.00854	-0.00075	0.00538	29.86391
569			5.68000	7.45763	-8.07848	8.74719	0.83999	-0.13601	0.11105	0.00091	-0.00232	0.00282	-10.55985	3.60146	-28.35079	-0.54585	0.30529	-0.15167	0.01779	-0.00974	-0.01040	5.96944	2.45748	10.35938	-0.32892	0.71293	0.24936	0.01761	0.01291	0.00529	-0.45657	-12.57097	-176.09062	-0.00337	-0.00273	0.00761	0.00008	-0.00025	-0.00093	105.56088	3.22144	151.83501	-0.12799	-0.00879	-0.03768	0.00915	-0.00078	0.00560	29.86272
570			5.69000	7.45732	-8.09207	8.73472	0.84099	-0.13771	0.11071	-0.00265	-0.00297	0.00243	-10.53872	3.62888	-28.31562	-0.54765	0.30516	-0.15079	0.01470	-0.01067	-0.00996	5.99900	2.44666	10.34662	-0.32498	0.71069	0.24827	0.01391	0.00934	0.00629	-0.42802	-12.62092	-176.02191	-0.00338	-0.00274	0.00764	0.00007	-0.00021	-0.00080	105.59830	3.15426	151.76355	-0.12838	-0.00883	-0.03789	0.00897	-0.00072	0.00516	29.86391
571			5.70000	7.45815	-8.10622	8.72521	0.84060	-0.13752	0.11050	-0.00138	-0.00288	0.00187	-10.52484	3.65468	-28.28356	-0.54857	0.30795	-0.15072	0.00627	-0.00929	-0.00992	6.01967	2.43946	10.33204	-0.32686	0.71032	0.24868	0.00845	0.00359	0.00834	-0.40701	-12.65972	-175.96906	-0.00337	-0.00274	0.00763	0.00004	-0.00015	-0.00056	105.63358	3.09654	151.70227	-0.12831	-0.00882	-0.03796	0.00804	-0.00058	0.00423	29.86547
572			5.71000	7.45690	-8.11835	8.71842	0.84125	-0.13625	0.11093	0.00332	-0.00227	0.00142	-10.52130	3.67664	-28.24761	-0.55087	0.31137	-0.15140	-0.00274	-0.00695	-0.01244	6.03023	2.43687	10.30897	-0.32910	0.71245	0.25015	0.00365	-0.00335	0.01434	-0.39596	-12.68449	-175.93648	-0.00337	-0.00273	0.00758	0.00001	-0.00009	-0.00031	105.66426	3.05170	151.65620	-0.12780	-0.00877	-0.03796	0.00666	-0.00041	0.00314	29.86528
573			5.72000	7.45191	-8.12703	8.71298	0.84003	-0.13575	0.11128	0.00900	-0.00137	0.00120	-10.52489	3.69704	-28.19549	-0.55067	0.31435	-0.15212	-0.00802	-0.00510	-0.01727	6.03520	2.43792	10.26608	-0.33224	0.71542	0.25137	0.00175	-0.00945	0.02366	-0.39409	-12.69639	-175.92162	-0.00337	-0.00271	0.00752	-0.00002	-0.00003	-0.00012	105.68918	3.01959	151.62529	-0.12708	-0.00871	-0.03788	0.00517	-0.00025	0.00216	29.86235
574			5.73000	7.44309	-8.13144	8.70757	0.84018	-0.13581	0.11159	0.01400	-0.00027	0.00112	-10.52994	3.71870	-28.12282	-0.55034	0.31511	-0.15240	-0.00868	-0.00420	-0.02148	6.04091	2.44059	10.20002	-0.33247	0.71667	0.25122	0.00293	-0.01260	0.03147	-0.39830	-12.69918	-175.91782	-0.00336	-0.00267	0.00743	-0.00003	-0.00000	-0.00002	105.70823	2.99773	151.60635	-0.12636	-0.00864	-0.03771	0.00371	-0.00014	0.00144	29.85682
575			5.74000	7.43123	-8.13075	8.70179	0.83950	-0.13623	0.11169	0.01775	0.00093	0.00104	-10.53281	3.74158	-28.03918	-0.54965	0.31647	-0.15254	-0.00682	-0.00387	-0.02220	6.05146	2.44284	10.12110	-0.33033	0.71931	0.25071	0.00569	-0.01220	0.03330	-0.40455	-12.69726	-175.91809	-0.00335	-0.00264	0.00736	-0.00003	0.00001	0.00000	105.72125	2.98245	151.59561	-0.12577	-0.00858	-0.03747	0.00223	-0.00006	0.00098	29.84952
576			5.75000	7.41720	-8.12509	8.69583	0.83480	-0.13601	0.11167	0.01994	0.00187	0.00099	-10.53362	3.76298	-27.96110	-0.54719	0.32131	-0.15325	-0.00500	-0.00356	-0.01912	6.06720	2.44387	10.04649	-0.33035	0.72476	0.25138	0.00845	-0.00934	0.02867	-0.40965	-12.69426	-175.91817	-0.00333	-0.00262	0.00731	-0.00002	0.00001	-0.00001	105.72779	2.97097	151.59113	-0.12539	-0.00851	-0.03723	0.00070	0.00001	0.00068	29.84155
577			5.76000	7.40213	-8.11644	8.68954	0.83293	-0.13538	0.11215	0.02057	0.00222	0.00111	-10.53420	3.78020	-27.90067	-0.54829	0.32439	-0.15390	-0.00446	-0.00304	-0.01386	6.08639	2.44372	9.98944	-0.32719	0.72775	0.25204	0.01026	-0.00562	0.02004	-0.41216	-12.69270	-175.91675	-0.00329	-0.00262	0.00731	-0.00001	0.00000	-0.00002	105.72742	2.96177	151.59189	-0.12530	-0.00844	-0.03711	-0.00093	0.00007	0.00045	29.83431
578			5.77000	7.38695	-8.10791	8.68200	0.83241	-0.13524	0.11288	0.01999	0.00193	0.00147	-10.53637	3.79242	-27.86135	-0.55027	0.32536	-0.15441	-0.00536	-0.00249	-0.00840	6.10705	2.44301	9.95486	-0.32405	0.72767	0.25261	0.01092	-0.00253	0.01052	-0.41207	-12.69401	-175.91510	-0.00326	-0.00263	0.00735	0.00000	-0.00001	-0.00001	105.71956	2.95489	151.59692	-0.12545	-0.00836	-0.03709	-0.00264	0.00011	0.00023	29.82893
579			5.78000	7.37220	-8.10218	8.67245	0.83148	-0.13529	0.11269	0.01885	0.00113	0.00196	-10.54140	3.80022	-27.84088	-0.55083	0.32581	-0.15408	-0.00754	-0.00216	-0.00384	6.12706	2.44261	9.94153	-0.32400	0.72607	0.25255	0.01045	-0.00055	0.00213	-0.41067	-12.69826	-175.91510	-0.00323	-0.00266	0.00740	0.00001	-0.00002	0.00002	105.70398	2.95100	151.60442	-0.12590	-0.00830	-0.03711	-0.00435	0.00012	-0.00002	29.82555
580			5.79000	7.35797	-8.10099	8.66076	0.82951	-0.13554	0.11201	0.02130	-0.00026	0.00224	-10.55029	3.80511	-27.83459	-0.54948	0.32621	-0.15350	-0.01088	-0.00244	-0.00080	6.14443	2.44284	9.94513	-0.32665	0.72422	0.25246	0.00894	0.00101	-0.00395	-0.40991	-12.70413	-175.91879	-0.00322	-0.00268	0.00745	0.00000	-0.00003	0.00008	105.68084	2.95102	151.61311	-0.12660	-0.00826	-0.03708	-0.00598	0.00012	-0.00033	29.82356
581			5.80000	7.34465	-8.10501	8.64719	0.82897	-0.13356	0.11227	0.01550	-0.00103	0.00289	-10.56380	3.80974	-27.83656	-0.55068	0.32876	-0.15415	-0.01555	-0.00366	0.00046	6.15766	2.44294	9.95955	-0.32730	0.72598	0.25399	0.00648	0.00307	-0.00702	-0.41206	-12.70898	-175.92732	-0.00322	-0.00270	0.00748	-0.00001	-0.00001	0.00014	105.65079	2.95637	151.62291	-0.12740	-0.00823	-0.03701	-0.00748	0.00011	-0.00074	29.82254
582			5.81000	7.33254	-8.11354	8.63235	0.82883	-0.13159	0.11234	0.01426	-0.00180	0.00315	-10.58303	3.81700	-27.84034	-0.55249	0.33073	-0.15445	-0.02199	-0.00554	-0.00000	6.16574	2.44142	9.97717	-0.32637	0.72733	0.25500	0.00334	0.00612	-0.00661	-0.41867	-12.70998	-175.94041	-0.00325	-0.00271	0.00751	-0.00003	0.00001	0.00019	105.61462	2.96897	151.63432	-0.12826	-0.00822	-0.03695	-0.00879	0.00011	-0.00128	29.82258
583			5.82000	7.32068	-8.12466	8.61705	0.82657	-0.13140	0.11156	0.01496	-0.00216	0.00316	-10.60965	3.82860	-27.84009	-0.55024	0.33107	-0.15391	-0.02958	-0.00750	-0.00168	6.16808	2.43654	9.99013	-0.33044	0.72520	0.25481	0.00012	0.01027	-0.00319	-0.43043	-12.70493	-175.95679	-0.00329	-0.00272	0.00755	-0.00006	0.00004	0.00023	105.57360	2.99066	151.64812	-0.12916	-0.00828	-0.03699	-0.00983	0.00011	-0.00192	29.82404
584			5.83000	7.30755	-8.13640	8.60225	0.82395	-0.12987	0.11120	0.01681	-0.00220	0.00304	-10.64413	3.84483	-27.83282	-0.54970	0.33333	-0.15398	-0.03625	-0.00939	-0.00370	6.16549	2.42683	9.99317	-0.33161	0.72686	0.25526	-0.00227	0.01543	0.00153	-0.44681	-12.69262	-175.97575	-0.00333	-0.00273	0.00758	-0.00008	0.00008	0.00027	105.52901	3.02210	151.66547	-0.13007	-0.00838	-0.03714	-0.01059	0.00014	-0.00260	29.82705
585			5.84000	7.29321	-8.14786	8.58820	0.82248	-0.12772	0.11103	0.01747	-0.00215	0.00289	-10.68380	3.86543	-27.81898	-0.55124	0.33538	-0.15401	-0.03938	-0.01105	-0.00517	6.16042	2.41162	9.98592	-0.32925	0.72920	0.25536	-0.00308	0.02059	0.00547	-0.46687	-12.67247	-175.99840	-0.00336	-0.00275	0.00763	-0.00009	0.00012	0.00034	105.48243	3.06267	151.68843	-0.13100	-0.00852	-0.03737	-0.01101	0.00021	-0.00327	29.83188
586			5.85000	7.27933	-8.15933	8.57486	0.82085	-0.12775	0.11134	0.01558	-0.00224	0.00280	-10.72392	3.88905	-27.80198	-0.55158	0.33503	-0.15411	-0.03747	-0.01183	-0.00550	6.15567	2.39201	9.97221	-0.32682	0.72879	0.25514	-0.00227	0.02369	0.00714	-0.49013	-12.64390	-176.02785	-0.00338	-0.00276	0.00769	-0.00010	0.00016	0.00046	105.43562	3.11103	151.71996	-0.13179	-0.00866	-0.03765	-0.01107	0.00034	-0.00392	29.83850
587			5.86000	7.26773	-8.17148	8.56189	0.81708	-0.12762	0.11130	0.01158	-0.00238	0.00280	-10.75942	3.91280	-27.78626	-0.54946	0.33634	-0.15437	-0.03105	-0.01145	-0.00464	6.15363	2.37115	9.95802	-0.32807	0.72947	0.25538	-0.00030	0.02357	0.00618	-0.51665	-12.60662	-176.06775	-0.00339	-0.00278	0.00775	-0.00011	0.00020	0.00060	105.39027	3.16593	151.76312	-0.13225	-0.00875	-0.03785	-0.01074	0.00049	-0.00451	29.84648
588			5.87000	7.25936	-8.18415	8.54866	0.81641	-0.12636	0.11133	0.00697	-0.00231	0.00294	-10.78686	3.93381	-27.77539	-0.54982	0.33819	-0.15468	-0.02247	-0.00999	-0.00297	6.15560	2.35222	9.94860	-0.32912	0.73081	0.25585	0.00220	0.02062	0.00330	-0.54601	-12.56176	-176.11836	-0.00339	-0.00279	0.00779	-0.00011	0.00022	0.00071	105.34793	3.22568	151.81789	-0.13224	-0.00874	-0.03791	-0.00999	0.00061	-0.00486	29.85522
589			5.88000	7.25401	-8.19611	8.53429	0.81593	-0.12551	0.11107	0.00318	-0.00195	0.00311	-10.80521	3.95018	-27.77095	-0.55042	0.33902	-0.15448	-0.01375	-0.00802	-0.00095	6.16174	2.33741	9.94677	-0.32966	0.73044	0.25571	0.00464	0.01606	-0.00044	-0.57610	-12.51339	-176.17453	-0.00340	-0.00279	0.00781	-0.00010	0.00023	0.00074	105.31027	3.28641	151.87973	-0.13199	-0.00870	-0.03787	-0.00876	0.00067	-0.00483	29.86432
590			5.89000	7.25063	-8.20584	8.51875	0.81342	-0.12489	0.11048	0.00084	-0.00132	0.00320	-10.81536	3.96175	-27.77352	-0.54944	0.34038	-0.15417	-0.00609	-0.00634	0.00113	6.17154	2.32738	9.95325	-0.33099	0.73063	0.25566	0.00663	0.01157	-0.00421	-0.60369	-12.46737	-176.22794	-0.00341	-0.00279	0.00782	-0.00009	0.00021	0.00066	105.27898	3.34345	151.94151	-0.13186	-0.00869	-0.03783	-0.00712	0.00065	-0.00444	29.87367
591			5.90000	7.24831	-8.21233	8.50262	0.81152	-0.12601	0.11010	-0.00042	-0.00070	0.00322	-10.81876	3.96957	-27.78325	-0.54967	0.33868	-0.15334	-0.00021	-0.00524	0.00296	6.18385	2.32140	9.96751	-0.32790	0.72767	0.25467	0.00763	0.00804	-0.00736	-0.62601	-12.42801	-176.27208	-0.00343	-0.00279	0.00784	-0.00007	0.00017	0.00051	105.25531	3.39369	151.99776	-0.13194	-0.00872	-0.03787	-0.00514	0.00057	-0.00387	29.88300
592			5.91000	7.24654	-8.21643	8.48598	0.80774	-0.12602	0.10982	-0.00122	-0.00045	0.00342	-10.81754	3.97502	-27.79864	-0.54857	0.33932	-0.15315	0.00294	-0.00441	0.00394	6.19682	2.31836	9.98759	-0.32674	0.72679	0.25473	0.00743	0.00548	-0.00926	-0.64190	-12.39686	-176.30367	-0.00344	-0.00280	0.00788	-0.00004	0.00013	0.00035	105.24050	3.43664	152.04526	-0.13218	-0.00879	-0.03798	-0.00285	0.00047	-0.00329	29.89242
593			5.92000	7.24499	-8.22093	8.46732	0.80468	-0.12600	0.10943	-0.00178	-0.00076	0.00402	-10.81483	3.97868	-27.81508	-0.54789	0.34089	-0.15302	0.00267	-0.00316	0.00359	6.20819	2.31730	10.00990	-0.32630	0.72738	0.25503	0.00596	0.00347	-0.00944	-0.65161	-12.37381	-176.32286	-0.00346	-0.00281	0.00792	-0.00002	0.00009	0.00020	105.23570	3.47347	152.08275	-0.13259	-0.00889	-0.03815	-0.00031	0.00035	-0.00278	29.90296
594			5.93000	7.24315	-8.22856	8.44462	0.80409	-0.12555	0.10939	-0.00166	-0.00134	0.00499	-10.81393	3.98040	-27.82711	-0.54931	0.34149	-0.15294	-0.00044	-0.00127	0.00223	6.21604	2.31751	10.03039	-0.32426	0.72705	0.25505	0.00371	0.00181	-0.00839	-0.65626	-12.35805	-176.33229	-0.00347	-0.00283	0.00797	-0.00001	0.00006	0.00009	105.24174	3.50552	152.11053	-0.13318	-0.00902	-0.03831	0.00235	0.00024	-0.00237	29.91614
595			5.94000	7.24008	-8.23963	8.41652	0.80104	-0.12433	0.10981	0.00023	-0.00166	0.00617	-10.81695	3.97972	-27.83232	-0.54885	0.34444	-0.15394	-0.00481	0.00096	0.00074	6.21977	2.31854	10.04770	-0.32512	0.72944	0.25635	0.00165	0.00089	-0.00753	-0.65759	-12.34815	-176.33626	-0.00347	-0.00284	0.00801	-0.00000	0.00004	0.00004	105.25881	3.53411	152.13039	-0.13380	-0.00914	-0.03839	0.00506	0.00014	-0.00206	29.93307
596			5.95000	7.23386	-8.25190	8.38201	0.79763	-0.12410	0.10942	0.00487	-0.00143	0.00748	-10.82431	3.97624	-27.83190	-0.54828	0.34612	-0.15384	-0.00907	0.00336	-0.00029	6.22049	2.31976	10.06403	-0.32469	0.73069	0.25622	0.00034	0.00107	-0.00795	-0.65788	-12.34293	-176.33801	-0.00348	-0.00285	0.00802	-0.00000	0.00002	0.00002	105.28713	3.55998	152.14417	-0.13423	-0.00925	-0.03834	0.00772	0.00007	-0.00178	29.95394
597			5.96000	7.22207	-8.26258	8.33971	0.79485	-0.12524	0.10847	0.01185	-0.00076	0.00899	-10.83562	3.96920	-27.82813	-0.54660	0.34430	-0.15261	-0.01276	0.00591	-0.00085	6.21953	2.32072	10.08326	-0.32510	0.72632	0.25433	-0.00025	0.00204	-0.00980	-0.65848	-12.34183	-176.33846	-0.00350	-0.00284	0.00798	-0.00000	-0.00000	-0.00001	105.32613	3.58296	152.15315	-0.13439	-0.00934	-0.03812	0.01010	0.00002	-0.00147	29.97737
598			5.97000	7.20323	-8.27075	8.28774	0.79190	-0.12476	0.10814	0.01921	-0.00008	0.01085	-10.85037	3.95811	-27.82195	-0.54419	0.34386	-0.15240	-0.01589	0.00856	-0.00127	6.21781	2.32135	10.10833	-0.32813	0.72294	0.25374	-0.00052	0.00337	-0.01263	-0.65908	-12.34452	-176.33604	-0.00353	-0.00282	0.00790	-0.00001	-0.00002	-0.00008	105.37418	3.60171	152.15858	-0.13406	-0.00939	-0.03775	0.01207	-0.00000	-0.00104	30.00123
599			5.98000	7.17771	-8.27771	8.22456	0.79087	-0.12311	0.10809	0.02476	0.00020	0.01294	-10.86805	3.94298	-27.81332	-0.54349	0.34386	-0.15251	-0.01833	0.01105	-0.00169	6.21537	2.32158	10.14059	-0.33041	0.72092	0.25364	-0.00093	0.00502	-0.01581	-0.65800	-12.35080	-176.32724	-0.00356	-0.00278	0.00780	-0.00000	-0.00004	-0.00019	105.42983	3.61348	152.16118	-0.13317	-0.00939	-0.03725	0.01366	-0.00002	-0.00043	30.02374
600			5.99000	7.14752	-8.28602	8.15001	0.79102	-0.11855	0.10835	0.02677	-0.00008	0.01501	-10.88768	3.92433	-27.80250	-0.54480	0.34684	-0.15341	-0.01929	0.01297	-0.00192	6.21168	2.32115	10.18024	-0.33210	0.72386	0.25484	-0.00136	0.00745	-0.01918	-0.65302	-12.36053	-176.30708	-0.00358	-0.00274	0.00769	0.00001	-0.00005	-0.00036	105.49181	3.61518	152.15979	-0.13193	-0.00933	-0.03677	0.01490	-0.00005	0.00034	30.04351
601			6.00000	7.11599	-8.29826	8.06547	0.79068	-0.11524	0.10875	0.02461	-0.00082	0.01685	-10.90710	3.90360	-27.79112	-0.54517	0.34737	-0.15401	-0.01737	0.01340	-0.00150	6.20715	2.31918	10.22768	-0.33255	0.72481	0.25538	-0.00098	0.01125	-0.02307	-0.64256	-12.37418	-176.27197	-0.00359	-0.00271	0.00762	0.00003	-0.00007	-0.00055	105.55869	3.60484	152.15236	-0.13068	-0.00928	-0.03644	0.01570	-0.00010	0.00118	30.05998
602			6.01000	7.08630	-8.31606	7.97299	0.78968	-0.11552	0.10827	0.01918	-0.00182	0.01827	-10.92287	3.88301	-27.78316	-0.54446	0.34348	-0.15282	-0.01200	0.01183	-0.00014	6.20405	2.31466	10.28514	-0.33074	0.72107	0.25350	0.00105	0.01658	-0.02780	-0.62660	-12.39171	-176.22282	-0.00358	-0.00269	0.00758	0.00004	-0.00008	-0.00068	105.62812	3.58273	152.13832	-0.12972	-0.00927	-0.03630	0.01585	-0.00013	0.00186	30.07296
603			6.02000	7.06043	-8.33999	7.87380	0.78836	-0.11221	0.10850	0.01221	-0.00275	0.01971	-10.93178	3.86504	-27.78262	-0.54606	0.34455	-0.15304	-0.00430	0.00898	0.00174	6.20562	2.30657	10.35558	-0.32796	0.72313	0.25380	0.00456	0.02294	-0.03365	-0.60747	-12.41108	-176.16681	-0.00355	-0.00268	0.00757	0.00004	-0.00008	-0.00069	105.69672	3.55282	152.12082	-0.12919	-0.00932	-0.03635	0.01508	-0.00012	0.00211	30.08248
604			6.03000	7.03878	-8.36951	7.76774	0.78885	-0.10693	0.11016	0.00497	-0.00344	0.02154	-10.93237	3.85123	-27.79031	-0.55014	0.34784	-0.15489	0.00379	0.00572	0.00328	6.21376	2.29495	10.44024	-0.32294	0.72875	0.25634	0.00833	0.02852	-0.03986	-0.58914	-12.42773	-176.11577	-0.00350	-0.00267	0.00756	0.00004	-0.00006	-0.00056	105.75990	3.52252	152.10637	-0.12880	-0.00937	-0.03638	0.01327	-0.00004	0.00177	30.08808
605			6.04000	7.02114	-8.40406	7.65357	0.79048	-0.10132	0.11183	-0.00210	-0.00392	0.02363	-10.92525	3.84192	-27.80295	-0.55345	0.34886	-0.15635	0.01001	0.00315	0.00358	6.22788	2.28129	10.53773	-0.31844	0.72943	0.25823	0.01107	0.03096	-0.04479	-0.57580	-12.43614	-176.08054	-0.00346	-0.00266	0.00753	0.00003	-0.00001	-0.00032	105.81354	3.50037	152.10127	-0.12822	-0.00936	-0.03628	0.01072	0.00008	0.00089	30.08907
606			6.05000	7.00711	-8.44311	7.53029	0.79051	-0.09609	0.11243	-0.00804	-0.00407	0.02542	-10.91324	3.83610	-27.81417	-0.55368	0.34814	-0.15663	0.01212	0.00237	0.00217	6.24551	2.26817	10.64329	-0.31815	0.72345	0.25853	0.01198	0.02838	-0.04666	-0.56996	-12.43222	-176.06555	-0.00342	-0.00265	0.00747	0.00000	0.00005	-0.00007	105.85577	3.49307	152.10770	-0.12747	-0.00933	-0.03615	0.00801	0.00017	-0.00031	30.08616
607			6.06000	6.99550	-8.48379	7.39955	0.78965	-0.09368	0.11180	-0.01104	-0.00368	0.02619	-10.90111	3.83126	-27.81711	-0.55131	0.34631	-0.15568	0.00883	0.00383	-0.00075	6.26268	2.25910	10.74840	-0.32266	0.71438	0.25752	0.01045	0.02065	-0.04407	-0.57179	-12.41436	-176.06885	-0.00339	-0.00262	0.00741	-0.00002	0.00011	0.00013	105.88693	3.50424	152.12410	-0.12669	-0.00936	-0.03613	0.00551	0.00022	-0.00159	30.08149
608			6.07000	6.98422	-8.52045	7.26643	0.79031	-0.09411	0.11020	-0.01033	-0.00267	0.02551	-10.89436	3.82469	-27.80634	-0.54764	0.34320	-0.15375	0.00081	0.00701	-0.00456	6.27477	2.25662	10.84200	-0.33084	0.70515	0.25546	0.00626	0.00964	-0.03685	-0.57929	-12.38391	-176.08510	-0.00337	-0.00259	0.00734	-0.00003	0.00016	0.00024	105.90805	3.53398	152.14796	-0.12598	-0.00944	-0.03616	0.00336	0.00024	-0.00271	30.07731
609			6.08000	6.97163	-8.54834	7.13728	0.79168	-0.09424	0.10921	-0.00720	-0.00132	0.02385	-10.89690	3.81470	-27.77923	-0.54692	0.34277	-0.15277	-0.00941	0.01076	-0.00846	6.27779	2.26158	10.91456	-0.33435	0.70419	0.25470	0.00009	-0.00218	-0.02695	-0.58919	-12.34537	-176.10703	-0.00336	-0.00257	0.00728	-0.00003	0.00018	0.00027	105.92068	3.57860	152.17622	-0.12544	-0.00952	-0.03616	0.00162	0.00024	-0.00346	30.07504
610			6.09000	6.95762	-8.56679	7.01723	0.79238	-0.09156	0.10850	-0.00425	-0.00023	0.02152	-10.90947	3.80136	-27.73705	-0.54926	0.34640	-0.15266	-0.01853	0.01380	-0.01137	6.27032	2.27338	10.96223	-0.33172	0.71253	0.25511	-0.00592	-0.01277	-0.01712	-0.59784	-12.30520	-176.12723	-0.00336	-0.00256	0.00726	-0.00002	0.00017	0.00022	105.92645	3.63172	152.20563	-0.12530	-0.00962	-0.03619	0.00023	0.00022	-0.00379	30.07526
611			6.10000	6.94385	-8.57871	6.90946	0.79297	-0.08875	0.10799	-0.00349	0.00029	0.01882	-10.92942	3.78604	-27.68655	-0.55228	0.35026	-0.15281	-0.02350	0.01495	-0.01208	6.25440	2.29038	10.98882	-0.32706	0.72267	0.25556	-0.00973	-0.02027	-0.01004	-0.60263	-12.26933	-176.14105	-0.00335	-0.00257	0.00728	-0.00000	0.00014	0.00013	105.92651	3.68667	152.23445	-0.12553	-0.00977	-0.03635	-0.00097	0.00022	-0.00377	30.07789
612			6.11000	6.93269	-8.58717	6.81626	0.79044	-0.08792	0.10681	-0.00544	0.00043	0.01560	-10.95173	3.77051	-27.63863	-0.55133	0.35402	-0.15260	-0.02255	0.01389	-0.00991	6.23458	2.31024	11.00349	-0.32714	0.73117	0.25564	-0.01099	-0.02370	-0.00693	-0.60279	-12.24110	-176.14771	-0.00335	-0.00259	0.00732	0.00001	0.00011	0.00006	105.92134	3.73877	152.26324	-0.12599	-0.00997	-0.03664	-0.00212	0.00027	-0.00354	30.08194
613			6.12000	6.92654	-8.59341	6.74072	0.78902	-0.08742	0.10565	-0.00973	0.00041	0.01182	-10.97091	3.75605	-27.60480	-0.55069	0.35719	-0.15235	-0.01605	0.01097	-0.00524	6.21482	2.33068	11.01567	-0.32937	0.73657	0.25563	-0.01031	-0.02353	-0.00700	-0.59931	-12.22131	-176.14940	-0.00334	-0.00261	0.00738	0.00003	0.00007	0.00001	105.91113	3.78473	152.29440	-0.12639	-0.01014	-0.03698	-0.00328	0.00036	-0.00319	30.08537
614			6.13000	6.92749	-8.59731	6.68685	0.78554	-0.08833	0.10446	-0.01536	0.00037	0.00749	-10.98214	3.74345	-27.59312	-0.54844	0.35857	-0.15175	-0.00532	0.00687	0.00074	6.19759	2.35003	11.03073	-0.33276	0.73670	0.25505	-0.00849	-0.02116	-0.00829	-0.59348	-12.20924	-176.14818	-0.00334	-0.00264	0.00744	0.00003	0.00004	-0.00003	105.89600	3.82267	152.32956	-0.12666	-0.01025	-0.03730	-0.00439	0.00047	-0.00277	30.08597
615			6.14000	6.93653	-8.59860	6.65760	0.77905	-0.08980	0.10259	-0.02059	0.00032	0.00303	-10.98212	3.73343	-27.60612	-0.54490	0.35984	-0.15037	0.00750	0.00223	0.00615	6.18422	2.36743	11.04916	-0.33522	0.73564	0.25388	-0.00582	-0.01805	-0.00849	-0.58630	-12.20363	-176.14453	-0.00334	-0.00266	0.00750	0.00004	0.00001	-0.00007	105.87634	3.85212	152.36830	-0.12679	-0.01029	-0.03761	-0.00529	0.00054	-0.00232	30.08217
616			6.15000	6.95264	-8.59738	6.65241	0.76927	-0.09320	0.10033	-0.02413	0.00028	-0.00089	-10.96928	3.72755	-27.63788	-0.53830	0.36162	-0.14877	0.02019	-0.00258	0.00879	6.17624	2.38211	11.06584	-0.33951	0.73566	0.25302	-0.00260	-0.01511	-0.00526	-0.57817	-12.20359	-176.13715	-0.00334	-0.00269	0.00758	0.00004	-0.00001	-0.00013	105.85337	3.87399	152.40721	-0.12682	-0.01030	-0.03802	-0.00583	0.00053	-0.00187	30.07423
617			6.16000	6.97393	-8.59397	6.66735	0.75950	-0.09653	0.09829	-0.02626	0.00028	-0.00387	-10.94356	3.72859	-27.67425	-0.53215	0.36326	-0.14721	0.03112	-0.00739	0.00733	6.17458	2.39339	11.07034	-0.34138	0.73611	0.25228	0.00060	-0.01288	0.00294	-0.56912	-12.20891	-176.12439	-0.00332	-0.00272	0.00768	0.00004	-0.00004	-0.00021	105.82857	3.89010	152.44080	-0.12686	-0.01029	-0.03853	-0.00604	0.00041	-0.00146	30.06354
618			6.17000	6.99897	-8.58862	6.69730	0.75025	-0.10174	0.09616	-0.02784	0.00037	-0.00599	-10.90621	3.73958	-27.69843	-0.52553	0.36400	-0.14531	0.03944	-0.01191	0.00217	6.17890	2.40060	11.05041	-0.34319	0.73572	0.25096	0.00310	-0.01155	0.01582	-0.55909	-12.21929	-176.10562	-0.00328	-0.00276	0.00778	0.00003	-0.00006	-0.00028	105.80265	3.90324	152.46324	-0.12713	-0.01030	-0.03901	-0.00618	0.00020	-0.00114	30.05155
619			6.18000	7.02707	-8.58112	6.73844	0.74465	-0.10562	0.09491	-0.02932	0.00055	-0.00762	-10.85911	3.76213	-27.69820	-0.52141	0.36673	-0.14450	0.04506	-0.01581	-0.00494	6.18802	2.40350	10.99651	-0.34499	0.73821	0.25071	0.00464	-0.01155	0.03154	-0.54872	-12.23353	-176.08261	-0.00324	-0.00280	0.00787	0.00003	-0.00007	-0.00031	105.77495	3.91653	152.47099	-0.12775	-0.01035	-0.03935	-0.00651	-0.00006	-0.00097	30.03902
620			6.19000	7.05775	-8.57140	6.78886	0.73712	-0.10995	0.09256	-0.03026	0.00073	-0.00887	-10.80525	3.79543	-27.66921	-0.51615	0.37042	-0.14271	0.04711	-0.01845	-0.01159	6.20039	2.40289	10.90502	-0.34516	0.74160	0.24896	0.00502	-0.01325	0.04631	-0.53948	-12.24940	-176.05902	-0.00320	-0.00283	0.00793	0.00002	-0.00007	-0.00029	105.74430	3.93229	152.46429	-0.12875	-0.01045	-0.03948	-0.00712	-0.00030	-0.00095	30.02627
621			6.20000	7.09039	-8.56009	6.84768	0.72599	-0.11873	0.08919	-0.03049	0.00079	-0.00976	-10.74914	3.83561	-27.61731	-0.50706	0.37130	-0.13947	0.04502	-0.01912	-0.01537	6.21368	2.40084	10.78222	-0.34421	0.74205	0.24494	0.00398	-0.01675	0.05558	-0.53312	-12.26418	-176.03957	-0.00317	-0.00285	0.00796	0.00001	-0.00007	-0.00022	105.70999	3.95193	152.44730	-0.12991	-0.01057	-0.03949	-0.00783	-0.00045	-0.00109	30.01347
622			6.21000	7.12445	-8.54839	6.91371	0.71508	-0.12715	0.08628	-0.03070	0.00064	-0.01026	-10.69590	3.87695	-27.55585	-0.49880	0.37251	-0.13671	0.04026	-0.01827	-0.01582	6.22460	2.40047	10.64352	-0.34058	0.74474	0.24141	0.00171	-0.02156	0.05774	-0.53066	-12.27592	-176.02673	-0.00316	-0.00287	0.00797	-0.00001	-0.00005	-0.00014	105.67255	3.97600	152.42525	-0.13099	-0.01071	-0.03955	-0.00833	-0.00054	-0.00129	30.00050
623			6.22000	7.15981	-8.53743	6.98371	0.70618	-0.13465	0.08472	-0.03169	0.00037	-0.01027	-10.64853	3.91546	-27.49716	-0.49271	0.37423	-0.13538	0.03508	-0.01693	-0.01408	6.23100	2.40411	10.50592	-0.33582	0.74975	0.23967	-0.00073	-0.02637	0.05402	-0.53141	-12.28463	-176.01950	-0.00318	-0.00288	0.00798	-0.00001	-0.00004	-0.00009	105.63399	4.00354	152.40189	-0.13187	-0.01087	-0.03973	-0.00826	-0.00057	-0.00144	29.98756
624			6.23000	7.19651	-8.52795	7.05270	0.69841	-0.14022	0.08369	-0.03334	0.00012	-0.00965	-10.60695	3.94992	-27.44806	-0.48607	0.37732	-0.13513	0.03069	-0.01579	-0.01132	6.23308	2.41252	10.38218	-0.33678	0.75492	0.23952	-0.00251	-0.02991	0.04648	-0.53323	-12.29219	-176.01366	-0.00320	-0.00289	0.00798	-0.00001	-0.00004	-0.00011	105.59752	4.03193	152.37886	-0.13246	-0.01103	-0.04000	-0.00743	-0.00056	-0.00139	29.97555
625			6.24000	7.23414	-8.51991	7.11613	0.69533	-0.14513	0.08258	-0.03475	0.00007	-0.00861	-10.57028	3.98028	-27.41141	-0.48115	0.37933	-0.13474	0.02726	-0.01471	-0.00805	6.23198	2.42511	10.27974	-0.34265	0.75692	0.23931	-0.00353	-0.03130	0.03691	-0.53335	-12.30076	-176.00386	-0.00321	-0.00289	0.00799	-0.00001	-0.00005	-0.00019	105.56652	4.05744	152.35632	-0.13280	-0.01118	-0.04035	-0.00590	-0.00053	-0.00108	29.96577
626			6.25000	7.27153	-8.51232	7.17249	0.69365	-0.14944	0.08177	-0.03451	0.00029	-0.00769	-10.53792	4.00617	-27.38876	-0.47898	0.38025	-0.13434	0.02465	-0.01370	-0.00453	6.22893	2.44044	10.20117	-0.34663	0.75701	0.23902	-0.00379	-0.03024	0.02726	-0.52932	-12.31186	-175.98653	-0.00321	-0.00290	0.00801	0.00001	-0.00006	-0.00029	105.54346	4.07602	152.33466	-0.13297	-0.01132	-0.04076	-0.00400	-0.00046	-0.00052	29.95938
627			6.26000	7.30711	-8.50409	7.22396	0.69024	-0.15369	0.08070	-0.03192	0.00064	-0.00722	-10.50919	4.02795	-27.38095	-0.47666	0.38124	-0.13372	0.02300	-0.01369	-0.00117	6.22519	2.45643	10.14474	-0.35060	0.75754	0.23877	-0.00319	-0.02636	0.01936	-0.51982	-12.32607	-175.96144	-0.00319	-0.00292	0.00804	0.00003	-0.00008	-0.00038	105.52909	4.08406	152.31503	-0.13301	-0.01142	-0.04119	-0.00218	-0.00035	0.00021	29.95648
628			6.27000	7.33963	-8.49453	7.27465	0.68625	-0.15914	0.07970	-0.02765	0.00100	-0.00732	-10.48246	4.04848	-27.38638	-0.47440	0.38133	-0.13297	0.02300	-0.01577	0.00124	6.22266	2.47000	10.10439	-0.35293	0.75907	0.23861	-0.00149	-0.01897	0.01478	-0.50529	-12.34249	-175.93181	-0.00315	-0.00293	0.00809	0.00005	-0.00008	-0.00041	105.52218	4.07983	152.29903	-0.13279	-0.01146	-0.04161	-0.00075	-0.00021	0.00097	29.95611
629			6.28000	7.36872	-8.48353	7.32854	0.68246	-0.16585	0.07915	-0.02302	0.00117	-0.00785	-10.45500	4.07262	-27.40011	-0.47304	0.38055	-0.13234	0.02490	-0.01980	0.00214	6.22353	2.47721	10.07099	-0.35161	0.76118	0.23853	0.00103	-0.00857	0.01401	-0.48784	-12.35893	-175.90254	-0.00308	-0.00295	0.00815	0.00006	-0.00007	-0.00036	105.52059	4.06411	152.28719	-0.13245	-0.01147	-0.04202	0.00005	-0.00008	0.00157	29.95694
630			6.29000	7.39494	-8.47192	7.38755	0.67874	-0.17192	0.07886	-0.01910	0.00104	-0.00848	-10.42421	4.10375	-27.41545	-0.47136	0.38015	-0.13199	0.02770	-0.02372	0.00162	6.22897	2.47553	10.03604	-0.34953	0.76250	0.23852	0.00341	0.00182	0.01596	-0.47086	-12.37189	-175.87982	-0.00300	-0.00297	0.00819	0.00006	-0.00005	-0.00023	105.52127	4.04056	152.28014	-0.13206	-0.01146	-0.04240	0.00016	0.00005	0.00180	29.95740
631			6.30000	7.41903	-8.46080	7.45115	0.67343	-0.18048	0.07780	-0.01550	0.00067	-0.00885	-10.38958	4.14039	-27.42693	-0.46512	0.37896	-0.13106	0.02912	-0.02490	0.00023	6.23799	2.46616	9.99497	-0.35322	0.76118	0.23775	0.00461	0.00860	0.01899	-0.45870	-12.37697	-175.86978	-0.00292	-0.00296	0.00817	0.00004	0.00000	-0.00004	105.52142	4.01583	152.27902	-0.13142	-0.01140	-0.04249	-0.00029	0.00015	0.00154	29.95637
632			6.31000	7.44047	-8.45084	7.51770	0.67155	-0.18644	0.07765	-0.01122	0.00026	-0.00908	-10.35360	4.17744	-27.43108	-0.46180	0.37933	-0.13116	0.02776	-0.02257	-0.00156	6.24778	2.45271	9.94637	-0.35545	0.76244	0.23818	0.00381	0.01064	0.02233	-0.45424	-12.37132	-175.87367	-0.00287	-0.00293	0.00810	0.00001	0.00005	0.00012	105.51899	3.99664	152.28339	-0.13053	-0.01125	-0.04223	-0.00102	0.00018	0.00094	29.95296
633			6.32000	7.45789	-8.44186	7.58531	0.67233	-0.19033	0.07765	-0.00580	0.00008	-0.00910	-10.32061	4.20992	-27.42576	-0.45964	0.37988	-0.13149	0.02287	-0.01753	-0.00349	6.25477	2.43857	9.88982	-0.35858	0.76424	0.23882	0.00085	0.00931	0.02552	-0.45700	-12.35637	-175.88690	-0.00284	-0.00289	0.00800	-0.00001	0.00009	0.00020	105.51322	3.98620	152.28993	-0.12967	-0.01112	-0.04182	-0.00171	0.00014	0.00033	29.94701
634			6.33000	7.47011	-8.43294	7.65222	0.67330	-0.19506	0.07715	0.00021	0.00027	-0.00889	-10.29508	4.23491	-27.41059	-0.45581	0.37772	-0.13104	0.01503	-0.01135	-0.00500	6.25561	2.42550	9.82606	-0.36348	0.76281	0.23816	-0.00382	0.00681	0.02772	-0.46379	-12.33672	-175.90242	-0.00283	-0.00286	0.00791	-0.00002	0.00010	0.00019	105.50468	3.98392	152.29507	-0.12917	-0.01106	-0.04144	-0.00216	0.00007	-0.00014	29.93949
635			6.34000	7.47690	-8.42310	7.71739	0.67590	-0.19932	0.07660	0.00589	0.00071	-0.00858	-10.28010	4.25162	-27.38875	-0.45438	0.37323	-0.12994	0.00605	-0.00572	-0.00552	6.24831	2.41388	9.75826	-0.36442	0.75918	0.23623	-0.00896	0.00502	0.02803	-0.47089	-12.31684	-175.91548	-0.00283	-0.00282	0.00782	-0.00002	0.00009	0.00015	105.49464	3.98799	152.29787	-0.12901	-0.01104	-0.04104	-0.00225	0.00001	-0.00047	29.93216
636			6.35000	7.47889	-8.41218	7.78030	0.67937	-0.20055	0.07666	0.01067	0.00116	-0.00826	-10.27649	4.26087	-27.36573	-0.45610	0.37038	-0.12954	-0.00233	-0.00157	-0.00492	6.23312	2.40318	9.69161	-0.36225	0.75777	0.23498	-0.01310	0.00464	0.02632	-0.47568	-12.29990	-175.92430	-0.00283	-0.00281	0.00777	-0.00001	0.00007	0.00009	105.48505	3.99618	152.29950	-0.12911	-0.01103	-0.04064	-0.00187	-0.00001	-0.00069	29.92714
637			6.36000	7.47688	-8.40045	7.84026	0.68227	-0.20135	0.07705	0.01448	0.00161	-0.00789	-10.28283	4.26417	-27.34666	-0.45786	0.36851	-0.12968	-0.00888	0.00106	-0.00342	6.21221	2.39297	9.63131	-0.36160	0.75693	0.23440	-0.01555	0.00550	0.02290	-0.47727	-12.28738	-175.92896	-0.00284	-0.00280	0.00775	0.00000	0.00005	0.00004	105.47835	4.00681	152.30234	-0.12947	-0.01102	-0.04026	-0.00100	0.00003	-0.00085	29.92640
638			6.37000	7.47158	-8.38784	7.89677	0.68626	-0.20137	0.07762	0.01761	0.00221	-0.00751	-10.29646	4.26302	-27.33534	-0.46041	0.36703	-0.13006	-0.01306	0.00248	-0.00125	6.18844	2.38279	9.58113	-0.36239	0.75574	0.23411	-0.01621	0.00762	0.01834	-0.47661	-12.27871	-175.93091	-0.00286	-0.00282	0.00778	0.00001	0.00004	0.00002	105.47681	4.01873	152.30859	-0.12998	-0.01100	-0.04003	0.00027	0.00010	-0.00100	29.93125
639			6.38000	7.46344	-8.37358	7.94971	0.68966	-0.20207	0.07782	0.02025	0.00300	-0.00710	-10.31442	4.25851	-27.33436	-0.46185	0.36465	-0.12996	-0.01494	0.00319	0.00137	6.16460	2.37181	9.54323	-0.36397	0.75329	0.23330	-0.01536	0.01066	0.01308	-0.47581	-12.27175	-175.93254	-0.00288	-0.00284	0.00784	0.00000	0.00003	0.00003	105.48191	4.03176	152.31969	-0.13043	-0.01099	-0.03996	0.00174	0.00018	-0.00116	29.94213
640			6.39000	7.45286	-8.35740	7.99926	0.69063	-0.20278	0.07753	0.02226	0.00365	-0.00665	-10.33429	4.25098	-27.34547	-0.46200	0.36180	-0.12926	-0.01505	0.00377	0.00415	6.14266	2.35976	9.51894	-0.36407	0.74982	0.23180	-0.01356	0.01373	0.00749	-0.47676	-12.26468	-175.93573	-0.00290	-0.00286	0.00789	-0.00001	0.00004	0.00006	105.49401	4.04599	152.33517	-0.13068	-0.01100	-0.04003	0.00324	0.00024	-0.00128	29.95853
641			6.40000	7.44042	-8.34040	8.04545	0.69326	-0.20209	0.07780	0.02371	0.00377	-0.00617	-10.35429	4.24015	-27.36852	-0.46434	0.35849	-0.12881	-0.01405	0.00466	0.00658	6.12335	2.34699	9.50862	-0.36064	0.74631	0.23053	-0.01148	0.01600	0.00214	-0.48026	-12.25725	-175.94139	-0.00293	-0.00287	0.00793	-0.00002	0.00003	0.00009	105.51266	4.06054	152.35335	-0.13061	-0.01103	-0.04021	0.00458	0.00027	-0.00126	29.97900
642			6.41000	7.42648	-8.32444	8.08750	0.69489	-0.20095	0.07847	0.02450	0.00328	-0.00553	-10.37303	4.22580	-27.40053	-0.46592	0.35500	-0.12877	-0.01234	0.00588	0.00807	6.10650	2.33421	9.51100	-0.35717	0.74222	0.22974	-0.00969	0.01723	-0.00226	-0.48569	-12.25064	-175.94936	-0.00295	-0.00287	0.00795	-0.00002	0.00003	0.00012	105.53673	4.07308	152.37157	-0.13026	-0.01105	-0.04040	0.00566	0.00026	-0.00099	30.00160
643			6.42000	7.41139	-8.31139	8.12397	0.69504	-0.19969	0.07855	0.02451	0.00223	-0.00465	-10.38960	4.20855	-27.43596	-0.46532	0.35081	-0.12814	-0.01038	0.00705	0.00823	6.09168	2.32175	9.52267	-0.35654	0.73547	0.22826	-0.00827	0.01785	-0.00497	-0.49188	-12.24597	-175.95918	-0.00298	-0.00287	0.00795	-0.00002	0.00002	0.00014	105.56480	4.08029	152.38704	-0.12968	-0.01105	-0.04045	0.00646	0.00022	-0.00044	30.02506
644			6.43000	7.39566	-8.30303	8.15386	0.69410	-0.19743	0.07889	0.02375	0.00066	-0.00371	-10.40361	4.18988	-27.46895	-0.46349	0.34817	-0.12822	-0.00882	0.00783	0.00720	6.07880	2.30920	9.53878	-0.35905	0.72936	0.22774	-0.00730	0.01843	-0.00563	-0.49789	-12.24372	-175.97000	-0.00300	-0.00285	0.00792	-0.00002	0.00001	0.00015	105.59566	4.07892	152.39726	-0.12905	-0.01101	-0.04030	0.00701	0.00016	0.00032	30.04926
645			6.44000	7.37992	-8.30062	8.17749	0.69498	-0.19600	0.07936	0.02215	-0.00112	-0.00286	-10.41571	4.17160	-27.49473	-0.46318	0.34480	-0.12819	-0.00809	0.00800	0.00519	6.06712	2.29595	9.55391	-0.36039	0.72302	0.22700	-0.00712	0.01895	-0.00429	-0.50316	-12.24359	-175.98122	-0.00301	-0.00282	0.00784	-0.00001	-0.00000	0.00015	105.62800	4.06711	152.40082	-0.12842	-0.01094	-0.03986	0.00721	0.00009	0.00112	30.07458
646			6.45000	7.36523	-8.30421	8.19610	0.69781	-0.19496	0.08018	0.01943	-0.00280	-0.00223	-10.42659	4.15535	-27.50985	-0.46469	0.34171	-0.12845	-0.00764	0.00760	0.00259	6.05517	2.28161	9.56349	-0.35998	0.71880	0.22662	-0.00767	0.01929	-0.00167	-0.50747	-12.24480	-175.99245	-0.00302	-0.00278	0.00772	-0.00001	-0.00001	0.00015	105.66005	4.04525	152.39801	-0.12783	-0.01083	-0.03920	0.00699	0.00004	0.00177	30.10091
647			6.46000	7.35293	-8.31287	8.21153	0.70113	-0.19435	0.08118	0.01554	-0.00411	-0.00189	-10.43586	4.14235	-27.51294	-0.46590	0.33963	-0.12916	-0.00633	0.00690	-0.00001	6.04224	2.26627	9.56553	-0.36085	0.71690	0.22685	-0.00825	0.01904	0.00108	-0.51107	-12.24619	-176.00381	-0.00304	-0.00273	0.00759	-0.00001	-0.00001	0.00015	105.68995	4.01611	152.39134	-0.12730	-0.01071	-0.03837	0.00633	0.00003	0.00210	30.12769
648			6.47000	7.34414	-8.32483	8.22595	0.70341	-0.19360	0.08202	0.01115	-0.00482	-0.00186	-10.44184	4.13246	-27.50553	-0.46610	0.33806	-0.12987	-0.00350	0.00651	-0.00207	6.02904	2.25077	9.56125	-0.36272	0.71477	0.22698	-0.00803	0.01761	0.00302	-0.51423	-12.24683	-176.01524	-0.00305	-0.00267	0.00745	-0.00000	-0.00000	0.00014	105.71605	3.98389	152.38437	-0.12687	-0.01058	-0.03754	0.00531	0.00006	0.00209	30.15415
649			6.48000	7.33909	-8.33785	8.24133	0.70793	-0.19304	0.08315	0.00684	-0.00492	-0.00215	-10.44288	4.12398	-27.49091	-0.46989	0.33598	-0.13045	0.00082	0.00675	-0.00323	6.01734	2.23659	9.55335	-0.35975	0.71264	0.22678	-0.00646	0.01434	0.00377	-0.51698	-12.24656	-176.02635	-0.00307	-0.00263	0.00735	-0.00000	0.00000	0.00014	105.73715	3.95294	152.38043	-0.12653	-0.01046	-0.03693	0.00399	0.00012	0.00179	30.17979
650			6.49000	7.33794	-8.35001	8.25948	0.71101	-0.19459	0.08415	0.00244	-0.00462	-0.00270	-10.43753	4.11496	-27.47340	-0.47180	0.33372	-0.13101	0.00646	0.00737	-0.00334	6.00911	2.22583	9.54472	-0.35896	0.71035	0.22667	-0.00384	0.00898	0.00330	-0.51893	-12.24607	-176.03726	-0.00308	-0.00261	0.00731	0.00000	0.00000	0.00014	105.75203	3.92692	152.38191	-0.12627	-0.01036	-0.03661	0.00248	0.00019	0.00129	30.20433
651			6.50000	7.34102	-8.36012	8.28176	0.71312	-0.19498	0.08445	-0.00177	-0.00395	-0.00338	-10.42479	4.10438	-27.45753	-0.47220	0.33339	-0.13135	0.01264	0.00809	-0.00248	6.00566	2.22044	9.53826	-0.36059	0.71025	0.22674	-0.00064	0.00222	0.00169	-0.52010	-12.24632	-176.04903	-0.00308	-0.00261	0.00732	0.00001	-0.00001	0.00016	105.76032	3.90832	152.38966	-0.12611	-0.01027	-0.03654	0.00102	0.00025	0.00070	30.22795
652			6.51000	7.34789	-8.36720	8.30842	0.71559	-0.19383	0.08526	-0.00408	-0.00277	-0.00401	-10.40496	4.09153	-27.44703	-0.47359	0.33426	-0.13235	0.01782	0.00909	-0.00097	6.00738	2.22137	9.53658	-0.36083	0.71214	0.22774	0.00248	-0.00459	-0.00076	-0.52093	-12.24832	-176.06224	-0.00308	-0.00262	0.00736	0.00001	-0.00002	0.00017	105.76269	3.89844	152.40250	-0.12615	-0.01019	-0.03661	-0.00017	0.00026	0.00009	30.25114
653			6.52000	7.35573	-8.36944	8.33795	0.71679	-0.19445	0.08664	-0.00241	-0.00077	-0.00444	-10.38070	4.07525	-27.44363	-0.47422	0.33286	-0.13347	0.01996	0.01053	0.00074	6.01344	2.22818	9.54128	-0.35906	0.71183	0.22867	0.00468	-0.00952	-0.00339	-0.52204	-12.25279	-176.07634	-0.00309	-0.00264	0.00742	0.00001	-0.00003	0.00018	105.76068	3.89766	152.41754	-0.12649	-0.01014	-0.03672	-0.00099	0.00024	-0.00046	30.27457
654			6.53000	7.36040	-8.36420	8.36794	0.71851	-0.19684	0.08776	0.00322	0.00200	-0.00452	-10.35671	4.05472	-27.44673	-0.47438	0.32878	-0.13387	0.01821	0.01212	0.00209	6.02174	2.23840	9.55187	-0.35744	0.70859	0.22864	0.00533	-0.01063	-0.00545	-0.52359	-12.25984	-176.09019	-0.00311	-0.00266	0.00748	0.00001	-0.00004	0.00016	105.75575	3.90500	152.43199	-0.12710	-0.01013	-0.03681	-0.00147	0.00017	-0.00087	30.29872
655			6.54000	7.35898	-8.35031	8.39565	0.72020	-0.19694	0.08841	0.01045	0.00490	-0.00417	-10.33742	4.03047	-27.45367	-0.47664	0.32670	-0.13398	0.01372	0.01361	0.00266	6.02954	2.24814	9.56665	-0.35407	0.70758	0.22851	0.00435	-0.00757	-0.00663	-0.52555	-12.26868	-176.10233	-0.00313	-0.00268	0.00752	0.00000	-0.00004	0.00013	105.74919	3.91840	152.44357	-0.12779	-0.01013	-0.03685	-0.00168	0.00009	-0.00111	30.32368
656			6.55000	7.35110	-8.32902	8.41838	0.71978	-0.19761	0.08847	0.01668	0.00732	-0.00337	-10.32471	4.00367	-27.46059	-0.47684	0.32499	-0.13374	0.00832	0.01497	0.00226	6.03458	2.25407	9.58367	-0.35323	0.70629	0.22812	0.00226	-0.00184	-0.00688	-0.52779	-12.27780	-176.11105	-0.00316	-0.00270	0.00755	-0.00000	-0.00004	0.00008	105.74198	3.93542	152.45088	-0.12844	-0.01017	-0.03687	-0.00170	-0.00000	-0.00117	30.34899
657			6.56000	7.33799	-8.30265	8.43397	0.71926	-0.19901	0.08843	0.02071	0.00911	-0.00229	-10.31809	3.97509	-27.46327	-0.47543	0.32349	-0.13367	0.00346	0.01640	0.00095	6.03554	2.25475	9.60074	-0.35540	0.70581	0.22810	-0.00054	0.00390	-0.00627	-0.52988	-12.28571	-176.11478	-0.00319	-0.00271	0.00757	-0.00001	-0.00003	0.00001	105.73470	3.95333	152.45325	-0.12908	-0.01024	-0.03698	-0.00161	-0.00008	-0.00106	30.37415
658			6.57000	7.32143	-8.27318	8.44134	0.72090	-0.19831	0.08949	0.02211	0.01016	-0.00111	-10.31620	3.94507	-27.45822	-0.47661	0.32329	-0.13488	-0.00022	0.01775	-0.00100	6.03158	2.25109	9.61570	-0.35587	0.70751	0.22949	-0.00381	0.00765	-0.00498	-0.53122	-12.29134	-176.11299	-0.00322	-0.00273	0.00761	-0.00001	-0.00002	-0.00006	105.72766	3.96953	152.45102	-0.12968	-0.01035	-0.03722	-0.00149	-0.00015	-0.00081	30.39881
659			6.58000	7.30380	-8.24263	8.44060	0.72412	-0.19615	0.09032	0.02016	0.01024	0.00001	-10.31727	3.91471	-27.44356	-0.48057	0.32321	-0.13569	-0.00232	0.01808	-0.00323	6.02224	2.24503	9.62679	-0.35279	0.70950	0.23031	-0.00709	0.00915	-0.00321	-0.53100	-12.29452	-176.10588	-0.00324	-0.00275	0.00767	-0.00001	-0.00001	-0.00012	105.72096	3.98176	152.44447	-0.13026	-0.01045	-0.03757	-0.00125	-0.00020	-0.00046	30.42255
660			6.59000	7.28839	-8.21384	8.43349	0.72539	-0.19543	0.09055	0.01419	0.00910	0.00068	-10.31911	3.88688	-27.41982	-0.48146	0.32210	-0.13598	-0.00240	0.01608	-0.00502	6.00786	2.23808	9.63317	-0.35311	0.70889	0.23036	-0.00996	0.00896	-0.00138	-0.52912	-12.29570	-176.09470	-0.00325	-0.00278	0.00774	-0.00000	-0.00000	-0.00016	105.71548	3.98887	152.43391	-0.13086	-0.01053	-0.03791	-0.00073	-0.00024	-0.00008	30.44531
661			6.60000	7.27916	-8.19078	8.42511	0.72660	-0.19562	0.09064	0.00430	0.00626	0.00032	-10.31946	3.86600	-27.39160	-0.48105	0.31983	-0.13600	-0.00037	0.01075	-0.00540	5.98959	2.23135	9.63512	-0.35601	0.70500	0.22980	-0.01204	0.00762	0.00010	-0.52656	-12.29541	-176.08142	-0.00325	-0.00280	0.00781	-0.00000	0.00000	-0.00017	105.71290	3.99119	152.42004	-0.13152	-0.01061	-0.03818	0.00020	-0.00026	0.00024	30.46738
662			6.61000	7.28037	-8.17795	8.42478	0.72862	-0.19522	0.09105	-0.00809	0.00174	-0.00133	-10.31649	3.85715	-27.36806	-0.48114	0.31953	-0.13658	0.00330	0.00247	-0.00384	5.96906	2.22570	9.63396	-0.35947	0.70341	0.22997	-0.01308	0.00553	0.00080	-0.52480	-12.29405	-176.06856	-0.00325	-0.00282	0.00785	-0.00001	0.00001	-0.00015	105.71516	3.98959	152.40477	-0.13220	-0.01070	-0.03837	0.00146	-0.00024	0.00046	30.48955
663			6.62000	7.29410	-8.17850	8.44063	0.73075	-0.19584	0.09150	-0.01899	-0.00329	-0.00350	-10.30936	3.86306	-27.35825	-0.48112	0.32055	-0.13721	0.00722	-0.00621	-0.00105	5.94801	2.22197	9.63211	-0.36167	0.70484	0.23042	-0.01282	0.00293	0.00038	-0.52501	-12.29199	-176.05901	-0.00326	-0.00283	0.00787	-0.00002	0.00001	-0.00009	105.72354	3.98497	152.39137	-0.13280	-0.01079	-0.03851	0.00287	-0.00017	0.00057	30.51234
664			6.63000	7.31675	-8.19147	8.47120	0.73644	-0.19504	0.09235	-0.02339	-0.00694	-0.00483	-10.29897	3.88057	-27.36337	-0.48413	0.32154	-0.13787	0.00949	-0.01162	0.00136	5.92850	2.22077	9.63256	-0.35940	0.70736	0.23085	-0.01116	0.00039	-0.00114	-0.52728	-12.28987	-176.05472	-0.00328	-0.00282	0.00787	-0.00002	0.00001	-0.00002	105.73844	3.97801	152.38306	-0.13317	-0.01085	-0.03862	0.00423	-0.00005	0.00059	30.53623
665			6.64000	7.33980	-8.21131	8.50595	0.74127	-0.19465	0.09258	-0.01954	-0.00795	-0.00460	-10.28815	3.90177	-27.37683	-0.48472	0.32115	-0.13777	0.00903	-0.01214	0.00244	5.91221	2.22194	9.63783	-0.35897	0.70741	0.23042	-0.00884	-0.00122	-0.00335	-0.53053	-12.28840	-176.05577	-0.00332	-0.00282	0.00786	-0.00001	0.00000	0.00003	105.75927	3.96952	152.38152	-0.13314	-0.01086	-0.03861	0.00543	0.00007	0.00053	30.56143
666			6.65000	7.35597	-8.23059	8.53432	0.74566	-0.19443	0.09286	-0.01098	-0.00652	-0.00334	-10.27952	3.91956	-27.39114	-0.48526	0.32075	-0.13780	0.00677	-0.00943	0.00239	5.89965	2.22445	9.64893	-0.35925	0.70757	0.23032	-0.00659	-0.00133	-0.00548	-0.53321	-12.28797	-176.05962	-0.00336	-0.00280	0.00783	-0.00001	-0.00000	0.00005	105.78540	3.96074	152.38606	-0.13272	-0.01081	-0.03854	0.00652	0.00016	0.00044	30.58813
667			6.66000	7.36330	-8.24414	8.55218	0.75021	-0.19190	0.09344	-0.00304	-0.00401	-0.00192	-10.27391	3.93136	-27.40249	-0.48714	0.32324	-0.13871	0.00443	-0.00613	0.00184	5.89016	2.22689	9.66476	-0.36043	0.71167	0.23172	-0.00506	-0.00006	-0.00695	-0.53397	-12.28881	-176.06256	-0.00339	-0.00279	0.00781	0.00000	-0.00001	0.00001	105.81643	3.95246	152.39384	-0.13210	-0.01073	-0.03842	0.00749	0.00018	0.00037	30.61639
668			6.67000	7.36443	-8.25131	8.56099	0.75288	-0.19012	0.09342	0.00119	-0.00191	-0.00088	-10.27038	3.93824	-27.40999	-0.48756	0.32546	-0.13915	0.00299	-0.00362	0.00101	5.88225	2.22807	9.68312	-0.36372	0.71467	0.23269	-0.00467	0.00216	-0.00730	-0.53209	-12.29066	-176.06174	-0.00339	-0.00278	0.00779	0.00001	-0.00001	-0.00004	105.85152	3.94490	152.40199	-0.13141	-0.01069	-0.03840	0.00825	0.00017	0.00034	30.64542
669			6.68000	7.36326	-8.25420	8.56449	0.75651	-0.18966	0.09383	0.00129	-0.00072	-0.00043	-10.26761	3.94243	-27.41296	-0.48969	0.32647	-0.13970	0.00257	-0.00215	-0.00015	5.87403	2.22713	9.70093	-0.36525	0.71667	0.23368	-0.00561	0.00429	-0.00632	-0.52762	-12.29309	-176.05638	-0.00337	-0.00278	0.00778	0.00002	-0.00001	-0.00009	105.88934	3.93774	152.40865	-0.13068	-0.01070	-0.03849	0.00864	0.00014	0.00035	30.67375
670			6.69000	7.36332	-8.25493	8.56683	0.76268	-0.18948	0.09504	-0.00225	-0.00038	-0.00070	-10.26438	3.94589	-27.41016	-0.49547	0.32506	-0.14036	0.00304	-0.00165	-0.00157	5.86343	2.22442	9.71467	-0.36186	0.71558	0.23420	-0.00772	0.00488	-0.00397	-0.52130	-12.29578	-176.04765	-0.00333	-0.00278	0.00777	0.00003	-0.00001	-0.00012	105.92806	3.93090	152.41339	-0.12998	-0.01078	-0.03879	0.00858	0.00012	0.00035	30.69949
671			6.70000	7.36791	-8.25539	8.57325	0.76935	-0.18812	0.09633	-0.00864	-0.00081	-0.00198	-10.25977	3.95045	-27.40138	-0.50206	0.32429	-0.14118	0.00409	-0.00220	-0.00273	5.84881	2.22133	9.72106	-0.35883	0.71407	0.23471	-0.01060	0.00291	-0.00054	-0.51423	-12.29848	-176.03868	-0.00327	-0.00278	0.00776	0.00003	-0.00001	-0.00010	105.96562	3.92447	152.41794	-0.12933	-0.01092	-0.03922	0.00808	0.00014	0.00030	30.72131
672			6.71000	7.37967	-8.25680	8.59106	0.77426	-0.18878	0.09720	-0.01530	-0.00153	-0.00434	-10.25364	3.95749	-27.38969	-0.50510	0.32256	-0.14166	0.00499	-0.00335	-0.00306	5.82946	2.22005	9.71780	-0.35927	0.71145	0.23471	-0.01365	-0.00176	0.00342	-0.50765	-12.30118	-176.03313	-0.00322	-0.00278	0.00776	0.00002	-0.00000	-0.00007	106.00040	3.91863	152.42480	-0.12873	-0.01107	-0.03973	0.00722	0.00020	0.00018	30.73921
673			6.72000	7.39810	-8.25804	8.62576	0.77709	-0.18975	0.09737	-0.01835	-0.00156	-0.00723	-10.24691	3.96657	-27.37907	-0.50567	0.32153	-0.14166	0.00518	-0.00402	-0.00260	5.80592	2.22246	9.70413	-0.36094	0.71041	0.23424	-0.01603	-0.00776	0.00729	-0.50225	-12.30375	-176.03397	-0.00318	-0.00278	0.00776	0.00003	-0.00001	0.00006	106.03115	3.91369	152.43629	-0.12810	-0.01117	-0.04020	0.00614	0.00028	0.00003	30.75412
674			6.73000	7.41915	-8.25521	8.67752	0.78035	-0.19028	0.09777	-0.01608	-0.00035	-0.00995	-10.24064	3.97533	-27.37149	-0.50639	0.32084	-0.14192	0.00489	-0.00366	-0.00173	5.78001	2.22889	9.68103	-0.36139	0.71138	0.23406	-0.01698	-0.01294	0.01050	-0.49795	-12.30624	-176.04164	-0.00314	-0.00278	0.00776	0.00003	-0.00001	0.00013	106.05721	3.90978	152.45230	-0.12740	-0.01123	-0.04058	0.00500	0.00033	-0.00010	30.76741
675			6.74000	7.43851	-8.24505	8.74291	0.78076	-0.18970	0.09813	-0.01035	0.00147	-0.01212	-10.23504	3.98190	-27.36763	-0.50495	0.32188	-0.14254	0.00483	-0.00291	-0.00060	5.75416	2.23802	9.65086	-0.36227	0.71481	0.23451	-0.01642	-0.01591	0.01268	-0.49419	-12.30857	-176.05371	-0.00311	-0.00279	0.00776	0.00003	-0.00001	0.00016	106.07841	3.90707	152.46991	-0.12673	-0.01122	-0.04083	0.00392	0.00031	-0.00017	30.78027
676			6.75000	7.45451	-8.22804	8.81822	0.78209	-0.18915	0.09846	-0.00430	0.00282	-0.01368	-10.22948	3.98636	-27.36857	-0.50474	0.32248	-0.14293	0.00533	-0.00253	0.00080	5.73057	2.24804	9.61677	-0.36114	0.71803	0.23466	-0.01462	-0.01637	0.01362	-0.49031	-12.31035	-176.06577	-0.00308	-0.00279	0.00776	0.00003	-0.00001	0.00013	106.09486	3.90560	152.48460	-0.12627	-0.01120	-0.04096	0.00292	0.00022	-0.00017	30.79341
677			6.76000	7.46733	-8.20742	8.90023	0.78284	-0.19022	0.09842	0.00095	0.00329	-0.01455	-10.22348	3.98960	-27.37553	-0.50321	0.32181	-0.14279	0.00565	-0.00264	0.00237	5.71048	2.25738	9.58201	-0.36167	0.71882	0.23417	-0.01251	-0.01477	0.01324	-0.48610	-12.31116	-176.07350	-0.00306	-0.00280	0.00776	0.00003	-0.00000	0.00006	106.10648	3.90545	152.49275	-0.12614	-0.01120	-0.04099	0.00192	0.00008	-0.00013	30.80661
678			6.77000	7.47697	-8.18639	8.98532	0.78298	-0.19231	0.09813	0.00534	0.00298	-0.01470	-10.21802	3.99223	-27.38900	-0.50128	0.32180	-0.14251	0.00504	-0.00306	0.00392	5.69358	2.26502	9.54988	-0.36239	0.72137	0.23385	-0.01088	-0.01180	0.01162	-0.48212	-12.31033	-176.07455	-0.00305	-0.00280	0.00776	0.00002	0.00001	-0.00003	106.11286	3.90688	152.49327	-0.12627	-0.01123	-0.04098	0.00083	-0.00007	-0.00009	30.81861
679			6.78000	7.48368	-8.16746	9.06984	0.78676	-0.19349	0.09783	0.00836	0.00211	-0.01430	-10.21425	3.99474	-27.40860	-0.50248	0.32130	-0.14194	0.00371	-0.00363	0.00530	5.67839	2.27038	9.52347	-0.36047	0.72437	0.23330	-0.01014	-0.00784	0.00895	-0.47918	-12.30738	-176.06842	-0.00305	-0.00280	0.00776	0.00000	0.00002	-0.00012	106.11361	3.90967	152.48701	-0.12653	-0.01130	-0.04099	-0.00034	-0.00018	-0.00004	30.82771
680			6.79000	7.48841	-8.15216	9.15144	0.79160	-0.19208	0.09796	0.00975	0.00097	-0.01373	-10.21265	3.99738	-27.43353	-0.50475	0.32195	-0.14202	0.00208	-0.00414	0.00653	5.66311	2.27302	9.50487	-0.35919	0.72739	0.23354	-0.01048	-0.00337	0.00584	-0.47788	-12.30197	-176.05586	-0.00306	-0.00281	0.00776	-0.00001	0.00003	-0.00020	106.10861	3.91293	152.47603	-0.12681	-0.01137	-0.04103	-0.00154	-0.00025	0.00005	30.83261
681			6.80000	7.49227	-8.14081	9.22998	0.79559	-0.19337	0.09847	0.01013	-0.00007	-0.01336	-10.21335	3.99987	-27.46323	-0.50390	0.32061	-0.14244	0.00034	-0.00438	0.00775	5.64613	2.27284	9.49440	-0.36312	0.72714	0.23408	-0.01169	0.00111	0.00294	-0.47823	-12.29390	-176.03857	-0.00307	-0.00281	0.00775	-0.00003	0.00005	-0.00024	106.09804	3.91510	152.46269	-0.12701	-0.01145	-0.04110	-0.00275	-0.00026	0.00021	30.83307
682			6.81000	7.49588	-8.13232	9.30719	0.79915	-0.19437	0.09883	0.01044	-0.00062	-0.01336	-10.21638	4.00173	-27.49786	-0.50398	0.31897	-0.14256	-0.00130	-0.00452	0.00914	5.62678	2.26986	9.49072	-0.36539	0.72644	0.23421	-0.01299	0.00519	0.00069	-0.47963	-12.28262	-176.01881	-0.00309	-0.00281	0.00774	-0.00003	0.00007	-0.00026	106.08198	3.91434	152.44949	-0.12709	-0.01150	-0.04114	-0.00401	-0.00022	0.00046	30.82959
683			6.82000	7.49932	-8.12424	9.38566	0.80417	-0.19516	0.09938	0.01142	-0.00038	-0.01385	-10.22157	4.00282	-27.53857	-0.50723	0.31536	-0.14221	-0.00260	-0.00482	0.01073	5.60548	2.26436	9.49184	-0.36231	0.72382	0.23347	-0.01363	0.00897	-0.00072	-0.48080	-12.26709	-175.99840	-0.00310	-0.00281	0.00775	-0.00003	0.00009	-0.00026	106.06019	3.90880	152.43822	-0.12713	-0.01150	-0.04114	-0.00531	-0.00015	0.00079	30.82314
684			6.83000	7.50224	-8.11368	9.46739	0.80794	-0.19494	0.10011	0.01361	0.00071	-0.01459	-10.22841	4.00362	-27.58625	-0.51018	0.31309	-0.14226	-0.00324	-0.00535	0.01232	5.58348	2.25607	9.49564	-0.35990	0.72237	0.23330	-0.01336	0.01281	-0.00134	-0.48067	-12.24683	-175.97864	-0.00310	-0.00282	0.00778	-0.00002	0.00011	-0.00024	106.03278	3.89709	152.42938	-0.12725	-0.01144	-0.04115	-0.00654	-0.00007	0.00117	30.81509
685			6.84000	7.50353	-8.09829	9.55235	0.80880	-0.19590	0.10018	0.01698	0.00235	-0.01506	-10.23593	4.00445	-27.63995	-0.51078	0.31037	-0.14163	-0.00311	-0.00565	0.01326	5.56261	2.24478	9.50037	-0.35818	0.71969	0.23239	-0.01217	0.01606	-0.00126	-0.47914	-12.22300	-175.96136	-0.00307	-0.00284	0.00784	-0.00001	0.00012	-0.00019	106.00024	3.87933	152.42291	-0.12754	-0.01135	-0.04124	-0.00765	0.00001	0.00151	30.80644
686			6.85000	7.50222	-8.07754	9.63803	0.80932	-0.19569	0.10019	0.02031	0.00385	-0.01500	-10.24304	4.00508	-27.69576	-0.51192	0.30902	-0.14109	-0.00249	-0.00534	0.01299	5.54421	2.23122	9.50432	-0.35547	0.71847	0.23172	-0.01043	0.01765	-0.00049	-0.47686	-12.19853	-175.94954	-0.00305	-0.00285	0.00792	0.00000	0.00012	-0.00010	105.96328	3.85668	152.41847	-0.12802	-0.01122	-0.04130	-0.00859	0.00006	0.00174	30.79738
687			6.86000	7.49850	-8.05352	9.72119	0.81161	-0.19493	0.10094	0.02220	0.00459	-0.01449	-10.24901	4.00517	-27.74755	-0.51364	0.30730	-0.14122	-0.00199	-0.00426	0.01132	5.52878	2.21699	9.50548	-0.35292	0.71678	0.23167	-0.00895	0.01672	0.00100	-0.47476	-12.17659	-175.94577	-0.00303	-0.00287	0.00798	0.00001	0.00010	0.00001	105.92280	3.83119	152.41519	-0.12871	-0.01105	-0.04119	-0.00928	0.00007	0.00185	30.78785
688			6.87000	7.49344	-8.02932	9.79917	0.81310	-0.19578	0.10167	0.02237	0.00454	-0.01349	-10.25402	4.00435	-27.78919	-0.51239	0.30544	-0.14158	-0.00244	-0.00251	0.00843	5.51524	2.20414	9.50197	-0.35435	0.71539	0.23197	-0.00853	0.01354	0.00294	-0.47392	-12.15932	-175.95093	-0.00304	-0.00288	0.00802	0.00001	0.00007	0.00013	105.88022	3.80523	152.41151	-0.12953	-0.01088	-0.04095	-0.00962	0.00005	0.00182	30.77766
689			6.88000	7.48775	-8.00737	9.86988	0.81488	-0.19669	0.10168	0.02134	0.00391	-0.01197	-10.25929	4.00229	-27.81657	-0.51067	0.30326	-0.14121	-0.00392	-0.00045	0.00486	5.50168	2.19401	9.49308	-0.35647	0.71348	0.23135	-0.00907	0.00923	0.00481	-0.47488	-12.14706	-175.96442	-0.00306	-0.00289	0.00803	0.00001	0.00005	0.00024	105.83706	3.78093	152.40591	-0.13037	-0.01074	-0.04066	-0.00963	0.00000	0.00168	30.76699
690			6.89000	7.48185	-7.98916	9.93130	0.81675	-0.19965	0.10140	0.01937	0.00298	-0.01018	-10.26555	3.99901	-27.82836	-0.50814	0.29680	-0.13984	-0.00557	0.00145	0.00135	5.48695	2.18709	9.47964	-0.35689	0.70586	0.22893	-0.00985	0.00481	0.00609	-0.47751	-12.13873	-175.98552	-0.00311	-0.00288	0.00802	0.00001	0.00003	0.00033	105.79475	3.75957	152.39862	-0.13113	-0.01062	-0.04034	-0.00930	-0.00004	0.00148	30.75634
691			6.90000	7.47628	-7.97544	9.98278	0.81854	-0.19860	0.10176	0.01635	0.00174	-0.00847	-10.27254	3.99482	-27.82646	-0.50788	0.29482	-0.13981	-0.00669	0.00275	-0.00140	5.47118	2.18332	9.46349	-0.35641	0.70350	0.22825	-0.01020	0.00117	0.00655	-0.48110	-12.13285	-176.01273	-0.00316	-0.00287	0.00799	0.00001	0.00002	0.00039	105.75477	3.74152	152.39059	-0.13160	-0.01051	-0.04000	-0.00861	-0.00007	0.00129	30.74656
692			6.91000	7.47203	-7.96680	10.02543	0.82007	-0.19655	0.10249	0.01192	0.00029	-0.00695	-10.27972	3.99053	-27.81513	-0.50877	0.29449	-0.14037	-0.00695	0.00320	-0.00319	5.45541	2.18206	9.44704	-0.35484	0.70351	0.22831	-0.00968	-0.00109	0.00613	-0.48451	-12.12847	-176.04269	-0.00321	-0.00285	0.00794	0.00002	0.00002	0.00039	105.71867	3.72591	152.38162	-0.13173	-0.01038	-0.03962	-0.00751	-0.00010	0.00121	30.73877
693			6.92000	7.47037	-7.96369	10.06032	0.81921	-0.19414	0.10340	0.00573	-0.00122	-0.00546	-10.28625	3.98721	-27.79855	-0.50822	0.29588	-0.14154	-0.00609	0.00291	-0.00423	5.44111	2.18216	9.43268	-0.35510	0.70502	0.22919	-0.00843	-0.00178	0.00483	-0.48640	-12.12527	-176.07069	-0.00325	-0.00283	0.00788	0.00003	0.00001	0.00033	105.68810	3.71076	152.37030	-0.13159	-0.01023	-0.03921	-0.00608	-0.00015	0.00130	30.73419
694			6.93000	7.47255	-7.96605	10.08697	0.81988	-0.19255	0.10406	-0.00177	-0.00255	-0.00376	-10.29096	3.98557	-27.77934	-0.50914	0.29585	-0.14205	-0.00428	0.00230	-0.00483	5.42914	2.18265	9.42271	-0.35417	0.70456	0.22919	-0.00676	-0.00118	0.00273	-0.48543	-12.12302	-176.09242	-0.00328	-0.00280	0.00782	0.00004	0.00001	0.00024	105.66403	3.69389	152.35518	-0.13132	-0.01011	-0.03882	-0.00452	-0.00020	0.00152	30.73336
695			6.94000	7.47888	-7.97337	10.10381	0.81997	-0.19035	0.10483	-0.00854	-0.00355	-0.00176	-10.29311	3.98540	-27.75855	-0.51057	0.29745	-0.14291	-0.00248	0.00211	-0.00524	5.41977	2.18278	9.41889	-0.35334	0.70574	0.22973	-0.00525	0.00045	0.00006	-0.48067	-12.12103	-176.10609	-0.00329	-0.00278	0.00775	0.00005	0.00001	0.00013	105.64649	3.67365	152.33656	-0.13097	-0.01002	-0.03848	-0.00312	-0.00022	0.00178	30.73605
696			6.95000	7.48753	-7.98472	10.10899	0.81876	-0.18838	0.10565	-0.01164	-0.00412	0.00057	-10.29354	3.98508	-27.73645	-0.51109	0.29848	-0.14378	-0.00208	0.00288	-0.00553	5.41214	2.18189	9.42250	-0.35277	0.70503	0.23009	-0.00423	0.00307	-0.00306	-0.47156	-12.11801	-176.11241	-0.00329	-0.00275	0.00768	0.00007	0.00002	0.00005	105.63429	3.64968	152.31668	-0.13054	-0.00995	-0.03817	-0.00208	-0.00020	0.00196	30.74069
697			6.96000	7.49476	-7.99904	10.10091	0.81829	-0.18707	0.10641	-0.00966	-0.00432	0.00315	-10.29461	3.98242	-27.71307	-0.51180	0.29815	-0.14436	-0.00383	0.00460	-0.00574	5.40543	2.17926	9.43456	-0.35159	0.70284	0.23002	-0.00352	0.00640	-0.00643	-0.45842	-12.11275	-176.11359	-0.00329	-0.00273	0.00760	0.00008	0.00003	0.00000	105.62579	3.62312	152.29871	-0.13008	-0.00987	-0.03785	-0.00144	-0.00013	0.00197	30.74552
698			6.97000	7.49681	-8.01537	10.07848	0.81820	-0.18543	0.10731	-0.00389	-0.00418	0.00581	-10.29877	3.97585	-27.68831	-0.51227	0.29887	-0.14541	-0.00730	0.00678	-0.00594	5.39942	2.17452	9.45539	-0.35131	0.70321	0.23078	-0.00301	0.00984	-0.00972	-0.44288	-12.10491	-176.11234	-0.00330	-0.00270	0.00753	0.00009	0.00004	-0.00001	105.61962	3.59626	152.28584	-0.12965	-0.00977	-0.03751	-0.00110	-0.00003	0.00179	30.74923
699			6.98000	7.49202	-8.03276	10.04224	0.81947	-0.17980	0.10875	0.00259	-0.00377	0.00817	-10.30742	3.96523	-27.66222	-0.51414	0.30167	-0.14743	-0.01152	0.00869	-0.00615	5.39375	2.16784	9.48413	-0.35163	0.70482	0.23274	-0.00286	0.01241	-0.01247	-0.42726	-12.09519	-176.11134	-0.00331	-0.00267	0.00748	0.00008	0.00005	0.00000	105.61494	3.57139	152.28033	-0.12923	-0.00964	-0.03717	-0.00090	0.00008	0.00146	30.75121
700			6.99000	7.48157	-8.05044	9.99540	0.82032	-0.17514	0.11026	0.00695	-0.00332	0.00982	-10.32078	3.95192	-27.63528	-0.51512	0.30365	-0.14952	-0.01544	0.00962	-0.00628	5.38771	2.16020	9.51848	-0.35439	0.70405	0.23471	-0.00341	0.01329	-0.01418	-0.41375	-12.08510	-176.11256	-0.00331	-0.00266	0.00745	0.00007	0.00004	0.00004	105.61146	3.55061	152.28252	-0.12887	-0.00951	-0.03691	-0.00068	0.00016	0.00104	30.75178
701			7.00000	7.46840	-8.06756	9.94294	0.82291	-0.17206	0.11164	0.00850	-0.00276	0.01054	-10.33804	3.93815	-27.60821	-0.51807	0.30411	-0.15104	-0.01854	0.00938	-0.00639	5.38005	2.15281	9.55512	-0.35531	0.70185	0.23594	-0.00463	0.01244	-0.01452	-0.40370	-12.07695	-176.11678	-0.00330	-0.00265	0.00745	0.00005	0.00003	0.00007	105.60957	3.53496	152.29076	-0.12862	-0.00938	-0.03673	-0.00041	0.00021	0.00061	30.75157
702			7.01000	7.45486	-8.08275	9.88942	0.82529	-0.16761	0.11298	0.00881	-0.00188	0.01048	-10.35808	3.92583	-27.58111	-0.52192	0.30666	-0.15283	-0.02082	0.00863	-0.00659	5.37007	2.14658	9.59063	-0.35650	0.70188	0.23765	-0.00594	0.01051	-0.01361	-0.39749	-12.07207	-176.12396	-0.00330	-0.00266	0.00746	0.00004	0.00002	0.00011	105.60909	3.52524	152.30261	-0.12844	-0.00926	-0.03655	-0.00028	0.00022	0.00017	30.75098
703			7.02000	7.44145	-8.09411	9.83820	0.82884	-0.16441	0.11407	0.00959	-0.00070	0.00977	-10.38002	3.91531	-27.55366	-0.52648	0.30754	-0.15401	-0.02230	0.00787	-0.00682	5.35843	2.14187	9.62210	-0.35724	0.69999	0.23845	-0.00666	0.00814	-0.01166	-0.39480	-12.06928	-176.13339	-0.00329	-0.00266	0.00748	0.00002	0.00001	0.00013	105.60863	3.52256	152.31532	-0.12828	-0.00916	-0.03639	-0.00043	0.00018	-0.00028	30.75047
704			7.03000	7.42785	-8.10031	9.79176	0.83347	-0.16395	0.11411	0.01076	0.00052	0.00855	-10.40283	3.90612	-27.52577	-0.53147	0.30526	-0.15345	-0.02231	0.00712	-0.00681	5.34656	2.13854	9.64769	-0.35570	0.69562	0.23714	-0.00632	0.00611	-0.00926	-0.39499	-12.06648	-176.14354	-0.00330	-0.00267	0.00749	0.00001	0.00002	0.00012	105.60673	3.52769	152.32616	-0.12818	-0.00911	-0.03630	-0.00083	0.00010	-0.00068	30.75034
705			7.04000	7.41448	-8.10163	9.75178	0.83368	-0.16325	0.11346	0.01119	0.00140	0.00708	-10.42439	3.89822	-27.49867	-0.53324	0.30683	-0.15309	-0.02014	0.00626	-0.00651	5.33636	2.13602	9.66761	-0.35670	0.69679	0.23667	-0.00499	0.00471	-0.00717	-0.39700	-12.06238	-176.15282	-0.00330	-0.00267	0.00750	-0.00000	0.00002	0.00010	105.60231	3.53994	152.33353	-0.12820	-0.00913	-0.03633	-0.00138	0.00002	-0.00097	30.75060
706			7.05000	7.40220	-8.09981	9.71887	0.83283	-0.16384	0.11294	0.01042	0.00179	0.00565	-10.44255	3.89196	-27.47352	-0.53229	0.30777	-0.15297	-0.01647	0.00518	-0.00601	5.32922	2.13405	9.68300	-0.36013	0.69712	0.23651	-0.00327	0.00361	-0.00549	-0.39919	-12.05750	-176.15977	-0.00331	-0.00268	0.00750	-0.00000	0.00002	0.00006	105.59505	3.55650	152.33673	-0.12828	-0.00921	-0.03647	-0.00192	-0.00006	-0.00105	30.75142
707			7.06000	7.39181	-8.09663	9.69269	0.83317	-0.16344	0.11303	0.00837	0.00176	0.00446	-10.45659	3.88741	-27.45081	-0.53353	0.30935	-0.15339	-0.01250	0.00400	-0.00547	5.32494	2.13257	9.69466	-0.35980	0.69912	0.23696	-0.00180	0.00270	-0.00411	-0.39969	-12.05336	-176.16278	-0.00331	-0.00268	0.00751	0.00001	0.00001	0.00000	105.58529	3.57366	152.33536	-0.12840	-0.00930	-0.03665	-0.00235	-0.00013	-0.00090	30.75311
708			7.07000	7.38408	-8.09336	9.67198	0.83109	-0.16183	0.11242	0.00481	0.00145	0.00357	-10.46650	3.88479	-27.43058	-0.53341	0.31298	-0.15351	-0.00852	0.00257	-0.00488	5.32274	2.13150	9.70322	-0.35982	0.70305	0.23734	-0.00079	0.00203	-0.00310	-0.39714	-12.05149	-176.15994	-0.00329	-0.00269	0.00752	0.00002	0.00000	-0.00008	105.57362	3.58804	152.32864	-0.12868	-0.00939	-0.03684	-0.00260	-0.00020	-0.00058	30.75604
709			7.08000	7.37986	-8.09111	9.65489	0.82894	-0.15975	0.11199	-0.00002	0.00093	0.00310	-10.47233	3.88476	-27.41318	-0.53253	0.31647	-0.15383	-0.00469	0.00082	-0.00425	5.32187	2.13066	9.70986	-0.36050	0.70633	0.23789	-0.00003	0.00201	-0.00262	-0.39127	-12.05265	-176.15086	-0.00327	-0.00271	0.00755	0.00003	-0.00001	-0.00014	105.56094	3.59746	152.31686	-0.12917	-0.00949	-0.03705	-0.00266	-0.00024	-0.00019	30.76057
710			7.09000	7.37951	-8.09084	9.63932	0.82729	-0.15827	0.11188	-0.00503	0.00026	0.00307	-10.47444	3.88764	-27.39883	-0.53126	0.31918	-0.15434	-0.00163	-0.00090	-0.00362	5.32217	2.12942	9.71609	-0.36144	0.70890	0.23860	0.00065	0.00268	-0.00277	-0.38312	-12.05618	-176.13797	-0.00324	-0.00273	0.00759	0.00003	-0.00002	-0.00017	105.54836	3.60142	152.30264	-0.12975	-0.00958	-0.03723	-0.00255	-0.00023	0.00012	30.76712
711			7.10000	7.38236	-8.09325	9.62312	0.82555	-0.15552	0.11177	-0.00852	-0.00047	0.00341	-10.47410	3.89280	-27.38731	-0.53034	0.32140	-0.15469	-0.00033	-0.00204	-0.00296	5.32342	2.12757	9.72353	-0.36153	0.70952	0.23894	0.00121	0.00349	-0.00353	-0.37440	-12.06026	-176.12485	-0.00322	-0.00276	0.00763	0.00003	-0.00002	-0.00015	105.53671	3.60121	152.28946	-0.13026	-0.00965	-0.03746	-0.00231	-0.00018	0.00027	30.77530
712			7.11000	7.38647	-8.09873	9.60474	0.82357	-0.15231	0.11138	-0.00926	-0.00126	0.00400	-10.47377	3.89879	-27.37852	-0.52999	0.32233	-0.15440	-0.00116	-0.00245	-0.00226	5.32536	2.12538	9.73348	-0.35982	0.70773	0.23836	0.00185	0.00384	-0.00470	-0.36646	-12.06335	-176.11441	-0.00322	-0.00278	0.00768	0.00003	-0.00001	-0.00011	105.52657	3.59902	152.27997	-0.13066	-0.00970	-0.03776	-0.00204	-0.00011	0.00025	30.78432
713			7.12000	7.38960	-8.10791	9.58315	0.82027	-0.15123	0.11096	-0.00763	-0.00222	0.00474	-10.47558	3.90441	-27.37234	-0.52760	0.32215	-0.15403	-0.00328	-0.00254	-0.00164	5.32845	2.12348	9.74660	-0.36021	0.70546	0.23780	0.00290	0.00370	-0.00598	-0.35968	-12.06511	-176.10799	-0.00323	-0.00280	0.00773	0.00003	-0.00001	-0.00005	105.51794	3.59712	152.27525	-0.13105	-0.00976	-0.03815	-0.00179	-0.00003	0.00010	30.79313
714			7.13000	7.39052	-8.12172	9.55789	0.81788	-0.14896	0.11097	-0.00499	-0.00330	0.00552	-10.48020	3.90988	-27.36817	-0.52730	0.32323	-0.15417	-0.00564	-0.00286	-0.00129	5.33350	2.12207	9.76275	-0.35894	0.70568	0.23798	0.00431	0.00366	-0.00699	-0.35359	-12.06646	-176.10619	-0.00323	-0.00281	0.00778	0.00003	-0.00001	-0.00000	105.51061	3.59700	152.27547	-0.13136	-0.00980	-0.03848	-0.00154	0.00002	-0.00012	30.80117
715			7.14000	7.38899	-8.14042	9.52938	0.81693	-0.14579	0.11143	-0.00144	-0.00418	0.00615	-10.48733	3.91613	-27.36475	-0.52880	0.32485	-0.15473	-0.00829	-0.00324	-0.00124	5.34094	2.12069	9.78068	-0.35676	0.70658	0.23866	0.00552	0.00404	-0.00742	-0.34778	-12.06827	-176.10771	-0.00324	-0.00282	0.00781	0.00003	-0.00001	0.00002	105.50475	3.59982	152.27898	-0.13147	-0.00981	-0.03870	-0.00116	0.00004	-0.00037	30.80849
716			7.15000	7.38418	-8.16242	9.49881	0.81436	-0.14376	0.11162	0.00435	-0.00453	0.00648	-10.49769	3.92280	-27.36122	-0.52912	0.32780	-0.15531	-0.01240	-0.00294	-0.00125	5.34989	2.11887	9.79888	-0.35687	0.70874	0.23952	0.00587	0.00461	-0.00733	-0.34238	-12.07075	-176.10985	-0.00325	-0.00283	0.00782	0.00003	-0.00001	0.00002	105.50095	3.60613	152.28319	-0.13148	-0.00983	-0.03884	-0.00062	0.00003	-0.00058	30.81506
717			7.16000	7.37407	-8.18476	9.46743	0.81387	-0.14426	0.11160	0.01299	-0.00431	0.00656	-10.51368	3.92792	-27.35753	-0.52965	0.32937	-0.15545	-0.01850	-0.00146	-0.00095	5.35847	2.11654	9.81633	-0.35870	0.71023	0.23987	0.00521	0.00504	-0.00727	-0.33787	-12.07360	-176.11079	-0.00325	-0.00283	0.00783	0.00002	-0.00001	0.00001	105.49982	3.61540	152.28705	-0.13146	-0.00989	-0.03897	0.00002	0.00003	-0.00071	30.82064
718			7.17000	7.35691	-8.20505	9.43580	0.81261	-0.14436	0.11076	0.02301	-0.00372	0.00657	-10.53731	3.92908	-27.35528	-0.52937	0.33108	-0.15484	-0.02557	0.00097	-0.00001	5.36522	2.11401	9.83424	-0.36155	0.71140	0.23936	0.00395	0.00520	-0.00812	-0.33478	-12.07646	-176.11136	-0.00326	-0.00283	0.00783	0.00001	-0.00001	0.00002	105.50171	3.62559	152.29167	-0.13147	-0.00994	-0.03900	0.00075	0.00006	-0.00073	30.82507
719			7.18000	7.33245	-8.22277	9.40310	0.81212	-0.14320	0.11035	0.03217	-0.00307	0.00695	-10.56898	3.92464	-27.35682	-0.53068	0.33243	-0.15447	-0.03216	0.00374	0.00152	5.36955	2.11184	9.85583	-0.36187	0.71226	0.23892	0.00276	0.00521	-0.01049	-0.33390	-12.07920	-176.11414	-0.00327	-0.00283	0.00782	0.00000	-0.00001	0.00006	105.50714	3.63439	152.29930	-0.13137	-0.00994	-0.03890	0.00164	0.00012	-0.00063	30.82853
720			7.19000	7.30163	-8.23860	9.36666	0.81135	-0.14073	0.11068	0.03929	-0.00247	0.00808	-10.60735	3.91434	-27.36402	-0.53271	0.33497	-0.15503	-0.03718	0.00626	0.00325	5.37209	2.11037	9.88514	-0.36073	0.71532	0.23964	0.00239	0.00565	-0.01451	-0.33602	-12.08199	-176.12057	-0.00328	-0.00282	0.00782	-0.00001	-0.00002	0.00010	105.51719	3.63980	152.31044	-0.13109	-0.00988	-0.03874	0.00279	0.00018	-0.00042	30.83213
721			7.20000	7.26531	-8.25338	9.32182	0.81044	-0.13545	0.11164	0.04423	-0.00198	0.01020	-10.65029	3.89916	-27.37654	-0.53598	0.33892	-0.15643	-0.04021	0.00813	0.00467	5.37456	2.10932	9.92580	-0.35654	0.72068	0.24143	0.00330	0.00723	-0.01995	-0.34165	-12.08551	-176.12978	-0.00329	-0.00281	0.00781	-0.00003	-0.00002	0.00012	105.53305	3.64070	152.32309	-0.13067	-0.00980	-0.03860	0.00416	0.00020	-0.00012	30.83743
722			7.21000	7.22432	-8.26846	9.26381	0.81043	-0.12773	0.11237	0.04643	-0.00173	0.01307	-10.69528	3.88097	-27.39265	-0.53870	0.34167	-0.15752	-0.04070	0.00904	0.00554	5.37918	2.10780	9.98058	-0.35378	0.72246	0.24277	0.00545	0.01017	-0.02618	-0.35070	-12.09069	-176.13887	-0.00330	-0.00280	0.00779	-0.00005	-0.00003	0.00010	105.55515	3.63710	152.33376	-0.13027	-0.00975	-0.03853	0.00553	0.00016	0.00018	30.84527
723			7.22000	7.18074	-8.28555	9.19022	0.81367	-0.12080	0.11335	0.04454	-0.00174	0.01611	-10.73917	3.86188	-27.41057	-0.54215	0.34429	-0.15892	-0.03800	0.00895	0.00595	5.38764	2.10485	10.05045	-0.35505	0.72443	0.24479	0.00828	0.01375	-0.03236	-0.36275	-12.09799	-176.14536	-0.00330	-0.00280	0.00778	-0.00007	-0.00004	0.00007	105.58273	3.63055	152.33965	-0.13007	-0.00976	-0.03854	0.00662	0.00008	0.00036	30.85518
724			7.23000	7.13837	-8.30521	9.10263	0.81672	-0.11490	0.11501	0.03766	-0.00173	0.01866	-10.77807	3.84370	-27.42932	-0.54674	0.34677	-0.16087	-0.03187	0.00803	0.00607	5.40028	2.10038	10.13355	-0.35517	0.72637	0.24750	0.01090	0.01654	-0.03730	-0.37730	-12.10692	-176.14914	-0.00330	-0.00279	0.00777	-0.00008	-0.00005	0.00005	105.61388	3.62399	152.34041	-0.13011	-0.00981	-0.03864	0.00720	0.00001	0.00035	30.86573
725			7.24000	7.10129	-8.32577	9.00600	0.81768	-0.11010	0.11591	0.02746	-0.00143	0.01992	-10.80848	3.82771	-27.44818	-0.55112	0.34800	-0.16170	-0.02335	0.00666	0.00599	5.41640	2.09514	10.22497	-0.35290	0.72554	0.24880	0.01271	0.01754	-0.03967	-0.39361	-12.11643	-176.15237	-0.00329	-0.00280	0.00778	-0.00009	-0.00005	0.00005	105.64602	3.62030	152.33771	-0.13019	-0.00986	-0.03875	0.00728	-0.00006	0.00017	30.87595
726			7.25000	7.07156	-8.34435	8.90704	0.81813	-0.10739	0.11602	0.01771	-0.00086	0.01971	-10.82914	3.81420	-27.46701	-0.55508	0.34695	-0.16125	-0.01497	0.00539	0.00583	5.43481	2.09006	10.31818	-0.34856	0.72219	0.24848	0.01348	0.01666	-0.03905	-0.41101	-12.12578	-176.15649	-0.00329	-0.00280	0.00780	-0.00010	-0.00004	0.00005	105.67745	3.62098	152.33264	-0.13021	-0.00992	-0.03889	0.00711	-0.00012	-0.00007	30.88519
727			7.26000	7.04831	-8.35887	8.81186	0.81614	-0.10581	0.11502	0.01143	-0.00021	0.01826	-10.84188	3.80244	-27.48561	-0.55587	0.34662	-0.16001	-0.00862	0.00465	0.00566	5.45408	2.08588	10.40685	-0.34622	0.72094	0.24760	0.01349	0.01481	-0.03603	-0.42879	-12.13461	-176.16069	-0.00329	-0.00280	0.00781	-0.00010	-0.00004	0.00004	105.70776	3.62611	152.32478	-0.13024	-0.00999	-0.03903	0.00690	-0.00019	-0.00028	30.89320
728			7.27000	7.02904	-8.36891	8.72488	0.81265	-0.10436	0.11370	0.00931	0.00032	0.01613	-10.84937	3.79149	-27.50400	-0.55505	0.34762	-0.15882	-0.00436	0.00417	0.00541	5.47333	2.08248	10.48651	-0.34434	0.72334	0.24713	0.01317	0.01320	-0.03144	-0.44635	-12.14247	-176.16316	-0.00329	-0.00280	0.00780	-0.00010	-0.00003	0.00001	105.73697	3.63488	152.31401	-0.13028	-0.01011	-0.03914	0.00662	-0.00024	-0.00045	30.89924
729			7.28000	7.01139	-8.37523	8.64839	0.80995	-0.10269	0.11252	0.00971	0.00059	0.01373	-10.85325	3.78158	-27.52147	-0.55414	0.34953	-0.15801	-0.00087	0.00317	0.00487	5.49255	2.07897	10.55408	-0.34337	0.72773	0.24725	0.01316	0.01265	-0.02569	-0.46291	-12.14859	-176.16307	-0.00330	-0.00279	0.00777	-0.00009	-0.00002	-0.00002	105.76458	3.64626	152.30200	-0.13031	-0.01026	-0.03923	0.00612	-0.00025	-0.00059	30.90220
730			7.29000	6.99475	-8.37944	8.58382	0.80732	-0.10256	0.11109	0.00976	0.00057	0.01113	-10.85333	3.77464	-27.53683	-0.55123	0.35051	-0.15696	0.00322	0.00090	0.00390	5.51288	2.07405	10.60700	-0.34637	0.72930	0.24697	0.01389	0.01330	-0.01890	-0.47753	-12.15226	-176.16043	-0.00331	-0.00277	0.00773	-0.00008	-0.00001	-0.00005	105.78935	3.65904	152.29181	-0.13017	-0.01040	-0.03929	0.00531	-0.00020	-0.00067	30.90124
731			7.30000	6.98063	-8.38293	8.53237	0.80373	-0.10114	0.10974	0.00700	0.00039	0.00843	-10.84837	3.77333	-27.54897	-0.54832	0.35507	-0.15665	0.00834	-0.00267	0.00266	5.53527	2.06660	10.64343	-0.35155	0.73343	0.24775	0.01475	0.01476	-0.01169	-0.48922	-12.15384	-176.15540	-0.00330	-0.00276	0.00770	-0.00006	-0.00001	-0.00008	105.81033	3.67108	152.28590	-0.12984	-0.01050	-0.03936	0.00431	-0.00010	-0.00061	30.89607
732			7.31000	6.97182	-8.38579	8.49494	0.80076	-0.10209	0.10818	0.00068	0.00024	0.00575	-10.83728	3.77945	-27.55760	-0.54761	0.35793	-0.15547	0.01400	-0.00680	0.00130	5.55896	2.05632	10.66309	-0.35085	0.73629	0.24726	0.01466	0.01570	-0.00474	-0.49708	-12.15479	-176.14772	-0.00328	-0.00275	0.00768	-0.00004	-0.00001	-0.00011	105.82702	3.67929	152.28563	-0.12930	-0.01053	-0.03942	0.00322	0.00002	-0.00037	30.88631
733			7.32000	6.97071	-8.38760	8.47094	0.79819	-0.10632	0.10586	-0.00816	0.00016	0.00327	-10.81997	3.79292	-27.56247	-0.54679	0.35765	-0.15282	0.01905	-0.01018	0.00002	5.58229	2.04441	10.66766	-0.34769	0.73537	0.24476	0.01330	0.01456	0.00115	-0.50063	-12.15696	-176.13806	-0.00323	-0.00275	0.00769	-0.00002	-0.00002	-0.00013	105.83918	3.68088	152.29115	-0.12863	-0.01049	-0.03948	0.00206	0.00015	-0.00000	30.87239
734			7.33000	6.97832	-8.38840	8.45924	0.79592	-0.10841	0.10407	-0.01710	0.00003	0.00108	-10.79776	3.81146	-27.56387	-0.54709	0.36023	-0.15120	0.02233	-0.01190	-0.00095	5.60290	2.03322	10.65992	-0.34391	0.73840	0.24360	0.01074	0.01092	0.00573	-0.50006	-12.16190	-176.12794	-0.00317	-0.00275	0.00772	-0.00000	-0.00003	-0.00013	105.84643	3.67493	152.30148	-0.12790	-0.01037	-0.03948	0.00090	0.00024	0.00037	30.85491
735			7.34000	6.99358	-8.38875	8.45896	0.79073	-0.10990	0.10261	-0.02341	-0.00015	-0.00087	-10.77319	3.83144	-27.56250	-0.54340	0.36314	-0.15034	0.02292	-0.01157	-0.00156	5.61897	2.02491	10.64248	-0.34436	0.74056	0.24320	0.00775	0.00534	0.00932	-0.49681	-12.17046	-176.11882	-0.00309	-0.00277	0.00777	0.00001	-0.00005	-0.00011	105.84865	3.66332	152.31377	-0.12728	-0.01020	-0.03945	-0.00020	0.00025	0.00060	30.83488
736			7.35000	7.01371	-8.38881	8.46922	0.78485	-0.11277	0.10094	-0.02567	-0.00029	-0.00258	-10.74910	3.84955	-27.55897	-0.53824	0.36432	-0.14910	0.02140	-0.00970	-0.00201	5.63020	2.02069	10.61700	-0.34645	0.74079	0.24222	0.00516	-0.00076	0.01237	-0.49297	-12.18259	-176.11131	-0.00302	-0.00278	0.00781	0.00001	-0.00007	-0.00009	105.84609	3.65047	152.32382	-0.12682	-0.01004	-0.03943	-0.00116	0.00017	0.00059	30.81389
737			7.36000	7.03539	-8.38805	8.48865	0.77964	-0.11523	0.09996	-0.02425	-0.00028	-0.00401	-10.72698	3.86428	-27.55299	-0.53487	0.36542	-0.14843	0.01912	-0.00736	-0.00258	5.63812	2.02034	10.58408	-0.34656	0.74215	0.24180	0.00364	-0.00580	0.01531	-0.48996	-12.19743	-176.10503	-0.00296	-0.00279	0.00782	0.00001	-0.00007	-0.00008	105.83907	3.64163	152.32745	-0.12661	-0.00997	-0.03949	-0.00205	0.00001	0.00033	30.79354
738			7.37000	7.05613	-8.38597	8.51567	0.77496	-0.11840	0.09932	-0.02106	-0.00018	-0.00515	-10.70712	3.87594	-27.54365	-0.53339	0.36324	-0.14731	0.01706	-0.00537	-0.00348	5.64483	2.02248	10.54385	-0.34171	0.74008	0.24033	0.00312	-0.00931	0.01814	-0.48773	-12.21323	-176.09908	-0.00292	-0.00280	0.00781	0.00001	-0.00007	-0.00009	105.82745	3.64084	152.32239	-0.12659	-0.01003	-0.03965	-0.00295	-0.00017	-0.00009	30.77510
739			7.38000	7.07527	-8.38248	8.54853	0.76861	-0.12077	0.09871	-0.01808	0.00004	-0.00594	-10.68875	3.88595	-27.52951	-0.53094	0.36219	-0.14653	0.01558	-0.00415	-0.00487	5.65167	2.02618	10.49651	-0.33841	0.73877	0.23925	0.00305	-0.01199	0.02093	-0.48534	-12.22826	-176.09247	-0.00288	-0.00280	0.00777	0.00001	-0.00007	-0.00010	105.81114	3.64955	152.30890	-0.12680	-0.01017	-0.03983	-0.00386	-0.00034	-0.00055	30.75892
740			7.39000	7.09317	-8.37707	8.58481	0.76333	-0.12497	0.09744	-0.01620	0.00050	-0.00623	-10.67111	3.89590	-27.50861	-0.52822	0.35979	-0.14485	0.01461	-0.00344	-0.00670	5.65876	2.03112	10.44220	-0.33619	0.73625	0.23713	0.00289	-0.01450	0.02344	-0.48180	-12.24102	-176.08432	-0.00287	-0.00279	0.00772	0.00001	-0.00005	-0.00013	105.79050	3.66663	152.28944	-0.12717	-0.01035	-0.03996	-0.00462	-0.00046	-0.00092	30.74488
741			7.40000	7.11020	-8.36887	8.62139	0.75711	-0.13043	0.09604	-0.01538	0.00120	-0.00604	-10.65364	3.90653	-27.47936	-0.52392	0.35641	-0.14300	0.01391	-0.00293	-0.00872	5.66561	2.03747	10.38147	-0.33497	0.73193	0.23460	0.00245	-0.01726	0.02553	-0.47678	-12.25048	-176.07361	-0.00286	-0.00279	0.00768	0.00001	-0.00004	-0.00016	105.76687	3.68872	152.26730	-0.12761	-0.01051	-0.03998	-0.00508	-0.00049	-0.00110	30.73266
742			7.41000	7.12676	-8.35772	8.65572	0.74996	-0.13527	0.09428	-0.01548	0.00195	-0.00555	-10.63612	3.91808	-27.44155	-0.51898	0.35608	-0.14147	0.01308	-0.00271	-0.01063	5.67166	2.04571	10.31536	-0.33581	0.73144	0.23282	0.00160	-0.02037	0.02731	-0.47063	-12.25566	-176.05969	-0.00287	-0.00279	0.00766	0.00002	-0.00001	-0.00020	105.74210	3.71159	152.24612	-0.12804	-0.01065	-0.04000	-0.00523	-0.00045	-0.00106	30.72209
743			7.42000	7.14338	-8.34409	8.68692	0.74419	-0.14007	0.09324	-0.01596	0.00261	-0.00508	-10.61907	3.93100	-27.39613	-0.51545	0.35811	-0.14107	0.01151	-0.00298	-0.01227	5.67595	2.05594	10.24449	-0.33602	0.73579	0.23267	0.00009	-0.02329	0.02904	-0.46404	-12.25594	-176.04272	-0.00288	-0.00279	0.00766	0.00001	0.00001	-0.00023	105.71763	3.73109	152.22906	-0.12843	-0.01074	-0.04001	-0.00519	-0.00033	-0.00084	30.71290
744			7.43000	7.16005	-8.32875	8.71570	0.74136	-0.14388	0.09288	-0.01594	0.00304	-0.00478	-10.60392	3.94580	-27.34509	-0.51430	0.36011	-0.14127	0.00889	-0.00369	-0.01346	5.67721	2.06765	10.16934	-0.33492	0.74007	0.23301	-0.00187	-0.02534	0.03057	-0.45775	-12.25120	-176.02455	-0.00288	-0.00280	0.00769	0.00001	0.00003	-0.00022	105.69405	3.74419	152.21877	-0.12880	-0.01076	-0.04000	-0.00511	-0.00016	-0.00050	30.70469
745			7.44000	7.17614	-8.31268	8.74301	0.73932	-0.15045	0.09223	-0.01484	0.00324	-0.00454	-10.59201	3.96265	-27.29072	-0.51113	0.35951	-0.14091	0.00558	-0.00460	-0.01392	5.67510	2.08011	10.09089	-0.33768	0.74029	0.23242	-0.00365	-0.02603	0.03128	-0.45274	-12.24198	-176.00856	-0.00288	-0.00282	0.00775	0.00001	0.00005	-0.00017	105.67137	3.74944	152.21674	-0.12917	-0.01069	-0.03998	-0.00511	0.00003	-0.00013	30.69747
746			7.45000	7.19078	-8.29718	8.76912	0.73809	-0.15558	0.09207	-0.01272	0.00316	-0.00430	-10.58388	3.98102	-27.23623	-0.50864	0.36055	-0.14136	0.00268	-0.00546	-0.01338	5.67053	2.09250	10.01179	-0.34214	0.74223	0.23276	-0.00456	-0.02523	0.03052	-0.44985	-12.22940	-175.99872	-0.00286	-0.00284	0.00782	0.00000	0.00007	-0.00008	105.64902	3.74701	152.22278	-0.12943	-0.01055	-0.03989	-0.00520	0.00018	0.00023	30.69156
747			7.46000	7.20322	-8.28291	8.79376	0.73611	-0.15977	0.09183	-0.00980	0.00299	-0.00397	-10.57877	3.99964	-27.18700	-0.50653	0.36170	-0.14170	0.00126	-0.00612	-0.01132	5.66543	2.10402	9.93742	-0.34603	0.74353	0.23287	-0.00400	-0.02247	0.02719	-0.44941	-12.21518	-175.99706	-0.00286	-0.00285	0.00787	-0.00000	0.00007	0.00003	105.62644	3.73789	152.23389	-0.12964	-0.01035	-0.03967	-0.00530	0.00025	0.00056	30.68715
748			7.47000	7.21279	-8.26972	8.81602	0.73307	-0.16546	0.09080	-0.00647	0.00290	-0.00340	-10.57499	4.01690	-27.14959	-0.50463	0.36090	-0.14074	0.00154	-0.00650	-0.00782	5.66229	2.11375	9.87514	-0.34707	0.74296	0.23153	-0.00194	-0.01777	0.02107	-0.45104	-12.20074	-176.00267	-0.00286	-0.00284	0.00788	-0.00000	0.00007	0.00010	105.60362	3.72395	152.24548	-0.12987	-0.01014	-0.03930	-0.00526	0.00023	0.00084	30.68404
749			7.48000	7.21916	-8.25759	8.83426	0.73253	-0.17197	0.09021	-0.00313	0.00279	-0.00261	-10.57114	4.03159	-27.12808	-0.50501	0.35710	-0.13946	0.00278	-0.00648	-0.00378	5.66294	2.12100	9.83086	-0.34427	0.73987	0.22974	0.00110	-0.01188	0.01346	-0.45361	-12.18703	-176.01213	-0.00286	-0.00283	0.00786	-0.00000	0.00006	0.00012	105.58127	3.70709	152.25267	-0.13020	-0.00993	-0.03878	-0.00487	0.00013	0.00106	30.68221
750			7.49000	7.22212	-8.24709	8.84691	0.73228	-0.17650	0.08986	0.00028	0.00243	-0.00169	-10.56681	4.04304	-27.12281	-0.50488	0.35362	-0.13859	0.00386	-0.00619	0.00003	5.66848	2.12542	9.80647	-0.34335	0.73599	0.22862	0.00455	-0.00553	0.00601	-0.45617	-12.17448	-176.02100	-0.00287	-0.00282	0.00782	-0.00000	0.00006	0.00009	105.56120	3.68976	152.25200	-0.13055	-0.00975	-0.03820	-0.00397	-0.00002	0.00114	30.68256
751			7.50000	7.22152	-8.23926	8.85380	0.73020	-0.17808	0.08912	0.00405	0.00164	-0.00088	-10.56266	4.05127	-27.13200	-0.50388	0.35308	-0.13793	0.00382	-0.00586	0.00334	5.67927	2.12659	9.80001	-0.34415	0.73448	0.22821	0.00773	0.00098	-0.00014	-0.45814	-12.16323	-176.02477	-0.00288	-0.00280	0.00778	-0.00001	0.00005	0.00000	105.54572	3.67480	152.24129	-0.13098	-0.00964	-0.03770	-0.00252	-0.00019	0.00108	30.68686
752			7.51000	7.21720	-8.23517	8.85696	0.72945	-0.17862	0.08885	0.00839	0.00051	-0.00045	-10.56030	4.05665	-27.15363	-0.50379	0.35239	-0.13763	0.00192	-0.00535	0.00603	5.69420	2.12398	9.80731	-0.34413	0.73298	0.22827	0.00951	0.00729	-0.00443	-0.45970	-12.15409	-176.02130	-0.00289	-0.00279	0.00775	-0.00002	0.00004	-0.00008	105.53716	3.66443	152.22098	-0.13146	-0.00961	-0.03738	-0.00067	-0.00035	0.00087	30.69642
753			7.52000	7.20911	-8.23531	8.85917	0.73064	-0.17915	0.08874	0.01292	-0.00070	-0.00035	-10.56201	4.05918	-27.18466	-0.50403	0.35000	-0.13715	-0.00200	-0.00417	0.00787	5.71009	2.11745	9.82327	-0.34410	0.72958	0.22794	0.00894	0.01225	-0.00681	-0.46158	-12.14854	-176.01183	-0.00289	-0.00278	0.00774	-0.00002	0.00002	-0.00014	105.53691	3.66003	152.19427	-0.13190	-0.00967	-0.03727	0.00133	-0.00044	0.00056	30.71111
754			7.53000	7.19766	-8.23906	8.86205	0.73120	-0.17746	0.08905	0.01680	-0.00165	-0.00036	-10.56960	4.05802	-27.22095	-0.50475	0.34796	-0.13704	-0.00707	-0.00205	0.00880	5.72265	2.10824	9.84330	-0.34307	0.72543	0.22770	0.00617	0.01473	-0.00782	-0.46468	-12.14786	-176.00011	-0.00290	-0.00278	0.00774	-0.00003	-0.00001	-0.00014	105.54523	3.66189	152.16624	-0.13219	-0.00979	-0.03736	0.00317	-0.00044	0.00017	30.72923
755			7.54000	7.18364	-8.24533	8.86513	0.72846	-0.17632	0.08948	0.01962	-0.00226	-0.00019	-10.58327	4.05232	-27.25838	-0.50333	0.34670	-0.13726	-0.01187	0.00055	0.00898	5.72916	2.09822	9.86479	-0.34265	0.72302	0.22776	0.00258	0.01502	-0.00839	-0.46959	-12.15243	-175.99138	-0.00292	-0.00279	0.00775	-0.00003	-0.00003	-0.00007	105.56110	3.66907	152.14268	-0.13223	-0.00995	-0.03766	0.00460	-0.00036	-0.00022	30.74857
756			7.55000	7.16742	-8.25334	8.86640	0.72786	-0.17486	0.08996	0.02165	-0.00259	0.00031	-10.60181	4.04245	-27.29451	-0.50485	0.34487	-0.13716	-0.01539	0.00280	0.00870	5.72964	2.08877	9.88771	-0.33817	0.72160	0.22729	-0.00040	0.01429	-0.00926	-0.47616	-12.16186	-175.99011	-0.00295	-0.00280	0.00777	-0.00003	-0.00006	0.00005	105.58266	3.67940	152.12831	-0.13197	-0.01011	-0.03811	0.00551	-0.00019	-0.00050	30.76729
757			7.56000	7.14930	-8.26264	8.86333	0.72909	-0.17130	0.09097	0.02275	-0.00253	0.00117	-10.62314	4.02981	-27.32825	-0.50748	0.34328	-0.13763	-0.01721	0.00430	0.00815	5.72601	2.08030	9.91356	-0.33372	0.71964	0.22730	-0.00218	0.01334	-0.01061	-0.48345	-12.17531	-175.99850	-0.00298	-0.00280	0.00778	-0.00002	-0.00007	0.00017	105.60786	3.68946	152.12540	-0.13141	-0.01022	-0.03858	0.00596	0.00000	-0.00056	30.78450
758			7.57000	7.12984	-8.27199	8.85370	0.73078	-0.16626	0.09182	0.02277	-0.00185	0.00229	-10.64518	4.01584	-27.35870	-0.50917	0.34357	-0.13847	-0.01765	0.00539	0.00724	5.72014	2.07297	9.94307	-0.33326	0.71871	0.22799	-0.00332	0.01190	-0.01182	-0.48997	-12.19177	-176.01570	-0.00301	-0.00280	0.00778	-0.00001	-0.00008	0.00026	105.63496	3.69542	152.13284	-0.13052	-0.01025	-0.03893	0.00607	0.00017	-0.00036	30.79990
759			7.58000	7.10970	-8.27881	8.83623	0.73305	-0.16358	0.09226	0.02206	-0.00054	0.00345	-10.66676	4.00106	-27.38396	-0.50834	0.34183	-0.13879	-0.01755	0.00643	0.00589	5.71239	2.06734	9.97458	-0.33758	0.71436	0.22800	-0.00452	0.00950	-0.01214	-0.49406	-12.20935	-176.03789	-0.00303	-0.00280	0.00776	0.00001	-0.00008	0.00029	105.66250	3.69464	152.14656	-0.12955	-0.01021	-0.03907	0.00585	0.00027	0.00003	30.81302
760			7.59000	7.08924	-8.28107	8.81123	0.73393	-0.15948	0.09222	0.02069	0.00086	0.00439	-10.68780	3.98565	-27.40260	-0.50720	0.34277	-0.13916	-0.01704	0.00723	0.00444	5.70255	2.06389	10.00534	-0.34222	0.71391	0.22837	-0.00562	0.00673	-0.01167	-0.49442	-12.22536	-176.06039	-0.00303	-0.00279	0.00772	0.00003	-0.00007	0.00027	105.68853	3.68653	152.16167	-0.12868	-0.01013	-0.03897	0.00529	0.00029	0.00047	30.82318
761			7.60000	7.06940	-8.27939	8.78069	0.73561	-0.15666	0.09281	0.01797	0.00162	0.00505	-10.70745	3.97053	-27.41549	-0.50776	0.34318	-0.13991	-0.01512	0.00694	0.00346	5.69144	2.06241	10.03394	-0.34322	0.71538	0.22908	-0.00583	0.00456	-0.01117	-0.49114	-12.23723	-176.07945	-0.00302	-0.00277	0.00767	0.00004	-0.00004	0.00022	105.71140	3.67238	152.17447	-0.12808	-0.01002	-0.03872	0.00448	0.00026	0.00084	30.82987
762			7.61000	7.05204	-8.27700	8.74723	0.73951	-0.15314	0.09422	0.01351	0.00135	0.00546	-10.72356	3.95762	-27.42622	-0.51152	0.34360	-0.14120	-0.01139	0.00522	0.00328	5.68106	2.06217	10.06168	-0.34110	0.71703	0.23019	-0.00472	0.00344	-0.01137	-0.48583	-12.24341	-176.09401	-0.00300	-0.00275	0.00763	0.00004	-0.00002	0.00017	105.72997	3.65470	152.18343	-0.12766	-0.00991	-0.03836	0.00355	0.00020	0.00102	30.83285
763			7.62000	7.03871	-8.27748	8.71289	0.74357	-0.14781	0.09606	0.00822	0.00024	0.00577	-10.73455	3.94846	-27.43844	-0.51696	0.34471	-0.14283	-0.00702	0.00276	0.00367	5.67355	2.06255	10.09087	-0.33702	0.71768	0.23153	-0.00261	0.00313	-0.01241	-0.48089	-12.24379	-176.10503	-0.00298	-0.00273	0.00759	0.00003	0.00001	0.00013	105.74416	3.63683	152.18887	-0.12733	-0.00979	-0.03791	0.00273	0.00014	0.00096	30.83280
764			7.63000	7.02940	-8.28359	8.67798	0.74531	-0.14623	0.09663	0.00351	-0.00135	0.00613	-10.74100	3.94312	-27.45352	-0.51798	0.34282	-0.14287	-0.00377	0.00046	0.00414	5.66996	2.06327	10.12335	-0.33656	0.71344	0.23101	-0.00037	0.00337	-0.01395	-0.47850	-12.23925	-176.11365	-0.00298	-0.00271	0.00753	0.00001	0.00003	0.00010	105.75507	3.62219	152.19173	-0.12704	-0.00968	-0.03742	0.00224	0.00009	0.00070	30.83145
765			7.64000	7.02298	-8.29688	8.64126	0.74460	-0.14343	0.09718	-0.00005	-0.00299	0.00678	-10.74513	3.94075	-27.47088	-0.51768	0.34451	-0.14362	-0.00246	-0.00120	0.00445	5.66979	2.06401	10.16032	-0.33795	0.71363	0.23185	0.00148	0.00413	-0.01595	-0.47991	-12.23066	-176.11972	-0.00299	-0.00268	0.00746	-0.00001	0.00005	0.00005	105.76460	3.61346	152.19308	-0.12680	-0.00960	-0.03693	0.00214	0.00004	0.00030	30.83077
766			7.65000	7.01834	-8.31710	8.60081	0.74436	-0.14148	0.09784	-0.00261	-0.00425	0.00767	-10.74891	3.94041	-27.48924	-0.51771	0.34548	-0.14430	-0.00267	-0.00217	0.00455	5.67213	2.06446	10.20249	-0.33857	0.71336	0.23264	0.00265	0.00500	-0.01816	-0.48445	-12.21821	-176.12161	-0.00302	-0.00266	0.00739	-0.00003	0.00007	-0.00001	105.77452	3.61177	152.19400	-0.12673	-0.00959	-0.03656	0.00231	0.00001	-0.00013	30.83296
767			7.66000	7.01458	-8.34204	8.55538	0.74719	-0.13867	0.09915	-0.00390	-0.00477	0.00870	-10.75357	3.94108	-27.50780	-0.52135	0.34627	-0.14536	-0.00388	-0.00237	0.00457	5.67552	2.06486	10.25021	-0.33510	0.71403	0.23385	0.00294	0.00539	-0.02044	-0.48987	-12.20201	-176.11775	-0.00306	-0.00264	0.00736	-0.00003	0.00008	-0.00008	105.78561	3.61691	152.19580	-0.12687	-0.00961	-0.03637	0.00252	0.00001	-0.00055	30.83925
768			7.67000	7.01041	-8.36849	8.50486	0.74449	-0.13630	0.09953	-0.00301	-0.00452	0.00948	-10.75999	3.94140	-27.52618	-0.51990	0.34946	-0.14632	-0.00605	-0.00162	0.00459	5.67857	2.06576	10.30308	-0.33659	0.71664	0.23543	0.00242	0.00488	-0.02236	-0.49383	-12.18318	-176.10802	-0.00310	-0.00264	0.00737	-0.00003	0.00009	-0.00015	105.79760	3.62807	152.19960	-0.12719	-0.00966	-0.03636	0.00258	0.00002	-0.00091	30.84983
769			7.68000	7.00396	-8.39304	8.45052	0.74556	-0.13327	0.10095	0.00061	-0.00355	0.01004	-10.76942	3.93960	-27.54420	-0.52112	0.35066	-0.14788	-0.00960	0.00034	0.00459	5.67982	2.06786	10.35935	-0.33677	0.71630	0.23727	0.00094	0.00305	-0.02334	-0.49498	-12.16402	-176.09410	-0.00313	-0.00265	0.00741	-0.00002	0.00009	-0.00018	105.80950	3.64386	152.20580	-0.12763	-0.00972	-0.03644	0.00237	0.00004	-0.00119	30.86391
770			7.69000	6.99333	-8.41269	8.39425	0.74964	-0.13073	0.10204	0.00652	-0.00215	0.01017	-10.78349	3.93367	-27.56100	-0.52362	0.35062	-0.14890	-0.01457	0.00340	0.00436	5.67772	2.07206	10.41582	-0.33906	0.71383	0.23840	-0.00148	-0.00032	-0.02281	-0.49349	-12.14662	-176.07927	-0.00315	-0.00266	0.00746	-0.00000	0.00008	-0.00017	105.81989	3.66258	152.21484	-0.12805	-0.00976	-0.03649	0.00183	0.00008	-0.00134	30.87989
771			7.70000	6.97758	-8.42564	8.33826	0.75288	-0.12848	0.10240	0.01311	-0.00072	0.00981	-10.80343	3.92240	-27.57518	-0.52636	0.35205	-0.14947	-0.02017	0.00698	0.00385	5.67087	2.07923	10.46848	-0.34157	0.71445	0.23931	-0.00456	-0.00511	-0.02082	-0.49036	-12.13139	-176.06667	-0.00317	-0.00267	0.00750	0.00001	0.00007	-0.00013	105.82718	3.68184	152.22661	-0.12843	-0.00979	-0.03649	0.00100	0.00013	-0.00135	30.89608
772			7.71000	6.95735	-8.43244	8.28486	0.75755	-0.12672	0.10337	0.01829	0.00026	0.00914	-10.82909	3.90582	-27.58581	-0.53110	0.35334	-0.15054	-0.02499	0.01023	0.00319	5.65885	2.09007	10.51430	-0.34149	0.71747	0.24076	-0.00762	-0.01048	-0.01790	-0.48698	-12.11764	-176.05812	-0.00319	-0.00268	0.00753	0.00001	0.00006	-0.00009	105.83044	3.69937	152.24072	-0.12863	-0.00979	-0.03648	0.00005	0.00016	-0.00121	30.91110
773			7.72000	6.93496	-8.43558	8.23625	0.75983	-0.12459	0.10430	0.02058	0.00067	0.00818	-10.85854	3.88526	-27.59284	-0.53389	0.35447	-0.15172	-0.02769	0.01254	0.00246	5.64227	2.10428	10.55168	-0.34082	0.72090	0.24225	-0.01023	-0.01523	-0.01450	-0.48417	-12.10472	-176.05286	-0.00321	-0.00269	0.00755	0.00001	0.00006	-0.00006	105.82947	3.71317	152.25522	-0.12875	-0.00978	-0.03653	-0.00088	0.00016	-0.00091	30.92385
774			7.73000	6.91298	-8.43720	8.19393	0.75971	-0.12191	0.10428	0.02001	0.00078	0.00692	-10.88924	3.86249	-27.59644	-0.53371	0.35598	-0.15228	-0.02807	0.01379	0.00161	5.62205	2.12091	10.58020	-0.34320	0.72329	0.24305	-0.01250	-0.01890	-0.01080	-0.48175	-12.09280	-176.04851	-0.00322	-0.00270	0.00757	0.00001	0.00005	-0.00006	105.82434	3.72178	152.26694	-0.12889	-0.00980	-0.03666	-0.00175	0.00012	-0.00052	30.93330
775			7.74000	6.89344	-8.43743	8.15899	0.76223	-0.11945	0.10434	0.01720	0.00091	0.00551	-10.91904	3.83938	-27.59632	-0.53498	0.35636	-0.15264	-0.02649	0.01365	0.00062	5.59877	2.13907	10.59943	-0.34601	0.72409	0.24339	-0.01431	-0.02131	-0.00693	-0.47877	-12.08247	-176.04305	-0.00322	-0.00271	0.00760	0.00001	0.00004	-0.00008	105.81508	3.72479	152.27335	-0.12915	-0.00984	-0.03688	-0.00260	0.00005	-0.00010	30.93879
776			7.75000	6.87807	-8.43583	8.13218	0.76435	-0.11766	0.10465	0.01232	0.00106	0.00402	-10.94574	3.81851	-27.59268	-0.53588	0.35548	-0.15299	-0.02262	0.01176	-0.00033	5.57356	2.15766	10.60940	-0.34701	0.72403	0.24345	-0.01510	-0.02197	-0.00322	-0.47434	-12.07448	-176.03632	-0.00321	-0.00272	0.00763	0.00002	0.00003	-0.00009	105.80175	3.72302	152.27396	-0.12954	-0.00990	-0.03712	-0.00343	-0.00001	0.00021	30.94036
777			7.76000	6.86830	-8.43246	8.11357	0.76565	-0.11608	0.10511	0.00649	0.00120	0.00265	-10.96677	3.80265	-27.58665	-0.53559	0.35572	-0.15374	-0.01670	0.00846	-0.00108	5.54847	2.17514	10.61113	-0.34958	0.72532	0.24402	-0.01444	-0.02065	-0.00000	-0.46794	-12.06930	-176.02959	-0.00320	-0.00274	0.00765	0.00003	0.00002	-0.00008	105.78457	3.71895	152.27058	-0.12999	-0.00993	-0.03725	-0.00417	-0.00006	0.00027	30.93864
778			7.77000	6.86390	-8.42751	8.10174	0.76765	-0.11590	0.10534	0.00154	0.00139	0.00164	-10.98060	3.79327	-27.57956	-0.53660	0.35550	-0.15395	-0.01023	0.00477	-0.00154	5.52636	2.19012	10.60625	-0.34949	0.72678	0.24395	-0.01207	-0.01778	0.00254	-0.45983	-12.06646	-176.02376	-0.00320	-0.00275	0.00768	0.00004	0.00001	-0.00007	105.76443	3.71662	152.26553	-0.13039	-0.00994	-0.03731	-0.00464	-0.00009	0.00005	30.93509
779			7.78000	6.86313	-8.42093	8.09398	0.76948	-0.11590	0.10526	-0.00128	0.00163	0.00115	-10.98768	3.78973	-27.57242	-0.53853	0.35548	-0.15370	-0.00487	0.00171	-0.00168	5.50946	2.20189	10.59654	-0.34774	0.72774	0.24334	-0.00866	-0.01432	0.00426	-0.45088	-12.06489	-176.01834	-0.00320	-0.00277	0.00771	0.00004	0.00001	-0.00007	105.74311	3.72018	152.26028	-0.13077	-0.00997	-0.03743	-0.00468	-0.00012	-0.00040	30.93161
780			7.79000	6.86368	-8.41297	8.08723	0.76837	-0.11683	0.10455	-0.00207	0.00183	0.00120	-10.99009	3.79025	-27.56618	-0.53672	0.35723	-0.15341	-0.00135	-0.00044	-0.00145	5.49867	2.21064	10.58411	-0.35087	0.73040	0.24313	-0.00518	-0.01076	0.00478	-0.44211	-12.06391	-176.01259	-0.00320	-0.00279	0.00775	0.00004	0.00000	-0.00008	105.72275	3.73205	152.25580	-0.13108	-0.01005	-0.03773	-0.00428	-0.00014	-0.00092	30.92961
781			7.80000	6.86397	-8.40468	8.07861	0.76817	-0.11792	0.10392	-0.00199	0.00179	0.00171	-10.98987	3.79319	-27.56201	-0.53634	0.35910	-0.15307	0.00090	-0.00204	-0.00078	5.49346	2.21654	10.57245	-0.35054	0.73554	0.24308	-0.00208	-0.00673	0.00355	-0.43399	-12.06349	-176.00609	-0.00320	-0.00281	0.00780	0.00004	-0.00000	-0.00009	105.70520	3.75169	152.25197	-0.13136	-0.01018	-0.03816	-0.00348	-0.00017	-0.00134	30.92944
782			7.81000	6.86357	-8.39796	8.06619	0.76856	-0.11767	0.10375	-0.00228	0.00135	0.00251	-10.98787	3.79776	-27.56166	-0.53708	0.36122	-0.15318	0.00319	-0.00359	0.00046	5.49256	2.21947	10.56643	-0.34860	0.74082	0.24353	0.00055	-0.00167	0.00021	-0.42649	-12.06402	-175.99866	-0.00320	-0.00283	0.00783	0.00003	-0.00000	-0.00011	105.69189	3.77593	152.24861	-0.13158	-0.01031	-0.03855	-0.00241	-0.00017	-0.00153	30.93030
783			7.82000	6.86307	-8.39489	8.04922	0.76616	-0.11683	0.10316	-0.00352	0.00055	0.00340	-10.98344	3.80372	-27.56757	-0.53466	0.36418	-0.15324	0.00631	-0.00532	0.00239	5.49531	2.21902	10.57124	-0.35074	0.74492	0.24409	0.00318	0.00444	-0.00512	-0.41938	-12.06539	-175.98990	-0.00321	-0.00285	0.00787	0.00003	-0.00001	-0.00013	105.68378	3.80062	152.24554	-0.13174	-0.01041	-0.03884	-0.00120	-0.00016	-0.00145	30.93126
784			7.83000	6.86319	-8.39712	8.02760	0.76506	-0.11623	0.10312	-0.00538	-0.00046	0.00434	-10.97573	3.81080	-27.58241	-0.53296	0.36313	-0.15301	0.00996	-0.00695	0.00485	5.50200	2.21497	10.59105	-0.35106	0.74155	0.24371	0.00602	0.01069	-0.01158	-0.41253	-12.06675	-175.97914	-0.00321	-0.00286	0.00790	0.00002	-0.00000	-0.00016	105.68105	3.82202	152.24271	-0.13186	-0.01049	-0.03906	-0.00001	-0.00014	-0.00116	30.93195
785			7.84000	6.86414	-8.40512	8.00139	0.76552	-0.11505	0.10379	-0.00704	-0.00141	0.00530	-10.96469	3.81835	-27.60746	-0.53349	0.36103	-0.15307	0.01302	-0.00793	0.00733	5.51279	2.20779	10.62706	-0.34968	0.73517	0.24347	0.00863	0.01547	-0.01778	-0.40632	-12.06716	-175.96683	-0.00320	-0.00287	0.00793	0.00002	0.00000	-0.00016	105.68330	3.83759	152.24010	-0.13195	-0.01056	-0.03929	0.00101	-0.00010	-0.00076	30.93265
786			7.85000	6.86539	-8.41804	7.97057	0.76549	-0.11419	0.10427	-0.00769	-0.00209	0.00627	-10.95168	3.82508	-27.64117	-0.53471	0.36050	-0.15314	0.01409	-0.00768	0.00909	5.52697	2.19901	10.67672	-0.34802	0.73145	0.24366	0.01028	0.01749	-0.02248	-0.40116	-12.06641	-175.95522	-0.00320	-0.00288	0.00796	0.00001	0.00001	-0.00013	105.68956	3.84616	152.23840	-0.13194	-0.01063	-0.03953	0.00175	-0.00004	-0.00031	30.93417
787			7.86000	6.86589	-8.43422	7.93472	0.76538	-0.11221	0.10459	-0.00715	-0.00241	0.00722	-10.93926	3.82938	-27.67907	-0.53563	0.36119	-0.15334	0.01219	-0.00597	0.00958	5.54250	2.19070	10.73503	-0.34727	0.72978	0.24434	0.01016	0.01607	-0.02494	-0.39736	-12.06517	-175.94722	-0.00319	-0.00288	0.00797	0.00001	0.00001	-0.00007	105.69840	3.84762	152.23811	-0.13174	-0.01065	-0.03969	0.00215	0.00002	0.00009	30.93683
788			7.87000	6.86489	-8.45194	7.89413	0.76744	-0.10979	0.10523	-0.00600	-0.00246	0.00795	-10.93056	3.83009	-27.71523	-0.53814	0.36138	-0.15377	0.00714	-0.00312	0.00846	5.55595	2.18518	10.79564	-0.34528	0.72894	0.24530	0.00765	0.01125	-0.02447	-0.39503	-12.06414	-175.94489	-0.00318	-0.00287	0.00795	0.00001	0.00000	0.00001	105.70836	3.84319	152.23941	-0.13134	-0.01064	-0.03969	0.00230	0.00006	0.00040	30.94015
789			7.88000	6.86254	-8.47009	7.85092	0.77130	-0.10704	0.10542	-0.00521	-0.00241	0.00807	-10.92832	3.82714	-27.74298	-0.54122	0.36157	-0.15384	-0.00007	0.00023	0.00566	5.56349	2.18415	10.85059	-0.34510	0.72860	0.24591	0.00303	0.00365	-0.02049	-0.39412	-12.06376	-175.94797	-0.00317	-0.00284	0.00789	0.00001	0.00000	0.00007	105.71872	3.83476	152.24170	-0.13083	-0.01060	-0.03956	0.00233	0.00009	0.00057	30.94367
790			7.89000	6.86012	-8.48808	7.80923	0.77378	-0.10432	0.10472	-0.00597	-0.00236	0.00732	-10.93348	3.82139	-27.75662	-0.54365	0.36329	-0.15343	-0.00695	0.00324	0.00170	5.56236	2.18872	10.89132	-0.34632	0.73088	0.24607	-0.00247	-0.00571	-0.01333	-0.39409	-12.06375	-175.95454	-0.00317	-0.00282	0.00781	0.00001	-0.00000	0.00009	105.72910	3.82465	152.24454	-0.13022	-0.01056	-0.03934	0.00227	0.00010	0.00059	30.94736
791			7.90000	6.85997	-8.50542	7.77365	0.77496	-0.10528	0.10400	-0.00913	-0.00240	0.00584	-10.94368	3.81472	-27.75351	-0.54355	0.36216	-0.15266	-0.01063	0.00487	-0.00251	5.55297	2.19907	10.91155	-0.34808	0.73129	0.24535	-0.00713	-0.01494	-0.00437	-0.39394	-12.06376	-175.96140	-0.00317	-0.00279	0.00773	0.00001	0.00000	0.00007	105.73907	3.81521	152.24786	-0.12955	-0.01052	-0.03909	0.00207	0.00010	0.00047	30.95154
792			7.91000	6.86454	-8.52171	7.74778	0.77370	-0.10761	0.10261	-0.01386	-0.00245	0.00379	-10.95446	3.80983	-27.73514	-0.54155	0.36123	-0.15136	-0.01018	0.00457	-0.00591	5.53819	2.21399	10.90937	-0.34974	0.73242	0.24386	-0.00984	-0.02209	0.00457	-0.39243	-12.06350	-175.96454	-0.00316	-0.00276	0.00766	0.00001	0.00000	-0.00000	105.74783	3.80855	152.25133	-0.12892	-0.01049	-0.03889	0.00168	0.00008	0.00024	30.95568
793			7.92000	6.87467	-8.53634	7.73429	0.77085	-0.10861	0.10123	-0.01767	-0.00233	0.00139	-10.96210	3.80899	-27.70671	-0.54041	0.36492	-0.15085	-0.00696	0.00269	-0.00779	5.52170	2.23140	10.88682	-0.35002	0.74036	0.24363	-0.01032	-0.02618	0.01217	-0.38853	-12.06283	-175.96101	-0.00315	-0.00275	0.00762	0.00002	0.00000	-0.00009	105.75443	3.80596	152.25459	-0.12841	-0.01049	-0.03883	0.00111	0.00006	-0.00001	30.95893
794			7.93000	6.88890	-8.54798	7.73494	0.76741	-0.11152	0.09996	-0.01862	-0.00196	-0.00117	-10.96525	3.81279	-27.67532	-0.53842	0.36800	-0.15034	-0.00289	0.00005	-0.00802	5.50677	2.24882	10.84847	-0.34955	0.74806	0.24337	-0.00914	-0.02683	0.01791	-0.38177	-12.06187	-175.95029	-0.00312	-0.00275	0.00762	0.00003	0.00001	-0.00017	105.75814	3.80702	152.25749	-0.12805	-0.01050	-0.03892	0.00042	0.00004	-0.00020	30.96090
795			7.94000	6.90484	-8.55474	7.75017	0.76622	-0.11525	0.09926	-0.01700	-0.00127	-0.00366	-10.96425	3.82045	-27.64651	-0.53672	0.36699	-0.14958	0.00119	-0.00238	-0.00712	5.49518	2.26421	10.79889	-0.34850	0.74859	0.24220	-0.00698	-0.02454	0.02173	-0.37275	-12.06069	-175.93454	-0.00308	-0.00276	0.00765	0.00003	0.00001	-0.00022	105.75861	3.81041	152.26059	-0.12783	-0.01054	-0.03911	-0.00030	0.00004	-0.00033	30.96174
796			7.95000	6.92087	-8.55542	7.77892	0.76529	-0.11665	0.09935	-0.01447	-0.00041	-0.00592	-10.95924	3.83045	-27.62310	-0.53580	0.36715	-0.14979	0.00551	-0.00410	-0.00570	5.48799	2.27637	10.74244	-0.34842	0.74802	0.24202	-0.00440	-0.02050	0.02382	-0.36321	-12.05923	-175.91716	-0.00303	-0.00277	0.00769	0.00003	0.00001	-0.00022	105.75587	3.81499	152.26450	-0.12769	-0.01059	-0.03943	-0.00102	0.00006	-0.00041	30.96179
797			7.96000	6.93678	-8.55052	7.81924	0.76312	-0.11925	0.09861	-0.01282	0.00025	-0.00772	-10.94976	3.84132	-27.60603	-0.53445	0.36649	-0.14895	0.01043	-0.00509	-0.00406	5.48528	2.28468	10.68352	-0.34725	0.74620	0.24074	-0.00192	-0.01535	0.02398	-0.35507	-12.05707	-175.90099	-0.00298	-0.00279	0.00773	0.00002	0.00001	-0.00020	105.75009	3.82028	152.26961	-0.12751	-0.01066	-0.03986	-0.00171	0.00007	-0.00047	30.96082
798			7.97000	6.95346	-8.54224	7.86865	0.76006	-0.12162	0.09745	-0.01332	0.00043	-0.00890	-10.93501	3.85202	-27.59538	-0.53317	0.36666	-0.14779	0.01596	-0.00570	-0.00260	5.48629	2.28892	10.62648	-0.34509	0.74604	0.23940	0.00004	-0.00956	0.02261	-0.34949	-12.05380	-175.88702	-0.00293	-0.00281	0.00776	0.00001	0.00002	-0.00017	105.74126	3.82606	152.27547	-0.12733	-0.01076	-0.04036	-0.00246	0.00008	-0.00050	30.95794
799			7.98000	6.97239	-8.53384	7.92379	0.75641	-0.12499	0.09612	-0.01609	0.00012	-0.00941	-10.91436	3.86265	-27.58958	-0.53015	0.36697	-0.14668	0.02159	-0.00646	-0.00172	5.48977	2.28894	10.57431	-0.34609	0.74652	0.23843	0.00128	-0.00347	0.02052	-0.34629	-12.05017	-175.87488	-0.00289	-0.00282	0.00778	0.00000	0.00001	-0.00016	105.72871	3.83180	152.28127	-0.12714	-0.01085	-0.04084	-0.00338	0.00007	-0.00046	30.95196
800			7.99000	6.99452	-8.52755	7.98111	0.75271	-0.12892	0.09479	-0.01939	-0.00030	-0.00938	-10.88772	3.87438	-27.58602	-0.52687	0.36703	-0.14556	0.02632	-0.00766	-0.00151	5.49445	2.28478	10.52773	-0.34784	0.74682	0.23754	0.00178	0.00235	0.01858	-0.34432	-12.04803	-175.86320	-0.00285	-0.00283	0.00781	-0.00000	0.00000	-0.00016	105.71146	3.83668	152.28564	-0.12706	-0.01092	-0.04124	-0.00448	0.00004	-0.00034	30.94184
801			8.00000	7.01883	-8.52270	8.03791	0.74935	-0.13476	0.09304	-0.02087	-0.00027	-0.00895	-10.85663	3.88837	-27.58241	-0.52382	0.36467	-0.14348	0.02897	-0.00902	-0.00178	5.49918	2.27677	10.48539	-0.34836	0.74411	0.23533	0.00170	0.00697	0.01723	-0.34207	-12.04916	-175.85159	-0.00282	-0.00284	0.00785	0.00000	-0.00002	-0.00015	105.68867	3.83981	152.28748	-0.12710	-0.01093	-0.04146	-0.00571	-0.00001	-0.00015	30.92762
802			8.01000	7.04286	-8.51633	8.09199	0.74575	-0.14274	0.09146	-0.01973	0.00048	-0.00830	-10.82376	3.90490	-27.57739	-0.52029	0.36048	-0.14120	0.02932	-0.01024	-0.00220	5.50332	2.26606	10.44519	-0.34891	0.73922	0.23263	0.00141	0.00968	0.01646	-0.33884	-12.05454	-175.84059	-0.00279	-0.00286	0.00789	0.00001	-0.00004	-0.00014	105.65998	3.84100	152.28596	-0.12729	-0.01087	-0.04144	-0.00697	-0.00007	0.00002	30.91014
803			8.02000	7.06453	-8.50613	8.14185	0.73899	-0.15145	0.08978	-0.01682	0.00167	-0.00748	-10.79128	3.92371	-27.57093	-0.51434	0.35776	-0.13921	0.02794	-0.01118	-0.00257	5.50694	2.25406	10.40605	-0.35093	0.73663	0.23042	0.00133	0.01070	0.01582	-0.33507	-12.06420	-175.83093	-0.00276	-0.00288	0.00793	0.00001	-0.00006	-0.00012	105.62540	3.84128	152.28014	-0.12771	-0.01074	-0.04116	-0.00813	-0.00016	0.00013	30.89030
804			8.03000	7.08288	-8.49208	8.18624	0.73456	-0.15734	0.08900	-0.01354	0.00274	-0.00651	-10.76055	3.94404	-27.56326	-0.51204	0.35771	-0.13834	0.02539	-0.01142	-0.00298	5.51069	2.24195	10.36842	-0.34776	0.73996	0.22968	0.00136	0.01037	0.01497	-0.33241	-12.07717	-175.82314	-0.00275	-0.00290	0.00796	-0.00000	-0.00007	-0.00009	105.58590	3.84205	152.26891	-0.12835	-0.01061	-0.04078	-0.00894	-0.00026	0.00019	30.86908
805			8.04000	7.09771	-8.47600	8.22348	0.73283	-0.15794	0.08959	-0.01089	0.00321	-0.00533	-10.73326	3.96428	-27.55344	-0.51196	0.36118	-0.13947	0.02146	-0.01050	-0.00361	5.51426	2.23090	10.33321	-0.34391	0.74763	0.23133	0.00105	0.00879	0.01381	-0.33258	-12.09149	-175.81749	-0.00277	-0.00291	0.00797	-0.00001	-0.00007	-0.00006	105.54367	3.84366	152.25201	-0.12905	-0.01052	-0.04038	-0.00923	-0.00035	0.00026	30.84769
806			8.05000	7.10956	-8.46056	8.25171	0.73338	-0.15758	0.09039	-0.00887	0.00302	-0.00394	-10.71093	3.98230	-27.54024	-0.50895	0.36016	-0.14037	0.01632	-0.00797	-0.00421	5.51679	2.22196	10.30159	-0.34826	0.74323	0.23178	0.00047	0.00591	0.01201	-0.33612	-12.10418	-175.81378	-0.00280	-0.00292	0.00796	-0.00003	-0.00005	-0.00004	105.50138	3.84529	152.23000	-0.12971	-0.01050	-0.04011	-0.00897	-0.00042	0.00038	30.82775
807			8.06000	7.11853	-8.44805	8.27079	0.73430	-0.15829	0.09085	-0.00627	0.00236	-0.00263	-10.69450	3.99560	-27.52430	-0.50562	0.35801	-0.14078	0.01056	-0.00409	-0.00433	5.51806	2.21612	10.27492	-0.35505	0.73590	0.23152	-0.00023	0.00218	0.00975	-0.34203	-12.11250	-175.81190	-0.00285	-0.00291	0.00792	-0.00003	-0.00003	-0.00001	105.46122	3.84540	152.20459	-0.13032	-0.01055	-0.03999	-0.00840	-0.00045	0.00057	30.81089
808			8.07000	7.12393	-8.43950	8.28286	0.73762	-0.15870	0.09114	-0.00252	0.00149	-0.00168	-10.68475	4.00169	-27.50800	-0.50832	0.35508	-0.14035	0.00479	0.00069	-0.00382	5.51789	2.21395	10.25384	-0.35258	0.73014	0.23024	-0.00100	-0.00172	0.00745	-0.34823	-12.11471	-175.81264	-0.00290	-0.00289	0.00787	-0.00002	0.00000	0.00004	105.42412	3.84253	152.17892	-0.13087	-0.01065	-0.03994	-0.00778	-0.00040	0.00079	30.79811
809			8.08000	7.12536	-8.43472	8.29068	0.73696	-0.16030	0.09108	0.00163	0.00069	-0.00111	-10.68153	3.99921	-27.49317	-0.50777	0.35183	-0.13974	-0.00035	0.00535	-0.00305	5.51624	2.21525	10.23775	-0.35113	0.72527	0.22895	-0.00171	-0.00499	0.00556	-0.35294	-12.11071	-175.81818	-0.00294	-0.00286	0.00781	-0.00001	0.00003	0.00012	105.38998	3.83497	152.15738	-0.13129	-0.01068	-0.03972	-0.00730	-0.00026	0.00102	30.78950
810			8.09000	7.12337	-8.43287	8.29629	0.73677	-0.16128	0.09115	0.00512	0.00007	-0.00083	-10.68360	3.98922	-27.48011	-0.50836	0.34983	-0.13947	-0.00410	0.00865	-0.00238	5.51341	2.21912	10.22534	-0.34795	0.72526	0.22846	-0.00204	-0.00686	0.00428	-0.35555	-12.10158	-175.83057	-0.00296	-0.00283	0.00774	0.00001	0.00005	0.00020	105.35807	3.82153	152.14374	-0.13138	-0.01054	-0.03911	-0.00697	-0.00009	0.00127	30.78421
811			8.10000	7.11893	-8.43293	8.30109	0.73898	-0.16125	0.09159	0.00746	-0.00029	-0.00078	-10.68906	3.97499	-27.46865	-0.51049	0.34933	-0.13990	-0.00613	0.00979	-0.00191	5.51038	2.22398	10.21533	-0.34648	0.72823	0.22905	-0.00192	-0.00694	0.00354	-0.35663	-12.08904	-175.84906	-0.00297	-0.00280	0.00768	0.00002	0.00006	0.00026	105.32793	3.80158	152.13855	-0.13113	-0.01025	-0.03825	-0.00667	0.00007	0.00153	30.78097
812			8.11000	7.11327	-8.43373	8.30630	0.73856	-0.16366	0.09111	0.00809	-0.00042	-0.00095	-10.69588	3.96057	-27.45870	-0.50944	0.34730	-0.13930	-0.00642	0.00868	-0.00168	5.50777	2.22830	10.20666	-0.34780	0.72778	0.22842	-0.00177	-0.00579	0.00334	-0.35704	-12.07508	-175.87067	-0.00297	-0.00278	0.00764	0.00002	0.00007	0.00028	105.29951	3.77516	152.13956	-0.13072	-0.00993	-0.03744	-0.00632	0.00018	0.00178	30.77822
813			8.12000	7.10820	-8.43433	8.31349	0.73713	-0.16624	0.09079	0.00618	-0.00041	-0.00139	-10.70220	3.94942	-27.44974	-0.50708	0.34583	-0.13906	-0.00504	0.00607	-0.00175	5.50523	2.23144	10.19778	-0.35182	0.72579	0.22813	-0.00203	-0.00441	0.00383	-0.35740	-12.06145	-175.89238	-0.00297	-0.00276	0.00761	0.00002	0.00006	0.00027	105.27287	3.74362	152.14406	-0.13027	-0.00964	-0.03683	-0.00595	0.00023	0.00195	30.77448
814			8.13000	7.10629	-8.43433	8.32429	0.73921	-0.16797	0.09076	0.00158	-0.00040	-0.00202	-10.70604	3.94349	-27.44075	-0.50814	0.34505	-0.13897	-0.00240	0.00307	-0.00221	5.50191	2.23338	10.18682	-0.35350	0.72466	0.22802	-0.00298	-0.00384	0.00502	-0.35795	-12.04947	-175.91243	-0.00297	-0.00274	0.00758	0.00002	0.00005	0.00025	105.24786	3.70935	152.14992	-0.12993	-0.00941	-0.03643	-0.00554	0.00024	0.00199	30.76891
815			8.14000	7.10954	-8.43390	8.33938	0.74115	-0.16924	0.09115	-0.00440	-0.00051	-0.00261	-10.70623	3.94279	-27.42986	-0.50888	0.34515	-0.13946	0.00029	0.00083	-0.00326	5.49657	2.23507	10.17207	-0.35521	0.72426	0.22854	-0.00476	-0.00493	0.00681	-0.35894	-12.03991	-175.93019	-0.00298	-0.00273	0.00757	0.00001	0.00004	0.00022	105.22479	3.67545	152.15562	-0.12978	-0.00924	-0.03621	-0.00501	0.00022	0.00187	30.76156
816			8.15000	7.11800	-8.43367	8.35766	0.74417	-0.16871	0.09170	-0.00942	-0.00076	-0.00296	-10.70355	3.94576	-27.41384	-0.51164	0.34590	-0.14004	0.00146	0.00003	-0.00489	5.48792	2.23788	10.15206	-0.35334	0.72517	0.22904	-0.00721	-0.00746	0.00888	-0.36051	-12.03292	-175.94586	-0.00299	-0.00272	0.00756	0.00001	0.00003	0.00019	105.20428	3.64519	152.16031	-0.12977	-0.00914	-0.03615	-0.00430	0.00017	0.00157	30.75348
817			8.16000	7.12958	-8.43441	8.37712	0.74562	-0.16709	0.09265	-0.01177	-0.00110	-0.00301	-10.70024	3.95012	-27.39039	-0.51317	0.34638	-0.14105	0.00096	0.00047	-0.00658	5.47498	2.24256	10.12667	-0.35123	0.72528	0.22968	-0.00970	-0.00974	0.01050	-0.36274	-12.02838	-175.95944	-0.00300	-0.00272	0.00756	0.00000	0.00002	0.00016	105.18730	3.62159	152.16347	-0.12995	-0.00911	-0.03625	-0.00339	0.00012	0.00115	30.74583
818			8.17000	7.14170	-8.43652	8.39598	0.74480	-0.16706	0.09357	-0.01159	-0.00153	-0.00286	-10.69775	3.95416	-27.36088	-0.51136	0.34556	-0.14205	0.00015	0.00124	-0.00748	5.45836	2.24821	10.09840	-0.35203	0.72382	0.23009	-0.01119	-0.00977	0.01078	-0.36536	-12.02635	-175.97131	-0.00301	-0.00271	0.00756	-0.00000	0.00000	0.00015	105.17472	3.60605	152.16530	-0.13014	-0.00915	-0.03648	-0.00230	0.00007	0.00068	30.73944
819			8.18000	7.15276	-8.44045	8.41358	0.74657	-0.16915	0.09428	-0.01024	-0.00216	-0.00264	-10.69576	3.95731	-27.33017	-0.51153	0.34255	-0.14226	0.00018	0.00148	-0.00721	5.44072	2.25286	10.07173	-0.35076	0.72146	0.22954	-0.01087	-0.00715	0.00948	-0.36806	-12.02695	-175.98209	-0.00302	-0.00272	0.00756	-0.00000	-0.00001	0.00013	105.16723	3.59843	152.16669	-0.13025	-0.00919	-0.03668	-0.00113	0.00004	0.00024	30.73541
820			8.19000	7.16243	-8.44704	8.43006	0.74588	-0.16955	0.09487	-0.00895	-0.00224	-0.00273	-10.69334	3.96006	-27.30275	-0.51107	0.34267	-0.14295	0.00107	0.00098	-0.00610	5.42473	2.25503	10.05017	-0.35047	0.72237	0.22991	-0.00917	-0.00322	0.00727	-0.37058	-12.02991	-175.99178	-0.00302	-0.00272	0.00757	-0.00000	-0.00002	0.00011	105.16500	3.59740	152.16826	-0.13004	-0.00918	-0.03674	0.00003	0.00001	-0.00009	30.73470
821			8.20000	7.17087	-8.45687	8.44640	0.74376	-0.17054	0.09538	-0.00709	-0.00387	-0.00257	-10.69000	3.96315	-27.28140	-0.50936	0.34222	-0.14349	0.00249	-0.00008	-0.00448	5.41217	2.25451	10.03516	-0.35065	0.72193	0.23016	-0.00668	0.00054	0.00482	-0.37273	-12.03461	-175.99849	-0.00301	-0.00273	0.00757	-0.00001	-0.00003	0.00005	105.16759	3.60094	152.16864	-0.12967	-0.00917	-0.03682	0.00101	-0.00004	-0.00025	30.73779
822			8.21000	7.17840	-8.46901	8.46435	0.74240	-0.17170	0.09541	-0.00553	-0.00421	-0.00301	-10.68532	3.96695	-27.26755	-0.50784	0.34112	-0.14341	0.00425	-0.00120	-0.00268	5.40385	2.25191	10.02633	-0.35142	0.71992	0.22981	-0.00416	0.00301	0.00290	-0.37426	-12.04047	-176.00031	-0.00299	-0.00273	0.00759	-0.00001	-0.00003	-0.00001	105.17376	3.60626	152.16589	-0.12937	-0.00922	-0.03707	0.00164	-0.00009	-0.00021	30.74447
823			8.22000	7.18527	-8.48024	8.48616	0.74058	-0.17158	0.09588	-0.00387	-0.00352	-0.00393	-10.67900	3.97111	-27.26103	-0.50592	0.34229	-0.14427	0.00595	-0.00191	-0.00112	5.39915	2.24838	10.02122	-0.35498	0.71975	0.23083	-0.00251	0.00349	0.00229	-0.37491	-12.04693	-175.99779	-0.00297	-0.00274	0.00760	-0.00000	-0.00003	-0.00004	105.18161	3.61004	152.16008	-0.12930	-0.00936	-0.03748	0.00183	-0.00010	-0.00001	30.75401
824			8.23000	7.19177	-8.48647	8.51443	0.74056	-0.17289	0.09614	-0.00232	-0.00202	-0.00529	-10.67133	3.97490	-27.25999	-0.50423	0.34268	-0.14480	0.00713	-0.00204	-0.00001	5.39618	2.24532	10.01551	-0.35988	0.71959	0.23161	-0.00221	0.00156	0.00325	-0.37495	-12.05335	-175.99445	-0.00296	-0.00275	0.00761	-0.00000	-0.00003	-0.00002	105.18924	3.60974	152.15393	-0.12948	-0.00952	-0.03792	0.00156	-0.00006	0.00024	30.76546
825			8.24000	7.19843	-8.48560	8.55109	0.74370	-0.17547	0.09642	-0.00194	-0.00045	-0.00681	-10.66288	3.97782	-27.26222	-0.50548	0.34091	-0.14472	0.00777	-0.00195	0.00053	5.39274	2.24440	10.00543	-0.35976	0.71951	0.23157	-0.00318	-0.00238	0.00528	-0.37513	-12.05850	-175.99487	-0.00295	-0.00276	0.00764	0.00000	-0.00002	0.00005	105.19488	3.60481	152.15149	-0.12972	-0.00962	-0.03826	0.00093	0.00004	0.00041	30.77755
826			8.25000	7.20679	-8.47926	8.59596	0.74579	-0.17804	0.09568	-0.00413	0.00043	-0.00794	-10.65407	3.98056	-27.26535	-0.50544	0.33931	-0.14372	0.00812	-0.00215	0.00034	5.38707	2.24664	9.98914	-0.36027	0.71950	0.23058	-0.00504	-0.00714	0.00767	-0.37616	-12.06122	-176.00146	-0.00295	-0.00277	0.00766	0.00000	-0.00001	0.00012	105.19754	3.59673	152.15508	-0.12985	-0.00961	-0.03842	0.00018	0.00013	0.00044	30.78900
827			8.26000	7.21880	-8.47092	8.64619	0.74782	-0.18029	0.09489	-0.00885	0.00052	-0.00849	-10.64476	3.98445	-27.26626	-0.50515	0.33823	-0.14283	0.00854	-0.00267	-0.00054	5.37823	2.25214	9.96637	-0.36152	0.71974	0.22972	-0.00719	-0.01169	0.00995	-0.37783	-12.06117	-176.01273	-0.00295	-0.00278	0.00770	0.00001	0.00001	0.00016	105.19717	3.58794	152.16344	-0.12992	-0.00955	-0.03851	-0.00050	0.00018	0.00035	30.79925
828			8.27000	7.23544	-8.46309	8.69838	0.74777	-0.18367	0.09435	-0.01423	0.00029	-0.00858	-10.63453	3.99026	-27.26276	-0.50337	0.33797	-0.14245	0.00933	-0.00336	-0.00160	5.36631	2.26053	9.93795	-0.36383	0.72114	0.22946	-0.00873	-0.01518	0.01170	-0.37918	-12.05899	-176.02534	-0.00295	-0.00279	0.00773	0.00001	0.00001	0.00016	105.19428	3.58090	152.17368	-0.13010	-0.00949	-0.03858	-0.00097	0.00018	0.00017	30.80836
829			8.28000	7.25597	-8.45602	8.75053	0.74808	-0.18604	0.09423	-0.01825	0.00021	-0.00853	-10.62278	3.99802	-27.25570	-0.50375	0.33947	-0.14264	0.01099	-0.00424	-0.00210	5.35310	2.27070	9.90591	-0.36296	0.72583	0.22994	-0.00868	-0.01680	0.01246	-0.37932	-12.05630	-176.03682	-0.00296	-0.00280	0.00776	0.00001	0.00001	0.00014	105.18985	3.57746	152.18315	-0.13042	-0.00945	-0.03858	-0.00118	0.00014	-0.00010	30.81680
830			8.29000	7.27866	-8.44871	8.80219	0.74927	-0.18808	0.09460	-0.01997	0.00051	-0.00850	-10.60856	4.00742	-27.24879	-0.50497	0.34105	-0.14327	0.01351	-0.00516	-0.00166	5.34147	2.28115	9.87358	-0.36099	0.73087	0.23089	-0.00696	-0.01611	0.01199	-0.37799	-12.05448	-176.04601	-0.00298	-0.00281	0.00779	0.00002	0.00000	0.00011	105.18498	3.57941	152.19066	-0.13081	-0.00943	-0.03853	-0.00115	0.00008	-0.00045	30.82488
831			8.30000	7.30161	-8.43992	8.85340	0.74895	-0.19345	0.09430	-0.01904	0.00119	-0.00843	-10.59143	4.01751	-27.24584	-0.50316	0.33953	-0.14278	0.01610	-0.00542	-0.00045	5.33345	2.29031	9.84428	-0.36118	0.73118	0.23043	-0.00449	-0.01362	0.01035	-0.37540	-12.05428	-176.05295	-0.00300	-0.00282	0.00782	0.00002	-0.00000	0.00008	105.18054	3.58788	152.19592	-0.13113	-0.00943	-0.03850	-0.00096	0.00001	-0.00084	30.83231
832			8.31000	7.32274	-8.42869	8.90403	0.74816	-0.19820	0.09394	-0.01545	0.00218	-0.00834	-10.57189	4.02605	-27.24859	-0.50035	0.33755	-0.14221	0.01798	-0.00436	0.00108	5.32936	2.29761	9.82031	-0.36275	0.72936	0.22981	-0.00221	-0.01073	0.00804	-0.37153	-12.05578	-176.05739	-0.00301	-0.00284	0.00786	0.00003	-0.00001	0.00003	105.17704	3.60330	152.19843	-0.13131	-0.00945	-0.03857	-0.00064	-0.00007	-0.00120	30.83834
833			8.32000	7.34000	-8.41443	8.95377	0.74826	-0.20229	0.09378	-0.00983	0.00329	-0.00820	-10.55103	4.03048	-27.25713	-0.49702	0.33520	-0.14185	0.01877	-0.00214	0.00257	5.32814	2.30337	9.80277	-0.36679	0.72646	0.22943	-0.00059	-0.00833	0.00552	-0.36611	-12.05875	-176.05818	-0.00302	-0.00286	0.00789	0.00003	-0.00002	-0.00002	105.17498	3.62451	152.19675	-0.13140	-0.00951	-0.03873	-0.00014	-0.00017	-0.00142	30.84212
834			8.33000	7.35214	-8.39742	9.00203	0.74870	-0.20385	0.09403	-0.00354	0.00406	-0.00798	-10.53015	4.02946	-27.27039	-0.49526	0.33460	-0.14211	0.01848	0.00042	0.00373	5.32867	2.30813	9.79161	-0.36953	0.72615	0.22991	0.00038	-0.00622	0.00331	-0.35914	-12.06283	-176.05397	-0.00301	-0.00287	0.00791	0.00003	-0.00002	-0.00010	105.17522	3.64923	152.18933	-0.13138	-0.00961	-0.03897	0.00059	-0.00028	-0.00145	30.84362
835			8.34000	7.35921	-8.37936	9.04827	0.74855	-0.20383	0.09463	0.00194	0.00414	-0.00762	-10.51034	4.02358	-27.28648	-0.49432	0.33296	-0.14243	0.01726	0.00241	0.00423	5.33002	2.31161	9.78542	-0.36849	0.72492	0.23021	0.00069	-0.00332	0.00192	-0.35119	-12.06746	-176.04352	-0.00300	-0.00288	0.00791	0.00003	-0.00002	-0.00019	105.17875	3.67450	152.17513	-0.13121	-0.00974	-0.03925	0.00156	-0.00040	-0.00128	30.84328
836			8.35000	7.36221	-8.36254	9.09154	0.74823	-0.20626	0.09467	0.00564	0.00367	-0.00700	-10.49238	4.01508	-27.30242	-0.49337	0.32789	-0.14145	0.01539	0.00328	0.00373	5.33123	2.31246	9.78159	-0.36462	0.72040	0.22876	0.00029	0.00094	0.00177	-0.34331	-12.07190	-176.02541	-0.00300	-0.00288	0.00790	0.00001	-0.00002	-0.00030	105.18652	3.69772	152.15358	-0.13090	-0.00990	-0.03959	0.00270	-0.00051	-0.00097	30.84132
837			8.36000	7.36255	-8.34831	9.13059	0.74739	-0.20759	0.09429	0.00699	0.00292	-0.00618	-10.47654	4.00682	-27.31417	-0.49166	0.32588	-0.14075	0.01328	0.00313	0.00222	5.33128	2.30930	9.77675	-0.36424	0.71981	0.22803	-0.00090	0.00569	0.00285	-0.33640	-12.07542	-175.99881	-0.00299	-0.00288	0.00789	0.00000	-0.00001	-0.00040	105.19913	3.71705	152.12524	-0.13052	-0.01010	-0.04004	0.00381	-0.00059	-0.00058	30.83790
838			8.37000	7.36212	-8.33692	9.16475	0.74623	-0.20692	0.09373	0.00579	0.00224	-0.00534	-10.46253	4.00098	-27.31825	-0.48961	0.32621	-0.14037	0.01144	0.00229	0.00005	5.32894	2.30210	9.76814	-0.36602	0.72113	0.22776	-0.00282	0.00938	0.00472	-0.33063	-12.07678	-175.96576	-0.00298	-0.00288	0.00788	-0.00001	0.00000	-0.00045	105.21606	3.73128	152.09293	-0.13016	-0.01037	-0.04064	0.00462	-0.00060	-0.00020	30.83341
839			8.38000	7.36291	-8.32767	9.19441	0.74978	-0.20658	0.09399	0.00260	0.00191	-0.00465	-10.44968	3.99883	-27.31314	-0.49161	0.32390	-0.14004	0.01028	0.00104	-0.00219	5.32335	2.29226	9.75445	-0.36333	0.71996	0.22697	-0.00490	0.01068	0.00662	-0.32606	-12.07483	-175.93240	-0.00296	-0.00288	0.00788	-0.00001	0.00002	-0.00039	105.23574	3.73990	152.06226	-0.12979	-0.01063	-0.04122	0.00487	-0.00050	0.00007	30.82876
840			8.39000	7.36617	-8.31912	9.22015	0.75233	-0.20694	0.09405	-0.00136	0.00200	-0.00405	-10.43729	4.00061	-27.29991	-0.49122	0.32228	-0.13988	0.00966	-0.00027	-0.00397	5.31474	2.28208	9.73639	-0.36510	0.71848	0.22636	-0.00658	0.00948	0.00794	-0.32301	-12.06864	-175.90759	-0.00293	-0.00287	0.00787	-0.00001	0.00004	-0.00023	105.25570	3.74337	152.04065	-0.12914	-0.01078	-0.04158	0.00437	-0.00027	0.00016	30.82515
841			8.40000	7.37193	-8.31038	9.24249	0.75253	-0.20693	0.09458	-0.00470	0.00213	-0.00356	-10.42492	4.00566	-27.28126	-0.48937	0.32221	-0.14054	0.00927	-0.00125	-0.00497	5.30423	2.27348	9.71577	-0.36803	0.71783	0.22667	-0.00761	0.00712	0.00842	-0.32171	-12.05794	-175.89799	-0.00290	-0.00286	0.00785	0.00000	0.00006	-0.00002	105.27265	3.74317	152.03308	-0.12819	-0.01077	-0.04162	0.00310	-0.00000	0.00011	30.82295
842			8.41000	7.37936	-8.30191	9.26187	0.75451	-0.20641	0.09492	-0.00660	0.00193	-0.00309	-10.41285	4.01233	-27.26074	-0.48953	0.32087	-0.14060	0.00849	-0.00151	-0.00505	5.29269	2.26683	9.69501	-0.36791	0.71506	0.22604	-0.00809	0.00488	0.00790	-0.32201	-12.04358	-175.90488	-0.00287	-0.00285	0.00782	0.00001	0.00007	0.00018	105.28335	3.74064	152.03966	-0.12716	-0.01065	-0.04147	0.00131	0.00023	0.00002	30.82088
843			8.42000	7.38715	-8.29495	9.27845	0.75817	-0.20556	0.09471	-0.00689	0.00138	-0.00252	-10.40228	4.01840	-27.24161	-0.49063	0.31906	-0.13998	0.00659	-0.00082	-0.00441	5.28059	2.26200	9.67659	-0.36700	0.71186	0.22471	-0.00836	0.00314	0.00648	-0.32345	-12.02813	-175.92508	-0.00284	-0.00283	0.00780	0.00002	0.00007	0.00032	105.28600	3.73622	152.05685	-0.12625	-0.01046	-0.04122	-0.00056	0.00037	0.00002	30.81751
844			8.43000	7.39404	-8.29039	9.29140	0.75943	-0.20570	0.09471	-0.00637	0.00068	-0.00175	-10.39501	4.02176	-27.22565	-0.48929	0.31822	-0.13996	0.00353	0.00067	-0.00350	5.26787	2.25876	9.66254	-0.36928	0.70975	0.22426	-0.00872	0.00203	0.00446	-0.32554	-12.01511	-175.95291	-0.00282	-0.00282	0.00779	0.00002	0.00005	0.00037	105.28082	3.72939	152.07872	-0.12549	-0.01020	-0.04081	-0.00205	0.00039	0.00018	30.81212
845			8.44000	7.39973	-8.28846	9.29912	0.76044	-0.20532	0.09520	-0.00637	0.00002	-0.00073	-10.39199	4.02119	-27.21289	-0.48962	0.31794	-0.14040	0.00038	0.00250	-0.00264	5.25442	2.25665	9.65420	-0.36843	0.70942	0.22436	-0.00888	0.00184	0.00202	-0.32839	-12.00751	-175.98114	-0.00281	-0.00282	0.00777	0.00001	0.00002	0.00033	105.26996	3.71991	152.09761	-0.12506	-0.00992	-0.04025	-0.00286	0.00028	0.00047	30.80490
846			8.45000	7.40491	-8.28917	9.30021	0.76256	-0.20316	0.09610	-0.00784	-0.00066	0.00043	-10.39251	4.01677	-27.20275	-0.49337	0.31792	-0.14104	-0.00160	0.00390	-0.00188	5.24063	2.25486	9.65252	-0.36245	0.71033	0.22461	-0.00833	0.00305	-0.00070	-0.33273	-12.00711	-176.00284	-0.00281	-0.00281	0.00776	-0.00001	-0.00002	0.00022	105.25635	3.70815	152.10620	-0.12512	-0.00970	-0.03966	-0.00306	0.00008	0.00080	30.79641
847			8.46000	7.41084	-8.29283	9.29447	0.76319	-0.20082	0.09688	-0.01097	-0.00150	0.00158	-10.39449	4.01010	-27.19530	-0.49547	0.31919	-0.14197	-0.00171	0.00410	-0.00116	5.22794	2.25207	9.65818	-0.36022	0.71219	0.22548	-0.00680	0.00583	-0.00348	-0.33943	-12.01355	-176.01392	-0.00282	-0.00281	0.00773	-0.00003	-0.00004	0.00007	105.24216	3.69515	152.10056	-0.12562	-0.00957	-0.03914	-0.00287	-0.00014	0.00110	30.78756
848			8.47000	7.41883	-8.30006	9.28259	0.76292	-0.20025	0.09719	-0.01536	-0.00257	0.00255	-10.39563	4.00397	-27.19089	-0.49476	0.31850	-0.14231	-0.00021	0.00269	-0.00057	5.21826	2.24713	9.67101	-0.36255	0.70990	0.22568	-0.00448	0.00928	-0.00579	-0.34863	-12.02474	-176.01344	-0.00286	-0.00279	0.00770	-0.00005	-0.00006	-0.00007	105.22858	3.68156	152.08109	-0.12640	-0.00954	-0.03872	-0.00254	-0.00033	0.00136	30.77951
849			8.48000	7.42984	-8.31128	9.26624	0.76372	-0.20089	0.09711	-0.01994	-0.00368	0.00317	-10.39455	4.00139	-27.18903	-0.49390	0.31612	-0.14195	0.00163	0.00023	-0.00034	5.21259	2.23983	9.68885	-0.36522	0.70507	0.22509	-0.00217	0.01173	-0.00691	-0.35915	-12.03795	-176.00317	-0.00292	-0.00278	0.00766	-0.00007	-0.00006	-0.00017	105.21598	3.66689	152.05141	-0.12736	-0.00961	-0.03850	-0.00229	-0.00044	0.00156	30.77368
850			8.49000	7.44373	-8.32572	9.24789	0.76702	-0.19960	0.09739	-0.02303	-0.00446	0.00338	-10.39165	4.00366	-27.18801	-0.49626	0.31658	-0.14226	0.00232	-0.00215	-0.00072	5.21003	2.23133	9.70780	-0.36632	0.70433	0.22556	-0.00092	0.01189	-0.00647	-0.36904	-12.05083	-175.98766	-0.00298	-0.00276	0.00763	-0.00006	-0.00006	-0.00020	105.20393	3.65067	152.01808	-0.12832	-0.00971	-0.03840	-0.00232	-0.00044	0.00165	30.77097
851			8.50000	7.45896	-8.34179	9.22977	0.77058	-0.19970	0.09821	-0.02369	-0.00482	0.00329	-10.38889	4.01008	-27.18470	-0.49810	0.31627	-0.14300	0.00119	-0.00366	-0.00182	5.20836	2.22356	9.72337	-0.36751	0.70315	0.22638	-0.00109	0.00942	-0.00460	-0.37599	-12.06215	-175.97267	-0.00304	-0.00274	0.00760	-0.00004	-0.00005	-0.00017	105.19125	3.63291	151.98845	-0.12897	-0.00971	-0.03817	-0.00263	-0.00033	0.00161	30.77124
852			8.51000	7.47391	-8.35810	9.21310	0.77171	-0.20107	0.09844	-0.02271	-0.00493	0.00302	-10.38808	4.01932	-27.17604	-0.49851	0.31694	-0.14335	-0.00145	-0.00433	-0.00351	5.20568	2.21816	9.73239	-0.36815	0.70439	0.22693	-0.00251	0.00538	-0.00181	-0.37857	-12.07147	-175.96201	-0.00308	-0.00273	0.00757	-0.00001	-0.00004	-0.00011	105.17732	3.61433	151.96727	-0.12929	-0.00956	-0.03763	-0.00300	-0.00019	0.00146	30.77404
853			8.52000	7.48811	-8.37424	9.19826	0.77379	-0.20102	0.09883	-0.02148	-0.00493	0.00272	-10.39049	4.03055	-27.15986	-0.50084	0.31858	-0.14390	-0.00529	-0.00439	-0.00561	5.20015	2.21567	9.73326	-0.36662	0.70702	0.22763	-0.00504	0.00112	0.00144	-0.37652	-12.07838	-175.95544	-0.00311	-0.00272	0.00755	0.00002	-0.00003	-0.00008	105.16251	3.59589	151.95482	-0.12943	-0.00930	-0.03691	-0.00329	-0.00008	0.00128	30.77874
854			8.53000	7.50165	-8.39007	9.18517	0.77652	-0.20028	0.09922	-0.02015	-0.00467	0.00244	-10.39729	4.04290	-27.13485	-0.50379	0.32080	-0.14454	-0.00989	-0.00374	-0.00780	5.19019	2.21569	9.72532	-0.36602	0.70980	0.22833	-0.00837	-0.00273	0.00470	-0.37031	-12.08234	-175.95016	-0.00313	-0.00272	0.00754	0.00004	-0.00001	-0.00008	105.14700	3.57854	151.94781	-0.12952	-0.00905	-0.03629	-0.00353	-0.00003	0.00110	30.78459
855			8.54000	7.51423	-8.40439	9.17349	0.77931	-0.19962	0.09952	-0.01803	-0.00374	0.00219	-10.40885	4.05484	-27.10132	-0.50603	0.32251	-0.14511	-0.01400	-0.00231	-0.00956	5.17487	2.21791	9.70934	-0.36760	0.71127	0.22878	-0.01177	-0.00616	0.00727	-0.36062	-12.08344	-175.94322	-0.00313	-0.00271	0.00754	0.00005	-0.00000	-0.00011	105.13046	3.56326	151.94225	-0.12963	-0.00885	-0.03588	-0.00380	-0.00004	0.00095	30.79032
856			8.55000	7.52490	-8.41464	9.16278	0.78388	-0.20037	0.09978	-0.01492	-0.00205	0.00179	-10.42384	4.06462	-27.06191	-0.50860	0.32210	-0.14531	-0.01612	-0.00053	-0.01022	5.15494	2.22228	9.68812	-0.36907	0.71115	0.22861	-0.01418	-0.00901	0.00853	-0.34826	-12.08254	-175.93274	-0.00312	-0.00271	0.00753	0.00006	0.00001	-0.00016	105.11254	3.55062	151.93436	-0.12982	-0.00874	-0.03564	-0.00407	-0.00011	0.00083	30.79458
857			8.56000	7.53324	-8.41873	9.15442	0.78716	-0.20134	0.10041	-0.01148	-0.00011	0.00097	-10.43957	4.07129	-27.02221	-0.50930	0.32230	-0.14620	-0.01548	0.00088	-0.00944	5.13256	2.22854	9.66545	-0.37289	0.71197	0.22932	-0.01518	-0.01100	0.00858	-0.33446	-12.08103	-175.91812	-0.00312	-0.00271	0.00751	0.00006	0.00001	-0.00021	105.09324	3.54099	151.92172	-0.13018	-0.00874	-0.03563	-0.00427	-0.00019	0.00070	30.79633
858			8.57000	7.54000	-8.41669	9.15180	0.78886	-0.20135	0.10107	-0.00865	0.00137	-0.00050	-10.45345	4.07495	-26.98839	-0.50900	0.32292	-0.14725	-0.01251	0.00149	-0.00727	5.11002	2.23608	9.64381	-0.37709	0.71220	0.23020	-0.01481	-0.01203	0.00800	-0.32102	-12.07990	-175.90033	-0.00310	-0.00271	0.00751	0.00005	0.00000	-0.00024	105.07315	3.53516	151.90456	-0.13066	-0.00884	-0.03591	-0.00432	-0.00025	0.00051	30.79548
859			8.58000	7.54648	-8.41024	9.15903	0.79041	-0.20142	0.10127	-0.00663	0.00201	-0.00250	-10.46371	4.07635	-26.96549	-0.50972	0.32397	-0.14774	-0.00809	0.00125	-0.00409	5.08918	2.24427	9.62405	-0.37810	0.71447	0.23066	-0.01322	-0.01534	0.00998	-0.30926	-12.07980	-175.88120	-0.00308	-0.00272	0.00753	0.00004	-0.00000	-0.00024	105.05312	3.53378	151.88556	-0.13109	-0.00899	-0.03639	-0.00420	-0.00028	0.00024	30.79282
860			8.59000	7.55353	-8.40162	9.17863	0.79245	-0.20083	0.10173	-0.00514	0.00183	-0.00474	-10.46936	4.07636	-26.95628	-0.51259	0.32471	-0.14816	-0.00290	0.00029	-0.00050	5.07191	2.25242	9.60620	-0.37375	0.71779	0.23102	-0.00997	-0.01174	0.00646	-0.29968	-12.08117	-175.86227	-0.00307	-0.00274	0.00756	0.00003	-0.00001	-0.00023	105.03420	3.53704	151.86804	-0.13139	-0.00912	-0.03691	-0.00389	-0.00026	-0.00007	30.79007
861			8.60000	7.56152	-8.39290	9.21110	0.79271	-0.19893	0.10258	-0.00413	0.00105	-0.00697	-10.46991	4.07606	-26.96150	-0.51443	0.32547	-0.14897	0.00264	-0.00135	0.00317	5.05992	2.26010	9.59043	-0.36867	0.72018	0.23176	-0.00683	-0.01401	0.00764	-0.29234	-12.08438	-175.84508	-0.00306	-0.00276	0.00761	0.00002	-0.00002	-0.00020	105.01732	3.54439	151.85431	-0.13161	-0.00922	-0.03738	-0.00343	-0.00021	-0.00037	30.78904
862			8.61000	7.57077	-8.38535	9.25589	0.79345	-0.19953	0.10259	-0.00362	0.00003	-0.00902	-10.46524	4.07660	-26.98116	-0.51371	0.32445	-0.14879	0.00788	-0.00357	0.00668	5.05414	2.26724	9.57728	-0.36817	0.72022	0.23162	-0.00209	-0.00985	0.00451	-0.28773	-12.08950	-175.83214	-0.00306	-0.00278	0.00767	0.00000	-0.00003	-0.00013	105.00295	3.55475	151.84592	-0.13176	-0.00931	-0.03785	-0.00292	-0.00013	-0.00062	30.79058
863			8.62000	7.58146	-8.37943	9.31198	0.79734	-0.20209	0.10244	-0.00335	-0.00098	-0.01091	-10.45611	4.07910	-27.01450	-0.51232	0.32135	-0.14817	0.01192	-0.00610	0.00992	5.05434	2.27375	9.56682	-0.37121	0.71811	0.23115	0.00141	-0.00877	0.00360	-0.28667	-12.09598	-175.82596	-0.00306	-0.00281	0.00775	-0.00001	-0.00003	-0.00003	104.99125	3.56677	151.84370	-0.13179	-0.00941	-0.03845	-0.00241	-0.00004	-0.00080	30.79471
864			8.63000	7.59352	-8.37473	9.37896	0.80160	-0.20313	0.10277	-0.00292	-0.00171	-0.01289	-10.44425	4.08406	-27.06075	-0.51102	0.32035	-0.14841	0.01404	-0.00858	0.01300	5.05924	2.27961	9.55825	-0.37520	0.71902	0.23200	0.00388	-0.00781	0.00324	-0.28925	-12.10279	-175.82716	-0.00306	-0.00284	0.00783	-0.00002	-0.00003	0.00005	104.98208	3.57904	151.84750	-0.13162	-0.00953	-0.03924	-0.00198	0.00005	-0.00088	30.80093
865			8.64000	7.60679	-8.37003	9.45726	0.80435	-0.20345	0.10268	-0.00192	-0.00199	-0.01492	-10.43208	4.09109	-27.11905	-0.50898	0.32029	-0.14837	0.01395	-0.01055	0.01581	5.06686	2.28473	9.54978	-0.37877	0.72098	0.23270	0.00487	-0.00718	0.00365	-0.29417	-12.10870	-175.83377	-0.00305	-0.00288	0.00791	-0.00002	-0.00003	0.00010	104.97478	3.59032	151.85567	-0.13125	-0.00966	-0.04018	-0.00168	0.00010	-0.00087	30.80846
866			8.65000	7.62076	-8.36379	9.54726	0.80644	-0.20499	0.10245	0.00006	-0.00186	-0.01690	-10.42191	4.09908	-27.18801	-0.50812	0.31806	-0.14750	0.01204	-0.01167	0.01813	5.07472	2.28940	9.53933	-0.37709	0.72111	0.23218	0.00428	-0.00719	0.00466	-0.29907	-12.11322	-175.84161	-0.00303	-0.00290	0.00798	-0.00001	-0.00002	0.00009	104.96853	3.59993	151.86517	-0.13079	-0.00978	-0.04104	-0.00152	0.00010	-0.00076	30.81596
867			8.66000	7.63445	-8.35529	9.64805	0.80961	-0.20549	0.10315	0.00316	-0.00166	-0.01876	-10.41539	4.10695	-27.26554	-0.50996	0.31590	-0.14728	0.00904	-0.01207	0.02000	5.08082	2.29409	9.52586	-0.37152	0.72196	0.23216	0.00271	-0.00777	0.00573	-0.30189	-12.11651	-175.84644	-0.00300	-0.00292	0.00803	-0.00000	-0.00001	0.00003	104.96258	3.60772	151.87273	-0.13027	-0.00988	-0.04173	-0.00145	0.00006	-0.00059	30.82200
868			8.67000	7.64679	-8.34527	9.75725	0.81295	-0.20390	0.10412	0.00704	-0.00163	-0.02019	-10.41316	4.11399	-27.34939	-0.51204	0.31654	-0.14789	0.00551	-0.01200	0.02150	5.08423	2.29917	9.51003	-0.36837	0.72590	0.23329	0.00061	-0.00840	0.00642	-0.30158	-12.11887	-175.84589	-0.00296	-0.00294	0.00806	0.00001	-0.00001	-0.00005	104.95644	3.61370	151.87593	-0.12978	-0.00995	-0.04220	-0.00141	-0.00001	-0.00037	30.82559
869			8.68000	7.65701	-8.33482	9.87182	0.81834	-0.20445	0.10486	0.01129	-0.00177	-0.02104	-10.41540	4.11956	-27.43768	-0.51408	0.31414	-0.14774	0.00160	-0.01129	0.02251	5.08403	2.30450	9.49323	-0.36559	0.72651	0.23332	-0.00211	-0.00852	0.00650	-0.29842	-12.12025	-175.83980	-0.00291	-0.00294	0.00807	0.00001	-0.00000	-0.00011	104.95018	3.61789	151.87384	-0.12937	-0.01001	-0.04246	-0.00130	-0.00008	-0.00018	30.82612
870			8.69000	7.66456	-8.32446	9.98893	0.82266	-0.20629	0.10590	0.01560	-0.00191	-0.02154	-10.42249	4.12292	-27.52900	-0.51372	0.31131	-0.14806	-0.00273	-0.01007	0.02335	5.07895	2.30974	9.47701	-0.36647	0.72626	0.23385	-0.00556	-0.00826	0.00602	-0.29401	-12.12007	-175.83041	-0.00287	-0.00294	0.00805	0.00001	0.00001	-0.00013	104.94441	3.62076	151.86780	-0.12899	-0.01007	-0.04253	-0.00110	-0.00013	-0.00007	30.82379
871			8.70000	7.66927	-8.31426	10.10666	0.82441	-0.20816	0.10609	0.01941	-0.00199	-0.02160	-10.43479	4.12333	-27.62259	-0.51081	0.30917	-0.14786	-0.00693	-0.00862	0.02405	5.06786	2.31488	9.46265	-0.37009	0.72618	0.23394	-0.00924	-0.00792	0.00509	-0.29002	-12.11766	-175.82054	-0.00283	-0.00292	0.00801	0.00001	0.00002	-0.00012	104.93955	3.62342	151.86012	-0.12864	-0.01014	-0.04250	-0.00090	-0.00013	-0.00008	30.81919
872			8.71000	7.67159	-8.30419	10.22408	0.82704	-0.20937	0.10594	0.02225	-0.00196	-0.02147	-10.45165	4.12059	-27.71855	-0.51052	0.30575	-0.14683	-0.00999	-0.00723	0.02458	5.05141	2.31998	9.45105	-0.36953	0.72427	0.23281	-0.01168	-0.00752	0.00407	-0.28735	-12.11305	-175.81285	-0.00280	-0.00291	0.00795	0.00000	0.00003	-0.00008	104.93548	3.62674	151.85384	-0.12829	-0.01021	-0.04244	-0.00083	-0.00009	-0.00019	30.81362
873			8.72000	7.67225	-8.29389	10.34072	0.83077	-0.20987	0.10595	0.02415	-0.00165	-0.02133	-10.47116	4.11517	-27.81668	-0.51203	0.30265	-0.14589	-0.01110	-0.00611	0.02493	5.03249	2.32496	9.44164	-0.36727	0.72363	0.23185	-0.01203	-0.00714	0.00358	-0.28570	-12.10748	-175.80814	-0.00277	-0.00288	0.00790	0.00000	0.00003	-0.00005	104.93159	3.63109	151.85114	-0.12789	-0.01025	-0.04238	-0.00098	-0.00003	-0.00033	30.80905
874			8.73000	7.67177	-8.28233	10.45631	0.83407	-0.20932	0.10623	0.02523	-0.00083	-0.02121	-10.49064	4.10776	-27.91582	-0.51363	0.30163	-0.14562	-0.01001	-0.00526	0.02492	5.01462	2.32969	9.43243	-0.36554	0.72633	0.23194	-0.01052	-0.00665	0.00410	-0.28412	-12.10277	-175.80540	-0.00275	-0.00287	0.00786	0.00001	0.00002	-0.00003	104.92667	3.63637	151.85274	-0.12756	-0.01027	-0.04231	-0.00142	0.00004	-0.00047	30.80671
875			8.74000	7.67068	-8.26783	10.57050	0.83491	-0.21218	0.10583	0.02508	0.00053	-0.02089	-10.50760	4.09913	-28.01365	-0.51140	0.29806	-0.14443	-0.00718	-0.00457	0.02409	5.00038	2.33365	9.42054	-0.36599	0.72566	0.23092	-0.00808	-0.00591	0.00567	-0.28187	-12.10044	-175.80376	-0.00273	-0.00286	0.00785	0.00001	0.00001	-0.00001	104.91929	3.64227	151.85847	-0.12739	-0.01026	-0.04225	-0.00219	0.00010	-0.00057	30.80680
876			8.75000	7.66986	-8.24930	10.68247	0.83658	-0.21354	0.10664	0.02357	0.00206	-0.02053	-10.52043	4.09017	-28.10742	-0.51055	0.29614	-0.14468	-0.00381	-0.00397	0.02282	4.99050	2.33654	9.40358	-0.36580	0.72679	0.23143	-0.00562	-0.00501	0.00785	-0.27881	-12.10076	-175.80338	-0.00271	-0.00287	0.00786	0.00001	-0.00001	0.00001	104.90793	3.64844	151.86751	-0.12743	-0.01020	-0.04214	-0.00319	0.00014	-0.00062	30.80873
877			8.76000	7.66988	-8.22743	10.78996	0.83900	-0.21404	0.10829	0.02127	0.00322	-0.01980	-10.52905	4.08122	-28.19464	-0.51175	0.29529	-0.14578	-0.00107	-0.00313	0.02121	4.98437	2.33813	9.38110	-0.36266	0.72973	0.23275	-0.00378	-0.00379	0.00981	-0.27589	-12.10258	-175.80547	-0.00269	-0.00289	0.00790	0.00001	-0.00001	0.00005	104.89189	3.65451	151.87854	-0.12767	-0.01010	-0.04198	-0.00420	0.00016	-0.00061	30.81179
878			8.77000	7.67051	-8.20423	10.88998	0.83799	-0.21531	0.10860	0.01878	0.00375	-0.01824	-10.53468	4.07163	-28.27399	-0.51076	0.29507	-0.14574	0.00049	-0.00193	0.01937	4.98055	2.33828	9.35489	-0.35981	0.73278	0.23288	-0.00278	-0.00203	0.01065	-0.27462	-12.10407	-175.81094	-0.00268	-0.00290	0.00794	0.00001	-0.00000	0.00010	104.87170	3.65992	151.88969	-0.12809	-0.01000	-0.04183	-0.00493	0.00015	-0.00052	30.81534
879			8.78000	7.67131	-8.18198	10.97995	0.83686	-0.21562	0.10792	0.01608	0.00367	-0.01610	-10.53870	4.06072	-28.34612	-0.50875	0.29406	-0.14471	0.00149	-0.00070	0.01775	4.97765	2.33675	9.32856	-0.35900	0.73305	0.23179	-0.00234	0.00027	0.00992	-0.27601	-12.10362	-175.81956	-0.00270	-0.00292	0.00798	-0.00000	0.00001	0.00013	104.84903	3.66394	151.89854	-0.12864	-0.00991	-0.04166	-0.00521	0.00010	-0.00036	30.81921
880			8.79000	7.67248	-8.16207	11.05850	0.83715	-0.21753	0.10677	0.01281	0.00330	-0.01372	-10.54117	4.04860	-28.41306	-0.50558	0.28784	-0.14240	0.00310	0.00002	0.01650	4.97508	2.33359	9.30601	-0.35900	0.72552	0.22875	-0.00190	0.00239	0.00777	-0.28009	-12.10030	-175.83005	-0.00275	-0.00293	0.00800	-0.00001	0.00002	0.00014	104.82610	3.66664	151.90302	-0.12922	-0.00983	-0.04150	-0.00495	0.00001	-0.00017	30.82344
881			8.80000	7.67438	-8.14507	11.12503	0.83683	-0.21983	0.10568	0.00884	0.00286	-0.01132	-10.54091	4.03636	-28.47694	-0.50112	0.28136	-0.14030	0.00616	-0.00002	0.01567	4.97315	2.32961	9.29008	-0.36163	0.71688	0.22596	-0.00086	0.00364	0.00482	-0.28592	-12.09453	-175.84023	-0.00281	-0.00292	0.00800	-0.00002	0.00003	0.00012	104.80534	3.66811	151.90128	-0.12982	-0.00978	-0.04128	-0.00413	-0.00009	0.00003	30.82797
882			8.81000	7.67751	-8.13091	11.17940	0.83663	-0.22038	0.10451	0.00425	0.00258	-0.00898	-10.53596	4.02528	-28.53922	-0.49842	0.27811	-0.13860	0.01081	-0.00069	0.01508	4.97331	2.32568	9.28215	-0.36310	0.71320	0.22406	0.00116	0.00455	0.00169	-0.29200	-12.08816	-175.84775	-0.00288	-0.00291	0.00798	-0.00002	0.00003	0.00007	104.78898	3.66839	151.89265	-0.13050	-0.00974	-0.04093	-0.00287	-0.00019	0.00023	30.83332
883			8.82000	7.68225	-8.11864	11.22178	0.83757	-0.21926	0.10414	-0.00034	0.00271	-0.00682	-10.52472	4.01637	-28.60035	-0.49748	0.27697	-0.13803	0.01620	-0.00166	0.01455	4.97714	2.32158	9.28210	-0.36438	0.71193	0.22359	0.00402	0.00615	-0.00106	-0.29728	-12.08364	-175.85117	-0.00293	-0.00290	0.00795	-0.00002	0.00001	0.00002	104.77863	3.66752	151.87827	-0.13114	-0.00972	-0.04050	-0.00139	-0.00026	0.00038	30.84011
884			8.83000	7.68832	-8.10685	11.25265	0.83926	-0.21883	0.10376	-0.00391	0.00325	-0.00484	-10.50707	4.00998	-28.65953	-0.49727	0.27440	-0.13712	0.02082	-0.00242	0.01366	4.98571	2.31628	9.28841	-0.36420	0.70823	0.22257	0.00708	0.00876	-0.00299	-0.30120	-12.08278	-175.85092	-0.00297	-0.00288	0.00792	-0.00002	-0.00001	-0.00001	104.77479	3.66576	151.86075	-0.13163	-0.00970	-0.04009	0.00004	-0.00027	0.00046	30.84888
885			8.84000	7.69481	-8.09464	11.27296	0.84116	-0.21897	0.10320	-0.00576	0.00388	-0.00313	-10.48474	4.00548	-28.71473	-0.49770	0.27247	-0.13610	0.02322	-0.00242	0.01232	4.99876	2.30879	9.29870	-0.36309	0.70580	0.22162	0.00934	0.01167	-0.00386	-0.30342	-12.08618	-175.84915	-0.00301	-0.00288	0.00791	-0.00001	-0.00003	-0.00002	104.77678	3.66305	151.84369	-0.13190	-0.00966	-0.03971	0.00124	-0.00024	0.00053	30.85977
886			8.85000	7.70068	-8.08206	11.28473	0.84168	-0.21819	0.10254	-0.00553	0.00417	-0.00188	-10.46089	4.00110	-28.76362	-0.49785	0.27165	-0.13520	0.02233	-0.00132	0.01061	5.01431	2.29914	9.30996	-0.36172	0.70373	0.22081	0.00988	0.01356	-0.00353	-0.30351	-12.09335	-175.84807	-0.00304	-0.00287	0.00789	0.00001	-0.00004	-0.00000	104.78358	3.65821	151.82973	-0.13198	-0.00960	-0.03932	0.00225	-0.00016	0.00062	30.87238
887			8.86000	7.70487	-8.07010	11.29097	0.84204	-0.21719	0.10239	-0.00342	0.00392	-0.00116	-10.43959	3.99465	-28.80438	-0.49867	0.27048	-0.13470	0.01824	0.00070	0.00875	5.02925	2.28840	9.31889	-0.35899	0.70105	0.22023	0.00857	0.01359	-0.00210	-0.30148	-12.10248	-175.84921	-0.00307	-0.00287	0.00787	0.00002	-0.00004	0.00003	104.79477	3.65041	151.82018	-0.13191	-0.00951	-0.03894	0.00323	-0.00008	0.00072	30.88636
888			8.87000	7.70676	-8.05982	11.29487	0.84011	-0.21693	0.10230	-0.00051	0.00331	-0.00085	-10.42405	3.98470	-28.83649	-0.49807	0.26895	-0.13428	0.01248	0.00297	0.00691	5.04115	2.27798	9.32278	-0.35624	0.69838	0.21958	0.00625	0.01204	-0.00001	-0.29789	-12.11095	-175.85220	-0.00309	-0.00286	0.00784	0.00003	-0.00003	0.00004	104.81068	3.64015	151.81470	-0.13167	-0.00943	-0.03862	0.00427	-0.00002	0.00076	30.90146
889			8.88000	7.70656	-8.05150	11.29811	0.83701	-0.21694	0.10213	0.00174	0.00274	-0.00071	-10.41477	3.97155	-28.86026	-0.49585	0.26700	-0.13385	0.00727	0.00470	0.00517	5.04929	2.26873	9.32068	-0.35550	0.69523	0.21881	0.00400	0.01009	0.00208	-0.29313	-12.11632	-175.85466	-0.00310	-0.00285	0.00779	0.00003	-0.00002	0.00001	104.83144	3.62940	151.81181	-0.13121	-0.00938	-0.03845	0.00527	0.00000	0.00068	30.91700
890			8.89000	7.70523	-8.04440	11.30092	0.83571	-0.21746	0.10172	0.00297	0.00250	-0.00057	-10.41001	3.95687	-28.87644	-0.49294	0.26428	-0.13318	0.00386	0.00551	0.00358	5.05443	2.26044	9.31337	-0.35896	0.69090	0.21774	0.00248	0.00899	0.00366	-0.28737	-12.11756	-175.85361	-0.00309	-0.00283	0.00774	0.00003	0.00000	-0.00005	104.85642	3.62031	151.80989	-0.13052	-0.00939	-0.03842	0.00603	-0.00000	0.00052	30.93171
891			8.90000	7.70315	-8.03758	11.30279	0.83504	-0.21875	0.10192	0.00389	0.00249	-0.00038	-10.40759	3.94247	-28.88630	-0.49081	0.26274	-0.13329	0.00195	0.00555	0.00225	5.05791	2.25218	9.30278	-0.36266	0.68946	0.21769	0.00161	0.00916	0.00465	-0.28076	-12.11525	-175.84673	-0.00307	-0.00281	0.00769	0.00002	0.00002	-0.00013	104.88412	3.61440	151.80759	-0.12968	-0.00942	-0.03850	0.00642	-0.00003	0.00032	30.94388
892			8.91000	7.70025	-8.03092	11.30346	0.83706	-0.21883	0.10237	0.00421	0.00242	-0.00018	-10.40647	3.92958	-28.89109	-0.49259	0.26212	-0.13352	0.00082	0.00507	0.00114	5.06041	2.24312	9.29029	-0.36183	0.69082	0.21784	0.00076	0.00995	0.00527	-0.27390	-12.11053	-175.83369	-0.00303	-0.00279	0.00765	0.00002	0.00003	-0.00020	104.91284	3.61176	151.80444	-0.12874	-0.00947	-0.03862	0.00643	-0.00004	0.00015	30.95235
893			8.92000	7.69743	-8.02477	11.30305	0.83845	-0.21850	0.10281	0.00236	0.00222	-0.00008	-10.40606	3.91890	-28.89193	-0.49445	0.26184	-0.13378	0.00051	0.00425	0.00040	5.06135	2.23330	9.27659	-0.36012	0.69221	0.21796	-0.00054	0.01010	0.00554	-0.26788	-12.10483	-175.81627	-0.00299	-0.00278	0.00764	0.00001	0.00003	-0.00023	104.94095	3.61140	151.80118	-0.12779	-0.00952	-0.03880	0.00597	-0.00004	0.00004	30.95655
894			8.93000	7.69692	-8.01924	11.30274	0.83730	-0.21799	0.10279	-0.00211	0.00188	-0.00019	-10.40530	3.91067	-28.89110	-0.49407	0.26309	-0.13401	0.00113	0.00318	0.00023	5.05977	2.22389	9.26273	-0.36067	0.69475	0.21823	-0.00220	0.00901	0.00526	-0.26337	-12.09928	-175.79802	-0.00293	-0.00278	0.00763	0.00000	0.00003	-0.00022	104.96607	3.61186	151.79977	-0.12693	-0.00958	-0.03904	0.00493	0.00000	-0.00002	30.95628
895			8.94000	7.70043	-8.01467	11.30388	0.83711	-0.21827	0.10308	-0.00774	0.00136	-0.00048	-10.40340	3.90493	-28.89137	-0.49276	0.26199	-0.13424	0.00220	0.00186	0.00059	5.05537	2.21606	9.25036	-0.36221	0.69355	0.21821	-0.00383	0.00676	0.00441	-0.26045	-12.09453	-175.78258	-0.00288	-0.00278	0.00764	-0.00000	0.00002	-0.00017	104.98553	3.61179	151.80190	-0.12623	-0.00960	-0.03928	0.00340	0.00007	-0.00003	30.95145
896			8.95000	7.70812	-8.01143	11.30706	0.83772	-0.21794	0.10290	-0.01306	0.00075	-0.00074	-10.40042	3.90176	-28.89459	-0.49208	0.26149	-0.13405	0.00321	0.00036	0.00114	5.04850	2.21073	9.24065	-0.36402	0.69250	0.21782	-0.00497	0.00381	0.00332	-0.25900	-12.09102	-175.77225	-0.00285	-0.00278	0.00765	-0.00000	0.00001	-0.00009	104.99743	3.61051	151.80777	-0.12588	-0.00961	-0.03947	0.00167	0.00013	-0.00000	30.94223
897			8.96000	7.71937	-8.00968	11.31155	0.83747	-0.21803	0.10159	-0.01757	0.00012	-0.00077	-10.39656	3.90164	-28.90066	-0.49029	0.26132	-0.13284	0.00407	-0.00131	0.00148	5.04036	2.20825	9.23351	-0.36713	0.69117	0.21645	-0.00518	0.00064	0.00235	-0.25919	-12.08905	-175.76822	-0.00282	-0.00278	0.00766	-0.00001	0.00001	-0.00001	105.00169	3.60801	151.81653	-0.12591	-0.00961	-0.03962	0.00011	0.00017	0.00001	30.92987
898			8.97000	7.73337	-8.00962	11.31570	0.83900	-0.21799	0.10150	-0.02093	-0.00058	-0.00052	-10.39184	3.90509	-28.90822	-0.49066	0.25992	-0.13243	0.00484	-0.00299	0.00155	5.03280	2.20857	9.22832	-0.36662	0.68882	0.21567	-0.00411	-0.00205	0.00157	-0.26100	-12.08875	-175.77058	-0.00281	-0.00279	0.00767	-0.00001	-0.00000	0.00006	104.99968	3.60492	151.82703	-0.12618	-0.00961	-0.03971	-0.00107	0.00018	-0.00000	30.91665
899			8.98000	7.74884	-8.01190	11.31787	0.83873	-0.21728	0.10156	-0.02247	-0.00126	-0.00005	-10.38632	3.91219	-28.91628	-0.49082	0.26114	-0.13262	0.00560	-0.00456	0.00157	5.02783	2.21091	9.22489	-0.36575	0.69009	0.21582	-0.00195	-0.00331	0.00076	-0.26370	-12.08980	-175.77786	-0.00281	-0.00279	0.00767	-0.00000	-0.00001	0.00011	104.99326	3.60250	151.83766	-0.12656	-0.00959	-0.03973	-0.00181	0.00016	-0.00008	30.90487
900			8.99000	7.76426	-8.01612	11.31711	0.83704	-0.21787	0.10077	-0.02226	-0.00150	0.00050	-10.37991	3.92232	-28.92520	-0.49008	0.26251	-0.13198	0.00689	-0.00590	0.00187	5.02686	2.21369	9.22380	-0.36446	0.69208	0.21522	0.00084	-0.00248	-0.00038	-0.26605	-12.09174	-175.78706	-0.00283	-0.00280	0.00768	0.00000	-0.00001	0.00011	104.98453	3.60212	151.84660	-0.12696	-0.00955	-0.03966	-0.00208	0.00011	-0.00020	30.89610
901			9.00000	7.77867	-8.02047	11.31330	0.83765	-0.21819	0.10054	-0.02097	-0.00106	0.00096	-10.37162	3.93458	-28.93693	-0.49122	0.26232	-0.13147	0.00912	-0.00685	0.00268	5.03040	2.21519	9.22656	-0.36076	0.69221	0.21457	0.00361	0.00032	-0.00204	-0.26654	-12.09412	-175.79442	-0.00285	-0.00280	0.00768	0.00001	-0.00001	0.00007	104.97532	3.60488	151.85147	-0.12744	-0.00952	-0.03950	-0.00200	0.00001	-0.00034	30.89078
902			9.01000	7.79153	-8.02311	11.30694	0.83845	-0.21850	0.10050	-0.01863	-0.00014	0.00130	-10.36059	3.94756	-28.95366	-0.49210	0.26276	-0.13132	0.01152	-0.00708	0.00380	5.03791	2.21411	9.23471	-0.35886	0.69254	0.21452	0.00582	0.00392	-0.00396	-0.26428	-12.09659	-175.79752	-0.00287	-0.00281	0.00770	0.00002	-0.00001	0.00002	104.96684	3.61132	151.85063	-0.12807	-0.00951	-0.03928	-0.00169	-0.00009	-0.00048	30.88828
903			9.02000	7.80207	-8.02319	11.29853	0.83741	-0.21748	0.10031	-0.01469	0.00102	0.00161	-10.34743	3.95898	-28.97518	-0.49196	0.26425	-0.13125	0.01246	-0.00597	0.00451	5.04815	2.21058	9.24821	-0.35812	0.69231	0.21471	0.00682	0.00639	-0.00531	-0.25962	-12.09865	-175.79686	-0.00287	-0.00282	0.00772	0.00002	-0.00001	-0.00002	104.95972	3.62128	151.84457	-0.12878	-0.00951	-0.03904	-0.00133	-0.00017	-0.00060	30.88767
904			9.03000	7.80897	-8.02028	11.28782	0.83734	-0.21656	0.10001	-0.00930	0.00228	0.00197	-10.33457	3.96598	-28.99711	-0.49143	0.26542	-0.13114	0.01082	-0.00326	0.00411	5.05861	2.20607	9.26388	-0.36024	0.69116	0.21495	0.00608	0.00646	-0.00520	-0.25389	-12.09985	-175.79488	-0.00287	-0.00283	0.00774	0.00002	-0.00000	-0.00002	104.95406	3.63351	151.83534	-0.12948	-0.00952	-0.03880	-0.00098	-0.00021	-0.00065	30.88759
905			9.04000	7.81141	-8.01431	11.27426	0.83732	-0.21646	0.10008	-0.00390	0.00338	0.00244	-10.32481	3.96638	-29.01309	-0.49006	0.26584	-0.13143	0.00700	0.00045	0.00254	5.06637	2.20236	9.27679	-0.36407	0.69007	0.21553	0.00362	0.00433	-0.00356	-0.24926	-12.10026	-175.79405	-0.00286	-0.00283	0.00775	0.00002	-0.00000	-0.00000	104.94983	3.64642	151.82529	-0.13002	-0.00952	-0.03859	-0.00063	-0.00021	-0.00066	30.88647
906			9.05000	7.81006	-8.00633	11.25739	0.83693	-0.21721	0.09965	-0.00028	0.00403	0.00297	-10.31969	3.96010	-29.01856	-0.48834	0.26385	-0.13085	0.00274	0.00383	0.00034	5.06924	2.20059	9.28338	-0.36632	0.68720	0.21478	0.00023	0.00151	-0.00122	-0.24757	-12.10011	-175.79469	-0.00287	-0.00284	0.00776	0.00000	0.00000	0.00001	104.94724	3.65893	151.81555	-0.13034	-0.00955	-0.03853	-0.00017	-0.00020	-0.00061	30.88289
907			9.06000	7.80663	-7.99790	11.23718	0.83670	-0.21654	0.09901	0.00108	0.00420	0.00345	-10.31839	3.94946	-29.01301	-0.48848	0.26336	-0.13025	-0.00026	0.00589	-0.00169	5.06683	2.20042	9.28348	-0.36607	0.68765	0.21399	-0.00288	0.00005	0.00076	-0.24940	-12.10014	-175.79512	-0.00287	-0.00284	0.00774	-0.00002	-0.00000	-0.00002	104.94716	3.67013	151.80650	-0.13041	-0.00961	-0.03858	0.00050	-0.00019	-0.00052	30.87609
908			9.07000	7.80261	-7.98973	11.21445	0.83694	-0.21468	0.09912	0.00133	0.00417	0.00373	-10.31899	3.93754	-28.99932	-0.48914	0.26498	-0.13082	-0.00152	0.00649	-0.00298	5.06038	2.20014	9.27934	-0.36703	0.69113	0.21463	-0.00483	0.00080	0.00186	-0.25366	-12.10095	-175.79207	-0.00289	-0.00283	0.00771	-0.00003	-0.00001	-0.00008	104.95049	3.67952	151.79793	-0.13025	-0.00969	-0.03870	0.00131	-0.00017	-0.00041	30.86611
909			9.08000	7.79839	-7.98171	11.19099	0.83837	-0.21384	0.09943	0.00179	0.00406	0.00372	-10.31984	3.92651	-28.98219	-0.49035	0.26488	-0.13124	-0.00149	0.00588	-0.00337	5.05214	2.19823	9.27372	-0.36706	0.69223	0.21485	-0.00514	0.00312	0.00208	-0.25805	-12.10239	-175.78247	-0.00291	-0.00283	0.00769	-0.00003	-0.00001	-0.00018	104.95761	3.68705	151.78996	-0.12994	-0.00978	-0.03893	0.00211	-0.00015	-0.00033	30.85371
910			9.09000	7.79380	-7.97401	11.16857	0.83892	-0.21355	0.09965	0.00222	0.00367	0.00352	-10.32017	3.91778	-28.96574	-0.49134	0.26467	-0.13150	-0.00085	0.00443	-0.00311	5.04474	2.19402	9.26875	-0.36585	0.69308	0.21491	-0.00405	0.00572	0.00167	-0.26035	-12.10365	-175.76535	-0.00291	-0.00283	0.00771	-0.00002	-0.00000	-0.00026	104.96818	3.69345	151.78352	-0.12958	-0.00986	-0.03926	0.00269	-0.00011	-0.00035	30.84019
911			9.10000	7.78936	-7.96770	11.14781	0.83877	-0.21152	0.09979	0.00136	0.00281	0.00334	-10.31976	3.91250	-28.95203	-0.49311	0.26761	-0.13213	-0.00002	0.00248	-0.00267	5.03976	2.18803	9.26566	-0.36470	0.69744	0.21576	-0.00239	0.00732	0.00089	-0.25885	-12.10407	-175.74284	-0.00290	-0.00284	0.00777	-0.00001	-0.00000	-0.00030	104.98075	3.70022	151.78017	-0.12921	-0.00991	-0.03967	0.00292	-0.00006	-0.00049	30.82693
912			9.11000	7.78633	-7.96412	11.12812	0.83797	-0.21101	0.09969	-0.00129	0.00167	0.00330	-10.31853	3.91149	-28.94097	-0.49375	0.26805	-0.13207	0.00081	0.00034	-0.00237	5.03738	2.18162	9.26509	-0.36378	0.69713	0.21556	-0.00085	0.00739	-0.00009	-0.25343	-12.10393	-175.71948	-0.00286	-0.00287	0.00784	0.00001	0.00000	-0.00028	104.99387	3.70902	151.78062	-0.12893	-0.00994	-0.04009	0.00285	-0.00001	-0.00074	30.81533
913			9.12000	7.78570	-7.96385	11.10861	0.83533	-0.21128	0.09928	-0.00530	0.00044	0.00340	-10.31648	3.91476	-28.93152	-0.49203	0.26674	-0.13151	0.00177	-0.00168	-0.00225	5.03703	2.17597	9.26721	-0.36399	0.69312	0.21460	0.00026	0.00620	-0.00118	-0.24543	-12.10409	-175.70076	-0.00282	-0.00289	0.00791	0.00003	-0.00000	-0.00020	105.00638	3.72106	151.78447	-0.12874	-0.00995	-0.04043	0.00264	0.00002	-0.00101	30.80649
914			9.13000	7.78812	-7.96706	11.08851	0.83410	-0.20865	0.09888	-0.01045	-0.00079	0.00360	-10.31318	3.92208	-28.92294	-0.49273	0.26791	-0.13123	0.00333	-0.00372	-0.00213	5.03792	2.17197	9.27229	-0.36224	0.69265	0.21417	0.00112	0.00463	-0.00248	-0.23706	-12.10514	-175.69058	-0.00278	-0.00290	0.00794	0.00003	-0.00001	-0.00007	105.01794	3.73617	151.78975	-0.12864	-0.00998	-0.04065	0.00244	0.00001	-0.00120	30.80062
915			9.14000	7.79435	-7.97380	11.06745	0.83481	-0.20723	0.09883	-0.01612	-0.00186	0.00380	-10.30766	3.93374	-28.91601	-0.49322	0.26737	-0.13106	0.00569	-0.00590	-0.00159	5.04006	2.16950	9.28110	-0.36120	0.69074	0.21372	0.00216	0.00386	-0.00414	-0.23043	-12.10672	-175.68974	-0.00275	-0.00290	0.00793	0.00003	-0.00001	0.00003	105.02879	3.75346	151.79430	-0.12857	-0.01003	-0.04072	0.00237	-0.00002	-0.00127	30.79760
916			9.15000	7.80433	-7.98324	11.04589	0.83527	-0.20648	0.09900	-0.02059	-0.00248	0.00386	-10.29932	3.94943	-28.91375	-0.49346	0.26830	-0.13136	0.00822	-0.00792	-0.00036	5.04393	2.16755	9.29499	-0.36113	0.69101	0.21406	0.00349	0.00424	-0.00617	-0.22659	-12.10783	-175.69553	-0.00275	-0.00289	0.00789	0.00002	-0.00000	0.00009	105.03949	3.77130	151.79630	-0.12844	-0.01010	-0.04074	0.00241	-0.00008	-0.00118	30.79688
917			9.16000	7.81665	-7.99349	11.02463	0.83310	-0.20526	0.09907	-0.02203	-0.00245	0.00376	-10.28877	3.96757	-28.91898	-0.49239	0.27262	-0.13223	0.00968	-0.00923	0.00124	5.04986	2.16541	9.31463	-0.36348	0.69443	0.21549	0.00479	0.00473	-0.00806	-0.22500	-12.10790	-175.70261	-0.00276	-0.00287	0.00783	0.00001	0.00000	0.00007	105.05032	3.78776	151.79446	-0.12825	-0.01018	-0.04074	0.00251	-0.00014	-0.00095	30.79806
918			9.17000	7.82883	-8.00270	11.00423	0.83141	-0.20470	0.09907	-0.01976	-0.00197	0.00358	-10.27802	3.98568	-28.93128	-0.49237	0.27510	-0.13255	0.00917	-0.00913	0.00251	5.05740	2.16355	9.33839	-0.36358	0.69498	0.21614	0.00547	0.00399	-0.00900	-0.22402	-12.10704	-175.70566	-0.00279	-0.00286	0.00779	0.00001	0.00000	-0.00001	105.06139	3.80115	151.78835	-0.12798	-0.01026	-0.04075	0.00263	-0.00019	-0.00060	30.80110
919			9.18000	7.83834	-8.01007	10.98479	0.83117	-0.20245	0.09890	-0.01456	-0.00130	0.00336	-10.26939	4.00113	-28.94720	-0.49456	0.27872	-0.13276	0.00687	-0.00766	0.00303	5.06528	2.16305	9.36276	-0.36190	0.69811	0.21691	0.00526	0.00202	-0.00865	-0.22202	-12.10606	-175.70146	-0.00282	-0.00284	0.00775	0.00001	0.00000	-0.00010	105.07282	3.80966	151.77818	-0.12774	-0.01031	-0.04069	0.00274	-0.00023	-0.00018	30.80593
920			9.19000	7.84361	-8.01533	10.96628	0.83317	-0.19940	0.09906	-0.00812	-0.00063	0.00318	-10.26429	4.01200	-28.96268	-0.49813	0.28109	-0.13305	0.00378	-0.00529	0.00278	5.07234	2.16429	9.38424	-0.35931	0.70077	0.21765	0.00451	-0.00034	-0.00723	-0.21834	-12.10581	-175.68999	-0.00285	-0.00284	0.00774	0.00001	-0.00000	-0.00018	105.08447	3.81264	151.76537	-0.12759	-0.01033	-0.04055	0.00279	-0.00023	0.00018	30.81208
921			9.20000	7.84445	-8.01869	10.94850	0.83370	-0.19688	0.09914	-0.00190	-0.00018	0.00308	-10.26261	4.01810	-28.97466	-0.49967	0.28212	-0.13322	0.00069	-0.00292	0.00188	5.07823	2.16697	9.40067	-0.35846	0.70116	0.21802	0.00370	-0.00242	-0.00522	-0.21393	-12.10638	-175.67433	-0.00286	-0.00284	0.00775	0.00000	-0.00000	-0.00020	105.09618	3.81118	151.75244	-0.12769	-0.01034	-0.04038	0.00273	-0.00018	0.00037	30.81886
922			9.21000	7.84129	-8.02122	10.93082	0.83153	-0.19532	0.09853	0.00326	-0.00012	0.00313	-10.26398	4.02079	-28.98072	-0.49886	0.28324	-0.13287	-0.00232	-0.00109	0.00038	5.08314	2.17065	9.41121	-0.35938	0.70098	0.21781	0.00304	-0.00404	-0.00301	-0.21066	-12.10658	-175.66013	-0.00286	-0.00285	0.00777	-0.00000	0.00000	-0.00015	105.10748	3.80794	151.74300	-0.12793	-0.01033	-0.04023	0.00249	-0.00010	0.00030	30.82572
923			9.22000	7.83489	-8.02434	10.91219	0.82994	-0.19192	0.09858	0.00635	-0.00044	0.00339	-10.26822	4.02186	-28.97868	-0.49871	0.28693	-0.13368	-0.00506	0.00002	-0.00159	5.08735	2.17494	9.41585	-0.36153	0.70411	0.21905	0.00236	-0.00525	-0.00090	-0.20991	-12.10491	-175.65230	-0.00286	-0.00285	0.00777	-0.00001	0.00002	-0.00005	105.11763	3.80571	151.74001	-0.12818	-0.01033	-0.04009	0.00203	0.00002	0.00005	30.83239
924			9.23000	7.82705	-8.02922	10.89171	0.83101	-0.19017	0.09873	0.00611	-0.00099	0.00382	-10.27467	4.02313	-28.96727	-0.50063	0.28867	-0.13410	-0.00706	0.00044	-0.00374	5.09046	2.17958	9.41513	-0.36120	0.70582	0.21958	0.00136	-0.00608	0.00087	-0.21144	-12.10044	-175.65259	-0.00286	-0.00284	0.00775	-0.00001	0.00003	0.00004	105.12571	3.80606	151.74445	-0.12835	-0.01033	-0.04000	0.00140	0.00012	-0.00027	30.83852
925			9.24000	7.82038	-8.03631	10.86862	0.83255	-0.18972	0.09895	0.00267	-0.00146	0.00442	-10.28214	4.02584	-28.94684	-0.50243	0.29024	-0.13458	-0.00821	0.00050	-0.00567	5.09187	2.18438	9.41047	-0.36106	0.70811	0.22014	0.00008	-0.00672	0.00189	-0.21375	-12.09344	-175.65852	-0.00286	-0.00283	0.00772	-0.00000	0.00004	0.00008	105.13113	3.80968	151.75487	-0.12835	-0.01032	-0.03995	0.00074	0.00018	-0.00056	30.84390
926			9.25000	7.81639	-8.04491	10.84176	0.83211	-0.18911	0.09927	-0.00175	-0.00158	0.00519	-10.29001	4.02980	-28.91929	-0.50236	0.29262	-0.13546	-0.00917	0.00074	-0.00712	5.09112	2.18954	9.40434	-0.36273	0.71037	0.22113	-0.00136	-0.00740	0.00199	-0.21480	-12.08561	-175.66502	-0.00287	-0.00282	0.00770	0.00001	0.00003	0.00006	105.13390	3.81630	151.76802	-0.12827	-0.01032	-0.04002	0.00014	0.00019	-0.00075	30.84840
927			9.26000	7.81458	-8.05393	10.81002	0.83330	-0.18779	0.09952	-0.00465	-0.00139	0.00602	-10.29885	4.03375	-28.88689	-0.50430	0.29395	-0.13595	-0.01066	0.00155	-0.00800	5.08801	2.19535	9.39915	-0.36173	0.71110	0.22149	-0.00276	-0.00824	0.00130	-0.21284	-12.07965	-175.66747	-0.00287	-0.00283	0.00773	0.00002	0.00002	-0.00000	105.13406	3.82506	151.78050	-0.12821	-0.01034	-0.04023	-0.00040	0.00015	-0.00082	30.85173
928			9.27000	7.81323	-8.06277	10.77355	0.83638	-0.18569	0.10005	-0.00518	-0.00114	0.00665	-10.30948	4.03591	-28.85172	-0.50797	0.29401	-0.13642	-0.01250	0.00282	-0.00833	5.08268	2.20216	9.39643	-0.35903	0.71006	0.22163	-0.00388	-0.00926	0.00024	-0.20736	-12.07790	-175.66495	-0.00286	-0.00285	0.00779	0.00003	-0.00000	-0.00005	105.13184	3.83458	151.79045	-0.12822	-0.01037	-0.04052	-0.00085	0.00011	-0.00080	30.85370
929			9.28000	7.81113	-8.07122	10.73481	0.83769	-0.18425	0.10038	-0.00404	-0.00092	0.00670	-10.32206	4.03545	-28.81594	-0.50856	0.29470	-0.13712	-0.01378	0.00398	-0.00810	5.07572	2.21012	9.39657	-0.36122	0.70965	0.22229	-0.00456	-0.01043	-0.00080	-0.19962	-12.08109	-175.66054	-0.00285	-0.00287	0.00785	0.00003	-0.00003	-0.00004	105.12761	3.84380	151.79808	-0.12826	-0.01039	-0.04075	-0.00121	0.00008	-0.00073	30.85479
930			9.29000	7.80813	-8.07886	10.69776	0.83727	-0.18274	0.10103	-0.00250	-0.00072	0.00608	-10.33563	4.03281	-28.78216	-0.50766	0.29699	-0.13858	-0.01353	0.00450	-0.00727	5.06811	2.21930	9.39907	-0.36547	0.71183	0.22404	-0.00431	-0.01163	-0.00164	-0.19205	-12.08798	-175.65849	-0.00284	-0.00289	0.00790	0.00003	-0.00004	0.00000	105.12196	3.85208	151.80414	-0.12828	-0.01039	-0.04086	-0.00142	0.00006	-0.00061	30.85584
931			9.30000	7.80494	-8.08508	10.66643	0.83993	-0.17925	0.10200	-0.00169	-0.00052	0.00490	-10.34821	4.02915	-28.75356	-0.51095	0.29953	-0.14008	-0.01128	0.00414	-0.00582	5.06194	2.22951	9.40328	-0.36557	0.71502	0.22579	-0.00269	-0.01273	-0.00223	-0.18688	-12.09600	-175.66121	-0.00283	-0.00291	0.00792	0.00002	-0.00004	0.00006	105.11562	3.85866	151.80861	-0.12827	-0.01037	-0.04085	-0.00144	0.00003	-0.00042	30.85809
932			9.31000	7.80275	-8.08962	10.64313	0.84193	-0.17736	0.10234	-0.00264	-0.00038	0.00346	-10.35744	4.02577	-28.73237	-0.51441	0.30074	-0.14056	-0.00702	0.00295	-0.00413	5.05931	2.24062	9.40854	-0.36366	0.71669	0.22637	0.00002	-0.01376	-0.00244	-0.18530	-12.10282	-175.66806	-0.00283	-0.00291	0.00792	0.00001	-0.00003	0.00010	105.10957	3.86258	151.81047	-0.12837	-0.01036	-0.04079	-0.00127	-0.00001	-0.00014	30.86242
933			9.32000	7.80313	-8.09274	10.62804	0.84110	-0.17718	0.10215	-0.00558	-0.00036	0.00213	-10.36139	4.02414	-28.71831	-0.51569	0.30109	-0.14039	-0.00195	0.00117	-0.00291	5.06159	2.25252	9.41367	-0.36116	0.71691	0.22628	0.00299	-0.01482	-0.00198	-0.18703	-12.10715	-175.67670	-0.00285	-0.00290	0.00790	-0.00001	-0.00002	0.00011	105.10428	3.86260	151.80878	-0.12856	-0.01035	-0.04067	-0.00103	-0.00006	0.00020	30.86928
[truncated: 1,117 more rows]
[truncated: 11 more columns]
