# Supplementary material for: Analysis of the impact of different landing heights and lateralities on lower limb joint load based on statistical parametric mapping
Source: PLoS One. 2025 May 30;20(5):e0324656. doi: 10.1371/journal.pone.0324656 (PMC12124505; doi:10.1371/journal.pone.0324656)
Supplement: S1 File — (ZIP) [file pone.0324656.s001.zip › Original data/008/右前45.xlsx]

## Sheet: Sheet1
Var1	C__Users_dell_Documents_Qualisys_GAIT1214_Data_jiaoyuhao_jiaoyu	C__Users_dell_Documents_Qualisys_GAIT1214_Data_jiaoyuhao_jia_1	C__Users_dell_Documents_Qualisys_GAIT1214_Data_jiaoyuhao_jia_2	C__Users_dell_Documents_Qualisys_GAIT1214_Data_jiaoyuhao_jia_3	C__Users_dell_Documents_Qualisys_GAIT1214_Data_jiaoyuhao_jia_4	C__Users_dell_Documents_Qualisys_GAIT1214_Data_jiaoyuhao_jia_5	C__Users_dell_Documents_Qualisys_GAIT1214_Data_jiaoyuhao_jia_6	C__Users_dell_Documents_Qualisys_GAIT1214_Data_jiaoyuhao_jia_7	C__Users_dell_Documents_Qualisys_GAIT1214_Data_jiaoyuhao_jia_8	C__Users_dell_Documents_Qualisys_GAIT1214_Data_jiaoyuhao_jia_9	C__Users_dell_Documents_Qualisys_GAIT1214_Data_jiaoyuhao_jia_10	C__Users_dell_Documents_Qualisys_GAIT1214_Data_jiaoyuhao_jia_11	C__Users_dell_Documents_Qualisys_GAIT1214_Data_jiaoyuhao_jia_12	C__Users_dell_Documents_Qualisys_GAIT1214_Data_jiaoyuhao_jia_13	C__Users_dell_Documents_Qualisys_GAIT1214_Data_jiaoyuhao_jia_14	C__Users_dell_Documents_Qualisys_GAIT1214_Data_jiaoyuhao_jia_15	C__Users_dell_Documents_Qualisys_GAIT1214_Data_jiaoyuhao_jia_16	C__Users_dell_Documents_Qualisys_GAIT1214_Data_jiaoyuhao_jia_17	C__Users_dell_Documents_Qualisys_GAIT1214_Data_jiaoyuhao_jia_18	C__Users_dell_Documents_Qualisys_GAIT1214_Data_jiaoyuhao_jia_19	C__Users_dell_Documents_Qualisys_GAIT1214_Data_jiaoyuhao_jia_20	C__Users_dell_Documents_Qualisys_GAIT1214_Data_jiaoyuhao_jia_21	C__Users_dell_Documents_Qualisys_GAIT1214_Data_jiaoyuhao_jia_22	C__Users_dell_Documents_Qualisys_GAIT1214_Data_jiaoyuhao_jia_23	C__Users_dell_Documents_Qualisys_GAIT1214_Data_jiaoyuhao_jia_24	C__Users_dell_Documents_Qualisys_GAIT1214_Data_jiaoyuhao_jia_25	C__Users_dell_Documents_Qualisys_GAIT1214_Data_jiaoyuhao_jia_26	C__Users_dell_Documents_Qualisys_GAIT1214_Data_jiaoyuhao_jia_27	C__Users_dell_Documents_Qualisys_GAIT1214_Data_jiaoyuhao_jia_28	C__Users_dell_Documents_Qualisys_GAIT1214_Data_jiaoyuhao_jia_29	C__Users_dell_Documents_Qualisys_GAIT1214_Data_jiaoyuhao_jia_30	C__Users_dell_Documents_Qualisys_GAIT1214_Data_jiaoyuhao_jia_31	C__Users_dell_Documents_Qualisys_GAIT1214_Data_jiaoyuhao_jia_32	C__Users_dell_Documents_Qualisys_GAIT1214_Data_jiaoyuhao_jia_33	C__Users_dell_Documents_Qualisys_GAIT1214_Data_jiaoyuhao_jia_34	C__Users_dell_Documents_Qualisys_GAIT1214_Data_jiaoyuhao_jia_35	C__Users_dell_Documents_Qualisys_GAIT1214_Data_jiaoyuhao_jia_36	C__Users_dell_Documents_Qualisys_GAIT1214_Data_jiaoyuhao_jia_37	C__Users_dell_Documents_Qualisys_GAIT1214_Data_jiaoyuhao_jia_38	C__Users_dell_Documents_Qualisys_GAIT1214_Data_jiaoyuhao_jia_39	C__Users_dell_Documents_Qualisys_GAIT1214_Data_jiaoyuhao_jia_40	C__Users_dell_Documents_Qualisys_GAIT1214_Data_jiaoyuhao_jia_41	C__Users_dell_Documents_Qualisys_GAIT1214_Data_jiaoyuhao_jia_42	C__Users_dell_Documents_Qualisys_GAIT1214_Data_jiaoyuhao_jia_43	C__Users_dell_Documents_Qualisys_GAIT1214_Data_jiaoyuhao_jia_44	C__Users_dell_Documents_Qualisys_GAIT1214_Data_jiaoyuhao_jia_45	C__Users_dell_Documents_Qualisys_GAIT1214_Data_jiaoyuhao_jia_46	C__Users_dell_Documents_Qualisys_GAIT1214_Data_jiaoyuhao_jia_47	C__Users_dell_Documents_Qualisys_GAIT1214_Data_jiaoyuhao_jia_48
	CD	ZD	TIME	Right Ankle Angles	Right Ankle Angles	Right Ankle Angles	Right Ankle Moment	Right Ankle Moment	Right Ankle Moment	Right Ankle Power	Right Ankle Power	Right Ankle Power	Right Knee Angles	Right Knee Angles	Right Knee Angles	Right Knee Moment	Right Knee Moment	Right Knee Moment	Right Knee Power	Right Knee Power	Right Knee Power	Right Hip Angles	Right Hip Angles	Right Hip Angles	Right Hip Moment	Right Hip Moment	Right Hip Moment	Right Hip Power	Right Hip Power	Right Hip Power	Left Ankle Angles	Left Ankle Angles	Left Ankle Angles	Left Ankle Moment	Left Ankle Moment	Left Ankle Moment	Left Ankle Power	Left Ankle Power	Left Ankle Power	Left Knee Angles	Left Knee Angles	Left Knee Angles	Left Knee Moment	Left Knee Moment	Left Knee Moment	Left Knee Power	Left Knee Power	Left Knee Power	Left Hip Angles
	EVENT_LABEL	EVENT_LABEL	FRAME_NUMBERS	LINK_MODEL_BASED	LINK_MODEL_BASED	LINK_MODEL_BASED	LINK_MODEL_BASED	LINK_MODEL_BASED	LINK_MODEL_BASED	LINK_MODEL_BASED	LINK_MODEL_BASED	LINK_MODEL_BASED	LINK_MODEL_BASED	LINK_MODEL_BASED	LINK_MODEL_BASED	LINK_MODEL_BASED	LINK_MODEL_BASED	LINK_MODEL_BASED	LINK_MODEL_BASED	LINK_MODEL_BASED	LINK_MODEL_BASED	LINK_MODEL_BASED	LINK_MODEL_BASED	LINK_MODEL_BASED	LINK_MODEL_BASED	LINK_MODEL_BASED	LINK_MODEL_BASED	LINK_MODEL_BASED	LINK_MODEL_BASED	LINK_MODEL_BASED	LINK_MODEL_BASED	LINK_MODEL_BASED	LINK_MODEL_BASED	LINK_MODEL_BASED	LINK_MODEL_BASED	LINK_MODEL_BASED	LINK_MODEL_BASED	LINK_MODEL_BASED	LINK_MODEL_BASED	LINK_MODEL_BASED	LINK_MODEL_BASED	LINK_MODEL_BASED	LINK_MODEL_BASED	LINK_MODEL_BASED	LINK_MODEL_BASED	LINK_MODEL_BASED	LINK_MODEL_BASED	LINK_MODEL_BASED	LINK_MODEL_BASED
	ORIGINAL	ORIGINAL	ORIGINAL	ORIGINAL	ORIGINAL	ORIGINAL	ORIGINAL	ORIGINAL	ORIGINAL	ORIGINAL	ORIGINAL	ORIGINAL	ORIGINAL	ORIGINAL	ORIGINAL	ORIGINAL	ORIGINAL	ORIGINAL	ORIGINAL	ORIGINAL	ORIGINAL	ORIGINAL	ORIGINAL	ORIGINAL	ORIGINAL	ORIGINAL	ORIGINAL	ORIGINAL	ORIGINAL	ORIGINAL	ORIGINAL	ORIGINAL	ORIGINAL	ORIGINAL	ORIGINAL	ORIGINAL	ORIGINAL	ORIGINAL	ORIGINAL	ORIGINAL	ORIGINAL	ORIGINAL	ORIGINAL	ORIGINAL	ORIGINAL	ORIGINAL	ORIGINAL	ORIGINAL	ORIGINAL
ITEM	X	X	X	X	Y	Z	X	Y	Z	X	Y	Z	X	Y	Z	X	Y	Z	X	Y	Z	X	Y	Z	X	Y	Z	X	Y	Z	X	Y	Z	X	Y	Z	X	Y	Z	X	Y	Z	X	Y	Z	X	Y	Z	X
1	0.16000	0.29000	0.00000	-18.73323	9.40750	13.86546							-2.42142	0.88793	-32.71056							19.61985	-5.53099	5.16485							-47.30878	-8.66356	177.16797							56.22174	-8.96810	173.26398							9.45804
2			0.01000	-19.10033	9.24308	13.94298							-2.90361	0.76132	-32.73071							19.44930	-5.71517	4.81971							-46.62094	-10.74768	178.02538							59.93309	-8.94560	172.23387							10.55992
3			0.02000	-19.57928	9.04233	14.04902	-0.00311	-0.00102	-0.00050	-0.00289	-0.00031	0.00017	-3.43813	0.63955	-32.79533	0.05562	0.01635	-0.00202	0.05388	0.00317	0.00036	19.25027	-5.91510	4.40732	-0.19663	0.06619	0.00498	-0.05828	0.00553	0.00428	-45.66224	-12.69991	179.05339	0.01558	-0.00097	0.00400	-0.02352	-0.00084	-0.01427	63.89313	-8.93211	171.09357	-0.08653	0.02274	-0.00140	0.58842	0.04140	-0.00131	11.74850
4			0.03000	-20.20576	8.78190	14.19896	-0.00106	-0.00062	-0.00061	-0.00128	-0.00024	0.00029	-4.01586	0.52755	-32.92312	0.04635	0.01219	-0.00156	0.04691	0.00193	0.00045	19.01609	-6.13057	3.91496	-0.18253	0.05307	0.00039	-0.05946	0.00372	0.00039	-44.40966	-14.35162	-179.76479	0.01675	-0.00078	0.00410	-0.03163	-0.00025	-0.01320	68.09375	-8.89886	169.86465	-0.09145	0.02223	-0.00097	0.65773	0.04378	-0.00088	13.02559
5			0.04000	-21.00885	8.42842	14.40578	0.00115	0.00001	-0.00058	0.00173	0.00001	0.00038	-4.60094	0.43575	-33.11097	0.03511	0.00940	-0.00114	0.03403	0.00098	0.00042	18.76160	-6.36856	3.33186	-0.17943	0.04280	-0.00397	-0.05574	0.00304	-0.00466	-42.89784	-15.53883	-178.48833	0.01750	-0.00031	0.00433	-0.03845	0.00009	-0.01144	72.52302	-8.80655	168.58870	-0.09750	0.02209	-0.00049	0.73812	0.04470	-0.00043	14.38359
6			0.05000	-21.99962	7.94411	14.67905	0.00325	0.00082	-0.00041	0.00587	0.00058	0.00036	-5.12967	0.37511	-33.33460	0.02069	0.00773	-0.00076	0.01655	0.00031	0.00030	18.51993	-6.64149	2.65801	-0.17701	0.03632	-0.00708	-0.04140	0.00356	-0.00943	-41.22526	-16.16579	-177.23293	0.01788	0.00041	0.00474	-0.04248	-0.00033	-0.00898	77.15804	-8.61697	167.32382	-0.10167	0.02206	-0.00024	0.80485	0.04375	-0.00021	15.80299
7			0.06000	-23.16076	7.29737	15.02513	0.00492	0.00173	-0.00010	0.01006	0.00158	0.00011	-5.52038	0.35033	-33.55885	0.00250	0.00701	-0.00046	0.00121	-0.00012	0.00016	18.32840	-6.96126	1.91145	-0.16529	0.03325	-0.00799	-0.01671	0.00509	-0.01159	-39.53378	-16.25968	-176.15302	0.01780	0.00120	0.00538	-0.04268	-0.00135	-0.00577	81.96267	-8.31333	166.12595	-0.10163	0.02201	-0.00097	0.83376	0.04145	-0.00086	17.25086
8			0.07000	-24.44014	6.47496	15.44787	0.00582	0.00260	0.00035	0.01262	0.00286	-0.00048	-5.68642	0.35625	-33.74433	-0.01911	0.00721	-0.00024	-0.00051	-0.00035	0.00006	18.21746	-7.33274	1.12474	-0.13685	0.03172	-0.00592	0.00917	0.00709	-0.00896	-37.96746	-15.95312	-175.39426	0.01708	0.00181	0.00617	-0.03870	-0.00211	-0.00167	86.89040	-7.91214	165.02612	-0.09726	0.02176	-0.00377	0.81799	0.03865	-0.00320	18.68326
9			0.08000	-25.74955	5.49392	15.94832	0.00563	0.00320	0.00080	0.01189	0.00390	-0.00130	-5.55254	0.37772	-33.84674	-0.04313	0.00764	0.00008	0.02311	-0.00029	-0.00000	18.20304	-7.74949	0.33209	-0.08593	0.02929	-0.00041	0.02047	0.00840	-0.00062	-36.63488	-15.40194	-175.04826	0.01580	0.00207	0.00692	-0.03174	-0.00207	0.00326	91.88943	-7.45420	164.02237	-0.08997	0.02072	-0.00892	0.76697	0.03517	-0.00675	20.05059
10			0.09000	-26.96391	4.40885	16.52310	0.00413	0.00323	0.00109	0.00746	0.00394	-0.00196	-5.07294	0.39261	-33.81600	-0.06851	0.00667	0.00086	0.07849	0.00011	0.00019	18.27900	-8.19243	-0.44281	-0.00884	0.02329	0.00835	0.00333	0.00745	0.01246	-35.59685	-14.71390	-175.13512	0.01438	0.00191	0.00730	-0.02388	-0.00147	0.00830	96.90945	-6.98485	163.09239	-0.08154	0.01822	-0.01531	0.69726	0.02996	-0.00935	21.30590
11			0.10000	-27.91477	3.31186	17.16153	0.00123	0.00239	0.00101	0.00144	0.00258	-0.00188	-4.23807	0.38020	-33.59577	-0.09470	0.00174	0.00246	0.16587	0.00017	0.00148	18.41763	-8.63569	-1.19102	0.09314	0.00979	0.01871	-0.04263	0.00306	0.02695	-34.87381	-13.92694	-175.61044	0.01313	0.00139	0.00700	-0.01653	-0.00083	0.01197	101.90712	-6.53745	162.21767	-0.07213	0.01392	-0.02092	0.61345	0.02209	-0.00913	22.41429
12			0.11000	-28.38059	2.32362	17.84218	-0.00294	0.00061	0.00048	-0.00028	0.00047	-0.00085	-3.06118	0.33129	-33.12363	-0.12124	-0.00971	0.00479	0.28343	-0.00162	0.00524	18.58354	-9.05445	-1.91218	0.20951	-0.01686	0.02698	-0.10206	-0.00452	0.03702	-34.45251	-13.02699	-176.38138	0.01212	0.00063	0.00592	-0.01026	-0.00036	0.01286	106.84809	-6.12644	161.39993	-0.06028	0.00821	-0.02376	0.50680	0.01221	-0.00648	23.36028
13			0.12000	-28.08377	1.57441	18.52618	-0.00813	-0.00191	-0.00038	0.01215	-0.00068	0.00056	-1.55158	0.25223	-32.33469	-0.14670	-0.02872	0.00707	0.43091	-0.00549	0.01204	18.75493	-9.42859	-2.60062	0.31811	-0.06250	0.02766	-0.16024	-0.01236	0.03504	-34.28738	-11.97730	-177.33165	0.01120	-0.00024	0.00417	-0.00540	0.00017	0.01050	111.70691	-5.75247	160.66498	-0.04490	0.00230	-0.02234	0.37143	0.00302	-0.00353	24.15508
14			0.13000	-26.70721	1.17736	19.13898	-0.01406	-0.00464	-0.00130	0.05103	0.00052	0.00122	0.31467	0.15896	-31.16913	-0.16674	-0.05337	0.00790	0.60512	-0.00763	0.01896	18.94567	-9.73553	-3.23151	0.38524	-0.12817	0.01464	-0.22172	-0.01306	0.01579	-34.30312	-10.74001	-178.35286	0.01026	-0.00109	0.00194	-0.00227	0.00103	0.00538	116.46128	-5.41245	160.05988	-0.02637	-0.00196	-0.01583	0.21341	-0.00206	-0.00186	24.84147
15			0.14000	-23.94665	1.19889	19.53982	-0.02041	-0.00695	-0.00191	0.12629	0.00356	0.00027	2.61755	0.06437	-29.58974	-0.17166	-0.07832	0.00573	0.77423	-0.00117	0.01779	19.22140	-9.94007	-3.74840	0.36813	-0.20424	-0.01720	-0.28845	0.00458	-0.01270	-34.40714	-9.29058	-179.36966	0.00928	-0.00184	-0.00050	-0.00087	0.00233	-0.00146	121.07804	-5.11095	159.64529	-0.00572	-0.00277	-0.00459	0.04490	-0.00190	-0.00079	25.48792
16			0.15000	-19.62147	1.62151	19.50537	-0.02668	-0.00828	-0.00197	0.23479	0.00610	-0.00185	5.49184	-0.03139	-27.61862	-0.14746	-0.09676	-0.00037	0.83158	0.01742	-0.00135	19.70286	-9.98966	-4.05156	0.22503	-0.27276	-0.07107	-0.26966	0.04671	-0.01186	-34.51023	-7.63049	179.65425	0.00822	-0.00242	-0.00295	-0.00077	0.00382	-0.00913	125.50098	-4.85483	159.48643	0.01636	0.00050	0.00949	-0.12238	0.00013	0.00308	26.17639
17			0.16000	-13.83498	2.30229	18.78765	0.41550	0.05580	-0.12258	-4.51604	-0.04160	-0.26758	9.08384	-0.14087	-25.38441	1.64073	0.12807	0.11598	-11.43795	-0.05172	0.45260	20.55112	-9.81881	-3.99973	-3.55485	0.72140	-0.55368	6.59968	-0.23646	0.37883	-34.54572	-5.79258	178.72597	0.00697	-0.00280	-0.00534	-0.00127	0.00511	-0.01701	129.65117	-4.65811	159.63045	0.03934	0.00670	0.02363	-0.27416	-0.00142	0.01331	26.99105
18			0.17000	-7.07221	2.99114	17.27174	0.90026	0.11020	-0.02670	-10.65342	-0.06918	-0.08874	13.47596	-0.27523	-23.14005	0.24789	0.65712	0.17209	-2.06700	-0.39088	0.62285	21.93225	-9.35860	-3.44517	-0.56628	1.32980	0.25207	1.55061	-0.62217	-0.44638	-34.47817	-3.83547	177.83629	0.00547	-0.00297	-0.00775	-0.00168	0.00586	-0.02499	133.43604	-4.52860	160.09572	0.06250	0.01369	0.03581	-0.39332	-0.00887	0.03112	28.01039
19			0.18000	-0.08199	3.45974	15.10922	1.00735	-0.19443	0.12885	-11.61077	0.10417	0.52132	18.62393	-0.41943	-21.19915	-0.15313	0.70219	0.08393	1.45345	-0.48452	0.23870	23.96087	-8.55361	-2.30578	3.16293	0.94313	0.92747	-11.81818	-0.54213	-2.70085	-34.30654	-1.83399	176.97141	0.00382	-0.00302	-0.01037	-0.00154	0.00604	-0.03312	136.76088	-4.45517	160.87024	0.08465	0.01963	0.04541	-0.46173	-0.01944	0.05446	29.29506
20			0.19000	6.41263	3.63740	12.65361	0.89304	-0.40918	0.19487	-9.12848	0.22710	0.81884	24.33020	-0.52738	-19.79762	1.30003	-0.19104	-0.32922	-13.21008	0.12417	-0.59678	26.62520	-7.38676	-0.64898	2.79609	-0.81147	0.44032	-12.93144	0.53312	-1.67933	-34.06563	0.13155	176.12639	0.00210	-0.00298	-0.01317	-0.00088	0.00576	-0.04054	139.54144	-4.41193	161.89339	0.10408	0.02269	0.05177	-0.46647	-0.02650	0.07659	30.86582
21			0.20000	11.93928	3.61117	10.25967	0.67848	-0.26039	0.13493	-5.69310	0.17278	0.52157	30.24680	-0.56173	-18.98999	2.78387	-0.15445	-0.26551	-28.19951	0.07168	-0.22845	29.71825	-5.91052	1.27638	-1.77431	-0.47794	-0.15921	9.03335	0.35729	0.66629	-33.81965	1.98523	175.31512	0.00038	-0.00286	-0.01581	-0.00012	0.00509	-0.04511	141.72289	-4.35898	163.04826	0.11942	0.02086	0.05362	-0.41035	-0.02386	0.08762	32.68600
22			0.21000	16.31397	3.52473	8.15805	0.68834	-0.08386	0.11049	-4.43691	0.06644	0.35603	35.92493	-0.55099	-18.66909	2.70881	0.31852	0.08851	-25.24852	-0.04478	0.02259	32.84780	-4.26760	3.10433	-2.87589	0.50672	0.00355	14.07782	-0.44876	-0.01374	-33.63952	3.65839	174.57166	-0.00139	-0.00256	-0.01773	0.00019	0.00402	-0.04447	143.29839	-4.25829	164.19205	0.12881	0.01331	0.05009	-0.30856	-0.01278	0.08196	34.67189
23			0.22000	19.56299	3.49160	6.45214	0.88217	-0.03012	0.13093	-4.10399	0.02659	0.32169	40.92315	-0.61233	-18.65977	2.13280	0.41485	0.20428	-16.75628	0.11987	0.01997	35.57275	-2.66510	4.47626	-1.37270	0.80334	0.32822	5.54375	-0.87601	-0.97410	-33.57378	5.08453	173.93993	-0.00330	-0.00195	-0.01838	-0.00027	0.00253	-0.03757	144.30154	-4.09743	165.22044	0.12938	0.00212	0.04192	-0.18130	-0.00152	0.06370	36.72929
24			0.23000	21.82972	3.56480	5.15844	1.01149	-0.03433	0.13220	-3.18356	0.03121	0.22626	44.92801	-0.89556	-18.81186	2.12273	0.24175	0.12656	-12.78124	0.18223	0.03476	37.58006	-1.29220	5.16644	-0.77885	0.59952	0.37446	2.16460	-0.79465	-0.66106	-33.63451	6.19845	173.45657	-0.00526	-0.00095	-0.01732	-0.00146	0.00091	-0.02591	144.76447	-3.89249	166.09132	0.11735	-0.00896	0.03080	-0.05045	0.00441	0.04105	38.76827
25			0.24000	23.30782	3.74537	4.23871	1.08369	-0.03586	0.10077	-2.14880	0.03148	0.10881	47.82708	-1.46453	-19.05633	2.24282	0.00121	0.00224	-9.34376	0.00140	0.00113	38.77951	-0.23851	5.17283	-0.65916	0.27321	0.29543	0.98448	-0.40593	-0.20239	-33.80541	6.95391	173.13002	-0.00687	0.00036	-0.01437	-0.00290	-0.00021	-0.01358	144.68460	-3.66686	166.79523	0.08970	-0.01723	0.01792	0.05063	0.00514	0.01978	40.69525
26			0.25000	24.20199	4.00643	3.62057	1.14137	-0.01391	0.07059	-1.31875	0.01131	0.04311	49.71548	-2.22356	-19.40685	2.27105	-0.08061	0.03147	-5.89286	-0.11399	0.01579	39.29264	0.52589	4.72395	-0.34688	0.36969	0.34719	0.17574	-0.53683	-0.02295	-34.05495	7.34911	172.92479	-0.00773	0.00178	-0.00973	-0.00392	-0.00030	-0.00483	144.03741	-3.43730	167.32140	0.04687	-0.02228	0.00365	0.07425	0.00260	0.00303	42.42429
27			0.26000	24.70267	4.31092	3.21606	1.18011	0.01286	0.04903	-0.73306	-0.00934	0.01553	50.83390	-2.95381	-19.91530	2.17899	-0.11489	0.08113	-3.18405	-0.16931	0.01133	39.36967	1.10035	4.18312	0.08724	0.54838	0.42651	0.00262	-0.64314	-0.01121	-34.34227	7.43585	172.76816	-0.00769	0.00312	-0.00394	-0.00411	0.00062	-0.00087	142.81752	-3.22002	167.64568	-0.00691	-0.02461	-0.01162	-0.01774	-0.00174	-0.00579	43.91064
28			0.27000	24.96444	4.61121	2.94149	1.17361	0.02958	0.03430	-0.35954	-0.01774	0.00614	51.45321	-3.41508	-20.61007	2.04366	-0.17420	0.04819	-1.49844	-0.23020	-0.02421	39.27348	1.58581	3.89702	0.21680	0.50915	0.42088	0.03589	-0.36097	-0.18615	-34.62556	7.30416	172.58482	-0.00684	0.00422	0.00219	-0.00350	0.00206	0.00026	141.07031	-3.03677	167.73154	-0.06602	-0.02425	-0.02659	-0.22634	-0.00673	-0.00266	45.16622
29			0.28000	25.09193	4.84747	2.73867	1.13616	0.03906	0.02839	-0.14567	-0.01592	0.00420	51.76612	-3.44844	-21.45709	1.95329	-0.19303	0.02004	-0.49689	-0.19239	-0.02417	39.18271	2.05012	4.06245	0.00306	0.42219	0.38356	0.00023	-0.09024	-0.39858	-34.87392	7.05334	172.33459	-0.00550	0.00500	0.00780	-0.00247	0.00331	0.00097	138.89374	-2.91204	167.54297	-0.12544	-0.02103	-0.03936	-0.51284	-0.01069	0.01349	46.23932
30			0.29000	25.14109	4.96224	2.58852	1.11224	0.04771	0.03140	-0.01815	-0.00696	0.00487	51.84864	-3.03845	-22.36476	1.86513	-0.15114	0.03046	0.27252	-0.08955	-0.05262	39.16011	2.52740	4.66658	-0.15542	0.41123	0.37384	0.00784	0.05850	-0.56884	-35.07221	6.76134	172.03123	-0.00411	0.00545	0.01219	-0.00147	0.00393	0.00160	136.41792	-2.86552	167.06352	-0.18115	-0.01559	-0.04860	-0.81768	-0.01173	0.03760	47.18322
31			0.30000	25.13074	4.92328	2.50578	1.10105	0.05754	0.03985	0.08605	0.00884	0.00569	51.69046	-2.31350	-23.21776	1.68787	-0.06254	0.07224	0.96908	-0.01369	-0.13688	39.17721	3.02386	5.51941	-0.16958	0.47530	0.38696	0.01319	0.11824	-0.65322	-35.21277	6.46209	171.73367	-0.00308	0.00569	0.01510	-0.00071	0.00400	0.00076	133.78038	-2.90326	166.31815	-0.23008	-0.00932	-0.05424	-1.08294	-0.00909	0.06032	48.03660
32			0.31000	25.05803	4.73320	2.51486	1.08006	0.06791	0.05169	0.19657	0.02989	0.00467	51.25373	-1.49131	-23.91082	1.40270	0.02904	0.10753	1.46812	-0.00122	-0.17851	39.16154	3.52688	6.34939	-0.14090	0.52362	0.38853	-0.00612	0.04660	-0.57856	-35.27847	6.13504	171.51846	-0.00271	0.00585	0.01659	-0.00011	0.00396	-0.00297	131.10670	-3.01103	165.38481	-0.26933	-0.00342	-0.05687	-1.26467	-0.00386	0.07297	48.81809
33			0.32000	24.91273	4.42244	2.62591	1.05157	0.07943	0.06338	0.31930	0.05301	0.00083	50.52375	-0.79821	-24.37092	1.06154	0.08974	0.11586	1.60950	-0.01449	-0.12760	39.04240	4.02069	6.91070	-0.06485	0.52177	0.36978	-0.01868	-0.13980	-0.37526	-35.22762	5.70870	171.45314	-0.00307	0.00597	0.01697	0.00079	0.00432	-0.00972	128.49886	-3.15441	164.38277	-0.29718	0.00170	-0.05699	-1.34330	0.00199	0.07128	49.52703
34			0.33000	24.68684	4.03301	2.82402	1.01603	0.09189	0.07146	0.44455	0.07466	-0.00411	49.52817	-0.39534	-24.56644	0.78084	0.11936	0.11017	1.49860	-0.01940	-0.04268	38.78139	4.49687	7.06215	-0.01080	0.49216	0.33782	-0.00632	-0.34208	-0.14597	-34.98907	5.08093	171.58177	-0.00401	0.00606	0.01667	0.00278	0.00536	-0.01845	126.03223	-3.28601	163.44067	-0.31363	0.00603	-0.05515	-1.32441	0.00665	0.05679	50.15184
35			0.34000	24.38023	3.60369	3.07562	0.99177	0.09825	0.07166	0.56471	0.08639	-0.00725	48.32666	-0.33399	-24.51099	0.58835	0.10779	0.08013	1.30233	-0.01047	0.02219	38.38025	4.95160	6.79826	0.05033	0.42150	0.29461	0.04303	-0.44251	0.02626	-34.47348	4.15276	171.91905	-0.00515	0.00601	0.01624	0.00654	0.00705	-0.02779	123.75790	-3.35520	162.66203	-0.31978	0.00941	-0.05244	-1.22961	0.00890	0.03546	50.67972
36			0.35000	24.00182	3.16283	3.34655	0.98410	0.10135	0.06956	0.67319	0.09013	-0.00829	46.98957	-0.55340	-24.26621	0.42793	0.08013	0.04217	1.02321	-0.00142	0.03030	37.87326	5.37674	6.23219	0.13482	0.35365	0.25728	0.13974	-0.43250	0.11056	-33.59761	2.86698	172.45154	-0.00603	0.00571	0.01612	0.01170	0.00877	-0.03688	121.70468	-3.31931	162.10136	-0.31680	0.01141	-0.05047	-1.08582	0.00864	0.01346	51.10419
37			0.36000	23.56668	2.72821	3.61577	0.97587	0.10878	0.07140	0.75365	0.09432	-0.00923	45.58046	-0.91950	-23.93134	0.27748	0.06611	0.01578	0.68606	0.00278	0.01344	37.31017	5.75550	5.54322	0.20131	0.32147	0.23570	0.22295	-0.37755	0.12889	-32.31305	1.23851	173.14684	-0.00619	0.00502	0.01652	0.01622	0.00948	-0.04521	119.88345	-3.15334	161.75562	-0.30644	0.01174	-0.05072	-0.92061	0.00701	-0.00611	51.42863
38			0.37000	23.09149	2.31129	3.88044	0.95564	0.11800	0.07632	0.79519	0.09826	-0.01175	44.14587	-1.28447	-23.61786	0.14565	0.06711	0.00014	0.36312	0.00473	0.00009	36.73671	6.06706	4.91060	0.24016	0.31452	0.22675	0.26092	-0.29542	0.10647	-30.63220	-0.63521	173.96616	-0.00540	0.00395	0.01740	0.01723	0.00839	-0.05194	118.29185	-2.85523	161.57133	-0.29143	0.01030	-0.05409	-0.75814	0.00528	-0.02286	51.66513
39			0.38000	22.59157	1.91952	4.15294	0.92154	0.12796	0.08168	0.79753	0.10236	-0.01703	42.71247	-1.53492	-23.41913	0.03461	0.08115	-0.00424	0.08608	0.00566	-0.00145	36.17937	6.29598	4.46143	0.25274	0.32938	0.22861	0.25741	-0.19814	0.06206	-28.64344	-2.59462	174.87178	-0.00379	0.00265	0.01851	0.01340	0.00575	-0.05580	116.91727	-2.44673	161.46500	-0.27488	0.00703	-0.06106	-0.61497	0.00365	-0.03662	51.82469
40			0.39000	22.08069	1.55664	4.45379	0.87014	0.13367	0.08350	0.76134	0.10381	-0.02499	41.29013	-1.61259	-23.38892	-0.06560	0.09242	-0.00756	-0.16247	0.00433	0.00068	35.64207	6.43978	4.24806	0.25002	0.33713	0.23018	0.23778	-0.08656	0.00882	-26.50302	-4.46723	175.82413	-0.00181	0.00135	0.01955	0.00648	0.00273	-0.05571	115.73766	-1.97212	161.35190	-0.25876	0.00200	-0.07146	-0.49683	0.00118	-0.04565	51.90896
41			0.40000	21.57135	1.22352	4.80570	0.80427	0.13672	0.07985	0.69472	0.10459	-0.03410	39.87779	-1.51111	-23.53646	-0.15234	0.08677	-0.01818	-0.37649	0.00081	0.00900	35.11292	6.50962	4.25272	0.24467	0.31005	0.21888	0.22396	0.00611	-0.03393	-24.40063	-6.11993	176.77560	-0.00004	0.00026	0.02025	0.00013	0.00045	-0.05162	114.72710	-1.49158	161.17276	-0.24325	-0.00426	-0.08411	-0.39995	-0.00292	-0.04640	51.91391
42			0.41000	21.07442	0.92094	5.23161	0.73765	0.13610	0.06939	0.61730	0.10386	-0.04123	38.46956	-1.25955	-23.83505	-0.23192	0.05562	-0.03876	-0.57301	-0.00200	0.03137	34.57516	6.52374	4.40734	0.26885	0.24058	0.18826	0.24726	0.04545	-0.04839	-22.50965	-7.48596	177.67374	0.00097	-0.00051	0.02047	-0.00275	-0.00072	-0.04449	113.86507	-1.06799	160.90460	-0.22719	-0.01074	-0.09689	-0.31694	-0.00812	-0.03585	51.84234
43			0.42000	20.59728	0.65181	5.75571	0.68769	0.13019	0.05609	0.55176	0.09974	-0.04502	37.06172	-0.90279	-24.23933	-0.31854	0.01318	-0.05987	-0.78522	-0.00110	0.06037	34.01745	6.49880	4.62060	0.35014	0.16720	0.15132	0.33280	0.04193	-0.03723	-20.94044	-8.55937	178.47398	0.00087	-0.00094	0.02016	-0.00196	-0.00101	-0.03585	113.13987	-0.75215	160.55446	-0.20961	-0.01661	-0.10802	-0.24382	-0.01291	-0.01458	51.70971
44			0.43000	20.14181	0.42194	6.40162	0.65365	0.12072	0.04435	0.50364	0.09263	-0.04661	35.65853	-0.48561	-24.70028	-0.39476	-0.01257	-0.06410	-0.96387	0.00163	0.07030	33.44120	6.44351	4.80455	0.44538	0.13867	0.12649	0.43837	0.03184	-0.01595	-19.71193	-9.37128	179.14931	-0.00035	-0.00109	0.01936	0.00060	-0.00087	-0.02711	112.54189	-0.57481	160.14911	-0.19036	-0.02145	-0.11651	-0.18151	-0.01576	0.01277	51.53874
45			0.44000	19.70379	0.23992	7.18933	0.62938	0.10469	0.03365	0.47272	0.07934	-0.04477	34.27222	-0.04686	-25.17352	-0.43392	-0.01730	-0.05035	-1.03857	0.00291	0.05469	32.85965	6.35900	4.88813	0.49858	0.15166	0.11548	0.49991	0.02330	0.00983	-18.74980	-9.96557	179.69067	-0.00232	-0.00106	0.01821	0.00331	-0.00061	-0.01931	112.05550	-0.54424	159.73026	-0.17048	-0.02505	-0.12206	-0.13270	-0.01561	0.03925	51.35209
46			0.45000	19.27368	0.11688	8.12957	0.61026	0.08322	0.02660	0.45803	0.06040	-0.04311	32.91755	0.37868	-25.61905	-0.44951	-0.00765	-0.03039	-1.04365	0.00149	0.03000	32.29072	6.24262	4.81844	0.51771	0.18213	0.11271	0.51755	0.00807	0.04106	-17.91231	-10.38644	-179.89748	-0.00449	-0.00096	0.01689	0.00623	-0.00039	-0.01299	111.65757	-0.64725	159.34981	-0.15176	-0.02730	-0.12463	-0.09838	-0.01211	0.05801	51.16868
47			0.46000	18.83901	0.06629	9.21715	0.59438	0.06200	0.02397	0.45748	0.04091	-0.04537	31.60748	0.75929	-26.00025	-0.45613	0.00903	-0.01220	-1.01898	-0.00185	0.00989	31.74962	6.09275	4.56063	0.52373	0.21203	0.11147	0.51331	-0.01726	0.07580	-17.03251	-10.67756	-179.60114	-0.00629	-0.00088	0.01555	0.01019	-0.00026	-0.00834	111.32018	-0.85154	159.06122	-0.13591	-0.02806	-0.12410	-0.07688	-0.00595	0.06426	51.00096
48			0.47000	18.38799	0.09986	10.42648	0.57987	0.03956	0.02083	0.46491	0.02208	-0.04392	30.35006	1.07015	-26.28563	-0.45193	0.02354	0.00353	-0.96739	-0.00477	-0.00205	31.24342	5.91140	4.10286	0.52479	0.23260	0.10554	0.50108	-0.04788	0.10440	-15.96290	-10.88504	-179.39780	-0.00727	-0.00089	0.01424	0.01497	-0.00021	-0.00537	111.01569	-1.11103	158.90771	-0.12367	-0.02718	-0.12017	-0.06487	0.00108	0.05667	50.85173
49			0.48000	17.91458	0.22038	11.71168	0.56386	0.02103	0.01653	0.46951	0.00905	-0.03693	29.14706	1.30040	-26.45511	-0.44414	0.03670	0.01810	-0.91192	-0.00721	-0.00604	30.76843	5.70577	3.46338	0.53634	0.24703	0.09371	0.50212	-0.07649	0.11629	-14.60773	-11.05590	-179.25281	-0.00723	-0.00103	0.01302	0.01875	-0.00024	-0.00402	110.72156	-1.37176	158.90981	-0.11497	-0.02463	-0.11267	-0.05887	0.00656	0.03796	50.71239
50			0.49000	17.42252	0.41733	13.01485	0.55029	0.00653	0.00920	0.46529	0.00194	-0.02074	27.99281	1.45616	-26.50890	-0.43011	0.04542	0.03194	-0.85276	-0.00860	-0.00367	30.31095	5.48807	2.69251	0.54234	0.25234	0.07630	0.50729	-0.09510	0.10614	-12.93841	-11.23120	-179.11580	-0.00621	-0.00130	0.01190	0.01926	-0.00034	-0.00410	110.42488	-1.57945	159.05611	-0.10983	-0.02088	-0.10246	-0.05619	0.00883	0.01430	50.56641
51			0.50000	16.92600	0.66993	14.27857	0.53412	-0.00937	-0.00045	0.44221	-0.00162	0.00099	26.87509	1.55544	-26.46845	-0.39661	0.04953	0.04404	-0.76747	-0.00898	0.00191	29.85011	5.27354	1.86192	0.51575	0.24844	0.05840	0.49458	-0.09939	0.08291	-10.99229	-11.43569	-178.92755	-0.00448	-0.00167	0.01091	0.01558	-0.00050	-0.00517	110.12398	-1.69016	159.30759	-0.10852	-0.01678	-0.09130	-0.05515	0.00819	-0.00792	50.39516
52			0.51000	16.44476	0.95456	15.45956	0.52127	-0.02161	-0.00872	0.40502	-0.00158	0.01772	25.77924	1.61919	-26.37013	-0.37008	0.04617	0.05010	-0.70499	-0.00779	0.00603	29.36400	5.07557	1.04617	0.49975	0.23037	0.03797	0.50055	-0.08710	0.05066	-8.85851	-11.67004	-178.63799	-0.00241	-0.00210	0.01008	0.00883	-0.00067	-0.00666	109.82602	-1.67814	159.61496	-0.11057	-0.01304	-0.08073	-0.05426	0.00612	-0.02504	50.18332
53			0.52000	15.99808	1.25000	16.53532	0.51861	-0.03234	-0.01450	0.36258	-0.00009	0.02688	24.69808	1.66841	-26.25975	-0.36722	0.03586	0.05074	-0.68639	-0.00542	0.00525	28.84031	4.90115	0.31060	0.52062	0.20694	0.01791	0.54158	-0.06439	0.02070	-6.65705	-11.91189	-178.22079	-0.00040	-0.00251	0.00944	0.00143	-0.00076	-0.00811	109.54349	-1.53804	159.93393	-0.11468	-0.01010	-0.07157	-0.05197	0.00396	-0.03610	49.92196
54			0.53000	15.59947	1.53823	17.50306	0.52594	-0.04248	-0.01865	0.31996	0.00149	0.03122	23.64253	1.72486	-26.19019	-0.37924	0.02068	0.04834	-0.68138	-0.00270	-0.00053	28.28686	4.74873	-0.29114	0.56464	0.18312	0.00052	0.58803	-0.03685	0.00047	-4.51616	-12.12567	-177.67931	0.00128	-0.00287	0.00897	-0.00429	-0.00068	-0.00919	109.29047	-1.28381	160.23199	-0.11952	-0.00821	-0.06437	-0.04729	0.00237	-0.04173	49.60873
55			0.54000	15.25234	1.80537	18.37218	0.54369	-0.05068	-0.02117	0.28395	0.00233	0.03194	22.64053	1.80762	-26.21172	-0.41232	-0.00661	0.04057	-0.68788	0.00072	-0.00822	27.73284	4.60912	-0.72175	0.63554	0.14263	-0.02024	0.62427	-0.00845	-0.01289	-2.55373	-12.27599	-177.04671	0.00245	-0.00313	0.00866	-0.00723	-0.00043	-0.00963	109.07783	-0.94652	160.49239	-0.12421	-0.00758	-0.05966	-0.04068	0.00150	-0.04341	49.24663
56			0.55000	14.94967	2.04447	19.15791	0.56818	-0.05626	-0.02327	0.25875	0.00232	0.03186	21.72523	1.92601	-26.35736	-0.45129	-0.04459	0.02949	-0.67095	0.00377	-0.01266	27.21612	4.46885	-0.97112	0.70449	0.08529	-0.04333	0.60925	0.00804	-0.01640	-0.86316	-12.33992	-176.38387	0.00312	-0.00330	0.00845	-0.00757	-0.00005	-0.00920	108.90730	-0.57007	160.71875	-0.12808	-0.00818	-0.05761	-0.03391	0.00127	-0.04254	48.83923
57			0.56000	14.67763	2.25601	19.87668	0.59714	-0.05633	-0.02589	0.24705	0.00175	0.03249	20.92235	2.07734	-26.63352	-0.48644	-0.08426	0.01967	-0.61874	0.00516	-0.01257	26.76818	4.31458	-1.05922	0.75587	0.02606	-0.06434	0.53705	0.00617	-0.01120	0.49631	-12.31400	-175.77022	0.00338	-0.00338	0.00828	-0.00630	0.00036	-0.00781	108.77004	-0.20397	160.93507	-0.12963	-0.00956	-0.05763	-0.02876	0.00175	-0.03955	48.38882
58			0.57000	14.42190	2.44326	20.54103	0.62380	-0.05287	-0.02801	0.24568	0.00101	0.03240	20.24349	2.25144	-27.01691	-0.50295	-0.11656	0.01256	-0.52923	0.00523	-0.00985	26.40611	4.13687	-1.02712	0.76377	-0.01981	-0.07560	0.41819	-0.00694	-0.00330	1.50522	-12.21368	-175.27979	0.00336	-0.00337	0.00810	-0.00444	0.00067	-0.00570	108.65135	0.10703	161.17041	-0.12724	-0.01096	-0.05853	-0.02593	0.00290	-0.03422	47.90017
59			0.58000	14.17245	2.60727	21.15652	0.64227	-0.04915	-0.02994	0.24903	0.00015	0.03184	19.68402	2.43563	-27.45916	-0.49266	-0.14101	0.00755	-0.42175	0.00571	-0.00629	26.13100	3.93292	-0.92492	0.72372	-0.05409	-0.07866	0.29074	-0.02289	0.00088	2.18205	-12.06700	-174.95094	0.00314	-0.00328	0.00785	-0.00264	0.00083	-0.00343	108.53739	0.33370	161.43675	-0.12138	-0.01186	-0.05932	-0.02493	0.00428	-0.02685	47.38410
60			0.59000	13.92442	2.74495	21.72297	0.65591	-0.04505	-0.03042	0.25440	-0.00093	0.02939	19.22499	2.61652	-27.90069	-0.47987	-0.16178	0.00240	-0.33905	0.00726	-0.00187	25.93025	3.70731	-0.80136	0.68628	-0.08640	-0.08103	0.20138	-0.03879	0.00008	2.57296	-11.90631	-174.77951	0.00273	-0.00314	0.00755	-0.00122	0.00081	-0.00147	108.41917	0.46740	161.72733	-0.11457	-0.01225	-0.05965	-0.02497	0.00542	-0.01891	46.85608
61			0.60000	13.67673	2.85079	22.23829	0.66639	-0.03913	-0.02969	0.25915	-0.00211	0.02565	18.83672	2.77894	-28.28742	-0.47340	-0.17418	-0.00073	-0.29283	0.00816	0.00047	25.78008	3.47076	-0.69831	0.67066	-0.10870	-0.08276	0.15955	-0.04645	-0.00494	2.73857	-11.76153	-174.73654	0.00214	-0.00297	0.00721	-0.00032	0.00065	-0.00005	108.29246	0.51825	162.03261	-0.10872	-0.01228	-0.05947	-0.02568	0.00616	-0.01204	46.33091
62			0.61000	13.43065	2.91899	22.70061	0.67962	-0.03224	-0.02776	0.26276	-0.00312	0.02097	18.48336	2.90574	-28.58166	-0.46835	-0.17982	-0.00296	-0.27929	0.00636	0.00134	25.64842	3.23669	-0.64959	0.66405	-0.12163	-0.08235	0.16056	-0.04437	-0.01267	2.74361	-11.65594	-174.78394	0.00145	-0.00281	0.00688	0.00008	0.00040	0.00080	108.15408	0.50736	162.34628	-0.10465	-0.01199	-0.05880	-0.02722	0.00643	-0.00717	45.81661
63			0.62000	13.18985	2.94418	23.10735	0.69169	-0.02547	-0.02557	0.26086	-0.00376	0.01638	18.12933	2.98169	-28.76532	-0.46454	-0.18403	-0.00527	-0.29335	0.00127	0.00126	25.50174	3.01765	-0.67628	0.66242	-0.13433	-0.08332	0.19769	-0.03724	-0.02150	2.64893	-11.60557	-174.88031	0.00076	-0.00267	0.00661	0.00013	0.00011	0.00112	107.99989	0.45986	162.66005	-0.10235	-0.01138	-0.05756	-0.02972	0.00613	-0.00445	45.31328
64			0.63000	12.96008	2.92236	23.45487	0.69937	-0.01593	-0.02257	0.24993	-0.00323	0.01172	17.74641	2.99885	-28.83957	-0.46859	-0.18840	-0.00840	-0.33020	-0.00639	0.00035	25.31329	2.82269	-0.77999	0.67179	-0.15209	-0.08773	0.26095	-0.02836	-0.03019	2.50480	-11.61979	-174.98457	0.00017	-0.00257	0.00640	0.00004	-0.00019	0.00102	107.82618	0.40120	162.96049	-0.10194	-0.01049	-0.05566	-0.03313	0.00530	-0.00374	44.81585
65			0.64000	12.74830	2.85179	23.74036	0.70558	-0.00804	-0.02115	0.23057	-0.00208	0.00837	17.31884	2.95961	-28.82279	-0.47780	-0.20144	-0.01264	-0.37776	-0.01595	-0.00139	25.06972	2.65604	-0.94184	0.68221	-0.18437	-0.09890	0.33148	-0.02097	-0.03843	2.34695	-11.69960	-175.06303	-0.00030	-0.00251	0.00623	-0.00008	-0.00046	0.00064	107.63143	0.35622	163.23454	-0.10328	-0.00945	-0.05304	-0.03718	0.00419	-0.00494	44.31917
66			0.65000	12.56046	2.73384	23.96314	0.71006	-0.00622	-0.02029	0.20481	-0.00193	0.00554	16.84523	2.87479	-28.74607	-0.48959	-0.22170	-0.01839	-0.42316	-0.02693	-0.00363	24.77269	2.51615	-1.12860	0.69041	-0.22415	-0.11190	0.39053	-0.01686	-0.04248	2.19604	-11.83461	-175.09689	-0.00065	-0.00249	0.00609	-0.00016	-0.00066	0.00018	107.41682	0.34925	163.47707	-0.10595	-0.00835	-0.04976	-0.04138	0.00310	-0.00790	43.82087
67			0.66000	12.39948	2.57253	24.12387	0.71456	-0.00348	-0.01820	0.17739	-0.00124	0.00282	16.33730	2.76057	-28.64629	-0.50873	-0.23697	-0.02329	-0.46124	-0.03655	-0.00501	24.43736	2.39564	-1.30117	0.70839	-0.25272	-0.12016	0.43163	-0.02019	-0.03822	2.06011	-12.00231	-175.08543	-0.00091	-0.00249	0.00599	-0.00021	-0.00074	-0.00021	107.18671	0.40277	163.69447	-0.10940	-0.00737	-0.04613	-0.04498	0.00226	-0.01214	43.32380
68			0.67000	12.26418	2.37382	24.22434	0.72169	0.00160	-0.01606	0.15314	0.00063	0.00069	15.81540	2.63532	-28.55928	-0.53623	-0.25152	-0.02745	-0.48705	-0.04351	-0.00467	24.08677	2.28216	-1.42286	0.73802	-0.27775	-0.12706	0.44967	-0.03548	-0.02730	1.93858	-12.17298	-175.04359	-0.00113	-0.00251	0.00593	-0.00025	-0.00070	-0.00040	106.94862	0.53377	163.90097	-0.11284	-0.00662	-0.04264	-0.04714	0.00173	-0.01682	42.83492
69			0.68000	12.15021	2.14437	24.26743	0.73091	0.00551	-0.01617	0.13460	0.00230	-0.00098	15.30280	2.51581	-28.51259	-0.56070	-0.27495	-0.03181	-0.48779	-0.04883	-0.00264	23.74571	2.16163	-1.46636	0.76371	-0.31552	-0.13837	0.43424	-0.06578	-0.01203	1.82639	-12.31792	-174.99527	-0.00132	-0.00254	0.00594	-0.00027	-0.00055	-0.00036	106.71193	0.74813	164.11168	-0.11581	-0.00624	-0.03990	-0.04745	0.00148	-0.02108	42.36316
70			0.69000	12.05170	1.89115	24.25752	0.74056	0.00866	-0.01753	0.12252	0.00376	-0.00270	14.82035	2.41303	-28.52163	-0.57549	-0.29680	-0.03458	-0.46161	-0.05122	0.00074	23.43498	2.02346	-1.41786	0.77818	-0.34795	-0.14703	0.38875	-0.10547	0.00694	1.71853	-12.41846	-174.96396	-0.00148	-0.00256	0.00601	-0.00028	-0.00035	-0.00014	106.48473	1.03575	164.33423	-0.11788	-0.00624	-0.03830	-0.04610	0.00140	-0.02419	41.91563
71			0.70000	11.96265	1.62097	24.19892	0.75054	0.01115	-0.01983	0.11625	0.00493	-0.00473	14.38066	2.33008	-28.58718	-0.57554	-0.31326	-0.03534	-0.41668	-0.05155	0.00403	23.16659	1.86461	-1.27841	0.77004	-0.36815	-0.15032	0.32457	-0.14303	0.02553	1.61354	-12.47267	-174.96358	-0.00159	-0.00257	0.00611	-0.00028	-0.00017	0.00016	106.27190	1.36927	164.56271	-0.11911	-0.00654	-0.03781	-0.04361	0.00134	-0.02537	41.49576
72			0.71000	11.87856	1.33915	24.09513	0.75932	0.01475	-0.02202	0.11347	0.00654	-0.00697	13.98379	2.26221	-28.69546	-0.56455	-0.32726	-0.03601	-0.37182	-0.05209	0.00607	22.94043	1.69092	-1.06353	0.74341	-0.38558	-0.15131	0.26464	-0.17119	0.03992	1.51408	-12.49491	-174.99246	-0.00166	-0.00258	0.00620	-0.00025	-0.00007	0.00038	106.07552	1.70782	164.77597	-0.11985	-0.00699	-0.03809	-0.04042	0.00116	-0.02386	41.10368
73			0.72000	11.79702	1.04938	23.94849	0.76350	0.02068	-0.02279	0.11132	0.00909	-0.00886	13.61690	2.19935	-28.81884	-0.55612	-0.34331	-0.03851	-0.34759	-0.05426	0.00632	22.74455	1.51412	-0.80137	0.72046	-0.41284	-0.15471	0.23112	-0.18914	0.04858	1.42371	-12.50654	-175.03537	-0.00168	-0.00258	0.00623	-0.00023	-0.00006	0.00043	105.89645	2.00648	164.94383	-0.12058	-0.00752	-0.03864	-0.03669	0.00073	-0.01934	40.73698
74			0.73000	11.71736	0.75527	23.76186	0.76344	0.02733	-0.02234	0.10807	0.01175	-0.01014	13.25894	2.13030	-28.92102	-0.55557	-0.35675	-0.04116	-0.35111	-0.05702	0.00388	22.55862	1.34599	-0.52847	0.71465	-0.44022	-0.15843	0.23186	-0.18978	0.04936	1.34289	-12.52302	-175.07217	-0.00170	-0.00256	0.00616	-0.00021	-0.00009	0.00027	105.73579	2.22891	165.04015	-0.12147	-0.00799	-0.03894	-0.03228	0.00007	-0.01247	40.39228
75			0.74000	11.64002	0.46140	23.53908	0.76389	0.03219	-0.02270	0.10312	0.01335	-0.01162	12.88724	2.04594	-28.96597	-0.55744	-0.36664	-0.04185	-0.37738	-0.05947	-0.00131	22.36052	1.19486	-0.28201	0.71464	-0.46047	-0.16153	0.26042	-0.17136	0.04207	1.26848	-12.54575	-175.08549	-0.00174	-0.00254	0.00600	-0.00022	-0.00009	-0.00002	105.59599	2.35659	165.05365	-0.12251	-0.00833	-0.03869	-0.02707	-0.00064	-0.00483	40.06761
76			0.75000	11.56639	0.17155	23.28349	0.76199	0.03671	-0.02260	0.09465	0.01454	-0.01273	12.48288	1.94144	-28.92750	-0.55764	-0.36745	-0.04081	-0.41750	-0.05984	-0.00763	22.13186	1.06509	-0.09013	0.71322	-0.46503	-0.16030	0.30616	-0.13787	0.02865	1.19610	-12.56299	-175.06677	-0.00181	-0.00249	0.00579	-0.00025	-0.00003	-0.00032	105.48061	2.39046	164.99327	-0.12376	-0.00852	-0.03798	-0.02130	-0.00118	0.00183	39.76280
77			0.76000	11.49923	-0.11279	22.99777	0.75905	0.04425	-0.02042	0.08163	0.01673	-0.01245	12.03493	1.81784	-28.79674	-0.56498	-0.35627	-0.03880	-0.46943	-0.05675	-0.01319	21.86268	0.95725	0.03574	0.72220	-0.44980	-0.15263	0.36337	-0.09997	0.01412	1.12138	-12.55901	-175.02087	-0.00185	-0.00243	0.00559	-0.00029	0.00008	-0.00049	105.39186	2.34568	164.88600	-0.12506	-0.00853	-0.03698	-0.01549	-0.00134	0.00647	39.47865
78			0.77000	11.44196	-0.39220	22.68530	0.75499	0.05083	-0.01766	0.06437	0.01837	-0.01145	11.54156	1.68219	-28.58438	-0.57444	-0.34699	-0.03776	-0.52085	-0.05197	-0.01722	21.55205	0.86815	0.10313	0.73122	-0.43723	-0.14601	0.41714	-0.07257	0.00417	1.03919	-12.52435	-174.96399	-0.00186	-0.00235	0.00544	-0.00032	0.00020	-0.00050	105.32956	2.24462	164.76677	-0.12583	-0.00830	-0.03585	-0.00999	-0.00109	0.00888	39.21513
79			0.78000	11.39714	-0.66634	22.35147	0.74413	0.05415	-0.01511	0.04495	0.01863	-0.01025	11.00991	1.54544	-28.31868	-0.57881	-0.34161	-0.03739	-0.55654	-0.04591	-0.01913	21.20744	0.79236	0.13611	0.73334	-0.43125	-0.14197	0.45330	-0.05944	0.00123	0.94433	-12.46040	-174.91496	-0.00188	-0.00224	0.00534	-0.00036	0.00028	-0.00036	105.29235	2.11164	164.66568	-0.12559	-0.00780	-0.03472	-0.00481	-0.00061	0.00939	38.97160
80			0.79000	11.36488	-0.93220	22.00167	0.72994	0.05493	-0.01173	0.02707	0.01767	-0.00818	10.45452	1.41909	-28.03799	-0.58824	-0.33593	-0.03735	-0.57928	-0.03836	-0.01858	20.84280	0.72449	0.16957	0.74771	-0.42301	-0.13679	0.47662	-0.05922	0.00602	0.83438	-12.37903	-174.88637	-0.00192	-0.00212	0.00527	-0.00040	0.00030	-0.00017	105.27952	1.96918	164.59871	-0.12425	-0.00717	-0.03386	0.00021	-0.00015	0.00867	38.74755
81			0.80000	11.34321	-1.18546	21.64023	0.71820	0.05857	-0.00721	0.01233	0.01727	-0.00511	9.89484	1.31303	-27.78177	-0.60008	-0.32666	-0.03763	-0.58323	-0.02904	-0.01580	20.47569	0.66034	0.24037	0.76522	-0.40958	-0.12899	0.47889	-0.06883	0.01685	0.71232	-12.29931	-174.88046	-0.00201	-0.00201	0.00524	-0.00043	0.00024	0.00001	105.29089	1.83505	164.56537	-0.12206	-0.00663	-0.03366	0.00522	0.00012	0.00741	38.54273
82			0.81000	11.33026	-1.42335	21.27151	0.70699	0.05984	-0.00438	-0.00003	0.01602	-0.00311	9.35137	1.23550	-27.58166	-0.60579	-0.32105	-0.03705	-0.56048	-0.01820	-0.01097	20.12330	0.59644	0.37724	0.76824	-0.39961	-0.12295	0.45114	-0.08535	0.03083	0.58626	-12.24209	-174.89011	-0.00209	-0.00193	0.00523	-0.00044	0.00013	0.00010	105.32704	1.72008	164.55287	-0.11943	-0.00639	-0.03443	0.01017	0.00020	0.00613	38.35776
83			0.82000	11.32512	-1.64591	20.90327	0.69747	0.05948	-0.00297	-0.01068	0.01454	-0.00205	8.84172	1.19312	-27.45777	-0.60678	-0.31975	-0.03586	-0.51710	-0.00544	-0.00524	19.79913	0.52946	0.59450	0.76413	-0.39590	-0.11943	0.40475	-0.10556	0.04535	0.46777	-12.22291	-174.90347	-0.00215	-0.00190	0.00524	-0.00040	-0.00001	0.00008	105.38789	1.62874	164.54640	-0.11672	-0.00648	-0.03601	0.01473	0.00014	0.00497	38.19390
84			0.83000	11.32724	-1.85370	20.54900	0.69775	0.05862	-0.00247	-0.01918	0.01324	-0.00160	8.37824	1.18991	-27.41955	-0.60357	-0.32211	-0.03446	-0.46048	0.00900	0.00034	19.51167	0.45647	0.89024	0.75510	-0.39761	-0.11761	0.34883	-0.12593	0.05779	0.36884	-12.24750	-174.90752	-0.00217	-0.00190	0.00524	-0.00033	-0.00015	-0.00006	105.47119	1.56104	164.53488	-0.11408	-0.00681	-0.03800	0.01838	-0.00003	0.00399	38.05254
85			0.84000	11.33490	-2.04553	20.22535	0.70527	0.05498	-0.00146	-0.02399	0.01149	-0.00085	7.96732	1.22605	-27.46466	-0.60171	-0.32193	-0.03295	-0.40162	0.02387	0.00487	19.26469	0.37564	1.24660	0.75209	-0.39286	-0.11283	0.29431	-0.13878	0.06344	0.29940	-12.31161	-174.88940	-0.00216	-0.00192	0.00525	-0.00022	-0.00027	-0.00030	105.57152	1.51392	164.51019	-0.11175	-0.00728	-0.04004	0.02069	-0.00029	0.00334	37.93411
86			0.85000	11.34488	-2.21872	19.94569	0.71381	0.04861	-0.00030	-0.02401	0.00930	-0.00015	7.61000	1.29738	-27.57577	-0.60046	-0.31350	-0.03014	-0.34521	0.03670	0.00720	19.05853	0.28718	1.63216	0.75265	-0.37311	-0.10341	0.24331	-0.13670	0.05957	0.26543	-12.40539	-174.83856	-0.00212	-0.00196	0.00527	-0.00011	-0.00035	-0.00062	105.68149	1.48136	164.46524	-0.10996	-0.00780	-0.04196	0.02156	-0.00065	0.00321	37.83854
87			0.86000	11.35383	-2.37148	19.71437	0.71895	0.04204	0.00066	-0.02054	0.00727	0.00027	7.30277	1.39535	-27.71829	-0.59125	-0.29699	-0.02633	-0.29153	0.04480	0.00676	18.89056	0.19462	2.00779	0.73862	-0.34295	-0.09136	0.19449	-0.11925	0.04828	0.26833	-12.51793	-174.74950	-0.00207	-0.00201	0.00533	-0.00001	-0.00041	-0.00097	105.79327	1.45530	164.39511	-0.10893	-0.00832	-0.04375	0.02118	-0.00105	0.00367	37.76535
88			0.87000	11.36041	-2.50475	19.52645	0.72352	0.03954	0.00323	-0.01656	0.00616	0.00108	7.03848	1.50655	-27.84573	-0.58431	-0.27623	-0.02383	-0.25048	0.04630	0.00453	18.75449	0.10644	2.33425	0.72430	-0.31136	-0.07818	0.15799	-0.09071	0.03326	0.30442	-12.63986	-174.62436	-0.00201	-0.00207	0.00544	0.00006	-0.00045	-0.00128	105.90011	1.42835	164.29971	-0.10865	-0.00879	-0.04539	0.01983	-0.00143	0.00453	37.71306
89			0.88000	11.36520	-2.62220	19.37231	0.72612	0.04005	0.00703	-0.01333	0.00573	0.00197	6.80664	1.61312	-27.91113	-0.57931	-0.25535	-0.02295	-0.22390	0.04119	0.00114	18.63957	0.03530	2.57680	0.71310	-0.28469	-0.06638	0.13729	-0.05664	0.01856	0.36509	-12.76437	-174.47227	-0.00196	-0.00214	0.00559	0.00011	-0.00047	-0.00150	105.99718	1.39627	164.18480	-0.10897	-0.00919	-0.04696	0.01780	-0.00169	0.00544	37.67849
90			0.89000	11.36852	-2.72875	19.24281	0.72424	0.03875	0.01042	-0.00976	0.00524	0.00250	6.59481	1.69732	-27.88035	-0.57323	-0.23516	-0.02227	-0.21033	0.03144	-0.00296	18.53360	-0.00717	2.71078	0.70372	-0.25871	-0.05619	0.13099	-0.02190	0.00623	0.43836	-12.88781	-174.30658	-0.00192	-0.00220	0.00577	0.00012	-0.00048	-0.00162	106.08141	1.35896	164.05984	-0.10960	-0.00949	-0.04842	0.01523	-0.00182	0.00607	37.65735
91			0.90000	11.36928	-2.82837	19.13262	0.71749	0.03611	0.01299	-0.00470	0.00476	0.00269	6.39134	1.74825	-27.74202	-0.56943	-0.21473	-0.02110	-0.20778	0.02038	-0.00667	18.42627	-0.01628	2.72814	0.70348	-0.22995	-0.04715	0.13621	0.00664	-0.00260	0.51211	-13.01021	-174.14049	-0.00189	-0.00226	0.00595	0.00011	-0.00049	-0.00162	106.15048	1.31914	163.93332	-0.11026	-0.00970	-0.04982	0.01218	-0.00185	0.00628	37.64425
92			0.91000	11.36602	-2.92377	19.03939	0.70800	0.03305	0.01440	0.00138	0.00433	0.00258	6.18810	1.76545	-27.50799	-0.56194	-0.19606	-0.01966	-0.20898	0.01128	-0.00910	18.31171	0.00426	2.64043	0.69945	-0.20253	-0.04033	0.14549	0.02424	-0.00775	0.57660	-13.13585	-173.98340	-0.00189	-0.00231	0.00611	0.00008	-0.00053	-0.00155	106.20226	1.28092	163.80992	-0.11100	-0.00987	-0.05114	0.00873	-0.00183	0.00599	37.63346
93			0.92000	11.35830	-3.01581	18.96092	0.69539	0.03009	0.01596	0.00670	0.00386	0.00248	5.98167	1.75691	-27.20707	-0.55405	-0.18365	-0.01944	-0.20991	0.00567	-0.01070	18.18797	0.04469	2.47590	0.69470	-0.18500	-0.03671	0.15517	0.03206	-0.01027	0.62617	-13.27166	-173.84000	-0.00194	-0.00236	0.00626	0.00004	-0.00059	-0.00143	106.23517	1.24948	163.69188	-0.11173	-0.01003	-0.05242	0.00507	-0.00180	0.00518	37.61977
94			0.93000	11.34732	-3.10310	18.89326	0.68168	0.02838	0.01807	0.00934	0.00343	0.00252	5.77330	1.73506	-26.87662	-0.55737	-0.17589	-0.01984	-0.21106	0.00324	-0.01127	18.05608	0.09282	2.27382	0.70974	-0.17376	-0.03494	0.16699	0.03212	-0.01063	0.66083	-13.42240	-173.71091	-0.00209	-0.00241	0.00638	0.00000	-0.00067	-0.00131	106.24923	1.22976	163.58061	-0.11248	-0.01026	-0.05378	0.00155	-0.00179	0.00392	37.59980
95			0.94000	11.33561	-3.18316	18.83145	0.66365	0.02688	0.01951	0.00825	0.00293	0.00254	5.56743	1.71236	-26.55671	-0.56051	-0.16853	-0.01960	-0.20644	0.00291	-0.01011	17.91901	0.13799	2.07882	0.72785	-0.16324	-0.03399	0.17544	0.02591	-0.00882	0.68606	-13.58747	-173.59373	-0.00227	-0.00247	0.00648	-0.00001	-0.00074	-0.00123	106.24632	1.22507	163.47701	-0.11319	-0.01057	-0.05530	-0.00149	-0.00179	0.00244	37.57195
96			0.95000	11.32630	-3.25501	18.77130	0.64233	0.02535	0.02097	0.00404	0.00244	0.00266	5.36891	1.69723	-26.28591	-0.55664	-0.15855	-0.01941	-0.19471	0.00324	-0.00781	17.78067	0.17437	1.93489	0.73621	-0.14932	-0.03133	0.17708	0.01599	-0.00474	0.70987	-13.76348	-173.48355	-0.00242	-0.00252	0.00656	0.00000	-0.00080	-0.00121	106.22985	1.23544	163.38036	-0.11366	-0.01088	-0.05681	-0.00383	-0.00183	0.00117	37.53664
97			0.96000	11.32154	-3.32000	18.71040	0.61857	0.02076	0.02159	-0.00063	0.00179	0.00274	5.18027	1.69224	-26.09555	-0.54503	-0.14939	-0.01876	-0.17962	0.00320	-0.00462	17.64399	0.20186	1.87615	0.73242	-0.13594	-0.02844	0.17313	0.00613	-0.00001	0.73988	-13.94840	-173.37230	-0.00248	-0.00257	0.00662	0.00003	-0.00086	-0.00128	106.20360	1.25617	163.28537	-0.11386	-0.01114	-0.05810	-0.00551	-0.00196	0.00069	37.49553
98			0.97000	11.32032	-3.38064	18.64779	0.59476	0.01373	0.02100	-0.00228	0.00111	0.00272	4.99963	1.69585	-26.00274	-0.53265	-0.14430	-0.01725	-0.16822	0.00263	-0.00133	17.50985	0.22350	1.91900	0.72619	-0.12822	-0.02733	0.16857	-0.00186	0.00452	0.78192	-14.14281	-173.25017	-0.00245	-0.00261	0.00668	0.00007	-0.00092	-0.00145	106.17007	1.27866	163.18250	-0.11412	-0.01135	-0.05918	-0.00681	-0.00220	0.00124	37.45055
99			0.98000	11.31840	-3.43982	18.58274	0.57100	0.00467	0.01948	0.00135	0.00037	0.00264	4.82100	1.70502	-26.00562	-0.52166	-0.14295	-0.01496	-0.16466	0.00174	0.00106	17.37725	0.24300	2.06192	0.72321	-0.12648	-0.02800	0.16670	-0.00792	0.00890	0.83800	-14.34843	-173.11044	-0.00237	-0.00265	0.00673	0.00010	-0.00098	-0.00165	106.13036	1.29491	163.06569	-0.11477	-0.01155	-0.06006	-0.00799	-0.00242	0.00239	37.40322
100			0.99000	11.30950	-3.50042	18.51286	0.55257	-0.00635	0.01619	0.01046	-0.00052	0.00243	4.63555	1.71633	-26.08247	-0.51176	-0.14545	-0.01119	-0.17035	0.00076	0.00186	17.24414	0.26384	2.28812	0.72180	-0.13032	-0.03132	0.16882	-0.01207	0.01350	0.90551	-14.56213	-172.95445	-0.00230	-0.00271	0.00679	0.00012	-0.00101	-0.00179	106.08482	1.30149	162.93936	-0.11579	-0.01166	-0.06049	-0.00922	-0.00246	0.00341	37.35562
101			1.00000	11.28752	-3.56545	18.43243	0.53809	-0.01696	0.01232	0.02364	-0.00149	0.00219	4.43390	1.72615	-26.19470	-0.50004	-0.14848	-0.00703	-0.18405	-0.00031	0.00131	17.10691	0.28806	2.56515	0.71567	-0.13616	-0.03548	0.17522	-0.01363	0.01708	0.97885	-14.77019	-172.79155	-0.00224	-0.00278	0.00683	0.00012	-0.00096	-0.00180	106.03343	1.29973	162.81596	-0.11712	-0.01161	-0.06018	-0.01056	-0.00222	0.00376	37.31076
102			1.01000	11.24788	-3.63897	18.33211	0.52742	-0.02763	0.00855	0.03923	-0.00271	0.00193	4.20737	1.73041	-26.29533	-0.48921	-0.15288	-0.00302	-0.20572	-0.00171	0.00038	16.96076	0.31643	2.84922	0.70948	-0.14384	-0.04036	0.18843	-0.01215	0.01864	1.04971	-14.95255	-172.63612	-0.00219	-0.00282	0.00684	0.00010	-0.00081	-0.00162	105.97621	1.29324	162.70891	-0.11887	-0.01132	-0.05898	-0.01199	-0.00174	0.00334	37.27293
103			1.02000	11.18745	-3.72640	18.19966	0.51819	-0.03525	0.00506	0.05608	-0.00400	0.00152	3.94761	1.72417	-26.34094	-0.47452	-0.15375	0.00070	-0.23241	-0.00378	-0.00000	16.79961	0.34976	3.09950	0.69394	-0.14787	-0.04454	0.20664	-0.00744	0.01732	1.10735	-15.09343	-172.50450	-0.00216	-0.00283	0.00680	0.00006	-0.00058	-0.00126	105.91364	1.28597	162.62845	-0.12101	-0.01082	-0.05696	-0.01325	-0.00113	0.00222	37.24564
104			1.03000	11.10341	-3.83329	18.01884	0.50722	-0.04019	0.00329	0.07315	-0.00528	0.00134	3.64603	1.70257	-26.29839	-0.46009	-0.15322	0.00283	-0.26432	-0.00656	0.00048	16.61681	0.38997	3.29256	0.67778	-0.15204	-0.04807	0.23127	-0.00123	0.01424	1.14074	-15.18436	-172.41084	-0.00220	-0.00281	0.00672	-0.00001	-0.00032	-0.00079	105.84784	1.28314	162.58157	-0.12321	-0.01015	-0.05439	-0.01375	-0.00050	0.00050	37.23093
105			1.04000	10.99328	-3.96390	17.76959	0.49349	-0.04032	0.00435	0.08909	-0.00601	0.00240	3.29498	1.66302	-26.14782	-0.45312	-0.14783	0.00285	-0.30381	-0.00932	0.00104	16.40637	0.43786	3.42735	0.67231	-0.14945	-0.04826	0.26420	0.00431	0.01044	1.14121	-15.22251	-172.36288	-0.00228	-0.00276	0.00662	-0.00010	-0.00007	-0.00027	105.78448	1.29134	162.57132	-0.12532	-0.00943	-0.05165	-0.01257	0.00005	-0.00164	37.23073
106			1.05000	10.85562	-4.12116	17.43032	0.47402	-0.03553	0.00690	0.10153	-0.00587	0.00502	2.88968	1.60665	-25.88469	-0.44644	-0.14040	0.00143	-0.34356	-0.01141	0.00078	16.16474	0.49166	3.52109	0.66445	-0.14526	-0.04739	0.29735	0.00706	0.00824	1.10320	-15.21046	-172.36179	-0.00239	-0.00270	0.00649	-0.00022	0.00016	0.00022	105.73324	1.31671	162.59698	-0.12707	-0.00880	-0.04909	-0.00900	0.00046	-0.00389	37.24892
107			1.06000	10.69108	-4.30679	16.98430	0.44495	-0.02654	0.01160	0.10737	-0.00479	0.01067	2.43061	1.53844	-25.52384	-0.43942	-0.12936	-0.00203	-0.37721	-0.01207	-0.00139	15.89206	0.54686	3.60332	0.65697	-0.13582	-0.04347	0.32607	0.00584	0.00810	1.02509	-15.15647	-172.40384	-0.00249	-0.00261	0.00635	-0.00035	0.00032	0.00063	105.70522	1.36247	162.65408	-0.12825	-0.00835	-0.04698	-0.00315	0.00075	-0.00588	37.29104
108			1.07000	10.50356	-4.51982	16.42930	0.41100	-0.01577	0.01752	0.10609	-0.00306	0.01922	1.92695	1.46633	-25.10519	-0.43706	-0.12006	-0.00676	-0.40189	-0.01155	-0.00492	15.59418	0.59759	3.71306	0.65996	-0.12698	-0.03867	0.34841	0.00099	0.01036	0.90964	-15.07358	-172.48265	-0.00260	-0.00251	0.00619	-0.00048	0.00040	0.00096	105.70837	1.42709	162.73430	-0.12873	-0.00811	-0.04540	0.00383	0.00091	-0.00725	37.36095
109			1.08000	10.30047	-4.75405	15.78511	0.37746	-0.00589	0.02244	0.09885	-0.00120	0.02732	1.39825	1.39942	-24.69427	-0.43609	-0.11952	-0.01095	-0.40790	-0.01045	-0.00706	15.28407	0.63801	3.89649	0.66538	-0.13033	-0.03750	0.35289	-0.00735	0.01583	0.76398	-14.97700	-172.59033	-0.00274	-0.00241	0.00603	-0.00060	0.00041	0.00118	105.74363	1.50391	162.82683	-0.12843	-0.00803	-0.04421	0.01008	0.00096	-0.00776	37.45725
110			1.09000	10.09262	-4.99800	15.09386	0.34913	0.00553	0.02611	0.08777	0.00114	0.03261	0.87328	1.34694	-24.36920	-0.43921	-0.12564	-0.01402	-0.39300	-0.00795	-0.00611	14.98110	0.66290	4.19661	0.67295	-0.14532	-0.03941	0.33346	-0.02063	0.02477	0.59939	-14.87975	-172.71640	-0.00291	-0.00232	0.00588	-0.00068	0.00038	0.00126	105.80321	1.58362	162.92033	-0.12740	-0.00804	-0.04330	0.01395	0.00091	-0.00743	37.57086
111			1.10000	9.89283	-5.23776	14.41192	0.32755	0.01317	0.02645	0.07487	0.00267	0.03120	0.38476	1.31794	-24.19628	-0.43709	-0.14508	-0.01412	-0.34929	-0.00319	-0.00201	14.70779	0.66729	4.63423	0.66784	-0.18639	-0.04956	0.28284	-0.04353	0.04151	0.43000	-14.79038	-172.84752	-0.00309	-0.00223	0.00574	-0.00071	0.00033	0.00121	105.87405	1.65776	163.00505	-0.12599	-0.00810	-0.04265	0.01491	0.00076	-0.00646	37.68913
112			1.11000	9.71256	-5.45906	13.79666	0.32142	0.00715	0.02118	0.06380	0.00136	0.02157	-0.03863	1.31959	-24.20624	-0.43300	-0.18563	-0.00843	-0.28717	0.00587	0.00138	14.48437	0.64814	5.19289	0.65859	-0.26169	-0.07284	0.21386	-0.08102	0.07202	0.27098	-14.71374	-172.96867	-0.00324	-0.00216	0.00563	-0.00067	0.00026	0.00103	105.94324	1.72114	163.07156	-0.12462	-0.00821	-0.04235	0.01348	0.00049	-0.00505	37.80193
113			1.12000	9.55937	-5.64927	13.29336	0.32694	-0.00059	0.01651	0.05446	-0.00010	0.01314	-0.37956	1.35367	-24.38346	-0.43765	-0.21157	-0.00233	-0.22404	0.01799	0.00094	14.32253	0.60772	5.82006	0.65889	-0.30915	-0.08706	0.14383	-0.10721	0.08997	0.13636	-14.65336	-173.06573	-0.00334	-0.00211	0.00555	-0.00056	0.00019	0.00074	106.00109	1.77039	163.10864	-0.12357	-0.00837	-0.04238	0.01037	0.00007	-0.00324	37.90381
114			1.13000	9.43631	-5.80059	12.92510	0.32562	-0.00260	0.01393	0.04432	-0.00037	0.00772	-0.63614	1.41423	-24.66776	-0.43251	-0.19846	0.00143	-0.16124	0.02444	-0.00073	14.22126	0.55661	6.43881	0.63914	-0.29151	-0.08038	0.08113	-0.09544	0.07608	0.03719	-14.61286	-173.12679	-0.00338	-0.00208	0.00552	-0.00040	0.00010	0.00036	106.04041	1.80292	163.10464	-0.12300	-0.00857	-0.04273	0.00624	-0.00050	-0.00114	37.99230
115			1.14000	9.34279	-5.91198	12.69043	0.31662	-0.00259	0.01269	0.03437	-0.00029	0.00419	-0.82110	1.48890	-24.96957	-0.41697	-0.15923	0.00311	-0.11201	0.02164	-0.00143	14.16608	0.51086	6.96377	0.60379	-0.23032	-0.06045	0.04252	-0.05703	0.04410	-0.02057	-14.59644	-173.14355	-0.00335	-0.00207	0.00554	-0.00023	0.00001	-0.00007	106.05748	1.81817	163.05321	-0.12297	-0.00880	-0.04335	0.00176	-0.00112	0.00093	38.06721
116			1.15000	9.27554	-5.98816	12.57024	0.30833	-0.00424	0.01211	0.02624	-0.00036	0.00179	-0.95747	1.56308	-25.19651	-0.40490	-0.11797	0.00397	-0.08577	0.01438	-0.00107	14.13270	0.48619	7.31886	0.58089	-0.16334	-0.04002	0.03444	-0.01968	0.01644	-0.03704	-14.60748	-173.11266	-0.00326	-0.00209	0.00559	-0.00007	-0.00009	-0.00050	106.05214	1.81952	162.95763	-0.12347	-0.00910	-0.04424	-0.00250	-0.00169	0.00255	38.13029
117			1.16000	9.22950	-6.03644	12.53815	0.30147	-0.00942	0.01037	0.02022	-0.00061	0.00013	-1.07204	1.62402	-25.27976	-0.39761	-0.09281	0.00618	-0.08060	0.00806	0.00005	14.09391	0.49188	7.45396	0.57670	-0.12229	-0.03046	0.05328	0.00348	0.00125	-0.01799	-14.64722	-173.03693	-0.00314	-0.00212	0.00567	0.00005	-0.00020	-0.00089	106.02714	1.81350	162.83029	-0.12439	-0.00950	-0.04538	-0.00623	-0.00211	0.00343	38.18431
118			1.17000	9.19846	-6.06430	12.56779	0.29638	-0.01833	0.00756	0.01677	-0.00092	-0.00058	-1.18932	1.66320	-25.18820	-0.39556	-0.08595	0.00984	-0.09182	0.00345	0.00302	14.02649	0.52928	7.35648	0.58958	-0.10927	-0.03229	0.09303	0.01858	-0.01024	0.02694	-14.71491	-172.92574	-0.00301	-0.00217	0.00576	0.00012	-0.00031	-0.00118	105.98626	1.80653	162.68890	-0.12553	-0.00995	-0.04668	-0.00940	-0.00227	0.00356	38.23089
119			1.18000	9.17483	-6.07928	12.63455	0.29146	-0.02749	0.00473	0.01609	-0.00116	-0.00059	-1.32776	1.67769	-24.92851	-0.39266	-0.08505	0.01339	-0.11184	-0.00055	0.00759	13.91686	0.59294	7.05405	0.60125	-0.10535	-0.03822	0.14222	0.02934	-0.02315	0.08775	-14.81051	-172.79466	-0.00291	-0.00223	0.00587	0.00016	-0.00043	-0.00131	105.93259	1.80160	162.55438	-0.12667	-0.01037	-0.04796	-0.01220	-0.00208	0.00310	38.27012
120			1.19000	9.15093	-6.08933	12.71621	0.29028	-0.03063	0.00494	0.01791	-0.00127	-0.00066	-1.49669	1.67124	-24.53835	-0.39352	-0.07948	0.01366	-0.13479	-0.00328	0.01016	13.76331	0.67241	6.60610	0.60988	-0.09321	-0.03961	0.18846	0.03144	-0.03108	0.15680	-14.93548	-172.66086	-0.00285	-0.00230	0.00601	0.00018	-0.00056	-0.00131	105.86830	1.79838	162.44731	-0.12736	-0.01066	-0.04921	-0.01463	-0.00155	0.00220	38.30075
121			1.20000	9.12100	-6.10190	12.79352	0.29281	-0.02743	0.00732	0.02095	-0.00129	-0.00082	-1.69539	1.65302	-24.07454	-0.39717	-0.07620	0.01162	-0.15380	-0.00426	0.00948	13.57417	0.75473	6.08865	0.61437	-0.08848	-0.04089	0.22124	0.03025	-0.03431	0.22874	-15.08920	-172.53510	-0.00285	-0.00238	0.00616	0.00020	-0.00069	-0.00126	105.79553	1.79773	162.38028	-0.12736	-0.01079	-0.05048	-0.01638	-0.00088	0.00097	38.32082
122			1.21000	9.08338	-6.12232	12.85185	0.29207	-0.02478	0.00839	0.02302	-0.00139	-0.00059	-1.91339	1.63490	-23.60107	-0.39851	-0.07748	0.01091	-0.16121	-0.00370	0.00849	13.36418	0.82764	5.57949	0.61470	-0.09439	-0.04577	0.23390	0.02810	-0.03542	0.29958	-15.26705	-172.41655	-0.00288	-0.00246	0.00631	0.00019	-0.00081	-0.00126	105.71792	1.80267	162.35139	-0.12662	-0.01077	-0.05158	-0.01720	-0.00034	-0.00031	38.32796
123			1.22000	9.04032	-6.15279	12.88405	0.29211	-0.02361	0.00855	0.02364	-0.00156	-0.00022	-2.13341	1.62781	-23.18055	-0.40390	-0.07879	0.01136	-0.15683	-0.00163	0.00726	13.15166	0.88166	5.14691	0.62005	-0.09842	-0.05029	0.22744	0.02142	-0.03063	0.36821	-15.46330	-172.29581	-0.00291	-0.00254	0.00643	0.00018	-0.00090	-0.00136	105.63889	1.81399	162.34766	-0.12560	-0.01066	-0.05248	-0.01733	-0.00004	-0.00121	38.32028
124			1.23000	8.99501	-6.19234	12.89261	0.29155	-0.02389	0.00838	0.02320	-0.00176	0.00007	-2.33751	1.63799	-22.86871	-0.40771	-0.07999	0.01211	-0.13962	0.00130	0.00501	12.95508	0.91148	4.84289	0.62189	-0.10033	-0.05309	0.20032	0.01181	-0.01988	0.43664	-15.67295	-172.16237	-0.00293	-0.00261	0.00655	0.00016	-0.00098	-0.00155	105.55994	1.82929	162.35420	-0.12487	-0.01062	-0.05343	-0.01728	0.00004	-0.00156	38.29734
125			1.24000	8.94957	-6.23760	12.88823	0.28894	-0.02231	0.00906	0.02248	-0.00174	0.00017	-2.51235	1.66526	-22.70739	-0.40869	-0.07555	0.01168	-0.11364	0.00399	0.00161	12.78962	0.91675	4.69843	0.61800	-0.09426	-0.05100	0.15807	0.00148	-0.00553	0.50733	-15.89015	-172.01083	-0.00293	-0.00267	0.00666	0.00015	-0.00102	-0.00177	105.48071	1.84523	162.36047	-0.12455	-0.01065	-0.05441	-0.01739	-0.00003	-0.00138	38.26057
126			1.25000	8.90507	-6.28380	12.88530	0.29032	-0.02340	0.00875	0.02227	-0.00181	0.00003	-2.65174	1.70493	-22.71395	-0.41020	-0.07377	0.01231	-0.08561	0.00609	-0.00174	12.66396	0.90145	4.71782	0.61191	-0.09151	-0.04907	0.11113	-0.00663	0.00691	0.58151	-16.10853	-171.84132	-0.00289	-0.00272	0.00676	0.00013	-0.00103	-0.00197	105.40005	1.85808	162.35902	-0.12473	-0.01072	-0.05540	-0.01773	-0.00019	-0.00072	38.21298
127			1.26000	8.86269	-6.32585	12.89760	0.29709	-0.02504	0.00829	0.02247	-0.00179	-0.00027	-2.75654	1.75205	-22.87326	-0.41430	-0.07397	0.01324	-0.06091	0.00764	-0.00487	12.57877	0.87123	4.87410	0.60609	-0.09203	-0.04692	0.06917	-0.01239	0.01522	0.65821	-16.32222	-171.65846	-0.00284	-0.00276	0.00685	0.00012	-0.00102	-0.00211	105.31738	1.86481	162.34535	-0.12531	-0.01077	-0.05624	-0.01808	-0.00039	0.00018	38.15869
128			1.27000	8.82391	-6.35883	12.93534	0.30456	-0.02832	0.00849	0.02249	-0.00168	-0.00071	-2.83332	1.80280	-23.14073	-0.41974	-0.07618	0.01374	-0.04300	0.00861	-0.00691	12.52720	0.83191	5.11423	0.60467	-0.09383	-0.04405	0.03914	-0.01536	0.01809	0.73456	-16.52631	-171.46907	-0.00279	-0.00280	0.00694	0.00010	-0.00097	-0.00216	105.23341	1.86559	162.31773	-0.12621	-0.01079	-0.05691	-0.01822	-0.00062	0.00093	38.10230
129			1.28000	8.78979	-6.37852	13.00318	0.30986	-0.03536	0.00799	0.02197	-0.00150	-0.00110	-2.89224	1.85294	-23.45539	-0.42220	-0.08194	0.01511	-0.03361	0.00899	-0.00802	12.49735	0.79028	5.37418	0.60377	-0.09788	-0.04275	0.02403	-0.01543	0.01686	0.80747	-16.71639	-171.28047	-0.00276	-0.00283	0.00701	0.00008	-0.00091	-0.00213	105.14978	1.86385	162.27731	-0.12724	-0.01077	-0.05734	-0.01802	-0.00082	0.00128	38.04832
130			1.29000	8.76092	-6.38289	13.09960	0.31739	-0.04398	0.00668	0.02107	-0.00104	-0.00123	-2.94433	1.89782	-23.75454	-0.42641	-0.09199	0.01762	-0.03320	0.00871	-0.00807	12.47495	0.75337	5.59450	0.60756	-0.10567	-0.04431	0.02419	-0.01282	0.01292	0.87543	-16.88851	-171.09917	-0.00275	-0.00286	0.00705	0.00007	-0.00082	-0.00203	105.06820	1.86382	162.22665	-0.12832	-0.01076	-0.05758	-0.01753	-0.00099	0.00117	37.99982
131			1.30000	8.73758	-6.37311	13.21789	0.32219	-0.05077	0.00542	0.01951	-0.00031	-0.00118	-2.99894	1.93448	-23.98547	-0.42881	-0.09862	0.01984	-0.03995	0.00719	-0.00613	12.44701	0.72661	5.73036	0.61008	-0.10909	-0.04561	0.03670	-0.00719	0.00588	0.93830	-17.03936	-170.93111	-0.00273	-0.00289	0.00706	0.00006	-0.00071	-0.00184	104.98975	1.86867	162.16962	-0.12935	-0.01075	-0.05762	-0.01685	-0.00108	0.00067	37.95799
132			1.31000	8.71916	-6.35202	13.34857	0.32332	-0.05738	0.00427	0.01766	0.00052	-0.00099	-3.06311	1.96288	-24.11258	-0.42962	-0.10094	0.02169	-0.05180	0.00508	-0.00248	12.40397	0.71143	5.75511	0.61243	-0.10630	-0.04611	0.05770	-0.00049	-0.00294	0.99553	-17.16676	-170.78194	-0.00270	-0.00290	0.00706	0.00006	-0.00059	-0.00159	104.91515	1.88078	162.11142	-0.13014	-0.01073	-0.05745	-0.01591	-0.00110	-0.00013	37.92262
133			1.32000	8.70414	-6.32232	13.48159	0.32628	-0.06375	0.00372	0.01628	0.00139	-0.00086	-3.14165	1.98517	-24.11972	-0.43246	-0.10333	0.02298	-0.06714	0.00325	0.00210	12.33993	0.70576	5.66025	0.61740	-0.10368	-0.04703	0.08388	0.00524	-0.01210	1.04498	-17.26987	-170.65627	-0.00266	-0.00290	0.00703	0.00005	-0.00047	-0.00129	104.84597	1.90134	162.05702	-0.13065	-0.01072	-0.05710	-0.01460	-0.00103	-0.00105	37.89315
134			1.33000	8.69061	-6.28721	13.60841	0.32968	-0.06956	0.00309	0.01549	0.00209	-0.00067	-3.23744	2.00477	-24.01005	-0.43366	-0.10592	0.02419	-0.08334	0.00204	0.00669	12.25200	0.70508	5.45474	0.61877	-0.10386	-0.04931	0.11088	0.00941	-0.02094	1.08395	-17.34851	-170.55737	-0.00264	-0.00290	0.00697	0.00004	-0.00034	-0.00096	104.78370	1.92954	162.00984	-0.13098	-0.01074	-0.05666	-0.01302	-0.00090	-0.00185	37.86762
135			1.34000	8.67679	-6.25068	13.72347	0.33185	-0.07191	0.00218	0.01534	0.00234	-0.00042	-3.35083	2.02522	-23.80449	-0.43368	-0.10536	0.02541	-0.09777	0.00153	0.01049	12.14072	0.70401	5.16267	0.61704	-0.10410	-0.05222	0.13420	0.01146	-0.02836	1.11022	-17.40305	-170.48840	-0.00263	-0.00288	0.00691	0.00002	-0.00023	-0.00059	104.72930	1.96197	161.97363	-0.13126	-0.01080	-0.05620	-0.01139	-0.00066	-0.00229	37.84322
136			1.35000	8.66117	-6.21667	13.82453	0.33366	-0.07420	0.00190	0.01591	0.00224	-0.00032	-3.47908	2.04915	-23.53827	-0.43440	-0.10548	0.02613	-0.10742	0.00171	0.01254	12.01056	0.69762	4.81967	0.61680	-0.10656	-0.05547	0.14971	0.01149	-0.03303	1.12309	-17.43615	-170.45335	-0.00262	-0.00286	0.00684	0.00001	-0.00013	-0.00018	104.68237	1.99257	161.95403	-0.13142	-0.01086	-0.05577	-0.00998	-0.00028	-0.00224	37.81675
137			1.36000	8.64251	-6.18726	13.91146	0.33584	-0.07714	0.00198	0.01717	0.00200	-0.00028	-3.61460	2.07713	-23.25634	-0.43721	-0.10637	0.02675	-0.10894	0.00223	0.01247	11.87100	0.68297	4.46959	0.62042	-0.10848	-0.05848	0.15273	0.00933	-0.03333	1.12373	-17.45362	-170.45560	-0.00261	-0.00283	0.00677	0.00001	-0.00006	0.00022	104.64172	2.01395	161.95703	-0.13102	-0.01080	-0.05527	-0.00885	0.00019	-0.00174	37.78560
138			1.37000	8.61980	-6.16256	13.98402	0.33742	-0.07943	0.00221	0.01866	0.00177	-0.00026	-3.74535	2.10669	-23.00628	-0.44004	-0.10753	0.02727	-0.09964	0.00262	0.01027	11.73629	0.65973	4.16026	0.62385	-0.11036	-0.06092	0.13931	0.00553	-0.02846	1.11545	-17.46173	-170.49217	-0.00259	-0.00279	0.00671	0.00002	-0.00002	0.00053	104.60598	2.02217	161.98306	-0.12981	-0.01058	-0.05471	-0.00784	0.00058	-0.00103	37.74830
139			1.38000	8.59299	-6.14192	14.04059	0.33846	-0.08190	0.00269	0.01940	0.00166	-0.00023	-3.85837	2.13301	-22.82723	-0.44086	-0.11200	0.02761	-0.08045	0.00261	0.00648	11.62127	0.63018	3.93382	0.62334	-0.11795	-0.06352	0.11157	0.00092	-0.01944	1.10308	-17.46379	-170.55048	-0.00257	-0.00275	0.00664	0.00003	0.00001	0.00067	104.57484	2.01899	162.02287	-0.12822	-0.01026	-0.05409	-0.00676	0.00071	-0.00032	37.70555
140			1.39000	8.56428	-6.12488	14.07884	0.34018	-0.08347	0.00323	0.01816	0.00155	-0.00017	-3.94459	2.15129	-22.73945	-0.44440	-0.11873	0.02813	-0.05693	0.00201	0.00216	11.53498	0.59771	3.81497	0.62696	-0.12980	-0.06619	0.07919	-0.00415	-0.00796	1.09175	-17.46120	-170.61359	-0.00252	-0.00271	0.00657	0.00004	0.00003	0.00064	104.54838	2.00862	162.06183	-0.12683	-0.00998	-0.05352	-0.00561	0.00060	0.00033	37.65895
141			1.40000	8.53786	-6.11191	14.09701	0.34122	-0.08433	0.00393	0.01451	0.00136	-0.00007	-4.00194	2.15823	-22.74078	-0.44934	-0.12475	0.02842	-0.03434	0.00063	-0.00183	11.47787	0.56668	3.80615	0.63389	-0.14003	-0.06746	0.04965	-0.00861	0.00385	1.08519	-17.45504	-170.66757	-0.00246	-0.00267	0.00650	0.00004	0.00004	0.00049	104.52643	1.99476	162.08807	-0.12581	-0.00982	-0.05309	-0.00451	0.00035	0.00088	37.61020
142			1.41000	8.51730	-6.10380	14.09510	0.34414	-0.08438	0.00534	0.00954	0.00107	0.00009	-4.03494	2.15182	-22.81338	-0.45435	-0.13003	0.02770	-0.01673	-0.00154	-0.00470	11.44444	0.54168	3.89310	0.63993	-0.14741	-0.06675	0.02685	-0.01133	0.01363	1.08489	-17.44593	-170.70486	-0.00239	-0.00264	0.00643	0.00005	0.00005	0.00030	104.50846	1.98009	162.09630	-0.12514	-0.00977	-0.05279	-0.00353	0.00006	0.00123	37.56097
143			1.42000	8.50377	-6.10041	14.07524	0.34410	-0.08487	0.00594	0.00432	0.00080	0.00027	-4.05138	2.13098	-22.93395	-0.45339	-0.13426	0.02719	-0.00554	-0.00431	-0.00637	11.42743	0.52679	4.05295	0.63768	-0.15237	-0.06569	0.01204	-0.01186	0.02013	1.09013	-17.43381	-170.72455	-0.00232	-0.00261	0.00635	0.00004	0.00006	0.00013	104.49409	1.96721	162.08801	-0.12474	-0.00979	-0.05246	-0.00259	-0.00018	0.00129	37.51348
144			1.43000	8.49720	-6.10089	14.04138	0.34546	-0.08533	0.00617	-0.00084	0.00051	0.00041	-4.05879	2.09620	-23.07884	-0.45279	-0.14007	0.02700	-0.00033	-0.00725	-0.00694	11.41943	0.52386	4.25499	0.63542	-0.15860	-0.06530	0.00627	-0.01046	0.02278	1.09855	-17.41836	-170.73071	-0.00226	-0.00258	0.00627	0.00004	0.00008	0.00002	104.48371	1.95816	162.06897	-0.12453	-0.00982	-0.05201	-0.00160	-0.00032	0.00104	37.47094
145			1.44000	8.49832	-6.10494	13.99795	0.34506	-0.08284	0.00662	-0.00641	0.00015	0.00054	-4.06282	2.05103	-23.22368	-0.45287	-0.14238	0.02633	0.00025	-0.00920	-0.00618	11.41236	0.53183	4.45985	0.63396	-0.16192	-0.06392	0.00957	-0.00737	0.02061	1.10714	-17.39888	-170.72975	-0.00222	-0.00254	0.00618	0.00003	0.00010	-0.00001	104.47792	1.95439	162.04646	-0.12443	-0.00983	-0.05137	-0.00051	-0.00035	0.00056	37.43699
146			1.45000	8.50859	-6.11269	13.94827	0.34150	-0.07936	0.00754	-0.01206	-0.00021	0.00070	-4.06760	2.00332	-23.34208	-0.45174	-0.14366	0.02513	-0.00316	-0.00936	-0.00418	11.39867	0.54584	4.62755	0.63226	-0.16724	-0.06268	0.02046	-0.00394	0.01475	1.11273	-17.37511	-170.72873	-0.00220	-0.00251	0.00611	0.00001	0.00011	0.00002	104.47757	1.95614	162.02678	-0.12436	-0.00980	-0.05065	0.00061	-0.00029	0.00000	37.41474
147			1.46000	8.52765	-6.12361	13.89319	0.33885	-0.07773	0.00791	-0.01656	-0.00038	0.00081	-4.07733	1.96302	-23.40868	-0.45149	-0.14667	0.02475	-0.01055	-0.00777	-0.00149	11.37273	0.55863	4.72958	0.63297	-0.17565	-0.06338	0.03648	-0.00121	0.00704	1.11270	-17.34733	-170.73430	-0.00220	-0.00249	0.00605	-0.00000	0.00013	0.00011	104.48247	1.96276	162.01366	-0.12426	-0.00973	-0.04991	0.00162	-0.00018	-0.00052	37.40493
148			1.47000	8.55218	-6.13564	13.83196	0.33881	-0.07576	0.00844	-0.01896	-0.00026	0.00097	-4.09661	1.93786	-23.40671	-0.45405	-0.14773	0.02433	-0.02132	-0.00477	0.00156	11.33141	0.56320	4.75395	0.63746	-0.18063	-0.06386	0.05499	0.00032	-0.00142	1.10494	-17.31695	-170.75171	-0.00221	-0.00246	0.00599	-0.00002	0.00013	0.00024	104.49194	1.97316	162.00903	-0.12405	-0.00964	-0.04921	0.00241	-0.00006	-0.00093	37.40623
149			1.48000	8.57786	-6.14710	13.76312	0.33937	-0.07419	0.00894	-0.01918	-0.00009	0.00115	-4.12859	1.93141	-23.33249	-0.45636	-0.14700	0.02393	-0.03369	-0.00126	0.00440	11.27411	0.55563	4.70427	0.64178	-0.18185	-0.06406	0.07288	0.00040	-0.00884	1.08850	-17.28583	-170.78395	-0.00225	-0.00243	0.00594	-0.00003	0.00013	0.00039	104.50468	1.98530	162.01266	-0.12372	-0.00953	-0.04855	0.00289	0.00005	-0.00104	37.41581
150			1.49000	8.60126	-6.15895	13.68550	0.34100	-0.07346	0.00925	-0.01786	-0.00015	0.00134	-4.17408	1.94330	-23.19566	-0.45681	-0.14543	0.02365	-0.04513	0.00192	0.00652	11.20278	0.53481	4.59841	0.64255	-0.17975	-0.06408	0.08624	-0.00094	-0.01361	1.06403	-17.25526	-170.83109	-0.00230	-0.00241	0.00589	-0.00005	0.00013	0.00052	104.51917	1.99542	162.02136	-0.12330	-0.00941	-0.04796	0.00303	0.00011	-0.00078	37.43006
151			1.50000	8.62022	-6.17423	13.59861	0.34501	-0.06897	0.00991	-0.01579	-0.00052	0.00160	-4.23113	1.96955	-23.01833	-0.45838	-0.13914	0.02272	-0.05310	0.00399	0.00727	11.12250	0.50247	4.46675	0.64226	-0.16966	-0.06209	0.09182	-0.00327	-0.01419	1.03352	-17.22509	-170.89037	-0.00237	-0.00239	0.00583	-0.00006	0.00013	0.00061	104.53348	2.00003	162.03049	-0.12287	-0.00927	-0.04736	0.00281	0.00012	-0.00031	37.44514
152			1.51000	8.63398	-6.19538	13.50231	0.34734	-0.06201	0.01114	-0.01346	-0.00098	0.00200	-4.29434	2.00314	-22.83218	-0.45862	-0.13251	0.02117	-0.05500	0.00468	0.00650	11.04116	0.46261	4.34571	0.64052	-0.16040	-0.05965	0.08770	-0.00585	-0.01102	0.99944	-17.19330	-170.95749	-0.00244	-0.00237	0.00577	-0.00006	0.00014	0.00066	104.54597	1.99912	162.03738	-0.12253	-0.00914	-0.04673	0.00230	0.00010	0.00003	37.45842
153			1.52000	8.64285	-6.22294	13.39693	0.34889	-0.05441	0.01311	-0.01148	-0.00129	0.00256	-4.35642	2.03623	-22.67063	-0.45941	-0.12995	0.01925	-0.05066	0.00440	0.00465	10.96722	0.42092	4.26704	0.63988	-0.16057	-0.05844	0.07535	-0.00848	-0.00556	0.96402	-17.15746	-171.02821	-0.00250	-0.00234	0.00570	-0.00006	0.00016	0.00067	104.55547	1.99598	162.04303	-0.12229	-0.00901	-0.04612	0.00149	0.00010	0.00009	37.46924
154			1.53000	8.64804	-6.25574	13.28413	0.35158	-0.04927	0.01491	-0.01033	-0.00146	0.00307	-4.41102	2.06283	-22.55906	-0.46411	-0.13217	0.01807	-0.04207	0.00361	0.00259	10.90693	0.38246	4.25019	0.64547	-0.16826	-0.05888	0.05863	-0.01103	0.00097	0.92929	-17.11594	-171.09946	-0.00254	-0.00231	0.00564	-0.00006	0.00018	0.00065	104.56030	1.99376	162.04901	-0.12211	-0.00890	-0.04556	0.00024	0.00009	0.00002	37.47763
155			1.54000	8.65152	-6.29196	13.16745	0.35492	-0.04439	0.01674	-0.01000	-0.00146	0.00349	-4.45451	2.08004	-22.50943	-0.47148	-0.13492	0.01700	-0.03167	0.00241	0.00060	10.86292	0.35076	4.29981	0.65436	-0.17693	-0.05896	0.04115	-0.01268	0.00734	0.89697	-17.06891	-171.16811	-0.00256	-0.00228	0.00559	-0.00005	0.00020	0.00060	104.55814	1.99264	162.05392	-0.12195	-0.00879	-0.04506	-0.00144	0.00005	0.00004	37.48314
156			1.55000	8.65489	-6.32909	13.05203	0.35674	-0.04034	0.01849	-0.00977	-0.00131	0.00372	-4.48660	2.08635	-22.52041	-0.47519	-0.13736	0.01565	-0.02207	0.00078	-0.00096	10.83390	0.32874	4.40584	0.65625	-0.18636	-0.05841	0.02640	-0.01266	0.01200	0.86846	-17.01861	-171.23018	-0.00257	-0.00226	0.00555	-0.00004	0.00020	0.00051	104.54700	1.99117	162.05495	-0.12179	-0.00865	-0.04460	-0.00337	-0.00003	0.00027	37.48502
157			1.56000	8.65824	-6.36357	12.94380	0.35998	-0.03925	0.01875	-0.00880	-0.00108	0.00343	-4.51030	2.08102	-22.57996	-0.47619	-0.14168	0.01563	-0.01626	-0.00111	-0.00204	10.81539	0.31857	4.54564	0.65176	-0.19756	-0.05934	0.01764	-0.01066	0.01439	0.84518	-16.97009	-171.28079	-0.00256	-0.00224	0.00552	-0.00003	0.00017	0.00038	104.52624	1.98677	162.04866	-0.12157	-0.00849	-0.04417	-0.00522	-0.00015	0.00084	37.48318
158			1.57000	8.66037	-6.39183	12.84858	0.36726	-0.03651	0.01945	-0.00670	-0.00071	0.00301	-4.53109	2.06567	-22.66864	-0.48104	-0.14298	0.01496	-0.01601	-0.00261	-0.00244	10.80128	0.32018	4.69034	0.65087	-0.20138	-0.05818	0.01564	-0.00686	0.01357	0.82933	-16.93084	-171.31416	-0.00256	-0.00223	0.00550	-0.00002	0.00012	0.00021	104.49691	1.97526	162.02982	-0.12157	-0.00836	-0.04388	-0.00665	-0.00032	0.00173	37.47896
159			1.58000	8.65989	-6.41220	12.77067	0.37529	-0.03122	0.01998	-0.00354	-0.00035	0.00243	-4.55510	2.04538	-22.76468	-0.48557	-0.13796	0.01386	-0.02103	-0.00297	-0.00222	10.78633	0.33029	4.81549	0.64798	-0.19366	-0.05459	0.01829	-0.00300	0.01045	0.82246	-16.90763	-171.32642	-0.00255	-0.00222	0.00551	-0.00001	0.00006	0.00002	104.46172	1.95402	161.99474	-0.12217	-0.00836	-0.04397	-0.00746	-0.00050	0.00263	37.47470
160			1.59000	8.65589	-6.42560	12.71167	0.38198	-0.03094	0.01902	0.00026	-0.00019	0.00169	-4.58720	2.02655	-22.84974	-0.48836	-0.13453	0.01444	-0.03009	-0.00229	-0.00188	10.76769	0.34379	4.90919	0.64614	-0.18383	-0.05266	0.02324	-0.00054	0.00715	0.82338	-16.90239	-171.31934	-0.00256	-0.00224	0.00554	-0.00000	-0.00001	-0.00013	104.42409	1.92582	161.94656	-0.12322	-0.00846	-0.04442	-0.00771	-0.00062	0.00309	37.47248
161			1.60000	8.64791	-6.43454	12.67063	0.38753	-0.03040	0.01855	0.00454	-0.00016	0.00111	-4.63093	2.01406	-22.91205	-0.49166	-0.13130	0.01474	-0.04269	-0.00101	-0.00125	10.74420	0.35604	4.96890	0.64748	-0.17457	-0.05094	0.03015	0.00062	0.00390	0.82893	-16.91212	-171.29893	-0.00257	-0.00226	0.00559	-0.00000	-0.00006	-0.00022	104.38666	1.89779	161.89339	-0.12436	-0.00859	-0.04502	-0.00760	-0.00065	0.00283	37.47385
162			1.61000	8.63493	-6.44190	12.64426	0.39433	-0.02982	0.01895	0.00951	-0.00023	0.00073	-4.69006	2.00996	-22.94564	-0.49644	-0.12985	0.01451	-0.05903	0.00029	-0.00048	10.71380	0.36417	4.99468	0.65105	-0.16926	-0.04983	0.03998	0.00099	0.00099	0.83637	-16.93238	-171.27122	-0.00259	-0.00229	0.00565	-0.00000	-0.00010	-0.00027	104.35068	1.87756	161.84436	-0.12531	-0.00871	-0.04565	-0.00744	-0.00058	0.00189	37.47910
163			1.62000	8.61547	-6.44984	12.62776	0.39970	-0.02961	0.01951	0.01482	-0.00033	0.00054	-4.76853	2.01354	-22.95019	-0.49919	-0.12893	0.01420	-0.07745	0.00132	0.00020	10.67370	0.36688	4.99011	0.65149	-0.16657	-0.04942	0.05208	0.00070	-0.00123	0.84506	-16.95979	-171.24017	-0.00262	-0.00233	0.00572	0.00000	-0.00012	-0.00030	104.31584	1.87083	161.80730	-0.12614	-0.00881	-0.04629	-0.00744	-0.00043	0.00050	37.48759
164			1.63000	8.58914	-6.45939	12.61485	0.40598	-0.02850	0.01973	0.01957	-0.00042	0.00056	-4.86731	2.02307	-22.93046	-0.50406	-0.12925	0.01456	-0.09531	0.00208	0.00072	10.62239	0.36365	4.96583	0.65458	-0.16608	-0.05032	0.06442	-0.00040	-0.00234	0.85572	-16.99249	-171.20813	-0.00266	-0.00238	0.00581	0.00001	-0.00015	-0.00030	104.28120	1.87942	161.78708	-0.12687	-0.00889	-0.04689	-0.00769	-0.00024	-0.00095	37.49747
165			1.64000	8.55690	-6.47139	12.59812	0.41084	-0.02343	0.02023	0.02290	-0.00044	0.00085	-4.98325	2.03671	-22.89539	-0.51136	-0.12724	0.01469	-0.10960	0.00253	0.00098	10.56126	0.35439	4.93833	0.66155	-0.16388	-0.05075	0.07416	-0.00229	-0.00206	0.86928	-17.02915	-171.17685	-0.00268	-0.00243	0.00590	0.00003	-0.00016	-0.00029	104.24559	1.90077	161.78360	-0.12751	-0.00896	-0.04742	-0.00810	-0.00005	-0.00207	37.50611
166			1.65000	8.52022	-6.48774	12.57017	0.41855	-0.01419	0.02241	0.02483	-0.00035	0.00151	-5.11028	2.05238	-22.85657	-0.52335	-0.12435	0.01328	-0.11873	0.00267	0.00082	10.49420	0.33941	4.92309	0.67247	-0.16242	-0.04973	0.07929	-0.00462	-0.00066	0.88573	-17.06817	-171.14774	-0.00270	-0.00248	0.00600	0.00004	-0.00017	-0.00027	104.20859	1.92966	161.79276	-0.12801	-0.00899	-0.04785	-0.00844	0.00008	-0.00268	37.51135
167			1.66000	8.48070	-6.51098	12.52552	0.42702	-0.00692	0.02523	0.02526	-0.00024	0.00253	-5.24076	2.06750	-22.82677	-0.53541	-0.12642	0.01163	-0.12105	0.00256	0.00043	10.42620	0.31957	4.92934	0.68286	-0.16980	-0.04994	0.07906	-0.00716	0.00133	0.90401	-17.10716	-171.12173	-0.00272	-0.00252	0.00609	0.00005	-0.00016	-0.00024	104.17091	1.96057	161.80873	-0.12835	-0.00899	-0.04817	-0.00846	0.00014	-0.00278	37.51234
168			1.67000	8.44013	-6.54325	12.46175	0.43454	-0.00188	0.02759	0.02408	-0.00009	0.00371	-5.36794	2.07929	-22.81675	-0.54627	-0.13122	0.01061	-0.11776	0.00213	-0.00004	10.36130	0.29742	4.96176	0.69230	-0.18175	-0.05125	0.07529	-0.00942	0.00381	0.92220	-17.14244	-171.09966	-0.00274	-0.00256	0.00616	0.00005	-0.00014	-0.00020	104.13421	1.98932	161.82666	-0.12851	-0.00897	-0.04838	-0.00795	0.00017	-0.00256	37.50917
169			1.68000	8.40059	-6.58586	12.37992	0.44064	0.00586	0.02997	0.02095	0.00035	0.00493	-5.48799	2.08557	-22.83232	-0.55411	-0.13079	0.00873	-0.11055	0.00145	-0.00043	10.30109	0.27648	5.02378	0.69535	-0.18596	-0.04980	0.06996	-0.01042	0.00632	0.93825	-17.17011	-171.08165	-0.00275	-0.00259	0.00622	0.00005	-0.00010	-0.00016	104.10124	2.01419	161.84419	-0.12847	-0.00894	-0.04856	-0.00679	0.00018	-0.00230	37.50262
170			1.69000	8.36527	-6.63903	12.28423	0.44714	0.01382	0.03261	0.01503	0.00103	0.00603	-5.59867	2.08641	-22.87462	-0.55967	-0.12954	0.00616	-0.10005	0.00118	-0.00059	10.24525	0.26022	5.11624	0.69476	-0.18542	-0.04646	0.06466	-0.01032	0.00825	0.95068	-17.18740	-171.06796	-0.00276	-0.00261	0.00627	0.00003	-0.00005	-0.00011	104.07488	2.03630	161.86263	-0.12836	-0.00894	-0.04877	-0.00513	0.00022	-0.00220	37.49423
171			1.70000	8.33909	-6.70159	12.18139	0.45591	0.02438	0.03555	0.00602	0.00214	0.00683	-5.69684	2.08526	-22.94202	-0.56569	-0.12658	0.00295	-0.08653	0.00182	-0.00040	10.19347	0.24992	5.23534	0.69368	-0.17955	-0.04131	0.05937	-0.00957	0.00898	0.95852	-17.19349	-171.05962	-0.00277	-0.00262	0.00631	0.00002	-0.00000	-0.00004	104.05692	2.05744	161.88445	-0.12834	-0.00901	-0.04910	-0.00331	0.00028	-0.00222	37.48603
172			1.71000	8.32626	-6.77033	12.07961	0.46734	0.03380	0.03812	-0.00417	0.00321	0.00703	-5.77964	2.08737	-23.03052	-0.57060	-0.12651	0.00020	-0.07198	0.00338	-0.00003	10.14606	0.24421	5.37219	0.68941	-0.17764	-0.03741	0.05376	-0.00909	0.00889	0.96050	-17.18816	-171.05952	-0.00277	-0.00262	0.00633	0.00000	0.00005	0.00006	104.04702	2.07784	161.91034	-0.12843	-0.00915	-0.04954	-0.00174	0.00034	-0.00225	37.47974
173			1.72000	8.32638	-6.83998	11.98681	0.48327	0.03930	0.03973	-0.01183	0.00371	0.00651	-5.84837	2.09669	-23.13307	-0.57819	-0.13155	-0.00088	-0.06109	0.00559	0.00016	10.10293	0.24021	5.51382	0.68840	-0.18242	-0.03653	0.04873	-0.00914	0.00855	0.95506	-17.17060	-171.07175	-0.00277	-0.00261	0.00633	-0.00002	0.00011	0.00020	104.04339	2.09742	161.93901	-0.12828	-0.00927	-0.04993	-0.00055	0.00038	-0.00224	37.47696
174			1.73000	8.33394	-6.90465	11.90831	0.50168	0.04495	0.04045	-0.01370	0.00385	0.00548	-5.90838	2.11493	-23.23966	-0.59105	-0.13428	-0.00086	-0.05702	0.00776	0.00015	10.06379	0.23469	5.64623	0.69654	-0.18144	-0.03573	0.04444	-0.00908	0.00741	0.94191	-17.14152	-171.09758	-0.00276	-0.00259	0.00631	-0.00003	0.00015	0.00031	104.04420	2.11637	161.96797	-0.12769	-0.00930	-0.05008	0.00026	0.00035	-0.00209	37.47926
175			1.74000	8.34083	-6.95970	11.84653	0.51963	0.04853	0.04113	-0.00866	0.00342	0.00422	-5.96654	2.14192	-23.33975	-0.60165	-0.13500	-0.00101	-0.05936	0.00939	0.00016	10.02884	0.22528	5.75787	0.70189	-0.17566	-0.03383	0.03961	-0.00868	0.00551	0.92384	-17.10571	-171.13271	-0.00276	-0.00257	0.00628	-0.00004	0.00016	0.00037	104.04771	2.13316	161.99277	-0.12685	-0.00926	-0.05004	0.00066	0.00026	-0.00162	37.48781
176			1.75000	8.34028	-7.00155	11.80291	0.53519	0.05020	0.04103	0.00156	0.00253	0.00269	-6.02832	2.17583	-23.42420	-0.60949	-0.13418	-0.00054	-0.06634	0.01013	0.00007	9.99838	0.21142	5.83974	0.70431	-0.16809	-0.03217	0.03520	-0.00765	0.00333	0.90538	-17.07019	-171.16931	-0.00276	-0.00255	0.00625	-0.00003	0.00015	0.00035	104.05160	2.14468	162.00769	-0.12614	-0.00922	-0.04994	0.00050	0.00009	-0.00081	37.50229
177			1.76000	8.32941	-7.02765	11.78014	0.54775	0.04983	0.04048	0.01363	0.00145	0.00092	-6.09679	2.21351	-23.48641	-0.61388	-0.13318	0.00032	-0.07607	0.00988	-0.00002	9.97111	0.19449	5.88362	0.70164	-0.16320	-0.03139	0.03362	-0.00574	0.00095	0.89035	-17.04034	-171.20065	-0.00277	-0.00254	0.00622	-0.00002	0.00012	0.00027	104.05289	2.14832	162.00841	-0.12577	-0.00921	-0.04991	-0.00027	-0.00010	0.00014	37.52026
178			1.77000	8.30919	-7.03824	11.78174	0.56210	0.04821	0.03978	0.02502	0.00055	-0.00097	-6.17401	2.25104	-23.52090	-0.62057	-0.13331	0.00167	-0.08878	0.00865	-0.00004	9.94333	0.17776	5.88089	0.69982	-0.16204	-0.03191	0.03743	-0.00265	-0.00177	0.88066	-17.01819	-171.22263	-0.00279	-0.00253	0.00620	-0.00001	0.00008	0.00017	104.04866	2.14478	161.99446	-0.12574	-0.00928	-0.05005	-0.00159	-0.00028	0.00089	37.53781
179			1.78000	8.28203	-7.03668	11.80982	0.57337	0.04583	0.03885	0.03481	0.00003	-0.00275	-6.26212	2.28439	-23.52293	-0.62849	-0.13099	0.00324	-0.10390	0.00635	0.00010	9.91001	0.16510	5.82433	0.70129	-0.15800	-0.03244	0.04641	0.00147	-0.00479	0.87697	-17.00468	-171.23421	-0.00280	-0.00253	0.00619	0.00001	0.00004	0.00008	104.03693	2.13679	161.97018	-0.12601	-0.00942	-0.05043	-0.00325	-0.00037	0.00132	37.55075
180			1.79000	8.24953	-7.02725	11.86268	0.58212	0.03954	0.03754	0.04313	-0.00018	-0.00409	-6.36221	2.31037	-23.49068	-0.63561	-0.13147	0.00560	-0.11890	0.00369	0.00049	9.86800	0.15920	5.71254	0.70529	-0.15575	-0.03452	0.05730	0.00563	-0.00807	0.87935	-17.00129	-171.23772	-0.00279	-0.00253	0.00620	0.00003	-0.00001	0.00001	104.01721	2.12668	161.94322	-0.12635	-0.00959	-0.05097	-0.00491	-0.00035	0.00139	37.55631
181			1.80000	8.21228	-7.01355	11.93361	0.58986	0.03394	0.03743	0.05003	-0.00022	-0.00492	-6.47261	2.32749	-23.42730	-0.64497	-0.13107	0.00685	-0.13141	0.00093	0.00091	9.81767	0.16003	5.55328	0.71508	-0.15090	-0.03540	0.06695	0.00869	-0.01062	0.88772	-17.00958	-171.23703	-0.00276	-0.00255	0.00622	0.00005	-0.00006	-0.00002	103.99058	2.11661	161.92195	-0.12648	-0.00969	-0.05148	-0.00624	-0.00022	0.00113	37.55376
182			1.81000	8.17056	-6.99843	12.01195	0.59710	0.03095	0.03864	0.05500	-0.00020	-0.00521	-6.58956	2.33574	-23.33995	-0.65509	-0.13138	0.00680	-0.13919	-0.00152	0.00112	9.76171	0.16561	5.36243	0.72771	-0.14812	-0.03563	0.07354	0.01033	-0.01199	0.90217	-17.03027	-171.23404	-0.00271	-0.00256	0.00625	0.00008	-0.00012	-0.00004	103.95956	2.10852	161.91188	-0.12631	-0.00972	-0.05189	-0.00694	-0.00004	0.00070	37.54397
183			1.82000	8.12538	-6.98417	12.08662	0.60523	0.03173	0.04011	0.05769	-0.00019	-0.00489	-6.70841	2.33589	-23.23890	-0.66522	-0.13348	0.00647	-0.14153	-0.00349	0.00113	9.70302	0.17346	5.15982	0.73959	-0.15127	-0.03680	0.07649	0.01089	-0.01248	0.92291	-17.06278	-171.22824	-0.00264	-0.00258	0.00629	0.00010	-0.00017	-0.00008	103.92729	2.10281	161.91339	-0.12590	-0.00966	-0.05211	-0.00698	0.00009	0.00039	37.52879
184			1.83000	8.07815	-6.97195	12.15020	0.61285	0.03333	0.04135	0.05852	-0.00020	-0.00421	-6.82513	2.32928	-23.13803	-0.67512	-0.13607	0.00625	-0.13876	-0.00476	0.00099	9.64440	0.18144	4.96560	0.75112	-0.15625	-0.03831	0.07557	0.01023	-0.01184	0.94985	-17.10526	-171.21748	-0.00258	-0.00260	0.00633	0.00011	-0.00021	-0.00014	103.89634	2.09757	161.92075	-0.12546	-0.00953	-0.05207	-0.00654	0.00012	0.00036	37.51053
185			1.84000	8.02995	-6.96111	12.20189	0.61962	0.03283	0.04274	0.05823	-0.00026	-0.00362	-6.93645	2.31749	-23.05446	-0.68226	-0.14118	0.00591	-0.13027	-0.00533	0.00067	9.58888	0.18807	4.79820	0.75818	-0.16437	-0.03998	0.06939	0.00857	-0.00998	0.98134	-17.15405	-171.20044	-0.00251	-0.00262	0.00637	0.00011	-0.00022	-0.00020	103.86806	2.09142	161.92604	-0.12517	-0.00937	-0.05176	-0.00589	0.00005	0.00048	37.49071
186			1.85000	7.98204	-6.94929	12.24572	0.63050	0.03168	0.04367	0.05720	-0.00042	-0.00328	-7.03853	2.30188	-23.00459	-0.68946	-0.14821	0.00606	-0.11588	-0.00532	0.00028	9.54048	0.19271	4.67363	0.76125	-0.17271	-0.04180	0.05694	0.00592	-0.00700	1.01339	-17.20245	-171.17833	-0.00246	-0.00263	0.00640	0.00010	-0.00020	-0.00023	103.84256	2.08595	161.92380	-0.12504	-0.00923	-0.05136	-0.00523	-0.00009	0.00043	37.46981
187			1.86000	7.93612	-6.93420	12.28571	0.64158	0.02976	0.04397	0.05506	-0.00061	-0.00313	-7.12675	2.28303	-22.99738	-0.69537	-0.15569	0.00674	-0.09681	-0.00508	-0.00017	9.50383	0.19498	4.60242	0.76146	-0.17986	-0.04343	0.03924	0.00260	-0.00338	1.04052	-17.24104	-171.15514	-0.00243	-0.00264	0.00642	0.00007	-0.00014	-0.00023	103.81964	2.08488	161.91241	-0.12492	-0.00914	-0.05107	-0.00464	-0.00025	0.00013	37.44843
188			1.87000	7.89313	-6.91483	12.32392	0.64854	0.02677	0.04358	0.05268	-0.00075	-0.00306	-7.19905	2.26103	-23.02938	-0.69894	-0.16459	0.00824	-0.07821	-0.00503	-0.00067	9.48173	0.19432	4.58302	0.76149	-0.18988	-0.04590	0.02074	-0.00085	-0.00012	1.05831	-17.26119	-171.13496	-0.00242	-0.00265	0.00642	0.00003	-0.00004	-0.00020	103.79881	2.09076	161.89229	-0.12455	-0.00907	-0.05091	-0.00408	-0.00042	-0.00025	37.42808
189			1.88000	7.85216	-6.89135	12.36143	0.65573	0.02407	0.04324	0.05194	-0.00082	-0.00310	-7.25845	2.23657	-23.08578	-0.70558	-0.17270	0.00980	-0.06659	-0.00519	-0.00106	9.47263	0.18945	4.60040	0.76748	-0.19830	-0.04786	0.00658	-0.00391	0.00194	1.06612	-17.25967	-171.11774	-0.00242	-0.00265	0.00642	-0.00000	0.00005	-0.00019	103.78028	2.10281	161.86267	-0.12393	-0.00902	-0.05089	-0.00339	-0.00059	-0.00044	37.41077
190			1.89000	7.81155	-6.86479	12.40057	0.66348	0.02203	0.04304	0.05338	-0.00081	-0.00338	-7.31181	2.21126	-23.14783	-0.71339	-0.17529	0.01053	-0.06476	-0.00517	-0.00110	9.47174	0.17968	4.63258	0.77418	-0.19697	-0.04723	-0.00031	-0.00573	0.00221	1.06687	-17.23893	-171.09950	-0.00244	-0.00265	0.00640	-0.00003	0.00013	-0.00023	103.76482	2.11818	161.82167	-0.12340	-0.00905	-0.05115	-0.00264	-0.00078	-0.00036	37.39906
191			1.90000	7.77001	-6.83728	12.44549	0.67145	0.01874	0.04261	0.05688	-0.00066	-0.00393	-7.36689	2.18785	-23.20032	-0.71932	-0.17736	0.01130	-0.07230	-0.00473	-0.00089	9.47291	0.16536	4.65874	0.77764	-0.19409	-0.04651	0.00051	-0.00632	0.00099	1.06465	-17.20353	-171.07599	-0.00246	-0.00264	0.00639	-0.00004	0.00019	-0.00030	103.75226	2.13436	161.76799	-0.12295	-0.00912	-0.05157	-0.00202	-0.00099	-0.00017	37.39395
192			1.91000	7.72637	-6.81076	12.50047	0.67753	0.01391	0.04213	0.06228	-0.00043	-0.00465	-7.43026	2.16943	-23.23314	-0.72012	-0.17947	0.01188	-0.08640	-0.00383	-0.00045	9.47090	0.14687	4.66271	0.77269	-0.19249	-0.04606	0.00704	-0.00620	-0.00123	1.06312	-17.15720	-171.04399	-0.00248	-0.00262	0.00637	-0.00005	0.00023	-0.00041	103.74153	2.15148	161.70157	-0.12251	-0.00917	-0.05189	-0.00164	-0.00119	-0.00019	37.39533
193			1.92000	7.67906	-6.78508	12.56686	0.68149	0.00830	0.04114	0.06940	-0.00024	-0.00531	-7.50589	2.15810	-23.23988	-0.71703	-0.18199	0.01297	-0.10318	-0.00249	0.00015	9.46254	0.12392	4.63452	0.76159	-0.19327	-0.04676	0.01595	-0.00599	-0.00406	1.06488	-17.10209	-171.00058	-0.00248	-0.00261	0.00637	-0.00005	0.00026	-0.00055	103.73154	2.17375	161.62451	-0.12214	-0.00921	-0.05206	-0.00152	-0.00137	-0.00073	37.40253
194			1.93000	7.62659	-6.75856	12.64377	0.68888	0.00568	0.04119	0.07836	-0.00016	-0.00606	-7.59459	2.15563	-23.21816	-0.72138	-0.18558	0.01374	-0.12080	-0.00054	0.00083	9.44709	0.09549	4.57045	0.76100	-0.19716	-0.04791	0.02436	-0.00614	-0.00711	1.07117	-17.03937	-170.94344	-0.00247	-0.00260	0.00636	-0.00004	0.00029	-0.00069	103.72115	2.20734	161.54022	-0.12213	-0.00931	-0.05220	-0.00175	-0.00152	-0.00170	37.41418
195			1.94000	7.56798	-6.73031	12.73073	0.69505	0.00265	0.04270	0.08795	-0.00008	-0.00701	-7.69519	2.16399	-23.17104	-0.73029	-0.19060	0.01392	-0.13643	0.00209	0.00139	9.42612	0.06078	4.47259	0.77109	-0.20339	-0.04901	0.02949	-0.00676	-0.00987	1.08133	-16.97121	-170.87373	-0.00245	-0.00260	0.00635	-0.00004	0.00030	-0.00078	103.70842	2.25443	161.45146	-0.12278	-0.00956	-0.05244	-0.00249	-0.00164	-0.00261	37.42773
196			1.95000	7.50307	-6.70086	12.82710	0.69801	0.00138	0.04413	0.09590	-0.00004	-0.00782	-7.80444	2.18341	-23.10657	-0.73812	-0.19228	0.01396	-0.14530	0.00471	0.00170	9.40349	0.02016	4.34914	0.78136	-0.20571	-0.04953	0.02838	-0.00741	-0.01157	1.09313	-16.90391	-170.79915	-0.00242	-0.00260	0.00635	-0.00004	0.00027	-0.00075	103.69092	2.30926	161.36331	-0.12414	-0.00994	-0.05270	-0.00385	-0.00159	-0.00290	37.43979
197			1.96000	7.43368	-6.67171	12.92918	0.70266	0.00170	0.04582	0.09947	-0.00004	-0.00827	-7.91562	2.21083	-23.03622	-0.74678	-0.19249	0.01363	-0.14350	0.00653	0.00168	9.38459	-0.02371	4.21518	0.79157	-0.20559	-0.04939	0.01951	-0.00786	-0.01164	1.10361	-16.84943	-170.73485	-0.00240	-0.00260	0.00634	-0.00003	0.00018	-0.00054	103.66635	2.35906	161.28833	-0.12572	-0.01031	-0.05290	-0.00574	-0.00122	-0.00227	37.44646
198			1.97000	7.36438	-6.64566	13.02973	0.70835	0.00256	0.04672	0.09597	-0.00005	-0.00797	-8.01942	2.24139	-22.97157	-0.75441	-0.19168	0.01383	-0.12944	0.00729	0.00147	9.37515	-0.06713	4.08980	0.79858	-0.20382	-0.04943	0.00403	-0.00816	-0.01019	1.11025	-16.82186	-170.69810	-0.00238	-0.00260	0.00633	-0.00000	0.00004	-0.00019	103.63374	2.38896	161.24358	-0.12667	-0.01050	-0.05287	-0.00764	-0.00049	-0.00085	37.44483
199			1.98000	7.30068	-6.62549	13.12147	0.71231	0.00158	0.04756	0.08566	-0.00002	-0.00714	-8.10777	2.27093	-22.92167	-0.75805	-0.19222	0.01395	-0.10592	0.00729	0.00105	9.37855	-0.10747	3.98956	0.79967	-0.20461	-0.04963	-0.01443	-0.00871	-0.00762	1.11240	-16.82998	-170.69955	-0.00238	-0.00260	0.00632	0.00003	-0.00012	0.00021	103.59524	2.38955	161.24088	-0.12652	-0.01038	-0.05259	-0.00880	0.00038	0.00089	37.43565
200			1.99000	7.24621	-6.61156	13.19982	0.71471	0.00090	0.04879	0.07189	-0.00000	-0.00612	-8.17640	2.29659	-22.89200	-0.76047	-0.19425	0.01371	-0.07883	0.00673	0.00050	9.39553	-0.14398	3.92408	0.80024	-0.20899	-0.04987	-0.03219	-0.00973	-0.00452	1.11148	-16.87337	-170.73717	-0.00238	-0.00259	0.00630	0.00005	-0.00025	0.00052	103.55550	2.36038	161.27948	-0.12528	-0.00996	-0.05199	-0.00892	0.00104	0.00251	37.42320
201			2.00000	7.20184	-6.60135	13.26416	0.71580	0.00268	0.04999	0.05784	-0.00001	-0.00513	-8.22512	2.31620	-22.88561	-0.76299	-0.19654	0.01340	-0.05296	0.00571	-0.00007	9.42442	-0.17705	3.89587	0.80271	-0.21526	-0.05019	-0.04689	-0.01111	-0.00144	1.11018	-16.94298	-170.79648	-0.00240	-0.00259	0.00627	0.00007	-0.00034	0.00064	103.51790	2.30781	161.34404	-0.12349	-0.00936	-0.05115	-0.00847	0.00126	0.00388	37.41105
202			2.01000	7.16704	-6.59175	13.31664	0.71557	0.00464	0.05109	0.04498	-0.00003	-0.00432	-8.25638	2.32871	-22.90255	-0.76465	-0.19953	0.01312	-0.03120	0.00450	-0.00057	9.46240	-0.20774	3.90131	0.80535	-0.22248	-0.05058	-0.05718	-0.01269	0.00115	1.11114	-17.02558	-170.85664	-0.00242	-0.00258	0.00624	0.00008	-0.00037	0.00055	103.48215	2.23977	161.40952	-0.12197	-0.00876	-0.05026	-0.00814	0.00107	0.00513	37.39922
203			2.02000	7.14081	-6.58115	13.35990	0.71298	0.00626	0.05189	0.03374	-0.00006	-0.00364	-8.27404	2.33464	-22.93866	-0.76560	-0.20243	0.01307	-0.01500	0.00337	-0.00094	9.50591	-0.23724	3.93231	0.81014	-0.22842	-0.05091	-0.06271	-0.01416	0.00298	1.11639	-17.10990	-170.89952	-0.00245	-0.00256	0.00621	0.00007	-0.00036	0.00033	103.44569	2.16160	161.45259	-0.12131	-0.00835	-0.04962	-0.00817	0.00065	0.00627	37.38495
204			2.03000	7.12186	-6.57013	13.39546	0.71037	0.00520	0.05308	0.02479	-0.00006	-0.00301	-8.28227	2.33572	-22.98675	-0.76746	-0.20816	0.01309	-0.00483	0.00245	-0.00113	9.55143	-0.26669	3.97925	0.81914	-0.23592	-0.05153	-0.06423	-0.01548	0.00404	1.12631	-17.18898	-170.91652	-0.00249	-0.00255	0.00616	0.00006	-0.00033	0.00007	103.40694	2.07825	161.46240	-0.12155	-0.00816	-0.04930	-0.00828	0.00020	0.00699	37.36577
205			2.04000	7.10807	-6.56058	13.42323	0.70655	0.00591	0.05482	0.01862	-0.00005	-0.00229	-8.28533	2.33375	-23.03853	-0.76967	-0.20910	0.01184	-0.00064	0.00159	-0.00103	9.59623	-0.29647	4.03338	0.82870	-0.23586	-0.04959	-0.06240	-0.01583	0.00421	1.13941	-17.25821	-170.90956	-0.00253	-0.00253	0.00611	0.00004	-0.00028	-0.00014	103.36728	1.99700	161.44255	-0.12231	-0.00812	-0.04921	-0.00808	-0.00015	0.00697	37.34272
206			2.05000	7.09699	-6.55469	13.44210	0.70421	0.00538	0.05556	0.01491	-0.00001	-0.00136	-8.28728	2.33003	-23.08644	-0.76969	-0.20973	0.01127	-0.00168	0.00080	-0.00085	9.63827	-0.32630	4.08808	0.83206	-0.23462	-0.04826	-0.05720	-0.01552	0.00396	1.15316	-17.31388	-170.88737	-0.00256	-0.00251	0.00606	0.00003	-0.00021	-0.00024	103.32919	1.92514	161.40434	-0.12304	-0.00813	-0.04917	-0.00749	-0.00036	0.00626	37.31894
207			2.06000	7.08696	-6.55416	13.45088	0.70487	0.00514	0.05602	0.01231	0.00003	-0.00030	-8.29132	2.32566	-23.12444	-0.76715	-0.21117	0.01072	-0.00644	0.00015	-0.00059	9.67561	-0.35544	4.13887	0.82710	-0.23526	-0.04751	-0.04862	-0.01481	0.00351	1.16549	-17.35417	-170.85965	-0.00259	-0.00249	0.00601	0.00001	-0.00015	-0.00026	103.29472	1.86664	161.35947	-0.12348	-0.00811	-0.04909	-0.00660	-0.00043	0.00516	37.29728
208			2.07000	7.07775	-6.55979	13.44892	0.70745	0.00754	0.05691	0.00929	0.00010	0.00079	-8.29944	2.32174	-23.14897	-0.76590	-0.21254	0.00972	-0.01305	-0.00019	-0.00030	9.70622	-0.38316	4.18367	0.82229	-0.23772	-0.04676	-0.03769	-0.01385	0.00299	1.17534	-17.37980	-170.83398	-0.00261	-0.00248	0.00597	0.00001	-0.00009	-0.00021	103.26507	1.82192	161.31706	-0.12366	-0.00807	-0.04896	-0.00558	-0.00040	0.00398	37.27956
209			2.08000	7.07031	-6.57143	13.43683	0.70755	0.01139	0.05721	0.00502	0.00024	0.00178	-8.31227	2.31948	-23.15970	-0.76514	-0.21297	0.00934	-0.01939	-0.00005	-0.00008	9.72869	-0.40886	4.22244	0.81981	-0.24111	-0.04690	-0.02622	-0.01277	0.00261	1.18196	-17.39284	-170.81572	-0.00261	-0.00246	0.00593	0.00000	-0.00004	-0.00012	103.24060	1.78907	161.28284	-0.12366	-0.00798	-0.04869	-0.00463	-0.00031	0.00295	37.26656
210			2.09000	7.06589	-6.58824	13.41635	0.70689	0.01158	0.05725	-0.00013	0.00032	0.00257	-8.32890	2.32000	-23.15909	-0.76466	-0.21538	0.00971	-0.02385	0.00056	0.00008	9.74339	-0.43221	4.25666	0.81920	-0.24603	-0.04801	-0.01676	-0.01179	0.00241	1.18444	-17.39581	-170.80840	-0.00260	-0.00244	0.00590	-0.00000	0.00000	-0.00001	103.22032	1.76435	161.25833	-0.12355	-0.00785	-0.04828	-0.00402	-0.00020	0.00224	37.25786
211			2.10000	7.06508	-6.60908	13.38941	0.70607	0.00986	0.05760	-0.00512	0.00032	0.00317	-8.34764	2.32385	-23.15048	-0.76557	-0.21884	0.01013	-0.02647	0.00136	0.00022	9.75263	-0.45329	4.28832	0.82209	-0.25142	-0.04914	-0.01062	-0.01097	0.00230	1.18200	-17.39103	-170.81375	-0.00259	-0.00243	0.00586	-0.00001	0.00003	0.00011	103.20208	1.74397	161.24254	-0.12340	-0.00767	-0.04769	-0.00387	-0.00010	0.00179	37.25233
212			2.11000	7.06748	-6.63287	13.35796	0.70158	0.00785	0.05776	-0.00885	0.00029	0.00357	-8.36758	2.33056	-23.13602	-0.76505	-0.22016	0.01052	-0.02845	0.00197	0.00033	9.75868	-0.47239	4.31808	0.82543	-0.25409	-0.04968	-0.00703	-0.01008	0.00216	1.17457	-17.38001	-170.83122	-0.00259	-0.00241	0.00582	-0.00001	0.00006	0.00021	103.18360	1.72585	161.23372	-0.12323	-0.00744	-0.04695	-0.00417	-0.00003	0.00144	37.24883
213			2.12000	7.07196	-6.65940	13.32391	0.69371	0.00678	0.05832	-0.01074	0.00028	0.00378	-8.38886	2.33923	-23.11629	-0.76247	-0.21880	0.01009	-0.03017	0.00237	0.00040	9.76285	-0.48967	4.34503	0.82724	-0.25389	-0.04890	-0.00530	-0.00928	0.00187	1.16278	-17.36372	-170.85765	-0.00259	-0.00239	0.00578	-0.00002	0.00008	0.00027	103.16293	1.71080	161.23021	-0.12309	-0.00719	-0.04618	-0.00493	0.00001	0.00099	37.24567
214			2.13000	7.07729	-6.68900	13.28955	0.68530	0.00678	0.05874	-0.01087	0.00032	0.00375	-8.41114	2.34951	-23.09249	-0.75949	-0.21418	0.00927	-0.03054	0.00280	0.00042	9.76645	-0.50625	4.36838	0.82776	-0.24885	-0.04689	-0.00595	-0.00888	0.00150	1.14802	-17.34241	-170.88756	-0.00259	-0.00237	0.00574	-0.00003	0.00010	0.00026	103.13754	1.70153	161.22937	-0.12300	-0.00696	-0.04549	-0.00627	-0.00001	0.00047	37.24000
215			2.14000	7.08241	-6.72175	13.25753	0.68013	0.00570	0.05942	-0.00965	0.00030	0.00344	-8.43292	2.36165	-23.06691	-0.75698	-0.21009	0.00819	-0.02884	0.00341	0.00039	9.77147	-0.52374	4.38810	0.82603	-0.24383	-0.04459	-0.00866	-0.00902	0.00109	1.13222	-17.31604	-170.91400	-0.00260	-0.00236	0.00571	-0.00004	0.00012	0.00019	103.10443	1.69959	161.22565	-0.12298	-0.00676	-0.04500	-0.00806	-0.00011	0.00000	37.22846
216			2.15000	7.08667	-6.75710	13.23071	0.67764	0.00343	0.05951	-0.00776	0.00020	0.00284	-8.45267	2.37596	-23.04101	-0.75371	-0.20580	0.00752	-0.02563	0.00407	0.00037	9.77879	-0.54325	4.40321	0.81962	-0.23843	-0.04263	-0.01135	-0.00917	0.00060	1.11777	-17.28455	-170.92960	-0.00260	-0.00235	0.00570	-0.00005	0.00014	0.00006	103.06193	1.70567	161.21111	-0.12300	-0.00662	-0.04478	-0.00981	-0.00029	-0.00047	37.20901
217			2.16000	7.09008	-6.79383	13.21115	0.67640	0.00100	0.05859	-0.00585	0.00006	0.00199	-8.46969	2.39242	-23.01403	-0.75036	-0.20098	0.00771	-0.02160	0.00452	0.00041	9.78756	-0.56445	4.41145	0.81174	-0.23222	-0.04143	-0.01231	-0.00876	0.00003	1.10723	-17.24866	-170.92715	-0.00260	-0.00235	0.00570	-0.00005	0.00015	-0.00013	103.01169	1.72246	161.17995	-0.12322	-0.00660	-0.04489	-0.01101	-0.00050	-0.00116	37.18330
218			2.17000	7.09298	-6.82942	13.20020	0.67779	-0.00269	0.05671	-0.00363	-0.00015	0.00093	-8.48332	2.41033	-22.98520	-0.74621	-0.20056	0.00939	-0.01711	0.00482	0.00051	9.79624	-0.58573	4.41124	0.80202	-0.23194	-0.04293	-0.01154	-0.00785	-0.00059	1.10238	-17.21005	-170.90279	-0.00261	-0.00236	0.00573	-0.00005	0.00016	-0.00033	102.95721	1.75423	161.13261	-0.12378	-0.00677	-0.04539	-0.01172	-0.00071	-0.00214	37.15476
219			2.18000	7.09493	-6.85932	13.20029	0.67752	-0.00576	0.05484	0.00012	-0.00026	-0.00042	-8.49357	2.42876	-22.95696	-0.74029	-0.20042	0.01099	-0.01353	0.00505	0.00054	9.80395	-0.60536	4.40256	0.79126	-0.23251	-0.04458	-0.00967	-0.00648	-0.00124	1.10392	-17.17191	-170.85896	-0.00261	-0.00237	0.00577	-0.00005	0.00014	-0.00048	102.89999	1.80202	161.07509	-0.12479	-0.00713	-0.04629	-0.01243	-0.00085	-0.00309	37.12549
220			2.19000	7.09457	-6.87871	13.21531	0.67568	-0.00824	0.05360	0.00577	-0.00023	-0.00212	-8.50207	2.44719	-22.93373	-0.73592	-0.19958	0.01206	-0.01250	0.00546	0.00045	9.80997	-0.62259	4.38538	0.78551	-0.23133	-0.04530	-0.00692	-0.00503	-0.00191	1.11143	-17.13998	-170.80518	-0.00262	-0.00240	0.00582	-0.00002	0.00010	-0.00050	102.83937	1.85925	161.01636	-0.12618	-0.00763	-0.04748	-0.01347	-0.00086	-0.00342	37.09597
221			2.20000	7.09105	-6.88543	13.24963	0.67346	-0.01044	0.05286	0.01178	-0.00013	-0.00415	-8.51143	2.46600	-22.91962	-0.73446	-0.20074	0.01323	-0.01346	0.00647	0.00025	9.81357	-0.63813	4.35917	0.78642	-0.23270	-0.04650	-0.00366	-0.00411	-0.00268	1.12378	-17.12295	-170.75623	-0.00263	-0.00243	0.00589	0.00001	0.00002	-0.00040	102.77419	1.91133	160.96683	-0.12741	-0.00807	-0.04872	-0.01471	-0.00070	-0.00272	37.06604
222			2.21000	7.08552	-6.88125	13.30705	0.67029	-0.01277	0.05170	0.01612	-0.00002	-0.00638	-8.52237	2.48694	-22.91758	-0.73253	-0.20015	0.01461	-0.01352	0.00823	-0.00006	9.81461	-0.65381	4.32377	0.78537	-0.23131	-0.04742	-0.00129	-0.00389	-0.00343	1.13944	-17.12818	-170.72469	-0.00263	-0.00247	0.00597	0.00005	-0.00007	-0.00022	102.70432	1.94367	160.93367	-0.12763	-0.00825	-0.04974	-0.01577	-0.00042	-0.00127	37.03518
223			2.22000	7.08043	-6.86971	13.39109	0.66629	-0.01483	0.05049	0.01826	0.00003	-0.00875	-8.53307	2.51192	-22.93104	-0.73115	-0.19679	0.01575	-0.01037	0.01054	-0.00053	9.81456	-0.67125	4.28067	0.78506	-0.22523	-0.04723	-0.00158	-0.00412	-0.00396	1.15770	-17.15521	-170.71141	-0.00264	-0.00251	0.00608	0.00008	-0.00015	-0.00009	102.63084	1.95272	160.91565	-0.12683	-0.00816	-0.05056	-0.01641	-0.00020	0.00013	37.00328
224			2.23000	7.07781	-6.85425	13.50521	0.66027	-0.01694	0.04923	0.01903	0.00000	-0.01122	-8.54069	2.54195	-22.96473	-0.72847	-0.19320	0.01694	-0.00406	0.01310	-0.00122	9.81585	-0.69083	4.23265	0.78488	-0.21913	-0.04710	-0.00494	-0.00442	-0.00424	1.17883	-17.19582	-170.70599	-0.00263	-0.00256	0.00619	0.00010	-0.00019	-0.00006	102.55509	1.94702	160.90494	-0.12591	-0.00800	-0.05131	-0.01668	-0.00012	0.00089	36.97037
225			2.24000	7.07854	-6.83750	13.65213	0.65442	-0.02055	0.04902	0.01989	-0.00012	-0.01396	-8.54358	2.57653	-23.02399	-0.72719	-0.19288	0.01777	0.00341	0.01559	-0.00210	9.82059	-0.71164	4.18292	0.78953	-0.21707	-0.04728	-0.01014	-0.00445	-0.00428	1.20342	-17.24156	-170.69722	-0.00259	-0.00260	0.00629	0.00010	-0.00021	-0.00012	102.47832	1.93708	160.89436	-0.12552	-0.00793	-0.05218	-0.01669	-0.00012	0.00109	36.93683
226			2.25000	7.08189	-6.82057	13.83207	0.64553	-0.02434	0.04868	0.02184	-0.00027	-0.01645	-8.54197	2.61341	-23.11251	-0.72380	-0.19163	0.01858	0.01015	0.01708	-0.00313	9.82935	-0.73168	4.13442	0.79298	-0.21348	-0.04724	-0.01558	-0.00382	-0.00404	1.23128	-17.28944	-170.68178	-0.00253	-0.00264	0.00638	0.00011	-0.00023	-0.00017	102.40198	1.92744	160.88272	-0.12557	-0.00793	-0.05294	-0.01638	-0.00011	0.00113	36.90318
227			2.26000	7.08589	-6.80219	14.04058	0.63848	-0.03147	0.04751	0.02522	-0.00035	-0.01803	-8.53691	2.64889	-23.23003	-0.71596	-0.19539	0.02056	0.01588	0.01750	-0.00442	9.84193	-0.74861	4.08981	0.78643	-0.21548	-0.04961	-0.02074	-0.00274	-0.00375	1.26177	-17.34137	-170.66261	-0.00242	-0.00266	0.00643	0.00011	-0.00026	-0.00020	102.32814	1.91663	160.87305	-0.12528	-0.00782	-0.05320	-0.01550	-0.00007	0.00122	36.87091
228			2.27000	7.08828	-6.77972	14.26825	0.63451	-0.03799	0.04660	0.02943	-0.00017	-0.01875	-8.52853	2.67836	-23.37162	-0.70663	-0.20060	0.02214	0.02149	0.01607	-0.00554	9.85850	-0.76084	4.05167	0.77230	-0.21849	-0.05193	-0.02649	-0.00150	-0.00322	1.29454	-17.39864	-170.64148	-0.00225	-0.00265	0.00643	0.00011	-0.00027	-0.00024	102.25964	1.90394	160.86700	-0.12424	-0.00754	-0.05268	-0.01390	-0.00004	0.00115	36.84220
229			2.28000	7.08721	-6.75039	14.50211	0.63274	-0.03976	0.04589	0.03364	0.00041	-0.01845	-8.51595	2.69714	-23.52752	-0.70053	-0.20170	0.02290	0.02661	0.01202	-0.00608	9.88032	-0.76852	4.02124	0.75848	-0.21511	-0.05222	-0.03280	-0.00053	-0.00255	1.33035	-17.45857	-170.61470	-0.00199	-0.00261	0.00635	0.00010	-0.00027	-0.00032	102.19958	1.89332	160.86230	-0.12261	-0.00713	-0.05125	-0.01154	-0.00005	0.00072	36.81990
230			2.29000	7.08128	-6.71120	14.72704	0.63111	-0.03968	0.04481	0.03652	0.00129	-0.01687	-8.49962	2.70085	-23.68289	-0.69747	-0.20010	0.02371	0.02938	0.00574	-0.00603	9.90732	-0.77323	3.99701	0.74762	-0.20612	-0.05144	-0.03741	-0.00004	-0.00209	1.37089	-17.51726	-170.57751	-0.00166	-0.00252	0.00618	0.00009	-0.00026	-0.00043	102.15142	1.88985	160.85600	-0.12081	-0.00666	-0.04890	-0.00837	-0.00009	0.00006	36.80700
231			2.30000	7.07077	-6.66024	14.92862	0.62805	-0.04189	0.04406	0.03550	0.00237	-0.01456	-8.48147	2.68655	-23.82110	-0.69407	-0.19816	0.02397	0.02865	-0.00151	-0.00525	9.93705	-0.77675	3.97551	0.73559	-0.19379	-0.04945	-0.03782	0.00015	-0.00188	1.41887	-17.57293	-170.52834	-0.00126	-0.00239	0.00593	0.00008	-0.00023	-0.00053	102.11974	1.89508	160.84753	-0.11889	-0.00616	-0.04575	-0.00419	-0.00011	-0.00052	36.80676
232			2.31000	7.05951	-6.60011	15.09741							-8.46386	2.65527	-23.92988							9.96565	-0.77989	3.95389							1.47788	-17.62552	-170.46779							102.11044	1.90703	160.83789							36.82264
233			2.32000	7.05505	-6.54031	15.23113							-8.44920	2.61383	-24.00487							9.98866	-0.78219	3.93156							1.55204	-17.67582	-170.39632							102.12919	1.92230	160.82695							36.85645
[truncated: 11 more columns]
