# Supplementary material for: Analysis of the impact of different landing heights and lateralities on lower limb joint load based on statistical parametric mapping
Source: PLoS One. 2025 May 30;20(5):e0324656. doi: 10.1371/journal.pone.0324656 (PMC12124505; doi:10.1371/journal.pone.0324656)
Supplement: S1 File — (ZIP) [file pone.0324656.s001.zip › Original data/008/左前30.txt]

	C:\Users\dell\Documents\Qualisys-GAIT1214\Data\jiaoyuhao_jiaoyuhao_2023-11-18_WJN008\2023-11-18\2023-11-18_unspecified\Gait LB - CAST 1.c3d	C:\Users\dell\Documents\Qualisys-GAIT1214\Data\jiaoyuhao_jiaoyuhao_2023-11-18_WJN008\2023-11-18\2023-11-18_unspecified\Gait LB - CAST 1.c3d	C:\Users\dell\Documents\Qualisys-GAIT1214\Data\jiaoyuhao_jiaoyuhao_2023-11-18_WJN008\2023-11-18\2023-11-18_unspecified\Gait LB - CAST 1.c3d	C:\Users\dell\Documents\Qualisys-GAIT1214\Data\jiaoyuhao_jiaoyuhao_2023-11-18_WJN008\2023-11-18\2023-11-18_unspecified\Gait LB - CAST 1.c3d	C:\Users\dell\Documents\Qualisys-GAIT1214\Data\jiaoyuhao_jiaoyuhao_2023-11-18_WJN008\2023-11-18\2023-11-18_unspecified\Gait LB - CAST 1.c3d	C:\Users\dell\Documents\Qualisys-GAIT1214\Data\jiaoyuhao_jiaoyuhao_2023-11-18_WJN008\2023-11-18\2023-11-18_unspecified\Gait LB - CAST 1.c3d	C:\Users\dell\Documents\Qualisys-GAIT1214\Data\jiaoyuhao_jiaoyuhao_2023-11-18_WJN008\2023-11-18\2023-11-18_unspecified\Gait LB - CAST 1.c3d	C:\Users\dell\Documents\Qualisys-GAIT1214\Data\jiaoyuhao_jiaoyuhao_2023-11-18_WJN008\2023-11-18\2023-11-18_unspecified\Gait LB - CAST 1.c3d	C:\Users\dell\Documents\Qualisys-GAIT1214\Data\jiaoyuhao_jiaoyuhao_2023-11-18_WJN008\2023-11-18\2023-11-18_unspecified\Gait LB - CAST 1.c3d	C:\Users\dell\Documents\Qualisys-GAIT1214\Data\jiaoyuhao_jiaoyuhao_2023-11-18_WJN008\2023-11-18\2023-11-18_unspecified\Gait LB - CAST 1.c3d	C:\Users\dell\Documents\Qualisys-GAIT1214\Data\jiaoyuhao_jiaoyuhao_2023-11-18_WJN008\2023-11-18\2023-11-18_unspecified\Gait LB - CAST 1.c3d	C:\Users\dell\Documents\Qualisys-GAIT1214\Data\jiaoyuhao_jiaoyuhao_2023-11-18_WJN008\2023-11-18\2023-11-18_unspecified\Gait LB - CAST 1.c3d	C:\Users\dell\Documents\Qualisys-GAIT1214\Data\jiaoyuhao_jiaoyuhao_2023-11-18_WJN008\2023-11-18\2023-11-18_unspecified\Gait LB - CAST 1.c3d	C:\Users\dell\Documents\Qualisys-GAIT1214\Data\jiaoyuhao_jiaoyuhao_2023-11-18_WJN008\2023-11-18\2023-11-18_unspecified\Gait LB - CAST 1.c3d	C:\Users\dell\Documents\Qualisys-GAIT1214\Data\jiaoyuhao_jiaoyuhao_2023-11-18_WJN008\2023-11-18\2023-11-18_unspecified\Gait LB - CAST 1.c3d	C:\Users\dell\Documents\Qualisys-GAIT1214\Data\jiaoyuhao_jiaoyuhao_2023-11-18_WJN008\2023-11-18\2023-11-18_unspecified\Gait LB - CAST 1.c3d	C:\Users\dell\Documents\Qualisys-GAIT1214\Data\jiaoyuhao_jiaoyuhao_2023-11-18_WJN008\2023-11-18\2023-11-18_unspecified\Gait LB - CAST 1.c3d	C:\Users\dell\Documents\Qualisys-GAIT1214\Data\jiaoyuhao_jiaoyuhao_2023-11-18_WJN008\2023-11-18\2023-11-18_unspecified\Gait LB - CAST 1.c3d	C:\Users\dell\Documents\Qualisys-GAIT1214\Data\jiaoyuhao_jiaoyuhao_2023-11-18_WJN008\2023-11-18\2023-11-18_unspecified\Gait LB - CAST 1.c3d	C:\Users\dell\Documents\Qualisys-GAIT1214\Data\jiaoyuhao_jiaoyuhao_2023-11-18_WJN008\2023-11-18\2023-11-18_unspecified\Gait LB - CAST 1.c3d	C:\Users\dell\Documents\Qualisys-GAIT1214\Data\jiaoyuhao_jiaoyuhao_2023-11-18_WJN008\2023-11-18\2023-11-18_unspecified\Gait LB - CAST 1.c3d	C:\Users\dell\Documents\Qualisys-GAIT1214\Data\jiaoyuhao_jiaoyuhao_2023-11-18_WJN008\2023-11-18\2023-11-18_unspecified\Gait LB - CAST 1.c3d	C:\Users\dell\Documents\Qualisys-GAIT1214\Data\jiaoyuhao_jiaoyuhao_2023-11-18_WJN008\2023-11-18\2023-11-18_unspecified\Gait LB - CAST 1.c3d	C:\Users\dell\Documents\Qualisys-GAIT1214\Data\jiaoyuhao_jiaoyuhao_2023-11-18_WJN008\2023-11-18\2023-11-18_unspecified\Gait LB - CAST 1.c3d	C:\Users\dell\Documents\Qualisys-GAIT1214\Data\jiaoyuhao_jiaoyuhao_2023-11-18_WJN008\2023-11-18\2023-11-18_unspecified\Gait LB - CAST 1.c3d	C:\Users\dell\Documents\Qualisys-GAIT1214\Data\jiaoyuhao_jiaoyuhao_2023-11-18_WJN008\2023-11-18\2023-11-18_unspecified\Gait LB - CAST 1.c3d	C:\Users\dell\Documents\Qualisys-GAIT1214\Data\jiaoyuhao_jiaoyuhao_2023-11-18_WJN008\2023-11-18\2023-11-18_unspecified\Gait LB - CAST 1.c3d	C:\Users\dell\Documents\Qualisys-GAIT1214\Data\jiaoyuhao_jiaoyuhao_2023-11-18_WJN008\2023-11-18\2023-11-18_unspecified\Gait LB - CAST 1.c3d	C:\Users\dell\Documents\Qualisys-GAIT1214\Data\jiaoyuhao_jiaoyuhao_2023-11-18_WJN008\2023-11-18\2023-11-18_unspecified\Gait LB - CAST 1.c3d	C:\Users\dell\Documents\Qualisys-GAIT1214\Data\jiaoyuhao_jiaoyuhao_2023-11-18_WJN008\2023-11-18\2023-11-18_unspecified\Gait LB - CAST 1.c3d	C:\Users\dell\Documents\Qualisys-GAIT1214\Data\jiaoyuhao_jiaoyuhao_2023-11-18_WJN008\2023-11-18\2023-11-18_unspecified\Gait LB - CAST 1.c3d	C:\Users\dell\Documents\Qualisys-GAIT1214\Data\jiaoyuhao_jiaoyuhao_2023-11-18_WJN008\2023-11-18\2023-11-18_unspecified\Gait LB - CAST 1.c3d	C:\Users\dell\Documents\Qualisys-GAIT1214\Data\jiaoyuhao_jiaoyuhao_2023-11-18_WJN008\2023-11-18\2023-11-18_unspecified\Gait LB - CAST 1.c3d	C:\Users\dell\Documents\Qualisys-GAIT1214\Data\jiaoyuhao_jiaoyuhao_2023-11-18_WJN008\2023-11-18\2023-11-18_unspecified\Gait LB - CAST 1.c3d	C:\Users\dell\Documents\Qualisys-GAIT1214\Data\jiaoyuhao_jiaoyuhao_2023-11-18_WJN008\2023-11-18\2023-11-18_unspecified\Gait LB - CAST 1.c3d	C:\Users\dell\Documents\Qualisys-GAIT1214\Data\jiaoyuhao_jiaoyuhao_2023-11-18_WJN008\2023-11-18\2023-11-18_unspecified\Gait LB - CAST 1.c3d	C:\Users\dell\Documents\Qualisys-GAIT1214\Data\jiaoyuhao_jiaoyuhao_2023-11-18_WJN008\2023-11-18\2023-11-18_unspecified\Gait LB - CAST 1.c3d	C:\Users\dell\Documents\Qualisys-GAIT1214\Data\jiaoyuhao_jiaoyuhao_2023-11-18_WJN008\2023-11-18\2023-11-18_unspecified\Gait LB - CAST 1.c3d	C:\Users\dell\Documents\Qualisys-GAIT1214\Data\jiaoyuhao_jiaoyuhao_2023-11-18_WJN008\2023-11-18\2023-11-18_unspecified\Gait LB - CAST 1.c3d	C:\Users\dell\Documents\Qualisys-GAIT1214\Data\jiaoyuhao_jiaoyuhao_2023-11-18_WJN008\2023-11-18\2023-11-18_unspecified\Gait LB - CAST 1.c3d	C:\Users\dell\Documents\Qualisys-GAIT1214\Data\jiaoyuhao_jiaoyuhao_2023-11-18_WJN008\2023-11-18\2023-11-18_unspecified\Gait LB - CAST 1.c3d	C:\Users\dell\Documents\Qualisys-GAIT1214\Data\jiaoyuhao_jiaoyuhao_2023-11-18_WJN008\2023-11-18\2023-11-18_unspecified\Gait LB - CAST 1.c3d	C:\Users\dell\Documents\Qualisys-GAIT1214\Data\jiaoyuhao_jiaoyuhao_2023-11-18_WJN008\2023-11-18\2023-11-18_unspecified\Gait LB - CAST 1.c3d	C:\Users\dell\Documents\Qualisys-GAIT1214\Data\jiaoyuhao_jiaoyuhao_2023-11-18_WJN008\2023-11-18\2023-11-18_unspecified\Gait LB - CAST 1.c3d	C:\Users\dell\Documents\Qualisys-GAIT1214\Data\jiaoyuhao_jiaoyuhao_2023-11-18_WJN008\2023-11-18\2023-11-18_unspecified\Gait LB - CAST 1.c3d	C:\Users\dell\Documents\Qualisys-GAIT1214\Data\jiaoyuhao_jiaoyuhao_2023-11-18_WJN008\2023-11-18\2023-11-18_unspecified\Gait LB - CAST 1.c3d	C:\Users\dell\Documents\Qualisys-GAIT1214\Data\jiaoyuhao_jiaoyuhao_2023-11-18_WJN008\2023-11-18\2023-11-18_unspecified\Gait LB - CAST 1.c3d	C:\Users\dell\Documents\Qualisys-GAIT1214\Data\jiaoyuhao_jiaoyuhao_2023-11-18_WJN008\2023-11-18\2023-11-18_unspecified\Gait LB - CAST 1.c3d	C:\Users\dell\Documents\Qualisys-GAIT1214\Data\jiaoyuhao_jiaoyuhao_2023-11-18_WJN008\2023-11-18\2023-11-18_unspecified\Gait LB - CAST 1.c3d
	CD	ZD	TIME	Right Ankle Angles	Right Ankle Angles	Right Ankle Angles	Right Ankle Moment	Right Ankle Moment	Right Ankle Moment	Right Ankle Power	Right Ankle Power	Right Ankle Power	Right Knee Angles	Right Knee Angles	Right Knee Angles	Right Knee Moment	Right Knee Moment	Right Knee Moment	Right Knee Power	Right Knee Power	Right Knee Power	Right Hip Angles	Right Hip Angles	Right Hip Angles	Right Hip Moment	Right Hip Moment	Right Hip Moment	Right Hip Power	Right Hip Power	Right Hip Power	RANKLE	RANKLE	RANKLE	RKNRR	RKNRR	RKNRR	RHIP	RHIP	RHIP	Left Ankle Angles	Left Ankle Angles	Left Ankle Angles	Left Ankle Moment	Left Ankle Moment	Left Ankle Moment	Left Ankle Power	Left Ankle Power	Left Ankle Power	Left GRF
	EVENT_LABEL	EVENT_LABEL	FRAME_NUMBERS	LINK_MODEL_BASED	LINK_MODEL_BASED	LINK_MODEL_BASED	LINK_MODEL_BASED	LINK_MODEL_BASED	LINK_MODEL_BASED	LINK_MODEL_BASED	LINK_MODEL_BASED	LINK_MODEL_BASED	LINK_MODEL_BASED	LINK_MODEL_BASED	LINK_MODEL_BASED	LINK_MODEL_BASED	LINK_MODEL_BASED	LINK_MODEL_BASED	LINK_MODEL_BASED	LINK_MODEL_BASED	LINK_MODEL_BASED	LINK_MODEL_BASED	LINK_MODEL_BASED	LINK_MODEL_BASED	LINK_MODEL_BASED	LINK_MODEL_BASED	LINK_MODEL_BASED	LINK_MODEL_BASED	LINK_MODEL_BASED	LINK_MODEL_BASED	LINK_MODEL_BASED	LINK_MODEL_BASED	LINK_MODEL_BASED	LINK_MODEL_BASED	LINK_MODEL_BASED	LINK_MODEL_BASED	LINK_MODEL_BASED	LINK_MODEL_BASED	LINK_MODEL_BASED	LINK_MODEL_BASED	LINK_MODEL_BASED	LINK_MODEL_BASED	LINK_MODEL_BASED	LINK_MODEL_BASED	LINK_MODEL_BASED	LINK_MODEL_BASED	LINK_MODEL_BASED	LINK_MODEL_BASED	LINK_MODEL_BASED
	ORIGINAL	ORIGINAL	ORIGINAL	ORIGINAL	ORIGINAL	ORIGINAL	ORIGINAL	ORIGINAL	ORIGINAL	ORIGINAL	ORIGINAL	ORIGINAL	ORIGINAL	ORIGINAL	ORIGINAL	ORIGINAL	ORIGINAL	ORIGINAL	ORIGINAL	ORIGINAL	ORIGINAL	ORIGINAL	ORIGINAL	ORIGINAL	ORIGINAL	ORIGINAL	ORIGINAL	ORIGINAL	ORIGINAL	ORIGINAL	ORIGINAL	ORIGINAL	ORIGINAL	ORIGINAL	ORIGINAL	ORIGINAL	ORIGINAL	ORIGINAL	ORIGINAL	ORIGINAL	ORIGINAL	ORIGINAL	ORIGINAL	ORIGINAL	ORIGINAL	ORIGINAL	ORIGINAL	ORIGINAL	ORIGINAL
ITEM	X	X	X	X	Y	Z	X	Y	Z	X	Y	Z	X	Y	Z	X	Y	Z	X	Y	Z	X	Y	Z	X	Y	Z	X	Y	Z	X	Y	Z	X	Y	Z	X	Y	Z	X	Y	Z	X	Y	Z	X	Y	Z	X
1	0.31000	0.44000	0.00000	22.64124	5.24440	6.17211							19.05121	1.32153	-23.62296							6.33283	2.19013	2.80402																16.71557	-9.02569	-176.47887							0.00000
2			0.01000	23.28669	5.51276	5.86418							20.28803	1.57525	-23.51153							6.70162	2.20161	3.14176							-3.88741	-69.82387	-24.43181	35.73130	119.99678	8.26057	0.52493	-37.71169	29.47911	16.73709	-8.94098	-176.42844							0.00000
3			0.02000	23.94235	5.81831	5.61258	-0.00984	0.00014	0.00154	0.01085	-0.00009	0.00016	21.50610	1.82350	-23.40137	-0.05527	-0.00532	-0.00324	0.11420	0.00244	-0.00007	7.03482	2.21171	3.42826	0.10819	-0.02936	-0.00043	-0.05906	-0.00109	0.00018	0.36395	-72.03949	-17.56389	33.93922	116.18980	7.35825	-0.06116	-32.26661	23.39836	16.76101	-8.86825	-176.37982	0.00890	-0.00104	0.00067	-0.00029	0.00009	-0.00007	0.00000
4			0.03000	24.59245	6.16787	5.44351	-0.00982	0.00012	0.00166	0.01078	-0.00008	-0.00014	22.66290	2.05322	-23.29625	-0.05983	-0.00398	-0.00276	0.11605	0.00166	-0.00003	7.30814	2.21941	3.63588	0.13233	-0.02175	-0.00046	-0.05651	-0.00059	0.00013	5.92467	-73.39362	-8.83288	30.88343	109.21797	6.19887	-0.67250	-25.01326	15.58108	16.78795	-8.81411	-176.33797	0.00904	-0.00111	0.00080	-0.00036	0.00005	-0.00007	0.00000
5			0.04000	25.22511	6.56871	5.37167	-0.00989	0.00009	0.00172	0.01067	-0.00006	-0.00049	23.73617	2.25683	-23.20516	-0.06180	-0.00315	-0.00233	0.11087	0.00114	0.00003	7.51148	2.22238	3.75705	0.13943	-0.01465	-0.00096	-0.04260	-0.00031	0.00014	12.41584	-74.19191	0.58769	27.12691	101.21480	4.10845	-1.37255	-17.66721	8.19397	16.81869	-8.78676	-176.30345	0.00914	-0.00118	0.00090	-0.00044	0.00000	-0.00005	0.00000
6			0.05000	25.83293	7.02545	5.39921	-0.01002	0.00004	0.00172	0.01056	-0.00003	-0.00083	24.72501	2.43787	-23.14370	-0.06218	-0.00287	-0.00197	0.10343	0.00089	0.00013	7.65157	2.21734	3.80883	0.13325	-0.00817	-0.00178	-0.02789	-0.00022	0.00010	19.12860	-74.66563	9.51241	23.49427	94.13190	0.38423	-2.23284	-11.86874	3.37034	16.85322	-8.79160	-176.27516	0.00923	-0.00124	0.00092	-0.00052	-0.00006	-0.00003	0.00000
7			0.06000	26.41400	7.53634	5.51570	-0.01018	-0.00002	0.00170	0.01047	0.00001	-0.00110	25.64564	2.61128	-23.12805	-0.06213	-0.00277	-0.00156	0.09756	0.00076	0.00024	7.74862	2.20073	3.82706	0.11949	-0.00177	-0.00267	-0.01874	-0.00008	0.00009	25.19530	-74.97211	16.95567	20.83891	89.22626	-5.14729	-3.32644	-8.66244	2.38858	16.89037	-8.82596	-176.25412	0.00936	-0.00124	0.00084	-0.00058	-0.00010	-0.00000	0.00000
8			0.07000	26.97113	8.09307	5.70159	-0.01033	-0.00009	0.00168	0.01041	0.00007	-0.00130	26.52335	2.79857	-23.16845	-0.06270	-0.00239	-0.00090	0.09556	0.00064	0.00024	7.82957	2.16883	3.85428	0.10432	0.00591	-0.00325	-0.01608	0.00050	0.00025	29.98288	-75.20021	22.36044	19.75527	86.92804	-12.03510	-4.83859	-8.31492	5.35890	16.92825	-8.87694	-176.24573	0.00954	-0.00119	0.00064	-0.00062	-0.00010	0.00002	0.00000
9			0.08000	27.50977	8.68396	5.93364	-0.01047	-0.00018	0.00169	0.01042	0.00013	-0.00145	27.38527	3.02123	-23.26522	-0.06458	-0.00177	-0.00005	0.09844	0.00051	0.00002	7.92149	2.11587	3.92761	0.09098	0.01419	-0.00313	-0.01790	0.00202	0.00052	33.34251	-75.48844	25.77707	20.49346	87.13934	-19.33866	-7.08082	-10.45923	11.23194	16.96432	-8.92526	-176.25664	0.00974	-0.00109	0.00038	-0.00063	-0.00006	0.00002	0.00000
10			0.09000	28.03711	9.29905	6.19247	-0.01063	-0.00029	0.00175	0.01057	0.00021	-0.00161	28.25753	3.29517	-23.40701	-0.06783	-0.00132	0.00071	0.10657	0.00045	-0.00035	8.04721	2.03398	4.06718	0.07841	0.02052	-0.00198	-0.02144	0.00441	0.00053	35.57847	-76.16291	27.99206	23.06431	89.75204	-25.84519	-10.31027	-14.36523	17.94506	16.99541	-8.95315	-176.28998	0.00993	-0.00095	0.00012	-0.00058	-0.00000	0.00001	0.00000
11			0.10000	28.56220	9.93353	6.47056	-0.01086	-0.00041	0.00188	0.01096	0.00031	-0.00184	29.16782	3.62774	-23.57106	-0.07158	-0.00112	0.00128	0.11944	0.00046	-0.00070	8.22285	1.91529	4.26763	0.06144	0.02391	0.00034	-0.02289	0.00707	-0.00012	37.34895	-77.59474	30.28227	27.34467	95.00997	-30.28164	-14.62482	-19.33770	22.91155	17.01819	-8.95216	-176.34186	0.01004	-0.00083	-0.00006	-0.00046	0.00004	-0.00001	0.00000
12			0.11000	29.09293	10.59001	6.77507	-0.01122	-0.00056	0.00204	0.01163	0.00042	-0.00216	30.14956	4.01581	-23.72467	-0.07450	-0.00065	0.00193	0.13627	0.00033	-0.00107	8.46001	1.75402	4.49683	0.03383	0.02668	0.00365	-0.01655	0.00999	-0.00120	39.57056	-79.81143	33.68247	33.15299	103.59704	-31.44474	-20.02523	-25.12999	23.85509	17.03031	-8.92624	-176.40056	0.01004	-0.00076	-0.00012	-0.00027	0.00006	-0.00001	0.00000
13			0.12000	29.62995	11.27795	7.12209	-0.01174	-0.00073	0.00218	0.01246	0.00056	-0.00256	31.24620	4.44507	-23.82697	-0.07522	0.00053	0.00297	0.15571	-0.00032	-0.00142	8.77052	1.54667	4.70395	-0.00974	0.03187	0.00751	0.00613	0.01416	-0.00172	43.16547	-82.23473	38.39377	40.35025	116.57211	-28.45606	-26.50325	-32.15161	19.61610	17.03195	-8.88961	-176.44926	0.00992	-0.00075	-0.00006	-0.00006	0.00006	-0.00000	0.00000
14			0.13000	30.16138	12.00996	7.52798	-0.01245	-0.00093	0.00225	0.01318	0.00072	-0.00296	32.51410	4.89220	-23.83325	-0.07286	0.00238	0.00435	0.17561	-0.00169	-0.00142	9.17268	1.29127	4.83382	-0.07115	0.04089	0.01130	0.05752	0.02051	-0.00047	48.75422	-83.68316	43.85316	48.87458	135.05949	-21.23288	-34.01239	-41.34222	10.55136	17.02668	-8.86014	-176.47186	0.00970	-0.00082	0.00010	0.00008	0.00003	-0.00000	0.00000
15			0.14000	30.65981	12.79542	8.00458	-0.01333	-0.00116	0.00224	0.01334	0.00090	-0.00331	34.01967	5.33003	-23.70336	-0.06704	0.00452	0.00577	0.19170	-0.00368	-0.00065	9.69400	0.98707	4.84282	-0.14755	0.05383	0.01444	0.15388	0.02941	0.00290	56.67094	-82.53331	49.25933	58.48319	159.75909	-11.00599	-42.33947	-53.74201	-1.48487	17.02133	-8.85170	-176.45941	0.00940	-0.00093	0.00030	0.00009	-0.00002	-0.00001	0.00000
16			0.15000	31.07979	13.63713	8.56117	-0.01432	-0.00142	0.00216	0.01228	0.00110	-0.00358	35.83083	5.73305	-23.41665	-0.05802	0.00660	0.00688	0.19804	-0.00596	0.00082	10.36985	0.63535	4.71294	-0.23180	0.06935	0.01641	0.31137	0.04024	0.00736	67.23354	-77.02866	54.03596	68.39608	190.49596	-0.32027	-51.04593	-69.98421	-13.63616	17.02455	-8.86804	-176.41386	0.00904	-0.00105	0.00049	-0.00004	-0.00007	-0.00004	0.00000
17			0.16000	31.35765	14.53110	9.20967	-0.01536	-0.00173	0.00204	0.00927	0.00130	-0.00376	38.00404	6.08065	-22.98400	-0.04711	0.00804	0.00729	0.19067	-0.00766	0.00234	11.23747	0.24010	4.45784	-0.31331	0.08360	0.01675	0.53422	0.05057	0.01088	80.65014	-65.74219	57.92468	77.29765	225.95145	7.74858	-59.47059	-89.81676	-22.95043	17.04423	-8.90111	-176.34654	0.00862	-0.00114	0.00061	-0.00030	-0.00010	-0.00006	0.00000
18			0.17000	31.41818	15.46526	9.96701	-0.01636	-0.00209	0.00191	0.00385	0.00144	-0.00388	40.57150	6.35892	-22.45002	-0.03667	0.00809	0.00659	0.17311	-0.00764	0.00291	12.32608	-0.19026	4.11903	-0.37870	0.09254	0.01534	0.79764	0.05743	0.01164	96.51900	-48.11769	60.84806	83.73418	263.82895	10.24472	-66.76762	-111.96926	-26.91375	17.08619	-8.93461	-176.27277	0.00809	-0.00113	0.00061	-0.00064	-0.00009	-0.00006	0.00000
19			0.18000	31.18946	16.41577	10.85266	-0.01725	-0.00250	0.00178	-0.00385	0.00146	-0.00396	43.53441	6.56790	-21.88898	-0.02954	0.00628	0.00443	0.15919	-0.00545	0.00195	13.64865	-0.64134	3.76126	-0.41713	0.09342	0.01270	1.04864	0.05895	0.00944	113.55515	-24.93191	62.79548	86.71592	301.48245	4.69309	-72.23048	-134.49762	-23.69006	17.15638	-8.95137	-176.20531	0.00733	-0.00100	0.00050	-0.00102	-0.00004	-0.00005	0.00000
20			0.19000	30.62189	17.34656	11.88278	-0.01795	-0.00297	0.00173	-0.01294	0.00126	-0.00411	46.86686	6.73038	-21.39153	-0.02824	0.00283	0.00092	0.16991	-0.00206	0.00027	15.19950	-1.09486	3.46325	-0.42493	0.08464	0.00954	1.23020	0.05450	0.00569	129.83047	1.53386	63.74088	86.16969	336.63736	-9.95922	-75.74716	-155.36993	-12.97495	17.26522	-8.94268	-176.14618	0.00622	-0.00071	0.00029	-0.00139	-0.00000	-0.00003	0.00000
21			0.20000	29.70569	18.21429	13.06183	-0.01833	-0.00347	0.00177	-0.02181	0.00078	-0.00442	50.52750	6.88870	-21.03890	-0.03461	-0.00133	-0.00310	0.22781	0.00071	-0.00013	16.95730	-1.53328	3.29549	-0.40159	0.06800	0.00641	1.29409	0.04527	0.00226	143.07471	27.80498	63.34845	82.97217	367.80396	-32.41039	-77.78520	-172.89070	3.38226	17.43178	-8.91580	-176.07898	0.00462	-0.00026	0.00001	-0.00159	-0.00000	-0.00000	0.00000
22			0.21000	28.48267	18.97609	14.36931	-0.01823	-0.00396	0.00195	-0.02848	0.00005	-0.00492	54.47133	7.08969	-20.87741	-0.04897	-0.00508	-0.00614	0.34678	0.00167	0.00168	18.88771	-1.94280	3.29915	-0.34750	0.04901	0.00386	1.20800	0.03417	0.00026	150.77789	50.12299	60.54929	78.71424	394.31931	-59.21848	-78.94721	-185.90115	22.12674	17.68679	-8.89712	-175.96581	0.00248	0.00031	-0.00033	-0.00128	0.00003	0.00009	0.00000
23			0.22000	27.04620	19.59739	15.74465	-0.01749	-0.00432	0.00225	-0.03132	-0.00073	-0.00543	58.65726	7.36819	-20.90458	-0.06990	-0.00783	-0.00679	0.52494	0.00113	0.00385	20.94694	-2.31451	3.47987	-0.26645	0.03336	0.00236	0.97204	0.02449	-0.00047	150.29175	65.79740	53.58644	75.48047	416.17899	-85.85036	-79.78521	-193.98427	39.93093	18.07270	-8.92863	-175.75339	-0.00013	0.00097	-0.00071	0.00010	0.00028	0.00030	0.00000
24			0.23000	25.52499	20.05660	17.08081	-0.01602	-0.00440	0.00264	-0.02991	-0.00127	-0.00562	63.05209	7.73544	-21.06711	-0.09421	-0.00977	-0.00467	0.74191	0.00027	0.00360	23.08866	-2.64710	3.81359	-0.16766	0.02279	0.00190	0.62746	0.01766	-0.00077	139.23056	74.25006	40.88785	75.45060	433.85648	-107.85519	-80.87016	-197.52161	54.20910	18.63793	-9.05718	-175.38670	-0.00295	0.00161	-0.00112	0.00310	0.00093	0.00072	0.00000
25			0.24000	24.05558	20.34553	18.23632	-0.01389	-0.00412	0.00307	-0.02522	-0.00139	-0.00501	67.63177	8.17264	-21.27211	-0.11776	-0.01181	-0.00148	0.96360	0.00017	0.00124	25.27122	-2.94908	4.25663	-0.06470	0.01254	0.00135	0.24399	0.01021	-0.00070	116.36885	76.88949	22.55366	79.93669	448.16003	-122.03074	-82.57114	-197.34518	63.26657	19.42348	-9.31618	-174.82709	-0.00553	0.00208	-0.00154	0.00766	0.00190	0.00136	0.00000
26			0.25000	22.75565	20.46655	19.07046	-0.01137	-0.00348	0.00336	-0.01895	-0.00116	-0.00327	72.37915	8.63040	-21.41630	-0.13673	-0.01457	-0.00027	1.15370	0.00149	0.00020	27.45853	-3.23614	4.75453	0.02838	-0.00433	-0.00102	-0.10614	-0.00365	0.00055	82.75491	75.86370	1.62610	88.33859	460.02850	-127.42506	-84.60233	-194.09750	66.14737	20.44069	-9.70305	-174.06821	-0.00725	0.00225	-0.00196	0.01221	0.00270	0.00215	0.00000
27			0.26000	21.70829	20.42664	19.49179	-0.00877	-0.00260	0.00332	-0.01263	-0.00083	-0.00083	77.27762	9.03896	-21.42532	-0.14837	-0.01740	-0.00305	1.28211	0.00434	0.00175	29.61338	-3.52444	5.24834	0.10454	-0.02956	-0.00597	-0.38057	-0.02504	0.00269	42.48737	72.65365	-16.15166	98.03071	470.12921	-125.70000	-86.00217	-187.60498	62.71063	21.63990	-10.15970	-173.14301	-0.00744	0.00204	-0.00231	0.01357	0.00269	0.00294	0.00000
28			0.27000	20.95708	20.23415	19.49798	-0.00636	-0.00165	0.00283	-0.00726	-0.00055	0.00113	82.30218	9.33031	-21.28392	-0.15174	-0.01895	-0.00909	1.33361	0.00737	0.00295	31.68703	-3.82697	5.68453	0.16795	-0.05639	-0.01162	-0.57890	-0.04662	0.00340	2.43197	67.49929	-24.78138	105.66904	478.31799	-120.32880	-85.92578	-176.67574	54.10149	22.87472	-10.56484	-172.12033	-0.00549	0.00150	-0.00252	0.00894	0.00174	0.00358	0.00000
29			0.28000	20.50630	19.90384	19.18225	-0.00427	-0.00081	0.00194	-0.00338	-0.00032	0.00165	87.41195	9.46307	-21.03450	-0.14756	-0.01845	-0.01540	1.30817	0.00881	0.00109	33.61522	-4.15695	6.03292	0.22650	-0.07504	-0.01472	-0.71047	-0.06053	0.00159	-29.78319	60.08747	-21.52678	109.33025	483.37167	-114.75170	-84.47830	-159.68810	42.86372	23.87649	-10.74848	-171.09579	-0.00096	0.00087	-0.00249	0.00087	0.00057	0.00382	0.00000
30			0.29000	20.32213	19.46458	18.69612	-0.00254	-0.00018	0.00082	-0.00111	-0.00009	0.00086	92.54951	9.43386	-20.74033	-0.13754	-0.01652	-0.01861	1.21689	0.00865	-0.00278	35.32587	-4.53085	6.30088	0.27914	-0.08082	-0.01407	-0.75663	-0.06640	-0.00080	-48.90798	50.97922	-8.98308	109.88685	483.36957	-110.50964	-82.60580	-136.02982	31.89083	24.26118	-10.54221	-170.18044	0.00620	0.00037	-0.00200	0.00309	-0.00006	0.00315	0.00000
31			0.30000	20.33508	18.95941	18.18579	-0.00113	0.00025	-0.00033	-0.00018	0.00014	-0.00034	97.64698	9.26474	-20.43783	-0.12366	-0.01453	-0.01760	1.07753	0.00845	-0.00568	36.75985	-4.96493	6.52582	0.31527	-0.07714	-0.01192	-0.69550	-0.06852	-0.00209	-54.05656	42.39499	6.21873	110.08889	476.59564	-106.90025	-81.26842	-107.39957	22.95801	23.59361	-9.85754	-169.49181	0.01526	0.00005	-0.00085	0.03885	-0.00006	0.00122	0.00000
32			0.31000	20.44542	18.43519	17.74583	0.00000	0.00049	-0.00130	0.00000	0.00031	-0.00119	102.63303	8.97955	-20.12026	-0.10826	-0.01344	-0.01386	0.91473	0.00937	-0.00616	37.89224	-5.46865	6.75032	0.32619	-0.06987	-0.01046	-0.55142	-0.06944	-0.00260	-48.26207	37.51826	17.21618	112.21043	462.08524	-102.50739	-80.82804	-77.62505	16.35416	21.52073	-8.74969	-169.14874	-0.10708	-0.01345	-0.00893	-0.53159	0.02567	0.00853	0.00263
33			0.32000	20.53860	17.92591	17.40977	0.00088	0.00063	-0.00196	0.00009	0.00040	-0.00149	107.43475	8.59525	-19.75597	-0.09414	-0.01339	-0.00959	0.75769	0.01184	-0.00485	38.74173	-6.04058	7.00207	0.31014	-0.06220	-0.00988	-0.38343	-0.06878	-0.00288	-36.90083	39.19597	20.26781	116.77819	439.39166	-96.72727	-80.96712	-51.22049	11.47000	17.94845	-7.40262	-169.25826	-0.30206	-0.02582	-0.02599	-2.18155	0.06281	0.00293	0.01310
34			0.33000	20.51026	17.43612	17.15978	0.00158	0.00070	-0.00227	0.00053	0.00047	-0.00150	111.97587	8.12852	-19.31084	-0.08305	-0.01373	-0.00661	0.62383	0.01525	-0.00326	39.36418	-6.66803	7.28476	0.27081	-0.05508	-0.00933	-0.24341	-0.06528	-0.00304	-25.64917	48.81383	15.78255	122.54176	408.62347	-89.98290	-80.86740	-31.92138	7.32449	13.16031	-6.02464	-169.87866	-0.68685	-0.07883	0.01510	-6.00895	0.20195	0.01415	0.09430
35			0.34000	20.28842	16.94078	16.94825	0.00216	0.00075	-0.00229	0.00150	0.00054	-0.00149	116.18150	7.60273	-18.76803	-0.07420	-0.01311	-0.00607	0.50869	0.01726	-0.00252	39.83702	-7.32940	7.57731	0.21729	-0.04858	-0.00765	-0.15238	-0.05816	-0.00285	-17.99715	65.47635	7.01355	126.53516	371.04700	-82.95222	-79.36608	-21.65064	2.85787	7.74843	-4.75552	-170.97716	-1.24226	-0.05966	0.05807	-11.47488	0.13876	0.11155	0.18483
36			0.35000	19.84046	16.40564	16.72925	0.00266	0.00077	-0.00217	0.00289	0.00061	-0.00153	119.98621	7.04738	-18.14775	-0.06550	-0.01043	-0.00811	0.40036	0.01487	-0.00250	40.23675	-7.99654	7.83934	0.16029	-0.04120	-0.00299	-0.10009	-0.04605	-0.00132	-14.16069	86.10169	-2.11135	124.90517	329.10046	-75.71945	-74.98187	-19.73965	-2.81741	2.36286	-3.66448	-172.43028	-1.52342	0.09054	0.12798	-13.39286	-0.16587	0.33503	0.19573
37			0.36000	19.17129	15.80612	16.48163	0.00298	0.00073	-0.00202	0.00431	0.00067	-0.00157	123.34102	6.49484	-17.51117	-0.05535	-0.00578	-0.01154	0.29431	0.00802	-0.00252	40.61257	-8.63507	8.02157	0.10821	-0.02970	0.00666	-0.06577	-0.02771	0.00350	-12.31485	106.55713	-8.22243	114.85737	285.49652	-67.83294	-65.99965	-22.85827	-10.02247	-2.52949	-2.78573	-174.07408	-1.54967	0.21637	0.17212	-12.04581	-0.26559	0.50607	0.08779
38			0.37000	18.32207	15.12914	16.21214	0.00300	0.00061	-0.00189	0.00509	0.00064	-0.00156	126.21777	5.98012	-16.94098	-0.04358	-0.00091	-0.01399	0.19646	0.00109	-0.00239	40.96804	-9.20132	8.07976	0.06697	-0.00923	0.02332	-0.03828	-0.00596	0.01386	-10.62201	122.80248	-8.91155	96.37115	242.37187	-59.13666	-50.98560	-26.09128	-17.94502	-6.71360	-2.12799	-175.74588	-1.39990	0.24077	0.09707	-9.15902	-0.16075	0.27979	0.00191
39			0.38000	17.36980	14.36976	15.94057	0.00267	0.00040	-0.00173	0.00476	0.00047	-0.00147	128.61377	5.53973	-16.50748	-0.03154	0.00138	-0.01281	0.11731	-0.00124	-0.00197	41.26249	-9.64079	7.99193	0.04092	0.02434	0.04792	-0.01861	0.00686	0.02873	-8.64827	131.61319	-3.32931	72.61164	200.85530	-50.41486	-29.90489	-25.05891	-24.45302	-10.15341	-1.66439	-177.27251	-1.27996	0.18896	0.03823	-6.80939	-0.05337	0.09376	0.04412
40			0.39000	16.41645	13.53503	15.67745	0.00215	0.00012	-0.00140	0.00362	0.00016	-0.00120	130.54968	5.20821	-16.23605	-0.02137	-0.00118	-0.00648	0.06348	0.00067	-0.00077	41.43811	-9.89722	7.77185	0.03081	0.07147	0.07889	-0.00744	-0.00738	0.03991	-7.68198	131.27417	7.25039	48.71782	160.70462	-43.36821	-5.15986	-17.68567	-26.97061	-12.89524	-1.34134	-178.45895	-1.28877	0.16840	0.07106	-5.40606	-0.02124	0.12153	0.12437
41			0.40000	15.56502	12.65233	15.40903	0.00177	-0.00012	-0.00074	0.00255	-0.00017	-0.00066	132.05602	5.01676	-16.09303	-0.01482	-0.00892	0.00460	0.03342	0.00247	0.00001	41.45049	-9.93557	7.47117	0.03217	0.12754	0.11160	0.00152	-0.05524	0.03496	-9.89972	122.06552	19.77342	29.46613	120.31534	-39.96547	18.73775	-4.19744	-24.00959	-15.00867	-1.11094	-179.15181	-1.33705	0.19048	0.12236	-4.26089	-0.02789	0.10141	0.14018
42			0.41000	14.89213	11.77124	15.09901	0.00188	-0.00023	0.00026	0.00211	-0.00030	0.00025	133.15440	4.99542	-15.99939	-0.01210	-0.01993	0.01815	0.01872	0.00100	-0.00423	41.27976	-9.76260	7.16551	0.03742	0.18366	0.13992	0.01402	-0.11772	0.00800	-16.77757	106.19908	30.64540	17.13020	77.71381	-41.41128	37.09830	13.67882	-16.02918	-16.56631	-0.95037	-179.33350	-1.39876	0.21008	0.15277	-3.21563	-0.04694	0.00888	0.13252
43			0.42000	14.42920	10.95246	14.70661	0.00261	-0.00017	0.00143	0.00207	-0.00019	0.00153	133.84921	5.17254	-15.86702	-0.01220	-0.03142	0.03144	0.01007	-0.00367	-0.01813	40.92944	-9.42656	6.93055	0.03888	0.23057	0.15885	0.02702	-0.16213	-0.03297	-27.75852	87.29799	37.09225	10.91036	32.12413	-47.14407	47.23895	33.02255	-5.24845	-17.64368	-0.85458	-179.14346	-1.43605	0.20206	0.16845	-2.20804	-0.05095	-0.06761	0.13836
44			0.43000	14.15709	10.24675	14.20877	0.00376	0.00003	0.00256	0.00201	0.00003	0.00302	134.13380	5.56488	-15.63727	-0.01446	-0.04148	0.04291	0.00125	-0.01025	-0.04134	40.42578	-8.99781	6.81425	0.03292	0.26308	0.16695	0.03154	-0.16952	-0.07060	-40.04862	69.51797	37.84544	8.15761	-15.14111	-54.55894	49.16420	50.20831	5.09945	-18.32051	-0.81625	-178.80827	-1.43543	0.17368	0.17480	-1.30117	-0.03462	-0.08521	0.12858
45			0.44000	14.01357	9.67846	13.61604	0.00498	0.00032	0.00358	0.00199	0.00019	0.00445	134.00516	6.16335	-15.30100	-0.01944	-0.04968	0.05247	-0.01248	-0.01787	-0.06833	39.81421	-8.55022	6.82111	0.02090	0.28106	0.16583	0.02352	-0.14415	-0.08984	-49.68727	56.29761	32.94254	6.11741	-60.90821	-59.99353	44.59131	62.08129	11.96699	-18.67385	-0.81259	-178.54169	-1.40979	0.14513	0.17577	-0.55627	-0.01412	-0.04889	0.11161
46			0.45000	13.91155	9.24517	12.97453	0.00593	0.00062	0.00455	0.00238	0.00023	0.00551	133.47951	6.92684	-14.89566	-0.02810	-0.05637	0.06071	-0.03685	-0.02611	-0.09199	39.15132	-8.14915	6.91728	0.00760	0.28737	0.15829	0.00896	-0.10160	-0.08643	-53.16990	49.29982	23.10845	2.85865	-101.09495	-60.47737	35.76090	66.92181	13.89672	-18.76791	-0.81191	-178.47069	-1.35276	0.11514	0.16759	0.02818	0.00017	0.01047	0.09486
47			0.46000	13.76029	8.93039	12.35524	0.00642	0.00092	0.00556	0.00341	0.00020	0.00590	132.60239	7.79097	-14.48823	-0.04092	-0.06209	0.06817	-0.07620	-0.03498	-0.10639	38.49641	-7.84150	7.05344	-0.00327	0.28558	0.14670	-0.00367	-0.05652	-0.06674	-48.66898	48.16295	9.24676	-2.68736	-131.95071	-54.81171	24.92338	64.66294	11.56712	-18.65090	-0.79114	-178.60999	-1.26848	0.09300	0.15238	0.45819	0.00564	0.05492	0.07596
48			0.47000	13.48337	8.71863	11.83579	0.00644	0.00122	0.00665	0.00485	0.00012	0.00532	131.44679	8.68200	-14.15531	-0.05738	-0.06706	0.07492	-0.12935	-0.04455	-0.10743	37.90303	-7.64774	7.18650	-0.01126	0.27799	0.13237	-0.01101	-0.01912	-0.04113	-36.56360	50.99018	-7.67725	-10.86318	-151.28589	-43.31155	14.27626	56.72112	6.84923	-18.35958	-0.74610	-178.88432	-1.16075	0.08177	0.13347	0.74242	0.00585	0.06684	0.05472
49			0.48000	13.03169	8.60439	11.47962	0.00606	0.00153	0.00780	0.00618	0.00001	0.00357	130.09811	9.52710	-13.96547	-0.07647	-0.07107	0.08039	-0.18969	-0.05440	-0.09332	37.40768	-7.56111	7.28772	-0.01706	0.26599	0.11653	-0.01344	0.00439	-0.01807	-19.21036	55.16593	-26.38302	-21.30203	-159.23360	-27.18226	5.73208	45.63747	1.40117	-17.92534	-0.68828	-179.18057	-1.03133	0.07520	0.11039	0.88841	0.00354	0.05083	0.03975
50			0.49000	12.39149	8.59061	11.32058	0.00543	0.00184	0.00890	0.00693	-0.00016	0.00080	128.63515	10.26397	-13.96545	-0.09682	-0.07343	0.08342	-0.24836	-0.06323	-0.06616	37.02049	-7.55528	7.34037	-0.02012	0.25031	0.10088	-0.01207	0.01241	-0.00144	-0.11359	58.17720	-44.87430	-32.91266	-157.95042	-8.40811	0.42101	34.26946	-3.97230	-17.37875	-0.63440	-179.40295	-0.89868	0.06724	0.08876	0.92491	0.00053	0.02631	0.03160
51			0.50000	11.58765	8.67817	11.35652	0.00473	0.00216	0.00982	0.00692	-0.00040	-0.00237	127.12154	10.85168	-14.16948	-0.11690	-0.07361	0.08310	-0.29766	-0.06924	-0.03322	36.72653	-7.59705	7.33551	-0.01894	0.23140	0.08683	-0.00852	0.00806	0.00898	17.08218	58.32466	-60.38088	-44.00089	-150.56796	10.30202	-1.62835	24.84002	-9.17217	-16.74969	-0.59430	-179.50734	-0.78746	0.06187	0.06985	0.90418	-0.00200	0.00702	0.02518
52			0.51000	10.67887	8.85374	11.55191	0.00413	0.00249	0.01045	0.00636	-0.00068	-0.00504	125.60590	11.27834	-14.55562	-0.13504	-0.07169	0.07946	-0.33269	-0.07101	-0.00401	36.49544	-7.65853	7.26876	-0.01275	0.20921	0.07438	-0.00456	-0.00289	0.01515	29.50748	55.11326	-70.07413	-52.70572	-140.31218	26.26268	-1.24080	18.57471	-14.51433	-16.06407	-0.56457	-179.50243	-0.71144	0.05562	0.05067	0.87319	-0.00402	-0.00279	0.02077
53			0.52000	9.74403	9.08620	11.84840	0.00373	0.00280	0.01078	0.00559	-0.00090	-0.00652	124.12160	11.55871	-15.07284	-0.14953	-0.06811	0.07344	-0.35262	-0.06802	0.01561	36.28995	-7.72338	7.13689	-0.00272	0.18328	0.06210	-0.00091	-0.01504	0.01867	35.71666	49.15882	-72.30726	-57.65926	-129.99370	38.13509	0.54653	16.03265	-20.65359	-15.34245	-0.53139	-179.42381	-0.65806	0.05007	0.03155	0.83829	-0.00583	-0.00468	0.01835
54			0.53000	8.86158	9.33496	12.18060	0.00360	0.00308	0.01081	0.00487	-0.00100	-0.00661	122.68256	11.71862	-15.65899	-0.15949	-0.06354	0.06631	-0.36133	-0.06088	0.02560	36.06797	-7.78667	6.93254	0.00870	0.15431	0.04888	0.00330	-0.02490	0.01998	35.90297	41.80090	-67.41290	-58.46995	-121.54961	46.45395	2.97829	17.32203	-28.26391	-14.60250	-0.48028	-179.30356	-0.61564	0.04686	0.01831	0.79462	-0.00777	-0.00364	0.01851
55			0.54000	8.08969	9.56188	12.49195	0.00373	0.00332	0.01061	0.00427	-0.00093	-0.00561	121.28489	11.77982	-16.25817	-0.16534	-0.05876	0.05933	-0.36422	-0.05121	0.02909	35.78785	-7.84953	6.64494	0.01806	0.12567	0.03528	0.00879	-0.03091	0.01870	31.51080	34.65158	-57.30298	-55.60683	-115.60777	52.48296	5.63798	21.88216	-37.25677	-13.86119	-0.40442	-179.15570	-0.58376	0.04362	0.01207	0.74684	-0.00935	-0.00285	0.02325
56			0.55000	7.45647	9.73709	12.74354	0.00406	0.00350	0.01027	0.00375	-0.00067	-0.00405	119.92000	11.75798	-16.82717	-0.16799	-0.05428	0.05336	-0.36319	-0.04073	0.02908	35.41935	-7.91262	6.26886	0.02248	0.10081	0.02239	0.01415	-0.03308	0.01448	24.59502	29.13703	-44.44482	-50.02383	-111.50454	56.85835	8.28095	28.49096	-46.35247	-13.13424	-0.30614	-178.98216	-0.56019	0.03973	0.01270	0.69665	-0.01007	-0.00344	0.03299
57			0.56000	6.96050	9.83999	12.91771	0.00451	0.00363	0.00985	0.00328	-0.00028	-0.00241	118.58788	11.66834	-17.33689	-0.16823	-0.05025	0.04870	-0.35598	-0.03078	0.02737	34.95203	-7.97195	5.81492	0.02114	0.08156	0.01095	0.01640	-0.03227	0.00798	17.22517	26.14542	-31.17135	-42.85273	-107.74577	59.35060	10.69170	35.62953	-53.36532	-12.43423	-0.19167	-178.78737	-0.54383	0.03301	0.01931	0.64699	-0.00919	-0.00559	0.04371
58			0.57000	6.57726	9.86013	13.01574	0.00496	0.00368	0.00939	0.00290	0.00018	-0.00103	117.30458	11.52928	-17.77129	-0.16664	-0.04660	0.04521	-0.33842	-0.02216	0.02468	34.39823	-8.01839	5.31568	0.01601	0.06812	0.00161	0.01427	-0.02957	0.00119	10.95836	25.91246	-19.38366	-35.11562	-102.54082	59.26766	12.63988	41.76219	-55.85709	-11.76967	-0.06569	-178.58975	-0.53662	0.02599	0.02879	0.60332	-0.00752	-0.00762	0.05149
59			0.58000	6.26855	9.79764	13.05145	0.00532	0.00367	0.00891	0.00268	0.00064	-0.00005	116.10358	11.36314	-18.12493	-0.16370	-0.04313	0.04226	-0.30723	-0.01525	0.02114	33.79255	-8.03993	4.82480	0.01036	0.05927	-0.00501	0.00984	-0.02561	-0.00330	6.66645	28.05470	-10.27890	-27.62575	-94.32046	55.99929	13.94436	45.61642	-52.10392	-11.14544	0.07097	-178.42276	-0.53301	0.01749	0.03891	0.56058	-0.00507	-0.00692	0.05442
60			0.59000	5.99395	9.66116	13.04534	0.00551	0.00358	0.00842	0.00266	0.00103	0.00049	115.03017	11.19332	-18.40135	-0.15979	-0.03972	0.03928	-0.26198	-0.01015	0.01695	33.18346	-8.02609	4.40514	0.00739	0.05386	-0.00816	0.00691	-0.02088	-0.00394	4.60894	31.74487	-4.18080	-20.97387	-82.21759	49.49662	14.54868	46.46273	-41.92832	-10.56465	0.22019	-178.32561	-0.52865	0.01200	0.04331	0.51449	-0.00340	-0.00134	0.04828
61			0.60000	5.72055	9.46401	13.01913	0.00552	0.00343	0.00794	0.00277	0.00129	0.00068	114.13086	11.03974	-18.61054	-0.15522	-0.03653	0.03623	-0.20593	-0.00673	0.01265	32.62156	-7.97144	4.11211	0.00749	0.05125	-0.00781	0.00638	-0.01586	-0.00186	4.46203	36.02790	-0.74609	-15.50310	-66.43153	40.45372	14.58578	44.21647	-26.79343	-10.03034	0.38301	-178.32846	-0.51924	0.01200	0.04197	0.46091	-0.00328	0.00629	0.03610
62			0.61000	5.42763	9.22152	12.98985	0.00536	0.00323	0.00747	0.00291	0.00143	0.00065	113.44025	10.91487	-18.76593	-0.15032	-0.03384	0.03345	-0.14567	-0.00467	0.00905	32.14788	-7.87562	3.97954	0.00858	0.05049	-0.00508	0.00616	-0.01103	0.00016	5.46637	40.05619	0.63659	-11.47439	-48.27259	30.39773	14.48242	39.43187	-9.45296	-9.54637	0.55737	-178.44035	-0.50849	0.01420	0.03905	0.40355	-0.00370	0.01264	0.02363
63			0.62000	5.10691	8.94987	12.96681	0.00509	0.00300	0.00698	0.00299	0.00144	0.00051	112.96851	10.81854	-18.88516	-0.14529	-0.03175	0.03118	-0.08887	-0.00373	0.00689	31.78429	-7.74008	4.00915	0.00936	0.05065	-0.00106	0.00525	-0.00726	0.00030	6.88904	43.11573	0.52565	-9.30176	-29.69629	21.56866	14.86088	33.10943	6.67570	-9.11754	0.73783	-178.64484	-0.50140	0.01916	0.03551	0.34596	-0.00471	0.01595	0.01137
64			0.63000	4.75975	8.66643	12.95489	0.00476	0.00274	0.00649	0.00297	0.00133	0.00030	112.69681	10.73444	-18.99312	-0.14036	-0.03017	0.02940	-0.04183	-0.00373	0.00664	31.53003	-7.56620	4.16869	0.01072	0.05207	0.00416	0.00441	-0.00554	-0.00193	8.41561	44.57301	-0.74113	-9.41663	-12.61309	16.17394	16.09963	26.40183	18.51686	-8.74956	0.91689	-178.90382	-0.49109	0.02538	0.03330	0.28308	-0.00588	0.01654	0.00044
65			0.64000	4.39360	8.39056	12.95962	0.00442	0.00249	0.00602	0.00284	0.00114	0.00003	112.58336	10.63431	-19.11993	-0.13569	-0.02885	0.02792	-0.00763	-0.00452	0.00826	31.36508	-7.35770	4.40211	0.01326	0.05600	0.01083	0.00384	-0.00634	-0.00602	10.12420	43.94971	-2.97649	-11.91433	1.60610	15.29799	17.98611	20.31169	24.38016	-8.44864	1.08667	-179.16721	-0.48274	0.03080	0.03292	0.21949	-0.00671	0.01504	-0.00527
66			0.65000	4.01929	8.14187	12.98939	0.00412	0.00228	0.00562	0.00264	0.00091	-0.00029	112.57684	10.49046	-19.29449	-0.13133	-0.02766	0.02674	0.01409	-0.00590	0.01107	31.25959	-7.12378	4.64841	0.01667	0.06354	0.01876	0.00344	-0.00953	-0.01044	12.13961	41.19061	-5.94990	-16.30794	12.30521	18.23877	19.78382	15.42382	24.53562	-8.21958	1.24094	-179.38486	-0.48094	0.03522	0.03319	0.15904	-0.00728	0.01123	-0.00595
67			0.66000	3.64785	7.93596	13.05230	0.00389	0.00211	0.00529	0.00241	0.00068	-0.00064	112.63095	10.29008	-19.53476	-0.12738	-0.02667	0.02604	0.02598	-0.00750	0.01414	31.18563	-6.87960	4.86178	0.02060	0.07474	0.02725	0.00323	-0.01425	-0.01346	14.34732	36.81346	-9.25337	-21.48647	19.45825	22.89578	20.59939	11.86284	20.87849	-8.06235	1.37665	-179.51726	-0.48128	0.03902	0.03380	0.10316	-0.00778	0.00562	-0.00473
68			0.67000	3.28840	7.77997	13.15184	0.00374	0.00200	0.00503	0.00218	0.00049	-0.00095	112.71308	10.04033	-19.84048	-0.12403	-0.02598	0.02593	0.03107	-0.00894	0.01666	31.12437	-6.64381	5.02208	0.02546	0.08825	0.03550	0.00339	-0.01854	-0.01427	16.44980	31.71210	-12.31607	-26.01950	23.36396	26.95598	19.75736	9.60149	15.84634	-7.97043	1.49401	-179.54137	-0.47826	0.04433	0.03444	0.05530	-0.00874	-0.00099	-0.00062
69			0.68000	2.94718	7.67097	13.28549	0.00367	0.00195	0.00481	0.00199	0.00033	-0.00118	112.80316	9.76332	-20.19294	-0.12141	-0.02559	0.02621	0.03136	-0.00981	0.01800	31.06441	-6.43539	5.13345	0.03136	0.10131	0.04252	0.00410	-0.01959	-0.01319	18.07171	26.79514	-14.57427	-28.63079	24.29811	28.97899	17.02544	8.75976	11.30916	-7.93173	1.59591	-179.45317	-0.47038	0.05119	0.03459	0.01936	-0.01020	-0.00735	0.00694
70			0.69000	2.62816	7.59827	13.44427	0.00367	0.00193	0.00461	0.00183	0.00023	-0.00128	112.88663	9.48514	-20.56104	-0.11967	-0.02541	0.02655	0.02749	-0.00983	0.01786	30.99612	-6.27067	5.21338	0.03725	0.11074	0.04727	0.00565	-0.01560	-0.01097	18.73928	22.72979	-15.66024	-28.58169	22.40852	28.81148	12.72777	9.59372	7.96741	-7.93101	1.68666	-179.26868	-0.45528	0.06276	0.03346	-0.00282	-0.01276	-0.01177	0.01675
71			0.70000	2.33373	7.54784	13.61234	0.00374	0.00194	0.00445	0.00170	0.00018	-0.00124	112.94777	9.22560	-20.91082	-0.11874	-0.02524	0.02657	0.01954	-0.00889	0.01634	30.90666	-6.16003	5.27923	0.04096	0.11417	0.04892	0.00815	-0.00779	-0.00821	18.04893	19.86180	-15.45658	-25.92442	17.96114	27.25610	7.70886	12.17323	5.48796	-7.95163	1.77099	-179.02141	-0.43480	0.07697	0.03109	-0.01142	-0.01587	-0.01316	0.02558
72			0.71000	2.06524	7.50563	13.77057	0.00383	0.00198	0.00436	0.00158	0.00017	-0.00108	112.96988	8.99344	-21.21589	-0.11834	-0.02496	0.02632	0.00822	-0.00721	0.01417	30.78169	-6.10480	5.33904	0.04041	0.11175	0.04736	0.01083	0.00019	-0.00525	15.93742	18.22865	-14.05989	-21.43527	11.68763	25.39461	3.05474	16.02974	3.13065	-7.97701	1.85352	-178.75531	-0.41586	0.09362	0.02833	-0.00880	-0.01930	-0.01179	0.03272
73			0.72000	1.82308	7.45981	13.90153	0.00390	0.00204	0.00434	0.00146	0.00019	-0.00082	112.94071	8.78686	-21.46314	-0.11815	-0.02465	0.02626	-0.00478	-0.00521	0.01220	30.61140	-6.09671	5.38999	0.03590	0.10640	0.04362	0.01239	0.00518	-0.00247	12.63589	17.61250	-11.80835	-16.14250	4.72843	24.03094	-0.29118	20.22882	0.40096	-7.99220	1.93875	-178.51614	-0.40482	0.10541	0.02663	0.00187	-0.02144	-0.00893	0.04001
74			0.73000	1.60628	7.40373	13.99210	0.00393	0.00210	0.00441	0.00135	0.00023	-0.00049	112.85675	8.59747	-21.65137	-0.11791	-0.02444	0.02689	-0.01717	-0.00319	0.01087	30.39514	-6.11988	5.42369	0.02967	0.10253	0.03958	0.01225	0.00668	-0.00036	8.47108	17.62914	-9.26486	-10.82017	-1.72813	23.29006	-1.89032	23.74891	-2.45336	-7.98562	2.03091	-178.34232	-0.40193	0.10932	0.02606	0.01780	-0.02177	-0.00521	0.04540
75			0.74000	1.41220	7.33759	14.03438	0.00392	0.00216	0.00453	0.00125	0.00026	-0.00013	112.72565	8.41792	-21.78456	-0.11745	-0.02430	0.02827	-0.02631	-0.00136	0.00997	30.14340	-6.15585	5.43707	0.02327	0.10286	0.03657	0.01050	0.00601	0.00061	3.90340	17.83616	-7.06152	-5.95371	-6.60199	22.45881	-1.90388	25.66265	-4.33079	-7.95048	2.13292	-178.25745	-0.40160	0.10703	0.02693	0.03591	-0.02078	-0.00108	0.04634
76			0.75000	1.23639	7.26744	14.02819	0.00387	0.00223	0.00470	0.00116	0.00026	0.00022	112.56819	8.24932	-21.86880	-0.11660	-0.02410	0.03004	-0.02955	0.00006	0.00894	29.87976	-6.18748	5.44081	0.01670	0.10708	0.03482	0.00738	0.00456	0.00014	-0.36603	17.80655	-5.69609	-2.06959	-8.93126	20.42850	-0.78894	25.13609	-3.85562	-7.88582	2.24488	-178.26613	-0.39741	0.10462	0.02658	0.05210	-0.01965	0.00297	0.04068
77			0.76000	1.07375	7.20245	13.98296	0.00379	0.00228	0.00487	0.00109	0.00023	0.00048	112.41658	8.10210	-21.91413	-0.11543	-0.02382	0.03187	-0.02567	0.00078	0.00739	29.63914	-6.20039	5.45768	0.01049	0.11309	0.03404	0.00394	0.00311	-0.00186	-3.53418	17.22078	-5.36796	0.21503	-8.22175	16.57399	1.02401	21.76909	-0.37508	-7.79629	2.36358	-178.35468	-0.38388	0.10276	0.02334	0.06217	-0.01844	0.00532	0.03069
78			0.77000	0.91982	7.15106	13.91638	0.00371	0.00234	0.00502	0.00103	0.00017	0.00058	112.30383	7.98943	-21.93619	-0.11397	-0.02354	0.03358	-0.01606	0.00066	0.00542	29.45715	-6.18389	5.51145	0.00656	0.11907	0.03419	0.00171	0.00189	-0.00504	-4.94315	16.00872	-5.92794	0.47882	-4.94753	11.34898	3.18029	16.02062	5.43208	-7.69059	2.48396	-178.49704	-0.36147	0.10004	0.01833	0.06449	-0.01702	0.00538	0.02178
79			0.78000	0.77115	7.11706	13.85066	0.00365	0.00240	0.00515	0.00098	0.00011	0.00049	112.24937	7.91857	-21.95492	-0.11244	-0.02341	0.03521	-0.00440	-0.00021	0.00356	29.35652	-6.13318	5.61451	0.00671	0.12433	0.03536	0.00085	0.00080	-0.00873	-4.26391	14.36809	-6.98075	-1.24494	-0.49640	6.08172	5.27127	9.15998	11.86974	-7.57848	2.60167	-178.66194	-0.33854	0.09785	0.01605	0.06130	-0.01584	0.00489	0.01627
80			0.79000	0.62519	7.09825	13.80775	0.00362	0.00247	0.00528	0.00094	0.00006	0.00022	112.25150	7.88628	-21.99017	-0.11111	-0.02363	0.03713	0.00516	-0.00160	0.00243	29.33933	-6.05145	5.76303	0.01143	0.12947	0.03748	0.00003	-0.00010	-0.01213	-1.68657	12.60680	-8.10974	-4.36789	3.42157	2.30587	6.78945	2.78598	17.03917	-7.46850	2.71392	-178.81889	-0.32266	0.09547	0.01566	0.05576	-0.01494	0.00418	0.01141
81			0.80000	0.48031	7.08896	13.80335	0.00363	0.00257	0.00544	0.00090	0.00003	-0.00017	112.28873	7.87849	-22.05589	-0.11019	-0.02428	0.03965	0.00960	-0.00314	0.00255	29.38761	-5.95045	5.93923	0.01950	0.13508	0.04000	-0.00161	-0.00040	-0.01423	2.04311	10.97437	-9.08301	-7.91181	5.43555	1.13495	7.23639	-1.75957	19.55767	-7.36725	2.81927	-178.94203	-0.31306	0.09467	0.01564	0.04899	-0.01454	0.00298	0.00886
82			0.81000	0.33549	7.08417	13.84299	0.00367	0.00268	0.00565	0.00088	0.00002	-0.00058	112.32845	7.87436	-22.15687	-0.10954	-0.02517	0.04253	0.00798	-0.00450	0.00405	29.47078	-5.84832	6.11846	0.02855	0.14102	0.04229	-0.00339	0.00061	-0.01424	5.94258	9.57992	-9.85430	-10.93716	5.00690	2.71546	6.29700	-3.88124	19.07223	-7.27972	2.91656	-179.01277	-0.30351	0.09709	0.01355	0.04075	-0.01480	0.00122	0.00981
83			0.82000	0.19063	7.08143	13.92267	0.00373	0.00280	0.00590	0.00086	0.00001	-0.00097	112.34017	7.85539	-22.28904	-0.10897	-0.02594	0.04519	0.00148	-0.00540	0.00649	29.55829	-5.76496	6.27938	0.03640	0.14643	0.04388	-0.00408	0.00375	-0.01214	9.21963	8.37878	-10.43950	-12.91046	2.47733	6.13642	3.93364	-3.83657	16.26306	-7.20943	3.00571	-179.02205	-0.29131	0.09993	0.00933	0.03129	-0.01517	-0.00019	0.01263
84			0.83000	0.04712	7.08098	14.03274	0.00376	0.00292	0.00615	0.00083	-0.00001	-0.00126	112.30489	7.81283	-22.44268	-0.10853	-0.02648	0.04738	-0.00761	-0.00575	0.00903	29.62877	-5.71757	6.41019	0.04162	0.15062	0.04444	-0.00331	0.00928	-0.00859	11.33332	7.16515	-10.85961	-13.68065	-1.33277	10.04249	0.42111	-2.38265	12.24972	-7.15908	3.08628	-178.96790	-0.28030	0.10578	0.00427	0.02146	-0.01562	-0.00056	0.01598
85			0.84000	-0.09113	7.08648	14.15960	0.00376	0.00302	0.00638	0.00077	-0.00006	-0.00140	112.21682	7.74774	-22.60477	-0.10827	-0.02687	0.04922	-0.01706	-0.00554	0.01090	29.67231	-5.71691	6.50800	0.04379	0.15351	0.04389	-0.00169	0.01646	-0.00459	11.82430	5.68556	-11.16368	-13.22849	-5.52991	13.28825	-3.66804	-0.41201	8.05746	-7.13098	3.15484	-178.85091	-0.27358	0.11389	0.00012	0.01125	-0.01516	-0.00003	0.01959
86			0.85000	-0.21864	7.10490	14.28597	0.00377	0.00311	0.00657	0.00069	-0.00016	-0.00133	112.08145	7.66735	-22.76031	-0.10812	-0.02712	0.05072	-0.02480	-0.00484	0.01154	29.68949	-5.76502	6.57600	0.04277	0.15522	0.04237	-0.00030	0.02385	-0.00112	10.43828	3.87464	-11.39077	-11.64294	-9.21959	15.06439	-7.62079	1.13165	4.54173	-7.12831	3.20301	-178.67140	-0.27164	0.12596	-0.00466	-0.00037	-0.01263	0.00166	0.02214
87			0.86000	-0.33055	7.14306	14.39381	0.00385	0.00320	0.00670	0.00062	-0.00027	-0.00107	111.91514	7.58305	-22.89498	-0.10792	-0.02714	0.05168	-0.02895	-0.00381	0.01060	29.69188	-5.85486	6.62216	0.03994	0.15570	0.04041	-0.00007	0.03012	0.00113	7.48077	2.04826	-11.49884	-9.28134	-11.55318	14.80962	-10.84962	1.35282	2.42905	-7.15593	3.21816	-178.43076	-0.27402	0.14308	-0.01078	-0.01456	-0.00625	0.00502	0.02290
88			0.87000	-0.42615	7.20187	14.47042	0.00404	0.00330	0.00677	0.00058	-0.00038	-0.00069	111.74244	7.50936	-22.99922	-0.10755	-0.02688	0.05197	-0.02866	-0.00275	0.00817	29.70001	-5.97343	6.65851	0.03758	0.15509	0.03878	-0.00115	0.03454	0.00207	3.87704	0.76669	-11.41597	-6.79243	-12.10976	12.47969	-13.08956	-0.17476	1.98947	-7.21917	3.18602	-178.13443	-0.27180	0.16068	-0.01613	-0.03094	0.00603	0.00911	0.02528
89			0.88000	-0.50987	7.27480	14.51311	0.00424	0.00340	0.00682	0.00058	-0.00044	-0.00033	111.58663	7.45920	-23.07216	-0.10714	-0.02651	0.05201	-0.02534	-0.00198	0.00508	29.73451	-6.10693	6.69585	0.03834	0.15413	0.03820	-0.00315	0.03703	0.00228	0.65833	0.44231	-11.10764	-4.81887	-11.38745	8.96102	-14.42331	-2.92591	2.59220	-7.32145	3.09403	-177.79341	-0.26660	0.17459	-0.01934	-0.04783	0.02428	0.01244	0.03136
90			0.89000	-0.58884	7.35102	14.52726	0.00438	0.00349	0.00689	0.00060	-0.00044	-0.00005	111.45561	7.43668	-23.12090	-0.10683	-0.02618	0.05211	-0.02238	-0.00161	0.00245	29.80235	-6.24638	6.73629	0.04344	0.15380	0.03916	-0.00562	0.03798	0.00260	-1.48099	1.15610	-10.52231	-3.74583	-10.73934	5.85925	-15.18004	-5.53386	2.90382	-7.46273	2.93385	-177.42273	-0.26122	0.18423	-0.02041	-0.06375	0.04661	0.01425	0.03910
91			0.90000	-0.66950	7.41806	14.52299	0.00439	0.00357	0.00698	0.00064	-0.00035	0.00010	111.33546	7.43495	-23.15821	-0.10679	-0.02592	0.05243	-0.02310	-0.00166	0.00112	29.89081	-6.39025	6.77103	0.05128	0.15471	0.04145	-0.00744	0.03802	0.00381	-2.22350	2.70575	-9.49819	-3.72409	-11.54794	4.62220	-15.76251	-6.61781	1.72474	-7.63936	2.70243	-177.03664	-0.25933	0.19252	-0.02103	-0.07824	0.07120	0.01544	0.04547
92			0.91000	-0.75458	7.46341	14.51189	0.00424	0.00363	0.00711	0.00064	-0.00019	0.00013	111.19767	7.44063	-23.19897	-0.10711	-0.02577	0.05309	-0.02887	-0.00209	0.00134	29.97410	-6.54311	6.78550	0.05866	0.15737	0.04438	-0.00702	0.03804	0.00631	-1.66503	4.60183	-7.83329	-4.71307	-14.39164	5.73019	-16.48998	-5.62067	-1.24166	-7.84468	2.40175	-176.64410	-0.26698	0.20101	-0.02129	-0.09266	0.09667	0.01618	0.04850
93			0.92000	-0.84043	7.47851	14.50341	0.00397	0.00367	0.00725	0.00057	0.00001	0.00007	111.01393	7.44162	-23.25619	-0.10786	-0.02578	0.05415	-0.03885	-0.00280	0.00273	30.02756	-6.71154	6.76828	0.06298	0.16154	0.04709	-0.00391	0.03874	0.00979	-0.35240	6.18404	-5.44075	-6.44708	-18.89063	8.62733	-17.49650	-2.94951	-5.34802	-8.06964	2.03753	-176.24876	-0.28349	0.20802	-0.02118	-0.10661	0.12066	0.01650	0.04904
94			0.93000	-0.91769	7.46138	14.50104	0.00371	0.00368	0.00736	0.00044	0.00021	0.00001	110.76709	7.43144	-23.33694	-0.10890	-0.02599	0.05557	-0.05089	-0.00363	0.00466	30.03711	-6.90027	6.71611	0.06367	0.16649	0.04894	0.00051	0.04033	0.01346	0.93038	7.04626	-2.39984	-8.45217	-24.10177	12.30541	-18.68933	0.44277	-9.57414	-8.30338	1.61830	-175.85335	-0.30420	0.21691	-0.02187	-0.11752	0.14398	0.01727	0.04831
95			0.94000	-0.97585	7.41455	14.50128	0.00354	0.00368	0.00742	0.00028	0.00038	0.00002	110.45453	7.40860	-23.44119	-0.11003	-0.02634	0.05726	-0.06232	-0.00438	0.00658	30.00215	-7.10953	6.63322	0.06098	0.17132	0.04957	0.00414	0.04236	0.01633	1.49112	7.17149	1.05797	-10.22741	-28.86669	15.79666	-19.80628	3.39134	-12.96834	-8.53425	1.15418	-175.46310	-0.32428	0.22184	-0.02195	-0.12268	0.16224	0.01732	0.04755
96			0.95000	-1.00657	7.34369	14.49550	0.00349	0.00367	0.00741	0.00010	0.00051	0.00015	110.08879	7.37479	-23.56326	-0.11094	-0.02661	0.05873	-0.07029	-0.00493	0.00800	29.93611	-7.33429	6.52932	0.05588	0.17505	0.04912	0.00537	0.04397	0.01768	1.00722	6.70482	4.59055	-11.51417	-32.01855	18.26702	-20.53211	4.74896	-14.77998	-8.75226	0.65536	-175.08348	-0.34221	0.22387	-0.02181	-0.12201	0.17539	0.01703	0.04714
97			0.96000	-1.00531	7.25625	14.47495	0.00362	0.00363	0.00731	-0.00008	0.00059	0.00034	109.69573	7.33498	-23.69621	-0.11132	-0.02650	0.05930	-0.07267	-0.00531	0.00859	29.86445	-7.56472	6.41768	0.05083	0.17652	0.04822	0.00405	0.04412	0.01746	-0.18686	5.93885	7.73097	-12.49602	-32.78540	19.19278	-20.62728	3.79952	-14.71284	-8.95131	0.13075	-174.71539	-0.35624	0.22869	-0.02250	-0.11665	0.18772	0.01740	0.04682
98			0.97000	-0.97555	7.15869	14.43814	0.00393	0.00359	0.00714	-0.00022	0.00062	0.00049	109.30573	7.29587	-23.83743	-0.11118	-0.02600	0.05883	-0.06948	-0.00569	0.00851	29.81592	-7.78933	6.31028	0.04807	0.17568	0.04760	0.00105	0.04231	0.01631	-1.28715	5.26941	9.77316	-13.61975	-31.18406	18.71486	-20.07219	0.64672	-13.19653	-9.12912	-0.41161	-174.35455	-0.36889	0.23133	-0.02297	-0.10927	0.19506	0.01773	0.04686
99			0.98000	-0.93095	7.05827	14.39265	0.00428	0.00354	0.00698	-0.00028	0.00060	0.00051	108.94225	7.26136	-23.99009	-0.11112	-0.02537	0.05795	-0.06283	-0.00621	0.00831	29.81156	-7.99949	6.21251	0.04823	0.17393	0.04762	-0.00298	0.03904	0.01497	-1.67238	4.85880	9.98680	-15.12023	-27.91704	17.48158	-19.09298	-3.94216	-11.06683	-9.28557	-0.96353	-173.99550	-0.38095	0.23178	-0.02276	-0.10096	0.19670	0.01760	0.04585
100			0.99000	-0.88998	6.96558	14.35047	0.00451	0.00350	0.00687	-0.00022	0.00051	0.00041	108.61718	7.23129	-24.15844	-0.11185	-0.02487	0.05711	-0.05519	-0.00678	0.00823	29.86079	-8.19175	6.12387	0.05030	0.17235	0.04825	-0.00770	0.03542	0.01388	-1.26313	4.55263	8.25121	-16.74566	-23.95425	16.03431	-18.05637	-8.99392	-8.95604	-9.42082	-1.51423	-173.63692	-0.39515	0.23028	-0.02245	-0.09217	0.19156	0.01720	0.04410
101			1.00000	-0.86668	6.89086	14.32110	0.00458	0.00348	0.00685	-0.00008	0.00038	0.00024	108.33260	7.20459	-24.34164	-0.11384	-0.02456	0.05630	-0.04849	-0.00719	0.00805	29.96286	-8.36787	6.04242	0.05363	0.17060	0.04918	-0.01266	0.03240	0.01313	-0.41799	4.14421	5.27472	-17.89887	-20.27572	14.58311	-17.29269	-13.59033	-7.18954	-9.53432	-2.04758	-173.28511	-0.40924	0.22822	-0.02244	-0.08127	0.17919	0.01653	0.04301
102			1.01000	-0.86571	6.83955	14.30750	0.00454	0.00349	0.00689	0.00007	0.00024	0.00008	108.08228	7.18126	-24.53138	-0.11701	-0.02438	0.05541	-0.04427	-0.00718	0.00760	30.10837	-8.53315	5.96596	0.05787	0.16768	0.04990	-0.01713	0.03026	0.01283	0.31920	3.48612	2.05549	-17.98326	-17.74406	13.35416	-16.95947	-16.93431	-6.11133	-9.62444	-2.54114	-172.95337	-0.42236	0.22416	-0.02179	-0.06700	0.15686	0.01467	0.04359
103			1.02000	-0.88305	6.81322	14.30574	0.00445	0.00353	0.00698	0.00017	0.00008	-0.00001	107.85246	7.15988	-24.71425	-0.12097	-0.02426	0.05446	-0.04355	-0.00660	0.00701	30.27946	-8.69463	5.88966	0.06266	0.16327	0.04997	-0.02028	0.02876	0.01307	0.49316	2.42420	-0.69353	-16.68892	-16.82095	12.70742	-17.02301	-18.53956	-6.04391	-9.68900	-2.96702	-172.65796	-0.43367	0.21967	-0.02046	-0.04851	0.12491	0.01176	0.04552
104			1.03000	-0.90938	6.81231	14.30844	0.00437	0.00359	0.00707	0.00019	-0.00007	-0.00001	107.62672	7.13651	-24.87601	-0.12513	-0.02407	0.05330	-0.04597	-0.00543	0.00631	30.45513	-8.85860	5.80719	0.06697	0.15768	0.04926	-0.02149	0.02767	0.01360	-0.06323	0.87265	-2.60909	-14.04980	-17.28043	12.65866	-17.32571	-18.52278	-6.79088	-9.72546	-3.29419	-172.41295	-0.44169	0.21788	-0.01886	-0.02550	0.08476	0.00843	0.04736
105			1.04000	-0.93347	6.83578	14.30799	0.00436	0.00364	0.00712	0.00014	-0.00021	0.00007	107.39546	7.10884	-25.00398	-0.12921	-0.02370	0.05161	-0.04965	-0.00376	0.00530	30.62059	-9.02830	5.71678	0.07028	0.15112	0.04803	-0.02117	0.02697	0.01390	-1.22062	-1.00008	-3.49295	-10.23560	-18.35717	12.66629	-17.69258	-17.50899	-7.60019	-9.73120	-3.49283	-172.22774	-0.44712	0.21885	-0.01662	0.00119	0.03635	0.00497	0.04763
106			1.05000	-0.94534	6.87864	14.29856	0.00446	0.00369	0.00709	0.00004	-0.00030	0.00020	107.16033	7.07874	-25.08649	-0.13284	-0.02310	0.04916	-0.05245	-0.00175	0.00376	30.77150	-9.20349	5.62367	0.07306	0.14351	0.04670	-0.02024	0.02670	0.01360	-2.61636	-2.73597	-3.26884	-5.42219	-19.32590	12.12198	-18.00840	-16.09393	-7.77185	-9.70431	-3.53967	-172.10692	-0.45283	0.21735	-0.01311	0.02985	-0.01850	0.00185	0.04543
107			1.06000	-0.93933	6.93072	14.27773	0.00462	0.00373	0.00702	-0.00010	-0.00032	0.00033	106.92949	7.05083	-25.11365	-0.13568	-0.02229	0.04613	-0.05334	0.00040	0.00185	30.90915	-9.38217	5.53683	0.07550	0.13452	0.04521	-0.01906	0.02648	0.01262	-3.86268	-3.79781	-2.04300	0.09053	-19.88815	10.87097	-18.17594	-14.51005	-7.17139	-9.64496	-3.42402	-172.05135	-0.45866	0.21750	-0.00828	0.05784	-0.07393	-0.00012	0.04174
108			1.07000	-0.91488	6.97886	14.24540	0.00479	0.00375	0.00693	-0.00023	-0.00026	0.00046	106.71060	7.02891	-25.08005	-0.13741	-0.02134	0.04297	-0.05269	0.00240	0.00004	31.03452	-9.56137	5.46282	0.07716	0.12396	0.04309	-0.01732	0.02533	0.01120	-4.80380	-3.88862	-0.12756	5.68650	-20.12422	9.32780	-17.98131	-12.70523	-6.30966	-9.55667	-3.15299	-172.05792	-0.46072	0.21576	-0.00267	0.08090	-0.12257	-0.00041	0.03613
109			1.08000	-0.87507	7.01189	14.20190	0.00491	0.00373	0.00687	-0.00033	-0.00014	0.00059	106.50529	7.01280	-24.98940	-0.13789	-0.02032	0.04006	-0.05204	0.00392	-0.00115	31.14374	-9.73645	5.40031	0.07754	0.11243	0.04025	-0.01440	0.02222	0.00985	-5.52693	-3.07708	1.98153	10.41206	-20.37884	8.29541	-17.05453	-10.47938	-6.09657	-9.44694	-2.75289	-172.11775	-0.46110	0.21420	0.00127	0.09564	-0.15885	0.00033	0.02807
110			1.09000	-0.82562	7.02442	14.14704	0.00498	0.00369	0.00680	-0.00038	-0.00001	0.00071	106.30537	6.99751	-24.85704	-0.13719	-0.01929	0.03759	-0.05340	0.00467	-0.00135	31.22616	-9.90016	5.33808	0.07603	0.10116	0.03694	-0.00967	0.01673	0.00901	-6.13640	-1.70306	3.71787	13.19638	-21.10896	8.63740	-15.01116	-7.58131	-7.44103	-9.32607	-2.26540	-172.21562	-0.45991	0.21529	0.00243	0.10034	-0.18143	0.00080	0.01773
111			1.10000	-0.77365	7.01789	14.08189	0.00499	0.00362	0.00673	-0.00036	0.00009	0.00078	106.09333	6.97420	-24.70934	-0.13553	-0.01825	0.03568	-0.05795	0.00451	-0.00049	31.26488	-10.04339	5.25735	0.07260	0.09183	0.03370	-0.00330	0.00956	0.00887	-6.45170	-0.22634	4.61386	13.19679	-22.57321	10.83183	-11.76738	-3.92121	-10.77551	-9.20508	-1.73927	-172.33141	-0.45826	0.22219	-0.00030	0.09585	-0.19301	-0.00010	0.00502
112			1.11000	-0.72711	6.99870	14.01268	0.00494	0.00353	0.00663	-0.00028	0.00014	0.00073	105.84911	6.93391	-24.57880	-0.13334	-0.01723	0.03436	-0.06482	0.00348	0.00119	31.24350	-10.15861	5.13888	0.06766	0.08582	0.03101	0.00346	0.00190	0.00929	-5.87566	0.92616	4.44115	10.14807	-24.48286	14.52772	-7.74968	0.14027	-15.63778	-9.09332	-1.22015	-172.44308	-0.45957	0.23087	-0.00391	0.08532	-0.19203	-0.00121	-0.00736
113			1.12000	-0.69384	6.97469	13.95426	0.00483	0.00343	0.00650	-0.00015	0.00014	0.00046	105.56199	6.87252	-24.49622	-0.13109	-0.01632	0.03356	-0.07109	0.00182	0.00318	31.15617	-10.24293	4.97255	0.06119	0.08375	0.02904	0.00867	-0.00516	0.00983	-3.60560	1.43999	3.26443	4.46605	-25.96703	18.48472	-3.74474	3.79257	-20.63590	-8.99687	-0.74188	-172.53183	-0.46212	0.23812	-0.00586	0.07167	-0.17963	-0.00145	-0.01592
114			1.13000	-0.68027	6.95243	13.92960	0.00466	0.00334	0.00635	-0.00002	0.00011	-0.00005	105.23907	6.79466	-24.48400	-0.12921	-0.01564	0.03344	-0.07339	-0.00017	0.00492	31.01463	-10.29862	4.76452	0.05322	0.08544	0.02754	0.01077	-0.01086	0.00992	0.83548	1.17715	1.36074	-2.92210	-25.99972	21.12136	-0.49286	6.13424	-23.99433	-8.91783	-0.32192	-172.58801	-0.46635	0.24110	-0.00662	0.05837	-0.15945	-0.00118	-0.01837
115			1.14000	-0.69047	6.93618	13.96281	0.00444	0.00328	0.00623	0.00011	0.00006	-0.00076	104.90448	6.71274	-24.55266	-0.12794	-0.01534	0.03420	-0.06959	-0.00224	0.00605	30.84641	-10.33071	4.53664	0.04527	0.08992	0.02636	0.00987	-0.01449	0.00922	7.14106	0.15889	-0.91209	-10.78757	-23.93136	21.32461	1.59182	6.66511	-24.40606	-8.85417	0.03843	-172.61575	-0.47078	0.24106	-0.00658	0.04827	-0.13818	-0.00084	-0.01467
116			1.15000	-0.72472	6.92910	14.07006	0.00419	0.00325	0.00616	0.00020	-0.00000	-0.00155	104.59071	6.64154	-24.69938	-0.12746	-0.01548	0.03589	-0.05973	-0.00420	0.00645	30.68485	-10.34555	4.31868	0.03937	0.09569	0.02545	0.00746	-0.01535	0.00771	14.18403	-1.43460	-3.23522	-17.76322	-19.82908	18.96580	2.43484	5.51739	-21.61840	-8.80043	0.34956	-172.63075	-0.47465	0.23762	-0.00517	0.04352	-0.11943	-0.00058	-0.00866
117			1.16000	-0.78013	6.93378	14.25212	0.00396	0.00325	0.00617	0.00026	-0.00008	-0.00225	104.32648	6.59167	-24.90791	-0.12777	-0.01600	0.03810	-0.04562	-0.00579	0.00608	30.55776	-10.34997	4.13773	0.03620	0.10130	0.02485	0.00468	-0.01327	0.00567	20.30345	-3.20744	-5.37471	-22.52146	-14.41176	14.74622	2.26639	3.26935	-16.32129	-8.74887	0.62728	-172.65463	-0.47946	0.23361	-0.00309	0.04504	-0.10587	-0.00043	-0.00292
118			1.17000	-0.85158	6.95199	14.49059	0.00377	0.00328	0.00624	0.00030	-0.00016	-0.00268	104.12998	6.56707	-25.14979	-0.12891	-0.01679	0.04025	-0.02957	-0.00668	0.00489	30.48169	-10.34932	4.01214	0.03550	0.10581	0.02469	0.00188	-0.00894	0.00335	23.73738	-4.61833	-7.10272	-23.98204	-8.65604	9.52153	1.53572	0.53612	-9.51275	-8.69183	0.88695	-172.70877	-0.48500	0.22805	0.00055	0.05179	-0.09585	0.00011	0.00266
119			1.18000	-0.93186	6.98338	14.74899	0.00362	0.00333	0.00635	0.00032	-0.00023	-0.00268	104.00893	6.56793	-25.38726	-0.13074	-0.01767	0.04179	-0.01354	-0.00646	0.00281	30.46365	-10.34548	3.95151	0.03713	0.10880	0.02527	-0.00103	-0.00355	0.00087	23.09073	-5.12709	-8.10832	-21.50114	-3.48242	3.86436	0.72607	-2.26384	-2.06439	-8.62393	1.13839	-172.81102	-0.49084	0.21931	0.00556	0.06112	-0.08644	0.00163	0.00801
120			1.19000	-1.01141	7.02424	14.97875	0.00352	0.00337	0.00645	0.00031	-0.00027	-0.00212	103.96241	6.59391	-25.57803	-0.13254	-0.01842	0.04241	0.00068	-0.00489	-0.00007	30.50384	-10.33705	3.95832	0.04089	0.11007	0.02673	-0.00422	0.00160	-0.00179	17.82874	-4.37580	-8.08319	-15.11680	0.37779	-1.74384	0.20592	-4.81390	5.21240	-8.54369	1.38392	-172.97380	-0.49571	0.20715	0.01210	0.06954	-0.07550	0.00482	0.01114
121			1.20000	-1.07974	7.06774	15.13079	0.00347	0.00340	0.00649	0.00028	-0.00025	-0.00108	103.98075	6.64314	-25.68416	-0.13329	-0.01881	0.04206	0.01106	-0.00216	-0.00312	30.59554	-10.32082	4.02725	0.04599	0.10934	0.02874	-0.00749	0.00522	-0.00450	8.74480	-2.39349	-6.95382	-5.91815	2.51984	-6.51308	0.23892	-6.76248	11.37213	-8.45358	1.61925	-173.20094	-0.49497	0.19424	0.01835	0.07352	-0.06320	0.00915	0.01027
122			1.21000	-1.12858	7.10621	15.17200	0.00346	0.00338	0.00645	0.00024	-0.00019	0.00019	104.04503	6.70813	-25.68567	-0.13226	-0.01867	0.04090	0.01625	0.00096	-0.00541	30.72368	-10.29275	4.14364	0.05038	0.10692	0.03069	-0.00999	0.00631	-0.00685	-2.04402	0.31547	-4.97215	3.94829	3.08866	-9.51007	1.02384	-7.86107	15.53321	-8.35899	1.83662	-173.48407	-0.48936	0.18666	0.02186	0.07157	-0.05170	0.01248	0.00600
123			1.22000	-1.15401	7.13373	15.09740	0.00347	0.00334	0.00635	0.00018	-0.00011	0.00133	104.13254	6.77587	-25.58972	-0.12953	-0.01803	0.03937	0.01691	0.00340	-0.00629	30.86891	-10.24816	4.28586	0.05261	0.10427	0.03237	-0.01100	0.00464	-0.00848	-11.80637	2.94610	-2.61039	11.95522	2.80575	-10.29232	2.63571	-8.18729	17.36409	-8.26678	2.02837	-173.80251	-0.48041	0.17961	0.02418	0.06386	-0.04026	0.01449	0.00052
124			1.23000	-1.15706	7.14785	14.93177	0.00347	0.00327	0.00621	0.00011	-0.00002	0.00204	104.22479	6.83278	-25.42934	-0.12578	-0.01713	0.03799	0.01507	0.00454	-0.00573	31.01451	-10.18234	4.43218	0.05285	0.10316	0.03409	-0.01067	0.00081	-0.00940	-18.26029	4.76354	-0.39696	16.21070	2.51428	-9.10309	4.90004	-8.05132	17.16396	-8.18407	2.18964	-174.12733	-0.48015	0.17381	0.02429	0.05281	-0.03013	0.01402	-0.00681
125			1.24000	-1.14306	7.14966	14.71902	0.00349	0.00318	0.00606	0.00005	0.00004	0.00224	104.31012	6.86887	-25.25075	-0.12205	-0.01633	0.03726	0.01234	0.00440	-0.00412	31.14974	-10.09313	4.56552	0.05235	0.10496	0.03637	-0.00962	-0.00433	-0.00974	-20.43505	5.43608	1.25888	16.21937	2.57948	-6.53031	7.37060	-7.67397	15.44813	-8.11702	2.31920	-174.42918	-0.48731	0.17113	0.02321	0.03931	-0.02219	0.01185	-0.01425
126			1.25000	-1.11958	7.14243	14.50511	0.00352	0.00310	0.00594	0.00000	0.00007	0.00202	104.38042	6.87937	-25.09628	-0.11901	-0.01585	0.03744	0.00920	0.00342	-0.00194	31.26747	-9.98321	4.67410	0.05204	0.11006	0.03934	-0.00822	-0.01001	-0.00952	-18.71459	5.06549	2.11439	12.78063	2.81352	-3.22233	9.49744	-7.08604	12.69069	-8.06925	2.41939	-174.68582	-0.49451	0.16824	0.02303	0.02468	-0.01616	0.00959	-0.01709
127			1.26000	-1.09516	7.13082	14.32637	0.00355	0.00304	0.00587	-0.00001	0.00008	0.00152	104.42940	6.86485	-24.99437	-0.11675	-0.01568	0.03842	0.00577	0.00198	0.00041	31.36301	-9.86009	4.75135	0.05159	0.11776	0.04266	-0.00659	-0.01537	-0.00867	-14.19111	3.96425	2.08634	7.25413	2.87248	0.12961	10.81158	-6.28073	9.42024	-8.04067	2.49520	-174.88675	-0.49945	0.16287	0.02323	0.01151	-0.01191	0.00734	-0.01507
128			1.27000	-1.07761	7.11979	14.20608	0.00357	0.00300	0.00587	-0.00000	0.00005	0.00087	104.45358	6.83154	-24.95796	-0.11540	-0.01578	0.03996	0.00225	0.00036	0.00245	31.43486	-9.73433	4.79706	0.05093	0.12677	0.04583	-0.00491	-0.01921	-0.00729	-8.10905	2.48295	1.27328	0.98151	2.51010	2.83648	11.04484	-5.27508	6.25440	-8.02784	2.55296	-175.03264	-0.50263	0.15621	0.02363	0.00191	-0.00936	0.00526	-0.00962
129			1.28000	-1.07279	7.11338	14.15442	0.00357	0.00300	0.00592	0.00003	0.00002	0.00019	104.45266	6.79025	-24.98658	-0.11476	-0.01606	0.04180	-0.00119	-0.00122	0.00370	31.48463	-9.61690	4.81734	0.05095	0.13595	0.04873	-0.00340	-0.02036	-0.00578	-1.66345	0.94343	-0.09663	-4.85595	1.56136	4.34097	10.17029	-4.06853	3.79200	-8.02553	2.59886	-175.13011	-0.50527	0.15223	0.02411	-0.00329	-0.00828	0.00346	-0.00348
130			1.29000	-1.08391	7.11424	14.16949	0.00354	0.00304	0.00604	0.00009	-0.00003	-0.00044	104.42872	6.75499	-25.06802	-0.11477	-0.01650	0.04378	-0.00469	-0.00253	0.00372	31.51588	-9.51708	4.82371	0.05277	0.14441	0.05134	-0.00203	-0.01823	-0.00458	4.11531	-0.36408	-1.73173	-9.32211	-0.16319	4.40599	8.42545	-2.56358	2.38373	-8.02836	2.63762	-175.18675	-0.50738	0.15006	0.02457	-0.00465	-0.00811	0.00190	0.00116
131			1.30000	-1.11176	7.12284	14.23952	0.00346	0.00309	0.00618	0.00015	-0.00007	-0.00095	104.38275	6.73962	-25.18230	-0.11510	-0.01697	0.04558	-0.00895	-0.00343	0.00237	31.53063	-9.44020	4.82898	0.05651	0.15085	0.05346	-0.00037	-0.01341	-0.00393	8.51256	-1.22207	-3.29860	-11.97347	-2.90928	3.26913	6.30957	-0.55423	1.92990	-8.03240	2.67253	-175.20930	-0.51222	0.14840	0.02509	-0.00355	-0.00845	0.00058	0.00399
132			1.31000	-1.15433	7.13733	14.34709	0.00339	0.00315	0.00631	0.00019	-0.00010	-0.00127	104.31139	6.75462	-25.30860	-0.11558	-0.01742	0.04702	-0.01482	-0.00388	-0.00011	31.52643	-9.38618	4.84253	0.06174	0.15502	0.05511	0.00221	-0.00761	-0.00389	11.19111	-1.59127	-4.48152	-12.93933	-6.86674	1.51161	4.41982	2.19185	2.03092	-8.03552	2.70592	-175.20384	-0.51796	0.14873	0.02571	-0.00147	-0.00917	-0.00052	0.00580
133			1.32000	-1.20679	7.15491	14.47319	0.00331	0.00321	0.00643	0.00022	-0.00012	-0.00140	104.20657	6.80541	-25.43069	-0.11605	-0.01785	0.04826	-0.02285	-0.00397	-0.00328	31.49614	-9.35000	4.86908	0.06764	0.15786	0.05647	0.00625	-0.00252	-0.00444	12.13230	-1.58563	-5.13527	-12.66266	-12.01786	-0.25957	3.22034	5.76738	2.34640	-8.03723	2.73926	-175.17645	-0.52110	0.15073	0.02675	0.00035	-0.00999	-0.00140	0.00742
134			1.33000	-1.26347	7.17361	14.60025	0.00324	0.00327	0.00654	0.00023	-0.00012	-0.00137	104.05853	6.89272	-25.53821	-0.11653	-0.01830	0.04955	-0.03273	-0.00379	-0.00672	31.43161	-9.32353	4.91066	0.07312	0.16074	0.05775	0.01174	0.00120	-0.00558	11.60175	-1.38161	-5.36209	-11.55742	-18.00200	-1.68783	2.81654	9.97937	2.80680	-8.03811	2.77276	-175.13367	-0.52396	0.15250	0.02815	0.00109	-0.01048	-0.00206	0.00986
135			1.34000	-1.32000	7.19338	14.71538	0.00318	0.00333	0.00666	0.00023	-0.00014	-0.00122	103.86137	7.01385	-25.62491	-0.11700	-0.01872	0.05092	-0.04295	-0.00340	-0.01013	31.32842	-9.29966	4.96931	0.07640	0.16406	0.05877	0.01746	0.00419	-0.00725	10.13817	-1.16405	-5.40321	-9.86706	-23.98874	-2.78904	2.89671	14.21337	3.60709	-8.03941	2.80547	-175.08212	-0.52278	0.15608	0.02959	0.00037	-0.01057	-0.00246	0.01264
136			1.35000	-1.37432	7.21572	14.81279	0.00314	0.00339	0.00676	0.00023	-0.00016	-0.00102	103.61971	7.16391	-25.68690	-0.11745	-0.01911	0.05230	-0.05087	-0.00279	-0.01321	31.19207	-9.27510	5.04841	0.07499	0.16724	0.05898	0.02064	0.00753	-0.00917	8.30582	-1.06322	-5.44596	-7.62124	-28.68198	-3.81313	2.90508	17.35221	5.02058	-8.04247	2.83626	-175.02818	-0.52218	0.15540	0.03087	-0.00170	-0.00989	-0.00257	0.01485
137			1.36000	-1.42560	7.24249	14.89150	0.00314	0.00345	0.00686	0.00022	-0.00019	-0.00081	103.35313	7.33450	-25.72019	-0.11797	-0.01953	0.05372	-0.05396	-0.00193	-0.01541	31.04227	-9.25156	5.15086	0.06700	0.16890	0.05745	0.01868	0.01137	-0.01057	6.31843	-1.07384	-5.49218	-4.75630	-30.71948	-4.76722	2.43579	18.09268	6.91599	-8.04832	2.86435	-174.97729	-0.52246	0.15465	0.03214	-0.00473	-0.00886	-0.00243	0.01654
138			1.37000	-1.47266	7.27422	14.94991	0.00315	0.00351	0.00697	0.00021	-0.00021	-0.00055	103.09116	7.50991	-25.72155	-0.11845	-0.01997	0.05532	-0.05163	-0.00085	-0.01598	30.90848	-9.23250	5.27167	0.05474	0.16886	0.05447	0.01276	0.01395	-0.01058	4.04387	-1.05141	-5.43388	-1.48350	-29.59371	-5.08659	1.62788	15.83696	8.43469	-8.05760	2.88911	-174.93301	-0.52089	0.15477	0.03253	-0.00836	-0.00761	-0.00207	0.01743
139			1.38000	-1.51416	7.30976	14.98366	0.00319	0.00358	0.00710	0.00020	-0.00023	-0.00024	102.85725	7.66816	-25.69265	-0.11853	-0.02029	0.05710	-0.04599	0.00021	-0.01444	30.81421	-9.21833	5.39366	0.04439	0.16868	0.05175	0.00695	0.01318	-0.00915	1.50238	-0.89346	-5.23319	1.46239	-26.19454	-4.06341	1.01686	11.37606	8.52661	-8.07075	2.90991	-174.89699	-0.51603	0.15858	0.03075	-0.01224	-0.00633	-0.00156	0.01731
140			1.39000	-1.54960	7.34752	14.99103	0.00323	0.00365	0.00725	0.00019	-0.00024	0.00004	102.65678	7.78983	-25.64441	-0.11785	-0.02029	0.05867	-0.03999	0.00087	-0.01100	30.76470	-9.20553	5.49438	0.04031	0.16958	0.05067	0.00316	0.00875	-0.00681	-0.72233	-0.70429	-4.97120	3.04663	-22.08007	-1.64391	0.94891	6.31575	6.88241	-8.08803	2.92626	-174.86896	-0.50994	0.16294	0.02798	-0.01613	-0.00498	-0.00111	0.01713
141			1.40000	-1.58000	7.38641	14.97970	0.00328	0.00372	0.00741	0.00018	-0.00025	0.00020	102.48143	7.86708	-25.59653	-0.11715	-0.02006	0.05987	-0.03546	0.00087	-0.00672	30.75064	-9.19037	5.55826	0.04216	0.17176	0.05115	0.00071	0.00230	-0.00410	-1.97845	-0.66261	-4.77038	2.73984	-18.40635	1.41271	1.30002	1.91966	4.14611	-8.10952	2.93821	-174.84714	-0.50390	0.16731	0.02462	-0.01965	-0.00370	-0.00081	0.01725
142			1.41000	-1.60739	7.42632	14.96172	0.00333	0.00378	0.00756	0.00017	-0.00027	0.00024	102.32051	7.90464	-25.56713	-0.11718	-0.01983	0.06076	-0.03250	0.00038	-0.00288	30.75944	-9.17176	5.58220	0.04749	0.17503	0.05265	-0.00122	-0.00386	-0.00153	-2.28096	-0.85264	-4.73341	1.06086	-15.60598	4.06341	1.68453	-1.35575	1.36235	-8.13481	2.94602	-174.82800	-0.50211	0.17437	0.02160	-0.02238	-0.00260	-0.00072	0.01800
143			1.42000	-1.63340	7.46887	14.94500	0.00338	0.00383	0.00767	0.00016	-0.00030	0.00021	102.16824	7.91546	-25.56280	-0.11795	-0.01965	0.06118	-0.03027	-0.00024	-0.00048	30.78265	-9.15166	5.57413	0.05436	0.17830	0.05461	-0.00300	-0.00752	0.00045	-2.05727	-1.28127	-4.88696	-0.94602	-13.64179	5.47453	1.67402	-3.59497	-0.57506	-8.16267	2.94971	-174.80684	-0.50299	0.18155	0.01913	-0.02366	-0.00154	-0.00080	0.01951
144			1.43000	-1.65869	7.51621	14.93325	0.00344	0.00388	0.00774	0.00015	-0.00034	0.00013	102.02473	7.91639	-25.57924	-0.11910	-0.01949	0.06103	-0.02798	-0.00078	0.00013	30.81735	-9.13511	5.54886	0.06087	0.18022	0.05628	-0.00470	-0.00749	0.00159	-1.56272	-1.93042	-5.15663	-2.54661	-12.30654	5.33304	1.04070	-5.01177	-1.27362	-8.19124	2.94881	-174.77884	-0.50528	0.18843	0.01750	-0.02295	-0.00044	-0.00101	0.02194
145			1.44000	-1.68293	7.56983	14.92915	0.00351	0.00392	0.00778	0.00014	-0.00039	0.00003	101.89277	7.92267	-25.60828	-0.12063	-0.01947	0.06080	-0.02559	-0.00110	-0.00070	30.86267	-9.12732	5.52131	0.06613	0.18059	0.05716	-0.00611	-0.00435	0.00190	-0.95959	-2.71401	-5.45740	-3.42599	-11.44212	4.00415	-0.07375	-5.71575	-0.93799	-8.21810	2.94292	-174.74104	-0.50402	0.19415	0.01610	-0.01975	0.00072	-0.00121	0.02495
146			1.45000	-1.70584	7.63022	14.93275	0.00358	0.00397	0.00781	0.00013	-0.00044	-0.00004	101.77317	7.94263	-25.64064	-0.12249	-0.01967	0.06088	-0.02350	-0.00114	-0.00214	30.91571	-9.13092	5.50143	0.06988	0.17968	0.05705	-0.00694	0.00014	0.00165	-0.57304	-3.44689	-5.72582	-3.37411	-10.92938	2.28231	-1.30580	-5.78319	-0.08127	-8.24049	2.93233	-174.69432	-0.50486	0.19762	0.01609	-0.01459	0.00175	-0.00140	0.02868
147			1.46000	-1.72697	7.69661	14.93949	0.00362	0.00403	0.00783	0.00012	-0.00048	-0.00003	101.66493	7.97578	-25.66586	-0.12444	-0.02000	0.06112	-0.02197	-0.00083	-0.00343	30.97202	-9.14514	5.49298	0.07218	0.17748	0.05607	-0.00707	0.00428	0.00118	-0.72348	-3.90740	-5.81253	-2.29886	-10.59308	0.91668	-2.31793	-5.36660	0.81328	-8.25618	2.91856	-174.64377	-0.50681	0.19774	0.01702	-0.00837	0.00246	-0.00147	0.03227
148			1.47000	-1.74490	7.76556	14.94196	0.00365	0.00408	0.00785	0.00010	-0.00048	0.00007	101.56618	8.01533	-25.67449	-0.12613	-0.02026	0.06109	-0.02098	-0.00019	-0.00405	31.02690	-9.16697	5.49494	0.07321	0.17391	0.05454	-0.00652	0.00694	0.00073	-1.46967	-3.93245	-5.50118	-0.41056	-10.25856	0.32547	-2.90698	-4.62093	1.42080	-8.26430	2.90405	-174.59837	-0.50522	0.19541	0.01881	-0.00248	0.00279	-0.00128	0.03300
149			1.48000	-1.75743	7.83131	14.93353	0.00368	0.00412	0.00785	0.00007	-0.00043	0.00024	101.47501	8.05238	-25.66122	-0.12747	-0.02032	0.06040	-0.02039	0.00061	-0.00381	31.07569	-9.19225	5.50350	0.07339	0.16903	0.05287	-0.00538	0.00776	0.00046	-2.62456	-3.48207	-4.68470	1.82074	-9.81672	0.55860	-3.01671	-3.63622	1.57396	-8.26562	2.89114	-174.56876	-0.50660	0.19307	0.02118	0.00167	0.00294	-0.00068	0.03112
150			1.49000	-1.76270	7.88765	14.91024	0.00372	0.00413	0.00783	0.00003	-0.00035	0.00044	101.38966	8.07943	-25.62611	-0.12851	-0.02014	0.05897	-0.02002	0.00134	-0.00287	31.11387	-9.21721	5.51377	0.07280	0.16311	0.05125	-0.00373	0.00697	0.00044	-3.89416	-2.64867	-3.40887	3.85363	-9.23146	1.42087	-2.71687	-2.45153	1.21154	-8.26223	2.88154	-174.56467	-0.50987	0.18882	0.02301	0.00343	0.00301	0.00044	0.02764
151			1.50000	-1.75946	7.92960	14.87172	0.00377	0.00411	0.00778	-0.00001	-0.00023	0.00063	101.30870	8.09196	-25.57432	-0.12929	-0.01986	0.05726	-0.01977	0.00188	-0.00148	31.13720	-9.23919	5.52068	0.07181	0.15715	0.04975	-0.00170	0.00505	0.00067	-5.05986	-1.59250	-1.86632	5.31656	-8.52602	2.70476	-2.12811	-1.09377	0.34100	-8.25671	2.87619	-174.59285	-0.51384	0.18484	0.02350	0.00281	0.00307	0.00183	0.02316
152			1.51000	-1.74798	7.95491	14.81926	0.00379	0.00406	0.00769	-0.00004	-0.00011	0.00079	101.23038	8.08716	-25.51292	-0.12978	-0.01956	0.05561	-0.01970	0.00219	0.00021	31.14198	-9.25677	5.51962	0.07072	0.15192	0.04846	0.00057	0.00254	0.00113	-6.09945	-0.48223	-0.39104	6.14472	-7.77003	4.31623	-1.37404	0.38804	-0.94103	-8.25138	2.87555	-174.65594	-0.51725	0.18411	0.02248	0.00030	0.00312	0.00312	0.01833
153			1.52000	-1.73027	7.96532	14.75400	0.00380	0.00399	0.00755	-0.00007	-0.00002	0.00091	101.15255	8.06281	-25.44810	-0.12990	-0.01916	0.05375	-0.01980	0.00227	0.00200	31.12590	-9.26943	5.50744	0.06935	0.14696	0.04731	0.00289	-0.00018	0.00172	-6.93370	0.51079	0.76325	6.32249	-7.02287	6.12012	-0.55128	1.92163	-2.45790	-8.24799	2.87979	-174.75302	-0.52157	0.18126	0.02080	-0.00345	0.00300	0.00408	0.01354
154			1.53000	-1.70890	7.96410	14.67974	0.00380	0.00388	0.00737	-0.00008	0.00005	0.00095	101.07342	8.01897	-25.38693	-0.12958	-0.01858	0.05136	-0.01962	0.00206	0.00356	31.08826	-9.27708	5.48282	0.06713	0.14200	0.04624	0.00491	-0.00273	0.00225	-7.23595	1.24160	1.60492	5.70978	-6.24439	7.72017	0.27628	3.33065	-3.92023	-8.24763	2.88901	-174.88138	-0.52693	0.17566	0.02002	-0.00761	0.00277	0.00498	0.00998
155			1.54000	-1.68560	7.95381	14.60464	0.00379	0.00377	0.00716	-0.00009	0.00010	0.00088	100.99441	7.96058	-25.33783	-0.12898	-0.01796	0.04882	-0.01822	0.00160	0.00437	31.03248	-9.27941	5.44750	0.06384	0.13809	0.04541	0.00599	-0.00461	0.00243	-6.76803	1.65408	2.22654	4.37185	-5.26413	8.42845	1.02239	4.26765	-4.76589	-8.25016	2.90284	-175.03819	-0.53141	0.17005	0.02127	-0.01087	0.00253	0.00632	0.00834
156			1.55000	-1.66197	7.93652	14.53731	0.00375	0.00364	0.00693	-0.00009	0.00013	0.00072	100.92277	7.89870	-25.30573	-0.12817	-0.01747	0.04662	-0.01444	0.00105	0.00409	30.96896	-9.27600	5.40952	0.05971	0.13601	0.04483	0.00555	-0.00516	0.00183	-5.69569	1.80463	2.59405	2.79589	-3.83538	7.50311	1.56412	4.29900	-4.19805	-8.25385	2.92099	-175.22133	-0.53431	0.16414	0.02336	-0.01206	0.00231	0.00799	0.00817
157			1.56000	-1.64012	7.91506	14.48242	0.00370	0.00351	0.00669	-0.00009	0.00014	0.00055	100.87212	7.84886	-25.28850	-0.12720	-0.01714	0.04483	-0.00776	0.00059	0.00264	30.91578	-9.26619	5.38420	0.05546	0.13451	0.04420	0.00356	-0.00397	0.00018	-4.40986	1.81003	2.63669	1.54967	-1.81124	4.67162	1.82556	3.17878	-1.73565	-8.25610	2.94317	-175.42902	-0.54076	0.15795	0.02503	-0.01117	0.00210	0.00959	0.00797
158			1.57000	-1.62223	7.89221	14.44042	0.00363	0.00339	0.00645	-0.00007	0.00014	0.00040	100.85648	7.82489	-25.27954	-0.12619	-0.01697	0.04329	0.00076	0.00029	0.00052	30.89187	-9.24940	5.38789	0.05242	0.13190	0.04335	0.00077	-0.00149	-0.00220	-3.23919	1.76173	2.41419	0.91510	0.60204	0.58298	1.87883	1.19299	2.14778	-8.25508	2.96894	-175.65840	-0.54810	0.15255	0.02598	-0.00933	0.00190	0.01085	0.00765
159			1.58000	-1.60896	7.86991	14.40902	0.00355	0.00328	0.00623	-0.00005	0.00013	0.00029	100.88126	7.83163	-25.27186	-0.12525	-0.01693	0.04186	0.00871	0.00016	-0.00149	30.90606	-9.22519	5.42796	0.05143	0.12749	0.04236	-0.00193	0.00082	-0.00452	-2.37071	1.70655	2.10542	0.85869	2.82867	-3.40236	1.95802	-0.93009	6.11677	-8.25095	2.99777	-175.90520	-0.55543	0.14631	0.02683	-0.00825	0.00166	0.01193	0.00735
160			1.59000	-1.59940	7.84860	14.38463	0.00347	0.00319	0.00604	-0.00003	0.00012	0.00023	100.93868	7.86280	-25.26080	-0.12442	-0.01694	0.04051	0.01391	0.00018	-0.00276	30.95256	-9.19292	5.49794	0.05178	0.12213	0.04143	-0.00386	0.00168	-0.00611	-1.83925	1.67973	1.90163	1.16650	4.29513	-6.07229	2.30531	-2.49013	8.87031	-8.24560	3.02915	-176.16504	-0.56438	0.13787	0.02895	-0.00885	0.00143	0.01348	0.00674
161			1.60000	-1.59157	7.82733	14.36400	0.00341	0.00312	0.00589	-0.00003	0.00012	0.00019	101.01305	7.90611	-25.24468	-0.12366	-0.01695	0.03926	0.01589	0.00028	-0.00319	31.01630	-9.15185	5.58289	0.05186	0.11731	0.04065	-0.00471	0.00085	-0.00683	-1.55741	1.68972	1.91646	1.59196	4.88466	-7.09946	3.02502	-3.25760	10.00266	-8.24089	3.06255	-176.43555	-0.57110	0.13033	0.03220	-0.01082	0.00131	0.01559	0.00611
162			1.61000	-1.58335	7.80462	14.34511	0.00336	0.00307	0.00579	-0.00004	0.00013	0.00017	101.09098	7.95064	-25.22415	-0.12299	-0.01691	0.03823	0.01592	0.00038	-0.00306	31.08382	-9.10083	5.66932	0.05074	0.11398	0.04004	-0.00472	-0.00110	-0.00702	-1.37234	1.72642	2.16707	1.92920	4.97248	-7.01859	4.05451	-3.50457	10.04413	-8.23784	3.09725	-176.71654	-0.57655	0.12384	0.03365	-0.01358	0.00142	0.01695	0.00351
163			1.62000	-1.57313	7.77884	14.32775	0.00335	0.00304	0.00574	-0.00006	0.00015	0.00015	101.16734	7.99127	-25.20139	-0.12240	-0.01681	0.03740	0.01565	0.00041	-0.00271	31.14948	-9.03864	5.75135	0.04835	0.11185	0.03949	-0.00445	-0.00345	-0.00706	-1.08596	1.79796	2.65022	1.99617	5.08064	-6.56264	5.23708	-3.66843	9.75099	-8.23686	3.13222	-177.00961	-0.58046	0.11957	0.03455	-0.01669	0.00182	0.01822	0.00054
164			1.63000	-1.55992	7.74766	14.31380	0.00335	0.00303	0.00573	-0.00008	0.00019	0.00010	101.24364	8.02668	-25.18028	-0.12201	-0.01672	0.03682	0.01579	0.00032	-0.00219	31.21431	-8.96453	5.82837	0.04585	0.11009	0.03897	-0.00426	-0.00591	-0.00702	-0.51310	1.93876	3.36092	1.62467	5.46463	-5.94072	6.43985	-3.96715	9.33729	-8.23792	3.16657	-177.31807	-0.57914	0.11255	0.03673	-0.01973	0.00232	0.02047	-0.00008
165			1.64000	-1.54352	7.70834	14.30653	0.00337	0.00304	0.00574	-0.00010	0.00024	0.00002	101.32054	8.05387	-25.16639	-0.12186	-0.01670	0.03662	0.01570	0.00011	-0.00130	31.27872	-8.87899	5.89785	0.04426	0.10861	0.03854	-0.00406	-0.00866	-0.00666	0.35741	2.17489	4.22524	0.78616	5.97614	-4.73370	7.61608	-4.28192	8.37545	-8.24075	3.20033	-177.64606	-0.57401	0.10254	0.03980	-0.02276	0.00269	0.02359	0.00079
166			1.65000	-1.52447	7.65907	14.30800	0.00339	0.00305	0.00577	-0.00012	0.00029	-0.00007	101.39340	8.06509	-25.16468	-0.12189	-0.01681	0.03691	0.01455	-0.00013	0.00012	31.33838	-8.78360	5.95159	0.04365	0.10841	0.03852	-0.00370	-0.01203	-0.00581	1.27792	2.51655	5.07835	-0.27394	6.35407	-2.56060	8.75022	-4.48170	6.48377	-8.24553	3.23418	-177.99551	-0.56567	0.09270	0.04305	-0.02621	0.00282	0.02696	0.00135
167			1.66000	-1.50401	7.60003	14.31669	0.00342	0.00305	0.00580	-0.00013	0.00033	-0.00011	101.45596	8.05191	-25.17608	-0.12199	-0.01701	0.03763	0.01244	-0.00029	0.00196	31.38845	-8.68051	5.98035	0.04382	0.11040	0.03917	-0.00329	-0.01600	-0.00462	1.86970	2.93511	5.67103	-1.10012	6.53013	0.33850	9.78793	-4.67199	3.92919	-8.25343	3.26873	-178.36230	-0.55627	0.08461	0.04571	-0.03069	0.00275	0.02956	0.00036
168			1.67000	-1.48426	7.53456	14.32751	0.00345	0.00304	0.00581	-0.00011	0.00034	-0.00011	101.50588	8.01053	-25.19593	-0.12209	-0.01720	0.03856	0.01020	-0.00027	0.00378	31.42887	-8.57150	5.98074	0.04506	0.11442	0.04048	-0.00314	-0.02004	-0.00347	1.86921	3.32167	5.68418	-1.30926	6.58398	3.17770	10.62431	-5.04992	1.55317	-8.26655	3.30372	-178.73557	-0.55279	0.07937	0.04691	-0.03689	0.00262	0.03030	-0.00381
169			1.68000	-1.46866	7.46964	14.33452	0.00349	0.00302	0.00583	-0.00008	0.00032	-0.00005	101.54608	7.94551	-25.21624	-0.12210	-0.01727	0.03936	0.00870	-0.00008	0.00494	31.46525	-8.45805	5.95919	0.04801	0.11954	0.04237	-0.00351	-0.02308	-0.00293	1.35127	3.47984	4.90229	-0.88275	6.55223	4.97987	11.13340	-5.61785	0.36483	-8.28730	3.33775	-179.10150	-0.55790	0.07703	0.04709	-0.04506	0.00252	0.02937	-0.00873
170			1.69000	-1.46047	7.41407	14.33512	0.00351	0.00302	0.00586	-0.00002	0.00025	0.00000	101.58279	7.87066	-25.23043	-0.12203	-0.01719	0.03991	0.00828	0.00013	0.00494	31.50555	-8.34143	5.93222	0.05261	0.12428	0.04441	-0.00437	-0.02394	-0.00349	0.69875	3.24157	3.46031	-0.17944	6.32788	5.05949	11.25449	-6.08877	0.99907	-8.31753	3.36956	-179.44940	-0.56815	0.07470	0.04736	-0.05445	0.00237	0.02783	-0.01165
171			1.70000	-1.46073	7.37413	14.33150	0.00353	0.00304	0.00591	0.00003	0.00017	0.00002	101.62103	7.80470	-25.23651	-0.12181	-0.01704	0.04032	0.00852	0.00022	0.00381	31.55485	-8.22283	5.92014	0.05687	0.12729	0.04575	-0.00532	-0.02233	-0.00512	0.34877	2.59686	1.79708	0.30077	5.78228	3.51451	11.06997	-6.16024	3.22947	-8.35759	3.39922	-179.77415	-0.57703	0.07368	0.04673	-0.06333	0.00210	0.02553	-0.01178
172			1.71000	-1.46793	7.35132	14.32936	0.00353	0.00307	0.00596	0.00006	0.00008	-0.00001	101.66191	7.76170	-25.23794	-0.12161	-0.01699	0.04097	0.00883	0.00015	0.00206	31.61329	-8.10296	5.93637	0.05911	0.12913	0.04632	-0.00588	-0.01934	-0.00725	0.41196	1.68921	0.30400	0.35105	4.94730	1.12610	10.73128	-5.78902	6.15781	-8.40623	3.42823	179.92538	-0.57942	0.07075	0.04607	-0.06983	0.00159	0.02319	-0.00979
173			1.72000	-1.47952	7.34420	14.33211	0.00354	0.00311	0.00603	0.00008	0.00000	-0.00005	101.70396	7.74616	-25.23819	-0.12144	-0.01711	0.04200	0.00874	0.00003	0.00020	31.67785	-7.98267	5.98361	0.05965	0.13120	0.04675	-0.00595	-0.01611	-0.00930	0.60253	0.76907	-0.87781	0.23481	3.91976	-1.29003	10.31334	-5.10542	8.91949	-8.46129	3.45808	179.65038	-0.58059	0.06722	0.04554	-0.07366	0.00095	0.02079	-0.00736
174			1.73000	-1.49368	7.34981	14.33863	0.00355	0.00315	0.00610	0.00009	-0.00005	-0.00008	101.74451	7.75586	-25.23684	-0.12119	-0.01726	0.04304	0.00803	-0.00004	-0.00153	31.74440	-7.86355	6.05763	0.05910	0.13365	0.04745	-0.00556	-0.01308	-0.01095	0.72772	0.07915	-1.70555	0.22272	2.74939	-3.30953	9.79788	-4.22396	11.02432	-8.52021	3.48913	179.40457	-0.58060	0.06384	0.04468	-0.07450	0.00032	0.01797	-0.00555
175			1.74000	-1.50942	7.36331	14.34748	0.00355	0.00319	0.00618	0.00009	-0.00008	-0.00012	101.78062	7.78655	-25.23265	-0.12067	-0.01728	0.04368	0.00672	-0.00011	-0.00299	31.80854	-7.74816	6.15114	0.05744	0.13567	0.04826	-0.00476	-0.01029	-0.01197	1.01213	-0.28183	-2.08065	0.17806	1.49238	-4.83884	9.13027	-3.21120	12.24008	-8.58051	3.52062	179.19290	-0.57781	0.06175	0.04377	-0.07224	-0.00024	0.01494	-0.00527
176			1.75000	-1.52587	7.37817	14.36147	0.00353	0.00324	0.00627	0.00009	-0.00007	-0.00020	101.80953	7.83409	-25.22816	-0.12008	-0.01726	0.04419	0.00488	-0.00027	-0.00404	31.86600	-7.63985	6.25524	0.05465	0.13721	0.04888	-0.00364	-0.00799	-0.01211	1.77878	-0.37414	-1.94658	-0.23030	0.20645	-5.79534	8.32026	-2.12828	12.38996	-8.63975	3.55174	179.01791	-0.57536	0.06184	0.04274	-0.06756	-0.00074	0.01195	-0.00534
177			1.76000	-1.54210	7.38841	14.38569	0.00347	0.00329	0.00639	0.00007	-0.00004	-0.00034	101.82765	7.89283	-25.22900	-0.11975	-0.01735	0.04511	0.00247	-0.00055	-0.00446	31.91243	-7.54156	6.35892	0.05025	0.13850	0.04882	-0.00235	-0.00679	-0.01107	3.00140	-0.34909	-1.41395	-1.12997	-1.00764	-5.88294	7.48649	-1.13505	11.24931	-8.69554	3.58229	178.87752	-0.57493	0.06227	0.04103	-0.06101	-0.00120	0.00926	-0.00500
178			1.77000	-1.55696	7.39123	14.42317	0.00339	0.00334	0.00653	0.00005	-0.00000	-0.00050	101.83146	7.95259	-25.24083	-0.11978	-0.01762	0.04658	-0.00021	-0.00091	-0.00401	31.94481	-7.45482	6.44784	0.04474	0.14023	0.04818	-0.00129	-0.00720	-0.00890	4.34860	-0.34586	-0.71753	-2.39198	-1.92387	-4.87652	6.75275	-0.57668	8.80722	-8.74557	3.61259	178.76506	-0.57376	0.06216	0.04026	-0.05260	-0.00154	0.00746	-0.00390
179			1.78000	-1.56962	7.38701	14.47332	0.00332	0.00339	0.00669	0.00003	0.00003	-0.00064	101.82037	8.00164	-25.26729	-0.12014	-0.01795	0.04835	-0.00244	-0.00130	-0.00287	31.96498	-7.37959	6.50876	0.04108	0.14370	0.04805	-0.00083	-0.00880	-0.00633	5.51914	-0.44613	-0.09905	-3.77652	-2.34914	-3.21778	6.08441	-0.70999	5.75205	-8.78762	3.64271	178.67146	-0.57460	0.06089	0.04028	-0.04296	-0.00170	0.00645	-0.00255
180			1.79000	-1.57997	7.37849	14.53376	0.00328	0.00345	0.00684	0.00001	0.00004	-0.00077	101.79871	8.03612	-25.30882	-0.12080	-0.01826	0.04999	-0.00364	-0.00169	-0.00184	31.97985	-7.31540	6.53952	0.04176	0.14894	0.04918	-0.00096	-0.00996	-0.00423	6.42619	-0.70456	0.30634	-5.07645	-2.39891	-1.96586	5.28487	-1.34348	3.31095	-8.82003	3.67232	178.58820	-0.57523	0.06159	0.03915	-0.03265	-0.00175	0.00576	-0.00157
181			1.80000	-1.58802	7.36903	14.60255	0.00325	0.00351	0.00699	-0.00002	0.00004	-0.00087	101.77245	8.06449	-25.36317	-0.12184	-0.01853	0.05115	-0.00384	-0.00205	-0.00173	31.99688	-7.26241	6.55212	0.04523	0.15386	0.05078	-0.00147	-0.00904	-0.00308	7.06743	-1.13320	0.53307	-6.14218	-2.40884	-1.92467	4.19626	-1.99513	2.30143	-8.84229	3.70067	178.50963	-0.57705	0.06345	0.03727	-0.02277	-0.00168	0.00526	0.00008
182			1.81000	-1.59294	7.36105	14.67733	0.00325	0.00357	0.00712	-0.00004	0.00003	-0.00093	101.74615	8.10004	-25.42620	-0.12337	-0.01885	0.05182	-0.00343	-0.00232	-0.00275	32.02003	-7.22146	6.56306	0.04880	0.15693	0.05196	-0.00211	-0.00576	-0.00288	7.28736	-1.62812	0.74395	-6.72358	-2.60057	-3.11309	2.84396	-2.37298	2.63863	-8.85522	3.72705	178.43288	-0.58062	0.06439	0.03717	-0.01429	-0.00149	0.00515	0.00296
183			1.82000	-1.59287	7.35482	14.75251	0.00328	0.00363	0.00721	-0.00007	0.00003	-0.00091	101.72264	8.15276	-25.49037	-0.12498	-0.01921	0.05214	-0.00276	-0.00241	-0.00457	32.05049	-7.19304	6.58402	0.05149	0.15824	0.05265	-0.00275	-0.00105	-0.00331	6.97157	-1.97998	1.12140	-6.58964	-2.99583	-5.09239	1.37611	-2.50106	3.78242	-8.86055	3.75135	178.35664	-0.58439	0.06422	0.03737	-0.00778	-0.00128	0.00513	0.00525
184			1.83000	-1.58639	7.34777	14.82242	0.00335	0.00367	0.00724	-0.00010	0.00005	-0.00083	101.70366	8.22760	-25.54753	-0.12613	-0.01958	0.05231	-0.00208	-0.00229	-0.00675	32.08836	-7.17678	6.62051	0.05363	0.15828	0.05293	-0.00335	0.00391	-0.00401	6.34871	-2.00356	1.71769	-5.83339	-3.53474	-7.35207	-0.02390	-2.51150	5.23335	-8.86051	3.77392	178.28053	-0.58836	0.06334	0.03754	-0.00340	-0.00112	0.00513	0.00657
185			1.84000	-1.57439	7.33598	14.88511	0.00342	0.00370	0.00725	-0.00013	0.00009	-0.00076	101.68911	8.32480	-25.59281	-0.12674	-0.01994	0.05263	-0.00165	-0.00207	-0.00881	32.13325	-7.17088	6.67340	0.05506	0.15767	0.05277	-0.00385	0.00813	-0.00472	5.79910	-1.69296	2.37649	-4.82004	-4.12437	-9.37574	-1.16249	-2.48401	6.59753	-8.85716	3.79545	178.20462	-0.59071	0.06493	0.03698	-0.00074	-0.00110	0.00503	0.00707
186			1.85000	-1.55971	7.31752	14.94247	0.00348	0.00372	0.00725	-0.00013	0.00013	-0.00074	101.67739	8.43967	-25.62622	-0.12665	-0.02023	0.05319	-0.00153	-0.00191	-0.01027	32.18342	-7.17231	6.73964	0.05553	0.15673	0.05221	-0.00413	0.01081	-0.00516	5.71272	-1.26651	2.86502	-4.08807	-4.58862	-10.68615	-1.88630	-2.43502	7.50140	-8.85193	3.81712	178.12932	-0.59374	0.06513	0.03721	0.00081	-0.00119	0.00500	0.00758
187			1.86000	-1.54585	7.29331	15.00130	0.00352	0.00374	0.00728	-0.00013	0.00016	-0.00082	101.66623	8.56325	-25.65458	-0.12625	-0.02044	0.05370	-0.00153	-0.00197	-0.01060	32.23577	-7.17750	6.81235	0.05446	0.15506	0.05114	-0.00406	0.01140	-0.00502	6.41099	-0.99512	3.09033	-4.16454	-4.67332	-10.93699	-2.14063	-2.39976	7.56860	-8.84564	3.83983	178.05527	-0.59427	0.06563	0.03748	0.00168	-0.00135	0.00494	0.00783
188			1.87000	-1.53526	7.26532	15.07106	0.00356	0.00377	0.00733	-0.00011	0.00018	-0.00097	101.65414	8.68347	-25.68929	-0.12656	-0.02071	0.05393	-0.00138	-0.00223	-0.00966	32.28650	-7.18354	6.88083	0.05232	0.15262	0.04965	-0.00379	0.00986	-0.00418	7.61668	-0.89860	3.12666	-4.93616	-4.23071	-10.08155	-1.99475	-2.51156	6.62176	-8.83890	3.86364	177.98323	-0.59618	0.06541	0.03744	0.00190	-0.00145	0.00478	0.00746
189			1.88000	-1.52872	7.23472	15.15314	0.00357	0.00381	0.00739	-0.00009	0.00020	-0.00108	101.64161	8.78924	-25.73511	-0.12766	-0.02110	0.05393	-0.00104	-0.00243	-0.00799	32.33402	-7.18861	6.93430	0.05096	0.15071	0.04852	-0.00363	0.00709	-0.00292	8.42223	-0.70991	3.07138	-5.55911	-3.45069	-8.55603	-1.64122	-2.86591	4.99064	-8.83250	3.88740	177.91440	-0.59932	0.06545	0.03729	0.00123	-0.00141	0.00448	0.00644
190			1.89000	-1.52591	7.20177	15.23788	0.00356	0.00384	0.00747	-0.00007	0.00021	-0.00104	101.63009	8.87652	-25.78556	-0.12872	-0.02147	0.05397	-0.00080	-0.00233	-0.00649	32.37920	-7.19227	6.96853	0.05128	0.15035	0.04820	-0.00367	0.00445	-0.00169	8.16708	-0.21037	2.97299	-5.34724	-2.76771	-7.05918	-1.32956	-3.30379	3.32581	-8.82757	3.90909	177.85066	-0.60330	0.06631	0.03658	-0.00045	-0.00119	0.00399	0.00525
191			1.90000	-1.52613	7.16637	15.31268	0.00351	0.00387	0.00755	-0.00004	0.00023	-0.00086	101.61987	8.94917	-25.83008	-0.12920	-0.02176	0.05429	-0.00052	-0.00190	-0.00560	32.42265	-7.19574	6.98681	0.05035	0.15096	0.04786	-0.00377	0.00277	-0.00073	6.85911	0.57605	2.83461	-4.26483	-2.30374	-6.04802	-1.24251	-3.78413	2.09955	-8.82513	3.92689	177.79381	-0.60881	0.06862	0.03538	-0.00277	-0.00087	0.00337	0.00532
192			1.91000	-1.52864	7.12906	15.36812	0.00345	0.00389	0.00762	-0.00001	0.00025	-0.00058	101.61376	9.01251	-25.86074	-0.12922	-0.02197	0.05483	0.00103	-0.00125	-0.00524	32.46827	-7.20065	6.99477	0.04612	0.15165	0.04693	-0.00415	0.00222	-0.00012	4.81754	1.47809	2.62654	-2.55797	-1.50526	-5.66826	-1.48212	-4.76931	1.54810	-8.82552	3.94026	177.74467	-0.61353	0.07202	0.03448	-0.00504	-0.00058	0.00281	0.00701
193			1.92000	-1.53262	7.09143	15.39869	0.00337	0.00390	0.00766	0.00001	0.00025	-0.00026	101.62241	9.06970	-25.87259	-0.12907	-0.02208	0.05516	0.00516	-0.00051	-0.00509	32.52728	-7.20828	6.99838	0.04031	0.15164	0.04583	-0.00505	0.00264	0.00020	2.50895	2.28610	2.36392	-0.55087	0.27281	-5.87874	-2.10395	-6.73279	1.68172	-8.82828	3.95027	177.70276	-0.62269	0.07198	0.03420	-0.00672	-0.00040	0.00237	0.00852
194			1.93000	-1.53691	7.05503	15.40512	0.00331	0.00389	0.00768	0.00002	0.00024	0.00001	101.65890	9.12137	-25.86531	-0.12876	-0.02202	0.05489	0.01170	0.00015	-0.00456	32.61267	-7.22015	7.00141	0.03437	0.14959	0.04456	-0.00609	0.00342	0.00063	0.58048	2.74888	2.15780	1.23614	3.17668	-6.18940	-3.08116	-9.60493	1.91820	-8.83254	3.95881	177.66704	-0.63241	0.06928	0.03449	-0.00748	-0.00040	0.00203	0.00909
195			1.94000	-1.53936	7.02100	15.39576	0.00326	0.00389	0.00768	0.00001	0.00022	0.00014	101.73087	9.16135	-25.84533	-0.12840	-0.02190	0.05425	0.01950	0.00056	-0.00285	32.73036	-7.23912	6.99882	0.02840	0.14534	0.04275	-0.00671	0.00324	0.00179	-0.45926	2.71156	2.12196	2.28002	7.05576	-5.65545	-4.22928	-13.08722	1.19751	-8.83729	3.96718	177.63689	-0.63826	0.06844	0.03384	-0.00706	-0.00050	0.00166	0.00870
196			1.95000	-1.53801	6.98956	15.38203	0.00324	0.00387	0.00766	-0.00001	0.00020	0.00015	101.83955	9.17443	-25.82386	-0.12814	-0.02187	0.05380	0.02719	0.00073	0.00042	32.88005	-7.26750	6.97476	0.02538	0.14135	0.04131	-0.00745	0.00123	0.00390	-0.64419	2.26281	2.22344	2.48391	11.51147	-3.59964	-5.27922	-16.81958	-1.11833	-8.84145	3.97581	177.61256	-0.64366	0.07272	0.03274	-0.00529	-0.00068	0.00127	0.00763
197			1.96000	-1.53222	6.96117	15.37119	0.00322	0.00386	0.00762	-0.00004	0.00018	0.00012	101.97974	9.14467	-25.80956	-0.12797	-0.02197	0.05377	0.03281	0.00080	0.00469	33.05567	-7.30620	6.91280	0.03045	0.14024	0.04178	-0.01020	-0.00210	0.00676	-0.50648	1.65146	2.27026	2.24482	15.49227	-0.25787	-6.02338	-19.92910	-4.61940	-8.84378	3.98466	177.59456	-0.64831	0.07533	0.03205	-0.00209	-0.00087	0.00090	0.00674
198			1.97000	-1.52312	6.93717	15.36314	0.00322	0.00383	0.00757	-0.00005	0.00014	0.00012	102.13652	9.06794	-25.80378	-0.12782	-0.02210	0.05393	0.03399	0.00091	0.00839	33.24258	-7.35434	6.80859	0.04555	0.14287	0.04494	-0.01558	-0.00516	0.00988	-0.63447	1.12341	2.07948	2.06438	17.39827	3.20129	-6.37017	-21.03193	-7.99251	-8.84308	3.99380	177.58292	-0.65123	0.07810	0.03100	0.00237	-0.00108	0.00055	0.00635
199			1.98000	-1.51265	6.91932	15.35250	0.00323	0.00381	0.00751	-0.00005	0.00010	0.00018	102.28584	8.96046	-25.80103	-0.12763	-0.02207	0.05373	0.02949	0.00106	0.00974	33.41733	-7.40973	6.67743	0.06533	0.14695	0.04961	-0.01973	-0.00598	0.01208	-1.25881	0.80813	1.68395	2.16858	16.05277	5.31524	-6.33986	-19.05822	-9.80502	-8.83838	4.00344	177.57684	-0.65732	0.08089	0.03053	0.00774	-0.00132	0.00029	0.00641
200			1.99000	-1.50181	6.90760	15.33398	0.00326	0.00378	0.00742	-0.00005	0.00007	0.00029	102.40282	8.85333	-25.79410	-0.12732	-0.02182	0.05284	0.02063	0.00117	0.00837	33.55500	-7.46904	6.54775	0.07731	0.14840	0.05254	-0.01728	-0.00391	0.01206	-2.14940	0.71657	1.34993	2.43304	11.88835	5.55539	-6.05150	-14.41690	-9.73389	-8.82904	4.01391	177.57510	-0.66328	0.08245	0.03072	0.01352	-0.00156	0.00009	0.00678
201			2.00000	-1.49007	6.89907	15.30654	0.00329	0.00374	0.00731	-0.00005	0.00006	0.00039	102.47482	8.76989	-25.77961	-0.12697	-0.02147	0.05153	0.01113	0.00123	0.00590	33.64245	-7.52988	6.43943	0.07468	0.14586	0.05198	-0.01024	-0.00065	0.01041	-2.93974	0.80683	1.30928	2.69042	6.99908	4.76292	-5.71508	-9.12822	-8.79821	-8.81501	4.02539	177.57668	-0.66937	0.08411	0.03075	0.01902	-0.00179	-0.00006	0.00725
202			2.01000	-1.47653	6.88973	15.27217	0.00334	0.00369	0.00717	-0.00006	0.00008	0.00045	102.50876	8.71117	-25.75809	-0.12655	-0.02112	0.05014	0.00458	0.00127	0.00403	33.68642	-7.59187	6.35216	0.06283	0.14138	0.04940	-0.00468	0.00177	0.00883	-3.42950	1.03136	1.55428	2.91895	3.53842	4.02851	-5.51657	-5.28353	-8.07718	-8.79689	4.03762	177.58099	-0.67556	0.08467	0.03081	0.02368	-0.00194	-0.00018	0.00718
203			2.02000	-1.46127	6.87664	15.23398	0.00337	0.00363	0.00702	-0.00006	0.00011	0.00046	102.52354	8.66517	-25.73191	-0.12611	-0.02078	0.04873	0.00236	0.00130	0.00330	33.70622	-7.65535	6.27553	0.05023	0.13678	0.04666	-0.00244	0.00277	0.00798	-3.54607	1.33541	1.92183	3.10370	2.33909	3.74181	-5.50513	-3.67832	-7.83435	-8.77560	4.05035	177.58743	-0.68182	0.08527	0.03194	0.02720	-0.00208	-0.00027	0.00699
204			2.03000	-1.44554	6.85850	15.19568	0.00339	0.00357	0.00688	-0.00007	0.00013	0.00043	102.53836	8.61985	-25.70419	-0.12568	-0.02045	0.04734	0.00392	0.00131	0.00345	33.72178	-7.72003	6.20055	0.04081	0.13260	0.04441	-0.00221	0.00269	0.00767	-3.28771	1.62954	2.25487	3.18725	3.10892	3.77498	-5.60167	-4.00390	-7.84808	-8.75214	4.06375	177.59474	-0.68992	0.08744	0.03312	0.02952	-0.00227	-0.00026	0.00716
205			2.04000	-1.43058	6.83576	15.16089	0.00339	0.00351	0.00677	-0.00006	0.00015	0.00037	102.56738	8.56766	-25.67801	-0.12533	-0.02013	0.04608	0.00789	0.00126	0.00402	33.74782	-7.78461	6.12240	0.03574	0.12902	0.04281	-0.00287	0.00196	0.00756	-2.77434	1.82178	2.46275	3.15576	5.09935	3.86890	-5.67285	-5.52931	-7.84236	-8.72751	4.07839	177.60081	-0.69637	0.08997	0.03442	0.03056	-0.00254	-0.00010	0.00733
206			2.05000	-1.41711	6.81012	15.13151	0.00338	0.00346	0.00669	-0.00006	0.00016	0.00030	102.61784	8.50664	-25.65520	-0.12514	-0.01985	0.04493	0.01264	0.00118	0.00448	33.79203	-7.84694	6.04050	0.03582	0.12614	0.04204	-0.00402	0.00103	0.00738	-2.20740	1.84497	2.53704	3.04021	7.39229	3.72143	-5.58665	-7.37905	-7.55367	-8.70244	4.09519	177.60286	-0.70402	0.08860	0.03649	0.03081	-0.00275	0.00024	0.00677
207			2.06000	-1.40453	6.78385	15.10760	0.00337	0.00341	0.00659	-0.00006	0.00015	0.00024	102.68935	8.44126	-25.63616	-0.12503	-0.01960	0.04374	0.01633	0.00104	0.00428	33.85413	-7.90427	5.95892	0.04220	0.12411	0.04256	-0.00565	0.00049	0.00687	-1.71745	1.67019	2.50997	2.82801	8.93626	2.96363	-5.24327	-8.52648	-6.65539	-8.67719	4.11472	177.59859	-0.71136	0.08754	0.03862	0.03047	-0.00294	0.00075	0.00528
208			2.07000	-1.39198	6.75912	15.08863	0.00337	0.00335	0.00648	-0.00006	0.00014	0.00018	102.77258	8.38384	-25.62038	-0.12488	-0.01938	0.04251	0.01723	0.00080	0.00295	33.92454	-7.95375	5.88796	0.05384	0.12295	0.04430	-0.00698	0.00104	0.00556	-1.30136	1.32001	2.38985	2.44830	8.74520	1.20441	-4.59350	-7.96861	-4.75273	-8.65219	4.13657	177.58665	-0.71732	0.08736	0.04005	0.02928	-0.00297	0.00133	0.00348
209			2.08000	-1.37905	6.73779	15.07464	0.00337	0.00330	0.00637	-0.00007	0.00011	0.00012	102.85167	8.35319	-25.60702	-0.12468	-0.01922	0.04144	0.01473	0.00048	0.00043	33.98685	-7.99258	5.84386	0.06513	0.12201	0.04606	-0.00612	0.00300	0.00300	-0.92572	0.84741	2.18114	1.87072	6.47451	-1.65850	-3.66891	-5.33760	-1.70480	-8.62811	4.15896	177.56667	-0.72336	0.08693	0.04095	0.02707	-0.00266	0.00193	0.00261
210			2.09000	-1.36566	6.72108	15.06548	0.00337	0.00326	0.00630	-0.00008	0.00009	0.00007	102.91163	8.36604	-25.59507	-0.12432	-0.01914	0.04058	0.00967	0.00008	-0.00273	34.02576	-8.01879	5.84148	0.07023	0.12004	0.04644	-0.00251	0.00581	-0.00046	-0.58167	0.36793	1.96916	1.13581	2.72444	-5.11175	-2.57836	-1.26203	1.99177	-8.60582	4.17936	177.53854	-0.72888	0.08574	0.04174	0.02369	-0.00201	0.00252	0.00273
211			2.10000	-1.35166	6.70802	15.06072	0.00337	0.00324	0.00625	-0.00008	0.00007	0.00002	102.94408	8.42735	-25.58459	-0.12383	-0.01910	0.03983	0.00372	-0.00032	-0.00560	34.03353	-8.03211	5.88477	0.06700	0.11666	0.04507	0.00185	0.00817	-0.00363	-0.21601	0.04054	1.90313	0.27446	-1.32445	-8.18752	-1.43673	3.03715	5.34476	-8.58615	4.19585	177.50214	-0.73269	0.08443	0.04294	0.01942	-0.00118	0.00314	0.00245
212			2.11000	-1.33713	6.69535	15.06038	0.00335	0.00323	0.00621	-0.00009	0.00008	-0.00002	102.94865	8.52747	-25.57760	-0.12330	-0.01916	0.03927	-0.00131	-0.00070	-0.00735	34.01119	-8.03375	5.96398	0.05694	0.11250	0.04231	0.00445	0.00899	-0.00544	0.20752	-0.07226	2.01987	-0.66962	-4.44043	-9.98173	-0.33165	6.30154	7.45174	-8.56955	4.20771	177.45781	-0.73922	0.08269	0.04480	0.01505	-0.00036	0.00381	0.00145
213			2.12000	-1.32235	6.68057	15.06438	0.00331	0.00320	0.00619	-0.00009	0.00008	-0.00006	102.93301	8.64579	-25.57709	-0.12276	-0.01935	0.03920	-0.00427	-0.00098	-0.00771	33.96854	-8.02560	6.05996	0.04536	0.10942	0.03949	0.00470	0.00807	-0.00585	0.52251	-0.07024	2.13829	-1.52500	-5.90495	-10.11551	0.68627	7.77421	8.01587	-8.55579	4.21522	177.40634	-0.74723	0.08071	0.04599	0.01139	0.00032	0.00440	-0.00014
214			2.13000	-1.30785	6.66498	15.07009	0.00326	0.00318	0.00617	-0.00008	0.00008	-0.00005	102.90788	8.76024	-25.58381	-0.12229	-0.01965	0.03957	-0.00527	-0.00111	-0.00692	33.91883	-8.00909	6.15381	0.03761	0.10845	0.03784	0.00397	0.00590	-0.00548	0.46677	-0.06443	2.02022	-2.06264	-5.88285	-8.84069	1.62584	7.59841	7.40576	-8.54405	4.21956	177.34853	-0.75415	0.07906	0.04652	0.00900	0.00074	0.00491	-0.00188
215			2.14000	-1.29456	6.65195	15.07300	0.00325	0.00316	0.00613	-0.00007	0.00006	-0.00000	102.88080	8.85563	-25.59553	-0.12187	-0.01991	0.03983	-0.00521	-0.00107	-0.00538	33.87173	-7.98476	6.23418	0.03445	0.10853	0.03736	0.00322	0.00306	-0.00485	0.04647	-0.03173	1.64408	-2.21373	-5.03166	-6.72181	2.50826	6.47251	6.20372	-8.53317	4.22258	177.28470	-0.76132	0.07834	0.04710	0.00805	0.00089	0.00545	-0.00279
216			2.15000	-1.28365	6.64275	15.07050	0.00328	0.00313	0.00604	-0.00005	0.00004	0.00005	102.85493	8.92490	-25.60956	-0.12145	-0.02003	0.03961	-0.00482	-0.00093	-0.00352	33.83142	-7.95302	6.29670	0.03421	0.10856	0.03760	0.00262	0.00004	-0.00415	-0.42076	0.11394	1.18857	-2.13099	-3.90999	-4.27408	3.32167	5.02742	4.80121	-8.52210	4.22632	177.21498	-0.76857	0.07718	0.04811	0.00813	0.00082	0.00605	-0.00303
217			2.16000	-1.27628	6.63582	15.06374	0.00331	0.00310	0.00594	-0.00002	0.00004	0.00008	102.83074	8.96665	-25.62493	-0.12117	-0.02006	0.03914	-0.00459	-0.00075	-0.00170	33.79858	-7.91466	6.34060	0.03542	0.10865	0.03824	0.00214	-0.00280	-0.00346	-0.71014	0.39174	0.78171	-1.96650	-2.87412	-1.83716	4.03676	3.63916	3.38978	-8.51037	4.23191	177.13991	-0.77406	0.07562	0.04900	0.00854	0.00066	0.00659	-0.00364
218			2.17000	-1.27324	6.62948	15.05431	0.00330	0.00305	0.00585	0.00000	0.00003	0.00011	102.80669	8.98291	-25.64083	-0.12107	-0.02004	0.03862	-0.00479	-0.00056	-0.00015	33.77180	-7.87087	6.36708	0.03681	0.10898	0.03907	0.00174	-0.00527	-0.00280	-0.89149	0.72605	0.42712	-1.72957	-2.15575	0.36930	4.62785	2.47676	2.08255	-8.49808	4.23923	177.06073	-0.77875	0.07518	0.04963	0.00883	0.00052	0.00697	-0.00463
219			2.18000	-1.27432	6.62347	15.04240	0.00326	0.00302	0.00580	0.00002	0.00003	0.00013	102.78059	8.97803	-25.65570	-0.12110	-0.01998	0.03816	-0.00546	-0.00036	0.00100	33.74947	-7.82298	6.37843	0.03766	0.10957	0.03985	0.00141	-0.00727	-0.00221	-1.10637	0.97929	0.11264	-1.40461	-1.84535	2.14825	5.07617	1.57226	0.97628	-8.48549	4.24789	176.97906	-0.78249	0.07442	0.05047	0.00893	0.00036	0.00729	-0.00553
220			2.19000	-1.27792	6.61879	15.02760	0.00321	0.00300	0.00580	0.00003	0.00002	0.00017	102.75076	8.95829	-25.66796	-0.12134	-0.01993	0.03803	-0.00639	-0.00014	0.00166	33.73033	-7.77229	6.37790	0.03790	0.11081	0.04055	0.00113	-0.00878	-0.00176	-1.46713	1.06112	-0.14433	-0.94429	-1.90505	3.31789	5.37522	0.88211	0.16109	-8.47278	4.25818	176.89583	-0.78391	0.07542	0.05094	0.00885	0.00014	0.00753	-0.00584
221			2.20000	-1.28181	6.61666	15.00837	0.00319	0.00301	0.00585	0.00003	0.00001	0.00022	102.71723	8.93105	-25.67494	-0.12162	-0.01989	0.03822	-0.00725	0.00011	0.00180	33.71420	-7.71983	6.36936	0.03802	0.11261	0.04120	0.00086	-0.00976	-0.00149	-1.99774	0.99036	-0.32689	-0.28413	-2.22515	3.74845	5.51736	0.33662	-0.28953	-8.46006	4.27073	176.81084	-0.78794	0.07416	0.05205	0.00830	-0.00013	0.00788	-0.00572
222			2.21000	-1.28427	6.61768	14.98372	0.00319	0.00303	0.00592	0.00002	-0.00001	0.00027	102.68153	8.90415	-25.67380	-0.12183	-0.01981	0.03852	-0.00777	0.00036	0.00142	33.70165	-7.66664	6.35718	0.03857	0.11456	0.04188	0.00061	-0.01009	-0.00144	-2.53560	0.79573	-0.43195	0.49522	-2.67910	3.39098	5.47933	-0.06745	-0.34550	-8.44791	4.28577	176.72400	-0.79393	0.07343	0.05321	0.00688	-0.00041	0.00821	-0.00515
223			2.22000	-1.28425	6.62194	14.95512	0.00320	0.00306	0.00599	0.00001	-0.00003	0.00030	102.64590	8.88515	-25.66370	-0.12187	-0.01970	0.03885	-0.00791	0.00055	0.00062	33.69282	-7.61408	6.34586	0.03975	0.11639	0.04262	0.00045	-0.00972	-0.00155	-2.84718	0.45355	-0.48053	1.17541	-3.18604	2.37398	5.25119	-0.25371	-0.08889	-8.43711	4.30309	176.63649	-0.79721	0.07262	0.05435	0.00461	-0.00067	0.00834	-0.00440
224			2.23000	-1.28132	6.62967	14.92624	0.00323	0.00309	0.00607	-0.00001	-0.00005	0.00029	102.61141	8.87935	-25.64652	-0.12179	-0.01959	0.03925	-0.00796	0.00061	-0.00039	33.68629	-7.56392	6.33853	0.04117	0.11782	0.04320	0.00044	-0.00878	-0.00170	-2.80839	0.00255	-0.50081	1.56503	-3.74948	1.02728	4.85883	-0.13857	0.27596	-8.42832	4.32208	176.55112	-0.80019	0.07027	0.05502	0.00204	-0.00088	0.00809	-0.00430
225			2.24000	-1.27601	6.64032	14.90078	0.00327	0.00313	0.00615	-0.00002	-0.00006	0.00024	102.57691	8.88857	-25.62571	-0.12167	-0.01954	0.03978	-0.00822	0.00055	-0.00137	33.67920	-7.51798	6.33605	0.04226	0.11882	0.04342	0.00065	-0.00763	-0.00178	-2.43031	-0.40540	-0.52246	1.56363	-4.36224	-0.25270	4.41087	0.25806	0.52334	-8.42175	4.34204	176.47145	-0.80009	0.06940	0.05538	-0.00006	-0.00109	0.00746	-0.00459
226			2.25000	-1.27022	6.65247	14.88141	0.00331	0.00318	0.00624	-0.00002	-0.00006	0.00017	102.54028	8.91081	-25.60567	-0.12160	-0.01955	0.04040	-0.00876	0.00037	-0.00211	33.66856	-7.47669	6.33675	0.04287	0.11940	0.04327	0.00100	-0.00669	-0.00171	-1.77043	-0.59598	-0.55968	1.13962	-4.94509	-1.18553	4.03663	0.79997	0.53816	-8.41701	4.36247	176.40059	-0.79760	0.07205	0.05553	-0.00122	-0.00134	0.00656	-0.00537
227			2.26000	-1.26663	6.66356	14.86979	0.00335	0.00323	0.00632	-0.00000	-0.00005	0.00008	102.49973	8.94216	-25.59101	-0.12173	-0.01962	0.04101	-0.00940	0.00008	-0.00253	33.65281	-7.43941	6.33821	0.04315	0.12006	0.04311	0.00138	-0.00611	-0.00155	-0.86963	-0.48799	-0.55732	0.32694	-5.38933	-1.72427	3.77221	1.32154	0.36236	-8.41353	4.38298	176.34024	-0.80163	0.07259	0.05639	-0.00154	-0.00155	0.00565	-0.00655
228			2.27000	-1.26716	6.67049	14.86734	0.00334	0.00328	0.00642	0.00001	-0.00002	-0.00003	102.45494	8.97893	-25.58574	-0.12210	-0.01974	0.04166	-0.00991	-0.00030	-0.00271	33.63223	-7.40527	6.33873	0.04339	0.12110	0.04313	0.00171	-0.00576	-0.00134	0.20080	-0.15411	-0.41999	-0.75136	-5.63801	-1.97722	3.55205	1.74240	0.09785	-8.41079	4.40344	176.29030	-0.80678	0.07391	0.05603	-0.00137	-0.00175	0.00468	-0.00722
229			2.28000	-1.27184	6.67070	14.87469	0.00329	0.00332	0.00653	0.00003	0.00002	-0.00013	102.40653	9.01861	-25.59196	-0.12269	-0.01991	0.04240	-0.01026	-0.00070	-0.00273	33.60769	-7.37433	6.33768	0.04348	0.12258	0.04328	0.00197	-0.00537	-0.00110	1.27280	0.21842	-0.11062	-1.91317	-5.71995	-2.06388	3.28350	2.08575	-0.17762	-8.40850	4.42385	176.24927	-0.81084	0.07511	0.05638	-0.00088	-0.00195	0.00394	-0.00608
230			2.29000	-1.27871	6.66382	14.89095	0.00320	0.00336	0.00664	0.00003	0.00005	-0.00022	102.35536	9.05963	-25.60982	-0.12345	-0.02019	0.04338	-0.01042	-0.00108	-0.00268	33.57988	-7.34731	6.33523	0.04338	0.12454	0.04343	0.00213	-0.00477	-0.00089	2.09133	0.46413	0.26886	-2.96217	-5.68133	-2.07052	2.91703	2.33112	-0.36047	-8.40625	4.44456	176.21526	-0.81366	0.07527	0.05713	0.00006	-0.00214	0.00335	-0.00418
231			2.30000	-1.28568	6.65203	14.91273	0.00312	0.00337	0.00671	0.00002	0.00007	-0.00025	102.30273	9.10101	-25.63725	-0.12429	-0.02059	0.04455	-0.01035	-0.00134	-0.00263	33.55089	-7.32483	6.33285	0.04319	0.12690	0.04358	0.00207	-0.00391	-0.00078	2.38826	0.58301	0.51422	-3.63247	-5.54443	-2.03870	2.46211	2.35071	-0.31704	-8.40363	4.46597	176.18747	-0.81483	0.07514	0.05725	0.00161	-0.00234	0.00269	-0.00322
232			2.31000	-1.29224	6.63889	14.93401	0.00308	0.00338	0.00674	0.00003	0.00007	-0.00021	102.25061	9.14163	-25.66898	-0.12510	-0.02105	0.04569	-0.01014	-0.00138	-0.00256	33.52468	-7.30658	6.33267	0.04323	0.12935	0.04388	0.00174	-0.00291	-0.00080	2.05063	0.73115	0.48436	-3.68437	-5.36621	-1.93153	1.97618	2.04711	-0.01648	-8.40024	4.48771	176.16707	-0.81838	0.07346	0.05771	0.00400	-0.00241	0.00185	-0.00323
233			2.32000	-1.29968	6.62685	14.94843	0.00306	0.00339	0.00675	0.00004	0.00007	-0.00012	102.20015	9.17980	-25.69802	-0.12570	-0.02136	0.04642	-0.00997	-0.00121	-0.00244	33.50515	-7.29171	6.33615	0.04344	0.13105	0.04419	0.00121	-0.00197	-0.00090	1.28402	1.00996	0.24931	-3.17714	-5.21638	-1.71305	1.52656	1.47662	0.40019	-8.39561	4.50850	176.15649	-0.81929	0.07270	0.05810	0.00745	-0.00240	0.00075	-0.00371
234			2.33000	-1.30890	6.61627	14.95345	0.00303	0.00340	0.00677	0.00005	0.00006	-0.00002	102.15156	9.21430	-25.72016	-0.12607	-0.02145	0.04655	-0.00968	-0.00094	-0.00233	33.49400	-7.27927	6.34276	0.04346	0.13181	0.04450	0.00059	-0.00122	-0.00099	0.51387	1.29246	0.03683	-2.46920	-5.04470	-1.51987	1.13533	0.77725	0.78674	-8.38911	4.52723	176.15799	-0.81565	0.07650	0.05683	0.01206	-0.00250	-0.00050	-0.00390
235			2.34000	-1.31870	6.60644	14.95149	0.00300	0.00341	0.00681	0.00005	0.00006	0.00003	102.10617	9.24635	-25.73560	-0.12638	-0.02140	0.04633	-0.00876	-0.00072	-0.00237	33.49150	-7.26883	6.35167	0.04315	0.13221	0.04486	-0.00008	-0.00042	-0.00108	0.05793	1.34938	0.01764	-1.84907	-4.68380	-1.65314	0.72281	0.00881	1.20000	-8.37990	4.54410	176.17203	-0.81224	0.08069	0.05488	0.01394	-0.00302	-0.00154	-0.00294
236			2.35000	-1.32636	6.59720	14.94734	0.00299	0.00343	0.00685	0.00003	0.00005	0.00004	102.06803	9.27978	-25.74590	-0.12683	-0.02141	0.04615	-0.00676	-0.00055	-0.00273	33.49893	-7.26095	6.36401	0.04259	0.13283	0.04529	-0.00086	0.00079	-0.00127	-0.05875	1.08949	0.19963	-1.28213	-3.99429	-2.33062	0.17529	-0.85688	1.81349	-8.36749	4.56049	176.19757	-0.81035	0.08297	0.05370	0.02317	-0.00309	-0.00259	-0.00165
237			2.36000	-1.32952	6.58890	14.94445	0.00302	0.00345	0.00689	0.00000	0.00005	0.00002	102.04271	9.31892	-25.75059	-0.12731	-0.02152	0.04622	-0.00356	-0.00036	-0.00338	33.51865	-7.25673	6.38249	0.04179	0.13351	0.04552	-0.00178	0.00251	-0.00157	0.01175	0.62311	0.48988	-0.57026	-2.91932	-3.48824	-0.54435	-1.88181	2.68835	-8.35200	4.57824	176.23315	-0.80937	0.08368	0.05387	0.02797	-0.00361	-0.00352	-0.00055
238			2.37000	-1.32741	6.58176	14.94406	0.00306	0.00347	0.00693	-0.00002	0.00004	-0.00001	102.03578	9.36569	-25.74746	-0.12768	-0.02175	0.04658	0.00064	-0.00009	-0.00412	33.55360	-7.25706	6.40926	0.04071	0.13417	0.04549	-0.00285	0.00443	-0.00191	0.08304	0.14379	0.75287	0.39679	-1.47309	-4.84359	-1.35583	-3.15750	3.70348	-8.33441	4.59850	176.27917	-0.80782	0.08497	0.05396	0.03103	-0.00428	-0.00459	-0.00034
239			2.38000	-1.32102	6.57609	14.94503	0.00309	0.00349	0.00696	-0.00004	0.00003	0.00000	102.05112	9.41900	-25.73408	-0.12788	-0.02205	0.04722	0.00533	0.00029	-0.00472	33.60677	-7.26167	6.44406	0.03923	0.13477	0.04525	-0.00402	0.00599	-0.00214	-0.07204	-0.21144	0.82287	1.63635	0.24085	-6.02900	-2.11985	-4.76068	4.60224	-8.31641	4.62123	176.33826	-0.80562	0.08812	0.05296	0.03202	-0.00504	-0.00584	-0.00051
240			2.39000	-1.31244	6.57348	14.94352	0.00310	0.00351	0.00700	-0.00004	0.00000	0.00006	102.08997	9.47453	-25.70809	-0.12796	-0.02237	0.04795	0.00973	0.00081	-0.00490	33.68039	-7.26940	6.48328	0.03718	0.13488	0.04477	-0.00512	0.00645	-0.00204	-0.62792	-0.35350	0.57871	3.10404	2.01219	-6.62141	-2.67544	-6.67825	4.98607	-8.29976	4.64512	176.41426	-0.79872	0.09077	0.05135	0.03106	-0.00568	-0.00726	-0.00082
241			2.40000	-1.30456	6.57542	14.93456	0.00314	0.00353	0.00704	-0.00003	-0.00002	0.00016	102.14913	9.52469	-25.66801	-0.12784	-0.02254	0.04834	0.01280	0.00136	-0.00425	33.77403	-7.27832	6.51852	0.03399	0.13334	0.04369	-0.00577	0.00498	-0.00127	-1.42693	-0.22456	0.09362	4.46515	3.55510	-6.13198	-2.83605	-8.69504	4.27255	-8.28572	4.66882	176.50945	-0.78819	0.09643	0.04861	0.02896	-0.00639	-0.00844	-0.00081
242			2.41000	-1.30001	6.58102	14.91703	0.00317	0.00355	0.00708	0.00000	-0.00003	0.00024	102.21959	9.55844	-25.61819	-0.12744	-0.02247	0.04817	0.01348	0.00168	-0.00245	33.88144	-7.28638	6.53525	0.03001	0.12997	0.04202	-0.00566	0.00108	0.00037	-1.95029	0.13354	-0.36545	5.04356	4.57459	-4.14191	-2.44160	-10.37644	1.89393	-8.27462	4.69166	176.62271	-0.77276	0.10175	0.04584	0.02659	-0.00705	-0.00919	0.00100
243			2.42000	-1.30031	6.58654	14.89612	0.00319	0.00357	0.00709	0.00003	-0.00002	0.00024	102.28651	9.56343	-25.57071	-0.12702	-0.02231	0.04787	0.01131	0.00162	0.00038	33.98974	-7.29183	6.51551	0.02788	0.12703	0.04077	-0.00521	-0.00472	0.00272	-1.82656	0.63670	-0.59669	4.42669	4.84303	-0.69890	-1.49069	-11.26435	-2.11890	-8.26590	4.71434	176.74905	-0.75650	0.10491	0.04428	0.02470	-0.00761	-0.00960	0.00443
244			2.43000	-1.30626	6.58795	14.87834	0.00319	0.00358	0.00711	0.00006	0.00001	0.00018	102.33498	9.53176	-25.53778	-0.12683	-0.02219	0.04785	0.00683	0.00128	0.00353	34.08429	-7.29381	6.44743	0.03052	0.12700	0.04116	-0.00501	-0.01104	0.00535	-1.21296	1.24736	-0.61929	2.96047	4.27668	3.36086	-0.24998	-11.09063	-6.74067	-8.25847	4.73821	176.88138	-0.74385	0.10718	0.04376	0.02361	-0.00816	-0.00967	0.00736
245			2.44000	-1.31828	6.58294	14.86605	0.00317	0.00359	0.00713	0.00009	0.00006	0.00011	102.35611	9.46678	-25.52333	-0.12680	-0.02204	0.04793	0.00125	0.00084	0.00579	34.15480	-7.29272	6.33497	0.03900	0.13001	0.04349	-0.00488	-0.01597	0.00761	-0.44081	1.90672	-0.49936	1.30209	2.87676	6.56298	0.86583	-9.71404	-10.31479	-8.25134	4.76434	177.01305	-0.73261	0.10947	0.04406	0.02297	-0.00873	-0.00952	0.00877
246			2.45000	-1.33547	6.57052	14.85965	0.00311	0.00359	0.00714	0.00010	0.00010	0.00002	102.34845	9.38713	-25.52457	-0.12667	-0.02174	0.04773	-0.00408	0.00032	0.00600	34.19620	-7.28989	6.20036	0.05097	0.13441	0.04712	-0.00381	-0.01738	0.00855	0.45927	2.41216	-0.20780	-0.24287	0.75227	7.44667	1.51357	-7.06482	-11.36217	-8.24406	4.79307	177.14040	-0.72287	0.11130	0.04501	0.02237	-0.00920	-0.00935	0.00887
247			2.46000	-1.35503	6.55088	14.86199	0.00304	0.00357	0.00713	0.00010	0.00014	-0.00011	102.31685	9.32234	-25.53786	-0.12641	-0.02144	0.04741	-0.00775	-0.00028	0.00408	34.20781	-7.28695	6.07765	0.05841	0.13753	0.04967	-0.00126	-0.01415	0.00723	1.58546	2.53665	0.26484	-1.65568	-1.55584	5.66735	1.52581	-3.53352	-9.54503	-8.23678	4.82394	177.26308	-0.70998	0.11100	0.04520	0.02128	-0.00936	-0.00909	0.00806
248			2.47000	-1.37354	6.52560	14.87661	0.00298	0.00355	0.00709	0.00008	0.00016	-0.00027	102.27229	9.29388	-25.56082	-0.12607	-0.02134	0.04736	-0.00861	-0.00087	0.00134	34.19473	-7.28619	5.99437	0.05565	0.13787	0.04943	0.00115	-0.00789	0.00436	2.80568	2.27546	0.80858	-2.83121	-3.03620	2.49167	0.97696	-0.21392	-6.05700	-8.23012	4.85570	177.38310	-0.69801	0.11276	0.04501	0.01971	-0.00949	-0.00896	0.00706
249			2.48000	-1.38894	6.49701	14.90385	0.00294	0.00352	0.00703	0.00005	0.00017	-0.00039	102.22992	9.30060	-25.59125	-0.12563	-0.02150	0.04781	-0.00659	-0.00128	-0.00076	34.16880	-7.28950	5.95620	0.04714	0.13677	0.04753	0.00191	-0.00167	0.00170	3.75663	1.86911	1.24348	-3.49940	-3.02963	-0.32129	0.13535	1.84270	-2.58701	-8.22477	4.88673	177.50345	-0.68549	0.11735	0.04385	0.01776	-0.00961	-0.00890	0.00630
250			2.49000	-1.40139	6.46738	14.93897	0.00291	0.00349	0.00698	0.00004	0.00017	-0.00042	102.20190	9.32606	-25.62465	-0.12499	-0.02181	0.04871	-0.00311	-0.00135	-0.00161	34.14286	-7.29762	5.95224	0.03993	0.13634	0.04595	0.00160	0.00286	0.00008	4.00375	1.58121	1.36274	-3.38640	-1.89292	-1.79589	-0.73903	2.48967	-0.08653	-8.22126	4.91534	177.62761	-0.66907	0.12169	0.04200	0.01549	-0.00950	-0.00894	0.00596
251			2.50000	-1.41270	6.44004	14.97251	0.00286	0.00347	0.00696	0.00004	0.00014	-0.00035	102.19132	9.35268	-25.65360	-0.12413	-0.02205	0.04961	-0.00004	-0.00104	-0.00135	34.12429	-7.31051	5.96819	0.03596	0.13661	0.04515	0.00106	0.00566	-0.00061	3.33917	1.48621	1.03230	-2.48613	-0.48371	-1.83444	-1.51220	2.26726	1.27899	-8.22010	4.94037	177.75867	-0.65167	0.12586	0.04021	0.01304	-0.00920	-0.00912	0.00604
252			2.51000	-1.42479	6.41899	14.99533	0.00281	0.00345	0.00695	0.00005	0.00010	-0.00021	102.19386	9.36792	-25.67175	-0.12295	-0.02199	0.04987	0.00173	-0.00054	-0.00034	34.11426	-7.32819	5.99203	0.03424	0.13661	0.04496	0.00060	0.00715	-0.00062	2.13421	1.43779	0.35212	-1.28662	0.66217	-0.84073	-2.17649	1.75277	1.67129	-8.22159	4.96105	177.89775	-0.63777	0.13157	0.03883	0.01046	-0.00878	-0.00932	0.00684
253			2.52000	-1.43832	6.40666	15.00597	0.00278	0.00343	0.00693	0.00006	0.00005	-0.00010	102.20319	9.36618	-25.67996	-0.12169	-0.02165	0.04943	0.00238	-0.00017	0.00094	34.11034	-7.35131	6.01524	0.03398	0.13631	0.04528	0.00032	0.00800	-0.00018	1.13597	1.21322	-0.39058	-0.50990	1.44583	0.55961	-2.81536	1.33101	1.40123	-8.22590	4.97669	178.04288	-0.62693	0.13980	0.03737	0.00746	-0.00815	-0.00922	0.00860
254			2.53000	-1.45249	6.40307	15.01087	0.00277	0.00343	0.00693	0.00006	-0.00000	-0.00007	102.21407	9.34856	-25.68559	-0.12069	-0.02129	0.04895	0.00241	-0.00010	0.00206	34.10878	-7.38137	6.03384	0.03467	0.13662	0.04600	0.00027	0.00899	0.00045	0.77971	0.69552	-0.96798	-0.49922	1.92496	1.80328	-3.52368	1.24264	0.87256	-8.23316	4.98674	178.18823	-0.61249	0.14980	0.03502	0.00362	-0.00715	-0.00847	0.01131
255			2.54000	-1.46565	6.40733	15.01758	0.00275	0.00343	0.00693	0.00005	-0.00005	-0.00011	102.22351	9.32023	-25.69590	-0.12023	-0.02108	0.04882	0.00214	-0.00026	0.00278	34.10564	-7.41999	6.04855	0.03581	0.13769	0.04680	0.00046	0.01054	0.00099	0.90329	-0.03106	-1.32875	-1.03817	2.12249	2.57727	-4.30654	1.58010	0.46139	-8.24373	4.99116	178.32597	-0.59753	0.15871	0.03321	-0.00104	-0.00564	-0.00744	0.01445
256			2.55000	-1.47642	6.41827	15.02892	0.00275	0.00343	0.00693	0.00004	-0.00008	-0.00015	102.22995	9.28765	-25.71359	-0.12028	-0.02106	0.04894	0.00172	-0.00049	0.00305	34.09795	-7.46765	6.06314	0.03683	0.13881	0.04733	0.00083	0.01259	0.00126	1.11635	-0.77117	-1.49765	-1.72288	2.05987	2.82582	-5.07084	2.26952	0.37874	-8.25785	4.99026	178.44916	-0.58801	0.16535	0.03224	-0.00592	-0.00377	-0.00635	0.01686
257			2.56000	-1.48377	6.43423	15.04381	0.00277	0.00344	0.00692	0.00002	-0.00011	-0.00017	102.23317	9.25622	-25.73781	-0.12065	-0.02120	0.04930	0.00124	-0.00068	0.00294	34.08422	-7.52321	6.08179	0.03772	0.13988	0.04760	0.00127	0.01473	0.00120	1.12958	-1.35449	-1.52961	-2.21494	1.80792	2.69141	-5.67688	3.09677	0.64060	-8.27510	4.98462	178.55389	-0.57921	0.17514	0.03099	-0.01001	-0.00190	-0.00515	0.01814
258			2.57000	-1.48764	6.45363	15.05856	0.00280	0.00344	0.00690	0.00001	-0.00013	-0.00014	102.23355	9.22866	-25.76473	-0.12124	-0.02148	0.05000	0.00071	-0.00070	0.00267	34.06507	-7.58381	6.10717	0.03866	0.14128	0.04779	0.00162	0.01641	0.00088	0.73093	-1.70430	-1.55836	-2.21061	1.44460	2.44551	-5.98863	3.74503	1.13606	-8.29422	4.97519	178.63997	-0.57449	0.18370	0.03038	-0.01244	-0.00016	-0.00417	0.01880
259			2.58000	-1.48872	6.47646	15.06759	0.00282	0.00345	0.00688	-0.00000	-0.00015	-0.00003	102.23183	9.20426	-25.78783	-0.12199	-0.02184	0.05092	0.00011	-0.00044	0.00245	34.04372	-7.64525	6.13944	0.03966	0.14297	0.04800	0.00172	0.01715	0.00039	-0.21362	-1.87866	-1.75264	-1.50530	1.05484	2.35970	-5.92737	3.93930	1.72212	-8.31347	4.96294	178.71027	-0.56871	0.18832	0.03000	-0.01264	0.00125	-0.00343	0.01922
260			2.59000	-1.48784	6.50479	15.06499	0.00283	0.00344	0.00687	-0.00000	-0.00019	0.00012	102.22900	9.17977	-25.79963	-0.12271	-0.02205	0.05150	-0.00036	0.00004	0.00242	34.02469	-7.70296	6.17695	0.03999	0.14394	0.04811	0.00150	0.01673	-0.00015	-1.55595	-2.08850	-2.17847	-0.26426	0.79406	2.56301	-5.52084	3.64291	2.28775	-8.33084	4.94877	178.76883	-0.56286	0.19421	0.02915	-0.01054	0.00228	-0.00284	0.01936
261			2.60000	-1.48480	6.54183	15.04918	0.00280	0.00344	0.00688	-0.00001	-0.00026	0.00026	102.22693	9.15128	-25.79740	-0.12329	-0.02202	0.05144	-0.00027	0.00052	0.00271	34.01124	-7.75360	6.21765	0.03897	0.14340	0.04784	0.00106	0.01534	-0.00065	-2.87225	-2.66325	-2.76073	0.94672	0.92149	3.03497	-4.89726	3.01555	2.73483	-8.34432	4.93347	178.81902	-0.56002	0.19820	0.02845	-0.00646	0.00301	-0.00241	0.01911
262			2.61000	-1.47760	6.59146	15.02419	0.00277	0.00343	0.00689	-0.00004	-0.00034	0.00034	102.22877	9.11509	-25.78555	-0.12360	-0.02180	0.05087	0.00073	0.00081	0.00344	34.00470	-7.79588	6.25909	0.03634	0.14158	0.04718	0.00051	0.01328	-0.00094	-3.84354	-3.80297	-3.40058	1.61906	1.64286	3.77743	-4.19733	2.16344	2.91897	-8.35213	4.91750	178.86253	-0.55791	0.19992	0.02777	-0.00096	0.00358	-0.00204	0.01816
263			2.62000	-1.46386	6.65705	14.99566	0.00277	0.00341	0.00688	-0.00007	-0.00043	0.00037	102.23772	9.06666	-25.77199	-0.12357	-0.02146	0.04990	0.00247	0.00087	0.00464	34.00590	-7.82999	6.29732	0.03250	0.13904	0.04642	-0.00007	0.01069	-0.00086	-4.44884	-5.27783	-4.01410	1.69482	2.91719	4.87683	-3.51791	1.03675	2.66223	-8.35320	4.90096	178.89955	-0.56074	0.20169	0.02720	0.00525	0.00411	-0.00168	0.01640
264			2.63000	-1.44342	6.73806	14.96674	0.00282	0.00340	0.00683	-0.00009	-0.00050	0.00036	102.25530	9.00101	-25.76229	-0.12309	-0.02098	0.04835	0.00439	0.00083	0.00613	34.01626	-7.85709	6.32652	0.02808	0.13592	0.04581	-0.00065	0.00769	-0.00032	-4.74754	-6.45948	-4.44731	1.44751	4.45873	6.33841	-2.95356	-0.48073	1.86478	-8.34712	4.88412	178.92943	-0.56313	0.20468	0.02660	0.01153	0.00451	-0.00131	0.01455
265			2.64000	-1.41935	6.82725	14.93853	0.00291	0.00339	0.00675	-0.00010	-0.00051	0.00035	102.28073	8.91499	-25.75826	-0.12250	-0.02040	0.04639	0.00604	0.00079	0.00758	34.03841	-7.87931	6.34054	0.02381	0.13240	0.04534	-0.00121	0.00459	0.00068	-4.73416	-6.74424	-4.47493	1.16264	5.95053	7.98532	-2.61238	-2.43799	0.57609	-8.33418	4.86784	178.95171	-0.56033	0.20515	0.02636	0.01706	0.00453	-0.00094	0.01330
266			2.65000	-1.39589	6.91254	14.91111	0.00300	0.00338	0.00667	-0.00010	-0.00046	0.00034	102.31232	8.80863	-25.75894	-0.12229	-0.01989	0.04455	0.00741	0.00080	0.00882	34.07539	-7.89962	6.33462	0.02071	0.12921	0.04498	-0.00173	0.00171	0.00201	-4.47582	-5.96409	-3.99739	1.03755	7.27304	9.59038	-2.53301	-4.74927	-1.03944	-8.31536	4.85316	178.96625	-0.55883	0.20181	0.02716	0.02146	0.00324	-0.00081	0.01245
267			2.66000	-1.37635	6.98321	14.88347	0.00307	0.00336	0.00659	-0.00007	-0.00035	0.00034	102.34962	8.68358	-25.76170	-0.12264	-0.01954	0.04323	0.00868	0.00089	0.00982	34.12947	-7.92055	6.30630	0.02015	0.12696	0.04486	-0.00238	-0.00076	0.00347	-4.13937	-4.39666	-3.16115	1.16591	8.42599	10.97465	-2.65786	-7.15166	-2.73744	-8.29231	4.84076	178.97302	-0.56163	0.20033	0.02820	0.02391	0.00379	-0.00021	0.01217
268			2.67000	-1.36256	7.03369	14.85404	0.00312	0.00333	0.00652	-0.00004	-0.00023	0.00036	102.39269	8.54306	-25.76350	-0.12327	-0.01928	0.04239	0.00959	0.00104	0.01044	34.20018	-7.94371	6.25663	0.02382	0.12593	0.04536	-0.00350	-0.00251	0.00481	-3.84903	-2.49662	-2.24062	1.51403	9.20196	11.90671	-2.89706	-9.12291	-4.17917	-8.26704	4.83047	178.97169	-0.56402	0.19884	0.02860	0.02440	0.00345	0.00022	0.01156
269			2.68000	-1.35535	7.06388	14.82188	0.00313	0.00331	0.00647	0.00000	-0.00012	0.00039	102.43880	8.39454	-25.76175	-0.12391	-0.01905	0.04187	0.00897	0.00119	0.01025	34.28202	-7.96992	6.19186	0.03386	0.12638	0.04708	-0.00529	-0.00297	0.00567	-3.66911	-0.63961	-1.49471	1.96545	8.87797	11.99582	-3.14878	-9.78519	-4.88659	-8.24175	4.82237	178.96135	-0.56697	0.19304	0.02960	0.02282	0.00300	0.00071	0.00996
270			2.69000	-1.35521	7.07729	14.78615	0.00313	0.00327	0.00643	0.00004	-0.00004	0.00042	102.47707	8.25383	-25.75385	-0.12437	-0.01880	0.04147	0.00501	0.00126	0.00861	34.36108	-7.99918	6.12613	0.04939	0.12803	0.05006	-0.00642	-0.00135	0.00544	-3.61628	0.94963	-1.05339	2.34602	6.39461	10.73517	-3.28688	-8.08313	-4.29631	-8.21840	4.81681	178.94164	-0.57096	0.18702	0.03071	0.01953	0.00241	0.00122	0.00792
271			2.70000	-1.36194	7.07880	14.74673	0.00312	0.00324	0.00638	0.00008	0.00002	0.00044	102.48834	8.14559	-25.73798	-0.12467	-0.01855	0.04100	-0.00278	0.00117	0.00537	34.41563	-8.03021	6.08123	0.06241	0.12902	0.05251	-0.00400	0.00262	0.00347	-3.54639	2.14474	-0.84201	2.43628	1.46411	7.93594	-3.22520	-3.72459	-2.21308	-8.19856	4.81428	178.91385	-0.57191	0.18413	0.03157	0.01498	0.00164	0.00164	0.00618
272			2.71000	-1.37421	7.07213	14.70619	0.00313	0.00322	0.00632	0.00010	0.00006	0.00043	102.45699	8.09166	-25.71512	-0.12484	-0.01837	0.04045	-0.01193	0.00095	0.00144	34.42748	-8.06117	6.07623	0.06213	0.12718	0.05177	0.00123	0.00748	0.00040	-3.27526	2.94011	-0.66967	2.18545	-4.41958	4.31847	-3.00739	1.84082	0.64252	-8.18330	4.81515	178.88121	-0.57452	0.18040	0.03266	0.00995	0.00065	0.00188	0.00494
273			2.72000	-1.39000	7.05896	14.66797	0.00314	0.00320	0.00626	0.00012	0.00009	0.00040	102.38583	8.09290	-25.68838	-0.12501	-0.01837	0.04013	-0.01847	0.00074	-0.00168	34.39723	-8.09083	6.11230	0.04850	0.12310	0.04791	0.00408	0.01087	-0.00192	-2.89551	3.44521	-0.43461	1.88209	-8.80914	1.21407	-2.76045	6.13280	2.98697	-8.17317	4.81957	178.84787	-0.57481	0.17809	0.03338	0.00500	-0.00048	0.00189	0.00390
274			2.73000	-1.40737	7.04044	14.63223	0.00312	0.00317	0.00621	0.00012	0.00012	0.00039	102.29555	8.12857	-25.65954	-0.12508	-0.01851	0.04007	-0.02031	0.00068	-0.00323	34.34452	-8.11866	6.17230	0.03217	0.11906	0.04357	0.00342	0.01174	-0.00270	-2.79468	3.80864	-0.20844	1.94698	-10.40636	-0.55020	-2.55671	7.65626	4.06452	-8.16795	4.82743	178.81711	-0.57265	0.17701	0.03431	0.00070	-0.00157	0.00178	0.00313
275			2.74000	-1.42501	7.01861	14.59411	0.00306	0.00315	0.00618	0.00012	0.00013	0.00046	102.20847	8.17417	-25.62673	-0.12494	-0.01868	0.04008	-0.01848	0.00088	-0.00347	34.29272	-8.14406	6.23586	0.02146	0.11648	0.04081	0.00197	0.01068	-0.00247	-3.35630	4.13090	-0.14640	2.62768	-9.77743	-1.06333	-2.37633	6.73760	4.01589	-8.16693	4.83807	178.79042	-0.57263	0.17686	0.03457	-0.00261	-0.00239	0.00158	0.00261
276			2.75000	-1.44230	6.99676	14.54578	0.00298	0.00311	0.00614	0.00012	0.00012	0.00060	102.13657	8.21411	-25.58531	-0.12461	-0.01879	0.03998	-0.01538	0.00130	-0.00300	34.25619	-8.16633	6.28998	0.01728	0.11503	0.03962	0.00101	0.00862	-0.00182	-4.70156	4.43243	-0.35562	3.91200	-8.26000	-0.75871	-2.18116	4.58958	3.29291	-8.16898	4.85020	178.76741	-0.57201	0.17824	0.03397	-0.00484	-0.00278	0.00139	0.00229
277			2.76000	-1.45909	6.97854	14.47993	0.00290	0.00307	0.00609	0.00013	0.00009	0.00080	102.08079	8.24146	-25.53032	-0.12402	-0.01878	0.03974	-0.01281	0.00186	-0.00229	34.23865	-8.18534	6.32866	0.01733	0.11433	0.03951	0.00042	0.00629	-0.00103	-6.60142	4.69526	-0.82231	5.58167	-6.86044	0.00350	-1.97042	2.26315	2.25204	-8.17291	4.86245	178.74637	-0.56999	0.17986	0.03358	-0.00597	-0.00274	0.00130	0.00249
278			2.77000	-1.47562	6.96643	14.39328	0.00285	0.00304	0.00603	0.00014	0.00006	0.00100	102.03635	8.25489	-25.45900	-0.12314	-0.01864	0.03946	-0.01142	0.00243	-0.00163	34.23735	-8.20165	6.35082	0.01958	0.11433	0.04008	-0.00007	0.00418	-0.00026	-8.54599	4.89568	-1.40983	7.27016	-5.99825	0.92051	-1.75458	0.35669	1.16473	-8.17743	4.87381	178.72571	-0.57000	0.18019	0.03374	-0.00571	-0.00239	0.00129	0.00290
279			2.78000	-1.49235	6.96063	14.28856	0.00283	0.00302	0.00598	0.00015	0.00004	0.00112	101.99711	8.25669	-25.37266	-0.12180	-0.01829	0.03915	-0.01113	0.00279	-0.00118	34.24685	-8.21584	6.35862	0.02284	0.11502	0.04116	-0.00045	0.00257	0.00037	-9.82509	4.98323	-1.88310	8.45329	-5.71435	1.68781	-1.54927	-0.85644	0.25874	-8.18089	4.88370	178.70503	-0.57190	0.17936	0.03365	-0.00359	-0.00191	0.00124	0.00336
280			2.79000	-1.50951	6.95844	14.17655	0.00283	0.00301	0.00595	0.00015	0.00003	0.00109	101.95748	8.25230	-25.27879	-0.11997	-0.01772	0.03874	-0.01141	0.00271	-0.00103	34.26098	-8.22861	6.35675	0.02651	0.11601	0.04247	-0.00065	0.00167	0.00071	-9.59373	4.81047	-1.96313	8.40863	-5.83247	1.95520	-1.36490	-1.26940	-0.25163	-8.18120	4.89188	178.68541	-0.57351	0.18018	0.03314	0.00074	-0.00154	0.00108	0.00359
281			2.80000	-1.52648	6.95520	14.07720	0.00283	0.00302	0.00595	0.00013	0.00004	0.00085	101.91389	8.25030	-25.19331	-0.11821	-0.01712	0.03840	-0.01172	0.00206	-0.00130	34.27388	-8.24016	6.35209	0.03085	0.11728	0.04389	-0.00054	0.00167	0.00054	-7.34757	4.21034	-1.50921	6.60929	-6.15676	1.36979	-1.19090	-0.85612	-0.11700	-8.17635	4.89875	178.66919	-0.57333	0.18233	0.03349	0.00698	-0.00145	0.00082	0.00349
282			2.81000	-1.54232	6.94686	14.01200	0.00283	0.00305	0.00601	0.00010	0.00007	0.00044	101.86461	8.26194	-25.13450	-0.11745	-0.01683	0.03856	-0.01210	0.00102	-0.00215	34.28061	-8.25007	6.35426	0.03616	0.11926	0.04533	0.00000	0.00279	-0.00035	-3.58295	3.20042	-0.69309	3.38858	-6.74605	-0.21828	-1.01989	0.37675	0.90097	-8.16498	4.90489	178.65887	-0.57575	0.18243	0.03382	0.01424	-0.00155	0.00041	0.00290
283			2.82000	-1.55636	6.93275	13.99115	0.00281	0.00309	0.00612	0.00006	0.00008	-0.00000	101.80761	8.29843	-25.11146	-0.11772	-0.01692	0.03931	-0.01296	-0.00015	-0.00368	34.27709	-8.25741	6.37468	0.04184	0.12191	0.04667	0.00112	0.00517	-0.00207	0.50248	1.94428	0.12838	-0.26273	-7.84483	-2.68660	-0.86843	2.37232	2.88176	-8.14695	4.91034	178.65668	-0.57767	0.18194	0.03409	0.02123	-0.00166	-0.00010	0.00222
284			2.83000	-1.56799	6.91586	14.01197	0.00279	0.00313	0.00625	0.00003	0.00008	-0.00041	101.74024	8.36906	-25.12226	-0.11848	-0.01726	0.04032	-0.01451	-0.00127	-0.00589	34.26010	-8.26161	6.42431	0.04666	0.12460	0.04779	0.00284	0.00875	-0.00452	4.02418	0.55877	0.70051	-3.57334	-9.54923	-5.75817	-0.78323	5.00399	5.66056	-8.12327	4.91478	178.66354	-0.57756	0.18093	0.03481	0.02678	-0.00170	-0.00063	0.00205
285			2.84000	-1.57659	6.90064	14.06683	0.00280	0.00317	0.00635	-0.00001	0.00006	-0.00075	101.66013	8.47952	-25.16062	-0.11949	-0.01777	0.04128	-0.01663	-0.00227	-0.00850	34.22691	-8.26297	6.51093	0.04915	0.12651	0.04842	0.00488	0.01318	-0.00732	6.71476	-0.86688	0.96553	-6.22612	-11.66909	-9.02830	-0.82146	7.99849	8.84628	-8.09572	4.91804	178.67896	-0.57858	0.17957	0.03554	0.03039	-0.00177	-0.00112	0.00174
286			2.85000	-1.58199	6.89058	14.14736	0.00283	0.00320	0.00640	-0.00003	0.00002	-0.00097	101.56651	8.62983	-25.21899	-0.12075	-0.01846	0.04211	-0.01900	-0.00304	-0.01098	34.17687	-8.26293	6.63681	0.04745	0.12669	0.04790	0.00641	0.01747	-0.00970	8.44234	-2.10892	0.95992	-7.97021	-13.79048	-11.83748	-0.99756	10.81172	11.79474	-8.06631	4.92090	178.70111	-0.57927	0.17595	0.03591	0.03188	-0.00207	-0.00148	0.00110
287			2.86000	-1.58510	6.88691	14.24219	0.00286	0.00322	0.00642	-0.00004	-0.00001	-0.00105	101.46080	8.81018	-25.28734	-0.12226	-0.01931	0.04289	-0.02125	-0.00343	-0.01246	34.11290	-8.26332	6.79467	0.03995	0.12439	0.04551	0.00634	0.01989	-0.01056	8.90505	-2.87641	0.70846	-8.50591	-15.31971	-13.14373	-1.21154	12.63834	13.50016	-8.03686	4.92473	178.72787	-0.58083	0.17310	0.03629	0.03150	-0.00264	-0.00171	0.00053
288			2.87000	-1.58729	6.88968	14.33561	0.00287	0.00324	0.00645	-0.00004	-0.00005	-0.00095	101.34666	8.99657	-25.35380	-0.12358	-0.02010	0.04359	-0.02304	-0.00328	-0.01195	34.04181	-8.26553	6.96309	0.02875	0.12009	0.04170	0.00470	0.01891	-0.00925	7.95553	-3.07953	0.24562	-7.84622	-15.67451	-11.87004	-1.29159	12.79176	12.85821	-8.00899	4.93061	178.75737	-0.58343	0.17183	0.03679	0.02957	-0.00340	-0.00185	-0.00008
289			2.88000	-1.58921	6.89881	14.41291	0.00286	0.00326	0.00649	-0.00003	-0.00008	-0.00074	101.22796	9.15499	-25.41014	-0.12439	-0.02059	0.04402	-0.02431	-0.00270	-0.00914	33.97082	-8.27058	7.10954	0.02036	0.11640	0.03879	0.00309	0.01479	-0.00652	6.02534	-2.93378	-0.28780	-6.55823	-14.76059	-7.88625	-1.11538	11.34413	9.56382	-7.98398	4.93916	178.78842	-0.58566	0.16938	0.03770	0.02627	-0.00420	-0.00196	-0.00069
290			2.89000	-1.58990	6.91385	14.46786	0.00285	0.00328	0.00653	-0.00003	-0.00010	-0.00051	101.10649	9.25909	-25.45581	-0.12477	-0.02072	0.04405	-0.02538	-0.00202	-0.00489	33.90278	-8.27872	7.20663	0.01863	0.11509	0.03833	0.00252	0.00901	-0.00332	3.93210	-2.73535	-0.65092	-5.41131	-13.13720	-2.34315	-0.69087	9.16298	4.50576	-7.96305	4.95044	178.82066	-0.58704	0.16753	0.03862	0.02175	-0.00493	-0.00207	-0.00077
291			2.90000	-1.58749	6.93267	14.50324	0.00287	0.00331	0.00656	-0.00004	-0.00011	-0.00033	100.98105	9.30127	-25.49608	-0.12498	-0.02057	0.04386	-0.02668	-0.00152	-0.00025	33.83508	-8.28969	7.24325	0.02010	0.11508	0.03907	0.00249	0.00251	0.00024	2.33566	-2.62489	-0.64456	-4.91355	-11.42395	3.60331	-0.08794	7.07850	-1.36020	-7.94721	4.96406	178.85431	-0.58965	0.16752	0.03907	0.01636	-0.00558	-0.00221	-0.00043
292			2.91000	-1.58020	6.95179	14.52646	0.00293	0.00333	0.00659	-0.00006	-0.00010	-0.00023	100.84850	9.28172	-25.53867	-0.12516	-0.02032	0.04382	-0.02837	-0.00126	0.00453	33.76213	-8.30340	7.21474	0.02083	0.11563	0.03963	0.00249	-0.00449	0.00424	1.44243	-2.53275	-0.25532	-5.11757	-9.78373	9.72232	0.61072	5.28662	-7.82781	-7.93729	4.97927	178.89044	-0.59384	0.16924	0.03919	0.00891	-0.00592	-0.00241	-0.00002
293			2.92000	-1.56804	6.96721	14.54399	0.00300	0.00336	0.00663	-0.00008	-0.00007	-0.00018	100.70625	9.19835	-25.58939	-0.12536	-0.02003	0.04426	-0.02996	-0.00114	0.00931	33.67944	-8.32086	7.11518	0.02204	0.11840	0.04057	0.00259	-0.01173	0.00849	1.05743	-2.27056	0.31585	-5.67569	-8.13482	15.64821	1.27815	3.59355	-14.37731	-7.93401	4.99484	178.93105	-0.59891	0.17103	0.03965	0.00363	-0.00618	-0.00286	0.00061
294			2.93000	-1.55343	6.97624	14.55851	0.00306	0.00339	0.00668	-0.00008	-0.00004	-0.00014	100.55704	9.05710	-25.64885	-0.12556	-0.01974	0.04526	-0.03004	-0.00105	0.01310	33.58916	-8.34192	6.94944	0.02576	0.12492	0.04276	0.00276	-0.01820	0.01225	0.80847	-1.72198	0.73925	-6.07718	-6.43899	19.84771	1.76334	1.82034	-19.24435	-7.93799	5.00884	178.97841	-0.60001	0.17515	0.03979	-0.00363	-0.00591	-0.00342	0.00181
295			2.94000	-1.54048	6.97900	14.56855	0.00310	0.00342	0.00675	-0.00006	-0.00001	-0.00007	100.41283	8.88348	-25.71180	-0.12576	-0.01943	0.04655	-0.02725	-0.00095	0.01458	33.50314	-8.36339	6.74541	0.03129	0.13352	0.04568	0.00253	-0.02204	0.01418	0.39749	-0.93340	0.73768	-5.92400	-4.72257	20.65927	1.94839	-0.06178	-20.57909	-7.94996	5.01957	179.03423	-0.59761	0.17942	0.03941	-0.01133	-0.00529	-0.00399	0.00350
296			2.95000	-1.53331	6.97822	14.57112	0.00310	0.00345	0.00682	-0.00002	0.00001	0.00001	100.28999	8.71413	-25.77027	-0.12601	-0.01910	0.04766	-0.02160	-0.00083	0.01319	33.43760	-8.38064	6.54408	0.03706	0.14122	0.04848	0.00152	-0.02166	0.01339	-0.15231	-0.10638	0.27155	-5.17470	-3.09954	17.82264	1.78370	-1.83870	-18.07073	-7.97022	5.02626	179.09851	-0.59165	0.18299	0.03883	-0.01892	-0.00442	-0.00447	0.00542
297			2.96000	-1.53426	6.97736	14.56619	0.00308	0.00347	0.00688	0.00003	-0.00000	0.00007	100.20026	8.58029	-25.81853	-0.12623	-0.01873	0.04821	-0.01429	-0.00075	0.00954	33.40287	-8.39117	6.38061	0.04171	0.14594	0.05057	-0.00006	-0.01718	0.01020	-0.48404	0.48773	-0.43112	-4.18323	-1.70621	12.46674	1.29993	-3.15442	-12.93582	-7.99844	5.02868	179.16933	-0.58177	0.18876	0.03761	-0.02550	-0.00336	-0.00468	0.00757
298			2.97000	-1.54284	6.97872	14.55910	0.00305	0.00349	0.00693	0.00006	-0.00001	0.00005	100.14737	8.49909	-25.85651	-0.12637	-0.01842	0.04835	-0.00674	-0.00080	0.00497	33.39987	-8.39535	6.27404	0.04445	0.14757	0.05174	-0.00165	-0.01048	0.00584	-0.19541	0.67487	-1.03424	-3.45201	-0.55871	6.17178	0.65455	-3.83474	-6.90787	-8.03314	5.02658	179.24326	-0.57481	0.19432	0.03695	-0.03029	-0.00198	-0.00473	0.00940
299			2.98000	-1.55668	6.98237	14.55866	0.00300	0.00351	0.00697	0.00008	-0.00003	-0.00007	100.12872	8.47305	-25.88932	-0.12636	-0.01827	0.04852	-0.00022	-0.00101	0.00073	33.42281	-8.39444	6.22623	0.04576	0.14748	0.05227	-0.00271	-0.00397	0.00167	0.79274	0.49255	-1.32395	-3.23970	0.30711	0.36396	0.07878	-3.87235	-1.51022	-8.07175	5.01974	179.31677	-0.57136	0.19774	0.03665	-0.03245	-0.00031	-0.00462	0.01082
300			2.99000	-1.57312	6.98694	14.57164	0.00294	0.00353	0.00703	0.00007	-0.00003	-0.00024	100.13564	8.49325	-25.92243	-0.12622	-0.01835	0.04913	0.00388	-0.00127	-0.00244	33.46082	-8.38977	6.22597	0.04625	0.14695	0.05236	-0.00294	0.00069	-0.00135	2.12129	0.14433	-1.33384	-3.42090	0.66231	-3.84507	-0.23344	-3.25917	2.20868	-8.11081	5.00810	179.38710	-0.57046	0.20201	0.03567	-0.03152	0.00152	-0.00428	0.01209
301			3.00000	-1.59072	6.99127	14.59884	0.00287	0.00356	0.00709	0.00007	-0.00003	-0.00038	100.15379	8.54301	-25.95815	-0.12597	-0.01863	0.05022	0.00489	-0.00145	-0.00418	33.49981	-8.38264	6.25420	0.04511	0.14668	0.05194	-0.00231	0.00282	-0.00282	3.18384	-0.13548	-1.28057	-3.62693	0.37898	-5.85831	-0.19304	-2.16621	3.84393	-8.14689	4.99178	179.45230	-0.57202	0.20765	0.03433	-0.02791	0.00343	-0.00384	0.01305
302			3.01000	-1.60927	6.99558	14.63397	0.00280	0.00357	0.00715	0.00007	-0.00004	-0.00042	100.16949	8.60285	-25.99430	-0.12573	-0.01902	0.05153	0.00346	-0.00143	-0.00453	33.52890	-8.37375	6.29075	0.04259	0.14719	0.05136	-0.00130	0.00262	-0.00296	3.45849	-0.19250	-1.34612	-3.46988	-0.33312	-5.84938	0.14612	-1.02183	3.73363	-8.17758	4.97115	179.51189	-0.57338	0.21030	0.03316	-0.02255	0.00518	-0.00345	0.01414
303			3.02000	-1.62879	7.00071	14.66678	0.00274	0.00358	0.00720	0.00008	-0.00004	-0.00034	100.17527	8.65743	-26.02566	-0.12540	-0.01934	0.05270	0.00051	-0.00114	-0.00390	33.54459	-8.36321	6.32124	0.04079	0.14864	0.05133	-0.00034	0.00104	-0.00231	2.80496	0.00355	-1.54294	-2.77448	-1.30372	-4.48709	0.61508	-0.03309	2.58027	-8.20188	4.94689	179.56673	-0.57382	0.21383	0.03203	-0.01663	0.00653	-0.00314	0.01486
304			3.03000	-1.64879	7.00706	14.68808	0.00268	0.00359	0.00723	0.00009	-0.00005	-0.00016	100.16631	8.69834	-26.04659	-0.12496	-0.01951	0.05355	-0.00350	-0.00066	-0.00271	33.54544	-8.35194	6.33867	0.03989	0.15035	0.05168	0.00061	-0.00099	-0.00123	1.48350	0.37152	-1.78821	-1.66607	-2.53692	-2.36380	1.03646	0.93031	0.91287	-8.22001	4.92045	179.61858	-0.57382	0.21626	0.03100	-0.01109	0.00721	-0.00295	0.01488
305			3.04000	-1.66857	7.01462	14.69314	0.00265	0.00360	0.00726	0.00009	-0.00005	0.00004	100.13884	8.72141	-26.05419	-0.12440	-0.01949	0.05401	-0.00788	-0.00013	-0.00124	33.52992	-8.34181	6.34010	0.03856	0.15170	0.05193	0.00146	-0.00292	0.00007	-0.05644	0.81803	-2.00744	-0.46769	-3.85148	0.07124	1.31203	1.83010	-0.93579	-8.23287	4.89348	179.66969	-0.57226	0.21924	0.02946	-0.00632	0.00728	-0.00281	0.01425
306			3.05000	-1.68808	7.02263	14.68206	0.00262	0.00361	0.00729	0.00010	-0.00005	0.00022	100.09324	8.72555	-26.04949	-0.12392	-0.01931	0.05409	-0.01186	0.00032	0.00024	33.50001	-8.33433	6.32514	0.03753	0.15274	0.05224	0.00212	-0.00444	0.00141	-1.38611	1.26137	-2.14043	0.50191	-5.00635	2.38578	1.38359	2.53115	-2.70713	-8.24148	4.86713	179.72185	-0.57091	0.22208	0.02841	-0.00226	0.00695	-0.00278	0.01350
307			3.06000	-1.70732	7.03002	14.65889	0.00259	0.00362	0.00732	0.00010	-0.00004	0.00033	100.03191	8.71319	-26.03626	-0.12356	-0.01901	0.05380	-0.01493	0.00057	0.00144	33.45871	-8.33117	6.29539	0.03652	0.15332	0.05248	0.00256	-0.00522	0.00268	-2.18086	1.58925	-2.12298	0.99986	-5.87538	4.21225	1.20402	3.03337	-4.22733	-8.24641	4.84195	179.77580	-0.56908	0.22344	0.02781	0.00135	0.00642	-0.00279	0.01310
308			3.07000	-1.72586	7.03569	14.63065	0.00256	0.00362	0.00734	0.00009	-0.00002	0.00035	99.95915	8.68934	-26.02053	-0.12337	-0.01867	0.05335	-0.01608	0.00058	0.00220	33.40939	-8.33407	6.25396	0.03380	0.15347	0.05221	0.00248	-0.00513	0.00367	-2.29505	1.69058	-1.90308	0.91304	-6.07046	5.18060	0.75595	3.07496	-5.24102	-8.24799	4.81808	179.83112	-0.56755	0.22364	0.02738	0.00450	0.00587	-0.00276	0.01299
309			3.08000	-1.74244	7.03900	14.60485	0.00254	0.00363	0.00735	0.00008	-0.00001	0.00028	99.88669	8.66054	-26.00892	-0.12332	-0.01840	0.05299	-0.01422	0.00040	0.00240	33.36177	-8.34348	6.20620	0.03065	0.15399	0.05196	0.00180	-0.00402	0.00417	-1.85522	1.55695	-1.47109	0.42407	-5.17068	5.00634	0.01086	2.28261	-5.42746	-8.24660	4.79562	179.88620	-0.56815	0.22477	0.02803	0.00699	0.00531	-0.00276	0.01317
310			3.09000	-1.75562	7.03928	14.58605	0.00251	0.00363	0.00735	0.00006	0.00001	0.00019	99.82945	8.63381	-26.00445	-0.12336	-0.01828	0.05284	-0.00974	0.00019	0.00210	33.32851	-8.35964	6.15970	0.02904	0.15504	0.05219	0.00081	-0.00171	0.00424	-1.19769	1.29875	-0.87948	-0.03050	-3.34984	3.84284	-1.07193	0.76670	-4.78553	-8.24295	4.77507	179.93947	-0.56973	0.22467	0.02854	0.00847	0.00460	-0.00269	0.01350
311			3.10000	-1.76426	7.03612	14.57464	0.00249	0.00362	0.00734	0.00003	0.00003	0.00011	99.79684	8.61371	-26.00473	-0.12332	-0.01824	0.05279	-0.00426	0.00008	0.00147	33.31745	-8.38412	6.12049	0.02958	0.15569	0.05262	-0.00028	0.00158	0.00409	-0.66734	1.03887	-0.24964	-0.11112	-1.23476	2.23497	-2.41736	-0.97863	-3.69487	-8.23822	4.75688	179.99026	-0.57142	0.22308	0.02893	0.00870	0.00381	-0.00261	0.01353
312			3.11000	-1.76815	7.02989	14.56780	0.00247	0.00359	0.00730	0.00001	0.00004	0.00008	99.78980	8.60144	-26.00507	-0.12319	-0.01826	0.05268	0.00049	0.00009	0.00076	33.32915	-8.41831	6.09095	0.03213	0.15534	0.05302	-0.00133	0.00514	0.00387	-0.45560	0.82347	0.23908	0.17753	0.51649	0.71071	-3.77526	-2.40841	-2.56825	-8.23377	4.74088	-179.96077	-0.57358	0.22398	0.02952	0.00779	0.00321	-0.00259	0.01350
313			3.12000	-1.76821	7.02253	14.56182	0.00246	0.00355	0.00723	-0.00000	0.00004	0.00009	99.80179	8.59656	-26.00216	-0.12292	-0.01830	0.05240	0.00327	0.00017	0.00023	33.35749	-8.46172	6.07096	0.03465	0.15354	0.05289	-0.00208	0.00800	0.00373	-0.58451	0.61569	0.40797	0.61144	1.49283	-0.25642	-4.86419	-3.17227	-1.80644	-8.23072	4.72624	-179.91216	-0.57536	0.22595	0.03011	0.00617	0.00282	-0.00265	0.01353
314			3.13000	-1.76626	7.01742	14.55357	0.00247	0.00351	0.00714	-0.00000	0.00002	0.00013	99.82172	8.59470	-25.99521	-0.12261	-0.01832	0.05193	0.00410	0.00029	0.00024	33.39266	-8.51255	6.05595	0.03443	0.15068	0.05191	-0.00230	0.00939	0.00386	-0.96346	0.36840	0.17419	0.99286	1.85524	-0.34164	-5.54485	-3.45425	-1.70751	-8.22957	4.71230	-179.86269	-0.57580	0.22518	0.03096	0.00444	0.00253	-0.00278	0.01381
315			3.14000	-1.76439	7.01800	14.54129	0.00250	0.00346	0.00704	0.00000	-0.00003	0.00018	99.84266	8.58839	-25.98521	-0.12234	-0.01830	0.05132	0.00458	0.00039	0.00078	33.42932	-8.56826	6.03870	0.03145	0.14797	0.05056	-0.00234	0.00936	0.00420	-1.45070	0.05739	-0.41230	1.26408	2.29143	0.17942	-5.86072	-3.93471	-2.03690	-8.23013	4.69877	-179.81181	-0.57486	0.22573	0.03161	0.00308	0.00232	-0.00290	0.01421
316			3.15000	-1.76427	7.02684	14.52473	0.00254	0.00342	0.00694	0.00002	-0.00008	0.00022	99.86786	8.57336	-25.97362	-0.12210	-0.01822	0.05054	0.00624	0.00046	0.00141	33.47211	-8.62544	6.01604	0.02893	0.14629	0.04992	-0.00269	0.00870	0.00443	-1.87838	-0.33908	-1.21800	1.43405	3.28871	0.58670	-5.96704	-5.05689	-2.18492	-8.23185	4.68558	-179.75989	-0.57321	0.22622	0.03228	0.00234	0.00219	-0.00300	0.01419
317			3.16000	-1.76679	7.04536	14.50558	0.00258	0.00338	0.00684	0.00003	-0.00013	0.00023	99.90466	8.55189	-25.96196	-0.12184	-0.01807	0.04957	0.00889	0.00045	0.00179	33.52882	-8.68126	5.99090	0.02894	0.14503	0.05023	-0.00344	0.00806	0.00448	-2.05388	-0.83771	-2.03103	1.44905	4.62907	0.53947	-6.00335	-6.53350	-1.97368	-8.23398	4.67254	-179.70753	-0.57380	0.22696	0.03369	0.00232	0.00218	-0.00314	0.01381
318			3.17000	-1.77146	7.07288	14.48755	0.00260	0.00336	0.00676	0.00003	-0.00017	0.00018	99.95465	8.52763	-25.95236	-0.12148	-0.01788	0.04855	0.01111	0.00034	0.00209	33.60057	-8.73504	5.96537	0.03031	0.14317	0.05072	-0.00422	0.00723	0.00466	-1.78847	-1.38045	-2.54984	1.14766	5.76742	0.45123	-5.98528	-7.76054	-1.96161	-8.23572	4.65941	-179.65547	-0.57631	0.22764	0.03557	0.00304	0.00232	-0.00329	0.01342
319			3.18000	-1.77658	7.10532	14.47593	0.00260	0.00334	0.00670	0.00002	-0.00019	0.00008	100.01143	8.49939	-25.94874	-0.12110	-0.01769	0.04771	0.01185	0.00013	0.00274	33.67999	-8.78777	5.93454	0.03137	0.14082	0.05080	-0.00463	0.00561	0.00537	-1.02256	-1.82980	-2.54061	0.39843	6.43007	0.94426	-5.82405	-8.46344	-2.79160	-8.23635	4.64582	-179.60410	-0.57835	0.22822	0.03706	0.00423	0.00267	-0.00339	0.01330
320			3.19000	-1.78029	7.13673	14.47505	0.00261	0.00333	0.00665	0.00001	-0.00017	-0.00005	100.06630	8.46146	-25.95549	-0.12083	-0.01759	0.04727	0.01120	-0.00016	0.00379	33.75804	-8.84014	5.88906	0.03266	0.13929	0.05080	-0.00475	0.00312	0.00657	0.05990	-2.06546	-2.04885	-0.72120	6.68204	2.09561	-5.45438	-8.76077	-4.41117	-8.23561	4.63113	-179.55330	-0.57992	0.22817	0.03860	0.00541	0.00331	-0.00353	0.01338
321			3.20000	-1.78192	7.16251	14.48600	0.00262	0.00333	0.00661	-0.00000	-0.00013	-0.00016	100.11377	8.41071	-25.97508	-0.12082	-0.01759	0.04725	0.00917	-0.00045	0.00468	33.82967	-8.89144	5.82427	0.03857	0.14035	0.05235	-0.00512	0.00068	0.00786	1.07868	-2.02295	-1.36380	-1.87476	6.23856	3.29187	-4.91913	-8.45575	-6.01655	-8.23385	4.61435	-179.50255	-0.58124	0.22882	0.03966	0.00616	0.00433	-0.00369	0.01312
322			3.21000	-1.78233	7.18086	14.50522	0.00263	0.00332	0.00659	-0.00001	-0.00009	-0.00023	100.14613	8.35474	-26.00451	-0.12105	-0.01765	0.04747	0.00440	-0.00064	0.00449	33.88821	-8.94052	5.74749	0.05069	0.14418	0.05624	-0.00491	-0.00011	0.00865	1.68608	-1.70208	-0.76567	-2.62204	4.06583	3.80881	-4.39586	-6.58358	-6.76241	-8.23173	4.59441	-179.45059	-0.58355	0.22798	0.03966	0.00647	0.00555	-0.00387	0.01244
323			3.22000	-1.78284	7.19205	14.52682	0.00264	0.00333	0.00660	-0.00001	-0.00005	-0.00023	100.14666	8.31136	-26.03539	-0.12136	-0.01766	0.04762	-0.00383	-0.00067	0.00290	33.91760	-8.98890	5.67572	0.05959	0.14757	0.05956	-0.00186	0.00168	0.00828	1.83073	-1.21034	-0.32846	-2.76459	-0.26001	3.51580	-4.10028	-2.68371	-6.56365	-8.22971	4.57076	-179.39561	-0.58597	0.22696	0.03984	0.00651	0.00672	-0.00419	0.01203
324			3.23000	-1.78372	7.19697	14.54673	0.00263	0.00333	0.00662	-0.00001	-0.00002	-0.00022	100.10196	8.29379	-26.05992	-0.12155	-0.01757	0.04759	-0.01278	-0.00059	0.00083	33.90416	-9.04022	5.62095	0.05518	0.14759	0.05901	0.00231	0.00476	0.00714	1.78766	-0.73347	0.06432	-2.51974	-5.10940	2.91457	-4.11055	1.76061	-6.09785	-8.22815	4.54355	-179.33569	-0.58736	0.22804	0.04009	0.00622	0.00776	-0.00461	0.01183
325			3.24000	-1.78398	7.19613	14.56540	0.00262	0.00334	0.00665	-0.00001	0.00002	-0.00022	100.02017	8.29839	-26.07704	-0.12164	-0.01747	0.04757	-0.01826	-0.00050	-0.00056	33.85463	-9.09685	5.58008	0.04170	0.14563	0.05578	0.00362	0.00700	0.00630	1.83610	-0.38962	0.51582	-2.22133	-8.13607	2.44069	-4.34320	4.51678	-5.91323	-8.22749	4.51330	-179.27026	-0.58548	0.22910	0.04043	0.00534	0.00862	-0.00502	0.01184
326			3.25000	-1.78266	7.18989	14.58487	0.00260	0.00334	0.00667	-0.00002	0.00005	-0.00023	99.92559	8.31267	-26.08995	-0.12179	-0.01745	0.04777	-0.01894	-0.00041	-0.00113	33.79227	-9.15803	5.54319	0.03088	0.14499	0.05348	0.00284	0.00805	0.00606	1.92029	-0.14007	0.98759	-1.88468	-8.68843	1.99477	-4.69599	4.87910	-5.84252	-8.22831	4.48052	-179.20061	-0.58303	0.22918	0.04071	0.00374	0.00930	-0.00530	0.01248
327			3.26000	-1.77947	7.17890	14.60429	0.00258	0.00334	0.00668	-0.00003	0.00007	-0.00021	99.83880	8.32972	-26.09918	-0.12201	-0.01753	0.04815	-0.01657	-0.00027	-0.00141	33.73770	-9.22198	5.50656	0.02661	0.14587	0.05297	0.00187	0.00869	0.00604	1.76992	0.14044	1.40585	-1.29226	-7.78629	1.35256	-5.11155	3.72985	-5.52230	-8.23118	4.44595	-179.12891	-0.58428	0.22918	0.04113	0.00151	0.00971	-0.00543	0.01347
328			3.27000	-1.77439	7.16353	14.61974	0.00257	0.00334	0.00669	-0.00003	0.00010	-0.00014	99.76827	8.34870	-26.10172	-0.12227	-0.01760	0.04845	-0.01329	-0.00005	-0.00167	33.70035	-9.28740	5.47149	0.02611	0.14674	0.05318	0.00102	0.00917	0.00598	1.26859	0.51579	1.79315	-0.40594	-6.49364	0.60558	-5.49749	2.07045	-4.98617	-8.23646	4.41078	-179.05730	-0.58603	0.22940	0.04113	-0.00115	0.00973	-0.00540	0.01441
329			3.28000	-1.76682	7.14356	14.62782	0.00256	0.00335	0.00670	-0.00004	0.00013	-0.00006	99.71479	8.36910	-26.09539	-0.12244	-0.01761	0.04855	-0.01008	0.00019	-0.00186	33.68173	-9.35306	5.43823	0.02719	0.14693	0.05352	0.00023	0.00931	0.00591	0.62515	0.88918	2.23010	0.49221	-5.21393	-0.05274	-5.76318	0.40733	-4.47368	-8.24438	4.37631	-178.98665	-0.58774	0.23115	0.04110	-0.00396	0.00942	-0.00533	0.01481
330			3.29000	-1.75568	7.11906	14.62922	0.00254	0.00335	0.00672	-0.00006	0.00015	-0.00001	99.67675	8.38982	-26.08215	-0.12252	-0.01755	0.04852	-0.00715	0.00032	-0.00191	33.67979	-9.41794	5.40567	0.02895	0.14692	0.05400	-0.00051	0.00904	0.00591	0.19031	1.07040	2.75101	1.04275	-3.99233	-0.57602	-5.87922	-1.05828	-4.12801	-8.25492	4.34325	-178.91650	-0.58712	0.23351	0.04095	-0.00634	0.00896	-0.00530	0.01499
331			3.30000	-1.73975	7.09100	14.62836	0.00252	0.00336	0.00675	-0.00008	0.00017	-0.00002	99.65207	8.41011	-26.06697	-0.12257	-0.01749	0.04858	-0.00457	0.00030	-0.00187	33.69117	-9.48126	5.37219	0.03084	0.14723	0.05464	-0.00117	0.00846	0.00603	0.16457	0.95646	3.35094	1.09374	-2.86817	-1.00059	-5.86991	-2.24691	-4.00491	-8.26741	4.31150	-178.84587	-0.58813	0.23612	0.04027	-0.00740	0.00863	-0.00529	0.01546
332			3.31000	-1.71806	7.06039	14.63037	0.00248	0.00337	0.00680	-0.00011	0.00018	-0.00007	99.63799	8.42992	-26.05478	-0.12265	-0.01752	0.04899	-0.00251	0.00019	-0.00179	33.71198	-9.54283	5.33605	0.03239	0.14836	0.05536	-0.00171	0.00770	0.00631	0.47758	0.59513	4.00996	0.78524	-1.93499	-1.33639	-5.80305	-3.16687	-4.12059	-8.28012	4.28018	-178.77319	-0.58876	0.23766	0.03925	-0.00643	0.00858	-0.00536	0.01596
333			3.32000	-1.68988	7.02804	14.63807	0.00244	0.00338	0.00687	-0.00014	0.00019	-0.00013	99.63142	8.44934	-26.04758	-0.12280	-0.01767	0.04994	-0.00104	0.00007	-0.00173	33.73911	-9.60324	5.29552	0.03346	0.15060	0.05612	-0.00213	0.00697	0.00673	0.82862	0.06490	4.63488	0.44045	-1.25140	-1.56509	-5.74945	-3.88345	-4.41308	-8.29106	4.24802	-178.69649	-0.59124	0.23784	0.03924	-0.00341	0.00890	-0.00569	0.01629
334			3.33000	-1.65468	6.99599	14.65026	0.00239	0.00340	0.00695	-0.00017	0.00018	-0.00015	99.62990	8.46824	-26.04366	-0.12293	-0.01790	0.05121	-0.00004	0.00004	-0.00172	33.77059	-9.66331	5.24996	0.03412	0.15359	0.05686	-0.00249	0.00644	0.00718	0.82781	-0.57749	5.06821	0.37348	-0.80430	-1.71632	-5.75598	-4.49838	-4.71327	-8.29849	4.21376	-178.61440	-0.59471	0.23829	0.03955	0.00124	0.00957	-0.00613	0.01634
335			3.34000	-1.61232	6.96755	14.66175	0.00234	0.00342	0.00703	-0.00019	0.00015	-0.00011	99.63232	8.48696	-26.03869	-0.12308	-0.01811	0.05234	0.00087	0.00013	-0.00193	33.80665	-9.72365	5.20055	0.03439	0.15677	0.05771	-0.00288	0.00633	0.00747	0.25401	-1.26948	5.26131	0.71897	-0.50560	-2.00493	-5.84785	-5.14046	-4.76440	-8.30112	4.17686	-178.52704	-0.59733	0.23918	0.03932	0.00711	0.01037	-0.00641	0.01634
336			3.35000	-1.56236	6.94517	14.66666	0.00232	0.00344	0.00710	-0.00022	0.00012	-0.00001	99.64020	8.50856	-26.02846	-0.12319	-0.01820	0.05289	0.00241	0.00027	-0.00266	33.84977	-9.78428	5.15107	0.03454	0.15938	0.05864	-0.00343	0.00700	0.00730	-0.72467	-1.94257	5.40094	1.34570	-0.18419	-2.91369	-6.05677	-5.90951	-4.23268	-8.29784	4.13760	-178.43616	-0.59979	0.23876	0.03961	0.01383	0.01105	-0.00662	0.01662
337			3.36000	-1.50368	6.92814	14.66290	0.00234	0.00347	0.00717	-0.00026	0.00010	0.00008	99.65876	8.54097	-26.01170	-0.12332	-0.01821	0.05300	0.00545	0.00037	-0.00427	33.90476	-9.84489	5.10877	0.03485	0.16152	0.05967	-0.00426	0.00897	0.00634	-1.68191	-2.52414	5.72995	1.99789	0.37558	-4.99283	-6.44305	-6.87436	-2.74597	-8.28785	4.09677	-178.34477	-0.60507	0.23943	0.04087	0.01782	0.01131	-0.00663	0.01730
338			3.37000	-1.43575	6.91331	14.65277	0.00240	0.00350	0.00724	-0.00029	0.00010	0.00014	99.69661	8.59575	-25.98989	-0.12332	-0.01830	0.05314	0.01047	0.00035	-0.00691	33.97855	-9.90502	5.08450	0.03577	0.16351	0.06068	-0.00555	0.01272	0.00428	-2.29150	-2.89618	6.23631	2.56296	1.31775	-8.49352	-7.06157	-8.09299	-0.00103	-8.27046	4.05539	-178.25687	-0.60872	0.23998	0.04145	0.02897	0.01199	-0.00645	0.01796
339			3.38000	-1.36112	6.89731	14.63990	0.00247	0.00353	0.00728	-0.00032	0.00011	0.00016	99.76311	8.68426	-25.96441	-0.12312	-0.01855	0.05363	0.01719	0.00027	-0.01050	34.07966	-9.96403	5.09126	0.03769	0.16536	0.06157	-0.00748	0.01842	0.00100	-2.48647	-2.89182	6.64697	3.14630	2.60373	-13.18295	-7.92243	-9.56940	4.08008	-8.24526	4.01443	-178.17603	-0.61201	0.23899	0.04148	0.03686	0.01218	-0.00586	0.01828
340			3.39000	-1.28577	6.87786	14.62676	0.00253	0.00355	0.00731	-0.00031	0.00014	0.00015	99.86495	8.81393	-25.93451	-0.12277	-0.01900	0.05438	0.02467	0.00022	-0.01464	34.21589	-10.02118	5.14142	0.04052	0.16659	0.06231	-0.01008	0.02562	-0.00326	-2.34108	-2.39686	6.71464	3.91881	4.02673	-18.41998	-8.96648	-11.18543	9.18279	-8.21211	3.97439	-178.10461	-0.61563	0.23853	0.04170	0.04473	0.01230	-0.00517	0.01855
341			3.40000	-1.21682	6.85333	14.61461	0.00257	0.00358	0.00735	-0.00028	0.00018	0.00012	100.00364	8.98585	-25.89749	-0.12240	-0.01955	0.05503	0.03182	0.00025	-0.01861	34.39104	-10.07597	5.24228	0.04324	0.16611	0.06255	-0.01294	0.03308	-0.00780	-1.85917	-1.46725	6.44815	4.88808	5.40814	-23.33827	-10.07650	-12.73782	14.54511	-8.17119	3.93562	-178.04347	-0.61896	0.23894	0.04225	0.05243	0.01226	-0.00445	0.01844
342			3.41000	-1.15942	6.82213	14.60602	0.00258	0.00360	0.00738	-0.00023	0.00023	0.00005	100.17583	9.19299	-25.85175	-0.12208	-0.02015	0.05534	0.03801	0.00033	-0.02156	34.60278	-10.12868	5.39209	0.04431	0.16348	0.06186	-0.01523	0.03915	-0.01161	-0.94096	-0.30189	6.10481	5.84867	6.78917	-27.15242	-11.09571	-14.09008	19.24131	-8.12268	3.89903	-177.99333	-0.62276	0.23630	0.04244	0.06029	0.01164	-0.00354	0.01818
343			3.42000	-1.11517	6.78189	14.60547	0.00258	0.00363	0.00742	-0.00018	0.00029	-0.00008	100.37632	9.42190	-25.79853	-0.12197	-0.02079	0.05537	0.04328	0.00045	-0.02305	34.84446	-10.17966	5.58041	0.04361	0.15934	0.06036	-0.01655	0.04287	-0.01408	0.41022	0.91199	5.99880	6.62149	8.33717	-29.49898	-11.88426	-15.24226	22.69911	-8.06618	3.86622	-177.95660	-0.62344	0.23516	0.04271	0.06830	0.01062	-0.00233	0.01799
344			3.43000	-1.08231	6.72974	14.61680	0.00256	0.00366	0.00746	-0.00014	0.00038	-0.00024	100.60073	9.65769	-25.74011	-0.12212	-0.02150	0.05514	0.04750	0.00059	-0.02306	35.10861	-10.22893	5.79390	0.04149	0.15418	0.05830	-0.01677	0.04404	-0.01517	1.92620	2.11620	6.34722	7.21184	9.98694	-30.35541	-12.33985	-16.12234	24.78770	-8.00084	3.83902	-177.93855	-0.62085	0.23157	0.04313	0.07619	0.00922	-0.00055	0.01793
345			3.44000	-1.05669	6.66224	14.63987	0.00253	0.00366	0.00746	-0.00012	0.00049	-0.00037	100.84232	9.88709	-25.67756	-0.12238	-0.02222	0.05451	0.04968	0.00080	-0.02156	35.38570	-10.27580	6.01960	0.03728	0.14745	0.05523	-0.01537	0.04232	-0.01478	3.19344	3.32940	7.21472	7.62622	11.34810	-29.52235	-12.32259	-16.44437	25.32005	-7.92610	3.81897	-177.94859	-0.61936	0.22265	0.04406	0.08329	0.00791	0.00220	0.01791
346			3.45000	-1.03299	6.57677	14.67054	0.00249	0.00364	0.00743	-0.00012	0.00060	-0.00042	101.08782	10.09492	-25.61237	-0.12262	-0.02287	0.05356	0.04862	0.00108	-0.01848	35.66084	-10.31939	6.24154	0.03161	0.13977	0.05145	-0.01254	0.03776	-0.01297	3.84074	4.50906	8.45392	7.79086	12.02362	-26.62547	-11.69263	-15.91304	23.97389	-7.84259	3.80653	-178.00102	-0.61790	0.21022	0.04599	0.08775	0.00732	0.00640	0.01758
347			3.46000	-1.00632	6.47364	14.70155	0.00244	0.00359	0.00737	-0.00014	0.00068	-0.00037	101.31962	10.26467	-25.54655	-0.12263	-0.02337	0.05239	0.04423	0.00144	-0.01418	35.91580	-10.35893	6.44161	0.02645	0.13289	0.04814	-0.00949	0.03148	-0.01040	3.59630	5.50885	9.71452	7.77503	11.93666	-21.84624	-10.49085	-14.55461	20.92379	-7.75249	3.80111	-178.11238	-0.61247	0.19273	0.04982	0.08725	0.00741	0.01263	0.01639
348			3.47000	-0.97315	6.35786	14.72386	0.00237	0.00351	0.00730	-0.00016	0.00072	-0.00020	101.52464	10.38533	-25.48035	-0.12233	-0.02364	0.05110	0.03791	0.00189	-0.00947	36.13754	-10.39404	6.60726	0.02272	0.12787	0.04596	-0.00701	0.02493	-0.00780	2.34749	6.11134	10.55946	7.78822	11.37462	-16.09578	-8.97703	-12.75803	16.98728	-7.65982	3.80199	-178.29561	-0.59974	0.17320	0.05439	0.08011	0.00780	0.02080	0.01355
349			3.48000	-0.93203	6.23903	14.72866	0.00230	0.00342	0.00720	-0.00018	0.00068	0.00006	101.69893	10.45458	-25.41234	-0.12166	-0.02366	0.04964	0.03140	0.00238	-0.00505	36.32243	-10.42477	6.73510	0.02002	0.12418	0.04465	-0.00519	0.01892	-0.00549	0.22070	6.12331	10.63054	7.92096	10.74323	-10.37310	-7.43418	-11.01015	13.03576	-7.57012	3.80829	-178.55455	-0.58977	0.15853	0.05570	0.06716	0.00839	0.02828	0.00732
350			3.49000	-0.88362	6.12921	14.70994	0.00228	0.00331	0.00705	-0.00019	0.00058	0.00036	101.84554	10.47607	-25.34177	-0.12078	-0.02345	0.04786	0.02602	0.00277	-0.00124	36.47446	-10.45120	6.82790	0.01785	0.12065	0.04364	-0.00392	0.01365	-0.00360	-2.35155	5.51905	9.85191	7.99081	10.40617	-5.31278	-6.01399	-9.70204	9.58754	-7.49042	3.81841	-178.88168	-0.58331	0.14530	0.05524	0.04820	0.00891	0.03378	-0.00040
351			3.50000	-0.83028	6.03794	14.66729	0.00234	0.00321	0.00685	-0.00020	0.00045	0.00060	101.97142	10.45595	-25.27157	-0.11992	-0.02307	0.04571	0.02251	0.00289	0.00186	36.60196	-10.47285	6.89070	0.01563	0.11643	0.04239	-0.00302	0.00898	-0.00211	-4.72042	4.49979	8.49124	7.63308	10.62776	-1.18263	-4.70899	-9.06439	6.80023	-7.42845	3.82988	-179.26015	-0.57347	0.13281	0.05420	0.02327	0.00923	0.03697	-0.00769
352			3.51000	-0.77521	5.96870	14.60651	0.00245	0.00312	0.00663	-0.00020	0.00033	0.00074	102.08472	10.40069	-25.20884	-0.11917	-0.02259	0.04334	0.02094	0.00264	0.00430	36.71441	-10.48818	6.92798	0.01317	0.11172	0.04090	-0.00239	0.00481	-0.00101	-6.28327	3.37401	6.96174	6.54281	11.47743	1.97267	-3.45824	-9.10611	4.63531	-7.39136	3.84046	-179.66884	-0.56868	0.12285	0.05111	-0.00531	0.00936	0.03659	-0.01493
353			3.52000	-0.72192	5.91910	14.53770	0.00257	0.00305	0.00639	-0.00020	0.00023	0.00074	102.19243	10.31681	-25.16278	-0.11848	-0.02208	0.04102	0.02099	0.00202	0.00610	36.81974	-10.49549	6.94371	0.01090	0.10739	0.03954	-0.00196	0.00125	-0.00031	-6.67411	2.39493	5.58364	4.66923	12.80332	4.14831	-2.25535	-9.59815	3.08636	-7.38379	3.84888	179.91313	-0.56652	0.11702	0.04690	-0.03482	0.00939	0.03358	-0.01823
354			3.53000	-0.67400	5.88353	14.47279	0.00264	0.00297	0.00618	-0.00017	0.00016	0.00062	102.29983	10.21217	-25.14125	-0.11786	-0.02163	0.03922	0.02212	0.00116	0.00729	36.92322	-10.49350	6.94340	0.00938	0.10442	0.03866	-0.00172	-0.00147	-0.00005	-5.87333	1.61759	4.41687	2.25228	14.31291	5.33813	-1.15081	-10.20311	2.25484	-7.40626	3.85472	179.50394	-0.56592	0.11091	0.04243	-0.06158	0.00903	0.02916	-0.01793
355			3.54000	-0.63479	5.85793	14.42202	0.00262	0.00291	0.00602	-0.00013	0.00011	0.00043	102.41020	10.09574	-25.14798	-0.11734	-0.02133	0.03815	0.02360	0.00021	0.00801	37.02778	-10.48169	6.93501	0.00839	0.10287	0.03812	-0.00156	-0.00345	-0.00021	-4.24572	0.90301	3.25740	-0.32922	15.65076	5.72886	-0.11890	-10.62235	2.10820	-7.45504	3.85787	179.11830	-0.56374	0.10318	0.03740	-0.08189	0.00825	0.02380	-0.01696
356			3.55000	-0.60697	5.84255	14.39074	0.00254	0.00286	0.00593	-0.00009	0.00005	0.00022	102.52316	9.97476	-25.18235	-0.11702	-0.02117	0.03772	0.02446	-0.00066	0.00841	37.13295	-10.45908	6.92499	0.00845	0.10274	0.03822	-0.00155	-0.00508	-0.00068	-2.33518	0.14764	1.93563	-2.70923	16.43112	5.71730	0.99108	-10.59411	2.36346	-7.52317	3.85836	178.76749	-0.55593	0.09741	0.03261	-0.09281	0.00744	0.01855	-0.01446
357			3.56000	-0.59173	5.83885	14.37903	0.00245	0.00283	0.00589	-0.00004	-0.00001	0.00004	102.63391	9.85401	-25.23971	-0.11697	-0.02112	0.03773	0.02372	-0.00134	0.00846	37.23398	-10.42427	6.91669	0.01096	0.10457	0.03982	-0.00183	-0.00659	-0.00144	-0.56530	-0.51417	0.57284	-4.54332	16.18134	5.55949	2.26726	-9.77315	2.80682	-7.60199	3.85634	178.45908	-0.55222	0.09409	0.02796	-0.09531	0.00668	0.01374	-0.01235
358			3.57000	-0.58869	5.84490	14.38352	0.00237	0.00284	0.00588	0.00000	-0.00004	-0.00010	102.73354	9.73983	-25.31125	-0.11713	-0.02113	0.03802	0.02078	-0.00172	0.00794	37.32199	-10.37656	6.91403	0.01498	0.10817	0.04277	-0.00199	-0.00773	-0.00261	0.86264	-0.79222	-0.47997	-5.54251	14.50911	5.19024	3.63094	-7.86983	3.46463	-7.68260	3.85211	178.19743	-0.55306	0.09070	0.02363	-0.09035	0.00582	0.00964	-0.01262
359			3.58000	-0.59568	5.85398	14.39935	0.00232	0.00287	0.00591	0.00003	-0.00003	-0.00020	102.81261	9.64120	-25.38541	-0.11749	-0.02117	0.03847	0.01594	-0.00178	0.00674	37.38757	-10.31674	6.92283	0.01739	0.11221	0.04561	-0.00148	-0.00819	-0.00417	1.91783	-0.44392	-0.85800	-5.62457	11.52235	4.49255	4.93304	-5.04691	4.35049	-7.75731	3.84599	177.98463	-0.55756	0.08928	0.01967	-0.07922	0.00503	0.00635	-0.01318
360			3.59000	-0.60929	5.85601	14.42170	0.00230	0.00291	0.00596	0.00005	0.00003	-0.00025	102.86553	9.56543	-25.45187	-0.11792	-0.02122	0.03904	0.01020	-0.00161	0.00507	37.42557	-10.24657	6.94705	0.01649	0.11585	0.04752	-0.00054	-0.00807	-0.00580	2.65416	0.53943	-0.44354	-4.99552	7.83477	3.51820	6.05670	-1.90596	5.29438	-7.82021	3.83791	177.82161	-0.56172	0.08981	0.01567	-0.06293	0.00434	0.00371	-0.01368
361			3.60000	-0.62598	5.84250	14.44684	0.00226	0.00294	0.00605	0.00006	0.00011	-0.00027	102.89194	9.51543	-25.50469	-0.11819	-0.02123	0.03975	0.00453	-0.00131	0.00323	37.43658	-10.16842	6.98642	0.01326	0.11899	0.04857	0.00020	-0.00767	-0.00714	3.14234	1.85208	0.51103	-4.03587	4.11013	2.41969	6.90869	0.96119	6.05587	-7.86713	3.82801	177.70755	-0.55997	0.09118	0.01134	-0.04282	0.00360	0.00176	-0.01363
362			3.61000	-0.64322	5.81096	14.47265	0.00218	0.00296	0.00616	0.00005	0.00020	-0.00028	102.89442	9.49041	-25.54288	-0.11823	-0.02123	0.04066	-0.00051	-0.00103	0.00149	37.42467	-10.08552	7.03742	0.00899	0.12190	0.04913	0.00048	-0.00724	-0.00795	3.44494	3.03962	1.54861	-3.12532	0.77041	1.37222	7.43359	3.23972	6.41278	-7.89561	3.81742	177.63853	-0.55639	0.09206	0.00888	-0.02157	0.00270	0.00075	-0.01171
363			3.62000	-0.65966	5.76535	14.49847	0.00208	0.00298	0.00629	0.00005	0.00025	-0.00029	102.87632	9.48687	-25.56928	-0.11817	-0.02126	0.04180	-0.00475	-0.00084	0.00004	37.39462	-10.00162	7.09405	0.00466	0.12475	0.04942	0.00038	-0.00701	-0.00809	3.58223	3.73287	2.23684	-2.49189	-1.98760	0.54574	7.63317	4.82687	6.19980	-7.90490	3.80792	177.60742	-0.55120	0.09028	0.00854	-0.00134	0.00159	0.00023	-0.00953
364			3.63000	-0.67527	5.71415	14.52402	0.00198	0.00300	0.00643	0.00005	0.00026	-0.00029	102.84094	9.49951	-25.58802	-0.11823	-0.02139	0.04314	-0.00818	-0.00075	-0.00102	37.35106	-9.92042	7.14906	0.00094	0.12766	0.04965	0.00009	-0.00712	-0.00756	3.53699	3.80940	2.33142	-2.16670	-4.10093	0.06715	7.55066	5.72144	5.38208	-7.89613	3.80173	177.60466	-0.54263	0.08852	0.00865	0.01607	0.00039	-0.00011	-0.00842
365			3.64000	-0.69092	5.66635	14.54865	0.00191	0.00303	0.00657	0.00005	0.00023	-0.00028	102.79156	9.52206	-25.60274	-0.11851	-0.02159	0.04456	-0.01076	-0.00071	-0.00160	37.29839	-9.84493	7.19559	-0.00171	0.13049	0.04985	-0.00018	-0.00759	-0.00650	3.34171	3.41213	1.86587	-2.06847	-5.53119	-0.01900	7.25981	5.96821	4.09223	-7.87183	3.80093	177.62065	-0.53227	0.08866	0.00880	0.02952	-0.00085	-0.00032	-0.00729
366			3.65000	-0.70784	5.62775	14.57197	0.00187	0.00308	0.00672	0.00005	0.00017	-0.00027	102.73224	9.54805	-25.61604	-0.11907	-0.02183	0.04598	-0.01233	-0.00070	-0.00173	37.24123	-9.77684	7.22879	-0.00329	0.13330	0.05010	-0.00035	-0.00833	-0.00516	3.06581	2.77690	1.03675	-2.07736	-6.22908	0.21080	6.83457	5.63135	2.60214	-7.83543	3.80693	177.64751	-0.52198	0.08726	0.00950	0.03864	-0.00204	-0.00046	-0.00593
367			3.66000	-0.72704	5.60105	14.59364	0.00184	0.00314	0.00686	0.00006	0.00011	-0.00025	102.66851	9.57210	-25.62925	-0.11975	-0.02204	0.04727	-0.01263	-0.00069	-0.00148	37.18467	-9.71642	7.24700	-0.00419	0.13585	0.05032	-0.00041	-0.00911	-0.00381	2.76767	2.05988	0.03980	-2.11279	-6.17444	0.57256	6.31208	4.79596	1.23002	-7.79090	3.81994	177.67928	-0.51308	0.08675	0.01040	0.04353	-0.00308	-0.00053	-0.00447
368			3.67000	-0.74893	5.58701	14.61380	0.00181	0.00320	0.00699	0.00007	0.00004	-0.00024	102.60685	9.59090	-25.64340	-0.12041	-0.02220	0.04834	-0.01152	-0.00070	-0.00099	37.13414	-9.66318	7.25173	-0.00457	0.13795	0.05046	-0.00036	-0.00960	-0.00266	2.50456	1.31333	-0.97950	-2.17210	-5.40308	0.87051	5.68888	3.56281	0.23953	-7.74246	3.83925	177.71141	-0.51062	0.08622	0.01225	0.04491	-0.00388	-0.00058	-0.00286
369			3.68000	-0.77327	5.58550	14.63314	0.00179	0.00325	0.00710	0.00007	-0.00003	-0.00023	102.55383	9.60298	-25.65968	-0.12095	-0.02233	0.04927	-0.00922	-0.00073	-0.00039	37.09500	-9.61638	7.24692	-0.00408	0.13971	0.05065	-0.00022	-0.00960	-0.00184	2.26493	0.53192	-1.96291	-2.25508	-4.08591	1.03044	4.97311	2.10103	-0.25060	-7.69419	3.86373	177.74019	-0.50930	0.08472	0.01438	0.04282	-0.00437	-0.00055	-0.00159
370			3.69000	-0.79945	5.59665	14.65168	0.00175	0.00328	0.00718	0.00008	-0.00011	-0.00022	102.51357	9.60784	-25.67871	-0.12127	-0.02242	0.05009	-0.00641	-0.00077	0.00029	37.07047	-9.57527	7.23728	-0.00253	0.14117	0.05094	-0.00007	-0.00904	-0.00136	1.94442	-0.34052	-2.95562	-2.31510	-2.53999	1.14009	4.20783	0.67893	-0.30016	-7.64956	3.89200	177.76265	-0.50513	0.08521	0.01545	0.03770	-0.00469	-0.00038	-0.00039
371			3.70000	-0.82656	5.62208	14.66837	0.00171	0.00330	0.00725	0.00008	-0.00020	-0.00018	102.48659	9.60507	-25.69995	-0.12134	-0.02247	0.05074	-0.00374	-0.00076	0.00091	37.06033	-9.53937	7.22691	-0.00022	0.14257	0.05148	-0.00000	-0.00790	-0.00123	1.41174	-1.36663	-4.04851	-2.27357	-1.10554	1.24127	3.44336	-0.42929	0.02468	-7.61115	3.92245	177.77684	-0.50171	0.08339	0.01699	0.03075	-0.00461	-0.00016	0.00101
372			3.71000	-0.85380	5.66449	14.68093	0.00168	0.00331	0.00729	0.00008	-0.00030	-0.00011	102.47109	9.59616	-25.72160	-0.12128	-0.02247	0.05116	-0.00154	-0.00070	0.00129	37.06207	-9.50808	7.22061	0.00219	0.14370	0.05212	-0.00002	-0.00621	-0.00150	0.58408	-2.54647	-5.27082	-2.07627	0.00462	1.20994	2.74434	-1.09007	0.74258	-7.58062	3.95342	177.78168	-0.49853	0.08292	0.01839	0.02276	-0.00437	0.00013	0.00265
373			3.72000	-0.88015	5.72615	14.68668	0.00169	0.00332	0.00732	0.00007	-0.00041	0.00000	102.46513	9.58465	-25.74155	-0.12120	-0.02245	0.05134	0.00010	-0.00061	0.00139	37.07281	-9.48000	7.22328	0.00382	0.14392	0.05238	-0.00008	-0.00440	-0.00208	-0.53063	-3.75205	-6.50587	-1.77992	0.74647	1.04439	2.24122	-1.35172	1.70515	-7.55882	3.98336	177.77676	-0.49850	0.08213	0.02002	0.01452	-0.00393	0.00047	0.00416
374			3.73000	-0.90453	5.80632	14.68292	0.00174	0.00335	0.00732	0.00007	-0.00050	0.00014	102.46583	9.57244	-25.75904	-0.12120	-0.02245	0.05135	0.00098	-0.00051	0.00153	37.08910	-9.45266	7.23605	0.00441	0.14309	0.05204	-0.00011	-0.00346	-0.00267	-1.81135	-4.68572	-7.48983	-1.53214	1.17976	1.06219	2.14253	-1.37467	2.48577	-7.54590	4.01132	177.76228	-0.49900	0.08070	0.02150	0.00634	-0.00338	0.00084	0.00447
375			3.74000	-0.92621	5.89903	14.66797	0.00185	0.00339	0.00729	0.00007	-0.00055	0.00028	102.46885	9.55688	-25.77503	-0.12124	-0.02246	0.05127	0.00098	-0.00043	0.00196	37.10670	-9.42240	7.25392	0.00508	0.14231	0.05189	-0.00012	-0.00404	-0.00307	-3.01643	-4.95032	-7.88919	-1.39542	1.37506	1.54136	2.55687	-1.30772	2.78549	-7.54159	4.03686	177.73863	-0.49792	0.07933	0.02289	-0.00146	-0.00280	0.00122	0.00399
376			3.75000	-0.94534	5.99248	14.64201	0.00200	0.00343	0.00723	0.00007	-0.00052	0.00039	102.46995	9.53424	-25.79013	-0.12121	-0.02242	0.05101	0.00029	-0.00033	0.00249	37.12204	-9.38578	7.27100	0.00691	0.14256	0.05268	-0.00013	-0.00559	-0.00344	-3.82657	-4.28831	-7.44538	-1.29431	1.32085	2.26837	3.31238	-1.13734	2.80100	-7.54535	4.05938	177.70676	-0.49580	0.07797	0.02431	-0.00851	-0.00220	0.00160	0.00359
377			3.76000	-0.96245	6.07244	14.60837	0.00213	0.00345	0.00716	0.00007	-0.00041	0.00044	102.46678	9.50575	-25.80379	-0.12102	-0.02228	0.05053	-0.00069	-0.00024	0.00266	37.13298	-9.34146	7.28685	0.00927	0.14370	0.05429	-0.00009	-0.00690	-0.00404	-3.98094	-2.85368	-6.16707	-1.17935	0.97894	2.68499	4.07452	-0.73572	2.97700	-7.55626	4.07880	177.66782	-0.49593	0.07706	0.02556	-0.01442	-0.00170	0.00196	0.00335
378			3.77000	-0.97790	6.12859	14.57309	0.00219	0.00343	0.00709	0.00007	-0.00025	0.00041	102.45920	9.47815	-25.81566	-0.12069	-0.02207	0.04996	-0.00160	-0.00023	0.00227	37.13865	-9.29049	7.30618	0.01051	0.14470	0.05580	0.00002	-0.00725	-0.00487	-3.45711	-1.17084	-4.37842	-1.12375	0.40737	2.50130	4.61625	-0.04257	3.44947	-7.57272	4.09596	177.62292	-0.49842	0.07730	0.02650	-0.01888	-0.00143	0.00226	0.00312
379			3.78000	-0.99124	6.15861	14.54250	0.00218	0.00338	0.00701	0.00006	-0.00011	0.00032	102.44775	9.45754	-25.82687	-0.12028	-0.02189	0.04953	-0.00245	-0.00033	0.00177	37.13788	-9.23536	7.33242	0.00874	0.14464	0.05617	0.00014	-0.00723	-0.00540	-2.48207	0.17715	-2.57873	-1.33174	-0.18661	2.12067	4.98264	0.79984	3.73514	-7.59293	4.11264	177.57367	-0.50032	0.07645	0.02705	-0.02182	-0.00138	0.00245	0.00301
380			3.79000	-1.00199	6.16809	14.52087	0.00210	0.00331	0.00696	0.00004	-0.00003	0.00020	102.43158	9.44177	-25.84159	-0.11974	-0.02174	0.04941	-0.00343	-0.00056	0.00184	37.12850	-9.17834	7.36012	0.00478	0.14410	0.05571	0.00015	-0.00802	-0.00507	-1.38093	0.79212	-1.25995	-2.01079	-0.57095	2.25370	5.33588	1.53580	3.14935	-7.61550	4.13013	177.52257	-0.50502	0.07408	0.02702	-0.02377	-0.00146	0.00245	0.00294
381			3.80000	-1.01016	6.16809	14.50982	0.00202	0.00326	0.00695	0.00003	-0.00000	0.00007	102.40857	9.42223	-25.86553	-0.11928	-0.02163	0.04962	-0.00458	-0.00090	0.00263	37.10814	-9.12159	7.37759	0.00120	0.14471	0.05563	0.00006	-0.00986	-0.00386	-0.38315	0.60547	-0.65863	-3.11258	-0.68379	3.09715	5.64715	2.02804	1.58107	-7.63965	4.14875	177.47351	-0.50784	0.07343	0.02683	-0.02469	-0.00162	0.00224	0.00256
382			3.81000	-1.01638	6.16910	14.50926	0.00197	0.00324	0.00698	0.00002	-0.00002	-0.00005	102.37773	9.39260	-25.90197	-0.11906	-0.02157	0.05006	-0.00568	-0.00124	0.00365	37.07649	-9.06812	7.37668	-0.00012	0.14721	0.05669	-0.00001	-0.01163	-0.00224	0.42042	-0.08068	-0.62512	-4.26096	-0.68502	4.13551	5.65559	2.34458	-0.35501	-7.66458	4.16798	177.43077	-0.50944	0.07332	0.02622	-0.02437	-0.00180	0.00184	0.00199
383			3.82000	-1.02131	6.17608	14.51756	0.00192	0.00325	0.00702	0.00001	-0.00006	-0.00012	102.34031	9.35471	-25.94875	-0.11921	-0.02158	0.05071	-0.00658	-0.00145	0.00425	37.03587	-9.02210	7.35890	0.00026	0.15080	0.05831	0.00002	-0.01202	-0.00067	0.89512	-0.83899	-0.87866	-4.97668	-0.80868	4.74455	5.14459	2.60651	-1.92608	-7.68894	4.18727	177.39742	-0.50855	0.07534	0.02523	-0.02226	-0.00200	0.00136	0.00168
384			3.83000	-1.02550	6.19000	14.53003	0.00190	0.00328	0.00708	0.00001	-0.00009	-0.00014	102.29870	9.31523	-25.99911	-0.11968	-0.02166	0.05141	-0.00730	-0.00146	0.00421	36.99025	-8.98724	7.33163	0.00091	0.15388	0.05947	0.00007	-0.01071	0.00058	0.88531	-1.30085	-1.20058	-4.99830	-1.16390	4.77646	4.17859	2.81550	-2.86432	-7.71055	4.20637	177.37341	-0.50506	0.07686	0.02494	-0.01811	-0.00219	0.00100	0.00277
385			3.84000	-1.02967	6.20806	14.54027	0.00192	0.00333	0.00713	0.00001	-0.00009	-0.00009	102.25472	9.27942	-26.04542	-0.12040	-0.02173	0.05183	-0.00777	-0.00126	0.00364	36.94352	-8.96511	7.30123	0.00154	0.15565	0.05997	0.00011	-0.00824	0.00144	0.50940	-1.17077	-1.26693	-4.38818	-1.64040	4.36137	2.97621	2.87423	-3.22506	-7.72699	4.22578	177.35603	-0.50440	0.07616	0.02555	-0.01238	-0.00236	0.00082	0.00367
386			3.85000	-1.03387	6.22219	14.54467	0.00195	0.00337	0.00716	0.00001	-0.00005	-0.00003	102.21130	9.25076	-26.08242	-0.12119	-0.02172	0.05184	-0.00754	-0.00097	0.00258	36.89993	-8.95525	7.27254	0.00269	0.15629	0.06015	0.00017	-0.00490	0.00176	0.17460	-0.40813	-0.75831	-3.40155	-2.02231	3.42185	1.65983	2.73922	-2.95276	-7.73636	4.24649	177.34181	-0.50535	0.07371	0.02613	-0.00566	-0.00251	0.00074	0.00365
387			3.86000	-1.03727	6.22346	14.54490	0.00198	0.00341	0.00719	0.00001	0.00004	-0.00000	102.17330	9.23446	-26.10819	-0.12191	-0.02167	0.05166	-0.00637	-0.00069	0.00110	36.86396	-8.95649	7.25224	0.00395	0.15575	0.05978	0.00020	-0.00091	0.00147	0.18834	0.66929	0.27232	-2.33285	-2.18266	1.88603	0.31361	2.47051	-2.01683	-7.73782	4.26884	177.32901	-0.50311	0.07302	0.02648	0.00112	-0.00267	0.00069	0.00369
388			3.87000	-1.03900	6.20816	14.54498	0.00199	0.00343	0.00723	0.00000	0.00013	-0.00002	102.14483	9.23454	-26.12372	-0.12257	-0.02167	0.05155	-0.00459	-0.00049	-0.00046	36.83854	-8.96678	7.24573	0.00458	0.15393	0.05851	0.00016	0.00289	0.00079	0.51729	1.65208	1.45148	-1.40855	-2.12589	0.11254	-0.85346	2.15753	-0.76188	-7.73204	4.29207	177.31793	-0.50089	0.07440	0.02615	0.00682	-0.00280	0.00057	0.00388
389			3.88000	-1.03874	6.17838	14.54770	0.00198	0.00344	0.00729	-0.00001	0.00020	-0.00006	102.12666	9.24981	-26.13155	-0.12312	-0.02172	0.05155	-0.00271	-0.00037	-0.00166	36.82301	-8.98299	7.25270	0.00412	0.15110	0.05644	0.00010	0.00538	0.00013	0.94831	2.26442	2.39079	-0.77194	-1.86706	-1.36758	-1.59762	1.83131	0.32370	-7.72078	4.31499	177.30980	-0.49738	0.07585	0.02582	0.01082	-0.00283	0.00043	0.00420
390			3.89000	-1.03670	6.14029	14.55399	0.00195	0.00346	0.00736	-0.00001	0.00023	-0.00010	102.11776	9.27472	-26.13534	-0.12357	-0.02183	0.05168	-0.00092	-0.00034	-0.00223	36.81499	-9.00100	7.26837	0.00292	0.14783	0.05388	0.00004	0.00604	-0.00032	1.24974	2.35786	2.78039	-0.47294	-1.35905	-2.23783	-1.78986	1.42791	0.98538	-7.70612	4.33700	177.30490	-0.49331	0.07664	0.02537	0.01300	-0.00278	0.00030	0.00481
391			3.90000	-1.03381	6.10301	14.56256	0.00194	0.00347	0.00743	-0.00001	0.00020	-0.00011	102.11703	9.30187	-26.13863	-0.12396	-0.02196	0.05180	0.00066	-0.00034	-0.00207	36.81255	-9.01631	7.28669	0.00179	0.14451	0.05135	0.00001	0.00489	-0.00052	1.23361	1.96616	2.48935	-0.42590	-0.61713	-2.35417	-1.42746	0.92766	1.15108	-7.68999	4.35805	177.30188	-0.48976	0.07781	0.02460	0.01353	-0.00270	0.00025	0.00571
392			3.91000	-1.03134	6.07457	14.57031	0.00194	0.00348	0.00747	-0.00001	0.00013	-0.00008	102.12256	9.32313	-26.14324	-0.12439	-0.02206	0.05171	0.00170	-0.00032	-0.00121	36.81317	-9.02507	7.30135	0.00153	0.14145	0.04934	0.00000	0.00237	-0.00046	0.86863	1.31662	1.69280	-0.47971	0.19957	-1.68547	-0.61376	0.46220	0.79750	-7.67398	4.37804	177.29848	-0.48833	0.07794	0.02411	0.01256	-0.00251	0.00029	0.00635
393			3.92000	-1.03013	6.05852	14.57435	0.00194	0.00348	0.00748	-0.00000	0.00005	-0.00003	102.13099	9.33167	-26.14928	-0.12457	-0.02199	0.05120	0.00213	-0.00026	-0.00002	36.81281	-9.02529	7.30697	0.00237	0.13904	0.04824	0.00001	-0.00061	-0.00026	0.29873	0.54960	0.66984	-0.54749	0.90814	-0.54164	0.40388	0.22978	0.13068	-7.65984	4.39652	177.29309	-0.48512	0.07728	0.02452	0.01010	-0.00222	0.00039	0.00630
394			3.93000	-1.02993	6.05669	14.57396	0.00193	0.00346	0.00746	0.00000	-0.00004	0.00003	102.14001	9.32640	-26.15653	-0.12442	-0.02181	0.05053	0.00226	-0.00019	0.00091	36.80800	-9.01735	7.30328	0.00423	0.13812	0.04830	0.00005	-0.00277	-0.00023	-0.30931	-0.36869	-0.45265	-0.56955	1.38349	0.41443	1.27616	0.37380	-0.30677	-7.64906	4.41306	177.28477	-0.48517	0.07780	0.02580	0.00665	-0.00188	0.00054	0.00604
395			3.94000	-1.03040	6.07091	14.56979	0.00193	0.00344	0.00742	0.00001	-0.00013	0.00008	102.14950	9.31366	-26.16378	-0.12400	-0.02163	0.04998	0.00243	-0.00011	0.00116	36.79770	-9.00357	7.29749	0.00600	0.13839	0.04895	0.00013	-0.00322	-0.00066	-0.89698	-1.34522	-1.60805	-0.40962	1.56931	0.69525	1.74583	0.90086	-0.03658	-7.64257	4.42720	177.27283	-0.48707	0.07870	0.02643	0.00261	-0.00147	0.00073	0.00576
396			3.95000	-1.03176	6.10057	14.56186	0.00195	0.00342	0.00732	0.00001	-0.00021	0.00014	102.16059	9.30170	-26.16813	-0.12343	-0.02153	0.04960	0.00268	0.00002	0.00079	36.78298	-8.98680	7.29962	0.00660	0.13882	0.04947	0.00020	-0.00201	-0.00155	-1.49261	-2.04214	-2.60167	0.02867	1.50403	0.35276	1.80782	1.64708	0.96462	-7.64072	4.43851	177.25620	-0.48600	0.07924	0.02662	-0.00164	-0.00101	0.00094	0.00554
397			3.96000	-1.03464	6.14008	14.54867	0.00199	0.00340	0.00720	0.00002	-0.00023	0.00022	102.17394	9.29554	-26.16652	-0.12281	-0.02147	0.04924	0.00300	0.00020	0.00015	36.76595	-8.96882	7.31650	0.00567	0.13865	0.04951	0.00021	-0.00005	-0.00267	-2.09562	-2.10868	-3.14477	0.64496	1.33879	-0.26687	1.67076	2.34299	2.36536	-7.64347	4.44706	177.23466	-0.48335	0.07645	0.02666	-0.00571	-0.00058	0.00112	0.00495
398			3.97000	-1.03920	6.17984	14.52871	0.00202	0.00337	0.00709	0.00003	-0.00021	0.00029	102.19019	9.29594	-26.15826	-0.12212	-0.02139	0.04879	0.00357	0.00034	-0.00046	36.74921	-8.94945	7.34952	0.00371	0.13796	0.04927	0.00014	0.00167	-0.00379	-2.62497	-1.49605	-3.08726	1.17311	1.29463	-0.93809	1.56136	2.71833	3.81303	-7.65063	4.45359	177.20953	-0.48102	0.07567	0.02589	-0.00938	-0.00032	0.00118	0.00372
399			3.98000	-1.04498	6.21133	14.50202	0.00201	0.00332	0.00700	0.00003	-0.00015	0.00036	102.21074	9.30222	-26.14610	-0.12126	-0.02124	0.04831	0.00457	0.00035	-0.00092	36.73619	-8.92716	7.39641	0.00163	0.13715	0.04911	0.00005	0.00265	-0.00473	-2.99866	-0.58644	-2.62591	1.34722	1.51616	-1.61881	1.56359	2.64324	5.04627	-7.66185	4.45881	177.18355	-0.48206	0.07584	0.02511	-0.01256	-0.00018	0.00111	0.00231
400			3.99000	-1.05108	6.23287	14.47048	0.00198	0.00328	0.00695	0.00003	-0.00011	0.00039	102.23710	9.31341	-26.13503	-0.12039	-0.02107	0.04790	0.00573	0.00018	-0.00118	36.72963	-8.90112	7.45253	0.00055	0.13664	0.04935	0.00001	0.00282	-0.00533	-3.16567	0.04388	-2.16808	1.01690	1.92732	-2.21936	1.64889	2.23862	5.78809	-7.67660	4.46303	177.15952	-0.48133	0.07713	0.02398	-0.01503	-0.00011	0.00094	0.00095
401			4.00000	-1.05651	6.24958	14.43773	0.00196	0.00324	0.00692	0.00003	-0.00009	0.00038	102.26785	9.32782	-26.13058	-0.11964	-0.02095	0.04753	0.00647	-0.00014	-0.00119	36.72886	-8.87213	7.51109	0.00085	0.13648	0.05004	0.00001	0.00239	-0.00541	-3.05538	0.08331	-1.94685	0.22696	2.27978	-2.55611	1.72871	1.81250	5.82078	-7.69419	4.46642	177.13927	-0.47962	0.07833	0.02278	-0.01667	-0.00012	0.00073	0.00042
402			4.01000	-1.06055	6.26723	14.40840	0.00199	0.00322	0.00687	0.00002	-0.00010	0.00031	102.29884	9.34299	-26.13623	-0.11926	-0.02095	0.04725	0.00651	-0.00048	-0.00101	36.72988	-8.84309	7.56524	0.00199	0.13688	0.05107	0.00003	0.00185	-0.00500	-2.62930	-0.31321	-1.86629	-0.73355	2.41614	-2.57760	1.67500	1.56191	5.23341	-7.71360	4.46974	177.12318	-0.48246	0.07889	0.02224	-0.01739	-0.00031	0.00056	0.00086
403			4.02000	-1.06287	6.28729	14.38613	0.00204	0.00321	0.00680	0.00001	-0.00011	0.00022	102.32706	9.35731	-26.15139	-0.11907	-0.02105	0.04707	0.00611	-0.00075	-0.00077	36.72969	-8.81739	7.61149	0.00282	0.13746	0.05196	0.00004	0.00156	-0.00425	-1.98195	-0.77065	-1.72921	-1.51215	2.37382	-2.39876	1.41917	1.43160	4.34720	-7.73329	4.47479	177.11101	-0.48389	0.08006	0.02107	-0.01669	-0.00075	0.00041	0.00126
404			4.03000	-1.06369	6.30774	14.37194	0.00208	0.00320	0.00675	0.00001	-0.00011	0.00014	102.35178	9.36994	-26.17253	-0.11904	-0.02123	0.04717	0.00541	-0.00086	-0.00045	36.72790	-8.79741	7.64917	0.00298	0.13790	0.05228	0.00004	0.00134	-0.00325	-1.37627	-1.02043	-1.51036	-1.90512	2.21971	-1.98483	1.05725	1.27730	3.28886	-7.75153	4.48328	177.10266	-0.48496	0.08253	0.01950	-0.01457	-0.00138	0.00025	0.00117
405			4.04000	-1.06380	6.32661	14.36299	0.00210	0.00319	0.00672	0.00001	-0.00010	0.00011	102.37199	9.37802	-26.19510	-0.11905	-0.02143	0.04747	0.00405	-0.00078	0.00006	36.72466	-8.78366	7.67602	0.00320	0.13829	0.05232	0.00004	0.00069	-0.00200	-1.11286	-0.95399	-1.36746	-1.85460	1.86028	-1.12339	0.75780	1.05755	1.93840	-7.76675	4.49573	177.09872	-0.48609	0.08424	0.01912	-0.01128	-0.00201	0.00012	0.00069
406			4.05000	-1.06504	6.34335	14.35372	0.00211	0.00319	0.00672	0.00002	-0.00009	0.00014	102.38398	9.37746	-26.21418	-0.11908	-0.02155	0.04773	0.00175	-0.00050	0.00068	36.71869	-8.77581	7.68814	0.00403	0.13896	0.05254	0.00006	-0.00029	-0.00059	-1.31125	-0.58509	-1.44567	-1.37198	1.12449	0.13378	0.53215	0.88232	0.35841	-7.77787	4.51132	177.09933	-0.48587	0.08450	0.01938	-0.00721	-0.00245	-0.00001	0.00061
407			4.06000	-1.06940	6.35849	14.33885	0.00210	0.00320	0.00675	0.00003	-0.00008	0.00022	102.38397	9.36767	-26.22508	-0.11923	-0.02151	0.04770	-0.00112	-0.00011	0.00104	36.70849	-8.77412	7.68496	0.00538	0.13977	0.05304	0.00010	-0.00078	0.00069	-1.82103	-0.06199	-1.71723	-0.56320	0.00097	1.26559	0.21766	0.89025	-1.02017	-7.78415	4.52866	177.10364	-0.48428	0.08531	0.01996	-0.00279	-0.00270	-0.00011	0.00134
408			4.07000	-1.07755	6.37279	14.31656	0.00210	0.00321	0.00679	0.00004	-0.00008	0.00030	102.37143	9.35434	-26.22514	-0.11954	-0.02133	0.04733	-0.00375	0.00025	0.00077	36.69410	-8.77952	7.67222	0.00635	0.14001	0.05329	0.00015	-0.00004	0.00148	-2.31605	0.39971	-2.00778	0.30908	-1.30083	1.66308	-0.33815	1.12068	-1.74486	-7.78534	4.54646	177.11035	-0.48414	0.08722	0.02001	0.00135	-0.00285	-0.00019	0.00238
409			4.08000	-1.08846	6.38659	14.28925	0.00210	0.00323	0.00685	0.00005	-0.00007	0.00033	102.34955	9.34666	-26.21563	-0.12010	-0.02112	0.04681	-0.00535	0.00043	-0.00015	36.67714	-8.79289	7.65887	0.00655	0.13930	0.05293	0.00017	0.00195	0.00167	-2.49770	0.62899	-2.13504	0.91942	-2.44021	1.05148	-1.13011	1.45902	-1.68338	-7.78218	4.56427	177.11932	-0.48535	0.08868	0.01994	0.00447	-0.00296	-0.00030	0.00298
410			4.09000	-1.10002	6.39978	14.26205	0.00212	0.00327	0.00693	0.00005	-0.00007	0.00030	102.32428	9.35300	-26.20125	-0.12088	-0.02098	0.04642	-0.00549	0.00036	-0.00146	36.66062	-8.81401	7.65255	0.00628	0.13789	0.05202	0.00016	0.00458	0.00137	-2.24182	0.57871	-2.01226	1.04506	-3.11807	-0.42185	-2.01693	1.71482	-1.00947	-7.77657	4.58208	177.13268	-0.48884	0.09223	0.01954	0.00595	-0.00323	-0.00050	0.00262
411			4.10000	-1.11019	6.41187	14.24012	0.00216	0.00332	0.00701	0.00004	-0.00006	0.00022	102.30191	9.37767	-26.18834	-0.12182	-0.02103	0.04643	-0.00445	0.00009	-0.00279	36.64779	-8.84148	7.65732	0.00611	0.13639	0.05086	0.00013	0.00707	0.00087	-1.67443	0.33958	-1.68489	0.68736	-3.27681	-2.24935	-2.81593	1.81232	-0.09270	-7.77102	4.60011	177.15398	-0.49213	0.09825	0.01870	0.00559	-0.00369	-0.00079	0.00151
412			4.11000	-1.11780	6.42243	14.22559	0.00219	0.00336	0.00709	0.00003	-0.00006	0.00014	102.28567	9.41919	-26.18155	-0.12277	-0.02125	0.04678	-0.00308	-0.00027	-0.00379	36.63958	-8.87331	7.67257	0.00660	0.13508	0.04977	0.00012	0.00883	0.00046	-1.07709	0.05697	-1.26826	0.03800	-3.13073	-3.78276	-3.37383	1.90046	0.62168	-7.76790	4.61813	177.18665	-0.49213	0.10360	0.01834	0.00371	-0.00412	-0.00116	0.00059
413			4.12000	-1.12239	6.43125	14.21726	0.00221	0.00341	0.00717	0.00001	-0.00005	0.00009	102.27409	9.47140	-26.18264	-0.12375	-0.02157	0.04724	-0.00232	-0.00059	-0.00433	36.63267	-8.90791	7.69392	0.00847	0.13442	0.04928	0.00019	0.00984	0.00030	-0.68416	-0.16841	-0.84809	-0.63052	-3.02639	-4.65526	-3.66162	2.26624	0.90235	-7.76869	4.63546	177.23215	-0.49027	0.10831	0.01768	0.00121	-0.00446	-0.00149	0.00040
414			4.13000	-1.12370	6.43828	14.21208	0.00224	0.00344	0.00722	0.00000	-0.00004	0.00007	102.26281	9.52856	-26.18992	-0.12462	-0.02189	0.04757	-0.00272	-0.00078	-0.00460	36.62094	-8.94474	7.71766	0.01169	0.13430	0.04943	0.00044	0.01061	0.00027	-0.59535	-0.28920	-0.47362	-1.06584	-3.29517	-4.94352	-3.78265	3.19291	0.87072	-7.77333	4.65184	177.28889	-0.48979	0.11233	0.01728	-0.00085	-0.00476	-0.00173	0.00135
415			4.14000	-1.12192	6.44359	14.20661	0.00227	0.00346	0.00725	-0.00001	-0.00003	0.00009	102.24628	9.58833	-26.19946	-0.12527	-0.02215	0.04767	-0.00458	-0.00083	-0.00481	36.59721	-8.98431	7.74355	0.01545	0.13419	0.04985	0.00102	0.01158	0.00023	-0.77329	-0.26685	-0.17963	-1.17981	-4.16617	-4.85687	-3.83277	4.85182	0.73673	-7.78046	4.66806	177.35278	-0.49025	0.11494	0.01795	-0.00174	-0.00511	-0.00193	0.00419
416			4.15000	-1.11801	6.44691	14.19825	0.00230	0.00347	0.00724	-0.00001	-0.00001	0.00014	102.21801	9.65055	-26.20745	-0.12564	-0.02232	0.04752	-0.00802	-0.00075	-0.00503	36.55409	-9.02723	7.77313	0.01893	0.13355	0.05013	0.00203	0.01275	0.00013	-1.12581	-0.07594	0.00562	-1.04972	-5.71974	-4.46824	-3.82338	7.25610	0.54421	-7.78793	4.68558	177.41844	-0.49136	0.11676	0.01833	-0.00125	-0.00553	-0.00195	0.00648
417			4.16000	-1.11348	6.44801	14.18518	0.00232	0.00346	0.00721	-0.00001	0.00000	0.00020	102.17113	9.71492	-26.21145	-0.12582	-0.02244	0.04716	-0.01290	-0.00058	-0.00515	36.48452	-9.07400	7.80708	0.02116	0.13217	0.05005	0.00336	0.01374	0.00010	-1.60243	0.26550	0.06645	-0.78885	-7.84244	-3.70846	-3.70025	10.22462	0.14427	-7.79390	4.70533	177.48161	-0.49749	0.11650	0.01969	0.00018	-0.00579	-0.00198	0.00582
418			4.17000	-1.10966	6.44695	14.16587	0.00235	0.00344	0.00715	-0.00000	0.00001	0.00028	102.10007	9.77918	-26.21020	-0.12582	-0.02250	0.04664	-0.01859	-0.00037	-0.00485	36.38316	-9.12446	7.84289	0.02048	0.12937	0.04886	0.00440	0.01365	0.00042	-2.17067	0.69307	0.01058	-0.54381	-10.11723	-2.33775	-3.34121	13.27715	-0.81165	-7.79753	4.72639	177.54056	-0.49961	0.11756	0.02071	0.00206	-0.00575	-0.00193	0.00394
419			4.18000	-1.10738	6.44422	14.13948	0.00237	0.00340	0.00708	0.00001	0.00002	0.00036	102.00291	9.83548	-26.20498	-0.12564	-0.02249	0.04603	-0.02410	-0.00019	-0.00360	36.24874	-9.17726	7.87161	0.01577	0.12493	0.04611	0.00418	0.01139	0.00140	-2.74265	1.13157	-0.14105	-0.56106	-11.86738	0.05525	-2.56467	15.68435	-2.80893	-7.79853	4.74641	177.59518	-0.50156	0.11834	0.02195	0.00431	-0.00527	-0.00187	0.00191
420			4.19000	-1.10736	6.44044	14.10662	0.00238	0.00336	0.00698	0.00002	0.00003	0.00042	101.88189	9.86889	-26.20060	-0.12529	-0.02236	0.04532	-0.02855	-0.00009	-0.00108	36.08518	-9.22926	7.87705	0.00906	0.11999	0.04268	0.00273	0.00668	0.00306	-3.14672	1.49310	-0.36676	-1.06908	-12.54621	3.71128	-1.28487	16.90054	-6.09706	-7.79628	4.76375	177.64453	-0.50520	0.11844	0.02386	0.00730	-0.00454	-0.00178	0.00102
421			4.20000	-1.11018	6.43660	14.07022	0.00238	0.00332	0.00688	0.00004	0.00002	0.00043	101.74202	9.86300	-26.20377	-0.12484	-0.02209	0.04454	-0.03151	-0.00011	0.00243	35.89914	-9.27714	7.84249	0.00438	0.11640	0.04026	0.00141	0.00052	0.00515	-3.20462	1.67500	-0.64787	-2.04971	-12.09320	8.27721	0.31334	16.95012	-10.30978	-7.78951	4.77838	177.68597	-0.50797	0.11904	0.02529	0.01122	-0.00389	-0.00149	0.00140
422			4.21000	-1.11618	6.43404	14.03494	0.00239	0.00328	0.00678	0.00005	0.00001	0.00038	101.58952	9.80890	-26.21900	-0.12447	-0.02171	0.04378	-0.03305	-0.00020	0.00615	35.69753	-9.31930	7.75977	0.00324	0.11476	0.03939	0.00107	-0.00582	0.00743	-2.87351	1.63539	-0.96632	-3.22002	-10.86705	12.96555	1.89755	16.25768	-14.68889	-7.77698	4.79166	177.71672	-0.51310	0.11918	0.02625	0.01589	-0.00349	-0.00105	0.00190
423			4.22000	-1.12546	6.43401	14.00479	0.00241	0.00325	0.00671	0.00006	-0.00001	0.00031	101.43042	9.70731	-26.24674	-0.12424	-0.02127	0.04310	-0.03368	-0.00028	0.00953	35.48609	-9.35594	7.63030	0.00306	0.11390	0.03883	0.00102	-0.01162	0.00954	-2.30422	1.44063	-1.29991	-4.29008	-9.36774	17.20403	3.29695	15.31862	-18.74049	-7.75819	4.80547	177.73605	-0.52049	0.11974	0.02714	0.02085	-0.00350	-0.00059	0.00203
424			4.23000	-1.13780	6.43706	13.98115	0.00243	0.00322	0.00665	0.00007	-0.00002	0.00024	101.26784	9.56361	-26.28488	-0.12417	-0.02077	0.04252	-0.03394	-0.00034	0.01230	35.26685	-9.38755	7.45858	0.00129	0.11324	0.03774	0.00043	-0.01676	0.01116	-1.72607	1.22333	-1.60202	-5.14023	-7.98262	20.74946	4.57737	14.46040	-22.30150	-7.73354	4.82146	177.74612	-0.52863	0.11801	0.02773	0.02552	-0.00378	-0.00025	0.00094
425			4.24000	-1.15270	6.44253	13.96300	0.00244	0.00321	0.00661	0.00008	-0.00003	0.00019	101.10326	9.38593	-26.33087	-0.12408	-0.02020	0.04197	-0.03347	-0.00038	0.01410	35.04041	-9.41313	7.25046	-0.00021	0.11380	0.03717	-0.00007	-0.02116	0.01231	-1.25991	1.10784	-1.79113	-5.70470	-6.77063	23.07262	5.73765	13.65267	-24.88344	-7.70413	4.84050	177.75114	-0.53315	0.11582	0.02839	0.02919	-0.00425	-0.00008	-0.00109
426			4.25000	-1.16949	6.44843	13.94882	0.00245	0.00320	0.00657	0.00008	-0.00003	0.00014	100.94301	9.18987	-26.38138	-0.12391	-0.01956	0.04152	-0.03124	-0.00042	0.01455	34.81291	-9.43091	7.01973	0.00102	0.11589	0.03787	0.00033	-0.02421	0.01291	-0.86045	1.13645	-1.78805	-5.87906	-5.53901	23.41184	6.57556	12.64039	-25.72023	-7.67155	4.86266	177.75510	-0.53828	0.11515	0.02942	0.03174	-0.00479	-0.00006	-0.00298
427			4.26000	-1.18730	6.45230	13.93834	0.00244	0.00318	0.00654	0.00008	-0.00001	0.00009	100.79819	8.99624	-26.43246	-0.12357	-0.01894	0.04124	-0.02688	-0.00046	0.01374	34.59595	-9.43976	6.78669	0.00334	0.11788	0.03867	0.00099	-0.02537	0.01258	-0.42217	1.26502	-1.60797	-5.68816	-4.11818	21.74171	6.97815	11.23471	-24.71347	-7.63732	4.88741	177.76004	-0.54146	0.11640	0.03053	0.03293	-0.00534	-0.00010	-0.00362
428			4.27000	-1.20584	6.45266	13.93233	0.00241	0.00317	0.00651	0.00008	0.00001	0.00004	100.67802	8.81995	-26.48178	-0.12318	-0.01839	0.04113	-0.02075	-0.00052	0.01224	34.40031	-9.43958	6.56669	0.00503	0.11903	0.03889	0.00128	-0.02504	0.01140	0.08918	1.40915	-1.35939	-5.28216	-2.33311	18.78926	7.01558	9.28455	-22.45848	-7.60279	4.91420	177.76596	-0.54137	0.11706	0.03116	0.03270	-0.00575	-0.00011	-0.00321
429			4.28000	-1.22503	6.44964	13.93145	0.00239	0.00315	0.00649	0.00008	0.00002	-0.00002	100.59043	8.66718	-26.52860	-0.12284	-0.01793	0.04107	-0.01287	-0.00056	0.01033	34.23581	-9.43070	6.36762	0.00754	0.12041	0.03956	0.00149	-0.02372	0.00990	0.61855	1.50146	-1.13659	-4.67695	0.00647	15.00828	6.69774	6.67813	-19.30499	-7.56910	4.94267	177.77171	-0.54402	0.11622	0.03271	0.03211	-0.00570	-0.00031	-0.00264
430			4.29000	-1.24479	6.44417	13.93561	0.00236	0.00314	0.00647	0.00008	0.00003	-0.00008	100.54449	8.54312	-26.57116	-0.12249	-0.01753	0.04096	-0.00349	-0.00058	0.00805	34.11268	-9.41443	6.19754	0.01121	0.12199	0.04081	0.00146	-0.02127	0.00807	1.11276	1.50608	-0.97786	-3.84014	2.82077	10.49937	6.00189	3.59214	-15.32888	-7.53718	4.97239	177.77684	-0.54775	0.11136	0.03511	0.03082	-0.00580	-0.00030	-0.00270
431			4.30000	-1.26483	6.43755	13.94457	0.00234	0.00313	0.00647	0.00008	0.00003	-0.00013	100.54601	8.45278	-26.60787	-0.12202	-0.01722	0.04085	0.00607	-0.00060	0.00560	34.03693	-9.39252	6.06379	0.01509	0.12275	0.04189	0.00092	-0.01796	0.00590	1.56805	1.40241	-0.91612	-2.97169	5.66280	5.73712	5.11706	0.51936	-11.00283	-7.50778	5.00296	177.78207	-0.54884	0.10796	0.03662	0.02723	-0.00593	-0.00014	-0.00362
432			4.31000	-1.28526	6.43147	13.95824	0.00232	0.00312	0.00646	0.00008	0.00003	-0.00018	100.59141	8.39596	-26.63986	-0.12146	-0.01702	0.04078	0.01389	-0.00067	0.00338	34.00541	-9.36598	5.96683	0.01920	0.12272	0.04283	0.00006	-0.01480	0.00377	1.96090	1.23261	-0.98246	-2.37633	7.91395	1.51519	4.39148	-1.96296	-7.07886	-7.48143	5.03421	177.78955	-0.55216	0.10692	0.03875	0.02463	-0.00612	-0.00037	-0.00478
433			4.32000	-1.30661	6.42711	13.97569	0.00230	0.00311	0.00644	0.00008	0.00002	-0.00020	100.66797	8.36756	-26.67009	-0.12102	-0.01697	0.04083	0.01858	-0.00078	0.00170	34.00669	-9.33445	5.90064	0.02278	0.12214	0.04351	-0.00076	-0.01270	0.00201	2.18650	1.08394	-1.15394	-2.18598	9.10832	-1.52240	4.10317	-3.47801	-4.14817	-7.45837	5.06655	177.80157	-0.55854	0.10912	0.04098	0.02219	-0.00668	-0.00078	-0.00549
434			4.33000	-1.32909	6.42488	13.99437	0.00228	0.00310	0.00642	0.00008	0.00000	-0.00020	100.75839	8.35876	-26.70124	-0.12069	-0.01703	0.04100	0.01972	-0.00092	0.00077	34.02538	-9.29688	5.85477	0.02479	0.12113	0.04364	-0.00117	-0.01220	0.00089	2.16299	0.97737	-1.38607	-2.38077	9.15245	-2.99704	4.37940	-4.02245	-2.57279	-7.43863	5.10092	177.82042	-0.55981	0.10972	0.04231	0.01971	-0.00739	-0.00135	-0.00537
435			4.34000	-1.35233	6.42529	14.01171	0.00225	0.00309	0.00640	0.00008	-0.00001	-0.00018	100.84570	8.35790	-26.73565	-0.12057	-0.01713	0.04118	0.01795	-0.00107	0.00065	34.04705	-9.25184	5.81561	0.02528	0.12012	0.04338	-0.00111	-0.01343	0.00050	1.94907	0.82018	-1.63693	-2.91011	8.32264	-2.93979	5.19011	-3.89818	-2.37321	-7.42215	5.13833	177.84789	-0.55878	0.11031	0.04305	0.01736	-0.00828	-0.00205	-0.00433
436			4.35000	-1.37516	6.42938	14.02679	0.00224	0.00309	0.00639	0.00008	-0.00003	-0.00016	100.91821	8.35458	-26.77564	-0.12060	-0.01721	0.04125	0.01475	-0.00124	0.00106	34.06209	-9.19814	5.77098	0.02461	0.11979	0.04315	-0.00082	-0.01595	0.00063	1.73915	0.52090	-1.79942	-3.70048	7.12544	-1.96381	6.34428	-3.57731	-3.07563	-7.40890	5.17922	177.88583	-0.55786	0.11107	0.04411	0.01519	-0.00926	-0.00290	-0.00308
437			4.36000	-1.39574	6.43697	14.04140	0.00224	0.00309	0.00637	0.00007	-0.00005	-0.00017	100.97309	8.34478	-26.82331	-0.12058	-0.01723	0.04126	0.01156	-0.00145	0.00144	34.06902	-9.13478	5.71507	0.02453	0.12083	0.04354	-0.00061	-0.01888	0.00083	1.72851	0.11479	-1.71432	-4.59860	5.92278	-1.04571	7.53456	-3.40001	-3.87244	-7.39887	5.22335	177.93539	-0.55837	0.11097	0.04586	0.01302	-0.01012	-0.00394	-0.00269
438			4.37000	-1.41217	6.44586	14.05837	0.00225	0.00309	0.00637	0.00005	-0.00005	-0.00020	101.01306	8.33355	-26.87882	-0.12055	-0.01728	0.04143	0.00855	-0.00166	0.00108	34.07139	-9.06210	5.65105	0.02843	0.12397	0.04543	-0.00047	-0.02100	0.00056	1.92102	-0.22648	-1.33945	-5.33341	4.41219	-1.12715	8.44470	-3.04285	-3.87404	-7.39235	5.27013	177.99736	-0.55878	0.11374	0.04709	0.01062	-0.01112	-0.00499	-0.00252
439			4.38000	-1.42413	6.45281	14.07876	0.00228	0.00310	0.00638	0.00003	-0.00003	-0.00024	101.03766	8.33652	-26.93854	-0.12053	-0.01740	0.04180	0.00483	-0.00184	-0.00067	34.06892	-8.98196	5.59308	0.03560	0.12858	0.04854	0.00009	-0.02073	-0.00084	2.15481	-0.33619	-0.81085	-5.61269	1.88831	-2.79934	8.82887	-1.65696	-2.36411	-7.38953	5.31888	178.07080	-0.55884	0.11530	0.04882	0.00818	-0.01187	-0.00602	-0.00148
440			4.39000	-1.43281	6.45550	14.10133	0.00231	0.00312	0.00641	0.00002	-0.00001	-0.00025	101.04201	8.37470	-26.99565	-0.12068	-0.01762	0.04235	0.00037	-0.00193	-0.00359	34.05483	-8.89804	5.56285	0.03759	0.13201	0.05029	0.00133	-0.01717	-0.00331	2.30676	-0.19844	-0.32804	-5.29881	-1.52138	-5.70034	8.53574	0.90082	0.46238	-7.39004	5.36895	178.15321	-0.55702	0.11694	0.05035	0.00607	-0.01246	-0.00681	-0.00012
441			4.40000	-1.44029	6.45353	14.12449	0.00234	0.00314	0.00647	0.00002	0.00001	-0.00026	101.02579	8.45594	-27.04399	-0.12096	-0.01790	0.04305	-0.00320	-0.00186	-0.00636	34.02507	-8.81622	5.57192	0.02883	0.13244	0.04889	0.00191	-0.01197	-0.00531	2.38099	0.01609	-0.09423	-4.51234	-4.39834	-8.34851	7.64003	3.38901	3.17866	-7.39295	5.42000	178.24089	-0.55306	0.11987	0.05109	0.00449	-0.01305	-0.00723	0.00117
442			4.41000	-1.44864	6.44979	14.14774	0.00235	0.00318	0.00658	0.00003	0.00000	-0.00026	100.99912	8.56357	-27.08129	-0.12153	-0.01827	0.04404	-0.00430	-0.00165	-0.00765	33.98603	-8.74251	5.60863	0.01624	0.13167	0.04619	0.00124	-0.00789	-0.00565	2.36292	0.00274	-0.35891	-3.49841	-5.41616	-9.38926	6.41601	4.43027	4.40319	-7.39751	5.47183	178.33089	-0.54951	0.12264	0.05093	0.00317	-0.01354	-0.00736	0.00207
443			4.42000	-1.45965	6.45170	14.17038	0.00234	0.00321	0.00674	0.00004	-0.00006	-0.00025	100.97567	8.67095	-27.10805	-0.12241	-0.01867	0.04526	-0.00299	-0.00131	-0.00728	33.94931	-8.68092	5.65071	0.00860	0.13199	0.04459	0.00056	-0.00583	-0.00475	2.12591	-0.61200	-1.39808	-2.46192	-4.56655	-8.72684	5.14285	3.86274	4.00901	-7.40362	5.52412	178.42221	-0.54957	0.12748	0.05068	0.00161	-0.01416	-0.00750	0.00231
444			4.43000	-1.47393	6.47165	14.19095	0.00230	0.00325	0.00694	0.00005	-0.00021	-0.00021	100.96441	8.75979	-27.12585	-0.12350	-0.01902	0.04652	-0.00038	-0.00095	-0.00591	33.92272	-8.63240	5.68234	0.00793	0.13394	0.04469	0.00034	-0.00514	-0.00337	1.51552	-2.22087	-3.43454	-1.55336	-2.73433	-7.15783	3.97793	2.47466	2.73152	-7.41199	5.57617	178.51625	-0.54726	0.13434	0.04991	-0.00076	-0.01481	-0.00775	0.00236
445			4.44000	-1.49061	6.52618	14.20728	0.00223	0.00327	0.00713	0.00006	-0.00047	-0.00014	100.96774	8.82468	-27.13677	-0.12450	-0.01927	0.04765	0.00214	-0.00063	-0.00433	33.90760	-8.59629	5.69832	0.01249	0.13710	0.04622	0.00029	-0.00485	-0.00197	0.43803	-5.11526	-6.61636	-0.87884	-0.90992	-5.48012	2.96026	1.21446	1.27642	-7.42403	5.62644	178.61577	-0.54144	0.14227	0.04932	-0.00437	-0.01524	-0.00828	0.00358
446			4.45000	-1.50810	6.63415	14.21721	0.00215	0.00328	0.00730	0.00006	-0.00082	-0.00003	100.98147	8.86920	-27.14324	-0.12525	-0.01942	0.04856	0.00334	-0.00043	-0.00306	33.89858	-8.57151	5.70041	0.01925	0.14062	0.04843	0.00036	-0.00435	-0.00072	-1.08479	-9.34522	-10.97825	-0.52856	0.16202	-4.09013	2.08796	0.81693	-0.04123	-7.44160	5.67300	178.72388	-0.53319	0.15260	0.04798	-0.00934	-0.01549	-0.00894	0.00622
447			4.46000	-1.52537	6.81318	14.21912	0.00210	0.00330	0.00743	0.00006	-0.00127	0.00011	100.99654	8.90052	-27.14828	-0.12569	-0.01948	0.04925	0.00280	-0.00039	-0.00229	33.88520	-8.55737	5.69261	0.02470	0.14373	0.05030	0.00079	-0.00334	0.00033	-2.91177	-14.65165	-16.33941	-0.56600	0.26187	-3.10481	1.32006	1.49605	-1.14563	-7.46662	5.71415	178.84361	-0.52268	0.15934	0.04675	-0.01537	-0.01493	-0.00985	0.00963
448			4.47000	-1.54222	7.07554	14.21250	0.00210	0.00334	0.00753	0.00007	-0.00177	0.00026	101.00514	8.92587	-27.15547	-0.12597	-0.01958	0.04991	0.00136	-0.00046	-0.00206	33.85865	-8.55352	5.67915	0.02701	0.14652	0.05142	0.00149	-0.00168	0.00104	-4.91035	-20.36539	-22.19325	-0.86766	-0.24979	-2.63742	0.56726	2.82171	-1.87099	-7.50065	5.74810	178.97852	-0.51212	0.16625	0.04529	-0.02181	-0.01385	-0.01101	0.01274
449			4.48000	-1.55945	7.42200	14.19573	0.00221	0.00344	0.00755	0.00008	-0.00226	0.00044	101.00618	8.95201	-27.16591	-0.12598	-0.01977	0.05059	0.00025	-0.00055	-0.00235	33.81792	-8.55941	5.66576	0.02696	0.14910	0.05194	0.00204	0.00075	0.00126	-6.94313	-25.16978	-27.45988	-1.08416	-0.82905	-2.78985	-0.24284	4.10404	-1.95902	-7.54448	5.77245	179.13373	-0.50410	0.17422	0.04394	-0.02783	-0.01221	-0.01257	0.01484
450			4.49000	-1.57867	7.83077	14.16598	0.00245	0.00358	0.00749	0.00011	-0.00259	0.00062	101.00412	8.98425	-27.17683	-0.12559	-0.02001	0.05109	-0.00001	-0.00055	-0.00303	33.76910	-8.57375	5.65905	0.02644	0.15083	0.05212	0.00228	0.00369	0.00099	-8.61250	-27.21077	-30.39944	-0.92961	-1.19751	-3.42464	-1.08683	4.93457	-1.39708	-7.59785	5.78467	179.31581	-0.49676	0.18072	0.04248	-0.03260	-0.00982	-0.01445	0.01593
451			4.50000	-1.60141	8.25119	14.12265	0.00272	0.00374	0.00739	0.00015	-0.00258	0.00076	101.00327	9.02479	-27.18385	-0.12499	-0.02023	0.05122	0.00012	-0.00043	-0.00376	33.71889	-8.59482	5.66325	0.02626	0.15112	0.05204	0.00234	0.00651	0.00052	-9.38000	-25.26545	-29.62732	-0.44533	-1.41275	-4.12334	-1.86197	5.34701	-0.57993	-7.65966	5.78259	179.53027	-0.49047	0.19054	0.04043	-0.03583	-0.00688	-0.01620	0.01616
452			4.51000	-1.62819	8.62354	14.06932	0.00284	0.00383	0.00730	0.00018	-0.00219	0.00082	101.00399	9.07151	-27.18488	-0.12460	-0.02040	0.05111	-0.00015	-0.00026	-0.00413	33.66986	-8.62116	5.67710	0.02596	0.15012	0.05164	0.00236	0.00841	0.00031	-9.09153	-20.02080	-25.48193	0.10174	-1.66873	-4.37666	-2.45775	5.60505	-0.12415	-7.72818	5.76445	179.77882	-0.48935	0.20244	0.03821	-0.03776	-0.00322	-0.01758	0.01585
453			4.52000	-1.65802	8.91123	14.01135	0.00280	0.00383	0.00723	0.00019	-0.00161	0.00081	101.00238	9.11843	-27.18065	-0.12460	-0.02052	0.05082	-0.00135	-0.00010	-0.00385	33.61942	-8.65206	5.69349	0.02510	0.14842	0.05101	0.00243	0.00895	0.00070	-8.07955	-13.52499	-19.68915	0.47671	-2.08047	-3.84400	-2.81655	5.91672	-0.50502	-7.80102	5.72973	-179.94231	-0.49288	0.21204	0.03662	-0.03837	0.00115	-0.01863	0.01615
454			4.53000	-1.68875	9.10844	13.95359	0.00269	0.00377	0.00719	0.00018	-0.00103	0.00075	100.99336	9.15786	-27.17365	-0.12480	-0.02056	0.05031	-0.00321	0.00002	-0.00298	33.56296	-8.68737	5.70255	0.02358	0.14667	0.05034	0.00249	0.00825	0.00169	-6.73452	-7.53675	-13.84644	0.58771	-2.54908	-2.62333	-2.97372	6.23847	-1.72339	-7.87520	5.67918	-179.64175	-0.49583	0.22066	0.03529	-0.03740	0.00586	-0.01906	0.01770
455			4.54000	-1.71795	9.22669	13.90025	0.00258	0.00370	0.00715	0.00016	-0.00056	0.00063	100.97517	9.18500	-27.16662	-0.12497	-0.02048	0.04958	-0.00466	0.00004	-0.00192	33.49886	-8.72699	5.69711	0.02132	0.14535	0.04975	0.00239	0.00700	0.00293	-5.21757	-2.90300	-8.76012	0.42206	-2.76626	-1.29516	-3.04899	6.33803	-3.28313	-7.94795	5.61476	-179.33047	-0.49678	0.22625	0.03404	-0.03495	0.01046	-0.01877	0.02021
456			4.55000	-1.74343	9.28377	13.85605	0.00248	0.00362	0.00712	0.00012	-0.00022	0.00048	100.95238	9.20096	-27.16265	-0.12509	-0.02037	0.04887	-0.00448	-0.00003	-0.00116	33.43050	-8.77058	5.67647	0.01855	0.14483	0.04928	0.00202	0.00602	0.00394	-3.59687	0.16041	-4.70644	0.06190	-2.39431	-0.57384	-3.17673	5.95686	-4.49905	-8.01659	5.53932	-179.02019	-0.49554	0.23221	0.03223	-0.03112	0.01474	-0.01750	0.02248
457			4.56000	-1.76350	9.29830	13.82454	0.00240	0.00355	0.00709	0.00009	-0.00000	0.00031	100.93472	9.21207	-27.16322	-0.12512	-0.02033	0.04845	-0.00219	-0.00014	-0.00099	33.36599	-8.81726	5.64629	0.01622	0.14507	0.04895	0.00152	0.00581	0.00441	-2.08696	1.84600	-1.76222	-0.22543	-1.35445	-0.81541	-3.41733	4.98299	-4.90574	-8.07865	5.45596	-178.72174	-0.49333	0.23739	0.03096	-0.02599	0.01853	-0.01599	0.02422
458			4.57000	-1.77789	9.28692	13.80521	0.00234	0.00349	0.00705	0.00006	0.00011	0.00018	100.93173	9.22555	-27.16611	-0.12503	-0.02039	0.04834	0.00133	-0.00017	-0.00132	33.31401	-8.86573	5.61476	0.01531	0.14526	0.04865	0.00105	0.00620	0.00435	-0.98550	2.57905	0.06668	-0.16083	0.02441	-1.74097	-3.70083	3.63218	-4.57464	-8.13176	5.36757	-178.44397	-0.48630	0.24186	0.02970	-0.01949	0.02164	-0.01414	0.02532
459			4.58000	-1.78826	9.26299	13.79380	0.00231	0.00344	0.00701	0.00005	0.00016	0.00011	100.94632	9.24466	-27.16678	-0.12468	-0.02045	0.04822	0.00448	-0.00007	-0.00179	33.27792	-8.91445	5.58678	0.01586	0.14464	0.04829	0.00072	0.00658	0.00406	-0.41647	2.79851	0.89635	0.28095	1.20232	-2.69625	-3.89088	2.36403	-4.00228	-8.17399	5.27730	-178.19386	-0.47851	0.24482	0.02967	-0.01208	0.02354	-0.01257	0.02593
460			4.59000	-1.79731	9.23560	13.78547	0.00229	0.00341	0.00697	0.00004	0.00016	0.00010	100.97361	9.26801	-27.16192	-0.12417	-0.02044	0.04788	0.00619	0.00013	-0.00212	33.25411	-8.96226	5.56214	0.01691	0.14322	0.04789	0.00049	0.00662	0.00382	-0.30684	2.83370	1.01315	0.94398	1.82342	-3.24193	-3.93385	1.49548	-3.59373	-8.20369	5.18949	-177.97704	-0.47247	0.24725	0.03030	-0.00406	0.02362	-0.01096	0.02603
461			4.60000	-1.80717	9.20927	13.77619	0.00228	0.00337	0.00692	0.00005	0.00015	0.00012	101.00623	9.29304	-27.14976	-0.12359	-0.02038	0.04724	0.00651	0.00038	-0.00231	33.23714	-9.00880	5.53888	0.01758	0.14126	0.04740	0.00036	0.00647	0.00364	-0.52889	2.86608	0.77315	1.69672	1.90000	-3.41066	-3.90529	1.01676	-3.36845	-8.21976	5.10980	-177.79742	-0.46823	0.24815	0.03107	0.00409	0.02141	-0.00911	0.02523
462			4.61000	-1.81860	9.18527	13.76315	0.00226	0.00334	0.00686	0.00006	0.00014	0.00017	101.03921	9.31891	-27.12971	-0.12295	-0.02027	0.04641	0.00613	0.00063	-0.00248	33.22366	-9.05441	5.51667	0.01777	0.13887	0.04671	0.00027	0.00648	0.00345	-0.94150	2.93835	0.42408	2.44242	1.67319	-3.46273	-3.92040	0.74545	-3.14080	-8.22222	5.04359	-177.65741	-0.46444	0.24939	0.03141	0.01156	0.01733	-0.00691	0.02375
463			4.62000	-1.83165	9.16374	13.74511	0.00224	0.00330	0.00679	0.00007	0.00012	0.00023	101.07104	9.34634	-27.10223	-0.12224	-0.02014	0.04548	0.00570	0.00084	-0.00269	33.21323	-9.09988	5.49689	0.01731	0.13604	0.04572	0.00017	0.00680	0.00315	-1.39675	3.00537	0.04567	3.07570	1.40581	-3.58439	-4.02947	0.49527	-2.76566	-8.21233	4.99493	-177.55833	-0.46083	0.24889	0.03115	0.01744	0.01186	-0.00453	0.02200
464			4.63000	-1.84633	9.14513	13.72248	0.00221	0.00326	0.00670	0.00007	0.00010	0.00028	101.10249	9.37620	-27.06911	-0.12160	-0.02006	0.04456	0.00567	0.00098	-0.00291	33.20712	-9.14565	5.48149	0.01616	0.13303	0.04447	0.00002	0.00730	0.00273	-1.80322	3.00392	-0.34069	3.54092	1.29367	-3.84025	-4.17733	0.13251	-2.18516	-8.19263	4.96576	-177.49968	-0.46013	0.24493	0.03163	0.02117	0.00590	-0.00236	0.01963
465			4.64000	-1.86223	9.12995	13.69610	0.00218	0.00322	0.00660	0.00008	0.00008	0.00031	101.13593	9.40910	-27.03212	-0.12110	-0.02004	0.04370	0.00638	0.00106	-0.00316	33.20765	-9.19100	5.47223	0.01429	0.13017	0.04313	-0.00016	0.00784	0.00215	-2.14240	2.89603	-0.67962	3.87793	1.48352	-4.28080	-4.29517	-0.45518	-1.34853	-8.16662	4.95543	-177.47749	-0.45968	0.24030	0.03252	0.02238	0.00049	-0.00045	0.01660
466			4.65000	-1.87819	9.11839	13.66695	0.00216	0.00318	0.00651	0.00008	0.00006	0.00033	101.17538	9.44585	-26.99236	-0.12075	-0.02004	0.04284	0.00810	0.00111	-0.00347	33.21840	-9.23467	5.47137	0.01226	0.12754	0.04190	-0.00037	0.00841	0.00140	-2.38006	2.65267	-0.90001	4.12411	2.09464	-4.99137	-4.36789	-1.34825	-0.18512	-8.13818	4.96118	-177.48436	-0.46013	0.23913	0.03276	0.02129	-0.00387	0.00106	0.01316
467			4.66000	-1.89263	9.11032	13.63675	0.00216	0.00315	0.00643	0.00007	0.00004	0.00032	101.22617	9.48780	-26.95091	-0.12058	-0.02006	0.04199	0.01090	0.00109	-0.00381	33.24366	-9.27523	5.48165	0.01073	0.12480	0.04075	-0.00058	0.00897	0.00051	-2.44501	2.24967	-0.95108	4.22084	3.14669	-5.98199	-4.38511	-2.51328	1.28384	-8.11065	4.97900	-177.51161	-0.46276	0.24012	0.03315	0.01849	-0.00696	0.00209	0.01014
468			4.67000	-1.90384	9.10540	13.60802	0.00217	0.00314	0.00637	0.00005	0.00003	0.00029	101.29253	9.53578	-26.91007	-0.12050	-0.02010	0.04113	0.01422	0.00097	-0.00407	33.28622	-9.31137	5.50499	0.01008	0.12160	0.03965	-0.00081	0.00922	-0.00038	-2.30449	1.71706	-0.80590	4.03715	4.45474	-7.02051	-4.28152	-3.76318	2.78610	-8.08654	5.00427	-177.55162	-0.46730	0.24072	0.03311	0.01451	-0.00860	0.00271	0.00815
469			4.68000	-1.91044	9.10262	13.58304	0.00220	0.00313	0.00633	0.00003	0.00002	0.00024	101.37419	9.58807	-26.87338	-0.12061	-0.02016	0.04034	0.01706	0.00075	-0.00404	33.34485	-9.34177	5.53930	0.01035	0.11791	0.03852	-0.00105	0.00874	-0.00100	-2.00583	1.16859	-0.42664	3.47511	5.66698	-7.67758	-3.96982	-4.84152	3.83361	-8.06744	5.03273	-177.59908	-0.46941	0.24266	0.03276	0.00970	-0.00906	0.00302	0.00782
470			4.69000	-1.91127	9.09961	13.56293	0.00223	0.00313	0.00631	0.00000	0.00003	0.00018	101.46548	9.63991	-26.84480	-0.12077	-0.02022	0.03958	0.01861	0.00043	-0.00365	33.41399	-9.36589	5.57760	0.01149	0.11441	0.03769	-0.00129	0.00749	-0.00120	-1.58687	0.72110	0.24354	2.52772	6.46973	-7.68890	-3.45606	-5.51566	4.08057	-8.05419	5.06142	-177.65042	-0.47195	0.24293	0.03312	0.00465	-0.00870	0.00317	0.00881
471			4.70000	-1.90537	9.09301	13.54875	0.00227	0.00313	0.00629	-0.00003	0.00006	0.00011	101.55838	9.68682	-26.82778	-0.12099	-0.02026	0.03885	0.01855	0.00004	-0.00299	33.48570	-9.38438	5.61199	0.01335	0.11153	0.03728	-0.00149	0.00575	-0.00096	-1.01102	0.42138	1.23179	1.26421	6.68879	-7.09412	-2.82877	-5.61431	3.48049	-8.04705	5.08874	-177.70233	-0.47638	0.24094	0.03302	-0.00032	-0.00804	0.00308	0.00948
472			4.71000	-1.89201	9.07931	13.54219	0.00232	0.00314	0.00628	-0.00007	0.00010	0.00001	101.64451	9.72603	-26.82479	-0.12123	-0.02032	0.03829	0.01664	-0.00039	-0.00219	33.55108	-9.39886	5.63563	0.01586	0.10957	0.03729	-0.00151	0.00381	-0.00032	-0.22642	0.27517	2.45992	-0.17727	6.17932	-5.96718	-2.19792	-4.97469	2.08282	-8.04602	5.11422	-177.75125	-0.48129	0.24121	0.03225	-0.00495	-0.00765	0.00274	0.00979
473			4.72000	-1.87177	9.05602	13.54526	0.00238	0.00315	0.00628	-0.00010	0.00016	-0.00010	101.71423	9.75545	-26.83644	-0.12159	-0.02045	0.03808	0.01281	-0.00078	-0.00133	33.59970	-9.41215	5.64269	0.01865	0.10895	0.03766	-0.00118	0.00196	0.00066	0.72359	0.30457	3.72826	-1.53931	4.87030	-4.37135	-1.65860	-3.52900	0.05186	-8.05067	5.13835	-177.79407	-0.48719	0.24064	0.03184	-0.00903	-0.00766	0.00233	0.00953
474			4.73000	-1.84680	9.02219	13.55853	0.00244	0.00316	0.00629	-0.00012	0.00021	-0.00020	101.75930	9.77398	-26.85994	-0.12213	-0.02068	0.03828	0.00747	-0.00101	-0.00052	33.62271	-9.42708	5.63022	0.02095	0.10957	0.03812	-0.00042	0.00041	0.00180	1.64103	0.54779	4.79007	-2.47903	2.89884	-2.49528	-1.27388	-1.45457	-2.23014	-8.06027	5.16205	-177.82941	-0.49651	0.24145	0.03135	-0.01246	-0.00800	0.00190	0.00884
475			4.74000	-1.82036	8.97863	13.57971	0.00249	0.00318	0.00631	-0.00013	0.00025	-0.00026	101.77538	9.78209	-26.88905	-0.12285	-0.02095	0.03871	0.00126	-0.00101	0.00016	33.61575	-9.44571	5.59941	0.02227	0.11069	0.03836	0.00061	-0.00071	0.00287	2.23055	0.98517	5.39230	-2.74117	0.52290	-0.54713	-1.03473	0.92712	-4.36927	-8.07369	5.18567	-177.85791	-0.50337	0.24066	0.03151	-0.01503	-0.00812	0.00162	0.00826
476			4.75000	-1.79604	8.92886	13.60338	0.00254	0.00318	0.00635	-0.00011	0.00027	-0.00026	101.76157	9.78076	-26.91598	-0.12374	-0.02116	0.03902	-0.00511	-0.00077	0.00066	33.57867	-9.46846	5.55365	0.02263	0.11157	0.03835	0.00168	-0.00145	0.00372	2.28007	1.44869	5.33009	-2.31665	-1.95563	1.30344	-0.87898	3.31995	-6.13616	-8.08968	5.20859	-177.88245	-0.51212	0.23766	0.03275	-0.01678	-0.00766	0.00154	0.00738
477			4.76000	-1.77658	8.87940	13.62357	0.00257	0.00319	0.00640	-0.00009	0.00025	-0.00021	101.72036	9.77152	-26.93450	-0.12466	-0.02119	0.03893	-0.01070	-0.00041	0.00093	33.51408	-9.49473	5.49714	0.02209	0.11192	0.03822	0.00254	-0.00185	0.00426	1.88845	1.66702	4.62660	-1.52060	-4.16372	2.76312	-0.76264	5.47519	-7.37404	-8.10683	5.22985	-177.90643	-0.52166	0.23612	0.03414	-0.01756	-0.00686	0.00165	0.00679
478			4.77000	-1.76252	8.83708	13.63796	0.00258	0.00320	0.00645	-0.00006	0.00020	-0.00016	101.65855	9.75829	-26.94352	-0.12533	-0.02104	0.03859	-0.01423	-0.00014	0.00088	33.42746	-9.52306	5.43515	0.02046	0.11203	0.03793	0.00296	-0.00190	0.00437	1.44837	1.45859	3.63224	-0.86986	-5.64687	3.39579	-0.66013	7.10772	-7.88117	-8.12365	5.24939	-177.93286	-0.52852	0.23495	0.03533	-0.01713	-0.00618	0.00189	0.00679
479			4.78000	-1.75189	8.80530	13.64945	0.00256	0.00322	0.00650	-0.00005	0.00015	-0.00014	101.58801	9.74760	-26.94768	-0.12565	-0.02089	0.03854	-0.01461	-0.00012	0.00044	33.32816	-9.55116	5.37460	0.01801	0.11279	0.03756	0.00282	-0.00158	0.00396	1.26613	0.89643	2.75623	-0.69050	-6.01853	2.86544	-0.56075	7.88278	-7.42924	-8.13878	5.26837	-177.96320	-0.53493	0.23353	0.03639	-0.01538	-0.00598	0.00218	0.00690
480			4.79000	-1.74225	8.78350	13.66185	0.00254	0.00324	0.00656	-0.00005	0.00010	-0.00015	101.52374	9.74692	-26.95289	-0.12571	-0.02092	0.03920	-0.01187	-0.00028	-0.00032	33.22953	-9.57603	5.32386	0.01581	0.11453	0.03727	0.00234	-0.00097	0.00308	1.24633	0.27637	2.11089	-0.85226	-5.25570	1.32131	-0.44216	7.62338	-6.02950	-8.15071	5.28817	-177.99690	-0.54494	0.23122	0.03739	-0.01216	-0.00625	0.00238	0.00680
481			4.80000	-1.73306	8.76952	13.67500	0.00252	0.00326	0.00659	-0.00004	0.00006	-0.00014	101.47751	9.75981	-26.96119	-0.12562	-0.02113	0.04033	-0.00772	-0.00045	-0.00103	33.14417	-9.59492	5.28888	0.01493	0.11610	0.03703	0.00188	-0.00055	0.00208	1.06819	-0.10421	1.54611	-1.02722	-3.85407	-0.34794	-0.22526	6.61811	-4.33088	-8.15807	5.30939	-178.03145	-0.55617	0.22887	0.03781	-0.00765	-0.00678	0.00240	0.00639
482			4.81000	-1.72565	8.76136	13.68496	0.00252	0.00327	0.00662	-0.00003	0.00003	-0.00008	101.45024	9.78054	-26.97128	-0.12551	-0.02133	0.04127	-0.00466	-0.00052	-0.00110	33.07544	-9.60664	5.26625	0.01578	0.11630	0.03684	0.00167	-0.00110	0.00154	0.61655	-0.15749	0.95984	-1.13518	-2.58097	-0.93028	0.20874	5.56701	-3.46573	-8.16022	5.33213	-178.06441	-0.56648	0.22788	0.03741	-0.00252	-0.00746	0.00225	0.00587
483			4.82000	-1.72129	8.75724	13.68883	0.00253	0.00329	0.00663	-0.00001	0.00002	-0.00001	101.43131	9.79538	-26.98276	-0.12530	-0.02139	0.04168	-0.00411	-0.00050	-0.00026	33.01472	-9.61200	5.24208	0.01771	0.11617	0.03715	0.00177	-0.00285	0.00182	0.07452	0.00844	0.43042	-1.29924	-1.93593	0.07072	0.83609	5.04623	-4.07337	-8.15728	5.35633	-178.09474	-0.57741	0.22691	0.03794	0.00262	-0.00818	0.00211	0.00559
484			4.83000	-1.72002	8.75520	13.68684	0.00253	0.00329	0.00663	0.00000	0.00001	0.00005	101.40837	9.79282	-26.99637	-0.12494	-0.02131	0.04177	-0.00524	-0.00042	0.00099	32.95020	-9.61371	5.20285	0.01976	0.11753	0.03828	0.00208	-0.00495	0.00266	-0.36518	0.25756	0.06650	-1.46638	-1.81601	1.86208	1.39300	5.02777	-5.53858	-8.14966	5.38206	-178.12190	-0.58913	0.22260	0.03937	0.00752	-0.00884	0.00197	0.00546
485			4.84000	-1.72112	8.75349	13.68058	0.00252	0.00329	0.00663	0.00001	0.00001	0.00009	101.37849	9.77325	-27.01089	-0.12434	-0.02117	0.04189	-0.00609	-0.00030	0.00186	32.87860	-9.61481	5.14767	0.02089	0.12041	0.03964	0.00226	-0.00618	0.00340	-0.70914	0.53139	-0.14929	-1.38323	-1.76712	3.15911	1.57933	5.00598	-6.60433	-8.13792	5.40951	-178.14525	-0.60108	0.21923	0.04070	0.01183	-0.00960	0.00174	0.00492
486			4.85000	-1.72412	8.75126	13.67041	0.00250	0.00327	0.00661	0.00002	0.00002	0.00014	101.34778	9.74603	-27.02250	-0.12353	-0.02101	0.04210	-0.00570	-0.00012	0.00203	32.80689	-9.61762	5.08678	0.02138	0.12307	0.04055	0.00215	-0.00591	0.00359	-1.02704	0.80341	-0.31497	-0.94986	-1.52082	3.39749	1.31038	4.58802	-6.61528	-8.12318	5.43868	-178.16353	-0.61049	0.21414	0.04223	0.01500	-0.01022	0.00141	0.00462
487			4.86000	-1.72892	8.74864	13.65654	0.00247	0.00325	0.00657	0.00003	0.00002	0.00017	101.32262	9.72025	-27.02829	-0.12271	-0.02086	0.04223	-0.00451	0.00007	0.00171	32.74384	-9.62352	5.03091	0.02178	0.12438	0.04087	0.00184	-0.00445	0.00332	-1.28348	1.02770	-0.47564	-0.33314	-1.15657	2.89601	0.71821	3.82703	-5.83644	-8.10690	5.46905	-178.17542	-0.61733	0.21144	0.04368	0.01693	-0.01071	0.00091	0.00477
488			4.87000	-1.73536	8.74595	13.64017	0.00244	0.00323	0.00653	0.00004	0.00002	0.00019	101.30475	9.69987	-27.02773	-0.12222	-0.02076	0.04221	-0.00335	0.00024	0.00121	32.69327	-9.63354	4.98480	0.02242	0.12450	0.04088	0.00147	-0.00249	0.00292	-1.40376	1.15880	-0.60388	0.27254	-0.87168	2.17876	-0.01905	2.99163	-4.82531	-8.09028	5.49954	-178.17903	-0.62223	0.21047	0.04561	0.01813	-0.01090	0.00023	0.00499
489			4.88000	-1.74286	8.74347	13.62324	0.00243	0.00321	0.00650	0.00004	0.00002	0.00018	101.29238	9.68554	-27.02159	-0.12214	-0.02071	0.04203	-0.00260	0.00037	0.00068	32.65466	-9.64840	4.94857	0.02329	0.12387	0.04074	0.00116	-0.00050	0.00254	-1.35627	1.15113	-0.64920	0.78080	-0.78169	1.47346	-0.76860	2.29334	-3.88370	-8.07377	5.52861	-178.17276	-0.62520	0.21127	0.04646	0.01910	-0.01078	-0.00059	0.00529
490			4.89000	-1.75018	8.74140	13.60779	0.00242	0.00321	0.00649	0.00004	0.00001	0.00016	101.28316	9.67777	-27.01097	-0.12250	-0.02070	0.04172	-0.00229	0.00047	0.00010	32.62548	-9.66810	4.92134	0.02428	0.12270	0.04047	0.00094	0.00126	0.00217	-1.19898	0.99570	-0.56751	1.20529	-0.90725	0.75273	-1.42177	1.84214	-3.04256	-8.05745	5.55540	-178.15642	-0.62769	0.20981	0.04796	0.02011	-0.01041	-0.00137	0.00562
491			4.90000	-1.75560	8.73967	13.59472	0.00242	0.00321	0.00648	0.00002	0.00001	0.00013	101.27520	9.67785	-26.99636	-0.12300	-0.02069	0.04116	-0.00231	0.00053	-0.00058	32.60264	-9.69144	4.90259	0.02523	0.12099	0.04010	0.00083	0.00265	0.00175	-1.01809	0.75495	-0.32014	1.57057	-1.23465	-0.07814	-1.87295	1.68812	-2.23733	-8.04099	5.58031	-178.13210	-0.63231	0.20848	0.04867	0.02149	-0.01015	-0.00194	0.00580
492			4.91000	-1.75753	8.73727	13.58413	0.00243	0.00321	0.00648	0.00001	0.00002	0.00010	101.26713	9.68797	-26.97839	-0.12344	-0.02064	0.04050	-0.00251	0.00055	-0.00139	32.58284	-9.71611	4.89240	0.02601	0.11907	0.03967	0.00084	0.00359	0.00121	-0.82611	0.52133	0.09987	1.84282	-1.71900	-1.09796	-2.06459	1.82349	-1.38676	-8.02368	5.60425	-178.10312	-0.63775	0.20458	0.04975	0.02353	-0.00981	-0.00222	0.00636
493			4.92000	-1.75523	8.73273	13.57629	0.00245	0.00322	0.00648	-0.00001	0.00003	0.00007	101.25831	9.71058	-26.95829	-0.12364	-0.02061	0.04002	-0.00268	0.00051	-0.00229	32.56358	-9.73942	4.89152	0.02610	0.11751	0.03917	0.00091	0.00418	0.00055	-0.60058	0.35769	0.57842	1.98929	-2.25004	-2.28633	-2.02195	2.12910	-0.43584	-8.00443	5.62759	-178.07349	-0.64517	0.19906	0.05197	0.02634	-0.00921	-0.00217	0.00638
494			4.93000	-1.74970	8.72563	13.57138	0.00249	0.00322	0.00649	-0.00002	0.00004	0.00004	101.24915	9.74670	-26.93742	-0.12367	-0.02067	0.03998	-0.00267	0.00044	-0.00310	32.54423	-9.75916	4.90077	0.02487	0.11650	0.03844	0.00090	0.00442	-0.00013	-0.40714	0.29640	0.86525	2.03136	-2.65982	-3.40151	-1.80324	2.36035	0.52479	-7.98228	5.65008	-178.04819	-0.65159	0.19523	0.05445	0.02954	-0.00840	-0.00162	0.00581
495			4.94000	-1.74379	8.71759	13.56793	0.00252	0.00322	0.00650	-0.00002	0.00004	0.00004	101.24059	9.79309	-26.91662	-0.12360	-0.02079	0.04023	-0.00243	0.00037	-0.00358	32.52646	-9.77401	4.91848	0.02272	0.11580	0.03759	0.00076	0.00421	-0.00063	-0.35546	0.33564	0.76211	1.99247	-2.78686	-4.07213	-1.47507	2.28665	1.23872	-7.95650	5.67165	-178.03262	-0.65603	0.19267	0.05655	0.03278	-0.00751	-0.00051	0.00568
496			4.95000	-1.74059	8.71120	13.56377	0.00256	0.00322	0.00652	-0.00000	0.00003	0.00005	101.23352	9.84268	-26.89675	-0.12352	-0.02087	0.04038	-0.00183	0.00031	-0.00357	32.51251	-9.78404	4.93988	0.02087	0.11534	0.03708	0.00054	0.00363	-0.00083	-0.40518	0.39770	0.32755	1.81454	-2.51687	-4.17299	-1.13708	1.86150	1.53281	-7.92665	5.69289	-178.03165	-0.66265	0.19071	0.05768	0.03613	-0.00674	0.00109	0.00553
497			4.96000	-1.74140	8.70831	13.55861	0.00260	0.00323	0.00653	0.00001	0.00001	0.00005	101.22993	9.88907	-26.87980	-0.12346	-0.02087	0.04021	-0.00053	0.00018	-0.00318	32.50399	-9.79061	4.96023	0.02017	0.11509	0.03720	0.00030	0.00305	-0.00080	-0.34045	0.34852	-0.15584	1.37226	-1.78293	-3.96913	-0.93657	1.19210	1.50157	-7.89244	5.71474	-178.04851	-0.66913	0.18710	0.05857	0.03947	-0.00604	0.00299	0.00518
498			4.97000	-1.74497	8.70909	13.55540	0.00263	0.00324	0.00653	0.00002	-0.00001	0.00000	101.23331	9.92968	-26.86926	-0.12348	-0.02082	0.03976	0.00172	-0.00007	-0.00266	32.50206	-9.79634	4.97765	0.02049	0.11492	0.03775	0.00003	0.00285	-0.00065	0.03039	0.10228	-0.38692	0.61098	-0.59075	-3.82912	-0.98728	0.40812	1.36762	-7.85375	5.73752	-178.08475	-0.67295	0.18345	0.05952	0.04255	-0.00529	0.00505	0.00509
499			4.98000	-1.74845	8.71207	13.55836	0.00266	0.00324	0.00651	0.00000	-0.00002	-0.00008	101.24786	9.96504	-26.86834	-0.12357	-0.02082	0.03928	0.00488	-0.00038	-0.00222	32.50765	-9.80389	4.99271	0.02132	0.11498	0.03850	-0.00027	0.00314	-0.00049	0.67599	-0.27974	-0.22092	-0.31217	0.95245	-3.96160	-1.27212	-0.40357	1.30671	-7.81075	5.76076	-178.14081	-0.67526	0.17855	0.06129	0.04504	-0.00431	0.00732	0.00551
500			4.99000	-1.74910	8.71460	13.56969	0.00268	0.00323	0.00647	-0.00002	-0.00001	-0.00016	101.27719	9.99725	-26.87734	-0.12365	-0.02094	0.03897	0.00859	-0.00064	-0.00200	32.52139	-9.81483	5.00723	0.02222	0.11541	0.03927	-0.00061	0.00384	-0.00043	1.29648	-0.59367	0.27750	-1.00544	2.63280	-4.42039	-1.69470	-1.21293	1.45567	-7.76401	5.78353	-178.21725	-0.67474	0.17167	0.06334	0.04608	-0.00315	0.00983	0.00598
501			5.00000	-1.74557	8.71387	13.58678	0.00270	0.00322	0.00642	-0.00004	0.00002	-0.00019	101.32345	10.02941	-26.89141	-0.12365	-0.02115	0.03881	0.01227	-0.00070	-0.00207	32.54432	-9.82933	5.02411	0.02297	0.11594	0.03991	-0.00099	0.00479	-0.00055	1.54254	-0.64847	0.89456	-1.09638	4.18231	-5.15951	-2.13618	-2.01200	1.91438	-7.71494	5.80560	-178.31502	-0.67298	0.16185	0.06621	0.04487	-0.00215	0.01269	0.00582
502			5.01000	-1.73829	8.70820	13.60390	0.00272	0.00319	0.00635	-0.00005	0.00004	-0.00016	101.38642	10.06467	-26.90316	-0.12353	-0.02137	0.03862	0.01526	-0.00056	-0.00239	32.57733	-9.84616	5.04663	0.02342	0.11591	0.04028	-0.00134	0.00574	-0.00088	1.32110	-0.40318	1.41566	-0.55570	5.33324	-6.01377	-2.48767	-2.69398	2.62501	-7.66569	5.82809	-178.43398	-0.67504	0.15486	0.06861	0.04150	-0.00172	0.01555	0.00366
503			5.02000	-1.72890	8.69731	13.61618	0.00273	0.00315	0.00627	-0.00005	0.00007	-0.00010	101.46225	10.10491	-26.90699	-0.12336	-0.02155	0.03830	0.01668	-0.00029	-0.00274	32.61877	-9.86370	5.07649	0.02311	0.11463	0.04005	-0.00149	0.00620	-0.00121	0.79578	0.05414	1.72746	0.28205	5.80735	-6.60387	-2.60539	-3.00356	3.21804	-7.61841	5.85286	-178.57196	-0.67823	0.14999	0.07063	0.03647	-0.00190	0.01815	0.00100
504			5.03000	-1.71943	8.68198	13.62137	0.00275	0.00311	0.00620	-0.00004	0.00009	-0.00002	101.54156	10.14808	-26.90207	-0.12334	-0.02169	0.03787	0.01564	-0.00005	-0.00277	32.66189	-9.87980	5.11004	0.02172	0.11210	0.03912	-0.00125	0.00555	-0.00120	0.20130	0.58664	1.80970	0.92938	5.36004	-6.38474	-2.31761	-2.64871	3.09460	-7.57436	5.88150	-178.72539	-0.68298	0.14266	0.07289	0.03082	-0.00247	0.02044	-0.00132
505			5.04000	-1.71164	8.66364	13.61976	0.00276	0.00308	0.00615	-0.00003	0.00010	0.00003	101.61016	10.18745	-26.89244	-0.12356	-0.02177	0.03730	0.01214	0.00006	-0.00228	32.69510	-9.89249	5.13757	0.02068	0.10918	0.03814	-0.00073	0.00369	-0.00071	-0.24468	1.01556	1.71914	1.03508	4.07881	-5.12083	-1.61038	-1.61389	1.94888	-7.53414	5.91492	-178.88959	-0.68613	0.13803	0.07380	0.02506	-0.00334	0.02177	-0.00403
506			5.05000	-1.70593	8.64437	13.61424	0.00275	0.00306	0.00611	-0.00002	0.00010	0.00005	101.65726	10.21588	-26.88441	-0.12400	-0.02179	0.03667	0.00749	0.00002	-0.00138	32.70926	-9.90086	5.14944	0.02137	0.10702	0.03783	-0.00014	0.00127	0.00014	-0.41633	1.16379	1.55596	0.58650	2.50163	-3.16585	-0.73491	-0.30094	0.08466	-7.49816	5.95334	-179.05861	-0.68938	0.13483	0.07500	0.01955	-0.00431	0.02236	-0.00554
507			5.06000	-1.70122	8.62651	13.60844	0.00275	0.00305	0.00611	-0.00002	0.00008	0.00005	101.68109	10.22952	-26.88261	-0.12459	-0.02178	0.03615	0.00312	-0.00013	-0.00029	32.70306	-9.90617	5.14150	0.02249	0.10575	0.03781	0.00046	-0.00102	0.00119	-0.36129	0.95944	1.36069	-0.20789	1.16917	-0.98854	0.00699	0.85122	-2.04830	-7.46682	5.99580	-179.22531	-0.69268	0.13151	0.07666	0.01445	-0.00508	0.02213	-0.00582
508			5.07000	-1.69612	8.61273	13.60464	0.00275	0.00305	0.00612	-0.00002	0.00005	0.00003	101.68504	10.22627	-26.88946	-0.12511	-0.02174	0.03588	-0.00031	-0.00032	0.00080	32.67943	-9.91097	5.11265	0.02288	0.10588	0.03799	0.00094	-0.00282	0.00228	-0.27540	0.45399	1.03334	-1.09047	0.26292	1.04363	0.46120	1.67616	-4.08699	-7.44040	6.04024	-179.38266	-0.69287	0.12917	0.07697	0.00994	-0.00554	0.02058	-0.00544
509			5.08000	-1.69031	8.60644	13.60229	0.00274	0.00304	0.00616	-0.00002	0.00000	0.00003	101.67433	10.20794	-26.90452	-0.12545	-0.02171	0.03592	-0.00242	-0.00047	0.00155	32.64297	-9.91768	5.06593	0.02280	0.10780	0.03861	0.00120	-0.00377	0.00315	-0.38922	-0.25831	0.35578	-1.74876	-0.24750	2.38479	0.55897	2.12132	-5.49386	-7.41893	6.08421	-179.52438	-0.69153	0.12705	0.07734	0.00622	-0.00565	0.01824	-0.00472
510			5.09000	-1.68516	8.61245	13.59847	0.00273	0.00303	0.00620	-0.00001	-0.00008	0.00007	101.65683	10.18294	-26.92403	-0.12567	-0.02171	0.03622	-0.00311	-0.00052	0.00168	32.60135	-9.92757	5.01084	0.02262	0.11048	0.03936	0.00125	-0.00367	0.00352	-0.84059	-1.15057	-0.91207	-1.94856	-0.48312	2.64046	0.33000	2.20570	-5.89836	-7.40225	6.12567	-179.64546	-0.69201	0.12606	0.07732	0.00343	-0.00556	0.01518	-0.00411
511			5.10000	-1.68322	8.63740	13.58951	0.00271	0.00302	0.00623	0.00001	-0.00020	0.00015	101.63915	10.16139	-26.94291	-0.12585	-0.02174	0.03664	-0.00299	-0.00049	0.00128	32.56118	-9.94073	4.95758	0.02221	0.11243	0.03970	0.00115	-0.00282	0.00343	-1.61208	-2.34219	-2.91332	-1.71171	-0.65069	2.02962	-0.06537	2.09655	-5.56889	-7.39002	6.16333	-179.74226	-0.69542	0.12574	0.07648	0.00176	-0.00542	0.01167	-0.00360
512			5.11000	-1.68647	8.68977	13.57321	0.00268	0.00301	0.00626	0.00004	-0.00037	0.00024	101.62368	10.14903	-26.95771	-0.12612	-0.02182	0.03710	-0.00276	-0.00039	0.00063	32.52477	-9.95669	4.91028	0.02179	0.11340	0.03960	0.00105	-0.00187	0.00323	-2.53673	-4.03776	-5.60745	-1.25518	-0.88935	1.10643	-0.44480	1.99142	-5.10785	-7.38133	6.19711	-179.81342	-0.70219	0.12639	0.07542	0.00157	-0.00542	0.00815	-0.00330
513			5.12000	-1.69535	8.77821	13.55010	0.00265	0.00301	0.00629	0.00007	-0.00057	0.00031	101.60973	10.14652	-26.96750	-0.12635	-0.02193	0.03763	-0.00276	-0.00030	0.00002	32.49058	-9.97499	4.86732	0.02162	0.11383	0.03927	0.00102	-0.00129	0.00315	-3.36692	-6.27809	-8.70740	-0.81963	-1.19742	0.29264	-0.69550	2.00670	-4.93571	-7.37482	6.22795	-179.85945	-0.70506	0.12817	0.07365	0.00279	-0.00571	0.00488	-0.00306
514			5.13000	-1.70885	8.90727	13.52341	0.00265	0.00307	0.00634	0.00009	-0.00078	0.00034	101.59586	10.15162	-26.97357	-0.12652	-0.02203	0.03820	-0.00293	-0.00025	-0.00044	32.45563	-9.99505	4.82455	0.02186	0.11411	0.03884	0.00109	-0.00125	0.00325	-3.87888	-8.67717	-11.61038	-0.53758	-1.49710	-0.27895	-0.76675	2.13732	-5.13465	-7.36931	6.25749	-179.88252	-0.70425	0.13150	0.07214	0.00504	-0.00630	0.00212	-0.00255
515			5.14000	-1.72520	9.07126	13.49722	0.00273	0.00318	0.00639	0.00010	-0.00094	0.00032	101.58138	10.16193	-26.97767	-0.12651	-0.02211	0.03871	-0.00295	-0.00023	-0.00081	32.41784	-10.01581	4.77847	0.02242	0.11458	0.03853	0.00119	-0.00159	0.00342	-3.89711	-10.27333	-13.31645	-0.37568	-1.68914	-0.76550	-0.68297	2.26395	-5.49134	-7.36374	6.28668	-179.88599	-0.70447	0.13381	0.07181	0.00788	-0.00689	-0.00005	-0.00176
516			5.15000	-1.74252	9.24677	13.47523	0.00288	0.00332	0.00644	0.00010	-0.00094	0.00026	101.56789	10.17751	-26.98052	-0.12634	-0.02215	0.03907	-0.00230	-0.00022	-0.00131	32.37796	-10.03605	4.72877	0.02318	0.11535	0.03844	0.00122	-0.00199	0.00347	-3.28640	-9.88334	-12.72979	-0.19001	-1.65612	-1.51944	-0.53014	2.20759	-5.63365	-7.35741	6.31592	-179.87419	-0.70360	0.13738	0.07164	0.01077	-0.00753	-0.00162	-0.00069
517			5.16000	-1.75939	9.39572	13.46031	0.00299	0.00344	0.00651	0.00009	-0.00073	0.00016	101.55991	10.20178	-26.98117	-0.12611	-0.02217	0.03946	-0.00049	-0.00021	-0.00214	32.33998	-10.05449	4.67898	0.02350	0.11672	0.03853	0.00107	-0.00208	0.00323	-2.12111	-7.29204	-9.76548	0.11705	-1.29015	-2.89010	-0.41025	1.83200	-5.22595	-7.34994	6.34569	-179.85199	-0.70449	0.13849	0.07193	0.01319	-0.00804	-0.00263	0.00065
518			5.17000	-1.77503	9.49063	13.45372	0.00294	0.00349	0.00662	0.00008	-0.00041	0.00005	101.56381	10.24067	-26.97860	-0.12587	-0.02221	0.04007	0.00266	-0.00024	-0.00342	32.30969	-10.07020	4.63531	0.02308	0.11862	0.03862	0.00069	-0.00159	0.00260	-0.73123	-3.79435	-5.80712	0.48003	-0.55210	-5.02070	-0.40651	1.11330	-4.12960	-7.34153	6.37650	-179.82376	-0.70566	0.13926	0.07195	0.01460	-0.00850	-0.00313	0.00182
519			5.18000	-1.78921	9.53175	13.45566	0.00280	0.00347	0.00673	0.00006	-0.00014	-0.00007	101.58553	10.30002	-26.97332	-0.12554	-0.02233	0.04095	0.00686	-0.00034	-0.00509	32.29262	-10.08283	4.60432	0.02250	0.12101	0.03879	0.00020	-0.00041	0.00165	0.58841	-0.89960	-2.37655	0.75342	0.48044	-7.78090	-0.57004	0.18483	-2.41917	-7.33277	6.40867	-179.79318	-0.70646	0.14287	0.07159	0.01475	-0.00909	-0.00321	0.00234
520			5.19000	-1.80179	9.53485	13.46643	0.00257	0.00339	0.00686	0.00004	-0.00000	-0.00017	101.62846	10.38382	-26.96713	-0.12512	-0.02255	0.04222	0.01145	-0.00056	-0.00704	32.29167	-10.09289	4.59148	0.02195	0.12377	0.03895	-0.00029	0.00149	0.00046	1.61111	0.33685	-0.57838	0.83283	1.62725	-10.83211	-0.92780	-0.75339	-0.29931	-7.32437	6.44227	-179.76315	-0.70579	0.14463	0.07191	0.01375	-0.00953	-0.00297	0.00267
521			5.20000	-1.81331	9.53104	13.48519	0.00222	0.00326	0.00700	0.00003	-0.00012	-0.00024	101.69242	10.49276	-26.96234	-0.12474	-0.02294	0.04393	0.01562	-0.00084	-0.00902	32.30724	-10.10168	4.60018	0.02102	0.12654	0.03885	-0.00071	0.00388	-0.00075	1.85914	-1.39307	-1.93510	0.72131	2.66672	-13.65849	-1.44220	-1.55012	1.88966	-7.31683	6.47749	-179.73621	-0.70481	0.14640	0.07288	0.01202	-0.00992	-0.00250	0.00264
522			5.21000	-1.82536	9.57691	13.50705	0.00186	0.00313	0.00713	0.00003	-0.00054	-0.00020	101.77324	10.62262	-26.96026	-0.12446	-0.02345	0.04563	0.01836	-0.00110	-0.01054	32.33701	-10.11068	4.62964	0.02012	0.12806	0.03838	-0.00096	0.00608	-0.00166	0.86314	-6.85633	-7.43336	0.50480	3.34458	-15.57180	-1.97111	-2.04823	3.58883	-7.31037	6.51428	-179.71396	-0.70225	0.15057	0.07238	0.00978	-0.01040	-0.00187	0.00241
523			5.22000	-1.83948	9.72932	13.52457	0.00170	0.00309	0.00718	0.00004	-0.00116	-0.00007	101.86175	10.76291	-26.96097	-0.12417	-0.02398	0.04669	0.01854	-0.00127	-0.01090	32.37443	-10.12119	4.67221	0.01992	0.12714	0.03755	-0.00098	0.00700	-0.00183	-1.22415	-14.73534	-15.70416	0.22347	3.38087	-15.80604	-2.28667	-2.04199	4.03090	-7.30537	6.55223	-179.69652	-0.69898	0.15735	0.07149	0.00710	-0.01089	-0.00135	0.00252
524			5.23000	-1.85538	10.00685	13.53185	0.00184	0.00322	0.00715	0.00005	-0.00180	0.00011	101.94355	10.89690	-26.96450	-0.12380	-0.02442	0.04693	0.01551	-0.00129	-0.00968	32.40770	-10.13414	4.71182	0.02104	0.12425	0.03669	-0.00071	0.00588	-0.00102	-3.55514	-21.85005	-23.24086	-0.16490	2.61379	-13.90789	-2.18878	-1.38421	2.62861	-7.30235	6.59017	-179.68221	-0.69420	0.16522	0.06987	0.00396	-0.01112	-0.00117	0.00339
525			5.24000	-1.87066	10.37053	13.52791	0.00231	0.00352	0.00704	0.00006	-0.00219	0.00023	102.00323	11.00666	-26.97163	-0.12328	-0.02470	0.04649	0.00986	-0.00119	-0.00718	32.42315	-10.14994	4.72894	0.02370	0.12126	0.03639	-0.00010	0.00301	0.00060	-4.94307	-24.34331	-25.81322	-0.62618	1.19399	-10.24962	-1.66231	-0.17291	-0.40730	-7.30216	6.62627	-179.66751	-0.68665	0.17386	0.06810	0.00042	-0.01088	-0.00148	0.00509
526			5.25000	-1.88171	10.72260	13.51715	0.00297	0.00390	0.00688	0.00005	-0.00192	0.00023	102.03183	11.08145	-26.98206	-0.12270	-0.02485	0.04569	0.00339	-0.00098	-0.00431	32.41224	-10.16822	4.71115	0.02741	0.11962	0.03690	0.00085	-0.00047	0.00252	-4.36680	-19.21733	-20.22294	-0.97980	-0.43970	-5.97635	-0.91975	1.23636	-4.01972	-7.30559	6.65812	-179.64815	-0.68090	0.18140	0.06710	-0.00332	-0.00997	-0.00231	0.00706
527			5.26000	-1.88570	10.93462	13.50792	0.00356	0.00423	0.00673	0.00001	-0.00064	0.00008	102.03062	11.12191	-26.99364	-0.12224	-0.02487	0.04490	-0.00229	-0.00071	-0.00185	32.37548	-10.18810	4.65924	0.03051	0.11902	0.03755	0.00188	-0.00358	0.00425	-1.47705	-6.06454	-6.14440	-1.12524	-1.87416	-2.14973	-0.20242	2.48333	-7.16053	-7.31324	6.68370	-179.62007	-0.67718	0.18775	0.06657	-0.00677	-0.00856	-0.00347	0.00895
528			5.27000	-1.88232	10.89759	13.50935	0.00388	0.00440	0.00664	-0.00005	0.00145	-0.00019	102.00603	11.13445	-27.00462	-0.12199	-0.02483	0.04439	-0.00677	-0.00045	0.00010	32.31860	-10.20848	4.58111	0.03156	0.11889	0.03772	0.00270	-0.00612	0.00554	3.25247	12.67467	13.70614	-1.15550	-2.98613	0.97391	0.43075	3.45474	-9.55473	-7.32477	6.70235	-179.58179	-0.67326	0.19053	0.06600	-0.00933	-0.00689	-0.00459	0.01084
529			5.28000	-1.87347	10.55650	13.52829	0.00384	0.00434	0.00662	-0.00010	0.00368	-0.00051	101.96294	11.12369	-27.01484	-0.12209	-0.02476	0.04420	-0.01025	-0.00022	0.00167	32.24620	-10.22818	4.48281	0.03035	0.11967	0.03765	0.00313	-0.00823	0.00642	8.75010	32.89960	34.94124	-1.13277	-3.80586	3.50912	1.00189	4.15943	-11.29645	-7.33904	6.71461	-179.53513	-0.67016	0.18995	0.06562	-0.01102	-0.00524	-0.00530	0.01216
530			5.29000	-1.86178	9.92405	13.56684	0.00340	0.00405	0.00670	-0.00012	0.00517	-0.00081	101.90617	11.09407	-27.02373	-0.12269	-0.02464	0.04422	-0.01234	-0.00001	0.00272	32.16316	-10.24613	4.37034	0.02725	0.12179	0.03772	0.00304	-0.00971	0.00684	13.60474	49.71899	52.50685	-0.98879	-4.22761	5.17745	1.43423	4.50281	-12.13967	-7.35491	6.72186	-179.48523	-0.66721	0.18959	0.06543	-0.01256	-0.00388	-0.00540	0.01162
531			5.30000	-1.84896	9.08832	13.62146	0.00266	0.00361	0.00685	-0.00010	0.00544	-0.00103	101.84476	11.05475	-27.02993	-0.12379	-0.02447	0.04424	-0.01244	0.00013	0.00300	32.07769	-10.26144	4.25465	0.02286	0.12429	0.03775	0.00251	-0.01015	0.00660	16.47064	58.59779	61.84153	-0.75471	-4.09084	5.57118	1.65103	4.42668	-11.79976	-7.37201	6.72576	-179.43764	-0.66412	0.19026	0.06518	-0.01455	-0.00288	-0.00492	0.00987
532			5.31000	-1.83568	8.19307	13.68428	0.00193	0.00319	0.00700	-0.00007	0.00474	-0.00108	101.78906	11.01677	-27.03384	-0.12485	-0.02427	0.04415	-0.01068	0.00015	0.00258	31.99782	-10.27321	4.14746	0.01864	0.12597	0.03761	0.00187	-0.00955	0.00579	16.65882	57.72662	61.10794	-0.56512	-3.46376	4.80089	1.68038	4.07429	-10.49839	-7.39039	6.72796	-179.39656	-0.66273	0.19301	0.06453	-0.01678	-0.00226	-0.00404	0.00770
533			5.32000	-1.82246	7.37931	13.74508	0.00149	0.00291	0.00708	-0.00005	0.00369	-0.00096	101.74544	10.98769	-27.03682	-0.12540	-0.02413	0.04394	-0.00800	0.00011	0.00175	31.92749	-10.28128	4.05576	0.01583	0.12676	0.03753	0.00140	-0.00831	0.00476	14.44000	49.22464	52.29488	-0.38900	-2.65710	3.38467	1.57960	3.65699	-8.74480	-7.40962	6.72984	-179.36429	-0.66431	0.19354	0.06394	-0.01841	-0.00198	-0.00296	0.00597
534			5.33000	-1.81096	6.73252	13.79390	0.00138	0.00280	0.00707	-0.00003	0.00269	-0.00070	101.71510	10.97093	-27.03825	-0.12527	-0.02401	0.04354	-0.00538	0.00009	0.00076	31.86725	-10.28626	3.98182	0.01438	0.12658	0.03747	0.00110	-0.00675	0.00372	10.80398	37.27031	39.51854	-0.11275	-1.97024	1.79666	1.37691	3.27826	-6.94785	-7.42852	6.73275	-179.34215	-0.66641	0.19222	0.06426	-0.01864	-0.00206	-0.00180	0.00512
535			5.34000	-1.80329	6.27481	13.82500	0.00147	0.00282	0.00700	-0.00002	0.00183	-0.00042	101.69620	10.96712	-27.03677	-0.12475	-0.02387	0.04292	-0.00329	0.00010	-0.00023	31.81635	-10.28944	3.92483	0.01370	0.12557	0.03736	0.00090	-0.00507	0.00281	6.90762	25.38919	26.53945	0.23112	-1.51548	0.27946	1.07574	2.93707	-5.33739	-7.44562	6.73788	-179.33066	-0.66480	0.19136	0.06413	-0.01730	-0.00248	-0.00057	0.00509
536			5.35000	-1.80012	5.98656	13.83874	0.00164	0.00290	0.00691	-0.00001	0.00113	-0.00017	101.68608	10.97590	-27.03219	-0.12419	-0.02375	0.04218	-0.00162	0.00009	-0.00114	31.77382	-10.29241	3.88254	0.01326	0.12403	0.03711	0.00074	-0.00339	0.00208	3.61182	15.44874	15.64831	0.50563	-1.22300	-1.12533	0.68259	2.58796	-3.98441	-7.45978	6.74617	-179.32997	-0.66329	0.19240	0.06371	-0.01497	-0.00316	0.00063	0.00543
537			5.36000	-1.80001	5.82941	13.83995	0.00183	0.00301	0.00683	0.00000	0.00059	-0.00002	101.68328	10.99661	-27.02594	-0.12379	-0.02368	0.04145	-0.00003	0.00003	-0.00199	31.73931	-10.29661	3.85259	0.01286	0.12231	0.03673	0.00058	-0.00176	0.00149	1.30422	8.02263	7.74266	0.64162	-0.93991	-2.50012	0.22140	2.16054	-2.82079	-7.47045	6.75803	-179.33945	-0.66319	0.19561	0.06297	-0.01216	-0.00395	0.00171	0.00557
538			5.37000	-1.80030	5.76208	13.83479	0.00199	0.00311	0.00677	-0.00000	0.00022	0.00005	101.68824	11.02938	-27.01939	-0.12361	-0.02367	0.04082	0.00178	-0.00008	-0.00281	31.71360	-10.30278	3.83369	0.01259	0.12053	0.03621	0.00040	-0.00018	0.00096	-0.01508	2.97420	2.74855	0.65567	-0.56119	-3.93507	-0.27382	1.60822	-1.72808	-7.47748	6.77315	-179.35809	-0.66355	0.19834	0.06244	-0.00938	-0.00456	0.00263	0.00569
539			5.38000	-1.79871	5.74920	13.82860	0.00212	0.00319	0.00673	-0.00001	-0.00000	0.00006	101.70213	11.07456	-27.01376	-0.12358	-0.02376	0.04040	0.00376	-0.00022	-0.00360	31.69790	-10.31111	3.82548	0.01262	0.11883	0.03560	0.00022	0.00130	0.00047	-0.58256	-0.10813	0.06977	0.62330	-0.10403	-5.38624	-0.75900	0.96597	-0.66710	-7.48137	6.79045	-179.38416	-0.66364	0.20135	0.06181	-0.00727	-0.00482	0.00326	0.00575
540			5.39000	-1.79431	5.76421	13.82407	0.00221	0.00325	0.00670	-0.00002	-0.00011	0.00005	101.72512	11.13157	-27.00884	-0.12362	-0.02392	0.04022	0.00552	-0.00031	-0.00431	31.69248	-10.32132	3.82736	0.01299	0.11733	0.03501	0.00005	0.00256	0.00004	-0.69985	-1.66584	-1.02451	0.65763	0.30664	-6.65898	-1.18831	0.34740	0.28156	-7.48332	6.80820	-179.41478	-0.66308	0.20486	0.06060	-0.00619	-0.00459	0.00346	0.00573
541			5.40000	-1.78770	5.78888	13.82187	0.00226	0.00328	0.00668	-0.00003	-0.00014	0.00002	101.75532	11.19795	-27.00335	-0.12368	-0.02413	0.04017	0.00661	-0.00034	-0.00478	31.69578	-10.33314	3.83756	0.01337	0.11578	0.03441	-0.00009	0.00342	-0.00021	-0.56047	-2.14114	-1.14704	0.77134	0.54766	-7.46282	-1.51495	-0.12814	0.90076	-7.48473	6.82443	-179.44601	-0.66314	0.20655	0.05955	-0.00592	-0.00388	0.00320	0.00601
542			5.41000	-1.77985	5.81196	13.82227	0.00228	0.00330	0.00668	-0.00003	-0.00011	-0.00001	101.78874	11.26847	-26.99659	-0.12378	-0.02436	0.04025	0.00664	-0.00031	-0.00484	31.70423	-10.34647	3.85143	0.01343	0.11433	0.03376	-0.00015	0.00366	-0.00016	-0.26267	-1.95738	-0.73498	0.86567	0.53460	-7.51385	-1.69189	-0.36748	0.90704	-7.48658	6.83754	-179.47342	-0.66373	0.20897	0.05888	-0.00591	-0.00295	0.00254	0.00630
543			5.42000	-1.77159	5.82752	13.82551	0.00228	0.00332	0.00669	-0.00003	-0.00006	-0.00004	101.81954	11.33589	-26.98913	-0.12389	-0.02462	0.04055	0.00558	-0.00022	-0.00451	31.71254	-10.36153	3.86178	0.01335	0.11395	0.03338	-0.00013	0.00337	0.00018	0.05585	-1.42236	-0.13273	0.94216	0.25459	-6.82040	-1.74011	-0.37641	0.30990	-7.48931	6.84691	-179.49326	-0.66304	0.21219	0.05823	-0.00574	-0.00206	0.00160	0.00644
544			5.43000	-1.76399	5.83380	13.83024	0.00226	0.00333	0.00672	-0.00003	-0.00001	-0.00005	101.84355	11.39523	-26.98026	-0.12402	-0.02487	0.04099	0.00400	-0.00004	-0.00403	31.71737	-10.37859	3.86420	0.01333	0.11494	0.03349	-0.00008	0.00300	0.00059	0.20864	-0.71051	0.37610	1.17703	-0.17495	-5.81385	-1.76002	-0.30088	-0.43308	-7.49293	6.85266	-179.50339	-0.66106	0.21359	0.05803	-0.00519	-0.00131	0.00058	0.00674
545			5.44000	-1.75852	5.83181	13.83358	0.00224	0.00333	0.00675	-0.00002	0.00003	-0.00003	101.86083	11.44661	-26.96722	-0.12416	-0.02503	0.04121	0.00268	0.00022	-0.00366	31.71939	-10.39756	3.86038	0.01301	0.11603	0.03365	-0.00006	0.00285	0.00085	0.16637	0.01294	0.65821	1.60719	-0.54865	-4.98257	-1.81035	-0.27687	-0.88344	-7.49705	6.85537	-179.50381	-0.65827	0.21494	0.05772	-0.00413	-0.00084	-0.00034	0.00707
546			5.45000	-1.75584	5.82404	13.83426	0.00223	0.00333	0.00677	-0.00001	0.00005	-0.00001	101.87449	11.49285	-26.94893	-0.12433	-0.02509	0.04108	0.00235	0.00043	-0.00354	31.72091	-10.41772	3.85432	0.01262	0.11679	0.03384	-0.00008	0.00304	0.00084	0.11867	0.55064	0.76937	2.03444	-0.62707	-4.68921	-1.89081	-0.37464	-0.82751	-7.50099	6.85622	-179.49609	-0.65651	0.21731	0.05737	-0.00258	-0.00079	-0.00106	0.00715
547			5.46000	-1.75532	5.81302	13.83412	0.00223	0.00333	0.00679	-0.00000	0.00007	-0.00001	101.89052	11.53926	-26.92698	-0.12449	-0.02514	0.04085	0.00374	0.00052	-0.00387	31.72535	-10.43793	3.85165	0.01252	0.11782	0.03430	-0.00019	0.00386	0.00044	0.20595	0.80954	0.82156	2.36924	-0.18756	-5.30329	-2.06663	-0.71776	0.01168	-7.50414	6.85673	-179.48222	-0.65558	0.21878	0.05736	-0.00078	-0.00107	-0.00157	0.00709
548			5.47000	-1.75574	5.80063	13.83526	0.00224	0.00334	0.00681	0.00000	0.00007	-0.00002	101.91818	11.59410	-26.90242	-0.12458	-0.02532	0.04098	0.00676	0.00057	-0.00469	31.73932	-10.45735	3.86165	0.01270	0.11890	0.03467	-0.00040	0.00541	-0.00040	0.28722	0.90217	0.81357	2.76326	0.73596	-6.79037	-2.38134	-1.40196	1.68964	-7.50619	6.85769	-179.46404	-0.65424	0.21875	0.05683	0.00086	-0.00142	-0.00189	0.00733
549			5.48000	-1.75703	5.78819	13.83622	0.00225	0.00334	0.00683	0.00001	0.00007	0.00001	101.96339	11.66225	-26.87369	-0.12441	-0.02560	0.04148	0.00999	0.00068	-0.00562	31.76855	-10.47537	3.89094	0.01291	0.11913	0.03454	-0.00067	0.00707	-0.00134	0.09777	1.04054	0.63029	3.31674	1.73594	-8.34891	-2.70913	-2.26603	3.58403	-7.50728	6.85911	-179.44324	-0.65425	0.22167	0.05675	0.00196	-0.00160	-0.00207	0.00741
550			5.49000	-1.76063	5.77690	13.83274	0.00225	0.00335	0.00684	0.00003	0.00006	0.00008	102.02298	11.73964	-26.83911	-0.12397	-0.02588	0.04208	0.01187	0.00087	-0.00611	31.81222	-10.49171	3.93662	0.01330	0.11849	0.03414	-0.00091	0.00798	-0.00196	-0.40990	1.31615	0.19572	3.87112	2.39504	-9.07326	-2.86411	-3.02074	4.86835	-7.50786	6.86042	-179.42126	-0.65427	0.22188	0.05722	0.00212	-0.00147	-0.00215	0.00744
551			5.50000	-1.76838	5.76798	13.82188	0.00225	0.00335	0.00686	0.00005	0.00004	0.00017	102.08820	11.81693	-26.79971	-0.12335	-0.02604	0.04246	0.01192	0.00104	-0.00587	31.86467	-10.50619	3.98924	0.01383	0.11740	0.03382	-0.00105	0.00777	-0.00209	-1.00390	1.63631	-0.42389	4.13240	2.58533	-8.65263	-2.75771	-3.44936	5.14246	-7.50882	6.86100	-179.39929	-0.65576	0.22199	0.05801	0.00121	-0.00105	-0.00216	0.00737
552			5.51000	-1.78109	5.76241	13.80443	0.00224	0.00336	0.00688	0.00006	0.00003	0.00022	102.14993	11.88507	-26.75965	-0.12278	-0.02610	0.04259	0.01043	0.00105	-0.00494	31.91812	-10.51884	4.03839	0.01413	0.11627	0.03359	-0.00104	0.00655	-0.00172	-1.39189	1.83188	-1.03552	3.86725	2.39755	-7.24680	-2.40209	-3.44248	4.38077	-7.51093	6.86023	-179.37798	-0.65569	0.22067	0.05912	-0.00037	-0.00053	-0.00212	0.00738
553			5.52000	-1.79756	5.76030	13.78426	0.00221	0.00336	0.00690	0.00007	0.00001	0.00023	102.20098	11.93713	-26.72493	-0.12224	-0.02608	0.04254	0.00826	0.00087	-0.00362	31.96465	-10.52997	4.07455	0.01421	0.11601	0.03371	-0.00089	0.00482	-0.00105	-1.39946	1.78494	-1.43049	3.05515	2.05161	-5.37058	-1.92622	-3.07444	2.94500	-7.51441	6.85835	-179.35788	-0.65205	0.22094	0.05933	-0.00191	-0.00028	-0.00201	0.00759
554			5.53000	-1.81523	5.76091	13.76639	0.00219	0.00337	0.00691	0.00007	-0.00000	0.00018	102.23963	11.97227	-26.70051	-0.12178	-0.02602	0.04245	0.00662	0.00051	-0.00247	32.00056	-10.54039	4.09470	0.01446	0.11706	0.03433	-0.00074	0.00345	-0.00044	-1.02409	1.49750	-1.50345	1.92244	1.83421	-3.86589	-1.55899	-2.60375	1.64283	-7.51895	6.85657	-179.33896	-0.64727	0.22202	0.05912	-0.00287	-0.00048	-0.00191	0.00755
555			5.54000	-1.83147	5.76284	13.75486	0.00216	0.00337	0.00691	0.00006	-0.00001	0.00009	102.27086	11.99743	-26.68823	-0.12137	-0.02597	0.04235	0.00618	0.00002	-0.00186	32.02870	-10.55086	4.10531	0.01473	0.11825	0.03492	-0.00063	0.00296	-0.00017	-0.37356	1.03638	-1.26585	0.70056	1.88799	-3.28514	-1.42896	-2.21547	1.07222	-7.52394	6.85595	-179.32062	-0.64643	0.22231	0.05899	-0.00316	-0.00092	-0.00189	0.00694
556			5.55000	-1.84403	5.76487	13.75226	0.00214	0.00337	0.00691	0.00004	-0.00001	-0.00002	102.30050	12.02120	-26.68860	-0.12111	-0.02600	0.04232	0.00647	-0.00053	-0.00166	32.05313	-10.56170	4.11502	0.01481	0.11842	0.03500	-0.00054	0.00302	-0.00017	0.38446	0.47041	-0.81217	-0.53987	2.06661	-3.35479	-1.42677	-1.85033	1.02888	-7.52900	6.85646	-179.30170	-0.64798	0.22394	0.05823	-0.00303	-0.00119	-0.00199	0.00617
557			5.56000	-1.85144	5.76641	13.75889	0.00212	0.00336	0.00690	0.00001	-0.00001	-0.00012	102.32930	12.04639	-26.70180	-0.12104	-0.02617	0.04248	0.00631	-0.00104	-0.00143	32.07400	-10.57255	4.12599	0.01492	0.11779	0.03473	-0.00040	0.00290	-0.00011	0.99532	-0.10361	-0.31396	-1.69810	2.05911	-3.27453	-1.37723	-1.34574	0.84064	-7.53406	6.85688	-179.28081	-0.64878	0.22804	0.05723	-0.00265	-0.00101	-0.00222	0.00601
558			5.57000	-1.85351	5.76793	13.77170	0.00211	0.00336	0.00689	-0.00000	-0.00001	-0.00015	102.35243	12.06864	-26.72579	-0.12119	-0.02645	0.04284	0.00447	-0.00134	-0.00073	32.08743	-10.58363	4.13348	0.01502	0.11674	0.03420	-0.00017	0.00204	0.00032	1.17529	-0.51472	0.01466	-2.53807	1.54074	-2.23402	-1.16309	-0.58234	-0.10774	-7.53906	6.85568	-179.25674	-0.64556	0.23031	0.05669	-0.00201	-0.00037	-0.00254	0.00660
559			5.58000	-1.85217	5.77022	13.78433	0.00211	0.00336	0.00687	-0.00001	-0.00002	-0.00011	102.36034	12.07775	-26.75546	-0.12147	-0.02674	0.04319	0.00027	-0.00128	0.00068	32.08698	-10.59531	4.12747	0.01505	0.11563	0.03359	0.00020	0.00016	0.00125	0.78320	-0.59182	0.03779	-2.85972	0.32091	0.19397	-0.70207	0.49465	-2.09487	-7.54377	6.85197	-179.22928	-0.64457	0.23067	0.05646	-0.00113	0.00044	-0.00286	0.00717
560			5.59000	-1.85044	5.77360	13.78996	0.00213	0.00335	0.00684	-0.00000	-0.00002	-0.00000	102.34273	12.06265	-26.78441	-0.12193	-0.02689	0.04322	-0.00576	-0.00087	0.00261	32.06568	-10.60759	4.09755	0.01489	0.11484	0.03319	0.00065	-0.00257	0.00249	-0.03828	-0.32410	-0.21473	-2.65795	-1.43841	3.68299	0.00756	1.79821	-4.81703	-7.54795	6.84591	-179.19910	-0.64479	0.23144	0.05639	-0.00028	0.00115	-0.00307	0.00737
561			5.60000	-1.85087	5.77788	13.78496	0.00216	0.00335	0.00681	0.00001	-0.00003	0.00011	102.29531	12.01817	-26.80757	-0.12254	-0.02679	0.04274	-0.01190	-0.00030	0.00449	32.02076	-10.61927	4.03935	0.01435	0.11437	0.03301	0.00105	-0.00548	0.00369	-0.91376	0.08933	-0.57380	-2.14976	-3.20238	7.26326	0.83111	3.05205	-7.49704	-7.55160	6.83814	-179.16772	-0.64417	0.23282	0.05604	0.00025	0.00168	-0.00313	0.00753
562			5.61000	-1.85393	5.78281	13.77103	0.00220	0.00335	0.00680	0.00002	-0.00003	0.00019	102.22327	11.94779	-26.82362	-0.12329	-0.02649	0.04185	-0.01633	0.00016	0.00582	31.95598	-10.62903	3.95734	0.01348	0.11396	0.03291	0.00128	-0.00778	0.00452	-1.45239	0.37005	-0.82876	-1.66656	-4.40158	9.95529	1.55477	3.96420	-9.41169	-7.55498	6.82932	-179.13629	-0.64262	0.23471	0.05534	0.00044	0.00200	-0.00309	0.00763
563			5.62000	-1.85811	5.78815	13.75383	0.00224	0.00336	0.00680	0.00002	-0.00003	0.00019	102.13785	11.86087	-26.83495	-0.12403	-0.02607	0.04089	-0.01811	0.00037	0.00640	31.87937	-10.63616	3.86132	0.01257	0.11374	0.03283	0.00132	-0.00904	0.00482	-1.46524	0.37165	-0.86100	-1.46531	-4.77457	11.23171	2.02767	4.38827	-10.20502	-7.55827	6.82003	-179.10503	-0.64061	0.23612	0.05448	0.00044	0.00206	-0.00306	0.00808
564			5.63000	-1.86156	5.79355	13.73959	0.00227	0.00336	0.00682	0.00002	-0.00003	0.00013	102.05138	11.76899	-26.84589	-0.12463	-0.02566	0.04017	-0.01715	0.00031	0.00623	31.80020	-10.64053	3.76297	0.01218	0.11409	0.03294	0.00124	-0.00907	0.00457	-1.04790	0.15414	-0.71328	-1.55472	-4.36086	10.95783	2.16016	4.27507	-9.74420	-7.56167	6.81094	-179.07330	-0.64298	0.23757	0.05488	0.00046	0.00169	-0.00315	0.00836
565			5.64000	-1.86354	5.79876	13.73178	0.00229	0.00337	0.00683	0.00001	-0.00003	0.00006	101.97518	11.68433	-26.85920	-0.12504	-0.02538	0.03984	-0.01409	0.00009	0.00543	31.72852	-10.64261	3.67494	0.01258	0.11470	0.03317	0.00109	-0.00791	0.00382	-0.49658	-0.11679	-0.53960	-1.73185	-3.40219	9.38813	1.96871	3.66472	-8.15375	-7.56512	6.80329	-179.04041	-0.64523	0.23796	0.05520	0.00078	0.00071	-0.00326	0.00808
566			5.65000	-1.86460	5.80405	13.72984	0.00230	0.00336	0.00683	0.00001	-0.00003	0.00002	101.91634	11.61539	-26.87490	-0.12526	-0.02523	0.03983	-0.01037	-0.00010	0.00433	31.67195	-10.64267	3.60653	0.01403	0.11502	0.03342	0.00093	-0.00612	0.00280	-0.15743	-0.27339	-0.48944	-1.75509	-2.34351	7.26420	1.60747	2.81591	-6.00676	-7.56823	6.79862	-179.00618	-0.64472	0.23850	0.05547	0.00174	-0.00079	-0.00333	0.00797
567			5.66000	-1.86604	5.80984	13.72946	0.00230	0.00335	0.00681	0.00001	-0.00004	0.00002	101.87408	11.56344	-26.89023	-0.12531	-0.02515	0.03985	-0.00726	-0.00016	0.00317	31.63148	-10.64109	3.55934	0.01637	0.11541	0.03400	0.00077	-0.00423	0.00177	-0.20359	-0.25194	-0.58659	-1.46289	-1.57986	5.22334	1.21044	2.05583	-3.85300	-7.57022	6.79799	-178.97125	-0.64498	0.23863	0.05560	0.00347	-0.00252	-0.00333	0.00778
568			5.67000	-1.86845	5.81631	13.72639	0.00229	0.00333	0.00677	0.00001	-0.00004	0.00005	101.84464	11.52771	-26.90134	-0.12515	-0.02500	0.03955	-0.00447	-0.00011	0.00179	31.60456	-10.63829	3.53237	0.01882	0.11637	0.03513	0.00055	-0.00201	0.00063	-0.43421	-0.16157	-0.67718	-0.87450	-1.04806	3.01701	0.72271	1.43296	-1.51666	-7.57037	6.80156	-178.93611	-0.64483	0.23742	0.05591	0.00565	-0.00404	-0.00333	0.00757
569			5.68000	-1.87086	5.82271	13.72096	0.00228	0.00331	0.00671	0.00001	-0.00003	0.00005	101.83001	11.51370	-26.90598	-0.12472	-0.02478	0.03895	-0.00049	-0.00008	-0.00016	31.59251	-10.63490	3.53106	0.02023	0.11768	0.03636	0.00015	0.00125	-0.00105	-0.44369	-0.18354	-0.56418	-0.14951	-0.29806	-0.17707	-0.02511	0.68296	1.67241	-7.56855	6.80836	-178.90062	-0.64689	0.23316	0.05692	0.00767	-0.00496	-0.00343	0.00749
570			5.69000	-1.87133	5.82794	13.71796	0.00228	0.00328	0.00665	-0.00000	-0.00003	0.00000	101.83953	11.53304	-26.90422	-0.12410	-0.02467	0.03855	0.00558	-0.00015	-0.00277	31.60261	-10.63135	3.56742	0.01999	0.11898	0.03715	-0.00050	0.00588	-0.00343	-0.08794	-0.37511	-0.24174	0.63915	1.00902	-4.71719	-1.09507	-0.47415	6.05443	-7.56535	6.81660	-178.86386	-0.64807	0.22844	0.05813	0.00895	-0.00517	-0.00367	0.00735
571			5.70000	-1.86898	5.83161	13.72082	0.00227	0.00326	0.00660	-0.00001	-0.00002	-0.00005	101.88358	11.59566	-26.89563	-0.12337	-0.02483	0.03878	0.01294	-0.00020	-0.00574	31.64394	-10.62768	3.65291	0.01795	0.11949	0.03699	-0.00121	0.01126	-0.00612	0.33328	-0.59603	0.05157	1.58986	2.74989	-9.90827	-2.34752	-2.05776	11.13269	-7.56171	6.82454	-178.82492	-0.64903	0.22344	0.05968	0.00917	-0.00483	-0.00405	0.00688
572			5.71000	-1.86513	5.83476	13.72748	0.00227	0.00324	0.00656	-0.00002	-0.00002	-0.00007	101.96510	11.70090	-26.87773	-0.12250	-0.02519	0.03940	0.01930	-0.00011	-0.00827	31.72055	-10.62379	3.78912	0.01374	0.11794	0.03555	-0.00148	0.01563	-0.00810	0.43509	-0.67749	0.05161	2.67331	4.38084	-14.14238	-3.43562	-3.68425	15.52097	-7.55878	6.83092	-178.78293	-0.65093	0.21856	0.06078	0.00808	-0.00420	-0.00450	0.00532
573			5.72000	-1.86238	5.83933	13.73272	0.00226	0.00322	0.00653	-0.00001	-0.00003	-0.00003	102.07348	11.83210	-26.84948	-0.12159	-0.02554	0.03982	0.02228	0.00011	-0.00932	31.82429	-10.61953	3.96006	0.00863	0.11401	0.03325	-0.00115	0.01717	-0.00854	0.19662	-0.59910	-0.28019	3.49467	5.31107	-15.80135	-3.97726	-4.77349	17.61248	-7.55791	6.83522	-178.73726	-0.65342	0.21458	0.06161	0.00560	-0.00357	-0.00497	0.00299
574			5.73000	-1.86275	5.84661	13.73392	0.00225	0.00320	0.00649	0.00001	-0.00005	-0.00000	102.18780	11.96216	-26.81549	-0.12078	-0.02577	0.03975	0.02123	0.00028	-0.00845	31.93670	-10.61525	4.13606	0.00487	0.10958	0.03139	-0.00066	0.01577	-0.00762	-0.04647	-0.50358	-0.73573	3.58306	5.34521	-14.44868	-3.87089	-5.02186	16.75768	-7.56023	6.83767	-178.68816	-0.65839	0.21316	0.06251	0.00207	-0.00314	-0.00535	0.00096
575			5.74000	-1.86617	5.85678	13.73337	0.00224	0.00318	0.00647	0.00002	-0.00006	-0.00000	102.28838	12.06756	-26.78439	-0.12032	-0.02591	0.03940	0.01742	0.00029	-0.00628	32.03930	-10.61231	4.28897	0.00358	0.10687	0.03082	-0.00042	0.01283	-0.00605	-0.01531	-0.53469	-1.08675	2.87350	4.71415	-11.04819	-3.36574	-4.56153	13.69486	-7.56623	6.83903	-178.63713	-0.66309	0.21461	0.06220	-0.00171	-0.00298	-0.00537	-0.00022
576			5.75000	-1.87134	5.86928	13.73487	0.00222	0.00317	0.00645	0.00002	-0.00008	-0.00003	102.36464	12.13784	-26.76296	-0.12036	-0.02606	0.03908	0.01256	0.00017	-0.00379	32.12157	-10.61263	4.40431	0.00398	0.10635	0.03124	-0.00037	0.00971	-0.00430	0.23471	-0.71696	-1.27044	1.76017	3.74437	-7.04805	-2.77991	-3.71103	9.80779	-7.57520	6.84041	-178.58737	-0.66806	0.21491	0.06097	-0.00463	-0.00310	-0.00489	-0.00014
577			5.76000	-1.87664	5.88390	13.73984	0.00222	0.00317	0.00645	0.00002	-0.00009	-0.00006	102.41467	12.17454	-26.75256	-0.12089	-0.02625	0.03884	0.00766	0.00004	-0.00163	32.18097	-10.61714	4.48139	0.00506	0.10690	0.03201	-0.00033	0.00694	-0.00263	0.46551	-0.98433	-1.32574	0.70980	2.59535	-3.42786	-2.25497	-2.66058	6.12152	-7.58538	6.84331	-178.54311	-0.67114	0.21435	0.06034	-0.00924	-0.00294	-0.00401	0.00098
578			5.77000	-1.88065	5.90035	13.74706	0.00223	0.00318	0.00645	0.00001	-0.00009	-0.00008	102.43983	12.18453	-26.75078	-0.12164	-0.02637	0.03848	0.00306	-0.00006	0.00007	32.21768	-10.62546	4.52578	0.00597	0.10682	0.03242	-0.00021	0.00444	-0.00112	0.58578	-1.26382	-1.24068	-0.10992	1.38489	-0.42057	-1.75277	-1.52711	2.90119	-7.59473	6.84937	-178.50790	-0.67346	0.21398	0.05998	-0.00563	-0.00439	-0.00294	0.00258
579			5.78000	-1.88194	5.91744	13.75584	0.00227	0.00319	0.00647	-0.00001	-0.00009	-0.00010	102.44286	12.17293	-26.75560	-0.12251	-0.02642	0.03807	-0.00079	-0.00013	0.00147	32.23305	-10.63633	4.54140	0.00641	0.10612	0.03240	-0.00007	0.00203	0.00024	0.68831	-1.50539	-0.96273	-0.76784	0.39238	2.09401	-1.20854	-0.54965	0.02469	-7.60203	6.85917	-178.48383	-0.67704	0.21443	0.05936	-0.00483	-0.00512	-0.00171	0.00378
580			5.79000	-1.87957	5.93321	13.76659	0.00232	0.00322	0.00650	-0.00002	-0.00008	-0.00013	102.42922	12.14240	-26.76603	-0.12333	-0.02642	0.03786	-0.00349	-0.00017	0.00265	32.23090	-10.64853	4.53029	0.00658	0.10581	0.03225	0.00005	-0.00028	0.00143	0.82966	-1.64454	-0.54571	-1.29231	-0.17509	4.14563	-0.63777	0.06639	-2.49689	-7.60726	6.87211	-178.47139	-0.67840	0.21535	0.05937	-0.00463	-0.00550	-0.00049	0.00427
581			5.80000	-1.87403	5.94615	13.77931	0.00238	0.00324	0.00654	-0.00003	-0.00007	-0.00014	102.40520	12.09607	-26.78064	-0.12403	-0.02644	0.03803	-0.00552	-0.00016	0.00358	32.21663	-10.66089	4.49600	0.00734	0.10659	0.03232	0.00015	-0.00230	0.00238	0.90744	-1.58734	-0.20149	-1.60862	-0.58098	5.72278	-0.09647	0.49216	-4.51798	-7.61145	6.88693	-178.47038	-0.67790	0.21877	0.05908	-0.00584	-0.00557	0.00066	0.00428
582			5.81000	-1.86796	5.95616	13.79173	0.00245	0.00327	0.00658	-0.00002	-0.00005	-0.00012	102.37179	12.03865	-26.79678	-0.12462	-0.02647	0.03848	-0.00827	-0.00010	0.00415	32.19184	-10.67261	4.44425	0.00906	0.10816	0.03267	0.00034	-0.00388	0.00305	0.78011	-1.27101	-0.16061	-1.67783	-1.47882	6.90898	0.38160	1.27813	-5.98875	-7.61607	6.90271	-178.48024	-0.67790	0.22133	0.05877	-0.00845	-0.00536	0.00170	0.00430
583			5.82000	-1.86506	5.96439	13.80047	0.00250	0.00329	0.00662	-0.00000	-0.00005	-0.00006	102.32267	11.97615	-26.81190	-0.12509	-0.02645	0.03892	-0.01276	-0.00001	0.00427	32.15181	-10.68317	4.38151	0.01126	0.10996	0.03320	0.00078	-0.00494	0.00343	0.41300	-0.71267	-0.49571	-1.57852	-3.35425	7.74415	0.80363	2.89833	-6.93583	-7.62220	6.91881	-178.49980	-0.67863	0.22407	0.05911	-0.01181	-0.00498	0.00260	0.00448
584			5.83000	-1.86856	5.97206	13.80257	0.00253	0.00330	0.00664	0.00003	-0.00004	0.00003	102.24909	11.91586	-26.82470	-0.12544	-0.02637	0.03918	-0.01850	0.00005	0.00387	32.08888	-10.69194	4.31449	0.01298	0.11157	0.03372	0.00143	-0.00546	0.00345	-0.18495	0.02121	-1.08524	-1.38582	-6.00896	8.08281	1.17716	5.22268	-7.31517	-7.63034	6.93467	-178.52724	-0.67637	0.22773	0.05909	-0.01491	-0.00449	0.00324	0.00492
585			5.84000	-1.87963	5.97958	13.79534	0.00254	0.00331	0.00665	0.00007	-0.00004	0.00015	102.14908	11.86517	-26.83434	-0.12563	-0.02621	0.03918	-0.02325	0.00009	0.00293	32.00107	-10.69795	4.25005	0.01413	0.11316	0.03439	0.00207	-0.00532	0.00309	-0.99429	0.85405	-1.70901	-1.05541	-8.49634	7.58915	1.42371	7.36491	-6.90660	-7.64026	6.94957	-178.55946	-0.67305	0.23030	0.05925	-0.01706	-0.00389	0.00347	0.00576
586			5.85000	-1.89752	5.98615	13.77683	0.00253	0.00330	0.00663	0.00010	-0.00003	0.00028	102.03402	11.83116	-26.83923	-0.12553	-0.02599	0.03895	-0.02425	0.00015	0.00154	31.89934	-10.70067	4.19670	0.01477	0.11478	0.03531	0.00231	-0.00424	0.00226	-1.88412	1.66945	-2.17884	-0.49194	-9.61755	5.91516	1.37192	8.19458	-5.42404	-7.65158	6.96278	-178.59167	-0.67170	0.22946	0.06032	-0.01788	-0.00320	0.00322	0.00654
587			5.86000	-1.92008	5.99087	13.74771	0.00250	0.00328	0.00659	0.00012	-0.00002	0.00037	101.92709	11.81960	-26.83740	-0.12508	-0.02572	0.03858	-0.02019	0.00023	-0.00010	31.80556	-10.70071	4.16407	0.01437	0.11586	0.03604	0.00190	-0.00211	0.00101	-2.58538	2.27703	-2.39546	0.27344	-8.71446	3.13210	0.91879	7.16189	-2.95727	-7.66362	6.97356	-178.61838	-0.67137	0.23093	0.06134	-0.01707	-0.00263	0.00240	0.00682
588			5.87000	-1.94439	5.99361	13.71234	0.00245	0.00326	0.00654	0.00012	-0.00000	0.00040	101.85131	11.83183	-26.82824	-0.12441	-0.02551	0.03827	-0.01234	0.00031	-0.00159	31.74083	-10.69986	4.15767	0.01288	0.11603	0.03621	0.00104	0.00053	-0.00032	-2.83056	2.52554	-2.33527	1.03020	-6.11380	-0.10522	0.17535	4.65202	-0.13551	-7.67549	6.98170	-178.63466	-0.67080	0.23429	0.06127	-0.01459	-0.00222	0.00110	0.00643
589			5.88000	-1.96772	5.99463	13.67733	0.00240	0.00324	0.00650	0.00011	0.00001	0.00036	101.81836	11.86352	-26.81359	-0.12369	-0.02542	0.03815	-0.00333	0.00034	-0.00267	31.71524	-10.69984	4.17556	0.01128	0.11549	0.03597	0.00023	0.00291	-0.00137	-2.51917	2.41337	-2.03173	1.56312	-2.76981	-2.98811	-0.61592	1.55476	2.31529	-7.68621	6.98707	-178.63753	-0.67084	0.23913	0.06114	-0.01070	-0.00189	-0.00038	0.00598
590			5.89000	-1.98826	5.99397	13.64897	0.00235	0.00323	0.00647	0.00009	0.00001	0.00025	101.82701	11.90725	-26.79631	-0.12311	-0.02547	0.03820	0.00466	0.00032	-0.00324	31.72756	-10.70149	4.21080	0.01061	0.11463	0.03568	-0.00037	0.00454	-0.00199	-1.72192	2.05328	-1.54213	1.81665	0.43130	-5.03916	-1.25653	-1.35932	4.00154	-7.69479	6.98975	-178.62637	-0.67368	0.24195	0.06112	-0.00573	-0.00157	-0.00179	0.00597
591			5.90000	-2.00505	5.99128	13.63189	0.00231	0.00323	0.00646	0.00006	0.00003	0.00012	101.86893	11.95575	-26.77870	-0.12275	-0.02564	0.03844	0.01090	0.00033	-0.00336	31.77016	-10.70477	4.25532	0.01178	0.11364	0.03558	-0.00094	0.00534	-0.00222	-0.65982	1.60398	-0.91672	1.94046	3.12820	-6.16147	-1.68149	-3.82081	4.85584	-7.70018	6.98993	-178.60295	-0.67658	0.24298	0.06150	-0.00013	-0.00119	-0.00301	0.00642
592			5.91000	-2.01764	5.98562	13.62722	0.00228	0.00324	0.00648	0.00004	0.00004	-0.00000	101.93619	12.00223	-26.76038	-0.12266	-0.02591	0.03892	0.01522	0.00046	-0.00307	31.83607	-10.70967	4.30142	0.01445	0.11261	0.03555	-0.00165	0.00527	-0.00203	0.32614	1.21841	-0.22117	2.14800	5.21391	-6.33726	-1.86530	-5.80427	4.86571	-7.70192	6.98782	-178.56966	-0.67691	0.24433	0.06103	0.00517	-0.00071	-0.00395	0.00717
593			5.92000	-2.02581	5.97625	13.63212	0.00227	0.00326	0.00654	0.00002	0.00006	-0.00008	102.01933	12.03986	-26.73926	-0.12272	-0.02622	0.03965	0.01653	0.00070	-0.00239	31.91708	-10.71572	4.34073	0.01628	0.11196	0.03522	-0.00211	0.00416	-0.00144	0.93148	0.95883	0.40030	2.41991	6.17294	-5.46618	-1.67762	-6.84177	3.94785	-7.70050	6.98328	-178.52843	-0.67699	0.24571	0.06099	0.00923	-0.00009	-0.00474	0.00799
594			5.93000	-2.03005	5.96412	13.64132	0.00226	0.00329	0.00664	0.00001	0.00006	-0.00010	102.09998	12.06349	-26.71524	-0.12295	-0.02649	0.04055	0.01359	0.00092	-0.00149	31.99645	-10.72100	4.36477	0.01628	0.11251	0.03481	-0.00186	0.00207	-0.00060	0.99380	0.72654	0.70260	2.55453	5.35491	-3.65223	-1.03502	-6.25287	2.22542	-7.69711	6.97631	-178.48065	-0.67905	0.24751	0.06157	0.01161	0.00055	-0.00544	0.00847
595			5.94000	-2.03135	5.95369	13.64895	0.00225	0.00331	0.00676	-0.00000	0.00003	-0.00006	102.15623	12.07265	-26.69027	-0.12321	-0.02663	0.04143	0.00673	0.00100	-0.00055	32.05357	-10.72309	4.36930	0.01568	0.11365	0.03447	-0.00107	-0.00065	0.00028	0.54658	0.24893	0.41631	2.33993	2.80731	-1.29288	-0.03877	-3.96708	0.04934	-7.69313	6.96723	-178.42776	-0.68090	0.24715	0.06303	0.01229	0.00109	-0.00599	0.00904
596			5.95000	-2.03074	5.95343	13.65134	0.00222	0.00332	0.00690	-0.00001	-0.00007	0.00001	102.17227	12.06927	-26.66881	-0.12347	-0.02661	0.04214	-0.00234	0.00081	0.00043	32.07288	-10.72031	4.35335	0.01605	0.11450	0.03429	-0.00004	-0.00370	0.00118	-0.18952	-0.88954	-0.69464	1.53686	-0.72361	1.28412	1.12918	-0.55930	-2.39317	-7.68953	6.95673	-178.37268	-0.68014	0.24645	0.06345	0.01175	0.00145	-0.00604	0.00962
597			5.96000	-2.02862	5.97641	13.64857	0.00216	0.00331	0.00702	-0.00001	-0.00025	0.00007	102.14125	12.05385	-26.65809	-0.12367	-0.02647	0.04273	-0.01163	0.00030	0.00154	32.04637	-10.71262	4.31536	0.01734	0.11555	0.03449	0.00122	-0.00680	0.00217	-1.01132	-3.15714	-2.89727	0.05793	-4.33305	3.86410	2.27228	3.20004	-5.00668	-7.68642	6.94593	-178.31972	-0.68280	0.24629	0.06441	0.01104	0.00153	-0.00566	0.00995
598			5.97000	-2.02498	6.04094	13.64276	0.00207	0.00328	0.00712	-0.00001	-0.00055	0.00012	102.06539	12.02614	-26.66469	-0.12385	-0.02631	0.04329	-0.01970	-0.00040	0.00273	31.97427	-10.70136	4.25476	0.01785	0.11744	0.03490	0.00245	-0.00958	0.00321	-1.91697	-6.90496	-6.50831	-1.84684	-7.40487	6.20924	3.17736	6.68671	-7.53857	-7.68306	6.93619	-178.27301	-0.68463	0.24557	0.06511	0.01083	0.00130	-0.00494	0.01019
599			5.98000	-2.02019	6.16944	13.63523	0.00196	0.00322	0.00717	-0.00001	-0.00097	0.00018	101.95219	11.98691	-26.69094	-0.12395	-0.02614	0.04379	-0.02606	-0.00113	0.00387	31.86263	-10.68911	4.17400	0.01733	0.11973	0.03523	0.00336	-0.01168	0.00418	-3.05122	-12.24518	-11.75131	-3.78529	-9.77157	8.18887	3.72434	9.61328	-9.73826	-7.67868	6.92830	-178.23380	-0.68142	0.24414	0.06527	0.01103	0.00084	-0.00424	0.01037
600			5.99000	-2.01506	6.38529	13.62548	0.00186	0.00318	0.00718	-0.00001	-0.00148	0.00027	101.80972	11.93734	-26.73546	-0.12392	-0.02600	0.04427	-0.03046	-0.00172	0.00489	31.71902	-10.67819	4.07704	0.01802	0.12187	0.03560	0.00423	-0.01292	0.00500	-4.58212	-18.93664	-18.52164	-5.38519	-11.33405	9.76329	3.90249	11.73808	-11.40012	-7.67342	6.92231	-178.19923	-0.68205	0.24517	0.06494	0.01083	0.00032	-0.00399	0.01043
601			6.00000	-2.01056	6.70647	13.61053	0.00185	0.00318	0.00715	-0.00000	-0.00207	0.00042	101.64935	11.87843	-26.79304	-0.12376	-0.02590	0.04473	-0.03204	-0.00198	0.00568	31.55547	-10.67037	3.96965	0.02047	0.12397	0.03619	0.00514	-0.01307	0.00552	-6.61739	-26.11629	-26.07482	-6.18816	-11.75095	10.75749	3.69235	12.57951	-12.17763	-7.66893	6.91744	-178.16373	-0.68630	0.24527	0.06566	0.00892	-0.00014	-0.00446	0.01016
602			6.01000	-2.00734	7.13406	13.58460	0.00201	0.00326	0.00705	0.00001	-0.00263	0.00062	101.48887	11.81252	-26.85317	-0.12343	-0.02583	0.04496	-0.03012	-0.00176	0.00599	31.39108	-10.66671	3.86111	0.02269	0.12579	0.03669	0.00536	-0.01187	0.00549	-8.97446	-31.97479	-32.63367	-5.76185	-10.80310	10.90765	3.09212	11.80659	-11.70115	-7.66790	6.91259	-178.12137	-0.68853	0.24402	0.06664	0.00435	-0.00043	-0.00562	0.00962
603			6.02000	-2.00526	7.63522	13.54209	0.00236	0.00342	0.00689	0.00002	-0.00299	0.00082	101.34743	11.74432	-26.90207	-0.12282	-0.02569	0.04468	-0.02513	-0.00103	0.00564	31.24664	-10.66742	3.76336	0.02363	0.12668	0.03693	0.00457	-0.00931	0.00479	-10.99602	-34.16710	-35.71640	-4.06659	-8.73445	10.11207	2.19220	9.64067	-9.90460	-7.67333	6.90655	-178.06702	-0.69197	0.24487	0.06712	-0.00300	-0.00047	-0.00729	0.00913
604			6.03000	-2.00374	8.14164	13.48233	0.00269	0.00355	0.00674	0.00004	-0.00294	0.00097	101.23904	11.67982	-26.92849	-0.12218	-0.02542	0.04400	-0.01844	-0.00004	0.00473	31.13724	-10.67184	3.68729	0.02363	0.12642	0.03694	0.00320	-0.00586	0.00358	-12.01976	-31.80254	-34.21780	-1.58601	-6.09060	8.54550	1.14251	6.73565	-7.16709	-7.68784	6.89818	-177.99690	-0.69322	0.24589	0.06777	-0.01254	-0.00021	-0.00933	0.00903
605			6.04000	-2.00258	8.59091	13.41004	0.00274	0.00356	0.00668	0.00005	-0.00256	0.00103	101.16917	11.62398	-26.92833	-0.12193	-0.02507	0.04326	-0.01162	0.00089	0.00354	31.06836	-10.67938	3.63879	0.02293	0.12549	0.03689	0.00176	-0.00218	0.00220	-12.03486	-26.96703	-30.06670	0.88622	-3.47755	6.56014	0.07412	3.83845	-4.16477	-7.71299	6.88643	-177.90942	-0.69346	0.24716	0.06792	-0.02269	0.00038	-0.01137	0.00911
606			6.05000	-2.00230	8.97107	13.33219	0.00258	0.00348	0.00669	0.00006	-0.00216	0.00103	101.13437	11.57999	-26.90613	-0.12226	-0.02477	0.04263	-0.00590	0.00148	0.00229	31.03613	-10.69012	3.61729	0.02229	0.12436	0.03695	0.00065	0.00116	0.00100	-11.47320	-22.83207	-26.34027	2.63739	-1.40672	4.46403	-0.91275	1.51372	-1.53765	-7.74825	6.87068	-177.80571	-0.69613	0.24752	0.06873	-0.03084	0.00126	-0.01326	0.00948
607			6.06000	-2.00352	9.30847	13.25593	0.00245	0.00340	0.00671	0.00006	-0.00193	0.00098	101.12522	11.55023	-26.87194	-0.12303	-0.02465	0.04225	-0.00194	0.00166	0.00109	31.03081	-10.70443	3.61747	0.02253	0.12341	0.03722	-0.00005	0.00383	0.00012	-10.64913	-20.65949	-24.31451	3.43826	-0.16963	2.44558	-1.75018	-0.00333	0.39376	-7.79004	6.85084	-177.68964	-0.69781	0.24938	0.06899	-0.03406	0.00245	-0.01455	0.00988
608			6.07000	-2.00690	9.62760	13.18630	0.00246	0.00340	0.00672	0.00007	-0.00182	0.00089	101.13058	11.53619	-26.83477	-0.12394	-0.02473	0.04217	0.00009	0.00159	-0.00003	31.04179	-10.72245	3.63287	0.02347	0.12270	0.03747	-0.00046	0.00580	-0.00045	-9.66533	-19.38397	-23.10346	3.59899	0.21153	0.70330	-2.40170	-0.77707	1.63491	-7.83277	6.82675	-177.56602	-0.70167	0.25194	0.06951	-0.03166	0.00413	-0.01544	0.01052
609			6.08000	-2.01336	9.92766	13.12462	0.00263	0.00349	0.00669	0.00008	-0.00166	0.00077	101.14079	11.53673	-26.79824	-0.12469	-0.02489	0.04205	0.00044	0.00145	-0.00091	31.06057	-10.74372	3.65792	0.02483	0.12155	0.03754	-0.00063	0.00701	-0.00075	-8.38690	-17.04022	-20.85775	3.52010	-0.05146	-0.52413	-2.83706	-1.00079	2.29073	-7.87161	6.79756	-177.43835	-0.70461	0.25368	0.06937	-0.02526	0.00645	-0.01586	0.01113
610			6.09000	-2.02335	10.17924	13.07193	0.00288	0.00362	0.00664	0.00010	-0.00129	0.00061	101.14895	11.54756	-26.76317	-0.12521	-0.02497	0.04165	-0.00030	0.00126	-0.00138	31.08088	-10.76725	3.68747	0.02623	0.11958	0.03741	-0.00060	0.00736	-0.00077	-6.41944	-12.28685	-16.04192	3.22141	-0.61070	-1.11246	-3.02899	-0.84544	2.37485	-7.90429	6.76201	-177.30870	-0.70558	0.25541	0.06877	-0.01749	0.00943	-0.01599	0.01150
611			6.10000	-2.03610	10.34023	13.03325	0.00308	0.00373	0.00661	0.00010	-0.00063	0.00035	101.15118	11.56287	-26.73285	-0.12547	-0.02492	0.04097	-0.00136	0.00091	-0.00137	31.09753	-10.79191	3.71553	0.02687	0.11717	0.03710	-0.00038	0.00683	-0.00048	-3.44228	-5.13740	-8.29717	2.43045	-1.11166	-1.12967	-2.96975	-0.42627	1.83984	-7.93061	6.71904	-177.17847	-0.70560	0.25872	0.06818	-0.01049	0.01287	-0.01597	0.01181
612			6.11000	-2.04935	10.37566	13.01659	0.00314	0.00375	0.00659	0.00007	0.00022	0.00002	101.14647	11.57716	-26.71381	-0.12563	-0.02485	0.04047	-0.00203	0.00035	-0.00100	31.10615	-10.81676	3.73563	0.02621	0.11572	0.03675	-0.00007	0.00567	0.00004	0.33916	3.27385	1.37947	1.07820	-1.30066	-0.82328	-2.68754	0.08010	0.81638	-7.95171	6.66850	-177.04895	-0.70666	0.26034	0.06805	-0.00550	0.01633	-0.01589	0.01223
613			6.12000	-2.06042	10.27386	13.02677	0.00293	0.00366	0.00665	0.00003	0.00097	-0.00031	101.13705	11.58752	-26.71092	-0.12594	-0.02492	0.04070	-0.00166	-0.00027	-0.00056	31.10584	-10.84062	3.74391	0.02384	0.11667	0.03652	0.00015	0.00430	0.00057	3.96422	10.67766	10.42465	-0.46272	-1.00995	-0.60327	-2.26984	0.40929	-0.24833	-7.96934	6.61084	-176.92166	-0.70552	0.25992	0.06876	-0.00302	0.01943	-0.01580	0.01300
614			6.13000	-2.06684	10.06995	13.05978	0.00255	0.00349	0.00676	-0.00001	0.00134	-0.00054	101.12948	11.59519	-26.72330	-0.12634	-0.02510	0.04163	0.00002	-0.00078	-0.00032	31.10040	-10.86216	3.74224	0.02099	0.11948	0.03645	0.00018	0.00305	0.00088	6.21682	14.56676	15.81444	-1.65712	-0.23886	-0.76755	-1.80465	0.42749	-0.93227	-7.98546	6.54718	-176.79843	-0.70359	0.26256	0.06768	-0.00314	0.02229	-0.01504	0.01365
615			6.14000	-2.06750	9.83274	13.10380	0.00230	0.00338	0.00684	-0.00004	0.00135	-0.00062	101.13036	11.60302	-26.74503	-0.12630	-0.02527	0.04259	0.00229	-0.00106	-0.00024	31.09443	-10.88003	3.73506	0.01956	0.12186	0.03647	0.00017	0.00175	0.00103	6.78253	14.80537	17.05361	-2.26575	0.73450	-1.13378	-1.26838	0.34427	-1.34442	-8.00186	6.47910	-176.68134	-0.70243	0.26535	0.06638	-0.00540	0.02461	-0.01401	0.01402
616			6.15000	-2.06304	9.60691	13.14852	0.00226	0.00334	0.00686	-0.00005	0.00126	-0.00060	101.14083	11.61076	-26.77018	-0.12566	-0.02530	0.04313	0.00410	-0.00115	-0.00008	31.08695	-10.89295	3.72263	0.01967	0.12267	0.03640	0.00028	-0.00010	0.00125	6.44085	13.58809	16.32614	-2.48702	1.57631	-1.25554	-0.54540	0.54160	-1.99026	-8.01980	6.40829	-176.57227	-0.70003	0.26538	0.06515	-0.00880	0.02605	-0.01282	0.01434
617			6.16000	-2.05540	9.39793	13.19040	0.00221	0.00332	0.00688	-0.00006	0.00114	-0.00056	101.15738	11.61510	-26.79663	-0.12478	-0.02522	0.04349	0.00512	-0.00117	0.00029	31.07172	-10.89962	3.70011	0.01986	0.12294	0.03622	0.00057	-0.00264	0.00169	5.91850	12.22133	15.07610	-2.64681	2.18526	-0.99213	0.38902	1.17625	-3.12940	-8.03959	6.33625	-176.47243	-0.69841	0.26335	0.06395	-0.01217	0.02661	-0.01155	0.01462
618			6.17000	-2.04689	9.21012	13.22941	0.00211	0.00329	0.00692	-0.00005	0.00097	-0.00051	101.17684	11.61370	-26.82501	-0.12387	-0.02513	0.04392	0.00554	-0.00118	0.00074	31.04299	-10.89944	3.66307	0.01964	0.12371	0.03611	0.00096	-0.00547	0.00227	5.25634	10.36624	13.00565	-2.80208	2.57576	-0.52580	1.37356	2.11766	-4.57737	-8.06075	6.26468	-176.38237	-0.69798	0.26230	0.06347	-0.01484	0.02655	-0.01037	0.01476
619			6.18000	-2.03977	9.05782	13.26396	0.00202	0.00325	0.00692	-0.00004	0.00073	-0.00042	101.19694	11.60655	-26.85446	-0.12287	-0.02507	0.04438	0.00524	-0.00110	0.00113	30.99852	-10.89337	3.61062	0.01953	0.12495	0.03616	0.00138	-0.00786	0.00285	4.29240	7.92425	9.98591	-2.73833	2.63896	0.00015	2.14783	3.14620	-5.94797	-8.08254	6.19516	-176.30222	-0.69646	0.26224	0.06273	-0.01635	0.02592	-0.00913	0.01496
620			6.19000	-2.03587	8.94891	13.29111	0.00197	0.00323	0.00687	-0.00002	0.00049	-0.00030	101.21438	11.59486	-26.88132	-0.12188	-0.02502	0.04460	0.00416	-0.00086	0.00132	30.93974	-10.88413	3.54640	0.01952	0.12613	0.03635	0.00172	-0.00900	0.00323	3.06473	5.45029	6.64809	-2.25268	2.28931	0.49004	2.45806	4.00123	-6.77742	-8.10387	6.12910	-176.23224	-0.69503	0.26265	0.06147	-0.01640	0.02464	-0.00778	0.01535
621			6.20000	-2.03586	8.88096	13.30834	0.00195	0.00320	0.00678	-0.00000	0.00028	-0.00017	101.22677	11.58104	-26.90060	-0.12109	-0.02490	0.04425	0.00264	-0.00048	0.00123	30.87286	-10.87554	3.47895	0.01919	0.12608	0.03636	0.00186	-0.00847	0.00326	1.78193	3.34374	3.67202	-1.39218	1.64356	0.81898	2.22742	4.52085	-6.83591	-8.12339	6.06828	-176.17307	-0.69466	0.26363	0.06042	-0.01482	0.02254	-0.00639	0.01532
622			6.21000	-2.03842	8.84627	13.31589	0.00195	0.00319	0.00667	0.00001	0.00013	-0.00006	101.23363	11.56782	-26.90966	-0.12062	-0.02469	0.04330	0.00109	-0.00009	0.00098	30.80407	-10.87084	3.41627	0.01858	0.12426	0.03598	0.00187	-0.00690	0.00307	0.73069	1.65737	1.49621	-0.47987	0.91071	0.97538	1.67179	4.80523	-6.43280	-8.13962	6.01501	-176.12556	-0.69570	0.26408	0.05947	-0.01191	0.01932	-0.00493	0.01493
623			6.22000	-2.04061	8.83492	13.31722	0.00197	0.00318	0.00658	0.00000	0.00003	-0.00001	101.23519	11.55634	-26.91014	-0.12040	-0.02443	0.04203	-0.00007	0.00015	0.00072	30.73524	-10.87106	3.36016	0.01780	0.12142	0.03533	0.00180	-0.00516	0.00281	0.13360	0.31932	0.31499	0.13515	0.31829	0.97873	1.06546	4.93950	-5.89932	-8.15168	5.97181	-176.09036	-0.69704	0.26212	0.05836	-0.00801	0.01491	-0.00345	0.01422
624			6.23000	-2.03891	8.83705	13.31750	0.00200	0.00317	0.00650	-0.00002	-0.00003	-0.00002	101.23358	11.54729	-26.90657	-0.12038	-0.02421	0.04076	-0.00038	0.00021	0.00045	30.66828	-10.87560	3.31112	0.01697	0.11860	0.03469	0.00162	-0.00342	0.00242	-0.00250	-0.71385	0.03702	0.35640	0.07377	0.74829	0.48691	4.75628	-5.08347	-8.15883	5.94090	-176.06752	-0.69528	0.26246	0.05675	-0.00315	0.00977	-0.00200	0.01354
625			6.24000	-2.03106	8.84461	13.32039	0.00205	0.00316	0.00643	-0.00004	-0.00004	-0.00004	101.23306	11.54188	-26.90261	-0.12059	-0.02415	0.03987	0.00004	0.00021	0.00022	30.60919	-10.88334	3.27305	0.01642	0.11630	0.03411	0.00132	-0.00156	0.00180	0.03520	-1.38674	0.30606	0.41505	0.15103	0.37618	-0.08160	4.08411	-3.77381	-8.16042	5.92385	-176.05620	-0.69244	0.26198	0.05697	0.00245	0.00405	-0.00077	0.01340
626			6.25000	-2.01730	8.85256	13.32471	0.00212	0.00314	0.00636	-0.00006	-0.00004	-0.00003	101.23566	11.53931	-26.89798	-0.12087	-0.02422	0.03935	0.00036	0.00029	0.00012	30.56467	-10.89316	3.25017	0.01633	0.11451	0.03365	0.00092	0.00041	0.00104	-0.13244	-1.59546	0.68325	0.63202	0.26126	0.23750	-0.65853	2.96779	-2.09051	-8.15611	5.92115	-176.05457	-0.69043	0.25969	0.05818	0.00827	-0.00169	0.00027	0.01362
627			6.26000	-2.00030	8.85831	13.32567	0.00220	0.00312	0.00629	-0.00006	-0.00002	0.00003	101.23906	11.53581	-26.88965	-0.12114	-0.02430	0.03895	0.00002	0.00052	0.00024	30.53909	-10.90486	3.24423	0.01628	0.11304	0.03328	0.00046	0.00228	0.00028	-0.64116	-1.32006	0.88140	1.12668	0.20209	0.56032	-1.20808	1.61085	-0.35854	-8.14625	5.93202	-176.06050	-0.69144	0.25629	0.05939	0.01365	-0.00670	0.00117	0.01371
628			6.27000	-1.98367	8.86078	13.31898	0.00228	0.00310	0.00623	-0.00005	-0.00000	0.00012	101.24046	11.52772	-26.87482	-0.12132	-0.02429	0.03847	-0.00062	0.00084	0.00045	30.53300	-10.91802	3.25353	0.01599	0.11196	0.03308	0.00002	0.00366	-0.00033	-1.34165	-0.68608	0.83073	1.79386	0.07926	1.11622	-1.60068	0.28113	1.09909	-8.13160	5.95398	-176.07272	-0.69373	0.25268	0.06102	0.01800	-0.01028	0.00202	0.01342
629			6.28000	-1.97054	8.85978	13.30326	0.00235	0.00308	0.00618	-0.00003	0.00002	0.00021	101.24062	11.51481	-26.85266	-0.12141	-0.02420	0.03788	-0.00088	0.00114	0.00061	30.54327	-10.93124	3.27378	0.01554	0.11109	0.03302	-0.00031	0.00431	-0.00077	-2.00993	0.09585	0.57171	2.45304	0.09448	1.52747	-1.73200	-0.80231	2.09824	-8.11328	5.98354	-176.09161	-0.69223	0.24941	0.06185	0.02083	-0.01227	0.00289	0.01227
630			6.29000	-1.96287	8.85617	13.27963	0.00238	0.00305	0.00612	-0.00000	0.00003	0.00028	101.24229	11.49909	-26.82425	-0.12140	-0.02404	0.03717	-0.00042	0.00136	0.00065	30.56490	-10.94279	3.29988	0.01501	0.11010	0.03300	-0.00053	0.00428	-0.00102	-2.50409	0.80327	0.16385	2.96454	0.35802	1.63184	-1.61765	-1.58351	2.65282	-8.09238	6.01734	-176.11807	-0.69270	0.24399	0.06238	0.02234	-0.01286	0.00381	0.01043
631			6.30000	-1.96110	8.85179	13.25056	0.00238	0.00302	0.00606	0.00002	0.00003	0.00031	101.24882	11.48255	-26.79165	-0.12134	-0.02384	0.03627	0.00096	0.00146	0.00057	30.59376	-10.95149	3.32805	0.01434	0.10884	0.03301	-0.00068	0.00393	-0.00122	-2.75162	1.28032	-0.29453	3.25387	0.95525	1.36931	-1.38163	-2.25645	3.03090	-8.06991	6.05319	-176.15266	-0.69074	0.23865	0.06301	0.02264	-0.01266	0.00471	0.00830
632			6.31000	-1.96430	8.84822	13.21941	0.00237	0.00299	0.00600	0.00004	0.00002	0.00031	101.26468	11.46771	-26.75746	-0.12125	-0.02365	0.03534	0.00341	0.00145	0.00037	30.63054	-10.95688	3.35842	0.01379	0.10741	0.03308	-0.00090	0.00390	-0.00153	-2.72780	1.47610	-0.66301	3.31581	1.93747	0.68754	-1.24748	-3.16742	3.69797	-8.04673	6.08957	-176.19476	-0.69084	0.23454	0.06433	0.02211	-0.01201	0.00560	0.00630
633			6.32000	-1.97045	8.84605	13.18950	0.00236	0.00296	0.00595	0.00004	0.00001	0.00029	101.29451	11.45721	-26.72390	-0.12119	-0.02350	0.03448	0.00639	0.00133	0.00013	30.68123	-10.96016	3.39622	0.01378	0.10539	0.03305	-0.00126	0.00460	-0.00206	-2.46896	1.41754	-0.81936	3.16092	3.12197	-0.18915	-1.40792	-4.48821	4.90831	-8.02359	6.12525	-176.24365	-0.69281	0.22709	0.06613	0.02097	-0.01076	0.00657	0.00536
634			6.33000	-1.97694	8.84488	13.16352	0.00235	0.00294	0.00591	0.00004	0.00001	0.00023	101.33789	11.45059	-26.69324	-0.12113	-0.02338	0.03368	0.00878	0.00114	0.00006	30.75176	-10.96351	3.44689	0.01442	0.10282	0.03298	-0.00177	0.00592	-0.00268	-2.02515	1.16057	-0.68935	2.74032	4.11274	-0.78259	-1.87114	-6.05191	6.45593	-8.00076	6.15923	-176.30051	-0.69379	0.21703	0.06771	0.01929	-0.00910	0.00777	0.00475
635			6.34000	-1.98104	8.84357	13.14366	0.00235	0.00293	0.00588	0.00002	0.00001	0.00016	101.38857	11.44424	-26.66851	-0.12108	-0.02332	0.03314	0.00982	0.00087	0.00022	30.84356	-10.96909	3.51221	0.01564	0.10075	0.03309	-0.00239	0.00751	-0.00329	-1.43906	0.77540	-0.26988	2.03912	4.62797	-0.82504	-2.52458	-7.56630	7.99427	-7.97839	6.19115	-176.36790	-0.69631	0.20578	0.07009	0.01696	-0.00741	0.00937	0.00392
636			6.35000	-1.98071	8.84078	13.13143	0.00238	0.00293	0.00587	-0.00001	0.00002	0.00008	101.43893	11.43463	-26.65219	-0.12100	-0.02334	0.03303	0.00942	0.00056	0.00055	30.95448	-10.97832	3.59123	0.01703	0.09994	0.03343	-0.00299	0.00895	-0.00375	-0.78878	0.37331	0.32635	1.18171	4.60073	-0.38572	-3.15968	-8.67180	9.13022	-7.95701	6.22136	-176.44734	-0.69811	0.19760	0.07129	0.01358	-0.00604	0.01089	0.00221
637			6.36000	-1.97570	8.83551	13.12689	0.00242	0.00293	0.00586	-0.00003	0.00003	0.00002	101.48245	11.41995	-26.64481	-0.12098	-0.02347	0.03343	0.00753	0.00030	0.00098	31.07611	-10.99096	3.67824	0.01836	0.10040	0.03386	-0.00329	0.00949	-0.00381	-0.24083	0.10457	0.86744	0.39295	3.96354	0.44422	-3.43539	-8.85827	9.27127	-7.93773	6.25005	-176.53748	-0.70047	0.19368	0.07195	0.00929	-0.00502	0.01205	-0.00004
638			6.37000	-1.96804	8.82785	13.12732	0.00246	0.00294	0.00586	-0.00003	0.00004	-0.00001	101.51185	11.39895	-26.64429	-0.12102	-0.02365	0.03413	0.00372	0.00015	0.00145	31.19203	-11.00443	3.76074	0.01882	0.10147	0.03402	-0.00293	0.00843	-0.00328	0.02471	0.10446	1.11717	-0.15743	2.50052	1.68488	-3.07002	-7.70429	8.00153	-7.92145	6.27726	-176.63451	-0.70419	0.18894	0.07229	0.00481	-0.00424	0.01270	-0.00169
639			6.38000	-1.96130	8.81854	13.12833	0.00249	0.00294	0.00586	-0.00002	0.00005	0.00000	101.51711	11.37097	-26.64761	-0.12122	-0.02378	0.03471	-0.00221	0.00008	0.00184	31.28249	-11.01509	3.82488	0.01780	0.10274	0.03390	-0.00189	0.00589	-0.00232	-0.00915	0.43899	1.03661	-0.47719	0.06412	3.17877	-2.09200	-5.22334	5.60518	-7.90836	6.30326	-176.73450	-0.70882	0.18180	0.07243	0.00107	-0.00369	0.01295	-0.00250
640			6.39000	-1.95879	8.80729	13.12655	0.00250	0.00296	0.00589	0.00000	0.00007	0.00002	101.48926	11.33873	-26.65283	-0.12171	-0.02376	0.03478	-0.00901	0.00000	0.00189	31.33322	-11.01989	3.86377	0.01615	0.10379	0.03385	-0.00072	0.00282	-0.00135	-0.09873	1.02239	0.86662	-0.71275	-2.91804	4.32285	-0.85332	-2.10356	3.00186	-7.89766	6.32851	-176.83543	-0.71397	0.17563	0.07250	-0.00101	-0.00337	0.01307	-0.00251
641			6.40000	-1.96124	8.79219	13.12306	0.00249	0.00298	0.00595	0.00002	0.00009	0.00001	101.42982	11.30984	-26.66015	-0.12253	-0.02361	0.03443	-0.01421	-0.00018	0.00144	31.34440	-11.01804	3.88103	0.01539	0.10434	0.03408	0.00011	0.00036	-0.00070	0.09038	1.62189	0.93769	-1.01717	-5.44559	4.40513	0.19456	0.56597	1.10218	-7.88763	6.35341	-176.93732	-0.71649	0.17090	0.07243	-0.00064	-0.00316	0.01325	-0.00181
642			6.41000	-1.96662	8.77096	13.12250	0.00248	0.00302	0.00603	0.00002	0.00013	-0.00005	101.35278	11.29337	-26.67112	-0.12352	-0.02345	0.03405	-0.01613	-0.00051	0.00061	31.32949	-11.01108	3.88626	0.01524	0.10432	0.03423	0.00055	-0.00100	-0.00042	0.74050	1.99041	1.40964	-1.53171	-6.75008	3.26665	0.82003	2.07419	0.18427	-7.87589	6.37825	-177.04146	-0.71999	0.16747	0.07326	0.00252	-0.00293	0.01376	-0.00108
643			6.42000	-1.97154	8.74262	13.13083	0.00246	0.00305	0.00612	0.00000	0.00016	-0.00017	101.27450	11.29460	-26.68907	-0.12445	-0.02338	0.03400	-0.01497	-0.00099	-0.00034	31.30456	-11.00132	3.88738	0.01486	0.10422	0.03409	0.00064	-0.00150	-0.00036	1.80680	1.97916	2.17231	-2.35079	-6.80869	1.35808	1.07099	2.46142	-0.04485	-7.86008	6.40279	-177.14909	-0.72179	0.16485	0.07399	0.00796	-0.00262	0.01436	-0.00056
644			6.43000	-1.97334	8.70863	13.15234	0.00244	0.00307	0.00621	-0.00002	0.00018	-0.00031	101.20584	11.31397	-26.71743	-0.12516	-0.02346	0.03438	-0.01189	-0.00154	-0.00120	31.28025	-10.99061	3.88819	0.01374	0.10457	0.03367	0.00050	-0.00150	-0.00040	2.99158	1.55025	2.83583	-3.32086	-6.00930	-0.73306	1.07556	2.08964	0.07293	-7.83880	6.42670	-177.26073	-0.72288	0.16154	0.07430	0.01368	-0.00225	0.01490	-0.00019
645			6.44000	-1.97166	8.67459	13.18678	0.00240	0.00307	0.00628	-0.00003	0.00014	-0.00042	101.15252	11.34848	-26.75616	-0.12560	-0.02371	0.03517	-0.00801	-0.00195	-0.00186	31.26321	-10.98024	3.89043	0.01216	0.10536	0.03303	0.00026	-0.00126	-0.00045	3.78943	0.65244	2.79871	-4.02316	-4.73231	-2.48986	0.94177	1.25410	0.33573	-7.81300	6.44992	-177.37595	-0.72483	0.15654	0.07485	0.01651	-0.00193	0.01532	-0.00014
646			6.45000	-1.96822	8.65213	13.22792	0.00234	0.00306	0.00633	-0.00004	0.00004	-0.00043	101.11655	11.39169	-26.79986	-0.12587	-0.02409	0.03629	-0.00440	-0.00203	-0.00218	31.25689	-10.97088	3.89438	0.01071	0.10648	0.03234	0.00003	-0.00103	-0.00045	3.66370	-0.82684	1.48128	-4.02123	-3.32488	-3.46117	0.78407	0.21320	0.56286	-7.78664	6.47261	-177.49271	-0.72540	0.15039	0.07556	0.01391	-0.00174	0.01540	-0.00055
647			6.46000	-1.96572	8.65768	13.26463	0.00226	0.00303	0.00638	-0.00002	-0.00016	-0.00031	101.09604	11.43471	-26.83929	-0.12610	-0.02448	0.03744	-0.00183	-0.00169	-0.00208	31.26156	-10.96243	3.89855	0.00994	0.10785	0.03194	-0.00015	-0.00102	-0.00037	2.40184	-3.02318	-1.38473	-3.19301	-2.08331	-3.44839	0.68613	-0.79259	0.58779	-7.76497	6.49469	-177.60706	-0.72496	0.14726	0.07592	0.00646	-0.00164	0.01488	-0.00104
648			6.47000	-1.96646	8.70902	13.28673	0.00218	0.00301	0.00643	0.00000	-0.00043	-0.00011	101.08673	11.46945	-26.86636	-0.12622	-0.02470	0.03823	-0.00037	-0.00105	-0.00159	31.27484	-10.95472	3.90030	0.00973	0.10903	0.03193	-0.00027	-0.00126	-0.00017	0.33757	-6.07827	-5.64002	-1.87548	-1.10124	-2.63529	0.65507	-1.60125	0.31624	-7.75129	6.51563	-177.71498	-0.72095	0.14719	0.07598	-0.00284	-0.00161	0.01390	-0.00120
649			6.48000	-1.97130	8.82165	13.29053	0.00211	0.00300	0.00647	0.00003	-0.00077	0.00010	101.08487	11.49097	-26.87872	-0.12617	-0.02472	0.03860	0.00049	-0.00040	-0.00086	31.29324	-10.94798	3.89675	0.00995	0.10991	0.03220	-0.00036	-0.00168	0.00016	-1.88591	-9.99961	-10.78927	-0.62856	-0.27399	-1.43873	0.65417	-2.17051	-0.22636	-7.74596	6.53538	-177.81441	-0.71789	0.14357	0.07605	-0.01111	-0.00162	0.01276	-0.00090
650			6.49000	-1.97976	9.00518	13.27924	0.00209	0.00303	0.00652	0.00004	-0.00115	0.00026	101.08849	11.49808	-26.87991	-0.12583	-0.02461	0.03888	0.00131	0.00007	-0.00010	31.31380	-10.94265	3.88609	0.01092	0.11093	0.03269	-0.00045	-0.00216	0.00052	-3.74814	-14.35861	-16.06471	0.19387	0.51936	-0.30186	0.66572	-2.54611	-0.85793	-7.74740	6.55435	-177.90495	-0.71550	0.13943	0.07644	-0.01701	-0.00173	0.01163	-0.00043
651			6.50000	-1.99081	9.25722	13.25863	0.00215	0.00312	0.00656	0.00006	-0.00149	0.00036	101.09750	11.49318	-26.87505	-0.12529	-0.02448	0.03922	0.00245	0.00031	0.00046	31.33518	-10.93849	3.86894	0.01281	0.11221	0.03335	-0.00058	-0.00255	0.00077	-4.96302	-18.05826	-20.24810	0.59798	1.31679	0.38554	0.70652	-2.82671	-1.27068	-7.75357	6.57297	-177.98645	-0.71423	0.13794	0.07600	-0.02034	-0.00194	0.01033	-0.00023
652			6.51000	-2.00266	9.55420	13.23435	0.00231	0.00326	0.00655	0.00006	-0.00168	0.00038	101.11327	11.48210	-26.86782	-0.12454	-0.02436	0.03947	0.00410	0.00038	0.00063	31.35830	-10.93420	3.84913	0.01528	0.11336	0.03413	-0.00077	-0.00273	0.00078	-5.28220	-19.60289	-21.77652	0.72967	2.13089	0.38404	0.76912	-3.15109	-1.21968	-7.76250	6.59130	-178.05814	-0.71343	0.13689	0.07595	-0.02117	-0.00219	0.00894	-0.00030
653			6.52000	-2.01302	9.85018	13.21249	0.00250	0.00341	0.00652	0.00005	-0.00161	0.00031	101.13816	11.47174	-26.86053	-0.12374	-0.02426	0.03971	0.00629	0.00033	0.00045	31.38612	-10.92850	3.83168	0.01750	0.11436	0.03485	-0.00106	-0.00255	0.00055	-4.55785	-18.10983	-19.76594	0.70061	2.99466	-0.23484	0.76844	-3.64512	-0.73232	-7.77242	6.60937	-178.11856	-0.71274	0.13767	0.07507	-0.01971	-0.00248	0.00732	-0.00077
654			6.53000	-2.02015	10.09641	13.19882	0.00267	0.00357	0.00650	0.00003	-0.00124	0.00016	101.17415	11.46641	-26.85456	-0.12298	-0.02420	0.04009	0.00878	0.00023	0.00009	31.42195	-10.92183	3.81988	0.01925	0.11559	0.03553	-0.00143	-0.00189	0.00024	-2.85170	-13.60492	-14.37335	0.59942	3.91448	-1.16023	0.56829	-4.34286	-0.03253	-7.78168	6.62685	-178.16681	-0.71307	0.13957	0.07308	-0.01637	-0.00266	0.00558	-0.00157
655			6.54000	-2.02353	10.24962	13.19797	0.00296	0.00378	0.00648	0.00000	-0.00051	-0.00007	101.22199	11.46716	-26.85025	-0.12213	-0.02413	0.04039	0.01156	0.00009	-0.00033	31.46814	-10.91656	3.81490	0.02111	0.11678	0.03622	-0.00196	-0.00058	-0.00007	-0.01121	-5.62668	-5.23313	0.45392	4.95065	-2.22575	0.05110	-5.28222	0.79384	-7.78901	6.64282	-178.20282	-0.71110	0.14249	0.07102	-0.01187	-0.00260	0.00393	-0.00171
656			6.55000	-2.02339	10.24905	13.21698	0.00335	0.00401	0.00643	-0.00004	0.00079	-0.00041	101.28383	11.47478	-26.84832	-0.12126	-0.02411	0.04056	0.01505	-0.00007	-0.00088	31.52840	-10.91578	3.81878	0.02290	0.11795	0.03693	-0.00272	0.00161	-0.00050	4.31078	6.93734	8.73475	0.29249	6.25977	-3.58316	-0.83302	-6.57021	1.95092	-7.79383	6.65618	-178.22714	-0.71035	0.14423	0.07005	-0.00715	-0.00232	0.00248	-0.00075
657			6.56000	-2.02052	10.01980	13.26361	0.00355	0.00411	0.00644	-0.00009	0.00257	-0.00082	101.36449	11.49210	-26.84871	-0.12084	-0.02425	0.04109	0.01935	-0.00020	-0.00163	31.60859	-10.92181	3.83662	0.02335	0.11935	0.03721	-0.00355	0.00462	-0.00115	9.71321	23.28449	26.47198	0.28389	7.83621	-5.30154	-1.98292	-8.19744	3.60049	-7.79615	6.66659	-178.24077	-0.71172	0.14616	0.06926	-0.00260	-0.00210	0.00122	0.00069
658			6.57000	-2.01640	9.52814	13.33892	0.00330	0.00397	0.00655	-0.00010	0.00411	-0.00120	101.46725	11.52133	-26.84871	-0.12114	-0.02459	0.04216	0.02348	-0.00022	-0.00252	31.71311	-10.93493	3.87322	0.02132	0.12077	0.03673	-0.00395	0.00780	-0.00192	14.72334	39.20710	43.32530	0.55583	9.26295	-7.01633	-3.11091	-9.79153	5.47030	-7.79595	6.67519	-178.24498	-0.71217	0.14774	0.06880	0.00186	-0.00224	0.00018	0.00231
659			6.58000	-2.01261	8.82701	13.43429	0.00265	0.00364	0.00675	-0.00008	0.00470	-0.00145	101.58727	11.56133	-26.84525	-0.12206	-0.02503	0.04348	0.02565	-0.00015	-0.00327	31.83838	-10.95321	3.92817	0.01690	0.12175	0.03553	-0.00346	0.01010	-0.00251	17.69912	49.31488	53.61952	0.95750	9.85483	-8.10002	-3.84667	-10.65553	6.93065	-7.79308	6.68420	-178.24146	-0.71094	0.14851	0.06826	0.00621	-0.00281	-0.00060	0.00346
660			6.59000	-2.01049	8.04185	13.53543	0.00193	0.00328	0.00696	-0.00005	0.00432	-0.00149	101.71021	11.60707	-26.83803	-0.12317	-0.02548	0.04466	0.02480	-0.00005	-0.00360	31.97057	-10.97294	3.99433	0.01229	0.12238	0.03436	-0.00248	0.01088	-0.00276	17.86861	50.71944	54.48011	1.25377	9.28433	-8.16618	-4.00238	-10.38964	7.52169	-7.78745	6.69531	-178.23196	-0.70963	0.15276	0.06842	0.01029	-0.00365	-0.00113	0.00437
661			6.60000	-2.01109	7.30838	13.62819	0.00144	0.00302	0.00711	-0.00002	0.00347	-0.00132	101.82142	11.65227	-26.82837	-0.12403	-0.02584	0.04538	0.02210	0.00008	-0.00351	32.09500	-10.99100	4.06256	0.01034	0.12285	0.03403	-0.00192	0.01053	-0.00278	15.60968	44.51897	47.22441	1.47003	8.11476	-7.47837	-3.75926	-9.51153	7.41861	-7.77910	6.70872	-178.21884	-0.70766	0.15675	0.06820	0.01382	-0.00430	-0.00137	0.00505
662			6.61000	-2.01509	6.71730	13.70284	0.00124	0.00292	0.00721	-0.00000	0.00254	-0.00101	101.91889	11.69309	-26.81587	-0.12457	-0.02610	0.04568	0.01987	0.00029	-0.00323	32.20926	-11.00635	4.12837	0.01069	0.12321	0.03442	-0.00187	0.00989	-0.00278	11.91267	34.03027	35.46428	1.81136	7.25627	-6.66730	-3.45402	-8.91559	7.17073	-7.76825	6.72337	-178.20477	-0.70515	0.15906	0.06765	0.01643	-0.00448	-0.00128	0.00573
663			6.62000	-2.02228	6.30473	13.75460	0.00121	0.00292	0.00725	0.00001	0.00163	-0.00064	102.01025	11.72901	-26.79839	-0.12483	-0.02629	0.04566	0.01843	0.00056	-0.00293	32.32006	-11.01950	4.19221	0.01072	0.12284	0.03455	-0.00182	0.00921	-0.00273	7.67251	22.22757	22.42423	2.27170	6.77399	-5.96169	-3.18515	-8.67903	6.95195	-7.75545	6.73775	-178.19279	-0.70544	0.16033	0.06718	0.01780	-0.00415	-0.00092	0.00636
664			6.63000	-2.03169	6.07226	13.78209	0.00126	0.00296	0.00727	0.00002	0.00076	-0.00026	102.09621	11.76002	-26.77584	-0.12499	-0.02642	0.04548	0.01601	0.00077	-0.00258	32.42784	-11.03046	4.25323	0.00950	0.12189	0.03418	-0.00150	0.00815	-0.00256	3.39755	10.68414	9.81946	2.59247	5.89113	-5.08552	-2.78713	-8.04736	6.48370	-7.74165	6.75066	-178.18506	-0.70701	0.16145	0.06755	0.01774	-0.00357	-0.00040	0.00698
665			6.64000	-2.04189	6.00868	13.78555	0.00130	0.00299	0.00728	0.00002	-0.00008	0.00010	102.16673	11.78562	-26.75090	-0.12515	-0.02651	0.04522	0.01179	0.00086	-0.00220	32.52268	-11.03817	4.30795	0.00800	0.12105	0.03378	-0.00104	0.00666	-0.00231	-0.69190	-0.22035	-1.89428	2.60778	4.23673	-3.95147	-2.17789	-6.62009	5.70444	-7.72789	6.76194	-178.18254	-0.70669	0.16207	0.06826	0.01641	-0.00300	0.00019	0.00744
666			6.65000	-2.05122	6.10334	13.76673	0.00133	0.00301	0.00726	0.00003	-0.00089	0.00043	102.21423	11.80662	-26.72668	-0.12536	-0.02653	0.04480	0.00739	0.00082	-0.00197	32.59674	-11.04152	4.35513	0.00659	0.12089	0.03380	-0.00065	0.00529	-0.00220	-4.48507	-10.73075	-12.86872	2.40364	2.42311	-3.03585	-1.52784	-4.91748	5.07644	-7.71499	6.77212	-178.18542	-0.70775	0.16313	0.06862	0.01431	-0.00254	0.00082	0.00754
667			6.66000	-2.05753	6.35030	13.72887	0.00136	0.00303	0.00723	0.00002	-0.00168	0.00071	102.24373	11.82730	-26.70466	-0.12556	-0.02651	0.04423	0.00538	0.00069	-0.00212	32.65348	-11.04023	4.39956	0.00557	0.12130	0.03429	-0.00045	0.00478	-0.00246	-7.85712	-21.09631	-23.25130	2.16295	1.46622	-2.99437	-1.11782	-3.86522	5.20421	-7.70339	6.78145	-178.19382	-0.70991	0.16471	0.06921	0.01174	-0.00209	0.00149	0.00760
668			6.67000	-2.05857	6.74420	13.67700	0.00146	0.00307	0.00717	0.00001	-0.00245	0.00091	102.27190	11.85395	-26.68498	-0.12552	-0.02648	0.04367	0.00709	0.00053	-0.00265	32.70734	-11.03520	4.45037	0.00617	0.12160	0.03519	-0.00053	0.00542	-0.00313	-10.64069	-30.92624	-32.68864	2.02835	1.93670	-4.00527	-1.11396	-4.03109	6.27019	-7.69337	6.78983	-178.20811	-0.71161	0.16460	0.06974	0.00881	-0.00153	0.00221	0.00732
669			6.68000	-2.05319	7.26828	13.61624	0.00175	0.00321	0.00707	-0.00000	-0.00315	0.00102	102.31632	11.89036	-26.66652	-0.12505	-0.02650	0.04320	0.01094	0.00042	-0.00319	32.77423	-11.02819	4.51502	0.00857	0.12077	0.03604	-0.00092	0.00664	-0.00389	-12.57217	-38.61723	-39.82868	2.01957	3.33730	-5.35213	-1.40177	-5.04941	7.65573	-7.68509	6.79688	-178.22864	-0.71205	0.16175	0.07025	0.00586	-0.00086	0.00293	0.00692
670			6.69000	-2.04250	7.87501	13.55131	0.00224	0.00342	0.00691	-0.00001	-0.00360	0.00103	102.37969	11.93274	-26.64831	-0.12414	-0.02654	0.04262	0.01321	0.00037	-0.00320	32.85729	-11.02109	4.59116	0.01164	0.11839	0.03646	-0.00141	0.00714	-0.00418	-13.20508	-41.64827	-42.42098	1.95678	4.32739	-5.81481	-1.61926	-5.77957	8.22185	-7.67840	6.80226	-178.25497	-0.71397	0.16058	0.07015	0.00361	-0.00019	0.00349	0.00651
671			6.70000	-2.02918	8.47954	13.48776	0.00274	0.00364	0.00674	-0.00002	-0.00354	0.00093	102.44550	11.97103	-26.63164	-0.12311	-0.02654	0.04196	0.01162	0.00031	-0.00252	32.94232	-11.01492	4.66571	0.01367	0.11579	0.03657	-0.00153	0.00627	-0.00373	-12.25283	-38.64653	-39.17942	1.60275	3.96265	-4.81667	-1.47853	-5.34220	7.34923	-7.67257	6.80582	-178.28540	-0.71400	0.16199	0.06986	0.00282	0.00038	0.00379	0.00610
672			6.71000	-2.01622	8.99637	13.43169	0.00301	0.00376	0.00663	-0.00002	-0.00294	0.00075	102.49371	11.99696	-26.61982	-0.12240	-0.02649	0.04136	0.00712	0.00014	-0.00148	33.01096	-11.00961	4.72545	0.01373	0.11432	0.03660	-0.00111	0.00444	-0.00282	-10.01166	-31.02790	-31.45574	0.87125	2.46258	-2.92982	-0.99551	-3.85327	5.48395	-7.66648	6.80788	-178.31738	-0.71495	0.16248	0.06974	0.00386	0.00069	0.00380	0.00577
673			6.72000	-2.00583	9.38020	13.38774	0.00313	0.00382	0.00654	-0.00002	-0.00204	0.00052	102.51534	12.00968	-26.61641	-0.12196	-0.02639	0.04074	0.00188	-0.00017	-0.00053	33.05420	-11.00421	4.76575	0.01253	0.11373	0.03668	-0.00052	0.00234	-0.00186	-6.97067	-21.12570	-21.42312	-0.16557	0.55797	-1.06430	-0.34585	-1.90944	3.43443	-7.65892	6.80937	-178.34842	-0.71462	0.16179	0.06990	0.00645	0.00057	0.00362	0.00535
674			6.73000	-1.99876	9.60998	13.36021	0.00329	0.00388	0.00642	-0.00002	-0.00093	0.00024	102.51051	12.01305	-26.62404	-0.12169	-0.02632	0.04009	-0.00320	-0.00058	0.00021	33.07077	-10.99765	4.78819	0.01211	0.11323	0.03697	-0.00000	0.00026	-0.00100	-3.24263	-9.52441	-9.49126	-1.34071	-1.39600	0.48950	0.35253	0.18747	1.49752	-7.64906	6.81181	-178.37711	-0.71568	0.16252	0.06987	0.00996	-0.00002	0.00332	0.00473
675			6.74000	-1.99474	9.65473	13.35370	0.00346	0.00394	0.00632	-0.00002	0.00044	-0.00008	102.47960	12.00933	-26.64315	-0.12151	-0.02629	0.03961	-0.00862	-0.00096	0.00092	33.05965	-10.98960	4.79360	0.01298	0.11258	0.03733	0.00059	-0.00188	-0.00004	1.15566	4.15185	4.73480	-2.43832	-3.49956	2.11010	1.07231	2.47515	-0.59171	-7.63652	6.81678	-178.40277	-0.71809	0.16439	0.06911	0.01367	-0.00100	0.00292	0.00404
676			6.75000	-1.99326	9.48258	13.37097	0.00346	0.00391	0.00626	-0.00003	0.00192	-0.00042	102.41936	11.99605	-26.67163	-0.12162	-0.02630	0.03942	-0.01474	-0.00117	0.00180	33.01718	-10.98086	4.77868	0.01398	0.11246	0.03770	0.00132	-0.00419	0.00116	5.83099	18.99393	20.21968	-3.25504	-5.80640	4.15205	1.77344	4.92434	-3.06378	-7.62162	6.82517	-178.42453	-0.71945	0.16438	0.06859	0.01693	-0.00209	0.00240	0.00376
677			6.76000	-1.99362	9.09073	13.41139	0.00320	0.00375	0.00629	-0.00004	0.00311	-0.00072	102.32774	11.96928	-26.70548	-0.12209	-0.02626	0.03951	-0.02042	-0.00115	0.00273	32.94146	-10.97300	4.73989	0.01366	0.11356	0.03797	0.00187	-0.00626	0.00244	9.99886	32.35149	34.16035	-3.60720	-7.83040	6.28536	2.28485	7.02868	-5.53600	-7.60502	6.83652	-178.44092	-0.71966	0.16499	0.06832	0.01928	-0.00297	0.00171	0.00400
678			6.77000	-1.99494	8.52570	13.47014	0.00267	0.00346	0.00641	-0.00004	0.00363	-0.00093	102.21368	11.92950	-26.73915	-0.12304	-0.02619	0.03986	-0.02307	-0.00092	0.00332	32.84140	-10.96788	4.68070	0.01166	0.11603	0.03813	0.00181	-0.00724	0.00334	12.68665	40.81297	42.98452	-3.33734	-8.61078	7.54701	2.32249	7.84394	-7.05846	-7.58783	6.84941	-178.45047	-0.72127	0.16897	0.06766	0.02039	-0.00353	0.00087	0.00414
679			6.78000	-1.99648	7.88496	13.53768	0.00207	0.00316	0.00658	-0.00003	0.00342	-0.00100	102.10034	11.88441	-26.76629	-0.12417	-0.02608	0.04024	-0.02094	-0.00054	0.00324	32.74003	-10.96727	4.61460	0.00851	0.11829	0.03781	0.00117	-0.00643	0.00345	13.21593	42.18073	44.35949	-2.47336	-7.59895	7.22509	1.76137	6.84425	-6.97039	-7.57125	6.86219	-178.45245	-0.72212	0.17090	0.06808	0.02032	-0.00356	0.00002	0.00456
680			6.79000	-1.99806	7.28021	13.60247	0.00167	0.00295	0.00673	-0.00002	0.00281	-0.00091	102.01150	11.84418	-26.78265	-0.12506	-0.02595	0.04044	-0.01567	-0.00018	0.00258	32.66090	-10.97199	4.55694	0.00499	0.11882	0.03674	0.00049	-0.00437	0.00290	11.75455	37.22445	39.04538	-1.41222	-5.54384	5.68221	0.89544	4.79999	-5.69751	-7.55592	6.87315	-178.44763	-0.72115	0.17182	0.06846	0.01968	-0.00309	-0.00068	0.00531
681			6.80000	-2.00004	6.78703	13.65598	0.00154	0.00288	0.00682	-0.00001	0.00213	-0.00072	101.95197	11.81463	-26.78963	-0.12553	-0.02582	0.04048	-0.01105	-0.00000	0.00175	32.60885	-10.98073	4.51376	0.00225	0.11760	0.03519	0.00015	-0.00247	0.00223	9.16245	28.87720	30.10022	-0.71219	-3.90956	3.97223	0.21745	3.18133	-4.32078	-7.54167	6.88111	-178.43834	-0.72083	0.17177	0.06878	0.01911	-0.00225	-0.00111	0.00596
682			6.81000	-2.00296	6.43102	13.69471	0.00159	0.00292	0.00687	0.00000	0.00148	-0.00050	101.90845	11.79577	-26.79329	-0.12558	-0.02568	0.04045	-0.00903	-0.00009	0.00104	32.57117	-10.99086	4.48138	0.00165	0.11603	0.03407	0.00009	-0.00145	0.00174	6.36794	19.98641	20.52826	-0.63297	-3.38567	2.70669	-0.06019	2.69068	-3.42243	-7.52800	6.88563	-178.42717	-0.72004	0.17100	0.06983	0.01855	-0.00132	-0.00128	0.00644
683			6.82000	-2.00745	6.20347	13.71978	0.00172	0.00301	0.00688	0.00001	0.00092	-0.00031	101.86753	11.78647	-26.79967	-0.12538	-0.02557	0.04043	-0.00903	-0.00036	0.00048	32.53497	-11.00017	4.45559	0.00251	0.11481	0.03345	0.00015	-0.00107	0.00139	3.96982	12.24782	12.14251	-1.05513	-3.69255	1.84502	-0.04595	3.07497	-2.89252	-7.51481	6.88713	-178.41615	-0.71910	0.17232	0.07038	0.01753	-0.00053	-0.00125	0.00659
684			6.83000	-2.01389	6.07933	13.73438	0.00187	0.00311	0.00686	0.00002	0.00047	-0.00017	101.82202	11.78566	-26.81245	-0.12504	-0.02549	0.04041	-0.01016	-0.00074	0.00008	32.49334	-11.00743	4.43462	0.00375	0.11385	0.03307	0.00028	-0.00106	0.00112	2.19354	6.34459	5.70731	-1.75791	-4.42791	1.31455	0.13216	3.94091	-2.58868	-7.50256	6.88648	-178.40640	-0.72010	0.17434	0.07047	0.01571	0.00000	-0.00108	0.00651
685			6.84000	-2.02213	6.02907	13.74206	0.00200	0.00320	0.00683	0.00003	0.00015	-0.00008	101.76758	11.79096	-26.83334	-0.12470	-0.02546	0.04037	-0.01138	-0.00108	-0.00012	32.44214	-11.01200	4.41649	0.00618	0.11321	0.03320	0.00055	-0.00119	0.00094	1.01642	2.31697	1.32728	-2.45290	-5.10608	1.08234	0.34243	4.81161	-2.43440	-7.49190	6.88484	-178.39865	-0.71989	0.17456	0.07089	0.01305	0.00021	-0.00081	0.00609
686			6.85000	-2.03129	6.02567	13.74551	0.00209	0.00326	0.00677	0.00003	-0.00005	-0.00002	101.70766	11.79876	-26.86028	-0.12430	-0.02543	0.04026	-0.01111	-0.00122	-0.00010	32.38438	-11.01465	4.40013	0.01012	0.11280	0.03394	0.00093	-0.00110	0.00084	0.31117	-0.12362	-1.22674	-2.76866	-5.01645	0.98957	0.36802	4.97618	-2.24966	-7.48333	6.88342	-178.39351	-0.72040	0.17363	0.07169	0.00987	0.00014	-0.00045	0.00579
687			6.86000	-2.03987	6.04717	13.74678	0.00214	0.00329	0.00670	0.00003	-0.00015	0.00000	101.65403	11.80501	-26.88773	-0.12386	-0.02539	0.04004	-0.00870	-0.00108	0.00014	32.33118	-11.01780	4.38596	0.01345	0.11211	0.03455	0.00101	-0.00065	0.00083	-0.04147	-1.34322	-2.31180	-2.52596	-3.85011	1.00935	0.11733	4.07223	-2.00812	-7.47705	6.88300	-178.39162	-0.71951	0.17258	0.07223	0.00917	0.00067	-0.00036	0.00547
688			6.87000	-2.04654	6.07696	13.74734	0.00216	0.00330	0.00663	0.00002	-0.00016	0.00000	101.61697	11.80463	-26.91007	-0.12335	-0.02533	0.03972	-0.00488	-0.00071	0.00063	32.29284	-11.02373	4.37277	0.01500	0.11109	0.03467	0.00067	-0.00014	0.00093	-0.15303	-1.67615	-2.32157	-1.82124	-1.91310	1.24150	-0.27590	2.34392	-1.83111	-7.47314	6.88330	-178.39328	-0.71929	0.17049	0.07260	0.00275	0.00012	0.00039	0.00493
689			6.88000	-2.05031	6.10357	13.74798	0.00216	0.00330	0.00656	0.00001	-0.00012	0.00000	101.60142	11.79372	-26.92353	-0.12286	-0.02524	0.03938	-0.00050	-0.00020	0.00123	32.27475	-11.03299	4.35871	0.01497	0.11004	0.03441	0.00011	0.00019	0.00105	-0.12591	-1.40920	-1.65253	-0.85648	0.35665	1.61053	-0.62251	0.20341	-1.68008	-7.47191	6.88300	-178.39786	-0.71858	0.16977	0.07263	-0.00116	0.00059	0.00066	0.00433
690			6.89000	-2.05110	6.12022	13.74888	0.00216	0.00328	0.00651	-0.00000	-0.00006	-0.00001	101.60896	11.77147	-26.92657	-0.12243	-0.02513	0.03911	0.00377	0.00032	0.00179	32.27917	-11.04416	4.34363	0.01393	0.10919	0.03391	-0.00043	0.00029	0.00109	-0.04218	-0.79465	-0.69154	0.15605	2.58444	1.96449	-0.81574	-1.96756	-1.43416	-7.47369	6.88067	-178.40416	-0.71819	0.17035	0.07244	-0.00517	0.00130	0.00076	0.00384
691			6.90000	-2.04967	6.12456	13.74977	0.00216	0.00326	0.00649	-0.00001	0.00001	-0.00001	101.63751	11.73927	-26.91975	-0.12209	-0.02499	0.03894	0.00703	0.00075	0.00222	32.30472	-11.05523	4.32871	0.01198	0.10888	0.03336	-0.00074	0.00024	0.00099	0.04340	-0.05524	0.22880	1.00767	4.29548	2.25031	-0.83695	-3.67598	-1.06835	-7.47858	6.87588	-178.41107	-0.71810	0.16922	0.07284	-0.00887	0.00192	0.00078	0.00362
692			6.91000	-2.04744	6.11773	13.75033	0.00214	0.00324	0.00649	-0.00001	0.00006	-0.00001	101.67915	11.70045	-26.90570	-0.12185	-0.02484	0.03887	0.00831	0.00099	0.00241	32.34435	-11.06447	4.31569	0.00882	0.10928	0.03281	-0.00066	0.00018	0.00074	0.11266	0.59673	0.87224	1.50766	4.99238	2.41967	-0.71882	-4.37883	-0.58142	-7.48617	6.86938	-178.41818	-0.71740	0.16739	0.07369	-0.01171	0.00217	0.00080	0.00352
693			6.92000	-2.04567	6.10372	13.75055	0.00212	0.00322	0.00650	-0.00000	0.00008	-0.00001	101.72194	11.66057	-26.88878	-0.12174	-0.02469	0.03882	0.00748	0.00099	0.00223	32.38636	-11.07066	4.30757	0.00490	0.11031	0.03238	-0.00033	0.00032	0.00029	0.15352	0.93668	1.08231	1.56607	4.54613	2.32187	-0.52390	-3.89170	0.10939	-7.49557	6.86278	-178.42551	-0.71669	0.16439	0.07436	-0.01324	0.00193	0.00085	0.00309
694			6.93000	-2.04507	6.08904	13.75066	0.00207	0.00318	0.00651	-0.00000	0.00006	-0.00000	101.75612	11.62665	-26.87349	-0.12172	-0.02457	0.03877	0.00610	0.00080	0.00162	32.42079	-11.07289	4.30858	0.00176	0.11193	0.03247	-0.00009	0.00099	-0.00042	0.11260	0.72438	0.71116	1.34022	3.60845	1.62225	-0.40398	-2.84681	1.27297	-7.50557	6.85775	-178.43298	-0.71812	0.16169	0.07479	-0.01330	0.00134	0.00085	0.00244
695			6.94000	-2.04559	6.08329	13.75050	0.00199	0.00313	0.00652	0.00000	-0.00003	0.00001	101.78492	11.60619	-26.86138	-0.12177	-0.02452	0.03873	0.00708	0.00058	0.00049	32.45015	-11.07131	4.32578	0.00049	0.11412	0.03336	-0.00003	0.00274	-0.00155	-0.14218	-0.29443	-0.44562	1.23981	3.45286	-0.16686	-0.62658	-2.57141	3.35555	-7.51509	6.85504	-178.43977	-0.71975	0.15901	0.07517	-0.01196	0.00064	0.00071	0.00152
696			6.95000	-2.04671	6.09973	13.74856	0.00189	0.00306	0.00653	0.00001	-0.00019	0.00006	101.82764	11.60690	-26.84925	-0.12197	-0.02457	0.03873	0.01225	0.00048	-0.00111	32.49342	-11.06755	4.36940	0.00033	0.11607	0.03455	-0.00003	0.00584	-0.00316	-0.78684	-2.39827	-2.67245	1.59251	4.91982	-3.21156	-1.34132	-3.99614	6.51222	-7.52326	6.85456	-178.44435	-0.72102	0.15785	0.07532	-0.00935	0.00000	0.00038	0.00042
697			6.96000	-2.04771	6.15626	13.74205	0.00178	0.00298	0.00653	0.00001	-0.00045	0.00015	101.90587	11.63385	-26.83228	-0.12229	-0.02473	0.03862	0.01994	0.00048	-0.00284	32.57224	-11.06358	4.44746	-0.00041	0.11631	0.03512	0.00006	0.00937	-0.00487	-1.96250	-5.87043	-6.27750	2.26440	7.43058	-6.77848	-2.29755	-6.61164	10.02203	-7.52927	6.85579	-178.44553	-0.72218	0.15634	0.07541	-0.00548	-0.00084	0.00001	-0.00006
698			6.97000	-2.04792	6.27477	13.72750	0.00168	0.00289	0.00650	0.00000	-0.00081	0.00029	102.02257	11.68479	-26.80923	-0.12273	-0.02499	0.03834	0.02610	0.00049	-0.00414	32.69062	-11.05979	4.55643	-0.00166	0.11462	0.03497	0.00031	0.01173	-0.00603	-3.70521	-10.88237	-11.43953	2.79288	9.43979	-9.54822	-3.00959	-8.92061	12.60026	-7.53251	6.85853	-178.44347	-0.72629	0.15489	0.07550	-0.00156	-0.00106	-0.00033	0.00020
699			6.98000	-2.04663	6.47813	13.70186	0.00161	0.00282	0.00646	0.00000	-0.00124	0.00046	102.15945	11.75029	-26.78341	-0.12325	-0.02530	0.03797	0.02806	0.00045	-0.00470	32.83206	-11.05553	4.68136	-0.00206	0.11217	0.03475	0.00043	0.01221	-0.00637	-5.92989	-17.28711	-17.98857	2.90587	9.94109	-10.68577	-3.22757	-9.90391	13.45453	-7.53245	6.86287	-178.43947	-0.72754	0.15345	0.07613	0.00291	-0.00153	-0.00047	0.00096
700			6.99000	-2.04306	6.78359	13.66281	0.00165	0.00281	0.00641	0.00000	-0.00174	0.00065	102.29379	11.81915	-26.75848	-0.12374	-0.02562	0.03757	0.02622	0.00038	-0.00460	32.97531	-11.05080	4.80509	-0.00108	0.11003	0.03487	0.00022	0.01128	-0.00604	-8.37803	-24.34771	-25.14354	2.70640	9.10589	-10.34354	-3.04604	-9.64738	12.74794	-7.52895	6.86894	-178.43491	-0.72902	0.15281	0.07649	0.00695	-0.00200	-0.00047	0.00155
701			7.00000	-2.03636	7.19212	13.61012	0.00186	0.00290	0.00635	-0.00000	-0.00224	0.00081	102.41193	11.88373	-26.73597	-0.12400	-0.02587	0.03712	0.02236	0.00033	-0.00412	33.10680	-11.04617	4.91609	0.00104	0.10838	0.03529	-0.00019	0.00968	-0.00530	-10.48381	-30.44675	-31.23627	2.40104	7.62164	-9.15351	-2.67963	-8.71873	11.11202	-7.52261	6.87680	-178.43042	-0.72928	0.15264	0.07681	0.00967	-0.00245	-0.00047	0.00186
702			7.01000	-2.02636	7.67354	13.54770	0.00224	0.00307	0.00626	-0.00001	-0.00259	0.00087	102.50914	11.94016	-26.71601	-0.12386	-0.02603	0.03667	0.01777	0.00030	-0.00345	33.22074	-11.04259	5.00888	0.00412	0.10686	0.03577	-0.00063	0.00782	-0.00431	-11.48270	-33.42139	-34.07272	2.06313	5.96131	-7.56113	-2.25992	-7.50071	9.01178	-7.51489	6.88623	-178.42549	-0.72918	0.14874	0.07775	0.01218	-0.00232	-0.00063	0.00201
703			7.02000	-2.01400	8.16590	13.48395	0.00257	0.00322	0.00620	-0.00002	-0.00263	0.00083	102.58395	11.98598	-26.69902	-0.12364	-0.02614	0.03646	0.01282	0.00026	-0.00264	33.31424	-11.04079	5.08051	0.00715	0.10571	0.03611	-0.00087	0.00582	-0.00311	-11.04219	-32.41654	-32.86708	1.65130	4.23241	-5.67723	-1.79871	-6.03965	6.59003	-7.50724	6.89676	-178.41972	-0.72721	0.14884	0.07815	0.01000	-0.00297	-0.00060	0.00201
704			7.03000	-2.00158	8.61526	13.42686	0.00262	0.00326	0.00623	-0.00001	-0.00241	0.00073	102.63422	12.01865	-26.68605	-0.12370	-0.02627	0.03675	0.00755	0.00020	-0.00172	33.38337	-11.04118	5.12822	0.00863	0.10558	0.03616	-0.00073	0.00372	-0.00176	-9.75226	-29.36400	-29.74004	1.12035	2.41692	-3.53617	-1.28141	-4.28782	3.92164	-7.50055	6.90773	-178.41362	-0.72629	0.15121	0.07839	0.01207	-0.00249	-0.00101	0.00210
705			7.04000	-1.99183	9.01791	13.37894	0.00246	0.00322	0.00633	-0.00000	-0.00221	0.00064	102.65817	12.03642	-26.67842	-0.12399	-0.02638	0.03737	0.00229	0.00008	-0.00075	33.42476	-11.04379	5.15056	0.00844	0.10647	0.03597	-0.00038	0.00161	-0.00044	-8.55672	-27.17150	-27.74833	0.47069	0.62443	-1.36223	-0.73283	-2.36410	1.28134	-7.49490	6.91872	-178.40862	-0.72634	0.15128	0.07892	0.00713	-0.00299	-0.00032	0.00248
706			7.05000	-1.98683	9.40578	13.33815	0.00235	0.00321	0.00643	0.00002	-0.00218	0.00058	102.65723	12.04020	-26.67729	-0.12419	-0.02643	0.03802	-0.00217	-0.00010	0.00010	33.43860	-11.04799	5.14987	0.00753	0.10798	0.03573	-0.00006	-0.00022	0.00059	-7.82021	-26.72438	-27.75246	-0.25124	-0.90735	0.42956	-0.20854	-0.55586	-0.86149	-7.49022	6.92958	-178.40599	-0.72562	0.14985	0.07956	0.00545	-0.00285	0.00006	0.00242
707			7.06000	-1.98751	9.80050	13.30245	0.00244	0.00330	0.00647	0.00004	-0.00223	0.00052	102.63711	12.03444	-26.68326	-0.12408	-0.02642	0.03841	-0.00505	-0.00034	0.00059	33.43023	-11.05224	5.13323	0.00694	0.10956	0.03567	0.00014	-0.00145	0.00110	-7.15002	-26.32891	-27.86932	-0.95556	-1.95299	1.42399	0.22217	0.85118	-2.04752	-7.48654	6.94040	-178.40659	-0.72581	0.14856	0.08032	0.00353	-0.00270	0.00047	0.00224
708			7.07000	-1.99362	10.18291	13.27274	0.00278	0.00351	0.00639	0.00006	-0.00209	0.00040	102.60667	12.02633	-26.69587	-0.12364	-0.02636	0.03828	-0.00608	-0.00061	0.00059	33.40844	-11.05472	5.11145	0.00740	0.11039	0.03591	0.00026	-0.00189	0.00101	-5.76702	-22.96940	-24.81621	-1.54032	-2.45032	1.45316	0.52243	1.71969	-2.09852	-7.48417	6.95109	-178.40996	-0.72586	0.14885	0.08116	0.00143	-0.00253	0.00079	0.00246
709			7.08000	-2.00380	10.48444	13.25385	0.00324	0.00375	0.00625	0.00007	-0.00141	0.00019	102.57439	12.02309	-26.71375	-0.12297	-0.02629	0.03777	-0.00590	-0.00087	0.00023	33.38246	-11.05363	5.09485	0.00869	0.11004	0.03627	0.00036	-0.00176	0.00050	-3.03261	-14.23868	-15.95198	-1.96420	-2.60125	0.81802	0.73578	2.18042	-1.36018	-7.48323	6.96118	-178.41521	-0.72365	0.14810	0.08182	-0.00039	-0.00224	0.00098	0.00248
710			7.09000	-2.01582	10.61360	13.25247	0.00355	0.00391	0.00613	0.00006	-0.00008	-0.00010	102.54348	12.02770	-26.73541	-0.12232	-0.02625	0.03742	-0.00593	-0.00107	-0.00011	33.35623	-11.04817	5.08768	0.01018	0.10916	0.03653	0.00049	-0.00167	-0.00001	0.99753	-0.36957	-1.48608	-2.26322	-2.83735	0.24918	0.97160	2.62952	-0.63385	-7.48341	6.97004	-178.42145	-0.71975	0.14903	0.08208	-0.00089	-0.00214	0.00128	0.00236
711			7.10000	-2.02779	10.50817	13.27293	0.00356	0.00393	0.00610	0.00003	0.00154	-0.00041	102.50924	12.03659	-26.75975	-0.12191	-0.02624	0.03748	-0.00729	-0.00117	-0.00013	33.32589	-11.03879	5.08532	0.01108	0.10870	0.03666	0.00068	-0.00209	-0.00014	5.58189	15.71555	15.47020	-2.47028	-3.46825	0.40283	1.28446	3.38048	-0.62342	-7.48421	6.97719	-178.42876	-0.71508	0.15106	0.08167	-0.00239	-0.00136	0.00128	0.00223
712			7.11000	-2.03844	10.16303	13.31552	0.00337	0.00382	0.00614	0.00000	0.00297	-0.00072	102.46451	12.04249	-26.78554	-0.12181	-0.02626	0.03780	-0.00934	-0.00112	0.00017	33.28469	-11.02740	5.07898	0.01177	0.10959	0.03710	0.00090	-0.00279	0.00011	9.88991	30.69992	31.36794	-2.47725	-4.22323	1.16368	1.54615	4.19701	-1.22401	-7.48521	6.98261	-178.43810	-0.71303	0.15280	0.08087	-0.00274	-0.00091	0.00162	0.00228
713			7.12000	-2.04728	9.61424	13.37755	0.00306	0.00363	0.00623	-0.00002	0.00391	-0.00098	102.41096	12.04221	-26.80954	-0.12200	-0.02626	0.03836	-0.00976	-0.00088	0.00032	33.23425	-11.01628	5.06603	0.01219	0.11221	0.03791	0.00096	-0.00285	0.00027	13.31569	42.35735	43.80128	-2.03514	-4.28537	1.55496	1.47224	4.28320	-1.46352	-7.48592	6.98694	-178.45085	-0.71214	0.15449	0.07977	-0.00270	-0.00066	0.00213	0.00226
714			7.13000	-2.05410	8.92311	13.45373	0.00261	0.00339	0.00640	-0.00002	0.00423	-0.00119	102.36443	12.04140	-26.82607	-0.12284	-0.02638	0.03908	-0.00664	-0.00063	-0.00005	33.18999	-11.00757	5.05568	0.01141	0.11572	0.03864	0.00059	-0.00134	-0.00017	15.65224	49.04029	50.80244	-1.34285	-3.03429	0.67688	0.85443	2.92007	-0.38255	-7.48591	6.99149	-178.46803	-0.71156	0.15670	0.07991	-0.00232	-0.00082	0.00281	0.00250
715			7.14000	-2.05870	8.17792	13.53512	0.00209	0.00313	0.00660	-0.00003	0.00394	-0.00119	102.34760	12.05068	-26.82895	-0.12380	-0.02654	0.03990	0.00121	0.00007	-0.00135	33.17398	-11.00243	5.06290	0.00915	0.11872	0.03885	-0.00004	0.00190	-0.00131	15.30692	49.18520	51.30706	0.62345	-0.10557	-1.91623	-0.27403	0.04860	2.13748	-7.48485	6.99816	-178.49033	-0.71070	0.15729	0.07932	-0.00423	-0.00257	0.00395	0.00285
716			7.15000	-2.06123	7.47744	13.61087	0.00169	0.00294	0.00678	-0.00002	0.00327	-0.00108	102.37807	12.07847	-26.81449	-0.12431	-0.02667	0.04068	0.01077	0.00062	-0.00282	33.20350	-11.00176	5.09887	0.00701	0.11926	0.03826	-0.00053	0.00574	-0.00261	13.46014	43.54981	45.45770	2.31257	3.43834	-5.00323	-1.59750	-3.59727	5.12738	-7.48252	7.00877	-178.51767	-0.70856	0.15882	0.07868	-0.00091	-0.00250	0.00428	0.00320
717			7.16000	-2.06253	6.89769	13.67213	0.00148	0.00285	0.00690	-0.00001	0.00248	-0.00084	102.45611	12.12253	-26.78477	-0.12453	-0.02683	0.04117	0.01757	0.00098	-0.00352	33.27958	-11.00576	5.16025	0.00535	0.11610	0.03651	-0.00068	0.00691	-0.00291	10.38707	34.09860	35.50167	3.30016	6.11731	-6.74193	-2.15063	-6.35040	6.35873	-7.47902	7.02418	-178.55016	-0.70817	0.16162	0.07787	-0.00446	-0.00334	0.00548	0.00332
718			7.17000	-2.06362	6.47664	13.71480	0.00143	0.00284	0.00699	-0.00001	0.00167	-0.00055	102.55305	12.16522	-26.75111	-0.12456	-0.02697	0.04152	0.01673	0.00093	-0.00256	33.37498	-11.01286	5.22183	0.00389	0.11134	0.03413	-0.00050	0.00582	-0.00192	6.86199	23.08183	23.86905	2.84401	6.19807	-5.38811	-2.19220	-6.63906	4.97056	-7.47466	7.04379	-178.58856	-0.70518	0.16849	0.07644	-0.00055	-0.00455	0.00583	0.00339
719			7.18000	-2.06496	6.22284	13.73880	0.00144	0.00288	0.00706	-0.00000	0.00086	-0.00027	102.62154	12.18298	-26.72983	-0.12463	-0.02706	0.04185	0.00748	0.00043	-0.00014	33.44378	-11.02046	5.24856	0.00333	0.10892	0.03278	-0.00022	0.00103	0.00022	3.38167	11.88895	12.11845	0.95334	3.23684	-1.13965	-0.82185	-3.73937	0.33303	-7.46969	7.06624	-178.63347	-0.70120	0.17518	0.07508	-0.00080	-0.00511	0.00660	0.00380
720			7.19000	-2.06628	6.13181	13.74584	0.00146	0.00292	0.00710	0.00000	0.00006	0.00001	102.62583	12.16503	-26.73228	-0.12491	-0.02711	0.04218	-0.00624	-0.00035	0.00253	33.45061	-11.02612	5.22143	0.00335	0.11020	0.03290	0.00011	-0.00467	0.00251	0.07382	0.96024	0.75859	-1.58272	-1.59755	3.94039	1.01510	1.13089	-5.11961	-7.46411	7.09005	-178.68488	-0.70147	0.18063	0.07372	-0.00111	-0.00522	0.00726	0.00437
721			7.20000	-2.06703	6.19849	13.73707	0.00145	0.00294	0.00711	0.00001	-0.00074	0.00027	102.55797	12.11900	-26.75983	-0.12541	-0.02708	0.04236	-0.01967	-0.00116	0.00437	33.38675	-11.02808	5.14701	0.00283	0.11313	0.03347	0.00038	-0.00952	0.00421	-3.13722	-9.79067	-10.32099	-3.91829	-6.65747	7.87626	2.67390	6.31548	-9.33418	-7.45811	7.11372	-178.74188	-0.70187	0.18640	0.07274	-0.00164	-0.00491	0.00773	0.00527
722			7.21000	-2.06672	6.42130	13.71294	0.00145	0.00295	0.00709	0.00001	-0.00154	0.00052	102.43029	12.06033	-26.80752	-0.12603	-0.02698	0.04240	-0.02976	-0.00185	0.00509	33.26331	-11.02488	5.04467	0.00226	0.11580	0.03395	0.00048	-0.01265	0.00501	-6.29838	-20.45634	-21.27494	-5.63055	-10.70546	9.97123	3.86792	10.55441	-11.57803	-7.45221	7.13577	-178.80261	-0.70035	0.19281	0.07148	-0.00243	-0.00418	0.00784	0.00649
723			7.22000	-2.06535	6.79876	13.67386	0.00151	0.00300	0.00707	0.00001	-0.00233	0.00076	102.26472	12.00147	-26.86844	-0.12648	-0.02682	0.04237	-0.03484	-0.00228	0.00500	33.10111	-11.01604	4.93300	0.00349	0.11771	0.03463	0.00090	-0.01392	0.00507	-9.28482	-30.61552	-31.76013	-6.54768	-12.92853	10.41433	4.49395	13.00170	-12.03009	-7.44690	7.15465	-178.86423	-0.69920	0.19999	0.07018	-0.00303	-0.00309	0.00754	0.00755
724			7.23000	-2.06363	7.31827	13.62127	0.00172	0.00313	0.00700	0.00002	-0.00309	0.00095	102.08833	11.94888	-26.93420	-0.12652	-0.02662	0.04222	-0.03436	-0.00235	0.00447	32.92654	-11.00300	4.82594	0.00678	0.11890	0.03567	0.00176	-0.01346	0.00469	-11.69664	-38.85532	-40.38799	-6.56190	-12.96255	9.66528	4.49103	13.26924	-11.14480	-7.44213	7.16930	-178.92339	-0.70096	0.20484	0.06942	-0.00276	-0.00182	0.00690	0.00836
725			7.24000	-2.06249	7.93806	13.55912	0.00211	0.00333	0.00688	0.00003	-0.00366	0.00102	101.92719	11.90408	-26.99559	-0.12595	-0.02638	0.04194	-0.02938	-0.00206	0.00381	32.76504	-10.98905	4.73238	0.01033	0.11925	0.03654	0.00235	-0.01170	0.00403	-12.89771	-42.95656	-44.86787	-5.74846	-11.14165	8.27793	3.95914	11.66338	-9.47901	-7.43737	7.17952	-178.97667	-0.70397	0.20695	0.06961	-0.00127	-0.00068	0.00595	0.00881
726			7.25000	-2.06291	8.58077	13.49476	0.00250	0.00354	0.00675	0.00005	-0.00378	0.00098	101.79803	11.86549	-27.04553	-0.12506	-0.02617	0.04179	-0.02217	-0.00152	0.00321	32.63326	-10.97688	4.65577	0.01222	0.11929	0.03682	0.00216	-0.00941	0.00322	-12.52713	-41.60212	-43.84689	-4.39362	-8.31443	6.71212	3.18593	9.01433	-7.50293	-7.43202	7.18573	-179.02077	-0.70474	0.21038	0.06957	0.00121	0.00011	0.00463	0.00880
727			7.26000	-2.06620	9.16631	13.43530	0.00271	0.00370	0.00666	0.00007	-0.00342	0.00086	101.70663	11.83162	-27.08037	-0.12421	-0.02601	0.04190	-0.01486	-0.00090	0.00265	32.53704	-10.96692	4.59681	0.01175	0.11952	0.03647	0.00144	-0.00723	0.00231	-10.90998	-35.79426	-38.39115	-2.85675	-5.37629	5.19447	2.47018	6.20704	-5.45441	-7.42586	7.18878	-179.05295	-0.70802	0.21387	0.06906	0.00402	0.00050	0.00307	0.00879
728			7.27000	-2.07377	9.64708	13.38467	0.00286	0.00383	0.00661	0.00009	-0.00273	0.00068	101.64975	11.80249	-27.10012	-0.12352	-0.02589	0.04206	-0.00914	-0.00033	0.00212	32.47391	-10.95749	4.55545	0.01061	0.11955	0.03592	0.00084	-0.00548	0.00141	-8.54128	-27.09987	-30.04960	-1.44292	-3.08154	3.90692	1.99443	3.98966	-3.54766	-7.41910	7.18966	-179.07201	-0.71188	0.21450	0.06874	0.00650	0.00055	0.00151	0.00866
729			7.28000	-2.08567	9.98789	13.34501	0.00316	0.00401	0.00653	0.00010	-0.00167	0.00046	101.61639	11.77810	-27.10711	-0.12277	-0.02573	0.04185	-0.00583	0.00012	0.00169	32.43360	-10.94666	4.52953	0.01143	0.11860	0.03571	0.00062	-0.00430	0.00068	-5.36419	-15.17913	-18.26700	-0.30582	-1.77989	3.08802	1.77096	2.74313	-2.08935	-7.41221	7.18913	-179.07849	-0.71484	0.21427	0.06921	0.00832	0.00044	0.00016	0.00841
730			7.29000	-2.10029	10.12848	13.32060	0.00352	0.00419	0.00644	0.00011	-0.00004	0.00015	101.59450	11.75620	-27.10429	-0.12198	-0.02550	0.04129	-0.00443	0.00047	0.00152	32.40433	-10.93402	4.51408	0.01469	0.11681	0.03603	0.00063	-0.00364	0.00027	-1.01497	1.03891	-1.73586	0.52595	-1.19423	2.86013	1.67012	2.23682	-1.29563	-7.40540	7.18765	-179.07492	-0.71798	0.21562	0.07011	0.00967	0.00030	-0.00083	0.00846
731			7.30000	-2.11548	9.99945	13.31772	0.00363	0.00422	0.00642	0.00008	0.00201	-0.00022	101.57736	11.73258	-27.09452	-0.12137	-0.02519	0.04074	-0.00395	0.00071	0.00169	32.37910	-10.92110	4.50270	0.01771	0.11506	0.03639	0.00071	-0.00335	0.00026	4.27791	20.08851	18.11474	1.00710	-0.86585	3.16108	1.56003	2.06626	-1.21064	-7.39845	7.18581	-179.06509	-0.72166	0.21767	0.07113	0.01087	0.00004	-0.00134	0.00852
732			7.31000	-2.12942	9.58172	13.34054	0.00325	0.00399	0.00651	0.00004	0.00365	-0.00061	101.56178	11.70305	-27.08175	-0.12120	-0.02488	0.04058	-0.00392	0.00078	0.00214	32.35387	-10.91012	4.48896	0.01768	0.11443	0.03633	0.00073	-0.00333	0.00058	9.32743	37.12709	36.22892	1.03913	-0.63244	3.78735	1.39738	2.08992	-1.71214	-7.39085	7.18467	-179.05331	-0.72530	0.21793	0.07197	0.01219	-0.00043	-0.00137	0.00853
733			7.32000	-2.14091	8.94760	13.38636	0.00247	0.00355	0.00668	0.00001	0.00414	-0.00089	101.54504	11.66607	-27.07101	-0.12148	-0.02459	0.04073	-0.00406	0.00064	0.00262	32.32526	-10.90276	4.46865	0.01453	0.11514	0.03597	0.00067	-0.00334	0.00104	12.57626	46.58661	46.70907	0.59689	-0.48896	4.34878	1.16885	2.25831	-2.43903	-7.38196	7.18526	-179.04306	-0.72854	0.21778	0.07243	0.01381	-0.00111	-0.00107	0.00826
734			7.33000	-2.14915	8.24255	13.44527	0.00162	0.00307	0.00683	-0.00001	0.00354	-0.00099	101.52649	11.62476	-27.06700	-0.12186	-0.02434	0.04085	-0.00369	0.00031	0.00280	32.29251	-10.89972	4.44232	0.00974	0.11659	0.03553	0.00047	-0.00300	0.00132	13.08092	45.72566	46.60361	-0.19244	-0.29139	4.34069	0.83971	2.34701	-2.84971	-7.37135	7.18827	-179.03566	-0.73436	0.21767	0.07294	0.01566	-0.00194	-0.00075	0.00762
735			7.34000	-2.15340	7.62099	13.50435	0.00101	0.00270	0.00689	-0.00001	0.00247	-0.00087	101.51003	11.58621	-27.07243	-0.12198	-0.02419	0.04092	-0.00222	-0.00012	0.00245	32.26014	-10.90069	4.41583	0.00540	0.11829	0.03526	0.00023	-0.00193	0.00121	10.93460	35.91902	37.21305	-1.05089	0.13661	3.44382	0.37112	2.08798	-2.47173	-7.35917	7.19389	-179.02989	-0.73832	0.21624	0.07382	0.01724	-0.00275	-0.00070	0.00689
736			7.35000	-2.15360	7.19058	13.55150	0.00072	0.00249	0.00686	-0.00001	0.00134	-0.00057	101.50170	11.55849	-27.08651	-0.12170	-0.02412	0.04092	0.00009	-0.00050	0.00165	32.23567	-10.90482	4.39838	0.00292	0.11941	0.03517	0.00008	-0.00011	0.00067	6.91215	20.88422	22.23131	-1.67977	0.72705	1.84593	-0.22834	1.43856	-1.26790	-7.34618	7.20133	-179.02293	-0.74091	0.21499	0.07426	0.01803	-0.00334	-0.00099	0.00617
737			7.36000	-2.15044	6.99985	13.57773	0.00070	0.00244	0.00675	-0.00001	0.00030	-0.00019	101.50417	11.54575	-27.10575	-0.12114	-0.02410	0.04065	0.00209	-0.00076	0.00070	32.22466	-10.91149	4.39640	0.00262	0.11909	0.03518	0.00003	0.00198	-0.00002	1.99589	4.28722	5.42882	-1.96642	1.14531	0.18341	-0.86485	0.68074	0.23972	-7.33350	7.20956	-179.01225	-0.74712	0.21654	0.07498	0.01768	-0.00366	-0.00155	0.00549
738			7.37000	-2.14431	7.04978	13.57906	0.00088	0.00251	0.00660	-0.00001	-0.00066	0.00018	101.51347	11.54639	-27.12664	-0.12043	-0.02407	0.04003	0.00278	-0.00087	-0.00006	32.22570	-10.92060	4.40925	0.00417	0.11744	0.03534	-0.00000	0.00363	-0.00056	-2.82873	-11.01779	-10.09114	-1.99039	1.08502	-0.96737	-1.39251	0.19240	1.40889	-7.32234	7.21753	-178.99683	-0.74967	0.21710	0.07576	0.01576	-0.00363	-0.00211	0.00508
739			7.38000	-2.13458	7.30300	13.55724	0.00130	0.00270	0.00642	-0.00002	-0.00149	0.00047	101.52235	11.55572	-27.14698	-0.11956	-0.02404	0.03926	0.00190	-0.00086	-0.00049	32.23261	-10.93184	4.43121	0.00712	0.11510	0.03556	-0.00003	0.00447	-0.00081	-6.64016	-22.41950	-21.55352	-1.81972	0.48773	-1.40032	-1.70349	0.10628	1.94421	-7.31373	7.22448	-178.97786	-0.75159	0.21707	0.07692	0.01236	-0.00327	-0.00247	0.00493
740			7.39000	-2.12100	7.68275	13.51841	0.00191	0.00298	0.00621	-0.00003	-0.00202	0.00061	101.52406	11.56862	-27.16456	-0.11858	-0.02403	0.03847	-0.00023	-0.00071	-0.00062	32.23934	-10.94442	4.45577	0.01062	0.11263	0.03574	-0.00000	0.00449	-0.00078	-8.66733	-27.46022	-26.55208	-1.44338	-0.51783	-1.17008	-1.76014	0.31910	1.89433	-7.30839	7.22996	-178.95787	-0.75437	0.21735	0.07809	0.00789	-0.00271	-0.00250	0.00512
741			7.40000	-2.10468	8.08157	13.47182	0.00245	0.00323	0.00605	-0.00004	-0.00203	0.00062	101.51414	11.58057	-27.17702	-0.11786	-0.02402	0.03783	-0.00295	-0.00046	-0.00055	32.24194	-10.95703	4.47767	0.01316	0.11065	0.03572	0.00008	0.00393	-0.00060	-8.68255	-25.52036	-24.61318	-0.89229	-1.69454	-0.50922	-1.60097	0.64300	1.49504	-7.30660	7.23396	-178.93933	-0.75445	0.21677	0.07869	0.00297	-0.00211	-0.00225	0.00558
742			7.41000	-2.08792	8.40681	13.42624	0.00267	0.00334	0.00599	-0.00004	-0.00158	0.00055	101.49171	11.58923	-27.18295	-0.11785	-0.02403	0.03749	-0.00546	-0.00018	-0.00044	32.23955	-10.96849	4.49461	0.01353	0.10967	0.03544	0.00016	0.00323	-0.00043	-7.33329	-19.20476	-18.44501	-0.28551	-2.75027	0.18952	-1.34487	0.88369	1.08320	-7.30819	7.23684	-178.92366	-0.75168	0.21629	0.07918	-0.00170	-0.00163	-0.00185	0.00582
743			7.42000	-2.07299	8.62710	13.38637	0.00261	0.00331	0.00602	-0.00003	-0.00102	0.00045	101.45990	11.59545	-27.18265	-0.11858	-0.02408	0.03733	-0.00716	0.00007	-0.00048	32.23439	-10.97814	4.50793	0.01237	0.10969	0.03519	0.00016	0.00278	-0.00041	-5.67549	-12.41617	-11.97689	0.29795	-3.48583	0.53271	-1.12981	0.92444	0.98337	-7.31270	7.23911	-178.91147	-0.75069	0.21596	0.07965	-0.00543	-0.00133	-0.00137	0.00558
744			7.43000	-2.06151	8.76224	13.35219	0.00246	0.00321	0.00605	-0.00002	-0.00061	0.00038	101.42384	11.60292	-27.17652	-0.11975	-0.02418	0.03713	-0.00785	0.00029	-0.00080	32.23018	-10.98590	4.52201	0.01093	0.11018	0.03518	0.00010	0.00287	-0.00066	-4.40248	-7.42604	-7.44110	0.90342	-3.89746	0.28085	-1.04631	0.77442	1.39727	-7.31908	7.24131	-178.90298	-0.75201	0.21652	0.08048	-0.00740	-0.00134	-0.00084	0.00509
745			7.44000	-2.05398	8.84569	13.32162	0.00232	0.00312	0.00610	-0.00001	-0.00039	0.00034	101.38855	11.61698	-27.16405	-0.12113	-0.02430	0.03683	-0.00751	0.00047	-0.00149	32.23046	-10.99194	4.54258	0.00989	0.11083	0.03547	0.00002	0.00364	-0.00122	-3.63063	-4.65130	-5.10706	1.57368	-4.03955	-0.69207	-1.14412	0.49103	2.42352	-7.32560	7.24461	-178.89861	-0.75529	0.21791	0.08100	-0.00725	-0.00176	-0.00025	0.00451
746			7.45000	-2.04973	8.90717	13.29366	0.00222	0.00307	0.00616	0.00000	-0.00033	0.00031	101.35915	11.64407	-27.14483	-0.12251	-0.02445	0.03663	-0.00609	0.00061	-0.00254	32.23857	-10.99668	4.57639	0.00937	0.11153	0.03585	-0.00008	0.00512	-0.00210	-3.20065	-3.78739	-4.52365	2.25778	-3.90155	-2.37445	-1.43576	0.10641	4.04498	-7.33068	7.25006	-178.89822	-0.75905	0.21950	0.08100	-0.00543	-0.00248	0.00032	0.00413
747			7.46000	-2.04775	8.96924	13.26852	0.00219	0.00307	0.00624	0.00001	-0.00036	0.00029	101.34056	11.68922	-27.11938	-0.12383	-0.02471	0.03677	-0.00384	0.00071	-0.00378	32.25732	-11.00061	4.62897	0.00948	0.11208	0.03612	-0.00021	0.00704	-0.00316	-2.99809	-4.21091	-5.11286	2.90986	-3.51215	-4.45258	-1.84996	-0.36016	6.01514	-7.33343	7.25804	-178.90146	-0.76409	0.22052	0.08194	-0.00288	-0.00323	0.00081	0.00428
748			7.47000	-2.04779	9.04446	13.24545	0.00224	0.00312	0.00633	0.00002	-0.00044	0.00028	101.33511	11.75314	-27.08806	-0.12495	-0.02501	0.03711	-0.00145	0.00080	-0.00490	32.28798	-11.00394	4.70195	0.00996	0.11187	0.03610	-0.00035	0.00873	-0.00412	-2.92538	-5.03505	-6.11236	3.45551	-3.00161	-6.32037	-2.22291	-0.83827	7.81471	-7.33383	7.26815	-178.90746	-0.76881	0.22136	0.08300	-0.00425	-0.00409	0.00135	0.00473
749			7.48000	-2.04991	9.13194	13.22376	0.00238	0.00322	0.00641	0.00002	-0.00047	0.00025	101.34090	11.83029	-27.05254	-0.12579	-0.02526	0.03723	0.00044	0.00080	-0.00547	32.32833	-11.00644	4.79015	0.01046	0.11038	0.03571	-0.00046	0.00944	-0.00460	-2.65767	-5.20081	-6.37661	3.64510	-2.46987	-7.40508	-2.37414	-1.20214	8.82063	-7.33219	7.27993	-178.91582	-0.77146	0.22252	0.08321	0.00154	-0.00426	0.00158	0.00519
750			7.49000	-2.05335	9.21259	13.20621	0.00258	0.00335	0.00646	0.00002	-0.00036	0.00016	101.35352	11.91114	-27.01795	-0.12620	-0.02538	0.03705	0.00182	0.00061	-0.00538	32.37281	-11.00779	4.88248	0.01124	0.10848	0.03545	-0.00054	0.00905	-0.00456	-1.73619	-3.79787	-4.73453	3.21465	-1.87634	-7.61432	-2.27276	-1.42591	8.79130	-7.32914	7.29269	-178.92638	-0.77099	0.22283	0.08327	-0.00161	-0.00422	0.00202	0.00565
751			7.50000	-2.05644	9.25535	13.19896	0.00267	0.00341	0.00652	0.00001	-0.00010	0.00001	101.37010	11.98799	-26.99130	-0.12635	-0.02548	0.03697	0.00296	0.00022	-0.00483	32.41708	-11.00832	4.96896	0.01206	0.10719	0.03543	-0.00058	0.00796	-0.00409	-0.13001	-1.03850	-1.32165	2.15875	-1.18113	-7.21496	-2.01551	-1.57096	7.92878	-7.32550	7.30540	-178.93878	-0.77262	0.22281	0.08415	0.00258	-0.00410	0.00208	0.00604
752			7.51000	-2.05796	9.24599	13.20617	0.00256	0.00338	0.00660	-0.00001	0.00014	-0.00016	101.38870	12.05603	-26.97797	-0.12633	-0.02563	0.03741	0.00324	-0.00031	-0.00384	32.45826	-11.00869	5.04275	0.01220	0.10610	0.03500	-0.00051	0.00611	-0.00310	1.51169	1.34377	1.86324	0.65239	-0.62069	-6.02786	-1.59252	-1.51093	6.13698	-7.32207	7.31722	-178.95197	-0.77396	0.22514	0.08427	0.00207	-0.00373	0.00203	0.00630
753			7.52000	-2.05789	9.20722	13.22577	0.00235	0.00329	0.00668	-0.00002	0.00019	-0.00027	101.40153	12.10589	-26.98135	-0.12617	-0.02585	0.03835	0.00123	-0.00083	-0.00203	32.48894	-11.00957	5.09230	0.01194	0.10511	0.03407	-0.00029	0.00302	-0.00138	2.43723	1.71435	2.78986	-1.11464	-0.62400	-3.35625	-0.86752	-0.96368	2.89788	-7.31923	7.32774	-178.96393	-0.77333	0.22639	0.08380	0.00189	-0.00336	0.00165	0.00662
754			7.53000	-2.05757	9.17782	13.25104	0.00221	0.00324	0.00674	-0.00001	0.00007	-0.00029	101.39468	12.12272	-27.00271	-0.12589	-0.02606	0.03955	-0.00328	-0.00122	0.00063	32.49720	-11.01149	5.10081	0.01250	0.10584	0.03363	0.00007	-0.00115	0.00084	2.41236	0.17616	1.29470	-2.82312	-1.31188	0.77942	0.14441	0.10374	-1.58047	-7.31667	7.33695	-178.97235	-0.77382	0.22636	0.08388	0.00276	-0.00303	0.00098	0.00679
755			7.54000	-2.05898	9.18179	13.27455	0.00220	0.00325	0.00676	-0.00000	-0.00012	-0.00023	101.35959	12.09855	-27.03897	-0.12549	-0.02617	0.04061	-0.00834	-0.00139	0.00338	32.47638	-11.01438	5.06097	0.01391	0.10900	0.03421	0.00051	-0.00538	0.00297	1.72335	-1.87872	-1.25590	-4.02537	-2.23647	5.02554	1.16487	1.25781	-5.84668	-7.31369	7.34467	-178.97528	-0.77573	0.22735	0.08517	0.00487	-0.00270	0.00009	0.00667
756			7.55000	-2.06385	9.21848	13.29128	0.00231	0.00333	0.00673	0.00002	-0.00023	-0.00013	101.30178	12.04115	-27.08280	-0.12495	-0.02609	0.04114	-0.01150	-0.00131	0.00516	32.43284	-11.01707	4.98446	0.01531	0.11311	0.03538	0.00085	-0.00836	0.00433	0.89472	-2.81649	-3.00292	-4.40994	-2.80197	7.77441	1.88028	1.96851	-8.35594	-7.30955	7.35060	-178.97179	-0.77806	0.22854	0.08630	0.00811	-0.00231	-0.00093	0.00612
757			7.56000	-2.07226	9.26173	13.29988	0.00249	0.00343	0.00665	0.00004	-0.00015	-0.00006	101.23604	11.96889	-27.12543	-0.12433	-0.02586	0.04104	-0.01182	-0.00105	0.00552	32.38073	-11.01806	4.89415	0.01604	0.11617	0.03643	0.00093	-0.00930	0.00460	0.46322	-1.39381	-2.31074	-3.98573	-2.74408	8.42853	2.14167	2.04310	-8.70337	-7.30351	7.35459	-178.96149	-0.78073	0.23020	0.08688	0.00883	-0.00331	-0.00166	0.00522
758			7.57000	-2.08226	9.26939	13.30301	0.00258	0.00347	0.00658	0.00004	0.00014	-0.00003	101.17683	11.89900	-27.16006	-0.12375	-0.02555	0.04065	-0.00993	-0.00068	0.00488	32.33305	-11.01717	4.80979	0.01568	0.11745	0.03694	0.00076	-0.00852	0.00409	0.61621	2.21473	0.94607	-3.03143	-2.15935	7.54207	1.99788	1.65148	-7.65579	-7.29493	7.35699	-178.94476	-0.78685	0.23126	0.08696	0.01707	-0.00173	-0.00286	0.00449
759			7.58000	-2.09122	9.21568	13.30395	0.00247	0.00341	0.00655	0.00003	0.00046	-0.00004	101.13216	11.83996	-27.18345	-0.12330	-0.02524	0.04035	-0.00728	-0.00031	0.00395	32.29557	-11.01577	4.73953	0.01462	0.11748	0.03687	0.00054	-0.00714	0.00342	0.98833	6.04577	4.81842	-1.94243	-1.37352	6.14713	1.66492	1.17614	-6.38659	-7.28360	7.35833	-178.92276	-0.79271	0.23411	0.08695	0.02142	-0.00170	-0.00354	0.00441
760			7.59000	-2.09739	9.11424	13.30368	0.00226	0.00331	0.00655	0.00002	0.00063	-0.00004	101.10175	11.79158	-27.19640	-0.12303	-0.02499	0.04024	-0.00499	-0.00002	0.00312	32.26589	-11.01518	4.68022	0.01425	0.11742	0.03682	0.00045	-0.00610	0.00302	1.14424	8.08122	7.16899	-1.04397	-0.72145	4.84997	1.37882	0.99400	-5.59455	-7.27008	7.35930	-178.89700	-0.79534	0.23501	0.08696	0.02401	-0.00184	-0.00404	0.00505
761			7.60000	-2.09987	8.99860	13.30242	0.00211	0.00323	0.00658	0.00000	0.00062	-0.00004	101.08184	11.75302	-27.20204	-0.12278	-0.02477	0.04025	-0.00296	0.00011	0.00218	32.23758	-11.01550	4.62630	0.01505	0.11836	0.03734	0.00052	-0.00549	0.00277	1.08689	7.93360	7.58842	-0.43887	-0.25171	3.36659	1.22287	1.21936	-5.09655	-7.25598	7.36049	-178.86836	-0.79666	0.23365	0.08752	0.02383	-0.00213	-0.00450	0.00595
762			7.61000	-2.09784	8.89360	13.30228	0.00204	0.00320	0.00664	-0.00002	0.00053	-0.00005	101.07272	11.72971	-27.20341	-0.12266	-0.02468	0.04058	-0.00052	0.00012	0.00086	32.20708	-11.01556	4.57816	0.01631	0.12003	0.03801	0.00067	-0.00496	0.00239	0.98043	6.41523	6.83995	0.00449	0.19208	1.24844	1.16986	1.68972	-4.45969	-7.24354	7.36222	-178.83667	-0.79683	0.23282	0.08828	0.02056	-0.00258	-0.00507	0.00668
763			7.62000	-2.09096	8.81026	13.30435	0.00203	0.00321	0.00669	-0.00003	0.00040	-0.00006	101.07717	11.72824	-27.20118	-0.12247	-0.02473	0.04122	0.00202	0.00010	-0.00069	32.17397	-11.01390	4.53836	0.01757	0.12108	0.03828	0.00087	-0.00464	0.00195	0.78171	4.42978	5.58036	0.44931	0.58811	-1.15376	1.24686	2.26989	-3.82718	-7.23506	7.36480	-178.80090	-0.79816	0.23263	0.08930	0.01465	-0.00320	-0.00583	0.00729
764			7.63000	-2.08025	8.75150	13.30696	0.00206	0.00323	0.00673	-0.00004	0.00027	-0.00004	101.09339	11.74769	-27.19484	-0.12212	-0.02483	0.04189	0.00343	0.00010	-0.00186	32.13632	-11.00947	4.50397	0.01876	0.12061	0.03797	0.00115	-0.00505	0.00180	0.44186	2.56538	4.13131	0.80342	0.68410	-2.83354	1.52865	2.96058	-3.79686	-7.23236	7.36845	-178.75986	-0.80103	0.23263	0.09015	0.00684	-0.00387	-0.00680	0.00770
765			7.64000	-2.06794	8.71557	13.30819	0.00210	0.00326	0.00676	-0.00004	0.00015	-0.00002	101.11234	11.77736	-27.18634	-0.12166	-0.02486	0.04234	0.00273	0.00005	-0.00206	32.08968	-11.00215	4.46549	0.01963	0.11876	0.03716	0.00152	-0.00637	0.00218	0.13159	1.08494	2.73172	0.72645	0.29191	-2.96928	1.98880	3.75011	-4.74883	-7.23668	7.37284	-178.71201	-0.80083	0.23424	0.09031	-0.00191	-0.00428	-0.00799	0.00800
766			7.65000	-2.05617	8.69798	13.30895	0.00214	0.00329	0.00679	-0.00004	0.00006	-0.00003	101.12177	11.80196	-27.18170	-0.12123	-0.02481	0.04253	0.00016	-0.00016	-0.00124	32.02988	-10.99316	4.41263	0.02018	0.11727	0.03653	0.00191	-0.00808	0.00296	0.07640	0.02966	1.60705	0.00386	-0.51237	-1.63983	2.44602	4.48110	-6.35305	-7.24845	7.37642	-178.65572	-0.80024	0.23539	0.09070	-0.01012	-0.00392	-0.00954	0.00842
767			7.66000	-2.04606	8.69281	13.31193	0.00216	0.00332	0.00682	-0.00004	0.00001	-0.00006	101.11365	11.81168	-27.18730	-0.12107	-0.02477	0.04269	-0.00312	-0.00053	0.00004	31.95794	-10.98432	4.34275	0.02073	0.11726	0.03644	0.00220	-0.00939	0.00370	0.29517	-0.63831	0.87056	-1.21250	-1.46428	0.28951	2.69273	4.93163	-7.75904	-7.26694	7.37656	-178.58908	-0.80026	0.23659	0.09094	-0.01582	-0.00264	-0.01136	0.00880
768			7.67000	-2.03779	8.69452	13.31877	0.00218	0.00334	0.00684	-0.00003	-0.00002	-0.00010	101.08713	11.80576	-27.20654	-0.12111	-0.02477	0.04293	-0.00620	-0.00099	0.00125	31.87986	-10.97691	4.26257	0.02106	0.11827	0.03654	0.00229	-0.00976	0.00406	0.62044	-0.96908	0.46826	-2.61090	-2.37421	2.04973	2.65548	5.00202	-8.33439	-7.28969	7.37101	-178.51094	-0.80061	0.23910	0.09082	-0.01745	-0.00081	-0.01327	0.00905
769			7.68000	-2.03145	8.69899	13.32898	0.00219	0.00335	0.00684	-0.00003	-0.00003	-0.00012	101.04421	11.78774	-27.23983	-0.12137	-0.02484	0.04328	-0.00886	-0.00144	0.00220	31.80283	-10.97125	4.18186	0.02116	0.11994	0.03675	0.00220	-0.00924	0.00398	0.84680	-1.01889	0.23316	-3.88637	-3.20842	3.40291	2.40093	4.78461	-8.05599	-7.31346	7.35919	-178.42114	-0.79800	0.24200	0.09029	-0.01497	0.00103	-0.01501	0.00945
770			7.69000	-2.02746	8.70419	13.34014	0.00220	0.00336	0.00684	-0.00002	-0.00003	-0.00012	100.98756	11.76129	-27.28443	-0.12176	-0.02491	0.04367	-0.01086	-0.00175	0.00280	31.73114	-10.96727	4.10771	0.02101	0.12228	0.03722	0.00200	-0.00812	0.00361	0.84385	-0.87348	0.00829	-4.74043	-3.87576	4.26821	2.00856	4.41408	-7.18842	-7.33551	7.34194	-178.32101	-0.79869	0.24359	0.08999	-0.01011	0.00254	-0.01646	0.00985
771			7.70000	-2.02614	8.70969	13.34933	0.00221	0.00337	0.00685	-0.00000	-0.00003	-0.00009	100.92271	11.73100	-27.33470	-0.12218	-0.02492	0.04393	-0.01170	-0.00186	0.00292	31.66754	-10.96505	4.04477	0.02069	0.12466	0.03782	0.00170	-0.00625	0.00298	0.65401	-0.64953	-0.24111	-5.01856	-4.20108	4.47976	1.43223	3.86595	-5.81403	-7.35456	7.32059	-178.21306	-0.80232	0.24469	0.08976	-0.00497	0.00369	-0.01742	0.01013
772			7.71000	-2.02722	8.71551	13.35543	0.00222	0.00338	0.00686	0.00000	-0.00004	-0.00006	100.85737	11.70258	-27.38483	-0.12256	-0.02488	0.04398	-0.01127	-0.00180	0.00260	31.61631	-10.96583	3.99863	0.02033	0.12620	0.03827	0.00126	-0.00333	0.00205	0.44036	-0.44593	-0.46250	-4.81367	-4.12197	4.04442	0.56381	3.00034	-3.86300	-7.37065	7.29634	-178.10094	-0.80487	0.24594	0.08942	-0.00121	0.00459	-0.01772	0.01052
773			7.72000	-2.03015	8.72157	13.35922	0.00223	0.00338	0.00685	0.00001	-0.00004	-0.00003	100.79780	11.68002	-27.43110	-0.12284	-0.02482	0.04386	-0.01002	-0.00165	0.00205	31.58352	-10.97153	3.97539	0.02007	0.12661	0.03849	0.00070	0.00047	0.00090	0.31057	-0.27798	-0.64783	-4.32084	-3.77419	3.26677	-0.57114	1.81352	-1.48653	-7.38475	7.27027	-177.98885	-0.80276	0.24801	0.08927	0.00028	0.00532	-0.01734	0.01103
774			7.73000	-2.03509	8.72778	13.36175	0.00223	0.00337	0.00684	0.00002	-0.00004	-0.00002	100.74629	11.66413	-27.47155	-0.12308	-0.02480	0.04374	-0.00875	-0.00142	0.00154	31.57247	-10.98357	3.97757	0.01986	0.12637	0.03852	0.00014	0.00427	-0.00018	0.21561	-0.09306	-0.86608	-3.65548	-3.39119	2.55586	-1.73746	0.57638	0.79248	-7.39802	7.24334	-177.88158	-0.79985	0.24942	0.08908	-0.00051	0.00592	-0.01622	0.01171
775			7.74000	-2.04281	8.73436	13.36255	0.00221	0.00336	0.00682	0.00004	-0.00004	0.00001	100.70150	11.65273	-27.50460	-0.12319	-0.02475	0.04358	-0.00799	-0.00112	0.00120	31.58022	-11.00166	4.00071	0.01971	0.12571	0.03849	-0.00024	0.00692	-0.00087	0.07877	0.11980	-1.14352	-2.89484	-3.14972	2.18217	-2.60323	-0.28520	2.28535	-7.41135	7.21641	-177.78380	-0.79767	0.24777	0.08812	-0.00285	0.00634	-0.01431	0.01255
776			7.75000	-2.05344	8.74158	13.36106	0.00215	0.00336	0.00683	0.00004	-0.00004	0.00003	100.66024	11.64269	-27.52971	-0.12321	-0.02462	0.04327	-0.00788	-0.00083	0.00107	31.59690	-11.02383	4.03358	0.01958	0.12473	0.03842	-0.00027	0.00753	-0.00088	-0.03189	0.28341	-1.36384	-2.21059	-3.11036	2.15271	-2.88636	-0.35156	2.41481	-7.42501	7.19025	-177.69933	-0.79324	0.24669	0.08706	-0.00570	0.00659	-0.01202	0.01327
777			7.76000	-2.06559	8.74902	13.35865	0.00210	0.00337	0.00686	0.00004	-0.00004	0.00002	100.61927	11.63202	-27.54880	-0.12309	-0.02442	0.04296	-0.00823	-0.00065	0.00109	31.60724	-11.04685	4.06036	0.01942	0.12376	0.03826	0.00011	0.00579	-0.00015	0.03275	0.31858	-1.37750	-1.82570	-3.22415	2.32451	-2.45974	0.55517	0.98692	-7.43888	7.16562	-177.62964	-0.79083	0.24816	0.08615	-0.00830	0.00661	-0.00972	0.01337
778			7.77000	-2.07732	8.75578	13.35826	0.00206	0.00339	0.00691	0.00004	-0.00003	-0.00002	100.57633	11.61979	-27.56594	-0.12298	-0.02425	0.04294	-0.00870	-0.00063	0.00121	31.59643	-11.06717	4.06596	0.01935	0.12321	0.03793	0.00076	0.00242	0.00107	0.30510	0.23530	-1.14942	-1.82639	-3.37672	2.56081	-1.51222	2.11845	-1.49036	-7.45266	7.14325	-177.57413	-0.79137	0.24815	0.08611	-0.01004	0.00639	-0.00772	0.01316
779			7.78000	-2.08707	8.76074	13.36191	0.00204	0.00342	0.00697	0.00003	-0.00002	-0.00007	100.53090	11.60573	-27.58490	-0.12299	-0.02417	0.04316	-0.00898	-0.00073	0.00139	31.55889	-11.08293	4.04443	0.01925	0.12303	0.03742	0.00138	-0.00096	0.00220	0.66443	0.11511	-0.74841	-2.10534	-3.43677	2.77051	-0.52129	3.60062	-3.89446	-7.46572	7.12306	-177.53087	-0.79399	0.24905	0.08612	-0.01045	0.00627	-0.00600	0.01300
780			7.79000	-2.09406	8.76301	13.36973	0.00204	0.00343	0.00700	0.00002	-0.00001	-0.00010	100.48426	11.58981	-27.60760	-0.12324	-0.02420	0.04344	-0.00888	-0.00084	0.00158	31.50213	-11.09477	4.00271	0.01917	0.12308	0.03693	0.00168	-0.00290	0.00278	0.90351	0.04875	-0.29976	-2.40119	-3.31905	2.92181	0.06237	4.33127	-5.19203	-7.47717	7.10426	-177.49814	-0.79502	0.25120	0.08591	-0.00933	0.00651	-0.00448	0.01291
781			7.80000	-2.09824	8.76232	13.37907	0.00206	0.00343	0.00697	0.00001	0.00001	-0.00010	100.43879	11.57193	-27.63245	-0.12373	-0.02429	0.04350	-0.00831	-0.00084	0.00172	31.44100	-11.10491	3.95523	0.01917	0.12303	0.03655	0.00162	-0.00294	0.00267	0.84499	0.06135	0.05116	-2.43541	-2.99186	2.99517	0.11163	4.14689	-5.05899	-7.48608	7.08584	-177.47499	-0.79568	0.25207	0.08543	-0.00695	0.00702	-0.00314	0.01275
782			7.81000	-2.09997	8.75973	13.38623	0.00208	0.00341	0.00692	-0.00000	0.00001	-0.00007	100.39767	11.55239	-27.65571	-0.12425	-0.02431	0.04315	-0.00699	-0.00072	0.00170	31.38855	-11.11510	3.91537	0.01921	0.12269	0.03640	0.00129	-0.00156	0.00204	0.55885	0.04395	0.24994	-2.15734	-2.38704	2.83330	-0.21488	3.33680	-3.80126	-7.49185	7.06713	-177.46028	-0.79430	0.25254	0.08375	-0.00394	0.00765	-0.00200	0.01247
783			7.82000	-2.09910	8.75715	13.39030	0.00210	0.00339	0.00687	-0.00001	0.00001	-0.00005	100.36583	11.53362	-27.67489	-0.12464	-0.02423	0.04248	-0.00452	-0.00058	0.00141	31.35181	-11.12592	3.89165	0.01910	0.12200	0.03634	0.00083	0.00055	0.00107	0.32038	-0.14867	0.37612	-1.75589	-1.40789	2.17608	-0.71017	2.25327	-1.87291	-7.49457	7.04786	-177.45218	-0.79222	0.25145	0.08301	-0.00124	0.00817	-0.00120	0.01230
784			7.83000	-2.09495	8.75612	13.39377	0.00213	0.00337	0.00682	-0.00002	-0.00000	-0.00005	100.34922	11.52000	-27.69025	-0.12491	-0.02413	0.04177	-0.00083	-0.00049	0.00081	31.33376	-11.13713	3.88865	0.01901	0.12124	0.03638	0.00029	0.00314	-0.00014	0.28456	-0.51918	0.50109	-1.36741	-0.06637	0.91184	-1.31079	1.00855	0.53788	-7.49508	7.02807	-177.44862	-0.79117	0.24888	0.08326	0.00024	0.00847	-0.00067	0.01191
785			7.84000	-2.08741	8.75730	13.39887	0.00216	0.00334	0.00675	-0.00004	-0.00001	-0.00007	100.35274	11.51602	-27.70215	-0.12505	-0.02409	0.04110	0.00350	-0.00041	0.00001	31.33796	-11.14892	3.91125	0.01877	0.12010	0.03633	-0.00036	0.00638	-0.00162	0.35463	-0.90008	0.59726	-0.94695	1.44234	-0.73771	-2.11039	-0.54257	3.51009	-7.49472	7.00798	-177.44812	-0.78894	0.25123	0.08238	-0.00005	0.00874	-0.00027	0.01125
786			7.85000	-2.07761	8.76037	13.40545	0.00219	0.00331	0.00667	-0.00004	-0.00002	-0.00007	100.37740	11.52324	-27.70983	-0.12512	-0.02413	0.04047	0.00758	-0.00030	-0.00075	31.37083	-11.16249	3.96554	0.01819	0.11839	0.03611	-0.00115	0.01026	-0.00330	0.37105	-1.09785	0.61695	-0.45530	2.84938	-2.30853	-3.15446	-2.52633	6.98675	-7.49496	6.98804	-177.45018	-0.78760	0.25211	0.08201	-0.00215	0.00871	0.00015	0.01058
787			7.86000	-2.06743	8.76415	13.41173	0.00221	0.00328	0.00660	-0.00004	-0.00002	-0.00006	100.42006	11.53933	-27.71253	-0.12509	-0.02418	0.03988	0.01074	-0.00016	-0.00126	31.43807	-11.17911	4.05513	0.01731	0.11646	0.03583	-0.00194	0.01425	-0.00498	0.30137	-1.04857	0.58352	0.02328	3.97524	-3.43971	-4.31265	-4.79571	10.59034	-7.49696	6.96902	-177.45541	-0.78316	0.25066	0.08228	-0.00564	0.00824	0.00071	0.01040
788			7.87000	-2.05825	8.76711	13.41667	0.00223	0.00325	0.00655	-0.00004	-0.00001	-0.00004	100.47557	11.56027	-27.71095	-0.12493	-0.02422	0.03939	0.01267	-0.00004	-0.00149	31.54058	-11.19899	4.17857	0.01634	0.11481	0.03570	-0.00257	0.01761	-0.00642	0.18033	-0.81491	0.56432	0.39348	4.71066	-4.01023	-5.33531	-6.90989	13.72014	-7.50141	6.95199	-177.46494	-0.77907	0.25097	0.08246	-0.00951	0.00742	0.00140	0.01048
789			7.88000	-2.05042	8.76800	13.41955	0.00223	0.00324	0.00651	-0.00003	0.00000	-0.00001	100.53751	11.58215	-27.70624	-0.12463	-0.02426	0.03909	0.01272	0.00007	-0.00140	31.67115	-11.22110	4.32787	0.01531	0.11341	0.03560	-0.00281	0.01929	-0.00725	-0.02726	-0.48037	0.56801	0.60339	4.80250	-3.87409	-5.85143	-8.13782	15.52200	-7.50806	6.93796	-177.47932	-0.77796	0.25036	0.08278	-0.01283	0.00631	0.00213	0.01019
790			7.89000	-2.04391	8.76646	13.41900	0.00222	0.00322	0.00649	-0.00002	0.00002	0.00003	100.59473	11.59997	-27.70017	-0.12413	-0.02425	0.03894	0.01008	0.00011	-0.00090	31.81033	-11.24231	4.48536	0.01417	0.11193	0.03528	-0.00248	0.01811	-0.00706	-0.37090	-0.09656	0.54318	0.54688	3.92883	-2.78008	-5.45353	-7.74139	15.11758	-7.51630	6.92719	-177.49817	-0.77615	0.25181	0.08221	-0.01511	0.00527	0.00270	0.00946
791			7.90000	-2.03884	8.76278	13.41347	0.00221	0.00321	0.00648	-0.00001	0.00003	0.00009	100.63258	11.60732	-27.69601	-0.12349	-0.02414	0.03871	0.00517	0.00005	-0.00000	31.93014	-11.25790	4.62615	0.01325	0.11063	0.03502	-0.00177	0.01407	-0.00588	-0.78207	0.27612	0.46188	0.12859	2.25738	-0.81457	-4.08135	-5.75760	12.42172	-7.52544	6.91910	-177.52010	-0.77558	0.25143	0.08155	-0.01612	0.00446	0.00305	0.00864
792			7.91000	-2.03531	8.75772	13.40314	0.00219	0.00319	0.00645	-0.00000	0.00003	0.00012	100.64325	11.59962	-27.69755	-0.12280	-0.02391	0.03827	0.00037	-0.00010	0.00103	32.01103	-11.26432	4.73046	0.01330	0.11013	0.03533	-0.00106	0.00868	-0.00424	-1.07133	0.53182	0.35814	-0.56079	0.66944	1.30548	-2.23210	-3.28454	8.52639	-7.53463	6.91266	-177.54364	-0.77503	0.25085	0.08074	-0.01584	0.00395	0.00321	0.00803
793			7.92000	-2.03293	8.75229	13.39068	0.00216	0.00316	0.00640	-0.00000	0.00003	0.00012	100.63393	11.57782	-27.70647	-0.12215	-0.02360	0.03760	-0.00183	-0.00030	0.00181	32.05421	-11.26173	4.79379	0.01342	0.11034	0.03600	-0.00053	0.00376	-0.00265	-1.04274	0.56452	0.32646	-1.32095	0.07927	2.67470	-0.57556	-1.56871	4.89714	-7.54309	6.90719	-177.56798	-0.77354	0.25018	0.07989	-0.01458	0.00365	0.00333	0.00783
794			7.93000	-2.03047	8.74713	13.38073	0.00214	0.00312	0.00634	-0.00001	0.00003	0.00007	100.62104	11.54807	-27.72278	-0.12159	-0.02330	0.03686	-0.00081	-0.00055	0.00209	32.07503	-11.25273	4.82442	0.01325	0.11087	0.03671	-0.00031	0.00038	-0.00147	-0.59000	0.35959	0.46980	-2.02892	0.64418	2.83412	0.50183	-1.04374	2.41324	-7.55023	6.90237	-177.59351	-0.77281	0.24942	0.07940	-0.01283	0.00347	0.00356	0.00781
795			7.94000	-2.02658	8.74185	13.37827	0.00214	0.00309	0.00627	-0.00002	0.00003	-0.00003	100.61836	11.51890	-27.74591	-0.12114	-0.02312	0.03638	0.00213	-0.00079	0.00187	32.08961	-11.24069	4.83559	0.01319	0.11162	0.03730	-0.00034	-0.00117	-0.00082	0.17634	0.03845	0.75959	-2.53711	1.80146	1.94589	0.91936	-1.35626	1.20911	-7.55569	6.89815	-177.62143	-0.77189	0.24848	0.07930	-0.01108	0.00338	0.00397	0.00778
796			7.95000	-2.02121	8.73594	13.38522	0.00213	0.00306	0.00620	-0.00003	0.00003	-0.00011	100.63122	11.49740	-27.77291	-0.12075	-0.02312	0.03637	0.00506	-0.00089	0.00127	32.10760	-11.22910	4.83970	0.01357	0.11263	0.03770	-0.00047	-0.00115	-0.00064	0.92494	-0.22249	0.96460	-2.59375	2.76584	0.54715	0.78887	-1.87755	1.01926	-7.55955	6.89446	-177.65283	-0.76944	0.24829	0.07875	-0.00974	0.00341	0.00441	0.00779
797			7.96000	-2.01625	8.73022	13.39894	0.00211	0.00303	0.00615	-0.00002	0.00002	-0.00016	100.65598	11.48770	-27.79790	-0.12036	-0.02322	0.03669	0.00631	-0.00080	0.00041	32.13112	-11.22042	4.84615	0.01341	0.11355	0.03764	-0.00051	-0.00005	-0.00084	1.33522	-0.31653	0.84109	-2.06979	2.88681	-0.86571	0.34991	-2.00960	1.50933	-7.56225	6.89097	-177.68761	-0.76963	0.24682	0.07805	-0.00923	0.00353	0.00472	0.00774
798			7.97000	-2.01429	8.72655	13.41419	0.00208	0.00303	0.00615	-0.00001	0.00001	-0.00014	100.68291	11.49220	-27.81509	-0.12002	-0.02335	0.03720	0.00522	-0.00056	-0.00064	32.15568	-11.21506	4.86150	0.01207	0.11418	0.03700	-0.00036	0.00148	-0.00132	1.29079	-0.27807	0.34607	-1.11572	1.89836	-2.05160	-0.11244	-1.37929	2.40321	-7.56472	6.88732	-177.72426	-0.77063	0.24605	0.07733	-0.01001	0.00363	0.00473	0.00748
799			7.98000	-2.01664	8.72705	13.42611	0.00205	0.00305	0.00619	0.00001	-0.00002	-0.00009	100.70110	11.51222	-27.82157	-0.11980	-0.02350	0.03787	0.00242	-0.00022	-0.00178	32.17390	-11.21126	4.88956	0.01060	0.11464	0.03616	-0.00012	0.00302	-0.00200	0.82032	-0.21413	-0.41070	0.06153	0.12713	-2.97844	-0.43270	-0.11728	3.53429	-7.56848	6.88342	-177.75984	-0.77045	0.24636	0.07669	-0.01268	0.00361	0.00428	0.00699
800			7.99000	-2.02317	8.73361	13.43064	0.00202	0.00308	0.00628	0.00003	-0.00006	0.00001	100.70589	11.54718	-27.81570	-0.11971	-0.02365	0.03859	-0.00047	0.00021	-0.00282	32.18241	-11.20697	4.93245	0.01025	0.11464	0.03550	0.00007	0.00440	-0.00274	-0.01981	-0.19650	-1.34486	1.40464	-1.59400	-3.64759	-0.63401	1.10340	4.78259	-7.57566	6.87911	-177.79031	-0.77092	0.24585	0.07575	-0.01787	0.00338	0.00327	0.00639
801			8.00000	-2.03348	8.74814	13.42446	0.00202	0.00312	0.00636	0.00005	-0.00010	0.00015	100.70184	11.59259	-27.79556	-0.11986	-0.02383	0.03917	-0.00255	0.00075	-0.00335	32.18595	-11.20138	4.98968	0.01069	0.11336	0.03483	0.00016	0.00517	-0.00322	-1.16154	-0.22994	-2.43540	2.82808	-2.67251	-3.68527	-0.72016	1.74365	5.67058	-7.58887	6.87432	-177.81137	-0.77373	0.24437	0.07607	-0.02559	0.00296	0.00181	0.00596
802			8.01000	-2.04748	8.77219	13.40489	0.00202	0.00315	0.00643	0.00007	-0.00015	0.00031	100.69247	11.63670	-27.76093	-0.12023	-0.02400	0.03951	-0.00500	0.00136	-0.00273	32.18829	-11.19468	5.05234	0.01092	0.11027	0.03376	0.00024	0.00430	-0.00288	-2.51807	-0.28035	-3.63372	4.02894	-3.33123	-2.12703	-0.47834	2.03147	5.11011	-7.61007	6.86897	-177.81946	-0.77398	0.24351	0.07618	-0.03450	0.00240	-0.00001	0.00582
803			8.02000	-2.06508	8.80637	13.37026	0.00203	0.00317	0.00646	0.00009	-0.00020	0.00048	100.67030	11.65831	-27.71550	-0.12078	-0.02408	0.03954	-0.00949	0.00192	-0.00058	32.18213	-11.18703	5.09833	0.01124	0.10683	0.03287	0.00043	0.00120	-0.00142	-3.91235	-0.30479	-4.76956	4.65617	-4.15133	1.73622	0.28091	2.52232	2.21205	-7.63978	6.86312	-177.81274	-0.77378	0.24255	0.07594	-0.04253	0.00170	-0.00187	0.00608
804			8.03000	-2.08548	8.84894	13.32149	0.00204	0.00317	0.00646	0.00010	-0.00023	0.00061	100.62163	11.63618	-27.66588	-0.12145	-0.02399	0.03923	-0.01573	0.00229	0.00256	32.15428	-11.17920	5.10215	0.01185	0.10562	0.03310	0.00076	-0.00335	0.00085	-4.99759	-0.26205	-5.52167	4.53694	-5.26462	7.11177	1.39743	3.30745	-2.49460	-7.67629	6.85724	-177.79236	-0.77525	0.24010	0.07626	-0.04733	0.00098	-0.00339	0.00673
805			8.04000	-2.10682	8.89486	13.26408	0.00205	0.00317	0.00643	0.00011	-0.00023	0.00065	100.54125	11.56476	-27.61973	-0.12214	-0.02370	0.03864	-0.02102	0.00231	0.00530	32.09955	-11.17194	5.05308	0.01240	0.10774	0.03459	0.00107	-0.00779	0.00323	-5.37967	-0.14255	-5.56713	3.74949	-6.15028	11.75652	2.39605	3.87230	-7.03681	-7.71573	6.85169	-177.76254	-0.77518	0.23886	0.07603	-0.04724	0.00044	-0.00421	0.00739
806			8.05000	-2.12655	8.93711	13.20718	0.00206	0.00317	0.00642	0.00009	-0.00020	0.00059	100.44103	11.46121	-27.58321	-0.12276	-0.02330	0.03807	-0.02242	0.00195	0.00651	32.02869	-11.16586	4.96493	0.01245	0.11199	0.03653	0.00110	-0.01038	0.00476	-4.84960	-0.01651	-4.83095	2.55400	-6.13279	13.57314	2.82594	3.63618	-9.41078	-7.75364	6.84665	-177.72932	-0.77708	0.24024	0.07610	-0.04313	0.00022	-0.00435	0.00769
807			8.06000	-2.14239	8.97022	13.16084	0.00207	0.00318	0.00644	0.00007	-0.00015	0.00043	100.34386	11.35474	-27.55989	-0.12329	-0.02294	0.03778	-0.01920	0.00131	0.00607	31.96184	-11.16109	4.86660	0.01204	0.11575	0.03781	0.00082	-0.01026	0.00487	-3.51661	-0.01531	-3.54518	1.20506	-5.00972	12.18440	2.58495	2.52179	-9.08408	-7.78711	6.84179	-177.69725	-0.77814	0.24002	0.07668	-0.03703	0.00033	-0.00410	0.00811
808			8.07000	-2.15280	8.99241	13.13225	0.00208	0.00320	0.00647	0.00004	-0.00009	0.00021	100.26888	11.26841	-27.55120	-0.12375	-0.02275	0.03788	-0.01316	0.00057	0.00465	31.91498	-11.15786	4.78256	0.01185	0.11772	0.03818	0.00043	-0.00806	0.00391	-1.75990	-0.20544	-2.05724	-0.11559	-3.22731	8.84486	1.90615	0.98717	-7.03689	-7.81542	6.83679	-177.66847	-0.77717	0.23983	0.07746	-0.03102	0.00062	-0.00365	0.00874
809			8.08000	-2.15707	9.00463	13.12370	0.00209	0.00322	0.00652	0.00001	-0.00005	0.00000	100.22268	11.21119	-27.55652	-0.12416	-0.02275	0.03839	-0.00685	-0.00010	0.00301	31.89248	-11.15651	4.72280	0.01221	0.11830	0.03796	0.00007	-0.00524	0.00266	-0.04134	-0.51018	-0.68543	-1.22278	-1.46049	5.16179	1.12076	-0.38947	-4.60524	-7.83922	6.83150	-177.64380	-0.77818	0.23992	0.07795	-0.02640	0.00104	-0.00312	0.00922
810			8.09000	-2.15595	9.00923	13.13246	0.00210	0.00325	0.00657	-0.00002	-0.00002	-0.00015	100.20147	11.18084	-27.57259	-0.12448	-0.02294	0.03929	-0.00207	-0.00055	0.00163	31.88968	-11.15712	4.68585	0.01301	0.11840	0.03746	-0.00019	-0.00287	0.00161	1.20945	-0.75319	0.30907	-1.86388	-0.18301	2.22549	0.48078	-1.26943	-2.62973	-7.85965	6.82564	-177.62346	-0.77899	0.24032	0.07779	-0.02313	0.00159	-0.00257	0.00970
811			8.10000	-2.15167	9.00900	13.15119	0.00211	0.00328	0.00663	-0.00003	0.00000	-0.00022	100.19657	11.16937	-27.59287	-0.12481	-0.02324	0.04041	0.00040	-0.00067	0.00072	31.89839	-11.15899	4.66510	0.01395	0.11845	0.03685	-0.00033	-0.00146	0.00096	1.69238	-0.77247	0.77361	-1.82645	0.40613	0.53190	0.12488	-1.58760	-1.42635	-7.87761	6.81884	-177.60709	-0.78059	0.24116	0.07740	-0.02065	0.00222	-0.00209	0.01008
812			8.11000	-2.14705	9.00662	13.17030	0.00211	0.00331	0.00669	-0.00002	0.00001	-0.00018	100.19804	11.16673	-27.60935	-0.12513	-0.02349	0.04131	0.00069	-0.00044	0.00030	31.91037	-11.16094	4.65242	0.01485	0.11836	0.03630	-0.00034	-0.00102	0.00067	1.40148	-0.54517	0.74940	-1.13261	0.36488	0.05247	0.06564	-1.46376	-0.96443	-7.89347	6.81092	-177.59398	-0.78201	0.24141	0.07671	-0.01818	0.00279	-0.00172	0.01029
813			8.12000	-2.14393	9.00399	13.18231	0.00211	0.00333	0.00674	-0.00001	0.00001	-0.00008	100.19843	11.16503	-27.61587	-0.12538	-0.02361	0.04175	-0.00022	-0.00001	0.00020	31.91991	-11.16185	4.64139	0.01537	0.11820	0.03594	-0.00027	-0.00123	0.00058	0.64754	-0.20799	0.45079	-0.08261	-0.00193	0.28411	0.21949	-1.14821	-0.91880	-7.90707	6.80218	-177.58327	-0.78351	0.24213	0.07612	-0.01514	0.00316	-0.00145	0.01051
814			8.13000	-2.14254	9.00224	13.18467	0.00210	0.00335	0.00678	-0.00000	0.00001	0.00002	100.19575	11.16135	-27.61082	-0.12549	-0.02356	0.04186	-0.00096	0.00041	0.00015	31.92588	-11.16066	4.62988	0.01536	0.11821	0.03572	-0.00022	-0.00159	0.00045	-0.15301	0.05898	0.10858	0.92369	-0.27883	0.53902	0.45896	-0.94848	-0.80442	-7.91793	6.79313	-177.57434	-0.78552	0.24183	0.07575	-0.01154	0.00329	-0.00122	0.01054
815			8.14000	-2.14204	9.00195	13.17921	0.00209	0.00337	0.00683	0.00000	-0.00000	0.00008	100.19337	11.15753	-27.59666	-0.12546	-0.02341	0.04184	-0.00055	0.00065	-0.00008	31.93193	-11.15643	4.62060	0.01506	0.11846	0.03558	-0.00026	-0.00167	0.00010	-0.66498	0.12510	-0.12106	1.57117	-0.16805	0.31405	0.66943	-1.04967	-0.25902	-7.92583	6.78419	-177.56696	-0.78667	0.24218	0.07560	-0.00778	0.00322	-0.00107	0.01055
816			8.15000	-2.14116	9.00336	13.17082	0.00210	0.00340	0.00689	-0.00000	-0.00001	0.00008	100.19695	11.15779	-27.57859	-0.12522	-0.02321	0.04177	0.00135	0.00063	-0.00055	31.94310	-11.14861	4.61850	0.01465	0.11879	0.03552	-0.00038	-0.00128	-0.00051	-0.67657	-0.05033	-0.12518	1.68393	0.42634	-0.58309	0.78361	-1.43650	0.79317	-7.93093	6.77581	-177.56030	-0.78919	0.24090	0.07600	-0.00426	0.00281	-0.00105	0.01092
817			8.16000	-2.13845	9.00570	13.16586	0.00211	0.00342	0.00694	-0.00001	-0.00001	0.00001	100.21224	11.16680	-27.56278	-0.12480	-0.02305	0.04177	0.00454	0.00038	-0.00127	31.96336	-11.13721	4.62816	0.01429	0.11942	0.03563	-0.00057	-0.00039	-0.00132	-0.17484	-0.38342	0.13732	1.30765	1.42840	-2.12632	0.76175	-2.01228	2.26270	-7.93366	6.76876	-177.55299	-0.79337	0.23924	0.07580	-0.00115	0.00201	-0.00123	0.01145
818			8.17000	-2.13317	9.00738	13.16917	0.00212	0.00343	0.00695	-0.00003	-0.00001	-0.00009	100.24349	11.18886	-27.55349	-0.12425	-0.02303	0.04204	0.00848	0.00002	-0.00223	31.99537	-11.12288	4.65324	0.01413	0.12062	0.03595	-0.00079	0.00101	-0.00229	0.60467	-0.69822	0.53726	0.72682	2.65153	-4.11740	0.57729	-2.70185	4.03169	-7.93461	6.76371	-177.54306	-0.79412	0.23789	0.07530	0.00134	0.00089	-0.00161	0.01162
819			8.18000	-2.12629	9.00730	13.18156	0.00212	0.00342	0.00693	-0.00003	0.00000	-0.00019	100.29274	11.22642	-27.55095	-0.12359	-0.02316	0.04255	0.01253	-0.00030	-0.00332	32.04091	-11.10668	4.69634	0.01440	0.12215	0.03645	-0.00107	0.00288	-0.00336	1.32980	-0.84597	0.84167	0.28810	3.90199	-6.24908	0.22586	-3.47398	5.98461	-7.93453	6.76112	-177.52922	-0.79230	0.23312	0.07572	0.00301	-0.00042	-0.00208	0.01168
820			8.19000	-2.11992	9.00554	13.20031	0.00211	0.00339	0.00689	-0.00003	0.00001	-0.00024	100.35998	11.27961	-27.55209	-0.12296	-0.02337	0.04298	0.01621	-0.00049	-0.00441	32.10127	-11.08984	4.75898	0.01474	0.12315	0.03691	-0.00138	0.00501	-0.00444	1.78366	-0.79105	0.91555	0.15610	5.03544	-8.23024	-0.23012	-4.28566	7.96669	-7.93399	6.76141	-177.51141	-0.79169	0.22880	0.07646	0.00428	-0.00183	-0.00249	0.01154
821			8.20000	-2.11587	9.00277	13.22155	0.00208	0.00337	0.00684	-0.00002	0.00001	-0.00025	100.44329	11.34652	-27.55354	-0.12242	-0.02358	0.04308	0.01909	-0.00058	-0.00527	32.17626	-11.07293	4.84059	0.01492	0.12278	0.03714	-0.00166	0.00683	-0.00535	1.96343	-0.61119	0.82848	0.20683	5.94337	-9.77476	-0.64565	-5.03277	9.65089	-7.93287	6.76504	-177.49075	-0.79364	0.22401	0.07788	0.00603	-0.00321	-0.00279	0.01089
822			8.21000	-2.11427	8.99925	13.24295	0.00204	0.00334	0.00680	-0.00002	0.00002	-0.00025	100.53819	11.42255	-27.55453	-0.12197	-0.02375	0.04287	0.02039	-0.00065	-0.00554	32.26276	-11.05589	4.93589	0.01502	0.12080	0.03712	-0.00182	0.00754	-0.00573	1.99284	-0.40432	0.75822	0.15872	6.40442	-10.39242	-0.85035	-5.47385	10.39899	-7.93037	6.77202	-177.46826	-0.79815	0.21850	0.07986	0.00927	-0.00433	-0.00299	0.00986
823			8.22000	-2.11402	8.99438	13.26380	0.00200	0.00332	0.00677	-0.00001	0.00003	-0.00024	100.63414	11.49788	-27.55711	-0.12164	-0.02390	0.04249	0.01877	-0.00073	-0.00477	32.35143	-11.03905	5.03174	0.01530	0.11730	0.03672	-0.00174	0.00632	-0.00506	1.96935	-0.20324	0.84182	-0.23753	6.02777	-9.28607	-0.67168	-5.21536	9.30495	-7.92498	6.78160	-177.44484	-0.80350	0.21516	0.08130	0.01501	-0.00501	-0.00309	0.00904
824			8.23000	-2.11357	8.98684	13.28404	0.00197	0.00330	0.00673	-0.00002	0.00005	-0.00024	100.71291	11.55545	-27.56519	-0.12140	-0.02400	0.04204	0.01327	-0.00083	-0.00269	32.42534	-11.02352	5.10552	0.01604	0.11364	0.03631	-0.00132	0.00299	-0.00315	1.94576	0.01043	1.14279	-1.08880	4.51159	-5.91948	-0.04437	-3.94777	5.80382	-7.91452	6.79245	-177.42116	-0.80775	0.21229	0.08231	0.02377	-0.00512	-0.00304	0.00870
825			8.24000	-2.11153	8.97481	13.30401	0.00196	0.00328	0.00669	-0.00002	0.00008	-0.00024	100.75423	11.57735	-27.58281	-0.12124	-0.02402	0.04163	0.00456	-0.00092	0.00024	32.46545	-11.01130	5.13364	0.01749	0.11198	0.03654	-0.00054	-0.00149	-0.00037	1.93751	0.27593	1.64568	-2.21626	1.97447	-0.89366	0.82441	-1.75029	0.55011	-7.89670	6.80316	-177.39885	-0.81059	0.20834	0.08348	0.03469	-0.00464	-0.00264	0.00902
826			8.25000	-2.10718	8.95657	13.32378	0.00197	0.00326	0.00665	-0.00003	0.00012	-0.00022	100.74688	11.55709	-27.61067	-0.12116	-0.02397	0.04140	-0.00498	-0.00094	0.00301	32.46104	-11.00449	5.10705	0.01874	0.11329	0.03736	0.00049	-0.00566	0.00246	1.85827	0.66309	2.21213	-3.13706	-0.98375	4.14923	1.55968	0.77776	-4.65381	-7.87018	6.81275	-177.38147	-0.81471	0.20317	0.08514	0.04556	-0.00377	-0.00170	0.00955
827			8.26000	-2.10135	8.93134	13.34147	0.00199	0.00324	0.00659	-0.00003	0.00016	-0.00019	100.69492	11.50381	-27.64392	-0.12107	-0.02386	0.04126	-0.01250	-0.00083	0.00471	32.41714	-11.00351	5.03742	0.01828	0.11619	0.03801	0.00126	-0.00820	0.00438	1.60243	1.22013	2.63064	-3.41299	-3.51968	7.59660	1.88266	2.76880	-8.02398	-7.83567	6.82108	-177.37312	-0.82033	0.19538	0.08656	0.05349	-0.00275	-0.00023	0.00912
828			8.27000	-2.09621	8.89983	13.35453	0.00201	0.00322	0.00653	-0.00002	0.00019	-0.00013	100.61568	11.43585	-27.67517	-0.12099	-0.02367	0.04101	-0.01612	-0.00057	0.00500	32.35185	-11.00696	4.94930	0.01609	0.11885	0.03812	0.00136	-0.00845	0.00483	1.17838	1.88763	2.75749	-2.94645	-4.94208	8.71342	1.73938	3.55518	-8.77835	-7.79609	6.82830	-177.37622	-0.82537	0.18958	0.08822	0.05643	-0.00180	0.00149	0.00785
829			8.28000	-2.09397	8.86404	13.36128	0.00204	0.00319	0.00646	-0.00000	0.00020	-0.00005	100.53152	11.37155	-27.69806	-0.12107	-0.02349	0.04059	-0.01569	-0.00023	0.00416	32.28820	-11.01243	4.86792	0.01358	0.12011	0.03782	0.00096	-0.00663	0.00401	0.65222	2.50833	2.55643	-1.88948	-5.06134	7.79663	1.22406	3.02045	-7.27303	-7.75520	6.83446	-177.39091	-0.82864	0.18797	0.08948	0.05436	-0.00096	0.00318	0.00655
830			8.29000	-2.09580	8.82733	13.36105	0.00205	0.00315	0.00640	0.00002	0.00019	0.00003	100.46065	11.32233	-27.70822	-0.12132	-0.02331	0.03993	-0.01243	0.00019	0.00280	32.24400	-11.01848	4.81009	0.01171	0.11954	0.03734	0.00045	-0.00359	0.00255	0.07978	2.89306	2.05083	-0.48598	-4.14880	5.77871	0.46931	1.54109	-4.52451	-7.71618	6.83956	-177.41602	-0.82922	0.18557	0.09074	0.04827	-0.00022	0.00467	0.00606
831			8.30000	-2.10160	8.79401	13.35408	0.00207	0.00313	0.00635	0.00003	0.00016	0.00009	100.41302	11.29076	-27.70378	-0.12175	-0.02314	0.03899	-0.00764	0.00059	0.00150	32.22815	-11.02514	4.78167	0.01070	0.11728	0.03679	-0.00004	-0.00036	0.00105	-0.42460	2.87852	1.36969	0.91678	-2.55307	3.54536	-0.36894	-0.40898	-1.56223	-7.68151	6.84372	-177.44954	-0.83202	0.17980	0.09172	0.03976	0.00027	0.00595	0.00621
832			8.31000	-2.10945	8.76779	13.34286	0.00208	0.00312	0.00634	0.00003	0.00012	0.00011	100.39291	11.27373	-27.68690	-0.12231	-0.02298	0.03798	-0.00203	0.00088	0.00054	32.24234	-11.03294	4.78001	0.01041	0.11432	0.03633	-0.00049	0.00225	-0.00016	-0.69441	2.40040	0.77294	1.94115	-0.47807	1.52854	-1.11352	-2.51626	0.95379	-7.65255	6.84781	-177.49045	-0.83377	0.17711	0.09219	0.03037	0.00035	0.00717	0.00646
833			8.32000	-2.11589	8.75007	13.33160	0.00210	0.00313	0.00636	0.00002	0.00008	0.00010	100.40202	11.26680	-27.66302	-0.12294	-0.02289	0.03725	0.00420	0.00100	-0.00009	32.28479	-11.04158	4.79813	0.01064	0.11208	0.03617	-0.00095	0.00404	-0.00102	-0.69582	1.57660	0.47491	2.48174	1.95899	-0.26207	-1.67864	-4.70154	2.87013	-7.62914	6.85337	-177.53879	-0.83878	0.17137	0.09382	0.02198	0.00004	0.00858	0.00714
834			8.33000	-2.11764	8.73985	13.32332	0.00214	0.00316	0.00640	-0.00000	0.00004	0.00007	100.44193	11.26735	-27.63638	-0.12354	-0.02293	0.03700	0.01098	0.00105	-0.00061	32.35454	-11.05059	4.83022	0.01117	0.11145	0.03645	-0.00150	0.00542	-0.00172	-0.59169	0.67011	0.46557	2.82529	4.64727	-2.03352	-2.13891	-7.03866	4.47239	-7.61003	6.86142	-177.59508	-0.84575	0.16168	0.09645	0.01540	-0.00035	0.01017	0.00719
835			8.34000	-2.11355	8.73514	13.31790	0.00218	0.00318	0.00643	-0.00002	0.00002	0.00005	100.51482	11.27577	-27.60678	-0.12397	-0.02309	0.03712	0.01805	0.00116	-0.00119	32.45322	-11.05975	4.87502	0.01160	0.11174	0.03683	-0.00211	0.00684	-0.00245	-0.53933	-0.06578	0.53831	3.30343	7.42297	-3.90485	-2.60086	-9.54886	6.11516	-7.59390	6.87181	-177.65910	-0.84908	0.15591	0.09811	0.01049	-0.00055	0.01159	0.00615
836			8.35000	-2.10538	8.73444	13.31385	0.00221	0.00318	0.00642	-0.00003	-0.00000	0.00005	100.62138	11.29307	-27.57177	-0.12429	-0.02335	0.03738	0.02449	0.00135	-0.00181	32.58280	-11.06890	4.93412	0.01139	0.11175	0.03684	-0.00260	0.00822	-0.00321	-0.56703	-0.49865	0.46582	3.95491	9.91679	-5.65708	-3.01977	-11.96421	7.81220	-7.57976	6.88334	-177.72972	-0.85308	0.14931	0.10043	0.00669	-0.00042	0.01288	0.00488
837			8.36000	-2.09668	8.73701	13.30957	0.00224	0.00316	0.00637	-0.00003	-0.00002	0.00006	100.75558	11.31803	-27.53015	-0.12459	-0.02366	0.03751	0.02875	0.00156	-0.00227	32.73977	-11.07691	5.00710	0.01015	0.11090	0.03638	-0.00265	0.00901	-0.00385	-0.68611	-0.62326	0.16047	4.60059	11.54138	-6.83723	-3.19341	-13.70751	9.20903	-7.56738	6.89442	-177.80542	-0.85617	0.14693	0.10141	0.00330	-0.00001	0.01379	0.00350
838			8.37000	-2.09043	8.74251	13.30319	0.00225	0.00315	0.00632	-0.00001	-0.00003	0.00009	100.90328	11.34699	-27.48280	-0.12495	-0.02395	0.03739	0.02971	0.00174	-0.00246	32.91229	-11.08159	5.08930	0.00847	0.10941	0.03581	-0.00231	0.00883	-0.00424	-0.91336	-0.51890	-0.27862	5.04853	11.84319	-7.16505	-2.97386	-14.25739	9.95546	-7.55667	6.90392	-177.88528	-0.85825	0.14409	0.10260	0.00011	0.00060	0.01468	0.00266
839			8.38000	-2.08766	8.75004	13.29326	0.00227	0.00315	0.00632	0.00000	-0.00004	0.00013	101.04726	11.37640	-27.43225	-0.12531	-0.02413	0.03711	0.02724	0.00180	-0.00242	33.08425	-11.08087	5.17423	0.00747	0.10777	0.03546	-0.00192	0.00778	-0.00436	-1.18939	-0.29346	-0.65485	5.14207	10.77087	-6.70202	-2.39195	-13.43023	9.94116	-7.54747	6.91123	-177.96977	-0.85806	0.13831	0.10440	-0.00317	0.00129	0.01580	0.00298
840			8.39000	-2.08762	8.75798	13.27985	0.00230	0.00317	0.00636	0.00001	-0.00004	0.00016	101.17214	11.40401	-27.38264	-0.12558	-0.02418	0.03683	0.02179	0.00166	-0.00217	33.23962	-11.07394	5.25573	0.00742	0.10627	0.03540	-0.00161	0.00610	-0.00420	-1.38457	-0.04864	-0.80582	4.71316	8.50726	-5.58122	-1.56296	-11.24733	9.11946	-7.53988	6.91612	-178.05992	-0.85671	0.13203	0.10583	-0.00696	0.00193	0.01699	0.00364
841			8.40000	-2.08868	8.76443	13.26479	0.00234	0.00320	0.00643	0.00001	-0.00002	0.00016	101.26431	11.42741	-27.34007	-0.12566	-0.02412	0.03657	0.01415	0.00129	-0.00165	33.36260	-11.06141	5.32690	0.00890	0.10495	0.03571	-0.00139	0.00396	-0.00367	-1.35039	0.13484	-0.66689	3.65183	5.42905	-3.86359	-0.61464	-7.97117	7.43057	-7.53440	6.91879	-178.15567	-0.85750	0.12615	0.10644	-0.01138	0.00238	0.01791	0.00342
842			8.41000	-2.08921	8.76775	13.25152	0.00238	0.00323	0.00650	0.00001	-0.00001	0.00012	101.31538	11.44281	-27.31095	-0.12558	-0.02401	0.03642	0.00623	0.00075	-0.00086	33.44210	-11.04532	5.38027	0.01183	0.10436	0.03650	-0.00104	0.00171	-0.00279	-1.00832	0.21167	-0.29044	2.09385	2.35616	-1.79237	0.25824	-4.40816	5.09692	-7.53155	6.91996	-178.25528	-0.86040	0.12125	0.10683	-0.01601	0.00260	0.01839	0.00200
843			8.42000	-2.08832	8.76727	13.24352	0.00241	0.00326	0.00654	-0.00000	0.00001	0.00005	101.32939	11.44688	-27.29869	-0.12538	-0.02393	0.03657	0.00079	0.00019	0.00001	33.47968	-11.02877	5.41194	0.01390	0.10543	0.03749	-0.00050	-0.00012	-0.00180	-0.42521	0.19970	0.19093	0.43079	0.37982	-0.00401	0.83478	-1.75579	2.84727	-7.53160	6.92029	-178.35596	-0.86074	0.12000	0.10675	-0.02011	0.00272	0.01836	0.00057
844			8.43000	-2.08603	8.76305	13.24261	0.00242	0.00327	0.00658	-0.00001	0.00003	-0.00003	101.32439	11.44068	-27.30213	-0.12516	-0.02394	0.03708	0.00024	-0.00028	0.00063	33.49246	-11.01390	5.42629	0.01418	0.10818	0.03841	-0.00030	-0.00088	-0.00116	0.23489	0.16503	0.64819	-0.87988	0.37587	0.69526	0.93153	-1.05970	1.65038	-7.53420	6.92006	-178.45552	-0.86050	0.11735	0.10717	-0.02291	0.00274	0.01810	0.00008
845			8.44000	-2.08293	8.75551	13.24856	0.00240	0.00328	0.00659	-0.00002	0.00005	-0.00010	101.32815	11.43051	-27.31597	-0.12490	-0.02401	0.03773	0.00535	-0.00055	0.00075	33.50871	-11.00185	5.43617	0.01370	0.11132	0.03922	-0.00070	-0.00011	-0.00121	0.82153	0.16670	1.02580	-1.51154	2.59314	-0.08432	0.45702	-2.72762	2.03678	-7.53840	6.91918	-178.55270	-0.86041	0.11281	0.10754	-0.02372	0.00269	0.01762	0.00032
846			8.45000	-2.07951	8.74495	13.25988	0.00238	0.00326	0.00656	-0.00002	0.00007	-0.00016	101.36735	11.42344	-27.33281	-0.12465	-0.02413	0.03817	0.01428	-0.00060	0.00047	33.55699	-10.99346	5.45558	0.01292	0.11305	0.03961	-0.00148	0.00187	-0.00178	1.27746	0.21116	1.37022	-1.47868	6.31231	-1.89942	-0.43943	-6.09817	3.59403	-7.54277	6.91760	-178.64664	-0.85987	0.11185	0.10673	-0.02189	0.00265	0.01672	0.00023
847			8.46000	-2.07539	8.73116	13.27522	0.00236	0.00324	0.00650	-0.00003	0.00009	-0.00020	101.45320	11.42231	-27.34744	-0.12437	-0.02426	0.03832	0.02292	-0.00056	0.00016	33.64989	-10.98915	5.49051	0.01140	0.11269	0.03922	-0.00203	0.00377	-0.00232	1.64316	0.28112	1.77329	-1.19696	9.92703	-3.65192	-1.31130	-9.52888	5.15808	-7.54555	6.91587	-178.73557	-0.86072	0.10981	0.10596	-0.01711	0.00240	0.01550	-0.00012
848			8.47000	-2.06980	8.71333	13.29414	0.00234	0.00322	0.00645	-0.00004	0.00011	-0.00024	101.57315	11.42405	-27.36011	-0.12414	-0.02441	0.03841	0.02728	-0.00055	0.00017	33.77598	-10.98769	5.53482	0.00972	0.11119	0.03838	-0.00205	0.00429	-0.00237	1.95773	0.38873	2.27301	-1.14329	11.84647	-4.30956	-1.67493	-11.37724	5.62810	-7.54499	6.91476	-178.81734	-0.86160	0.10759	0.10547	-0.00966	0.00200	0.01399	-0.00008
849			8.48000	-2.06224	8.69049	13.31609	0.00234	0.00322	0.00643	-0.00005	0.00014	-0.00026	101.69963	11.42241	-27.37440	-0.12402	-0.02456	0.03855	0.02612	-0.00063	0.00061	33.90819	-10.98667	5.57536	0.00871	0.10983	0.03766	-0.00177	0.00318	-0.00183	2.19333	0.55091	2.82512	-1.46179	11.55773	-3.59228	-1.38285	-11.08598	4.68979	-7.53979	6.91467	-178.89014	-0.86156	0.10694	0.10365	-0.00070	0.00161	0.01211	-0.00018
850			8.49000	-2.05262	8.66225	13.33993	0.00233	0.00323	0.00646	-0.00006	0.00017	-0.00028	101.80798	11.41235	-27.39315	-0.12408	-0.02468	0.03882	0.02118	-0.00075	0.00125	34.02204	-10.98423	5.60073	0.00834	0.10958	0.03738	-0.00139	0.00114	-0.00097	2.31548	0.70872	3.32006	-1.97348	9.69619	-2.03230	-0.67479	-9.24986	2.85761	-7.52954	6.91523	-178.95335	-0.86403	0.10778	0.10213	0.00840	0.00133	0.01031	-0.00026
851			8.50000	-2.04097	8.63007	13.36448	0.00232	0.00324	0.00652	-0.00006	0.00018	-0.00029	101.88689	11.39352	-27.41667	-0.12424	-0.02475	0.03922	0.01513	-0.00084	0.00175	34.10570	-10.97989	5.60729	0.00803	0.11070	0.03749	-0.00097	-0.00087	-0.00016	2.30417	0.71259	3.55319	-2.40206	7.28066	-0.48923	0.06745	-6.85397	0.99933	-7.51452	6.91582	-179.00751	-0.86802	0.10845	0.10104	0.01646	0.00116	0.00872	0.00023
852			8.51000	-2.02803	8.59856	13.38848	0.00228	0.00324	0.00659	-0.00006	0.00015	-0.00027	101.93772	11.37041	-27.44286	-0.12428	-0.02477	0.03972	0.01013	-0.00088	0.00180	34.15999	-10.97413	5.59961	0.00746	0.11289	0.03785	-0.00060	-0.00199	0.00029	2.12094	0.37364	3.21213	-2.52441	5.11692	0.30561	0.52202	-4.70208	-0.11285	-7.49572	6.91596	-179.05373	-0.86906	0.10796	0.09963	0.01983	0.00130	0.00773	0.00111
853			8.52000	-2.01561	8.57630	13.41030	0.00221	0.00322	0.00667	-0.00005	0.00006	-0.00023	101.97009	11.35116	-27.46815	-0.12415	-0.02477	0.04035	0.00730	-0.00082	0.00120	34.19418	-10.96804	5.58843	0.00669	0.11561	0.03828	-0.00037	-0.00166	0.00015	1.70143	-0.53756	1.92345	-2.19728	3.61336	-0.03623	0.49627	-3.27057	-0.04497	-7.47452	6.91542	-179.09293	-0.86728	0.10799	0.09883	0.02629	0.00099	0.00606	0.00181
854			8.53000	-2.00635	8.57644	13.42772	0.00209	0.00318	0.00675	-0.00003	-0.00012	-0.00016	101.99624	11.34491	-27.48799	-0.12372	-0.02476	0.04107	0.00673	-0.00066	-0.00004	34.22142	-10.96309	5.58642	0.00572	0.11812	0.03857	-0.00028	0.00020	-0.00055	0.98316	-2.36386	-0.69655	-1.39779	2.82106	-1.46399	-0.01639	-2.68477	1.17022	-7.45237	6.91466	-179.12527	-0.86478	0.10909	0.09767	0.02804	0.00080	0.00484	0.00262
855			8.54000	-2.00268	8.61791	13.43872	0.00190	0.00311	0.00681	-0.00000	-0.00041	-0.00005	102.02650	11.35855	-27.49836	-0.12309	-0.02478	0.04176	0.00766	-0.00041	-0.00166	34.25322	-10.96047	5.60335	0.00474	0.11950	0.03855	-0.00026	0.00293	-0.00157	-0.07989	-5.54365	-5.00841	-0.27183	2.54607	-3.49623	-0.79507	-2.76312	3.05142	-7.43041	6.91448	-179.15070	-0.86272	0.10970	0.09678	0.02817	0.00044	0.00368	0.00374
856			8.55000	-2.00644	8.72524	13.44150	0.00169	0.00301	0.00683	0.00002	-0.00081	0.00009	102.06569	11.39337	-27.49724	-0.12237	-0.02485	0.04227	0.00860	-0.00012	-0.00307	34.29568	-10.96005	5.64186	0.00383	0.11880	0.03790	-0.00025	0.00519	-0.00240	-1.53795	-10.44098	-11.26375	0.86435	2.40733	-5.20076	-1.45901	-3.10895	4.69127	-7.40963	6.91573	-179.16945	-0.86099	0.11056	0.09578	0.02667	0.00001	0.00264	0.00448
857			8.56000	-2.01856	8.92614	13.43427	0.00149	0.00292	0.00682	0.00005	-0.00132	0.00026	102.10950	11.44101	-27.48613	-0.12173	-0.02495	0.04257	0.00781	0.00015	-0.00351	34.34604	-10.96088	5.69322	0.00327	0.11604	0.03659	-0.00022	0.00553	-0.00246	-3.42289	-17.12507	-19.39664	1.60930	1.92721	-5.44290	-1.61350	-3.18484	4.98617	-7.39112	6.91840	-179.18222	-0.85650	0.11016	0.09499	0.02338	-0.00026	0.00175	0.00447
858			8.57000	-2.03870	9.24532	13.41514	0.00137	0.00289	0.00681	0.00007	-0.00193	0.00047	102.14458	11.48426	-27.47000	-0.12124	-0.02502	0.04274	0.00453	0.00036	-0.00267	34.39218	-10.96163	5.73809	0.00319	0.11317	0.03529	-0.00018	0.00361	-0.00165	-5.67576	-25.08529	-28.71999	1.74924	0.88670	-3.77649	-1.08635	-2.67047	3.50361	-7.37587	6.92117	-179.19016	-0.85283	0.10851	0.09478	0.01863	-0.00018	0.00105	0.00407
859			8.58000	-2.06473	9.69357	13.38254	0.00142	0.00296	0.00680	0.00008	-0.00259	0.00067	102.15862	11.50763	-27.45428	-0.12084	-0.02499	0.04269	0.00002	0.00050	-0.00110	34.42204	-10.96073	5.75931	0.00367	0.11194	0.03483	-0.00012	0.00054	-0.00050	-8.00542	-32.85593	-37.54899	1.47219	-0.40163	-1.06453	-0.13347	-1.79153	1.10191	-7.36458	6.92194	-179.19463	-0.84863	0.10923	0.09469	0.01310	0.00025	0.00059	0.00417
860			8.59000	-2.09290	10.25075	13.33680	0.00169	0.00315	0.00674	0.00011	-0.00318	0.00083	102.15059	11.50825	-27.44098	-0.12048	-0.02485	0.04218	-0.00387	0.00059	0.00035	34.43387	-10.95697	5.75494	0.00503	0.11166	0.03521	-0.00007	-0.00226	0.00045	-9.82880	-37.97492	-43.19553	1.15823	-1.48934	1.38260	0.80863	-0.97211	-0.94410	-7.35728	6.91952	-179.19762	-0.84166	0.11298	0.09361	0.00788	0.00082	0.00045	0.00463
861			8.60000	-2.11854	10.85408	13.28149	0.00212	0.00340	0.00664	0.00012	-0.00344	0.00090	102.12688	11.49258	-27.42907	-0.12023	-0.02465	0.04129	-0.00685	0.00067	0.00133	34.43283	-10.94982	5.73370	0.00739	0.11076	0.03579	0.00002	-0.00420	0.00103	-10.52987	-38.12617	-43.21994	0.96116	-2.37332	3.14641	1.53370	-0.23095	-2.25382	-7.35307	6.91436	-179.20120	-0.83725	0.11480	0.09221	0.00388	0.00121	0.00065	0.00514
862			8.61000	-2.13776	11.41525	13.22284	0.00250	0.00362	0.00652	0.00012	-0.00316	0.00085	102.08992	11.46573	-27.41784	-0.12021	-0.02446	0.04043	-0.00999	0.00070	0.00208	34.42041	-10.93988	5.70211	0.01022	0.10925	0.03620	0.00024	-0.00558	0.00148	-9.86648	-32.82909	-37.21254	0.72724	-3.42067	4.66993	2.10888	0.76893	-3.28714	-7.35080	6.90854	-179.20724	-0.83145	0.11527	0.09083	0.00104	0.00123	0.00113	0.00586
863			8.62000	-2.14886	11.85842	13.16761	0.00275	0.00377	0.00644	0.00009	-0.00236	0.00071	102.03563	11.42815	-27.40889	-0.12039	-0.02430	0.03988	-0.01380	0.00066	0.00282	34.39227	-10.92807	5.66060	0.01181	0.10834	0.03639	0.00059	-0.00676	0.00193	-8.04426	-23.47065	-26.79338	0.31103	-4.76996	6.25260	2.60676	2.14261	-4.34372	-7.34974	6.90402	-179.21696	-0.82812	0.11478	0.09015	-0.00109	0.00100	0.00175	0.00597
864			8.63000	-2.15254	12.13793	13.12136	0.00290	0.00385	0.00637	0.00005	-0.00123	0.00051	101.96125	11.38009	-27.40413	-0.12066	-0.02416	0.03951	-0.01737	0.00056	0.00339	34.34561	-10.91531	5.60980	0.01144	0.10864	0.03653	0.00087	-0.00753	0.00222	-5.41703	-11.65383	-13.84751	-0.16232	-6.08547	7.54703	2.95309	3.51358	-5.06762	-7.34949	6.90150	-179.23074	-0.82462	0.11510	0.08955	-0.00286	0.00077	0.00238	0.00561
865			8.64000	-2.15108	12.22765	13.08788	0.00305	0.00391	0.00630	0.00001	0.00011	0.00027	101.87181	11.32640	-27.40300	-0.12091	-0.02401	0.03910	-0.01927	0.00048	0.00347	34.28575	-10.90174	5.55637	0.00960	0.10968	0.03664	0.00086	-0.00741	0.00203	-2.22108	1.84170	0.67255	-0.42616	-6.87954	7.94118	3.01160	4.34426	-4.85248	-7.34993	6.90034	-179.24843	-0.82145	0.11584	0.08900	-0.00436	0.00072	0.00301	0.00521
866			8.65000	-2.14696	12.10674	13.07009	0.00319	0.00395	0.00623	-0.00002	0.00162	-0.00000	101.77888	11.27585	-27.40277	-0.12114	-0.02384	0.03845	-0.01875	0.00044	0.00289	34.22433	-10.88720	5.51188	0.00740	0.11051	0.03677	0.00064	-0.00606	0.00123	1.44993	16.75342	16.50428	-0.31093	-6.89530	7.11198	2.71459	4.38714	-3.41995	-7.35082	6.89939	-179.27032	-0.81840	0.11543	0.08846	-0.00560	0.00089	0.00368	0.00515
867			8.66000	-2.14192	11.75672	13.07078	0.00327	0.00393	0.00615	-0.00004	0.00321	-0.00031	101.69508	11.23789	-27.39995	-0.12135	-0.02364	0.03755	-0.01588	0.00044	0.00174	34.17332	-10.87146	5.48803	0.00515	0.11038	0.03670	0.00035	-0.00367	-0.00009	5.51099	32.54028	33.21042	0.15364	-6.14226	5.16480	2.13116	3.70955	-0.96534	-7.35192	6.89767	-179.29718	-0.81305	0.11504	0.08765	-0.00674	0.00124	0.00446	0.00485
868			8.67000	-2.13672	11.17071	13.09290	0.00317	0.00381	0.00612	-0.00007	0.00459	-0.00063	101.63096	11.21939	-27.39241	-0.12164	-0.02344	0.03655	-0.01116	0.00043	0.00033	34.14168	-10.85419	5.49240	0.00213	0.10917	0.03616	0.00008	-0.00086	-0.00164	9.70870	47.65001	49.35355	0.74135	-4.73334	2.46881	1.42724	2.46708	2.02143	-7.35313	6.89464	-179.33020	-0.80826	0.11508	0.08718	-0.00804	0.00170	0.00540	0.00439
869			8.68000	-2.13110	10.37280	13.13859	0.00280	0.00355	0.00615	-0.00008	0.00535	-0.00094	101.59363	11.22341	-27.38090	-0.12220	-0.02332	0.03581	-0.00517	0.00035	-0.00108	34.13487	-10.83475	5.52672	-0.00208	0.10774	0.03522	-0.00001	0.00174	-0.00313	13.43794	59.23961	62.10141	1.20017	-2.80720	-0.57045	0.76626	0.80270	5.05661	-7.35454	6.89000	-179.37027	-0.80592	0.11500	0.08723	-0.00947	0.00217	0.00648	0.00411
870			8.69000	-2.12397	9.43720	13.20629	0.00219	0.00318	0.00625	-0.00008	0.00524	-0.00118	101.58723	11.24986	-27.36790	-0.12319	-0.02340	0.03562	0.00151	0.00022	-0.00244	34.15569	-10.81234	5.58873	-0.00659	0.10723	0.03440	0.00024	0.00395	-0.00446	15.76790	64.21989	68.13294	1.50910	-0.58434	-3.67494	0.22112	-1.12696	7.92752	-7.35606	6.88410	-179.41803	-0.80437	0.11193	0.08764	-0.01068	0.00245	0.00763	0.00422
871			8.70000	-2.11456	8.47998	13.28732	0.00158	0.00283	0.00637	-0.00006	0.00447	-0.00127	101.61292	11.29800	-27.35417	-0.12436	-0.02365	0.03577	0.00815	0.00009	-0.00376	34.20508	-10.78612	5.67607	-0.00990	0.10741	0.03405	0.00077	0.00583	-0.00574	15.97899	61.29332	65.80576	1.82608	1.59276	-6.68110	-0.19611	-3.09803	10.62482	-7.35743	6.87788	-179.47316	-0.80064	0.10866	0.08763	-0.01122	0.00249	0.00862	0.00428
872			8.71000	-2.10306	7.61806	13.36854	0.00116	0.00258	0.00647	-0.00005	0.00348	-0.00117	101.66809	11.36706	-27.33860	-0.12530	-0.02395	0.03585	0.01377	-0.00000	-0.00499	34.28142	-10.75521	5.78687	-0.01124	0.10715	0.03408	0.00126	0.00730	-0.00691	14.17261	51.82829	56.37508	2.16488	3.34876	-9.34892	-0.47420	-4.77624	12.97391	-7.35823	6.87246	-179.53398	-0.79587	0.10548	0.08749	-0.01091	0.00232	0.00922	0.00404
873			8.72000	-2.09027	6.93034	13.43935	0.00100	0.00248	0.00652	-0.00004	0.00252	-0.00096	101.74537	11.45425	-27.32126	-0.12586	-0.02424	0.03571	0.01729	-0.00011	-0.00586	34.37813	-10.71972	5.91628	-0.01068	0.10580	0.03429	0.00141	0.00803	-0.00773	11.14171	38.72019	42.91011	2.31721	4.35929	-11.23128	-0.57309	-5.75736	14.48061	-7.35830	6.86838	-179.59706	-0.79332	0.10199	0.08838	-0.00991	0.00204	0.00927	0.00359
874			8.73000	-2.07694	6.44826	13.49484	0.00103	0.00248	0.00654	-0.00003	0.00164	-0.00069	101.83226	11.55231	-27.30475	-0.12629	-0.02456	0.03556	0.01783	-0.00025	-0.00612	34.48267	-10.68110	6.05380	-0.00885	0.10375	0.03449	0.00117	0.00770	-0.00787	7.66403	24.70654	28.32981	2.12281	4.40128	-11.79737	-0.43381	-5.73785	14.60150	-7.35782	6.86507	-179.65701	-0.78985	0.10204	0.08872	-0.00824	0.00186	0.00840	0.00246
875			8.74000	-2.06376	6.16963	13.53284	0.00114	0.00254	0.00656	-0.00003	0.00081	-0.00040	101.91305	11.64974	-27.29182	-0.12670	-0.02493	0.03556	0.01496	-0.00038	-0.00557	34.57915	-10.64174	6.18467	-0.00698	0.10125	0.03436	0.00076	0.00607	-0.00708	4.09040	11.42032	14.27295	1.60315	3.42374	-10.62046	0.02757	-4.67158	12.99331	-7.35697	6.86152	-179.70819	-0.78593	0.10205	0.08832	-0.00585	0.00170	0.00673	0.00136
876			8.75000	-2.05180	6.07915	13.55112	0.00125	0.00260	0.00658	-0.00002	0.00002	-0.00008	101.97165	11.73158	-27.28430	-0.12714	-0.02530	0.03574	0.00868	-0.00043	-0.00403	34.65191	-10.60366	6.29145	-0.00606	0.09853	0.03367	0.00040	0.00294	-0.00527	0.46361	-0.65701	1.13154	0.79725	1.53827	-7.41949	0.93594	-2.72057	9.46135	-7.35563	6.85736	-179.74666	-0.78297	0.10131	0.08818	-0.00285	0.00146	0.00466	0.00047
877			8.76000	-2.04251	6.16226	13.54699	0.00130	0.00264	0.00659	-0.00001	-0.00076	0.00025	101.99284	11.78031	-27.28398	-0.12744	-0.02554	0.03598	-0.00059	-0.00042	-0.00143	34.68675	-10.56807	6.35449	-0.00634	0.09617	0.03263	0.00005	-0.00169	-0.00258	-3.19215	-11.73417	-11.28374	-0.32555	-1.04614	-2.22132	2.35894	-0.10520	4.01984	-7.35366	6.85288	-179.77083	-0.77972	0.10294	0.08731	0.00027	0.00120	0.00247	-0.00009
878			8.77000	-2.03666	6.40923	13.51933	0.00132	0.00269	0.00661	-0.00000	-0.00152	0.00057	101.96450	11.78003	-27.29336	-0.12759	-0.02556	0.03620	-0.01128	-0.00040	0.00188	34.67225	-10.53556	6.35565	-0.00750	0.09569	0.03198	-0.00045	-0.00730	0.00050	-6.71112	-22.14539	-23.06009	-1.72760	-3.88260	4.14959	4.11582	2.79169	-2.61469	-7.35116	6.84825	-179.78079	-0.77325	0.10592	0.08536	0.00291	0.00095	0.00044	0.00044
879			8.78000	-2.03328	6.81114	13.47005	0.00138	0.00278	0.00662	0.00001	-0.00226	0.00085	101.88538	11.72577	-27.31423	-0.12748	-0.02533	0.03639	-0.02037	-0.00043	0.00500	34.60645	-10.50629	6.28902	-0.00893	0.09827	0.03235	-0.00106	-0.01286	0.00337	-9.77139	-31.73762	-33.68738	-3.15209	-6.18034	9.93537	5.72426	5.26056	-8.78108	-7.34848	6.84346	-179.77809	-0.76940	0.10785	0.08308	0.00475	0.00073	-0.00120	0.00150
880			8.79000	-2.02986	7.34839	13.40469	0.00159	0.00296	0.00662	0.00001	-0.00298	0.00103	101.77074	11.62979	-27.34567	-0.12704	-0.02498	0.03670	-0.02488	-0.00051	0.00701	34.50294	-10.47984	6.16920	-0.00984	0.10319	0.03349	-0.00148	-0.01699	0.00540	-11.93379	-39.21071	-41.60462	-4.18450	-7.16487	13.35437	6.66846	6.57135	-12.69716	-7.34595	6.83845	-179.76526	-0.76605	0.10925	0.08145	0.00580	0.00058	-0.00238	0.00282
881			8.80000	-2.02352	7.97099	13.33100	0.00198	0.00323	0.00658	0.00001	-0.00349	0.00109	101.64706	11.51612	-27.38308	-0.12613	-0.02459	0.03720	-0.02387	-0.00058	0.00754	34.38589	-10.45541	6.02547	-0.00950	0.10839	0.03474	-0.00143	-0.01857	0.00614	-12.72046	-42.18566	-44.39841	-4.51921	-6.61170	13.78611	6.75593	6.46071	-13.64744	-7.34368	6.83312	-179.74551	-0.76069	0.11254	0.08031	0.00626	0.00054	-0.00305	0.00443
882			8.81000	-2.01277	8.59095	13.25796	0.00239	0.00352	0.00656	-0.00001	-0.00350	0.00101	101.53898	11.40775	-27.42034	-0.12493	-0.02424	0.03797	-0.01891	-0.00058	0.00687	34.27869	-10.43215	5.88653	-0.00812	0.11241	0.03555	-0.00102	-0.01755	0.00563	-11.92224	-39.08931	-40.74209	-4.16827	-4.96433	11.93478	6.15686	5.25861	-12.20588	-7.34160	6.82745	-179.72244	-0.75755	0.11476	0.07959	0.00633	0.00053	-0.00322	0.00592
883			8.82000	-1.99903	9.11702	13.19300	0.00261	0.00373	0.00657	-0.00002	-0.00293	0.00084	101.45989	11.31847	-27.45262	-0.12372	-0.02395	0.03892	-0.01246	-0.00052	0.00554	34.19519	-10.40978	5.77057	-0.00655	0.11489	0.03578	-0.00059	-0.01485	0.00436	-9.84635	-30.89799	-31.99286	-3.41850	-2.92246	9.01212	5.20065	3.57017	-9.49370	-7.33953	6.82195	-179.69983	-0.75506	0.11309	0.07926	0.00622	0.00049	-0.00292	0.00691
884			8.83000	-1.98578	9.49464	13.14087	0.00274	0.00389	0.00658	-0.00002	-0.00193	0.00060	101.41219	11.25274	-27.47828	-0.12255	-0.02369	0.03964	-0.00642	-0.00047	0.00404	34.13941	-10.38809	5.68455	-0.00489	0.11559	0.03560	-0.00026	-0.01152	0.00287	-6.83884	-19.49100	-20.21188	-2.65949	-1.03993	6.01700	4.17824	1.90858	-6.48052	-7.33710	6.81713	-179.68089	-0.74962	0.11032	0.07957	0.00632	0.00045	-0.00224	0.00679
885			8.84000	-1.97680	9.68866	13.10668	0.00295	0.00402	0.00653	-0.00001	-0.00054	0.00027	101.39081	11.20864	-27.49910	-0.12139	-0.02345	0.03976	-0.00179	-0.00050	0.00270	34.10873	-10.36709	5.62777	-0.00304	0.11454	0.03528	-0.00007	-0.00833	0.00152	-2.80289	-5.17840	-5.51529	-2.17301	0.37602	3.52636	3.26260	0.55451	-3.76213	-7.33363	6.81315	-179.66815	-0.74626	0.10828	0.08061	0.00717	0.00047	-0.00130	0.00579
886			8.85000	-1.97407	9.65035	13.09825	0.00310	0.00408	0.00645	-0.00001	0.00123	-0.00015	101.38754	11.18135	-27.51828	-0.12057	-0.02331	0.03958	0.00111	-0.00057	0.00173	34.09775	-10.34672	5.59550	-0.00183	0.11280	0.03487	-0.00000	-0.00578	0.00047	2.25959	11.97634	12.31341	-1.97287	1.22652	1.78195	2.53179	-0.40201	-1.62837	-7.32820	6.80980	-179.66313	-0.74275	0.10805	0.08114	0.00874	0.00058	-0.00021	0.00507
887			8.86000	-1.97723	9.34246	13.12128	0.00289	0.00394	0.00645	-0.00000	0.00292	-0.00058	101.39391	11.16499	-27.53742	-0.12054	-0.02333	0.03970	0.00239	-0.00061	0.00119	34.10016	-10.32712	5.58128	-0.00258	0.11168	0.03427	0.00003	-0.00398	-0.00023	7.44100	29.12405	30.36211	-1.84682	1.54659	0.83627	1.98519	-0.95279	-0.17323	-7.32039	6.80665	-179.66603	-0.74003	0.10931	0.08122	0.01060	0.00077	0.00087	0.00495
888			8.87000	-1.98430	8.79902	13.17274	0.00228	0.00361	0.00656	-0.00001	0.00379	-0.00091	101.40308	11.15368	-27.55530	-0.12137	-0.02348	0.04021	0.00248	-0.00053	0.00098	34.10991	-10.30872	5.57859	-0.00542	0.11158	0.03348	0.00011	-0.00278	-0.00060	11.19573	41.18008	43.17369	-1.56126	1.49178	0.58939	1.58060	-1.18310	0.66981	-7.31022	6.80339	-179.67642	-0.74013	0.10996	0.08172	0.01222	0.00093	0.00180	0.00499
889			8.88000	-1.99277	8.13406	13.24015	0.00161	0.00323	0.00670	-0.00000	0.00370	-0.00105	101.41127	11.14265	-27.56891	-0.12261	-0.02363	0.04065	0.00205	-0.00031	0.00096	34.12283	-10.29202	5.58223	-0.00856	0.11200	0.03292	0.00019	-0.00192	-0.00078	12.50060	44.83864	47.15179	-1.02644	1.29936	0.75448	1.25244	-1.22258	1.13268	-7.29833	6.80020	-179.69254	-0.73812	0.10886	0.08202	0.01307	0.00099	0.00240	0.00512
890			8.89000	-2.00048	7.48070	13.30837	0.00120	0.00296	0.00679	-0.00000	0.00310	-0.00099	101.41827	11.13001	-27.57564	-0.12369	-0.02369	0.04064	0.00172	-0.00001	0.00091	34.13692	-10.27732	5.59017	-0.01017	0.11233	0.03290	0.00023	-0.00107	-0.00094	11.56363	40.92920	43.13641	-0.32634	1.15927	0.91699	0.93152	-1.16961	1.53637	-7.28581	6.79727	-179.71129	-0.73762	0.10766	0.08210	0.01300	0.00096	0.00249	0.00490
891			8.90000	-2.00635	6.92906	13.36708	0.00110	0.00285	0.00683	-0.00000	0.00240	-0.00082	101.42607	11.11755	-27.57476	-0.12454	-0.02367	0.04018	0.00197	0.00025	0.00062	34.15204	-10.26457	5.60353	-0.01013	0.11259	0.03348	0.00023	0.00007	-0.00124	9.36295	32.81489	34.68079	0.40088	1.16605	0.67084	0.52742	-1.11252	2.17739	-7.27387	6.79448	-179.72862	-0.73786	0.10896	0.08141	0.01569	0.00044	0.00220	0.00433
892			8.91000	-2.01006	6.51308	13.41217	0.00121	0.00286	0.00683	-0.00000	0.00174	-0.00060	101.43806	11.11032	-27.56700	-0.12535	-0.02363	0.03946	0.00305	0.00043	-0.00004	34.16987	-10.25410	5.62626	-0.00926	0.11277	0.03441	0.00025	0.00178	-0.00176	6.82329	23.70379	25.17135	1.06760	1.35043	-0.24199	-0.05629	-1.15469	3.23040	-7.26310	6.79159	-179.74115	-0.73598	0.10927	0.08072	0.01165	0.00079	0.00121	0.00401
893			8.92000	-2.01174	6.22833	13.44358	0.00141	0.00292	0.00682	-0.00001	0.00116	-0.00039	101.45797	11.11469	-27.55376	-0.12629	-0.02365	0.03863	0.00505	0.00049	-0.00104	34.19354	-10.24664	5.66307	-0.00859	0.11263	0.03527	0.00030	0.00403	-0.00247	4.45999	15.46856	16.57694	1.61504	1.74654	-1.83608	-0.83497	-1.39598	4.66774	-7.25357	6.78842	-179.74686	-0.73413	0.11090	0.08012	0.01134	0.00070	0.00029	0.00447
894			8.93000	-2.01146	6.05367	13.46263	0.00162	0.00299	0.00680	-0.00001	0.00068	-0.00022	101.48969	11.13570	-27.53697	-0.12735	-0.02373	0.03783	0.00811	0.00044	-0.00222	34.22653	-10.24285	5.71720	-0.00846	0.11214	0.03588	0.00041	0.00653	-0.00330	2.44469	8.71922	9.52657	1.98281	2.45560	-3.96717	-1.71960	-1.90518	6.33942	-7.24481	6.78490	-179.74615	-0.73211	0.11099	0.08040	0.01134	0.00063	-0.00042	0.00568
895			8.94000	-2.00954	5.96692	13.47108	0.00177	0.00304	0.00680	-0.00001	0.00026	-0.00007	101.53766	11.17630	-27.51909	-0.12839	-0.02390	0.03715	0.01234	0.00027	-0.00344	34.27216	-10.24249	5.78978	-0.00872	0.11144	0.03629	0.00059	0.00891	-0.00417	0.77326	3.22666	3.73746	2.14276	3.58403	-6.44057	-2.56945	-2.69532	8.08770	-7.23642	6.78123	-179.74174	-0.72863	0.10968	0.08014	0.01126	0.00056	-0.00066	0.00623
896			8.95000	-2.00686	5.95418	13.47068	0.00184	0.00305	0.00679	-0.00001	-0.00012	0.00006	101.60651	11.23713	-27.50236	-0.12929	-0.02416	0.03661	0.01756	0.00005	-0.00457	34.33288	-10.24436	5.88018	-0.00930	0.11033	0.03640	0.00083	0.01078	-0.00497	-0.68613	-1.70052	-1.54405	2.17600	5.13696	-8.97146	-3.24754	-3.71117	9.71706	-7.22813	6.77788	-179.73747	-0.72738	0.10798	0.08059	0.01081	0.00052	-0.00043	0.00623
897			8.96000	-2.00425	6.01384	13.46222	0.00181	0.00301	0.00675	-0.00000	-0.00053	0.00019	101.69949	11.31577	-27.48715	-0.12990	-0.02449	0.03618	0.02293	-0.00011	-0.00538	34.40945	-10.24672	5.98516	-0.00994	0.10839	0.03618	0.00111	0.01169	-0.00548	-2.14861	-6.91344	-7.19738	2.20932	6.89392	-11.07240	-3.63018	-4.80976	10.86410	-7.22004	6.77498	-179.73630	-0.72592	0.10446	0.08199	0.00977	0.00053	0.00006	0.00571
898			8.97000	-2.00226	6.15678	13.44538	0.00169	0.00291	0.00670	0.00000	-0.00099	0.00033	101.81465	11.40516	-27.47242	-0.13014	-0.02486	0.03583	0.02683	-0.00016	-0.00554	34.49907	-10.24818	6.09677	-0.01038	0.10512	0.03544	0.00131	0.01103	-0.00534	-3.81838	-13.19759	-14.01521	2.23246	8.39143	-11.95240	-3.55955	-5.70405	10.86804	-7.21251	6.77220	-179.73906	-0.72681	0.10211	0.08232	0.00839	0.00061	0.00053	0.00503
899			8.98000	-2.00107	6.40400	13.41895	0.00154	0.00281	0.00663	0.00001	-0.00152	0.00049	101.94157	11.49086	-27.45770	-0.13003	-0.02521	0.03564	0.02732	-0.00007	-0.00462	34.59266	-10.24803	6.19892	-0.01036	0.10086	0.03420	0.00130	0.00829	-0.00416	-5.82079	-21.04594	-22.47698	2.06675	9.06992	-10.65416	-2.85023	-5.96343	8.89132	-7.20583	6.76907	-179.74457	-0.72604	0.10178	0.08189	0.00689	0.00077	0.00075	0.00423
900			8.99000	-2.00050	6.78028	13.38149	0.00143	0.00274	0.00657	0.00001	-0.00214	0.00067	102.06097	11.55110	-27.44449	-0.12961	-0.02544	0.03563	0.02341	0.00013	-0.00242	34.67376	-10.24666	6.26764	-0.00982	0.09714	0.03293	0.00101	0.00367	-0.00196	-8.13774	-30.27419	-32.34480	1.56043	8.60299	-6.77624	-1.45254	-5.25307	4.60002	-7.20027	6.76493	-179.75067	-0.72310	0.10317	0.08118	0.00538	0.00100	0.00066	0.00352
901			9.00000	-1.99975	7.30067	13.33192	0.00149	0.00278	0.00652	0.00001	-0.00283	0.00086	102.15304	11.56582	-27.43514	-0.12888	-0.02548	0.03571	0.01645	0.00041	0.00052	34.72477	-10.24483	6.28104	-0.00852	0.09609	0.03254	0.00052	-0.00182	0.00067	-10.49904	-39.51411	-42.14749	0.85477	7.24957	-1.32306	0.36492	-3.71244	-1.02148	-7.19604	6.75927	-179.75533	-0.71815	0.10416	0.08075	0.00398	0.00125	0.00037	0.00365
902			9.01000	-1.99762	7.94949	13.27089	0.00176	0.00293	0.00646	0.00002	-0.00349	0.00100	102.21020	11.53077	-27.42964	-0.12773	-0.02527	0.03569	0.00960	0.00071	0.00313	34.73838	-10.24237	6.23530	-0.00674	0.09785	0.03316	0.00013	-0.00681	0.00299	-12.37830	-46.37246	-49.37734	0.34371	5.75224	3.63179	2.05597	-1.97846	-5.96995	-7.19311	6.75197	-179.75758	-0.71269	0.10541	0.08006	0.00281	0.00146	0.00003	0.00445
903			9.02000	-1.99313	8.67179	13.20178	0.00207	0.00310	0.00640	0.00002	-0.00392	0.00107	102.24123	11.46075	-27.42479	-0.12630	-0.02488	0.03560	0.00556	0.00097	0.00453	34.72250	-10.23827	6.14849	-0.00580	0.10074	0.03389	-0.00006	-0.00999	0.00429	-13.37632	-49.17463	-52.37212	0.30555	4.80363	6.42940	3.14467	-0.74321	-8.64081	-7.19124	6.74355	-179.75783	-0.70814	0.10407	0.08029	0.00182	0.00157	-0.00018	0.00545
904			9.03000	-1.98678	9.40416	13.12861	0.00225	0.00323	0.00635	0.00002	-0.00403	0.00108	102.26315	11.37877	-27.41682	-0.12483	-0.02441	0.03556	0.00504	0.00112	0.00461	34.69382	-10.23147	6.04849	-0.00636	0.10317	0.03409	-0.00011	-0.01073	0.00427	-13.50684	-48.38026	-51.74255	0.65754	4.67030	6.72460	3.46337	-0.35979	-8.71215	-7.19021	6.73448	-179.75717	-0.70576	0.10312	0.08056	0.00095	0.00163	-0.00017	0.00650
905			9.04000	-1.98049	10.10675	13.05519	0.00238	0.00333	0.00630	0.00003	-0.00388	0.00102	102.29150	11.30438	-27.40461	-0.12341	-0.02393	0.03542	0.00719	0.00111	0.00377	34.66932	-10.22198	5.95958	-0.00756	0.10426	0.03387	-0.00004	-0.00932	0.00331	-12.82523	-45.06708	-48.62436	1.06904	5.22165	5.19637	3.11005	-0.78227	-6.88658	-7.18971	6.72526	-179.75764	-0.70102	0.10482	0.07948	0.00018	0.00170	0.00014	0.00707
906			9.05000	-1.97674	10.74740	12.98704	0.00255	0.00342	0.00621	0.00004	-0.00350	0.00088	102.33511	11.24826	-27.39032	-0.12210	-0.02354	0.03514	0.01060	0.00092	0.00258	34.66044	-10.21101	5.89565	-0.00860	0.10404	0.03351	0.00015	-0.00667	0.00198	-11.15075	-39.30279	-42.94913	1.21050	6.15757	2.84933	2.33066	-1.71622	-4.19553	-7.18942	6.71634	-179.76147	-0.69437	0.10493	0.07923	-0.00060	0.00173	0.00074	0.00696
907			9.06000	-1.97774	11.28589	12.93190	0.00265	0.00347	0.00614	0.00006	-0.00285	0.00066	102.39615	11.21255	-27.37832	-0.12111	-0.02330	0.03496	0.01419	0.00057	0.00150	34.67177	-10.20012	5.86047	-0.00966	0.10337	0.03316	0.00042	-0.00380	0.00070	-8.50734	-31.31457	-34.78586	0.92426	7.21313	0.49160	1.41378	-2.82956	-1.47717	-7.18918	6.70790	-179.77075	-0.68769	0.10446	0.07906	-0.00165	0.00178	0.00160	0.00635
908			9.07000	-1.98436	11.69426	12.89568	0.00259	0.00345	0.00611	0.00006	-0.00206	0.00040	102.47277	11.19414	-27.37296	-0.12043	-0.02321	0.03502	0.01732	0.00015	0.00071	34.70267	-10.19008	5.85107	-0.01082	0.10284	0.03286	0.00074	-0.00129	-0.00034	-5.44452	-22.48669	-25.49924	0.31288	8.19562	-1.44328	0.55114	-3.88888	0.81474	-7.18917	6.69983	-179.78717	-0.68338	0.10190	0.07967	-0.00314	0.00183	0.00268	0.00562
909			9.08000	-1.99547	11.97197	12.87889	0.00242	0.00338	0.00611	0.00006	-0.00131	0.00018	102.56137	11.18829	-27.37594	-0.11997	-0.02327	0.03527	0.01957	-0.00022	0.00016	34.75008	-10.18156	5.86203	-0.01127	0.10262	0.03273	0.00099	0.00076	-0.00112	-2.71974	-14.37442	-16.75272	-0.30955	8.91179	-2.85945	-0.19084	-4.76056	2.59752	-7.18965	6.69225	-179.81183	-0.67879	0.09783	0.08066	-0.00501	0.00183	0.00390	0.00523
910			9.09000	-2.00829	12.13780	12.87631	0.00223	0.00329	0.00611	0.00005	-0.00070	0.00004	102.65732	11.19161	-27.38506	-0.11964	-0.02343	0.03558	0.02069	-0.00044	-0.00030	34.81014	-10.17461	5.88878	-0.01090	0.10245	0.03271	0.00111	0.00237	-0.00175	-0.86606	-7.80639	-9.52319	-0.61130	9.18363	-3.85376	-0.76712	-5.35395	3.99949	-7.19087	6.68548	-179.84521	-0.67419	0.09533	0.08118	-0.00719	0.00179	0.00512	0.00491
911			9.10000	-2.01956	12.21769	12.87987	0.00207	0.00319	0.00609	0.00003	-0.00028	-0.00001	102.75574	11.20259	-27.39532	-0.11939	-0.02365	0.03578	0.02058	-0.00044	-0.00076	34.87868	-10.16838	5.92839	-0.01032	0.10205	0.03269	0.00113	0.00350	-0.00228	-0.01933	-2.92035	-4.09522	-0.39766	8.92445	-4.50705	-1.11573	-5.62652	5.13461	-7.19314	6.68001	-179.88678	-0.67067	0.09514	0.08123	-0.00942	0.00169	0.00619	0.00440
912			9.11000	-2.02722	12.23667	12.88181	0.00196	0.00309	0.00604	0.00002	0.00000	0.00001	102.85177	11.22012	-27.40066	-0.11942	-0.02392	0.03580	0.01928	-0.00019	-0.00117	34.95152	-10.16113	5.97823	-0.00991	0.10126	0.03268	0.00109	0.00399	-0.00271	0.01137	0.48911	-0.36293	0.33213	8.16625	-4.74247	-1.16047	-5.55343	5.94374	-7.19652	6.67620	-179.93498	-0.66725	0.09735	0.08098	-0.01138	0.00155	0.00698	0.00400
913			9.12000	-2.03077	12.21595	12.87720	0.00191	0.00300	0.00597	0.00001	0.00017	0.00008	102.94064	11.24103	-27.39602	-0.11976	-0.02417	0.03562	0.01676	0.00024	-0.00131	35.02346	-10.15091	6.03387	-0.00971	0.09993	0.03256	0.00099	0.00359	-0.00290	-0.43140	2.64798	1.90716	1.34495	6.97882	-4.31076	-0.82516	-5.06227	6.15360	-7.20095	6.67433	-179.98773	-0.66611	0.09646	0.08123	-0.01296	0.00125	0.00756	0.00369
914			9.13000	-2.03082	12.17344	12.86459	0.00189	0.00294	0.00593	0.00001	0.00024	0.00014	103.01621	11.25881	-27.37985	-0.12037	-0.02433	0.03529	0.01311	0.00072	-0.00105	35.08713	-10.13627	6.08717	-0.00974	0.09843	0.03240	0.00081	0.00229	-0.00273	-0.99903	3.68422	2.97845	2.26469	5.48788	-3.07407	-0.13738	-4.12422	5.55169	-7.20623	6.67479	179.95667	-0.66500	0.09344	0.08157	-0.01416	0.00087	0.00794	0.00355
915			9.14000	-2.02796	12.12415	12.84590	0.00191	0.00292	0.00594	0.00000	0.00024	0.00019	103.07354	11.26658	-27.35469	-0.12109	-0.02437	0.03490	0.00914	0.00111	-0.00049	35.13561	-10.11713	6.12983	-0.01027	0.09768	0.03243	0.00061	0.00061	-0.00233	-1.46978	3.74744	3.15324	2.85469	4.01006	-1.39835	0.67176	-2.96407	4.42022	-7.21224	6.67768	179.89952	-0.66034	0.09178	0.08106	-0.01501	0.00053	0.00807	0.00339
916			9.15000	-2.02248	12.07919	12.82398	0.00196	0.00292	0.00599	-0.00001	0.00021	0.00022	103.11361	11.26252	-27.32428	-0.12178	-0.02431	0.03456	0.00605	0.00136	0.00002	35.16813	-10.09464	6.15986	-0.01111	0.09797	0.03270	0.00044	-0.00070	-0.00199	-1.81833	3.17240	2.72944	3.14626	2.90076	-0.01013	1.28661	-1.99669	3.44860	-7.21893	6.68261	179.84184	-0.65727	0.09056	0.08112	-0.01576	0.00027	0.00807	0.00317
917			9.16000	-2.01527	12.04462	12.80025	0.00202	0.00294	0.00605	-0.00001	0.00015	0.00024	103.14280	11.25128	-27.29139	-0.12225	-0.02420	0.03429	0.00451	0.00145	0.00019	35.19064	-10.07032	6.18292	-0.01216	0.09885	0.03303	0.00038	-0.00111	-0.00193	-2.10280	2.39812	1.95399	3.27583	2.30970	0.53736	1.50826	-1.52288	3.18860	-7.22641	6.68866	179.78519	-0.65612	0.09046	0.08152	-0.01638	0.00014	0.00785	0.00282
918			9.17000	-2.00825	12.02201	12.77483	0.00210	0.00297	0.00609	-0.00000	0.00010	0.00026	103.16894	11.24072	-27.25761	-0.12252	-0.02405	0.03401	0.00468	0.00140	-0.00011	35.21188	-10.04552	6.20795	-0.01305	0.09986	0.03345	0.00044	-0.00051	-0.00226	-2.26953	1.77213	1.08450	3.30900	2.21609	0.03188	1.32098	-1.61591	3.80991	-7.23468	6.69470	179.73140	-0.65528	0.09169	0.08172	-0.01666	0.00016	0.00731	0.00203
919			9.18000	-2.00362	12.00882	12.74908	0.00218	0.00300	0.00612	0.00001	0.00006	0.00025	103.19958	11.23970	-27.22456	-0.12275	-0.02395	0.03370	0.00643	0.00118	-0.00084	35.24022	-10.02092	6.24376	-0.01378	0.10064	0.03391	0.00065	0.00090	-0.00294	-2.12236	1.44156	0.42680	3.19635	2.57475	-1.48768	0.84038	-2.17833	5.18324	-7.24357	6.69965	179.68248	-0.65728	0.09360	0.08173	-0.01633	0.00028	0.00654	0.00142
920			9.19000	-2.00265	11.99988	12.72691	0.00223	0.00301	0.00612	0.00002	0.00005	0.00019	103.24123	11.25560	-27.19477	-0.12303	-0.02397	0.03350	0.00927	0.00082	-0.00182	35.28146	-9.99647	6.29640	-0.01412	0.10100	0.03426	0.00092	0.00262	-0.00380	-1.52969	1.32573	0.16483	2.85990	3.25129	-3.66620	0.26240	-2.96760	6.91660	-7.25243	6.70285	179.63942	-0.65832	0.09427	0.08136	-0.01519	0.00045	0.00567	0.00161
921			9.20000	-2.00519	11.99090	12.71299	0.00225	0.00302	0.00612	0.00002	0.00005	0.00009	103.29638	11.29133	-27.17105	-0.12348	-0.02416	0.03348	0.01232	0.00037	-0.00282	35.33649	-9.97165	6.36664	-0.01404	0.10114	0.03456	0.00114	0.00420	-0.00463	-0.60649	1.18701	0.20489	2.33075	3.98393	-5.95802	-0.25540	-3.66198	8.53843	-7.26061	6.70435	179.60199	-0.65737	0.09401	0.08107	-0.01355	0.00053	0.00493	0.00243
922			9.21000	-2.00978	11.98157	12.70985	0.00223	0.00302	0.00614	0.00002	0.00004	-0.00002	103.36342	11.34560	-27.15459	-0.12417	-0.02448	0.03363	0.01504	-0.00006	-0.00377	35.40173	-9.94648	6.45146	-0.01379	0.10146	0.03491	0.00128	0.00558	-0.00534	0.31940	0.83929	0.30542	1.80721	4.59447	-8.06038	-0.70411	-4.09979	9.87952	-7.26783	6.70518	179.56902	-0.65994	0.09333	0.08107	-0.01214	0.00050	0.00436	0.00349
923			9.22000	-2.01442	11.97426	12.71607	0.00222	0.00304	0.00619	0.00001	0.00003	-0.00009	103.44054	11.41688	-27.14379	-0.12498	-0.02490	0.03392	0.01747	-0.00039	-0.00469	35.47400	-9.92144	6.54881	-0.01340	0.10173	0.03518	0.00134	0.00689	-0.00597	0.87785	0.32927	0.32646	1.53142	5.09896	-9.97473	-1.13503	-4.36028	11.05252	-7.27442	6.70610	179.53960	-0.66558	0.09302	0.08076	-0.01099	0.00010	0.00401	0.00397
924			9.23000	-2.01700	11.97067	12.72637	0.00222	0.00308	0.00627	-0.00000	0.00001	-0.00009	103.52753	11.50401	-27.13491	-0.12576	-0.02539	0.03435	0.01924	-0.00055	-0.00548	35.55204	-9.89680	6.65790	-0.01262	0.10092	0.03499	0.00131	0.00771	-0.00633	0.79513	-0.10760	0.25605	1.57478	5.41914	-11.40488	-1.43175	-4.44397	11.83254	-7.28085	6.70723	179.51299	-0.66937	0.09358	0.08081	-0.01121	0.00037	0.00354	0.00413
925			9.24000	-2.01634	11.97060	12.73281	0.00222	0.00310	0.00633	-0.00001	-0.00001	-0.00001	103.61966	11.60042	-27.12455	-0.12643	-0.02592	0.03490	0.01863	-0.00050	-0.00560	35.63106	-9.87221	6.77166	-0.01140	0.09833	0.03408	0.00108	0.00704	-0.00588	0.00110	-0.27726	0.05830	1.71302	5.10661	-11.31370	-1.27146	-3.99814	11.24360	-7.28768	6.70803	179.48886	-0.67073	0.09366	0.08134	-0.01159	0.00039	0.00323	0.00400
926			9.25000	-2.01270	11.97370	12.72775	0.00222	0.00312	0.00638	-0.00001	-0.00002	0.00014	103.70088	11.68790	-27.11245	-0.12693	-0.02639	0.03540	0.01380	-0.00029	-0.00442	35.69660	-9.84820	6.86967	-0.01002	0.09484	0.03282	0.00063	0.00420	-0.00427	-1.26380	-0.18992	-0.32597	1.54227	3.67075	-8.62702	-0.39748	-2.58371	8.24302	-7.29528	6.70826	179.46696	-0.67185	0.09382	0.08199	-0.01229	0.00043	0.00295	0.00331
927			9.26000	-2.00759	11.98030	12.70800	0.00223	0.00314	0.00640	0.00000	-0.00004	0.00028	103.74873	11.74225	-27.10242	-0.12730	-0.02664	0.03572	0.00519	-0.00007	-0.00190	35.72879	-9.82654	6.92460	-0.00916	0.09271	0.03209	0.00008	-0.00026	-0.00176	-2.44136	-0.02904	-0.84135	0.75826	1.26614	-3.54938	1.08084	-0.25077	2.98035	-7.30375	6.70805	179.44705	-0.67390	0.09457	0.08209	-0.01286	0.00043	0.00264	0.00262
928			9.27000	-2.00294	11.99075	12.67792	0.00226	0.00315	0.00641	0.00001	-0.00006	0.00033	103.74993	11.74791	-27.10076	-0.12765	-0.02664	0.03577	-0.00410	-0.00004	0.00114	35.71534	-9.80901	6.91944	-0.00957	0.09338	0.03235	-0.00048	-0.00515	0.00101	-2.91993	0.00209	-1.28065	-0.63712	-1.19494	2.21104	2.68409	2.31485	-2.98163	-7.31278	6.70780	179.42949	-0.67618	0.09492	0.08152	-0.01281	0.00035	0.00225	0.00271
929			9.28000	-2.00009	12.00410	12.64774	0.00231	0.00318	0.00643	0.00001	-0.00007	0.00028	103.70973	11.70727	-27.11302	-0.12802	-0.02647	0.03573	-0.01041	-0.00027	0.00364	35.65980	-9.79610	6.85777	-0.01128	0.09657	0.03333	-0.00107	-0.00921	0.00335	-2.45342	-0.17402	-1.40243	-2.30174	-2.66943	6.60326	3.85827	4.23170	-7.74160	-7.32170	6.70785	179.41487	-0.67899	0.09530	0.08160	-0.01185	0.00023	0.00178	0.00374
930			9.29000	-1.99881	12.01787	12.62752	0.00237	0.00322	0.00647	0.00001	-0.00007	0.00015	103.64872	11.63739	-27.14059	-0.12844	-0.02629	0.03586	-0.01178	-0.00065	0.00498	35.57917	-9.78734	6.75983	-0.01331	0.10092	0.03449	-0.00151	-0.01143	0.00476	-1.30634	-0.45957	-1.14166	-3.70723	-2.63531	8.50371	4.25507	4.95225	-10.20086	-7.32981	6.70826	179.40413	-0.68319	0.09469	0.08148	-0.01007	0.00007	0.00114	0.00427
931			9.30000	-1.99857	12.02928	12.62189	0.00243	0.00326	0.00654	0.00000	-0.00005	-0.00000	103.59127	11.55921	-27.17947	-0.12878	-0.02618	0.03628	-0.00865	-0.00098	0.00516	35.49472	-9.78252	6.65074	-0.01421	0.10505	0.03550	-0.00149	-0.01139	0.00509	-0.01831	-0.66248	-0.68141	-4.41438	-1.28793	8.04180	3.85459	4.48870	-10.36463	-7.33672	6.70908	179.39877	-0.68522	0.09518	0.08100	-0.00777	-0.00015	0.00027	0.00422
932			9.31000	-1.99949	12.03682	12.62899	0.00246	0.00329	0.00661	-0.00000	-0.00004	-0.00011	103.55540	11.48899	-27.22211	-0.12901	-0.02617	0.03696	-0.00285	-0.00109	0.00445	35.42321	-9.78171	6.55078	-0.01362	0.10835	0.03628	-0.00108	-0.00944	0.00458	0.90978	-0.66712	-0.30482	-4.23912	0.76560	6.02551	2.88033	3.24781	-8.88700	-7.34240	6.71048	179.40060	-0.69045	0.09875	0.08070	-0.00528	-0.00042	-0.00077	0.00394
933			9.32000	-2.00203	12.04111	12.64248	0.00245	0.00332	0.00669	0.00000	-0.00003	-0.00015	103.54987	11.43638	-27.25994	-0.12910	-0.02621	0.03769	0.00380	-0.00097	0.00317	35.37377	-9.78501	6.47234	-0.01241	0.11044	0.03671	-0.00057	-0.00638	0.00355	1.25505	-0.54807	-0.21355	-3.31124	2.95404	3.28819	1.64386	1.72875	-6.55138	-7.34683	6.71254	179.41035	-0.69428	0.10181	0.08039	-0.00243	-0.00072	-0.00179	0.00353
934			9.33000	-2.00617	12.04499	12.65606	0.00242	0.00334	0.00676	0.00001	-0.00003	-0.00014	103.57624	11.40529	-27.28709	-0.12911	-0.02624	0.03829	0.01024	-0.00070	0.00167	35.34822	-9.79194	6.42023	-0.01129	0.11126	0.03673	-0.00016	-0.00300	0.00235	1.13948	-0.45332	-0.38125	-2.02055	4.99353	0.44323	0.39540	0.28845	-4.02761	-7.34950	6.71528	179.42712	-0.69696	0.10464	0.07972	0.00112	-0.00103	-0.00256	0.00344
935			9.34000	-2.01121	12.05054	12.66654	0.00242	0.00337	0.00682	0.00001	-0.00003	-0.00010	103.63242	11.39509	-27.30220	-0.12921	-0.02629	0.03869	0.01612	-0.00044	0.00026	35.34430	-9.80223	6.39354	-0.01051	0.11108	0.03642	0.00015	0.00015	0.00126	0.85452	-0.38329	-0.53850	-0.81113	6.85301	-2.13398	-0.75801	-0.94708	-1.76369	-7.34945	6.71906	179.44858	-0.69737	0.10992	0.07808	0.00534	-0.00138	-0.00293	0.00408
936			9.35000	-2.01596	12.05623	12.67388	0.00242	0.00342	0.00690	0.00001	-0.00003	-0.00007	103.71510	11.40234	-27.30795	-0.12951	-0.02636	0.03899	0.02141	-0.00030	-0.00086	35.35860	-9.81616	6.38821	-0.00993	0.11029	0.03589	0.00036	0.00284	0.00044	0.61225	-0.24168	-0.41550	0.00266	8.57311	-4.27501	-1.80000	-1.94576	0.03115	-7.34598	6.72400	179.47197	-0.69918	0.11408	0.07675	0.00957	-0.00168	-0.00295	0.00622
937			9.36000	-2.01905	12.05855	12.67911	0.00244	0.00347	0.00699	0.00000	0.00000	-0.00005	103.82053	11.42267	-27.30916	-0.12994	-0.02649	0.03920	0.02607	-0.00032	-0.00163	35.38703	-9.83442	6.39933	-0.00945	0.10923	0.03525	0.00051	0.00506	-0.00011	0.40540	0.02361	-0.00073	0.33677	10.14298	-5.94649	-2.72574	-2.69352	1.33333	-7.33917	6.73017	179.49474	-0.70824	0.11340	0.07759	0.01307	-0.00185	-0.00280	0.00805
938			9.37000	-2.01972	12.05506	12.68180	0.00248	0.00351	0.00707	-0.00000	0.00004	-0.00000	103.94459	11.45203	-27.31018	-0.13033	-0.02670	0.03944	0.02994	-0.00044	-0.00215	35.42573	-9.85731	6.42240	-0.00851	0.10818	0.03463	0.00056	0.00682	-0.00049	0.07386	0.47824	0.50188	0.34901	11.47929	-7.20929	-3.50263	-3.20566	2.29397	-7.32996	6.73721	179.51572	-0.71743	0.11355	0.07843	0.01527	-0.00192	-0.00258	0.00821
939			9.38000	-2.01886	12.04460	12.67914	0.00251	0.00353	0.00710	0.00000	0.00009	0.00008	104.08305	11.48787	-27.31263	-0.13039	-0.02695	0.03962	0.03277	-0.00057	-0.00252	35.47168	-9.88399	6.45517	-0.00688	0.10696	0.03406	0.00050	0.00814	-0.00084	-0.46441	1.20685	0.88812	0.27365	12.47464	-8.15452	-4.05982	-3.49223	3.14381	-7.31949	6.74459	179.53490	-0.72199	0.11533	0.07840	0.01609	-0.00191	-0.00236	0.00769
940			9.39000	-2.01884	12.02666	12.66831	0.00254	0.00353	0.00706	0.00002	0.00014	0.00017	104.23143	11.52872	-27.31614	-0.13001	-0.02719	0.03965	0.03438	-0.00065	-0.00275	35.52235	-9.91198	6.49711	-0.00530	0.10534	0.03340	0.00040	0.00888	-0.00121	-1.06572	2.19462	1.08716	0.24000	13.07078	-8.73344	-4.31126	-3.54254	3.93111	-7.30876	6.75167	179.55258	-0.72379	0.11648	0.07862	0.01580	-0.00176	-0.00211	0.00698
941			9.40000	-2.02255	12.00099	12.64931	0.00255	0.00349	0.00694	0.00005	0.00019	0.00024	104.38464	11.57161	-27.31967	-0.12918	-0.02740	0.03943	0.03488	-0.00061	-0.00276	35.57449	-9.93853	6.54639	-0.00481	0.10369	0.03276	0.00036	0.00902	-0.00155	-1.43963	3.31909	1.16825	0.33844	13.36089	-8.85787	-4.25754	-3.44519	4.57893	-7.29836	6.75789	179.56790	-0.72766	0.11539	0.08002	0.01467	-0.00148	-0.00171	0.00674
942			9.41000	-2.03236	11.96711	12.62577	0.00253	0.00341	0.00675	0.00008	0.00023	0.00024	104.53985	11.61286	-27.32100	-0.12801	-0.02753	0.03887	0.03520	-0.00040	-0.00266	35.62685	-9.96157	6.60074	-0.00610	0.10265	0.03247	0.00047	0.00894	-0.00191	-1.32416	4.35237	1.24671	0.73299	13.68312	-8.75173	-4.06292	-3.50548	5.21929	-7.28875	6.76312	179.57886	-0.73180	0.11470	0.08144	0.01259	-0.00112	-0.00103	0.00671
943			9.42000	-2.04893	11.92568	12.60415	0.00247	0.00331	0.00653	0.00010	0.00025	0.00017	104.70050	11.65171	-27.31609	-0.12659	-0.02756	0.03808	0.03632	0.00001	-0.00263	35.68332	-9.98037	6.66099	-0.00840	0.10205	0.03253	0.00074	0.00903	-0.00236	-0.62825	4.96783	1.32012	1.56840	14.36340	-8.78205	-3.94458	-4.00779	6.06598	-7.28052	6.76718	179.58385	-0.73540	0.11643	0.08214	0.00781	-0.00092	-0.00029	0.00637
944			9.43000	-2.07129	11.88060	12.59146	0.00240	0.00321	0.00634	0.00011	0.00024	0.00005	104.87280	11.68946	-27.30016	-0.12507	-0.02757	0.03734	0.03790	0.00063	-0.00263	35.74992	-9.99542	6.72946	-0.01034	0.10106	0.03255	0.00107	0.00917	-0.00277	0.42872	4.87760	1.21553	2.83643	15.29530	-8.80440	-3.91925	-4.81227	6.88135	-7.27444	6.76956	179.58253	-0.73961	0.11417	0.08356	0.00559	-0.00018	0.00063	0.00610
[truncated: 1,000 more rows]
[truncated: 29 more columns]
