# Supplementary material for: Analysis of the impact of different landing heights and lateralities on lower limb joint load based on statistical parametric mapping
Source: PLoS One. 2025 May 30;20(5):e0324656. doi: 10.1371/journal.pone.0324656 (PMC12124505; doi:10.1371/journal.pone.0324656)
Supplement: S1 File — (ZIP) [file pone.0324656.s001.zip › Original data/008/左前45.xlsx]

## Sheet: Sheet1
Var1	C__Users_dell_Documents_Qualisys_GAIT1214_Data_jiaoyuhao_jiaoyu	C__Users_dell_Documents_Qualisys_GAIT1214_Data_jiaoyuhao_jia_1	C__Users_dell_Documents_Qualisys_GAIT1214_Data_jiaoyuhao_jia_2	C__Users_dell_Documents_Qualisys_GAIT1214_Data_jiaoyuhao_jia_3	C__Users_dell_Documents_Qualisys_GAIT1214_Data_jiaoyuhao_jia_4	C__Users_dell_Documents_Qualisys_GAIT1214_Data_jiaoyuhao_jia_5	C__Users_dell_Documents_Qualisys_GAIT1214_Data_jiaoyuhao_jia_6	C__Users_dell_Documents_Qualisys_GAIT1214_Data_jiaoyuhao_jia_7	C__Users_dell_Documents_Qualisys_GAIT1214_Data_jiaoyuhao_jia_8	C__Users_dell_Documents_Qualisys_GAIT1214_Data_jiaoyuhao_jia_9	C__Users_dell_Documents_Qualisys_GAIT1214_Data_jiaoyuhao_jia_10	C__Users_dell_Documents_Qualisys_GAIT1214_Data_jiaoyuhao_jia_11	C__Users_dell_Documents_Qualisys_GAIT1214_Data_jiaoyuhao_jia_12	C__Users_dell_Documents_Qualisys_GAIT1214_Data_jiaoyuhao_jia_13	C__Users_dell_Documents_Qualisys_GAIT1214_Data_jiaoyuhao_jia_14	C__Users_dell_Documents_Qualisys_GAIT1214_Data_jiaoyuhao_jia_15	C__Users_dell_Documents_Qualisys_GAIT1214_Data_jiaoyuhao_jia_16	C__Users_dell_Documents_Qualisys_GAIT1214_Data_jiaoyuhao_jia_17	C__Users_dell_Documents_Qualisys_GAIT1214_Data_jiaoyuhao_jia_18	C__Users_dell_Documents_Qualisys_GAIT1214_Data_jiaoyuhao_jia_19	C__Users_dell_Documents_Qualisys_GAIT1214_Data_jiaoyuhao_jia_20	C__Users_dell_Documents_Qualisys_GAIT1214_Data_jiaoyuhao_jia_21	C__Users_dell_Documents_Qualisys_GAIT1214_Data_jiaoyuhao_jia_22	C__Users_dell_Documents_Qualisys_GAIT1214_Data_jiaoyuhao_jia_23	C__Users_dell_Documents_Qualisys_GAIT1214_Data_jiaoyuhao_jia_24	C__Users_dell_Documents_Qualisys_GAIT1214_Data_jiaoyuhao_jia_25	C__Users_dell_Documents_Qualisys_GAIT1214_Data_jiaoyuhao_jia_26	C__Users_dell_Documents_Qualisys_GAIT1214_Data_jiaoyuhao_jia_27	C__Users_dell_Documents_Qualisys_GAIT1214_Data_jiaoyuhao_jia_28	C__Users_dell_Documents_Qualisys_GAIT1214_Data_jiaoyuhao_jia_29	C__Users_dell_Documents_Qualisys_GAIT1214_Data_jiaoyuhao_jia_30	C__Users_dell_Documents_Qualisys_GAIT1214_Data_jiaoyuhao_jia_31	C__Users_dell_Documents_Qualisys_GAIT1214_Data_jiaoyuhao_jia_32	C__Users_dell_Documents_Qualisys_GAIT1214_Data_jiaoyuhao_jia_33	C__Users_dell_Documents_Qualisys_GAIT1214_Data_jiaoyuhao_jia_34	C__Users_dell_Documents_Qualisys_GAIT1214_Data_jiaoyuhao_jia_35	C__Users_dell_Documents_Qualisys_GAIT1214_Data_jiaoyuhao_jia_36	C__Users_dell_Documents_Qualisys_GAIT1214_Data_jiaoyuhao_jia_37	C__Users_dell_Documents_Qualisys_GAIT1214_Data_jiaoyuhao_jia_38	C__Users_dell_Documents_Qualisys_GAIT1214_Data_jiaoyuhao_jia_39	C__Users_dell_Documents_Qualisys_GAIT1214_Data_jiaoyuhao_jia_40	C__Users_dell_Documents_Qualisys_GAIT1214_Data_jiaoyuhao_jia_41	C__Users_dell_Documents_Qualisys_GAIT1214_Data_jiaoyuhao_jia_42	C__Users_dell_Documents_Qualisys_GAIT1214_Data_jiaoyuhao_jia_43	C__Users_dell_Documents_Qualisys_GAIT1214_Data_jiaoyuhao_jia_44	C__Users_dell_Documents_Qualisys_GAIT1214_Data_jiaoyuhao_jia_45	C__Users_dell_Documents_Qualisys_GAIT1214_Data_jiaoyuhao_jia_46	C__Users_dell_Documents_Qualisys_GAIT1214_Data_jiaoyuhao_jia_47	C__Users_dell_Documents_Qualisys_GAIT1214_Data_jiaoyuhao_jia_48
	CD	ZD	TIME	Right Ankle Angles	Right Ankle Angles	Right Ankle Angles	Right Ankle Moment	Right Ankle Moment	Right Ankle Moment	Right Ankle Power	Right Ankle Power	Right Ankle Power	Right Knee Angles	Right Knee Angles	Right Knee Angles	Right Knee Moment	Right Knee Moment	Right Knee Moment	Right Knee Power	Right Knee Power	Right Knee Power	Right Hip Angles	Right Hip Angles	Right Hip Angles	Right Hip Moment	Right Hip Moment	Right Hip Moment	Right Hip Power	Right Hip Power	Right Hip Power	Left Ankle Angles	Left Ankle Angles	Left Ankle Angles	Left Ankle Moment	Left Ankle Moment	Left Ankle Moment	Left Ankle Power	Left Ankle Power	Left Ankle Power	Left GRF	Left GRF	Left GRF	Left Knee Angles	Left Knee Angles	Left Knee Angles	Left Knee Moment	Left Knee Moment	Left Knee Moment	Left Knee Power
	EVENT_LABEL	EVENT_LABEL	FRAME_NUMBERS	LINK_MODEL_BASED	LINK_MODEL_BASED	LINK_MODEL_BASED	LINK_MODEL_BASED	LINK_MODEL_BASED	LINK_MODEL_BASED	LINK_MODEL_BASED	LINK_MODEL_BASED	LINK_MODEL_BASED	LINK_MODEL_BASED	LINK_MODEL_BASED	LINK_MODEL_BASED	LINK_MODEL_BASED	LINK_MODEL_BASED	LINK_MODEL_BASED	LINK_MODEL_BASED	LINK_MODEL_BASED	LINK_MODEL_BASED	LINK_MODEL_BASED	LINK_MODEL_BASED	LINK_MODEL_BASED	LINK_MODEL_BASED	LINK_MODEL_BASED	LINK_MODEL_BASED	LINK_MODEL_BASED	LINK_MODEL_BASED	LINK_MODEL_BASED	LINK_MODEL_BASED	LINK_MODEL_BASED	LINK_MODEL_BASED	LINK_MODEL_BASED	LINK_MODEL_BASED	LINK_MODEL_BASED	LINK_MODEL_BASED	LINK_MODEL_BASED	LINK_MODEL_BASED	LINK_MODEL_BASED	LINK_MODEL_BASED	LINK_MODEL_BASED	LINK_MODEL_BASED	LINK_MODEL_BASED	LINK_MODEL_BASED	LINK_MODEL_BASED	LINK_MODEL_BASED	LINK_MODEL_BASED	LINK_MODEL_BASED
	ORIGINAL	ORIGINAL	ORIGINAL	ORIGINAL	ORIGINAL	ORIGINAL	ORIGINAL	ORIGINAL	ORIGINAL	ORIGINAL	ORIGINAL	ORIGINAL	ORIGINAL	ORIGINAL	ORIGINAL	ORIGINAL	ORIGINAL	ORIGINAL	ORIGINAL	ORIGINAL	ORIGINAL	ORIGINAL	ORIGINAL	ORIGINAL	ORIGINAL	ORIGINAL	ORIGINAL	ORIGINAL	ORIGINAL	ORIGINAL	ORIGINAL	ORIGINAL	ORIGINAL	ORIGINAL	ORIGINAL	ORIGINAL	ORIGINAL	ORIGINAL	ORIGINAL	ORIGINAL	ORIGINAL	ORIGINAL	ORIGINAL	ORIGINAL	ORIGINAL	ORIGINAL	ORIGINAL	ORIGINAL	ORIGINAL
ITEM	X	X	X	X	Y	Z	X	Y	Z	X	Y	Z	X	Y	Z	X	Y	Z	X	Y	Z	X	Y	Z	X	Y	Z	X	Y	Z	X	Y	Z	X	Y	Z	X	Y	Z	X	Y	Z	X	Y	Z	X	Y	Z	X
1	0.22000	0.34000	0.00000	40.45740	14.41967	3.55234							51.88140	4.98103	-23.36408							15.89100	3.07273	1.02216							19.61298	-7.94032	-174.85692							0.00000	0.00000	0.00000	-0.00228	-0.95270	169.87299
2			0.01000	40.71515	14.84162	3.77184							52.84431	5.31935	-23.48682							15.79138	2.92560	0.93190							19.79993	-8.01829	-174.66261							0.00000	0.00000	0.00000	0.12116	-1.02804	169.87352
3			0.02000	40.94535	15.32253	4.03235	-0.01094	-0.00177	0.00462	0.00524	0.00064	-0.00440	53.89355	5.69380	-23.52756	-0.11775	-0.00236	0.00570	0.22847	0.00102	-0.00309	15.70395	2.72014	0.79252	0.01213	0.00771	-0.00166	0.00162	0.00253	-0.00066	20.00238	-8.08996	-174.46381	0.00984	-0.00053	0.00038	-0.00314	-0.00012	-0.00010	0.00000	0.00000	0.00000	0.21938	-1.10031	169.86023	0.06118	0.01546	0.00065	-0.00804
4			0.03000	41.11238	15.86695	4.34700	-0.01210	-0.00211	0.00524	0.00436	0.00080	-0.00578	55.07201	6.11051	-23.45154	-0.12740	0.00016	0.01156	0.28086	-0.00010	-0.00563	15.65408	2.44098	0.59568	-0.02390	0.03116	0.00072	-0.00089	0.01313	0.00037	20.22065	-8.15182	-174.27008	0.01040	-0.00059	0.00056	-0.00360	-0.00012	-0.00015	0.00000	0.00000	0.00000	0.27240	-1.16597	169.83032	0.06391	0.01637	0.00093	-0.00241
5			0.04000	41.16845	16.48087	4.72768	-0.01368	-0.00241	0.00570	0.00216	0.00095	-0.00724	56.44987	6.56352	-23.25127	-0.13307	0.00313	0.01834	0.34676	-0.00256	-0.00798	15.67953	2.09650	0.35739	-0.09759	0.06404	0.00548	0.01341	0.03212	0.00315	20.45281	-8.20678	-174.08707	0.01062	-0.00072	0.00079	-0.00395	-0.00014	-0.00020	0.00000	0.00000	0.00000	0.26393	-1.22246	169.78413	0.06635	0.01852	0.00112	0.00532
6			0.05000	41.05615	17.16138	5.18433	-0.01561	-0.00262	0.00586	-0.00219	0.00100	-0.00841	58.11655	7.04092	-22.94229	-0.13365	0.00542	0.02417	0.42325	-0.00517	-0.00966	15.82872	1.70947	0.11803	-0.19997	0.10026	0.01223	0.08084	0.05637	0.00671	20.69640	-8.26153	-173.92169	0.01055	-0.00083	0.00098	-0.00418	-0.00016	-0.00021	0.00000	0.00000	0.00000	0.18269	-1.26786	169.72461	0.06849	0.02117	0.00114	0.01458
7			0.06000	40.71276	17.88639	5.73046	-0.01775	-0.00270	0.00561	-0.00947	0.00084	-0.00889	60.16394	7.52878	-22.55622	-0.12824	0.00593	0.02672	0.49742	-0.00608	-0.01041	16.15550	1.30471	-0.07066	-0.31655	0.13078	0.02052	0.24163	0.07975	0.00895	20.95126	-8.32320	-173.78329	0.01019	-0.00091	0.00109	-0.00436	-0.00017	-0.00017	0.00000	0.00000	0.00000	0.02274	-1.30144	169.65517	0.07049	0.02385	0.00101	0.02473
8			0.07000	40.07562	18.61144	6.39210	-0.01997	-0.00269	0.00492	-0.02002	0.00039	-0.00844	62.66653	8.01125	-22.13592	-0.11688	0.00413	0.02391	0.54921	-0.00416	-0.00971	16.71003	0.89882	-0.16631	-0.42867	0.14678	0.02978	0.51287	0.09630	0.00811	21.22162	-8.39686	-173.67926	0.00955	-0.00093	0.00109	-0.00450	-0.00017	-0.00010	0.00000	0.00000	0.00000	-0.21596	-1.32498	169.57748	0.07254	0.02631	0.00080	0.03500
9			0.08000	39.09375	19.27176	7.21070	-0.02205	-0.00268	0.00386	-0.03317	-0.00040	-0.00704	65.66256	8.47167	-21.73245	-0.10141	0.00030	0.01490	0.56362	-0.00027	-0.00658	17.52800	0.49519	-0.15168	-0.51551	0.14274	0.03885	0.85952	0.10161	0.00430	21.51721	-8.48408	-173.60759	0.00859	-0.00092	0.00102	-0.00461	-0.00018	-0.00004	0.00000	0.00000	0.00000	-0.52634	-1.34298	169.48854	0.07433	0.02839	0.00062	0.04434
10			0.09000	37.74876	19.78903	8.23104	-0.02373	-0.00276	0.00256	-0.04669	-0.00155	-0.00487	69.14365	8.89385	-21.39738	-0.08554	-0.00426	0.00135	0.54552	0.00299	-0.00064	18.61986	0.08374	-0.03970	-0.55733	0.11940	0.04552	1.18615	0.09346	0.00024	21.85484	-8.58276	-173.55214	0.00726	-0.00087	0.00091	-0.00460	-0.00018	-0.00003	0.00000	0.00000	0.00000	-0.89477	-1.36098	169.37877	0.07506	0.02998	0.00056	0.05128
11			0.10000	36.08039	20.08567	9.46922	-0.02466	-0.00301	0.00126	-0.05699	-0.00314	-0.00241	73.05787	9.25741	-21.16545	-0.07351	-0.00804	-0.01295	0.52079	0.00368	0.00579	19.96682	-0.35516	0.13077	-0.54085	0.08419	0.04760	1.36794	0.07236	-0.00040	22.26138	-8.69156	-173.48312	0.00549	-0.00079	0.00080	-0.00427	-0.00020	-0.00006	0.00000	0.00000	0.00000	-1.30302	-1.38304	169.23003	0.07338	0.03080	0.00066	0.05401
12			0.11000	34.20110	20.10738	10.87531	-0.02447	-0.00341	0.00023	-0.06040	-0.00507	-0.00041	77.31952	9.53016	-21.04274	-0.06827	-0.01032	-0.02446	0.52064	0.00224	0.00808	21.52076	-0.83711	0.30736	-0.46503	0.04678	0.04458	1.31389	0.04275	0.00310	22.77454	-8.81399	-173.36238	0.00329	-0.00068	0.00068	-0.00323	-0.00022	-0.00012	0.00000	0.00000	0.00000	-1.72933	-1.40974	169.01569	0.06785	0.03036	0.00086	0.05071
13			0.12000	32.28058	19.84216	12.32153	-0.02297	-0.00376	-0.00039	-0.05555	-0.00673	0.00061	81.82213	9.67389	-21.01058	-0.06941	-0.01130	-0.03222	0.55337	0.00038	0.00394	23.20937	-1.35752	0.44166	-0.34536	0.01272	0.03798	1.03188	0.01163	0.00779	23.43926	-8.95626	-173.14983	0.00074	-0.00054	0.00052	-0.00093	-0.00024	-0.00017	0.00000	0.00000	0.00000	-2.14638	-1.43822	168.70609	0.05709	0.02802	0.00104	0.04030
14			0.13000	30.50095	19.31870	13.63423	-0.02035	-0.00384	-0.00066	-0.04441	-0.00738	0.00072	86.45661	9.66872	-21.03350	-0.07441	-0.01134	-0.03712	0.60538	-0.00046	-0.00433	24.94929	-1.89212	0.50403	-0.20951	-0.01570	0.03022	0.63181	-0.01341	0.01055	24.29895	-9.11715	-172.81012	-0.00196	-0.00042	0.00032	0.00310	-0.00023	-0.00017	0.00000	0.00000	0.00000	-2.51949	-1.46229	168.28033	0.03980	0.02334	0.00107	0.02391
15			0.14000	29.01373	18.58231	14.64684	-0.01710	-0.00356	-0.00081	-0.03087	-0.00678	0.00038	91.13670	9.53479	-21.05822	-0.08017	-0.01058	-0.03996	0.65492	0.00032	-0.01182	26.66656	-2.41410	0.49071	-0.08554	-0.03631	0.02343	0.25153	-0.02769	0.01077	25.38143	-9.27716	-172.31924	-0.00456	-0.00038	0.00007	0.00874	-0.00024	-0.00005	0.00000	0.00000	0.00000	-2.80979	-1.47211	167.73761	0.01507	0.01601	0.00081	0.00642
16			0.15000	27.91913	17.67425	15.24261	-0.01381	-0.00299	-0.00112	-0.01840	-0.00536	-0.00030	95.82107	9.32864	-21.01161	-0.08361	-0.00913	-0.04093	0.68153	0.00231	-0.01392	28.31529	-2.91027	0.42433	0.00798	-0.04730	0.01888	-0.02245	-0.03267	0.00964	26.67889	-9.39204	-171.67291	-0.00668	-0.00041	-0.00026	0.01464	-0.00027	0.00027	0.00000	0.00000	0.00000	-2.97697	-1.45379	167.10570	-0.01712	0.00595	0.00009	-0.00292
17			0.16000	27.26208	16.63021	15.37949	-0.01091	-0.00229	-0.00179	-0.00880	-0.00375	-0.00177	100.51736	9.11749	-20.80814	-0.08176	-0.00714	-0.04018	0.66623	0.00435	-0.00897	29.88429	-3.38942	0.34950	0.06457	-0.04878	0.01718	-0.17343	-0.03356	0.00859	28.12348	-9.39592	-170.89392	-0.00791	-0.00045	-0.00069	0.01809	-0.00024	0.00091	0.00000	0.00000	0.00000	-2.97276	-1.39022	166.44910	-0.05557	-0.00671	-0.00121	0.01032
18			0.17000	27.03305	15.48759	15.09380	-0.00855	-0.00159	-0.00289	-0.00242	-0.00234	-0.00465	105.26080	8.94774	-20.36355	-0.07237	-0.00478	-0.03801	0.59224	0.00507	0.00094	31.38658	-3.88021	0.31977	0.08683	-0.04301	0.01835	-0.22387	-0.03357	0.00825	29.56564	-9.21865	-170.03340	-0.00774	-0.00034	-0.00122	0.01599	-0.00010	0.00189	0.00000	0.00000	0.00000	-2.73437	-1.26518	165.87305	-0.09756	-0.02154	-0.00309	0.06504
19			0.18000	27.17348	14.28965	14.47979	-0.00668	-0.00097	-0.00433	0.00118	-0.00126	-0.00885	110.08025	8.82029	-19.61288	-0.05448	-0.00201	-0.03507	0.44817	0.00313	0.01159	32.84063	-4.42155	0.37599	0.08324	-0.03384	0.02166	-0.20710	-0.03226	0.00874	30.76392	-8.81240	-169.16035	-0.00574	0.00006	-0.00178	0.00786	-0.00000	0.00305	0.00000	0.00000	0.00000	-2.18819	-1.07231	165.51250	-0.13877	-0.03787	-0.00526	0.17775
20			0.19000	27.58771	13.08151	13.65395	-0.00518	-0.00043	-0.00589	0.00268	-0.00049	-0.01350	114.96771	8.68313	-18.53424	-0.02902	0.00168	-0.03260	0.23837	-0.00343	0.01970	34.25363	-5.04832	0.52517	0.06526	-0.02542	0.02610	-0.15621	-0.02935	0.01077	31.39095	-8.17062	-168.34637	-0.00158	0.00078	-0.00223	0.00012	-0.00034	0.00397	0.00000	0.00000	0.00000	-1.25941	-0.82294	165.50377	-0.17351	-0.05461	-0.00709	0.35002
21			0.20000	28.16319	11.89779	12.72234	-0.00391	0.00004	-0.00740	0.00279	0.00004	-0.01766	119.86161	8.45165	-17.16936	0.00185	0.00716	-0.03203	-0.01494	-0.01760	0.02482	35.61534	-5.78080	0.73189	0.04252	-0.02067	0.03059	-0.09687	-0.02728	0.01583	31.05998	-7.32710	-167.66125	0.00472	0.00168	-0.00239	0.00888	-0.00144	0.00400	0.00000	0.00000	0.00000	0.11789	-0.54816	165.95401	-0.19476	-0.06971	-0.00760	0.55456
22			0.21000	28.79439	10.75048	11.76287	-0.00278	0.00042	-0.00877	0.00214	0.00040	-0.02089	124.64826	8.05109	-15.62815	0.03549	0.01490	-0.03380	-0.27520	-0.04038	0.02740	36.90537	-6.62222	0.92595	0.02036	-0.02038	0.03357	-0.04377	-0.02843	0.02453	29.38510	-6.34061	-167.18831	0.01263	0.00244	-0.00204	0.05555	-0.00314	0.00270	0.00000	0.00000	0.00000	1.99144	-0.29632	166.91849	-0.19427	-0.08003	-0.00581	0.72490
23			0.22000	29.40131	9.63144	10.82137	-0.00168	0.00071	-0.00999	0.00122	0.00065	-0.02336	129.18361	7.46028	-14.06820	0.06942	0.02420	-0.03710	-0.50180	-0.06635	0.02675	38.11304	-7.56154	1.02423	-0.00026	-0.02417	0.03268	0.00053	-0.03284	0.03377	26.09536	-5.28261	-167.04691	-0.12856	-0.02736	-0.00673	-0.91708	0.04682	0.00433	0.02570	-0.14823	0.28914	4.38352	-0.13007	168.38612	0.14516	-0.04642	-0.00048	-0.67085
24			0.23000	29.93414	8.53265	9.91553	-0.00053	0.00094	-0.01120	0.00032	0.00081	-0.02544	133.32123	6.72664	-12.65487	0.10126	0.03348	-0.04078	-0.65742	-0.08473	0.02190	39.25743	-8.57784	0.95546	-0.02196	-0.03185	0.02543	0.04459	-0.03874	0.03525	21.20162	-4.22161	-167.37810	-0.46615	-0.05792	-0.01945	-4.43019	0.11869	-0.00690	0.08033	-0.49218	0.88561	7.28256	-0.12359	170.26448	1.10939	-0.00057	0.00727	-6.05634
25			0.24000	30.36902	7.46733	9.04824	0.00068	0.00110	-0.01245	-0.00032	0.00089	-0.02702	136.92714	5.94440	-11.52031	0.12839	0.04113	-0.04405	-0.71202	-0.08679	0.01306	40.38813	-9.64554	0.67291	-0.04878	-0.04236	0.01086	0.10379	-0.04186	0.01897	15.12203	-3.19577	-168.26665	-1.04280	-0.13316	0.02683	-11.35103	0.29100	0.03972	0.19245	-0.49752	1.34428	10.63329	-0.35252	172.36829	0.83491	0.43760	-0.04432	-5.16183
26			0.25000	30.70488	6.47416	8.22934	0.00179	0.00123	-0.01364	-0.00064	0.00086	-0.02719	139.88004	5.21866	-10.73858	0.14786	0.04562	-0.04607	-0.64920	-0.07092	0.00225	41.56222	-10.73746	0.15472	-0.08069	-0.05200	-0.00902	0.18738	-0.03632	-0.01868	8.60264	-2.21533	-169.66093	-1.60959	-0.04520	0.09702	-17.67792	0.09199	0.23872	0.29760	-0.33679	2.06530	14.34342	-0.86388	174.44217	0.19427	0.81611	-0.12305	-1.31326
27			0.26000	30.95840	5.60394	7.49352	0.00265	0.00131	-0.01447	-0.00073	0.00075	-0.02455	142.07256	4.63930	-10.31317	0.15668	0.04532	-0.04559	-0.47810	-0.04346	-0.00643	42.81559	-11.81926	-0.59116	-0.11193	-0.05503	-0.02943	0.28534	-0.02046	-0.06751	2.41134	-1.30948	-171.40047	-1.80428	0.22901	0.22640	-18.05177	-0.36813	0.70944	0.26116	-0.25966	3.83774	18.32336	-1.64230	176.24921	0.80673	0.55035	0.02022	-5.80957
28			0.27000	31.15384	4.90533	6.90080	0.00312	0.00131	-0.01443	-0.00073	0.00057	-0.01827	143.42477	4.26540	-10.17727	0.15263	0.03876	-0.04110	-0.24296	-0.01611	-0.00836	44.14474	-12.83679	-1.51545	-0.13432	-0.04565	-0.04373	0.36487	-0.00148	-0.10173	-2.95340	-0.54432	-173.33217	-1.69028	0.29409	0.31247	-14.28966	-0.29691	1.09229	0.06933	-0.20088	4.90979	22.50600	-2.60880	177.67152	1.90295	-0.10115	0.28851	-14.23457
29			0.28000	31.31135	4.41695	6.51674	0.00315	0.00116	-0.01301	-0.00067	0.00036	-0.00948	143.90547	4.12238	-10.20877	0.13491	0.02517	-0.03118	-0.01541	0.00012	-0.00260	45.50410	-13.70257	-2.52254	-0.14191	-0.01990	-0.04509	0.38934	0.00591	-0.09374	-7.32166	0.02713	-175.35161	-1.53417	0.28079	0.22858	-10.41123	-0.11524	0.81177	0.02282	-0.47890	3.56252	26.78635	-3.63075	178.71056	2.86972	-0.37723	0.23518	-21.39557
30			0.29000	31.43837	4.16088	6.37764	0.00273	0.00080	-0.00987	-0.00050	0.00014	-0.00170	143.55005	4.21322	-10.25720	0.10456	0.00540	-0.01517	0.13244	0.00145	0.00367	46.82823	-14.29764	-3.48185	-0.13164	0.02253	-0.02838	0.34277	-0.01325	-0.04286	-10.73551	0.41228	-177.31633	-1.47388	0.21465	0.16285	-7.73650	0.00472	0.52603	0.10485	-0.56025	2.35613	30.94271	-4.53079	179.39601	2.67249	-0.06936	-0.05031	-18.52684
31			0.30000	31.52576	4.13656	6.45766	0.00193	0.00020	-0.00516	-0.00023	0.00000	0.00147	142.45621	4.53487	-10.17607	0.06442	-0.01736	0.00596	0.15876	-0.00675	-0.00446	48.06499	-14.50337	-4.25282	-0.10396	0.07702	0.00696	0.24216	-0.06130	0.00463	-13.31704	0.66105	-178.99629	-1.52842	0.19989	0.18552	-5.98631	0.04245	0.46533	0.14776	-0.47993	1.99802	34.64904	-5.15914	179.74460	2.22879	0.13305	-0.16432	-12.99553
32			0.31000	31.55222	4.32067	6.66403	0.00092	-0.00057	0.00049	0.00000	0.00012	-0.00027	140.75749	5.09200	-9.86089	0.01806	-0.03864	0.02950	0.06216	-0.01628	-0.04029	49.19170	-14.25491	-4.71283	-0.06326	0.13570	0.05614	0.12532	-0.11652	-0.01828	-15.19536	0.81009	179.82912	-1.58476	0.22042	0.21232	-4.42010	0.04902	0.32575	0.12665	-0.47162	2.00548	37.58681	-5.50206	179.79793	2.32007	0.05431	-0.12558	-9.95604
33			0.32000	31.49412	4.67618	6.87332	-0.00014	-0.00133	0.00616	-0.00002	0.00063	-0.00383	138.59261	5.90735	-9.28320	-0.03116	-0.05529	0.05194	-0.13100	-0.02555	-0.10412	50.20706	-13.57732	-4.77482	-0.01710	0.19006	0.11047	0.02763	-0.13750	-0.14345	-16.49031	0.85732	179.23869	-1.63359	0.23049	0.22230	-3.03729	0.04221	0.12782	0.12320	-0.45501	2.08412	39.57453	-5.68853	179.64366	2.43825	0.01568	-0.13624	-6.39241
34			0.33000	31.33343	5.16048	6.98451	-0.00111	-0.00190	0.01095	-0.00041	0.00142	-0.00593	136.08295	7.02148	-8.49981	-0.08070	-0.06697	0.07030	-0.38579	-0.04032	-0.18187	51.11785	-12.58065	-4.39222	0.02562	0.23282	0.16023	-0.03258	-0.08678	-0.33875	-17.31569	0.78677	179.13611	-1.64436	0.21274	0.21732	-1.84077	0.03922	-0.02806	0.11911	-0.41631	2.11674	40.63076	-5.88082	179.38504	2.42700	-0.01491	-0.15333	-2.77891
35			0.34000	31.05972	5.72920	6.95775	-0.00186	-0.00217	0.01434	-0.00110	0.00208	-0.00594	133.32260	8.47548	-7.63287	-0.12865	-0.07534	0.08279	-0.66842	-0.06719	-0.25268	51.92915	-11.42419	-3.55774	0.05589	0.25786	0.19622	-0.05388	0.04075	-0.52670	-17.77359	0.60875	179.31602	-1.60384	0.18329	0.19666	-0.87480	0.04227	-0.09158	0.09617	-0.36599	2.04438	40.94135	-6.16446	179.10149	2.25476	-0.09034	-0.11954	-0.14157
36			0.35000	30.66884	6.34290	6.82630	-0.00229	-0.00214	0.01624	-0.00186	0.00227	-0.00556	130.38177	10.28099	-6.84175	-0.17313	-0.08281	0.08898	-0.94531	-0.10972	-0.29744	52.63623	-10.27374	-2.30845	0.06665	0.26042	0.21104	-0.04552	0.19999	-0.62584	-17.94513	0.37192	179.56319	-1.52968	0.15247	0.16790	-0.15304	0.04239	-0.07906	0.07232	-0.30013	1.88936	40.76235	-6.51732	178.82962	1.92023	-0.14848	-0.07244	1.15270
37			0.36000	30.15849	6.97255	6.67609	-0.00243	-0.00187	0.01690	-0.00247	0.00196	-0.00639	127.31160	12.38681	-6.29646	-0.21219	-0.09137	0.08977	-1.18263	-0.16816	-0.30465	53.21535	-9.26283	-0.74546	0.05557	0.23895	0.20085	-0.02249	0.30929	-0.59201	-17.89138	0.13943	179.73109	-1.41421	0.12617	0.13651	0.35402	0.03610	-0.03863	0.05552	-0.24781	1.68410	40.31533	-6.84524	178.56389	1.58489	-0.17293	-0.04327	1.53050
38			0.37000	29.52432	7.59644	6.60069	-0.00234	-0.00148	0.01668	-0.00286	0.00139	-0.00847	124.14655	14.65484	-6.14712	-0.24376	-0.10139	0.08676	-1.35099	-0.23682	-0.27269	53.62688	-8.46416	0.95024	0.02861	0.19720	0.16776	-0.00331	0.30733	-0.44529	-17.65930	-0.04012	179.77083	-1.28506	0.10444	0.11561	0.67837	0.02518	-0.00659	0.04332	-0.21619	1.49155	39.72240	-7.04429	178.27818	1.33961	-0.17384	-0.02444	1.61983
39			0.38000	28.76015	8.19240	6.65757	-0.00216	-0.00105	0.01593	-0.00306	0.00081	-0.01059	120.90835	16.86466	-6.48638	-0.26631	-0.11119	0.08126	-1.43645	-0.29999	-0.20873	53.83273	-7.88028	2.53636	-0.00132	0.14455	0.12096	-0.00023	0.20878	-0.25993	-17.28673	-0.14424	179.70915	-1.17628	0.09248	0.10526	0.87622	0.01423	0.01137	0.03090	-0.19036	1.35511	39.00420	-7.05643	177.95827	1.16035	-0.17556	0.00417	1.69978
40			0.39000	27.86330	8.73417	6.85190	-0.00199	-0.00063	0.01491	-0.00319	0.00036	-0.01161	117.61723	18.75712	-7.31752	-0.27975	-0.11809	0.07400	-1.44772	-0.33616	-0.12691	53.81446	-7.45851	3.76852	-0.02295	0.09360	0.07406	-0.01011	0.08950	-0.11298	-16.80617	-0.17206	179.59975	-1.09293	0.08308	0.10021	0.99134	0.00403	0.01941	0.02647	-0.16192	1.24899	38.12342	-6.89547	177.62717	0.98128	-0.15071	0.01998	1.74684
41			0.40000	26.84371	9.19419	7.14779	-0.00191	-0.00025	0.01382	-0.00339	0.00010	-0.01116	114.30822	20.10481	-8.54565	-0.28578	-0.12017	0.06545	-1.40767	-0.33157	-0.04581	53.57880	-7.11923	4.47032	-0.03272	0.05517	0.03875	-0.02165	0.01189	-0.03458	-16.24800	-0.13338	179.48010	-1.03498	0.07112	0.09570	1.05182	-0.00364	0.02268	0.03041	-0.13731	1.15069	37.03756	-6.63582	177.34669	0.79781	-0.09969	0.01525	1.69654
42			0.41000	25.73279	9.54929	7.48947	-0.00196	0.00004	0.01282	-0.00367	-0.00001	-0.00950	111.04851	20.77861	-9.99860	-0.28675	-0.11701	0.05603	-1.33456	-0.28886	0.01731	53.15694	-6.78298	4.58122	-0.03382	0.03442	0.02005	-0.02778	-0.02037	-0.00707	-15.64215	-0.03976	179.35501	-0.98859	0.05912	0.09051	1.06161	-0.00782	0.02560	0.03243	-0.11986	1.05624	35.73677	-6.37807	177.19664	0.63392	-0.05856	0.01247	1.54505
43			0.42000	24.58479	9.78513	7.81860	-0.00206	0.00025	0.01202	-0.00390	-0.00002	-0.00712	107.93859	20.78482	-11.47349	-0.28396	-0.10918	0.04613	-1.23149	-0.22360	0.05250	52.60209	-6.38899	4.16855	-0.02994	0.02952	0.01563	-0.02732	-0.03767	0.00017	-15.01756	0.09976	179.20847	-0.95100	0.04821	0.08553	1.02963	-0.00935	0.02979	0.02899	-0.10220	0.97748	34.25708	-6.20966	177.24007	0.48314	-0.03916	0.02188	1.27953
44			0.43000	23.46662	9.89889	8.08806	-0.00213	0.00039	0.01145	-0.00384	0.00003	-0.00450	105.09007	20.26103	-12.79620	-0.27781	-0.09814	0.03640	-1.09551	-0.15570	0.06030	51.98110	-5.90449	3.40528	-0.02425	0.03402	0.01877	-0.02269	-0.05790	0.00286	-14.40078	0.27807	179.02686	-0.91902	0.04248	0.07787	0.96351	-0.01028	0.03250	0.02201	-0.08554	0.91825	32.67028	-6.17768	177.49263	0.35737	-0.04101	0.03644	0.97354
45			0.44000	22.44002	9.89905	8.26950	-0.00208	0.00046	0.01100	-0.00341	0.00008	-0.00196	102.59401	19.42967	-13.86597	-0.26874	-0.08591	0.02760	-0.93104	-0.10011	0.05003	51.35991	-5.32601	2.51620	-0.01933	0.04063	0.02290	-0.01747	-0.07390	0.00179	-13.81410	0.48687	178.81403	-0.87582	0.03817	0.07015	0.85819	-0.01066	0.03228	0.01672	-0.07380	0.86024	31.06310	-6.28054	177.91153	0.26721	-0.04069	0.04248	0.71164
46			0.45000	21.54519	9.80124	8.35557	-0.00193	0.00049	0.01053	-0.00275	0.00012	0.00014	100.49919	18.53150	-14.66431	-0.25710	-0.07418	0.02002	-0.75066	-0.06238	0.03281	50.78810	-4.67371	1.71409	-0.01820	0.04375	0.02426	-0.01514	-0.07261	-0.00391	-13.27416	0.71452	178.59114	-0.82670	0.03357	0.06601	0.73401	-0.01022	0.03008	0.01521	-0.06621	0.80303	29.51830	-6.47518	178.40741	0.20491	-0.02692	0.03994	0.51046
47			0.46000	20.79408	9.62567	8.36315	-0.00172	0.00049	0.00989	-0.00207	0.00016	0.00143	98.81160	17.76490	-15.23715	-0.24327	-0.06413	0.01399	-0.57032	-0.04107	0.01732	50.29503	-3.98152	1.15449	-0.02175	0.04184	0.02282	-0.01594	-0.05474	-0.01115	-12.79139	0.94650	178.38580	-0.78937	0.03034	0.06614	0.61839	-0.00953	0.02664	0.01555	-0.05991	0.75964	28.10013	-6.69224	178.87265	0.15524	-0.00666	0.03721	0.34937
48			0.47000	20.17308	9.39863	8.33173	-0.00150	0.00046	0.00905	-0.00151	0.00017	0.00167	97.50652	17.24687	-15.66430	-0.22799	-0.05648	0.01078	-0.40435	-0.03157	0.00809	49.89195	-3.28626	0.91588	-0.02650	0.03842	0.02167	-0.01645	-0.03338	-0.01780	-12.37054	1.16815	178.22073	-0.77156	0.02910	0.06704	0.52095	-0.00890	0.02110	0.01339	-0.05274	0.73337	26.84594	-6.85490	179.21185	0.10352	0.00458	0.04125	0.20557
49			0.48000	19.65089	9.15604	8.31016	-0.00129	0.00041	0.00803	-0.00111	0.00016	0.00102	96.54439	16.99996	-16.02686	-0.21222	-0.05124	0.01120	-0.26181	-0.02900	0.00349	49.57426	-2.62050	0.99869	-0.02766	0.03865	0.02465	-0.01417	-0.01701	-0.02688	-12.01227	1.36650	178.10858	-0.76977	0.03228	0.06427	0.43779	-0.00901	0.01341	0.00605	-0.04799	0.72128	25.76618	-6.89995	179.36461	0.05990	-0.00726	0.05180	0.10357
50			0.49000	19.18723	8.94248	8.33980	-0.00111	0.00035	0.00697	-0.00086	0.00012	-0.00004	95.88205	16.96787	-16.38419	-0.19669	-0.04776	0.01357	-0.14610	-0.02946	0.00021	49.32404	-2.00806	1.34217	-0.02716	0.04434	0.03407	-0.01152	-0.00411	-0.04266	-11.71506	1.53121	178.05334	-0.78057	0.03818	0.05768	0.36838	-0.00907	0.00507	-0.00391	-0.04880	0.72288	24.85202	-6.79475	179.31615	0.03779	-0.03403	0.06127	0.05650
51			0.50000	18.74149	8.79679	8.44433	-0.00098	0.00028	0.00600	-0.00074	0.00007	-0.00106	95.47779	17.05663	-16.76481	-0.18205	-0.04525	0.01511	-0.05751	-0.03024	-0.00185	49.11821	-1.46285	1.85343	-0.03161	0.05366	0.04983	-0.01145	0.00750	-0.06454	-11.47631	1.65596	178.05740	-0.79660	0.04545	0.05290	0.29534	-0.00872	-0.00141	-0.01017	-0.05372	0.73716	24.08454	-6.54225	179.09303	0.03874	-0.05174	0.06418	0.04986
52			0.51000	18.27986	8.73190	8.62765	-0.00092	0.00021	0.00523	-0.00072	0.00003	-0.00176	95.29031	17.18206	-17.16747	-0.16867	-0.04314	0.01508	0.00577	-0.02966	-0.00215	48.93687	-0.99040	2.43468	-0.04225	0.06501	0.06963	-0.01366	0.01664	-0.08567	-11.29241	1.74076	178.12706	-0.81373	0.05037	0.05422	0.23014	-0.00777	-0.00878	-0.00711	-0.06033	0.76829	23.44113	-6.17462	178.74997	0.06179	-0.03619	0.05549	0.06829
53			0.52000	17.77789	8.73358	8.87646	-0.00095	0.00014	0.00473	-0.00081	0.00001	-0.00216	95.27906	17.29310	-17.56969	-0.15668	-0.04117	0.01500	0.04753	-0.02705	-0.00152	48.76799	-0.59236	3.00066	-0.05342	0.07820	0.08988	-0.01595	0.02162	-0.09683	-11.15880	1.79323	178.27403	-0.83701	0.05618	0.05821	0.17147	-0.00779	-0.01831	0.00633	-0.06428	0.81008	22.89766	-5.74235	178.35394	0.07976	0.01374	0.03591	0.07593
54			0.53000	17.21981	8.77998	9.16710	-0.00109	0.00010	0.00452	-0.00104	0.00000	-0.00237	95.40747	17.36799	-17.94158	-0.14629	-0.03925	0.01608	0.07273	-0.02272	-0.00065	48.60603	-0.27075	3.48646	-0.06110	0.09202	0.10679	-0.01730	0.02123	-0.09150	-11.06967	1.82696	178.51157	-0.86017	0.06403	0.06236	0.11881	-0.00962	-0.03005	0.02675	-0.06833	0.85133	22.42871	-5.30195	177.97102	0.09906	0.08521	0.00840	0.08261
55			0.54000	16.59767	8.85613	9.47375	-0.00134	0.00008	0.00453	-0.00142	0.00000	-0.00248	95.64301	17.40198	-18.25738	-0.13773	-0.03745	0.01844	0.08608	-0.01745	0.00035	48.44788	-0.03052	3.84813	-0.06561	0.10448	0.11800	-0.01811	0.01566	-0.06974	-11.01889	1.85626	178.84932	-0.87403	0.07162	0.06536	0.07190	-0.01324	-0.04279	0.04561	-0.07450	0.88403	22.00777	-4.90329	177.65297	0.13042	0.15116	-0.01737	0.09856
56			0.55000	15.91143	8.95627	9.77493	-0.00167	0.00011	0.00469	-0.00195	-0.00001	-0.00252	95.95578	17.39884	-18.50160	-0.13099	-0.03586	0.02160	0.09157	-0.01212	0.00146	48.29045	0.12215	4.06410	-0.06864	0.11368	0.12261	-0.01880	0.00722	-0.03761	-11.00071	1.89160	179.28888	-0.88024	0.08089	0.06629	0.03174	-0.01865	-0.05423	0.05694	-0.07768	0.90755	21.61019	-4.57976	177.42906	0.15412	0.18962	-0.03144	0.10993
57			0.56000	15.16801	9.07992	10.05669	-0.00206	0.00018	0.00491	-0.00259	-0.00002	-0.00251	96.32034	17.36494	-18.67020	-0.12580	-0.03452	0.02492	0.09235	-0.00736	0.00265	48.13359	0.18352	4.13624	-0.07193	0.11832	0.12086	-0.01964	-0.00103	-0.00396	-11.00984	1.93678	179.82054	-0.88079	0.09409	0.06437	-0.00131	-0.02569	-0.06133	0.06153	-0.07628	0.93136	21.21888	-4.34659	177.30775	0.17024	0.20157	-0.03632	0.11769
58			0.57000	14.38018	9.22538	10.31484	-0.00248	0.00029	0.00513	-0.00329	-0.00004	-0.00247	96.71639	17.30426	-18.77088	-0.12187	-0.03339	0.02780	0.09057	-0.00363	0.00397	47.97760	0.15684	4.08169	-0.07662	0.11793	0.11388	-0.02121	-0.00765	0.02395	-11.04091	1.99011	-179.57898	-0.87292	0.11318	0.06067	-0.02702	-0.03398	-0.06291	0.06479	-0.06944	0.95572	20.82961	-4.20449	177.28275	0.17789	0.20441	-0.03903	0.11917
59			0.58000	13.56579	9.38510	10.55414	-0.00294	0.00041	0.00535	-0.00400	-0.00007	-0.00246	97.12711	17.21647	-18.82055	-0.11891	-0.03245	0.03012	0.08752	-0.00114	0.00553	47.81692	0.05432	3.91963	-0.08246	0.11402	0.10383	-0.02430	-0.01315	0.04271	-11.08833	2.04684	-178.94672	-0.85532	0.13398	0.05677	-0.04480	-0.04097	-0.05958	0.06766	-0.05966	0.97631	20.44959	-4.14422	177.33321	0.18310	0.20472	-0.04135	0.11648
60			0.59000	12.74602	9.54773	10.78487	-0.00345	0.00053	0.00557	-0.00465	-0.00010	-0.00250	97.53912	17.10030	-18.84052	-0.11692	-0.03178	0.03218	0.08440	0.00020	0.00721	47.64011	-0.10361	3.66721	-0.08818	0.10930	0.09309	-0.02893	-0.01797	0.05203	-11.14567	2.10263	-178.33063	-0.83583	0.15447	0.05339	-0.05427	-0.04468	-0.05213	0.06958	-0.05102	0.99118	20.09015	-4.14999	177.42749	0.19038	0.20108	-0.04238	0.11242
61			0.60000	11.94387	9.70158	11.01619	-0.00398	0.00064	0.00579	-0.00515	-0.00010	-0.00257	97.94598	16.96081	-18.84860	-0.11599	-0.03149	0.03431	0.08245	0.00078	0.00856	47.43969	-0.29193	3.34891	-0.09216	0.10568	0.08317	-0.03343	-0.02118	0.05299	-11.20548	2.15577	-177.78410	-0.82669	0.16756	0.05487	-0.05597	-0.04270	-0.04464	0.07464	-0.04393	0.99613	19.75840	-4.20392	177.53352	0.18464	0.21471	-0.04434	0.10042
62			0.61000	11.18404	9.83613	11.25040	-0.00447	0.00073	0.00599	-0.00536	-0.00009	-0.00259	98.35001	16.81298	-18.85273	-0.11596	-0.03160	0.03668	0.08223	0.00110	0.00906	47.22087	-0.48604	3.00430	-0.09370	0.10317	0.07406	-0.03563	-0.02130	0.04698	-11.25983	2.20799	-177.35875	-0.82533	0.16575	0.06272	-0.05016	-0.03475	-0.03579	0.08374	-0.04151	0.98700	19.45224	-4.28901	177.62898	0.17552	0.25525	-0.04937	0.08962
63			0.62000	10.49239	9.94354	11.48040	-0.00487	0.00082	0.00616	-0.00517	-0.00007	-0.00247	98.75794	16.67488	-18.85053	-0.11638	-0.03208	0.03938	0.08326	0.00166	0.00854	46.99821	-0.66504	2.68174	-0.09254	0.10137	0.06551	-0.03454	-0.01776	0.03630	-11.30159	2.26383	-177.09544	-0.82472	0.16052	0.07002	-0.03800	-0.02591	-0.01906	0.08762	-0.04138	0.97562	19.16091	-4.38845	177.70189	0.16951	0.27996	-0.04897	0.08473
64			0.63000	9.89207	10.02065	11.68933	-0.00512	0.00089	0.00625	-0.00460	-0.00005	-0.00209	99.17599	16.55817	-18.83095	-0.11666	-0.03274	0.04216	0.08437	0.00293	0.00722	46.78653	-0.81382	2.42462	-0.08955	0.10034	0.05814	-0.03118	-0.01150	0.02421	-11.32601	2.32832	-177.01631	-0.82819	0.15940	0.07004	-0.02234	-0.01839	0.00323	0.08096	-0.04000	0.98018	18.87098	-4.48503	177.74380	0.16411	0.26545	-0.04173	0.08381
65			0.64000	9.39838	10.06903	11.85286	-0.00518	0.00095	0.00626	-0.00375	-0.00002	-0.00144	99.60754	16.46466	-18.77720	-0.11622	-0.03315	0.04371	0.08436	0.00506	0.00537	46.59328	-0.92315	2.25950	-0.08693	0.09860	0.05234	-0.02767	-0.00406	0.01310	-11.33122	2.40392	-177.12131	-0.83185	0.16081	0.06153	-0.00600	-0.01192	0.02136	0.06767	-0.03875	0.99611	18.57274	-4.56349	177.74385	0.16487	0.22596	-0.03511	0.08810
66			0.65000	9.01644	10.09154	11.94880	-0.00506	0.00099	0.00618	-0.00280	0.00000	-0.00064	100.05179	16.39001	-18.67515	-0.11459	-0.03269	0.04204	0.08268	0.00741	0.00331	46.41810	-0.98992	2.19346	-0.08795	0.09298	0.04749	-0.02568	0.00282	0.00396	-11.31836	2.48975	-177.38988	-0.83417	0.16007	0.05097	0.00808	-0.00642	0.03051	0.05376	-0.03879	1.00908	18.26339	-4.61177	177.68745	0.16710	0.18632	-0.03101	0.09356
67			0.66000	8.74381	10.08783	11.97226	-0.00478	0.00101	0.00600	-0.00186	0.00003	0.00007	100.50497	16.33029	-18.52677	-0.11189	-0.03127	0.03702	0.08009	0.00878	0.00153	46.25802	-1.01636	2.21899	-0.09340	0.08296	0.04320	-0.02513	0.00755	-0.00277	-11.29103	2.58360	-177.78551	-0.83098	0.15204	0.04426	0.01782	-0.00269	0.03439	0.04370	-0.04058	1.00777	17.94608	-4.62026	177.55965	0.16856	0.16664	-0.02984	0.09761
68			0.67000	8.57232	10.05418	11.94096	-0.00438	0.00100	0.00573	-0.00104	0.00007	0.00051	100.96213	16.28460	-18.35418	-0.10875	-0.02950	0.03080	0.07746	0.00861	0.00044	46.11202	-1.00914	2.31971	-0.10058	0.07153	0.03967	-0.02495	0.00963	-0.00701	-11.25442	2.68393	-178.25983	-0.82075	0.14061	0.03930	0.02221	-0.00162	0.03401	0.03444	-0.04093	0.99405	17.62710	-4.58225	177.34875	0.16104	0.15241	-0.02787	0.09464
69			0.68000	8.48746	9.98769	11.88267	-0.00389	0.00096	0.00535	-0.00042	0.00012	0.00067	101.41615	16.25073	-18.18789	-0.10580	-0.02811	0.02560	0.07472	0.00729	0.00008	45.97821	-0.97732	2.47066	-0.10597	0.06232	0.03751	-0.02474	0.00959	-0.00911	-11.21449	2.79006	-178.75665	-0.80975	0.13163	0.03037	0.02198	-0.00299	0.02602	0.02082	-0.03756	0.98879	17.31330	-4.49531	177.04958	0.14799	0.12121	-0.02392	0.08669
70			0.69000	8.46886	9.88956	11.81979	-0.00335	0.00089	0.00490	-0.00004	0.00016	0.00063	101.85606	16.22221	-18.05152	-0.10329	-0.02726	0.02192	0.07104	0.00544	0.00026	45.84997	-0.93158	2.64011	-0.10819	0.05615	0.03659	-0.02510	0.00825	-0.00940	-11.17668	2.90040	-179.21887	-0.79800	0.13110	0.01505	0.01957	-0.00623	0.01139	0.00382	-0.03089	0.99842	17.00903	-4.36349	176.66869	0.13748	0.07029	-0.02082	0.07936
71			0.70000	8.49346	9.76530	11.76591	-0.00283	0.00081	0.00442	0.00014	0.00018	0.00049	102.26852	16.19049	-17.95771	-0.10133	-0.02679	0.01923	0.06600	0.00342	0.00073	45.71765	-0.88334	2.79659	-0.10764	0.05188	0.03617	-0.02642	0.00620	-0.00806	-11.14398	3.01159	-179.59781	-0.78567	0.13374	0.00061	0.01847	-0.01064	0.00036	-0.00767	-0.02416	1.00753	16.71418	-4.19878	176.22942	0.12825	0.03438	-0.02244	0.07284
72			0.71000	8.53950	9.62356	11.73116	-0.00237	0.00072	0.00396	0.00018	0.00018	0.00029	102.64127	16.14858	-17.91227	-0.10010	-0.02660	0.01722	0.05983	0.00142	0.00133	45.57300	-0.84427	2.91651	-0.10532	0.04850	0.03553	-0.02850	0.00399	-0.00538	-11.11615	3.11992	-179.86226	-0.77445	0.13399	-0.00784	0.02176	-0.01513	-0.00300	-0.00927	-0.02306	1.01215	16.42381	-4.02033	175.77493	0.13470	0.03449	-0.03085	0.07591
73			0.72000	8.58938	9.47490	11.72291	-0.00202	0.00064	0.00358	0.00016	0.00016	0.00011	102.96521	16.09111	-17.91554	-0.09996	-0.02680	0.01604	0.05298	-0.00031	0.00200	45.41031	-0.82531	2.98524	-0.10194	0.04586	0.03436	-0.03088	0.00204	-0.00185	-11.08993	3.22314	179.99634	-0.76252	0.13620	-0.01056	0.03059	-0.01955	-0.00193	-0.00362	-0.02614	1.00418	16.12912	-3.85021	175.36871	0.14617	0.05543	-0.04018	0.08309
74			0.73000	8.63086	9.33078	11.74085	-0.00177	0.00058	0.00331	0.00012	0.00014	-0.00003	103.23561	16.01238	-17.95929	-0.10102	-0.02739	0.01565	0.04575	-0.00147	0.00277	45.22707	-0.83617	2.99603	-0.09819	0.04419	0.03290	-0.03305	0.00060	0.00192	-11.06060	3.32160	179.96391	-0.75195	0.13882	-0.00744	0.04396	-0.02343	-0.00017	0.00574	-0.02832	0.98682	15.81931	-3.70807	175.08455	0.14483	0.08655	-0.04550	0.08473
75			0.74000	8.65804	9.20160	11.77541	-0.00160	0.00053	0.00313	0.00007	0.00011	-0.00009	103.45361	15.90755	-18.02641	-0.10293	-0.02809	0.01540	0.03860	-0.00179	0.00348	45.02402	-0.88360	2.94920	-0.09464	0.04300	0.03128	-0.03465	-0.00025	0.00533	-11.02375	3.41796	-179.99202	-0.74691	0.13736	-0.00011	0.05945	-0.02566	0.00001	0.01638	-0.02901	0.96572	15.48415	-3.60714	174.98253	0.12923	0.12468	-0.04728	0.07918
76			0.75000	8.67168	9.09438	11.81282	-0.00146	0.00052	0.00301	0.00004	0.00009	-0.00009	103.62785	15.77741	-18.09593	-0.10512	-0.02862	0.01480	0.03245	-0.00121	0.00381	44.80531	-0.96946	2.85309	-0.09128	0.04220	0.02990	-0.03510	-0.00041	0.00792	-10.97676	3.51588	-179.91341	-0.74983	0.13010	0.00933	0.07461	-0.02567	-0.00090	0.02572	-0.02879	0.94432	15.11740	-3.55277	175.08644	0.10258	0.16356	-0.04590	0.06632
77			0.76000	8.67687	9.01138	11.84007	-0.00133	0.00051	0.00291	0.00002	0.00007	-0.00003	103.77433	15.63223	-18.14758	-0.10705	-0.02881	0.01355	0.02847	0.00007	0.00347	44.57949	-1.08955	2.72568	-0.08798	0.04143	0.02881	-0.03379	0.00024	0.00930	-10.91906	3.61882	-179.83986	-0.75746	0.12326	0.01824	0.08695	-0.02479	-0.00116	0.03062	-0.02734	0.92920	14.71895	-3.54161	175.37682	0.07351	0.18847	-0.04040	0.04992
78			0.77000	8.67906	8.95065	11.84854	-0.00118	0.00051	0.00281	0.00000	0.00005	0.00004	103.91379	15.49137	-18.16574	-0.10828	-0.02847	0.01132	0.02740	0.00156	0.00244	44.36020	-1.23386	2.59412	-0.08482	0.03923	0.02742	-0.03044	0.00163	0.00906	-10.85243	3.72839	-179.79820	-0.76943	0.11772	0.02683	0.09464	-0.02348	0.00004	0.03064	-0.02648	0.92216	14.29516	-3.56148	175.79863	0.05038	0.19852	-0.03104	0.03543
79			0.78000	8.68034	8.90740	11.83890	-0.00099	0.00052	0.00272	-0.00000	0.00003	0.00009	104.06480	15.37759	-18.14568	-0.10881	-0.02776	0.00852	0.02872	0.00266	0.00121	44.16302	-1.38828	2.48820	-0.08146	0.03482	0.02513	-0.02544	0.00310	0.00723	-10.78073	3.84351	-179.79826	-0.78448	0.11325	0.03329	0.09620	-0.02190	0.00229	0.02586	-0.02714	0.92449	13.85722	-3.59320	176.27452	0.03823	0.19426	-0.02048	0.02729
80			0.79000	8.67808	8.87627	11.82124	-0.00078	0.00053	0.00265	-0.00001	0.00002	0.00008	104.23466	15.30625	-18.09621	-0.10896	-0.02711	0.00635	0.03069	0.00300	0.00040	43.99825	-1.53673	2.42860	-0.07753	0.02967	0.02239	-0.01994	0.00389	0.00472	-10.70942	3.96084	-179.83430	-0.79781	0.10929	0.03782	0.09028	-0.02014	0.00438	0.01904	-0.02740	0.93178	13.41924	-3.61500	176.72057	0.03039	0.18478	-0.01088	0.02149
81			0.80000	8.66672	8.85400	11.81015	-0.00056	0.00055	0.00263	-0.00002	0.00002	0.00002	104.41638	15.27711	-18.03651	-0.10901	-0.02682	0.00561	0.03151	0.00250	0.00002	43.86652	-1.66427	2.41897	-0.07304	0.02609	0.02038	-0.01523	0.00397	0.00251	-10.64470	4.07562	-179.88980	-0.80748	0.10673	0.04102	0.07672	-0.01847	0.00522	0.01213	-0.02633	0.94116	12.99741	-3.60819	177.06145	0.02306	0.17489	-0.00283	0.01561
82			0.81000	8.64030	8.84050	11.81922	-0.00034	0.00059	0.00268	-0.00002	0.00001	-0.00010	104.59399	15.27657	-17.98960	-0.10907	-0.02695	0.00643	0.03026	0.00131	-0.00014	43.75985	-1.76010	2.44781	-0.06803	0.02581	0.02009	-0.01194	0.00375	0.00090	-10.59294	4.18267	-179.94136	-0.81962	0.10719	0.04193	0.05681	-0.01720	0.00398	0.00430	-0.02347	0.95867	12.61056	-3.56129	177.24202	0.01339	0.16036	0.00387	0.00824
83			0.82000	8.59360	8.83749	11.85626	-0.00013	0.00064	0.00281	-0.00001	0.00000	-0.00024	104.75069	15.28647	-17.97435	-0.10916	-0.02747	0.00866	0.02683	-0.00029	-0.00009	43.66785	-1.82019	2.49697	-0.06254	0.02957	0.02195	-0.00992	0.00343	-0.00023	-10.55998	4.27635	-179.96301	-0.83828	0.11016	0.04121	0.03124	-0.01607	0.00070	-0.00043	-0.01944	0.98018	12.28103	-3.47151	177.23555	-0.00382	0.15458	0.00686	-0.00197
84			0.83000	8.52259	8.84652	11.91905	0.00006	0.00070	0.00302	0.00001	-0.00001	-0.00037	104.87321	15.29085	-17.99870	-0.10929	-0.02831	0.01203	0.02134	-0.00185	0.00030	43.58131	-1.84789	2.54860	-0.05665	0.03702	0.02575	-0.00877	0.00280	-0.00097	-10.55118	4.35054	-179.92978	-0.85384	0.11664	0.03906	-0.00018	-0.01491	-0.00398	0.00053	-0.01858	0.99024	12.03104	-3.34438	177.04819	-0.01487	0.16137	0.00474	-0.00566
85			0.84000	8.42441	8.86783	11.99479	0.00022	0.00078	0.00328	0.00004	-0.00002	-0.00043	104.95264	15.27827	-18.05711	-0.10912	-0.02923	0.01617	0.01410	-0.00291	0.00114	43.49344	-1.85304	2.58810	-0.05054	0.04754	0.03115	-0.00808	0.00168	-0.00108	-10.57105	4.39897	-179.82109	-0.86135	0.12480	0.03533	-0.03634	-0.01309	-0.00893	0.00583	-0.02282	0.98578	11.87508	-3.19210	176.71867	-0.00972	0.17654	-0.00202	-0.00218
86			0.85000	8.29689	8.90112	12.06620	0.00034	0.00086	0.00355	0.00008	-0.00004	-0.00041	104.98544	15.24208	-18.13478	-0.10834	-0.02999	0.02068	0.00590	-0.00320	0.00239	43.40002	-1.85010	2.60524	-0.04438	0.06049	0.03791	-0.00748	0.00037	-0.00013	-10.62313	4.41553	-179.62218	-0.85780	0.13513	0.03126	-0.07490	-0.01026	-0.01330	0.01258	-0.02635	0.97523	11.81558	-3.02928	176.31010	0.00049	0.19236	-0.00964	0.00003
87			0.86000	8.13667	8.94619	12.11951	0.00043	0.00094	0.00382	0.00013	-0.00007	-0.00030	104.97348	15.18177	-18.21515	-0.10717	-0.03051	0.02494	-0.00221	-0.00269	0.00369	43.30063	-1.85536	2.59576	-0.03918	0.07459	0.04557	-0.00684	-0.00034	0.00219	-10.70926	4.39447	-179.32436	-0.85715	0.15209	0.02502	-0.11413	-0.00592	-0.01527	0.01589	-0.02655	0.97344	11.84346	-2.86957	175.89267	0.00534	0.19045	-0.01530	-0.00040
88			0.87000	7.93975	9.00099	12.14503	0.00051	0.00101	0.00406	0.00019	-0.00010	-0.00011	104.92341	15.10430	-18.28131	-0.10598	-0.03067	0.02808	-0.00958	-0.00148	0.00437	43.19864	-1.88408	2.56141	-0.03613	0.08746	0.05315	-0.00626	0.00056	0.00591	-10.82890	4.32925	-178.92471	-0.86787	0.17532	0.01849	-0.15296	0.00166	-0.01474	0.01683	-0.02472	0.98533	11.94064	-2.72439	175.52788	0.00573	0.17686	-0.01846	-0.00105
89			0.88000	7.70267	9.05912	12.13640	0.00057	0.00109	0.00427	0.00026	-0.00011	0.00012	104.84301	15.02389	-18.31815	-0.10470	-0.03026	0.02944	-0.01601	0.00000	0.00386	43.09918	-1.94789	2.50774	-0.03564	0.09660	0.05932	-0.00589	0.00343	0.01053	-10.97852	4.21204	-178.42667	-0.88480	0.19943	0.01478	-0.18790	0.01449	-0.01441	0.02091	-0.02429	1.00096	12.08365	-2.60290	175.26082	0.01079	0.17480	-0.02153	-0.00271
90			0.89000	7.42322	9.11115	12.09679	0.00063	0.00117	0.00448	0.00034	-0.00010	0.00032	104.73782	14.95905	-18.32107	-0.10337	-0.02941	0.02945	-0.02156	0.00107	0.00233	43.00523	-2.05278	2.44057	-0.03652	0.10131	0.06317	-0.00568	0.00750	0.01527	-11.15117	4.03453	-177.84088	-0.90246	0.22155	0.01249	-0.21441	0.03373	-0.01414	0.02877	-0.02884	1.01028	12.24712	-2.51156	175.11763	0.03052	0.18557	-0.02658	-0.00842
91			0.90000	7.10019	9.14911	12.04136	0.00068	0.00125	0.00470	0.00042	-0.00008	0.00040	104.60865	14.92569	-18.30021	-0.10267	-0.02873	0.02946	-0.02692	0.00130	0.00049	42.91564	-2.19887	2.36288	-0.03726	0.10262	0.06427	-0.00570	0.01119	0.01949	-11.33730	3.78973	-177.18452	-0.90962	0.23601	0.01130	-0.22735	0.05806	-0.01423	0.03648	-0.03707	1.00687	12.40723	-2.45374	175.10019	0.06526	0.19773	-0.03114	-0.01710
92			0.91000	6.73362	9.17062	11.98937	0.00071	0.00135	0.00493	0.00049	-0.00005	0.00035	104.44946	14.92757	-18.27405	-0.10303	-0.02867	0.03046	-0.03314	0.00076	-0.00099	42.82323	-2.38091	2.27092	-0.03750	0.10227	0.06293	-0.00619	0.01298	0.02296	-11.52668	3.47415	-176.47812	-0.90613	0.24244	0.01148	-0.22701	0.08415	-0.01554	0.04338	-0.04359	0.99602	12.54482	-2.42859	175.17999	0.09889	0.21049	-0.03430	-0.02164
93			0.92000	6.32539	9.17966	11.95547	0.00072	0.00146	0.00518	0.00054	-0.00002	0.00018	104.25041	14.95444	-18.26027	-0.10440	-0.02926	0.03265	-0.04051	-0.00029	-0.00182	42.71783	-2.58968	2.15479	-0.03694	0.10239	0.06038	-0.00701	0.01249	0.02564	-11.71088	3.08992	-175.74187	-0.90057	0.24599	0.01242	-0.21837	0.10954	-0.01755	0.05096	-0.04609	0.99264	12.64941	-2.42859	175.30241	0.12690	0.22933	-0.03802	-0.02056
94			0.93000	5.87866	9.18381	11.94678	0.00069	0.00159	0.00543	0.00055	-0.00001	-0.00005	104.00616	14.99226	-18.26895	-0.10642	-0.03023	0.03560	-0.04830	-0.00150	-0.00209	42.59382	-2.81362	2.00795	-0.03526	0.10407	0.05778	-0.00765	0.01059	0.02726	-11.88379	2.64579	-174.99434	-0.89883	0.24929	0.01460	-0.20518	0.13196	-0.02099	0.05849	-0.04353	0.99804	12.72094	-2.43993	175.40407	0.14104	0.25002	-0.04063	-0.01541
95			0.94000	5.39801	9.19083	11.96429	0.00062	0.00173	0.00568	0.00053	-0.00003	-0.00030	103.72001	15.03346	-18.30030	-0.10889	-0.03133	0.03873	-0.05564	-0.00258	-0.00213	42.45355	-3.04138	1.83531	-0.03258	0.10632	0.05512	-0.00773	0.00843	0.02733	-12.04078	2.15710	-174.25334	-0.90021	0.25048	0.01842	-0.18797	0.14759	-0.02622	0.06371	-0.03584	1.00312	12.76911	-2.44631	175.43112	0.13274	0.26396	-0.03944	-0.00991
96			0.95000	4.88951	9.20612	12.00683	0.00054	0.00188	0.00591	0.00048	-0.00005	-0.00057	103.39999	15.07592	-18.34854	-0.11160	-0.03233	0.04149	-0.06229	-0.00339	-0.00199	42.30297	-3.26417	1.64953	-0.02970	0.10728	0.05186	-0.00746	0.00647	0.02579	-12.17788	1.64525	-173.53906	-0.89789	0.24699	0.02199	-0.16567	0.15219	-0.02997	0.06567	-0.02722	1.00037	12.80876	-2.43539	175.35190	0.11581	0.26734	-0.03590	-0.00740
97			0.96000	4.36133	9.23232	12.07373	0.00043	0.00203	0.00612	0.00039	-0.00009	-0.00086	103.05238	15.11479	-18.40822	-0.11450	-0.03313	0.04356	-0.06839	-0.00389	-0.00140	42.14430	-3.47613	1.45966	-0.02702	0.10670	0.04823	-0.00718	0.00458	0.02341	-12.29233	1.13771	-172.87564	-0.89056	0.24059	0.02386	-0.13928	0.14506	-0.02975	0.06600	-0.02272	0.98659	12.85385	-2.40186	175.15979	0.10632	0.26207	-0.03247	-0.00761
98			0.97000	3.82436	9.26935	12.16492	0.00032	0.00217	0.00630	0.00029	-0.00013	-0.00114	102.68240	15.14210	-18.47570	-0.11751	-0.03371	0.04479	-0.07346	-0.00407	-0.00044	41.97540	-3.67393	1.26932	-0.02419	0.10591	0.04529	-0.00685	0.00316	0.02100	-12.38297	0.66613	-172.28992	-0.88090	0.23000	0.02518	-0.11114	0.12563	-0.02704	0.06571	-0.02319	0.96684	12.91094	-2.34750	174.86986	0.10872	0.25523	-0.02962	-0.00911
99			0.98000	3.29198	9.31466	12.27904	0.00022	0.00229	0.00645	0.00019	-0.00016	-0.00140	102.30016	15.15625	-18.54557	-0.12047	-0.03405	0.04520	-0.07609	-0.00390	0.00019	41.79578	-3.85690	1.08685	-0.02169	0.10563	0.04344	-0.00645	0.00342	0.01849	-12.45070	0.26249	-171.80745	-0.86987	0.21806	0.02649	-0.08343	0.09788	-0.02257	0.06444	-0.02491	0.94529	12.97632	-2.28009	174.51337	0.11214	0.24629	-0.02634	-0.00956
100			0.99000	2.77914	9.36463	12.41147	0.00012	0.00240	0.00656	0.00010	-0.00018	-0.00158	101.92359	15.16543	-18.60981	-0.12317	-0.03419	0.04483	-0.07499	-0.00340	-0.00003	41.61176	-4.02676	0.92959	-0.02016	0.10476	0.04193	-0.00605	0.00605	0.01540	-12.49810	-0.04653	-171.44753	-0.86137	0.20861	0.02619	-0.05799	0.06681	-0.01559	0.06088	-0.02399	0.92850	13.03793	-2.21281	174.13202	0.10456	0.23039	-0.02273	-0.00688
101			1.00000	2.30121	9.41584	12.55360	0.00006	0.00247	0.00662	0.00005	-0.00019	-0.00163	101.57234	15.18053	-18.66099	-0.12553	-0.03419	0.04363	-0.07022	-0.00264	-0.00088	41.43266	-4.18584	0.81564	-0.02003	0.10176	0.03985	-0.00585	0.01021	0.01171	-12.52844	-0.24338	-171.22084	-0.86186	0.20420	0.02362	-0.03527	0.03545	-0.00764	0.05506	-0.01991	0.91994	13.08039	-2.16205	173.77126	0.08182	0.20587	-0.01887	-0.00189
102			1.01000	1.87314	9.46588	12.69336	0.00005	0.00252	0.00660	0.00003	-0.00019	-0.00151	101.26029	15.20605	-18.69505	-0.12750	-0.03411	0.04163	-0.06273	-0.00174	-0.00180	41.26419	-4.33582	0.75295	-0.02119	0.09656	0.03721	-0.00589	0.01428	0.00810	-12.54423	-0.32112	-171.12878	-0.86563	0.20382	0.01998	-0.01384	0.00459	-0.00109	0.04771	-0.01625	0.91654	13.08932	-2.14262	173.47121	0.06044	0.17484	-0.01442	0.00240
103			1.02000	1.50807	9.51299	12.81659	0.00009	0.00253	0.00650	0.00005	-0.00018	-0.00122	100.99563	15.24058	-18.71038	-0.12921	-0.03403	0.03891	-0.05341	-0.00072	-0.00238	41.10863	-4.47771	0.73985	-0.02317	0.08955	0.03418	-0.00601	0.01710	0.00506	-12.54654	-0.28209	-171.16553	-0.86691	0.20370	0.01650	0.00721	-0.02479	0.00326	0.04002	-0.01649	0.91387	13.05410	-2.16320	173.26083	0.05505	0.14340	-0.00996	0.00633
104			1.03000	1.21625	9.55351	12.90910	0.00021	0.00252	0.00630	0.00009	-0.00014	-0.00078	100.78373	15.27953	-18.70611	-0.13061	-0.03394	0.03552	-0.04324	0.00036	-0.00238	40.96842	-4.61225	0.76920	-0.02545	0.08038	0.03047	-0.00606	0.01786	0.00281	-12.53531	-0.13584	-171.31944	-0.86685	0.20353	0.01361	0.02776	-0.05091	0.00572	0.03349	-0.01883	0.90683	12.96961	-2.22514	173.15491	0.05357	0.11630	-0.00602	0.01037
105			1.04000	1.00380	9.58031	12.95929	0.00039	0.00248	0.00602	0.00012	-0.00007	-0.00027	100.62348	15.31375	-18.68297	-0.13152	-0.03380	0.03166	-0.03409	0.00144	-0.00160	40.84295	-4.73927	0.82742	-0.02750	0.06905	0.02592	-0.00612	0.01598	0.00153	-12.51023	0.10222	-171.57324	-0.86639	0.20201	0.01049	0.04699	-0.07182	0.00630	0.02748	-0.02119	0.89911	12.83647	-2.32303	173.15285	0.05084	0.09382	-0.00341	0.01357
106			1.05000	0.87170	9.58519	12.96040	0.00062	0.00239	0.00565	0.00011	0.00004	0.00023	100.50283	15.32729	-18.64515	-0.13187	-0.03355	0.02755	-0.02808	0.00237	-0.00005	40.72359	-4.85724	0.89180	-0.02897	0.05666	0.02101	-0.00651	0.01187	0.00120	-12.47148	0.41109	-171.90356	-0.86641	0.20219	0.00760	0.06388	-0.08718	0.00554	0.02135	-0.02044	0.89731	12.66030	-2.44525	173.23708	0.04108	0.07335	-0.00096	0.01349
107			1.06000	0.81511	9.56192	12.91231	0.00088	0.00228	0.00522	0.00005	0.00015	0.00063	100.40146	15.30092	-18.59990	-0.13168	-0.03312	0.02349	-0.02609	0.00301	0.00184	40.59455	-4.96384	0.93480	-0.03000	0.04515	0.01656	-0.00747	0.00709	0.00141	-12.42020	0.76511	-172.28247	-0.87361	0.20484	0.00547	0.07759	-0.09668	0.00437	0.01340	-0.01744	0.90682	12.45077	-2.57609	173.37646	0.02582	0.04795	0.00355	0.00962
108			1.07000	0.82335	9.50743	12.82150	0.00115	0.00213	0.00475	-0.00003	0.00025	0.00088	100.29944	15.21992	-18.55572	-0.13107	-0.03253	0.01959	-0.02699	0.00324	0.00347	40.44182	-5.05738	0.93481	-0.03162	0.03592	0.01311	-0.00903	0.00314	0.00171	-12.35915	1.13640	-172.68237	-0.88657	0.20815	0.00405	0.08640	-0.09899	0.00332	0.00384	-0.01485	0.92386	12.22008	-2.69993	173.53572	0.01260	0.01744	0.00975	0.00501
109			1.08000	0.88074	9.42259	12.70009	0.00141	0.00196	0.00428	-0.00013	0.00033	0.00096	100.18624	15.08060	-18.52091	-0.13005	-0.03175	0.01606	-0.02857	0.00303	0.00442	40.26282	-5.13724	0.88556	-0.03423	0.02942	0.01072	-0.01082	0.00058	0.00187	-12.29275	1.49847	-173.08322	-0.90402	0.20858	0.00498	0.08906	-0.09268	0.00402	-0.00298	-0.01390	0.94396	11.98085	-2.80417	173.68607	0.00355	-0.00069	0.01513	0.00144
110			1.09000	0.96802	9.31292	12.56250	0.00164	0.00178	0.00382	-0.00020	0.00035	0.00093	100.06181	14.89046	-18.50189	-0.12881	-0.03087	0.01294	-0.02915	0.00246	0.00459	40.06710	-5.20411	0.79591	-0.03715	0.02527	0.00930	-0.01224	-0.00083	0.00191	-12.22576	1.83064	-173.47705	-0.92013	0.20414	0.00692	0.08560	-0.07881	0.00542	-0.00566	-0.01611	0.95965	11.74312	-2.88068	173.81261	0.00322	-0.00195	0.01720	0.00129
111			1.10000	1.06479	9.18894	12.42252	0.00181	0.00159	0.00340	-0.00022	0.00034	0.00081	99.93207	14.66419	-18.50146	-0.12741	-0.02990	0.01013	-0.02804	0.00170	0.00411	39.86665	-5.25966	0.68069	-0.03963	0.02283	0.00876	-0.01301	-0.00152	0.00191	-12.16146	2.12081	-173.86658	-0.92648	0.19849	0.00821	0.07802	-0.06207	0.00629	-0.00744	-0.01947	0.96487	11.51228	-2.92686	173.91470	0.00726	-0.00282	0.01810	0.00282
112			1.11000	1.15256	9.06452	12.29161	0.00192	0.00141	0.00303	-0.00019	0.00029	0.00065	99.80553	14.42093	-18.51837	-0.12613	-0.02894	0.00751	-0.02511	0.00094	0.00316	39.66881	-5.30616	0.55391	-0.04111	0.02127	0.00884	-0.01308	-0.00174	0.00191	-12.10060	2.36597	-174.26036	-0.92222	0.19219	0.00843	0.06956	-0.04551	0.00645	-0.00944	-0.02077	0.96893	11.28893	-2.94467	174.00154	0.01308	-0.00400	0.01769	0.00493
113			1.12000	1.21747	8.95237	12.17822	0.00197	0.00127	0.00272	-0.00012	0.00022	0.00049	99.69233	14.18190	-18.54858	-0.12510	-0.02811	0.00519	-0.02026	0.00031	0.00207	39.47878	-5.34559	0.42871	-0.04125	0.02027	0.00935	-0.01236	-0.00162	0.00185	-12.04226	2.56996	-174.66769	-0.91289	0.18642	0.00886	0.06225	-0.03123	0.00693	-0.01134	-0.01916	0.97829	11.07158	-2.94049	174.08572	0.01808	-0.00323	0.01697	0.00663
114			1.13000	1.25230	8.85934	12.08670	0.00197	0.00115	0.00245	-0.00002	0.00016	0.00035	99.60371	13.96763	-18.58513	-0.12441	-0.02747	0.00333	-0.01365	-0.00007	0.00114	39.30348	-5.37951	0.31955	-0.03989	0.01968	0.01014	-0.01078	-0.00119	0.00163	-11.98517	2.74070	-175.09755	-0.89952	0.18166	0.01161	0.05570	-0.01998	0.00949	-0.01090	-0.01555	0.98551	10.85976	-2.92399	174.18063	0.01830	0.00545	0.01704	0.00646
115			1.14000	1.25620	8.78625	12.01741	0.00192	0.00107	0.00226	0.00006	0.00012	0.00024	99.54961	13.79515	-18.61912	-0.12396	-0.02702	0.00195	-0.00598	-0.00014	0.00051	39.15158	-5.40858	0.24182	-0.03775	0.01906	0.01088	-0.00863	-0.00046	0.00112	-11.92892	2.88758	-175.55800	-0.87647	0.17256	0.01769	0.04811	-0.01144	0.01531	-0.00767	-0.01172	0.98260	10.65599	-2.90656	174.29918	0.01857	0.02749	0.01776	0.00616
116			1.15000	1.23314	8.73015	11.96772	0.00185	0.00101	0.00212	0.00013	0.00009	0.00016	99.53483	13.67508	-18.64208	-0.12364	-0.02673	0.00108	0.00151	0.00006	0.00018	39.03111	-5.43268	0.20975	-0.03552	0.01807	0.01133	-0.00628	0.00044	0.00033	-11.87425	3.01999	-176.05345	-0.84543	0.16017	0.02766	0.03836	-0.00590	0.02538	-0.00295	-0.00644	0.97065	10.46608	-2.89872	174.45195	0.01390	0.05806	0.02109	0.00412
117			1.16000	1.18971	8.68606	11.93388	0.00176	0.00099	0.00205	0.00017	0.00007	0.00010	99.55656	13.60882	-18.64884	-0.12337	-0.02659	0.00073	0.00738	0.00041	0.00005	38.94806	-5.45112	0.23324	-0.03336	0.01666	0.01144	-0.00404	0.00126	-0.00060	-11.82319	3.14520	-176.57976	-0.82345	0.14991	0.03834	0.02652	-0.00303	0.03662	-0.00050	0.00167	0.96466	10.29882	-2.90719	174.64078	-0.00431	0.08119	0.02752	-0.00106
118			1.17000	1.13306	8.64987	11.91186	0.00167	0.00097	0.00204	0.00018	0.00006	0.00006	99.60417	13.58744	-18.63885	-0.12298	-0.02652	0.00086	0.01056	0.00077	0.00001	38.90191	-5.46184	0.31166	-0.03181	0.01541	0.01141	-0.00235	0.00175	-0.00146	-11.77880	3.26679	-177.12151	-0.82836	0.14258	0.04168	0.01234	-0.00182	0.03996	-0.00732	0.00701	0.98328	10.16393	-2.93285	174.85347	-0.01714	0.07257	0.03295	-0.00310
119			1.18000	1.06940	8.62030	11.89834	0.00160	0.00098	0.00209	0.00018	0.00004	0.00004	99.66257	13.59468	-18.61647	-0.12251	-0.02647	0.00147	0.01116	0.00098	-0.00005	38.88214	-5.46046	0.42952	-0.03084	0.01581	0.01203	-0.00136	0.00198	-0.00221	-11.74496	3.38371	-177.65414	-0.85351	0.13862	0.03922	-0.00551	-0.00135	0.03601	-0.02032	0.00697	1.01089	10.06946	-2.97064	175.06656	-0.02147	0.03890	0.03714	-0.00230
120			1.19000	1.00387	8.59814	11.89197	0.00154	0.00101	0.00220	0.00017	0.00003	0.00001	99.72017	13.61664	-18.58942	-0.12191	-0.02641	0.00250	0.01041	0.00089	-0.00013	38.87569	-5.44102	0.56680	-0.03040	0.01852	0.01368	-0.00083	0.00208	-0.00307	-11.72552	3.49185	-178.15109	-0.87623	0.13154	0.03639	-0.02673	-0.00113	0.03033	-0.02972	0.00080	1.02081	10.02012	-3.01283	175.25897	-0.01528	0.01672	0.03820	-0.00046
121			1.20000	0.94026	8.58445	11.89379	0.00151	0.00106	0.00235	0.00016	0.00002	-0.00003	99.77208	13.64677	-18.56710	-0.12125	-0.02637	0.00408	0.00922	0.00041	-0.00024	38.87768	-5.39899	0.71198	-0.03012	0.02283	0.01591	-0.00037	0.00197	-0.00410	-11.72309	3.58735	-178.58897	-0.88584	0.12228	0.03566	-0.04831	-0.00115	0.02540	-0.03077	-0.00714	1.01337	10.01645	-3.05127	175.42239	-0.00386	0.02334	0.03546	0.00016
122			1.21000	0.88077	8.57958	11.90662	0.00149	0.00114	0.00256	0.00014	0.00000	-0.00009	99.81435	13.68043	-18.55958	-0.12053	-0.02634	0.00621	0.00726	-0.00047	-0.00032	38.88908	-5.33290	0.85994	-0.02926	0.02764	0.01819	0.00007	0.00144	-0.00510	-11.73819	3.66819	-178.94946	-0.88944	0.11355	0.03616	-0.06677	-0.00157	0.02034	-0.02687	-0.01139	1.01017	10.05244	-3.07786	175.55769	0.00422	0.04896	0.03040	-0.00041
123			1.22000	0.82572	8.58256	11.93414	0.00148	0.00124	0.00282	0.00012	-0.00001	-0.00018	99.83861	13.70896	-18.57753	-0.11986	-0.02635	0.00894	0.00388	-0.00170	-0.00022	38.90706	-5.24376	1.00055	-0.02706	0.03331	0.02074	0.00022	0.00014	-0.00584	-11.76898	3.73391	-179.21823	-0.89688	0.10916	0.03568	-0.08021	-0.00234	0.01400	-0.02239	-0.01411	1.01649	10.11408	-3.08523	175.66406	0.01227	0.07426	0.02440	-0.00150
124			1.23000	0.77381	8.59139	11.97946	0.00149	0.00136	0.00312	0.00011	-0.00002	-0.00030	99.83476	13.72127	-18.62971	-0.11929	-0.02640	0.01221	-0.00074	-0.00315	0.00024	38.92150	-5.13413	1.11516	-0.02416	0.04081	0.02395	-0.00002	-0.00238	-0.00609	-11.81238	3.78386	-179.38567	-0.90238	0.11051	0.03499	-0.08720	-0.00328	0.00743	-0.01857	-0.01745	1.01774	10.18270	-3.06924	175.73630	0.02162	0.08962	0.02004	-0.00252
125			1.24000	0.72257	8.60380	12.04442	0.00151	0.00150	0.00346	0.00011	-0.00003	-0.00045	99.79762	13.71049	-18.72017	-0.11912	-0.02654	0.01597	-0.00516	-0.00462	0.00106	38.92274	-5.00870	1.18592	-0.02153	0.05106	0.02812	-0.00035	-0.00641	-0.00575	-11.86451	3.81695	-179.44991	-0.90462	0.11422	0.03457	-0.08798	-0.00412	0.00126	-0.01483	-0.01888	1.01471	10.24204	-3.03100	175.77254	0.02437	0.10096	0.01715	-0.00224
126			1.25000	0.66954	8.61824	12.12844	0.00153	0.00165	0.00382	0.00011	-0.00004	-0.00061	99.73393	13.68020	-18.84543	-0.11937	-0.02678	0.01994	-0.00738	-0.00589	0.00191	38.91092	-4.87496	1.20746	-0.01911	0.06345	0.03302	-0.00043	-0.01135	-0.00490	-11.92170	3.83285	-179.41814	-0.90632	0.12054	0.03330	-0.08427	-0.00478	-0.00405	-0.00968	-0.01818	1.01321	10.28582	-2.97578	175.78268	0.02167	0.11496	0.01322	-0.00146
127			1.26000	0.61287	8.63443	12.22878	0.00156	0.00180	0.00416	0.00012	-0.00005	-0.00076	99.66183	13.64467	-18.99470	-0.11999	-0.02713	0.02390	-0.00631	-0.00673	0.00223	38.89712	-4.74238	1.18940	-0.01630	0.07629	0.03795	-0.00026	-0.01544	-0.00377	-11.98084	3.83253	-179.30367	-0.90863	0.12890	0.03217	-0.07823	-0.00532	-0.00825	-0.00402	-0.01855	1.01178	10.31871	-2.90949	175.78511	0.02295	0.12890	0.00946	-0.00132
128			1.27000	0.55147	8.65295	12.34023	0.00158	0.00194	0.00449	0.00013	-0.00006	-0.00088	99.60123	13.62239	-19.15226	-0.12083	-0.02758	0.02756	-0.00263	-0.00700	0.00158	38.89468	-4.62048	1.14967	-0.01310	0.08745	0.04200	0.00025	-0.01735	-0.00283	-12.04025	3.81802	-179.12016	-0.91194	0.13985	0.03071	-0.07152	-0.00587	-0.01135	0.00043	-0.01973	1.00984	10.35142	-2.83648	175.79460	0.02670	0.13561	0.00691	-0.00176
129			1.28000	0.48506	8.67423	12.45488	0.00160	0.00208	0.00479	0.00014	-0.00008	-0.00092	99.56469	13.62854	-19.30096	-0.12184	-0.02814	0.03081	0.00178	-0.00663	-0.00008	38.91229	-4.51695	1.10641	-0.01015	0.09559	0.04453	0.00055	-0.01601	-0.00220	-12.09895	3.79120	-178.87863	-0.91650	0.15357	0.02867	-0.06393	-0.00641	-0.01333	0.00370	-0.01919	1.00977	10.39304	-2.75911	175.81409	0.02534	0.13559	0.00549	-0.00213
130			1.29000	0.41426	8.69831	12.56303	0.00161	0.00220	0.00505	0.00016	-0.00009	-0.00088	99.55356	13.67029	-19.42579	-0.12300	-0.02878	0.03355	0.00503	-0.00568	-0.00237	38.95115	-4.43558	1.07295	-0.00752	0.10037	0.04546	0.00065	-0.01223	-0.00201	-12.15529	3.75312	-178.58812	-0.92168	0.17106	0.02654	-0.05317	-0.00682	-0.01442	0.00697	-0.01760	1.01182	10.44587	-2.67946	175.83636	0.02192	0.13223	0.00477	-0.00214
131			1.30000	0.34114	8.72477	12.65578	0.00161	0.00232	0.00529	0.00017	-0.00011	-0.00075	99.56052	13.74601	-19.51682	-0.12425	-0.02942	0.03572	0.00597	-0.00433	-0.00468	39.00789	-4.37659	1.05786	-0.00493	0.10199	0.04503	0.00055	-0.00722	-0.00221	-12.20555	3.70476	-178.25908	-0.92715	0.18580	0.02531	-0.03644	-0.00678	-0.01518	0.01177	-0.01789	1.01203	10.50340	-2.60144	175.85143	0.02335	0.13588	0.00344	-0.00217
132			1.31000	0.26927	8.75299	12.72789	0.00161	0.00243	0.00550	0.00017	-0.00012	-0.00059	99.57408	13.84628	-19.57140	-0.12553	-0.03000	0.03734	0.00435	-0.00286	-0.00634	39.07745	-4.33710	1.06557	-0.00223	0.10113	0.04358	0.00027	-0.00249	-0.00261	-12.24438	3.64864	-177.90596	-0.92841	0.19833	0.02337	-0.01232	-0.00662	-0.01466	0.01815	-0.01989	1.00660	10.55178	-2.53026	175.85130	0.02957	0.14470	0.00017	-0.00180
133			1.32000	0.20305	8.78211	12.77907	0.00162	0.00252	0.00569	0.00016	-0.00013	-0.00042	99.58169	13.95601	-19.59424	-0.12681	-0.03050	0.03855	0.00056	-0.00152	-0.00693	39.15139	-4.31138	1.09356	0.00002	0.09917	0.04171	-0.00000	0.00048	-0.00288	-12.26608	3.58967	-177.54701	-0.92474	0.20563	0.02337	0.01774	-0.00669	-0.01451	0.02622	-0.02200	0.99565	10.57398	-2.47050	175.83136	0.03508	0.16285	-0.00300	-0.00007
134			1.33000	0.14637	8.81080	12.81246	0.00164	0.00261	0.00585	0.00013	-0.00013	-0.00027	99.57362	14.05892	-19.59426	-0.12797	-0.03090	0.03945	-0.00400	-0.00049	-0.00646	39.21620	-4.29134	1.13072	0.00164	0.09766	0.04018	-0.00015	0.00097	-0.00289	-12.26655	3.53390	-177.20151	-0.92369	0.20486	0.02749	0.05031	-0.00697	-0.01597	0.03413	-0.02364	0.98341	10.55656	-2.42534	175.79147	0.03357	0.18809	-0.00306	0.00246
135			1.34000	0.10209	8.83729	12.83245	0.00168	0.00269	0.00598	0.00010	-0.00011	-0.00016	99.54920	14.14392	-19.58038	-0.12889	-0.03115	0.04004	-0.00744	0.00023	-0.00529	39.26106	-4.26808	1.16485	0.00280	0.09710	0.03935	-0.00016	-0.00042	-0.00285	-12.24441	3.48633	-176.88718	-0.92806	0.20354	0.03211	0.08186	-0.00726	-0.01642	0.03759	-0.02347	0.97463	10.49403	-2.39730	175.73615	0.02190	0.19854	0.00068	0.00331
136			1.35000	0.07137	8.85949	12.84316	0.00174	0.00274	0.00608	0.00007	-0.00009	-0.00008	99.51588	14.20684	-19.55976	-0.12941	-0.03125	0.04032	-0.00881	0.00066	-0.00382	39.28522	-4.23498	1.19195	0.00412	0.09701	0.03910	-0.00011	-0.00246	-0.00305	-12.20095	3.44955	-176.61926	-0.93572	0.20429	0.03552	0.10923	-0.00714	-0.01478	0.03686	-0.02124	0.96858	10.38838	-2.38794	175.67186	0.00046	0.19237	0.00668	0.00010
137			1.36000	0.05385	8.87502	12.84693	0.00180	0.00278	0.00612	0.00004	-0.00005	-0.00001	99.48182	14.24687	-19.53713	-0.12947	-0.03120	0.04026	-0.00856	0.00090	-0.00219	39.29557	-4.18897	1.21589	0.00564	0.09664	0.03901	-0.00005	-0.00425	-0.00356	-12.13931	3.42462	-176.41173	-0.94158	0.20093	0.03949	0.12950	-0.00620	-0.01179	0.03490	-0.01996	0.96343	10.24670	-2.39638	175.60471	-0.01656	0.18634	0.01297	-0.00454
138			1.37000	0.04763	8.88164	12.84412	0.00185	0.00278	0.00612	0.00001	-0.00001	0.00007	99.45097	14.26296	-19.51549	-0.12901	-0.03099	0.03985	-0.00749	0.00101	-0.00050	39.29851	-4.12980	1.24097	0.00682	0.09594	0.03903	0.00001	-0.00567	-0.00423	-12.06386	3.41207	-176.27673	-0.94521	0.19251	0.04480	0.14105	-0.00469	-0.00731	0.03313	-0.02041	0.95200	10.07964	-2.41893	175.53885	-0.03211	0.18424	0.01975	-0.00989
139			1.38000	0.04966	8.87793	12.83431	0.00189	0.00275	0.00605	-0.00001	0.00004	0.00014	99.42529	14.25485	-19.49670	-0.12815	-0.03065	0.03899	-0.00580	0.00102	0.00112	39.29837	-4.05792	1.26923	0.00693	0.09469	0.03899	0.00002	-0.00670	-0.00498	-11.97959	3.41273	-176.22260	-0.94338	0.18164	0.04952	0.14282	-0.00328	-0.00100	0.03133	-0.02140	0.93383	9.89917	-2.44902	175.47626	-0.04720	0.18267	0.02570	-0.01517
140			1.39000	0.05659	8.86378	12.81755	0.00191	0.00269	0.00593	-0.00002	0.00009	0.00021	99.40732	14.22415	-19.48228	-0.12715	-0.03025	0.03775	-0.00358	0.00096	0.00254	39.30033	-3.97444	1.30301	0.00579	0.09267	0.03866	-0.00002	-0.00736	-0.00570	-11.89198	3.42737	-176.24966	-0.93860	0.17319	0.05162	0.13558	-0.00252	0.00596	0.02708	-0.02134	0.91725	9.71677	-2.47818	175.41467	-0.06238	0.17058	0.03088	-0.01976
141			1.40000	0.06617	8.84062	12.79385	0.00191	0.00260	0.00576	-0.00002	0.00012	0.00027	99.39889	14.17274	-19.47266	-0.12615	-0.02985	0.03621	-0.00107	0.00091	0.00366	39.30743	-3.88048	1.34257	0.00393	0.09022	0.03824	-0.00004	-0.00795	-0.00630	-11.80648	3.45619	-176.34891	-0.93615	0.16430	0.05260	0.12153	-0.00241	0.01207	0.02048	-0.01980	0.90966	9.54184	-2.49782	175.34663	-0.07785	0.15356	0.03578	-0.02326
142			1.41000	0.07764	8.81168	12.76231	0.00191	0.00250	0.00557	-0.00002	0.00013	0.00035	99.40157	14.10423	-19.46609	-0.12512	-0.02941	0.03445	0.00184	0.00095	0.00429	39.31847	-3.77678	1.38518	0.00193	0.08774	0.03789	-0.00003	-0.00858	-0.00675	-11.72783	3.49756	-176.50418	-0.93802	0.15831	0.05198	0.10331	-0.00269	0.01629	0.01302	-0.01751	0.91241	9.38101	-2.50230	175.26187	-0.09132	0.13366	0.03937	-0.02491
143			1.42000	0.09149	8.78127	12.72188	0.00193	0.00241	0.00535	-0.00003	0.00013	0.00042	99.41903	14.02576	-19.45923	-0.12393	-0.02895	0.03260	0.00520	0.00109	0.00437	39.33188	-3.66449	1.42957	0.00040	0.08513	0.03746	-0.00001	-0.00887	-0.00711	-11.65899	3.54821	-176.69717	-0.94325	0.15474	0.05063	0.08351	-0.00307	0.01855	0.00782	-0.01534	0.92021	9.23775	-2.49122	175.15286	-0.10303	0.12094	0.04065	-0.02506
144			1.43000	0.10856	8.75145	12.67185	0.00197	0.00232	0.00514	-0.00004	0.00012	0.00049	99.45403	13.94574	-19.44815	-0.12262	-0.02848	0.03088	0.00840	0.00135	0.00401	39.34761	-3.54660	1.47777	-0.00036	0.08219	0.03675	0.00001	-0.00852	-0.00734	-11.60113	3.60462	-176.91156	-0.94625	0.15049	0.05005	0.06374	-0.00338	0.01969	0.00565	-0.01516	0.92672	9.11277	-2.46919	175.01996	-0.10627	0.11951	0.04028	-0.02277
145			1.44000	0.12900	8.71967	12.61159	0.00201	0.00225	0.00494	-0.00004	0.00014	0.00056	99.50478	13.87001	-19.42921	-0.12135	-0.02808	0.02946	0.01051	0.00174	0.00347	39.36494	-3.42754	1.53150	-0.00067	0.07917	0.03581	0.00002	-0.00764	-0.00734	-11.55430	3.66406	-177.13440	-0.94455	0.14153	0.05184	0.04472	-0.00359	0.02064	0.00577	-0.01671	0.92908	9.00424	-2.44356	174.87389	-0.10213	0.13038	0.03993	-0.01920
146			1.45000	0.15183	8.68142	12.53969	0.00204	0.00218	0.00476	-0.00004	0.00016	0.00064	99.56508	13.80081	-19.39883	-0.12008	-0.02770	0.02836	0.01094	0.00223	0.00294	39.38131	-3.31206	1.58957	-0.00088	0.07640	0.03481	0.00002	-0.00662	-0.00704	-11.51864	3.72445	-177.35358	-0.93941	0.13167	0.05296	0.02625	-0.00377	0.02012	0.00465	-0.01840	0.93013	8.90961	-2.42028	174.73161	-0.09481	0.13756	0.03952	-0.01553
147			1.46000	0.17491	8.63429	12.45592	0.00204	0.00211	0.00462	-0.00003	0.00019	0.00071	99.62665	13.73753	-19.35589	-0.11898	-0.02736	0.02753	0.00978	0.00269	0.00251	39.39304	-3.20382	1.64782	-0.00137	0.07423	0.03396	0.00001	-0.00578	-0.00646	-11.49495	3.78320	-177.55540	-0.93558	0.12618	0.05243	0.00808	-0.00398	0.01768	0.00030	-0.01748	0.93995	8.82766	-2.40195	174.61086	-0.08974	0.13153	0.03981	-0.01239
148			1.47000	0.19579	8.57942	12.36252	0.00202	0.00205	0.00450	-0.00002	0.00020	0.00076	99.68222	13.67889	-19.30239	-0.11840	-0.02713	0.02685	0.00770	0.00308	0.00213	39.39684	-3.10489	1.70149	-0.00234	0.07300	0.03354	-0.00001	-0.00518	-0.00576	-11.48423	3.83684	-177.72580	-0.93904	0.12597	0.05206	-0.00951	-0.00406	0.01420	-0.00440	-0.01378	0.96231	8.75987	-2.38758	174.52815	-0.09020	0.12298	0.04086	-0.00961
149			1.48000	0.21318	8.52026	12.26127	0.00198	0.00199	0.00442	-0.00000	0.00020	0.00080	99.72864	13.62604	-19.23957	-0.11846	-0.02705	0.02629	0.00554	0.00346	0.00162	39.39220	-3.01599	1.74845	-0.00374	0.07295	0.03373	-0.00006	-0.00460	-0.00518	-11.48655	3.88160	-177.85510	-0.94595	0.12621	0.05298	-0.02548	-0.00374	0.01046	-0.00641	-0.01031	0.98820	8.71015	-2.37443	174.50049	-0.08949	0.12484	0.04138	-0.00599
150			1.49000	0.22727	8.46111	12.15198	0.00193	0.00195	0.00437	0.00001	0.00019	0.00085	99.76791	13.58462	-19.16597	-0.11859	-0.02695	0.02583	0.00413	0.00380	0.00082	39.38266	-2.93737	1.79170	-0.00520	0.07373	0.03433	-0.00010	-0.00361	-0.00486	-11.50054	3.91519	-177.94133	-0.94843	0.13056	0.05208	-0.03798	-0.00319	0.00648	-0.00597	-0.00912	1.00775	8.68275	-2.36031	174.53995	-0.08022	0.12912	0.03930	-0.00178
151			1.50000	0.23841	8.40626	12.03729	0.00189	0.00192	0.00435	0.00002	0.00017	0.00086	99.80550	13.56261	-19.08220	-0.11842	-0.02677	0.02552	0.00393	0.00394	-0.00025	39.37471	-2.86966	1.83831	-0.00622	0.07479	0.03502	-0.00007	-0.00194	-0.00487	-11.52329	3.93743	-177.98943	-0.94621	0.13611	0.04991	-0.04533	-0.00249	0.00313	-0.00384	-0.00910	1.01654	8.67885	-2.34666	174.64467	-0.07018	0.13441	0.03570	0.00136
152			1.51000	0.24626	8.35929	11.92376	0.00184	0.00190	0.00434	0.00003	0.00014	0.00082	99.84644	13.56703	-18.99315	-0.11801	-0.02655	0.02529	0.00475	0.00374	-0.00149	39.37459	-2.81319	1.89627	-0.00680	0.07544	0.03545	0.00003	0.00038	-0.00519	-11.55089	3.95008	-178.00764	-0.93988	0.14024	0.04802	-0.04661	-0.00179	0.00080	-0.00086	-0.01001	1.01787	8.69441	-2.33825	174.79755	-0.05841	0.14157	0.03208	0.00284
153			1.52000	0.25000	8.32219	11.82014	0.00179	0.00190	0.00435	0.00004	0.00010	0.00070	99.89281	13.60152	-18.90680	-0.11738	-0.02633	0.02512	0.00605	0.00312	-0.00271	39.38600	-2.76754	1.97188	-0.00689	0.07525	0.03542	0.00016	0.00298	-0.00573	-11.57903	3.95556	-178.00523	-0.93235	0.14422	0.04618	-0.04166	-0.00124	-0.00056	0.00175	-0.01089	1.01624	8.72100	-2.34023	174.97510	-0.04774	0.14633	0.02897	0.00282
154			1.53000	0.24867	8.29544	11.73645	0.00174	0.00190	0.00436	0.00004	0.00007	0.00053	99.94303	13.66545	-18.83370	-0.11692	-0.02625	0.02497	0.00704	0.00211	-0.00370	39.40927	-2.73065	2.06842	-0.00690	0.07393	0.03481	0.00026	0.00528	-0.00629	-11.60318	3.95692	-177.99200	-0.92795	0.14931	0.04393	-0.03090	-0.00094	-0.00097	0.00419	-0.01152	1.01339	8.74760	-2.35570	175.15535	-0.04217	0.14860	0.02604	0.00204
155			1.54000	0.24180	8.27837	11.68006	0.00168	0.00191	0.00437	0.00004	0.00004	0.00032	99.99110	13.75302	-18.78312	-0.11712	-0.02646	0.02490	0.00675	0.00090	-0.00429	39.43992	-2.69923	2.18418	-0.00714	0.07161	0.03367	0.00029	0.00662	-0.00664	-11.61900	3.95753	-177.97906	-0.92142	0.15127	0.04339	-0.01516	-0.00087	-0.00046	0.00762	-0.01330	1.00599	8.76228	-2.38449	175.32097	-0.03481	0.15669	0.02380	0.00060
156			1.55000	0.23067	8.26937	11.65134	0.00163	0.00193	0.00439	0.00004	0.00002	0.00013	100.02696	13.85304	-18.75872	-0.11804	-0.02693	0.02480	0.00448	-0.00027	-0.00433	39.46801	-2.66887	2.31061	-0.00784	0.06875	0.03235	0.00021	0.00664	-0.00662	-11.62295	3.96092	-177.97870	-0.91411	0.14816	0.04442	0.00384	-0.00099	0.00097	0.00969	-0.01595	0.99499	8.75459	-2.42329	175.46033	-0.02741	0.16426	0.02334	-0.00081
157			1.56000	0.21829	8.26619	11.64493	0.00160	0.00194	0.00442	0.00003	0.00001	-0.00000	100.04044	13.95205	-18.75880	-0.11944	-0.02753	0.02466	0.00035	-0.00122	-0.00386	39.48204	-2.63568	2.43570	-0.00906	0.06628	0.03134	-0.00003	0.00553	-0.00627	-11.61260	3.97002	-178.00204	-0.90801	0.14195	0.04625	0.02990	-0.00088	0.00317	0.00891	-0.01618	0.98408	8.71801	-2.46591	175.56627	-0.03091	0.16514	0.02528	-0.00259
158			1.57000	0.20791	8.26610	11.65219	0.00159	0.00196	0.00445	0.00002	0.00000	-0.00007	100.02567	14.03857	-18.77794	-0.12092	-0.02811	0.02444	-0.00488	-0.00184	-0.00301	39.47466	-2.59680	2.54870	-0.01101	0.06434	0.03068	-0.00045	0.00368	-0.00569	-11.58680	3.98639	-178.05658	-0.90048	0.13479	0.04726	0.05264	-0.00097	0.00588	0.00623	-0.01396	0.97658	8.65102	-2.50438	175.63474	-0.04009	0.16199	0.02734	-0.00546
159			1.58000	0.20160	8.26621	11.66425	0.00161	0.00198	0.00447	0.00001	0.00000	-0.00008	99.98187	14.10417	-18.80972	-0.12216	-0.02854	0.02421	-0.01040	-0.00213	-0.00190	39.44424	-2.55116	2.64159	-0.01344	0.06294	0.03025	-0.00105	0.00141	-0.00487	-11.54639	4.01015	-178.14470	-0.89492	0.13026	0.04737	0.06120	-0.00133	0.00881	0.00229	-0.01036	0.97497	8.55772	-2.53075	175.66257	-0.05191	0.15397	0.02944	-0.00924
160			1.59000	0.19933	8.26372	11.67393	0.00164	0.00199	0.00448	0.00000	0.00002	-0.00005	99.91085	14.14193	-18.84872	-0.12290	-0.02875	0.02400	-0.01558	-0.00214	-0.00064	39.39240	-2.49950	2.70751	-0.01551	0.06262	0.03035	-0.00169	-0.00095	-0.00388	-11.49394	4.04050	-178.26370	-0.89086	0.12654	0.04754	0.07355	-0.00138	0.01117	-0.00127	-0.00705	0.97454	8.44647	-2.53986	175.64691	-0.06383	0.14711	0.03147	-0.01299
161			1.60000	0.19952	8.25624	11.67741	0.00167	0.00199	0.00448	-0.00000	0.00004	-0.00000	99.81668	14.14879	-18.89108	-0.12310	-0.02872	0.02379	-0.01972	-0.00200	0.00054	39.32380	-2.44468	2.74388	-0.01631	0.06383	0.03125	-0.00211	-0.00296	-0.00292	-11.43330	4.07602	-178.40681	-0.88907	0.12210	0.04733	0.08037	-0.00152	0.01274	-0.00329	-0.00547	0.97220	8.32791	-2.53098	175.58656	-0.07388	0.14566	0.03223	-0.01555
162			1.61000	0.19994	8.24215	11.67433	0.00168	0.00198	0.00447	0.00000	0.00006	0.00004	99.70638	14.12980	-18.93438	-0.12301	-0.02855	0.02360	-0.02219	-0.00182	0.00134	39.24626	-2.39059	2.75654	-0.01586	0.06627	0.03276	-0.00215	-0.00413	-0.00218	-11.36899	4.11559	-178.56409	-0.88742	0.11852	0.04734	0.08106	-0.00192	0.01343	-0.00356	-0.00536	0.96738	8.21237	-2.50689	175.48499	-0.08103	0.14888	0.03236	-0.01629
163			1.62000	0.19893	8.22113	11.66625	0.00167	0.00197	0.00445	0.00001	0.00008	0.00007	99.58907	14.09716	-18.97658	-0.12284	-0.02834	0.02345	-0.02277	-0.00166	0.00161	39.16936	-2.34108	2.75793	-0.01532	0.06867	0.03416	-0.00194	-0.00418	-0.00179	-11.30594	4.15827	-178.72266	-0.88425	0.11476	0.04697	0.07576	-0.00265	0.01288	-0.00400	-0.00589	0.96466	8.10782	-2.47164	175.35237	-0.08256	0.15224	0.03191	-0.01485
164			1.63000	0.19619	8.19439	11.65541	0.00167	0.00195	0.00443	0.00001	0.00010	0.00009	99.47396	14.06332	-19.01632	-0.12278	-0.02819	0.02337	-0.02179	-0.00156	0.00152	39.10109	-2.29858	2.75908	-0.01509	0.06983	0.03477	-0.00164	-0.00346	-0.00161	-11.24879	4.20311	-178.86784	-0.88435	0.11018	0.04633	0.06599	-0.00358	0.01111	-0.00462	-0.00573	0.96619	8.01831	-2.42915	175.20657	-0.08626	0.15684	0.03110	-0.01318
165			1.64000	0.19251	8.16440	11.64376	0.00168	0.00194	0.00441	0.00001	0.00010	0.00009	99.36700	14.03419	-19.05356	-0.12282	-0.02811	0.02343	-0.02016	-0.00152	0.00137	39.04522	-2.26360	2.76331	-0.01485	0.06955	0.03450	-0.00133	-0.00278	-0.00134	-11.20119	4.24841	-178.98561	-0.88555	0.10953	0.04550	0.05347	-0.00466	0.00839	-0.00497	-0.00521	0.96923	7.94467	-2.38308	175.07072	-0.09040	0.15886	0.03039	-0.01128
166			1.65000	0.18915	8.13424	11.63309	0.00170	0.00193	0.00440	0.00001	0.00010	0.00007	99.26789	14.00732	-19.09037	-0.12294	-0.02807	0.02359	-0.01889	-0.00155	0.00141	38.99885	-2.23486	2.76490	-0.01417	0.06862	0.03379	-0.00111	-0.00279	-0.00079	-11.16492	4.29201	-179.06624	-0.88964	0.11100	0.04498	0.04066	-0.00566	0.00528	-0.00490	-0.00525	0.97408	7.88537	-2.33663	174.96756	-0.09315	0.16080	0.02986	-0.00923
167			1.66000	0.18713	8.10723	11.62478	0.00172	0.00193	0.00439	0.00001	0.00008	0.00005	99.17262	13.97669	-19.12917	-0.12307	-0.02804	0.02380	-0.01809	-0.00161	0.00164	38.95546	-2.21058	2.75472	-0.01331	0.06822	0.03332	-0.00099	-0.00347	0.00001	-11.13978	4.33178	-179.10666	-0.89312	0.11196	0.04492	0.02945	-0.00630	0.00226	-0.00338	-0.00612	0.97712	7.83757	-2.29263	174.91335	-0.09338	0.16817	0.02879	-0.00728
168			1.67000	0.18689	8.08636	11.61922	0.00176	0.00193	0.00439	0.00000	0.00006	0.00003	99.08011	13.93964	-19.17026	-0.12318	-0.02799	0.02398	-0.01723	-0.00163	0.00190	38.91212	-2.18974	2.72810	-0.01267	0.06848	0.03319	-0.00091	-0.00436	0.00085	-11.12383	4.36643	-179.11044	-0.89698	0.11320	0.04507	0.02107	-0.00659	-0.00034	-0.00264	-0.00822	0.97734	7.79823	-2.25387	174.91434	-0.09103	0.17159	0.02842	-0.00558
169			1.68000	0.18766	8.07324	11.61577	0.00179	0.00193	0.00440	-0.00000	0.00003	0.00002	98.99241	13.89748	-19.21186	-0.12317	-0.02790	0.02414	-0.01606	-0.00156	0.00208	38.87071	-2.17233	2.68595	-0.01237	0.06898	0.03307	-0.00080	-0.00509	0.00162	-11.11452	4.39559	-179.08513	-0.90105	0.11525	0.04575	0.01534	-0.00658	-0.00237	-0.00303	-0.00879	0.97790	7.76528	-2.22279	174.96674	-0.09351	0.17028	0.02946	-0.00438
170			1.69000	0.18782	8.06763	11.61287	0.00181	0.00195	0.00441	0.00000	0.00001	0.00002	98.91128	13.85225	-19.25114	-0.12310	-0.02777	0.02432	-0.01449	-0.00136	0.00207	38.83442	-2.15915	2.63117	-0.01191	0.07028	0.03331	-0.00061	-0.00542	0.00221	-11.10976	4.41922	-179.03949	-0.90595	0.11704	0.04653	0.01104	-0.00616	-0.00379	-0.00285	-0.00761	0.98076	7.73889	-2.19987	175.06030	-0.10132	0.17237	0.03028	-0.00316
171			1.70000	0.18567	8.06815	11.60932	0.00183	0.00197	0.00444	0.00001	-0.00001	0.00003	98.84009	13.80977	-19.28474	-0.12299	-0.02763	0.02450	-0.01195	-0.00108	0.00166	38.80775	-2.15117	2.57114	-0.01096	0.07252	0.03406	-0.00030	-0.00491	0.00238	-11.10853	4.43679	-178.98155	-0.90907	0.11966	0.04676	0.00657	-0.00539	-0.00464	-0.00119	-0.00745	0.98360	7.72123	-2.18273	175.18481	-0.10354	0.17959	0.02965	-0.00118
172			1.71000	0.18000	8.07291	11.60455	0.00183	0.00199	0.00448	0.00003	-0.00002	0.00004	98.78611	13.78227	-19.30921	-0.12294	-0.02751	0.02464	-0.00807	-0.00078	0.00071	38.79847	-2.14891	2.51996	-0.00996	0.07442	0.03465	0.00007	-0.00322	0.00188	-11.11090	4.44798	-178.91760	-0.91337	0.12540	0.04663	0.00085	-0.00449	-0.00506	0.00124	-0.00968	0.98514	7.71557	-2.16584	175.33090	-0.09868	0.18647	0.02859	0.00131
173			1.72000	0.17073	8.07989	11.59893	0.00182	0.00202	0.00454	0.00004	-0.00003	0.00004	98.75568	13.78222	-19.32321	-0.12298	-0.02746	0.02482	-0.00359	-0.00056	-0.00063	38.81287	-2.15162	2.49145	-0.00920	0.07480	0.03442	0.00043	-0.00075	0.00083	-11.11757	4.45308	-178.85127	-0.91602	0.13257	0.04547	-0.00645	-0.00349	-0.00514	0.00256	-0.01255	0.98719	7.72512	-2.14317	175.48590	-0.08885	0.18833	0.02721	0.00365
174			1.73000	0.15855	8.08710	11.59324	0.00179	0.00205	0.00460	0.00004	-0.00002	0.00004	98.74805	13.81457	-19.32860	-0.12307	-0.02754	0.02522	0.00006	-0.00048	-0.00201	38.85056	-2.15720	2.49127	-0.00814	0.07408	0.03361	0.00064	0.00154	-0.00036	-11.12933	4.45255	-178.78419	-0.91626	0.14542	0.04232	-0.01458	-0.00251	-0.00490	0.00262	-0.01310	0.99186	7.75127	-2.11095	175.63339	-0.08216	0.18093	0.02529	0.00558
175			1.74000	0.14416	8.09359	11.58823	0.00176	0.00208	0.00466	0.00005	-0.00002	0.00004	98.75485	13.87544	-19.32911	-0.12314	-0.02774	0.02593	0.00169	-0.00050	-0.00315	38.90373	-2.16254	2.51597	-0.00672	0.07324	0.03271	0.00064	0.00302	-0.00133	-11.14624	4.44685	-178.71678	-0.91323	0.16261	0.03832	-0.02164	-0.00150	-0.00450	0.00263	-0.01088	0.99854	7.79281	-2.06762	175.75923	-0.08022	0.16983	0.02314	0.00718
176			1.75000	0.12754	8.09972	11.58358	0.00173	0.00211	0.00474	0.00006	-0.00002	0.00004	98.76398	13.95555	-19.32791	-0.12323	-0.02802	0.02687	0.00096	-0.00058	-0.00390	38.96168	-2.16463	2.55735	-0.00548	0.07260	0.03187	0.00052	0.00350	-0.00196	-11.16689	4.43693	-178.64981	-0.91473	0.17905	0.03526	-0.02557	-0.00054	-0.00411	0.00456	-0.00861	1.00484	7.84567	-2.01326	175.85774	-0.08328	0.16616	0.02107	0.00851
177			1.76000	0.10883	8.10650	11.57829	0.00170	0.00215	0.00482	0.00006	-0.00003	0.00005	98.76418	14.04338	-19.32724	-0.12329	-0.02827	0.02770	-0.00184	-0.00070	-0.00408	39.01509	-2.16109	2.60569	-0.00499	0.07168	0.03096	0.00040	0.00297	-0.00220	-11.18849	4.42434	-178.58459	-0.91483	0.19402	0.03358	-0.02433	0.00010	-0.00381	0.00841	-0.00855	1.00510	7.90383	-1.95009	175.93126	-0.08171	0.16883	0.01938	0.00845
178			1.77000	0.08891	8.11385	11.57244	0.00167	0.00219	0.00492	0.00006	-0.00003	0.00004	98.74633	14.12684	-19.33025	-0.12341	-0.02842	0.02825	-0.00598	-0.00090	-0.00367	39.05719	-2.15033	2.65053	-0.00519	0.07075	0.03022	0.00030	0.00160	-0.00205	-11.20723	4.41113	-178.52200	-0.91033	0.20517	0.03241	-0.01705	0.00020	-0.00357	0.01236	-0.00921	1.00105	7.95976	-1.88291	175.98611	-0.07678	0.17412	0.01777	0.00702
179			1.78000	0.06970	8.12042	11.56848	0.00166	0.00223	0.00501	0.00005	-0.00002	0.00001	98.70532	14.19603	-19.34074	-0.12360	-0.02852	0.02870	-0.01046	-0.00117	-0.00287	39.08374	-2.13218	2.68251	-0.00501	0.07103	0.03021	0.00015	-0.00020	-0.00168	-11.21950	4.39869	-178.46051	-0.90701	0.21271	0.03194	-0.00488	-0.00014	-0.00356	0.01542	-0.00932	0.99468	8.00537	-1.81862	176.02744	-0.07740	0.17858	0.01717	0.00513
180			1.79000	0.05306	8.12509	11.56940	0.00167	0.00228	0.00511	0.00004	-0.00002	-0.00003	98.64191	14.24714	-19.36048	-0.12397	-0.02865	0.02933	-0.01422	-0.00145	-0.00202	39.09409	-2.10770	2.69797	-0.00388	0.07297	0.03095	0.00002	-0.00198	-0.00129	-11.22306	4.38700	-178.39603	-0.90236	0.22014	0.03095	0.00979	-0.00054	-0.00374	0.01701	-0.00943	0.98630	8.03355	-1.76409	176.05603	-0.07861	0.17672	0.01696	0.00248
181			1.80000	0.04035	8.12810	11.57615	0.00168	0.00232	0.00521	0.00003	-0.00001	-0.00008	98.56236	14.28279	-19.38763	-0.12442	-0.02881	0.03015	-0.01657	-0.00162	-0.00135	39.09082	-2.07797	2.70005	-0.00260	0.07571	0.03194	-0.00003	-0.00342	-0.00105	-11.21755	4.37446	-178.32358	-0.89935	0.22556	0.02948	0.02416	-0.00056	-0.00406	0.01701	-0.00930	0.97776	8.04017	-1.72437	176.06866	-0.08291	0.17019	0.01698	-0.00056
182			1.81000	0.03213	8.13052	11.58691	0.00170	0.00236	0.00530	0.00001	-0.00001	-0.00010	98.47503	14.30754	-19.41820	-0.12483	-0.02894	0.03099	-0.01746	-0.00162	-0.00086	39.07867	-2.04373	2.69457	-0.00198	0.07804	0.03262	-0.00005	-0.00444	-0.00097	-11.20415	4.35908	-178.24026	-0.89744	0.22883	0.02871	0.03609	-0.00011	-0.00448	0.01604	-0.00856	0.97076	8.02563	-1.70201	176.06073	-0.08981	0.16220	0.01785	-0.00364
183			1.82000	0.02814	8.13314	11.59849	0.00173	0.00240	0.00537	0.00000	-0.00001	-0.00010	98.38710	14.32356	-19.44818	-0.12502	-0.02899	0.03166	-0.01717	-0.00146	-0.00042	39.06184	-2.00575	2.68550	-0.00209	0.07968	0.03300	-0.00006	-0.00511	-0.00097	-11.18486	4.34023	-178.14743	-0.89430	0.23037	0.02916	0.04392	0.00054	-0.00491	0.01535	-0.00707	0.96367	7.99492	-1.69651	176.02986	-0.09873	0.15651	0.01948	-0.00620
184			1.83000	0.02725	8.13570	11.60827	0.00176	0.00243	0.00543	-0.00000	-0.00001	-0.00008	98.30360	14.33112	-19.47491	-0.12493	-0.02892	0.03207	-0.01594	-0.00122	-0.00006	39.04305	-1.96539	2.67453	-0.00218	0.08114	0.03344	-0.00007	-0.00539	-0.00103	-11.16222	4.31899	-178.05080	-0.88989	0.22903	0.03041	0.04661	0.00103	-0.00513	0.01607	-0.00611	0.95599	7.95615	-1.70447	175.97752	-0.10541	0.15819	0.02064	-0.00741
185			1.84000	0.02774	8.13707	11.61529	0.00177	0.00244	0.00544	-0.00000	0.00000	-0.00006	98.22881	14.33277	-19.49701	-0.12459	-0.02878	0.03226	-0.01379	-0.00096	0.00004	39.02436	-1.92447	2.66497	-0.00167	0.08276	0.03415	-0.00005	-0.00502	-0.00127	-11.13908	4.29775	-177.95840	-0.88660	0.22628	0.03159	0.04398	0.00112	-0.00489	0.01701	-0.00630	0.94886	7.91800	-1.71992	175.90868	-0.10867	0.16173	0.02135	-0.00684
186			1.85000	0.02778	8.13555	11.62020	0.00177	0.00244	0.00543	0.00000	0.00002	-0.00004	98.16700	14.33528	-19.51436	-0.12407	-0.02863	0.03233	-0.01087	-0.00078	-0.00027	39.00863	-1.88454	2.66377	-0.00071	0.08420	0.03485	-0.00002	-0.00384	-0.00183	-11.11839	4.27916	-177.87737	-0.88458	0.22538	0.03195	0.03677	0.00068	-0.00418	0.01645	-0.00684	0.94327	7.88849	-1.73550	175.82846	-0.11031	0.15813	0.02223	-0.00468
187			1.86000	0.02577	8.12927	11.62362	0.00175	0.00242	0.00539	0.00001	0.00004	-0.00003	98.12087	14.34654	-19.52735	-0.12342	-0.02849	0.03228	-0.00768	-0.00068	-0.00088	38.99814	-1.84601	2.67873	-0.00043	0.08462	0.03508	-0.00001	-0.00209	-0.00265	-11.10242	4.26543	-177.81152	-0.88526	0.22315	0.03313	0.02645	-0.00022	-0.00341	0.01473	-0.00738	0.94176	7.87458	-1.74344	175.73793	-0.11112	0.15324	0.02412	-0.00118
188			1.87000	0.02055	8.11667	11.62621	0.00171	0.00239	0.00534	0.00002	0.00007	-0.00002	98.08990	14.36998	-19.53768	-0.12267	-0.02837	0.03210	-0.00483	-0.00068	-0.00151	38.99341	-1.80818	2.71316	-0.00109	0.08405	0.03499	-0.00001	-0.00032	-0.00350	-11.09279	4.25756	-177.76117	-0.88481	0.22278	0.03455	0.01441	-0.00129	-0.00264	0.01276	-0.00770	0.94336	7.88219	-1.73712	175.63443	-0.10870	0.14713	0.02625	0.00324
189			1.88000	0.01169	8.09734	11.62858	0.00166	0.00235	0.00527	0.00003	0.00009	-0.00002	98.07082	14.40364	-19.54743	-0.12194	-0.02828	0.03175	-0.00271	-0.00073	-0.00187	38.99328	-1.77037	2.76516	-0.00281	0.08277	0.03482	-0.00000	0.00101	-0.00414	-11.09024	4.25513	-177.72426	-0.88389	0.22440	0.03521	0.00218	-0.00213	-0.00191	0.01077	-0.00741	0.94745	7.91550	-1.71307	175.51529	-0.10562	0.14018	0.02761	0.00798
190			1.89000	-0.00010	8.07239	11.63096	0.00159	0.00230	0.00520	0.00003	0.00010	-0.00002	98.05936	14.44095	-19.55811	-0.12123	-0.02820	0.03124	-0.00153	-0.00078	-0.00176	38.99570	-1.73329	2.82783	-0.00564	0.08099	0.03462	0.00001	0.00165	-0.00428	-11.09466	4.25627	-177.69801	-0.88508	0.22502	0.03552	-0.00901	-0.00226	-0.00134	0.00874	-0.00637	0.95457	7.97631	-1.67189	175.38074	-0.10478	0.13528	0.02834	0.01266
191			1.90000	-0.01333	8.04523	11.63298	0.00151	0.00224	0.00514	0.00003	0.00010	-0.00001	98.05066	14.47202	-19.57039	-0.12057	-0.02812	0.03073	-0.00134	-0.00077	-0.00110	38.99817	-1.69942	2.88996	-0.00874	0.07927	0.03450	-0.00001	0.00152	-0.00375	-11.10523	4.25812	-177.67947	-0.88482	0.23018	0.03447	-0.01843	-0.00148	-0.00097	0.00718	-0.00491	0.96294	8.06212	-1.61822	175.23584	-0.10249	0.12817	0.02792	0.01608
192			1.91000	-0.02684	8.02254	11.63330	0.00144	0.00219	0.00507	0.00003	0.00006	0.00001	98.04007	14.48601	-19.58423	-0.11992	-0.02801	0.03025	-0.00209	-0.00069	0.00002	38.99770	-1.67207	2.93852	-0.01075	0.07789	0.03439	-0.00008	0.00073	-0.00257	-11.12098	4.25727	-177.66486	-0.88306	0.23595	0.03379	-0.02593	0.00028	-0.00091	0.00709	-0.00325	0.97083	8.16422	-1.55996	175.09094	-0.09958	0.12582	0.02713	0.01737
193			1.92000	-0.03996	8.01146	11.63008	0.00140	0.00215	0.00501	0.00003	0.00001	0.00005	98.02341	14.47518	-19.59947	-0.11936	-0.02787	0.02983	-0.00368	-0.00058	0.00134	38.99156	-1.65385	2.96343	-0.01067	0.07729	0.03447	-0.00019	-0.00038	-0.00104	-11.14111	4.25086	-177.64940	-0.88261	0.23969	0.03398	-0.03168	0.00270	-0.00119	0.00795	-0.00275	0.97833	8.26945	-1.50624	174.96078	-0.09394	0.12881	0.02650	0.01606
194			1.93000	-0.05286	8.01466	11.62179	0.00141	0.00213	0.00494	0.00004	-0.00003	0.00009	97.99678	14.43846	-19.61619	-0.11890	-0.02768	0.02939	-0.00583	-0.00051	0.00248	38.97803	-1.64594	2.96181	-0.00885	0.07751	0.03480	-0.00025	-0.00135	0.00046	-11.16483	4.23687	-177.62804	-0.88360	0.24364	0.03358	-0.03566	0.00545	-0.00173	0.00888	-0.00327	0.98488	8.36632	-1.46472	174.85800	-0.08641	0.13118	0.02547	0.01316
195			1.94000	-0.06622	8.02952	11.60808	0.00143	0.00212	0.00488	0.00004	-0.00007	0.00013	97.95842	14.38249	-19.63482	-0.11852	-0.02744	0.02894	-0.00805	-0.00053	0.00313	38.95793	-1.64786	2.93899	-0.00630	0.07832	0.03531	-0.00023	-0.00180	0.00158	-11.19127	4.21427	-177.59630	-0.88488	0.24595	0.03298	-0.03786	0.00816	-0.00246	0.00976	-0.00432	0.99029	8.44837	-1.43975	174.78873	-0.07799	0.13426	0.02424	0.00983
196			1.95000	-0.08078	8.05065	11.59039	0.00145	0.00212	0.00483	0.00005	-0.00008	0.00015	97.90895	14.31893	-19.65649	-0.11837	-0.02722	0.02850	-0.00999	-0.00069	0.00321	38.93383	-1.65773	2.90530	-0.00417	0.07897	0.03569	-0.00017	-0.00163	0.00215	-11.21949	4.18298	-177.55138	-0.88665	0.25229	0.03277	-0.03837	0.01082	-0.00329	0.01018	-0.00564	0.99431	8.51346	-1.43239	174.75287	-0.06950	0.13107	0.02444	0.00685
197			1.96000	-0.09674	8.07197	11.57154	0.00147	0.00211	0.00479	0.00005	-0.00007	0.00015	97.84987	14.25872	-19.68283	-0.11850	-0.02708	0.02817	-0.01158	-0.00097	0.00287	38.90815	-1.67295	2.87037	-0.00298	0.07931	0.03585	-0.00013	-0.00106	0.00223	-11.24840	4.14366	-177.49272	-0.88555	0.25938	0.03207	-0.03723	0.01324	-0.00400	0.01075	-0.00615	0.99580	8.56234	-1.44084	174.74565	-0.06298	0.12676	0.02435	0.00464
198			1.97000	-0.11318	8.08928	11.55411	0.00147	0.00211	0.00477	0.00005	-0.00005	0.00013	97.78261	14.20889	-19.71476	-0.11892	-0.02703	0.02791	-0.01287	-0.00131	0.00229	38.88208	-1.69053	2.84033	-0.00257	0.07927	0.03585	-0.00011	-0.00036	0.00194	-11.27698	4.09773	-177.42236	-0.88152	0.26411	0.03137	-0.03465	0.01509	-0.00449	0.01219	-0.00567	0.99523	8.59769	-1.46073	174.75970	-0.05914	0.12744	0.02346	0.00318
199			1.98000	-0.12838	8.10176	11.54013	0.00147	0.00211	0.00475	0.00004	-0.00004	0.00009	97.70868	14.17322	-19.75278	-0.11954	-0.02705	0.02768	-0.01386	-0.00169	0.00158	38.85638	-1.70779	2.81874	-0.00254	0.07895	0.03575	-0.00011	0.00031	0.00142	-11.30405	4.04735	-177.34419	-0.87562	0.26744	0.03082	-0.03084	0.01632	-0.00477	0.01370	-0.00566	0.99273	8.62281	-1.48621	174.78658	-0.05327	0.12916	0.02257	0.00210
200			1.99000	-0.14041	8.11062	11.53135	0.00149	0.00211	0.00475	0.00003	-0.00003	0.00005	97.62967	14.15349	-19.79691	-0.12033	-0.02715	0.02748	-0.01468	-0.00205	0.00086	38.83160	-1.72261	2.80760	-0.00258	0.07818	0.03543	-0.00011	0.00085	0.00080	-11.32868	3.99439	-177.26167	-0.86966	0.26833	0.02980	-0.02649	0.01710	-0.00482	0.01451	-0.00611	0.98932	8.64135	-1.51134	174.81737	-0.04649	0.13036	0.02133	0.00146
201			2.00000	-0.14788	8.11720	11.52825	0.00151	0.00211	0.00475	0.00001	-0.00002	0.00001	97.54606	14.14918	-19.84602	-0.12115	-0.02732	0.02740	-0.01575	-0.00232	0.00025	38.80703	-1.73369	2.80634	-0.00248	0.07699	0.03483	-0.00011	0.00103	0.00027	-11.35063	3.93935	-177.17654	-0.86621	0.27040	0.02824	-0.02264	0.01819	-0.00474	0.01447	-0.00604	0.98726	8.65730	-1.53037	174.84375	-0.04289	0.12749	0.02029	0.00129
202			2.01000	-0.15083	8.12286	11.52965	0.00155	0.00213	0.00477	0.00000	-0.00002	-0.00002	97.45599	14.15594	-19.89781	-0.12197	-0.02753	0.02757	-0.01767	-0.00245	-0.00005	38.77945	-1.74011	2.81034	-0.00216	0.07556	0.03400	-0.00012	0.00056	0.00006	-11.37057	3.88091	-177.08774	-0.86409	0.27200	0.02672	-0.02041	0.01994	-0.00477	0.01407	-0.00564	0.98589	8.67481	-1.53891	174.85722	-0.04128	0.12396	0.01946	0.00146
203			2.02000	-0.15093	8.12917	11.53337	0.00159	0.00214	0.00480	-0.00000	-0.00003	-0.00003	97.35468	14.16427	-19.94982	-0.12269	-0.02772	0.02790	-0.02091	-0.00239	0.00019	38.74286	-1.74150	2.81018	-0.00204	0.07404	0.03302	-0.00016	-0.00080	0.00036	-11.39016	3.81665	-176.99214	-0.86366	0.27326	0.02530	-0.02064	0.02270	-0.00496	0.01386	-0.00469	0.98673	8.69762	-1.53444	174.85022	-0.04156	0.12207	0.01849	0.00188
204			2.03000	-0.15065	8.13754	11.53727	0.00162	0.00217	0.00485	-0.00000	-0.00004	-0.00003	97.23567	14.16076	-20.00007	-0.12337	-0.02784	0.02830	-0.02550	-0.00219	0.00104	38.68999	-1.73837	2.79274	-0.00183	0.07308	0.03227	-0.00020	-0.00302	0.00123	-11.41139	3.74319	-176.88567	-0.86396	0.27637	0.02394	-0.02351	0.02714	-0.00532	0.01398	-0.00378	0.98708	8.72777	-1.51700	174.81575	-0.04259	0.11913	0.01773	0.00238
205			2.04000	-0.15182	8.14856	11.54038	0.00164	0.00220	0.00491	0.00000	-0.00005	-0.00003	97.09392	14.13376	-20.04750	-0.12403	-0.02783	0.02872	-0.03075	-0.00191	0.00230	38.61473	-1.73190	2.74646	-0.00092	0.07340	0.03212	-0.00014	-0.00577	0.00248	-11.43619	3.65592	-176.76408	-0.86297	0.27899	0.02222	-0.02873	0.03359	-0.00573	0.01441	-0.00331	0.98606	8.76443	-1.48942	174.74721	-0.04172	0.11684	0.01645	0.00262
206			2.05000	-0.15490	8.16220	11.54339	0.00165	0.00224	0.00499	0.00001	-0.00006	-0.00003	96.92912	14.07956	-20.09217	-0.12461	-0.02770	0.02917	-0.03546	-0.00166	0.00356	38.51520	-1.72303	2.66744	0.00061	0.07514	0.03255	0.00011	-0.00861	0.00378	-11.46624	3.54935	-176.62282	-0.86179	0.28009	0.02078	-0.03588	0.04202	-0.00630	0.01577	-0.00313	0.98361	8.80442	-1.45670	174.63890	-0.04077	0.11857	0.01477	0.00261
207			2.06000	-0.15935	8.17797	11.54802	0.00165	0.00228	0.00508	0.00001	-0.00007	-0.00005	96.74652	14.00313	-20.13504	-0.12502	-0.02745	0.02974	-0.03856	-0.00149	0.00451	38.39436	-1.71194	2.56056	0.00204	0.07808	0.03338	0.00044	-0.01109	0.00483	-11.50280	3.41836	-176.45732	-0.86211	0.28078	0.01891	-0.04449	0.05219	-0.00676	0.01739	-0.00366	0.98006	8.84439	-1.42394	174.48878	-0.03945	0.12033	0.01267	0.00241
208			2.07000	-0.16474	8.19507	11.55556	0.00164	0.00232	0.00517	0.00001	-0.00007	-0.00008	96.55520	13.91424	-20.17674	-0.12526	-0.02714	0.03041	-0.03928	-0.00139	0.00494	38.25962	-1.69848	2.43617	0.00280	0.08185	0.03453	0.00065	-0.01284	0.00543	-11.54667	3.25893	-176.26344	-0.86259	0.28130	0.01712	-0.05389	0.06358	-0.00715	0.01848	-0.00518	0.97800	8.88298	-1.39505	174.30092	-0.03305	0.12022	0.01091	0.00195
209			2.08000	-0.17112	8.21275	11.56636	0.00163	0.00236	0.00526	0.00001	-0.00007	-0.00011	96.36745	13.82498	-20.21705	-0.12542	-0.02683	0.03111	-0.03722	-0.00133	0.00472	38.12267	-1.68238	2.30770	0.00292	0.08587	0.03583	0.00065	-0.01347	0.00541	-11.59797	3.06876	-176.03954	-0.86231	0.28230	0.01611	-0.06352	0.07581	-0.00771	0.01886	-0.00608	0.97737	8.92165	-1.37265	174.08665	-0.02660	0.11699	0.01040	0.00163
210			2.09000	-0.17865	8.23052	11.57947	0.00162	0.00239	0.00533	0.00002	-0.00007	-0.00012	96.19651	13.74772	-20.25483	-0.12551	-0.02655	0.03180	-0.03284	-0.00128	0.00393	37.99736	-1.66380	2.18905	0.00297	0.08904	0.03678	0.00058	-0.01283	0.00473	-11.65636	2.84720	-175.78757	-0.86017	0.28517	0.01497	-0.07306	0.08887	-0.00797	0.01891	-0.00483	0.97878	8.96389	-1.35854	173.86311	-0.02396	0.11110	0.01010	0.00169
211			2.10000	-0.18776	8.24810	11.59322	0.00161	0.00241	0.00540	0.00002	-0.00007	-0.00012	96.05038	13.69032	-20.28953	-0.12560	-0.02634	0.03248	-0.02757	-0.00126	0.00285	37.89394	-1.64308	2.08972	0.00334	0.09082	0.03711	0.00051	-0.01124	0.00363	-11.72122	2.59580	-175.51396	-0.85540	0.28876	0.01282	-0.08224	0.10179	-0.00733	0.01983	-0.00306	0.98123	9.01306	-1.35311	173.64914	-0.01925	0.10752	0.00827	0.00164
212			2.11000	-0.19877	8.26550	11.60601	0.00160	0.00244	0.00546	0.00003	-0.00007	-0.00011	95.92910	13.65362	-20.32191	-0.12564	-0.02617	0.03305	-0.02277	-0.00129	0.00183	37.81651	-1.62083	2.01340	0.00396	0.09134	0.03694	0.00044	-0.00920	0.00242	-11.79172	2.31867	-175.22803	-0.85174	0.28885	0.01054	-0.09113	0.11201	-0.00625	0.02198	-0.00160	0.98327	9.07110	-1.35516	173.45944	-0.01472	0.11094	0.00518	0.00151
213			2.12000	-0.21132	8.28252	11.61740	0.00159	0.00246	0.00551	0.00003	-0.00007	-0.00011	95.82748	13.63316	-20.35412	-0.12564	-0.02603	0.03351	-0.01909	-0.00140	0.00106	37.76443	-1.59787	1.95961	0.00453	0.09141	0.03667	0.00032	-0.00723	0.00132	-11.86699	2.02190	-174.93903	-0.85362	0.28674	0.00914	-0.09995	0.11893	-0.00548	0.02452	-0.00134	0.98357	9.13921	-1.36293	173.30019	-0.01247	0.11617	0.00281	0.00152
214			2.13000	-0.22460	8.29841	11.62846	0.00158	0.00248	0.00555	0.00003	-0.00006	-0.00011	95.73926	13.62395	-20.38867	-0.12550	-0.02589	0.03387	-0.01633	-0.00156	0.00046	37.73327	-1.57446	1.92518	0.00478	0.09194	0.03672	0.00019	-0.00569	0.00040	-11.94611	1.71240	-174.65390	-0.85517	0.28431	0.00757	-0.10756	0.12286	-0.00449	0.02630	-0.00210	0.98123	9.21799	-1.37504	173.16786	-0.00790	0.11743	0.00095	0.00111
215			2.14000	-0.23815	8.31236	11.64038	0.00156	0.00249	0.00558	0.00003	-0.00006	-0.00012	95.66133	13.62459	-20.42661	-0.12520	-0.02577	0.03423	-0.01379	-0.00173	-0.00022	37.71701	-1.54950	1.90622	0.00485	0.09338	0.03728	0.00008	-0.00443	-0.00049	-12.02793	1.39691	-174.37692	-0.85248	0.28125	0.00545	-0.11242	0.12354	-0.00315	0.02659	-0.00243	0.97868	9.30663	-1.39087	173.05276	-0.00085	0.11407	-0.00074	0.00013
216			2.15000	-0.25244	8.32417	11.65350	0.00152	0.00249	0.00560	0.00004	-0.00005	-0.00013	95.59470	13.63882	-20.46673	-0.12464	-0.02565	0.03459	-0.01098	-0.00183	-0.00117	37.71367	-1.52220	1.90383	0.00457	0.09505	0.03799	-0.00004	-0.00282	-0.00160	-12.11052	1.08210	-174.11087	-0.85114	0.27864	0.00415	-0.11404	0.12151	-0.00231	0.02672	-0.00158	0.97670	9.40240	-1.40974	172.94501	0.00105	0.11012	-0.00148	-0.00017
217			2.16000	-0.26873	8.33432	11.66716	0.00146	0.00249	0.00561	0.00004	-0.00004	-0.00013	95.54155	13.67113	-20.50664	-0.12379	-0.02554	0.03493	-0.00814	-0.00185	-0.00230	37.72640	-1.49299	1.92362	0.00389	0.09609	0.03845	-0.00014	-0.00071	-0.00291	-12.19135	0.77456	-173.85825	-0.85207	0.27677	0.00305	-0.11177	0.11699	-0.00161	0.02681	-0.00067	0.97665	9.50091	-1.43066	172.83861	0.00200	0.10620	-0.00199	-0.00033
218			2.17000	-0.28870	8.34323	11.68006	0.00138	0.00248	0.00560	0.00005	-0.00004	-0.00011	95.50101	13.72186	-20.54428	-0.12274	-0.02545	0.03524	-0.00596	-0.00178	-0.00330	37.75656	-1.46248	1.96718	0.00298	0.09621	0.03860	-0.00018	0.00114	-0.00400	-12.26757	0.48098	-173.62204	-0.85465	0.27473	0.00240	-0.10526	0.10962	-0.00118	0.02645	-0.00069	0.97624	9.59683	-1.45225	172.73291	0.00408	0.10056	-0.00169	-0.00064
219			2.18000	-0.31344	8.35075	11.69092	0.00128	0.00246	0.00557	0.00006	-0.00003	-0.00009	95.46889	13.78578	-20.57819	-0.12167	-0.02540	0.03544	-0.00506	-0.00163	-0.00383	37.79677	-1.43091	2.02595	0.00197	0.09538	0.03849	-0.00013	0.00178	-0.00440	-12.33645	0.20826	-173.40561	-0.85455	0.27245	0.00105	-0.09398	0.09920	-0.00047	0.02567	-0.00122	0.97488	9.68497	-1.47300	172.63062	0.00944	0.09351	-0.00190	-0.00131
220			2.19000	-0.34242	8.35629	11.69896	0.00117	0.00244	0.00553	0.00006	-0.00002	-0.00007	95.43826	13.85226	-20.60761	-0.12074	-0.02536	0.03549	-0.00588	-0.00146	-0.00351	37.83249	-1.39918	2.08374	0.00083	0.09313	0.03767	-0.00003	0.00077	-0.00372	-12.39528	-0.03584	-173.21155	-0.85644	0.26965	0.00089	-0.07852	0.08518	-0.00035	0.02563	-0.00112	0.97370	9.76104	-1.49124	172.53438	0.01017	0.08986	-0.00142	-0.00117
221			2.20000	-0.37340	8.35950	11.70505	0.00107	0.00242	0.00549	0.00006	-0.00001	-0.00006	95.39960	13.90486	-20.63461	-0.12003	-0.02531	0.03540	-0.00837	-0.00136	-0.00216	37.84699	-1.36909	2.12109	-0.00009	0.09038	0.03645	-0.00000	-0.00166	-0.00209	-12.44148	-0.24251	-173.04082	-0.85848	0.26661	0.00155	-0.05901	0.06720	-0.00053	0.02646	-0.00099	0.97184	9.82152	-1.50565	172.44394	0.00953	0.08955	-0.00067	-0.00082
222			2.21000	-0.40301	8.36123	11.71116	0.00100	0.00240	0.00545	0.00005	-0.00001	-0.00006	95.34485	13.92778	-20.66370	-0.11959	-0.02523	0.03521	-0.01154	-0.00138	-0.00016	37.82887	-1.34229	2.12262	-0.00018	0.08895	0.03577	-0.00001	-0.00466	-0.00006	-12.47289	-0.40178	-172.89337	-0.85796	0.26373	0.00235	-0.03616	0.04519	-0.00066	0.02718	-0.00117	0.96721	9.86378	-1.51596	172.35776	0.00965	0.08791	0.00043	-0.00051
223			2.22000	-0.42793	8.36315	11.71876	0.00096	0.00238	0.00541	0.00003	-0.00001	-0.00008	95.27378	13.91584	-20.69815	-0.11944	-0.02513	0.03486	-0.01393	-0.00146	0.00179	37.77847	-1.32047	2.08582	0.00030	0.08910	0.03585	0.00003	-0.00709	0.00183	-12.48804	-0.50390	-172.76820	-0.85988	0.25953	0.00354	-0.01095	0.01937	-0.00078	0.02686	-0.00098	0.96347	9.88692	-1.52446	172.27492	0.00593	0.08387	0.00246	-0.00012
224			2.23000	-0.44546	8.36672	11.72756	0.00095	0.00236	0.00537	0.00002	-0.00002	-0.00008	95.19352	13.87519	-20.73738	-0.11944	-0.02499	0.03429	-0.01479	-0.00148	0.00316	37.70642	-1.30602	2.02059	0.00063	0.08964	0.03611	0.00008	-0.00791	0.00319	-12.48561	-0.53998	-172.66483	-0.86489	0.25598	0.00400	0.01694	-0.00924	-0.00062	0.02498	-0.00109	0.96219	9.89131	-1.53638	172.19739	0.00177	0.07369	0.00491	0.00002
225			2.24000	-0.45425	8.37203	11.73559	0.00097	0.00234	0.00531	0.00001	-0.00002	-0.00006	95.11279	13.81668	-20.77765	-0.11954	-0.02484	0.03336	-0.01393	-0.00136	0.00370	37.62790	-1.30237	1.94379	0.00036	0.08963	0.03615	0.00004	-0.00636	0.00371	-12.46398	-0.50200	-172.58546	-0.87094	0.25627	0.00345	0.04834	-0.04045	-0.00027	0.02231	-0.00094	0.96213	9.87679	-1.55884	172.13051	-0.00366	0.05702	0.00743	-0.00017
226			2.25000	-0.45437	8.37706	11.73992	0.00102	0.00232	0.00523	-0.00001	-0.00001	-0.00001	95.04182	13.75404	-20.81338	-0.11960	-0.02467	0.03205	-0.01089	-0.00106	0.00332	37.56303	-1.31342	1.87777	-0.00110	0.08861	0.03580	-0.00009	-0.00220	0.00319	-12.42093	-0.38290	-172.53749	-0.87418	0.25602	0.00366	0.08332	-0.07307	0.00006	0.02108	-0.00021	0.96024	9.84164	-1.59855	172.08311	-0.01121	0.04637	0.00941	-0.00093
227			2.26000	-0.44700	8.37820	11.73818	0.00108	0.00229	0.00513	-0.00002	0.00001	0.00005	94.99385	13.70288	-20.83906	-0.11965	-0.02455	0.03035	-0.00544	-0.00062	0.00214	37.53308	-1.34201	1.84553	-0.00331	0.08575	0.03470	-0.00004	0.00355	0.00179	-12.35432	-0.17845	-172.53423	-0.87773	0.25040	0.00628	0.12073	-0.10230	0.00087	0.02236	-0.00053	0.95305	9.78332	-1.66125	172.06866	-0.02166	0.04941	0.01131	-0.00269
228			2.27000	-0.43370	8.37137	11.72904	0.00114	0.00224	0.00499	-0.00003	0.00005	0.00011	94.98098	13.67623	-20.85013	-0.11973	-0.02451	0.02842	0.00172	-0.00005	0.00061	37.54993	-1.38719	1.85973	-0.00560	0.08060	0.03264	0.00038	0.00885	0.00012	-12.26320	0.10832	-172.59247	-0.87946	0.24049	0.01139	0.15667	-0.12309	0.00324	0.02481	-0.00225	0.94110	9.69876	-1.75045	172.10059	-0.03127	0.06135	0.01407	-0.00531
229			2.28000	-0.41603	8.35344	11.71216	0.00119	0.00219	0.00482	-0.00003	0.00009	0.00017	95.00919	13.67859	-20.84378	-0.11975	-0.02457	0.02635	0.00916	0.00057	-0.00067	37.61222	-1.44431	1.91888	-0.00714	0.07308	0.02956	0.00098	0.01202	-0.00124	-12.14933	0.46371	-172.72783	-0.88445	0.22780	0.01746	0.18648	-0.13178	0.00773	0.02532	-0.00541	0.93023	9.58511	-1.86519	172.18491	-0.03966	0.07091	0.01835	-0.00864
230			2.29000	-0.39551	8.32318	11.68816	0.00125	0.00212	0.00463	-0.00004	0.00013	0.00021	95.07569	13.70276	-20.82015	-0.11980	-0.02470	0.02419	0.01512	0.00117	-0.00120	37.71093	-1.50702	2.01292	-0.00778	0.06368	0.02567	0.00146	0.01257	-0.00199	-12.01812	0.86294	-172.94872	-0.89015	0.21558	0.02207	0.20444	-0.12875	0.01316	0.02047	-0.00955	0.92161	9.44207	-1.99852	172.31442	-0.04448	0.06270	0.02434	-0.01176
231			2.30000	-0.37353	8.28095	11.65819	0.00131	0.00204	0.00443	-0.00004	0.00017	0.00024	95.16824	13.73054	-20.78275	-0.11986	-0.02485	0.02190	0.01826	0.00167	-0.00090	37.83309	-1.56883	2.12754	-0.00753	0.05416	0.02190	0.00161	0.01112	-0.00218	-11.87773	1.27523	-173.25365	-0.89783	0.20436	0.02449	0.20729	-0.11591	0.01784	0.01122	-0.01178	0.91592	9.27242	-2.13745	172.46831	-0.05658	0.03974	0.03082	-0.01721
232			2.31000	-0.35092	8.22744	11.62357	0.00138	0.00197	0.00423	-0.00004	0.00020	0.00026	95.27008	13.74264	-20.73684	-0.11994	-0.02497	0.01958	0.01847	0.00202	-0.00013	37.96237	-1.62303	2.24726	-0.00656	0.04655	0.01929	0.00139	0.00887	-0.00210	-11.73807	1.67075	-173.63219	-0.90792	0.19530	0.02455	0.19406	-0.09725	0.02035	-0.00032	-0.01212	0.91410	9.08253	-2.26464	172.61661	-0.07471	0.00801	0.03649	-0.02471
233			2.32000	-0.32789	8.16321	11.58542	0.00144	0.00189	0.00404	-0.00004	0.00023	0.00027	95.36752	13.72983	-20.68688	-0.11994	-0.02500	0.01742	0.01649	0.00222	0.00063	38.08263	-1.66406	2.36049	-0.00572	0.04113	0.01779	0.00107	0.00655	-0.00197	-11.60911	2.02706	-174.06761	-0.91744	0.18345	0.02567	0.16561	-0.07452	0.02285	-0.01101	-0.01209	0.91407	8.88322	-2.36167	172.73007	-0.09169	-0.01701	0.04197	-0.03081
234			2.33000	-0.30457	8.08922	11.54462	0.00149	0.00180	0.00386	-0.00004	0.00024	0.00027	95.45140	13.69174	-20.63676	-0.11975	-0.02493	0.01555	0.01296	0.00222	0.00124	38.18207	-1.68833	2.46005	-0.00562	0.03706	0.01681	0.00082	0.00439	-0.00178	-11.49947	2.33199	-174.53819	-0.93093	0.17212	0.02708	0.12662	-0.05334	0.02463	-0.02042	-0.01121	0.92449	8.69048	-2.41361	172.78783	-0.10576	-0.03551	0.04653	-0.03320
235			2.34000	-0.28177	8.00833	11.50272	0.00152	0.00171	0.00370	-0.00004	0.00024	0.00026	95.51413	13.62898	-20.59147	-0.11941	-0.02474	0.01406	0.00821	0.00198	0.00173	38.25468	-1.69568	2.54006	-0.00585	0.03447	0.01643	0.00058	0.00257	-0.00152	-11.41500	2.58283	-175.01860	-0.94535	0.16579	0.02725	0.08219	-0.03689	0.02410	-0.02644	-0.00757	0.94558	8.52146	-2.41355	172.77965	-0.12032	-0.04405	0.04803	-0.03198
236			2.35000	-0.26146	7.92631	11.46288	0.00153	0.00163	0.00357	-0.00003	0.00022	0.00023	95.54902	13.54245	-20.55680	-0.11904	-0.02449	0.01305	0.00279	0.00152	0.00212	38.29901	-1.68969	2.59640	-0.00587	0.03394	0.01691	0.00032	0.00121	-0.00122	-11.35780	2.78256	-175.48212	-0.95914	0.16408	0.02735	0.03829	-0.02474	0.02235	-0.02667	-0.00332	0.96936	8.38928	-2.36566	172.70657	-0.13318	-0.03576	0.04654	-0.02643
237			2.36000	-0.24605	7.85072	11.42887	0.00155	0.00156	0.00347	-0.00002	0.00019	0.00018	95.55375	13.43708	-20.53715	-0.11884	-0.02425	0.01254	-0.00246	0.00090	0.00238	38.31921	-1.67680	2.63021	-0.00536	0.03541	0.01814	0.00010	0.00034	-0.00089	-11.32673	2.93666	-175.90372	-0.97067	0.15857	0.02936	-0.00015	-0.01527	0.02090	-0.02212	-0.00219	0.99109	8.30200	-2.28441	172.58600	-0.13416	-0.00689	0.04342	-0.01614
238			2.37000	-0.23720	7.78794	11.40388	0.00156	0.00152	0.00341	-0.00001	0.00015	0.00011	95.53048	13.32226	-20.53473	-0.11893	-0.02406	0.01252	-0.00709	0.00022	0.00249	38.32285	-1.66350	2.64745	-0.00393	0.03823	0.01983	-0.00001	-0.00007	-0.00058	-11.31842	3.05097	-176.26135	-0.98358	0.15203	0.03253	-0.03058	-0.00882	0.01869	-0.01741	-0.00436	1.00982	8.26165	-2.18938	172.45073	-0.12657	0.02243	0.04135	-0.00544
239			2.38000	-0.23529	7.74118	11.38961	0.00156	0.00150	0.00339	0.00001	0.00010	0.00005	95.48267	13.20919	-20.54914	-0.11926	-0.02394	0.01288	-0.01108	-0.00044	0.00243	38.31631	-1.65455	2.65515	-0.00175	0.04193	0.02186	-0.00003	-0.00007	-0.00031	-11.32890	3.13103	-176.53712	-0.99754	0.14984	0.03562	-0.05326	-0.00499	0.01476	-0.01515	-0.00698	1.02798	8.26234	-2.09959	172.33936	-0.11738	0.03856	0.04138	0.00232
240			2.39000	-0.23907	7.71098	11.38619	0.00156	0.00151	0.00342	0.00001	0.00006	-0.00001	95.41417	13.10876	-20.57770	-0.11988	-0.02391	0.01359	-0.01441	-0.00100	0.00218	38.30379	-1.65181	2.65903	0.00101	0.04632	0.02419	0.00002	0.00021	-0.00015	-11.35471	3.18157	-176.72011	-1.01117	0.15083	0.03757	-0.06944	-0.00279	0.00919	-0.01435	-0.00981	1.04369	8.29044	-2.03042	172.28735	-0.10764	0.04582	0.04175	0.00613
241			2.40000	-0.24639	7.69637	11.39190	0.00158	0.00153	0.00348	0.00002	0.00002	-0.00006	95.32975	13.03037	-20.61596	-0.12070	-0.02395	0.01460	-0.01692	-0.00141	0.00172	38.28923	-1.65443	2.66386	0.00375	0.05105	0.02660	0.00009	0.00069	-0.00016	-11.39265	3.20693	-176.80807	-1.02141	0.15307	0.03881	-0.07989	-0.00158	0.00308	-0.01275	-0.01211	1.05346	8.32836	-1.99202	172.32225	-0.10029	0.05360	0.04142	0.00654
242			2.41000	-0.25517	7.69589	11.40444	0.00160	0.00158	0.00358	0.00002	-0.00002	-0.00010	95.23512	12.98089	-20.65926	-0.12161	-0.02403	0.01582	-0.01843	-0.00167	0.00100	38.27728	-1.65989	2.67393	0.00594	0.05584	0.02891	0.00009	0.00132	-0.00041	-11.43950	3.21108	-176.80705	-1.02717	0.15542	0.03942	-0.08528	-0.00089	-0.00275	-0.00948	-0.01397	1.05674	8.35934	-1.98790	172.45778	-0.09466	0.06592	0.03987	0.00469
243			2.42000	-0.26387	7.70760	11.42271	0.00164	0.00166	0.00374	0.00002	-0.00005	-0.00014	95.13629	12.96524	-20.70400	-0.12260	-0.02415	0.01725	-0.01888	-0.00182	0.00004	38.27192	-1.66549	2.69345	0.00728	0.06047	0.03096	0.00002	0.00208	-0.00094	-11.49225	3.19742	-176.72818	-1.02801	0.15841	0.03871	-0.08699	-0.00032	-0.00766	-0.00571	-0.01633	1.05342	8.37240	-2.01419	172.68781	-0.08669	0.07768	0.03717	0.00198
244			2.43000	-0.27183	7.72921	11.44666	0.00170	0.00176	0.00393	0.00001	-0.00008	-0.00018	95.03879	12.98608	-20.74778	-0.12365	-0.02433	0.01895	-0.01849	-0.00190	-0.00113	38.27591	-1.66920	2.72565	0.00800	0.06459	0.03258	-0.00011	0.00287	-0.00165	-11.54887	3.16809	-176.58398	-1.02450	0.16120	0.03784	-0.08686	0.00053	-0.01150	-0.00202	-0.01806	1.04438	8.36706	-2.05983	172.98244	-0.08062	0.08763	0.03484	0.00028
245			2.44000	-0.27918	7.75899	11.47614	0.00176	0.00187	0.00416	0.00001	-0.00011	-0.00023	94.94580	13.04139	-20.78915	-0.12479	-0.02461	0.02094	-0.01804	-0.00192	-0.00231	38.28935	-1.66957	2.77055	0.00823	0.06745	0.03336	-0.00021	0.00328	-0.00224	-11.60820	3.12403	-176.38730	-1.01890	0.16712	0.03507	-0.08577	0.00197	-0.01357	0.00002	-0.01828	1.03390	8.35460	-2.10923	173.29431	-0.07810	0.08746	0.03245	0.00042
246			2.45000	-0.28642	7.79610	11.51024	0.00183	0.00199	0.00441	0.00001	-0.00014	-0.00027	94.85501	13.11966	-20.82796	-0.12596	-0.02492	0.02308	-0.01870	-0.00191	-0.00305	38.30733	-1.66532	2.82045	0.00788	0.06892	0.03329	-0.00019	0.00266	-0.00227	-11.66882	3.06566	-176.15175	-1.00719	0.17651	0.03084	-0.08219	0.00421	-0.01371	0.00089	-0.01612	1.02494	8.35149	-2.14680	173.57378	-0.07633	0.07988	0.02978	0.00219
247			2.46000	-0.29405	7.83985	11.54828	0.00188	0.00212	0.00466	0.00001	-0.00017	-0.00032	94.75820	13.19972	-20.86604	-0.12707	-0.02518	0.02526	-0.02099	-0.00192	-0.00297	38.31931	-1.65587	2.85918	0.00740	0.07057	0.03319	-0.00004	0.00081	-0.00158	-11.72807	2.99419	-175.89308	-0.99167	0.19009	0.02650	-0.07410	0.00719	-0.01253	0.00410	-0.01277	1.01696	8.36911	-2.16180	173.78644	-0.07415	0.07693	0.02611	0.00451
248			2.47000	-0.30226	7.88825	11.59025	0.00192	0.00225	0.00493	0.00001	-0.00019	-0.00037	94.64788	13.26101	-20.90595	-0.12814	-0.02535	0.02741	-0.02383	-0.00195	-0.00215	38.31531	-1.64196	2.87136	0.00763	0.07444	0.03418	0.00018	-0.00177	-0.00045	-11.78169	2.91315	-175.62955	-0.97769	0.20221	0.02312	-0.06026	0.01014	-0.01083	0.01099	-0.01097	1.00782	8.40812	-2.15019	173.92049	-0.06930	0.08787	0.02109	0.00595
249			2.48000	-0.31082	7.93747	11.63611	0.00195	0.00238	0.00520	0.00001	-0.00020	-0.00042	94.52610	13.29661	-20.94880	-0.12914	-0.02542	0.02950	-0.02512	-0.00199	-0.00119	38.29265	-1.62514	2.85404	0.00890	0.08054	0.03625	0.00044	-0.00428	0.00067	-11.82482	2.82837	-175.37891	-0.96487	0.20983	0.02125	-0.04044	0.01205	-0.00922	0.01869	-0.01189	0.99640	8.46020	-2.11393	173.98137	-0.05852	0.10498	0.01655	0.00543
250			2.49000	-0.31892	7.98333	11.68533	0.00195	0.00249	0.00545	0.00000	-0.00019	-0.00046	94.40472	13.31397	-20.99392	-0.12995	-0.02540	0.03149	-0.02363	-0.00198	-0.00056	38.25661	-1.60724	2.81714	0.01057	0.08702	0.03843	0.00071	-0.00588	0.00140	-11.85312	2.74684	-175.15552	-0.95513	0.21291	0.02081	-0.01633	0.01227	-0.00786	0.02502	-0.01373	0.98202	8.51207	-2.05962	173.98367	-0.05137	0.12029	0.01393	0.00397
251			2.50000	-0.32566	8.02410	11.73531	0.00193	0.00258	0.00567	-0.00000	-0.00018	-0.00047	94.29704	13.32382	-21.03876	-0.13047	-0.02536	0.03340	-0.01981	-0.00186	-0.00033	38.21359	-1.59021	2.77317	0.01247	0.09251	0.04012	0.00095	-0.00633	0.00174	-11.86415	2.67482	-174.96822	-0.94664	0.21261	0.02114	0.00911	0.01081	-0.00653	0.02891	-0.01511	0.96419	8.54995	-1.99664	173.94366	-0.05172	0.12919	0.01328	0.00215
252			2.51000	-0.33069	8.06199	11.78102	0.00188	0.00264	0.00584	-0.00000	-0.00018	-0.00040	94.21108	13.33171	-21.07904	-0.13061	-0.02527	0.03511	-0.01516	-0.00155	-0.00022	38.16693	-1.57637	2.72950	0.01442	0.09621	0.04102	0.00120	-0.00604	0.00193	-11.85779	2.61702	-174.82057	-0.93578	0.20922	0.02239	0.03250	0.00802	-0.00527	0.02957	-0.01469	0.94815	8.56335	-1.93456	173.87492	-0.05635	0.13078	0.01472	-0.00040
253			2.52000	-0.33476	8.10059	11.81566	0.00183	0.00267	0.00595	0.00000	-0.00018	-0.00027	94.14754	13.33616	-21.11014	-0.13030	-0.02511	0.03617	-0.01094	-0.00108	0.00010	38.11612	-1.56699	2.68632	0.01572	0.09770	0.04111	0.00144	-0.00574	0.00222	-11.83606	2.57637	-174.71288	-0.92810	0.20888	0.02389	0.05169	0.00457	-0.00386	0.02800	-0.01212	0.93632	8.54706	-1.88124	173.78821	-0.06911	0.12273	0.01799	-0.00410
254			2.53000	-0.33901	8.14078	11.83470	0.00179	0.00269	0.00599	0.00001	-0.00018	-0.00012	94.10317	13.33228	-21.12981	-0.12951	-0.02482	0.03630	-0.00724	-0.00058	0.00063	38.05973	-1.56167	2.63921	0.01571	0.09750	0.04079	0.00156	-0.00579	0.00266	-11.80192	2.55454	-174.64447	-0.92352	0.21071	0.02519	0.06609	0.00064	-0.00222	0.02613	-0.00966	0.92772	8.50127	-1.84153	173.69383	-0.08208	0.11216	0.02130	-0.00879
255			2.54000	-0.34407	8.17910	11.83864	0.00174	0.00268	0.00595	0.00002	-0.00016	0.00002	94.07674	13.31825	-21.13915	-0.12831	-0.02446	0.03568	-0.00316	-0.00016	0.00107	37.99971	-1.55947	2.58556	0.01422	0.09671	0.04051	0.00140	-0.00578	0.00303	-11.75845	2.55230	-174.61479	-0.91798	0.20829	0.02712	0.07511	-0.00349	-0.00042	0.02451	-0.00797	0.92224	8.43033	-1.81778	173.60272	-0.08950	0.10769	0.02408	-0.01293
256			2.55000	-0.35015	8.21009	11.83140	0.00170	0.00264	0.00584	0.00002	-0.00011	0.00011	94.07262	13.29856	-21.13990	-0.12684	-0.02411	0.03466	0.00223	0.00018	0.00109	37.94378	-1.56042	2.52951	0.01183	0.09570	0.04023	0.00097	-0.00496	0.00301	-11.70910	2.56968	-174.62326	-0.91680	0.20238	0.03044	0.07841	-0.00723	0.00171	0.02322	-0.00654	0.91858	8.34104	-1.81028	173.52525	-0.09956	0.10803	0.02753	-0.01681
257			2.56000	-0.35776	8.22916	11.81734	0.00164	0.00257	0.00567	0.00003	-0.00005	0.00015	94.09836	13.28179	-21.13289	-0.12513	-0.02380	0.03344	0.00910	0.00047	0.00060	37.90287	-1.56534	2.48147	0.00913	0.09417	0.03969	0.00042	-0.00279	0.00235	-11.65797	2.60538	-174.66942	-0.91817	0.19533	0.03401	0.07503	-0.01010	0.00430	0.02245	-0.00621	0.91429	8.24105	-1.81793	173.46950	-0.10903	0.11090	0.03077	-0.01959
258			2.57000	-0.36748	8.23357	11.80003	0.00157	0.00248	0.00546	0.00004	0.00001	0.00016	94.16090	13.27645	-21.11833	-0.12331	-0.02358	0.03209	0.01683	0.00071	-0.00026	37.88911	-1.57523	2.45518	0.00683	0.09186	0.03883	-0.00006	0.00074	0.00100	-11.60951	2.65699	-174.75346	-0.92386	0.18433	0.03765	0.06498	-0.01154	0.00738	0.02084	-0.00730	0.91147	8.13784	-1.83832	173.44034	-0.11688	0.11451	0.03400	-0.02080
259			2.58000	-0.37953	8.22294	11.78239	0.00149	0.00237	0.00522	0.00004	0.00007	0.00015	94.26307	13.28842	-21.09685	-0.12141	-0.02342	0.03065	0.02430	0.00090	-0.00126	37.91253	-1.59070	2.46388	0.00537	0.08874	0.03778	-0.00040	0.00500	-0.00080	-11.56778	2.72086	-174.87538	-0.93719	0.17396	0.04057	0.04918	-0.01173	0.01069	0.01739	-0.00878	0.91480	8.03814	-1.86836	173.43867	-0.12546	0.11198	0.03755	-0.02068
260			2.59000	-0.39322	8.19925	11.76655	0.00139	0.00225	0.00498	0.00004	0.00011	0.00012	94.40142	13.31999	-21.06963	-0.11951	-0.02334	0.02920	0.03013	0.00102	-0.00213	37.97533	-1.61117	2.51406	0.00458	0.08459	0.03642	-0.00060	0.00868	-0.00254	-11.53601	2.79322	-175.03407	-0.95117	0.16764	0.04215	0.02871	-0.01114	0.01379	0.01152	-0.01016	0.92540	7.94822	-1.90408	173.46185	-0.12815	0.09889	0.04116	-0.01813
261			2.60000	-0.40686	8.16624	11.75377	0.00129	0.00213	0.00475	0.00003	0.00013	0.00009	94.56537	13.36779	-21.03876	-0.11775	-0.02333	0.02787	0.03310	0.00108	-0.00261	38.06775	-1.63410	2.59935	0.00434	0.07977	0.03485	-0.00072	0.01059	-0.00369	-11.51597	2.87041	-175.22787	-0.96593	0.16245	0.04372	0.00628	-0.00977	0.01694	0.00571	-0.00986	0.94235	7.87383	-1.94148	173.50504	-0.13197	0.08733	0.04445	-0.01442
262			2.61000	-0.41860	8.12905	11.74312	0.00118	0.00201	0.00454	0.00002	0.00013	0.00009	94.73814	13.42288	-21.00640	-0.11618	-0.02338	0.02674	0.03254	0.00111	-0.00259	38.17175	-1.65608	2.70342	0.00400	0.07497	0.03326	-0.00068	0.01052	-0.00403	-11.50739	2.94938	-175.45599	-0.97776	0.15712	0.04653	-0.01487	-0.00777	0.02074	0.00388	-0.00898	0.95859	7.81950	-1.97718	173.56468	-0.13534	0.09105	0.04654	-0.00955
263			2.62000	-0.42732	8.09432	11.73094	0.00110	0.00191	0.00436	0.00002	0.00010	0.00011	94.90145	13.47388	-20.97369	-0.11485	-0.02343	0.02566	0.02878	0.00113	-0.00211	38.26976	-1.67470	2.80797	0.00319	0.07079	0.03198	-0.00048	0.00912	-0.00372	-11.50816	3.02790	-175.71782	-0.98548	0.14837	0.05095	-0.03230	-0.00544	0.02546	0.00571	-0.01016	0.96740	7.78840	-2.00897	173.63843	-0.13334	0.10979	0.04787	-0.00361
264			2.63000	-0.43314	8.06866	11.71325	0.00104	0.00182	0.00422	0.00001	0.00006	0.00016	95.04039	13.51225	-20.94164	-0.11366	-0.02340	0.02454	0.02270	0.00112	-0.00139	38.34990	-1.68944	2.89947	0.00156	0.06748	0.03112	-0.00018	0.00716	-0.00300	-11.51570	3.10480	-176.00963	-0.99184	0.13964	0.05504	-0.04568	-0.00346	0.02981	0.00774	-0.01311	0.97080	7.78299	-2.03525	173.72076	-0.12772	0.12770	0.04895	0.00251
265			2.64000	-0.43753	8.05684	11.68773	0.00101	0.00175	0.00411	0.00002	0.00001	0.00021	95.14487	13.53393	-20.91156	-0.11277	-0.02333	0.02359	0.01523	0.00108	-0.00062	38.40599	-1.70150	2.97020	-0.00021	0.06528	0.03065	0.00002	0.00515	-0.00207	-11.52827	3.17962	-176.32115	-0.99789	0.13324	0.05575	-0.05603	-0.00214	0.03126	0.00629	-0.01563	0.97634	7.80521	-2.05477	173.79857	-0.12104	0.13134	0.04877	0.00821
266			2.65000	-0.44275	8.06167	11.65367	0.00101	0.00172	0.00403	0.00002	-0.00004	0.00026	95.20849	13.53764	-20.88459	-0.11221	-0.02323	0.02276	0.00705	0.00097	0.00007	38.43457	-1.71223	3.01632	-0.00146	0.06418	0.03056	0.00003	0.00328	-0.00108	-11.54529	3.25125	-176.63644	-1.00256	0.12962	0.05399	-0.06393	-0.00133	0.02979	0.00146	-0.01489	0.98685	7.85600	-2.06731	173.85295	-0.12009	0.12175	0.04817	0.01378
267			2.66000	-0.45062	8.08220	11.61297	0.00101	0.00171	0.00398	0.00003	-0.00008	0.00028	95.22833	13.52602	-20.86276	-0.11197	-0.02309	0.02184	-0.00111	0.00072	0.00053	38.43414	-1.72211	3.03844	-0.00216	0.06356	0.03068	-0.00006	0.00166	-0.00025	-11.56633	3.31763	-176.93919	-1.00777	0.13067	0.05149	-0.06909	-0.00073	0.02674	-0.00323	-0.01225	0.99856	7.93421	-2.07342	173.86653	-0.12491	0.10842	0.04742	0.01938
268			2.67000	-0.46128	8.11278	11.57117	0.00100	0.00171	0.00394	0.00003	-0.00009	0.00027	95.20511	13.50680	-20.85035	-0.11205	-0.02298	0.02095	-0.00879	0.00029	0.00066	38.40497	-1.73001	3.04221	-0.00295	0.06307	0.03077	-0.00022	0.00041	0.00028	-11.59018	3.37684	-177.21904	-1.00859	0.13305	0.04913	-0.07055	-0.00019	0.02333	-0.00541	-0.01114	1.00835	8.03447	-2.07375	173.83406	-0.12120	0.10264	0.04530	0.02196
269			2.68000	-0.47348	8.14597	11.53491	0.00097	0.00172	0.00392	0.00003	-0.00009	0.00021	95.14111	13.48886	-20.85143	-0.11255	-0.02299	0.02041	-0.01602	-0.00028	0.00057	38.34884	-1.73442	3.03490	-0.00460	0.06230	0.03044	-0.00055	-0.00059	0.00053	-11.61509	3.42856	-177.47293	-1.00555	0.13297	0.04839	-0.06870	0.00018	0.02070	-0.00372	-0.01153	1.01063	8.14534	-2.06992	173.76917	-0.11504	0.11138	0.04247	0.02134
270			2.69000	-0.48539	8.17643	11.50856	0.00093	0.00173	0.00392	0.00002	-0.00008	0.00014	95.03795	13.47588	-20.86754	-0.11347	-0.02313	0.02031	-0.02309	-0.00086	0.00051	38.26716	-1.73378	3.01990	-0.00721	0.06117	0.02962	-0.00117	-0.00166	0.00070	-11.63972	3.47398	-177.70041	-0.99808	0.12890	0.04924	-0.06488	0.00019	0.01862	-0.00066	-0.01328	1.00513	8.25194	-2.06414	173.69870	-0.10658	0.12719	0.04014	0.01795
271			2.70000	-0.49517	8.20226	11.49357	0.00088	0.00175	0.00397	0.00001	-0.00007	0.00007	94.89713	13.46419	-20.89786	-0.11472	-0.02336	0.02066	-0.02999	-0.00137	0.00065	38.16134	-1.72674	2.99441	-0.00978	0.06031	0.02869	-0.00197	-0.00306	0.00100	-11.66383	3.51429	-177.89845	-0.99007	0.12343	0.04975	-0.06082	-0.00015	0.01592	0.00038	-0.01500	0.99886	8.34277	-2.05810	173.64680	-0.09802	0.13685	0.03860	0.01353
272			2.71000	-0.50183	8.22456	11.48911	0.00085	0.00179	0.00405	0.00001	-0.00007	0.00000	94.72160	13.44571	-20.93940	-0.11623	-0.02360	0.02141	-0.03642	-0.00170	0.00110	38.03461	-1.71279	2.95244	-0.01095	0.06043	0.02809	-0.00253	-0.00485	0.00153	-11.68811	3.54944	-178.05994	-0.98273	0.12358	0.04828	-0.05725	-0.00066	0.01203	-0.00108	-0.01418	0.99784	8.41297	-2.05268	173.62077	-0.09390	0.13325	0.03736	0.00976
273			2.72000	-0.50540	8.24592	11.49286	0.00086	0.00184	0.00418	0.00000	-0.00007	-0.00005	94.51726	13.41227	-20.98748	-0.11786	-0.02377	0.02237	-0.04188	-0.00186	0.00181	37.89337	-1.69267	2.88873	-0.00978	0.06167	0.02793	-0.00244	-0.00690	0.00220	-11.71333	3.57813	-178.17744	-0.97797	0.12335	0.04699	-0.05416	-0.00109	0.00797	-0.00298	-0.01184	1.00073	8.46308	-2.04844	173.61180	-0.09433	0.12920	0.03661	0.00696
274			2.73000	-0.50704	8.26881	11.50286	0.00089	0.00191	0.00434	-0.00000	-0.00008	-0.00009	94.29142	13.36030	-21.03849	-0.11952	-0.02382	0.02340	-0.04602	-0.00191	0.00257	37.74465	-1.66719	2.80227	-0.00698	0.06403	0.02819	-0.00179	-0.00896	0.00287	-11.73982	3.59877	-178.24854	-0.97150	0.12546	0.04524	-0.05050	-0.00128	0.00415	-0.00378	-0.00958	1.00236	8.49789	-2.04449	173.60951	-0.09352	0.12611	0.03518	0.00497
275			2.74000	-0.50819	8.29467	11.51847	0.00094	0.00200	0.00453	-0.00000	-0.00010	-0.00014	94.05200	13.29353	-21.09129	-0.12116	-0.02376	0.02447	-0.04847	-0.00197	0.00311	37.59452	-1.63721	2.69835	-0.00413	0.06737	0.02882	-0.00104	-0.01065	0.00331	-11.76659	3.61092	-178.27814	-0.96181	0.13053	0.04198	-0.04482	-0.00126	0.00115	-0.00300	-0.00742	1.00274	8.52390	-2.03708	173.61513	-0.09013	0.12492	0.03179	0.00385
276			2.75000	-0.50976	8.32359	11.53982	0.00098	0.00210	0.00474	-0.00000	-0.00011	-0.00019	93.80818	13.22165	-21.14629	-0.12278	-0.02365	0.02570	-0.04873	-0.00206	0.00322	37.44870	-1.60391	2.58756	-0.00240	0.07161	0.02975	-0.00057	-0.01152	0.00336	-11.79143	3.61597	-178.27701	-0.95128	0.13617	0.03796	-0.03616	-0.00116	-0.00062	-0.00044	-0.00610	1.00201	8.54580	-2.02248	173.63832	-0.08412	0.12886	0.02672	0.00310
277			2.76000	-0.51205	8.35475	11.56615	0.00103	0.00220	0.00495	-0.00000	-0.00012	-0.00023	93.57161	13.15668	-21.20325	-0.12435	-0.02356	0.02713	-0.04616	-0.00213	0.00281	37.31493	-1.56957	2.48328	-0.00203	0.07637	0.03084	-0.00042	-0.01117	0.00294	-11.81144	3.61661	-178.25768	-0.94293	0.13788	0.03520	-0.02437	-0.00113	-0.00138	0.00359	-0.00702	0.99808	8.56369	-2.00081	173.68333	-0.07566	0.14090	0.02167	0.00201
278			2.77000	-0.51522	8.38667	11.59447	0.00108	0.00230	0.00516	-0.00000	-0.00013	-0.00024	93.35689	13.10979	-21.26016	-0.12587	-0.02353	0.02859	-0.04037	-0.00213	0.00185	37.20458	-1.53676	2.39911	-0.00230	0.08080	0.03185	-0.00037	-0.00939	0.00200	-11.82395	3.61595	-178.23093	-0.94147	0.13888	0.03381	-0.00994	-0.00133	-0.00154	0.00775	-0.01048	0.99122	8.57264	-1.97662	173.74344	-0.06759	0.15295	0.01817	0.00034
279			2.78000	-0.51932	8.41713	11.62042	0.00114	0.00238	0.00532	0.00000	-0.00012	-0.00021	93.17892	13.08884	-21.31400	-0.12726	-0.02356	0.02969	-0.03174	-0.00204	0.00052	37.12919	-1.50705	2.34529	-0.00246	0.08347	0.03240	-0.00023	-0.00658	0.00071	-11.82691	3.61666	-178.20424	-0.94104	0.13975	0.03286	0.00666	-0.00174	-0.00133	0.00924	-0.01366	0.98515	8.56524	-1.95540	173.80573	-0.06080	0.15591	0.01677	-0.00181
280			2.79000	-0.52371	8.44368	11.64078	0.00120	0.00244	0.00544	0.00000	-0.00010	-0.00016	93.04773	13.09544	-21.36330	-0.12838	-0.02362	0.03024	-0.02153	-0.00196	-0.00077	37.09455	-1.48002	2.32439	-0.00235	0.08365	0.03227	-0.00006	-0.00375	-0.00056	-11.81889	3.62038	-178.18253	-0.93631	0.13941	0.03221	0.02455	-0.00218	-0.00088	0.00898	-0.01430	0.98045	8.53462	-1.94027	173.85715	-0.05834	0.15471	0.01649	-0.00435
281			2.80000	-0.52702	8.46462	11.65534	0.00125	0.00248	0.00551	0.00000	-0.00008	-0.00012	92.96503	13.12314	-21.40974	-0.12908	-0.02369	0.03040	-0.01162	-0.00194	-0.00154	37.09834	-1.45400	2.33016	-0.00226	0.08185	0.03155	0.00007	-0.00184	-0.00145	-11.79904	3.62778	-178.16988	-0.92728	0.13895	0.03136	0.04243	-0.00207	-0.00009	0.00803	-0.01333	0.97512	8.47707	-1.93135	173.88817	-0.05853	0.15150	0.01636	-0.00714
282			2.81000	-0.52822	8.47965	11.66615	0.00129	0.00250	0.00553	-0.00000	-0.00005	-0.00010	92.92336	13.15820	-21.45668	-0.12936	-0.02375	0.03024	-0.00381	-0.00203	-0.00149	37.13183	-1.42776	2.35077	-0.00267	0.07913	0.03055	0.00019	-0.00107	-0.00177	-11.76731	3.63917	-178.17029	-0.91784	0.13982	0.03063	0.05853	-0.00285	0.00059	0.00708	-0.01191	0.96883	8.39350	-1.92664	173.89421	-0.06123	0.14686	0.01664	-0.01004
283			2.82000	-0.52694	8.48912	11.67671	0.00131	0.00249	0.00550	-0.00001	-0.00003	-0.00012	92.90913	13.18454	-21.50715	-0.12931	-0.02378	0.02982	0.00138	-0.00217	-0.00081	37.18309	-1.40168	2.37366	-0.00339	0.07720	0.03000	0.00032	-0.00099	-0.00166	-11.72490	3.65511	-178.18671	-0.90938	0.13966	0.03027	0.07477	-0.00307	0.00153	0.00620	-0.01011	0.96613	8.28953	-1.92243	173.87535	-0.06396	0.14489	0.01689	-0.01234
284			2.83000	-0.52338	8.49325	11.69140	0.00132	0.00247	0.00544	-0.00002	-0.00001	-0.00017	92.91151	13.19467	-21.56216	-0.12907	-0.02382	0.02948	0.00509	-0.00226	-0.00012	37.24247	-1.37767	2.39239	-0.00358	0.07755	0.03043	0.00038	-0.00094	-0.00147	-11.67479	3.67596	-178.21982	-0.90332	0.13900	0.02995	0.07741	-0.00352	0.00230	0.00576	-0.00842	0.96813	8.17438	-1.91464	173.83441	-0.06531	0.14661	0.01662	-0.01331
285			2.84000	-0.51826	8.49266	11.71198	0.00133	0.00243	0.00537	-0.00002	0.00001	-0.00020	92.92887	13.19458	-21.61854	-0.12881	-0.02395	0.02964	0.00874	-0.00215	0.00010	37.30659	-1.35718	2.40915	-0.00301	0.07978	0.03139	0.00035	-0.00040	-0.00145	-11.62153	3.70135	-178.26730	-0.90156	0.13738	0.03024	0.07765	-0.00380	0.00298	0.00558	-0.00740	0.97020	8.05924	-1.89948	173.77580	-0.06886	0.15010	0.01681	-0.01350
286			2.85000	-0.51344	8.48934	11.73434	0.00133	0.00240	0.00530	-0.00001	0.00001	-0.00018	92.96507	13.19608	-21.66803	-0.12845	-0.02410	0.03015	0.01259	-0.00170	-0.00024	37.37756	-1.34095	2.43112	-0.00156	0.08208	0.03211	0.00020	0.00085	-0.00172	-11.56934	3.72976	-178.32443	-0.89874	0.13420	0.03148	0.07269	-0.00384	0.00351	0.00496	-0.00650	0.97279	7.95391	-1.87476	173.70598	-0.07063	0.15388	0.01785	-0.01231
287			2.86000	-0.51126	8.48639	11.75093	0.00132	0.00236	0.00524	-0.00000	0.00001	-0.00010	93.02236	13.20802	-21.70101	-0.12786	-0.02419	0.03050	0.01596	-0.00094	-0.00092	37.45811	-1.32938	2.46510	0.00054	0.08282	0.03219	-0.00008	0.00257	-0.00215	-11.52112	3.75905	-178.38602	-0.89390	0.13341	0.03179	0.06470	-0.00370	0.00369	0.00458	-0.00547	0.97508	7.86430	-1.84187	173.63165	-0.07098	0.15604	0.01806	-0.01034
288			2.87000	-0.51336	8.48634	11.75584	0.00131	0.00234	0.00519	0.00001	-0.00001	0.00001	93.09809	13.23295	-21.71190	-0.12704	-0.02416	0.03037	0.01794	-0.00008	-0.00157	37.54781	-1.32260	2.51357	0.00276	0.08142	0.03164	-0.00043	0.00420	-0.00252	-11.47825	3.78749	-178.44864	-0.88941	0.13392	0.03190	0.05580	-0.00346	0.00371	0.00482	-0.00446	0.97620	7.79170	-1.80599	173.55812	-0.07247	0.15857	0.01793	-0.00854
289			2.88000	-0.51964	8.49027	11.74795	0.00128	0.00232	0.00516	0.00002	-0.00002	0.00012	93.18404	13.26731	-21.70181	-0.12605	-0.02403	0.02988	0.01791	0.00064	-0.00189	37.64088	-1.32061	2.57355	0.00434	0.07872	0.03075	-0.00068	0.00535	-0.00266	-11.44096	3.81457	-178.51103	-0.88699	0.13282	0.03300	0.04716	-0.00318	0.00381	0.00572	-0.00445	0.97600	7.73360	-1.77390	173.49213	-0.07355	0.16458	0.01828	-0.00701
290			2.89000	-0.52848	8.49783	11.72955	0.00124	0.00230	0.00514	0.00003	-0.00003	0.00020	93.26913	13.30361	-21.67627	-0.12506	-0.02388	0.02933	0.01597	0.00115	-0.00184	37.72984	-1.32375	2.63965	0.00520	0.07632	0.03012	-0.00076	0.00617	-0.00262	-11.40904	3.84068	-178.57323	-0.88483	0.12984	0.03378	0.03900	-0.00298	0.00386	0.00627	-0.00525	0.97454	7.68599	-1.75087	173.44269	-0.07278	0.17075	0.01828	-0.00578
291			2.90000	-0.53809	8.50763	11.70319	0.00121	0.00228	0.00511	0.00003	-0.00004	0.00026	93.34437	13.33587	-21.64117	-0.12400	-0.02370	0.02878	0.01287	0.00143	-0.00157	37.81059	-1.33281	2.70923	0.00499	0.07476	0.02992	-0.00065	0.00689	-0.00251	-11.38219	3.86629	-178.63441	-0.88375	0.12728	0.03435	0.03110	-0.00294	0.00379	0.00606	-0.00621	0.97274	7.64491	-1.73871	173.41640	-0.07215	0.17353	0.01863	-0.00500
292			2.91000	-0.54733	8.51798	11.67124	0.00118	0.00226	0.00508	0.00003	-0.00004	0.00029	93.40534	13.36181	-21.60159	-0.12292	-0.02350	0.02816	0.00955	0.00150	-0.00125	37.88174	-1.34824	2.78047	0.00413	0.07375	0.03002	-0.00046	0.00737	-0.00229	-11.36070	3.89152	-178.69208	-0.88552	0.12536	0.03526	0.02317	-0.00304	0.00356	0.00509	-0.00678	0.97288	7.60741	-1.73628	173.41449	-0.07352	0.17341	0.01983	-0.00463
293			2.92000	-0.55571	8.52706	11.63741	0.00116	0.00225	0.00504	0.00003	-0.00003	0.00028	93.45149	13.38210	-21.56285	-0.12188	-0.02327	0.02742	0.00668	0.00134	-0.00097	37.94054	-1.36937	2.84870	0.00284	0.07277	0.03014	-0.00025	0.00733	-0.00189	-11.34488	3.91632	-178.74254	-0.88480	0.12380	0.03600	0.01547	-0.00327	0.00310	0.00383	-0.00665	0.97576	7.57228	-1.74012	173.43333	-0.07224	0.17314	0.02078	-0.00416
294			2.93000	-0.56296	8.53359	11.60742	0.00113	0.00223	0.00500	0.00002	-0.00002	0.00022	93.48439	13.39832	-21.53130	-0.12102	-0.02309	0.02677	0.00454	0.00095	-0.00075	37.98371	-1.39504	2.90818	0.00122	0.07190	0.03021	-0.00007	0.00683	-0.00133	-11.33445	3.94056	-178.78304	-0.88341	0.12540	0.03498	0.00883	-0.00358	0.00241	0.00262	-0.00631	0.97829	7.53975	-1.74597	173.46725	-0.07063	0.16962	0.02035	-0.00362
295			2.94000	-0.56882	8.53741	11.58655	0.00111	0.00221	0.00496	0.00001	-0.00001	0.00013	93.50620	13.41140	-21.51234	-0.12045	-0.02300	0.02633	0.00293	0.00041	-0.00055	38.01001	-1.42423	2.95535	-0.00033	0.07111	0.03012	0.00001	0.00605	-0.00068	-11.32854	3.96393	-178.81352	-0.88230	0.12764	0.03422	0.00377	-0.00381	0.00183	0.00195	-0.00632	0.97834	7.51110	-1.75031	173.51138	-0.06969	0.16639	0.02010	-0.00300
296			2.95000	-0.57334	8.53870	11.57732	0.00109	0.00219	0.00493	0.00001	0.00000	0.00003	93.51752	13.42096	-21.50882	-0.12020	-0.02302	0.02609	0.00135	-0.00018	-0.00030	38.01992	-1.45599	2.98857	-0.00180	0.07024	0.02982	0.00000	0.00504	-0.00000	-11.32585	3.98616	-178.83664	-0.88222	0.12832	0.03420	0.00075	-0.00380	0.00148	0.00262	-0.00663	0.97620	7.48751	-1.75145	173.56276	-0.07070	0.16875	0.01981	-0.00241
297			2.96000	-0.57666	8.53737	11.57927	0.00107	0.00219	0.00491	0.00000	0.00001	-0.00005	93.51713	13.42491	-21.52084	-0.12026	-0.02312	0.02609	-0.00067	-0.00073	0.00008	38.01395	-1.48894	3.00610	-0.00269	0.06941	0.02931	-0.00007	0.00376	0.00069	-11.32463	4.00694	-178.85570	-0.88055	0.12634	0.03457	0.00038	-0.00352	0.00132	0.00392	-0.00734	0.97476	7.46868	-1.74992	173.61952	-0.06839	0.17649	0.01913	-0.00188
298			2.97000	-0.57917	8.53329	11.58966	0.00105	0.00218	0.00490	0.00000	0.00002	-0.00011	93.50240	13.41978	-21.54628	-0.12049	-0.02324	0.02628	-0.00339	-0.00118	0.00061	37.99184	-1.52140	3.00566	-0.00304	0.06882	0.02872	-0.00016	0.00220	0.00139	-11.32278	4.02610	-178.87346	-0.87890	0.12524	0.03443	0.00303	-0.00315	0.00126	0.00472	-0.00787	0.97511	7.45239	-1.74798	173.67897	-0.06516	0.18199	0.01825	-0.00172
299			2.98000	-0.58148	8.52681	11.60494	0.00103	0.00219	0.00490	0.00000	0.00003	-0.00014	93.47070	13.40169	-21.58198	-0.12074	-0.02330	0.02665	-0.00673	-0.00149	0.00131	37.95303	-1.55187	2.98506	-0.00304	0.06878	0.02821	-0.00025	0.00049	0.00207	-11.31819	4.04343	-178.89137	-0.88101	0.12677	0.03408	0.00858	-0.00276	0.00129	0.00512	-0.00819	0.97631	7.43483	-1.74888	173.73618	-0.06556	0.18323	0.01787	-0.00213
300			2.99000	-0.58411	8.51907	11.62192	0.00100	0.00219	0.00491	0.00000	0.00003	-0.00014	93.42039	13.36819	-21.62470	-0.12102	-0.02333	0.02722	-0.01035	-0.00163	0.00207	37.89727	-1.57939	2.94442	-0.00290	0.06968	0.02802	-0.00031	-0.00115	0.00267	-11.30897	4.05910	-178.91113	-0.88100	0.12682	0.03408	0.01666	-0.00237	0.00147	0.00533	-0.00876	0.97768	7.41198	-1.75499	173.78558	-0.06320	0.18545	0.01768	-0.00287
301			3.00000	-0.58745	8.51159	11.63697	0.00097	0.00220	0.00492	0.00000	0.00002	-0.00010	93.35239	13.31944	-21.66966	-0.12135	-0.02335	0.02790	-0.01373	-0.00155	0.00277	37.82658	-1.60398	2.88735	-0.00309	0.07155	0.02827	-0.00040	-0.00239	0.00312	-11.29337	4.07416	-178.93590	-0.87756	0.12859	0.03402	0.02663	-0.00216	0.00190	0.00542	-0.00932	0.97755	7.38009	-1.76705	173.82301	-0.05885	0.18508	0.01771	-0.00380
302			3.01000	-0.59172	8.50579	11.64519	0.00093	0.00219	0.00493	0.00001	0.00002	-0.00002	93.27119	13.25892	-21.70971	-0.12166	-0.02332	0.02839	-0.01615	-0.00120	0.00321	37.74614	-1.62666	2.82095	-0.00389	0.07371	0.02882	-0.00054	-0.00293	0.00333	-11.26999	4.09054	-178.97037	-0.87445	0.12841	0.03463	0.03778	-0.00215	0.00269	0.00559	-0.00944	0.97476	7.33609	-1.78429	173.84808	-0.05928	0.18584	0.01838	-0.00521
303			3.02000	-0.59732	8.50234	11.64244	0.00090	0.00219	0.00492	0.00001	0.00001	0.00007	93.18469	13.19354	-21.73765	-0.12193	-0.02321	0.02840	-0.01719	-0.00064	0.00323	37.66418	-1.64892	2.75472	-0.00501	0.07486	0.02920	-0.00068	-0.00261	0.00320	-11.23787	4.11041	-179.01979	-0.87313	0.12682	0.03600	0.04923	-0.00231	0.00388	0.00558	-0.00935	0.97155	7.27804	-1.80449	173.86440	-0.06315	0.18713	0.01987	-0.00715
304			3.03000	-0.60429	8.50086	11.62755	0.00087	0.00218	0.00491	0.00002	0.00000	0.00017	93.10051	13.13054	-21.74973	-0.12215	-0.02304	0.02794	-0.01712	-0.00006	0.00296	37.58797	-1.67183	2.69707	-0.00623	0.07411	0.02888	-0.00077	-0.00169	0.00279	-11.19696	4.13509	-179.08772	-0.87133	0.12368	0.03789	0.05964	-0.00251	0.00536	0.00496	-0.00925	0.97059	7.20545	-1.82492	173.87755	-0.06526	0.18888	0.02185	-0.00897
305			3.04000	-0.61181	8.50078	11.60285	0.00086	0.00217	0.00489	0.00002	-0.00000	0.00023	93.02193	13.07254	-21.74724	-0.12224	-0.02281	0.02714	-0.01646	0.00040	0.00261	37.52011	-1.69562	2.65113	-0.00721	0.07229	0.02826	-0.00079	-0.00064	0.00228	-11.14825	4.16472	-179.17480	-0.86824	0.12047	0.04065	0.06770	-0.00268	0.00705	0.00485	-0.00875	0.96933	7.11969	-1.84297	173.89252	-0.06830	0.19296	0.02439	-0.01078
306			3.05000	-0.61851	8.50155	11.57316	0.00086	0.00216	0.00487	0.00002	-0.00000	0.00025	92.94954	13.01943	-21.73513	-0.12221	-0.02256	0.02622	-0.01524	0.00065	0.00225	37.46035	-1.72012	2.61740	-0.00811	0.07076	0.02794	-0.00077	0.00046	0.00176	-11.09377	4.19852	-179.27820	-0.86256	0.11671	0.04331	0.07222	-0.00280	0.00856	0.00481	-0.00825	0.96810	7.02361	-1.85748	173.90823	-0.06916	0.19835	0.02660	-0.01187
307			3.06000	-0.62326	8.50284	11.54365	0.00087	0.00215	0.00483	0.00001	-0.00000	0.00023	92.88545	12.97267	-21.71884	-0.12211	-0.02234	0.02535	-0.01324	0.00070	0.00182	37.41034	-1.74540	2.59833	-0.00903	0.06990	0.02803	-0.00068	0.00174	0.00115	-11.03639	4.23524	-179.39224	-0.85783	0.11185	0.04589	0.07261	-0.00289	0.00964	0.00376	-0.00724	0.96936	6.92222	-1.86783	173.91634	-0.07091	0.20209	0.02900	-0.01244
308			3.07000	-0.62564	8.50410	11.51777	0.00089	0.00213	0.00479	0.00001	-0.00000	0.00019	92.83265	12.93554	-21.70234	-0.12199	-0.02218	0.02450	-0.01057	0.00063	0.00129	37.37286	-1.77128	2.59750	-0.01005	0.06913	0.02822	-0.00054	0.00316	0.00042	-10.97969	4.27366	-179.50946	-0.85614	0.10710	0.04772	0.06866	-0.00304	0.00996	0.00195	-0.00562	0.97070	6.82267	-1.87188	173.90616	-0.07774	0.20252	0.03121	-0.01294
309			3.08000	-0.62538	8.50451	11.49793	0.00092	0.00210	0.00473	0.00000	0.00000	0.00013	92.79296	12.91075	-21.68862	-0.12185	-0.02208	0.02373	-0.00763	0.00045	0.00075	37.34893	-1.79745	2.61648	-0.01093	0.06808	0.02831	-0.00036	0.00445	-0.00031	-10.92742	4.31267	-179.62140	-0.85266	0.10365	0.04887	0.06013	-0.00329	0.00942	0.00007	-0.00460	0.96989	6.73314	-1.86561	173.86653	-0.08203	0.20081	0.03286	-0.01189
310			3.09000	-0.62225	8.50301	11.48601	0.00095	0.00208	0.00467	-0.00001	0.00001	0.00006	92.76577	12.89826	-21.68035	-0.12171	-0.02205	0.02317	-0.00505	0.00020	0.00031	37.33681	-1.82328	2.65293	-0.01114	0.06690	0.02827	-0.00019	0.00536	-0.00089	-10.88305	4.35130	-179.72002	-0.85082	0.09948	0.05045	0.04787	-0.00361	0.00824	-0.00213	-0.00451	0.96915	6.66052	-1.84647	173.78473	-0.08413	0.19869	0.03492	-0.00962
311			3.10000	-0.61655	8.49866	11.48257	0.00098	0.00205	0.00460	-0.00001	0.00002	-0.00000	92.74758	12.89495	-21.67894	-0.12156	-0.02209	0.02295	-0.00336	-0.00006	0.00006	37.33253	-1.84845	2.70097	-0.01029	0.06607	0.02826	-0.00007	0.00575	-0.00121	-10.84956	4.38886	-179.79793	-0.85154	0.09667	0.05172	0.03304	-0.00403	0.00633	-0.00442	-0.00394	0.97235	6.60902	-1.81565	173.65373	-0.08694	0.19588	0.03668	-0.00682
312			3.11000	-0.60951	8.49126	11.48590	0.00100	0.00203	0.00454	-0.00001	0.00003	-0.00004	92.73338	12.89528	-21.68377	-0.12139	-0.02216	0.02304	-0.00269	-0.00026	0.00004	37.33181	-1.87266	2.75254	-0.00815	0.06590	0.02841	-0.00003	0.00563	-0.00125	-10.82873	4.42468	-179.84918	-0.85254	0.09462	0.05241	0.01723	-0.00448	0.00384	-0.00554	-0.00240	0.97860	6.58004	-1.77775	173.48550	-0.09105	0.19728	0.03722	-0.00374
313			3.12000	-0.60320	8.48162	11.49278	0.00102	0.00200	0.00449	-0.00001	0.00003	-0.00006	92.71909	12.89366	-21.69285	-0.12117	-0.02219	0.02312	-0.00252	-0.00039	0.00017	37.33216	-1.89574	2.80033	-0.00568	0.06622	0.02881	-0.00000	0.00513	-0.00108	-10.82082	4.45799	-179.87051	-0.85279	0.09557	0.05231	0.00244	-0.00502	0.00110	-0.00560	-0.00145	0.98347	6.57264	-1.73871	173.31047	-0.09269	0.19891	0.03679	-0.00047
314			3.13000	-0.59913	8.47119	11.50085	0.00102	0.00198	0.00445	-0.00001	0.00003	-0.00007	92.70484	12.88773	-21.70486	-0.12100	-0.02218	0.02291	-0.00209	-0.00051	0.00031	37.33466	-1.91725	2.84040	-0.00405	0.06627	0.02917	0.00003	0.00441	-0.00082	-10.82449	4.48838	-179.86160	-0.85456	0.09940	0.05138	-0.00972	-0.00566	-0.00154	-0.00524	-0.00168	0.98646	6.58405	-1.70313	173.16342	-0.09208	0.19826	0.03572	0.00247
315			3.14000	-0.59698	8.46132	11.50995	0.00101	0.00196	0.00443	-0.00001	0.00003	-0.00007	92.69316	12.87920	-21.72054	-0.12091	-0.02215	0.02265	-0.00137	-0.00066	0.00039	37.34172	-1.93693	2.87223	-0.00331	0.06592	0.02927	0.00005	0.00363	-0.00052	-10.83747	4.51563	-179.82437	-0.85672	0.10467	0.05020	-0.01886	-0.00628	-0.00388	-0.00375	-0.00342	0.98872	6.61050	-1.67303	173.07457	-0.08638	0.20035	0.03396	0.00461
316			3.15000	-0.59519	8.45353	11.52018	0.00101	0.00195	0.00443	-0.00001	0.00002	-0.00008	92.68379	12.86964	-21.74095	-0.12091	-0.02215	0.02266	-0.00120	-0.00082	0.00045	37.35282	-1.95496	2.89501	-0.00275	0.06572	0.02925	0.00005	0.00278	-0.00015	-10.85761	4.53927	-179.76149	-0.85863	0.10816	0.04911	-0.02570	-0.00658	-0.00593	-0.00138	-0.00665	0.98954	6.64808	-1.64870	173.06786	-0.07585	0.20764	0.03161	0.00563
317			3.16000	-0.59301	8.44944	11.52991	0.00101	0.00195	0.00444	-0.00001	0.00001	-0.00007	92.67181	12.85847	-21.76530	-0.12093	-0.02213	0.02290	-0.00233	-0.00094	0.00055	37.36337	-1.97202	2.90619	-0.00212	0.06599	0.02931	0.00002	0.00182	0.00038	-10.88360	4.55807	-179.67494	-0.86218	0.11138	0.04865	-0.03155	-0.00649	-0.00791	0.00068	-0.00866	0.98906	6.69333	-1.63005	173.15501	-0.07152	0.21350	0.03027	0.00645
318			3.17000	-0.59073	8.44988	11.53750	0.00101	0.00197	0.00448	-0.00001	-0.00001	-0.00005	92.65036	12.84438	-21.79188	-0.12097	-0.02208	0.02325	-0.00486	-0.00099	0.00070	37.36646	-1.98905	2.90237	-0.00181	0.06664	0.02941	-0.00001	0.00073	0.00106	-10.91513	4.56960	-179.56525	-0.86092	0.11829	0.04852	-0.03738	-0.00607	-0.00992	0.00146	-0.00797	0.98906	6.74409	-1.61637	173.32568	-0.07040	0.21155	0.03029	0.00727
319			3.18000	-0.58921	8.45443	11.54293	0.00101	0.00199	0.00452	-0.00000	-0.00002	-0.00003	92.61375	12.82662	-21.81947	-0.12106	-0.02202	0.02379	-0.00815	-0.00099	0.00083	37.35543	-2.00705	2.88097	-0.00210	0.06823	0.02973	-0.00007	-0.00032	0.00180	-10.95262	4.57144	-179.43298	-0.85644	0.12867	0.04662	-0.04427	-0.00523	-0.01138	0.00154	-0.00559	0.99117	6.80061	-1.60454	173.54810	-0.06946	0.20443	0.02918	0.00816
320			3.19000	-0.58958	8.46222	11.54619	0.00101	0.00202	0.00458	0.00000	-0.00003	-0.00001	92.56110	12.80683	-21.84630	-0.12115	-0.02196	0.02451	-0.01098	-0.00091	0.00080	37.32835	-2.02696	2.84380	-0.00301	0.07103	0.03047	-0.00016	-0.00097	0.00241	-10.99701	4.56220	-179.28087	-0.85364	0.14113	0.04400	-0.05281	-0.00396	-0.01217	0.00233	-0.00346	0.99455	6.86594	-1.58997	173.78409	-0.06775	0.19818	0.02725	0.00923
321			3.20000	-0.59310	8.47235	11.54666	0.00100	0.00206	0.00464	0.00001	-0.00004	0.00001	92.49871	12.79139	-21.86987	-0.12120	-0.02186	0.02523	-0.01221	-0.00077	0.00045	37.29088	-2.04942	2.79945	-0.00435	0.07398	0.03128	-0.00028	-0.00087	0.00263	-11.04881	4.54255	-179.11470	-0.85215	0.15489	0.04132	-0.06217	-0.00249	-0.01228	0.00424	-0.00263	0.99541	6.94393	-1.56945	174.00569	-0.06421	0.19365	0.02503	0.01019
322			3.21000	-0.60050	8.48398	11.54422	0.00098	0.00209	0.00471	0.00002	-0.00004	0.00003	92.43627	12.78809	-21.88876	-0.12123	-0.02177	0.02581	-0.01184	-0.00063	-0.00016	37.25225	-2.07476	2.75884	-0.00553	0.07570	0.03161	-0.00034	-0.00007	0.00247	-11.10743	4.51498	-178.94197	-0.84810	0.16809	0.03849	-0.07011	-0.00108	-0.01174	0.00720	-0.00310	0.99347	7.03639	-1.54234	174.20029	-0.05542	0.19266	0.02215	0.01003
323			3.22000	-0.61163	8.49664	11.53964	0.00094	0.00212	0.00479	0.00002	-0.00005	0.00004	92.37930	12.79985	-21.90368	-0.12137	-0.02171	0.02622	-0.01096	-0.00054	-0.00075	37.21746	-2.10265	2.72757	-0.00623	0.07570	0.03129	-0.00036	0.00079	0.00217	-11.17071	4.48250	-178.76941	-0.84011	0.17953	0.03601	-0.07444	0.00006	-0.01086	0.01014	-0.00304	0.99006	7.14159	-1.50964	174.36555	-0.04582	0.19295	0.01943	0.00903
324			3.23000	-0.62520	8.51030	11.53363	0.00089	0.00215	0.00486	0.00002	-0.00005	0.00005	92.32662	12.82206	-21.91665	-0.12162	-0.02169	0.02640	-0.01044	-0.00054	-0.00106	37.18401	-2.13228	2.70284	-0.00671	0.07467	0.03069	-0.00040	0.00117	0.00202	-11.23553	4.44771	-178.60207	-0.83269	0.19189	0.03411	-0.07452	0.00096	-0.00992	0.01272	-0.00158	0.98489	7.25426	-1.47392	174.50352	-0.04319	0.19004	0.01784	0.00873
325			3.24000	-0.63922	8.52456	11.52786	0.00085	0.00218	0.00493	0.00002	-0.00005	0.00003	92.27497	12.84713	-21.93079	-0.12188	-0.02167	0.02633	-0.01006	-0.00065	-0.00109	37.14720	-2.16257	2.67822	-0.00739	0.07369	0.03029	-0.00049	0.00106	0.00208	-11.29859	4.41199	-178.44278	-0.82766	0.20230	0.03307	-0.07039	0.00170	-0.00911	0.01475	-0.00020	0.97989	7.36677	-1.43901	174.61610	-0.04281	0.18679	0.01726	0.00828
326			3.25000	-0.65128	8.53811	11.52578	0.00081	0.00221	0.00499	0.00001	-0.00005	-0.00001	92.22467	12.87074	-21.94978	-0.12216	-0.02165	0.02626	-0.00893	-0.00087	-0.00103	37.10568	-2.19283	2.65015	-0.00823	0.07370	0.03032	-0.00058	0.00085	0.00217	-11.35673	4.37641	-178.29350	-0.82515	0.21016	0.03231	-0.06241	0.00222	-0.00830	0.01600	0.00014	0.97494	7.47074	-1.40864	174.70392	-0.04146	0.18286	0.01711	0.00706
327			3.26000	-0.65961	8.54901	11.53069	0.00079	0.00223	0.00504	0.00001	-0.00003	-0.00007	92.18117	12.89398	-21.97593	-0.12237	-0.02168	0.02647	-0.00620	-0.00111	-0.00113	37.06370	-2.22272	2.62065	-0.00893	0.07519	0.03086	-0.00057	0.00099	0.00211	-11.40718	4.34216	-178.15576	-0.82137	0.21621	0.03135	-0.05113	0.00240	-0.00736	0.01711	-0.00078	0.97072	7.55818	-1.38535	174.76703	-0.03427	0.18037	0.01649	0.00463
328			3.27000	-0.66371	8.55573	11.54305	0.00078	0.00225	0.00507	0.00000	-0.00002	-0.00013	92.15369	12.92201	-22.00781	-0.12243	-0.02174	0.02693	-0.00159	-0.00126	-0.00149	37.03019	-2.25204	2.59676	-0.00947	0.07734	0.03153	-0.00039	0.00172	0.00171	-11.44791	4.31073	-178.03152	-0.81939	0.21982	0.03062	-0.03812	0.00209	-0.00638	0.01828	-0.00189	0.96570	7.62311	-1.37050	174.80582	-0.02965	0.17975	0.01584	0.00274
329			3.28000	-0.66429	8.55797	11.56125	0.00077	0.00226	0.00509	-0.00000	-0.00000	-0.00018	92.15154	12.95991	-22.04182	-0.12230	-0.02178	0.02725	0.00450	-0.00132	-0.00205	37.01479	-2.28053	2.58635	-0.01001	0.07873	0.03191	-0.00005	0.00297	0.00099	-11.47797	4.28412	-177.92339	-0.82025	0.22117	0.03092	-0.02491	0.00126	-0.00544	0.01936	-0.00314	0.95961	7.66277	-1.36445	174.82060	-0.02897	0.18031	0.01610	0.00139
330			3.29000	-0.66241	8.55566	11.58465	0.00076	0.00226	0.00509	-0.00001	0.00002	-0.00024	92.18060	13.01056	-22.07584	-0.12204	-0.02183	0.02717	0.01117	-0.00137	-0.00263	37.02383	-2.30795	2.59437	-0.01075	0.07834	0.03170	0.00039	0.00430	0.00013	-11.49743	4.26424	-177.83475	-0.82113	0.22134	0.03141	-0.01263	0.00009	-0.00432	0.01918	-0.00381	0.95431	7.67792	-1.36688	174.81233	-0.03025	0.17746	0.01702	0.00022
331			3.30000	-0.65869	8.54836	11.61493	0.00075	0.00225	0.00507	-0.00001	0.00004	-0.00030	92.24075	13.07339	-22.11138	-0.12179	-0.02194	0.02707	0.01699	-0.00149	-0.00304	37.05724	-2.33354	2.62057	-0.01159	0.07653	0.03084	0.00082	0.00512	-0.00059	-11.50712	4.25225	-177.76865	-0.82242	0.21955	0.03247	-0.00193	-0.00114	-0.00309	0.01777	-0.00311	0.95259	7.67214	-1.37690	174.78191	-0.03441	0.17329	0.01873	-0.00088
332			3.31000	-0.65338	8.53594	11.65242	0.00073	0.00224	0.00505	-0.00001	0.00005	-0.00034	92.32355	13.14223	-22.15052	-0.12155	-0.02215	0.02738	0.02016	-0.00163	-0.00306	37.10704	-2.35588	2.65818	-0.01204	0.07448	0.02960	0.00103	0.00497	-0.00092	-11.50816	4.24831	-177.72639	-0.82251	0.21637	0.03412	0.00711	-0.00221	-0.00180	0.01663	-0.00191	0.95237	7.65063	-1.39324	174.73170	-0.03855	0.17210	0.02055	-0.00187
333			3.32000	-0.64769	8.51974	11.69279	0.00070	0.00221	0.00501	-0.00001	0.00006	-0.00033	92.41227	13.20455	-22.19279	-0.12126	-0.02240	0.02802	0.01959	-0.00168	-0.00251	37.15849	-2.37302	2.69516	-0.01149	0.07340	0.02872	0.00088	0.00386	-0.00084	-11.50178	4.25166	-177.70702	-0.82375	0.21414	0.03506	0.01433	-0.00306	-0.00049	0.01591	-0.00132	0.95113	7.61924	-1.41386	174.66759	-0.04281	0.17075	0.02165	-0.00262
334			3.33000	-0.64367	8.50209	11.72841	0.00067	0.00218	0.00495	-0.00001	0.00006	-0.00026	92.48955	13.24831	-22.23442	-0.12088	-0.02259	0.02836	0.01594	-0.00156	-0.00153	37.19759	-2.38368	2.72126	-0.01034	0.07344	0.02866	0.00052	0.00227	-0.00055	-11.48964	4.26111	-177.70723	-0.82779	0.21084	0.03608	0.01966	-0.00372	0.00062	0.01467	-0.00150	0.95245	7.58377	-1.43561	174.59763	-0.04534	0.16920	0.02289	-0.00297
335			3.34000	-0.64308	8.48501	11.75262	0.00064	0.00214	0.00489	-0.00000	0.00006	-0.00014	92.54543	13.26971	-22.27109	-0.12054	-0.02268	0.02811	0.01087	-0.00128	-0.00054	37.21764	-2.38777	2.73423	-0.00925	0.07398	0.02926	0.00016	0.00080	-0.00031	-11.47342	4.27539	-177.72231	-0.83451	0.20218	0.03906	0.02294	-0.00423	0.00155	0.01364	-0.00257	0.95551	7.54768	-1.45587	174.52742	-0.04673	0.17443	0.02518	-0.00308
336			3.35000	-0.64614	8.46965	11.76225	0.00061	0.00210	0.00481	0.00000	0.00005	-0.00002	92.57787	13.27324	-22.29974	-0.12029	-0.02269	0.02724	0.00576	-0.00094	0.00012	37.21842	-2.38629	2.73844	-0.00880	0.07405	0.02998	-0.00011	-0.00013	-0.00022	-11.45516	4.29368	-177.74722	-0.84288	0.19236	0.04204	0.02342	-0.00486	0.00229	0.01309	-0.00535	0.95773	7.51172	-1.47336	174.45624	-0.04466	0.18227	0.02706	-0.00297
337			3.36000	-0.65161	8.45638	11.75815	0.00059	0.00205	0.00472	0.00001	0.00004	0.00007	92.58910	13.26660	-22.31980	-0.12014	-0.02265	0.02599	0.00166	-0.00063	0.00033	37.20298	-2.38098	2.73983	-0.00917	0.07389	0.03078	-0.00032	-0.00033	-0.00035	-11.43740	4.31619	-177.77803	-0.85120	0.18625	0.04402	0.02055	-0.00585	0.00282	0.01053	-0.00807	0.96314	7.47518	-1.48664	174.38168	-0.03960	0.18028	0.02925	-0.00270
338			3.37000	-0.65766	8.44490	11.74493	0.00059	0.00201	0.00463	0.00001	0.00004	0.00011	92.58611	13.25996	-22.33293	-0.12004	-0.02259	0.02464	-0.00028	-0.00042	0.00005	37.17841	-2.37426	2.74590	-0.01060	0.07375	0.03161	-0.00044	0.00037	-0.00077	-11.42259	4.34351	-177.81227	-0.86225	0.18002	0.04632	0.01483	-0.00699	0.00328	0.00602	-0.00821	0.97469	7.43742	-1.49351	174.30537	-0.04145	0.17351	0.03253	-0.00293
339			3.38000	-0.66244	8.43495	11.72937	0.00060	0.00198	0.00455	0.00001	0.00003	0.00011	92.58134	13.26502	-22.34198	-0.11999	-0.02261	0.02364	0.00030	-0.00032	-0.00056	37.15663	-2.36867	2.76551	-0.01233	0.07322	0.03207	-0.00036	0.00178	-0.00139	-11.41232	4.37588	-177.84904	-0.87319	0.17615	0.04813	0.00777	-0.00814	0.00374	0.00225	-0.00664	0.98733	7.39817	-1.49256	174.23340	-0.04827	0.16755	0.03518	-0.00356
340			3.39000	-0.66498	8.42681	11.71648	0.00062	0.00195	0.00449	0.00000	0.00002	0.00009	92.58549	13.28770	-22.34820	-0.12001	-0.02273	0.02321	0.00194	-0.00022	-0.00108	37.14747	-2.36650	2.80231	-0.01393	0.07119	0.03144	-0.00012	0.00305	-0.00175	-11.40652	4.41304	-177.88930	-0.88192	0.17351	0.05002	0.00144	-0.00911	0.00438	0.00114	-0.00573	0.99421	7.35641	-1.48468	174.17545	-0.05526	0.16807	0.03692	-0.00437
341			3.40000	-0.66572	8.42169	11.70660	0.00066	0.00194	0.00445	0.00000	0.00001	0.00008	92.59786	13.31888	-22.35065	-0.12015	-0.02293	0.02322	0.00223	-0.00002	-0.00102	37.15047	-2.36922	2.84605	-0.01467	0.06783	0.02984	0.00006	0.00314	-0.00134	-11.40377	4.45473	-177.93575	-0.88595	0.16840	0.05216	-0.00246	-0.00975	0.00534	0.00267	-0.00682	0.99463	7.30999	-1.47293	174.14204	-0.05599	0.17882	0.03740	-0.00498
342			3.41000	-0.66596	8.42129	11.69656	0.00071	0.00193	0.00443	0.00000	-0.00001	0.00009	92.60699	13.33806	-22.34709	-0.12037	-0.02309	0.02327	0.00003	0.00028	-0.00020	37.15513	-2.37764	2.87561	-0.01446	0.06477	0.02829	-0.00001	0.00195	-0.00020	-11.40175	4.50126	-177.99149	-0.88670	0.15893	0.05534	-0.00332	-0.00993	0.00669	0.00491	-0.00951	0.99037	7.25530	-1.46121	174.14195	-0.05198	0.19539	0.03818	-0.00548
343			3.42000	-0.66699	8.42680	11.68294	0.00076	0.00194	0.00443	0.00001	-0.00003	0.00012	92.60156	13.32819	-22.33574	-0.12063	-0.02311	0.02306	-0.00357	0.00064	0.00098	37.15089	-2.39184	2.87323	-0.01371	0.06351	0.02762	-0.00021	0.00015	0.00125	-11.39847	4.55228	-178.05779	-0.88690	0.15047	0.05732	-0.00186	-0.00975	0.00794	0.00506	-0.01162	0.98610	7.18816	-1.45310	174.17914	-0.04919	0.20340	0.03912	-0.00635
344			3.43000	-0.66921	8.43799	11.66484	0.00080	0.00196	0.00445	0.00001	-0.00004	0.00015	92.58007	13.28777	-22.31663	-0.12080	-0.02297	0.02246	-0.00618	0.00092	0.00182	37.13564	-2.41106	2.83603	-0.01282	0.06423	0.02799	-0.00032	-0.00133	0.00247	-11.39293	4.60545	-178.13287	-0.88777	0.14605	0.05840	0.00092	-0.00923	0.00877	0.00354	-0.01167	0.98472	7.10468	-1.45128	174.25156	-0.05172	0.20259	0.04054	-0.00816
345			3.44000	-0.67192	8.45247	11.64550	0.00083	0.00198	0.00448	0.00001	-0.00005	0.00014	92.55287	13.23340	-22.29276	-0.12092	-0.02274	0.02183	-0.00585	0.00102	0.00182	37.11799	-2.43386	2.77831	-0.01199	0.06625	0.02895	-0.00020	-0.00176	0.00300	-11.38484	4.65728	-178.21275	-0.88886	0.14320	0.05933	0.00441	-0.00822	0.00914	0.00173	-0.01070	0.98574	7.00293	-1.45686	174.35405	-0.05617	0.20035	0.04209	-0.01051
346			3.45000	-0.67392	8.46669	11.62975	0.00085	0.00200	0.00453	0.00000	-0.00004	0.00010	92.53577	13.19011	-22.26816	-0.12104	-0.02258	0.02177	-0.00266	0.00097	0.00106	37.11191	-2.45833	2.72297	-0.01081	0.06832	0.02964	0.00012	-0.00092	0.00262	-11.37419	4.70478	-178.29352	-0.88865	0.13940	0.05973	0.00820	-0.00682	0.00909	0.00098	-0.01027	0.98613	6.88435	-1.46908	174.48143	-0.05821	0.20293	0.04251	-0.01225
347			3.46000	-0.67468	8.47820	11.61931	0.00086	0.00203	0.00458	0.00000	-0.00003	0.00007	92.53866	13.17576	-22.24477	-0.12115	-0.02253	0.02229	0.00145	0.00085	-0.00008	37.12690	-2.48263	2.68818	-0.00930	0.06912	0.02951	0.00042	0.00062	0.00164	-11.36110	4.74663	-178.37320	-0.88729	0.13619	0.06033	0.01176	-0.00543	0.00890	0.00124	-0.01086	0.98240	6.75491	-1.48551	174.62476	-0.05895	0.20708	0.04298	-0.01293
348			3.47000	-0.67438	8.48604	11.61319	0.00088	0.00206	0.00463	-0.00000	-0.00002	0.00003	92.55962	13.19248	-22.22360	-0.12121	-0.02254	0.02288	0.00448	0.00067	-0.00115	37.16195	-2.50511	2.67828	-0.00760	0.06826	0.02868	0.00054	0.00195	0.00066	-11.34600	4.78289	-178.45074	-0.88328	0.13152	0.06134	0.01435	-0.00420	0.00859	0.00161	-0.01210	0.97598	6.62559	-1.50287	174.76605	-0.05710	0.21226	0.04374	-0.01190
349			3.48000	-0.67281	8.49021	11.61121	0.00090	0.00208	0.00469	-0.00000	-0.00001	-0.00000	92.58961	13.23186	-22.20719	-0.12129	-0.02262	0.02343	0.00569	0.00040	-0.00185	37.20805	-2.52470	2.68699	-0.00580	0.06672	0.02763	0.00047	0.00259	0.00002	-11.32993	4.81406	-178.52393	-0.88041	0.12634	0.06225	0.01535	-0.00328	0.00790	0.00104	-0.01270	0.97191	6.50929	-1.51754	174.88426	-0.05685	0.21531	0.04477	-0.01014
350			3.49000	-0.67046	8.49180	11.61388	0.00092	0.00211	0.00473	-0.00000	-0.00001	-0.00003	92.61916	13.28178	-22.19847	-0.12161	-0.02284	0.02423	0.00516	0.00013	-0.00208	37.25544	-2.54095	2.70471	-0.00362	0.06589	0.02676	0.00028	0.00261	-0.00026	-11.31451	4.84062	-178.58798	-0.87861	0.12519	0.06129	0.01421	-0.00280	0.00644	-0.00055	-0.01169	0.97061	6.41592	-1.52655	174.96477	-0.06099	0.21131	0.04477	-0.00833
351			3.50000	-0.66946	8.49354	11.61816	0.00095	0.00213	0.00478	0.00000	-0.00001	-0.00002	92.64078	13.32990	-22.19607	-0.12202	-0.02312	0.02527	0.00310	-0.00000	-0.00185	37.29717	-2.55404	2.72341	-0.00137	0.06606	0.02624	0.00009	0.00225	-0.00027	-11.30183	4.86279	-178.63734	-0.87372	0.12676	0.05950	0.01091	-0.00266	0.00448	-0.00203	-0.00958	0.97241	6.34960	-1.52850	175.00383	-0.06340	0.20626	0.04384	-0.00581
352			3.51000	-0.67265	8.49792	11.61803	0.00098	0.00215	0.00481	0.00001	-0.00002	0.00004	92.64918	13.36567	-22.19460	-0.12235	-0.02333	0.02602	-0.00007	0.00008	-0.00120	37.32981	-2.56499	2.73768	0.00035	0.06637	0.02603	-0.00002	0.00169	-0.00008	-11.29342	4.88111	-178.66812	-0.86932	0.12938	0.05825	0.00679	-0.00282	0.00250	-0.00279	-0.00799	0.97563	6.30981	-1.52374	175.00690	-0.06311	0.20327	0.04302	-0.00317
353			3.52000	-0.68085	8.50517	11.60927	0.00101	0.00218	0.00484	0.00002	-0.00003	0.00011	92.64165	13.38269	-22.18948	-0.12260	-0.02343	0.02627	-0.00382	0.00030	-0.00030	37.35181	-2.57502	2.74401	0.00155	0.06625	0.02594	-0.00004	0.00098	0.00025	-11.28919	4.89693	-178.68083	-0.86690	0.13247	0.05657	0.00372	-0.00327	0.00086	-0.00236	-0.00762	0.97683	6.29257	-1.51407	174.98700	-0.06203	0.20303	0.04133	-0.00106
354			3.53000	-0.69272	8.51341	11.59101	0.00103	0.00220	0.00487	0.00003	-0.00003	0.00019	92.61706	13.37819	-22.17902	-0.12281	-0.02342	0.02614	-0.00774	0.00053	0.00068	37.36166	-2.58510	2.73916	0.00229	0.06582	0.02595	-0.00001	0.00005	0.00073	-11.28751	4.91226	-178.67969	-0.86426	0.13348	0.05602	0.00286	-0.00391	-0.00020	-0.00118	-0.00841	0.97584	6.29133	-1.50183	174.96164	-0.05843	0.20695	0.04020	0.00024
355			3.54000	-0.70558	8.52019	11.56526	0.00104	0.00221	0.00489	0.00003	-0.00002	0.00023	92.57523	13.35184	-22.16427	-0.12291	-0.02328	0.02566	-0.01143	0.00065	0.00159	37.35632	-2.59523	2.71894	0.00253	0.06510	0.02595	0.00006	-0.00121	0.00135	-11.28631	4.92899	-178.67014	-0.86074	0.13321	0.05573	0.00417	-0.00459	-0.00077	-0.00005	-0.01011	0.97475	6.29826	-1.48895	174.94777	-0.05076	0.21227	0.03911	0.00063
356			3.55000	-0.71677	8.52314	11.53709	0.00105	0.00221	0.00490	0.00002	0.00000	0.00022	92.51738	13.30591	-22.14932	-0.12283	-0.02305	0.02501	-0.01427	0.00059	0.00227	37.33241	-2.60428	2.67900	0.00199	0.06479	0.02613	0.00011	-0.00277	0.00204	-11.28396	4.94789	-178.65643	-0.86068	0.13366	0.05507	0.00681	-0.00525	-0.00101	0.00011	-0.01124	0.97556	6.30561	-1.47623	174.95724	-0.04686	0.21413	0.03820	0.00043
357			3.56000	-0.72412	8.52046	11.51251	0.00104	0.00221	0.00490	0.00001	0.00002	0.00017	92.44788	13.24672	-22.13904	-0.12249	-0.02273	0.02433	-0.01548	0.00033	0.00256	37.28872	-2.61045	2.61815	0.00037	0.06533	0.02669	0.00003	-0.00443	0.00268	-11.27981	4.96896	-178.64052	-0.86101	0.13660	0.05465	0.00937	-0.00587	-0.00116	0.00002	-0.01100	0.97800	6.30755	-1.46349	174.99471	-0.04665	0.21367	0.03790	-0.00005
358			3.57000	-0.72636	8.51124	11.49679	0.00099	0.00219	0.00487	0.00000	0.00005	0.00007	92.37532	13.18491	-22.13737	-0.12181	-0.02234	0.02355	-0.01451	-0.00007	0.00238	37.22902	-2.61209	2.54047	-0.00308	0.06583	0.02725	-0.00033	-0.00591	0.00312	-11.27441	4.99145	-178.62279	-0.86011	0.14101	0.05467	0.01035	-0.00628	-0.00131	0.00021	-0.01048	0.98127	6.30175	-1.45021	175.05865	-0.04518	0.21375	0.03797	-0.00053
359			3.58000	-0.72303	8.49589	11.49450	0.00088	0.00214	0.00482	-0.00001	0.00006	-0.00006	92.30936	13.13135	-22.14783	-0.12070	-0.02189	0.02252	-0.01186	-0.00063	0.00189	37.15888	-2.60777	2.45131	-0.00870	0.06470	0.02711	-0.00107	-0.00723	0.00336	-11.26923	5.01363	-178.60355	-0.85799	0.14315	0.05507	0.00868	-0.00612	-0.00143	0.00084	-0.00992	0.98433	6.29028	-1.43537	175.14273	-0.04252	0.21816	0.03795	-0.00070
360			3.59000	-0.71441	8.47691	11.50989	0.00072	0.00207	0.00473	-0.00002	0.00007	-0.00021	92.25407	13.09024	-22.17533	-0.11912	-0.02141	0.02121	-0.00899	-0.00135	0.00143	37.07925	-2.59573	2.34992	-0.01690	0.06142	0.02606	-0.00242	-0.00863	0.00358	-11.26622	5.03367	-178.58386	-0.85501	0.14848	0.05459	0.00397	-0.00561	-0.00142	0.00159	-0.00890	0.98452	6.27840	-1.41730	175.23724	-0.04218	0.21887	0.03752	-0.00049
361			3.60000	-0.70167	8.45856	11.54641	0.00050	0.00197	0.00459	-0.00002	0.00005	-0.00038	92.20528	13.05678	-22.22530	-0.11706	-0.02092	0.01978	-0.00731	-0.00218	0.00127	36.98470	-2.57425	2.22835	-0.02786	0.05730	0.02463	-0.00483	-0.01029	0.00399	-11.26723	5.05028	-178.56573	-0.85154	0.15672	0.05318	-0.00369	-0.00488	-0.00124	0.00167	-0.00768	0.98458	6.27222	-1.39485	175.33215	-0.04106	0.21412	0.03680	0.00008
362			3.61000	-0.68711	8.44386	11.60526	0.00025	0.00187	0.00440	-0.00001	0.00004	-0.00052	92.15423	13.02117	-22.30069	-0.11465	-0.02045	0.01866	-0.00705	-0.00295	0.00142	36.86830	-2.54293	2.07751	-0.04177	0.05482	0.02369	-0.00878	-0.01222	0.00462	-11.27410	5.06344	-178.55064	-0.84760	0.16640	0.05067	-0.01431	-0.00418	-0.00094	0.00189	-0.00629	0.98577	6.27613	-1.36835	175.41856	-0.03836	0.20882	0.03503	0.00077
363			3.62000	-0.67463	8.43258	11.68364							92.09592	12.97603	-22.39790							36.72916	-2.50394	1.89596							-11.28892	5.07433	-178.53918							0.00312	-0.00499	0.98778	6.29138	-1.33932	175.49117
364			3.63000	-0.67010	8.42395	11.77360							92.03768	12.92303	-22.50505							36.58117	-2.46252	1.69894							-11.31365	5.08508	-178.53088							0.00541	-0.00409	0.98936	6.31559	-1.31055	175.54846
[truncated: 11 more columns]
