# Supplementary material for: Analysis of the impact of different landing heights and lateralities on lower limb joint load based on statistical parametric mapping
Source: PLoS One. 2025 May 30;20(5):e0324656. doi: 10.1371/journal.pone.0324656 (PMC12124505; doi:10.1371/journal.pone.0324656)
Supplement: S1 File — (ZIP) [file pone.0324656.s001.zip › Original data/009/右前30.txt]

	C:\Users\dell\Documents\Qualisys-GAIT1214\Data\renxuanpu_renxuanpu_2023-11-18_WJN009\2023-11-18\2023-11-18_unspecified\Gait LB - CAST 1.c3d	C:\Users\dell\Documents\Qualisys-GAIT1214\Data\renxuanpu_renxuanpu_2023-11-18_WJN009\2023-11-18\2023-11-18_unspecified\Gait LB - CAST 1.c3d	C:\Users\dell\Documents\Qualisys-GAIT1214\Data\renxuanpu_renxuanpu_2023-11-18_WJN009\2023-11-18\2023-11-18_unspecified\Gait LB - CAST 1.c3d	C:\Users\dell\Documents\Qualisys-GAIT1214\Data\renxuanpu_renxuanpu_2023-11-18_WJN009\2023-11-18\2023-11-18_unspecified\Gait LB - CAST 1.c3d	C:\Users\dell\Documents\Qualisys-GAIT1214\Data\renxuanpu_renxuanpu_2023-11-18_WJN009\2023-11-18\2023-11-18_unspecified\Gait LB - CAST 1.c3d	C:\Users\dell\Documents\Qualisys-GAIT1214\Data\renxuanpu_renxuanpu_2023-11-18_WJN009\2023-11-18\2023-11-18_unspecified\Gait LB - CAST 1.c3d	C:\Users\dell\Documents\Qualisys-GAIT1214\Data\renxuanpu_renxuanpu_2023-11-18_WJN009\2023-11-18\2023-11-18_unspecified\Gait LB - CAST 1.c3d	C:\Users\dell\Documents\Qualisys-GAIT1214\Data\renxuanpu_renxuanpu_2023-11-18_WJN009\2023-11-18\2023-11-18_unspecified\Gait LB - CAST 1.c3d	C:\Users\dell\Documents\Qualisys-GAIT1214\Data\renxuanpu_renxuanpu_2023-11-18_WJN009\2023-11-18\2023-11-18_unspecified\Gait LB - CAST 1.c3d	C:\Users\dell\Documents\Qualisys-GAIT1214\Data\renxuanpu_renxuanpu_2023-11-18_WJN009\2023-11-18\2023-11-18_unspecified\Gait LB - CAST 1.c3d	C:\Users\dell\Documents\Qualisys-GAIT1214\Data\renxuanpu_renxuanpu_2023-11-18_WJN009\2023-11-18\2023-11-18_unspecified\Gait LB - CAST 1.c3d	C:\Users\dell\Documents\Qualisys-GAIT1214\Data\renxuanpu_renxuanpu_2023-11-18_WJN009\2023-11-18\2023-11-18_unspecified\Gait LB - CAST 1.c3d	C:\Users\dell\Documents\Qualisys-GAIT1214\Data\renxuanpu_renxuanpu_2023-11-18_WJN009\2023-11-18\2023-11-18_unspecified\Gait LB - CAST 1.c3d	C:\Users\dell\Documents\Qualisys-GAIT1214\Data\renxuanpu_renxuanpu_2023-11-18_WJN009\2023-11-18\2023-11-18_unspecified\Gait LB - CAST 1.c3d	C:\Users\dell\Documents\Qualisys-GAIT1214\Data\renxuanpu_renxuanpu_2023-11-18_WJN009\2023-11-18\2023-11-18_unspecified\Gait LB - CAST 1.c3d	C:\Users\dell\Documents\Qualisys-GAIT1214\Data\renxuanpu_renxuanpu_2023-11-18_WJN009\2023-11-18\2023-11-18_unspecified\Gait LB - CAST 1.c3d	C:\Users\dell\Documents\Qualisys-GAIT1214\Data\renxuanpu_renxuanpu_2023-11-18_WJN009\2023-11-18\2023-11-18_unspecified\Gait LB - CAST 1.c3d	C:\Users\dell\Documents\Qualisys-GAIT1214\Data\renxuanpu_renxuanpu_2023-11-18_WJN009\2023-11-18\2023-11-18_unspecified\Gait LB - CAST 1.c3d	C:\Users\dell\Documents\Qualisys-GAIT1214\Data\renxuanpu_renxuanpu_2023-11-18_WJN009\2023-11-18\2023-11-18_unspecified\Gait LB - CAST 1.c3d	C:\Users\dell\Documents\Qualisys-GAIT1214\Data\renxuanpu_renxuanpu_2023-11-18_WJN009\2023-11-18\2023-11-18_unspecified\Gait LB - CAST 1.c3d	C:\Users\dell\Documents\Qualisys-GAIT1214\Data\renxuanpu_renxuanpu_2023-11-18_WJN009\2023-11-18\2023-11-18_unspecified\Gait LB - CAST 1.c3d	C:\Users\dell\Documents\Qualisys-GAIT1214\Data\renxuanpu_renxuanpu_2023-11-18_WJN009\2023-11-18\2023-11-18_unspecified\Gait LB - CAST 1.c3d	C:\Users\dell\Documents\Qualisys-GAIT1214\Data\renxuanpu_renxuanpu_2023-11-18_WJN009\2023-11-18\2023-11-18_unspecified\Gait LB - CAST 1.c3d	C:\Users\dell\Documents\Qualisys-GAIT1214\Data\renxuanpu_renxuanpu_2023-11-18_WJN009\2023-11-18\2023-11-18_unspecified\Gait LB - CAST 1.c3d	C:\Users\dell\Documents\Qualisys-GAIT1214\Data\renxuanpu_renxuanpu_2023-11-18_WJN009\2023-11-18\2023-11-18_unspecified\Gait LB - CAST 1.c3d	C:\Users\dell\Documents\Qualisys-GAIT1214\Data\renxuanpu_renxuanpu_2023-11-18_WJN009\2023-11-18\2023-11-18_unspecified\Gait LB - CAST 1.c3d	C:\Users\dell\Documents\Qualisys-GAIT1214\Data\renxuanpu_renxuanpu_2023-11-18_WJN009\2023-11-18\2023-11-18_unspecified\Gait LB - CAST 1.c3d	C:\Users\dell\Documents\Qualisys-GAIT1214\Data\renxuanpu_renxuanpu_2023-11-18_WJN009\2023-11-18\2023-11-18_unspecified\Gait LB - CAST 1.c3d	C:\Users\dell\Documents\Qualisys-GAIT1214\Data\renxuanpu_renxuanpu_2023-11-18_WJN009\2023-11-18\2023-11-18_unspecified\Gait LB - CAST 1.c3d	C:\Users\dell\Documents\Qualisys-GAIT1214\Data\renxuanpu_renxuanpu_2023-11-18_WJN009\2023-11-18\2023-11-18_unspecified\Gait LB - CAST 1.c3d	C:\Users\dell\Documents\Qualisys-GAIT1214\Data\renxuanpu_renxuanpu_2023-11-18_WJN009\2023-11-18\2023-11-18_unspecified\Gait LB - CAST 1.c3d	C:\Users\dell\Documents\Qualisys-GAIT1214\Data\renxuanpu_renxuanpu_2023-11-18_WJN009\2023-11-18\2023-11-18_unspecified\Gait LB - CAST 1.c3d	C:\Users\dell\Documents\Qualisys-GAIT1214\Data\renxuanpu_renxuanpu_2023-11-18_WJN009\2023-11-18\2023-11-18_unspecified\Gait LB - CAST 1.c3d	C:\Users\dell\Documents\Qualisys-GAIT1214\Data\renxuanpu_renxuanpu_2023-11-18_WJN009\2023-11-18\2023-11-18_unspecified\Gait LB - CAST 1.c3d	C:\Users\dell\Documents\Qualisys-GAIT1214\Data\renxuanpu_renxuanpu_2023-11-18_WJN009\2023-11-18\2023-11-18_unspecified\Gait LB - CAST 1.c3d	C:\Users\dell\Documents\Qualisys-GAIT1214\Data\renxuanpu_renxuanpu_2023-11-18_WJN009\2023-11-18\2023-11-18_unspecified\Gait LB - CAST 1.c3d	C:\Users\dell\Documents\Qualisys-GAIT1214\Data\renxuanpu_renxuanpu_2023-11-18_WJN009\2023-11-18\2023-11-18_unspecified\Gait LB - CAST 1.c3d	C:\Users\dell\Documents\Qualisys-GAIT1214\Data\renxuanpu_renxuanpu_2023-11-18_WJN009\2023-11-18\2023-11-18_unspecified\Gait LB - CAST 1.c3d	C:\Users\dell\Documents\Qualisys-GAIT1214\Data\renxuanpu_renxuanpu_2023-11-18_WJN009\2023-11-18\2023-11-18_unspecified\Gait LB - CAST 1.c3d	C:\Users\dell\Documents\Qualisys-GAIT1214\Data\renxuanpu_renxuanpu_2023-11-18_WJN009\2023-11-18\2023-11-18_unspecified\Gait LB - CAST 1.c3d	C:\Users\dell\Documents\Qualisys-GAIT1214\Data\renxuanpu_renxuanpu_2023-11-18_WJN009\2023-11-18\2023-11-18_unspecified\Gait LB - CAST 1.c3d	C:\Users\dell\Documents\Qualisys-GAIT1214\Data\renxuanpu_renxuanpu_2023-11-18_WJN009\2023-11-18\2023-11-18_unspecified\Gait LB - CAST 1.c3d	C:\Users\dell\Documents\Qualisys-GAIT1214\Data\renxuanpu_renxuanpu_2023-11-18_WJN009\2023-11-18\2023-11-18_unspecified\Gait LB - CAST 1.c3d	C:\Users\dell\Documents\Qualisys-GAIT1214\Data\renxuanpu_renxuanpu_2023-11-18_WJN009\2023-11-18\2023-11-18_unspecified\Gait LB - CAST 1.c3d	C:\Users\dell\Documents\Qualisys-GAIT1214\Data\renxuanpu_renxuanpu_2023-11-18_WJN009\2023-11-18\2023-11-18_unspecified\Gait LB - CAST 1.c3d	C:\Users\dell\Documents\Qualisys-GAIT1214\Data\renxuanpu_renxuanpu_2023-11-18_WJN009\2023-11-18\2023-11-18_unspecified\Gait LB - CAST 1.c3d	C:\Users\dell\Documents\Qualisys-GAIT1214\Data\renxuanpu_renxuanpu_2023-11-18_WJN009\2023-11-18\2023-11-18_unspecified\Gait LB - CAST 1.c3d	C:\Users\dell\Documents\Qualisys-GAIT1214\Data\renxuanpu_renxuanpu_2023-11-18_WJN009\2023-11-18\2023-11-18_unspecified\Gait LB - CAST 1.c3d	C:\Users\dell\Documents\Qualisys-GAIT1214\Data\renxuanpu_renxuanpu_2023-11-18_WJN009\2023-11-18\2023-11-18_unspecified\Gait LB - CAST 1.c3d
	CD	ZD	TIME	Right Ankle Angles	Right Ankle Angles	Right Ankle Angles	Right Ankle Moment	Right Ankle Moment	Right Ankle Moment	Right Ankle Power	Right Ankle Power	Right Ankle Power	Right GRF	Right GRF	Right GRF	Right Knee Angles	Right Knee Angles	Right Knee Angles	Right Knee Moment	Right Knee Moment	Right Knee Moment	Right Knee Power	Right Knee Power	Right Knee Power	Right Hip Angles	Right Hip Angles	Right Hip Angles	Right Hip Moment	Right Hip Moment	Right Hip Moment	Right Hip Power	Right Hip Power	Right Hip Power	RANKLE	RANKLE	RANKLE	RKNEE	RKNEE	RKNEE	RHIP	RHIP	RHIP	Left Ankle Angles	Left Ankle Angles	Left Ankle Angles	Left Ankle Moment	Left Ankle Moment	Left Ankle Moment	Left Ankle Power
	EVENT_LABEL	EVENT_LABEL	FRAME_NUMBERS	LINK_MODEL_BASED	LINK_MODEL_BASED	LINK_MODEL_BASED	LINK_MODEL_BASED	LINK_MODEL_BASED	LINK_MODEL_BASED	LINK_MODEL_BASED	LINK_MODEL_BASED	LINK_MODEL_BASED	LINK_MODEL_BASED	LINK_MODEL_BASED	LINK_MODEL_BASED	LINK_MODEL_BASED	LINK_MODEL_BASED	LINK_MODEL_BASED	LINK_MODEL_BASED	LINK_MODEL_BASED	LINK_MODEL_BASED	LINK_MODEL_BASED	LINK_MODEL_BASED	LINK_MODEL_BASED	LINK_MODEL_BASED	LINK_MODEL_BASED	LINK_MODEL_BASED	LINK_MODEL_BASED	LINK_MODEL_BASED	LINK_MODEL_BASED	LINK_MODEL_BASED	LINK_MODEL_BASED	LINK_MODEL_BASED	LINK_MODEL_BASED	LINK_MODEL_BASED	LINK_MODEL_BASED	LINK_MODEL_BASED	LINK_MODEL_BASED	LINK_MODEL_BASED	LINK_MODEL_BASED	LINK_MODEL_BASED	LINK_MODEL_BASED	LINK_MODEL_BASED	LINK_MODEL_BASED	LINK_MODEL_BASED	LINK_MODEL_BASED	LINK_MODEL_BASED	LINK_MODEL_BASED	LINK_MODEL_BASED
	ORIGINAL	ORIGINAL	ORIGINAL	ORIGINAL	ORIGINAL	ORIGINAL	ORIGINAL	ORIGINAL	ORIGINAL	ORIGINAL	ORIGINAL	ORIGINAL	ORIGINAL	ORIGINAL	ORIGINAL	ORIGINAL	ORIGINAL	ORIGINAL	ORIGINAL	ORIGINAL	ORIGINAL	ORIGINAL	ORIGINAL	ORIGINAL	ORIGINAL	ORIGINAL	ORIGINAL	ORIGINAL	ORIGINAL	ORIGINAL	ORIGINAL	ORIGINAL	ORIGINAL	ORIGINAL	ORIGINAL	ORIGINAL	ORIGINAL	ORIGINAL	ORIGINAL	ORIGINAL	ORIGINAL	ORIGINAL	ORIGINAL	ORIGINAL	ORIGINAL	ORIGINAL	ORIGINAL	ORIGINAL	ORIGINAL
ITEM	X	X	X	X	Y	Z	X	Y	Z	X	Y	Z	X	Y	Z	X	Y	Z	X	Y	Z	X	Y	Z	X	Y	Z	X	Y	Z	X	Y	Z	X	Y	Z	X	Y	Z	X	Y	Z	X	Y	Z	X	Y	Z	X
1	0.07000	0.59000	0.00000	-3.95746	6.14722	-5.21759							-0.00000	0.00000	0.00000	-1.41927	-2.34444	-11.29936							17.33593	-6.93211	8.77170																36.44607	-3.00269	10.58850
2			0.01000	-4.35451	6.44996	-4.76577							-0.00000	0.00000	0.00000	-0.09032	-1.94882	-11.30846							17.52779	-7.30106	8.73412							8.73897	26.05328	48.36216	2.47263	143.96272	15.08739	-34.01019	-24.26896	-16.21930	36.40165	-3.50877	10.73320
3			0.02000	-4.58231	6.40211	-4.26229	-0.01733	0.00039	-0.00517	-0.00108	0.00016	0.00477	-0.00000	0.00000	0.00000	1.33849	-1.48611	-11.16741	0.03794	-0.04674	0.00498	-0.09960	0.04172	0.00190	17.74802	-7.69782	8.60031	-0.18380	-0.10124	-0.05934	0.08856	-0.05812	-0.03017	-28.16389	0.58519	50.41560	5.47098	157.19165	31.27109	-34.08847	-28.47516	-26.82708	36.27520	-3.99326	10.89927	-0.01168	-0.00104	-0.00143	-0.00395
4			0.03000	-4.53709	5.90993	-3.74143	-0.02481	0.00020	-0.00694	0.01227	0.00024	0.00679	-0.00000	0.00000	0.00000	2.90730	-0.94044	-10.84530	0.05683	-0.07453	0.00396	-0.16596	0.08007	0.00257	18.03233	-8.10527	8.37716	-0.23493	-0.17100	-0.09407	0.15283	-0.09057	-0.05672	-72.12819	-35.05309	49.83376	9.63025	175.45770	47.97045	-31.27980	-36.55140	-34.48256	36.03689	-4.44345	11.06077	-0.01254	-0.00124	-0.00150	-0.00684
5			0.04000	-4.11706	4.91005	-3.24755	-0.03213	0.00017	-0.00820	0.03848	0.00035	0.00765	-0.00000	0.00000	0.00000	4.67377	-0.29841	-10.35899	0.08085	-0.09920	0.00032	-0.26906	0.12780	0.00026	18.42717	-8.48883	8.12707	-0.32379	-0.22978	-0.13231	0.28970	-0.10547	-0.06976	-118.46692	-79.45749	45.04055	14.73421	200.60179	60.01908	-24.42837	-49.95424	-33.76045	35.67095	-4.84286	11.16988	-0.01331	-0.00145	-0.00146	-0.01008
6			0.05000	-3.24059	3.40714	-2.83871	-0.03769	0.00051	-0.00842	0.07471	0.00150	0.00625	-0.00000	0.00000	0.00000	6.71690	0.45126	-9.77727	0.10543	-0.11321	-0.00603	-0.40940	0.17190	-0.00499	18.99755	-8.79497	7.96622	-0.44969	-0.26470	-0.16897	0.55610	-0.09668	-0.03358	-158.82155	-128.31902	34.20371	20.12605	234.54961	62.43913	-12.77293	-70.81067	-20.26269	35.17631	-5.18246	11.15759	-0.01392	-0.00159	-0.00127	-0.01319
7			0.06000	-1.88605	1.51216	-2.57502	-0.03982	0.00133	-0.00722	0.10870	0.00460	0.00294	-0.00000	0.00000	0.00000	9.13282	1.32024	-9.21137	0.12274	-0.10707	-0.01315	-0.56542	0.18646	-0.00785	19.83249	-8.95742	8.04678	-0.59528	-0.25943	-0.19471	1.01680	-0.06729	0.08061	-183.57706	-173.88469	17.26209	24.73159	278.28992	52.28131	3.38955	-101.45049	7.59536	34.56461	-5.46371	10.94708	-0.01436	-0.00159	-0.00093	-0.01568
8			0.07000	-0.12273	-0.56785	-2.49288	-0.13771	-0.09124	-0.07676	0.45613	-0.32684	-0.00099	0.15358	0.09111	0.75335	12.01673	2.32093	-8.78197	-0.15374	0.46397	0.19778	0.84201	-0.89639	0.03252	21.04056	-8.90999	8.51779	0.64304	1.03307	0.28447	-1.49865	0.16491	-0.35724	-186.81964	-207.91711	-3.20868	27.10249	330.30927	31.14151	22.25282	-142.83269	46.85733	33.86034	-5.68844	10.48103	-0.01450	-0.00141	-0.00050	-0.01699
9			0.08000	1.90866	-2.59367	-2.59341	0.06379	-0.23711	0.00244	-0.23338	-0.78239	0.00104	-0.00784	0.20863	1.80958	15.43076	3.46075	-8.55960	-0.21032	-0.11435	-0.01690	1.34603	0.23796	0.00574	22.72178	-8.60388	9.46691	2.32545	-0.05227	0.31961	-7.14665	-0.00440	-0.69258	-169.15125	-226.07813	-23.76406	26.49922	385.12149	6.18541	40.46784	-191.85350	89.43080	33.10422	-5.85160	9.75072	-0.01418	-0.00101	-0.00014	-0.01653
10			0.09000	4.05365	-4.36436	-2.85680	0.01500	-0.24179	0.00099	-0.05666	-0.65882	0.00075	-0.17855	0.07743	1.58142	19.36171	4.74026	-8.51259	0.66724	-0.51598	-0.24855	-4.80166	1.14598	0.18732	24.91095	-8.02866	10.86196	1.01302	-1.11914	-0.16417	-3.85937	-0.05535	0.47783	-137.13194	-229.32231	-41.80289	24.99104	432.73856	-13.28762	53.44184	-239.24231	123.99186	32.35510	-5.94778	8.81326	-0.01320	-0.00042	-0.00005	-0.01401
11			0.10000	6.18818	-5.77174	-3.25216	-0.01461	-0.14451	-0.01961	0.05428	-0.29631	-0.01912	-0.17297	-0.07165	0.84549	23.67725	6.16037	-8.51735	0.99324	-0.35708	-0.25879	-7.57957	0.85610	0.25561	27.51510	-7.24033	12.53462	-0.43994	-1.01129	-0.34078	1.90383	-0.07250	1.11002	-100.91812	-221.54854	-54.73262	27.11177	460.46786	-21.91340	56.54512	-271.03592	140.23619	31.68434	-5.98631	7.78994	-0.01150	0.00023	-0.00044	-0.00987
12			0.11000	8.22714	-6.82156	-3.72178	0.06483	-0.06079	-0.00891	-0.22831	-0.08888	-0.00891	-0.06541	-0.14978	0.41421	28.11530	7.71207	-8.43311	0.82944	0.05763	-0.07749	-6.24190	-0.14842	0.08118	30.29669	-6.37540	14.23080	-0.88796	-0.20998	-0.14324	3.92497	-0.02878	0.44021	-69.62224	-206.81967	-58.32103	34.28731	457.92947	-20.48703	48.60400	-274.56226	132.12953	31.16272	-6.00208	6.83457	-0.00921	0.00081	-0.00143	-0.00529
13			0.12000	10.11971	-7.59192	-4.15478	0.22199	-0.04340	0.02369	-0.71791	-0.04552	0.01840	0.02383	-0.24216	0.39358	32.35140	9.31800	-8.17833	0.93330	0.45582	0.11531	-6.41908	-1.18111	-0.10876	32.93394	-5.60820	15.67676	-1.16580	0.49697	0.09132	4.66882	0.07748	-0.21543	-46.35482	-188.41820	-47.70228	39.42906	422.54245	-12.49784	35.17686	-245.07452	98.49993	30.84353	-6.05333	6.07543	-0.00664	0.00116	-0.00291	-0.00162
14			0.13000	11.84748	-8.15490	-4.39399	0.40448	-0.07146	0.06360	-1.16891	-0.05615	0.01871	0.06594	-0.27872	0.51398	36.11479	10.77839	-7.75929	1.01374	0.64817	0.21386	-5.95483	-1.46814	-0.13773	35.12329	-5.06904	16.61810	-1.02056	0.80109	0.24765	3.23509	0.01029	-0.31206	-28.14186	-168.69025	-21.88170	31.08702	361.26508	-0.68237	25.44573	-188.65358	44.29340	30.74636	-6.20509	5.56154	-0.00405	0.00124	-0.00457	0.00033
15			0.14000	13.41300	-8.53305	-4.30355	0.55871	-0.10735	0.10550	-1.40841	-0.06421	-0.03564	0.06649	-0.22376	0.58741	39.26480	11.82752	-7.25190	0.80487	0.58833	0.19114	-3.83881	-0.93150	-0.02979	36.67445	-4.79858	16.88116	-0.36144	0.73188	0.30955	0.77306	-0.22577	-0.01574	-11.17389	-148.75519	12.50934	4.63303	287.74628	12.91687	24.62343	-120.08892	-17.63559	30.84552	-6.50431	5.25059	-0.00161	0.00107	-0.00606	0.00054
16			0.15000	14.81746	-8.72294	-3.85596	0.64501	-0.12850	0.13050	-1.38525	-0.05590	-0.11762	0.03572	-0.16390	0.57271	41.79043	12.27977	-6.75404	0.57667	0.40848	0.07913	-2.16804	-0.29888	0.03285	37.56109	-4.75124	16.45915	0.10750	0.43949	0.26412	-0.12620	-0.30608	0.24808	4.46213	-128.70216	42.95792	-32.69738	216.75308	25.95749	31.22108	-56.77409	-69.38971	31.07325	-6.95961	5.04549	0.00058	0.00074	-0.00711	-0.00028
17			0.16000	16.04655	-8.74568	-3.16786	0.67660	-0.12228	0.13531	-1.20908	-0.03535	-0.15969	0.00974	-0.12411	0.47603	43.76715	12.12897	-6.33666	0.34275	0.24145	-0.00974	-1.00801	0.00669	-0.00865	37.90940	-4.81712	15.53880	0.28163	0.21068	0.19886	-0.13384	-0.20913	0.28763	15.20000	-108.46848	57.73380	-66.57790	159.10971	35.14705	39.91035	-12.18364	-95.40704	31.34453	-7.53323	4.85572	0.00236	0.00038	-0.00759	-0.00117
18			0.17000	17.07896	-8.66707	-2.45036	0.67492	-0.09479	0.12969	-0.98372	-0.01641	-0.14119	0.00786	-0.09816	0.34970	45.31121	11.55505	-6.03300	0.09941	0.15527	-0.01345	-0.23204	0.07620	-0.01435	37.93906	-4.86752	14.44581	0.32011	0.19297	0.17951	-0.03799	-0.20415	0.24577	18.05332	-88.68480	52.65320	-82.96566	119.40736	35.67881	43.84457	8.02129	-88.80984	31.59050	-8.14785	4.64400	0.00352	0.00006	-0.00744	-0.00151
19			0.18000	17.90772	-8.57177	-1.90291	0.64555	-0.06334	0.11569	-0.76067	-0.00597	-0.08356	0.01063	-0.07859	0.21824	46.53879	10.87112	-5.86437	-0.12755	0.09430	0.00199	0.24291	0.05507	0.00164	37.87911	-4.82396	13.54916	0.31186	0.21961	0.17001	-0.01572	-0.17817	0.13660	13.80796	-70.76854	33.17498	-74.17397	96.03445	23.02335	36.59657	6.82632	-53.87471	31.77639	-8.70471	4.43427	0.00404	-0.00020	-0.00660	-0.00126
20			0.19000	18.55338	-8.51884	-1.61978	0.59285	-0.03806	0.09560	-0.57093	-0.00165	-0.02784	0.00431	-0.06655	0.09007	47.53048	10.41750	-5.85787	-0.30645	0.02104	-0.01332	0.48421	0.00796	-0.00247	37.88822	-4.69910	13.14373	0.23907	0.16611	0.13793	-0.03332	-0.04655	0.00029	6.84033	-56.32685	10.46669	-42.87083	83.26007	-2.91440	16.09136	-6.66295	-4.27837	31.89571	-9.11076	4.28168	0.00405	-0.00040	-0.00510	-0.00074
21			0.20000	19.06121	-8.51517	-1.56643	-0.00986	0.00161	0.00043	0.00805	0.00000	0.00000	-0.00000	0.00000	0.00000	48.32022	10.42804	-6.03514	-0.08559	-0.00815	0.01593	0.11063	-0.00032	-0.01040	38.02250	-4.57209	13.34926	0.04435	0.10319	0.02852	-0.01140	0.04005	-0.02111	2.22260	-46.38903	-5.48899	-0.90700	74.79641	-35.97620	-12.98892	-22.23905	42.97725	31.95316	-9.30845	4.23062	0.00376	-0.00054	-0.00308	-0.00018
22			0.21000	19.48726	-8.52483	-1.62901	-0.01008	0.00164	0.00073	0.00737	-0.00008	0.00007	-0.00000	0.00000	0.00000	48.91368	10.94934	-6.39234	-0.07773	-0.00250	0.01897	0.07868	0.00066	-0.02683	38.25927	-4.52728	14.08889	-0.01883	0.10732	0.03699	0.00612	0.10635	-0.04465	2.69177	-40.89455	-10.67690	37.11363	66.35130	-66.20480	-41.52920	-32.64576	74.58704	31.95149	-9.29484	4.29064	0.00337	-0.00065	-0.00079	0.00029
23			0.22000	19.88099	-8.50054	-1.68988	-0.01031	0.00166	0.00086	0.00712	-0.00018	0.00001	-0.00000	0.00000	0.00000	49.31692	11.85045	-6.88453	-0.06975	-0.00011	0.01967	0.05197	0.00005	-0.03659	38.53839	-4.60815	15.14432	-0.08530	0.08442	0.03198	0.02705	0.11443	-0.04189	7.77020	-38.63360	-7.17150	60.45265	56.02235	-83.80766	-60.72503	-34.87594	84.20912	31.88735	-9.11798	4.43761	0.00303	-0.00073	0.00157	0.00066
24			0.23000	20.27098	-8.41055	-1.68029	-0.01055	0.00168	0.00079	0.00705	-0.00030	-0.00013	-0.00000	0.00000	0.00000	49.55634	12.89497	-7.41971	-0.06088	-0.00065	0.01762	0.03129	0.00031	-0.03290	38.79713	-4.80887	16.23775	-0.14943	0.04516	0.01614	0.03808	0.06328	-0.01728	15.16411	-37.71382	0.21267	65.24756	44.00059	-82.94875	-65.85698	-29.83835	72.09535	31.75501	-8.85124	4.63091	0.00277	-0.00081	0.00382	0.00095
25			0.24000	20.66111	-8.24530	-1.58630	-0.01079	0.00168	0.00054	0.00687	-0.00042	-0.00018	-0.00000	0.00000	0.00000	49.68592	13.83510	-7.88017	-0.05072	-0.00278	0.01323	0.01757	0.00116	-0.01950	38.99618	-5.09246	17.11369	-0.20668	0.00539	-0.00329	0.03840	0.00626	0.00195	22.71780	-36.33360	7.67666	53.99565	32.19246	-64.41373	-57.73520	-21.10337	43.76859	31.55225	-8.56504	4.83050	0.00258	-0.00088	0.00584	0.00118
26			0.25000	21.03726	-8.00967	-1.42202	-0.01099	0.00168	0.00018	0.00636	-0.00052	-0.00008	-0.00000	0.00000	0.00000	49.77753	14.49316	-8.16737	-0.04003	-0.00538	0.00739	0.01034	0.00168	-0.00622	39.13158	-5.41600	17.60851	-0.25346	-0.02313	-0.02002	0.03883	-0.01751	0.00043	29.29601	-33.37100	13.98979	33.19007	22.89039	-35.17382	-41.63887	-12.69649	8.07379	31.28452	-8.31149	5.00595	0.00242	-0.00094	0.00752	0.00133
27			0.26000	21.37788	-7.71424	-1.20191	-0.01109	0.00166	-0.00023	0.00543	-0.00060	0.00014	-0.00000	0.00000	0.00000	49.89384	14.80195	-8.24070	-0.03072	-0.00843	0.00081	0.00743	0.00169	-0.00015	39.22539	-5.74990	17.68286	-0.28446	-0.03791	-0.03208	0.04923	-0.01296	-0.01621	34.50431	-28.60879	19.58786	10.56848	17.30849	-4.87027	-24.48457	-7.27932	-25.84488	30.96542	-8.12393	5.13850	0.00233	-0.00097	0.00878	0.00143
28			0.27000	21.66406	-7.37231	-0.93193	-0.01104	0.00161	-0.00065	0.00418	-0.00063	0.00045	-0.00000	0.00000	0.00000	50.06612	14.80147	-8.12573	-0.02490	-0.01252	-0.00599	0.00679	0.00147	-0.00191	39.30990	-6.08559	17.40652	-0.29265	-0.04325	-0.04022	0.06979	-0.00170	-0.03584	38.07622	-22.64311	24.88752	-7.15853	15.47556	18.21337	-12.00506	-5.93327	-51.17430	30.61360	-8.02373	5.22041	0.00234	-0.00096	0.00961	0.00150
29			0.28000	21.88616	-7.00150	-0.61658	-0.01085	0.00153	-0.00104	0.00287	-0.00060	0.00081	-0.00000	0.00000	0.00000	50.29510	14.60765	-7.89267	-0.02376	-0.01793	-0.01259	0.00776	0.00149	-0.00712	39.41773	-6.43162	16.91718	-0.27502	-0.04674	-0.04674	0.09108	0.00408	-0.05097	39.62666	-16.59881	29.53427	-16.01666	16.85268	29.68803	-7.13740	-8.51332	-64.53861	30.24728	-8.02282	5.25485	0.00245	-0.00093	0.01005	0.00158
30			0.29000	22.04766	-6.62455	-0.26622	-0.01054	0.00143	-0.00138	0.00180	-0.00052	0.00113	-0.00000	0.00000	0.00000	50.56668	14.36333	-7.62271	-0.02689	-0.02418	-0.01859	0.01038	0.00241	-0.01043	39.57342	-6.80209	16.37142	-0.23763	-0.05627	-0.05494	0.10095	0.00249	-0.06105	38.88138	-11.73878	32.80986	-15.83072	20.47181	29.77269	-9.57310	-13.64870	-66.13715	29.87857	-8.11584	5.25340	0.00264	-0.00091	0.01017	0.00169
31			0.30000	22.16476	-6.26586	0.10312	-0.01022	0.00133	-0.00163	0.00119	-0.00041	0.00133	-0.00000	0.00000	0.00000	50.86472	14.18334	-7.37958	-0.03246	-0.03031	-0.02367	0.01430	0.00438	-0.00932	39.78343	-7.20395	15.89641	-0.19253	-0.07503	-0.06637	0.09463	-0.00785	-0.06669	36.00427	-9.01493	34.27975	-9.86785	24.88788	22.29132	-16.42784	-19.10619	-59.22721	29.51095	-8.27182	5.23147	0.00283	-0.00091	0.01014	0.00181
32			0.31000	22.26159	-5.94539	0.47456	-0.00993	0.00122	-0.00180	0.00107	-0.00029	0.00141	-0.00000	0.00000	0.00000	51.17599	14.11817	-7.19610	-0.03841	-0.03549	-0.02764	0.01847	0.00648	-0.00508	40.03442	-7.63113	15.55718	-0.15166	-0.10009	-0.07989	0.07786	-0.02731	-0.06771	31.63780	-8.79964	34.01835	-2.91627	28.53630	12.51853	-23.83580	-22.72808	-48.81885	29.14178	-8.43805	5.21033	0.00290	-0.00091	0.01013	0.00188
33			0.32000	22.36389	-5.67440	0.83461	-0.00973	0.00113	-0.00190	0.00138	-0.00018	0.00137	-0.00000	0.00000	0.00000	51.49014	14.15045	-7.07483	-0.04361	-0.03921	-0.03023	0.02183	0.00735	-0.00102	40.29913	-8.06811	15.34916	-0.12080	-0.12384	-0.09181	0.05902	-0.04811	-0.06527	26.53314	-10.87375	32.37162	1.16826	30.26157	4.92839	-28.71222	-23.27924	-39.64675	28.76676	-8.56307	5.20866	0.00270	-0.00090	0.01025	0.00179
34			0.33000	22.49301	-5.45692	1.17315	-0.00962	0.00105	-0.00193	0.00199	-0.00010	0.00125	-0.00000	0.00000	0.00000	51.79794	14.22206	-6.99766	-0.04791	-0.04132	-0.03129	0.02373	0.00636	0.00037	40.54716	-8.49747	15.22046	-0.10075	-0.13970	-0.09916	0.04308	-0.05864	-0.06293	21.18324	-14.62274	29.72641	0.92405	29.65829	1.71324	-29.79865	-20.71198	-34.40688	28.38791	-8.61070	5.24162	0.00214	-0.00085	0.01050	0.00143
35			0.34000	22.66312	-5.29331	1.48332	-0.00959	0.00099	-0.00189	0.00278	-0.00002	0.00107	-0.00000	0.00000	0.00000	52.09063	14.27020	-6.94056	-0.05137	-0.04183	-0.03085	0.02398	0.00384	-0.00108	40.75338	-8.90627	15.10642	-0.08995	-0.14433	-0.10080	0.03126	-0.05433	-0.06280	15.87771	-19.28454	26.51443	-2.83746	27.07162	2.51704	-27.67356	-15.94526	-33.40400	28.01884	-8.56829	5.31430	0.00129	-0.00076	0.01080	0.00082
36			0.35000	22.88044	-5.18116	1.76219	-0.00965	0.00094	-0.00176	0.00364	0.00003	0.00085	-0.00000	0.00000	0.00000	52.36024	14.25513	-6.88688	-0.05396	-0.04071	-0.02892	0.02278	0.00077	-0.00355	40.90485	-9.29022	14.95790	-0.08761	-0.13705	-0.09705	0.02331	-0.04098	-0.06331	10.97864	-24.06504	23.22184	-8.00840	23.33981	5.20751	-24.21594	-10.43274	-35.03618	27.68305	-8.44723	5.41922	0.00036	-0.00063	0.01100	0.00020
37			0.36000	23.14306	-5.11346	2.01138	-0.00983	0.00089	-0.00152	0.00445	0.00007	0.00063	-0.00000	0.00000	0.00000	52.60064	14.17211	-6.83439	-0.05545	-0.03788	-0.02543	0.02068	-0.00179	-0.00490	41.00259	-9.65461	14.76112	-0.09452	-0.11902	-0.08926	0.01842	-0.02880	-0.06073	7.04624	-28.17331	20.30987	-12.33646	19.52827	7.20499	-21.83520	-5.62441	-36.44521	27.40530	-8.27936	5.53823	-0.00040	-0.00049	0.01098	-0.00018
38			0.37000	23.44104	-5.07689	2.23625	-0.01011	0.00085	-0.00120	0.00508	0.00009	0.00044	-0.00000	0.00000	0.00000	52.81048	14.04702	-6.79312	-0.05584	-0.03360	-0.02057	0.01853	-0.00317	-0.00421	41.05911	-10.01087	14.54536	-0.11097	-0.09344	-0.07956	0.01561	-0.02320	-0.05312	4.69174	-30.86511	18.05149	-14.33290	16.63335	6.76280	-22.33790	-2.63498	-34.99743	27.20112	-8.10900	5.64772	-0.00084	-0.00036	0.01068	-0.00026
39			0.38000	23.75717	-5.05259	2.44305	-0.01042	0.00082	-0.00087	0.00541	0.00008	0.00029	-0.00000	0.00000	0.00000	52.99476	13.92017	-6.77706	-0.05558	-0.02861	-0.01492	0.01719	-0.00333	-0.00223	41.09509	-10.37156	14.36491	-0.13329	-0.06458	-0.06948	0.01476	-0.02101	-0.04185	4.27739	-31.64487	16.44107	-13.61303	15.30539	3.51255	-25.91080	-2.10857	-30.05144	27.07138	-7.97967	5.72559	-0.00094	-0.00026	0.01013	-0.00017
40			0.39000	24.07116	-5.02032	2.63641	-0.01069	0.00078	-0.00059	0.00536	0.00005	0.00019	-0.00000	0.00000	0.00000	53.16410	13.82993	-6.79652	-0.05541	-0.02385	-0.00932	0.01718	-0.00274	-0.00040	41.13577	-10.74551	14.26562	-0.15471	-0.03653	-0.05934	0.01732	-0.01631	-0.02986	5.72109	-30.50965	15.35608	-10.70783	15.72159	-1.82404	-31.27022	-4.08989	-23.06577	27.00411	-7.92156	5.75791	-0.00083	-0.00021	0.00939	-0.00007
41			0.40000	24.36521	-4.96329	2.81999	-0.01085	0.00073	-0.00040	0.00498	0.00001	0.00014	-0.00000	0.00000	0.00000	53.33154	13.80175	-6.85490	-0.05599	-0.02016	-0.00459	0.01860	-0.00194	0.00040	41.20486	-11.13618	14.26554	-0.16849	-0.01259	-0.04884	0.02411	-0.00723	-0.01954	8.54619	-27.99242	14.81359	-6.66018	17.58350	-8.00318	-36.76512	-7.93216	-16.15872	26.98062	-7.94426	5.74408	-0.00066	-0.00019	0.00851	-0.00001
42			0.41000	24.62918	-4.87137	2.99942	-0.01086	0.00068	-0.00034	0.00442	-0.00003	0.00012	-0.00000	0.00000	0.00000	53.50858	13.84364	-6.94858	-0.05760	-0.01808	-0.00136	0.02116	-0.00126	0.00028	41.31718	-11.54271	14.35614	-0.17100	0.00421	-0.03849	0.03305	0.00286	-0.01237	12.04162	-24.99511	14.98086	-2.65699	20.21733	-13.53085	-41.19915	-12.46220	-11.13392	26.98250	-8.03664	5.69637	-0.00056	-0.00019	0.00762	0.00002
43			0.42000	24.86297	-4.74253	3.18296	-0.01073	0.00063	-0.00041	0.00389	-0.00006	0.00016	-0.00000	0.00000	0.00000	53.70225	13.94443	-7.06547	-0.06010	-0.01784	-0.00000	0.02422	-0.00072	0.00000	41.47474	-11.96400	14.50786	-0.16215	0.01197	-0.02942	0.04021	0.00888	-0.00859	15.39597	-22.48628	15.92193	0.29419	22.74861	-16.77065	-43.93254	-16.38457	-9.40067	26.99615	-8.17286	5.63487	-0.00058	-0.00021	0.00683	0.00002
44			0.43000	25.07563	-4.58301	3.37878	-0.01053	0.00059	-0.00057	0.00355	-0.00007	0.00025	-0.00000	0.00000	0.00000	53.91377	14.07646	-7.18356	-0.06311	-0.01927	-0.00046	0.02684	-0.00020	0.00013	41.66745	-12.40096	14.67529	-0.14452	0.01070	-0.02287	0.04287	0.00802	-0.00753	17.85715	-21.20847	17.46033	1.59244	24.34506	-16.35582	-44.67377	-18.73734	-11.91172	27.01360	-8.32285	5.58049	-0.00073	-0.00024	0.00622	0.00003
45			0.44000	25.28199	-4.40546	3.59233	-0.01030	0.00055	-0.00079	0.00349	-0.00006	0.00038	-0.00000	0.00000	0.00000	54.13888	14.20221	-7.27436	-0.06615	-0.02189	-0.00240	0.02808	0.00042	0.00050	41.87833	-12.85630	14.80416	-0.12190	0.00214	-0.01969	0.04122	0.00150	-0.00861	18.92381	-21.50366	19.25075	1.08515	24.44956	-11.77024	-43.36599	-19.27734	-18.94684	27.03232	-8.46356	5.54712	-0.00100	-0.00027	0.00584	0.00004
46			0.45000	25.49820	-4.22540	3.82482	-0.01009	0.00052	-0.00105	0.00371	-0.00005	0.00054	-0.00000	0.00000	0.00000	54.36916	14.28391	-7.31081	-0.06880	-0.02515	-0.00538	0.02735	0.00115	0.00035	42.09193	-13.33267	14.84159	-0.09846	-0.01125	-0.02041	0.03729	-0.00675	-0.01233	18.44339	-23.31673	20.85245	-0.95870	22.92211	-3.68490	-40.26199	-18.50016	-29.81415	27.05458	-8.58538	5.53535	-0.00131	-0.00028	0.00563	0.00006
47			0.46000	25.73840	-4.05755	4.07237	-0.00992	0.00049	-0.00133	0.00415	-0.00003	0.00068	-0.00000	0.00000	0.00000	54.59408	14.29363	-7.27614	-0.07079	-0.02860	-0.00900	0.02472	0.00189	-0.00102	42.29972	-13.83084	14.74960	-0.07792	-0.02679	-0.02500	0.03291	-0.01266	-0.01992	16.55576	-26.31297	21.77478	-3.92717	20.09453	6.16078	-36.08781	-17.18001	-42.48169	27.08424	-8.69249	5.52812	-0.00162	-0.00028	0.00551	0.00010
48			0.47000	26.01266	-3.91361	4.32576	-0.00981	0.00048	-0.00159	0.00473	-0.00000	0.00078	-0.00000	0.00000	0.00000	54.80416	14.22113	-7.16952	-0.07202	-0.03185	-0.01285	0.02092	0.00249	-0.00366	42.49921	-14.34751	14.52118	-0.06258	-0.04151	-0.03219	0.02890	-0.01465	-0.03098	13.51770	-29.99302	21.53359	-6.93031	16.66207	15.43548	-32.05645	-15.91701	-53.55246	27.12336	-8.79202	5.50440	-0.00185	-0.00026	0.00539	0.00016
49			0.48000	26.32575	-3.80233	4.57078	-0.00975	0.00047	-0.00181	0.00539	0.00002	0.00079	-0.00000	0.00000	0.00000	54.99308	14.07823	-7.00654	-0.07252	-0.03464	-0.01659	0.01693	0.00284	-0.00676	42.69077	-14.87383	14.19217	-0.05373	-0.05407	-0.04091	0.02605	-0.01507	-0.04288	9.57778	-33.81201	19.81764	-9.10331	13.35772	22.00846	-29.42327	-15.12360	-59.48274	27.16896	-8.89101	5.44580	-0.00201	-0.00022	0.00519	0.00020
50			0.49000	26.67736	-3.73017	4.79144	-0.00976	0.00046	-0.00195	0.00605	0.00004	0.00069	-0.00000	0.00000	0.00000	55.15803	13.89276	-6.81412	-0.07229	-0.03662	-0.01977	0.01336	0.00274	-0.00919	42.87809	-15.39648	13.83189	-0.05265	-0.06496	-0.05126	0.02563	-0.01713	-0.05291	5.04247	-37.28461	16.76934	-10.27262	10.52741	24.95824	-28.54393	-15.03769	-58.85344	27.21404	-8.99405	5.34324	-0.00211	-0.00017	0.00485	0.00022
51			0.50000	27.06271	-3.70038	4.97612	-0.00985	0.00046	-0.00198	0.00665	0.00005	0.00052	-0.00000	0.00000	0.00000	55.29748	13.69023	-6.62071	-0.07115	-0.03732	-0.02181	0.01026	0.00186	-0.01032	43.06688	-15.90008	13.50639	-0.06118	-0.07310	-0.06256	0.02888	-0.02086	-0.05876	0.38334	-39.98046	13.09850	-11.17904	8.03339	24.93047	-28.48968	-15.45526	-53.33287	27.25020	-9.10239	5.19838	-0.00216	-0.00011	0.00431	0.00020
52			0.51000	27.47235	-3.71153	5.12299	-0.01003	0.00045	-0.00184	0.00710	0.00007	0.00033	-0.00000	0.00000	0.00000	55.41000	13.47981	-6.44799	-0.06891	-0.03619	-0.02196	0.00770	0.00015	-0.01015	43.25914	-16.37017	13.24656	-0.08167	-0.07373	-0.07234	0.03686	-0.02259	-0.05899	-3.81320	-41.44104	9.80308	-12.77087	5.80488	23.35167	-27.89172	-16.00328	-46.10365	27.27035	-9.21455	5.02100	-0.00216	-0.00004	0.00353	0.00015
53			0.52000	27.89139	-3.75696	5.24025	-0.01031	0.00042	-0.00151	0.00731	0.00007	0.00018	-0.00000	0.00000	0.00000	55.49872	13.25709	-6.30749	-0.06562	-0.03278	-0.01947	0.00621	-0.00187	-0.00883	43.45525	-16.79596	13.04793	-0.11447	-0.06180	-0.07785	0.05032	-0.01882	-0.05426	-6.97996	-41.18375	7.67729	-15.37873	4.29004	21.45104	-26.04549	-16.79647	-39.66243	27.27000	-9.32769	4.82461	-0.00209	0.00003	0.00252	0.00008
54			0.53000	28.29974	-3.82531	5.34151	-0.01063	0.00036	-0.00101	0.00715	0.00007	0.00009	-0.00000	0.00000	0.00000	55.57521	13.01470	-6.20077	-0.06165	-0.02711	-0.01408	0.00630	-0.00324	-0.00643	43.66069	-17.17268	12.89170	-0.15648	-0.03628	-0.07818	0.07057	-0.01015	-0.04683	-8.65798	-38.88767	6.91074	-18.62113	4.17520	20.03411	-23.14657	-18.36749	-35.06671	27.24783	-9.43808	4.62226	-0.00197	0.00009	0.00134	0.00000
55			0.54000	28.67537	-3.90141	5.43831	-0.01093	0.00028	-0.00044	0.00655	0.00005	0.00004	-0.00000	0.00000	0.00000	55.65814	12.74816	-6.11973	-0.05789	-0.01999	-0.00643	0.00792	-0.00335	-0.00303	43.88718	-17.50183	12.75995	-0.19881	-0.00046	-0.07277	0.09660	-0.00011	-0.03812	-8.59171	-34.63664	6.98129	-21.69140	5.75096	19.49222	-19.80508	-20.80014	-32.31038	27.20623	-9.54064	4.42692	-0.00180	0.00014	0.00012	-0.00006
56			0.55000	28.99951	-3.96863	5.53377	-0.01114	0.00019	0.00007	0.00557	0.00003	-0.00001	-0.00000	0.00000	0.00000	55.76506	12.46022	-6.05088	-0.05537	-0.01295	0.00180	0.01030	-0.00247	0.00087	44.14190	-17.78915	12.64024	-0.22900	0.03916	-0.06078	0.11930	0.00802	-0.02832	-6.87853	-28.99413	7.06522	-23.52902	8.41226	19.35025	-16.72095	-23.01103	-30.52835	27.15130	-9.62790	4.25456	-0.00160	0.00017	-0.00100	-0.00009
57			0.56000	29.26135	-4.01308	5.62351	-0.01123	0.00012	0.00040	0.00440	0.00001	-0.00004	-0.00000	0.00000	0.00000	55.90015	12.16758	-5.98623	-0.05466	-0.00767	0.00841	0.01217	-0.00145	0.00386	44.41359	-18.04216	12.52923	-0.23809	0.07449	-0.04269	0.12254	0.01342	-0.01768	-4.01761	-22.83900	6.74781	-23.07504	10.61496	18.08278	-14.64869	-23.06282	-28.15776	27.09062	-9.68981	4.12333	-0.00140	0.00017	-0.00186	-0.00011
58			0.57000	29.45994	-4.02729	5.70340	-0.01119	0.00007	0.00048	0.00323	0.00000	-0.00006	-0.00000	0.00000	0.00000	56.04521	11.90311	-5.93270	-0.05556	-0.00516	0.01180	0.01210	-0.00088	0.00441	44.66812	-18.26906	12.43563	-0.22684	0.09798	-0.02248	0.09846	0.01735	-0.00812	-0.73115	-17.06346	6.37718	-19.87084	10.63890	14.18967	-14.02182	-19.38739	-24.02704	27.02991	-9.71265	4.04895	-0.00125	0.00015	-0.00236	-0.00011
59			0.58000	29.60289	-4.01094	5.77724	-0.01107	0.00007	0.00035	0.00224	0.00000	-0.00005	-0.00000	0.00000	0.00000	56.16611	11.70337	-5.90758	-0.05743	-0.00525	0.01192	0.00923	-0.00077	0.00277	44.86060	-18.47767	12.36924	-0.20400	0.10632	-0.00566	0.05729	0.01965	-0.00178	2.35584	-12.29379	6.76980	-14.62313	7.74948	7.72901	-14.39358	-11.85998	-18.67899	26.97124	-9.68250	4.03942	-0.00117	0.00011	-0.00249	-0.00013
60			0.59000	29.70249	-3.96828	5.85808	-0.01092	0.00008	0.00010	0.00148	-0.00000	-0.00002	-0.00000	0.00000	0.00000	56.23114	11.58775	-5.92430	-0.05968	-0.00693	0.01001	0.00375	-0.00088	0.00076	44.95407	-18.67391	12.32315	-0.17946	0.10224	0.00458	0.01606	0.01840	0.00134	4.88429	-8.74128	8.52827	-8.86711	2.50548	0.46892	-14.66216	-1.80264	-14.02085	26.91281	-9.59093	4.09231	-0.00121	0.00007	-0.00230	-0.00015
61			0.60000	29.77104	-3.90575	5.96204	-0.01078	0.00010	-0.00017	0.00093	0.00000	0.00004	-0.00000	0.00000	0.00000	56.22310	11.55011	-5.98237	-0.06184	-0.00917	0.00753	-0.00337	-0.00102	-0.00040	44.93172	-18.86099	12.27176	-0.15962	0.09153	0.00805	-0.01556	0.01340	0.00246	6.63560	-6.21467	11.51044	-3.87600	-3.91011	-5.38447	-13.97269	8.84453	-11.62809	26.85018	-9.44068	4.19508	-0.00135	0.00006	-0.00189	-0.00020
62			0.61000	29.81733	-3.83192	6.09900	-0.01066	0.00012	-0.00041	0.00050	0.00000	0.00012	-0.00000	0.00000	0.00000	56.14023	11.56793	-6.06663	-0.06352	-0.01138	0.00522	-0.01096	-0.00101	-0.00069	44.79784	-19.04009	12.18591	-0.14626	0.07918	0.00638	-0.03661	0.00700	0.00220	7.36234	-4.25851	14.89644	0.06716	-10.39332	-8.51578	-12.29126	18.34054	-11.62692	26.77815	-9.24726	4.32834	-0.00158	0.00005	-0.00135	-0.00028
63			0.62000	29.84499	-3.75837	6.26787	-0.01057	0.00013	-0.00062	0.00011	0.00001	0.00020	-0.00000	0.00000	0.00000	55.99079	11.61880	-6.15435	-0.06442	-0.01338	0.00314	-0.01815	-0.00072	-0.00053	44.57245	-19.21143	12.05013	-0.13750	0.06851	0.00255	-0.04964	0.00193	0.00099	6.86804	-2.37777	17.78405	3.53606	-16.30972	-9.30199	-10.36287	25.65405	-12.65131	26.69252	-9.03471	4.47012	-0.00182	0.00006	-0.00077	-0.00037
64			0.63000	29.85339	-3.69791	6.45967	-0.01051	0.00013	-0.00079	-0.00028	0.00001	0.00027	-0.00000	0.00000	0.00000	55.78440	11.69484	-6.23022	-0.06449	-0.01526	0.00101	-0.02446	-0.00014	-0.00020	44.28143	-19.37520	11.87420	-0.13083	0.05967	-0.00169	-0.05749	-0.00042	-0.00069	5.23460	-0.26898	19.76285	7.23879	-21.50574	-9.53792	-9.21113	30.57702	-12.73298	26.59048	-8.82814	4.60076	-0.00201	0.00006	-0.00022	-0.00045
65			0.64000	29.84031	-3.66081	6.66465	-0.01047	0.00013	-0.00093	-0.00069	0.00002	0.00031	-0.00000	0.00000	0.00000	55.52752	11.80405	-6.29588	-0.06404	-0.01725	-0.00147	-0.02961	0.00063	0.00037	43.94901	-19.53240	11.68898	-0.12546	0.04950	-0.00758	-0.06211	-0.00017	-0.00299	2.85145	2.07965	20.97212	11.28294	-25.89381	-10.74784	-9.41628	33.29660	-10.91030	26.47072	-8.64640	4.70762	-0.00210	0.00007	0.00024	-0.00052
66			0.65000	29.80466	-3.65224	6.87663	-0.01043	0.00011	-0.00104	-0.00109	0.00002	0.00033	-0.00000	0.00000	0.00000	55.22770	11.95586	-6.36179	-0.06358	-0.01961	-0.00442	-0.03338	0.00146	0.00139	43.59756	-19.68629	11.52570	-0.12152	0.03468	-0.01710	-0.06394	0.00107	-0.00614	0.17199	4.46936	21.69513	15.08533	-29.19871	-12.84288	-10.76400	34.00102	-7.95219	26.33261	-8.49660	4.78850	-0.00207	0.00007	0.00062	-0.00057
67			0.66000	29.74771	-3.67324	7.09184	-0.01041	0.00009	-0.00112	-0.00145	0.00002	0.00033	-0.00000	0.00000	0.00000	54.89744	12.14767	-6.43346	-0.06349	-0.02242	-0.00771	-0.03579	0.00231	0.00280	43.24824	-19.84185	11.39846	-0.11795	0.01452	-0.03031	-0.06230	0.00110	-0.00974	-2.50765	6.64869	21.92412	17.87874	-31.24490	-14.62023	-12.49734	33.00754	-5.27846	26.17444	-8.37359	4.84995	-0.00190	0.00007	0.00092	-0.00059
68			0.67000	29.67304	-3.72266	7.30434	-0.01041	0.00007	-0.00116	-0.00172	0.00002	0.00030	-0.00000	0.00000	0.00000	54.55107	12.36370	-6.50761	-0.06394	-0.02548	-0.01095	-0.03706	0.00302	0.00415	42.91704	-20.00188	11.30400	-0.11333	-0.00944	-0.04606	-0.05708	-0.00104	-0.01335	-4.98534	8.41704	21.33602	19.04593	-32.10359	-15.06633	-13.65744	30.80969	-3.60966	25.99274	-8.26261	4.90461	-0.00164	0.00006	0.00118	-0.00058
69			0.68000	29.58563	-3.79691	7.50427	-0.01042	0.00003	-0.00117	-0.00188	0.00001	0.00025	-0.00000	0.00000	0.00000	54.20232	12.58023	-6.57819	-0.06476	-0.02833	-0.01365	-0.03716	0.00326	0.00487	42.61391	-20.16084	11.23128	-0.10713	-0.03421	-0.06253	-0.04922	-0.00410	-0.01612	-6.99863	9.65346	19.61309	18.17185	-31.86765	-14.01875	-13.34834	27.80101	-2.65675	25.78266	-8.14432	4.96838	-0.00132	0.00005	0.00145	-0.00055
70			0.69000	29.49093	-3.88900	7.67961	-0.01043	-0.00001	-0.00115	-0.00194	-0.00000	0.00018	-0.00000	0.00000	0.00000	53.86399	12.77233	-6.64317	-0.06582	-0.03046	-0.01527	-0.03614	0.00264	0.00469	42.34503	-20.30305	11.17161	-0.09928	-0.05522	-0.07666	-0.04033	-0.00555	-0.01595	-8.25651	10.34422	16.65616	15.26556	-30.70997	-12.17108	-11.12324	24.31740	-1.40730	25.53924	-7.99953	5.05665	-0.00102	0.00004	0.00176	-0.00049
71			0.70000	29.39335	-3.98921	7.81871	-0.01045	-0.00004	-0.00110	-0.00193	-0.00001	0.00010	-0.00000	0.00000	0.00000	53.54419	12.92293	-6.70878	-0.06693	-0.03157	-0.01558	-0.03446	0.00106	0.00397	42.11201	-20.40664	11.12629	-0.09089	-0.06843	-0.08565	-0.03288	-0.00418	-0.01073	-8.60437	10.58257	12.61222	10.96826	-29.16505	-10.75498	-7.25384	20.95020	1.39924	25.25901	-7.81368	5.18087	-0.00086	0.00004	0.00214	-0.00047
72			0.71000	29.29577	-4.08747	7.91250	-0.01047	-0.00007	-0.00105	-0.00186	-0.00001	0.00003	-0.00000	0.00000	0.00000	53.24126	13.02948	-6.78938	-0.06786	-0.03157	-0.01466	-0.03292	-0.00117	0.00327	41.90834	-20.45130	11.10810	-0.08447	-0.07185	-0.08833	-0.02905	-0.00114	-0.00060	-8.13698	10.50967	7.83390	6.31273	-27.99566	-10.80744	-2.55173	18.46457	6.47462	24.94273	-7.58139	5.34563	-0.00089	0.00005	0.00253	-0.00055
73			0.72000	29.19961	-4.17627	7.95617	-0.01050	-0.00009	-0.00099	-0.00177	-0.00001	-0.00004	-0.00000	0.00000	0.00000	52.94493	13.10180	-6.90089	-0.06845	-0.03058	-0.01277	-0.03221	-0.00345	0.00285	41.72027	-20.42536	11.13320	-0.08231	-0.06545	-0.08472	-0.02966	0.00156	0.01130	-7.15470	10.27176	2.84636	2.24025	-27.74063	-12.56165	2.09695	17.40311	13.39238	24.59909	-7.30881	5.54837	-0.00115	0.00007	0.00292	-0.00075
74			0.73000	29.10525	-4.25207	7.95086	-0.01055	-0.00010	-0.00095	-0.00169	-0.00001	-0.00009	-0.00000	0.00000	0.00000	52.64203	13.15501	-7.05371	-0.06862	-0.02874	-0.01013	-0.03251	-0.00521	0.00255	41.53103	-20.32914	11.21041	-0.08486	-0.04990	-0.07487	-0.03439	0.00267	0.02022	-5.99804	9.99156	-1.68035	-0.65161	-28.45219	-15.55777	6.01545	17.83655	20.82677	24.24747	-7.01317	5.78129	-0.00157	0.00009	0.00327	-0.00102
75			0.74000	29.01240	-4.31481	7.90484	-0.01061	-0.00011	-0.00089	-0.00164	-0.00000	-0.00012	-0.00000	0.00000	0.00000	52.32259	13.20435	-7.24994	-0.06839	-0.02606	-0.00678	-0.03347	-0.00607	0.00202	41.32653	-20.17416	11.33684	-0.09122	-0.02642	-0.05943	-0.04234	0.00195	0.02253	-4.84893	9.78101	-4.99438	-2.16165	-29.76661	-19.10976	8.84543	19.40056	27.23951	23.91509	-6.71963	6.03265	-0.00203	0.00010	0.00358	-0.00120
76			0.75000	28.91971	-4.36534	7.83401	-0.01068	-0.00011	-0.00081	-0.00164	-0.00000	-0.00012	-0.00000	0.00000	0.00000	51.98266	13.26189	-7.48519	-0.06783	-0.02257	-0.00272	-0.03449	-0.00599	0.00096	41.09858	-19.97888	11.49863	-0.10007	0.00285	-0.03998	-0.05206	-0.00025	0.01774	-3.62145	9.73482	-6.39931	-2.48365	-31.14023	-22.57824	10.57326	21.52573	31.38278	23.62941	-6.45392	6.28804	-0.00236	0.00008	0.00388	-0.00116
77			0.76000	28.82507	-4.40256	7.76044	-0.01075	-0.00012	-0.00069	-0.00173	0.00000	-0.00008	-0.00000	0.00000	0.00000	51.62488	13.33400	-7.75112	-0.06708	-0.01851	0.00184	-0.03514	-0.00519	-0.00073	40.84564	-19.76378	11.67392	-0.10965	0.03452	-0.01886	-0.06149	-0.00359	0.00857	-2.10490	9.90828	-5.50792	-2.05316	-32.15343	-25.27913	11.46082	23.74030	32.42406	23.40903	-6.23456	6.53254	-0.00243	0.00003	0.00417	-0.00090
78			0.77000	28.72579	-4.42353	7.70778	-0.01079	-0.00014	-0.00056	-0.00189	0.00000	-0.00003	-0.00000	0.00000	0.00000	51.25564	13.41944	-8.03452	-0.06637	-0.01450	0.00633	-0.03551	-0.00402	-0.00265	40.56965	-19.54784	11.83449	-0.11756	0.06396	0.00133	-0.06820	-0.00833	-0.00054	-0.23480	10.32941	-2.46405	-1.25997	-32.76807	-26.30531	11.90948	25.88957	29.86460	23.25720	-6.06691	6.75377	-0.00223	-0.00003	0.00446	-0.00057
79			0.78000	28.61917	-4.42589	7.69519	-0.01081	-0.00016	-0.00046	-0.00212	-0.00000	0.00001	-0.00000	0.00000	0.00000	50.88104	13.50961	-8.31442	-0.06559	-0.01127	0.00986	-0.03607	-0.00287	-0.00392	40.27227	-19.34711	11.94683	-0.12211	0.08580	0.01740	-0.07077	-0.01500	-0.00518	1.84339	10.98928	2.17590	-0.34068	-33.40970	-24.63887	12.32069	28.14818	23.44235	23.16018	-5.94103	6.94496	-0.00182	-0.00008	0.00474	-0.00032
80			0.79000	28.50292	-4.40933	7.73513	-0.01078	-0.00017	-0.00042	-0.00239	-0.00000	0.00005	-0.00000	0.00000	0.00000	50.50220	13.58926	-8.56234	-0.06476	-0.00950	0.01168	-0.03755	-0.00202	-0.00376	39.95155	-19.17451	11.97313	-0.12249	0.09631	0.02688	-0.06909	-0.02332	-0.00348	3.90280	11.84999	7.79202	0.53434	-34.72487	-19.65600	12.96449	30.76305	13.31248	23.09029	-5.83208	7.11034	-0.00131	-0.00012	0.00498	-0.00020
81			0.80000	28.37531	-4.37573	7.83432	-0.01070	-0.00018	-0.00047	-0.00268	-0.00001	0.00011	-0.00000	0.00000	0.00000	50.11455	13.64035	-8.74879	-0.06389	-0.00964	0.01128	-0.04005	-0.00150	-0.00229	39.60349	-19.03929	11.87860	-0.11962	0.09574	0.02936	-0.06413	-0.03086	0.00229	5.72133	12.84859	13.87345	1.39454	-36.86572	-11.94565	13.68526	33.42071	0.70556	23.01463	-5.71207	7.25791	-0.00084	-0.00012	0.00515	-0.00016
82			0.81000	28.23546	-4.32895	7.99499	-0.01061	-0.00019	-0.00062	-0.00297	-0.00001	0.00021	-0.00000	0.00000	0.00000	49.71476	13.65427	-8.85545	-0.06314	-0.01181	0.00872	-0.04282	-0.00102	-0.00063	39.23199	-18.94697	11.65113	-0.11494	0.08571	0.02522	-0.05666	-0.03344	0.00721	7.03918	13.93174	19.91310	2.63564	-39.15009	-3.38830	13.82920	35.07204	-12.00836	22.90545	-5.55983	7.39694	-0.00047	-0.00009	0.00521	-0.00012
83			0.82000	28.08297	-4.27579	8.21366	-0.01051	-0.00019	-0.00085	-0.00325	-0.00002	0.00035	-0.00000	0.00000	0.00000	49.30624	13.63997	-8.88078	-0.06252	-0.01565	0.00447	-0.04505	-0.00016	0.00017	38.85415	-18.90019	11.31148	-0.10983	0.06595	0.01387	-0.04775	-0.02790	0.00636	7.56889	15.11973	25.33121	4.61720	-40.87759	4.15354	12.81017	34.94881	-22.65473	22.74548	-5.36723	7.52841	-0.00024	-0.00003	0.00518	-0.00008
84			0.83000	27.91714	-4.22566	8.48076	-0.01043	-0.00019	-0.00111	-0.00354	-0.00003	0.00052	-0.00000	0.00000	0.00000	48.89386	13.61471	-8.83486	-0.06184	-0.02038	-0.00059	-0.04654	0.00134	-0.00007	38.48914	-18.89945	10.89694	-0.10575	0.03742	-0.00440	-0.03914	-0.01567	-0.00257	7.16746	16.50723	29.57332	7.10618	-42.05214	9.90765	10.69191	33.30492	-30.33105	22.52865	-5.13887	7.64126	-0.00017	0.00005	0.00508	-0.00007
85			0.84000	27.73626	-4.18807	8.78147	-0.01040	-0.00019	-0.00134	-0.00386	-0.00004	0.00067	-0.00000	0.00000	0.00000	48.47874	13.59063	-8.73270	-0.06107	-0.02518	-0.00555	-0.04755	0.00323	-0.00090	38.14822	-18.94104	10.44242	-0.10269	0.00468	-0.02644	-0.03192	-0.00182	-0.01738	5.95298	18.24033	32.17940	9.41723	-43.04441	13.74640	8.05394	30.86708	-34.81851	22.26116	-4.88660	7.72042	-0.00024	0.00013	0.00492	-0.00012
86			0.85000	27.53697	-4.17004	9.09683	-0.01040	-0.00022	-0.00151	-0.00424	-0.00005	0.00074	-0.00000	0.00000	0.00000	48.05822	13.57300	-8.59457	-0.06030	-0.02946	-0.00977	-0.04831	0.00486	-0.00175	37.83516	-19.01480	9.98012	-0.09937	-0.02704	-0.04817	-0.02649	0.00926	-0.03235	4.22520	20.44143	32.79005	10.92005	-44.09790	15.43162	5.54264	28.17055	-35.70494	21.96160	-4.62348	7.75756	-0.00041	0.00021	0.00474	-0.00022
87			0.86000	27.31505	-4.17511	9.40475	-0.01043	-0.00026	-0.00163	-0.00467	-0.00007	0.00071	-0.00000	0.00000	0.00000	47.62781	13.56410	-8.44676	-0.05981	-0.03301	-0.01298	-0.04917	0.00558	-0.00212	37.55027	-19.10345	9.54487	-0.09363	-0.05410	-0.06598	-0.02280	0.01561	-0.04079	2.30395	23.12077	31.16649	11.29821	-45.33973	14.71430	3.70395	25.51153	-32.52993	21.65701	-4.36024	7.75663	-0.00060	0.00028	0.00457	-0.00031
88			0.87000	27.06662	-4.20363	9.68162	-0.01045	-0.00031	-0.00167	-0.00512	-0.00008	0.00060	-0.00000	0.00000	0.00000	47.18116	13.56495	-8.31767	-0.05978	-0.03573	-0.01511	-0.05046	0.00503	-0.00180	37.29185	-19.18460	9.17250	-0.08519	-0.07492	-0.07817	-0.02077	0.01761	-0.03900	0.45670	26.13185	27.29338	10.49941	-46.90010	11.84969	2.95525	23.12786	-25.49864	21.37366	-4.10468	7.73161	-0.00070	0.00033	0.00449	-0.00032
89			0.88000	26.78987	-4.25315	9.90541	-0.01044	-0.00036	-0.00166	-0.00555	-0.00009	0.00041	-0.00000	0.00000	0.00000	46.71138	13.57330	-8.23002	-0.06015	-0.03755	-0.01617	-0.05237	0.00327	-0.00100	37.05601	-19.23558	8.89052	-0.07518	-0.08931	-0.08461	-0.01988	0.01725	-0.02831	-1.08973	29.17653	21.48518	8.60630	-48.88242	7.85901	3.54897	21.28266	-15.93460	21.12772	-3.86213	7.69906	-0.00065	0.00037	0.00451	-0.00026
90			0.89000	26.48604	-4.31856	10.05943	-0.01041	-0.00040	-0.00162	-0.00588	-0.00008	0.00020	-0.00000	0.00000	0.00000	46.21273	13.58094	-8.19328	-0.06080	-0.03847	-0.01630	-0.05497	0.00072	-0.00025	36.83580	-19.23898	8.70722	-0.06518	-0.09769	-0.08608	-0.01945	0.01695	-0.01377	-2.17072	31.89569	14.37975	5.80207	-51.32338	4.20484	5.49396	20.23672	-5.94941	20.91978	-3.63478	7.67240	-0.00046	0.00039	0.00464	-0.00016
91			0.90000	26.15954	-4.39319	10.13515	-0.01035	-0.00043	-0.00157	-0.00609	-0.00006	-0.00000	-0.00000	0.00000	0.00000	45.68193	13.57442	-8.20186	-0.06157	-0.03872	-0.01583	-0.05823	-0.00205	0.00006	36.62143	-19.18632	8.60895	-0.05603	-0.10037	-0.08327	-0.01903	0.01816	-0.00067	-2.78715	33.96105	6.79338	2.42508	-54.18431	2.00707	8.49759	20.19155	2.53586	20.73607	-3.42080	7.66136	-0.00020	0.00041	0.00483	-0.00006
92			0.91000	25.81769	-4.47128	10.13282	-0.01028	-0.00044	-0.00153	-0.00614	-0.00004	-0.00018	-0.00000	0.00000	0.00000	45.11772	13.54089	-8.24124	-0.06226	-0.03851	-0.01505	-0.06191	-0.00458	-0.00006	36.40108	-19.07804	8.56852	-0.04804	-0.09746	-0.07682	-0.01853	0.02058	0.00800	-3.14276	35.15060	-0.48491	-1.04575	-57.34842	1.40810	12.03333	21.23722	8.65136	20.55471	-3.21551	7.67334	0.00004	0.00041	0.00500	0.00001
93			0.92000	25.46954	-4.55006	10.06009	-0.01024	-0.00044	-0.00152	-0.00605	-0.00002	-0.00033	-0.00000	0.00000	0.00000	44.52015	13.47434	-8.29799	-0.06250	-0.03781	-0.01405	-0.06537	-0.00665	-0.00031	36.16296	-18.92066	8.55875	-0.04212	-0.08916	-0.06771	-0.01842	0.02253	0.01208	-3.48345	35.42511	-6.79759	-4.13735	-60.62632	1.56852	15.49224	23.27073	12.67797	20.35372	-3.01434	7.71500	0.00017	0.00041	0.00510	0.00007
94			0.93000	25.12369	-4.62926	9.93033	-0.01021	-0.00042	-0.00152	-0.00588	-0.00001	-0.00045	-0.00000	0.00000	0.00000	43.88970	13.37851	-8.36777	-0.06190	-0.03637	-0.01273	-0.06785	-0.00816	-0.00039	35.89790	-18.72360	8.56250	-0.04030	-0.07587	-0.05734	-0.01992	0.02213	0.01296	-3.90534	34.95558	-11.60967	-6.52550	-63.78130	1.29685	18.32554	25.99394	15.42263	20.11804	-2.81600	7.79029	0.00015	0.00041	0.00510	0.00007
95			0.94000	24.78601	-4.70933	9.76152	-0.01023	-0.00040	-0.00149	-0.00568	0.00000	-0.00051	-0.00000	0.00000	0.00000	43.22778	13.26445	-8.45553	-0.06046	-0.03398	-0.01092	-0.06882	-0.00901	-0.00015	35.60117	-18.49800	8.57342	-0.04417	-0.05813	-0.04679	-0.02438	0.01849	0.01201	-4.32966	34.07169	-14.52332	-8.06223	-66.47256	-0.20289	20.17136	28.91437	17.48548	19.84325	-2.62305	7.89760	-0.00004	0.00039	0.00498	-0.00002
96			0.95000	24.45841	-4.79013	9.57448	-0.01028	-0.00038	-0.00141	-0.00552	0.00000	-0.00050	-0.00000	0.00000	0.00000	42.53922	13.14611	-8.56986	-0.05845	-0.03058	-0.00847	-0.06805	-0.00906	0.00025	35.27452	-18.25587	8.59105	-0.05367	-0.03662	-0.03651	-0.03224	0.01198	0.01004	-4.59012	33.12368	-15.37547	-8.70883	-68.23018	-3.02124	20.87673	31.41025	19.02774	19.53619	-2.44074	8.02824	-0.00038	0.00037	0.00476	-0.00021
97			0.96000	24.13949	-4.87024	9.38991	-0.01037	-0.00036	-0.00127	-0.00546	-0.00000	-0.00042	-0.00000	0.00000	0.00000	41.83435	13.03667	-8.71668	-0.05622	-0.02644	-0.00550	-0.06566	-0.00832	0.00049	34.92642	-18.00970	8.61652	-0.06673	-0.01308	-0.02666	-0.04207	0.00417	0.00751	-4.50494	32.38588	-14.33290	-8.51127	-68.65718	-6.59780	20.44524	32.91459	19.90709	19.21399	-2.27614	8.16701	-0.00080	0.00034	0.00443	-0.00045
98			0.97000	23.82543	-4.94668	9.22487	-0.01046	-0.00035	-0.00110	-0.00550	-0.00000	-0.00032	-0.00000	0.00000	0.00000	41.12746	12.94518	-8.89452	-0.05410	-0.02217	-0.00241	-0.06220	-0.00701	0.00035	34.57027	-17.77187	8.64944	-0.08023	0.00928	-0.01782	-0.05082	-0.00275	0.00486	-3.98217	32.06804	-11.94661	-7.59622	-67.69853	-9.84043	19.06248	33.08134	19.78154	18.90022	-2.13717	8.29514	-0.00118	0.00030	0.00403	-0.00062
99			0.98000	23.51069	-5.01628	9.08874	-0.01054	-0.00034	-0.00095	-0.00566	-0.00001	-0.00023	-0.00000	0.00000	0.00000	40.43304	12.87391	-9.09055	-0.05232	-0.01867	0.00015	-0.05838	-0.00556	-0.00003	34.22131	-17.55309	8.68461	-0.09136	0.02624	-0.01115	-0.05542	-0.00707	0.00271	-3.15288	32.31515	-9.08007	-6.17081	-65.68874	-11.32764	17.16477	31.87354	18.14265	18.61880	-2.03107	8.39537	-0.00139	0.00027	0.00359	-0.00063
100			0.99000	23.18904	-5.07815	8.98092	-0.01058	-0.00032	-0.00087	-0.00589	-0.00001	-0.00017	-0.00000	0.00000	0.00000	39.76287	12.81673	-9.27942	-0.05103	-0.01678	0.00160	-0.05500	-0.00437	-0.00025	33.89314	-17.36007	8.70881	-0.09741	0.03423	-0.00760	-0.05376	-0.00863	0.00142	-2.36044	33.16459	-6.65252	-4.53839	-63.25269	-9.79665	15.38597	29.59095	14.53689	18.38581	-1.96392	8.45339	-0.00133	0.00025	0.00317	-0.00048
101			1.00000	22.85502	-5.13513	8.89208	-0.01057	-0.00031	-0.00087	-0.00616	-0.00001	-0.00015	-0.00000	0.00000	0.00000	39.12296	12.76021	-9.42818	-0.05018	-0.01692	0.00158	-0.05261	-0.00355	-0.00013	33.59409	-17.19369	8.70218	-0.09568	0.03198	-0.00711	-0.04587	-0.00816	0.00076	-1.97659	34.49833	-5.35169	-3.05231	-61.16523	-4.86604	14.32709	26.80590	9.07033	18.20309	-1.93480	8.46721	-0.00099	0.00025	0.00280	-0.00028
102			1.01000	22.50555	-5.19270	8.80779	-0.01051	-0.00029	-0.00094	-0.00641	-0.00001	-0.00017	-0.00000	0.00000	0.00000	38.51092	12.68870	-9.50807	-0.04970	-0.01910	0.00010	-0.05178	-0.00303	0.00000	33.32542	-17.04838	8.64667	-0.08345	0.02036	-0.00873	-0.03409	-0.00572	0.00017	-2.22766	36.08751	-5.51201	-2.01070	-60.33603	2.47746	14.32869	24.38422	2.83323	18.05735	-1.93599	8.44245	-0.00047	0.00025	0.00252	-0.00011
103			1.02000	22.14010	-5.25717	8.71221	-0.01041	-0.00026	-0.00108	-0.00659	-0.00001	-0.00024	-0.00000	0.00000	0.00000	37.91153	12.59065	-9.50799	-0.04947	-0.02305	-0.00259	-0.05317	-0.00280	-0.00042	33.07738	-16.91272	8.53672	-0.05870	0.00154	-0.01114	-0.02175	-0.00049	-0.00053	-3.18346	37.67373	-7.21171	-1.53391	-61.86083	9.92283	15.40826	23.55512	-2.02851	17.92495	-1.95397	8.39023	0.00010	0.00026	0.00231	0.00002
104			1.03000	21.76076	-5.33457	8.58976	-0.01029	-0.00023	-0.00125	-0.00666	-0.00001	-0.00036	-0.00000	0.00000	0.00000	37.29296	12.46483	-9.44491	-0.04953	-0.02831	-0.00607	-0.05763	-0.00316	-0.00145	32.82588	-16.77001	8.38902	-0.02327	-0.02213	-0.01378	-0.00932	0.00797	-0.00078	-4.84951	39.01954	-10.47888	-1.48916	-66.78613	14.51564	17.28663	25.63665	-2.76718	17.77987	-1.97418	8.32383	0.00059	0.00028	0.00217	0.00017
105			1.04000	21.37156	-5.43054	8.42442	-0.01017	-0.00019	-0.00144	-0.00662	-0.00001	-0.00055	-0.00000	0.00000	0.00000	36.60934	12.32252	-9.36384	-0.04977	-0.03436	-0.00988	-0.06516	-0.00466	-0.00234	32.53438	-16.60105	8.24594	0.01078	-0.05042	-0.01988	0.00556	0.01939	0.00034	-7.21010	39.93086	-15.34453	-1.73097	-75.25977	14.34394	19.62375	31.11914	2.40437	17.60196	-1.98509	8.25610	0.00093	0.00029	0.00205	0.00032
106			1.05000	20.97816	-5.55018	8.20036	-0.01006	-0.00014	-0.00162	-0.00645	-0.00001	-0.00082	-0.00000	0.00000	0.00000	35.81997	12.17744	-9.31697	-0.04993	-0.04035	-0.01339	-0.07411	-0.00771	-0.00229	32.16935	-16.38797	8.15912	0.02686	-0.08375	-0.03412	0.01848	0.03315	0.00558	-10.16312	40.27593	-21.69071	-2.55450	-85.65844	10.28956	22.44337	38.69665	12.46070	17.38190	-1.97999	8.19751	0.00106	0.00030	0.00192	0.00044
107			1.06000	20.58663	-5.69691	7.90435	-0.01000	-0.00009	-0.00177	-0.00619	-0.00001	-0.00114	-0.00000	0.00000	0.00000	34.91526	12.02836	-9.33237	-0.04967	-0.04519	-0.01597	-0.08150	-0.01227	-0.00153	31.72159	-16.11741	8.15996	0.02062	-0.11824	-0.05503	0.01771	0.04847	0.01892	-13.48265	40.05979	-29.12314	-4.59465	-95.17957	5.28718	26.08715	45.79774	24.16207	17.12296	-1.95692	8.15524	0.00100	0.00030	0.00177	0.00047
108			1.07000	20.20156	-5.87184	7.52870	-0.01001	-0.00002	-0.00185	-0.00591	-0.00000	-0.00146	-0.00000	0.00000	0.00000	33.92160	11.85736	-9.40686	-0.04875	-0.04777	-0.01708	-0.08475	-0.01762	-0.00083	31.21062	-15.78125	8.25128	0.00189	-0.14555	-0.07497	0.00185	0.06362	0.03930	-16.84003	39.43390	-36.93918	-8.18477	-101.51955	1.48249	30.60574	50.28421	34.82324	16.83963	-1.91874	8.13117	0.00078	0.00029	0.00159	0.00039
109			1.08000	19.82482	-6.07311	7.07426	-0.01008	0.00006	-0.00182	-0.00565	0.00000	-0.00168	-0.00000	0.00000	0.00000	32.88387	11.64444	-9.52597	-0.04717	-0.04716	-0.01639	-0.08306	-0.02243	-0.00049	30.67112	-15.37779	8.42434	-0.01979	-0.15813	-0.08744	-0.02041	0.07454	0.06041	-19.82390	38.63464	-44.22279	-13.02999	-103.70058	-0.98161	35.47102	51.27797	43.57055	16.55397	-1.87238	8.12110	0.00047	0.00027	0.00141	0.00022
110			1.09000	19.45520	-6.29523	6.55156	-0.01021	0.00016	-0.00167	-0.00549	0.00001	-0.00171	-0.00000	0.00000	0.00000	31.84930	11.37934	-9.67918	-0.04522	-0.04293	-0.01381	-0.07733	-0.02493	-0.00031	30.14040	-14.91272	8.67153	-0.04009	-0.15136	-0.08933	-0.04080	0.07559	0.07496	-21.98106	37.91614	-50.09277	-18.37689	-101.79945	-2.92048	39.84108	48.92906	50.48810	16.29092	-1.82762	8.11491	0.00017	0.00025	0.00126	0.00007
111			1.10000	19.08881	-6.52866	5.97892	-0.01038	0.00026	-0.00138	-0.00544	0.00001	-0.00151	-0.00000	0.00000	0.00000	30.85845	11.06438	-9.86187	-0.04337	-0.03525	-0.00961	-0.06956	-0.02369	-0.00005	29.64952	-14.39978	8.98703	-0.05593	-0.12334	-0.07922	-0.05360	0.06261	0.07649	-22.88834	37.46111	-53.91908	-23.27243	-96.73576	-5.23619	42.86070	44.22039	55.94243	16.07227	-1.79420	8.09957	0.00001	0.00024	0.00116	0.00000
112			1.11000	18.72087	-6.76017	5.37933	-0.01055	0.00038	-0.00100	-0.00552	0.00001	-0.00111	-0.00000	0.00000	0.00000	29.93575	10.71411	-10.07603	-0.04200	-0.02509	-0.00439	-0.06188	-0.01852	0.00015	29.21488	-13.85932	9.36652	-0.06546	-0.07674	-0.05814	-0.05780	0.03736	0.06200	-22.28456	37.30733	-55.37201	-26.78094	-90.15139	-8.59824	43.86486	38.78079	60.36045	15.90934	-1.77925	8.06563	0.00007	0.00024	0.00112	0.00002
113			1.12000	18.34779	-6.97498	4.77775	-0.01069	0.00049	-0.00059	-0.00568	0.00000	-0.00064	-0.00000	0.00000	0.00000	29.08408	10.35081	-10.32722	-0.04127	-0.01392	0.00108	-0.05580	-0.01074	-0.00011	28.83340	-13.31592	9.80448	-0.06964	-0.01920	-0.03002	-0.05711	0.00838	0.03401	-20.17349	37.32727	-54.37666	-28.25258	-83.81050	-12.92953	42.58229	34.27130	63.70242	15.79850	-1.78449	8.01288	0.00034	0.00024	0.00116	0.00005
114			1.13000	17.96910	-7.15951	4.19896	-0.01077	0.00060	-0.00023	-0.00584	-0.00001	-0.00023	-0.00000	0.00000	0.00000	28.28982	9.99660	-10.61566	-0.04108	-0.00340	0.00593	-0.05185	-0.00262	-0.00102	28.48720	-12.79480	10.28680	-0.07062	0.03951	0.00004	-0.05533	-0.01447	-0.00004	-16.80024	37.27697	-51.04618	-27.51329	-78.88288	-17.22572	39.21834	31.70768	65.19599	15.72174	-1.80338	7.95142	0.00070	0.00024	0.00128	0.00009
115			1.14000	17.58810	-7.30344	3.66602	-0.01079	0.00070	0.00004	-0.00595	-0.00004	0.00004	-0.00000	0.00000	0.00000	27.53334	9.66696	-10.92932	-0.04112	0.00502	0.00951	-0.04976	0.00369	-0.00215	28.15331	-12.31857	10.78637	-0.06973	0.09071	0.02755	-0.05381	-0.02648	-0.03038	-12.57267	36.90562	-45.60678	-24.82121	-75.71285	-20.10141	34.35992	31.26655	63.78591	15.65318	-1.82120	7.89802	0.00104	0.00024	0.00147	0.00014
116			1.15000	17.21091	-7.40120	3.19954	-0.01077	0.00078	0.00019	-0.00597	-0.00007	0.00014	-0.00000	0.00000	0.00000	26.79731	9.36921	-11.24456	-0.04112	0.01027	0.01139	-0.04895	0.00691	-0.00273	27.81211	-11.90362	11.26565	-0.06736	0.12736	0.04879	-0.05211	-0.02942	-0.04808	-7.97924	36.06799	-38.35101	-20.70891	-74.04838	-20.39307	28.83949	32.51665	58.63007	15.56795	-1.81984	7.87143	0.00126	0.00024	0.00169	0.00022
117			1.16000	16.84452	-7.45244	2.81677	-0.01073	0.00084	0.00021	-0.00590	-0.00010	0.00012	-0.00000	0.00000	0.00000	26.07085	9.10319	-11.53015	-0.04080	0.01185	0.01147	-0.04866	0.00700	-0.00229	27.45171	-11.55786	11.68085	-0.06323	0.14520	0.06141	-0.04905	-0.02884	-0.04902	-3.49238	34.77724	-29.63635	-15.81318	-73.41663	-17.49737	23.55098	34.79401	49.31557	15.44920	-1.78315	7.88790	0.00132	0.00024	0.00191	0.00032
118			1.17000	16.49466	-7.46133	2.53077	-0.01067	0.00088	0.00012	-0.00577	-0.00011	0.00005	-0.00000	0.00000	0.00000	25.34904	8.86390	-11.75385	-0.03983	0.00985	0.00989	-0.04809	0.00489	-0.00109	27.06802	-11.28014	11.98728	-0.05728	0.14346	0.06461	-0.04401	-0.02931	-0.03568	0.52304	33.16370	-19.88527	-10.72931	-73.36944	-11.66525	19.22986	37.48119	36.07554	15.29132	-1.70028	7.95796	0.00122	0.00024	0.00209	0.00038
119			1.18000	16.16480	-7.43494	2.34971	-0.01061	0.00090	-0.00007	-0.00561	-0.00012	-0.00001	-0.00000	0.00000	0.00000	24.63079	8.64510	-11.89178	-0.03802	0.00487	0.00710	-0.04659	0.00196	0.00009	26.66257	-11.06170	12.14696	-0.05030	0.12435	0.05893	-0.03761	-0.03082	-0.01584	3.81661	31.41282	-9.64883	-5.94865	-73.54225	-3.96579	16.30867	40.10459	20.00816	15.09928	-1.56721	8.08302	0.00099	0.00025	0.00222	0.00036
120			1.19000	15.85567	-7.38223	2.27495	-0.01057	0.00090	-0.00031	-0.00547	-0.00010	-0.00000	-0.00000	0.00000	0.00000	23.91697	8.44177	-11.93429	-0.03546	-0.00218	0.00364	-0.04400	-0.00069	0.00052	26.24008	-10.88823	12.13815	-0.04328	0.09171	0.04580	-0.03104	-0.02920	0.00078	6.17574	29.74317	0.27030	-1.82570	-73.66080	4.14673	14.84162	42.33370	3.16691	14.88615	-1.38761	8.25268	0.00067	0.00026	0.00231	0.00026
121			1.20000	15.56497	-7.31388	2.29786	-0.01054	0.00088	-0.00058	-0.00537	-0.00008	0.00008	-0.00000	0.00000	0.00000	23.20907	8.25110	-11.88693	-0.03241	-0.01039	0.00003	-0.04049	-0.00251	0.00001	25.80620	-10.74321	11.96499	-0.03722	0.04972	0.02708	-0.02541	-0.01977	0.00713	7.40216	28.38459	8.82880	1.39948	-73.53125	11.29524	14.62646	43.85598	-11.81090	14.66956	-1.17329	8.44505	0.00035	0.00028	0.00238	0.00013
122			1.21000	15.28764	-7.24191	2.39823	-0.01052	0.00085	-0.00085	-0.00532	-0.00005	0.00020	-0.00000	0.00000	0.00000	22.50899	8.07164	-11.76765	-0.02940	-0.01890	-0.00330	-0.03671	-0.00356	-0.00114	25.36845	-10.60939	11.65991	-0.03215	0.00243	0.00501	-0.02087	-0.00114	0.00216	7.36534	27.52347	14.93881	3.54399	-73.08582	16.51184	15.45204	44.38853	-22.54231	14.46790	-0.94244	8.63132	0.00009	0.00032	0.00245	0.00003
123			1.22000	15.01695	-7.17863	2.54518	-0.01050	0.00081	-0.00109	-0.00531	-0.00002	0.00030	-0.00000	0.00000	0.00000	21.81789	7.90128	-11.60161	-0.02707	-0.02685	-0.00599	-0.03359	-0.00429	-0.00234	24.93528	-10.46973	11.27617	-0.02711	-0.04569	-0.01774	-0.01689	0.02380	-0.00885	6.08720	27.23708	17.79980	4.44689	-72.43180	19.33980	17.13436	43.95861	-27.50189	14.29506	-0.71464	8.78465	-0.00004	0.00037	0.00256	-0.00001
124			1.23000	14.74622	-7.13489	2.70236	-0.01048	0.00077	-0.00128	-0.00533	0.00001	0.00033	-0.00000	0.00000	0.00000	21.13528	7.73543	-11.41650	-0.02567	-0.03329	-0.00783	-0.03154	-0.00530	-0.00310	24.51215	-10.30921	10.87697	-0.02168	-0.08955	-0.03836	-0.01328	0.04910	-0.01768	3.81282	27.45290	17.28381	3.98253	-71.78635	19.65559	19.42099	43.01157	-26.26400	14.15553	-0.50531	8.88734	-0.00003	0.00043	0.00269	-0.00001
125			1.24000	14.47064	-7.11784	2.83671	-0.01046	0.00073	-0.00141	-0.00535	0.00003	0.00027	-0.00000	0.00000	0.00000	20.45846	7.56704	-11.24059	-0.02501	-0.03743	-0.00872	-0.03046	-0.00706	-0.00314	24.09838	-10.11733	10.52283	-0.01583	-0.12392	-0.05423	-0.00987	0.06857	-0.01823	1.02678	27.98655	14.07707	2.11802	-71.44851	17.40744	22.07905	42.13588	-19.75779	14.04259	-0.32239	8.93406	0.00010	0.00049	0.00286	0.00002
126			1.25000	14.18789	-7.12886	2.92634	-0.01044	0.00070	-0.00146	-0.00536	0.00005	0.00014	-0.00000	0.00000	0.00000	19.78112	7.38771	-11.10271	-0.02493	-0.03890	-0.00868	-0.03032	-0.00960	-0.00246	23.68862	-9.88782	10.25676	-0.00955	-0.14474	-0.06349	-0.00626	0.07901	-0.01026	-1.64897	28.62245	9.31626	-0.97376	-71.81520	12.67645	24.95239	41.82208	-10.11733	13.94156	-0.16521	8.93181	0.00029	0.00056	0.00305	0.00005
127			1.26000	13.89794	-7.16318	2.96181	-0.01043	0.00069	-0.00143	-0.00535	0.00005	-0.00001	-0.00000	0.00000	0.00000	19.09250	7.18968	-11.02851	-0.02543	-0.03778	-0.00781	-0.03132	-0.01232	-0.00139	23.27418	-9.61888	10.09553	-0.00356	-0.15078	-0.06569	-0.00251	0.08074	0.00130	-3.65204	29.16323	4.01640	-4.86295	-73.29932	6.10150	27.74554	42.51615	0.18285	13.83450	-0.02617	8.89754	0.00045	0.00063	0.00321	0.00009
128			1.27000	13.60258	-7.21138	2.94237	-0.01043	0.00070	-0.00134	-0.00528	0.00005	-0.00013	-0.00000	0.00000	0.00000	18.37893	6.96636	-11.03192	-0.02613	-0.03473	-0.00645	-0.03319	-0.01444	-0.00042	22.84259	-9.31498	10.03204	0.00005	-0.14440	-0.06203	0.00004	0.07581	0.01062	-4.65928	29.38979	-1.09816	-8.97457	-76.11250	-0.97889	29.91490	44.69524	9.13336	13.70473	0.10543	8.85347	0.00055	0.00068	0.00331	0.00014
129			1.28000	13.30623	-7.26254	2.87376	-0.01043	0.00072	-0.00120	-0.00514	0.00003	-0.00020	-0.00000	0.00000	0.00000	17.62812	6.71268	-11.10920	-0.02654	-0.03065	-0.00498	-0.03529	-0.01541	0.00014	22.37698	-8.98796	10.04227	-0.00083	-0.12984	-0.05448	-0.00072	0.06695	0.01441	-4.71524	29.04451	-5.45436	-12.70401	-80.15836	-6.88054	30.98367	48.72187	15.21205	13.54005	0.23860	8.82045	0.00055	0.00071	0.00332	0.00018
130			1.29000	13.01598	-7.30846	2.76729	-0.01045	0.00075	-0.00107	-0.00490	0.00002	-0.00023	-0.00000	0.00000	0.00000	16.83189	6.42580	-11.23792	-0.02631	-0.02623	-0.00361	-0.03699	-0.01511	0.00026	21.85904	-8.65290	10.08812	-0.00608	-0.11111	-0.04496	-0.00591	0.05705	0.01255	-4.14197	28.02499	-8.69193	-15.58548	-85.16666	-9.99650	30.90515	54.55264	17.18661	13.33464	0.37890	8.81331	0.00048	0.00071	0.00326	0.00019
131			1.30000	12.73857	-7.34499	2.63602	-0.01047	0.00078	-0.00096	-0.00461	-0.00000	-0.00024	-0.00000	0.00000	0.00000	15.98681	6.10405	-11.38030	-0.02549	-0.02180	-0.00240	-0.03803	-0.01377	0.00012	21.27464	-8.32239	10.12132	-0.01291	-0.08997	-0.03456	-0.01396	0.04733	0.00726	-3.19224	26.60104	-10.85546	-17.49993	-90.74526	-9.22261	30.00441	61.51003	14.44796	13.08980	0.52892	8.83911	0.00037	0.00069	0.00315	0.00017
132			1.31000	12.47579	-7.36917	2.48963	-0.01051	0.00081	-0.00089	-0.00436	-0.00002	-0.00023	-0.00000	0.00000	0.00000	15.09508	5.74537	-11.49151	-0.02409	-0.01772	-0.00142	-0.03787	-0.01186	-0.00006	20.62093	-8.00332	10.09396	-0.01847	-0.06602	-0.02377	-0.02160	0.03667	0.00174	-1.90890	25.27925	-12.23377	-18.57650	-96.00526	-4.69823	28.71709	68.09192	7.56236	12.81281	0.69010	8.89772	0.00024	0.00064	0.00301	0.00012
133			1.32000	12.22418	-7.37774	2.33428	-0.01054	0.00084	-0.00087	-0.00421	-0.00005	-0.00023	-0.00000	0.00000	0.00000	14.16990	5.35249	-11.53717	-0.02219	-0.01451	-0.00081	-0.03588	-0.00995	-0.00013	19.91451	-7.69669	9.97443	-0.02064	-0.03875	-0.01284	-0.02490	0.02288	-0.00116	-0.37384	24.43180	-12.95962	-18.82755	-99.22877	1.73254	27.29349	72.13543	-1.43962	12.51564	0.86312	8.98318	0.00011	0.00058	0.00284	0.00006
134			1.33000	11.97807	-7.36937	2.17609	-0.01056	0.00086	-0.00087	-0.00416	-0.00007	-0.00022	-0.00000	0.00000	0.00000	13.24029	4.94085	-11.50960	-0.02000	-0.01245	-0.00056	-0.03202	-0.00836	-0.00015	19.19411	-7.40202	9.76322	-0.01975	-0.01157	-0.00305	-0.02322	0.00706	-0.00070	1.14612	24.12244	-12.91098	-18.09810	-98.64507	7.54378	25.63230	71.97276	-9.65728	12.21246	1.04667	9.08596	0.00002	0.00052	0.00266	0.00001
135			1.34000	11.73281	-7.34617	2.02335	-0.01057	0.00088	-0.00088	-0.00420	-0.00009	-0.00021	-0.00000	0.00000	0.00000	12.34457	4.53602	-11.42526	-0.01790	-0.01162	-0.00061	-0.02722	-0.00729	-0.00020	18.50557	-7.12248	9.49217	-0.01786	0.00863	0.00371	-0.01940	-0.00518	0.00116	2.33378	24.18767	-11.93291	-16.38375	-93.92357	11.36627	23.54273	67.78114	-15.03339	11.91760	1.23478	9.19466	0.00000	0.00046	0.00246	0.00000
136			1.35000	11.48606	-7.31320	1.88547	-0.01057	0.00090	-0.00089	-0.00426	-0.00009	-0.00018	-0.00000	0.00000	0.00000	11.51350	4.16088	-11.30545	-0.01624	-0.01203	-0.00086	-0.02271	-0.00673	-0.00030	17.87985	-6.86378	9.20068	-0.01561	0.01777	0.00681	-0.01512	-0.01002	0.00234	2.92756	24.33915	-10.04826	-13.90672	-86.39651	13.45240	21.13625	61.32246	-17.45884	11.64327	1.41579	9.29776	0.00009	0.00042	0.00225	0.00004
137			1.36000	11.23879	-7.27785	1.77072	-0.01056	0.00091	-0.00090	-0.00429	-0.00008	-0.00014	-0.00000	0.00000	0.00000	10.76125	3.82911	-11.16363	-0.01528	-0.01366	-0.00121	-0.01928	-0.00653	-0.00043	17.32619	-6.62901	8.91472	-0.01164	0.01600	0.00674	-0.00993	-0.00826	0.00232	2.71023	24.21355	-7.45414	-10.87748	-77.85494	14.56102	18.77538	54.53372	-18.01946	11.39677	1.57555	9.38535	0.00029	0.00039	0.00202	0.00012
138			1.37000	10.99574	-7.24954	1.68519	-0.01055	0.00092	-0.00091	-0.00421	-0.00005	-0.00010	-0.00000	0.00000	0.00000	10.08726	3.54767	-11.00673	-0.01513	-0.01613	-0.00159	-0.01717	-0.00629	-0.00056	16.83810	-6.41687	8.64432	-0.00445	0.00587	0.00437	-0.00336	-0.00277	0.00145	1.59527	23.48937	-4.41367	-7.46452	-69.67379	15.00893	16.82939	48.67154	-17.77327	11.17827	1.70424	9.45088	0.00057	0.00037	0.00178	0.00021
139			1.38000	10.76409	-7.23741	1.63247	-0.01052	0.00092	-0.00093	-0.00400	-0.00001	-0.00006	-0.00000	0.00000	0.00000	9.48109	3.31890	-10.84163	-0.01578	-0.01886	-0.00188	-0.01624	-0.00574	-0.00064	16.40163	-6.22191	8.39008	0.00622	-0.00991	0.00044	0.00424	0.00438	0.00014	-0.23509	22.03803	-1.16209	-4.01208	-62.72277	14.58574	15.63280	44.24117	-17.36416	10.98082	1.79966	9.49009	0.00087	0.00035	0.00155	0.00029
140			1.39000	10.55104	-7.24723	1.61424	-0.01049	0.00091	-0.00094	-0.00368	0.00003	-0.00001	-0.00000	0.00000	0.00000	8.92652	3.13953	-10.67961	-0.01678	-0.02124	-0.00205	-0.01599	-0.00492	-0.00063	16.00190	-6.03482	8.14828	0.01810	-0.02862	-0.00444	0.01145	0.01228	-0.00136	-2.39851	19.95151	2.18318	-0.98804	-57.40281	12.86660	15.35563	41.20516	-17.03811	10.79251	1.86483	9.49946	0.00112	0.00034	0.00134	0.00037
141			1.40000	10.36203	-7.28044	1.63175	-0.01047	0.00090	-0.00097	-0.00329	0.00008	0.00005	-0.00000	0.00000	0.00000	8.40625	3.00224	-10.53674	-0.01762	-0.02274	-0.00205	-0.01589	-0.00401	-0.00050	15.62669	-5.84595	7.91574	0.02803	-0.04735	-0.00964	0.01686	0.02027	-0.00277	-4.48202	17.46175	5.55480	1.29232	-53.63516	9.59331	15.74141	39.26014	-16.49393	10.59983	1.90459	9.47578	0.00129	0.00033	0.00118	0.00045
142			1.41000	10.19975	-7.33437	1.68511	-0.01046	0.00089	-0.00099	-0.00289	0.00011	0.00010	-0.00000	0.00000	0.00000	7.90622	2.89854	-10.43005	-0.01791	-0.02285	-0.00181	-0.01558	-0.00318	-0.00030	15.26662	-5.65122	7.69620	0.03404	-0.06242	-0.01427	0.01996	0.02645	-0.00364	-6.05783	14.90292	8.71258	2.64206	-51.02025	4.91747	16.16645	38.05980	-14.88531	10.39088	1.92365	9.41900	0.00134	0.00033	0.00111	0.00052
143			1.42000	10.06303	-7.40156	1.77037	-0.01047	0.00088	-0.00101	-0.00254	0.00013	0.00014	-0.00000	0.00000	0.00000	7.41796	2.81827	-10.37326	-0.01751	-0.02146	-0.00135	-0.01483	-0.00265	-0.00009	14.91421	-5.45448	7.50409	0.03582	-0.07120	-0.01761	0.02092	0.02858	-0.00344	-6.66140	12.70136	11.10866	2.83164	-49.10487	-0.59075	16.07501	37.22762	-11.38483	10.15750	1.92750	9.33523	0.00125	0.00033	0.00114	0.00054
144			1.43000	9.94593	-7.46958	1.87603	-0.01049	0.00087	-0.00102	-0.00230	0.00012	0.00017	-0.00000	0.00000	0.00000	6.93846	2.74807	-10.37318	-0.01634	-0.01925	-0.00078	-0.01348	-0.00251	0.00003	14.56533	-5.26438	7.36011	0.03287	-0.07371	-0.01958	0.01925	0.02638	-0.00211	-5.99063	11.21854	12.07640	1.73180	-47.46707	-6.10988	15.34481	36.23477	-5.98378	9.89763	1.92525	9.23800	0.00104	0.00033	0.00126	0.00050
145			1.44000	9.83975	-7.52444	1.98411	-0.01052	0.00085	-0.00104	-0.00215	0.00009	0.00016	-0.00000	0.00000	0.00000	6.47005	2.67399	-10.42810	-0.01433	-0.01748	-0.00031	-0.01139	-0.00269	0.00004	14.22270	-5.08858	7.28035	0.02438	-0.07251	-0.02068	0.01408	0.02189	-0.00009	-4.22903	10.49714	11.26393	-0.36908	-45.60315	-10.89510	14.25042	34.49988	0.39658	9.61703	1.93068	9.14613	0.00076	0.00036	0.00143	0.00038
146			1.45000	9.73738	-7.55726	2.07580	-0.01054	0.00084	-0.00108	-0.00206	0.00005	0.00013	-0.00000	0.00000	0.00000	6.02055	2.58768	-10.52961	-0.01179	-0.01719	-0.00004	-0.00883	-0.00313	0.00001	13.89566	-4.93045	7.26955	0.01157	-0.07130	-0.02158	0.00637	0.01740	0.00212	-2.02828	10.25909	8.72561	-2.78804	-42.97926	-14.32170	13.12899	31.70276	6.60335	9.32900	1.96041	9.08159	0.00045	0.00040	0.00163	0.00022
147			1.46000	9.63554	-7.56723	2.13445	-0.01056	0.00082	-0.00113	-0.00196	0.00001	0.00006	-0.00000	0.00000	0.00000	5.60213	2.48858	-10.66188	-0.00951	-0.01884	0.00009	-0.00648	-0.00381	-0.00002	13.59587	-4.78998	7.32253	-0.00129	-0.07355	-0.02278	-0.00065	0.01416	0.00429	-0.14908	10.16644	4.54348	-4.83666	-39.30429	-15.59629	12.16114	27.96964	11.81787	9.05088	2.02993	9.06627	0.00019	0.00047	0.00184	0.00009
148			1.47000	9.53386	-7.56078	2.14333	-0.01057	0.00081	-0.00122	-0.00180	-0.00002	-0.00005	-0.00000	0.00000	0.00000	5.22827	2.38067	-10.79891	-0.00816	-0.02241	0.00014	-0.00487	-0.00471	-0.00003	13.33202	-4.66528	7.42772	-0.00942	-0.08145	-0.02462	-0.00416	0.01256	0.00627	0.72678	10.00545	-1.38269	-6.07808	-34.73229	-13.82102	11.52801	23.71196	15.40193	8.79889	2.14769	9.11719	0.00005	0.00057	0.00203	0.00002
149			1.48000	9.43334	-7.55071	2.08398	-0.01056	0.00081	-0.00134	-0.00160	-0.00003	-0.00023	-0.00000	0.00000	0.00000	4.90922	2.26902	-10.90563	-0.00813	-0.02714	0.00022	-0.00409	-0.00560	-0.00002	13.10920	-4.55058	7.56639	-0.00909	-0.09464	-0.02699	-0.00338	0.01322	0.00777	0.10622	9.76702	-9.18325	-6.42666	-29.91221	-8.45757	11.59190	19.38349	16.71583	8.58412	2.31030	9.24114	0.00006	0.00069	0.00222	0.00002
150			1.49000	9.33368	-7.55321	1.93684	-0.01054	0.00081	-0.00147	-0.00139	-0.00002	-0.00051	-0.00000	0.00000	0.00000	4.64692	2.15568	-10.94427	-0.00957	-0.03180	0.00039	-0.00400	-0.00643	0.00001	12.92897	-4.43442	7.71369	0.00170	-0.11048	-0.02944	0.00051	0.01720	0.00846	-2.06390	9.73706	-18.92406	-6.27263	-25.93252	0.40203	12.67978	15.53186	15.66215	8.41046	2.50313	9.43106	0.00021	0.00081	0.00237	0.00005
151			1.50000	9.22979	-7.58200	1.68143	-0.01052	0.00084	-0.00160	-0.00126	-0.00001	-0.00089	-0.00000	0.00000	0.00000	4.43139	2.03448	-10.88128	-0.01189	-0.03541	0.00064	-0.00428	-0.00751	0.00015	12.78635	-4.30294	7.84805	0.02073	-0.12533	-0.03154	0.00507	0.02466	0.00843	-5.45050	10.35896	-30.45134	-6.27710	-23.90391	11.89682	14.72072	12.81960	13.29420	8.27561	2.70607	9.66626	0.00048	0.00092	0.00251	0.00009
152			1.51000	9.11186	-7.64639	1.30030	-0.01050	0.00089	-0.00172	-0.00130	0.00002	-0.00136	-0.00000	0.00000	0.00000	4.24283	1.89282	-10.69633	-0.01410	-0.03740	0.00087	-0.00480	-0.00907	0.00039	12.66768	-4.14665	7.96323	0.04282	-0.13537	-0.03285	0.00921	0.03358	0.00835	-9.68488	11.93960	-43.15614	-6.85430	-24.37384	24.32371	17.34316	11.65394	11.37593	8.17337	2.89936	9.91601	0.00082	0.00100	0.00260	0.00011
153			1.52000	8.96786	-7.75247	0.78447	-0.01048	0.00098	-0.00179	-0.00153	0.00006	-0.00184	-0.00000	0.00000	0.00000	4.05732	1.71920	-10.38965	-0.01555	-0.03729	0.00100	-0.00558	-0.01081	0.00064	12.55597	-3.96165	8.07045	0.06300	-0.13692	-0.03271	0.01346	0.04064	0.00878	-14.44523	14.48532	-55.98068	-7.95644	-27.10587	35.46450	20.22489	11.82649	11.24676	8.09573	3.06786	10.14594	0.00117	0.00106	0.00263	0.00012
154			1.53000	8.78710	-7.90281	0.13760	-0.01047	0.00109	-0.00178	-0.00191	0.00012	-0.00221	-0.00000	0.00000	0.00000	3.85318	1.50934	-9.98432	-0.01598	-0.03475	0.00097	-0.00648	-0.01186	0.00076	12.43860	-3.74779	8.19003	0.07768	-0.12746	-0.03047	0.01801	0.04262	0.00974	-19.37209	17.62163	-67.45947	-9.22190	-31.21997	43.01569	23.10395	12.75979	13.49087	8.03479	3.20287	10.32541	0.00151	0.00108	0.00259	0.00013
155			1.54000	8.56474	-8.09626	-0.61908	-0.01045	0.00125	-0.00164	-0.00236	0.00020	-0.00231	-0.00000	0.00000	0.00000	3.61581	1.26909	-9.52559	-0.01575	-0.02945	0.00077	-0.00736	-0.01127	0.00063	12.30837	-3.50862	8.34615	0.08592	-0.10515	-0.02534	0.02287	0.03688	0.01044	-24.01050	20.66515	-75.86004	-10.22729	-35.60527	44.98730	25.52784	14.16504	18.47596	7.98355	3.30134	10.43225	0.00183	0.00107	0.00244	0.00015
156			1.55000	8.30457	-8.32705	-1.44549	-0.01042	0.00143	-0.00138	-0.00277	0.00030	-0.00205	-0.00000	0.00000	0.00000	3.33812	1.01246	-9.07565	-0.01539	-0.02124	0.00041	-0.00823	-0.00859	0.00030	12.15661	-3.25446	8.56635	0.08739	-0.07040	-0.01706	0.02797	0.02364	0.00924	-27.68165	22.93489	-79.66422	-10.68921	-39.41999	40.40006	26.84585	16.19276	26.20030	7.93591	3.36305	10.45479	0.00211	0.00102	0.00220	0.00019
157			1.56000	8.01785	-8.58209	-2.28795	-0.01040	0.00164	-0.00099	-0.00308	0.00040	-0.00145	-0.00000	0.00000	0.00000	3.01826	0.75632	-8.69934	-0.01501	-0.01088	-0.00008	-0.00900	-0.00437	-0.00005	11.97155	-3.00186	8.87278	0.08168	-0.02666	-0.00621	0.03197	0.00762	0.00427	-29.52003	24.01135	-77.98099	-10.39987	-42.12119	29.76337	26.48182	18.85964	35.57300	7.88553	3.38790	10.39191	0.00235	0.00094	0.00187	0.00025
158			1.57000	7.72101	-8.84047	-3.08665	-0.01040	0.00186	-0.00055	-0.00323	0.00047	-0.00074	-0.00000	0.00000	0.00000	2.66025	0.51836	-8.44932	-0.01427	-0.00017	-0.00067	-0.00928	-0.00006	-0.00021	11.74503	-2.77065	9.26996	0.06905	0.01958	0.00566	0.03220	-0.00401	-0.00463	-28.83163	23.77043	-70.70432	-9.07705	-43.13573	14.82456	24.07875	21.62257	44.69885	7.82540	3.37454	10.25225	0.00252	0.00084	0.00151	0.00035
159			1.58000	7.43282	-9.07741	-3.78440	-0.01042	0.00207	-0.00015	-0.00322	0.00048	-0.00017	-0.00000	0.00000	0.00000	2.27622	0.31771	-8.35678	-0.01308	0.00845	-0.00124	-0.00885	0.00254	-0.00005	11.47937	-2.58171	9.74321	0.05147	0.05853	0.01626	0.02709	-0.00597	-0.01466	-25.55027	22.32883	-58.75605	-6.46383	-41.97211	-1.64205	19.70180	23.69922	51.59993	7.74815	3.32364	10.05423	0.00261	0.00073	0.00117	0.00046
160			1.59000	7.17063	-9.27197	-4.33941	-0.01044	0.00223	0.00010	-0.00304	0.00042	0.00008	-0.00000	0.00000	0.00000	1.88476	0.17200	-8.42081	-0.01151	0.01301	-0.00164	-0.00773	0.00267	0.00033	11.18682	-2.45072	10.26023	0.03175	0.07949	0.02326	0.01764	-0.00007	-0.02118	-20.38529	19.96462	-44.13759	-2.59212	-38.69751	-15.86733	14.15526	24.57677	54.14317	7.64710	3.24242	9.82406	0.00261	0.00062	0.00089	0.00058
161			1.60000	6.94679	-9.41326	-4.73541	-0.01046	0.00232	0.00016	-0.00274	0.00031	0.00009	-0.00000	0.00000	0.00000	1.50585	0.09105	-8.59938	-0.00963	0.01258	-0.00174	-0.00611	0.00121	0.00059	10.88694	-2.37836	10.76766	0.01304	0.07550	0.02519	0.00711	0.00497	-0.02059	-14.46863	17.06285	-29.26964	2.09285	-34.04715	-23.86523	8.78069	24.21694	50.20811	7.51852	3.14505	9.59224	0.00249	0.00051	0.00066	0.00067
162			1.61000	6.76637	-9.50119	-4.98089	-0.01048	0.00237	0.00003	-0.00237	0.00018	0.00001	-0.00000	0.00000	0.00000	1.15662	0.07253	-8.81372	-0.00740	0.00732	-0.00156	-0.00426	-0.00001	0.00050	10.60098	-2.34785	11.19518	-0.00161	0.04579	0.02176	-0.00081	0.00329	-0.01327	-8.88572	14.04477	-15.98938	6.85924	-29.20448	-22.93244	4.78719	23.20418	38.74043	7.36373	3.04794	9.38795	0.00227	0.00040	0.00046	0.00069
163			1.62000	6.62755	-9.54409	-5.09859	-0.01049	0.00235	-0.00026	-0.00202	0.00008	-0.00003	-0.00000	0.00000	0.00000	0.84648	0.10182	-8.96853	-0.00494	-0.00196	-0.00115	-0.00251	0.00014	0.00017	10.34200	-2.33082	11.47064	-0.00920	-0.00337	0.01363	-0.00405	-0.00003	-0.00412	-4.47322	11.24362	-5.11309	10.93421	-25.44621	-12.93747	2.89969	22.52457	20.49179	7.18939	2.96527	9.23464	0.00196	0.00029	0.00028	0.00063
164			1.63000	6.52406	-9.55645	-5.11521	-0.01048	0.00228	-0.00066	-0.00170	0.00003	0.00002	-0.00000	0.00000	0.00000	0.57442	0.15609	-8.98173	-0.00286	-0.01372	-0.00055	-0.00128	0.00135	-0.00007	10.11084	-2.29466	11.53809	-0.00511	-0.05828	0.00266	-0.00193	0.00675	0.00016	-1.79330	8.83222	3.14019	13.76478	-23.33799	3.18435	3.34337	22.56777	-1.69384	7.00683	2.90605	9.14692	0.00160	0.00021	0.00015	0.00051
165			1.64000	6.44770	-9.55652	-5.05897	-0.01044	0.00218	-0.00111	-0.00146	0.00004	0.00015	-0.00000	0.00000	0.00000	0.33533	0.21423	-8.81565	-0.00189	-0.02562	0.00019	-0.00074	0.00247	0.00008	9.90572	-2.21215	11.38113	0.01272	-0.10517	-0.00892	0.00402	0.02798	-0.00353	-1.09526	6.90077	8.58478	15.17402	-22.28512	20.37187	5.72212	22.58760	-23.03844	6.83011	2.87338	9.12862	0.00125	0.00015	0.00006	0.00036
166			1.65000	6.38907	-9.56298	-4.96086	-0.01038	0.00207	-0.00150	-0.00131	0.00010	0.00026	-0.00000	0.00000	0.00000	0.12651	0.26457	-8.48905	-0.00251	-0.03508	0.00098	-0.00087	0.00268	0.00065	9.72969	-2.07247	11.03874	0.03999	-0.13826	-0.01945	0.01025	0.05538	-0.01226	-2.20689	5.58231	11.02063	15.19055	-21.52239	33.92723	9.11445	21.77354	-38.59766	6.67352	2.86470	9.17166	0.00099	0.00013	0.00002	0.00024
167			1.66000	6.33774	-9.59000	-4.85339	-0.01033	0.00200	-0.00175	-0.00125	0.00018	0.00028	-0.00000	0.00000	0.00000	-0.05682	0.30056	-8.05795	-0.00450	-0.04007	0.00168	-0.00140	0.00166	0.00132	9.58373	-1.88203	10.59100	0.06894	-0.15639	-0.02763	0.01447	0.07653	-0.01994	-4.47189	5.03398	10.51589	13.73677	-21.13144	41.41969	12.55815	20.29111	-45.51237	6.54954	2.87293	9.25697	0.00086	0.00013	0.00001	0.00015
168			1.67000	6.28339	-9.64281	-4.76603	-0.01030	0.00197	-0.00184	-0.00128	0.00024	0.00019	-0.00000	0.00000	0.00000	-0.22651	0.31290	-7.58895	-0.00717	-0.04001	0.00217	-0.00217	-0.00042	0.00173	9.45949	-1.65737	10.12935	0.09315	-0.15906	-0.03240	0.01757	0.08294	-0.02173	-7.01653	5.29379	7.61475	10.77634	-21.56118	42.51237	15.36126	18.81152	-43.53896	6.46589	2.88911	9.35751	0.00090	0.00015	0.00004	0.00009
169			1.68000	6.21783	-9.71843	-4.71978	-0.01029	0.00199	-0.00176	-0.00138	0.00030	0.00004	-0.00000	0.00000	0.00000	-0.39789	0.29190	-7.14378	-0.00982	-0.03564	0.00237	-0.00309	-0.00260	0.00169	9.34298	-1.41892	9.73447	0.10855	-0.14673	-0.03316	0.02089	0.07337	-0.01685	-9.21232	6.19512	3.27201	6.75369	-22.79132	38.11275	17.12458	17.66164	-34.42187	6.42343	2.90556	9.44450	0.00110	0.00019	0.00009	0.00004
170			1.69000	6.13637	-9.81049	-4.72405	-0.01029	0.00204	-0.00156	-0.00152	0.00033	-0.00010	-0.00000	0.00000	0.00000	-0.58305	0.23462	-6.76979	-0.01197	-0.02856	0.00226	-0.00410	-0.00374	0.00128	9.22261	-1.18650	9.46148	0.11372	-0.12218	-0.03004	0.02391	0.05357	-0.00857	-10.79163	7.40112	-1.43458	2.60625	-24.32743	29.88140	17.72323	16.71131	-21.22414	6.41541	2.91832	9.49336	0.00143	0.00024	0.00016	-0.00001
171			1.70000	6.03885	-9.91207	-4.77712	-0.01030	0.00210	-0.00131	-0.00163	0.00035	-0.00018	-0.00000	0.00000	0.00000	-0.78784	0.14798	-6.49425	-0.01325	-0.02049	0.00189	-0.00498	-0.00347	0.00073	9.09373	-0.97529	9.33098	0.10959	-0.08963	-0.02377	0.02521	0.03185	-0.00138	-11.57521	8.49885	-5.46653	-0.68312	-25.60372	19.69353	17.21735	15.76570	-7.38496	6.42900	2.92696	9.48790	0.00182	0.00028	0.00023	-0.00005
172			1.71000	5.92998	-10.01475	-4.86629	-0.01030	0.00217	-0.00104	-0.00168	0.00033	-0.00019	-0.00000	0.00000	0.00000	-1.01219	0.04618	-6.32602	-0.01373	-0.01254	0.00129	-0.00556	-0.00225	0.00026	8.95681	-0.79482	9.33127	0.09891	-0.05364	-0.01539	0.02430	0.01436	0.00195	-11.33616	9.12647	-7.85712	-2.46240	-26.23541	9.25261	15.71153	14.87634	4.21534	6.44844	2.93365	9.42377	0.00219	0.00032	0.00028	-0.00004
173			1.72000	5.81826	-10.10852	-4.96918	-0.01031	0.00224	-0.00079	-0.00164	0.00029	-0.00014	-0.00000	0.00000	0.00000	-1.25195	-0.05355	-6.25804	-0.01360	-0.00550	0.00059	-0.00580	-0.00087	0.00003	8.81359	-0.64971	9.42657	0.08525	-0.01895	-0.00621	0.02185	0.00359	0.00147	-9.94029	9.06871	-7.84283	-2.48386	-26.05588	0.00595	13.40442	14.27558	11.54420	6.45861	2.94192	9.30966	0.00249	0.00035	0.00033	0.00003
174			1.73000	5.71395	-10.18339	-5.05698	-0.01033	0.00229	-0.00058	-0.00151	0.00022	-0.00007	-0.00000	0.00000	0.00000	-1.50038	-0.13461	-6.27071	-0.01304	-0.00024	-0.00009	-0.00566	-0.00003	0.00001	8.66580	-0.53866	9.56537	0.07176	0.00917	0.00219	0.01891	-0.00122	-0.00056	-7.46671	8.25767	-5.06140	-0.85178	-25.03071	-6.96674	10.62373	14.19511	13.57858	6.44872	2.95575	9.16678	0.00264	0.00038	0.00042	0.00014
175			1.74000	5.62731	-10.23142	-5.09981	-0.01035	0.00233	-0.00045	-0.00131	0.00013	-0.00001	-0.00000	0.00000	0.00000	-1.74904	-0.18353	-6.33651	-0.01188	0.00241	-0.00060	-0.00506	0.00011	0.00008	8.51423	-0.45553	9.69235	0.05996	0.02595	0.00822	0.01623	-0.00261	-0.00155	-4.18499	6.74953	0.36059	2.04509	-23.16567	-11.11935	7.69000	14.81010	10.60796	6.41383	2.97821	9.02428	0.00260	0.00041	0.00056	0.00024
176			1.75000	5.56672	-10.24786	-5.07174	-0.01038	0.00233	-0.00043	-0.00105	0.00003	0.00005	-0.00000	0.00000	0.00000	-1.98808	-0.19158	-6.42646	-0.00996	0.00200	-0.00080	-0.00399	-0.00006	0.00012	8.35725	-0.39239	9.76239	0.05051	0.02851	0.01080	0.01417	-0.00263	-0.00068	-0.44626	4.74688	7.83914	5.57515	-20.51244	-12.52505	4.91145	16.09420	4.00616	6.35527	3.01011	8.91187	0.00240	0.00045	0.00078	0.00030
177			1.76000	5.53670	-10.23084	-4.95552	-0.01040	0.00229	-0.00053	-0.00080	-0.00007	0.00015	-0.00000	0.00000	0.00000	-2.20726	-0.15673	-6.51628	-0.00730	-0.00159	-0.00061	-0.00262	0.00016	0.00008	8.19313	-0.34068	9.74833	0.04389	0.01572	0.00941	0.01280	-0.00161	0.00086	3.36356	2.60655	16.33891	8.97780	-17.30394	-11.68853	2.65237	17.72737	-4.46904	6.28007	3.04904	8.85388	0.00206	0.00049	0.00103	0.00028
178			1.77000	5.53605	-10.18160	-4.74744	-0.01040	0.00221	-0.00074	-0.00060	-0.00015	0.00032	-0.00000	0.00000	0.00000	-2.39876	-0.08456	-6.58842	-0.00435	-0.00804	0.00001	-0.00134	0.00122	-0.00000	8.02235	-0.29120	9.64161	0.04155	-0.01116	0.00426	0.01249	0.00142	0.00104	6.76933	0.73913	24.43165	11.56446	-13.99360	-9.25995	1.23107	19.28769	-13.04658	6.19917	3.09116	8.86409	0.00166	0.00052	0.00128	0.00022
179			1.78000	5.55808	-10.10569	-4.46062	-0.01039	0.00210	-0.00104	-0.00048	-0.00020	0.00057	-0.00000	0.00000	0.00000	-2.55928	0.01275	-6.63192	-0.00184	-0.01662	0.00101	-0.00047	0.00298	-0.00004	7.84716	-0.23575	9.45198	0.04494	-0.04846	-0.00382	0.01375	0.00768	-0.00139	9.17933	-0.51826	30.55484	12.90015	-11.16660	-5.86212	0.82906	20.46784	-20.03667	6.12507	3.13518	8.94413	0.00126	0.00052	0.00148	0.00013
180			1.79000	5.59188	-10.01440	-4.12424	-0.01038	0.00197	-0.00136	-0.00047	-0.00020	0.00081	-0.00000	0.00000	0.00000	-2.69183	0.11926	-6.64102	-0.00036	-0.02599	0.00225	-0.00008	0.00462	0.00006	7.66994	-0.16809	9.20535	0.05423	-0.09044	-0.01346	0.01671	0.01721	-0.00573	10.01366	-0.93565	33.34766	12.83830	-9.40562	-1.99553	1.47460	21.11434	-24.02974	6.06968	3.18451	9.08286	0.00095	0.00051	0.00160	0.00005
181			1.80000	5.62415	-9.92381	-3.77983	-0.01037	0.00184	-0.00167	-0.00056	-0.00016	0.00095	-0.00000	0.00000	0.00000	-2.80531	0.21773	-6.61339	-0.00026	-0.03455	0.00353	-0.00005	0.00507	0.00030	7.49252	-0.08494	8.93947	0.06787	-0.13034	-0.02301	0.02087	0.02804	-0.00963	8.97257	-0.41129	31.97248	11.42322	-9.06912	1.91824	3.02926	21.12782	-24.12467	6.04193	3.24439	9.25748	0.00082	0.00051	0.00163	0.00000
182			1.81000	5.64176	-9.85096	-3.47374	-0.01035	0.00173	-0.00191	-0.00073	-0.00010	0.00089	-0.00000	0.00000	0.00000	-2.91172	0.29207	-6.55045	-0.00126	-0.04056	0.00457	-0.00024	0.00371	0.00063	7.31696	0.01364	8.69753	0.08182	-0.16153	-0.03076	0.02472	0.03663	-0.01047	6.27229	0.94382	26.52994	8.84246	-10.07050	5.32892	5.14463	20.40413	-20.14993	6.04566	3.31413	9.43808	0.00092	0.00053	0.00156	-0.00004
183			1.82000	5.63543	-9.80840	-3.24480	-0.01033	0.00166	-0.00204	-0.00091	-0.00002	0.00064	-0.00000	0.00000	0.00000	-3.02159	0.33039	-6.46037	-0.00265	-0.04284	0.00513	-0.00053	0.00096	0.00085	7.14641	0.12311	8.51952	0.09175	-0.17886	-0.03537	0.02663	0.03941	-0.00725	2.63062	2.77070	18.31574	5.43849	-11.85613	7.40445	7.28132	18.89128	-12.79810	6.07820	3.38269	9.59472	0.00119	0.00057	0.00142	-0.00010
184			1.83000	5.60234	-9.80046	-3.11173	-0.01032	0.00164	-0.00203	-0.00107	0.00005	0.00030	-0.00000	0.00000	0.00000	-3.14080	0.32769	-6.36131	-0.00408	-0.04092	0.00513	-0.00089	-0.00188	0.00081	6.98498	0.23498	8.43315	0.09629	-0.17827	-0.03604	0.02595	0.03464	-0.00139	-1.04607	4.59609	9.27593	1.74979	-13.64715	7.37892	8.88224	16.62109	-3.48841	6.13122	3.43595	9.70449	0.00152	0.00060	0.00124	-0.00016
185			1.84000	5.54577	-9.82344	-3.07228	-0.01032	0.00166	-0.00188	-0.00117	0.00010	-0.00001	-0.00000	0.00000	0.00000	-3.26961	0.28757	-6.27690	-0.00550	-0.03523	0.00462	-0.00127	-0.00352	0.00051	6.83786	0.33876	8.44848	0.09678	-0.15837	-0.03272	0.02309	0.02417	0.00420	-3.99220	6.06110	1.04778	-1.58385	-14.80914	5.07749	9.64067	13.70119	6.06502	6.19281	3.46618	9.75544	0.00184	0.00062	0.00109	-0.00019
186			1.85000	5.47216	-9.86768	-3.11079	-0.01034	0.00172	-0.00165	-0.00121	0.00013	-0.00020	-0.00000	0.00000	0.00000	-3.40458	0.22039	-6.22860	-0.00691	-0.02715	0.00375	-0.00164	-0.00357	0.00013	6.71081	0.42616	8.55829	0.09464	-0.12350	-0.02626	0.01883	0.01291	0.00707	-5.71037	7.01049	-5.35736	-4.06164	-15.06461	1.01500	9.60152	10.40207	14.25560	6.24956	3.47401	9.74801	0.00212	0.00062	0.00097	-0.00017
187			1.86000	5.38904	-9.92014	-3.20398	-0.01037	0.00179	-0.00136	-0.00119	0.00012	-0.00026	-0.00000	0.00000	0.00000	-3.54067	0.13937	-6.22940	-0.00814	-0.01857	0.00268	-0.00191	-0.00259	-0.00015	6.60779	0.49380	8.74080	0.09048	-0.08253	-0.01805	0.01410	0.00508	0.00652	-5.97458	7.40577	-9.28290	-5.44984	-14.49168	-3.83815	9.00520	7.20910	19.70244	6.28907	3.46550	9.69303	0.00232	0.00063	0.00092	-0.00009
188			1.87000	5.30436	-9.96698	-3.32273	-0.01040	0.00187	-0.00110	-0.00112	0.00009	-0.00022	-0.00000	0.00000	0.00000	-3.67365	0.05699	-6.28105	-0.00891	-0.01137	0.00162	-0.00202	-0.00145	-0.00022	6.52889	0.54401	8.96172	0.08461	-0.04533	-0.00970	0.00990	0.00155	0.00377	-4.81962	7.23226	-10.20778	-5.72921	-13.36249	-8.41126	8.10240	4.71301	21.34876	6.30230	3.44871	9.60859	0.00243	0.00063	0.00093	0.00003
189			1.88000	5.22642	-9.99620	-3.43323	-0.01043	0.00193	-0.00089	-0.00100	0.00003	-0.00014	-0.00000	0.00000	0.00000	-3.80052	-0.01631	-6.37492	-0.00898	-0.00690	0.00074	-0.00192	-0.00069	-0.00014	6.46959	0.58327	9.17839	0.07782	-0.01919	-0.00273	0.00707	0.00048	0.00094	-2.49449	6.46437	-7.83542	-4.97435	-11.89829	-11.87671	6.94887	3.42529	18.89663	6.28463	3.43177	9.51669	0.00244	0.00064	0.00101	0.00016
190			1.89000	5.16362	-9.99924	-3.50045	-0.01045	0.00196	-0.00079	-0.00085	-0.00005	-0.00004	-0.00000	0.00000	0.00000	-3.91871	-0.07177	-6.49623	-0.00818	-0.00558	0.00021	-0.00161	-0.00034	-0.00005	6.42086	0.61713	9.34989	0.07137	-0.00692	0.00183	0.00593	0.00020	-0.00044	0.62813	5.12169	-2.35488	-3.35695	-10.20304	-13.85431	5.42475	3.58213	13.09315	6.23610	3.42250	9.43966	0.00237	0.00066	0.00116	0.00027
191			1.90000	5.12306	-9.97149	-3.49470	-0.01046	0.00196	-0.00079	-0.00067	-0.00013	0.00007	-0.00000	0.00000	0.00000	-4.02559	-0.10312	-6.62911	-0.00672	-0.00685	0.00010	-0.00117	-0.00011	-0.00002	6.37150	0.64759	9.44724	0.06634	-0.00756	0.00357	0.00612	0.00031	-0.00035	4.11993	3.38399	5.32618	-1.22432	-8.35702	-14.24837	3.55572	4.93183	5.22883	6.16075	3.42757	9.39610	0.00225	0.00069	0.00137	0.00034
192			1.91000	5.10783	-9.91210	-3.40008	-0.01047	0.00191	-0.00087	-0.00051	-0.00021	0.00022	-0.00000	0.00000	0.00000	-4.11849	-0.10857	-6.75759	-0.00485	-0.00986	0.00042	-0.00072	0.00024	-0.00009	6.31404	0.67573	9.45540	0.06320	-0.01883	0.00258	0.00684	0.00105	0.00015	7.53213	1.63081	13.67513	0.94328	-6.50039	-12.98467	1.61757	6.76500	-3.46157	6.06558	3.45156	9.39852	0.00209	0.00073	0.00161	0.00036
193			1.92000	5.11497	-9.82376	-3.21919	-0.01047	0.00185	-0.00102	-0.00041	-0.00026	0.00039	-0.00000	0.00000	0.00000	-4.19509	-0.09181	-6.86513	-0.00286	-0.01406	0.00108	-0.00034	0.00074	-0.00017	6.24832	0.70328	9.37206	0.06219	-0.03828	-0.00080	0.00749	0.00277	-0.00017	10.39674	0.31280	21.02308	2.68250	-4.82290	-10.12055	-0.06010	8.32848	-11.75883	5.95904	3.49629	9.45305	0.00193	0.00077	0.00185	0.00035
194			1.93000	5.13605	-9.71311	-2.97136	-0.01047	0.00176	-0.00121	-0.00041	-0.00028	0.00057	-0.00000	0.00000	0.00000	-4.25432	-0.06086	-6.93746	-0.00112	-0.01927	0.00200	-0.00010	0.00124	-0.00017	6.17894	0.73197	9.20879	0.06410	-0.06328	-0.00605	0.00802	0.00547	-0.00197	12.22864	-0.22862	26.05895	3.70016	-3.56656	-6.09733	-1.27447	9.24957	-18.30152	5.84968	3.56024	9.55852	0.00179	0.00083	0.00208	0.00031
195			1.94000	5.15938	-9.59126	-2.68683	-0.01046	0.00167	-0.00140	-0.00053	-0.00028	0.00071	-0.00000	0.00000	0.00000	-4.29854	-0.02556	-6.96673	-0.00018	-0.02506	0.00303	-0.00001	0.00144	-0.00003	6.10987	0.76166	8.99136	0.06961	-0.09070	-0.01239	0.00872	0.00845	-0.00481	12.64743	0.11026	28.05199	3.90270	-3.01978	-1.67461	-1.96731	9.60331	-21.87872	5.74478	3.63852	9.70543	0.00168	0.00089	0.00228	0.00026
196			1.95000	5.17369	-9.47219	-2.39999	-0.01043	0.00157	-0.00157	-0.00071	-0.00024	0.00076	-0.00000	0.00000	0.00000	-4.33426	0.00417	-6.95306	-0.00043	-0.03042	0.00399	-0.00003	0.00105	0.00023	6.04138	0.79066	8.75504	0.07837	-0.11621	-0.01870	0.01003	0.01038	-0.00727	11.57899	1.15831	26.90064	3.28728	-3.39730	2.31173	-2.16096	9.71146	-21.84416	5.64984	3.72339	9.87588	0.00162	0.00095	0.00242	0.00022
197			1.96000	5.17135	-9.36909	-2.14252	-0.01041	0.00149	-0.00169	-0.00090	-0.00018	0.00070	-0.00000	0.00000	0.00000	-4.37078	0.01898	-6.90449	-0.00166	-0.03410	0.00468	-0.00012	-0.00006	0.00047	5.96959	0.81646	8.53747	0.08859	-0.13487	-0.02380	0.01220	0.01003	-0.00779	9.34342	2.56106	23.17492	1.86301	-4.70079	4.98116	-1.92768	9.86233	-18.19255	5.56856	3.80554	10.04637	0.00160	0.00100	0.00248	0.00018
198			1.97000	5.14993	-9.29065	-1.93603	-0.01039	0.00144	-0.00174	-0.00106	-0.00012	0.00054	-0.00000	0.00000	0.00000	-4.41770	0.01093	-6.83842	-0.00324	-0.03527	0.00497	-0.00032	-0.00163	0.00053	5.88911	0.83642	8.37314	0.09718	-0.14337	-0.02680	0.01506	0.00698	-0.00574	6.50578	3.94724	17.93095	-0.24671	-6.66009	5.59399	-1.44645	10.13718	-11.50639	5.50297	3.87518	10.19176	0.00163	0.00104	0.00243	0.00014
199			1.98000	5.11123	-9.23988	-1.78954	-0.01038	0.00142	-0.00171	-0.00116	-0.00007	0.00035	-0.00000	0.00000	0.00000	-4.48203	-0.02424	-6.77784	-0.00460	-0.03379	0.00488	-0.00060	-0.00307	0.00036	5.79575	0.84680	8.28747	0.10204	-0.14025	-0.02734	0.01789	0.00187	-0.00188	3.66360	5.07765	12.24069	-2.74653	-8.82106	3.92708	-0.97025	10.38448	-2.85785	5.45352	3.92392	10.29056	0.00171	0.00104	0.00230	0.00011
200			1.99000	5.05913	-9.21426	-1.70214	-0.01039	0.00142	-0.00161	-0.00120	-0.00003	0.00018	-0.00000	0.00000	0.00000	-4.56637	-0.08644	-6.74490	-0.00537	-0.03010	0.00448	-0.00087	-0.00391	0.00004	5.68941	0.84371	8.29329	0.10218	-0.12620	-0.02552	0.01958	-0.00341	0.00220	1.35709	5.84987	6.91683	-5.30133	-10.69371	0.31008	-0.61635	10.32181	6.36291	5.41929	3.94717	10.32950	0.00182	0.00102	0.00209	0.00009
201			2.00000	4.99849	-9.20636	-1.66600	-0.01040	0.00144	-0.00148	-0.00118	-0.00001	0.00004	-0.00000	0.00000	0.00000	-4.66830	-0.17217	-6.75650	-0.00558	-0.02501	0.00385	-0.00105	-0.00395	-0.00031	5.57466	0.82579	8.38892	0.09775	-0.10418	-0.02179	0.01913	-0.00663	0.00490	-0.03111	6.21695	2.53910	-7.55798	-11.84765	-4.53704	-0.31450	9.64773	14.54341	5.39768	3.94550	10.30650	0.00194	0.00099	0.00187	0.00007
202			2.01000	4.93472	-9.20624	-1.66826	-0.01041	0.00147	-0.00133	-0.00110	-0.00001	-0.00003	-0.00000	0.00000	0.00000	-4.78098	-0.27429	-6.82092	-0.00550	-0.01948	0.00312	-0.00109	-0.00331	-0.00053	5.46137	0.79610	8.55659	0.09031	-0.07884	-0.01687	0.01640	-0.00690	0.00543	-0.35276	6.16943	-0.48255	-9.14912	-12.02009	-9.66007	0.04201	8.20074	20.15545	5.38480	3.92336	10.23036	0.00206	0.00095	0.00168	0.00006
203			2.02000	4.87312	-9.20368	-1.69277	-0.01043	0.00151	-0.00119	-0.00098	-0.00003	-0.00005	-0.00000	0.00000	0.00000	-4.89522	-0.38296	-6.93618	-0.00534	-0.01458	0.00240	-0.00104	-0.00241	-0.00060	5.36129	0.76107	8.76562	0.08165	-0.05578	-0.01169	0.01233	-0.00526	0.00424	0.32345	5.74366	-1.91840	-9.79894	-11.19280	-14.01920	0.43440	6.18039	22.29646	5.37626	3.88730	10.11830	0.00216	0.00092	0.00155	0.00006
204			2.03000	4.81832	-9.19015	-1.72221	-0.01045	0.00154	-0.00108	-0.00084	-0.00006	-0.00004	-0.00000	0.00000	0.00000	-5.00173	-0.48734	-7.08967	-0.00504	-0.01125	0.00185	-0.00089	-0.00163	-0.00055	5.28272	0.72737	8.98036	0.07344	-0.03968	-0.00715	0.00831	-0.00346	0.00247	1.75851	5.04023	-1.76926	-9.39090	-9.60914	-16.68018	0.64205	4.13027	20.97348	5.36808	3.84477	9.99285	0.00223	0.00089	0.00149	0.00007
205			2.04000	4.77326	-9.16010	-1.74086	-0.01047	0.00155	-0.00102	-0.00071	-0.00011	-0.00001	-0.00000	0.00000	0.00000	-5.09395	-0.57763	-7.26026	-0.00444	-0.01009	0.00156	-0.00066	-0.00114	-0.00047	5.22661	0.69812	9.16840	0.06723	-0.03292	-0.00404	0.00540	-0.00242	0.00113	3.56377	4.23164	-0.26280	-7.98229	-7.69658	-17.10416	0.38350	2.67761	16.95945	5.35714	3.80424	9.87743	0.00227	0.00087	0.00151	0.00008
206			2.05000	4.73840	-9.11243	-1.73670	-0.01049	0.00155	-0.00102	-0.00062	-0.00014	0.00004	-0.00000	0.00000	0.00000	-5.16943	-0.64648	-7.42381	-0.00358	-0.01119	0.00159	-0.00044	-0.00082	-0.00043	5.18676	0.67255	9.30674	0.06438	-0.03529	-0.00277	0.00393	-0.00212	0.00051	5.19677	3.53594	2.17518	-5.75193	-5.92405	-15.32278	-0.41526	2.17323	11.35748	5.34190	3.77397	9.79183	0.00227	0.00087	0.00159	0.00009
207			2.06000	4.71115	-9.05190	-1.70348	-0.01049	0.00152	-0.00107	-0.00061	-0.00016	0.00010	-0.00000	0.00000	0.00000	-5.23039	-0.68930	-7.55893	-0.00272	-0.01418	0.00193	-0.00028	-0.00046	-0.00039	5.15425	0.64858	9.38341	0.06599	-0.04488	-0.00342	0.00366	-0.00210	0.00025	6.12549	3.14684	4.95909	-2.97694	-4.70413	-11.87967	-1.47894	2.53088	5.15065	5.32261	3.75974	9.74863	0.00224	0.00088	0.00171	0.00008
208			2.07000	4.68690	-8.98749	-1.64180	-0.01049	0.00149	-0.00115	-0.00067	-0.00014	0.00015	-0.00000	0.00000	0.00000	-5.28304	-0.70496	-7.65164	-0.00205	-0.01828	0.00247	-0.00019	0.00009	-0.00030	5.12223	0.62687	9.39578	0.07133	-0.05923	-0.00566	0.00427	-0.00184	-0.00018	6.08530	3.12437	7.45839	-0.05509	-4.30062	-7.60987	-2.38093	3.44217	-0.80919	5.30146	3.76270	9.75102	0.00218	0.00090	0.00183	0.00007
209			2.08000	4.66111	-8.92887	-1.55837	-0.01048	0.00145	-0.00125	-0.00077	-0.00011	0.00020	-0.00000	0.00000	0.00000	-5.33550	-0.69641	-7.69718	-0.00165	-0.02257	0.00311	-0.00016	0.00075	-0.00012	5.08601	0.60985	9.35082	0.07879	-0.07560	-0.00892	0.00573	-0.00120	-0.00101	5.13703	3.39183	9.14968	2.51940	-4.76591	-3.40186	-2.93953	4.69992	-5.45246	5.28216	3.77908	9.79278	0.00212	0.00092	0.00193	0.00005
210			2.09000	4.63062	-8.88374	-1.46402	-0.01046	0.00140	-0.00135	-0.00088	-0.00007	0.00022	-0.00000	0.00000	0.00000	-5.39540	-0.67093	-7.70002	-0.00161	-0.02615	0.00372	-0.00019	0.00126	0.00010	5.04022	0.59718	9.26791	0.08687	-0.09113	-0.01249	0.00819	-0.00069	-0.00194	3.51792	3.81955	9.66784	4.28541	-5.95730	0.03688	-3.23111	6.19034	-7.73787	5.26962	3.80120	9.85870	0.00208	0.00094	0.00197	0.00001
211			2.10000	4.59382	-8.85711	-1.37229	-0.01044	0.00137	-0.00143	-0.00096	-0.00002	0.00021	-0.00000	0.00000	0.00000	-5.46812	-0.63863	-7.67077	-0.00203	-0.02830	0.00420	-0.00028	0.00129	0.00031	4.97983	0.58551	9.17420	0.09426	-0.10315	-0.01561	0.01129	-0.00076	-0.00240	1.53073	4.29555	8.76178	4.95256	-7.63044	2.40861	-3.24735	7.63202	-7.49036	5.26849	3.81939	9.92726	0.00207	0.00094	0.00192	-0.00004
212			2.11000	4.55025	-8.85067	-1.29857	-0.01043	0.00134	-0.00147	-0.00101	0.00002	0.00014	-0.00000	0.00000	0.00000	-5.55621	-0.61086	-7.62106	-0.00281	-0.02857	0.00447	-0.00046	0.00073	0.00044	4.90476	0.57349	9.09308	0.09937	-0.10951	-0.01770	0.01390	-0.00101	-0.00212	-0.44234	4.71903	6.34372	4.42779	-9.46610	3.80603	-2.83061	8.57995	-5.47839	5.28157	3.82440	9.97561	0.00211	0.00092	0.00178	-0.00008
213			2.12000	4.50089	-8.86191	-1.25765	-0.01042	0.00133	-0.00148	-0.00098	0.00004	0.00005	-0.00000	0.00000	0.00000	-5.65834	-0.59838	-7.56064	-0.00355	-0.02716	0.00449	-0.00065	-0.00024	0.00048	4.82090	0.56325	9.03830	0.10048	-0.10961	-0.01844	0.01473	-0.00094	-0.00126	-1.99735	4.97741	2.65837	2.83688	-11.01798	4.45311	-1.95632	8.68071	-2.62859	5.30846	3.80988	9.98547	0.00218	0.00088	0.00157	-0.00012
214			2.13000	4.44818	-8.88469	-1.25948	-0.01042	0.00134	-0.00145	-0.00089	0.00006	-0.00006	-0.00000	0.00000	0.00000	-5.76838	-0.60871	-7.49757	-0.00353	-0.02496	0.00428	-0.00067	-0.00119	0.00043	4.73751	0.55712	9.01600	0.09626	-0.10489	-0.01796	0.01315	-0.00065	-0.00019	-2.96655	4.96326	-1.55810	0.66129	-11.78603	4.42199	-0.84758	7.80083	0.40915	5.34473	3.77446	9.94745	0.00228	0.00082	0.00131	-0.00013
215			2.14000	4.39577	-8.91356	-1.30372	-0.01043	0.00137	-0.00138	-0.00075	0.00006	-0.00015	-0.00000	0.00000	0.00000	-5.87700	-0.64144	-7.44039	-0.00244	-0.02278	0.00394	-0.00044	-0.00173	0.00031	4.66450	0.55523	9.02666	0.08733	-0.09711	-0.01657	0.00965	-0.00045	0.00072	-3.58050	4.59395	-5.20985	-1.25998	-11.40328	3.54842	0.18779	6.01985	3.16087	5.38247	3.72212	9.86301	0.00236	0.00076	0.00104	-0.00011
216			2.15000	4.34785	-8.94756	-1.37823	-0.01043	0.00140	-0.00131	-0.00057	0.00008	-0.00019	-0.00000	0.00000	0.00000	-5.97465	-0.68610	-7.39957	-0.00089	-0.02080	0.00353	-0.00014	-0.00164	0.00015	4.61044	0.55591	9.06582	0.07710	-0.08695	-0.01455	0.00556	-0.00049	0.00126	-4.19756	3.88388	-7.40706	-2.14322	-9.82808	1.74207	0.93040	3.59304	5.27713	5.41255	3.65980	9.74294	0.00242	0.00068	0.00076	-0.00006
217			2.16000	4.30768	-8.98876	-1.46507	-0.01044	0.00144	-0.00122	-0.00041	0.00010	-0.00018	-0.00000	0.00000	0.00000	-6.05440	-0.72673	-7.38397	0.00027	-0.01889	0.00310	0.00003	-0.00102	-0.00001	4.58086	0.55678	9.12572	0.06941	-0.07501	-0.01222	0.00200	-0.00076	0.00141	-4.95933	2.96355	-7.86299	-1.68319	-7.38598	-0.77990	1.26987	0.94664	6.66013	5.42788	3.59442	9.60359	0.00244	0.00059	0.00050	0.00001
218			2.17000	4.27681	-9.03900	-1.54680	-0.01045	0.00147	-0.00115	-0.00027	0.00013	-0.00015	-0.00000	0.00000	0.00000	-6.11359	-0.74852	-7.39836	0.00065	-0.01718	0.00269	0.00006	-0.00013	-0.00015	4.57606	0.55497	9.19868	0.06613	-0.06283	-0.00996	-0.00067	-0.00112	0.00133	-5.79490	1.98922	-6.70957	-0.08868	-4.57308	-3.71787	1.23193	-1.41112	7.49142	5.42575	3.53072	9.46251	0.00244	0.00050	0.00029	0.00008
219			2.18000	4.25545	-9.09869	-1.60848	-0.01046	0.00150	-0.00109	-0.00017	0.00016	-0.00010	-0.00000	0.00000	0.00000	-6.15342	-0.74198	-7.44484	0.00029	-0.01591	0.00239	0.00002	0.00078	-0.00025	4.59108	0.54855	9.27951	0.06778	-0.05246	-0.00813	-0.00263	-0.00134	0.00117	-6.53815	1.06539	-4.25118	2.08138	-1.83327	-6.88152	1.05550	-3.12969	7.98133	5.40836	3.47121	9.33463	0.00241	0.00043	0.00014	0.00012
220			2.19000	4.24320	-9.16607	-1.63891	-0.01047	0.00151	-0.00108	-0.00011	0.00018	-0.00003	-0.00000	0.00000	0.00000	-6.17725	-0.70529	-7.52443	-0.00073	-0.01512	0.00222	-0.00002	0.00154	-0.00034	4.61896	0.53896	9.36484	0.07327	-0.04618	-0.00688	-0.00409	-0.00121	0.00100	-6.92484	0.25604	-1.01403	4.12021	0.45384	-9.90337	1.09694	-4.10931	7.98624	5.38129	3.41715	9.23018	0.00237	0.00038	0.00009	0.00014
221			2.20000	4.23917	-9.23597	-1.63372	-0.01049	0.00151	-0.00111	-0.00008	0.00018	0.00003	-0.00000	0.00000	0.00000	-6.18989	-0.64490	-7.63241	-0.00227	-0.01487	0.00224	-0.00004	0.00202	-0.00042	4.65344	0.53198	9.44799	0.08082	-0.04570	-0.00628	-0.00513	-0.00064	0.00082	-6.63573	-0.33171	2.17561	5.42886	1.91827	-11.90680	1.55089	-4.41084	6.94120	5.35082	3.37016	9.15530	0.00231	0.00036	0.00013	0.00013
222			2.21000	4.24090	-9.29976	-1.59838	-0.01049	0.00149	-0.00117	-0.00008	0.00015	0.00008	-0.00000	0.00000	0.00000	-6.19687	-0.57354	-7.75274	-0.00388	-0.01542	0.00246	-0.00005	0.00219	-0.00046	4.69032	0.53508	9.51553	0.08849	-0.05117	-0.00647	-0.00573	0.00061	0.00059	-5.53425	-0.57405	4.47330	5.72824	2.30560	-11.91816	2.34088	-4.14595	4.38146	5.32157	3.33237	9.11291	0.00225	0.00036	0.00023	0.00011
223			2.22000	4.24472	-9.34898	-1.54573	-0.01049	0.00146	-0.00126	-0.00011	0.00011	0.00011	-0.00000	0.00000	0.00000	-6.20370	-0.50570	-7.86141	-0.00493	-0.01701	0.00285	-0.00008	0.00208	-0.00042	4.72666	0.55428	9.55164	0.09481	-0.06109	-0.00751	-0.00565	0.00280	0.00024	-3.89384	-0.44426	5.44895	5.12446	1.63842	-9.66627	3.20285	-3.36824	0.62881	5.29552	3.30572	9.10262	0.00217	0.00038	0.00035	0.00009
224			2.23000	4.24689	-9.38026	-1.49014	-0.01048	0.00143	-0.00136	-0.00015	0.00007	0.00011	-0.00000	0.00000	0.00000	-6.21481	-0.45239	-7.93685	-0.00528	-0.01937	0.00333	-0.00014	0.00166	-0.00027	4.75829	0.59050	9.54816	0.09904	-0.07307	-0.00924	-0.00447	0.00561	-0.00029	-2.28839	-0.02561	5.14375	4.01575	0.16573	-5.72253	3.80692	-2.05627	-3.24294	5.27270	3.29049	9.11930	0.00209	0.00041	0.00048	0.00007
225			2.24000	4.24452	-9.39672	-1.44378	-0.01047	0.00141	-0.00143	-0.00021	0.00004	0.00009	-0.00000	0.00000	0.00000	-6.23403	-0.41840	-7.96614	-0.00505	-0.02170	0.00375	-0.00022	0.00093	-0.00002	4.77884	0.63901	9.50875	0.10122	-0.08378	-0.01123	-0.00207	0.00807	-0.00092	-1.20106	0.55472	3.86498	2.79375	-1.78985	-1.11620	3.97511	-0.28984	-6.14880	5.25286	3.28400	9.15182	0.00202	0.00044	0.00060	0.00006
226			2.25000	4.23592	-9.40496	-1.41481	-0.01045	0.00139	-0.00147	-0.00027	0.00003	0.00004	-0.00000	0.00000	0.00000	-6.26424	-0.40418	-7.94805	-0.00445	-0.02323	0.00402	-0.00028	0.00004	0.00026	4.78288	0.69275	9.44582	0.10141	-0.09057	-0.01301	0.00106	0.00928	-0.00140	-1.03620	1.15564	1.97047	1.61230	-3.88075	3.01978	3.79638	1.63338	-7.46461	5.23695	3.28150	9.18529	0.00198	0.00046	0.00064	0.00004
227			2.26000	4.22049	-9.41150	-1.40676	-0.01043	0.00139	-0.00148	-0.00033	0.00002	-0.00001	-0.00000	0.00000	0.00000	-6.30668	-0.40830	-7.89260	-0.00364	-0.02354	0.00408	-0.00030	-0.00078	0.00045	4.76847	0.74581	9.37619	0.09978	-0.09217	-0.01418	0.00408	0.00892	-0.00148	-0.91081	1.77079	0.05648	0.48267	-5.76449	5.78261	3.45578	3.31769	-6.99239	5.22674	3.27793	9.20516	0.00197	0.00045	0.00060	0.00002
228			2.27000	4.19882	-9.42060	-1.41912	-0.01043	0.00140	-0.00144	-0.00037	0.00002	-0.00005	-0.00000	0.00000	0.00000	-6.36047	-0.42816	-7.81725	-0.00279	-0.02264	0.00394	-0.00028	-0.00134	0.00050	4.73767	0.79338	9.31769	0.09650	-0.08876	-0.01454	0.00632	0.00723	-0.00106	-1.31350	2.23570	-1.73503	-0.55765	-7.16458	6.75301	3.07005	4.47633	-4.86903	5.22359	3.26970	9.20175	0.00198	0.00041	0.00047	0.00000
229			2.28000	4.17246	-9.43379	-1.44856	-0.01042	0.00142	-0.00139	-0.00040	0.00003	-0.00009	-0.00000	0.00000	0.00000	-6.42292	-0.45984	-7.74095	-0.00193	-0.02095	0.00369	-0.00022	-0.00156	0.00041	4.69465	0.83191	9.28550	0.09188	-0.08159	-0.01413	0.00749	0.00484	-0.00027	-1.75037	2.54617	-3.12698	-1.41901	-7.91254	6.00537	2.70154	5.00213	-1.50269	5.22729	3.25556	9.17305	0.00201	0.00036	0.00031	-0.00001
230			2.29000	4.14312	-9.45058	-1.48999	-0.01043	0.00144	-0.00133	-0.00041	0.00004	-0.00011	-0.00000	0.00000	0.00000	-6.48999	-0.49845	-7.67998	-0.00125	-0.01898	0.00341	-0.00015	-0.00148	0.00026	4.64465	0.85923	9.28996	0.08688	-0.07265	-0.01314	0.00765	0.00252	0.00059	-2.09284	2.71754	-4.03835	-1.99182	-7.96663	4.03626	2.41620	4.91790	2.45934	5.23579	3.23693	9.12438	0.00203	0.00031	0.00016	-0.00002
231			2.30000	4.11225	-9.46995	-1.53842	-0.01043	0.00147	-0.00128	-0.00042	0.00004	-0.00011	-0.00000	0.00000	0.00000	-6.55710	-0.53858	-7.64340	-0.00091	-0.01719	0.00316	-0.00010	-0.00123	0.00011	4.59306	0.87572	9.33382	0.08267	-0.06363	-0.01183	0.00705	0.00086	0.00127	-2.32317	2.78943	-4.57349	-2.18987	-7.42140	1.63665	2.30865	4.33570	6.19724	5.24625	3.21729	9.06667	0.00205	0.00027	0.00005	-0.00002
232			2.31000	4.08076	-9.49097	-1.59093	-0.01044	0.00149	-0.00125	-0.00041	0.00005	-0.00012	-0.00000	0.00000	0.00000	-6.61997	-0.57524	-7.63152	-0.00089	-0.01593	0.00298	-0.00009	-0.00092	-0.00001	4.54503	0.88458	9.41167	0.08009	-0.05621	-0.01052	0.00595	0.00006	0.00164	-2.43469	2.78708	-4.89959	-2.00026	-6.45908	-0.47154	2.46259	3.39115	8.97613	5.25599	3.20098	9.01249	0.00205	0.00025	0.00000	-0.00002
233			2.32000	4.04953	-9.51239	-1.64598	-0.01045	0.00150	-0.00123	-0.00039	0.00004	-0.00012	-0.00000	0.00000	0.00000	-6.67545	-0.60459	-7.63869	-0.00107	-0.01538	0.00288	-0.00010	-0.00062	-0.00008	4.50521	0.89109	9.51210	0.07912	-0.05175	-0.00944	0.00460	-0.00010	0.00175	-2.36260	2.71201	-5.02444	-1.50556	-5.30597	-1.94595	2.81989	2.30324	10.49772	5.26236	3.19188	8.97316	0.00204	0.00024	0.00001	-0.00001
234			2.33000	4.01952	-9.53198	-1.70077	-0.01045	0.00151	-0.00123	-0.00037	0.00004	-0.00011	-0.00000	0.00000	0.00000	-6.72234	-0.62468	-7.65800	-0.00140	-0.01551	0.00284	-0.00011	-0.00035	-0.00012	4.47515	0.89895	9.62322	0.07974	-0.05096	-0.00870	0.00350	-0.00002	0.00170	-2.01662	2.58087	-4.78521	-0.85022	-4.21427	-2.76141	3.13110	1.44121	10.96766	5.26289	3.19239	8.95620	0.00201	0.00025	0.00008	0.00001
235			2.34000	3.99154	-9.54674	-1.75045	-0.01044	0.00151	-0.00123	-0.00035	0.00002	-0.00010	-0.00000	0.00000	0.00000	-6.76175	-0.63553	-7.68292	-0.00182	-0.01620	0.00287	-0.00012	-0.00011	-0.00012	4.45146	0.90827	9.73584	0.08152	-0.05375	-0.00833	0.00306	0.00009	0.00159	-1.38875	2.42277	-4.05633	-0.15557	-3.40769	-2.92804	3.17921	1.11582	10.63429	5.25593	3.20252	8.96347	0.00197	0.00027	0.00018	0.00003
236			2.35000	3.96608	-9.55431	-1.78978	-0.01043	0.00151	-0.00126	-0.00034	0.00000	-0.00007	-0.00000	0.00000	0.00000	-6.79635	-0.63847	-7.70635	-0.00242	-0.01726	0.00298	-0.00014	0.00007	-0.00009	4.42874	0.91792	9.84136	0.08474	-0.05890	-0.00836	0.00335	0.00026	0.00142	-0.63791	2.27033	-2.94876	0.53667	-3.01870	-2.35647	2.97557	1.35636	9.45939	5.24195	3.21928	8.98979	0.00190	0.00030	0.00031	0.00005
237			2.36000	3.94297	-9.55474	-1.81634	-0.01043	0.00150	-0.00129	-0.00035	-0.00001	-0.00005	-0.00000	0.00000	0.00000	-6.82937	-0.63502	-7.71971	-0.00298	-0.01851	0.00317	-0.00018	0.00021	-0.00002	4.40311	0.92842	9.92982	0.08902	-0.06491	-0.00880	0.00415	0.00071	0.00117	-0.03902	2.16867	-1.78226	1.23329	-3.08265	-1.01087	2.69300	1.98940	7.36783	5.22335	3.23784	9.02489	0.00180	0.00033	0.00046	0.00006
238			2.37000	3.92117	-9.55097	-1.83159	-0.01043	0.00150	-0.00132	-0.00037	-0.00001	-0.00003	-0.00000	0.00000	0.00000	-6.86409	-0.62659	-7.71506	-0.00329	-0.01971	0.00340	-0.00021	0.00027	0.00010	4.37291	0.94209	9.99225	0.09357	-0.07051	-0.00961	0.00509	0.00171	0.00080	0.19407	2.17875	-0.88912	1.88358	-3.58673	0.90924	2.57659	2.75512	4.48466	5.20272	3.25467	9.05958	0.00170	0.00036	0.00059	0.00006
239			2.38000	3.89874	-9.54709	-1.84009	-0.01045	0.00150	-0.00136	-0.00041	-0.00001	-0.00002	-0.00000	0.00000	0.00000	-6.90385	-0.61534	-7.68788	-0.00321	-0.02067	0.00363	-0.00024	0.00022	0.00025	4.33923	0.96335	10.02273	0.09733	-0.07494	-0.01065	0.00570	0.00355	0.00028	0.05315	2.35875	-0.48002	2.33736	-4.50544	3.00733	2.90179	3.38315	1.05429	5.18176	3.26965	9.09085	0.00161	0.00037	0.00068	0.00005
240			2.39000	3.87332	-9.54599	-1.84772	-0.01046	0.00150	-0.00139	-0.00047	0.00000	-0.00002	-0.00000	0.00000	0.00000	-6.95198	-0.60492	-7.63842	-0.00293	-0.02118	0.00381	-0.00027	0.00004	0.00039	4.30535	0.99854	10.01874	0.09987	-0.07726	-0.01171	0.00569	0.00617	-0.00032	-0.30374	2.69598	-0.61464	2.44964	-5.71503	4.79788	3.78945	3.70397	-2.43524	5.16200	3.28443	9.11941	0.00154	0.00039	0.00075	0.00005
241			2.40000	3.84342	-9.54863	-1.86007	-0.01047	0.00150	-0.00140	-0.00054	0.00001	-0.00004	-0.00000	0.00000	0.00000	-7.01028	-0.59910	-7.57237	-0.00260	-0.02121	0.00390	-0.00028	-0.00021	0.00047	4.27461	1.05221	9.98470	0.10085	-0.07712	-0.01260	0.00534	0.00865	-0.00081	-0.74459	3.08350	-1.22575	2.23503	-6.92200	5.84937	4.96317	3.78942	-5.00894	5.14485	3.30044	9.14693	0.00151	0.00040	0.00081	0.00004
242			2.41000	3.80910	-9.55545	-1.88131	-0.01047	0.00150	-0.00140	-0.00057	0.00002	-0.00006	-0.00000	0.00000	0.00000	-7.07775	-0.59938	-7.49925	-0.00224	-0.02088	0.00391	-0.00027	-0.00042	0.00048	4.24624	1.12128	9.93572	0.09994	-0.07532	-0.01316	0.00528	0.00984	-0.00092	-1.23072	3.37993	-2.12894	1.85762	-7.77410	5.94961	5.87363	3.88240	-5.63944	5.13035	3.31943	9.17686	0.00151	0.00043	0.00088	0.00003
243			2.42000	3.77191	-9.56693	-1.91293	-0.01046	0.00151	-0.00138	-0.00058	0.00003	-0.00009	-0.00000	0.00000	0.00000	-7.15068	-0.60456	-7.42957	-0.00176	-0.02033	0.00387	-0.00022	-0.00050	0.00043	4.21587	1.19553	9.89333	0.09706	-0.07285	-0.01330	0.00570	0.00933	-0.00059	-1.73002	3.49703	-3.10906	1.51102	-8.03660	5.22778	6.15308	4.07112	-4.14117	5.11712	3.34336	9.21346	0.00153	0.00047	0.00096	0.00003
244			2.43000	3.73383	-9.58309	-1.95450	-0.01044	0.00152	-0.00136	-0.00055	0.00004	-0.00011	-0.00000	0.00000	0.00000	-7.22395	-0.61161	-7.37059	-0.00130	-0.01965	0.00378	-0.00016	-0.00044	0.00034	4.18026	1.26398	9.87450	0.09309	-0.07022	-0.01301	0.00618	0.00767	0.00001	-2.18795	3.42380	-4.03400	1.35047	-7.68958	4.10330	5.84171	4.20937	-1.34026	5.10448	3.37206	9.25700	0.00155	0.00050	0.00103	0.00003
245			2.44000	3.69679	-9.60340	-2.00479	-0.01043	0.00153	-0.00133	-0.00048	0.00005	-0.00013	-0.00000	0.00000	0.00000	-7.29285	-0.61683	-7.32433	-0.00090	-0.01901	0.00366	-0.00010	-0.00026	0.00026	4.13998	1.32044	9.88510	0.08900	-0.06785	-0.01240	0.00625	0.00575	0.00057	-2.53700	3.16474	-4.78439	1.44266	-6.84344	2.99185	5.23227	4.11046	1.54227	5.09310	3.40258	9.30274	0.00156	0.00054	0.00108	0.00002
246			2.45000	3.66289	-9.62660	-2.06095	-0.01042	0.00155	-0.00131	-0.00040	0.00005	-0.00013	-0.00000	0.00000	0.00000	-7.35340	-0.61694	-7.28945	-0.00050	-0.01857	0.00355	-0.00005	-0.00002	0.00019	4.09873	1.36457	9.91994	0.08560	-0.06611	-0.01168	0.00566	0.00428	0.00089	-2.72133	2.74479	-5.18222	1.73508	-5.65554	2.07743	4.65002	3.65366	3.50120	5.08394	3.43126	9.34513	0.00157	0.00056	0.00112	0.00001
247			2.46000	3.63374	-9.65108	-2.11820	-0.01042	0.00156	-0.00129	-0.00031	0.00006	-0.00013	-0.00000	0.00000	0.00000	-7.40322	-0.61016	-7.26399	-0.00003	-0.01853	0.00348	-0.00000	0.00024	0.00014	4.06221	1.40068	9.96699	0.08320	-0.06576	-0.01108	0.00454	0.00355	0.00095	-2.74996	2.23611	-5.06178	2.11822	-4.33753	1.36535	4.23559	2.90892	4.10799	5.07748	3.45584	9.38112	0.00155	0.00057	0.00113	0.00001
248			2.47000	3.61007	-9.67570	-2.17056	-0.01043	0.00158	-0.00130	-0.00024	0.00006	-0.00011	-0.00000	0.00000	0.00000	-7.44196	-0.59622	-7.24614	0.00041	-0.01892	0.00350	0.00002	0.00051	0.00011	4.03391	1.43316	10.01322	0.08175	-0.06750	-0.01073	0.00328	0.00336	0.00079	-2.72552	1.74977	-4.42436	2.56895	-3.11888	0.96107	3.84509	2.13006	3.43615	5.07391	3.47593	9.41010	0.00153	0.00057	0.00114	0.00000
249			2.48000	3.59110	-9.70072	-2.21366	-0.01044	0.00158	-0.00132	-0.00020	0.00007	-0.00009	-0.00000	0.00000	0.00000	-7.47127	-0.57488	-7.23127	0.00054	-0.01967	0.00362	0.00002	0.00080	0.00013	4.01423	1.46354	10.04693	0.08193	-0.07122	-0.01076	0.00218	0.00344	0.00045	-2.80300	1.40681	-3.55201	3.20151	-2.18345	1.17673	3.28098	1.50542	1.67644	5.07345	3.49259	9.43316	0.00151	0.00058	0.00116	-0.00001
250			2.49000	3.57469	-9.72779	-2.24760	-0.01044	0.00158	-0.00136	-0.00021	0.00008	-0.00008	-0.00000	0.00000	0.00000	-7.49390	-0.54483	-7.21065	0.00035	-0.02061	0.00384	0.00001	0.00111	0.00021	4.00228	1.49179	10.05760	0.08429	-0.07536	-0.01126	0.00133	0.00358	-0.00002	-3.10066	1.29595	-2.88043	4.06313	-1.65511	2.15649	2.54410	1.09547	-0.76362	5.07628	3.50774	9.45253	0.00148	0.00059	0.00119	-0.00001
251			2.50000	3.55779	-9.75917	-2.27710	-0.01044	0.00158	-0.00140	-0.00024	0.00009	-0.00008	-0.00000	0.00000	0.00000	-7.51362	-0.50563	-7.17637	-0.00011	-0.02154	0.00408	-0.00000	0.00136	0.00034	3.99625	1.51779	10.04137	0.08896	-0.07862	-0.01222	0.00099	0.00366	-0.00050	-3.65477	1.44666	-2.75072	4.92022	-1.64167	3.55207	1.84317	1.00820	-2.94739	5.08245	3.52339	9.47018	0.00147	0.00061	0.00124	-0.00002
252			2.51000	3.53737	-9.79704	-2.30922	-0.01042	0.00157	-0.00145	-0.00031	0.00011	-0.00010	-0.00000	0.00000	0.00000	-7.53531	-0.46053	-7.12670	-0.00057	-0.02224	0.00429	-0.00002	0.00143	0.00045	3.99092	1.54165	10.00666	0.09447	-0.08079	-0.01345	0.00150	0.00367	-0.00079	-4.39871	1.80346	-3.24447	5.34458	-2.18643	4.69102	1.48399	1.35708	-3.86366	5.09145	3.54043	9.48690	0.00148	0.00063	0.00128	-0.00003
253			2.52000	3.51159	-9.84242	-2.35013	-0.01042	0.00157	-0.00148	-0.00037	0.00013	-0.00013	-0.00000	0.00000	0.00000	-7.56382	-0.41678	-7.06768	-0.00088	-0.02257	0.00442	-0.00005	0.00122	0.00049	3.97997	1.56502	9.97045	0.09879	-0.08199	-0.01455	0.00277	0.00379	-0.00069	-5.16552	2.23023	-4.21973	5.01519	-3.13109	5.02880	1.69265	1.99625	-3.17223	5.10255	3.55770	9.50111	0.00150	0.00065	0.00131	-0.00003
254			2.53000	3.48052	-9.89444	-2.40357	-0.01042	0.00158	-0.00149	-0.00041	0.00014	-0.00016	-0.00000	0.00000	0.00000	-7.60133	-0.38255	-7.00935	-0.00083	-0.02249	0.00444	-0.00006	0.00078	0.00044	3.96042	1.59080	9.94902	0.09980	-0.08261	-0.01519	0.00395	0.00415	-0.00021	-5.75597	2.56067	-5.42711	3.98740	-4.10180	4.44131	2.42768	2.51921	-1.35293	5.11503	3.57249	9.50946	0.00156	0.00067	0.00130	-0.00004
255			2.54000	3.44616	-9.95050	-2.47010	-0.01042	0.00160	-0.00148	-0.00040	0.00014	-0.00019	-0.00000	0.00000	0.00000	-7.64608	-0.36227	-6.96109	-0.00031	-0.02208	0.00437	-0.00002	0.00031	0.00032	3.93516	1.62137	9.95054	0.09689	-0.08288	-0.01524	0.00402	0.00466	0.00038	-6.02175	2.68288	-6.59471	2.63623	-4.68314	3.19218	3.38508	2.47389	0.68431	5.12885	3.58253	9.50921	0.00165	0.00067	0.00127	-0.00004
256			2.55000	3.41128	-10.00711	-2.54757	-0.01042	0.00162	-0.00147	-0.00036	0.00014	-0.00021	-0.00000	0.00000	0.00000	-7.69301	-0.35538	-6.92823	0.00054	-0.02150	0.00425	0.00004	-0.00006	0.00018	3.91223	1.65702	9.97303	0.09145	-0.08230	-0.01479	0.00273	0.00505	0.00084	-5.90873	2.58136	-7.49377	1.30181	-4.61197	1.66591	4.22126	1.68799	2.29308	5.14368	3.58724	9.49990	0.00178	0.00068	0.00123	-0.00004
257			2.56000	3.37845	-10.06073	-2.63185	-0.01042	0.00164	-0.00145	-0.00029	0.00013	-0.00022	-0.00000	0.00000	0.00000	-7.73551	-0.35902	-6.91269	0.00142	-0.02078	0.00409	0.00009	-0.00030	0.00005	3.89925	1.69597	10.01087	0.08548	-0.08033	-0.01397	0.00076	0.00501	0.00112	-5.46167	2.29586	-7.96608	0.12906	-3.84757	0.17657	4.71674	0.39712	3.44994	5.15772	3.58756	9.48341	0.00192	0.00068	0.00120	-0.00004
258			2.57000	3.34969	-10.10874	-2.71776	-0.01043	0.00167	-0.00142	-0.00021	0.00012	-0.00021	-0.00000	0.00000	0.00000	-7.76733	-0.36996	-6.91347	0.00196	-0.01988	0.00390	0.00008	-0.00039	-0.00005	3.89946	1.73463	10.06022	0.08054	-0.07708	-0.01285	-0.00114	0.00435	0.00124	-4.80513	1.88453	-7.94253	-0.73134	-2.51554	-0.95990	4.71169	-1.00970	4.29110	5.16772	3.58497	9.46291	0.00205	0.00067	0.00116	-0.00002
259			2.58000	3.32624	-10.15002	-2.79999	-0.01043	0.00170	-0.00138	-0.00013	0.00010	-0.00019	-0.00000	0.00000	0.00000	-7.78397	-0.38327	-6.92568	0.00210	-0.01875	0.00366	0.00003	-0.00031	-0.00010	3.91231	1.76802	10.11674	0.07728	-0.07239	-0.01156	-0.00272	0.00315	0.00118	-4.06542	1.41967	-7.38553	-1.09083	-0.83093	-1.50560	4.15756	-2.27941	4.69543	5.17067	3.58064	9.44114	0.00214	0.00066	0.00114	0.00001
260			2.59000	3.30849	-10.18436	-2.87291	-0.01044	0.00173	-0.00133	-0.00006	0.00008	-0.00015	-0.00000	0.00000	0.00000	-7.78341	-0.39318	-6.94271	0.00172	-0.01744	0.00339	-0.00003	-0.00013	-0.00011	3.93628	1.79245	10.17361	0.07703	-0.06582	-0.01029	-0.00403	0.00185	0.00100	-3.31492	0.97752	-6.28206	-0.98228	0.93833	-1.51131	3.27180	-3.29386	4.55816	5.16479	3.57580	9.42121	0.00218	0.00065	0.00113	0.00004
261			2.60000	3.29601	-10.21192	-2.93122	-0.01044	0.00176	-0.00128	-0.00003	0.00007	-0.00011	-0.00000	0.00000	0.00000	-7.76636	-0.39649	-6.95996	0.00090	-0.01636	0.00316	-0.00004	0.00007	-0.00009	3.96888	1.80780	10.22521	0.08010	-0.05856	-0.00928	-0.00513	0.00091	0.00078	-2.60616	0.60580	-4.73203	-0.63233	2.51593	-1.24622	2.41823	-3.95443	4.02619	5.14991	3.57231	9.40707	0.00218	0.00064	0.00115	0.00007
262			2.61000	3.28806	-10.23340	-2.97146	-0.01043	0.00177	-0.00127	-0.00001	0.00005	-0.00007	-0.00000	0.00000	0.00000	-7.73603	-0.39278	-6.97571	-0.00015	-0.01597	0.00306	0.00001	0.00026	-0.00007	4.00658	1.81700	10.26905	0.08519	-0.05367	-0.00869	-0.00588	0.00043	0.00059	-2.00481	0.31968	-2.96372	-0.11495	3.64575	-0.82287	1.74303	-4.19581	3.19463	5.12764	3.57217	9.40267	0.00214	0.00064	0.00118	0.00009
263			2.62000	3.28364	-10.25016	-2.99301	-0.01042	0.00176	-0.00129	-0.00002	0.00004	-0.00003	-0.00000	0.00000	0.00000	-7.69811	-0.38134	-6.98698	-0.00108	-0.01651	0.00314	0.00007	0.00048	-0.00002	4.04551	1.82245	10.30190	0.09078	-0.05323	-0.00868	-0.00608	0.00019	0.00038	-1.57283	0.16634	-1.22436	0.69812	4.08883	-0.09063	1.09398	-3.99446	1.95155	5.10122	3.57616	9.41013	0.00208	0.00064	0.00122	0.00009
264			2.63000	3.28073	-10.26395	-2.99756	-0.01041	0.00174	-0.00134	-0.00008	0.00004	0.00000	-0.00000	0.00000	0.00000	-7.66048	-0.36057	-6.98813	-0.00168	-0.01791	0.00337	0.00010	0.00074	0.00006	4.08181	1.82460	10.31837	0.09638	-0.05719	-0.00933	-0.00549	0.00001	0.00010	-1.30912	0.24366	0.32966	1.76780	3.62868	1.01819	0.34146	-3.29416	0.28189	5.07450	3.58393	9.42824	0.00202	0.00064	0.00122	0.00008
265			2.64000	3.27625	-10.27584	-2.98795	-0.01040	0.00172	-0.00141	-0.00018	0.00004	0.00003	-0.00000	0.00000	0.00000	-7.63262	-0.33163	-6.97428	-0.00195	-0.01987	0.00373	0.00006	0.00094	0.00017	4.11042	1.82344	10.31428	0.10179	-0.06423	-0.01064	-0.00389	-0.00012	-0.00026	-1.15149	0.63310	1.57849	2.74045	2.15725	2.30340	-0.39645	-2.07798	-1.52979	5.05101	3.59398	9.45265	0.00198	0.00063	0.00119	0.00007
266			2.65000	3.26658	-10.28613	-2.96845	-0.01040	0.00170	-0.00148	-0.00032	0.00003	0.00005	-0.00000	0.00000	0.00000	-7.62354	-0.30004	-6.94409	-0.00212	-0.02187	0.00414	-0.00001	0.00092	0.00031	4.12654	1.82053	10.29028	0.10639	-0.07296	-0.01234	-0.00133	-0.00009	-0.00069	-1.05979	1.34804	2.30302	3.29283	-0.20019	3.59621	-0.94950	-0.47358	-3.10076	5.03351	3.60352	9.47627	0.00197	0.00062	0.00112	0.00004
267			2.66000	3.24828	-10.29502	-2.94633	-0.01040	0.00168	-0.00154	-0.00049	0.00003	0.00005	-0.00000	0.00000	0.00000	-7.63943	-0.27242	-6.89695	-0.00228	-0.02327	0.00451	-0.00012	0.00062	0.00046	4.12682	1.81738	10.25059	0.10928	-0.08119	-0.01406	0.00176	-0.00001	-0.00109	-1.01816	2.32621	2.19599	3.35931	-3.09661	4.94287	-1.31942	1.25836	-4.15221	5.02366	3.60915	9.49000	0.00201	0.00061	0.00102	0.00002
268			2.67000	3.21886	-10.30252	-2.93187	-0.01041	0.00167	-0.00158	-0.00066	0.00002	0.00001	-0.00000	0.00000	0.00000	-7.68222	-0.25399	-6.83174	-0.00231	-0.02358	0.00475	-0.00022	0.00005	0.00062	4.11091	1.81400	10.20167	0.11004	-0.08618	-0.01546	0.00472	-0.00004	-0.00131	-0.95302	3.45870	1.02495	2.90629	-6.12693	6.31063	-1.52764	2.81474	-4.39994	5.02187	3.60895	9.48635	0.00210	0.00059	0.00089	-0.00000
269			2.68000	3.17707	-10.30747	-2.93661	-0.01042	0.00167	-0.00159	-0.00080	0.00000	-0.00005	-0.00000	0.00000	0.00000	-7.75029	-0.25008	-6.74970	-0.00210	-0.02270	0.00480	-0.00029	-0.00073	0.00072	4.08077	1.80990	10.15370	0.10861	-0.08638	-0.01632	0.00698	-0.00019	-0.00115	-0.72494	4.61130	-1.24226	1.74489	-8.92314	7.39627	-1.44483	3.96525	-3.46332	5.02706	3.60271	9.46155	0.00224	0.00057	0.00075	-0.00002
270			2.69000	3.12339	-10.30735	-2.97100	-0.01043	0.00169	-0.00157	-0.00089	-0.00002	-0.00014	-0.00000	0.00000	0.00000	-7.83872	-0.26761	-6.65704	-0.00166	-0.02086	0.00467	-0.00027	-0.00159	0.00072	4.03977	1.80570	10.12148	0.10474	-0.08247	-0.01648	0.00814	-0.00040	-0.00049	-0.19061	5.63787	-4.45407	-0.25403	-11.11059	7.92650	-0.95971	4.53872	-1.12932	5.03661	3.59170	9.41665	0.00239	0.00055	0.00062	-0.00003
271			2.70000	3.05992	-10.29847	-3.04301	-0.01043	0.00171	-0.00152	-0.00091	-0.00006	-0.00024	-0.00000	0.00000	0.00000	-7.93899	-0.31259	-6.56163	-0.00091	-0.01868	0.00442	-0.00016	-0.00235	0.00066	3.99280	1.80193	10.12007	0.09789	-0.07699	-0.01590	0.00787	-0.00067	0.00049	0.76818	6.40357	-8.30668	-2.90556	-12.32538	8.01033	-0.18714	4.40628	2.25845	5.04700	3.57828	9.35720	0.00255	0.00054	0.00052	-0.00002
272			2.71000	2.99034	-10.27630	-3.15645	-0.01044	0.00175	-0.00147	-0.00085	-0.00011	-0.00033	-0.00000	0.00000	0.00000	-8.03956	-0.38697	-6.46820	0.00027	-0.01694	0.00413	0.00004	-0.00294	0.00057	3.94656	1.79818	10.15733	0.08827	-0.07265	-0.01477	0.00617	-0.00097	0.00139	2.19019	6.79204	-12.29081	-5.75667	-12.32753	8.03259	0.63072	3.50611	5.75881	5.05417	3.56591	9.29270	0.00269	0.00054	0.00048	0.00000
273			2.72000	2.91957	-10.23677	-3.30868	-0.01044	0.00179	-0.00141	-0.00071	-0.00018	-0.00040	-0.00000	0.00000	0.00000	-8.12790	-0.48741	-6.37699	0.00192	-0.01643	0.00391	0.00026	-0.00345	0.00050	3.90929	1.79415	10.22905	0.07717	-0.07129	-0.01351	0.00351	-0.00115	0.00192	3.89112	6.70331	-15.65653	-8.22020	-11.07854	8.19229	1.32565	1.88462	8.29257	5.05450	3.55895	9.23520	0.00281	0.00055	0.00050	0.00004
274			2.73000	2.85345	-10.17952	-3.48827	-0.01043	0.00182	-0.00136	-0.00051	-0.00023	-0.00042	-0.00000	0.00000	0.00000	-8.19348	-0.60444	-6.28802	0.00384	-0.01732	0.00382	0.00033	-0.00391	0.00045	3.88933	1.79086	10.32131	0.06710	-0.07251	-0.01251	0.00071	-0.00111	0.00207	5.41587	6.02825	-17.53959	-9.75684	-8.68504	8.15182	1.84599	-0.21181	9.37020	5.04545	3.56136	9.19640	0.00289	0.00058	0.00057	0.00008
275			2.74000	2.79876	-10.11016	-3.67520	-0.01041	0.00186	-0.00132	-0.00027	-0.00026	-0.00040	-0.00000	0.00000	0.00000	-8.22912	-0.72420	-6.20706	0.00542	-0.01896	0.00381	0.00018	-0.00409	0.00037	3.89129	1.78950	10.41976	0.06061	-0.07454	-0.01184	-0.00159	-0.00089	0.00200	6.25761	4.74377	-17.38760	-10.12651	-5.43430	7.40266	2.18952	-2.30543	9.29079	5.02738	3.57458	9.18329	0.00291	0.00061	0.00069	0.00010
276			2.75000	2.76095	-10.03876	-3.84728	-0.01039	0.00189	-0.00129	-0.00002	-0.00025	-0.00034	-0.00000	0.00000	0.00000	-8.23248	-0.83321	-6.14299	0.00591	-0.02027	0.00382	-0.00012	-0.00374	0.00026	3.91329	1.79044	10.51549	0.05940	-0.07560	-0.01130	-0.00330	-0.00060	0.00179	6.20011	3.04683	-15.38404	-9.44646	-1.88465	6.00786	2.31441	-3.91193	8.49270	5.00429	3.59662	9.19543	0.00288	0.00064	0.00085	0.00011
277			2.76000	2.74202	-9.97487	-3.98896	-0.01037	0.00192	-0.00128	0.00020	-0.00021	-0.00027	-0.00000	0.00000	0.00000	-8.20656	-0.92239	-6.09891	0.00529	-0.02070	0.00378	-0.00034	-0.00295	0.00017	3.94919	1.79283	10.60167	0.06283	-0.07519	-0.01075	-0.00460	-0.00037	0.00144	5.43919	1.30118	-12.27373	-7.99816	1.28288	4.61444	2.12589	-4.80210	7.00689	4.98282	3.62364	9.22672	0.00281	0.00069	0.00103	0.00007
278			2.77000	2.73990	-9.92359	-4.09398	-0.01037	0.00193	-0.00128	0.00035	-0.00016	-0.00018	-0.00000	0.00000	0.00000	-8.15910	-0.98743	-6.06934	0.00420	-0.02059	0.00372	-0.00039	-0.00200	0.00012	3.99245	1.79536	10.66918	0.06874	-0.07435	-0.01037	-0.00558	-0.00022	0.00095	4.37083	-0.16393	-8.76807	-6.04119	3.58789	3.75465	1.56435	-5.05570	4.63005	4.96915	3.65240	9.27039	0.00272	0.00073	0.00119	0.00002
279			2.78000	2.75035	-9.88554	-4.16175	-0.01038	0.00194	-0.00128	0.00042	-0.00012	-0.00011	-0.00000	0.00000	0.00000	-8.09973	-1.02709	-6.04583	0.00309	-0.02055	0.00371	-0.00033	-0.00110	0.00012	4.03896	1.79675	10.70709	0.07597	-0.07388	-0.01046	-0.00636	-0.00001	0.00035	3.28920	-1.20548	-5.29492	-3.83887	4.90552	3.43222	0.76540	-4.91958	1.37813	4.96658	3.68094	9.32096	0.00264	0.00077	0.00133	-0.00003
280			2.79000	2.76889	-9.85942	-4.19478	-0.01038	0.00194	-0.00131	0.00043	-0.00007	-0.00004	-0.00000	0.00000	0.00000	-8.03747	-1.04289	-6.02285	0.00211	-0.02076	0.00380	-0.00022	-0.00035	0.00015	4.08712	1.79789	10.70761	0.08413	-0.07320	-0.01108	-0.00693	0.00044	-0.00033	2.26813	-1.81220	-2.19831	-1.76109	5.28694	3.29812	0.06126	-4.53276	-2.15610	4.97532	3.70781	9.37251	0.00257	0.00080	0.00140	-0.00008
281			2.80000	2.79105	-9.84416	-4.19933	-0.01038	0.00193	-0.00133	0.00038	-0.00003	0.00001	-0.00000	0.00000	0.00000	-7.98032	-1.04027	-5.99958	0.00136	-0.02102	0.00392	-0.00012	0.00017	0.00016	4.13437	1.80121	10.67304	0.09172	-0.07252	-0.01202	-0.00682	0.00108	-0.00095	1.28136	-2.01481	0.20444	-0.17673	4.81719	3.00294	-0.29688	-3.81841	-4.97856	4.99391	3.73173	9.41801	0.00257	0.00081	0.00141	-0.00011
282			2.81000	2.81276	-9.83894	-4.18418	-0.01037	0.00192	-0.00137	0.00030	0.00000	0.00005	-0.00000	0.00000	0.00000	-7.93498	-1.02718	-5.97829	0.00087	-0.02114	0.00404	-0.00006	0.00044	0.00015	4.17525	1.80833	10.61587	0.09671	-0.07259	-0.01292	-0.00552	0.00166	-0.00136	0.35842	-1.89292	1.81298	0.78429	3.66268	2.42275	-0.34285	-2.68154	-6.45948	5.01954	3.75188	9.45182	0.00262	0.00081	0.00136	-0.00013
283			2.82000	2.83120	-9.84225	-4.15738	-0.01037	0.00191	-0.00139	0.00020	0.00003	0.00007	-0.00000	0.00000	0.00000	-7.90602	-1.01066	-5.96135	0.00060	-0.02094	0.00407	-0.00002	0.00053	0.00011	4.20368	1.81850	10.55037	0.09820	-0.07346	-0.01345	-0.00322	0.00197	-0.00151	-0.40499	-1.57384	2.81661	1.28383	2.11700	1.63014	-0.29800	-1.24940	-6.75197	5.04792	3.76823	9.47223	0.00272	0.00081	0.00132	-0.00013
284			2.83000	2.84523	-9.85173	-4.12347	-0.01037	0.00190	-0.00139	0.00010	0.00004	0.00009	-0.00000	0.00000	0.00000	-7.89499	-0.99419	-5.95022	0.00048	-0.02034	0.00399	-0.00000	0.00055	0.00007	4.21695	1.82959	10.48530	0.09666	-0.07424	-0.01351	-0.00074	0.00188	-0.00147	-0.91979	-1.19722	3.58388	1.61769	0.55736	0.70857	-0.39504	0.16048	-6.42036	5.07320	3.78120	9.48030	0.00284	0.00082	0.00129	-0.00010
285			2.84000	2.85531	-9.86459	-4.08264	-0.01038	0.00190	-0.00137	0.00002	0.00005	0.00011	-0.00000	0.00000	0.00000	-7.90026	-0.97738	-5.94624	0.00045	-0.01935	0.00381	0.00001	0.00061	0.00001	4.21652	1.83832	10.42345	0.09380	-0.07334	-0.01319	0.00116	0.00136	-0.00136	-1.16206	-0.88238	4.45903	1.97668	-0.66205	-0.39909	-0.72416	1.24462	-5.85472	5.08960	3.79207	9.47877	0.00295	0.00082	0.00126	-0.00005
286			2.85000	2.86296	-9.87841	-4.03218	-0.01038	0.00190	-0.00134	-0.00004	0.00005	0.00013	-0.00000	0.00000	0.00000	-7.91756	-0.95835	-5.95271	0.00036	-0.01818	0.00357	0.00001	0.00071	-0.00008	4.20660	1.84205	10.36614	0.09157	-0.06976	-0.01265	0.00222	0.00060	-0.00117	-1.15215	-0.73613	5.63634	2.29720	-1.30503	-1.93847	-1.12499	1.83367	-5.05926	5.09322	3.80282	9.47129	0.00302	0.00082	0.00124	0.00002
287			2.86000	2.87087	-9.89109	-3.96809	-0.01039	0.00190	-0.00130	-0.00005	0.00005	0.00016	-0.00000	0.00000	0.00000	-7.94114	-0.93663	-5.97661	0.00021	-0.01706	0.00333	0.00001	0.00082	-0.00019	4.19215	1.84041	10.31704	0.09056	-0.06436	-0.01202	0.00253	-0.00004	-0.00090	-0.89158	-0.85190	7.18796	2.41582	-1.30473	-4.12928	-1.34699	1.92789	-3.92716	5.08255	3.81465	9.46185	0.00303	0.00081	0.00123	0.00009
288			2.87000	2.88246	-9.90050	-3.88594	-0.01040	0.00190	-0.00126	-0.00001	0.00004	0.00020	-0.00000	0.00000	0.00000	-7.96540	-0.91303	-6.02604	-0.00000	-0.01629	0.00314	-0.00000	0.00095	-0.00033	4.17729	1.83514	10.28062	0.09057	-0.05916	-0.01136	0.00232	-0.00040	-0.00059	-0.37548	-1.30230	9.12550	2.33819	-0.71303	-6.87868	-1.30530	1.66138	-2.58519	5.05879	3.82744	9.45364	0.00295	0.00080	0.00122	0.00015
289			2.88000	2.90188	-9.90459	-3.78130	-0.01041	0.00188	-0.00125	0.00009	0.00002	0.00025	-0.00000	0.00000	0.00000	-7.98537	-0.88733	-6.10602	-0.00037	-0.01597	0.00305	-0.00001	0.00113	-0.00048	4.16472	1.82825	10.25825	0.09151	-0.05531	-0.01071	0.00177	-0.00054	-0.00033	0.36048	-2.10113	11.39151	2.24546	0.34765	-9.76076	-1.09443	1.19679	-1.41125	5.02539	3.83996	9.44810	0.00281	0.00078	0.00121	0.00018
290			2.89000	2.93267	-9.90188	-3.65087	-0.01042	0.00185	-0.00124	0.00023	0.00000	0.00031	-0.00000	0.00000	0.00000	-7.99733	-0.85780	-6.21556	-0.00086	-0.01590	0.00304	-0.00001	0.00136	-0.00061	4.15625	1.82147	10.24636	0.09324	-0.05294	-0.01013	0.00108	-0.00048	-0.00019	1.24811	-3.13407	13.76999	2.32064	1.63278	-12.15189	-0.84149	0.70616	-0.82501	4.98786	3.85108	9.44574	0.00264	0.00075	0.00119	0.00017
291			2.90000	2.97631	-9.89129	-3.49492	-0.01043	0.00182	-0.00125	0.00037	-0.00002	0.00036	-0.00000	0.00000	0.00000	-7.99998	-0.82238	-6.34633	-0.00134	-0.01590	0.00310	-0.00000	0.00158	-0.00069	4.15212	1.81634	10.23733	0.09560	-0.05179	-0.00971	0.00052	-0.00024	-0.00020	2.23480	-4.14961	15.92519	2.59361	2.74434	-13.52233	-0.60751	0.38625	-1.02836	4.95280	3.86064	9.44713	0.00247	0.00073	0.00118	0.00013
292			2.91000	3.03090	-9.87168	-3.31769	-0.01044	0.00178	-0.00128	0.00047	-0.00005	0.00041	-0.00000	0.00000	0.00000	-7.99583	-0.78108	-6.48569	-0.00135	-0.01608	0.00322	0.00001	0.00172	-0.00073	4.15071	1.81456	10.22305	0.09729	-0.05264	-0.00964	0.00034	0.00019	-0.00033	3.28269	-4.82618	17.61664	2.91106	3.25754	-13.72490	-0.38430	0.37121	-1.93485	4.92618	3.86952	9.45413	0.00234	0.00073	0.00121	0.00008
293			2.92000	3.09114	-9.84192	-3.12521	-0.01045	0.00174	-0.00132	0.00047	-0.00007	0.00045	-0.00000	0.00000	0.00000	-7.99062	-0.73691	-6.62140	-0.00074	-0.01682	0.00346	0.00000	0.00179	-0.00073	4.14937	1.81765	10.19739	0.09757	-0.05722	-0.01011	0.00057	0.00083	-0.00058	4.28170	-4.90403	18.79687	3.10862	2.92335	-12.93239	-0.17575	0.65073	-3.35414	4.91184	3.87900	9.46953	0.00227	0.00074	0.00127	0.00003
294			2.93000	3.14962	-9.80257	-2.92348	-0.01045	0.00169	-0.00137	0.00035	-0.00009	0.00048	-0.00000	0.00000	0.00000	-7.99143	-0.69401	-6.74378	0.00027	-0.01834	0.00382	0.00000	0.00180	-0.00070	4.14617	1.82640	10.15596	0.09662	-0.06595	-0.01114	0.00108	0.00169	-0.00097	5.00993	-4.29433	19.46318	3.20191	1.72515	-11.36298	-0.07552	1.13375	-5.11801	4.91063	3.88976	9.49419	0.00224	0.00077	0.00138	-0.00002
295			2.94000	3.19881	-9.75688	-2.71900	-0.01045	0.00164	-0.00143	0.00014	-0.00010	0.00050	-0.00000	0.00000	0.00000	-8.00504	-0.65493	-6.84485	0.00114	-0.02046	0.00428	0.00005	0.00175	-0.00060	4.13977	1.83968	10.09563	0.09568	-0.07758	-0.01262	0.00180	0.00255	-0.00153	5.24393	-3.09841	19.49488	3.38482	-0.18075	-9.09927	-0.26327	1.74712	-7.06054	4.92060	3.90159	9.52467	0.00225	0.00081	0.00151	-0.00006
296			2.95000	3.23293	-9.71018	-2.52002	-0.01045	0.00159	-0.00149	-0.00013	-0.00009	0.00050	-0.00000	0.00000	0.00000	-8.03658	-0.61922	-6.91671	0.00168	-0.02263	0.00474	0.00012	0.00167	-0.00041	4.12914	1.85398	10.01459	0.09521	-0.08946	-0.01426	0.00268	0.00293	-0.00223	4.92388	-1.55209	18.80385	3.79592	-2.50479	-6.28675	-0.88379	2.42950	-8.93060	4.93748	3.91402	9.55427	0.00227	0.00085	0.00162	-0.00008
297			2.96000	3.24922	-9.66748	-2.33415	-0.01045	0.00155	-0.00154	-0.00041	-0.00008	0.00047	-0.00000	0.00000	0.00000	-8.08825	-0.58521	-6.95485	0.00201	-0.02431	0.00507	0.00021	0.00150	-0.00017	4.11342	1.86418	9.91405	0.09524	-0.09869	-0.01580	0.00364	0.00244	-0.00292	4.21915	0.06419	17.59773	4.21858	-4.86977	-3.47289	-1.82873	3.09755	-10.31267	4.95576	3.92621	9.57544	0.00228	0.00088	0.00169	-0.00007
298			2.97000	3.24816	-9.63136	-2.16454	-0.01044	0.00151	-0.00156	-0.00065	-0.00006	0.00044	-0.00000	0.00000	0.00000	-8.15863	-0.55430	-6.96364	0.00237	-0.02516	0.00521	0.00032	0.00115	0.00002	4.09228	1.86699	9.80087	0.09537	-0.10316	-0.01700	0.00460	0.00135	-0.00334	3.45522	1.50983	16.35317	4.10514	-6.92103	-1.58124	-2.67999	3.67041	-10.68753	4.97005	3.93687	9.58318	0.00228	0.00089	0.00172	-0.00004
299			2.98000	3.23277	-9.60094	-2.00832	-0.01044	0.00148	-0.00156	-0.00083	-0.00005	0.00041	-0.00000	0.00000	0.00000	-8.24364	-0.53297	-6.95876	0.00280	-0.02520	0.00521	0.00044	0.00055	0.00003	4.06549	1.86308	9.68833	0.09487	-0.10300	-0.01767	0.00542	0.00024	-0.00323	2.93530	2.63223	15.46043	3.06173	-8.41213	-1.31426	-3.06868	4.07662	-9.73223	4.97614	3.94459	9.57697	0.00225	0.00089	0.00172	0.00000
300			2.99000	3.20731	-9.57307	-1.86021	-0.01044	0.00145	-0.00154	-0.00096	-0.00005	0.00039	-0.00000	0.00000	0.00000	-8.33774	-0.52861	-6.95977	0.00320	-0.02463	0.00511	0.00053	-0.00015	-0.00010	4.03363	1.85479	9.59131	0.09281	-0.09989	-0.01764	0.00577	-0.00073	-0.00263	2.76797	3.37589	14.92290	1.31572	-9.18763	-2.49995	-3.04139	4.17752	-7.68708	4.97127	3.94845	9.56102	0.00219	0.00089	0.00171	0.00005
301			3.00000	3.17605	-9.54471	-1.71707	-0.01045	0.00143	-0.00151	-0.00102	-0.00005	0.00037	-0.00000	0.00000	0.00000	-8.43437	-0.54293	-6.97894	0.00351	-0.02371	0.00498	0.00058	-0.00069	-0.00028	3.99978	1.84271	9.51844	0.08895	-0.09548	-0.01698	0.00532	-0.00180	-0.00183	2.87022	3.75218	14.52690	-0.46478	-9.14666	-4.29246	-2.98035	3.82157	-5.25460	4.95506	3.94747	9.54155	0.00213	0.00089	0.00171	0.00008
302			3.01000	3.14271	-9.51425	-1.57797	-0.01046	0.00141	-0.00147	-0.00101	-0.00006	0.00035	-0.00000	0.00000	0.00000	-8.52612	-0.57096	-7.01833	0.00372	-0.02259	0.00481	0.00056	-0.00095	-0.00043	3.96897	1.82457	9.46950	0.08457	-0.09020	-0.01593	0.00415	-0.00307	-0.00113	3.10861	3.80149	14.13882	-1.78434	-8.30266	-5.91609	-3.16995	2.98764	-3.05398	4.92891	3.94036	9.52406	0.00207	0.00088	0.00169	0.00011
303			3.02000	3.11041	-9.48112	-1.44266	-0.01047	0.00139	-0.00144	-0.00096	-0.00007	0.00033	-0.00000	0.00000	0.00000	-8.60620	-0.60569	-7.07409	0.00373	-0.02150	0.00466	0.00047	-0.00097	-0.00054	3.94605	1.79811	9.43985	0.08138	-0.08444	-0.01485	0.00261	-0.00434	-0.00062	3.37992	3.57014	13.72108	-2.57287	-6.82092	-7.06103	-3.58455	1.82483	-1.24586	4.89557	3.92561	9.51197	0.00204	0.00086	0.00164	0.00013
304			3.03000	3.08175	-9.44564	-1.31115	-0.01047	0.00137	-0.00141	-0.00087	-0.00007	0.00032	-0.00000	0.00000	0.00000	-8.66969	-0.64180	-7.14160	0.00354	-0.02060	0.00454	0.00034	-0.00087	-0.00060	3.93355	1.76250	9.42604	0.08031	-0.07900	-0.01400	0.00111	-0.00543	-0.00022	3.59252	3.13695	13.19652	-2.97416	-5.01170	-7.73158	-4.05553	0.60301	0.36692	4.85780	3.90330	9.50651	0.00206	0.00082	0.00154	0.00014
305			3.04000	3.05807	-9.40892	-1.18502	-0.01048	0.00135	-0.00139	-0.00075	-0.00007	0.00030	-0.00000	0.00000	0.00000	-8.71519	-0.67635	-7.21649	0.00324	-0.02002	0.00449	0.00022	-0.00074	-0.00063	3.93056	1.71826	9.42760	0.08104	-0.07484	-0.01347	-0.00000	-0.00636	0.00016	3.67879	2.63163	12.45799	-3.13575	-3.27194	-7.99397	-4.45815	-0.37198	2.03031	4.81740	3.87723	9.50668	0.00215	0.00077	0.00141	0.00016
306			3.05000	3.03921	-9.37235	-1.06685	-0.01048	0.00133	-0.00139	-0.00065	-0.00007	0.00028	-0.00000	0.00000	0.00000	-8.74509	-0.70837	-7.29454	0.00290	-0.01975	0.00448	0.00013	-0.00064	-0.00064	3.93302	1.66628	9.44590	0.08290	-0.07242	-0.01317	-0.00046	-0.00725	0.00053	3.62491	2.16701	11.49910	-3.13222	-1.92377	-7.92363	-4.78560	-0.87136	3.83182	4.77392	3.85636	9.51081	0.00229	0.00071	0.00126	0.00018
307			3.06000	3.02423	-9.33715	-0.95866	-0.01048	0.00130	-0.00139	-0.00055	-0.00007	0.00025	-0.00000	0.00000	0.00000	-8.76422	-0.73755	-7.37199	0.00246	-0.01969	0.00448	0.00007	-0.00054	-0.00062	3.93530	1.60707	9.48181	0.08542	-0.07135	-0.01295	-0.00012	-0.00815	0.00089	3.46924	1.76870	10.47654	-2.97687	-1.08568	-7.66129	-5.09064	-0.82446	5.64363	4.72489	3.85144	9.51746	0.00244	0.00070	0.00118	0.00022
308			3.07000	3.01260	-9.30399	-0.85996	-0.01048	0.00128	-0.00140	-0.00046	-0.00006	0.00024	-0.00000	0.00000	0.00000	-8.77764	-0.76349	-7.44708	0.00204	-0.01981	0.00445	0.00005	-0.00042	-0.00060	3.93219	1.54116	9.53381	0.08797	-0.07125	-0.01273	0.00079	-0.00899	0.00117	3.28222	1.36875	9.71477	-2.67470	-0.63862	-7.48021	-5.37960	-0.38553	7.16354	4.66752	3.86792	9.52535	0.00257	0.00073	0.00120	0.00028
309			3.08000	3.00498	-9.27287	-0.76603	-0.01048	0.00125	-0.00140	-0.00037	-0.00006	0.00023	-0.00000	0.00000	0.00000	-8.78867	-0.78520	-7.52180	0.00170	-0.02004	0.00440	0.00003	-0.00024	-0.00060	3.92193	1.47007	9.59711	0.09001	-0.07163	-0.01243	0.00177	-0.00958	0.00129	3.12434	0.86017	9.55597	-2.21505	-0.33424	-7.63350	-5.62125	0.14083	7.97557	4.60007	3.90221	9.53365	0.00267	0.00081	0.00131	0.00034
310			3.09000	3.00322	-9.24350	-0.66917	-0.01048	0.00123	-0.00140	-0.00026	-0.00005	0.00025	-0.00000	0.00000	0.00000	-8.79834	-0.80081	-7.60007	0.00149	-0.02034	0.00435	0.00003	0.00005	-0.00063	3.90641	1.39639	9.66279	0.09153	-0.07209	-0.01209	0.00234	-0.00974	0.00119	2.99811	0.16744	10.13328	-1.56008	0.03267	-8.15294	-5.80049	0.50488	7.73651	4.52046	3.94554	9.54180	0.00278	0.00089	0.00144	0.00042
311			3.10000	3.00957	-9.21593	-0.56178	-0.01049	0.00121	-0.00140	-0.00014	-0.00004	0.00028	-0.00000	0.00000	0.00000	-8.80621	-0.80777	-7.68509	0.00147	-0.02069	0.00434	0.00002	0.00044	-0.00067	3.88964	1.32321	9.71994	0.09255	-0.07245	-0.01176	0.00225	-0.00938	0.00087	2.83824	-0.69215	11.32660	-0.69087	0.51448	-8.87488	-5.89091	0.58144	6.31410	4.42490	3.99146	9.54897	0.00290	0.00095	0.00154	0.00054
312			3.11000	3.02535	-9.19110	-0.43867	-0.01049	0.00119	-0.00140	-0.00002	-0.00003	0.00032	-0.00000	0.00000	0.00000	-8.81190	-0.80378	-7.77767	0.00151	-0.02091	0.00437	0.00002	0.00088	-0.00071	3.87634	1.25415	9.75744	0.09360	-0.07266	-0.01149	0.00140	-0.00835	0.00036	2.57378	-1.56503	12.83997	0.33489	0.97325	-9.51458	-5.79149	0.31908	3.70565	4.30850	4.03834	9.55191	0.00303	0.00099	0.00157	0.00068
313			3.12000	3.04952	-9.17021	-0.29863	-0.01050	0.00116	-0.00140	0.00005	-0.00002	0.00035	-0.00000	0.00000	0.00000	-8.81656	-0.78823	-7.87507	0.00135	-0.02065	0.00441	0.00002	0.00124	-0.00070	3.87153	1.19424	9.76491	0.09541	-0.07222	-0.01129	-0.00013	-0.00659	-0.00029	2.22985	-2.15805	14.19503	1.35872	1.08841	-9.64854	-5.42263	-0.23149	0.11131	4.16689	4.08653	9.54453	0.00315	0.00100	0.00156	0.00086
314			3.13000	3.07732	-9.15320	-0.14686	-0.01050	0.00114	-0.00140	0.00003	-0.00002	0.00037	-0.00000	0.00000	0.00000	-8.82420	-0.76360	-7.96904	0.00059	-0.01970	0.00442	0.00001	0.00132	-0.00062	3.87839	1.14784	9.73543	0.09912	-0.07034	-0.01116	-0.00195	-0.00442	-0.00097	1.99055	-2.10368	14.67780	2.09214	0.46574	-8.75732	-4.86099	-0.85496	-3.80050	3.99728	4.13513	9.52082	0.00326	0.00100	0.00149	0.00106
315			3.14000	3.10017	-9.13705	0.00257	-0.01050	0.00111	-0.00140	-0.00012	-0.00002	0.00034	-0.00000	0.00000	0.00000	-8.84103	-0.73695	-8.04587	-0.00052	-0.01836	0.00442	-0.00002	0.00101	-0.00044	3.89597	1.11574	9.67081	0.10384	-0.06779	-0.01121	-0.00347	-0.00250	-0.00153	2.12506	-1.16605	13.61104	2.17028	-1.09401	-6.51580	-4.25683	-1.28674	-7.02419	3.79847	4.17988	9.47898	0.00336	0.00100	0.00141	0.00127
316			3.15000	3.10853	-9.11600	0.13034	-0.01050	0.00109	-0.00140	-0.00035	-0.00004	0.00027	-0.00000	0.00000	0.00000	-8.87263	-0.71897	-8.09092	-0.00134	-0.01731	0.00445	-0.00009	0.00037	-0.00018	3.91965	1.09514	9.58241	0.10749	-0.06608	-0.01157	-0.00419	-0.00121	-0.00187	2.75599	0.55396	10.86573	1.38080	-3.39536	-3.16306	-3.66575	-1.40881	-8.75178	3.57181	4.21195	9.42320	0.00342	0.00100	0.00133	0.00145
317			3.16000	3.09592	-9.08478	0.22015	-0.01049	0.00107	-0.00140	-0.00063	-0.00006	0.00017	-0.00000	0.00000	0.00000	-8.92139	-0.71982	-8.09609	-0.00148	-0.01705	0.00450	-0.00015	-0.00045	0.00009	3.94415	1.08222	9.48723	0.10878	-0.06611	-0.01217	-0.00396	-0.00049	-0.00192	3.71181	2.64752	7.00120	-0.18039	-5.95712	0.49632	-3.01571	-1.24895	-8.70328	3.32140	4.21947	9.36137	0.00347	0.00101	0.00127	0.00160
318			3.17000	3.06112	-9.04163	0.26498	-0.01049	0.00106	-0.00140	-0.00087	-0.00009	0.00007	-0.00000	0.00000	0.00000	-8.98639	-0.74564	-8.06385	-0.00089	-0.01778	0.00458	-0.00011	-0.00136	0.00030	3.96478	1.07428	9.40242	0.10725	-0.06816	-0.01285	-0.00304	-0.00015	-0.00166	4.60102	4.55592	3.02333	-2.07271	-8.19194	3.45622	-2.26188	-0.92675	-7.15277	3.05336	4.19176	9.30025	0.00349	0.00101	0.00121	0.00169
319			3.18000	3.00903	-8.98982	0.27011	-0.01049	0.00106	-0.00139	-0.00100	-0.00010	-0.00001	-0.00000	0.00000	0.00000	-9.06324	-0.79472	-8.00696	0.00050	-0.01932	0.00465	0.00007	-0.00215	0.00040	3.97935	1.06946	9.34010	0.10265	-0.07197	-0.01344	-0.00203	-0.00007	-0.00117	4.97659	5.71989	0.13704	-3.57764	-9.51518	4.76103	-1.49917	-0.66047	-4.82903	2.77499	4.12277	9.24426	0.00351	0.00101	0.00113	0.00174
320			3.19000	2.94986	-8.93731	0.25405	-0.01050	0.00106	-0.00138	-0.00100	-0.00009	-0.00003	-0.00000	0.00000	0.00000	-9.14496	-0.85604	-7.94730	0.00236	-0.02113	0.00469	0.00033	-0.00245	0.00031	3.98926	1.06622	9.30329	0.09639	-0.07603	-0.01378	-0.00153	-0.00015	-0.00063	4.56157	5.77576	-0.64181	-4.08770	-9.53929	3.72321	-0.85663	-0.66490	-2.54088	2.49380	4.01158	9.19663	0.00355	0.00098	0.00103	0.00175
321			3.20000	2.89599	-8.89350	0.24331	-0.01051	0.00107	-0.00136	-0.00086	-0.00007	0.00001	-0.00000	0.00000	0.00000	-9.22364	-0.91403	-7.91146	0.00392	-0.02236	0.00467	0.00051	-0.00203	0.00005	3.99851	1.06363	9.28825	0.09097	-0.07862	-0.01373	-0.00161	-0.00032	-0.00018	3.46519	4.77575	0.89617	-3.53441	-8.35326	0.45624	-0.41569	-0.94784	-0.74366	2.21644	3.86232	9.16128	0.00361	0.00095	0.00096	0.00174
322			3.21000	2.85668	-8.86423	0.26043	-0.01051	0.00106	-0.00134	-0.00066	-0.00004	0.00009	-0.00000	0.00000	0.00000	-9.29375	-0.95691	-7.91881	0.00460	-0.02250	0.00460	0.00053	-0.00111	-0.00028	4.00975	1.06060	9.28883	0.08793	-0.07962	-0.01323	-0.00177	-0.00060	0.00010	2.14353	3.18719	3.96290	-2.34510	-6.58489	-3.80727	-0.25727	-1.21114	0.41720	1.94714	3.68537	9.14249	0.00371	0.00090	0.00090	0.00172
323			3.22000	2.83493	-8.84916	0.31500	-0.01051	0.00105	-0.00134	-0.00047	-0.00001	0.00016	-0.00000	0.00000	0.00000	-9.35445	-0.98106	-7.97047	0.00433	-0.02165	0.00453	0.00045	-0.00023	-0.00053	4.02140	1.05557	9.29752	0.08748	-0.07968	-0.01243	-0.00131	-0.00108	0.00018	1.14681	1.62828	7.25783	-1.09012	-5.11691	-7.25729	-0.48149	-0.97046	0.90448	1.68702	3.49846	9.14388	0.00380	0.00085	0.00086	0.00169
324			3.23000	2.82751	-8.84217	0.40202	-0.01051	0.00103	-0.00134	-0.00035	-0.00001	0.00022	-0.00000	0.00000	0.00000	-9.41027	-0.99076	-8.04834	0.00340	-0.02027	0.00449	0.00035	0.00018	-0.00060	4.02657	1.04619	9.30602	0.08925	-0.07925	-0.01159	0.00036	-0.00177	0.00007	0.89042	0.64961	9.54694	-0.25398	-4.73699	-8.37929	-1.12247	0.13038	0.72965	1.43532	3.32273	9.16802	0.00387	0.00081	0.00086	0.00166
325			3.24000	2.82617	-8.83376	0.50504	-0.01052	0.00100	-0.00135	-0.00034	-0.00001	0.00024	-0.00000	0.00000	0.00000	-9.46974	-0.99610	-8.12201	0.00235	-0.01919	0.00455	0.00027	0.00003	-0.00045	4.01657	1.03054	9.30617	0.09218	-0.07911	-0.01107	0.00344	-0.00260	-0.00016	1.44380	0.56457	10.08659	-0.06278	-5.81746	-6.57975	-2.09914	2.10548	-0.01685	1.19147	3.17511	9.21551	0.00389	0.00081	0.00089	0.00160
326			3.25000	2.82106	-8.81595	0.60334	-0.01052	0.00098	-0.00137	-0.00043	-0.00003	0.00021	-0.00000	0.00000	0.00000	-9.54215	-1.00762	-8.16086	0.00191	-0.01926	0.00476	0.00027	-0.00048	-0.00013	3.98406	1.00742	9.29175	0.09428	-0.08033	-0.01116	0.00755	-0.00359	-0.00048	2.37368	1.24353	8.97040	-0.29780	-8.07526	-2.48827	-3.27902	4.66040	-1.06435	0.95623	3.06330	9.28360	0.00388	0.00083	0.00094	0.00153
327			3.26000	2.80619	-8.78811	0.68250	-0.01051	0.00096	-0.00139	-0.00054	-0.00004	0.00017	-0.00000	0.00000	0.00000	-9.63314	-1.02937	-8.14740	0.00244	-0.02068	0.00509	0.00042	-0.00109	0.00030	3.92558	0.97599	9.26097	0.09421	-0.08312	-0.01190	0.01171	-0.00482	-0.00083	2.91098	2.11272	7.10154	-0.37960	-10.63071	2.28367	-4.51190	7.29046	-2.03150	0.73177	2.98597	9.36571	0.00386	0.00088	0.00101	0.00144
328			3.27000	2.78309	-8.75841	0.74117	-0.01050	0.00094	-0.00141	-0.00058	-0.00004	0.00013	-0.00000	0.00000	0.00000	-9.74155	-1.05571	-8.08455	0.00346	-0.02257	0.00540	0.00067	-0.00140	0.00068	3.84294	0.93572	9.21665	0.09291	-0.08501	-0.01295	0.01473	-0.00603	-0.00115	2.46702	2.52888	5.58225	0.19244	-12.39373	5.89465	-5.57189	9.31476	-2.61377	0.52087	2.93534	9.45139	0.00384	0.00093	0.00107	0.00133
329			3.28000	2.75884	-8.73874	0.78855	-0.01050	0.00093	-0.00142	-0.00052	-0.00001	0.00012	-0.00000	0.00000	0.00000	-9.85876	-1.07524	-7.99371	0.00432	-0.02363	0.00553	0.00085	-0.00107	0.00082	3.74553	0.88810	9.16529	0.09227	-0.08246	-0.01390	0.01550	-0.00665	-0.00127	1.05475	2.24271	5.04186	1.41934	-12.44939	6.94369	-6.14951	9.85699	-2.54751	0.32608	2.90099	9.52933	0.00383	0.00097	0.00111	0.00122
330			3.29000	2.74031	-8.73733	0.83661	-0.01049	0.00093	-0.00141	-0.00041	0.00002	0.00013	-0.00000	0.00000	0.00000	-9.96958	-1.07796	-7.90823	0.00456	-0.02304	0.00538	0.00077	-0.00014	0.00061	3.65196	0.83665	9.11809	0.09353	-0.07376	-0.01439	0.01302	-0.00639	-0.00099	-0.74235	1.49030	5.45910	2.81756	-10.25346	4.76810	-6.04465	8.08494	-1.40049	0.14833	2.87372	9.59177	0.00383	0.00099	0.00112	0.00112
331			3.30000	2.73021	-8.75423	0.89369	-0.01050	0.00092	-0.00139	-0.00030	0.00004	0.00015	-0.00000	0.00000	0.00000	-10.05481	-1.05984	-7.86491	0.00417	-0.02086	0.00497	0.00046	0.00093	0.00011	3.58707	0.78404	9.09270	0.09577	-0.06086	-0.01420	0.00659	-0.00563	-0.00019	-2.15748	0.72513	6.40164	3.78013	-5.81119	-0.37896	-5.34554	3.74790	1.27985	-0.01328	2.84728	9.63667	0.00384	0.00101	0.00113	0.00102
332			3.31000	2.72660	-8.78189	0.96217	-0.01051	0.00092	-0.00136	-0.00025	0.00005	0.00017	-0.00000	0.00000	0.00000	-10.09664	-1.02342	-7.89299	0.00345	-0.01813	0.00446	0.00009	0.00173	-0.00049	3.57323	0.72983	9.10936	0.09732	-0.04795	-0.01340	-0.00333	-0.00487	0.00095	-2.70102	0.27011	7.42179	3.99344	0.30872	-7.44194	-4.30549	-2.63144	5.37908	-0.16115	2.81814	9.66714	0.00385	0.00102	0.00113	0.00095
333			3.32000	2.72580	-8.81025	1.04075	-0.01052	0.00091	-0.00134	-0.00024	0.00005	0.00019	-0.00000	0.00000	0.00000	-10.08314	-0.97382	-8.00713	0.00285	-0.01601	0.00404	-0.00021	0.00228	-0.00103	3.62514	0.67288	9.18139	0.09692	-0.03887	-0.01227	-0.01506	-0.00437	0.00206	-2.40561	0.10374	8.36193	3.63539	7.32809	-15.12229	-3.13424	-10.12851	10.06152	-0.29800	2.78476	9.68917	0.00388	0.00103	0.00115	0.00089
334			3.33000	2.72616	-8.83238	1.12865	-0.01053	0.00090	-0.00131	-0.00024	0.00003	0.00021	-0.00000	0.00000	0.00000	-10.00877	-0.91368	-8.20829	0.00260	-0.01501	0.00381	-0.00046	0.00277	-0.00149	3.74894	0.61357	9.30997	0.09450	-0.03568	-0.01112	-0.02622	-0.00436	0.00288	-1.62845	0.00205	9.30359	3.10878	14.46301	-22.26444	-2.01759	-17.64453	14.39246	-0.42678	2.74757	9.70901	0.00390	0.00104	0.00120	0.00085
335			3.34000	2.72827	-8.84553	1.22669	-0.01054	0.00088	-0.00131	-0.00023	0.00002	0.00023	-0.00000	0.00000	0.00000	-9.87504	-0.84343	-8.48533	0.00263	-0.01500	0.00374	-0.00071	0.00329	-0.00188	3.93986	0.55270	9.48711	0.09141	-0.03838	-0.01012	-0.03488	-0.00502	0.00336	-0.64972	-0.15842	10.33808	2.63448	20.85653	-27.95105	-1.15846	-24.02290	17.80737	-0.55053	2.70804	9.73098	0.00390	0.00107	0.00129	0.00083
336			3.35000	2.73281	-8.84848	1.33614	-0.01055	0.00086	-0.00131	-0.00023	0.00000	0.00026	-0.00000	0.00000	0.00000	-9.69125	-0.76472	-8.81816	0.00288	-0.01552	0.00377	-0.00098	0.00372	-0.00216	4.18248	0.49038	9.69961	0.08809	-0.04674	-0.00927	-0.03979	-0.00631	0.00346	0.44431	-0.33291	11.48446	2.17821	25.51543	-31.43982	-0.62076	-28.26976	19.69645	-0.67203	2.66815	9.75708	0.00388	0.00109	0.00137	0.00081
337			3.36000	2.73939	-8.84017	1.45803	-0.01056	0.00083	-0.00133	-0.00024	-0.00001	0.00029	-0.00000	0.00000	0.00000	-9.47587	-0.68274	-9.17808	0.00323	-0.01625	0.00385	-0.00120	0.00385	-0.00226	4.45375	0.42963	9.92520	0.08355	-0.06113	-0.00864	-0.03968	-0.00765	0.00314	1.64124	-0.42231	12.68689	1.58912	27.24958	-31.84346	-0.22378	-29.50794	18.86192	-0.79309	2.62988	9.78807	0.00385	0.00109	0.00138	0.00080
338			3.37000	2.74663	-8.81956	1.59225	-0.01056	0.00080	-0.00135	-0.00028	-0.00003	0.00033	-0.00000	0.00000	0.00000	-9.25810	-0.60753	-9.52429	0.00359	-0.01702	0.00398	-0.00125	0.00342	-0.00209	4.72353	0.37970	10.12638	0.07862	-0.07833	-0.00847	-0.03499	-0.00708	0.00241	2.95326	-0.31688	13.74542	0.68277	25.13812	-28.39108	0.29609	-27.24941	14.17064	-0.91389	2.59556	9.82333	0.00381	0.00106	0.00132	0.00079
339			3.38000	2.75180	-8.78526	1.73550	-0.01055	0.00076	-0.00138	-0.00036	-0.00005	0.00035	-0.00000	0.00000	0.00000	-9.07112	-0.55270	-9.81067	0.00394	-0.01796	0.00417	-0.00108	0.00241	-0.00168	4.96154	0.35321	10.25891	0.07568	-0.09234	-0.00901	-0.02812	-0.00281	0.00129	4.34588	0.07359	14.36356	-0.61605	19.47929	-21.45696	1.06396	-22.07763	5.93949	-1.03278	2.56735	9.86030	0.00378	0.00103	0.00125	0.00076
340			3.39000	2.75154	-8.73685	1.88147	-0.01054	0.00073	-0.00141	-0.00047	-0.00006	0.00036	-0.00000	0.00000	0.00000	-8.93887	-0.52908	-10.00500	0.00437	-0.01924	0.00443	-0.00076	0.00100	-0.00110	5.14830	0.35899	10.29300	0.07509	-0.10001	-0.01035	-0.02072	0.00389	-0.00024	5.58382	0.68202	14.37997	-2.09469	11.93643	-12.83640	1.89494	-15.47900	-3.68531	-1.14689	2.54659	9.89494	0.00373	0.00103	0.00121	0.00071
341			3.40000	2.74440	-8.67765	2.02375	-0.01054	0.00069	-0.00143	-0.00057	-0.00007	0.00035	-0.00000	0.00000	0.00000	-8.86826	-0.53849	-10.10123	0.00483	-0.02064	0.00473	-0.00036	-0.00049	-0.00048	5.27798	0.39525	10.22834	0.07578	-0.10184	-0.01225	-0.01342	0.00964	-0.00205	6.32933	1.29745	13.82269	-3.35908	4.51533	-4.73639	2.35394	-8.86914	-11.85082	-1.25235	2.53302	9.92287	0.00370	0.00105	0.00123	0.00063
342			3.41000	2.73127	-8.61407	2.15707	-0.01053	0.00066	-0.00145	-0.00063	-0.00007	0.00032	-0.00000	0.00000	0.00000	-8.85234	-0.57424	-10.11590	0.00500	-0.02168	0.00499	0.00003	-0.00172	0.00005	5.35268	0.44946	10.09179	0.07799	-0.09915	-0.01424	-0.00688	0.01191	-0.00365	6.50052	1.79251	12.66403	-4.16325	-1.38955	1.32438	2.11960	-3.22883	-16.55695	-1.34464	2.52499	9.93953	0.00368	0.00110	0.00129	0.00053
343			3.42000	2.71334	-8.55108	2.27479	-0.01052	0.00063	-0.00146	-0.00065	-0.00006	0.00028	-0.00000	0.00000	0.00000	-8.87641	-0.62643	-10.07651	0.00499	-0.02227	0.00518	0.00030	-0.00244	0.00038	5.38145	0.50497	9.92277	0.08085	-0.09432	-0.01596	-0.00167	0.01068	-0.00450	6.27569	2.14704	10.85405	-4.48646	-5.14963	4.75146	1.24693	0.74218	-17.38571	-1.41970	2.52058	9.94269	0.00369	0.00114	0.00133	0.00042
344			3.43000	2.69208	-8.49151	2.37078	-0.01051	0.00061	-0.00147	-0.00062	-0.00006	0.00022	-0.00000	0.00000	0.00000	-8.92304	-0.68504	-10.01307	0.00517	-0.02268	0.00530	0.00044	-0.00262	0.00048	5.37928	0.54842	9.75802	0.08264	-0.08973	-0.01729	0.00166	0.00748	-0.00440	5.75381	2.28272	8.62647	-4.37800	-6.73051	5.54753	0.06762	2.82663	-15.11183	-1.47515	2.51899	9.93403	0.00373	0.00116	0.00132	0.00030
345			3.44000	2.67039	-8.43837	2.44333	-0.01051	0.00060	-0.00146	-0.00054	-0.00005	0.00016	-0.00000	0.00000	0.00000	-8.97640	-0.74126	-9.95320	0.00534	-0.02279	0.00533	0.00047	-0.00233	0.00036	5.36125	0.57279	9.62373	0.08410	-0.08492	-0.01805	0.00307	0.00357	-0.00343	4.92769	2.12690	6.33591	-3.92557	-6.49014	4.05803	-1.06959	3.28586	-10.79414	-1.51096	2.52163	9.91967	0.00380	0.00117	0.00129	0.00018
346			3.45000	2.65133	-8.39471	2.49358	-0.01050	0.00059	-0.00144	-0.00042	-0.00004	0.00010	-0.00000	0.00000	0.00000	-9.02445	-0.78873	-9.91920	0.00527	-0.02235	0.00524	0.00038	-0.00166	0.00006	5.33959	0.57605	9.53696	0.08612	-0.07866	-0.01807	0.00288	-0.00027	-0.00183	3.88622	1.74848	4.17341	-3.24138	-4.90127	0.78524	-1.99324	2.48407	-5.21928	-1.52945	2.53124	9.90874	0.00390	0.00117	0.00127	0.00008
347			3.46000	2.63649	-8.36182	2.52350	-0.01050	0.00059	-0.00141	-0.00029	-0.00003	0.00006	-0.00000	0.00000	0.00000	-9.05857	-0.82318	-9.92764	0.00496	-0.02141	0.00501	0.00022	-0.00079	-0.00033	5.32404	0.55802	9.50855	0.08783	-0.07216	-0.01729	0.00146	-0.00352	-0.00003	2.82288	1.26748	2.35571	-2.41677	-2.44872	-3.67300	-2.70326	0.83081	0.86044	-1.53454	2.54803	9.90852	0.00402	0.00118	0.00126	0.00000
348			3.47000	2.62652	-8.33892	2.53829	-0.01051	0.00060	-0.00137	-0.00017	-0.00002	0.00003	-0.00000	0.00000	0.00000	-9.07414	-0.84230	-9.98773	0.00452	-0.02012	0.00465	0.00006	0.00006	-0.00070	5.32050	0.52018	9.54015	0.08797	-0.06746	-0.01572	-0.00042	-0.00591	0.00140	1.92996	0.73753	1.32048	-1.58544	0.24769	-8.50997	-3.20334	-1.02140	6.33440	-1.53103	2.56783	9.92221	0.00414	0.00119	0.00129	-0.00004
349			3.48000	2.62203	-8.32360	2.54860	-0.01053	0.00061	-0.00133	-0.00006	-0.00001	0.00004	-0.00000	0.00000	0.00000	-9.07198	-0.84717	-10.09845	0.00404	-0.01869	0.00421	-0.00004	0.00066	-0.00094	5.32849	0.46753	9.61970	0.08636	-0.06534	-0.01359	-0.00169	-0.00727	0.00203	1.34578	0.15858	1.49659	-0.95417	2.46507	-12.70582	-3.41790	-2.28211	9.91863	-1.52411	2.58523	9.95001	0.00426	0.00123	0.00139	-0.00006
350			3.49000	2.62378	-8.31246	2.56827	-0.01055	0.00061	-0.00129	0.00001	-0.00001	0.00007	-0.00000	0.00000	0.00000	-9.05813	-0.84277	-10.24703	0.00350	-0.01740	0.00382	-0.00008	0.00091	-0.00103	5.34139	0.40918	9.72260	0.08438	-0.06507	-0.01135	-0.00162	-0.00738	0.00186	1.13298	-0.45026	2.94066	-0.69386	3.61758	-15.27750	-3.28024	-2.36257	10.73382	-1.51829	2.59709	9.99028	0.00435	0.00129	0.00153	-0.00004
351			3.50000	2.63200	-8.30186	2.60906	-0.01056	0.00061	-0.00126	0.00006	-0.00001	0.00012	-0.00000	0.00000	0.00000	-9.04154	-0.83637	-10.41154	0.00292	-0.01655	0.00359	-0.00006	0.00084	-0.00099	5.34911	0.35567	9.81876	0.08359	-0.06539	-0.00948	-0.00019	-0.00617	0.00124	1.26677	-1.01513	5.19157	-0.82305	3.49001	-15.61611	-2.82937	-1.15838	8.74319	-1.51652	2.60265	10.03873	0.00441	0.00135	0.00168	-0.00001
352			3.51000	2.64581	-8.28874	2.67537	-0.01056	0.00060	-0.00125	0.00008	-0.00001	0.00017	-0.00000	0.00000	0.00000	-9.03064	-0.83462	-10.56660	0.00238	-0.01636	0.00358	-0.00001	0.00054	-0.00086	5.34298	0.31556	9.88243	0.08448	-0.06635	-0.00840	0.00229	-0.00405	0.00053	1.64255	-1.43611	7.47413	-1.20613	2.24671	-13.59451	-2.24085	1.00355	4.66047	-1.51949	2.60282	10.08723	0.00444	0.00141	0.00183	0.00002
353			3.52000	2.66315	-8.27131	2.76310	-0.01056	0.00057	-0.00127	0.00008	-0.00002	0.00021	-0.00000	0.00000	0.00000	-9.03125	-0.84174	-10.68807	0.00203	-0.01694	0.00380	0.00003	0.00008	-0.00064	5.31760	0.29267	9.89728	0.08639	-0.06875	-0.00835	0.00545	-0.00159	-0.00020	2.12672	-1.64037	9.07570	-1.65587	0.23761	-9.49757	-1.72847	3.67147	-0.48063	-1.52580	2.59924	10.12393	0.00444	0.00146	0.00196	0.00004
354			3.53000	2.68145	-8.24897	2.86217	-0.01056	0.00054	-0.00130	0.00006	-0.00002	0.00022	-0.00000	0.00000	0.00000	-9.04644	-0.85928	-10.75700	0.00212	-0.01821	0.00418	0.00008	-0.00050	-0.00031	5.27078	0.28666	9.85766	0.08831	-0.07240	-0.00933	0.00883	0.00070	-0.00103	2.59105	-1.62082	9.60193	-2.00165	-2.08103	-4.10848	-1.48492	6.37300	-5.48993	-1.53256	2.59349	10.13531	0.00442	0.00150	0.00203	0.00004
355			3.54000	2.69840	-8.22238	2.96052	-0.01055	0.00051	-0.00135	0.00004	-0.00002	0.00022	-0.00000	0.00000	0.00000	-9.07600	-0.88578	-10.76579	0.00272	-0.01995	0.00465	0.00017	-0.00108	0.00010	5.20373	0.29217	9.77052	0.09005	-0.07636	-0.01119	0.01184	0.00203	-0.00194	2.88589	-1.40988	9.00163	-2.08893	-4.15683	1.24550	-1.70054	8.59642	-9.01060	-1.53649	2.58711	10.11116	0.00441	0.00149	0.00199	0.00002
356			3.55000	2.71211	-8.19394	3.04708	-0.01053	0.00048	-0.00140	0.00001	-0.00002	0.00019	-0.00000	0.00000	0.00000	-9.11652	-0.91664	-10.72307	0.00367	-0.02187	0.00515	0.00027	-0.00148	0.00047	5.12116	0.29893	9.65680	0.09139	-0.08044	-0.01357	0.01398	0.00154	-0.00264	2.83074	-1.03855	7.41494	-1.83277	-5.51846	5.16521	-2.48205	9.93099	-9.86994	-1.53510	2.58219	10.04974	0.00441	0.00143	0.00179	-0.00001
357			3.56000	2.72101	-8.16796	3.11263	-0.01052	0.00046	-0.00145	-0.00002	-0.00002	0.00013	-0.00000	0.00000	0.00000	-9.16277	-0.94590	-10.65014	0.00457	-0.02361	0.00558	0.00036	-0.00157	0.00069	5.02959	0.29407	9.54657	0.09194	-0.08535	-0.01596	0.01500	-0.00112	-0.00266	2.29369	-0.56168	5.05720	-1.30486	-5.97291	6.91540	-3.74052	10.26007	-7.71489	-1.52724	2.58048	9.95892	0.00446	0.00135	0.00152	-0.00005
358			3.57000	2.72444	-8.14956	3.15053	-0.01049	0.00044	-0.00148	-0.00004	-0.00001	0.00006	-0.00000	0.00000	0.00000	-9.20928	-0.96916	-10.57082	0.00515	-0.02475	0.00586	0.00039	-0.00133	0.00070	4.93514	0.26728	9.46822	0.09155	-0.09041	-0.01781	0.01494	-0.00555	-0.00175	1.30450	-0.08548	2.22546	-0.70273	-5.57914	6.57685	-5.17590	9.72754	-3.19207	-1.51269	2.58205	9.85182	0.00453	0.00127	0.00128	-0.00010
359			3.58000	2.72310	-8.14256	3.15781	-0.01050	0.00044	-0.00149	-0.00009	-0.00000	-0.00001	-0.00000	0.00000	0.00000	-9.25098	-0.98474	-10.50491	0.00539	-0.02504	0.00591	0.00034	-0.00086	0.00050	4.84303	0.21432	9.44026	0.09078	-0.09346	-0.01871	0.01390	-0.01055	-0.00017	0.05232	0.53966	-0.46121	-0.20107	-4.46254	4.51966	-6.41763	8.46910	2.47529	-1.49224	2.58536	9.74264	0.00463	0.00123	0.00112	-0.00014
360			3.59000	2.71894	-8.14800	3.13682	-0.01051	0.00045	-0.00147	-0.00000	0.00001	-0.00008	-0.00000	0.00000	0.00000	-9.28317	-0.99248	-10.46879	0.00543	-0.02438	0.00573	0.00024	-0.00026	0.00014	4.75971	0.13751	9.46874	0.09001	-0.09260	-0.01854	0.01171	-0.01441	0.00152	-1.10050	0.41719	-3.09249	0.13765	-2.74303	1.03952	-7.14579	6.48159	8.01033	-1.46779	2.58902	9.64457	0.00475	0.00122	0.00104	-0.00018
361			3.60000	2.71404	-8.16368	3.09446	-0.01052	0.00047	-0.00144	0.00004	0.00001	-0.00012	-0.00000	0.00000	0.00000	-9.30210	-0.99260	-10.47618	0.00528	-0.02287	0.00536	0.00011	0.00035	-0.00030	4.69364	0.04450	9.54895	0.08956	-0.08767	-0.01736	0.00851	-0.01609	0.00281	-1.92179	0.40197	-4.78609	0.33845	-0.62656	-3.46566	-7.27677	3.90288	12.57557	-1.44220	2.59253	9.56909	0.00486	0.00123	0.00104	-0.00019
362			3.61000	2.70985	-8.18501	3.03933	-0.01054	0.00049	-0.00139	0.00009	0.00002	-0.00014	-0.00000	0.00000	0.00000	-9.30614	-0.98544	-10.53496	0.00497	-0.02084	0.00489	-0.00001	0.00085	-0.00068	4.65060	-0.05689	9.67090	0.08902	-0.08043	-0.01537	0.00507	-0.01602	0.00345	-2.24915	0.28517	-5.68957	0.43322	1.54655	-8.20248	-7.04392	1.27817	15.95856	-1.41839	2.59543	9.52345	0.00497	0.00125	0.00108	-0.00018
363			3.62000	2.70706	-8.20693	2.97907	-0.01055	0.00052	-0.00133	0.00012	0.00002	-0.00014	-0.00000	0.00000	0.00000	-9.29614	-0.97232	-10.64211	0.00450	-0.01872	0.00441	-0.00010	0.00112	-0.00092	4.62870	-0.16214	9.82357	0.08839	-0.07314	-0.01293	0.00248	-0.01510	0.00344	-2.12774	0.16087	-5.95860	0.39537	3.31698	-12.05200	-6.71401	-0.66936	18.13507	-1.39874	2.59691	9.50930	0.00505	0.00127	0.00115	-0.00015
364			3.63000	2.70521	-8.22574	2.91891	-0.01056	0.00055	-0.00127	0.00012	0.00001	-0.00013	-0.00000	0.00000	0.00000	-9.27626	-0.95652	-10.78211	0.00392	-0.01692	0.00402	-0.00013	0.00113	-0.00099	4.61934	-0.26800	9.99363	0.08788	-0.06704	-0.01047	0.00139	-0.01373	0.00295	-1.73024	0.13079	-5.81047	0.21020	4.23251	-14.05498	-6.35770	-1.49089	18.88058	-1.38473	2.59656	9.52321	0.00511	0.00130	0.00123	-0.00011
365			3.64000	2.70295	-8.23975	2.86180	-0.01056	0.00057	-0.00123	0.00009	0.00001	-0.00012	-0.00000	0.00000	0.00000	-9.25341	-0.94202	-10.93171	0.00330	-0.01581	0.00376	-0.00011	0.00099	-0.00092	4.61220	-0.37007	10.16429	0.08791	-0.06248	-0.00838	0.00158	-0.01208	0.00225	-1.23056	0.23068	-5.40705	0.00032	4.15612	-13.91644	-5.96183	-1.27095	17.99978	-1.37722	2.59491	9.55829	0.00514	0.00134	0.00133	-0.00006
366			3.65000	2.69910	-8.24869	2.80960	-0.01056	0.00058	-0.00122	0.00004	0.00000	-0.00010	-0.00000	0.00000	0.00000	-9.23396	-0.93055	-11.06901	0.00278	-0.01560	0.00367	-0.00007	0.00083	-0.00077	4.60079	-0.46407	10.31859	0.08812	-0.06034	-0.00699	0.00230	-0.01050	0.00160	-0.72708	0.38948	-4.79657	-0.01008	3.40793	-12.02096	-5.59660	-0.51166	15.57233	-1.37558	2.59255	9.60418	0.00514	0.00137	0.00144	-0.00001
367			3.66000	2.69374	-8.25283	2.76445	-0.01056	0.00059	-0.00124	0.00001	0.00000	-0.00009	-0.00000	0.00000	0.00000	-9.22044	-0.92036	-11.17901	0.00248	-0.01626	0.00374	-0.00004	0.00073	-0.00059	4.58449	-0.54772	10.44210	0.08822	-0.06121	-0.00644	0.00284	-0.00923	0.00109	-0.27122	0.48379	-3.94124	0.29085	2.47474	-9.06390	-5.36129	0.28124	11.96787	-1.37818	2.58922	9.64784	0.00512	0.00140	0.00152	0.00002
368			3.67000	2.68819	-8.25291	2.72928	-0.01055	0.00058	-0.00128	-0.00001	-0.00000	-0.00006	-0.00000	0.00000	0.00000	-9.21210	-0.90866	-11.25480	0.00245	-0.01747	0.00392	-0.00002	0.00068	-0.00038	4.56592	-0.62071	10.52579	0.08851	-0.06445	-0.00661	0.00300	-0.00816	0.00066	0.08879	0.42400	-2.83964	0.78640	1.64593	-5.74191	-5.24778	0.90609	7.78180	-1.38302	2.58481	9.67701	0.00507	0.00141	0.00158	0.00004
369			3.68000	2.68434	-8.25018	2.70647	-0.01056	0.00057	-0.00132	0.00000	-0.00000	-0.00004	-0.00000	0.00000	0.00000	-9.20739	-0.89434	-11.29614	0.00274	-0.01876	0.00414	-0.00001	0.00063	-0.00017	4.54706	-0.68336	10.56727	0.08888	-0.06856	-0.00727	0.00280	-0.00692	0.00021	0.32832	0.19281	-1.57432	1.24415	0.97611	-2.62976	-5.04919	1.32276	3.47906	-1.38840	2.58012	9.68383	0.00501	0.00141	0.00161	0.00005
370			3.69000	2.68383	-8.24586	2.69733	-0.01054	0.00056	-0.00135	0.00009	-0.00000	-0.00001	-0.00000	0.00000	0.00000	-9.20522	-0.87853	-11.30794	0.00325	-0.01969	0.00432	-0.00001	0.00053	0.00001	4.53027	-0.73336	10.56753	0.08908	-0.07188	-0.00809	0.00211	-0.00501	-0.00031	0.44538	-0.41961	-0.41388	1.48864	0.44910	-0.12196	-4.48567	1.42212	-0.75159	-1.39354	2.57680	9.66664	0.00494	0.00139	0.00160	0.00006
371			3.70000	2.68706	-8.24106	2.70148	-0.01053	0.00055	-0.00137	0.00006	-0.00000	0.00002	-0.00000	0.00000	0.00000	-9.20473	-0.86331	-11.29790	0.00370	-0.02006	0.00442	-0.00000	0.00040	0.00014	4.51937	-0.76648	10.52938	0.08920	-0.07336	-0.00884	0.00098	-0.00255	-0.00085	0.47848	-0.44989	0.92150	1.48572	0.08171	1.58807	-3.54340	1.18608	-4.53622	-1.39926	2.57689	9.63187	0.00484	0.00136	0.00156	0.00008
372			3.71000	2.69318	-8.23657	2.71712	-0.01054	0.00055	-0.00137	0.00008	-0.00000	0.00005	-0.00000	0.00000	0.00000	-9.20494	-0.85024	-11.27486	0.00385	-0.01995	0.00444	-0.00000	0.00026	0.00021	4.51625	-0.78177	10.46116	0.08982	-0.07290	-0.00941	-0.00001	-0.00041	-0.00124	0.44791	-0.67492	1.90917	1.29944	-0.07419	2.44503	-2.56216	0.88650	-7.08109	-1.40811	2.58190	9.59353	0.00475	0.00132	0.00149	0.00011
373			3.72000	2.70125	-8.23269	2.74163	-0.01054	0.00055	-0.00136	0.00009	-0.00000	0.00006	-0.00000	0.00000	0.00000	-9.20438	-0.83991	-11.24770	0.00362	-0.01957	0.00441	-0.00001	0.00017	0.00020	4.51742	-0.78487	10.37884	0.09133	-0.07107	-0.00979	-0.00016	0.00058	-0.00136	0.40275	-0.83607	2.62069	1.01937	-0.00303	2.49984	-1.92600	0.88067	-7.71241	-1.42264	2.59145	9.56730	0.00466	0.00129	0.00143	0.00015
374			3.73000	2.71082	-8.22932	2.77193	-0.01054	0.00055	-0.00135	0.00010	-0.00000	0.00007	-0.00000	0.00000	0.00000	-9.20196	-0.83209	-11.22414	0.00325	-0.01913	0.00438	-0.00002	0.00012	0.00015	4.51604	-0.78499	10.30123	0.09315	-0.06895	-0.01005	0.00074	0.00040	-0.00120	0.38020	-0.96094	3.03061	0.70383	0.21433	1.89447	-1.72060	1.28652	-6.51514	-1.44275	2.60240	9.56294	0.00460	0.00129	0.00141	0.00017
375			3.74000	2.72153	-8.22600	2.80498	-0.01054	0.00054	-0.00134	0.00011	-0.00000	0.00008	-0.00000	0.00000	0.00000	-9.19764	-0.82666	-11.20997	0.00290	-0.01880	0.00437	-0.00002	0.00009	0.00007	4.50644	-0.78897	10.24199	0.09486	-0.06753	-0.01022	0.00225	-0.00027	-0.00086	0.39285	-1.03460	3.09943	0.37538	0.40138	0.89117	-1.67892	1.91663	-4.34571	-1.46630	2.61018	9.58027	0.00455	0.00130	0.00144	0.00018
376			3.75000	2.73261	-8.22238	2.83685	-0.01054	0.00054	-0.00133	0.00013	-0.00000	0.00007	-0.00000	0.00000	0.00000	-9.19310	-0.82382	-11.20719	0.00265	-0.01872	0.00440	-0.00001	0.00006	-0.00001	4.48754	-0.79723	10.20498	0.09567	-0.06775	-0.01035	0.00361	-0.00067	-0.00053	0.41751	-1.05079	2.77412	0.08398	0.36747	-0.14193	-1.44403	2.46911	-2.34048	-1.49026	2.61175	9.61100	0.00451	0.00134	0.00152	0.00017
377			3.76000	2.74354	-8.21845	2.86343	-0.01054	0.00054	-0.00134	0.00014	-0.00000	0.00005	-0.00000	0.00000	0.00000	-9.19120	-0.82347	-11.21371	0.00256	-0.01886	0.00446	0.00000	0.00004	-0.00007	4.46239	-0.80494	10.18420	0.09512	-0.06947	-0.01045	0.00420	-0.00036	-0.00033	0.41530	-1.05195	2.10428	-0.07334	0.06848	-0.90606	-0.85748	2.71427	-1.31815	-1.51171	2.60665	9.64262	0.00446	0.00138	0.00162	0.00014
378			3.77000	2.75444	-8.21465	2.88188	-0.01054	0.00053	-0.00134	0.00017	-0.00000	0.00003	-0.00000	0.00000	0.00000	-9.19401	-0.82432	-11.22538	0.00267	-0.01901	0.00450	0.00003	0.00005	-0.00010	4.43642	-0.80602	10.16896	0.09329	-0.07149	-0.01046	0.00384	0.00063	-0.00030	0.34510	-1.07398	1.24977	-0.00762	-0.36885	-1.29137	-0.03820	2.56389	-1.41723	-1.52849	2.59650	9.66314	0.00441	0.00141	0.00171	0.00010
379			3.78000	2.76557	-8.21185	2.89137	-0.01054	0.00053	-0.00134	0.00019	-0.00000	0.00001	-0.00000	0.00000	0.00000	-9.20192	-0.82409	-11.23817	0.00293	-0.01905	0.00451	0.00005	0.00012	-0.00009	4.41474	-0.79742	10.15027	0.09084	-0.07271	-0.01037	0.00292	0.00184	-0.00038	0.17986	-1.09472	0.36922	0.28953	-0.79810	-1.31525	0.73528	2.15034	-2.18649	-1.53975	2.58436	9.66547	0.00438	0.00143	0.00176	0.00007
380			3.79000	2.77665	-8.21107	2.89218	-0.01053	0.00053	-0.00134	0.00020	0.00000	-0.00001	-0.00000	0.00000	0.00000	-9.21426	-0.82076	-11.24870	0.00329	-0.01896	0.00450	0.00008	0.00022	-0.00005	4.39901	-0.78036	10.12461	0.08834	-0.07263	-0.01020	0.00210	0.00265	-0.00047	-0.06717	-1.05861	-0.48518	0.75890	-1.16807	-1.00909	1.18568	1.77222	-2.95842	-1.54626	2.57392	9.65000	0.00438	0.00143	0.00176	0.00004
381			3.80000	2.78683	-8.21294	2.88438	-0.01054	0.00053	-0.00134	0.00020	0.00000	-0.00003	-0.00000	0.00000	0.00000	-9.23029	-0.81301	-11.25377	0.00368	-0.01886	0.00450	0.00011	0.00034	0.00000	4.38679	-0.75988	10.09395	0.08629	-0.07117	-0.01003	0.00183	0.00266	-0.00051	-0.34136	-0.92147	-1.33591	1.32708	-1.47823	-0.46473	1.17270	1.65803	-3.21127	-1.54932	2.56802	9.62270	0.00441	0.00141	0.00172	0.00002
382			3.81000	2.79492	-8.21739	2.86771	-0.01053	0.00054	-0.00134	0.00018	0.00000	-0.00005	-0.00000	0.00000	0.00000	-9.24930	-0.80017	-11.25190	0.00395	-0.01879	0.00449	0.00014	0.00047	0.00006	4.37393	-0.74202	10.06366	0.08509	-0.06907	-0.00988	0.00213	0.00198	-0.00046	-0.58869	-0.69229	-2.18279	1.91774	-1.70078	0.14487	0.76199	1.82010	-2.80384	-1.54997	2.56797	9.59174	0.00445	0.00138	0.00164	0.00001
383			3.82000	2.80024	-8.22396	2.84227	-0.01053	0.00054	-0.00134	0.00015	0.00001	-0.00007	-0.00000	0.00000	0.00000	-9.27019	-0.78218	-11.24350	0.00413	-0.01872	0.00447	0.00015	0.00059	0.00011	4.35741	-0.73115	10.03868	0.08459	-0.06746	-0.00977	0.00279	0.00094	-0.00035	-0.77643	-0.43422	-2.93879	2.44343	-1.80832	0.64647	0.12575	2.15967	-1.92398	-1.54903	2.57330	9.56423	0.00449	0.00134	0.00156	-0.00000
384			3.83000	2.80291	-8.23195	2.80972	-0.01053	0.00055	-0.00133	0.00012	0.00001	-0.00008	-0.00000	0.00000	0.00000	-9.29188	-0.75984	-11.23072	0.00427	-0.01862	0.00442	0.00016	0.00069	0.00013	4.33554	-0.72922	10.02175	0.08485	-0.06686	-0.00968	0.00363	-0.00020	-0.00021	-0.89240	-0.21218	-3.45539	2.81131	-1.80062	0.88516	-0.57662	2.57265	-0.83316	-1.54762	2.58165	9.54463	0.00454	0.00132	0.00150	-0.00000
385			3.84000	2.80360	-8.24069	2.77331	-0.01053	0.00057	-0.00132	0.00010	0.00001	-0.00008	-0.00000	0.00000	0.00000	-9.31336	-0.73481	-11.21715	0.00436	-0.01845	0.00435	0.00016	0.00074	0.00012	4.30801	-0.73644	10.01373	0.08617	-0.06685	-0.00961	0.00444	-0.00128	-0.00007	-0.92189	-0.04665	-3.66424	2.95368	-1.67943	0.77422	-1.22690	2.92240	0.27455	-1.54752	2.58960	9.53500	0.00459	0.00131	0.00146	0.00002
386			3.85000	2.80286	-8.24922	2.73614	-0.01055	0.00057	-0.00131	0.00007	0.00001	-0.00008	-0.00000	0.00000	0.00000	-9.33356	-0.70915	-11.20673	0.00424	-0.01828	0.00429	0.00014	0.00075	0.00008	4.27638	-0.75173	10.01447	0.08894	-0.06709	-0.00952	0.00498	-0.00212	0.00005	-0.83902	0.09305	-3.63002	2.86317	-1.47541	0.33603	-1.69641	3.04601	1.22164	-1.55129	2.59555	9.53816	0.00462	0.00128	0.00142	0.00005
387			3.86000	2.80072	-8.25632	2.70008	-0.01054	0.00058	-0.00131	0.00008	0.00000	-0.00008	-0.00000	0.00000	0.00000	-9.35198	-0.68477	-11.20252	0.00396	-0.01818	0.00425	0.00012	0.00072	0.00003	4.24402	-0.77215	10.02237	0.09229	-0.06765	-0.00941	0.00496	-0.00251	0.00013	-0.60809	0.02692	-3.55088	2.58365	-1.25732	-0.35115	-1.84468	2.84426	1.78343	-1.56111	2.60035	9.55758	0.00464	0.00126	0.00138	0.00009
388			3.87000	2.79719	-8.26102	2.66700	-0.01054	0.00058	-0.00132	0.00001	0.00000	-0.00007	-0.00000	0.00000	0.00000	-9.36882	-0.66322	-11.20667	0.00364	-0.01823	0.00421	0.00010	0.00067	-0.00005	4.21503	-0.79298	10.03379	0.09503	-0.06858	-0.00924	0.00438	-0.00238	0.00016	-0.35414	0.34386	-2.90793	2.16944	-1.04704	-1.25418	-1.64533	2.38920	1.87605	-1.57677	2.60510	9.59289	0.00466	0.00125	0.00137	0.00012
389			3.88000	2.79295	-8.26248	2.64080	-0.01055	0.00058	-0.00132	-0.00002	-0.00000	-0.00005	-0.00000	0.00000	0.00000	-9.38412	-0.64547	-11.22145	0.00343	-0.01839	0.00417	0.00009	0.00061	-0.00013	4.19158	-0.81032	10.04547	0.09625	-0.06967	-0.00899	0.00355	-0.00194	0.00015	0.03301	0.36486	-1.94124	1.68208	-0.78553	-2.34924	-1.27333	1.89154	1.65669	-1.59497	2.60981	9.63754	0.00468	0.00126	0.00140	0.00013
390			3.89000	2.78927	-8.25974	2.62716	-0.01055	0.00058	-0.00133	-0.00004	-0.00001	-0.00001	-0.00000	0.00000	0.00000	-9.39710	-0.63162	-11.24863	0.00321	-0.01866	0.00416	0.00007	0.00057	-0.00022	4.17313	-0.82337	10.05552	0.09653	-0.07064	-0.00867	0.00274	-0.00140	0.00010	0.50375	0.27364	-0.46312	1.21391	-0.41995	-3.46507	-0.92693	1.47438	1.14942	-1.61207	2.61435	9.68267	0.00471	0.00129	0.00146	0.00011
391			3.90000	2.78729	-8.25225	2.63096	-0.01055	0.00058	-0.00133	-0.00005	-0.00001	0.00003	-0.00000	0.00000	0.00000	-9.40664	-0.62075	-11.28712	0.00291	-0.01904	0.00421	0.00004	0.00056	-0.00029	4.15927	-0.83209	10.05996	0.09672	-0.07133	-0.00839	0.00178	-0.00070	-0.00004	0.98811	0.10595	1.33189	0.87477	0.02199	-4.28413	-0.63192	1.04406	0.04632	-1.62652	2.61953	9.72202	0.00473	0.00132	0.00154	0.00010
392			3.91000	2.78750	-8.24041	2.65389	-0.01054	0.00057	-0.00134	-0.00006	-0.00001	0.00007	-0.00000	0.00000	0.00000	-9.41202	-0.61116	-11.33217	0.00260	-0.01954	0.00433	0.00002	0.00058	-0.00032	4.15200	-0.83489	10.05106	0.09728	-0.07196	-0.00831	0.00050	0.00025	-0.00027	1.37586	-0.08505	3.08317	0.73678	0.45393	-4.50341	-0.36261	0.51491	-1.77336	-1.63923	2.62712	9.75381	0.00474	0.00137	0.00162	0.00010
393			3.92000	2.78986	-8.22574	2.69341	-0.01054	0.00056	-0.00135	-0.00006	-0.00001	0.00011	-0.00000	0.00000	0.00000	-9.41325	-0.60110	-11.37639	0.00239	-0.02012	0.00450	-0.00000	0.00061	-0.00030	4.15288	-0.83078	10.02280	0.09813	-0.07248	-0.00852	-0.00077	0.00114	-0.00054	1.58314	-0.26518	4.42477	0.79015	0.78896	-4.05206	-0.20840	0.02515	-3.77078	-1.65238	2.63867	9.77899	0.00474	0.00141	0.00168	0.00011
394			3.93000	2.79405	-8.21019	2.74375	-0.01054	0.00055	-0.00136	-0.00005	-0.00001	0.00012	-0.00000	0.00000	0.00000	-9.41107	-0.58947	-11.41339	0.00251	-0.02063	0.00468	-0.00001	0.00063	-0.00024	4.15993	-0.82219	9.97714	0.09847	-0.07305	-0.00902	-0.00157	0.00159	-0.00078	1.60716	-0.39193	5.13208	0.94178	0.95250	-3.16077	-0.25397	-0.26506	-5.16055	-1.66769	2.65455	9.79910	0.00471	0.00143	0.00172	0.00013
395			3.94000	2.79913	-8.19527	2.79777	-0.01054	0.00053	-0.00137	-0.00005	-0.00001	0.00013	-0.00000	0.00000	0.00000	-9.40720	-0.57645	-11.44024	0.00299	-0.02096	0.00483	-0.00002	0.00061	-0.00017	4.16969	-0.81310	9.92248	0.09792	-0.07394	-0.00969	-0.00184	0.00155	-0.00090	1.50323	-0.40569	5.17800	1.07083	0.90498	-2.20441	-0.41454	-0.38738	-5.55941	-1.68592	2.67403	9.81624	0.00466	0.00145	0.00173	0.00015
396			3.95000	2.80358	-8.18182	2.84903	-0.01054	0.00053	-0.00137	-0.00006	-0.00001	0.00011	-0.00000	0.00000	0.00000	-9.40376	-0.56321	-11.45804	0.00357	-0.02098	0.00490	-0.00001	0.00054	-0.00011	4.17997	-0.80600	9.86867	0.09655	-0.07529	-0.01030	-0.00177	0.00123	-0.00089	1.33794	-0.30120	4.68979	1.09742	0.64447	-1.45859	-0.54488	-0.42408	-5.07704	-1.70640	2.69590	9.83260	0.00460	0.00148	0.00176	0.00016
397			3.96000	2.80639	-8.17004	2.89294	-0.01054	0.00052	-0.00137	-0.00007	-0.00001	0.00009	-0.00000	0.00000	0.00000	-9.40297	-0.55128	-11.46939	0.00401	-0.02072	0.00490	0.00002	0.00043	-0.00006	4.18929	-0.80162	9.82283	0.09483	-0.07704	-0.01070	-0.00135	0.00086	-0.00075	1.14280	-0.14008	3.83569	1.01011	0.11883	-0.93771	-0.56686	-0.31540	-4.10456	-1.72726	2.71876	9.85047	0.00455	0.00153	0.00185	0.00015
398			3.97000	2.80734	-8.16022	2.92660	-0.01053	0.00052	-0.00136	-0.00007	-0.00001	0.00007	-0.00000	0.00000	0.00000	-9.40794	-0.54224	-11.47556	0.00413	-0.02033	0.00486	0.00008	0.00025	-0.00001	4.19519	-0.79916	9.78746	0.09329	-0.07912	-0.01084	-0.00036	0.00068	-0.00059	0.89954	0.03213	2.73799	0.84388	-0.84165	-0.44010	-0.44622	0.16245	-3.12065	-1.74628	2.74143	9.87156	0.00453	0.00160	0.00196	0.00013
399			3.98000	2.80638	-8.15297	2.94799	-0.01052	0.00052	-0.00135	-0.00007	-0.00000	0.00004	-0.00000	0.00000	0.00000	-9.42377	-0.53775	-11.47464	0.00401	-0.02006	0.00483	0.00017	0.00001	0.00006	4.19286	-0.79632	9.76007	0.09178	-0.08223	-0.01077	0.00150	0.00093	-0.00051	0.59312	0.19792	1.49102	0.65782	-2.43647	0.36740	-0.20191	1.27323	-2.62282	-1.76195	2.76318	9.89835	0.00453	0.00168	0.00209	0.00010
400			3.99000	2.80367	-8.14888	2.95615	-0.01052	0.00052	-0.00135	-0.00006	-0.00000	0.00000	-0.00000	0.00000	0.00000	-9.45677	-0.53927	-11.46069	0.00378	-0.02001	0.00482	0.00030	-0.00033	0.00020	4.17569	-0.79017	9.73283	0.08997	-0.08659	-0.01055	0.00441	0.00177	-0.00060	0.26720	0.32178	0.21927	0.50609	-4.79164	1.86581	0.08653	3.22740	-3.08866	-1.77389	2.78357	9.93298	0.00455	0.00175	0.00222	0.00007
401			4.00000	2.79991	-8.14774	2.95164	-0.01052	0.00052	-0.00135	-0.00003	-0.00000	-0.00002	-0.00000	0.00000	0.00000	-9.51364	-0.54817	-11.42385	0.00356	-0.02012	0.00483	0.00044	-0.00077	0.00043	4.13573	-0.77764	9.69316	0.08803	-0.09128	-0.01021	0.00833	0.00333	-0.00092	0.01889	0.29432	-0.96568	0.41167	-7.88892	4.32036	0.33035	6.09020	-4.84001	-1.78271	2.80172	9.97568	0.00461	0.00182	0.00233	0.00005
402			4.01000	2.79631	-8.14862	2.93678	-0.01052	0.00051	-0.00135	-0.00000	0.00000	-0.00004	-0.00000	0.00000	0.00000	-9.59968	-0.56554	-11.35292	0.00338	-0.02015	0.00482	0.00059	-0.00128	0.00073	4.06577	-0.75595	9.62648	0.08648	-0.09384	-0.00981	0.01291	0.00544	-0.00143	-0.18508	0.25454	-1.80231	0.39546	-11.44777	7.67021	0.48606	9.62821	-7.82354	-1.78967	2.81622	10.02420	0.00467	0.00187	0.00243	0.00004
403			4.02000	2.79431	-8.15086	2.91481	-0.01053	0.00052	-0.00134	0.00003	-0.00000	-0.00006	-0.00000	0.00000	0.00000	-9.71640	-0.59111	-11.23999	0.00329	-0.01994	0.00478	0.00073	-0.00175	0.00105	3.96236	-0.72316	9.52166	0.08692	-0.09129	-0.00944	0.01765	0.00734	-0.00199	-0.13900	0.14574	-2.45705	0.48091	-14.79603	11.28124	0.52716	13.17768	-11.34320	-1.79660	2.82605	10.07429	0.00473	0.00191	0.00250	0.00004
404			4.03000	2.79512	-8.15423	2.88902	-0.01054	0.00053	-0.00134	0.00012	0.00000	-0.00006	-0.00000	0.00000	0.00000	-9.85792	-0.62228	-11.08819	0.00331	-0.01950	0.00470	0.00084	-0.00202	0.00127	3.82996	-0.68063	9.37904	0.09005	-0.08320	-0.00915	0.02176	0.00806	-0.00241	-0.40424	-0.29531	-2.59723	0.64480	-17.01486	14.00672	0.46096	15.76727	-14.21904	-1.80536	2.83144	10.12163	0.00476	0.00191	0.00254	0.00007
405			4.04000	2.79962	-8.15805	2.86342	-0.01055	0.00053	-0.00133	0.00018	0.00000	-0.00005	-0.00000	0.00000	0.00000	-10.01096	-0.65477	-10.91487	0.00341	-0.01890	0.00459	0.00089	-0.00201	0.00132	3.68177	-0.63253	9.21261	0.09446	-0.07258	-0.00892	0.02415	0.00752	-0.00258	-0.39559	-0.67564	-2.39724	0.81210	-17.55903	14.96799	0.36799	16.74852	-15.60827	-1.81750	2.83396	10.16310	0.00475	0.00190	0.00255	0.00010
406			4.05000	2.80816	-8.16128	2.84263	-0.01055	0.00054	-0.00131	0.00023	0.00000	-0.00004	-0.00000	0.00000	0.00000	-10.16115	-0.68482	-10.74216	0.00349	-0.01822	0.00445	0.00086	-0.00178	0.00121	3.53323	-0.58334	9.04080	0.09899	-0.06207	-0.00867	0.02426	0.00631	-0.00247	-0.27626	-1.04982	-1.73352	0.91944	-16.52343	14.07238	0.33447	16.10881	-15.41964	-1.83397	2.83600	10.19729	0.00471	0.00188	0.00254	0.00014
407			4.06000	2.82039	-8.16291	2.83133	-0.01055	0.00055	-0.00130	0.00026	0.00000	-0.00001	-0.00000	0.00000	0.00000	-10.29704	-0.70990	-10.58913	0.00343	-0.01757	0.00432	0.00073	-0.00139	0.00098	3.39753	-0.53638	8.87968	0.10415	-0.05234	-0.00833	0.02219	0.00483	-0.00212	-0.05726	-1.34798	-0.63196	0.97048	-14.19199	11.60956	0.36613	14.06356	-13.86076	-1.85520	2.83939	10.22417	0.00465	0.00184	0.00250	0.00018
408			4.07000	2.83523	-8.16211	2.83346	-0.01055	0.00055	-0.00128	0.00026	-0.00000	0.00002	-0.00000	0.00000	0.00000	-10.40892	-0.72772	-10.47146	0.00310	-0.01709	0.00422	0.00052	-0.00091	0.00068	3.28623	-0.49520	8.74311	0.10920	-0.04536	-0.00789	0.01801	0.00346	-0.00163	0.26554	-1.50933	0.81889	1.01106	-10.95036	8.07717	0.38100	10.96006	-11.31340	-1.88067	2.84448	10.24390	0.00458	0.00178	0.00242	0.00021
409			4.08000	2.85108	-8.15776	2.85176	-0.01055	0.00055	-0.00128	0.00021	-0.00001	0.00006	-0.00000	0.00000	0.00000	-10.49162	-0.73680	-10.39723	0.00261	-0.01693	0.00418	0.00031	-0.00044	0.00038	3.20641	-0.46280	8.63851	0.11258	-0.04349	-0.00738	0.01258	0.00246	-0.00114	0.72816	-1.48331	2.53325	1.07039	-7.55665	4.34645	0.26605	7.53953	-8.57198	-1.90896	2.84999	10.25680	0.00451	0.00172	0.00230	0.00022
410			4.09000	2.86580	-8.14828	2.88832	-0.01055	0.00054	-0.00129	0.00012	-0.00001	0.00010	-0.00000	0.00000	0.00000	-10.54792	-0.73775	-10.36274	0.00214	-0.01717	0.00424	0.00018	-0.00005	0.00016	3.15666	-0.44038	8.56215	0.11386	-0.04660	-0.00694	0.00755	0.00173	-0.00081	1.32917	-1.22864	4.42286	1.17482	-4.86413	1.34680	-0.08050	4.64412	-6.50606	-1.93762	2.85355	10.26353	0.00445	0.00166	0.00218	0.00021
411			4.10000	2.87692	-8.13255	2.94400	-0.01054	0.00053	-0.00130	-0.00002	-0.00001	0.00015	-0.00000	0.00000	0.00000	-10.58681	-0.73239	-10.35524	0.00191	-0.01786	0.00439	0.00012	0.00022	0.00002	3.12934	-0.42767	8.50230	0.11335	-0.05317	-0.00679	0.00396	0.00107	-0.00068	1.97006	-0.75192	6.34462	1.35707	-3.32266	-0.41183	-0.68767	2.69202	-5.54760	-1.96419	2.85286	10.26508	0.00439	0.00160	0.00208	0.00019
412			4.11000	2.88239	-8.11093	3.01800	-0.01054	0.00051	-0.00131	-0.00017	-0.00002	0.00019	-0.00000	0.00000	0.00000	-10.61855	-0.72264	-10.35961	0.00188	-0.01887	0.00463	0.00011	0.00038	-0.00002	3.11578	-0.42374	8.44586	0.11188	-0.06126	-0.00706	0.00190	0.00039	-0.00073	2.50180	-0.13701	8.11080	1.61180	-2.89668	-0.94624	-1.46341	1.64161	-5.61042	-1.98640	2.84631	10.26179	0.00434	0.00156	0.00200	0.00015
413			4.12000	2.88137	-8.08523	3.10762	-0.01054	0.00048	-0.00133	-0.00032	-0.00002	0.00022	-0.00000	0.00000	0.00000	-10.65146	-0.71022	-10.36354	0.00208	-0.01999	0.00492	0.00013	0.00046	0.00001	3.10902	-0.42687	8.38336	0.11010	-0.06889	-0.00777	0.00081	-0.00028	-0.00091	2.81661	0.47798	9.54965	1.88426	-3.19946	-0.69307	-2.25139	1.14241	-6.23786	-2.00262	2.83368	10.25473	0.00430	0.00154	0.00195	0.00010
414			4.13000	2.87460	-8.05790	3.20893	-0.01054	0.00046	-0.00135	-0.00043	-0.00002	0.00025	-0.00000	0.00000	0.00000	-10.68930	-0.69630	-10.36171	0.00243	-0.02105	0.00521	0.00017	0.00051	0.00005	3.10638	-0.43564	8.31206	0.10863	-0.07440	-0.00886	-0.00019	-0.00100	-0.00113	2.88161	0.97004	10.54345	2.13169	-3.61421	-0.35196	-2.94021	0.66135	-6.72425	-2.01248	2.81704	10.24715	0.00428	0.00154	0.00192	0.00005
415			4.14000	2.86372	-8.03135	3.31717	-0.01053	0.00043	-0.00137	-0.00050	-0.00001	0.00026	-0.00000	0.00000	0.00000	-10.73015	-0.68064	-10.35743	0.00292	-0.02188	0.00548	0.00020	0.00066	0.00003	3.10993	-0.45023	8.23786	0.10757	-0.07671	-0.01021	-0.00196	-0.00202	-0.00124	2.72850	1.27753	10.97898	2.37531	-3.44978	-0.66206	-3.50619	-0.36311	-6.25571	-2.01672	2.80143	10.24437	0.00427	0.00154	0.00189	0.00002
416			4.15000	2.85071	-8.00734	3.42634	-0.01053	0.00040	-0.00139	-0.00051	-0.00001	0.00026	-0.00000	0.00000	0.00000	-10.76639	-0.66096	-10.36190	0.00343	-0.02252	0.00572	0.00016	0.00104	-0.00013	3.12624	-0.47334	8.17508	0.10698	-0.07609	-0.01169	-0.00536	-0.00361	-0.00099	2.41754	1.37406	10.73266	2.66454	-2.01822	-2.23333	-3.98201	-2.47843	-4.11951	-2.01703	2.79235	10.25016	0.00426	0.00154	0.00187	-0.00001
417			4.16000	2.83775	-7.98699	3.52928	-0.01052	0.00038	-0.00140	-0.00047	-0.00001	0.00023	-0.00000	0.00000	0.00000	-10.78451	-0.63325	-10.39235	0.00393	-0.02297	0.00593	0.00001	0.00172	-0.00047	3.16660	-0.50985	8.14441	0.10645	-0.07393	-0.01312	-0.01101	-0.00585	-0.00014	1.96970	1.27767	9.69453	2.98758	1.14960	-5.36103	-4.36736	-6.08375	0.04358	-2.01586	2.79386	10.26449	0.00426	0.00156	0.00187	-0.00001
418			4.17000	2.82646	-7.97160	3.61776	-0.01051	0.00036	-0.00141	-0.00038	-0.00001	0.00019	-0.00000	0.00000	0.00000	-10.76850	-0.59375	-10.46711	0.00416	-0.02320	0.00609	-0.00027	0.00257	-0.00097	3.24473	-0.56461	8.16807	0.10533	-0.07312	-0.01416	-0.01849	-0.00862	0.00134	1.38848	1.07325	7.75321	3.18382	5.81107	-9.64364	-4.56148	-10.98059	5.90503	-2.01611	2.80927	10.28409	0.00427	0.00158	0.00189	0.00001
419			4.18000	2.81730	-7.96219	3.68217	-0.01051	0.00035	-0.00143	-0.00028	-0.00000	0.00012	-0.00000	0.00000	0.00000	-10.70801	-0.54276	-10.59493	0.00391	-0.02307	0.00616	-0.00055	0.00323	-0.00147	3.36890	-0.63851	8.26058	0.10307	-0.07613	-0.01449	-0.02577	-0.01173	0.00306	0.79308	0.87271	4.84420	2.96921	10.80323	-13.81140	-4.43038	-16.08221	12.29038	-2.01967	2.84054	10.30195	0.00429	0.00164	0.00196	0.00003
420			4.19000	2.80958	-7.95767	3.71273	-0.01051	0.00034	-0.00144	-0.00017	-0.00000	0.00003	-0.00000	0.00000	0.00000	-10.60538	-0.48692	-10.76613	0.00335	-0.02259	0.00608	-0.00067	0.00334	-0.00177	3.53411	-0.72662	8.41983	0.09947	-0.08329	-0.01405	-0.03025	-0.01480	0.00433	0.41383	0.75605	1.15316	2.11457	14.56013	-16.31653	-3.95759	-19.86027	17.57252	-2.02561	2.88356	10.31098	0.00433	0.00171	0.00207	0.00004
421			4.20000	2.80212	-7.95458	3.70342	-0.01051	0.00035	-0.00144	-0.00007	-0.00000	-0.00007	-0.00000	0.00000	0.00000	-10.47583	-0.43738	-10.95479	0.00303	-0.02196	0.00587	-0.00069	0.00282	-0.00176	3.72204	-0.81992	8.62557	0.09424	-0.09293	-0.01304	-0.03010	-0.01692	0.00469	0.34981	0.73090	-2.69991	0.68916	15.85706	-16.24540	-3.27248	-21.08187	20.34126	-2.03063	2.92697	10.30917	0.00438	0.00179	0.00220	0.00003
422			4.21000	2.79413	-7.95004	3.65687	-0.01051	0.00036	-0.00141	-0.00000	-0.00001	-0.00014	-0.00000	0.00000	0.00000	-10.34312	-0.40438	-11.12976	0.00327	-0.02128	0.00556	-0.00069	0.00185	-0.00144	3.90620	-0.90815	8.84489	0.08843	-0.10178	-0.01174	-0.02559	-0.01690	0.00414	0.43148	0.74778	-5.84776	-0.90680	14.26331	-13.69103	-2.53811	-19.28291	19.90666	-2.03166	2.95812	10.29866	0.00444	0.00185	0.00232	-0.00001
423			4.22000	2.78563	-7.94427	3.58451	-0.01052	0.00038	-0.00137	0.00004	-0.00001	-0.00018	-0.00000	0.00000	0.00000	-10.23226	-0.39307	-11.26542	0.00372	-0.02040	0.00517	-0.00058	0.00068	-0.00095	4.06020	-0.98228	9.04215	0.08404	-0.10657	-0.01030	-0.01847	-0.01404	0.00298	0.44838	0.76125	-7.71357	-2.25888	10.12072	-9.32752	-1.84841	-14.81068	16.38940	-2.02726	2.96968	10.28155	0.00450	0.00189	0.00239	-0.00004
424			4.23000	2.77693	-7.93877	3.50057	-0.01054	0.00041	-0.00132	0.00005	-0.00001	-0.00019	-0.00000	0.00000	0.00000	-10.16354	-0.40441	-11.34448	0.00396	-0.01917	0.00476	-0.00028	-0.00047	-0.00041	4.16387	-1.03543	9.18687	0.08252	-0.10523	-0.00886	-0.01023	-0.00880	0.00162	0.39244	0.80165	-8.34371	-3.21390	4.15530	-3.84228	-1.19827	-8.51518	10.46900	-2.01828	2.96198	10.25927	0.00456	0.00188	0.00242	-0.00007
425			4.24000	2.76745	-7.93391	3.41546	-0.01055	0.00044	-0.00127	0.00001	-0.00001	-0.00018	-0.00000	0.00000	0.00000	-10.15032	-0.43778	-11.35674	0.00395	-0.01787	0.00442	0.00011	-0.00142	0.00010	4.20610	-1.06276	9.25843	0.08501	-0.09667	-0.00761	-0.00180	-0.00278	0.00042	0.37617	0.96965	-8.19672	-3.76935	-2.59033	1.93034	-0.56444	-1.66428	3.35089	-2.00687	2.94207	10.23421	0.00461	0.00185	0.00239	-0.00008
426			4.25000	2.75535	-7.92882	3.33403	-0.01056	0.00046	-0.00124	-0.00006	-0.00001	-0.00017	-0.00000	0.00000	0.00000	-10.19509	-0.48960	-11.30416	0.00374	-0.01694	0.00423	0.00045	-0.00208	0.00049	4.18939	-1.06365	9.25276	0.09065	-0.08306	-0.00675	0.00616	0.00174	-0.00043	0.45729	1.32506	-7.75208	-3.88572	-8.81093	6.93449	-0.06052	4.35109	-3.31633	-1.99557	2.91985	10.20949	0.00464	0.00179	0.00230	-0.00007
427			4.26000	2.73873	-7.92254	3.25695	-0.01056	0.00048	-0.00122	-0.00016	-0.00001	-0.00016	-0.00000	0.00000	0.00000	-10.28896	-0.55248	-11.20078	0.00343	-0.01672	0.00421	0.00065	-0.00245	0.00078	4.12680	-1.04406	9.18392	0.09699	-0.06888	-0.00643	0.01280	0.00360	-0.00096	0.58777	1.81884	-7.32382	-3.51231	-13.42309	10.44479	0.04276	8.65206	-8.03456	-1.98589	2.90142	10.18542	0.00465	0.00172	0.00217	-0.00006
428			4.27000	2.71671	-7.91506	3.18289	-0.01056	0.00049	-0.00123	-0.00027	-0.00001	-0.00015	-0.00000	0.00000	0.00000	-10.41552	-0.61690	-11.06570	0.00316	-0.01731	0.00437	0.00072	-0.00256	0.00097	4.03501	-1.01621	9.07765	0.10299	-0.05731	-0.00663	0.01708	0.00321	-0.00125	0.66247	2.34766	-7.01927	-2.67194	-15.75968	12.18113	-0.49418	10.84647	-9.95457	-1.97805	2.88574	10.15732	0.00465	0.00163	0.00201	-0.00005
429			4.28000	2.68945	-7.90744	3.11060	-0.01055	0.00049	-0.00126	-0.00036	-0.00001	-0.00015	-0.00000	0.00000	0.00000	-10.55350	-0.67309	-10.92039	0.00304	-0.01847	0.00465	0.00070	-0.00238	0.00106	3.93284	-0.99520	8.96413	0.10726	-0.05110	-0.00714	0.01814	0.00169	-0.00130	0.60024	2.82551	-6.79252	-1.50428	-15.72062	12.25931	-1.65023	10.90859	-9.17625	-1.97134	2.86778	10.11790	0.00464	0.00154	0.00184	-0.00003
430			4.29000	2.65784	-7.90130	3.03987	-0.01054	0.00049	-0.00129	-0.00043	-0.00001	-0.00016	-0.00000	0.00000	0.00000	-10.68354	-0.71412	-10.78223	0.00300	-0.01983	0.00497	0.00062	-0.00194	0.00107	3.83757	-0.99283	8.86717	0.10877	-0.05176	-0.00774	0.01627	-0.00032	-0.00114	0.36416	3.18505	-6.57492	-0.20930	-13.98581	11.41802	-3.16740	9.44034	-6.79461	-1.96462	2.84341	10.06146	0.00462	0.00144	0.00165	-0.00003
431			4.30000	2.62340	-7.89847	2.97097	-0.01053	0.00050	-0.00132	-0.00047	-0.00000	-0.00016	-0.00000	0.00000	0.00000	-10.79479	-0.73742	-10.65655	0.00295	-0.02094	0.00526	0.00051	-0.00136	0.00107	3.75853	-1.01378	8.79553	0.10858	-0.05693	-0.00817	0.01293	-0.00271	-0.00090	-0.06650	3.38450	-6.37657	1.06088	-11.56857	10.64807	-4.70653	7.31514	-4.24227	-1.95702	2.81187	9.98691	0.00460	0.00134	0.00144	-0.00003
432			4.31000	2.58785	-7.90095	2.90359	-0.01053	0.00051	-0.00134	-0.00048	0.00000	-0.00016	-0.00000	0.00000	0.00000	-10.88441	-0.74368	-10.53859	0.00294	-0.02154	0.00544	0.00040	-0.00079	0.00111	3.69897	-1.05558	8.74502	0.10746	-0.06335	-0.00840	0.00909	-0.00503	-0.00071	-0.70438	3.42541	-6.27521	2.26155	-9.22447	10.55413	-5.94875	5.08022	-2.58343	-1.94883	2.77679	9.90050	0.00457	0.00123	0.00124	-0.00003
433			4.32000	2.55264	-7.91084	2.83643	-0.01053	0.00052	-0.00134	-0.00045	0.00001	-0.00016	-0.00000	0.00000	0.00000	-10.95450	-0.73447	-10.41971	0.00314	-0.02167	0.00553	0.00033	-0.00026	0.00119	3.65996	-1.11095	8.70430	0.10554	-0.06857	-0.00854	0.00519	-0.00660	-0.00067	-1.56389	3.29397	-6.33413	3.45783	-7.29772	11.15417	-6.69728	2.97293	-2.18184	-1.94104	2.74558	9.81497	0.00456	0.00115	0.00106	-0.00003
434			4.33000	2.51974	-7.93041	2.76792	-0.01054	0.00054	-0.00133	-0.00038	0.00002	-0.00016	-0.00000	0.00000	0.00000	-11.00915	-0.71040	-10.29373	0.00358	-0.02159	0.00555	0.00029	0.00026	0.00129	3.64099	-1.17145	8.66269	0.10299	-0.07163	-0.00873	0.00163	-0.00710	-0.00073	-2.69710	2.91485	-6.55670	4.77986	-5.76120	12.02719	-6.90450	1.10807	-2.68191	-1.93507	2.72727	9.74591	0.00455	0.00109	0.00095	-0.00001
435			4.34000	2.49211	-7.96279	2.69688	-0.01054	0.00056	-0.00132	-0.00024	0.00004	-0.00017	-0.00000	0.00000	0.00000	-11.05149	-0.67007	-10.16021	0.00420	-0.02147	0.00555	0.00026	0.00087	0.00138	3.64004	-1.23037	8.61570	0.09992	-0.07265	-0.00902	-0.00139	-0.00668	-0.00083	-4.18432	2.20269	-6.89975	6.34736	-4.36512	12.65003	-6.61831	-0.49718	-3.44756	-1.93234	2.72870	9.70607	0.00454	0.00108	0.00092	0.00000
436			4.35000	2.47342	-8.01190	2.62278	-0.01054	0.00058	-0.00132	-0.00004	0.00006	-0.00018	-0.00000	0.00000	0.00000	-11.08252	-0.61045	-10.02386	0.00488	-0.02134	0.00554	0.00020	0.00162	0.00140	3.65481	-1.28328	8.56462	0.09639	-0.07213	-0.00934	-0.00388	-0.00566	-0.00088	-6.02934	1.14200	-7.31570	8.16323	-2.83903	12.66414	-5.90366	-1.92158	-4.03350	-1.93393	2.74946	9.69946	0.00453	0.00111	0.00097	0.00003
437			4.36000	2.46694	-8.08099	2.54545	-0.01054	0.00059	-0.00132	0.00021	0.00008	-0.00019	-0.00000	0.00000	0.00000	-11.10104	-0.52885	-9.89205	0.00554	-0.02108	0.00550	0.00010	0.00245	0.00136	3.68383	-1.32699	8.51336	0.09238	-0.07080	-0.00962	-0.00593	-0.00432	-0.00087	-8.04872	-0.17406	-7.79442	10.05945	-1.06666	12.00459	-4.85234	-3.24719	-4.27932	-1.93988	2.78143	9.72046	0.00451	0.00116	0.00107	0.00005
438			4.37000	2.47442	-8.17033	2.46441	-0.01054	0.00061	-0.00133	0.00048	0.00010	-0.00020	-0.00000	0.00000	0.00000	-11.10539	-0.42511	-9.77126	0.00598	-0.02053	0.00542	-0.00004	0.00318	0.00126	3.72602	-1.35971	8.46601	0.08874	-0.06906	-0.00973	-0.00748	-0.00301	-0.00076	-9.87460	-1.54718	-8.38883	11.70760	0.84750	10.90743	-3.66812	-4.41163	-4.07994	-1.94942	2.81469	9.75833	0.00448	0.00122	0.00119	0.00007
439			4.38000	2.49511	-8.27581	2.37806	-0.01054	0.00062	-0.00135	0.00071	0.00011	-0.00022	-0.00000	0.00000	0.00000	-11.09472	-0.30353	-9.66430	0.00617	-0.01964	0.00526	-0.00020	0.00358	0.00113	3.77835	-1.38270	8.42731	0.08611	-0.06695	-0.00962	-0.00838	-0.00203	-0.00056	-11.11277	-2.71085	-9.16893	12.70622	2.65880	9.71368	-2.57082	-5.24535	-3.32539	-1.96241	2.84347	9.80393	0.00444	0.00127	0.00130	0.00010
440			4.39000	2.52538	-8.38980	2.28399	-0.01054	0.00064	-0.00137	0.00087	0.00012	-0.00024	-0.00000	0.00000	0.00000	-11.06999	-0.17294	-9.57068	0.00623	-0.01859	0.00505	-0.00034	0.00360	0.00097	3.83603	-1.39878	8.40194	0.08457	-0.06460	-0.00932	-0.00877	-0.00131	-0.00031	-11.57058	-3.46997	-10.05818	12.79664	4.17676	8.56685	-1.56956	-5.73719	-2.19780	-1.97982	2.86807	9.85258	0.00440	0.00130	0.00139	0.00013
441			4.40000	2.56063	-8.50434	2.18170	-0.01054	0.00066	-0.00138	0.00095	0.00012	-0.00026	-0.00000	0.00000	0.00000	-11.03290	-0.04346	-9.49019	0.00604	-0.01745	0.00477	-0.00045	0.00331	0.00080	3.89623	-1.40847	8.39106	0.08446	-0.06175	-0.00879	-0.00900	-0.00056	-0.00008	-11.31140	-3.84097	-10.81946	12.00719	5.41280	7.38250	-0.51060	-6.02622	-1.09723	-2.00209	2.89086	9.90220	0.00435	0.00133	0.00147	0.00016
442			4.41000	2.59771	-8.61310	2.07349	-0.01054	0.00069	-0.00138	0.00099	0.00012	-0.00027	-0.00000	0.00000	0.00000	-10.98453	0.07680	-9.42406	0.00544	-0.01623	0.00443	-0.00051	0.00283	0.00061	3.95790	-1.40981	8.39275	0.08603	-0.05820	-0.00795	-0.00925	0.00030	0.00009	-10.49142	-3.97876	-11.20513	10.56101	6.47674	6.07379	0.63574	-6.16665	-0.26696	-2.02774	2.91179	9.94959	0.00430	0.00136	0.00156	0.00018
443			4.42000	2.63527	-8.71129	1.96415	-0.01054	0.00072	-0.00136	0.00098	0.00011	-0.00026	-0.00000	0.00000	0.00000	-10.92544	0.18259	-9.37385	0.00476	-0.01520	0.00408	-0.00053	0.00234	0.00042	4.01980	-1.40159	8.40380	0.08818	-0.05502	-0.00691	-0.00942	0.00120	0.00016	-9.29465	-3.99513	-10.91597	8.79798	7.38134	4.60675	1.74546	-6.13913	0.06130	-2.05350	2.92731	9.98944	0.00426	0.00138	0.00164	0.00017
444			4.43000	2.67258	-8.79637	1.86224	-0.01054	0.00076	-0.00133	0.00094	0.00010	-0.00022	-0.00000	0.00000	0.00000	-10.85766	0.27259	-9.34112	0.00420	-0.01470	0.00380	-0.00051	0.00200	0.00026	4.08092	-1.38310	8.41716	0.09019	-0.05313	-0.00585	-0.00944	0.00208	0.00011	-7.98669	-3.90968	-9.60763	7.17566	8.01006	2.98332	2.61938	-5.92279	-0.44713	-2.07629	2.93317	10.01687	0.00423	0.00139	0.00169	0.00014
445			4.44000	2.70883	-8.86894	1.77941	-0.01054	0.00078	-0.00131	0.00084	0.00009	-0.00016	-0.00000	0.00000	0.00000	-10.78553	0.35013	-9.32655	0.00364	-0.01481	0.00365	-0.00045	0.00186	0.00013	4.14017	-1.35535	8.42213	0.09244	-0.05242	-0.00496	-0.00918	0.00278	-0.00002	-6.83189	-3.72560	-7.17648	6.12383	8.23188	1.34360	2.96394	-5.41843	-1.86041	-2.09481	2.92670	10.03008	0.00420	0.00138	0.00169	0.00012
446			4.45000	2.74336	-8.93176	1.72618	-0.01054	0.00080	-0.00130	0.00072	0.00008	-0.00009	-0.00000	0.00000	0.00000	-10.71467	0.42170	-9.32803	0.00276	-0.01543	0.00369	-0.00033	0.00194	0.00004	4.19450	-1.32290	8.40869	0.09606	-0.05215	-0.00435	-0.00850	0.00305	-0.00018	-5.94721	-3.48254	-3.97759	5.82620	8.02095	-0.00743	2.57066	-4.54295	-3.89871	-2.10942	2.90740	10.02962	0.00418	0.00137	0.00166	0.00010
447			4.46000	2.77599	-8.98766	1.70717	-0.01054	0.00080	-0.00132	0.00059	0.00007	-0.00001	-0.00000	0.00000	0.00000	-10.64969	0.49384	-9.33990	0.00163	-0.01631	0.00390	-0.00017	0.00214	0.00001	4.24040	-1.29205	8.37031	0.10068	-0.05249	-0.00410	-0.00731	0.00288	-0.00036	-5.25202	-3.20425	-0.71232	6.14130	7.39280	-0.62455	1.49489	-3.35072	-6.29192	-2.12124	2.87524	10.01635	0.00414	0.00135	0.00165	0.00009
448			4.47000	2.80625	-9.03756	1.71894	-0.01053	0.00079	-0.00136	0.00046	0.00007	0.00004	-0.00000	0.00000	0.00000	-10.59408	0.56990	-9.35146	0.00033	-0.01728	0.00423	-0.00003	0.00231	0.00008	4.27532	-1.26767	8.30262	0.10592	-0.05388	-0.00419	-0.00560	0.00246	-0.00060	-4.54143	-2.83389	1.82916	6.70391	6.26154	0.04697	-0.03013	-1.92399	-8.92307	-2.13114	2.82984	9.98968	0.00411	0.00135	0.00165	0.00008
449			4.48000	2.83255	-9.07994	1.75016	-0.01052	0.00077	-0.00141	0.00033	0.00005	0.00008	-0.00000	0.00000	0.00000	-10.55114	0.64842	-9.34629	-0.00078	-0.01828	0.00463	0.00005	0.00230	0.00029	4.29726	-1.25218	8.20273	0.11069	-0.05652	-0.00459	-0.00333	0.00191	-0.00092	-3.66393	-2.30403	3.06843	7.14396	4.52959	2.38735	-1.75654	-0.31669	-11.68091	-2.13945	2.77229	9.94947	0.00409	0.00134	0.00163	0.00007
450			4.49000	2.85285	-9.11252	1.78565	-0.01051	0.00076	-0.00145	0.00022	0.00004	0.00008	-0.00000	0.00000	0.00000	-10.52377	0.72482	-9.30642	-0.00110	-0.01939	0.00500	0.00003	0.00205	0.00065	4.30465	-1.24620	8.06974	0.11346	-0.05988	-0.00531	-0.00062	0.00131	-0.00137	-2.66746	-1.66070	2.96936	7.29551	2.31706	6.13156	-3.47495	1.37660	-14.32787	-2.14602	2.70825	9.89971	0.00409	0.00132	0.00158	0.00006
451			4.50000	2.86643	-9.13474	1.81345	-0.01050	0.00074	-0.00149	0.00014	0.00002	0.00005	-0.00000	0.00000	0.00000	-10.51306	0.79508	-9.22124	-0.00061	-0.02046	0.00529	0.00000	0.00164	0.00108	4.29704	-1.24934	7.90659	0.11425	-0.06235	-0.00628	0.00209	0.00061	-0.00190	-1.74003	-1.05000	1.99086	7.19800	0.02910	10.28435	-4.99340	2.94983	-16.39666	-2.15063	2.64749	9.84891	0.00411	0.00129	0.00150	0.00004
452			4.51000	2.87431	-9.14826	1.82793	-0.01051	0.00074	-0.00150	0.00009	0.00001	0.00002	-0.00000	0.00000	0.00000	-10.51717	0.85775	-9.09345	0.00031	-0.02116	0.00544	0.00001	0.00120	0.00142	4.27615	-1.26093	7.72276	0.11438	-0.06224	-0.00728	0.00418	-0.00020	-0.00237	-1.02237	-0.59172	0.69091	6.92965	-1.77318	13.54379	-6.13658	4.06805	-17.22286	-2.15267	2.59862	9.80577	0.00416	0.00128	0.00146	0.00002
453			4.52000	2.87836	-9.15557	1.82862	-0.01050	0.00074	-0.00150	0.00007	0.00001	-0.00001	-0.00000	0.00000	0.00000	-10.53053	0.91352	-8.93953	0.00118	-0.02125	0.00542	0.00003	0.00089	0.00153	4.24696	-1.28078	7.53556	0.11495	-0.05964	-0.00808	0.00507	-0.00110	-0.00253	-0.53528	-0.31555	-0.52929	6.52422	-2.59290	14.85247	-6.76326	4.36050	-16.27340	-2.15152	2.56529	9.77567	0.00426	0.00131	0.00149	-0.00002
454			4.53000	2.88035	-9.15888	1.81802	-0.01050	0.00075	-0.00149	0.00007	0.00000	-0.00004	-0.00000	0.00000	0.00000	-10.54499	0.96424	-8.78431	0.00185	-0.02078	0.00525	0.00005	0.00077	0.00139	4.21763	-1.30856	7.36628	0.11470	-0.05759	-0.00850	0.00454	-0.00190	-0.00230	-0.21854	-0.19066	-1.40153	5.97135	-2.38452	13.94590	-6.77389	3.78236	-13.76475	-2.14646	2.54646	9.76053	0.00437	0.00137	0.00158	-0.00005
455			4.54000	2.88165	-9.15955	1.80098	-0.01051	0.00077	-0.00145	0.00008	-0.00000	-0.00004	-0.00000	0.00000	0.00000	-10.55490	1.01069	-8.64960	0.00222	-0.02002	0.00500	0.00004	0.00073	0.00109	4.19459	-1.34125	7.22865	0.11253	-0.05868	-0.00851	0.00329	-0.00228	-0.00185	0.02749	-0.17753	-1.70851	5.24721	-1.74263	11.50288	-6.11579	2.84080	-10.86331	-2.13729	2.53777	9.76095	0.00449	0.00147	0.00174	-0.00009
456			4.55000	2.88334	-9.15784	1.78428	-0.01051	0.00077	-0.00143	0.00009	-0.00000	-0.00004	-0.00000	0.00000	0.00000	-10.56160	1.05151	-8.54531	0.00257	-0.01941	0.00475	0.00004	0.00069	0.00078	4.17839	-1.37131	7.12059	0.10934	-0.06200	-0.00829	0.00226	-0.00191	-0.00145	-0.00759	-0.28079	-1.50249	4.39183	-1.33122	8.48732	-4.88183	2.12184	-8.74870	-2.12472	2.53249	9.77787	0.00459	0.00158	0.00193	-0.00012
457			4.56000	2.88613	-9.15308	1.77494	-0.01052	0.00077	-0.00142	-0.00001	-0.00001	0.00000	-0.00000	0.00000	0.00000	-10.56962	1.08517	-8.47246	0.00204	-0.01886	0.00463	0.00006	0.00071	0.00047	4.16623	-1.39111	7.03135	0.10756	-0.06463	-0.00806	0.00172	-0.00082	-0.00119	0.46430	0.06848	0.12867	3.73540	-1.65244	4.93420	-3.37939	1.76107	-7.60327	-2.11042	2.52307	9.81382	0.00468	0.00168	0.00211	-0.00013
458			4.57000	2.88995	-9.14438	1.77784	-0.01052	0.00077	-0.00142	0.00004	-0.00001	0.00002	-0.00000	0.00000	0.00000	-10.58122	1.11192	-8.42979	0.00141	-0.01864	0.00462	0.00003	0.00061	0.00026	4.15605	-1.39799	6.95355	0.10695	-0.06548	-0.00801	0.00133	0.00032	-0.00099	1.08125	-0.34448	0.86708	2.79338	-1.17584	2.48819	-2.00439	1.49080	-6.70551	-2.09673	2.50320	9.87255	0.00475	0.00177	0.00229	-0.00013
459			4.58000	2.89377	-9.13185	1.79370	-0.01051	0.00077	-0.00143	-0.00000	-0.00002	0.00005	-0.00000	0.00000	0.00000	-10.59403	1.13404	-8.41665	0.00143	-0.01898	0.00470	0.00003	0.00070	0.00002	4.14855	-1.39578	6.88898	0.10688	-0.06519	-0.00815	0.00058	0.00078	-0.00075	1.41576	-0.25138	2.01845	2.24353	-0.62890	-0.41329	-1.03344	0.92908	-5.15752	-2.08567	2.46868	9.95755	0.00480	0.00185	0.00244	-0.00011
460			4.59000	2.89620	-9.11680	1.81954	-0.01050	0.00076	-0.00144	-0.00006	-0.00002	0.00007	-0.00000	0.00000	0.00000	-10.60187	1.15437	-8.43352	0.00131	-0.01937	0.00484	0.00001	0.00084	-0.00022	4.14718	-1.39200	6.84704	0.10703	-0.06512	-0.00831	-0.00061	0.00046	-0.00040	1.59670	-0.03488	2.81380	1.78888	0.41507	-3.14026	-0.46869	-0.00311	-2.74530	-2.07832	2.41745	10.06898	0.00482	0.00192	0.00257	-0.00009
461			4.60000	2.89595	-9.10084	1.85080	-0.01050	0.00075	-0.00145	-0.00013	-0.00002	0.00008	-0.00000	0.00000	0.00000	-10.60100	1.17346	-8.47754	0.00141	-0.01977	0.00497	-0.00001	0.00091	-0.00042	4.15377	-1.39169	6.83380	0.10614	-0.06673	-0.00836	-0.00173	-0.00005	-0.00003	1.65627	0.28387	3.20004	1.25986	1.35722	-5.22903	-0.05864	-0.91306	-0.26867	-2.07488	2.35111	10.20030	0.00478	0.00196	0.00266	-0.00006
462			4.61000	2.89205	-9.08464	1.88350	-0.01051	0.00074	-0.00145	-0.00020	-0.00002	0.00008	-0.00000	0.00000	0.00000	-10.59501	1.18839	-8.53876	0.00163	-0.02012	0.00507	-0.00002	0.00079	-0.00054	4.16583	-1.39310	6.84361	0.10560	-0.06838	-0.00823	-0.00215	-0.00018	0.00023	1.69685	0.65544	3.27414	0.55943	1.56796	-6.32679	0.41816	-1.34077	1.43052	-2.07513	2.27730	10.33718	0.00471	0.00197	0.00269	-0.00003
463			4.62000	2.88429	-9.06779	1.91520	-0.01051	0.00073	-0.00146	-0.00026	-0.00002	0.00008	-0.00000	0.00000	0.00000	-10.59107	1.19536	-8.60595	0.00188	-0.02048	0.00516	-0.00001	0.00052	-0.00059	4.17792	-1.39229	6.86639	0.10642	-0.06834	-0.00803	-0.00175	0.00006	0.00037	1.80012	1.01043	3.13043	-0.23861	1.00977	-6.57987	0.91176	-1.20485	2.34870	-2.07851	2.20741	10.46123	0.00461	0.00196	0.00268	0.00000
464			4.63000	2.87316	-9.04939	1.94403	-0.01052	0.00072	-0.00146	-0.00030	-0.00002	0.00007	-0.00000	0.00000	0.00000	-10.59416	1.19290	-8.67189	0.00203	-0.02087	0.00525	0.00002	0.00020	-0.00058	4.18589	-1.38835	6.89601	0.10790	-0.06681	-0.00780	-0.00093	0.00033	0.00042	1.96641	1.28434	2.78785	-0.92665	0.06773	-6.29757	1.26591	-0.79193	2.78517	-2.08412	2.15105	10.55827	0.00453	0.00193	0.00262	0.00002
465			4.64000	2.85976	-9.02904	1.96815	-0.01052	0.00071	-0.00147	-0.00031	-0.00002	0.00006	-0.00000	0.00000	0.00000	-10.60553	1.18286	-8.73212	0.00220	-0.02138	0.00536	0.00005	-0.00004	-0.00053	4.18924	-1.38218	6.92802	0.10850	-0.06514	-0.00759	-0.00022	0.00047	0.00041	2.10412	1.39914	2.31353	-1.26376	-0.86649	-5.65313	1.36543	-0.40056	2.74278	-2.09066	2.11308	10.62321	0.00446	0.00189	0.00252	0.00004
466			4.65000	2.84616	-9.00771	1.98720	-0.01052	0.00071	-0.00147	-0.00027	-0.00002	0.00005	-0.00000	0.00000	0.00000	-10.62381	1.17000	-8.78349	0.00253	-0.02207	0.00546	0.00008	-0.00007	-0.00045	4.18962	-1.37556	6.95645	0.10727	-0.06436	-0.00744	0.00017	0.00040	0.00031	2.03971	1.23549	1.92828	-1.01883	-1.49082	-4.78556	1.08432	-0.13401	2.15499	-2.09710	2.09378	10.65922	0.00441	0.00184	0.00241	0.00004
467			4.66000	2.83591	-8.98858	2.00403	-0.01052	0.00071	-0.00147	-0.00017	-0.00002	0.00005	-0.00000	0.00000	0.00000	-10.64554	1.16187	-8.82473	0.00302	-0.02281	0.00555	0.00011	0.00022	-0.00035	4.18860	-1.37166	6.97517	0.10476	-0.06468	-0.00738	0.00036	-0.00008	0.00015	1.58944	0.68399	1.89863	-0.02512	-1.59541	-3.87453	0.30078	0.06951	1.16086	-2.10253	2.08972	10.67318	0.00438	0.00179	0.00231	0.00003
468			4.67000	2.83334	-8.97638	2.02390	-0.01052	0.00070	-0.00147	-0.00003	-0.00001	0.00006	-0.00000	0.00000	0.00000	-10.66636	1.16740	-8.85652	0.00343	-0.02315	0.00558	0.00011	0.00080	-0.00023	4.18620	-1.37519	6.98014	0.10226	-0.06537	-0.00731	0.00064	-0.00101	-0.00004	0.76704	-0.15666	2.25539	1.60945	-1.24647	-2.97484	-0.95946	0.32024	0.01386	-2.10634	2.09448	10.67205	0.00438	0.00176	0.00221	0.00002
469			4.68000	2.84001	-8.97401	2.04996	-0.01051	0.00070	-0.00146	0.00010	0.00000	0.00007	-0.00000	0.00000	0.00000	-10.68391	1.19186	-8.87867	0.00348	-0.02278	0.00553	0.00010	0.00140	-0.00009	4.18131	-1.38987	6.97001	0.10099	-0.06597	-0.00715	0.00104	-0.00219	-0.00024	-0.11336	-0.90682	2.66184	3.39954	-0.83612	-1.86502	-2.43218	0.63625	-1.15757	-2.10824	2.10099	10.66181	0.00440	0.00173	0.00214	0.00001
470			4.69000	2.85255	-8.97971	2.07978	-0.01051	0.00070	-0.00145	0.00015	0.00001	0.00007	-0.00000	0.00000	0.00000	-10.69925	1.23308	-8.88717	0.00328	-0.02203	0.00544	0.00009	0.00172	0.00010	4.17357	-1.41586	6.94447	0.10044	-0.06720	-0.00702	0.00152	-0.00322	-0.00043	-0.70785	-1.22480	2.71510	4.78028	-0.78239	-0.23397	-3.75535	1.01549	-2.36587	-2.10892	2.10500	10.64922	0.00441	0.00172	0.00211	0.00001
471			4.70000	2.86554	-8.98930	2.10761	-0.01051	0.00070	-0.00144	0.00014	0.00001	0.00006	-0.00000	0.00000	0.00000	-10.71538	1.28352	-8.87536	0.00299	-0.02141	0.00538	0.00010	0.00169	0.00032	4.16228	-1.44982	6.90370	0.10007	-0.06970	-0.00698	0.00234	-0.00393	-0.00061	-0.94968	-1.09080	2.29820	5.46750	-1.26949	2.03451	-4.70912	1.59955	-3.58373	-2.11008	2.10643	10.64112	0.00443	0.00173	0.00213	0.00002
472			4.71000	2.87518	-8.99967	2.12861	-0.01051	0.00070	-0.00145	0.00009	0.00001	0.00004	-0.00000	0.00000	0.00000	-10.73563	1.33469	-8.83687	0.00277	-0.02113	0.00538	0.00012	0.00137	0.00059	4.14440	-1.48760	6.84868	0.09963	-0.07311	-0.00702	0.00376	-0.00417	-0.00080	-0.98737	-0.69572	1.54384	5.49764	-2.33207	4.89078	-5.24652	2.56775	-4.87153	-2.11342	2.10686	10.64150	0.00443	0.00175	0.00218	0.00004
473			4.72000	2.87993	-9.00968	2.14019	-0.01051	0.00069	-0.00146	0.00002	0.00001	0.00001	-0.00000	0.00000	0.00000	-10.76395	1.37969	-8.76592	0.00263	-0.02109	0.00541	0.00017	0.00082	0.00091	4.11584	-1.52439	6.77829	0.09913	-0.07642	-0.00703	0.00587	-0.00374	-0.00101	-0.98450	-0.21235	0.60516	5.07243	-3.98845	8.28396	-5.39654	4.00316	-6.45927	-2.11975	2.10741	10.64921	0.00441	0.00177	0.00223	0.00006
474			4.73000	2.87948	-9.01959	2.14100	-0.01050	0.00069	-0.00147	-0.00004	0.00001	-0.00001	-0.00000	0.00000	0.00000	-10.80490	1.41406	-8.65685	0.00271	-0.02119	0.00547	0.00025	0.00012	0.00127	4.07237	-1.55537	6.68875	0.09817	-0.07898	-0.00703	0.00853	-0.00260	-0.00127	-1.04050	0.28249	-0.42963	4.44128	-6.19851	12.15496	-5.25605	5.87393	-8.53610	-2.12854	2.10845	10.66008	0.00439	0.00177	0.00225	0.00007
475			4.74000	2.87386	-9.03029	2.13040	-0.01051	0.00069	-0.00147	-0.00010	0.00001	-0.00004	-0.00000	0.00000	0.00000	-10.86266	1.43608	-8.50484	0.00297	-0.02137	0.00553	0.00037	-0.00063	0.00168	4.01079	-1.57672	6.57487	0.09716	-0.07984	-0.00710	0.01114	-0.00069	-0.00161	-1.18968	0.76262	-1.50530	3.82013	-8.72366	16.26655	-4.83053	7.84257	-11.27305	-2.13828	2.11048	10.66947	0.00436	0.00175	0.00223	0.00007
476			4.75000	2.86331	-9.04275	2.10823	-0.01051	0.00070	-0.00148	-0.00015	0.00001	-0.00007	-0.00000	0.00000	0.00000	-10.93857	1.44664	-8.30919	0.00330	-0.02161	0.00560	0.00051	-0.00129	0.00206	3.93393	-1.58333	6.43033	0.09693	-0.07794	-0.00735	0.01253	0.00201	-0.00206	-1.42631	1.19567	-2.58544	3.35573	-11.01348	20.05132	-3.97120	9.15692	-14.69986	-2.14727	2.11399	10.67404	0.00434	0.00171	0.00216	0.00006
477			4.76000	2.84852	-9.05774	2.07466	-0.01051	0.00070	-0.00148	-0.00018	0.00002	-0.00010	-0.00000	0.00000	0.00000	-11.02826	1.44929	-8.07742	0.00351	-0.02182	0.00566	0.00059	-0.00170	0.00234	3.85377	-1.56928	6.25183	0.09869	-0.07257	-0.00778	0.01170	0.00479	-0.00257	-1.71859	1.51351	-3.63690	3.11181	-12.27933	22.62510	-2.65603	9.02185	-18.14595	-2.15391	2.12037	10.67337	0.00433	0.00167	0.00207	0.00004
478			4.77000	2.83110	-9.07563	2.03039	-0.01050	0.00071	-0.00148	-0.00018	0.00002	-0.00013	-0.00000	0.00000	0.00000	-11.12046	1.44943	-7.82812	0.00356	-0.02189	0.00569	0.00058	-0.00175	0.00240	3.78768	-1.53329	6.04792	0.10196	-0.06525	-0.00830	0.00821	0.00656	-0.00294	-2.02553	1.65089	-4.59013	3.04985	-11.90944	23.17483	-1.13977	7.15846	-20.32482	-2.15772	2.13359	10.67142	0.00433	0.00162	0.00198	0.00002
479			4.78000	2.81310	-9.09640	1.97719	-0.01049	0.00072	-0.00148	-0.00015	0.00002	-0.00015	-0.00000	0.00000	0.00000	-11.20105	1.45223	-7.58638	0.00350	-0.02168	0.00565	0.00046	-0.00147	0.00221	3.75043	-1.48115	5.83942	0.10498	-0.05856	-0.00866	0.00282	0.00694	-0.00294	-2.31679	1.59562	-5.33077	3.03524	-9.94947	21.54287	0.19539	4.09272	-20.24863	-2.15928	2.15988	10.67562	0.00436	0.00159	0.00190	0.00000
480			4.79000	2.79642	-9.11986	1.91812	-0.01049	0.00073	-0.00148	-0.00011	0.00003	-0.00016	-0.00000	0.00000	0.00000	-11.25965	1.46008	-7.37400	0.00333	-0.02109	0.00551	0.00030	-0.00101	0.00183	3.74659	-1.42339	5.65068	0.10691	-0.05402	-0.00867	-0.00265	0.00624	-0.00251	-2.56512	1.38884	-5.75869	2.93854	-7.06973	18.35120	1.04342	0.83323	-17.85459	-2.15937	2.20158	10.69089	0.00439	0.00156	0.00182	-0.00001
481			4.80000	2.78232	-9.14549	1.85683	-0.01049	0.00074	-0.00148	-0.00006	0.00003	-0.00016	-0.00000	0.00000	0.00000	-11.29301	1.47280	-7.20236	0.00306	-0.02023	0.00531	0.00014	-0.00053	0.00139	3.77036	-1.37089	5.49981	0.10808	-0.05107	-0.00832	-0.00679	0.00483	-0.00181	-2.73002	1.11384	-5.83823	2.74191	-4.02625	14.48150	1.30594	-1.85898	-13.85475	-2.15846	2.25166	10.71467	0.00444	0.00155	0.00176	-0.00002
482			4.81000	2.77105	-9.17227	1.79688	-0.01050	0.00076	-0.00147	-0.00001	0.00003	-0.00015	-0.00000	0.00000	0.00000	-11.30290	1.48936	-7.07403	0.00260	-0.01929	0.00510	0.00001	-0.00011	0.00097	3.81242	-1.33160	5.39519	0.10956	-0.04864	-0.00778	-0.00945	0.00307	-0.00107	-2.77600	0.85230	-5.62225	2.52439	-1.26299	10.55437	1.10479	-3.80662	-9.16598	-2.15706	2.29685	10.73822	0.00449	0.00153	0.00171	-0.00002
483			4.82000	2.76222	-9.19894	1.74064	-0.01051	0.00077	-0.00145	0.00001	0.00003	-0.00014	-0.00000	0.00000	0.00000	-11.29317	1.50941	-6.98695	0.00195	-0.01845	0.00492	-0.00005	0.00026	0.00061	3.86541	-1.30912	5.33757	0.11178	-0.04612	-0.00726	-0.01119	0.00131	-0.00043	-2.67382	0.65013	-5.22774	2.36831	1.09895	6.79917	0.67812	-5.21207	-4.42357	-2.15608	2.32587	10.75247	0.00451	0.00150	0.00164	-0.00000
484			4.83000	2.75513	-9.22386	1.68920	-0.01052	0.00078	-0.00143	0.00003	0.00003	-0.00012	-0.00000	0.00000	0.00000	-11.26750	1.53311	-6.93874	0.00132	-0.01784	0.00477	-0.00007	0.00061	0.00028	3.92554	-1.30376	5.32488	0.11417	-0.04371	-0.00686	-0.01262	-0.00024	0.00011	-2.36501	0.50416	-4.73029	2.29454	3.16526	3.10260	0.24192	-6.39417	0.15532	-2.15700	2.33448	10.75133	0.00451	0.00147	0.00158	0.00002
485			4.84000	2.74947	-9.24456	1.64347	-0.01054	0.00079	-0.00142	0.00003	0.00002	-0.00010	-0.00000	0.00000	0.00000	-11.22808	1.56100	-6.92981	0.00090	-0.01753	0.00467	-0.00007	0.00098	-0.00004	3.99246	-1.31423	5.35553	0.11575	-0.04236	-0.00656	-0.01411	-0.00154	0.00057	-1.79444	0.38511	-4.08462	2.28532	5.08886	-0.72444	-0.09267	-7.59510	4.48464	-2.16076	2.32600	10.73217	0.00448	0.00143	0.00153	0.00005
486			4.85000	2.74518	-9.25831	1.60552	-0.01054	0.00080	-0.00141	0.00003	0.00001	-0.00008	-0.00000	0.00000	0.00000	-11.17612	1.59357	-6.96191	0.00076	-0.01756	0.00461	-0.00008	0.00136	-0.00036	4.06757	-1.33849	5.42692	0.11586	-0.04297	-0.00632	-0.01569	-0.00270	0.00095	-1.01607	0.28744	-3.17591	2.31148	6.89454	-4.63807	-0.31018	-8.85433	8.32500	-2.16739	2.31026	10.69530	0.00443	0.00138	0.00148	0.00007
487			4.86000	2.74208	-9.26377	1.57858	-0.01053	0.00081	-0.00141	0.00001	0.00000	-0.00005	-0.00000	0.00000	0.00000	-11.11314	1.63087	-7.03466	0.00089	-0.01796	0.00464	-0.00011	0.00174	-0.00065	4.15183	-1.37379	5.53302	0.11432	-0.04658	-0.00611	-0.01693	-0.00383	0.00122	-0.22564	0.24223	-1.98229	2.32572	8.37129	-8.18695	-0.42834	-9.94209	11.22664	-2.17601	2.30149	10.64371	0.00438	0.00135	0.00144	0.00009
488			4.87000	2.73944	-9.26211	1.56499	-0.01052	0.00081	-0.00143	-0.00004	-0.00001	-0.00002	-0.00000	0.00000	0.00000	-11.04302	1.67144	-7.14044	0.00127	-0.01871	0.00478	-0.00016	0.00199	-0.00086	4.24293	-1.41588	5.66201	0.11096	-0.05415	-0.00593	-0.01686	-0.00485	0.00131	0.36127	0.32035	-0.68057	2.23274	8.95388	-10.45513	-0.41592	-10.31945	12.51797	-2.18530	2.31377	10.58070	0.00434	0.00134	0.00144	0.00009
489			4.88000	2.73548	-9.25622	1.56414	-0.01051	0.00081	-0.00146	-0.00012	-0.00001	0.00001	-0.00000	0.00000	0.00000	-10.97531	1.71091	-7.25955	0.00177	-0.01967	0.00500	-0.00019	0.00189	-0.00088	4.33243	-1.45741	5.79391	0.10587	-0.06547	-0.00585	-0.01434	-0.00512	0.00119	0.64728	0.58483	0.41359	1.89477	7.79865	-10.25692	-0.17702	-9.21581	11.42024	-2.19432	2.35687	10.50767	0.00433	0.00135	0.00147	0.00009
490			4.89000	2.72800	-9.24908	1.57183	-0.01051	0.00080	-0.00148	-0.00021	-0.00001	0.00002	-0.00000	0.00000	0.00000	-10.92641	1.74139	-7.35915	0.00226	-0.02066	0.00525	-0.00013	0.00127	-0.00062	4.40415	-1.48762	5.90068	0.10064	-0.07693	-0.00595	-0.00899	-0.00342	0.00082	0.67068	1.03384	1.02764	1.23505	4.35224	-6.90978	0.34492	-6.07077	7.63610	-2.20274	2.43346	10.42470	0.00435	0.00138	0.00152	0.00009
491			4.90000	2.71517	-9.24274	1.58201	-0.01051	0.00080	-0.00150	-0.00031	-0.00001	0.00002	-0.00000	0.00000	0.00000	-10.91434	1.75457	-7.40489	0.00264	-0.02150	0.00547	0.00005	0.00018	-0.00009	4.43896	-1.49610	5.95564	0.09821	-0.08290	-0.00628	-0.00184	0.00032	0.00026	0.52688	1.58425	1.07251	0.37555	-0.86368	-1.16056	1.02768	-1.28888	2.07438	-2.21011	2.53588	10.33226	0.00439	0.00139	0.00153	0.00008
492			4.91000	2.69650	-9.23829	1.58896	-0.01051	0.00079	-0.00150	-0.00040	-0.00000	0.00001	-0.00000	0.00000	0.00000	-10.94787	1.74720	-7.37979	0.00281	-0.02211	0.00565	0.00027	-0.00099	0.00051	4.42681	-1.47953	5.94849	0.09998	-0.08057	-0.00681	0.00555	0.00395	-0.00035	0.27447	2.10202	0.62691	-0.36398	-6.25152	4.95668	1.57082	3.66856	-3.31499	-2.21502	2.64717	10.23477	0.00445	0.00138	0.00151	0.00006
493			4.92000	2.67293	-9.23667	1.58861	-0.01052	0.00079	-0.00150	-0.00045	0.00000	-0.00001	-0.00000	0.00000	0.00000	-11.02084	1.72411	-7.29299	0.00281	-0.02234	0.00576	0.00043	-0.00178	0.00098	4.37372	-1.44464	5.89181	0.10421	-0.07231	-0.00745	0.01148	0.00538	-0.00084	-0.08484	2.47570	-0.17043	-0.67905	-10.15036	9.42487	1.69639	7.23674	-6.68258	-2.21586	2.74901	10.14211	0.00453	0.00138	0.00148	0.00002
494			4.93000	2.64626	-9.23901	1.57837	-0.01052	0.00080	-0.00150	-0.00045	0.00001	-0.00004	-0.00000	0.00000	0.00000	-11.11648	1.69509	-7.17082	0.00276	-0.02222	0.00579	0.00049	-0.00198	0.00119	4.29711	-1.40441	5.81290	0.10786	-0.06333	-0.00807	0.01452	0.00471	-0.00103	-0.54775	2.64392	-1.16480	-0.51162	-11.79230	11.35269	1.37279	8.70917	-7.30020	-2.21193	2.82999	10.06394	0.00462	0.00138	0.00148	-0.00002
495			4.94000	2.61873	-9.24625	1.55742	-0.01051	0.00080	-0.00149	-0.00042	0.00001	-0.00007	-0.00000	0.00000	0.00000	-11.21640	1.66913	-7.04179	0.00279	-0.02181	0.00573	0.00048	-0.00171	0.00115	4.21567	-1.37067	5.73968	0.10964	-0.05680	-0.00851	0.01453	0.00309	-0.00087	-1.07980	2.59322	-2.18971	-0.02584	-11.39533	10.96694	0.78056	8.35289	-5.57213	-2.20360	2.88725	10.00487	0.00471	0.00141	0.00151	-0.00006
496			4.95000	2.59250	-9.25890	1.52656	-0.01050	0.00081	-0.00148	-0.00035	0.00002	-0.00009	-0.00000	0.00000	0.00000	-11.30686	1.65163	-6.92749	0.00289	-0.02119	0.00560	0.00042	-0.00116	0.00093	4.14236	-1.35074	5.69190	0.10994	-0.05293	-0.00869	0.01237	0.00129	-0.00044	-1.60584	2.35893	-3.08275	0.56673	-9.59787	8.92388	0.15014	6.79103	-2.37987	-2.19197	2.92384	9.96462	0.00479	0.00144	0.00157	-0.00009
497			4.96000	2.56916	-9.27645	1.48818	-0.01050	0.00082	-0.00147	-0.00027	0.00002	-0.00010	-0.00000	0.00000	0.00000	-11.37935	1.64472	-6.84229	0.00305	-0.02051	0.00543	0.00034	-0.00052	0.00061	4.08530	-1.34698	5.68025	0.10959	-0.05071	-0.00865	0.00885	-0.00035	0.00012	-2.00052	2.00997	-3.69237	1.10489	-6.97632	5.77418	-0.29463	4.48278	1.41547	-2.17899	2.94534	9.94035	0.00485	0.00149	0.00164	-0.00010
498			4.97000	2.54957	-9.29691	1.44595	-0.01050	0.00082	-0.00146	-0.00020	0.00003	-0.00011	-0.00000	0.00000	0.00000	-11.42933	1.64833	-6.79576	0.00319	-0.01990	0.00528	0.00021	0.00012	0.00024	4.05020	-1.35755	5.70810	0.10897	-0.04944	-0.00845	0.00431	-0.00162	0.00067	-2.15903	1.62083	-3.94691	1.52755	-3.92241	1.93016	-0.39222	1.65206	5.13062	-2.16731	2.95691	9.92824	0.00490	0.00152	0.00171	-0.00008
499			4.98000	2.53391	-9.31768	1.40351	-0.01050	0.00083	-0.00145	-0.00013	0.00003	-0.00011	-0.00000	0.00000	0.00000	-11.45462	1.66192	-6.79327	0.00317	-0.01947	0.00517	0.00007	0.00075	-0.00014	4.04220	-1.37793	5.77340	0.10828	-0.04892	-0.00815	-0.00088	-0.00251	0.00114	-2.08717	1.25423	-3.90311	1.89224	-0.71031	-2.15973	-0.18370	-1.48639	8.40087	-2.15947	2.96182	9.92378	0.00491	0.00155	0.00176	-0.00004
500			4.99000	2.52175	-9.33685	1.36324	-0.01050	0.00084	-0.00145	-0.00008	0.00002	-0.00010	-0.00000	0.00000	0.00000	-11.45492	1.68550	-6.83477	0.00305	-0.01925	0.00511	-0.00007	0.00135	-0.00048	4.06347	-1.40487	5.87186	0.10737	-0.04945	-0.00772	-0.00589	-0.00328	0.00148	-1.88406	0.95574	-3.66816	2.30341	2.36203	-5.96856	0.05928	-4.50846	11.16291	-2.15675	2.96195	9.92294	0.00490	0.00155	0.00176	-0.00000
501			5.00000	2.51228	-9.35375	1.32645	-0.01050	0.00085	-0.00146	-0.00005	0.00002	-0.00009	-0.00000	0.00000	0.00000	-11.43264	1.71937	-6.91436	0.00301	-0.01918	0.00506	-0.00017	0.00188	-0.00073	4.11064	-1.43816	5.99794	0.10555	-0.05184	-0.00716	-0.00965	-0.00414	0.00164	-1.64573	0.73640	-3.26019	2.79124	4.87623	-8.94727	0.09587	-6.85528	13.19298	-2.15885	2.95834	9.92377	0.00486	0.00153	0.00173	0.00003
502			5.01000	2.50480	-9.36839	1.29508	-0.01050	0.00086	-0.00146	-0.00004	0.00002	-0.00007	-0.00000	0.00000	0.00000	-11.39414	1.76254	-7.02009	0.00315	-0.01917	0.00500	-0.00025	0.00224	-0.00086	4.17497	-1.47733	6.14065	0.10253	-0.05640	-0.00651	-0.01121	-0.00502	0.00158	-1.38087	0.58527	-2.56412	3.24922	6.32236	-10.59569	-0.10787	-7.98628	13.96021	-2.16476	2.95086	9.92728	0.00479	0.00150	0.00168	0.00006
503			5.02000	2.49877	-9.38028	1.27279	-0.01050	0.00086	-0.00145	-0.00006	0.00001	-0.00004	-0.00000	0.00000	0.00000	-11.35001	1.81128	-7.13508	0.00348	-0.01914	0.00491	-0.00027	0.00232	-0.00085	4.24331	-1.51954	6.28290	0.09883	-0.06193	-0.00586	-0.01025	-0.00558	0.00133	-1.01300	0.49239	-1.44718	3.48199	6.39108	-10.63841	-0.47914	-7.57228	13.14996	-2.17336	2.93781	9.93769	0.00472	0.00147	0.00165	0.00007
504			5.03000	2.49377	-9.38795	1.26422	-0.01051	0.00086	-0.00145	-0.00009	0.00001	-0.00000	-0.00000	0.00000	0.00000	-11.31120	1.85946	-7.24151	0.00381	-0.01911	0.00484	-0.00023	0.00208	-0.00071	4.30090	-1.56107	6.40730	0.09577	-0.06660	-0.00529	-0.00730	-0.00540	0.00097	-0.50007	0.45298	0.06555	3.34144	5.16030	-9.10571	-0.85989	-5.71296	10.80103	-2.18382	2.91692	9.96229	0.00465	0.00146	0.00165	0.00007
505			5.04000	2.48936	-9.39008	1.27259	-0.01052	0.00086	-0.00145	-0.00013	0.00000	0.00004	-0.00000	0.00000	0.00000	-11.28632	1.90052	-7.32346	0.00398	-0.01920	0.00485	-0.00012	0.00157	-0.00046	4.33650	-1.59648	6.49855	0.09422	-0.06927	-0.00493	-0.00334	-0.00407	0.00056	0.07558	0.47626	1.70653	2.86764	2.92781	-6.17472	-1.00543	-2.90681	6.96952	-2.19536	2.88607	10.01015	0.00459	0.00147	0.00171	0.00007
506			5.05000	2.48481	-9.38675	1.29709	-0.01052	0.00086	-0.00146	-0.00018	-0.00001	0.00008	-0.00000	0.00000	0.00000	-11.28106	1.93011	-7.36728	0.00395	-0.01953	0.00496	0.00003	0.00093	-0.00014	4.34527	-1.61835	6.54257	0.09500	-0.06927	-0.00483	0.00072	-0.00169	0.00014	0.58692	0.56769	3.11001	2.26893	0.15385	-2.24821	-0.81315	0.17367	2.01152	-2.20696	2.84376	10.08958	0.00452	0.00151	0.00181	0.00005
507			5.06000	2.47933	-9.37906	1.33353	-0.01052	0.00084	-0.00148	-0.00023	-0.00001	0.00010	-0.00000	0.00000	0.00000	-11.29684	1.94757	-7.36584	0.00374	-0.02004	0.00516	0.00017	0.00025	0.00024	4.32874	-1.62186	6.53284	0.09741	-0.06773	-0.00503	0.00444	0.00101	-0.00031	0.96960	0.71357	4.00544	1.74733	-2.68214	2.09146	-0.41383	3.00159	-3.27568	-2.21813	2.78952	10.20467	0.00446	0.00157	0.00195	0.00004
508			5.07000	2.47233	-9.36830	1.37571	-0.01051	0.00083	-0.00150	-0.00027	-0.00001	0.00011	-0.00000	0.00000	0.00000	-11.33238	1.95461	-7.31786	0.00341	-0.02060	0.00538	0.00028	-0.00039	0.00064	4.29107	-1.60659	6.47111	0.10020	-0.06548	-0.00558	0.00747	0.00348	-0.00080	1.20742	0.89710	4.29857	1.37422	-5.28944	6.30975	0.07698	5.27768	-8.23538	-2.22923	2.72598	10.35171	0.00439	0.00162	0.00207	0.00003
509			5.08000	2.46333	-9.35589	1.41758	-0.01051	0.00081	-0.00151	-0.00030	-0.00002	0.00010	-0.00000	0.00000	0.00000	-11.38532	1.95339	-7.22737	0.00305	-0.02112	0.00559	0.00033	-0.00087	0.00098	4.23854	-1.57343	6.36360	0.10443	-0.06091	-0.00644	0.00924	0.00514	-0.00133	1.27614	1.10906	4.06767	1.15810	-7.22360	9.54724	0.58932	6.54523	-12.09174	-2.24139	2.65978	10.51644	0.00432	0.00166	0.00215	0.00004
510			5.09000	2.45194	-9.34361	1.45454	-0.01051	0.00081	-0.00152	-0.00033	-0.00001	0.00009	-0.00000	0.00000	0.00000	-11.44833	1.94790	-7.11110	0.00277	-0.02155	0.00575	0.00032	-0.00102	0.00111	4.18304	-1.52758	6.22763	0.11022	-0.05396	-0.00749	0.00891	0.00515	-0.00169	1.14445	1.33249	3.48428	1.12765	-7.73039	10.57369	0.84359	6.26243	-13.38348	-2.25526	2.59979	10.67710	0.00423	0.00169	0.00219	0.00006
511			5.10000	2.43811	-9.33356	1.48401	-0.01051	0.00080	-0.00152	-0.00035	-0.00001	0.00007	-0.00000	0.00000	0.00000	-11.50802	1.94407	-6.99914	0.00256	-0.02188	0.00586	0.00024	-0.00074	0.00095	4.13877	-1.48326	6.09723	0.11530	-0.04824	-0.00857	0.00636	0.00355	-0.00158	0.82596	1.52458	2.73750	1.26483	-6.41339	8.77645	0.46579	4.47571	-10.93938	-2.26995	2.55223	10.81291	0.00416	0.00170	0.00222	0.00006
512			5.11000	2.42240	-9.32735	1.50530	-0.01050	0.00081	-0.00152	-0.00035	-0.00000	0.00005	-0.00000	0.00000	0.00000	-11.55104	1.94694	-6.92129	0.00252	-0.02207	0.00591	0.00014	-0.00013	0.00054	4.11419	-1.45883	6.01019	0.11799	-0.04658	-0.00935	0.00260	0.00096	-0.00085	0.39950	1.64911	1.99106	1.46519	-3.68087	4.72468	-0.61299	1.85329	-5.15657	-2.28301	2.51856	10.90994	0.00410	0.00170	0.00221	0.00005
513			5.12000	2.40558	-9.32555	1.51927	-0.01050	0.00081	-0.00151	-0.00035	0.00000	0.00003	-0.00000	0.00000	0.00000	-11.56995	1.95851	-6.89557	0.00266	-0.02206	0.00588	0.00003	0.00060	0.00001	4.11079	-1.46721	5.99106	0.11782	-0.04929	-0.00964	-0.00111	-0.00230	0.00025	-0.03498	1.71376	1.35763	1.61306	-0.43782	-0.31559	-2.03476	-0.86096	2.16565	-2.29115	2.49664	10.96233	0.00406	0.00170	0.00217	0.00002
514			5.13000	2.38815	-9.32781	1.52750	-0.01050	0.00081	-0.00150	-0.00034	0.00001	0.00002	-0.00000	0.00000	0.00000	-11.56501	1.97782	-6.92478	0.00303	-0.02189	0.00580	-0.00008	0.00121	-0.00047	4.12583	-1.50998	6.04330	0.11489	-0.05528	-0.00949	-0.00396	-0.00591	0.00126	-0.38856	1.73336	0.90976	1.63981	2.41505	-5.04468	-3.27136	-3.13054	8.87888	-2.29135	2.48276	10.97152	0.00407	0.00168	0.00212	-0.00003
515			5.14000	2.37063	-9.33293	1.53229	-0.01050	0.00080	-0.00149	-0.00033	0.00001	0.00001	-0.00000	0.00000	0.00000	-11.54237	2.00195	-6.99922	0.00347	-0.02161	0.00569	-0.00018	0.00158	-0.00081	4.15457	-1.57833	6.15182	0.11041	-0.06251	-0.00901	-0.00569	-0.00904	0.00186	-0.59182	1.69505	0.67837	1.52125	4.31996	-8.52664	-3.93443	-4.67044	13.41102	-2.28228	2.47275	10.94448	0.00411	0.00167	0.00207	-0.00008
516			5.15000	2.35381	-9.33919	1.53591	-0.01050	0.00080	-0.00149	-0.00030	0.00001	0.00001	-0.00000	0.00000	0.00000	-11.51032	2.02721	-7.10188	0.00383	-0.02131	0.00558	-0.00024	0.00166	-0.00097	4.19178	-1.65805	6.29127	0.10574	-0.06968	-0.00837	-0.00645	-0.01066	0.00196	-0.61684	1.57517	0.64450	1.24449	5.10224	-10.27448	-3.85640	-5.40626	15.02979	-2.26495	2.46310	10.89257	0.00418	0.00166	0.00201	-0.00013
517			5.16000	2.33870	-9.34486	1.54036	-0.01050	0.00080	-0.00149	-0.00027	0.00001	0.00001	-0.00000	0.00000	0.00000	-11.47693	2.04956	-7.21304	0.00408	-0.02110	0.00550	-0.00024	0.00144	-0.00095	4.23260	-1.73347	6.43308	0.10118	-0.07628	-0.00776	-0.00633	-0.00993	0.00167	-0.49827	1.37553	0.75621	0.78151	4.70074	-10.09358	-2.99234	-5.30050	13.54294	-2.24261	2.45179	10.82915	0.00427	0.00165	0.00196	-0.00015
518			5.17000	2.32601	-9.34887	1.54686	-0.01049	0.00079	-0.00150	-0.00023	0.00000	0.00002	-0.00000	0.00000	0.00000	-11.45097	2.06439	-7.31174	0.00422	-0.02103	0.00547	-0.00016	0.00093	-0.00077	4.27123	-1.78873	6.54822	0.09755	-0.08111	-0.00734	-0.00543	-0.00648	0.00112	-0.31264	1.11908	0.92943	0.11876	3.16451	-8.10534	-1.42297	-4.36060	9.31207	-2.21931	2.43784	10.76628	0.00437	0.00165	0.00193	-0.00015
519			5.18000	2.31623	-9.35098	1.55560	-0.01049	0.00079	-0.00150	-0.00018	0.00000	0.00002	-0.00000	0.00000	0.00000	-11.43980	2.06757	-7.38079	0.00418	-0.02110	0.00550	-0.00003	0.00024	-0.00047	4.30206	-1.81171	6.61456	0.09599	-0.08283	-0.00716	-0.00397	-0.00114	0.00047	-0.14643	0.82282	1.04367	-0.67859	0.89603	-4.86912	0.53139	-2.78867	3.51765	-2.19861	2.42136	10.71257	0.00446	0.00164	0.00191	-0.00013
520			5.19000	2.30966	-9.35183	1.56532	-0.01049	0.00079	-0.00150	-0.00012	0.00000	0.00002	-0.00000	0.00000	0.00000	-11.44618	2.05735	-7.41115	0.00399	-0.02123	0.00556	0.00010	-0.00052	-0.00013	4.32098	-1.79885	6.62459	0.09634	-0.08111	-0.00723	-0.00210	0.00416	-0.00016	-0.06603	0.50621	0.96491	-1.48452	-1.48952	-1.16625	2.41185	-0.92097	-2.25392	-2.18294	2.40420	10.67288	0.00453	0.00163	0.00189	-0.00009
521			5.20000	2.30630	-9.35243	1.57344	-0.01049	0.00078	-0.00151	-0.00006	0.00000	0.00002	-0.00000	0.00000	0.00000	-11.46818	2.03458	-7.40233	0.00375	-0.02130	0.00563	0.00018	-0.00119	0.00018	4.32609	-1.75500	6.58522	0.09854	-0.07612	-0.00745	-0.00021	0.00782	-0.00067	-0.09699	0.21148	0.63152	-2.19524	-3.42850	2.17421	3.90860	0.78721	-6.72262	-2.17343	2.39125	10.64954	0.00458	0.00162	0.00187	-0.00004
522			5.21000	2.30556	-9.35389	1.57732	-0.01050	0.00078	-0.00152	-0.00000	0.00000	0.00000	-0.00000	0.00000	0.00000	-11.50037	2.00196	-7.36287	0.00363	-0.02122	0.00564	0.00022	-0.00164	0.00038	4.32000	-1.68928	6.51308	0.10228	-0.06861	-0.00764	0.00093	0.00925	-0.00096	-0.20686	-0.01548	0.12873	-2.76747	-4.44975	4.32071	4.95147	1.75483	-9.19884	-2.17043	2.38946	10.64223	0.00460	0.00162	0.00186	0.00000
523			5.22000	2.30658	-9.35662	1.57599	-0.01050	0.00078	-0.00151	0.00005	0.00000	-0.00001	-0.00000	0.00000	0.00000	-11.53425	1.96323	-7.30977	0.00364	-0.02092	0.00556	0.00021	-0.00181	0.00041	4.31114	-1.61188	6.42928	0.10586	-0.06134	-0.00755	0.00075	0.00906	-0.00099	-0.13271	-0.24155	-0.23206	-3.18181	-4.43265	4.88462	5.55071	1.72531	-9.74350	-2.17335	2.40335	10.64683	0.00461	0.00162	0.00187	0.00004
524			5.23000	2.30869	-9.35974	1.57161	-0.01050	0.00079	-0.00149	0.00006	0.00000	-0.00001	-0.00000	0.00000	0.00000	-11.56327	1.92211	-7.25956	0.00371	-0.02041	0.00539	0.00019	-0.00178	0.00036	4.30727	-1.53179	6.34986	0.10684	-0.05753	-0.00708	0.00016	0.00842	-0.00087	-0.22416	-0.27501	-0.37124	-3.40992	-3.98662	4.49040	5.64349	1.35372	-9.28279	-2.18059	2.43112	10.65518	0.00460	0.00163	0.00190	0.00006
525			5.24000	2.31193	-9.36108	1.56926	-0.01051	0.00079	-0.00148	0.00007	-0.00000	0.00000	-0.00000	0.00000	0.00000	-11.58903	1.88055	-7.21549	0.00370	-0.01976	0.00520	0.00019	-0.00170	0.00032	4.30529	-1.45519	6.27630	0.10599	-0.05627	-0.00635	0.00092	0.00764	-0.00077	0.11104	-0.38510	0.11078	-3.40922	-3.98344	4.26489	5.09405	1.70733	-8.93143	-2.18993	2.46659	10.65920	0.00460	0.00164	0.00193	0.00007
526			5.25000	2.31658	-9.35770	1.57500	-0.01052	0.00080	-0.00147	0.00006	-0.00001	0.00003	-0.00000	0.00000	0.00000	-11.61874	1.83965	-7.16972	0.00361	-0.01903	0.00500	0.00022	-0.00160	0.00034	4.29354	-1.38694	6.20023	0.10607	-0.05334	-0.00564	0.00327	0.00622	-0.00073	0.73422	-0.47191	1.12544	-3.13680	-4.50250	4.50975	3.84467	2.94697	-8.90863	-2.19903	2.50321	10.65622	0.00459	0.00164	0.00195	0.00007
527			5.26000	2.32218	-9.34695	1.59350	-0.01052	0.00080	-0.00146	0.00002	-0.00002	0.00007	-0.00000	0.00000	0.00000	-11.65477	1.80181	-7.11930	0.00343	-0.01832	0.00486	0.00023	-0.00141	0.00035	4.26607	-1.33301	6.11829	0.10810	-0.04748	-0.00520	0.00573	0.00416	-0.00071	1.56406	-0.43647	2.43938	-2.62795	-4.79504	4.55204	2.10513	4.13164	-8.58843	-2.20601	2.53530	10.65171	0.00459	0.00164	0.00197	0.00004
528			5.27000	2.32689	-9.32740	1.62580	-0.01052	0.00079	-0.00146	-0.00006	-0.00003	0.00010	-0.00000	0.00000	0.00000	-11.69160	1.77016	-7.07145	0.00321	-0.01771	0.00480	0.00020	-0.00112	0.00031	4.22896	-1.29842	6.03716	0.11023	-0.04179	-0.00510	0.00670	0.00222	-0.00066	2.47838	-0.14938	3.66727	-2.05601	-4.36643	3.95594	0.32188	4.40562	-7.59718	-2.20997	2.55811	10.65664	0.00459	0.00165	0.00201	0.00002
529			5.28000	2.32743	-9.29867	1.66843	-0.01052	0.00078	-0.00145	-0.00019	-0.00004	0.00011	-0.00000	0.00000	0.00000	-11.72273	1.74542	-7.03317	0.00292	-0.01733	0.00483	0.00015	-0.00088	0.00024	4.19291	-1.28346	5.96468	0.11148	-0.03909	-0.00522	0.00583	0.00090	-0.00061	3.39029	0.47557	4.40994	-1.67424	-3.52129	3.10787	-1.00810	3.72235	-6.32085	-2.21220	2.57105	10.67986	0.00459	0.00167	0.00207	0.00001
530			5.29000	2.32002	-9.26092	1.71414	-0.01052	0.00077	-0.00146	-0.00036	-0.00005	0.00011	-0.00000	0.00000	0.00000	-11.74669	1.72451	-7.00364	0.00270	-0.01739	0.00496	0.00011	-0.00082	0.00021	4.16603	-1.28171	5.90273	0.11151	-0.04046	-0.00552	0.00374	0.00031	-0.00057	4.22927	1.41856	4.41056	-1.65488	-2.90568	2.69465	-1.56384	2.52116	-5.45961	-2.21603	2.57925	10.72093	0.00459	0.00170	0.00214	0.00003
531			5.30000	2.30167	-9.21511	1.75435	-0.01051	0.00076	-0.00146	-0.00054	-0.00006	0.00009	-0.00000	0.00000	0.00000	-11.76713	1.70232	-6.97494	0.00265	-0.01811	0.00520	0.00011	-0.00099	0.00026	4.15186	-1.28323	5.84646	0.10997	-0.04620	-0.00604	0.00158	0.00039	-0.00060	4.87615	2.50922	3.67199	-1.95490	-3.01054	3.21468	-1.42786	1.41725	-5.44199	-2.22474	2.58984	10.77190	0.00456	0.00174	0.00222	0.00007
532			5.31000	2.27206	-9.16386	1.78236	-0.01051	0.00075	-0.00147	-0.00067	-0.00007	0.00006	-0.00000	0.00000	0.00000	-11.79089	1.67484	-6.93517	0.00288	-0.01970	0.00556	0.00015	-0.00137	0.00042	4.14702	-1.28027	5.78784	0.10667	-0.05543	-0.00693	0.00073	0.00102	-0.00075	5.11527	3.41301	2.48723	-2.30709	-3.94612	4.73515	-1.03473	1.07840	-6.12288	-2.23932	2.60646	10.82118	0.00452	0.00178	0.00231	0.00012
533			5.32000	2.23503	-9.11262	1.79634	-0.01049	0.00074	-0.00148	-0.00069	-0.00006	0.00003	-0.00000	0.00000	0.00000	-11.82434	1.64198	-6.87455	0.00352	-0.02212	0.00601	0.00025	-0.00177	0.00064	4.14117	-1.27117	5.72120	0.10289	-0.06528	-0.00826	0.00170	0.00175	-0.00099	4.63939	3.68202	1.38992	-2.28813	-5.18890	6.54033	-0.81095	1.72055	-6.82584	-2.25791	2.62746	10.85643	0.00446	0.00182	0.00238	0.00013
534			5.33000	2.19941	-9.07045	1.80144	-0.01048	0.00073	-0.00149	-0.00055	-0.00004	0.00002	-0.00000	0.00000	0.00000	-11.86735	1.61018	-6.79611	0.00429	-0.02476	0.00646	0.00034	-0.00178	0.00080	4.12505	-1.25956	5.64888	0.10085	-0.07261	-0.00981	0.00354	0.00187	-0.00117	3.21283	2.96431	0.90169	-1.52733	-5.69517	7.29610	-0.89809	2.77715	-6.67864	-2.27611	2.64656	10.86955	0.00441	0.00183	0.00237	0.00012
535			5.34000	2.17631	-9.04779	1.80718	-0.01047	0.00072	-0.00150	-0.00026	-0.00001	0.00003	-0.00000	0.00000	0.00000	-11.91067	1.59057	-6.71852	0.00491	-0.02663	0.00677	0.00034	-0.00105	0.00074	4.09785	-1.25159	5.58245	0.10078	-0.07696	-0.01112	0.00514	0.00103	-0.00109	0.93076	1.29560	1.18680	-0.04170	-4.77909	6.12116	-1.19304	3.51225	-5.19365	-2.28890	2.65558	10.86104	0.00437	0.00181	0.00229	0.00007
536			5.35000	2.17387	-9.05185	1.82189	-0.01047	0.00072	-0.00151	0.00010	0.00002	0.00005	-0.00000	0.00000	0.00000	-11.94310	1.59172	-6.66388	0.00516	-0.02699	0.00683	0.00023	0.00018	0.00046	4.06410	-1.25224	5.53563	0.10222	-0.07907	-0.01178	0.00612	-0.00052	-0.00068	-1.69162	-0.83822	1.98917	1.67621	-2.73238	3.28739	-1.53805	3.70784	-2.60084	-2.29257	2.64955	10.83623	0.00436	0.00178	0.00218	0.00000
537			5.36000	2.19344	-9.08253	1.84880	-0.01048	0.00072	-0.00151	0.00041	0.00005	0.00008	-0.00000	0.00000	0.00000	-11.95897	1.61390	-6.64532	0.00494	-0.02568	0.00660	0.00007	0.00125	0.00007	4.02786	-1.26375	5.51682	0.10500	-0.07868	-0.01158	0.00658	-0.00228	-0.00010	-3.91043	-2.72372	2.80352	2.94523	-0.43583	-0.18726	-1.84560	3.50689	0.46932	-2.28658	2.63035	10.80070	0.00438	0.00173	0.00205	-0.00006
538			5.37000	2.22883	-9.13176	1.88440	-0.01050	0.00072	-0.00150	0.00059	0.00007	0.00009	-0.00000	0.00000	0.00000	-11.95971	1.64902	-6.66346	0.00428	-0.02321	0.00618	-0.00004	0.00168	-0.00026	3.99208	-1.28611	5.52779	0.10878	-0.07590	-0.01069	0.00656	-0.00379	0.00041	-5.08837	-3.77922	3.12141	3.28386	1.35109	-3.25153	-2.08774	3.02011	3.38742	-2.27292	2.60582	10.76124	0.00442	0.00169	0.00193	-0.00011
539			5.38000	2.26961	-9.18636	1.92032	-0.01052	0.00072	-0.00149	0.00062	0.00007	0.00008	-0.00000	0.00000	0.00000	-11.95040	1.68506	-6.70938	0.00345	-0.02058	0.00573	-0.00008	0.00149	-0.00046	3.95984	-1.31769	5.56476	0.11257	-0.07199	-0.00950	0.00581	-0.00464	0.00072	-4.98352	-3.84215	2.70078	2.62780	2.31221	-5.28856	-2.16580	2.25449	5.60579	-2.25461	2.58548	10.72759	0.00449	0.00165	0.00183	-0.00014
540			5.39000	2.30624	-9.23332	1.94777	-0.01053	0.00072	-0.00147	0.00052	0.00005	0.00005	-0.00000	0.00000	0.00000	-11.93671	1.71139	-6.77082	0.00277	-0.01859	0.00538	-0.00008	0.00101	-0.00055	3.93503	-1.35375	5.61949	0.11532	-0.06832	-0.00839	0.00395	-0.00456	0.00081	-3.78446	-3.13493	1.64336	1.25076	2.50305	-6.22160	-1.88162	1.13560	6.64871	-2.23504	2.57547	10.70742	0.00457	0.00162	0.00175	-0.00015
541			5.40000	2.33270	-9.26338	1.96094	-0.01054	0.00072	-0.00146	0.00035	0.00002	0.00001	-0.00000	0.00000	0.00000	-11.92301	1.72147	-6.83717	0.00235	-0.01752	0.00519	-0.00006	0.00043	-0.00057	3.92328	-1.38648	5.68028	0.11678	-0.06551	-0.00754	0.00077	-0.00354	0.00074	-1.91319	-1.95825	0.19018	-0.47826	2.13411	-6.24710	-1.11322	-0.40184	6.31211	-2.21711	2.57535	10.70262	0.00465	0.00160	0.00171	-0.00013
542			5.41000	2.34548	-9.27213	1.95656	-0.01053	0.00072	-0.00145	0.00013	-0.00000	-0.00003	-0.00000	0.00000	0.00000	-11.91227	1.71265	-6.90018	0.00222	-0.01736	0.00515	-0.00004	-0.00017	-0.00054	3.93026	-1.40780	5.73579	0.11682	-0.06397	-0.00698	-0.00332	-0.00193	0.00059	0.17152	-0.51440	-1.41798	-2.24168	1.41362	-5.56859	-0.02151	-2.22506	4.90101	-2.20253	2.58044	10.71001	0.00471	0.00159	0.00169	-0.00011
543			5.42000	2.34266	-9.25960	1.93406	-0.01052	0.00073	-0.00146	-0.00010	-0.00003	-0.00007	-0.00000	0.00000	0.00000	-11.90611	1.68536	-6.95339	0.00233	-0.01799	0.00524	-0.00002	-0.00078	-0.00048	3.95823	-1.41441	5.77905	0.11578	-0.06385	-0.00669	-0.00734	-0.00030	0.00042	2.09458	1.02035	-2.90844	-3.78811	0.53175	-4.35134	1.01874	-3.98963	3.01907	-2.19168	2.58584	10.72457	0.00476	0.00158	0.00169	-0.00008
544			5.43000	2.32434	-9.22901	1.89606	-0.01050	0.00073	-0.00147	-0.00032	-0.00005	-0.00010	-0.00000	0.00000	0.00000	-11.90491	1.64256	-6.99195	0.00265	-0.01924	0.00542	-0.00000	-0.00136	-0.00037	4.00464	-1.40818	5.80760	0.11409	-0.06484	-0.00661	-0.01034	0.00096	0.00026	3.60197	2.40070	-3.95320	-4.90842	-0.31945	-2.82334	1.68157	-5.32317	1.19208	-2.18382	2.58856	10.74169	0.00479	0.00155	0.00166	-0.00006
545			5.44000	2.29364	-9.18561	1.84920	-0.01050	0.00073	-0.00148	-0.00048	-0.00006	-0.00011	-0.00000	0.00000	0.00000	-11.90778	1.58953	-7.01411	0.00312	-0.02090	0.00563	0.00002	-0.00181	-0.00025	4.06313	-1.39435	5.82206	0.11199	-0.06650	-0.00668	-0.01167	0.00157	0.00011	4.48084	3.28492	-4.18522	-5.37541	-0.91536	-1.31732	1.77886	-5.93340	-0.23940	-2.17778	2.58769	10.75771	0.00480	0.00152	0.00162	-0.00005
546			5.45000	2.25764	-9.13709	1.80437	-0.01050	0.00074	-0.00147	-0.00051	-0.00006	-0.00009	-0.00000	0.00000	0.00000	-11.91241	1.53464	-7.02189	0.00373	-0.02266	0.00583	0.00002	-0.00191	-0.00014	4.12450	-1.37980	5.82490	0.10934	-0.06799	-0.00682	-0.01116	0.00142	-0.00001	4.48310	3.32068	-3.27886	-4.93492	-0.98902	-0.21180	1.28850	-5.71313	-1.17151	-2.17242	2.58384	10.76925	0.00481	0.00146	0.00154	-0.00005
547			5.46000	2.22660	-9.09389	1.77564	-0.01051	0.00075	-0.00146	-0.00039	-0.00005	-0.00003	-0.00000	0.00000	0.00000	-11.91455	1.48926	-7.02142	0.00435	-0.02395	0.00595	-0.00001	-0.00144	-0.00007	4.18003	-1.37053	5.81841	0.10666	-0.06816	-0.00690	-0.00933	0.00070	-0.00012	3.47704	2.37124	-1.15773	-3.47946	-0.38383	0.22178	0.37619	-4.82679	-1.75731	-2.16705	2.57839	10.77352	0.00480	0.00140	0.00143	-0.00005
548			5.47000	2.21030	-9.06646	1.77571	-0.01051	0.00075	-0.00146	-0.00017	-0.00002	0.00004	-0.00000	0.00000	0.00000	-11.90992	1.46454	-7.02038	0.00446	-0.02406	0.00593	-0.00007	-0.00050	-0.00003	4.22420	-1.36960	5.80337	0.10587	-0.06575	-0.00675	-0.00701	-0.00023	-0.00023	1.75657	0.74403	1.69103	-1.31957	0.66982	0.14422	-0.69911	-3.57988	-2.20389	-2.16154	2.57345	10.76957	0.00479	0.00133	0.00132	-0.00004
549			5.48000	2.21268	-9.05911	1.80809	-0.01051	0.00074	-0.00145	0.00005	0.00000	0.00011	-0.00000	0.00000	0.00000	-11.89745	1.46494	-7.02151	0.00376	-0.02273	0.00578	-0.00009	0.00039	0.00003	4.25495	-1.37733	5.78009	0.10802	-0.06052	-0.00631	-0.00465	-0.00101	-0.00030	0.03485	-0.84635	4.22181	0.81856	1.53565	0.22508	-1.71846	-2.23279	-2.55538	-2.15634	2.57095	10.75895	0.00477	0.00128	0.00121	-0.00003
550			5.49000	2.22893	-9.06742	1.86278	-0.01051	0.00073	-0.00145	0.00017	0.00002	0.00014	-0.00000	0.00000	0.00000	-11.88134	1.48489	-7.01854	0.00254	-0.02055	0.00555	-0.00006	0.00075	0.00015	4.27221	-1.39266	5.75019	0.11212	-0.05392	-0.00578	-0.00237	-0.00149	-0.00033	-1.01717	-1.69904	5.40676	2.21432	1.58807	1.14128	-2.53464	-0.97889	-2.70762	-2.15207	2.57127	10.74419	0.00474	0.00125	0.00114	-0.00002
551			5.50000	2.24869	-9.08171	1.92095	-0.01050	0.00073	-0.00145	0.00015	0.00002	0.00013	-0.00000	0.00000	0.00000	-11.86885	1.51234	-7.00010	0.00152	-0.01855	0.00536	-0.00002	0.00060	0.00033	4.27770	-1.41384	5.71712	0.11540	-0.04846	-0.00547	-0.00036	-0.00176	-0.00033	-1.17673	-1.54966	4.89600	2.58901	0.64313	2.99072	-3.08211	0.03019	-2.56002	-2.14967	2.57237	10.72752	0.00471	0.00123	0.00108	-0.00000
552			5.51000	2.26173	-9.09297	1.96491	-0.01049	0.00072	-0.00145	0.00003	0.00001	0.00008	-0.00000	0.00000	0.00000	-11.86678	1.53565	-6.95785	0.00108	-0.01740	0.00527	0.00001	0.00019	0.00053	4.27423	-1.43926	5.68508	0.11633	-0.04613	-0.00553	0.00114	-0.00197	-0.00031	-0.63935	-0.59288	3.07927	2.15299	-1.04363	5.32315	-3.38059	0.72642	-2.15201	-2.14980	2.56919	10.70977	0.00467	0.00123	0.00106	0.00002
553			5.52000	2.26163	-9.09566	1.98414	-0.01050	0.00072	-0.00145	-0.00015	-0.00000	0.00001	-0.00000	0.00000	0.00000	-11.87934	1.54804	-6.88975	0.00126	-0.01722	0.00528	0.00005	-0.00031	0.00073	4.26491	-1.46744	5.65681	0.11483	-0.04716	-0.00597	0.00204	-0.00222	-0.00029	0.26321	0.76722	0.62736	1.33202	-3.02530	7.58308	-3.50033	1.12326	-1.64404	-2.15255	2.55339	10.68902	0.00463	0.00126	0.00108	0.00004
554			5.53000	2.24648	-9.08774	1.97540	-0.01050	0.00072	-0.00145	-0.00033	-0.00002	-0.00005	-0.00000	0.00000	0.00000	-11.90739	1.54804	-6.79904	0.00187	-0.01777	0.00536	0.00012	-0.00076	0.00089	4.25255	-1.49727	5.63303	0.11204	-0.05023	-0.00666	0.00238	-0.00253	-0.00027	1.18924	2.11202	-1.88944	0.55772	-4.81764	9.30354	-3.52743	1.26541	-1.10487	-2.15708	2.51503	10.66112	0.00458	0.00129	0.00114	0.00005
555			5.54000	2.21847	-9.07077	1.94069	-0.01051	0.00072	-0.00145	-0.00045	-0.00003	-0.00011	-0.00000	0.00000	0.00000	-11.94816	1.53908	-6.69357	0.00279	-0.01879	0.00550	0.00023	-0.00104	0.00098	4.23943	-1.52855	5.61464	0.10874	-0.05407	-0.00751	0.00234	-0.00296	-0.00022	1.77128	3.06625	-4.06041	0.20381	-5.96017	10.06196	-3.53577	1.19977	-0.39243	-2.16213	2.44511	10.62149	0.00453	0.00131	0.00121	0.00005
556			5.55000	2.18338	-9.05025	1.88595	-0.01052	0.00073	-0.00144	-0.00047	-0.00003	-0.00015	-0.00000	0.00000	0.00000	-11.99564	1.52862	-6.58562	0.00372	-0.01993	0.00563	0.00032	-0.00098	0.00097	4.22708	-1.56224	5.60462	0.10576	-0.05784	-0.00835	0.00213	-0.00356	-0.00009	1.73886	3.37414	-5.61391	0.46306	-6.14923	9.56139	-3.56038	0.98592	0.71655	-2.16659	2.33868	10.56783	0.00448	0.00135	0.00132	0.00005
557			5.56000	2.14859	-9.03330	1.81923	-0.01052	0.00074	-0.00144	-0.00037	-0.00002	-0.00017	-0.00000	0.00000	0.00000	-12.04235	1.52485	-6.48942	0.00456	-0.02089	0.00572	0.00036	-0.00054	0.00082	4.21616	-1.59987	5.60784	0.10333	-0.06097	-0.00905	0.00189	-0.00436	0.00015	1.05800	2.95083	-6.42071	1.27120	-5.31269	7.72756	-3.57765	0.68495	2.35299	-2.17041	2.19547	10.50088	0.00444	0.00139	0.00146	0.00005
558			5.57000	2.12160	-9.02617	1.74928	-0.01051	0.00075	-0.00143	-0.00017	-0.00000	-0.00017	-0.00000	0.00000	0.00000	-12.08081	1.53409	-6.41895	0.00525	-0.02143	0.00573	0.00030	0.00024	0.00054	4.20677	-1.64254	5.62979	0.10157	-0.06256	-0.00949	0.00160	-0.00516	0.00051	-0.11823	1.86801	-6.46106	2.41021	-3.53166	4.63564	-3.47478	0.28003	4.50968	-2.17502	2.01813	10.42240	0.00442	0.00146	0.00163	0.00007
559			5.58000	2.10837	-9.03300	1.68437	-0.01051	0.00077	-0.00142	0.00008	0.00002	-0.00015	-0.00000	0.00000	0.00000	-12.10435	1.55990	-6.38698	0.00561	-0.02141	0.00567	0.00014	0.00117	0.00015	4.20002	-1.68960	5.67582	0.10099	-0.06195	-0.00959	0.00097	-0.00564	0.00095	-1.51819	0.38859	-5.89840	3.56658	-1.02145	0.51278	-3.07891	-0.37623	7.06090	-2.18292	1.81042	10.33196	0.00442	0.00152	0.00182	0.00010
560			5.59000	2.11106	-9.05449	1.62935	-0.01051	0.00078	-0.00142	0.00032	0.00003	-0.00012	-0.00000	0.00000	0.00000	-12.10832	1.60169	-6.40280	0.00554	-0.02089	0.00555	-0.00008	0.00201	-0.00030	4.19931	-1.73833	5.75023	0.10147	-0.05974	-0.00938	-0.00043	-0.00559	0.00140	-2.81103	-1.10663	-5.08697	4.37327	1.88226	-4.19158	-2.23708	-1.47974	9.73337	-2.19593	1.58080	10.22980	0.00442	0.00159	0.00200	0.00014
561			5.60000	2.12791	-9.08794	1.58444	-0.01051	0.00079	-0.00143	0.00052	0.00005	-0.00010	-0.00000	0.00000	0.00000	-12.09057	1.65462	-6.46987	0.00521	-0.02010	0.00541	-0.00029	0.00256	-0.00073	4.21025	-1.78392	5.85438	0.10205	-0.05725	-0.00886	-0.00281	-0.00505	0.00177	-3.71651	-2.31445	-4.36794	4.57456	4.83304	-8.84825	-0.97164	-3.09523	12.17328	-2.21384	1.34656	10.12040	0.00442	0.00163	0.00213	0.00017
562			5.61000	2.15494	-9.12823	1.54692	-0.01052	0.00080	-0.00144	0.00064	0.00005	-0.00009	-0.00000	0.00000	0.00000	-12.05089	1.71183	-6.58445	0.00474	-0.01921	0.00526	-0.00044	0.00275	-0.00108	4.23820	-1.82232	5.98579	0.10214	-0.05567	-0.00798	-0.00576	-0.00434	0.00193	-4.02857	-3.04726	-3.93298	4.14296	7.43382	-12.66646	0.41193	-4.95058	14.02765	-2.23444	1.12863	10.01082	0.00440	0.00166	0.00221	0.00017
563			5.62000	2.18662	-9.16837	1.51273	-0.01053	0.00080	-0.00145	0.00067	0.00005	-0.00009	-0.00000	0.00000	0.00000	-11.99251	1.76641	-6.73348	0.00432	-0.01847	0.00512	-0.00052	0.00264	-0.00126	4.28380	-1.85251	6.13684	0.10127	-0.05609	-0.00681	-0.00814	-0.00377	0.00180	-3.66873	-3.23489	-3.77691	3.26283	9.19667	-14.79118	1.46576	-6.41509	14.89932	-2.25399	0.94653	9.90864	0.00436	0.00165	0.00223	0.00014
564			5.63000	2.21759	-9.20163	1.47904	-0.01053	0.00081	-0.00146	0.00063	0.00004	-0.00009	-0.00000	0.00000	0.00000	-11.92266	1.81317	-6.89500	0.00422	-0.01818	0.00502	-0.00055	0.00230	-0.00125	4.34025	-1.87642	6.29369	0.09892	-0.05905	-0.00562	-0.00860	-0.00341	0.00145	-2.80188	-2.99002	-3.65248	2.22992	9.67759	-14.64206	1.88355	-6.71601	14.38220	-2.26844	0.81842	9.82274	0.00431	0.00161	0.00219	0.00009
565			5.64000	2.24467	-9.22442	1.44700	-0.01053	0.00081	-0.00147	0.00054	0.00002	-0.00008	-0.00000	0.00000	0.00000	-11.85210	1.84917	-7.04315	0.00443	-0.01836	0.00499	-0.00054	0.00179	-0.00105	4.39325	-1.89607	6.43763	0.09647	-0.06310	-0.00461	-0.00659	-0.00297	0.00101	-1.73762	-2.52811	-3.23703	1.25983	8.67062	-12.21742	1.70769	-5.37835	12.22556	-2.27533	0.75419	9.76159	0.00426	0.00155	0.00211	0.00003
566			5.65000	2.26687	-9.23638	1.42074	-0.01052	0.00081	-0.00148	0.00043	0.00001	-0.00005	-0.00000	0.00000	0.00000	-11.79247	1.87257	-7.15530	0.00465	-0.01885	0.00502	-0.00042	0.00112	-0.00071	4.42692	-1.91086	6.54921	0.09529	-0.06643	-0.00395	-0.00266	-0.00188	0.00059	-0.75277	-2.03293	-2.39219	0.42847	6.30361	-8.02522	1.32320	-2.58680	8.33716	-2.27563	0.74676	9.72776	0.00421	0.00151	0.00204	-0.00001
567			5.66000	2.28464	-9.23957	1.40460	-0.01051	0.00082	-0.00149	0.00033	0.00000	-0.00003	-0.00000	0.00000	0.00000	-11.75368	1.88240	-7.21587	0.00465	-0.01949	0.00512	-0.00022	0.00034	-0.00027	4.43101	-1.91520	6.61033	0.09603	-0.06732	-0.00375	0.00204	0.00029	0.00020	-0.03452	-1.61485	-1.23856	-0.21486	3.02217	-2.85193	1.17964	0.90967	2.86499	-2.27301	0.77700	9.71747	0.00415	0.00148	0.00200	-0.00002
568			5.67000	2.29911	-9.23737	1.40054	-0.01050	0.00082	-0.00149	0.00024	-0.00000	0.00000	-0.00000	0.00000	0.00000	-11.74116	1.87955	-7.21878	0.00431	-0.02010	0.00528	-0.00000	-0.00040	0.00019	4.40459	-1.90138	6.60832	0.09942	-0.06401	-0.00398	0.00620	0.00299	-0.00021	0.34971	-1.32127	-0.07537	-0.57727	-0.31745	2.22003	1.43271	4.03694	-3.28960	-2.27140	0.82466	9.72382	0.00410	0.00147	0.00199	-0.00000
569			5.68000	2.31153	-9.23313	1.40703	-0.01050	0.00082	-0.00148	0.00019	-0.00001	0.00002	-0.00000	0.00000	0.00000	-11.75164	1.86838	-7.17171	0.00374	-0.02055	0.00545	0.00012	-0.00088	0.00056	4.35740	-1.86647	6.54560	0.10466	-0.05734	-0.00453	0.00876	0.00479	-0.00062	0.45078	-1.14351	0.76194	-0.58184	-2.68606	6.02685	1.80462	5.88855	-8.35855	-2.27323	0.87331	9.73891	0.00406	0.00148	0.00199	0.00003
570			5.69000	2.32274	-9.22910	1.41929	-0.01050	0.00082	-0.00148	0.00016	-0.00000	0.00003	-0.00000	0.00000	0.00000	-11.77417	1.85544	-7.09384	0.00318	-0.02084	0.00561	0.00015	-0.00103	0.00079	4.30335	-1.81790	6.44407	0.10889	-0.05192	-0.00524	0.00958	0.00513	-0.00094	0.36092	-1.02427	1.04170	-0.25336	-3.69984	8.16045	1.81982	6.43942	-10.90695	-2.27894	0.91003	9.75392	0.00403	0.00150	0.00201	0.00005
571			5.70000	2.33282	-9.22668	1.43101	-0.01050	0.00082	-0.00147	0.00014	-0.00000	0.00002	-0.00000	0.00000	0.00000	-11.79913	1.84613	-7.00182	0.00280	-0.02099	0.00574	0.00014	-0.00095	0.00093	4.24981	-1.76914	6.33133	0.11061	-0.05080	-0.00593	0.00973	0.00455	-0.00110	0.13867	-0.88459	0.68880	0.31033	-3.90225	9.26464	1.23687	6.43016	-10.99196	-2.28736	0.92503	9.76019	0.00402	0.00152	0.00203	0.00006
572			5.71000	2.34097	-9.22692	1.43571	-0.01050	0.00082	-0.00146	0.00013	0.00000	-0.00000	-0.00000	0.00000	0.00000	-11.82397	1.84295	-6.90095	0.00265	-0.02110	0.00584	0.00014	-0.00080	0.00106	4.19578	-1.73126	6.22530	0.11061	-0.05325	-0.00658	0.01029	0.00348	-0.00112	-0.18873	-0.66186	-0.21475	0.99854	-4.07671	10.16858	0.19860	6.53586	-9.71822	-2.29666	0.91185	9.75084	0.00403	0.00155	0.00205	0.00006
573			5.72000	2.34606	-9.23067	1.42854	-0.01050	0.00082	-0.00146	0.00010	0.00001	-0.00004	-0.00000	0.00000	0.00000	-11.85159	1.84611	-6.78983	0.00271	-0.02116	0.00589	0.00016	-0.00063	0.00116	4.13720	-1.70871	6.13155	0.11092	-0.05570	-0.00723	0.01109	0.00207	-0.00107	-0.59277	-0.35337	-1.45181	1.71960	-4.41134	10.90385	-0.93322	6.70378	-8.00632	-2.30512	0.86804	9.72340	0.00407	0.00157	0.00208	0.00006
574			5.73000	2.34734	-9.23846	1.40739	-0.01051	0.00083	-0.00147	0.00007	0.00001	-0.00007	-0.00000	0.00000	0.00000	-11.88276	1.85572	-6.67282	0.00289	-0.02112	0.00587	0.00017	-0.00037	0.00115	4.07600	-1.70105	6.05225	0.11275	-0.05572	-0.00788	0.01070	0.00069	-0.00095	-1.02493	-0.03855	-2.73292	2.38294	-4.33948	10.62611	-1.73831	6.15420	-6.06901	-2.31123	0.79682	9.68048	0.00414	0.00159	0.00212	0.00004
575			5.74000	2.34539	-9.25031	1.37346	-0.01051	0.00084	-0.00147	0.00007	0.00002	-0.00010	-0.00000	0.00000	0.00000	-11.91155	1.87250	-6.56665	0.00304	-0.02088	0.00579	0.00014	0.00005	0.00093	4.02433	-1.70443	5.99274	0.11528	-0.05425	-0.00842	0.00760	-0.00024	-0.00068	-1.43519	0.15145	-3.79088	2.85330	-3.23823	8.55114	-1.85915	4.21309	-3.83029	-2.31381	0.70897	9.63004	0.00425	0.00159	0.00214	0.00001
576			5.75000	2.34223	-9.26588	1.33038	-0.01051	0.00085	-0.00147	0.00009	0.00002	-0.00012	-0.00000	0.00000	0.00000	-11.92849	1.89623	-6.49275	0.00305	-0.02048	0.00566	0.00005	0.00055	0.00054	3.99768	-1.71265	5.95998	0.11715	-0.05325	-0.00871	0.00185	-0.00061	-0.00026	-1.80218	0.11791	-4.47895	2.99667	-1.07447	4.75850	-1.20713	1.03638	-1.30537	-2.31238	0.62070	9.58287	0.00437	0.00158	0.00213	-0.00002
577			5.76000	2.34051	-9.28486	1.28260	-0.01051	0.00086	-0.00147	0.00014	0.00003	-0.00012	-0.00000	0.00000	0.00000	-11.92647	1.92497	-6.46647	0.00307	-0.02002	0.00550	-0.00007	0.00102	0.00005	4.00519	-1.71990	5.95918	0.11764	-0.05343	-0.00865	-0.00507	-0.00053	0.00023	-2.10831	-0.13307	-4.75194	2.77030	1.68149	-0.02624	0.03267	-2.64328	1.32481	-2.30856	0.54701	9.54833	0.00448	0.00157	0.00214	-0.00002
578			5.77000	2.34215	-9.30659	1.23466	-0.01051	0.00086	-0.00147	0.00020	0.00003	-0.00012	-0.00000	0.00000	0.00000	-11.90304	1.95581	-6.49386	0.00313	-0.01960	0.00534	-0.00019	0.00137	-0.00042	4.04797	-1.72180	5.99126	0.11659	-0.05506	-0.00829	-0.01139	-0.00004	0.00066	-2.28609	-0.50310	-4.60545	2.21495	4.35698	-4.90707	1.61086	-6.02526	3.63488	-2.30569	0.49620	9.53086	0.00456	0.00159	0.00220	-0.00000
579			5.78000	2.34784	-9.32935	1.19082	-0.01051	0.00087	-0.00147	0.00025	0.00003	-0.00010	-0.00000	0.00000	0.00000	-11.86172	1.98511	-6.57095	0.00331	-0.01938	0.00523	-0.00028	0.00154	-0.00080	4.11987	-1.71429	6.05021	0.11359	-0.05811	-0.00781	-0.01529	0.00081	0.00093	-2.24156	-0.85980	-4.06064	1.40524	6.24300	-9.00968	3.21852	-8.29622	5.24729	-2.30724	0.46875	9.52963	0.00459	0.00164	0.00229	0.00004
580			5.79000	2.35688	-9.35055	1.15484	-0.01051	0.00087	-0.00148	0.00028	0.00003	-0.00008	-0.00000	0.00000	0.00000	-11.81151	2.00879	-6.68480	0.00354	-0.01939	0.00518	-0.00034	0.00151	-0.00107	4.20628	-1.69606	6.12632	0.10997	-0.06063	-0.00742	-0.01587	0.00163	0.00108	-1.93725	-1.09808	-3.19433	0.45607	7.00857	-11.82706	4.43820	-8.93643	6.33260	-2.31485	0.45954	9.53964	0.00456	0.00169	0.00239	0.00008
581			5.80000	2.36785	-9.36764	1.12919	-0.01051	0.00087	-0.00149	0.00026	0.00002	-0.00005	-0.00000	0.00000	0.00000	-11.76116	2.02407	-6.82055	0.00376	-0.01959	0.00520	-0.00036	0.00139	-0.00125	4.29006	-1.67133	6.21360	0.10793	-0.05969	-0.00717	-0.01436	0.00171	0.00120	-1.42313	-1.17235	-2.17311	-0.45245	7.14366	-13.66048	4.95263	-8.40737	7.60043	-2.32754	0.46150	9.55387	0.00449	0.00171	0.00245	0.00011
582			5.81000	2.37904	-9.37893	1.11412	-0.01050	0.00087	-0.00150	0.00023	0.00001	-0.00003	-0.00000	0.00000	0.00000	-11.71139	2.03198	-6.97211	0.00396	-0.01992	0.00526	-0.00040	0.00133	-0.00142	4.36424	-1.64897	6.31544	0.10722	-0.05657	-0.00700	-0.01272	0.00084	0.00138	-0.80945	-1.09579	-1.17909	-1.14806	7.48878	-15.19758	4.76017	-7.79924	9.55591	-2.34275	0.46848	9.56540	0.00439	0.00170	0.00245	0.00011
583			5.82000	2.38916	-9.38403	1.10842	-0.01049	0.00087	-0.00151	0.00017	0.00000	-0.00001	-0.00000	0.00000	0.00000	-11.65699	2.03613	-7.13991	0.00411	-0.02032	0.00535	-0.00046	0.00135	-0.00157	4.43244	-1.63702	6.43791	0.10532	-0.05583	-0.00683	-0.01153	-0.00039	0.00155	-0.23185	-0.91707	-0.34442	-1.58441	8.14106	-16.36472	4.13769	-7.52629	11.66109	-2.35744	0.47652	9.56980	0.00428	0.00167	0.00240	0.00010
584			5.83000	2.39736	-9.38395	1.10980	-0.01049	0.00087	-0.00151	0.00012	-0.00000	0.00001	-0.00000	0.00000	0.00000	-11.59676	2.03874	-7.31656	0.00418	-0.02074	0.00543	-0.00048	0.00130	-0.00159	4.49710	-1.63679	6.57637	0.10184	-0.05915	-0.00657	-0.01005	-0.00139	0.00157	0.20353	-0.70589	0.29139	-1.84486	8.37729	-16.28457	3.43950	-7.03650	12.63156	-2.36920	0.48337	9.56543	0.00420	0.00163	0.00232	0.00007
585			5.84000	2.40368	-9.38044	1.11641	-0.01049	0.00087	-0.00151	0.00008	-0.00001	0.00002	-0.00000	0.00000	0.00000	-11.53676	2.03884	-7.48358	0.00422	-0.02110	0.00547	-0.00045	0.00104	-0.00143	4.55337	-1.64237	6.71288	0.09851	-0.06396	-0.00626	-0.00773	-0.00161	0.00136	0.47003	-0.56203	0.82688	-2.04259	7.66870	-14.42527	2.89315	-5.76749	11.63143	-2.37697	0.48805	9.55283	0.00414	0.00159	0.00224	0.00004
586			5.85000	2.40932	-9.37513	1.12821	-0.01050	0.00087	-0.00151	0.00007	-0.00001	0.00004	-0.00000	0.00000	0.00000	-11.48417	2.03420	-7.62199	0.00420	-0.02130	0.00548	-0.00037	0.00058	-0.00112	4.59413	-1.64589	6.82670	0.09652	-0.06764	-0.00594	-0.00467	-0.00082	0.00098	0.59568	-0.56432	1.41371	-2.24835	6.12970	-11.07807	2.55243	-3.71541	8.77839	-2.38103	0.49102	9.53477	0.00411	0.00155	0.00215	0.00002
587			5.86000	2.41597	-9.36929	1.14665	-0.01050	0.00087	-0.00150	0.00008	-0.00001	0.00006	-0.00000	0.00000	0.00000	-11.44348	2.02294	-7.71943	0.00417	-0.02126	0.00544	-0.00026	-0.00001	-0.00071	4.61427	-1.64113	6.90236	0.09543	-0.06977	-0.00568	-0.00112	0.00080	0.00052	0.62669	-0.70999	2.11081	-2.47455	4.07660	-6.78749	2.36295	-1.12291	4.63045	-2.38255	0.49435	9.51581	0.00409	0.00152	0.00208	0.00001
588			5.87000	2.42483	-9.36365	1.17287	-0.01051	0.00087	-0.00148	0.00009	-0.00001	0.00008	-0.00000	0.00000	0.00000	-11.41728	2.00399	-7.76844	0.00407	-0.02100	0.00538	-0.00013	-0.00065	-0.00025	4.61048	-1.62444	6.93006	0.09486	-0.07063	-0.00549	0.00275	0.00286	0.00003	0.60544	-0.92378	2.83704	-2.65890	1.70540	-1.89723	2.21927	1.78964	-0.29762	-2.38272	0.50245	9.50192	0.00409	0.00149	0.00202	-0.00000
589			5.88000	2.43606	-9.35857	1.20648	-0.01051	0.00087	-0.00147	0.00011	-0.00000	0.00009	-0.00000	0.00000	0.00000	-11.40751	1.97760	-7.76382	0.00393	-0.02063	0.00532	0.00000	-0.00126	0.00024	4.58110	-1.59444	6.90415	0.09502	-0.07018	-0.00538	0.00671	0.00493	-0.00047	0.54587	-1.12764	3.47293	-2.68185	-0.83409	3.30363	2.00458	4.78819	-5.53977	-2.38170	0.52273	9.49985	0.00409	0.00148	0.00200	-0.00002
590			5.89000	2.44925	-9.35442	1.24603	-0.01051	0.00088	-0.00146	0.00013	-0.00000	0.00010	-0.00000	0.00000	0.00000	-11.41516	1.94586	-7.70404	0.00373	-0.02029	0.00528	0.00013	-0.00174	0.00072	4.52665	-1.55227	6.82370	0.09620	-0.06887	-0.00544	0.01056	0.00664	-0.00097	0.44528	-1.28945	3.96259	-2.43699	-3.38268	8.41778	1.64078	7.63105	-10.65460	-2.37853	0.56625	9.51670	0.00411	0.00147	0.00199	-0.00004
591			5.90000	2.46388	-9.35158	1.28989	-0.01051	0.00086	-0.00146	0.00019	0.00000	0.00011	-0.00000	0.00000	0.00000	-11.44059	1.91206	-7.59201	0.00347	-0.02011	0.00530	0.00023	-0.00208	0.00115	4.44953	-1.50042	6.69170	0.09855	-0.06716	-0.00579	0.01409	0.00788	-0.00151	0.08963	-1.64758	4.29408	-1.92029	-5.75134	12.97630	1.17229	10.05976	-15.25092	-2.37107	0.64640	9.55938	0.00413	0.00147	0.00200	-0.00008
592			5.91000	2.47959	-9.35024	1.33620	-0.01051	0.00085	-0.00146	0.00016	0.00000	0.00012	-0.00000	0.00000	0.00000	-11.48250	1.87941	-7.43589	0.00316	-0.02012	0.00536	0.00029	-0.00225	0.00150	4.35478	-1.44132	6.51550	0.10265	-0.06442	-0.00650	0.01682	0.00857	-0.00211	0.17409	-1.49557	4.39474	-1.26981	-7.58580	16.35116	0.80308	11.66633	-18.82536	-2.35709	0.77486	9.63326	0.00415	0.00149	0.00203	-0.00014
593			5.92000	2.49588	-9.35021	1.38246	-0.01050	0.00084	-0.00147	0.00022	0.00001	0.00011	-0.00000	0.00000	0.00000	-11.53576	1.85018	-7.25201	0.00285	-0.02025	0.00547	0.00030	-0.00222	0.00168	4.25219	-1.37650	6.30967	0.10871	-0.05960	-0.00750	0.01767	0.00851	-0.00266	-0.10110	-1.79835	3.97644	-0.66042	-8.31010	17.73075	0.77084	11.80469	-20.64940	-2.33502	0.95620	9.73966	0.00417	0.00152	0.00209	-0.00020
594			5.93000	2.51151	-9.35119	1.42518	-0.01049	0.00082	-0.00149	0.00015	0.00000	0.00010	-0.00000	0.00000	0.00000	-11.58965	1.82652	-7.06615	0.00245	-0.02053	0.00560	0.00023	-0.00193	0.00161	4.15845	-1.30828	6.09810	0.11604	-0.05399	-0.00857	0.01544	0.00768	-0.00291	-0.07145	-1.38085	3.70750	-0.16129	-7.45918	16.55455	1.09559	10.04068	-20.02197	-2.30506	1.18126	9.87268	0.00420	0.00157	0.00215	-0.00026
595			5.94000	2.52519	-9.35344	1.46081	-0.01050	0.00082	-0.00150	0.00013	0.00001	0.00008	-0.00000	0.00000	0.00000	-11.63137	1.81099	-6.90690	0.00207	-0.02094	0.00573	0.00013	-0.00139	0.00130	4.09052	-1.24207	5.90979	0.12207	-0.05076	-0.00946	0.01011	0.00650	-0.00264	-0.26994	-1.17711	2.94816	0.22310	-5.19721	13.05132	1.55660	6.78058	-16.81888	-2.27028	1.42362	10.01708	0.00425	0.00161	0.00219	-0.00028
596			5.95000	2.53633	-9.35804	1.48764	-0.01050	0.00081	-0.00150	0.00011	0.00001	0.00006	-0.00000	0.00000	0.00000	-11.65268	1.80474	-6.79517	0.00176	-0.02142	0.00583	0.00004	-0.00073	0.00083	4.05639	-1.18483	5.76899	0.12539	-0.05169	-0.00997	0.00370	0.00528	-0.00187	-0.56575	-0.95792	2.16188	0.44367	-2.36157	8.19040	1.95429	3.13726	-11.81172	-2.23535	1.64834	10.15264	0.00431	0.00164	0.00220	-0.00027
597			5.96000	2.54515	-9.36586	1.50675	-0.01050	0.00080	-0.00151	0.00010	0.00001	0.00004	-0.00000	0.00000	0.00000	-11.65413	1.80600	-6.73850	0.00164	-0.02182	0.00588	-0.00001	-0.00013	0.00033	4.05205	-1.14066	5.68649	0.12555	-0.05616	-0.00996	-0.00119	0.00409	-0.00093	-0.89435	-0.77919	1.59839	0.45413	0.00461	3.22674	2.21133	0.27443	-6.43400	-2.20427	1.82943	10.26264	0.00436	0.00166	0.00218	-0.00024
598			5.97000	2.55233	-9.37676	1.52163	-0.01050	0.00080	-0.00151	0.00008	0.00002	0.00004	-0.00000	0.00000	0.00000	-11.64407	1.81098	-6.73060	0.00169	-0.02201	0.00586	-0.00003	0.00024	-0.00007	4.06498	-1.10925	5.65621	0.12323	-0.06227	-0.00953	-0.00292	0.00301	-0.00019	-1.15391	-0.64729	1.43189	0.28069	1.08467	-0.72499	2.28765	-1.03981	-2.14531	-2.17884	1.95852	10.33851	0.00440	0.00165	0.00213	-0.00019
599			5.98000	2.55831	-9.38966	1.53692	-0.01050	0.00080	-0.00151	0.00005	0.00002	0.00004	-0.00000	0.00000	0.00000	-11.63583	1.81526	-6.75500	0.00191	-0.02196	0.00579	-0.00001	0.00033	-0.00031	4.07871	-1.08698	5.65918	0.11995	-0.06708	-0.00888	-0.00144	0.00223	0.00016	-1.27144	-0.53353	1.72615	0.00489	0.59989	-3.13708	2.15287	-0.64552	0.27066	-2.15936	2.04033	10.37931	0.00442	0.00163	0.00206	-0.00014
600			5.99000	2.56326	-9.40295	1.55732	-0.01049	0.00080	-0.00151	0.00001	0.00002	0.00006	-0.00000	0.00000	0.00000	-11.64183	1.81548	-6.79421	0.00221	-0.02165	0.00568	0.00006	0.00022	-0.00041	4.07909	-1.06989	5.67384	0.11718	-0.06839	-0.00822	0.00206	0.00176	0.00020	-1.21414	-0.43199	2.45956	-0.28733	-1.03780	-4.28091	1.81192	0.96949	0.96643	-2.14550	2.08569	10.39085	0.00444	0.00160	0.00199	-0.00009
601			6.00000	2.56750	-9.41490	1.58705	-0.01049	0.00079	-0.00151	-0.00003	0.00002	0.00009	-0.00000	0.00000	0.00000	-11.66836	1.81029	-6.83796	0.00242	-0.02112	0.00554	0.00015	0.00007	-0.00044	4.05908	-1.05564	5.68518	0.11550	-0.06584	-0.00769	0.00597	0.00143	0.00011	-0.96768	-0.37817	3.52654	-0.53432	-2.97181	-4.88248	1.32866	2.95283	0.69871	-2.13629	2.10683	10.38328	0.00447	0.00159	0.00193	-0.00006
602			6.01000	2.57186	-9.42359	1.62879	-0.01050	0.00079	-0.00149	-0.00005	0.00001	0.00012	-0.00000	0.00000	0.00000	-11.71343	1.80062	-6.88501	0.00245	-0.02039	0.00540	0.00021	0.00000	-0.00049	4.02011	-1.04397	5.68822	0.11498	-0.06042	-0.00728	0.00888	0.00099	0.00002	-0.53674	-0.40910	4.72882	-0.67948	-4.31844	-5.60284	0.77233	4.45024	0.32718	-2.13000	2.11374	10.36802	0.00448	0.00159	0.00192	-0.00004
603			6.02000	2.57735	-9.42732	1.68289	-0.01051	0.00078	-0.00148	-0.00007	0.00000	0.00015	-0.00000	0.00000	0.00000	-11.76816	1.78932	-6.94015	0.00241	-0.01955	0.00526	0.00022	0.00008	-0.00057	3.97056	-1.03664	5.68655	0.11453	-0.05441	-0.00691	0.00988	0.00040	-0.00001	0.03938	-0.49310	5.84553	-0.69137	-4.59441	-6.69343	0.20337	4.94034	0.37487	-2.12493	2.11345	10.35484	0.00450	0.00161	0.00195	-0.00004
604			6.03000	2.58405	-9.42488	1.74749	-0.01052	0.00077	-0.00147	-0.00008	-0.00000	0.00017	-0.00000	0.00000	0.00000	-11.82192	1.77954	-7.00820	0.00240	-0.01879	0.00514	0.00020	0.00023	-0.00067	3.92127	-1.03555	5.68658	0.11307	-0.05043	-0.00655	0.00892	-0.00020	0.00002	0.72618	-0.53706	6.72563	-0.62276	-3.93143	-7.90044	-0.31199	4.45123	0.78760	-2.12018	2.11095	10.34977	0.00452	0.00165	0.00203	-0.00003
605			6.04000	2.59097	-9.41517	1.81962	-0.01053	0.00076	-0.00146	-0.00011	-0.00001	0.00019	-0.00000	0.00000	0.00000	-11.86752	1.77252	-7.08870	0.00247	-0.01834	0.00509	0.00016	0.00035	-0.00073	3.88023	-1.04091	5.69112	0.11052	-0.05019	-0.00621	0.00687	-0.00069	0.00005	1.53079	-0.46127	7.31102	-0.58578	-2.88683	-8.65400	-0.72796	3.43963	1.07001	-2.11619	2.10951	10.35478	0.00455	0.00170	0.00212	-0.00003
606			6.05000	2.59655	-9.39680	1.89603	-0.01053	0.00074	-0.00146	-0.00016	-0.00003	0.00020	-0.00000	0.00000	0.00000	-11.90320	1.76708	-7.17403	0.00256	-0.01837	0.00517	0.00013	0.00034	-0.00072	3.85018	-1.05060	5.69640	0.10731	-0.05428	-0.00600	0.00487	-0.00097	-0.00000	2.45375	-0.22485	7.54673	-0.66635	-2.12941	-8.26395	-1.07178	2.51216	0.58728	-2.11409	2.11073	10.36782	0.00457	0.00174	0.00220	-0.00001
607			6.06000	2.59896	-9.36863	1.97252	-0.01053	0.00073	-0.00148	-0.00023	-0.00004	0.00019	-0.00000	0.00000	0.00000	-11.93254	1.76028	-7.24861	0.00268	-0.01887	0.00537	0.00013	0.00010	-0.00055	3.82824	-1.06132	5.69172	0.10376	-0.06159	-0.00607	0.00375	-0.00089	-0.00019	3.44269	0.21432	7.25746	-0.88376	-2.22091	-6.07915	-1.43106	2.16400	-1.15145	-2.11467	2.11467	10.38445	0.00460	0.00176	0.00223	0.00001
608			6.07000	2.59568	-9.33029	2.04219	-0.01052	0.00071	-0.00150	-0.00033	-0.00005	0.00016	-0.00000	0.00000	0.00000	-11.96277	1.74842	-7.29064	0.00293	-0.01975	0.00568	0.00017	-0.00041	-0.00020	3.80816	-1.06945	5.66242	0.10126	-0.06895	-0.00656	0.00357	-0.00037	-0.00053	4.42411	0.92411	6.20665	-1.21246	-3.29014	-2.02409	-1.87847	2.42919	-4.02479	-2.11791	2.12106	10.39944	0.00461	0.00176	0.00223	0.00003
609			6.08000	2.58343	-9.28201	2.09587	-0.01051	0.00069	-0.00152	-0.00045	-0.00006	0.00011	-0.00000	0.00000	0.00000	-11.99988	1.72865	-7.28270	0.00329	-0.02082	0.00603	0.00024	-0.00112	0.00030	3.78609	-1.07362	5.59969	0.10119	-0.07363	-0.00743	0.00362	0.00023	-0.00100	5.31434	1.91503	4.31401	-1.61231	-4.82689	3.01434	-2.42916	2.78956	-7.09042	-2.12262	2.12947	10.40835	0.00462	0.00176	0.00221	0.00004
610			6.09000	2.55948	-9.22507	2.12501	-0.01050	0.00068	-0.00153	-0.00059	-0.00007	0.00005	-0.00000	0.00000	0.00000	-12.04399	1.70035	-7.22172	0.00377	-0.02199	0.00633	0.00032	-0.00185	0.00081	3.76429	-1.07602	5.50793	0.10256	-0.07611	-0.00854	0.00316	0.00042	-0.00148	5.96027	3.02664	1.85094	-2.02689	-6.10575	7.69465	-3.02422	2.73320	-9.26064	-2.12699	2.13902	10.40882	0.00461	0.00175	0.00218	0.00003
611			6.10000	2.52392	-9.16287	2.12633	-0.01050	0.00068	-0.00154	-0.00069	-0.00007	-0.00002	-0.00000	0.00000	0.00000	-12.09115	1.66501	-7.11848	0.00437	-0.02309	0.00653	0.00038	-0.00244	0.00119	3.74704	-1.08044	5.40052	0.10416	-0.07767	-0.00962	0.00219	0.00010	-0.00181	6.13356	3.92511	-0.56754	-2.38400	-6.70595	10.93071	-3.50541	2.23941	-10.02865	-2.12926	2.14871	10.40133	0.00460	0.00175	0.00218	0.00001
612			6.11000	2.48097	-9.10150	2.10451	-0.01050	0.00068	-0.00154	-0.00072	-0.00007	-0.00007	-0.00000	0.00000	0.00000	-12.13671	1.62550	-6.99233	0.00489	-0.02368	0.00656	0.00040	-0.00274	0.00132	3.73616	-1.08870	5.29246	0.10632	-0.07785	-0.01032	0.00121	-0.00046	-0.00184	5.72543	4.34698	-2.33804	-2.67993	-6.60493	12.18168	-3.68825	1.60914	-9.42265	-2.12881	2.15840	10.38918	0.00460	0.00175	0.00218	-0.00001
613			6.12000	2.43623	-9.04678	2.06906	-0.01050	0.00069	-0.00152	-0.00070	-0.00006	-0.00009	-0.00000	0.00000	0.00000	-12.17778	1.58380	-6.86484	0.00503	-0.02334	0.00640	0.00037	-0.00275	0.00120	3.73014	-1.10054	5.19696	0.10937	-0.07556	-0.01045	0.00063	-0.00094	-0.00155	4.93996	4.36600	-3.27638	-3.06925	-6.08825	11.54326	-3.46631	1.09598	-7.70849	-2.12672	2.16853	10.37806	0.00463	0.00177	0.00220	-0.00001
614			6.13000	2.39250	-9.00075	2.02818	-0.01051	0.00070	-0.00148	-0.00067	-0.00005	-0.00010	-0.00000	0.00000	0.00000	-12.21447	1.53877	-6.75296	0.00478	-0.02234	0.00609	0.00031	-0.00262	0.00092	3.72636	-1.11404	5.12399	0.11287	-0.07107	-0.01005	0.00051	-0.00114	-0.00104	4.08634	4.21493	-3.53880	-3.67180	-5.44752	9.51210	-2.82319	0.76649	-5.26237	-2.12548	2.17909	10.37413	0.00465	0.00178	0.00223	0.00000
615			6.14000	2.35061	-8.96298	1.98768	-0.01051	0.00072	-0.00144	-0.00063	-0.00004	-0.00009	-0.00000	0.00000	0.00000	-12.24772	1.48873	-6.66789	0.00444	-0.02134	0.00578	0.00026	-0.00240	0.00055	3.72273	-1.12658	5.07949	0.11555	-0.06594	-0.00942	0.00061	-0.00099	-0.00050	3.24003	3.92027	-3.19667	-4.29067	-4.68174	6.49668	-1.81331	0.53614	-2.53247	-2.12807	2.18920	10.38149	0.00466	0.00180	0.00227	0.00004
616			6.15000	2.31281	-8.93399	1.95426	-0.01052	0.00073	-0.00139	-0.00055	-0.00003	-0.00006	-0.00000	0.00000	0.00000	-12.27682	1.43608	-6.61826	0.00396	-0.02075	0.00555	0.00018	-0.00202	0.00017	3.71911	-1.13510	5.06470	0.11778	-0.06110	-0.00874	0.00051	-0.00058	-0.00003	2.31570	3.35162	-2.19987	-4.53375	-3.61769	2.72085	-0.58171	0.22420	0.02719	-2.13685	2.19734	10.40044	0.00463	0.00182	0.00231	0.00009
617			6.16000	2.28258	-8.91513	1.93506	-0.01052	0.00073	-0.00136	-0.00043	-0.00002	-0.00002	-0.00000	0.00000	0.00000	-12.29961	1.38718	-6.61077	0.00329	-0.02062	0.00545	0.00010	-0.00139	-0.00023	3.71775	-1.13764	5.07646	0.11972	-0.05712	-0.00813	-0.00035	-0.00010	0.00031	1.33051	2.47406	-0.59177	-4.11554	-2.16162	-1.59208	0.63119	-0.38914	2.06410	-2.15204	2.20174	10.42674	0.00457	0.00182	0.00232	0.00013
618			6.17000	2.26286	-8.90659	1.93599	-0.01052	0.00072	-0.00136	-0.00028	-0.00000	0.00003	-0.00000	0.00000	0.00000	-12.31359	1.35014	-6.64953	0.00257	-0.02097	0.00548	0.00003	-0.00047	-0.00064	3.72336	-1.13420	5.10843	0.12114	-0.05493	-0.00767	-0.00220	0.00016	0.00052	0.38543	1.35367	1.50591	-2.91651	-0.32072	-6.13859	1.47603	-1.40607	3.49010	-2.17105	2.20063	10.45254	0.00450	0.00179	0.00229	0.00014
619			6.18000	2.25580	-8.90763	1.96162	-0.01052	0.00071	-0.00137	-0.00011	0.00001	0.00009	-0.00000	0.00000	0.00000	-12.31623	1.33350	-6.73509	0.00204	-0.02173	0.00562	-0.00002	0.00076	-0.00103	3.74013	-1.12922	5.15412	0.12161	-0.05509	-0.00739	-0.00458	-0.00018	0.00065	-0.50347	0.06511	3.96438	-0.96195	1.82361	-10.53645	1.55156	-2.64984	4.54300	-2.18904	2.19283	10.46905	0.00442	0.00175	0.00224	0.00011
620			6.19000	2.26280	-8.91804	2.01509	-0.01050	0.00070	-0.00139	0.00006	0.00002	0.00016	-0.00000	0.00000	0.00000	-12.30564	1.34439	-6.86384	0.00182	-0.02255	0.00583	-0.00007	0.00224	-0.00140	3.76849	-1.13143	5.20924	0.12139	-0.05694	-0.00727	-0.00674	-0.00142	0.00073	-1.42064	-1.27661	6.58411	1.52489	4.07361	-14.36749	0.66724	-3.82589	5.50731	-2.20084	2.17830	10.46949	0.00436	0.00170	0.00216	0.00006
621			6.20000	2.28360	-8.93863	2.09664	-0.01049	0.00068	-0.00142	0.00022	0.00003	0.00023	-0.00000	0.00000	0.00000	-12.28157	1.38612	-7.02781	0.00180	-0.02293	0.00599	-0.00011	0.00367	-0.00167	3.80606	-1.15004	5.27113	0.12141	-0.05886	-0.00719	-0.00835	-0.00346	0.00078	-2.36937	-2.45984	8.97686	4.09527	6.09325	-17.21850	-0.98697	-4.76631	6.47688	-2.20304	2.15823	10.45116	0.00432	0.00165	0.00209	-0.00002
622			6.21000	2.31521	-8.96905	2.20105	-0.01048	0.00066	-0.00145	0.00030	0.00004	0.00027	-0.00000	0.00000	0.00000	-12.24647	1.45575	-7.21488	0.00171	-0.02247	0.00605	-0.00013	0.00459	-0.00179	3.84990	-1.19039	5.33799	0.12231	-0.05967	-0.00696	-0.00932	-0.00582	0.00079	-3.10675	-3.18666	10.57146	6.14643	7.42432	-18.66802	-2.96377	-5.38411	7.43720	-2.19472	2.13463	10.41511	0.00432	0.00159	0.00200	-0.00008
623			6.22000	2.35120	-9.00500	2.31637	-0.01048	0.00064	-0.00148	0.00030	0.00004	0.00028	-0.00000	0.00000	0.00000	-12.20627	1.54306	-7.40833	0.00155	-0.02131	0.00599	-0.00012	0.00468	-0.00171	3.89631	-1.25285	5.40912	0.12323	-0.05992	-0.00653	-0.00924	-0.00795	0.00076	-3.29433	-3.20533	10.88412	7.14746	7.56526	-18.30334	-4.80147	-5.47577	8.25330	-2.17735	2.11001	10.36527	0.00434	0.00153	0.00189	-0.00014
624			6.23000	2.38336	-9.03919	2.42709	-0.01049	0.00061	-0.00149	0.00020	0.00004	0.00026	-0.00000	0.00000	0.00000	-12.17050	1.63281	-7.58729	0.00159	-0.01994	0.00584	-0.00009	0.00403	-0.00142	3.93897	-1.33289	5.48217	0.12233	-0.06071	-0.00597	-0.00743	-0.00946	0.00067	-2.80431	-2.51765	9.88884	6.94502	6.20799	-15.92658	-6.17305	-4.73805	8.52661	-2.15464	2.08717	10.30821	0.00440	0.00147	0.00177	-0.00016
625			6.24000	2.40524	-9.06483	2.52074	-0.01050	0.00060	-0.00150	0.00004	0.00002	0.00021	-0.00000	0.00000	0.00000	-12.14987	1.71058	-7.73066	0.00197	-0.01886	0.00567	-0.00004	0.00299	-0.00101	3.96918	-1.42215	5.54986	0.11973	-0.06166	-0.00545	-0.00406	-0.01002	0.00051	-1.77749	-1.37731	8.04729	5.82562	3.54240	-11.88527	-6.93679	-3.13447	7.83693	-2.13145	2.06884	10.25175	0.00445	0.00142	0.00168	-0.00015
626			6.25000	2.41382	-9.07770	2.59169	-0.01051	0.00059	-0.00149	-0.00014	0.00001	0.00015	-0.00000	0.00000	0.00000	-12.15176	1.76754	-7.82463	0.00247	-0.01821	0.00552	0.00005	0.00186	-0.00055	3.98078	-1.51119	5.60239	0.11709	-0.06181	-0.00507	-0.00027	-0.00942	0.00031	-0.45153	-0.07721	5.94045	4.25827	0.21524	-7.05043	-7.07913	-1.10409	6.07694	-2.11261	2.05707	10.20251	0.00448	0.00139	0.00162	-0.00010
627			6.26000	2.40873	-9.07603	2.63987	-0.01052	0.00058	-0.00148	-0.00032	-0.00001	0.00010	-0.00000	0.00000	0.00000	-12.17795	1.80109	-7.86633	0.00287	-0.01796	0.00543	0.00019	0.00080	-0.00011	3.97396	-1.59146	5.63133	0.11472	-0.06211	-0.00490	0.00274	-0.00785	0.00007	0.97071	1.21594	3.93796	2.61635	-3.14643	-2.21452	-6.61349	0.76790	3.25294	-2.10159	2.05244	10.16524	0.00450	0.00137	0.00158	-0.00004
628			6.27000	2.39045	-9.05976	2.66749	-0.01052	0.00058	-0.00148	-0.00051	-0.00002	0.00005	-0.00000	0.00000	0.00000	-12.22700	1.81225	-7.85868	0.00311	-0.01793	0.00540	0.00033	-0.00019	0.00029	3.95408	-1.65454	5.62815	0.11224	-0.06381	-0.00498	0.00457	-0.00550	-0.00023	2.37098	2.47913	2.14959	1.04947	-6.32761	2.38173	-5.61219	2.24143	-0.61647	-2.09978	2.05403	10.14295	0.00448	0.00135	0.00154	0.00002
629			6.28000	2.35916	-9.02948	2.67670	-0.01051	0.00058	-0.00147	-0.00070	-0.00004	0.00001	-0.00000	0.00000	0.00000	-12.29774	1.80231	-7.80384	0.00320	-0.01791	0.00539	0.00047	-0.00113	0.00066	3.92599	-1.69361	5.58495	0.11018	-0.06561	-0.00529	0.00578	-0.00262	-0.00059	3.72652	3.77150	0.55527	-0.47747	-9.33834	6.69124	-4.36777	3.48562	-4.88375	-2.10640	2.05989	10.13730	0.00445	0.00135	0.00154	0.00008
630			6.29000	2.31416	-8.98556	2.66918	-0.01051	0.00058	-0.00147	-0.00091	-0.00005	-0.00003	-0.00000	0.00000	0.00000	-12.38908	1.77171	-7.70565	0.00314	-0.01782	0.00537	0.00056	-0.00198	0.00095	3.89026	-1.70894	5.50379	0.11050	-0.06451	-0.00584	0.00699	-0.00028	-0.00092	5.06906	5.13047	-0.85932	-2.04073	-11.86246	10.12708	-3.35020	4.51923	-7.96803	-2.11943	2.06806	10.14882	0.00440	0.00138	0.00158	0.00011
631			6.30000	2.25489	-8.92795	2.64671	-0.01051	0.00058	-0.00146	-0.00113	-0.00007	-0.00007	-0.00000	0.00000	0.00000	-12.49533	1.72159	-7.57871	0.00297	-0.01775	0.00535	0.00058	-0.00262	0.00105	3.84812	-1.71090	5.40460	0.11354	-0.05980	-0.00649	0.00776	0.00036	-0.00105	6.39144	6.46885	-2.05992	-3.62090	-13.19069	11.61866	-2.86037	4.86960	-8.30088	-2.13610	2.07746	10.17635	0.00434	0.00142	0.00168	0.00012
632			6.31000	2.18246	-8.85715	2.61193	-0.01052	0.00058	-0.00144	-0.00130	-0.00008	-0.00009	-0.00000	0.00000	0.00000	-12.60468	1.65548	-7.44964	0.00284	-0.01800	0.00537	0.00053	-0.00297	0.00092	3.80645	-1.71445	5.31888	0.11662	-0.05497	-0.00715	0.00711	-0.00053	-0.00083	7.53594	7.54826	-2.92897	-5.03490	-12.84759	10.57832	-2.85022	4.12287	-5.65444	-2.15305	2.08768	10.21593	0.00430	0.00147	0.00179	0.00010
633			6.32000	2.10117	-8.77627	2.56960	-0.01052	0.00059	-0.00142	-0.00138	-0.00009	-0.00009	-0.00000	0.00000	0.00000	-12.70413	1.57963	-7.34554	0.00302	-0.01870	0.00544	0.00048	-0.00301	0.00060	3.77431	-1.73092	5.27202	0.11744	-0.05256	-0.00764	0.00468	-0.00209	-0.00033	8.19310	8.01974	-3.21002	-5.95013	-10.92075	7.30791	-3.03167	2.36923	-1.29251	-2.16674	2.09831	10.26068	0.00428	0.00153	0.00190	0.00007
634			6.33000	2.01925	-8.69211	2.52834	-0.01052	0.00060	-0.00139	-0.00132	-0.00009	-0.00008	-0.00000	0.00000	0.00000	-12.78322	1.50335	-7.28653	0.00354	-0.01957	0.00551	0.00041	-0.00260	0.00014	3.75936	-1.76308	5.27262	0.11622	-0.05197	-0.00776	0.00074	-0.00347	0.00025	8.11190	7.61064	-2.63874	-6.06701	-7.80928	2.52475	-3.01054	-0.09093	3.01293	-2.17469	2.10850	10.30262	0.00427	0.00157	0.00199	0.00002
635			6.34000	1.94655	-8.61297	2.49881	-0.01052	0.00060	-0.00137	-0.00113	-0.00008	-0.00004	-0.00000	0.00000	0.00000	-12.83517	1.43706	-7.28431	0.00417	-0.02008	0.00552	0.00027	-0.00176	-0.00037	3.76828	-1.80491	5.31364	0.11364	-0.05185	-0.00743	-0.00414	-0.00410	0.00065	7.35955	6.38557	-1.23043	-5.37180	-4.11903	-2.85948	-2.54150	-2.91263	5.94163	-2.17615	2.11731	10.33518	0.00427	0.00160	0.00206	-0.00002
636			6.35000	1.88991	-8.54435	2.48905	-0.01052	0.00060	-0.00134	-0.00088	-0.00007	0.00001	-0.00000	0.00000	0.00000	-12.85874	1.38810	-7.33959	0.00476	-0.02013	0.00547	0.00008	-0.00072	-0.00081	3.80450	-1.84696	5.37904	0.11014	-0.05216	-0.00675	-0.00878	-0.00398	0.00078	6.26850	4.73382	0.68885	-4.11646	-0.63657	-7.75742	-1.78265	-5.53118	7.07607	-2.17256	2.12455	10.35530	0.00429	0.00162	0.00210	-0.00004
637			6.36000	1.85119	-8.48779	2.50219	-0.01052	0.00060	-0.00134	-0.00063	-0.00005	0.00006	-0.00000	0.00000	0.00000	-12.85901	1.35918	-7.44103	0.00536	-0.02002	0.00542	-0.00010	0.00025	-0.00111	3.86411	-1.88332	5.45169	0.10616	-0.05321	-0.00602	-0.01198	-0.00351	0.00070	5.13797	3.07950	2.74123	-2.57818	2.02413	-11.29429	-1.15253	-7.37677	6.69487	-2.16683	2.13102	10.36455	0.00431	0.00163	0.00212	-0.00004
638			6.37000	1.82854	-8.44263	2.53766	-0.01052	0.00059	-0.00134	-0.00042	-0.00004	0.00011	-0.00000	0.00000	0.00000	-12.84388	1.35009	-7.57088	0.00598	-0.02014	0.00547	-0.00024	0.00106	-0.00125	3.93832	-1.91341	5.51731	0.10247	-0.05548	-0.00552	-0.01361	-0.00299	0.00052	4.08985	1.68285	4.65693	-0.93387	3.70192	-13.11929	-0.88316	-8.33443	5.13515	-2.16195	2.13830	10.36808	0.00433	0.00163	0.00213	-0.00003
639			6.38000	1.81850	-8.40782	2.59256	-0.01052	0.00057	-0.00136	-0.00027	-0.00003	0.00015	-0.00000	0.00000	0.00000	-12.82034	1.35943	-7.71064	0.00657	-0.02059	0.00563	-0.00032	0.00169	-0.00126	4.02010	-1.93750	5.56368	0.09896	-0.05982	-0.00537	-0.01411	-0.00240	0.00028	3.10604	0.64488	6.23290	0.70235	4.49015	-13.15428	-0.91934	-8.57956	2.56514	-2.16018	2.14796	10.37243	0.00435	0.00165	0.00214	0.00000
640			6.39000	1.81717	-8.38298	2.66201	-0.01051	0.00055	-0.00138	-0.00017	-0.00002	0.00018	-0.00000	0.00000	0.00000	-12.79403	1.38490	-7.84131	0.00687	-0.02125	0.00586	-0.00033	0.00208	-0.00108	4.10384	-1.95511	5.58042	0.09584	-0.06663	-0.00555	-0.01339	-0.00162	-0.00003	2.10890	-0.04792	7.25086	2.20500	4.36076	-11.23178	-1.16789	-8.00562	-0.80693	-2.16313	2.16072	10.38382	0.00436	0.00166	0.00215	0.00004
641			6.40000	1.82132	-8.36850	2.73877	-0.01050	0.00053	-0.00141	-0.00009	-0.00001	0.00019	-0.00000	0.00000	0.00000	-12.77166	1.42239	-7.94114	0.00672	-0.02188	0.00613	-0.00021	0.00211	-0.00067	4.18005	-1.96571	5.55956	0.09383	-0.07462	-0.00603	-0.01105	-0.00041	-0.00045	1.06438	-0.49640	7.48641	3.37854	3.13433	-7.22141	-1.52512	-6.26722	-4.72819	-2.17169	2.17588	10.40600	0.00436	0.00168	0.00215	0.00008
642			6.41000	1.82908	-8.36462	2.81373	-0.01049	0.00051	-0.00144	-0.00001	0.00000	0.00017	-0.00000	0.00000	0.00000	-12.76144	1.46511	-7.98835	0.00603	-0.02233	0.00637	-0.00002	0.00171	-0.00006	4.23587	-1.96765	5.49540	0.09465	-0.08063	-0.00676	-0.00731	0.00133	-0.00100	0.05492	-0.85679	6.82141	4.00917	0.93763	-1.60041	-1.82722	-3.44089	-8.79948	-2.18595	2.19119	10.43825	0.00435	0.00170	0.00216	0.00011
643			6.42000	1.84037	-8.37003	2.87774	-0.01048	0.00049	-0.00146	0.00010	0.00001	0.00014	-0.00000	0.00000	0.00000	-12.76825	1.50538	-7.97115	0.00500	-0.02264	0.00657	0.00013	0.00100	0.00060	4.26277	-1.95934	5.38870	0.09929	-0.08223	-0.00766	-0.00302	0.00311	-0.00161	-0.78814	-1.26209	5.36353	4.01938	-1.49496	4.24091	-1.95859	-0.32870	-12.16515	-2.20457	2.20376	10.47516	0.00431	0.00172	0.00219	0.00014
644			6.43000	1.85602	-8.38237	2.92427	-0.01048	0.00047	-0.00148	0.00024	0.00001	0.00009	-0.00000	0.00000	0.00000	-12.78947	1.53786	-7.89704	0.00391	-0.02278	0.00669	0.00018	0.00027	0.00112	4.26249	-1.94230	5.25254	0.10634	-0.08013	-0.00863	0.00084	0.00415	-0.00208	-1.41205	-1.74541	3.39993	3.53021	-3.28044	8.70665	-1.89588	2.09431	-13.85662	-2.22504	2.21075	10.50860	0.00426	0.00175	0.00222	0.00014
645			6.44000	1.87666	-8.39940	2.95003	-0.01048	0.00047	-0.00149	0.00038	0.00002	0.00004	-0.00000	0.00000	0.00000	-12.81747	1.56073	-7.78773	0.00292	-0.02255	0.00670	0.00015	-0.00031	0.00134	4.24426	-1.92073	5.10850	0.11433	-0.07548	-0.00944	0.00333	0.00405	-0.00221	-1.79742	-2.22620	1.19106	2.69308	-3.93536	10.88690	-1.69371	3.26781	-13.34373	-2.24425	2.20993	10.53192	0.00423	0.00177	0.00225	0.00012
646			6.45000	1.90154	-8.41850	2.95348	-0.01049	0.00047	-0.00148	0.00049	0.00001	-0.00002	-0.00000	0.00000	0.00000	-12.84317	1.57348	-7.66969	0.00217	-0.02179	0.00655	0.00009	-0.00065	0.00124	4.21998	-1.90076	4.98073	0.12256	-0.06853	-0.00982	0.00375	0.00280	-0.00182	-1.86031	-2.54896	-1.12402	1.55622	-3.36580	10.56472	-1.45284	3.01191	-10.49516	-2.25876	2.20069	10.54193	0.00424	0.00178	0.00227	0.00008
647			6.46000	1.92814	-8.43583	2.93373	-0.01050	0.00048	-0.00146	0.00055	0.00001	-0.00008	-0.00000	0.00000	0.00000	-12.85790	1.57555	-7.56909	0.00197	-0.02077	0.00628	0.00003	-0.00074	0.00085	4.20203	-1.88962	4.89313	0.12881	-0.06082	-0.00973	0.00170	0.00084	-0.00098	-1.59894	-2.58767	-3.33994	0.25400	-1.71690	7.90099	-1.24118	1.40725	-5.57514	-2.26567	2.18456	10.53865	0.00427	0.00179	0.00228	0.00002
648			6.47000	1.95320	-8.44884	2.89300	-0.01051	0.00051	-0.00142	0.00055	0.00001	-0.00012	-0.00000	0.00000	0.00000	-12.85539	1.56857	-7.50877	0.00234	-0.01988	0.00597	-0.00005	-0.00054	0.00031	4.20103	-1.89344	4.86422	0.13120	-0.05454	-0.00925	-0.00240	-0.00124	0.00005	-1.25172	-2.34313	-5.08188	-0.82705	0.67028	3.42186	-1.08268	-1.16620	0.59614	-2.26359	2.16455	10.52384	0.00433	0.00180	0.00229	-0.00004
649			6.48000	1.97434	-8.45861	2.83782	-0.01052	0.00053	-0.00138	0.00050	0.00001	-0.00014	-0.00000	0.00000	0.00000	-12.83310	1.55848	-7.50337	0.00289	-0.01924	0.00568	-0.00016	-0.00008	-0.00024	4.22324	-1.91513	4.90125	0.13016	-0.05060	-0.00842	-0.00726	-0.00314	0.00096	-1.09523	-1.93724	-6.08687	-1.29813	3.34723	-1.93696	-1.01550	-4.11141	6.89347	-2.25359	2.14379	10.50079	0.00442	0.00179	0.00227	-0.00009
650			6.49000	1.99088	-8.46818	2.77592	-0.01051	0.00055	-0.00135	0.00044	0.00001	-0.00015	-0.00000	0.00000	0.00000	-12.79182	1.55292	-7.55576	0.00334	-0.01886	0.00547	-0.00030	0.00055	-0.00071	4.26948	-1.95473	4.99972	0.12661	-0.04933	-0.00736	-0.01142	-0.00484	0.00152	-1.22454	-1.53392	-6.40822	-1.04890	5.81912	-7.00757	-1.09292	-6.77492	12.26831	-2.23896	2.12452	10.47361	0.00452	0.00177	0.00223	-0.00011
651			6.50000	2.00374	-8.48049	2.71315	-0.01051	0.00057	-0.00133	0.00038	0.00001	-0.00014	-0.00000	0.00000	0.00000	-12.73577	1.55803	-7.65616	0.00369	-0.01875	0.00536	-0.00040	0.00119	-0.00101	4.33497	-2.00967	5.14514	0.12106	-0.05080	-0.00631	-0.01358	-0.00635	0.00168	-1.59595	-1.25273	-6.29340	-0.21944	7.51227	-10.64067	-1.31993	-8.50226	15.84271	-2.22385	2.10703	10.44555	0.00460	0.00176	0.00220	-0.00010
652			6.51000	2.01458	-8.49759	2.65263	-0.01051	0.00058	-0.00133	0.00035	0.00002	-0.00014	-0.00000	0.00000	0.00000	-12.67357	1.57635	-7.78353	0.00395	-0.01894	0.00536	-0.00044	0.00173	-0.00113	4.40911	-2.07454	5.31476	0.11554	-0.05346	-0.00551	-0.01354	-0.00743	0.00158	-2.11737	-1.13043	-5.99846	0.94118	8.07833	-12.19166	-1.64533	-8.97828	17.19547	-2.21219	2.09035	10.41741	0.00464	0.00173	0.00215	-0.00006
653			6.52000	2.02500	-8.52048	2.59523	-0.01051	0.00059	-0.00135	0.00034	0.00002	-0.00013	-0.00000	0.00000	0.00000	-12.61390	1.60751	-7.91475	0.00424	-0.01929	0.00543	-0.00044	0.00212	-0.00109	4.48162	-2.14321	5.48556	0.11175	-0.05504	-0.00504	-0.01241	-0.00782	0.00140	-2.65716	-1.11221	-5.70789	2.15345	7.76357	-11.96498	-2.01543	-8.58550	16.76522	-2.20690	2.07376	10.38949	0.00462	0.00169	0.00207	-0.00000
654			6.53000	2.03550	-8.54852	2.54027	-0.01051	0.00059	-0.00138	0.00033	0.00003	-0.00013	-0.00000	0.00000	0.00000	-12.56069	1.64922	-8.03567	0.00446	-0.01951	0.00551	-0.00041	0.00230	-0.00096	4.54868	-2.21215	5.64425	0.10969	-0.05585	-0.00483	-0.01127	-0.00780	0.00122	-3.02335	-1.02557	-5.59869	3.08032	7.00636	-10.64767	-2.38347	-7.95374	15.42614	-2.20919	2.05722	10.36221	0.00456	0.00162	0.00195	0.00005
655			6.54000	2.04412	-8.57880	2.48468	-0.01052	0.00060	-0.00141	0.00027	0.00003	-0.00015	-0.00000	0.00000	0.00000	-12.51499	1.69602	-8.13811	0.00445	-0.01941	0.00556	-0.00034	0.00212	-0.00073	4.61094	-2.27983	5.78618	0.10794	-0.05790	-0.00480	-0.01027	-0.00768	0.00105	-3.00786	-0.64908	-5.92261	3.35970	5.82829	-8.31866	-2.66150	-7.29602	13.58104	-2.21824	2.04104	10.33637	0.00447	0.00154	0.00183	0.00009
656			6.55000	2.04682	-8.60642	2.42221	-0.01053	0.00060	-0.00143	0.00015	0.00002	-0.00017	-0.00000	0.00000	0.00000	-12.47935	1.73848	-8.20991	0.00429	-0.01917	0.00559	-0.00023	0.00153	-0.00040	4.66813	-2.34347	5.90671	0.10674	-0.06054	-0.00486	-0.00926	-0.00723	0.00087	-2.53942	0.11054	-6.86823	2.84644	4.09341	-4.75154	-2.74633	-6.52161	11.24363	-2.23134	2.02604	10.31271	0.00437	0.00147	0.00172	0.00011
657			6.56000	2.03973	-8.62696	2.34577	-0.01053	0.00062	-0.00144	0.00000	0.00001	-0.00021	-0.00000	0.00000	0.00000	-12.45631	1.76771	-8.23829	0.00428	-0.01904	0.00560	-0.00013	0.00071	0.00000	4.71913	-2.39951	6.00176	0.10621	-0.06189	-0.00501	-0.00826	-0.00626	0.00068	-1.79290	1.12136	-8.33136	1.78509	2.03950	-0.33164	-2.61082	-5.68007	8.69069	-2.24500	2.01374	10.29220	0.00428	0.00142	0.00163	0.00010
658			6.57000	2.02150	-8.63902	2.25149	-0.01053	0.00063	-0.00144	-0.00014	0.00001	-0.00025	-0.00000	0.00000	0.00000	-12.44547	1.78011	-8.21899	0.00453	-0.01918	0.00560	-0.00004	-0.00011	0.00039	4.76419	-2.44613	6.07226	0.10568	-0.06152	-0.00526	-0.00736	-0.00506	0.00053	-1.10237	2.09461	-9.89110	0.64614	0.17073	3.97310	-2.31208	-4.91682	6.45357	-2.25604	2.00580	10.27560	0.00422	0.00139	0.00158	0.00007
659			6.58000	1.99422	-8.64504	2.14139	-0.01052	0.00065	-0.00143	-0.00022	0.00000	-0.00028	-0.00000	0.00000	0.00000	-12.44360	1.77830	-8.15904	0.00481	-0.01958	0.00559	0.00002	-0.00071	0.00068	4.80414	-2.48379	6.12434	0.10511	-0.06020	-0.00557	-0.00647	-0.00402	0.00043	-0.82251	2.69266	-11.01423	-0.10693	-1.05711	7.22665	-1.95717	-4.24740	4.95735	-2.26299	2.00310	10.26341	0.00419	0.00137	0.00155	0.00004
660			6.59000	1.96347	-8.65093	2.02308	-0.01052	0.00068	-0.00142	-0.00021	0.00001	-0.00029	-0.00000	0.00000	0.00000	-12.44545	1.76993	-8.07326	0.00485	-0.02003	0.00557	0.00003	-0.00092	0.00084	4.83877	-2.51492	6.16655	0.10490	-0.05861	-0.00579	-0.00538	-0.00336	0.00039	-1.17648	2.66636	-11.34539	-0.17721	-1.41015	8.97089	-1.65561	-3.56848	4.34427	-2.26612	2.00547	10.25568	0.00420	0.00138	0.00155	0.00002
661			6.60000	1.93644	-8.66382	1.90627	-0.01052	0.00071	-0.00140	-0.00010	0.00002	-0.00027	-0.00000	0.00000	0.00000	-12.44541	1.76453	-7.97797	0.00459	-0.02031	0.00554	-0.00000	-0.00071	0.00089	4.86654	-2.54268	6.20698	0.10505	-0.05715	-0.00588	-0.00387	-0.00310	0.00041	-2.14736	1.98140	-10.86994	0.47254	-0.96862	9.32177	-1.47914	-2.74660	4.48908	-2.26695	2.01177	10.25201	0.00421	0.00140	0.00159	0.00000
662			6.61000	1.91936	-8.68937	1.79895	-0.01051	0.00073	-0.00138	0.00009	0.00004	-0.00024	-0.00000	0.00000	0.00000	-12.43957	1.77014	-7.88549	0.00426	-0.02024	0.00547	-0.00005	-0.00021	0.00085	4.88475	-2.57005	6.25108	0.10527	-0.05607	-0.00583	-0.00183	-0.00316	0.00045	-3.50448	0.81735	-9.84335	1.65588	-0.05212	8.76645	-1.46991	-1.70165	5.10770	-2.26724	2.01993	10.25082	0.00421	0.00143	0.00164	0.00000
663			6.62000	1.91569	-8.73000	1.70531	-0.01051	0.00075	-0.00138	0.00028	0.00006	-0.00021	-0.00000	0.00000	0.00000	-12.42662	1.79130	-7.80197	0.00404	-0.01969	0.00536	-0.00009	0.00036	0.00078	4.89072	-2.59943	6.30109	0.10546	-0.05512	-0.00565	0.00056	-0.00339	0.00049	-4.82316	-0.44061	-8.66795	2.98384	0.86981	7.89342	-1.61122	-0.48771	5.86121	-2.26806	2.02694	10.25017	0.00422	0.00145	0.00170	0.00001
664			6.63000	1.92387	-8.78269	1.62440	-0.01051	0.00077	-0.00139	0.00042	0.00007	-0.00019	-0.00000	0.00000	0.00000	-12.40905	1.82653	-7.72744	0.00390	-0.01876	0.00520	-0.00011	0.00074	0.00071	4.88342	-2.63182	6.35618	0.10623	-0.05363	-0.00535	0.00276	-0.00354	0.00050	-5.61760	-1.32808	-7.74019	3.95681	1.38019	7.10174	-1.76010	0.62814	6.43521	-2.26918	2.02892	10.24766	0.00424	0.00147	0.00174	0.00001
665			6.64000	1.93802	-8.83985	1.55143	-0.01050	0.00078	-0.00140	0.00046	0.00007	-0.00017	-0.00000	0.00000	0.00000	-12.39115	1.86897	-7.65974	0.00399	-0.01784	0.00502	-0.00010	0.00086	0.00062	4.86613	-2.66562	6.41388	0.10704	-0.05181	-0.00505	0.00389	-0.00333	0.00048	-5.66954	-1.64040	-7.14105	4.27671	1.44993	6.33842	-1.66261	1.21243	6.55063	-2.26948	2.02071	10.24027	0.00428	0.00148	0.00178	-0.00000
666			6.65000	1.95252	-8.89394	1.48336	-0.01050	0.00079	-0.00141	0.00043	0.00007	-0.00016	-0.00000	0.00000	0.00000	-12.37527	1.91121	-7.60018	0.00421	-0.01724	0.00487	-0.00010	0.00082	0.00052	4.84714	-2.69602	6.47035	0.10776	-0.05018	-0.00476	0.00335	-0.00266	0.00043	-5.11947	-1.53176	-6.61419	3.98985	1.38869	5.31982	-1.13584	0.98943	6.04951	-2.26811	1.99627	10.22480	0.00432	0.00149	0.00181	-0.00001
667			6.66000	1.96469	-8.94030	1.42088	-0.01050	0.00081	-0.00141	0.00036	0.00006	-0.00015	-0.00000	0.00000	0.00000	-12.36057	1.94845	-7.55286	0.00434	-0.01691	0.00476	-0.00010	0.00071	0.00038	4.83561	-2.71739	6.52170	0.10866	-0.04902	-0.00445	0.00150	-0.00170	0.00036	-4.22141	-1.24999	-5.92778	3.30580	1.45383	3.99533	-0.29004	0.13388	5.12050	-2.26570	1.94867	10.19774	0.00435	0.00150	0.00185	-0.00000
668			6.67000	1.97395	-8.97661	1.36616	-0.01050	0.00082	-0.00140	0.00029	0.00004	-0.00012	-0.00000	0.00000	0.00000	-12.34514	1.97826	-7.52042	0.00430	-0.01688	0.00471	-0.00012	0.00058	0.00025	4.83592	-2.72776	6.56675	0.10993	-0.04846	-0.00415	-0.00080	-0.00075	0.00030	-3.18754	-0.94813	-5.05334	2.43146	1.67190	2.59098	0.60135	-0.92718	4.11896	-2.26455	1.87126	10.15489	0.00437	0.00150	0.00189	0.00002
669			6.68000	1.98066	-9.00252	1.32081	-0.01049	0.00083	-0.00139	0.00022	0.00003	-0.00010	-0.00000	0.00000	0.00000	-12.32762	1.99987	-7.50233	0.00407	-0.01715	0.00477	-0.00013	0.00044	0.00014	4.84793	-2.72806	6.60601	0.11133	-0.04850	-0.00396	-0.00313	0.00019	0.00024	-2.20668	-0.67975	-4.13012	1.55482	1.90967	1.42115	1.46243	-1.96770	3.00551	-2.26745	1.75901	10.09202	0.00438	0.00150	0.00192	0.00006
670			6.69000	1.98519	-9.01947	1.28428	-0.01050	0.00084	-0.00139	0.00016	0.00002	-0.00008	-0.00000	0.00000	0.00000	-12.30830	2.01393	-7.49452	0.00371	-0.01780	0.00494	-0.00012	0.00031	0.00007	4.87150	-2.71733	6.63660	0.11245	-0.04946	-0.00399	-0.00565	0.00135	0.00017	-1.44965	-0.45157	-3.36841	0.87664	2.01258	0.78797	2.38674	-3.00963	1.37604	-2.27650	1.61211	10.00812	0.00436	0.00148	0.00191	0.00011
671			6.70000	1.98787	-9.03044	1.25390	-0.01050	0.00085	-0.00140	0.00012	0.00001	-0.00007	-0.00000	0.00000	0.00000	-12.28857	2.02292	-7.48991	0.00340	-0.01865	0.00519	-0.00011	0.00021	0.00008	4.90766	-2.69268	6.65181	0.11275	-0.05110	-0.00426	-0.00819	0.00278	0.00006	-1.03015	-0.25499	-2.93677	0.55482	1.89256	0.87689	3.31814	-3.99672	-0.82834	-2.29126	1.44070	9.90914	0.00434	0.00145	0.00189	0.00014
672			6.71000	1.98876	-9.03908	1.22565	-0.01050	0.00085	-0.00142	0.00008	0.00001	-0.00007	-0.00000	0.00000	0.00000	-12.27040	2.03020	-7.48040	0.00335	-0.01943	0.00541	-0.00009	0.00015	0.00015	4.95524	-2.65388	6.64717	0.11215	-0.05253	-0.00471	-0.01013	0.00415	-0.00008	-0.94601	-0.07345	-2.87690	0.57538	1.54569	1.56192	4.07016	-4.71611	-3.05133	-2.30880	1.26398	9.80685	0.00431	0.00141	0.00184	0.00014
673			6.72000	1.98781	-9.04830	1.19599	-0.01049	0.00085	-0.00144	0.00006	0.00001	-0.00008	-0.00000	0.00000	0.00000	-12.25554	2.03805	-7.46144	0.00349	-0.01988	0.00554	-0.00007	0.00011	0.00024	5.00996	-2.60423	6.62520	0.11115	-0.05295	-0.00520	-0.01098	0.00504	-0.00020	-1.08346	0.09702	-3.09539	0.75749	1.04820	2.43250	4.53464	-4.99699	-4.56879	-2.32457	1.10315	9.71401	0.00429	0.00137	0.00179	0.00011
674			6.73000	1.98508	-9.05953	1.16283	-0.01049	0.00085	-0.00145	0.00004	0.00002	-0.00009	-0.00000	0.00000	0.00000	-12.24514	2.04677	-7.43342	0.00373	-0.01992	0.00555	-0.00005	0.00007	0.00031	5.06600	-2.54911	6.59438	0.11021	-0.05225	-0.00558	-0.01059	0.00522	-0.00024	-1.30598	0.23724	-3.43707	0.90286	0.52394	3.07494	4.69699	-4.79949	-4.88737	-2.33400	0.97660	9.64128	0.00429	0.00133	0.00174	0.00004
675			6.74000	1.98103	-9.07300	1.12582	-0.01049	0.00086	-0.00145	0.00003	0.00002	-0.00010	-0.00000	0.00000	0.00000	-12.23912	2.05539	-7.40045	0.00382	-0.01959	0.00546	-0.00002	0.00003	0.00032	5.11749	-2.49453	6.56658	0.11002	-0.05081	-0.00574	-0.00919	0.00475	-0.00016	-1.51545	0.30711	-3.73325	0.90602	0.08555	3.25161	4.60742	-4.19034	-3.93887	-2.33452	0.89759	9.59623	0.00431	0.00131	0.00169	-0.00002
676			6.75000	1.97664	-9.08826	1.08642	-0.01048	0.00087	-0.00143	0.00004	0.00002	-0.00010	-0.00000	0.00000	0.00000	-12.23679	2.06266	-7.36802	0.00373	-0.01898	0.00528	0.00000	-0.00001	0.00028	5.15983	-2.44529	6.55205	0.11050	-0.04917	-0.00565	-0.00716	0.00391	-0.00001	-1.63194	0.28380	-3.81831	0.77211	-0.22597	2.91185	4.34740	-3.33956	-2.13130	-2.32653	0.87086	9.58103	0.00434	0.00130	0.00166	-0.00008
677			6.76000	1.97293	-9.10403	1.04772	-0.01048	0.00089	-0.00141	0.00005	0.00002	-0.00009	-0.00000	0.00000	0.00000	-12.23744	2.06789	-7.34131	0.00348	-0.01829	0.00508	0.00002	-0.00001	0.00020	5.19125	-2.40393	6.55565	0.11128	-0.04800	-0.00540	-0.00493	0.00296	0.00014	-1.58577	0.18213	-3.54939	0.60081	-0.42119	2.14621	3.92756	-2.41856	-0.08393	-2.31329	0.89042	9.59078	0.00437	0.00130	0.00164	-0.00011
678			6.77000	1.97070	-9.11852	1.01401	-0.01048	0.00090	-0.00139	0.00006	0.00002	-0.00007	-0.00000	0.00000	0.00000	-12.24063	2.07170	-7.32387	0.00321	-0.01776	0.00490	0.00003	0.00004	0.00011	5.21158	-2.37210	6.57619	0.11182	-0.04771	-0.00513	-0.00273	0.00197	0.00026	-1.34207	0.03418	-2.84971	0.51908	-0.49710	1.10520	3.26318	-1.51127	1.72584	-2.29939	0.94137	9.61564	0.00440	0.00131	0.00163	-0.00010
679			6.78000	1.97038	-9.12977	0.98986	-0.01049	0.00091	-0.00137	0.00006	0.00001	-0.00004	-0.00000	0.00000	0.00000	-12.24554	2.07580	-7.31779	0.00311	-0.01761	0.00483	0.00003	0.00015	0.00001	5.22142	-2.35166	6.60909	0.11169	-0.04869	-0.00505	-0.00074	0.00093	0.00033	-0.90985	-0.11589	-1.76749	0.58090	-0.44437	-0.05124	2.33780	-0.67309	3.05379	-2.28893	1.00584	9.64529	0.00441	0.00133	0.00163	-0.00006
680			6.79000	1.97183	-9.13612	0.97848	-0.01050	0.00091	-0.00137	0.00005	0.00001	-0.00001	-0.00000	0.00000	0.00000	-12.25124	2.08180	-7.32338	0.00323	-0.01796	0.00492	0.00003	0.00029	-0.00007	5.22210	-2.34342	6.64849	0.11094	-0.05105	-0.00529	0.00090	-0.00009	0.00037	-0.38286	-0.20422	-0.56286	0.76618	-0.31575	-1.05595	1.26472	0.05393	3.77591	-2.28452	1.07001	9.67385	0.00440	0.00136	0.00167	-0.00001
681			6.80000	1.97407	-9.13733	0.97898	-0.01051	0.00091	-0.00140	0.00002	-0.00000	0.00001	-0.00000	0.00000	0.00000	-12.25712	2.09065	-7.33735	0.00355	-0.01877	0.00518	0.00004	0.00043	-0.00011	5.21538	-2.34648	6.68809	0.10982	-0.05439	-0.00590	0.00204	-0.00097	0.00037	0.04281	-0.13886	0.30399	1.02925	-0.24119	-1.55828	0.26298	0.61815	3.84246	-2.28662	1.12746	9.70163	0.00437	0.00139	0.00174	0.00003
682			6.81000	1.97479	-9.13545	0.98499	-0.01051	0.00090	-0.00144	-0.00003	-0.00000	0.00001	-0.00000	0.00000	0.00000	-12.26363	2.10241	-7.35282	0.00402	-0.01989	0.00555	0.00005	0.00053	-0.00009	5.20387	-2.35723	6.72233	0.10848	-0.05822	-0.00680	0.00249	-0.00146	0.00034	0.14899	0.13206	0.39949	1.30076	-0.31811	-1.35694	-0.38858	0.91226	3.32404	-2.29380	1.17759	9.73253	0.00433	0.00144	0.00183	0.00006
683			6.82000	1.97164	-9.13443	0.98668	-0.01051	0.00089	-0.00148	-0.00009	0.00000	-0.00001	-0.00000	0.00000	0.00000	-12.27126	2.11623	-7.36235	0.00448	-0.02112	0.00595	0.00006	0.00053	-0.00001	5.19157	-2.36986	6.74795	0.10698	-0.06225	-0.00787	0.00224	-0.00136	0.00028	-0.16966	0.53091	-0.43154	1.47422	-0.51921	-0.52880	-0.50025	0.89745	2.48925	-2.30331	1.22254	9.76969	0.00431	0.00150	0.00195	0.00006
684			6.83000	1.96377	-9.13838	0.97476	-0.01050	0.00088	-0.00152	-0.00011	0.00001	-0.00006	-0.00000	0.00000	0.00000	-12.27983	2.13021	-7.36077	0.00492	-0.02219	0.00627	0.00008	0.00042	0.00011	5.18161	-2.37851	6.76561	0.10543	-0.06607	-0.00888	0.00167	-0.00072	0.00024	-0.85484	0.88337	-2.00690	1.43624	-0.74107	0.63122	-0.08134	0.70470	1.74894	-2.31206	1.26446	9.81231	0.00432	0.00157	0.00207	0.00005
685			6.84000	1.95247	-9.15027	0.94356	-0.01049	0.00088	-0.00154	-0.00009	0.00002	-0.00011	-0.00000	0.00000	0.00000	-12.28832	2.14178	-7.34683	0.00520	-0.02288	0.00645	0.00008	0.00020	0.00023	5.17469	-2.37952	6.77961	0.10458	-0.06876	-0.00961	0.00103	0.00036	0.00025	-1.74669	1.03246	-3.96097	1.13377	-0.86956	1.73748	0.77438	0.43006	1.34621	-2.31809	1.30464	9.85526	0.00436	0.00163	0.00218	0.00003
686			6.85000	1.94028	-9.17123	0.89161	-0.01049	0.00089	-0.00155	-0.00003	0.00004	-0.00017	-0.00000	0.00000	0.00000	-12.29527	2.14862	-7.32330	0.00538	-0.02309	0.00647	0.00006	-0.00007	0.00029	5.17156	-2.36993	6.79459	0.10459	-0.06981	-0.00995	0.00016	0.00174	0.00032	-2.65467	0.93861	-5.93654	0.60355	-0.80881	2.47314	1.97202	0.00323	1.22639	-2.32102	1.34407	9.89132	0.00442	0.00167	0.00225	0.00001
687			6.86000	1.92950	-9.20057	0.82063	-0.01049	0.00090	-0.00154	0.00006	0.00005	-0.00021	-0.00000	0.00000	0.00000	-12.29879	2.14942	-7.29539	0.00542	-0.02282	0.00636	0.00002	-0.00032	0.00029	5.17436	-2.34773	6.81345	0.10528	-0.06940	-0.00986	-0.00108	0.00317	0.00041	-3.42816	0.67357	-7.66448	-0.03779	-0.52546	2.71896	3.31078	-0.63723	1.28501	-2.32243	1.38436	9.91537	0.00450	0.00169	0.00225	0.00001
688			6.87000	1.92139	-9.23649	0.73441	-0.01048	0.00092	-0.00152	0.00014	0.00006	-0.00024	-0.00000	0.00000	0.00000	-12.29749	2.14435	-7.26820	0.00529	-0.02212	0.00614	-0.00003	-0.00048	0.00025	5.18506	-2.31340	6.83791	0.10622	-0.06775	-0.00937	-0.00247	0.00421	0.00051	-3.99509	0.35512	-8.96318	-0.64030	-0.06151	2.56997	4.46155	-1.37764	1.53934	-2.32525	1.42737	9.92626	0.00458	0.00168	0.00221	0.00004
689			6.88000	1.91600	-9.27687	0.63799	-0.01048	0.00095	-0.00150	0.00021	0.00006	-0.00026	-0.00000	0.00000	0.00000	-12.29048	2.13487	-7.24482	0.00495	-0.02113	0.00584	-0.00008	-0.00055	0.00019	5.20324	-2.27122	6.86923	0.10709	-0.06540	-0.00856	-0.00355	0.00448	0.00057	-4.34589	0.08191	-9.71090	-1.06492	0.49649	2.27038	5.07768	-1.97888	2.01815	-2.33284	1.47530	9.92643	0.00462	0.00166	0.00216	0.00009
690			6.89000	1.91267	-9.31970	0.53735	-0.01048	0.00098	-0.00148	0.00025	0.00007	-0.00026	-0.00000	0.00000	0.00000	-12.27778	2.12346	-7.22516	0.00444	-0.02001	0.00552	-0.00011	-0.00052	0.00015	5.22575	-2.22822	6.90735	0.10795	-0.06251	-0.00757	-0.00396	0.00400	0.00058	-4.48949	-0.10626	-9.84101	-1.23700	1.03006	2.06617	5.02055	-2.24493	2.56235	-2.34739	1.53001	9.92028	0.00460	0.00165	0.00213	0.00015
691			6.90000	1.91070	-9.36303	0.43875	-0.01049	0.00101	-0.00144	0.00025	0.00007	-0.00024	-0.00000	0.00000	0.00000	-12.26036	2.11251	-7.20712	0.00393	-0.01888	0.00519	-0.00012	-0.00045	0.00014	5.24837	-2.19028	6.94934	0.10892	-0.05873	-0.00655	-0.00380	0.00317	0.00050	-4.43469	-0.20036	-9.37779	-1.19433	1.41165	2.02357	4.50352	-2.18833	2.82620	-2.36879	1.59146	9.91271	0.00451	0.00166	0.00215	0.00019
692			6.91000	1.90928	-9.40501	0.34766	-0.01049	0.00104	-0.00140	0.00023	0.00007	-0.00021	-0.00000	0.00000	0.00000	-12.24043	2.10327	-7.18908	0.00346	-0.01786	0.00491	-0.00012	-0.00038	0.00013	5.26890	-2.15855	6.98969	0.11038	-0.05370	-0.00561	-0.00355	0.00246	0.00039	-4.20083	-0.18876	-8.47941	-1.06151	1.56767	2.02012	3.91395	-2.02129	2.60441	-2.39440	1.65559	9.90818	0.00441	0.00169	0.00219	0.00020
693			6.92000	1.90744	-9.44399	0.26714	-0.01049	0.00107	-0.00138	0.00018	0.00006	-0.00018	-0.00000	0.00000	0.00000	-12.22036	2.09550	-7.17131	0.00300	-0.01706	0.00472	-0.00010	-0.00033	0.00013	5.28804	-2.13066	7.02397	0.11226	-0.04824	-0.00486	-0.00338	0.00201	0.00029	-3.82689	-0.06220	-7.40983	-0.95312	1.47898	1.97325	3.47263	-1.85951	2.12865	-2.42066	1.71543	9.90929	0.00431	0.00172	0.00223	0.00019
694			6.93000	1.90406	-9.47879	0.19730	-0.01049	0.00108	-0.00136	0.00011	0.00006	-0.00016	-0.00000	0.00000	0.00000	-12.20262	2.08817	-7.15393	0.00263	-0.01664	0.00464	-0.00007	-0.00032	0.00013	5.30573	-2.10482	7.05252	0.11417	-0.04348	-0.00434	-0.00276	0.00158	0.00023	-3.34048	0.15552	-6.39336	-0.90596	1.13422	1.92603	3.07040	-1.51186	1.98173	-2.44483	1.76574	9.91545	0.00425	0.00172	0.00223	0.00017
695			6.94000	1.89854	-9.50823	0.13676	-0.01048	0.00109	-0.00136	0.00005	0.00005	-0.00013	-0.00000	0.00000	0.00000	-12.18956	2.08022	-7.13634	0.00245	-0.01662	0.00464	-0.00004	-0.00035	0.00012	5.31782	-2.08349	7.08115	0.11578	-0.04013	-0.00406	-0.00105	0.00096	0.00024	-2.73947	0.39328	-5.48355	-0.89164	0.56915	1.86318	2.47583	-0.73573	2.62695	-2.46572	1.80535	9.92345	0.00421	0.00170	0.00220	0.00014
696			6.95000	1.89117	-9.53114	0.08477	-0.01048	0.00110	-0.00137	0.00000	0.00003	-0.00011	-0.00000	0.00000	0.00000	-12.18306	2.07131	-7.11901	0.00251	-0.01696	0.00470	-0.00001	-0.00036	0.00011	5.31844	-2.07137	7.11739	0.11666	-0.03851	-0.00397	0.00166	0.00012	0.00029	-2.04829	0.57361	-4.57258	-0.85181	-0.08468	1.64623	1.61916	0.41693	3.98839	-2.48320	1.83601	9.93042	0.00418	0.00166	0.00215	0.00011
697			6.96000	1.88296	-9.54695	0.04232	-0.01048	0.00110	-0.00138	-0.00004	0.00002	-0.00009	-0.00000	0.00000	0.00000	-12.18352	2.06207	-7.10432	0.00288	-0.01760	0.00481	0.00002	-0.00034	0.00008	5.30452	-2.07195	7.16535	0.11626	-0.03909	-0.00409	0.00456	-0.00080	0.00037	-1.35964	0.65555	-3.51491	-0.72861	-0.65946	1.19658	0.62936	1.64010	5.50128	-2.49700	1.86202	9.93566	0.00413	0.00163	0.00211	0.00008
698			6.97000	1.87502	-9.55641	0.01166	-0.01047	0.00110	-0.00141	-0.00007	0.00001	-0.00006	-0.00000	0.00000	0.00000	-12.18997	2.05391	-7.09459	0.00350	-0.01845	0.00497	0.00006	-0.00027	0.00005	5.27735	-2.08500	7.22299	0.11440	-0.04204	-0.00444	0.00665	-0.00161	0.00044	-0.78879	0.65794	-2.25982	-0.49289	-1.09013	0.64217	-0.23389	2.59822	6.37510	-2.50656	1.88977	9.94070	0.00408	0.00159	0.00205	0.00005
699			6.98000	1.86785	-9.56126	-0.00533	-0.01047	0.00110	-0.00144	-0.00009	0.00001	-0.00003	-0.00000	0.00000	0.00000	-12.20125	2.04819	-7.08976	0.00415	-0.01934	0.00517	0.00010	-0.00017	0.00003	5.24210	-2.10544	7.28126	0.11163	-0.04667	-0.00498	0.00723	-0.00193	0.00043	-0.38827	0.63564	-0.93056	-0.16439	-1.44067	0.26140	-0.63941	3.02180	5.86237	-2.51117	1.92649	9.94972	0.00404	0.00155	0.00199	0.00001
700			6.99000	1.86135	-9.56323	-0.00905	-0.01048	0.00109	-0.00147	-0.00012	0.00000	0.00000	-0.00000	0.00000	0.00000	-12.21675	2.04553	-7.08651	0.00456	-0.02001	0.00536	0.00014	-0.00008	0.00004	5.20697	-2.12321	7.32603	0.10884	-0.05157	-0.00559	0.00622	-0.00127	0.00030	-0.13625	0.62143	0.23055	0.21013	-1.80577	0.30757	-0.38268	2.84711	3.69922	-2.50975	1.97798	9.96804	0.00401	0.00153	0.00194	-0.00004
701			7.00000	1.85524	-9.56349	-0.00257	-0.01048	0.00108	-0.00148	-0.00014	0.00000	0.00002	-0.00000	0.00000	0.00000	-12.23626	2.04590	-7.07960	0.00455	-0.02028	0.00549	0.00017	-0.00002	0.00010	5.17898	-2.12797	7.34441	0.10691	-0.05533	-0.00615	0.00437	0.00036	0.00004	0.00804	0.60845	1.04730	0.57669	-2.19514	0.79258	0.39634	2.31546	0.49707	-2.50106	2.04731	9.99978	0.00402	0.00154	0.00195	-0.00010
702			7.01000	1.84951	-9.56290	0.01021	-0.01047	0.00108	-0.00148	-0.00014	-0.00000	0.00004	-0.00000	0.00000	0.00000	-12.25913	2.04881	-7.06550	0.00425	-0.02016	0.00553	0.00018	-0.00000	0.00018	5.16038	-2.11511	7.33282	0.10630	-0.05748	-0.00661	0.00257	0.00231	-0.00025	0.05267	0.58525	1.49922	0.88432	-2.53823	1.48150	1.34924	1.75811	-2.66976	-2.48463	2.13476	10.04637	0.00407	0.00158	0.00202	-0.00015
703			7.02000	1.84413	-9.56246	0.02585	-0.01047	0.00108	-0.00147	-0.00015	0.00000	0.00004	-0.00000	0.00000	0.00000	-12.28430	2.05362	-7.04386	0.00383	-0.01983	0.00551	0.00018	0.00000	0.00024	5.14951	-2.08606	7.29651	0.10693	-0.05847	-0.00698	0.00113	0.00405	-0.00051	-0.02349	0.57835	1.64105	1.11421	-2.80721	2.10916	2.25433	1.29590	-5.17587	-2.46207	2.23642	10.10536	0.00413	0.00164	0.00212	-0.00019
704			7.03000	1.83853	-9.56345	0.04145	-0.01047	0.00109	-0.00146	-0.00016	0.00000	0.00004	-0.00000	0.00000	0.00000	-12.31130	2.05977	-7.01648	0.00346	-0.01962	0.00552	0.00018	0.00001	0.00028	5.14501	-2.04351	7.24250	0.10856	-0.05936	-0.00740	-0.00003	0.00546	-0.00071	-0.21345	0.62930	1.53349	1.28088	-3.04529	2.49264	3.04353	0.90030	-6.91214	-2.43620	2.34187	10.16806	0.00422	0.00170	0.00222	-0.00021
705			7.04000	1.83188	-9.56672	0.05469	-0.01047	0.00108	-0.00147	-0.00017	0.00001	0.00003	-0.00000	0.00000	0.00000	-12.34051	2.06685	-6.98654	0.00330	-0.01972	0.00558	0.00018	0.00003	0.00029	5.14560	-1.99083	7.17781	0.11032	-0.06089	-0.00795	-0.00074	0.00643	-0.00084	-0.44062	0.74373	1.26649	1.39090	-3.27605	2.51291	3.58597	0.64191	-7.76007	-2.40979	2.43658	10.22160	0.00433	0.00173	0.00223	-0.00021
706			7.05000	1.82364	-9.57205	0.06449	-0.01046	0.00108	-0.00148	-0.00019	0.00001	0.00002	-0.00000	0.00000	0.00000	-12.37229	2.07442	-6.95815	0.00343	-0.02016	0.00569	0.00020	0.00007	0.00026	5.14818	-1.93377	7.11092	0.11175	-0.06305	-0.00859	-0.00080	0.00678	-0.00088	-0.61320	0.88266	0.98679	1.42539	-3.46708	2.06277	3.75289	0.60551	-7.60994	-2.38458	2.50886	10.25594	0.00447	0.00172	0.00215	-0.00020
707			7.06000	1.81389	-9.57854	0.07162	-0.01046	0.00107	-0.00150	-0.00021	0.00001	0.00002	-0.00000	0.00000	0.00000	-12.40666	2.08187	-6.93672	0.00383	-0.02080	0.00583	0.00024	0.00014	0.00017	5.14946	-1.87863	7.05011	0.11253	-0.06517	-0.00921	-0.00030	0.00645	-0.00081	-0.72241	0.99096	0.81635	1.39045	-3.58845	1.07583	3.57611	0.74196	-6.63699	-2.36108	2.55378	10.26816	0.00462	0.00169	0.00204	-0.00019
708			7.07000	1.80327	-9.58589	0.07762	-0.01046	0.00107	-0.00151	-0.00021	0.00002	0.00001	-0.00000	0.00000	0.00000	-12.44364	2.08902	-6.92773	0.00432	-0.02145	0.00598	0.00029	0.00026	0.00003	5.14762	-1.82975	7.00074	0.11275	-0.06671	-0.00974	0.00047	0.00558	-0.00065	-0.84037	1.04589	0.70508	1.35936	-3.64933	-0.30684	3.14720	0.95564	-5.18761	-2.33878	2.57256	10.26029	0.00477	0.00165	0.00192	-0.00018
709			7.08000	1.79225	-9.59465	0.08230	-0.01046	0.00106	-0.00152	-0.00021	0.00002	0.00001	-0.00000	0.00000	0.00000	-12.48323	2.09656	-6.93368	0.00475	-0.02197	0.00613	0.00033	0.00040	-0.00012	5.14192	-1.79000	6.96513	0.11253	-0.06757	-0.01015	0.00128	0.00439	-0.00044	-1.00227	1.05693	0.43824	1.35984	-3.62688	-1.75795	2.59907	1.15472	-3.50519	-2.31730	2.57136	10.23679	0.00490	0.00159	0.00177	-0.00017
710			7.09000	1.78113	-9.60512	0.08283	-0.01046	0.00106	-0.00153	-0.00019	0.00002	-0.00001	-0.00000	0.00000	0.00000	-12.52411	2.10471	-6.95358	0.00514	-0.02228	0.00625	0.00035	0.00051	-0.00026	5.13288	-1.76004	6.94484	0.11199	-0.06776	-0.01043	0.00189	0.00316	-0.00016	-1.14223	1.02271	-0.17317	1.26732	-3.44251	-3.02433	2.14726	1.24905	-1.65148	-2.29692	2.55928	10.20403	0.00500	0.00151	0.00160	-0.00015
711			7.10000	1.77040	-9.61649	0.07527	-0.01047	0.00106	-0.00153	-0.00014	0.00002	-0.00004	-0.00000	0.00000	0.00000	-12.56360	2.11181	-6.98519	0.00551	-0.02230	0.00628	0.00034	0.00051	-0.00038	5.12183	-1.73840	6.94229	0.11094	-0.06696	-0.01050	0.00220	0.00211	0.00018	-1.20332	0.91804	-1.13374	0.91870	-3.01955	-4.05815	1.97961	1.17869	0.40253	-2.27892	2.54492	10.16930	0.00507	0.00143	0.00143	-0.00013
712			7.11000	1.76091	-9.62792	0.05680	-0.01047	0.00107	-0.00152	-0.00008	0.00002	-0.00006	-0.00000	0.00000	0.00000	-12.59821	2.11509	-7.02689	0.00586	-0.02208	0.00623	0.00030	0.00040	-0.00049	5.11066	-1.72235	6.96072	0.10946	-0.06515	-0.01028	0.00216	0.00133	0.00056	-1.23834	0.71757	-2.28116	0.29596	-2.33802	-4.89895	2.13175	0.93297	2.61156	-2.26521	2.53411	10.13939	0.00510	0.00136	0.00130	-0.00008
713			7.12000	1.75368	-9.63974	0.02677	-0.01048	0.00108	-0.00152	0.00000	0.00002	-0.00009	-0.00000	0.00000	0.00000	-12.62490	2.11267	-7.07728	0.00611	-0.02174	0.00614	0.00021	0.00025	-0.00057	5.10103	-1.70952	7.00190	0.10755	-0.06317	-0.00979	0.00184	0.00082	0.00089	-1.32939	0.43169	-3.40716	-0.42946	-1.48407	-5.46490	2.47346	0.56402	4.70586	-2.25757	2.52960	10.11839	0.00509	0.00132	0.00122	-0.00003
714			7.13000	1.74937	-9.65284	-0.01350	-0.01048	0.00109	-0.00152	0.00009	0.00002	-0.00012	-0.00000	0.00000	0.00000	-12.64216	2.10485	-7.13275	0.00615	-0.02144	0.00606	0.00011	0.00010	-0.00058	5.09410	-1.69823	7.06307	0.10567	-0.06223	-0.00919	0.00136	0.00056	0.00109	-1.48888	0.09377	-4.35955	-1.02139	-0.59970	-5.47572	2.81791	0.16557	6.23662	-2.25670	2.53156	10.10721	0.00506	0.00130	0.00118	0.00002
715			7.14000	1.74838	-9.66781	-0.06173	-0.01049	0.00110	-0.00152	0.00017	0.00003	-0.00014	-0.00000	0.00000	0.00000	-12.64966	2.09376	-7.18582	0.00592	-0.02125	0.00602	0.00001	-0.00003	-0.00050	5.09025	-1.68725	7.13624	0.10450	-0.06259	-0.00863	0.00078	0.00054	0.00112	-1.68757	-0.25284	-5.11473	-1.32831	0.20292	-4.61082	3.04760	-0.20056	6.84166	-2.26139	2.53810	10.10506	0.00500	0.00129	0.00117	0.00005
716			7.15000	1.75053	-9.68494	-0.11625	-0.01049	0.00111	-0.00153	0.00024	0.00003	-0.00015	-0.00000	0.00000	0.00000	-12.64762	2.08214	-7.22612	0.00557	-0.02118	0.00603	-0.00007	-0.00015	-0.00032	5.08986	-1.67518	7.21095	0.10415	-0.06342	-0.00823	0.00007	0.00074	0.00103	-1.91602	-0.54140	-5.74775	-1.31228	0.86808	-2.76541	3.13266	-0.54888	6.47114	-2.26891	2.54579	10.11005	0.00493	0.00131	0.00119	0.00006
717			7.16000	1.75482	-9.70454	-0.17646	-0.01050	0.00112	-0.00154	0.00027	0.00004	-0.00017	-0.00000	0.00000	0.00000	-12.63662	2.07262	-7.24393	0.00541	-0.02112	0.00603	-0.00014	-0.00023	-0.00006	5.09365	-1.66113	7.27812	0.10407	-0.06360	-0.00801	-0.00085	0.00105	0.00087	-2.18777	-0.68120	-6.29795	-1.00708	1.36129	-0.20641	3.07317	-0.94130	5.41820	-2.27580	2.55005	10.11977	0.00487	0.00132	0.00121	0.00004
718			7.17000	1.75922	-9.72705	-0.24175	-0.01050	0.00114	-0.00153	0.00027	0.00004	-0.00018	-0.00000	0.00000	0.00000	-12.61828	2.06727	-7.23416	0.00540	-0.02088	0.00596	-0.00019	-0.00028	0.00023	5.10276	-1.64531	7.33305	0.10426	-0.06230	-0.00785	-0.00193	0.00125	0.00069	-2.52429	-0.59013	-6.71645	-0.47928	1.65883	2.55585	2.87513	-1.40808	4.16469	-2.27948	2.54568	10.13210	0.00481	0.00133	0.00123	0.00001
719			7.18000	1.76106	-9.75315	-0.31080	-0.01050	0.00117	-0.00150	0.00020	0.00005	-0.00018	-0.00000	0.00000	0.00000	-12.59493	2.06759	-7.19721	0.00545	-0.02049	0.00584	-0.00022	-0.00024	0.00048	5.11771	-1.62923	7.37598	0.10503	-0.05953	-0.00772	-0.00308	0.00121	0.00054	-2.94764	-0.24602	-6.92247	0.20120	1.79131	5.00130	2.57704	-1.93556	3.18564	-2.27889	2.52756	10.14573	0.00477	0.00134	0.00126	-0.00003
720			7.19000	1.75787	-9.78371	-0.38146	-0.01049	0.00119	-0.00148	0.00011	0.00007	-0.00018	-0.00000	0.00000	0.00000	-12.56893	2.07468	-7.13847	0.00536	-0.02013	0.00574	-0.00022	-0.00014	0.00067	5.13863	-1.61481	7.41152	0.10701	-0.05607	-0.00766	-0.00423	0.00096	0.00049	-3.48199	0.28003	-6.96079	0.95985	1.80455	6.78970	2.28214	-2.49383	2.81289	-2.27442	2.49219	10.15958	0.00474	0.00136	0.00133	-0.00005
721			7.20000	1.74835	-9.81992	-0.45312	-0.01047	0.00120	-0.00148	0.00000	0.00008	-0.00019	-0.00000	0.00000	0.00000	-12.54250	2.08893	-7.06527	0.00508	-0.01992	0.00570	-0.00020	0.00000	0.00078	5.16499	-1.60325	7.44678	0.10996	-0.05302	-0.00771	-0.00518	0.00063	0.00053	-4.12506	0.82758	-7.06490	1.67504	1.69416	7.84999	2.13331	-2.97837	3.16179	-2.26742	2.43814	10.17100	0.00476	0.00139	0.00142	-0.00006
722			7.21000	1.73317	-9.86269	-0.52786	-0.01045	0.00120	-0.00150	-0.00007	0.00009	-0.00021	-0.00000	0.00000	0.00000	-12.51786	2.10907	-6.98451	0.00454	-0.01976	0.00570	-0.00016	0.00011	0.00085	5.19481	-1.59412	7.48915	0.11332	-0.05076	-0.00777	-0.00567	0.00036	0.00067	-4.76548	1.24175	-7.49586	2.18473	1.40193	8.34167	2.21706	-3.24812	4.12802	-2.26053	2.36603	10.17588	0.00483	0.00142	0.00151	-0.00004
723			7.22000	1.71416	-9.91104	-0.60978	-0.01043	0.00121	-0.00151	-0.00009	0.00010	-0.00023	-0.00000	0.00000	0.00000	-12.49733	2.13201	-6.90040	0.00387	-0.01960	0.00570	-0.00010	0.00013	0.00087	5.22502	-1.58621	7.54392	0.11654	-0.04931	-0.00775	-0.00552	0.00019	0.00084	-5.21607	1.46479	-8.33331	2.39148	0.88260	8.50595	2.49559	-3.22596	5.43598	-2.25774	2.27862	10.16978	0.00491	0.00144	0.00159	0.00001
724			7.23000	1.69331	-9.96218	-0.70228	-0.01041	0.00122	-0.00152	-0.00008	0.00010	-0.00026	-0.00000	0.00000	0.00000	-12.48295	2.15428	-6.81505	0.00337	-0.01953	0.00566	-0.00004	0.00009	0.00086	5.25248	-1.57831	7.61282	0.11886	-0.04856	-0.00765	-0.00479	0.00013	0.00100	-5.43097	1.55338	-9.32117	2.40300	0.13461	8.38428	2.85822	-2.94672	6.71515	-2.26276	2.18037	10.14868	0.00494	0.00148	0.00169	0.00009
725			7.24000	1.67150	-10.01429	-0.80448	-0.01041	0.00123	-0.00153	-0.00008	0.00011	-0.00028	-0.00000	0.00000	0.00000	-12.47734	2.17487	-6.73172	0.00329	-0.01967	0.00561	0.00002	0.00012	0.00080	5.27533	-1.56950	7.69352	0.12000	-0.04878	-0.00752	-0.00390	0.00019	0.00110	-5.59563	1.62802	-9.93842	2.52550	-0.80854	7.77225	3.20385	-2.57133	7.52674	-2.27652	2.07638	10.11030	0.00491	0.00153	0.00180	0.00016
726			7.25000	1.64835	-10.06834	-0.90976	-0.01041	0.00126	-0.00152	-0.00011	0.00012	-0.00027	-0.00000	0.00000	0.00000	-12.48357	2.19653	-6.65636	0.00339	-0.01989	0.00555	0.00009	0.00030	0.00070	5.29428	-1.55852	7.77911	0.12042	-0.04982	-0.00741	-0.00331	0.00046	0.00109	-5.87657	1.76973	-9.77933	2.97613	-1.87136	6.55357	3.49199	-2.26673	7.48913	-2.29676	1.97528	10.05831	0.00485	0.00156	0.00187	0.00020
727			7.26000	1.62311	-10.12586	-1.00942	-0.01043	0.00129	-0.00152	-0.00018	0.00013	-0.00025	-0.00000	0.00000	0.00000	-12.50392	2.22287	-6.59449	0.00339	-0.01986	0.00549	0.00017	0.00057	0.00057	5.31138	-1.54351	7.86001	0.12064	-0.05088	-0.00731	-0.00304	0.00088	0.00098	-6.15380	1.96534	-8.88866	3.62302	-2.91678	4.94967	3.66516	-2.03682	6.67269	-2.32055	1.89021	10.00255	0.00479	0.00157	0.00190	0.00022
728			7.27000	1.59581	-10.18545	-1.09763	-0.01046	0.00132	-0.00151	-0.00024	0.00013	-0.00022	-0.00000	0.00000	0.00000	-12.53769	2.25440	-6.54809	0.00317	-0.01934	0.00538	0.00022	0.00077	0.00043	5.32724	-1.52467	7.93037	0.12049	-0.05122	-0.00718	-0.00257	0.00114	0.00085	-6.07558	2.14101	-7.66349	4.06698	-3.74804	3.40924	3.60343	-1.71091	5.72616	-2.34557	1.83186	9.95324	0.00473	0.00157	0.00192	0.00022
729			7.28000	1.56751	-10.24156	-1.17323	-0.01048	0.00135	-0.00148	-0.00028	0.00011	-0.00018	-0.00000	0.00000	0.00000	-12.58054	2.28729	-6.51461	0.00291	-0.01846	0.00522	0.00023	0.00075	0.00032	5.33933	-1.50558	7.99214	0.11956	-0.05072	-0.00703	-0.00143	0.00100	0.00076	-5.32957	2.21441	-6.49156	3.93590	-4.17474	2.29596	3.25540	-1.13770	5.33322	-2.37023	1.80166	9.91576	0.00468	0.00156	0.00191	0.00020
730			7.29000	1.54016	-10.28652	-1.23776	-0.01049	0.00137	-0.00146	-0.00028	0.00008	-0.00015	-0.00000	0.00000	0.00000	-12.62563	2.31527	-6.48954	0.00282	-0.01762	0.00507	0.00022	0.00053	0.00023	5.34411	-1.49072	8.05204	0.11783	-0.04933	-0.00692	0.00028	0.00051	0.00077	-3.90003	2.13053	-5.54410	3.12184	-4.11544	1.59992	2.78440	-0.37091	5.74695	-2.39304	1.79209	9.89026	0.00462	0.00154	0.00189	0.00018
731			7.30000	1.51589	-10.31451	-1.29331	-0.01047	0.00138	-0.00146	-0.00023	0.00004	-0.00013	-0.00000	0.00000	0.00000	-12.66664	2.33271	-6.47082	0.00314	-0.01726	0.00500	0.00021	0.00022	0.00014	5.33986	-1.48188	8.11787	0.11529	-0.04746	-0.00693	0.00211	-0.00004	0.00088	-2.11455	1.88369	-4.78479	1.79900	-3.63399	0.92511	2.47280	0.41597	6.90612	-2.41326	1.79299	9.87477	0.00456	0.00152	0.00189	0.00016
732			7.31000	1.49638	-10.32441	-1.34085	-0.01045	0.00137	-0.00148	-0.00017	0.00000	-0.00011	-0.00000	0.00000	0.00000	-12.69980	2.33676	-6.46149	0.00391	-0.01754	0.00503	0.00020	-0.00008	0.00002	5.32684	-1.47804	8.19697	0.11198	-0.04612	-0.00706	0.00363	-0.00040	0.00108	-0.46948	1.54421	-4.07969	0.32509	-2.90388	-0.09215	2.53988	1.05898	8.52251	-2.43189	1.79831	9.86793	0.00447	0.00152	0.00192	0.00015
733			7.32000	1.48170	-10.32028	-1.38027	-0.01044	0.00137	-0.00150	-0.00012	-0.00002	-0.00009	-0.00000	0.00000	0.00000	-12.72456	2.32842	-6.46598	0.00485	-0.01839	0.00520	0.00018	-0.00031	-0.00013	5.30726	-1.47547	8.29304	0.10841	-0.04643	-0.00728	0.00440	-0.00038	0.00130	0.63948	1.21943	-3.35124	-0.90686	-2.13135	-1.34427	3.06618	1.40157	9.95074	-2.45210	1.80841	9.87014	0.00435	0.00153	0.00198	0.00017
734			7.33000	1.47077	-10.30876	-1.41155	-0.01043	0.00137	-0.00152	-0.00009	-0.00003	-0.00007	-0.00000	0.00000	0.00000	-12.74219	2.31172	-6.48438	0.00575	-0.01968	0.00548	0.00014	-0.00045	-0.00024	5.28561	-1.46848	8.40173	0.10458	-0.04913	-0.00762	0.00409	0.00020	0.00145	1.09929	0.96372	-2.64366	-1.64082	-1.47610	-2.30888	3.96069	1.31164	10.33303	-2.47696	1.82656	9.88045	0.00420	0.00153	0.00201	0.00020
735			7.34000	1.46234	-10.29605	-1.43571	-0.01043	0.00136	-0.00156	-0.00007	-0.00003	-0.00006	-0.00000	0.00000	0.00000	-12.75456	2.29185	-6.51014	0.00662	-0.02126	0.00585	0.00011	-0.00048	-0.00028	5.26798	-1.45081	8.51003	0.10011	-0.05425	-0.00810	0.00272	0.00148	0.00143	0.98694	0.77972	-1.99109	-1.75979	-1.04242	-2.44856	4.94861	0.79226	9.04729	-2.50675	1.85359	9.89281	0.00404	0.00151	0.00199	0.00021
736			7.35000	1.45535	-10.28725	-1.45337	-0.01043	0.00136	-0.00160	-0.00008	-0.00001	-0.00004	-0.00000	0.00000	0.00000	-12.76373	2.27448	-6.53237	0.00748	-0.02287	0.00622	0.00011	-0.00037	-0.00019	5.25952	-1.41881	8.60018	0.09570	-0.06052	-0.00867	0.00084	0.00335	0.00116	0.35500	0.67508	-1.29483	-1.17713	-0.90250	-1.57999	5.63990	0.06319	6.10801	-2.53773	1.88480	9.89652	0.00391	0.00146	0.00189	0.00020
737			7.36000	1.44849	-10.28754	-1.46358	-0.01043	0.00135	-0.00163	-0.00012	0.00002	-0.00002	-0.00000	0.00000	0.00000	-12.77275	2.26613	-6.54064	0.00810	-0.02415	0.00651	0.00015	-0.00006	0.00002	5.26159	-1.37353	8.65696	0.09290	-0.06597	-0.00926	-0.00076	0.00523	0.00066	-0.77021	0.67121	-0.48201	0.12265	-1.09701	0.10781	5.69890	-0.50525	2.19611	-2.56361	1.91268	9.88250	0.00383	0.00138	0.00170	0.00014
738			7.37000	1.44034	-10.30147	-1.46555	-0.01044	0.00135	-0.00164	-0.00018	0.00005	0.00000	-0.00000	0.00000	0.00000	-12.78515	2.27271	-6.52769	0.00828	-0.02470	0.00667	0.00024	0.00041	0.00033	5.27064	-1.32086	8.67327	0.09288	-0.06898	-0.00974	-0.00150	0.00630	0.00004	-2.24758	0.77802	0.31423	1.94576	-1.60805	2.26713	5.01909	-0.59281	-1.66985	-2.57824	1.93154	9.84955	0.00382	0.00129	0.00147	0.00005
739			7.38000	1.42954	-10.33134	-1.46095	-0.01044	0.00136	-0.00163	-0.00025	0.00009	0.00001	-0.00000	0.00000	0.00000	-12.80397	2.29718	-6.49024	0.00803	-0.02440	0.00665	0.00035	0.00090	0.00063	5.28000	-1.26880	8.65232	0.09577	-0.06888	-0.01006	-0.00122	0.00617	-0.00051	-3.82568	0.99413	0.87027	3.90009	-2.33506	4.45432	3.80554	-0.14182	-4.57777	-2.57731	1.93832	9.80347	0.00388	0.00122	0.00128	-0.00005
740			7.39000	1.41496	-10.37662	-1.45333	-0.01044	0.00136	-0.00161	-0.00033	0.00012	0.00002	-0.00000	0.00000	0.00000	-12.83067	2.33840	-6.43044	0.00740	-0.02329	0.00647	0.00043	0.00125	0.00085	5.28369	-1.22396	8.60555	0.10077	-0.06588	-0.01017	-0.00016	0.00517	-0.00085	-5.20185	1.29170	1.06495	5.49535	-3.08359	6.14164	2.52117	0.59861	-6.05656	-2.55919	1.92978	9.74984	0.00399	0.00119	0.00119	-0.00017
741			7.40000	1.39620	-10.43357	-1.44653	-0.01044	0.00137	-0.00159	-0.00039	0.00014	0.00001	-0.00000	0.00000	0.00000	-12.86433	2.39070	-6.35637	0.00645	-0.02158	0.00614	0.00043	0.00132	0.00091	5.27964	-1.18815	8.54813	0.10672	-0.06090	-0.01003	0.00096	0.00403	-0.00092	-6.03448	1.58993	0.90319	6.25764	-3.56491	6.90228	1.69230	1.18903	-6.16100	-2.52521	1.90337	9.69109	0.00414	0.00118	0.00118	-0.00027
742			7.41000	1.37425	-10.49497	-1.44358	-0.01045	0.00138	-0.00156	-0.00042	0.00014	-0.00000	-0.00000	0.00000	0.00000	-12.90048	2.44490	-6.27974	0.00536	-0.01965	0.00574	0.00035	0.00112	0.00082	5.27109	-1.15806	8.49397	0.11244	-0.05555	-0.00967	0.00130	0.00340	-0.00076	-6.04982	1.82036	0.50490	5.92089	-3.56136	6.60758	1.67392	1.25402	-5.36308	-2.48056	1.86053	9.62990	0.00431	0.00118	0.00120	-0.00033
743			7.42000	1.35057	-10.55176	-1.44555	-0.01045	0.00139	-0.00154	-0.00043	0.00012	-0.00001	-0.00000	0.00000	0.00000	-12.93356	2.49090	-6.21189	0.00443	-0.01803	0.00537	0.00025	0.00076	0.00062	5.26446	-1.12665	8.45169	0.11723	-0.05119	-0.00920	0.00049	0.00339	-0.00049	-5.23029	2.00589	0.10642	4.59411	-3.08601	5.38282	2.46929	0.73466	-4.15560	-2.43341	1.80681	9.57124	0.00448	0.00118	0.00121	-0.00033
744			7.43000	1.32585	-10.59641	-1.45076	-0.01045	0.00140	-0.00152	-0.00045	0.00009	-0.00002	-0.00000	0.00000	0.00000	-12.95948	2.52147	-6.16186	0.00384	-0.01717	0.00515	0.00016	0.00037	0.00038	5.26494	-1.08807	8.42584	0.12058	-0.04886	-0.00880	-0.00109	0.00376	-0.00020	-3.84882	2.23082	-0.04735	2.72016	-2.33066	3.52058	3.70113	-0.12758	-2.76453	-2.39237	1.74936	9.52232	0.00461	0.00117	0.00123	-0.00027
745			7.44000	1.29957	-10.62526	-1.45578	-0.01044	0.00140	-0.00152	-0.00049	0.00005	-0.00001	-0.00000	0.00000	0.00000	-12.97712	2.53432	-6.13435	0.00353	-0.01722	0.00513	0.00009	0.00004	0.00015	5.27417	-1.04110	8.41828	0.12275	-0.04882	-0.00857	-0.00288	0.00427	0.00007	-2.28557	2.54191	0.16286	0.85224	-1.54441	1.44964	4.89120	-1.05077	-1.45853	-2.36429	1.69606	9.49119	0.00468	0.00117	0.00127	-0.00016
746			7.45000	1.27097	-10.63835	-1.45689	-0.01043	0.00139	-0.00153	-0.00055	0.00002	0.00001	-0.00000	0.00000	0.00000	-12.98782	2.53198	-6.12886	0.00347	-0.01803	0.00527	0.00005	-0.00019	-0.00005	5.29180	-0.98737	8.42538	0.12377	-0.05045	-0.00849	-0.00467	0.00487	0.00021	-0.83354	2.88597	0.76632	-0.54224	-0.93838	-0.43144	5.75252	-1.91256	-0.78136	-2.35259	1.65587	9.48572	0.00468	0.00120	0.00135	-0.00003
747			7.46000	1.24019	-10.63795	-1.45006	-0.01043	0.00138	-0.00156	-0.00061	-0.00001	0.00004	-0.00000	0.00000	0.00000	-12.99486	2.52044	-6.14129	0.00370	-0.01919	0.00547	0.00004	-0.00026	-0.00021	5.31773	-0.92827	8.43681	0.12347	-0.05254	-0.00849	-0.00622	0.00544	0.00020	0.36013	3.12333	1.86734	-1.20879	-0.60620	-1.99457	6.12340	-2.59939	-1.05689	-2.35675	1.63822	9.51083	0.00463	0.00123	0.00144	0.00007
748			7.47000	1.20914	-10.62727	-1.42913	-0.01043	0.00137	-0.00157	-0.00065	-0.00003	0.00009	-0.00000	0.00000	0.00000	-13.00182	2.50687	-6.16816	0.00415	-0.02027	0.00562	0.00005	-0.00013	-0.00035	5.34975	-0.86673	8.44167	0.12210	-0.05392	-0.00848	-0.00692	0.00562	0.00007	1.25252	3.11355	3.63922	-1.16293	-0.48517	-3.41101	5.85005	-2.88433	-1.95411	-2.37277	1.65010	9.56661	0.00454	0.00127	0.00155	0.00013
749			7.48000	1.18081	-10.60973	-1.38617	-0.01042	0.00136	-0.00159	-0.00066	-0.00004	0.00016	-0.00000	0.00000	0.00000	-13.01125	2.49724	-6.20896	0.00460	-0.02099	0.00572	0.00007	0.00019	-0.00048	5.38262	-0.80858	8.43482	0.12074	-0.05368	-0.00844	-0.00641	0.00512	-0.00011	1.83717	2.82655	6.06827	-0.61994	-0.46868	-4.88529	4.95334	-2.62280	-2.86316	-2.39431	1.69410	9.64762	0.00442	0.00134	0.00170	0.00014
750			7.49000	1.15768	-10.58870	-1.31520	-0.01041	0.00134	-0.00160	-0.00065	-0.00005	0.00023	-0.00000	0.00000	0.00000	-13.02457	2.49497	-6.26471	0.00480	-0.02128	0.00578	0.00011	0.00059	-0.00061	5.41028	-0.75935	8.41697	0.12006	-0.05165	-0.00835	-0.00488	0.00412	-0.00026	2.12212	2.34365	8.80321	0.15345	-0.53677	-6.38592	3.72852	-1.88907	-3.44588	-2.41486	1.77074	9.74536	0.00432	0.00143	0.00188	0.00011
751			7.50000	1.14088	-10.56719	-1.21561	-0.01042	0.00132	-0.00160	-0.00062	-0.00004	0.00031	-0.00000	0.00000	0.00000	-13.04290	2.50087	-6.33453	0.00489	-0.02133	0.00585	0.00015	0.00098	-0.00072	5.42859	-0.72100	8.39121	0.11922	-0.04907	-0.00832	-0.00271	0.00308	-0.00036	2.16308	1.75275	11.36324	0.96431	-0.72064	-7.68778	2.53530	-0.87468	-3.69064	-2.42968	1.87952	9.85093	0.00427	0.00154	0.00206	0.00005
752			7.51000	1.13096	-10.54714	-1.09134	-0.01043	0.00129	-0.00160	-0.00056	-0.00004	0.00037	-0.00000	0.00000	0.00000	-13.06685	2.51435	-6.41508	0.00512	-0.02137	0.00594	0.00020	0.00132	-0.00080	5.43557	-0.69240	8.36070	0.11690	-0.04728	-0.00845	-0.00037	0.00228	-0.00043	2.05050	1.10354	13.38255	1.73890	-0.99651	-8.56343	1.56043	0.21783	-3.69801	-2.43611	2.01439	9.95396	0.00426	0.00163	0.00220	-0.00001
753			7.52000	1.12802	-10.52952	-0.94922	-0.01044	0.00126	-0.00161	-0.00048	-0.00003	0.00041	-0.00000	0.00000	0.00000	-13.09607	2.53479	-6.50109	0.00563	-0.02163	0.00610	0.00027	0.00161	-0.00083	5.43141	-0.67159	8.32789	0.11272	-0.04753	-0.00887	0.00165	0.00171	-0.00048	1.84778	0.43220	14.65563	2.46909	-1.27210	-8.89013	0.80233	1.19914	-3.55681	-2.43349	2.15949	10.03927	0.00430	0.00171	0.00230	-0.00007
754			7.53000	1.13187	-10.51487	-0.79738	-0.01045	0.00123	-0.00162	-0.00038	-0.00002	0.00043	-0.00000	0.00000	0.00000	-13.12896	2.56175	-6.58696	0.00641	-0.02221	0.00634	0.00033	0.00185	-0.00082	5.41806	-0.65724	8.29453	0.10698	-0.05065	-0.00964	0.00297	0.00130	-0.00054	1.58746	-0.20542	15.09308	3.12946	-1.45028	-8.61120	0.19253	1.91675	-3.36293	-2.42225	2.29372	10.09143	0.00439	0.00177	0.00232	-0.00012
755			7.54000	1.14152	-10.50338	-0.64462	-0.01046	0.00120	-0.00166	-0.00028	-0.00001	0.00042	-0.00000	0.00000	0.00000	-13.16301	2.59445	-6.66653	0.00730	-0.02313	0.00667	0.00038	0.00204	-0.00073	5.39884	-0.64841	8.26111	0.10080	-0.05686	-0.01079	0.00346	0.00095	-0.00062	1.29527	-0.72789	14.65198	3.65628	-1.48037	-7.64318	-0.32271	2.26744	-3.23019	-2.40424	2.40107	10.10456	0.00452	0.00178	0.00226	-0.00016
756			7.55000	1.15517	-10.49498	-0.50016	-0.01046	0.00116	-0.00170	-0.00018	-0.00001	0.00039	-0.00000	0.00000	0.00000	-13.19512	2.63134	-6.73272	0.00801	-0.02424	0.00706	0.00038	0.00209	-0.00057	5.37792	-0.64431	8.22704	0.09595	-0.06496	-0.01221	0.00330	0.00061	-0.00072	0.98389	-1.07668	13.29054	3.94219	-1.35033	-5.95827	-0.74057	2.24812	-3.15627	-2.38265	2.47593	10.08740	0.00467	0.00177	0.00214	-0.00017
757			7.56000	1.17070	-10.48956	-0.37380	-0.01045	0.00113	-0.00174	-0.00009	-0.00000	0.00034	-0.00000	0.00000	0.00000	-13.22208	2.66954	-6.77890	0.00836	-0.02527	0.00744	0.00031	0.00191	-0.00033	5.35868	-0.64395	8.19288	0.09357	-0.07312	-0.01370	0.00276	0.00030	-0.00078	0.67433	-1.25415	11.00859	3.81099	-1.06606	-3.72246	-0.98063	1.94168	-2.97491	-2.36119	2.52029	10.05784	0.00480	0.00175	0.00204	-0.00016
758			7.57000	1.18641	-10.48667	-0.27476	-0.01044	0.00110	-0.00178	0.00001	-0.00000	0.00025	-0.00000	0.00000	0.00000	-13.24085	2.70406	-6.80141	0.00834	-0.02583	0.00766	0.00019	0.00143	-0.00005	5.34341	-0.64576	8.16154	0.09354	-0.07965	-0.01491	0.00199	0.00015	-0.00074	0.41877	-1.32062	8.02419	3.11875	-0.63369	-1.31833	-0.93767	1.43473	-2.58588	-2.34319	2.53930	10.03391	0.00490	0.00175	0.00201	-0.00013
759			7.58000	1.20157	-10.48533	-0.20823	-0.01042	0.00108	-0.00180	0.00010	-0.00000	0.00016	-0.00000	0.00000	0.00000	-13.24914	2.72928	-6.80132	0.00816	-0.02567	0.00763	0.00004	0.00073	0.00016	5.33368	-0.64713	8.13590	0.09502	-0.08315	-0.01552	0.00093	0.00039	-0.00061	0.26931	-1.34414	4.87196	1.91889	-0.05838	0.70481	-0.55506	0.74672	-2.13500	-2.33044	2.53882	10.02761	0.00494	0.00177	0.00204	-0.00009
760			7.59000	1.21616	-10.48431	-0.17247	-0.01042	0.00108	-0.00178	0.00018	-0.00000	0.00007	-0.00000	0.00000	0.00000	-13.24603	2.74141	-6.78581	0.00786	-0.02476	0.00734	-0.00010	0.00004	0.00023	5.33163	-0.64462	8.11636	0.09763	-0.08277	-0.01539	-0.00057	0.00115	-0.00045	0.22955	-1.35164	2.19410	0.44763	0.62316	1.81262	0.15858	-0.16026	-1.88336	-2.32314	2.52435	10.04267	0.00494	0.00181	0.00217	-0.00005
761			7.60000	1.23023	-10.48284	-0.15969	-0.01043	0.00109	-0.00173	0.00022	-0.00000	0.00002	-0.00000	0.00000	0.00000	-13.23253	2.73955	-6.76633	0.00742	-0.02325	0.00685	-0.00022	-0.00046	0.00016	5.34001	-0.63446	8.10078	0.10143	-0.07821	-0.01461	-0.00252	0.00215	-0.00031	0.25663	-1.30608	0.39394	-1.01094	1.33454	1.73207	1.08394	-1.23126	-1.81528	-2.32003	2.50158	10.07415	0.00490	0.00187	0.00237	-0.00003
762			7.61000	1.24312	-10.48062	-0.16020	-0.01044	0.00111	-0.00168	0.00022	-0.00001	-0.00001	-0.00000	0.00000	0.00000	-13.21103	2.72535	-6.75513	0.00681	-0.02151	0.00632	-0.00029	-0.00070	-0.00003	5.35976	-0.61554	8.08914	0.10623	-0.07060	-0.01340	-0.00447	0.00272	-0.00012	0.35320	-1.15069	-0.48894	-2.24433	2.01152	0.51302	1.95497	-2.23759	-1.45438	-2.31919	2.47655	10.11167	0.00486	0.00192	0.00253	-0.00002
763			7.62000	1.25374	-10.47677	-0.16560	-0.01045	0.00112	-0.00163	0.00018	-0.00001	-0.00001	-0.00000	0.00000	0.00000	-13.18431	2.70192	-6.76236	0.00626	-0.02001	0.00586	-0.00032	-0.00075	-0.00026	5.38814	-0.59146	8.08671	0.11072	-0.06221	-0.01209	-0.00577	0.00249	0.00016	0.63544	-0.88800	-0.61954	-3.17792	2.60445	-1.55708	2.50559	-2.90047	-0.34671	-2.31884	2.45422	10.14435	0.00484	0.00193	0.00259	-0.00002
764			7.63000	1.26153	-10.46861	-0.16944	-0.01047	0.00113	-0.00159	0.00012	-0.00002	-0.00000	-0.00000	0.00000	0.00000	-13.15498	2.67212	-6.79437	0.00597	-0.01916	0.00557	-0.00033	-0.00068	-0.00050	5.41964	-0.56833	8.10031	0.11370	-0.05517	-0.01092	-0.00599	0.00174	0.00047	1.18704	-0.57215	-0.16519	-3.80757	3.03155	-4.06607	2.64458	-3.08477	1.40899	-2.31770	2.43774	10.16458	0.00485	0.00189	0.00255	-0.00002
765			7.64000	1.26650	-10.45357	-0.16648	-0.01049	0.00113	-0.00157	0.00004	-0.00004	0.00002	-0.00000	0.00000	0.00000	-13.12603	2.63872	-6.85294	0.00599	-0.01916	0.00549	-0.00032	-0.00056	-0.00073	5.44892	-0.55086	8.13264	0.11467	-0.05075	-0.01003	-0.00523	0.00086	0.00072	1.86690	-0.23751	0.73654	-4.07792	3.18637	-6.52906	2.42669	-2.85328	3.25411	-2.31512	2.42870	10.16842	0.00487	0.00183	0.00241	-0.00002
766			7.65000	1.26858	-10.43180	-0.15297	-0.01049	0.00113	-0.00157	-0.00005	-0.00005	0.00005	-0.00000	0.00000	0.00000	-13.10074	2.60513	-6.93449	0.00616	-0.02000	0.00566	-0.00028	-0.00038	-0.00092	5.47267	-0.54123	8.18020	0.11392	-0.04970	-0.00955	-0.00389	0.00006	0.00085	2.40426	0.08692	1.88109	-3.92140	3.01366	-8.39704	1.92628	-2.32981	4.58172	-2.31144	2.42745	10.15519	0.00491	0.00172	0.00217	-0.00002
767			7.66000	1.26801	-10.40609	-0.12781	-0.01048	0.00111	-0.00160	-0.00013	-0.00005	0.00008	-0.00000	0.00000	0.00000	-13.08164	2.57499	-7.02970	0.00639	-0.02141	0.00601	-0.00022	-0.00019	-0.00103	5.48905	-0.53971	8.23460	0.11191	-0.05184	-0.00949	-0.00225	-0.00064	0.00086	2.62731	0.33681	2.98328	-3.37472	2.51276	-9.13280	1.20276	-1.57912	4.98416	-2.30790	2.43276	10.12818	0.00494	0.00160	0.00189	-0.00001
768			7.67000	1.26571	-10.37999	-0.09288	-0.01046	0.00110	-0.00164	-0.00017	-0.00005	0.00011	-0.00000	0.00000	0.00000	-13.07021	2.55077	-7.12432	0.00667	-0.02294	0.00642	-0.00013	-0.00003	-0.00100	5.49673	-0.54532	8.28492	0.10900	-0.05611	-0.00975	-0.00045	-0.00124	0.00071	2.52233	0.44416	3.79558	-2.58285	1.71557	-8.40285	0.29597	-0.62636	4.32651	-2.30629	2.44235	10.09346	0.00492	0.00151	0.00167	0.00001
769			7.68000	1.26317	-10.35655	-0.05181	-0.01045	0.00107	-0.00167	-0.00017	-0.00004	0.00012	-0.00000	0.00000	0.00000	-13.06683	2.53321	-7.20260	0.00693	-0.02415	0.00679	-0.00003	0.00001	-0.00077	5.49462	-0.55690	8.32040	0.10627	-0.06042	-0.01017	0.00137	-0.00176	0.00041	2.15141	0.39109	4.16980	-1.72499	0.71577	-6.26921	-0.76472	0.45914	2.82561	-2.30786	2.45414	10.05692	0.00485	0.00145	0.00155	0.00004
770			7.69000	1.26171	-10.33805	-0.00938	-0.01044	0.00106	-0.00170	-0.00015	-0.00003	0.00012	-0.00000	0.00000	0.00000	-13.07078	2.52161	-7.25189	0.00707	-0.02470	0.00699	0.00007	-0.00009	-0.00040	5.48246	-0.57412	8.33456	0.10447	-0.06306	-0.01058	0.00308	-0.00225	0.00002	1.60383	0.22866	4.05388	-0.96859	-0.34563	-3.19955	-1.91808	1.54850	0.99098	-2.31248	2.46678	10.02120	0.00475	0.00141	0.00151	0.00006
771			7.70000	1.26185	-10.32567	0.02961	-0.01044	0.00105	-0.00172	-0.00010	-0.00002	0.00010	-0.00000	0.00000	0.00000	-13.08065	2.51411	-7.26616	0.00705	-0.02448	0.00702	0.00015	-0.00030	0.00001	5.46093	-0.59741	8.32697	0.10403	-0.06321	-0.01087	0.00450	-0.00273	-0.00034	0.97756	0.04418	3.48059	-0.43181	-1.31355	0.10278	-3.02915	2.45815	-0.60773	-2.31867	2.47917	9.98645	0.00464	0.00137	0.00146	0.00006
772			7.71000	1.26325	-10.31965	0.06082	-0.01044	0.00105	-0.00170	-0.00004	-0.00001	0.00008	-0.00000	0.00000	0.00000	-13.09456	2.50850	-7.24720	0.00689	-0.02366	0.00685	0.00019	-0.00051	0.00035	5.43258	-0.62693	8.30307	0.10472	-0.06156	-0.01099	0.00537	-0.00318	-0.00060	0.62605	-0.19209	2.79365	-0.13622	-2.03127	2.94557	-3.95012	2.99061	-1.61061	-2.32470	2.49094	9.95366	0.00455	0.00132	0.00137	0.00006
773			7.72000	1.26517	-10.31893	0.08169	-0.01044	0.00106	-0.00166	-0.00002	0.00000	0.00004	-0.00000	0.00000	0.00000	-13.11020	2.50330	-7.20311	0.00663	-0.02254	0.00659	0.00020	-0.00065	0.00056	5.40155	-0.66229	8.27045	0.10604	-0.05936	-0.01097	0.00539	-0.00352	-0.00072	-0.04678	-0.13772	1.52639	-0.00214	-2.38963	4.86813	-4.57049	2.98999	-2.04051	-2.33021	2.50339	9.92778	0.00452	0.00126	0.00123	0.00005
774			7.73000	1.26667	-10.32123	0.09187	-0.01046	0.00106	-0.00164	-0.00000	0.00000	0.00002	-0.00000	0.00000	0.00000	-13.12534	2.49842	-7.14502	0.00630	-0.02141	0.00632	0.00019	-0.00067	0.00063	5.37359	-0.70158	8.23497	0.10778	-0.05760	-0.01092	0.00444	-0.00364	-0.00074	-0.22295	-0.07816	0.54112	0.07970	-2.40765	5.72583	-4.82587	2.44523	-2.16382	-2.33645	2.51801	9.91638	0.00451	0.00121	0.00112	0.00006
775			7.74000	1.26678	-10.32364	0.09269	-0.01047	0.00107	-0.00161	-0.00001	0.00000	-0.00001	-0.00000	0.00000	0.00000	-13.13885	2.49449	-7.08378	0.00591	-0.02054	0.00609	0.00016	-0.00058	0.00059	5.35351	-0.74179	8.19949	0.10988	-0.05662	-0.01087	0.00290	-0.00360	-0.00071	-0.13649	0.08602	-0.27746	0.17531	-2.20400	5.59241	-4.75523	1.59230	-2.07379	-2.34422	2.53341	9.92312	0.00452	0.00120	0.00107	0.00006
776			7.75000	1.26468	-10.32378	0.08596	-0.01048	0.00107	-0.00159	-0.00003	-0.00000	-0.00003	-0.00000	0.00000	0.00000	-13.15079	2.49226	-7.02874	0.00550	-0.02006	0.00597	0.00013	-0.00042	0.00049	5.34248	-0.78103	8.16749	0.11207	-0.05651	-0.01090	0.00143	-0.00360	-0.00059	0.12704	0.32148	-0.92122	0.31775	-1.87664	4.65891	-4.52738	0.76699	-1.55663	-2.35285	2.54405	9.94405	0.00453	0.00120	0.00107	0.00006
777			7.76000	1.25996	-10.32050	0.07324	-0.01047	0.00107	-0.00159	-0.00006	-0.00001	-0.00004	-0.00000	0.00000	0.00000	-13.16143	2.49263	-6.98669	0.00524	-0.01994	0.00592	0.00011	-0.00020	0.00034	5.33817	-0.82033	8.14451	0.11385	-0.05709	-0.01094	0.00042	-0.00379	-0.00038	0.44664	0.57287	-1.39390	0.51215	-1.48510	3.16041	-4.27036	0.15397	-0.52513	-2.36134	2.54273	9.97162	0.00453	0.00122	0.00112	0.00006
778			7.77000	1.25284	-10.31387	0.05637	-0.01047	0.00107	-0.00159	-0.00009	-0.00002	-0.00005	-0.00000	0.00000	0.00000	-13.17122	2.49614	-6.96217	0.00519	-0.02004	0.00591	0.00009	0.00004	0.00016	5.33782	-0.86055	8.13472	0.11472	-0.05809	-0.01094	-0.00020	-0.00400	-0.00013	0.73649	0.77804	-1.63047	0.68598	-1.10562	1.29346	-3.93028	-0.26911	0.70939	-2.36933	2.52635	9.99900	0.00449	0.00127	0.00125	0.00006
779			7.78000	1.24413	-10.30453	0.03839	-0.01045	0.00107	-0.00160	-0.00011	-0.00002	-0.00004	-0.00000	0.00000	0.00000	-13.18106	2.50193	-6.95795	0.00527	-0.02019	0.00590	0.00009	0.00024	-0.00006	5.34011	-0.90010	8.13798	0.11490	-0.05885	-0.01084	-0.00052	-0.00396	0.00011	0.96382	0.89432	-1.52986	0.67930	-0.80837	-0.80203	-3.40590	-0.52574	1.83479	-2.37759	2.49943	10.02110	0.00442	0.00131	0.00141	0.00006
780			7.79000	1.23490	-10.29328	0.02329	-0.01044	0.00107	-0.00161	-0.00012	-0.00002	-0.00003	-0.00000	0.00000	0.00000	-13.19178	2.50711	-6.97577	0.00549	-0.02035	0.00587	0.00009	0.00034	-0.00029	5.34334	-0.93628	8.15303	0.11442	-0.05895	-0.01061	-0.00051	-0.00362	0.00032	1.14107	0.89618	-1.00269	0.31420	-0.54843	-3.05934	-2.67483	-0.60135	2.82917	-2.38688	2.47069	10.03521	0.00436	0.00132	0.00148	0.00007
781			7.80000	1.22656	-10.28057	0.01597	-0.01044	0.00107	-0.00162	-0.00013	-0.00003	-0.00000	-0.00000	0.00000	0.00000	-13.20260	2.50741	-7.01729	0.00577	-0.02046	0.00584	0.00008	0.00030	-0.00053	5.34593	-0.96695	8.17937	0.11344	-0.05811	-0.01018	-0.00043	-0.00294	0.00049	1.30927	0.77627	-0.02923	-0.44555	-0.23539	-5.34719	-1.73925	-0.60823	3.55018	-2.39698	2.44636	10.04141	0.00433	0.00129	0.00144	0.00007
782			7.81000	1.22037	-10.26641	0.02088	-0.01045	0.00107	-0.00162	-0.00013	-0.00003	0.00004	-0.00000	0.00000	0.00000	-13.21206	2.49950	-7.08187	0.00610	-0.02050	0.00580	0.00006	0.00017	-0.00075	5.34868	-0.98882	8.21321	0.11169	-0.05636	-0.00951	-0.00058	-0.00188	0.00052	1.51028	0.56362	1.32252	-1.38815	0.08110	-7.32582	-0.69053	-0.66435	3.53894	-2.40668	2.42823	10.04339	0.00431	0.00125	0.00137	0.00007
783			7.82000	1.21713	-10.25033	0.04146	-0.01046	0.00107	-0.00161	-0.00013	-0.00003	0.00008	-0.00000	0.00000	0.00000	-13.21992	2.48300	-7.16415	0.00646	-0.02046	0.00575	0.00005	0.00003	-0.00089	5.35303	-0.99925	8.24494	0.10925	-0.05385	-0.00865	-0.00083	-0.00069	0.00037	1.79797	0.30137	2.96397	-2.16707	0.24183	-8.58364	0.17563	-0.67436	2.47983	-2.41465	2.41563	10.04662	0.00429	0.00123	0.00133	0.00005
784			7.83000	1.21723	-10.23121	0.08027	-0.01048	0.00107	-0.00159	-0.00013	-0.00004	0.00013	-0.00000	0.00000	0.00000	-13.22762	2.46072	-7.25467	0.00681	-0.02035	0.00570	0.00005	-0.00008	-0.00092	5.35821	-0.99894	8.26298	0.10673	-0.05090	-0.00781	-0.00079	0.00027	0.00010	2.23946	0.04055	4.80100	-2.54768	0.16823	-8.90816	0.56469	-0.46514	0.56222	-2.41955	2.40697	10.05371	0.00425	0.00124	0.00137	0.00002
785			7.84000	1.22046	-10.20716	0.13876	-0.01050	0.00107	-0.00156	-0.00014	-0.00005	0.00018	-0.00000	0.00000	0.00000	-13.23660	2.43655	-7.34351	0.00707	-0.02026	0.00569	0.00008	-0.00013	-0.00086	5.36174	-0.99174	8.25952	0.10454	-0.04844	-0.00724	-0.00035	0.00084	-0.00018	2.84844	-0.15421	6.66708	-2.52668	-0.07095	-8.32256	0.42834	-0.01393	-1.70898	-2.42035	2.40086	10.06286	0.00423	0.00125	0.00142	-0.00001
786			7.85000	1.22581	-10.17666	0.21592	-0.01051	0.00106	-0.00155	-0.00017	-0.00006	0.00022	-0.00000	0.00000	0.00000	-13.24710	2.41362	-7.42182	0.00716	-0.02034	0.00578	0.00010	-0.00018	-0.00072	5.36153	-0.98185	8.23240	0.10300	-0.04754	-0.00713	0.00022	0.00115	-0.00047	3.50609	-0.21806	8.22473	-2.22853	-0.37890	-6.89143	-0.03344	0.51520	-4.00112	-2.41761	2.39771	10.07100	0.00423	0.00127	0.00145	-0.00003
787			7.86000	1.23148	-10.14005	0.30615	-0.01050	0.00103	-0.00156	-0.00021	-0.00007	0.00025	-0.00000	0.00000	0.00000	-13.25846	2.39375	-7.48129	0.00706	-0.02080	0.00601	0.00012	-0.00024	-0.00051	5.35795	-0.97114	8.18154	0.10227	-0.04906	-0.00760	0.00046	0.00150	-0.00082	3.99375	-0.12364	9.02405	-1.74824	-0.73780	-4.66363	-0.54160	0.86821	-6.33589	-2.41347	2.39968	10.07660	0.00425	0.00127	0.00144	-0.00003
788			7.87000	1.23552	-10.09999	0.39926	-0.01048	0.00100	-0.00160	-0.00024	-0.00007	0.00025	-0.00000	0.00000	0.00000	-13.27045	2.37827	-7.51416	0.00675	-0.02153	0.00635	0.00014	-0.00032	-0.00022	5.35420	-0.95858	8.10625	0.10297	-0.05263	-0.00855	0.00024	0.00196	-0.00126	4.13796	0.10110	8.76022	-1.12373	-1.17386	-1.80804	-0.98760	0.95590	-8.63292	-2.40994	2.40814	10.07879	0.00427	0.00127	0.00141	-0.00002
789			7.88000	1.23646	-10.06023	0.48353	-0.01046	0.00097	-0.00163	-0.00026	-0.00006	0.00021	-0.00000	0.00000	0.00000	-13.28333	2.36823	-7.51542	0.00623	-0.02230	0.00668	0.00015	-0.00040	0.00014	5.35237	-0.94445	8.00875	0.10534	-0.05711	-0.00975	-0.00004	0.00229	-0.00174	3.90768	0.40262	7.46796	-0.42341	-1.66578	1.25753	-1.45451	0.95079	-10.34017	-2.40767	2.42123	10.07592	0.00430	0.00128	0.00139	-0.00002
790			7.89000	1.23351	-10.02412	0.54964	-0.01045	0.00095	-0.00165	-0.00026	-0.00005	0.00016	-0.00000	0.00000	0.00000	-13.29753	2.36382	-7.48573	0.00568	-0.02299	0.00694	0.00017	-0.00047	0.00048	5.35124	-0.93200	7.89821	0.10883	-0.06169	-0.01103	0.00008	0.00216	-0.00210	3.37651	0.71453	5.51221	0.21356	-2.13458	3.90620	-1.96763	1.05015	-10.85989	-2.40529	2.43480	10.06658	0.00432	0.00130	0.00139	-0.00002
791			7.90000	1.22679	-9.99410	0.59345	-0.01044	0.00093	-0.00167	-0.00026	-0.00004	0.00010	-0.00000	0.00000	0.00000	-13.31330	2.36386	-7.43282	0.00533	-0.02345	0.00707	0.00018	-0.00051	0.00070	5.34797	-0.92491	7.78786	0.11229	-0.06580	-0.01216	0.00073	0.00155	-0.00220	2.64293	0.99022	3.40323	0.63712	-2.52835	5.54244	-2.39183	1.29607	-10.07632	-2.40082	2.44579	10.05174	0.00435	0.00132	0.00139	-0.00004
792			7.91000	1.21677	-9.97175	0.61604	-0.01044	0.00093	-0.00168	-0.00025	-0.00003	0.00004	-0.00000	0.00000	0.00000	-13.33142	2.36595	-7.36942	0.00529	-0.02353	0.00706	0.00021	-0.00052	0.00074	5.34038	-0.92439	7.68972	0.11501	-0.06891	-0.01295	0.00178	0.00070	-0.00198	1.81698	1.22689	1.57933	0.74520	-2.87203	5.86192	-2.57200	1.63363	-8.30050	-2.39332	2.45453	10.03559	0.00439	0.00134	0.00142	-0.00006
793			7.92000	1.20387	-9.95745	0.62215	-0.01044	0.00093	-0.00167	-0.00026	-0.00002	0.00000	-0.00000	0.00000	0.00000	-13.35326	2.36693	-7.30932	0.00542	-0.02315	0.00690	0.00025	-0.00054	0.00061	5.32735	-0.92959	7.61195	0.11710	-0.07013	-0.01326	0.00304	-0.00013	-0.00151	1.01739	1.44107	0.28212	0.49688	-3.20357	4.89061	-2.44831	2.00586	-5.91341	-2.38307	2.46421	10.02252	0.00443	0.00139	0.00150	-0.00008
794			7.93000	1.18839	-9.95048	0.61770	-0.01045	0.00094	-0.00165	-0.00028	-0.00001	-0.00002	-0.00000	0.00000	0.00000	-13.38013	2.36345	-7.26467	0.00559	-0.02245	0.00666	0.00030	-0.00055	0.00034	5.30851	-0.93866	7.55968	0.11882	-0.06904	-0.01312	0.00432	-0.00080	-0.00088	0.32164	1.62457	-0.44203	-0.05860	-3.47775	2.83495	-2.03658	2.34633	-3.15317	-2.37132	2.47859	10.01409	0.00449	0.00144	0.00160	-0.00009
795			7.94000	1.17097	-9.94970	0.60840	-0.01046	0.00095	-0.00162	-0.00030	0.00000	-0.00003	-0.00000	0.00000	0.00000	-13.41203	2.35336	-7.24524	0.00578	-0.02168	0.00642	0.00034	-0.00053	0.00001	5.28443	-0.94988	7.53651	0.11995	-0.06603	-0.01264	0.00542	-0.00125	-0.00019	-0.26229	1.75117	-0.68152	-0.77039	-3.60542	0.00395	-1.39841	2.57640	-0.17054	-2.35960	2.49980	10.00903	0.00458	0.00148	0.00168	-0.00008
796			7.95000	1.15239	-9.95423	0.59848	-0.01047	0.00096	-0.00159	-0.00032	0.00001	-0.00003	-0.00000	0.00000	0.00000	-13.44802	2.33646	-7.25710	0.00596	-0.02108	0.00626	0.00038	-0.00046	-0.00034	5.25652	-0.96191	7.54450	0.12029	-0.06228	-0.01197	0.00620	-0.00154	0.00045	-0.76830	1.82656	-0.65786	-1.42320	-3.59438	-3.12054	-0.64627	2.67188	2.81280	-2.34974	2.52671	10.00452	0.00466	0.00151	0.00172	-0.00007
797			7.96000	1.13308	-9.96351	0.58919	-0.01047	0.00096	-0.00158	-0.00033	0.00002	-0.00003	-0.00000	0.00000	0.00000	-13.48741	2.31460	-7.30026	0.00617	-0.02077	0.00620	0.00042	-0.00033	-0.00064	5.22611	-0.97410	7.58244	0.11966	-0.05890	-0.01124	0.00662	-0.00172	0.00096	-1.21716	1.88518	-0.68491	-1.80154	-3.55084	-5.90651	0.05639	2.64529	5.45127	-2.34290	2.55520	9.99645	0.00474	0.00151	0.00172	-0.00004
798			7.97000	1.11296	-9.97694	0.57834	-0.01047	0.00096	-0.00157	-0.00034	0.00002	-0.00004	-0.00000	0.00000	0.00000	-13.53004	2.29126	-7.36783	0.00646	-0.02078	0.00625	0.00047	-0.00016	-0.00084	5.19483	-0.98643	7.64485	0.11797	-0.05651	-0.01056	0.00651	-0.00181	0.00126	-1.59862	1.98118	-1.01351	-1.78491	-3.58408	-7.78749	0.59082	2.46599	7.31421	-2.33866	2.58071	9.98056	0.00479	0.00149	0.00166	-0.00002
799			7.98000	1.09126	-9.99365	0.56198	-0.01047	0.00096	-0.00158	-0.00035	0.00003	-0.00006	-0.00000	0.00000	0.00000	-13.57596	2.27012	-7.44824	0.00683	-0.02097	0.00633	0.00053	0.00003	-0.00092	5.16527	-0.99830	7.72170	0.11546	-0.05520	-0.00995	0.00569	-0.00171	0.00133	-1.88962	2.15788	-1.67525	-1.41061	-3.72983	-8.50496	0.95060	2.06226	8.02386	-2.33523	2.59969	9.95374	0.00484	0.00143	0.00153	-0.00002
800			7.99000	1.06704	-10.01252	0.53716	-0.01047	0.00096	-0.00159	-0.00038	0.00003	-0.00008	-0.00000	0.00000	0.00000	-13.62483	2.25372	-7.52943	0.00720	-0.02121	0.00638	0.00059	0.00018	-0.00087	5.14112	-1.00791	7.80035	0.11281	-0.05482	-0.00941	0.00436	-0.00139	0.00120	-2.06791	2.38281	-2.42131	-0.84005	-3.94541	-8.20039	1.15332	1.50175	7.56659	-2.33036	2.60958	9.91659	0.00490	0.00134	0.00133	-0.00004
801			8.00000	1.04031	-10.03234	0.50503	-0.01047	0.00097	-0.00160	-0.00039	0.00003	-0.00009	-0.00000	0.00000	0.00000	-13.67582	2.24279	-7.60285	0.00747	-0.02131	0.00636	0.00063	0.00029	-0.00075	5.12364	-1.01416	7.87047	0.11047	-0.05486	-0.00888	0.00323	-0.00108	0.00098	-2.12468	2.55733	-2.86774	-0.23833	-4.13629	-7.23328	1.10718	1.07176	6.42980	-2.32338	2.60983	9.87546	0.00495	0.00128	0.00117	-0.00005
802			8.01000	1.01228	-10.05202	0.47067	-0.01047	0.00098	-0.00159	-0.00040	0.00003	-0.00009	-0.00000	0.00000	0.00000	-13.72734	2.23708	-7.66392	0.00755	-0.02112	0.00626	0.00064	0.00035	-0.00058	5.10992	-1.01922	7.92780	0.10907	-0.05444	-0.00834	0.00288	-0.00104	0.00073	-2.06656	2.59915	-2.78348	0.30320	-4.19490	-5.92293	0.71116	1.01696	5.23254	-2.31610	2.60363	9.84070	0.00497	0.00126	0.00115	-0.00004
803			8.02000	0.98474	-10.07063	0.44011	-0.01047	0.00099	-0.00157	-0.00040	0.00003	-0.00007	-0.00000	0.00000	0.00000	-13.77717	2.23602	-7.71076	0.00740	-0.02064	0.00611	0.00060	0.00036	-0.00041	5.09525	-1.02688	7.97292	0.10908	-0.05280	-0.00781	0.00337	-0.00125	0.00054	-1.90916	2.50089	-2.24551	0.71542	-4.08177	-4.48845	0.07114	1.34444	4.35005	-2.31173	2.59756	9.82124	0.00494	0.00130	0.00126	-0.00001
804			8.03000	0.95903	-10.08740	0.41690	-0.01047	0.00100	-0.00155	-0.00038	0.00003	-0.00005	-0.00000	0.00000	0.00000	-13.82337	2.23825	-7.74329	0.00711	-0.02006	0.00597	0.00053	0.00032	-0.00026	5.07600	-1.03925	8.00931	0.10994	-0.05043	-0.00741	0.00445	-0.00157	0.00042	-1.65799	2.30227	-1.52124	0.93956	-3.84790	-3.09009	-0.59269	1.92039	3.90232	-2.31277	2.59783	9.81891	0.00488	0.00136	0.00139	0.00004
805			8.04000	0.93602	-10.10139	0.40161	-0.01047	0.00101	-0.00154	-0.00035	0.00002	-0.00003	-0.00000	0.00000	0.00000	-13.86502	2.24192	-7.76272	0.00681	-0.01967	0.00590	0.00046	0.00023	-0.00013	5.05010	-1.05667	8.04125	0.11063	-0.04873	-0.00725	0.00576	-0.00188	0.00037	-1.29934	2.02078	-0.85225	0.97701	-3.55073	-1.81257	-1.13914	2.57951	3.77289	-2.32045	2.60603	9.83044	0.00485	0.00139	0.00143	0.00009
806			8.05000	0.91659	-10.11144	0.39287	-0.01047	0.00101	-0.00154	-0.00029	0.00001	-0.00002	-0.00000	0.00000	0.00000	-13.90155	2.24552	-7.77051	0.00665	-0.01971	0.00596	0.00039	0.00013	-0.00001	5.01752	-1.07812	8.07103	0.11025	-0.04899	-0.00742	0.00667	-0.00209	0.00033	-0.83824	1.64498	-0.38107	0.89728	-3.17669	-0.61677	-1.50600	3.07750	3.57520	-2.33487	2.61799	9.85159	0.00482	0.00138	0.00139	0.00013
807			8.06000	0.90178	-10.11668	0.38842	-0.01047	0.00101	-0.00155	-0.00021	0.00001	-0.00001	-0.00000	0.00000	0.00000	-13.93188	2.24859	-7.76709	0.00673	-0.02025	0.00614	0.00031	0.00004	0.00010	4.98176	-1.10101	8.09631	0.10883	-0.05129	-0.00793	0.00655	-0.00209	0.00025	-0.36376	1.18555	-0.16906	0.82789	-2.66635	0.57025	-1.65648	3.12671	2.84292	-2.35442	2.62564	9.87799	0.00478	0.00136	0.00132	0.00016
808			8.07000	0.89216	-10.11770	0.38560	-0.01047	0.00100	-0.00157	-0.00012	0.00000	-0.00001	-0.00000	0.00000	0.00000	-13.95450	2.25232	-7.75251	0.00710	-0.02112	0.00641	0.00024	0.00001	0.00023	4.94932	-1.12145	8.11112	0.10708	-0.05480	-0.00871	0.00516	-0.00172	0.00009	-0.05858	0.71372	-0.24225	0.89219	-2.00504	1.71797	-1.56236	2.57811	1.44518	-2.37583	2.62087	9.90517	0.00469	0.00136	0.00135	0.00016
809			8.08000	0.88714	-10.11719	0.38130	-0.01047	0.00100	-0.00160	-0.00004	0.00000	-0.00002	-0.00000	0.00000	0.00000	-13.96855	2.25871	-7.72776	0.00771	-0.02203	0.00667	0.00015	0.00004	0.00035	4.92686	-1.13577	8.11103	0.10539	-0.05884	-0.00963	0.00288	-0.00101	-0.00013	-0.06321	0.31091	-0.58796	1.08578	-1.24633	2.69452	-1.25109	1.55772	-0.24729	-2.39513	2.60080	9.92969	0.00455	0.00142	0.00152	0.00013
810			8.09000	0.88554	-10.11850	0.37280	-0.01048	0.00099	-0.00163	0.00003	0.00001	-0.00003	-0.00000	0.00000	0.00000	-13.97398	2.26867	-7.69539	0.00836	-0.02259	0.00683	0.00004	0.00009	0.00043	4.91776	-1.14242	8.09685	0.10384	-0.06270	-0.01045	0.00048	-0.00017	-0.00034	-0.34811	-0.00267	-1.12026	1.23498	-0.46741	3.37701	-0.81709	0.41303	-1.67636	-2.40969	2.57079	9.94948	0.00438	0.00150	0.00177	0.00008
811			8.10000	0.88642	-10.12374	0.35866	-0.01048	0.00099	-0.00165	0.00009	0.00001	-0.00005	-0.00000	0.00000	0.00000	-13.97121	2.28056	-7.65877	0.00876	-0.02251	0.00681	-0.00008	0.00007	0.00046	4.92077	-1.14211	8.07373	0.10319	-0.06494	-0.01091	-0.00135	0.00055	-0.00045	-0.75084	-0.25449	-1.70766	1.11734	0.27885	3.69348	-0.35205	-0.51676	-2.44795	-2.41892	2.54183	9.96527	0.00427	0.00155	0.00196	0.00005
812			8.11000	0.88933	-10.13309	0.33896	-0.01047	0.00100	-0.00165	0.00014	0.00002	-0.00006	-0.00000	0.00000	0.00000	-13.96070	2.29073	-7.62189	0.00874	-0.02177	0.00660	-0.00019	-0.00003	0.00041	4.93179	-1.13677	8.04892	0.10408	-0.06444	-0.01085	-0.00250	0.00108	-0.00042	-1.11697	-0.45152	-2.20829	0.67130	0.94633	3.57592	0.15365	-1.12320	-2.55291	-2.42389	2.52414	9.97981	0.00423	0.00157	0.00204	0.00002
813			8.12000	0.89367	-10.14564	0.31520	-0.01047	0.00101	-0.00163	0.00016	0.00002	-0.00007	-0.00000	0.00000	0.00000	-13.94378	2.29617	-7.58942	0.00827	-0.02056	0.00626	-0.00025	-0.00014	0.00030	4.94743	-1.12687	8.02759	0.10665	-0.06114	-0.01027	-0.00334	0.00157	-0.00033	-1.35890	-0.54842	-2.47898	0.06804	1.45112	2.97735	0.78509	-1.53923	-2.39906	-2.42692	2.52379	9.99718	0.00424	0.00156	0.00203	0.00002
814			8.13000	0.89821	-10.15981	0.29025	-0.01046	0.00101	-0.00160	0.00015	0.00002	-0.00006	-0.00000	0.00000	0.00000	-13.92328	2.29636	-7.56599	0.00765	-0.01928	0.00588	-0.00026	-0.00019	0.00016	4.96697	-1.11070	8.00986	0.10958	-0.05643	-0.00939	-0.00410	0.00207	-0.00025	-1.40857	-0.50209	-2.35656	-0.44194	1.70878	1.90208	1.50525	-1.86877	-2.35356	-2.43083	2.54183	10.02044	0.00429	0.00154	0.00198	0.00003
815			8.14000	0.90161	-10.17335	0.26878	-0.01046	0.00102	-0.00157	0.00010	0.00002	-0.00005	-0.00000	0.00000	0.00000	-13.90300	2.29292	-7.55581	0.00705	-0.01834	0.00558	-0.00023	-0.00014	0.00001	4.98964	-1.08757	7.99385	0.11184	-0.05196	-0.00853	-0.00438	0.00239	-0.00020	-1.22816	-0.33499	-1.71361	-0.70487	1.69384	0.46382	2.07537	-1.95220	-2.36755	-2.43775	2.57401	10.05039	0.00436	0.00150	0.00183	0.00005
816			8.15000	0.90318	-10.18401	0.25630	-0.01047	0.00103	-0.00155	0.00003	0.00002	-0.00002	-0.00000	0.00000	0.00000	-13.88644	2.28825	-7.56111	0.00654	-0.01797	0.00545	-0.00016	-0.00002	-0.00013	5.01131	-1.06047	7.97906	0.11345	-0.04847	-0.00790	-0.00381	0.00237	-0.00016	-0.89637	-0.11112	-0.59467	-0.65938	1.47458	-1.10760	2.28135	-1.63433	-2.22893	-2.44807	2.61153	10.08611	0.00443	0.00143	0.00164	0.00007
817			8.16000	0.90282	-10.19114	0.25675	-0.01047	0.00103	-0.00154	-0.00005	0.00001	0.00002	-0.00000	0.00000	0.00000	-13.87555	2.28536	-7.58163	0.00619	-0.01821	0.00550	-0.00010	0.00019	-0.00025	5.02762	-1.03378	7.96623	0.11455	-0.04634	-0.00758	-0.00261	0.00208	-0.00013	-0.58414	0.12416	0.77323	-0.27644	1.17399	-2.56059	2.10903	-1.04995	-1.91886	-2.46055	2.64485	10.12552	0.00445	0.00137	0.00151	0.00008
818			8.17000	0.90051	-10.19585	0.27114	-0.01047	0.00103	-0.00155	-0.00013	0.00001	0.00005	-0.00000	0.00000	0.00000	-13.87073	2.28756	-7.61486	0.00617	-0.01887	0.00569	-0.00004	0.00048	-0.00034	5.03703	-1.01097	7.95542	0.11450	-0.04608	-0.00757	-0.00132	0.00167	-0.00012	-0.38778	0.36306	2.10990	0.41386	0.86128	-3.62413	1.64249	-0.43957	-1.64747	-2.47295	2.66854	10.16385	0.00441	0.00136	0.00151	0.00007
819			8.18000	0.89607	-10.19934	0.29777	-0.01048	0.00102	-0.00156	-0.00020	0.00001	0.00008	-0.00000	0.00000	0.00000	-13.87166	2.29744	-7.65535	0.00647	-0.01976	0.00593	0.00002	0.00080	-0.00038	5.04039	-0.99397	7.94422	0.11335	-0.04775	-0.00779	-0.00028	0.00125	-0.00016	-0.25500	0.58955	3.22961	1.26942	0.53409	-4.08698	0.97773	0.05996	-1.65700	-2.48284	2.68244	10.19394	0.00435	0.00140	0.00162	0.00005
820			8.19000	0.88978	-10.20162	0.33399	-0.01048	0.00101	-0.00158	-0.00025	0.00000	0.00011	-0.00000	0.00000	0.00000	-13.87762	2.31545	-7.69647	0.00689	-0.02066	0.00618	0.00008	0.00106	-0.00035	5.03935	-0.98332	7.92877	0.11218	-0.05068	-0.00815	0.00045	0.00087	-0.00027	-0.07783	0.74110	4.06366	2.04532	0.18376	-3.90597	0.25011	0.44658	-2.05840	-2.48800	2.69001	10.20720	0.00429	0.00144	0.00177	0.00002
821			8.20000	0.88279	-10.20176	0.37697	-0.01048	0.00099	-0.00160	-0.00027	-0.00000	0.00012	-0.00000	0.00000	0.00000	-13.88747	2.33932	-7.73206	0.00723	-0.02147	0.00641	0.00013	0.00117	-0.00026	5.03510	-0.97775	7.90529	0.11172	-0.05426	-0.00859	0.00101	0.00064	-0.00043	0.20027	0.75846	4.60653	2.51053	-0.18803	-3.17146	-0.38490	0.78792	-2.83009	-2.48698	2.69666	10.19596	0.00427	0.00146	0.00184	-0.00002
822			8.21000	0.87660	-10.19868	0.42416	-0.01047	0.00098	-0.00162	-0.00025	-0.00001	0.00013	-0.00000	0.00000	0.00000	-13.89994	2.36499	-7.75744	0.00737	-0.02206	0.00659	0.00016	0.00110	-0.00014	5.02803	-0.97482	7.87104	0.11205	-0.05809	-0.00902	0.00155	0.00066	-0.00063	0.55526	0.63695	4.89057	2.59293	-0.59036	-2.01197	-0.83683	1.15483	-3.90175	-2.48011	2.70860	10.15771	0.00430	0.00144	0.00179	-0.00004
823			8.22000	0.87245	-10.19193	0.47339	-0.01047	0.00097	-0.00164	-0.00021	-0.00001	0.00014	-0.00000	0.00000	0.00000	-13.91422	2.38879	-7.76902	0.00735	-0.02242	0.00670	0.00019	0.00086	0.00001	5.01786	-0.97184	7.82393	0.11304	-0.06151	-0.00942	0.00220	0.00092	-0.00087	0.92736	0.43352	4.98823	2.37270	-1.03514	-0.60859	-1.11308	1.59298	-5.15045	-2.47046	2.73215	10.09867	0.00436	0.00139	0.00166	-0.00004
824			8.23000	0.87069	-10.18163	0.52336	-0.01046	0.00095	-0.00165	-0.00018	-0.00002	0.00014	-0.00000	0.00000	0.00000	-13.93012	2.40825	-7.76565	0.00716	-0.02259	0.00675	0.00021	0.00055	0.00015	5.00389	-0.96708	7.76349	0.11462	-0.06390	-0.00978	0.00293	0.00129	-0.00111	1.27152	0.23481	5.02704	1.96117	-1.47504	0.71531	-1.26228	2.05383	-6.33231	-2.46277	2.77246	10.03325	0.00442	0.00137	0.00154	-0.00001
825			8.24000	0.87081	-10.16818	0.57415	-0.01046	0.00094	-0.00166	-0.00016	-0.00002	0.00015	-0.00000	0.00000	0.00000	-13.94731	2.42213	-7.75019	0.00684	-0.02258	0.00676	0.00022	0.00025	0.00024	4.98638	-0.96014	7.69212	0.11664	-0.06503	-0.01011	0.00360	0.00158	-0.00129	1.56777	0.11307	5.15733	1.45218	-1.82069	1.58083	-1.34549	2.43843	-7.14609	-2.46170	2.82980	9.98034	0.00444	0.00142	0.00154	0.00004
826			8.25000	0.87175	-10.15209	0.62725	-0.01045	0.00093	-0.00166	-0.00016	-0.00003	0.00016	-0.00000	0.00000	0.00000	-13.96543	2.43020	-7.72916	0.00642	-0.02239	0.00672	0.00022	0.00002	0.00023	4.96605	-0.95218	7.61495	0.11888	-0.06486	-0.01037	0.00421	0.00159	-0.00137	1.82996	0.08891	5.51382	0.90572	-2.02057	1.67939	-1.41988	2.71688	-7.33644	-2.46912	2.89691	9.95477	0.00439	0.00155	0.00175	0.00009
827			8.26000	0.87265	-10.13356	0.68538	-0.01046	0.00092	-0.00165	-0.00019	-0.00003	0.00018	-0.00000	0.00000	0.00000	-13.98435	2.43265	-7.71164	0.00598	-0.02203	0.00664	0.00021	-0.00011	0.00012	4.94326	-0.94527	7.53906	0.12149	-0.06343	-0.01049	0.00485	0.00125	-0.00129	2.10176	0.13837	6.12873	0.34975	-2.09176	0.85938	-1.50648	2.91377	-6.73340	-2.48338	2.96307	9.96073	0.00432	0.00171	0.00206	0.00011
828			8.27000	0.87297	-10.11223	0.75078	-0.01047	0.00091	-0.00163	-0.00022	-0.00004	0.00020	-0.00000	0.00000	0.00000	-14.00460	2.42978	-7.70710	0.00558	-0.02159	0.00653	0.00021	-0.00014	-0.00007	4.91796	-0.94188	7.47266	0.12396	-0.06147	-0.01048	0.00557	0.00061	-0.00106	2.42371	0.21600	6.89078	-0.18638	-2.08873	-0.77037	-1.59471	3.06106	-5.34815	-2.50122	3.02094	9.99271	0.00427	0.00182	0.00229	0.00012
829			8.28000	0.87275	-10.08748	0.82410	-0.01048	0.00090	-0.00161	-0.00025	-0.00004	0.00021	-0.00000	0.00000	0.00000	-14.02689	2.42211	-7.72233	0.00538	-0.02124	0.00645	0.00021	-0.00011	-0.00032	4.88988	-0.94380	7.42261	0.12560	-0.05960	-0.01038	0.00632	-0.00016	-0.00073	2.79782	0.26577	7.65305	-0.66478	-2.05053	-2.91627	-1.66222	3.17612	-3.40817	-2.51965	3.06693	10.04080	0.00427	0.00187	0.00240	0.00011
830			8.29000	0.87251	-10.05893	0.90480	-0.01048	0.00089	-0.00160	-0.00027	-0.00005	0.00023	-0.00000	0.00000	0.00000	-14.05166	2.41049	-7.76084	0.00560	-0.02114	0.00642	0.00023	-0.00001	-0.00059	4.85901	-0.95184	7.39286	0.12552	-0.05842	-0.01028	0.00690	-0.00095	-0.00036	3.17141	0.26222	8.34370	-1.05431	-1.99108	-5.29566	-1.68929	3.22905	-1.24026	-2.53589	3.09895	10.09282	0.00428	0.00189	0.00245	0.00008
831			8.30000	0.87276	-10.02698	0.99215	-0.01047	0.00087	-0.00159	-0.00028	-0.00005	0.00025	-0.00000	0.00000	0.00000	-14.07906	2.39594	-7.82374	0.00614	-0.02139	0.00649	0.00027	0.00011	-0.00086	4.82626	-0.96572	7.38413	0.12375	-0.05842	-0.01024	0.00702	-0.00164	-0.00002	3.46403	0.22075	8.92575	-1.34491	-1.90630	-7.63302	-1.65751	3.12889	0.79906	-2.54673	3.11496	10.13480	0.00429	0.00188	0.00243	0.00004
832			8.31000	0.87363	-9.99282	1.08476	-0.01046	0.00085	-0.00161	-0.00027	-0.00005	0.00026	-0.00000	0.00000	0.00000	-14.10863	2.37942	-7.90909	0.00681	-0.02193	0.00666	0.00031	0.00022	-0.00109	4.79402	-0.98413	7.39381	0.12031	-0.06019	-0.01031	0.00632	-0.00209	0.00024	3.63859	0.15559	9.28408	-1.58145	-1.77829	-9.49344	-1.50476	2.74999	2.23168	-2.54941	3.11362	10.15615	0.00430	0.00185	0.00237	-0.00002
833			8.32000	0.87527	-9.95755	1.17955	-0.01046	0.00083	-0.00163	-0.00026	-0.00005	0.00026	-0.00000	0.00000	0.00000	-14.13862	2.36105	-8.00940	0.00752	-0.02263	0.00690	0.00033	0.00022	-0.00124	4.76655	-1.00318	7.41401	0.11570	-0.06352	-0.01051	0.00464	-0.00201	0.00033	3.72876	0.08524	9.23865	-1.86015	-1.63314	-10.33934	-1.14792	2.01710	2.52941	-2.54297	3.09573	10.15390	0.00431	0.00181	0.00229	-0.00007
834			8.33000	0.87742	-9.92161	1.27148	-0.01045	0.00080	-0.00165	-0.00024	-0.00005	0.00025	-0.00000	0.00000	0.00000	-14.16707	2.33968	-8.11205	0.00813	-0.02328	0.00714	0.00033	0.00005	-0.00125	4.74871	-1.01723	7.43259	0.11142	-0.06679	-0.01073	0.00237	-0.00128	0.00023	3.75107	0.06713	8.65136	-2.21188	-1.53764	-9.88802	-0.64133	1.03478	1.65531	-2.52856	3.06375	10.13236	0.00432	0.00176	0.00214	-0.00012
835			8.34000	0.87905	-9.88568	1.35452	-0.01045	0.00078	-0.00167	-0.00023	-0.00005	0.00022	-0.00000	0.00000	0.00000	-14.19255	2.31453	-8.20381	0.00852	-0.02363	0.00730	0.00031	-0.00024	-0.00109	4.74267	-1.02309	7.44047	0.10862	-0.06850	-0.01087	0.00025	-0.00035	0.00004	3.63094	0.19296	7.55495	-2.52768	-1.55416	-8.32803	-0.21518	0.09675	0.29383	-2.50865	3.01887	10.10144	0.00436	0.00167	0.00194	-0.00015
836			8.35000	0.87804	-9.85167	1.42399	-0.01046	0.00076	-0.00167	-0.00026	-0.00004	0.00018	-0.00000	0.00000	0.00000	-14.21531	2.28649	-8.27559	0.00861	-0.02353	0.00730	0.00030	-0.00053	-0.00084	4.74612	-1.02282	7.43688	0.10777	-0.06811	-0.01082	-0.00106	0.00017	-0.00012	3.30398	0.52316	6.22101	-2.68071	-1.72266	-6.24323	-0.07784	-0.49885	-0.71723	-2.48636	2.96088	10.07305	0.00439	0.00159	0.00178	-0.00016
837			8.36000	0.87222	-9.82164	1.47909	-0.01047	0.00076	-0.00165	-0.00032	-0.00004	0.00014	-0.00000	0.00000	0.00000	-14.23698	2.25728	-8.32560	0.00824	-0.02287	0.00712	0.00030	-0.00072	-0.00059	4.75374	-1.02136	7.42717	0.10907	-0.06565	-0.01050	-0.00135	0.00009	-0.00018	2.82232	1.02882	5.02397	-2.65018	-2.05631	-4.31291	-0.23976	-0.62347	-0.99497	-2.46387	2.89105	10.05483	0.00440	0.00155	0.00172	-0.00016
838			8.37000	0.86023	-9.79662	1.52277	-0.01048	0.00076	-0.00162	-0.00040	-0.00003	0.00011	-0.00000	0.00000	0.00000	-14.26026	2.22830	-8.35822	0.00738	-0.02179	0.00681	0.00032	-0.00079	-0.00041	4.76000	-1.02287	7.41759	0.11283	-0.06161	-0.00994	-0.00068	-0.00039	-0.00013	2.30837	1.62665	4.23709	-2.49267	-2.55816	-3.03675	-0.57881	-0.30758	-0.58731	-2.44211	2.81375	10.04753	0.00442	0.00151	0.00170	-0.00016
839			8.38000	0.84173	-9.77636	1.56003	-0.01048	0.00076	-0.00157	-0.00051	-0.00002	0.00010	-0.00000	0.00000	0.00000	-14.28823	2.20026	-8.38161	0.00622	-0.02052	0.00646	0.00034	-0.00074	-0.00033	4.76038	-1.02973	7.41329	0.11816	-0.05685	-0.00922	0.00080	-0.00097	-0.00002	1.86202	2.24368	3.94045	-2.24196	-3.21982	-2.61090	-0.96268	0.32863	0.27460	-2.42149	2.73543	10.04743	0.00447	0.00146	0.00167	-0.00016
840			8.39000	0.81689	-9.75994	1.59567	-0.01048	0.00077	-0.00154	-0.00062	-0.00002	0.00010	-0.00000	0.00000	0.00000	-14.32390	2.17394	-8.40407	0.00524	-0.01942	0.00616	0.00037	-0.00061	-0.00032	4.75224	-1.04246	7.41703	0.12314	-0.05306	-0.00851	0.00273	-0.00144	0.00008	1.54405	2.85371	4.06906	-1.87988	-4.06055	-2.89864	-1.29665	1.11417	1.18770	-2.40233	2.66271	10.04936	0.00454	0.00142	0.00163	-0.00014
841			8.40000	0.78591	-9.74588	1.63350	-0.01048	0.00076	-0.00152	-0.00074	-0.00002	0.00011	-0.00000	0.00000	0.00000	-14.37034	2.15032	-8.43102	0.00482	-0.01881	0.00599	0.00044	-0.00045	-0.00036	4.73520	-1.05969	7.42703	0.12612	-0.05151	-0.00806	0.00463	-0.00165	0.00012	1.38873	3.44738	4.49643	-1.39029	-5.12503	-3.54984	-1.50482	1.89908	1.61327	-2.38496	2.60075	10.04769	0.00460	0.00137	0.00157	-0.00013
842			8.41000	0.74910	-9.73255	1.67584	-0.01049	0.00075	-0.00152	-0.00086	-0.00002	0.00012	-0.00000	0.00000	0.00000	-14.43037	2.13027	-8.46368	0.00512	-0.01884	0.00602	0.00059	-0.00029	-0.00040	4.71056	-1.07778	7.43639	0.12669	-0.05208	-0.00800	0.00602	-0.00150	0.00005	1.37354	3.99422	5.03955	-0.80612	-6.40203	-4.22670	-1.50612	2.56506	1.19210	-2.36998	2.55309	10.03810	0.00463	0.00132	0.00149	-0.00010
843			8.42000	0.70719	-9.71886	1.72289	-0.01049	0.00074	-0.00154	-0.00095	-0.00002	0.00013	-0.00000	0.00000	0.00000	-14.50570	2.11407	-8.50079	0.00600	-0.01942	0.00621	0.00085	-0.00015	-0.00044	4.68097	-1.09201	7.43710	0.12516	-0.05378	-0.00836	0.00676	-0.00099	-0.00008	1.40715	4.43832	5.45147	-0.20807	-7.74548	-4.74304	-1.28851	3.05550	0.13897	-2.35786	2.52189	10.01836	0.00464	0.00127	0.00140	-0.00008
844			8.43000	0.66150	-9.70494	1.77215	-0.01050	0.00072	-0.00157	-0.00100	-0.00002	0.00013	-0.00000	0.00000	0.00000	-14.59545	2.10147	-8.54029	0.00720	-0.02028	0.00651	0.00117	-0.00003	-0.00047	4.64849	-1.09969	7.42657	0.12203	-0.05561	-0.00899	0.00711	-0.00041	-0.00021	1.37477	4.70898	5.48787	0.30104	-8.87884	-5.05053	-0.98138	3.40561	-0.77462	-2.34864	2.50800	9.98850	0.00464	0.00121	0.00131	-0.00005
845			8.44000	0.61407	-9.69191	1.81909	-0.01049	0.00070	-0.00160	-0.00099	-0.00001	0.00012	-0.00000	0.00000	0.00000	-14.69545	2.09163	-8.58063	0.00844	-0.02109	0.00679	0.00148	0.00005	-0.00048	4.61368	-1.10268	7.41083	0.11768	-0.05739	-0.00965	0.00728	-0.00014	-0.00024	1.20794	4.73377	5.01690	0.63691	-9.52750	-5.13504	-0.73362	3.63435	-0.89905	-2.34224	2.51048	9.95127	0.00464	0.00117	0.00120	-0.00003
846			8.45000	0.56764	-9.68122	1.85877	-0.01048	0.00068	-0.00162	-0.00092	-0.00001	0.00010	-0.00000	0.00000	0.00000	-14.79918	2.08351	-8.62013	0.00949	-0.02165	0.00700	0.00167	0.00008	-0.00047	4.57703	-1.10464	7.39887	0.11272	-0.05918	-0.01014	0.00718	-0.00019	-0.00013	0.91805	4.46391	4.08012	0.76592	-9.54284	-4.94647	-0.54965	3.67644	-0.24350	-2.33848	2.52648	9.91145	0.00463	0.00113	0.00109	-0.00001
847			8.46000	0.52524	-9.67380	1.88764	-0.01048	0.00067	-0.00163	-0.00079	-0.00001	0.00006	-0.00000	0.00000	0.00000	-14.89931	2.07610	-8.65663	0.01027	-0.02189	0.00709	0.00168	0.00006	-0.00043	4.54043	-1.10756	7.39662	0.10753	-0.06092	-0.01037	0.00665	-0.00042	0.00005	0.57522	3.91028	2.87963	0.71945	-8.91661	-4.45222	-0.38356	3.47411	0.75350	-2.33699	2.55119	9.87463	0.00461	0.00110	0.00099	0.00001
848			8.47000	0.48950	-9.66973	1.90480	-0.01047	0.00067	-0.00162	-0.00062	-0.00000	0.00003	-0.00000	0.00000	0.00000	-14.98914	2.06900	-8.68777	0.01084	-0.02183	0.00706	0.00154	0.00001	-0.00035	4.50629	-1.11199	7.40502	0.10256	-0.06241	-0.01035	0.00571	-0.00064	0.00022	0.26818	3.16548	1.71238	0.55336	-7.75195	-3.71815	-0.23532	3.03188	1.64412	-2.33715	2.57884	9.84556	0.00458	0.00108	0.00093	0.00002
849			8.48000	0.46171	-9.66825	1.91242	-0.01047	0.00067	-0.00160	-0.00045	-0.00000	0.00001	-0.00000	0.00000	0.00000	-15.06375	2.06198	-8.71242	0.01119	-0.02155	0.00695	0.00127	-0.00005	-0.00027	4.47713	-1.11746	7.42142	0.09852	-0.06324	-0.01017	0.00454	-0.00078	0.00032	0.07040	2.36528	0.83219	0.30702	-6.25895	-2.89868	-0.12243	2.42780	2.16797	-2.33858	2.60536	9.82615	0.00455	0.00110	0.00096	0.00002
850			8.49000	0.44184	-9.66803	1.91430	-0.01048	0.00067	-0.00159	-0.00030	-0.00000	0.00000	-0.00000	0.00000	0.00000	-15.12114	2.05479	-8.73082	0.01125	-0.02114	0.00681	0.00095	-0.00011	-0.00020	4.45425	-1.12331	7.44154	0.09642	-0.06299	-0.00991	0.00339	-0.00082	0.00034	0.01845	1.62416	0.31025	0.03191	-4.69536	-2.13927	-0.07257	1.79089	2.28036	-2.34108	2.62925	9.81422	0.00451	0.00113	0.00102	0.00003
851			8.50000	0.42888	-9.66759	1.91369	-0.01050	0.00068	-0.00158	-0.00018	-0.00000	-0.00000	-0.00000	0.00000	0.00000	-15.16201	2.04737	-8.74410	0.01105	-0.02069	0.00669	0.00064	-0.00014	-0.00015	4.43764	-1.12923	7.46148	0.09652	-0.06161	-0.00964	0.00240	-0.00077	0.00030	0.09633	1.01209	0.05123	-0.19178	-3.26155	-1.53808	-0.07999	1.21788	2.07940	-2.34465	2.65004	9.80621	0.00448	0.00115	0.00106	0.00003
852			8.51000	0.42135	-9.66588	1.91227	-0.01051	0.00068	-0.00157	-0.00010	-0.00000	-0.00000	-0.00000	0.00000	0.00000	-15.18886	2.04040	-8.75394	0.01077	-0.02032	0.00660	0.00040	-0.00013	-0.00012	4.42650	-1.13482	7.47872	0.09804	-0.05971	-0.00942	0.00157	-0.00069	0.00025	0.25640	0.57797	-0.07674	-0.29763	-2.07090	-1.16906	-0.12064	0.74561	1.71438	-2.34900	2.66643	9.80019	0.00446	0.00116	0.00107	0.00004
853			8.52000	0.41720	-9.66230	1.91049	-0.01052	0.00069	-0.00156	-0.00006	-0.00001	-0.00001	-0.00000	0.00000	0.00000	-15.20503	2.03477	-8.76267	0.01060	-0.02010	0.00656	0.00023	-0.00008	-0.00012	4.41988	-1.14008	7.49228	0.10008	-0.05807	-0.00930	0.00090	-0.00058	0.00019	0.43475	0.36132	-0.16412	-0.28537	-1.18595	-1.05656	-0.15166	0.38084	1.31497	-2.35328	2.67651	9.79633	0.00446	0.00117	0.00106	0.00003
854			8.53000	0.41407	-9.65704	1.90805	-0.01052	0.00069	-0.00156	-0.00006	-0.00001	-0.00001	-0.00000	0.00000	0.00000	-15.21430	2.03092	-8.77231	0.01051	-0.02008	0.00658	0.00013	-0.00000	-0.00013	4.41664	-1.14451	7.50235	0.10267	-0.05680	-0.00930	0.00043	-0.00045	0.00014	0.53044	0.36202	-0.30506	-0.20317	-0.61441	-1.14867	-0.12224	0.13270	1.01593	-2.35655	2.67813	9.79671	0.00448	0.00117	0.00104	0.00002
855			8.54000	0.40988	-9.65149	1.90347	-0.01052	0.00069	-0.00156	-0.00008	-0.00001	-0.00002	-0.00000	0.00000	0.00000	-15.21986	2.02877	-8.78416	0.01049	-0.02029	0.00668	0.00008	0.00008	-0.00015	4.41548	-1.14786	7.51080	0.10529	-0.05596	-0.00942	0.00016	-0.00034	0.00014	0.40822	0.53191	-0.62999	-0.05973	-0.29566	-1.33302	-0.01995	-0.01018	0.94498	-2.35841	2.66971	9.80486	0.00452	0.00118	0.00104	0.00000
856			8.55000	0.40316	-9.64853	1.89395	-0.01050	0.00069	-0.00157	-0.00011	-0.00000	-0.00004	-0.00000	0.00000	0.00000	-15.22394	2.02880	-8.79815	0.01055	-0.02068	0.00682	0.00006	0.00020	-0.00016	4.41528	-1.15011	7.52033	0.10734	-0.05554	-0.00959	0.00003	-0.00027	0.00019	-0.03351	0.79093	-1.23343	0.20045	-0.13760	-1.50747	0.13269	-0.09862	1.14870	-2.35907	2.65049	9.82425	0.00455	0.00121	0.00110	-0.00001
857			8.56000	0.39339	-9.65154	1.87631	-0.01049	0.00069	-0.00158	-0.00013	0.00001	-0.00006	-0.00000	0.00000	0.00000	-15.22780	2.03231	-8.81372	0.01065	-0.02110	0.00697	0.00007	0.00037	-0.00017	4.41566	-1.15174	7.53368	0.10870	-0.05550	-0.00973	-0.00007	-0.00026	0.00027	-0.78787	1.06020	-2.11418	0.61624	-0.07216	-1.61912	0.30735	-0.18781	1.57504	-2.35941	2.62153	9.85583	0.00455	0.00126	0.00124	-0.00001
858			8.57000	0.38071	-9.66328	1.84802	-0.01047	0.00069	-0.00159	-0.00015	0.00002	-0.00009	-0.00000	0.00000	0.00000	-15.23230	2.04074	-8.82991	0.01063	-0.02135	0.00706	0.00008	0.00056	-0.00014	4.41667	-1.15308	7.55250	0.10929	-0.05597	-0.00972	-0.00015	-0.00029	0.00035	-1.72237	1.27801	-3.17578	1.15927	-0.08427	-1.56408	0.45311	-0.26836	2.03134	-2.36028	2.58664	9.89612	0.00452	0.00132	0.00142	-0.00000
859			8.58000	0.36588	-9.68454	1.80806	-0.01047	0.00069	-0.00161	-0.00014	0.00003	-0.00013	-0.00000	0.00000	0.00000	-15.23802	2.05491	-8.84415	0.01049	-0.02140	0.00708	0.00010	0.00072	-0.00008	4.41802	-1.15452	7.57554	0.10927	-0.05699	-0.00956	-0.00019	-0.00033	0.00038	-2.59572	1.38832	-4.26404	1.72672	-0.14956	-1.19118	0.50194	-0.31032	2.24474	-2.36228	2.55170	9.93872	0.00449	0.00137	0.00157	0.00001
860			8.59000	0.35029	-9.71332	1.75725	-0.01047	0.00069	-0.00162	-0.00010	0.00004	-0.00015	-0.00000	0.00000	0.00000	-15.24456	2.07430	-8.85256	0.01025	-0.02125	0.00702	0.00011	0.00078	0.00002	4.41957	-1.15614	7.59879	0.10906	-0.05801	-0.00934	-0.00023	-0.00032	0.00035	-3.15005	1.34065	-5.22497	2.13451	-0.18207	-0.48119	0.45384	-0.32048	2.08310	-2.36541	2.52246	9.97744	0.00446	0.00139	0.00165	0.00002
861			8.60000	0.33587	-9.74532	1.69793	-0.01048	0.00070	-0.00162	-0.00005	0.00004	-0.00017	-0.00000	0.00000	0.00000	-15.25012	2.09638	-8.85246	0.01004	-0.02099	0.00692	0.00008	0.00072	0.00012	4.42136	-1.15762	7.61849	0.10903	-0.05860	-0.00913	-0.00028	-0.00023	0.00027	-3.25255	1.12331	-5.93435	2.18940	-0.10736	0.36027	0.40126	-0.30523	1.65905	-2.36946	2.50274	10.00868	0.00446	0.00139	0.00166	0.00003
862			8.61000	0.32433	-9.77594	1.63349	-0.01049	0.00072	-0.00162	0.00002	0.00004	-0.00018	-0.00000	0.00000	0.00000	-15.25284	2.11710	-8.84431	0.00979	-0.02063	0.00679	0.00003	0.00054	0.00019	4.42326	-1.15790	7.63330	0.10980	-0.05846	-0.00890	-0.00025	-0.00001	0.00020	-2.97857	0.80641	-6.34267	1.86700	0.02519	1.09252	0.44032	-0.23759	1.17451	-2.37421	2.49443	10.03138	0.00446	0.00138	0.00163	0.00003
863			8.62000	0.31621	-9.80241	1.56705	-0.01049	0.00074	-0.00161	0.00008	0.00003	-0.00018	-0.00000	0.00000	0.00000	-15.25253	2.13328	-8.83009	0.00936	-0.02016	0.00664	-0.00001	0.00030	0.00022	4.42453	-1.15589	7.64383	0.11166	-0.05749	-0.00859	-0.00001	0.00027	0.00014	-2.53485	0.49473	-6.48257	1.34465	0.08551	1.64068	0.57993	-0.06332	0.76530	-2.37962	2.49835	10.04626	0.00446	0.00136	0.00158	0.00004
864			8.63000	0.31104	-9.82421	1.50094	-0.01048	0.00076	-0.00160	0.00013	0.00003	-0.00018	-0.00000	0.00000	0.00000	-15.25064	2.14393	-8.81138	0.00878	-0.01964	0.00649	-0.00001	0.00009	0.00025	4.42375	-1.15104	7.65129	0.11459	-0.05569	-0.00820	0.00059	0.00050	0.00010	-2.09848	0.26284	-6.42634	0.84463	-0.01511	2.04374	0.72369	0.26833	0.53005	-2.38606	2.51512	10.05499	0.00446	0.00133	0.00152	0.00005
865			8.64000	0.30774	-9.84205	1.43650	-0.01048	0.00078	-0.00158	0.00014	0.00002	-0.00017	-0.00000	0.00000	0.00000	-15.24935	2.14992	-8.78912	0.00819	-0.01916	0.00636	0.00001	-0.00006	0.00026	4.41893	-1.14456	7.65753	0.11791	-0.05332	-0.00780	0.00157	0.00054	0.00010	-1.73263	0.14553	-6.22770	0.50262	-0.27657	2.30171	0.76295	0.74121	0.53677	-2.39426	2.54527	10.06038	0.00443	0.00132	0.00149	0.00007
866			8.65000	0.30512	-9.85664	1.37488	-0.01047	0.00079	-0.00157	0.00014	0.00002	-0.00016	-0.00000	0.00000	0.00000	-15.25059	2.15293	-8.76480	0.00777	-0.01890	0.00626	0.00005	-0.00013	0.00025	4.40877	-1.13837	7.66452	0.12088	-0.05092	-0.00749	0.00273	0.00041	0.00011	-1.42443	0.13448	-5.85873	0.34728	-0.60848	2.28977	0.68000	1.24883	0.77650	-2.40523	2.58754	10.06486	0.00437	0.00135	0.00154	0.00010
867			8.66000	0.30227	-9.86846	1.31800	-0.01048	0.00080	-0.00157	0.00011	0.00001	-0.00014	-0.00000	0.00000	0.00000	-15.25527	2.15471	-8.74206	0.00770	-0.01894	0.00624	0.00010	-0.00011	0.00021	4.39338	-1.13413	7.67401	0.12272	-0.04918	-0.00735	0.00380	0.00017	0.00015	-1.14419	0.17347	-5.23214	0.34871	-0.90530	1.83670	0.52174	1.68394	1.17287	-2.41958	2.63778	10.06840	0.00429	0.00141	0.00166	0.00012
868			8.67000	0.29918	-9.87764	1.26893	-0.01048	0.00081	-0.00158	0.00008	0.00001	-0.00012	-0.00000	0.00000	0.00000	-15.26370	2.15671	-8.72605	0.00804	-0.01930	0.00629	0.00015	-0.00001	0.00012	4.37376	-1.13257	7.68695	0.12292	-0.04877	-0.00736	0.00470	-0.00009	0.00019	-0.86237	0.19734	-4.30237	0.45359	-1.14973	0.91211	0.32469	2.05489	1.60083	-2.43683	2.69007	10.06905	0.00420	0.00148	0.00178	0.00013
869			8.68000	0.29629	-9.88412	1.23074	-0.01049	0.00081	-0.00159	0.00005	0.00001	-0.00009	-0.00000	0.00000	0.00000	-15.27638	2.15967	-8.72107	0.00866	-0.01989	0.00642	0.00023	0.00013	0.00000	4.35011	-1.13395	7.70290	0.12134	-0.05013	-0.00752	0.00557	-0.00035	0.00021	-0.56868	0.17954	-3.13523	0.60811	-1.39824	-0.25328	0.07320	2.45784	1.88453	-2.45528	2.73887	10.06540	0.00411	0.00153	0.00187	0.00013
870			8.69000	0.29411	-9.88785	1.20525	-0.01049	0.00081	-0.00161	0.00003	0.00000	-0.00005	-0.00000	0.00000	0.00000	-15.29381	2.16379	-8.72759	0.00942	-0.02057	0.00659	0.00031	0.00026	-0.00010	4.32178	-1.13822	7.71918	0.11846	-0.05279	-0.00778	0.00643	-0.00061	0.00019	-0.28433	0.12888	-1.89911	0.76028	-1.66989	-1.26952	-0.24616	2.92738	1.87308	-2.47304	2.78066	10.05754	0.00403	0.00157	0.00194	0.00012
871			8.70000	0.29284	-9.88909	1.19212	-0.01049	0.00080	-0.00163	0.00001	0.00000	-0.00002	-0.00000	0.00000	0.00000	-15.31547	2.16875	-8.74211	0.01007	-0.02117	0.00678	0.00039	0.00033	-0.00016	4.28851	-1.14503	7.73232	0.11544	-0.05575	-0.00809	0.00713	-0.00080	0.00014	-0.04450	0.06976	-0.81666	0.84596	-1.90875	-1.81531	-0.57805	3.37857	1.54491	-2.48926	2.81474	10.04736	0.00397	0.00158	0.00198	0.00011
872			8.71000	0.29237	-9.88842	1.18863	-0.01049	0.00080	-0.00164	-0.00000	-0.00000	-0.00000	-0.00000	0.00000	0.00000	-15.33956	2.17368	-8.75889	0.01049	-0.02160	0.00695	0.00043	0.00032	-0.00017	4.25143	-1.15326	7.73970	0.11284	-0.05813	-0.00841	0.00742	-0.00083	0.00005	0.12031	0.01366	-0.05550	0.82085	-2.02536	-1.79837	-0.80773	3.65929	0.95549	-2.50408	2.84192	10.03843	0.00395	0.00157	0.00197	0.00010
873			8.72000	0.29260	-9.88666	1.19102	-0.01049	0.00079	-0.00165	-0.00000	-0.00000	0.00001	-0.00000	0.00000	0.00000	-15.36335	2.17771	-8.77282	0.01075	-0.02196	0.00712	0.00041	0.00024	-0.00013	4.21332	-1.16085	7.73981	0.11100	-0.05965	-0.00878	0.00701	-0.00056	-0.00006	0.21670	-0.04249	0.35934	0.67846	-1.93935	-1.40276	-0.79821	3.59037	0.15447	-2.51767	2.86253	10.03447	0.00395	0.00156	0.00195	0.00009
874			8.73000	0.29348	-9.88424	1.19606	-0.01050	0.00079	-0.00165	-0.00001	0.00000	0.00001	-0.00000	0.00000	0.00000	-15.38403	2.18014	-8.78199	0.01068	-0.02189	0.00714	0.00036	0.00019	-0.00003	4.17893	-1.16456	7.73204	0.11029	-0.06017	-0.00898	0.00580	0.00008	-0.00019	-0.00646	0.02203	0.19098	0.72359	-1.77277	-0.61267	-0.46436	3.09834	-0.82668	-2.52948	2.87633	10.03667	0.00394	0.00156	0.00195	0.00007
875			8.74000	0.29496	-9.88127	1.20124	-0.01050	0.00080	-0.00164	-0.00001	-0.00000	0.00000	-0.00000	0.00000	0.00000	-15.39982	2.18044	-8.78690	0.01015	-0.02154	0.00706	0.00027	0.00004	0.00000	4.15252	-1.16099	7.71610	0.11079	-0.06049	-0.00905	0.00414	0.00097	-0.00030	0.09346	0.05791	0.12284	0.36130	-1.46968	-0.19394	0.11304	2.34821	-1.85954	-2.53833	2.88324	10.04388	0.00394	0.00156	0.00196	0.00004
876			8.75000	0.29676	-9.87845	1.20439	-0.01051	0.00080	-0.00163	0.00003	-0.00000	0.00000	-0.00000	0.00000	0.00000	-15.41061	2.17871	-8.78808	0.00973	-0.02140	0.00704	0.00015	-0.00009	-0.00000	4.13530	-1.14894	7.69312	0.11215	-0.06111	-0.00918	0.00266	0.00175	-0.00037	0.21885	-0.15250	0.06964	-0.08253	-0.90727	-0.04497	0.67108	1.65706	-2.59309	-2.54267	2.88415	10.05341	0.00395	0.00155	0.00196	0.00001
877			8.76000	0.29819	-9.87699	1.20321	-0.01051	0.00081	-0.00162	-0.00002	-0.00000	0.00000	-0.00000	0.00000	0.00000	-15.41733	2.17561	-8.78571	0.00932	-0.02153	0.00715	0.00013	-0.00016	-0.00002	4.12440	-1.13155	7.66748	0.11391	-0.06203	-0.00946	0.00182	0.00207	-0.00038	0.14479	0.09403	0.02599	-0.30918	-0.82717	-0.15284	0.94572	1.23402	-2.70620	-2.54119	2.88095	10.06124	0.00398	0.00155	0.00195	-0.00004
878			8.77000	0.29827	-9.87741	1.19590	-0.01050	0.00081	-0.00162	0.00002	0.00000	-0.00003	-0.00000	0.00000	0.00000	-15.42160	2.17226	-8.78049	0.00900	-0.02167	0.00724	0.00007	-0.00016	0.00006	4.11606	-1.11417	7.64460	0.11550	-0.06302	-0.00967	0.00158	0.00182	-0.00032	-0.13093	0.07267	-1.05296	-0.18540	-0.53294	0.55164	0.84528	1.05663	-2.27238	-2.53287	2.87610	10.06285	0.00404	0.00155	0.00195	-0.00008
879			8.78000	0.29627	-9.87921	1.18181	-0.01048	0.00081	-0.00162	-0.00000	0.00000	-0.00005	-0.00000	0.00000	0.00000	-15.42534	2.17009	-8.77358	0.00917	-0.02179	0.00723	0.00008	-0.00011	0.00008	4.10790	-1.10133	7.62700	0.11620	-0.06396	-0.00977	0.00157	0.00124	-0.00026	-0.25968	0.27286	-1.66313	0.00057	-0.55977	0.62929	0.47774	0.97090	-1.70879	-2.51712	2.87133	10.05375	0.00415	0.00156	0.00193	-0.00013
880			8.79000	0.29199	-9.88189	1.16159	-0.01046	0.00081	-0.00163	-0.00003	0.00000	-0.00006	-0.00000	0.00000	0.00000	-15.43053	2.17031	-8.76667	0.00938	-0.02198	0.00726	0.00012	-0.00001	0.00007	4.10000	-1.09422	7.61298	0.11647	-0.06446	-0.00986	0.00139	0.00075	-0.00024	-0.37014	0.47204	-2.14017	0.26954	-0.73865	0.48224	0.10604	0.83871	-1.46602	-2.49427	2.86668	10.03250	0.00428	0.00154	0.00185	-0.00018
881			8.80000	0.28572	-9.88563	1.13725	-0.01043	0.00081	-0.00163	-0.00005	0.00001	-0.00007	-0.00000	0.00000	0.00000	-15.43915	2.17280	-8.76217	0.00973	-0.02205	0.00724	0.00019	0.00008	0.00003	4.09371	-1.09002	7.59815	0.11611	-0.06413	-0.00985	0.00101	0.00067	-0.00028	-0.50890	0.63808	-2.38404	0.47392	-1.06989	0.06476	-0.03025	0.66889	-1.67741	-2.46630	2.86106	10.00254	0.00441	0.00150	0.00171	-0.00021
882			8.81000	0.27790	-9.89091	1.11157	-0.01040	0.00082	-0.00162	-0.00007	0.00001	-0.00007	-0.00000	0.00000	0.00000	-15.45282	2.17585	-8.76271	0.01011	-0.02188	0.00715	0.00029	0.00012	-0.00004	4.08941	-1.08459	7.57961	0.11503	-0.06285	-0.00967	0.00082	0.00094	-0.00033	-0.67115	0.75377	-2.36238	0.49148	-1.51086	-0.57525	0.10120	0.62707	-2.06851	-2.43672	2.85392	9.97144	0.00450	0.00143	0.00155	-0.00021
883			8.82000	0.26919	-9.89783	1.08723	-0.01038	0.00082	-0.00161	-0.00009	0.00001	-0.00006	-0.00000	0.00000	0.00000	-15.47207	2.17708	-8.76989	0.01034	-0.02145	0.00699	0.00039	0.00008	-0.00012	4.08474	-1.07576	7.55812	0.11341	-0.06072	-0.00930	0.00110	0.00136	-0.00035	-0.83184	0.80103	-2.11177	0.30035	-1.99381	-1.26191	0.42246	0.82359	-2.40790	-2.40971	2.84595	9.94814	0.00454	0.00135	0.00139	-0.00018
884			8.83000	0.26041	-9.90638	1.06635	-0.01036	0.00083	-0.00160	-0.00009	0.00001	-0.00005	-0.00000	0.00000	0.00000	-15.49659	2.17460	-8.78302	0.01035	-0.02080	0.00679	0.00047	-0.00002	-0.00018	4.07742	-1.06199	7.53458	0.11144	-0.05761	-0.00875	0.00154	0.00192	-0.00037	-0.98215	0.76860	-1.71122	-0.01637	-2.46371	-1.77980	0.91536	1.12639	-2.81100	-2.38891	2.83848	9.93973	0.00451	0.00131	0.00132	-0.00013
885			8.84000	0.25242	-9.91645	1.05009							-0.00000	0.00000	0.00000	-15.52548	2.16788	-8.79952							4.06792	-1.04101	7.50767							-1.12231	0.65375	-1.24741	-0.30106	-2.82532	-1.99922	1.45224	1.37597	-3.26924	-2.37651	2.83250	9.94772
886			8.85000	0.24605	-9.92802	1.03881							-0.00000	0.00000	0.00000	-15.55671	2.15847	-8.81626							4.05701	-1.01401	7.47802																-2.37301	2.82879	9.96816
[truncated: 29 more columns]
