# Supplementary material for: Analysis of the impact of different landing heights and lateralities on lower limb joint load based on statistical parametric mapping
Source: PLoS One. 2025 May 30;20(5):e0324656. doi: 10.1371/journal.pone.0324656 (PMC12124505; doi:10.1371/journal.pone.0324656)
Supplement: S1 File — (ZIP) [file pone.0324656.s001.zip › Original data/009/右前45.txt]

	C:\Users\dell\Documents\Qualisys-GAIT1214\Data\renxuanpu_renxuanpu_2023-11-18_WJN009\2023-11-18\2023-11-18_unspecified\Gait LB - CAST 7.c3d	C:\Users\dell\Documents\Qualisys-GAIT1214\Data\renxuanpu_renxuanpu_2023-11-18_WJN009\2023-11-18\2023-11-18_unspecified\Gait LB - CAST 7.c3d	C:\Users\dell\Documents\Qualisys-GAIT1214\Data\renxuanpu_renxuanpu_2023-11-18_WJN009\2023-11-18\2023-11-18_unspecified\Gait LB - CAST 7.c3d	C:\Users\dell\Documents\Qualisys-GAIT1214\Data\renxuanpu_renxuanpu_2023-11-18_WJN009\2023-11-18\2023-11-18_unspecified\Gait LB - CAST 7.c3d	C:\Users\dell\Documents\Qualisys-GAIT1214\Data\renxuanpu_renxuanpu_2023-11-18_WJN009\2023-11-18\2023-11-18_unspecified\Gait LB - CAST 7.c3d	C:\Users\dell\Documents\Qualisys-GAIT1214\Data\renxuanpu_renxuanpu_2023-11-18_WJN009\2023-11-18\2023-11-18_unspecified\Gait LB - CAST 7.c3d	C:\Users\dell\Documents\Qualisys-GAIT1214\Data\renxuanpu_renxuanpu_2023-11-18_WJN009\2023-11-18\2023-11-18_unspecified\Gait LB - CAST 7.c3d	C:\Users\dell\Documents\Qualisys-GAIT1214\Data\renxuanpu_renxuanpu_2023-11-18_WJN009\2023-11-18\2023-11-18_unspecified\Gait LB - CAST 7.c3d	C:\Users\dell\Documents\Qualisys-GAIT1214\Data\renxuanpu_renxuanpu_2023-11-18_WJN009\2023-11-18\2023-11-18_unspecified\Gait LB - CAST 7.c3d	C:\Users\dell\Documents\Qualisys-GAIT1214\Data\renxuanpu_renxuanpu_2023-11-18_WJN009\2023-11-18\2023-11-18_unspecified\Gait LB - CAST 7.c3d	C:\Users\dell\Documents\Qualisys-GAIT1214\Data\renxuanpu_renxuanpu_2023-11-18_WJN009\2023-11-18\2023-11-18_unspecified\Gait LB - CAST 7.c3d	C:\Users\dell\Documents\Qualisys-GAIT1214\Data\renxuanpu_renxuanpu_2023-11-18_WJN009\2023-11-18\2023-11-18_unspecified\Gait LB - CAST 7.c3d	C:\Users\dell\Documents\Qualisys-GAIT1214\Data\renxuanpu_renxuanpu_2023-11-18_WJN009\2023-11-18\2023-11-18_unspecified\Gait LB - CAST 7.c3d	C:\Users\dell\Documents\Qualisys-GAIT1214\Data\renxuanpu_renxuanpu_2023-11-18_WJN009\2023-11-18\2023-11-18_unspecified\Gait LB - CAST 7.c3d	C:\Users\dell\Documents\Qualisys-GAIT1214\Data\renxuanpu_renxuanpu_2023-11-18_WJN009\2023-11-18\2023-11-18_unspecified\Gait LB - CAST 7.c3d	C:\Users\dell\Documents\Qualisys-GAIT1214\Data\renxuanpu_renxuanpu_2023-11-18_WJN009\2023-11-18\2023-11-18_unspecified\Gait LB - CAST 7.c3d	C:\Users\dell\Documents\Qualisys-GAIT1214\Data\renxuanpu_renxuanpu_2023-11-18_WJN009\2023-11-18\2023-11-18_unspecified\Gait LB - CAST 7.c3d	C:\Users\dell\Documents\Qualisys-GAIT1214\Data\renxuanpu_renxuanpu_2023-11-18_WJN009\2023-11-18\2023-11-18_unspecified\Gait LB - CAST 7.c3d	C:\Users\dell\Documents\Qualisys-GAIT1214\Data\renxuanpu_renxuanpu_2023-11-18_WJN009\2023-11-18\2023-11-18_unspecified\Gait LB - CAST 7.c3d	C:\Users\dell\Documents\Qualisys-GAIT1214\Data\renxuanpu_renxuanpu_2023-11-18_WJN009\2023-11-18\2023-11-18_unspecified\Gait LB - CAST 7.c3d	C:\Users\dell\Documents\Qualisys-GAIT1214\Data\renxuanpu_renxuanpu_2023-11-18_WJN009\2023-11-18\2023-11-18_unspecified\Gait LB - CAST 7.c3d	C:\Users\dell\Documents\Qualisys-GAIT1214\Data\renxuanpu_renxuanpu_2023-11-18_WJN009\2023-11-18\2023-11-18_unspecified\Gait LB - CAST 7.c3d	C:\Users\dell\Documents\Qualisys-GAIT1214\Data\renxuanpu_renxuanpu_2023-11-18_WJN009\2023-11-18\2023-11-18_unspecified\Gait LB - CAST 7.c3d	C:\Users\dell\Documents\Qualisys-GAIT1214\Data\renxuanpu_renxuanpu_2023-11-18_WJN009\2023-11-18\2023-11-18_unspecified\Gait LB - CAST 7.c3d	C:\Users\dell\Documents\Qualisys-GAIT1214\Data\renxuanpu_renxuanpu_2023-11-18_WJN009\2023-11-18\2023-11-18_unspecified\Gait LB - CAST 7.c3d	C:\Users\dell\Documents\Qualisys-GAIT1214\Data\renxuanpu_renxuanpu_2023-11-18_WJN009\2023-11-18\2023-11-18_unspecified\Gait LB - CAST 7.c3d	C:\Users\dell\Documents\Qualisys-GAIT1214\Data\renxuanpu_renxuanpu_2023-11-18_WJN009\2023-11-18\2023-11-18_unspecified\Gait LB - CAST 7.c3d	C:\Users\dell\Documents\Qualisys-GAIT1214\Data\renxuanpu_renxuanpu_2023-11-18_WJN009\2023-11-18\2023-11-18_unspecified\Gait LB - CAST 7.c3d	C:\Users\dell\Documents\Qualisys-GAIT1214\Data\renxuanpu_renxuanpu_2023-11-18_WJN009\2023-11-18\2023-11-18_unspecified\Gait LB - CAST 7.c3d	C:\Users\dell\Documents\Qualisys-GAIT1214\Data\renxuanpu_renxuanpu_2023-11-18_WJN009\2023-11-18\2023-11-18_unspecified\Gait LB - CAST 7.c3d	C:\Users\dell\Documents\Qualisys-GAIT1214\Data\renxuanpu_renxuanpu_2023-11-18_WJN009\2023-11-18\2023-11-18_unspecified\Gait LB - CAST 7.c3d	C:\Users\dell\Documents\Qualisys-GAIT1214\Data\renxuanpu_renxuanpu_2023-11-18_WJN009\2023-11-18\2023-11-18_unspecified\Gait LB - CAST 7.c3d	C:\Users\dell\Documents\Qualisys-GAIT1214\Data\renxuanpu_renxuanpu_2023-11-18_WJN009\2023-11-18\2023-11-18_unspecified\Gait LB - CAST 7.c3d	C:\Users\dell\Documents\Qualisys-GAIT1214\Data\renxuanpu_renxuanpu_2023-11-18_WJN009\2023-11-18\2023-11-18_unspecified\Gait LB - CAST 7.c3d	C:\Users\dell\Documents\Qualisys-GAIT1214\Data\renxuanpu_renxuanpu_2023-11-18_WJN009\2023-11-18\2023-11-18_unspecified\Gait LB - CAST 7.c3d	C:\Users\dell\Documents\Qualisys-GAIT1214\Data\renxuanpu_renxuanpu_2023-11-18_WJN009\2023-11-18\2023-11-18_unspecified\Gait LB - CAST 7.c3d	C:\Users\dell\Documents\Qualisys-GAIT1214\Data\renxuanpu_renxuanpu_2023-11-18_WJN009\2023-11-18\2023-11-18_unspecified\Gait LB - CAST 7.c3d	C:\Users\dell\Documents\Qualisys-GAIT1214\Data\renxuanpu_renxuanpu_2023-11-18_WJN009\2023-11-18\2023-11-18_unspecified\Gait LB - CAST 7.c3d	C:\Users\dell\Documents\Qualisys-GAIT1214\Data\renxuanpu_renxuanpu_2023-11-18_WJN009\2023-11-18\2023-11-18_unspecified\Gait LB - CAST 7.c3d	C:\Users\dell\Documents\Qualisys-GAIT1214\Data\renxuanpu_renxuanpu_2023-11-18_WJN009\2023-11-18\2023-11-18_unspecified\Gait LB - CAST 7.c3d	C:\Users\dell\Documents\Qualisys-GAIT1214\Data\renxuanpu_renxuanpu_2023-11-18_WJN009\2023-11-18\2023-11-18_unspecified\Gait LB - CAST 7.c3d	C:\Users\dell\Documents\Qualisys-GAIT1214\Data\renxuanpu_renxuanpu_2023-11-18_WJN009\2023-11-18\2023-11-18_unspecified\Gait LB - CAST 7.c3d	C:\Users\dell\Documents\Qualisys-GAIT1214\Data\renxuanpu_renxuanpu_2023-11-18_WJN009\2023-11-18\2023-11-18_unspecified\Gait LB - CAST 7.c3d	C:\Users\dell\Documents\Qualisys-GAIT1214\Data\renxuanpu_renxuanpu_2023-11-18_WJN009\2023-11-18\2023-11-18_unspecified\Gait LB - CAST 7.c3d	C:\Users\dell\Documents\Qualisys-GAIT1214\Data\renxuanpu_renxuanpu_2023-11-18_WJN009\2023-11-18\2023-11-18_unspecified\Gait LB - CAST 7.c3d	C:\Users\dell\Documents\Qualisys-GAIT1214\Data\renxuanpu_renxuanpu_2023-11-18_WJN009\2023-11-18\2023-11-18_unspecified\Gait LB - CAST 7.c3d	C:\Users\dell\Documents\Qualisys-GAIT1214\Data\renxuanpu_renxuanpu_2023-11-18_WJN009\2023-11-18\2023-11-18_unspecified\Gait LB - CAST 7.c3d	C:\Users\dell\Documents\Qualisys-GAIT1214\Data\renxuanpu_renxuanpu_2023-11-18_WJN009\2023-11-18\2023-11-18_unspecified\Gait LB - CAST 7.c3d	C:\Users\dell\Documents\Qualisys-GAIT1214\Data\renxuanpu_renxuanpu_2023-11-18_WJN009\2023-11-18\2023-11-18_unspecified\Gait LB - CAST 7.c3d
	CD	ZD	TIME	Right Ankle Angles	Right Ankle Angles	Right Ankle Angles	Right Ankle Moment	Right Ankle Moment	Right Ankle Moment	Right Ankle Power	Right Ankle Power	Right Ankle Power	Right GRF	Right GRF	Right GRF	Right Knee Angles	Right Knee Angles	Right Knee Angles	Right Knee Moment	Right Knee Moment	Right Knee Moment	Right Knee Power	Right Knee Power	Right Knee Power	Right Hip Angles	Right Hip Angles	Right Hip Angles	Right Hip Moment	Right Hip Moment	Right Hip Moment	Right Hip Power	Right Hip Power	Right Hip Power	Left Ankle Angles	Left Ankle Angles	Left Ankle Angles	Left Ankle Moment	Left Ankle Moment	Left Ankle Moment	Left Ankle Power	Left Ankle Power	Left Ankle Power	Left Knee Angles	Left Knee Angles	Left Knee Angles	Left Knee Moment	Left Knee Moment	Left Knee Moment	Left Knee Power
	EVENT_LABEL	EVENT_LABEL	FRAME_NUMBERS	LINK_MODEL_BASED	LINK_MODEL_BASED	LINK_MODEL_BASED	LINK_MODEL_BASED	LINK_MODEL_BASED	LINK_MODEL_BASED	LINK_MODEL_BASED	LINK_MODEL_BASED	LINK_MODEL_BASED	LINK_MODEL_BASED	LINK_MODEL_BASED	LINK_MODEL_BASED	LINK_MODEL_BASED	LINK_MODEL_BASED	LINK_MODEL_BASED	LINK_MODEL_BASED	LINK_MODEL_BASED	LINK_MODEL_BASED	LINK_MODEL_BASED	LINK_MODEL_BASED	LINK_MODEL_BASED	LINK_MODEL_BASED	LINK_MODEL_BASED	LINK_MODEL_BASED	LINK_MODEL_BASED	LINK_MODEL_BASED	LINK_MODEL_BASED	LINK_MODEL_BASED	LINK_MODEL_BASED	LINK_MODEL_BASED	LINK_MODEL_BASED	LINK_MODEL_BASED	LINK_MODEL_BASED	LINK_MODEL_BASED	LINK_MODEL_BASED	LINK_MODEL_BASED	LINK_MODEL_BASED	LINK_MODEL_BASED	LINK_MODEL_BASED	LINK_MODEL_BASED	LINK_MODEL_BASED	LINK_MODEL_BASED	LINK_MODEL_BASED	LINK_MODEL_BASED	LINK_MODEL_BASED	LINK_MODEL_BASED
	ORIGINAL	ORIGINAL	ORIGINAL	ORIGINAL	ORIGINAL	ORIGINAL	ORIGINAL	ORIGINAL	ORIGINAL	ORIGINAL	ORIGINAL	ORIGINAL	ORIGINAL	ORIGINAL	ORIGINAL	ORIGINAL	ORIGINAL	ORIGINAL	ORIGINAL	ORIGINAL	ORIGINAL	ORIGINAL	ORIGINAL	ORIGINAL	ORIGINAL	ORIGINAL	ORIGINAL	ORIGINAL	ORIGINAL	ORIGINAL	ORIGINAL	ORIGINAL	ORIGINAL	ORIGINAL	ORIGINAL	ORIGINAL	ORIGINAL	ORIGINAL	ORIGINAL	ORIGINAL	ORIGINAL	ORIGINAL	ORIGINAL	ORIGINAL	ORIGINAL	ORIGINAL	ORIGINAL	ORIGINAL	ORIGINAL
ITEM	X	X	X	X	Y	Z	X	Y	Z	X	Y	Z	X	Y	Z	X	Y	Z	X	Y	Z	X	Y	Z	X	Y	Z	X	Y	Z	X	Y	Z	X	Y	Z	X	Y	Z	X	Y	Z	X	Y	Z	X	Y	Z	X
1	0.15000	0.41000	0.00000	-8.90483	6.93726	-5.26704							-0.00000	0.00000	0.00000	-5.41825	-2.95998	-13.26162							8.70616	-3.45914	8.47877							30.75953	-4.25306	12.57854							58.47681	-3.60928	2.05512
2			0.01000	-10.38112	7.26568	-5.23934							-0.00000	0.00000	0.00000	-4.88957	-2.88488	-13.11529							9.19200	-3.68654	8.44620							29.79072	-4.33938	12.37027							62.57578	-3.14508	1.78439
3			0.02000	-11.91671	7.65637	-5.17533	-0.00066	0.00002	0.00020	-0.00178	-0.00001	-0.00000	-0.00000	0.00000	0.00000	-4.30459	-2.79250	-13.00401	0.01920	0.00243	0.00050	-0.02081	-0.00041	0.00008	9.72159	-3.95446	8.43641	-0.08808	-0.00368	-0.01006	0.08447	-0.00186	-0.00081	28.71205	-4.34070	12.05329	-0.01663	-0.00224	-0.00248	-0.03161	0.00090	-0.00136	66.86200	-2.72529	1.54659	-0.08470	-0.00807	0.03159	0.64304
4			0.03000	-13.48394	8.11347	-5.05830	0.00069	-0.00023	0.00016	0.00187	0.00020	-0.00001	-0.00000	0.00000	0.00000	-3.65616	-2.67746	-12.94553	0.00254	-0.00502	0.00016	-0.00302	0.00111	0.00001	10.29141	-4.27474	8.45455	-0.03393	-0.02072	-0.00920	0.03444	-0.01268	-0.00054	27.55419	-4.23572	11.59288	-0.01788	-0.00224	-0.00296	-0.03501	0.00149	-0.00212	71.29665	-2.35834	1.33746	-0.09062	-0.00884	0.03937	0.70905
5			0.04000	-15.04825	8.63857	-4.87992	0.00191	-0.00049	0.00002	0.00503	0.00050	-0.00000	-0.00000	0.00000	0.00000	-2.94329	-2.53433	-12.94667	-0.01268	-0.01136	-0.00024	0.01643	0.00317	0.00001	10.88900	-4.65673	8.49642	0.00936	-0.03359	-0.00741	-0.00976	-0.02442	-0.00042	26.38959	-4.04110	10.97012	-0.01832	-0.00198	-0.00355	-0.03410	0.00173	-0.00330	75.84467	-2.02834	1.14649	-0.09727	-0.00810	0.04695	0.77753
6			0.05000	-16.57023	9.22034	-4.63644	0.00285	-0.00072	-0.00022	0.00714	0.00082	0.00004	-0.00000	0.00000	0.00000	-2.16957	-2.36001	-13.00438	-0.02676	-0.01685	-0.00065	0.03726	0.00567	0.00008	11.49359	-5.10516	8.54915	0.04404	-0.04268	-0.00469	-0.04547	-0.03584	-0.00040	25.32280	-3.81320	10.19089	-0.01792	-0.00150	-0.00419	-0.02833	0.00143	-0.00491	80.46975	-1.69711	0.96135	-0.10086	-0.00586	0.05242	0.81674
7			0.06000	-18.01181	9.82750	-4.32318	0.00337	-0.00089	-0.00056	0.00779	0.00104	0.00014	-0.00000	0.00000	0.00000	-1.34109	-2.15450	-13.10824	-0.04008	-0.02235	-0.00101	0.05936	0.00872	0.00020	12.08068	-5.61948	8.59337	0.07266	-0.04993	-0.00142	-0.07165	-0.04693	-0.00022	24.46605	-3.63578	9.28770	-0.01688	-0.00093	-0.00485	-0.01903	0.00080	-0.00682	85.13441	-1.31162	0.77498	-0.09854	-0.00275	0.05408	0.80190
8			0.07000	-19.33658	10.40638	-3.93616	0.00325	-0.00100	-0.00099	0.00661	0.00111	0.00038	-0.00000	0.00000	0.00000	-0.46335	-1.91850	-13.23862	-0.05298	-0.02936	-0.00124	0.08313	0.01303	0.00027	12.62894	-6.19509	8.60474	0.09720	-0.05932	0.00144	-0.08910	-0.06048	0.00038	23.91016	-3.59333	8.31495	-0.01545	-0.00039	-0.00551	-0.00860	0.00024	-0.00874	89.80286	-0.81510	0.59418	-0.08955	0.00020	0.05127	0.72727
9			0.08000	-20.49757	10.88295	-3.47940	0.00213	-0.00108	-0.00151	0.00353	0.00098	0.00082	-0.00000	0.00000	0.00000	0.46572	-1.64889	-13.36311	-0.06558	-0.03915	-0.00138	0.11012	0.01992	0.00024	13.12708	-6.82506	8.55644	0.11785	-0.07460	0.00276	-0.10011	-0.08012	0.00114	23.70367	-3.74135	7.34058	-0.01383	0.00004	-0.00610	0.00073	-0.00001	-0.01022	94.44574	-0.16163	0.44532	-0.07513	0.00201	0.04442	0.60608
10			0.09000	-21.41522	11.16806	-2.97078	-0.00030	-0.00115	-0.00210	-0.00033	0.00063	0.00155	-0.00000	0.00000	0.00000	1.46701	-1.33520	-13.43596	-0.07729	-0.05243	-0.00159	0.14305	0.03165	0.00008	13.58090	-7.50065	8.42382	0.13260	-0.09881	0.00128	-0.10849	-0.10873	0.00076	23.84546	-4.09060	6.43445	-0.01210	0.00033	-0.00654	0.00750	0.00003	-0.01080	99.04800	0.66803	0.37556	-0.05733	0.00210	0.03470	0.45868
11			0.10000	-21.95798	11.16310	-2.44360	-0.00432	-0.00125	-0.00274	-0.00123	-0.00000	0.00259	-0.00000	0.00000	0.00000	2.58842	-0.95807	-13.40167	-0.08685	-0.06927	-0.00218	0.18502	0.05175	-0.00037	14.01696	-8.20987	8.19011	0.13764	-0.13447	-0.00461	-0.11762	-0.14707	-0.00360	24.29165	-4.60923	5.65280	-0.01034	0.00050	-0.00669	0.01121	0.00020	-0.01029	103.61591	1.65797	0.44566	-0.03877	0.00036	0.02316	0.30841
12			0.11000	-21.93613	10.76595	-1.94557	-0.00994	-0.00135	-0.00336	0.00876	-0.00101	0.00382	-0.00000	0.00000	0.00000	3.90557	-0.49231	-13.20120	-0.09246	-0.08890	-0.00359	0.23655	0.08426	-0.00170	14.47890	-8.93351	7.85247	0.12699	-0.18105	-0.01653	-0.12397	-0.18902	-0.01562	24.97191	-5.23857	5.01665	-0.00865	0.00058	-0.00640	0.01223	0.00035	-0.00883	108.17558	2.75721	0.72270	-0.02029	-0.00239	0.01222	0.16104
13			0.12000	-21.11605	9.88203	-1.53428	-0.01691	-0.00135	-0.00387	0.04116	-0.00227	0.00489	-0.00000	0.00000	0.00000	5.51701	0.08316	-12.78492	-0.09116	-0.10909	-0.00640	0.28855	0.13048	-0.00524	15.01867	-9.63883	7.43254	0.08941	-0.23244	-0.03600	-0.10568	-0.21792	-0.03672	25.80742	-5.91243	4.51329	-0.00707	0.00061	-0.00560	0.01140	0.00043	-0.00689	112.75538	3.88706	1.25741	-0.00285	-0.00524	0.00306	0.02263
14			0.13000	-19.26333	8.44270	-1.26664	-0.02455	-0.00104	-0.00411	0.10594	-0.00286	0.00516	-0.00000	0.00000	0.00000	7.53751	0.77456	-12.13393	-0.07764	-0.12493	-0.01115	0.30786	0.18291	-0.01256	15.69030	-10.27392	6.99072	0.00511	-0.27541	-0.06438	-0.00747	-0.20993	-0.05960	26.72290	-6.58609	4.09815	-0.00553	0.00059	-0.00429	0.00934	0.00043	-0.00492	117.36322	4.95552	2.07540	0.01417	-0.00718	-0.00345	-0.11193
15			0.14000	-16.22555	6.43655	-1.18228	-0.03176	-0.00025	-0.00393	0.19988	-0.00093	0.00412	-0.00000	0.00000	0.00000	10.08442	1.56923	-11.28323	-0.04432	-0.12878	-0.01763	0.21879	0.21976	-0.02275	16.55121	-10.76605	6.63553	-0.15145	-0.29174	-0.10259	0.27236	-0.15014	-0.05913	27.64945	-7.24621	3.70765	-0.00385	0.00051	-0.00261	0.00641	0.00035	-0.00304	121.97073	5.87688	3.16485	0.03178	-0.00742	-0.00716	-0.24682
16			0.15000	-12.05114	3.95108	-1.28422	0.26106	-0.04894	-0.06804	-2.07949	-0.22244	0.04282	0.02762	-0.38674	0.31493	13.24668	2.43645	-10.33463	1.31099	0.29714	0.09035	-7.87099	-0.55351	0.10994	17.66398	-11.02541	6.51679	-2.90429	0.49690	-0.51760	6.35593	0.09922	0.04105	28.52461	-7.89955	3.27571	-0.00194	0.00035	-0.00083	0.00301	0.00021	-0.00105	126.50756	6.59027	4.47254	0.05052	-0.00531	-0.00794	-0.37830
17			0.16000	-7.07340	1.18664	-1.53505	0.88093	-0.06407	-0.03166	-7.83777	-0.31166	0.00213	0.08409	-0.22450	0.70397	17.04303	3.33160	-9.43615	0.23451	0.35751	0.14956	-1.65116	-0.67285	0.13343	19.08878	-10.95184	6.79074	-0.90692	0.78067	-0.07384	2.37727	-0.13362	0.07498	29.29449	-8.55758	2.75503	0.00021	0.00011	0.00074	-0.00029	0.00006	0.00106	130.86436	7.07493	5.91111	0.06989	-0.00089	-0.00633	-0.49057
18			0.17000	-1.83961	-1.59111	-1.88613	1.28004	-0.17547	0.05747	-11.39381	-0.81809	0.02979	0.11994	-0.01848	1.49392	21.40558	4.21457	-8.72375	-0.40720	0.44281	0.18050	3.22904	-0.78555	0.07245	20.86377	-10.45113	7.56219	1.43600	1.04268	0.46280	-4.42935	-0.59291	-0.97706	29.91773	-9.23025	2.13335	0.00249	-0.00017	0.00180	-0.00280	-0.00008	0.00284	134.90717	7.35886	7.37839	0.08801	0.00443	-0.00371	-0.55841
19			0.18000	3.10992	-4.13137	-2.31713	1.37709	-0.38848	0.10041	-11.21711	-1.56288	0.10323	0.00682	0.02985	2.67625	26.21162	5.08121	-8.26099	0.60464	0.30711	0.02482	-5.20196	-0.50042	-0.00295	22.98970	-9.46999	8.83777	2.39558	0.62053	0.60555	-8.53196	-0.57757	-1.92191	30.37015	-9.92518	1.43703	0.00462	-0.00044	0.00216	-0.00394	-0.00020	0.00361	138.50034	7.51537	8.78150	0.10280	0.00845	-0.00166	-0.56252
20			0.19000	7.42931	-6.25636	-2.84365	1.32232	-0.51343	0.09404	-9.24565	-1.60566	0.13152	-0.19517	0.00215	2.82965	31.32282	5.97611	-8.00929	1.60851	-0.18314	-0.38546	-14.49403	0.28714	0.21236	25.42624	-8.03768	10.51424	2.06346	-0.59843	0.36850	-8.26899	0.70487	-1.46580	30.64820	-10.64538	0.72380	0.00621	-0.00066	0.00180	-0.00353	-0.00032	0.00299	141.52634	7.64084	10.05184	0.11251	0.00926	-0.00121	-0.49884
21			0.20000	10.99884	-7.89065	-3.47649	1.20368	-0.43444	0.06373	-6.93928	-0.95499	0.10004	-0.20636	-0.26055	2.14707	36.57711	6.96173	-7.84708	2.45367	0.02616	-0.38069	-22.24697	-0.04296	0.31982	28.07910	-6.28798	12.39189	-0.27356	-0.48092	0.08118	1.18110	0.60376	-0.34989	30.76598	-11.38125	0.06785	0.00690	-0.00077	0.00096	-0.00200	-0.00044	0.00146	143.89502	7.82126	11.14683	0.11625	0.00563	-0.00315	-0.37993
22			0.21000	13.85927	-9.06781	-4.15845	1.21689	-0.32412	0.06541	-5.65928	-0.46845	0.09664	-0.07528	-0.45450	1.61496	41.75707	8.06209	-7.64158	2.66064	0.56657	0.01524	-23.11140	-1.00399	-0.01492	30.78532	-4.44685	14.20881	-1.65054	0.51942	0.14328	7.19200	-0.60895	-0.57840	30.74448	-12.10423	-0.46174	0.00659	-0.00078	0.00013	-0.00015	-0.00050	0.00016	145.54207	8.10544	12.04767	0.11290	-0.00289	-0.00804	-0.22725
23			0.22000	16.13315	-9.89517	-4.74750	1.36674	-0.30950	0.10099	-5.07653	-0.30263	0.11140	0.01710	-0.48215	1.46917	46.60870	9.20773	-7.32203	2.51652	0.83600	0.29099	-19.84457	-1.48900	-0.27365	33.33858	-2.77742	15.69484	-1.43745	1.14713	0.35381	5.82272	-1.15772	-1.12368	30.60234	-12.77014	-0.82481	0.00544	-0.00075	-0.00019	0.00125	-0.00050	-0.00018	146.42804	8.49647	12.76393	0.10100	-0.01529	-0.01559	-0.07209
24			0.23000	17.96257	-10.48388	-5.07836	1.55125	-0.36018	0.13376	-4.58588	-0.27442	0.06975	0.03451	-0.45228	1.54046	50.91860	10.22142	-6.90378	2.50399	0.87682	0.33616	-17.05721	-1.34336	-0.22966	35.55294	-1.49337	16.63376	-0.75038	1.26434	0.49333	2.58208	-1.09739	-0.95206	30.35481	-13.32780	-1.02276	0.00383	-0.00075	0.00028	0.00174	-0.00045	0.00018	146.54945	8.96613	13.34198	0.07924	-0.02928	-0.02464	0.04452
25			0.24000	19.46855	-10.89918	-5.05370	1.68647	-0.40613	0.15577	-3.96575	-0.27468	-0.01672	0.01005	-0.38744	1.57388	54.57268	10.89775	-6.46641	2.39315	0.76782	0.22447	-13.54066	-0.80392	-0.05718	37.31782	-0.69025	16.93468	-0.00702	1.07351	0.53676	0.01877	-0.84500	-0.34634	30.01849	-13.73228	-1.09394	0.00216	-0.00080	0.00151	0.00136	-0.00036	0.00051	145.95511	9.48614	13.86733	0.04656	-0.04233	-0.03347	0.08067
26			0.25000	20.73059	-11.16603	-4.69910	1.73414	-0.40111	0.16963	-3.24066	-0.24451	-0.10166	-0.00983	-0.33730	1.47993	57.55527	11.14009	-6.10656	2.16325	0.64348	0.12860	-9.89826	-0.31821	0.02096	38.61922	-0.32902	16.68777	0.36318	0.89061	0.52373	-0.70450	-0.63875	0.16218	29.61503	-13.96422	-1.09630	0.00079	-0.00089	0.00327	0.00059	-0.00021	0.00042	144.74590	10.05680	14.44288	0.00290	-0.05314	-0.04061	0.00790
27			0.26000	21.78552	-11.30596	-4.14865	1.71310	-0.35695	0.17568	-2.53133	-0.18347	-0.14646	-0.00771	-0.33852	1.35620	59.92693	11.04093	-5.89029	2.06385	0.60384	0.14430	-7.55102	-0.04547	0.04910	39.53579	-0.26725	16.15039	0.22204	0.87839	0.49700	-0.30856	-0.50435	0.34572	29.16775	-14.04292	-1.08621	-0.00009	-0.00100	0.00524	-0.00007	-0.00004	0.00014	143.05519	10.71951	15.14474	-0.04995	-0.06209	-0.04537	-0.17486
28			0.27000	22.64433	-11.35843	-3.57241	1.66886	-0.31111	0.17592	-1.92403	-0.12328	-0.14305	-0.00303	-0.35395	1.27416	61.80058	10.85036	-5.83071	2.08113	0.59780	0.18587	-6.14156	0.05291	0.02753	40.20683	-0.32698	15.65585	-0.04020	0.90760	0.46942	0.04376	-0.28311	0.23817	28.69424	-14.01772	-1.10100	-0.00042	-0.00109	0.00706	-0.00035	0.00011	0.00002	141.02463	11.54233	15.97421	-0.10832	-0.07073	-0.04782	-0.43621
29			0.28000	23.31400	-11.36805	-3.09316	1.61825	-0.27997	0.17776	-1.41706	-0.07763	-0.11630	-0.00554	-0.33632	1.20355	63.30883	10.85024	-5.89083	1.99045	0.56624	0.18140	-4.87040	0.00065	-0.06276	40.77934	-0.36936	15.47561	-0.08148	0.87414	0.45162	0.08218	0.02998	-0.01276	28.20147	-13.94353	-1.14705	-0.00032	-0.00113	0.00848	-0.00027	0.00018	0.00007	138.78491	12.57950	16.82873	-0.16764	-0.08107	-0.04864	-0.72041
30			0.29000	23.81111	-11.35536	-2.74148	1.54802	-0.25482	0.17923	-0.98068	-0.04117	-0.09147	-0.00969	-0.29345	1.11538	64.57133	11.20946	-6.00347	1.77383	0.52146	0.15421	-3.72878	-0.12113	-0.14084	41.36288	-0.33639	15.70540	0.01448	0.79991	0.43868	-0.01550	0.29084	-0.25318	27.68615	-13.86121	-1.19949	-0.00002	-0.00112	0.00948	-0.00002	0.00017	-0.00011	136.44212	13.82239	17.51410	-0.22327	-0.09468	-0.04915	-0.96459
31			0.30000	24.16211	-11.30252	-2.47096	1.46366	-0.22522	0.17977	-0.61389	-0.00834	-0.08650	-0.00376	-0.24061	1.00488	65.67633	11.91245	-6.09722	1.46415	0.48279	0.15939	-2.72094	-0.23206	-0.20669	42.01133	-0.24603	16.24641	0.15482	0.76643	0.43041	-0.18382	0.43700	-0.37202	27.14235	-13.79119	-1.21550	0.00023	-0.00104	0.01016	0.00023	0.00009	-0.00082	134.06953	15.17537	17.80338	-0.27131	-0.11183	-0.05099	-1.11982
32			0.31000	24.39548	-11.16892	-2.21071	1.37435	-0.19389	0.17794	-0.31780	0.02051	-0.10220	0.01510	-0.19808	0.89593	66.67799	12.79067	-6.11348	1.17806	0.46365	0.21683	-1.95710	-0.30489	-0.29065	42.72931	-0.16012	16.87795	0.23939	0.80590	0.42510	-0.30807	0.48580	-0.32923	26.57147	-13.73711	-1.15919	0.00027	-0.00090	0.01057	0.00029	0.00001	-0.00197	131.71199	16.47942	17.52433	-0.30940	-0.13056	-0.05484	-1.16834
33			0.32000	24.53520	-10.92048	-1.91111	1.28102	-0.16431	0.17449	-0.09114	0.04253	-0.12776	0.03657	-0.17329	0.79738	67.60019	13.61991	-6.01209	0.97131	0.45381	0.28545	-1.42713	-0.33760	-0.29868	43.48994	-0.15268	17.36713	0.24010	0.85603	0.41396	-0.31900	0.41560	-0.14799	25.98728	-13.69354	-1.02163	0.00005	-0.00072	0.01069	0.00006	-0.00004	-0.00307	129.40462	17.57780	16.63356	-0.33653	-0.14697	-0.05950	-1.12273
34			0.33000	24.60005	-10.55083	-1.55885	1.17904	-0.14106	0.16628	0.06566	0.05613	-0.14689	0.05016	-0.15883	0.70100	68.44289	14.22202	-5.77575	0.81597	0.42730	0.31543	-1.02842	-0.32583	-0.17260	44.25393	-0.28309	17.55887	0.20242	0.84129	0.38602	-0.26436	0.24528	0.08881	25.41296	-13.65339	-0.82485	-0.00037	-0.00052	0.01050	-0.00039	-0.00004	-0.00364	127.19373	18.38212	15.23781	-0.35243	-0.15729	-0.06267	-1.01112
35			0.34000	24.60702	-10.08459	-1.16793	1.07072	-0.12549	0.15160	0.15206	0.06232	-0.14831	0.05546	-0.15160	0.60645	69.19206	14.52237	-5.41526	0.69986	0.38309	0.30443	-0.72540	-0.28468	-0.00662	44.98660	-0.57654	17.41248	0.13752	0.76085	0.33965	-0.17070	0.07560	0.27511	24.87543	-13.61184	-0.61040	-0.00083	-0.00033	0.01002	-0.00080	-0.00002	-0.00343	125.14341	18.89612	13.55116	-0.35728	-0.15983	-0.06261	-0.86255
36			0.35000	24.57615	-9.56659	-0.76442	0.97443	-0.11542	0.13402	0.17417	0.06217	-0.13375	0.05775	-0.14260	0.52132	69.83385	14.54680	-4.96585	0.58674	0.32817	0.27786	-0.47932	-0.23100	0.10776	45.67023	-1.01950	16.98360	0.11248	0.66172	0.28596	-0.13124	-0.02367	0.35709	24.39746	-13.56593	-0.42197	-0.00114	-0.00018	0.00926	-0.00096	-0.00001	-0.00267	123.32102	19.19269	11.81941	-0.35166	-0.15494	-0.05847	-0.70139
37			0.36000	24.53417	-9.04746	-0.37385	0.90075	-0.10897	0.11979	0.14202	0.05642	-0.11327	0.06293	-0.13420	0.45697	70.36378	14.38305	-4.47659	0.49479	0.28519	0.26568	-0.30716	-0.18564	0.16185	46.30524	-1.57065	16.38335	0.11677	0.59670	0.24093	-0.12880	-0.05123	0.35647	23.99042	-13.50995	-0.28473	-0.00118	-0.00007	0.00821	-0.00082	0.00000	-0.00177	121.77335	19.37044	10.24699	-0.33818	-0.14551	-0.05135	-0.54945
38			0.37000	24.51343	-8.57652	-0.01618	0.85051	-0.10310	0.11248	0.06425	0.04473	-0.09357	0.07124	-0.12837	0.41457	70.78537	14.14031	-3.99890	0.43245	0.26252	0.27305	-0.19654	-0.15327	0.17328	46.90034	-2.17637	15.74060	0.13236	0.57379	0.21036	-0.13874	-0.02739	0.31451	23.64927	-13.43555	-0.20372	-0.00094	-0.00002	0.00694	-0.00054	0.00000	-0.00111	120.51410	19.50921	8.96484	-0.31967	-0.13380	-0.04212	-0.41972
39			0.38000	24.54772	-8.19908	0.29399	0.82251	-0.09850	0.11135	-0.05232	0.02903	-0.07440	0.08117	-0.11852	0.38863	71.10428	13.91715	-3.57795	0.36787	0.25033	0.29344	-0.11511	-0.12497	0.14829	47.46101	-2.78321	15.17148	0.19401	0.58049	0.19605	-0.19112	0.03338	0.26119	23.35670	-13.32670	-0.16155	-0.00051	-0.00001	0.00557	-0.00026	0.00000	-0.00084	119.52591	19.64205	8.01829	-0.29933	-0.12168	-0.03195	-0.31669
40			0.39000	24.66699	-7.95066	0.54509	0.81206	-0.09443	0.11251	-0.20122	0.01147	-0.05283	0.08809	-0.10552	0.37713	71.32490	13.77829	-3.24750	0.30781	0.24201	0.31176	-0.05799	-0.09481	0.09116	47.98210	-3.34490	14.75516	0.28567	0.58772	0.19001	-0.25549	0.11103	0.20039	23.08905	-13.16075	-0.13055	-0.00008	-0.00004	0.00428	-0.00004	0.00001	-0.00085	118.77122	19.75533	7.38366	-0.27928	-0.10994	-0.02168	-0.23794
41			0.40000	24.89239	-7.84757	0.72880	0.81151	-0.09498	0.10664	-0.37136	-0.00501	-0.02748	0.08323	-0.09199	0.37259	71.45101	13.74394	-3.02916	0.25773	0.21790	0.28989	-0.01985	-0.05610	0.02109	48.44864	-3.82527	14.52155	0.37488	0.52949	0.17156	-0.28694	0.15853	0.12562	22.82273	-12.91313	-0.08637	0.00017	-0.00007	0.00321	0.00009	0.00003	-0.00093	118.20387	19.81000	6.99357	-0.26076	-0.09866	-0.01169	-0.17828
42			0.41000	25.23219	-7.88092	0.84113	0.80834	-0.09749	0.09356	-0.53949	-0.01866	-0.00520	0.06543	-0.07648	0.36660	71.48802	13.79331	-2.93214	0.20578	0.17371	0.22218	0.00412	-0.01736	-0.02020	48.83958	-4.19998	14.45402	0.45226	0.39734	0.13555	-0.27145	0.14052	0.05748	22.54063	-12.56470	-0.01627	0.00008	-0.00006	0.00241	0.00004	0.00003	-0.00097	117.77749	19.76739	6.76204	-0.24424	-0.08764	-0.00202	-0.13202
43			0.42000	25.67822	-8.01885	0.88146	0.79421	-0.09988	0.07588	-0.67257	-0.02675	0.00906	0.04292	-0.06359	0.35602	71.44643	13.87907	-2.95145	0.16501	0.12366	0.13986	0.01616	0.00819	-0.02298	49.13544	-4.45768	14.50628	0.47707	0.24581	0.09262	-0.19698	0.08364	0.01543	22.23837	-12.10792	0.08268	-0.00045	0.00001	0.00181	-0.00026	-0.00001	-0.00093	117.45258	19.60605	6.60256	-0.22964	-0.07678	0.00725	-0.09421
44			0.43000	26.20385	-8.21713	0.85097	0.76434	-0.10154	0.05720	-0.73745	-0.02788	0.01478	0.02407	-0.05642	0.34355	71.34309	13.94752	-3.06804	0.15367	0.08431	0.07422	0.02314	0.01858	-0.01101	49.32586	-4.59953	14.62418	0.42784	0.13050	0.05727	-0.09717	0.03572	-0.00164	21.92731	-11.54974	0.21117	-0.00135	0.00014	0.00134	-0.00078	-0.00012	-0.00083	117.19983	19.32949	6.43981	-0.21644	-0.06627	0.01577	-0.06151
45			0.44000	26.76527	-8.43237	0.75325	0.74654	-0.10725	0.04101	-0.74334	-0.02389	0.01469	0.01260	-0.04876	0.35589	71.20100	13.95916	-3.25405	0.18356	0.06605	0.04319	0.03147	0.02273	-0.00320	49.41637	-4.63729	14.76626	0.39460	0.08559	0.04873	-0.02813	0.01594	-0.00835	21.63163	-10.91103	0.37450	-0.00246	0.00030	0.00091	-0.00132	-0.00029	-0.00066	117.00005	18.96612	6.21691	-0.20404	-0.05649	0.02301	-0.03259
46			0.45000	27.30730	-8.63040	0.59628	0.78684	-0.12229	0.02746	-0.73056	-0.01618	0.01147	0.00511	-0.02592	0.41808	71.04724	13.90062	-3.48085	0.21896	0.05658	0.03747	0.03414	0.02419	0.00055	49.43085	-4.58929	14.91487	0.54622	0.09492	0.07666	0.01560	0.01068	-0.02159	21.37968	-10.22351	0.58219	-0.00353	0.00045	0.00050	-0.00160	-0.00045	-0.00040	116.84289	18.56223	5.90218	-0.19208	-0.04792	0.02857	-0.00770
47			0.46000	27.77503	-8.78700	0.39292	0.85279	-0.14444	0.01204	-0.66103	-0.00308	0.00529	-0.00324	0.00928	0.49528	70.90930	13.78386	-3.72565	0.22287	0.03470	0.02613	0.02351	0.01630	0.00218	49.40818	-4.47598	15.07501	0.82808	0.10115	0.11837	0.04701	0.00755	-0.04470	21.19375	-9.52548	0.84164	-0.00433	0.00056	0.00010	-0.00148	-0.00053	-0.00009	116.72392	18.17017	5.49209	-0.18046	-0.04092	0.03229	0.01212
48			0.47000	28.12836	-8.88669	0.15642	0.88390	-0.15806	-0.00822	-0.50509	0.01512	-0.00358	-0.01651	0.03168	0.53030	70.80946	13.63435	-3.97254	0.20917	-0.00428	-0.01536	0.00682	-0.00203	-0.00183	49.39280	-4.31619	15.26233	0.99779	0.05156	0.13148	0.01624	0.00378	-0.06126	21.08272	-8.85611	1.15067	-0.00476	0.00061	-0.00025	-0.00105	-0.00051	0.00023	116.64167	17.83568	5.00942	-0.16943	-0.03577	0.03415	0.02601
49			0.48000	28.35303	-8.92532	-0.10506	0.86330	-0.15130	-0.02835	-0.31509	0.03043	-0.01208	-0.02981	0.02522	0.50136	70.75851	13.47582	-4.20788	0.19453	-0.04356	-0.06531	-0.00743	-0.01939	-0.00876	49.42049	-4.12511	15.48730	0.92909	-0.02689	0.10799	-0.06238	-0.00241	-0.05817	21.04005	-8.25014	1.49232	-0.00479	0.00058	-0.00055	-0.00056	-0.00041	0.00050	116.59415	17.58645	4.49438	-0.15947	-0.03244	0.03442	0.03384
50			0.49000	28.46207	-8.91542	-0.38950	0.80986	-0.13081	-0.04395	-0.15958	0.03560	-0.01901	-0.03585	-0.00333	0.43760	70.75011	13.32113	-4.41564	0.20029	-0.06404	-0.08919	-0.01504	-0.02467	-0.01288	49.50432	-3.91392	15.74292	0.69822	-0.07471	0.07250	-0.10542	-0.00721	-0.04211	21.04793	-7.73436	1.83532	-0.00451	0.00051	-0.00081	-0.00018	-0.00028	0.00066	116.57768	17.42609	3.99351	-0.15063	-0.03043	0.03376	0.03604
51			0.50000	28.48729	-8.88716	-0.69663	0.75388	-0.11223	-0.05650	-0.06740	0.03232	-0.02618	-0.03648	-0.03225	0.38223	70.75883	13.17400	-4.58001	0.22508	-0.07074	-0.09198	-0.01171	-0.02166	-0.01428	49.62891	-3.69054	16.00470	0.48734	-0.09146	0.04425	-0.09437	-0.00701	-0.02584	21.08228	-7.32478	2.14232	-0.00405	0.00041	-0.00106	-0.00001	-0.00017	0.00070	116.58459	17.33450	3.54763	-0.14270	-0.02896	0.03304	0.03298
52			0.51000	28.46701	-8.87859	-1.02119	0.72214	-0.10166	-0.06480	-0.03083	0.02487	-0.03294	-0.03495	-0.04790	0.35837	70.74583	13.03746	-4.69566	0.25178	-0.07050	-0.08418	0.00958	-0.01613	-0.01301	49.75860	-3.46098	16.24430	0.40528	-0.08582	0.03358	-0.07028	-0.00296	-0.01860	21.11662	-7.02471	2.38270	-0.00355	0.00030	-0.00133	-0.00002	-0.00009	0.00064	116.60033	17.27426	3.18106	-0.13551	-0.02738	0.03293	0.02515
53			0.52000	28.43535	-8.91845	-1.35011	0.71729	-0.10126	-0.06966	-0.03098	0.01627	-0.03793	-0.03541	-0.04947	0.36500	70.67134	12.92030	-4.77412	0.27553	-0.07080	-0.08352	0.04902	-0.01229	-0.01049	49.85440	-3.23153	16.44591	0.44025	-0.08336	0.03417	-0.04222	0.00075	-0.01736	21.12610	-6.82317	2.54377	-0.00314	0.00020	-0.00163	-0.00015	-0.00004	0.00049	116.60309	17.20003	2.89400	-0.13002	-0.02602	0.03306	0.01348
54			0.53000	28.41660	-9.01405	-1.66533	0.72417	-0.10686	-0.07061	-0.05199	0.00727	-0.03908	-0.03985	-0.04112	0.39126	70.50976	12.83584	-4.83939	0.30082	-0.07172	-0.09682	0.10031	-0.01071	-0.00615	49.88939	-3.00944	16.61254	0.53436	-0.09695	0.03705	0.00754	0.00320	-0.01720	21.09163	-6.69907	2.62706	-0.00289	0.00011	-0.00194	-0.00034	-0.00001	0.00029	116.56857	17.07037	2.67220	-0.12610	-0.02465	0.03354	-0.00061
55			0.54000	28.42330	-9.15187	-1.95230	0.72985	-0.11683	-0.06876	-0.08090	-0.00034	-0.03656	-0.04680	-0.02547	0.42722	70.25793	12.79457	-4.91474	0.32562	-0.07333	-0.12007	0.15294	-0.01096	0.00204	49.85486	-2.80049	16.76038	0.65451	-0.12266	0.04009	0.08342	0.00380	-0.01736	21.00356	-6.62011	2.65264	-0.00285	0.00004	-0.00221	-0.00058	-0.00000	0.00015	116.47884	16.85842	2.48933	-0.12408	-0.02371	0.03357	-0.01485
56			0.55000	28.45765	-9.30715	-2.20642	0.72097	-0.12676	-0.06460	-0.10746	-0.00442	-0.03161	-0.05397	-0.00609	0.45932	69.93340	12.79629	-5.01153	0.34249	-0.07482	-0.14579	0.19316	-0.01192	0.01306	49.75778	-2.60721	16.90596	0.76746	-0.15231	0.04174	0.17001	0.00207	-0.01718	20.86205	-6.54827	2.65044	-0.00300	-0.00002	-0.00240	-0.00086	0.00000	0.00014	116.32938	16.56070	2.31969	-0.12358	-0.02321	0.03284	-0.02650
57			0.56000	28.51656	-9.45425	-2.43243	0.67310	-0.12575	-0.05382	-0.12377	-0.00332	-0.02347	-0.05351	0.00471	0.46263	69.56466	12.82831	-5.12686	0.35324	-0.05950	-0.14191	0.21588	-0.00998	0.01884	49.61445	-2.43037	17.05363	0.76579	-0.14084	0.04542	0.21903	-0.00003	-0.01746	20.67571	-6.44415	2.65526	-0.00327	-0.00005	-0.00246	-0.00117	0.00001	0.00031	116.13405	16.19935	2.14069	-0.12407	-0.02312	0.03115	-0.03291
58			0.57000	28.59776	-9.57236	-2.63691	0.58688	-0.11028	-0.03619	-0.12840	0.00143	-0.01353	-0.04439	0.00327	0.43259	69.17996	12.87171	-5.25083	0.35873	-0.02425	-0.10323	0.22199	-0.00420	0.01465	49.44226	-2.27166	17.19191	0.63117	-0.08176	0.05149	0.20440	0.00020	-0.01737	20.45779	-6.27352	2.69984	-0.00357	-0.00006	-0.00235	-0.00147	0.00002	0.00060	115.91753	15.81047	1.93170	-0.12489	-0.02337	0.02845	-0.03340
59			0.58000	28.70272	-9.64637	-2.82125	0.49107	-0.09202	-0.02048	-0.12647	0.00650	-0.00610	-0.03625	0.00224	0.39864	68.80000	12.90993	-5.37632	0.36508	0.00898	-0.06888	0.21878	0.00163	0.00894	49.25335	-2.13470	17.30311	0.49404	-0.03169	0.05409	0.17173	0.00056	-0.01462	20.22166	-6.01457	2.80829	-0.00386	-0.00005	-0.00207	-0.00172	0.00002	0.00087	115.70134	15.42708	1.67606	-0.12544	-0.02381	0.02495	-0.02980
60			0.59000	28.83547	-9.66531	-2.98010	0.40677	-0.08133	-0.01741	-0.12193	0.01107	-0.00357	-0.03583	0.01062	0.38621	68.43644	12.93519	-5.50524	0.38706	0.02156	-0.06445	0.21812	0.00434	0.00744	49.05099	-2.02361	17.37883	0.44626	-0.03011	0.04530	0.16615	0.00089	-0.00900	19.97730	-5.66313	2.99129	-0.00411	-0.00002	-0.00164	-0.00192	0.00001	0.00097	115.49512	15.07008	1.36580	-0.12539	-0.02430	0.02097	-0.02489
61			0.60000	28.99835	-9.62316	-3.10665	0.32824	-0.07434	-0.02016	-0.11142	0.01486	-0.00213	-0.03359	0.02721	0.38465	68.09391	12.94845	-5.64610	0.40094	0.02779	-0.05464	0.20841	0.00636	0.00621	48.83113	-1.94043	17.42670	0.46698	-0.01696	0.04318	0.18938	0.00039	-0.00613	19.73039	-5.23304	3.24426	-0.00430	0.00003	-0.00111	-0.00204	-0.00002	0.00080	115.29974	14.75033	1.00500	-0.12487	-0.02481	0.01686	-0.02047
62			0.61000	29.18769	-9.52360	-3.20023	0.24870	-0.06721	-0.02419	-0.09138	0.01687	-0.00049	-0.02555	0.04482	0.38704	67.77367	12.95831	-5.80491	0.41752	0.04147	-0.02244	0.19765	0.01044	0.00294	48.58926	-1.88359	17.46578	0.49745	0.03479	0.05254	0.21945	0.00014	-0.00586	19.48351	-4.75188	3.54861	-0.00444	0.00007	-0.00052	-0.00211	-0.00004	0.00042	115.11543	14.47542	0.61140	-0.12429	-0.02540	0.01283	-0.01683
63			0.62000	29.39245	-9.38331	-3.26946	0.16811	-0.06090	-0.03182	-0.06308	0.01696	0.00098	-0.01640	0.05905	0.38558	67.47696	12.97826	-5.97836	0.43863	0.05375	0.01239	0.18763	0.01365	-0.00202	48.32853	-1.84771	17.51479	0.50524	0.08711	0.05866	0.23448	0.00356	-0.00615	19.23835	-4.25440	3.87590	-0.00453	0.00011	0.00006	-0.00211	-0.00007	-0.00005	114.94695	14.25397	0.21428	-0.12401	-0.02615	0.00902	-0.01347
64			0.63000	29.59688	-9.22818	-3.32782	0.09246	-0.05290	-0.04290	-0.03321	0.01458	0.00178	-0.00889	0.06868	0.37776	67.20503	13.01923	-6.15431	0.45891	0.06073	0.04184	0.17736	0.01407	-0.00812	48.06115	-1.82493	17.58075	0.48773	0.12245	0.05394	0.22573	0.00816	-0.00582	18.99831	-3.77553	4.19395	-0.00462	0.00014	0.00057	-0.00205	-0.00008	-0.00043	114.80305	14.09364	-0.15147	-0.12414	-0.02708	0.00549	-0.01006
65			0.64000	29.78538	-9.08513	-3.38551	0.02295	-0.04269	-0.05386	-0.00737	0.01032	0.00116	-0.00183	0.07372	0.36196	66.95756	13.08061	-6.31802	0.47118	0.06625	0.07029	0.16620	0.01283	-0.01443	47.80264	-1.80675	17.65426	0.44644	0.15012	0.04299	0.19475	0.00949	-0.00448	18.76940	-3.34438	4.47387	-0.00471	0.00016	0.00096	-0.00192	-0.00008	-0.00061	114.69103	13.99529	-0.45454	-0.12478	-0.02813	0.00243	-0.00688
66			0.65000	29.94608	-8.97553	-3.44526	-0.03692	-0.03514	-0.06482	0.00985	0.00637	-0.00086	0.00326	0.07389	0.34195	66.73197	13.14901	-6.45845	0.48282	0.06815	0.08984	0.15847	0.01056	-0.01671	47.56550	-1.78514	17.71465	0.38370	0.16075	0.02625	0.15059	0.00396	-0.00224	18.55947	-2.98025	4.69570	-0.00474	0.00016	0.00119	-0.00172	-0.00007	-0.00059	114.61321	13.94909	-0.67452	-0.12587	-0.02922	-0.00002	-0.00440
67			0.66000	30.07267	-8.91250	-3.50373	-0.08789	-0.02792	-0.07365	0.01798	0.00293	-0.00382	0.00507	0.07280	0.32690	66.52370	13.20635	-6.57180	0.50250	0.07012	0.09986	0.15786	0.00878	-0.01398	47.35560	-1.75357	17.74121	0.32607	0.15770	0.00728	0.11205	-0.00633	-0.00040	18.37432	-2.68964	4.85172	-0.00463	0.00015	0.00129	-0.00145	-0.00005	-0.00045	114.56609	13.93514	-0.80628	-0.12709	-0.03022	-0.00197	-0.00298
68			0.67000	30.16293	-8.90118	-3.55829	-0.12085	-0.02158	-0.07792	0.01696	0.00058	-0.00728	0.00318	0.07463	0.32228	66.32612	13.23905	-6.65912	0.51887	0.07080	0.09808	0.16229	0.00736	-0.00797	47.17197	-1.70780	17.72346	0.31185	0.14359	-0.00778	0.09389	-0.01592	0.00019	18.21256	-2.46494	4.94748	-0.00435	0.00013	0.00130	-0.00121	-0.00004	-0.00030	114.54124	13.92663	-0.86175	-0.12797	-0.03109	-0.00376	-0.00265
69			0.68000	30.21657	-8.93951	-3.61308	-0.13483	-0.01774	-0.07789	0.01067	-0.00066	-0.01100	-0.00088	0.07963	0.32553	66.13082	13.24391	-6.72219	0.52360	0.06905	0.08768	0.16998	0.00580	-0.00246	47.00837	-1.64671	17.66708	0.34063	0.12479	-0.01627	0.09270	-0.02049	0.00014	18.06280	-2.28575	4.99965	-0.00390	0.00010	0.00128	-0.00106	-0.00003	-0.00021	114.52782	13.89545	-0.86665	-0.12798	-0.03165	-0.00558	-0.00315
70			0.69000	30.23501	-9.01970	-3.67804	-0.14047	-0.01380	-0.07429	0.00373	-0.00110	-0.01433	-0.00400	0.08532	0.32571	65.93036	13.22958	-6.76276	0.50888	0.06695	0.07893	0.17516	0.00405	0.00001	46.85633	-1.57226	17.59259	0.37908	0.11350	-0.01905	0.09819	-0.02065	0.00032	17.90433	-2.12319	5.03259	-0.00339	0.00008	0.00127	-0.00105	-0.00002	-0.00019	114.51481	13.81960	-0.85451	-0.12700	-0.03186	-0.00745	-0.00408
71			0.70000	30.22399	-9.12966	-3.75993	-0.14507	-0.00822	-0.06636	-0.00154	-0.00082	-0.01555	-0.00364	0.08780	0.32206	65.72153	13.21548	-6.78708	0.49108	0.07427	0.08310	0.17699	0.00273	-0.00105	46.70771	-1.49000	17.52827	0.39160	0.12698	-0.01352	0.10193	-0.01985	0.00066	17.71066	-1.94642	5.07293	-0.00291	0.00006	0.00130	-0.00115	-0.00002	-0.00026	114.49336	13.69146	-0.85686	-0.12513	-0.03175	-0.00941	-0.00526
72			0.71000	30.19482	-9.25424	-3.85447	-0.15186	-0.00204	-0.05692	-0.00419	-0.00021	-0.01402	-0.00115	0.08578	0.32023	65.50693	13.22549	-6.80838	0.49196	0.09245	0.09807	0.17769	0.00192	-0.00673	46.55563	-1.40848	17.50075	0.36756	0.15914	-0.00320	0.10020	-0.01486	0.00030	17.45493	-1.72951	5.14478	-0.00255	0.00006	0.00140	-0.00134	-0.00002	-0.00040	114.45710	13.52017	-0.89503	-0.12264	-0.03153	-0.01165	-0.00674
73			0.72000	30.16253	-9.37569	-3.94590	-0.15873	0.00261	-0.04903	-0.00382	0.00026	-0.01054	-0.00028	0.08195	0.32521	65.29485	13.27709	-6.84295	0.51593	0.11348	0.10998	0.17460	0.00208	-0.01653	46.39523	-1.33812	17.52482	0.32842	0.18563	0.00573	0.09490	-0.00218	-0.00075	17.11572	-1.45612	5.26614	-0.00240	0.00007	0.00156	-0.00163	-0.00003	-0.00064	114.40251	13.32866	-0.97630	-0.12023	-0.03152	-0.01445	-0.00816
74			0.73000	30.14148	-9.47521	-4.01311	-0.16155	0.00377	-0.04795	-0.00080	0.00031	-0.00662	-0.00254	0.08078	0.33235	65.09761	13.37316	-6.90204	0.53714	0.12157	0.10959	0.15640	0.00337	-0.02538	46.22669	-1.29065	17.59442	0.30970	0.18770	0.00723	0.09273	0.01211	-0.00097	16.68276	-1.12120	5.44677	-0.00250	0.00009	0.00179	-0.00210	-0.00005	-0.00097	114.33359	13.14950	-1.09371	-0.11811	-0.03170	-0.01757	-0.00807
75			0.74000	30.14197	-9.53640	-4.03682	-0.16274	0.00455	-0.04969	0.00363	0.00027	-0.00129	-0.00048	0.08237	0.33016	64.92776	13.50452	-6.98750	0.52469	0.12414	0.12132	0.11929	0.00506	-0.03592	46.05576	-1.27815	17.68466	0.31187	0.20967	0.01472	0.09294	0.02533	-0.00134	16.16151	-0.72768	5.69384	-0.00287	0.00012	0.00209	-0.00279	-0.00007	-0.00140	114.26536	13.01895	-1.23507	-0.11733	-0.03258	-0.02142	-0.00512
76			0.75000	30.16859	-9.54963	-4.00408	-0.16242	0.00491	-0.05450	0.00825	0.00019	0.00572	0.00512	0.08291	0.32155	64.79246	13.66082	-7.09334	0.49862	0.12504	0.14470	0.07975	0.00579	-0.04951	45.88910	-1.31130	17.76673	0.31151	0.24965	0.02581	0.08914	0.03891	-0.00017	15.57578	-0.28725	6.00526	-0.00352	0.00014	0.00244	-0.00367	-0.00009	-0.00191	114.21884	12.96716	-1.38077	-0.11781	-0.03400	-0.02556	0.00079
77			0.76000	30.22134	-9.51402	-3.90895	-0.15949	0.00401	-0.06197	0.01214	0.00009	0.01485	0.01035	0.08169	0.30634	64.69234	13.83681	-7.20872	0.46372	0.11874	0.16371	0.04603	0.00444	-0.06121	45.73093	-1.39690	17.81826	0.30327	0.27865	0.03232	0.08126	0.04809	0.00343	14.96738	0.18280	6.37328	-0.00432	0.00016	0.00281	-0.00446	-0.00010	-0.00244	114.21032	13.00605	-1.51458	-0.11969	-0.03600	-0.02981	0.00826
78			0.77000	30.29769	-9.43448	-3.74977	-0.15295	-0.00158	-0.07124	0.01490	-0.00003	0.02649	0.01580	0.07833	0.29813	64.62422	14.02997	-7.32178	0.44829	0.11503	0.18339	0.02134	0.00165	-0.07216	45.58343	-1.53629	17.82356	0.29020	0.30912	0.03903	0.07109	0.05302	0.00909	14.39052	0.66070	6.78200	-0.00509	0.00018	0.00316	-0.00469	-0.00011	-0.00288	114.24281	13.12403	-1.62608	-0.12267	-0.03844	-0.03387	0.01517
79			0.78000	30.39561	-9.31698	-3.52537	-0.13649	-0.01262	-0.08068	0.01597	-0.00028	0.04049	0.01965	0.07433	0.30735	64.58598	14.23722	-7.42312	0.46479	0.11710	0.19955	0.00047	-0.00194	-0.08002	45.44893	-1.72516	17.77177	0.29121	0.33695	0.04662	0.06314	0.05161	0.01689	13.90077	1.12138	7.20680	-0.00556	0.00020	0.00350	-0.00405	-0.00011	-0.00312	114.30807	13.29267	-1.70876	-0.12593	-0.04091	-0.03730	0.01997
80			0.79000	30.51499	-9.16551	-3.23400	-0.11173	-0.02833	-0.09093	0.01543	-0.00093	0.05726	0.02115	0.06765	0.32263	64.57760	14.45320	-7.50742	0.49841	0.11838	0.20652	-0.02199	-0.00585	-0.08172	45.32987	-1.95537	17.65731	0.28538	0.34836	0.04946	0.05270	0.04271	0.02392	13.54033	1.53813	7.61629	-0.00554	0.00025	0.00381	-0.00269	-0.00012	-0.00309	114.39462	13.47830	-1.75677	-0.12843	-0.04288	-0.03966	0.02218
81			0.80000	30.65689	-8.98299	-2.87632	-0.09466	-0.04414	-0.10320	0.01533	-0.00205	0.07737	0.02199	0.05738	0.33166	64.59980	14.67104	-7.57119	0.54004	0.11847	0.21017	-0.04725	-0.00977	-0.07904	45.22732	-2.21806	17.48202	0.24525	0.34739	0.04347	0.03721	0.03110	0.02555	13.32473	1.88599	7.97669	-0.00496	0.00034	0.00410	-0.00122	-0.00013	-0.00273	114.49315	13.65133	-1.76429	-0.12975	-0.04412	-0.04079	0.02199
82			0.81000	30.82122	-8.77305	-2.45844	-0.08669	-0.05924	-0.11696	0.01617	-0.00357	0.09966	0.02438	0.04979	0.33320	64.65203	14.88299	-7.61022	0.56543	0.11377	0.21568	-0.07119	-0.01325	-0.07371	45.14041	-2.50577	17.25566	0.21217	0.34397	0.03256	0.02578	0.02215	0.02175	13.23738	2.14665	8.25602	-0.00397	0.00044	0.00431	-0.00025	-0.00012	-0.00202	114.59611	13.79007	-1.72648	-0.13013	-0.04456	-0.04053	0.01970
83			0.82000	31.00515	-8.54184	-1.99212	-0.08237	-0.07256	-0.12575	0.01718	-0.00541	0.11693	0.03095	0.04808	0.33115	64.73180	15.08202	-7.61979	0.56316	0.11171	0.23155	-0.08842	-0.01677	-0.06853	45.06675	-2.81275	16.99406	0.21395	0.35946	0.02789	0.02054	0.01908	0.02012	13.23479	2.31169	8.42910	-0.00280	0.00053	0.00438	0.00008	-0.00008	-0.00105	114.69616	13.88284	-1.64091	-0.13020	-0.04439	-0.03901	0.01565
84			0.83000	31.20373	-8.29727	-1.49038	-0.07550	-0.08586	-0.13059	0.01699	-0.00779	0.12824	0.03917	0.05064	0.33124	64.83504	15.26306	-7.59901	0.54772	0.11138	0.25057	-0.09863	-0.01982	-0.06153	45.00394	-3.13388	16.71447	0.24565	0.38194	0.02725	0.01848	0.02091	0.02040	13.26075	2.38380	8.48338	-0.00172	0.00059	0.00426	0.00004	-0.00003	-0.00002	114.78607	13.92689	-1.50930	-0.13085	-0.04406	-0.03687	0.01030
85			0.84000	31.41109	-8.04772	-0.96501	-0.06507	-0.10170	-0.13541	0.01524	-0.01103	0.13685	0.04569	0.05241	0.33397	64.95598	15.42334	-7.55254	0.54017	0.10930	0.26178	-0.10506	-0.02122	-0.05133	44.94994	-3.46369	16.43123	0.27130	0.39108	0.02370	0.01610	0.02522	0.01788	13.26165	2.37490	8.41980	-0.00093	0.00059	0.00396	-0.00006	0.00001	0.00081	114.85978	13.92559	-1.33608	-0.13174	-0.04342	-0.03412	0.00451
86			0.85000	31.62100	-7.79962	-0.42673	-0.05471	-0.11692	-0.13912	0.01288	-0.01439	0.14166	0.04907	0.04930	0.34202	65.08735	15.56077	-7.48861	0.56338	0.11337	0.26486	-0.11200	-0.02228	-0.03955	44.90226	-3.79686	16.15401	0.26030	0.38888	0.01698	0.01289	0.03028	0.01265	13.19725	2.30751	8.26135	-0.00049	0.00054	0.00350	-0.00010	0.00003	0.00122	114.91501	13.88521	-1.13688	-0.13315	-0.04269	-0.03122	-0.00015
87			0.86000	31.82709	-7.55604	0.11246	-0.04268	-0.13060	-0.14177	0.00979	-0.01667	0.14261	0.04814	0.04564	0.35450	65.22060	15.67335	-7.41540	0.59974	0.11662	0.25462	-0.11538	-0.02174	-0.02684	44.85744	-4.12951	15.88837	0.24423	0.36634	0.00677	0.01125	0.03389	0.00493	13.04568	2.21232	8.04651	-0.00037	0.00045	0.00297	-0.00013	0.00003	0.00121	114.95534	13.81507	-0.93263	-0.13494	-0.04198	-0.02841	-0.00205
88			0.87000	32.02406	-7.31604	0.63901	-0.02933	-0.14370	-0.14274	0.00642	-0.01664	0.13958	0.04438	0.04574	0.36559	65.34797	15.75998	-7.33977	0.62080	0.11229	0.23253	-0.11073	-0.01867	-0.01536	44.81233	-4.46022	15.63628	0.25193	0.32595	-0.00328	0.01195	0.03518	-0.00232	12.80375	2.12571	7.82313	-0.00053	0.00035	0.00245	-0.00026	0.00001	0.00091	114.99117	13.72835	-0.74521	-0.13706	-0.04145	-0.02603	0.00015
89			0.88000	32.20905	-7.07440	1.14120	-0.01631	-0.15567	-0.14434	0.00338	-0.01345	0.13604	0.04004	0.04834	0.37474	65.46489	15.82163	-7.26830	0.62963	0.10310	0.20890	-0.10250	-0.01422	-0.00752	44.76503	-4.78981	15.39769	0.27478	0.28375	-0.01116	0.01433	0.03578	-0.00770	12.48456	2.08334	7.63910	-0.00088	0.00025	0.00201	-0.00054	-0.00001	0.00050	115.03720	13.64143	-0.59281	-0.13959	-0.04139	-0.02450	0.00686
90			0.89000	32.38189	-6.82425	1.61300	-0.00021	-0.16484	-0.14885	0.00004	-0.00766	0.13522	0.03657	0.05090	0.37970	65.57037	15.86321	-7.20810	0.62598	0.08931	0.19077	-0.09410	-0.00928	-0.00408	44.71406	-5.11990	15.17468	0.29963	0.24882	-0.01793	0.01816	0.03737	-0.01200	12.11424	2.11114	7.53234	-0.00133	0.00019	0.00168	-0.00088	-0.00003	0.00012	115.10848	13.57168	-0.48624	-0.14240	-0.04186	-0.02380	0.01770
91			0.90000	32.54363	-6.56197	2.05529	0.01116	-0.17053	-0.15518	-0.00209	-0.00169	0.13660	0.03668	0.05020	0.38109	65.66505	15.89321	-7.16609	0.62737	0.08188	0.18868	-0.08885	-0.00548	-0.00496	44.65762	-5.45161	14.97210	0.29861	0.24217	-0.02000	0.02171	0.04362	-0.01288	11.72640	2.21889	7.52488	-0.00173	0.00016	0.00146	-0.00114	-0.00004	-0.00018	115.21828	13.53512	-0.42794	-0.14494	-0.04262	-0.02357	0.03168
92			0.91000	32.69532	-6.29122	2.47507	0.01799	-0.17521	-0.16247	-0.00318	0.00140	0.13944	0.03727	0.04695	0.38242	65.74901	15.92229	-7.14827	0.64156	0.07823	0.18895	-0.08630	-0.00233	-0.00944	44.59446	-5.78552	14.79290	0.27674	0.24176	-0.02119	0.02371	0.05074	-0.01313	11.35414	2.39959	7.62043	-0.00196	0.00017	0.00134	-0.00119	-0.00005	-0.00042	115.37653	13.54400	-0.41118	-0.14673	-0.04337	-0.02329	0.04687
93			0.92000	32.83703	-6.02306	2.88296	0.02563	-0.18109	-0.16958	-0.00417	-0.00049	0.14218	0.03574	0.04527	0.38772	65.82133	15.95943	-7.15821	0.66014	0.07265	0.18099	-0.08328	0.00038	-0.01535	44.52528	-6.12148	14.63343	0.26790	0.22812	-0.02312	0.02589	0.05287	-0.01390	11.02219	2.63293	7.80505	-0.00196	0.00021	0.00132	-0.00102	-0.00007	-0.00059	115.58597	13.60339	-0.42107	-0.14747	-0.04385	-0.02264	0.06030
94			0.93000	32.96741	-5.77288	3.28851	0.03585	-0.18681	-0.17326	-0.00517	-0.00784	0.14082	0.03341	0.04575	0.39312	65.88063	16.00852	-7.19529	0.66872	0.06612	0.16866	-0.07609	0.00230	-0.01990	44.45100	-6.45774	14.48633	0.27798	0.20807	-0.02278	0.02938	0.05036	-0.01336	10.74184	2.89134	8.04969	-0.00172	0.00027	0.00139	-0.00073	-0.00010	-0.00072	115.83920	13.70820	-0.43616	-0.14717	-0.04394	-0.02150	0.06841
95			0.94000	33.08423	-5.55665	3.69466	0.04304	-0.19104	-0.17285	-0.00525	-0.01939	0.13302	0.03292	0.04747	0.38919	65.92542	16.06655	-7.25351	0.65224	0.05811	0.15958	-0.06179	0.00324	-0.02165	44.37185	-6.79001	14.34614	0.29358	0.19383	-0.01899	0.03336	0.04652	-0.01083	10.50924	3.14762	8.31617	-0.00127	0.00034	0.00150	-0.00045	-0.00012	-0.00078	116.11576	13.84063	-0.43321	-0.14613	-0.04363	-0.01994	0.06846
96			0.95000	33.18546	-5.38895	4.09472	0.05020	-0.19073	-0.16595	-0.00488	-0.03231	0.11593	0.03540	0.04903	0.37689	65.95409	16.12437	-7.32210	0.61257	0.05475	0.16103	-0.04054	0.00363	-0.02053	44.28814	-7.11119	14.20973	0.30935	0.19940	-0.00882	0.03695	0.04484	-0.00483	10.30787	3.38003	8.56475	-0.00070	0.00042	0.00162	-0.00023	-0.00012	-0.00072	116.38664	13.97435	-0.39185	-0.14485	-0.04290	-0.01786	0.06064
97			0.96000	33.26929	-5.28098	4.47435	0.05918	-0.18810	-0.15771	-0.00423	-0.04413	0.09427	0.03607	0.04700	0.36453	65.96400	16.16901	-7.38768	0.58256	0.05355	0.15769	-0.01543	0.00355	-0.01407	44.20147	-7.41294	14.07452	0.30141	0.19840	-0.00258	0.03681	0.03906	-0.00134	10.11353	3.57229	8.76069	-0.00010	0.00048	0.00165	-0.00004	-0.00011	-0.00053	116.62776	14.08692	-0.29945	-0.14395	-0.04183	-0.01515	0.04855
98			0.97000	33.33429	-5.23800	4.81802	0.06492	-0.18956	-0.15230	-0.00288	-0.05465	0.07251	0.03213	0.04097	0.35920	65.95222	16.18678	-7.43779	0.58787	0.05224	0.13713	0.01353	0.00311	-0.00341	44.11328	-7.68810	13.93789	0.26023	0.17262	-0.00434	0.03194	0.02764	-0.00211	9.90020	3.71185	8.87848	0.00043	0.00051	0.00157	0.00017	-0.00009	-0.00025	116.83176	14.17186	-0.15088	-0.14377	-0.04060	-0.01195	0.03607
99			0.98000	33.37874	-5.25721	5.11438	0.07109	-0.19593	-0.14808	-0.00101	-0.06347	0.05162	0.02560	0.03696	0.37004	65.91619	16.16726	-7.46457	0.62430	0.05579	0.11025	0.04879	0.00282	0.00597	44.02418	-7.93258	13.79971	0.23278	0.13995	-0.00486	0.02871	0.01728	-0.00217	9.64540	3.79052	8.90494	0.00084	0.00050	0.00136	0.00041	-0.00004	0.00003	117.00132	14.23185	0.05203	-0.14451	-0.03946	-0.00857	0.02388
100			0.99000	33.40018	-5.32820	5.35813	0.07774	-0.20478	-0.14274	0.00163	-0.06923	0.03284	0.01748	0.04104	0.39234	65.85471	16.10648	-7.46643	0.65954	0.05889	0.08129	0.08841	0.00258	0.01075	43.93444	-8.14594	13.66516	0.26062	0.10279	0.00048	0.03275	0.01000	0.00019	9.33433	3.80732	8.84033	0.00108	0.00045	0.00104	0.00065	-0.00000	0.00019	117.13198	14.26274	0.29990	-0.14625	-0.03861	-0.00536	0.01028
101			1.00000	33.39520	-5.43554	5.54962	0.08873	-0.21379	-0.13602	0.00553	-0.07078	0.01780	0.00904	0.05154	0.41552	65.76729	16.00850	-7.44765	0.67058	0.05598	0.05246	0.12574	0.00231	0.01025	43.84416	-8.33091	13.54440	0.33500	0.06239	0.01080	0.04380	0.00548	0.00373	8.96298	3.76956	8.69649	0.00115	0.00035	0.00064	0.00082	0.00002	0.00020	117.21128	14.25307	0.57722	-0.14905	-0.03818	-0.00263	-0.00479
102			1.01000	33.36045	-5.56240	5.69365	0.10487	-0.22124	-0.13119	0.01147	-0.06803	0.00745	0.00076	0.06078	0.43692	65.65385	15.88284	-7.41569	0.67674	0.04993	0.02542	0.16047	0.00216	0.00603	43.75319	-8.49236	13.44758	0.40520	0.02268	0.01969	0.05589	0.00211	0.00568	8.53871	3.69217	8.49449	0.00108	0.00022	0.00023	0.00086	0.00002	0.00009	117.23401	14.19668	0.86398	-0.15283	-0.03825	-0.00066	-0.01796
103			1.02000	33.29399	-5.69407	5.79885	0.12413	-0.22556	-0.12927	0.01971	-0.06204	0.00110	-0.00591	0.06312	0.45125	65.51466	15.74031	-7.37804	0.68606	0.04353	0.00346	0.19434	0.00209	0.00090	43.66152	-8.63634	13.37762	0.43244	-0.00859	0.02377	0.06269	-0.00088	0.00576	8.07930	3.59506	8.26142	0.00094	0.00008	-0.00017	0.00079	0.00001	-0.00007	117.21427	14.09960	1.13836	-0.15723	-0.03878	0.00039	-0.02467
104			1.03000	33.19645	-5.82046	5.87567	0.14662	-0.22476	-0.12761	0.03019	-0.05426	-0.00232	-0.00942	0.05957	0.45567	65.34983	15.58977	-7.34000	0.68677	0.03862	-0.00832	0.22566	0.00209	-0.00221	43.56888	-8.76893	13.32643	0.42662	-0.02310	0.02598	0.06478	-0.00242	0.00564	7.60900	3.49847	8.02763	0.00080	-0.00004	-0.00050	0.00066	-0.00000	-0.00020	117.17952	13.97388	1.37811	-0.16178	-0.03962	0.00062	-0.02267
105			1.04000	33.07163	-5.93690	5.93356	0.17340	-0.22126	-0.12602	0.04261	-0.04682	-0.00377	-0.01056	0.05330	0.45690	65.15795	15.43728	-7.30446	0.68311	0.03588	-0.01185	0.25808	0.00215	-0.00313	43.47245	-8.89479	13.27900	0.41243	-0.02490	0.02847	0.06781	-0.00237	0.00607	7.15342	3.41763	7.82331	0.00073	-0.00012	-0.00078	0.00057	-0.00001	-0.00025	117.15657	13.82813	1.56410	-0.16612	-0.04061	0.00028	-0.01298
106			1.05000	32.92554	-6.04232	5.97980	0.20740	-0.21680	-0.12443	0.05709	-0.04056	-0.00384	-0.01243	0.04511	0.46253	64.93484	15.28618	-7.27275	0.68851	0.03485	-0.01715	0.29962	0.00233	-0.00441	43.36441	-9.01605	13.22285	0.39721	-0.03066	0.02897	0.07639	-0.00235	0.00636	6.73436	3.36025	7.67439	0.00080	-0.00015	-0.00098	0.00056	-0.00001	-0.00020	117.16373	13.66709	1.68607	-0.17007	-0.04159	-0.00039	0.00157
107			1.06000	32.76537	-6.13605	6.02085	0.24164	-0.21276	-0.12214	0.07095	-0.03545	-0.00262	-0.01653	0.03623	0.46937	64.67446	15.13800	-7.24705	0.69894	0.03186	-0.03179	0.35074	0.00250	-0.00778	43.23258	-9.13135	13.15483	0.37910	-0.05244	0.02576	0.09174	-0.00295	0.00568	6.36512	3.32773	7.59830	0.00104	-0.00014	-0.00110	0.00062	-0.00000	-0.00007	117.21042	13.49362	1.74677	-0.17350	-0.04249	-0.00124	0.01805
108			1.07000	32.59793	-6.21613	6.06294	0.26525	-0.21001	-0.11994	0.08036	-0.03104	-0.00030	-0.02147	0.02763	0.47341	64.37032	14.99421	-7.23270	0.71223	0.02717	-0.05154	0.41017	0.00268	-0.01154	43.06456	-9.23610	13.08095	0.35108	-0.08251	0.01938	0.10892	-0.00325	0.00397	6.04860	3.31827	7.60129	0.00142	-0.00009	-0.00113	0.00072	-0.00000	0.00008	117.30056	13.30735	1.76111	-0.17660	-0.04327	-0.00211	0.03444
109			1.08000	32.42787	-6.28024	6.11022	0.27393	-0.21059	-0.11751	0.08430	-0.02718	0.00257	-0.02460	0.02245	0.47590	64.01707	14.85766	-7.23742	0.72401	0.02428	-0.06638	0.47410	0.00309	-0.01275	42.85419	-9.32460	13.01226	0.32928	-0.10307	0.01641	0.12689	-0.00299	0.00278	5.77783	3.32872	7.67812	0.00192	-0.00001	-0.00108	0.00083	0.00000	0.00020	117.43510	13.10454	1.75155	-0.17940	-0.04386	-0.00285	0.04977
110			1.09000	32.25634	-6.32751	6.16403	0.27897	-0.21272	-0.11319	0.08752	-0.02357	0.00530	-0.02581	0.02257	0.48543	63.61077	14.73232	-7.26870	0.73583	0.02781	-0.07111	0.54211	0.00453	-0.01065	42.60334	-9.39248	12.95971	0.33801	-0.10635	0.02137	0.15362	-0.00256	0.00257	5.53843	3.35525	7.81361	0.00247	0.00009	-0.00098	0.00097	-0.00000	0.00027	117.61433	12.88249	1.74243	-0.18172	-0.04409	-0.00331	0.06398
111			1.10000	32.08089	-6.35901	6.22406	0.28127	-0.21608	-0.10710	0.09173	-0.02039	0.00741	-0.02622	0.02448	0.50345	63.14894	14.62077	-7.33155	0.76213	0.03979	-0.07027	0.62569	0.00804	-0.00725	42.31974	-9.43806	12.92849	0.35334	-0.09682	0.03126	0.17998	-0.00186	0.00217	5.31109	3.39404	7.98720	0.00303	0.00019	-0.00083	0.00117	-0.00001	0.00027	117.83900	12.64295	1.75323	-0.18298	-0.04365	-0.00320	0.07701
112			1.11000	31.89652	-6.37700	6.28944	0.28015	-0.21876	-0.09957	0.09741	-0.01745	0.00880	-0.02647	0.02563	0.52511	62.63005	14.52196	-7.42710	0.80090	0.05794	-0.06727	0.72712	0.01402	-0.00412	42.01237	-9.46227	12.91514	0.35754	-0.07991	0.04233	0.19651	-0.00072	0.00124	5.07384	3.44130	8.17939	0.00354	0.00029	-0.00064	0.00150	-0.00002	0.00022	118.10748	12.39191	1.79199	-0.18276	-0.04242	-0.00255	0.08764
113			1.12000	31.69744	-6.38310	6.35916	0.27938	-0.22133	-0.09391	0.10576	-0.01453	0.00978	-0.02776	0.02667	0.54525	62.05318	14.43077	-7.55268	0.83577	0.07133	-0.06765	0.83450	0.01995	-0.00209	41.68693	-9.46814	12.91025	0.35970	-0.07072	0.05047	0.20971	0.00055	0.00032	4.80413	3.49289	8.37718	0.00396	0.00038	-0.00043	0.00196	-0.00002	0.00015	118.41005	12.13650	1.85333	-0.18106	-0.04072	-0.00192	0.09362
114			1.13000	31.47851	-6.37830	6.43136	0.27690	-0.22318	-0.09085	0.11554	-0.01136	0.01047	-0.02792	0.02801	0.55957	61.41731	14.34015	-7.70236	0.85706	0.08022	-0.06392	0.93871	0.02506	-0.00096	41.34242	-9.46028	12.90375	0.36212	-0.05761	0.05728	0.22513	0.00161	0.00001	4.48203	3.54613	8.57722	0.00426	0.00047	-0.00020	0.00254	-0.00003	0.00007	118.72693	11.88182	1.91954	-0.17848	-0.03927	-0.00233	0.09369
115			1.14000	31.23531	-6.36385	6.50316	0.26666	-0.22347	-0.08773	0.12343	-0.00800	0.01059	-0.02546	0.03005	0.56805	60.71989	14.24424	-7.86859	0.86807	0.09151	-0.05101	1.04310	0.03087	-0.00053	40.97095	-9.44417	12.88864	0.36271	-0.02805	0.06652	0.24556	0.00130	0.00048	4.09467	3.60195	8.78482	0.00442	0.00055	0.00006	0.00315	-0.00004	-0.00002	119.03508	11.62940	1.96692	-0.17543	-0.03844	-0.00409	0.08846
116			1.15000	30.96365	-6.34163	6.57178	0.25244	-0.22183	-0.08338	0.13003	-0.00479	0.01012	-0.02264	0.03438	0.57079	59.95631	14.14045	-8.04407	0.86057	0.10035	-0.03733	1.13546	0.03551	-0.00044	40.55977	-9.42540	12.86207	0.37627	0.00125	0.07695	0.28400	-0.00007	0.00175	3.63843	3.66370	9.00955	0.00446	0.00064	0.00034	0.00368	-0.00006	-0.00014	119.31576	11.37969	1.97344	-0.17229	-0.03833	-0.00705	0.07972
117			1.16000	30.65972	-6.31348	6.63589	0.23608	-0.21972	-0.07943	0.13520	-0.00189	0.00957	-0.01993	0.03925	0.56829	59.12126	14.02938	-8.22354	0.84063	0.10511	-0.02551	1.21603	0.03826	-0.00032	40.09535	-9.40897	12.82337	0.39222	0.02533	0.08558	0.33420	-0.00172	0.00383	3.11888	3.73357	9.25778	0.00438	0.00074	0.00064	0.00404	-0.00008	-0.00029	119.55782	11.13578	1.92811	-0.16890	-0.03871	-0.01080	0.06897
118			1.17000	30.32106	-6.27963	6.69631	0.22060	-0.21858	-0.07756	0.13964	0.00084	0.00954	-0.01721	0.04138	0.56671	58.21107	13.91396	-8.40554	0.83072	0.11035	-0.01449	1.31051	0.04104	-0.00010	39.56857	-9.39880	12.77151	0.39010	0.04795	0.08988	0.37390	-0.00353	0.00661	2.54819	3.80994	9.52928	0.00420	0.00084	0.00094	0.00418	-0.00010	-0.00046	119.75656	10.90373	1.83246	-0.16518	-0.03937	-0.01488	0.05731
119			1.18000	29.94748	-6.23845	6.75607	0.20971	-0.21487	-0.07583	0.14530	0.00346	0.01004	-0.01500	0.04185	0.56331	57.22482	13.79807	-8.59246	0.81679	0.11443	-0.00464	1.39387	0.04360	0.00004	38.97737	-9.39735	12.70305	0.38186	0.06568	0.09008	0.40498	-0.00535	0.00996	1.94220	3.88752	9.81730	0.00396	0.00095	0.00120	0.00412	-0.00011	-0.00061	119.91165	10.69012	1.69692	-0.16090	-0.03999	-0.01883	0.04553
120			1.19000	29.54045	-6.18786	6.81932	0.19907	-0.21045	-0.07361	0.14939	0.00580	0.01093	-0.01223	0.04093	0.55331	56.16418	13.68507	-8.78868	0.79207	0.11656	0.00449	1.44941	0.04580	-0.00014	38.32721	-9.40563	12.61210	0.36503	0.08089	0.08777	0.41877	-0.00761	0.01372	1.31717	3.95913	10.11086	0.00368	0.00104	0.00141	0.00391	-0.00011	-0.00071	120.02564	10.50060	1.53517	-0.15587	-0.04046	-0.02249	0.03437
121			1.20000	29.10189	-6.12707	6.88933	0.17781	-0.20649	-0.07019	0.14322	0.00771	0.01173	-0.00754	0.03779	0.53355	55.03204	13.57638	-8.99774	0.76377	0.12112	0.01513	1.48721	0.04935	-0.00086	37.62836	-9.42334	12.49281	0.32252	0.10221	0.08401	0.39141	-0.01138	0.01740	0.68661	4.01950	10.39766	0.00338	0.00111	0.00157	0.00360	-0.00010	-0.00076	120.10278	10.33888	1.35968	-0.15003	-0.04073	-0.02584	0.02442
122			1.21000	28.63314	-6.05736	6.96668	0.15107	-0.20318	-0.06667	0.12975	0.00904	0.01216	-0.00163	0.03630	0.50727	53.83147	13.47056	-9.22071	0.72139	0.12411	0.02755	1.48572	0.05257	-0.00220	36.89236	-9.44897	12.34253	0.28767	0.12561	0.08100	0.36301	-0.01640	0.02075	0.05962	4.06744	10.66762	0.00307	0.00116	0.00170	0.00324	-0.00009	-0.00076	120.14816	10.20580	1.17875	-0.14373	-0.04081	-0.02879	0.01619
123			1.22000	28.13455	-5.98214	7.04929	0.12528	-0.20054	-0.06371	0.11430	0.00967	0.01209	0.00442	0.03784	0.48189	52.56524	13.36356	-9.45616	0.67013	0.12580	0.04134	1.45330	0.05554	-0.00394	36.12827	-9.47940	12.16377	0.27624	0.14902	0.07982	0.35919	-0.02197	0.02343	-0.55852	4.10581	10.91331	0.00275	0.00119	0.00181	0.00286	-0.00008	-0.00072	120.16751	10.09945	0.99686	-0.13779	-0.04071	-0.03108	0.00996
124			1.23000	27.60503	-5.90604	7.13335	0.10014	-0.19751	-0.06067	0.09696	0.00959	0.01131	0.00955	0.04120	0.45640	51.23520	13.24953	-9.70182	0.61283	0.12508	0.05275	1.39543	0.05789	-0.00536	35.34034	-9.51047	11.96607	0.27853	0.16661	0.07895	0.37302	-0.02607	0.02448	-1.16350	4.13971	11.12787	0.00244	0.00121	0.00189	0.00247	-0.00008	-0.00064	120.16753	10.01619	0.81751	-0.13278	-0.04049	-0.03262	0.00572
125			1.24000	27.04193	-5.83384	7.21366	0.07375	-0.19441	-0.05866	0.07585	0.00904	0.00999	0.01358	0.04630	0.42786	49.84150	13.12198	-9.95575	0.54629	0.11849	0.06076	1.30396	0.05790	-0.00601	34.52766	-9.53850	11.76469	0.29217	0.17459	0.07690	0.40507	-0.02687	0.02324	-1.74950	4.17496	11.30457	0.00215	0.00121	0.00195	0.00210	-0.00009	-0.00052	120.15572	9.95159	0.64531	-0.12894	-0.04016	-0.03338	0.00317
126			1.25000	26.44169	-5.76971	7.28375	0.05023	-0.19138	-0.05798	0.05494	0.00835	0.00811	0.01731	0.05137	0.40056	48.38328	12.97466	-10.21613	0.48120	0.11090	0.06879	1.20242	0.05746	-0.00599	33.68690	-9.56151	11.57543	0.30816	0.18159	0.07416	0.44451	-0.02551	0.02039	-2.30793	4.21656	11.43722	0.00191	0.00120	0.00194	0.00177	-0.00011	-0.00036	120.13847	9.90182	0.48647	-0.12630	-0.03968	-0.03331	0.00158
127			1.26000	25.80090	-5.71744	7.33563	0.03250	-0.18669	-0.05728	0.03778	0.00770	0.00539	0.01971	0.05497	0.37590	46.86070	12.80179	-10.47899	0.42236	0.10272	0.07371	1.10276	0.05635	-0.00466	32.81557	-9.57947	11.40823	0.31885	0.18216	0.06947	0.47926	-0.02216	0.01668	-2.82663	4.26751	11.52032	0.00175	0.00117	0.00186	0.00149	-0.00012	-0.00017	120.11877	9.86264	0.34742	-0.12476	-0.03893	-0.03230	-0.00032
128			1.27000	25.11743	-5.67997	7.36062	0.01693	-0.18137	-0.05711	0.02085	0.00746	0.00186	0.02001	0.05789	0.34940	45.27608	12.59724	-10.73697	0.36281	0.08738	0.07190	0.98735	0.05050	-0.00157	31.91272	-9.59375	11.26413	0.32725	0.16507	0.06111	0.51177	-0.01740	0.01286	-3.29022	4.32773	11.54839	0.00167	0.00113	0.00173	0.00125	-0.00012	0.00001	120.09195	9.82657	0.23203	-0.12381	-0.03768	-0.03023	-0.00442
129			1.28000	24.39092	-5.65848	7.34945	0.00653	-0.17385	-0.05606	0.00848	0.00796	-0.00246	0.01943	0.05951	0.32105	43.63335	12.35302	-10.97865	0.30105	0.06938	0.06754	0.85179	0.04207	0.00305	30.97815	-9.60468	11.13571	0.33241	0.14003	0.05114	0.53938	-0.01420	0.00998	-3.68264	4.39328	11.51785	0.00169	0.00109	0.00159	0.00104	-0.00011	0.00018	120.04208	9.78046	0.13776	-0.12307	-0.03586	-0.02725	-0.01229
130			1.29000	23.62335	-5.65237	7.29285	-0.00401	-0.16554	-0.05403	-0.00545	0.00932	-0.00718	0.01897	0.05893	0.29138	41.93733	12.05834	-11.18853	0.24658	0.05318	0.06237	0.72339	0.03379	0.00907	30.01078	-9.60945	11.00881	0.32153	0.11448	0.04009	0.53986	-0.01365	0.00804	-3.98985	4.45556	11.42865	0.00180	0.00106	0.00146	0.00085	-0.00009	0.00030	119.94760	9.71039	0.05610	-0.12228	-0.03355	-0.02377	-0.02372
131			1.30000	22.81954	-5.65975	7.18320	-0.01528	-0.15813	-0.05106	-0.02145	0.01135	-0.01166	0.01906	0.05853	0.26276	40.19448	11.70010	-11.34825	0.19562	0.03921	0.05788	0.59267	0.02624	0.01617	29.00889	-9.60139	10.86442	0.31128	0.09203	0.03094	0.53939	-0.01521	0.00708	-4.20309	4.50154	11.28573	0.00201	0.00106	0.00135	0.00063	-0.00003	0.00039	119.79249	9.61186	-0.02409	-0.12148	-0.03114	-0.02044	-0.03683
132			1.31000	21.98741	-5.67736	7.01829	-0.02460	-0.15016	-0.04552	-0.03531	0.01344	-0.01457	0.01955	0.05977	0.23999	38.41388	11.26633	-11.44254	0.14744	0.03140	0.05505	0.45878	0.02240	0.02392	27.97091	-9.57094	10.68310	0.31491	0.07891	0.02743	0.56184	-0.01884	0.00754	-4.32153	4.51698	11.09903	0.00231	0.00107	0.00125	0.00037	0.00004	0.00044	119.57189	9.49235	-0.11334	-0.12064	-0.02911	-0.01796	-0.04960
133			1.32000	21.13681	-5.70124	6.80291	-0.03575	-0.14199	-0.03892	-0.05189	0.01506	-0.01546	0.02016	0.06129	0.22122	36.60566	10.75083	-11.46624	0.10805	0.02885	0.05282	0.34309	0.02226	0.03092	26.89601	-9.50737	10.45219	0.31864	0.07530	0.02757	0.58466	-0.02488	0.00896	-4.35398	4.49259	10.88243	0.00264	0.00106	0.00113	0.00007	0.00011	0.00043	119.28892	9.36390	-0.22054	-0.11976	-0.02771	-0.01658	-0.06099
134			1.33000	20.27742	-5.72756	6.54762	-0.04909	-0.13538	-0.03065	-0.07138	0.01616	-0.01387	0.02074	0.06267	0.20453	34.77778	10.15712	-11.42892	0.07664	0.02943	0.04861	0.24680	0.02482	0.03405	25.78418	-9.40161	10.17265	0.31894	0.07986	0.03238	0.60186	-0.03389	0.01167	-4.31711	4.42683	10.65300	0.00293	0.00102	0.00097	-0.00023	0.00018	0.00037	118.94891	9.23407	-0.35476	-0.11880	-0.02691	-0.01614	-0.07082
135			1.34000	19.41721	-5.75218	6.26671	-0.05915	-0.12922	-0.02485	-0.08556	0.01680	-0.01195	0.01760	0.06533	0.19269	32.93491	9.49896	-11.35487	0.04861	0.01895	0.03866	0.15791	0.01752	0.02914	24.63722	-9.24897	9.86081	0.33137	0.06550	0.03513	0.64311	-0.03297	0.01283	-4.23036	4.32330	10.42950	0.00310	0.00096	0.00074	-0.00047	0.00023	0.00026	118.55675	9.10200	-0.52576	-0.11792	-0.02647	-0.01613	-0.07908
136			1.35000	18.56238	-5.77008	5.97548	-0.06689	-0.12349	-0.02550	-0.09581	0.01724	-0.01238	0.01097	0.06879	0.18249	31.08063	8.79771	-11.27703	0.02197	-0.00652	0.02713	0.07159	-0.00654	0.01993	23.45940	-9.05129	9.54379	0.35199	0.02870	0.03082	0.70120	-0.01592	0.01024	-4.10981	4.18490	10.23064	0.00306	0.00085	0.00044	-0.00065	0.00025	0.00013	118.11956	8.96242	-0.73891	-0.11712	-0.02598	-0.01578	-0.08529
137			1.36000	17.71741	-5.77759	5.68552	-0.07048	-0.12087	-0.02845	-0.09961	0.01787	-0.01359	0.00463	0.07100	0.17462	29.22044	8.07811	-11.22585	0.00113	-0.03376	0.01788	0.00368	-0.03598	0.01168	22.25874	-8.81718	9.25110	0.36654	-0.00582	0.02563	0.74549	0.00333	0.00680	-3.96234	4.00799	10.07454	0.00278	0.00067	0.00002	-0.00075	0.00025	0.00000	117.64987	8.81308	-0.99024	-0.11641	-0.02507	-0.01434	-0.08893
138			1.37000	16.88503	-5.77535	5.39958	-0.07015	-0.11777	-0.03126	-0.09752	0.01796	-0.01488	-0.00135	0.07147	0.17014	27.36247	7.36423	-11.21950	-0.01164	-0.05804	0.01051	-0.03759	-0.06375	0.00565	21.04682	-8.55946	9.00798	0.37095	-0.03749	0.01985	0.76372	0.02093	0.00345	-3.78224	3.77916	9.97921	0.00227	0.00043	-0.00049	-0.00080	0.00020	-0.00003	117.16324	8.65914	-1.26709	-0.11562	-0.02366	-0.01172	-0.08995
139			1.38000	16.06645	-5.76872	5.10990	-0.06772	-0.11517	-0.03386	-0.09236	0.01739	-0.01689	-0.00609	0.07090	0.16157	25.51640	6.67511	-11.25886	-0.02718	-0.08264	0.00487	-0.08678	-0.09057	0.00206	19.83704	-8.29146	8.83064	0.37224	-0.07163	0.01314	0.76773	0.03757	0.00097	-3.55184	3.48066	9.96106	0.00163	0.00015	-0.00099	-0.00076	0.00009	0.00008	116.67343	8.50937	-1.55381	-0.11454	-0.02195	-0.00850	-0.08867
140			1.39000	15.26186	-5.76700	4.79931	-0.06436	-0.10916	-0.03427	-0.08586	0.01530	-0.01923	-0.00753	0.07133	0.14684	23.69218	6.01993	-11.32487	-0.05641	-0.09798	0.00439	-0.17750	-0.10419	0.00155	18.64215	-8.02236	8.72153	0.38793	-0.09307	0.00978	0.79301	0.04555	-0.00016	-3.24717	3.10312	10.03227	0.00101	-0.00011	-0.00132	-0.00063	-0.00007	0.00032	116.19183	8.36899	-1.83654	-0.11282	-0.02028	-0.00575	-0.08513
141			1.40000	14.47079	-5.78238	4.44373	-0.05600	-0.09975	-0.03172	-0.07284	0.01169	-0.02130	-0.00574	0.07155	0.13053	21.89848	5.39552	-11.38037	-0.09302	-0.10036	0.00741	-0.28790	-0.10172	0.00266	17.47187	-7.75369	8.66797	0.41100	-0.09816	0.01036	0.82519	0.04636	-0.00083	-2.84804	2.65940	10.19577	0.00059	-0.00028	-0.00136	-0.00048	-0.00022	0.00054	115.72838	8.23338	-2.10602	-0.11076	-0.01893	-0.00420	-0.07990
142			1.41000	13.69246	-5.82834	4.01631	-0.04459	-0.08877	-0.02827	-0.05633	0.00708	-0.02339	-0.00218	0.06701	0.11489	20.14097	4.78802	-11.37720	-0.11292	-0.09164	0.01116	-0.34342	-0.08832	0.00507	16.33130	-7.47830	8.64601	0.39986	-0.09244	0.00894	0.78365	0.04500	-0.00098	-2.34805	2.18739	10.43804	0.00050	-0.00034	-0.00112	-0.00049	-0.00027	0.00056	115.29095	8.08998	-2.35560	-0.10894	-0.01795	-0.00388	-0.07401
143			1.42000	12.92659	-5.91682	3.49548	-0.03887	-0.07517	-0.02246	-0.04748	0.00209	-0.02268	0.00276	0.05932	0.09586	18.42255	4.17936	-11.27189	-0.11784	-0.07158	0.01373	-0.35178	-0.06653	0.00844	15.22133	-7.18299	8.63108	0.35874	-0.07258	0.00816	0.68480	0.03876	-0.00092	-1.75987	1.73823	10.72581	0.00071	-0.00030	-0.00071	-0.00077	-0.00021	0.00037	114.88348	7.92662	-2.57864	-0.10783	-0.01725	-0.00433	-0.06852
144			1.43000	12.17440	-6.05492	2.87473	-0.04296	-0.05612	-0.01009	-0.05048	-0.00203	-0.01196	0.01010	0.05353	0.06757	16.74428	3.55503	-11.04408	-0.13011	-0.03643	0.01316	-0.38041	-0.03349	0.01038	14.13931	-6.85388	8.60960	0.32613	-0.02511	0.01743	0.60799	0.01512	-0.00192	-1.11114	1.35930	11.01053	0.00104	-0.00021	-0.00028	-0.00122	-0.00012	0.00013	114.50625	7.73790	-2.76615	-0.10720	-0.01637	-0.00441	-0.06367
145			1.44000	11.43977	-6.24252	2.16961	-0.05246	-0.03260	0.00692	-0.05883	-0.00346	0.00908	0.01752	0.05054	0.03682	15.10712	2.91014	-10.70821	-0.14836	0.00699	0.00784	-0.42300	0.00650	0.00716	13.07956	-6.48315	8.58474	0.30923	0.04082	0.03522	0.56675	-0.02733	-0.00434	-0.43455	1.08020	11.24717	0.00135	-0.00013	0.00001	-0.00161	-0.00005	-0.00000	114.15782	7.52792	-2.91354	-0.10804	-0.01548	-0.00381	-0.06002
146			1.45000	10.73017	-6.47183	1.41614	-0.05564	-0.01688	0.01458	-0.05894	-0.00293	0.01987	0.01439	0.05223	0.02987	13.51454	2.25274	-10.31036	-0.15901	0.01287	-0.00111	-0.43914	0.01216	-0.00104	12.03505	-6.07447	8.57350	0.31891	0.04853	0.04310	0.57914	-0.03456	-0.00715	0.24298	0.90601	11.39965	0.00161	-0.00005	0.00013	-0.00188	-0.00001	-0.00002	113.83699	7.30842	-3.01550	-0.11065	-0.01449	-0.00218	-0.05750
147			1.46000	10.05579	-6.72850	0.66225	-0.03781	-0.01798	0.00540	-0.03735	-0.00408	0.00716	-0.00574	0.06088	0.05757	11.97400	1.60431	-9.91538	-0.17394	-0.05508	-0.01028	-0.46126	-0.05179	-0.00870	11.00027	-5.64543	8.60051	0.38002	-0.05870	0.03171	0.68712	0.04157	-0.00764	0.90359	0.81974	11.44788	0.00185	0.00003	0.00016	-0.00209	0.00000	0.00000	113.54235	7.09447	-3.07098	-0.11562	-0.01368	-0.00012	-0.05607
148			1.47000	9.42697	-6.99422	-0.04660	-0.01039	-0.02487	-0.00477	-0.00944	-0.00642	-0.00584	-0.02897	0.06828	0.09795	10.49667	0.99615	-9.58630	-0.18238	-0.13505	-0.01754	-0.45957	-0.12026	-0.01152	9.97453	-5.22519	8.69002	0.42793	-0.17812	0.01868	0.76870	0.11521	-0.00637	1.53690	0.79320	11.38177	0.00215	0.00013	0.00020	-0.00231	0.00000	0.00004	113.27295	6.89893	-3.08353	-0.12321	-0.01333	0.00154	-0.05515
149			1.48000	8.85119	-7.25067	-0.68147	0.01522	-0.02968	-0.01165	0.01256	-0.00780	-0.01263	-0.04527	0.06668	0.14088	9.09672	0.46231	-9.36282	-0.15927	-0.17897	-0.01796	-0.37659	-0.14011	-0.00767	8.96527	-4.84786	8.85728	0.39629	-0.23657	0.00758	0.69860	0.12594	-0.00338	2.13652	0.79946	11.19466	0.00254	0.00024	0.00030	-0.00256	-0.00001	0.00013	113.03081	6.72910	-3.06021	-0.13295	-0.01355	0.00217	-0.05328
150			1.49000	8.33156	-7.48357	-1.23726	0.04592	-0.03242	-0.01394	0.03401	-0.00787	-0.01321	-0.05138	0.06335	0.18029	7.79037	0.03183	-9.24690	-0.14727	-0.18463	-0.01406	-0.32172	-0.11476	-0.00317	7.98928	-4.54299	9.10019	0.35821	-0.22753	0.00602	0.60570	0.08792	-0.00316	2.69691	0.82231	10.88428	0.00301	0.00035	0.00043	-0.00280	-0.00003	0.00028	112.82224	6.58651	-3.01198	-0.14438	-0.01447	0.00126	-0.04863
151			1.50000	7.86740	-7.68371	-1.72450	0.07614	-0.03194	-0.01380	0.05005	-0.00653	-0.01142	-0.04752	0.06398	0.21449	6.59357	-0.27880	-9.20587	-0.16438	-0.15715	-0.00734	-0.32582	-0.06755	-0.00074	7.07032	-4.32565	9.39227	0.35894	-0.16285	0.01362	0.56399	0.03947	-0.00738	3.21260	0.85849	10.45282	0.00354	0.00043	0.00054	-0.00298	-0.00005	0.00045	112.65788	6.46857	-2.94776	-0.15562	-0.01565	-0.00068	-0.03905
152			1.51000	7.45651	-7.84583	-2.15253	0.10457	-0.03094	-0.01442	0.06043	-0.00486	-0.01029	-0.03699	0.06532	0.25176	5.51873	-0.47016	-9.19107	-0.18763	-0.10507	0.00181	-0.33067	-0.02517	0.00012	6.23321	-4.19055	9.68409	0.36598	-0.06334	0.02226	0.51480	0.00840	-0.01058	3.67647	0.91579	9.91952	0.00411	0.00048	0.00060	-0.00304	-0.00009	0.00058	112.54948	6.36914	-2.88166	-0.16590	-0.01706	-0.00369	-0.02375
153			1.52000	7.09718	-7.96883	-2.51911	0.13614	-0.03207	-0.01379	0.06854	-0.00358	-0.00816	-0.02280	0.06525	0.29078	4.57345	-0.55787	-9.15849	-0.21211	-0.04089	0.00903	-0.32530	-0.00318	0.00096	5.49728	-4.11502	9.91870	0.37054	0.05069	0.03126	0.44893	-0.00384	-0.01026	4.08017	1.00667	9.31793	0.00466	0.00051	0.00058	-0.00292	-0.00014	0.00061	112.50703	6.27837	-2.82945	-0.17432	-0.01846	-0.00720	-0.00305
154			1.53000	6.78800	-8.05701	-2.81578	0.16662	-0.03434	-0.01048	0.07244	-0.00265	-0.00486	-0.00812	0.06297	0.32098	3.76008	-0.56696	-9.07784	-0.23403	0.02118	0.01161	-0.30580	-0.00082	0.00228	4.87141	-4.06794	10.05141	0.37199	0.15466	0.03984	0.37464	-0.01136	-0.00519	4.41726	1.14152	8.69485	0.00508	0.00052	0.00048	-0.00259	-0.00019	0.00050	112.53734	6.18111	-2.80965	-0.18058	-0.01968	-0.01059	0.02170
155			1.54000	6.52598	-8.11986	-3.04159	0.19001	-0.03542	-0.00684	0.07080	-0.00208	-0.00240	0.00399	0.05738	0.33687	3.07397	-0.52637	-8.93152	-0.24278	0.07139	0.01170	-0.26588	-0.00744	0.00368	4.35333	-4.01843	10.06102	0.35933	0.22930	0.04362	0.29257	-0.02689	0.00341	4.68787	1.32410	8.10417	0.00526	0.00051	0.00031	-0.00211	-0.00022	0.00029	112.64353	6.05985	-2.84070	-0.18467	-0.02059	-0.01338	0.04855
156			1.55000	6.30526	-8.16968	-3.21131	0.20759	-0.03607	-0.00371	0.06599	-0.00203	-0.00103	0.01174	0.05181	0.34435	2.50192	-0.46562	-8.71158	-0.24713	0.10293	0.01035	-0.22547	-0.01224	0.00459	3.93137	-3.94088	9.95181	0.35374	0.26831	0.04387	0.22983	-0.05138	0.01130	4.90207	1.55054	7.59750	0.00515	0.00046	0.00006	-0.00165	-0.00023	0.00004	112.82547	5.90421	-2.93410	-0.18665	-0.02111	-0.01517	0.07506
157			1.56000	6.11744	-8.21902	-3.35317	0.22436	-0.03801	-0.00135	0.06087	-0.00256	-0.00035	0.01580	0.04679	0.35313	2.02441	-0.41150	-8.41802	-0.24862	0.12145	0.00864	-0.19046	-0.01090	0.00486	3.58751	-3.82000	9.75081	0.35133	0.28675	0.04178	0.18408	-0.07919	0.01567	5.07903	1.81088	7.21529	0.00479	0.00038	-0.00026	-0.00135	-0.00019	-0.00013	113.07895	5.71786	-3.08755	-0.18681	-0.02118	-0.01568	0.09876
158			1.57000	5.95334	-8.27765	-3.49802	0.23606	-0.03942	0.00032	0.05506	-0.00340	0.00009	0.01757	0.04250	0.36343	1.61943	-0.38525	-8.06293	-0.24489	0.13506	0.00700	-0.16112	-0.00383	0.00455	3.30110	-3.65219	9.50203	0.34454	0.29976	0.03832	0.15145	-0.10543	0.01571	5.24385	2.09273	6.98067	0.00433	0.00027	-0.00061	-0.00125	-0.00014	-0.00014	113.39652	5.51552	-3.28239	-0.18505	-0.02076	-0.01493	0.11759
159			1.58000	5.80460	-8.35085	-3.66906	0.24449	-0.03972	0.00171	0.04971	-0.00427	0.00058	0.01727	0.04016	0.37270	1.26544	-0.40011	-7.67280	-0.24414	0.14207	0.00499	-0.14288	0.00706	0.00339	3.05248	-3.44487	9.25749	0.34406	0.30739	0.03525	0.13515	-0.12391	0.01264	5.42207	2.38436	6.89781	0.00389	0.00018	-0.00086	-0.00132	-0.00009	0.00002	113.76841	5.31623	-3.48892	-0.18092	-0.01988	-0.01343	0.13000
160			1.59000	5.66516	-8.43949	-3.87713	0.24877	-0.03710	0.00345	0.04477	-0.00471	0.00139	0.01459	0.03759	0.37780	0.94330	-0.45966	-7.28498	-0.23805	0.14279	0.00196	-0.12910	0.01805	0.00126	2.82489	-3.21289	9.06630	0.33105	0.30666	0.03231	0.12452	-0.12922	0.00750	5.63303	2.67542	6.95582	0.00359	0.00015	-0.00091	-0.00148	-0.00007	0.00023	114.18309	5.13859	-3.67785	-0.17427	-0.01881	-0.01213	0.13531
161			1.60000	5.53202	-8.54128	-4.12026	0.24469	-0.03278	0.00654	0.03929	-0.00466	0.00296	0.01127	0.03619	0.37290	0.63819	-0.55755	-6.94116	-0.23225	0.13868	-0.00280	-0.12090	0.02567	-0.00148	2.60521	-2.97578	8.96728	0.31822	0.30320	0.03200	0.12153	-0.12172	0.00164	5.88400	2.95575	7.13295	0.00347	0.00021	-0.00071	-0.00169	-0.00009	0.00031	114.62746	4.99727	-3.82950	-0.16559	-0.01802	-0.01203	0.13382
162			1.61000	5.40583	-8.65175	-4.38370	0.22714	-0.02281	0.00954	0.03229	-0.00345	0.00443	0.00881	0.03841	0.35815	0.34108	-0.67911	-6.68159	-0.23282	0.13777	-0.00747	-0.11876	0.02937	-0.00262	2.38308	-2.75606	8.98664	0.32153	0.30914	0.03433	0.12984	-0.10575	-0.00549	6.16677	3.21784	7.39810	0.00355	0.00033	-0.00032	-0.00188	-0.00013	0.00018	115.08672	4.89961	-3.93428	-0.15586	-0.01777	-0.01337	0.12674
163			1.62000	5.29093	-8.76383	-4.63981	0.20700	-0.01427	0.00872	0.02531	-0.00214	0.00365	0.00274	0.04430	0.34875	0.04918	-0.80482	-6.54081	-0.23841	0.12144	-0.00870	-0.11935	0.02489	-0.00106	2.15043	-2.57656	9.13401	0.33777	0.29006	0.03401	0.14647	-0.07256	-0.01246	6.45888	3.46026	7.71468	0.00378	0.00049	0.00018	-0.00198	-0.00017	-0.00011	115.54559	4.84558	-3.98875	-0.14607	-0.01810	-0.01589	0.11577
164			1.63000	5.19459	-8.86728	-4.85129	0.20090	-0.01853	0.00206	0.02000	-0.00250	0.00064	-0.01019	0.05294	0.36420	-0.23430	-0.91458	-6.54273	-0.24874	0.07404	-0.00426	-0.12011	0.01201	0.00055	1.90458	-2.45391	9.39579	0.35981	0.22143	0.02766	0.16519	-0.03177	-0.01454	6.72869	3.68748	8.04600	0.00411	0.00066	0.00073	-0.00188	-0.00021	-0.00044	115.99006	4.82906	-3.99201	-0.13711	-0.01890	-0.01921	0.10277
165			1.64000	5.12436	-8.95015	-4.98170	0.20515	-0.02651	-0.00095	0.01538	-0.00277	-0.00014	-0.01996	0.06225	0.38966	-0.50167	-0.99161	-6.68928	-0.26949	0.03748	-0.00261	-0.12156	0.00355	0.00093	1.65003	-2.39220	9.73110	0.38870	0.17632	0.02726	0.18203	-0.00808	-0.01623	6.94172	3.90643	8.36176	0.00444	0.00083	0.00128	-0.00147	-0.00026	-0.00072	116.40816	4.84085	-3.94565	-0.12945	-0.02004	-0.02304	0.08896
166			1.65000	5.08427	-9.00163	-5.00911	0.20901	-0.03112	0.00101	0.01094	-0.00187	-0.00004	-0.02062	0.06827	0.40468	-0.74420	-1.02657	-6.94864	-0.29031	0.03480	-0.00497	-0.11763	0.00063	0.00246	1.39658	-2.38169	10.07680	0.40761	0.18818	0.03369	0.18576	0.00420	-0.01855	7.06707	4.12302	8.64352	0.00471	0.00101	0.00178	-0.00073	-0.00032	-0.00089	116.78918	4.87368	-3.85443	-0.12329	-0.02132	-0.02696	0.07493
167			1.66000	5.07190	-9.01518	-4.93399	0.20908	-0.03120	0.00277	0.00765	-0.00024	-0.00056	-0.01513	0.06951	0.40239	-0.95584	-1.01958	-7.25730	-0.30257	0.05275	-0.00656	-0.10624	-0.00262	0.00338	1.15423	-2.40225	10.36298	0.41073	0.22525	0.03926	0.17433	0.01141	-0.01552	7.08191	4.34039	8.88721	0.00488	0.00117	0.00219	0.00025	-0.00038	-0.00097	117.12329	4.92421	-3.72648	-0.11888	-0.02253	-0.03047	0.06116
168			1.67000	5.07890	-8.99009	-4.77531	0.20607	-0.03297	0.00019	0.00652	0.00144	-0.00006	-0.00852	0.06803	0.39071	-1.13602	-0.97902	-7.53929	-0.30592	0.06821	-0.00347	-0.09167	-0.00653	0.00143	0.92935	-2.43047	10.53132	0.40850	0.24774	0.03817	0.15693	0.01002	-0.00616	6.97324	4.55832	9.10026	0.00493	0.00130	0.00248	0.00134	-0.00043	-0.00099	117.40288	4.98969	-3.57304	-0.11642	-0.02351	-0.03308	0.04813
169			1.68000	5.09397	-8.93220	-4.55979	0.19806	-0.03930	-0.00556	0.00772	0.00326	0.00225	-0.00091	0.06394	0.37856	-1.29100	-0.91880	-7.73089	-0.29410	0.08409	0.00309	-0.07739	-0.00949	-0.00069	0.72192	-2.44552	10.54878	0.39019	0.26415	0.03096	0.13561	0.00016	0.00316	6.73708	4.77324	9.29515	0.00489	0.00140	0.00265	0.00241	-0.00046	-0.00099	117.62488	5.06492	-3.40703	-0.11599	-0.02414	-0.03451	0.03647
170			1.69000	5.10549	-8.85404	-4.31543	0.19209	-0.05207	-0.01215	0.01103	0.00524	0.00524	0.00595	0.05856	0.37016	-1.43326	-0.85503	-7.79608	-0.27556	0.09275	0.01060	-0.06903	-0.00940	0.00005	0.52610	-2.43267	10.41423	0.36643	0.26714	0.02025	0.11843	-0.01512	0.00692	6.37765	4.97912	9.48343	0.00479	0.00148	0.00273	0.00334	-0.00045	-0.00099	117.79254	5.14224	-3.24083	-0.11749	-0.02447	-0.03484	0.02670
171			1.70000	5.10322	-8.77346	-4.07218	0.20118	-0.06213	-0.01216	0.01664	0.00562	0.00486	0.01536	0.05282	0.36200	-1.57796	-0.80226	-7.72877	-0.27297	0.11295	0.01108	-0.07187	-0.00758	0.00243	0.33495	-2.38430	10.15615	0.35865	0.29645	0.01604	0.11112	-0.03570	0.00827	5.90602	5.16945	9.67035	0.00465	0.00152	0.00271	0.00408	-0.00042	-0.00096	117.91430	5.21278	-3.08385	-0.12063	-0.02450	-0.03404	0.01911
172			1.71000	5.07984	-8.71005	-3.86273	0.21918	-0.06107	-0.00601	0.02383	0.00328	0.00188	0.02585	0.04541	0.34619	-1.73841	-0.77103	-7.54693	-0.27810	0.14588	0.00462	-0.08210	-0.00261	0.00178	0.14655	-2.29811	9.82237	0.35252	0.34668	0.01771	0.10523	-0.06371	0.01061	5.34024	5.33751	9.85453	0.00448	0.00153	0.00256	0.00456	-0.00036	-0.00086	118.00141	5.26828	-2.94058	-0.12493	-0.02417	-0.03210	0.01371
173			1.72000	5.03257	-8.68037	-3.71683	0.23576	-0.05530	-0.00166	0.03028	-0.00010	0.00030	0.02958	0.03907	0.32637	-1.92221	-0.76825	-7.28658	-0.28189	0.15606	-0.00038	-0.09439	0.00622	-0.00018	-0.03451	-2.17538	9.46884	0.34917	0.35251	0.01688	0.09810	-0.08513	0.00991	4.70522	5.47565	10.03071	0.00429	0.00151	0.00230	0.00478	-0.00028	-0.00071	118.06527	5.30472	-2.80967	-0.12968	-0.02355	-0.02933	0.01038
174			1.73000	4.96444	-8.69386	-3.65270	0.24967	-0.04867	0.00220	0.03400	-0.00318	-0.00007	0.02852	0.03651	0.31281	-2.12956	-0.79830	-6.99468	-0.29099	0.15228	-0.00513	-0.10779	0.01530	-0.00252	-0.20075	-2.02081	9.14972	0.35597	0.33858	0.01679	0.09071	-0.09775	0.00825	4.03100	5.57605	10.19232	0.00410	0.00146	0.00200	0.00475	-0.00017	-0.00054	118.11666	5.32382	-2.68570	-0.13414	-0.02273	-0.02624	0.00908
175			1.74000	4.88335	-8.75139	-3.67139	0.26178	-0.04110	0.00708	0.03393	-0.00514	0.00072	0.02422	0.03653	0.30874	-2.35452	-0.86273	-6.71906	-0.30111	0.14370	-0.01125	-0.11814	0.02255	-0.00482	-0.34615	-1.84243	8.90679	0.35725	0.32271	0.01937	0.07951	-0.10333	0.00660	3.34970	5.63379	10.33361	0.00395	0.00140	0.00174	0.00453	-0.00007	-0.00040	118.16576	5.33260	-2.56283	-0.13770	-0.02185	-0.02333	0.00998
176			1.75000	4.79976	-8.84660	-3.75824	0.27128	-0.03656	0.00950	0.02971	-0.00632	0.00193	0.01434	0.03849	0.30968	-2.58650	-0.95828	-6.49643	-0.30858	0.11412	-0.01461	-0.12148	0.02282	-0.00467	-0.46812	-1.65145	8.76146	0.35132	0.27542	0.02065	0.06631	-0.09111	0.00357	2.69313	5.64973	10.45192	0.00385	0.00136	0.00158	0.00417	0.00001	-0.00029	118.22278	5.34035	-2.43757	-0.14003	-0.02113	-0.02117	0.01324
177			1.76000	4.72426	-8.96828	-3.88879							0.00072	0.04280	0.30649	-2.81171	-1.07567	-6.34300							-0.56798	-1.46172	8.71180							2.08943	5.63283	10.54794							118.29754	5.35446	-2.31077
178			1.77000	4.66595	-9.10364	-4.03533							-0.01095	0.04839	0.29457	-3.01481	-1.20004	-6.25205							-0.64980	-1.28699	8.73434							1.55998	5.59971	10.62461							118.40005	5.37582	-2.18920
[truncated: 11 more columns]
