# Supplementary material for: Analysis of the impact of different landing heights and lateralities on lower limb joint load based on statistical parametric mapping
Source: PLoS One. 2025 May 30;20(5):e0324656. doi: 10.1371/journal.pone.0324656 (PMC12124505; doi:10.1371/journal.pone.0324656)
Supplement: S1 File — (ZIP) [file pone.0324656.s001.zip › Original data/009/左前30.txt]

	C:\Users\dell\Documents\Qualisys-GAIT1214\Data\renxuanpu_renxuanpu_2023-11-18_WJN009\2023-11-18\2023-11-18_unspecified\Gait LB - CAST 2.c3d	C:\Users\dell\Documents\Qualisys-GAIT1214\Data\renxuanpu_renxuanpu_2023-11-18_WJN009\2023-11-18\2023-11-18_unspecified\Gait LB - CAST 2.c3d	C:\Users\dell\Documents\Qualisys-GAIT1214\Data\renxuanpu_renxuanpu_2023-11-18_WJN009\2023-11-18\2023-11-18_unspecified\Gait LB - CAST 2.c3d	C:\Users\dell\Documents\Qualisys-GAIT1214\Data\renxuanpu_renxuanpu_2023-11-18_WJN009\2023-11-18\2023-11-18_unspecified\Gait LB - CAST 2.c3d	C:\Users\dell\Documents\Qualisys-GAIT1214\Data\renxuanpu_renxuanpu_2023-11-18_WJN009\2023-11-18\2023-11-18_unspecified\Gait LB - CAST 2.c3d	C:\Users\dell\Documents\Qualisys-GAIT1214\Data\renxuanpu_renxuanpu_2023-11-18_WJN009\2023-11-18\2023-11-18_unspecified\Gait LB - CAST 2.c3d	C:\Users\dell\Documents\Qualisys-GAIT1214\Data\renxuanpu_renxuanpu_2023-11-18_WJN009\2023-11-18\2023-11-18_unspecified\Gait LB - CAST 2.c3d	C:\Users\dell\Documents\Qualisys-GAIT1214\Data\renxuanpu_renxuanpu_2023-11-18_WJN009\2023-11-18\2023-11-18_unspecified\Gait LB - CAST 2.c3d	C:\Users\dell\Documents\Qualisys-GAIT1214\Data\renxuanpu_renxuanpu_2023-11-18_WJN009\2023-11-18\2023-11-18_unspecified\Gait LB - CAST 2.c3d	C:\Users\dell\Documents\Qualisys-GAIT1214\Data\renxuanpu_renxuanpu_2023-11-18_WJN009\2023-11-18\2023-11-18_unspecified\Gait LB - CAST 2.c3d	C:\Users\dell\Documents\Qualisys-GAIT1214\Data\renxuanpu_renxuanpu_2023-11-18_WJN009\2023-11-18\2023-11-18_unspecified\Gait LB - CAST 2.c3d	C:\Users\dell\Documents\Qualisys-GAIT1214\Data\renxuanpu_renxuanpu_2023-11-18_WJN009\2023-11-18\2023-11-18_unspecified\Gait LB - CAST 2.c3d	C:\Users\dell\Documents\Qualisys-GAIT1214\Data\renxuanpu_renxuanpu_2023-11-18_WJN009\2023-11-18\2023-11-18_unspecified\Gait LB - CAST 2.c3d	C:\Users\dell\Documents\Qualisys-GAIT1214\Data\renxuanpu_renxuanpu_2023-11-18_WJN009\2023-11-18\2023-11-18_unspecified\Gait LB - CAST 2.c3d	C:\Users\dell\Documents\Qualisys-GAIT1214\Data\renxuanpu_renxuanpu_2023-11-18_WJN009\2023-11-18\2023-11-18_unspecified\Gait LB - CAST 2.c3d	C:\Users\dell\Documents\Qualisys-GAIT1214\Data\renxuanpu_renxuanpu_2023-11-18_WJN009\2023-11-18\2023-11-18_unspecified\Gait LB - CAST 2.c3d	C:\Users\dell\Documents\Qualisys-GAIT1214\Data\renxuanpu_renxuanpu_2023-11-18_WJN009\2023-11-18\2023-11-18_unspecified\Gait LB - CAST 2.c3d	C:\Users\dell\Documents\Qualisys-GAIT1214\Data\renxuanpu_renxuanpu_2023-11-18_WJN009\2023-11-18\2023-11-18_unspecified\Gait LB - CAST 2.c3d	C:\Users\dell\Documents\Qualisys-GAIT1214\Data\renxuanpu_renxuanpu_2023-11-18_WJN009\2023-11-18\2023-11-18_unspecified\Gait LB - CAST 2.c3d	C:\Users\dell\Documents\Qualisys-GAIT1214\Data\renxuanpu_renxuanpu_2023-11-18_WJN009\2023-11-18\2023-11-18_unspecified\Gait LB - CAST 2.c3d	C:\Users\dell\Documents\Qualisys-GAIT1214\Data\renxuanpu_renxuanpu_2023-11-18_WJN009\2023-11-18\2023-11-18_unspecified\Gait LB - CAST 2.c3d	C:\Users\dell\Documents\Qualisys-GAIT1214\Data\renxuanpu_renxuanpu_2023-11-18_WJN009\2023-11-18\2023-11-18_unspecified\Gait LB - CAST 2.c3d	C:\Users\dell\Documents\Qualisys-GAIT1214\Data\renxuanpu_renxuanpu_2023-11-18_WJN009\2023-11-18\2023-11-18_unspecified\Gait LB - CAST 2.c3d	C:\Users\dell\Documents\Qualisys-GAIT1214\Data\renxuanpu_renxuanpu_2023-11-18_WJN009\2023-11-18\2023-11-18_unspecified\Gait LB - CAST 2.c3d	C:\Users\dell\Documents\Qualisys-GAIT1214\Data\renxuanpu_renxuanpu_2023-11-18_WJN009\2023-11-18\2023-11-18_unspecified\Gait LB - CAST 2.c3d	C:\Users\dell\Documents\Qualisys-GAIT1214\Data\renxuanpu_renxuanpu_2023-11-18_WJN009\2023-11-18\2023-11-18_unspecified\Gait LB - CAST 2.c3d	C:\Users\dell\Documents\Qualisys-GAIT1214\Data\renxuanpu_renxuanpu_2023-11-18_WJN009\2023-11-18\2023-11-18_unspecified\Gait LB - CAST 2.c3d	C:\Users\dell\Documents\Qualisys-GAIT1214\Data\renxuanpu_renxuanpu_2023-11-18_WJN009\2023-11-18\2023-11-18_unspecified\Gait LB - CAST 2.c3d	C:\Users\dell\Documents\Qualisys-GAIT1214\Data\renxuanpu_renxuanpu_2023-11-18_WJN009\2023-11-18\2023-11-18_unspecified\Gait LB - CAST 2.c3d	C:\Users\dell\Documents\Qualisys-GAIT1214\Data\renxuanpu_renxuanpu_2023-11-18_WJN009\2023-11-18\2023-11-18_unspecified\Gait LB - CAST 2.c3d	C:\Users\dell\Documents\Qualisys-GAIT1214\Data\renxuanpu_renxuanpu_2023-11-18_WJN009\2023-11-18\2023-11-18_unspecified\Gait LB - CAST 2.c3d	C:\Users\dell\Documents\Qualisys-GAIT1214\Data\renxuanpu_renxuanpu_2023-11-18_WJN009\2023-11-18\2023-11-18_unspecified\Gait LB - CAST 2.c3d	C:\Users\dell\Documents\Qualisys-GAIT1214\Data\renxuanpu_renxuanpu_2023-11-18_WJN009\2023-11-18\2023-11-18_unspecified\Gait LB - CAST 2.c3d	C:\Users\dell\Documents\Qualisys-GAIT1214\Data\renxuanpu_renxuanpu_2023-11-18_WJN009\2023-11-18\2023-11-18_unspecified\Gait LB - CAST 2.c3d	C:\Users\dell\Documents\Qualisys-GAIT1214\Data\renxuanpu_renxuanpu_2023-11-18_WJN009\2023-11-18\2023-11-18_unspecified\Gait LB - CAST 2.c3d	C:\Users\dell\Documents\Qualisys-GAIT1214\Data\renxuanpu_renxuanpu_2023-11-18_WJN009\2023-11-18\2023-11-18_unspecified\Gait LB - CAST 2.c3d	C:\Users\dell\Documents\Qualisys-GAIT1214\Data\renxuanpu_renxuanpu_2023-11-18_WJN009\2023-11-18\2023-11-18_unspecified\Gait LB - CAST 2.c3d	C:\Users\dell\Documents\Qualisys-GAIT1214\Data\renxuanpu_renxuanpu_2023-11-18_WJN009\2023-11-18\2023-11-18_unspecified\Gait LB - CAST 2.c3d	C:\Users\dell\Documents\Qualisys-GAIT1214\Data\renxuanpu_renxuanpu_2023-11-18_WJN009\2023-11-18\2023-11-18_unspecified\Gait LB - CAST 2.c3d	C:\Users\dell\Documents\Qualisys-GAIT1214\Data\renxuanpu_renxuanpu_2023-11-18_WJN009\2023-11-18\2023-11-18_unspecified\Gait LB - CAST 2.c3d	C:\Users\dell\Documents\Qualisys-GAIT1214\Data\renxuanpu_renxuanpu_2023-11-18_WJN009\2023-11-18\2023-11-18_unspecified\Gait LB - CAST 2.c3d	C:\Users\dell\Documents\Qualisys-GAIT1214\Data\renxuanpu_renxuanpu_2023-11-18_WJN009\2023-11-18\2023-11-18_unspecified\Gait LB - CAST 2.c3d	C:\Users\dell\Documents\Qualisys-GAIT1214\Data\renxuanpu_renxuanpu_2023-11-18_WJN009\2023-11-18\2023-11-18_unspecified\Gait LB - CAST 2.c3d	C:\Users\dell\Documents\Qualisys-GAIT1214\Data\renxuanpu_renxuanpu_2023-11-18_WJN009\2023-11-18\2023-11-18_unspecified\Gait LB - CAST 2.c3d	C:\Users\dell\Documents\Qualisys-GAIT1214\Data\renxuanpu_renxuanpu_2023-11-18_WJN009\2023-11-18\2023-11-18_unspecified\Gait LB - CAST 2.c3d	C:\Users\dell\Documents\Qualisys-GAIT1214\Data\renxuanpu_renxuanpu_2023-11-18_WJN009\2023-11-18\2023-11-18_unspecified\Gait LB - CAST 2.c3d	C:\Users\dell\Documents\Qualisys-GAIT1214\Data\renxuanpu_renxuanpu_2023-11-18_WJN009\2023-11-18\2023-11-18_unspecified\Gait LB - CAST 2.c3d	C:\Users\dell\Documents\Qualisys-GAIT1214\Data\renxuanpu_renxuanpu_2023-11-18_WJN009\2023-11-18\2023-11-18_unspecified\Gait LB - CAST 2.c3d	C:\Users\dell\Documents\Qualisys-GAIT1214\Data\renxuanpu_renxuanpu_2023-11-18_WJN009\2023-11-18\2023-11-18_unspecified\Gait LB - CAST 2.c3d
	CD	ZD	TIME	Right Ankle Angles	Right Ankle Angles	Right Ankle Angles	Right Ankle Moment	Right Ankle Moment	Right Ankle Moment	Right Ankle Power	Right Ankle Power	Right Ankle Power	Right Knee Angles	Right Knee Angles	Right Knee Angles	Right Knee Moment	Right Knee Moment	Right Knee Moment	Right Knee Power	Right Knee Power	Right Knee Power	Right Hip Angles	Right Hip Angles	Right Hip Angles	Right Hip Moment	Right Hip Moment	Right Hip Moment	Right Hip Power	Right Hip Power	Right Hip Power	Left Ankle Angles	Left Ankle Angles	Left Ankle Angles	Left Ankle Moment	Left Ankle Moment	Left Ankle Moment	Left Ankle Power	Left Ankle Power	Left Ankle Power	Left Knee Angles	Left Knee Angles	Left Knee Angles	Left Knee Moment	Left Knee Moment	Left Knee Moment	Left Knee Power	Left Knee Power	Left Knee Power	Left Hip Angles
	EVENT_LABEL	EVENT_LABEL	FRAME_NUMBERS	LINK_MODEL_BASED	LINK_MODEL_BASED	LINK_MODEL_BASED	LINK_MODEL_BASED	LINK_MODEL_BASED	LINK_MODEL_BASED	LINK_MODEL_BASED	LINK_MODEL_BASED	LINK_MODEL_BASED	LINK_MODEL_BASED	LINK_MODEL_BASED	LINK_MODEL_BASED	LINK_MODEL_BASED	LINK_MODEL_BASED	LINK_MODEL_BASED	LINK_MODEL_BASED	LINK_MODEL_BASED	LINK_MODEL_BASED	LINK_MODEL_BASED	LINK_MODEL_BASED	LINK_MODEL_BASED	LINK_MODEL_BASED	LINK_MODEL_BASED	LINK_MODEL_BASED	LINK_MODEL_BASED	LINK_MODEL_BASED	LINK_MODEL_BASED	LINK_MODEL_BASED	LINK_MODEL_BASED	LINK_MODEL_BASED	LINK_MODEL_BASED	LINK_MODEL_BASED	LINK_MODEL_BASED	LINK_MODEL_BASED	LINK_MODEL_BASED	LINK_MODEL_BASED	LINK_MODEL_BASED	LINK_MODEL_BASED	LINK_MODEL_BASED	LINK_MODEL_BASED	LINK_MODEL_BASED	LINK_MODEL_BASED	LINK_MODEL_BASED	LINK_MODEL_BASED	LINK_MODEL_BASED	LINK_MODEL_BASED
	ORIGINAL	ORIGINAL	ORIGINAL	ORIGINAL	ORIGINAL	ORIGINAL	ORIGINAL	ORIGINAL	ORIGINAL	ORIGINAL	ORIGINAL	ORIGINAL	ORIGINAL	ORIGINAL	ORIGINAL	ORIGINAL	ORIGINAL	ORIGINAL	ORIGINAL	ORIGINAL	ORIGINAL	ORIGINAL	ORIGINAL	ORIGINAL	ORIGINAL	ORIGINAL	ORIGINAL	ORIGINAL	ORIGINAL	ORIGINAL	ORIGINAL	ORIGINAL	ORIGINAL	ORIGINAL	ORIGINAL	ORIGINAL	ORIGINAL	ORIGINAL	ORIGINAL	ORIGINAL	ORIGINAL	ORIGINAL	ORIGINAL	ORIGINAL	ORIGINAL	ORIGINAL	ORIGINAL	ORIGINAL	ORIGINAL
ITEM	X	X	X	X	Y	Z	X	Y	Z	X	Y	Z	X	Y	Z	X	Y	Z	X	Y	Z	X	Y	Z	X	Y	Z	X	Y	Z	X	Y	Z	X	Y	Z	X	Y	Z	X	Y	Z	X	Y	Z	X	Y	Z	X
1	0.43000	1.24000	0.00000	5.78663	-7.93674	-8.93575							-7.33874	-0.72287	-6.69309							-6.98869	-2.04575	1.41899							-5.65465	3.68670	6.12793							-14.58300	-4.46301	-0.05655							18.26342
2			0.01000	6.01170	-7.93015	-8.97380							-7.07547	-0.77510	-6.59142							-7.13673	-1.93589	1.36796							-5.67045	3.57216	6.21081							-14.62772	-4.44378	-0.09774							18.05763
3			0.02000	6.24723	-7.91416	-8.99995	-0.00993	0.00290	-0.00010	0.00422	-0.00012	-0.00000	-6.82301	-0.83422	-6.50088	-0.02422	-0.01146	0.00094	0.01026	-0.00143	0.00012	-7.30660	-1.81472	1.31385	0.16432	-0.06375	0.01363	0.05193	0.01317	0.00168	-5.68727	3.46597	6.28137	-0.01067	-0.00083	0.00023	-0.00025	-0.00013	-0.00003	-14.66117	-4.42851	-0.12917	0.06623	-0.00171	-0.00588	0.00316	0.00006	-0.00022	17.84889
4			0.03000	6.49459	-7.88400	-9.00647	-0.00992	0.00292	0.00005	0.00441	-0.00019	-0.00000	-6.59239	-0.89948	-6.43051	-0.02773	-0.00992	0.00044	0.01053	-0.00126	0.00004	-7.50233	-1.68307	1.25778	0.18201	-0.05628	0.01356	0.06592	0.01240	0.00172	-5.70488	3.37465	6.33484	-0.01069	-0.00081	0.00031	-0.00029	-0.00011	-0.00003	-14.67845	-4.41869	-0.14843	0.06455	-0.00084	-0.00544	0.00105	0.00002	-0.00010	17.64192
5			0.04000	6.75794	-7.83628	-8.98849	-0.00990	0.00294	0.00020	0.00468	-0.00027	-0.00001	-6.38985	-0.96727	-6.38683	-0.03017	-0.00878	0.00006	0.00998	-0.00105	0.00000	-7.72488	-1.54537	1.20247	0.19218	-0.04918	0.01307	0.07810	0.01103	0.00162	-5.72403	3.30148	6.36889	-0.01075	-0.00081	0.00034	-0.00035	-0.00009	-0.00002	-14.67784	-4.41366	-0.15444	0.06404	-0.00039	-0.00521	-0.00098	0.00000	0.00001	17.44161
6			0.05000	7.04457	-7.76911	-8.94345	-0.00987	0.00293	0.00031	0.00509	-0.00036	-0.00004	-6.21433	-1.03168	-6.37403	-0.03137	-0.00837	-0.00017	0.00912	-0.00086	0.00000	-7.97086	-1.40927	1.15197	0.19413	-0.04403	0.01243	0.08563	0.00946	0.00138	-5.74551	3.24662	6.38530	-0.01083	-0.00082	0.00032	-0.00042	-0.00007	-0.00001	-14.66105	-4.40998	-0.14789	0.06429	-0.00022	-0.00514	-0.00265	0.00000	0.00011	17.25220
7			0.06000	7.36469	-7.68180	-8.87020	-0.00984	0.00292	0.00036	0.00569	-0.00043	-0.00006	-6.05656	-1.08609	-6.39415	-0.03119	-0.00896	-0.00019	0.00853	-0.00066	0.00001	-8.23263	-1.28394	1.11047	0.18744	-0.04239	0.01200	0.08606	0.00812	0.00109	-5.76915	3.20754	6.39018	-0.01093	-0.00086	0.00025	-0.00045	-0.00005	-0.00000	-14.63243	-4.40258	-0.13153	0.06496	-0.00016	-0.00519	-0.00376	0.00000	0.00019	17.07642
8			0.07000	7.72996	-7.57541	-8.76972	-0.00981	0.00288	0.00034	0.00648	-0.00049	-0.00007	-5.89956	-1.12447	-6.44467	-0.02950	-0.01071	0.00003	0.00860	-0.00040	-0.00000	-8.49860	-1.17705	1.08008	0.17149	-0.04558	0.01213	0.07786	0.00719	0.00084	-5.79340	3.18029	6.39320	-0.01101	-0.00089	0.00014	-0.00044	-0.00003	-0.00000	-14.59762	-4.38701	-0.11076	0.06558	0.00014	-0.00527	-0.00424	-0.00000	0.00023	16.91524
9			0.08000	8.15165	-7.45327	-8.64576	-0.00977	0.00281	0.00022	0.00745	-0.00053	-0.00006	-5.72001	-1.14202	-6.51635	-0.02626	-0.01347	0.00047	0.00931	0.00004	-0.00006	-8.75399	-1.09350	1.05834	0.14606	-0.05381	0.01300	0.06148	0.00628	0.00073	-5.81546	3.16128	6.40371	-0.01101	-0.00092	0.00003	-0.00035	-0.00002	-0.00000	-14.56152	-4.36170	-0.09001	0.06561	0.00096	-0.00527	-0.00424	-0.00004	0.00025	16.76821
10			0.09000	8.63868	-7.32063	-8.50401	-0.00971	0.00273	0.00004	0.00854	-0.00053	-0.00001	-5.49039	-1.13552	-6.59311	-0.02174	-0.01684	0.00103	0.01017	0.00076	-0.00012	-8.98183	-1.03518	1.03667	0.11261	-0.06612	0.01456	0.04028	0.00480	0.00090	-5.83193	3.14915	6.42682	-0.01092	-0.00094	-0.00008	-0.00020	-0.00001	0.00000	-14.52679	-4.32883	-0.06872	0.06489	0.00224	-0.00518	-0.00411	-0.00010	0.00030	16.63390
11			0.10000	9.19702	-7.18339	-8.35107	-0.00965	0.00264	-0.00018	0.00971	-0.00051	0.00005	-5.18127	-1.10370	-6.65404	-0.01653	-0.02014	0.00157	0.01047	0.00167	-0.00010	-9.16490	-1.00033	1.00113	0.07441	-0.08017	0.01644	0.01971	0.00240	0.00155	-5.83949	3.14494	6.46192	-0.01072	-0.00093	-0.00016	-0.00000	0.00001	0.00001	-14.49279	-4.29386	-0.03938	0.06355	0.00352	-0.00504	-0.00426	-0.00013	0.00041	16.51034
12			0.11000	9.82969	-7.04667	-8.19372	-0.00961	0.00256	-0.00037	0.01092	-0.00048	0.00011	-4.76311	-1.04797	-6.67718	-0.01148	-0.02277	0.00194	0.00975	0.00258	0.00003	-9.28721	-0.98420	0.93561	0.03570	-0.09327	0.01816	0.00521	-0.00059	0.00279	-5.83627	3.15093	6.50389	-0.01045	-0.00091	-0.00019	0.00019	0.00003	0.00001	-14.45583	-4.26335	0.01023	0.06203	0.00435	-0.00490	-0.00496	-0.00007	0.00059	16.39550
13			0.12000	10.53748	-6.91343	-8.03834	-0.00963	0.00251	-0.00050	0.01224	-0.00044	0.00015	-4.20811	-0.97301	-6.64409	-0.00758	-0.02422	0.00202	0.00842	0.00322	0.00025	-9.33511	-0.97913	0.82601	0.00038	-0.10302	0.01930	0.00000	-0.00317	0.00456	-5.82312	3.16893	6.54753	-0.01015	-0.00086	-0.00015	0.00033	0.00004	0.00001	-14.41086	-4.24253	0.09136	0.06083	0.00450	-0.00477	-0.00623	0.00008	0.00083	16.28684
14			0.13000	11.32178	-6.78378	-7.88975	-0.00974	0.00250	-0.00050	0.01376	-0.00043	0.00014	-3.49141	-0.88630	-6.54366	-0.00573	-0.02415	0.00171	0.00811	0.00338	0.00042	-9.29850	-0.97529	0.66285	-0.02892	-0.10763	0.01953	0.00429	-0.00422	0.00649	-5.80363	3.20004	6.59199	-0.00991	-0.00078	-0.00003	0.00039	0.00006	0.00000	-14.35324	-4.23421	0.20872	0.05981	0.00442	-0.00449	-0.00792	0.00024	0.00103	16.18071
15			0.14000	12.18937	-6.65411	-7.74888	-0.00994	0.00252	-0.00035	0.01562	-0.00045	0.00010	-2.58989	-0.79705	-6.37601	-0.00601	-0.02232	0.00104	0.01057	0.00301	0.00036	-9.17167	-0.96224	0.44280	-0.05205	-0.10561	0.01848	0.01608	-0.00314	0.00794	-5.78239	3.24371	6.63647	-0.00978	-0.00069	0.00018	0.00038	0.00006	-0.00001	-14.27912	-4.23850	0.36279	0.05961	0.00376	-0.00420	-0.00996	0.00033	0.00116	16.07289
16			0.15000	13.15469	-6.51629	-7.61158	-0.01020	0.00257	-0.00008	0.01794	-0.00050	0.00002	-1.47983	-0.71532	-6.15580	-0.00732	-0.01875	0.00017	0.01571	0.00221	0.00007	-8.95270	-0.93082	0.17101	-0.07221	-0.09630	0.01587	0.03396	-0.00021	0.00812	-5.76383	3.29657	6.68438	-0.00977	-0.00058	0.00045	0.00032	0.00006	-0.00003	-14.18647	-4.25431	0.54282	0.05961	0.00296	-0.00381	-0.01196	0.00033	0.00115	15.95902
17			0.16000	14.23648	-6.35793	-7.47037	-0.01052	0.00262	0.00023	0.02077	-0.00061	-0.00007	-0.13644	-0.65129	-5.91132	-0.00810	-0.01385	-0.00063	0.02086	0.00125	-0.00026	-8.64207	-0.87394	-0.13705	-0.09450	-0.08051	0.01171	0.05955	0.00325	0.00656	-5.75075	3.35257	6.73641	-0.00983	-0.00049	0.00073	0.00022	0.00005	-0.00006	-14.07660	-4.27888	0.73270	0.05973	0.00187	-0.00345	-0.01351	0.00023	0.00104	15.83382
18			0.17000	15.45031	-6.16594	-7.31962	-0.01090	0.00268	0.00051	0.02408	-0.00077	-0.00018	1.46562	-0.61184	-5.67670	-0.00744	-0.00844	-0.00114	0.02268	0.00049	-0.00042	-8.24004	-0.78923	-0.45754	-0.12230	-0.06020	0.00640	0.09686	0.00529	0.00361	-5.74405	3.40527	6.79208	-0.00990	-0.00044	0.00096	0.00013	0.00004	-0.00009	-13.95480	-4.30771	0.91179	0.05983	0.00049	-0.00324	-0.01419	0.00006	0.00085	15.69084
19			0.18000	16.80170	-5.93072	-7.15928	-0.01137	0.00275	0.00072	0.02778	-0.00097	-0.00029	3.35330	-0.59518	-5.48349	-0.00534	-0.00341	-0.00128	0.01910	0.00012	-0.00035	-7.74301	-0.68239	-0.76190	-0.15576	-0.03738	0.00048	0.15033	0.00469	0.00025	-5.74293	3.45060	6.85054	-0.00994	-0.00043	0.00109	0.00006	0.00003	-0.00010	-13.82944	-4.33557	1.05887	0.05967	-0.00104	-0.00324	-0.01369	-0.00010	0.00064	15.52300
20			0.19000	18.28330	-5.64650	-6.99222	-0.01196	0.00283	0.00081	0.03172	-0.00120	-0.00037	5.55709	-0.58760	-5.36110	-0.00233	0.00055	-0.00117	0.00970	-0.00002	-0.00014	-7.14074	-0.56865	-1.01880	-0.19222	-0.01325	-0.00559	0.22356	0.00181	-0.00222	-5.74465	3.48608	6.91046	-0.00986	-0.00047	0.00106	0.00005	0.00003	-0.00010	-13.71032	-4.35789	1.15616	0.05888	-0.00250	-0.00347	-0.01198	-0.00014	0.00036	15.32396
21			0.20000	19.87471	-5.30846	-6.81687	-0.01263	0.00292	0.00079	0.03552	-0.00144	-0.00041	8.11146	-0.56280	-5.34473	0.00093	0.00317	-0.00094	-0.00448	-0.00023	0.00011	-6.41457	-0.47134	-1.19343	-0.22785	0.01203	-0.01147	0.31912	-0.00130	-0.00245	-5.74433	3.50866	6.96887	-0.00965	-0.00057	0.00086	0.00013	0.00002	-0.00008	-13.60633	-4.37146	1.19196	0.05727	-0.00379	-0.00394	-0.00943	-0.00006	0.00001	15.09007
22			0.21000	21.54116	-4.91061	-6.62151	-0.01330	0.00302	0.00065	0.03853	-0.00169	-0.00040	11.05077	-0.48194	-5.47878	0.00384	0.00462	-0.00066	-0.02104	-0.00067	0.00029	-5.53773	-0.41880	-1.24814	-0.25794	0.03913	-0.01681	0.43568	-0.00118	0.00063	-5.73568	3.51462	7.02078	-0.00925	-0.00072	0.00047	0.00031	0.00000	-0.00004	-13.52222	-4.37458	1.16249	0.05481	-0.00495	-0.00469	-0.00687	0.00014	-0.00046	14.82344
23			0.22000	23.23044	-4.44806	-6.38692	-0.01388	0.00310	0.00044	0.03986	-0.00189	-0.00033	14.39965	-0.29376	-5.80566	0.00550	0.00531	-0.00027	-0.03413	-0.00140	0.00023	-4.47865	-0.44104	-1.14681	-0.27640	0.06906	-0.02111	0.56125	0.00715	0.00728	-5.71210	3.50150	7.06043	-0.00869	-0.00093	-0.00008	0.00055	-0.00003	0.00000	-13.45385	-4.36682	1.07594	0.05164	-0.00595	-0.00564	-0.00542	0.00038	-0.00096	14.53737
24			0.23000	24.87159	-3.92543	-6.09742	-0.01425	0.00313	0.00024	0.03864	-0.00196	-0.00022	18.15977	0.06301	-6.34054	0.00494	0.00576	0.00038	-0.03406	-0.00249	-0.00049	-3.20761	-0.56724	-0.86253	-0.27651	0.10184	-0.02352	0.66699	0.03024	0.01601	-5.66753	3.47011	7.08337	-0.00797	-0.00117	-0.00072	0.00081	-0.00007	0.00002	-13.38614	-4.34963	0.95537	0.04796	-0.00667	-0.00659	-0.00578	0.00056	-0.00132	14.25873
25			0.24000	26.38081	-3.36438	-5.75140	-0.01427	0.00308	0.00013	0.03437	-0.00184	-0.00013	22.29742	0.65063	-7.04722	0.00112	0.00618	0.00140	-0.00838	-0.00411	-0.00236	-1.70612	-0.82299	-0.38591	-0.25171	0.13439	-0.02270	0.70577	0.07350	0.02273	-5.59703	3.42564	7.09042	-0.00713	-0.00139	-0.00131	0.00106	-0.00011	0.00002	-13.29717	-4.32674	0.83048	0.04397	-0.00686	-0.00726	-0.00781	0.00058	-0.00135	14.02209
26			0.25000	27.67509	-2.80107	-5.36482	-0.01379	0.00289	0.00013	0.02733	-0.00152	-0.00014	26.73612	1.51187	-7.83014	-0.00750	0.00630	0.00280	0.05952	-0.00603	-0.00549	0.02303	-1.22597	0.26675	-0.19566	0.15901	-0.01706	0.61785	0.13265	0.02125	-5.49736	3.37937	7.09042	-0.00619	-0.00151	-0.00171	0.00124	-0.00010	0.00003	-13.16534	-4.30387	0.72462	0.03993	-0.00605	-0.00727	-0.01079	0.00042	-0.00108	13.85964
27			0.26000	28.68941	-2.27707	-4.96979	-0.01273	0.00255	0.00022	0.01874	-0.00110	-0.00022	31.35611	2.64008	-8.54388	-0.02237	0.00528	0.00436	0.18194	-0.00676	-0.00878	1.94491	-1.77691	1.04315	-0.10461	0.16500	-0.00582	0.35702	0.18406	0.00780	-5.36893	3.35007	7.10228	-0.00513	-0.00148	-0.00175	0.00127	-0.00001	0.00010	-12.97381	-4.28736	0.64619	0.03600	-0.00379	-0.00630	-0.01394	0.00017	-0.00070	13.79384
28			0.27000	29.39271	-1.82946	-4.60704	-0.01107	0.00210	0.00035	0.01050	-0.00068	-0.00030	36.00394	3.95490	-9.02518	-0.04390	0.00215	0.00552	0.35226	-0.00340	-0.00995	3.98491	-2.45119	1.84692	0.01899	0.14384	0.00980	-0.06667	0.19087	-0.01195	-5.21768	3.36574	7.15499	-0.00396	-0.00123	-0.00131	0.00112	0.00014	0.00019	-12.71154	-4.28275	0.58825	0.03213	0.00036	-0.00414	-0.01660	-0.00001	-0.00041	13.83411
29			0.28000	29.79876	-1.48144	-4.30931	-0.00893	0.00158	0.00052	0.00438	-0.00035	-0.00034	40.51424	5.30601	-9.14518	-0.07088	-0.00343	0.00561	0.53913	0.00621	-0.00755	6.03345	-3.19863	2.54267	0.16446	0.09456	0.02626	-0.56243	0.13315	-0.02228	-5.05524	3.46261	7.28399	-0.00269	-0.00073	-0.00035	0.00081	0.00022	0.00010	-12.37309	-4.29434	0.53199	0.02762	0.00644	-0.00081	-0.01796	0.00007	-0.00010	13.97616
30			0.29000	29.96872	-1.23312	-4.08100	-0.00662	0.00104	0.00077	0.00111	-0.00014	-0.00039	44.74184	6.51326	-8.85896	-0.10025	-0.01040	0.00444	0.69699	0.01972	-0.00327	7.96722	-3.95702	2.98132	0.31439	0.02627	0.03882	-0.99056	0.03492	-0.01016	-4.89605	3.67882	7.52248	-0.00135	-0.00000	0.00103	0.00040	0.00000	-0.00050	-11.95652	-4.32473	0.45440	0.02141	0.01411	0.00340	-0.01679	0.00046	0.00061	14.20426
31			0.30000	30.00089	-1.05739	-3.88758	-0.00455	0.00056	0.00113	0.00012	-0.00004	-0.00052	48.59002	7.42704	-8.22827	-0.12740	-0.01660	0.00275	0.78849	0.03005	-0.00036	9.67803	-4.66875	3.04687	0.44867	-0.04282	0.04373	-1.23392	-0.04742	0.01827	-4.75243	4.04398	7.89113	0.00004	0.00088	0.00261	-0.00001	-0.00074	-0.00180	-11.45954	-4.37371	0.33741	0.01248	0.02246	0.00796	-0.01154	0.00105	0.00207	14.49751
32			0.31000	30.00768	-0.90603	-3.66336	-0.00320	0.00021	0.00159	0.00021	-0.00000	-0.00090	52.02324	7.98913	-7.41227	-0.14734	-0.01992	0.00194	0.80410	0.03100	0.00054	11.09649	-5.28947	2.71650	0.54463	-0.09155	0.04003	-1.24288	-0.07369	0.03964	-4.62916	4.56885	8.39175	0.00147	0.00179	0.00407	-0.00042	-0.00200	-0.00359	-10.87537	-4.43719	0.17231	0.00026	0.02998	0.01215	-0.00028	0.00150	0.00421	14.83816
33			0.32000	30.08566	-0.72418	-3.33672	-0.00292	0.00006	0.00207	0.00070	0.00000	-0.00165	55.06677	8.27002	-6.62397	-0.15662	-0.01972	0.00313	0.76317	0.02352	0.00107	12.20593	-5.79105	2.10255	0.57739	-0.10608	0.02933	-1.04702	-0.05435	0.03651	-4.51930	5.23907	9.00791	0.00291	0.00256	0.00505	-0.00089	-0.00346	-0.00526	-10.18954	-4.50651	-0.04241	-0.01505	0.03527	0.01526	0.01914	0.00132	0.00656	15.21881
34			0.33000	30.29056	-0.46843	-2.86125	-0.00389	0.00010	0.00248	0.00181	0.00000	-0.00271	57.80137	8.45574	-6.05719	-0.15530	-0.01742	0.00615	0.70014	0.01430	-0.00001	13.04578	-6.16268	1.43699	0.52945	-0.08601	0.01479	-0.74524	-0.02677	0.01565	-4.40286	6.01759	9.71021	0.00429	0.00303	0.00527	-0.00159	-0.00456	-0.00605	-9.38067	-4.56872	-0.30606	-0.03237	0.03744	0.01674	0.04850	0.00019	0.00849	15.64438
35			0.34000	30.62771	-0.12269	-2.23601	-0.00604	0.00028	0.00277	0.00404	0.00001	-0.00377	60.35122	8.78121	-5.81271	-0.14682	-0.01514	0.00994	0.64517	0.00846	-0.00660	13.70032	-6.41088	0.99301	0.40270	-0.03986	0.00058	-0.45031	-0.00970	0.00027	-4.25075	6.85603	10.46189	0.00533	0.00304	0.00449	-0.00257	-0.00476	-0.00537	-8.42665	-4.60906	-0.61566	-0.04941	0.03575	0.01616	0.08684	-0.00169	0.00914	16.12654
36			0.35000	31.05933	0.29577	-1.50462	-0.00914	0.00048	0.00295	0.00720	0.00001	-0.00446	62.86478	9.44491	-5.85926	-0.13571	-0.01409	0.01368	0.61412	0.00710	-0.01999	14.27703	-6.55851	0.98613	0.21958	0.02161	-0.00913	-0.21534	0.00663	0.00348	-4.03424	7.70625	11.22180	0.00560	0.00241	0.00261	-0.00349	-0.00372	-0.00309	-7.31454	-4.61214	-0.95624	-0.06238	0.02816	0.01305	0.12662	-0.00326	0.00754	16.67438
37			0.36000	31.52212	0.74743	-0.73649	-0.01282	0.00062	0.00300	0.01014	0.00001	-0.00459	65.49519	10.54504	-6.04518	-0.12572	-0.01444	0.01727	0.61201	0.01007	-0.03761	14.88263	-6.64330	1.50661	0.01262	0.08706	-0.01213	-0.01270	0.04099	0.01498	-3.73733	8.52493	11.95179	0.00457	0.00105	-0.00029	-0.00350	-0.00152	0.00032	-6.04620	-4.56348	-1.29023	-0.06847	0.01355	0.00756	0.15715	-0.00261	0.00370	17.28862
38			0.37000	31.94609	1.19462	-0.00098	-0.01662	0.00065	0.00290	0.01126	-0.00001	-0.00416	68.38748	12.05253	-6.14977	-0.11926	-0.01603	0.02093	0.64046	0.01784	-0.05508	15.60534	-6.71481	2.50242	-0.18568	0.14426	-0.00910	0.21927	0.10023	0.01703	-3.36099	9.26801	12.60991	0.00185	-0.00097	-0.00385	-0.00164	0.00120	0.00371	-4.63821	-4.45355	-1.53802	-0.06521	-0.00889	0.00044	0.16509	0.00235	0.00011	17.96116
39			0.38000	32.26939	1.62281	0.65194	-0.02009	0.00058	0.00263	0.00938	-0.00004	-0.00337	71.67068	13.81641	-5.94803	-0.11792	-0.01909	0.02463	0.70397	0.03197	-0.06681	16.50525	-6.82921	3.80271	-0.34708	0.18342	-0.00245	0.51125	0.17136	0.00522	-2.91496	9.88025	13.15364	-0.00275	-0.00343	-0.00748	0.00269	0.00318	0.00560	-3.12180	-4.28512	-1.58844	-0.05253	-0.03793	-0.00679	0.14263	0.01218	0.00135	18.67324
40			0.39000	32.44703	2.04677	1.19761	-0.02282	0.00045	0.00216	0.00443	-0.00009	-0.00245	75.44479	15.59394	-5.26953	-0.12220	-0.02427	0.02732	0.80720	0.05534	-0.06530	17.61219	-7.04210	5.16728	-0.45228	0.19917	0.00508	0.83317	0.22881	-0.00988	-2.39587	10.28380	13.53483	-0.00921	-0.00601	-0.01048	0.01000	0.00269	0.00470	-1.54215	-4.07531	-1.32891	-0.03201	-0.07138	-0.01243	0.09043	0.02578	0.00982	19.39172
41			0.40000	32.45678	2.49952	1.63410	-0.02450	0.00034	0.00148	-0.00226	-0.00012	-0.00151	79.76014	17.10180	-4.04471	-0.13184	-0.03205	0.02653	0.95287	0.09073	-0.04555	18.93085	-7.40355	6.34798	-0.49487	0.18854	0.01098	1.11514	0.24693	-0.01488	-1.76467	10.36740	13.69662	-0.01718	-0.00831	-0.01224	0.02199	-0.00215	0.00053	0.05148	-3.84716	-0.69266	-0.00610	-0.10634	-0.01506	0.01747	0.04278	0.02135	20.07269
42			0.41000	32.30699	3.00711	1.97436	-0.02500	0.00031	0.00057	-0.00836	-0.00016	-0.00053	84.59818	18.07933	-2.32670	-0.14643	-0.04180	0.01951	1.14159	0.13628	-0.01567	20.45128	-7.95355	7.14387	-0.48122	0.14911	0.01248	1.29150	0.20911	-0.00594	-0.93789	9.98034	13.57736	-0.02596	-0.00991	-0.01237	0.04238	-0.01227	-0.00587	1.63220	-3.61247	0.29759	0.02285	-0.13884	-0.01391	-0.06617	0.06570	0.02650	20.68326
43			0.42000	32.04200	3.56044	2.23224	-0.02441	0.00042	-0.00058	-0.01154	-0.00026	0.00048	89.86369	18.34587	-0.27648	-0.16499	-0.05112	0.00492	1.36416	0.18097	0.00102	22.15782	-8.71707	7.43622	-0.42620	0.08093	0.00647	1.32899	0.11548	0.00344	0.19550	8.94718	13.12730	-0.03428	-0.01043	-0.01086	0.07450	-0.02580	-0.01185	3.23113	-3.35902	1.50839	0.05316	-0.16333	-0.00901	-0.16073	0.09726	0.01863	21.23447
44			0.43000	31.73803	4.10239	2.40888	-0.02296	0.00067	-0.00188	-0.01070	-0.00041	0.00121	95.39550	17.84102	1.88420	-0.18556	-0.05638	-0.01623	1.59454	0.20676	-0.01870	24.03333	-9.69866	7.20376	-0.34825	-0.01030	-0.00964	1.23254	-0.01439	-0.01435	1.72571	7.12527	12.33441	0.03874	0.00227	0.01131	-0.11014	0.00863	0.02001	4.95617	-3.05035	2.70504	0.20046	0.06685	-0.02429	-0.67443	-0.05099	0.04293	21.80319
45			0.44000	31.49001	4.54249	2.49068	-0.02093	0.00102	-0.00315	-0.00625	-0.00050	0.00111	100.99931	16.64522	3.93402	-0.20523	-0.05430	-0.04082	1.79066	0.19787	-0.07611	26.05950	-10.87696	6.52616	-0.26557	-0.11258	-0.03659	1.04052	-0.15107	-0.08110	3.66132	4.50650	11.23811	0.49627	0.03560	0.06950	-1.73763	0.17546	0.16853	6.97286	-2.64070	3.60408	0.62726	0.96895	-0.15919	-2.49535	-0.89692	0.15621	22.52863
46			0.45000	31.39241	4.78991	2.45926	-0.01838	0.00138	-0.00417	0.00014	-0.00036	-0.00011	106.49292	14.97177	5.70881	-0.21956	-0.04358	-0.06419	1.89869	0.15084	-0.14214	28.21682	-12.19922	5.57850	-0.19468	-0.20877	-0.07246	0.82044	-0.27042	-0.18561	5.90536	1.29801	9.93285	1.02359	0.10190	0.18965	-4.09931	0.55972	0.55917	9.45138	-2.10225	3.95296	0.37007	1.40732	-0.16266	-1.79090	-1.40721	-0.02120	23.58265
47			0.46000	31.51411	4.78342	2.30550	-0.01520	0.00167	-0.00478	0.00596	0.00003	-0.00213	111.74296	13.11900	7.13176	-0.22263	-0.02575	-0.08163	1.86714	0.08011	-0.17583	30.48622	-13.57537	4.60925	-0.14943	-0.27992	-0.11236	0.65567	-0.35773	-0.27236	8.30717	-2.10683	8.53246	1.21083	0.12596	0.31843	-5.20434	0.67096	1.03358	12.50785	-1.44956	3.64906	0.37101	0.70986	0.08980	-2.16606	-0.66139	0.10914	25.10961
48			0.47000	31.87555	4.50055	2.03677	-0.01139	0.00183	-0.00494	0.00878	0.00059	-0.00423	116.67848	11.39010	8.20447	-0.21052	-0.00554	-0.08948	1.68374	0.01441	-0.15632	32.85349	-14.87102	3.89123	-0.13499	-0.30825	-0.14701	0.59604	-0.39134	-0.26335	10.74018	-5.27387	7.12826	1.23862	0.07793	0.29707	-5.46237	0.35380	0.97677	16.16296	-0.73161	2.82970	1.07566	0.01581	0.24388	-7.30488	-0.01250	0.45510	27.14510
49			0.48000	32.44432	3.94565	1.66886	-0.00726	0.00179	-0.00468	0.00776	0.00110	-0.00584	121.27931	10.01687	8.98087	-0.18399	0.01104	-0.08628	1.38664	-0.02196	-0.09764	35.30382	-15.90878	3.64879	-0.14398	-0.28433	-0.16368	0.61835	-0.34492	-0.12501	13.12923	-7.90835	5.77820	1.32961	0.02839	0.24331	-5.82166	0.09860	0.75228	20.31184	0.01454	1.85186	1.14764	0.23182	0.10370	-8.55665	-0.17262	0.19075	29.56039
50			0.49000	33.15453	3.13594	1.21236	-0.00325	0.00151	-0.00412	0.00408	0.00130	-0.00663	125.55151	9.11332	9.54984	-0.14733	0.01963	-0.07316	1.03596	-0.02727	-0.03398	37.80131	-16.50617	3.98311	-0.16019	-0.21438	-0.15204	0.64761	-0.22796	0.06721	15.42571	-9.93943	4.54859	1.48920	-0.01878	0.24738	-6.27134	-0.04666	0.65776	24.71157	0.76125	1.14799	1.51906	0.69008	-0.15280	-11.56589	-0.59224	-0.17571	32.08468
51			0.50000	33.93257	2.10098	0.67113	0.00028	0.00100	-0.00333	-0.00037	0.00105	-0.00644	129.50182	8.66561	10.01784	-0.10577	0.01897	-0.05302	0.68517	-0.01734	0.00703	40.27109	-16.55504	4.83502	-0.16473	-0.11687	-0.10887	0.60775	-0.09804	0.16814	17.59278	-11.44650	3.56078	1.65313	-0.07268	0.27171	-6.47082	-0.12742	0.53345	29.03610	1.38711	1.05008	2.07946	0.91000	-0.31873	-14.97858	-0.86179	0.00310	34.39079
52			0.51000	34.71226	0.89115	0.05320	0.00319	0.00031	-0.00240	-0.00415	0.00036	-0.00524	133.11583	8.56529	10.48763	-0.06418	0.01001	-0.02911	0.37477	-0.00639	0.01760	42.60731	-16.09168	6.02536	-0.14531	-0.01173	-0.03974	0.47457	-0.00731	0.09147	19.61537	-12.51513	2.97734	1.79045	-0.11783	0.30705	-6.29993	-0.14744	0.31181	32.98714	1.62161	1.64997	2.12881	0.95295	-0.39069	-13.53699	-0.70077	0.51746	36.19594
53			0.52000	35.44203	-0.42092	-0.61959	0.00546	-0.00046	-0.00144	-0.00660	-0.00054	-0.00333	136.34698	8.66850	11.04409	-0.02658	-0.00502	-0.00464	0.13497	0.00286	0.00445	44.70905	-15.29509	7.34680	-0.10366	0.08628	0.04224	0.29145	0.04379	-0.10976	21.49737	-13.16822	2.92633	1.88278	-0.13740	0.34502	-5.77451	-0.12128	-0.02309	36.36978	1.20057	2.74035	1.94041	0.92569	-0.43084	-10.29518	-0.13425	1.01902	37.35415
54			0.53000	36.08958	-1.75108	-1.31096	0.00713	-0.00120	-0.00053	-0.00772	-0.00135	-0.00122	139.12668	8.84619	11.74528	0.00417	-0.02265	0.01715	-0.01750	0.01489	-0.02099	46.52237	-14.41439	8.63969	-0.05399	0.16658	0.12023	0.12876	0.08968	-0.29645	23.23533	-13.41125	3.42388	1.91169	-0.12890	0.36773	-4.96119	-0.07741	-0.39166	39.10390	0.11424	3.90203	1.90113	0.81271	-0.42459	-8.04995	0.49796	1.15539	37.90207
55			0.54000	36.64322	-3.01880	-1.97681	0.00830	-0.00185	0.00031	-0.00784	-0.00189	0.00067	141.39618	9.01359	12.61012	0.02629	-0.03874	0.03365	-0.08528	0.03116	-0.04778	48.06335	-13.67583	9.81872	-0.01194	0.22068	0.17918	0.02456	0.15344	-0.36502	24.80103	-13.30776	4.35091	1.89061	-0.09627	0.38308	-4.02912	-0.04004	-0.67060	41.22040	-1.31449	4.71201	1.93509	0.66707	-0.38905	-6.33569	0.80067	0.86849	38.02060
56			0.55000	37.10736	-4.15937	-2.57511	0.00905	-0.00237	0.00110	-0.00733	-0.00211	0.00207	143.13829	9.14069	13.60875	0.03893	-0.04990	0.04365	-0.09029	0.04535	-0.06699	49.40944	-13.21670	10.86045	0.01496	0.24292	0.20992	-0.02805	0.22059	-0.31107	26.15291	-12.99780	5.49633	1.84784	-0.05555	0.39634	-3.13894	-0.01901	-0.79192	42.83860	-2.59382	4.93256	1.96497	0.54456	-0.35216	-4.90905	0.75200	0.38461	37.93486
57			0.56000	37.49440	-5.12952	-3.07254	0.00942	-0.00274	0.00183	-0.00644	-0.00205	0.00281	144.38255	9.23801	14.66436	0.04189	-0.05490	0.04747	-0.06265	0.04978	-0.07263	50.66162	-13.06832	11.77032	0.02792	0.23266	0.21014	-0.05139	0.25204	-0.19589	27.26158	-12.65121	6.63740	1.79114	-0.01679	0.40433	-2.35840	-0.00606	-0.74371	44.09949	-3.31158	4.57123	2.07036	0.43713	-0.30780	-3.95638	0.49616	-0.08531	37.82042
58			0.57000	37.81553	-5.90874	-3.44916	0.00947	-0.00296	0.00246	-0.00530	-0.00180	0.00286	145.18367	9.32143	15.66377	0.03577	-0.05475	0.04655	-0.02868	0.04329	-0.06295	51.90129	-13.18060	12.54503	0.03275	0.19639	0.18464	-0.06253	0.22257	-0.08353	28.12610	-12.40307	7.61295	1.69802	0.01172	0.41407	-1.69148	0.00499	-0.59147	45.09642	-3.29691	3.81208	2.06053	0.40338	-0.27469	-2.99942	0.25487	-0.39655	37.76429
59			0.58000	38.07271	-6.49816	-3.70202	0.00929	-0.00303	0.00293	-0.00392	-0.00145	0.00239	145.59601	9.38334	16.47672	0.02180	-0.05184	0.04274	-0.00491	0.03088	-0.04173	53.16493	-13.46326	13.15085	0.03519	0.14685	0.14382	-0.07088	0.14761	-0.00793	28.77230	-12.31269	8.35313	1.56063	0.02467	0.42285	-1.15631	0.01185	-0.40182	45.86058	-2.64640	2.89605	1.92934	0.44348	-0.26573	-2.05696	0.04957	-0.56203	37.77823
60			0.59000	38.25508	-6.91730	-3.84792	0.00890	-0.00300	0.00327	-0.00229	-0.00108	0.00172	145.65865	9.39312	16.98956	0.00201	-0.04848	0.03780	0.00054	0.01786	-0.01686	54.43951	-13.82103	13.53266	0.03904	0.09876	0.10052	-0.08141	0.06984	0.02596	29.24171	-12.36361	8.86249	1.40347	0.02813	0.42544	-0.77175	0.01361	-0.22902	46.39665	-1.64621	2.03224	1.73744	0.51528	-0.27635	-1.24102	-0.12293	-0.60395	37.83220
61			0.60000	38.34230	-7.19710	-3.92103	0.00832	-0.00290	0.00352	-0.00053	-0.00072	0.00114	145.39722	9.32358	17.14630	-0.02128	-0.04617	0.03313	-0.01517	0.00653	0.00394	55.67450	-14.17501	13.65166	0.04598	0.06282	0.06487	-0.09500	0.01979	0.03047	29.57961	-12.49629	9.18187	1.26240	0.02858	0.42556	-0.52722	0.01210	-0.10446	46.72305	-0.64557	1.36450	1.51468	0.58793	-0.29412	-0.62464	-0.20566	-0.50662	37.88540
62			0.61000	38.31432	-7.36928	-3.96213	0.00755	-0.00278	0.00378	0.00109	-0.00037	0.00074	144.83885	9.18068	16.97002	-0.04585	-0.04538	0.02967	-0.05102	-0.00344	0.01694	56.80567	-14.46833	13.52508	0.05736	0.04301	0.04225	-0.11042	-0.00226	0.02308	29.82724	-12.64740	9.35835	1.17022	0.02988	0.42138	-0.39187	0.00942	-0.02638	46.88377	0.06446	0.96880	1.31538	0.62132	-0.29407	-0.23944	-0.16208	-0.27169	37.90636
63			0.62000	38.16718	-7.45616	-4.00326	0.00661	-0.00266	0.00411	0.00217	-0.00004	0.00047	144.02783	9.01586	16.55469	-0.06961	-0.04589	0.02778	-0.10107	-0.01305	0.02188	57.77875	-14.66467	13.24334	0.07384	0.03765	0.03396	-0.12235	-0.01031	0.01578	30.01736	-12.77451	9.42968	1.11811	0.03043	0.40914	-0.32463	0.00568	0.01961	46.93319	0.33101	0.85810	1.20247	0.60542	-0.27458	-0.03409	-0.04270	-0.01308	37.88128
64			0.63000	37.92573	-7.46609	-4.05466	0.00558	-0.00253	0.00449	0.00251	0.00024	0.00018	143.02858	8.91406	16.03590	-0.09097	-0.04758	0.02743	-0.15565	-0.02277	0.01959	58.56014	-14.75019	12.95528	0.09334	0.04232	0.03822	-0.11919	-0.01133	0.00910	30.17323	-12.86028	9.41911	1.08100	0.03254	0.39203	-0.29536	0.00192	0.04950	46.91653	0.15948	0.99044	1.18270	0.56958	-0.25950	0.07308	0.06611	0.17339	37.81240
65			0.64000	37.63782	-7.39904	-4.10605	0.00462	-0.00239	0.00490	0.00226	0.00045	-0.00026	141.91241	8.96447	15.55604	-0.10877	-0.05065	0.02852	-0.20529	-0.03247	0.01082	59.13523	-14.73668	12.82407	0.10976	0.05194	0.05035	-0.09002	-0.00165	-0.00392	30.30956	-12.90593	9.33614	1.05653	0.03336	0.37008	-0.28972	-0.00179	0.07495	46.86261	-0.31896	1.28412	1.15804	0.52922	-0.25477	0.12510	0.11928	0.27285	37.70930
66			0.65000	37.35369	-7.25668	-4.13876	0.00382	-0.00227	0.00527	0.00175	0.00059	-0.00087	140.74045	9.22945	15.22651	-0.12238	-0.05486	0.03061	-0.24406	-0.04175	-0.00336	59.50373	-14.65491	12.96991	0.11538	0.06176	0.06402	-0.03902	0.02154	-0.02620	30.43438	-12.92431	9.18159	1.04188	0.03268	0.34389	-0.29788	-0.00467	0.10013	46.78865	-0.91268	1.64114	1.10086	0.48667	-0.25276	0.13815	0.11230	0.28347	37.58138
67			0.66000	37.10828	-7.04878	-4.13622	0.00325	-0.00214	0.00559	0.00126	0.00064	-0.00155	139.55435	9.72528	15.09200	-0.13163	-0.05929	0.03287	-0.26976	-0.05012	-0.01963	59.67529	-14.53644	13.42615	0.10516	0.06781	0.07291	0.01184	0.04955	-0.05016	30.55214	-12.93382	8.95585	1.03129	0.02897	0.31383	-0.31231	-0.00587	0.12143	46.70847	-1.43683	1.97116	1.04358	0.43885	-0.24644	0.12733	0.06500	0.21605	37.43546
68			0.67000	36.91514	-6.79430	-4.08936	0.00285	-0.00201	0.00582	0.00088	0.00060	-0.00216	138.37526	10.41519	15.11517	-0.13723	-0.06285	0.03437	-0.28344	-0.05730	-0.03190	59.66584	-14.39884	14.12826	0.08009	0.06794	0.07358	0.03877	0.06609	-0.06373	30.66666	-12.94988	8.66878	1.02391	0.02401	0.28170	-0.32873	-0.00557	0.13125	46.63571	-1.76056	2.20623	0.99583	0.39412	-0.24116	0.10294	0.00769	0.10801	37.27724
69			0.68000	36.76902	-6.52062	-3.99932	0.00255	-0.00186	0.00592	0.00064	0.00049	-0.00252	137.20729	11.21447	15.19460	-0.14035	-0.06482	0.03446	-0.28771	-0.06300	-0.03454	59.49673	-14.24478	14.93743	0.04618	0.06267	0.06683	0.03451	0.06187	-0.06131	30.78332	-12.97748	8.34556	1.01587	0.01619	0.25264	-0.34274	-0.00381	0.12581	46.58028	-1.82554	2.30714	0.96175	0.36633	-0.24533	0.07609	-0.03973	-0.00893	37.11133
70			0.69000	36.65314	-6.26179	-3.87752	0.00223	-0.00167	0.00587	0.00048	0.00033	-0.00247	136.04282	12.01157	15.20470	-0.14250	-0.06514	0.03298	-0.28624	-0.06695	-0.02650	59.19276	-14.06899	15.68512	0.01064	0.05490	0.05662	0.00955	0.04190	-0.04762	30.90857	-13.01026	8.02412	1.00542	0.00441	0.22908	-0.35107	-0.00096	0.10681	46.54295	-1.64497	2.26769	0.94372	0.35749	-0.25916	0.05744	-0.07209	-0.11744	36.93917
71			0.70000	36.54750	-6.05429	-3.74398	0.00181	-0.00146	0.00567	0.00039	0.00015	-0.00199	134.87106	12.69808	15.03982	-0.14489	-0.06423	0.03027	-0.28205	-0.06877	-0.01196	58.78008	-13.86602	16.22119	-0.02106	0.04818	0.04712	-0.02007	0.01725	-0.03103	31.04805	-13.03834	7.74390	0.99530	-0.00835	0.21093	-0.35341	0.00151	0.08015	46.51559	-1.28968	2.11758	0.92926	0.35903	-0.27367	0.05170	-0.08914	-0.19256	36.75830
72			0.71000	36.43600	-5.92780	-3.62303	0.00128	-0.00124	0.00531	0.00029	0.00001	-0.00121	133.68668	13.19353	14.64530	-0.14811	-0.06260	0.02686	-0.27699	-0.06800	0.00310	58.28403	-13.63672	16.44977	-0.04616	0.04473	0.04036	-0.04358	-0.00579	-0.01645	31.20441	-13.05775	7.53181	0.98754	-0.01778	0.19790	-0.35146	0.00226	0.05359	46.48707	-0.86413	1.91914	0.90857	0.36284	-0.28167	0.05594	-0.09282	-0.20688	36.56509
73			0.72000	36.31113	-5.89386	-3.53678	0.00064	-0.00103	0.00483	0.00015	-0.00008	-0.00040	132.49524	13.45799	14.02635	-0.15231	-0.06071	0.02344	-0.27172	-0.06461	0.01441	57.72712	-13.39092	16.34415	-0.06404	0.04509	0.03641	-0.05796	-0.02677	-0.00481	31.37679	-13.07418	7.39386	0.98180	-0.02293	0.19135	-0.34823	0.00148	0.03329	46.45116	-0.47742	1.75066	0.88080	0.36990	-0.28502	0.06138	-0.08854	-0.15782	36.35899
74			0.73000	36.17471	-5.94017	-3.49694	-0.00008	-0.00083	0.00428	-0.00002	-0.00010	0.00020	131.31407	13.49467	13.23586	-0.15711	-0.05879	0.02047	-0.26542	-0.05909	0.02074	57.12930	-13.14521	15.94160	-0.07537	0.04830	0.03414	-0.06479	-0.04594	0.00423	31.56240	-13.09837	7.31760	0.97655	-0.02316	0.19015	-0.34726	0.00004	0.02054	46.40998	-0.21515	1.68085	0.86414	0.37455	-0.28216	0.05949	-0.07921	-0.06556	36.14511
75			0.74000	36.03468	-6.03494	-3.49946	-0.00081	-0.00064	0.00373	-0.00019	-0.00008	0.00046	130.16910	13.34444	12.35133	-0.16191	-0.05688	0.01817	-0.25644	-0.05234	0.02283	56.51031	-12.91838	15.32470	-0.08123	0.05288	0.03263	-0.06651	-0.06107	0.01063	31.75950	-13.13716	7.28451	0.96745	-0.02100	0.18944	-0.35040	-0.00106	0.01234	46.37280	-0.11738	1.74272	0.86375	0.37032	-0.27361	0.04319	-0.06622	0.03157	35.93399
76			0.75000	35.90030	-6.13895	-3.52692	-0.00148	-0.00048	0.00324	-0.00032	-0.00005	0.00044	129.08868	13.07461	11.45453	-0.16625	-0.05515	0.01665	-0.24371	-0.04540	0.02202	55.89048	-12.72596	14.59771	-0.08365	0.05750	0.03105	-0.06570	-0.06883	0.01394	31.96977	-13.18674	7.28373	0.95574	-0.01824	0.18736	-0.35930	-0.00154	0.00394	46.35229	-0.16941	1.92049	0.86954	0.36289	-0.26760	0.00795	-0.05294	0.09988	35.73896
77			0.76000	35.77893	-6.21866	-3.55782	-0.00206	-0.00034	0.00286	-0.00040	-0.00002	0.00027	128.09753	12.76419	10.61818	-0.16976	-0.05371	0.01582	-0.22709	-0.03896	0.01931	55.28851	-12.57493	13.86413	-0.08492	0.06111	0.02892	-0.06447	-0.06747	0.01398	32.19757	-13.23205	7.31628	0.94687	-0.01813	0.18298	-0.37460	-0.00176	-0.00842	46.36100	-0.31150	2.15890	0.88906	0.35424	-0.26778	-0.04635	-0.04190	0.12555	35.57253
78			0.77000	35.67457	-6.25474	-3.57541	-0.00251	-0.00023	0.00264	-0.00041	-0.00000	0.00006	127.21162	12.48920	9.89768	-0.17221	-0.05270	0.01560	-0.20772	-0.03340	0.01532	54.71796	-12.46072	13.20860	-0.08756	0.06346	0.02626	-0.06492	-0.05864	0.01138	32.44750	-13.25236	7.39022	0.94260	-0.02312	0.17975	-0.39440	-0.00203	-0.02538	46.40943	-0.46476	2.38931	0.92642	0.35198	-0.27673	-0.11904	-0.03595	0.11018	35.44362
79			0.78000	35.58799	-6.24405	-3.57252	-0.00285	-0.00017	0.00258	-0.00040	0.00001	-0.00012	126.43570	12.30974	9.32688	-0.17334	-0.05213	0.01594	-0.18730	-0.02875	0.01046	54.18445	-12.36889	12.68505	-0.09313	0.06533	0.02398	-0.06838	-0.04637	0.00767	32.72182	-13.22983	7.51182	0.95575	-0.03197	0.17907	-0.42157	-0.00199	-0.04531	46.50504	-0.56131	2.55830	0.97436	0.35668	-0.29162	-0.20862	-0.03598	0.06321	35.35688
80			0.79000	35.51789	-6.19543	-3.55125	-0.00310	-0.00016	0.00270	-0.00036	0.00001	-0.00026	125.76433	12.26161	8.91835	-0.17302	-0.05209	0.01695	-0.16774	-0.02486	0.00504	53.68495	-12.28179	12.31392	-0.10189	0.06809	0.02320	-0.07537	-0.03436	0.00403	33.01924	-13.15551	7.68031	0.98907	-0.04417	0.17685	-0.45545	-0.00124	-0.06405	46.65232	-0.56537	2.64430	1.01525	0.35862	-0.30490	-0.30856	-0.04074	0.00314	35.31348
81			0.80000	35.46200	-6.12377	-3.52059	-0.00330	-0.00018	0.00299	-0.00031	0.00001	-0.00035	125.18465	12.35412	8.66749	-0.17125	-0.05253	0.01871	-0.15046	-0.02141	-0.00085	53.20980	-12.18674	12.08771	-0.11266	0.07273	0.02460	-0.08529	-0.02415	0.00074	33.33475	-13.03038	7.88700	1.01297	-0.05936	0.16903	-0.47933	0.00043	-0.07644	46.85228	-0.48049	2.66135	1.04776	0.35096	-0.31215	-0.41019	-0.04767	-0.04303	35.31216
82			0.81000	35.41796	-6.04489	-3.49249	-0.00350	-0.00021	0.00344	-0.00025	0.00002	-0.00037	124.68042	12.57417	8.55741	-0.16823	-0.05327	0.02115	-0.13598	-0.01816	-0.00710	52.74725	-12.08133	11.98112	-0.12391	0.07923	0.02782	-0.09682	-0.01573	-0.00230	33.66046	-12.86364	8.11988	1.02177	-0.07668	0.15806	-0.48603	0.00254	-0.08146	47.10090	-0.34372	2.65008	1.06915	0.34144	-0.31851	-0.49939	-0.05499	-0.05517	35.34963
83			0.82000	35.38296	-5.97296	-3.47808	-0.00372	-0.00025	0.00399	-0.00021	0.00002	-0.00028	124.23577	12.89345	8.56234	-0.16420	-0.05403	0.02394	-0.12385	-0.01508	-0.01315	52.28791	-11.97367	11.96114	-0.13418	0.08662	0.03185	-0.10796	-0.00855	-0.00466	33.98717	-12.67140	8.36959	1.02943	-0.09047	0.15028	-0.47911	0.00343	-0.08284	47.38763	-0.20968	2.66144	1.07165	0.34196	-0.32983	-0.55762	-0.06249	-0.02782	35.41892
84			0.83000	35.35319	-5.91813	-3.48443	-0.00398	-0.00028	0.00456	-0.00019	0.00002	-0.00009	123.83691	13.27483	8.64963	-0.15966	-0.05452	0.02657	-0.11341	-0.01236	-0.01785	51.82801	-11.87956	11.99434	-0.14270	0.09352	0.03551	-0.11652	-0.00230	-0.00548	34.30603	-12.47448	8.63180	1.03908	-0.10012	0.14823	-0.45963	0.00150	-0.08344	47.69699	-0.13121	2.73844	1.08002	0.34962	-0.34296	-0.58848	-0.06809	0.03410	35.51051
85			0.84000	35.32350	-5.88444	-3.51235	-0.00425	-0.00028	0.00505	-0.00022	0.00002	0.00014	123.47223	13.67769	8.78128	-0.15520	-0.05466	0.02864	-0.10393	-0.01032	-0.02005	51.37055	-11.81715	12.05009	-0.14887	0.09891	0.03811	-0.12027	0.00293	-0.00424	34.60983	-12.29361	8.90541	1.05786	-0.10550	0.15408	-0.43328	-0.00339	-0.08554	48.01154	-0.14421	2.90262	1.12359	0.36535	-0.35975	-0.60684	-0.06982	0.11602	35.61505
86			0.85000	35.28778	-5.87002	-3.55722	-0.00450	-0.00026	0.00538	-0.00029	0.00002	0.00034	123.13345	14.06333	8.91945	-0.15156	-0.05472	0.03006	-0.09492	-0.00905	-0.01938	50.92441	-11.80103	12.10262	-0.15304	0.10254	0.03941	-0.11824	0.00670	-0.00119	34.89413	-12.14342	9.18913	1.08593	-0.10727	0.16598	-0.40476	-0.00970	-0.08858	48.31480	-0.25976	3.14786	1.18769	0.37938	-0.37128	-0.60619	-0.06343	0.19285	35.72487
87			0.86000	35.24046	-5.87036	-3.61271	-0.00469	-0.00022	0.00549	-0.00040	0.00001	0.00048	122.81615	14.39999	9.03432	-0.14883	-0.05480	0.03077	-0.08584	-0.00827	-0.01620	50.50186	-11.83752	12.13154	-0.15624	0.10389	0.03880	-0.11078	0.00826	0.00278	35.15778	-12.02876	9.47920	1.11350	-0.10760	0.17966	-0.37585	-0.01531	-0.09045	48.59387	-0.46139	3.44114	1.23300	0.37971	-0.36597	-0.57179	-0.04674	0.23048	35.83488
88			0.87000	35.17757	-5.87980	-3.67287	-0.00481	-0.00014	0.00534	-0.00055	0.00001	0.00051	122.51932	14.66431	9.10739	-0.14674	-0.05477	0.03061	-0.07644	-0.00761	-0.01124	50.11574	-11.92243	12.12095	-0.15973	0.10227	0.03555	-0.09906	0.00674	0.00630	35.40158	-11.94448	9.76741	1.13925	-0.10450	0.19194	-0.35046	-0.01798	-0.08940	48.84154	-0.70754	3.73088	1.24872	0.36886	-0.34869	-0.51168	-0.02448	0.21448	35.94311
89			0.88000	35.09784	-5.89184	-3.73178	-0.00489	-0.00004	0.00494	-0.00069	0.00000	0.00044	122.24330	14.84035	9.12955	-0.14493	-0.05435	0.02934	-0.06702	-0.00679	-0.00543	49.77596	-12.04174	12.05781	-0.16394	0.09730	0.02962	-0.08427	0.00198	0.00805	35.62663	-11.88029	10.04064	1.16342	-0.10023	0.19790	-0.33042	-0.01737	-0.08291	49.05722	-0.94161	3.96253	1.24696	0.34965	-0.32887	-0.44480	-0.00369	0.15501	36.04996
90			0.89000	35.00358	-5.89973	-3.78294	-0.00495	0.00009	0.00434	-0.00081	-0.00000	0.00029	121.98739	14.91995	9.09956	-0.14329	-0.05331	0.02681	-0.05866	-0.00564	0.00001	49.48758	-12.17546	11.93359	-0.16825	0.08925	0.02180	-0.06770	-0.00491	0.00752	35.83356	-11.82632	10.28433	1.17903	-0.09659	0.19828	-0.31345	-0.01452	-0.07200	49.24467	-1.10710	4.09440	1.24715	0.33256	-0.31718	-0.38559	0.01045	0.07320	36.15606
91			0.90000	34.90078	-5.89781	-3.82013	-0.00501	0.00023	0.00363	-0.00087	-0.00001	0.00011	121.74686	14.90409	9.02326	-0.14166	-0.05150	0.02311	-0.05278	-0.00416	0.00392	49.24909	-12.30155	11.74618	-0.17194	0.07925	0.01346	-0.05144	-0.01196	0.00524	36.02309	-11.77645	10.48830	1.18683	-0.09550	0.19471	-0.29820	-0.01092	-0.05931	49.40894	-1.16497	4.10837	1.25956	0.32081	-0.31469	-0.33793	0.01758	-0.01459	36.26094
92			0.91000	34.79774	-5.88269	-3.83895	-0.00508	0.00036	0.00293	-0.00087	-0.00001	-0.00003	121.51240	14.80343	8.91264	-0.14007	-0.04901	0.01868	-0.05067	-0.00248	0.00569	49.05277	-12.40048	11.50181	-0.17434	0.06886	0.00589	-0.03767	-0.01735	0.00236	36.19645	-11.72708	10.65138	1.18737	-0.09350	0.19161	-0.28306	-0.00718	-0.04853	49.55379	-1.10726	4.01250	1.27803	0.31834	-0.31825	-0.29764	0.02034	-0.09189	36.36245
93			0.92000	34.70252	-5.85252	-3.83805	-0.00516	0.00046	0.00234	-0.00081	-0.00002	-0.00012	121.27126	14.63658	8.78370	-0.13854	-0.04610	0.01416	-0.05271	-0.00079	0.00558	48.88756	-12.45925	11.21513	-0.17516	0.05971	0.00001	-0.02776	-0.02026	0.00000	36.35573	-11.67617	10.78061	1.18232	-0.09025	0.18823	-0.26732	-0.00416	-0.04042	49.68090	-0.96047	3.83820	1.28544	0.31908	-0.32087	-0.25727	0.02108	-0.13932	36.45773
94			0.93000	34.62041	-5.80500	-3.81899	-0.00523	0.00053	0.00193	-0.00071	-0.00003	-0.00018	121.01106	14.42740	8.65330	-0.13718	-0.04308	0.01016	-0.05811	0.00067	0.00438	48.74324	-12.47341	10.90840	-0.17464	0.05297	-0.00379	-0.02183	-0.02092	-0.00125	36.50299	-11.62379	10.88572	1.17505	-0.08711	0.18386	-0.25060	-0.00225	-0.03410	49.78942	-0.77682	3.63287	1.28617	0.31599	-0.31788	-0.21363	0.02106	-0.14276	36.54364
95			0.94000	34.55234	-5.73703	-3.78540	-0.00529	0.00057	0.00172	-0.00061	-0.00004	-0.00023	120.72447	14.20354	8.53680	-0.13625	-0.04031	0.00707	-0.06521	0.00169	0.00293	48.61389	-12.44609	10.61075	-0.17317	0.04860	-0.00605	-0.01894	-0.01971	-0.00154	36.63889	-11.57354	10.97296	1.16458	-0.08638	0.17890	-0.23100	-0.00130	-0.02764	49.87660	-0.61683	3.44753	1.27626	0.30728	-0.30860	-0.16229	0.02107	-0.10477	36.61742
96			0.95000	34.49493	-5.64627	-3.74166	-0.00532	0.00058	0.00168	-0.00055	-0.00006	-0.00028	120.41158	13.99376	8.44523	-0.13598	-0.03807	0.00499	-0.07215	0.00213	0.00176	48.49849	-12.38526	10.35381	-0.17116	0.04557	-0.00774	-0.01774	-0.01683	-0.00122	36.76152	-11.53207	11.04128	1.14761	-0.08599	0.17550	-0.20603	-0.00088	-0.01910	49.93861	-0.53007	3.32195	1.26515	0.29558	-0.29540	-0.10297	0.02173	-0.04350	36.67736
97			0.96000	34.44222	-5.53317	-3.69173	-0.00532	0.00057	0.00176	-0.00054	-0.00007	-0.00034	120.07926	13.82303	8.38318	-0.13646	-0.03653	0.00387	-0.07747	0.00200	0.00099	48.39935	-12.30088	10.16383	-0.16878	0.04283	-0.00950	-0.01713	-0.01270	-0.00048	36.86646	-11.50836	11.08208	1.13105	-0.08257	0.17807	-0.17636	-0.00059	-0.00674	49.97152	-0.54198	3.27437	1.26211	0.29160	-0.28671	-0.03731	0.02395	0.01935	36.72350
98			0.97000	34.38842	-5.40227	-3.63847	-0.00529	0.00056	0.00188	-0.00056	-0.00008	-0.00040	119.73801	13.70809	8.34899	-0.13766	-0.03577	0.00354	-0.08044	0.00139	0.00052	48.31839	-12.20305	10.05417	-0.16619	0.03976	-0.01156	-0.01662	-0.00821	0.00057	36.94828	-11.51267	11.08171	1.11959	-0.07930	0.18318	-0.14402	-0.00023	0.01173	49.97267	-0.64984	3.29963	1.25108	0.28915	-0.27903	0.03121	0.02673	0.06930	36.75755
99			0.98000	34.32991	-5.26210	-3.58411	-0.00522	0.00054	0.00202	-0.00061	-0.00008	-0.00043	119.39858	13.65465	8.33646	-0.13911	-0.03557	0.00372	-0.08087	0.00043	0.00017	48.25467	-12.10101	10.02163	-0.16351	0.03617	-0.01386	-0.01618	-0.00434	0.00177	37.00231	-11.55523	11.02434	1.10852	-0.07349	0.18825	-0.11152	0.00038	0.03682	49.94178	-0.82800	3.37637	1.22967	0.28066	-0.26486	0.09391	0.02856	0.09514	36.78211
100			0.99000	34.26551	-5.12235	-3.53028	-0.00514	0.00052	0.00213	-0.00065	-0.00008	-0.00045	119.06863	13.65703	8.33551	-0.14026	-0.03560	0.00402	-0.07915	-0.00082	-0.00013	48.20390	-12.00230	10.04903	-0.16052	0.03225	-0.01598	-0.01589	-0.00169	0.00280	37.02613	-11.64287	10.89537	1.09765	-0.06420	0.19279	-0.08302	0.00136	0.06701	49.88276	-1.03996	3.47540	1.19414	0.26931	-0.24683	0.14091	0.02975	0.09638	36.80067
101			1.00000	34.19493	-4.98934	-3.47700	-0.00506	0.00051	0.00220	-0.00069	-0.00007	-0.00045	118.75072	13.70067	8.33141	-0.14101	-0.03566	0.00416	-0.07616	-0.00239	-0.00030	48.16016	-11.91149	10.11249	-0.15705	0.02879	-0.01712	-0.01578	-0.00033	0.00329	37.02022	-11.77571	10.68469	1.08908	-0.05267	0.19617	-0.06183	0.00252	0.09876	49.80338	-1.25183	3.56795	1.14702	0.25928	-0.23009	0.16682	0.03159	0.08182	36.81649
102			1.01000	34.11872	-4.86529	-3.42344	-0.00500	0.00049	0.00224	-0.00071	-0.00006	-0.00043	118.44311	13.76717	8.30757	-0.14190	-0.03592	0.00417	-0.07280	-0.00416	-0.00032	48.11771	-11.82953	10.18922	-0.15361	0.02715	-0.01628	-0.01575	0.00011	0.00307	36.98801	-11.94649	10.39114	1.08252	-0.03905	0.19886	-0.04922	0.00327	0.12763	49.71304	-1.44145	3.63173	1.11135	0.25279	-0.21832	0.17591	0.03530	0.06162	36.83110
103			1.02000	34.04005	-4.75285	-3.37144	-0.00496	0.00048	0.00224	-0.00070	-0.00005	-0.00038	118.14443	13.84098	8.25422	-0.14323	-0.03647	0.00409	-0.06912	-0.00587	-0.00024	48.07357	-11.75374	10.26318	-0.15072	0.02798	-0.01314	-0.01534	-0.00001	0.00232	36.93555	-12.14149	10.02518	1.08406	-0.02694	0.19566	-0.04523	0.00335	0.14528	49.62013	-1.60218	3.65497	1.09821	0.23621	-0.20485	0.17393	0.03877	0.04124	36.84378
104			1.03000	33.96499	-4.65795	-3.32640	-0.00491	0.00047	0.00223	-0.00063	-0.00004	-0.00030	117.85786	13.91384	8.17285	-0.14468	-0.03715	0.00398	-0.06437	-0.00721	-0.00015	48.02917	-11.67839	10.32723	-0.14842	0.03057	-0.00854	-0.01381	-0.00052	0.00145	36.87093	-12.34401	9.60796	1.09038	-0.01875	0.18333	-0.04865	0.00304	0.14557	49.53162	-1.73920	3.63784	1.09203	0.20650	-0.18972	0.16044	0.03905	0.02584	36.85258
105			1.04000	33.90020	-4.58675	-3.29419	-0.00485	0.00045	0.00219	-0.00050	-0.00003	-0.00020	117.59082	13.98253	8.07222	-0.14572	-0.03775	0.00391	-0.05806	-0.00799	-0.00007	47.99076	-11.59626	10.38086	-0.14625	0.03360	-0.00378	-0.01059	-0.00141	0.00065	36.80300	-12.53892	9.16603	1.09298	-0.01243	0.16917	-0.05699	0.00236	0.13494	49.45382	-1.86161	3.59133	1.09353	0.18357	-0.18631	0.13673	0.03735	0.01843	36.85658
106			1.05000	33.84990	-4.54186	-3.27753	-0.00476	0.00044	0.00215	-0.00036	-0.00002	-0.00010	117.35017	14.04437	7.96133	-0.14613	-0.03827	0.00408	-0.05058	-0.00819	-0.00000	47.96581	-11.50027	10.42499	-0.14399	0.03628	0.00014	-0.00596	-0.00267	-0.00003	36.73902	-12.71723	8.72460	1.09367	-0.00694	0.15751	-0.06663	0.00141	0.12060	49.39171	-1.97690	3.53430	1.10317	0.17364	-0.19608	0.10637	0.03425	0.01804	36.85706
107			1.06000	33.81532	-4.52252	-3.27557	-0.00462	0.00042	0.00213	-0.00022	-0.00001	-0.00000	117.13966	14.09522	7.84772	-0.14590	-0.03874	0.00470	-0.04280	-0.00782	0.00009	47.95881	-11.38590	10.45858	-0.14154	0.03849	0.00286	-0.00074	-0.00425	-0.00055	36.68296	-12.87741	8.30276	1.08933	-0.00474	0.14701	-0.07291	0.00094	0.10486	49.34682	-2.08873	3.48825	1.10843	0.16878	-0.20979	0.07563	0.02829	0.02323	36.85602
108			1.07000	33.79466	-4.52636	-3.28566	-0.00445	0.00039	0.00213	-0.00011	0.00000	0.00007	116.95983	14.13059	7.73887	-0.14510	-0.03919	0.00578	-0.03548	-0.00685	0.00022	47.97035	-11.25301	10.47859	-0.13887	0.04041	0.00443	0.00422	-0.00599	-0.00086	36.63500	-13.02306	7.91280	1.08130	-0.00475	0.13916	-0.07244	0.00085	0.09064	49.31570	-2.19825	3.47121	1.11270	0.16747	-0.22369	0.05383	0.02040	0.03266	36.85432
109			1.08000	33.78440	-4.55006	-3.30456	-0.00427	0.00036	0.00217	-0.00004	0.00001	0.00013	116.80954	14.14720	7.64338	-0.14376	-0.03952	0.00723	-0.02918	-0.00526	0.00039	47.99810	-11.10701	10.48152	-0.13597	0.04200	0.00488	0.00831	-0.00760	-0.00090	36.59308	-13.15816	7.56241	1.07403	-0.00569	0.13448	-0.06499	0.00085	0.07857	49.29112	-2.30657	3.49149	1.11479	0.16873	-0.23579	0.04564	0.01246	0.04393	36.85121
110			1.09000	33.77982	-4.58937	-3.32914	-0.00410	0.00031	0.00224	-0.00002	0.00001	0.00018	116.68601	14.14452	7.57008	-0.14184	-0.03963	0.00888	-0.02434	-0.00323	0.00055	48.03785	-10.95748	10.46545	-0.13261	0.04324	0.00437	0.01100	-0.00872	-0.00070	36.55503	-13.28503	7.25624	1.06671	-0.00866	0.13294	-0.05264	0.00099	0.06834	49.26564	-2.41524	3.54640	1.11735	0.17026	-0.24367	0.05000	0.00631	0.05378	36.84537
111			1.10000	33.77582	-4.63775	-3.35564	-0.00397	0.00027	0.00235	-0.00003	0.00001	0.00019	116.58385	14.12581	7.52439	-0.13952	-0.03951	0.01062	-0.02131	-0.00122	0.00064	48.08381	-10.81520	10.43223	-0.12855	0.04423	0.00319	0.01192	-0.00906	-0.00042	36.51963	-13.40399	6.99616	1.05702	-0.01115	0.13463	-0.03907	0.00089	0.05954	49.23415	-2.52590	3.62448	1.12506	0.17424	-0.25028	0.06183	0.00357	0.06019	36.83593
112			1.11000	33.76748	-4.68522	-3.37935	-0.00390	0.00023	0.00250	-0.00007	0.00001	0.00017	116.49522	14.09842	7.50544	-0.13726	-0.03932	0.01239	-0.01999	0.00028	0.00057	48.12994	-10.68890	10.38980	-0.12381	0.04553	0.00212	0.01117	-0.00847	-0.00023	36.48748	-13.51320	6.78171	1.04290	-0.01035	0.14036	-0.02866	0.00053	0.05178	49.19546	-2.63924	3.70875	1.13142	0.18441	-0.25769	0.07391	0.00503	0.06183	36.82269
113			1.12000	33.75149	-4.72041	-3.39587	-0.00391	0.00019	0.00268	-0.00013	0.00000	0.00011	116.41296	14.07509	7.50779	-0.13565	-0.03932	0.01418	-0.01957	0.00097	0.00016	48.17273	-10.58185	10.35395	-0.11848	0.04784	0.00216	0.00952	-0.00685	-0.00023	36.46122	-13.60861	6.61102	1.02023	-0.00990	0.14899	-0.02515	0.00031	0.04359	49.15207	-2.75439	3.78069	1.13271	0.19962	-0.26547	0.07971	0.01102	0.05776	36.80580
114			1.13000	33.72736	-4.73503	-3.40285	-0.00398	0.00015	0.00287	-0.00019	0.00000	0.00002	116.33485	14.07428	7.52565	-0.13485	-0.03962	0.01596	-0.01906	0.00075	-0.00077	48.21423	-10.48971	10.34716	-0.11343	0.05110	0.00364	0.00796	-0.00414	-0.00051	36.44541	-13.68373	6.48250	0.99500	-0.00837	0.15756	-0.03042	0.00020	0.03293	49.10926	-2.86921	3.82408	1.14193	0.21228	-0.27109	0.07496	0.02080	0.04738	36.78583
115			1.14000	33.69743	-4.72596	-3.40002	-0.00406	0.00012	0.00309	-0.00023	-0.00000	-0.00009	116.26199	14.11509	7.55312	-0.13467	-0.04026	0.01781	-0.01830	-0.00037	-0.00222	48.26002	-10.40109	10.39167	-0.10970	0.05477	0.00617	0.00686	-0.00068	-0.00129	36.44553	-13.72925	6.39631	0.97054	-0.00753	0.15829	-0.04341	0.00022	0.01792	49.07453	-2.97927	3.82696	1.16183	0.20450	-0.26540	0.05321	0.02962	0.02962	36.76517
116			1.15000	33.66483	-4.69434	-3.38774	-0.00412	0.00010	0.00331	-0.00025	-0.00000	-0.00022	116.19265	14.20672	7.58097	-0.13463	-0.04115	0.01981	-0.01805	-0.00229	-0.00381	48.31319	-10.30149	10.49856	-0.10831	0.05867	0.00951	0.00590	0.00254	-0.00284	36.46636	-13.73390	6.35466	0.94514	-0.00777	0.15466	-0.06013	0.00037	0.00057	49.05893	-3.07454	3.78238	1.17041	0.19501	-0.26217	0.00708	0.03518	0.00699	36.75073
117			1.16000	33.63203	-4.64314	-3.36545	-0.00415	0.00007	0.00352	-0.00025	-0.00000	-0.00034	116.11852	14.34126	7.59456	-0.13448	-0.04222	0.02197	-0.01912	-0.00483	-0.00496	48.37048	-10.17816	10.66090	-0.10884	0.06322	0.01393	0.00457	0.00435	-0.00539	36.50977	-13.68842	6.35986	0.92112	-0.00820	0.14868	-0.07541	0.00059	-0.01694	49.07489	-3.13776	3.69061	1.17457	0.19060	-0.26713	-0.06140	0.03578	-0.02025	36.75311
118			1.17000	33.60014	-4.57589	-3.33197	-0.00414	0.00004	0.00369	-0.00025	-0.00000	-0.00047	116.02869	14.49655	7.57679	-0.13416	-0.04335	0.02418	-0.02111	-0.00770	-0.00505	48.42463	-10.02272	10.85754	-0.11060	0.06908	0.01980	0.00288	0.00400	-0.00902	36.57371	-13.58989	6.41218	0.90962	-0.01222	0.13898	-0.08569	0.00118	-0.03183	49.13083	-3.14981	3.56264	1.16900	0.18247	-0.27105	-0.13939	0.02859	-0.04841	36.78123
119			1.18000	33.56958	-4.49631	-3.28657	-0.00409	0.00001	0.00381	-0.00024	-0.00000	-0.00059	115.91800	14.64551	7.51405	-0.13370	-0.04437	0.02614	-0.02261	-0.01043	-0.00384	48.47015	-9.83181	11.06289	-0.11250	0.07635	0.02720	0.00141	0.00128	-0.01354	36.65255	-13.44298	6.50876	0.90705	-0.01899	0.12884	-0.08839	0.00217	-0.04262	49.22634	-3.10052	3.42057	1.16234	0.17813	-0.27871	-0.20945	0.01602	-0.07114	36.83697
120			1.19000	33.54006	-4.40893	-3.23016	-0.00401	-0.00001	0.00387	-0.00024	0.00000	-0.00067	115.79075	14.76566	7.40243	-0.13317	-0.04511	0.02751	-0.02221	-0.01242	-0.00165	48.50693	-9.60859	11.25587	-0.11438	0.08442	0.03558	0.00095	-0.00317	-0.01820	36.73917	-13.25846	6.64438	0.90542	-0.02811	0.11934	-0.08279	0.00337	-0.04920	49.35192	-2.99570	3.29328	1.17694	0.17646	-0.29009	-0.26109	0.00020	-0.08213	36.91413
121			1.20000	33.51075	-4.31970	-3.16626	-0.00390	-0.00003	0.00386	-0.00024	0.00000	-0.00068	115.65981	14.84464	7.25113	-0.13272	-0.04548	0.02804	-0.01935	-0.01307	0.00075	48.53988	-9.36425	11.42405	-0.11623	0.09195	0.04373	0.00194	-0.00788	-0.02170	36.82696	-13.05021	6.81319	0.90452	-0.04277	0.10736	-0.07020	0.00472	-0.05066	49.49178	-2.85537	3.20801	1.20990	0.16784	-0.29814	-0.28517	-0.01529	-0.07614	36.99998
122			1.21000	33.48028	-4.23595	-3.10135	-0.00379	-0.00005	0.00378	-0.00024	0.00000	-0.00062	115.54152	14.88084	7.08172	-0.13251	-0.04548	0.02765	-0.01464	-0.01198	0.00252	48.57595	-9.11752	11.56276	-0.11822	0.09743	0.05021	0.00417	-0.01095	-0.02259	36.91067	-12.83301	7.01076	0.90338	-0.06055	0.09559	-0.05171	0.00511	-0.04874	49.62773	-2.70560	3.18233	1.23982	0.16101	-0.30659	-0.27146	-0.02739	-0.05579	37.07907
123			1.22000	33.44771	-4.16499	-3.04374	-0.00370	-0.00005	0.00364	-0.00024	0.00000	-0.00048	115.44894	14.88062	6.92293	-0.13270	-0.04518	0.02641	-0.00945	-0.00913	0.00321	48.61951	-8.89243	11.67160	-0.12000	0.09960	0.05382	0.00689	-0.01102	-0.02001	36.98563	-12.62198	7.23276	0.90485	-0.07834	0.08894	-0.02819	0.00337	-0.04662	49.74224	-2.57041	3.22137	1.25646	0.16712	-0.32126	-0.21835	-0.03774	-0.02574	37.13727
124			1.23000	33.41299	-4.11222	-3.00157	-0.00366	-0.00005	0.00347	-0.00024	0.00000	-0.00030	115.38850	14.85471	6.80365	-0.13333	-0.04466	0.02453	-0.00508	-0.00493	0.00282	48.67097	-8.71402	11.75145	-0.12091	0.09794	0.05400	0.00930	-0.00799	-0.01432	37.04715	-12.43227	7.47211	0.91046	-0.09088	0.08929	-0.00063	-0.00078	-0.04562	49.82083	-2.46840	3.32047	1.25775	0.18430	-0.33756	-0.13410	-0.04671	0.01138	37.16504
125			1.24000	33.37719	-4.07974	-2.98031	-0.00366	-0.00002	0.00327	-0.00023	0.00000	-0.00012	115.35994	14.81572	6.74612	-0.13439	-0.04404	0.02228	-0.00247	-0.00010	0.00174	48.72770	-8.60254	11.80360	-0.12105	0.09246	0.05049	0.01081	-0.00309	-0.00700	37.09079	-12.27710	7.71735	0.91786	-0.09634	0.09697	0.02886	-0.00599	-0.04532	49.85387	-2.41253	3.46835	1.25054	0.20558	-0.34783	-0.03334	-0.05195	0.05074	37.15909
126			1.25000	33.34198	-4.06655	-2.98195	-0.00370	0.00001	0.00308	-0.00021	-0.00000	0.00004	115.35667	14.77506	6.76174	-0.13584	-0.04342	0.01995	-0.00233	0.00463	0.00044	48.78490	-8.56934	11.82839	-0.12071	0.08350	0.04336	0.01101	0.00169	-0.00016	37.11356	-12.16605	7.95331	0.92428	-0.09698	0.11071	0.05681	-0.01057	-0.04361	49.83754	-2.40944	3.64987	1.25543	0.22529	-0.35013	0.07073	-0.05120	0.08596	37.12223
127			1.26000	33.30898	-4.06912	-3.00511	-0.00378	0.00006	0.00292	-0.00019	-0.00000	0.00016	115.36649	14.74039	6.84897	-0.13754	-0.04283	0.01769	-0.00487	0.00858	-0.00065	48.83524	-8.61473	11.82407	-0.12048	0.07218	0.03359	0.00977	0.00469	0.00428	37.11435	-12.10435	8.16266	0.92523	-0.09676	0.12639	0.07943	-0.01376	-0.03704	49.77332	-2.45955	3.84918	1.28365	0.23760	-0.34540	0.17134	-0.04385	0.11191	37.06104
128			1.27000	33.27912	-4.08221	-3.04541	-0.00387	0.00011	0.00279	-0.00017	-0.00000	0.00022	115.37539	14.71448	6.99479	-0.13925	-0.04226	0.01561	-0.00945	0.01128	-0.00131	48.87167	-8.72824	11.78799	-0.12033	0.05992	0.02254	0.00750	0.00540	0.00541	37.09383	-12.09332	8.32772	0.92572	-0.09678	0.14047	0.09427	-0.01528	-0.02383	49.66739	-2.55635	4.05157	1.31771	0.24220	-0.33699	0.26075	-0.03221	0.12619	36.98417
129			1.28000	33.25217	-4.09928	-3.09578	-0.00396	0.00016	0.00270	-0.00016	-0.00000	0.00024	115.37217	14.69649	7.17738	-0.14069	-0.04168	0.01380	-0.01483	0.01240	-0.00154	48.89073	-8.88997	11.71962	-0.12066	0.04827	0.01163	0.00495	0.00442	0.00373	37.05431	-12.13134	8.43282	0.92470	-0.09280	0.15561	0.09979	-0.01439	-0.00479	49.52905	-2.68813	4.24355	1.33608	0.25198	-0.33310	0.32867	-0.01973	0.13117	36.90010
130			1.29000	33.22632	-4.11325	-3.14723	-0.00404	0.00020	0.00265	-0.00017	-0.00001	0.00021	115.34982	14.68399	7.36997	-0.14179	-0.04117	0.01240	-0.01992	0.01188	-0.00143	48.89318	-9.07413	11.62335	-0.12161	0.03823	0.00175	0.00262	0.00271	0.00063	36.99918	-12.21380	8.46606	0.91732	-0.08598	0.17269	0.09555	-0.01157	0.01967	49.36867	-2.84159	4.41309	1.34242	0.26867	-0.33388	0.37235	-0.00570	0.12783	36.81509
131			1.30000	33.19820	-4.11707	-3.19061	-0.00410	0.00024	0.00263	-0.00020	-0.00001	0.00012	115.30426	14.67401	7.54464	-0.14254	-0.04081	0.01155	-0.02421	0.00985	-0.00109	48.88203	-9.25266	11.50837	-0.12310	0.03067	-0.00626	0.00050	0.00103	-0.00217	36.93230	-12.33292	8.42105	0.90140	-0.07769	0.19006	0.08307	-0.00759	0.04794	49.19630	-3.00556	4.54796	1.34677	0.28506	-0.33349	0.39550	0.01210	0.11526	36.73273
132			1.31000	33.16414	-4.10456	-3.21815	-0.00414	0.00026	0.00263	-0.00027	-0.00001	0.00001	115.23280	14.66387	7.67638	-0.14295	-0.04066	0.01129	-0.02767	0.00660	-0.00062	48.85993	-9.39889	11.38758	-0.12464	0.02611	-0.01174	-0.00174	-0.00036	-0.00338	36.85754	-12.47684	8.29836	0.88714	-0.06898	0.20040	0.06616	-0.00321	0.07452	49.02075	-3.17353	4.63524	1.35688	0.28405	-0.32397	0.40355	0.03301	0.09334	36.65438
133			1.32000	33.12129	-4.07081	-3.22441	-0.00418	0.00027	0.00267	-0.00035	-0.00002	-0.00014	115.13344	14.65138	7.74621	-0.14299	-0.04069	0.01162	-0.03049	0.00253	-0.00002	48.82820	-9.49093	11.27591	-0.12586	0.02496	-0.01413	-0.00443	-0.00157	-0.00266	36.77824	-12.63114	8.10465	0.87473	-0.06065	0.19879	0.04769	0.00095	0.09249	48.84936	-3.34249	4.66395	1.37879	0.26091	-0.30846	0.40088	0.05136	0.06727	36.58029
134			1.33000	33.06860	-4.01304	-3.20643	-0.00421	0.00027	0.00274	-0.00044	-0.00002	-0.00030	115.00550	14.63551	7.74385	-0.14261	-0.04080	0.01245	-0.03278	-0.00191	0.00068	48.78692	-9.51381	11.18868	-0.12617	0.02714	-0.01323	-0.00764	-0.00286	-0.00076	36.69672	-12.78156	7.84969	0.86220	-0.05317	0.19032	0.02999	0.00448	0.10147	48.68821	-3.51045	4.62963	1.39619	0.23569	-0.30058	0.38364	0.06412	0.04313	36.51037
135			1.34000	33.00709	-3.93104	-3.16338	-0.00424	0.00026	0.00284	-0.00051	-0.00002	-0.00048	114.85046	14.61678	7.66850	-0.14188	-0.04102	0.01376	-0.03450	-0.00621	0.00146	48.73640	-9.46110	11.13981	-0.12520	0.03246	-0.00915	-0.01102	-0.00437	0.00082	36.61397	-12.91874	7.54311	0.84902	-0.04703	0.17535	0.01487	0.00713	0.10211	48.54251	-3.67203	4.53789	1.40331	0.20659	-0.29591	0.35114	0.06709	0.02087	36.44530
136			1.35000	32.93952	-3.82745	-3.09690	-0.00426	0.00024	0.00298	-0.00055	-0.00002	-0.00065	114.67255	14.59784	7.52832	-0.14098	-0.04136	0.01553	-0.03541	-0.00994	0.00221	48.67794	-9.33474	11.13992	-0.12276	0.04047	-0.00228	-0.01399	-0.00594	0.00054	36.52990	-13.04004	7.19383	0.83122	-0.04124	0.15498	0.00373	0.00864	0.09589	48.41622	-3.81756	4.40359	1.38902	0.17528	-0.29159	0.30613	0.06006	0.00153	36.38657
137			1.36000	32.86954	-3.70805	-3.01204	-0.00425	0.00020	0.00314	-0.00056	-0.00002	-0.00078	114.47977	14.58372	7.33951	-0.13999	-0.04181	0.01761	-0.03509	-0.01277	0.00273	48.61469	-9.14404	11.19545	-0.11903	0.05024	0.00657	-0.01587	-0.00708	-0.00248	36.44372	-13.14788	6.81168	0.80913	-0.03355	0.13472	-0.00235	0.00839	0.08672	48.30947	-3.93721	4.24739	1.35819	0.14967	-0.28859	0.26240	0.04846	-0.01279	36.33410
138			1.37000	32.80091	-3.58090	-2.91670	-0.00420	0.00015	0.00330	-0.00053	-0.00001	-0.00086	114.28330	14.58097	7.12307	-0.13903	-0.04234	0.01982	-0.03341	-0.01446	0.00285	48.55158	-8.90308	11.30718	-0.11486	0.06036	0.01606	-0.01642	-0.00732	-0.00790	36.35486	-13.24765	6.40969	0.78700	-0.02672	0.11726	-0.00329	0.00714	0.07672	48.21629	-4.02640	4.09195	1.32345	0.12991	-0.28556	0.23468	0.03575	-0.02026	36.28432
139			1.38000	32.73661	-3.45465	-2.82011	-0.00410	0.00010	0.00344	-0.00048	-0.00001	-0.00087	114.09403	14.59467	6.90077	-0.13805	-0.04283	0.02192	-0.03097	-0.01496	0.00253	48.49287	-8.62917	11.46799	-0.11160	0.06896	0.02438	-0.01627	-0.00669	-0.01386	36.26364	-13.34552	6.00472	0.76497	-0.02114	0.10321	0.00021	0.00548	0.06673	48.12661	-4.08666	3.95732	1.29959	0.11488	-0.28341	0.22850	0.02397	-0.02123	36.23122
140			1.39000	32.67779	-3.33665	-2.73045	-0.00397	0.00005	0.00353	-0.00042	-0.00000	-0.00080	113.91705	14.62368	6.68976	-0.13709	-0.04324	0.02369	-0.02900	-0.01432	0.00203	48.43731	-8.34152	11.65965	-0.11012	0.07510	0.03058	-0.01634	-0.00598	-0.01812	36.17122	-13.44632	5.61507	0.74125	-0.01806	0.09198	0.00678	0.00414	0.05680	48.03155	-4.12198	3.85605	1.29060	0.10244	-0.28176	0.23740	0.01400	-0.01830	36.16992
141			1.40000	32.62352	-3.23216	-2.65358	-0.00382	0.00001	0.00358	-0.00038	-0.00000	-0.00069	113.75070	14.65872	6.50090	-0.13626	-0.04354	0.02504	-0.02812	-0.01267	0.00170	48.37893	-8.06056	11.85429	-0.11004	0.07928	0.03506	-0.01688	-0.00594	-0.01955	36.07959	-13.55094	5.25778	0.71871	-0.01595	0.08513	0.01489	0.00297	0.04823	47.92774	-4.13595	3.79069	1.28963	0.09400	-0.27908	0.24902	0.00663	-0.01461	36.10045
142			1.41000	32.57147	-3.14390	-2.59277	-0.00370	-0.00003	0.00360	-0.00036	0.00000	-0.00055	113.59258	14.68705	6.34205	-0.13564	-0.04369	0.02594	-0.02785	-0.01010	0.00163	48.31270	-7.80671	12.02358	-0.11057	0.08222	0.03840	-0.01741	-0.00649	-0.01806	35.99083	-13.65601	4.94590	0.69241	-0.01511	0.08200	0.02337	0.00212	0.04079	47.81749	-4.13152	3.75559	1.27722	0.09124	-0.27462	0.25026	0.00157	-0.01210	36.02778
143			1.42000	32.51878	-3.07168	-2.54862	-0.00362	-0.00005	0.00359	-0.00035	0.00000	-0.00041	113.44424	14.69895	6.22038	-0.13517	-0.04368	0.02643	-0.02728	-0.00688	0.00176	48.23861	-7.59790	12.14803	-0.11183	0.08368	0.04008	-0.01744	-0.00703	-0.01388	35.90612	-13.75611	4.68619	0.66056	-0.01405	0.08176	0.03151	0.00137	0.03415	47.70671	-4.11164	3.74213	1.25122	0.09502	-0.27024	0.23649	-0.00206	-0.01100	35.95964
144			1.43000	32.46325	-3.01244	-2.51937	-0.00362	-0.00006	0.00357	-0.00037	0.00000	-0.00031	113.30995	14.68876	6.13959	-0.13482	-0.04350	0.02656	-0.02589	-0.00348	0.00207	48.15988	-7.44644	12.21782	-0.11377	0.08323	0.03959	-0.01683	-0.00722	-0.00809	35.82539	-13.84649	4.47951	0.63359	-0.01307	0.08195	0.03936	0.00080	0.02746	47.60186	-4.08018	3.74262	1.21267	0.10131	-0.26610	0.20947	-0.00480	-0.00983	35.90375
145			1.44000	32.40378	-2.96101	-2.50154	-0.00369	-0.00004	0.00354	-0.00040	0.00000	-0.00024	113.19284	14.65350	6.09683	-0.13451	-0.04312	0.02635	-0.02370	-0.00047	0.00252	48.07991	-7.35707	12.23091	-0.11586	0.08117	0.03732	-0.01566	-0.00697	-0.00236	35.74819	-13.92397	4.32325	0.61882	-0.01188	0.08166	0.04665	0.00038	0.02066	47.50798	-4.04369	3.75376	1.17010	0.10581	-0.26082	0.17508	-0.00664	-0.00617	35.86568
146			1.45000	32.34040	-2.91131	-2.49047	-0.00383	-0.00002	0.00350	-0.00044	0.00000	-0.00022	113.09376	14.59315	6.08334	-0.13427	-0.04258	0.02586	-0.02092	0.00177	0.00302	48.00175	-7.32680	12.19269	-0.11749	0.07825	0.03412	-0.01403	-0.00631	0.00203	35.67548	-13.98622	4.21514	0.61536	-0.01202	0.07940	0.05189	0.00009	0.01350	47.42798	-4.01148	3.77750	1.14286	0.10350	-0.25470	0.13919	-0.00744	0.00141	35.84803
147			1.46000	32.27426	-2.85833	-2.48169	-0.00402	0.00002	0.00345	-0.00047	-0.00000	-0.00023	113.01199	14.51160	6.08785	-0.13420	-0.04192	0.02504	-0.01766	0.00305	0.00342	47.92834	-7.34577	12.11576	-0.11862	0.07510	0.03078	-0.01205	-0.00522	0.00456	35.61103	-14.03104	4.15529	0.62124	-0.01196	0.07814	0.05302	-0.00018	0.00652	47.36390	-3.99252	3.81896	1.13748	0.10288	-0.25426	0.10240	-0.00815	0.01253	35.85081
148			1.47000	32.20739	-2.79922	-2.47138	-0.00423	0.00007	0.00340	-0.00049	-0.00001	-0.00026	112.94695	14.41653	6.09939	-0.13417	-0.04115	0.02395	-0.01384	0.00338	0.00356	47.86307	-7.39943	12.01842	-0.11947	0.07213	0.02782	-0.00975	-0.00372	0.00540	35.56086	-14.05631	4.14561	0.62963	-0.01108	0.07995	0.04844	-0.00041	-0.00061	47.31753	-3.99151	3.88282	1.15139	0.10825	-0.26035	0.06398	-0.00958	0.02564	35.87195
149			1.48000	32.14257	-2.73339	-2.45681	-0.00440	0.00012	0.00333	-0.00049	-0.00001	-0.00030	112.89896	14.31789	6.10876	-0.13405	-0.04031	0.02266	-0.00940	0.00293	0.00341	47.80976	-7.47106	11.92113	-0.12022	0.06954	0.02555	-0.00717	-0.00191	0.00501	35.53082	-14.06047	4.18795	0.63847	-0.01300	0.08290	0.03875	-0.00075	-0.00830	47.28970	-4.00673	3.97040	1.16349	0.11409	-0.26576	0.02461	-0.01169	0.03733	35.90806
150			1.49000	32.08258	-2.66207	-2.43645	-0.00452	0.00016	0.00324	-0.00045	-0.00001	-0.00033	112.86908	14.22528	6.10932	-0.13368	-0.03942	0.02126	-0.00445	0.00195	0.00303	47.77188	-7.54488	11.84257	-0.12109	0.06711	0.02381	-0.00448	0.00004	0.00385	35.52426	-14.04331	4.28135	0.64551	-0.01793	0.08515	0.02623	-0.00137	-0.01591	47.27961	-4.03018	4.07874	1.16896	0.11669	-0.26777	-0.01163	-0.01428	0.04410	35.95484
151			1.50000	32.02968	-2.58839	-2.41010	-0.00458	0.00020	0.00313	-0.00040	-0.00002	-0.00034	112.85795	14.14550	6.09717	-0.13307	-0.03851	0.01973	0.00062	0.00074	0.00253	47.75097	-7.60874	11.79597	-0.12206	0.06451	0.02241	-0.00199	0.00188	0.00232	35.54049	-14.00712	4.41991	0.64778	-0.02265	0.08806	0.01410	-0.00208	-0.02270	47.28484	-4.05027	4.20201	1.16991	0.12090	-0.26958	-0.04122	-0.01787	0.04484	36.00802
152			1.51000	31.98525	-2.51761	-2.37897	-0.00456	0.00022	0.00299	-0.00033	-0.00002	-0.00032	112.86523	14.08153	6.07157	-0.13234	-0.03764	0.01806	0.00542	-0.00038	0.00200	47.74591	-7.65516	11.78700	-0.12299	0.06155	0.02123	-0.00000	0.00334	0.00079	35.57452	-13.95746	4.59223	0.64620	-0.02508	0.09279	0.00516	-0.00263	-0.02812	47.30204	-4.05533	4.33314	1.16899	0.13102	-0.27440	-0.06246	-0.02308	0.04022	36.06429
153			1.52000	31.94996	-2.45710	-2.34588	-0.00447	0.00024	0.00283	-0.00025	-0.00001	-0.00027	112.88985	14.03287	6.03530	-0.13160	-0.03686	0.01634	0.00972	-0.00113	0.00152	47.75333	-7.68201	11.81367	-0.12348	0.05851	0.02042	0.00138	0.00437	-0.00046	35.61887	-13.90274	4.78296	0.64284	-0.02881	0.09823	0.00028	-0.00329	-0.03120	47.32750	-4.03688	4.46493	1.17044	0.14232	-0.27927	-0.07507	-0.02867	0.03104	36.12086
154			1.53000	31.92383	-2.41461	-2.31546	-0.00433	0.00024	0.00265	-0.00017	-0.00001	-0.00018	112.93137	13.99676	5.99531	-0.13099	-0.03622	0.01465	0.01356	-0.00130	0.00110	47.76964	-7.69334	11.86861	-0.12313	0.05570	0.02007	0.00239	0.00511	-0.00128	35.66613	-13.85186	4.97561	0.64185	-0.03319	0.10479	-0.00144	-0.00396	-0.03164	47.35747	-3.99250	4.58984	1.17386	0.15255	-0.28100	-0.07871	-0.03288	0.01981	36.17490
155			1.54000	31.90608	-2.39631	-2.29360	-0.00413	0.00024	0.00245	-0.00011	0.00000	-0.00007	112.99068	13.96981	5.96179	-0.13052	-0.03569	0.01300	0.01713	-0.00081	0.00070	47.79271	-7.69840	11.94195	-0.12152	0.05318	0.02014	0.00343	0.00577	-0.00162	35.71047	-13.81212	5.15464	0.64905	-0.03567	0.11393	-0.00145	-0.00422	-0.02971	47.38780	-3.92896	4.70194	1.17176	0.16523	-0.28048	-0.07238	-0.03485	0.01070	36.22305
156			1.55000	31.89482	-2.40468	-2.28571	-0.00390	0.00022	0.00224	-0.00006	0.00001	0.00004	113.06982	13.94977	5.94568	-0.13021	-0.03527	0.01146	0.02059	0.00023	0.00033	47.82287	-7.70847	12.02419	-0.11863	0.05081	0.02034	0.00486	0.00643	-0.00151	35.74788	-13.78754	5.30703	0.66001	-0.03812	0.12336	-0.00090	-0.00419	-0.02476	47.41393	-3.86100	4.79783	1.17238	0.17646	-0.27842	-0.05684	-0.03248	0.00701	36.26244
157			1.56000	31.88694	-2.43786	-2.29471	-0.00365	0.00020	0.00203	-0.00005	0.00001	0.00013	113.17027	13.93617	5.95527	-0.13004	-0.03492	0.01000	0.02383	0.00156	0.00000	47.86198	-7.73278	12.10798	-0.11486	0.04810	0.02015	0.00669	0.00696	-0.00103	35.77594	-13.77991	5.42261	0.67161	-0.03871	0.13173	-0.00048	-0.00367	-0.01684	47.43148	-3.80744	4.87714	1.18030	0.18322	-0.27439	-0.03307	-0.02497	0.00988	36.29142
158			1.57000	31.87852	-2.49020	-2.32007	-0.00342	0.00018	0.00182	-0.00006	0.00001	0.00018	113.29149	13.92912	5.99408	-0.13003	-0.03465	0.00868	0.02651	0.00291	-0.00024	47.91164	-7.77613	12.18799	-0.11072	0.04476	0.01917	0.00855	0.00712	-0.00038	35.79343	-13.79002	5.49479	0.68457	-0.03654	0.13884	-0.00058	-0.00275	-0.00668	47.43645	-3.78574	4.94108	1.19484	0.18718	-0.27100	-0.00314	-0.01362	0.01818	36.30878
159			1.58000	31.86570	-2.55275	-2.35782	-0.00322	0.00017	0.00165	-0.00008	0.00001	0.00019	113.42901	13.92766	6.05956	-0.13024	-0.03448	0.00759	0.02794	0.00401	-0.00038	47.97104	-7.83794	12.25990	-0.10664	0.04066	0.01718	0.00983	0.00667	0.00021	35.80026	-13.81762	5.52056	0.69991	-0.03483	0.14513	-0.00164	-0.00184	0.00470	47.42696	-3.80767	4.99078	1.21469	0.18923	-0.26901	0.02778	-0.00040	0.02866	36.31435
160			1.59000	31.84570	-2.61516	-2.40180	-0.00306	0.00016	0.00152	-0.00012	0.00001	0.00018	113.57335	13.92903	6.14374	-0.13067	-0.03445	0.00686	0.02727	0.00465	-0.00040	48.03514	-7.91268	12.31940	-0.10344	0.03584	0.01394	0.00983	0.00552	0.00057	35.79741	-13.86096	5.50034	0.71691	-0.03351	0.14918	-0.00368	-0.00096	0.01597	47.40466	-3.87403	5.02567	1.23390	0.18808	-0.26810	0.05256	0.01207	0.03700	36.30997
161			1.60000	31.81706	-2.66736	-2.44453	-0.00293	0.00014	0.00147	-0.00016	0.00000	0.00014	113.71000	13.92743	6.23334	-0.13124	-0.03454	0.00658	0.02393	0.00468	-0.00031	48.09378	-7.99091	12.36065	-0.10132	0.03107	0.00997	0.00812	0.00386	0.00063	35.78631	-13.91614	5.43794	0.73360	-0.02843	0.15258	-0.00590	-0.00010	0.02582	47.37463	-3.97387	5.04380	1.24851	0.18882	-0.27030	0.06637	0.02182	0.04008	36.29941
162			1.61000	31.77949	-2.70095	-2.47882	-0.00285	0.00013	0.00151	-0.00020	0.00000	0.00009	113.82286	13.91562	6.31221	-0.13190	-0.03475	0.00688	0.01824	0.00401	-0.00010	48.13510	-8.06128	12.37793	-0.10013	0.02771	0.00636	0.00486	0.00212	0.00047	35.76817	-13.97761	5.34069	0.74927	-0.02472	0.15291	-0.00653	0.00052	0.03257	47.34260	-4.08877	5.04334	1.24980	0.18453	-0.26934	0.07068	0.02693	0.03615	36.28768
163			1.62000	31.73353	-2.71022	-2.49921	-0.00280	0.00011	0.00165	-0.00024	-0.00000	0.00002	113.90011	13.88896	6.36482	-0.13267	-0.03508	0.00778	0.01130	0.00266	0.00024	48.15069	-8.11223	12.36975	-0.09938	0.02674	0.00412	0.00072	0.00048	0.00028	35.74347	-14.03925	5.21934	0.76367	-0.02088	0.14973	-0.00370	0.00089	0.03517	47.31124	-4.20029	5.02498	1.24287	0.17312	-0.26365	0.07282	0.02667	0.02718	36.27878
164			1.63000	31.68030	-2.69276	-2.50256	-0.00280	0.00009	0.00186	-0.00028	-0.00000	-0.00007	113.93649	13.84781	6.37897	-0.13357	-0.03554	0.00922	0.00418	0.00068	0.00073	48.13815	-8.13367	12.34052	-0.09858	0.02848	0.00378	-0.00354	-0.00117	0.00017	35.71196	-14.09525	5.08608	0.77745	-0.01702	0.14546	0.00368	0.00101	0.03415	47.27914	-4.29530	4.99355	1.24444	0.16218	-0.26106	0.08096	0.02299	0.01746	36.27490
165			1.64000	31.62153	-2.64982	-2.48805	-0.00285	0.00007	0.00212	-0.00031	-0.00000	-0.00017	113.93187	13.79722	6.34762	-0.13482	-0.03623	0.01116	-0.00251	-0.00173	0.00133	48.09954	-8.11925	12.29936	-0.09722	0.03294	0.00558	-0.00740	-0.00301	0.00003	35.67321	-14.14087	4.95306	0.79613	-0.01652	0.14249	0.01560	0.00117	0.03058	47.24176	-4.36678	4.95744	1.26507	0.15603	-0.26530	0.10005	0.01763	0.00936	36.27652
166			1.65000	31.55944	-2.58591	-2.45735	-0.00291	0.00005	0.00239	-0.00033	-0.00000	-0.00029	113.88927	13.74534	6.27036	-0.13658	-0.03714	0.01333	-0.00853	-0.00433	0.00190	48.03927	-8.06813	12.25778	-0.09482	0.03951	0.00939	-0.01052	-0.00489	-0.00043	35.62733	-14.17292	4.83142	0.81971	-0.01743	0.14064	0.03086	0.00130	0.02497	47.19366	-4.41290	4.92572	1.30112	0.15053	-0.27093	0.13046	0.01105	0.00345	36.28289
167			1.66000	31.49684	-2.50755	-2.41404	-0.00298	0.00003	0.00263	-0.00033	-0.00000	-0.00038	113.81426	13.70230	6.15387	-0.13886	-0.03825	0.01554	-0.01379	-0.00680	0.00221	47.96237	-7.98573	12.22801	-0.09126	0.04736	0.01476	-0.01279	-0.00627	-0.00146	35.57574	-14.18975	4.73106	0.84670	-0.01937	0.13868	0.04761	0.00138	0.01767	47.13083	-4.43458	4.90550	1.32823	0.14340	-0.27224	0.16678	0.00395	-0.00027	36.29237
168			1.67000	31.43714	-2.42170	-2.36330	-0.00304	0.00002	0.00285	-0.00031	-0.00000	-0.00044	113.71402	13.67827	6.01081	-0.14160	-0.03953	0.01764	-0.01836	-0.00880	0.00209	47.87349	-7.88257	12.22044	-0.08697	0.05548	0.02084	-0.01431	-0.00648	-0.00303	35.52082	-14.19127	4.65975	0.87062	-0.02190	0.13627	0.06447	0.00134	0.00937	47.05162	-4.43347	4.90174	1.33476	0.14137	-0.27477	0.20257	-0.00305	-0.00202	36.30344
169			1.68000	31.38344	-2.33436	-2.31146	-0.00305	-0.00000	0.00301	-0.00028	0.00000	-0.00046	113.59552	13.68078	5.85724	-0.14457	-0.04092	0.01957	-0.02256	-0.01006	0.00148	47.77554	-7.77225	12.24070	-0.08262	0.06282	0.02662	-0.01542	-0.00518	-0.00469	35.46434	-14.17835	4.62275	0.88856	-0.02548	0.13325	0.08208	0.00116	0.00075	46.95598	-4.41147	4.91789	1.32395	0.14536	-0.28039	0.23536	-0.01045	-0.00203	36.31509
170			1.69000	31.33743	-2.24979	-2.26492	-0.00303	-0.00002	0.00313	-0.00023	0.00000	-0.00043	113.46387	13.71171	5.70927	-0.14760	-0.04233	0.02119	-0.02674	-0.01038	0.00054	47.66862	-7.66949	12.28687	-0.07918	0.06843	0.03124	-0.01653	-0.00265	-0.00568	35.40598	-14.15260	4.62309	0.90749	-0.02892	0.13080	0.10339	0.00073	-0.00761	46.84373	-4.37106	4.95648	1.30614	0.15323	-0.28738	0.26803	-0.01850	0.00021	36.32633
171			1.70000	31.29871	-2.16979	-2.22853	-0.00298	-0.00004	0.00321	-0.00019	0.00000	-0.00037	113.32214	13.76620	5.57986	-0.15056	-0.04363	0.02237	-0.03102	-0.00973	-0.00042	47.55080	-7.58839	12.34908	-0.07745	0.07157	0.03387	-0.01792	0.00026	-0.00525	35.34322	-14.11625	4.66149	0.93051	-0.03378	0.13004	0.13039	0.00009	-0.01546	46.71313	-4.31733	5.01969	1.30457	0.16078	-0.29413	0.30798	-0.02632	0.00540	36.33585
172			1.71000	31.26494	-2.09315	-2.20442	-0.00292	-0.00005	0.00325	-0.00017	0.00001	-0.00031	113.17236	13.83275	5.47643	-0.15345	-0.04476	0.02305	-0.03505	-0.00823	-0.00102	47.41993	-7.54111	12.41105	-0.07796	0.07226	0.03439	-0.01967	0.00261	-0.00327	35.27290	-14.07143	4.73594	0.95797	-0.03781	0.13372	0.16307	-0.00072	-0.02311	46.56190	-4.25763	5.10790	1.31874	0.17213	-0.30118	0.35765	-0.03352	0.01349	36.34245
173			1.72000	31.23306	-2.01615	-2.19218	-0.00289	-0.00006	0.00329	-0.00016	0.00001	-0.00027	113.01767	13.89592	5.40108	-0.15633	-0.04555	0.02293	-0.03814	-0.00608	-0.00107	47.27554	-7.53620	12.45412	-0.08060	0.07070	0.03320	-0.02157	0.00382	-0.00021	35.19181	-14.01981	4.84116	0.98454	-0.04250	0.14068	0.19968	-0.00155	-0.03024	46.38774	-4.20099	5.21760	1.32617	0.18537	-0.30401	0.41221	-0.03872	0.02296	36.34531
174			1.73000	31.20048	-1.93581	-2.18975	-0.00291	-0.00006	0.00333	-0.00017	0.00001	-0.00024	112.86314	13.94161	5.35291	-0.15915	-0.04578	0.02160	-0.03945	-0.00354	-0.00068	47.11996	-7.57786	12.46173	-0.08546	0.06706	0.03084	-0.02336	0.00389	0.00312	35.09676	-13.96373	4.96831	1.00817	-0.04504	0.14881	0.23855	-0.00219	-0.03566	46.18866	-4.15506	5.34158	1.31250	0.20024	-0.30302	0.46590	-0.04117	0.03146	36.34461
175			1.74000	31.16662	-1.85478	-2.19377	-0.00299	-0.00005	0.00337	-0.00017	0.00001	-0.00021	112.71689	13.96362	5.33149	-0.16187	-0.04535	0.01894	-0.03809	-0.00091	-0.00030	46.95832	-7.66619	12.42370	-0.09236	0.06140	0.02738	-0.02471	0.00323	0.00582	34.98448	-13.90746	5.10565	1.02607	-0.04390	0.15738	0.27749	-0.00243	-0.03808	45.96265	-4.12364	5.47069	1.27877	0.21918	-0.30223	0.51475	-0.04128	0.03742	36.34123
176			1.75000	31.13426	-1.78433	-2.19977	-0.00314	-0.00002	0.00342	-0.00016	0.00000	-0.00015	112.59000	13.96697	5.33831	-0.16418	-0.04457	0.01580	-0.03336	0.00149	-0.00023	46.79683	-7.79702	12.33820	-0.09918	0.05469	0.02292	-0.02489	0.00240	0.00716	34.85216	-13.85677	5.23991	1.03869	-0.04343	0.16458	0.31443	-0.00252	-0.03624	45.70908	-4.10701	5.59608	1.23349	0.23840	-0.30191	0.55622	-0.03852	0.04026	36.33700
177			1.76000	31.10834	-1.73943	-2.20296	-0.00335	0.00003	0.00345	-0.00012	-0.00000	-0.00009	112.49447	13.96456	5.37466	-0.16569	-0.04399	0.01373	-0.02539	0.00339	-0.00044	46.64211	-7.96169	12.21315	-0.10292	0.04854	0.01757	-0.02321	0.00183	0.00676	34.69807	-13.81774	5.35801	1.04572	-0.04032	0.17175	0.34716	-0.00228	-0.03022	45.42872	-4.10380	5.71057	1.19596	0.25552	-0.30037	0.59673	-0.03310	0.04030	36.33399
178			1.77000	31.09273	-1.72811	-2.20000	-0.00357	0.00008	0.00345	-0.00006	0.00000	-0.00002	112.43825	13.96713	5.43690	-0.16616	-0.04394	0.01363	-0.01541	0.00465	-0.00075	46.50044	-8.14713	12.06427	-0.10204	0.04411	0.01178	-0.01976	0.00161	0.00491	34.52164	-13.79527	5.44869	1.04953	-0.03675	0.17783	0.37475	-0.00190	-0.02037	45.12197	-4.11253	5.81027	1.16688	0.26698	-0.29562	0.63866	-0.02586	0.03834	36.33234
179			1.78000	31.08803	-1.74506	-2.19048	-0.00378	0.00013	0.00340	-0.00001	0.00001	0.00001	112.42204	13.97627	5.51480	-0.16551	-0.04419	0.01489	-0.00523	0.00513	-0.00100	46.37749	-8.33712	11.91153	-0.09810	0.04108	0.00611	-0.01549	0.00166	0.00247	34.32372	-13.79200	5.50388	1.05349	-0.03221	0.18314	0.39730	-0.00137	-0.00787	44.78833	-4.13106	5.89453	1.14248	0.27519	-0.28926	0.68111	-0.01868	0.03503	36.32970
180			1.79000	31.09159	-1.77590	-2.17621	-0.00392	0.00016	0.00332	0.00004	0.00001	0.00001	112.43993	13.98721	5.59373	-0.16377	-0.04422	0.01616	0.00381	0.00467	-0.00101	46.27768	-8.51405	11.77549	-0.09430	0.03850	0.00112	-0.01145	0.00183	0.00039	34.10623	-13.80760	5.51888	1.05703	-0.02597	0.18789	0.41450	-0.00074	0.00591	44.42774	-4.15538	5.96389	1.11826	0.28102	-0.28101	0.71971	-0.01286	0.02985	36.32305
181			1.80000	31.09966	-1.80593	-2.15870	-0.00397	0.00018	0.00323	0.00005	0.00001	-0.00002	112.48333	13.99625	5.65829	-0.16110	-0.04376	0.01673	0.01112	0.00319	-0.00075	46.20330	-8.66121	11.67436	-0.09253	0.03598	-0.00271	-0.00811	0.00196	-0.00068	33.87148	-13.83895	5.49187	1.05973	-0.02057	0.18907	0.42727	-0.00018	0.01947	44.04184	-4.17915	6.01837	1.08731	0.28375	-0.27328	0.74739	-0.00908	0.02229	36.31013
182			1.81000	31.10816	-1.82396	-2.13696	-0.00392	0.00017	0.00314	0.00004	0.00001	-0.00010	112.54309	14.00246	5.69345	-0.15768	-0.04294	0.01681	0.01660	0.00076	-0.00026	46.15389	-8.76465	11.61994	-0.09276	0.03409	-0.00504	-0.00551	0.00192	-0.00066	33.62141	-13.88153	5.42373	1.06102	-0.01600	0.18798	0.43760	0.00024	0.03145	43.63331	-4.19439	6.05662	1.05854	0.28474	-0.26689	0.76988	-0.00757	0.01226	36.28967
183			1.82000	31.11279	-1.82165	-2.10770	-0.00379	0.00014	0.00308	-0.00000	0.00000	-0.00020	112.61035	14.00508	5.68460	-0.15385	-0.04202	0.01692	0.02039	-0.00242	0.00041	46.12632	-8.81493	11.61570	-0.09379	0.03377	-0.00544	-0.00361	0.00169	-0.00003	33.35699	-13.93056	5.31754	1.05926	-0.01224	0.18351	0.44752	0.00050	0.04073	43.20409	-4.19381	6.07742	1.03260	0.28065	-0.25983	0.79113	-0.00831	0.00105	36.26069
184			1.83000	31.10923	-1.79302	-2.06726	-0.00360	0.00010	0.00305	-0.00007	-0.00000	-0.00033	112.67720	14.00231	5.61987	-0.15004	-0.04124	0.01730	0.02273	-0.00598	0.00125	46.11558	-8.80838	11.65796	-0.09446	0.03562	-0.00361	-0.00244	0.00128	0.00042	33.07816	-13.98206	5.17824	1.06235	-0.00839	0.17850	0.46296	0.00056	0.04739	42.75342	-4.17316	6.08304	1.00022	0.27822	-0.25372	0.80937	-0.01154	-0.00859	36.22068
185			1.84000	31.09487	-1.73551	-2.01363	-0.00340	0.00006	0.00305	-0.00013	-0.00000	-0.00046	112.73779	13.99257	5.49367	-0.14682	-0.04076	0.01792	0.02394	-0.00948	0.00219	46.11549	-8.74791	11.73876	-0.09403	0.03972	0.00058	-0.00205	0.00072	-0.00013	32.78381	-14.03284	5.01211	1.06424	-0.00613	0.17247	0.48340	0.00055	0.05138	42.27656	-4.13280	6.08097	0.97547	0.27563	-0.24948	0.84134	-0.01710	-0.01373	36.16496
186			1.85000	31.07047	-1.65252	-1.94833	-0.00322	0.00001	0.00306	-0.00016	-0.00000	-0.00056	112.78943	13.97636	5.31088	-0.14448	-0.04062	0.01864	0.02433	-0.01238	0.00301	46.11946	-8.64307	11.84807	-0.09216	0.04555	0.00671	-0.00243	0.00011	-0.00196	32.47211	-14.08100	4.82543	1.06541	-0.00616	0.16566	0.50985	0.00066	0.05324	41.76498	-4.07824	6.08401	0.95447	0.27192	-0.24532	0.88854	-0.02453	-0.01195	36.08648
187			1.86000	31.04107	-1.55415	-1.87739	-0.00306	-0.00002	0.00307	-0.00016	0.00000	-0.00059	112.83285	13.95737	5.08814	-0.14300	-0.04078	0.01940	0.02398	-0.01416	0.00348	46.12079	-8.50854	11.97534	-0.08880	0.05237	0.01394	-0.00354	-0.00038	-0.00466	32.14090	-14.12642	4.62353	1.06578	-0.00686	0.15926	0.54142	0.00083	0.05407	41.20787	-4.01844	6.10817	0.93444	0.27146	-0.24338	0.94818	-0.03365	-0.00227	35.97674
188			1.87000	31.01430	-1.45432	-1.81086	-0.00291	-0.00005	0.00306	-0.00012	0.00000	-0.00053	112.87062	13.94113	4.85072	-0.14194	-0.04109	0.02016	0.02256	-0.01450	0.00347	46.11248	-8.36142	12.11022	-0.08415	0.05922	0.02118	-0.00539	-0.00048	-0.00726	31.78860	-14.17098	4.40996	1.06504	-0.00730	0.15387	0.57568	0.00092	0.05468	40.59624	-3.96403	6.16979	0.91862	0.27410	-0.24312	1.01732	-0.04364	0.01481	35.82825
189			1.88000	30.99703	-1.36471	-1.76012	-0.00277	-0.00007	0.00302	-0.00006	0.00001	-0.00039	112.90344	13.93278	4.62527	-0.14099	-0.04146	0.02095	0.01944	-0.01339	0.00297	46.08649	-8.21895	12.24385	-0.07880	0.06541	0.02747	-0.00791	0.00007	-0.00886	31.41488	-14.21799	4.18799	1.06476	-0.00783	0.14946	0.61057	0.00096	0.05489	39.92696	-3.92488	6.28052	0.89880	0.27918	-0.24281	1.07698	-0.05271	0.03638	35.63744
190			1.89000	30.99239	-1.29158	-1.73555	-0.00264	-0.00009	0.00296	0.00000	0.00001	-0.00020	112.92832	13.93572	4.43444	-0.14009	-0.04181	0.02170	0.01406	-0.01105	0.00204	46.03467	-8.09611	12.37000	-0.07365	0.07031	0.03217	-0.01101	0.00137	-0.00900	31.02186	-14.26997	3.96357	1.06639	-0.00988	0.14667	0.64326	0.00110	0.05394	39.20461	-3.90772	6.44132	0.88310	0.28524	-0.24175	1.12713	-0.05802	0.05743	35.40648
191			1.90000	30.99925	-1.23591	-1.74516	-0.00252	-0.00009	0.00288	0.00005	0.00001	0.00000	112.93886	13.95165	4.29466	-0.13926	-0.04211	0.02228	0.00616	-0.00783	0.00081	45.94925	-8.00375	12.48495	-0.06954	0.07326	0.03479	-0.01462	0.00329	-0.00775	30.61513	-14.32626	3.74770	1.06723	-0.01155	0.14526	0.66888	0.00106	0.05052	38.43991	-3.91572	6.64010	0.87206	0.29204	-0.24009	1.16522	-0.05730	0.07351	35.14125
192			1.91000	31.01258	-1.19537	-1.79363	-0.00242	-0.00009	0.00279	0.00006	0.00001	0.00020	112.92622	13.98021	4.21538	-0.13866	-0.04227	0.02244	-0.00428	-0.00413	-0.00052	45.82398	-7.94849	12.58648	-0.06672	0.07390	0.03541	-0.01866	0.00548	-0.00558	30.20243	-14.38280	3.55442	1.06635	-0.01248	0.14429	0.68648	0.00086	0.04396	37.64509	-3.94922	6.85741	0.85275	0.29884	-0.23675	1.17597	-0.05013	0.08228	34.84834
193			1.92000	31.02420	-1.16602	-1.88164	-0.00234	-0.00008	0.00270	0.00004	0.00001	0.00037	112.88043	14.01977	4.19914	-0.13858	-0.04224	0.02191	-0.01672	-0.00036	-0.00175	45.65497	-7.93356	12.67348	-0.06567	0.07178	0.03406	-0.02313	0.00750	-0.00305	29.78993	-14.43409	3.39536	1.06679	-0.01326	0.14389	0.70061	0.00062	0.03509	36.82977	-4.00634	7.07440	0.82534	0.30398	-0.23056	1.16270	-0.03801	0.08332	34.53318
194			1.93000	31.02547	-1.14420	-2.00600	-0.00229	-0.00007	0.00262	-0.00002	0.00001	0.00050	112.79462	14.06817	4.24271	-0.13926	-0.04181	0.02008	-0.02960	0.00304	-0.00258	45.44234	-7.95868	12.74535	-0.06714	0.06599	0.03061	-0.02812	0.00864	-0.00072	29.38066	-14.47563	3.27673	1.06471	-0.01165	0.14389	0.71148	0.00032	0.02508	36.00153	-4.08244	7.27622	0.79642	0.30625	-0.22150	1.13657	-0.02357	0.07743	34.20129
195			1.94000	31.01115	-1.12826	-2.15860	-0.00227	-0.00006	0.00257	-0.00007	0.00001	0.00058	112.67041	14.12306	4.33703	-0.14071	-0.04085	0.01669	-0.04040	0.00558	-0.00276	45.19266	-8.01963	12.80043	-0.07124	0.05621	0.02522	-0.03333	0.00828	0.00096	28.97536	-14.50516	3.19992	1.05893	-0.00999	0.14303	0.71910	0.00011	0.01480	35.16761	-4.17025	7.45162	0.76659	0.30574	-0.21156	1.09888	-0.00944	0.06667	33.85958
196			1.95000	30.98185	-1.11963	-2.32519	-0.00227	-0.00005	0.00254	-0.00012	0.00001	0.00062	112.52033	14.18269	4.46692	-0.14263	-0.03967	0.01259	-0.04674	0.00690	-0.00237	44.91876	-8.10868	12.83509	-0.07597	0.04420	0.01875	-0.03737	0.00653	0.00175	28.57408	-14.52215	3.16322	1.05208	-0.00828	0.14239	0.72507	-0.00001	0.00510	34.33591	-4.26146	7.59287	0.73814	0.30630	-0.20276	1.05380	0.00263	0.05321	33.51628
197			1.96000	30.94243	-1.12090	-2.48835	-0.00227	-0.00004	0.00254	-0.00015	0.00001	0.00060	112.36234	14.24569	4.61222	-0.14466	-0.03892	0.00948	-0.04797	0.00702	-0.00184	44.63517	-8.21495	12.84457	-0.07822	0.03348	0.01270	-0.03856	0.00433	0.00176	28.17655	-14.52667	3.16369	1.04564	-0.00545	0.14329	0.73057	-0.00006	-0.00385	33.51357	-4.34801	7.69513	0.70721	0.31092	-0.19486	1.00079	0.01177	0.03872	33.17914
198			1.97000	30.89796	-1.13204	-2.63428	-0.00226	-0.00005	0.00258	-0.00017	0.00000	0.00055	112.21044	14.30951	4.75158	-0.14635	-0.03890	0.00840	-0.04532	0.00611	-0.00151	44.35258	-8.32588	12.82609	-0.07710	0.02609	0.00774	-0.03702	0.00244	0.00133	27.78196	-14.51834	3.19717	1.04104	-0.00210	0.14530	0.73776	-0.00003	-0.01186	32.70171	-4.42341	7.75919	0.67973	0.31947	-0.18891	0.95820	0.01674	0.02571	32.85056
199			1.98000	30.85109	-1.14780	-2.75598	-0.00222	-0.00006	0.00267	-0.00018	0.00000	0.00046	112.06984	14.36770	4.86442	-0.14739	-0.03938	0.00912	-0.04063	0.00427	-0.00125	44.07536	-8.42881	12.77840	-0.07373	0.02192	0.00379	-0.03410	0.00091	0.00073	27.38773	-14.49674	3.25653	1.03838	0.00211	0.14793	0.74928	0.00002	-0.01802	31.89057	-4.48284	7.79410	0.65644	0.32948	-0.18344	0.93653	0.01594	0.01622	32.52321
200			1.99000	30.80172	-1.15798	-2.85104	-0.00215	-0.00008	0.00279	-0.00019	0.00001	0.00034	111.93923	14.40849	4.93167	-0.14761	-0.03999	0.01092	-0.03514	0.00168	-0.00072	43.80408	-8.51349	12.69948	-0.06916	0.02105	0.00150	-0.03069	-0.00044	0.00031	26.98817	-14.46204	3.32943	1.03692	0.00614	0.14968	0.76729	-0.00005	-0.02118	31.06241	-4.52400	7.81587	0.62388	0.33933	-0.17693	0.91838	0.00938	0.01135	32.18391
201			2.00000	30.74763	-1.15017	-2.91828	-0.00204	-0.00011	0.00294	-0.00020	0.00001	0.00018	111.81577	14.41980	4.93964	-0.14718	-0.04046	0.01313	-0.02927	-0.00138	0.00033	43.53885	-8.57513	12.58939	-0.06393	0.02357	0.00147	-0.02714	-0.00194	0.00031	26.57594	-14.41478	3.40135	1.03424	0.00777	0.15007	0.79014	-0.00026	-0.02114	30.20006	-4.54782	7.84056	0.58437	0.34722	-0.16895	0.90022	-0.00069	0.01051	31.82116
202			2.01000	30.68595	-1.11437	-2.95659	-0.00193	-0.00014	0.00311	-0.00022	0.00001	-0.00004	111.69932	14.39644	4.88326	-0.14633	-0.04067	0.01518	-0.02302	-0.00458	0.00174	43.28104	-8.61433	12.45398	-0.05823	0.02913	0.00391	-0.02360	-0.00377	0.00083	26.14546	-14.35582	3.46098	1.02963	0.00722	0.14756	0.81304	-0.00045	-0.01860	29.29217	-4.55781	7.87855	0.54204	0.35010	-0.15998	0.87970	-0.01098	0.01226	31.42781
203			2.02000	30.61444	-1.04594	-2.96445	-0.00184	-0.00016	0.00327	-0.00025	0.00002	-0.00028	111.59220	14.34531	4.76559	-0.14505	-0.04051	0.01666	-0.01682	-0.00775	0.00301	43.03215	-8.63488	12.30680	-0.05184	0.03639	0.00826	-0.02028	-0.00553	0.00163	25.69461	-14.28601	3.50280	1.02167	0.00735	0.14406	0.83621	-0.00068	-0.01524	28.33281	-4.55935	7.93479	0.49934	0.35379	-0.15173	0.85574	-0.01901	0.01575	30.99977
204			2.03000	30.53210	-0.94640	-2.93986	-0.00178	-0.00017	0.00339	-0.00027	0.00002	-0.00055	111.49490	14.28483	4.59442	-0.14332	-0.03997	0.01734	-0.01157	-0.01076	0.00357	42.78957	-8.64168	12.16656	-0.04514	0.04347	0.01340	-0.01762	-0.00634	0.00221	25.22362	-14.20687	3.52597	1.01758	0.00786	0.14291	0.85965	-0.00094	-0.01192	27.31767	-4.55992	8.01275	0.46372	0.36627	-0.14639	0.83980	-0.02408	0.02101	30.53271
205			2.04000	30.43980	-0.82261	-2.88041	-0.00177	-0.00016	0.00344	-0.00030	0.00002	-0.00080	111.40454	14.23885	4.38014	-0.14120	-0.03914	0.01717	-0.00788	-0.01348	0.00323	42.54659	-8.64064	12.05165	-0.03944	0.04856	0.01790	-0.01598	-0.00561	0.00215	24.73366	-14.12106	3.53167	1.01304	0.00799	0.14299	0.88083	-0.00111	-0.00863	26.24313	-4.56770	8.11614	0.43396	0.37945	-0.13997	0.82947	-0.02539	0.02708	30.02241
206			2.05000	30.34045	-0.68606	-2.78422	-0.00179	-0.00014	0.00343	-0.00032	0.00001	-0.00100	111.31763	14.22843	4.13406	-0.13891	-0.03826	0.01639	-0.00557	-0.01579	0.00222	42.29612	-8.63733	11.97346	-0.03583	0.05090	0.02087	-0.01547	-0.00365	0.00152	24.22626	-14.03259	3.52181	1.00392	0.01003	0.14255	0.89529	-0.00151	-0.00524	25.10873	-4.58894	8.24647	0.39526	0.38937	-0.13018	0.79371	-0.02278	0.03198	29.46717
207			2.06000	30.23894	-0.55068	-2.65104	-0.00183	-0.00012	0.00336	-0.00032	0.00001	-0.00114	111.23251	14.26627	3.86747	-0.13672	-0.03766	0.01558	-0.00426	-0.01762	0.00099	42.03409	-8.63597	11.93336	-0.03408	0.05109	0.02215	-0.01575	-0.00141	0.00071	23.70365	-13.94616	3.49821	0.98797	0.01405	0.13987	0.89961	-0.00215	-0.00172	23.91926	-4.62624	8.40074	0.34975	0.39731	-0.12018	0.73223	-0.01715	0.03487	28.86984
208			2.07000	30.14082	-0.42961	-2.48432	-0.00186	-0.00010	0.00324	-0.00031	0.00000	-0.00118	111.14810	14.35507	3.59134	-0.13487	-0.03768	0.01548	-0.00406	-0.01894	-0.00020	41.75907	-8.63847	11.92440	-0.03297	0.05059	0.02211	-0.01623	0.00031	0.00008	23.16854	-13.86618	3.46242	0.96821	0.01488	0.13520	0.89555	-0.00220	0.00163	22.68342	-4.67849	8.57190	0.30016	0.40045	-0.10928	0.64961	-0.00983	0.03499	28.23659
209			2.08000	30.04997	-0.33158	-2.29435	-0.00187	-0.00008	0.00308	-0.00029	-0.00000	-0.00112	111.06182	14.48761	3.31832	-0.13352	-0.03843	0.01641	-0.00550	-0.01948	-0.00130	41.47030	-8.64396	11.93507	-0.03146	0.05055	0.02130	-0.01634	0.00123	-0.00027	22.62416	-13.79592	3.41650	0.94372	0.01545	0.13104	0.88189	-0.00211	0.00452	21.41067	-4.74188	8.75157	0.25623	0.40355	-0.09826	0.56873	-0.00299	0.03282	27.57337
210			2.09000	29.96602	-0.25948	-2.10029	-0.00182	-0.00008	0.00291	-0.00027	-0.00001	-0.00097	110.96922	14.64850	3.06529	-0.13232	-0.03950	0.01792	-0.00898	-0.01870	-0.00230	41.16817	-8.64973	11.95416	-0.02987	0.05090	0.02008	-0.01621	0.00136	-0.00040	22.07400	-13.73714	3.36298	0.91947	0.01754	0.12695	0.86329	-0.00213	0.00667	20.11016	-4.81057	8.93275	0.22038	0.40488	-0.08720	0.49807	0.00137	0.02900	26.88499
211			2.10000	29.88378	-0.21089	-1.92440	-0.00171	-0.00009	0.00275	-0.00026	-0.00001	-0.00076	110.86532	14.81888	2.84902	-0.13073	-0.04019	0.01900	-0.01418	-0.01650	-0.00296	40.85428	-8.65187	11.97289	-0.02926	0.05062	0.01864	-0.01643	0.00071	-0.00041	21.52185	-13.68977	3.30533	0.89651	0.01996	0.12353	0.84152	-0.00211	0.00779	18.79091	-4.87689	9.10938	0.18358	0.40239	-0.07370	0.41961	0.00169	0.02331	26.17535
212			2.11000	29.79545	-0.17966	-1.78116	-0.00156	-0.00011	0.00263	-0.00026	-0.00001	-0.00056	110.74548	14.98283	2.67627	-0.12852	-0.04014	0.01923	-0.02018	-0.01363	-0.00312	40.52937	-8.64531	11.98426	-0.02950	0.04951	0.01736	-0.01707	-0.00060	-0.00037	20.97117	-13.65103	3.24804	0.87428	0.02359	0.12045	0.81737	-0.00220	0.00756	17.46178	-4.93222	9.27545	0.14598	0.39773	-0.05904	0.33538	-0.00275	0.01687	25.44785
213			2.12000	29.69312	-0.15687	-1.67232	-0.00141	-0.00013	0.00256	-0.00028	-0.00001	-0.00042	110.60564	15.13052	2.54048	-0.12614	-0.03954	0.01882	-0.02608	-0.01107	-0.00284	40.19257	-8.62531	11.98283	-0.02941	0.04843	0.01683	-0.01756	-0.00227	-0.00032	20.42490	-13.61558	3.19674	0.85247	0.02388	0.11654	0.79200	-0.00210	0.00570	16.13119	-4.96792	9.42495	0.11758	0.38629	-0.04458	0.27002	-0.01146	0.01086	24.70608
214			2.13000	29.57090	-0.13189	-1.59022	-0.00128	-0.00016	0.00254	-0.00030	-0.00000	-0.00035	110.44376	15.25777	2.42821	-0.12393	-0.03874	0.01828	-0.03123	-0.00933	-0.00234	39.84254	-8.59017	11.96625	-0.02854	0.04807	0.01706	-0.01760	-0.00396	-0.00027	19.88530	-13.57622	3.15781	0.83464	0.02271	0.11294	0.76987	-0.00208	0.00222	14.80611	-4.97733	9.55357	0.08904	0.37726	-0.03143	0.20348	-0.02316	0.00612	23.95401
215			2.14000	29.42603	-0.09435	-1.52399	-0.00120	-0.00018	0.00258	-0.00033	0.00000	-0.00035	110.26028	15.36452	2.32546	-0.12228	-0.03802	0.01791	-0.03537	-0.00850	-0.00176	39.47904	-8.54128	11.93570	-0.02716	0.04828	0.01751	-0.01729	-0.00547	-0.00021	19.35416	-13.52455	3.13819	0.81670	0.02294	0.10932	0.74789	-0.00244	-0.00283	13.49219	-4.95694	9.65885	0.05917	0.37598	-0.02096	0.13407	-0.03669	0.00302	23.19658
216			2.15000	29.25935	-0.03619	-1.46437	-0.00118	-0.00019	0.00267	-0.00036	0.00001	-0.00040	110.05696	15.45198	2.21949	-0.12117	-0.03750	0.01784	-0.03857	-0.00844	-0.00113	39.10233	-8.48126	11.89342	-0.02565	0.04880	0.01780	-0.01686	-0.00675	-0.00012	18.83290	-13.45147	3.14500	0.79804	0.02217	0.10438	0.72624	-0.00293	-0.00906	12.19365	-4.90694	9.74030	0.02980	0.37616	-0.01266	0.06677	-0.05031	0.00123	22.43964
217			2.16000	29.07512	0.04646	-1.40577	-0.00122	-0.00018	0.00278	-0.00040	0.00002	-0.00047	109.83552	15.52124	2.10017	-0.12068	-0.03716	0.01785	-0.04104	-0.00891	-0.00050	38.71192	-8.41350	11.84060	-0.02422	0.04962	0.01815	-0.01644	-0.00775	0.00004	18.32210	-13.34927	3.18473	0.77964	0.01977	0.09925	0.70651	-0.00328	-0.01573	10.91239	-4.83024	9.79995	0.00515	0.37935	-0.00625	0.01140	-0.06342	0.00037	21.68848
218			2.17000	28.88050	0.15160	-1.34574	-0.00132	-0.00016	0.00288	-0.00045	0.00002	-0.00054	109.59857	15.57512	1.96266	-0.12076	-0.03693	0.01763	-0.04284	-0.00960	0.00003	38.30748	-8.34323	11.77843	-0.02343	0.05040	0.01856	-0.01642	-0.00827	0.00028	17.82114	-13.21454	3.26096	0.76209	0.01462	0.09534	0.68952	-0.00294	-0.02207	9.64813	-4.73104	9.84308	-0.01482	0.38809	-0.00072	-0.03242	-0.07646	0.00003	20.94680
219			2.18000	28.68520	0.27083	-1.28405	-0.00150	-0.00013	0.00295	-0.00049	0.00002	-0.00057	109.35068	15.61960	1.80842	-0.12160	-0.03685	0.01699	-0.04408	-0.01024	0.00030	37.88992	-8.27694	11.70900	-0.02365	0.05012	0.01859	-0.01706	-0.00813	0.00062	17.32797	-13.04932	3.37195	0.74548	0.00612	0.09038	0.67525	-0.00142	-0.02657	8.39871	-4.61392	9.87890	-0.03800	0.39577	0.00415	-0.08230	-0.08830	-0.00015	20.21617
220			2.19000	28.50163	0.39095	-1.22290	-0.00171	-0.00009	0.00298	-0.00051	0.00001	-0.00055	109.09731	15.66169	1.64369	-0.12312	-0.03692	0.01597	-0.04483	-0.01066	0.00033	37.46019	-8.21991	11.63283	-0.02491	0.04800	0.01776	-0.01842	-0.00755	0.00102	16.83932	-12.86112	3.51006	0.72812	-0.00241	0.08438	0.66198	0.00061	-0.02820	7.16024	-4.48315	9.92006	-0.05410	0.40184	0.00753	-0.11634	-0.09900	-0.00044	19.49540
221			2.20000	28.34372	0.49709	-1.16608	-0.00193	-0.00005	0.00298	-0.00047	0.00000	-0.00047	108.84354	15.70543	1.47564	-0.12503	-0.03714	0.01478	-0.04509	-0.01077	0.00025	37.01892	-8.17372	11.54555	-0.02670	0.04452	0.01627	-0.02017	-0.00708	0.00146	16.35072	-12.66231	3.66230	0.71405	-0.01178	0.07944	0.65329	0.00302	-0.02731	5.92652	-4.34141	9.98129	-0.07540	0.41030	0.01208	-0.16174	-0.11023	-0.00133	18.78037
222			2.21000	28.22325	0.57594	-1.11792	-0.00209	-0.00002	0.00295	-0.00036	0.00000	-0.00034	108.59383	15.75071	1.31061	-0.12687	-0.03745	0.01380	-0.04473	-0.01050	0.00016	36.56694	-8.13637	11.43888	-0.02788	0.04141	0.01492	-0.02138	-0.00709	0.00195	15.85725	-12.46784	3.81258	0.70548	-0.01707	0.07912	0.65109	0.00418	-0.02528	4.69029	-4.18922	10.07749	-0.10314	0.43618	0.01994	-0.22177	-0.12712	-0.00370	18.06506
223			2.22000	28.14573	0.61920	-1.08212	-0.00216	-0.00000	0.00289	-0.00022	0.00000	-0.00019	108.35241	15.79531	1.15491	-0.12819	-0.03784	0.01355	-0.04370	-0.00981	0.00010	36.10651	-8.10527	11.30623	-0.02708	0.04056	0.01444	-0.02088	-0.00767	0.00252	15.35417	-12.29195	3.94444	0.69927	-0.01573	0.08124	0.65225	0.00345	-0.02158	3.44516	-4.02534	10.22072	-0.12122	0.46165	0.03072	-0.26228	-0.14500	-0.00847	17.34350
224			2.23000	28.10726	0.62729	-1.06129	-0.00213	-0.00001	0.00283	-0.00009	-0.00000	-0.00004	108.12269	15.83621	1.01492	-0.12888	-0.03835	0.01434	-0.04227	-0.00875	0.00012	35.64213	-8.07899	11.14706	-0.02415	0.04216	0.01456	-0.01852	-0.00868	0.00313	14.83797	-12.14479	4.04486	0.69253	-0.01358	0.08218	0.65364	0.00251	-0.01577	2.18733	-3.84856	10.41530	-0.14356	0.46547	0.04380	-0.31317	-0.15562	-0.01599	16.61164
225			2.24000	28.09454	0.61041	-1.05702	-0.00205	-0.00002	0.00277	-0.00003	-0.00000	0.00007	107.90527	15.86762	0.89369	-0.12906	-0.03886	0.01584	-0.04078	-0.00750	0.00033	35.17990	-8.05701	10.96555	-0.02039	0.04496	0.01465	-0.01534	-0.00982	0.00363	14.30679	-12.03050	4.10633	0.68370	-0.01162	0.08165	0.65323	0.00173	-0.00925	0.91633	-3.65844	10.65436	-0.18193	0.45739	0.05768	-0.40025	-0.15989	-0.02495	15.86829
226			2.25000	28.08944	0.58500	-1.06925	-0.00194	-0.00004	0.00272	-0.00003	-0.00000	0.00013	107.69871	15.88142	0.78844	-0.12909	-0.03923	0.01726	-0.03916	-0.00633	0.00082	34.72661	-8.03795	10.76739	-0.01713	0.04791	0.01478	-0.01247	-0.01084	0.00399	13.76099	-11.94705	4.13019	0.67364	-0.01041	0.08035	0.65081	0.00120	-0.00298	-0.36574	-3.45631	10.91825	-0.22588	0.44502	0.07074	-0.50036	-0.15958	-0.03298	15.11439
227			2.26000	28.07624	0.56760	-1.09533	-0.00184	-0.00006	0.00268	-0.00007	0.00000	0.00014	107.50283	15.87226	0.69341	-0.12914	-0.03933	0.01810	-0.03706	-0.00540	0.00146	34.28903	-8.02013	10.55982	-0.01488	0.05039	0.01509	-0.01034	-0.01145	0.00423	13.20183	-11.89209	4.11632	0.66494	-0.00876	0.07885	0.64731	0.00073	0.00283	-1.65423	-3.24491	11.18714	-0.26641	0.43117	0.08243	-0.59200	-0.15627	-0.03811	14.35256
228			2.27000	28.04546	0.57063	-1.13012	-0.00178	-0.00007	0.00267	-0.00013	0.00000	0.00011	107.31930	15.84038	0.60341	-0.12915	-0.03916	0.01831	-0.03438	-0.00482	0.00208	33.87239	-8.00364	10.35148	-0.01384	0.05184	0.01535	-0.00909	-0.01136	0.00430	12.63243	-11.86327	4.06685	0.66218	-0.00730	0.07826	0.64499	0.00039	0.00790	-2.94160	-3.02713	11.43687	-0.30223	0.42185	0.09361	-0.66913	-0.15406	-0.03853	13.58702
229			2.28000	27.99379	0.60091	-1.16659	-0.00177	-0.00008	0.00269	-0.00019	0.00001	0.00004	107.14860	15.78990	0.51312	-0.12909	-0.03877	0.01801	-0.03151	-0.00465	0.00255	33.47927	-7.99072	10.14916	-0.01414	0.05204	0.01535	-0.00874	-0.01057	0.00424	12.05914	-11.85803	3.98725	0.66722	-0.00554	0.07814	0.64188	0.00013	0.01171	-4.21529	-2.80455	11.63765	-0.33271	0.42306	0.10422	-0.72566	-0.15713	-0.03184	12.82499
230			2.29000	27.92315	0.65956	-1.19753	-0.00182	-0.00008	0.00273	-0.00025	0.00001	-0.00005	106.98891	15.72611	0.41720	-0.12897	-0.03823	0.01731	-0.02889	-0.00485	0.00281	33.10944	-7.98425	9.95521	-0.01532	0.05130	0.01517	-0.00888	-0.00933	0.00416	11.49352	-11.87195	3.88909	0.67322	-0.00695	0.07898	0.62631	-0.00000	0.01362	-5.45688	-2.57917	11.75548	-0.36043	0.43448	0.11536	-0.76232	-0.16525	-0.01646	12.07647
231			2.30000	27.83933	0.74256	-1.21691	-0.00193	-0.00006	0.00279	-0.00029	0.00001	-0.00016	106.83746	15.65461	0.31216	-0.12900	-0.03768	0.01640	-0.02669	-0.00525	0.00287	32.76206	-7.98777	9.76857	-0.01604	0.05002	0.01502	-0.00869	-0.00788	0.00416	10.95237	-11.89799	3.78941	0.67847	-0.00844	0.08103	0.59346	-0.00016	0.01324	-6.64484	-2.35755	11.75945	-0.39014	0.45470	0.12812	-0.78574	-0.17518	0.00808	11.35213
232			2.31000	27.75084	0.84163	-1.22099	-0.00206	-0.00003	0.00285	-0.00031	0.00001	-0.00025	106.69265	15.58073	0.19821	-0.12956	-0.03736	0.01559	-0.02480	-0.00563	0.00280	32.43759	-8.00447	9.58664	-0.01526	0.04843	0.01477	-0.00764	-0.00646	0.00424	10.45332	-11.92870	3.70535	0.68687	-0.01061	0.08346	0.54795	-0.00033	0.01079	-7.76012	-2.15119	11.63300	-0.42282	0.47155	0.14107	-0.79671	-0.17851	0.03952	10.66099
233			2.32000	27.66798	0.94601	-1.20953	-0.00218	-0.00000	0.00290	-0.00028	0.00000	-0.00032	106.55549	15.50684	0.07916	-0.13092	-0.03741	0.01515	-0.02283	-0.00574	0.00274	32.13807	-8.03553	9.40518	-0.01202	0.04700	0.01450	-0.00546	-0.00530	0.00439	10.00878	-11.95979	3.64698	0.69368	-0.01238	0.08526	0.49090	-0.00049	0.00731	-8.79023	-1.97266	11.38313	-0.45636	0.48609	0.15299	-0.79210	-0.17267	0.07174	10.00968
234			2.33000	27.60088	1.04528	-1.18636	-0.00223	0.00002	0.00295	-0.00022	-0.00000	-0.00034	106.42960	15.43223	-0.03800	-0.13295	-0.03779	0.01513	-0.02048	-0.00537	0.00269	31.86573	-8.07997	9.22030	-0.00616	0.04670	0.01462	-0.00249	-0.00445	0.00467	9.62356	-11.99072	3.61448	0.69887	-0.01539	0.08801	0.42870	-0.00074	0.00425	-9.72878	-1.83185	11.04000	-0.49388	0.49948	0.16556	-0.77823	-0.15699	0.09910	9.40326
235			2.34000	27.55618	1.13121	-1.15867	-0.00219	0.00003	0.00300	-0.00013	-0.00000	-0.00030	106.31993	15.35739	-0.14252	-0.13531	-0.03836	0.01541	-0.01771	-0.00431	0.00255	31.62250	-8.13616	9.03300	0.00098	0.04762	0.01519	0.00034	-0.00363	0.00499	9.29623	-12.02318	3.60054	0.70587	-0.01954	0.09057	0.36814	-0.00110	0.00244	-10.57233	-1.73370	10.64642	-0.53552	0.50567	0.17687	-0.75454	-0.13127	0.11596	8.84719
236			2.35000	27.53425	1.19844	-1.13525	-0.00206	0.00003	0.00305	-0.00005	-0.00000	-0.00022	106.23102	15.28671	-0.22139	-0.13752	-0.03890	0.01577	-0.01464	-0.00260	0.00220	31.41012	-8.20302	8.85033	0.00752	0.04829	0.01548	0.00225	-0.00253	0.00503	9.02164	-12.05938	3.59393	0.71303	-0.02256	0.09258	0.31093	-0.00146	0.00239	-11.31928	-1.67690	10.24698	-0.57596	0.50841	0.18672	-0.71453	-0.10127	0.11924	8.34691
237			2.36000	27.52927	1.24506	-1.12359	-0.00187	0.00001	0.00310	-0.00000	-0.00000	-0.00011	106.16553	15.22506	-0.26520	-0.13934	-0.03933	0.01616	-0.01137	-0.00052	0.00172	31.23008	-8.27893	8.68042	0.01239	0.04766	0.01495	0.00303	-0.00127	0.00463	8.79277	-12.10124	3.58258	0.71964	-0.02524	0.09510	0.25838	-0.00184	0.00418	-11.97156	-1.65282	9.88406	-0.61011	0.51230	0.19656	-0.65723	-0.07364	0.10797	7.90528
238			2.37000	27.53197	1.27191	-1.12796	-0.00166	-0.00001	0.00314	0.00000	0.00000	0.00001	106.12429	15.17379	-0.27177	-0.14057	-0.03959	0.01656	-0.00782	0.00155	0.00121	31.08379	-8.36091	8.52772	0.01609	0.04621	0.01393	0.00303	-0.00010	0.00399	8.60225	-12.14960	3.55607	0.73157	-0.02766	0.09867	0.21305	-0.00219	0.00755	-12.53488	-1.64546	9.59688	-0.63222	0.51571	0.20645	-0.58313	-0.05298	0.08133	7.52162
239			2.38000	27.53309	1.28176	-1.14823	-0.00147	-0.00003	0.00318	-0.00001	0.00000	0.00012	106.10715	15.13245	-0.24470	-0.14110	-0.03961	0.01692	-0.00394	0.00327	0.00070	30.97296	-8.44632	8.39506	0.01927	0.04499	0.01308	0.00251	0.00102	0.00335	8.44328	-12.20406	3.50775	0.74364	-0.03110	0.10136	0.17281	-0.00258	0.01167	-13.01507	-1.63495	9.41757	-0.63529	0.51058	0.21258	-0.49135	-0.04162	0.04048	7.19512
240			2.39000	27.52576	1.27917	-1.17925	-0.00129	-0.00006	0.00322	-0.00003	0.00000	0.00017	106.11329	15.10201	-0.19134	-0.14079	-0.03940	0.01732	0.00017	0.00433	0.00020	30.89889	-8.53417	8.28704	0.02186	0.04426	0.01243	0.00161	0.00223	0.00270	8.31071	-12.26286	3.43674	0.75251	-0.03279	0.10269	0.13681	-0.00271	0.01527	-13.41444	-1.60275	9.36294	-0.62790	0.50711	0.21645	-0.39318	-0.04086	-0.00634	6.92761
241			2.40000	27.50626	1.27072	-1.21188	-0.00113	-0.00008	0.00327	-0.00005	0.00000	0.00016	106.14019	15.08496	-0.12302	-0.13977	-0.03903	0.01783	0.00412	0.00446	-0.00027	30.86076	-8.62405	8.20879	0.02364	0.04371	0.01178	0.00054	0.00345	0.00204	8.20125	-12.32244	3.34916	0.75984	-0.03463	0.10348	0.10540	-0.00268	0.01706	-13.73285	-1.53669	9.42859	-0.62134	0.51351	0.22059	-0.29861	-0.04927	-0.04973	6.72204
242			2.41000	27.47378	1.26510	-1.23522	-0.00096	-0.00012	0.00333	-0.00006	0.00000	0.00007	106.18225	15.08251	-0.05606	-0.13830	-0.03863	0.01857	0.00736	0.00346	-0.00061	30.85406	-8.71370	8.16179	0.02505	0.04335	0.01115	-0.00043	0.00438	0.00143	8.11368	-12.37744	3.25830	0.76368	-0.03633	0.10361	0.07794	-0.00236	0.01575	-13.97107	-1.43422	9.58771	-0.61607	0.52676	0.22444	-0.21140	-0.06311	-0.08081	6.57873
243			2.42000	27.42957	1.27209	-1.23946	-0.00079	-0.00016	0.00340	-0.00007	0.00000	-0.00009	106.23056	15.09277	-0.00999	-0.13670	-0.03834	0.01972	0.00944	0.00134	-0.00071	30.87043	-8.79878	8.14142	0.02676	0.04390	0.01083	-0.00114	0.00480	0.00097	8.04880	-12.42085	3.18339	0.76478	-0.03716	0.10278	0.05380	-0.00166	0.01040	-14.13513	-1.30368	9.79588	-0.61077	0.54070	0.22664	-0.13844	-0.07669	-0.09173	6.49101
244			2.43000	27.37643	1.30036	-1.21795	-0.00062	-0.00019	0.00353	-0.00006	0.00001	-0.00031	106.27483	15.11115	-0.00435	-0.13520	-0.03824	0.02137	0.01015	-0.00174	-0.00052	30.89929	-8.87405	8.13766	0.02990	0.04673	0.01152	-0.00156	0.00477	0.00073	8.00941	-12.44447	3.14814	0.76568	-0.03817	0.10219	0.03229	-0.00057	0.00071	-14.24008	-1.16334	9.99787	-0.60900	0.55966	0.22954	-0.08864	-0.08516	-0.07895	6.44202
245			2.44000	27.31829	1.35465	-1.16770	-0.00046	-0.00022	0.00372	-0.00005	0.00001	-0.00057	106.30524	15.13419	-0.05361	-0.13401	-0.03837	0.02353	0.00944	-0.00538	-0.00015	30.92977	-8.93617	8.13958	0.03517	0.05305	0.01389	-0.00162	0.00454	0.00068	7.99927	-12.43897	3.17776	0.76723	-0.04214	0.10262	0.01324	0.00111	-0.01338	-14.30883	-1.03776	10.13513	-0.61484	0.58432	0.23440	-0.06629	-0.08459	-0.04199	6.40759
246			2.45000	27.25945	1.43431	-1.08985	-0.00029	-0.00025	0.00394	-0.00003	0.00002	-0.00083	106.31439	15.16300	-0.16195	-0.13310	-0.03869	0.02599	0.00732	-0.00909	0.00019	30.95232	-8.98701	8.13978	0.04204	0.06216	0.01771	-0.00115	0.00438	0.00086	8.02127	-12.39384	3.29530	0.77556	-0.04832	0.10267	-0.00291	0.00394	-0.03124	-14.36654	-0.95192	10.15586	-0.62746	0.60454	0.23827	-0.06860	-0.07280	0.01627	6.36343
247			2.46000	27.20317	1.53410	-0.98890	-0.00013	-0.00028	0.00416	-0.00001	0.00002	-0.00106	106.29755	15.20183	-0.32380	-0.13253	-0.03919	0.02854	0.00380	-0.01244	0.00027	30.96001	-9.03410	8.13307	0.04951	0.07254	0.02228	-0.00003	0.00465	0.00146	8.07637	-12.29770	3.51788	0.78738	-0.05346	0.10095	-0.01574	0.00815	-0.05072	-14.43232	-0.92353	10.02512	-0.62632	0.60593	0.23697	-0.08398	-0.05300	0.08491	6.29342
248			2.47000	27.15088	1.64589	-0.87179	0.00002	-0.00030	0.00437	0.00000	0.00002	-0.00121	106.25152	15.25456	-0.52682	-0.13256	-0.03992	0.03103	-0.00128	-0.01507	-0.00001	30.94870	-9.08852	8.11306	0.05704	0.08290	0.02698	0.00173	0.00571	0.00278	8.16268	-12.13993	3.85351	0.79762	-0.06212	0.09890	-0.02406	0.01473	-0.06994	-14.51332	-0.95720	9.73325	-0.61270	0.59056	0.23214	-0.09784	-0.03448	0.14819	6.19492
249			2.48000	27.10302	1.76013	-0.74705	0.00014	-0.00030	0.00453	0.00001	0.00002	-0.00127	106.17324	15.32319	-0.75401	-0.13332	-0.04090	0.03329	-0.00817	-0.01669	-0.00069	30.91548	-9.16251	8.07158	0.06382	0.09221	0.03122	0.00406	0.00772	0.00511	8.27456	-11.91356	4.29874	0.80719	-0.07817	0.09647	-0.02627	0.02580	-0.08652	-14.60304	-1.04207	9.30011	-0.60676	0.57269	0.22649	-0.09987	-0.02595	0.19333	6.08000
250			2.49000	27.06007	1.86742	-0.62389	0.00024	-0.00031	0.00465	0.00002	0.00002	-0.00123	106.06006	15.40770	-0.98554	-0.13459	-0.04200	0.03520	-0.01692	-0.01709	-0.00179	30.85766	-9.26707	7.99996	0.06937	0.09978	0.03456	0.00683	0.01060	0.00841	8.40230	-11.61763	4.83715	0.82001	-0.09950	0.09344	-0.02063	0.04216	-0.09824	-14.68431	-1.15355	8.77343	-0.60051	0.55455	0.21975	-0.08176	-0.03075	0.21150	5.97237
251			2.50000	27.02102	1.95989	-0.51004	0.00030	-0.00030	0.00473	0.00002	0.00001	-0.00109	105.91008	15.50809	-1.20214	-0.13620	-0.04318	0.03683	-0.02726	-0.01629	-0.00328	30.77357	-9.40997	7.89211	0.07290	0.10498	0.03639	0.00969	0.01401	0.01214	8.53307	-11.25710	5.44288	0.83360	-0.11960	0.09105	-0.00593	0.06110	-0.10540	-14.73715	-1.26018	8.21688	-0.58582	0.54948	0.21559	-0.04385	-0.04886	0.20471	5.89906
252			2.51000	26.98236	2.03273	-0.41088	0.00032	-0.00029	0.00479	0.00002	0.00001	-0.00090	105.72305	15.62424	-1.38798	-0.13834	-0.04459	0.03858	-0.03845	-0.01439	-0.00503	30.66375	-9.59395	7.74610	0.07384	0.10776	0.03623	0.01207	0.01732	0.01536	8.65365	-10.84189	6.08594	0.84553	-0.13460	0.09065	0.01701	0.07864	-0.10988	-14.74631	-1.33184	7.69496	-0.57679	0.56644	0.21744	0.00521	-0.07940	0.18021	5.88182
253			2.52000	26.94082	2.08641	-0.33166	0.00030	-0.00029	0.00485	0.00002	0.00001	-0.00069	105.50332	15.75235	-1.52984	-0.14090	-0.04616	0.04059	-0.04920	-0.01138	-0.00674	30.53126	-9.81598	7.56347	0.07228	0.10847	0.03417	0.01351	0.01975	0.01725	8.75339	-10.38629	6.73836	0.85370	-0.14471	0.09163	0.04472	0.09208	-0.11180	-14.70443	-1.34673	7.25735	-0.57349	0.58687	0.22072	0.05816	-0.11715	0.14035	5.93284
254			2.53000	26.89472	2.12806	-0.27734	0.00023	-0.00028	0.00493	0.00002	0.00001	-0.00048	105.26051	15.88327	-1.61791	-0.14343	-0.04756	0.04248	-0.05812	-0.00739	-0.00793	30.38156	-10.06735	7.34794	0.06964	0.10724	0.03092	0.01393	0.02065	0.01759	8.82659	-9.90848	7.37806	0.85850	-0.15273	0.09136	0.07139	0.10090	-0.10886	-14.61205	-1.29578	6.93197	-0.57457	0.59378	0.21913	0.10723	-0.15025	0.09039	6.05356
255			2.54000	26.84204	2.17044	-0.24882	0.00009	-0.00027	0.00502	0.00001	0.00002	-0.00034	105.00618	16.00566	-1.64982	-0.14545	-0.04846	0.04376	-0.06405	-0.00305	-0.00823	30.22193	-10.33591	7.10549	0.06713	0.10442	0.02740	0.01347	0.01993	0.01675	8.87382	-9.42875	7.99024	0.86164	-0.15654	0.09111	0.09057	0.10225	-0.10368	-14.47841	-1.18565	6.72679	-0.58009	0.59448	0.21574	0.14445	-0.16913	0.04233	6.23308
256			2.55000	26.77993	2.22876	-0.24121	-0.00010	-0.00026	0.00512	-0.00001	0.00003	-0.00031	104.75194	16.11000	-1.63229	-0.14702	-0.04882	0.04421	-0.06620	0.00081	-0.00757	30.06128	-10.60885	6.84460	0.06527	0.10042	0.02416	0.01229	0.01800	0.01520	8.90145	-8.96775	8.56718	0.86595	-0.15391	0.09171	0.09739	0.09436	-0.09813	-14.32035	-1.03655	6.63280	-0.58449	0.59313	0.21266	0.16222	-0.16799	0.00409	6.45019
257			2.56000	26.70696	2.31635	-0.24544	-0.00032	-0.00023	0.00523	-0.00004	0.00004	-0.00040	104.50995	16.19061	-1.57862	-0.14809	-0.04867	0.04383	-0.06404	0.00361	-0.00625	29.90852	-10.87490	6.57513	0.06393	0.09578	0.02148	0.01056	0.01555	0.01341	8.91958	-8.54488	9.10662	0.87001	-0.14930	0.09196	0.08950	0.08107	-0.09154	-14.15843	-0.87675	6.62518	-0.58451	0.58554	0.20811	0.15689	-0.14483	-0.01890	6.67823
258			2.57000	26.62410	2.44059	-0.25083	-0.00054	-0.00020	0.00535	-0.00008	0.00004	-0.00058	104.29221	16.24697	-1.50389	-0.14877	-0.04818	0.04272	-0.05779	0.00522	-0.00477	29.77069	-11.12685	6.30769	0.06256	0.09084	0.01938	0.00847	0.01332	0.01161	8.93905	-8.17615	9.60918	0.87252	-0.14258	0.09119	0.06814	0.06413	-0.08353	-14.01326	-0.73628	6.66430	-0.58473	0.57312	0.20230	0.13180	-0.10485	-0.02416	6.89063
259			2.58000	26.53440	2.60045	-0.24811	-0.00072	-0.00016	0.00543	-0.00011	0.00004	-0.00081	104.10906	16.28380	-1.42036	-0.14916	-0.04753	0.04101	-0.04850	0.00587	-0.00363	29.65257	-11.36172	6.05287	0.06106	0.08574	0.01778	0.00631	0.01176	0.00990	8.96823	-7.87256	10.07343	0.87077	-0.13557	0.08992	0.03755	0.04648	-0.07424	-13.90128	-0.64012	6.70712	-0.58133	0.54799	0.19455	0.09394	-0.05574	-0.01522	7.06728
260			2.59000	26.44100	2.78685	-0.23148	-0.00084	-0.00011	0.00546	-0.00014	0.00003	-0.00102	103.96686	16.31074	-1.33527	-0.14926	-0.04689	0.03906	-0.03768	0.00589	-0.00319	29.55654	-11.57933	5.82137	0.05958	0.08062	0.01641	0.00437	0.01096	0.00821	9.01100	-7.64055	10.49089	0.85987	-0.12932	0.08871	0.00329	0.02986	-0.06316	-13.82883	-0.60148	6.72322	-0.57576	0.50873	0.18520	0.05676	-0.00935	-0.00050	7.20056
261			2.60000	26.34675	2.98462	-0.19909	-0.00091	-0.00006	0.00543	-0.00015	0.00002	-0.00116	103.86723	16.34001	-1.25137	-0.14882	-0.04629	0.03715	-0.02662	0.00555	-0.00351	29.48223	-11.77990	5.62265	0.05808	0.07543	0.01500	0.00285	0.01068	0.00647	9.06692	-7.48340	10.84466	0.84909	-0.12113	0.08704	-0.02984	0.01456	-0.04916	-13.78831	-0.61882	6.70501	-0.58068	0.47131	0.17682	0.03418	0.02464	0.01157	7.29716
262			2.61000	26.25520	3.17698	-0.15227	-0.00097	-0.00001	0.00533	-0.00014	0.00000	-0.00118	103.80858	16.38279	-1.16924	-0.14772	-0.04574	0.03540	-0.01609	0.00502	-0.00432	29.42726	-11.96362	5.46384	0.05601	0.06993	0.01322	0.00183	0.01059	0.00468	9.13280	-7.40255	11.11361	0.84275	-0.11461	0.08625	-0.05912	0.00164	-0.03328	-13.76068	-0.67747	6.66462	-0.58494	0.44900	0.17258	0.03273	0.04374	0.01718	7.37437
263			2.62000	26.17044	3.34924	-0.09476	-0.00098	0.00003	0.00515	-0.00013	-0.00001	-0.00110	103.78807	16.44591	-1.08935	-0.14598	-0.04524	0.03379	-0.00636	0.00440	-0.00527	29.38810	-12.13022	5.34899	0.05286	0.06397	0.01100	0.00122	0.01038	0.00300	9.20391	-7.39708	11.28227	0.84082	-0.10920	0.08686	-0.08200	-0.00924	-0.01678	-13.72307	-0.75432	6.62075	-0.58381	0.44674	0.17354	0.05256	0.04858	0.01698	7.45245
264			2.63000	26.09628	3.48969	-0.03290	-0.00097	0.00006	0.00490	-0.00011	-0.00001	-0.00091	103.80322	16.52989	-1.01178	-0.14374	-0.04478	0.03220	0.00245	0.00390	-0.00595	29.36188	-12.27932	5.27838	0.04832	0.05739	0.00839	0.00084	0.00976	0.00164	9.27495	-7.46295	11.34962	0.84100	-0.10385	0.08751	-0.09579	-0.01812	-0.00118	-13.65636	-0.82502	6.58526	-0.57925	0.44956	0.17527	0.08641	0.03906	0.01311	7.54907
265			2.64000	26.03510	3.59069	0.02491	-0.00093	0.00007	0.00461	-0.00008	-0.00001	-0.00065	103.85134	16.62779	-0.93557	-0.14106	-0.04431	0.03057	0.01011	0.00368	-0.00602	29.34636	-12.40999	5.24681	0.04295	0.05063	0.00583	0.00057	0.00857	0.00075	9.34052	-7.59203	11.33019	0.83987	-0.09657	0.08735	-0.09848	-0.02438	0.01142	-13.55119	-0.87118	6.56095	-0.57226	0.44605	0.17469	0.12209	0.01895	0.00796	7.67432
266			2.65000	25.98754	3.65022	0.06998	-0.00088	0.00007	0.00428	-0.00006	-0.00000	-0.00037	103.92896	16.72608	-0.85904	-0.13806	-0.04377	0.02888	0.01630	0.00385	-0.00531	29.33915	-12.52119	5.24341	0.03793	0.04451	0.00392	0.00035	0.00700	0.00032	9.39568	-7.77283	11.24788	0.84043	-0.08926	0.08668	-0.09048	-0.02808	0.01999	-13.41127	-0.88447	6.54591	-0.57550	0.43520	0.17190	0.14951	-0.00343	0.00325	7.82724
267			2.66000	25.95261	3.67189	0.09541	-0.00081	0.00006	0.00395	-0.00004	-0.00000	-0.00011	104.03120	16.80809	-0.78052	-0.13481	-0.04307	0.02716	0.02077	0.00434	-0.00393	29.33755	-12.61258	5.25440	0.03426	0.03973	0.00307	0.00015	0.00532	0.00016	9.43616	-7.99092	11.12649	0.84624	-0.08349	0.08764	-0.07347	-0.02974	0.02539	-13.25313	-0.86731	6.53785	-0.58706	0.42445	0.17044	0.15811	-0.02077	-0.00003	7.99522
268			2.67000	25.92772	3.66381	0.09767	-0.00076	0.00004	0.00363	-0.00003	0.00000	0.00010	104.15146	16.85894	-0.69995	-0.13149	-0.04222	0.02546	0.02338	0.00496	-0.00216	29.33914	-12.68436	5.26696	0.03219	0.03681	0.00337	-0.00003	0.00376	0.00014	9.45848	-8.22989	10.98473	0.85643	-0.07484	0.08933	-0.04938	-0.02795	0.02828	-13.10246	-0.82978	6.53330	-0.59385	0.41329	0.16969	0.13731	-0.02999	-0.00105	8.15684
269			2.68000	25.90944	3.63732	0.07711	-0.00070	0.00001	0.00333	-0.00002	0.00000	0.00023	104.28172	16.86949	-0.61925	-0.12832	-0.04125	0.02376	0.02418	0.00544	-0.00036	29.34247	-12.73710	5.27217	0.03142	0.03558	0.00458	-0.00022	0.00234	0.00017	9.46062	-8.47270	10.83598	0.87591	-0.06870	0.08884	-0.02096	-0.02509	0.02816	-12.98800	-0.78469	6.52590	-0.60772	0.39242	0.16537	0.08862	-0.03094	0.00130	8.28709
270			2.69000	25.89437	3.60475	0.03783	-0.00062	-0.00001	0.00307	-0.00002	-0.00000	0.00029	104.41304	16.83846	-0.54246	-0.12548	-0.04020	0.02213	0.02325	0.00555	0.00116	29.34677	-12.77133	5.26596	0.03161	0.03590	0.00644	-0.00038	0.00104	0.00025	9.44285	-8.70240	10.69207	0.89895	-0.06559	0.08690	0.00922	-0.02180	0.02537	-12.93497	-0.74376	6.50417	-0.62193	0.36948	0.15961	0.01529	-0.02714	0.00755	8.36362
271			2.70000	25.87889	3.57533	-0.01305	-0.00050	-0.00002	0.00287	-0.00002	-0.00000	0.00029	104.53590	16.77226	-0.47482	-0.12320	-0.03919	0.02067	0.02076	0.00518	0.00218	29.35096	-12.78820	5.24868	0.03238	0.03743	0.00865	-0.00045	-0.00012	0.00034	9.40805	-8.90321	10.56532	0.91614	-0.06086	0.08632	0.03765	-0.01695	0.02089	-12.95890	-0.71479	6.45422	-0.63162	0.35706	0.15753	-0.07040	-0.02316	0.01722	8.37229
272			2.71000	25.85905	3.55193	-0.06699	-0.00038	-0.00003	0.00275	-0.00002	0.00000	0.00026	104.64117	16.68357	-0.42110	-0.12144	-0.03828	0.01953	0.01695	0.00434	0.00266	29.35350	-12.79027	5.22394	0.03310	0.03981	0.01084	-0.00041	-0.00104	0.00038	9.36125	-9.06256	10.46799	0.92510	-0.05757	0.08775	0.06032	-0.01216	0.01480	-13.06096	-0.69942	6.36546	-0.64890	0.35745	0.16006	-0.15274	-0.02252	0.02902	8.31135
273			2.72000	25.83128	3.53289	-0.11527	-0.00030	-0.00004	0.00270	-0.00002	0.00000	0.00021	104.72174	16.58843	-0.38473	-0.12035	-0.03760	0.01887	0.01230	0.00312	0.00266	29.35370	-12.78191	5.19732	0.03358	0.04271	0.01274	-0.00030	-0.00158	0.00034	9.30936	-9.17356	10.41212	0.92484	-0.05633	0.09074	0.07404	-0.00791	0.00667	-13.22596	-0.69139	6.23553	-0.66846	0.37939	0.16800	-0.21415	-0.02897	0.04120	8.19289
274			2.73000	25.79375	3.51506	-0.15009	-0.00026	-0.00005	0.00273	-0.00002	-0.00000	0.00014	104.77353	16.50326	-0.36772	-0.11988	-0.03720	0.01882	0.00722	0.00161	0.00228	29.35290	-12.76834	5.17498	0.03425	0.04570	0.01423	-0.00022	-0.00165	0.00021	9.26040	-9.23495	10.41017	0.92046	-0.05573	0.09557	0.07789	-0.00413	-0.00410	-13.42450	-0.67845	6.07180	-0.68605	0.42058	0.18120	-0.23820	-0.04547	0.05170	8.04202
275			2.74000	25.74624	3.49629	-0.16502	-0.00027	-0.00007	0.00283	-0.00002	-0.00000	0.00005	104.79453	16.44147	-0.37149	-0.12003	-0.03715	0.01946	0.00189	-0.00013	0.00163	29.35313	-12.75423	5.16141	0.03577	0.04868	0.01538	-0.00018	-0.00127	0.00003	9.22253	-9.24961	10.47515	0.91564	-0.05814	0.10053	0.07293	-0.00100	-0.01791	-13.61967	-0.64660	5.88866	-0.70225	0.45964	0.19389	-0.21857	-0.07035	0.05708	7.89108
276			2.75000	25.68994	3.47755	-0.15589	-0.00032	-0.00009	0.00298	-0.00003	-0.00000	-0.00006	104.78323	16.41124	-0.39731	-0.12088	-0.03753	0.02083	-0.00369	-0.00200	0.00080	29.35497	-12.74326	5.15808	0.03844	0.05181	0.01631	-0.00015	-0.00060	-0.00014	9.20241	-9.22170	10.61757	0.91116	-0.06243	0.10534	0.06187	0.00191	-0.03412	-13.77691	-0.58715	5.70251	-0.71496	0.49008	0.20422	-0.16078	-0.09711	0.05591	7.77049
277			2.76000	25.62737	3.46384	-0.12213	-0.00040	-0.00011	0.00316	-0.00004	-0.00000	-0.00020	104.73876	16.41454	-0.44488	-0.12244	-0.03832	0.02278	-0.00945	-0.00384	-0.00016	29.35809	-12.73769	5.16369	0.04237	0.05532	0.01725	-0.00011	0.00018	-0.00026	9.20319	-9.15562	10.84070	0.90560	-0.06509	0.11070	0.04859	0.00463	-0.05139	-13.87353	-0.50052	5.52979	-0.71788	0.51112	0.21259	-0.08139	-0.11681	0.04827	7.70111
278			2.77000	25.56260	3.46171	-0.06704	-0.00046	-0.00011	0.00335	-0.00005	-0.00000	-0.00034	104.66266	16.44797	-0.51093	-0.12471	-0.03951	0.02512	-0.01512	-0.00537	-0.00114	29.36174	-12.73794	5.17561	0.04783	0.05930	0.01841	-0.00003	0.00096	-0.00035	9.22329	-9.05621	11.13621	0.89934	-0.06821	0.11562	0.03718	0.00727	-0.06690	-13.90387	-0.39513	5.38708	-0.70729	0.51645	0.21669	-0.00395	-0.12074	0.03435	7.68875
279			2.78000	25.50033	3.47533	0.00255	-0.00050	-0.00011	0.00352	-0.00005	-0.00000	-0.00046	104.55930	16.50441	-0.58811	-0.12761	-0.04102	0.02763	-0.02045	-0.00629	-0.00204	29.36513	-12.74332	5.19222	0.05469	0.06337	0.01973	0.00012	0.00167	-0.00045	9.25686	-8.92883	11.48361	0.89511	-0.06915	0.11812	0.03029	0.00963	-0.07704	-13.87806	-0.28410	5.28907	-0.68513	0.50902	0.21559	0.05211	-0.10730	0.01668	7.72468
280			2.79000	25.44545	3.50502	0.07679	-0.00051	-0.00009	0.00365	-0.00004	0.00000	-0.00051	104.43488	16.57408	-0.66624	-0.13099	-0.04270	0.02998	-0.02531	-0.00640	-0.00271	29.36763	-12.75148	5.21400	0.06192	0.06732	0.02117	0.00044	0.00224	-0.00068	9.29626	-8.77841	11.85689	0.89870	-0.06763	0.12000	0.02866	0.01157	-0.08204	-13.81583	-0.18194	5.24309	-0.66297	0.50089	0.21389	0.08000	-0.08246	-0.00044	7.79146
281			2.80000	25.40235	3.54891	0.14449	-0.00049	-0.00007	0.00374	-0.00003	0.00000	-0.00049	104.29603	16.64737	-0.73481	-0.13464	-0.04437	0.03197	-0.02953	-0.00565	-0.00306	29.36845	-12.75853	5.24433	0.06776	0.07087	0.02247	0.00102	0.00259	-0.00115	9.33474	-8.60879	12.23386	0.90528	-0.06789	0.12246	0.03140	0.01365	-0.08360	-13.73955	-0.10041	5.24632	-0.64244	0.49846	0.21395	0.08274	-0.05327	-0.01417	7.86929
282			2.81000	25.37445	3.60459	0.19562	-0.00042	-0.00006	0.00384	-0.00001	0.00000	-0.00042	104.14940	16.71636	-0.78556	-0.13820	-0.04584	0.03348	-0.03271	-0.00424	-0.00306	29.36659	-12.75922	5.28746	0.07124	0.07370	0.02337	0.00184	0.00254	-0.00188	9.36770	-8.42416	12.59981	0.90931	-0.07094	0.12570	0.03674	0.01605	-0.08293	-13.66829	-0.04499	5.28772	-0.62664	0.50296	0.21626	0.06878	-0.02603	-0.02256	7.94098
283			2.82000	25.36362	3.67118	0.22507	-0.00030	-0.00006	0.00394	-0.00000	0.00001	-0.00033	104.00163	16.77488	-0.81530	-0.14127	-0.04691	0.03446	-0.03438	-0.00258	-0.00270	29.36142	-12.74781	5.34634	0.07272	0.07570	0.02396	0.00279	0.00192	-0.00281	9.39270	-8.22991	12.94526	0.90731	-0.07119	0.12810	0.04187	0.01731	-0.07966	-13.61386	-0.01454	5.34843	-0.61843	0.51525	0.21969	0.04839	-0.00575	-0.02297	7.99566
284			2.83000	25.36927	3.74957	0.23448	-0.00016	-0.00007	0.00405	0.00000	0.00001	-0.00028	103.85859	16.81874	-0.82684	-0.14347	-0.04746	0.03482	-0.03439	-0.00120	-0.00204	29.35227	-12.71878	5.42199	0.07338	0.07690	0.02464	0.00381	0.00073	-0.00390	9.41001	-8.03298	13.26421	0.89870	-0.07026	0.12917	0.04326	0.01745	-0.07414	-13.57867	-0.00433	5.40113	-0.61009	0.52509	0.22179	0.03060	0.00457	-0.01283	8.02934
285			2.84000	25.38721	3.84040	0.23111	-0.00001	-0.00008	0.00414	0.00000	0.00001	-0.00027	103.72329	16.84712	-0.82790	-0.14463	-0.04745	0.03455	-0.03328	-0.00056	-0.00126	29.33872	-12.66847	5.51371	0.07411	0.07722	0.02558	0.00482	-0.00090	-0.00506	9.42268	-7.84163	13.55362	0.88927	-0.07092	0.12955	0.03813	0.01703	-0.06744	-13.55639	-0.00862	5.41521	-0.60378	0.52612	0.22185	0.02295	0.00476	0.00729	8.04474
286			2.85000	25.40899	3.94141	0.22599	0.00013	-0.00009	0.00422	-0.00000	0.00001	-0.00032	103.59390	16.86235	-0.83021	-0.14496	-0.04707	0.03386	-0.03192	-0.00089	-0.00050	29.32061	-12.59595	5.61791	0.07542	0.07715	0.02690	0.00579	-0.00276	-0.00619	9.43585	-7.66382	13.81274	0.87787	-0.07009	0.12871	0.02570	0.01547	-0.06006	-13.53510	-0.02321	5.36693	-0.59861	0.52333	0.22025	0.02818	-0.00119	0.03367	8.04949
287			2.86000	25.42466	4.04744	0.23015	0.00024	-0.00010	0.00426	-0.00000	0.00002	-0.00042	103.46575	16.86849	-0.84576	-0.14495	-0.04658	0.03307	-0.03072	-0.00205	0.00014	29.29761	-12.50355	5.72868	0.07709	0.07746	0.02853	0.00671	-0.00459	-0.00713	9.45468	-7.50448	14.04405	0.86441	-0.06701	0.12799	0.00835	0.01304	-0.05342	-13.50235	-0.04703	5.24426	-0.59210	0.51816	0.21851	0.04373	-0.00783	0.06163	8.05303
288			2.87000	25.42772	4.15269	0.25036	0.00033	-0.00011	0.00429	0.00000	0.00002	-0.00052	103.33587	16.86948	-0.88258	-0.14498	-0.04620	0.03244	-0.02946	-0.00363	0.00059	29.26888	-12.39649	5.83977	0.07909	0.07874	0.03040	0.00770	-0.00613	-0.00779	9.48223	-7.36535	14.25163	0.85493	-0.06272	0.12622	-0.00976	0.01040	-0.04712	-13.45015	-0.08173	5.04861	-0.58815	0.50653	0.21465	0.06396	-0.01080	0.08542	8.06332
289			2.88000	25.41738	4.25246	0.28766	0.00037	-0.00011	0.00429	0.00001	0.00001	-0.00060	103.20483	16.86903	-0.94228	-0.14501	-0.04594	0.03201	-0.02786	-0.00518	0.00078	29.23282	-12.28215	5.94647	0.08106	0.08094	0.03236	0.00885	-0.00707	-0.00812	9.51836	-7.24664	14.43795	0.84755	-0.06040	0.12446	-0.02459	0.00828	-0.04114	-13.37705	-0.12921	4.79504	-0.58277	0.49034	0.20987	0.08182	-0.00862	0.10065	8.08492
290			2.89000	25.39697	4.34290	0.33899	0.00037	-0.00012	0.00428	0.00001	0.00001	-0.00064	103.07565	16.87180	-1.02055	-0.14495	-0.04578	0.03169	-0.02577	-0.00634	0.00065	29.18782	-12.16885	6.04651	0.08220	0.08323	0.03397	0.01005	-0.00711	-0.00801	9.55976	-7.14779	14.60199	0.84514	-0.05886	0.12276	-0.03305	0.00655	-0.03487	-13.28802	-0.18918	4.50924	-0.57692	0.47035	0.20451	0.09175	-0.00246	0.10485	8.11843
291			2.90000	25.37158	4.42055	0.39901	0.00033	-0.00011	0.00423	0.00001	0.00001	-0.00063	102.95255	16.88210	-1.10942	-0.14472	-0.04569	0.03138	-0.02311	-0.00693	0.00031	29.13338	-12.06496	6.13905	0.08128	0.08423	0.03451	0.01085	-0.00619	-0.00731	9.60084	-7.06679	14.74010	0.84485	-0.05896	0.11947	-0.03333	0.00539	-0.02796	-13.19291	-0.25836	4.22188	-0.56996	0.44311	0.19639	0.09010	0.00458	0.09733	8.16021
292			2.91000	25.34623	4.48227	0.46111	0.00026	-0.00011	0.00415	0.00001	0.00000	-0.00055	102.84053	16.89969	-1.20013	-0.14431	-0.04563	0.03104	-0.01958	-0.00685	0.00008	29.07133	-11.97719	6.22128	0.07784	0.08314	0.03359	0.01064	-0.00479	-0.00593	9.63563	-6.99969	14.85080	0.84612	-0.05955	0.11551	-0.02559	0.00473	-0.02170	-13.10442	-0.33034	3.95904	-0.56241	0.42146	0.18870	0.07608	0.00874	0.08325	8.20280
293			2.92000	25.32488	4.52607	0.51846	0.00018	-0.00010	0.00403	0.00000	0.00000	-0.00043	102.74593	16.91751	-1.28530	-0.14373	-0.04560	0.03066	-0.01518	-0.00613	0.00021	29.00747	-11.90896	6.28695	0.07341	0.08072	0.03180	0.00929	-0.00359	-0.00417	9.65970	-6.94094	14.93855	0.84650	-0.05687	0.11301	-0.01178	0.00428	-0.01728	-13.03512	-0.39617	3.73489	-0.55073	0.41826	0.18588	0.05159	0.00771	0.06816	8.23742
294			2.93000	25.30932	4.55159	0.56475	0.00011	-0.00010	0.00389	0.00000	-0.00000	-0.00028	102.67323	16.92620	-1.35898	-0.14303	-0.04554	0.03022	-0.01090	-0.00488	0.00061	28.94879	-11.85978	6.33031	0.07027	0.07860	0.03029	0.00753	-0.00289	-0.00254	9.67086	-6.88534	15.01027	0.84785	-0.05624	0.11147	0.00498	0.00432	-0.01523	-12.99431	-0.44575	3.55447	-0.54573	0.42063	0.18491	0.02202	-0.00007	0.05362	8.25687
295			2.94000	25.29861	4.56022	0.59496	0.00004	-0.00009	0.00372	0.00000	-0.00000	-0.00013	102.62056	16.92205	-1.41580	-0.14214	-0.04538	0.02970	-0.00821	-0.00328	0.00096	28.89805	-11.82570	6.35195	0.06901	0.07720	0.02936	0.00614	-0.00256	-0.00134	9.66982	-6.82778	15.07910	0.84971	-0.05679	0.11072	0.02136	0.00462	-0.01554	-12.98639	-0.47075	3.41106	-0.55076	0.42743	0.18541	-0.00852	-0.01423	0.04115	8.25727
296			2.95000	25.28933	4.55512	0.60692	-0.00001	-0.00009	0.00357	-0.00000	-0.00000	0.00000	102.57997	16.90804	-1.45200	-0.14096	-0.04503	0.02904	-0.00779	-0.00161	0.00107	28.85262	-11.80120	6.35831	0.06830	0.07579	0.02857	0.00545	-0.00242	-0.00065	9.65915	-6.76642	15.15420	0.85050	-0.05667	0.11068	0.03403	0.00475	-0.01699	-13.00995	-0.46574	3.29804	-0.56036	0.43788	0.18717	-0.03597	-0.03220	0.02997	8.23869
297			2.96000	25.27701	4.54115	0.60252	-0.00006	-0.00008	0.00343	-0.00000	-0.00000	0.00009	102.54225	16.88973	-1.46728	-0.13962	-0.04452	0.02824	-0.00919	-0.00016	0.00094	28.80772	-11.78099	6.35742	0.06685	0.07386	0.02758	0.00538	-0.00234	-0.00042	9.64262	-6.70352	15.23752	0.85093	-0.05726	0.11172	0.04050	0.00458	-0.01817	-13.05833	-0.42995	3.21331	-0.57189	0.44445	0.18918	-0.05653	-0.04943	0.01877	8.20486
298			2.97000	25.25775	4.52420	0.58734	-0.00012	-0.00008	0.00332	-0.00001	-0.00000	0.00013	102.50082	16.87189	-1.46489	-0.13834	-0.04396	0.02738	-0.01116	0.00090	0.00073	28.75987	-11.76106	6.35586	0.06391	0.07077	0.02595	0.00541	-0.00233	-0.00042	9.62440	-6.64477	15.32368	0.85044	-0.05856	0.11235	0.03981	0.00393	-0.01768	-13.12215	-0.36726	3.15844	-0.58464	0.44590	0.18972	-0.06860	-0.06159	0.00697	8.16149
299			2.98000	25.22919	4.50954	0.56827	-0.00020	-0.00007	0.00324	-0.00001	-0.00000	0.00012	102.45479	16.85468	-1.45026	-0.13730	-0.04342	0.02649	-0.01222	0.00159	0.00068	28.71037	-11.73885	6.35565	0.05955	0.06665	0.02368	0.00488	-0.00243	-0.00045	9.60822	-6.59763	15.40354	0.85244	-0.06000	0.11286	0.03295	0.00263	-0.01498	-13.19227	-0.28533	3.13634	-0.59854	0.44322	0.18928	-0.07275	-0.06592	-0.00515	8.11419
300			2.99000	25.19166	4.50043	0.55123	-0.00031	-0.00006	0.00318	-0.00002	0.00000	0.00008	102.40928	16.83406	-1.42886	-0.13664	-0.04297	0.02557	-0.01157	0.00197	0.00082	28.66585	-11.71389	6.35502	0.05554	0.06246	0.02150	0.00366	-0.00255	-0.00043	9.59650	-6.56987	15.46616	0.85793	-0.06067	0.11358	0.02160	0.00067	-0.00974	-13.26137	-0.19421	3.14988	-0.61157	0.44283	0.18938	-0.06985	-0.06231	-0.01726	8.06787
301			3.00000	25.14872	4.49795	0.54005	-0.00046	-0.00004	0.00314	-0.00003	0.00000	0.00004	102.37094	16.80740	-1.40483	-0.13631	-0.04259	0.02459	-0.00937	0.00215	0.00100	28.63428	-11.68677	6.35333	0.05285	0.05870	0.01978	0.00206	-0.00258	-0.00044	9.59031	-6.56882	15.49895	0.86140	-0.06040	0.11374	0.00733	-0.00179	-0.00155	-13.32336	-0.10441	3.20104	-0.61871	0.44557	0.18943	-0.06028	-0.05130	-0.02911	8.02809
302			3.01000	25.10651	4.50127	0.53619	-0.00060	-0.00003	0.00311	-0.00004	0.00000	-0.00001	102.34449	16.77615	-1.38039	-0.13621	-0.04229	0.02360	-0.00635	0.00218	0.00107	28.62074	-11.65744	6.35328	0.05154	0.05520	0.01842	0.00038	-0.00250	-0.00056	9.58916	-6.60072	15.48735	0.86444	-0.05820	0.11346	-0.00800	-0.00438	0.00961	-13.37327	-0.02526	3.29083	-0.62129	0.44850	0.18924	-0.04574	-0.03405	-0.04037	8.00011
303			3.02000	25.07175	4.50776	0.53860	-0.00072	-0.00002	0.00309	-0.00004	0.00000	-0.00003	102.33160	16.74418	-1.35615	-0.13622	-0.04205	0.02270	-0.00319	0.00214	0.00097	28.62707	-11.62451	6.35912	0.05097	0.05199	0.01732	-0.00125	-0.00241	-0.00080	9.59143	-6.67001	15.41711	0.86586	-0.05244	0.11349	-0.02250	-0.00646	0.02333	-13.40783	0.03674	3.41874	-0.62130	0.45521	0.19038	-0.02894	-0.01353	-0.05113	7.98768
304			3.03000	25.05017	4.51387	0.54450	-0.00080	-0.00001	0.00307	-0.00002	0.00000	-0.00004	102.33167	16.71560	-1.33181	-0.13608	-0.04181	0.02197	-0.00029	0.00206	0.00077	28.65310	-11.58541	6.37481	0.05053	0.04914	0.01635	-0.00274	-0.00239	-0.00113	9.59438	-6.77925	15.27716	0.86686	-0.04544	0.11333	-0.03413	-0.00779	0.03873	-13.42647	0.07920	3.58235	-0.62128	0.45940	0.19115	-0.01316	0.00722	-0.06085	7.99208
305			3.04000	25.04483	4.51641	0.55080	-0.00082	-0.00000	0.00306	0.00000	-0.00000	-0.00003	102.34319	16.69303	-1.30746	-0.13573	-0.04157	0.02148	0.00236	0.00191	0.00054	28.69809	-11.53745	6.40302	0.04994	0.04658	0.01539	-0.00412	-0.00249	-0.00149	9.59430	-6.92888	15.06117	0.86862	-0.03816	0.11276	-0.04116	-0.00829	0.05475	-13.43161	0.10392	3.77775	-0.62145	0.45937	0.19098	-0.00179	0.02513	-0.06958	8.01162
306			3.05000	25.05556	4.51325	0.55535	-0.00076	-0.00000	0.00305	0.00002	-0.00000	-0.00000	102.36523	16.67628	-1.28439	-0.13514	-0.04133	0.02125	0.00497	0.00166	0.00042	28.76161	-11.47832	6.44412	0.04886	0.04426	0.01435	-0.00541	-0.00279	-0.00179	9.58677	-7.11751	14.76632	0.87706	-0.03055	0.11187	-0.04325	-0.00792	0.07083	-13.42899	0.11521	4.00300	-0.62670	0.45850	0.19052	0.00251	0.03928	-0.07867	8.04115
307			3.06000	25.07897	4.50401	0.55764	-0.00065	-0.00001	0.00303	0.00003	-0.00000	0.00002	102.39735	16.66126	-1.26554	-0.13439	-0.04110	0.02134	0.00763	0.00129	0.00055	28.84329	-11.40549	6.49510	0.04753	0.04236	0.01326	-0.00660	-0.00338	-0.00195	9.56729	-7.34279	14.39004	0.88628	-0.02369	0.11031	-0.04109	-0.00702	0.08669	-13.42600	0.11832	4.26078	-0.62906	0.45611	0.18926	-0.00077	0.05013	-0.08916	8.07316
308			3.07000	25.10965	4.49043	0.55781	-0.00050	-0.00002	0.00303	0.00003	-0.00000	0.00004	102.43895	16.64001	-1.25435	-0.13356	-0.04090	0.02174	0.01025	0.00085	0.00103	28.94160	-11.31677	6.54998	0.04611	0.04127	0.01226	-0.00762	-0.00429	-0.00199	9.53229	-7.60197	13.92781	0.89033	-0.01667	0.10840	-0.03625	-0.00543	0.10182	-13.42920	0.11807	4.55733	-0.62787	0.45196	0.18751	-0.00977	0.05808	-0.10033	8.09948
309			3.08000	25.14143	4.47584	0.55606	-0.00034	-0.00003	0.00303	0.00002	-0.00000	0.00004	102.48883	16.60311	-1.25334	-0.13270	-0.04066	0.02220	0.01265	0.00041	0.00185	29.05358	-11.21141	6.60189	0.04525	0.04146	0.01180	-0.00848	-0.00549	-0.00199	9.48007	-7.88927	13.38142	0.88569	-0.00905	0.10669	-0.03030	-0.00312	0.11535	-13.44248	0.11749	4.89134	-0.62797	0.45294	0.18713	-0.02132	0.06374	-0.11039	8.11321
310			3.09000	25.16864	4.46423	0.55339	-0.00021	-0.00004	0.00304	0.00001	-0.00000	0.00003	102.54541	16.54442	-1.26414	-0.13195	-0.04034	0.02248	0.01459	-0.00007	0.00276	29.17520	-11.09039	6.64667	0.04581	0.04333	0.01235	-0.00922	-0.00689	-0.00212	9.41078	-8.19591	12.75979	0.87456	0.00070	0.10581	-0.02449	0.00025	0.12576	-13.46664	0.11837	5.25229	-0.62854	0.46237	0.18942	-0.03299	0.06598	-0.11566	8.10951
311			3.10000	25.18748	4.45908	0.55217	-0.00012	-0.00005	0.00305	0.00000	-0.00000	-0.00000	102.60593	16.46614	-1.28716	-0.13141	-0.03996	0.02252	0.01551	-0.00063	0.00337	29.30054	-10.95629	6.68671	0.04837	0.04709	0.01419	-0.00966	-0.00826	-0.00259	9.32791	-8.50869	12.09037	0.86670	0.00979	0.10425	-0.01980	0.00336	0.12826	-13.50112	0.12138	5.60986	-0.62691	0.46941	0.19084	-0.04415	0.06050	-0.10807	8.08491
312			3.11000	25.19671	4.46239	0.55559	-0.00010	-0.00006	0.00308	0.00000	0.00000	-0.00005	102.66439	16.38085	-1.32156	-0.13106	-0.03958	0.02241	0.01461	-0.00133	0.00336	29.42030	-10.81264	6.73233	0.05227	0.05187	0.01687	-0.00923	-0.00915	-0.00351	9.23844	-8.81204	11.41742	0.86742	0.01374	0.10282	-0.01635	0.00443	0.12232	-13.54594	0.12620	5.91774	-0.62625	0.47267	0.19152	-0.05610	0.04606	-0.08548	8.03638
313			3.12000	25.19699	4.47374	0.56625	-0.00014	-0.00006	0.00312	-0.00000	0.00000	-0.00010	102.71155	16.30700	-1.36552	-0.13093	-0.03932	0.02239	0.01160	-0.00213	0.00272	29.52349	-10.66309	6.79705	0.05546	0.05607	0.01923	-0.00742	-0.00913	-0.00474	9.15050	-9.09194	10.78886	0.87672	0.01269	0.10112	-0.01284	0.00372	0.10895	-13.60263	0.13257	6.13321	-0.63677	0.47396	0.19111	-0.07098	0.02551	-0.05354	7.96172
314			3.13000	25.19052	4.49049	0.58447	-0.00022	-0.00006	0.00316	-0.00000	0.00000	-0.00015	102.73917	16.25884	-1.41667	-0.13104	-0.03922	0.02245	0.00697	-0.00295	0.00171	29.60260	-10.51126	6.88876	0.05664	0.05840	0.02053	-0.00468	-0.00822	-0.00587	9.06924	-9.34013	10.23715	0.88455	0.00992	0.09934	-0.00728	0.00260	0.09247	-13.67292	0.14173	6.24427	-0.64921	0.48071	0.19115	-0.08727	0.00418	-0.02443	7.86176
315			3.14000	25.18026	4.50880	0.60855	-0.00032	-0.00006	0.00320	-0.00000	0.00000	-0.00017	102.74236	16.24065	-1.47321	-0.13154	-0.03934	0.02262	0.00141	-0.00369	0.00070	29.65613	-10.36123	7.00564	0.05596	0.05882	0.02078	-0.00195	-0.00689	-0.00650	8.99495	-9.55616	9.76933	0.88922	0.00726	0.09872	0.00093	0.00169	0.07791	-13.75631	0.15753	6.27788	-0.66392	0.49395	0.19322	-0.10250	-0.01411	-0.00782	7.74218
316			3.15000	25.16931	4.52445	0.63541	-0.00042	-0.00005	0.00323	-0.00001	0.00000	-0.00017	102.71865	16.24785	-1.53395	-0.13247	-0.03967	0.02288	-0.00458	-0.00430	-0.00004	29.68728	-10.21724	7.13797	0.05415	0.05764	0.02015	0.00006	-0.00571	-0.00642	8.92504	-9.74476	9.37361	0.89420	0.00563	0.09823	0.01057	0.00117	0.06613	-13.84971	0.18463	6.28153	-0.67703	0.51222	0.19624	-0.11394	-0.02771	-0.00582	7.61239
317			3.16000	25.15981	4.53389	0.66198	-0.00050	-0.00005	0.00324	-0.00001	-0.00000	-0.00014	102.66753	16.26979	-1.59895	-0.13379	-0.04017	0.02324	-0.01038	-0.00481	-0.00032	29.70196	-10.08187	7.27075	0.05188	0.05585	0.01904	0.00107	-0.00516	-0.00572	8.85715	-9.91196	9.03377	0.90080	0.00650	0.09703	0.01990	0.00124	0.05641	-13.94906	0.22597	6.29603	-0.68356	0.53281	0.19915	-0.11967	-0.03686	-0.01426	7.48224
318			3.17000	25.15297	4.53580	0.68622	-0.00053	-0.00005	0.00325	-0.00000	-0.00000	-0.00011	102.59164	16.29334	-1.66990	-0.13541	-0.04077	0.02367	-0.01521	-0.00523	-0.00014	29.70750	-9.95489	7.38813	0.05028	0.05498	0.01825	0.00117	-0.00540	-0.00480	8.79074	-10.06272	8.73949	0.90408	0.00594	0.09594	0.02741	0.00105	0.04821	-14.05003	0.28150	6.34204	-0.68811	0.55110	0.20162	-0.11989	-0.04225	-0.02692	7.35997
319			3.18000	25.14926	4.53114	0.70722	-0.00053	-0.00005	0.00324	-0.00000	-0.00000	-0.00008	102.49728	16.30822	-1.74688	-0.13719	-0.04137	0.02412	-0.01847	-0.00542	0.00030	29.71145	-9.83493	7.47985	0.05019	0.05617	0.01841	0.00062	-0.00613	-0.00402	8.72705	-10.20029	8.48728	0.90339	0.00440	0.09595	0.03185	0.00074	0.04096	-14.14800	0.34847	6.42311	-0.69149	0.56280	0.20386	-0.11430	-0.04427	-0.03934	7.25181
320			3.19000	25.14851	4.52217	0.72552	-0.00051	-0.00005	0.00324	0.00000	-0.00000	-0.00007	102.39357	16.31178	-1.82575	-0.13895	-0.04192	0.02460	-0.02001	-0.00521	0.00065	29.72029	-9.72223	7.54573	0.05189	0.05954	0.01961	-0.00032	-0.00682	-0.00352	8.66867	-10.32634	8.27778	0.89999	0.00668	0.09826	0.03227	0.00106	0.03432	-14.23818	0.42307	6.53440	-0.68904	0.57416	0.20857	-0.10247	-0.04354	-0.04984	7.16107
321			3.20000	25.14992	4.51150	0.74219	-0.00048	-0.00006	0.00325	0.00000	-0.00000	-0.00006	102.28969	16.30941	-1.89856	-0.14048	-0.04238	0.02513	-0.02019	-0.00456	0.00060	29.73792	-9.61887	7.59512	0.05481	0.06394	0.02128	-0.00136	-0.00685	-0.00334	8.61897	-10.44057	8.11302	0.89497	0.00973	0.10286	0.02838	0.00144	0.02755	-14.31653	0.50015	6.66716	-0.68444	0.58717	0.21593	-0.08663	-0.03966	-0.05739	7.08748
322			3.21000	25.15216	4.50188	0.75806	-0.00043	-0.00007	0.00328	0.00000	-0.00000	-0.00006	102.19189	16.31121	-1.95736	-0.14168	-0.04271	0.02561	-0.01983	-0.00363	0.00004	29.76488	-9.52642	7.64233	0.05831	0.06785	0.02287	-0.00216	-0.00590	-0.00354	8.58121	-10.54051	7.99510	0.89396	0.01247	0.10685	0.02132	0.00165	0.01950	-14.38075	0.57343	6.81039	-0.68445	0.59496	0.22166	-0.07027	-0.03216	-0.05982	7.02801
323			3.22000	25.15306	4.49583	0.77387	-0.00037	-0.00008	0.00333	0.00000	-0.00000	-0.00008	102.10130	16.32843	-1.99822	-0.14254	-0.04293	0.02601	-0.01982	-0.00276	-0.00099	29.79798	-9.44426	7.70117	0.06141	0.07042	0.02395	-0.00231	-0.00422	-0.00408	8.55747	-10.62190	7.92574	0.89728	0.01558	0.10861	0.01269	0.00170	0.01031	-14.43130	0.63699	6.95139	-0.68488	0.59756	0.22424	-0.05531	-0.02273	-0.05621	6.97754
324			3.23000	25.15026	4.49517	0.79007	-0.00029	-0.00009	0.00339	-0.00000	-0.00000	-0.00009	102.01414	16.36932	-2.02285	-0.14317	-0.04310	0.02640	-0.02078	-0.00222	-0.00228	29.83055	-9.36987	7.77947	0.06368	0.07172	0.02450	-0.00152	-0.00235	-0.00476	8.54837	-10.68015	7.90452	0.90245	0.01875	0.11104	0.00365	0.00145	0.00100	-14.47031	0.68725	7.07774	-0.68787	0.60282	0.22802	-0.04257	-0.01424	-0.04789	6.93058
325			3.24000	25.14233	4.50089	0.80649	-0.00023	-0.00010	0.00348	-0.00000	0.00000	-0.00011	101.92407	16.43741	-2.03694	-0.14363	-0.04329	0.02683	-0.02294	-0.00215	-0.00363	29.85417	-9.30092	7.87792	0.06520	0.07254	0.02488	0.00028	-0.00063	-0.00538	8.55342	-10.71084	7.92868	0.90475	0.01937	0.11310	-0.00535	0.00073	-0.00811	-14.49951	0.72333	7.17770	-0.69487	0.60588	0.23081	-0.03075	-0.00849	-0.03445	6.88330
326			3.25000	25.12946	4.51364	0.82304	-0.00017	-0.00011	0.00357	-0.00000	0.00000	-0.00014	101.82415	16.53287	-2.04764	-0.14402	-0.04352	0.02728	-0.02616	-0.00261	-0.00486	29.86009	-9.23784	7.99242	0.06571	0.07269	0.02492	0.00294	0.00083	-0.00566	8.57173	-10.71052	7.99375	0.90300	0.01634	0.11288	-0.01417	-0.00012	-0.01655	-14.51899	0.74561	7.23931	-0.70119	0.60310	0.22994	-0.01739	-0.00629	-0.01575	6.83462
327			3.26000	25.11376	4.53390	0.84012	-0.00014	-0.00011	0.00365	-0.00000	0.00000	-0.00017	101.70842	16.65132	-2.06340	-0.14444	-0.04382	0.02768	-0.02998	-0.00356	-0.00575	29.84076	-9.18270	8.11338	0.06534	0.07240	0.02481	0.00602	0.00182	-0.00543	8.60256	-10.67757	8.09648	0.89955	0.01294	0.11141	-0.02318	-0.00069	-0.02435	-14.52699	0.75457	7.25067	-0.70159	0.60470	0.22867	-0.00022	-0.00745	0.00654	6.78620
328			3.27000	25.09814	4.56125	0.85856	-0.00013	-0.00012	0.00372	-0.00000	0.00000	-0.00019	101.57350	16.78486	-2.09243	-0.14497	-0.04422	0.02800	-0.03367	-0.00485	-0.00619	29.79205	-9.13818	8.22716	0.06469	0.07209	0.02482	0.00894	0.00227	-0.00464	8.64616	-10.61235	8.23643	0.89507	0.00897	0.11006	-0.03319	-0.00088	-0.03210	-14.51981	0.75106	7.20406	-0.69673	0.61142	0.22849	0.02218	-0.01084	0.02956	6.74209
329			3.28000	25.08487	4.59347	0.87851	-0.00014	-0.00011	0.00378	-0.00000	0.00000	-0.00021	101.42049	16.92449	-2.13882	-0.14563	-0.04470	0.02826	-0.03636	-0.00614	-0.00613	29.71519	-9.10757	8.31976	0.06371	0.07186	0.02489	0.01109	0.00219	-0.00328	8.70370	-10.51643	8.41544	0.89068	0.00260	0.10953	-0.04470	-0.00036	-0.04013	-14.49243	0.73709	7.10207	-0.68854	0.61253	0.22781	0.05014	-0.01451	0.04849	6.70745
330			3.29000	25.07494	4.62698	0.89911	-0.00017	-0.00010	0.00383	-0.00000	0.00000	-0.00021	101.25548	17.05980	-2.20211	-0.14643	-0.04526	0.02848	-0.03718	-0.00713	-0.00556	29.61646	-9.09364	8.37756	0.06223	0.07173	0.02484	0.01196	0.00158	-0.00139	8.77617	-10.39282	8.63424	0.88167	-0.00574	0.10797	-0.05688	0.00098	-0.04739	-14.43946	0.71632	6.96108	-0.67607	0.60771	0.22457	0.08178	-0.01659	0.05786	6.68719
331			3.30000	25.06845	4.65792	0.91858	-0.00022	-0.00009	0.00385	-0.00000	0.00000	-0.00019	101.08865	17.17927	-2.27816	-0.14737	-0.04586	0.02870	-0.03575	-0.00753	-0.00461	29.50589	-9.09775	8.38886	0.06157	0.07281	0.02522	0.01173	0.00070	0.00079	8.86318	-10.24633	8.89037	0.86839	-0.01894	0.10553	-0.06796	0.00369	-0.05314	-14.35747	0.69375	6.80833	-0.66136	0.59862	0.21897	0.11286	-0.01582	0.05516	6.68463
332			3.31000	25.06499	4.68326	0.93466	-0.00028	-0.00008	0.00386	-0.00000	0.00000	-0.00014	100.93137	17.27653	-2.35809	-0.14821	-0.04642	0.02897	-0.03240	-0.00710	-0.00363	29.39393	-9.12084	8.35130	0.06238	0.07520	0.02604	0.01079	0.00013	0.00297	8.96254	-10.08302	9.17851	0.85299	-0.03592	0.10401	-0.07588	0.00754	-0.05765	-14.24740	0.67401	6.67392	-0.64823	0.58884	0.21356	0.13838	-0.01183	0.04228	6.69995
333			3.32000	25.06364	4.70131	0.94553	-0.00034	-0.00007	0.00385	-0.00000	0.00000	-0.00009	100.79313	17.35352	-2.42970	-0.14886	-0.04689	0.02924	-0.02792	-0.00588	-0.00295	29.28960	-9.16356	8.27450	0.06397	0.07740	0.02658	0.00935	0.00031	0.00470	9.06992	-9.90960	9.48952	0.83605	-0.05119	0.10307	-0.07872	0.01107	-0.06021	-14.11553	0.66011	6.58280	-0.63731	0.58134	0.20895	0.15349	-0.00508	0.02303	6.73046
334			3.33000	25.06289	4.71248	0.95109	-0.00040	-0.00006	0.00384	-0.00000	0.00000	-0.00005	100.67917	17.41706	-2.48316	-0.14915	-0.04719	0.02949	-0.02313	-0.00421	-0.00264	29.19829	-9.22404	8.17446	0.06528	0.07781	0.02615	0.00769	0.00109	0.00558	9.17905	-9.73272	9.80987	0.81967	-0.06385	0.10200	-0.07552	0.01377	-0.05988	-13.97287	0.65275	6.54899	-0.62451	0.57270	0.20407	0.15391	0.00327	0.00265	6.77052
335			3.34000	25.06087	4.71918	0.95349	-0.00044	-0.00005	0.00384	-0.00000	0.00000	-0.00003	100.58994	17.47346	-2.51496	-0.14916	-0.04737	0.02976	-0.01866	-0.00253	-0.00257	29.12118	-9.29687	8.06613	0.06571	0.07625	0.02468	0.00613	0.00189	0.00555	9.28267	-9.55835	10.12335	0.80940	-0.07257	0.10203	-0.06680	0.01525	-0.05742	-13.83326	0.65006	6.56995	-0.60813	0.56721	0.20131	0.13875	0.01132	-0.01291	6.81234
336			3.35000	25.05564	4.72488	0.95574	-0.00047	-0.00004	0.00384	-0.00001	0.00000	-0.00004	100.52257	17.52578	-2.52718	-0.14883	-0.04743	0.03008	-0.01469	-0.00117	-0.00255	29.05677	-9.37438	7.96027	0.06498	0.07339	0.02247	0.00483	0.00229	0.00487	9.37434	-9.39114	10.41589	0.80324	-0.07871	0.10250	-0.05326	0.01576	-0.05302	-13.71054	0.64810	6.62581	-0.59118	0.56316	0.19967	0.11149	0.01723	-0.01979	6.84789
337			3.36000	25.04558	4.73296	0.96068	-0.00050	-0.00004	0.00387	-0.00001	0.00000	-0.00007	100.47361	17.57405	-2.52558	-0.14814	-0.04737	0.03045	-0.01095	-0.00025	-0.00243	29.00308	-9.44878	7.86356	0.06375	0.07033	0.02016	0.00379	0.00222	0.00393	9.44932	-9.23544	10.67825	0.79970	-0.08247	0.10295	-0.03605	0.01523	-0.04713	-13.61581	0.64298	6.68862	-0.57746	0.55944	0.19850	0.07721	0.01998	-0.01756	6.87060
338			3.37000	25.02992	4.74550	0.96987	-0.00052	-0.00003	0.00390	-0.00002	0.00000	-0.00011	100.44130	17.61664	-2.51590	-0.14713	-0.04718	0.03084	-0.00709	0.00033	-0.00214	28.95910	-9.51422	7.78017	0.06254	0.06779	0.01822	0.00286	0.00184	0.00300	9.50463	-9.09630	10.90499	0.80163	-0.08338	0.10404	-0.01707	0.01344	-0.04040	-13.55610	0.63227	6.73394	-0.56782	0.55821	0.19895	0.04026	0.02030	-0.00907	6.87599
339			3.38000	25.00908	4.76282	0.98342	-0.00055	-0.00003	0.00395	-0.00002	0.00000	-0.00015	100.42546	17.65066	-2.50219	-0.14591	-0.04690	0.03123	-0.00311	0.00071	-0.00163	28.92549	-9.56729	7.71156	0.06174	0.06604	0.01684	0.00193	0.00122	0.00223	9.53926	-8.97984	11.09189	0.80497	-0.08025	0.10690	0.00135	0.01031	-0.03306	-13.53388	0.61477	6.74915	-0.56252	0.56110	0.20250	0.00455	0.02004	0.00117	6.86272
340			3.39000	24.98512	4.78361	0.99954	-0.00057	-0.00003	0.00401	-0.00002	0.00000	-0.00016	100.42574	17.67224	-2.48658	-0.14449	-0.04653	0.03154	0.00069	0.00105	-0.00091	28.90277	-9.60602	7.65609	0.06152	0.06541	0.01621	0.00097	0.00037	0.00166	9.55421	-8.89246	11.23412	0.80497	-0.07394	0.11111	0.01657	0.00653	-0.02453	-13.54676	0.59093	6.73709	-0.56001	0.56382	0.20789	-0.02671	0.02090	0.00893	6.83250
341			3.40000	24.96111	4.80569	1.01486	-0.00059	-0.00002	0.00405	-0.00002	0.00000	-0.00015	100.44090	17.67834	-2.46933	-0.14284	-0.04602	0.03169	0.00397	0.00144	-0.00010	28.89056	-9.62971	7.61065	0.06221	0.06597	0.01643	0.00006	-0.00054	0.00126	9.55217	-8.83811	11.32740	0.80601	-0.06513	0.11469	0.02704	0.00304	-0.01454	-13.58889	0.56190	6.71125	-0.56454	0.55760	0.21151	-0.05223	0.02338	0.01184	6.78887
342			3.41000	24.94021	4.82685	1.02592	-0.00059	-0.00002	0.00407	-0.00002	0.00000	-0.00011	100.46905	17.66928	-2.44889	-0.14089	-0.04534	0.03155	0.00648	0.00189	0.00058	28.88794	-9.64021	7.57354	0.06353	0.06712	0.01722	-0.00074	-0.00124	0.00094	9.53671	-8.81560	11.37015	0.81339	-0.05525	0.11584	0.03339	0.00060	-0.00408	-13.65326	0.52909	6.68603	-0.57505	0.54099	0.21122	-0.07219	0.02660	0.01036	6.73575
343			3.42000	24.92499	4.84537	1.03077	-0.00058	-0.00002	0.00406	-0.00001	0.00000	-0.00006	100.50733	17.64887	-2.42418	-0.13873	-0.04455	0.03116	0.00810	0.00222	0.00101	28.89294	-9.64135	7.54498	0.06472	0.06811	0.01812	-0.00132	-0.00153	0.00063	9.51100	-8.81915	11.36560	0.82347	-0.04981	0.11489	0.03738	-0.00072	0.00509	-13.73310	0.49383	6.66995	-0.58400	0.52269	0.20853	-0.08623	0.02952	0.00698	6.67692
344			3.43000	24.91663	4.86007	1.02967	-0.00056	-0.00002	0.00401	-0.00001	0.00000	-0.00002	100.55170	17.62232	-2.39695	-0.13664	-0.04375	0.03056	0.00893	0.00231	0.00119	28.90332	-9.63698	7.52548	0.06540	0.06850	0.01884	-0.00173	-0.00141	0.00034	9.47734	-8.84022	11.32223	0.83473	-0.04540	0.11430	0.04091	-0.00123	0.01191	-13.82263	0.45707	6.66413	-0.58947	0.51541	0.20831	-0.09470	0.03210	0.00445	6.61658
345			3.44000	24.91523	4.87067	1.02424	-0.00052	-0.00003	0.00394	0.00000	0.00000	0.00002	100.59855	17.59392	-2.37038	-0.13480	-0.04305	0.02987	0.00918	0.00213	0.00122	28.91828	-9.63075	7.51497	0.06539	0.06816	0.01928	-0.00211	-0.00096	0.00011	9.43730	-8.86953	11.25159	0.84670	-0.04099	0.11394	0.04490	-0.00119	0.01618	-13.91723	0.41865	6.66325	-0.59550	0.51651	0.20987	-0.09920	0.03369	0.00482	6.55956
346			3.45000	24.91975	4.87739	1.01647	-0.00047	-0.00003	0.00386	0.00000	0.00000	0.00004	100.64464	17.56579	-2.34766	-0.13350	-0.04255	0.02911	0.00891	0.00175	0.00121	28.93807	-9.62597	7.51172	0.06511	0.06697	0.01939	-0.00255	-0.00035	-0.00001	9.39237	-8.89982	11.16526	0.85832	-0.03705	0.11393	0.04888	-0.00093	0.01838	-14.01356	0.37816	6.65656	-0.60529	0.52161	0.21240	-0.10137	0.03271	0.00890	6.50989
347			3.46000	24.92876	4.88044	1.00773	-0.00041	-0.00003	0.00375	0.00001	0.00000	0.00005	100.68689	17.53842	-2.33104	-0.13271	-0.04223	0.02832	0.00808	0.00125	0.00122	28.96278	-9.62526	7.51242	0.06475	0.06497	0.01916	-0.00300	0.00021	0.00001	9.34421	-8.92805	11.07175	0.87025	-0.03170	0.11337	0.05194	-0.00067	0.01907	-14.10933	0.33726	6.63404	-0.61791	0.52958	0.21490	-0.10181	0.02761	0.01529	6.46978
348			3.47000	24.94061	4.88034	0.99862	-0.00036	-0.00003	0.00364	0.00001	0.00000	0.00006	100.72200	17.51109	-2.32236	-0.13232	-0.04205	0.02751	0.00661	0.00066	0.00128	28.99132	-9.62957	7.51273	0.06450	0.06234	0.01864	-0.00335	0.00050	0.00016	9.29471	-8.95511	10.97669	0.88098	-0.02795	0.11270	0.05330	-0.00061	0.01896	-14.20273	0.30031	6.59203	-0.63045	0.53486	0.21657	-0.10022	0.01807	0.02146	6.43966
349			3.48000	24.95337	4.87783	0.98892	-0.00031	-0.00004	0.00353	0.00001	0.00000	0.00007	100.74658	17.48254	-2.32286	-0.13234	-0.04199	0.02661	0.00443	0.00009	0.00136	29.02151	-9.63814	7.50815	0.06474	0.05962	0.01818	-0.00350	0.00050	0.00038	9.24555	-8.98373	10.88327	0.88948	-0.02595	0.11203	0.05240	-0.00072	0.01856	-14.29202	0.27185	6.53348	-0.64134	0.53547	0.21712	-0.09684	0.00619	0.02551	6.41901
350			3.49000	24.96458	4.87251	0.97798	-0.00028	-0.00004	0.00341	0.00000	-0.00000	0.00008	100.75764	17.45322	-2.33130	-0.13267	-0.04199	0.02557	0.00154	-0.00033	0.00131	29.05046	-9.64965	7.49621	0.06516	0.05713	0.01792	-0.00337	0.00037	0.00060	9.19839	-9.01684	10.79212	0.89793	-0.02317	0.11068	0.04875	-0.00088	0.01833	-14.37636	0.25422	6.46484	-0.65113	0.53021	0.21575	-0.09276	-0.00506	0.02645	6.40536
351			3.50000	24.97210	4.86321	0.96561	-0.00026	-0.00004	0.00329	0.00000	-0.00000	0.00009	100.75362	17.42650	-2.34362	-0.13322	-0.04203	0.02444	-0.00182	-0.00051	0.00104	29.07570	-9.66317	7.47796	0.06525	0.05487	0.01769	-0.00294	0.00030	0.00072	9.15474	-9.05722	10.70070	0.90389	-0.01907	0.10956	0.04173	-0.00099	0.01878	-14.45589	0.24757	6.39467	-0.65850	0.52372	0.21429	-0.08806	-0.01309	0.02416	6.39496
352			3.51000	24.97524	4.84940	0.95258	-0.00028	-0.00003	0.00318	0.00000	-0.00000	0.00010	100.73484	17.40778	-2.35512	-0.13389	-0.04212	0.02338	-0.00524	-0.00050	0.00055	29.09563	-9.67795	7.45779	0.06464	0.05257	0.01721	-0.00223	0.00037	0.00068	9.11609	-9.10686	10.60533	0.90899	-0.01651	0.10948	0.03154	-0.00109	0.01992	-14.53019	0.24971	6.33258	-0.66611	0.52365	0.21490	-0.08191	-0.01650	0.01933	6.38493
353			3.52000	24.97501	4.83203	0.94031	-0.00032	-0.00003	0.00308	-0.00000	-0.00000	0.00010	100.70306	17.40251	-2.36287	-0.13460	-0.04225	0.02244	-0.00839	-0.00041	-0.00009	29.10911	-9.69227	7.44175	0.06336	0.04998	0.01641	-0.00129	0.00051	0.00046	9.08389	-9.16520	10.50435	0.91222	-0.01494	0.10954	0.01910	-0.00116	0.02096	-14.59728	0.25668	6.28582	-0.67344	0.52776	0.21634	-0.07269	-0.01546	0.01346	6.37433
354			3.53000	24.97314	4.81315	0.92994	-0.00037	-0.00003	0.00299	-0.00000	-0.00000	0.00009	100.66022	17.41414	-2.36585	-0.13541	-0.04247	0.02166	-0.01117	-0.00030	-0.00074	29.11513	-9.70366	7.43537	0.06154	0.04715	0.01536	-0.00020	0.00064	0.00012	9.05943	-9.22912	10.40025	0.91204	-0.01204	0.10997	0.00585	-0.00100	0.02126	-14.65422	0.26426	6.25514	-0.67884	0.53536	0.21885	-0.06008	-0.01202	0.00851	6.36356
355			3.54000	24.97184	4.79468	0.92152	-0.00044	-0.00003	0.00293	-0.00000	-0.00000	0.00008	100.60834	17.44266	-2.36354	-0.13627	-0.04273	0.02100	-0.01352	-0.00013	-0.00131	29.11287	-9.71003	7.44170	0.05929	0.04424	0.01428	0.00088	0.00068	-0.00023	9.04344	-9.29438	10.29790	0.90903	-0.01055	0.11106	-0.00644	-0.00088	0.02067	-14.69893	0.27032	6.23623	-0.68199	0.54230	0.22174	-0.04578	-0.00883	0.00518	6.35264
356			3.55000	24.97318	4.77736	0.91412	-0.00051	-0.00003	0.00290	0.00000	-0.00000	0.00007	100.54951	17.48485	-2.35582	-0.13701	-0.04296	0.02042	-0.01541	0.00004	-0.00168	29.10235	-9.70991	7.46043	0.05692	0.04140	0.01327	0.00178	0.00056	-0.00050	9.03558	-9.35744	10.20217	0.90786	-0.00950	0.11140	-0.01632	-0.00077	0.01927	-14.73129	0.27553	6.22449	-0.68550	0.54647	0.22319	-0.03217	-0.00744	0.00219	6.34076
357			3.56000	24.97780	4.76095	0.90750	-0.00057	-0.00003	0.00290	0.00001	-0.00000	0.00006	100.48522	17.53512	-2.34439	-0.13754	-0.04313	0.02002	-0.01687	0.00014	-0.00182	29.08484	-9.70242	7.48778	0.05482	0.03911	0.01249	0.00238	0.00026	-0.00066	9.03420	-9.41725	10.11435	0.90667	-0.00985	0.11100	-0.02298	-0.00078	0.01798	-14.75278	0.28257	6.22141	-0.68711	0.54587	0.22271	-0.02020	-0.00800	-0.00295	6.32742
358			3.57000	24.98442	4.74472	0.90186	-0.00060	-0.00002	0.00292	0.00001	-0.00000	0.00006	100.41605	17.58658	-2.33223	-0.13797	-0.04327	0.01986	-0.01801	0.00010	-0.00173	29.06225	-9.68697	7.51815	0.05352	0.03784	0.01206	0.00273	-0.00020	-0.00073	9.03657	-9.47584	10.03071	0.90661	-0.00969	0.11066	-0.02657	-0.00077	0.01776	-14.76493	0.29565	6.23492	-0.68799	0.54274	0.22169	-0.00983	-0.01026	-0.01128	6.31294
359			3.58000	24.99049	4.72846	0.89775	-0.00062	-0.00002	0.00296	0.00000	-0.00000	0.00005	100.34219	17.63260	-2.32275	-0.13851	-0.04346	0.01999	-0.01883	-0.00005	-0.00144	29.03619	-9.66336	7.54643	0.05310	0.03786	0.01205	0.00288	-0.00077	-0.00075	9.03987	-9.53662	9.94476	0.90774	-0.00836	0.11028	-0.02793	-0.00070	0.01872	-14.76888	0.31839	6.27230	-0.68918	0.54114	0.22085	-0.00087	-0.01361	-0.02110	6.29791
360			3.59000	24.99363	4.71303	0.89521	-0.00063	-0.00002	0.00301	0.00000	-0.00000	0.00004	100.26457	17.66792	-2.31798	-0.13920	-0.04371	0.02038	-0.01920	-0.00024	-0.00100	29.00867	-9.63217	7.56980	0.05343	0.03886	0.01230	0.00283	-0.00139	-0.00074	9.04209	-9.60151	9.85125	0.90960	-0.00714	0.11039	-0.02813	-0.00063	0.02042	-14.76582	0.35143	6.33341	-0.69057	0.54292	0.22103	0.00633	-0.01702	-0.02944	6.28340
361			3.60000	24.99243	4.70032	0.89418	-0.00063	-0.00002	0.00306	-0.00000	-0.00000	0.00002	100.18530	17.68903	-2.31886	-0.14011	-0.04402	0.02098	-0.01876	-0.00046	-0.00044	28.98232	-9.59414	7.58747	0.05390	0.04045	0.01261	0.00250	-0.00205	-0.00073	9.04258	-9.67012	9.74863	0.91116	-0.00332	0.11007	-0.02822	-0.00030	0.02194	-14.75751	0.39203	6.41071	-0.68715	0.54621	0.22121	0.01133	-0.01944	-0.03399	6.27035
362			3.61000	24.98714	4.69276	0.89448	-0.00064	-0.00002	0.00313	-0.00001	-0.00000	0.00000	100.10879	17.69350	-2.32587	-0.14104	-0.04429	0.02167	-0.01692	-0.00073	0.00027	28.96047	-9.54917	7.60004	0.05376	0.04182	0.01267	0.00180	-0.00279	-0.00071	9.04192	-9.74032	9.63906	0.91453	0.00044	0.11030	-0.02883	0.00004	0.02276	-14.74584	0.43572	6.49331	-0.68438	0.54960	0.22194	0.01380	-0.02063	-0.03387	6.25882
363			3.62000	24.97952	4.69270	0.89626	-0.00065	-0.00002	0.00320	-0.00001	0.00000	-0.00002	100.04114	17.67819	-2.34090	-0.14175	-0.04443	0.02227	-0.01337	-0.00117	0.00118	28.94725	-9.49602	7.60709	0.05293	0.04252	0.01244	0.00070	-0.00367	-0.00066	9.04140	-9.80938	9.52816	0.91937	0.00400	0.11095	-0.03003	0.00035	0.02238	-14.73322	0.47813	6.56888	-0.68536	0.55923	0.22428	0.01324	-0.02162	-0.02925	6.24746
364			3.63000	24.97191	4.70141	0.90023	-0.00066	-0.00003	0.00328	-0.00001	0.00000	-0.00006	99.98787	17.63885	-2.36806	-0.14217	-0.04436	0.02267	-0.00833	-0.00185	0.00230	28.94613	-9.43322	7.60561	0.05205	0.04292	0.01229	-0.00068	-0.00471	-0.00056	9.04260	-9.87476	9.42327	0.92079	0.00685	0.11185	-0.03158	0.00056	0.02058	-14.72261	0.51657	6.62659	-0.68509	0.56794	0.22669	0.00935	-0.02305	-0.02080	6.23324
365			3.64000	24.96617	4.71804	0.90759	-0.00067	-0.00003	0.00335	-0.00000	0.00000	-0.00010	99.95257	17.57214	-2.41153	-0.14238	-0.04415	0.02289	-0.00236	-0.00271	0.00350	28.95959	-9.36085	7.59140	0.05208	0.04384	0.01262	-0.00226	-0.00586	-0.00040	9.04702	-9.93431	9.33164	0.92064	0.00736	0.11264	-0.03335	0.00054	0.01748	-14.71678	0.54983	6.65876	-0.68655	0.56892	0.22738	0.00293	-0.02451	-0.00978	6.21305
366			3.65000	24.96391	4.73982	0.91918	-0.00067	-0.00003	0.00340	0.00000	0.00000	-0.00013	99.93736	17.47820	-2.47253	-0.14241	-0.04385	0.02302	0.00373	-0.00354	0.00461	28.98893	-9.28159	7.56265	0.05346	0.04597	0.01364	-0.00391	-0.00699	-0.00021	9.05568	-9.98598	9.25841	0.92296	0.00788	0.11335	-0.03519	0.00050	0.01360	-14.71738	0.57683	6.66171	-0.69004	0.56807	0.22773	-0.00462	-0.02490	0.00211	6.18519
367			3.66000	24.96630	4.76303	0.93452	-0.00067	-0.00003	0.00343	0.00001	0.00000	-0.00014	99.94146	17.36204	-2.54847	-0.14242	-0.04356	0.02316	0.00863	-0.00415	0.00539	29.03221	-9.19970	7.52165	0.05653	0.04966	0.01544	-0.00529	-0.00795	-0.00004	9.06885	-10.02779	9.20543	0.92881	0.00932	0.11377	-0.03684	0.00048	0.00953	-14.72468	0.59571	6.63574	-0.69508	0.56698	0.22794	-0.01170	-0.02318	0.01355	6.14973
368			3.67000	24.97349	4.78366	0.95113	-0.00067	-0.00003	0.00342	0.00001	0.00000	-0.00013	99.95884	17.23457	-2.63330	-0.14245	-0.04332	0.02323	0.01110	-0.00439	0.00559	29.08214	-9.11975	7.47503	0.06032	0.05421	0.01770	-0.00584	-0.00840	0.00004	9.08602	-10.05891	9.17152	0.92957	0.00603	0.11264	-0.03778	0.00022	0.00567	-14.73748	0.60483	6.58393	-0.69628	0.55785	0.22483	-0.01637	-0.01930	0.02328	6.10801
369			3.68000	24.98489	4.79784	0.96514	-0.00067	-0.00003	0.00338	0.00002	0.00000	-0.00008	99.98046	17.11078	-2.71820	-0.14252	-0.04314	0.02323	0.01079	-0.00419	0.00514	29.12888	-9.04570	7.43199	0.06333	0.05827	0.01970	-0.00524	-0.00799	-0.00005	9.10652	-10.07874	9.15436	0.92592	0.00285	0.11052	-0.03830	0.00006	0.00223	-14.75294	0.60387	6.51087	-0.69331	0.55135	0.22140	-0.01675	-0.01510	0.03038	6.06290
370			3.69000	24.99891	4.80288	0.97287	-0.00067	-0.00003	0.00331	0.00002	-0.00000	-0.00002	99.99827	17.00400	-2.79403	-0.14262	-0.04302	0.02317	0.00844	-0.00355	0.00421	29.16518	-8.98097	7.40043	0.06457	0.06105	0.02098	-0.00381	-0.00669	-0.00030	9.13004	-10.08668	9.15221	0.92440	-0.00061	0.10857	-0.03916	-0.00000	-0.00088	-14.76684	0.59513	6.42387	-0.69108	0.55090	0.21942	-0.01195	-0.01236	0.03391	6.01867
371			3.70000	25.01340	4.79838	0.97227	-0.00066	-0.00004	0.00323	0.00002	-0.00000	0.00004	100.00871	16.92212	-2.85332	-0.14274	-0.04295	0.02306	0.00529	-0.00258	0.00303	29.18903	-8.92796	7.38463	0.06405	0.06231	0.02148	-0.00222	-0.00485	-0.00061	9.15682	-10.08177	9.16442	0.92202	-0.00346	0.10677	-0.04064	0.00005	-0.00396	-14.77459	0.58360	6.33304	-0.68697	0.55471	0.21848	-0.00235	-0.01219	0.03331	5.97959
372			3.71000	25.02588	4.78683	0.96407	-0.00066	-0.00004	0.00316	0.00001	-0.00000	0.00008	100.01212	16.86761	-2.89222	-0.14285	-0.04290	0.02296	0.00240	-0.00148	0.00185	29.20260	-8.88733	7.38506	0.06219	0.06229	0.02130	-0.00100	-0.00293	-0.00086	9.18750	-10.06246	9.19191	0.92090	-0.00929	0.10569	-0.04299	0.00034	-0.00729	-14.77255	0.57494	6.24852	-0.68265	0.55939	0.21816	0.01021	-0.01450	0.02897	5.94900
373			3.72000	25.03437	4.77280	0.95125	-0.00067	-0.00005	0.00312	0.00001	-0.00000	0.00009	100.01129	16.83830	-2.91077	-0.14301	-0.04286	0.02291	0.00049	-0.00044	0.00083	29.20970	-8.85837	7.39864	0.05971	0.06132	0.02063	-0.00029	-0.00131	-0.00096	9.22295	-10.02744	9.23679	0.91728	-0.01778	0.10471	-0.04533	0.00104	-0.01086	-14.75899	0.57351	6.17831	-0.67634	0.56467	0.21772	0.02330	-0.01824	0.02143	5.92834
374			3.73000	25.03865	4.76152	0.93778	-0.00069	-0.00005	0.00312	0.00000	-0.00000	0.00008	100.01028	16.82858	-2.91201	-0.14311	-0.04281	0.02292	-0.00015	0.00039	0.00011	29.21360	-8.84008	7.41986	0.05709	0.05977	0.01967	0.00001	-0.00013	-0.00086	9.26296	-9.97754	9.30019	0.91170	-0.02686	0.10306	-0.04591	0.00203	-0.01420	-14.73425	0.58199	6.13001	-0.67168	0.56749	0.21581	0.03462	-0.02159	0.01050	5.91747
375			3.74000	25.03994	4.75757	0.92743	-0.00071	-0.00006	0.00317	0.00000	0.00000	0.00004	100.01294	16.83104	-2.90101	-0.14310	-0.04273	0.02302	0.00036	0.00094	-0.00031	29.21614	-8.83171	7.44177	0.05523	0.05825	0.01874	0.00005	0.00060	-0.00059	9.30559	-9.91644	9.38083	0.90591	-0.03501	0.10197	-0.04289	0.00301	-0.01684	-14.70058	0.60146	6.11330	-0.67065	0.57021	0.21423	0.04209	-0.02229	-0.00413	5.91537
376			3.75000	25.04000	4.76326	0.92270	-0.00074	-0.00006	0.00325	-0.00000	0.00000	-0.00002	100.02151	16.83931	-2.88328	-0.14294	-0.04259	0.02317	0.00154	0.00117	-0.00050	29.21833	-8.83275	7.45779	0.05436	0.05707	0.01800	-0.00004	0.00098	-0.00021	9.34706	-9.84982	9.47362	0.90156	-0.03966	0.10186	-0.03536	0.00346	-0.01827	-14.66221	0.63088	6.14003	-0.66918	0.57490	0.21410	0.04343	-0.01840	-0.02235	5.92075
377			3.76000	25.03997	4.77802	0.92461	-0.00077	-0.00005	0.00335	0.00000	0.00000	-0.00007	100.03600	16.84983	-2.86414	-0.14262	-0.04244	0.02341	0.00277	0.00110	-0.00060	29.22032	-8.84222	7.46342	0.05467	0.05668	0.01764	-0.00014	0.00114	0.00019	9.38292	-9.78436	9.57016	0.89900	-0.04328	0.10220	-0.02414	0.00347	-0.01803	-14.62500	0.66718	6.21973	-0.66442	0.57276	0.21317	0.03739	-0.00924	-0.04199	5.93119
378			3.77000	25.04011	4.79879	0.93238	-0.00078	-0.00005	0.00344	0.00000	0.00000	-0.00011	100.05421	16.86295	-2.84737	-0.14226	-0.04233	0.02376	0.00354	0.00082	-0.00074	29.22142	-8.85874	7.45838	0.05563	0.05687	0.01748	-0.00015	0.00125	0.00052	9.40966	-9.72631	9.66080	0.90012	-0.04571	0.10259	-0.01091	0.00304	-0.01616	-14.59520	0.70574	6.35379	-0.66134	0.56883	0.21211	0.02491	0.00323	-0.05908	5.94320
379			3.78000	25.04030	4.82093	0.94376	-0.00080	-0.00004	0.00352	0.00000	0.00000	-0.00012	100.07307	16.88110	-2.83471	-0.14194	-0.04231	0.02415	0.00367	0.00044	-0.00096	29.22082	-8.88064	7.44593	0.05652	0.05711	0.01729	-0.00004	0.00135	0.00071	9.42522	-9.67978	9.73816	0.90080	-0.04643	0.10343	0.00292	0.00229	-0.01324	-14.57798	0.74133	6.53028	-0.65626	0.56974	0.21279	0.00818	0.01577	-0.06961	5.95378
380			3.79000	25.04075	4.83981	0.95572	-0.00081	-0.00003	0.00356	0.00000	0.00000	-0.00010	100.08982	16.90582	-2.82667	-0.14166	-0.04237	0.02452	0.00324	0.00002	-0.00119	29.21784	-8.90537	7.43016	0.05686	0.05680	0.01682	0.00015	0.00131	0.00076	9.42907	-9.64647	9.79818	0.90280	-0.04712	0.10501	0.01572	0.00149	-0.00988	-14.57611	0.76942	6.72459	-0.65248	0.57339	0.21500	-0.00939	0.02491	-0.06972	5.96134
381			3.80000	25.04201	4.85196	0.96545	-0.00082	-0.00002	0.00357	0.00000	0.00000	-0.00006	100.10242	16.93594	-2.82387	-0.14129	-0.04245	0.02481	0.00243	-0.00044	-0.00134	29.21268	-8.92898	7.41343	0.05685	0.05631	0.01634	0.00033	0.00098	0.00070	9.42235	-9.62632	9.84002	0.90483	-0.04554	0.10671	0.02545	0.00069	-0.00650	-14.58947	0.78670	6.90245	-0.65048	0.57982	0.21822	-0.02462	0.02808	-0.05693	5.96581
382			3.81000	25.04436	4.85576	0.97133	-0.00082	-0.00002	0.00355	0.00000	-0.00000	-0.00002	100.10925	16.96882	-2.82754	-0.14088	-0.04253	0.02501	0.00146	-0.00090	-0.00138	29.20605	-8.94669	7.39690	0.05699	0.05628	0.01616	0.00044	0.00040	0.00055	9.40804	-9.61800	9.86520	0.90676	-0.03951	0.10842	0.03057	0.00004	-0.00350	-14.61532	0.79100	7.02790	-0.64995	0.58434	0.22156	-0.03554	0.02448	-0.03190	5.96775
383			3.82000	25.04797	4.85180	0.97326	-0.00082	-0.00002	0.00351	0.00001	-0.00000	0.00001	100.11042	17.00247	-2.83719	-0.14046	-0.04260	0.02519	0.00075	-0.00121	-0.00138	29.19905	-8.95532	7.38277	0.05730	0.05717	0.01643	0.00044	-0.00017	0.00033	9.38987	-9.61915	9.87685	0.91025	-0.03372	0.10902	0.03129	-0.00035	-0.00111	-14.64975	0.78182	7.07423	-0.65394	0.58007	0.22214	-0.04239	0.01522	0.00059	5.96740
384			3.83000	25.05331	4.84294	0.97221	-0.00080	-0.00002	0.00347	0.00001	-0.00000	0.00003	100.10897	17.03647	-2.84941	-0.14010	-0.04268	0.02534	0.00072	-0.00123	-0.00138	29.19380	-8.95476	7.37503	0.05754	0.05807	0.01677	0.00025	-0.00052	0.00002	9.37093	-9.62768	9.87884	0.91300	-0.03145	0.10927	0.02889	-0.00062	0.00059	-14.68951	0.76108	7.03257	-0.65896	0.57118	0.22133	-0.04613	0.00355	0.03257	5.96483
385			3.84000	25.06079	4.83303	0.96966	-0.00077	-0.00002	0.00343	0.00001	-0.00000	0.00003	100.10973	17.06981	-2.85965	-0.13972	-0.04271	0.02542	0.00170	-0.00097	-0.00128	29.19312	-8.94700	7.37636	0.05683	0.05791	0.01661	-0.00029	-0.00065	-0.00026	9.35319	-9.64244	9.87434	0.91397	-0.02958	0.11002	0.02488	-0.00083	0.00193	-14.73207	0.73210	6.91290	-0.66269	0.56353	0.22128	-0.04734	-0.00657	0.05757	5.96035
386			3.85000	25.07027	4.82545	0.96758	-0.00074	-0.00003	0.00342	0.00001	-0.00000	0.00002	100.11815	17.09801	-2.86552	-0.13927	-0.04268	0.02548	0.00385	-0.00052	-0.00094	29.20106	-8.93473	7.38458	0.05550	0.05669	0.01595	-0.00131	-0.00074	-0.00039	9.33726	-9.66272	9.86407	0.91467	-0.02970	0.11098	0.02055	-0.00104	0.00336	-14.77508	0.69815	6.74082	-0.66819	0.55610	0.22134	-0.04662	-0.01243	0.07142	5.95521
387			3.86000	25.08113	4.82203	0.96743	-0.00071	-0.00003	0.00341	0.00001	-0.00000	-0.00000	100.13945	17.11382	-2.86635	-0.13887	-0.04262	0.02552	0.00683	0.00004	-0.00033	29.22281	-8.92045	7.39346	0.05483	0.05564	0.01540	-0.00276	-0.00086	-0.00034	9.32272	-9.68776	9.84623	0.91523	-0.02859	0.11224	0.01681	-0.00115	0.00532	-14.81646	0.66257	6.54884	-0.67565	0.55445	0.22287	-0.04458	-0.01382	0.07392	5.95129
388			3.87000	25.09301	4.82311	0.96957	-0.00068	-0.00003	0.00342	0.00001	0.00000	-0.00002	100.17560	17.11257	-2.86171	-0.13851	-0.04252	0.02552	0.00955	0.00067	0.00031	29.26085	-8.90679	7.39846	0.05575	0.05588	0.01559	-0.00427	-0.00088	-0.00025	9.30834	-9.71716	9.81730	0.91353	-0.02718	0.11256	0.01429	-0.00121	0.00785	-14.85503	0.62856	6.36603	-0.68076	0.55448	0.22376	-0.04180	-0.01206	0.06682	5.95023
389			3.88000	25.10575	4.82754	0.97323	-0.00065	-0.00003	0.00344	0.00002	0.00000	-0.00003	100.22313	17.09701	-2.85034	-0.13828	-0.04241	0.02546	0.01106	0.00133	0.00072	29.31178	-8.89573	7.40081	0.05751	0.05669	0.01615	-0.00540	-0.00064	-0.00020	9.29268	-9.75114	9.77456	0.91281	-0.02563	0.11207	0.01325	-0.00126	0.01065	-14.89053	0.59894	6.21169	-0.68568	0.55420	0.22375	-0.03902	-0.00907	0.05362	5.95268
390			3.89000	25.11932	4.83315	0.97691	-0.00062	-0.00004	0.00345	0.00002	0.00000	-0.00003	100.27630	17.07418	-2.83085	-0.13805	-0.04227	0.02533	0.01123	0.00195	0.00083	29.36943	-8.88845	7.40483	0.05906	0.05703	0.01651	-0.00591	-0.00013	-0.00024	9.27479	-9.79019	9.71751	0.91401	-0.02359	0.11188	0.01350	-0.00128	0.01328	-14.92308	0.57613	6.09580	-0.68853	0.55547	0.22439	-0.03648	-0.00658	0.03805	5.95847
391			3.90000	25.13326	4.83733	0.97897	-0.00059	-0.00004	0.00346	0.00001	0.00000	-0.00001	100.33030	17.05061	-2.80294	-0.13771	-0.04209	0.02518	0.01048	0.00244	0.00070	29.42843	-8.88538	7.41401	0.05999	0.05688	0.01660	-0.00587	0.00049	-0.00034	9.25430	-9.83424	9.64844	0.91480	-0.02205	0.11169	0.01449	-0.00131	0.01525	-14.95319	0.56203	6.02042	-0.68736	0.55496	0.22462	-0.03471	-0.00579	0.02231	5.96622
392			3.91000	25.14648	4.83827	0.97832	-0.00057	-0.00004	0.00346	0.00001	0.00000	0.00001	100.38183	17.03079	-2.76842	-0.13716	-0.04185	0.02499	0.00922	0.00268	0.00045	29.48549	-8.88547	7.43058	0.06042	0.05640	0.01658	-0.00547	0.00104	-0.00051	9.23176	-9.88250	9.57183	0.91612	-0.01979	0.11186	0.01529	-0.00126	0.01623	-14.98206	0.55833	5.98275	-0.68715	0.55453	0.22517	-0.03428	-0.00724	0.00806	5.97342
393			3.92000	25.15769	4.83577	0.97529	-0.00056	-0.00004	0.00345	0.00001	-0.00000	0.00003	100.42836	17.01716	-2.73123	-0.13661	-0.04161	0.02477	0.00770	0.00261	0.00018	29.53860	-8.88658	7.45553	0.06040	0.05579	0.01655	-0.00482	0.00141	-0.00070	9.20862	-9.93305	9.49374	0.91929	-0.01631	0.11254	0.01535	-0.00108	0.01603	-15.01077	0.56590	5.97694	-0.68970	0.55499	0.22639	-0.03460	-0.01056	-0.00354	5.97751
394			3.93000	25.16609	4.83067	0.97115	-0.00056	-0.00005	0.00343	0.00001	-0.00000	0.00004	100.46766	17.00967	-2.69590	-0.13629	-0.04144	0.02452	0.00600	0.00226	0.00001	29.58569	-8.88680	7.48751	0.05996	0.05476	0.01640	-0.00395	0.00148	-0.00083	9.18655	-9.98340	9.42063	0.92139	-0.01351	0.11236	0.01459	-0.00089	0.01448	-15.03944	0.58405	5.99442	-0.69215	0.55458	0.22637	-0.03422	-0.01497	-0.01145	5.97671
395			3.94000	25.17193	4.82455	0.96732	-0.00056	-0.00005	0.00342	0.00000	-0.00000	0.00003	100.49760	17.00538	-2.66700	-0.13610	-0.04133	0.02431	0.00414	0.00167	0.00003	29.62443	-8.88477	7.52234	0.05925	0.05363	0.01614	-0.00294	0.00126	-0.00087	9.16695	-10.03100	9.35796	0.92227	-0.01030	0.11215	0.01322	-0.00064	0.01196	-15.06692	0.61082	6.02487	-0.69448	0.55759	0.22693	-0.03199	-0.02001	-0.01517	5.97111
396			3.95000	25.17589	4.81989	0.96481	-0.00056	-0.00006	0.00342	0.00000	-0.00000	0.00002	100.51633	16.99987	-2.64866	-0.13605	-0.04127	0.02417	0.00223	0.00090	0.00025	29.65302	-8.87983	7.55514	0.05845	0.05277	0.01590	-0.00190	0.00084	-0.00080	9.15081	-10.07314	9.30966	0.92457	-0.00706	0.11289	0.01150	-0.00039	0.00890	-15.09153	0.64368	6.05770	-0.69611	0.56372	0.22901	-0.02755	-0.02515	-0.01514	5.96230
397			3.96000	25.17898	4.81960	0.96359	-0.00056	-0.00006	0.00341	0.00000	0.00000	-0.00000	100.52326	16.98916	-2.64359	-0.13605	-0.04122	0.02401	0.00047	0.00006	0.00060	29.67095	-8.87190	7.58238	0.05754	0.05229	0.01577	-0.00096	0.00033	-0.00068	9.13866	-10.10772	9.27758	0.92770	-0.00631	0.11370	0.00963	-0.00028	0.00565	-15.11159	0.67991	6.08471	-0.69766	0.57005	0.23094	-0.02134	-0.02900	-0.01238	5.95267
398			3.97000	25.18203	4.82535	0.96314	-0.00057	-0.00006	0.00339	0.00000	0.00000	-0.00002	100.51916	16.97138	-2.65248	-0.13620	-0.04119	0.02377	-0.00110	-0.00074	0.00097	29.67935	-8.86175	7.60192	0.05683	0.05203	0.01579	-0.00021	-0.00015	-0.00049	9.13036	-10.13329	9.26087	0.92948	-0.00647	0.11410	0.00736	-0.00023	0.00256	-15.12606	0.71598	6.10182	-0.69991	0.57696	0.23242	-0.01427	-0.02978	-0.00823	5.94452
399			3.98000	25.18550	4.83641	0.96276	-0.00058	-0.00006	0.00336	0.00000	0.00000	-0.00003	100.50524	16.94690	-2.67363	-0.13651	-0.04120	0.02340	-0.00258	-0.00138	0.00125	29.67971	-8.85130	7.61222	0.05648	0.05177	0.01594	0.00037	-0.00049	-0.00025	9.12577	-10.14907	9.25770	0.92958	-0.00722	0.11440	0.00505	-0.00013	-0.00019	-15.13465	0.74760	6.10845	-0.70210	0.58040	0.23304	-0.00697	-0.02557	-0.00337	5.93887
400			3.99000	25.18945	4.85005	0.96216	-0.00058	-0.00005	0.00331	0.00000	0.00000	-0.00003	100.48261	16.91799	-2.70359	-0.13694	-0.04123	0.02293	-0.00409	-0.00180	0.00138	29.67340	-8.84335	7.61230	0.05645	0.05151	0.01616	0.00079	-0.00067	0.00003	9.12507	-10.15398	9.26618	0.92946	-0.00943	0.11387	0.00159	-0.00001	-0.00263	-15.13741	0.76904	6.10466	-0.70213	0.57872	0.23179	-0.00009	-0.01561	0.00218	5.93595
401			4.00000	25.19352	4.86251	0.96171	-0.00056	-0.00004	0.00325	0.00000	0.00000	-0.00002	100.45229	16.88830	-2.73813	-0.13753	-0.04132	0.02240	-0.00563	-0.00199	0.00130	29.66232	-8.83958	7.60273	0.05679	0.05123	0.01639	0.00103	-0.00069	0.00029	9.12854	-10.14643	9.28449	0.92895	-0.01240	0.11270	-0.00269	0.00023	-0.00474	-15.13505	0.77462	6.08999	-0.70173	0.57527	0.22968	0.00563	-0.00560	0.00964	5.93592
402			4.01000	25.19650	4.86937	0.96251	-0.00053	-0.00003	0.00318	0.00000	0.00000	-0.00002	100.41557	16.86271	-2.77297	-0.13822	-0.04146	0.02194	-0.00713	-0.00197	0.00102	29.64872	-8.84018	7.58658	0.05718	0.05091	0.01650	0.00110	-0.00057	0.00046	9.13629	-10.12543	9.31107	0.92951	-0.01749	0.11217	-0.00763	0.00067	-0.00667	-15.12841	0.76241	6.06547	-0.70220	0.56940	0.22776	0.01122	0.01133	0.01271	5.93879
403			4.02000	25.19660	4.86649	0.96587	-0.00051	-0.00002	0.00311	-0.00000	-0.00000	-0.00001	100.37402	16.84572	-2.80428	-0.13902	-0.04168	0.02164	-0.00847	-0.00178	0.00061	29.63500	-8.84413	7.56839	0.05729	0.05046	0.01637	0.00104	-0.00036	0.00049	9.14870	-10.09205	9.34571	0.92901	-0.02115	0.11084	-0.01300	0.00115	-0.00860	-15.11748	0.73593	6.03421	-0.69961	0.56336	0.22529	0.01679	0.01987	0.01557	5.94490
404			4.03000	25.19270	4.85326	0.97230	-0.00055	-0.00002	0.00306	-0.00000	-0.00000	0.00000	100.32938	16.83966	-2.82933	-0.13984	-0.04193	0.02150	-0.00952	-0.00144	0.00017	29.62263	-8.84997	7.55225	0.05681	0.04980	0.01598	0.00095	-0.00013	0.00042	9.16618	-10.04950	9.39016	0.92785	-0.02306	0.10915	-0.01789	0.00148	-0.01090	-15.10175	0.70274	5.99957	-0.69695	0.56149	0.22349	0.02275	0.02145	0.01717	5.95430
405			4.04000	25.18551	4.83389	0.98093	-0.00060	-0.00003	0.00304	-0.00001	-0.00000	0.00000	100.28375	16.84397	-2.84655	-0.14070	-0.04219	0.02148	-0.01020	-0.00104	-0.00022	29.61158	-8.85633	7.54039	0.05604	0.04891	0.01540	0.00092	0.00004	0.00030	9.18874	-10.00120	9.44856	0.92362	-0.02701	0.10888	-0.02114	0.00183	-0.01415	-15.08099	0.67073	5.96060	-0.69179	0.56146	0.22337	0.02843	0.01611	0.01956	5.96633
406			4.05000	25.17645	4.81405	0.99011	-0.00064	-0.00004	0.00306	-0.00001	-0.00000	-0.00000	100.23859	16.85622	-2.85612	-0.14162	-0.04245	0.02154	-0.01050	-0.00064	-0.00051	29.60080	-8.86185	7.53290	0.05544	0.04812	0.01487	0.00105	0.00008	0.00019	9.21613	-9.94923	9.52683	0.91946	-0.03242	0.10925	-0.02251	0.00219	-0.01851	-15.05570	0.64488	5.91122	-0.68732	0.56124	0.22364	0.03321	0.00599	0.02403	5.98000
407			4.06000	25.16679	4.79762	0.99832	-0.00067	-0.00004	0.00311	-0.00001	-0.00000	-0.00000	100.19511	16.87349	-2.85932	-0.14246	-0.04266	0.02169	-0.01038	-0.00033	-0.00069	29.58813	-8.86512	7.52860	0.05526	0.04776	0.01456	0.00136	-0.00003	0.00009	9.24820	-9.89364	9.63052	0.91595	-0.03439	0.10915	-0.02226	0.00232	-0.02357	-15.02693	0.62694	5.84488	-0.68629	0.56371	0.22399	0.03625	-0.00584	0.02997	5.99342
408			4.07000	25.15755	4.78624	1.00451	-0.00070	-0.00004	0.00318	-0.00001	-0.00000	-0.00000	100.15444	16.89378	-2.85837	-0.14311	-0.04280	0.02188	-0.00991	-0.00017	-0.00082	29.57152	-8.86488	7.52608	0.05556	0.04807	0.01459	0.00186	-0.00023	0.00002	9.28436	-9.83316	9.76208	0.91088	-0.03847	0.10870	-0.02087	0.00266	-0.02862	-14.99683	0.61658	5.76006	-0.68717	0.56009	0.22236	0.03668	-0.01602	0.03500	6.00407
409			4.08000	25.14943	4.78009	1.00845	-0.00073	-0.00004	0.00325	-0.00001	-0.00000	-0.00001	100.11673	16.91660	-2.85602	-0.14358	-0.04289	0.02209	-0.00939	-0.00019	-0.00095	29.54919	-8.86090	7.52469	0.05645	0.04906	0.01497	0.00257	-0.00042	-0.00006	9.32381	-9.76681	9.91973	0.90385	-0.04374	0.10788	-0.01908	0.00317	-0.03278	-14.96774	0.61191	5.66216	-0.68783	0.55313	0.21947	0.03462	-0.02172	0.03700	6.00987
410			4.09000	25.14384	4.77877	1.01014	-0.00077	-0.00004	0.00331	-0.00000	0.00000	-0.00001	100.08064	16.94296	-2.85456	-0.14383	-0.04295	0.02229	-0.00920	-0.00035	-0.00113	29.51913	-8.85406	7.52531	0.05768	0.05070	0.01567	0.00355	-0.00043	-0.00017	9.36535	-9.69474	10.09709	0.89653	-0.04872	0.10792	-0.01744	0.00377	-0.03575	-14.94126	0.61014	5.56178	-0.68676	0.54685	0.21758	0.03136	-0.02183	0.03525	6.01043
411			4.10000	25.14248	4.78169	1.00964	-0.00082	-0.00004	0.00335	0.00000	0.00000	-0.00000	100.04373	16.97549	-2.85504	-0.14394	-0.04301	0.02248	-0.00962	-0.00059	-0.00144	29.47970	-8.84633	7.53095	0.05912	0.05278	0.01662	0.00478	-0.00009	-0.00035	9.40760	-9.61744	10.28511	0.88938	-0.05502	0.10753	-0.01578	0.00463	-0.03686	-14.91746	0.60824	5.47098	-0.68223	0.53761	0.21465	0.02842	-0.01674	0.02930	6.00763
412			4.11000	25.14670	4.78777	1.00716	-0.00085	-0.00003	0.00338	0.00001	0.00000	0.00000	100.00328	17.01818	-2.85725	-0.14387	-0.04308	0.02258	-0.01076	-0.00083	-0.00192	29.42956	-8.84039	7.54594	0.06032	0.05477	0.01759	0.00624	0.00068	-0.00063	9.44867	-9.53533	10.47414	0.88251	-0.06087	0.10605	-0.01336	0.00560	-0.03591	-14.89522	0.60434	5.40145	-0.67538	0.52956	0.21093	0.02699	-0.00856	0.01960	6.00465
413			4.12000	25.15631	4.79532	1.00318	-0.00087	-0.00003	0.00339	0.00002	0.00000	0.00001	99.95655	17.07538	-2.86013	-0.14362	-0.04316	0.02265	-0.01251	-0.00104	-0.00256	29.36786	-8.83846	7.57434	0.06079	0.05638	0.01837	0.00771	0.00179	-0.00100	9.48635	-9.44979	10.65568	0.87977	-0.06535	0.10561	-0.00968	0.00636	-0.03377	-14.87280	0.59877	5.36333	-0.67050	0.52705	0.20947	0.02758	-0.00012	0.00697	6.00532
414			4.13000	25.16963	4.80229	0.99839	-0.00086	-0.00003	0.00338	0.00002	0.00000	0.00001	99.90201	17.15038	-2.86232	-0.14328	-0.04330	0.02273	-0.01431	-0.00117	-0.00326	29.29544	-8.84138	7.61917	0.06000	0.05692	0.01858	0.00878	0.00295	-0.00141	9.51841	-9.36502	10.82193	0.87742	-0.06826	0.10661	-0.00464	0.00652	-0.03050	-14.84848	0.59481	5.36455	-0.66449	0.53021	0.21068	0.02910	0.00638	-0.00821	6.01338
415			4.14000	25.18412	4.80684	0.99322	-0.00084	-0.00003	0.00335	0.00002	0.00000	0.00002	99.84144	17.24282	-2.86239	-0.14281	-0.04349	0.02293	-0.01515	-0.00116	-0.00385	29.21643	-8.84772	7.68054	0.05745	0.05588	0.01783	0.00887	0.00369	-0.00169	9.54279	-9.28760	10.96507	0.87285	-0.06981	0.10728	0.00138	0.00590	-0.02545	-14.82214	0.59688	5.41003	-0.65814	0.53396	0.21165	0.02950	0.01046	-0.02492	6.03091
416			4.15000	25.19718	4.80785	0.98755	-0.00082	-0.00003	0.00332	0.00002	0.00000	0.00003	99.78131	17.34531	-2.85926	-0.14220	-0.04369	0.02324	-0.01415	-0.00094	-0.00408	29.13905	-8.85429	7.75261	0.05425	0.05365	0.01639	0.00786	0.00367	-0.00172	9.55785	-9.22447	11.07730	0.86737	-0.07090	0.10753	0.00782	0.00460	-0.01878	-14.79569	0.60764	5.50075	-0.65365	0.53578	0.21170	0.02716	0.01309	-0.04065	6.05721
417			4.16000	25.20667	4.80514	0.98087	-0.00079	-0.00003	0.00329	0.00001	-0.00000	0.00005	99.73051	17.44519	-2.85205	-0.14139	-0.04380	0.02355	-0.01119	-0.00053	-0.00383	29.07269	-8.85773	7.82537	0.05165	0.05156	0.01505	0.00614	0.00303	-0.00156	9.56256	-9.18102	11.15252	0.86334	-0.07084	0.10901	0.01412	0.00282	-0.01129	-14.77218	0.62602	5.62992	-0.65016	0.53626	0.21281	0.02150	0.01525	-0.05195	6.08929
418			4.17000	25.21118	4.80004	0.97335	-0.00076	-0.00004	0.00327	0.00000	-0.00000	0.00005	99.69628	17.53106	-2.84050	-0.14046	-0.04380	0.02381	-0.00691	0.00000	-0.00321	29.02397	-8.85565	7.89059	0.05060	0.05079	0.01443	0.00425	0.00215	-0.00137	9.55685	-9.15984	11.18821	0.85845	-0.06809	0.11073	0.01951	0.00087	-0.00354	-14.75474	0.64749	5.77957	-0.64608	0.53517	0.21412	0.01288	0.01647	-0.05456	6.12302
419			4.18000	25.21012	4.79523	0.96636	-0.00073	-0.00004	0.00325	-0.00001	-0.00000	0.00004	99.68243	17.59769	-2.82464	-0.13935	-0.04364	0.02397	-0.00215	0.00053	-0.00248	28.99505	-8.84723	7.94552	0.05079	0.05120	0.01447	0.00246	0.00126	-0.00123	9.54195	-9.16050	11.18667	0.85472	-0.06186	0.11189	0.02299	-0.00080	0.00352	-14.74604	0.66630	5.92127	-0.64253	0.53186	0.21481	0.00276	0.01534	-0.04589	6.15359
420			4.19000	25.20345	4.79359	0.96179	-0.00072	-0.00005	0.00326	-0.00001	0.00000	0.00001	99.68922	17.64545	-2.80530	-0.13827	-0.04343	0.02412	0.00234	0.00094	-0.00179	28.98389	-8.83288	7.99080	0.05184	0.05229	0.01493	0.00100	0.00046	-0.00113	9.52067	-9.18039	11.15468	0.85447	-0.05517	0.11250	0.02328	-0.00196	0.00897	-14.74696	0.67786	6.02475	-0.63931	0.52200	0.21392	-0.00650	0.01061	-0.02688	6.17621
421			4.20000	25.19187	4.79696	0.96084	-0.00072	-0.00005	0.00329	-0.00002	0.00000	-0.00002	99.71419	17.67718	-2.78390	-0.13726	-0.04318	0.02423	0.00597	0.00120	-0.00119	28.98550	-8.81406	8.02716	0.05315	0.05332	0.01551	-0.00000	-0.00026	-0.00099	9.49724	-9.21576	11.10217	0.85770	-0.05101	0.11338	0.01928	-0.00279	0.01249	-14.75596	0.68042	6.06644	-0.63912	0.51126	0.21314	-0.01273	0.00204	-0.00152	6.18677
422			4.21000	25.17662	4.80500	0.96325	-0.00072	-0.00005	0.00333	-0.00002	0.00000	-0.00004	99.75215	17.69550	-2.76232	-0.13643	-0.04295	0.02435	0.00839	0.00130	-0.00065	28.99346	-8.79251	8.05273	0.05436	0.05404	0.01603	-0.00053	-0.00098	-0.00073	9.47638	-9.26307	11.03905	0.86259	-0.04784	0.11402	0.01063	-0.00344	0.01422	-14.76967	0.67550	6.03382	-0.64138	0.50680	0.21334	-0.01497	-0.01039	0.02583	6.18253
423			4.22000	25.15977	4.81553	0.96753	-0.00072	-0.00006	0.00337	-0.00002	0.00000	-0.00005	99.79725	17.70155	-2.74252	-0.13572	-0.04274	0.02449	0.00966	0.00127	-0.00011	29.00213	-8.77048	8.06336	0.05504	0.05444	0.01632	-0.00074	-0.00167	-0.00032	9.46234	-9.32061	10.97311	0.86674	-0.04413	0.11483	-0.00177	-0.00391	0.01460	-14.78436	0.66775	5.92628	-0.64578	0.50928	0.21506	-0.01366	-0.02629	0.05142	6.16213
424			4.23000	25.14361	4.82567	0.97159	-0.00071	-0.00006	0.00341	-0.00002	0.00000	-0.00004	99.84474	17.69491	-2.72607	-0.13518	-0.04257	0.02462	0.01018	0.00119	0.00045	29.00930	-8.75086	8.05519	0.05534	0.05477	0.01647	-0.00097	-0.00220	0.00020	9.45789	-9.38719	10.91034	0.87074	-0.04313	0.11581	-0.01593	-0.00448	0.01380	-14.79719	0.66277	5.75377	-0.65323	0.51255	0.21684	-0.00979	-0.04368	0.07162	6.12692
425			4.24000	25.13067	4.83299	0.97338	-0.00069	-0.00006	0.00342	-0.00001	0.00000	-0.00001	99.89246	17.67538	-2.71323	-0.13480	-0.04245	0.02470	0.01030	0.00113	0.00100	29.01684	-8.73700	8.02858	0.05567	0.05509	0.01652	-0.00144	-0.00234	0.00070	9.46429	-9.46042	10.85646	0.87610	-0.04267	0.11567	-0.02920	-0.00488	0.01155	-14.80608	0.66553	5.53536	-0.66250	0.51959	0.21806	-0.00443	-0.06004	0.08330	6.08169
426			4.25000	25.12266	4.83564	0.97142	-0.00066	-0.00005	0.00340	-0.00001	0.00000	0.00002	99.93939	17.64385	-2.70280	-0.13456	-0.04235	0.02465	0.01003	0.00117	0.00146	29.02871	-8.73195	7.98821	0.05624	0.05534	0.01656	-0.00219	-0.00202	0.00110	9.48089	-9.53516	10.81779	0.88111	-0.04484	0.11581	-0.03800	-0.00513	0.00805	-14.81018	0.67895	5.29669	-0.66738	0.52489	0.21895	0.00031	-0.07080	0.08502	6.03382
427			4.26000	25.11969	4.83289	0.96532	-0.00063	-0.00005	0.00334	-0.00000	-0.00000	0.00005	99.98408	17.60298	-2.69282	-0.13450	-0.04229	0.02439	0.00917	0.00129	0.00174	29.04809	-8.73753	7.94051	0.05703	0.05531	0.01658	-0.00302	-0.00136	0.00136	9.50416	-9.60287	10.79864	0.88444	-0.04766	0.11559	-0.03939	-0.00476	0.00407	-14.81109	0.70124	5.06564	-0.67019	0.52882	0.21902	0.00192	-0.07165	0.07692	5.99081
428			4.27000	25.12068	4.82510	0.95559	-0.00062	-0.00004	0.00326	0.00000	-0.00000	0.00008	100.02390	17.55717	-2.68161	-0.13453	-0.04221	0.02384	0.00751	0.00139	0.00178	29.07456	-8.75292	7.89118	0.05774	0.05454	0.01640	-0.00357	-0.00026	0.00139	9.52840	-9.65466	10.79655	0.88785	-0.04915	0.11524	-0.03388	-0.00354	0.00104	-14.81209	0.72617	4.86791	-0.67325	0.53192	0.21880	-0.00051	-0.06119	0.06078	5.95720
429			4.28000	25.12386	4.81386	0.94395	-0.00062	-0.00004	0.00316	0.00000	-0.00000	0.00008	100.05508	17.51202	-2.66963	-0.13469	-0.04212	0.02305	0.00486	0.00127	0.00157	29.10460	-8.77412	7.84469	0.05861	0.05345	0.01621	-0.00357	-0.00018	0.00133	9.54849	-9.68589	10.80217	0.89075	-0.04960	0.11470	-0.02500	-0.00193	-0.00030	-14.81621	0.74729	4.72415	-0.67514	0.53209	0.21794	-0.00562	-0.04278	0.03913	5.93359
430			4.29000	25.12702	4.80234	0.93309	-0.00063	-0.00003	0.00307	0.00000	-0.00000	0.00006	100.07168	17.47449	-2.66023	-0.13494	-0.04200	0.02208	0.00093	0.00078	0.00108	29.13148	-8.79523	7.80627	0.05995	0.05254	0.01633	-0.00266	0.00014	0.00101	9.56232	-9.69804	10.80700	0.89338	-0.05108	0.11459	-0.01637	-0.00046	-0.00036	-14.82448	0.76262	4.64544	-0.67590	0.52852	0.21691	-0.01100	-0.02242	0.01565	5.91784
431			4.30000	25.12821	4.79580	0.92651	-0.00064	-0.00003	0.00300	-0.00000	0.00000	0.00001	100.06649	17.45295	-2.65785	-0.13522	-0.04184	0.02099	-0.00419	-0.00007	0.00040	29.14606	-8.81104	7.78379	0.06114	0.05151	0.01659	-0.00066	0.00055	0.00043	9.57039	-9.69551	10.80752	0.89486	-0.05146	0.11440	-0.00974	0.00069	-0.00002	-14.83606	0.77313	4.63176	-0.67418	0.52784	0.21665	-0.01460	-0.00462	-0.00637	5.90737
432			4.31000	25.12565	4.80157	0.92847	-0.00066	-0.00003	0.00295	-0.00001	0.00000	-0.00007	100.03439	17.45353	-2.66609	-0.13555	-0.04166	0.01986	-0.00941	-0.00118	-0.00025	29.14072	-8.82041	7.78576	0.06051	0.04872	0.01604	0.00188	0.00116	-0.00027	9.57440	-9.68283	10.80465	0.89531	-0.05086	0.11481	-0.00541	0.00143	0.00006	-14.84888	0.78095	4.67542	-0.67150	0.53197	0.21816	-0.01506	0.00900	-0.02509	5.90071
433			4.32000	25.11802	4.82807	0.94303	-0.00068	-0.00004	0.00294	-0.00001	0.00000	-0.00019	99.97769	17.47265	-2.68878	-0.13604	-0.04156	0.01884	-0.01288	-0.00248	-0.00051	29.11502	-8.82565	7.81412	0.05742	0.04366	0.01425	0.00382	0.00170	-0.00076	9.57631	-9.66373	10.80151	0.89441	-0.04987	0.11517	-0.00297	0.00179	-0.00035	-14.85996	0.78818	4.76411	-0.67087	0.53664	0.21971	-0.01186	0.01809	-0.03931	5.89787
434			4.33000	25.10505	4.88311	0.97271	-0.00071	-0.00004	0.00296	-0.00001	0.00000	-0.00033	99.90636	17.49592	-2.73115	-0.13674	-0.04158	0.01811	-0.01329	-0.00393	-0.00023	29.07619	-8.82963	7.86166	0.05291	0.03790	0.01187	0.00442	0.00190	-0.00088	9.57762	-9.64171	10.80116	0.89264	-0.04816	0.11511	-0.00193	0.00178	-0.00110	-14.86629	0.79620	4.88354	-0.67221	0.54132	0.22078	-0.00553	0.02294	-0.04814	5.89974
435			4.34000	25.08770	4.97177	1.01770	-0.00074	-0.00004	0.00300	-0.00002	0.00000	-0.00048	99.83349	17.50549	-2.79816	-0.13761	-0.04176	0.01783	-0.01051	-0.00544	0.00053	29.03504	-8.83462	7.91719	0.04899	0.03379	0.01004	0.00391	0.00185	-0.00077	9.57943	-9.62024	10.80535	0.89138	-0.04750	0.11525	-0.00177	0.00156	-0.00199	-14.86586	0.80535	5.01810	-0.67269	0.54225	0.22119	0.00191	0.02427	-0.05073	5.90698
436			4.35000	25.06771	5.09347	1.07569	-0.00075	-0.00003	0.00304	-0.00002	0.00001	-0.00059	99.77063	17.48790	-2.89149	-0.13874	-0.04219	0.01831	-0.00564	-0.00676	0.00156	29.00141	-8.84170	7.97035	0.04753	0.03344	0.00980	0.00281	0.00176	-0.00064	9.58213	-9.60123	10.81454	0.88895	-0.04766	0.11489	-0.00174	0.00129	-0.00291	-14.85928	0.81405	5.15072	-0.67046	0.53974	0.22033	0.00760	0.02334	-0.04650	5.91846
437			4.36000	25.04675	5.23772	1.14084	-0.00075	-0.00003	0.00308	-0.00002	0.00001	-0.00064	99.72472	17.44010	-3.00522	-0.14017	-0.04292	0.01971	-0.00054	-0.00748	0.00260	28.98200	-8.85082	8.01332	0.04957	0.03799	0.01164	0.00145	0.00168	-0.00053	9.58563	-9.58482	10.82909	0.88712	-0.04690	0.11445	-0.00119	0.00099	-0.00387	-14.84937	0.81947	5.26459	-0.66834	0.53733	0.21943	0.00962	0.02088	-0.03666	5.93165
438			4.37000	25.02593	5.38281	1.20381	-0.00072	-0.00003	0.00310	-0.00002	0.00000	-0.00059	99.69635	17.37263	-3.12467	-0.14157	-0.04371	0.02155	0.00291	-0.00732	0.00321	28.97891	-8.86058	8.04190	0.05433	0.04543	0.01475	0.00001	0.00145	-0.00037	9.58943	-9.57092	10.84917	0.88717	-0.04604	0.11397	-0.00031	0.00068	-0.00485	-14.83997	0.82008	5.34719	-0.66589	0.53465	0.21851	0.00789	0.01659	-0.02347	5.94343
439			4.38000	25.00575	5.50503	1.25586	-0.00068	-0.00003	0.00310	-0.00002	0.00000	-0.00046	99.68007	17.30417	-3.23350	-0.14236	-0.04416	0.02289	0.00380	-0.00640	0.00303	28.98852	-8.86890	8.05644	0.05958	0.05214	0.01777	-0.00116	0.00096	-0.00017	9.59365	-9.55992	10.87495	0.88660	-0.04682	0.11391	-0.00013	0.00041	-0.00601	-14.83396	0.81663	5.39267	-0.66197	0.53120	0.21784	0.00418	0.01045	-0.00906	5.95056
440			4.39000	24.98602	5.59168	1.29448	-0.00064	-0.00003	0.00309	-0.00002	0.00000	-0.00032	99.66795	17.25090	-3.32293	-0.14258	-0.04426	0.02357	0.00263	-0.00520	0.00221	29.00432	-8.87371	8.06180	0.06364	0.05634	0.01973	-0.00172	0.00043	-0.00008	9.59937	-9.55098	10.90794	0.88972	-0.04791	0.11471	-0.00110	0.00027	-0.00756	-14.83199	0.81049	5.39906	-0.66264	0.53107	0.21870	0.00056	0.00395	0.00485	5.95171
441			4.40000	24.96652	5.64328	1.32269	-0.00059	-0.00003	0.00311	-0.00002	0.00000	-0.00021	99.65435	17.22065	-3.39144	-0.14251	-0.04419	0.02393	0.00051	-0.00403	0.00117	29.02079	-8.87447	8.06466	0.06588	0.05810	0.02042	-0.00167	0.00009	-0.00014	9.60741	-9.54090	10.94935	0.89134	-0.04813	0.11512	-0.00217	0.00044	-0.00922	-14.83331	0.80190	5.37028	-0.66452	0.53496	0.22007	-0.00227	-0.00070	0.01603	5.94771
442			4.41000	24.94750	5.66717	1.34471	-0.00054	-0.00003	0.00316	-0.00002	0.00000	-0.00014	99.63715	17.21342	-3.44067	-0.14231	-0.04407	0.02426	-0.00171	-0.00302	0.00022	29.03450	-8.87153	8.06946	0.06629	0.05809	0.02002	-0.00118	-0.00016	-0.00025	9.61707	-9.52540	10.99798	0.88907	-0.04896	0.11498	-0.00228	0.00091	-0.01068	-14.83704	0.79059	5.31800	-0.66541	0.53765	0.22059	-0.00405	-0.00264	0.02208	5.94054
443			4.42000	24.92954	5.67255	1.36359	-0.00050	-0.00004	0.00325	-0.00001	-0.00000	-0.00009	99.61608	17.22332	-3.47423	-0.14198	-0.04392	0.02456	-0.00358	-0.00216	-0.00043	29.04301	-8.86470	8.07595	0.06584	0.05729	0.01918	-0.00051	-0.00042	-0.00032	9.62735	-9.50213	11.05215	0.88578	-0.05021	0.11503	-0.00198	0.00148	-0.01214	-14.84183	0.77796	5.25794	-0.66579	0.53800	0.22082	-0.00382	-0.00335	0.02230	5.93230
444			4.43000	24.91329	5.66786	1.38062	-0.00047	-0.00004	0.00333	-0.00001	-0.00000	-0.00007	99.59209	17.24275	-3.49541	-0.14162	-0.04377	0.02476	-0.00492	-0.00139	-0.00079	29.04529	-8.85493	8.08213	0.06534	0.05645	0.01843	0.00019	-0.00060	-0.00030	9.63863	-9.47186	11.11312	0.88318	-0.05210	0.11548	-0.00243	0.00192	-0.01409	-14.84517	0.76785	5.20430	-0.66672	0.53503	0.22066	-0.00073	-0.00521	0.01798	5.92496
445			4.44000	24.89957	5.65923	1.39585	-0.00047	-0.00005	0.00338	-0.00001	-0.00000	-0.00005	99.56698	17.26539	-3.50545	-0.14140	-0.04369	0.02485	-0.00583	-0.00063	-0.00091	29.04138	-8.84501	8.08665	0.06506	0.05551	0.01781	0.00083	-0.00059	-0.00021	9.65232	-9.43710	11.18476	0.88080	-0.05381	0.11589	-0.00356	0.00216	-0.01666	-14.84433	0.76482	5.16482	-0.66600	0.53217	0.22042	0.00454	-0.00869	0.01167	5.91970
446			4.45000	24.88954	5.65028	1.40870	-0.00048	-0.00005	0.00341	-0.00001	-0.00000	-0.00004	99.54200	17.28672	-3.50508	-0.14138	-0.04367	0.02487	-0.00649	0.00009	-0.00084	29.03165	-8.83752	8.08834	0.06481	0.05435	0.01716	0.00141	-0.00052	-0.00007	9.66897	-9.39895	11.26999	0.87887	-0.05664	0.11665	-0.00373	0.00247	-0.01953	-14.83820	0.77039	5.14086	-0.66390	0.52831	0.22016	0.00990	-0.01163	0.00558	5.91720
447			4.46000	24.88460	5.64255	1.41850	-0.00051	-0.00005	0.00343	-0.00000	-0.00000	-0.00003	99.51708	17.30311	-3.49627	-0.14157	-0.04371	0.02488	-0.00707	0.00065	-0.00064	29.01630	-8.83322	8.08511	0.06485	0.05338	0.01665	0.00191	-0.00053	0.00012	9.68709	-9.35568	11.36797	0.87874	-0.06072	0.11732	-0.00144	0.00310	-0.02216	-14.82770	0.78176	5.13026	-0.66270	0.52236	0.21917	0.01333	-0.01245	0.00182	5.91802
448			4.47000	24.88611	5.63635	1.42512	-0.00055	-0.00005	0.00345	0.00001	-0.00000	-0.00001	99.49157	17.31313	-3.48223	-0.14197	-0.04380	0.02490	-0.00747	0.00099	-0.00042	28.99590	-8.83139	8.07572	0.06522	0.05302	0.01639	0.00230	-0.00062	0.00028	9.70436	-9.30489	11.47626	0.87955	-0.06573	0.11738	0.00305	0.00406	-0.02459	-14.81537	0.79436	5.12467	-0.66127	0.51519	0.21720	0.01408	-0.01263	0.00293	5.92235
449			4.48000	24.89477	5.63155	1.42911	-0.00057	-0.00005	0.00347	0.00001	-0.00000	-0.00001	99.46571	17.31809	-3.46624	-0.14255	-0.04391	0.02499	-0.00743	0.00109	-0.00030	28.97217	-8.83092	8.06129	0.06596	0.05361	0.01651	0.00249	-0.00068	0.00037	9.71991	-9.24538	11.59563	0.87950	-0.06806	0.11763	0.00821	0.00495	-0.02769	-14.80361	0.80497	5.10811	-0.65758	0.51426	0.21686	0.01279	-0.01515	0.01079	5.92964
450			4.49000	24.91018	5.62797	1.43122	-0.00055	-0.00005	0.00350	0.00002	-0.00000	0.00000	99.44128	17.32196	-3.45044	-0.14330	-0.04409	0.02514	-0.00670	0.00106	-0.00035	28.94809	-8.83111	8.04585	0.06706	0.05474	0.01688	0.00238	-0.00053	0.00035	9.73462	-9.17726	11.73134	0.88093	-0.06973	0.11815	0.01333	0.00567	-0.03193	-14.79398	0.81242	5.06088	-0.65523	0.51740	0.21763	0.01010	-0.02104	0.02542	5.93921
451			4.50000	24.93028	5.62548	1.43191	-0.00051	-0.00005	0.00353	0.00002	-0.00000	0.00000	99.42146	17.32949	-3.43497	-0.14421	-0.04435	0.02536	-0.00518	0.00104	-0.00059	28.92753	-8.83259	8.03495	0.06846	0.05583	0.01730	0.00192	-0.00004	0.00021	9.74928	-9.10117	11.88879	0.88269	-0.07265	0.11875	0.01905	0.00640	-0.03677	-14.78794	0.81586	4.96680	-0.65399	0.51866	0.21798	0.00535	-0.02809	0.04432	5.95095
452			4.51000	24.95157	5.62399	1.43136	-0.00044	-0.00005	0.00355	0.00002	-0.00000	0.00001	99.40971	17.34390	-3.41811	-0.14526	-0.04470	0.02559	-0.00306	0.00109	-0.00088	28.91405	-8.83708	8.03327	0.06966	0.05571	0.01725	0.00119	0.00067	0.00002	9.76313	-9.01766	12.06821	0.88277	-0.07434	0.11879	0.02564	0.00701	-0.04080	-14.78804	0.81296	4.81974	-0.65325	0.52030	0.21790	-0.00206	-0.03292	0.06299	5.96459
453			4.52000	24.97023	5.62367	1.42973	-0.00037	-0.00005	0.00356	0.00001	0.00000	0.00001	99.40789	17.36365	-3.39949	-0.14644	-0.04514	0.02580	-0.00067	0.00112	-0.00097	28.90884	-8.84520	8.04060	0.07030	0.05410	0.01659	0.00040	0.00112	-0.00009	9.77462	-8.92795	12.26293	0.88194	-0.07575	0.11885	0.03153	0.00754	-0.04279	-14.79636	0.80140	4.62799	-0.65195	0.51995	0.21750	-0.01043	-0.03289	0.07560	5.97942
454			4.53000	24.98360	5.62498	1.42704	-0.00031	-0.00005	0.00356	0.00001	0.00000	0.00001	99.41548	17.38194	-3.38126	-0.14774	-0.04563	0.02588	0.00173	0.00108	-0.00071	28.91010	-8.85487	8.05054	0.07073	0.05179	0.01573	-0.00022	0.00101	-0.00004	9.78298	-8.83515	12.46013	0.88177	-0.07554	0.11929	0.03475	0.00775	-0.04191	-14.81200	0.78131	4.41610	-0.65050	0.51741	0.21726	-0.01688	-0.02715	0.07744	5.99515
455			4.54000	24.99073	5.62847	1.42358	-0.00026	-0.00005	0.00355	0.00000	0.00000	0.00001	99.43133	17.39030	-3.36598	-0.14906	-0.04606	0.02572	0.00421	0.00105	-0.00014	28.91457	-8.86327	8.05422	0.07153	0.05016	0.01537	-0.00066	0.00047	0.00014	9.78806	-8.74371	12.64428	0.88222	-0.07593	0.11920	0.03495	0.00779	-0.03794	-14.83167	0.75511	4.21773	-0.64982	0.50997	0.21560	-0.01995	-0.01671	0.06756	6.01210
456			4.55000	24.99233	5.63472	1.41986	-0.00022	-0.00004	0.00354	-0.00000	0.00000	-0.00000	99.45623	17.38376	-3.35315	-0.15030	-0.04641	0.02539	0.00706	0.00121	0.00049	28.92005	-8.86951	8.04638	0.07301	0.04978	0.01568	-0.00099	-0.00007	0.00038	9.78984	-8.65726	12.80360	0.88357	-0.07173	0.11817	0.03329	0.00720	-0.03202	-14.85188	0.72569	4.05934	-0.64778	0.50462	0.21387	-0.01996	-0.00473	0.05134	6.03105
457			4.56000	24.98995	5.64416	1.41655	-0.00017	-0.00005	0.00353	-0.00000	0.00000	-0.00001	99.49329	17.36346	-3.33881	-0.15135	-0.04663	0.02499	0.01050	0.00165	0.00094	28.92612	-8.87533	8.02853	0.07464	0.05018	0.01633	-0.00124	-0.00035	0.00058	9.78855	-8.57757	12.93402	0.88277	-0.07084	0.11724	0.03072	0.00684	-0.02602	-14.87039	0.69499	3.94908	-0.64057	0.49630	0.21162	-0.01759	0.00557	0.03502	6.05262
458			4.57000	24.98544	5.65646	1.41393	-0.00012	-0.00005	0.00353	-0.00000	0.00000	-0.00002	99.54597	17.33474	-3.31875	-0.15212	-0.04676	0.02468	0.01442	0.00223	0.00112	28.93285	-8.88220	8.00646	0.07610	0.05032	0.01677	-0.00133	-0.00034	0.00065	9.78497	-8.50497	13.03799	0.88568	-0.07124	0.11730	0.02756	0.00650	-0.02123	-14.88554	0.66459	3.87933	-0.63568	0.49278	0.21130	-0.01296	0.01178	0.02275	6.07731
459			4.58000	24.98021	5.67048	1.41187	-0.00005	-0.00005	0.00354	-0.00000	0.00000	-0.00003	99.61600	17.30294	-3.29150	-0.15252	-0.04678	0.02448	0.01848	0.00273	0.00114	28.93950	-8.89003	7.98529	0.07722	0.04980	0.01684	-0.00115	-0.00027	0.00062	9.78084	-8.43933	13.12274	0.88859	-0.07143	0.11778	0.02329	0.00597	-0.01816	-14.89506	0.63683	3.83684	-0.63362	0.49294	0.21210	-0.00580	0.01325	0.01460	6.10610
460			4.59000	24.97490	5.68458	1.40993	0.00002	-0.00005	0.00355	0.00000	0.00000	-0.00002	99.70258	17.27077	-3.25903	-0.15247	-0.04666	0.02439	0.02230	0.00295	0.00113	28.94372	-8.89718	7.96610	0.07802	0.04904	0.01678	-0.00059	-0.00037	0.00058	9.77836	-8.38059	13.19752	0.89171	-0.07003	0.11837	0.01816	0.00517	-0.01672	-14.89679	0.61456	3.81100	-0.63426	0.49610	0.21359	0.00254	0.01103	0.00979	6.13947
461			4.60000	24.96918	5.69752	1.40769	0.00009	-0.00006	0.00356	0.00000	0.00000	-0.00002	99.80305	17.23833	-3.22612	-0.15181	-0.04638	0.02433	0.02565	0.00279	0.00115	28.94216	-8.90159	7.94604	0.07870	0.04893	0.01703	0.00028	-0.00067	0.00061	9.77888	-8.32842	13.26939	0.89318	-0.06852	0.11944	0.01346	0.00441	-0.01624	-14.89095	0.59871	3.79264	-0.63632	0.49856	0.21530	0.00864	0.00765	0.00873	6.17623
462			4.61000	24.96140	5.70862	1.40467	0.00015	-0.00007	0.00355	0.00000	0.00000	-0.00001	99.91444	17.20555	-3.19760	-0.15057	-0.04593	0.02424	0.02852	0.00233	0.00119	28.93285	-8.90317	7.92233	0.07905	0.04981	0.01773	0.00123	-0.00095	0.00072	9.78174	-8.28152	13.34003	0.89137	-0.06754	0.12110	0.01015	0.00384	-0.01580	-14.88166	0.58563	3.77063	-0.63707	0.49895	0.21710	0.00973	0.00565	0.01218	6.21350
463			4.62000	24.94948	5.71759	1.40034	0.00017	-0.00007	0.00354	0.00000	0.00000	0.00001	100.03483	17.17303	-3.17624	-0.14880	-0.04535	0.02409	0.03090	0.00173	0.00120	28.91630	-8.90497	7.89426	0.07872	0.05132	0.01867	0.00197	-0.00099	0.00091	9.78567	-8.23889	13.40707	0.89216	-0.06658	0.12267	0.00781	0.00339	-0.01479	-14.87404	0.56965	3.73382	-0.63973	0.49681	0.21832	0.00652	0.00573	0.01889	6.24847
464			4.63000	24.93192	5.72411	1.39411	0.00014	-0.00007	0.00349	0.00001	0.00000	0.00003	100.16261	17.14156	-3.16304	-0.14663	-0.04467	0.02379	0.03269	0.00110	0.00118	28.89475	-8.91101	7.86188	0.07772	0.05294	0.01965	0.00235	-0.00072	0.00118	9.79001	-8.20057	13.46763	0.89305	-0.06653	0.12239	0.00512	0.00299	-0.01321	-14.87089	0.54741	3.67818	-0.64068	0.48642	0.21607	0.00209	0.00698	0.02522	6.28050
465			4.64000	24.90807	5.72780	1.38584	0.00008	-0.00007	0.00340	0.00000	0.00000	0.00004	100.29579	17.11194	-3.15771	-0.14426	-0.04398	0.02335	0.03373	0.00054	0.00110	28.87100	-8.92463	7.82554	0.07647	0.05434	0.02056	0.00239	-0.00017	0.00148	9.79542	-8.16706	13.52135	0.89396	-0.06571	0.12175	0.00092	0.00248	-0.01174	-14.87150	0.51944	3.60875	-0.64010	0.47393	0.21321	-0.00060	0.00775	0.02840	6.31123
466			4.65000	24.87835	5.72863	1.37610	-0.00001	-0.00006	0.00330	-0.00000	0.00000	0.00005	100.43183	17.08576	-3.15869	-0.14206	-0.04339	0.02289	0.03401	0.00010	0.00097	28.84734	-8.94781	7.78674	0.07492	0.05490	0.02100	0.00218	0.00056	0.00173	9.80341	-8.13923	13.57022	0.89505	-0.06316	0.12176	-0.00453	0.00181	-0.01067	-14.87326	0.49012	3.53546	-0.63920	0.46947	0.21277	-0.00094	0.00670	0.02823	6.34284
467			4.66000	24.84421	5.72726	1.36575	-0.00009	-0.00006	0.00317	-0.00001	0.00000	0.00006	100.56822	17.06376	-3.16410	-0.14042	-0.04302	0.02242	0.03373	-0.00017	0.00082	28.82546	-8.98034	7.74750	0.07310	0.05442	0.02090	0.00183	0.00130	0.00185	9.81457	-8.11765	13.61569	0.89592	-0.06184	0.12180	-0.00918	0.00118	-0.00959	-14.87442	0.46459	3.46598	-0.64008	0.47110	0.21343	-0.00073	0.00337	0.02587	6.37684
468			4.67000	24.80771	5.72505	1.35541	-0.00015	-0.00005	0.00306	-0.00001	0.00000	0.00005	100.70336	17.04556	-3.17133	-0.13947	-0.04288	0.02204	0.03325	-0.00021	0.00069	28.80678	-9.02058	7.71036	0.07138	0.05305	0.02033	0.00141	0.00190	0.00183	9.82730	-8.10236	13.65625	0.89529	-0.06217	0.12223	-0.01121	0.00063	-0.00801	-14.87564	0.44655	3.40332	-0.63966	0.47417	0.21461	-0.00178	-0.00177	0.02253	6.41388
469			4.68000	24.77083	5.72399	1.34551	-0.00017	-0.00005	0.00297	-0.00001	0.00000	0.00004	100.83771	17.02971	-3.17674	-0.13902	-0.04290	0.02175	0.03289	0.00003	0.00060	28.79161	-9.06600	7.67618	0.06997	0.05124	0.01950	0.00105	0.00221	0.00175	9.83918	-8.09339	13.68847	0.89468	-0.06162	0.12294	-0.01089	0.00010	-0.00579	-14.87852	0.43784	3.34862	-0.64047	0.47983	0.21656	-0.00394	-0.00756	0.01860	6.45304
470			4.69000	24.73440	5.72631	1.33649	-0.00015	-0.00005	0.00292	-0.00001	0.00000	0.00003	100.97293	17.01449	-3.17658	-0.13884	-0.04296	0.02162	0.03279	0.00052	0.00056	28.77897	-9.11335	7.64316	0.06892	0.04928	0.01847	0.00078	0.00214	0.00166	9.84877	-8.09129	13.70964	0.89509	-0.06133	0.12381	-0.00962	-0.00040	-0.00310	-14.88345	0.43873	3.30354	-0.64272	0.48538	0.21855	-0.00618	-0.01253	0.01430	6.49263
471			4.70000	24.69757	5.73420	1.32898	-0.00010	-0.00005	0.00291	-0.00001	0.00000	0.00001	101.11077	16.99787	-3.16853	-0.13884	-0.04303	0.02164	0.03289	0.00115	0.00055	28.76800	-9.15916	7.60888	0.06870	0.04796	0.01768	0.00053	0.00185	0.00158	9.85569	-8.09582	13.71829	0.89712	-0.06001	0.12429	-0.00862	-0.00076	-0.00019	-14.89015	0.44717	3.26856	-0.64465	0.48700	0.21941	-0.00790	-0.01483	0.00984	6.53086
472			4.71000	24.65787	5.74895	1.32377	-0.00004	-0.00005	0.00294	-0.00000	0.00000	-0.00002	101.25183	16.97989	-3.15108	-0.13899	-0.04308	0.02173	0.03303	0.00182	0.00047	28.75907	-9.20135	7.57401	0.06937	0.04746	0.01727	0.00028	0.00161	0.00145	9.86037	-8.10529	13.71388	0.89945	-0.05762	0.12445	-0.00872	-0.00086	0.00264	-14.89795	0.45926	3.24490	-0.64734	0.48314	0.21893	-0.00910	-0.01309	0.00450	6.56716
473			4.72000	24.61270	5.77044	1.32258	0.00002	-0.00004	0.00302	0.00000	0.00000	-0.00006	101.39606	16.96385	-3.12400	-0.13931	-0.04311	0.02178	0.03321	0.00236	0.00022	28.75270	-9.23940	7.54251	0.07068	0.04756	0.01723	0.00011	0.00158	0.00122	9.86381	-8.11692	13.69711	0.90271	-0.05469	0.12382	-0.01022	-0.00070	0.00510	-14.90651	0.47112	3.23781	-0.65052	0.47831	0.21753	-0.01063	-0.00727	-0.00262	6.60096
474			4.73000	24.56049	5.79736	1.32823	0.00006	-0.00004	0.00312	0.00001	0.00000	-0.00012	101.54302	16.95604	-3.08919	-0.13968	-0.04310	0.02179	0.03349	0.00255	-0.00024	28.74862	-9.27378	7.52038	0.07199	0.04753	0.01718	0.00009	0.00179	0.00085	9.86707	-8.12777	13.66940	0.90631	-0.05100	0.12284	-0.01315	-0.00035	0.00716	-14.91660	0.47964	3.25378	-0.65302	0.47665	0.21656	-0.01347	0.00145	-0.01115	6.63064
475			4.74000	24.50132	5.82797	1.34435	0.00009	-0.00003	0.00324	0.00001	0.00000	-0.00019	101.69187	16.96280	-3.05181	-0.13994	-0.04307	0.02175	0.03382	0.00221	-0.00086	28.74646	-9.30463	7.51291	0.07294	0.04690	0.01693	0.00024	0.00211	0.00038	9.87123	-8.13618	13.63202	0.91036	-0.05132	0.12205	-0.01718	-0.00001	0.00903	-14.92966	0.48296	3.29574	-0.65766	0.47562	0.21574	-0.01774	0.01105	-0.01999	6.65449
476			4.75000	24.43670	5.86000	1.37387	0.00008	-0.00002	0.00335	0.00001	0.00000	-0.00027	101.84038	16.98832	-3.01933	-0.14012	-0.04310	0.02173	0.03389	0.00132	-0.00151	28.74512	-9.33135	7.52241	0.07341	0.04566	0.01641	0.00060	0.00234	-0.00009	9.87675	-8.14260	13.58507	0.91749	-0.05081	0.12131	-0.02116	0.00020	0.01104	-14.94658	0.48128	3.36325	-0.66453	0.47859	0.21592	-0.02250	0.01958	-0.02825	6.67198
477			4.76000	24.36940	5.88966	1.41724	0.00006	-0.00001	0.00344	0.00001	0.00000	-0.00033	101.98455	17.03350	-2.99866	-0.14032	-0.04329	0.02186	0.03323	0.00009	-0.00211	28.74265	-9.35293	7.54722	0.07371	0.04430	0.01578	0.00118	0.00237	-0.00047	9.88285	-8.14954	13.52744	0.92351	-0.04778	0.12036	-0.02281	0.00015	0.01342	-14.96715	0.47633	3.45269	-0.66965	0.48567	0.21697	-0.02680	0.02530	-0.03493	6.68478
478			4.77000	24.30320	5.91163	1.47097	0.00004	0.00001	0.00349	0.00000	0.00000	-0.00035	102.11954	17.09596	-2.99276	-0.14060	-0.04368	0.02223	0.03166	-0.00114	-0.00259	28.73662	-9.36874	7.58272	0.07394	0.04320	0.01505	0.00198	0.00220	-0.00071	9.88694	-8.16094	13.45727	0.92728	-0.04358	0.11963	-0.02029	-0.00018	0.01633	-14.99083	0.47125	3.55690	-0.67395	0.49475	0.21874	-0.03045	0.02670	-0.03884	6.69648
479			4.78000	24.24282	5.92136	1.52820	0.00005	0.00002	0.00351	0.00000	0.00000	-0.00031	102.24216	17.17035	-2.99997	-0.14095	-0.04424	0.02287	0.02968	-0.00204	-0.00288	28.72443	-9.37826	7.62358	0.07383	0.04259	0.01421	0.00288	0.00188	-0.00081	9.88593	-8.18113	13.37263	0.93047	-0.04102	0.11848	-0.01397	-0.00071	0.01963	-15.01716	0.46922	3.66523	-0.67687	0.49944	0.21909	-0.03337	0.02328	-0.03903	6.71043
480			4.79000	24.19355	5.91810	1.58094	0.00010	0.00003	0.00348	0.00001	0.00000	-0.00024	102.35427	17.24809	-3.01492	-0.14118	-0.04483	0.02357	0.02831	-0.00237	-0.00284	28.70531	-9.38166	7.66525	0.07281	0.04205	0.01319	0.00355	0.00141	-0.00079	9.87774	-8.21307	13.27178	0.93472	-0.03891	0.11723	-0.00632	-0.00132	0.02314	-15.04558	0.47257	3.76792	-0.67973	0.50186	0.21880	-0.03536	0.01657	-0.03691	6.72867
481			4.80000	24.15911	5.90520	1.62272	0.00019	0.00003	0.00342	0.00001	0.00000	-0.00015	102.46275	17.31798	-3.03096	-0.14102	-0.04524	0.02408	0.02819	-0.00209	-0.00238	28.68151	-9.37923	7.70305	0.07112	0.04162	0.01229	0.00370	0.00083	-0.00068	9.86245	-8.25810	13.15414	0.93968	-0.03312	0.11642	-0.00066	-0.00173	0.02668	-15.07514	0.48285	3.86174	-0.68166	0.50939	0.22018	-0.03584	0.00877	-0.03531	6.75125
482			4.81000	24.13903	5.88793	1.65141	0.00029	0.00002	0.00334	0.00001	0.00000	-0.00008	102.57483	17.37015	-3.04336	-0.14052	-0.04544	0.02431	0.02909	-0.00140	-0.00161	28.65657	-9.37131	7.73253	0.06958	0.04147	0.01179	0.00343	0.00015	-0.00053	9.84246	-8.31705	13.02069	0.94592	-0.02811	0.11618	-0.00005	-0.00204	0.02996	-15.10428	0.50131	3.95048	-0.68301	0.51305	0.22121	-0.03434	0.00123	-0.03570	6.77650
483			4.82000	24.12896	5.87129	1.66870	0.00039	0.00001	0.00326	0.00000	0.00000	-0.00004	102.69434	17.39958	-3.04968	-0.13992	-0.04549	0.02431	0.03037	-0.00053	-0.00073	28.63294	-9.35806	7.75122	0.06880	0.04175	0.01174	0.00299	-0.00057	-0.00040	9.82201	-8.39052	12.87428	0.95056	-0.02717	0.11589	-0.00517	-0.00254	0.03260	-15.13118	0.52838	4.04100	-0.68567	0.51199	0.22083	-0.03186	-0.00408	-0.03835	6.80142
484			4.83000	24.12352	5.85917	1.67867	0.00048	0.00001	0.00319	0.00000	0.00000	-0.00002	102.82181	17.40682	-3.04917	-0.13938	-0.04545	0.02419	0.03157	0.00033	0.00002	28.61122	-9.33906	7.75951	0.06915	0.04245	0.01210	0.00265	-0.00125	-0.00031	9.80452	-8.47753	12.71803	0.95504	-0.02649	0.11638	-0.01342	-0.00294	0.03488	-15.15576	0.56206	4.14021	-0.69119	0.51585	0.22218	-0.03127	-0.00539	-0.04314	6.82224
485			4.84000	24.11852	5.85409	1.68606	0.00056	-0.00000	0.00315	0.00000	-0.00000	-0.00004	102.95643	17.39680	-3.04135	-0.13914	-0.04545	0.02411	0.03250	0.00114	0.00050	28.59052	-9.31461	7.76059	0.07089	0.04363	0.01280	0.00266	-0.00177	-0.00028	9.79088	-8.57450	12.55409	0.95718	-0.02371	0.11685	-0.02139	-0.00290	0.03647	-15.18094	0.59811	4.25266	-0.69557	0.52366	0.22446	-0.03492	-0.00265	-0.04802	6.83431
486			4.85000	24.11173	5.85742	1.69475	0.00064	-0.00001	0.00315	0.00001	0.00000	-0.00007	103.09663	17.37704	-3.02531	-0.13901	-0.04544	0.02418	0.03294	0.00189	0.00066	28.56823	-9.28619	7.75936	0.07350	0.04526	0.01370	0.00319	-0.00203	-0.00034	9.78057	-8.67635	12.38570	0.95877	-0.01917	0.11736	-0.02753	-0.00241	0.03704	-15.21083	0.63184	4.37529	-0.69876	0.53095	0.22692	-0.04223	0.00214	-0.04975	6.83295
487			4.86000	24.10209	5.86973	1.70684	0.00072	-0.00002	0.00318	0.00001	0.00000	-0.00011	103.24032	17.35547	-3.00000	-0.13883	-0.04541	0.02442	0.03284	0.00258	0.00052	28.54084	-9.25588	7.76103	0.07636	0.04715	0.01463	0.00428	-0.00197	-0.00048	9.77314	-8.77797	12.21831	0.96062	-0.01516	0.11754	-0.03191	-0.00186	0.03605	-15.24750	0.65956	4.49634	-0.70161	0.53482	0.22849	-0.04879	0.00649	-0.04522	6.81561
488			4.87000	24.08870	5.89076	1.72252	0.00080	-0.00003	0.00325	0.00002	0.00000	-0.00014	103.38573	17.33837	-2.96474	-0.13846	-0.04533	0.02478	0.03231	0.00318	0.00019	28.50569	-9.22601	7.76984	0.07858	0.04882	0.01538	0.00571	-0.00160	-0.00067	9.76886	-8.87479	12.05946	0.96170	-0.01301	0.11687	-0.03451	-0.00150	0.03299	-15.28796	0.67806	4.59774	-0.70368	0.53665	0.22880	-0.04859	0.00867	-0.03271	6.78526
489			4.88000	24.07012	5.91906	1.74041	0.00088	-0.00003	0.00334	0.00003	0.00000	-0.00017	103.53149	17.32849	-2.92021	-0.13789	-0.04519	0.02515	0.03149	0.00363	-0.00017	28.46180	-9.19909	7.78702	0.08014	0.04978	0.01581	0.00717	-0.00106	-0.00079	9.76801	-8.96277	11.91830	0.96184	-0.01282	0.11707	-0.03509	-0.00133	0.02841	-15.32471	0.68488	4.65926	-0.70348	0.53609	0.22946	-0.03831	0.00768	-0.01372	6.75027
490			4.89000	24.04451	5.95199	1.75800	0.00095	-0.00003	0.00344	0.00005	0.00000	-0.00017	103.67588	17.32433	-2.86908	-0.13729	-0.04504	0.02542	0.03042	0.00389	-0.00039	28.40936	-9.17718	7.80902	0.08138	0.05019	0.01616	0.00846	-0.00057	-0.00077	9.77069	-9.03951	11.80252	0.96338	-0.01349	0.11775	-0.03404	-0.00123	0.02278	-15.34953	0.68032	4.66817	-0.70436	0.53368	0.23008	-0.02052	0.00379	0.00660	6.72023
491			4.90000	24.01007	5.98592	1.77229	0.00102	-0.00003	0.00353	0.00007	0.00000	-0.00014	103.81668	17.32199	-2.81520	-0.13666	-0.04486	0.02547	0.02904	0.00394	-0.00043	28.34944	-9.16166	7.82928	0.08250	0.05066	0.01676	0.00943	-0.00025	-0.00058	9.77661	-9.10378	11.71513	0.96491	-0.01047	0.11798	-0.03183	-0.00082	0.01678	-15.35844	0.66833	4.62972	-0.70484	0.53584	0.23129	-0.00197	-0.00140	0.02026	6.70088
492			4.91000	23.96525	6.01675	1.78053	0.00110	-0.00003	0.00359	0.00010	0.00000	-0.00009	103.95135	17.31905	-2.76187	-0.13596	-0.04462	0.02524	0.02722	0.00380	-0.00040	28.28357	-9.15343	7.84177	0.08330	0.05129	0.01762	0.01003	-0.00007	-0.00024	9.78522	-9.15527	11.65527	0.96479	-0.00843	0.11843	-0.02912	-0.00053	0.01100	-15.35387	0.65662	4.57057	-0.70368	0.53746	0.23239	0.00989	-0.00591	0.02064	6.69187
493			4.92000	23.90807	6.03998	1.78066	0.00119	-0.00003	0.00363	0.00014	0.00000	-0.00002	104.07698	17.31602	-2.71136	-0.13518	-0.04434	0.02482	0.02477	0.00352	-0.00044	28.21360	-9.15284	7.84235	0.08325	0.05219	0.01860	0.01018	-0.00002	0.00023	9.79630	-9.19298	11.62134	0.96596	-0.00933	0.11934	-0.02678	-0.00042	0.00539	-15.34350	0.65353	4.52823	-0.70390	0.53541	0.23283	0.01115	-0.00764	0.00680	6.68795
494			4.93000	23.83538	6.05009	1.77129	0.00129	-0.00002	0.00364	0.00019	0.00000	0.00008	104.19046	17.31669	-2.66415	-0.13430	-0.04407	0.02431	0.02160	0.00320	-0.00070	28.14141	-9.15978	7.82870	0.08219	0.05333	0.01952	0.00990	-0.00003	0.00079	9.81017	-9.21499	11.61252	0.97019	-0.01005	0.12027	-0.02523	-0.00024	-0.00029	-15.33613	0.66352	4.53398	-0.70546	0.53570	0.23370	0.00301	-0.00557	-0.01541	6.68234
495			4.94000	23.74266	6.04066	1.75159	0.00140	-0.00002	0.00361	0.00026	-0.00000	0.00020	104.28896	17.32777	-2.61848	-0.13337	-0.04384	0.02395	0.01775	0.00290	-0.00126	28.06902	-9.17408	7.80083	0.08074	0.05453	0.02016	0.00931	-0.00000	0.00133	9.82732	-9.21982	11.62889	0.97296	-0.01150	0.11982	-0.02435	-0.00002	-0.00610	-15.33778	0.68499	4.59793	-0.70471	0.53942	0.23384	-0.00939	-0.00069	-0.03652	6.67072
496			4.95000	23.62511	6.00705	1.72204	0.00151	-0.00002	0.00356	0.00036	-0.00000	0.00030	104.37057	17.35653	-2.57170	-0.13235	-0.04368	0.02393	0.01352	0.00261	-0.00204	27.99850	-9.19540	7.76095	0.07979	0.05502	0.02005	0.00864	0.00011	0.00176	9.84825	-9.20743	11.67122	0.97204	-0.01160	0.11919	-0.02364	0.00022	-0.01204	-15.34933	0.71228	4.70621	-0.70092	0.54675	0.23471	-0.01940	0.00448	-0.04850	6.65381
497			4.96000	23.47880	5.95126	1.68569	0.00161	-0.00001	0.00348	0.00047	-0.00000	0.00035	104.43430	17.40558	-2.52364	-0.13107	-0.04352	0.02432	0.00932	0.00215	-0.00280	27.93069	-9.22338	7.71188	0.08008	0.05448	0.01905	0.00816	0.00032	0.00201	9.87305	-9.17828	11.74062	0.96953	-0.01351	0.11886	-0.02195	0.00054	-0.01824	-15.36663	0.73863	4.82880	-0.69728	0.55124	0.23523	-0.02264	0.00735	-0.04738	6.63685
498			4.97000	23.30050	5.88493	1.64933	0.00171	-0.00000	0.00340	0.00059	-0.00000	0.00032	104.47955	17.46999	-2.47977	-0.12970	-0.04341	0.02500	0.00555	0.00136	-0.00323	27.86493	-9.25792	7.65618	0.08167	0.05336	0.01762	0.00803	0.00062	0.00209	9.90089	-9.13217	11.83875	0.96643	-0.01691	0.11859	-0.01806	0.00102	-0.02471	-15.38362	0.75873	4.93284	-0.69227	0.55112	0.23479	-0.01926	0.00652	-0.03426	6.62650
499			4.98000	23.08805	5.82536	1.62183	0.00181	0.00000	0.00332	0.00073	0.00000	0.00021	104.50594	17.54010	-2.44847	-0.12872	-0.04347	0.02578	0.00226	0.00026	-0.00325	27.79941	-9.29884	7.59633	0.08423	0.05257	0.01646	0.00836	0.00099	0.00210	9.93034	-9.06930	11.96685	0.96291	-0.01867	0.11852	-0.01156	0.00147	-0.03118	-15.39634	0.76992	4.99362	-0.68345	0.55009	0.23451	-0.01314	0.00224	-0.01373	6.62695
500			4.99000	22.84023	5.78721	1.61015	0.00190	0.00001	0.00325	0.00088	0.00000	0.00007	104.51316	17.60804	-2.43492	-0.12831	-0.04376	0.02654	-0.00092	-0.00088	-0.00298	27.73164	-9.34543	7.53503	0.08700	0.05260	0.01587	0.00918	0.00140	0.00210	9.95951	-8.99157	12.12370	0.96177	-0.01910	0.11834	-0.00299	0.00178	-0.03676	-15.40478	0.77204	4.99879	-0.67514	0.54996	0.23435	-0.00809	-0.00386	0.00952	6.63805
501			5.00000	22.55701	5.77847	1.61635	0.00198	0.00002	0.00321	0.00103	-0.00000	-0.00009	104.50094	17.67056	-2.43797	-0.12833	-0.04417	0.02716	-0.00443	-0.00178	-0.00266	27.65883	-9.39637	7.47480	0.08963	0.05325	0.01583	0.01050	0.00180	0.00208	9.98641	-8.90253	12.30311	0.96005	-0.02172	0.11823	0.00633	0.00226	-0.04032	-15.41070	0.76529	4.94660	-0.66545	0.54662	0.23343	-0.00520	-0.00911	0.03152	6.65743
502			5.01000	22.23912	5.80242	1.63824	0.00203	0.00002	0.00320	0.00117	-0.00000	-0.00023	104.46835	17.72831	-2.45230	-0.12855	-0.04460	0.02764	-0.00866	-0.00230	-0.00243	27.57824	-9.44959	7.41810	0.09161	0.05395	0.01594	0.01228	0.00209	0.00200	10.00897	-8.80656	12.49231	0.95563	-0.02502	0.11807	0.01493	0.00277	-0.04075	-15.41578	0.74932	4.84454	-0.65624	0.54252	0.23224	-0.00436	-0.01149	0.04918	6.68266
503			5.02000	21.88749	5.86001	1.67081	0.00205	0.00003	0.00320	0.00130	-0.00000	-0.00033	104.41352	17.78301	-2.47157	-0.12899	-0.04502	0.02797	-0.01368	-0.00241	-0.00232	27.48746	-9.50217	7.36662	0.09275	0.05427	0.01597	0.01426	0.00216	0.00183	10.02544	-8.70895	12.67495	0.95048	-0.03097	0.11735	0.02171	0.00348	-0.03779	-15.42144	0.72417	4.70619	-0.65419	0.53673	0.22988	-0.00542	-0.01113	0.06072	6.71102
504			5.03000	21.50394	5.95081	1.70786	0.00204	0.00006	0.00322	0.00140	-0.00001	-0.00041	104.33533	17.83573	-2.48990	-0.12976	-0.04545	0.02813	-0.01918	-0.00215	-0.00226	27.38601	-9.55067	7.32112	0.09288	0.05405	0.01582	0.01601	0.00193	0.00160	10.03508	-8.61562	12.83733	0.94690	-0.03326	0.11648	0.02635	0.00358	-0.03264	-15.42902	0.69173	4.54644	-0.65656	0.53907	0.22941	-0.00790	-0.00988	0.06699	6.74005
505			5.04000	21.09136	6.07274	1.74405	0.00203	0.00009	0.00324	0.00150	-0.00002	-0.00045	104.23460	17.88579	-2.50276	-0.13103	-0.04595	0.02810	-0.02471	-0.00158	-0.00216	27.27570	-9.59200	7.28113	0.09243	0.05317	0.01552	0.01724	0.00144	0.00136	10.03824	-8.53146	12.97296	0.94519	-0.03230	0.11664	0.02866	0.00315	-0.02709	-15.43918	0.65538	4.37802	-0.65879	0.54800	0.23177	-0.01021	-0.00901	0.06889	6.76846
506			5.05000	20.65267	6.22065	1.77624	0.00207	0.00015	0.00326	0.00161	-0.00003	-0.00047	104.11394	17.93099	-2.50722	-0.13282	-0.04652	0.02791	-0.02978	-0.00080	-0.00196	27.15961	-9.62421	7.24521	0.09173	0.05187	0.01514	0.01780	0.00077	0.00113	10.03677	-8.45913	13.08263	0.94476	-0.03136	0.11728	0.02812	0.00263	-0.02213	-15.45060	0.61921	4.21310	-0.66068	0.55259	0.23381	-0.01048	-0.00859	0.06554	6.79666
507			5.06000	20.18960	6.38575	1.80435	0.00214	0.00021	0.00329	0.00176	-0.00005	-0.00048	103.97779	17.96849	-2.50227	-0.13508	-0.04716	0.02771	-0.03398	0.00006	-0.00163	27.04173	-9.64632	7.21170	0.09110	0.05067	0.01479	0.01764	0.00004	0.00093	10.03333	-8.39924	13.17126	0.94898	-0.03149	0.11756	0.02479	0.00215	-0.01803	-15.46075	0.58697	4.06367	-0.66783	0.54980	0.23381	-0.00819	-0.00804	0.05733	6.82621
508			5.07000	19.70119	6.55804	1.83072	0.00223	0.00027	0.00332	0.00194	-0.00007	-0.00048	103.83144	17.99618	-2.48851	-0.13762	-0.04785	0.02761	-0.03693	0.00089	-0.00121	26.92681	-9.65797	7.18033	0.09040	0.04976	0.01440	0.01671	-0.00068	0.00073	10.03039	-8.35135	13.24375	0.95225	-0.03254	0.11778	0.01919	0.00172	-0.01456	-15.46748	0.56046	3.93782	-0.67401	0.54233	0.23264	-0.00403	-0.00649	0.04656	6.85863
509			5.08000	19.18452	6.73103	1.85837	0.00232	0.00032	0.00338	0.00214	-0.00008	-0.00050	103.68090	18.01224	-2.46785	-0.14047	-0.04861	0.02765	-0.03838	0.00160	-0.00071	26.81985	-9.65873	7.15164	0.08980	0.04925	0.01401	0.01513	-0.00138	0.00052	10.02920	-8.31507	13.30166	0.95229	-0.03236	0.11707	0.01279	0.00122	-0.01099	-15.46982	0.53904	3.83897	-0.67787	0.53252	0.23000	-0.00026	-0.00338	0.03468	6.89483
510			5.09000	18.63592	6.90336	1.88945	0.00243	0.00036	0.00345	0.00238	-0.00010	-0.00052	103.53254	18.01567	-2.44261	-0.14348	-0.04937	0.02772	-0.03804	0.00212	-0.00016	26.72480	-9.64864	7.12682	0.08914	0.04908	0.01367	0.01305	-0.00202	0.00030	10.02939	-8.29005	13.34317	0.94948	-0.03258	0.11627	0.00746	0.00079	-0.00696	-15.46951	0.52139	3.76936	-0.67995	0.52179	0.22701	-0.00040	0.00080	0.02193	6.93335
511			5.10000	18.05198	7.07691	1.92586	0.00256	0.00040	0.00351	0.00267	-0.00011	-0.00056	103.39319	18.00708	-2.41582	-0.14639	-0.05002	0.02767	-0.03566	0.00235	0.00034	26.64477	-9.62785	7.10773	0.08865	0.04905	0.01349	0.01072	-0.00256	0.00003	10.02935	-8.27565	13.36506	0.94581	-0.03418	0.11499	0.00425	0.00044	-0.00243	-15.47147	0.50782	3.73275	-0.68019	0.51201	0.22368	-0.00616	0.00466	0.00812	6.96992
512			5.11000	17.43042	7.25305	1.96964	0.00272	0.00046	0.00356	0.00301	-0.00012	-0.00061	103.26930	17.98935	-2.39106	-0.14883	-0.05047	0.02741	-0.03124	0.00221	0.00070	26.58126	-9.59658	7.09706	0.08862	0.04912	0.01362	0.00845	-0.00293	-0.00028	10.02734	-8.27121	13.36461	0.94366	-0.03554	0.11483	0.00320	0.00012	0.00229	-15.48022	0.50023	3.73203	-0.68004	0.50890	0.22299	-0.01432	0.00678	-0.00545	7.00038
513			5.12000	16.77082	7.42916	2.02377	0.00289	0.00052	0.00356	0.00338	-0.00013	-0.00067	103.16634	17.96706	-2.37144	-0.15064	-0.05071	0.02694	-0.02508	0.00179	0.00085	26.53381	-9.55620	7.09787	0.08916	0.04915	0.01409	0.00645	-0.00303	-0.00064	10.02209	-8.27576	13.34164	0.94285	-0.03491	0.11541	0.00415	-0.00015	0.00670	-15.49532	0.50060	3.76382	-0.68074	0.51536	0.22523	-0.01984	0.00625	-0.01684	7.02533
514			5.13000	16.07524	7.59661	2.09185	0.00301	0.00058	0.00354	0.00368	-0.00013	-0.00072	103.08861	17.94484	-2.35838	-0.15190	-0.05081	0.02634	-0.01764	0.00123	0.00082	26.50085	-9.51005	7.11221	0.08981	0.04903	0.01474	0.00478	-0.00280	-0.00101	10.01289	-8.28775	13.29930	0.94268	-0.03098	0.11554	0.00685	-0.00033	0.01011	-15.51286	0.50973	3.81830	-0.68063	0.52530	0.22794	-0.02106	0.00284	-0.02387	7.04897
515			5.14000	15.35020	7.74373	2.17660	0.00302	0.00064	0.00350	0.00380	-0.00012	-0.00076	103.03942	17.92582	-2.35150	-0.15277	-0.05088	0.02580	-0.00940	0.00073	0.00069	26.47972	-9.46257	7.13949	0.09045	0.04910	0.01553	0.00351	-0.00230	-0.00132	9.99968	-8.30516	13.24399	0.94307	-0.02820	0.11461	0.01062	-0.00043	0.01195	-15.52973	0.52671	3.88111	-0.68149	0.52934	0.22812	-0.01948	-0.00252	-0.02433	7.07440
516			5.15000	14.60869	7.86244	2.27798	0.00290	0.00067	0.00345	0.00367	-0.00009	-0.00078	103.02099	17.91141	-2.34889	-0.15348	-0.05103	0.02546	-0.00081	0.00045	0.00052	26.46698	-9.41843	7.17640	0.09105	0.04948	0.01634	0.00262	-0.00164	-0.00150	9.98325	-8.32579	13.18351	0.94504	-0.02766	0.11370	0.01480	-0.00051	0.01220	-15.54456	0.54772	3.93461	-0.68226	0.52897	0.22718	-0.01726	-0.00820	-0.01787	7.10234
517			5.16000	13.87043	7.95148	2.39201	0.00268	0.00069	0.00338	0.00331	-0.00006	-0.00077	103.03484	17.90077	-2.34680	-0.15395	-0.05121	0.02527	0.00779	0.00057	0.00041	26.45955	-9.38184	7.21754	0.09158	0.05002	0.01709	0.00200	-0.00090	-0.00146	9.96455	-8.34745	13.12532	0.94777	-0.02759	0.11303	0.01911	-0.00055	0.01115	-15.55794	0.56798	3.96318	-0.68326	0.52645	0.22595	-0.01653	-0.01288	-0.00738	7.13152
518			5.17000	13.15974	8.01444	2.51210	0.00240	0.00070	0.00330	0.00280	-0.00003	-0.00073	103.08167	17.89048	-2.34016	-0.15393	-0.05130	0.02509	0.01599	0.00119	0.00043	26.45499	-9.35623	7.25623	0.09187	0.05057	0.01778	0.00151	-0.00016	-0.00119	9.94439	-8.36783	13.07498	0.94967	-0.02815	0.11207	0.02307	-0.00053	0.00919	-15.57201	0.58476	3.96316	-0.68636	0.52210	0.22393	-0.01864	-0.01554	0.00215	7.15916
519			5.18000	12.50192	8.05615	2.63130	0.00212	0.00070	0.00318	0.00223	-0.00001	-0.00066	103.16086	17.87549	-2.32419	-0.15319	-0.05113	0.02473	0.02341	0.00219	0.00063	26.45183	-9.34435	7.28574	0.09147	0.05075	0.01834	0.00101	0.00050	-0.00067	9.92365	-8.38485	13.03548	0.95140	-0.02740	0.11129	0.02574	-0.00041	0.00681	-15.58927	0.59788	3.94341	-0.69016	0.52034	0.22276	-0.02318	-0.01600	0.00783	7.18225
520			5.19000	11.91970	8.07958	2.74481	0.00188	0.00071	0.00306	0.00171	0.00001	-0.00058	103.27003	17.85097	-2.29688	-0.15172	-0.05067	0.02416	0.02975	0.00327	0.00094	26.44937	-9.34768	7.29939	0.09057	0.05057	0.01879	0.00043	0.00099	0.00006	9.90363	-8.39669	13.00808	0.95406	-0.02795	0.11085	0.02642	-0.00024	0.00428	-15.61100	0.60788	3.91488	-0.69509	0.51883	0.22195	-0.02861	-0.01488	0.00970	7.19873
521			5.20000	11.43061	8.08436	2.85049	0.00173	0.00071	0.00293	0.00127	0.00003	-0.00050	103.40535	17.81491	-2.25951	-0.14980	-0.05002	0.02349	0.03494	0.00413	0.00124	26.44749	-9.36620	7.29230	0.08978	0.05043	0.01921	-0.00021	0.00131	0.00090	9.88573	-8.40235	12.99312	0.95663	-0.02924	0.11042	0.02500	-0.00005	0.00172	-15.63704	0.61607	3.88631	-0.70042	0.51954	0.22163	-0.03276	-0.01359	0.00815	7.20812
522			5.21000	11.04534	8.06816	2.94755	0.00169	0.00071	0.00282	0.00094	0.00006	-0.00042	103.56233	17.77000	-2.21499	-0.14754	-0.04925	0.02292	0.03890	0.00461	0.00139	26.44629	-9.39815	7.26409	0.08929	0.05027	0.01941	-0.00079	0.00146	0.00166	9.87114	-8.40177	12.99066	0.95596	-0.03023	0.11027	0.02198	0.00015	-0.00082	-15.66511	0.62539	3.86624	-0.70270	0.52316	0.22225	-0.03315	-0.01309	0.00364	7.21217
523			5.22000	10.76652	8.02923	3.03525	0.00178	0.00071	0.00274	0.00067	0.00008	-0.00034	103.73564	17.72239	-2.16715	-0.14506	-0.04846	0.02258	0.04142	0.00462	0.00132	26.44561	-9.43946	7.21858	0.08901	0.04980	0.01918	-0.00116	0.00141	0.00216	9.86048	-8.39543	13.00060	0.95312	-0.03210	0.10979	0.01836	0.00034	-0.00329	-15.69136	0.63861	3.86048	-0.70404	0.52641	0.22234	-0.02809	-0.01343	-0.00201	7.21498
524			5.23000	10.58737	7.96737	3.11254	0.00199	0.00071	0.00270	0.00044	0.00011	-0.00027	103.91837	17.67879	-2.12021	-0.14237	-0.04765	0.02250	0.04238	0.00425	0.00108	26.44438	-9.48476	7.16145	0.08865	0.04925	0.01862	-0.00126	0.00122	0.00237	9.85377	-8.38403	13.02281	0.95000	-0.03242	0.11046	0.01495	0.00049	-0.00568	-15.71080	0.65636	3.86830	-0.70530	0.53155	0.22400	-0.01725	-0.01415	-0.00675	7.22218
525			5.24000	10.49235	7.88364	3.17874	0.00229	0.00072	0.00270	0.00022	0.00013	-0.00020	104.10413	17.64436	-2.07701	-0.13966	-0.04689	0.02276	0.04207	0.00369	0.00070	26.44209	-9.53001	7.09873	0.08839	0.04907	0.01792	-0.00121	0.00108	0.00235	9.85057	-8.36825	13.05630	0.94746	-0.03381	0.11168	0.01213	0.00065	-0.00777	-15.71910	0.67733	3.88546	-0.70483	0.53296	0.22524	-0.00254	-0.01420	-0.00983	7.23902
526			5.25000	10.46000	7.78078	3.23355	0.00263	0.00073	0.00278	0.00003	0.00015	-0.00013	104.28865	17.62262	-2.03753	-0.13707	-0.04625	0.02343	0.04087	0.00312	0.00021	26.43937	-9.57421	7.03653	0.08827	0.04931	0.01704	-0.00113	0.00115	0.00214	9.85010	-8.34874	13.09843	0.94530	-0.03520	0.11240	0.01006	0.00082	-0.00926	-15.71446	0.69929	3.90817	-0.70141	0.53037	0.22501	0.01186	-0.01283	-0.01101	7.26811
527			5.26000	10.46708	7.66538	3.27635	0.00295	0.00074	0.00292	-0.00011	0.00016	-0.00007	104.46883	17.61539	-2.00091	-0.13476	-0.04579	0.02454	0.03898	0.00261	-0.00038	26.43711	-9.61791	6.98033	0.08825	0.05000	0.01600	-0.00105	0.00143	0.00180	9.85135	-8.32578	13.14568	0.94208	-0.03822	0.11279	0.00899	0.00107	-0.01002	-15.69915	0.71919	3.93193	-0.69680	0.52152	0.22291	0.02169	-0.00983	-0.00992	7.30790
528			5.27000	10.49255	7.54915	3.30486	0.00319	0.00074	0.00307	-0.00016	0.00014	0.00000	104.64165	17.62329	-1.96648	-0.13272	-0.04550	0.02580	0.03652	0.00212	-0.00102	26.43595	-9.66082	6.93457	0.08812	0.05070	0.01488	-0.00095	0.00178	0.00138	9.85303	-8.29957	13.19420	0.93917	-0.03877	0.11272	0.00913	0.00129	-0.01001	-15.67824	0.73388	3.95143	-0.69226	0.51524	0.22106	0.02575	-0.00589	-0.00661	7.35416
529			5.28000	10.52005	7.44686	3.31694	0.00335	0.00073	0.00314	-0.00014	0.00011	0.00007	104.80423	17.64567	-1.93461	-0.13094	-0.04533	0.02682	0.03358	0.00163	-0.00164	26.43635	-9.70131	6.90202	0.08797	0.05104	0.01393	-0.00081	0.00206	0.00097	9.85388	-8.27080	13.24037	0.93424	-0.03973	0.11293	0.01015	0.00149	-0.00936	-15.65615	0.74106	3.96137	-0.68571	0.51031	0.21988	0.02635	-0.00172	-0.00138	7.40327
530			5.29000	10.53923	7.37092	3.31311	0.00342	0.00072	0.00311	-0.00007	0.00007	0.00011	104.95389	17.68043	-1.90597	-0.12939	-0.04522	0.02733	0.03031	0.00112	-0.00211	26.43786	-9.73756	6.88331	0.08774	0.05068	0.01327	-0.00056	0.00215	0.00060	9.85311	-8.24093	13.28127	0.92956	-0.04208	0.11291	0.01161	0.00166	-0.00807	-15.63414	0.73956	3.95733	-0.68321	0.50740	0.21881	0.02675	0.00222	0.00480	7.45403
531			5.30000	10.54622	7.32731	3.29865	0.00340	0.00071	0.00300	-0.00000	0.00003	0.00011	105.08868	17.72391	-1.88195	-0.12811	-0.04513	0.02732	0.02697	0.00058	-0.00233	26.43940	-9.76805	6.87667	0.08718	0.04963	0.01289	-0.00021	0.00202	0.00033	9.85014	-8.21233	13.31408	0.92616	-0.04372	0.11263	0.01338	0.00162	-0.00610	-15.61158	0.72947	3.93851	-0.68464	0.50794	0.21828	0.02731	0.00586	0.00992	7.50676
532			5.31000	10.54344	7.31529	3.28212	0.00332	0.00070	0.00286	0.00003	-0.00000	0.00006	105.20784	17.77105	-1.86418	-0.12708	-0.04504	0.02698	0.02391	0.00006	-0.00225	26.43967	-9.79224	6.87801	0.08633	0.04826	0.01276	0.00015	0.00171	0.00016	9.84434	-8.18849	13.33574	0.92202	-0.04559	0.11251	0.01585	0.00134	-0.00346	-15.58901	0.71282	3.91074	-0.68445	0.50821	0.21793	0.02531	0.00918	0.01185	7.56033
533			5.32000	10.53831	7.32989	3.27324	0.00318	0.00070	0.00273	0.00001	-0.00003	-0.00002	105.31279	17.81578	-1.85396	-0.12629	-0.04497	0.02651	0.02140	-0.00038	-0.00188	26.43834	-9.81067	6.88209	0.08542	0.04709	0.01287	0.00031	0.00131	0.00011	9.83462	-8.17311	13.34331	0.91894	-0.04516	0.11296	0.01950	0.00076	-0.00026	-15.56988	0.69280	3.88405	-0.68409	0.50858	0.21840	0.01828	0.01211	0.01039	7.61103
534			5.33000	10.54056	7.36422	3.28001	0.00302	0.00071	0.00265	-0.00007	-0.00005	-0.00011	105.40592	17.85184	-1.85142	-0.12573	-0.04492	0.02611	0.01935	-0.00066	-0.00126	26.43651	-9.82491	6.88386	0.08485	0.04642	0.01317	0.00016	0.00088	0.00016	9.81993	-8.16905	13.33499	0.91681	-0.04323	0.11305	0.02420	0.00004	0.00323	-15.55894	0.67191	3.86556	-0.68311	0.50632	0.21813	0.00577	0.01440	0.00726	7.65464
535			5.34000	10.55980	7.41060	3.30628	0.00291	0.00072	0.00261	-0.00018	-0.00005	-0.00020	105.48867	17.87355	-1.85559	-0.12550	-0.04492	0.02580	0.01735	-0.00074	-0.00049	26.43564	-9.83651	6.87897	0.08507	0.04633	0.01369	-0.00022	0.00044	0.00031	9.79971	-8.17772	13.31052	0.91505	-0.03866	0.11264	0.02915	-0.00063	0.00675	-15.56053	0.65119	3.85606	-0.68062	0.50233	0.21729	-0.01118	0.01595	0.00355	7.68771
536			5.35000	10.60301	7.46065	3.35048	0.00286	0.00074	0.00262	-0.00031	-0.00005	-0.00026	105.56043	17.87800	-1.86430	-0.12559	-0.04496	0.02554	0.01490	-0.00060	0.00026	26.43634	-9.84617	6.86517	0.08623	0.04682	0.01442	-0.00069	-0.00002	0.00048	9.77415	-8.19914	13.26986	0.91482	-0.03254	0.11287	0.03327	-0.00105	0.01024	-15.57785	0.63184	3.85729	-0.67760	0.50002	0.21771	-0.03067	0.01717	-0.00182	7.70733
537			5.36000	10.67259	7.50607	3.40628	0.00291	0.00076	0.00267	-0.00045	-0.00004	-0.00029	105.61887	17.86659	-1.87442	-0.12596	-0.04503	0.02542	0.01177	-0.00029	0.00080	26.43885	-9.85317	6.84384	0.08805	0.04789	0.01520	-0.00112	-0.00044	0.00058	9.74415	-8.23163	13.21329	0.91896	-0.02674	0.11340	0.03557	-0.00118	0.01365	-15.61217	0.61587	3.87587	-0.67628	0.49653	0.21832	-0.04932	0.01813	-0.00938	7.71205
538			5.37000	10.76582	7.54052	3.46438	0.00306	0.00077	0.00274	-0.00058	-0.00002	-0.00028	105.66211	17.84509	-1.88205	-0.12644	-0.04509	0.02542	0.00809	0.00014	0.00103	26.44333	-9.85635	6.82058	0.08991	0.04900	0.01578	-0.00141	-0.00071	0.00052	9.71135	-8.27236	13.14119	0.92444	-0.01962	0.11366	0.03503	-0.00102	0.01677	-15.66079	0.60480	3.91599	-0.67690	0.49679	0.21962	-0.06220	0.01845	-0.01628	7.70332
539			5.38000	10.87505	7.56059	3.51500	0.00327	0.00078	0.00282	-0.00067	-0.00001	-0.00022	105.68923	17.82085	-1.88409	-0.12702	-0.04515	0.02548	0.00413	0.00059	0.00096	26.44965	-9.85500	6.80216	0.09121	0.04952	0.01596	-0.00150	-0.00079	0.00030	9.67794	-8.31862	13.05496	0.92968	-0.01296	0.11420	0.03128	-0.00073	0.01955	-15.71648	0.59781	3.96917	-0.67962	0.50281	0.22245	-0.06539	0.01744	-0.01827	7.68580
540			5.39000	10.98932	7.56582	3.54982	0.00351	0.00078	0.00289	-0.00070	0.00001	-0.00012	105.70024	17.79967	-1.87920	-0.12771	-0.04524	0.02553	0.00011	0.00097	0.00069	26.45742	-9.84967	6.79272	0.09183	0.04924	0.01581	-0.00143	-0.00069	0.00004	9.64610	-8.36882	12.95670	0.93571	-0.00917	0.11434	0.02477	-0.00055	0.02178	-15.76998	0.59200	4.01734	-0.68774	0.50724	0.22426	-0.05842	0.01454	-0.01290	7.66609
541			5.40000	11.09637	7.55809	3.56336	0.00375	0.00077	0.00293	-0.00064	0.00002	0.00000	105.69516	17.78416	-1.86806	-0.12862	-0.04539	0.02548	-0.00378	0.00124	0.00038	26.46575	-9.84192	6.79221	0.09207	0.04843	0.01555	-0.00125	-0.00047	-0.00016	9.61761	-8.42245	12.84898	0.94032	-0.00778	0.11425	0.01655	-0.00049	0.02353	-15.81305	0.58407	4.04152	-0.69604	0.50964	0.22519	-0.04260	0.01014	-0.00124	7.65042
542			5.41000	11.18519	7.54105	3.55414	0.00394	0.00075	0.00293	-0.00051	0.00002	0.00011	105.67474	17.77456	-1.85248	-0.12984	-0.04561	0.02528	-0.00720	0.00135	0.00012	26.47394	-9.83453	6.79813	0.09225	0.04738	0.01537	-0.00111	-0.00014	-0.00024	9.59326	-8.47953	12.73371	0.94202	-0.00877	0.11362	0.00781	-0.00059	0.02488	-15.83998	0.57175	4.02963	-0.70214	0.50808	0.22449	-0.02085	0.00521	0.01341	7.64367
543			5.42000	11.24834	7.51912	3.52549	0.00405	0.00073	0.00289	-0.00032	0.00002	0.00019	105.64164	17.76976	-1.83518	-0.13139	-0.04594	0.02496	-0.00975	0.00128	-0.00006	26.48212	-9.83090	6.80722	0.09253	0.04648	0.01540	-0.00112	0.00031	-0.00022	9.57313	-8.54012	12.61178	0.94322	-0.00801	0.11306	-0.00064	-0.00057	0.02590	-15.84769	0.55407	3.97890	-0.70723	0.50727	0.22406	0.00324	0.00072	0.02723	7.64864
544			5.43000	11.28339	7.49669	3.48485	0.00406	0.00071	0.00283	-0.00012	0.00002	0.00022	105.59979	17.76859	-1.81942	-0.13330	-0.04637	0.02455	-0.01121	0.00097	-0.00016	26.49101	-9.83401	6.81671	0.09318	0.04579	0.01565	-0.00128	0.00083	-0.00013	9.55720	-8.60297	12.48558	0.94539	-0.00643	0.11275	-0.00820	-0.00046	0.02598	-15.83601	0.53216	3.89610	-0.71028	0.50680	0.22400	0.02593	-0.00311	0.03695	7.66586
545			5.44000	11.29378	7.47784	3.44187	0.00398	0.00070	0.00277	0.00001	0.00001	0.00020	105.55334	17.77041	-1.80885	-0.13548	-0.04692	0.02415	-0.01151	0.00039	-0.00020	26.50093	-9.84538	6.82505	0.09424	0.04535	0.01607	-0.00145	0.00135	0.00000	9.54575	-8.66426	12.36211	0.94622	-0.00587	0.11235	-0.01391	-0.00039	0.02402	-15.80757	0.50927	3.79512	-0.70979	0.50658	0.22378	0.04366	-0.00654	0.04066	7.69321
546			5.45000	11.28928	7.46570	3.40664	0.00384	0.00069	0.00273	0.00006	0.00000	0.00013	105.50620	17.77526	-1.80700	-0.13789	-0.04757	0.02384	-0.01075	-0.00043	-0.00022	26.51128	-9.86463	6.83188	0.09581	0.04501	0.01652	-0.00153	0.00179	0.00013	9.53916	-8.71782	12.25377	0.94788	-0.00520	0.11213	-0.01677	-0.00028	0.01936	-15.76733	0.48968	3.69172	-0.70773	0.51102	0.22466	0.05408	-0.01004	0.03871	7.72713
547			5.46000	11.28394	7.46167	3.38732	0.00368	0.00070	0.00272	-0.00000	-0.00000	0.00004	105.46172	17.78322	-1.81644	-0.14037	-0.04832	0.02373	-0.00914	-0.00139	-0.00022	26.52135	-9.89017	6.83746	0.09803	0.04478	0.01699	-0.00147	0.00212	0.00024	9.53769	-8.75734	12.17500	0.95108	-0.00641	0.11268	-0.01614	-0.00023	0.01210	-15.72169	0.47726	3.59898	-0.70667	0.51779	0.22653	0.05486	-0.01362	0.03217	7.76377
548			5.47000	11.29298	7.46542	3.38832	0.00357	0.00071	0.00273	-0.00015	-0.00001	-0.00006	105.42231	17.79410	-1.83738	-0.14282	-0.04914	0.02384	-0.00707	-0.00228	-0.00021	26.53020	-9.92040	6.84186	0.10075	0.04445	0.01733	-0.00127	0.00232	0.00035	9.54096	-8.77795	12.13770	0.95396	-0.00873	0.11348	-0.01233	-0.00012	0.00290	-15.67975	0.47455	3.52691	-0.70717	0.52326	0.22811	0.04353	-0.01658	0.02150	7.79680
549			5.48000	11.32879	7.47504	3.40944	0.00357	0.00072	0.00278	-0.00035	-0.00001	-0.00015	105.38941	17.80693	-1.86753	-0.14503	-0.04994	0.02415	-0.00489	-0.00294	-0.00017	26.53692	-9.95397	6.84390	0.10376	0.04386	0.01747	-0.00098	0.00237	0.00049	9.54844	-8.77729	12.14838	0.95370	-0.01198	0.11368	-0.00734	0.00011	-0.00677	-15.65209	0.48297	3.48518	-0.70625	0.52519	0.22814	0.02099	-0.01777	0.00625	7.81751
550			5.49000	11.39773	7.48799	3.44725	0.00370	0.00074	0.00285	-0.00058	-0.00001	-0.00022	105.36348	17.81981	-1.90335	-0.14688	-0.05070	0.02471	-0.00294	-0.00325	-0.00007	26.54087	-9.99007	6.84086	0.10684	0.04299	0.01727	-0.00064	0.00223	0.00070	9.55990	-8.75656	12.20412	0.95330	-0.01213	0.11400	-0.00429	0.00035	-0.01500	-15.64601	0.50339	3.48624	-0.70596	0.52780	0.22861	-0.00639	-0.01625	-0.01356	7.81882
551			5.50000	11.49839	7.50204	3.49554	0.00393	0.00077	0.00294	-0.00081	-0.00001	-0.00026	105.34400	17.82972	-1.94086	-0.14813	-0.05131	0.02547	-0.00158	-0.00315	0.00011	26.54113	-10.02798	6.82857	0.10987	0.04220	0.01687	-0.00024	0.00193	0.00100	9.57564	-8.72000	12.29331	0.95385	-0.01228	0.11398	-0.00516	0.00054	-0.02063	-15.66193	0.53529	3.54111	-0.70667	0.52859	0.22840	-0.02942	-0.01184	-0.03496	7.79833
552			5.51000	11.62148	7.51571	3.54635	0.00424	0.00079	0.00304	-0.00099	-0.00000	-0.00026	105.32902	17.83372	-1.97608	-0.14873	-0.05168	0.02626	-0.00101	-0.00268	0.00036	26.53682	-10.06727	6.80320	0.11239	0.04173	0.01638	0.00020	0.00155	0.00134	9.59618	-8.67244	12.40261	0.95337	-0.01375	0.11432	-0.00963	0.00077	-0.02390	-15.69217	0.57549	3.64820	-0.70253	0.52626	0.22795	-0.03849	-0.00577	-0.05165	7.76138
553			5.52000	11.75231	7.52815	3.59196	0.00454	0.00081	0.00313	-0.00105	-0.00001	-0.00022	105.31641	17.83008	-2.00544	-0.14880	-0.05184	0.02696	-0.00116	-0.00191	0.00062	26.52760	-10.10771	6.76295	0.11445	0.04168	0.01597	0.00065	0.00114	0.00166	9.62160	-8.61719	12.52149	0.94930	-0.01653	0.11470	-0.01571	0.00108	-0.02532	-15.72222	0.61761	3.78767	-0.69354	0.52382	0.22751	-0.02892	0.00023	-0.05781	7.72116
554			5.53000	11.87474	7.53941	3.62592	0.00480	0.00082	0.00322	-0.00096	-0.00001	-0.00015	105.30473	17.81945	-2.02614	-0.14847	-0.05180	0.02751	-0.00178	-0.00100	0.00076	26.51378	-10.14849	6.70921	0.11618	0.04210	0.01571	0.00112	0.00077	0.00189	9.65104	-8.55640	12.64225	0.94143	-0.02082	0.11479	-0.02121	0.00152	-0.02531	-15.73693	0.65388	3.92861	-0.68199	0.52443	0.22731	-0.00489	0.00489	-0.05190	7.69279
555			5.54000	11.97433	7.55054	3.64393	0.00496	0.00083	0.00328	-0.00073	-0.00001	-0.00007	105.29311	17.80523	-2.03660	-0.14795	-0.05164	0.02793	-0.00265	-0.00012	0.00069	26.49611	-10.18808	6.64685	0.11774	0.04295	0.01569	0.00172	0.00049	0.00198	9.68278	-8.49238	12.75917	0.93180	-0.02794	0.11444	-0.02457	0.00216	-0.02412	-15.72756	0.67829	4.04240	-0.67073	0.52305	0.22595	0.02433	0.00746	-0.03688	7.68608
556			5.55000	12.04067	7.56327	3.64461	0.00504	0.00084	0.00331	-0.00040	-0.00002	0.00002	105.28097	17.79296	-2.03664	-0.14730	-0.05142	0.02825	-0.00357	0.00058	0.00038	26.47485	-10.22466	6.58358	0.11886	0.04390	0.01576	0.00260	0.00035	0.00187	9.71458	-8.42830	12.86787	0.92177	-0.03380	0.11351	-0.02506	0.00261	-0.02196	-15.69320	0.68886	4.11307	-0.66060	0.52020	0.22362	0.05114	0.00801	-0.01857	7.70351
557			5.56000	12.06805	7.57950	3.62986	0.00504	0.00084	0.00332	-0.00004	-0.00003	0.00009	105.26802	17.78705	-2.02780	-0.14657	-0.05115	0.02845	-0.00428	0.00099	-0.00003	26.44981	-10.25706	6.52701	0.11910	0.04439	0.01573	0.00373	0.00035	0.00160	9.74411	-8.36778	12.96495	0.91263	-0.03800	0.11322	-0.02262	0.00272	-0.01915	-15.63769	0.68708	4.13876	-0.65132	0.51721	0.22194	0.07114	0.00750	-0.00227	7.74308
558			5.57000	12.05521	7.60089	3.60504	0.00497	0.00084	0.00329	0.00031	-0.00004	0.00012	105.25450	17.78817	-2.01385	-0.14565	-0.05083	0.02852	-0.00442	0.00108	-0.00032	26.42075	-10.28487	6.48134	0.11839	0.04449	0.01566	0.00485	0.00042	0.00127	9.76906	-8.31477	13.04692	0.90342	-0.04217	0.11306	-0.01744	0.00254	-0.01552	-15.56785	0.67608	4.12881	-0.64246	0.51155	0.21975	0.08109	0.00736	0.00868	7.79992
559			5.58000	12.00451	7.62773	3.57760	0.00486	0.00084	0.00324	0.00060	-0.00005	0.00010	105.24187	17.79323	-1.99955	-0.14458	-0.05047	0.02848	-0.00377	0.00087	-0.00038	26.38855	-10.30834	6.44702	0.11708	0.04451	0.01567	0.00562	0.00049	0.00096	9.78720	-8.27307	13.10978	0.89182	-0.04561	0.11325	-0.00985	0.00203	-0.01094	-15.49352	0.65909	4.09957	-0.63111	0.50350	0.21749	0.07852	0.00894	0.01264	7.86632
560			5.59000	11.92047	7.65802	3.55535	0.00471	0.00085	0.00318	0.00082	-0.00005	0.00006	105.23206	17.79789	-1.98960	-0.14341	-0.05010	0.02839	-0.00228	0.00045	-0.00020	26.35532	-10.32750	6.42285	0.11555	0.04495	0.01589	0.00579	0.00050	0.00068	9.79635	-8.24576	13.14843	0.88223	-0.04564	0.11365	-0.00084	0.00117	-0.00524	-15.42595	0.63872	4.07006	-0.62387	0.49691	0.21601	0.06498	0.01248	0.00979	7.93328
561			5.60000	11.80934	7.68841	3.54426	0.00453	0.00085	0.00312	0.00096	-0.00004	-0.00001	105.22753	17.79852	-1.98691	-0.14223	-0.04973	0.02826	-0.00003	-0.00004	0.00013	26.32406	-10.34168	6.40784	0.11380	0.04590	0.01634	0.00532	0.00044	0.00041	9.79514	-8.23505	13.15737	0.87531	-0.04247	0.11430	0.00827	0.00026	0.00155	-15.37463	0.61755	4.05715	-0.61733	0.49082	0.21529	0.04309	0.01698	0.00178	7.99275
562			5.61000	11.67862	7.71606	3.54727	0.00435	0.00084	0.00308	0.00103	-0.00003	-0.00008	105.23108	17.79326	-1.99206	-0.14115	-0.04940	0.02813	0.00284	-0.00048	0.00050	26.29794	-10.35007	6.40170	0.11188	0.04725	0.01692	0.00430	0.00033	0.00012	9.78313	-8.24151	13.13175	0.87195	-0.03675	0.11502	0.01604	-0.00043	0.00903	-15.34595	0.59800	4.07145	-0.61164	0.48610	0.21533	0.01732	0.02079	-0.00838	8.03836
563			5.62000	11.53638	7.73965	3.56445	0.00418	0.00083	0.00306	0.00103	-0.00002	-0.00014	105.24543	17.78183	-2.00386	-0.14007	-0.04904	0.02801	0.00606	-0.00080	0.00085	26.27933	-10.35255	6.40407	0.10985	0.04867	0.01749	0.00296	0.00021	-0.00016	9.76152	-8.26348	13.07003	0.87067	-0.03224	0.11536	0.02133	-0.00082	0.01634	-15.34160	0.58209	4.11311	-0.60954	0.48343	0.21558	-0.00730	0.02224	-0.01680	8.06655
564			5.63000	11.39032	7.75920	3.59341	0.00402	0.00082	0.00306	0.00098	-0.00002	-0.00019	105.27194	17.76473	-2.02061	-0.13900	-0.04870	0.02799	0.00913	-0.00100	0.00116	26.26924	-10.34972	6.41361	0.10815	0.04991	0.01795	0.00155	0.00007	-0.00039	9.73252	-8.29771	12.97505	0.86748	-0.02787	0.11573	0.02381	-0.00097	0.02264	-15.35865	0.57079	4.17154	-0.60827	0.48702	0.21737	-0.02673	0.02062	-0.02031	8.07775
565			5.64000	11.24744	7.77535	3.62981	0.00387	0.00082	0.00308	0.00090	-0.00001	-0.00021	105.30939	17.74212	-2.04080	-0.13794	-0.04834	0.02800	0.01144	-0.00108	0.00147	26.26709	-10.34289	6.42748	0.10689	0.05089	0.01833	0.00034	-0.00009	-0.00051	9.69881	-8.34079	12.85360	0.86437	-0.02504	0.11517	0.02416	-0.00103	0.02717	-15.39079	0.56364	4.22919	-0.61181	0.49138	0.21835	-0.03885	0.01602	-0.01714	8.07632
566			5.65000	11.11377	7.78866	3.66805	0.00374	0.00081	0.00309	0.00079	-0.00001	-0.00020	105.35397	17.71366	-2.06324	-0.13693	-0.04797	0.02791	0.01254	-0.00106	0.00177	26.27056	-10.33389	6.44153	0.10596	0.05146	0.01866	-0.00047	-0.00026	-0.00046	9.66258	-8.38974	12.71377	0.86363	-0.02265	0.11396	0.02358	-0.00102	0.02995	-15.43045	0.55862	4.26821	-0.61879	0.49513	0.21855	-0.04300	0.00984	-0.00792	8.06871
567			5.66000	10.99467	7.79920	3.70209	0.00362	0.00081	0.00308	0.00067	-0.00000	-0.00016	105.40034	17.67862	-2.08676	-0.13612	-0.04761	0.02757	0.01228	-0.00092	0.00206	26.27636	-10.32516	6.45090	0.10507	0.05167	0.01900	-0.00083	-0.00038	-0.00026	9.62499	-8.44208	12.56225	0.86321	-0.02139	0.11309	0.02320	-0.00099	0.03156	-15.46998	0.55270	4.27528	-0.62496	0.49896	0.21907	-0.03940	0.00355	0.00511	8.06242
568			5.67000	10.89474	7.80610	3.72667	0.00353	0.00081	0.00304	0.00053	-0.00000	-0.00010	105.44332	17.63703	-2.10951	-0.13557	-0.04728	0.02698	0.01088	-0.00060	0.00225	26.28149	-10.31950	6.45178	0.10405	0.05163	0.01933	-0.00085	-0.00037	0.00008	9.58629	-8.49529	12.40394	0.86430	-0.02284	0.11196	0.02391	-0.00101	0.03212	-15.50292	0.54361	4.24465	-0.63090	0.49767	0.21801	-0.03015	-0.00226	0.01821	8.06444
569			5.68000	10.81780	7.80746	3.73768	0.00347	0.00080	0.00298	0.00039	0.00000	-0.00001	105.47978	17.59019	-2.12811	-0.13532	-0.04699	0.02619	0.00872	-0.00005	0.00228	26.28426	-10.31990	6.44288	0.10294	0.05099	0.01946	-0.00066	-0.00017	0.00046	9.54613	-8.54674	12.24295	0.86828	-0.02465	0.11066	0.02585	-0.00099	0.03203	-15.52562	0.53211	4.18165	-0.63826	0.49713	0.21682	-0.01875	-0.00720	0.02637	8.07910
570			5.69000	10.76632	7.80124	3.73244	0.00345	0.00079	0.00291	0.00024	0.00001	0.00008	105.50831	17.54101	-2.13880	-0.13527	-0.04673	0.02527	0.00608	0.00064	0.00212	26.28411	-10.32803	6.42541	0.10171	0.04954	0.01922	-0.00033	0.00015	0.00078	9.50417	-8.59568	12.08090	0.87355	-0.02553	0.10967	0.02811	-0.00095	0.03203	-15.53786	0.52228	4.10590	-0.64728	0.50318	0.21727	-0.00832	-0.01071	0.02542	8.10686
571			5.70000	10.74059	7.78661	3.71029	0.00347	0.00077	0.00282	0.00011	0.00002	0.00016	105.52789	17.49339	-2.13924	-0.13535	-0.04649	0.02433	0.00318	0.00134	0.00178	26.28069	-10.34350	6.40220	0.10046	0.04726	0.01862	0.00010	0.00045	0.00095	9.46043	-8.64426	11.91624	0.87686	-0.02728	0.10924	0.02984	-0.00106	0.03248	-15.54159	0.51969	4.04596	-0.65439	0.51066	0.21839	-0.00121	-0.01229	0.01478	8.14542
572			5.71000	10.73856	7.76461	3.67271	0.00353	0.00075	0.00272	-0.00001	0.00002	0.00022	105.53821	17.45141	-2.12894	-0.13548	-0.04628	0.02343	0.00035	0.00190	0.00134	26.27424	-10.36365	6.37703	0.09894	0.04426	0.01764	0.00052	0.00058	0.00095	9.41520	-8.69578	11.74838	0.87947	-0.02773	0.10903	0.03104	-0.00127	0.03286	-15.54072	0.52807	4.02378	-0.66131	0.51842	0.21970	0.00015	-0.01221	-0.00183	8.19072
573			5.72000	10.75602	7.73775	3.62360	0.00360	0.00073	0.00263	-0.00011	0.00002	0.00026	105.53959	17.41747	-2.11015	-0.13557	-0.04607	0.02269	-0.00214	0.00217	0.00093	26.26575	-10.38423	6.35272	0.09747	0.04105	0.01652	0.00083	0.00047	0.00083	9.36919	-8.75245	11.58027	0.88116	-0.02714	0.10928	0.03149	-0.00153	0.03292	-15.54130	0.54825	4.04792	-0.66694	0.52670	0.22158	-0.00577	-0.01087	-0.02024	8.23671
574			5.73000	10.78741	7.70941	3.56909	0.00368	0.00071	0.00255	-0.00018	0.00002	0.00025	105.53256	17.39179	-2.08748	-0.13560	-0.04590	0.02222	-0.00413	0.00207	0.00062	26.25609	-10.40074	6.33063	0.09637	0.03829	0.01549	0.00105	0.00016	0.00065	9.32342	-8.81556	11.41443	0.88162	-0.02468	0.10929	0.03050	-0.00171	0.03275	-15.54970	0.57889	4.11828	-0.67100	0.53389	0.22305	-0.01673	-0.00836	-0.03750	8.27618
575			5.74000	10.82693	7.68346	3.51667	0.00375	0.00069	0.00249	-0.00023	0.00002	0.00022	105.51759	17.37267	-2.06705	-0.13555	-0.04577	0.02207	-0.00555	0.00155	0.00046	26.24567	-10.40986	6.31089	0.09596	0.03665	0.01484	0.00122	-0.00025	0.00047	9.27899	-8.88648	11.25043	0.88246	-0.02188	0.10972	0.02755	-0.00184	0.03308	-15.56802	0.61718	4.22871	-0.67457	0.53889	0.22453	-0.02692	-0.00474	-0.05137	8.30511
576			5.75000	10.86905	7.66332	3.47405	0.00381	0.00067	0.00245	-0.00024	0.00001	0.00016	105.49535	17.35821	-2.05493	-0.13541	-0.04566	0.02219	-0.00636	0.00068	0.00042	26.23484	-10.40982	6.29394	0.09610	0.03650	0.01471	0.00132	-0.00068	0.00029	9.23675	-8.96647	11.08507	0.88181	-0.01821	0.11168	0.02243	-0.00181	0.03462	-15.59272	0.65896	4.36817	-0.67675	0.54370	0.22762	-0.03201	0.00022	-0.06087	8.32437
577			5.76000	10.90882	7.65080	3.44750	0.00386	0.00067	0.00244	-0.00023	0.00001	0.00008	105.46716	17.34725	-2.05575	-0.13527	-0.04562	0.02258	-0.00660	-0.00041	0.00044	26.22454	-10.40053	6.28090	0.09684	0.03789	0.01517	0.00130	-0.00106	0.00009	9.19737	-9.05588	10.91393	0.87649	-0.01440	0.11470	0.01502	-0.00162	0.03735	-15.61881	0.69911	4.52402	-0.67593	0.54738	0.23164	-0.03199	0.00671	-0.06563	8.33654
578			5.77000	10.94178	7.64547	3.44050	0.00391	0.00067	0.00248	-0.00019	0.00000	-0.00001	105.43447	17.33957	-2.07151	-0.13515	-0.04562	0.02316	-0.00652	-0.00156	0.00048	26.21573	-10.38399	6.27335	0.09777	0.04029	0.01598	0.00122	-0.00132	-0.00011	9.16164	-9.15350	10.73289	0.86839	-0.01124	0.11812	0.00567	-0.00137	0.04086	-15.64309	0.73283	4.68466	-0.67512	0.54793	0.23544	-0.02847	0.01415	-0.06563	8.34241
579			5.78000	10.96416	7.64566	3.45271	0.00395	0.00069	0.00255	-0.00013	0.00000	-0.00009	105.39814	17.33456	-2.10187	-0.13516	-0.04570	0.02382	-0.00648	-0.00259	0.00056	26.20855	-10.36342	6.27134	0.09875	0.04313	0.01699	0.00120	-0.00142	-0.00027	9.13039	-9.25700	10.54007	0.86099	-0.00595	0.11929	-0.00480	-0.00075	0.04354	-15.66309	0.75671	4.83963	-0.67641	0.54557	0.23653	-0.02117	0.02080	-0.06040	8.34259
580			5.79000	10.97324	7.64959	3.47971	0.00398	0.00070	0.00264	-0.00004	0.00000	-0.00014	105.35780	17.33088	-2.14448	-0.13539	-0.04585	0.02441	-0.00682	-0.00336	0.00067	26.20170	-10.34204	6.27295	0.09937	0.04594	0.01804	0.00136	-0.00140	-0.00033	9.10446	-9.36340	10.33783	0.85655	-0.00219	0.11849	-0.01526	-0.00028	0.04459	-15.67509	0.76974	4.97823	-0.67533	0.53968	0.23490	-0.00896	0.02465	-0.05054	8.33958
581			5.80000	10.96762	7.65589	3.51405	0.00400	0.00071	0.00272	0.00006	-0.00000	-0.00016	105.31252	17.32638	-2.19554	-0.13590	-0.04604	0.02478	-0.00768	-0.00378	0.00081	26.19345	-10.32268	6.27488	0.09964	0.04848	0.01911	0.00169	-0.00130	-0.00027	9.08439	-9.46916	10.13189	0.85065	-0.00047	0.11762	-0.02452	-0.00006	0.04429	-15.67492	0.77290	5.09118	-0.66835	0.53310	0.23300	0.00697	0.02504	-0.03828	8.33779
582			5.81000	10.94735	7.66325	3.54706	0.00400	0.00073	0.00279	0.00016	-0.00000	-0.00014	105.26160	17.31947	-2.25003	-0.13656	-0.04622	0.02489	-0.00895	-0.00379	0.00093	26.18240	-10.30734	6.27397	0.09958	0.05055	0.02009	0.00207	-0.00112	-0.00010	9.07015	-9.57076	9.92846	0.84040	0.00023	0.11662	-0.03173	0.00003	0.04278	-15.66049	0.76878	5.17405	-0.66076	0.52844	0.23121	0.02349	0.02286	-0.02581	8.34072
583			5.82000	10.91377	7.66969	3.57070	0.00398	0.00074	0.00281	0.00026	-0.00000	-0.00008	105.20559	17.30996	-2.30230	-0.13731	-0.04637	0.02470	-0.01036	-0.00343	0.00096	26.16850	-10.29736	6.26873	0.09932	0.05164	0.02080	0.00236	-0.00084	0.00012	9.06119	-9.66534	9.73195	0.82927	0.00338	0.11523	-0.03662	0.00035	0.04039	-15.63235	0.75969	5.22772	-0.65645	0.52974	0.23027	0.03771	0.01975	-0.01479	8.35002
584			5.83000	10.86907	7.67261	3.57956	0.00394	0.00074	0.00281	0.00034	-0.00000	-0.00000	105.14597	17.29868	-2.34791	-0.13813	-0.04649	0.02431	-0.01158	-0.00283	0.00093	26.15255	-10.29353	6.25960	0.09870	0.05144	0.02099	0.00243	-0.00051	0.00032	9.05641	-9.75082	9.54502	0.81862	0.00629	0.11311	-0.03883	0.00056	0.03738	-15.59357	0.74748	5.25646	-0.65258	0.53299	0.22890	0.04641	0.01650	-0.00638	8.36505
585			5.84000	10.81600	7.66984	3.57123	0.00390	0.00074	0.00278	0.00039	0.00000	0.00008	105.08495	17.28590	-2.38484	-0.13905	-0.04660	0.02380	-0.01228	-0.00215	0.00089	26.13644	-10.29502	6.24752	0.09774	0.05008	0.02068	0.00214	-0.00023	0.00047	9.05408	-9.82606	9.36881	0.80889	0.00518	0.11126	-0.03770	0.00039	0.03455	-15.55033	0.73411	5.26803	-0.64722	0.53545	0.22735	0.04653	0.01340	-0.00198	8.38255
586			5.85000	10.75783	7.66075	3.54603	0.00386	0.00074	0.00274	0.00043	0.00001	0.00016	105.02543	17.27102	-2.41294	-0.14013	-0.04675	0.02325	-0.01218	-0.00147	0.00088	26.12280	-10.30010	6.23362	0.09650	0.04804	0.02001	0.00138	-0.00006	0.00053	9.05132	-9.89154	9.20208	0.80012	0.00398	0.11019	-0.03263	0.00025	0.03264	-15.51098	0.72254	5.27378	-0.63907	0.54115	0.22731	0.03711	0.01032	-0.00320	8.39753
587			5.86000	10.69826	7.64629	3.50654	0.00380	0.00073	0.00270	0.00043	0.00001	0.00022	104.97108	17.25332	-2.43296	-0.14133	-0.04692	0.02271	-0.01115	-0.00085	0.00090	26.11504	-10.30706	6.21925	0.09525	0.04589	0.01926	0.00017	0.00005	0.00052	9.04434	-9.95037	9.03998	0.79166	0.00013	0.10936	-0.02416	0.00001	0.03210	-15.48352	0.71737	5.28944	-0.63207	0.54252	0.22638	0.01995	0.00656	-0.01114	8.40551
588			5.87000	10.64156	7.62892	3.45748	0.00376	0.00072	0.00267	0.00039	0.00001	0.00025	104.92516	17.23264	-2.44624	-0.14263	-0.04711	0.02226	-0.00934	-0.00035	0.00092	26.11582	-10.31468	6.20606	0.09426	0.04398	0.01852	-0.00126	0.00015	0.00044	9.02979	-10.00819	8.87513	0.78493	-0.00329	0.10919	-0.01429	-0.00020	0.03331	-15.47408	0.72423	5.33185	-0.63276	0.54425	0.22616	-0.00181	0.00183	-0.02482	8.40287
589			5.88000	10.59198	7.61218	3.40469	0.00372	0.00071	0.00266	0.00033	0.00001	0.00025	104.88966	17.20954	-2.45446	-0.14394	-0.04733	0.02199	-0.00700	0.00002	0.00093	26.12621	-10.32254	6.19595	0.09375	0.04248	0.01785	-0.00272	0.00030	0.00031	9.00614	-10.07223	8.70025	0.78218	-0.00333	0.10948	-0.00539	-0.00024	0.03597	-15.48523	0.74723	5.41170	-0.64008	0.55073	0.22761	-0.02464	-0.00404	-0.04080	8.38735
590			5.89000	10.55327	7.59983	3.35351	0.00371	0.00071	0.00266	0.00025	-0.00000	0.00023	104.86572	17.18542	-2.45874	-0.14514	-0.04755	0.02189	-0.00432	0.00032	0.00090	26.14643	-10.33087	6.19127	0.09375	0.04132	0.01724	-0.00415	0.00054	0.00014	8.97392	-10.14901	8.51059	0.78136	-0.00299	0.10979	0.00111	-0.00028	0.03937	-15.51561	0.78719	5.52756	-0.64604	0.55413	0.22854	-0.04493	-0.01053	-0.05412	8.35902
591			5.90000	10.52777	7.59478	3.30742	0.00373	0.00071	0.00266	0.00016	-0.00001	0.00019	104.85416	17.16207	-2.45928	-0.14613	-0.04776	0.02184	-0.00143	0.00058	0.00080	26.17661	-10.33987	6.19432	0.09421	0.04011	0.01667	-0.00552	0.00080	-0.00008	8.93479	-10.24121	8.30474	0.78039	-0.00320	0.10844	0.00497	-0.00036	0.04207	-15.56138	0.84080	5.66736	-0.64990	0.55389	0.22706	-0.06000	-0.01621	-0.06078	8.31986
592			5.91000	10.51615	7.59863	3.26778	0.00378	0.00071	0.00266	0.00007	-0.00002	0.00016	104.85534	17.14127	-2.45592	-0.14677	-0.04791	0.02184	0.00142	0.00079	0.00065	26.21632	-10.34895	6.20668	0.09521	0.03876	0.01616	-0.00674	0.00101	-0.00032	8.89089	-10.34674	8.08486	0.78427	-0.00277	0.10652	0.00681	-0.00036	0.04379	-15.61719	0.90178	5.81407	-0.65360	0.55940	0.22639	-0.06794	-0.02020	-0.06074	8.27345
593			5.92000	10.51699	7.61203	3.23487	0.00385	0.00071	0.00265	-0.00001	-0.00003	0.00012	104.86819	17.12418	-2.44938	-0.14698	-0.04798	0.02194	0.00385	0.00090	0.00048	26.26386	-10.35666	6.22844	0.09652	0.03768	0.01577	-0.00761	0.00110	-0.00056	8.84402	-10.46042	7.85490	0.78937	-0.00354	0.10472	0.00739	-0.00048	0.04450	-15.67603	0.96338	5.95233	-0.65372	0.56738	0.22644	-0.06693	-0.02221	-0.05530	8.22558
594			5.93000	10.52644	7.63459	3.20812	0.00394	0.00071	0.00265	-0.00005	-0.00004	0.00009	104.88976	17.11137	-2.44087	-0.14679	-0.04798	0.02220	0.00552	0.00094	0.00030	26.31599	-10.36100	6.25855	0.09772	0.03756	0.01568	-0.00798	0.00108	-0.00079	8.79577	-10.57687	7.62013	0.79418	0.00006	0.10400	0.00717	0.00001	0.04440	-15.73021	1.02056	6.07142	-0.65255	0.57916	0.22867	-0.05704	-0.02255	-0.04675	8.18273
595			5.94000	10.53883	7.66490	3.18621	0.00402	0.00072	0.00266	-0.00006	-0.00005	0.00006	104.91671	17.10351	-2.43087	-0.14631	-0.04794	0.02265	0.00643	0.00095	0.00010	26.36959	-10.36049	6.29612	0.09823	0.03848	0.01578	-0.00791	0.00102	-0.00103	8.74789	-10.69110	7.38757	0.80027	0.00414	0.10521	0.00601	0.00054	0.04349	-15.77243	1.06982	6.16575	-0.65379	0.59195	0.23307	-0.03948	-0.02079	-0.03649	8.15075
596			5.95000	10.54845	7.70083	3.16706	0.00408	0.00073	0.00270	-0.00003	-0.00005	0.00005	104.94643	17.10089	-2.41927	-0.14566	-0.04790	0.02329	0.00669	0.00097	-0.00009	26.42299	-10.35503	6.34019	0.09825	0.03998	0.01591	-0.00761	0.00092	-0.00122	8.70312	-10.79760	7.16701	0.80484	0.00818	0.10675	0.00347	0.00097	0.04068	-15.79639	1.10804	6.23314	-0.65574	0.60379	0.23748	-0.01569	-0.01632	-0.02526	8.13444
597			5.96000	10.55125	7.74014	3.14826	0.00409	0.00075	0.00276	0.00003	-0.00006	0.00006	104.97663	17.10189	-2.40621	-0.14499	-0.04789	0.02412	0.00646	0.00105	-0.00020	26.47486	-10.34508	6.38796	0.09826	0.04190	0.01607	-0.00722	0.00078	-0.00132	8.66457	-10.89105	6.96899	0.80906	0.01133	0.10750	-0.00048	0.00113	0.03571	-15.79775	1.13281	6.27461	-0.66102	0.61128	0.23982	0.01143	-0.00924	-0.01423	8.13644
598			5.97000	10.54611	7.78148	3.12661	0.00406	0.00077	0.00283	0.00008	-0.00006	0.00008	105.00574	17.10356	-2.39129	-0.14436	-0.04789	0.02503	0.00585	0.00125	-0.00021	26.52431	-10.33193	6.43579	0.09864	0.04411	0.01633	-0.00682	0.00063	-0.00134	8.63475	-10.96775	6.80126	0.81169	0.01366	0.10689	-0.00556	0.00106	0.02923	-15.77537	1.14321	6.29387	-0.66617	0.61068	0.23874	0.03805	-0.00070	-0.00459	8.15639
599			5.98000	10.53501	7.82466	3.09843	0.00399	0.00078	0.00291	0.00011	-0.00007	0.00012	105.03273	17.10349	-2.37341	-0.14379	-0.04790	0.02586	0.00478	0.00157	-0.00014	26.57075	-10.31767	6.48083	0.09935	0.04610	0.01665	-0.00630	0.00050	-0.00126	8.61504	-11.02640	6.66710	0.81120	0.01474	0.10571	-0.01129	0.00083	0.02254	-15.73188	1.14005	6.29545	-0.66732	0.60432	0.23563	0.05961	0.00749	0.00321	8.19074
600			5.99000	10.52234	7.86979	3.06023	0.00389	0.00080	0.00299	0.00011	-0.00007	0.00018	105.05550	17.09986	-2.35159	-0.14323	-0.04784	0.02648	0.00307	0.00197	0.00001	26.61214	-10.30434	6.52018	0.09995	0.04746	0.01689	-0.00544	0.00039	-0.00106	8.60554	-11.06783	6.56498	0.80750	0.01360	0.10387	-0.01714	0.00049	0.01649	-15.67324	1.12529	6.28270	-0.66588	0.59278	0.23054	0.07286	0.01366	0.00973	8.23301
601			6.00000	10.51372	7.91647	3.00986	0.00380	0.00081	0.00306	0.00008	-0.00008	0.00024	105.07128	17.09093	-2.32576	-0.14261	-0.04765	0.02683	0.00100	0.00232	0.00022	26.64560	-10.29386	6.55043	0.09974	0.04844	0.01706	-0.00424	0.00029	-0.00075	8.60541	-11.09448	6.49016	0.80299	0.01087	0.10090	-0.02223	0.00021	0.01161	-15.60727	1.10155	6.25603	-0.66057	0.58010	0.22406	0.07648	0.01683	0.01537	8.27536
602			6.01000	10.51437	7.96380	2.94906	0.00373	0.00082	0.00312	0.00001	-0.00008	0.00028	105.07926	17.07616	-2.29795	-0.14183	-0.04733	0.02700	-0.00063	0.00239	0.00045	26.66958	-10.28780	6.56912	0.09860	0.04957	0.01727	-0.00298	0.00023	-0.00039	8.61237	-11.10960	6.43551	0.79920	0.00607	0.09795	-0.02531	0.00004	0.00839	-15.54186	1.07212	6.21592	-0.65335	0.57252	0.21875	0.07159	0.01727	0.01933	8.31101
603			6.02000	10.52764	8.01064	2.88505	0.00370	0.00084	0.00319	-0.00007	-0.00008	0.00028	105.08185	17.05747	-2.27238	-0.14102	-0.04699	0.02729	-0.00108	0.00207	0.00063	26.68487	-10.28706	6.57628	0.09716	0.05104	0.01740	-0.00199	0.00028	-0.00003	8.62290	-11.11697	6.39253	0.79500	0.00106	0.09563	-0.02538	-0.00000	0.00678	-15.48337	1.04110	6.16771	-0.64832	0.57400	0.21610	0.06101	0.01580	0.02011	8.33595
604			6.03000	10.55350	8.05662	2.82877	0.00374	0.00087	0.00325	-0.00015	-0.00008	0.00021	105.08330	17.03729	-2.25416	-0.14029	-0.04679	0.02797	-0.00024	0.00140	0.00084	26.69383	-10.29243	6.57382	0.09645	0.05278	0.01733	-0.00141	0.00049	0.00028	8.63316	-11.12101	6.35358	0.79176	-0.00421	0.09450	-0.02278	0.00001	0.00647	-15.43574	1.01327	6.12158	-0.64329	0.57842	0.21538	0.04803	0.01261	0.01687	8.34924
605			6.04000	10.58753	8.10344	2.79067	0.00385	0.00089	0.00332	-0.00021	-0.00008	0.00009	105.08735	17.01542	-2.24705	-0.13977	-0.04678	0.02906	0.00149	0.00057	0.00119	26.69953	-10.30487	6.56431	0.09702	0.05454	0.01707	-0.00124	0.00089	0.00053	8.64056	-11.12707	6.31317	0.78936	-0.00787	0.09358	-0.01887	-0.00004	0.00703	-15.39924	0.99313	6.08783	-0.63814	0.58185	0.21479	0.03604	0.00814	0.00995	8.35290
606			6.05000	10.62222	8.15466	2.77797	0.00400	0.00091	0.00337	-0.00022	-0.00009	-0.00007	105.09589	16.98825	-2.25290	-0.13935	-0.04681	0.03021	0.00354	-0.00032	0.00184	26.70426	-10.32504	6.55015	0.09837	0.05555	0.01657	-0.00131	0.00140	0.00071	8.64400	-11.13979	6.26776	0.78944	-0.00873	0.09373	-0.01484	-0.00015	0.00821	-15.37184	0.98372	6.07467	-0.63473	0.58402	0.21515	0.02555	0.00345	0.00026	8.35003
607			6.06000	10.64877	8.21437	2.79512	0.00416	0.00093	0.00342	-0.00017	-0.00010	-0.00026	105.10857	16.95012	-2.27398	-0.13905	-0.04680	0.03108	0.00556	-0.00130	0.00285	26.70914	-10.35288	6.53280	0.09990	0.05544	0.01592	-0.00148	0.00187	0.00085	8.64315	-11.16177	6.21512	0.79038	-0.00681	0.09417	-0.01102	-0.00021	0.00969	-15.35310	0.98624	6.08828	-0.63202	0.58016	0.21466	0.01413	-0.00042	-0.01098	8.34161
608			6.07000	10.65965	8.28639	2.84372	0.00430	0.00095	0.00347	-0.00008	-0.00011	-0.00046	105.12404	16.89513	-2.31360	-0.13896	-0.04670	0.03138	0.00742	-0.00240	0.00413	26.71448	-10.38712	6.51238	0.10125	0.05430	0.01540	-0.00170	0.00215	0.00097	8.63804	-11.19295	6.15448	0.79384	-0.00428	0.09467	-0.00725	-0.00019	0.01111	-15.34524	1.00004	6.13098	-0.63115	0.57488	0.21400	0.00030	-0.00300	-0.02148	8.32558
609			6.08000	10.65076	8.37233	2.92177	0.00438	0.00096	0.00350	0.00004	-0.00012	-0.00063	105.14056	16.81990	-2.37452	-0.13932	-0.04657	0.03096	0.00889	-0.00352	0.00532	26.72027	-10.42584	6.48800	0.10241	0.05285	0.01553	-0.00186	0.00221	0.00112	8.62879	-11.23142	6.08726	0.79656	-0.00249	0.09517	-0.00330	-0.00013	0.01211	-15.35064	1.02244	6.19764	-0.62991	0.57076	0.21362	-0.01446	-0.00423	-0.02848	8.30023
610			6.09000	10.62295	8.46789	3.02156	0.00439	0.00096	0.00352	0.00014	-0.00012	-0.00072	105.15637	16.72766	-2.45469	-0.14030	-0.04651	0.02988	0.00965	-0.00433	0.00587	26.72561	-10.46716	6.45887	0.10345	0.05178	0.01657	-0.00187	0.00213	0.00134	8.61594	-11.27408	6.01667	0.79737	-0.00179	0.09500	0.00057	-0.00010	0.01236	-15.36895	1.04867	6.27606	-0.62828	0.56936	0.21321	-0.02736	-0.00423	-0.02991	8.26646
611			6.10000	10.58272	8.56028	3.12829	0.00434	0.00096	0.00351	0.00020	-0.00010	-0.00070	105.17075	16.63050	-2.54355	-0.14162	-0.04653	0.02847	0.00956	-0.00447	0.00544	26.72962	-10.50982	6.42517	0.10452	0.05110	0.01813	-0.00181	0.00203	0.00160	8.60051	-11.31730	5.94675	0.79839	-0.00035	0.09562	0.00394	-0.00002	0.01202	-15.39774	1.07325	6.35040	-0.62777	0.57466	0.21517	-0.03694	-0.00343	-0.02571	8.22719
612			6.11000	10.54039	8.63223	3.22386	0.00425	0.00096	0.00349	0.00019	-0.00007	-0.00055	105.18484	16.54526	-2.62540	-0.14268	-0.04649	0.02723	0.00883	-0.00387	0.00420	26.73253	-10.55309	6.38803	0.10573	0.05036	0.01947	-0.00178	0.00193	0.00180	8.58367	-11.35814	5.88104	0.80056	0.00119	0.09740	0.00664	0.00006	0.01136	-15.43394	1.09162	6.40626	-0.62941	0.58104	0.21862	-0.04314	-0.00234	-0.01693	8.18577
613			6.12000	10.50689	8.67071	3.29439	0.00414	0.00096	0.00346	0.00012	-0.00002	-0.00035	105.20054	16.48490	-2.68797	-0.14316	-0.04639	0.02646	0.00789	-0.00286	0.00262	26.73493	-10.59681	6.34880	0.10709	0.04915	0.02004	-0.00178	0.00182	0.00192	8.56621	-11.39485	5.82084	0.80462	0.00225	0.09960	0.00874	0.00010	0.01064	-15.47468	1.10130	6.43474	-0.63354	0.58582	0.22221	-0.04638	-0.00151	-0.00586	8.14478
614			6.13000	10.49115	8.67086	3.33437	0.00404	0.00095	0.00340	0.00000	0.00004	-0.00013	105.21899	16.45407	-2.72751	-0.14314	-0.04625	0.02606	0.00709	-0.00184	0.00104	26.73685	-10.64037	6.30785	0.10802	0.04778	0.01997	-0.00171	0.00165	0.00194	8.54838	-11.42712	5.76535	0.80832	0.00404	0.10035	0.01019	0.00016	0.00998	-15.51729	1.10250	6.43460	-0.63744	0.58697	0.22364	-0.04661	-0.00139	0.00468	8.10656
615			6.14000	10.49866	8.63348	3.34494	0.00398	0.00093	0.00332	-0.00014	0.00009	0.00007	105.24070	16.45258	-2.74650	-0.14274	-0.04606	0.02563	0.00658	-0.00107	-0.00045	26.73769	-10.68231	6.26568	0.10776	0.04630	0.01960	-0.00147	0.00139	0.00187	8.53032	-11.45559	5.71261	0.80850	0.00590	0.09980	0.01071	0.00020	0.00953	-15.55894	1.09748	6.41093	-0.63815	0.58580	0.22332	-0.04299	-0.00208	0.01244	8.07310
616			6.15000	10.53095	8.56073	3.33040	0.00395	0.00091	0.00322	-0.00027	0.00013	0.00023	105.26578	16.48032	-2.74895	-0.14208	-0.04582	0.02498	0.00632	-0.00057	-0.00185	26.73695	-10.72048	6.22404	0.10606	0.04457	0.01901	-0.00112	0.00107	0.00169	8.51242	-11.48127	5.66069	0.80876	0.00630	0.09938	0.01007	0.00019	0.00946	-15.59569	1.08929	6.37199	-0.64008	0.58483	0.22306	-0.03478	-0.00319	0.01693	8.04702
617			6.16000	10.58554	8.45448	3.29625	0.00395	0.00088	0.00311	-0.00039	0.00017	0.00034	105.29420	16.53808	-2.73767	-0.14123	-0.04564	0.02438	0.00611	-0.00022	-0.00317	26.73493	-10.75272	6.18555	0.10366	0.04267	0.01811	-0.00077	0.00073	0.00139	8.49514	-11.50507	5.60756	0.80968	0.00654	0.09901	0.00838	0.00017	0.00976	-15.62282	1.08010	6.32544	-0.64371	0.58635	0.22327	-0.02256	-0.00427	0.01848	8.03197
618			6.17000	10.65660	8.31764	3.24787	0.00397	0.00085	0.00299	-0.00047	0.00020	0.00041	105.32542	16.62554	-2.71356	-0.14023	-0.04559	0.02417	0.00570	0.00011	-0.00439	26.73221	-10.77747	6.15313	0.10145	0.04065	0.01666	-0.00051	0.00044	0.00097	8.47874	-11.52820	5.55132	0.80721	0.00585	0.09902	0.00589	0.00015	0.01041	-15.63762	1.07178	6.27836	-0.64423	0.58911	0.22399	-0.00955	-0.00492	0.01711	8.02963
619			6.18000	10.73541	8.15794	3.19104	0.00397	0.00082	0.00288	-0.00048	0.00021	0.00043	105.35805	16.73823	-2.67743	-0.13888	-0.04560	0.02453	0.00498	0.00045	-0.00539	26.73040	-10.79401	6.13034	0.10000	0.03864	0.01463	-0.00058	0.00028	0.00049	8.46336	-11.55201	5.49039	0.80262	0.00520	0.09964	0.00303	0.00014	0.01136	-15.64143	1.06572	6.23854	-0.64326	0.59482	0.22589	0.00036	-0.00466	0.01275	8.03816
620			6.19000	10.81105	7.99132	3.13288	0.00395	0.00078	0.00279	-0.00042	0.00020	0.00041	105.38979	16.86539	-2.63253	-0.13740	-0.04565	0.02530	0.00398	0.00070	-0.00593	26.73302	-10.80195	6.12224	0.09917	0.03698	0.01243	-0.00120	0.00026	-0.00000	8.44893	-11.57816	5.42407	0.79958	0.00586	0.10000	0.00021	0.00019	0.01238	-15.63818	1.06298	6.21363	-0.64398	0.59832	0.22698	0.00586	-0.00368	0.00562	8.05417
621			6.20000	10.87307	7.83905	3.08153	0.00386	0.00075	0.00275	-0.00031	0.00016	0.00033	105.41803	16.99263	-2.58513	-0.13603	-0.04571	0.02614	0.00297	0.00076	-0.00588	26.74502	-10.80099	6.13427	0.09833	0.03628	0.01076	-0.00254	0.00036	-0.00044	8.43541	-11.60877	5.35264	0.79800	0.00728	0.09956	-0.00244	0.00030	0.01331	-15.63154	1.06487	6.20933	-0.64560	0.59578	0.22585	0.00788	-0.00280	-0.00345	8.07536
622			6.21000	10.91609	7.71928	3.04443	0.00370	0.00073	0.00275	-0.00020	0.00012	0.00022	105.44130	17.10874	-2.54172	-0.13499	-0.04575	0.02677	0.00220	0.00054	-0.00533	26.77171	-10.79090	6.17056	0.09720	0.03665	0.01000	-0.00457	0.00055	-0.00087	8.42270	-11.64661	5.27636	0.79584	0.00608	0.09937	-0.00486	0.00033	0.01445	-15.62390	1.07288	6.22903	-0.64599	0.58968	0.22396	0.00837	-0.00297	-0.01338	8.10150
623			6.22000	10.94175	7.64188	3.02763	0.00349	0.00072	0.00280	-0.00012	0.00007	0.00007	105.45933	17.20875	-2.50803	-0.13436	-0.04579	0.02721	0.00181	0.00000	-0.00451	26.81730	-10.77161	6.23266	0.09602	0.03800	0.01012	-0.00709	0.00078	-0.00134	8.41033	-11.69558	5.19377	0.79379	0.00622	0.09955	-0.00690	0.00047	0.01629	-15.61548	1.08886	6.27374	-0.64356	0.58689	0.22320	0.01010	-0.00401	-0.02337	8.13493
624			6.23000	10.95810	7.60865	3.03538	0.00324	0.00073	0.00289	-0.00012	0.00002	-0.00009	105.47242	17.29199	-2.48858	-0.13403	-0.04585	0.02757	0.00177	-0.00080	-0.00363	26.88411	-10.74337	6.31949	0.09495	0.04015	0.01087	-0.00986	0.00104	-0.00190	8.39687	-11.75959	5.09990	0.79314	0.00763	0.09991	-0.00845	0.00077	0.01939	-15.60376	1.11272	6.34249	-0.64108	0.58397	0.22255	0.01432	-0.00417	-0.03276	8.18077
625			6.24000	10.97727	7.61571	3.06988	0.00300	0.00075	0.00299	-0.00018	-0.00002	-0.00027	105.48094	17.35940	-2.48616	-0.13404	-0.04599	0.02800	0.00194	-0.00175	-0.00277	26.97278	-10.70730	6.42851	0.09419	0.04316	0.01205	-0.01270	0.00137	-0.00257	8.38021	-11.84203	4.98627	0.79540	0.01144	0.10062	-0.01001	0.00147	0.02411	-15.58677	1.14212	6.43405	-0.64093	0.58509	0.22314	0.01853	-0.00215	-0.04156	8.24311
626			6.25000	11.01277	7.65612	3.13087	0.00282	0.00078	0.00311	-0.00029	-0.00005	-0.00044	105.48526	17.41275	-2.50100	-0.13437	-0.04623	0.02853	0.00213	-0.00270	-0.00198	27.08287	-10.66515	6.55765	0.09393	0.04663	0.01343	-0.01546	0.00186	-0.00331	8.35875	-11.94506	4.84418	0.79992	0.01681	0.10169	-0.01276	0.00264	0.03033	-15.56655	1.17412	6.54698	-0.64281	0.58966	0.22488	0.01906	0.00194	-0.04940	8.32087
627			6.26000	11.07616	7.72231	3.21591	0.00275	0.00081	0.00323	-0.00045	-0.00008	-0.00060	105.48553	17.45382	-2.53152	-0.13489	-0.04652	0.02917	0.00215	-0.00356	-0.00125	27.21264	-10.61917	6.70577	0.09426	0.04989	0.01471	-0.01787	0.00251	-0.00407	8.33239	-12.06999	4.66739	0.80148	0.02132	0.10281	-0.01730	0.00397	0.03768	-15.54779	1.20604	6.67759	-0.64397	0.59255	0.22630	0.01432	0.00771	-0.05497	8.40825
628			6.27000	11.17378	7.80725	3.32090	0.00283	0.00084	0.00335	-0.00064	-0.00010	-0.00074	105.48105	17.48345	-2.57596	-0.13563	-0.04688	0.02986	0.00169	-0.00433	-0.00051	27.35801	-10.57124	6.87158	0.09542	0.05238	0.01574	-0.01963	0.00324	-0.00477	8.30109	-12.21697	4.45079	0.79847	0.02317	0.10405	-0.02251	0.00494	0.04618	-15.53535	1.23436	6.81920	-0.64426	0.59281	0.22730	0.00412	0.01623	-0.05781	8.49769
629			6.28000	11.30491	7.90463	3.43996	0.00306	0.00087	0.00345	-0.00086	-0.00011	-0.00083	105.46935	17.50097	-2.63298	-0.13653	-0.04724	0.03035	0.00039	-0.00498	0.00029	27.51196	-10.52263	7.05253	0.09704	0.05355	0.01644	-0.02019	0.00387	-0.00531	8.26317	-12.38493	4.18846	0.79124	0.02537	0.10615	-0.02671	0.00600	0.05625	-15.53424	1.25387	6.96685	-0.64557	0.59402	0.22968	-0.01119	0.02943	-0.05894	8.58136
630			6.29000	11.46229	8.00788	3.56472	0.00340	0.00090	0.00354	-0.00108	-0.00012	-0.00085	105.44670	17.50498	-2.70122	-0.13769	-0.04760	0.03042	-0.00207	-0.00546	0.00114	27.66453	-10.47362	7.24429	0.09864	0.05318	0.01687	-0.01904	0.00418	-0.00565	8.21613	-12.57224	3.87533	0.78092	0.03001	0.10943	-0.02924	0.00769	0.06792	-15.54870	1.25841	7.11779	-0.64754	0.59564	0.23392	-0.02923	0.04736	-0.05837	8.65139
631			6.30000	11.63380	8.10898	3.68356	0.00379	0.00092	0.00358	-0.00124	-0.00011	-0.00078	105.40860	17.49456	-2.77780	-0.13915	-0.04790	0.02986	-0.00595	-0.00561	0.00192	27.80379	-10.42422	7.44074	0.09945	0.05119	0.01708	-0.01583	0.00406	-0.00573	8.15819	-12.77701	3.51018	0.76787	0.03406	0.11235	-0.03082	0.00929	0.07947	-15.57936	1.24271	7.26681	-0.65017	0.59404	0.23756	-0.04538	0.06672	-0.05422	8.70209
632			6.31000	11.80604	8.19773	3.78175	0.00417	0.00093	0.00358	-0.00129	-0.00010	-0.00058	105.35078	17.46958	-2.85728	-0.14082	-0.04812	0.02866	-0.01138	-0.00528	0.00256	27.91735	-10.37460	7.63319	0.09914	0.04757	0.01699	-0.01071	0.00345	-0.00545	8.09000	-12.99669	3.09807	0.75936	0.03456	0.11330	-0.03319	0.00991	0.08827	-15.62243	1.20463	7.40437	-0.65641	0.58402	0.23754	-0.05621	0.08196	-0.04561	8.73091
633			6.32000	11.96632	8.26321	3.84407	0.00446	0.00093	0.00352	-0.00120	-0.00007	-0.00029	105.26935	17.42902	-2.93323	-0.14235	-0.04812	0.02690	-0.01816	-0.00449	0.00313	27.99418	-10.32563	7.81025	0.09720	0.04253	0.01645	-0.00433	0.00242	-0.00471	8.01478	-13.22797	2.65053	0.75645	0.03254	0.11214	-0.03698	0.00966	0.09268	-15.67207	1.14705	7.52209	-0.65957	0.56766	0.23419	-0.06083	0.08938	-0.03474	8.73690
634			6.33000	12.10375	8.29737	3.85933	0.00463	0.00090	0.00339	-0.00097	-0.00003	0.00004	105.16123	17.36923	-3.00199	-0.14348	-0.04781	0.02469	-0.02558	-0.00347	0.00370	28.02679	-10.27834	7.95887	0.09381	0.03676	0.01558	0.00212	0.00120	-0.00363	7.93666	-13.46566	2.18340	0.75658	0.02728	0.10980	-0.04132	0.00821	0.09286	-15.72380	1.07679	7.61685	-0.65908	0.55001	0.22933	-0.06066	0.08893	-0.02494	8.71990
635			6.34000	12.21007	8.29709	3.82376	0.00464	0.00085	0.00320	-0.00065	0.00001	0.00034	105.02592	17.28494	-3.06442	-0.14417	-0.04723	0.02222	-0.03227	-0.00254	0.00426	28.01414	-10.23343	8.06745	0.08962	0.03161	0.01483	0.00734	0.00005	-0.00246	7.85899	-13.70318	1.71257	0.75768	0.02227	0.10742	-0.04498	0.00663	0.09013	-15.77430	1.00246	7.69231	-0.66015	0.53984	0.22603	-0.05666	0.08285	-0.01902	8.68237
636			6.35000	12.28123	8.26335	3.74148	0.00450	0.00079	0.00295	-0.00031	0.00004	0.00055	104.86856	17.17306	-3.12394	-0.14467	-0.04648	0.01967	-0.03640	-0.00187	0.00463	27.96338	-10.19094	8.13017	0.08577	0.02816	0.01474	0.01037	-0.00085	-0.00143	7.78394	-13.93483	1.25101	0.76057	0.01827	0.10536	-0.04737	0.00528	0.08562	-15.81969	0.93376	7.75748	-0.66546	0.53837	0.22481	-0.04953	0.07219	-0.01901	8.63033
637			6.36000	12.31899	8.20037	3.62328	0.00422	0.00071	0.00266	-0.00005	0.00006	0.00065	104.70244	17.03612	-3.18346	-0.14505	-0.04562	0.01708	-0.03657	-0.00156	0.00466	27.89022	-10.15087	8.15052	0.08234	0.02566	0.01498	0.01092	-0.00148	-0.00057	7.71276	-14.15748	0.80821	0.76377	0.01491	0.10322	-0.04832	0.00415	0.07967	-15.85740	0.88106	7.82745	-0.66775	0.54438	0.22495	-0.04211	0.05799	-0.02659	8.57016
638			6.37000	12.33100	8.11508	3.48522	0.00386	0.00062	0.00236	0.00010	0.00007	0.00063	104.54379	16.88059	-3.24657	-0.14544	-0.04472	0.01450	-0.03291	-0.00175	0.00437	27.81267	-10.11221	8.13756	0.07863	0.02301	0.01500	0.00954	-0.00185	0.00010	7.64633	-14.36964	0.39126	0.76672	0.00985	0.10142	-0.04814	0.00263	0.07306	-15.88947	0.85338	7.92115	-0.67117	0.55681	0.22643	-0.03822	0.04243	-0.04153	8.50422
639			6.38000	12.32944	8.01658	3.34600	0.00346	0.00054	0.00208	0.00012	0.00007	0.00054	104.40374	16.71341	-3.31932	-0.14584	-0.04382	0.01209	-0.02640	-0.00252	0.00384	27.74223	-10.07281	8.09976	0.07539	0.02089	0.01507	0.00738	-0.00207	0.00054	7.58570	-14.57041	0.00562	0.76773	0.00383	0.10107	-0.04744	0.00098	0.06682	-15.91930	0.85465	8.05350	-0.67377	0.57228	0.22970	-0.03616	0.02768	-0.06061	8.43234
640			6.39000	12.32837	7.91539	3.22462	0.00310	0.00046	0.00184	0.00005	0.00006	0.00039	104.28999	16.54410	-3.40784	-0.14604	-0.04295	0.01005	-0.01743	-0.00381	0.00317	27.68477	-10.03070	8.04715	0.07382	0.02064	0.01585	0.00504	-0.00226	0.00068	7.53214	-14.75932	-0.34473	0.76829	0.00059	0.10122	-0.04705	0.00014	0.06041	-15.94639	0.88304	8.22712	-0.67406	0.58661	0.23307	-0.03096	0.01540	-0.07869	8.35630
641			6.40000	12.33993	7.82150	3.13754	0.00283	0.00040	0.00166	-0.00006	0.00005	0.00023	104.21122	16.38824	-3.51509	-0.14600	-0.04221	0.00865	-0.00661	-0.00544	0.00248	27.64597	-9.98466	7.99621	0.07352	0.02141	0.01675	0.00269	-0.00231	0.00040	7.48698	-14.93504	-0.65789	0.76863	-0.00119	0.10105	-0.04732	-0.00027	0.05346	-15.96604	0.93204	8.43381	-0.67336	0.59745	0.23512	-0.01929	0.00675	-0.09098	8.28027
642			6.41000	12.37129	7.74222	3.09562	0.00270	0.00036	0.00153	-0.00018	0.00004	0.00009	104.17231	16.26198	-3.64112	-0.14548	-0.04166	0.00808	0.00386	-0.00719	0.00192	27.62837	-9.93377	7.96399	0.07305	0.02143	0.01674	0.00090	-0.00211	-0.00024	7.45148	-15.09395	-0.93196	0.76909	-0.00352	0.10132	-0.04790	-0.00070	0.04618	-15.97220	0.99257	8.65701	-0.67188	0.60246	0.23603	0.00103	0.00141	-0.09336	8.20928
643			6.42000	12.42255	7.68165	3.10112	0.00268	0.00033	0.00147	-0.00029	0.00003	-0.00004	104.16617	16.17268	-3.78439	-0.14452	-0.04135	0.00843	0.01069	-0.00879	0.00155	27.62524	-9.87740	7.95767	0.07233	0.02080	0.01582	0.00050	-0.00182	-0.00086	7.42684	-15.23005	-1.16349	0.77056	-0.00509	0.10190	-0.04847	-0.00084	0.03819	-15.95673	1.05418	8.87037	-0.66772	0.60436	0.23639	0.03270	-0.00233	-0.08276	8.15093
644			6.43000	12.48674	7.64144	3.14691	0.00275	0.00033	0.00148	-0.00035	0.00002	-0.00013	104.17361	16.11706	-3.94071	-0.14311	-0.04117	0.00948	0.01213	-0.00991	0.00129	27.62186	-9.81599	7.97260	0.07202	0.02148	0.01511	0.00175	-0.00172	-0.00127	7.41441	-15.33667	-1.34803	0.77142	-0.00556	0.10303	-0.04894	-0.00067	0.02933	-15.90904	1.10710	9.04160	-0.66065	0.60941	0.23785	0.07228	-0.00557	-0.06106	8.11614
645			6.44000	12.55245	7.62167	3.21997	0.00288	0.00034	0.00156	-0.00036	0.00002	-0.00021	104.17497	16.08912	-4.10242	-0.14125	-0.04092	0.01081	0.00906	-0.01043	0.00099	27.60479	-9.75121	8.00103	0.07194	0.02435	0.01537	0.00407	-0.00184	-0.00156	7.41581	-15.40861	-1.48049	0.77205	-0.00797	0.10387	-0.04955	-0.00055	0.01913	-15.82598	1.14490	9.15047	-0.65430	0.61580	0.23894	0.10635	-0.00748	-0.03493	8.10843
646			6.45000	12.60782	7.61999	3.30837	0.00303	0.00036	0.00170	-0.00031	0.00001	-0.00027	104.15803	16.08662	-4.26214	-0.13913	-0.04057	0.01214	0.00323	-0.01055	0.00060	27.56788	-9.68533	8.03686	0.07044	0.02795	0.01587	0.00670	-0.00206	-0.00167	7.43317	-15.44182	-1.55454	0.77327	-0.00929	0.10265	-0.05048	-0.00012	0.00733	-15.71964	1.16617	9.19898	-0.64896	0.62137	0.23768	0.12293	-0.00780	-0.01082	8.11672
647			6.46000	12.64330	7.63104	3.40466	0.00315	0.00039	0.00186	-0.00019	0.00000	-0.00032	104.11428	16.10727	-4.41749	-0.13724	-0.04034	0.01372	-0.00409	-0.01051	0.00015	27.50741	-9.62045	8.06971	0.06849	0.03277	0.01667	0.00917	-0.00254	-0.00149	7.46875	-15.43330	-1.56272	0.76873	-0.01240	0.09880	-0.05098	0.00057	-0.00528	-15.60797	1.17283	9.19680	-0.64150	0.62139	0.23246	0.12180	-0.00829	0.00979	8.12484
648			6.47000	12.65226	7.64866	3.50291	0.00321	0.00042	0.00204	-0.00004	0.00000	-0.00035	104.03941	16.14742	-4.56658	-0.13576	-0.04041	0.01592	-0.01135	-0.01020	-0.00040	27.42298	-9.55940	8.08746	0.06903	0.04076	0.01859	0.01124	-0.00331	-0.00108	7.52398	-15.38172	-1.49870	0.76193	-0.01774	0.09505	-0.05078	0.00182	-0.01755	-15.50311	1.16785	9.14835	-0.63602	0.62129	0.22730	0.11095	-0.01114	0.02761	8.12293
649			6.48000	12.63059	7.67020	3.59667	0.00320	0.00046	0.00221	0.00014	-0.00000	-0.00035	103.93920	16.20537	-4.70239	-0.13462	-0.04073	0.01875	-0.01688	-0.00940	-0.00115	27.32355	-9.50721	8.08607	0.07152	0.05091	0.02101	0.01228	-0.00392	-0.00042	7.59843	-15.28883	-1.36126	0.75334	-0.02283	0.09157	-0.04950	0.00350	-0.02848	-15.41091	1.15536	9.05717	-0.62846	0.62047	0.22243	0.09540	-0.01698	0.04174	8.10714
650			6.49000	12.57803	7.69783	3.68096	0.00312	0.00050	0.00240	0.00030	-0.00001	-0.00035	103.82596	16.27910	-4.81636	-0.13386	-0.04118	0.02169	-0.02023	-0.00809	-0.00204	27.22296	-9.47033	8.06721	0.07426	0.06052	0.02303	0.01185	-0.00375	0.00047	7.68927	-15.16022	-1.15667	0.74326	-0.02790	0.08737	-0.04681	0.00540	-0.03670	-15.33350	1.14087	8.93270	-0.62275	0.61448	0.21575	0.07978	-0.02481	0.05015	8.07699
651			6.50000	12.49870	7.73551	3.75385	0.00298	0.00054	0.00259	0.00041	-0.00003	-0.00033	103.70972	16.36408	-4.90324	-0.13371	-0.04170	0.02417	-0.02210	-0.00637	-0.00295	27.13180	-9.45480	8.03192	0.07702	0.06830	0.02464	0.01030	-0.00256	0.00157	7.79160	-15.00450	-0.89790	0.72874	-0.03523	0.08258	-0.04210	0.00777	-0.04149	-15.26946	1.12949	8.78799	-0.61314	0.60485	0.20764	0.06700	-0.03234	0.05275	8.03607
652			6.51000	12.40097	7.78582	3.81427	0.00280	0.00059	0.00278	0.00046	-0.00005	-0.00031	103.59634	16.45634	-4.95921	-0.13449	-0.04241	0.02605	-0.02333	-0.00428	-0.00381	27.05556	-9.46531	7.98149	0.07991	0.07399	0.02591	0.00815	-0.00038	0.00274	7.89903	-14.83170	-0.60164	0.71013	-0.04423	0.07786	-0.03504	0.01032	-0.04310	-15.21415	1.12326	8.63567	-0.60072	0.60128	0.20087	0.05979	-0.03725	0.05128	7.99245
653			6.52000	12.29635	7.84877	3.85968	0.00261	0.00064	0.00295	0.00044	-0.00007	-0.00025	103.48934	16.55437	-4.97948	-0.13609	-0.04330	0.02741	-0.02437	-0.00176	-0.00469	26.99642	-9.50467	7.91977	0.08260	0.07715	0.02655	0.00571	0.00256	0.00376	8.00472	-14.65256	-0.28593	0.69518	-0.05270	0.07593	-0.02624	0.01220	-0.04359	-15.16131	1.12120	8.48703	-0.59286	0.61178	0.19994	0.05806	-0.03873	0.04785	7.95616
654			6.53000	12.19755	7.92115	3.88607	0.00246	0.00069	0.00310	0.00038	-0.00008	-0.00016	103.39136	16.65792	-4.95872	-0.13824	-0.04431	0.02839	-0.02533	0.00119	-0.00555	26.95497	-9.57294	7.85231	0.08450	0.07751	0.02631	0.00320	0.00565	0.00445	8.10294	-14.47746	0.03342	0.69003	-0.05648	0.07878	-0.01684	0.01229	-0.04504	-15.10748	1.12152	8.35197	-0.58333	0.63138	0.20616	0.05675	-0.03689	0.04355	7.93372
655			6.54000	12.11607	7.99646	3.88955	0.00239	0.00075	0.00325	0.00029	-0.00010	-0.00004	103.30386	16.76534	-4.89408	-0.14047	-0.04529	0.02915	-0.02626	0.00431	-0.00627	26.93022	-9.66691	7.78310	0.08538	0.07546	0.02521	0.00088	0.00803	0.00477	8.19117	-14.31344	0.34773	0.69214	-0.05919	0.08150	-0.00839	0.01168	-0.04582	-15.05475	1.12272	8.23585	-0.57171	0.63735	0.20952	0.05092	-0.03202	0.03824	7.92408
656			6.55000	12.05955	8.06654	3.86905	0.00240	0.00080	0.00339	0.00020	-0.00010	0.00009	103.22627	16.87282	-4.78853	-0.14221	-0.04603	0.02983	-0.02699	0.00706	-0.00671	26.91966	-9.77987	7.71236	0.08542	0.07219	0.02358	-0.00104	0.00917	0.00483	8.27137	-14.16182	0.65823	0.69902	-0.06351	0.08404	-0.00260	0.01131	-0.04713	-15.00967	1.12276	8.13498	-0.56614	0.63348	0.21061	0.03890	-0.02652	0.03558	7.91973
657			6.56000	12.02983	8.12495	3.82967	0.00251	0.00084	0.00355	0.00011	-0.00009	0.00019	103.15620	16.97603	-4.65360	-0.14339	-0.04653	0.03067	-0.02713	0.00881	-0.00682	26.91940	-9.90304	7.63738	0.08549	0.06917	0.02181	-0.00246	0.00913	0.00476	8.34854	-14.01912	0.97338	0.70440	-0.06577	0.08708	-0.00044	0.01079	-0.04999	-14.97992	1.11890	8.03640	-0.56409	0.63092	0.21279	0.02153	-0.02265	0.03838	7.91029
658			6.57000	12.02327	8.17061	3.78217	0.00270	0.00088	0.00373	0.00003	-0.00008	0.00023	103.09167	17.07169	-4.50704	-0.14414	-0.04690	0.03193	-0.02614	0.00920	-0.00665	26.92563	-10.02786	7.55558	0.08662	0.06750	0.02014	-0.00351	0.00838	0.00457	8.42780	-13.88032	1.30093	0.70859	-0.06808	0.09002	-0.00207	0.01066	-0.05357	-14.97004	1.10909	7.92467	-0.56825	0.62536	0.21432	0.00299	-0.02113	0.04574	7.88742
659			6.58000	12.03165	8.20910	3.73945	0.00291	0.00092	0.00391	-0.00003	-0.00007	0.00017	103.03220	17.15744	-4.36810	-0.14446	-0.04717	0.03360	-0.02357	0.00824	-0.00618	26.93628	-10.14775	7.46730	0.08895	0.06765	0.01870	-0.00448	0.00749	0.00425	8.51209	-13.74171	1.64118	0.70854	-0.07239	0.09222	-0.00699	0.01117	-0.05635	-14.97865	1.09313	7.79009	-0.57278	0.61482	0.21410	-0.01159	-0.02214	0.05488	7.84826
660			6.59000	12.04402	8.25038	3.71370	0.00312	0.00096	0.00407	-0.00004	-0.00008	0.00001	102.97958	17.23186	-4.25329	-0.14447	-0.04737	0.03536	-0.01899	0.00620	-0.00550	26.95207	-10.25908	7.37795	0.09217	0.06967	0.01781	-0.00574	0.00707	0.00380	8.60203	-13.60179	1.98689	0.70634	-0.07966	0.09280	-0.01404	0.01235	-0.05689	-14.99883	1.07305	7.63022	-0.57603	0.60348	0.21206	-0.01817	-0.02614	0.06338	7.79528
661			6.60000	12.04959	8.30438	3.71501	0.00329	0.00101	0.00421	-0.00001	-0.00010	-0.00022	102.93934	17.29727	-4.17312	-0.14444	-0.04756	0.03685	-0.01196	0.00356	-0.00488	26.97775	-10.36209	7.29966	0.09560	0.07302	0.01762	-0.00776	0.00773	0.00314	8.69647	-13.46095	2.32842	0.70548	-0.08865	0.09206	-0.02135	0.01391	-0.05529	-15.02123	1.05244	7.44636	-0.57976	0.60004	0.21031	-0.01596	-0.03358	0.07054	7.73441
662			6.61000	12.04104	8.37742	3.74919	0.00339	0.00105	0.00432	0.00005	-0.00013	-0.00050	102.92133	17.36051	-4.13005	-0.14466	-0.04785	0.03796	-0.00220	0.00085	-0.00471	27.02187	-10.45982	7.24900	0.09873	0.07685	0.01802	-0.01097	0.00994	0.00217	8.79305	-13.32004	2.65849	0.70640	-0.09612	0.09141	-0.02680	0.01531	-0.05292	-15.03750	1.03539	7.24235	-0.57917	0.60313	0.21017	-0.00711	-0.04329	0.07588	7.67269
663			6.62000	12.01617	8.47161	3.81668	0.00342	0.00108	0.00439	0.00012	-0.00016	-0.00078	102.93807	17.43125	-4.11903	-0.14502	-0.04825	0.03861	0.01008	-0.00158	-0.00516	27.09472	-10.55704	7.24291	0.10122	0.07983	0.01866	-0.01539	0.01366	0.00084	8.88857	-13.17923	2.97350	0.71087	-0.10297	0.09172	-0.02921	0.01664	-0.05085	-15.04290	1.02454	7.02540	-0.57503	0.60805	0.21139	0.00468	-0.05270	0.07871	7.61589
664			6.63000	11.97731	8.58653	3.91433	0.00339	0.00111	0.00445	0.00016	-0.00019	-0.00103	103.00033	17.51814	-4.13239	-0.14558	-0.04879	0.03881	0.02384	-0.00360	-0.00610	27.20428	-10.65775	7.29346	0.10282	0.08088	0.01927	-0.02051	0.01808	-0.00077	8.98042	-13.03896	3.27371	0.71921	-0.11235	0.09251	-0.02906	0.01814	-0.04927	-15.03600	1.02058	6.80443	-0.57184	0.60705	0.21151	0.01651	-0.05926	0.07777	7.56712
665			6.64000	11.93034	8.72052	4.03633	0.00331	0.00112	0.00447	0.00016	-0.00022	-0.00121	103.11262	17.62562	-4.16282	-0.14633	-0.04952	0.03853	0.03684	-0.00517	-0.00710	27.35304	-10.76378	7.40369	0.10286	0.07891	0.01949	-0.02496	0.02159	-0.00230	9.06781	-12.90126	3.56266	0.72907	-0.11843	0.09349	-0.02730	0.01856	-0.04836	-15.01759	1.02327	6.58938	-0.56784	0.60375	0.21136	0.02570	-0.06190	0.07316	7.52701
666			6.65000	11.88372	8.86854	4.17333	0.00321	0.00113	0.00447	0.00011	-0.00023	-0.00127	103.26717	17.75096	-4.20412	-0.14735	-0.05047	0.03788	0.04553	-0.00619	-0.00764	27.53252	-10.87408	7.56221	0.10073	0.07326	0.01873	-0.02670	0.02226	-0.00311	9.15094	-12.76822	3.84517	0.73833	-0.12260	0.09570	-0.02406	0.01827	-0.04867	-14.99152	1.03127	6.39082	-0.56600	0.59998	0.21229	0.02925	-0.05942	0.06562	7.49288
667			6.66000	11.84723	9.01901	4.31077	0.00312	0.00113	0.00442	0.00004	-0.00023	-0.00119	103.44002	17.88289	-4.25056	-0.14839	-0.05151	0.03702	0.04654	-0.00654	-0.00731	27.72010	-10.98453	7.73960	0.09706	0.06525	0.01711	-0.02452	0.01953	-0.00285	9.22941	-12.63999	4.12476	0.74917	-0.12641	0.09856	-0.01905	0.01800	-0.04972	-14.96507	1.04125	6.21783	-0.56732	0.59377	0.21331	0.02608	-0.05127	0.05622	7.45968
668			6.67000	11.82933	9.15599	4.43172	0.00308	0.00113	0.00435	-0.00006	-0.00020	-0.00098	103.59785	18.00493	-4.29754	-0.14881	-0.05229	0.03613	0.03928	-0.00623	-0.00612	27.88576	-11.08902	7.89676	0.09388	0.05828	0.01573	-0.01927	0.01505	-0.00188	9.30219	-12.51445	4.40310	0.76136	-0.12700	0.10134	-0.01274	0.01771	-0.05082	-14.94461	1.04885	6.07342	-0.57103	0.58552	0.21399	0.01922	-0.03949	0.04715	7.42400
669			6.68000	11.83398	9.26599	4.52422	0.00308	0.00112	0.00427	-0.00015	-0.00015	-0.00069	103.71413	18.10364	-4.34225	-0.14832	-0.05261	0.03541	0.02676	-0.00547	-0.00446	28.00609	-11.18231	8.00371	0.09199	0.05442	0.01512	-0.01260	0.01058	-0.00068	9.36875	-12.38940	4.67917	0.77077	-0.12813	0.10357	-0.00650	0.01785	-0.05121	-14.93132	1.05079	5.95389	-0.57451	0.57335	0.21332	0.01317	-0.02668	0.03996	7.38620
670			6.69000	11.85870	9.34244	4.58508	0.00313	0.00112	0.00418	-0.00021	-0.00010	-0.00042	103.77785	18.17347	-4.38344	-0.14700	-0.05246	0.03495	0.01307	-0.00454	-0.00279	28.07237	-11.26151	8.04982	0.09055	0.05360	0.01501	-0.00590	0.00675	0.00047	9.42901	-12.26470	4.94891	0.77961	-0.12918	0.10568	-0.00142	0.01789	-0.05064	-14.92239	1.04505	5.85224	-0.57676	0.56298	0.21298	0.01036	-0.01507	0.03548	7.34925
671			6.70000	11.89577	9.38548	4.61902	0.00320	0.00111	0.00410	-0.00023	-0.00004	-0.00022	103.79144	18.21605	-4.42085	-0.14515	-0.05197	0.03470	0.00119	-0.00369	-0.00137	28.08793	-11.32663	8.04067	0.08886	0.05457	0.01503	-0.00020	0.00365	0.00141	9.48299	-12.14293	5.20687	0.78665	-0.13050	0.10744	0.00225	0.01747	-0.04886	-14.91425	1.03125	5.76149	-0.57753	0.55531	0.21293	0.01151	-0.00574	0.03351	7.31607
672			6.71000	11.93447	9.39998	4.63549	0.00326	0.00109	0.00402	-0.00021	-0.00000	-0.00010	103.76479	18.23685	-4.45518	-0.14312	-0.05126	0.03448	-0.00735	-0.00307	-0.00030	28.06321	-11.37958	7.99014	0.08679	0.05594	0.01492	0.00385	0.00131	0.00202	9.53096	-12.02755	5.44886	0.79479	-0.13051	0.10925	0.00463	0.01634	-0.04640	-14.90274	1.01009	5.67491	-0.58057	0.55307	0.21412	0.01732	0.00111	0.03418	7.29026
673			6.72000	11.96447	9.39324	4.64602	0.00329	0.00107	0.00395	-0.00014	0.00003	-0.00007	103.71141	18.24195	-4.48843	-0.14117	-0.05048	0.03427	-0.01205	-0.00279	0.00045	28.01210	-11.42331	7.91393	0.08476	0.05731	0.01477	0.00606	-0.00017	0.00231	9.57359	-11.92083	5.67336	0.80080	-0.12905	0.11041	0.00578	0.01477	-0.04338	-14.88315	0.98199	5.58529	-0.58178	0.54958	0.21450	0.02702	0.00610	0.03698	7.27650
674			6.73000	11.97823	9.37281	4.66163	0.00326	0.00105	0.00389	-0.00004	0.00005	-0.00011	103.64555	18.23732	-4.52359	-0.13944	-0.04971	0.03405	-0.01307	-0.00293	0.00087	27.94894	-11.46090	7.82682	0.08365	0.05858	0.01480	0.00669	-0.00082	0.00235	9.61187	-11.82340	5.88031	0.80604	-0.12681	0.11149	0.00588	0.01315	-0.04028	-14.85271	0.94706	5.48720	-0.58182	0.54107	0.21379	0.03683	0.01023	0.04059	7.27749
675			6.74000	11.97234	9.34549	4.69127	0.00319	0.00102	0.00384	0.00005	0.00006	-0.00021	103.58009	18.22956	-4.56476	-0.13798	-0.04906	0.03386	-0.01117	-0.00349	0.00094	27.88630	-11.49448	7.74225	0.08400	0.05980	0.01514	0.00622	-0.00076	0.00217	9.64657	-11.73460	6.07010	0.81230	-0.12044	0.11362	0.00552	0.01135	-0.03766	-14.81397	0.90530	5.38053	-0.58234	0.53114	0.21409	0.04164	0.01426	0.04337	7.29035
676			6.75000	11.94768	9.31685	4.73895	0.00307	0.00100	0.00379	0.00012	0.00007	-0.00032	103.52422	18.22560	-4.61488	-0.13708	-0.04868	0.03377	-0.00775	-0.00428	0.00071	27.83320	-11.52491	7.67148	0.08588	0.06058	0.01564	0.00512	-0.00022	0.00180	9.67813	-11.65326	6.24422	0.81940	-0.11518	0.11506	0.00540	0.00994	-0.03518	-14.77417	0.85798	5.27061	-0.58418	0.51635	0.21270	0.03850	0.01761	0.04331	7.30750
677			6.76000	11.90844	9.29145	4.80164	0.00295	0.00097	0.00374	0.00017	0.00006	-0.00038	103.48121	18.22977	-4.67370	-0.13673	-0.04859	0.03372	-0.00432	-0.00497	0.00033	27.79376	-11.55232	7.62128	0.08853	0.06081	0.01622	0.00386	0.00053	0.00131	9.70684	-11.57822	6.40578	0.82409	-0.11273	0.11586	0.00583	0.00892	-0.03330	-14.74167	0.80801	5.16486	-0.58378	0.50050	0.21048	0.02798	0.01889	0.04048	7.32038
678			6.77000	11.86111	9.27226	4.87054	0.00285	0.00095	0.00368	0.00018	0.00005	-0.00039	103.44962	18.24218	-4.73758	-0.13657	-0.04860	0.03353	-0.00179	-0.00533	-0.00004	27.76751	-11.57696	7.59276	0.09092	0.06068	0.01695	0.00273	0.00128	0.00082	9.73342	-11.50833	6.55999	0.82973	-0.10819	0.11739	0.00657	0.00789	-0.03283	-14.72210	0.76007	5.06847	-0.58500	0.49154	0.21066	0.01409	0.01710	0.03661	7.32250
679			6.78000	11.81322	9.25955	4.93576	0.00278	0.00093	0.00360	0.00017	0.00004	-0.00035	103.42601	18.26024	-4.80208	-0.13646	-0.04859	0.03304	-0.00047	-0.00529	-0.00030	27.75162	-11.59971	7.58251	0.09250	0.06060	0.01800	0.00191	0.00194	0.00044	9.75922	-11.44170	6.71374	0.83651	-0.10234	0.12021	0.00746	0.00703	-0.03405	-14.71651	0.71884	4.98236	-0.58519	0.49021	0.21389	0.00112	0.01245	0.03311	7.31188
680			6.79000	11.77151	9.25065	4.98905	0.00276	0.00092	0.00352	0.00014	0.00003	-0.00025	103.40645	18.28112	-4.86290	-0.13643	-0.04856	0.03226	-0.00035	-0.00486	-0.00045	27.74224	-11.62232	7.58504	0.09327	0.06044	0.01927	0.00144	0.00252	0.00020	9.78523	-11.37576	6.87278	0.84364	-0.09946	0.12299	0.00867	0.00670	-0.03619	-14.72197	0.68686	4.90431	-0.58903	0.49295	0.21770	-0.00751	0.00639	0.03052	7.29122
681			6.80000	11.74056	9.24145	5.02395	0.00279	0.00091	0.00344	0.00010	0.00003	-0.00012	103.38749	18.30225	-4.91560	-0.13657	-0.04852	0.03125	-0.00125	-0.00403	-0.00049	27.73625	-11.64756	7.59430	0.09308	0.05971	0.02033	0.00114	0.00301	0.00018	9.81163	-11.30833	7.03929	0.85208	-0.09840	0.12537	0.01010	0.00669	-0.03830	-14.73295	0.66366	4.83077	-0.59845	0.49928	0.22157	-0.01057	0.00072	0.02918	7.26685
682			6.81000	11.72242	9.22760	5.03605	0.00285	0.00090	0.00337	0.00006	0.00003	0.00002	103.36669	18.32059	-4.95607	-0.13685	-0.04850	0.03013	-0.00287	-0.00288	-0.00041	27.73194	-11.67811	7.60360	0.09236	0.05821	0.02100	0.00077	0.00336	0.00039	9.83797	-11.23938	7.21107	0.86206	-0.10101	0.12747	0.01158	0.00680	-0.03939	-14.74391	0.64688	4.75879	-0.60530	0.49932	0.22358	-0.00918	-0.00339	0.02824	7.24543
683			6.82000	11.71678	9.20574	5.02412	0.00293	0.00090	0.00331	0.00002	0.00003	0.00016	103.34270	18.33315	-4.98154	-0.13738	-0.04855	0.02915	-0.00489	-0.00151	-0.00024	27.72923	-11.71597	7.60671	0.09188	0.05641	0.02130	0.00017	0.00356	0.00079	9.86294	-11.17183	7.38154	0.86959	-0.10330	0.12927	0.01344	0.00652	-0.03836	-14.75194	0.63435	4.68881	-0.60897	0.49632	0.22460	-0.00627	-0.00525	0.02613	7.23130
684			6.83000	11.72202	9.17459	4.99039	0.00299	0.00089	0.00327	-0.00001	0.00004	0.00027	103.31511	18.33801	-4.99033	-0.13802	-0.04865	0.02844	-0.00702	-0.00004	-0.00003	27.72896	-11.76187	7.59965	0.09203	0.05460	0.02129	-0.00067	0.00364	0.00126	9.88398	-11.10990	7.53991	0.87461	-0.10369	0.13043	0.01583	0.00564	-0.03444	-14.75718	0.62467	4.62676	-0.61564	0.49437	0.22515	-0.00379	-0.00499	0.02114	7.22625
685			6.84000	11.73583	9.13568	4.93971	0.00305	0.00089	0.00324	-0.00004	0.00004	0.00035	103.28420	18.33452	-4.98224	-0.13874	-0.04879	0.02812	-0.00891	0.00136	0.00021	27.73248	-11.81507	7.58180	0.09268	0.05299	0.02095	-0.00176	0.00363	0.00164	9.89866	-11.05849	7.67441	0.87878	-0.10491	0.13119	0.01794	0.00425	-0.02786	-14.76016	0.61812	4.58182	-0.62181	0.49002	0.22473	-0.00152	-0.00361	0.01260	7.23140
686			6.85000	11.75549	9.09347	4.87830	0.00308	0.00088	0.00321	-0.00006	0.00004	0.00039	103.25119	18.32232	-4.95961	-0.13930	-0.04887	0.02809	-0.01007	0.00244	0.00052	27.74171	-11.87323	7.55574	0.09359	0.05149	0.02030	-0.00304	0.00354	0.00181	9.90592	-11.02233	7.77608	0.88227	-0.10349	0.13156	0.01888	0.00231	-0.01956	-14.76067	0.61646	4.56246	-0.62456	0.48699	0.22437	0.00058	-0.00227	0.00152	7.24723
687			6.86000	11.77802	9.05490	4.81429	0.00311	0.00087	0.00317	-0.00007	0.00003	0.00036	103.21819	18.30080	-4.92882	-0.13966	-0.04886	0.02821	-0.01010	0.00288	0.00095	27.75838	-11.93257	7.52667	0.09458	0.05000	0.01948	-0.00436	0.00336	0.00172	9.90600	-11.00396	7.84092	0.88693	-0.10180	0.13269	0.01872	0.00031	-0.01099	-14.75919	0.62131	4.57294	-0.62631	0.48828	0.22573	0.00209	-0.00153	-0.00986	7.27224
688			6.87000	11.80027	9.02722	4.75761	0.00315	0.00086	0.00313	-0.00007	0.00001	0.00028	103.18715	18.26943	-4.89953	-0.14002	-0.04881	0.02827	-0.00906	0.00260	0.00146	27.78317	-11.98858	7.50084	0.09565	0.04861	0.01881	-0.00547	0.00311	0.00140	9.89981	-11.00261	7.87069	0.88884	-0.09761	0.13479	0.01765	-0.00139	-0.00350	-14.75634	0.63269	4.60995	-0.62368	0.49712	0.22983	0.00345	-0.00176	-0.01865	7.30427
689			6.88000	11.81957	9.01529	4.71679	0.00319	0.00086	0.00311	-0.00007	-0.00000	0.00017	103.15918	18.22925	-4.88055	-0.14057	-0.04881	0.02821	-0.00740	0.00174	0.00195	27.81513	-12.03712	7.48458	0.09681	0.04747	0.01849	-0.00610	0.00284	0.00090	9.88948	-11.01490	7.87359	0.89186	-0.09086	0.13673	0.01592	-0.00245	0.00167	-14.75187	0.64892	4.66185	-0.62243	0.50375	0.23346	0.00493	-0.00293	-0.02227	7.34148
690			6.89000	11.83398	9.02020	4.69593	0.00325	0.00086	0.00309	-0.00005	-0.00002	0.00005	103.13403	18.18294	-4.87658	-0.14128	-0.04887	0.02806	-0.00566	0.00066	0.00231	27.85160	-12.07530	7.48285	0.09802	0.04681	0.01863	-0.00618	0.00259	0.00030	9.87769	-11.03545	7.86205	0.89720	-0.08523	0.13872	0.01447	-0.00282	0.00389	-14.74609	0.66697	4.71396	-0.62333	0.50569	0.23612	0.00517	-0.00395	-0.02024	7.38123
691			6.90000	11.84251	9.03973	4.69378	0.00331	0.00086	0.00309	-0.00004	-0.00003	-0.00005	103.11118	18.13397	-4.88724	-0.14205	-0.04896	0.02783	-0.00417	-0.00032	0.00247	27.89020	-12.10170	7.49828	0.09910	0.04652	0.01909	-0.00586	0.00238	-0.00037	9.86609	-11.05773	7.84794	0.90316	-0.08233	0.14015	0.01434	-0.00264	0.00349	-14.74130	0.68258	4.75455	-0.62551	0.50292	0.23709	0.00276	-0.00374	-0.01375	7.42026
692			6.91000	11.84520	9.06923	4.70479	0.00337	0.00086	0.00311	-0.00001	-0.00004	-0.00011	103.09048	18.08570	-4.90842	-0.14276	-0.04904	0.02750	-0.00314	-0.00096	0.00241	27.92940	-12.11668	7.53094	0.10006	0.04637	0.01977	-0.00532	0.00221	-0.00104	9.85522	-11.07649	7.83977	0.91090	-0.07927	0.14069	0.01570	-0.00205	0.00137	-14.74030	0.69212	4.77605	-0.63052	0.49940	0.23702	-0.00276	-0.00258	-0.00472	7.45555
693			6.92000	11.84305	9.10232	4.72114	0.00343	0.00087	0.00313	0.00001	-0.00004	-0.00011	103.07143	18.04132	-4.93418	-0.14342	-0.04911	0.02714	-0.00289	-0.00114	0.00215	27.96807	-12.12173	7.57881	0.10095	0.04639	0.02056	-0.00467	0.00208	-0.00164	9.84519	-11.08884	7.84195	0.91932	-0.07478	0.14072	0.01830	-0.00128	-0.00135	-14.74608	0.69411	4.77512	-0.63511	0.49701	0.23683	-0.01202	-0.00116	0.00467	7.48405
694			6.93000	11.83777	9.13227	4.73382	0.00347	0.00088	0.00315	0.00003	-0.00004	-0.00006	103.05225	18.00336	-4.95725	-0.14402	-0.04921	0.02680	-0.00385	-0.00074	0.00174	28.00493	-12.11900	7.63829	0.10138	0.04636	0.02121	-0.00388	0.00193	-0.00210	9.83521	-11.09394	7.85426	0.92804	-0.07186	0.13964	0.02235	-0.00053	-0.00352	-14.76227	0.68896	4.75349	-0.64143	0.49457	0.23551	-0.02516	0.00063	0.01251	7.50305
695			6.94000	11.83111	9.15325	4.73344	0.00350	0.00088	0.00315	0.00005	-0.00003	0.00004	103.02989	17.97277	-4.96954	-0.14460	-0.04937	0.02648	-0.00623	0.00032	0.00125	28.03824	-12.11070	7.70414	0.10143	0.04625	0.02171	-0.00301	0.00172	-0.00234	9.82345	-11.09216	7.87242	0.93758	-0.07120	0.13829	0.02787	0.00012	-0.00442	-14.79173	0.67718	4.71666	-0.65104	0.49794	0.23510	-0.04007	0.00327	0.01783	7.51150
696			6.95000	11.82438	9.16097	4.71119	0.00352	0.00087	0.00312	0.00008	-0.00001	0.00019	103.00128	17.94893	-4.96238	-0.14524	-0.04957	0.02619	-0.00987	0.00210	0.00073	28.06662	-12.09842	7.77032	0.10118	0.04621	0.02211	-0.00219	0.00138	-0.00238	9.80816	-11.08575	7.89073	0.94278	-0.06929	0.13664	0.03344	0.00051	-0.00400	-14.83377	0.65948	4.67139	-0.65723	0.50913	0.23623	-0.05216	0.00650	0.02045	7.51179
697			6.96000	11.81831	9.15271	4.66019	0.00353	0.00087	0.00308	0.00010	0.00000	0.00037	102.96497	17.93066	-4.92744	-0.14578	-0.04975	0.02596	-0.01419	0.00447	0.00022	28.08981	-12.08295	7.83193	0.10076	0.04618	0.02232	-0.00154	0.00093	-0.00226	9.78899	-11.07811	7.90462	0.94514	-0.06766	0.13524	0.03728	0.00053	-0.00255	-14.88373	0.63764	4.62452	-0.66162	0.51829	0.23733	-0.05759	0.00955	0.01986	7.50874
698			6.97000	11.81280	9.12817	4.57717	0.00354	0.00085	0.00303	0.00013	0.00002	0.00053	102.92152	17.91635	-4.85915	-0.14600	-0.04975	0.02587	-0.01831	0.00706	-0.00019	28.10831	-12.06419	7.88588	0.10021	0.04594	0.02218	-0.00110	0.00036	-0.00202	9.76683	-11.07317	7.91087	0.94612	-0.06342	0.13416	0.03831	0.00019	-0.00048	-14.93448	0.61445	4.58415	-0.66628	0.52477	0.23838	-0.05470	0.01193	0.01581	7.50784
699			6.98000	11.80641	9.09127	4.46545	0.00354	0.00083	0.00298	0.00017	0.00002	0.00064	102.87316	17.90265	-4.75874	-0.14550	-0.04937	0.02582	-0.02105	0.00911	-0.00031	28.12299	-12.04162	7.93062	0.09925	0.04500	0.02145	-0.00081	-0.00029	-0.00172	9.74328	-11.07410	7.90818	0.94474	-0.06118	0.13417	0.03628	-0.00038	0.00173	-14.97852	0.59288	4.55779	-0.67015	0.52602	0.23932	-0.04471	0.01351	0.00855	7.51375
700			6.99000	11.79676	9.05239	4.33839	0.00354	0.00081	0.00294	0.00020	0.00001	0.00064	102.82333	17.88268	-4.63925	-0.14413	-0.04848	0.02562	-0.02114	0.00964	0.00014	28.13426	-12.01423	7.96528	0.09784	0.04326	0.02028	-0.00055	-0.00098	-0.00141	9.72022	-11.08265	7.89726	0.94165	-0.05733	0.13534	0.03159	-0.00100	0.00360	-15.01127	0.57545	4.55220	-0.67092	0.52546	0.24108	-0.03142	0.01425	-0.00121	7.52792
701			7.00000	11.78144	9.02836	4.21989	0.00352	0.00079	0.00289	0.00021	-0.00002	0.00050	102.77627	17.84608	-4.52675	-0.14251	-0.04738	0.02511	-0.01796	0.00816	0.00124	28.14170	-11.98129	7.98966	0.09636	0.04147	0.01937	-0.00018	-0.00161	-0.00115	9.69962	-11.09886	7.88103	0.93826	-0.04935	0.13682	0.02494	-0.00141	0.00455	-15.03204	0.56436	4.57139	-0.66823	0.52480	0.24329	-0.01803	0.01365	-0.01200	7.54821
702			7.01000	11.75946	9.03588	4.13500	0.00349	0.00077	0.00285	0.00021	-0.00005	0.00027	102.73679	17.78389	-4.45029	-0.14163	-0.04655	0.02436	-0.01215	0.00515	0.00266	28.14466	-11.94295	8.00514	0.09574	0.04100	0.01960	0.00034	-0.00212	-0.00103	9.68346	-11.12136	7.86457	0.93381	-0.04388	0.13790	0.01719	-0.00168	0.00419	-15.04159	0.56134	4.61451	-0.66262	0.52094	0.24415	-0.00555	0.01123	-0.02164	7.57162
703			7.02000	11.73232	9.08066	4.09621	0.00345	0.00075	0.00282	0.00018	-0.00008	0.00003	102.70878	17.69625	-4.42589	-0.14188	-0.04625	0.02357	-0.00537	0.00172	0.00377	28.14298	-11.90054	8.01552	0.09633	0.04256	0.02133	0.00102	-0.00245	-0.00110	9.67323	-11.14799	7.85355	0.92955	-0.04397	0.13818	0.01013	-0.00195	0.00250	-15.04061	0.56687	4.67591	-0.65684	0.51417	0.24309	0.00518	0.00770	-0.02802	7.59658
704			7.03000	11.70415	9.15282	4.09806	0.00341	0.00074	0.00281	0.00014	-0.00009	-0.00014	102.69382	17.59554	-4.44901	-0.14275	-0.04632	0.02285	0.00064	-0.00108	0.00413	28.13700	-11.85700	8.02664	0.09763	0.04540	0.02393	0.00180	-0.00240	-0.00136	9.66863	-11.17494	7.85243	0.92715	-0.04257	0.13870	0.00615	-0.00188	0.00001	-15.03123	0.57903	4.74655	-0.65273	0.51378	0.24353	0.01224	0.00435	-0.03029	7.62260
705			7.04000	11.68013	9.23338	4.12361	0.00340	0.00074	0.00280	0.00009	-0.00009	-0.00021	102.69117	17.50010	-4.50102	-0.14341	-0.04643	0.02236	0.00483	-0.00274	0.00373	28.12795	-11.81652	8.04495	0.09875	0.04806	0.02624	0.00248	-0.00180	-0.00175	9.66729	-11.19801	7.86214	0.92477	-0.03694	0.13916	0.00633	-0.00139	-0.00262	-15.01769	0.59445	4.81609	-0.65061	0.52035	0.24550	0.01364	0.00158	-0.02819	7.65002
706			7.05000	11.66386	9.30511	4.15505	0.00340	0.00074	0.00279	0.00004	-0.00007	-0.00019	102.69835	17.42380	-4.56221	-0.14339	-0.04641	0.02214	0.00700	-0.00331	0.00291	28.11804	-11.78328	8.07468	0.09913	0.04965	0.02761	0.00288	-0.00077	-0.00209	9.66644	-11.21395	7.88150	0.92256	-0.03298	0.13973	0.00922	-0.00088	-0.00511	-15.00589	0.60978	4.87457	-0.65023	0.52710	0.24749	0.00851	-0.00098	-0.02223	7.67859
707			7.06000	11.65594	9.35818	4.17964	0.00341	0.00074	0.00277	0.00001	-0.00005	-0.00012	102.71169	17.37119	-4.61925	-0.14279	-0.04627	0.02215	0.00743	-0.00313	0.00201	28.10883	-11.75997	8.11460	0.09882	0.05029	0.02814	0.00306	0.00025	-0.00218	9.66505	-11.22116	7.90950	0.91911	-0.03391	0.14027	0.01177	-0.00049	-0.00759	-15.00165	0.62316	4.91494	-0.64863	0.53069	0.24861	-0.00173	-0.00420	-0.01349	7.70563
708			7.07000	11.65451	9.38909	4.19043	0.00343	0.00073	0.00274	-0.00000	-0.00002	-0.00003	102.72708	17.33956	-4.66551	-0.14181	-0.04605	0.02225	0.00652	-0.00254	0.00123	28.09937	-11.74659	8.15724	0.09801	0.05048	0.02819	0.00317	0.00086	-0.00189	9.66444	-11.21983	7.94666	0.91571	-0.03595	0.14092	0.01107	-0.00017	-0.01034	-15.00833	0.63464	4.93228	-0.64927	0.53328	0.24967	-0.01314	-0.00909	-0.00281	7.72662
709			7.08000	11.65610	9.39749	4.18483	0.00342	0.00073	0.00269	0.00000	-0.00000	0.00006	102.74076	17.32313	-4.69854	-0.14074	-0.04582	0.02233	0.00472	-0.00173	0.00066	28.08779	-11.74103	8.19304	0.09697	0.05065	0.02807	0.00321	0.00094	-0.00130	9.66780	-11.21229	7.99491	0.91387	-0.03581	0.14138	0.00601	0.00000	-0.01337	-15.02477	0.64536	4.92237	-0.65257	0.53543	0.25066	-0.02144	-0.01577	0.00918	7.73858
710			7.09000	11.65761	9.38505	4.16318	0.00338	0.00072	0.00263	0.00002	0.00002	0.00014	102.75001	17.31621	-4.71748	-0.13971	-0.04558	0.02239	0.00241	-0.00083	0.00027	28.07328	-11.74030	8.21548	0.09587	0.05077	0.02776	0.00317	0.00061	-0.00062	9.67807	-11.20151	8.05551	0.90861	-0.03696	0.14081	-0.00171	0.00004	-0.01606	-15.04654	0.65635	4.88302	-0.65157	0.53463	0.25001	-0.02449	-0.02280	0.02066	7.74247
711			7.10000	11.65718	9.35603	4.12854	0.00331	0.00070	0.00257	0.00004	0.00003	0.00019	102.75319	17.31406	-4.72321	-0.13874	-0.04531	0.02242	0.00002	-0.00004	0.00008	28.05589	-11.74112	8.22256	0.09475	0.05066	0.02717	0.00309	0.00002	-0.00002	9.69542	-11.18915	8.12600	0.90198	-0.03733	0.14007	-0.00879	0.00004	-0.01776	-15.06903	0.66797	4.81821	-0.64859	0.53633	0.24979	-0.02323	-0.02884	0.02903	7.74185
712			7.11000	11.65461	9.31853	4.08713	0.00322	0.00069	0.00251	0.00006	0.00003	0.00020	102.74959	17.31244	-4.71949	-0.13792	-0.04502	0.02240	-0.00208	0.00043	0.00008	28.03609	-11.74043	8.21641	0.09355	0.05008	0.02624	0.00305	-0.00062	0.00035	9.71753	-11.17580	8.20127	0.89997	-0.03836	0.14012	-0.01312	0.00004	-0.01846	-15.08927	0.68122	4.73839	-0.64814	0.53970	0.25066	-0.01985	-0.03392	0.03254	7.74095
713			7.12000	11.65056	9.28323	4.04740	0.00312	0.00067	0.00248	0.00005	0.00003	0.00017	102.73895	17.30741	-4.71300	-0.13753	-0.04482	0.02225	-0.00369	0.00048	0.00023	28.01428	-11.73582	8.20188	0.09233	0.04912	0.02525	0.00313	-0.00119	0.00045	9.74148	-11.16240	8.27747	0.89865	-0.04078	0.14016	-0.01391	0.00003	-0.01836	-15.10607	0.69879	4.65583	-0.64638	0.54269	0.25131	-0.01612	-0.03818	0.03085	7.74284
714			7.13000	11.64649	9.25811	4.01658	0.00305	0.00067	0.00247	0.00004	0.00002	0.00012	102.72173	17.29802	-4.70966	-0.13778	-0.04480	0.02205	-0.00491	0.00025	0.00036	27.99077	-11.72548	8.18454	0.09133	0.04823	0.02451	0.00332	-0.00165	0.00033	9.76443	-11.14947	8.35194	0.89697	-0.04345	0.13975	-0.01110	0.00006	-0.01738	-15.11976	0.72240	4.58155	-0.64673	0.54564	0.25135	-0.01348	-0.04005	0.02495	7.74894
715			7.14000	11.64418	9.24407	3.99707	0.00301	0.00067	0.00248	0.00002	0.00001	0.00007	102.69873	17.28790	-4.71082	-0.13839	-0.04491	0.02184	-0.00600	-0.00005	0.00032	27.96603	-11.70844	8.16930	0.09058	0.04736	0.02397	0.00358	-0.00198	0.00005	9.78329	-11.13671	8.42039	0.89367	-0.04583	0.13905	-0.00534	0.00016	-0.01517	-15.13160	0.75032	4.52409	-0.64732	0.55012	0.25130	-0.01216	-0.03747	0.01662	7.75996
716			7.15000	11.64465	9.23726	3.98754	0.00301	0.00068	0.00252	-0.00000	0.00001	0.00004	102.67055	17.28201	-4.71478	-0.13937	-0.04518	0.02171	-0.00722	-0.00018	0.00005	27.94040	-11.68436	8.15926	0.09037	0.04692	0.02380	0.00386	-0.00224	-0.00029	9.79539	-11.12418	8.47677	0.88999	-0.04741	0.13868	0.00166	0.00029	-0.01150	-15.14250	0.77795	4.48802	-0.65021	0.55496	0.25165	-0.01143	-0.03022	0.00771	7.77647
717			7.16000	11.64812	9.23043	3.98251	0.00302	0.00069	0.00258	-0.00002	0.00001	0.00005	102.63778	17.28616	-4.71622	-0.14073	-0.04568	0.02182	-0.00879	0.00015	-0.00054	27.91436	-11.65352	8.15597	0.09073	0.04752	0.02411	0.00408	-0.00247	-0.00068	9.79933	-11.11364	8.51460	0.88481	-0.04836	0.13762	0.00813	0.00035	-0.00644	-15.15244	0.80138	4.47389	-0.65078	0.55540	0.25042	-0.01071	-0.02002	-0.00011	7.79870
718			7.17000	11.65496	9.21260	3.97152	0.00306	0.00070	0.00266	-0.00003	0.00003	0.00011	102.60199	17.30862	-4.70451	-0.14206	-0.04623	0.02223	-0.01064	0.00112	-0.00152	27.88899	-11.61646	8.16007	0.09139	0.04876	0.02452	0.00413	-0.00269	-0.00109	9.79497	-11.10697	8.52921	0.87592	-0.04997	0.13604	0.01322	0.00035	-0.00060	-15.16151	0.81796	4.47773	-0.64669	0.55028	0.24760	-0.01037	-0.00919	-0.00534	7.82590
719			7.18000	11.66513	9.17417	3.94511	0.00310	0.00072	0.00275	-0.00003	0.00005	0.00021	102.56574	17.35678	-4.66988	-0.14267	-0.04658	0.02301	-0.01217	0.00243	-0.00279	27.86578	-11.57388	8.17178	0.09199	0.05004	0.02445	0.00398	-0.00285	-0.00147	9.78276	-11.10485	8.51830	0.86718	-0.04991	0.13427	0.01693	0.00032	0.00536	-15.17054	0.82630	4.49273	-0.64276	0.54802	0.24538	-0.01177	0.00045	-0.00769	7.85618
720			7.19000	11.67725	9.11379	3.90207	0.00315	0.00074	0.00285	-0.00002	0.00007	0.00029	102.53191	17.43130	-4.61178	-0.14232	-0.04664	0.02418	-0.01272	0.00339	-0.00400	27.84560	-11.52649	8.19115	0.09235	0.05104	0.02365	0.00382	-0.00298	-0.00177	9.76350	-11.10749	8.48198	0.86072	-0.04811	0.13321	0.01956	0.00024	0.01095	-15.18199	0.82644	4.51262	-0.63999	0.55060	0.24516	-0.01684	0.00795	-0.00809	7.88571
721			7.20000	11.68848	9.04013	3.85133	0.00318	0.00076	0.00295	-0.00001	0.00008	0.00031	102.50182	17.52395	-4.54153	-0.14145	-0.04655	0.02556	-0.01206	0.00343	-0.00476	27.82740	-11.47464	8.21724	0.09272	0.05198	0.02259	0.00395	-0.00313	-0.00196	9.73829	-11.11530	8.42269	0.85375	-0.04665	0.13196	0.02118	0.00010	0.01557	-15.20009	0.82022	4.53357	-0.63576	0.54976	0.24419	-0.02617	0.01243	-0.00719	7.90875
722			7.21000	11.69593	8.96730	3.80682	0.00319	0.00078	0.00306	0.00000	0.00008	0.00026	102.47484	17.62133	-4.47679	-0.14079	-0.04656	0.02693	-0.01053	0.00250	-0.00483	27.80812	-11.41896	8.24804	0.09337	0.05339	0.02188	0.00456	-0.00336	-0.00206	9.70880	-11.12793	8.34575	0.84835	-0.04435	0.13039	0.02189	-0.00004	0.01861	-15.22860	0.81027	4.55197	-0.63258	0.54763	0.24281	-0.03744	0.01330	-0.00507	7.91975
723			7.22000	11.69894	8.90701	3.77936	0.00318	0.00080	0.00317	0.00000	0.00007	0.00015	102.44931	17.71136	-4.43202	-0.14072	-0.04679	0.02808	-0.00865	0.00099	-0.00429	27.78390	-11.36036	8.28039	0.09433	0.05550	0.02191	0.00566	-0.00368	-0.00210	9.67705	-11.14394	8.25857	0.84421	-0.04444	0.12905	0.02168	-0.00015	0.01986	-15.26748	0.79964	4.56395	-0.63138	0.54595	0.24173	-0.04612	0.01064	-0.00183	7.91724
724			7.23000	11.69952	8.86431	3.77218	0.00315	0.00081	0.00326	-0.00001	0.00005	0.00003	102.42397	17.78706	-4.41243	-0.14095	-0.04712	0.02886	-0.00690	-0.00056	-0.00338	27.75178	-11.30069	8.31082	0.09489	0.05779	0.02239	0.00697	-0.00398	-0.00201	9.64526	-11.16137	8.16926	0.84166	-0.04551	0.12822	0.02026	-0.00024	0.01941	-15.31211	0.79101	4.56623	-0.63256	0.54650	0.24157	-0.04910	0.00545	0.00193	7.90478
725			7.24000	11.70082	8.83867	3.78195	0.00312	0.00083	0.00334	-0.00003	0.00003	-0.00006	102.39820	17.84517	-4.41570	-0.14131	-0.04745	0.02929	-0.00551	-0.00175	-0.00230	27.71057	-11.24265	8.33567	0.09475	0.05962	0.02291	0.00813	-0.00420	-0.00173	9.61592	-11.17899	8.08526	0.83769	-0.04623	0.12688	0.01734	-0.00034	0.01745	-15.35650	0.78619	4.55812	-0.63387	0.54835	0.24111	-0.04622	-0.00083	0.00524	7.88758
726			7.25000	11.70562	8.82641	3.80159	0.00308	0.00084	0.00339	-0.00005	0.00002	-0.00011	102.37224	17.88393	-4.43548	-0.14159	-0.04768	0.02941	-0.00457	-0.00240	-0.00118	27.66125	-11.18889	8.35079	0.09382	0.06062	0.02316	0.00878	-0.00436	-0.00123	9.59112	-11.19604	8.01234	0.83351	-0.04791	0.12505	0.01311	-0.00047	0.01434	-15.39599	0.78609	4.54176	-0.63464	0.54856	0.23964	-0.03899	-0.00710	0.00733	7.86999
727			7.26000	11.71480	8.82277	3.82290	0.00306	0.00084	0.00341	-0.00007	0.00001	-0.00011	102.34622	17.90227	-4.46458	-0.14173	-0.04780	0.02933	-0.00405	-0.00253	-0.00008	27.60639	-11.14131	8.35171	0.09233	0.06085	0.02309	0.00875	-0.00453	-0.00054	9.57261	-11.21195	7.95504	0.83044	-0.04924	0.12304	0.00793	-0.00058	0.01050	-15.42742	0.79120	4.52039	-0.63577	0.54832	0.23777	-0.02898	-0.01299	0.00804	7.85554
728			7.27000	11.72749	8.82327	3.83935	0.00304	0.00084	0.00339	-0.00008	0.00000	-0.00007	102.32054	17.89983	-4.49703	-0.14170	-0.04779	0.02913	-0.00378	-0.00227	0.00093	27.54949	-11.10094	8.33464	0.09075	0.06086	0.02289	0.00803	-0.00472	0.00025	9.56152	-11.22566	7.91636	0.82888	-0.05010	0.12103	0.00241	-0.00061	0.00627	-15.44884	0.80196	4.49718	-0.63853	0.54779	0.23568	-0.01759	-0.01812	0.00770	7.84716
729			7.28000	11.74099	8.82429	3.84773	0.00303	0.00083	0.00336	-0.00007	0.00000	-0.00003	102.29596	17.87824	-4.52874	-0.14154	-0.04765	0.02888	-0.00341	-0.00184	0.00174	27.49466	-11.06830	8.29833	0.08953	0.06090	0.02267	0.00675	-0.00486	0.00102	9.55813	-11.23551	7.89772	0.82781	-0.05234	0.11960	-0.00260	-0.00052	0.00208	-15.45964	0.81776	4.47421	-0.64096	0.54614	0.23372	-0.00641	-0.02152	0.00661	7.84700
730			7.29000	11.75214	8.82369	3.84902	0.00303	0.00082	0.00331	-0.00005	0.00000	0.00000	102.27423	17.84184	-4.55798	-0.14136	-0.04747	0.02868	-0.00265	-0.00144	0.00226	27.44587	-11.04359	8.24503	0.08921	0.06123	0.02257	0.00516	-0.00483	0.00165	9.56160	-11.24024	7.89828	0.82675	-0.05423	0.11877	-0.00634	-0.00029	-0.00178	-15.46092	0.83684	4.45390	-0.64072	0.54684	0.23281	0.00274	-0.02241	0.00497	7.85566
731			7.30000	11.75848	8.82095	3.84703	0.00303	0.00081	0.00325	-0.00002	0.00000	0.00001	102.25737	17.79744	-4.58457	-0.14125	-0.04731	0.02862	-0.00140	-0.00119	0.00242	27.40572	-11.02671	8.18009	0.09007	0.06195	0.02264	0.00353	-0.00453	0.00208	9.57048	-11.23861	7.91599	0.82690	-0.05483	0.11785	-0.00857	0.00010	-0.00543	-15.45526	0.85650	4.43813	-0.63927	0.55222	0.23289	0.00927	-0.02140	0.00387	7.87188
732			7.31000	11.75895	8.81716	3.84706	0.00304	0.00080	0.00320	0.00001	0.00001	-0.00001	102.24728	17.75334	-4.60907	-0.14127	-0.04721	0.02868	0.00018	-0.00112	0.00219	27.37530	-11.01754	8.11058	0.09188	0.06290	0.02294	0.00212	-0.00392	0.00229	9.58374	-11.22936	7.95096	0.82592	-0.05708	0.11713	-0.00983	0.00060	-0.00949	-15.44474	0.87457	4.42372	-0.63407	0.55705	0.23300	0.01542	-0.02064	0.00551	7.89436
733			7.32000	11.75392	8.81380	3.85364	0.00305	0.00079	0.00317	0.00003	0.00001	-0.00006	102.24441	17.71785	-4.63186	-0.14148	-0.04719	0.02876	0.00167	-0.00119	0.00158	27.35307	-11.01592	8.04296	0.09414	0.06394	0.02348	0.00128	-0.00303	0.00236	9.60189	-11.21126	8.00728	0.82925	-0.05970	0.11690	-0.01122	0.00120	-0.01456	-15.42795	0.89021	4.40069	-0.63031	0.56036	0.23322	0.02434	-0.02211	0.01134	7.92397
734			7.33000	11.74527	8.81174	3.86932	0.00306	0.00078	0.00317	0.00003	0.00001	-0.00011	102.24747	17.69777	-4.65277	-0.14179	-0.04720	0.02875	0.00258	-0.00133	0.00068	27.33494	-11.02235	7.98085	0.09636	0.06493	0.02427	0.00134	-0.00191	0.00240	9.62637	-11.18292	8.09050	0.83396	-0.06320	0.11693	-0.01259	0.00201	-0.02048	-15.40151	0.90333	4.35798	-0.62924	0.56244	0.23323	0.03536	-0.02548	0.02023	7.96254
735			7.34000	11.73580	8.81085	3.89392	0.00308	0.00078	0.00319	0.00002	0.00001	-0.00015	102.25332	17.69823	-4.67112	-0.14218	-0.04727	0.02863	0.00260	-0.00150	-0.00045	27.31454	-11.03808	7.92455	0.09837	0.06603	0.02535	0.00248	-0.00067	0.00253	9.65707	-11.14167	8.20277	0.83484	-0.06732	0.11654	-0.01239	0.00330	-0.02619	-15.36528	0.91387	4.29107	-0.62812	0.56158	0.23196	0.04388	-0.02830	0.02896	8.00881
736			7.35000	11.72885	8.81018	3.92462	0.00310	0.00077	0.00322	-0.00000	0.00001	-0.00017	102.25838	17.72311	-4.68594	-0.14250	-0.04736	0.02845	0.00168	-0.00163	-0.00175	27.28517	-11.06451	7.87197	0.10003	0.06722	0.02658	0.00462	0.00061	0.00281	9.69148	-11.08429	8.33963	0.83225	-0.07173	0.11555	-0.00968	0.00518	-0.03044	-15.32390	0.92110	4.20472	-0.62794	0.56061	0.22989	0.04654	-0.02827	0.03446	8.05776
737			7.36000	11.72756	8.80758	3.95649	0.00313	0.00078	0.00326	-0.00004	0.00002	-0.00016	102.25925	17.77549	-4.69598	-0.14274	-0.04749	0.02821	-0.00004	-0.00173	-0.00313	27.24145	-11.10280	7.81968	0.10095	0.06816	0.02771	0.00743	0.00182	0.00329	9.72593	-11.00933	8.49179	0.82867	-0.08039	0.11480	-0.00511	0.00782	-0.03279	-15.28324	0.92420	4.11010	-0.62909	0.55563	0.22691	0.04442	-0.02469	0.03552	8.10383
738			7.37000	11.73426	8.79972	3.98439	0.00316	0.00079	0.00330	-0.00008	0.00002	-0.00012	102.25362	17.85642	-4.70050	-0.14283	-0.04763	0.02791	-0.00214	-0.00182	-0.00446	27.17978	-11.15392	7.76287	0.10078	0.06837	0.02843	0.01044	0.00279	0.00400	9.75763	-10.91911	8.64913	0.82422	-0.08903	0.11374	-0.00013	0.01049	-0.03319	-15.24598	0.92293	4.01827	-0.62782	0.55010	0.22357	0.04139	-0.01921	0.03332	8.14423
739			7.38000	11.75010	8.78304	4.00510	0.00319	0.00079	0.00332	-0.00013	0.00004	-0.00007	102.24080	17.96364	-4.70013	-0.14269	-0.04777	0.02761	-0.00410	-0.00196	-0.00555	27.09862	-11.21796	7.69528	0.09958	0.06779	0.02862	0.01317	0.00337	0.00492	9.78526	-10.81966	8.80408	0.81897	-0.09569	0.11173	0.00437	0.01232	-0.03193	-15.21051	0.91789	3.93477	-0.62297	0.54857	0.22035	0.04046	-0.01366	0.03009	8.18016
740			7.39000	11.77443	8.75517	4.01898	0.00322	0.00080	0.00333	-0.00016	0.00005	-0.00003	102.22167	18.09163	-4.69745	-0.14229	-0.04792	0.02748	-0.00548	-0.00222	-0.00632	26.99853	-11.29434	7.61061	0.09792	0.06676	0.02829	0.01534	0.00352	0.00595	9.80841	-10.71806	8.95217	0.81472	-0.10074	0.11024	0.00840	0.01307	-0.03006	-15.17410	0.90941	3.85975	-0.61731	0.54891	0.21824	0.04143	-0.00845	0.02738	8.21441
741			7.40000	11.80432	8.71578	4.02943	0.00325	0.00082	0.00333	-0.00018	0.00007	-0.00001	102.19792	18.23254	-4.69609	-0.14165	-0.04810	0.02769	-0.00605	-0.00266	-0.00674	26.88165	-11.38111	7.50421	0.09638	0.06566	0.02749	0.01681	0.00323	0.00692	9.82695	-10.61999	9.09164	0.81233	-0.10287	0.10948	0.01216	0.01265	-0.02813	-15.13589	0.89728	3.79138	-0.61239	0.54831	0.21689	0.04186	-0.00333	0.02531	8.24844
742			7.41000	11.83491	8.66660	4.04238	0.00325	0.00083	0.00333	-0.00017	0.00008	-0.00003	102.17181	18.37775	-4.70044	-0.14090	-0.04836	0.02837	-0.00573	-0.00324	-0.00684	26.75196	-11.47493	7.37429	0.09565	0.06482	0.02633	0.01760	0.00261	0.00763	9.84116	-10.52893	9.22285	0.80974	-0.10276	0.10908	0.01525	0.01148	-0.02637	-15.09781	0.88121	3.72881	-0.60701	0.54757	0.21609	0.03928	0.00225	0.02327	8.28178
743			7.42000	11.86040	8.61131	4.06376	0.00323	0.00084	0.00335	-0.00014	0.00009	-0.00009	102.14581	18.51883	-4.71370	-0.14031	-0.04883	0.02967	-0.00471	-0.00383	-0.00663	26.61480	-11.57178	7.22273	0.09612	0.06428	0.02476	0.01777	0.00176	0.00792	9.85204	-10.44650	9.34697	0.80921	-0.10248	0.10955	0.01692	0.01006	-0.02490	-15.06354	0.86059	3.67343	-0.60417	0.54524	0.21591	0.03294	0.00882	0.02050	8.31206
744			7.43000	11.87558	8.55613	4.09616	0.00318	0.00085	0.00336	-0.00007	0.00009	-0.00014	102.12196	18.64680	-4.73621	-0.14001	-0.04953	0.03155	-0.00358	-0.00409	-0.00599	26.47586	-11.66715	7.05412	0.09804	0.06397	0.02284	0.01743	0.00077	0.00773	9.86100	-10.37356	9.46423	0.80773	-0.10086	0.11045	0.01668	0.00839	-0.02329	-15.03684	0.83503	3.62855	-0.60113	0.53895	0.21555	0.02312	0.01621	0.01636	8.33554
745			7.44000	11.87637	8.50958	4.13571	0.00310	0.00087	0.00339	0.00001	0.00007	-0.00017	102.10071	18.75130	-4.76302	-0.14008	-0.05037	0.03367	-0.00301	-0.00361	-0.00477	26.34063	-11.75720	6.87445	0.10101	0.06376	0.02085	0.01661	-0.00020	0.00720	9.86900	-10.31119	9.57240	0.80512	-0.09859	0.11123	0.01481	0.00670	-0.02106	-15.02057	0.80474	3.59839	-0.59865	0.52815	0.21432	0.01039	0.02345	0.01061	8.34889
746			7.45000	11.86084	8.48006	4.17345	0.00302	0.00088	0.00344	0.00010	0.00004	-0.00017	102.08165	18.82264	-4.78507	-0.14011	-0.05098	0.03543	-0.00322	-0.00224	-0.00298	26.21329	-11.83963	6.69017	0.10377	0.06360	0.01917	0.01530	-0.00101	0.00654	9.87640	-10.25963	9.66788	0.80496	-0.09634	0.11138	0.01209	0.00529	-0.01813	-15.01754	0.77119	3.58692	-0.60029	0.51574	0.21227	-0.00493	0.02928	0.00391	8.34817
747			7.46000	11.82973	8.47268	4.20039	0.00294	0.00090	0.00352	0.00018	-0.00000	-0.00012	102.06441	18.85602	-4.79382	-0.13995	-0.05115	0.03637	-0.00391	-0.00029	-0.00098	26.09641	-11.91375	6.50758	0.10564	0.06346	0.01812	0.01366	-0.00153	0.00594	9.88313	-10.21716	9.74822	0.80421	-0.09368	0.11126	0.00921	0.00432	-0.01499	-15.03002	0.73643	3.59483	-0.60107	0.50476	0.21051	-0.02128	0.03261	-0.00209	8.33032
748			7.47000	11.78653	8.48804	4.21150	0.00289	0.00092	0.00363	0.00023	-0.00004	-0.00005	102.04964	18.85431	-4.78500	-0.13947	-0.05083	0.03642	-0.00444	0.00168	0.00066	25.99134	-11.98030	6.33280	0.10649	0.06357	0.01792	0.01189	-0.00161	0.00549	9.88906	-10.18114	9.81320	0.80457	-0.08903	0.11084	0.00670	0.00365	-0.01209	-15.05772	0.70263	3.61710	-0.60167	0.49877	0.20979	-0.03526	0.03253	-0.00554	8.29576
749			7.48000	11.73608	8.52280	4.20697	0.00288	0.00094	0.00374	0.00027	-0.00007	0.00000	102.03908	18.82771	-4.75928	-0.13879	-0.05016	0.03581	-0.00406	0.00312	0.00156	25.89873	-12.04172	6.17172	0.10636	0.06394	0.01840	0.01005	-0.00115	0.00515	9.89427	-10.14946	9.86516	0.80688	-0.08495	0.11018	0.00476	0.00324	-0.00986	-15.09657	0.67212	3.64346	-0.60255	0.49730	0.20984	-0.04314	0.02883	-0.00521	8.24958
750			7.49000	11.68366	8.57068	4.19258	0.00290	0.00096	0.00384	0.00027	-0.00009	0.00003	102.03630	18.79067	-4.72236	-0.13804	-0.04938	0.03495	-0.00218	0.00367	0.00165	25.81964	-12.10185	6.02871	0.10593	0.06420	0.01913	0.00806	-0.00014	0.00481	9.89906	-10.12050	9.90821	0.81201	-0.08359	0.10997	0.00345	0.00306	-0.00854	-15.13923	0.64588	3.66189	-0.60599	0.49752	0.21050	-0.04294	0.02268	-0.00114	8.20084
751			7.50000	11.63350	8.62442	4.17718	0.00297	0.00098	0.00391	0.00026	-0.00009	0.00001	102.04549	18.75705	-4.68323	-0.13749	-0.04879	0.03436	0.00114	0.00333	0.00119	25.75574	-12.16493	5.90542	0.10636	0.06429	0.01983	0.00591	0.00129	0.00448	9.90376	-10.09283	9.94692	0.81828	-0.08358	0.10958	0.00268	0.00303	-0.00791	-15.17753	0.62329	3.66309	-0.61056	0.49922	0.21108	-0.03497	0.01607	0.00509	8.16012
752			7.51000	11.58773	8.67830	4.16844	0.00306	0.00100	0.00396	0.00024	-0.00009	-0.00005	102.06899	18.73562	-4.65029	-0.13723	-0.04853	0.03420	0.00514	0.00239	0.00051	25.70796	-12.23489	5.80070	0.10810	0.06403	0.02035	0.00370	0.00291	0.00419	9.90853	-10.06541	9.98369	0.82170	-0.08482	0.10839	0.00220	0.00310	-0.00731	-15.20504	0.60303	3.64490	-0.61268	0.50195	0.21079	-0.02153	0.01088	0.01069	8.13577
753			7.52000	11.54634	8.72913	4.17065	0.00314	0.00102	0.00398	0.00021	-0.00008	-0.00012	102.10590	18.72866	-4.62878	-0.13736	-0.04861	0.03428	0.00887	0.00122	-0.00015	25.67535	-12.31421	5.71108	0.11045	0.06334	0.02068	0.00163	0.00444	0.00400	9.91294	-10.03828	10.01694	0.82535	-0.08722	0.10826	0.00201	0.00316	-0.00626	-15.21832	0.58409	3.61354	-0.61313	0.50461	0.21133	-0.00596	0.00789	0.01327	8.13239
754			7.53000	11.50844	8.77498	4.18432	0.00321	0.00103	0.00397	0.00019	-0.00007	-0.00018	102.15287	18.73454	-4.61941	-0.13793	-0.04900	0.03438	0.01160	0.00024	-0.00072	25.65505	-12.40337	5.63190	0.11270	0.06239	0.02092	0.00004	0.00566	0.00392	9.91604	-10.01315	10.04274	0.82758	-0.08888	0.10798	0.00236	0.00296	-0.00440	-15.21683	0.56684	3.58015	-0.60923	0.50637	0.21147	0.00897	0.00657	0.01140	8.15084
755			7.54000	11.47407	8.81405	4.20616	0.00326	0.00103	0.00395	0.00016	-0.00005	-0.00020	102.20584	18.75104	-4.61767	-0.13875	-0.04956	0.03445	0.01287	-0.00026	-0.00125	25.64228	-12.50088	5.55897	0.11423	0.06125	0.02096	-0.00069	0.00640	0.00387	9.91663	-9.99267	10.05699	0.83016	-0.08988	0.10724	0.00364	0.00241	-0.00199	-15.20200	0.55353	3.55784	-0.60340	0.50571	0.21056	0.02140	0.00550	0.00527	8.18900
756			7.55000	11.44409	8.84500	4.23080	0.00328	0.00104	0.00392	0.00014	-0.00004	-0.00020	102.26018	18.77640	-4.61626	-0.13932	-0.05005	0.03452	0.01257	-0.00024	-0.00173	25.63118	-12.60293	5.48958	0.11484	0.05990	0.02064	-0.00037	0.00656	0.00373	9.91378	-9.97916	10.05864	0.83195	-0.09160	0.10691	0.00600	0.00160	0.00039	-15.17642	0.54729	3.55574	-0.59668	0.50382	0.20965	0.03008	0.00343	-0.00303	8.24325
757			7.56000	11.41888	8.86858	4.25440	0.00329	0.00104	0.00390	0.00011	-0.00003	-0.00018	102.31158	18.80834	-4.61033	-0.13936	-0.05032	0.03467	0.01118	0.00001	-0.00210	25.61631	-12.70363	5.42305	0.11471	0.05850	0.01995	0.00082	0.00614	0.00342	9.90703	-9.97373	10.04929	0.83162	-0.09070	0.10787	0.00922	0.00054	0.00239	-15.14405	0.55032	3.57585	-0.59208	0.51010	0.21174	0.03363	-0.00005	-0.01092	8.30813
758			7.57000	11.39757	8.88761	4.27656	0.00329	0.00105	0.00391	0.00010	-0.00003	-0.00017	102.35722	18.84405	-4.60030	-0.13884	-0.05035	0.03491	0.00945	0.00012	-0.00225	25.59475	-12.79646	5.36117	0.11403	0.05707	0.01898	0.00244	0.00527	0.00293	9.89648	-9.97683	10.03208	0.83286	-0.08643	0.10988	0.01268	-0.00055	0.00389	-15.11078	0.56284	3.61278	-0.59330	0.52242	0.21618	0.03092	-0.00461	-0.01643	8.37608
759			7.58000	11.37851	8.90541	4.29950	0.00329	0.00107	0.00393	0.00009	-0.00002	-0.00019	102.39584	18.87998	-4.59091	-0.13804	-0.05025	0.03523	0.00784	-0.00014	-0.00208	25.56595	-12.87549	5.30638	0.11280	0.05542	0.01775	0.00411	0.00404	0.00233	9.88277	-9.98794	10.00999	0.83504	-0.08371	0.11106	0.01561	-0.00147	0.00489	-15.08353	0.58280	3.65731	-0.59832	0.52855	0.21830	0.02141	-0.00877	-0.01812	8.43846
760			7.59000	11.36011	8.92387	4.32578	0.00327	0.00109	0.00397	0.00008	-0.00002	-0.00022	102.42619	18.91084	-4.58823	-0.13724	-0.05012	0.03558	0.00633	-0.00071	-0.00147	25.53022	-12.93669	5.25880	0.11124	0.05358	0.01641	0.00557	0.00256	0.00179	9.86690	-10.00527	9.98509	0.83697	-0.08503	0.11153	0.01757	-0.00218	0.00554	-15.06889	0.60596	3.69966	-0.60542	0.52617	0.21771	0.00555	-0.01080	-0.01563	8.48715
761			7.60000	11.34131	8.94284	4.35620	0.00325	0.00110	0.00401	0.00008	-0.00002	-0.00024	102.44676	18.92970	-4.59685	-0.13653	-0.05000	0.03601	0.00478	-0.00139	-0.00040	25.48808	-12.97886	5.21488	0.10993	0.05217	0.01523	0.00667	0.00103	0.00142	9.84971	-10.02660	9.95818	0.83680	-0.08514	0.11203	0.01852	-0.00253	0.00611	-15.07225	0.62689	3.73064	-0.60961	0.52278	0.21721	-0.01454	-0.01000	-0.00975	8.51578
762			7.61000	11.32180	8.96103	4.38891	0.00322	0.00112	0.00405	0.00008	-0.00002	-0.00024	102.45658	18.93028	-4.61817	-0.13583	-0.04986	0.03645	0.00318	-0.00199	0.00098	25.44076	-13.00305	5.16988	0.10928	0.05167	0.01449	0.00729	-0.00045	0.00122	9.83169	-10.04952	9.92848	0.83715	-0.08064	0.11242	0.01857	-0.00238	0.00679	-15.09576	0.64050	3.74361	-0.61312	0.52316	0.21793	-0.03437	-0.00672	-0.00172	8.52178
763			7.62000	11.30180	8.97705	4.42048	0.00318	0.00112	0.00408	0.00009	-0.00002	-0.00022	102.45604	18.90945	-4.65102	-0.13506	-0.04964	0.03686	0.00159	-0.00243	0.00246	25.39056	-13.01128	5.12106	0.10942	0.05205	0.01417	0.00745	-0.00184	0.00112	9.81322	-10.07177	9.89481	0.83748	-0.07560	0.11230	0.01798	-0.00192	0.00755	-15.13643	0.64345	3.73553	-0.61466	0.52028	0.21779	-0.04901	-0.00184	0.00682	8.50797
764			7.63000	11.28154	8.99003	4.44764	0.00313	0.00112	0.00409	0.00009	-0.00001	-0.00018	102.44566	18.86785	-4.69355	-0.13423	-0.04932	0.03716	-0.00011	-0.00275	0.00378	25.33992	-13.00526	5.06842	0.11013	0.05318	0.01426	0.00734	-0.00312	0.00103	9.79448	-10.09139	9.85641	0.84073	-0.07139	0.11245	0.01736	-0.00134	0.00830	-15.18752	0.63503	3.70792	-0.61668	0.51555	0.21771	-0.05648	0.00322	0.01407	8.48142
765			7.64000	11.26108	9.00000	4.46800	0.00307	0.00111	0.00407	0.00010	-0.00001	-0.00013	102.42522	18.80953	-4.74354	-0.13345	-0.04895	0.03723	-0.00212	-0.00297	0.00471	25.29015	-12.98605	5.01439	0.11119	0.05481	0.01476	0.00725	-0.00428	0.00091	9.77538	-10.10731	9.81391	0.84626	-0.06785	0.11268	0.01725	-0.00077	0.00886	-15.24214	0.61713	3.66594	-0.62097	0.51392	0.21843	-0.05792	0.00727	0.01867	8.44981
766			7.65000	11.24038	9.00776	4.48045	0.00302	0.00110	0.00403	0.00010	-0.00001	-0.00007	102.39376	18.74113	-4.79820	-0.13288	-0.04857	0.03699	-0.00452	-0.00307	0.00512	25.24157	-12.95478	4.96330	0.11205	0.05646	0.01548	0.00731	-0.00519	0.00070	9.75569	-10.11958	9.76849	0.84961	-0.06679	0.11202	0.01758	-0.00031	0.00911	-15.29537	0.59364	3.61770	-0.62393	0.51403	0.21853	-0.05488	0.01001	0.01965	8.41923
767			7.66000	11.21954	9.01390	4.48515	0.00297	0.00108	0.00396	0.00011	-0.00001	-0.00001	102.35073	18.67027	-4.85424	-0.13267	-0.04826	0.03651	-0.00721	-0.00301	0.00497	25.19438	-12.91269	4.92044	0.11240	0.05792	0.01625	0.00753	-0.00580	0.00034	9.73545	-10.12826	9.72151	0.85063	-0.06500	0.11141	0.01780	0.00013	0.00913	-15.34390	0.56843	3.57244	-0.62479	0.51638	0.21917	-0.04841	0.01192	0.01726	8.39410
768			7.67000	11.19907	9.01803	4.48266	0.00294	0.00107	0.00390	0.00011	-0.00001	0.00003	102.29659	18.60406	-4.90722	-0.13284	-0.04806	0.03596	-0.01002	-0.00276	0.00438	25.14872	-12.86096	4.89117	0.11211	0.05897	0.01685	0.00786	-0.00608	-0.00017	9.71513	-10.13326	9.67413	0.85225	-0.06179	0.11108	0.01734	0.00046	0.00894	-15.38495	0.54426	3.53769	-0.62732	0.51940	0.22022	-0.03939	0.01329	0.01254	8.37777
769			7.68000	11.17979	9.01959	4.47404	0.00293	0.00106	0.00385	0.00010	-0.00000	0.00007	102.23273	18.54777	-4.95336	-0.13329	-0.04794	0.03547	-0.01264	-0.00235	0.00356	25.10503	-12.80063	4.87988	0.11124	0.05951	0.01716	0.00820	-0.00609	-0.00078	9.69563	-10.13540	9.62766	0.85309	-0.05962	0.11037	0.01595	0.00057	0.00849	-15.41638	0.52287	3.51730	-0.62987	0.51914	0.21999	-0.02833	0.01337	0.00695	8.37224
770			7.69000	11.16272	9.01908	4.46074	0.00293	0.00105	0.00383	0.00009	-0.00000	0.00010	102.16136	18.50370	-4.99080	-0.13399	-0.04789	0.03505	-0.01473	-0.00193	0.00271	25.06371	-12.73253	4.88878	0.10990	0.05934	0.01715	0.00842	-0.00592	-0.00140	9.67783	-10.13730	9.58395	0.85325	-0.05785	0.10888	0.01385	0.00034	0.00775	-15.43674	0.50620	3.51063	-0.63155	0.51856	0.21871	-0.01583	0.01110	0.00215	8.37829
771			7.70000	11.14908	9.01778	4.44483	0.00293	0.00104	0.00383	0.00007	-0.00000	0.00011	102.08537	18.47094	-5.02064	-0.13493	-0.04791	0.03468	-0.01595	-0.00164	0.00205	25.02542	-12.65755	4.91700	0.10834	0.05863	0.01694	0.00838	-0.00570	-0.00191	9.66244	-10.14239	9.54477	0.85469	-0.05664	0.10794	0.01137	-0.00019	0.00701	-15.44514	0.49623	3.51298	-0.63367	0.51736	0.21764	-0.00302	0.00638	-0.00090	8.39586
772			7.71000	11.14029	9.01698	4.42851	0.00294	0.00104	0.00385	0.00004	-0.00001	0.00010	102.00832	18.44557	-5.04622	-0.13607	-0.04802	0.03447	-0.01615	-0.00155	0.00174	24.99084	-12.57687	4.96063	0.10717	0.05804	0.01676	0.00806	-0.00554	-0.00228	9.64958	-10.15352	9.51009	0.85417	-0.05578	0.10742	0.00882	-0.00090	0.00665	-15.44213	0.49386	3.51898	-0.63410	0.51480	0.21647	0.00781	0.00053	-0.00261	8.42343
773			7.72000	11.13748	9.01736	4.41320	0.00295	0.00105	0.00388	0.00001	-0.00001	0.00010	101.93329	18.42218	-5.07136	-0.13737	-0.04822	0.03436	-0.01558	-0.00160	0.00175	24.96048	-12.49245	5.01461	0.10669	0.05805	0.01689	0.00757	-0.00547	-0.00255	9.63863	-10.17258	9.47686	0.85225	-0.05438	0.10696	0.00685	-0.00164	0.00717	-15.43092	0.49877	3.52663	-0.63424	0.51255	0.21528	0.01319	-0.00448	-0.00462	8.45721
774			7.73000	11.14128	9.01844	4.39841	0.00297	0.00105	0.00389	-0.00002	-0.00001	0.00010	101.86189	18.39619	-5.09830	-0.13881	-0.04850	0.03426	-0.01464	-0.00168	0.00199	24.93420	-12.40603	5.07452	0.10683	0.05874	0.01740	0.00702	-0.00546	-0.00277	9.62781	-10.20048	9.43899	0.84969	-0.05391	0.10625	0.00644	-0.00236	0.00891	-15.41811	0.51007	3.54000	-0.63328	0.50935	0.21351	0.01066	-0.00790	-0.00862	8.49126
775			7.74000	11.15187	9.01857	4.38162	0.00298	0.00104	0.00388	-0.00006	-0.00000	0.00013	101.79499	18.36530	-5.12671	-0.14034	-0.04884	0.03405	-0.01354	-0.00162	0.00228	24.91166	-12.31894	5.13782	0.10728	0.05983	0.01820	0.00641	-0.00547	-0.00298	9.61441	-10.23800	9.38912	0.84820	-0.05278	0.10582	0.00804	-0.00302	0.01175	-15.41128	0.52820	3.56653	-0.62996	0.50762	0.21242	0.00125	-0.01099	-0.01477	8.51948
776			7.75000	11.16894	9.01550	4.35956	0.00301	0.00103	0.00383	-0.00008	0.00000	0.00017	101.73373	18.32900	-5.15406	-0.14177	-0.04913	0.03367	-0.01235	-0.00136	0.00253	24.89329	-12.23199	5.20345	0.10779	0.06092	0.01917	0.00565	-0.00546	-0.00319	9.59626	-10.28644	9.32266	0.84959	-0.04921	0.10594	0.01121	-0.00355	0.01505	-15.41518	0.55515	3.61021	-0.62783	0.51546	0.21416	-0.01148	-0.01593	-0.02184	8.53886
777			7.76000	11.19120	9.00714	4.33082	0.00306	0.00102	0.00376	-0.00010	0.00001	0.00021	101.67908	18.28746	-5.17798	-0.14305	-0.04935	0.03323	-0.01099	-0.00096	0.00277	24.87975	-12.14550	5.27080	0.10838	0.06178	0.02013	0.00474	-0.00544	-0.00337	9.57265	-10.34654	9.24002	0.85332	-0.04438	0.10650	0.01504	-0.00388	0.01802	-15.43123	0.59342	3.66978	-0.62796	0.52830	0.21753	-0.02486	-0.02336	-0.02845	8.54927
778			7.77000	11.21638	8.99283	4.29658	0.00313	0.00099	0.00367	-0.00011	0.00002	0.00024	101.63213	18.24013	-5.19733	-0.14412	-0.04947	0.03270	-0.00924	-0.00050	0.00303	24.87150	-12.05970	5.33832	0.10896	0.06223	0.02102	0.00362	-0.00539	-0.00346	9.54420	-10.41756	9.14527	0.85523	-0.04164	0.10703	0.01860	-0.00424	0.02009	-15.45918	0.64387	3.74119	-0.62939	0.53462	0.21933	-0.03719	-0.03141	-0.03327	8.55138
779			7.78000	11.24143	8.97419	4.26039	0.00322	0.00096	0.00358	-0.00010	0.00002	0.00023	101.59488	18.18565	-5.21238	-0.14494	-0.04948	0.03214	-0.00684	-0.00005	0.00338	24.86931	-11.97601	5.40324	0.10952	0.06239	0.02181	0.00220	-0.00528	-0.00340	9.51228	-10.49725	9.04402	0.85436	-0.04032	0.10706	0.02125	-0.00455	0.02096	-15.49725	0.70465	3.81939	-0.63221	0.53683	0.21959	-0.04648	-0.03773	-0.03563	8.54698
780			7.79000	11.26286	8.95446	4.22683	0.00330	0.00093	0.00350	-0.00008	0.00002	0.00020	101.56978	18.12243	-5.22393	-0.14547	-0.04935	0.03153	-0.00382	0.00038	0.00378	24.87413	-11.89668	5.46214	0.10992	0.06206	0.02239	0.00051	-0.00502	-0.00312	9.47865	-10.58226	8.94202	0.85501	-0.03727	0.10705	0.02284	-0.00441	0.02087	-15.54149	0.77116	3.89886	-0.63763	0.54097	0.22033	-0.05110	-0.04045	-0.03578	8.53951
781			7.80000	11.27797	8.93710	4.19952	0.00336	0.00091	0.00343	-0.00005	0.00002	0.00015	101.55859	18.04915	-5.23233	-0.14582	-0.04915	0.03091	-0.00052	0.00081	0.00424	24.88628	-11.82479	5.51133	0.11024	0.06104	0.02265	-0.00128	-0.00458	-0.00259	9.44467	-10.66788	8.84257	0.85725	-0.03468	0.10781	0.02368	-0.00400	0.02042	-15.58698	0.83706	3.97574	-0.64203	0.54431	0.22170	-0.05065	-0.03802	-0.03418	8.53325
782			7.81000	11.28605	8.92455	4.18003	0.00340	0.00089	0.00338	-0.00002	0.00001	0.00010	101.56146	17.96485	-5.23760	-0.14609	-0.04890	0.03032	0.00261	0.00126	0.00469	24.90478	-11.76340	5.54670	0.11052	0.05952	0.02261	-0.00286	-0.00404	-0.00184	9.41076	-10.74822	8.74620	0.85878	-0.03026	0.10838	0.02439	-0.00310	0.01966	-15.62974	0.89573	4.04754	-0.64382	0.55181	0.22402	-0.04661	-0.03121	-0.03109	8.53172
783			7.82000	11.28875	8.91759	4.16758	0.00340	0.00087	0.00336	0.00000	0.00000	0.00006	101.57692	17.86971	-5.23929	-0.14613	-0.04857	0.02979	0.00519	0.00170	0.00505	24.92673	-11.71483	5.56446	0.11099	0.05816	0.02249	-0.00385	-0.00347	-0.00098	9.37684	-10.81763	8.65339	0.86238	-0.02762	0.10922	0.02569	-0.00226	0.01859	-15.66782	0.94232	4.11144	-0.64905	0.56076	0.22687	-0.04131	-0.02188	-0.02677	8.53644
784			7.83000	11.28896	8.91562	4.16029	0.00340	0.00087	0.00335	0.00000	-0.00000	0.00003	101.60222	17.76668	-5.23738	-0.14591	-0.04818	0.02949	0.00710	0.00206	0.00521	24.94796	-11.68042	5.56353	0.11194	0.05786	0.02253	-0.00407	-0.00284	-0.00014	9.34278	-10.87244	8.56581	0.86409	-0.02721	0.10908	0.02777	-0.00156	0.01688	-15.70074	0.97530	4.16566	-0.65443	0.56670	0.22803	-0.03543	-0.01209	-0.02178	8.54739
785			7.84000	11.28947	8.91700	4.15566	0.00340	0.00087	0.00334	-0.00000	-0.00000	0.00002	101.63503	17.66150	-5.23156	-0.14523	-0.04770	0.02946	0.00856	0.00235	0.00507	24.96490	-11.66077	5.54705	0.11341	0.05903	0.02292	-0.00369	-0.00203	0.00052	9.30847	-10.91114	8.48606	0.86345	-0.02722	0.10819	0.03029	-0.00088	0.01449	-15.72820	0.99547	4.21021	-0.65873	0.57079	0.22808	-0.02852	-0.00319	-0.01674	8.56416
786			7.85000	11.29152	8.91976	4.15150	0.00341	0.00087	0.00333	-0.00001	-0.00001	0.00002	101.67475	17.56221	-5.22100	-0.14414	-0.04719	0.02978	0.00997	0.00257	0.00457	24.97699	-11.65557	5.52249	0.11510	0.06134	0.02348	-0.00316	-0.00090	0.00090	9.27455	-10.93364	8.41770	0.86073	-0.02803	0.10656	0.03206	-0.00024	0.01130	-15.74897	1.00426	4.24490	-0.66081	0.57140	0.22667	-0.01946	0.00391	-0.01146	8.58695
787			7.86000	11.29444	8.92275	4.14674	0.00341	0.00088	0.00332	-0.00001	-0.00001	0.00002	101.72232	17.47656	-5.20477	-0.14284	-0.04673	0.03036	0.01143	0.00274	0.00377	24.98677	-11.66404	5.49934	0.11665	0.06384	0.02395	-0.00283	0.00063	0.00094	9.24292	-10.94041	8.36552	0.85678	-0.02905	0.10501	0.03180	0.00035	0.00736	-15.76094	1.00365	4.26811	-0.65982	0.56984	0.22492	-0.00805	0.00794	-0.00609	8.61632
788			7.87000	11.29608	8.92647	4.14183	0.00341	0.00088	0.00331	0.00000	-0.00001	0.00002	101.77809	17.40930	-5.18230	-0.14164	-0.04641	0.03107	0.01281	0.00288	0.00281	24.99731	-11.68489	5.48573	0.11756	0.06553	0.02402	-0.00274	0.00234	0.00071	9.21627	-10.93290	8.33470	0.85422	-0.03027	0.10469	0.02948	0.00085	0.00290	-15.76235	0.99733	4.27909	-0.65746	0.57048	0.22487	0.00427	0.00810	-0.00184	8.65169
789			7.88000	11.29413	8.93288	4.13841	0.00341	0.00088	0.00329	0.00003	-0.00001	-0.00000	101.84111	17.36045	-5.15405	-0.14069	-0.04622	0.03170	0.01391	0.00297	0.00191	25.01067	-11.71543	5.48570	0.11777	0.06602	0.02374	-0.00280	0.00381	0.00033	9.19633	-10.91373	8.32842	0.85089	-0.03289	0.10507	0.02606	0.00127	-0.00170	-15.75326	0.99054	4.28158	-0.65305	0.57330	0.22587	0.01555	0.00515	-0.00027	8.69134
790			7.89000	11.28694	8.94465	4.13902	0.00341	0.00088	0.00328	0.00006	-0.00002	-0.00004	101.90948	17.32654	-5.12176	-0.14005	-0.04614	0.03209	0.01475	0.00299	0.00123	25.02736	-11.75159	5.49937	0.11713	0.06525	0.02315	-0.00293	0.00469	-0.00005	9.18333	-10.88618	8.34614	0.84455	-0.03653	0.10549	0.02244	0.00162	-0.00602	-15.73500	0.98780	4.28322	-0.64823	0.57730	0.22697	0.02476	0.00111	-0.00154	8.73328
791			7.90000	11.27427	8.96420	4.14577	0.00341	0.00089	0.00329	0.00008	-0.00003	-0.00009	101.98162	17.30207	-5.08746	-0.13958	-0.04605	0.03207	0.01551	0.00298	0.00085	25.04709	-11.78891	5.52373	0.11556	0.06348	0.02244	-0.00314	0.00487	-0.00035	9.17671	-10.85315	8.38585	0.83734	-0.04059	0.10562	0.01897	0.00189	-0.00990	-15.70935	0.99053	4.28967	-0.64774	0.57741	0.22666	0.03194	-0.00196	-0.00403	8.77579
792			7.91000	11.25755	8.99243	4.16007	0.00341	0.00090	0.00331	0.00009	-0.00004	-0.00014	102.05743	17.28143	-5.05248	-0.13924	-0.04588	0.03157	0.01643	0.00299	0.00071	25.06961	-11.82370	5.55383	0.11358	0.06110	0.02186	-0.00352	0.00449	-0.00051	9.17606	-10.81645	8.44549	0.83278	-0.04157	0.10567	0.01546	0.00197	-0.01325	-15.67817	0.99704	4.30180	-0.65053	0.57460	0.22564	0.03682	-0.00252	-0.00607	8.81733
793			7.92000	11.23959	9.02754	4.18234	0.00340	0.00092	0.00337	0.00007	-0.00005	-0.00019	102.13783	17.26123	-5.01674	-0.13899	-0.04566	0.03081	0.01761	0.00306	0.00067	25.09513	-11.85395	5.58481	0.11185	0.05856	0.02145	-0.00411	0.00384	-0.00055	9.18089	-10.77661	8.52150	0.82619	-0.04302	0.10509	0.01213	0.00212	-0.01564	-15.64400	1.00370	4.31801	-0.65033	0.56866	0.22329	0.03750	0.00024	-0.00718	8.85590
794			7.93000	11.22438	9.06567	4.21227	0.00338	0.00094	0.00343	0.00004	-0.00005	-0.00024	102.22433	17.24081	-4.97924	-0.13900	-0.04551	0.03014	0.01895	0.00322	0.00062	25.12398	-11.87929	5.61345	0.11135	0.05621	0.02116	-0.00480	0.00313	-0.00052	9.18956	-10.73360	8.60768	0.81885	-0.04701	0.10493	0.01023	0.00247	-0.01683	-15.61146	1.00651	4.33741	-0.64804	0.55897	0.22047	0.03260	0.00598	-0.00756	8.88837
795			7.94000	11.21582	9.10285	4.24893	0.00337	0.00096	0.00348	-0.00001	-0.00005	-0.00027	102.31712	17.22105	-4.93903	-0.13905	-0.04545	0.02983	0.02022	0.00339	0.00053	25.15563	-11.89978	5.63866	0.11196	0.05418	0.02075	-0.00540	0.00247	-0.00049	9.19915	-10.68781	8.69642	0.81272	-0.04970	0.10510	0.01099	0.00280	-0.01669	-15.58563	1.00245	4.35918	-0.64506	0.55066	0.21853	0.02341	0.01313	-0.00739	8.91230
796			7.95000	11.21679	9.13612	4.29095	0.00337	0.00098	0.00352	-0.00008	-0.00004	-0.00030	102.41545	17.20259	-4.89652	-0.13908	-0.04544	0.02984	0.02125	0.00345	0.00045	25.18904	-11.91511	5.66110	0.11316	0.05239	0.02017	-0.00581	0.00186	-0.00049	9.20603	-10.64075	8.78002	0.80829	-0.05046	0.10573	0.01450	0.00293	-0.01532	-15.56909	0.99062	4.38209	-0.64022	0.54620	0.21821	0.01345	0.01939	-0.00686	8.92803
797			7.96000	11.22785	9.16295	4.33667	0.00340	0.00100	0.00355	-0.00013	-0.00002	-0.00031	102.51734	17.18564	-4.85393	-0.13882	-0.04539	0.03003	0.02185	0.00331	0.00038	25.22340	-11.92468	5.68220	0.11427	0.05100	0.01951	-0.00602	0.00130	-0.00055	9.20740	-10.59551	8.85239	0.80570	-0.04934	0.10634	0.01953	0.00271	-0.01308	-15.56076	0.97295	4.40481	-0.63334	0.54463	0.21881	0.00635	0.02251	-0.00610	8.93881
798			7.97000	11.24700	9.18100	4.38407	0.00346	0.00101	0.00356	-0.00017	-0.00001	-0.00030	102.62002	17.17017	-4.81446	-0.13816	-0.04523	0.03028	0.02195	0.00292	0.00037	25.25818	-11.92778	5.70356	0.11504	0.05024	0.01898	-0.00611	0.00080	-0.00066	9.20241	-10.55603	8.91132	0.80572	-0.04973	0.10705	0.02470	0.00231	-0.01064	-15.55685	0.95357	4.42559	-0.62836	0.54431	0.21972	0.00404	0.02134	-0.00497	8.94910
799			7.98000	11.27022	9.18914	4.43129	0.00353	0.00101	0.00355	-0.00019	0.00001	-0.00028	102.72074	17.15586	-4.78165	-0.13717	-0.04497	0.03050	0.02163	0.00228	0.00042	25.29353	-11.92406	5.72710	0.11540	0.05024	0.01873	-0.00620	0.00037	-0.00085	9.19164	-10.52472	8.95804	0.80489	-0.05138	0.10817	0.02942	0.00181	-0.00838	-15.55276	0.93663	4.44185	-0.62482	0.54469	0.22106	0.00557	0.01694	-0.00364	8.96333
800			7.99000	11.29237	9.18786	4.47685	0.00360	0.00100	0.00351	-0.00016	0.00002	-0.00025	102.81716	17.14208	-4.75865	-0.13602	-0.04467	0.03057	0.02090	0.00148	0.00052	25.33037	-11.91339	5.75510	0.11557	0.05091	0.01888	-0.00632	0.00003	-0.00111	9.17561	-10.50194	8.99393	0.80483	-0.04944	0.10951	0.03373	0.00120	-0.00616	-15.54617	0.92430	4.45333	-0.62413	0.54683	0.22303	0.00802	0.01186	-0.00311	8.98388
801			8.00000	11.30859	9.17837	4.51953	0.00366	0.00099	0.00344	-0.00012	0.00004	-0.00022	102.90693	17.12855	-4.74743	-0.13490	-0.04437	0.03051	0.01969	0.00060	0.00062	25.36916	-11.89566	5.78987	0.11578	0.05208	0.01942	-0.00634	-0.00026	-0.00148	9.15459	-10.48695	9.01820	0.80293	-0.04619	0.11003	0.03694	0.00068	-0.00361	-15.53768	0.91698	4.46392	-0.62401	0.54318	0.22285	0.00879	0.00766	-0.00414	9.00977
802			8.01000	11.31542	9.16161	4.55851	0.00370	0.00097	0.00335	-0.00005	0.00005	-0.00019	102.98744	17.11593	-4.74827	-0.13396	-0.04413	0.03031	0.01790	-0.00026	0.00067	25.40926	-11.87068	5.83339	0.11603	0.05323	0.02014	-0.00607	-0.00051	-0.00193	9.12928	-10.47928	9.02897	0.80118	-0.04186	0.11008	0.03866	0.00027	-0.00073	-15.52963	0.91444	4.47815	-0.62442	0.53685	0.22159	0.00646	0.00496	-0.00619	9.03745
803			8.02000	11.31115	9.13828	4.59408	0.00372	0.00095	0.00327	0.00003	0.00005	-0.00016	103.05624	17.10525	-4.76038	-0.13321	-0.04393	0.02996	0.01561	-0.00104	0.00068	25.44892	-11.83867	5.88637	0.11605	0.05390	0.02077	-0.00545	-0.00072	-0.00238	9.10047	-10.47853	9.02465	0.79992	-0.03894	0.11006	0.03895	-0.00005	0.00232	-15.52528	0.91534	4.49760	-0.62461	0.53249	0.22063	0.00085	0.00370	-0.00791	9.06211
804			8.03000	11.29596	9.10958	4.62699	0.00371	0.00092	0.00318	0.00010	0.00006	-0.00014	103.11177	17.09679	-4.78200	-0.13265	-0.04376	0.02942	0.01293	-0.00164	0.00065	25.48650	-11.80057	5.94771	0.11598	0.05393	0.02134	-0.00456	-0.00085	-0.00277	9.06912	-10.48448	9.00498	0.79990	-0.03879	0.11023	0.03899	-0.00017	0.00517	-15.52741	0.91775	4.51986	-0.62546	0.53263	0.22076	-0.00701	0.00357	-0.00819	9.07993
805			8.04000	11.27153	9.07725	4.65773	0.00369	0.00090	0.00309	0.00015	0.00006	-0.00012	103.15327	17.09020	-4.81023	-0.13225	-0.04363	0.02870	0.00994	-0.00198	0.00061	25.52037	-11.75833	6.01541	0.11570	0.05341	0.02181	-0.00350	-0.00088	-0.00305	9.03613	-10.49651	8.97189	0.80212	-0.03765	0.11085	0.03727	-0.00056	0.00763	-15.53742	0.91931	4.54061	-0.62839	0.53842	0.22273	-0.01541	0.00408	-0.00710	9.08885
806			8.05000	11.24067	9.04280	4.68527	0.00364	0.00088	0.00302	0.00018	0.00006	-0.00009	103.18061	17.08501	-4.84074	-0.13208	-0.04355	0.02794	0.00674	-0.00196	0.00052	25.54956	-11.71446	6.08723	0.11512	0.05254	0.02213	-0.00248	-0.00081	-0.00322	9.00193	-10.51375	8.92848	0.80187	-0.03483	0.11173	0.03656	-0.00074	0.00946	-15.55491	0.91918	4.55739	-0.63060	0.54644	0.22566	-0.02235	0.00444	-0.00561	9.08955
807			8.06000	11.20737	9.00711	4.70639	0.00358	0.00085	0.00295	0.00019	0.00006	-0.00004	103.19483	17.08109	-4.86787	-0.13222	-0.04356	0.02717	0.00355	-0.00155	0.00038	25.57463	-11.67059	6.16111	0.11428	0.05147	0.02234	-0.00181	-0.00074	-0.00328	8.96681	-10.53562	8.87832	0.80022	-0.03152	0.11306	0.03610	-0.00087	0.01060	-15.57756	0.91798	4.57055	-0.63218	0.55220	0.22864	-0.02636	0.00397	-0.00468	9.08529
808			8.07000	11.17635	8.97090	4.71640	0.00352	0.00082	0.00288	0.00017	0.00005	0.00002	103.19801	17.07856	-4.88619	-0.13254	-0.04362	0.02646	0.00053	-0.00082	0.00020	25.59757	-11.62693	6.23480	0.11344	0.05048	0.02255	-0.00166	-0.00077	-0.00326	8.93142	-10.56175	8.82554	0.79702	-0.03076	0.11352	0.03551	-0.00104	0.01092	-15.60230	0.91754	4.58220	-0.63191	0.54953	0.22879	-0.02832	0.00255	-0.00512	9.07995
809			8.08000	11.15187	8.93537	4.71143	0.00347	0.00079	0.00281	0.00013	0.00004	0.00009	103.19241	17.07769	-4.89183	-0.13285	-0.04364	0.02578	-0.00228	0.00006	-0.00000	25.62053	-11.58327	6.30574	0.11275	0.04963	0.02284	-0.00188	-0.00092	-0.00315	8.89656	-10.59103	8.77365	0.79651	-0.02919	0.11346	0.03494	-0.00111	0.01071	-15.62850	0.91976	4.59667	-0.63357	0.54453	0.22790	-0.03137	0.00103	-0.00791	9.07465
810			8.09000	11.13626	8.90238	4.69091	0.00345	0.00076	0.00273	0.00009	0.00003	0.00015	103.17886	17.07841	-4.88459	-0.13303	-0.04356	0.02507	-0.00493	0.00081	-0.00018	25.64396	-11.53954	6.37076	0.11219	0.04892	0.02320	-0.00213	-0.00116	-0.00293	8.86242	-10.62150	8.72370	0.79884	-0.02724	0.11379	0.03463	-0.00107	0.01037	-15.65841	0.92617	4.62107	-0.63589	0.54324	0.22824	-0.03682	0.00002	-0.01325	9.06710
811			8.10000	11.12994	8.87422	4.65842	0.00346	0.00073	0.00266	0.00005	0.00002	0.00018	103.15685	17.08073	-4.86831	-0.13322	-0.04344	0.02436	-0.00747	0.00120	-0.00031	25.66656	-11.49617	6.42696	0.11168	0.04853	0.02368	-0.00214	-0.00143	-0.00262	8.82882	-10.65149	8.67569	0.79975	-0.02455	0.11433	0.03434	-0.00094	0.01000	-15.69382	0.93770	4.66076	-0.63708	0.54718	0.22998	-0.04207	-0.00059	-0.02004	9.05515
812			8.11000	11.13227	8.85331	4.61977	0.00348	0.00071	0.00261	-0.00000	0.00001	0.00019	103.12503	17.08527	-4.84901	-0.13366	-0.04338	0.02374	-0.00992	0.00118	-0.00043	25.68618	-11.45411	6.47252	0.11141	0.04860	0.02428	-0.00173	-0.00165	-0.00226	8.79586	-10.68012	8.62974	0.79961	-0.01947	0.11519	0.03375	-0.00070	0.00963	-15.73251	0.95438	4.71685	-0.63832	0.55732	0.23354	-0.04350	-0.00074	-0.02690	9.04052
813			8.12000	11.14246	8.84138	4.58021	0.00350	0.00070	0.00258	-0.00005	-0.00000	0.00018	103.08254	17.09399	-4.83166	-0.13444	-0.04345	0.02320	-0.01225	0.00089	-0.00061	25.70041	-11.41492	6.50762	0.11111	0.04900	0.02490	-0.00094	-0.00172	-0.00187	8.76378	-10.70683	8.58573	0.79818	-0.01554	0.11625	0.03293	-0.00051	0.00937	-15.76980	0.97497	4.78742	-0.63844	0.56410	0.23646	-0.04018	-0.00003	-0.03275	9.02715
814			8.13000	11.15957	8.83835	4.54233	0.00352	0.00070	0.00257	-0.00009	-0.00001	0.00016	103.02973	17.10937	-4.81800	-0.13566	-0.04372	0.02277	-0.01432	0.00057	-0.00087	25.70803	-11.38044	6.53387	0.11064	0.04944	0.02538	-0.00009	-0.00162	-0.00151	8.73242	-10.73155	8.54272	0.79868	-0.01338	0.11733	0.03225	-0.00040	0.00931	-15.80203	0.99758	4.86961	-0.64165	0.56658	0.23824	-0.03403	0.00151	-0.03673	9.01837
815			8.14000	11.18248	8.84175	4.50520	0.00354	0.00070	0.00257	-0.00012	-0.00001	0.00016	102.96911	17.13349	-4.80607	-0.13728	-0.04417	0.02232	-0.01592	0.00043	-0.00123	25.71035	-11.35162	6.55347	0.11009	0.04955	0.02571	0.00046	-0.00139	-0.00121	8.70147	-10.75463	8.49962	0.79751	-0.01124	0.11814	0.03148	-0.00032	0.00931	-15.82759	1.02014	4.95828	-0.64334	0.56747	0.23935	-0.02628	0.00271	-0.03777	9.01585
816			8.15000	11.20988	8.84767	4.46564	0.00357	0.00071	0.00257	-0.00014	-0.00002	0.00018	102.90460	17.16837	-4.79169	-0.13922	-0.04475	0.02183	-0.01691	0.00060	-0.00168	25.71021	-11.32820	6.56917	0.10969	0.04914	0.02589	0.00054	-0.00111	-0.00104	8.67118	-10.77731	8.45689	0.79612	-0.00775	0.11872	0.02991	-0.00023	0.00903	-15.84570	1.04163	5.04513	-0.64310	0.56662	0.23991	-0.01790	0.00186	-0.03534	9.01988
817			8.16000	11.24083	8.85244	4.41936	0.00360	0.00071	0.00255	-0.00015	-0.00002	0.00022	102.84062	17.21626	-4.76983	-0.14123	-0.04539	0.02126	-0.01730	0.00105	-0.00220	25.71072	-11.30844	6.58427	0.10945	0.04782	0.02579	0.00027	-0.00087	-0.00101	8.64299	-10.80121	8.41708	0.79550	-0.00652	0.11859	0.02659	-0.00022	0.00812	-15.85651	1.06260	5.12173	-0.64409	0.56193	0.23867	-0.01048	-0.00212	-0.03003	9.02894
818			8.17000	11.27455	8.85325	4.36322	0.00364	0.00070	0.00250	-0.00016	-0.00001	0.00026	102.78042	17.27836	-4.73697	-0.14302	-0.04600	0.02066	-0.01725	0.00169	-0.00271	25.71359	-11.29013	6.60104	0.10928	0.04571	0.02544	-0.00010	-0.00074	-0.00106	8.61920	-10.82755	8.38391	0.79458	-0.00543	0.11884	0.02147	-0.00021	0.00674	-15.86178	1.08517	5.18268	-0.64499	0.56114	0.23862	-0.00572	-0.00829	-0.02399	9.03908
819			8.18000	11.31013	8.84833	4.29663	0.00368	0.00069	0.00243	-0.00016	-0.00001	0.00029	102.72555	17.35362	-4.69187	-0.14426	-0.04648	0.02019	-0.01693	0.00235	-0.00311	25.71874	-11.27106	6.61976	0.10914	0.04318	0.02485	-0.00036	-0.00076	-0.00110	8.60103	-10.85555	8.35853	0.79278	-0.00478	0.11887	0.01588	-0.00020	0.00551	-15.86467	1.11036	5.22793	-0.64460	0.56499	0.23936	-0.00414	-0.01390	-0.01906	9.04563
820			8.19000	11.34589	8.83762	4.22287	0.00373	0.00069	0.00238	-0.00015	-0.00000	0.00031	102.67574	17.43796	-4.63710	-0.14480	-0.04676	0.01997	-0.01642	0.00272	-0.00332	25.72468	-11.24999	6.63854	0.10901	0.04062	0.02399	-0.00039	-0.00090	-0.00104	8.58754	-10.88258	8.33768	0.79089	-0.00661	0.11856	0.01098	-0.00026	0.00483	-15.86759	1.13724	5.26277	-0.64323	0.56769	0.23935	-0.00372	-0.01693	-0.01585	9.04619
821			8.20000	11.37887	8.82392	4.14912	0.00377	0.00068	0.00235	-0.00013	-0.00000	0.00029	102.62917	17.52467	-4.57988	-0.14468	-0.04684	0.02003	-0.01565	0.00258	-0.00327	25.72950	-11.22659	6.65387	0.10885	0.03872	0.02310	-0.00027	-0.00115	-0.00085	8.57752	-10.90649	8.31827	0.79057	-0.00807	0.11839	0.00689	-0.00027	0.00455	-15.87004	1.16398	5.29158	-0.64492	0.57164	0.23973	-0.00215	-0.01710	-0.01381	9.04168
822			8.21000	11.40609	8.81163	4.08389	0.00379	0.00068	0.00238	-0.00010	-0.00000	0.00024	102.58415	17.60684	-4.52954	-0.14432	-0.04687	0.02037	-0.01448	0.00191	-0.00302	25.73212	-11.20112	6.66218	0.10881	0.03815	0.02245	-0.00015	-0.00147	-0.00057	8.57026	-10.92643	8.29909	0.78871	-0.00861	0.11831	0.00392	-0.00022	0.00453	-15.87032	1.18825	5.31689	-0.64536	0.57655	0.24049	0.00011	-0.01399	-0.01256	9.03443
823			8.22000	11.42619	8.80439	4.03351	0.00379	0.00068	0.00243	-0.00007	-0.00001	0.00017	102.54041	17.68037	-4.49331	-0.14390	-0.04691	0.02091	-0.01269	0.00089	-0.00267	25.73248	-11.17414	6.66121	0.10883	0.03909	0.02221	-0.00022	-0.00183	-0.00027	8.56430	-10.94220	8.27859	0.78607	-0.00872	0.11846	0.00271	-0.00017	0.00500	-15.86881	1.20710	5.34154	-0.64506	0.58101	0.24145	0.00147	-0.00764	-0.01237	9.02533
824			8.23000	11.43991	8.80429	4.00073	0.00376	0.00069	0.00251	-0.00005	-0.00001	0.00010	102.49999	17.74489	-4.47391	-0.14342	-0.04694	0.02155	-0.01014	-0.00019	-0.00235	25.73221	-11.14677	6.65096	0.10905	0.04138	0.02243	-0.00068	-0.00215	0.00002	8.55769	-10.95536	8.25372	0.78255	-0.00781	0.11810	0.00295	-0.00013	0.00608	-15.86661	1.21879	5.36924	-0.64378	0.58143	0.24110	0.00245	0.00038	-0.01289	9.01482
825			8.24000	11.44932	8.81204	3.98528	0.00372	0.00071	0.00260	-0.00005	-0.00002	0.00002	102.46659	17.80341	-4.46968	-0.14284	-0.04697	0.02223	-0.00705	-0.00113	-0.00215	25.73438	-11.12098	6.63417	0.10961	0.04391	0.02279	-0.00156	-0.00226	0.00025	8.54922	-10.96929	8.22200	0.77800	-0.00757	0.11743	0.00359	-0.00014	0.00752	-15.86319	1.22314	5.40068	-0.64102	0.57354	0.23862	0.00488	0.00758	-0.01265	9.00455
826			8.25000	11.45658	8.82703	3.98526	0.00366	0.00073	0.00269	-0.00005	-0.00002	-0.00005	102.44247	17.85896	-4.47713	-0.14213	-0.04699	0.02297	-0.00406	-0.00185	-0.00203	25.74126	-11.09913	6.61346	0.11040	0.04578	0.02291	-0.00261	-0.00213	0.00046	8.53895	-10.98692	8.18301	0.77508	-0.00778	0.11626	0.00375	-0.00018	0.00891	-15.85654	1.22083	5.43181	-0.63974	0.56323	0.23509	0.00944	0.01210	-0.01056	8.99694
827			8.26000	11.46309	8.84773	3.99797	0.00360	0.00075	0.00277	-0.00006	-0.00002	-0.00010	102.42669	17.91229	-4.49310	-0.14137	-0.04703	0.02377	-0.00170	-0.00237	-0.00195	25.75285	-11.08297	6.58925	0.11132	0.04714	0.02275	-0.00360	-0.00187	0.00068	8.52759	-11.00905	8.13761	0.77455	-0.00833	0.11501	0.00319	-0.00024	0.01007	-15.84509	1.21353	5.45692	-0.63869	0.55442	0.23183	0.01464	0.01315	-0.00694	8.99343
828			8.27000	11.46926	8.87295	4.02066	0.00356	0.00077	0.00284	-0.00006	-0.00003	-0.00016	102.41706	17.96336	-4.51506	-0.14068	-0.04711	0.02462	-0.00003	-0.00272	-0.00191	25.76841	-11.07302	6.56209	0.11228	0.04847	0.02248	-0.00437	-0.00151	0.00081	8.51588	-11.03460	8.08693	0.77387	-0.00560	0.11391	0.00195	-0.00018	0.01090	-15.82941	1.20406	5.47226	-0.63502	0.55535	0.23113	0.01793	0.01102	-0.00305	8.99306
829			8.28000	11.47455	8.90298	4.05148	0.00355	0.00079	0.00289	-0.00006	-0.00004	-0.00020	102.41169	18.01349	-4.54098	-0.14010	-0.04726	0.02552	0.00095	-0.00298	-0.00194	25.78715	-11.06881	6.53561	0.11318	0.04939	0.02200	-0.00476	-0.00105	0.00079	8.50462	-11.06161	8.03269	0.77445	-0.00267	0.11278	-0.00019	-0.00009	0.01121	-15.81229	1.19579	5.47769	-0.63202	0.56328	0.23192	0.01874	0.00636	0.00006	8.99225
830			8.29000	11.47756	8.93892	4.08935	0.00355	0.00081	0.00294	-0.00004	-0.00004	-0.00024	102.40797	18.06378	-4.56949	-0.13968	-0.04748	0.02640	0.00105	-0.00313	-0.00198	25.80733	-11.06907	6.51361	0.11376	0.04957	0.02125	-0.00458	-0.00057	0.00066	8.49520	-11.08804	7.97773	0.77472	-0.00334	0.11217	-0.00354	-0.00010	0.01096	-15.79536	1.19154	5.47552	-0.62917	0.56846	0.23234	0.01968	0.00043	0.00188	8.98812
831			8.30000	11.47638	8.98063	4.13293	0.00359	0.00083	0.00299	-0.00002	-0.00005	-0.00027	102.40221	18.11373	-4.59926	-0.13951	-0.04777	0.02724	0.00022	-0.00312	-0.00201	25.82583	-11.07246	6.49702	0.11397	0.04947	0.02045	-0.00382	-0.00016	0.00053	8.48915	-11.11214	7.92506	0.77393	-0.00455	0.11191	-0.00807	-0.00012	0.01019	-15.77664	1.19243	5.46901	-0.62719	0.57247	0.23273	0.02357	-0.00466	0.00242	8.98131
832			8.31000	11.46927	9.02565	4.17969	0.00362	0.00085	0.00306	0.00002	-0.00005	-0.00029	102.39177	18.16233	-4.62736	-0.13933	-0.04801	0.02807	-0.00119	-0.00286	-0.00201	25.84020	-11.07861	6.48471	0.11358	0.04953	0.01968	-0.00284	0.00019	0.00045	8.48774	-11.13259	7.87695	0.77173	-0.00351	0.11096	-0.01327	-0.00007	0.00898	-15.75259	1.19727	5.46152	-0.62695	0.57806	0.23275	0.03038	-0.00733	0.00190	8.97437
833			8.32000	11.45510	9.07066	4.22720	0.00363	0.00088	0.00315	0.00007	-0.00005	-0.00030	102.37636	18.20846	-4.65088	-0.13906	-0.04816	0.02891	-0.00269	-0.00243	-0.00195	25.85029	-11.08768	6.47502	0.11291	0.04981	0.01891	-0.00201	0.00050	0.00042	8.49149	-11.14872	7.83507	0.76795	-0.00281	0.10967	-0.01812	-0.00004	0.00754	-15.72137	1.20386	5.45605	-0.62579	0.57979	0.23146	0.03747	-0.00719	0.00039	8.96941
834			8.33000	11.43283	9.11342	4.27460	0.00362	0.00091	0.00327	0.00012	-0.00005	-0.00031	102.35651	18.25030	-4.66932	-0.13886	-0.04828	0.02980	-0.00394	-0.00198	-0.00181	25.85703	-11.10013	6.46624	0.11224	0.05051	0.01824	-0.00146	0.00079	0.00045	8.49990	-11.16082	7.80003	0.76354	-0.00550	0.10872	-0.02160	-0.00006	0.00624	-15.68411	1.21041	5.45581	-0.62367	0.57590	0.22905	0.04204	-0.00486	-0.00223	8.96611
835			8.34000	11.40293	9.15264	4.32186	0.00357	0.00095	0.00341	0.00016	-0.00004	-0.00031	102.33359	18.28656	-4.68355	-0.13900	-0.04848	0.03071	-0.00475	-0.00156	-0.00164	25.86177	-11.11609	6.45733	0.11186	0.05160	0.01773	-0.00123	0.00107	0.00048	8.51141	-11.17028	7.77055	0.75807	-0.00916	0.10742	-0.02306	-0.00007	0.00537	-15.64395	1.21618	5.46418	-0.62031	0.57043	0.22588	0.04275	-0.00138	-0.00567	8.96269
836			8.35000	11.36775	9.18633	4.36816	0.00350	0.00099	0.00356	0.00018	-0.00004	-0.00031	102.30978	18.31788	-4.69355	-0.13942	-0.04874	0.03158	-0.00504	-0.00115	-0.00151	25.86620	-11.13512	6.44834	0.11167	0.05273	0.01730	-0.00123	0.00130	0.00049	8.52384	-11.17857	7.74371	0.75216	-0.01261	0.10582	-0.02251	-0.00008	0.00508	-15.60456	1.22084	5.48276	-0.61561	0.56459	0.22243	0.04050	0.00244	-0.00885	8.95737
837			8.36000	11.33084	9.21204	4.41203	0.00343	0.00102	0.00370	0.00018	-0.00002	-0.00029	102.28727	18.34598	-4.69917	-0.13992	-0.04901	0.03233	-0.00493	-0.00081	-0.00144	25.87105	-11.15582	6.43983	0.11158	0.05341	0.01683	-0.00128	0.00139	0.00048	8.53518	-11.18582	7.71620	0.74716	-0.01377	0.10448	-0.02060	-0.00004	0.00513	-15.56761	1.22365	5.50942	-0.60760	0.56313	0.22050	0.03817	0.00609	-0.01013	8.94989
838			8.37000	11.29580	9.22860	4.45127	0.00336	0.00104	0.00379	0.00016	-0.00001	-0.00024	102.26691	18.37194	-4.70156	-0.14029	-0.04923	0.03290	-0.00471	-0.00062	-0.00136	25.87621	-11.17605	6.43191	0.11128	0.05347	0.01626	-0.00123	0.00122	0.00044	8.54453	-11.19016	7.68747	0.74525	-0.01375	0.10373	-0.01796	0.00006	0.00492	-15.53141	1.22302	5.53679	-0.60038	0.56963	0.22107	0.03907	0.00862	-0.00816	8.94293
839			8.38000	11.26547	9.23673	4.48290	0.00329	0.00105	0.00385	0.00013	0.00000	-0.00018	102.24746	18.39514	-4.70336	-0.14061	-0.04942	0.03324	-0.00464	-0.00063	-0.00115	25.88044	-11.19273	6.42316	0.11075	0.05305	0.01572	-0.00100	0.00070	0.00041	8.55202	-11.18912	7.66069	0.74440	-0.01585	0.10326	-0.01491	0.00021	0.00392	-15.49208	1.21829	5.55484	-0.59414	0.57818	0.22225	0.04341	0.00837	-0.00297	8.94089
840			8.39000	11.24215	9.23822	4.50408	0.00325	0.00105	0.00387	0.00009	0.00001	-0.00010	102.22713	18.41370	-4.70770	-0.14094	-0.04959	0.03333	-0.00473	-0.00076	-0.00083	25.88243	-11.20275	6.41088	0.11028	0.05299	0.01560	-0.00069	-0.00008	0.00043	8.55853	-11.18171	7.64136	0.74601	-0.01796	0.10279	-0.01166	0.00037	0.00203	-15.44728	1.21113	5.55601	-0.59359	0.58585	0.22304	0.04810	0.00458	0.00362	8.94629
841			8.40000	11.22771	9.23427	4.51273	0.00323	0.00105	0.00385	0.00005	0.00001	-0.00000	102.20528	18.42662	-4.71506	-0.14133	-0.04973	0.03317	-0.00483	-0.00077	-0.00052	25.88180	-11.20511	6.39313	0.11038	0.05359	0.01605	-0.00053	-0.00086	0.00050	8.56480	-11.16916	7.63426	0.74690	-0.02077	0.10262	-0.00822	0.00050	-0.00036	-15.39955	1.20472	5.53930	-0.59557	0.59002	0.22319	0.04809	-0.00128	0.00895	8.95691
842			8.41000	11.22355	9.22471	4.50803	0.00325	0.00104	0.00382	0.00000	0.00002	0.00009	102.18345	18.43510	-4.72192	-0.14177	-0.04987	0.03292	-0.00481	-0.00044	-0.00041	25.88000	-11.20168	6.37028	0.11112	0.05472	0.01685	-0.00066	-0.00141	0.00056	8.57111	-11.15395	7.64119	0.74591	-0.02289	0.10232	-0.00462	0.00053	-0.00266	-15.35569	1.20132	5.51105	-0.59528	0.58963	0.22228	0.04018	-0.00622	0.01102	8.96676
843			8.42000	11.23036	9.20843	4.48995	0.00328	0.00103	0.00377	-0.00005	0.00003	0.00018	102.16412	18.44255	-4.72231	-0.14216	-0.05000	0.03267	-0.00470	0.00028	-0.00056	25.87924	-11.19528	6.34491	0.11224	0.05581	0.01761	-0.00105	-0.00163	0.00058	8.57691	-11.13858	7.66022	0.74349	-0.02673	0.10155	-0.00047	0.00051	-0.00427	-15.32341	1.20132	5.48129	-0.59365	0.58112	0.21912	0.02567	-0.00835	0.00962	8.96961
844			8.43000	11.24776	9.18460	4.45906	0.00333	0.00103	0.00372	-0.00009	0.00004	0.00026	102.14903	18.45312	-4.71093	-0.14234	-0.05006	0.03253	-0.00464	0.00122	-0.00096	25.88111	-11.18811	6.32079	0.11341	0.05624	0.01793	-0.00152	-0.00154	0.00050	8.58056	-11.12494	7.68637	0.74069	-0.03105	0.10062	0.00473	0.00044	-0.00486	-15.30724	1.20390	5.45817	-0.59081	0.57112	0.21561	0.00895	-0.00781	0.00621	8.96299
845			8.44000	11.27388	9.15409	4.41764	0.00337	0.00102	0.00367	-0.00013	0.00004	0.00032	102.13831	18.46958	-4.68597	-0.14223	-0.05003	0.03247	-0.00465	0.00209	-0.00141	25.88623	-11.18091	6.30164	0.11426	0.05570	0.01765	-0.00192	-0.00128	0.00032	8.57987	-11.11412	7.71345	0.74006	-0.03422	0.09946	0.01085	0.00032	-0.00441	-15.30680	1.20772	5.44532	-0.58882	0.56801	0.21354	-0.00468	-0.00591	0.00279	8.94931
846			8.45000	11.30555	9.12026	4.37038	0.00342	0.00101	0.00363	-0.00015	0.00004	0.00033	102.13068	18.49167	-4.65047	-0.14191	-0.04992	0.03243	-0.00473	0.00259	-0.00173	25.89440	-11.17341	6.29008	0.11481	0.05438	0.01700	-0.00206	-0.00096	0.00008	8.57331	-11.10682	7.73591	0.73918	-0.03703	0.09924	0.01693	0.00015	-0.00326	-15.31672	1.21145	5.44060	-0.58567	0.57256	0.21425	-0.01118	-0.00446	0.00108	8.93483
847			8.46000	11.33901	9.08814	4.32367	0.00346	0.00100	0.00359	-0.00016	0.00004	0.00030	102.12385	18.51683	-4.61117	-0.14157	-0.04980	0.03233	-0.00482	0.00258	-0.00181	25.90409	-11.16510	6.28745	0.11498	0.05268	0.01628	-0.00185	-0.00069	-0.00016	8.56078	-11.10394	7.75064	0.73819	-0.03691	0.09965	0.02185	-0.00008	-0.00180	-15.32884	1.21481	5.43741	-0.58366	0.58213	0.21683	-0.00990	-0.00485	0.00183	8.92671
848			8.47000	11.37090	9.06183	4.28284	0.00350	0.00099	0.00356	-0.00015	0.00003	0.00025	102.11562	18.54183	-4.57508	-0.14141	-0.04976	0.03218	-0.00485	0.00217	-0.00165	25.91352	-11.15511	6.29346	0.11471	0.05116	0.01573	-0.00137	-0.00057	-0.00037	8.54348	-11.10607	7.75717	0.73429	-0.03780	0.09968	0.02489	-0.00032	-0.00044	-15.33641	1.21810	5.42876	-0.58081	0.58420	0.21731	-0.00401	-0.00703	0.00452	8.92945
849			8.48000	11.39865	9.04319	4.25050	0.00355	0.00098	0.00352	-0.00013	0.00002	0.00018	102.10503	18.56365	-4.54678	-0.14131	-0.04974	0.03194	-0.00466	0.00155	-0.00131	25.92144	-11.14195	6.30629	0.11395	0.05033	0.01557	-0.00090	-0.00063	-0.00055	8.52321	-11.11285	7.75720	0.73243	-0.03630	0.10030	0.02631	-0.00052	0.00070	-15.33733	1.22179	5.41076	-0.58122	0.58417	0.21791	0.00135	-0.00963	0.00751	8.94255
850			8.49000	11.42028	9.03202	4.22700	0.00357	0.00097	0.00349	-0.00009	0.00001	0.00013	102.09293	18.58032	-4.52774	-0.14125	-0.04975	0.03167	-0.00412	0.00097	-0.00092	25.92842	-11.12451	6.32399	0.11312	0.05052	0.01591	-0.00074	-0.00081	-0.00072	8.50125	-11.12361	7.75161	0.73113	-0.03363	0.10175	0.02663	-0.00066	0.00189	-15.33466	1.22588	5.38569	-0.58161	0.58329	0.21918	0.00228	-0.01098	0.00869	8.96078
851			8.50000	11.43482	9.02671	4.21099	0.00358	0.00095	0.00346	-0.00006	0.00000	0.00008	102.08131	18.59136	-4.51641	-0.14119	-0.04973	0.03129	-0.00332	0.00057	-0.00055	25.93645	-11.10278	6.34548	0.11258	0.05108	0.01657	-0.00100	-0.00099	-0.00088	8.47797	-11.13821	7.73909	0.72897	-0.03231	0.10284	0.02647	-0.00080	0.00346	-15.33390	1.23058	5.36125	-0.58354	0.58053	0.21955	-0.00176	-0.01043	0.00690	8.97757
852			8.51000	11.44247	9.02529	4.20057	0.00355	0.00094	0.00342	-0.00002	-0.00000	0.00005	102.07169	18.59720	-4.50978	-0.14116	-0.04967	0.03073	-0.00245	0.00041	-0.00026	25.94747	-11.07774	6.37002	0.11230	0.05153	0.01736	-0.00161	-0.00110	-0.00104	8.45296	-11.15741	7.71704	0.72672	-0.02843	0.10338	0.02627	-0.00088	0.00556	-15.33898	1.23620	5.34552	-0.58634	0.58169	0.22037	-0.00806	-0.00825	0.00262	8.98894
853			8.52000	11.44506	9.02626	4.19353	0.00350	0.00092	0.00338	-0.00000	-0.00000	0.00003	102.06524	18.59900	-4.50452	-0.14109	-0.04955	0.02993	-0.00140	0.00049	-0.00015	25.96287	-11.05077	6.39739	0.11197	0.05209	0.01834	-0.00252	-0.00105	-0.00123	8.42555	-11.18234	7.68232	0.72729	-0.02512	0.10444	0.02630	-0.00096	0.00824	-15.35003	1.24266	5.34383	-0.59173	0.58326	0.22181	-0.01328	-0.00454	-0.00323	8.99518
854			8.53000	11.44575	9.02885	4.18761	0.00343	0.00090	0.00332	-0.00000	-0.00001	0.00003	102.06442	18.60055	-4.49687	-0.14092	-0.04936	0.02889	-0.00002	0.00078	-0.00030	25.98485	-11.02332	6.43033	0.11133	0.05229	0.01929	-0.00371	-0.00074	-0.00152	8.39509	-11.21385	7.63240	0.72745	-0.02361	0.10447	0.02634	-0.00109	0.01131	-15.36441	1.24921	5.35926	-0.59608	0.58070	0.22126	-0.01587	0.00062	-0.00975	8.99967
855			8.54000	11.44816	9.03198	4.18012	0.00335	0.00087	0.00324	-0.00002	-0.00001	0.00005	102.07187	18.60690	-4.48323	-0.14067	-0.04916	0.02774	0.00142	0.00122	-0.00062	26.01551	-10.99656	6.47304	0.11031	0.05100	0.01971	-0.00496	-0.00027	-0.00184	8.36123	-11.25268	7.56500	0.72950	-0.02121	0.10483	0.02599	-0.00116	0.01481	-15.37946	1.25487	5.39287	-0.60101	0.58064	0.22167	-0.01686	0.00642	-0.01622	9.00551
856			8.55000	11.45532	9.03370	4.16771	0.00326	0.00085	0.00315	-0.00004	-0.00000	0.00009	102.08717	18.61952	-4.46181	-0.14030	-0.04895	0.02654	0.00229	0.00173	-0.00088	26.05463	-10.97088	6.52583	0.10894	0.04811	0.01952	-0.00599	0.00009	-0.00206	8.32417	-11.29925	7.47832	0.73247	-0.01529	0.10513	0.02472	-0.00096	0.01847	-15.39470	1.25924	5.44346	-0.60283	0.58526	0.22335	-0.01749	0.01164	-0.02169	9.01290
857			8.56000	11.46918	9.03157	4.14669	0.00318	0.00082	0.00304	-0.00007	-0.00000	0.00014	102.10660	18.63553	-4.43309	-0.13994	-0.04876	0.02533	0.00231	0.00220	-0.00096	26.09971	-10.94533	6.58457	0.10726	0.04468	0.01907	-0.00667	0.00016	-0.00213	8.28481	-11.35281	7.37251	0.73395	-0.01168	0.10525	0.02221	-0.00081	0.02186	-15.41022	1.26244	5.50624	-0.60229	0.58588	0.22393	-0.01619	0.01497	-0.02492	9.02115
858			8.57000	11.49056	9.02372	4.11460	0.00310	0.00079	0.00291	-0.00010	0.00001	0.00020	102.12621	18.65129	-4.39890	-0.13956	-0.04855	0.02405	0.00174	0.00256	-0.00090	26.14852	-10.91825	6.64500	0.10506	0.04153	0.01863	-0.00711	0.00002	-0.00214	8.24448	-11.41193	7.24974	0.73518	-0.00812	0.10573	0.01852	-0.00060	0.02485	-15.42262	1.26489	5.57422	-0.60374	0.58761	0.22508	-0.01010	0.01598	-0.02626	9.03300
859			8.58000	11.51938	9.00889	4.07084	0.00304	0.00075	0.00276	-0.00013	0.00001	0.00024	102.14390	18.66493	-4.36120	-0.13922	-0.04835	0.02276	0.00096	0.00277	-0.00079	26.20011	-10.88774	6.70528	0.10256	0.03888	0.01830	-0.00742	-0.00025	-0.00216	8.20458	-11.47585	7.11304	0.73492	-0.00301	0.10571	0.01371	-0.00024	0.02723	-15.42636	1.26795	5.64346	-0.60432	0.59116	0.22610	0.00011	0.01509	-0.02770	9.05289
860			8.59000	11.55436	8.98664	4.01741	0.00302	0.00072	0.00262	-0.00015	0.00002	0.00027	102.15864	18.67633	-4.32226	-0.13896	-0.04817	0.02157	0.00018	0.00279	-0.00068	26.25424	-10.85187	6.76557	0.10006	0.03699	0.01817	-0.00761	-0.00057	-0.00225	8.16643	-11.54476	6.96497	0.73068	-0.00067	0.10586	0.00784	-0.00006	0.02920	-15.41924	1.27403	5.71735	-0.60331	0.59062	0.22616	0.01029	0.01322	-0.03096	9.08149
861			8.60000	11.59306	8.95757	3.95863	0.00304	0.00068	0.00248	-0.00016	0.00002	0.00027	102.16988	18.68653	-4.28462	-0.13887	-0.04805	0.02061	-0.00048	0.00258	-0.00062	26.31017	-10.80901	6.82707	0.09800	0.03597	0.01828	-0.00759	-0.00092	-0.00242	8.13121	-11.61870	6.80799	0.72308	0.00126	0.10638	0.00137	0.00012	0.03072	-15.40330	1.28493	5.80154	-0.60016	0.59100	0.22672	0.01776	0.01101	-0.03524	9.11473
862			8.61000	11.63175	8.92410	3.90061	0.00310	0.00064	0.00238	-0.00015	0.00002	0.00025	102.17752	18.69684	-4.25109	-0.13903	-0.04805	0.01998	-0.00083	0.00214	-0.00058	26.36646	-10.75845	6.89078	0.09649	0.03582	0.01857	-0.00734	-0.00126	-0.00263	8.09998	-11.69686	6.64587	0.71222	0.00210	0.10735	-0.00506	0.00021	0.03151	-15.38134	1.30075	5.89480	-0.59468	0.58988	0.22734	0.02238	0.00796	-0.03765	9.14774
863			8.62000	11.66601	8.89113	3.85008	0.00318	0.00061	0.00230	-0.00013	0.00002	0.00019	102.18227	18.70837	-4.22453	-0.13936	-0.04814	0.01965	-0.00072	0.00149	-0.00057	26.42156	-10.70084	6.95697	0.09543	0.03640	0.01896	-0.00691	-0.00156	-0.00284	8.07370	-11.77795	6.48413	0.70372	0.00225	0.10764	-0.01098	0.00023	0.03091	-15.35592	1.32035	5.98867	-0.59202	0.58519	0.22638	0.02386	0.00352	-0.03593	9.17623
864			8.63000	11.69170	8.86505	3.81308	0.00326	0.00058	0.00226	-0.00009	0.00001	0.00012	102.18577	18.72162	-4.20703	-0.13978	-0.04828	0.01954	-0.00006	0.00075	-0.00056	26.47435	-10.63796	7.02485	0.09467	0.03765	0.01946	-0.00642	-0.00180	-0.00301	8.05338	-11.86021	6.32999	0.69541	0.00449	0.10629	-0.01557	0.00047	0.02865	-15.33107	1.34226	6.07205	-0.58623	0.58211	0.22428	0.02071	-0.00183	-0.03014	9.19523
865			8.64000	11.70577	8.85145	3.79347	0.00331	0.00057	0.00225	-0.00003	0.00000	0.00005	102.19008	18.73696	-4.19879	-0.14006	-0.04840	0.01953	0.00108	0.00009	-0.00060	26.52446	-10.57269	7.09341	0.09396	0.03953	0.02009	-0.00602	-0.00190	-0.00314	8.03870	-11.94130	6.18893	0.68461	0.00360	0.10430	-0.01753	0.00038	0.02562	-15.31199	1.36454	6.13627	-0.57998	0.57908	0.22141	0.01336	-0.00676	-0.02160	9.20071
866			8.65000	11.70716	8.85228	3.79132	0.00331	0.00058	0.00227	0.00002	-0.00001	-0.00002	102.19787	18.75581	-4.19693	-0.14006	-0.04843	0.01947	0.00262	-0.00029	-0.00075	26.57306	-10.50895	7.16264	0.09320	0.04157	0.02080	-0.00596	-0.00172	-0.00323	8.02734	-12.01815	6.06220	0.67422	0.00147	0.10237	-0.01649	0.00014	0.02278	-15.30219	1.38469	6.17635	-0.57945	0.57997	0.21932	0.00474	-0.00996	-0.01224	9.19262
867			8.66000	11.69717	8.86497	3.80280	0.00326	0.00059	0.00230	0.00007	-0.00001	-0.00007	102.21237	18.78145	-4.19605	-0.13977	-0.04836	0.01925	0.00431	-0.00032	-0.00101	26.62342	-10.45062	7.23398	0.09207	0.04265	0.02123	-0.00638	-0.00124	-0.00325	8.01632	-12.08805	5.94675	0.66571	0.00114	0.10013	-0.01315	0.00010	0.02058	-15.30126	1.40041	6.19278	-0.58257	0.58553	0.21803	-0.00260	-0.01034	-0.00419	9.17549
868			8.67000	11.67939	8.88344	3.82195	0.00317	0.00060	0.00233	0.00009	-0.00001	-0.00009	102.23505	18.81606	-4.19127	-0.13932	-0.04826	0.01893	0.00565	-0.00008	-0.00129	26.67865	-10.40049	7.30694	0.09071	0.04207	0.02111	-0.00714	-0.00067	-0.00307	8.00298	-12.14853	5.83768	0.66121	-0.00002	0.09776	-0.00825	-0.00000	0.01914	-15.30691	1.41002	6.19226	-0.58549	0.58996	0.21643	-0.00769	-0.00693	0.00084	9.15504
869			8.68000	11.65913	8.90092	3.84298	0.00305	0.00061	0.00235	0.00008	-0.00001	-0.00009	102.26385	18.85821	-4.18060	-0.13886	-0.04818	0.01865	0.00618	0.00023	-0.00149	26.73941	-10.35961	7.37685	0.08934	0.04039	0.02055	-0.00795	-0.00028	-0.00264	7.98516	-12.19710	5.73065	0.66198	-0.00091	0.09572	-0.00236	-0.00004	0.01822	-15.31651	1.41221	6.18496	-0.58578	0.59206	0.21485	-0.00973	-0.00032	0.00230	9.13686
870			8.69000	11.64167	8.91236	3.86197	0.00294	0.00062	0.00238	0.00006	-0.00000	-0.00008	102.29449	18.90414	-4.16518	-0.13846	-0.04815	0.01854	0.00587	0.00043	-0.00156	26.80404	-10.32719	7.43713	0.08815	0.03859	0.01974	-0.00861	-0.00017	-0.00206	7.96200	-12.23222	5.62433	0.66395	-0.00189	0.09307	0.00346	-0.00005	0.01709	-15.32624	1.40737	6.18024	-0.58224	0.59143	0.21218	-0.00750	0.00678	0.00059	9.12621
871			8.70000	11.63074	8.91591	3.87763	0.00286	0.00063	0.00241	0.00002	0.00000	-0.00006	102.32289	18.95040	-4.14831	-0.13815	-0.04820	0.01876	0.00499	0.00039	-0.00156	26.87037	-10.30120	7.48289	0.08723	0.03733	0.01880	-0.00903	-0.00032	-0.00144	7.93488	-12.25493	5.52153	0.66587	-0.00402	0.09093	0.00769	-0.00003	0.01552	-15.33126	1.39871	6.18538	-0.58091	0.58958	0.20961	-0.00138	0.01116	-0.00361	9.12701
872			8.71000	11.62745	8.91304	3.89078	0.00283	0.00063	0.00245	-0.00001	0.00001	-0.00005	102.34595	18.99500	-4.13412	-0.13797	-0.04834	0.01934	0.00377	0.00009	-0.00151	26.93610	-10.27889	7.51223	0.08678	0.03701	0.01788	-0.00913	-0.00063	-0.00090	7.90700	-12.26900	5.42756	0.66663	-0.00464	0.08930	0.00929	0.00000	0.01339	-15.32836	1.39167	6.20499	-0.58121	0.59134	0.20827	0.00646	0.01168	-0.00919	9.13901
873			8.72000	11.63036	8.90764	3.90335	0.00284	0.00064	0.00251	-0.00003	0.00001	-0.00005	102.36153	19.03766	-4.12590	-0.13787	-0.04856	0.02023	0.00244	-0.00040	-0.00149	26.99868	-10.25777	7.52624	0.08683	0.03752	0.01703	-0.00888	-0.00100	-0.00050	7.88191	-12.27851	5.34741	0.66369	-0.00710	0.08845	0.00862	0.00002	0.01097	-15.31720	1.39023	6.24014	-0.57880	0.59148	0.20722	0.01341	0.01000	-0.01457	9.15812
874			8.73000	11.63648	8.90459	3.91800	0.00288	0.00066	0.00258	-0.00004	0.00000	-0.00007	102.36923	19.07936	-4.12491	-0.13785	-0.04884	0.02136	0.00120	-0.00095	-0.00151	27.05621	-10.23641	7.52835	0.08735	0.03860	0.01623	-0.00837	-0.00135	-0.00024	7.86140	-12.28559	5.28307	0.65822	-0.00724	0.08721	0.00686	0.00002	0.00850	-15.29979	1.39427	6.28786	-0.57638	0.59413	0.20631	0.01839	0.00834	-0.01809	9.17934
875			8.74000	11.64217	8.90776	3.93744	0.00293	0.00068	0.00267	-0.00004	-0.00000	-0.00011	102.36997	19.12171	-4.13048	-0.13786	-0.04915	0.02264	0.00015	-0.00142	-0.00161	27.10794	-10.21443	7.52323	0.08807	0.03980	0.01536	-0.00769	-0.00157	-0.00012	7.84580	-12.29108	5.23385	0.65293	-0.00811	0.08649	0.00441	-0.00000	0.00627	-15.27817	1.40123	6.34134	-0.57644	0.59528	0.20543	0.02209	0.00640	-0.01838	9.19921
876			8.75000	11.64435	8.91857	3.96361	0.00298	0.00072	0.00279	-0.00002	-0.00001	-0.00015	102.36532	19.16620	-4.14074	-0.13798	-0.04950	0.02402	-0.00074	-0.00174	-0.00179	27.15394	-10.19214	7.51545	0.08887	0.04108	0.01449	-0.00692	-0.00163	-0.00009	7.83573	-12.29697	5.19883	0.64623	-0.00927	0.08583	0.00067	-0.00006	0.00424	-15.25337	1.40939	6.39005	-0.57515	0.59590	0.20444	0.02525	0.00244	-0.01482	9.21533
877			8.76000	11.64095	8.93571	3.99652	0.00302	0.00077	0.00293	0.00000	-0.00002	-0.00020	102.35650	19.21358	-4.15284	-0.13817	-0.04987	0.02540	-0.00150	-0.00184	-0.00198	27.19456	-10.17053	7.50866	0.08950	0.04218	0.01360	-0.00615	-0.00154	-0.00011	7.83261	-12.30662	5.17749	0.64024	-0.00827	0.08542	-0.00426	-0.00015	0.00253	-15.22585	1.41855	6.42272	-0.57378	0.59682	0.20388	0.02748	-0.00366	-0.00803	9.22538
878			8.77000	11.63152	8.95656	4.03460	0.00302	0.00081	0.00307	0.00003	-0.00002	-0.00023	102.34512	19.26265	-4.16425	-0.13838	-0.05022	0.02668	-0.00203	-0.00173	-0.00211	27.23063	-10.15081	7.50411	0.09004	0.04318	0.01287	-0.00555	-0.00136	-0.00011	7.83664	-12.32238	5.16733	0.63347	-0.00965	0.08531	-0.00888	-0.00029	0.00141	-15.19745	1.42804	6.43180	-0.57087	0.59054	0.20200	0.02707	-0.00932	0.00014	9.22681
879			8.78000	11.61727	8.97877	4.07513	0.00300	0.00085	0.00320	0.00005	-0.00002	-0.00024	102.33301	19.31071	-4.17319	-0.13865	-0.05056	0.02776	-0.00225	-0.00146	-0.00210	27.26388	-10.13381	7.50107	0.09064	0.04416	0.01238	-0.00524	-0.00116	-0.00010	7.84561	-12.34328	5.16311	0.62872	-0.01122	0.08444	-0.01171	-0.00041	0.00097	-15.17166	1.43581	6.41718	-0.56591	0.58235	0.19909	0.02303	-0.01190	0.00730	9.21801
880			8.79000	11.60112	9.00107	4.11500	0.00295	0.00088	0.00332	0.00005	-0.00002	-0.00024	102.32172	19.35460	-4.17889	-0.13907	-0.05090	0.02863	-0.00230	-0.00109	-0.00196	27.29582	-10.11983	7.49821	0.09174	0.04528	0.01230	-0.00516	-0.00099	-0.00007	7.85638	-12.36559	5.15985	0.62772	-0.00959	0.08299	-0.01240	-0.00034	0.00088	-15.15199	1.43964	6.38510	-0.56121	0.58044	0.19724	0.01677	-0.01150	0.01197	9.19854
881			8.80000	11.58698	9.02252	4.15083	0.00290	0.00090	0.00342	0.00003	-0.00002	-0.00021	102.31146	19.39244	-4.18101	-0.13974	-0.05127	0.02926	-0.00245	-0.00068	-0.00171	27.32724	-10.10875	7.49500	0.09320	0.04634	0.01250	-0.00514	-0.00085	-0.00003	7.86684	-12.38510	5.15651	0.62661	-0.01029	0.08241	-0.01136	-0.00029	0.00069	-15.13926	1.43953	6.34409	-0.55760	0.58047	0.19664	0.01126	-0.00969	0.01390	9.17061
882			8.81000	11.57907	9.04173	4.17924	0.00286	0.00092	0.00350	-0.00000	-0.00002	-0.00016	102.30145	19.42336	-4.17944	-0.14058	-0.05165	0.02963	-0.00277	-0.00024	-0.00142	27.35775	-10.09973	7.49123	0.09455	0.04727	0.01289	-0.00499	-0.00077	-0.00001	7.87602	-12.39844	5.15461	0.62457	-0.01242	0.08268	-0.00908	-0.00019	0.00026	-15.13093	1.43694	6.30189	-0.55464	0.58286	0.19736	0.00875	-0.00720	0.01339	9.13910
883			8.82000	11.58077	9.05663	4.19769	0.00287	0.00094	0.00355	-0.00005	-0.00001	-0.00009	102.29112	19.44727	-4.17416	-0.14142	-0.05197	0.02979	-0.00312	0.00018	-0.00112	27.38633	-10.09181	7.48686	0.09555	0.04817	0.01338	-0.00468	-0.00074	0.00001	7.88325	-12.40309	5.15539	0.62253	-0.01275	0.08290	-0.00608	-0.00000	-0.00033	-15.12314	1.43290	6.26533	-0.55115	0.58888	0.19891	0.00926	-0.00383	0.01090	9.10956
884			8.83000	11.59343	9.06534	4.20553	0.00291	0.00095	0.00357	-0.00009	-0.00001	-0.00003	102.28081	19.46477	-4.16549	-0.14203	-0.05220	0.02985	-0.00325	0.00056	-0.00088	27.41237	-10.08460	7.48226	0.09618	0.04933	0.01398	-0.00422	-0.00066	0.00001	7.88820	-12.39826	5.15924	0.62207	-0.01358	0.08328	-0.00310	0.00018	-0.00099	-15.11325	1.42774	6.23929	-0.54828	0.59030	0.19953	0.01152	-0.00016	0.00720	9.08570
885			8.84000	11.61588	9.06720	4.20382	0.00299	0.00094	0.00356	-0.00013	0.00000	0.00004	102.27173	19.47771	-4.15376	-0.14241	-0.05234	0.02987	-0.00308	0.00086	-0.00073	27.43515	-10.07854	7.47877	0.09645	0.05042	0.01450	-0.00359	-0.00049	-0.00001	7.89144	-12.38595	5.16697	0.62219	-0.01452	0.08262	-0.00077	0.00031	-0.00170	-15.10007	1.42242	6.22530	-0.54910	0.58692	0.19791	0.01412	0.00223	0.00328	9.06798
886			8.85000	11.64415	9.06226	4.19439	0.00310	0.00094	0.00353	-0.00014	0.00001	0.00008	102.26469	19.48815	-4.13961	-0.14250	-0.05238	0.02985	-0.00267	0.00105	-0.00065	27.45422	-10.07452	7.47766	0.09620	0.05116	0.01482	-0.00294	-0.00018	-0.00004	7.89401	-12.37041	5.17971	0.62279	-0.01545	0.08202	0.00074	0.00035	-0.00240	-15.08422	1.41858	6.22209	-0.55041	0.58416	0.19641	0.01460	0.00291	-0.00058	9.05429
887			8.86000	11.67270	9.05112	4.17985	0.00319	0.00092	0.00349	-0.00013	0.00002	0.00011	102.26004	19.49738	-4.12433	-0.14241	-0.05233	0.02969	-0.00209	0.00108	-0.00060	27.47026	-10.07364	7.47931	0.09552	0.05121	0.01493	-0.00244	0.00020	-0.00005	7.89660	-12.35587	5.19741	0.62255	-0.01920	0.08178	0.00157	0.00034	-0.00295	-15.06956	1.41779	6.23007	-0.54761	0.58042	0.19504	0.01040	0.00298	-0.00463	9.04000
888			8.87000	11.69602	9.03540	4.16325	0.00325	0.00090	0.00343	-0.00009	0.00002	0.00011	102.25781	19.50565	-4.10993	-0.14223	-0.05225	0.02938	-0.00132	0.00094	-0.00052	27.48443	-10.07680	7.48294	0.09454	0.05069	0.01492	-0.00221	0.00058	-0.00002	7.89946	-12.34439	5.21874	0.62231	-0.02335	0.08162	0.00162	0.00028	-0.00337	-15.06176	1.41997	6.24989	-0.54593	0.58099	0.19469	0.00235	0.00336	-0.00809	9.01928
889			8.88000	11.71020	9.01748	4.14733	0.00327	0.00088	0.00337	-0.00004	0.00002	0.00011	102.25810	19.51262	-4.09833	-0.14214	-0.05218	0.02894	-0.00038	0.00070	-0.00039	27.49835	-10.08454	7.48686	0.09352	0.04970	0.01486	-0.00227	0.00088	0.00006	7.90347	-12.33597	5.24348	0.62349	-0.02337	0.08241	0.00052	0.00015	-0.00397	-15.06345	1.42376	6.27777	-0.54589	0.58743	0.19687	-0.00614	0.00341	-0.00954	8.98935
890			8.89000	11.71396	8.99996	4.13375	0.00326	0.00085	0.00331	0.00002	0.00002	0.00009	102.26120	19.51752	-4.09053	-0.14215	-0.05216	0.02847	0.00058	0.00042	-0.00023	27.51320	-10.09679	7.48841	0.09291	0.04873	0.01491	-0.00247	0.00102	0.00019	7.91024	-12.32930	5.27369	0.62566	-0.02329	0.08337	-0.00176	0.00009	-0.00501	-15.07327	1.42799	6.30527	-0.54421	0.59079	0.19877	-0.01139	0.00188	-0.00771	8.95078
891			8.90000	11.70835	8.98545	4.12321	0.00321	0.00083	0.00325	0.00006	0.00001	0.00006	102.26663	19.51976	-4.08677	-0.14221	-0.05217	0.02799	0.00139	0.00016	-0.00006	27.52844	-10.11268	7.48484	0.09274	0.04807	0.01514	-0.00259	0.00101	0.00037	7.92146	-12.32215	5.31267	0.62563	-0.02434	0.08395	-0.00513	0.00012	-0.00667	-15.08634	1.43179	6.32165	-0.54035	0.59276	0.20004	-0.01031	-0.00168	-0.00172	8.90695
892			8.91000	11.69625	8.97613	4.11587	0.00315	0.00081	0.00319	0.00008	0.00001	0.00004	102.27381	19.51925	-4.08641	-0.14233	-0.05220	0.02757	0.00193	-0.00003	0.00006	27.54273	-10.13116	7.47454	0.09322	0.04794	0.01560	-0.00248	0.00091	0.00056	7.93917	-12.31122	5.36522	0.62470	-0.02415	0.08440	-0.00933	0.00026	-0.00905	-15.09491	1.43369	6.31395	-0.53649	0.59593	0.20146	-0.00202	-0.00669	0.00830	8.86414
893			8.92000	11.68114	8.97269	4.11160	0.00309	0.00081	0.00314	0.00008	0.00000	0.00002	102.28175	19.51739	-4.08815	-0.14247	-0.05223	0.02718	0.00212	-0.00013	0.00006	27.55424	-10.15090	7.45819	0.09419	0.04830	0.01625	-0.00203	0.00080	0.00070	7.96476	-12.29305	5.43552	0.62515	-0.02514	0.08523	-0.01356	0.00054	-0.01192	-15.09188	1.43192	6.27271	-0.53563	0.59739	0.20269	0.01041	-0.01114	0.01986	8.82870
894			8.93000	11.66654	8.97403	4.11021	0.00305	0.00081	0.00311	0.00007	-0.00000	-0.00000	102.28961	19.51734	-4.09003	-0.14260	-0.05226	0.02682	0.00190	-0.00012	-0.00013	27.56110	-10.17087	7.43896	0.09518	0.04889	0.01694	-0.00121	0.00078	0.00075	7.99784	-12.26454	5.52412	0.62342	-0.02671	0.08588	-0.01705	0.00099	-0.01471	-15.07548	1.42509	6.19992	-0.53510	0.59676	0.20310	0.02154	-0.01299	0.02895	8.80280
895			8.94000	11.65535	8.97763	4.11100	0.00302	0.00081	0.00310	0.00004	-0.00000	-0.00001	102.29654	19.52317	-4.08969	-0.14269	-0.05229	0.02653	0.00133	0.00002	-0.00049	27.56219	-10.19073	7.42090	0.09574	0.04918	0.01739	-0.00016	0.00089	0.00071	8.03704	-12.22388	5.62835	0.62113	-0.02977	0.08692	-0.02006	0.00163	-0.01722	-15.04982	1.41351	6.10844	-0.53371	0.59282	0.20309	0.02759	-0.01181	0.03304	8.78335
896			8.95000	11.64942	8.98054	4.11234	0.00300	0.00082	0.00310	0.00002	-0.00000	-0.00000	102.30204	19.53790	-4.08485	-0.14279	-0.05236	0.02635	0.00050	0.00029	-0.00096	27.55731	-10.21082	7.40660	0.09570	0.04905	0.01749	0.00088	0.00111	0.00062	8.08162	-12.17059	5.74511	0.61826	-0.03278	0.08682	-0.02322	0.00242	-0.01921	-15.02082	1.39872	6.01390	-0.53154	0.58890	0.20196	0.02892	-0.00881	0.03251	8.76455
897			8.96000	11.64913	8.98017	4.11189	0.00301	0.00082	0.00310	-0.00001	0.00000	0.00002	102.30591	19.56263	-4.07360	-0.14283	-0.05244	0.02627	-0.00044	0.00069	-0.00144	27.54733	-10.23240	7.39645	0.09507	0.04841	0.01724	0.00169	0.00138	0.00055	8.13163	-12.10457	5.87300	0.61454	-0.03747	0.08565	-0.02678	0.00346	-0.02093	-14.99192	1.38227	5.92580	-0.52985	0.58602	0.19992	0.02858	-0.00580	0.02980	8.74269
898			8.97000	11.65343	8.97486	4.10744	0.00305	0.00082	0.00311	-0.00002	0.00001	0.00004	102.30849	19.59625	-4.05503	-0.14278	-0.05251	0.02626	-0.00129	0.00112	-0.00183	27.53382	-10.25675	7.38880	0.09397	0.04725	0.01667	0.00214	0.00161	0.00056	8.18777	-12.02617	6.01334	0.61047	-0.04457	0.08414	-0.03046	0.00484	-0.02282	-14.96306	1.36548	5.84594	-0.52826	0.58273	0.19733	0.02956	-0.00447	0.02717	8.71760
899			8.98000	11.65979	8.96432	4.09822	0.00309	0.00082	0.00310	-0.00002	0.00001	0.00007	102.31013	19.63548	-4.03024	-0.14261	-0.05255	0.02627	-0.00189	0.00145	-0.00201	27.51838	-10.28470	7.38038	0.09257	0.04564	0.01586	0.00223	0.00168	0.00065	8.25054	-11.93706	6.16941	0.60650	-0.05238	0.08312	-0.03321	0.00629	-0.02508	-14.93149	1.35003	5.77108	-0.52454	0.57992	0.19532	0.03361	-0.00562	0.02550	8.69224
900			8.99000	11.66478	8.94988	4.08505	0.00313	0.00081	0.00309	-0.00000	0.00002	0.00009	102.31101	19.67532	-4.00242	-0.14236	-0.05255	0.02623	-0.00217	0.00156	-0.00194	27.50224	-10.31569	7.36647	0.09127	0.04400	0.01507	0.00208	0.00152	0.00082	8.31866	-11.84033	6.34294	0.60298	-0.05916	0.08266	-0.03368	0.00745	-0.02737	-14.89310	1.33764	5.69850	-0.51965	0.57870	0.19421	0.04105	-0.00839	0.02422	8.67205
901			9.00000	11.66531	8.93388	4.07006	0.00314	0.00080	0.00307	0.00003	0.00002	0.00009	102.31100	19.71084	-3.97580	-0.14206	-0.05248	0.02612	-0.00219	0.00140	-0.00166	27.48552	-10.34859	7.34252	0.09047	0.04308	0.01466	0.00192	0.00120	0.00106	8.38882	-11.73937	6.53161	0.60029	-0.06514	0.08293	-0.03138	0.00825	-0.02928	-14.84429	1.32935	5.62869	-0.51396	0.57707	0.19363	0.05043	-0.01117	0.02233	8.66275
902			9.01000	11.65951	8.91881	4.05590	0.00313	0.00080	0.00304	0.00006	0.00001	0.00008	102.30962	19.73984	-3.95419	-0.14169	-0.05236	0.02589	-0.00206	0.00096	-0.00133	27.46727	-10.38230	7.30685	0.09029	0.04303	0.01474	0.00197	0.00084	0.00130	8.45731	-11.63767	6.73009	0.59795	-0.07022	0.08354	-0.02717	0.00869	-0.03051	-14.78378	1.32521	5.56505	-0.50537	0.57372	0.19298	0.05893	-0.01265	0.01936	8.66755
903			9.02000	11.64720	8.90702	4.04524	0.00309	0.00078	0.00301	0.00009	0.00001	0.00005	102.30621	19.76378	-3.94057	-0.14107	-0.05211	0.02554	-0.00189	0.00024	-0.00109	27.44596	-10.41518	7.26184	0.09021	0.04351	0.01512	0.00236	0.00049	0.00146	8.52185	-11.53756	6.93290	0.59842	-0.07444	0.08372	-0.02271	0.00894	-0.03096	-14.71340	1.32441	5.51105	-0.49878	0.56775	0.19124	0.06464	-0.01186	0.01568	8.68568
904			9.03000	11.62920	8.90079	4.04074	0.00303	0.00077	0.00296	0.00011	0.00000	0.00000	102.29987	19.78628	-3.93763	-0.14006	-0.05168	0.02504	-0.00160	-0.00079	-0.00096	27.42032	-10.44493	7.21273	0.08945	0.04399	0.01549	0.00296	0.00016	0.00148	8.58220	-11.43873	7.13705	0.60019	-0.07738	0.08410	-0.01883	0.00923	-0.03127	-14.63750	1.32447	5.46808	-0.49566	0.56379	0.19006	0.06638	-0.00840	0.01224	8.71294
905			9.04000	11.60700	8.90240	4.04591	0.00294	0.00076	0.00290	0.00011	-0.00001	-0.00007	102.29029	19.81057	-3.94886	-0.13863	-0.05109	0.02444	-0.00084	-0.00221	-0.00089	27.39059	-10.46925	7.16531	0.08765	0.04404	0.01563	0.00351	-0.00012	0.00132	8.63893	-11.33876	7.34192	0.60016	-0.08092	0.08460	-0.01559	0.00991	-0.03163	-14.56168	1.32227	5.43533	-0.49493	0.56174	0.18928	0.06393	-0.00306	0.00967	8.74411
906			9.05000	11.58258	8.91446	4.06623	0.00284	0.00074	0.00284	0.00010	-0.00002	-0.00017	102.27871	19.83771	-3.97968	-0.13691	-0.05038	0.02383	0.00079	-0.00408	-0.00076	27.35831	-10.48667	7.12417	0.08512	0.04367	0.01557	0.00384	-0.00033	0.00105	8.69268	-11.23568	7.54751	0.59735	-0.08356	0.08564	-0.01294	0.01062	-0.03207	-14.49083	1.31578	5.40984	-0.49427	0.56061	0.18931	0.05782	0.00259	0.00832	8.77426
907			9.06000	11.55803	8.93979	4.10866	0.00272	0.00073	0.00279	0.00007	-0.00003	-0.00030	102.26701	19.86619	-4.03704	-0.13526	-0.04975	0.02336	0.00324	-0.00640	-0.00046	27.32549	-10.49715	7.09148	0.08257	0.04286	0.01534	0.00392	-0.00050	0.00078	8.74367	-11.12988	7.75202	0.59437	-0.08612	0.08682	-0.01095	0.01117	-0.03212	-14.42872	1.30453	5.38789	-0.49420	0.55800	0.18925	0.04903	0.00754	0.00817	8.79914
908			9.07000	11.53565	8.98104	4.17958	0.00262	0.00072	0.00274	0.00003	-0.00004	-0.00045	102.25585	19.89123	-4.12775	-0.13399	-0.04935	0.02312	0.00590	-0.00901	0.00010	27.29311	-10.50158	7.06495	0.08070	0.04193	0.01518	0.00394	-0.00074	0.00065	8.79179	-11.02433	7.95151	0.59081	-0.08635	0.08795	-0.00966	0.01099	-0.03140	-14.37814	1.28846	5.36579	-0.49383	0.55547	0.18942	0.03818	0.01174	0.00912	8.81535
909			9.08000	11.51736	9.03950	4.28178	0.00254	0.00071	0.00271	-0.00001	-0.00005	-0.00059	102.24309	19.90586	-4.25564	-0.13355	-0.04937	0.02308	0.00788	-0.01157	0.00089	27.25983	-10.50139	7.03797	0.08007	0.04171	0.01551	0.00403	-0.00114	0.00071	8.83686	-10.92323	8.14121	0.58823	-0.08741	0.08940	-0.00919	0.01044	-0.02989	-14.34118	1.26736	5.34042	-0.49454	0.54922	0.18928	0.02652	0.01570	0.01076	8.81985
910			9.09000	11.50444	9.11263	4.41037	0.00249	0.00070	0.00268	-0.00005	-0.00006	-0.00068	102.22505	19.90514	-4.41677	-0.13411	-0.04988	0.02328	0.00825	-0.01344	0.00168	27.22402	-10.49795	7.00268	0.08081	0.04322	0.01666	0.00421	-0.00171	0.00101	8.87873	-10.83023	8.31561	0.58779	-0.08670	0.09152	-0.00949	0.00937	-0.02751	-14.31790	1.24060	5.31079	-0.49478	0.54106	0.18975	0.01610	0.02027	0.01223	8.81189
911			9.10000	11.49741	9.19183	4.54958	0.00248	0.00069	0.00267	-0.00007	-0.00006	-0.00067	102.19799	19.89064	-4.59505	-0.13529	-0.05066	0.02363	0.00626	-0.01390	0.00214	27.18477	-10.49292	6.95398	0.08254	0.04622	0.01840	0.00443	-0.00236	0.00149	8.91686	-10.74770	8.46823	0.58987	-0.08379	0.09431	-0.01009	0.00804	-0.02401	-14.30521	1.20751	5.27948	-0.49643	0.53216	0.19104	0.00899	0.02606	0.01219	8.79422
912			9.11000	11.49551	9.26482	4.67756	0.00249	0.00070	0.00267	-0.00008	-0.00005	-0.00057	102.15897	19.87008	-4.76685	-0.13626	-0.05125	0.02393	0.00205	-0.01269	0.00208	27.14226	-10.48825	6.89139	0.08429	0.04959	0.02008	0.00459	-0.00288	0.00201	8.94987	-10.67636	8.59166	0.59325	-0.08156	0.09633	-0.01031	0.00700	-0.01903	-14.29833	1.16816	5.25376	-0.49827	0.52399	0.19183	0.00543	0.03296	0.00956	8.77192
913			9.12000	11.49699	9.32201	4.77676	0.00251	0.00070	0.00268	-0.00007	-0.00004	-0.00041	102.10738	19.85312	-4.91218	-0.13667	-0.05149	0.02417	-0.00317	-0.01029	0.00150	27.09777	-10.48614	6.81908	0.08547	0.05265	0.02125	0.00458	-0.00299	0.00237	8.97610	-10.61535	8.68026	0.59489	-0.07899	0.09747	-0.00973	0.00629	-0.01318	-14.29348	1.12356	5.24194	-0.49554	0.51919	0.19262	0.00412	0.04038	0.00481	8.74982
914			9.13000	11.49960	9.35964	4.83987	0.00254	0.00071	0.00271	-0.00004	-0.00002	-0.00024	102.04613	19.84858	-5.02071	-0.13673	-0.05150	0.02443	-0.00780	-0.00744	0.00051	27.05426	-10.48852	6.74539	0.08603	0.05525	0.02188	0.00419	-0.00251	0.00239	8.99466	-10.56203	8.73286	0.59672	-0.07648	0.09847	-0.00826	0.00598	-0.00746	-14.28890	1.07473	5.24804	-0.49348	0.51726	0.19389	0.00385	0.04724	-0.00021	8.73088
915			9.14000	11.50171	9.37825	4.86849	0.00257	0.00073	0.00276	-0.00002	-0.00001	-0.00008	101.98170	19.86410	-5.08960	-0.13684	-0.05152	0.02482	-0.01080	-0.00463	-0.00076	27.01688	-10.49689	6.68146	0.08627	0.05710	0.02196	0.00327	-0.00134	0.00202	9.00537	-10.51333	8.75323	0.60076	-0.07418	0.09919	-0.00581	0.00584	-0.00254	-14.28401	1.02246	5.26897	-0.49441	0.51641	0.19505	0.00440	0.05168	-0.00332	8.71727
916			9.15000	11.50289	9.38061	4.86979	0.00261	0.00076	0.00282	0.00000	0.00000	0.00004	101.92193	19.90446	-5.12004	-0.13711	-0.05164	0.02529	-0.01194	-0.00209	-0.00214	26.99114	-10.51232	6.63760	0.08618	0.05727	0.02135	0.00188	0.00029	0.00136	9.00852	-10.46842	8.74797	0.60456	-0.07444	0.09969	-0.00247	0.00567	0.00144	-14.27784	0.96840	5.29523	-0.49496	0.51192	0.19507	0.00570	0.05158	-0.00356	8.71136
917			9.16000	11.50387	9.37081	4.85377	0.00263	0.00078	0.00288	0.00001	0.00001	0.00011	101.87273	19.96839	-5.11671	-0.13757	-0.05186	0.02568	-0.01165	0.00003	-0.00327	26.98033	-10.53527	6.61805	0.08599	0.05517	0.02006	0.00027	0.00186	0.00072	9.00453	-10.42969	8.72276	0.60753	-0.07585	0.10008	0.00123	0.00517	0.00472	-14.26998	0.91572	5.31771	-0.49508	0.50603	0.19452	0.00629	0.04712	-0.00242	8.71443
918			9.17000	11.50562	9.35345	4.82969	0.00266	0.00080	0.00293	0.00001	0.00002	0.00014	101.83604	20.04706	-5.08746	-0.13818	-0.05218	0.02592	-0.01062	0.00168	-0.00385	26.98404	-10.56530	6.61831	0.08598	0.05143	0.01841	-0.00128	0.00284	0.00034	8.99353	-10.40142	8.68064	0.61329	-0.07468	0.10047	0.00566	0.00374	0.00789	-14.26262	0.86851	5.33538	-0.49865	0.50336	0.19465	0.00418	0.04030	-0.00251	8.72440
919			9.18000	11.50882	9.33287	4.80345	0.00269	0.00081	0.00297	0.00000	0.00002	0.00015	101.81059	20.12736	-5.04102	-0.13885	-0.05253	0.02603	-0.00946	0.00291	-0.00379	26.99924	-10.60105	6.62827	0.08637	0.04744	0.01687	-0.00263	0.00314	0.00025	8.97599	-10.38706	8.62325	0.61910	-0.07212	0.10011	0.00913	0.00207	0.01053	-14.25980	0.83043	5.35463	-0.50059	0.50077	0.19410	-0.00124	0.03237	-0.00484	8.73647
920			9.19000	11.51338	9.31233	4.77708	0.00273	0.00082	0.00300	-0.00000	0.00002	0.00016	101.79329	20.19742	-4.98481	-0.13956	-0.05287	0.02599	-0.00852	0.00379	-0.00325	27.02253	-10.64060	6.63798	0.08729	0.04421	0.01578	-0.00372	0.00301	0.00034	8.95387	-10.38781	8.55443	0.62664	-0.06974	0.09909	0.01068	0.00039	0.01218	-14.26479	0.80376	5.38136	-0.50169	0.49786	0.19281	-0.00820	0.02359	-0.00791	8.74547
921			9.20000	11.51881	9.29305	4.75034	0.00278	0.00082	0.00302	-0.00001	0.00002	0.00016	101.78100	20.25105	-4.92411	-0.14023	-0.05312	0.02569	-0.00783	0.00433	-0.00251	27.05062	-10.68160	6.64205	0.08827	0.04175	0.01510	-0.00445	0.00266	0.00048	8.93077	-10.40261	8.48078	0.63585	-0.06719	0.09835	0.00972	-0.00107	0.01267	-14.27770	0.78940	5.41358	-0.50415	0.49778	0.19237	-0.01399	0.01372	-0.00926	8.74793
922			9.21000	11.52494	9.27408	4.72233	0.00283	0.00083	0.00303	-0.00001	0.00002	0.00017	101.77148	20.28796	-4.86301	-0.14086	-0.05328	0.02524	-0.00726	0.00451	-0.00182	27.08052	-10.72193	6.63905	0.08924	0.04010	0.01483	-0.00475	0.00227	0.00060	8.91010	-10.42868	8.40904	0.64472	-0.06177	0.09823	0.00688	-0.00200	0.01215	-14.29575	0.78676	5.44262	-0.50739	0.50303	0.19376	-0.01790	0.00298	-0.00780	8.74306
923			9.22000	11.53177	9.25395	4.69221	0.00287	0.00082	0.00303	-0.00001	0.00002	0.00018	101.76328	20.31223	-4.80478	-0.14136	-0.05336	0.02470	-0.00668	0.00434	-0.00135	27.10948	-10.76034	6.63024	0.08999	0.03906	0.01482	-0.00460	0.00192	0.00067	8.89383	-10.46118	8.34424	0.65405	-0.05723	0.09827	0.00318	-0.00236	0.01077	-14.31749	0.79421	5.45995	-0.51304	0.50995	0.19552	-0.02212	-0.00790	-0.00414	8.72989
924			9.23000	11.53941	9.23213	4.65975	0.00292	0.00081	0.00302	-0.00001	0.00002	0.00019	101.75582	20.33024	-4.75214	-0.14157	-0.05333	0.02420	-0.00600	0.00380	-0.00114	27.13513	-10.79589	6.61792	0.09045	0.03842	0.01493	-0.00404	0.00161	0.00070	8.88297	-10.49487	8.29030	0.66362	-0.05516	0.09883	-0.00091	-0.00238	0.00874	-14.34488	0.80996	5.46177	-0.51963	0.51725	0.19771	-0.02816	-0.01788	0.00021	8.70520
925			9.24000	11.54772	9.20912	4.62608	0.00295	0.00081	0.00300	-0.00002	0.00002	0.00019	101.74841	20.34839	-4.70781	-0.14157	-0.05327	0.02380	-0.00526	0.00294	-0.00113	27.15573	-10.82759	6.60407	0.09044	0.03772	0.01489	-0.00321	0.00127	0.00068	8.87829	-10.52577	8.25025	0.67228	-0.05566	0.09978	-0.00540	-0.00224	0.00631	-14.37974	0.83228	5.44895	-0.52598	0.52180	0.19962	-0.03449	-0.02550	0.00392	8.66687
926			9.25000	11.55644	9.18536	4.59367	0.00297	0.00080	0.00295	-0.00002	0.00002	0.00018	101.74027	20.37052	-4.67440	-0.14137	-0.05321	0.02352	-0.00458	0.00186	-0.00120	27.17028	-10.85416	6.58826	0.09001	0.03700	0.01472	-0.00232	0.00082	0.00068	8.88021	-10.55154	8.22476	0.68127	-0.05560	0.10046	-0.01031	-0.00186	0.00383	-14.42054	0.85863	5.42604	-0.53417	0.52488	0.20096	-0.03861	-0.02898	0.00603	8.61661
927			9.26000	11.56539	9.16080	4.56491	0.00298	0.00079	0.00289	-0.00002	0.00003	0.00015	101.73029	20.39746	-4.65330	-0.14108	-0.05321	0.02343	-0.00417	0.00076	-0.00127	27.17846	-10.87427	6.56800	0.08955	0.03634	0.01441	-0.00149	0.00027	0.00072	8.88871	-10.57044	8.21242	0.68814	-0.05520	0.10084	-0.01538	-0.00130	0.00162	-14.46330	0.88500	5.39987	-0.54160	0.52781	0.20201	-0.03879	-0.02750	0.00638	8.55907
928			9.27000	11.57422	9.13542	4.54147	0.00296	0.00078	0.00283	-0.00003	0.00003	0.00012	101.71709	20.42780	-4.64386	-0.14073	-0.05327	0.02351	-0.00420	-0.00013	-0.00128	27.18027	-10.88800	6.53995	0.08921	0.03610	0.01411	-0.00076	-0.00031	0.00084	8.90323	-10.58105	8.21055	0.69286	-0.05527	0.10102	-0.01970	-0.00041	-0.00040	-14.50338	0.90740	5.37609	-0.54747	0.53042	0.20281	-0.03406	-0.02233	0.00601	8.49974
929			9.28000	11.58279	9.10995	4.52360	0.00293	0.00077	0.00278	-0.00003	0.00003	0.00010	101.69977	20.45932	-4.64275	-0.14043	-0.05338	0.02372	-0.00464	-0.00065	-0.00126	27.17572	-10.89689	6.50152	0.08912	0.03621	0.01382	-0.00012	-0.00081	0.00101	8.92275	-10.58351	8.21641	0.69822	-0.05655	0.10055	-0.02421	-0.00005	-0.00154	-14.53529	0.92322	5.35490	-0.55305	0.53089	0.20244	-0.02384	-0.01588	0.00650	8.44477
930			9.29000	11.59099	9.08643	4.51081	0.00289	0.00076	0.00275	-0.00003	0.00002	0.00007	101.67878	20.49020	-4.64522	-0.14013	-0.05348	0.02403	-0.00523	-0.00075	-0.00123	27.16533	-10.90340	6.45246	0.08946	0.03670	0.01363	0.00039	-0.00116	0.00117	8.94623	-10.57931	8.22836	0.70299	-0.05997	0.09961	-0.02781	0.00029	-0.00281	-14.55349	0.93136	5.33189	-0.55602	0.52739	0.20068	-0.00897	-0.00995	0.00844	8.40009
931			9.30000	11.59849	9.06788	4.50285	0.00285	0.00076	0.00275	-0.00003	0.00002	0.00004	101.65553	20.51989	-4.64691	-0.13980	-0.05354	0.02446	-0.00575	-0.00057	-0.00121	27.15067	-10.90952	6.39557	0.09004	0.03726	0.01338	0.00071	-0.00132	0.00126	8.97216	-10.57058	8.24542	0.70708	-0.06203	0.09910	-0.02786	0.00072	-0.00345	-14.55462	0.93204	5.30282	-0.55471	0.52488	0.19962	0.00727	-0.00549	0.01107	8.37043
932			9.31000	11.60431	9.05767	4.50018	0.00282	0.00077	0.00278	-0.00002	0.00001	0.00000	101.63149	20.54837	-4.64567	-0.13953	-0.05359	0.02501	-0.00603	-0.00033	-0.00122	27.13423	-10.91641	6.33568	0.09102	0.03787	0.01312	0.00079	-0.00128	0.00124	8.99835	-10.55988	8.26637	0.70974	-0.06086	0.09906	-0.02614	0.00074	-0.00395	-14.53953	0.92699	5.26734	-0.55023	0.52573	0.19984	0.02056	-0.00244	0.01303	8.35728
933			9.32000	11.60721	9.05888	4.50439	0.00280	0.00078	0.00284	-0.00001	-0.00001	-0.00005	101.60764	20.57609	-4.64223	-0.13941	-0.05366	0.02566	-0.00593	-0.00024	-0.00124	27.11875	-10.92439	6.27962	0.09219	0.03850	0.01287	0.00066	-0.00102	0.00107	9.02237	-10.54958	8.28914	0.71268	-0.05837	0.09993	-0.02201	0.00059	-0.00399	-14.51298	0.91842	5.22915	-0.54924	0.52779	0.20114	0.02840	0.00010	0.01337	8.35889
934			9.33000	11.60650	9.07363	4.51771	0.00278	0.00080	0.00292	-0.00000	-0.00002	-0.00011	101.58498	20.60375	-4.63922	-0.13951	-0.05378	0.02632	-0.00531	-0.00040	-0.00126	27.10694	-10.93303	6.23510	0.09318	0.03908	0.01264	0.00037	-0.00059	0.00078	9.04183	-10.54119	8.31051	0.71515	-0.05855	0.10103	-0.01817	0.00012	-0.00341	-14.48147	0.90768	5.19366	-0.54995	0.52517	0.20147	0.03017	0.00266	0.01162	8.37197
935			9.34000	11.60236	9.10253	4.54169	0.00277	0.00082	0.00302	0.00000	-0.00004	-0.00019	101.56502	20.63153	-4.63934	-0.13982	-0.05396	0.02691	-0.00411	-0.00072	-0.00123	27.10052	-10.94120	6.20723	0.09343	0.03939	0.01237	0.00002	-0.00019	0.00044	9.05511	-10.53644	8.32629	0.71651	-0.05828	0.10125	-0.01011	-0.00005	-0.00192	-14.45110	0.89627	5.16658	-0.55135	0.52021	0.20040	0.02623	0.00432	0.00759	8.39188
936			9.35000	11.59571	9.14425	4.57618	0.00276	0.00085	0.00314	0.00000	-0.00006	-0.00026	101.54958	20.65806	-4.64406	-0.14023	-0.05416	0.02743	-0.00243	-0.00109	-0.00110	27.09910	-10.94679	6.19529	0.09310	0.03962	0.01212	-0.00026	-0.00001	0.00015	9.06201	-10.53879	8.33250	0.71914	-0.05510	0.10140	-0.00528	-0.00076	0.00015	-14.42757	0.88765	5.15401	-0.55321	0.51685	0.19976	0.01721	0.00339	0.00148	8.41117
937			9.36000	11.58809	9.19569	4.61920	0.00276	0.00088	0.00327	-0.00000	-0.00007	-0.00032	101.54015	20.68121	-4.65358	-0.14051	-0.05432	0.02804	-0.00048	-0.00143	-0.00087	27.10137	-10.94727	6.19468	0.09308	0.04029	0.01204	-0.00046	-0.00008	-0.00008	9.06368	-10.55236	8.32713	0.72125	-0.05364	0.10184	-0.00256	-0.00171	0.00248	-14.41555	0.88687	5.16024	-0.55368	0.51086	0.19885	0.00585	-0.00091	-0.00524	8.42189
938			9.37000	11.58100	9.25298	4.66838	0.00278	0.00091	0.00338	-0.00001	-0.00007	-0.00036	101.53717	20.69882	-4.66817	-0.14053	-0.05440	0.02870	0.00158	-0.00182	-0.00053	27.10586	-10.94125	6.20103	0.09365	0.04150	0.01222	-0.00054	-0.00033	-0.00025	9.06202	-10.57923	8.31035	0.72388	-0.05111	0.10238	-0.00171	-0.00255	0.00473	-14.41503	0.89715	5.18275	-0.55281	0.50901	0.19901	-0.00284	-0.00725	-0.00981	8.42114
939			9.38000	11.57580	9.31218	4.72192	0.00279	0.00094	0.00348	-0.00003	-0.00008	-0.00039	101.54045	20.70953	-4.68915	-0.14048	-0.05443	0.02914	0.00359	-0.00224	-0.00014	27.11119	-10.92862	6.21170	0.09424	0.04282	0.01266	-0.00052	-0.00062	-0.00039	9.05830	-10.61726	8.28313	0.73030	-0.04733	0.10296	-0.00154	-0.00294	0.00679	-14.42064	0.91676	5.21091	-0.55535	0.51074	0.19995	-0.00625	-0.01288	-0.01050	8.41289
940			9.39000	11.57386	9.36837	4.77642	0.00281	0.00096	0.00353	-0.00004	-0.00007	-0.00038	101.54943	20.71376	-4.71626	-0.14051	-0.05448	0.02920	0.00533	-0.00255	0.00019	27.11678	-10.91045	6.22515	0.09415	0.04372	0.01318	-0.00052	-0.00087	-0.00049	9.05254	-10.66144	8.24581	0.73664	-0.04600	0.10328	-0.00104	-0.00303	0.00871	-14.42710	0.94013	5.23384	-0.56000	0.51354	0.20061	-0.00684	-0.01562	-0.00805	8.40292
941			9.40000	11.57693	9.41575	4.82655	0.00281	0.00096	0.00355	-0.00007	-0.00005	-0.00032	101.56354	20.71302	-4.74687	-0.14023	-0.05442	0.02909	0.00657	-0.00262	0.00045	27.12283	-10.88873	6.23992	0.09363	0.04420	0.01360	-0.00066	-0.00105	-0.00054	9.04417	-10.70688	8.19809	0.74142	-0.04501	0.10314	-0.00003	-0.00283	0.01052	-14.43406	0.96198	5.24677	-0.56258	0.51796	0.20109	-0.00869	-0.01556	-0.00462	8.39300
942			9.41000	11.58564	9.45023	4.86702	0.00281	0.00095	0.00353	-0.00008	-0.00003	-0.00023	101.58134	20.70742	-4.77789	-0.13946	-0.05421	0.02904	0.00708	-0.00243	0.00072	27.13026	-10.86550	6.25392	0.09316	0.04467	0.01391	-0.00101	-0.00119	-0.00052	9.03289	-10.75095	8.13982	0.74645	-0.04174	0.10304	0.00087	-0.00238	0.01224	-14.44452	0.98004	5.25078	-0.56462	0.52359	0.20205	-0.01360	-0.01388	-0.00181	8.38165
943			9.42000	11.59890	9.47092	4.89392	0.00280	0.00093	0.00346	-0.00009	-0.00002	-0.00013	101.60054	20.69541	-4.80670	-0.13833	-0.05388	0.02899	0.00666	-0.00198	0.00103	27.13982	-10.84223	6.26441	0.09301	0.04544	0.01430	-0.00144	-0.00137	-0.00043	9.01925	-10.79267	8.07169	0.75211	-0.04024	0.10318	0.00082	-0.00204	0.01372	-14.46163	0.99395	5.24911	-0.56875	0.52651	0.20268	-0.02072	-0.01154	-0.00035	8.36611
944			9.43000	11.61429	9.47933	4.90460	0.00279	0.00090	0.00335	-0.00008	-0.00000	-0.00002	101.61786	20.67617	-4.83066	-0.13710	-0.05348	0.02874	0.00520	-0.00132	0.00128	27.15081	-10.81904	6.26883	0.09296	0.04628	0.01485	-0.00171	-0.00163	-0.00030	9.00467	-10.83217	7.99586	0.75647	-0.03789	0.10308	-0.00057	-0.00174	0.01475	-14.48635	1.00486	5.24644	-0.57163	0.53128	0.20363	-0.02698	-0.00953	-0.00061	8.34423
945			9.44000	11.62920	9.47750	4.89844	0.00277	0.00087	0.00322	-0.00005	0.00000	0.00008	101.62968	20.65099	-4.84729	-0.13594	-0.05303	0.02821	0.00282	-0.00056	0.00141	27.16130	-10.79566	6.26680	0.09245	0.04684	0.01541	-0.00165	-0.00190	-0.00017	8.99069	-10.87017	7.91513	0.75929	-0.03608	0.10307	-0.00298	-0.00157	0.01532	-14.51574	1.01471	5.24730	-0.57244	0.53497	0.20453	-0.02862	-0.00854	-0.00228	8.31729
946			9.45000	11.64117	9.46771	4.87756	0.00274	0.00083	0.00307	-0.00003	0.00001	0.00015	101.63280	20.62234	-4.85564	-0.13503	-0.05259	0.02743	-0.00011	0.00016	0.00142	27.16938	-10.77175	6.25901	0.09143	0.04676	0.01583	-0.00126	-0.00214	-0.00005	8.97835	-10.90804	7.83246	0.76161	-0.03479	0.10382	-0.00557	-0.00154	0.01560	-14.54349	1.02578	5.25423	-0.57370	0.53800	0.20604	-0.02349	-0.00898	-0.00465	8.29047
947			9.46000	11.64867	9.45293	4.84650	0.00270	0.00079	0.00294	0.00000	0.00001	0.00018	101.62549	20.59241	-4.85647	-0.13448	-0.05223	0.02656	-0.00317	0.00073	0.00133	27.17314	-10.74743	6.24543	0.09015	0.04628	0.01614	-0.00070	-0.00231	0.00009	8.96782	-10.94726	7.74998	0.76489	-0.03330	0.10525	-0.00776	-0.00159	0.01573	-14.56231	1.03973	5.26755	-0.57643	0.54249	0.20844	-0.01193	-0.01058	-0.00705	8.27007
948			9.47000	11.65096	9.43659	4.81054	0.00267	0.00076	0.00281	0.00003	0.00001	0.00018	101.60739	20.56301	-4.85119	-0.13430	-0.05197	0.02570	-0.00598	0.00112	0.00118	27.17232	-10.72383	6.22681	0.08883	0.04562	0.01638	-0.00020	-0.00226	0.00020	8.95891	-10.98875	7.66880	0.76826	-0.03037	0.10566	-0.00964	-0.00157	0.01548	-14.56662	1.05715	5.28615	-0.58018	0.54680	0.20969	0.00253	-0.01245	-0.00896	8.26159
949			9.48000	11.64816	9.42160	4.77532	0.00265	0.00073	0.00272	0.00005	0.00001	0.00016	101.57961	20.53595	-4.84193	-0.13446	-0.05184	0.02499	-0.00826	0.00128	0.00098	27.16849	-10.70335	6.20622	0.08768	0.04503	0.01652	0.00008	-0.00190	0.00026	8.95180	-11.03198	7.59047	0.77161	-0.02786	0.10512	-0.01168	-0.00149	0.01456	-14.55655	1.07730	5.30841	-0.58454	0.55009	0.20961	0.01387	-0.01344	-0.01024	8.26590
950			9.49000	11.64071	9.41006	4.74566	0.00264	0.00071	0.00267	0.00006	0.00000	0.00012	101.54403	20.51310	-4.83119	-0.13489	-0.05183	0.02455	-0.00986	0.00121	0.00074	27.16417	-10.68884	6.18827	0.08713	0.04486	0.01672	0.00008	-0.00121	0.00022	8.94755	-11.07394	7.51876	0.77547	-0.02856	0.10457	-0.01443	-0.00144	0.01274	-14.53854	1.09832	5.33330	-0.58812	0.55206	0.20904	0.01812	-0.01312	-0.01111	8.27787
951			9.50000	11.62923	9.40383	4.72537	0.00263	0.00070	0.00266	0.00007	-0.00000	0.00007	101.50300	20.49655	-4.82145	-0.13563	-0.05197	0.02444	-0.01085	0.00094	0.00045	27.16225	-10.68284	6.17812	0.08722	0.04512	0.01695	-0.00010	-0.00026	0.00011	8.94790	-11.11065	7.45910	0.77878	-0.02965	0.10404	-0.01793	-0.00126	0.00989	-14.52023	1.11895	5.36055	-0.58963	0.55510	0.20872	0.01628	-0.01216	-0.01189	8.29118
[truncated: 1,644 more rows]
[truncated: 11 more columns]
