# Supplementary material for: Analysis of the impact of different landing heights and lateralities on lower limb joint load based on statistical parametric mapping
Source: PLoS One. 2025 May 30;20(5):e0324656. doi: 10.1371/journal.pone.0324656 (PMC12124505; doi:10.1371/journal.pone.0324656)
Supplement: S1 File — (ZIP) [file pone.0324656.s001.zip › Original data/009/左前45.txt]

	C:\Users\dell\Documents\Qualisys-GAIT1214\Data\renxuanpu_renxuanpu_2023-11-18_WJN009\2023-11-18\2023-11-18_unspecified\Gait LB - CAST 8.c3d	C:\Users\dell\Documents\Qualisys-GAIT1214\Data\renxuanpu_renxuanpu_2023-11-18_WJN009\2023-11-18\2023-11-18_unspecified\Gait LB - CAST 8.c3d	C:\Users\dell\Documents\Qualisys-GAIT1214\Data\renxuanpu_renxuanpu_2023-11-18_WJN009\2023-11-18\2023-11-18_unspecified\Gait LB - CAST 8.c3d	C:\Users\dell\Documents\Qualisys-GAIT1214\Data\renxuanpu_renxuanpu_2023-11-18_WJN009\2023-11-18\2023-11-18_unspecified\Gait LB - CAST 8.c3d	C:\Users\dell\Documents\Qualisys-GAIT1214\Data\renxuanpu_renxuanpu_2023-11-18_WJN009\2023-11-18\2023-11-18_unspecified\Gait LB - CAST 8.c3d	C:\Users\dell\Documents\Qualisys-GAIT1214\Data\renxuanpu_renxuanpu_2023-11-18_WJN009\2023-11-18\2023-11-18_unspecified\Gait LB - CAST 8.c3d	C:\Users\dell\Documents\Qualisys-GAIT1214\Data\renxuanpu_renxuanpu_2023-11-18_WJN009\2023-11-18\2023-11-18_unspecified\Gait LB - CAST 8.c3d	C:\Users\dell\Documents\Qualisys-GAIT1214\Data\renxuanpu_renxuanpu_2023-11-18_WJN009\2023-11-18\2023-11-18_unspecified\Gait LB - CAST 8.c3d	C:\Users\dell\Documents\Qualisys-GAIT1214\Data\renxuanpu_renxuanpu_2023-11-18_WJN009\2023-11-18\2023-11-18_unspecified\Gait LB - CAST 8.c3d	C:\Users\dell\Documents\Qualisys-GAIT1214\Data\renxuanpu_renxuanpu_2023-11-18_WJN009\2023-11-18\2023-11-18_unspecified\Gait LB - CAST 8.c3d	C:\Users\dell\Documents\Qualisys-GAIT1214\Data\renxuanpu_renxuanpu_2023-11-18_WJN009\2023-11-18\2023-11-18_unspecified\Gait LB - CAST 8.c3d	C:\Users\dell\Documents\Qualisys-GAIT1214\Data\renxuanpu_renxuanpu_2023-11-18_WJN009\2023-11-18\2023-11-18_unspecified\Gait LB - CAST 8.c3d	C:\Users\dell\Documents\Qualisys-GAIT1214\Data\renxuanpu_renxuanpu_2023-11-18_WJN009\2023-11-18\2023-11-18_unspecified\Gait LB - CAST 8.c3d	C:\Users\dell\Documents\Qualisys-GAIT1214\Data\renxuanpu_renxuanpu_2023-11-18_WJN009\2023-11-18\2023-11-18_unspecified\Gait LB - CAST 8.c3d	C:\Users\dell\Documents\Qualisys-GAIT1214\Data\renxuanpu_renxuanpu_2023-11-18_WJN009\2023-11-18\2023-11-18_unspecified\Gait LB - CAST 8.c3d	C:\Users\dell\Documents\Qualisys-GAIT1214\Data\renxuanpu_renxuanpu_2023-11-18_WJN009\2023-11-18\2023-11-18_unspecified\Gait LB - CAST 8.c3d	C:\Users\dell\Documents\Qualisys-GAIT1214\Data\renxuanpu_renxuanpu_2023-11-18_WJN009\2023-11-18\2023-11-18_unspecified\Gait LB - CAST 8.c3d	C:\Users\dell\Documents\Qualisys-GAIT1214\Data\renxuanpu_renxuanpu_2023-11-18_WJN009\2023-11-18\2023-11-18_unspecified\Gait LB - CAST 8.c3d	C:\Users\dell\Documents\Qualisys-GAIT1214\Data\renxuanpu_renxuanpu_2023-11-18_WJN009\2023-11-18\2023-11-18_unspecified\Gait LB - CAST 8.c3d	C:\Users\dell\Documents\Qualisys-GAIT1214\Data\renxuanpu_renxuanpu_2023-11-18_WJN009\2023-11-18\2023-11-18_unspecified\Gait LB - CAST 8.c3d	C:\Users\dell\Documents\Qualisys-GAIT1214\Data\renxuanpu_renxuanpu_2023-11-18_WJN009\2023-11-18\2023-11-18_unspecified\Gait LB - CAST 8.c3d	C:\Users\dell\Documents\Qualisys-GAIT1214\Data\renxuanpu_renxuanpu_2023-11-18_WJN009\2023-11-18\2023-11-18_unspecified\Gait LB - CAST 8.c3d	C:\Users\dell\Documents\Qualisys-GAIT1214\Data\renxuanpu_renxuanpu_2023-11-18_WJN009\2023-11-18\2023-11-18_unspecified\Gait LB - CAST 8.c3d	C:\Users\dell\Documents\Qualisys-GAIT1214\Data\renxuanpu_renxuanpu_2023-11-18_WJN009\2023-11-18\2023-11-18_unspecified\Gait LB - CAST 8.c3d	C:\Users\dell\Documents\Qualisys-GAIT1214\Data\renxuanpu_renxuanpu_2023-11-18_WJN009\2023-11-18\2023-11-18_unspecified\Gait LB - CAST 8.c3d	C:\Users\dell\Documents\Qualisys-GAIT1214\Data\renxuanpu_renxuanpu_2023-11-18_WJN009\2023-11-18\2023-11-18_unspecified\Gait LB - CAST 8.c3d	C:\Users\dell\Documents\Qualisys-GAIT1214\Data\renxuanpu_renxuanpu_2023-11-18_WJN009\2023-11-18\2023-11-18_unspecified\Gait LB - CAST 8.c3d	C:\Users\dell\Documents\Qualisys-GAIT1214\Data\renxuanpu_renxuanpu_2023-11-18_WJN009\2023-11-18\2023-11-18_unspecified\Gait LB - CAST 8.c3d	C:\Users\dell\Documents\Qualisys-GAIT1214\Data\renxuanpu_renxuanpu_2023-11-18_WJN009\2023-11-18\2023-11-18_unspecified\Gait LB - CAST 8.c3d	C:\Users\dell\Documents\Qualisys-GAIT1214\Data\renxuanpu_renxuanpu_2023-11-18_WJN009\2023-11-18\2023-11-18_unspecified\Gait LB - CAST 8.c3d	C:\Users\dell\Documents\Qualisys-GAIT1214\Data\renxuanpu_renxuanpu_2023-11-18_WJN009\2023-11-18\2023-11-18_unspecified\Gait LB - CAST 8.c3d	C:\Users\dell\Documents\Qualisys-GAIT1214\Data\renxuanpu_renxuanpu_2023-11-18_WJN009\2023-11-18\2023-11-18_unspecified\Gait LB - CAST 8.c3d	C:\Users\dell\Documents\Qualisys-GAIT1214\Data\renxuanpu_renxuanpu_2023-11-18_WJN009\2023-11-18\2023-11-18_unspecified\Gait LB - CAST 8.c3d	C:\Users\dell\Documents\Qualisys-GAIT1214\Data\renxuanpu_renxuanpu_2023-11-18_WJN009\2023-11-18\2023-11-18_unspecified\Gait LB - CAST 8.c3d	C:\Users\dell\Documents\Qualisys-GAIT1214\Data\renxuanpu_renxuanpu_2023-11-18_WJN009\2023-11-18\2023-11-18_unspecified\Gait LB - CAST 8.c3d	C:\Users\dell\Documents\Qualisys-GAIT1214\Data\renxuanpu_renxuanpu_2023-11-18_WJN009\2023-11-18\2023-11-18_unspecified\Gait LB - CAST 8.c3d	C:\Users\dell\Documents\Qualisys-GAIT1214\Data\renxuanpu_renxuanpu_2023-11-18_WJN009\2023-11-18\2023-11-18_unspecified\Gait LB - CAST 8.c3d	C:\Users\dell\Documents\Qualisys-GAIT1214\Data\renxuanpu_renxuanpu_2023-11-18_WJN009\2023-11-18\2023-11-18_unspecified\Gait LB - CAST 8.c3d	C:\Users\dell\Documents\Qualisys-GAIT1214\Data\renxuanpu_renxuanpu_2023-11-18_WJN009\2023-11-18\2023-11-18_unspecified\Gait LB - CAST 8.c3d	C:\Users\dell\Documents\Qualisys-GAIT1214\Data\renxuanpu_renxuanpu_2023-11-18_WJN009\2023-11-18\2023-11-18_unspecified\Gait LB - CAST 8.c3d	C:\Users\dell\Documents\Qualisys-GAIT1214\Data\renxuanpu_renxuanpu_2023-11-18_WJN009\2023-11-18\2023-11-18_unspecified\Gait LB - CAST 8.c3d	C:\Users\dell\Documents\Qualisys-GAIT1214\Data\renxuanpu_renxuanpu_2023-11-18_WJN009\2023-11-18\2023-11-18_unspecified\Gait LB - CAST 8.c3d	C:\Users\dell\Documents\Qualisys-GAIT1214\Data\renxuanpu_renxuanpu_2023-11-18_WJN009\2023-11-18\2023-11-18_unspecified\Gait LB - CAST 8.c3d	C:\Users\dell\Documents\Qualisys-GAIT1214\Data\renxuanpu_renxuanpu_2023-11-18_WJN009\2023-11-18\2023-11-18_unspecified\Gait LB - CAST 8.c3d	C:\Users\dell\Documents\Qualisys-GAIT1214\Data\renxuanpu_renxuanpu_2023-11-18_WJN009\2023-11-18\2023-11-18_unspecified\Gait LB - CAST 8.c3d	C:\Users\dell\Documents\Qualisys-GAIT1214\Data\renxuanpu_renxuanpu_2023-11-18_WJN009\2023-11-18\2023-11-18_unspecified\Gait LB - CAST 8.c3d	C:\Users\dell\Documents\Qualisys-GAIT1214\Data\renxuanpu_renxuanpu_2023-11-18_WJN009\2023-11-18\2023-11-18_unspecified\Gait LB - CAST 8.c3d	C:\Users\dell\Documents\Qualisys-GAIT1214\Data\renxuanpu_renxuanpu_2023-11-18_WJN009\2023-11-18\2023-11-18_unspecified\Gait LB - CAST 8.c3d	C:\Users\dell\Documents\Qualisys-GAIT1214\Data\renxuanpu_renxuanpu_2023-11-18_WJN009\2023-11-18\2023-11-18_unspecified\Gait LB - CAST 8.c3d
	CD	ZD	TIME	Right Ankle Angles	Right Ankle Angles	Right Ankle Angles	Right Ankle Moment	Right Ankle Moment	Right Ankle Moment	Right Ankle Power	Right Ankle Power	Right Ankle Power	Right Knee Angles	Right Knee Angles	Right Knee Angles	Right Knee Moment	Right Knee Moment	Right Knee Moment	Right Knee Power	Right Knee Power	Right Knee Power	Right Hip Angles	Right Hip Angles	Right Hip Angles	Right Hip Moment	Right Hip Moment	Right Hip Moment	Right Hip Power	Right Hip Power	Right Hip Power	Left Ankle Angles	Left Ankle Angles	Left Ankle Angles	Left Ankle Moment	Left Ankle Moment	Left Ankle Moment	Left Ankle Power	Left Ankle Power	Left Ankle Power	Left Knee Angles	Left Knee Angles	Left Knee Angles	Left Knee Moment	Left Knee Moment	Left Knee Moment	Left Knee Power	Left Knee Power	Left Knee Power	Left Hip Angles
	EVENT_LABEL	EVENT_LABEL	FRAME_NUMBERS	LINK_MODEL_BASED	LINK_MODEL_BASED	LINK_MODEL_BASED	LINK_MODEL_BASED	LINK_MODEL_BASED	LINK_MODEL_BASED	LINK_MODEL_BASED	LINK_MODEL_BASED	LINK_MODEL_BASED	LINK_MODEL_BASED	LINK_MODEL_BASED	LINK_MODEL_BASED	LINK_MODEL_BASED	LINK_MODEL_BASED	LINK_MODEL_BASED	LINK_MODEL_BASED	LINK_MODEL_BASED	LINK_MODEL_BASED	LINK_MODEL_BASED	LINK_MODEL_BASED	LINK_MODEL_BASED	LINK_MODEL_BASED	LINK_MODEL_BASED	LINK_MODEL_BASED	LINK_MODEL_BASED	LINK_MODEL_BASED	LINK_MODEL_BASED	LINK_MODEL_BASED	LINK_MODEL_BASED	LINK_MODEL_BASED	LINK_MODEL_BASED	LINK_MODEL_BASED	LINK_MODEL_BASED	LINK_MODEL_BASED	LINK_MODEL_BASED	LINK_MODEL_BASED	LINK_MODEL_BASED	LINK_MODEL_BASED	LINK_MODEL_BASED	LINK_MODEL_BASED	LINK_MODEL_BASED	LINK_MODEL_BASED	LINK_MODEL_BASED	LINK_MODEL_BASED	LINK_MODEL_BASED	LINK_MODEL_BASED
	ORIGINAL	ORIGINAL	ORIGINAL	ORIGINAL	ORIGINAL	ORIGINAL	ORIGINAL	ORIGINAL	ORIGINAL	ORIGINAL	ORIGINAL	ORIGINAL	ORIGINAL	ORIGINAL	ORIGINAL	ORIGINAL	ORIGINAL	ORIGINAL	ORIGINAL	ORIGINAL	ORIGINAL	ORIGINAL	ORIGINAL	ORIGINAL	ORIGINAL	ORIGINAL	ORIGINAL	ORIGINAL	ORIGINAL	ORIGINAL	ORIGINAL	ORIGINAL	ORIGINAL	ORIGINAL	ORIGINAL	ORIGINAL	ORIGINAL	ORIGINAL	ORIGINAL	ORIGINAL	ORIGINAL	ORIGINAL	ORIGINAL	ORIGINAL	ORIGINAL	ORIGINAL	ORIGINAL	ORIGINAL	ORIGINAL
ITEM	X	X	X	X	Y	Z	X	Y	Z	X	Y	Z	X	Y	Z	X	Y	Z	X	Y	Z	X	Y	Z	X	Y	Z	X	Y	Z	X	Y	Z	X	Y	Z	X	Y	Z	X	Y	Z	X	Y	Z	X	Y	Z	X
1	0.34000	0.50000	0.00000	27.34779	-3.63476	-1.36291							48.04041	11.09593	-9.82070							12.21366	1.46628	12.23169							-14.50358	10.76481	8.87227							-11.10370	-4.20490	-0.18895							10.83636
2			0.01000	28.25088	-3.49384	-1.39366							49.68538	11.76377	-9.50982							12.84914	1.22464	12.65880							-14.51830	10.75587	8.92896							-10.81877	-4.31134	-0.51933							10.95775
3			0.02000	29.18026	-3.40096	-1.41802	-0.00862	0.00136	-0.00117	0.01408	-0.00015	0.00002	51.32492	12.43033	-9.20189	-0.07445	-0.04183	-0.02632	0.20114	0.04650	0.01517	13.45625	1.01148	13.09262	0.00068	-0.13486	-0.00477	-0.00070	-0.06698	0.00311	-14.54271	10.72840	8.98154	-0.00777	-0.00056	0.00128	-0.00030	-0.00003	-0.00012	-10.50679	-4.41902	-0.83321	0.05249	0.00587	-0.00231	-0.02791	0.00053	-0.00124	11.08920
4			0.03000	30.11943	-3.37590	-1.43632	-0.00871	0.00141	-0.00127	0.01430	0.00000	-0.00003	52.90921	13.07579	-8.91504	-0.07923	-0.04437	-0.02868	0.20519	0.04505	0.01687	14.00431	0.84432	13.51679	0.01532	-0.15284	-0.00749	-0.01377	-0.06140	0.00474	-14.58065	10.67499	9.02337	-0.00808	-0.00044	0.00149	-0.00058	-0.00005	-0.00012	-10.16418	-4.52576	-1.10760	0.05262	0.00792	-0.00196	-0.03124	0.00084	-0.00088	11.23176
5			0.04000	31.06124	-3.41506	-1.44191	-0.00892	0.00142	-0.00105	0.01467	0.00013	-0.00005	54.41342	13.67033	-8.66829	-0.08456	-0.04389	-0.02714	0.20833	0.03809	0.01535	14.47404	0.73969	13.90703	0.01912	-0.15507	-0.00979	-0.01443	-0.04219	0.00567	-14.63685	10.58915	9.04443	-0.00841	-0.00045	0.00157	-0.00098	-0.00008	-0.00009	-9.78807	-4.62978	-1.32006	0.05356	0.00880	-0.00207	-0.03549	0.00109	-0.00067	11.38850
6			0.05000	32.00423	-3.49437	-1.42825	-0.00923	0.00137	-0.00058	0.01518	0.00020	-0.00002	55.83678	14.18193	-8.47307	-0.09010	-0.04101	-0.02192	0.21227	0.02836	0.01096	14.85932	0.70794	14.23784	0.01458	-0.14021	-0.01128	-0.00893	-0.01738	0.00559	-14.71605	10.46768	9.03395	-0.00884	-0.00061	0.00149	-0.00152	-0.00015	-0.00002	-9.37737	-4.72884	-1.45082	0.05531	0.00839	-0.00259	-0.04056	0.00118	-0.00044	11.56260
7			0.06000	32.94857	-3.57918	-1.39543	-0.00956	0.00127	-0.00000	0.01572	0.00018	-0.00000	57.19688	14.58981	-8.32655	-0.09549	-0.03688	-0.01422	0.21837	0.01931	0.00573	15.16801	0.74759	14.49241	0.00531	-0.11121	-0.01174	-0.00263	0.00179	0.00464	-14.82261	10.31345	8.98548	-0.00938	-0.00091	0.00129	-0.00219	-0.00028	0.00005	-8.93418	-4.82058	-1.48672	0.05767	0.00685	-0.00338	-0.04606	0.00106	-0.00000	11.75622
8			0.07000	33.89309	-3.63581	-1.35155	-0.00986	0.00114	0.00054	0.01618	0.00010	-0.00002	58.52299	14.89485	-8.21220	-0.10047	-0.03280	-0.00601	0.22763	0.01313	0.00180	15.42023	0.84396	14.67025	-0.00481	-0.07491	-0.01105	0.00202	0.00907	0.00333	-14.96045	10.13759	8.90178	-0.00996	-0.00132	0.00098	-0.00299	-0.00045	0.00007	-8.46457	-4.90401	-1.42483	0.06039	0.00433	-0.00432	-0.05131	0.00071	0.00070	11.96810
9			0.08000	34.83418	-3.63928	-1.30842	-0.01010	0.00103	0.00094	0.01646	-0.00001	-0.00008	59.84920	15.12199	-8.10810	-0.10474	-0.02983	0.00075	0.23988	0.01011	-0.00017	15.64456	0.97288	14.78826	-0.01410	-0.04053	-0.00935	0.00554	0.00705	0.00215	-15.13317	9.95738	8.79662	-0.01053	-0.00178	0.00060	-0.00386	-0.00060	0.00006	-7.97867	-4.97974	-1.27543	0.06319	0.00107	-0.00530	-0.05554	0.00018	0.00156	12.19285
10			0.09000	35.76584	-3.57467	-1.27490	-0.01026	0.00095	0.00116	0.01649	-0.00011	-0.00017	61.20381	15.30831	-7.99582	-0.10801	-0.02841	0.00487	0.25293	0.00942	-0.00086	15.86711	1.10691	14.87006	-0.02343	-0.01602	-0.00701	0.00931	0.00280	0.00125	-15.34386	9.79110	8.69184	-0.01106	-0.00221	0.00025	-0.00475	-0.00066	0.00002	-7.48886	-5.04959	-1.06243	0.06581	-0.00225	-0.00618	-0.05811	-0.00038	0.00234	12.42242
11			0.10000	36.67899	-3.43586	-1.25310	-0.01034	0.00091	0.00119	0.01618	-0.00021	-0.00025	62.59710	15.48283	-7.86414	-0.11040	-0.02848	0.00610	0.26409	0.01006	-0.00097	16.09743	1.22138	14.92938	-0.03401	-0.00348	-0.00425	0.01372	0.00048	0.00053	-15.59342	9.65451	8.61054	-0.01151	-0.00254	-0.00002	-0.00558	-0.00057	-0.00000	-7.00715	-5.11584	-0.81789	0.06805	-0.00487	-0.00682	-0.05873	-0.00080	0.00279	12.64834
12			0.11000	37.56142	-3.22404	-1.23842	-0.01036	0.00093	0.00107	0.01554	-0.00030	-0.00030	64.02148	15.65652	-7.70974	-0.11233	-0.02965	0.00504	0.27273	0.01127	-0.00077	16.32734	1.29848	14.96430	-0.04522	0.00119	-0.00103	0.01780	-0.00010	0.00006	-15.87833	9.55835	8.56971	-0.01184	-0.00271	-0.00014	-0.00623	-0.00036	0.00000	-6.54347	-5.17990	-0.57245	0.06972	-0.00628	-0.00721	-0.05745	-0.00097	0.00284	12.86340
13			0.12000	38.39873	-2.94562	-1.22207	-0.01037	0.00099	0.00089	0.01458	-0.00039	-0.00032	65.46749	15.83116	-7.53721	-0.11469	-0.03153	0.00270	0.28212	0.01262	-0.00043	16.54761	1.32958	14.96800	-0.05564	0.00272	0.00232	0.02104	-0.00005	0.00004	-16.19116	9.50569	8.57646	-0.01204	-0.00271	-0.00012	-0.00667	-0.00011	0.00001	-6.10539	-5.24077	-0.34764	0.07087	-0.00653	-0.00737	-0.05459	-0.00090	0.00259	13.06275
14			0.13000	39.17549	-2.61147	-1.19485	-0.01037	0.00108	0.00071	0.01333	-0.00047	-0.00031	66.93721	16.01240	-7.35452	-0.11833	-0.03386	0.00004	0.29647	0.01404	-0.00001	16.76118	1.31370	14.94165	-0.06518	0.00212	0.00497	0.02443	0.00009	0.00040	-16.52336	9.49090	8.62995	-0.01213	-0.00254	0.00007	-0.00689	0.00009	-0.00001	-5.69906	-5.29453	-0.15398	0.07112	-0.00531	-0.00724	-0.05017	-0.00060	0.00218	13.24308
15			0.14000	39.87438	-2.23974	-1.14768	-0.01041	0.00118	0.00059	0.01175	-0.00051	-0.00029	68.44048	16.21086	-7.16773	-0.12370	-0.03651	-0.00236	0.31763	0.01574	0.00054	16.97866	1.25436	14.89535	-0.07583	-0.00122	0.00644	0.02937	-0.00013	0.00079	-16.86611	9.50415	8.71931	-0.01212	-0.00227	0.00037	-0.00693	0.00020	-0.00006	-5.33006	-5.33617	0.01088	0.07104	-0.00347	-0.00692	-0.04482	-0.00029	0.00177	13.40202
16			0.15000	40.47361	-1.86092	-1.07141	-0.01064	0.00128	0.00054	0.00991	-0.00048	-0.00029	69.98549	16.43796	-6.97573	-0.13008	-0.03932	-0.00449	0.34368	0.01804	0.00131	17.20706	1.15603	14.84316	-0.09349	-0.00722	0.00716	0.03832	-0.00122	0.00100	-17.21177	9.53364	8.83319	-0.01201	-0.00193	0.00074	-0.00679	0.00022	-0.00013	-5.00435	-5.36323	0.14876	0.07027	-0.00102	-0.00638	-0.03834	-0.00006	0.00135	13.53734
17			0.16000	40.94732	-1.50868	-0.95741	-0.01122	0.00136	0.00053	0.00770	-0.00038	-0.00030	71.58064	16.70439	-6.77077	-0.13639	-0.04206	-0.00647	0.37310	0.02129	0.00240	17.45027	1.02271	14.80028	-0.12483	-0.01367	0.00815	0.05567	-0.00319	0.00104	-17.55300	9.56809	8.95692	-0.01174	-0.00155	0.00114	-0.00648	0.00018	-0.00021	-4.72797	-5.37647	0.25891	0.06886	0.00165	-0.00568	-0.03099	0.00004	0.00090	13.64700
18			0.17000	41.26670	-1.20387	-0.79939	-0.01216	0.00143	0.00052	0.00471	-0.00022	-0.00029	73.24572	17.02267	-6.53937	-0.14180	-0.04455	-0.00820	0.40732	0.02591	0.00382	17.71903	0.85737	14.78418	-0.17295	-0.01762	0.01019	0.08909	-0.00535	0.00085	-17.88412	9.59823	9.07501	-0.01122	-0.00116	0.00151	-0.00602	0.00011	-0.00025	-4.50590	-5.37932	0.33235	0.06667	0.00447	-0.00488	-0.02304	0.00003	0.00039	13.72928
19			0.18000	41.39887	-0.95292	-0.59254	-0.01338	0.00151	0.00045	0.00035	-0.00004	-0.00025	75.02147	17.40630	-6.26198	-0.14569	-0.04659	-0.00937	0.44936	0.03227	0.00539	18.04032	0.66230	14.81535	-0.23633	-0.01720	0.01346	0.15260	-0.00657	0.00007	-18.20314	9.61802	9.17248	-0.01037	-0.00076	0.00182	-0.00546	0.00005	-0.00022	-4.34070	-5.37560	0.35194	0.06323	0.00741	-0.00398	-0.01501	-0.00009	-0.00011	13.78315
20			0.19000	41.30479	-0.75620	-0.33365	-0.01482	0.00162	0.00028	-0.00601	0.00017	-0.00016	76.96835	17.86329	-5.91158	-0.14707	-0.04802	-0.01038	0.49892	0.04052	0.00714	18.45749	0.43953	14.91410	-0.31130	-0.01363	0.01792	0.26762	-0.00636	-0.00180	-18.51391	9.62651	9.23442	-0.00909	-0.00037	0.00201	-0.00486	0.00001	-0.00012	-4.23076	-5.36721	0.29837	0.05841	0.00990	-0.00307	-0.00781	-0.00033	-0.00053	13.80882
21			0.20000	40.94224	-0.61385	-0.02173	-0.01647	0.00175	0.00001	-0.01490	0.00041	-0.00001	79.15691	18.38958	-5.45534	-0.14564	-0.04892	-0.01238	0.55288	0.05062	0.00969	19.02344	0.19168	15.09434	-0.39158	-0.01101	0.02330	0.45423	-0.00609	-0.00502	-18.82920	9.62817	9.25141	-0.00733	0.00001	0.00205	-0.00421	-0.00000	0.00004	-4.16867	-5.35248	0.15068	0.05079	0.01201	-0.00205	-0.00249	-0.00074	-0.00071	13.80915
22			0.21000	40.27568	-0.52968	0.34169	-0.01826	0.00189	-0.00033	-0.02644	0.00070	0.00019	81.65152	18.96414	-4.85862	-0.14234	-0.04944	-0.01629	0.60805	0.06240	0.01373	19.78547	-0.07824	15.35506	-0.46701	-0.01266	0.02912	0.71246	-0.00799	-0.00906	-19.16962	9.63424	9.21575	-0.00507	0.00033	0.00191	-0.00333	0.00000	0.00020	-4.13711	-5.32592	-0.10461	0.03981	0.01322	-0.00091	-0.00018	-0.00135	-0.00049	13.79157
23			0.22000	39.29030	-0.51822	0.75040	-0.02010	0.00197	-0.00066	-0.04002	0.00103	0.00035	84.49723	19.55010	-4.08800	-0.13837	-0.04948	-0.02178	0.66155	0.07537	0.01865	20.77264	-0.36625	15.67541	-0.52601	-0.01784	0.03465	1.01212	-0.01227	-0.01239	-19.56302	9.65901	9.13156	-0.00235	0.00058	0.00153	-0.00186	-0.00001	0.00028	-4.10537	-5.28073	-0.47723	0.02490	0.01414	0.00043	-0.00064	-0.00215	0.00032	13.77006
24			0.23000	38.00193	-0.60834	1.18754	-0.02184	0.00198	-0.00089	-0.05412	0.00135	0.00038	87.71495	20.10131	-3.11425	-0.13439	-0.04865	-0.02697	0.71026	0.08825	0.02222	21.99486	-0.66773	16.01868	-0.55846	-0.02281	0.03879	1.30008	-0.01627	-0.01306	-20.04339	9.71707	9.01846	0.00070	0.00069	0.00089	0.00069	-0.00005	0.00020	-4.02804	-5.21283	-0.96949	0.00613	0.01478	0.00195	-0.00085	-0.00303	0.00184	13.76697
25			0.24000	36.46072	-0.83597	1.61951	-0.02329	0.00189	-0.00098	-0.06629	0.00161	0.00024	91.29991	20.56788	-1.91949	-0.13102	-0.04706	-0.02952	0.75323	0.09981	0.02215	23.44826	-0.97769	16.34020	-0.55724	-0.02458	0.04030	1.51328	-0.01720	-0.00973	-20.64823	9.81752	8.91317	0.00385	0.00065	0.00002	0.00469	-0.00010	0.00000	-3.84678	-5.12170	-1.57437	-0.01593	0.01438	0.00354	0.00577	-0.00367	0.00396	13.81313
26			0.25000	34.75181	-1.22988	1.99415	-0.02414	0.00174	-0.00094	-0.07332	0.00175	-0.00003	95.22010	20.89743	-0.50528	-0.12913	-0.04545	-0.02857	0.79342	0.11026	0.01831	25.11673	-1.29232	16.59238	-0.52054	-0.02337	0.03870	1.59545	-0.01507	-0.00276	-21.41179	9.95416	8.86786	0.00674	0.00044	-0.00102	0.01000	-0.00010	-0.00007	-3.49627	-5.00616	-2.27283	-0.04000	0.01192	0.00498	0.02809	-0.00362	0.00622	13.94400
27			0.26000	32.99297	-1.80163	2.24844	-0.02409	0.00158	-0.00083	-0.07231	0.00177	-0.00031	99.41981	21.03920	1.10365	-0.12768	-0.04391	-0.02555	0.82439	0.11875	0.01287	26.96926	-1.61197	16.72862	-0.45466	-0.02200	0.03464	1.52228	-0.01215	0.00574	-22.35401	10.09611	8.94341	0.00889	0.00008	-0.00214	0.01547	-0.00002	0.00039	-2.91478	-4.86010	-3.02950	-0.06459	0.00721	0.00608	0.07407	-0.00258	0.00791	14.19146
28			0.27000	31.32189	-2.54240	2.32891	-0.02296	0.00144	-0.00076	-0.06246	0.00172	-0.00058	103.82565	20.95488	2.85542	-0.12373	-0.04135	-0.02255	0.82680	0.12083	0.00802	28.95671	-1.94328	16.71045	-0.37181	-0.02172	0.02948	1.31485	-0.00946	0.01323	-23.46261	10.18544	9.19243	0.00975	-0.00042	-0.00317	0.01868	0.00012	0.00167	-2.05364	-4.67090	-3.78567	-0.08804	0.00063	0.00669	0.14707	-0.00027	0.00819	14.57501
29			0.28000	29.87326	-3.42435	2.21307	-0.02086	0.00132	-0.00081	-0.04625	0.00162	-0.00091	108.35379	20.63262	4.67202	-0.11366	-0.03636	-0.02017	0.77607	0.11083	0.00452	31.01438	-2.29845	16.52032	-0.28547	-0.01820	0.02569	1.03135	-0.00582	0.01882	-24.67107	10.14471	9.63585	0.00880	-0.00109	-0.00398	0.01685	0.00016	0.00369	-0.88418	-4.42237	-4.45167	-0.10873	-0.00725	0.00671	0.24313	0.00373	0.00649	15.09618
30			0.29000	28.75596	-4.40130	1.91629	-0.01819	0.00119	-0.00109	-0.02820	0.00144	-0.00152	112.92360	20.09939	6.46716	-0.09518	-0.02860	-0.01778	0.65741	0.08780	0.00263	33.07505	-2.69065	16.17937	-0.20813	-0.00595	0.02596	0.74709	-0.00144	0.02480	-25.83966	9.89590	10.24477	0.00566	-0.00206	-0.00449	0.00918	-0.00023	0.00583	0.59596	-4.10290	-4.90396	-0.12490	-0.01625	0.00614	0.34905	0.01004	0.00298	15.73298
31			0.30000	28.04075	-5.41343	1.48155	-0.01546	0.00107	-0.00169	-0.01229	0.00123	-0.00263	117.47581	19.42046	8.17979	-0.06778	-0.01854	-0.01521	0.46999	0.05577	0.00251	35.09137	-3.12805	15.75309	-0.15071	0.01397	0.03073	0.52901	0.00325	0.03279	-26.74994	9.38522	10.93937	0.00024	-0.00350	-0.00470	0.00022	-0.00170	0.00729	2.35916	-3.71660	-5.00037	-0.13481	-0.02680	0.00527	0.44392	0.01952	-0.00116	16.43857
32			0.31000	27.75709	-6.39746	0.96359	-0.01302	0.00101	-0.00271	-0.00038	0.00103	-0.00431	121.97832	18.67761	9.79689	-0.03339	-0.00677	-0.01358	0.23085	0.01972	0.00396	37.05077	-3.61093	15.33036	-0.12024	0.03364	0.03743	0.41272	0.01007	0.03969	-27.11852	8.60258	11.60481	-0.00720	-0.00554	-0.00468	0.00185	-0.00525	0.00755	4.35300	-3.29000	-4.61591	-0.13653	-0.03983	0.00473	0.50384	0.03334	-0.00512	17.14767
33			0.32000	27.89027	-7.30113	0.41313	-0.01089	0.00105	-0.00423	0.00722	0.00091	-0.00651	126.41525	17.93646	11.35339	0.00443	0.00679	-0.01476	-0.03024	-0.01923	0.00757	38.97628	-4.13337	14.98830	-0.11743	0.04308	0.04160	0.39993	0.01800	0.04057	-26.63259	7.58322	12.11349	-0.01591	-0.00803	-0.00456	0.03073	-0.01163	0.00650	6.51539	-2.86595	-3.68936	-0.12784	-0.05674	0.00555	0.50853	0.05337	-0.01089	17.79202
34			0.33000	28.37883	-8.09877	-0.13524	-0.00887	0.00121	-0.00609	0.01073	0.00085	-0.00883	130.76022	17.22368	12.90969	0.04116	0.02233	-0.01934	-0.27282	-0.06254	0.01526	40.91222	-4.68632	14.76110	-0.13569	0.03622	0.03837	0.46854	0.01943	0.03385	-25.00786	6.38580	12.34151	-0.02460	-0.01034	-0.00443	0.09813	-0.02038	0.00423	8.79592	-2.48343	-2.26021	-0.10633	-0.07754	0.00882	0.44526	0.08106	-0.02363	18.32240
35			0.34000	29.12466	-8.80062	-0.67084	-0.00680	0.00144	-0.00789	0.01071	0.00082	-0.01087	134.94843	16.52718	14.51936	0.07319	0.03961	-0.02605	-0.45804	-0.11148	0.02780	42.90310	-5.26077	14.62563	-0.16377	0.01274	0.02360	0.58436	0.00753	0.02006	-22.07831	5.05520	12.17405	0.18730	0.09810	0.02663	-1.14940	0.24632	-0.00644	11.17687	-2.15561	-0.47251	0.27324	0.05797	-0.01725	-1.19624	-0.06673	0.05295	18.73307
36			0.35000	30.02108	-9.44379	-1.20269	-0.00450	0.00161	-0.00918	0.00799	0.00079	-0.01242	138.86755	15.81712	16.19450	0.09850	0.05804	-0.03320	-0.55958	-0.16374	0.04278	44.97718	-5.84790	14.50773	-0.19095	-0.02245	-0.00370	0.71172	-0.01193	-0.00340	-17.91537	3.58317	11.54058	0.52655	0.23932	0.05375	-4.17522	0.72904	0.03208	13.67579	-1.86744	1.44350	1.05086	0.15778	-0.07590	-4.82803	-0.19401	0.22943	19.07800
37			0.36000	30.98028	-10.07090	-1.74070	-0.00192	0.00162	-0.00977	0.00354	0.00075	-0.01334	142.37846	15.07820	17.88852	0.11566	0.07599	-0.03941	-0.56663	-0.20836	0.05563	47.14131	-6.43810	14.31065	-0.21301	-0.06102	-0.04082	0.83158	-0.02063	-0.04384	-12.89334	1.91150	10.47627	1.06612	0.37584	0.11932	-9.52440	1.31728	0.16037	16.32303	-1.59391	3.22438	0.46213	0.70551	-0.17038	-2.23660	-0.86369	0.43328	19.46464
38			0.37000	31.94220	-10.71461	-2.28031	0.00085	0.00141	-0.00966	-0.00155	0.00069	-0.01337	145.34789	14.33646	19.51345	0.12279	0.08973	-0.04325	-0.48489	-0.22555	0.06202	49.38748	-7.01766	13.95175	-0.23023	-0.09307	-0.08180	0.93881	-0.00320	-0.10309	-7.59966	0.00249	9.16589	1.43850	0.43190	0.22253	-12.89244	1.62442	0.39841	19.13371	-1.32253	4.63258	0.45769	1.16996	-0.29106	-2.32903	-1.26333	0.50909	20.02557
39			0.38000	32.86844	-11.39343	-2.80365	0.00357	0.00096	-0.00891	-0.00622	0.00052	-0.01235	147.67418	13.66605	20.98382	0.11824	0.09469	-0.04344	-0.34010	-0.19981	0.06078	51.70184	-7.56403	13.39522	-0.24232	-0.11094	-0.11938	1.02382	0.03547	-0.16600	-2.61380	-2.06626	7.87832	1.55265	0.41467	0.35913	-12.66917	1.52903	0.67272	22.10056	-1.06356	5.52174	1.25277	1.32722	-0.34088	-6.66212	-1.04630	0.29960	20.88047
40			0.39000	33.73367	-12.10854	-3.28813	0.00595	0.00029	-0.00755	-0.00960	0.00017	-0.01017	149.29442	13.17186	22.24970	0.10118	0.08740	-0.03920	-0.17473	-0.13518	0.05347	54.06111	-8.04371	12.66832	-0.24493	-0.11072	-0.14561	1.05325	0.07090	-0.20138	1.68232	-4.08199	6.81150	1.61174	0.30663	0.45460	-11.07905	0.99103	0.78267	25.20295	-0.85179	5.90373	1.54099	0.83546	-0.08658	-8.48402	-0.35632	0.02038	22.09976
41			0.40000	34.52140	-12.83858	-3.71314	0.00769	-0.00056	-0.00553	-0.01117	-0.00037	-0.00694	150.18420	12.95729	23.30281	0.07158	0.06629	-0.03015	-0.03972	-0.05814	0.04136	56.41744	-8.41617	11.85987	-0.23121	-0.09183	-0.15233	0.97872	0.07714	-0.18086	5.14353	-5.79490	5.98387	1.65103	0.18624	0.49921	-9.00745	0.46225	0.76421	28.40221	-0.73296	5.97210	2.16726	0.24542	0.21161	-12.13218	-0.03527	-0.00514	23.66746
42			0.41000	35.22201	-13.53997	-4.06697	0.00857	-0.00152	-0.00279	-0.01092	-0.00095	-0.00310	150.36075	13.09270	24.16488	0.02989	0.03212	-0.01655	0.01702	-0.00582	0.02371	58.68634	-8.64067	11.10138	-0.19595	-0.05726	-0.13354	0.77491	0.04906	-0.10747	7.78938	-7.05538	5.28867	1.69823	0.14301	0.50461	-7.02547	0.23567	0.69960	31.61631	-0.72623	6.00553	2.91689	0.33106	0.07993	-16.05326	-0.02183	-0.01620	25.45429
43			0.42000	35.82948	-14.15895	-4.35571	0.00853	-0.00247	0.00054	-0.00930	-0.00128	0.00050	149.88626	13.59508	24.86902	-0.02321	-0.01135	-0.00004	-0.03637	-0.00517	0.00006	60.75286	-8.68690	10.53034	-0.14024	-0.01379	-0.08848	0.48200	0.00936	-0.02659	9.72453	-7.87310	4.64244	1.78614	0.13990	0.50545	-5.39620	0.13377	0.60743	34.70544	-0.80272	6.20937	3.12881	0.74467	-0.28988	-16.08531	-0.12413	0.15155	27.23760
44			0.43000	36.33776	-14.65433	-4.60601	0.00774	-0.00331	0.00414	-0.00699	-0.00118	0.00324	148.86536	14.42524	25.44318	-0.08631	-0.05800	0.01615	-0.20413	-0.05625	-0.02604	62.49749	-8.55382	10.24715	-0.07305	0.02939	-0.02418	0.19828	-0.01018	0.00504	11.09264	-8.36127	4.09994	1.88518	0.12770	0.53062	-4.01059	0.06743	0.43665	37.49844	-0.92495	6.60613	3.11284	0.99117	-0.53601	-14.01532	-0.25918	0.39648	28.77825
45			0.44000	36.73962	-15.01840	-4.85231	0.00647	-0.00394	0.00759	-0.00466	-0.00071	0.00508	147.43279	15.50353	25.89910	-0.15658	-0.10264	0.02870	-0.45634	-0.13737	-0.04710	63.82655	-8.28631	10.28708	-0.00846	0.06357	0.04468	0.01583	0.00381	-0.02662	12.04627	-8.64141	3.82304	1.96087	0.10416	0.56666	-2.82100	0.03570	0.11685	39.85049	-1.09415	7.06163	3.09530	1.01447	-0.59287	-11.36597	-0.17401	0.44888	29.90664
46			0.45000	37.03129	-15.27786	-5.11523	0.00500	-0.00432	0.01047	-0.00271	-0.00020	0.00630	145.73618	16.73172	26.22614	-0.22992	-0.14399	0.03634	-0.73389	-0.22613	-0.05717	64.69418	-7.96961	10.61492	0.04090	0.08425	0.10215	-0.04154	0.03778	-0.07950	12.72001	-8.78883	3.94815	1.99536	0.08766	0.59599	-1.84705	0.02591	-0.30439	41.69043	-1.33888	7.39494	3.06285	0.92198	-0.53998	-8.52523	0.11191	0.32253	30.56865
47			0.46000	37.21920	-15.47365	-5.39169	0.00351	-0.00446	0.01255	-0.00134	0.00011	0.00700	143.92064	18.00771	26.39856	-0.30165	-0.18319	0.03998	-0.96610	-0.30875	-0.05572	65.10907	-7.70105	11.14264	0.06758	0.09157	0.13758	-0.01630	0.06807	-0.10251	13.20733	-8.83899	4.47533	1.98881	0.08666	0.61107	-1.09084	0.02510	-0.66921	43.02951	-1.65692	7.47898	2.93123	0.82321	-0.47307	-5.73858	0.38877	0.14031	30.81789
48			0.47000	37.32341	-15.63910	-5.66262	0.00209	-0.00440	0.01384	-0.00054	0.00016	0.00703	142.11978	19.23490	26.39525	-0.36623	-0.21937	0.04074	-1.08821	-0.37282	-0.04551	65.12494	-7.55663	11.75867	0.07080	0.08725	0.14733	0.02740	0.07884	-0.08099	13.55058	-8.82306	5.26072	1.94734	0.09468	0.61431	-0.50225	0.02668	-0.84276	43.93733	-1.96614	7.27558	2.68310	0.78036	-0.44545	-3.39835	0.54148	-0.06352	30.77039
49			0.48000	37.37633	-15.78950	-5.90082	0.00079	-0.00422	0.01448	-0.00014	0.00005	0.00623	140.45526	20.33228	26.21372	-0.41825	-0.24959	0.03939	-1.06014	-0.40651	-0.03058	64.82690	-7.56829	12.35813	0.05474	0.07367	0.13376	0.04559	0.06793	-0.03762	13.75224	-8.78381	6.09827	1.87683	0.10544	0.60528	-0.01846	0.02781	-0.79965	44.50471	-2.11445	6.81228	2.36914	0.77861	-0.44159	-1.72087	0.53399	-0.31425	30.55094
50			0.49000	37.41294	-15.92535	-6.07996	-0.00030	-0.00398	0.01469	0.00004	-0.00012	0.00477	139.03290	21.24173	25.87177	-0.45353	-0.27082	0.03668	-0.88177	-0.40300	-0.01507	64.31681	-7.71686	12.86126	0.02834	0.05472	0.10488	0.03081	0.04459	-0.00299	13.80058	-8.75673	6.82139	1.78338	0.11510	0.58559	0.39437	0.02620	-0.62325	44.81160	-1.95408	6.14486	2.05605	0.77956	-0.42453	-0.64191	0.37541	-0.56573	30.25804
51			0.50000	37.45676	-16.04180	-6.18681	-0.00115	-0.00373	0.01461	0.00014	-0.00027	0.00309	137.93407	21.93007	25.40621	-0.47000	-0.28126	0.03342	-0.59501	-0.36250	-0.00209	63.69741	-7.94513	13.22091	0.00087	0.03559	0.07151	0.00102	0.02182	0.01068	13.69102	-8.74606	7.35961	1.68190	0.11882	0.55798	0.74303	0.01873	-0.42733	44.91095	-1.43021	5.33982	1.82053	0.75305	-0.37567	0.03015	0.15119	-0.69191	29.95700
52			0.51000	37.51184	-16.13688	-6.22927	-0.00183	-0.00346	0.01432	0.00019	-0.00033	0.00173	137.20769	22.38851	24.86995	-0.46744	-0.28039	0.03027	-0.26650	-0.29205	0.00696	63.05337	-8.18262	13.42025	-0.02138	0.02110	0.04334	-0.02415	0.00755	0.01006	13.43203	-8.72397	7.72733	1.58636	0.11636	0.52822	1.03041	0.00481	-0.28387	44.83165	-0.62844	4.48604	1.65073	0.71427	-0.31345	0.47580	-0.02505	-0.63944	29.68730
53			0.52000	37.56621	-16.21353	-6.23139	-0.00246	-0.00313	0.01382	0.00019	-0.00032	0.00097	136.86916	22.63039	24.32467	-0.44727	-0.26919	0.02783	0.03653	-0.20456	0.01217	62.43778	-8.36834	13.46832	-0.03769	0.01443	0.02568	-0.03884	0.00132	0.00587	13.04025	-8.64829	7.97683	1.49808	0.11170	0.49762	1.25693	-0.01343	-0.20126	44.59810	0.24504	3.70864	1.48710	0.69233	-0.27314	0.75196	-0.11330	-0.48824	29.47319
54			0.53000	37.60052	-16.27751	-6.22241	-0.00319	-0.00271	0.01314	0.00008	-0.00024	0.00076	136.90230	22.68522	23.83069	-0.41214	-0.24960	0.02646	0.26586	-0.11555	0.01451	61.86852	-8.46327	13.39184	-0.05212	0.01614	0.01865	-0.04835	-0.00244	0.00308	12.53463	-8.48438	8.15294	1.41369	0.11083	0.46478	1.42042	-0.03464	-0.15763	44.24877	0.94322	3.15898	1.31308	0.68974	-0.26778	0.86271	-0.12858	-0.29324	29.32844
55			0.54000	37.59826	-16.33421	-6.22245	-0.00409	-0.00219	0.01232	-0.00015	-0.00015	0.00078	137.26613	22.59149	23.43466	-0.36566	-0.22399	0.02613	0.40226	-0.03967	0.01490	61.33890	-8.45349	13.22438	-0.06958	0.02511	0.02019	-0.05939	-0.00868	0.00146	11.93417	-8.21342	8.28242	1.33557	0.11448	0.43126	1.52668	-0.05931	-0.13130	43.83564	1.27521	2.96050	1.14197	0.69419	-0.28670	0.83868	-0.09728	-0.04076	29.26188
56			0.55000	37.55489	-16.38545	-6.23114	-0.00516	-0.00159	0.01142	-0.00053	-0.00010	0.00063	137.90642	22.39285	23.16129	-0.31217	-0.19554	0.02707	0.45244	0.01372	0.01407	60.83313	-8.34532	13.00120	-0.09227	0.03986	0.02777	-0.07497	-0.01907	-0.00083	11.25679	-7.83052	8.37463	1.26130	0.11990	0.39786	1.57881	-0.08661	-0.11036	43.40774	1.17420	3.15540	0.98805	0.68402	-0.30378	0.73517	-0.04819	0.24032	29.28173
57			0.56000	37.47923	-16.42888	-6.23006	-0.00631	-0.00098	0.01052	-0.00098	-0.00007	0.00019	138.76715	22.13312	23.01462	-0.25638	-0.16819	0.02986	0.43757	0.04459	0.01250	60.34030	-8.15573	12.75833	-0.11955	0.05932	0.03964	-0.09463	-0.03227	-0.00525	10.52108	-7.33865	8.43495	1.17853	0.12086	0.36191	1.56391	-0.11043	-0.09231	42.99610	0.71278	3.67695	0.85981	0.64198	-0.29963	0.60625	-0.01108	0.43077	29.39471
58			0.57000	37.38728	-16.46072	-6.19775	-0.00740	-0.00040	0.00965	-0.00138	-0.00004	-0.00043	139.79662	21.84732	22.98784	-0.20249	-0.14523	0.03486	0.38189	0.06038	0.01023	59.85946	-7.90427	12.53066	-0.14888	0.08204	0.05427	-0.11525	-0.04507	-0.01256	9.74922	-6.74687	8.47248	1.09010	0.11666	0.32306	1.48504	-0.12605	-0.07751	42.61334	0.06597	4.37491	0.75550	0.57339	-0.27605	0.48534	-0.00603	0.45705	29.59869
59			0.58000	37.29568	-16.47832	-6.12368	-0.00830	0.00010	0.00879	-0.00161	0.00001	-0.00100	140.94820	21.55046	23.06949	-0.15321	-0.12766	0.04131	0.30569	0.06960	0.00735	59.39645	-7.60975	12.34387	-0.17654	0.10538	0.07001	-0.13245	-0.05424	-0.02221	8.96789	-6.07103	8.49725	1.00604	0.11192	0.28460	1.35877	-0.13565	-0.06543	42.26166	-0.56322	5.08107	0.67951	0.49978	-0.24828	0.39395	-0.03085	0.36631	29.87657
60			0.59000	37.21762	-16.47881	-6.01332	-0.00892	0.00052	0.00788	-0.00158	0.00006	-0.00135	142.17543	21.23169	23.24104	-0.10994	-0.11362	0.04707	0.22397	0.07660	0.00518	58.95686	-7.29080	12.20552	-0.19955	0.12536	0.08499	-0.14361	-0.05878	-0.03163	8.20673	-5.33319	8.51651	0.93367	0.10969	0.25116	1.20322	-0.14248	-0.05552	41.93753	-1.01967	5.67260	0.63882	0.44135	-0.22993	0.34197	-0.06938	0.24298	30.19740
61			0.60000	37.16150	-16.45778	-5.88245	-0.00922	0.00086	0.00687	-0.00132	0.00008	-0.00146	143.42754	20.86146	23.47104	-0.07351	-0.09976	0.04939	0.14775	0.08028	0.00568	58.54116	-6.96705	12.10168	-0.21651	0.13782	0.09714	-0.14902	-0.06056	-0.03676	7.49514	-4.56120	8.53520	0.87830	0.11202	0.22445	1.03568	-0.14912	-0.04807	41.63120	-1.23967	6.10105	0.62551	0.40663	-0.22612	0.32478	-0.10779	0.13484	30.52522
62			0.61000	37.12856	-16.41373	-5.74713	-0.00918	0.00111	0.00577	-0.00099	0.00007	-0.00133	144.64714	20.41198	23.71557	-0.04468	-0.08380	0.04678	0.08533	0.07710	0.00891	58.14336	-6.65808	12.00071	-0.22751	0.14107	0.10561	-0.15051	-0.06264	-0.03436	6.85919	-3.78849	8.55992	0.84009	0.11839	0.20461	0.86528	-0.15382	-0.04437	41.32750	-1.24751	6.38421	0.62133	0.39395	-0.23294	0.33027	-0.13928	0.05603	30.82829
63			0.62000	37.11233	-16.35570	-5.61831	-0.00881	0.00129	0.00461	-0.00075	0.00006	-0.00101	145.77663	19.87564	23.93191	-0.02373	-0.06635	0.04012	0.04120	0.06641	0.01224	57.75563	-6.38176	11.86448	-0.23169	0.13670	0.11029	-0.14849	-0.06608	-0.02384	6.31921	-3.05340	8.60281	0.81690	0.12632	0.19205	0.69698	-0.15105	-0.04643	41.01173	-1.11792	6.57502	0.61527	0.40157	-0.24731	0.34595	-0.16186	0.01087	31.08673
64			0.63000	37.09940	-16.30421	-5.50593	-0.00810	0.00137	0.00340	-0.00066	0.00007	-0.00058	146.76607	19.26789	24.09466	-0.01011	-0.04927	0.03136	0.01514	0.05126	0.01308	57.37126	-6.15296	11.66206	-0.22823	0.12760	0.11136	-0.14279	-0.06905	-0.00748	5.88746	-2.39640	8.68309	0.80571	0.13495	0.18488	0.53467	-0.13767	-0.05547	40.67665	-0.93200	6.72522	0.60427	0.42402	-0.26696	0.35961	-0.17290	-0.00600	31.29548
65			0.64000	37.07470	-16.28078	-5.42167	-0.00708	0.00138	0.00217	-0.00069	0.00008	-0.00020	147.58200	18.61739	24.20137	-0.00264	-0.03368	0.02191	0.00320	0.03501	0.01085	56.98680	-5.98254	11.38080	-0.21808	0.11554	0.10846	-0.13418	-0.06839	0.01043	5.56710	-1.85576	8.82363	0.80454	0.14161	0.17977	0.38266	-0.11052	-0.07087	40.32553	-0.74628	6.86038	0.58397	0.44613	-0.28285	0.35818	-0.16599	-0.00910	31.46379
66			0.65000	37.02529	-16.29539	-5.37347	-0.00580	0.00132	0.00094	-0.00078	0.00010	-0.00001	148.21071	17.95859	24.26446	-0.00029	-0.01993	0.01241	0.00026	0.01989	0.00647	56.60008	-5.87576	11.02964	-0.20495	0.10113	0.10128	-0.12518	-0.06199	0.02476	5.35329	-1.46276	9.04503	0.81155	0.14587	0.17650	0.24396	-0.07213	-0.09112	39.97104	-0.58238	6.97353	0.56635	0.46265	-0.29250	0.34324	-0.14215	-0.01635	31.61065
67			0.66000	36.93656	-16.34542	-5.36159	-0.00434	0.00120	-0.00024	-0.00090	0.00010	-0.00002	148.65536	17.33056	24.30305	-0.00217	-0.00837	0.00329	0.00132	0.00764	0.00159	56.21044	-5.82965	10.63612	-0.19310	0.08490	0.09013	-0.11783	-0.05011	0.03148	5.23591	-1.23649	9.35931	0.82789	0.15024	0.17815	0.11999	-0.02827	-0.11580	39.62966	-0.43460	7.03799	0.56978	0.47626	-0.29630	0.32549	-0.10920	-0.03842	31.75798
68			0.67000	36.78501	-16.42223	-5.38075	-0.00284	0.00105	-0.00132	-0.00094	0.00009	-0.00017	148.92953	16.77722	24.34040	-0.00765	0.00039	-0.00495	0.00247	-0.00031	-0.00187	55.82046	-5.83208	10.24068	-0.18565	0.06740	0.07555	-0.11296	-0.03515	0.02947	5.20310	-1.17983	9.76702	0.84974	0.15259	0.18291	0.00860	0.01650	-0.14224	39.31632	-0.28469	7.02708	0.58220	0.47856	-0.28789	0.29937	-0.07466	-0.07170	31.92488
69			0.68000	36.53824	-16.51533	-5.42321	-0.00145	0.00087	-0.00218	-0.00075	0.00007	-0.00035	149.05255	16.34285	24.39974	-0.01611	0.00573	-0.01169	0.00104	-0.00345	-0.00244	55.43693	-5.86348	9.88659	-0.18196	0.04994	0.05937	-0.10912	-0.02075	0.02141	5.24374	-1.27854	10.25826	0.87997	0.15460	0.18804	-0.09241	0.05633	-0.16625	39.04111	-0.11509	6.93070	0.57861	0.46886	-0.26836	0.25693	-0.04842	-0.10259	32.12325
70			0.69000	36.16430	-16.60932	-5.47830	-0.00032	0.00065	-0.00271	-0.00024	0.00004	-0.00043	149.04744	16.06287	24.49758	-0.02703	0.00686	-0.01627	-0.00429	-0.00270	-0.00005	55.06890	-5.90233	9.61088	-0.17947	0.03432	0.04393	-0.10447	-0.00988	0.01199	5.34798	-1.50235	10.81458	0.91801	0.15663	0.19414	-0.18398	0.08681	-0.18615	38.80807	0.08338	6.76151	0.55531	0.45747	-0.24573	0.20653	-0.03636	-0.12031	32.35673
71			0.70000	35.64238	-16.68312	-5.53260	0.00042	0.00042	-0.00285	0.00043	0.00001	-0.00033	148.93657	15.95445	24.63840	-0.04017	0.00336	-0.01837	-0.01388	-0.00059	0.00382	54.72351	-5.93091	9.43477	-0.17599	0.02242	0.03187	-0.09816	-0.00358	0.00486	5.50461	-1.80783	11.41211	0.95460	0.15531	0.19803	-0.26054	0.10251	-0.19784	38.61442	0.30768	6.55065	0.52867	0.43856	-0.22005	0.16343	-0.03583	-0.11934	32.62320
72			0.71000	34.97227	-16.71452	-5.57231	0.00064	0.00022	-0.00258	0.00080	-0.00001	-0.00009	148.73965	16.01429	24.81725	-0.05553	-0.00459	-0.01820	-0.02757	-0.00014	0.00724	54.40384	-5.93919	9.35911	-0.17087	0.01528	0.02487	-0.09048	-0.00079	0.00076	5.69945	-2.14498	12.02749	0.99184	0.15630	0.20156	-0.31546	0.10597	-0.20363	38.45161	0.54452	6.33437	0.50754	0.42435	-0.19980	0.13414	-0.04191	-0.10667	32.91810
73			0.72000	34.18166	-16.68484	-5.58531	0.00030	0.00008	-0.00191	0.00043	-0.00001	0.00014	148.47449	16.22147	25.02438	-0.07284	-0.01624	-0.01618	-0.04454	-0.00331	0.00884	54.10963	-5.92507	9.36578	-0.16438	0.01282	0.02294	-0.08220	0.00028	-0.00153	5.91498	-2.46579	12.64209	1.02438	0.15825	0.20608	-0.34058	0.09797	-0.20593	38.30779	0.77684	6.14194	0.50719	0.41697	-0.18555	0.12148	-0.05010	-0.08835	33.23613
74			0.73000	33.32953	-16.58162	-5.56263	-0.00046	0.00001	-0.00090	-0.00068	-0.00000	0.00018	148.15900	16.54093	25.24560	-0.09112	-0.03032	-0.01280	-0.06265	-0.01003	0.00817	53.83754	-5.89168	9.42439	-0.15638	0.01460	0.02552	-0.07402	0.00079	-0.00322	6.13204	-2.73281	13.24059	1.04870	0.15919	0.21289	-0.33176	0.08053	-0.20614	38.17259	0.99083	5.99158	0.52723	0.41982	-0.17793	0.12020	-0.06003	-0.06970	33.57123
75			0.74000	32.49820	-16.40203	-5.49956	-0.00130	-0.00003	0.00037	-0.00182	0.00001	-0.00012	147.81181	16.92949	25.46345	-0.10890	-0.04547	-0.00845	-0.07872	-0.01860	0.00563	53.58119	-5.84499	9.50172	-0.14673	0.02006	0.03143	-0.06626	0.00096	-0.00450	6.33230	-2.92406	13.80840	1.06418	0.16308	0.22608	-0.29121	0.05946	-0.20774	38.04222	1.18309	5.89029	0.55579	0.45098	-0.18549	0.12033	-0.07631	-0.05737	33.91785
76			0.75000	31.77169	-16.15788	-5.39800	-0.00183	-0.00011	0.00178	-0.00217	0.00003	-0.00072	147.45129	17.34418	25.66008	-0.12419	-0.06021	-0.00341	-0.08937	-0.02667	0.00217	53.33448	-5.79216	9.56639	-0.13497	0.02861	0.03943	-0.05844	0.00033	-0.00478	6.50063	-3.03252	14.33445	1.06917	0.16925	0.24258	-0.22476	0.03681	-0.20856	37.92116	1.36191	5.83188	0.58977	0.50073	-0.20331	0.11416	-0.09803	-0.05218	34.27610
77			0.76000	31.20589	-15.87655	-5.26823	-0.00174	-0.00028	0.00319	-0.00158	0.00009	-0.00143	147.09386	17.74990	25.82211	-0.13529	-0.07322	0.00209	-0.09264	-0.03251	-0.00118	53.09454	-5.74157	9.59571	-0.12202	0.03905	0.04761	-0.05067	-0.00146	-0.00338	6.62592	-3.06075	14.81676	1.06861	0.17354	0.25451	-0.14123	0.01357	-0.20528	37.81805	1.54072	5.79612	0.62271	0.54008	-0.21735	0.09663	-0.11498	-0.05446	34.65248
78			0.77000	30.80785	-15.59390	-5.12754	-0.00101	-0.00057	0.00447	-0.00065	0.00016	-0.00194	146.75177	18.12227	25.94033	-0.14158	-0.08393	0.00784	-0.08896	-0.03555	-0.00364	52.86007	-5.70152	9.58114	-0.10946	0.05025	0.05456	-0.04391	-0.00393	-0.00048	6.70131	-3.01541	15.26413	1.06907	0.17474	0.25831	-0.05056	-0.00785	-0.19920	37.74110	1.73058	5.75459	0.62848	0.55519	-0.22043	0.06469	-0.11823	-0.06365	35.05411
79			0.78000	30.53574	-15.34245	-4.99708	0.00013	-0.00091	0.00551	0.00006	0.00022	-0.00202	146.43216	18.44694	26.01038	-0.14371	-0.09233	0.01352	-0.08075	-0.03602	-0.00473	52.62834	-5.67952	9.53006	-0.09917	0.06049	0.05876	-0.03923	-0.00580	0.00301	6.72578	-2.90694	15.68966	1.06957	0.17499	0.25795	0.03569	-0.02511	-0.19459	37.69653	1.93618	5.68374	0.62311	0.55348	-0.21459	0.02477	-0.10947	-0.07529	35.48245
80			0.79000	30.31895	-15.14143	-4.89736	0.00134	-0.00124	0.00618	0.00058	0.00024	-0.00165	146.13684	18.71634	26.03237	-0.14307	-0.09850	0.01848	-0.07108	-0.03428	-0.00433	52.39452	-5.68159	9.45763	-0.09212	0.06822	0.05964	-0.03713	-0.00596	0.00607	6.70555	-2.75128	16.10454	1.06897	0.17723	0.25771	0.10494	-0.03692	-0.19332	37.68932	2.15574	5.57497	0.63127	0.55013	-0.20776	-0.01967	-0.09650	-0.08533	35.93240
81			0.80000	30.08378	-14.99375	-4.84183	0.00235	-0.00147	0.00641	0.00115	0.00024	-0.00101	145.86322	18.92768	26.01170	-0.14114	-0.10236	0.02194	-0.06249	-0.03058	-0.00286	52.15143	-5.71100	9.37884	-0.08867	0.07255	0.05775	-0.03793	-0.00419	0.00805	6.65290	-2.56979	16.51658	1.06864	0.18231	0.25934	0.14892	-0.04276	-0.19500	37.72273	2.38301	5.43406	0.64577	0.55695	-0.20737	-0.06836	-0.08554	-0.09319	36.39387
82			0.81000	29.77246	-14.88929	-4.83150	0.00300	-0.00157	0.00622	0.00191	0.00023	-0.00044	145.60611	19.08368	25.96047	-0.13912	-0.10401	0.02345	-0.05648	-0.02548	-0.00125	51.88931	-5.76725	9.30672	-0.08916	0.07364	0.05434	-0.04208	-0.00105	0.00868	6.58287	-2.38478	16.93018	1.07010	0.18947	0.26100	0.16638	-0.04275	-0.19613	37.79811	2.61008	5.27515	0.64745	0.56637	-0.20959	-0.11603	-0.07806	-0.09605	36.85450
83			0.82000	29.35205	-14.81021	-4.85427	0.00323	-0.00154	0.00571	0.00264	0.00022	-0.00014	145.36069	19.19390	25.89740	-0.13769	-0.10373	0.02307	-0.05300	-0.01973	-0.00035	51.59781	-5.84516	9.25241	-0.09419	0.07233	0.05056	-0.05015	0.00257	0.00805	6.50919	-2.21437	17.34315	1.06809	0.19449	0.26013	0.16100	-0.03775	-0.19174	37.91359	2.82974	5.11562	0.63591	0.56510	-0.20692	-0.15552	-0.07387	-0.09027	37.30262
84			0.83000	28.81853	-14.73475	-4.88880	0.00296	-0.00139	0.00507	0.00294	0.00021	-0.00016	145.12698	19.27310	25.84472	-0.13667	-0.10184	0.02132	-0.05055	-0.01412	-0.00037	51.27082	-5.93560	9.22503	-0.10315	0.06906	0.04640	-0.06165	0.00577	0.00633	6.44175	-2.06810	17.74480	1.06305	0.19875	0.26133	0.13969	-0.03095	-0.18252	38.06341	3.03549	4.97245	0.62447	0.56361	-0.20229	-0.18431	-0.07396	-0.07872	37.73073
85			0.84000	28.19820	-14.63924	-4.90977	0.00218	-0.00114	0.00446	0.00242	0.00021	-0.00041	144.91089	19.33579	25.81871	-0.13518	-0.09841	0.01883	-0.04718	-0.00926	-0.00084	50.91049	-6.02716	9.22925	-0.11362	0.06425	0.04173	-0.07405	0.00783	0.00400	6.38682	-1.94725	18.11894	1.05253	0.20514	0.26484	0.10641	-0.02474	-0.16803	38.23809	3.22308	4.85691	0.62325	0.56561	-0.19796	-0.20438	-0.07703	-0.06601	38.13689
86			0.85000	27.54398	-14.50083	-4.89475	0.00101	-0.00079	0.00400	0.00114	0.00018	-0.00077	144.72005	19.39101	25.82356	-0.13271	-0.09372	0.01613	-0.04216	-0.00555	-0.00123	50.52812	-6.10899	9.26435	-0.12314	0.05842	0.03676	-0.08393	0.00845	0.00170	6.35018	-1.84980	18.45235	1.03443	0.20741	0.26618	0.06174	-0.01842	-0.14769	38.42768	3.39466	4.76858	0.62252	0.56193	-0.19174	-0.21539	-0.08024	-0.05622	38.52480
87			0.86000	26.92474	-14.30571	-4.83140	-0.00029	-0.00043	0.00373	-0.00030	0.00012	-0.00115	144.55824	19.44193	25.85298	-0.12898	-0.08812	0.01354	-0.03616	-0.00314	-0.00132	50.13958	-6.17346	9.32423	-0.12985	0.05254	0.03231	-0.08876	0.00794	-0.00005	6.33869	-1.77567	18.73990	1.01489	0.20609	0.26455	0.00755	-0.01126	-0.12496	38.62489	3.56024	4.69513	0.62443	0.55415	-0.18603	-0.22117	-0.08289	-0.05333	38.90206
88			0.87000	26.40848	-14.05683	-4.71915	-0.00131	-0.00012	0.00363	-0.00109	0.00004	-0.00148	144.42258	19.48900	25.89493	-0.12383	-0.08211	0.01142	-0.03054	-0.00198	-0.00115	49.75935	-6.21848	9.39927	-0.13285	0.04768	0.02905	-0.08808	0.00688	-0.00107	6.35833	-1.72771	18.98364	1.00528	0.20647	0.26019	-0.05100	-0.00293	-0.10263	38.82411	3.73380	4.61873	0.63029	0.54553	-0.18347	-0.22257	-0.08470	-0.05791	39.27678
89			0.88000	26.04162	-13.77425	-4.56692	-0.00173	0.00006	0.00363	-0.00099	-0.00002	-0.00171	144.30330	19.53182	25.93577	-0.11701	-0.07582	0.00988	-0.02647	-0.00197	-0.00085	49.39658	-6.24802	9.47875	-0.13253	0.04413	0.02683	-0.08334	0.00575	-0.00142	6.41048	-1.70938	19.18749	1.00840	0.20844	0.25213	-0.10747	0.00659	-0.08129	39.01826	3.92584	4.52460	0.62652	0.53657	-0.18593	-0.21230	-0.08403	-0.06821	39.65472
90			0.89000	25.83239	-13.48637	-4.38859	-0.00143	0.00006	0.00365	-0.00047	-0.00002	-0.00179	144.18550	19.57042	25.96103	-0.10902	-0.06963	0.00889	-0.02451	-0.00296	-0.00048	49.05548	-6.26949	9.55301	-0.13077	0.04198	0.02536	-0.07691	0.00480	-0.00127	6.49165	-1.72241	19.35501	1.02214	0.21166	0.24393	-0.15676	0.01668	-0.06297	39.19756	4.13808	4.40467	0.62010	0.53037	-0.19117	-0.19025	-0.07796	-0.08043	40.03740
91			0.90000	25.74827	-13.21921	-4.20042	-0.00061	-0.00007	0.00367	-0.00010	0.00002	-0.00173	144.05333	19.60750	25.95868	-0.10083	-0.06414	0.00842	-0.02454	-0.00486	-0.00012	48.73763	-6.29050	9.61620	-0.12938	0.04065	0.02381	-0.07051	0.00409	-0.00084	6.59546	-1.76564	19.49175	1.03525	0.21320	0.23804	-0.19422	0.02604	-0.04924	39.35033	4.36121	4.25674	0.61836	0.52181	-0.19064	-0.15743	-0.06130	-0.08735	40.42068
92			0.91000	25.72989	-12.98902	-4.01820	0.00039	-0.00026	0.00363	0.00004	0.00005	-0.00154	143.89296	19.64993	25.92040	-0.09353	-0.05987	0.00835	-0.02615	-0.00759	0.00024	48.44348	-6.31501	9.66689	-0.12895	0.03868	0.02081	-0.06476	0.00342	-0.00039	6.71444	-1.83418	19.60671	1.04097	0.21287	0.23502	-0.21644	0.03304	-0.04077	39.46473	4.57515	4.08303	0.61812	0.50887	-0.18151	-0.11357	-0.03162	-0.08420	40.79525
93			0.92000	25.71463	-12.79957	-3.85347	0.00125	-0.00042	0.00348	0.00015	0.00007	-0.00128	143.69279	19.70532	25.83941	-0.08784	-0.05701	0.00851	-0.02909	-0.01102	0.00065	48.17207	-6.34150	9.70679	-0.12828	0.03439	0.01515	-0.05949	0.00252	-0.00014	6.84075	-1.91901	19.71009	1.04378	0.21358	0.23627	-0.22298	0.03652	-0.03741	39.53162	4.75402	3.89036	0.61476	0.50028	-0.17032	-0.06186	0.00748	-0.07350	41.14904
94			0.93000	25.65756	-12.64326	-3.70933	0.00180	-0.00051	0.00325	0.00037	0.00007	-0.00104	143.44107	19.77625	25.70591	-0.08424	-0.05580	0.00894	-0.03343	-0.01511	0.00124	47.91980	-6.36319	9.73672	-0.12556	0.02841	0.00787	-0.05449	0.00135	-0.00008	6.96609	-2.00710	19.81032	1.04883	0.21380	0.23897	-0.21387	0.03494	-0.03771	39.54742	4.87667	3.68929	0.60301	0.48935	-0.15593	-0.00919	0.04800	-0.05733	41.47111
95			0.94000	25.54162	-12.50520	-3.57941	0.00203	-0.00055	0.00301	0.00060	0.00007	-0.00091	143.12570	19.85959	25.50741	-0.08281	-0.05653	0.00995	-0.03924	-0.02002	0.00216	47.68004	-6.36966	9.75476	-0.11875	0.02395	0.00213	-0.04954	0.00020	-0.00005	7.08150	-2.08293	19.91240	1.05658	0.21487	0.24160	-0.18863	0.02794	-0.04029	39.51529	4.93557	3.49247	0.59227	0.47641	-0.14051	0.03647	0.07955	-0.04065	41.75453
96			0.95000	25.37641	-12.36728	-3.45120	0.00202	-0.00057	0.00288	0.00072	0.00008	-0.00092	142.73822	19.95137	25.23566	-0.08320	-0.05928	0.01201	-0.04640	-0.02603	0.00360	47.44442	-6.35129	9.76039	-0.10651	0.02475	0.00111	-0.04429	-0.00088	-0.00005	7.17820	-2.13142	20.01846	1.06610	0.21565	0.24320	-0.14803	0.01589	-0.04405	39.44429	4.94001	3.31042	0.57989	0.46673	-0.13009	0.07013	0.09628	-0.02829	41.99766
97			0.96000	25.18976	-12.20972	-3.31015	0.00187	-0.00057	0.00298	0.00069	0.00010	-0.00110	142.27675	20.05160	24.89230	-0.08469	-0.06366	0.01533	-0.05433	-0.03322	0.00564	47.20414	-6.30270	9.76073	-0.08889	0.03296	0.00634	-0.03841	-0.00214	-0.00057	7.24860	-2.14083	20.12902	1.07206	0.21735	0.24437	-0.09377	0.00026	-0.04819	39.34710	4.91138	3.14859	0.57310	0.46425	-0.12638	0.09092	0.09760	-0.02090	42.20420
98			0.97000	25.01710	-12.01281	-3.14206	0.00168	-0.00057	0.00330	0.00055	0.00013	-0.00149	141.74773	20.16568	24.49057	-0.08691	-0.06919	0.01972	-0.06241	-0.04128	0.00799	46.95084	-6.22571	9.77537	-0.06868	0.04749	0.01657	-0.03203	-0.00281	-0.00251	7.28674	-2.10433	20.24294	1.07003	0.21944	0.24567	-0.03021	-0.01701	-0.05182	39.23678	4.87386	3.01004	0.58628	0.47238	-0.13050	0.10294	0.08536	-0.01727	42.38062
99			0.98000	24.89150	-11.76312	-2.93723	0.00154	-0.00056	0.00374	0.00037	0.00016	-0.00206	141.16451	20.30066	24.05240	-0.08980	-0.07509	0.02442	-0.07017	-0.04913	0.00985	46.67720	-6.12957	9.83023	-0.04972	0.06491	0.02913	-0.02564	-0.00058	-0.00661	7.28930	-2.02215	20.35769	1.06117	0.22198	0.24648	0.03460	-0.03312	-0.05435	39.12472	4.84693	2.89920	0.61209	0.48983	-0.14217	0.10682	0.06122	-0.01560	42.53289
100			0.99000	24.83595	-11.45960	-2.69383	0.00152	-0.00054	0.00417	0.00018	0.00018	-0.00266	140.54517	20.45983	23.60480	-0.09351	-0.08062	0.02848	-0.07765	-0.05521	0.01042	46.37824	-6.02979	9.94719	-0.03581	0.08077	0.04072	-0.02054	0.00636	-0.01223	7.25743	-1.90275	20.47209	1.04861	0.22130	0.24446	0.09178	-0.04447	-0.05542	39.02087	4.84212	2.82140	0.63113	0.50143	-0.15217	0.09970	0.02763	-0.01330	42.66498
101			1.00000	24.85787	-11.11576	-2.41978	0.00163	-0.00052	0.00449	-0.00001	0.00019	-0.00313	139.90628	20.64036	23.17407	-0.09827	-0.08522	0.03109	-0.08535	-0.05812	0.00944	46.05185	-5.94279	10.13452	-0.02916	0.09183	0.04919	-0.01841	0.01685	-0.01761	7.19659	-1.76096	20.58647	1.03754	0.22237	0.24307	0.13539	-0.04992	-0.05548	38.93375	4.86098	2.78115	0.64262	0.51346	-0.16159	0.08317	-0.00747	-0.00910	42.78049
102			1.01000	24.94839	-10.75573	-2.13157	0.00186	-0.00051	0.00467	-0.00020	0.00018	-0.00329	139.26025	20.83404	22.78231	-0.10402	-0.08849	0.03183	-0.09351	-0.05701	0.00730	45.70015	-5.88043	10.38556	-0.03004	0.09652	0.05347	-0.02033	0.02726	-0.02091	7.11491	-1.61478	20.69953	1.03148	0.22710	0.24404	0.16175	-0.04903	-0.05382	38.86919	4.89567	2.78153	0.65847	0.53014	-0.17161	0.06135	-0.03783	-0.00189	42.88449
103			1.02000	25.08479	-10.40677	-1.85120	0.00216	-0.00052	0.00471	-0.00036	0.00017	-0.00309	138.61726	21.02859	22.44551	-0.11048	-0.09039	0.03079	-0.10153	-0.05193	0.00473	45.33278	-5.84816	10.68187	-0.03659	0.09541	0.05398	-0.02541	0.03418	-0.02147	7.02316	-1.48415	20.80672	1.03071	0.23305	0.24524	0.16611	-0.04050	-0.04885	38.83056	4.93259	2.82280	0.68330	0.54503	-0.17963	0.03656	-0.05822	0.00830	42.98465
104			1.03000	25.23617	-10.09283	-1.60270	0.00246	-0.00053	0.00461	-0.00045	0.00016	-0.00258	137.98926	21.21179	22.17455	-0.11701	-0.09107	0.02844	-0.10812	-0.04386	0.00233	44.96727	-5.84482	11.00101	-0.04554	0.08982	0.05157	-0.03078	0.03610	-0.01986	6.93554	-1.38921	20.90179	1.03258	0.23811	0.24634	0.14291	-0.02391	-0.03986	38.81808	4.95785	2.89995	0.70274	0.55887	-0.18757	0.01158	-0.06557	0.02011	43.08846
105			1.04000	25.36993	-9.83177	-1.40801	0.00273	-0.00054	0.00439	-0.00040	0.00013	-0.00184	137.38814	21.37598	21.97460	-0.12317	-0.09083	0.02528	-0.11269	-0.03443	0.00047	44.62373	-5.86197	11.32297	-0.05383	0.08029	0.04661	-0.03359	0.03288	-0.01693	6.86876	-1.34750	20.97689	1.03391	0.24576	0.25005	0.09149	-0.00137	-0.02652	38.82731	4.96032	3.00350	0.70342	0.57797	-0.19785	-0.00540	-0.05989	0.03280	43.19982
106			1.05000	25.45803	-9.63496	-1.28259	0.00291	-0.00055	0.00404	-0.00021	0.00010	-0.00105	136.81970	21.51694	21.84200	-0.12854	-0.08991	0.02174	-0.11581	-0.02525	-0.00054	44.31660	-5.88621	11.63024	-0.05940	0.06719	0.03943	-0.03293	0.02542	-0.01321	6.83702	-1.36831	21.02171	1.03427	0.25346	0.25530	0.02109	0.02302	-0.00823	38.84619	4.93125	3.12320	0.68041	0.59055	-0.20202	-0.00311	-0.04031	0.04419	43.31594
107			1.06000	25.48121	-9.50606	-1.23083	0.00299	-0.00056	0.00362	0.00008	0.00008	-0.00038	136.27715	21.62999	21.76046	-0.13264	-0.08859	0.01848	-0.11851	-0.01766	-0.00063	44.04797	-5.90370	11.90369	-0.06143	0.05291	0.03143	-0.02992	0.01634	-0.00934	6.84656	-1.44640	21.02601	1.02449	0.25344	0.25742	-0.05176	0.04139	0.01339	38.85365	4.86401	3.24866	0.64805	0.57745	-0.18851	0.02471	-0.00798	0.04947	43.42628
108			1.07000	25.43252	-9.43650	-1.24328	0.00297	-0.00059	0.00325	0.00040	0.00006	0.00004	135.74451	21.70848	21.70267	-0.13487	-0.08728	0.01647	-0.12052	-0.01260	-0.00000	43.80911	-5.90377	12.12369	-0.05975	0.04192	0.02500	-0.02597	0.00881	-0.00623	6.89392	-1.56125	20.98488	1.01523	0.24720	0.25526	-0.11084	0.04747	0.03422	38.82333	4.75493	3.36822	0.62566	0.54084	-0.16015	0.07668	0.02905	0.04664	43.51504
109			1.08000	25.31789	-9.40153	-1.29741	0.00288	-0.00064	0.00302	0.00065	0.00007	0.00019	135.20734	21.74799	21.63666	-0.13498	-0.08645	0.01654	-0.12023	-0.01064	0.00121	43.58841	-5.87986	12.27855	-0.05434	0.03831	0.02233	-0.02167	0.00386	-0.00444	6.96813	-1.68339	20.89991	1.01961	0.24249	0.25113	-0.14752	0.04133	0.05090	38.73174	4.60677	3.47090	0.61806	0.50316	-0.13356	0.14616	0.06123	0.03999	43.56552
110			1.09000	25.15554	-9.36169	-1.36156	0.00274	-0.00071	0.00299	0.00079	0.00010	0.00009	134.66063	21.74895	21.53212	-0.13320	-0.08641	0.01900	-0.11611	-0.01204	0.00336	43.37732	-5.83030	12.36989	-0.04542	0.04321	0.02397	-0.01709	0.00001	-0.00371	7.05356	-1.78338	20.77793	1.03752	0.24313	0.24739	-0.15619	0.02572	0.06163	38.56704	4.43132	3.54928	0.61218	0.48310	-0.12205	0.21805	0.08466	0.03433	43.56627
111			1.10000	24.97239	-9.27129	-1.40000	0.00262	-0.00078	0.00316	0.00081	0.00017	-0.00028	134.10651	21.71558	21.36157	-0.13033	-0.08731	0.02349	-0.10815	-0.01680	0.00710	43.17052	-5.75842	12.40837	-0.03327	0.05558	0.02953	-0.01212	-0.00431	-0.00349	7.13228	-1.83884	20.63133	1.05927	0.24663	0.24439	-0.13274	0.00375	0.06488	38.33360	4.24858	3.59810	0.60799	0.48814	-0.13074	0.27587	0.10007	0.03024	43.51596
112			1.11000	24.80000	-9.08942	-1.37724	0.00255	-0.00084	0.00348	0.00072	0.00028	-0.00099	133.55078	21.65337	21.10258	-0.12738	-0.08909	0.02930	-0.09772	-0.02462	0.01288	42.96360	-5.67298	12.40810	-0.01825	0.07327	0.03809	-0.00665	-0.00916	-0.00326	7.18763	-1.83844	20.47808	1.07371	0.25042	0.24131	-0.07786	-0.02044	0.05947	38.05187	4.08238	3.61155	0.60978	0.50998	-0.15243	0.30885	0.10719	0.02289	43.42420
113			1.12000	24.66818	-8.78772	-1.26395	0.00258	-0.00087	0.00387	0.00057	0.00040	-0.00205	132.99867	21.56844	20.74156	-0.12529	-0.09147	0.03539	-0.08682	-0.03462	0.02034	42.75024	-5.58677	12.38240	-0.00080	0.09360	0.04858	-0.00030	-0.01311	-0.00251	7.20614	-1.78129	20.33930	1.07414	0.24916	0.23548	0.00117	-0.04224	0.04569	37.75238	3.95263	3.58488	0.61758	0.52292	-0.16858	0.31122	0.10178	0.00907	43.30941
114			1.13000	24.59857	-8.35375	-1.04333	0.00273	-0.00088	0.00426	0.00035	0.00052	-0.00338	132.45378	21.46744	20.27871	-0.12450	-0.09395	0.04076	-0.07723	-0.04522	0.02802	42.52142	-5.51511	12.34224	0.01837	0.11454	0.06031	0.00762	-0.01404	-0.00078	7.17884	-1.67347	20.23307	1.06569	0.24603	0.22905	0.09120	-0.05907	0.02621	37.46836	3.86820	3.52329	0.62711	0.52343	-0.17428	0.28103	0.08554	-0.00547	43.19434
115			1.14000	24.59893	-7.79196	-0.71532	0.00300	-0.00087	0.00457	0.00010	0.00062	-0.00472	131.91859	21.35976	19.73300	-0.12516	-0.09616	0.04473	-0.07026	-0.05420	0.03359	42.26669	-5.47326	12.29801	0.03741	0.13472	0.07274	0.01748	-0.00976	0.00202	7.10325	-1.52467	20.17485	1.04923	0.24369	0.22352	0.17553	-0.07024	0.00444	37.22920	3.82595	3.44194	0.64420	0.52103	-0.17593	0.22605	0.06144	-0.01381	43.10069
116			1.15000	24.66076	-7.12340	-0.29692	0.00335	-0.00083	0.00478	-0.00015	0.00066	-0.00582	131.39746	21.25929	19.14545	-0.12689	-0.09770	0.04697	-0.06643	-0.05911	0.03481	41.97818	-5.47506	12.26248	0.05328	0.15172	0.08407	0.02830	0.00126	0.00556	6.98534	-1.34861	20.16975	1.03216	0.24569	0.22096	0.23934	-0.07630	-0.01684	37.05596	3.81522	3.36951	0.67644	0.52571	-0.17949	0.15592	0.03124	-0.01290	43.04402
117			1.16000	24.76108	-6.38362	0.18077	0.00374	-0.00077	0.00490	-0.00033	0.00064	-0.00645	130.89752	21.18196	18.57233	-0.12927	-0.09845	0.04756	-0.06562	-0.05828	0.03103	41.65327	-5.53095	12.24779	0.06337	0.16254	0.09170	0.03781	0.01762	0.00927	6.83838	-1.16096	20.21837	1.02087	0.25123	0.22051	0.27419	-0.07679	-0.03708	36.95791	3.82146	3.33495	0.70436	0.53417	-0.18435	0.07564	-0.00195	-0.00302	43.03048
118			1.17000	24.86974	-5.61794	0.67760	0.00411	-0.00068	0.00496	-0.00037	0.00057	-0.00653	130.42703	21.13915	18.07050	-0.13167	-0.09845	0.04694	-0.06711	-0.05137	0.02350	41.29415	-5.64472	12.25844	0.06763	0.16591	0.09424	0.04445	0.03456	0.01264	6.68038	-0.97808	20.31941	1.00879	0.25248	0.21970	0.27386	-0.06933	-0.05583	36.93208	3.82997	3.35702	0.71202	0.53524	-0.18512	-0.00077	-0.03149	0.01244	43.05743
119			1.18000	24.95858	-4.87386	1.14916	0.00440	-0.00057	0.00500	-0.00024	0.00046	-0.00607	129.99333	21.13389	17.68533	-0.13343	-0.09782	0.04578	-0.06994	-0.03938	0.01434	40.90435	-5.81158	12.29002	0.06737	0.16253	0.09180	0.04785	0.04706	0.01532	6.53142	-0.81471	20.47095	0.99562	0.25302	0.22052	0.23969	-0.05633	-0.07295	36.96602	3.82908	3.43722	0.70876	0.53720	-0.18572	-0.05847	-0.05103	0.02805	43.11554
120			1.19000	25.00596	-4.19317	1.55269	0.00458	-0.00048	0.00504	0.00006	0.00036	-0.00516	129.60042	21.16122	17.44416	-0.13405	-0.09679	0.04476	-0.07332	-0.02419	0.00549	40.48761	-6.02051	12.33154	0.06329	0.15413	0.08526	0.04766	0.05236	0.01738	6.40933	-0.68157	20.66692	0.98426	0.25459	0.22362	0.18066	-0.04060	-0.08697	37.04029	3.81276	3.56119	0.70475	0.54357	-0.18794	-0.09037	-0.05827	0.04015	43.19197
121			1.20000	24.99673	-3.60592	1.85366	0.00462	-0.00042	0.00511	0.00046	0.00028	-0.00395	129.24648	21.20860	17.35277	-0.13311	-0.09543	0.04439	-0.07635	-0.00811	-0.00158	40.04930	-6.25908	12.36562	0.05594	0.14211	0.07529	0.04361	0.05001	0.01921	6.32609	-0.58332	20.89334	0.97533	0.25690	0.22835	0.10921	-0.02505	-0.09520	37.13094	3.77954	3.70717	0.69856	0.55129	-0.18995	-0.09363	-0.05350	0.04676	43.27303
122			1.21000	24.92265	-3.12416	2.03386	0.00453	-0.00038	0.00517	0.00090	0.00023	-0.00264	128.92404	21.25463	17.39124	-0.13071	-0.09395	0.04501	-0.07806	0.00634	-0.00568	39.59808	-6.51717	12.36746	0.04718	0.12889	0.06334	0.03698	0.04172	0.02102	6.28579	-0.51773	21.12941	0.96714	0.25793	0.23239	0.03789	-0.01220	-0.09522	37.21319	3.73109	3.85383	0.69587	0.55521	-0.18996	-0.07193	-0.03911	0.04690	43.34697
123			1.22000	24.78370	-2.73837	2.09656	0.00434	-0.00036	0.00523	0.00127	0.00020	-0.00149	128.62099	21.27238	17.51507	-0.12723	-0.09244	0.04665	-0.07786	0.01664	-0.00610	39.14448	-6.78708	12.30876	0.04092	0.11856	0.05239	0.03140	0.03099	0.02257	6.28547	-0.47786	21.35408	0.96108	0.25751	0.23534	-0.02358	-0.00339	-0.08630	37.26729	3.67274	3.98190	0.69483	0.55533	-0.18821	-0.03385	-0.02143	0.04086	43.40728
124			1.23000	24.58819	-2.41838	2.06874	0.00405	-0.00036	0.00527	0.00151	0.00019	-0.00076	128.32207	21.24280	17.66492	-0.12350	-0.09115	0.04911	-0.07611	0.02066	-0.00299	38.69566	-7.06100	12.17236	0.03976	0.11423	0.04483	0.02951	0.02073	0.02371	6.31749	-0.45662	21.54542	0.95927	0.25685	0.23743	-0.06944	0.00176	-0.06984	37.28348	3.61569	4.07904	0.69337	0.55399	-0.18608	0.00937	-0.00659	0.02922	43.45445
125			1.24000	24.35239	-2.12071	1.99699	0.00369	-0.00035	0.00528	0.00156	0.00019	-0.00063	128.01100	21.16571	17.78037	-0.12056	-0.09039	0.05202	-0.07354	0.01753	0.00290	38.25146	-7.32829	11.96312	0.04304	0.11534	0.04059	0.03109	0.01182	0.02424	6.37119	-0.44853	21.68996	0.96553	0.25935	0.24027	-0.09798	0.00488	-0.04901	37.26142	3.57459	4.13362	0.69886	0.56027	-0.18864	0.04855	0.00225	0.01350	43.49439
126			1.25000	24.09930	-1.79959	1.93844	0.00326	-0.00030	0.00526	0.00140	0.00017	-0.00111	127.67574	21.05531	17.81072	-0.11936	-0.09043	0.05490	-0.07048	0.00804	0.01055	37.80831	-7.57687	11.70384	0.04813	0.11944	0.03846	0.03428	0.00432	0.02378	6.43566	-0.45212	21.78010	0.97452	0.26608	0.24361	-0.11011	0.00789	-0.02644	37.20780	3.56231	4.14162	0.71102	0.57388	-0.19552	0.07844	0.00404	-0.00463	43.53534
127			1.26000	23.85729	-1.41851	1.94834	0.00280	-0.00023	0.00521	0.00109	0.00014	-0.00208	127.31371	20.92888	17.72272	-0.12062	-0.09146	0.05737	-0.06671	-0.00567	0.01873	37.36443	-7.79540	11.42414	0.05335	0.12520	0.03808	0.03778	-0.00147	0.02243	6.50169	-0.46838	21.81734	0.98634	0.26985	0.24393	-0.10866	0.01139	-0.00545	37.13335	3.58448	4.10699	0.72547	0.57620	-0.19642	0.09612	0.00009	-0.02142	43.58418
128			1.27000	23.65678	-0.95880	2.06723	0.00239	-0.00013	0.00517	0.00070	0.00009	-0.00331	126.93378	20.80066	17.50748	-0.12435	-0.09327	0.05911	-0.06140	-0.02067	0.02600	36.92265	-7.97586	11.15428	0.05748	0.13131	0.03898	0.04028	-0.00512	0.02012	6.56215	-0.49733	21.81101	0.99869	0.27180	0.24207	-0.09523	0.01473	0.01046	37.04969	3.63748	4.04164	0.74465	0.56989	-0.19243	0.10182	-0.00725	-0.03205	43.64458
129			1.28000	23.52507	-0.42324	2.31188	0.00211	-0.00002	0.00516	0.00033	0.00002	-0.00452	126.55577	20.67845	17.18138	-0.12983	-0.09543	0.06000	-0.05332	-0.03366	0.03118	36.49175	-8.11511	10.91971	0.06034	0.13664	0.04058	0.04100	-0.00622	0.01683	6.61058	-0.53573	21.77525	1.01061	0.27457	0.24048	-0.07031	0.01686	0.01928	36.96750	3.71105	3.96310	0.75567	0.56085	-0.18551	0.09449	-0.01637	-0.03498	43.71804
130			1.29000	23.48026	0.16559	2.67162	0.00206	0.00006	0.00520	-0.00001	-0.00004	-0.00549	126.20691	20.56307	16.78123	-0.13592	-0.09741	0.06006	-0.04160	-0.04168	0.03355	36.08537	-8.21675	10.73720	0.06235	0.14054	0.04250	0.03978	-0.00468	0.01288	6.64108	-0.57780	21.72785	1.02466	0.27695	0.23883	-0.03502	0.01715	0.01953	36.89650	3.79416	3.88876	0.75108	0.54779	-0.17569	0.07403	-0.02612	-0.03203	43.80500
131			1.30000	23.52635	0.77156	3.11079	0.00229	0.00012	0.00528	-0.00037	-0.00008	-0.00602	125.91486	20.45168	16.35478	-0.14131	-0.09860	0.05930	-0.02650	-0.04305	0.03296	35.71698	-8.28909	10.61362	0.06398	0.14255	0.04439	0.03693	-0.00096	0.00881	6.64890	-0.61704	21.69036	1.03741	0.27935	0.23723	0.00869	0.01577	0.01061	36.84569	3.88019	3.82855	0.74127	0.53311	-0.16468	0.04352	-0.03535	-0.02718	43.90615
132			1.31000	23.65147	1.35300	3.57786	0.00276	0.00016	0.00536	-0.00078	-0.00009	-0.00594	125.70165	20.34105	15.94991	-0.14526	-0.09879	0.05787	-0.00942	-0.03781	0.02989	35.39631	-8.34344	10.54619	0.06513	0.14246	0.04580	0.03269	0.00409	0.00535	6.63104	-0.64800	21.68443	1.04458	0.27866	0.23527	0.05703	0.01317	-0.00578	36.82212	3.96840	3.78273	0.72651	0.51700	-0.15331	0.00667	-0.04349	-0.02339	44.02337
133			1.32000	23.83052	1.86917	4.01664	0.00335	0.00018	0.00539	-0.00119	-0.00008	-0.00521	125.58042	20.22727	15.60643	-0.14759	-0.09800	0.05592	0.00729	-0.02759	0.02513	35.12875	-8.39346	10.52279	0.06687	0.14108	0.04708	0.02816	0.00959	0.00317	6.58674	-0.66760	21.72456	1.04748	0.27759	0.23368	0.10581	0.01018	-0.02520	36.82955	4.06215	3.74617	0.70676	0.50462	-0.14478	-0.03031	-0.05175	-0.02179	44.16127
134			1.33000	24.03198	2.28488	4.37788	0.00390	0.00020	0.00535	-0.00143	-0.00007	-0.00394	125.55112	20.11012	15.35094	-0.14848	-0.09642	0.05356	0.02085	-0.01523	0.01919	34.91109	-8.45147	10.52787	0.06967	0.13975	0.04889	0.02456	0.01510	0.00224	6.51677	-0.67564	21.81199	1.04416	0.27558	0.23248	0.14964	0.00766	-0.04218	36.86655	4.16580	3.71498	0.70407	0.49653	-0.13872	-0.06303	-0.06217	-0.02162	44.32656
135			1.34000	24.22631	2.57428	4.62750	0.00426	0.00020	0.00524	-0.00141	-0.00004	-0.00237	125.59987	19.99858	15.19523	-0.14821	-0.09424	0.05093	0.02988	-0.00354	0.01271	34.72894	-8.52494	10.55100	0.07105	0.13753	0.05027	0.02205	0.02027	0.00212	6.42498	-0.67571	21.93474	1.03448	0.27518	0.23294	0.18033	0.00733	-0.05321	36.92808	4.28404	3.68921	0.71117	0.49629	-0.13603	-0.08977	-0.07716	-0.02269	44.52609
136			1.35000	24.39395	2.72389	4.74961	0.00433	0.00020	0.00506	-0.00116	-0.00002	-0.00077	125.70870	19.90266	15.13651	-0.14705	-0.09164	0.04810	0.03581	0.00597	0.00700	34.56395	-8.61777	10.58495	0.06730	0.13184	0.04927	0.01957	0.02391	0.00283	6.32012	-0.67674	22.07553	1.02342	0.27555	0.23465	0.18951	0.01143	-0.05749	37.00784	4.42303	3.66906	0.70021	0.49914	-0.13422	-0.10610	-0.09688	-0.02514	44.76325
137			1.36000	24.52804	2.73332	4.74643	0.00414	0.00018	0.00481	-0.00084	0.00001	0.00063	125.86555	19.81944	15.15604	-0.14515	-0.08872	0.04505	0.04155	0.01294	0.00363	34.40537	-8.73333	10.61551	0.05770	0.12198	0.04548	0.01593	0.02457	0.00466	6.21616	-0.69203	22.21905	1.01343	0.27637	0.23755	0.17109	0.02135	-0.05605	37.09886	4.59079	3.65160	0.67455	0.50202	-0.13091	-0.11054	-0.11980	-0.02900	45.03500
138			1.37000	24.63240	2.61316	4.63406	0.00379	0.00015	0.00446	-0.00057	0.00003	0.00167	126.06602	19.72998	15.22290	-0.14248	-0.08555	0.04186	0.04877	0.01764	0.00332	34.25263	-8.87443	10.61894	0.04491	0.10891	0.03961	0.01128	0.02165	0.00734	6.13007	-0.73540	22.35390	1.00730	0.27614	0.24087	0.12438	0.03643	-0.04973	37.19261	4.79424	3.63144	0.63932	0.50250	-0.12536	-0.10244	-0.14171	-0.03343	45.33077
139			1.38000	24.71508	2.38162	4.43610	0.00341	0.00013	0.00400	-0.00039	0.00003	0.00225	126.30701	19.60683	15.30181	-0.13894	-0.08208	0.03848	0.05675	0.02070	0.00565	34.11012	-9.04103	10.56763	0.03207	0.09434	0.03279	0.00678	0.01603	0.00993	6.07795	-0.81699	22.47049	1.00713	0.27571	0.24514	0.05477	0.05427	-0.03866	37.27839	5.03298	3.60333	0.59793	0.50037	-0.11688	-0.08147	-0.15631	-0.03636	45.63530
140			1.39000	24.78056	2.06034	4.17668	0.00312	0.00011	0.00340	-0.00024	0.00004	0.00239	126.58148	19.42332	15.36401	-0.13473	-0.07834	0.03485	0.06325	0.02284	0.00922	33.98192	-9.23020	10.43858	0.02135	0.08036	0.02632	0.00346	0.00951	0.01156	6.07068	-0.94047	22.55757	1.01218	0.27484	0.24929	-0.02826	0.07168	-0.02170	37.34274	5.29501	3.56438	0.56274	0.49623	-0.10697	-0.04936	-0.15798	-0.03629	45.93168
141			1.40000	24.82429	1.67129	3.87668	0.00298	0.00009	0.00270	-0.00009	0.00004	0.00215	126.87592	19.16453	15.39439	-0.13017	-0.07443	0.03109	0.06607	0.02464	0.01234	33.86890	-9.43469	10.22187	0.01343	0.06873	0.02107	0.00149	0.00370	0.01197	6.11205	-1.10356	22.60145	1.02387	0.27214	0.25279	-0.11508	0.08583	0.00190	37.37058	5.55884	3.51516	0.53917	0.49149	-0.09738	-0.00777	-0.14480	-0.03319	46.20441
142			1.41000	24.83252	1.23622	3.55120	0.00296	0.00006	0.00197	0.00014	0.00003	0.00169	127.17385	18.83202	15.39597	-0.12561	-0.07061	0.02754	0.06433	0.02655	0.01395	33.77044	-9.64434	9.92549	0.00786	0.06007	0.01699	0.00050	-0.00062	0.01128	6.19992	-1.30080	22.58765	1.04035	0.27136	0.25590	-0.19776	0.09675	0.03166	37.34877	5.80034	3.45840	0.51983	0.49044	-0.09144	0.04060	-0.11919	-0.02872	46.44193
143			1.42000	24.78555	0.77826	3.20957	0.00303	0.00002	0.00130	0.00047	0.00001	0.00115	127.46059	18.44195	15.38668	-0.12124	-0.06705	0.02453	0.05850	0.02872	0.01378	33.68721	-9.84781	9.57391	0.00437	0.05540	0.01455	0.00010	-0.00336	0.01023	6.32744	-1.52521	22.50476	1.05828	0.27541	0.25955	-0.26793	0.10521	0.06561	37.26895	5.99851	3.39738	0.49108	0.49695	-0.09167	0.08848	-0.08448	-0.02436	46.63687
144			1.43000	24.66304	0.32261	2.85731	0.00316	-0.00005	0.00074	0.00094	-0.00002	0.00065	127.72651	18.02252	15.39426	-0.11702	-0.06374	0.02219	0.04997	0.03087	0.01215	33.62099	-10.03322	9.20629	0.00204	0.05402	0.01349	-0.00002	-0.00474	0.00905	6.48332	-1.76807	22.34803	1.07389	0.27806	0.26193	-0.31610	0.10823	0.09956	37.12906	6.13967	3.33334	0.45908	0.50155	-0.09227	0.12861	-0.04257	-0.01939	46.78557
145			1.44000	24.44793	-0.10391	2.50096	0.00330	-0.00013	0.00033	0.00153	-0.00005	0.00028	127.96824	17.60627	15.44528	-0.11276	-0.06045	0.02037	0.04076	0.03233	0.00960	33.57482	-10.18969	8.86776	-0.00034	0.05403	0.01310	0.00001	-0.00483	0.00746	6.65258	-2.01782	22.12220	1.09375	0.27882	0.26386	-0.33710	0.10467	0.12856	36.93348	6.22121	3.26338	0.42944	0.49791	-0.08690	0.15745	0.00057	-0.01436	46.88679
146			1.45000	24.12949	-0.47406	2.15240	0.00344	-0.00022	0.00009	0.00221	-0.00006	0.00007	128.18896	17.22006	15.55338	-0.10869	-0.05702	0.01872	0.03314	0.03222	0.00673	33.55405	-10.30879	8.59661	-0.00242	0.05422	0.01340	0.00015	-0.00394	0.00558	6.81843	-2.26022	21.84295	1.11581	0.27656	0.26302	-0.32627	0.09373	0.14652	36.69233	6.25211	3.18043	0.40466	0.48061	-0.07397	0.17479	0.03676	-0.01053	46.94128
147			1.46000	23.70724	-0.76237	1.83157	0.00354	-0.00030	-0.00001	0.00286	-0.00005	-0.00001	128.39664	16.88230	15.71222	-0.10526	-0.05345	0.01691	0.02854	0.02978	0.00407	33.56373	-10.38421	8.41691	-0.00269	0.05494	0.01534	0.00022	-0.00263	0.00357	6.96432	-2.47929	21.53391	1.13831	0.27176	0.25793	-0.28193	0.07618	0.14989	36.41847	6.24820	3.07910	0.37524	0.45035	-0.05681	0.17819	0.05921	-0.00784	46.94992
148			1.47000	23.19396	-0.94839	1.56483	0.00357	-0.00037	0.00002	0.00338	-0.00002	0.00001	128.59964	16.60751	15.89782	-0.10276	-0.05023	0.01519	0.02689	0.02501	0.00201	33.60204	-10.41059	8.33986	-0.00005	0.05736	0.01947	0.00000	-0.00133	0.00071	7.07533	-2.65973	21.22017	1.16020	0.26595	0.25011	-0.20792	0.05451	0.14069	36.12449	6.22462	2.96237	0.34272	0.41653	-0.04101	0.17031	0.06680	-0.00563	46.91251
149			1.48000	22.61362	-1.02028	1.37726	0.00351	-0.00041	0.00016	0.00367	0.00003	0.00004	128.80148	16.40813	16.07937	-0.10117	-0.04818	0.01432	0.02701	0.01897	0.00062	33.65808	-10.38507	8.36681	0.00422	0.06150	0.02476	-0.00033	-0.00012	-0.00378	7.14147	-2.79158	20.92235	1.17725	0.26136	0.24269	-0.11429	0.03227	0.12444	35.82339	6.19247	2.84223	0.31934	0.39553	-0.03429	0.15951	0.06422	-0.00429	46.83032
150			1.49000	21.99404	-0.97814	1.28197	0.00339	-0.00040	0.00035	0.00370	0.00007	0.00001	129.00008	16.28622	16.23230	-0.10055	-0.04766	0.01451	0.02777	0.01299	-0.00023	33.71738	-10.31178	8.48637	0.00718	0.06600	0.02956	-0.00037	0.00090	-0.00900	7.15923	-2.87292	20.65402	1.18463	0.25877	0.23658	-0.01452	0.01210	0.10545	35.52768	6.15779	2.73584	0.31291	0.38915	-0.03576	0.15261	0.05575	-0.00326	46.70670
151			1.50000	21.36023	-0.83585	1.27561	0.00325	-0.00035	0.00057	0.00359	0.00010	-0.00009	129.19226	16.22565	16.34428	-0.10100	-0.04833	0.01527	0.02886	0.00814	-0.00055	33.77103	-10.20432	8.67043	0.00770	0.06980	0.03331	-0.00022	0.00153	-0.01305	7.13062	-2.90817	20.42157	1.18231	0.25690	0.23102	0.07932	-0.00469	0.08638	35.24505	6.11973	2.66083	0.31555	0.39031	-0.04132	0.14932	0.04482	-0.00123	46.54533
152			1.51000	20.73076	-0.61978	1.34244	0.00319	-0.00028	0.00079	0.00347	0.00009	-0.00023	129.37877	16.19650	16.41562	-0.10256	-0.04973	0.01617	0.03050	0.00522	-0.00033	33.81940	-10.08311	8.87964	0.00698	0.07334	0.03650	-0.00017	0.00165	-0.01470	7.06078	-2.90520	20.22572	1.17119	0.25380	0.22669	0.15961	-0.01761	0.06952	34.97426	6.07037	2.63143	0.32520	0.39489	-0.04712	0.15306	0.03575	0.00271	46.34810
153			1.52000	20.11606	-0.36413	1.45926	0.00327	-0.00020	0.00100	0.00347	0.00007	-0.00037	129.56439	16.16762	16.45667	-0.10499	-0.05149	0.01703	0.03278	0.00461	0.00027	33.86980	-9.96880	9.07425	0.00739	0.07748	0.03980	-0.00034	0.00127	-0.01378	6.95636	-2.87238	20.06261	1.15563	0.25296	0.22484	0.22210	-0.02720	0.05613	34.70507	5.99724	2.65552	0.33525	0.40668	-0.05491	0.16462	0.03288	0.00889	46.11525
154			1.53000	19.51811	-0.10352	1.59877	0.00354	-0.00014	0.00119	0.00367	0.00005	-0.00044	129.75604	16.11716	16.48563	-0.10792	-0.05340	0.01791	0.03550	0.00616	0.00093	33.93193	-9.87755	9.22477	0.01043	0.08231	0.04314	-0.00093	0.00052	-0.01064	6.82560	-2.81754	19.92649	1.14050	0.25656	0.22543	0.26371	-0.03431	0.04565	34.42199	5.88886	2.73201	0.33868	0.42952	-0.06802	0.18152	0.03896	0.01800	45.84636
155			1.54000	18.93142	0.13456	1.73286	0.00398	-0.00011	0.00134	0.00408	0.00003	-0.00043	129.95972	16.03761	16.52279	-0.11088	-0.05525	0.01887	0.03797	0.00905	0.00124	34.01303	-9.81703	9.31636	0.01691	0.08770	0.04649	-0.00234	-0.00051	-0.00632	6.67917	-2.74785	19.81370	1.13021	0.26310	0.22620	0.28249	-0.03897	0.03639	34.11051	5.74044	2.84812	0.33891	0.45011	-0.07913	0.20295	0.05337	0.02709	45.54196
156			1.55000	18.34457	0.33583	1.83896	0.00451	-0.00011	0.00146	0.00467	0.00003	-0.00036	130.17596	15.93911	16.58494	-0.11347	-0.05704	0.02007	0.03913	0.01197	0.00088	34.11206	-9.78491	9.35198	0.02570	0.09274	0.04918	-0.00450	-0.00173	-0.00222	6.52942	-2.67048	19.72341	1.12523	0.26717	0.22625	0.27855	-0.04023	0.02765	33.76065	5.55662	2.98214	0.34481	0.45817	-0.08152	0.23127	0.07226	0.03091	45.20314
157			1.56000	17.74264	0.50139	1.90520	0.00506	-0.00012	0.00153	0.00545	0.00003	-0.00025	130.39809	15.84395	16.67998	-0.11553	-0.05883	0.02158	0.03828	0.01375	-0.00018	34.21883	-9.77031	9.34761	0.03414	0.09548	0.04993	-0.00636	-0.00313	0.00052	6.38805	-2.59242	19.65474	1.12105	0.26918	0.22561	0.25383	-0.03832	0.02009	33.36725	5.34889	3.11033	0.35193	0.46241	-0.08180	0.26192	0.09221	0.03044	44.83044
158			1.57000	17.10968	0.64374	1.93387	0.00560	-0.00012	0.00152	0.00640	0.00003	-0.00016	130.61542	15.77296	16.80345	-0.11715	-0.06062	0.02322	0.03584	0.01372	-0.00164	34.32027	-9.76062	9.32059	0.04021	0.09549	0.04862	-0.00696	-0.00460	0.00168	6.26451	-2.51981	19.60370	1.11829	0.26954	0.22402	0.21403	-0.03426	0.01544	32.92941	5.13125	3.21377	0.35334	0.46653	-0.08345	0.28806	0.10980	0.02761	44.42330
159			1.58000	16.43232	0.77810	1.94346	0.00613	-0.00011	0.00143	0.00752	0.00002	-0.00014	130.81929	15.73672	16.93953	-0.11831	-0.06225	0.02474	0.03311	0.01169	-0.00295	34.40624	-9.74706	9.28275	0.04376	0.09388	0.04636	-0.00633	-0.00591	0.00184	6.16456	-2.45631	19.56021	1.11707	0.27004	0.22261	0.16717	-0.02997	0.01578	32.44853	4.91625	3.28272	0.35197	0.47052	-0.08463	0.31101	0.12280	0.02298	43.97948
160			1.59000	15.70198	0.91153	1.96847	0.00661	-0.00005	0.00126	0.00873	0.00001	-0.00019	131.00720	15.73569	17.06537	-0.11873	-0.06367	0.02612	0.03181	0.00789	-0.00350	34.47264	-9.72684	9.24120	0.04493	0.09169	0.04387	-0.00514	-0.00672	0.00170	6.08897	-2.40209	19.50915	1.11591	0.27047	0.22088	0.12239	-0.02722	0.02101	31.92578	4.71157	3.31626	0.34335	0.47387	-0.08556	0.32644	0.13239	0.01771	43.49513
161			1.60000	14.91647	1.03631	2.05313	0.00696	0.00003	0.00112	0.00982	-0.00000	-0.00031	131.18495	15.75967	17.15566	-0.11789	-0.06493	0.02771	0.03331	0.00298	-0.00282	34.52286	-9.70291	9.19750	0.04430	0.08975	0.04126	-0.00427	-0.00709	0.00189	6.03383	-2.35319	19.43944	1.10970	0.26889	0.21788	0.08934	-0.02766	0.02780	31.36187	4.51860	3.31481	0.33303	0.47446	-0.08535	0.33890	0.14317	0.01209	42.96546
162			1.61000	14.08152	1.13606	2.24046	0.00705	0.00012	0.00116	0.01042	-0.00000	-0.00054	131.36382	15.78881	17.18616	-0.11525	-0.06629	0.03023	0.03750	-0.00235	-0.00058	34.56701	-9.68196	9.14540	0.04403	0.09078	0.03953	-0.00431	-0.00754	0.00274	5.99025	-2.30023	19.35123	1.10326	0.26642	0.21386	0.07775	-0.03311	0.03236	30.75657	4.33125	3.27470	0.32711	0.47481	-0.08547	0.35477	0.16126	0.00683	42.38719
163			1.62000	13.21257	1.20173	2.56140	0.00678	0.00025	0.00156	0.01024	0.00002	-0.00108	131.55324	15.80313	17.13910	-0.11044	-0.06788	0.03419	0.04218	-0.00792	0.00320	34.61474	-9.66960	9.07634	0.04704	0.09776	0.04006	-0.00513	-0.00856	0.00405	5.94557	-2.22963	19.25199	1.10172	0.26417	0.20941	0.09135	-0.04381	0.03414	30.11013	4.13673	3.19409	0.31505	0.47466	-0.08582	0.36196	0.18588	0.00302	41.76080
164			1.63000	12.33412	1.24109	3.02939	0.00616	0.00043	0.00235	0.00921	0.00006	-0.00219	131.75299	15.79746	17.00813	-0.10367	-0.06979	0.03968	0.04458	-0.01403	0.00806	34.66611	-9.66526	8.99082	0.05342	0.11093	0.04282	-0.00589	-0.01012	0.00520	5.88728	-2.13053	19.14558	1.09960	0.25845	0.20277	0.12436	-0.05668	0.03536	29.42646	3.92230	3.08404	0.29919	0.46982	-0.08583	0.36004	0.20695	0.00213	41.09141
165			1.64000	11.47773	1.27696	3.63859	0.00533	0.00067	0.00346	0.00756	0.00010	-0.00401	131.95346	15.78285	16.79930	-0.09578	-0.07208	0.04628	0.04354	-0.02062	0.01315	34.71153	-9.66268	8.89999	0.06065	0.12744	0.04628	-0.00547	-0.01170	0.00544	5.80768	-2.00012	19.02732	1.09247	0.25320	0.19631	0.16530	-0.06882	0.03896	28.71599	3.68281	2.97049	0.29345	0.46707	-0.08619	0.36361	0.21702	0.00497	40.38918
166			1.65000	10.67833	1.34029	4.36443	0.00449	0.00095	0.00465	0.00577	0.00009	-0.00624	132.14349	15.77453	16.52851	-0.08816	-0.07480	0.05323	0.04000	-0.02706	0.01740	34.74035	-9.65554	8.81767	0.06682	0.14452	0.04956	-0.00347	-0.01244	0.00455	5.70501	-1.84359	18.88774	1.08044	0.24728	0.18920	0.20391	-0.07745	0.04367	27.99389	3.42357	2.88586	0.29730	0.46576	-0.08749	0.37173	0.21141	0.01060	39.66746
167			1.66000	9.96826	1.45984	5.16828	0.00384	0.00125	0.00569	0.00424	-0.00002	-0.00827	132.31557	15.78323	16.21873	-0.08196	-0.07794	0.05969	0.03527	-0.03228	0.01991	34.74672	-9.64153	8.75530	0.07128	0.15968	0.05215	-0.00041	-0.01163	0.00281	5.58194	-1.66917	18.72838	1.06636	0.24026	0.18161	0.23579	-0.08150	0.04617	27.27584	3.15859	2.84873	0.30363	0.46132	-0.08728	0.37590	0.18966	0.01648	38.93966
168			1.67000	9.37052	1.65145	6.00307	0.00353	0.00152	0.00640	0.00315	-0.00024	-0.00949	132.46461	15.81133	15.89637	-0.07795	-0.08143	0.06516	0.03007	-0.03511	0.02048	34.73031	-9.62219	8.71791	0.07399	0.17076	0.05334	0.00275	-0.00946	0.00100	5.44220	-1.48495	18.55989	1.05183	0.23233	0.17378	0.26272	-0.08176	0.04378	26.57379	2.90605	2.86220	0.30749	0.44996	-0.08354	0.37205	0.15692	0.01972	38.21775
169			1.68000	8.89522	1.91310	6.81713	0.00355	0.00177	0.00675	0.00241	-0.00050	-0.00959	132.58562	15.85090	15.58721	-0.07619	-0.08451	0.06886	0.02438	-0.03429	0.01931	34.69496	-9.60164	8.70067	0.07577	0.17676	0.05326	0.00539	-0.00679	-0.00005	5.28733	-1.29508	18.40267	1.03628	0.22193	0.16452	0.28834	-0.07891	0.03551	25.89236	2.68063	2.91185	0.30483	0.43167	-0.07809	0.35924	0.12222	0.01951	37.51125
170			1.69000	8.54075	2.22677	7.56030	0.00384	0.00196	0.00681	0.00182	-0.00075	-0.00865	132.67245	15.88932	15.31444	-0.07631	-0.08600	0.06991	0.01776	-0.02962	0.01628	34.64468	-9.58535	8.69343	0.07761	0.17786	0.05280	0.00780	-0.00379	-0.00030	5.11689	-1.10209	18.27597	1.01909	0.20980	0.15432	0.31351	-0.07372	0.02235	25.22865	2.48965	2.97798	0.30541	0.40991	-0.07237	0.35273	0.09438	0.01636	36.82582
171			1.70000	8.29835	2.56383	8.19230	0.00428	0.00210	0.00665	0.00125	-0.00091	-0.00700	132.71832	15.92210	15.09738	-0.07789	-0.08554	0.06827	0.00978	-0.02260	0.01110	34.57843	-9.57789	8.69201	0.07883	0.17461	0.05216	0.01080	0.00032	-0.00043	4.93076	-0.90898	18.20144	1.00341	0.19967	0.14616	0.33658	-0.06725	0.00649	24.57407	2.33200	3.03369	0.31369	0.39493	-0.06841	0.35974	0.07940	0.01149	36.16288
172			1.71000	8.15546	2.89181	8.68444	0.00477	0.00219	0.00638	0.00067	-0.00094	-0.00503	132.71687	15.95765	14.95169	-0.08046	-0.08364	0.06478	0.00048	-0.01500	0.00435	34.48926	-9.58169	8.70261	0.07640	0.16615	0.04968	0.01412	0.00563	-0.00085	4.73094	-0.72217	18.19210	0.98713	0.19325	0.14064	0.35236	-0.05940	-0.00906	23.91763	2.20058	3.05701	0.31443	0.39538	-0.06951	0.36353	0.07720	0.00628	35.51997
173			1.72000	8.09645	3.18114	9.01678	0.00524	0.00223	0.00610	0.00012	-0.00086	-0.00298	132.66710	16.00495	14.88610	-0.08379	-0.08122	0.06052	-0.00907	-0.00759	-0.00213	34.37307	-9.59875	8.73070	0.06790	0.15216	0.04394	0.01558	0.01035	-0.00098	4.52206	-0.55209	18.24596	0.97203	0.19133	0.13835	0.35726	-0.04952	-0.02110	23.24929	2.08584	3.03749	0.29972	0.40671	-0.07215	0.35365	0.08331	0.00106	34.89229
174			1.73000	8.10346	3.40998	9.17610	0.00566	0.00222	0.00582	-0.00034	-0.00070	-0.00098	132.57805	16.05993	14.89824	-0.08752	-0.07878	0.05619	-0.01725	-0.00042	-0.00660	34.23735	-9.63152	8.76871	0.05542	0.13505	0.03610	0.01382	0.01253	-0.00031	4.31111	-0.41289	18.34287	0.95487	0.18898	0.13686	0.34810	-0.03562	-0.02616	22.56266	1.97850	2.97970	0.27159	0.41345	-0.07138	0.32925	0.09076	-0.00276	34.27515
175			1.74000	8.15744	3.56750	9.15753	0.00604	0.00216	0.00556	-0.00065	-0.00052	0.00083	132.46611	16.10833	14.97618	-0.09159	-0.07669	0.05221	-0.02291	0.00616	-0.00855	34.09879	-9.68119	8.79948	0.04295	0.11810	0.02816	0.01011	0.01164	0.00080	4.10580	-0.32029	18.44810	0.93764	0.18752	0.13579	0.32754	-0.01844	-0.02203	21.85533	1.87055	2.90007	0.23025	0.41836	-0.06887	0.28732	0.09713	-0.00398	33.66533
176			1.75000	8.23999	3.65609	8.96743	0.00635	0.00206	0.00527	-0.00080	-0.00035	0.00234	132.34761	16.13625	15.10088	-0.09583	-0.07497	0.04865	-0.02569	0.01141	-0.00831	33.97393	-9.74334	8.80557	0.03320	0.10306	0.02133	0.00639	0.00818	0.00170	3.91191	-0.28708	18.52018	0.92258	0.18905	0.13588	0.30147	0.00071	-0.00948	21.12753	1.75600	2.81926	0.18627	0.42508	-0.06528	0.23887	0.10288	-0.00328	33.06205
177			1.76000	8.33502	3.68885	8.62602	0.00657	0.00193	0.00491	-0.00081	-0.00024	0.00336	132.23434	16.13545	15.24758	-0.10014	-0.07356	0.04544	-0.02568	0.01452	-0.00637	33.87406	-9.80768	8.77420	0.02693	0.09090	0.01634	0.00356	0.00305	0.00218	3.73180	-0.31894	18.52812	0.91369	0.19236	0.13543	0.27597	0.02049	0.00898	20.38120	1.63205	2.74654	0.14292	0.42594	-0.05926	0.18740	0.10637	-0.00212	32.46635
178			1.77000	8.43209	3.68065	8.16887	0.00664	0.00176	0.00444	-0.00075	-0.00015	0.00378	132.13342	16.10318	15.38764	-0.10425	-0.07234	0.04251	-0.02313	0.01499	-0.00331	33.80407	-9.86058	8.69846	0.02452	0.08264	0.01390	0.00167	-0.00274	0.00248	3.56531	-0.41363	18.45233	0.91556	0.19702	0.13173	0.25478	0.03902	0.02879	19.62116	1.50112	2.68136	0.09734	0.41622	-0.05219	0.12929	0.10585	-0.00201	31.87980
179			1.78000	8.52744	3.64133	7.64485	0.00663	0.00159	0.00394	-0.00071	-0.00008	0.00365	132.04820	16.04218	15.49316	-0.10799	-0.07150	0.04021	-0.01862	0.01288	0.00027	33.76291	-9.88991	8.58036	0.02558	0.07889	0.01400	0.00034	-0.00852	0.00287	3.41096	-0.56084	18.29225	0.92840	0.20304	0.12653	0.23766	0.05470	0.04504	18.85578	1.37124	2.60710	0.05608	0.40243	-0.04534	0.07442	0.10214	-0.00381	31.30346
180			1.79000	8.62173	3.58014	7.10721	0.00660	0.00141	0.00349	-0.00072	-0.00003	0.00319	131.97850	15.95904	15.54176	-0.11108	-0.07103	0.03865	-0.01288	0.00862	0.00409	33.74298	-9.88813	8.43059	0.02855	0.07831	0.01552	-0.00061	-0.01392	0.00326	3.26790	-0.74591	18.06348	0.94318	0.20974	0.12007	0.22005	0.06666	0.05508	18.09626	1.25564	2.49617	0.01887	0.38132	-0.03740	0.02461	0.09298	-0.00676	30.73559
181			1.80000	8.71687	3.51095	6.60497	0.00658	0.00124	0.00311	-0.00078	-0.00001	0.00255	131.92180	15.85906	15.51636	-0.11373	-0.07085	0.03762	-0.00659	0.00295	0.00808	33.73292	-9.85420	8.26259	0.03228	0.07969	0.01783	-0.00099	-0.01843	0.00353	3.13687	-0.95432	17.78812	0.95513	0.21297	0.11293	0.19934	0.07334	0.05961	17.35482	1.16866	2.32296	-0.01814	0.35087	-0.02767	-0.02291	0.07761	-0.00856	30.17163
182			1.81000	8.81535	3.44947	6.17587	0.00661	0.00110	0.00279	-0.00090	-0.00001	0.00187	131.87552	15.74410	15.40771	-0.11607	-0.07067	0.03667	-0.00029	-0.00314	0.01194	33.71995	-9.79373	8.08990	0.03631	0.08199	0.02071	-0.00049	-0.02125	0.00359	3.01895	-1.17299	17.48094	0.96188	0.21439	0.10853	0.17552	0.07511	0.06309	16.64057	1.11826	2.08167	-0.05052	0.32776	-0.01884	-0.06120	0.06198	-0.00801	29.60411
183			1.82000	8.91960	3.40717	5.84230	0.00667	0.00098	0.00252	-0.00105	-0.00002	0.00125	131.83810	15.61519	15.21815	-0.11810	-0.07026	0.03550	0.00542	-0.00857	0.01513	33.69139	-9.71734	7.92783	0.03961	0.08347	0.02321	0.00117	-0.02139	0.00319	2.91453	-1.39026	17.14395	0.96552	0.21493	0.10716	0.14906	0.07286	0.06829	15.95640	1.09970	1.79365	-0.07703	0.32129	-0.01356	-0.08942	0.05067	-0.00653	29.02383
184			1.83000	9.03010	3.38763	5.60813	0.00679	0.00090	0.00230	-0.00119	-0.00003	0.00077	131.80806	15.47341	14.96128	-0.11962	-0.06951	0.03403	0.00980	-0.01246	0.01725	33.63575	-9.63678	7.79161	0.04089	0.08258	0.02425	0.00385	-0.01879	0.00228	2.82478	-1.59800	16.77116	0.96769	0.21731	0.10856	0.11792	0.06924	0.07646	15.29930	1.09590	1.50079	-0.10429	0.33177	-0.01130	-0.11681	0.04611	-0.00510	28.42000
185			1.84000	9.14320	3.38574	5.45906	0.00693	0.00085	0.00213	-0.00124	-0.00003	0.00044	131.78249	15.31924	14.65748	-0.12034	-0.06836	0.03237	0.01198	-0.01434	0.01812	33.54378	-9.56003	7.69031	0.04020	0.07997	0.02404	0.00699	-0.01493	0.00115	2.75286	-1.79466	16.35555	0.96467	0.21915	0.11113	0.07917	0.06611	0.08691	14.66259	1.08247	1.25337	-0.12949	0.34683	-0.00913	-0.14164	0.04883	-0.00298	27.78130
186			1.85000	9.24989	3.38950	5.36698	0.00710	0.00083	0.00200	-0.00114	-0.00002	0.00028	131.75601	15.15519	14.33216	-0.12026	-0.06695	0.03073	0.01129	-0.01408	0.01773	33.40878	-9.48886	7.62546	0.03794	0.07733	0.02332	0.00987	-0.01148	0.00007	2.70313	-1.98628	15.89229	0.95347	0.21870	0.11410	0.03398	0.06535	0.09887	14.03820	1.03498	1.09869	-0.15280	0.36381	-0.00664	-0.16555	0.05958	-0.00081	27.09887
187			1.86000	9.33682	3.38332	5.29676	0.00726	0.00082	0.00191	-0.00082	0.00001	0.00026	131.72220	14.98652	14.01498	-0.11941	-0.06542	0.02934	0.00780	-0.01171	0.01621	33.22948	-9.42010	7.59222	0.03454	0.07590	0.02263	0.01168	-0.00926	-0.00081	2.67805	-2.18351	15.37929	0.94354	0.22088	0.11747	-0.01123	0.06918	0.11165	13.41772	0.93535	1.07222	-0.18256	0.38720	-0.00472	-0.19855	0.07796	0.00061	26.37067
188			1.87000	9.38875	3.35186	5.21380	0.00738	0.00081	0.00185	-0.00028	0.00005	0.00035	131.67720	14.81930	13.73755	-0.11798	-0.06387	0.02827	0.00238	-0.00750	0.01374	33.01432	-9.34953	7.58249	0.03081	0.07614	0.02240	0.01206	-0.00829	-0.00153	2.67573	-2.39570	14.82041	0.94498	0.22287	0.11886	-0.04950	0.07529	0.12094	12.79322	0.77737	1.18936	-0.21403	0.39827	-0.00059	-0.23584	0.09615	0.00023	25.60355
189			1.88000	9.39170	3.28277	5.09136	0.00741	0.00079	0.00178	0.00045	0.00009	0.00050	131.62079	14.66014	13.52809	-0.11612	-0.06231	0.02749	-0.00410	-0.00223	0.01059	32.78053	-9.27281	7.59004	0.02713	0.07734	0.02249	0.01120	-0.00827	-0.00226	2.68996	-2.62459	14.23168	0.95945	0.22221	0.11604	-0.07587	0.07978	0.12145	12.15976	0.56946	1.43949	-0.22888	0.38289	0.00640	-0.25576	0.10272	-0.00380	24.81106
190			1.89000	9.33535	3.16779	4.91501	0.00733	0.00074	0.00167	0.00127	0.00013	0.00065	131.55202	14.51645	13.40264	-0.11404	-0.06072	0.02683	-0.01118	0.00291	0.00715	32.54604	-9.18412	7.61334	0.02371	0.07899	0.02299	0.00969	-0.00910	-0.00317	2.71234	-2.86289	13.64043	0.98328	0.21879	0.11403	-0.08757	0.07969	0.11685	11.51845	0.33447	1.79014	-0.22265	0.35371	0.01685	-0.24988	0.09425	-0.01230	24.00815
191			1.90000	9.21587	3.00490	4.68387	0.00709	0.00064	0.00149	0.00201	0.00016	0.00073	131.46669	14.39537	13.36143	-0.11175	-0.05888	0.02601	-0.01854	0.00680	0.00386	32.32238	-9.07662	7.65291	0.02028	0.08045	0.02393	0.00791	-0.01081	-0.00426	2.73461	-3.09692	13.07704	1.01498	0.21714	0.11579	-0.08336	0.07508	0.11046	10.87793	0.10394	2.19819	-0.21850	0.33491	0.02771	-0.24167	0.07676	-0.02166	23.20814
192			1.91000	9.03730	2.80192	4.40980	0.00668	0.00048	0.00126	0.00251	0.00014	0.00069	131.35843	14.30124	13.38865	-0.10944	-0.05652	0.02463	-0.02557	0.00865	0.00129	32.11336	-8.94490	7.70458	0.01658	0.08137	0.02549	0.00606	-0.01337	-0.00536	2.74885	-3.31056	12.56573	1.04750	0.21556	0.11730	-0.06092	0.06497	0.09968	10.25242	-0.09208	2.62011	-0.22493	0.33627	0.03304	-0.23932	0.05499	-0.02503	22.42373
193			1.92000	8.81275	2.57981	4.11582	0.00614	0.00029	0.00102	0.00267	0.00009	0.00056	131.22246	14.23449	13.45637	-0.10742	-0.05368	0.02266	-0.03139	0.00817	-0.00015	31.92002	-8.78890	7.75826	0.01270	0.08172	0.02758	0.00427	-0.01636	-0.00615	2.74645	-3.48835	12.11926	1.07048	0.21543	0.11926	-0.01893	0.05064	0.08738	9.65735	-0.23482	3.01841	-0.22451	0.36408	0.03255	-0.22397	0.03167	-0.02199	21.67028
194			1.93000	8.56398	2.36911	3.83441	0.00560	0.00014	0.00086	0.00253	0.00004	0.00043	131.05812	14.19226	13.52925	-0.10613	-0.05124	0.02098	-0.03540	0.00573	-0.00048	31.74336	-8.61516	7.80112	0.01039	0.08293	0.03009	0.00313	-0.01919	-0.00635	2.71922	-3.61962	11.73841	1.08219	0.21349	0.12322	0.03675	0.03361	0.07631	9.10621	-0.32028	3.36586	-0.21541	0.40549	0.03108	-0.19647	0.00706	-0.01734	20.96564
195			1.94000	8.31703	2.19825	3.60090	0.00520	0.00007	0.00089	0.00219	0.00001	0.00033	130.86903	14.17036	13.57390	-0.10595	-0.05042	0.02089	-0.03759	0.00207	-0.00010	31.58516	-8.43621	7.82510	0.01157	0.08734	0.03297	0.00304	-0.02135	-0.00601	2.66356	-3.70204	11.41753	1.08268	0.21098	0.12870	0.09367	0.01726	0.06649	8.60866	-0.35593	3.64610	-0.20905	0.45090	0.03083	-0.17078	-0.01468	-0.01316	20.32498
196			1.95000	8.09627	2.08321	3.44316	0.00499	0.00010	0.00113	0.00177	0.00001	0.00025	130.66144	14.16562	13.56951	-0.10683	-0.05169	0.02293	-0.03844	-0.00228	0.00070	31.44681	-8.26711	7.83270	0.01637	0.09533	0.03575	0.00371	-0.02214	-0.00536	2.58231	-3.74068	11.15019	1.07145	0.20964	0.13358	0.13941	0.00382	0.05670	8.16700	-0.35680	3.85457	-0.20096	0.49084	0.03151	-0.14626	-0.02760	-0.00958	19.75343
197			1.96000	7.91975	2.02585	3.37474	0.00498	0.00023	0.00155	0.00131	0.00001	0.00008	130.44136	14.17698	13.51094	-0.10833	-0.05448	0.02661	-0.03859	-0.00711	0.00174	31.32648	-8.11956	7.83272	0.02328	0.10517	0.03782	0.00468	-0.02107	-0.00465	2.48287	-3.74479	10.93153	1.05779	0.21035	0.13664	0.16850	-0.00621	0.04644	7.77241	-0.34175	3.99983	-0.19213	0.51746	0.03313	-0.12751	-0.02729	-0.00701	19.24188
198			1.97000	7.79675	2.01921	3.39610	0.00515	0.00040	0.00210	0.00084	-0.00000	-0.00023	130.21223	14.20560	13.40203	-0.11007	-0.05805	0.03123	-0.03853	-0.01227	0.00286	31.21665	-7.99779	7.83364	0.03077	0.11530	0.03900	0.00590	-0.01840	-0.00417	2.37425	-3.72378	10.75881	1.04558	0.20919	0.13755	0.18167	-0.01343	0.03542	7.40501	-0.32970	4.10304	-0.18759	0.52756	0.03576	-0.12005	-0.01419	-0.00586	18.76684
199			1.98000	7.72794	2.05250	3.49817	0.00545	0.00061	0.00272	0.00038	-0.00003	-0.00066	129.97624	14.25316	13.25017	-0.11185	-0.06183	0.03613	-0.03830	-0.01757	0.00387	31.10802	-7.89970	7.84273	0.03782	0.12476	0.03947	0.00742	-0.01489	-0.00410	2.26438	-3.68359	10.63300	1.03310	0.20456	0.13655	0.18283	-0.01903	0.02333	7.03794	-0.33519	4.19023	-0.17731	0.52464	0.03862	-0.11750	0.00642	-0.00617	18.29670
200			1.99000	7.70703	2.11390	3.66533	0.00583	0.00082	0.00337	-0.00005	-0.00006	-0.00116	129.73642	14.32098	13.06319	-0.11376	-0.06558	0.04096	-0.03779	-0.02283	0.00462	30.99626	-7.81920	7.86521	0.04391	0.13323	0.03950	0.00893	-0.01148	-0.00440	2.15856	-3.62507	10.55853	1.02081	0.20095	0.13463	0.17792	-0.02481	0.00986	6.64455	-0.36566	4.28303	-0.15059	0.51714	0.04118	-0.10917	0.02785	-0.00748	17.80311
201			2.00000	7.72382	2.19257	3.87814	0.00624	0.00102	0.00400	-0.00042	-0.00009	-0.00164	129.49615	14.40895	12.84835	-0.11575	-0.06913	0.04550	-0.03701	-0.02786	0.00519	30.88303	-7.74920	7.90198	0.04852	0.14030	0.03909	0.00997	-0.00901	-0.00478	2.05895	-3.54548	10.54361	1.01169	0.19753	0.13204	0.17348	-0.03164	-0.00569	6.20585	-0.42008	4.39004	-0.12486	0.51459	0.04273	-0.10109	0.04529	-0.00859	17.26948
202			2.01000	7.76680	2.28049	4.11699	0.00664	0.00121	0.00459	-0.00070	-0.00012	-0.00203	129.25708	14.51404	12.60946	-0.11773	-0.07238	0.04963	-0.03600	-0.03257	0.00584	30.77209	-7.68413	7.94849	0.05238	0.14668	0.03879	0.01044	-0.00767	-0.00492	1.96461	-3.43998	10.60137	1.00303	0.19082	0.12866	0.17422	-0.03940	-0.02385	5.71514	-0.49026	4.50117	-0.10937	0.52034	0.04297	-0.09793	0.05643	-0.00796	16.69330
203			2.02000	7.82486	2.37250	4.36674	0.00702	0.00138	0.00510	-0.00088	-0.00014	-0.00233	129.02025	14.63083	12.34784	-0.11966	-0.07534	0.05340	-0.03459	-0.03687	0.00683	30.66746	-7.62342	7.99700	0.05651	0.15308	0.03892	0.01041	-0.00685	-0.00453	1.87199	-3.30187	10.74814	0.98859	0.18080	0.12380	0.18261	-0.04791	-0.04380	5.17800	-0.56441	4.58887	-0.09463	0.52728	0.04210	-0.09119	0.05957	-0.00472	16.08469
204			2.03000	7.88872	2.46594	4.61964	0.00734	0.00152	0.00552	-0.00096	-0.00015	-0.00255	128.78790	14.75341	12.06388	-0.12154	-0.07812	0.05690	-0.03257	-0.04077	0.00820	30.57297	-7.57203	8.03785	0.06172	0.15979	0.03946	0.01013	-0.00522	-0.00346	1.77542	-3.12342	10.99730	0.96601	0.16710	0.11701	0.19986	-0.05610	-0.06272	4.60961	-0.63050	4.61717	-0.08427	0.52658	0.04078	-0.08443	0.05392	0.00085	15.46312
205			2.04000	7.95253	2.56030	4.87527	0.00761	0.00165	0.00584	-0.00099	-0.00017	-0.00274	128.56316	14.87696	11.75898	-0.12342	-0.08088	0.06029	-0.03003	-0.04424	0.00986	30.48836	-7.54008	8.06510	0.06831	0.16626	0.03992	0.01025	-0.00091	-0.00183	1.66731	-2.89852	11.35110	0.94200	0.14640	0.10802	0.22689	-0.06060	-0.07645	4.03024	-0.67944	4.55535	-0.08934	0.51325	0.03893	-0.08971	0.04063	0.00749	14.84978
206			2.05000	8.01410	2.65693	5.13728	0.00783	0.00176	0.00605	-0.00099	-0.00019	-0.00293	128.34779	14.99774	11.43609	-0.12526	-0.08385	0.06379	-0.02764	-0.04711	0.01167	30.40659	-7.53992	8.08036	0.07605	0.17200	0.03975	0.01161	0.00737	0.00001	1.53922	-2.62598	11.79529	0.91713	0.12441	0.09925	0.26096	-0.06092	-0.08335	3.46167	-0.70574	4.39042	-0.09243	0.49839	0.03674	-0.08968	0.02271	0.01342	14.26167
207			2.06000	8.07317	2.75793	5.40778	0.00800	0.00186	0.00618	-0.00099	-0.00021	-0.00305	128.14021	15.11228	11.10178	-0.12734	-0.08729	0.06755	-0.02645	-0.04883	0.01332	30.31675	-7.58255	8.08993	0.08409	0.17679	0.03866	0.01457	0.01911	0.00176	1.38419	-2.31210	12.29922	0.89473	0.10790	0.09353	0.29763	-0.05937	-0.08514	2.92362	-0.70670	4.13415	-0.09110	0.49589	0.03571	-0.08258	0.00252	0.01775	13.71060
208			2.07000	8.12947	2.86476	5.68081	0.00812	0.00196	0.00625	-0.00096	-0.00024	-0.00305	127.93599	15.21614	10.76950	-0.12984	-0.09087	0.07115	-0.02742	-0.04821	0.01431	30.21042	-7.67315	8.09800	0.09115	0.17968	0.03657	0.01865	0.03189	0.00326	1.19923	-1.97078	12.82379	0.87699	0.09725	0.09006	0.33197	-0.05691	-0.08231	2.43001	-0.68286	3.82091	-0.09111	0.50259	0.03584	-0.07527	-0.01742	0.02001	13.20454
209			2.08000	8.18161	2.97639	5.94161	0.00819	0.00206	0.00629	-0.00089	-0.00027	-0.00285	127.72938	15.30457	10.45815	-0.13271	-0.09369	0.07362	-0.03074	-0.04437	0.01416	30.08420	-7.80966	8.10409	0.09575	0.17920	0.03369	0.02276	0.04242	0.00439	0.98595	-1.61996	13.33295	0.86210	0.09174	0.08845	0.35934	-0.05412	-0.07646	1.98452	-0.64010	3.49655	-0.08388	0.51070	0.03741	-0.06278	-0.03143	0.02021	12.74582
210			2.09000	8.22848	3.08809	6.17346	0.00823	0.00215	0.00632	-0.00080	-0.00029	-0.00247	127.51633	15.37411	10.18472	-0.13571	-0.09505	0.07434	-0.03559	-0.03770	0.01300	29.93887	-7.98271	8.10467	0.09733	0.17458	0.03027	0.02584	0.04790	0.00506	0.74947	-1.27786	13.80307	0.85078	0.09318	0.08949	0.37775	-0.05260	-0.07035	1.57916	-0.59094	3.20463	-0.06846	0.52465	0.04111	-0.04733	-0.03423	0.01871	12.33066
211			2.10000	8.27040	3.19184	6.36402	0.00824	0.00222	0.00634	-0.00071	-0.00027	-0.00197	127.29630	15.42252	9.95770	-0.13863	-0.09497	0.07340	-0.04063	-0.02960	0.01156	29.77854	-8.17771	8.09472	0.09632	0.16638	0.02661	0.02739	0.04743	0.00524	0.49739	-0.96133	14.22546	0.84681	0.10021	0.09078	0.38743	-0.05115	-0.06373	1.19755	-0.55080	2.97732	-0.05520	0.53679	0.04548	-0.03668	-0.02415	0.01482	11.95098
212			2.11000	8.30926	3.27820	6.50538	0.00824	0.00227	0.00633	-0.00065	-0.00022	-0.00136	127.07200	15.44697	9.77651	-0.14133	-0.09369	0.07114	-0.04479	-0.02138	0.01061	29.60807	-8.37824	8.07073	0.09352	0.15576	0.02301	0.02767	0.04236	0.00493	0.23898	-0.68589	14.60249	0.84801	0.10824	0.09177	0.38731	-0.04665	-0.05723	0.82141	-0.53125	2.83253	-0.04827	0.54339	0.05018	-0.03220	-0.00513	0.00892	11.59599
213			2.12000	8.34717	3.33828	6.59226	0.00822	0.00227	0.00626	-0.00060	-0.00014	-0.00069	126.84716	15.44382	9.63440	-0.14382	-0.09149	0.06782	-0.04743	-0.01385	0.01044	29.43062	-8.57001	8.03444	0.08945	0.14386	0.01975	0.02724	0.03515	0.00423	-0.01710	-0.46432	14.93795	0.84819	0.11464	0.09172	0.37672	-0.03810	-0.05021	0.43483	-0.53665	2.77398	-0.05116	0.54423	0.05449	-0.03555	0.01664	0.00204	11.25363
214			2.13000	8.38665	3.36491	6.62001	0.00815	0.00224	0.00613	-0.00059	-0.00003	0.00003	126.62655	15.40985	9.52268	-0.14609	-0.08852	0.06355	-0.04819	-0.00739	0.01087	29.24758	-8.74271	7.99357	0.08434	0.13113	0.01690	0.02632	0.02766	0.00329	-0.26453	-0.30502	15.22982	0.84498	0.11688	0.09039	0.35762	-0.02587	-0.04179	0.02553	-0.56561	2.78959	-0.06377	0.53656	0.05813	-0.04715	0.03601	-0.00392	10.91284
215			2.14000	8.43042	3.35284	6.58418	0.00805	0.00215	0.00589	-0.00061	0.00009	0.00075	126.41586	15.34363	9.43351	-0.14818	-0.08492	0.05841	-0.04680	-0.00213	0.01146	29.06136	-8.88987	7.95720	0.07810	0.11756	0.01433	0.02453	0.02048	0.00231	-0.49893	-0.21292	15.46882	0.84239	0.11906	0.09022	0.33331	-0.01208	-0.03222	-0.41319	-0.61345	2.85153	-0.08276	0.53097	0.06305	-0.06537	0.05043	-0.00738	10.56803
216			2.15000	8.48114	3.29795	6.48112	0.00791	0.00202	0.00552	-0.00065	0.00020	0.00142	126.22172	15.24597	9.36027	-0.14990	-0.08081	0.05256	-0.04300	0.00186	0.01180	28.87759	-9.00695	7.92851	0.07114	0.10356	0.01214	0.02166	0.01361	0.00151	-0.71615	-0.19203	15.64004	0.84161	0.12343	0.09192	0.30396	0.00314	-0.02074	-0.88094	-0.67370	2.92464	-0.11289	0.52820	0.07026	-0.09430	0.05953	-0.00764	10.22182
217			2.16000	8.54051	3.19642	6.30982	0.00775	0.00184	0.00503	-0.00071	0.00030	0.00193	126.05155	15.12044	9.29802	-0.15112	-0.07653	0.04648	-0.03672	0.00467	0.01168	28.70433	-9.09063	7.90457	0.06414	0.09006	0.01041	0.01801	0.00732	0.00095	-0.91179	-0.24496	15.72701	0.83827	0.12765	0.09523	0.26772	0.01977	-0.00667	-1.37178	-0.74129	2.97826	-0.14974	0.51876	0.07963	-0.13014	0.06400	-0.00454	9.88206
218			2.17000	8.60871	3.04541	6.07311	0.00758	0.00163	0.00443	-0.00077	0.00038	0.00224	125.91280	14.97188	9.24325	-0.15168	-0.07252	0.04085	-0.02825	0.00663	0.01121	28.54829	-9.13893	7.88101	0.05798	0.07855	0.00934	0.01447	0.00214	0.00058	-1.08185	-0.37047	15.71753	0.83203	0.13489	0.09778	0.22517	0.03765	0.00969	-1.87758	-0.81442	2.99351	-0.18812	0.50324	0.08867	-0.16706	0.06548	0.00161	9.55523
219			2.18000	8.68416	2.84527	5.77758	0.00744	0.00139	0.00378	-0.00080	0.00041	0.00231	125.81152	14.80421	9.19470	-0.15136	-0.06890	0.03598	-0.01839	0.00810	0.01057	28.41073	-9.15205	7.85652	0.05303	0.06974	0.00898	0.01170	-0.00177	0.00031	-1.22296	-0.56239	15.60748	0.83096	0.14233	0.09570	0.17893	0.05533	0.02558	-2.38901	-0.89212	2.96255	-0.23427	0.47330	0.09329	-0.20832	0.06256	0.00961	9.24147
220			2.19000	8.76305	2.60157	5.43321	0.00731	0.00113	0.00312	-0.00078	0.00040	0.00217	125.75045	14.62009	9.15256	-0.14997	-0.06552	0.03185	-0.00839	0.00931	0.00979	28.28754	-9.13248	7.83143	0.04896	0.06394	0.00943	0.00986	-0.00470	0.00011	-1.33215	-0.80923	15.40186	0.83504	0.14567	0.08865	0.12839	0.06917	0.03727	-2.89462	-0.97185	2.88202	-0.27753	0.42650	0.09218	-0.24098	0.05397	0.01771	8.93713
221			2.20000	8.83863	2.32500	5.05275	0.00721	0.00087	0.00250	-0.00067	0.00034	0.00188	125.72826	14.42315	9.11850	-0.14760	-0.06226	0.02831	0.00055	0.01026	0.00884	28.17174	-9.08415	7.80426	0.04525	0.06084	0.01056	0.00873	-0.00706	-0.00004	-1.40662	-1.09522	15.11327	0.83656	0.14630	0.08208	0.07282	0.07772	0.04513	-3.38025	-1.04915	2.75004	-0.30775	0.37959	0.09020	-0.25301	0.04218	0.02511	8.64005
222			2.21000	8.90169	2.03014	4.65112	0.00712	0.00062	0.00195	-0.00046	0.00025	0.00151	125.74038	14.21922	9.09497	-0.14450	-0.05913	0.02527	0.00758	0.01092	0.00771	28.05690	-9.01312	7.77169	0.04143	0.05976	0.01208	0.00807	-0.00891	-0.00012	-1.44463	-1.40239	14.75705	0.83558	0.14683	0.07719	0.01534	0.08154	0.05060	-3.83088	-1.11867	2.57097	-0.33733	0.33801	0.08908	-0.25370	0.02895	0.03075	8.35271
223			2.22000	8.94176	1.73362	4.24379	0.00703	0.00039	0.00147	-0.00014	0.00015	0.00113	125.78016	14.01571	9.08486	-0.14112	-0.05607	0.02248	0.01248	0.01125	0.00636	27.93750	-8.92777	7.73335	0.03741	0.06003	0.01396	0.00772	-0.00987	-0.00020	-1.44672	-1.71255	14.34610	0.83498	0.14529	0.07467	-0.03932	0.07970	0.05557	-4.23444	-1.17411	2.36181	-0.36226	0.30215	0.08924	-0.24126	0.01522	0.03298	8.07875
224			2.23000	8.94886	1.45112	3.84569	0.00692	0.00019	0.00107	0.00028	0.00007	0.00079	125.84097	13.82180	9.09192	-0.13776	-0.05282	0.01946	0.01562	0.01116	0.00474	27.80898	-8.83910	7.69689	0.03267	0.06025	0.01605	0.00740	-0.00930	-0.00038	-1.41677	-2.00935	13.88826	0.83373	0.14580	0.07591	-0.08601	0.07518	0.06243	-4.58543	-1.20777	2.15273	-0.37725	0.28587	0.09267	-0.21746	0.00188	0.03105	7.81844
225			2.24000	8.91588	1.19430	3.47175	0.00678	0.00002	0.00075	0.00073	0.00001	0.00051	125.91809	13.64757	9.11854	-0.13451	-0.04912	0.01580	0.01791	0.01040	0.00303	27.66879	-8.75867	7.67417	0.02661	0.05873	0.01799	0.00669	-0.00706	-0.00071	-1.36207	-2.27999	13.38889	0.83510	0.14810	0.07771	-0.12070	0.06881	0.06908	-4.88693	-1.21237	1.97946	-0.39387	0.28906	0.09695	-0.19608	-0.01198	0.02342	7.56830
226			2.25000	8.84003	0.96902	3.13859	0.00659	-0.00010	0.00050	0.00117	-0.00003	0.00029	126.00989	13.50158	9.16141	-0.13148	-0.04532	0.01188	0.02026	0.00895	0.00163	27.51726	-8.69610	7.67242	0.01971	0.05510	0.01935	0.00540	-0.00399	-0.00102	-1.29207	-2.51743	12.85648	0.84481	0.14929	0.07775	-0.14177	0.06061	0.07268	-5.14997	-1.18390	1.87267	-0.41094	0.29883	0.09929	-0.18232	-0.02603	0.01033	7.32251
227			2.26000	8.72245	0.77633	2.86148	0.00635	-0.00018	0.00031	0.00155	-0.00004	0.00015	126.11642	13.38734	9.21191	-0.12882	-0.04220	0.00863	0.02294	0.00725	0.00078	27.35746	-8.65701	7.68959	0.01302	0.05066	0.01991	0.00373	-0.00120	-0.00111	-1.21709	-2.72095	12.30643	0.85950	0.15098	0.08017	-0.14782	0.05290	0.07615	-5.39263	-1.12340	1.85156	-0.42002	0.32316	0.10414	-0.17839	-0.03988	-0.00610	7.07324
228			2.27000	8.56660	0.61451	2.64721	0.00607	-0.00024	0.00017	0.00185	-0.00005	0.00006	126.23727	13.30169	9.26217	-0.12675	-0.04023	0.00655	0.02560	0.00586	0.00037	27.19613	-8.64244	7.71724	0.00747	0.04678	0.01979	0.00210	0.00076	-0.00092	-1.14684	-2.89571	11.75848	0.87190	0.15329	0.08412	-0.13813	0.04688	0.07851	-5.63758	-1.03644	1.92613	-0.42826	0.36089	0.11133	-0.19110	-0.05184	-0.02639	6.81183
229			2.28000	8.37743	0.48084	2.49042	0.00576	-0.00026	0.00010	0.00205	-0.00005	0.00003	126.37071	13.23680	9.31107	-0.12516	-0.03917	0.00542	0.02778	0.00507	0.00018	27.04399	-8.64929	7.74588	0.00284	0.04337	0.01900	0.00072	0.00182	-0.00052	-1.08973	-3.04979	11.22880	0.87634	0.15401	0.08674	-0.11388	0.04231	0.07759	-5.90838	-0.93239	2.10571	-0.43311	0.39115	0.11707	-0.21880	-0.05559	-0.05026	6.53095
230			2.29000	8.16165	0.37268	2.37805	0.00544	-0.00026	0.00008	0.00214	-0.00004	0.00002	126.51447	13.18344	9.36180	-0.12398	-0.03866	0.00494	0.02925	0.00490	0.00009	26.91390	-8.67112	7.76733	-0.00073	0.04022	0.01768	-0.00015	0.00205	-0.00008	-1.05265	-3.19090	10.72617	0.87301	0.15416	0.08901	-0.07885	0.03939	0.07527	-6.22391	-0.82310	2.39871	-0.43309	0.41174	0.12238	-0.25506	-0.04887	-0.07630	6.22680
231			2.30000	7.92827	0.28891	2.29558	0.00515	-0.00023	0.00013	0.00213	-0.00002	0.00002	126.66557	13.13393	9.41829	-0.12288	-0.03844	0.00495	0.02981	0.00513	0.00005	26.81615	-8.69902	7.77751	-0.00311	0.03721	0.01590	-0.00044	0.00164	0.00020	-1.04042	-3.32460	10.25304	0.86285	0.15309	0.09113	-0.03884	0.03751	0.07258	-6.59299	-0.71886	2.80131	-0.43137	0.42809	0.12794	-0.29195	-0.03544	-0.10134	5.89996
232			2.31000	7.68823	0.23008	2.23247	0.00491	-0.00019	0.00023	0.00204	-0.00001	0.00002	126.81965	13.08349	9.48130	-0.12175	-0.03843	0.00545	0.02935	0.00548	0.00003	26.75489	-8.72299	7.77715	-0.00409	0.03469	0.01390	-0.00031	0.00081	0.00028	-1.05431	-3.45498	9.80692	0.85310	0.15122	0.09187	-0.00068	0.03644	0.06939	-7.01046	-0.62380	3.28954	-0.44300	0.44019	0.13283	-0.32982	-0.02188	-0.11973	5.55498
233			2.32000	7.45333	0.19730	2.18395	0.00475	-0.00014	0.00037	0.00188	-0.00000	0.00003	126.97124	13.03032	9.54827	-0.12054	-0.03867	0.00650	0.02784	0.00568	0.00005	26.72820	-8.73336	7.76887	-0.00385	0.03311	0.01186	-0.00007	-0.00032	0.00020	-1.09204	-3.58463	9.38092	0.85026	0.15160	0.09222	0.03096	0.03643	0.06720	-7.45714	-0.53572	3.81966	-0.46970	0.45111	0.13810	-0.36208	-0.01458	-0.12759	5.20124
234			2.33000	7.23500	0.19108	2.15045	0.00465	-0.00007	0.00056	0.00166	0.00000	0.00002	127.11425	12.97508	9.61378	-0.11926	-0.03918	0.00807	0.02524	0.00551	0.00012	26.72943	-8.72200	7.75435	-0.00238	0.03283	0.01005	0.00005	-0.00170	0.00007	-1.14865	-3.71428	8.96509	0.84829	0.15366	0.09536	0.05246	0.03692	0.06872	-7.90359	-0.44970	4.33456	-0.49186	0.46671	0.14670	-0.36603	-0.01599	-0.12474	4.85195
235			2.34000	7.04352	0.21137	2.13654	0.00461	0.00000	0.00079	0.00140	-0.00000	-0.00000	127.24111	12.91996	9.66981	-0.11806	-0.04002	0.01018	0.02152	0.00481	0.00027	26.74757	-8.68407	7.73468	0.00004	0.03449	0.00873	-0.00000	-0.00335	-0.00006	-1.21686	-3.84320	8.54794	0.84551	0.15536	0.09948	0.06133	0.03724	0.07270	-8.31755	-0.36344	4.77947	-0.50909	0.48194	0.15608	-0.33928	-0.02239	-0.10925	4.51980
236			2.35000	6.88739	0.25748	2.14893	0.00465	0.00009	0.00105	0.00110	-0.00001	-0.00007	127.34404	12.86745	9.70731	-0.11692	-0.04111	0.01271	0.01700	0.00352	0.00056	26.76959	-8.61897	7.71086	0.00328	0.03874	0.00825	-0.00013	-0.00540	-0.00018	-1.28843	-3.97095	8.12004	0.84100	0.15922	0.10409	0.05843	0.03822	0.07801	-8.67244	-0.28187	5.12063	-0.52294	0.49578	0.16560	-0.28834	-0.02618	-0.08454	4.21340
237			2.36000	6.77227	0.32706	2.19488	0.00478	0.00018	0.00133	0.00078	-0.00002	-0.00017	127.41869	12.82058	9.71874	-0.11582	-0.04235	0.01549	0.01244	0.00167	0.00096	26.78592	-8.53017	7.68449	0.00725	0.04552	0.00872	-0.00020	-0.00788	-0.00031	-1.35655	-4.09872	7.68104	0.83808	0.16307	0.10664	0.04860	0.03957	0.08079	-8.95237	-0.21622	5.34877	-0.54117	0.50479	0.17226	-0.22567	-0.02184	-0.05422	3.93747
238			2.37000	6.69980	0.41572	2.28001	0.00498	0.00028	0.00165	0.00045	-0.00004	-0.00033	127.46544	12.78349	9.69987	-0.11483	-0.04365	0.01833	0.00832	-0.00066	0.00142	26.79375	-8.42378	7.65672	0.01173	0.05368	0.00980	-0.00017	-0.01051	-0.00043	-1.41760	-4.22820	7.24328	0.84227	0.16564	0.10481	0.03703	0.04026	0.07741	-9.15172	-0.17731	5.46930	-0.55813	0.50688	0.17301	-0.15552	-0.00971	-0.02306	3.69583
239			2.38000	6.66723	0.51805	2.40615	0.00523	0.00039	0.00199	0.00013	-0.00006	-0.00054	127.48636	12.76042	9.64920	-0.11423	-0.04506	0.02113	0.00464	-0.00333	0.00185	26.79466	-8.30705	7.62781	0.01657	0.06212	0.01117	-0.00007	-0.01276	-0.00056	-1.47001	-4.35608	6.82563	0.85102	0.16662	0.10306	0.02502	0.03825	0.07119	-9.27217	-0.17050	5.49617	-0.56178	0.50733	0.17260	-0.08268	0.00626	0.00246	3.49226
240			2.39000	6.66786	0.62836	2.56914	0.00550	0.00050	0.00234	-0.00014	-0.00008	-0.00077	127.48294	12.75533	9.56839	-0.11430	-0.04660	0.02373	0.00115	-0.00614	0.00211	26.79038	-8.18792	7.60117	0.02140	0.07015	0.01261	0.00010	-0.01400	-0.00072	-1.51199	-4.47081	6.44294	0.86043	0.16716	0.10227	0.01160	0.03250	0.06396	-9.32032	-0.19395	5.45549	-0.55909	0.50665	0.17224	-0.01726	0.02217	0.01785	3.32731
241			2.40000	6.69254	0.74060	2.75817	0.00577	0.00061	0.00267	-0.00035	-0.00009	-0.00096	127.45669	12.77149	9.46276	-0.11528	-0.04829	0.02605	-0.00230	-0.00888	0.00204	26.78281	-8.07356	7.58252	0.02602	0.07767	0.01415	0.00026	-0.01405	-0.00094	-1.54175	-4.55988	6.10120	0.86764	0.16930	0.10205	-0.00308	0.02444	0.05687	-9.30718	-0.23919	5.38712	-0.54991	0.51300	0.17270	0.03444	0.03559	0.01977	3.19721
242			2.41000	6.73227	0.84846	2.95795	0.00601	0.00072	0.00297	-0.00049	-0.00010	-0.00107	127.40982	12.81205	9.34088	-0.11725	-0.05018	0.02810	-0.00577	-0.01129	0.00151	26.77530	-7.96873	7.57513	0.03032	0.08453	0.01571	0.00030	-0.01312	-0.00118	-1.55901	-4.61900	5.79809	0.86944	0.17115	0.10141	-0.01741	0.01661	0.05049	-9.24810	-0.29364	5.33889	-0.53238	0.52200	0.17243	0.06756	0.04488	0.00735	3.09570
243			2.42000	6.78015	0.94547	3.15103	0.00622	0.00082	0.00322	-0.00057	-0.00009	-0.00107	127.34526	12.87926	9.21441	-0.12018	-0.05224	0.02985	-0.00934	-0.01309	0.00046	26.77106	-7.87610	7.57910	0.03388	0.09010	0.01700	0.00021	-0.01133	-0.00140	-1.56503	-4.65550	5.52596	0.86816	0.17043	0.09912	-0.02980	0.01196	0.04487	-9.16169	-0.34440	5.35478	-0.51506	0.52420	0.16922	0.08176	0.04885	-0.01638	3.01373
244			2.43000	6.83221	1.02562	3.32054	0.00638	0.00089	0.00339	-0.00063	-0.00008	-0.00094	127.26612	12.97233	9.09573	-0.12393	-0.05435	0.03116	-0.01293	-0.01397	-0.00100	26.77084	-7.79764	7.59443	0.03645	0.09372	0.01787	0.00012	-0.00872	-0.00158	-1.56205	-4.68525	5.27560	0.86792	0.16995	0.09720	-0.04009	0.01192	0.04113	-9.06706	-0.38160	5.46542	-0.50220	0.53032	0.16682	0.08019	0.04946	-0.04616	2.93898
245			2.44000	6.88781	1.08360	3.45252	0.00651	0.00095	0.00350	-0.00069	-0.00005	-0.00069	127.17680	13.08673	8.99658	-0.12825	-0.05630	0.03189	-0.01616	-0.01366	-0.00258	26.77325	-7.73528	7.62190	0.03776	0.09474	0.01815	0.00009	-0.00545	-0.00169	-1.55202	-4.72262	5.03739	0.86574	0.17068	0.09797	-0.04973	0.01487	0.04025	-8.98097	-0.40017	5.68478	-0.48950	0.55019	0.16883	0.06629	0.04999	-0.07855	2.85814
246			2.45000	6.94915	1.11468	3.53786	0.00664	0.00097	0.00352	-0.00078	-0.00001	-0.00038	127.08331	13.21430	8.92585	-0.13283	-0.05799	0.03201	-0.01849	-0.01208	-0.00395	26.77722	-7.69060	7.66090	0.03783	0.09283	0.01768	0.00005	-0.00197	-0.00168	-1.53536	-4.77234	4.80071	0.86099	0.17381	0.10077	-0.06021	0.01878	0.04196	-8.91566	-0.40136	6.00833	-0.47726	0.57835	0.17415	0.04479	0.05332	-0.10948	2.76140
247			2.46000	7.01981	1.11487	3.57209	0.00677	0.00097	0.00347	-0.00091	0.00003	-0.00004	126.99263	13.34352	8.88865	-0.13721	-0.05934	0.03165	-0.01945	-0.00930	-0.00478	26.78324	-7.66464	7.70879	0.03733	0.08816	0.01641	-0.00006	0.00115	-0.00149	-1.51201	-4.83365	4.55544	0.85402	0.17547	0.10372	-0.07073	0.02283	0.04525	-8.87849	-0.39296	6.41283	-0.46672	0.59766	0.17891	0.02007	0.06058	-0.13165	2.64384
248			2.47000	7.10312	1.08253	3.55509	0.00693	0.00095	0.00338	-0.00108	0.00007	0.00027	126.91154	13.46056	8.88537	-0.14101	-0.06029	0.03098	-0.01887	-0.00565	-0.00487	26.79243	-7.65702	7.76156	0.03701	0.08141	0.01447	-0.00027	0.00342	-0.00118	-1.48310	-4.90825	4.29517	0.84747	0.17646	0.10712	-0.07884	0.02785	0.04967	-8.87216	-0.38598	6.85942	-0.46089	0.60475	0.18324	-0.00454	0.07063	-0.14021	2.50431
249			2.48000	7.20011	1.02034	3.49081	0.00713	0.00089	0.00327	-0.00126	0.00010	0.00053	126.84465	13.55197	8.91162	-0.14403	-0.06083	0.03012	-0.01687	-0.00164	-0.00423	26.80585	-7.66554	7.81482	0.03712	0.07356	0.01204	-0.00060	0.00457	-0.00082	-1.45149	-5.00071	4.01769	0.84285	0.17684	0.10737	-0.08290	0.03336	0.05289	-8.89570	-0.38993	7.29985	-0.46181	0.59306	0.18280	-0.02693	0.07861	-0.12945	2.34441
250			2.49000	7.30907	0.93605	3.38715	0.00734	0.00082	0.00314	-0.00142	0.00011	0.00070	126.79469	13.60806	8.95933	-0.14619	-0.06095	0.02918	-0.01369	0.00207	-0.00307	26.82473	-7.68545	7.86402	0.03732	0.06538	0.00922	-0.00104	0.00453	-0.00048	-1.42032	-5.11009	3.72330	0.84208	0.17413	0.10409	-0.08357	0.03645	0.05416	-8.94455	-0.41057	7.68468	-0.46134	0.56399	0.17685	-0.04409	0.08037	-0.10152	2.16934
251			2.50000	7.42542	0.84145	3.25526	0.00757	0.00074	0.00301	-0.00151	0.00010	0.00079	126.76233	13.62505	9.01795	-0.14742	-0.06065	0.02819	-0.00966	0.00489	-0.00159	26.84981	-7.70964	7.90433	0.03713	0.05712	0.00609	-0.00152	0.00347	-0.00021	-1.39164	-5.22573	3.41330	0.84312	0.17006	0.09998	-0.08124	0.03586	0.05450	-9.00996	-0.44907	7.97505	-0.46390	0.53187	0.16993	-0.05341	0.07573	-0.06649	1.98830
252			2.51000	7.54211	0.75003	3.10848	0.00777	0.00066	0.00289	-0.00150	0.00007	0.00079	126.74693	13.60442	9.07530	-0.14774	-0.05996	0.02716	-0.00511	0.00642	0.00002	26.88083	-7.72964	7.93148	0.03621	0.04897	0.00281	-0.00188	0.00183	-0.00006	-1.36753	-5.33649	3.09037	0.84659	0.16435	0.09669	-0.07534	0.03287	0.05458	-9.08004	-0.50162	8.15313	-0.47004	0.50491	0.16443	-0.05352	0.06572	-0.03279	1.81245
253			2.52000	7.65043	0.67412	2.96055	0.00792	0.00058	0.00276	-0.00135	0.00004	0.00072	126.74635	13.55098	9.11868	-0.14720	-0.05887	0.02600	-0.00054	0.00655	0.00158	26.91460	-7.73751	7.94438	0.03462	0.04145	-0.00022	-0.00188	0.00019	0.00000	-1.35055	-5.43938	2.75836	0.85106	0.16027	0.09563	-0.06543	0.03075	0.05518	-9.14251	-0.56041	8.22427	-0.46969	0.49307	0.16269	-0.04412	0.05280	-0.00577	1.65029
254			2.53000	7.74139	0.62280	2.82411	0.00799	0.00051	0.00262	-0.00108	0.00002	0.00059	126.75730	13.47238	9.13743	-0.14606	-0.05749	0.02468	0.00354	0.00549	0.00287	26.94531	-7.72717	7.94797	0.03262	0.03551	-0.00240	-0.00145	-0.00107	0.00005	-1.34286	-5.54065	2.42114	0.85265	0.15887	0.09703	-0.05223	0.03184	0.05665	-9.18818	-0.61641	8.21273	-0.46758	0.50228	0.16586	-0.02941	0.03938	0.01215	1.50460
255			2.54000	7.80749	0.60007	2.70862	0.00795	0.00045	0.00248	-0.00070	-0.00000	0.00044	126.77607	13.37885	9.12685	-0.14469	-0.05593	0.02314	0.00673	0.00377	0.00362	26.96660	-7.69494	7.95181	0.03065	0.03199	-0.00321	-0.00073	-0.00193	0.00016	-1.34584	-5.65323	2.08097	0.85447	0.15904	0.10042	-0.03883	0.03664	0.05932	-9.21379	-0.66255	8.15574	-0.47504	0.52711	0.17315	-0.01444	0.02796	0.01892	1.37233
256			2.55000	7.84385	0.60425	2.61909	0.00780	0.00041	0.00233	-0.00028	-0.00002	0.00030	126.79984	13.28281	9.09079	-0.14339	-0.05432	0.02144	0.00907	0.00196	0.00364	26.97533	-7.63994	7.96712	0.02878	0.03100	-0.00260	0.00001	-0.00254	0.00024	-1.35855	-5.78859	1.73489	0.85423	0.15927	0.10484	-0.03012	0.04353	0.06361	-9.22169	-0.69647	8.09885	-0.48302	0.55268	0.18140	-0.00229	0.02288	0.01235	1.24773
257			2.56000	7.84994	0.62864	2.55624	0.00755	0.00038	0.00218	0.00011	-0.00002	0.00017	126.82887	13.19828	9.04102	-0.14224	-0.05280	0.01972	0.01095	0.00042	0.00294	26.97334	-7.56287	8.00496	0.02736	0.03227	-0.00081	0.00054	-0.00305	0.00012	-1.37686	-5.94977	1.37483	0.84721	0.15836	0.10908	-0.03006	0.05021	0.06936	-9.21840	-0.72189	8.08631	-0.48537	0.57012	0.18824	0.00436	0.02904	-0.00681	1.12426
258			2.57000	7.82903	0.66376	2.51829	0.00725	0.00036	0.00207	0.00040	-0.00002	0.00008	126.86575	13.14056	8.99308	-0.14125	-0.05152	0.01821	0.01277	-0.00074	0.00169	26.96665	-7.46434	8.07465	0.02589	0.03539	0.00181	0.00073	-0.00357	-0.00040	-1.39492	-6.13425	0.99370	0.83633	0.15717	0.11294	-0.03830	0.05599	0.07577	-9.21205	-0.74744	8.14913	-0.48770	0.58086	0.19409	0.00486	0.04765	-0.03372	0.99641
259			2.58000	7.78795	0.69982	2.50210	0.00694	0.00036	0.00201	0.00057	-0.00002	0.00001	126.91452	13.12294	8.96192	-0.14033	-0.05058	0.01708	0.01478	-0.00151	0.00018	26.96359	-7.34499	8.17988	0.02353	0.03952	0.00472	0.00054	-0.00417	-0.00136	-1.40825	-6.33918	0.59188	0.82347	0.15320	0.11478	-0.05055	0.05977	0.08012	-9.20978	-0.78282	8.29792	-0.48819	0.57627	0.19614	0.00145	0.07272	-0.06073	0.86164
260			2.59000	7.73559	0.72833	2.50297	0.00667	0.00036	0.00199	0.00062	-0.00001	-0.00003	126.97837	13.15142	8.95750	-0.13945	-0.05000	0.01635	0.01682	-0.00192	-0.00132	26.97121	-7.20674	8.31653	0.02011	0.04368	0.00752	0.00015	-0.00479	-0.00259	-1.41478	-6.56157	0.17811	0.81189	0.14686	0.11485	-0.06265	0.06087	0.08104	-9.21380	-0.83342	8.52255	-0.48543	0.55414	0.19422	-0.00093	0.09299	-0.08065	0.72138
261			2.60000	7.68116	0.74241	2.51389	0.00647	0.00037	0.00203	0.00058	-0.00000	-0.00004	127.05752	13.22307	8.98285	-0.13862	-0.04974	0.01597	0.01843	-0.00203	-0.00261	26.99257	-7.05374	8.47748	0.01668	0.04730	0.01005	-0.00019	-0.00527	-0.00388	-1.41420	-6.79397	-0.23357	0.80291	0.14049	0.11463	-0.07294	0.05840	0.07899	-9.21932	-0.89648	8.79842	-0.48037	0.52859	0.19156	0.00310	0.10116	-0.09132	0.58128
262			2.61000	7.63298	0.73602	2.52532	0.00637	0.00039	0.00211	0.00046	0.00001	-0.00001	127.14843	13.32893	9.03492	-0.13794	-0.04974	0.01584	0.01903	-0.00197	-0.00359	27.02585	-6.89182	8.65579	0.01387	0.05035	0.01233	-0.00035	-0.00562	-0.00503	-1.40600	-7.01826	-0.62868	0.79607	0.13311	0.11563	-0.08178	0.05022	0.07546	-9.21546	-0.96241	9.09697	-0.47348	0.51048	0.19079	0.01624	0.09631	-0.09504	0.45112
263			2.62000	7.59758	0.70314	2.52588	0.00635	0.00040	0.00222	0.00030	0.00003	0.00006	127.24422	13.45734	9.10678	-0.13747	-0.04997	0.01591	0.01829	-0.00181	-0.00421	27.06500	-6.72734	8.83852	0.01217	0.05294	0.01433	-0.00037	-0.00609	-0.00569	-1.38950	-7.20788	-0.99746	0.79658	0.12742	0.11676	-0.09009	0.03763	0.07084	-9.19013	-1.01849	9.39658	-0.47156	0.50936	0.19206	0.03739	0.08207	-0.09557	0.34201
264			2.63000	7.57884	0.63849	2.50443	0.00640	0.00041	0.00231	0.00012	0.00005	0.00019	127.33698	13.59556	9.18978	-0.13716	-0.05043	0.01623	0.01633	-0.00159	-0.00449	27.10103	-6.56734	9.00362	0.01164	0.05516	0.01584	-0.00027	-0.00684	-0.00549	-1.36492	-7.33975	-1.33745	0.80079	0.12464	0.11800	-0.09676	0.02327	0.06628	-9.13518	-1.05362	9.68948	-0.46720	0.52466	0.19488	0.06142	0.06261	-0.09655	0.26095
265			2.64000	7.57773	0.53896	2.45219	0.00648	0.00040	0.00236	-0.00007	0.00007	0.00035	127.42020	13.73108	9.27490	-0.13670	-0.05105	0.01686	0.01354	-0.00130	-0.00443	27.12486	-6.41980	9.12962	0.01284	0.05740	0.01681	-0.00007	-0.00759	-0.00447	-1.33419	-7.40649	-1.65129	0.80275	0.12221	0.11915	-0.09794	0.01042	0.06186	-9.05023	-1.06337	9.97899	-0.45874	0.54419	0.19737	0.08094	0.04221	-0.09852	0.20702
266			2.65000	7.59181	0.40631	2.36561	0.00658	0.00036	0.00235	-0.00021	0.00008	0.00049	127.48956	13.85241	9.35414	-0.13582	-0.05174	0.01778	0.01028	-0.00090	-0.00404	27.13039	-6.29374	9.20687	0.01616	0.06025	0.01746	0.00030	-0.00778	-0.00301	-1.30246	-7.42357	-1.93946	0.80267	0.11983	0.11985	-0.08874	0.00296	0.05646	-8.94376	-1.05143	10.26849	-0.44891	0.56360	0.19889	0.08976	0.02669	-0.09912	0.17129
267			2.66000	7.61516	0.24910	2.24783	0.00665	0.00031	0.00228	-0.00027	0.00008	0.00060	127.54208	13.94982	9.42175	-0.13470	-0.05228	0.01861	0.00677	-0.00030	-0.00331	27.11564	-6.19801	9.23859	0.02039	0.06360	0.01807	0.00089	-0.00689	-0.00152	-1.27782	-7.42244	-2.19617	0.80432	0.11885	0.11994	-0.06772	0.00187	0.04920	-8.83161	-1.02820	10.55166	-0.43721	0.58503	0.19977	0.08420	0.02011	-0.09517	0.13954
268			2.67000	7.64000	0.08061	2.10695	0.00667	0.00024	0.00214	-0.00025	0.00006	0.00063	127.57681	14.01815	9.47692	-0.13387	-0.05244	0.01880	0.00326	0.00055	-0.00244	27.08344	-6.13921	9.23655	0.02286	0.06647	0.01867	0.00145	-0.00465	-0.00026	-1.26729	-7.43104	-2.41382	0.80663	0.11837	0.11943	-0.03823	0.00479	0.04044	-8.73286	-1.00651	10.81409	-0.42238	0.60112	0.19933	0.06452	0.02271	-0.08497	0.09745
269			2.68000	7.65853	-0.08650	1.95223	0.00662	0.00015	0.00196	-0.00015	0.00004	0.00061	127.59497	14.06023	9.52495	-0.13364	-0.05219	0.01815	-0.00003	0.00155	-0.00177	27.04061	-6.11930	9.21627	0.02199	0.06779	0.01906	0.00158	-0.00137	0.00061	-1.27431	-7.46022	-2.58846	0.81058	0.11647	0.11738	-0.00686	0.00805	0.03088	-8.66515	-0.99678	11.04110	-0.40761	0.60683	0.19638	0.03591	0.03023	-0.06919	0.03543
270			2.69000	7.66504	-0.24331	1.79227	0.00652	0.00007	0.00176	-0.00000	0.00002	0.00054	127.60043	14.08615	9.57509	-0.13381	-0.05161	0.01690	-0.00255	0.00244	-0.00151	26.99643	-6.13540	9.19291	0.01782	0.06672	0.01878	0.00117	0.00217	0.00102	-1.29730	-7.50348	-2.71955	0.81320	0.11233	0.11384	0.01891	0.00855	0.02142	-8.63899	-1.00206	11.22188	-0.39170	0.60407	0.19136	0.00530	0.03433	-0.05072	-0.04862
271			2.70000	7.65763	-0.38413	1.63735	0.00639	-0.00001	0.00156	0.00014	-0.00000	0.00044	127.59969	14.10856	9.63379	-0.13414	-0.05089	0.01547	-0.00359	0.00285	-0.00157	26.96136	-6.18066	9.17760	0.01186	0.06335	0.01766	0.00052	0.00504	0.00100	-1.32958	-7.54258	-2.80789	0.81243	0.10750	0.11068	0.03451	0.00547	0.01296	-8.65505	-1.01550	11.35120	-0.38003	0.59988	0.18731	-0.02104	0.02786	-0.03351	-0.14926
272			2.71000	7.63837	-0.50513	1.50032	0.00625	-0.00006	0.00142	0.00024	-0.00001	0.00033	127.60041	14.13926	9.70066	-0.13424	-0.05016	0.01421	-0.00270	0.00240	-0.00176	26.94457	-6.24619	9.17627	0.00601	0.05890	0.01608	0.00006	0.00683	0.00075	-1.36386	-7.55874	-2.85618	0.81275	0.10466	0.10946	0.04302	0.00051	0.00560	-8.70615	-1.02379	11.43260	-0.37768	0.60355	0.18694	-0.04090	0.00823	-0.02030	-0.25662
273			2.72000	7.61226	-0.60352	1.39675	0.00613	-0.00009	0.00137	0.00027	-0.00001	0.00021	127.60940	14.18749	9.76778	-0.13406	-0.04968	0.01352	0.00001	0.00094	-0.00197	26.95178	-6.32331	9.19019	0.00218	0.05521	0.01470	-0.00007	0.00774	0.00047	-1.39800	-7.54682	-2.86709	0.81362	0.10547	0.10947	0.05158	-0.00398	-0.00121	-8.78138	-1.01209	11.47659	-0.37926	0.61281	0.18889	-0.05412	-0.02371	-0.01160	-0.36054
274			2.73000	7.58569	-0.67732	1.34183	0.00606	-0.00008	0.00142	0.00025	-0.00001	0.00008	127.63057	14.25819	9.82329	-0.13374	-0.04965	0.01354	0.00391	-0.00141	-0.00215	26.98376	-6.40609	9.21668	0.00120	0.05330	0.01390	-0.00008	0.00827	0.00029	-1.43472	-7.51582	-2.84239	0.81310	0.10610	0.11047	0.06358	-0.00679	-0.00729	-8.87076	-0.96919	11.49535	-0.38241	0.62364	0.19200	-0.06260	-0.06212	-0.00706	-0.45429
275			2.74000	7.56449	-0.72622	1.34689	0.00607	-0.00002	0.00159	0.00018	-0.00000	-0.00009	127.66460	14.35147	9.85584	-0.13354	-0.05018	0.01426	0.00820	-0.00433	-0.00229	27.03767	-6.49249	9.25014	0.00268	0.05344	0.01368	-0.00027	0.00881	0.00025	-1.47742	-7.47542	-2.78897	0.80977	0.10503	0.11243	0.07688	-0.00836	-0.01140	-8.96936	-0.89278	11.50059	-0.38656	0.63856	0.19649	-0.07020	-0.09712	-0.00626	-0.53599
276			2.75000	7.55304	-0.75351	1.41629	0.00614	0.00008	0.00185	0.00008	0.00000	-0.00031	127.70975	14.46440	9.85877	-0.13361	-0.05136	0.01567	0.01214	-0.00741	-0.00243	27.10780	-6.58376	9.28436	0.00592	0.05544	0.01383	-0.00074	0.00958	0.00036	-1.52799	-7.42767	-2.72290	0.80255	0.10384	0.11384	0.08878	-0.00956	-0.01219	-9.07897	-0.79132	11.50418	-0.38717	0.64981	0.19989	-0.07964	-0.11806	-0.00836	-0.60869
277			2.76000	7.55301	-0.76736	1.54518	0.00629	0.00021	0.00218	-0.00003	0.00001	-0.00056	127.76301	14.59319	9.83295	-0.13398	-0.05339	0.01792	0.01500	-0.01016	-0.00266	27.18753	-6.68232	9.31418	0.01030	0.05905	0.01395	-0.00142	0.01064	0.00061	-1.58782	-7.37321	-2.66241	0.79553	0.10339	0.11456	0.09974	-0.01011	-0.01033	-9.20525	-0.67961	11.51503	-0.38638	0.65543	0.20210	-0.09185	-0.12144	-0.01138	-0.67828
278			2.77000	7.56210	-0.78015	1.71769	0.00650	0.00036	0.00254	-0.00009	0.00003	-0.00079	127.82028	14.73252	9.78827	-0.13465	-0.05635	0.02109	0.01610	-0.01191	-0.00309	27.27163	-6.79017	9.33477	0.01509	0.06366	0.01362	-0.00220	0.01174	0.00096	-1.65787	-7.31850	-2.61562	0.79107	0.10411	0.11502	0.11016	-0.00942	-0.00851	-9.35174	-0.57142	11.53390	-0.38552	0.66127	0.20457	-0.10389	-0.11334	-0.01225	-0.74979
279			2.78000	7.57401	-0.80568	1.90775	0.00673	0.00052	0.00291	-0.00008	0.00006	-0.00090	127.87679	14.87414	9.74147	-0.13547	-0.05976	0.02471	0.01504	-0.01189	-0.00371	27.35752	-6.90711	9.33960	0.01969	0.06810	0.01272	-0.00298	0.01240	0.00134	-1.73611	-7.27199	-2.57396	0.78971	0.10426	0.11617	0.11745	-0.00774	-0.00997	-9.51442	-0.47469	11.55080	-0.38698	0.66673	0.20819	-0.11091	-0.10164	-0.00790	-0.82344
280			2.79000	7.58020	-0.85628	2.08482	0.00695	0.00065	0.00327	0.00003	0.00010	-0.00084	127.92785	15.00837	9.71154	-0.13616	-0.06274	0.02790	0.01203	-0.00978	-0.00444	27.44371	-7.03098	9.32342	0.02328	0.07083	0.01128	-0.00360	0.01220	0.00161	-1.81542	-7.23645	-2.51394	0.79142	0.10284	0.11727	0.11773	-0.00625	-0.01697	-9.68029	-0.39197	11.54790	-0.39544	0.66880	0.21173	-0.10923	-0.09176	0.00352	-0.89454
281			2.80000	7.57323	-0.94048	2.22388	0.00713	0.00076	0.00360	0.00022	0.00015	-0.00062	127.97033	15.12768	9.71159	-0.13660	-0.06481	0.03020	0.00795	-0.00621	-0.00511	27.52786	-7.15783	9.28476	0.02582	0.07147	0.00956	-0.00396	0.01113	0.00170	-1.88526	-7.20766	-2.40468	0.79070	0.10119	0.11750	0.10875	-0.00612	-0.02998	-9.83063	-0.32290	11.50560	-0.40520	0.67081	0.21443	-0.09464	-0.08635	0.02176	-0.95548
282			2.81000	7.54872	-1.05998	2.31140	0.00724	0.00083	0.00388	0.00044	0.00020	-0.00029	128.00340	15.22877	9.74547	-0.13687	-0.06614	0.03183	0.00381	-0.00226	-0.00561	27.60714	-7.28334	9.22468	0.02731	0.07070	0.00763	-0.00404	0.00948	0.00159	-1.93578	-7.17688	-2.21705	0.78366	0.10142	0.11637	0.09179	-0.00800	-0.04753	-9.94711	-0.26644	11.40816	-0.41309	0.67237	0.21547	-0.06751	-0.08462	0.04490	-0.99778
283			2.82000	7.50602	-1.20773	2.34490	0.00727	0.00085	0.00410	0.00064	0.00023	0.00007	128.02771	15.31089	9.80850	-0.13704	-0.06692	0.03294	0.00036	0.00116	-0.00580	27.67961	-7.40454	9.14333	0.02818	0.06942	0.00578	-0.00392	0.00771	0.00136	-1.96025	-7.13319	-1.93011	0.77149	0.09657	0.11264	0.06965	-0.01158	-0.06616	-10.01664	-0.22202	11.24550	-0.42068	0.66334	0.21165	-0.03241	-0.08324	0.06921	-1.01365
284			2.83000	7.44775	-1.36967	2.33155	0.00724	0.00085	0.00424	0.00079	0.00023	0.00037	128.04469	15.37546	9.89045	-0.13737	-0.06736	0.03359	-0.00192	0.00343	-0.00564	27.74324	-7.52101	9.04405	0.02855	0.06810	0.00420	-0.00355	0.00647	0.00105	-1.95465	-7.06268	-1.53445	0.74888	0.08601	0.10531	0.04415	-0.01606	-0.08103	-10.03379	-0.18992	11.01413	-0.42255	0.64857	0.20247	0.00482	-0.08084	0.08986	-0.99952
285			2.84000	7.37953	-1.52916	2.28491	0.00716	0.00084	0.00431	0.00085	0.00021	0.00056	128.05692	15.42652	9.97925	-0.13800	-0.06760	0.03377	-0.00285	0.00437	-0.00526	27.79518	-7.63474	8.93767	0.02849	0.06684	0.00296	-0.00290	0.00622	0.00074	-1.91810	-6.94946	-1.03479	0.72509	0.07495	0.09829	0.02040	-0.02059	-0.09166	-10.00171	-0.16990	10.71982	-0.41931	0.64344	0.19418	0.03695	-0.07882	0.10490	-0.95819
286			2.85000	7.30850	-1.67149	2.22028	0.00707	0.00081	0.00430	0.00083	0.00017	0.00062	128.06746	15.47021	10.06504	-0.13910	-0.06773	0.03344	-0.00263	0.00418	-0.00484	27.83283	-7.74836	8.83974	0.02771	0.06564	0.00218	-0.00201	0.00702	0.00049	-1.85599	-6.78371	-0.44797	0.70793	0.06374	0.09264	0.00562	-0.02323	-0.09836	-9.93081	-0.15917	10.38014	-0.41225	0.64244	0.18709	0.05894	-0.07744	0.11156	-0.89696
287			2.86000	7.24157	-1.78736	2.15008	0.00698	0.00078	0.00422	0.00073	0.00013	0.00060	128.07896	15.51358	10.14327	-0.14055	-0.06772	0.03252	-0.00186	0.00334	-0.00463	27.85490	-7.86367	8.76505	0.02595	0.06432	0.00196	-0.00099	0.00856	0.00036	-1.78154	-6.57137	0.20329	0.69814	0.05083	0.08689	0.00561	-0.02191	-0.10008	-9.83583	-0.15172	10.02294	-0.39969	0.63691	0.17856	0.06839	-0.07697	0.10708	-0.82427
288			2.87000	7.18381	-1.87442	2.08139	0.00692	0.00076	0.00410	0.00060	0.00009	0.00054	128.09254	15.56391	10.21568	-0.14222	-0.06758	0.03111	-0.00118	0.00234	-0.00476	27.86070	-7.98098	8.72483	0.02301	0.06277	0.00216	-0.00001	0.01034	0.00027	-1.71185	-6.33098	0.89544	0.69036	0.03618	0.08145	0.02089	-0.01674	-0.09796	-9.73283	-0.14023	9.67939	-0.38162	0.62839	0.16957	0.06524	-0.07788	0.09350	-0.74812
289			2.88000	7.13831	-1.93632	2.01629	0.00689	0.00073	0.00396	0.00045	0.00006	0.00048	128.10831	15.62712	10.28803	-0.14368	-0.06738	0.02958	-0.00097	0.00155	-0.00516	27.85006	-8.09829	8.72471	0.01930	0.06085	0.00245	0.00070	0.01176	0.00016	-1.66173	-6.08254	1.60523	0.68493	0.02168	0.07798	0.04699	-0.01006	-0.09475	-9.63830	-0.11872	9.37622	-0.36318	0.62124	0.16282	0.05175	-0.08007	0.07574	-0.67671
290			2.89000	7.10546	-1.97950	1.95469	0.00688	0.00070	0.00381	0.00030	0.00004	0.00042	128.12512	15.70509	10.36543	-0.14452	-0.06718	0.02825	-0.00129	0.00108	-0.00559	27.82422	-8.21160	8.76270	0.01507	0.05884	0.00264	0.00105	0.01234	0.00002	-1.64040	-5.83981	2.31069	0.69047	0.01132	0.07780	0.07878	-0.00508	-0.09274	-9.56839	-0.08403	9.12911	-0.34933	0.62297	0.16097	0.03059	-0.08355	0.05858	-0.61810
291			2.90000	7.08381	-2.01079	1.89689	0.00688	0.00068	0.00367	0.00019	0.00003	0.00037	128.14151	15.79406	10.44843	-0.14452	-0.06689	0.02720	-0.00183	0.00088	-0.00572	27.78546	-8.31546	8.82915	0.01029	0.05694	0.00275	0.00097	0.01182	-0.00009	-1.65110	-5.60806	2.99271	0.69722	0.00380	0.08005	0.11119	-0.00162	-0.09132	-9.53731	-0.03662	8.93948	-0.33375	0.62946	0.16273	0.00357	-0.08652	0.04465	-0.58011
292			2.91000	7.07004	-2.03742	1.84415	0.00688	0.00066	0.00355	0.00012	0.00003	0.00033	128.15602	15.88540	10.53244	-0.14374	-0.06637	0.02630	-0.00217	0.00080	-0.00530	27.73748	-8.40413	8.90925	0.00508	0.05513	0.00285	0.00055	0.01016	-0.00016	-1.69320	-5.38837	3.63783	0.69850	-0.00218	0.08152	0.14008	0.00088	-0.08734	-9.55592	0.01913	8.79295	-0.32108	0.63367	0.16416	-0.02591	-0.08710	0.03673	-0.56894
293			2.92000	7.05960	-2.06736	1.79816	0.00686	0.00064	0.00346	0.00012	0.00003	0.00028	128.16789	15.96719	10.60807	-0.14215	-0.06557	0.02554	-0.00191	0.00071	-0.00425	27.68467	-8.47289	8.98521	0.00061	0.05416	0.00331	0.00007	0.00765	-0.00017	-1.76359	-5.18453	4.23892	0.69593	-0.00736	0.08207	0.16274	0.00269	-0.08156	-9.62991	0.07607	8.66049	-0.31960	0.63073	0.16459	-0.05614	-0.08501	0.03813	-0.58858
294			2.93000	7.04732	-2.10788	1.75979	0.00682	0.00062	0.00339	0.00017	0.00005	0.00024	128.17714	16.02770	10.66530	-0.14001	-0.06463	0.02499	-0.00105	0.00060	-0.00273	27.63186	-8.51938	9.03941	-0.00182	0.05466	0.00429	-0.00018	0.00462	-0.00011	-1.85641	-5.00473	4.79369	0.69409	-0.00997	0.08386	0.17715	0.00313	-0.07669	-9.75766	0.12684	8.50539	-0.33233	0.62824	0.16721	-0.08645	-0.08236	0.05033	-0.63852
295			2.94000	7.02827	-2.16318	1.72821	0.00673	0.00059	0.00335	0.00027	0.00006	0.00021	128.18394	16.05913	10.69734	-0.13752	-0.06362	0.02469	0.00013	0.00046	-0.00107	27.58325	-8.54475	9.05779	-0.00159	0.05714	0.00588	-0.00012	0.00140	0.00010	-1.96297	-4.85859	5.30200	0.69335	-0.00488	0.08755	0.18134	0.00122	-0.07309	-9.92891	0.16539	8.29511	-0.34756	0.63038	0.17315	-0.11147	-0.07906	0.07179	-0.71229
296			2.95000	6.99834	-2.23305	1.70121	0.00660	0.00056	0.00332	0.00041	0.00007	0.00020	128.18895	16.06173	10.70416	-0.13505	-0.06268	0.02457	0.00128	0.00028	0.00027	27.54144	-8.55306	9.03572	0.00088	0.06137	0.00789	0.00005	-0.00162	0.00047	-2.07369	-4.75172	5.76299	0.69260	0.00350	0.09109	0.17523	-0.00063	-0.06833	-10.12669	0.18611	8.01272	-0.36119	0.61562	0.17688	-0.12619	-0.06982	0.09552	-0.79820
297			2.96000	6.95505	-2.31293	1.67539	0.00643	0.00052	0.00330	0.00055	0.00007	0.00021	128.19374	16.04611	10.69347	-0.13290	-0.06190	0.02453	0.00219	-0.00000	0.00086	27.50747	-8.54925	8.98270	0.00421	0.06638	0.00997	0.00016	-0.00385	0.00083	-2.18058	-4.68219	6.17155	0.69534	0.00859	0.09305	0.16140	-0.00103	-0.06073	-10.33140	0.18414	7.66315	-0.38228	0.58266	0.17630	-0.13159	-0.05392	0.11305	-0.88248
298			2.97000	6.89782	-2.39530	1.64724	0.00623	0.00049	0.00325	0.00067	0.00006	0.00023	128.20073	16.03014	10.67829	-0.13118	-0.06128	0.02442	0.00282	-0.00035	0.00055	27.48110	-8.53805	8.91919	0.00616	0.07042	0.01148	0.00015	-0.00465	0.00092	-2.27783	-4.64265	6.51809	0.70103	0.00993	0.09439	0.14166	-0.00071	-0.05073	-10.52356	0.15836	7.27088	-0.40400	0.54617	0.17421	-0.12433	-0.03583	0.12039	-0.95273
299			2.98000	6.82836	-2.47193	1.61434	0.00602	0.00045	0.00316	0.00076	0.00005	0.00024	128.21234	16.02980	10.67156	-0.12976	-0.06069	0.02408	0.00317	-0.00063	-0.00040	27.46261	-8.52450	8.86510	0.00572	0.07204	0.01213	0.00008	-0.00380	0.00069	-2.36177	-4.62419	6.79227	0.70681	0.01106	0.09588	0.11805	-0.00041	-0.03907	-10.68624	0.11327	6.87093	-0.42176	0.51932	0.17343	-0.10411	-0.02011	0.11773	-0.99906
300			2.99000	6.75060	-2.53604	1.57705	0.00583	0.00042	0.00303	0.00079	0.00004	0.00023	128.22942	16.05232	10.68068	-0.12846	-0.06003	0.02346	0.00322	-0.00079	-0.00148	27.45246	-8.51470	8.83211	0.00368	0.07107	0.01203	0.00002	-0.00172	0.00034	-2.43129	-4.61887	6.98798	0.70795	0.01220	0.09735	0.09333	-0.00017	-0.02659	-10.80793	0.05769	6.49829	-0.43424	0.50719	0.17459	-0.07462	-0.00868	0.10670	-1.01483
301			3.00000	6.67017	-2.58359	1.53951	0.00566	0.00038	0.00289	0.00076	0.00002	0.00020	128.25058	16.09605	10.70591	-0.12746	-0.05946	0.02271	0.00293	-0.00079	-0.00234	27.45053	-8.51471	8.82325	0.00133	0.06853	0.01156	-0.00000	0.00086	0.00003	-2.48750	-4.62147	7.10663	0.70759	0.01331	0.09918	0.07100	0.00004	-0.01456	-10.88385	0.00128	6.17938	-0.44344	0.50462	0.17725	-0.04184	-0.00126	0.08943	-0.99705
302			3.01000	6.59335	-2.61350	1.50688	0.00554	0.00036	0.00274	0.00068	0.00001	0.00015	128.27347	16.15448	10.74441	-0.12690	-0.05904	0.02187	0.00240	-0.00056	-0.00288	27.45663	-8.52895	8.83603	-0.00050	0.06572	0.01123	0.00001	0.00339	-0.00017	-2.53271	-4.62992	7.15646	0.70681	0.01708	0.10095	0.05293	0.00031	-0.00396	-10.91610	-0.04860	5.93002	-0.44762	0.50753	0.18037	-0.01150	0.00348	0.06789	-0.94666
303			3.02000	6.52625	-2.62757	1.48330	0.00548	0.00034	0.00262	0.00056	0.00000	0.00009	128.29695	16.22134	10.79449	-0.12688	-0.05885	0.02107	0.00188	-0.00001	-0.00322	27.47081	-8.55921	8.86629	-0.00147	0.06334	0.01117	0.00003	0.00557	-0.00028	-2.56977	-4.64449	7.15077	0.70451	0.02319	0.10419	0.04026	0.00077	0.00455	-10.91296	-0.08808	5.75733	-0.44554	0.51365	0.18511	0.01079	0.00747	0.04444	-0.86933
304			3.03000	6.47411	-2.62941	1.46998	0.00548	0.00033	0.00253	0.00040	-0.00000	0.00004	128.32198	16.29207	10.85727	-0.12713	-0.05885	0.02045	0.00159	0.00087	-0.00345	27.49402	-8.60493	8.90901	-0.00162	0.06131	0.01120	0.00006	0.00715	-0.00031	-2.60241	-4.66578	7.10457	0.70422	0.02922	0.10754	0.03421	0.00139	0.01098	-10.88798	-0.11705	5.66301	-0.44261	0.51425	0.18875	0.02145	0.01218	0.01941	-0.77441
305			3.04000	6.44087	-2.62274	1.46664	0.00555	0.00032	0.00249	0.00022	-0.00001	-0.00001	128.35023	16.36227	10.93314	-0.12743	-0.05896	0.02005	0.00170	0.00200	-0.00352	27.52707	-8.66320	8.95709	-0.00106	0.05912	0.01103	0.00006	0.00791	-0.00023	-2.63519	-4.69347	7.03100	0.70594	0.03312	0.10941	0.03517	0.00198	0.01546	-10.85722	-0.13700	5.64675	-0.44197	0.50609	0.18931	0.02003	0.01778	-0.00611	-0.67303
306			3.05000	6.42860	-2.61044	1.47211	0.00567	0.00032	0.00248	0.00003	-0.00001	-0.00004	128.38281	16.42578	11.01908	-0.12763	-0.05895	0.01967	0.00212	0.00313	-0.00330	27.56926	-8.72962	9.00248	-0.00054	0.05593	0.01039	0.00004	0.00769	-0.00008	-2.67305	-4.72664	6.93917	0.71047	0.03756	0.11117	0.04211	0.00262	0.01880	-10.83616	-0.14965	5.70691	-0.44486	0.50006	0.19013	0.00821	0.02387	-0.03074	-0.57664
307			3.06000	6.43650	-2.59519	1.48442	0.00583	0.00032	0.00250	-0.00016	-0.00001	-0.00007	128.41849	16.47522	11.10723	-0.12780	-0.05871	0.01913	0.00258	0.00399	-0.00270	27.61812	-8.79898	9.03827	-0.00026	0.05177	0.00943	0.00002	0.00665	0.00011	-2.71943	-4.76419	6.83306	0.71648	0.04399	0.11349	0.05222	0.00342	0.02193	-10.83657	-0.15588	5.83902	-0.44564	0.49552	0.19188	-0.01078	0.02893	-0.05326	-0.49569
308			3.07000	6.46101	-2.58036	1.49970	0.00601	0.00032	0.00252	-0.00031	-0.00001	-0.00007	128.45372	16.50415	11.18759	-0.12815	-0.05830	0.01838	0.00270	0.00441	-0.00179	27.66986	-8.86618	9.05945	-0.00006	0.04731	0.00847	0.00001	0.00511	0.00029	-2.77538	-4.80522	6.71292	0.72211	0.05194	0.11467	0.06225	0.00441	0.02489	-10.86475	-0.15553	6.03190	-0.45011	0.49002	0.19271	-0.03251	0.03120	-0.07025	-0.43803
309			3.08000	6.49641	-2.56942	1.51303	0.00618	0.00031	0.00254	-0.00040	-0.00000	-0.00005	128.48331	16.50858	11.25037	-0.12885	-0.05782	0.01746	0.00228	0.00435	-0.00073	27.72167	-8.92707	9.06104	0.00013	0.04347	0.00780	-0.00001	0.00345	0.00048	-2.83951	-4.84925	6.57898	0.72934	0.05936	0.11353	0.06976	0.00541	0.02701	-10.92048	-0.14877	6.26298	-0.46390	0.49055	0.19256	-0.05353	0.02992	-0.07768	-0.40590
310			3.09000	6.53664	-2.56507	1.51959	0.00632	0.00030	0.00253	-0.00044	-0.00000	-0.00001	128.50282	16.48813	11.28904	-0.13008	-0.05734	0.01639	0.00146	0.00386	0.00026	27.77270	-8.97955	9.03881	0.00003	0.04059	0.00746	-0.00000	0.00192	0.00068	-2.90854	-4.89605	6.43447	0.73334	0.06409	0.11103	0.07229	0.00620	0.02794	-10.99818	-0.13660	6.49902	-0.47433	0.49684	0.19201	-0.06927	0.02452	-0.07352	-0.39574
311			3.10000	6.57662	-2.56837	1.51614	0.00642	0.00027	0.00250	-0.00043	0.00000	0.00004	128.51067	16.44614	11.30136	-0.13179	-0.05693	0.01522	0.00072	0.00311	0.00103	27.82343	-9.02341	8.99356	-0.00051	0.03861	0.00736	0.00005	0.00078	0.00083	-2.97764	-4.94531	6.28422	0.73466	0.06882	0.10906	0.06848	0.00694	0.02816	-11.08888	-0.12065	6.70447	-0.48128	0.50686	0.19267	-0.07695	0.01526	-0.05932	-0.40121
312			3.11000	6.61314	-2.57881	1.50169	0.00649	0.00023	0.00242	-0.00040	0.00000	0.00009	128.50932	16.38839	11.28981	-0.13371	-0.05654	0.01400	0.00064	0.00228	0.00150	27.87458	-9.06035	8.93420	-0.00117	0.03690	0.00723	0.00013	0.00018	0.00087	-3.04144	-4.99613	6.13182	0.73216	0.07436	0.10887	0.05820	0.00764	0.02827	-11.18216	-0.10271	6.85189	-0.48327	0.51789	0.19530	-0.07516	0.00387	-0.03858	-0.41639
313			3.12000	6.64472	-2.59447	1.47807	0.00652	0.00019	0.00231	-0.00034	0.00000	0.00011	128.50435	16.32134	11.25953	-0.13544	-0.05614	0.01283	0.00151	0.00152	0.00167	27.92767	-9.09291	8.87280	-0.00143	0.03544	0.00712	0.00016	0.00007	0.00081	-3.09525	-5.04712	5.97967	0.72879	0.07929	0.10906	0.04339	0.00810	0.02807	-11.26753	-0.08527	6.92823	-0.48288	0.52432	0.19742	-0.06476	-0.00649	-0.01544	-0.43502
314			3.13000	6.67079	-2.61302	1.44839	0.00653	0.00014	0.00218	-0.00028	0.00000	0.00012	128.50209	16.25262	11.21847	-0.13666	-0.05563	0.01172	0.00309	0.00085	0.00155	27.98528	-9.12338	8.81892	-0.00100	0.03407	0.00701	0.00012	0.00027	0.00067	-3.13622	-5.09708	5.82977	0.72600	0.08362	0.10903	0.02684	0.00830	0.02763	-11.33597	-0.07139	6.93701	-0.48391	0.52860	0.19881	-0.04825	-0.01273	0.00458	-0.44915
315			3.14000	6.69086	-2.63283	1.41649	0.00651	0.00010	0.00205	-0.00021	0.00000	0.00012	128.50684	16.19201	11.17570	-0.13721	-0.05512	0.01083	0.00471	0.00024	0.00120	28.04968	-9.15266	8.77883	-0.00011	0.03273	0.00680	0.00001	0.00062	0.00047	-3.16402	-5.14475	5.68233	0.72328	0.08452	0.10868	0.01121	0.00796	0.02747	-11.38175	-0.06344	6.89693	-0.48795	0.52953	0.19903	-0.02885	-0.01342	0.01677	-0.45076
316			3.15000	6.70435	-2.65290	1.38565	0.00648	0.00007	0.00193	-0.00013	0.00000	0.00010	128.51961	16.15015	11.14015	-0.13718	-0.05479	0.01034	0.00570	-0.00039	0.00072	28.12046	-9.18006	8.75811	0.00085	0.03151	0.00636	-0.00011	0.00103	0.00021	-3.18055	-5.18879	5.53339	0.71982	0.08276	0.10808	-0.00173	0.00720	0.02852	-11.40361	-0.06198	6.83665	-0.49217	0.52674	0.19806	-0.00994	-0.00896	0.01882	-0.43556
317			3.16000	6.71141	-2.67139	1.35938	0.00645	0.00004	0.00184	-0.00006	0.00000	0.00008	128.53828	16.13504	11.11773	-0.13669	-0.05475	0.01038	0.00574	-0.00107	0.00017	28.19378	-9.20366	8.76257	0.00167	0.03064	0.00578	-0.00020	0.00144	-0.00007	-3.18917	-5.22757	5.37359	0.71405	0.08260	0.10722	-0.01138	0.00646	0.03156	-11.40476	-0.06586	6.78632	-0.49178	0.52719	0.19719	0.00536	-0.00082	0.01151	-0.40495
318			3.17000	6.71339	-2.68471	1.34208	0.00641	0.00003	0.00178	-0.00001	0.00000	0.00004	128.55931	16.14942	11.10978	-0.13595	-0.05498	0.01081	0.00503	-0.00180	-0.00038	28.26457	-9.22108	8.79635	0.00161	0.03028	0.00522	-0.00017	0.00178	-0.00032	-3.19356	-5.25955	5.19019	0.71028	0.08562	0.10629	-0.01803	0.00583	0.03668	-11.39103	-0.07345	6.77075	-0.49104	0.53513	0.19751	0.01517	0.00993	-0.00243	-0.36403
319			3.18000	6.71289	-2.68891	1.33811	0.00638	0.00002	0.00176	0.00001	-0.00000	-0.00001	128.57945	16.18999	11.11335	-0.13506	-0.05531	0.01140	0.00393	-0.00253	-0.00085	28.32868	-9.22992	8.85753	0.00067	0.03044	0.00496	-0.00006	0.00195	-0.00052	-3.19683	-5.28340	4.97272	0.70940	0.08906	0.10603	-0.02218	0.00499	0.04310	-11.36939	-0.08393	6.80435	-0.48778	0.54496	0.19881	0.01868	0.02234	-0.01915	-0.31916
320			3.19000	6.71251	-2.68141	1.35087	0.00636	0.00004	0.00178	0.00000	-0.00000	-0.00007	128.59622	16.24890	11.12248	-0.13413	-0.05572	0.01209	0.00272	-0.00319	-0.00114	28.38316	-9.22887	8.93878	-0.00090	0.03129	0.00512	0.00005	0.00192	-0.00070	-3.20104	-5.29764	4.71949	0.70870	0.09182	0.10634	-0.02383	0.00378	0.04906	-11.34732	-0.09776	6.88823	-0.48041	0.55007	0.20000	0.01552	0.03453	-0.03431	-0.27723
321			3.20000	6.71406	-2.66202	1.38126	0.00634	0.00007	0.00186	-0.00001	-0.00000	-0.00013	128.60736	16.31531	11.13005	-0.13326	-0.05616	0.01282	0.00139	-0.00370	-0.00118	28.42540	-9.21777	9.03019	-0.00251	0.03302	0.00580	0.00009	0.00166	-0.00087	-3.20744	-5.30097	4.44001	0.70439	0.09320	0.10611	-0.02251	0.00226	0.05229	-11.33274	-0.11576	7.01127	-0.47446	0.55160	0.20034	0.00622	0.04426	-0.04462	-0.24569
322			3.21000	6.71769	-2.63301	1.42732	0.00633	0.00011	0.00199	-0.00002	-0.00000	-0.00019	128.61017	16.37850	11.12972	-0.13268	-0.05667	0.01358	-0.00014	-0.00400	-0.00099	28.45377	-9.19754	9.12025	-0.00380	0.03591	0.00704	0.00005	0.00114	-0.00103	-3.21684	-5.29377	4.15171	0.69909	0.09779	0.10647	-0.01828	0.00098	0.05239	-11.33285	-0.13776	7.15654	-0.47247	0.55814	0.20256	-0.00748	0.05016	-0.04992	-0.23086
323			3.22000	6.72265	-2.59887	1.48400	0.00632	0.00017	0.00215	-0.00003	-0.00001	-0.00023	128.60294	16.43115	11.11871	-0.13242	-0.05731	0.01447	-0.00173	-0.00407	-0.00066	28.46875	-9.16969	9.19770	-0.00451	0.03987	0.00855	-0.00001	0.00037	-0.00110	-3.22969	-5.28075	3.87401	0.69202	0.10295	0.10716	-0.01141	0.00059	0.04901	-11.35161	-0.16122	7.30842	-0.47105	0.56407	0.20530	-0.02261	0.04988	-0.05077	-0.23581
324			3.23000	6.72759	-2.56452	1.54540	0.00631	0.00023	0.00232	-0.00002	-0.00001	-0.00026	128.58611	16.47026	11.09751	-0.13247	-0.05818	0.01563	-0.00299	-0.00394	-0.00028	28.47300	-9.13648	9.25699	-0.00449	0.04466	0.01001	-0.00006	-0.00042	-0.00107	-3.24638	-5.27084	3.62582	0.68725	0.10586	0.10535	-0.00285	0.00149	0.04109	-11.38871	-0.18130	7.45430	-0.47405	0.56187	0.20432	-0.03567	0.04153	-0.04669	-0.26063
325			3.24000	6.73155	-2.53364	1.60651	0.00630	0.00029	0.00250	-0.00001	-0.00001	-0.00027	128.56291	16.49545	11.06876	-0.13261	-0.05919	0.01706	-0.00353	-0.00361	0.00012	28.47037	-9.10186	9.30151	-0.00382	0.04960	0.01110	-0.00007	-0.00083	-0.00099	-3.26624	-5.27156	3.42500	0.68679	0.10660	0.10193	0.00539	0.00301	0.03001	-11.43871	-0.19253	7.58184	-0.47867	0.55481	0.20081	-0.04280	0.02644	-0.03814	-0.30259
326			3.25000	6.73406	-2.50827	1.66470	0.00629	0.00034	0.00266	0.00001	-0.00001	-0.00027	128.53786	16.50728	11.03520	-0.13279	-0.06021	0.01853	-0.00338	-0.00310	0.00052	28.46509	-9.07087	9.33899	-0.00255	0.05393	0.01171	-0.00005	-0.00056	-0.00092	-3.28666	-5.28390	3.28568	0.68811	0.10631	0.09960	0.01116	0.00399	0.01798	-11.49194	-0.19166	7.67843	-0.48319	0.55037	0.19859	-0.04151	0.00838	-0.02642	-0.35511
327			3.26000	6.73487	-2.48948	1.71858	0.00628	0.00039	0.00280	0.00003	-0.00001	-0.00026	128.51413	16.50693	10.99960	-0.13290	-0.06101	0.01980	-0.00297	-0.00249	0.00087	28.46043	-9.04871	9.37557	-0.00099	0.05706	0.01185	-0.00002	0.00037	-0.00082	-3.30415	-5.30268	3.21506	0.68882	0.10515	0.09787	0.01384	0.00373	0.00603	-11.53766	-0.17924	7.73470	-0.48816	0.55326	0.19791	-0.03205	-0.00868	-0.01288	-0.40862
328			3.27000	6.73373	-2.47769	1.76729	0.00627	0.00043	0.00291	0.00004	-0.00000	-0.00023	128.49214	16.49722	10.96440	-0.13306	-0.06158	0.02071	-0.00288	-0.00189	0.00107	28.45733	-9.03953	9.41337	0.00030	0.05873	0.01149	0.00000	0.00166	-0.00067	-3.31642	-5.32041	3.21250	0.68693	0.10118	0.09558	0.01476	0.00233	-0.00483	-11.56740	-0.15911	7.74790	-0.49354	0.55558	0.19616	-0.01688	-0.02175	0.00051	-0.45340
329			3.28000	6.73060	-2.47275	1.80901	0.00626	0.00046	0.00299	0.00006	0.00000	-0.00019	128.47032	16.48259	10.93260	-0.13340	-0.06191	0.02118	-0.00337	-0.00134	0.00103	28.45545	-9.04542	9.45033	0.00063	0.05912	0.01076	0.00001	0.00293	-0.00046	-3.32352	-5.33241	3.27162	0.68232	0.09515	0.09273	0.01544	0.00051	-0.01357	-11.57681	-0.13587	7.72279	-0.49368	0.55619	0.19305	0.00079	-0.02984	0.01104	-0.48140
330			3.29000	6.72577	-2.47398	1.84121	0.00623	0.00047	0.00302	0.00007	0.00001	-0.00014	128.44717	16.46903	10.90798	-0.13400	-0.06204	0.02119	-0.00432	-0.00088	0.00070	28.45447	-9.06633	9.48414	-0.00020	0.05853	0.00986	-0.00000	0.00406	-0.00027	-3.32675	-5.33622	3.38031	0.67262	0.08909	0.08932	0.01577	-0.00149	-0.01930	-11.56537	-0.11203	7.67134	-0.48304	0.55826	0.18913	0.01724	-0.03408	0.01671	-0.48827
331			3.30000	6.72053	-2.48021	1.86161	0.00620	0.00047	0.00302	0.00006	0.00001	-0.00007	128.42262	16.46298	10.89464	-0.13487	-0.06205	0.02082	-0.00537	-0.00053	0.00012	28.45425	-9.10033	9.51665	-0.00205	0.05720	0.00891	-0.00002	0.00498	-0.00017	-3.32721	-5.32771	3.52102	0.66117	0.07865	0.08571	0.01552	-0.00345	-0.02173	-11.53568	-0.08765	7.60955	-0.47149	0.55941	0.18448	0.02952	-0.03528	0.01690	-0.47422
332			3.31000	6.71674	-2.49012	1.86930	0.00617	0.00046	0.00297	0.00002	0.00001	-0.00000	128.39807	16.46989	10.89569	-0.13580	-0.06197	0.02022	-0.00622	-0.00031	-0.00059	28.45536	-9.14342	9.55232	-0.00429	0.05527	0.00802	-0.00003	0.00557	-0.00017	-3.32638	-5.30293	3.67447	0.65347	0.07035	0.08346	0.01565	-0.00509	-0.02159	-11.49343	-0.06223	7.55402	-0.46197	0.57097	0.18292	0.03573	-0.03422	0.01216	-0.44295
333			3.32000	6.71617	-2.50231	1.86547	0.00616	0.00044	0.00289	-0.00002	0.00001	0.00005	128.37492	16.49265	10.91155	-0.13656	-0.06184	0.01954	-0.00683	-0.00028	-0.00124	28.45851	-9.19030	9.59400	-0.00644	0.05259	0.00713	-0.00003	0.00559	-0.00021	-3.32679	-5.26205	3.82302	0.65299	0.06584	0.08307	0.01706	-0.00629	-0.01962	-11.44693	-0.03555	7.52120	-0.45159	0.58770	0.18412	0.03463	-0.03054	0.00278	-0.39996
334			3.33000	6.71957	-2.51521	1.85311	0.00617	0.00041	0.00280	-0.00006	0.00001	0.00008	128.35294	16.52986	10.93842	-0.13699	-0.06170	0.01891	-0.00724	-0.00047	-0.00164	28.46339	-9.23471	9.64070	-0.00820	0.04964	0.00636	-0.00003	0.00495	-0.00023	-3.33087	-5.20941	3.95213	0.65431	0.06160	0.08276	0.01936	-0.00662	-0.01591	-11.40553	-0.00731	7.52525	-0.44613	0.59607	0.18420	0.02683	-0.02400	-0.00962	-0.35216
335			3.34000	6.72629	-2.52697	1.83622	0.00617	0.00038	0.00271	-0.00009	0.00001	0.00009	128.33064	16.57601	10.96885	-0.13711	-0.06160	0.01848	-0.00736	-0.00083	-0.00173	28.46881	-9.27051	9.68682	-0.00937	0.04755	0.00602	-0.00001	0.00373	-0.00023	-3.33998	-5.15182	4.05111	0.65889	0.05928	0.08341	0.02198	-0.00627	-0.01123	-11.37801	0.02151	7.57072	-0.45178	0.60223	0.18534	0.01339	-0.01568	-0.02145	-0.30744
336			3.35000	6.73487	-2.53560	1.81893	0.00616	0.00036	0.00264	-0.00010	0.00000	0.00007	128.30766	16.62380	10.99533	-0.13685	-0.06153	0.01826	-0.00688	-0.00127	-0.00157	28.47548	-9.29271	9.72350	-0.00981	0.04734	0.00646	0.00006	0.00215	-0.00021	-3.35455	-5.09737	4.11378	0.66171	0.06035	0.08524	0.02468	-0.00543	-0.00606	-11.37151	0.04811	7.64936	-0.45517	0.60321	0.18723	-0.00502	-0.00619	-0.02920	-0.27252
337			3.36000	6.74322	-2.53994	1.80534	0.00614	0.00035	0.00261	-0.00008	0.00000	0.00005	128.28566	16.66776	11.01306	-0.13638	-0.06152	0.01828	-0.00569	-0.00170	-0.00126	28.48562	-9.29832	9.74538	-0.00963	0.04891	0.00752	0.00017	0.00042	-0.00019	-3.37491	-5.05360	4.13882	0.66061	0.06219	0.08689	0.02806	-0.00384	-0.00103	-11.39050	0.06828	7.74358	-0.45710	0.59129	0.18726	-0.02558	0.00334	-0.03007	-0.25303
338			3.37000	6.74976	-2.53985	1.79913	0.00611	0.00036	0.00260	-0.00005	-0.00000	0.00000	128.26701	16.70515	11.02036	-0.13573	-0.06156	0.01853	-0.00412	-0.00207	-0.00088	28.50064	-9.28736	9.75460	-0.00929	0.05129	0.00870	0.00026	-0.00116	-0.00020	-3.40163	-5.02746	4.13164	0.66156	0.06529	0.08814	0.03297	-0.00159	0.00272	-11.43543	0.07809	7.83103	-0.46242	0.57563	0.18672	-0.04475	0.01082	-0.02325	-0.25286
339			3.38000	6.75341	-2.53632	1.80284	0.00607	0.00037	0.00263	-0.00002	-0.00000	-0.00004	128.25189	16.73448	11.01680	-0.13506	-0.06168	0.01895	-0.00275	-0.00237	-0.00047	28.51964	-9.26276	9.75651	-0.00905	0.05378	0.00970	0.00031	-0.00237	-0.00025	-3.43498	-5.02365	4.10498	0.66294	0.06626	0.08818	0.03857	0.00094	0.00435	-11.50120	0.07541	7.88770	-0.46557	0.56118	0.18536	-0.05738	0.01374	-0.00937	-0.27202
340			3.39000	6.75400	-2.53130	1.81731	0.00604	0.00039	0.00267	0.00002	-0.00000	-0.00009	128.23857	16.75470	11.00265	-0.13435	-0.06182	0.01943	-0.00176	-0.00257	-0.00004	28.54032	-9.22903	9.75602	-0.00874	0.05606	0.01047	0.00032	-0.00303	-0.00032	-3.47337	-5.04033	4.07398	0.66468	0.06734	0.08813	0.04233	0.00276	0.00398	-11.57657	0.06207	7.89342	-0.46935	0.55578	0.18556	-0.05942	0.00996	0.00888	-0.30494
341			3.40000	6.75171	-2.52712	1.84140	0.00600	0.00041	0.00272	0.00005	0.00000	-0.00013	128.22598	16.76564	10.97908	-0.13372	-0.06198	0.01993	-0.00097	-0.00264	0.00037	28.56141	-9.19143	9.75820	-0.00810	0.05809	0.01109	0.00030	-0.00306	-0.00044	-3.51277	-5.06748	4.05030	0.66847	0.06750	0.08823	0.04219	0.00326	0.00232	-11.64631	0.04421	7.83811	-0.47455	0.55512	0.18657	-0.04897	-0.00141	0.02772	-0.34190
342			3.41000	6.74693	-2.52531	1.87159	0.00597	0.00043	0.00276	0.00008	0.00000	-0.00015	128.21472	16.76837	10.94894	-0.13309	-0.06210	0.02040	-0.00029	-0.00253	0.00067	28.58412	-9.15431	9.76707	-0.00708	0.05964	0.01150	0.00028	-0.00259	-0.00055	-3.54865	-5.09379	4.04038	0.66984	0.06815	0.08789	0.03774	0.00272	0.00005	-11.69494	0.03051	7.72609	-0.47558	0.55851	0.18748	-0.02631	-0.01887	0.04261	-0.37088
343			3.42000	6.73996	-2.52617	1.90305	0.00593	0.00044	0.00280	0.00010	0.00000	-0.00014	128.20541	16.76478	10.91636	-0.13268	-0.06230	0.02085	0.00006	-0.00215	0.00084	28.61118	-9.12130	9.78308	-0.00605	0.06062	0.01161	0.00029	-0.00185	-0.00060	-3.57764	-5.11309	4.04680	0.67148	0.06844	0.08722	0.03015	0.00169	-0.00230	-11.70984	0.02934	7.57523	-0.47750	0.56184	0.18754	0.00464	-0.03894	0.04978	-0.37964
344			3.43000	6.73114	-2.52883	1.93002	0.00591	0.00044	0.00282	0.00011	0.00000	-0.00011	128.19728	16.75667	10.88669	-0.13235	-0.06247	0.02120	-0.00023	-0.00141	0.00082	28.64485	-9.09519	9.80278	-0.00499	0.06120	0.01154	0.00030	-0.00100	-0.00056	-3.59756	-5.12385	4.06891	0.66993	0.06827	0.08595	0.02007	0.00065	-0.00424	-11.68396	0.04657	7.41214	-0.47593	0.56330	0.18599	0.03882	-0.05779	0.04738	-0.35879
345			3.44000	6.72040	-2.53198	1.94753	0.00591	0.00044	0.00282	0.00013	0.00000	-0.00005	128.18903	16.74602	10.86648	-0.13219	-0.06266	0.02149	-0.00127	-0.00024	0.00056	28.68615	-9.07804	9.82358	-0.00394	0.06170	0.01144	0.00029	0.00001	-0.00050	-3.60696	-5.12759	4.10281	0.66827	0.06638	0.08517	0.00827	-0.00005	-0.00542	-11.61662	0.08534	7.26557	-0.47697	0.56317	0.18403	0.07141	-0.07237	0.03635	-0.30493
346			3.45000	6.70711	-2.53450	1.95139	0.00594	0.00044	0.00281	0.00016	0.00000	0.00002	128.17963	16.73586	10.86374	-0.13205	-0.06278	0.02168	-0.00312	0.00130	0.00005	28.73486	-9.07131	9.84739	-0.00301	0.06170	0.01117	0.00025	0.00120	-0.00046	-3.60520	-5.12752	4.14203	0.66289	0.06439	0.08424	-0.00448	-0.00032	-0.00563	-11.51272	0.14519	7.16085	-0.47468	0.56031	0.18091	0.09751	-0.08015	0.01918	-0.22117
347			3.46000	6.68973	-2.53567	1.93958	0.00599	0.00043	0.00281	0.00020	-0.00000	0.00009	128.16707	16.72948	10.88432	-0.13182	-0.06277	0.02182	-0.00574	0.00292	-0.00064	28.78885	-9.07481	9.87668	-0.00227	0.06101	0.01065	0.00020	0.00237	-0.00045	-3.59234	-5.12667	4.17990	0.65849	0.06468	0.08326	-0.01696	-0.00032	-0.00506	-11.38153	0.22161	7.11386	-0.46976	0.55677	0.17733	0.11351	-0.08027	0.00035	-0.11571
348			3.47000	6.66658	-2.53481	1.91290	0.00605	0.00043	0.00282	0.00026	-0.00000	0.00015	128.14853	16.72923	10.92905	-0.13145	-0.06258	0.02190	-0.00869	0.00424	-0.00132	28.84446	-9.08679	9.91252	-0.00157	0.05989	0.01007	0.00013	0.00330	-0.00047	-3.56941	-5.12627	4.21222	0.65548	0.06281	0.08213	-0.02758	-0.00022	-0.00414	-11.23589	0.30655	7.12606	-0.46454	0.55157	0.17312	0.11749	-0.07339	-0.01553	-0.00035
349			3.48000	6.63693	-2.53116	1.87584	0.00611	0.00043	0.00286	0.00032	-0.00001	0.00019	128.12256	16.73594	10.99278	-0.13091	-0.06218	0.02190	-0.01100	0.00490	-0.00183	28.89744	-9.10424	9.95522	-0.00101	0.05856	0.00955	0.00008	0.00383	-0.00050	-3.53892	-5.12623	4.23808	0.65361	0.06240	0.08229	-0.03421	-0.00013	-0.00333	-11.09127	0.39108	7.18497	-0.45828	0.55269	0.17140	0.10821	-0.06310	-0.02563	0.11075
350			3.49000	6.60247	-2.52405	1.83616	0.00616	0.00044	0.00292	0.00036	-0.00001	0.00018	128.09138	16.74873	11.06491	-0.13024	-0.06169	0.02189	-0.01172	0.00470	-0.00202	28.94556	-9.12333	10.00242	-0.00076	0.05740	0.00917	0.00005	0.00387	-0.00051	-3.50528	-5.12673	4.25878	0.65254	0.06424	0.08312	-0.03516	0.00001	-0.00278	-10.96430	0.46785	7.26903	-0.44961	0.55574	0.17098	0.08647	-0.05214	-0.02883	0.20452
351			3.50000	6.56701	-2.51355	1.80223	0.00617	0.00046	0.00299	0.00035	-0.00001	0.00014	128.05981	16.76535	11.13272	-0.12963	-0.06133	0.02196	-0.01073	0.00375	-0.00187	28.98885	-9.14096	10.04968	-0.00074	0.05658	0.00892	0.00004	0.00357	-0.00050	-3.47375	-5.12877	4.27643	0.65293	0.06716	0.08404	-0.03041	0.00021	-0.00241	-10.86951	0.53337	7.35417	-0.44509	0.55680	0.17081	0.05706	-0.04316	-0.02559	0.27110
352			3.51000	6.53429	-2.50060	1.77922	0.00616	0.00049	0.00305	0.00032	-0.00001	0.00008	128.03127	16.78237	11.18547	-0.12937	-0.06124	0.02209	-0.00886	0.00240	-0.00142	29.02748	-9.15546	10.09464	-0.00087	0.05610	0.00878	0.00004	0.00314	-0.00048	-3.44897	-5.13234	4.29148	0.65192	0.06720	0.08482	-0.02143	0.00027	-0.00177	-10.81601	0.58749	7.42084	-0.44548	0.55722	0.17082	0.02453	-0.03732	-0.01833	0.30457
353			3.52000	6.50689	-2.48692	1.76737	0.00613	0.00051	0.00310	0.00025	-0.00001	0.00003	128.00574	16.79587	11.21725	-0.12944	-0.06131	0.02214	-0.00704	0.00104	-0.00079	29.06044	-9.16652	10.13683	-0.00117	0.05582	0.00875	0.00005	0.00263	-0.00045	-3.43396	-5.13481	4.30018	0.64820	0.06785	0.08612	-0.01082	-0.00000	-0.00033	-10.80534	0.63187	7.46055	-0.44546	0.56043	0.17232	-0.00606	-0.03441	-0.01045	0.30402
354			3.53000	6.48657	-2.47471	1.76324	0.00608	0.00053	0.00311	0.00017	-0.00001	0.00001	127.98111	16.80247	11.22768	-0.12989	-0.06144	0.02201	-0.00580	0.00001	-0.00013	29.08802	-9.17398	10.17355	-0.00140	0.05581	0.00896	0.00005	0.00198	-0.00040	-3.42946	-5.13257	4.29586	0.64699	0.07065	0.08708	-0.00143	-0.00064	0.00208	-10.83103	0.66963	7.47591	-0.44923	0.56560	0.17426	-0.02958	-0.03408	-0.00431	0.27629
355			3.54000	6.47461	-2.46601	1.76179	0.00604	0.00053	0.00308	0.00008	-0.00001	0.00001	127.95585	16.80096	11.22165	-0.13054	-0.06149	0.02160	-0.00526	-0.00055	0.00041	29.11223	-9.17715	10.20217	-0.00172	0.05550	0.00920	0.00006	0.00123	-0.00035	-3.43381	-5.12289	4.27344	0.64730	0.07244	0.08734	0.00494	-0.00156	0.00493	-10.88065	0.70498	7.47541	-0.45555	0.56864	0.17539	-0.04314	-0.03567	-0.00076	0.23344
356			3.55000	6.47127	-2.46225	1.75883	0.00602	0.00052	0.00300	-0.00001	-0.00000	0.00002	127.92849	16.79175	11.20538	-0.13130	-0.06142	0.02100	-0.00541	-0.00072	0.00078	29.13451	-9.17517	10.22442	-0.00235	0.05455	0.00924	0.00007	0.00058	-0.00034	-3.44385	-5.10411	4.23256	0.64589	0.07383	0.08790	0.00776	-0.00263	0.00755	-10.93968	0.74113	7.46722	-0.45927	0.56981	0.17665	-0.04577	-0.03785	0.00081	0.18750
357			3.56000	6.47558	-2.46400	1.75232	0.00602	0.00049	0.00289	-0.00008	0.00000	0.00004	127.89758	16.77578	11.18349	-0.13207	-0.06122	0.02027	-0.00615	-0.00072	0.00102	29.15467	-9.16737	10.24512	-0.00322	0.05299	0.00904	0.00009	0.00007	-0.00037	-3.45613	-5.07617	4.17723	0.64497	0.07707	0.08829	0.00756	-0.00366	0.00941	-10.99511	0.77871	7.45582	-0.46301	0.57060	0.17771	-0.03918	-0.03883	0.00166	0.14730
358			3.57000	6.48539	-2.47075	1.74290	0.00605	0.00044	0.00277	-0.00012	0.00001	0.00005	127.86124	16.75435	11.15723	-0.13278	-0.06093	0.01953	-0.00721	-0.00081	0.00120	29.17173	-9.15376	10.26648	-0.00420	0.05125	0.00875	0.00009	-0.00036	-0.00040	-3.46780	-5.04242	4.11347	0.64333	0.08033	0.08900	0.00553	-0.00404	0.01030	-11.03700	0.81564	7.44182	-0.46480	0.56966	0.17864	-0.02570	-0.03749	0.00283	0.11890
359			3.58000	6.49817	-2.48114	1.73306	0.00608	0.00040	0.00266	-0.00014	0.00001	0.00005	127.81866	16.72930	11.12569	-0.13343	-0.06062	0.01886	-0.00823	-0.00116	0.00136	29.18509	-9.13485	10.28735	-0.00511	0.04948	0.00833	0.00007	-0.00078	-0.00040	-3.47734	-5.01063	4.04780	0.64231	0.08290	0.08973	0.00322	-0.00324	0.01011	-11.05894	0.84926	7.42359	-0.46749	0.56732	0.17918	-0.00847	-0.03463	0.00478	0.10592
360			3.59000	6.51191	-2.49304	1.72582	0.00611	0.00036	0.00258	-0.00015	0.00001	0.00003	127.77015	16.70267	11.08646	-0.13411	-0.06040	0.01836	-0.00897	-0.00179	0.00148	29.19428	-9.11143	10.30558	-0.00560	0.04826	0.00806	0.00005	-0.00118	-0.00037	-3.48463	-4.98989	3.98679	0.64323	0.08437	0.08958	0.00158	-0.00146	0.00882	-11.05840	0.87842	7.39843	-0.47250	0.56431	0.17845	0.00968	-0.03223	0.00746	0.10906
361			3.60000	6.52550	-2.50429	1.72266	0.00615	0.00033	0.00253	-0.00015	0.00001	0.00001	127.71703	16.67717	11.03870	-0.13493	-0.06031	0.01797	-0.00939	-0.00259	0.00151	29.19956	-9.08466	10.32027	-0.00544	0.04767	0.00806	0.00002	-0.00149	-0.00034	-3.48990	-4.98400	3.93595	0.64424	0.08526	0.08855	0.00040	0.00039	0.00688	-11.03638	0.90431	7.36402	-0.47684	0.56210	0.17672	0.02624	-0.03192	0.01023	0.12719
362			3.61000	6.53887	-2.51356	1.72338	0.00618	0.00031	0.00249	-0.00015	0.00000	-0.00000	127.66105	16.65637	10.98409	-0.13600	-0.06037	0.01764	-0.00963	-0.00335	0.00140	29.20188	-9.05619	10.33118	-0.00481	0.04775	0.00844	0.00000	-0.00175	-0.00030	-3.49313	-4.98973	3.89725	0.64725	0.08647	0.08835	-0.00041	0.00174	0.00504	-10.99656	0.92960	7.32089	-0.48027	0.56328	0.17612	0.03923	-0.03338	0.01191	0.15846
363			3.62000	6.55267	-2.52083	1.72568	0.00622	0.00029	0.00246	-0.00016	0.00000	-0.00000	127.60418	16.64390	10.92796	-0.13717	-0.06047	0.01723	-0.00980	-0.00382	0.00111	29.20258	-9.02783	10.33607	-0.00399	0.04807	0.00913	-0.00000	-0.00200	-0.00021	-3.49499	-5.00299	3.86911	0.64632	0.08669	0.08816	-0.00041	0.00255	0.00384	-10.94422	0.95619	7.27501	-0.47950	0.56630	0.17563	0.04701	-0.03452	0.01097	0.20115
364			3.63000	6.56791	-2.52715	1.72671	0.00626	0.00027	0.00242	-0.00018	0.00000	0.00001	127.54854	16.64193	10.87722	-0.13833	-0.06062	0.01680	-0.00991	-0.00378	0.00068	29.20184	-9.00146	10.33118	-0.00327	0.04865	0.01008	-0.00000	-0.00219	-0.00007	-3.49695	-5.02039	3.84511	0.64402	0.08586	0.08757	0.00007	0.00272	0.00400	-10.88561	0.98458	7.23734	-0.47746	0.57076	0.17480	0.04913	-0.03354	0.00655	0.25201
365			3.64000	6.58508	-2.53362	1.72406	0.00629	0.00025	0.00235	-0.00020	0.00000	0.00002	127.49668	16.65065	10.83926	-0.13933	-0.06079	0.01639	-0.00985	-0.00318	0.00018	29.19943	-8.97895	10.31755	-0.00276	0.04944	0.01116	-0.00001	-0.00209	0.00004	-3.49991	-5.03606	3.81441	0.64461	0.08589	0.08783	0.00045	0.00229	0.00577	-10.82724	1.01419	7.22015	-0.47548	0.57586	0.17491	0.04563	-0.02962	-0.00069	0.30564
366			3.65000	6.60377	-2.54049	1.71696	0.00634	0.00023	0.00228	-0.00021	0.00000	0.00004	127.45100	16.66846	10.81965	-0.13995	-0.06091	0.01607	-0.00958	-0.00213	-0.00031	29.19514	-8.96107	10.30392	-0.00255	0.05019	0.01217	-0.00001	-0.00154	-0.00002	-3.50455	-5.04633	3.76779	0.64704	0.08633	0.08891	0.00141	0.00203	0.00846	-10.77576	1.04330	7.23071	-0.47444	0.57712	0.17535	0.03714	-0.02294	-0.00881	0.35463
367			3.66000	6.62229	-2.54692	1.70722	0.00639	0.00020	0.00220	-0.00019	0.00000	0.00004	127.41267	16.69252	10.81995	-0.14013	-0.06099	0.01594	-0.00912	-0.00093	-0.00070	29.19047	-8.94746	10.30175	-0.00287	0.05068	0.01278	-0.00002	-0.00076	-0.00023	-3.51215	-5.05623	3.70354	0.65122	0.08948	0.09010	0.00334	0.00295	0.01085	-10.73666	1.06970	7.26819	-0.47595	0.58147	0.17666	0.02576	-0.01588	-0.01595	0.39348
368			3.67000	6.63784	-2.55128	1.69790	0.00641	0.00018	0.00216	-0.00015	0.00000	0.00003	127.38148	16.71901	10.83716	-0.13990	-0.06104	0.01602	-0.00843	0.00016	-0.00095	29.18914	-8.93592	10.31374	-0.00363	0.05111	0.01306	-0.00000	-0.00035	-0.00040	-3.52283	-5.07556	3.62718	0.65319	0.09497	0.09126	0.00456	0.00528	0.01210	-10.71195	1.09331	7.32654	-0.47812	0.58644	0.17837	0.01470	-0.01150	-0.02136	0.42148
369			3.68000	6.64773	-2.55179	1.69273	0.00641	0.00018	0.00217	-0.00007	-0.00000	0.00001	127.35668	16.74445	10.86534	-0.13932	-0.06107	0.01636	-0.00752	0.00093	-0.00104	29.19392	-8.92343	10.32894	-0.00458	0.05168	0.01305	0.00005	-0.00075	-0.00031	-3.53399	-5.11050	3.54741	0.65436	0.09907	0.09277	0.00284	0.00800	0.01216	-10.69893	1.11727	7.39886	-0.48039	0.58650	0.17978	0.00707	-0.01134	-0.02506	0.44143
370			3.69000	6.65027	-2.54722	1.69465	0.00639	0.00020	0.00223	0.00002	-0.00000	-0.00003	127.33705	16.76616	10.89761	-0.13862	-0.06113	0.01691	-0.00651	0.00130	-0.00099	29.20303	-8.90787	10.32984	-0.00516	0.05252	0.01293	0.00010	-0.00188	0.00004	-3.54174	-5.15871	3.47093	0.65436	0.10357	0.09409	-0.00252	0.00984	0.01158	-10.69211	1.14473	7.47944	-0.48190	0.58475	0.18077	0.00415	-0.01409	-0.02726	0.45556
371			3.70000	6.64533	-2.53771	1.70524	0.00633	0.00023	0.00233	0.00009	-0.00000	-0.00007	127.32086	16.78276	10.92784	-0.13797	-0.06122	0.01756	-0.00552	0.00127	-0.00082	29.21152	-8.88930	10.30560	-0.00520	0.05360	0.01283	0.00011	-0.00318	0.00049	-3.54289	-5.21046	3.39936	0.65720	0.10785	0.09589	-0.01041	0.01010	0.01107	-10.68575	1.17646	7.56359	-0.48692	0.58399	0.18229	0.00591	-0.01788	-0.02830	0.46517
372			3.71000	6.63481	-2.52473	1.72470	0.00625	0.00027	0.00246	0.00014	-0.00001	-0.00010	127.30675	16.79444	10.95142	-0.13751	-0.06140	0.01826	-0.00451	0.00092	-0.00062	29.21511	-8.86982	10.25776	-0.00459	0.05502	0.01285	0.00007	-0.00404	0.00083	-3.53622	-5.25765	3.33163	0.66118	0.11083	0.09769	-0.01794	0.00939	0.01084	-10.67475	1.21219	7.64780	-0.49235	0.58355	0.18370	0.01132	-0.02151	-0.02863	0.47229
373			3.72000	6.62186	-2.51033	1.75128	0.00615	0.00032	0.00260	0.00015	-0.00001	-0.00013	127.29449	16.80330	10.96663	-0.13726	-0.06168	0.01898	-0.00342	0.00036	-0.00046	29.21202	-8.85225	10.19834	-0.00366	0.05671	0.01294	0.00002	-0.00400	0.00092	-3.52402	-5.29950	3.26587	0.66210	0.11380	0.09886	-0.02107	0.00871	0.01103	-10.65584	1.25104	7.73132	-0.49222	0.58447	0.18461	0.01798	-0.02313	-0.02921	0.47965
374			3.73000	6.60997	-2.49613	1.78118	0.00607	0.00037	0.00273	0.00012	-0.00001	-0.00015	127.28493	16.81253	10.97469	-0.13710	-0.06202	0.01968	-0.00227	-0.00022	-0.00041	29.20275	-8.83909	10.14574	-0.00278	0.05811	0.01290	-0.00002	-0.00286	0.00067	-3.51209	-5.33732	3.19800	0.66471	0.11569	0.09934	-0.01770	0.00788	0.01203	-10.62917	1.29028	7.81767	-0.49220	0.58330	0.18433	0.02296	-0.02056	-0.03070	0.49020
375			3.74000	6.60151	-2.48308	1.80984	0.00603	0.00041	0.00284	0.00008	-0.00001	-0.00013	127.27888	16.82458	10.97821	-0.13715	-0.06246	0.02032	-0.00114	-0.00069	-0.00044	29.18999	-8.83196	10.11828	-0.00234	0.05897	0.01264	-0.00005	-0.00087	0.00015	-3.50691	-5.36889	3.12192	0.66918	0.11624	0.09899	-0.00854	0.00631	0.01404	-10.59834	1.32595	7.91150	-0.49267	0.58387	0.18336	0.02391	-0.01379	-0.03278	0.50658
376			3.75000	6.59732	-2.47203	1.83294	0.00602	0.00044	0.00290	0.00003	-0.00001	-0.00010	127.27695	16.84008	10.98008	-0.13720	-0.06282	0.02074	0.00001	-0.00092	-0.00052	29.17695	-8.83114	10.12511	-0.00266	0.05910	0.01220	-0.00007	0.00126	-0.00038	-3.51306	-5.38946	3.03129	0.67193	0.11673	0.09766	0.00394	0.00400	0.01672	-10.56903	1.35459	8.01411	-0.49064	0.59027	0.18241	0.02005	-0.00466	-0.03455	0.52949
377			3.76000	6.59710	-2.46385	1.84809	0.00604	0.00045	0.00291	-0.00001	-0.00000	-0.00006	127.28015	16.85743	10.98230	-0.13725	-0.06310	0.02096	0.00131	-0.00087	-0.00054	29.16626	-8.83587	10.16178	-0.00385	0.05874	0.01168	-0.00010	0.00281	-0.00071	-3.53232	-5.39605	2.92278	0.67324	0.11651	0.09670	0.01690	0.00169	0.01940	-10.54651	1.37468	8.12324	-0.48873	0.59919	0.18240	0.01296	0.00443	-0.03561	0.55766
378			3.77000	6.59967	-2.45923	1.85476	0.00607	0.00045	0.00287	-0.00003	-0.00000	-0.00002	127.28955	16.87333	10.98580	-0.13703	-0.06320	0.02103	0.00280	-0.00054	-0.00047	29.16025	-8.84503	10.21359	-0.00532	0.05827	0.01127	-0.00010	0.00346	-0.00076	-3.56359	-5.39185	2.79984	0.67185	0.11607	0.09545	0.02718	0.00046	0.02065	-10.53332	1.38724	8.23565	-0.48486	0.60701	0.18217	0.00554	0.01055	-0.03557	0.58912
379			3.78000	6.60314	-2.45823	1.85439	0.00611	0.00043	0.00283	-0.00003	0.00000	0.00001	127.30590	16.88381	10.99036	-0.13659	-0.06318	0.02106	0.00441	-0.00001	-0.00028	29.16090	-8.85768	10.26366	-0.00623	0.05805	0.01107	-0.00003	0.00336	-0.00058	-3.60206	-5.38519	2.67399	0.66865	0.11369	0.09392	0.03163	0.00077	0.01953	-10.52801	1.39603	8.34692	-0.47946	0.60826	0.18075	0.00048	0.01080	-0.03375	0.62158
380			3.79000	6.60537	-2.46014	1.84970	0.00614	0.00041	0.00277	-0.00001	0.00000	0.00003	127.32933	16.88564	10.99527	-0.13586	-0.06300	0.02107	0.00598	0.00059	-0.00001	29.16887	-8.87362	10.29961	-0.00622	0.05825	0.01119	0.00008	0.00287	-0.00028	-3.64026	-5.38464	2.56049	0.66869	0.11375	0.09358	0.02981	0.00231	0.01647	-10.52695	1.40634	8.44982	-0.47743	0.61020	0.18071	-0.00186	0.00510	-0.03037	0.65163
381			3.80000	6.60452	-2.46357	1.84406	0.00616	0.00040	0.00274	0.00003	0.00000	0.00002	127.35905	16.87782	10.99961	-0.13495	-0.06268	0.02107	0.00738	0.00109	0.00027	29.18318	-8.89315	10.31665	-0.00529	0.05875	0.01150	0.00014	0.00236	0.00006	-3.67225	-5.39565	2.47038	0.67142	0.11464	0.09356	0.02440	0.00443	0.01234	-10.52776	1.42179	8.53806	-0.47908	0.61233	0.18093	-0.00321	-0.00321	-0.02573	0.67560
382			3.81000	6.59956	-2.46692	1.84080	0.00616	0.00039	0.00272	0.00008	0.00000	0.00001	127.39407	16.86180	11.00253	-0.13390	-0.06226	0.02105	0.00852	0.00138	0.00051	29.20192	-8.91692	10.31663	-0.00378	0.05916	0.01181	0.00013	0.00210	0.00036	-3.69642	-5.41914	2.40613	0.67324	0.11264	0.09352	0.01845	0.00620	0.00825	-10.53068	1.44202	8.60902	-0.48152	0.61146	0.18054	-0.00509	-0.00998	-0.02018	0.69097
383			3.82000	6.59030	-2.46880	1.84228	0.00613	0.00039	0.00273	0.00012	0.00000	-0.00002	127.43300	16.84034	11.00305	-0.13286	-0.06182	0.02105	0.00937	0.00140	0.00068	29.22206	-8.94546	10.30623	-0.00222	0.05925	0.01191	0.00008	0.00221	0.00051	-3.71361	-5.45213	2.36502	0.67410	0.11071	0.09381	0.01306	0.00717	0.00470	-10.53680	1.46357	8.66059	-0.48310	0.61241	0.18081	-0.00730	-0.01354	-0.01356	0.69596
384			3.83000	6.57748	-2.46857	1.84880	0.00608	0.00040	0.00275	0.00015	-0.00000	-0.00004	127.47432	16.81659	11.00058	-0.13194	-0.06139	0.02099	0.00991	0.00120	0.00075	29.24029	-8.97824	10.29412	-0.00096	0.05916	0.01192	0.00003	0.00258	0.00053	-3.72454	-5.48946	2.34370	0.67430	0.11014	0.09417	0.00754	0.00705	0.00158	-10.54597	1.48264	8.68890	-0.48361	0.61703	0.18184	-0.00847	-0.01472	-0.00543	0.68970
385			3.84000	6.56287	-2.46634	1.85912	0.00603	0.00041	0.00276	0.00015	-0.00000	-0.00006	127.51691	16.79411	10.99561	-0.13122	-0.06097	0.02081	0.01014	0.00085	0.00069	29.25425	-9.01380	10.28637	-0.00017	0.05899	0.01194	0.00000	0.00296	0.00046	-3.72872	-5.52405	2.34092	0.67371	0.10971	0.09429	0.00123	0.00561	-0.00155	-10.55613	1.49670	8.68922	-0.48411	0.61792	0.18214	-0.00731	-0.01485	0.00434	0.67320
386			3.85000	6.54906	-2.46282	1.87132	0.00597	0.00042	0.00276	0.00013	-0.00000	-0.00006	127.55977	16.77675	10.98969	-0.13072	-0.06054	0.02046	0.01003	0.00040	0.00050	29.26298	-9.05008	10.28341	-0.00030	0.05843	0.01186	0.00000	0.00311	0.00039	-3.72517	-5.54911	2.35877	0.67377	0.11122	0.09424	-0.00528	0.00328	-0.00538	-10.56410	1.50472	8.65702	-0.48435	0.61802	0.18227	-0.00333	-0.01467	0.01586	0.64989
387			3.86000	6.53912	-2.45923	1.88410	0.00592	0.00042	0.00273	0.00007	-0.00000	-0.00006	127.60146	16.76718	10.98386	-0.13044	-0.06015	0.01999	0.00942	-0.00014	0.00027	29.26649	-9.08542	10.28319	-0.00135	0.05733	0.01157	0.00000	0.00303	0.00033	-3.71360	-5.56205	2.40435	0.67335	0.11199	0.09329	-0.01089	0.00046	-0.01053	-10.56672	1.50516	8.58617	-0.48305	0.61920	0.18170	0.00306	-0.01370	0.02943	0.62480
388			3.87000	6.53583	-2.45678	1.89736	0.00588	0.00042	0.00269	-0.00001	0.00000	-0.00007	127.63909	16.76624	10.97768	-0.13037	-0.05983	0.01948	0.00823	-0.00077	0.00008	29.26487	-9.11877	10.28469	-0.00315	0.05559	0.01096	-0.00002	0.00268	0.00030	-3.69410	-5.56217	2.48812	0.67286	0.10912	0.09210	-0.01507	-0.00274	-0.01715	-10.56173	1.49561	8.46986	-0.48358	0.61867	0.18052	0.01091	-0.01158	0.04417	0.60326
389			3.88000	6.54148	-2.45638	1.91258	0.00586	0.00041	0.00264	-0.00010	0.00000	-0.00008	127.66943	16.77264	10.96882	-0.13042	-0.05970	0.01913	0.00646	-0.00147	-0.00003	29.25884	-9.14903	10.28247	-0.00470	0.05402	0.01030	-0.00005	0.00188	0.00040	-3.66703	-5.54712	2.62012	0.67154	0.10620	0.09110	-0.01673	-0.00621	-0.02503	-10.54814	1.47486	8.30647	-0.48323	0.61973	0.17977	0.01862	-0.00949	0.05805	0.59119
390			3.89000	6.55643	-2.45816	1.93143	0.00586	0.00041	0.00261	-0.00018	0.00000	-0.00009	127.68943	16.78477	10.95546	-0.13057	-0.05982	0.01907	0.00422	-0.00217	-0.00009	29.24908	-9.17542	10.26494	-0.00532	0.05316	0.00979	-0.00007	0.00063	0.00065	-3.63466	-5.51546	2.80814	0.66799	0.09933	0.08950	-0.01374	-0.00936	-0.03331	-10.52698	1.44511	8.10274	-0.47919	0.61132	0.17683	0.02363	-0.00914	0.06750	0.59312
391			3.90000	6.57932	-2.46144	1.95505	0.00589	0.00041	0.00260	-0.00025	0.00000	-0.00012	127.69753	16.80213	10.93779	-0.13078	-0.06011	0.01927	0.00188	-0.00285	-0.00016	29.23515	-9.19777	10.22237	-0.00501	0.05308	0.00945	-0.00007	-0.00077	0.00094	-3.60178	-5.46634	3.05457	0.66205	0.09046	0.08615	-0.00433	-0.01200	-0.04015	-10.50253	1.41175	7.87314	-0.47378	0.59606	0.17096	0.02319	-0.01154	0.06998	0.60929
392			3.91000	6.60837	-2.46482	1.98495	0.00593	0.00042	0.00264	-0.00031	0.00000	-0.00015	127.69473	16.82559	10.91676	-0.13115	-0.06061	0.01974	-0.00001	-0.00354	-0.00028	29.21619	-9.21666	10.15575	-0.00423	0.05345	0.00912	-0.00007	-0.00187	0.00115	-3.57535	-5.39725	3.35316	0.65298	0.07831	0.08161	0.01209	-0.01339	-0.04435	-10.48234	1.38137	7.63736	-0.47056	0.58195	0.16394	0.01604	-0.01595	0.06601	0.63590
393			3.92000	6.64258	-2.46684	2.02320	0.00599	0.00044	0.00272	-0.00035	0.00000	-0.00020	127.68442	16.85602	10.89287	-0.13172	-0.06145	0.02056	-0.00138	-0.00420	-0.00045	29.19231	-9.23318	10.07503	-0.00341	0.05429	0.00869	-0.00007	-0.00245	0.00120	-3.56324	-5.30965	3.69122	0.64442	0.06344	0.07740	0.03386	-0.01258	-0.04628	-10.47454	1.35861	7.41363	-0.47027	0.57256	0.15786	0.00356	-0.02063	0.05852	0.66812
394			3.93000	6.67974	-2.46658	2.06893	0.00606	0.00047	0.00283	-0.00036	0.00000	-0.00023	127.66850	16.89322	10.86783	-0.13256	-0.06265	0.02171	-0.00292	-0.00463	-0.00067	29.16468	-9.24864	9.99049	-0.00246	0.05544	0.00817	-0.00007	-0.00255	0.00113	-3.57076	-5.21298	4.05417	0.64020	0.05091	0.07391	0.05651	-0.01051	-0.04626	-10.48374	1.34468	7.21206	-0.46870	0.56844	0.15335	-0.01050	-0.02436	0.04977	0.70239
395			3.94000	6.71536	-2.46381	2.11726	0.00614	0.00052	0.00297	-0.00033	0.00000	-0.00024	127.64532	16.93565	10.84525	-0.13331	-0.06383	0.02290	-0.00514	-0.00466	-0.00092	29.13278	-9.26413	9.90913	-0.00163	0.05659	0.00765	-0.00006	-0.00226	0.00098	-3.59772	-5.11821	4.42478	0.63595	0.04115	0.07069	0.07433	-0.00817	-0.04396	-10.50901	1.33919	7.03889	-0.46433	0.57137	0.15035	-0.02217	-0.02667	0.04019	0.73596
396			3.95000	6.74480	-2.45862	2.16286	0.00620	0.00056	0.00311	-0.00025	-0.00000	-0.00023	127.61270	16.98068	10.82788	-0.13383	-0.06477	0.02395	-0.00779	-0.00435	-0.00112	29.09468	-9.28021	9.83766	-0.00105	0.05760	0.00721	-0.00006	-0.00165	0.00079	-3.63965	-5.03070	4.78256	0.63467	0.03699	0.07027	0.08517	-0.00674	-0.04114	-10.54572	1.34138	6.90104	-0.46051	0.58571	0.15217	-0.03019	-0.02764	0.03080	0.76667
397			3.96000	6.76521	-2.45117	2.20259	0.00623	0.00060	0.00325	-0.00015	-0.00000	-0.00021	127.57001	17.02513	10.81576	-0.13403	-0.06542	0.02484	-0.01030	-0.00388	-0.00120	29.04906	-9.29627	9.78218	-0.00048	0.05863	0.00696	-0.00003	-0.00094	0.00058	-3.69132	-4.95233	5.11020	0.63489	0.03745	0.07164	0.08971	-0.00602	-0.03778	-10.58972	1.34990	6.80092	-0.45362	0.59595	0.15539	-0.03541	-0.02700	0.02207	0.79341
398			3.97000	6.77521	-2.44169	2.23549	0.00623	0.00065	0.00337	-0.00004	-0.00001	-0.00018	127.51836	17.06587	10.80662	-0.13388	-0.06584	0.02562	-0.01215	-0.00343	-0.00111	28.99668	-9.31024	9.74458	0.00019	0.05999	0.00697	0.00002	-0.00047	0.00039	-3.74821	-4.88577	5.39977	0.63648	0.03830	0.07332	0.08999	-0.00513	-0.03392	-10.63919	1.36249	6.73147	-0.45175	0.59286	0.15691	-0.04034	-0.02495	0.01559	0.81529
399			3.98000	6.77491	-2.43046	2.26189	0.00620	0.00069	0.00347	0.00006	-0.00001	-0.00015	127.46072	17.10070	10.79773	-0.13361	-0.06614	0.02632	-0.01305	-0.00306	-0.00089	28.94024	-9.31940	9.72123	0.00091	0.06164	0.00718	0.00009	-0.00054	0.00026	-3.80719	-4.83374	5.65121	0.63908	0.03828	0.07518	0.08784	-0.00399	-0.03007	-10.69493	1.37625	6.68008	-0.45656	0.58403	0.15768	-0.04666	-0.02207	0.01229	0.83083
400			3.99000	6.76563	-2.41787	2.28257	0.00614	0.00072	0.00355	0.00014	-0.00001	-0.00012	127.40075	17.12879	10.78713	-0.13324	-0.06627	0.02682	-0.01301	-0.00278	-0.00059	28.88281	-9.32117	9.70354	0.00130	0.06319	0.00744	0.00012	-0.00132	0.00021	-3.86632	-4.79700	5.86663	0.64361	0.03715	0.07708	0.08487	-0.00279	-0.02614	-10.75861	1.38845	6.63567	-0.46522	0.57127	0.15787	-0.05470	-0.01784	0.01146	0.83838
401			4.00000	6.74952	-2.40494	2.29826	0.00608	0.00074	0.00359	0.00020	-0.00001	-0.00009	127.34177	17.15006	10.77386	-0.13285	-0.06624	0.02710	-0.01224	-0.00257	-0.00027	28.82704	-9.31415	9.68084	0.00142	0.06439	0.00769	0.00012	-0.00261	0.00025	-3.92523	-4.77390	6.04616	0.64731	0.03483	0.08008	0.08175	-0.00174	-0.02206	-10.83182	1.39584	6.59164	-0.47484	0.55716	0.15902	-0.06375	-0.01159	0.01215	0.83713
402			4.01000	6.72896	-2.39375	2.30969	0.00600	0.00076	0.00360	0.00023	-0.00001	-0.00007	127.28641	17.16477	10.75739	-0.13238	-0.06602	0.02713	-0.01094	-0.00241	0.00005	28.77510	-9.29868	9.64731	0.00157	0.06521	0.00801	0.00012	-0.00385	0.00032	-3.98438	-4.76131	6.18656	0.65231	0.03480	0.08363	0.07889	-0.00107	-0.01715	-10.91465	1.39534	6.54516	-0.48381	0.54500	0.16125	-0.07214	-0.00374	0.01379	0.82752
403			4.02000	6.70605	-2.38679	2.31763	0.00593	0.00076	0.00358	0.00024	-0.00000	-0.00004	127.23636	17.17372	10.73768	-0.13179	-0.06563	0.02697	-0.00932	-0.00232	0.00032	28.72871	-9.27667	9.60742	0.00185	0.06570	0.00838	0.00012	-0.00441	0.00030	-4.04406	-4.75515	6.28379	0.65413	0.03846	0.08623	0.07511	-0.00070	-0.01120	-11.00505	1.38495	6.49394	-0.49041	0.53861	0.16381	-0.07766	0.00386	0.01642	0.81101
404			4.03000	6.68285	-2.38567	2.32273	0.00584	0.00075	0.00353	0.00023	0.00000	-0.00002	127.19281	17.17824	10.71495	-0.13112	-0.06515	0.02667	-0.00751	-0.00230	0.00054	28.69023	-9.25113	9.57313	0.00209	0.06577	0.00870	0.00010	-0.00403	0.00014	-4.10348	-4.75085	6.33702	0.65645	0.04291	0.08813	0.06999	-0.00057	-0.00514	-11.09879	1.36526	6.43396	-0.50041	0.53929	0.16699	-0.07912	0.00895	0.02051	0.79076
405			4.04000	6.66122	-2.39028	2.32548	0.00575	0.00073	0.00347	0.00020	0.00001	-0.00000	127.15638	17.17948	10.68920	-0.13046	-0.06466	0.02631	-0.00565	-0.00231	0.00073	28.66338	-9.22431	9.55633	0.00194	0.06548	0.00892	0.00006	-0.00295	-0.00013	-4.16061	-4.74459	6.35175	0.66012	0.04555	0.08869	0.06329	-0.00065	-0.00005	-11.18942	1.33912	6.35948	-0.50777	0.54132	0.16908	-0.07416	0.00987	0.02582	0.77287
406			4.05000	6.64352	-2.39881	2.32582	0.00567	0.00070	0.00339	0.00014	0.00001	0.00001	127.12721	17.17769	10.66070	-0.12994	-0.06419	0.02585	-0.00389	-0.00232	0.00089	28.65220	-9.19770	9.56297	0.00158	0.06488	0.00910	0.00001	-0.00165	-0.00044	-4.21319	-4.73464	6.33882	0.66334	0.04783	0.08875	0.05536	-0.00084	0.00335	-11.27005	1.31075	6.26633	-0.51235	0.54490	0.17088	-0.06306	0.00650	0.03137	0.76500
407			4.06000	6.63205	-2.40890	2.32392	0.00563	0.00066	0.00329	0.00007	0.00001	0.00002	127.10445	17.17299	10.62967	-0.12961	-0.06379	0.02534	-0.00248	-0.00230	0.00101	28.65921	-9.17223	9.59113	0.00135	0.06428	0.00940	-0.00002	-0.00059	-0.00070	-4.25968	-4.72131	6.30997	0.66431	0.04689	0.08889	0.04697	-0.00098	0.00514	-11.33510	1.28457	6.15581	-0.51737	0.54363	0.17165	-0.04787	0.00064	0.03518	0.77428
408			4.07000	6.62862	-2.41825	2.31982	0.00565	0.00062	0.00318	-0.00001	0.00001	0.00003	127.08656	17.16612	10.59719	-0.12942	-0.06344	0.02480	-0.00161	-0.00227	0.00108	28.68452	-9.14782	9.63336	0.00154	0.06367	0.00980	-0.00007	0.00004	-0.00087	-4.29952	-4.70571	6.27431	0.66339	0.04603	0.08868	0.03893	-0.00108	0.00572	-11.38124	1.26326	6.03625	-0.52110	0.54120	0.17164	-0.03074	-0.00452	0.03570	0.80599
409			4.08000	6.63338	-2.42488	2.31451	0.00571	0.00058	0.00307	-0.00008	0.00000	0.00003	127.07082	17.15789	10.56393	-0.12936	-0.06314	0.02427	-0.00144	-0.00221	0.00111	28.72458	-9.12409	9.68183	0.00221	0.06322	0.01037	-0.00014	0.00037	-0.00099	-4.33283	-4.68900	6.23801	0.66149	0.04869	0.08860	0.03172	-0.00121	0.00548	-11.40790	1.24694	5.92021	-0.52208	0.54166	0.17213	-0.01442	-0.00707	0.03260	0.86089
410			4.09000	6.64448	-2.42742	2.30968	0.00583	0.00054	0.00296	-0.00013	-0.00000	0.00002	127.05415	17.14861	10.53065	-0.12940	-0.06285	0.02373	-0.00202	-0.00210	0.00112	28.77339	-9.10120	9.73347	0.00322	0.06276	0.01101	-0.00023	0.00066	-0.00109	-4.36009	-4.67202	6.20553	0.66081	0.05000	0.08867	0.02549	-0.00127	0.00470	-11.41760	1.23500	5.82051	-0.52489	0.53684	0.17155	-0.00169	-0.00723	0.02579	0.93398
411			4.10000	6.65860	-2.42547	2.30759	0.00595	0.00050	0.00286	-0.00014	-0.00000	-0.00000	127.03348	17.13784	10.49787	-0.12955	-0.06254	0.02316	-0.00331	-0.00192	0.00114	28.82464	-9.07991	9.78859	0.00426	0.06203	0.01153	-0.00030	0.00096	-0.00117	-4.38180	-4.65539	6.17942	0.65920	0.05045	0.08816	0.01991	-0.00127	0.00373	-11.41531	1.22797	5.74826	-0.52651	0.53197	0.17018	0.00615	-0.00680	0.01595	1.01672
412			4.11000	6.67184	-2.41956	2.30966	0.00606	0.00048	0.00280	-0.00012	-0.00001	-0.00002	127.00574	17.12468	10.46574	-0.12994	-0.06225	0.02257	-0.00530	-0.00167	0.00119	28.87205	-9.06066	9.84544	0.00493	0.06074	0.01170	-0.00029	0.00110	-0.00115	-4.39845	-4.63948	6.15926	0.65486	0.05197	0.08751	0.01479	-0.00123	0.00305	-11.40653	1.22809	5.71230	-0.52192	0.53290	0.16963	0.00912	-0.00720	0.00414	1.09980
413			4.12000	6.68160	-2.41030	2.31548	0.00610	0.00046	0.00275	-0.00008	-0.00001	-0.00004	126.96793	17.10810	10.43404	-0.13054	-0.06196	0.02194	-0.00783	-0.00139	0.00124	28.90957	-9.04362	9.89885	0.00508	0.05930	0.01169	-0.00020	0.00101	-0.00103	-4.41075	-4.62520	6.14153	0.65359	0.05421	0.08716	0.01044	-0.00100	0.00309	-11.39593	1.23761	5.71777	-0.51961	0.53795	0.16998	0.00837	-0.00857	-0.00848	1.17570
414			4.13000	6.68748	-2.39783	2.32269	0.00610	0.00044	0.00273	-0.00005	-0.00001	-0.00004	126.91872	17.08825	10.40351	-0.13143	-0.06172	0.02128	-0.01048	-0.00105	0.00122	28.93313	-9.02878	9.94481	0.00475	0.05792	0.01160	-0.00008	0.00081	-0.00088	-4.41989	-4.61527	6.12027	0.65339	0.05661	0.08705	0.00714	-0.00035	0.00403	-11.38693	1.25727	5.76475	-0.52034	0.54494	0.17081	0.00489	-0.01031	-0.02047	1.23987
415			4.14000	6.69144	-2.38191	2.32774	0.00607	0.00044	0.00271	-0.00004	-0.00001	-0.00002	126.85957	17.06708	10.37634	-0.13256	-0.06152	0.02058	-0.01276	-0.00068	0.00109	28.94220	-9.01578	9.98343	0.00403	0.05645	0.01141	0.00002	0.00062	-0.00075	-4.42751	-4.61403	6.08905	0.65178	0.05854	0.08751	0.00523	0.00084	0.00586	-11.38229	1.28598	5.84817	-0.51933	0.54999	0.17192	-0.00055	-0.01196	-0.03054	1.29081
416			4.15000	6.69613	-2.36318	2.32695	0.00606	0.00043	0.00269	-0.00006	-0.00001	0.00001	126.79416	17.04733	10.35487	-0.13385	-0.06135	0.01985	-0.01433	-0.00034	0.00085	28.93954	-9.00348	10.01734	0.00310	0.05486	0.01118	0.00007	0.00045	-0.00068	-4.43537	-4.62581	6.04227	0.64993	0.06054	0.08782	0.00496	0.00254	0.00832	-11.38375	1.32188	5.95945	-0.51971	0.55102	0.17222	-0.00686	-0.01368	-0.03771	1.32945
417			4.16000	6.70323	-2.34410	2.31784	0.00607	0.00042	0.00265	-0.00009	-0.00001	0.00005	126.72635	17.03174	10.34035	-0.13499	-0.06112	0.01911	-0.01512	-0.00013	0.00056	28.92843	-8.99014	10.05021	0.00219	0.05321	0.01098	0.00007	0.00031	-0.00070	-4.44532	-4.65354	5.97675	0.64960	0.06582	0.08782	0.00638	0.00477	0.01105	-11.39184	1.36339	6.08859	-0.52209	0.55217	0.17234	-0.01280	-0.01584	-0.04192	1.35763
418			4.17000	6.71255	-2.32788	2.30017	0.00609	0.00041	0.00259	-0.00011	-0.00001	0.00009	126.65907	17.02207	10.33191	-0.13596	-0.06089	0.01843	-0.01517	-0.00014	0.00030	28.91188	-8.97402	10.08547	0.00131	0.05164	0.01084	0.00005	0.00021	-0.00078	-4.45887	-4.69742	5.89161	0.64932	0.06955	0.08836	0.00870	0.00697	0.01386	-11.40547	1.40915	6.22625	-0.52356	0.55168	0.17272	-0.01689	-0.01816	-0.04357	1.37809
419			4.18000	6.72258	-2.31630	2.27590	0.00613	0.00038	0.00253	-0.00011	-0.00001	0.00011	126.59444	17.01836	10.32660	-0.13656	-0.06061	0.01782	-0.01455	-0.00039	0.00014	28.89229	-8.95443	10.12521	0.00045	0.05018	0.01071	0.00002	0.00013	-0.00087	-4.47616	-4.75400	5.78794	0.64888	0.07169	0.08906	0.01050	0.00859	0.01649	-11.42202	1.45752	6.36454	-0.52414	0.55197	0.17338	-0.01812	-0.02011	-0.04298	1.39360
420			4.19000	6.73098	-2.30940	2.24846	0.00618	0.00036	0.00246	-0.00008	-0.00001	0.00011	126.53349	17.01911	10.32007	-0.13700	-0.06038	0.01733	-0.01345	-0.00089	0.00012	28.87163	-8.93185	10.16907	-0.00014	0.04882	0.01059	-0.00001	0.00003	-0.00092	-4.49591	-4.81780	5.66864	0.64994	0.07738	0.09081	0.01090	0.00999	0.01886	-11.43822	1.50631	6.49649	-0.52509	0.55975	0.17648	-0.01656	-0.02135	-0.04077	1.40702
421			4.20000	6.73542	-2.30648	2.22193	0.00621	0.00033	0.00238	-0.00003	-0.00000	0.00010	126.47635	17.02199	10.30752	-0.13720	-0.06015	0.01692	-0.01206	-0.00159	0.00021	28.85126	-8.90697	10.21392	-0.00016	0.04796	0.01068	-0.00001	-0.00019	-0.00093	-4.51635	-4.88287	5.53824	0.65130	0.08526	0.09376	0.00983	0.01086	0.02081	-11.45157	1.55285	6.61540	-0.52566	0.56998	0.18130	-0.01308	-0.02125	-0.03660	1.42094
422			4.21000	6.73485	-2.30664	2.20028	0.00619	0.00031	0.00232	0.00002	-0.00000	0.00007	126.42274	17.02575	10.28570	-0.13730	-0.05998	0.01662	-0.01054	-0.00245	0.00035	28.83263	-8.87981	10.25506	0.00026	0.04766	0.01093	0.00001	-0.00065	-0.00086	-4.53585	-4.94330	5.40259	0.65217	0.09053	0.09598	0.00777	0.01038	0.02178	-11.46085	1.59410	6.71485	-0.52681	0.57355	0.18416	-0.00902	-0.01905	-0.02974	1.43827
423			4.22000	6.73026	-2.30877	2.18683	0.00613	0.00030	0.00228	0.00005	0.00000	0.00003	126.37247	17.03044	10.25320	-0.13727	-0.05988	0.01646	-0.00895	-0.00333	0.00048	28.81783	-8.84985	10.28637	0.00084	0.04788	0.01129	0.00002	-0.00137	-0.00071	-4.55331	-4.99335	5.26762	0.65297	0.09458	0.09732	0.00558	0.00875	0.02178	-11.46638	1.62693	6.78929	-0.52799	0.57489	0.18571	-0.00584	-0.01496	-0.02095	1.46227
424			4.23000	6.72420	-2.31186	2.18318	0.00607	0.00030	0.00225	0.00006	0.00000	-0.00000	126.32628	17.03662	10.21137	-0.13729	-0.05994	0.01647	-0.00726	-0.00403	0.00057	28.81011	-8.81658	10.30277	0.00133	0.04836	0.01160	0.00001	-0.00224	-0.00048	-4.56867	-5.02858	5.13754	0.65432	0.09984	0.09802	0.00417	0.00644	0.02118	-11.47010	1.64902	6.83563	-0.53086	0.57707	0.18680	-0.00471	-0.00963	-0.01140	1.49551
425			4.24000	6.71911	-2.31518	2.18880	0.00604	0.00030	0.00226	0.00004	0.00000	-0.00003	126.28565	17.04415	10.16378	-0.13735	-0.06016	0.01668	-0.00559	-0.00434	0.00061	28.81199	-8.78031	10.30270	0.00180	0.04914	0.01186	-0.00002	-0.00308	-0.00025	-4.58282	-5.04728	5.01396	0.65593	0.10294	0.09854	0.00397	0.00373	0.02057	-11.47470	1.65957	6.85403	-0.53420	0.57560	0.18706	-0.00589	-0.00406	-0.00259	1.53777
426			4.25000	6.71648	-2.31845	2.20121	0.00604	0.00031	0.00228	0.00002	0.00000	-0.00005	126.25163	17.05187	10.11574	-0.13747	-0.06051	0.01706	-0.00420	-0.00414	0.00059	28.82340	-8.74233	10.28878	0.00254	0.05032	0.01221	-0.00008	-0.00365	-0.00006	-4.59693	-5.05082	4.89484	0.65539	0.10365	0.09831	0.00455	0.00137	0.02038	-11.48234	1.66010	6.84960	-0.53615	0.57091	0.18603	-0.00856	0.00047	0.00368	1.58613
427			4.26000	6.71653	-2.32192	2.21722	0.00607	0.00032	0.00232	-0.00000	0.00000	-0.00006	126.22408	17.05842	10.07308	-0.13756	-0.06088	0.01753	-0.00323	-0.00341	0.00051	28.84093	-8.70462	10.26723	0.00355	0.05191	0.01271	-0.00013	-0.00381	0.00003	-4.61179	-5.04332	4.77504	0.65328	0.10514	0.09738	0.00531	0.00016	0.02088	-11.49364	1.65414	6.83202	-0.53643	0.56798	0.18473	-0.01125	0.00312	0.00616	1.63612
428			4.27000	6.71845	-2.32599	2.23399	0.00611	0.00033	0.00237	-0.00002	0.00000	-0.00006	126.20287	17.06304	10.04117	-0.13755	-0.06118	0.01801	-0.00253	-0.00228	0.00036	28.86032	-8.66984	10.24532	0.00448	0.05355	0.01322	-0.00017	-0.00351	0.00004	-4.62787	-5.03285	4.64886	0.64889	0.10682	0.09574	0.00626	0.00079	0.02176	-11.50741	1.64633	6.81343	-0.53544	0.56685	0.18315	-0.01265	0.00402	0.00469	1.68392
429			4.28000	6.72081	-2.33065	2.24971	0.00615	0.00034	0.00242	-0.00001	0.00000	-0.00006	126.18835	17.06533	10.02310	-0.13723	-0.06131	0.01849	-0.00190	-0.00101	0.00019	28.87843	-8.64037	10.22772	0.00513	0.05479	0.01350	-0.00017	-0.00284	0.00001	-4.64579	-5.03069	4.51377	0.64367	0.10942	0.09386	0.00734	0.00325	0.02253	-11.52148	1.64032	6.80490	-0.53465	0.57065	0.18225	-0.01221	0.00415	0.00015	1.72751
430			4.29000	6.72185	-2.33520	2.26373	0.00616	0.00035	0.00249	0.00001	0.00000	-0.00005	126.18024	17.06487	10.01816	-0.13677	-0.06136	0.01899	-0.00132	0.00012	0.00005	28.89342	-8.61816	10.21566	0.00552	0.05575	0.01357	-0.00013	-0.00199	-0.00001	-4.66535	-5.04452	4.37090	0.64045	0.11253	0.09274	0.00760	0.00657	0.02311	-11.53355	1.63797	6.81417	-0.53394	0.57904	0.18291	-0.01004	0.00440	-0.00638	1.76651
431			4.30000	6.72056	-2.33862	2.27541	0.00616	0.00036	0.00256	0.00003	0.00000	-0.00004	126.17730	17.06165	10.02312	-0.13623	-0.06131	0.01942	-0.00084	0.00090	-0.00004	28.90329	-8.60413	10.20852	0.00608	0.05657	0.01362	-0.00007	-0.00108	-0.00002	-4.68503	-5.07416	4.22264	0.63457	0.11379	0.09242	0.00659	0.00966	0.02343	-11.54185	1.63979	6.84581	-0.52982	0.58452	0.18386	-0.00683	0.00497	-0.01404	1.80064
432			4.31000	6.71712	-2.34029	2.28446	0.00614	0.00038	0.00262	0.00005	0.00000	-0.00003	126.17777	17.05685	10.03378	-0.13577	-0.06121	0.01973	-0.00056	0.00125	-0.00010	28.90597	-8.59846	10.20613	0.00681	0.05733	0.01376	0.00002	-0.00012	-0.00002	-4.70371	-5.11772	4.07226	0.62831	0.11432	0.09225	0.00532	0.01260	0.02321	-11.54580	1.64593	6.90190	-0.52777	0.58685	0.18433	-0.00366	0.00568	-0.02206	1.82920
433			4.32000	6.71264	-2.34057	2.29056	0.00610	0.00039	0.00267	0.00005	0.00000	-0.00002	126.17940	17.05244	10.04628	-0.13546	-0.06112	0.01992	-0.00059	0.00122	-0.00013	28.89939	-8.60109	10.20891	0.00730	0.05775	0.01382	0.00016	0.00083	-0.00003	-4.72143	-5.17635	3.92377	0.62200	0.11477	0.09214	0.00413	0.01531	0.02243	-11.54587	1.65638	6.98247	-0.52711	0.58828	0.18464	-0.00122	0.00616	-0.02942	1.85123
434			4.33000	6.70884	-2.34055	2.29301	0.00606	0.00040	0.00269	0.00003	0.00000	-0.00000	126.17986	17.04950	10.05782	-0.13528	-0.06102	0.01994	-0.00091	0.00097	-0.00014	28.88253	-8.61167	10.21630	0.00741	0.05768	0.01375	0.00030	0.00169	-0.00002	-4.73767	-5.24707	3.78050	0.61521	0.11592	0.09129	0.00177	0.01648	0.02108	-11.54321	1.67071	7.08324	-0.52595	0.58666	0.18368	0.00020	0.00594	-0.03426	1.86650
435			4.34000	6.70734	-2.34160	2.29102	0.00603	0.00041	0.00268	-0.00000	0.00000	0.00002	126.17775	17.04833	10.06686	-0.13530	-0.06093	0.01976	-0.00136	0.00066	-0.00016	28.85584	-8.62958	10.22694	0.00714	0.05733	0.01364	0.00040	0.00240	-0.00000	-4.75015	-5.31688	3.64546	0.60769	0.11655	0.08931	-0.00274	0.01458	0.01918	-11.53925	1.68778	7.19429	-0.52270	0.58182	0.18102	0.00072	0.00506	-0.03518	1.87537
436			4.35000	6.70941	-2.34510	2.28455	0.00601	0.00041	0.00263	-0.00005	0.00000	0.00004	126.17310	17.04961	10.07397	-0.13547	-0.06084	0.01939	-0.00175	0.00041	-0.00021	28.82179	-8.65356	10.23999	0.00640	0.05644	0.01337	0.00042	0.00288	0.00002	-4.75637	-5.36955	3.52229	0.60116	0.11568	0.08664	-0.00830	0.00986	0.01677	-11.53513	1.70548	7.30351	-0.51762	0.57798	0.17776	0.00081	0.00393	-0.03247	1.87950
437			4.36000	6.71566	-2.35216	2.27443	0.00602	0.00039	0.00255	-0.00009	0.00001	0.00005	126.16708	17.05370	10.08107	-0.13582	-0.06077	0.01889	-0.00199	0.00033	-0.00027	28.78395	-8.68158	10.25407	0.00532	0.05473	0.01282	0.00037	0.00297	0.00007	-4.75580	-5.39585	3.41534	0.59530	0.11433	0.08420	-0.01244	0.00438	0.01385	-11.53132	1.72199	7.40102	-0.51303	0.57886	0.17553	0.00088	0.00225	-0.02748	1.88163
438			4.37000	6.72566	-2.36317	2.26277	0.00606	0.00038	0.00247	-0.00012	0.00001	0.00005	126.16085	17.05930	10.08942	-0.13624	-0.06072	0.01840	-0.00197	0.00042	-0.00029	28.74674	-8.71101	10.26477	0.00408	0.05245	0.01201	0.00025	0.00255	0.00019	-4.75047	-5.39771	3.33001	0.59084	0.11463	0.08300	-0.01335	0.00011	0.01037	-11.52786	1.73699	7.48024	-0.50930	0.58795	0.17597	0.00133	-0.00100	-0.02141	1.88588
439			4.38000	6.73766	-2.37750	2.25235	0.00615	0.00036	0.00241	-0.00013	0.00001	0.00004	126.15579	17.06376	10.09905	-0.13660	-0.06070	0.01805	-0.00155	0.00063	-0.00024	28.71510	-8.73911	10.26512	0.00306	0.05022	0.01108	0.00014	0.00174	0.00036	-4.74338	-5.38509	3.27197	0.58529	0.11322	0.08221	-0.01140	-0.00234	0.00628	-11.52419	1.75177	7.53733	-0.50205	0.59544	0.17650	0.00252	-0.00632	-0.01473	1.89669
440			4.39000	6.74829	-2.39326	2.24564	0.00625	0.00034	0.00240	-0.00009	0.00001	0.00002	126.15354	17.06468	10.10892	-0.13673	-0.06068	0.01794	-0.00067	0.00083	-0.00013	28.69270	-8.76382	10.25085	0.00243	0.04867	0.01022	0.00006	0.00086	0.00051	-4.73620	-5.36685	3.24432	0.57685	0.11260	0.08101	-0.00863	-0.00369	0.00211	-11.51932	1.76802	7.57155	-0.49293	0.59940	0.17599	0.00447	-0.01277	-0.00827	1.91624
441			4.40000	6.75350	-2.40808	2.24434	0.00631	0.00034	0.00242	-0.00001	0.00001	-0.00000	126.15565	17.06140	10.11762	-0.13651	-0.06065	0.01810	0.00055	0.00092	-0.00002	28.68081	-8.78417	10.22458	0.00257	0.04829	0.00970	0.00001	0.00021	0.00056	-4.72874	-5.34515	3.24519	0.57115	0.11202	0.08006	-0.00646	-0.00467	-0.00137	-11.51232	1.78644	7.58521	-0.49016	0.60297	0.17546	0.00699	-0.01845	-0.00310	1.94354
442			4.41000	6.75023	-2.42014	2.24904	0.00629	0.00036	0.00248	0.00009	0.00001	-0.00003	126.16275	17.05560	10.12455	-0.13604	-0.06060	0.01845	0.00179	0.00084	0.00003	28.67768	-8.80018	10.19415	0.00337	0.04888	0.00949	-0.00002	-0.00009	0.00052	-4.72104	-5.32090	3.26797	0.56509	0.11126	0.07945	-0.00476	-0.00516	-0.00356	-11.50257	1.80641	7.58440	-0.48985	0.60530	0.17492	0.00953	-0.02147	-0.00021	1.97592
443			4.42000	6.73811	-2.42876	2.25932	0.00621	0.00038	0.00257	0.00017	0.00001	-0.00005	126.17429	17.05046	10.12990	-0.13541	-0.06056	0.01890	0.00275	0.00062	-0.00003	28.68003	-8.81250	10.16760	0.00466	0.05018	0.00963	-0.00005	-0.00003	0.00040	-4.71393	-5.29638	3.30094	0.55551	0.10924	0.07861	-0.00367	-0.00494	-0.00381	-11.49024	1.82654	7.57843	-0.48768	0.60492	0.17364	0.01129	-0.02088	-0.00020	2.01059
444			4.43000	6.71952	-2.43445	2.27339	0.00609	0.00042	0.00266	0.00022	0.00000	-0.00007	126.18926	17.04994	10.13549	-0.13473	-0.06056	0.01938	0.00327	0.00032	-0.00022	28.68411	-8.82244	10.15142	0.00587	0.05145	0.00978	-0.00005	0.00033	0.00021	-4.70793	-5.27383	3.32783	0.54849	0.10717	0.07856	-0.00365	-0.00383	-0.00192	-11.47624	1.84543	7.57780	-0.48512	0.60286	0.17282	0.01202	-0.01679	-0.00306	2.04486
445			4.44000	6.69859	-2.43840	2.28892	0.00598	0.00045	0.00273	0.00022	0.00000	-0.00007	126.20587	17.05721	10.14283	-0.13413	-0.06063	0.01985	0.00330	-0.00002	-0.00049	28.68644	-8.83092	10.14922	0.00638	0.05224	0.00977	0.00000	0.00083	-0.00001	-4.70341	-5.25786	3.33236	0.54399	0.10450	0.07830	-0.00445	-0.00152	0.00184	-11.46142	1.86186	7.59196	-0.48211	0.59600	0.17093	0.01203	-0.00978	-0.00821	2.07654
446			4.45000	6.67939	-2.44177	2.30297	0.00590	0.00047	0.00278	0.00018	0.00000	-0.00006	126.22253	17.07294	10.15269	-0.13359	-0.06073	0.02021	0.00311	-0.00031	-0.00074	28.68491	-8.83815	10.16094	0.00594	0.05232	0.00953	0.00006	0.00120	-0.00019	-4.70089	-5.25500	3.30232	0.53952	0.10433	0.07789	-0.00583	0.00177	0.00683	-11.44602	1.87481	7.62805	-0.47848	0.59163	0.16950	0.01187	-0.00128	-0.01502	2.10425
447			4.46000	6.66487	-2.44470	2.31359	0.00586	0.00048	0.00280	0.00012	0.00000	-0.00004	126.23867	17.09445	10.16370	-0.13312	-0.06083	0.02045	0.00304	-0.00052	-0.00083	28.67985	-8.84298	10.18253	0.00483	0.05202	0.00925	0.00008	0.00124	-0.00031	-4.70041	-5.26904	3.23023	0.53764	0.10623	0.07762	-0.00809	0.00546	0.01252	-11.42977	1.88444	7.69101	-0.47638	0.59361	0.16943	0.01196	0.00727	-0.02316	2.12765
448			4.47000	6.65655	-2.44641	2.32018	0.00586	0.00048	0.00278	0.00006	0.00000	-0.00002	126.25471	17.11633	10.17324	-0.13260	-0.06084	0.02056	0.00321	-0.00063	-0.00068	28.67325	-8.84404	10.20780	0.00352	0.05160	0.00907	0.00006	0.00089	-0.00034	-4.70113	-5.29857	3.11249	0.53640	0.10652	0.07802	-0.01140	0.00861	0.01858	-11.41210	1.89209	7.78443	-0.47351	0.59634	0.17021	0.01221	0.01496	-0.03227	2.14730
449			4.48000	6.65410	-2.44613	2.32383	0.00588	0.00047	0.00276	0.00001	-0.00000	-0.00001	126.27046	17.13218	10.17733	-0.13205	-0.06076	0.02058	0.00351	-0.00066	-0.00030	28.66701	-8.83985	10.22997	0.00266	0.05162	0.00923	0.00004	0.00022	-0.00031	-4.70203	-5.33905	2.94952	0.53493	0.10816	0.07874	-0.01483	0.01127	0.02436	-11.39298	1.89925	7.90977	-0.47210	0.60130	0.17183	0.01207	0.02157	-0.04139	2.16390
450			4.49000	6.65557	-2.44394	2.32607	0.00593	0.00046	0.00273	-0.00002	-0.00000	-0.00001	126.28505	17.13695	10.17290	-0.13151	-0.06060	0.02054	0.00373	-0.00063	0.00024	28.66224	-8.82978	10.24434	0.00263	0.05226	0.00974	0.00002	-0.00060	-0.00025	-4.70336	-5.38848	2.74779	0.53167	0.11013	0.08005	-0.01657	0.01387	0.02911	-11.37356	1.90632	8.06328	-0.47072	0.60667	0.17426	0.01050	0.02674	-0.04868	2.17772
451			4.50000	6.65774	-2.44097	2.32830	0.00598	0.00046	0.00270	-0.00001	-0.00000	-0.00001	126.29755	17.12829	10.15884	-0.13101	-0.06038	0.02049	0.00378	-0.00057	0.00080	28.65931	-8.81443	10.24923	0.00337	0.05344	0.01048	0.00001	-0.00138	-0.00017	-4.70667	-5.44868	2.52052	0.52596	0.11187	0.08184	-0.01569	0.01639	0.03205	-11.35663	1.91287	8.23372	-0.46713	0.60888	0.17681	0.00675	0.02956	-0.05197	2.18782
452			4.51000	6.65733	-2.43888	2.33116	0.00599	0.00045	0.00269	0.00003	-0.00000	-0.00001	126.30724	17.10741	10.13614	-0.13058	-0.06015	0.02045	0.00350	-0.00055	0.00124	28.65791	-8.79501	10.24609	0.00447	0.05481	0.01120	0.00000	-0.00198	-0.00010	-4.71321	-5.51897	2.28462	0.51944	0.11344	0.08303	-0.01277	0.01792	0.03254	-11.34560	1.91812	8.40468	-0.46525	0.60611	0.17797	0.00116	0.02957	-0.04982	2.19293
453			4.52000	6.65232	-2.43910	2.33447	0.00595	0.00045	0.00268	0.00008	0.00000	-0.00001	126.31301	17.07852	10.10695	-0.13018	-0.05988	0.02041	0.00279	-0.00063	0.00149	28.65702	-8.77292	10.23860	0.00552	0.05600	0.01173	0.00000	-0.00226	-0.00009	-4.72319	-5.59222	2.05587	0.51382	0.11530	0.08159	-0.00896	0.01752	0.03017	-11.34287	1.92118	8.55945	-0.46485	0.59962	0.17583	-0.00519	0.02706	-0.04203	2.19277
454			4.53000	6.64290	-2.44205	2.33728	0.00587	0.00045	0.00268	0.00011	0.00000	-0.00001	126.31361	17.04725	10.07421	-0.12995	-0.05965	0.02035	0.00166	-0.00077	0.00152	28.65501	-8.74999	10.23174	0.00605	0.05691	0.01206	0.00002	-0.00211	-0.00015	-4.73594	-5.65763	1.84597	0.50858	0.11415	0.07751	-0.00482	0.01458	0.02572	-11.34904	1.92129	8.68356	-0.46125	0.58925	0.17030	-0.01079	0.02268	-0.03021	2.18809
455			4.54000	6.63119	-2.44716	2.33804	0.00579	0.00044	0.00267	0.00012	0.00000	0.00001	126.30848	17.01848	10.04154	-0.12991	-0.05939	0.02013	0.00018	-0.00089	0.00135	28.65122	-8.72887	10.23032	0.00619	0.05724	0.01224	0.00006	-0.00147	-0.00025	-4.75098	-5.70668	1.66296	0.50502	0.11341	0.07378	-0.00060	0.01023	0.02097	-11.36270	1.91795	8.76754	-0.45813	0.58545	0.16624	-0.01439	0.01804	-0.01772	2.18130
456			4.55000	6.61983	-2.45368	2.33541	0.00575	0.00043	0.00264	0.00010	0.00000	0.00003	126.29701	16.99570	10.01220	-0.13015	-0.05915	0.01972	-0.00167	-0.00096	0.00104	28.64504	-8.71294	10.23829	0.00597	0.05688	0.01229	0.00010	-0.00039	-0.00038	-4.76779	-5.73365	1.51118	0.50400	0.11132	0.07127	0.00320	0.00486	0.01664	-11.38079	1.91073	8.81034	-0.45814	0.58736	0.16428	-0.01568	0.01451	-0.00679	2.17531
457			4.56000	6.61150	-2.46089	2.32854	0.00574	0.00041	0.00258	0.00006	0.00000	0.00004	126.27824	16.98106	9.98854	-0.13057	-0.05890	0.01915	-0.00392	-0.00101	0.00066	28.63568	-8.70500	10.25802	0.00534	0.05569	0.01211	0.00014	0.00090	-0.00051	-4.78540	-5.73430	1.39081	0.50144	0.10912	0.06872	0.00648	-0.00049	0.01268	-11.40020	1.89955	8.81960	-0.45729	0.59170	0.16267	-0.01537	0.01231	0.00092	2.17270
458			4.57000	6.60799	-2.46790	2.31751	0.00576	0.00039	0.00250	0.00000	0.00000	0.00006	126.25059	16.97560	9.97117	-0.13119	-0.05869	0.01849	-0.00646	-0.00111	0.00030	28.62170	-8.70628	10.28969	0.00413	0.05372	0.01163	0.00016	0.00204	-0.00059	-4.80369	-5.71086	1.29981	0.50025	0.10828	0.06578	0.00985	-0.00457	0.00917	-11.41937	1.88609	8.80870	-0.45866	0.59806	0.16098	-0.01508	0.01030	0.00440	2.17387
459			4.58000	6.60994	-2.47373	2.30367	0.00580	0.00036	0.00241	-0.00005	0.00000	0.00006	126.21316	16.97897	9.95872	-0.13196	-0.05854	0.01779	-0.00888	-0.00130	0.00002	28.60248	-8.71549	10.33038	0.00240	0.05135	0.01097	0.00012	0.00271	-0.00060	-4.82347	-5.67273	1.23487	0.50213	0.10571	0.06355	0.01339	-0.00639	0.00634	-11.43876	1.87401	8.79282	-0.46223	0.60399	0.15975	-0.01597	0.00691	0.00361	2.17726
460			4.59000	6.61652	-2.47782	2.28927	0.00589	0.00034	0.00234	-0.00009	0.00000	0.00006	126.16704	16.98974	9.94910	-0.13291	-0.05850	0.01715	-0.01076	-0.00152	-0.00016	28.57936	-8.72954	10.37454	0.00044	0.04891	0.01019	0.00002	0.00277	-0.00052	-4.84501	-5.63221	1.19112	0.50177	0.10257	0.06179	0.01613	-0.00574	0.00413	-11.45970	1.86811	8.78589	-0.46267	0.60926	0.15890	-0.01786	0.00108	-0.00047	2.18045
461			4.60000	6.62543	-2.48025	2.27678	0.00597	0.00032	0.00230	-0.00009	0.00000	0.00004	126.11499	17.00541	9.94030	-0.13397	-0.05862	0.01671	-0.01185	-0.00170	-0.00027	28.55568	-8.74434	10.41393	-0.00100	0.04727	0.00961	-0.00005	0.00227	-0.00037	-4.86730	-5.60242	1.16370	0.50293	0.10213	0.06090	0.01714	-0.00294	0.00239	-11.48286	1.87272	8.79657	-0.46321	0.61646	0.15929	-0.01986	-0.00735	-0.00597	2.18200
462			4.61000	6.63371	-2.48131	2.26795	0.00604	0.00032	0.00230	-0.00008	-0.00000	0.00003	126.06076	17.02413	9.93223	-0.13502	-0.05889	0.01656	-0.01214	-0.00180	-0.00037	28.53581	-8.75660	10.44075	-0.00117	0.04672	0.00939	-0.00004	0.00144	-0.00020	-4.88820	-5.59548	1.14895	0.50404	0.10233	0.06081	0.01611	0.00154	0.00100	-11.50754	1.89006	8.82532	-0.46347	0.62162	0.16013	-0.02128	-0.01687	-0.01082	2.18219
463			4.62000	6.63909	-2.48118	2.26373	0.00607	0.00033	0.00235	-0.00004	-0.00000	0.00001	126.00781	17.04653	9.92622	-0.13598	-0.05935	0.01680	-0.01179	-0.00188	-0.00054	28.52249	-8.76379	10.45230	-0.00026	0.04720	0.00939	-0.00000	0.00051	-0.00005	-4.90591	-5.61802	1.14330	0.50475	0.10288	0.06083	0.01363	0.00652	0.00006	-11.53314	1.91865	8.86626	-0.46436	0.62184	0.16022	-0.02245	-0.02432	-0.01362	2.18145
464			4.63000	6.64074	-2.47989	2.26376	0.00607	0.00035	0.00244	0.00000	-0.00000	-0.00001	125.95907	17.07540	9.92425	-0.13659	-0.05989	0.01737	-0.01084	-0.00203	-0.00082	28.51624	-8.76471	10.45210	0.00098	0.04819	0.00938	0.00000	-0.00029	0.00003	-4.91986	-5.66777	1.14153	0.50168	0.10430	0.06058	0.01017	0.01060	-0.00028	-11.56003	1.95344	8.91189	-0.46197	0.61777	0.15945	-0.02348	-0.02736	-0.01405	2.17956
465			4.64000	6.63925	-2.47722	2.26756	0.00605	0.00039	0.00256	0.00003	-0.00000	-0.00003	125.91698	17.11304	9.92651	-0.13688	-0.06053	0.01826	-0.00931	-0.00230	-0.00115	28.51644	-8.75972	10.44524	0.00196	0.04954	0.00929	-0.00001	-0.00086	0.00006	-4.92961	-5.73444	1.13849	0.49814	0.10516	0.06071	0.00570	0.01249	-0.00009	-11.58835	1.98860	8.95509	-0.46021	0.61238	0.15888	-0.02367	-0.02637	-0.01236	2.17643
466			4.65000	6.63574	-2.47311	2.27441	0.00603	0.00043	0.00269	0.00005	-0.00000	-0.00004	125.88334	17.15956	9.93184	-0.13688	-0.06121	0.01932	-0.00734	-0.00267	-0.00145	28.52222	-8.75056	10.43612	0.00237	0.05082	0.00905	-0.00004	-0.00110	0.00004	-4.93397	-5.80354	1.13151	0.49629	0.10587	0.06163	0.00053	0.01203	0.00028	-11.61628	2.01968	8.98936	-0.46001	0.60967	0.15961	-0.02177	-0.02311	-0.00898	2.17282
467			4.66000	6.63112	-2.46755	2.28433	0.00603	0.00047	0.00282	0.00006	-0.00000	-0.00006	125.85853	17.21177	9.93674	-0.13669	-0.06187	0.02039	-0.00517	-0.00308	-0.00156	28.53135	-8.74035	10.42860	0.00244	0.05196	0.00879	-0.00004	-0.00098	0.00001	-4.93249	-5.86374	1.12201	0.49381	0.10607	0.06257	-0.00386	0.01005	0.00043	-11.64065	2.04413	9.00952	-0.45829	0.60892	0.16075	-0.01730	-0.01894	-0.00427	2.16900
468			4.67000	6.62583	-2.46089	2.29749	0.00604	0.00051	0.00293	0.00007	-0.00000	-0.00008	125.84161	17.26391	9.93713	-0.13649	-0.06249	0.02133	-0.00312	-0.00343	-0.00141	28.54093	-8.73222	10.42426	0.00261	0.05308	0.00869	-0.00004	-0.00064	0.00000	-4.92677	-5.91108	1.11425	0.48976	0.10619	0.06315	-0.00629	0.00760	0.00022	-11.65874	2.06073	9.01202	-0.45630	0.61079	0.16200	-0.01109	-0.01464	0.00125	2.16493
469			4.68000	6.61988	-2.45400	2.31355	0.00605	0.00054	0.00301	0.00007	-0.00000	-0.00009	125.83029	17.31013	9.92989	-0.13632	-0.06304	0.02210	-0.00154	-0.00361	-0.00104	28.54853	-8.72822	10.42179	0.00317	0.05434	0.00884	-0.00003	-0.00026	0.00002	-4.91891	-5.94507	1.11096	0.48579	0.10632	0.06378	-0.00705	0.00507	-0.00009	-11.66901	2.06925	8.99531	-0.45738	0.61486	0.16358	-0.00416	-0.01077	0.00698	2.16168
470			4.69000	6.61350	-2.44823	2.33129	0.00605	0.00057	0.00307	0.00008	-0.00000	-0.00010	125.82185	17.34599	9.91438	-0.13625	-0.06350	0.02265	-0.00062	-0.00352	-0.00053	28.55249	-8.72892	10.41877	0.00380	0.05551	0.00910	-0.00002	0.00004	0.00008	-4.91045	-5.96562	1.11118	0.48009	0.10453	0.06353	-0.00671	0.00280	-0.00027	-11.67102	2.07051	8.96005	-0.45825	0.61651	0.16371	0.00284	-0.00784	0.01223	2.16125
471			4.70000	6.60697	-2.44511	2.34846	0.00605	0.00059	0.00309	0.00007	0.00000	-0.00008	125.81385	17.36897	9.89225	-0.13633	-0.06386	0.02296	-0.00020	-0.00309	0.00001	28.55220	-8.73374	10.41318	0.00428	0.05639	0.00934	0.00000	0.00021	0.00015	-4.90268	-5.97609	1.11317	0.47485	0.10163	0.06259	-0.00569	0.00131	-0.00032	-11.66504	2.06619	8.90848	-0.45678	0.61585	0.16264	0.00908	-0.00618	0.01644	2.16525
472			4.71000	6.60086	-2.44564	2.36222	0.00604	0.00059	0.00309	0.00006	0.00000	-0.00006	125.80598	17.37790	9.86678	-0.13652	-0.06406	0.02304	0.00006	-0.00232	0.00050	28.54894	-8.74169	10.40404	0.00464	0.05700	0.00958	0.00002	0.00028	0.00023	-4.89623	-5.98083	1.11580	0.46981	0.10034	0.06124	-0.00503	0.00028	-0.00032	-11.65242	2.05835	8.84422	-0.45301	0.61616	0.16135	0.01355	-0.00556	0.01930	2.17345
473			4.72000	6.59568	-2.45014	2.36978	0.00603	0.00059	0.00307	0.00005	0.00001	-0.00001	125.79929	17.37318	9.84189	-0.13670	-0.06410	0.02294	0.00031	-0.00128	0.00084	28.54487	-8.75175	10.39175	0.00506	0.05752	0.00987	0.00001	0.00034	0.00028	-4.88983	-5.97977	1.11880	0.46552	0.09938	0.06026	-0.00548	-0.00087	-0.00040	-11.63565	2.04863	8.77204	-0.45027	0.61781	0.16065	0.01573	-0.00517	0.02083	2.18346
474			4.73000	6.59173	-2.45825	2.36911	0.00602	0.00057	0.00303	0.00003	0.00001	0.00003	125.79510	17.35710	9.82156	-0.13672	-0.06393	0.02271	0.00053	-0.00017	0.00100	28.54171	-8.76306	10.37851	0.00549	0.05791	0.01012	0.00001	0.00045	0.00028	-4.88185	-5.97154	1.12431	0.46128	0.09612	0.05950	-0.00649	-0.00204	-0.00086	-11.61765	2.03779	8.69668	-0.44904	0.61584	0.15943	0.01588	-0.00416	0.02099	2.19200
475			4.74000	6.58889	-2.46912	2.35978	0.00601	0.00055	0.00299	0.00002	0.00001	0.00008	125.79372	17.33403	9.80830	-0.13662	-0.06363	0.02242	0.00057	0.00076	0.00096	28.53962	-8.77478	10.36781	0.00590	0.05813	0.01033	0.00001	0.00065	0.00022	-4.87177	-5.95699	1.13743	0.45750	0.09454	0.05838	-0.00765	-0.00336	-0.00180	-11.60044	2.02584	8.62264	-0.44838	0.61396	0.15794	0.01504	-0.00225	0.01995	2.19673
476			4.75000	6.58668	-2.48153	2.34263	0.00600	0.00053	0.00296	0.00001	0.00001	0.00011	125.79436	17.30933	9.80313	-0.13636	-0.06321	0.02208	0.00040	0.00136	0.00077	28.53768	-8.78603	10.36293	0.00580	0.05785	0.01032	0.00002	0.00087	0.00012	-4.85864	-5.93395	1.16324	0.45194	0.09411	0.05670	-0.00969	-0.00564	-0.00299	-11.58425	2.01279	8.55393	-0.44408	0.61293	0.15615	0.01425	0.00021	0.01779	2.19747
477			4.76000	6.58487	-2.49429	2.32014	0.00599	0.00052	0.00292	0.00001	0.00001	0.00013	125.79594	17.28700	9.80459	-0.13607	-0.06276	0.02173	0.00008	0.00154	0.00056	28.53457	-8.79646	10.36405	0.00515	0.05714	0.01013	0.00004	0.00098	0.00006	-4.84037	-5.89365	1.20379	0.44538	0.09066	0.05488	-0.01262	-0.00890	-0.00415	-11.56816	1.99923	8.49473	-0.43801	0.60859	0.15357	0.01396	0.00237	0.01444	2.19556
478			4.77000	6.58344	-2.50650	2.29604	0.00599	0.00050	0.00289	0.00000	0.00001	0.00012	125.79681	17.26905	9.80911	-0.13576	-0.06235	0.02144	-0.00030	0.00133	0.00039	28.52969	-8.80623	10.36683	0.00426	0.05634	0.00985	0.00004	0.00084	0.00008	-4.81633	-5.82922	1.25950	0.43844	0.08411	0.05240	-0.01457	-0.01177	-0.00512	-11.55139	1.98679	8.44918	-0.43398	0.60083	0.14956	0.01380	0.00336	0.01000	2.19399
479			4.78000	6.58250	-2.51732	2.27449	0.00601	0.00049	0.00288	-0.00000	0.00001	0.00010	125.79579	17.25592	9.81261	-0.13564	-0.06212	0.02126	-0.00053	0.00084	0.00028	28.52337	-8.81590	10.36419	0.00359	0.05601	0.00972	0.00003	0.00055	0.00019	-4.78956	-5.74322	1.32955	0.42999	0.07471	0.04894	-0.01360	-0.01286	-0.00566	-11.53428	1.97760	8.42088	-0.43031	0.59020	0.14389	0.01262	0.00289	0.00468	2.19610
480			4.79000	6.58207	-2.52640	2.25891	0.00604	0.00049	0.00288	-0.00000	0.00001	0.00006	125.79352	17.24778	9.81315	-0.13567	-0.06206	0.02122	-0.00039	0.00030	0.00018	28.51652	-8.82670	10.35235	0.00333	0.05609	0.00970	0.00003	0.00035	0.00032	-4.76519	-5.64369	1.40870	0.42052	0.06553	0.04526	-0.00949	-0.01238	-0.00547	-11.51902	1.97382	8.41376	-0.42542	0.58492	0.13893	0.00903	0.00172	-0.00142	2.20345
481			4.80000	6.58170	-2.53413	2.25103	0.00609	0.00050	0.00289	0.00001	0.00001	0.00003	125.79214	17.24471	9.81135	-0.13591	-0.06217	0.02127	0.00020	-0.00013	0.00006	28.50960	-8.84040	10.33373	0.00351	0.05616	0.00966	0.00003	0.00045	0.00041	-4.74830	-5.53894	1.48622	0.41756	0.05927	0.04441	-0.00306	-0.01115	-0.00482	-11.50955	1.97663	8.43305	-0.41854	0.59298	0.13924	0.00219	0.00123	-0.00851	2.21409
482			4.81000	6.58076	-2.54132	2.25059	0.00613	0.00051	0.00292	0.00002	0.00001	-0.00001	125.79407	17.24653	9.80924	-0.13624	-0.06239	0.02140	0.00112	-0.00034	-0.00008	28.50219	-8.85808	10.31355	0.00398	0.05592	0.00950	0.00004	0.00078	0.00043	-4.74300	-5.43921	1.55126	0.42078	0.05756	0.04530	0.00511	-0.00965	-0.00383	-11.51063	1.98548	8.48289	-0.40427	0.60378	0.14211	-0.00773	0.00206	-0.01606	2.22345
483			4.82000	6.57874	-2.54870	2.25545	0.00615	0.00052	0.00295	0.00003	0.00001	-0.00003	125.80082	17.25197	9.80877	-0.13659	-0.06266	0.02154	0.00215	-0.00032	-0.00020	28.49354	-8.87935	10.29514	0.00467	0.05530	0.00923	0.00006	0.00109	0.00041	-4.75148	-5.35552	1.59913	0.42726	0.06016	0.04519	0.01409	-0.00787	-0.00274	-11.52701	1.99865	8.56078	-0.39829	0.60981	0.14328	-0.02020	0.00302	-0.02176	2.22622
484			4.83000	6.57532	-2.55647	2.26256	0.00616	0.00053	0.00298	0.00005	0.00001	-0.00003	125.81258	17.25873	9.81092	-0.13685	-0.06288	0.02166	0.00305	-0.00009	-0.00026	28.48330	-8.90228	10.27899	0.00521	0.05444	0.00888	0.00008	0.00116	0.00037	-4.77311	-5.29557	1.63323	0.43359	0.06152	0.04591	0.02258	-0.00519	-0.00217	-11.56275	2.01470	8.65461	-0.40314	0.61369	0.14495	-0.03504	0.00223	-0.02377	2.21759
485			4.84000	6.57038	-2.56421	2.26876	0.00615	0.00053	0.00300	0.00006	0.00001	-0.00002	125.82847	17.26428	9.81591	-0.13692	-0.06300	0.02171	0.00369	0.00026	-0.00026	28.47137	-8.92383	10.26408	0.00542	0.05366	0.00857	0.00010	0.00096	0.00033	-4.80539	-5.26374	1.66143	0.44091	0.06218	0.04796	0.02983	-0.00210	-0.00224	-11.62012	2.03225	8.74582	-0.40971	0.61178	0.14709	-0.05049	-0.00056	-0.02127	2.19403
486			4.85000	6.56413	-2.57109	2.27194	0.00613	0.00053	0.00300	0.00007	0.00001	-0.00000	125.84711	17.26693	9.82312	-0.13677	-0.06299	0.02171	0.00399	0.00062	-0.00019	28.45813	-8.94144	10.24940	0.00535	0.05310	0.00835	0.00011	0.00055	0.00030	-4.84541	-5.26146	1.69014	0.44690	0.06290	0.05099	0.03535	0.00095	-0.00272	-11.69821	2.04909	8.81679	-0.41817	0.60536	0.14958	-0.06439	-0.00334	-0.01476	2.15529
487			4.86000	6.55675	-2.57654	2.27097	0.00611	0.00053	0.00299	0.00008	0.00000	0.00002	125.86654	17.26587	9.83168	-0.13644	-0.06286	0.02169	0.00386	0.00089	-0.00007	28.44386	-8.95362	10.23361	0.00520	0.05257	0.00814	0.00011	-0.00000	0.00028	-4.89055	-5.28620	1.72112	0.45060	0.06614	0.05457	0.03880	0.00372	-0.00325	-11.79265	2.06133	8.85538	-0.42644	0.60168	0.15337	-0.07426	-0.00434	-0.00536	2.10494
488			4.87000	6.54849	-2.58054	2.26630	0.00608	0.00053	0.00298	0.00009	0.00000	0.00003	125.88427	17.26033	9.83915	-0.13591	-0.06264	0.02165	0.00345	0.00099	0.00012	28.42875	-8.96033	10.21408	0.00530	0.05234	0.00806	0.00011	-0.00062	0.00031	-4.93830	-5.33154	1.75292	0.45481	0.06777	0.05743	0.04019	0.00574	-0.00355	-11.89641	2.06529	8.85438	-0.43532	0.59447	0.15586	-0.07850	-0.00373	0.00603	2.04928
489			4.88000	6.53962	-2.58359	2.25910	0.00606	0.00052	0.00296	0.00009	0.00000	0.00004	125.89903	17.24990	9.84306	-0.13522	-0.06232	0.02163	0.00315	0.00089	0.00034	28.41374	-8.96229	10.18846	0.00606	0.05287	0.00837	0.00010	-0.00118	0.00036	-4.98599	-5.38903	1.78363	0.45998	0.06940	0.05924	0.03922	0.00684	-0.00356	-12.00090	2.05914	8.81050	-0.44700	0.58944	0.15767	-0.07647	-0.00315	0.01807	1.99587
490			4.89000	6.53049	-2.58620	2.25155	0.00604	0.00052	0.00295	0.00009	0.00000	0.00004	125.91182	17.23623	9.84202	-0.13443	-0.06197	0.02162	0.00335	0.00060	0.00048	28.40077	-8.96113	10.15814	0.00702	0.05419	0.00899	0.00007	-0.00148	0.00040	-5.03046	-5.44999	1.81198	0.46505	0.07220	0.06105	0.03531	0.00701	-0.00329	-12.09709	2.04390	8.72457	-0.45675	0.59025	0.16060	-0.06728	-0.00453	0.02936	1.95145
491			4.90000	6.52179	-2.58867	2.24565	0.00602	0.00051	0.00294	0.00008	0.00000	0.00002	125.92570	17.22258	9.83677	-0.13365	-0.06164	0.02162	0.00411	0.00023	0.00051	28.39231	-8.95910	10.12793	0.00790	0.05564	0.00967	0.00001	-0.00136	0.00040	-5.06806	-5.50524	1.83561	0.46998	0.07424	0.06255	0.02805	0.00587	-0.00256	-12.17705	2.02380	8.60370	-0.46233	0.59469	0.16382	-0.05196	-0.00887	0.03801	1.92092
492			4.91000	6.51406	-2.59101	2.24265	0.00600	0.00051	0.00292	0.00007	0.00000	0.00001	125.94320	17.21177	9.82897	-0.13284	-0.06131	0.02160	0.00507	-0.00015	0.00044	28.38996	-8.95898	10.10263	0.00859	0.05670	0.01026	-0.00006	-0.00084	0.00036	-5.09514	-5.54445	1.85084	0.47651	0.07271	0.06360	0.01806	0.00338	-0.00138	-12.23519	2.00451	8.46089	-0.46966	0.59869	0.16613	-0.03361	-0.01539	0.04220	1.90702
493			4.92000	6.50748	-2.59309	2.24267	0.00599	0.00050	0.00291	0.00006	0.00000	-0.00000	125.96449	17.20513	9.81997	-0.13205	-0.06098	0.02150	0.00568	-0.00047	0.00034	28.39330	-8.96314	10.08429	0.00930	0.05704	0.01069	-0.00012	-0.00011	0.00031	-5.10955	-5.56050	1.85582	0.48053	0.07215	0.06407	0.00709	0.00056	-0.00015	-12.26923	1.99090	8.31282	-0.47470	0.60377	0.16790	-0.01471	-0.02180	0.04128	1.91011
494			4.93000	6.50208	-2.59474	2.24503	0.00598	0.00049	0.00288	0.00005	0.00000	-0.00001	125.98695	17.20222	9.81030	-0.13127	-0.06067	0.02135	0.00542	-0.00070	0.00025	28.39932	-8.97310	10.07149	0.01002	0.05695	0.01102	-0.00012	0.00059	0.00032	-5.11188	-5.55354	1.85264	0.48234	0.07389	0.06419	-0.00222	-0.00184	0.00067	-12.28057	1.98509	8.17660	-0.47637	0.60857	0.16914	0.00177	-0.02521	0.03554	1.92786
495			4.94000	6.49742	-2.59596	2.24817	0.00596	0.00048	0.00285	0.00005	0.00000	-0.00001	126.00600	17.20188	9.80042	-0.13054	-0.06038	0.02118	0.00412	-0.00083	0.00018	28.40377	-8.98911	10.06080	0.01065	0.05673	0.01129	-0.00006	0.00109	0.00036	-5.10518	-5.53095	1.84648	0.48296	0.07327	0.06445	-0.00771	-0.00304	0.00070	-12.27349	1.98608	8.06729	-0.47848	0.60710	0.16903	0.01372	-0.02327	0.02608	1.95622
496			4.95000	6.49298	-2.59690	2.25086	0.00595	0.00047	0.00281	0.00005	0.00000	-0.00001	126.01736	17.20345	9.79088	-0.12988	-0.06016	0.02105	0.00204	-0.00088	0.00009	28.40225	-9.00998	10.04935	0.01098	0.05679	0.01154	0.00007	0.00136	0.00042	-5.09438	-5.50507	1.84449	0.48300	0.07162	0.06541	-0.00837	-0.00274	-0.00016	-12.25403	1.99043	7.99441	-0.48109	0.60260	0.16888	0.02034	-0.01574	0.01492	1.98994
497			4.96000	6.48825	-2.59781	2.25245	0.00593	0.00047	0.00277	0.00005	0.00000	-0.00001	126.01891	17.20761	9.78310	-0.12941	-0.06003	0.02099	-0.00033	-0.00090	-0.00005	28.39268	-9.03318	10.03679	0.01103	0.05702	0.01171	0.00022	0.00142	0.00044	-5.08466	-5.48758	1.85322	0.48137	0.07107	0.06625	-0.00501	-0.00150	-0.00171	-12.22870	1.99382	7.96192	-0.47933	0.59826	0.16869	0.02139	-0.00409	0.00353	2.02415
498			4.97000	6.48290	-2.59907	2.25330	0.00592	0.00046	0.00274	0.00006	0.00000	-0.00000	126.01061	17.21569	9.77797	-0.12908	-0.05997	0.02099	-0.00260	-0.00096	-0.00022	28.37523	-9.05564	10.02471	0.01086	0.05718	0.01177	0.00035	0.00130	0.00040	-5.07942	-5.48368	1.87616	0.48101	0.07046	0.06722	0.00034	-0.00010	-0.00353	-12.20377	1.99299	7.96932	-0.47670	0.59500	0.16886	0.01755	0.00903	-0.00707	2.05407
499			4.98000	6.47697	-2.60116	2.25432	0.00591	0.00046	0.00273	0.00006	0.00000	-0.00001	125.99348	17.22828	9.77514	-0.12892	-0.05999	0.02105	-0.00461	-0.00109	-0.00037	28.35185	-9.07464	10.01461	0.01058	0.05713	0.01169	0.00044	0.00103	0.00032	-5.07969	-5.49133	1.91360	0.48206	0.07044	0.06850	0.00605	0.00087	-0.00535	-12.18476	1.98694	8.01249	-0.47582	0.59599	0.17020	0.01012	0.02084	-0.01596	2.07559
500			4.99000	6.47079	-2.60449	2.25631	0.00590	0.00046	0.00274	0.00006	0.00000	-0.00001	125.96806	17.24437	9.77282	-0.12889	-0.06005	0.02115	-0.00642	-0.00131	-0.00043	28.32459	-9.08883	10.00641	0.01016	0.05690	0.01149	0.00048	0.00065	0.00025	-5.08534	-5.50566	1.96452	0.48640	0.07021	0.07018	0.01166	0.00142	-0.00719	-12.17546	1.97650	8.08289	-0.47773	0.59956	0.17249	0.00096	0.02895	-0.02201	2.08623
501			5.00000	6.46507	-2.60912	2.25924	0.00589	0.00047	0.00277	0.00005	0.00000	-0.00001	125.93440	17.26192	9.76847	-0.12910	-0.06018	0.02129	-0.00803	-0.00156	-0.00040	28.29512	-9.09817	9.99840	0.00994	0.05686	0.01134	0.00049	0.00024	0.00022	-5.09607	-5.52484	2.02896	0.49070	0.06774	0.07143	0.01685	0.00171	-0.00925	-12.17713	1.96369	8.16717	-0.47671	0.59918	0.17374	-0.00766	0.03139	-0.02337	2.08572
502			5.01000	6.46067	-2.61478	2.26186	0.00589	0.00048	0.00282	0.00004	0.00001	-0.00000	125.89319	17.27912	9.76067	-0.12941	-0.06033	0.02142	-0.00937	-0.00181	-0.00030	28.26508	-9.10354	9.98894	0.00986	0.05703	0.01127	0.00048	-0.00012	0.00021	-5.11062	-5.54759	2.11038	0.49574	0.06679	0.07200	0.02038	0.00147	-0.01188	-12.18828	1.95033	8.24634	-0.47663	0.59825	0.17438	-0.01360	0.02789	-0.01832	2.07575
503			5.02000	6.45810	-2.62102	2.26233	0.00589	0.00049	0.00286	0.00001	0.00001	0.00001	125.84569	17.29514	9.74912	-0.12994	-0.06050	0.02150	-0.01043	-0.00203	-0.00020	28.23608	-9.10643	9.97777	0.00992	0.05735	0.01131	0.00045	-0.00032	0.00022	-5.12511	-5.56678	2.21594	0.49882	0.06523	0.07213	0.02055	0.00022	-0.01544	-12.20543	1.93690	8.29621	-0.47710	0.59570	0.17434	-0.01544	0.01874	-0.00593	2.05922
504			5.03000	6.45764	-2.62729	2.25896	0.00590	0.00049	0.00288	-0.00001	0.00000	0.00003	125.79346	17.31037	9.73469	-0.13063	-0.06068	0.02146	-0.01127	-0.00221	-0.00015	28.20915	-9.10853	9.96606	0.01005	0.05759	0.01137	0.00042	-0.00033	0.00022	-5.13407	-5.57344	2.35548	0.50592	0.06264	0.07329	0.01712	-0.00172	-0.02039	-12.22381	1.92332	8.29205	-0.48018	0.59248	0.17507	-0.01241	0.00500	0.01277	2.03953
505			5.04000	6.45928	-2.63284	2.25102	0.00592	0.00049	0.00289	-0.00003	0.00000	0.00005	125.73775	17.32609	9.71865	-0.13152	-0.06086	0.02129	-0.01195	-0.00240	-0.00018	28.18495	-9.11092	9.95516	0.01012	0.05770	0.01145	0.00037	-0.00023	0.00020	-5.13269	-5.56393	2.53774	0.51456	0.05957	0.07386	0.01108	-0.00372	-0.02596	-12.23771	1.90975	8.21655	-0.48460	0.58775	0.17474	-0.00472	-0.01074	0.03442	2.02048
506			5.05000	6.46272	-2.63679	2.23928	0.00596	0.00048	0.00287	-0.00005	0.00000	0.00006	125.67967	17.34457	9.70227	-0.13259	-0.06107	0.02101	-0.01247	-0.00261	-0.00031	28.16382	-9.11368	9.94632	0.01007	0.05763	0.01153	0.00033	-0.00009	0.00015	-5.11913	-5.53814	2.76493	0.52360	0.05539	0.07422	0.00451	-0.00537	-0.03120	-12.24246	1.89594	8.06692	-0.48991	0.58183	0.17372	0.00555	-0.02447	0.05431	2.00625
507			5.06000	6.46773	-2.63855	2.22564	0.00600	0.00047	0.00283	-0.00007	-0.00000	0.00006	125.62067	17.36852	9.68734	-0.13379	-0.06136	0.02073	-0.01278	-0.00286	-0.00054	28.14569	-9.11652	9.94084	0.00974	0.05733	0.01147	0.00028	0.00008	0.00009	-5.09518	-5.49616	3.02983	0.52942	0.04996	0.07397	-0.00066	-0.00646	-0.03480	-12.23664	1.88090	7.85606	-0.49131	0.57506	0.17182	0.01534	-0.03323	0.06854	1.99975
508			5.07000	6.47403	-2.63806	2.21309	0.00605	0.00047	0.00281	-0.00008	-0.00000	0.00005	125.56207	17.40001	9.67504	-0.13493	-0.06172	0.02058	-0.01278	-0.00315	-0.00083	28.13016	-9.11917	9.93926	0.00948	0.05691	0.01129	0.00024	0.00025	0.00002	-5.06486	-5.43843	3.31759	0.53021	0.04175	0.07240	-0.00389	-0.00652	-0.03564	-12.22180	1.86377	7.60588	-0.48842	0.56829	0.16851	0.02255	-0.03680	0.07531	2.00206
509			5.08000	6.48149	-2.63543	2.20544	0.00610	0.00047	0.00281	-0.00009	-0.00000	0.00002	125.50560	17.44001	9.66557	-0.13583	-0.06218	0.02071	-0.01240	-0.00350	-0.00112	28.11682	-9.12192	9.94156	0.00945	0.05647	0.01090	0.00022	0.00042	-0.00003	-5.03184	-5.36755	3.61018	0.52966	0.03366	0.07019	-0.00589	-0.00587	-0.03401	-12.20053	1.84502	7.33956	-0.48538	0.56956	0.16605	0.02726	-0.03710	0.07545	2.01238
510			5.09000	6.48982	-2.63072	2.20594	0.00615	0.00048	0.00286	-0.00009	-0.00000	-0.00003	125.45222	17.48785	9.65756	-0.13650	-0.06280	0.02124	-0.01177	-0.00391	-0.00137	28.10498	-9.12495	9.94648	0.01015	0.05638	0.01048	0.00022	0.00056	-0.00006	-4.99852	-5.28803	3.89067	0.52854	0.02642	0.06865	-0.00748	-0.00478	-0.03108	-12.17433	1.82669	7.08093	-0.48087	0.57449	0.16502	0.03055	-0.03519	0.06973	2.02969
511			5.10000	6.49852	-2.62418	2.21615	0.00620	0.00051	0.00297	-0.00009	-0.00000	-0.00008	125.40203	17.54167	9.64960	-0.13687	-0.06357	0.02216	-0.01106	-0.00428	-0.00155	28.09351	-9.12896	9.95274	0.01134	0.05661	0.00994	0.00026	0.00070	-0.00005	-4.96607	-5.20610	4.14744	0.52931	0.02145	0.06850	-0.00906	-0.00375	-0.02787	-12.14328	1.81151	6.85121	-0.47573	0.57777	0.16514	0.03330	-0.03141	0.05958	2.05374
512			5.11000	6.50694	-2.61617	2.23538	0.00624	0.00056	0.00311	-0.00007	-0.00001	-0.00013	125.35442	17.59788	9.64028	-0.13701	-0.06441	0.02334	-0.01036	-0.00450	-0.00160	28.08092	-9.13482	9.95802	0.01287	0.05727	0.00943	0.00032	0.00077	0.00001	-4.93494	-5.12890	4.37445	0.53025	0.01872	0.06920	-0.01089	-0.00294	-0.02451	-12.10733	1.80061	6.66347	-0.47251	0.58009	0.16595	0.03567	-0.02543	0.04729	2.08416
513			5.12000	6.51415	-2.60704	2.26115	0.00628	0.00060	0.00326	-0.00005	-0.00001	-0.00016	125.30913	17.65224	9.62882	-0.13695	-0.06523	0.02460	-0.00951	-0.00449	-0.00153	28.06644	-9.14298	9.95930	0.01480	0.05854	0.00913	0.00039	0.00076	0.00009	-4.90478	-5.06200	4.56900	0.53040	0.01681	0.06940	-0.01323	-0.00221	-0.02074	-12.06716	1.79213	6.52122	-0.47275	0.57896	0.16559	0.03720	-0.01667	0.03473	2.11987
514			5.13000	6.51946	-2.59712	2.29054	0.00630	0.00065	0.00339	-0.00003	-0.00001	-0.00018	125.26752	17.70157	9.61593	-0.13678	-0.06596	0.02577	-0.00838	-0.00418	-0.00139	28.05046	-9.15346	9.95477	0.01699	0.06032	0.00913	0.00045	0.00070	0.00019	-4.87492	-5.00803	4.72995	0.53157	0.01338	0.06977	-0.01585	-0.00139	-0.01692	-12.02475	1.78262	6.42140	-0.47661	0.56983	0.16382	0.03711	-0.00589	0.02356	2.15824
515			5.14000	6.52253	-2.58682	2.32071	0.00632	0.00069	0.00350	-0.00001	-0.00001	-0.00019	125.23141	17.74483	9.60412	-0.13658	-0.06655	0.02672	-0.00713	-0.00361	-0.00129	28.03349	-9.16568	9.94486	0.01900	0.06197	0.00921	0.00053	0.00060	0.00026	-4.84539	-4.96738	4.85706	0.52981	0.00920	0.06980	-0.01774	-0.00070	-0.01298	-11.98304	1.76939	6.35748	-0.47681	0.55310	0.16045	0.03460	0.00476	0.01445	2.19590
516			5.15000	6.52355	-2.57663	2.34933	0.00632	0.00072	0.00357	0.00001	-0.00001	-0.00017	125.20164	17.78250	9.59604	-0.13638	-0.06695	0.02736	-0.00588	-0.00286	-0.00121	28.01501	-9.17837	9.93133	0.02020	0.06280	0.00910	0.00061	0.00045	0.00030	-4.81740	-4.93890	4.95051	0.52781	0.00619	0.06935	-0.01796	-0.00033	-0.00904	-11.94464	1.75155	6.32243	-0.47659	0.53594	0.15664	0.03074	0.01392	0.00741	2.23015
517			5.16000	6.52336	-2.56706	2.37483	0.00631	0.00074	0.00361	0.00001	-0.00001	-0.00015	125.17860	17.81460	9.59291	-0.13621	-0.06718	0.02769	-0.00454	-0.00202	-0.00111	27.99428	-9.19033	9.91547	0.02037	0.06275	0.00877	0.00067	0.00023	0.00030	-4.79307	-4.91969	5.01164	0.52788	0.00730	0.06995	-0.01592	-0.00025	-0.00550	-11.91057	1.72905	6.31061	-0.47823	0.52877	0.15592	0.02704	0.02171	0.00205	2.26057
518			5.17000	6.52300	-2.55840	2.39618	0.00629	0.00075	0.00362	0.00001	-0.00001	-0.00012	125.16295	17.83997	9.59429	-0.13605	-0.06722	0.02772	-0.00298	-0.00112	-0.00091	27.97215	-9.20068	9.89776	0.01987	0.06209	0.00841	0.00066	-0.00001	0.00030	-4.77481	-4.90690	5.04404	0.52824	0.00927	0.07084	-0.01135	-0.00019	-0.00245	-11.87999	1.70241	6.31741	-0.47846	0.52731	0.15666	0.02418	0.02785	-0.00213	2.28966
519			5.18000	6.52339	-2.55071	2.41247	0.00627	0.00075	0.00361	-0.00000	-0.00001	-0.00009	125.15546	17.85630	9.59931	-0.13595	-0.06712	0.02751	-0.00127	-0.00012	-0.00059	27.95028	-9.20937	9.87858	0.01917	0.06111	0.00815	0.00057	-0.00022	0.00030	-4.76490	-4.89958	5.05322	0.52732	0.01033	0.07159	-0.00442	-0.00008	-0.00008	-11.85182	1.67304	6.33834	-0.47605	0.52645	0.15742	0.02180	0.03146	-0.00515	2.32047
520			5.19000	6.52471	-2.54425	2.42223	0.00626	0.00075	0.00357	-0.00002	-0.00001	-0.00004	125.15620	17.86122	9.60731	-0.13591	-0.06684	0.02702	0.00040	0.00094	-0.00018	27.93147	-9.21670	9.85829	0.01861	0.05987	0.00804	0.00042	-0.00038	0.00030	-4.76503	-4.89805	5.04601	0.52718	0.01138	0.07264	0.00402	0.00005	0.00155	-11.82602	1.64309	6.36820	-0.47365	0.52622	0.15856	0.01911	0.03223	-0.00706	2.35571
521			5.20000	6.52686	-2.53986	2.42396	0.00625	0.00073	0.00352	-0.00003	-0.00000	0.00001	125.16451	17.85330	9.61780	-0.13595	-0.06639	0.02629	0.00193	0.00197	0.00024	27.91792	-9.22276	9.83732	0.01855	0.05862	0.00821	0.00022	-0.00049	0.00029	-4.77577	-4.90217	5.02838	0.53067	0.01467	0.07388	0.01284	0.00021	0.00259	-11.80373	1.61480	6.40272	-0.47327	0.52772	0.16015	0.01510	0.03049	-0.00833	2.39655
522			5.21000	6.52969	-2.53848	2.41706	0.00626	0.00070	0.00344	-0.00004	-0.00000	0.00007	125.17944	17.83295	9.63015	-0.13603	-0.06584	0.02543	0.00331	0.00287	0.00061	27.91121	-9.22753	9.81701	0.01891	0.05753	0.00863	0.00000	-0.00050	0.00028	-4.79630	-4.91081	5.00445	0.53544	0.01827	0.07530	0.02092	0.00039	0.00331	-11.78742	1.59048	6.44011	-0.47483	0.52724	0.16147	0.00888	0.02645	-0.00961	2.44194
523			5.22000	6.53319	-2.54056	2.40196	0.00628	0.00066	0.00335	-0.00005	0.00000	0.00011	125.20040	17.80209	9.64407	-0.13605	-0.06519	0.02451	0.00455	0.00351	0.00089	27.91161	-9.23135	9.79931	0.01961	0.05637	0.00911	-0.00020	-0.00042	0.00025	-4.82503	-4.92241	4.97597	0.54028	0.02217	0.07598	0.02758	0.00057	0.00386	-11.78011	1.57246	6.48129	-0.47942	0.52563	0.16180	0.00019	0.02081	-0.01128	2.48875
524			5.23000	6.53710	-2.54564	2.38057	0.00631	0.00061	0.00324	-0.00005	0.00000	0.00013	125.22626	17.76335	9.65784	-0.13591	-0.06450	0.02363	0.00566	0.00378	0.00113	27.91800	-9.23451	9.78508	0.02036	0.05500	0.00950	-0.00037	-0.00033	0.00021	-4.86001	-4.93536	4.94366	0.54528	0.02612	0.07629	0.03236	0.00072	0.00437	-11.78457	1.56237	6.52759	-0.48345	0.52274	0.16156	-0.01037	0.01415	-0.01308	2.53311
525			5.24000	6.54095	-2.55255	2.35567	0.00634	0.00057	0.00313	-0.00005	0.00000	0.00014	125.25556	17.71836	9.66842	-0.13540	-0.06365	0.02274	0.00659	0.00363	0.00142	27.92814	-9.23744	9.77295	0.02091	0.05321	0.00972	-0.00046	-0.00032	0.00022	-4.89891	-4.94815	4.90771	0.55185	0.03015	0.07655	0.03500	0.00080	0.00485	-11.80204	1.56106	6.57850	-0.48862	0.52172	0.16163	-0.02139	0.00699	-0.01444	2.57161
526			5.25000	6.54378	-2.55982	2.33107	0.00637	0.00051	0.00300	-0.00003	0.00000	0.00012	125.28590	17.66729	9.67050	-0.13461	-0.06269	0.02184	0.00726	0.00305	0.00179	27.93921	-9.24030	9.75896	0.02120	0.05130	0.00989	-0.00047	-0.00050	0.00029	-4.93918	-4.95954	4.86837	0.55711	0.03387	0.07739	0.03514	0.00082	0.00539	-11.83192	1.56829	6.63100	-0.49257	0.52410	0.16300	-0.03132	-0.00027	-0.01494	2.60221
527			5.26000	6.54460	-2.56636	2.31026	0.00638	0.00046	0.00286	-0.00000	0.00000	0.00009	125.31454	17.60935	9.65905	-0.13357	-0.06162	0.02087	0.00752	0.00217	0.00223	27.94811	-9.24312	9.73791	0.02133	0.04955	0.01016	-0.00040	-0.00086	0.00044	-4.97829	-4.96886	4.82551	0.56219	0.03932	0.07836	0.03277	0.00084	0.00601	-11.87210	1.58317	6.68122	-0.49694	0.53046	0.16531	-0.03916	-0.00752	-0.01454	2.62380
528			5.27000	6.54241	-2.57174	2.29578	0.00637	0.00042	0.00272	0.00004	0.00000	0.00005	125.33846	17.54411	9.63082	-0.13245	-0.06054	0.01991	0.00727	0.00121	0.00263	27.95188	-9.24573	9.70538	0.02144	0.04848	0.01066	-0.00024	-0.00136	0.00066	-5.01377	-4.97618	4.77843	0.56429	0.04254	0.07970	0.02788	0.00078	0.00680	-11.91959	1.60491	6.72631	-0.50020	0.53773	0.16819	-0.04418	-0.01445	-0.01351	2.63597
529			5.28000	6.53695	-2.57614	2.28839	0.00633	0.00037	0.00258	0.00007	0.00000	0.00002	125.35564	17.47245	9.58674	-0.13134	-0.05948	0.01897	0.00651	0.00040	0.00289	27.94846	-9.24782	9.65955	0.02145	0.04819	0.01138	-0.00004	-0.00189	0.00091	-5.04353	-4.98132	4.72597	0.56630	0.04794	0.08196	0.02118	0.00072	0.00778	-11.97097	1.63230	6.76493	-0.50278	0.54802	0.17269	-0.04601	-0.02006	-0.01214	2.63906
530			5.29000	6.52866	-2.57985	2.28737	0.00628	0.00034	0.00245	0.00010	0.00000	-0.00000	125.36545	17.39718	9.53147	-0.13038	-0.05855	0.01814	0.00529	-0.00010	0.00294	27.93737	-9.24910	9.60186	0.02138	0.04852	0.01217	0.00018	-0.00237	0.00115	-5.06619	-4.98364	4.66811	0.57079	0.05420	0.08378	0.01387	0.00058	0.00858	-12.02246	1.66263	6.79642	-0.50750	0.55375	0.17591	-0.04464	-0.02247	-0.01007	2.63493
531			5.30000	6.51859	-2.58270	2.29031	0.00620	0.00030	0.00233	0.00011	0.00000	-0.00001	125.36800	17.32232	9.47247	-0.12955	-0.05774	0.01743	0.00359	-0.00025	0.00275	27.91911	-9.24922	9.53593	0.02124	0.04903	0.01286	0.00039	-0.00271	0.00132	-5.08166	-4.98320	4.60761	0.57619	0.05938	0.08497	0.00757	0.00048	0.00865	-12.07019	1.69144	6.81943	-0.51389	0.55396	0.17743	-0.04034	-0.02079	-0.00706	2.62693
532			5.31000	6.50794	-2.58411	2.29429	0.00612	0.00028	0.00223	0.00011	0.00000	-0.00001	125.36327	17.25247	9.41753	-0.12891	-0.05704	0.01682	0.00141	-0.00012	0.00235	27.89453	-9.24809	9.46659	0.02113	0.04952	0.01342	0.00060	-0.00285	0.00137	-5.09145	-4.98246	4.55060	0.58081	0.06250	0.08621	0.00371	0.00065	0.00766	-12.11138	1.71423	6.83206	-0.52043	0.55157	0.17849	-0.03395	-0.01621	-0.00331	2.61866
533			5.32000	6.49774	-2.58370	2.29702	0.00604	0.00026	0.00216	0.00010	-0.00000	-0.00001	125.35109	17.19280	9.37323	-0.12848	-0.05646	0.01632	-0.00113	0.00012	0.00178	27.86455	-9.24573	9.39958	0.02098	0.04996	0.01385	0.00082	-0.00274	0.00129	-5.09791	-4.98612	4.50476	0.58057	0.06253	0.08689	0.00239	0.00107	0.00556	-12.14454	1.72882	6.83312	-0.52297	0.54540	0.17828	-0.02611	-0.01086	0.00065	2.61294
534			5.33000	6.48893	-2.58194	2.29716	0.00598	0.00025	0.00213	0.00008	-0.00000	0.00000	125.33136	17.14883	9.34375	-0.12815	-0.05603	0.01605	-0.00375	0.00027	0.00111	27.82974	-9.24255	9.34121	0.02067	0.05037	0.01408	0.00102	-0.00232	0.00107	-5.10269	-4.99545	4.47561	0.58083	0.06300	0.08708	0.00212	0.00117	0.00285	-12.16886	1.73566	6.82320	-0.52416	0.54240	0.17816	-0.01745	-0.00655	0.00412	2.61152
535			5.34000	6.48227	-2.57957	2.29472	0.00592	0.00026	0.00214	0.00005	-0.00000	0.00001	125.30476	17.12490	9.32993	-0.12793	-0.05584	0.01611	-0.00605	0.00019	0.00041	27.79145	-9.23952	9.29677	0.02005	0.05094	0.01409	0.00116	-0.00165	0.00075	-5.10552	-5.00400	4.46539	0.58316	0.06496	0.08753	0.00133	0.00048	-0.00007	-12.18355	1.73676	6.80427	-0.52538	0.54700	0.17969	-0.00796	-0.00379	0.00687	2.61586
536			5.35000	6.47833	-2.57687	2.29059	0.00589	0.00027	0.00220	0.00002	-0.00000	0.00001	125.27298	17.12293	9.32963	-0.12783	-0.05593	0.01655	-0.00773	-0.00016	-0.00027	27.75209	-9.23818	9.26900	0.01950	0.05181	0.01399	0.00120	-0.00078	0.00043	-5.10528	-5.00392	4.47578	0.58345	0.06553	0.08747	0.00034	-0.00067	-0.00332	-12.18758	1.73418	6.77870	-0.52490	0.55270	0.18084	0.00232	-0.00241	0.00863	2.62721
537			5.36000	6.47726	-2.57340	2.28651	0.00589	0.00030	0.00231	-0.00000	-0.00000	0.00001	125.23795	17.14194	9.33830	-0.12785	-0.05634	0.01741	-0.00872	-0.00081	-0.00086	27.71467	-9.24042	9.25730	0.01934	0.05297	0.01380	0.00117	0.00013	0.00018	-5.10230	-4.99612	4.50996	0.58250	0.06530	0.08714	0.00052	-0.00128	-0.00714	-12.18013	1.73011	6.74975	-0.52443	0.55772	0.18147	0.01287	-0.00255	0.00904	2.64681
538			5.37000	6.47881	-2.56820	2.28464	0.00592	0.00034	0.00245	-0.00003	-0.00000	-0.00001	125.20076	17.17846	9.34964	-0.12804	-0.05704	0.01857	-0.00915	-0.00175	-0.00130	27.68089	-9.24744	9.25716	0.01988	0.05438	0.01359	0.00110	0.00089	0.00007	-5.09796	-4.98995	4.57161	0.58100	0.06584	0.08625	0.00167	-0.00099	-0.01135	-12.16116	1.72725	6.72174	-0.52433	0.56303	0.18147	0.02293	-0.00437	0.00806	2.67483
539			5.38000	6.48235	-2.56037	2.28739	0.00597	0.00039	0.00262	-0.00004	-0.00001	-0.00003	125.16148	17.22765	9.35665	-0.12847	-0.05798	0.01988	-0.00920	-0.00291	-0.00155	27.65175	-9.25978	9.26060	0.02099	0.05617	0.01353	0.00098	0.00132	0.00015	-5.09234	-4.99229	4.66224	0.57938	0.06336	0.08543	0.00169	-0.00045	-0.01553	-12.13158	1.72808	6.69812	-0.52478	0.56342	0.18040	0.03172	-0.00794	0.00634	2.71110
540			5.39000	6.48739	-2.54961	2.29631	0.00604	0.00043	0.00276	-0.00005	-0.00001	-0.00007	125.12006	17.28444	9.35418	-0.12908	-0.05899	0.02110	-0.00910	-0.00415	-0.00159	27.62737	-9.27739	9.25810	0.02260	0.05809	0.01368	0.00085	0.00141	0.00041	-5.08310	-5.00039	4.78058	0.57583	0.05759	0.08442	-0.00120	-0.00044	-0.01928	-12.09317	1.73456	6.67898	-0.52169	0.55709	0.17772	0.03862	-0.01328	0.00502	2.75476
541			5.40000	6.49325	-2.53659	2.31228	0.00611	0.00048	0.00288	-0.00005	-0.00001	-0.00010	125.07556	17.34459	9.33950	-0.12996	-0.06004	0.02212	-0.00926	-0.00531	-0.00147	27.60596	-9.30036	9.24281	0.02417	0.05982	0.01386	0.00078	0.00132	0.00076	-5.06709	-5.00681	4.92467	0.57062	0.05060	0.08249	-0.00637	-0.00099	-0.02225	-12.04788	1.74798	6.66072	-0.51753	0.54850	0.17359	0.04343	-0.01925	0.00480	2.80380
542			5.41000	6.49926	-2.52299	2.33455	0.00618	0.00051	0.00297	-0.00005	-0.00001	-0.00013	125.02618	17.40482	9.31313	-0.13100	-0.06106	0.02290	-0.00995	-0.00616	-0.00127	27.58310	-9.32893	9.21336	0.02524	0.06104	0.01390	0.00089	0.00124	0.00110	-5.04319	-5.00545	5.09161	0.56791	0.04364	0.07969	-0.01142	-0.00173	-0.02413	-11.99821	1.76725	6.63956	-0.51578	0.54206	0.16882	0.04584	-0.02338	0.00530	2.85452
543			5.42000	6.50459	-2.51069	2.36093	0.00623	0.00054	0.00303	-0.00004	-0.00001	-0.00015	124.97031	17.46289	9.27845	-0.13221	-0.06208	0.02351	-0.01123	-0.00654	-0.00109	27.55413	-9.36283	9.17248	0.02552	0.06173	0.01366	0.00117	0.00125	0.00133	-5.01346	-4.99213	5.27567	0.56415	0.03574	0.07684	-0.01404	-0.00227	-0.02494	-11.94743	1.78884	6.61523	-0.50885	0.53893	0.16467	0.04478	-0.02434	0.00573	2.90355
544			5.43000	6.50844	-2.50108	2.38752	0.00627	0.00057	0.00307	-0.00002	-0.00001	-0.00014	124.90733	17.51742	9.24136	-0.13344	-0.06299	0.02394	-0.01294	-0.00631	-0.00099	27.51606	-9.40107	9.12402	0.02495	0.06168	0.01304	0.00151	0.00130	0.00142	-4.98180	-4.96531	5.46983	0.55966	0.02781	0.07487	-0.01356	-0.00244	-0.02512	-11.89890	1.80962	6.58980	-0.49981	0.54115	0.16249	0.04106	-0.02313	0.00592	2.94880
545			5.44000	6.51026	-2.49465	2.41012	0.00628	0.00058	0.00310	0.00000	-0.00000	-0.00010	124.83799	17.56736	9.20817	-0.13470	-0.06378	0.02422	-0.01476	-0.00550	-0.00098	27.46842	-9.44190	9.07162	0.02367	0.06102	0.01211	0.00177	0.00134	0.00137	-4.95170	-4.92549	5.66882	0.55646	0.02162	0.07289	-0.01081	-0.00235	-0.02468	-11.85489	1.82816	6.56429	-0.49321	0.54873	0.16134	0.03611	-0.02125	0.00599	2.98979
546			5.45000	6.50981	-2.49108	2.42536	0.00628	0.00060	0.00312	0.00002	-0.00000	-0.00006	124.76450	17.61193	9.18412	-0.13587	-0.06437	0.02434	-0.01620	-0.00425	-0.00105	27.41300	-9.48332	9.01890	0.02215	0.05995	0.01103	0.00190	0.00137	0.00122	-4.92533	-4.87491	5.86855	0.55258	0.01579	0.07171	-0.00693	-0.00195	-0.02396	-11.81662	1.84431	6.53904	-0.48819	0.55675	0.16111	0.03038	-0.01892	0.00574	3.02688
547			5.46000	6.50725	-2.48961	2.43163	0.00627	0.00061	0.00314	0.00004	-0.00000	-0.00001	124.69062	17.65105	9.17258	-0.13693	-0.06479	0.02437	-0.01681	-0.00279	-0.00119	27.35325	-9.52345	8.96976	0.02077	0.05893	0.01005	0.00190	0.00141	0.00101	-4.90378	-4.81743	6.06381	0.54622	0.01149	0.07082	-0.00280	-0.00149	-0.02257	-11.78512	1.85792	6.51630	-0.48493	0.56096	0.16051	0.02376	-0.01552	0.00443	3.06045
548			5.47000	6.50328	-2.48936	2.42917	0.00626	0.00062	0.00318	0.00004	-0.00000	0.00003	124.62105	17.68610	9.17508	-0.13777	-0.06505	0.02438	-0.01631	-0.00138	-0.00141	27.29298	-9.56042	8.92840	0.01990	0.05805	0.00917	0.00183	0.00148	0.00076	-4.88770	-4.75831	6.24642	0.53887	0.00882	0.07052	0.00102	-0.00110	-0.02027	-11.76169	1.86890	6.50159	-0.48344	0.55918	0.15944	0.01602	-0.01043	0.00133	3.09018
549			5.48000	6.49874	-2.48939	2.41978	0.00623	0.00063	0.00323	0.00004	-0.00000	0.00006	124.56060	17.71944	9.19118	-0.13827	-0.06516	0.02442	-0.01459	-0.00026	-0.00168	27.23586	-9.59269	8.89821	0.01948	0.05738	0.00847	0.00169	0.00150	0.00051	-4.87760	-4.70287	6.40530	0.53137	0.00565	0.07017	0.00432	-0.00062	-0.01658	-11.74760	1.87691	6.50260	-0.48297	0.55269	0.15749	0.00749	-0.00336	-0.00362	3.11554
550			5.49000	6.49417	-2.48888	2.40641	0.00620	0.00065	0.00328	0.00004	-0.00000	0.00008	124.51319	17.75372	9.21807	-0.13846	-0.06518	0.02449	-0.01179	0.00040	-0.00196	27.18534	-9.61843	8.88054	0.01948	0.05709	0.00807	0.00150	0.00143	0.00028	-4.87388	-4.65540	6.52792	0.52682	0.00427	0.07038	0.00689	-0.00037	-0.01164	-11.74311	1.88108	6.52599	-0.48240	0.54548	0.15611	-0.00100	0.00525	-0.00958	3.13689
551			5.50000	6.48988	-2.48751	2.39219	0.00616	0.00067	0.00334	0.00004	-0.00000	0.00008	124.48154	17.79112	9.25178	-0.13835	-0.06517	0.02462	-0.00813	0.00059	-0.00221	27.14417	-9.63625	8.87611	0.01965	0.05738	0.00803	0.00123	0.00131	0.00006	-4.87646	-4.61883	6.60333	0.52352	0.00403	0.07200	0.00848	-0.00024	-0.00581	-11.74764	1.88043	6.57372	-0.47914	0.53750	0.15631	-0.00859	0.01406	-0.01500	3.15465
552			5.51000	6.48608	-2.48548	2.37954	0.00612	0.00068	0.00338	0.00003	-0.00000	0.00006	124.46732	17.83261	9.28830	-0.13785	-0.06510	0.02478	-0.00392	0.00043	-0.00237	27.11463	-9.64537	8.88559	0.01984	0.05817	0.00834	0.00089	0.00121	-0.00018	-4.88450	-4.59479	6.62615	0.52001	0.00704	0.07434	0.00858	-0.00021	0.00045	-11.75992	1.87412	6.63980	-0.47740	0.53752	0.15897	-0.01400	0.02073	-0.01790	3.16931
553			5.52000	6.48294	-2.48345	2.37065	0.00608	0.00069	0.00340	0.00003	-0.00000	0.00004	124.47099	17.87729	9.32366	-0.13695	-0.06499	0.02500	0.00046	0.00005	-0.00237	27.09829	-9.64630	8.90944	0.01997	0.05914	0.00884	0.00052	0.00124	-0.00044	-4.89569	-4.58441	6.59923	0.51653	0.01414	0.07701	0.00662	0.00001	0.00622	-11.77680	1.86344	6.70911	-0.47465	0.54570	0.16378	-0.01517	0.02194	-0.01615	3.18152
554			5.53000	6.48053	-2.48227	2.36714	0.00605	0.00069	0.00340	0.00002	-0.00000	0.00000	124.49125	17.92157	9.35364	-0.13568	-0.06482	0.02525	0.00454	-0.00042	-0.00207	27.09520	-9.64074	8.94829	0.01995	0.05986	0.00934	0.00018	0.00141	-0.00071	-4.90660	-4.58804	6.53357	0.51242	0.02090	0.07874	0.00283	0.00059	0.01047	-11.79263	1.85207	6.75990	-0.47104	0.54759	0.16654	-0.01145	0.01626	-0.00863	3.19212
555			5.54000	6.47880	-2.48269	2.36982	0.00602	0.00069	0.00339	0.00002	0.00000	-0.00003	124.52465	17.95901	9.37328	-0.13420	-0.06464	0.02554	0.00783	-0.00085	-0.00138	27.10330	-9.63076	9.00017	0.01987	0.06025	0.00975	-0.00012	0.00147	-0.00088	-4.91443	-4.60385	6.44418	0.50940	0.02729	0.08051	-0.00143	0.00131	0.01289	-11.80253	1.84224	6.77420	-0.47234	0.54708	0.16875	-0.00525	0.00815	0.00253	3.20099
556			5.55000	6.47739	-2.48537	2.37805	0.00602	0.00068	0.00337	0.00002	0.00001	-0.00006	124.56555	17.98122	9.37764	-0.13285	-0.06450	0.02582	0.00994	-0.00110	-0.00029	27.12011	-9.61834	9.05486	0.02027	0.06067	0.01024	-0.00042	0.00106	-0.00085	-4.91850	-4.62722	6.34540	0.50685	0.03219	0.08201	-0.00461	0.00184	0.01361	-11.80579	1.83185	6.74659	-0.47419	0.54295	0.16991	0.00054	0.00272	0.01422	3.20835
557			5.56000	6.47614	-2.49084	2.38979	0.00602	0.00067	0.00333	0.00002	0.00001	-0.00007	124.60754	17.98078	9.36400	-0.13166	-0.06428	0.02594	0.01066	-0.00109	0.00106	27.14327	-9.60499	9.09579	0.02120	0.06138	0.01092	-0.00074	0.00009	-0.00057	-4.91981	-4.65285	6.24848	0.50646	0.03583	0.08195	-0.00602	0.00203	0.01283	-11.80419	1.81700	6.68144	-0.47881	0.53450	0.16850	0.00467	0.00121	0.02398	3.21611
558			5.57000	6.47516	-2.49931	2.40243	0.00605	0.00065	0.00327	0.00001	0.00001	-0.00006	124.64455	17.95377	9.33287	-0.13094	-0.06402	0.02584	0.01008	-0.00075	0.00239	27.16907	-9.59255	9.10949	0.02273	0.06236	0.01179	-0.00100	-0.00115	-0.00007	-4.91989	-4.67645	6.16041	0.50957	0.03946	0.08048	-0.00551	0.00192	0.01133	-11.79966	1.79596	6.58741	-0.48505	0.52830	0.16595	0.00681	0.00208	0.03044	3.22582
559			5.58000	6.47508	-2.51056	2.41286	0.00610	0.00061	0.00319	-0.00000	0.00001	-0.00004	124.67266	17.90137	9.28907	-0.13058	-0.06363	0.02541	0.00843	-0.00011	0.00339	27.19293	-9.58322	9.09182	0.02456	0.06294	0.01258	-0.00113	-0.00229	0.00056	-4.92094	-4.69469	6.08248	0.51369	0.04136	0.07939	-0.00259	0.00152	0.01018	-11.79451	1.76962	6.47653	-0.48638	0.52548	0.16438	0.00633	0.00394	0.03283	3.23756
560			5.59000	6.47623	-2.52404	2.41834	0.00616	0.00057	0.00310	-0.00002	0.00001	-0.00000	124.68994	17.82923	9.23991	-0.13062	-0.06310	0.02467	0.00603	0.00076	0.00387	27.21111	-9.57867	9.04456	0.02640	0.06263	0.01305	-0.00113	-0.00320	0.00119	-4.92642	-4.70580	6.00986	0.51922	0.04346	0.07826	0.00307	0.00105	0.00998	-11.79161	1.74076	6.36503	-0.48735	0.52877	0.16383	0.00293	0.00590	0.03035	3.25164
561			5.60000	6.47880	-2.53848	2.41695	0.00623	0.00053	0.00299	-0.00003	0.00001	0.00004	124.69628	17.74566	9.19340	-0.13098	-0.06250	0.02374	0.00320	0.00169	0.00382	27.22192	-9.57896	8.97027	0.02801	0.06131	0.01311	-0.00102	-0.00389	0.00173	-4.93989	-4.70984	5.93395	0.52587	0.04713	0.07683	0.01027	0.00069	0.01082	-11.79386	1.71370	6.27124	-0.48922	0.53773	0.16402	-0.00284	0.00691	0.02298	3.26977
562			5.61000	6.48209	-2.55213	2.40778	0.00629	0.00049	0.00290	-0.00004	0.00001	0.00007	124.69245	17.65986	9.15644	-0.13153	-0.06188	0.02275	0.00029	0.00257	0.00333	27.22458	-9.58342	8.87417	0.02896	0.05936	0.01281	-0.00077	-0.00417	0.00205	-4.96217	-4.70851	5.84703	0.53129	0.05217	0.07525	0.01642	0.00048	0.01229	-11.80288	1.69353	6.21083	-0.48918	0.54791	0.16437	-0.00964	0.00610	0.01175	3.29227
563			5.62000	6.48477	-2.56346	2.39096	0.00633	0.00046	0.00282	-0.00003	0.00001	0.00010	124.68080	17.58053	9.13409	-0.13213	-0.06129	0.02186	-0.00220	0.00323	0.00257	27.21846	-9.59117	8.76756	0.02912	0.05715	0.01224	-0.00037	-0.00393	0.00205	-4.99073	-4.70420	5.74591	0.53465	0.05686	0.07351	0.01944	0.00047	0.01378	-11.81875	1.68446	6.19363	-0.48976	0.55458	0.16395	-0.01616	0.00385	-0.00170	3.31576
564			5.63000	6.48532	-2.57159	2.36834	0.00635	0.00044	0.00278	-0.00000	0.00000	0.00012	124.66482	17.51476	9.12808	-0.13274	-0.06083	0.02119	-0.00389	0.00354	0.00169	27.20414	-9.60110	8.66457	0.02854	0.05508	0.01152	0.00006	-0.00328	0.00179	-5.02150	-4.69930	5.63151	0.54084	0.06073	0.07310	0.01891	0.00064	0.01519	-11.84030	1.68819	6.22407	-0.49403	0.55919	0.16440	-0.02145	0.00135	-0.01571	3.33558
565			5.64000	6.48282	-2.57635	2.34275	0.00633	0.00044	0.00278	0.00003	0.00000	0.00012	124.64809	17.46729	9.13706	-0.13333	-0.06053	0.02077	-0.00469	0.00344	0.00083	27.18419	-9.61163	8.57564	0.02752	0.05334	0.01078	0.00039	-0.00248	0.00139	-5.05039	-4.69534	5.50676	0.54435	0.06395	0.07359	0.01484	0.00081	0.01641	-11.86532	1.70423	6.30140	-0.49424	0.55987	0.16514	-0.02424	-0.00058	-0.02889	3.34949
566			5.65000	6.47734	-2.57813	2.31739	0.00630	0.00045	0.00280	0.00006	-0.00000	0.00012	124.63317	17.44032	9.15704	-0.13375	-0.06039	0.02063	-0.00466	0.00289	0.00005	27.16166	-9.62130	8.50618	0.02640	0.05215	0.01016	0.00061	-0.00166	0.00097	-5.07374	-4.69133	5.37488	0.54409	0.06859	0.07359	0.00784	0.00072	0.01707	-11.89065	1.73059	6.42011	-0.49349	0.55857	0.16512	-0.02406	-0.00155	-0.03956	3.35778
567			5.66000	6.46985	-2.57752	2.29539	0.00626	0.00046	0.00284	0.00008	-0.00000	0.00009	124.62180	17.43369	9.18263	-0.13394	-0.06038	0.02072	-0.00390	0.00196	-0.00057	27.13827	-9.62940	8.45966	0.02550	0.05148	0.00970	0.00078	-0.00080	0.00057	-5.08869	-4.68379	5.24011	0.54567	0.07294	0.07424	-0.00054	0.00013	0.01724	-11.91307	1.76391	6.56954	-0.49716	0.55827	0.16585	-0.02141	-0.00137	-0.04648	3.36074
568			5.67000	6.46176	-2.57505	2.27950	0.00621	0.00048	0.00289	0.00008	-0.00000	0.00006	124.61508	17.44513	9.20797	-0.13389	-0.06052	0.02104	-0.00263	0.00076	-0.00102	27.11493	-9.63592	8.43753	0.02498	0.05146	0.00947	0.00093	0.00003	0.00020	-5.09432	-4.66981	5.10871	0.54597	0.07466	0.07503	-0.00811	-0.00066	0.01653	-11.93031	1.79963	6.73393	-0.49861	0.55686	0.16649	-0.01667	-0.00014	-0.04827	3.35884
569			5.68000	6.45414	-2.57097	2.27138	0.00617	0.00050	0.00294	0.00008	-0.00000	0.00002	124.61292	17.47109	9.22813	-0.13361	-0.06072	0.02144	-0.00131	-0.00053	-0.00128	27.09189	-9.64102	8.43807	0.02480	0.05194	0.00949	0.00106	0.00076	-0.00010	-5.09214	-4.65127	4.98870	0.54762	0.07664	0.07445	-0.01273	-0.00096	0.01440	-11.94118	1.83285	6.89471	-0.50147	0.55762	0.16610	-0.01063	0.00147	-0.04439	3.35329
570			5.69000	6.44739	-2.56553	2.27129	0.00613	0.00052	0.00297	0.00007	-0.00000	-0.00002	124.61349	17.50714	9.24008	-0.13317	-0.06097	0.02188	-0.00034	-0.00170	-0.00138	27.06888	-9.64534	8.45615	0.02471	0.05283	0.00971	0.00115	0.00130	-0.00031	-5.08553	-4.63579	4.88856	0.55047	0.07904	0.07357	-0.01354	-0.00029	0.01125	-11.94501	1.86002	7.03432	-0.50360	0.56259	0.16615	-0.00384	0.00267	-0.03632	3.34688
571			5.70000	6.44142	-2.55917	2.27827	0.00610	0.00053	0.00298	0.00007	-0.00001	-0.00005	124.61460	17.54866	9.24349	-0.13264	-0.06122	0.02226	0.00011	-0.00253	-0.00134	27.04636	-9.64952	8.48396	0.02441	0.05388	0.00999	0.00112	0.00155	-0.00040	-5.07809	-4.63156	4.81391	0.55067	0.08077	0.07252	-0.01114	0.00119	0.00772	-11.94193	1.87938	7.14103	-0.50184	0.57043	0.16657	0.00268	0.00284	-0.02611	3.34356
572			5.71000	6.43602	-2.55194	2.29072	0.00608	0.00054	0.00298	0.00006	-0.00001	-0.00008	124.61458	17.59103	9.24037	-0.13210	-0.06145	0.02261	0.00012	-0.00289	-0.00120	27.02576	-9.65407	8.51252	0.02377	0.05476	0.01016	0.00097	0.00151	-0.00036	-5.07233	-4.64175	4.76521	0.55008	0.08134	0.07179	-0.00736	0.00268	0.00457	-11.93309	1.89161	7.21131	-0.49959	0.57754	0.16710	0.00784	0.00159	-0.01617	3.34702
573			5.72000	6.43107	-2.54316	2.30721	0.00604	0.00055	0.00298	0.00006	-0.00001	-0.00010	124.61257	17.62945	9.23322	-0.13159	-0.06166	0.02292	-0.00017	-0.00278	-0.00094	27.00820	-9.65934	8.53488	0.02266	0.05523	0.01003	0.00075	0.00123	-0.00023	-5.06895	-4.66278	4.73759	0.55101	0.08181	0.07152	-0.00409	0.00343	0.00237	-11.92034	1.89921	7.25021	-0.49948	0.58099	0.16730	0.01085	-0.00079	-0.00846	3.35818
574			5.73000	6.42643	-2.53185	2.32605	0.00601	0.00056	0.00299	0.00006	-0.00001	-0.00011	124.60807	17.65919	9.22384	-0.13118	-0.06183	0.02323	-0.00061	-0.00230	-0.00058	26.99358	-9.66505	8.54769	0.02148	0.05559	0.00977	0.00055	0.00080	-0.00007	-5.06725	-4.68623	4.72302	0.54927	0.08385	0.07011	-0.00210	0.00328	0.00123	-11.90632	1.90510	7.26772	-0.49771	0.58183	0.16593	0.01091	-0.00339	-0.00380	3.37412
575			5.74000	6.42195	-2.51786	2.34543	0.00599	0.00057	0.00302	0.00006	-0.00001	-0.00011	124.60127	17.67743	9.21354	-0.13090	-0.06198	0.02355	-0.00106	-0.00163	-0.00020	26.98147	-9.67005	8.55034	0.02058	0.05607	0.00949	0.00037	0.00020	0.00007	-5.06654	-4.70561	4.71345	0.54693	0.08591	0.06927	-0.00073	0.00279	0.00102	-11.89441	1.91116	7.27453	-0.49669	0.58162	0.16495	0.00772	-0.00510	-0.00202	3.39015
576			5.75000	6.41728	-2.50197	2.36320	0.00595	0.00059	0.00307	0.00006	-0.00001	-0.00010	124.59255	17.68420	9.20342	-0.13065	-0.06204	0.02387	-0.00143	-0.00096	0.00015	26.97236	-9.67237	8.54243	0.02008	0.05671	0.00923	0.00016	-0.00058	0.00019	-5.06738	-4.72174	4.70282	0.54256	0.08725	0.06975	0.00130	0.00284	0.00141	-11.88813	1.91783	7.27937	-0.49549	0.58156	0.16541	0.00153	-0.00535	-0.00226	3.40278
577			5.76000	6.41241	-2.48562	2.37750	0.00593	0.00062	0.00314	0.00005	-0.00002	-0.00007	124.58282	17.68170	9.19408	-0.13047	-0.06207	0.02422	-0.00157	-0.00042	0.00038	26.96781	-9.67015	8.52394	0.02023	0.05765	0.00910	-0.00008	-0.00141	0.00027	-5.07147	-4.74074	4.68692	0.53680	0.08717	0.07014	0.00438	0.00360	0.00228	-11.89044	1.92471	7.28767	-0.49500	0.58256	0.16604	-0.00666	-0.00403	-0.00350	3.41068
578			5.77000	6.40773	-2.47034	2.38713	0.00590	0.00064	0.00322	0.00005	-0.00001	-0.00005	124.57349	17.67375	9.18592	-0.13025	-0.06203	0.02454	-0.00138	-0.00013	0.00045	26.96934	-9.66280	8.49891	0.02112	0.05886	0.00921	-0.00032	-0.00191	0.00026	-5.08015	-4.76563	4.66139	0.53245	0.08634	0.07098	0.00747	0.00430	0.00377	-11.90280	1.93056	7.30136	-0.49515	0.58345	0.16716	-0.01518	-0.00126	-0.00489	3.41384
579			5.78000	6.40358	-2.45780	2.39218	0.00588	0.00066	0.00328	0.00004	-0.00001	-0.00003	124.56616	17.66557	9.17937	-0.13006	-0.06203	0.02488	-0.00088	-0.00008	0.00033	26.97732	-9.65157	8.47771	0.02261	0.06045	0.00959	-0.00051	-0.00171	0.00010	-5.09303	-4.79226	4.62108	0.52982	0.08857	0.07160	0.00932	0.00442	0.00591	-11.92448	1.93404	7.32000	-0.49479	0.58355	0.16811	-0.02233	0.00239	-0.00592	3.41232
580			5.79000	6.40041	-2.44924	2.39364	0.00588	0.00068	0.00333	0.00003	-0.00001	-0.00001	124.56256	17.66214	9.17557	-0.12984	-0.06206	0.02520	-0.00017	-0.00018	0.00002	26.99098	-9.63930	8.47324	0.02415	0.06205	0.01013	-0.00061	-0.00064	-0.00022	-5.10863	-4.81414	4.56177	0.52923	0.09128	0.07115	0.00970	0.00381	0.00836	-11.95314	1.93430	7.34186	-0.49759	0.58202	0.16770	-0.02722	0.00629	-0.00642	3.40591
581			5.80000	6.39840	-2.44534	2.39294	0.00588	0.00068	0.00334	0.00001	-0.00000	0.00000	124.56364	17.66659	9.17588	-0.12963	-0.06215	0.02547	0.00058	-0.00029	-0.00037	27.00926	-9.62955	8.49526	0.02523	0.06317	0.01059	-0.00061	0.00113	-0.00066	-5.12570	-4.82787	4.48216	0.52635	0.09238	0.06975	0.00924	0.00291	0.01063	-11.98563	1.93101	7.36554	-0.49986	0.57948	0.16621	-0.02956	0.00983	-0.00669	3.39504
582			5.81000	6.39749	-2.44582	2.39159	0.00589	0.00068	0.00333	0.00000	0.00000	0.00001	124.56922	17.67882	9.18073	-0.12946	-0.06226	0.02562	0.00117	-0.00036	-0.00069	27.03090	-9.62511	8.54722	0.02541	0.06321	0.01071	-0.00052	0.00312	-0.00108	-5.14372	-4.83443	4.38390	0.52474	0.09259	0.06918	0.00901	0.00247	0.01264	-12.01926	1.92486	7.39106	-0.50177	0.57801	0.16576	-0.02967	0.01262	-0.00748	3.38018
583			5.82000	6.39737	-2.44987	2.39125	0.00591	0.00067	0.00329	-0.00000	0.00001	-0.00000	124.57783	17.69557	9.18843	-0.12940	-0.06236	0.02560	0.00148	-0.00038	-0.00078	27.05477	-9.62727	8.62605	0.02476	0.06199	0.01039	-0.00042	0.00475	-0.00136	-5.16326	-4.83956	4.27009	0.52401	0.09276	0.06895	0.00964	0.00323	0.01421	-12.05152	1.91731	7.42139	-0.50229	0.57974	0.16624	-0.02746	0.01474	-0.00965	3.36235
584			5.83000	6.39802	-2.45664	2.39294	0.00593	0.00065	0.00323	-0.00001	0.00001	-0.00001	124.58683	17.71146	9.19548	-0.12953	-0.06242	0.02536	0.00130	-0.00043	-0.00057	27.07968	-9.63499	8.72333	0.02382	0.05975	0.00981	-0.00033	0.00549	-0.00144	-5.18505	-4.85286	4.14417	0.52516	0.09491	0.06859	0.01024	0.00538	0.01527	-12.07952	1.91026	7.46223	-0.50289	0.58492	0.16721	-0.02249	0.01611	-0.01352	3.34301
585			5.84000	6.39989	-2.46542	2.39678	0.00596	0.00063	0.00316	-0.00003	0.00001	-0.00002	124.59190	17.72131	9.19691	-0.12982	-0.06236	0.02488	0.00035	-0.00066	-0.00009	27.10415	-9.64443	8.82664	0.02299	0.05705	0.00921	-0.00027	0.00508	-0.00134	-5.20771	-4.88123	4.00927	0.52442	0.09690	0.06829	0.00823	0.00815	0.01593	-12.09953	1.90584	7.51867	-0.50271	0.59083	0.16831	-0.01406	0.01594	-0.01846	3.32499
586			5.85000	6.40367	-2.47575	2.40197	0.00599	0.00061	0.00309	-0.00005	0.00001	-0.00002	124.58746	17.72160	9.18729	-0.13035	-0.06220	0.02420	-0.00132	-0.00108	0.00054	27.12609	-9.64995	8.92105	0.02256	0.05490	0.00897	-0.00024	0.00373	-0.00115	-5.22655	-4.92457	3.86826	0.52182	0.09806	0.06823	0.00194	0.01048	0.01639	-12.10726	1.90637	7.59166	-0.50163	0.59401	0.16901	-0.00267	0.01364	-0.02337	3.31189
587			5.86000	6.41003	-2.48758	2.40669	0.00603	0.00059	0.00304	-0.00008	0.00001	-0.00001	124.57048	17.71152	9.16451	-0.13113	-0.06200	0.02345	-0.00317	-0.00145	0.00110	27.14472	-9.64684	8.99518	0.02256	0.05402	0.00929	-0.00027	0.00204	-0.00095	-5.23655	-4.97813	3.72295	0.52000	0.09931	0.06864	-0.00727	0.01194	0.01707	-12.10029	1.91334	7.67924	-0.50217	0.59624	0.16978	0.00908	0.01072	-0.02809	3.30612
588			5.87000	6.41934	-2.50147	2.40837	0.00609	0.00057	0.00301	-0.00011	0.00002	0.00002	124.54301	17.69270	9.13221	-0.13211	-0.06184	0.02275	-0.00468	-0.00154	0.00143	27.16108	-9.63473	9.04723	0.02302	0.05413	0.00996	-0.00034	0.00058	-0.00079	-5.23633	-5.03573	3.57079	0.51658	0.10101	0.06844	-0.01644	0.01248	0.01820	-12.08018	1.92595	7.78147	-0.50209	0.59788	0.16972	0.01801	0.00981	-0.03280	3.30670
589			5.88000	6.43133	-2.51831	2.40426	0.00615	0.00055	0.00299	-0.00014	0.00002	0.00005	124.50941	17.66845	9.09709	-0.13311	-0.06168	0.02213	-0.00570	-0.00135	0.00152	27.17629	-9.61621	9.08281	0.02369	0.05427	0.01058	-0.00042	-0.00044	-0.00066	-5.22794	-5.09136	3.40542	0.51178	0.10154	0.06785	-0.02378	0.01209	0.01978	-12.05176	1.94129	7.89982	-0.49952	0.59777	0.16896	0.02251	0.01118	-0.03685	3.31027
590			5.89000	6.44516	-2.53799	2.39306	0.00622	0.00053	0.00296	-0.00016	0.00002	0.00009	124.47318	17.64216	9.06389	-0.13409	-0.06156	0.02160	-0.00628	-0.00109	0.00145	27.19118	-9.59392	9.10707	0.02453	0.05408	0.01103	-0.00051	-0.00117	-0.00053	-5.21381	-5.14113	3.22443	0.50706	0.10224	0.06723	-0.02911	0.01136	0.02107	-12.02010	1.95717	8.03052	-0.49611	0.59776	0.16827	0.02352	0.01240	-0.03858	3.31400
591			5.90000	6.45977	-2.55912	2.37558	0.00629	0.00050	0.00293	-0.00017	0.00002	0.00011	124.43659	17.61666	9.03396	-0.13496	-0.06147	0.02121	-0.00638	-0.00099	0.00130	27.20665	-9.56890	9.12101	0.02552	0.05376	0.01136	-0.00068	-0.00186	-0.00038	-5.19533	-5.18557	3.03475	0.50158	0.10357	0.06634	-0.03190	0.01101	0.02106	-11.98846	1.97274	8.16186	-0.49029	0.59743	0.16741	0.02241	0.01177	-0.03652	3.31745
592			5.91000	6.47395	-2.57979	2.35477	0.00636	0.00047	0.00289	-0.00016	0.00001	0.00011	124.40150	17.59442	9.00617	-0.13565	-0.06141	0.02091	-0.00593	-0.00114	0.00113	27.22420	-9.54119	9.12312	0.02645	0.05367	0.01173	-0.00091	-0.00255	-0.00021	-5.17480	-5.22954	2.84965	0.49717	0.10672	0.06586	-0.03110	0.01162	0.01970	-11.95914	1.98702	8.27990	-0.48337	0.59977	0.16757	0.01972	0.01031	-0.03148	3.32234
593			5.92000	6.48635	-2.59823	2.33460	0.00642	0.00044	0.00284	-0.00013	0.00001	0.00010	124.36981	17.57743	8.97870	-0.13611	-0.06134	0.02066	-0.00492	-0.00155	0.00096	27.24472	-9.51123	9.11411	0.02714	0.05372	0.01215	-0.00110	-0.00303	-0.00008	-5.15592	-5.27891	2.68065	0.49088	0.10705	0.06629	-0.02714	0.01230	0.01764	-11.93425	1.99808	8.37669	-0.47673	0.60120	0.16845	0.01584	0.00953	-0.02532	3.33001
594			5.93000	6.49569	-2.61317	2.31891	0.00646	0.00042	0.00278	-0.00009	0.00001	0.00007	124.34299	17.56697	8.94958	-0.13642	-0.06128	0.02042	-0.00362	-0.00214	0.00080	27.26674	-9.48024	9.10015	0.02749	0.05377	0.01257	-0.00110	-0.00307	-0.00007	-5.14061	-5.33329	2.53282	0.48296	0.10649	0.06658	-0.02308	0.01193	0.01533	-11.91506	2.00487	8.45225	-0.47063	0.60202	0.16909	0.01159	0.00918	-0.01979	3.33879
595			5.94000	6.50106	-2.62350	2.31027	0.00649	0.00039	0.00271	-0.00004	0.00001	0.00003	124.32093	17.56291	8.91740	-0.13655	-0.06118	0.02011	-0.00242	-0.00274	0.00068	27.28648	-9.44993	9.08977	0.02744	0.05380	0.01304	-0.00085	-0.00268	-0.00019	-5.12675	-5.38313	2.40520	0.47612	0.10815	0.06690	-0.02174	0.00984	0.01337	-11.90133	2.00867	8.51158	-0.46547	0.60501	0.17021	0.00784	0.00841	-0.01605	3.34483
596			5.95000	6.50217	-2.62891	2.30952	0.00649	0.00037	0.00265	0.00001	0.00000	-0.00001	124.30233	17.56411	8.88228	-0.13667	-0.06111	0.01977	-0.00167	-0.00311	0.00057	27.30042	-9.42189	9.08851	0.02696	0.05394	0.01355	-0.00045	-0.00202	-0.00036	-5.11061	-5.41665	2.29429	0.46961	0.11017	0.06678	-0.02288	0.00605	0.01175	-11.89193	2.01158	8.56134	-0.46297	0.60747	0.17078	0.00494	0.00746	-0.01393	3.34493
597			5.96000	6.49941	-2.62975	2.31511	0.00646	0.00036	0.00258	0.00005	-0.00000	-0.00003	124.28584	17.56860	8.84744	-0.13687	-0.06113	0.01942	-0.00153	-0.00299	0.00044	27.30688	-9.39778	9.09716	0.02603	0.05397	0.01393	-0.00003	-0.00127	-0.00050	-5.09045	-5.42788	2.19790	0.46494	0.11067	0.06577	-0.02421	0.00180	0.01017	-11.88578	2.01418	8.60603	-0.46453	0.60503	0.16939	0.00253	0.00732	-0.01236	3.33791
598			5.97000	6.49362	-2.62679	2.32343	0.00641	0.00035	0.00252	0.00008	-0.00000	-0.00004	124.27021	17.57429	8.81836	-0.13733	-0.06121	0.01903	-0.00205	-0.00229	0.00026	27.30569	-9.37896	9.11315	0.02470	0.05367	0.01408	0.00032	-0.00057	-0.00056	-5.06785	-5.41951	2.11538	0.46083	0.10883	0.06452	-0.02322	-0.00121	0.00855	-11.88271	2.01524	8.64607	-0.46711	0.59964	0.16715	-0.00007	0.00810	-0.01030	3.32393
599			5.98000	6.48623	-2.62085	2.33061	0.00635	0.00034	0.00246	0.00008	-0.00000	-0.00003	124.25469	17.57972	8.80095	-0.13811	-0.06136	0.01857	-0.00298	-0.00106	0.00002	27.29764	-9.36610	9.13269	0.02286	0.05300	0.01399	0.00054	-0.00002	-0.00053	-5.04696	-5.40173	2.04713	0.46092	0.10648	0.06244	-0.01891	-0.00194	0.00683	-11.88343	2.01358	8.67838	-0.47357	0.59672	0.16439	-0.00303	0.00885	-0.00778	3.30388
600			5.99000	6.47925	-2.61312	2.33368	0.00629	0.00034	0.00241	0.00007	-0.00000	-0.00001	124.24010	17.58451	8.80061	-0.13927	-0.06158	0.01808	-0.00391	0.00055	-0.00029	27.28479	-9.35869	9.15207	0.02046	0.05191	0.01359	0.00059	0.00028	-0.00043	-5.03248	-5.38763	1.99178	0.46055	0.10390	0.06115	-0.01156	-0.00051	0.00547	-11.88806	2.00978	8.70264	-0.47628	0.59748	0.16320	-0.00549	0.00891	-0.00641	3.28009
601			6.00000	6.47413	-2.60507	2.33140	0.00623	0.00034	0.00237	0.00004	-0.00000	0.00002	124.22853	17.58914	8.82075	-0.14076	-0.06189	0.01761	-0.00435	0.00231	-0.00064	27.27032	-9.35497	9.16814	0.01745	0.05081	0.01300	0.00047	0.00029	-0.00030	-5.02780	-5.38716	1.94512	0.45949	0.10407	0.06075	-0.00261	0.00224	0.00472	-11.89496	2.00614	8.72599	-0.47351	0.60347	0.16403	-0.00664	0.00851	-0.00784	3.25642
602			6.01000	6.47170	-2.59834	2.32422	0.00617	0.00035	0.00237	0.00001	-0.00000	0.00003	124.22337	17.59506	8.86252	-0.14252	-0.06229	0.01724	-0.00390	0.00397	-0.00104	27.25809	-9.35234	9.17888	0.01399	0.05013	0.01236	0.00026	0.00002	-0.00019	-5.03455	-5.40443	1.90062	0.45927	0.10362	0.05985	0.00646	0.00521	0.00465	-11.90213	2.00526	8.75959	-0.46975	0.60456	0.16337	-0.00714	0.00767	-0.01215	3.23695
603			6.02000	6.47222	-2.59443	2.31369	0.00609	0.00036	0.00240	-0.00003	-0.00000	0.00005	124.22868	17.60519	8.92489	-0.14450	-0.06280	0.01704	-0.00217	0.00528	-0.00150	27.25190	-9.34745	9.18416	0.01026	0.05039	0.01190	0.00004	-0.00040	-0.00016	-5.05282	-5.43668	1.85088	0.45960	0.10286	0.05888	0.01420	0.00713	0.00540	-11.90937	2.00950	8.81246	-0.46710	0.60365	0.16217	-0.00822	0.00614	-0.01826	3.22374
604			6.03000	6.47648	-2.59448	2.30175	0.00597	0.00039	0.00248	-0.00008	0.00000	0.00005	124.24942	17.62403	9.00555	-0.14655	-0.06341	0.01700	0.00111	0.00607	-0.00203	27.25479	-9.33741	9.18810	0.00606	0.05150	0.01163	-0.00008	-0.00080	-0.00025	-5.08058	-5.47428	1.78849	0.45986	0.10240	0.05796	0.01889	0.00711	0.00686	-11.91777	2.02049	8.88833	-0.46640	0.60731	0.16188	-0.01035	0.00342	-0.02452	3.21635
605			6.04000	6.48637	-2.59885	2.29010	0.00581	0.00042	0.00260	-0.00015	0.00000	0.00005	124.29060	17.65635	9.10069	-0.14852	-0.06409	0.01709	0.00611	0.00626	-0.00262	27.26844	-9.32045	9.19783	0.00143	0.05346	0.01162	-0.00004	-0.00103	-0.00048	-5.11350	-5.50396	1.70813	0.46103	0.10149	0.05687	0.01937	0.00515	0.00857	-11.92876	2.03904	8.98371	-0.47221	0.61307	0.16169	-0.01303	-0.00142	-0.02867	3.21184
606			6.05000	6.50524	-2.60732	2.27945	0.00560	0.00045	0.00272	-0.00026	0.00001	0.00005	124.35749	17.70586	9.20638	-0.15029	-0.06485	0.01731	0.01290	0.00597	-0.00324	27.29466	-9.29618	9.22038	-0.00345	0.05604	0.01188	0.00017	-0.00095	-0.00084	-5.14576	-5.51685	1.61050	0.46225	0.10179	0.05602	0.01534	0.00241	0.00981	-11.94234	2.06509	9.08668	-0.48161	0.62212	0.16239	-0.01423	-0.00930	-0.02880	3.20680
607			6.06000	6.53775	-2.61917	2.26948	0.00537	0.00049	0.00283	-0.00040	0.00001	0.00006	124.45543	17.77398	9.31921	-0.15173	-0.06572	0.01765	0.02137	0.00541	-0.00386	27.33551	-9.26585	9.26200	-0.00863	0.05885	0.01225	0.00061	-0.00037	-0.00134	-5.17101	-5.51299	1.50496	0.46295	0.10245	0.05537	0.00759	-0.00015	0.00999	-11.95557	2.09784	9.17910	-0.49066	0.63042	0.16315	-0.01185	-0.01944	-0.02413	3.19826
608			6.07000	6.58908	-2.63361	2.25880	0.00513	0.00052	0.00292	-0.00057	0.00001	0.00007	124.58930	17.85901	9.43693	-0.15261	-0.06661	0.01806	0.03112	0.00488	-0.00439	27.39276	-9.23237	9.32947	-0.01443	0.06127	0.01245	0.00134	0.00085	-0.00190	-5.18437	-5.49656	1.40382	0.46315	0.10133	0.05417	-0.00165	-0.00214	0.00910	-11.96420	2.13476	9.24531	-0.49998	0.63129	0.16179	-0.00638	-0.02805	-0.01572	3.18323
609			6.08000	6.66366	-2.65036	2.24571	0.00492	0.00055	0.00298	-0.00076	0.00002	0.00009	124.76231	17.95543	9.55782	-0.15293	-0.06751	0.01854	0.04147	0.00465	-0.00473	27.46811	-9.19931	9.42685	-0.02102	0.06295	0.01232	0.00248	0.00250	-0.00240	-5.18517	-5.47153	1.31449	0.46188	0.09943	0.05220	-0.00927	-0.00326	0.00765	-11.96654	2.17073	9.27753	-0.50835	0.62890	0.15894	-0.00044	-0.03170	-0.00559	3.15883
610			6.09000	6.76382	-2.67020	2.22889	0.00475	0.00057	0.00300	-0.00094	0.00002	0.00011	124.97510	18.05400	9.68031	-0.15263	-0.06835	0.01903	0.05164	0.00496	-0.00477	27.56359	-9.16974	9.55144	-0.02828	0.06383	0.01180	0.00423	0.00415	-0.00266	-5.17705	-5.44402	1.23932	0.46428	0.09824	0.05076	-0.01315	-0.00298	0.00614	-11.96416	2.19962	9.27277	-0.51848	0.63018	0.15722	0.00394	-0.03031	0.00526	3.12301
611			6.10000	6.88807	-2.69442	2.20838	0.00464	0.00058	0.00297	-0.00109	0.00002	0.00013	125.22588	18.14295	9.80243	-0.15173	-0.06899	0.01941	0.06109	0.00587	-0.00442	27.68191	-9.14563	9.69383	-0.03564	0.06403	0.01103	0.00673	0.00536	-0.00263	-5.16559	-5.42434	1.17887	0.46764	0.09769	0.04915	-0.01294	-0.00109	0.00463	-11.95972	2.21670	9.22854	-0.52635	0.63300	0.15568	0.00663	-0.02550	0.01647	3.07520
612			6.11000	7.03073	-2.72357	2.18658	0.00459	0.00057	0.00290	-0.00119	0.00003	0.00012	125.51183	18.21091	9.92232	-0.15036	-0.06935	0.01959	0.06948	0.00734	-0.00372	27.82627	-9.12733	9.84202	-0.04256	0.06385	0.01018	0.01009	0.00589	-0.00239	-5.15545	-5.42152	1.13257	0.47087	0.09629	0.04743	-0.01005	0.00171	0.00328	-11.95469	2.21967	9.14454	-0.53143	0.63449	0.15389	0.00916	-0.01924	0.02657	3.01668
613			6.12000	7.18268	-2.75670	2.16745	0.00457	0.00054	0.00278	-0.00122	0.00003	0.00010	125.82934	18.24959	10.03912	-0.14864	-0.06940	0.01955	0.07653	0.00925	-0.00283	27.99973	-9.11326	9.98507	-0.04833	0.06366	0.00947	0.01410	0.00576	-0.00208	-5.14882	-5.43742	1.09772	0.47249	0.09459	0.04587	-0.00675	0.00411	0.00235	-11.94774	2.20972	9.02765	-0.53300	0.63543	0.15229	0.01341	-0.01369	0.03332	2.95110
614			6.13000	7.33420	-2.79235	2.15473	0.00455	0.00052	0.00267	-0.00117	0.00003	0.00006	126.17459	18.25591	10.15470	-0.14674	-0.06920	0.01939	0.08209	0.01148	-0.00199	28.20404	-9.10050	10.11660	-0.05268	0.06343	0.00882	0.01839	0.00509	-0.00178	-5.14508	-5.46583	1.06927	0.47623	0.09413	0.04445	-0.00520	0.00517	0.00197	-11.93552	2.19193	8.89396	-0.53377	0.63639	0.15082	0.02006	-0.01040	0.03487	2.88272
615			6.14000	7.47751	-2.82903	2.15022	0.00450	0.00049	0.00258	-0.00108	0.00003	0.00002	126.54378	18.23218	10.27351	-0.14474	-0.06879	0.01916	0.08610	0.01383	-0.00137	28.43937	-9.08509	10.23518	-0.05580	0.06290	0.00806	0.02265	0.00401	-0.00150	-5.14169	-5.49554	1.04111	0.47722	0.09275	0.04315	-0.00631	0.00450	0.00209	-11.91475	2.17325	8.76438	-0.52973	0.63565	0.14917	0.02823	-0.00889	0.03090	2.81469
616			6.15000	7.60780	-2.86522	2.15343	0.00443	0.00048	0.00254	-0.00095	0.00003	-0.00000	126.93332	18.18472	10.40096	-0.14270	-0.06824	0.01895	0.08876	0.01610	-0.00107	28.70486	-9.06276	10.34224	-0.05817	0.06188	0.00705	0.02683	0.00259	-0.00125	-5.13571	-5.51627	1.00885	0.47794	0.09111	0.04245	-0.00956	0.00273	0.00244	-11.88339	2.15860	8.65821	-0.52524	0.63594	0.14820	0.03668	-0.00696	0.02297	2.74858
617			6.16000	7.72374	-2.89946	2.16172	0.00432	0.00048	0.00255	-0.00082	0.00003	-0.00002	127.34032	18.12162	10.54201	-0.14059	-0.06761	0.01882	0.09026	0.01816	-0.00109	28.99999	-9.02948	10.43900	-0.05988	0.06062	0.00591	0.03087	0.00096	-0.00102	-5.12539	-5.52381	0.97217	0.47794	0.09097	0.04149	-0.01342	0.00086	0.00269	-11.84137	2.14893	8.58790	-0.52001	0.63555	0.14676	0.04361	-0.00279	0.01310	2.68503
618			6.17000	7.82685	-2.93020	2.17056	0.00418	0.00049	0.00260	-0.00072	0.00002	-0.00001	127.76230	18.05101	10.70098	-0.13847	-0.06697	0.01883	0.09086	0.01995	-0.00140	29.32468	-8.98251	10.52668	-0.06089	0.05943	0.00486	0.03459	-0.00059	-0.00085	-5.11080	-5.52047	0.93348	0.48049	0.08985	0.04090	-0.01696	-0.00059	0.00279	-11.79109	2.14250	8.55699	-0.51801	0.63339	0.14515	0.04814	0.00334	0.00371	2.62355
619			6.18000	7.92201	-2.95549	2.17505	0.00401	0.00050	0.00269	-0.00067	0.00002	0.00001	128.19713	17.97985	10.88076	-0.13627	-0.06630	0.01894	0.09086	0.02143	-0.00191	29.67777	-8.92098	10.61092	-0.06127	0.05850	0.00408	0.03770	-0.00161	-0.00078	-5.09240	-5.50935	0.89468	0.48468	0.09026	0.04160	-0.02029	-0.00185	0.00294	-11.73591	2.13698	8.56043	-0.51829	0.63388	0.14524	0.05036	0.01028	-0.00350	2.56246
620			6.19000	8.01799	-2.97241	2.17172	0.00379	0.00052	0.00279	-0.00069	0.00001	0.00004	128.64407	17.91303	11.08245	-0.13415	-0.06559	0.01896	0.09097	0.02255	-0.00252	30.05743	-8.84598	10.70474	-0.06163	0.05772	0.00366	0.04043	-0.00176	-0.00084	-5.07039	-5.48990	0.85458	0.48958	0.09233	0.04196	-0.02337	-0.00326	0.00321	-11.67860	2.12990	8.58780	-0.52027	0.63362	0.14485	0.05113	0.01693	-0.00785	2.50003
621			6.20000	8.12842	-2.97728	2.16055	0.00353	0.00054	0.00286	-0.00079	-0.00000	0.00006	129.10443	17.85285	11.30439	-0.13207	-0.06474	0.01874	0.09187	0.02323	-0.00306	30.46206	-8.75957	10.82257	-0.06276	0.05695	0.00363	0.04341	-0.00111	-0.00101	-5.04573	-5.46127	0.81063	0.49239	0.09314	0.04247	-0.02534	-0.00463	0.00368	-11.62081	2.11955	8.62746	-0.51938	0.62851	0.14381	0.05079	0.02171	-0.00946	2.43591
622			6.21000	8.27145	-2.96679	2.14601	0.00323	0.00055	0.00289	-0.00096	-0.00002	0.00005	129.58189	17.79885	11.54168	-0.13018	-0.06392	0.01834	0.09405	0.02349	-0.00341	30.89073	-8.66419	10.97263	-0.06510	0.05627	0.00396	0.04723	-0.00003	-0.00132	-5.02037	-5.42442	0.76037	0.49435	0.09217	0.04287	-0.02567	-0.00569	0.00426	-11.56351	2.10630	8.66963	-0.51610	0.62364	0.14277	0.04971	0.02294	-0.00906	2.37098
623			6.22000	8.46668	-2.94061	2.13485	0.00290	0.00056	0.00288	-0.00116	-0.00003	0.00001	130.07999	17.74850	11.78775	-0.12841	-0.06328	0.01790	0.09692	0.02350	-0.00357	31.34325	-8.56257	11.15420	-0.06857	0.05623	0.00479	0.05218	0.00112	-0.00182	-4.99640	-5.38079	0.70287	0.49732	0.09311	0.04224	-0.02402	-0.00638	0.00466	-11.50751	2.09284	8.70720	-0.51056	0.62453	0.14186	0.04792	0.01965	-0.00744	2.30683
624			6.23000	8.72954	-2.90301	2.13201	0.00257	0.00057	0.00280	-0.00135	-0.00004	-0.00004	130.59805	17.69950	12.03796	-0.12661	-0.06285	0.01749	0.09913	0.02347	-0.00362	31.82043	-8.45726	11.36045	-0.07318	0.05678	0.00598	0.05866	0.00208	-0.00245	-4.97623	-5.33521	0.64071	0.50139	0.09348	0.04241	-0.01995	-0.00602	0.00480	-11.45355	2.08296	8.73573	-0.50421	0.62803	0.14222	0.04547	0.01193	-0.00526	2.24500
625			6.24000	9.06769	-2.86306	2.13834	0.00228	0.00057	0.00268	-0.00149	-0.00003	-0.00007	131.13005	17.65020	12.29085	-0.12448	-0.06239	0.01704	0.09926	0.02351	-0.00361	32.32462	-8.34994	11.58074	-0.07828	0.05751	0.00736	0.06655	0.00259	-0.00312	-4.96228	-5.29598	0.57955	0.50664	0.09343	0.04386	-0.01403	-0.00448	0.00456	-11.40250	2.07993	8.75313	-0.50104	0.63039	0.14356	0.04282	0.00087	-0.00278	2.18644
626			6.25000	9.48050	-2.83235	2.15170	0.00209	0.00055	0.00251	-0.00162	-0.00002	-0.00008	131.66603	17.59855	12.54688	-0.12192	-0.06171	0.01650	0.09669	0.02367	-0.00356	32.85899	-8.24106	11.80315	-0.08293	0.05840	0.00897	0.07511	0.00261	-0.00379	-4.95507	-5.27018	0.52629	0.50987	0.09380	0.04457	-0.00776	-0.00216	0.00367	-11.35482	2.08582	8.75785	-0.50116	0.62965	0.14351	0.04042	-0.01184	0.00019	2.13144
627			6.26000	9.96061	-2.82183	2.16908	0.00201	0.00051	0.00234	-0.00178	0.00001	-0.00007	132.19507	17.54262	12.80752	-0.11872	-0.06058	0.01585	0.09134	0.02379	-0.00347	33.42530	-8.13050	12.01934	-0.08661	0.05940	0.01074	0.08340	0.00233	-0.00444	-4.95333	-5.26157	0.48735	0.51538	0.09458	0.04594	-0.00218	0.00043	0.00240	-11.31029	2.10076	8.74736	-0.50531	0.62886	0.14397	0.03849	-0.02324	0.00375	2.07956
628			6.27000	10.49468	-2.83894	2.18851	0.00204	0.00046	0.00218	-0.00196	0.00003	-0.00005	132.70645	17.48256	13.07343	-0.11488	-0.05896	0.01510	0.08366	0.02353	-0.00340	34.02242	-8.01766	12.22725	-0.08974	0.06032	0.01242	0.09122	0.00198	-0.00505	-4.95578	-5.27019	0.46593	0.52043	0.09584	0.04674	0.00307	0.00279	0.00098	-11.26891	2.12149	8.72026	-0.51067	0.62686	0.14362	0.03616	-0.02955	0.00767	2.02977
629			6.28000	11.06382	-2.88575	2.20946	0.00214	0.00040	0.00207	-0.00214	0.00004	-0.00004	133.19058	17.42209	13.34322	-0.11053	-0.05691	0.01432	0.07447	0.02253	-0.00335	34.64734	-7.90105	12.43026	-0.09330	0.06060	0.01355	0.09921	0.00169	-0.00552	-4.96256	-5.29272	0.46052	0.52497	0.09674	0.04750	0.00872	0.00457	-0.00027	-11.23177	2.14178	8.67671	-0.51832	0.62340	0.14297	0.03302	-0.02902	0.01189	1.98101
630			6.29000	11.64536	-2.95831	2.23237	0.00225	0.00033	0.00200	-0.00226	0.00005	-0.00003	133.63986	17.36756	13.61221	-0.10590	-0.05456	0.01353	0.06474	0.02057	-0.00330	35.29674	-7.77840	12.63350	-0.09749	0.05985	0.01392	0.10765	0.00149	-0.00582	-4.97464	-5.32468	0.46776	0.52862	0.09720	0.04881	0.01496	0.00575	-0.00131	-11.19981	2.15527	8.61636	-0.52408	0.62104	0.14323	0.02948	-0.02344	0.01680	1.93226
631			6.30000	12.21620	-3.04793	2.25770	0.00233	0.00025	0.00197	-0.00225	0.00004	-0.00002	134.04929	17.32636	13.87278	-0.10132	-0.05209	0.01272	0.05531	0.01765	-0.00322	35.96829	-7.64768	12.84128	-0.10204	0.05804	0.01362	0.11638	0.00136	-0.00592	-4.99268	-5.36289	0.48529	0.53201	0.09997	0.05033	0.02139	0.00667	-0.00220	-11.17258	2.15812	8.53638	-0.52909	0.62215	0.14453	0.02716	-0.01631	0.02268	1.88315
632			6.31000	12.75657	-3.14377	2.28554	0.00235	0.00019	0.00196	-0.00212	0.00003	-0.00003	134.41545	17.30622	14.11573	-0.09727	-0.04976	0.01187	0.04666	0.01395	-0.00309	36.65995	-7.50738	13.05618	-0.10595	0.05552	0.01303	0.12426	0.00127	-0.00594	-5.01666	-5.40520	0.51115	0.53251	0.10297	0.05178	0.02718	0.00717	-0.00293	-11.14785	2.14990	8.43402	-0.53339	0.62008	0.14540	0.02761	-0.01040	0.02903	1.83411
633			6.32000	13.25306	-3.23653	2.31591	0.00232	0.00014	0.00195	-0.00190	0.00002	-0.00004	134.73569	17.31523	14.33216	-0.09406	-0.04775	0.01096	0.03877	0.00968	-0.00294	37.36944	-7.35683	13.27948	-0.10823	0.05282	0.01264	0.12996	0.00124	-0.00604	-5.04570	-5.44809	0.54323	0.53326	0.10315	0.05316	0.03167	0.00665	-0.00347	-11.12182	2.13273	8.30801	-0.53898	0.61366	0.14540	0.03198	-0.00703	0.03516	1.78753
634			6.33000	13.69954	-3.32088	2.34905	0.00224	0.00011	0.00192	-0.00164	0.00002	-0.00005	135.00684	17.36138	14.51552	-0.09191	-0.04621	0.01001	0.03132	0.00511	-0.00279	38.09411	-7.19655	13.51106	-0.10829	0.05037	0.01287	0.13259	0.00128	-0.00639	-5.07823	-5.48542	0.57939	0.53606	0.10213	0.05428	0.03522	0.00519	-0.00381	-11.09006	2.10933	8.15938	-0.54621	0.60462	0.14460	0.04022	-0.00551	0.04035	1.74793
635			6.34000	14.09640	-3.39581	2.38567	0.00214	0.00009	0.00188	-0.00139	0.00001	-0.00006	135.22493	17.45152	14.66267	-0.09081	-0.04533	0.00915	0.02373	0.00048	-0.00268	38.83125	-7.02887	13.74878	-0.10601	0.04827	0.01371	0.13186	0.00138	-0.00696	-5.11380	-5.51320	0.61844	0.53990	0.10242	0.05585	0.03920	0.00365	-0.00409	-11.04906	2.08146	7.99200	-0.55319	0.59902	0.14480	0.05110	-0.00418	0.04432	1.72162
636			6.35000	14.44775	-3.46337	2.42490	0.00202	0.00009	0.00184	-0.00116	0.00001	-0.00007	135.38388	17.58947	14.77421	-0.09062	-0.04528	0.00856	0.01512	-0.00400	-0.00266	39.57790	-6.85791	13.98801	-0.10233	0.04633	0.01474	0.12871	0.00152	-0.00746	-5.15371	-5.53358	0.65980	0.54150	0.10236	0.05746	0.04383	0.00255	-0.00433	-10.99675	2.04994	7.81339	-0.55654	0.59720	0.14567	0.06251	-0.00207	0.04637	1.71599
637			6.36000	14.75801	-3.52718	2.46206	0.00190	0.00009	0.00176	-0.00096	0.00001	-0.00004	135.47397	17.77360	14.85380	-0.09122	-0.04625	0.00845	0.00461	-0.00803	-0.00278	40.32924	-6.68867	14.22305	-0.09818	0.04468	0.01561	0.12387	0.00170	-0.00770	-5.19847	-5.54933	0.70217	0.54590	0.10336	0.05944	0.04767	0.00146	-0.00435	-10.93319	2.01576	7.63293	-0.55959	0.59821	0.14726	0.07192	0.00047	0.04603	1.73605
638			6.37000	15.02936	-3.58974	2.48616	0.00177	0.00008	0.00166	-0.00077	0.00001	0.00002	135.48314	17.99546	14.90946	-0.09228	-0.04812	0.00890	-0.00836	-0.01122	-0.00307	41.07760	-6.52556	14.45060	-0.09486	0.04350	0.01607	0.11877	0.00199	-0.00762	-5.24579	-5.55726	0.74233	0.55139	0.10582	0.06143	0.04832	-0.00045	-0.00398	-10.86185	1.98109	7.46168	-0.56308	0.59790	0.14856	0.07566	0.00230	0.04233	1.77958
639			6.38000	15.26036	-3.64971	2.48087	0.00163	0.00007	0.00156	-0.00060	0.00001	0.00011	135.40080	18.24120	14.95278	-0.09324	-0.05027	0.00974	-0.02353	-0.01311	-0.00348	41.81496	-6.37137	14.67005	-0.09303	0.04294	0.01621	0.11459	0.00236	-0.00734	-5.29165	-5.55130	0.77697	0.55242	0.10737	0.06311	0.04492	-0.00315	-0.00326	-10.79029	1.94987	7.31292	-0.56468	0.59302	0.14885	0.07033	0.00255	0.03476	1.83537
640			6.39000	15.44688	-3.70163	2.43011	0.00147	0.00007	0.00148	-0.00043	0.00000	0.00022	135.22073	18.49565	14.99493	-0.09350	-0.05172	0.01048	-0.03961	-0.01362	-0.00380	42.53701	-6.22680	14.88193	-0.09240	0.04273	0.01634	0.11156	0.00281	-0.00708	-5.33295	-5.52927	0.80460	0.55505	0.10705	0.06519	0.03978	-0.00553	-0.00243	-10.72806	1.92611	7.19962	-0.57148	0.58596	0.14911	0.05693	0.00163	0.02443	1.88881
641			6.40000	15.58539	-3.73724	2.32920	0.00128	0.00007	0.00144	-0.00027	-0.00000	0.00030	134.94264	18.74772	15.03894	-0.09293	-0.05200	0.01086	-0.05468	-0.01349	-0.00386	43.24397	-6.09153	15.08907	-0.09237	0.04276	0.01675	0.10931	0.00341	-0.00704	-5.36913	-5.49630	0.82531	0.55844	0.10882	0.06762	0.03530	-0.00657	-0.00169	-10.68233	1.91176	7.12896	-0.57915	0.58112	0.15028	0.03834	0.00048	0.01349	1.92913
642			6.41000	15.67712	-3.74710	2.19206	0.00105	0.00008	0.00145	-0.00015	-0.00001	0.00034	134.57262	18.99411	15.07628	-0.09222	-0.05153	0.01088	-0.06734	-0.01386	-0.00368	43.93727	-5.96369	15.29754	-0.09312	0.04318	0.01764	0.10805	0.00432	-0.00740	-5.40202	-5.46311	0.83971	0.55943	0.11138	0.06969	0.03248	-0.00590	-0.00104	-10.65558	1.90609	7.09864	-0.58406	0.57568	0.15125	0.01891	-0.00021	0.00415	1.95197
643			6.42000	15.72925	-3.72321	2.04645	0.00079	0.00010	0.00151	-0.00006	-0.00001	0.00032	134.12375	19.23996	15.09379	-0.09239	-0.05119	0.01065	-0.07759	-0.01536	-0.00342	44.61810	-5.84059	15.51730	-0.09554	0.04410	0.01914	0.10861	0.00576	-0.00834	-5.43349	-5.43744	0.84814	0.55927	0.11319	0.07104	0.03073	-0.00435	-0.00048	-10.64626	1.90636	7.09794	-0.58916	0.57042	0.15171	0.00244	-0.00036	-0.00174	1.95780
644			6.43000	15.75237	-3.66242	1.91975	0.00053	0.00013	0.00159	-0.00002	-0.00002	0.00023	133.61343	19.49752	15.08560	-0.09376	-0.05159	0.01044	-0.08610	-0.01793	-0.00334	45.28709	-5.71960	15.76043	-0.09927	0.04501	0.02078	0.11035	0.00775	-0.00971	-5.46387	-5.42000	0.85160	0.55982	0.11342	0.07189	0.02948	-0.00277	-0.00021	-10.65040	1.90923	7.11147	-0.59494	0.56749	0.15214	-0.00939	-0.00033	-0.00356	1.94971
645			6.44000	15.75838	-3.56541	1.82881	0.00026	0.00014	0.00166	-0.00000	-0.00003	0.00011	133.05887	19.78030	15.05571	-0.09580	-0.05282	0.01051	-0.09340	-0.02117	-0.00359	45.94369	-5.59878	16.03680	-0.10345	0.04547	0.02212	0.11197	0.01004	-0.01124	-5.49327	-5.40991	0.85418	0.56241	0.11343	0.07227	0.02896	-0.00135	-0.00053	-10.66347	1.91197	7.12419	-0.59995	0.56779	0.15269	-0.01713	-0.00058	-0.00225	1.93089
646			6.45000	15.75886	-3.43244	1.77765	-0.00003	0.00014	0.00172	0.00000	-0.00004	-0.00002	132.47154	20.09732	15.01256	-0.09796	-0.05468	0.01098	-0.10043	-0.02465	-0.00419	46.58490	-5.47716	16.34997	-0.10768	0.04529	0.02298	0.11257	0.01212	-0.01258	-5.52196	-5.40724	0.86129	0.56591	0.11536	0.07258	0.02904	-0.00009	-0.00136	-10.68258	1.91351	7.12782	-0.60297	0.57378	0.15420	-0.02302	-0.00140	0.00002	1.90252
647			6.46000	15.76174	-3.26111	1.75764	-0.00033	0.00012	0.00176	0.00000	-0.00004	-0.00012	131.85255	20.45153	14.96389	-0.09946	-0.05660	0.01176	-0.10792	-0.02794	-0.00502	47.20430	-5.35410	16.69368	-0.11149	0.04441	0.02336	0.11125	0.01334	-0.01339	-5.55003	-5.41109	0.87577	0.56906	0.11529	0.07381	0.02968	0.00110	-0.00237	-10.70725	1.91469	7.12351	-0.60384	0.57887	0.15647	-0.02936	-0.00280	0.00106	1.86367
648			6.47000	15.76977	-3.04591	1.75236	-0.00062	0.00011	0.00181	0.00001	-0.00004	-0.00019	131.19260	20.83929	14.91103	-0.10001	-0.05818	0.01278	-0.11637	-0.03086	-0.00590	47.79387	-5.22929	17.05191	-0.11432	0.04304	0.02325	0.10751	0.01330	-0.01340	-5.57835	-5.42169	0.89703	0.56950	0.11365	0.07508	0.03096	0.00230	-0.00320	-10.73858	1.91751	7.11915	-0.60116	0.57743	0.15778	-0.03640	-0.00445	-0.00012	1.81339
649			6.48000	15.78197	-2.77947	1.74343	-0.00085	0.00011	0.00188	0.00002	-0.00006	-0.00020	130.47734	21.24965	14.84693	-0.09994	-0.05931	0.01384	-0.12591	-0.03337	-0.00650	48.34655	-5.10299	17.40265	-0.11575	0.04160	0.02296	0.10146	0.01203	-0.01271	-5.60793	-5.43897	0.92237	0.57010	0.11326	0.07579	0.03232	0.00304	-0.00360	-10.77666	1.92353	7.12273	-0.59981	0.57470	0.15833	-0.04230	-0.00550	-0.00294	1.75313
650			6.49000	15.79562	-2.45787	1.71473	-0.00092	0.00016	0.00197	0.00002	-0.00010	-0.00018	129.69376	21.66693	14.75975	-0.09988	-0.06007	0.01471	-0.13646	-0.03548	-0.00656	48.85810	-4.97592	17.72371	-0.11551	0.04040	0.02288	0.09358	0.00986	-0.01159	-5.63844	-5.45764	0.94836	0.57343	0.11305	0.07694	0.03306	0.00279	-0.00356	-10.81876	1.93226	7.13798	-0.60007	0.57089	0.15910	-0.04408	-0.00461	-0.00602	1.68789
651			6.50000	15.80681	-2.08972	1.65598	-0.00071	0.00027	0.00203	0.00001	-0.00018	-0.00011	128.83426	22.07467	14.63794	-0.10068	-0.06065	0.01511	-0.14830	-0.03730	-0.00594	49.32658	-4.84990	17.99780	-0.11314	0.03931	0.02309	0.08414	0.00716	-0.01020	-5.66922	-5.47229	0.97255	0.57804	0.11190	0.07798	0.03339	0.00196	-0.00327	-10.85946	1.94077	7.16361	-0.60018	0.56595	0.15951	-0.04035	-0.00095	-0.00824	1.62460
652			6.51000	15.80838	-1.70908	1.56674	-0.00010	0.00041	0.00206	-0.00000	-0.00026	-0.00001	127.89747	22.45873	14.47237	-0.10331	-0.06143	0.01481	-0.16219	-0.03915	-0.00471	49.75173	-4.72804	18.21391	-0.10832	0.03786	0.02338	0.07348	0.00427	-0.00854	-5.70024	-5.48234	0.99443	0.57822	0.11174	0.07833	0.03260	0.00091	-0.00278	-10.89384	1.94532	7.19579	-0.59629	0.56566	0.16014	-0.03258	0.00472	-0.00933	1.56898
653			6.52000	15.78791	-1.37806	1.45854	0.00069	0.00051	0.00209	0.00004	-0.00026	0.00011	126.88940	22.80982	14.25704	-0.10910	-0.06332	0.01406	-0.17956	-0.04177	-0.00325	50.13443	-4.61422	18.36821	-0.10169	0.03623	0.02369	0.06253	0.00168	-0.00673	-5.73003	-5.48562	1.01232	0.57827	0.11229	0.07873	0.02825	-0.00135	-0.00176	-10.91979	1.94399	7.23103	-0.59161	0.57063	0.16172	-0.02401	0.01033	-0.00953	1.52305
654			6.53000	15.73341	-1.15134	1.34832	0.00136	0.00049	0.00218	0.00017	-0.00017	0.00021	125.82420	23.12401	13.98991	-0.11935	-0.06747	0.01352	-0.20150	-0.04597	-0.00194	50.47648	-4.51242	18.46437	-0.09445	0.03473	0.02366	0.05241	-0.00030	-0.00487	-5.75364	-5.47123	1.02141	0.58076	0.11480	0.07985	0.01763	-0.00615	0.00017	-10.93797	1.93775	7.26608	-0.58863	0.57732	0.16431	-0.01699	0.01339	-0.00901	1.48511
655			6.54000	15.64413	-1.02572	1.24652	0.00195	0.00036	0.00235	0.00034	-0.00008	0.00027	124.72552	23.39943	13.67368	-0.13532	-0.07465	0.01336	-0.22792	-0.05204	-0.00077	50.78157	-4.42607	18.51119	-0.08591	0.03291	0.02297	0.04304	-0.00160	-0.00310	-5.76446	-5.42432	1.01601	0.58305	0.11708	0.08169	0.00036	-0.01369	0.00303	-10.95060	1.92981	7.29779	-0.58947	0.58108	0.16707	-0.01253	0.01239	-0.00794	1.45160
656			6.55000	15.53120	-0.94750	1.15485	0.00276	0.00021	0.00257	0.00056	-0.00004	0.00028	123.62663	23.63316	13.31623	-0.15789	-0.08516	0.01327	-0.25626	-0.05944	0.00028	51.05480	-4.35728	18.51937	-0.07376	0.03007	0.02156	0.03350	-0.00221	-0.00162	-5.75707	-5.33366	0.99241	0.58336	0.11796	0.08271	-0.02133	-0.02277	0.00642	-10.96036	1.92410	7.32424	-0.59201	0.57846	0.16790	-0.01050	0.00747	-0.00675	1.41859
657			6.56000	15.40845	-0.86513	1.07225	0.00387	0.00010	0.00283	0.00081	-0.00002	0.00024	122.56863	23.82223	12.93263	-0.18642	-0.09858	0.01305	-0.27955	-0.06655	0.00112	51.30107	-4.30639	18.49982	-0.05772	0.02635	0.01994	0.02377	-0.00222	-0.00056	-5.72872	-5.19535	0.94933	0.58037	0.11711	0.08311	-0.04326	-0.03122	0.00972	-10.96930	1.92404	7.34588	-0.59281	0.57029	0.16717	-0.01008	0.00041	-0.00592	1.38343
658			6.57000	15.28745	-0.75488	0.99926							121.59735	23.96704	12.54622							51.52245	-4.27194	18.46407							-5.68097	-5.01633	0.88910							-10.97850	1.93102	7.36427							1.34538
659			6.58000	15.17772	-0.61743	0.93759							120.75864	24.07175	12.18668							51.71830	-4.25133	18.42326							-5.62118	-4.81910	0.81932							-10.98782	1.94362	7.38058							1.30606
[truncated: 11 more columns]
