# Supplementary material for: Analysis of the impact of different landing heights and lateralities on lower limb joint load based on statistical parametric mapping
Source: PLoS One. 2025 May 30;20(5):e0324656. doi: 10.1371/journal.pone.0324656 (PMC12124505; doi:10.1371/journal.pone.0324656)
Supplement: S1 File — (ZIP) [file pone.0324656.s001.zip › Original data/010/右前30.txt]

	C:\Users\dell\Documents\Qualisys-GAIT1214\Data\yunpeng_wuyunpeng_2023-11-18_wjn009\2023-11-18\2023-11-18_unspecified\Gait LB - CAST 2.c3d	C:\Users\dell\Documents\Qualisys-GAIT1214\Data\yunpeng_wuyunpeng_2023-11-18_wjn009\2023-11-18\2023-11-18_unspecified\Gait LB - CAST 2.c3d	C:\Users\dell\Documents\Qualisys-GAIT1214\Data\yunpeng_wuyunpeng_2023-11-18_wjn009\2023-11-18\2023-11-18_unspecified\Gait LB - CAST 2.c3d	C:\Users\dell\Documents\Qualisys-GAIT1214\Data\yunpeng_wuyunpeng_2023-11-18_wjn009\2023-11-18\2023-11-18_unspecified\Gait LB - CAST 2.c3d	C:\Users\dell\Documents\Qualisys-GAIT1214\Data\yunpeng_wuyunpeng_2023-11-18_wjn009\2023-11-18\2023-11-18_unspecified\Gait LB - CAST 2.c3d	C:\Users\dell\Documents\Qualisys-GAIT1214\Data\yunpeng_wuyunpeng_2023-11-18_wjn009\2023-11-18\2023-11-18_unspecified\Gait LB - CAST 2.c3d	C:\Users\dell\Documents\Qualisys-GAIT1214\Data\yunpeng_wuyunpeng_2023-11-18_wjn009\2023-11-18\2023-11-18_unspecified\Gait LB - CAST 2.c3d	C:\Users\dell\Documents\Qualisys-GAIT1214\Data\yunpeng_wuyunpeng_2023-11-18_wjn009\2023-11-18\2023-11-18_unspecified\Gait LB - CAST 2.c3d	C:\Users\dell\Documents\Qualisys-GAIT1214\Data\yunpeng_wuyunpeng_2023-11-18_wjn009\2023-11-18\2023-11-18_unspecified\Gait LB - CAST 2.c3d	C:\Users\dell\Documents\Qualisys-GAIT1214\Data\yunpeng_wuyunpeng_2023-11-18_wjn009\2023-11-18\2023-11-18_unspecified\Gait LB - CAST 2.c3d	C:\Users\dell\Documents\Qualisys-GAIT1214\Data\yunpeng_wuyunpeng_2023-11-18_wjn009\2023-11-18\2023-11-18_unspecified\Gait LB - CAST 2.c3d	C:\Users\dell\Documents\Qualisys-GAIT1214\Data\yunpeng_wuyunpeng_2023-11-18_wjn009\2023-11-18\2023-11-18_unspecified\Gait LB - CAST 2.c3d	C:\Users\dell\Documents\Qualisys-GAIT1214\Data\yunpeng_wuyunpeng_2023-11-18_wjn009\2023-11-18\2023-11-18_unspecified\Gait LB - CAST 2.c3d	C:\Users\dell\Documents\Qualisys-GAIT1214\Data\yunpeng_wuyunpeng_2023-11-18_wjn009\2023-11-18\2023-11-18_unspecified\Gait LB - CAST 2.c3d	C:\Users\dell\Documents\Qualisys-GAIT1214\Data\yunpeng_wuyunpeng_2023-11-18_wjn009\2023-11-18\2023-11-18_unspecified\Gait LB - CAST 2.c3d	C:\Users\dell\Documents\Qualisys-GAIT1214\Data\yunpeng_wuyunpeng_2023-11-18_wjn009\2023-11-18\2023-11-18_unspecified\Gait LB - CAST 2.c3d	C:\Users\dell\Documents\Qualisys-GAIT1214\Data\yunpeng_wuyunpeng_2023-11-18_wjn009\2023-11-18\2023-11-18_unspecified\Gait LB - CAST 2.c3d	C:\Users\dell\Documents\Qualisys-GAIT1214\Data\yunpeng_wuyunpeng_2023-11-18_wjn009\2023-11-18\2023-11-18_unspecified\Gait LB - CAST 2.c3d	C:\Users\dell\Documents\Qualisys-GAIT1214\Data\yunpeng_wuyunpeng_2023-11-18_wjn009\2023-11-18\2023-11-18_unspecified\Gait LB - CAST 2.c3d	C:\Users\dell\Documents\Qualisys-GAIT1214\Data\yunpeng_wuyunpeng_2023-11-18_wjn009\2023-11-18\2023-11-18_unspecified\Gait LB - CAST 2.c3d	C:\Users\dell\Documents\Qualisys-GAIT1214\Data\yunpeng_wuyunpeng_2023-11-18_wjn009\2023-11-18\2023-11-18_unspecified\Gait LB - CAST 2.c3d	C:\Users\dell\Documents\Qualisys-GAIT1214\Data\yunpeng_wuyunpeng_2023-11-18_wjn009\2023-11-18\2023-11-18_unspecified\Gait LB - CAST 2.c3d	C:\Users\dell\Documents\Qualisys-GAIT1214\Data\yunpeng_wuyunpeng_2023-11-18_wjn009\2023-11-18\2023-11-18_unspecified\Gait LB - CAST 2.c3d	C:\Users\dell\Documents\Qualisys-GAIT1214\Data\yunpeng_wuyunpeng_2023-11-18_wjn009\2023-11-18\2023-11-18_unspecified\Gait LB - CAST 2.c3d	C:\Users\dell\Documents\Qualisys-GAIT1214\Data\yunpeng_wuyunpeng_2023-11-18_wjn009\2023-11-18\2023-11-18_unspecified\Gait LB - CAST 2.c3d	C:\Users\dell\Documents\Qualisys-GAIT1214\Data\yunpeng_wuyunpeng_2023-11-18_wjn009\2023-11-18\2023-11-18_unspecified\Gait LB - CAST 2.c3d	C:\Users\dell\Documents\Qualisys-GAIT1214\Data\yunpeng_wuyunpeng_2023-11-18_wjn009\2023-11-18\2023-11-18_unspecified\Gait LB - CAST 2.c3d	C:\Users\dell\Documents\Qualisys-GAIT1214\Data\yunpeng_wuyunpeng_2023-11-18_wjn009\2023-11-18\2023-11-18_unspecified\Gait LB - CAST 2.c3d	C:\Users\dell\Documents\Qualisys-GAIT1214\Data\yunpeng_wuyunpeng_2023-11-18_wjn009\2023-11-18\2023-11-18_unspecified\Gait LB - CAST 2.c3d	C:\Users\dell\Documents\Qualisys-GAIT1214\Data\yunpeng_wuyunpeng_2023-11-18_wjn009\2023-11-18\2023-11-18_unspecified\Gait LB - CAST 2.c3d	C:\Users\dell\Documents\Qualisys-GAIT1214\Data\yunpeng_wuyunpeng_2023-11-18_wjn009\2023-11-18\2023-11-18_unspecified\Gait LB - CAST 2.c3d	C:\Users\dell\Documents\Qualisys-GAIT1214\Data\yunpeng_wuyunpeng_2023-11-18_wjn009\2023-11-18\2023-11-18_unspecified\Gait LB - CAST 2.c3d	C:\Users\dell\Documents\Qualisys-GAIT1214\Data\yunpeng_wuyunpeng_2023-11-18_wjn009\2023-11-18\2023-11-18_unspecified\Gait LB - CAST 2.c3d	C:\Users\dell\Documents\Qualisys-GAIT1214\Data\yunpeng_wuyunpeng_2023-11-18_wjn009\2023-11-18\2023-11-18_unspecified\Gait LB - CAST 2.c3d	C:\Users\dell\Documents\Qualisys-GAIT1214\Data\yunpeng_wuyunpeng_2023-11-18_wjn009\2023-11-18\2023-11-18_unspecified\Gait LB - CAST 2.c3d	C:\Users\dell\Documents\Qualisys-GAIT1214\Data\yunpeng_wuyunpeng_2023-11-18_wjn009\2023-11-18\2023-11-18_unspecified\Gait LB - CAST 2.c3d	C:\Users\dell\Documents\Qualisys-GAIT1214\Data\yunpeng_wuyunpeng_2023-11-18_wjn009\2023-11-18\2023-11-18_unspecified\Gait LB - CAST 2.c3d	C:\Users\dell\Documents\Qualisys-GAIT1214\Data\yunpeng_wuyunpeng_2023-11-18_wjn009\2023-11-18\2023-11-18_unspecified\Gait LB - CAST 2.c3d	C:\Users\dell\Documents\Qualisys-GAIT1214\Data\yunpeng_wuyunpeng_2023-11-18_wjn009\2023-11-18\2023-11-18_unspecified\Gait LB - CAST 2.c3d	C:\Users\dell\Documents\Qualisys-GAIT1214\Data\yunpeng_wuyunpeng_2023-11-18_wjn009\2023-11-18\2023-11-18_unspecified\Gait LB - CAST 2.c3d	C:\Users\dell\Documents\Qualisys-GAIT1214\Data\yunpeng_wuyunpeng_2023-11-18_wjn009\2023-11-18\2023-11-18_unspecified\Gait LB - CAST 2.c3d	C:\Users\dell\Documents\Qualisys-GAIT1214\Data\yunpeng_wuyunpeng_2023-11-18_wjn009\2023-11-18\2023-11-18_unspecified\Gait LB - CAST 2.c3d	C:\Users\dell\Documents\Qualisys-GAIT1214\Data\yunpeng_wuyunpeng_2023-11-18_wjn009\2023-11-18\2023-11-18_unspecified\Gait LB - CAST 2.c3d	C:\Users\dell\Documents\Qualisys-GAIT1214\Data\yunpeng_wuyunpeng_2023-11-18_wjn009\2023-11-18\2023-11-18_unspecified\Gait LB - CAST 2.c3d	C:\Users\dell\Documents\Qualisys-GAIT1214\Data\yunpeng_wuyunpeng_2023-11-18_wjn009\2023-11-18\2023-11-18_unspecified\Gait LB - CAST 2.c3d	C:\Users\dell\Documents\Qualisys-GAIT1214\Data\yunpeng_wuyunpeng_2023-11-18_wjn009\2023-11-18\2023-11-18_unspecified\Gait LB - CAST 2.c3d	C:\Users\dell\Documents\Qualisys-GAIT1214\Data\yunpeng_wuyunpeng_2023-11-18_wjn009\2023-11-18\2023-11-18_unspecified\Gait LB - CAST 2.c3d	C:\Users\dell\Documents\Qualisys-GAIT1214\Data\yunpeng_wuyunpeng_2023-11-18_wjn009\2023-11-18\2023-11-18_unspecified\Gait LB - CAST 2.c3d	C:\Users\dell\Documents\Qualisys-GAIT1214\Data\yunpeng_wuyunpeng_2023-11-18_wjn009\2023-11-18\2023-11-18_unspecified\Gait LB - CAST 2.c3d
	CD	ZD	TIME	Left Ankle Angles	Left Ankle Angles	Left Ankle Angles	Left Ankle Moment	Left Ankle Moment	Left Ankle Moment	Left Ankle Power	Left Ankle Power	Left Ankle Power	Left Knee Angles	Left Knee Angles	Left Knee Angles	Left Knee Moment	Left Knee Moment	Left Knee Moment	Left Knee Power	Left Knee Power	Left Knee Power	Left Hip Angles	Left Hip Angles	Left Hip Angles	Left Hip Moment	Left Hip Moment	Left Hip Moment	Left Hip Power	Left Hip Power	Left Hip Power	Right Ankle Angles	Right Ankle Angles	Right Ankle Angles	Right Ankle Moment	Right Ankle Moment	Right Ankle Moment	Right Ankle Power	Right Ankle Power	Right Ankle Power	Right Knee Angles	Right Knee Angles	Right Knee Angles	Right Knee Moment	Right Knee Moment	Right Knee Moment	Right Knee Power	Right Knee Power	Right Knee Power	Right Hip Angles
	EVENT_LABEL	EVENT_LABEL	FRAME_NUMBERS	LINK_MODEL_BASED	LINK_MODEL_BASED	LINK_MODEL_BASED	LINK_MODEL_BASED	LINK_MODEL_BASED	LINK_MODEL_BASED	LINK_MODEL_BASED	LINK_MODEL_BASED	LINK_MODEL_BASED	LINK_MODEL_BASED	LINK_MODEL_BASED	LINK_MODEL_BASED	LINK_MODEL_BASED	LINK_MODEL_BASED	LINK_MODEL_BASED	LINK_MODEL_BASED	LINK_MODEL_BASED	LINK_MODEL_BASED	LINK_MODEL_BASED	LINK_MODEL_BASED	LINK_MODEL_BASED	LINK_MODEL_BASED	LINK_MODEL_BASED	LINK_MODEL_BASED	LINK_MODEL_BASED	LINK_MODEL_BASED	LINK_MODEL_BASED	LINK_MODEL_BASED	LINK_MODEL_BASED	LINK_MODEL_BASED	LINK_MODEL_BASED	LINK_MODEL_BASED	LINK_MODEL_BASED	LINK_MODEL_BASED	LINK_MODEL_BASED	LINK_MODEL_BASED	LINK_MODEL_BASED	LINK_MODEL_BASED	LINK_MODEL_BASED	LINK_MODEL_BASED	LINK_MODEL_BASED	LINK_MODEL_BASED	LINK_MODEL_BASED	LINK_MODEL_BASED	LINK_MODEL_BASED	LINK_MODEL_BASED
	ORIGINAL	ORIGINAL	ORIGINAL	ORIGINAL	ORIGINAL	ORIGINAL	ORIGINAL	ORIGINAL	ORIGINAL	ORIGINAL	ORIGINAL	ORIGINAL	ORIGINAL	ORIGINAL	ORIGINAL	ORIGINAL	ORIGINAL	ORIGINAL	ORIGINAL	ORIGINAL	ORIGINAL	ORIGINAL	ORIGINAL	ORIGINAL	ORIGINAL	ORIGINAL	ORIGINAL	ORIGINAL	ORIGINAL	ORIGINAL	ORIGINAL	ORIGINAL	ORIGINAL	ORIGINAL	ORIGINAL	ORIGINAL	ORIGINAL	ORIGINAL	ORIGINAL	ORIGINAL	ORIGINAL	ORIGINAL	ORIGINAL	ORIGINAL	ORIGINAL	ORIGINAL	ORIGINAL	ORIGINAL	ORIGINAL
ITEM	X	X	X	X	Y	Z	X	Y	Z	X	Y	Z	X	Y	Z	X	Y	Z	X	Y	Z	X	Y	Z	X	Y	Z	X	Y	Z	X	Y	Z	X	Y	Z	X	Y	Z	X	Y	Z	X	Y	Z	X	Y	Z	X
1	2.75000	2.89000	0.00000	4.19692	0.26392	8.67747							-4.22913	-5.81138	4.35495							4.90195	4.68306	-19.18886							5.92160	3.42319	1.95845							5.93788	0.71530	-7.56163							9.82522
2			0.01000	4.21371	0.35419	8.79164							-4.19991	-5.82254	4.22936							4.90441	4.65145	-19.16008							6.04829	3.35305	1.86711							6.07224	0.64545	-7.62188							9.86606
3			0.02000	4.23221	0.42849	8.90436	-0.00979	-0.00087	-0.00058	0.00034	0.00008	0.00011	-4.16972	-5.83304	4.11151	-0.00120	-0.00725	-0.00112	0.00004	-0.00002	-0.00021	4.90785	4.62423	-19.13598	0.03044	-0.05796	-0.00713	-0.00030	-0.00255	0.00023	6.17428	3.28722	1.77663	-0.00960	0.00005	0.00065	0.00198	0.00000	0.00011	6.21886	0.58718	-7.68122	-0.00739	0.00798	0.00016	0.00199	0.00073	-0.00002	9.91504
4			0.03000	4.25148	0.47598	9.00949	-0.00981	-0.00090	-0.00058	0.00030	0.00004	0.00010	-4.14013	-5.84211	4.01066	-0.00161	-0.00719	-0.00122	0.00005	-0.00001	-0.00018	4.91252	4.60430	-19.11884	0.02937	-0.06006	-0.00717	-0.00033	-0.00176	0.00014	6.29504	3.22863	1.69134	-0.00957	0.00008	0.00069	0.00187	0.00001	0.00010	6.37978	0.55287	-7.74527	-0.00762	0.00859	0.00015	0.00224	0.00041	-0.00002	9.97598
5			0.04000	4.26529	0.49597	9.09676	-0.00972	-0.00091	-0.00052	0.00014	0.00001	0.00007	-4.11641	-5.84757	3.93965	-0.00309	-0.00650	-0.00112	0.00007	0.00001	-0.00010	4.91886	4.59263	-19.11106	0.03184	-0.06103	-0.00712	-0.00042	-0.00084	0.00002	6.40794	3.17846	1.61462	-0.00955	0.00011	0.00071	0.00174	0.00001	0.00009	6.55427	0.54673	-7.81341	-0.00791	0.00882	0.00013	0.00248	0.00003	-0.00002	10.05007
6			0.05000	4.26667	0.49700	9.15492	-0.00961	-0.00092	-0.00045	-0.00011	-0.00001	0.00003	-4.10413	-5.84701	3.90994	-0.00469	-0.00584	-0.00095	0.00004	0.00005	-0.00001	4.92720	4.58884	-19.11453	0.03525	-0.06178	-0.00722	-0.00053	0.00003	-0.00011	6.51203	3.13692	1.54993	-0.00956	0.00012	0.00072	0.00161	0.00001	0.00008	6.73824	0.56360	-7.87771	-0.00808	0.00883	0.00011	0.00263	-0.00026	-0.00001	10.13494
7			0.06000	4.25177	0.49010	9.17638	-0.00953	-0.00093	-0.00042	-0.00038	-0.00001	0.00000	-4.10647	-5.83934	3.92690	-0.00580	-0.00557	-0.00082	-0.00006	0.00008	0.00006	4.93751	4.59170	-19.12915	0.03818	-0.06279	-0.00757	-0.00064	0.00078	-0.00024	6.60736	3.10366	1.50090	-0.00958	0.00014	0.00072	0.00149	0.00001	0.00005	6.92603	0.59423	-7.92923	-0.00808	0.00883	0.00011	0.00266	-0.00045	-0.00001	10.22622
8			0.07000	4.22083	0.48326	9.15875	-0.00952	-0.00094	-0.00044	-0.00062	-0.00000	-0.00003	-4.12381	-5.82487	3.98849	-0.00602	-0.00588	-0.00079	-0.00016	0.00012	0.00011	4.94928	4.59984	-19.15220	0.03932	-0.06413	-0.00816	-0.00071	0.00135	-0.00034	6.69450	3.07789	1.47037	-0.00960	0.00015	0.00073	0.00138	0.00001	0.00003	7.11429	0.63344	-7.96687	-0.00796	0.00896	0.00014	0.00262	-0.00060	-0.00001	10.32119
9			0.08000	4.17812	0.47938	9.10574	-0.00958	-0.00094	-0.00052	-0.00076	0.00000	-0.00006	-4.15323	-5.80532	4.08517	-0.00517	-0.00697	-0.00089	-0.00019	0.00016	0.00017	4.96201	4.61159	-19.17843	0.03736	-0.06637	-0.00890	-0.00072	0.00172	-0.00037	6.77432	3.05858	1.45921	-0.00963	0.00016	0.00074	0.00129	0.00000	0.00001	7.30187	0.67955	-7.99414	-0.00777	0.00921	0.00022	0.00253	-0.00071	-0.00001	10.41900
10			0.09000	4.13157	0.47588	9.02782	-0.00966	-0.00095	-0.00062	-0.00075	-0.00000	-0.00009	-4.18817	-5.78393	4.20123	-0.00365	-0.00860	-0.00107	-0.00014	0.00018	0.00022	4.97541	4.62530	-19.20210	0.03306	-0.06909	-0.00963	-0.00069	0.00188	-0.00031	6.84789	3.04508	1.46577	-0.00965	0.00016	0.00075	0.00121	0.00000	-0.00002	7.48736	0.72776	-8.00907	-0.00752	0.00954	0.00034	0.00241	-0.00073	-0.00001	10.51807
11			0.10000	4.09054	0.46702	8.93952	-0.00972	-0.00095	-0.00070	-0.00060	-0.00001	-0.00011	-4.22008	-5.76428	4.31812	-0.00240	-0.01010	-0.00120	-0.00007	0.00017	0.00023	4.98916	4.63937	-19.21825	0.02927	-0.07138	-0.01015	-0.00065	0.00179	-0.00017	6.91620	3.03694	1.48618	-0.00965	0.00016	0.00077	0.00114	0.00000	-0.00003	7.66851	0.76910	-8.00283	-0.00729	0.00993	0.00049	0.00226	-0.00063	0.00001	10.61539
12			0.11000	4.06190	0.44892	8.85382	-0.00972	-0.00094	-0.00073	-0.00037	-0.00003	-0.00010	-4.24200	-5.74827	4.41971	-0.00191	-0.01110	-0.00123	-0.00002	0.00015	0.00019	5.00256	4.65225	-19.22341	0.02737	-0.07296	-0.01042	-0.00061	0.00151	0.00004	6.98015	3.03343	1.51484	-0.00965	0.00017	0.00078	0.00107	0.00000	-0.00004	7.84413	0.79562	-7.96707	-0.00712	0.01033	0.00064	0.00215	-0.00044	0.00005	10.70840
13			0.12000	4.04846	0.42078	8.77842	-0.00970	-0.00092	-0.00074	-0.00011	-0.00005	-0.00009	-4.25057	-5.73598	4.49625	-0.00171	-0.01173	-0.00124	0.00001	0.00013	0.00013	5.01459	4.66340	-19.21599	0.02645	-0.07382	-0.01050	-0.00055	0.00121	0.00027	7.04045	3.03337	1.54553	-0.00965	0.00017	0.00080	0.00102	0.00000	-0.00004	8.01551	0.80477	-7.90126	-0.00708	0.01067	0.00078	0.00210	-0.00024	0.00010	10.79689
14			0.13000	4.05007	0.38206	8.71662	-0.00970	-0.00092	-0.00076	0.00014	-0.00007	-0.00008	-4.24533	-5.72687	4.54360	-0.00144	-0.01220	-0.00129	0.00004	0.00011	0.00008	5.02431	4.67349	-19.19530	0.02525	-0.07443	-0.01045	-0.00047	0.00104	0.00051	7.09773	3.03568	1.57252	-0.00964	0.00017	0.00081	0.00096	-0.00000	-0.00003	8.18617	0.80045	-7.81466	-0.00718	0.01082	0.00088	0.00215	-0.00011	0.00014	10.88296
15			0.14000	4.06572	0.33067	8.66925	-0.00970	-0.00091	-0.00076	0.00037	-0.00009	-0.00006	-4.22713	-5.72081	4.56257	-0.00137	-0.01238	-0.00132	0.00006	0.00008	0.00002	5.03133	4.68416	-19.16203	0.02421	-0.07486	-0.01026	-0.00038	0.00116	0.00070	7.15254	3.03978	1.59183	-0.00963	0.00017	0.00081	0.00092	-0.00000	-0.00002	8.36053	0.79128	-7.72339	-0.00747	0.01074	0.00093	0.00230	-0.00010	0.00014	10.96994
16			0.15000	4.09460	0.26582	8.63547	-0.00966	-0.00090	-0.00072	0.00059	-0.00011	-0.00004	-4.19688	-5.71812	4.55710	-0.00190	-0.01209	-0.00123	0.00011	0.00004	-0.00003	5.03614	4.69812	-19.11816	0.02436	-0.07488	-0.00990	-0.00035	0.00167	0.00085	7.20565	3.04546	1.60154	-0.00963	0.00016	0.00079	0.00089	-0.00000	-0.00001	8.54173	0.78546	-7.64192	-0.00795	0.01042	0.00093	0.00255	-0.00016	0.00012	11.06028
17			0.16000	4.13639	0.19136	8.61288	-0.00957	-0.00088	-0.00065	0.00080	-0.00011	-0.00003	-4.15500	-5.71966	4.53234	-0.00295	-0.01146	-0.00103	0.00023	-0.00004	-0.00006	5.03980	4.71819	-19.06629	0.02578	-0.07469	-0.00949	-0.00037	0.00252	0.00093	7.25822	3.05281	1.60169	-0.00963	0.00016	0.00078	0.00089	-0.00000	0.00000	8.73024	0.78722	-7.57735	-0.00847	0.00997	0.00088	0.00283	-0.00026	0.00008	11.15372
18			0.17000	4.19101	0.11477	8.59827	-0.00948	-0.00086	-0.00059	0.00101	-0.00011	-0.00002	-4.10154	-5.72628	4.49334	-0.00402	-0.01081	-0.00085	0.00038	-0.00012	-0.00007	5.04380	4.74646	-19.00920	0.02760	-0.07439	-0.00910	-0.00047	0.00354	0.00096	7.31213	3.06158	1.59435	-0.00964	0.00015	0.00076	0.00093	-0.00000	0.00001	8.92616	0.79983	-7.53421	-0.00883	0.00949	0.00080	0.00310	-0.00041	0.00003	11.24946
19			0.18000	4.25827	0.04292	8.58840	-0.00943	-0.00085	-0.00057	0.00121	-0.00010	-0.00001	-4.03704	-5.73845	4.44576	-0.00483	-0.01021	-0.00076	0.00055	-0.00020	-0.00006	5.04961	4.78320	-18.95028	0.02948	-0.07345	-0.00880	-0.00064	0.00443	0.00094	7.36995	3.07164	1.58373	-0.00966	0.00015	0.00075	0.00102	-0.00000	0.00001	9.13274	0.82900	-7.52096	-0.00883	0.00902	0.00069	0.00331	-0.00060	-0.00001	11.34948
20			0.19000	4.33778	-0.02112	8.57961	-0.00943	-0.00085	-0.00058	0.00140	-0.00009	-0.00002	-3.96246	-5.75524	4.39639	-0.00541	-0.00962	-0.00075	0.00070	-0.00025	-0.00006	5.05917	4.82609	-18.89303	0.03180	-0.07200	-0.00866	-0.00094	0.00492	0.00089	7.43470	3.08346	1.57556	-0.00968	0.00014	0.00073	0.00117	-0.00000	0.00000	9.35602	0.87917	-7.54603	-0.00840	0.00861	0.00059	0.00346	-0.00077	-0.00006	11.45859
21			0.20000	4.42830	-0.07927	8.56653	-0.00948	-0.00084	-0.00063	0.00157	-0.00008	-0.00003	-3.87987	-5.77473	4.35351	-0.00574	-0.00907	-0.00082	0.00082	-0.00027	-0.00005	5.07419	4.87161	-18.83965	0.03416	-0.07012	-0.00871	-0.00137	0.00496	0.00084	7.50943	3.09871	1.57561	-0.00971	0.00013	0.00071	0.00137	-0.00000	-0.00001	9.60302	0.94812	-7.61073	-0.00743	0.00826	0.00051	0.00342	-0.00086	-0.00008	11.58216
22			0.21000	4.52757	-0.13693	8.54225	-0.00954	-0.00084	-0.00067	0.00171	-0.00008	-0.00004	-3.79195	-5.79441	4.32552	-0.00583	-0.00868	-0.00091	0.00089	-0.00026	-0.00003	5.09622	4.91664	-18.79008	0.03573	-0.06842	-0.00891	-0.00189	0.00468	0.00081	7.59599	3.12022	1.58905	-0.00974	0.00011	0.00069	0.00159	-0.00000	-0.00003	9.88107	1.02753	-7.70998	-0.00592	0.00799	0.00043	0.00309	-0.00083	-0.00009	11.72554
23			0.22000	4.63308	-0.20016	8.50049	-0.00958	-0.00083	-0.00070	0.00180	-0.00009	-0.00007	-3.70057	-5.81179	4.31799	-0.00561	-0.00858	-0.00099	0.00092	-0.00024	0.00000	5.12642	4.95886	-18.74254	0.03553	-0.06737	-0.00919	-0.00240	0.00419	0.00082	7.69425	3.15094	1.62016	-0.00975	0.00010	0.00068	0.00179	-0.00001	-0.00005	10.19733	1.10764	-7.83674	-0.00394	0.00783	0.00038	0.00235	-0.00069	-0.00010	11.89410
24			0.23000	4.74311	-0.27211	8.43795	-0.00959	-0.00081	-0.00072	0.00188	-0.00010	-0.00010	-3.60578	-5.82573	4.33157	-0.00504	-0.00888	-0.00106	0.00088	-0.00021	0.00004	5.16550	4.99667	-18.69465	0.03333	-0.06726	-0.00953	-0.00277	0.00359	0.00087	7.80156	3.19293	1.67206	-0.00976	0.00008	0.00068	0.00192	-0.00001	-0.00008	10.55838	1.18001	-7.98394	-0.00173	0.00788	0.00037	0.00118	-0.00050	-0.00011	12.09299
25			0.24000	4.85715	-0.35370	8.35557	-0.00959	-0.00079	-0.00073	0.00196	-0.00011	-0.00012	-3.50577	-5.83675	4.36137	-0.00414	-0.00956	-0.00112	0.00078	-0.00021	0.00006	5.21307	5.02913	-18.64384	0.02961	-0.06810	-0.00992	-0.00289	0.00297	0.00097	7.91304	3.24673	1.74656	-0.00976	0.00008	0.00071	0.00196	-0.00001	-0.00011	10.96996	1.23989	-8.14620	0.00024	0.00829	0.00047	-0.00018	-0.00031	-0.00014	12.32641
26			0.25000	4.97558	-0.44487	8.25773	-0.00959	-0.00077	-0.00076	0.00203	-0.00012	-0.00015	-3.39749	-5.84672	4.39832	-0.00310	-0.01050	-0.00118	0.00064	-0.00023	0.00007	5.26778	5.05661	-18.58726	0.02549	-0.06961	-0.01038	-0.00279	0.00244	0.00114	8.02254	3.31093	1.84303	-0.00976	0.00007	0.00076	0.00190	-0.00001	-0.00015	11.43815	1.28920	-8.32185	0.00150	0.00921	0.00073	-0.00132	-0.00018	-0.00024	12.59858
27			0.26000	5.09828	-0.54536	8.15110	-0.00959	-0.00075	-0.00078	0.00209	-0.00013	-0.00016	-3.27804	-5.85778	4.43042	-0.00223	-0.01141	-0.00119	0.00050	-0.00027	0.00005	5.32759	5.08068	-18.52143	0.02225	-0.07123	-0.01081	-0.00263	0.00210	0.00140	8.12379	3.38145	1.95726	-0.00978	0.00008	0.00084	0.00173	-0.00001	-0.00019	11.96922	1.33709	-8.51143	0.00179	0.01058	0.00115	-0.00178	-0.00019	-0.00040	12.91330
28			0.27000	5.22370	-0.65474	8.04311	-0.00960	-0.00073	-0.00080	0.00212	-0.00013	-0.00016	-3.14610	-5.87136	4.44519	-0.00165	-0.01211	-0.00115	0.00040	-0.00032	-0.00000	5.39043	5.10392	-18.44255	0.02028	-0.07241	-0.01113	-0.00251	0.00198	0.00172	8.21103	3.45278	2.08225	-0.00984	0.00008	0.00093	0.00147	-0.00001	-0.00022	12.56621	1.39303	-8.71002	0.00118	0.01221	0.00169	-0.00131	-0.00034	-0.00060	13.27130
29			0.28000	5.34945	-0.77219	7.94154	-0.00961	-0.00071	-0.00081	0.00212	-0.00014	-0.00015	-3.00206	-5.88801	4.43115	-0.00131	-0.01254	-0.00107	0.00033	-0.00035	-0.00006	5.45419	5.12844	-18.34734	0.01956	-0.07262	-0.01125	-0.00248	0.00196	0.00208	8.27963	3.52164	2.21134	-0.00994	0.00009	0.00103	0.00115	-0.00001	-0.00025	13.22664	1.45727	-8.90227	-0.00027	0.01388	0.00231	0.00033	-0.00052	-0.00076	13.66765
30			0.29000	5.47341	-0.89814	7.85425	-0.00964	-0.00068	-0.00083	0.00208	-0.00015	-0.00013	-2.84733	-5.90685	4.37911	-0.00113	-0.01268	-0.00097	0.00030	-0.00033	-0.00013	5.51721	5.15483	-18.23428	0.01976	-0.07151	-0.01111	-0.00252	0.00177	0.00238	8.32816	3.58967	2.33967	-0.01006	0.00009	0.00110	0.00085	-0.00001	-0.00026	13.94575	1.52075	-9.06751	-0.00256	0.01540	0.00299	0.00337	-0.00060	-0.00080	14.09400
31			0.30000	5.59442	-1.03462	7.78891	-0.00967	-0.00066	-0.00084	0.00203	-0.00016	-0.00010	-2.68365	-5.92481	4.28318	-0.00120	-0.01245	-0.00085	0.00032	-0.00021	-0.00018	5.57882	5.18028	-18.10476	0.02057	-0.06921	-0.01065	-0.00264	0.00109	0.00253	8.36073	3.66255	2.46243	-0.01018	0.00008	0.00115	0.00065	-0.00001	-0.00025	14.72395	1.57500	-9.19106	-0.00567	0.01667	0.00375	0.00806	-0.00066	-0.00072	14.54494
32			0.31000	5.71194	-1.18341	7.75140	-0.00970	-0.00064	-0.00084	0.00196	-0.00017	-0.00006	-2.51287	-5.93743	4.14266	-0.00169	-0.01186	-0.00071	0.00046	-0.00002	-0.00020	5.63964	5.19926	-17.96369	0.02226	-0.06662	-0.01000	-0.00287	-0.00020	0.00250	8.38709	3.74708	2.57118	-0.01027	0.00005	0.00115	0.00065	-0.00001	-0.00021	15.56980	1.62002	-9.26760	-0.00943	0.01755	0.00458	0.01462	-0.00085	-0.00048	15.02077
33			0.32000	5.82531	-1.34382	7.74400	-0.00970	-0.00063	-0.00081	0.00186	-0.00018	-0.00002	-2.33751	-5.94052	3.96276	-0.00283	-0.01100	-0.00055	0.00077	0.00020	-0.00019	5.70062	5.20498	-17.81850	0.02558	-0.06498	-0.00943	-0.00333	-0.00197	0.00233	8.42074	3.84859	2.65041	-0.01034	0.00000	0.00110	0.00087	-0.00000	-0.00013	16.49791	1.66098	-9.29257	-0.01348	0.01787	0.00541	0.02298	-0.00128	-0.00005	15.52581
34			0.33000	5.93259	-1.51153	7.76347	-0.00965	-0.00062	-0.00075	0.00171	-0.00018	0.00001	-2.16161	-5.93199	3.75402	-0.00490	-0.00994	-0.00037	0.00129	0.00038	-0.00014	5.76269	5.19287	-17.67704	0.03152	-0.06582	-0.00920	-0.00411	-0.00393	0.00213	8.47613	3.96918	2.67693	-0.01040	-0.00005	0.00103	0.00130	0.00001	-0.00001	17.52331	1.70145	-9.25386	-0.01729	0.01750	0.00608	0.03251	-0.00189	0.00068	16.06397
35			0.34000	6.03014	-1.67929	7.79864	-0.00959	-0.00062	-0.00070	0.00149	-0.00018	0.00002	-1.99159	-5.91292	3.53388	-0.00783	-0.00879	-0.00021	0.00193	0.00046	-0.00008	5.82567	5.16348	-17.54701	0.03989	-0.06917	-0.00940	-0.00513	-0.00567	0.00191	8.56603	4.10663	2.62451	-0.01043	-0.00009	0.00096	0.00187	0.00002	0.00013	18.65683	1.74062	-9.13243	-0.01990	0.01647	0.00638	0.04107	-0.00257	0.00166	16.63640
36			0.35000	6.11292	-1.84043	7.83052	-0.00954	-0.00062	-0.00067	0.00121	-0.00017	0.00000	-1.83540	-5.88725	3.32693	-0.01113	-0.00776	-0.00010	0.00247	0.00044	-0.00003	5.88823	5.12300	-17.43530	0.04921	-0.07339	-0.00992	-0.00604	-0.00660	0.00165	8.69662	4.25547	2.47466	-0.01046	-0.00010	0.00093	0.00240	0.00003	0.00028	19.89907	1.77517	-8.91365	-0.01986	0.01458	0.00595	0.04435	-0.00300	0.00246	17.24122
37			0.36000	6.17692	-1.99354	7.83571	-0.00952	-0.00061	-0.00069	0.00093	-0.00016	-0.00004	-1.69894	-5.85955	3.16080	-0.01391	-0.00725	-0.00005	0.00276	0.00040	-0.00001	5.94831	5.08059	-17.34592	0.05657	-0.07629	-0.01053	-0.00642	-0.00635	0.00136	8.85854	4.41066	2.23178	-0.01052	-0.00009	0.00091	0.00259	0.00003	0.00039	21.23260	1.80048	-8.60563	-0.01639	0.01143	0.00441	0.03857	-0.00273	0.00232	17.87388
38			0.37000	6.22323	-2.14254	7.79522	-0.00952	-0.00060	-0.00072	0.00074	-0.00015	-0.00010	-1.58044	-5.83233	3.05437	-0.01500	-0.00764	-0.00000	0.00279	0.00038	-0.00000	6.00435	5.04345	-17.27722	0.05838	-0.07821	-0.01112	-0.00600	-0.00530	0.00112	9.02046	4.56940	1.93301	-0.01065	-0.00007	0.00090	0.00218	0.00003	0.00042	22.61718	1.81158	-8.25227	-0.01084	0.00727	0.00195	0.02597	-0.00169	0.00107	18.52815
39			0.38000	6.26051	-2.29232	7.70511	-0.00953	-0.00058	-0.00075	0.00070	-0.00014	-0.00016	-1.46982	-5.80643	3.00688	-0.01352	-0.00902	0.00002	0.00256	0.00039	0.00000	6.05531	5.01545	-17.22277	0.05325	-0.08060	-0.01171	-0.00481	-0.00385	0.00099	9.14057	4.73008	1.63619	-0.01088	-0.00006	0.00089	0.00118	0.00002	0.00037	24.00085	1.80573	-7.92310	-0.00569	0.00327	-0.00057	0.01343	-0.00060	-0.00026	19.19740
40			0.39000	6.29938	-2.44398	7.58168	-0.00955	-0.00055	-0.00077	0.00078	-0.00013	-0.00019	-1.35762	-5.78382	2.99564	-0.00982	-0.01082	-0.00000	0.00191	0.00037	-0.00000	6.09894	4.99928	-17.17432	0.04434	-0.08223	-0.01227	-0.00330	-0.00219	0.00105	9.18961	4.88833	1.38884	-0.01122	-0.00006	0.00086	-0.00014	0.00002	0.00028	25.34089	1.78913	-7.68440	-0.00218	0.00057	-0.00225	0.00494	-0.00006	-0.00064	19.87560
41			0.40000	6.34325	-2.59285	7.45458	-0.00959	-0.00052	-0.00077	0.00082	-0.00012	-0.00017	-1.24453	-5.76741	2.98317	-0.00555	-0.01226	-0.00005	0.00102	0.00028	-0.00000	6.13168	4.99560	-17.12150	0.03661	-0.08136	-0.01272	-0.00196	-0.00072	0.00135	9.16217	5.03325	1.20506	-0.01166	-0.00006	0.00085	-0.00147	0.00002	0.00020	26.61210	1.78138	-7.57545	0.00007	-0.00042	-0.00275	-0.00016	0.00002	-0.00016	20.55737
42			0.41000	6.38713	-2.73158	7.35327	-0.00965	-0.00049	-0.00075	0.00074	-0.00010	-0.00012	-1.14038	-5.75857	2.93095	-0.00244	-0.01292	-0.00007	0.00037	0.00016	-0.00001	6.14963	5.00212	-17.05203	0.03237	-0.07879	-0.01287	-0.00092	0.00008	0.00186	9.07365	5.14826	1.06614	-0.01212	-0.00005	0.00085	-0.00247	0.00001	0.00017	27.80148	1.80936	-7.60111	0.00204	0.00002	-0.00228	-0.00408	-0.00000	0.00040	21.23621
43			0.42000	6.42419	-2.85379	7.29655	-0.00969	-0.00047	-0.00072	0.00056	-0.00009	-0.00006	-1.05580	-5.75633	2.81374	-0.00140	-0.01283	-0.00004	0.00014	0.00007	-0.00001	6.14999	5.01442	-16.95645	0.03018	-0.07662	-0.01236	-0.00006	0.00011	0.00235	8.95199	5.21783	0.94024	-0.01249	-0.00004	0.00084	-0.00293	0.00000	0.00018	28.90153	1.89516	-7.74304	0.00446	0.00121	-0.00138	-0.00824	-0.00003	0.00054	21.90417
44			0.43000	6.45003	-2.95425	7.28953	-0.00970	-0.00045	-0.00066	0.00031	-0.00007	0.00001	-0.99584	-5.75758	2.62784	-0.00208	-0.01238	0.00005	0.00010	0.00005	0.00002	6.13294	5.02707	-16.83464	0.02629	-0.07695	-0.01098	0.00054	-0.00048	0.00244	8.82882	5.23409	0.80417	-0.01271	-0.00003	0.00078	-0.00274	0.00000	0.00020	29.90639	2.04910	-7.97780	0.00775	0.00251	-0.00044	-0.01303	-0.00012	0.00025	22.55319
45			0.44000	6.46260	-3.02850	7.32703	-0.00973	-0.00045	-0.00065	0.00005	-0.00005	0.00005	-0.95867	-5.75884	2.39230	-0.00335	-0.01223	0.00007	0.00003	0.00008	0.00003	6.10406	5.03454	-16.70126	0.01931	-0.08077	-0.00914	0.00063	-0.00150	0.00200	8.73137	5.19990	0.65116	-0.01282	-0.00007	0.00060	-0.00203	-0.00000	0.00017	30.80909	2.26890	-8.28560	0.01196	0.00349	0.00037	-0.01796	-0.00024	-0.00026	23.17580
46			0.45000	6.46186	-3.07678	7.39930	-0.00981	-0.00047	-0.00073	-0.00019	-0.00004	0.00010	-0.93805	-5.75821	2.14128	-0.00418	-0.01278	-0.00006	-0.00007	0.00011	-0.00002	6.07323	5.03254	-16.58248	0.01199	-0.08694	-0.00774	0.00039	-0.00271	0.00131	8.67662	5.12653	0.48487	-0.01285	-0.00015	0.00028	-0.00105	-0.00002	0.00009	31.60032	2.53982	-8.64699	0.01650	0.00399	0.00100	-0.02150	-0.00032	-0.00082	23.76461
47			0.46000	6.44974	-3.10775	7.49693	-0.00990	-0.00050	-0.00090	-0.00038	-0.00004	0.00016	-0.92845	-5.75656	1.90869	-0.00440	-0.01402	-0.00032	-0.00012	0.00009	-0.00012	6.04918	5.01962	-16.50342	0.00671	-0.09441	-0.00732	0.00016	-0.00367	0.00062	8.66858	5.02733	0.31092	-0.01279	-0.00026	-0.00012	-0.00009	-0.00004	-0.00004	32.26836	2.83880	-9.03817	0.02077	0.00404	0.00143	-0.02248	-0.00032	-0.00123	24.31320
48			0.47000	6.42894	-3.13546	7.61219	-0.00994	-0.00054	-0.00108	-0.00054	-0.00004	0.00022	-0.92829	-5.75790	1.71967	-0.00444	-0.01547	-0.00063	-0.00017	-0.00009	-0.00017	6.03635	4.99850	-16.48050	0.00416	-0.10193	-0.00779	0.00006	-0.00372	-0.00015	8.69886	4.91313	0.13523	-0.01264	-0.00036	-0.00052	0.00056	-0.00006	-0.00017	32.80121	3.14192	-9.43398	0.02474	0.00374	0.00156	-0.02079	-0.00025	-0.00133	24.81887
49			0.48000	6.40085	-3.17326	7.73817	-0.00991	-0.00059	-0.00124	-0.00067	-0.00006	0.00026	-0.94004	-5.76838	1.58966	-0.00459	-0.01675	-0.00089	-0.00024	-0.00049	-0.00015	6.03537	4.97575	-16.52045	0.00369	-0.10831	-0.00884	0.00001	-0.00227	-0.00112	8.74914	4.79249	-0.03239	-0.01243	-0.00043	-0.00087	0.00074	-0.00007	-0.00026	33.18850	3.43108	-9.81644	0.02825	0.00323	0.00138	-0.01638	-0.00017	-0.00111	25.28370
50			0.49000	6.36527	-3.23006	7.86828	-0.00986	-0.00063	-0.00135	-0.00081	-0.00009	0.00028	-0.96793	-5.79454	1.52600	-0.00465	-0.01763	-0.00110	-0.00033	-0.00111	-0.00006	6.04448	4.95944	-16.62242	0.00453	-0.11197	-0.01014	-0.00001	0.00081	-0.00228	8.79369	4.67143	-0.18042	-0.01215	-0.00046	-0.00111	0.00032	-0.00008	-0.00029	33.42126	3.69598	-10.17543	0.03107	0.00264	0.00092	-0.00938	-0.00009	-0.00068	25.71266
51			0.50000	6.32128	-3.30914	7.99678	-0.00981	-0.00066	-0.00139	-0.00095	-0.00012	0.00028	-1.01531	-5.84162	1.52729	-0.00463	-0.01803	-0.00123	-0.00044	-0.00185	0.00006	6.06109	4.95688	-16.77829	0.00619	-0.11173	-0.01149	-0.00004	0.00478	-0.00347	8.80133	4.55272	-0.29734	-0.01182	-0.00046	-0.00122	-0.00073	-0.00008	-0.00023	33.48983	3.93294	-10.50931	0.03336	0.00200	0.00011	-0.00020	-0.00002	-0.00008	26.11112
52			0.51000	6.26823	-3.40949	8.11896	-0.00974	-0.00067	-0.00136	-0.00109	-0.00014	0.00025	-1.08233	-5.91097	1.58370	-0.00482	-0.01775	-0.00125	-0.00056	-0.00246	0.00016	6.08268	4.97161	-16.97327	0.00917	-0.10608	-0.01271	-0.00009	0.00812	-0.00442	8.73759	4.43829	-0.36527	-0.01146	-0.00042	-0.00120	-0.00239	-0.00008	-0.00010	33.38304	4.14036	-10.83388	0.03494	0.00148	-0.00085	0.01074	0.00006	0.00057	26.48235
53			0.52000	6.20663	-3.52930	8.23181	-0.00965	-0.00066	-0.00125	-0.00119	-0.00016	0.00020	-1.16369	-5.99735	1.67628	-0.00532	-0.01665	-0.00113	-0.00067	-0.00263	0.00018	6.10738	5.00179	-17.18578	0.01399	-0.09404	-0.01364	-0.00019	0.00912	-0.00479	8.56741	4.32977	-0.36145	-0.01110	-0.00036	-0.00105	-0.00457	-0.00007	0.00005	33.08925	4.31505	-11.18204	0.03485	0.00143	-0.00146	0.02214	0.00018	0.00102	26.82681
54			0.53000	6.13969	-3.66827	8.33466	-0.00953	-0.00063	-0.00106	-0.00122	-0.00017	0.00015	-1.24726	-6.08811	1.77544	-0.00566	-0.01469	-0.00087	-0.00067	-0.00222	0.00012	6.13436	5.03926	-17.38694	0.01969	-0.07729	-0.01407	-0.00041	0.00730	-0.00428	8.25842	4.22533	-0.27213	-0.01078	-0.00027	-0.00079	-0.00716	-0.00006	0.00016	32.59855	4.45352	-11.58663	0.03228	0.00215	-0.00128	0.03130	0.00051	0.00097	27.14371
55			0.54000	6.07267	-3.82520	8.42973	-0.00942	-0.00058	-0.00081	-0.00117	-0.00017	0.00011	-1.31776	-6.16670	1.84422	-0.00534	-0.01218	-0.00054	-0.00050	-0.00142	0.00003	6.16275	5.07213	-17.54489	0.02341	-0.06041	-0.01376	-0.00072	0.00402	-0.00290	7.78764	4.11917	-0.10014	-0.01053	-0.00018	-0.00046	-0.00987	-0.00004	0.00015	31.90961	4.55414	-12.06552	0.02667	0.00388	-0.00001	0.03432	0.00136	0.00001	27.43276
56			0.55000	6.00943	-3.99415	8.52269	-0.00934	-0.00053	-0.00058	-0.00111	-0.00016	0.00008	-1.36310	-6.21973	1.84894	-0.00403	-0.00971	-0.00023	-0.00024	-0.00061	-0.00002	6.19144	5.08911	-17.63580	0.02257	-0.04733	-0.01257	-0.00094	0.00089	-0.00115	7.15514	4.00731	0.13492	-0.01035	-0.00010	-0.00014	-0.01227	-0.00003	0.00006	31.04254	4.61753	-12.61455	0.01780	0.00672	0.00242	0.02750	0.00297	-0.00216	27.69444
57			0.56000	5.94961	-4.16431	8.62390	-0.00929	-0.00049	-0.00040	-0.00112	-0.00015	0.00007	-1.37773	-6.24047	1.76702	-0.00195	-0.00765	-0.00000	-0.00005	-0.00002	-0.00000	6.21999	5.08235	-17.65199	0.01735	-0.03950	-0.01061	-0.00091	-0.00150	0.00027	6.39515	3.89393	0.39610	-0.01022	-0.00005	0.00014	-0.01388	-0.00001	-0.00006	30.04730	4.64580	-13.20460	0.00749	0.01002	0.00524	0.01278	0.00497	-0.00472	27.92933
58			0.57000	5.88776	-4.32244	8.74746	-0.00928	-0.00048	-0.00027	-0.00126	-0.00013	0.00006	-1.36288	-6.22930	1.58921	0.00032	-0.00607	0.00016	-0.00000	0.00031	0.00006	6.24869	5.04902	-17.60236	0.00940	-0.03710	-0.00812	-0.00058	-0.00342	0.00092	5.56395	3.79273	0.64283	-0.01013	-0.00002	0.00033	-0.01464	-0.00000	-0.00013	28.99180	4.64135	-13.79609	-0.00085	0.01262	0.00726	-0.00151	0.00653	-0.00629	28.13777
59			0.58000	5.81555	-4.45502	8.90811	-0.00930	-0.00049	-0.00019	-0.00155	-0.00011	0.00006	-1.32536	-6.19218	1.32133	0.00230	-0.00484	0.00026	-0.00005	0.00045	0.00014	6.27835	4.99159	-17.51038	0.00004	-0.03864	-0.00527	-0.00000	-0.00517	0.00080	4.70880	3.72028	0.85283	-0.01007	-0.00001	0.00045	-0.01485	-0.00000	-0.00015	27.93287	4.60809	-14.36346	-0.00526	0.01412	0.00809	-0.00920	0.00730	-0.00658	28.32116
60			0.59000	5.72614	-4.55097	9.11810	-0.00936	-0.00052	-0.00013	-0.00193	-0.00009	0.00005	-1.27349	-6.13575	0.98431	0.00358	-0.00372	0.00032	-0.00011	0.00047	0.00020	6.30978	4.91580	-17.41127	-0.00858	-0.04173	-0.00233	0.00060	-0.00658	0.00030	3.84948	3.68755	1.02501	-0.01005	-0.00001	0.00049	-0.01494	-0.00000	-0.00013	26.89833	4.55422	-14.90026	-0.00636	0.01478	0.00809	-0.01087	0.00742	-0.00618	28.48258
61			0.60000	5.61668	-4.60290	9.38400	-0.00945	-0.00057	-0.00007	-0.00236	-0.00005	0.00004	-1.21361	-6.06315	0.61031	0.00357	-0.00241	0.00039	-0.00013	0.00037	0.00025	6.34372	4.82815	-17.34484	-0.01341	-0.04594	0.00013	0.00089	-0.00744	-0.00000	2.98492	3.69625	1.16786	-0.01005	-0.00002	0.00050	-0.01511	0.00000	-0.00012	25.89141	4.49150	-15.40764	-0.00596	0.01488	0.00771	-0.00997	0.00702	-0.00559	28.62602
62			0.61000	5.48620	-4.60328	9.70374	-0.00954	-0.00064	-0.00001	-0.00282	-0.00000	0.00001	-1.15150	-5.97727	0.23856	0.00184	-0.00070	0.00049	-0.00007	0.00012	0.00030	6.38046	4.73613	-17.34860	-0.01155	-0.05092	0.00152	0.00067	-0.00742	0.00017	2.10906	3.74068	1.29338	-0.01008	-0.00001	0.00049	-0.01538	0.00000	-0.00011	24.90447	4.43110	-15.88692	-0.00550	0.01482	0.00730	-0.00908	0.00633	-0.00504	28.75498
63			0.62000	5.33249	-4.54173	10.06553	-0.00962	-0.00072	0.00004	-0.00330	0.00008	-0.00003	-1.09536	-5.88439	-0.09015	-0.00141	0.00137	0.00066	0.00005	-0.00023	0.00033	6.41869	4.64834	-17.45108	-0.00160	-0.05390	0.00155	0.00007	-0.00605	0.00045	1.21994	3.81169	1.41286	-0.01013	0.00001	0.00050	-0.01567	-0.00000	-0.00010	23.92824	4.38055	-16.33395	-0.00563	0.01506	0.00715	-0.00927	0.00555	-0.00460	28.87134
64			0.63000	5.15190	-4.40619	10.45102	-0.00968	-0.00081	0.00008	-0.00380	0.00020	-0.00006	-1.05384	-5.79270	-0.34544	-0.00507	0.00338	0.00090	0.00008	-0.00055	0.00033	6.45546	4.57147	-17.66314	0.01438	-0.05200	0.00041	-0.00032	-0.00373	0.00019	0.32067	3.90102	1.53110	-0.01019	0.00005	0.00055	-0.01589	-0.00001	-0.00011	22.95412	4.34401	-16.73489	-0.00622	0.01580	0.00726	-0.01031	0.00468	-0.00413	28.97480
65			0.64000	4.94162	-4.18513	10.84606	-0.00975	-0.00090	0.00012	-0.00431	0.00037	-0.00009	-1.03264	-5.70688	-0.52366	-0.00770	0.00483	0.00118	-0.00006	-0.00073	0.00031	6.48605	4.50681	-17.97207	0.03077	-0.04598	-0.00132	0.00013	-0.00173	-0.00080	-0.58252	4.00450	1.64606	-0.01025	0.00013	0.00067	-0.01598	-0.00002	-0.00013	21.97490	4.32274	-17.06891	-0.00675	0.01694	0.00742	-0.01134	0.00362	-0.00340	29.06322
66			0.65000	4.70360	-3.86810	11.25278	-0.00980	-0.00100	0.00015	-0.00472	0.00058	-0.00012	-1.03236	-5.62600	-0.65359	-0.00914	0.00595	0.00148	-0.00034	-0.00086	0.00033	6.50450	4.45034	-18.34823	0.04434	-0.03862	-0.00299	0.00161	-0.00073	-0.00207	-1.48155	4.12232	1.75494	-0.01029	0.00024	0.00085	-0.01588	-0.00005	-0.00015	20.98582	4.31385	-17.31488	-0.00692	0.01834	0.00746	-0.01184	0.00240	-0.00232	29.13327
67			0.66000	4.44564	-3.44615	11.68726	-0.00983	-0.00111	0.00017	-0.00497	0.00085	-0.00014	-1.04972	-5.54655	-0.77994	-0.01059	0.00719	0.00175	-0.00069	-0.00104	0.00043	6.50551	4.39570	-18.75952	0.05676	-0.03195	-0.00428	0.00413	-0.00054	-0.00313	-2.36678	4.25591	1.85819	-0.01031	0.00039	0.00109	-0.01557	-0.00010	-0.00018	19.98518	4.31115	-17.45679	-0.00679	0.01996	0.00734	-0.01183	0.00114	-0.00102	29.18205
68			0.67000	4.17840	-2.91378	12.16335	-0.00982	-0.00122	0.00016	-0.00499	0.00117	-0.00015	-1.07962	-5.46567	-0.93756	-0.01284	0.00814	0.00191	-0.00112	-0.00123	0.00059	6.48490	4.33637	-19.18112	0.06883	-0.02794	-0.00529	0.00772	-0.00084	-0.00390	-3.22655	4.40530	1.95908	-0.01032	0.00058	0.00138	-0.01501	-0.00016	-0.00022	18.97490	4.30734	-17.48684	-0.00631	0.02168	0.00704	-0.01117	0.00001	0.00033	29.20810
69			0.68000	3.91230	-2.27252	12.68202	-0.00975	-0.00134	0.00008	-0.00480	0.00153	-0.00008	-1.11548	-5.38064	-1.13827	-0.01524	0.00738	0.00186	-0.00149	-0.00119	0.00070	6.44028	4.26607	-19.59808	0.07726	-0.02985	-0.00638	0.01180	-0.00164	-0.00464	-4.04814	4.56717	2.06194	-0.01033	0.00078	0.00167	-0.01421	-0.00023	-0.00027	17.95950	4.29472	-17.40635	-0.00543	0.02327	0.00655	-0.00972	-0.00081	0.00149	29.21201
70			0.69000	3.65563	-1.53409	13.23441	-0.00962	-0.00148	-0.00009	-0.00443	0.00191	0.00009	-1.15088	-5.28847	-1.37536	-0.01666	0.00377	0.00155	-0.00162	-0.00067	0.00066	6.37093	4.18071	-20.00387	0.07791	-0.04002	-0.00782	0.01497	-0.00336	-0.00555	-4.81880	4.73450	2.17077	-0.01035	0.00096	0.00193	-0.01319	-0.00029	-0.00033	16.94458	4.26586	-17.22531	-0.00425	0.02442	0.00586	-0.00763	-0.00111	0.00228	29.19574
71			0.70000	3.41368	-0.72095	13.80981	-0.00946	-0.00166	-0.00037	-0.00396	0.00231	0.00041	-1.18138	-5.18725	-1.63356	-0.01645	-0.00286	0.00098	-0.00145	0.00055	0.00044	6.27837	4.08038	-20.39832	0.06889	-0.05887	-0.00971	0.01563	-0.00639	-0.00676	-5.52678	4.89743	2.28732	-0.01038	0.00109	0.00211	-0.01199	-0.00032	-0.00038	15.93632	4.21574	-16.96281	-0.00293	0.02494	0.00505	-0.00523	-0.00082	0.00260	29.16208
72			0.71000	3.18975	0.13677	14.40106	-0.00928	-0.00186	-0.00076	-0.00344	0.00269	0.00086	-1.20485	-5.07827	-1.89763	-0.01480	-0.01188	0.00022	-0.00110	0.00240	0.00010	6.16648	3.96986	-20.78511	0.05177	-0.08458	-0.01205	0.01312	-0.01028	-0.00829	-6.16250	5.04558	2.40933	-0.01039	0.00116	0.00220	-0.01062	-0.00030	-0.00040	14.94198	4.14081	-16.64521	-0.00178	0.02495	0.00428	-0.00313	0.00005	0.00256	29.11461
73			0.72000	2.98644	1.00425	15.00520	-0.00911	-0.00209	-0.00124	-0.00289	0.00299	0.00142	-1.22045	-4.96642	-2.15675	-0.01236	-0.02217	-0.00068	-0.00073	0.00446	-0.00030	6.04126	3.85727	-21.16892	0.03031	-0.11406	-0.01484	0.00815	-0.01360	-0.01016	-6.71887	5.17046	2.53016	-0.01034	0.00118	0.00220	-0.00910	-0.00025	-0.00039	13.96920	4.03753	-16.30025	-0.00118	0.02479	0.00373	-0.00202	0.00134	0.00237	29.05729
74			0.73000	2.80558	1.84336	15.61889	-0.00895	-0.00233	-0.00176	-0.00234	0.00314	0.00200	-1.22882	-4.85848	-2.40391	-0.00990	-0.03247	-0.00167	-0.00046	0.00609	-0.00068	5.91013	3.75150	-21.55240	0.00914	-0.14382	-0.01809	0.00248	-0.01473	-0.01228	-7.19076	5.26655	2.64030	-0.01021	0.00114	0.00213	-0.00747	-0.00018	-0.00033	13.02537	3.90518	-15.95196	-0.00103	0.02456	0.00342	-0.00171	0.00277	0.00217	28.99538
75			0.74000	2.64803	2.61312	16.23070	-0.00883	-0.00256	-0.00225	-0.00183	0.00306	0.00247	-1.23324	-4.76167	-2.63259	-0.00817	-0.04173	-0.00269	-0.00033	0.00676	-0.00099	5.78049	3.66041	-21.93221	-0.00795	-0.17125	-0.02171	-0.00208	-0.01283	-0.01432	-7.57579	5.33180	2.73191	-0.01000	0.00105	0.00197	-0.00585	-0.00011	-0.00025	12.11547	3.74707	-15.61876	-0.00082	0.02408	0.00322	-0.00130	0.00410	0.00196	28.93388
76			0.75000	2.51510	3.27130	16.81565	-0.00874	-0.00276	-0.00267	-0.00134	0.00268	0.00269	-1.23966	-4.68200	-2.83299	-0.00779	-0.04906	-0.00364	-0.00035	0.00619	-0.00113	5.65867	3.58992	-22.29733	-0.01868	-0.19431	-0.02546	-0.00448	-0.00805	-0.01566	-7.87599	5.36801	2.80359	-0.00975	0.00090	0.00172	-0.00435	-0.00005	-0.00018	11.24074	3.56729	-15.31162	-0.00003	0.02317	0.00303	-0.00005	0.00522	0.00171	28.87568
77			0.76000	2.41063	3.77960	17.33779	-0.00867	-0.00291	-0.00299	-0.00086	0.00203	0.00254	-1.25466	-4.62474	-2.99239	-0.00894	-0.05364	-0.00441	-0.00051	0.00431	-0.00101	5.54957	3.54363	-22.63020	-0.02270	-0.21107	-0.02888	-0.00475	-0.00134	-0.01550	-8.09912	5.38047	2.86070	-0.00950	0.00068	0.00141	-0.00309	-0.00001	-0.00013	10.39955	3.36724	-15.03507	0.00156	0.02172	0.00278	0.00229	0.00606	0.00143	28.82164
78			0.77000	2.34116	4.11127	17.75827	-0.00863	-0.00303	-0.00317	-0.00036	0.00118	0.00200	-1.28321	-4.59565	-3.09753	-0.01100	-0.05489	-0.00491	-0.00080	0.00131	-0.00062	5.45681	3.52308	-22.91017	-0.02132	-0.21905	-0.03141	-0.00367	0.00587	-0.01328	-8.25856	5.37700	2.91135	-0.00928	0.00041	0.00106	-0.00212	-0.00000	-0.00009	9.58994	3.14529	-14.79025	0.00380	0.01972	0.00247	0.00535	0.00662	0.00114	28.77288
79			0.78000	2.31423	4.25555	18.04371	-0.00864	-0.00309	-0.00317	0.00018	0.00024	0.00115	-1.32676	-4.60066	-3.13864	-0.01292	-0.05271	-0.00511	-0.00113	-0.00218	-0.00007	5.38248	3.52808	-23.11646	-0.01696	-0.21609	-0.03251	-0.00222	0.01196	-0.00895	-8.37053	5.36730	2.96258	-0.00908	0.00011	0.00071	-0.00144	-0.00000	-0.00007	8.81056	2.89840	-14.57580	0.00628	0.01727	0.00211	0.00850	0.00681	0.00088	28.73056
80			0.79000	2.33551	4.21701	18.17176	-0.00871	-0.00309	-0.00299	0.00075	-0.00066	0.00021	-1.38220	-4.64356	-3.11242	-0.01380	-0.04743	-0.00499	-0.00128	-0.00524	0.00049	5.32697	3.55659	-23.23096	-0.01204	-0.20163	-0.03181	-0.00106	0.01551	-0.00325	-8.45038	5.36144	3.01876	-0.00888	-0.00018	0.00039	-0.00099	0.00000	-0.00004	8.06033	2.62460	-14.38818	0.00853	0.01454	0.00177	0.01108	0.00659	0.00067	28.69436
81			0.80000	2.40591	4.01378	18.13331	-0.00882	-0.00303	-0.00262	0.00130	-0.00140	-0.00060	-1.44230	-4.72453	-3.02201	-0.01332	-0.03967	-0.00453	-0.00112	-0.00697	0.00091	5.28888	3.60493	-23.24157	-0.00771	-0.17651	-0.02915	-0.00038	0.01573	0.00243	-8.50981	5.36843	3.08050	-0.00870	-0.00043	0.00011	-0.00071	0.00002	-0.00001	7.33736	2.32275	-14.21988	0.01014	0.01161	0.00147	0.01270	0.00592	0.00053	28.66025
82			0.81000	2.51978	3.67560	17.93328	-0.00893	-0.00292	-0.00212	0.00176	-0.00190	-0.00106	-1.49744	-4.83911	-2.87567	-0.01159	-0.03020	-0.00376	-0.00067	-0.00692	0.00107	5.26542	3.66709	-23.14495	-0.00470	-0.14315	-0.02463	-0.00007	0.01281	0.00651	-8.55578	5.39386	3.14257	-0.00856	-0.00064	-0.00008	-0.00052	0.00005	0.00001	6.63831	1.99234	-14.05556	0.01098	0.00869	0.00123	0.01329	0.00485	0.00045	28.62016
83			0.82000	2.66526	3.24224	17.59224	-0.00903	-0.00275	-0.00154	0.00208	-0.00211	-0.00111	-1.53696	-4.97847	-2.68682	-0.00884	-0.02001	-0.00269	-0.00015	-0.00527	0.00092	5.25309	3.73488	-22.94880	-0.00345	-0.10509	-0.01858	0.00004	0.00804	0.00781	-8.59042	5.43878	3.19294	-0.00845	-0.00078	-0.00020	-0.00037	0.00008	0.00001	5.96190	1.63752	-13.87460	0.01148	0.00614	0.00102	0.01338	0.00362	0.00041	28.56655
84			0.83000	2.82662	2.76052	17.14862	-0.00910	-0.00255	-0.00096	0.00221	-0.00204	-0.00082	-1.55082	-5.13043	-2.47655	-0.00537	-0.01032	-0.00145	0.00020	-0.00283	0.00051	5.24880	3.79858	-22.67221	-0.00406	-0.06682	-0.01167	0.00013	0.00339	0.00623	-8.61335	5.50010	3.21732	-0.00836	-0.00084	-0.00021	-0.00024	0.00010	-0.00000	5.31379	1.27148	-13.66435	0.01236	0.00446	0.00076	0.01366	0.00265	0.00034	28.49981
85			0.84000	2.98807	2.27773	16.65774	-0.00916	-0.00235	-0.00046	0.00217	-0.00180	-0.00040	-1.53119	-5.28138	-2.27415	-0.00169	-0.00241	-0.00024	0.00016	-0.00062	0.00007	5.25007	3.84876	-22.34395	-0.00601	-0.03363	-0.00488	0.00027	0.00051	0.00288	-8.62521	5.57189	3.20837	-0.00829	-0.00080	-0.00012	-0.00015	0.00010	-0.00001	4.70553	0.91366	-13.42929	0.01391	0.00402	0.00041	0.01423	0.00227	0.00019	28.42867
86			0.85000	3.13683	1.83309	16.18350	-0.00920	-0.00217	-0.00010	0.00198	-0.00147	-0.00008	-1.47438	-5.41799	-2.11097	0.00126	0.00292	0.00070	-0.00019	0.00065	-0.00016	5.25437	3.87765	-21.99914	-0.00722	-0.00995	0.00076	0.00034	-0.00025	-0.00044	-8.62925	5.64718	3.17141	-0.00823	-0.00066	0.00009	-0.00010	0.00008	0.00001	4.14894	0.58215	-13.18457	0.01583	0.00498	-0.00001	0.01462	0.00256	-0.00001	28.36382
87			0.86000	3.26410	1.45276	15.78129	-0.00926	-0.00205	0.00008	0.00169	-0.00115	0.00005	-1.38229	-5.52989	-2.00689	0.00256	0.00549	0.00121	-0.00050	0.00095	-0.00016	5.25933	3.88101	-21.67387	-0.00555	0.00138	0.00444	0.00024	0.00009	-0.00230	-8.63082	5.72030	3.12186	-0.00819	-0.00044	0.00040	-0.00012	0.00005	0.00004	3.65202	0.28869	-12.94452	0.01766	0.00720	-0.00046	0.01440	0.00322	-0.00020	28.31362
88			0.87000	3.36460	1.14869	15.48049	-0.00933	-0.00198	0.00009	0.00131	-0.00087	0.00004	-1.26303	-5.61183	-1.95729	0.00190	0.00550	0.00128	-0.00043	0.00065	-0.00008	5.26271	3.85940	-21.40064	-0.00058	-0.00023	0.00581	0.00002	-0.00002	-0.00234	-8.63619	5.78852	3.07674	-0.00819	-0.00019	0.00074	-0.00020	0.00002	0.00006	3.21679	0.03815	-12.71774	0.01930	0.01014	-0.00087	0.01370	0.00383	-0.00035	28.28217
89			0.88000	3.43618	0.92023	15.27936	-0.00939	-0.00196	-0.00004	0.00090	-0.00064	-0.00001	-1.12908	-5.66479	-1.93323	-0.00030	0.00323	0.00104	0.00007	0.00024	-0.00005	5.26310	3.81831	-21.20414	0.00629	-0.01323	0.00494	-0.00010	-0.00138	-0.00126	-8.65092	5.85138	3.04763	-0.00824	0.00005	0.00107	-0.00033	-0.00001	0.00005	2.83846	-0.16957	-12.50965	0.02083	0.01314	-0.00123	0.01287	0.00408	-0.00044	28.26872
90			0.89000	3.48060	0.75647	15.15442	-0.00943	-0.00198	-0.00025	0.00053	-0.00046	-0.00005	-0.99352	-5.69543	-1.89567	-0.00345	-0.00063	0.00068	0.00083	-0.00003	-0.00007	5.26014	3.76737	-21.09769	0.01400	-0.03383	0.00228	0.00001	-0.00328	-0.00023	-8.67822	5.90909	3.03845	-0.00835	0.00025	0.00136	-0.00049	-0.00002	0.00002	2.50782	-0.33729	-12.32615	0.02240	0.01577	-0.00151	0.01215	0.00391	-0.00046	28.26941
91			0.90000	3.50368	0.63983	15.07405	-0.00943	-0.00200	-0.00050	0.00026	-0.00034	-0.00007	-0.86685	-5.71371	-1.81242	-0.00680	-0.00521	0.00037	0.00154	-0.00017	-0.00007	5.25422	3.71813	-21.08016	0.02172	-0.05709	-0.00154	0.00031	-0.00410	-0.00006	-8.71822	5.96119	3.04694	-0.00851	0.00041	0.00159	-0.00065	-0.00004	-0.00002	2.21495	-0.46851	-12.17516	0.02410	0.01786	-0.00173	0.01167	0.00344	-0.00041	28.27988
92			0.91000	3.51353	0.55081	15.01035	-0.00940	-0.00203	-0.00074	0.00011	-0.00028	-0.00009	-0.75576	-5.73013	-1.67025	-0.00973	-0.00969	0.00017	0.00201	-0.00037	-0.00005	5.24604	3.68127	-21.13550	0.02900	-0.07861	-0.00583	0.00071	-0.00272	-0.00081	-8.76834	6.00693	3.06732	-0.00869	0.00052	0.00177	-0.00077	-0.00004	-0.00005	1.95085	-0.56794	-12.06349	0.02583	0.01941	-0.00188	0.01142	0.00283	-0.00031	28.29639
93			0.92000	3.51855	0.47140	14.94523	-0.00934	-0.00204	-0.00094	0.00009	-0.00028	-0.00012	-0.66316	-5.75329	-1.47820	-0.01195	-0.01343	0.00006	0.00217	-0.00074	-0.00002	5.23600	3.66405	-21.23528	0.03523	-0.09540	-0.00992	0.00110	0.00058	-0.00182	-8.82439	6.04570	3.09159	-0.00886	0.00058	0.00187	-0.00084	-0.00004	-0.00005	1.70664	-0.64209	-11.99264	0.02744	0.02042	-0.00195	0.01140	0.00228	-0.00019	28.31466
94			0.93000	3.52603	0.38682	14.86907	-0.00927	-0.00204	-0.00108	0.00017	-0.00031	-0.00017	-0.58911	-5.78840	-1.25961	-0.01335	-0.01598	0.00002	0.00204	-0.00123	-0.00001	5.22376	3.66902	-21.34579	0.03989	-0.10563	-0.01318	0.00139	0.00437	-0.00226	-8.88120	6.07757	3.11087	-0.00900	0.00058	0.00188	-0.00083	-0.00003	-0.00003	1.47347	-0.69926	-11.95674	0.02890	0.02072	-0.00191	0.01163	0.00188	-0.00008	28.32894
95			0.94000	3.54087	0.28708	14.77703	-0.00920	-0.00202	-0.00115	0.00030	-0.00036	-0.00021	-0.53169	-5.83668	-1.04122	-0.01382	-0.01713	0.00001	0.00173	-0.00166	-0.00000	5.20889	3.69338	-21.43579	0.04231	-0.10859	-0.01519	0.00153	0.00695	-0.00172	-8.93269	6.10269	3.11848	-0.00911	0.00051	0.00178	-0.00072	-0.00002	0.00001	1.24479	-0.74724	-11.94512	0.03014	0.02023	-0.00176	0.01195	0.00163	-0.00002	28.33413
96			0.95000	3.56447	0.16757	14.66764	-0.00914	-0.00198	-0.00114	0.00043	-0.00042	-0.00025	-0.48752	-5.89537	-0.84577	-0.01332	-0.01694	0.00002	0.00135	-0.00185	-0.00001	5.19113	3.73029	-21.48233	0.04168	-0.10490	-0.01572	0.00147	0.00744	-0.00043	-8.97211	6.12152	3.11193	-0.00919	0.00037	0.00158	-0.00051	-0.00001	0.00004	1.01882	-0.79136	-11.94677	0.03122	0.01899	-0.00148	0.01214	0.00144	0.00001	28.32811
97			0.96000	3.59502	0.02855	14.54333	-0.00909	-0.00193	-0.00108	0.00051	-0.00046	-0.00026	-0.45184	-5.95886	-0.68879	-0.01188	-0.01567	0.00006	0.00100	-0.00174	-0.00001	5.17099	3.77149	-21.47409	0.03737	-0.09607	-0.01480	0.00118	0.00609	0.00100	-8.99336	6.13426	3.09269	-0.00922	0.00017	0.00129	-0.00020	-0.00000	0.00006	0.79939	-0.83355	-11.95444	0.03218	0.01709	-0.00110	0.01191	0.00122	0.00002	28.31329
98			0.97000	3.62929	-0.12527	14.41187	-0.00906	-0.00187	-0.00097	0.00056	-0.00048	-0.00024	-0.41836	-6.02039	-0.57944	-0.00987	-0.01375	0.00013	0.00078	-0.00139	-0.00002	5.15019	3.80955	-21.41178	0.03004	-0.08441	-0.01279	0.00076	0.00386	0.00193	-8.99193	6.13995	3.06500	-0.00923	-0.00006	0.00093	0.00017	-0.00000	0.00005	0.59509	-0.87295	-11.96576	0.03318	0.01468	-0.00064	0.01111	0.00094	0.00002	28.29631
99			0.98000	3.66465	-0.28575	14.28494	-0.00906	-0.00181	-0.00085	0.00056	-0.00048	-0.00019	-0.37940	-6.07382	-0.52096	-0.00776	-0.01157	0.00019	0.00066	-0.00096	-0.00001	5.13094	3.83915	-21.30609	0.02121	-0.07238	-0.01017	0.00033	0.00169	0.00213	-8.96590	6.13531	3.03599	-0.00921	-0.00031	0.00055	0.00057	-0.00001	0.00002	0.41621	-0.90652	-11.98262	0.03442	0.01204	-0.00015	0.00976	0.00060	0.00001	28.28477
100			0.99000	3.69937	-0.44354	14.17439	-0.00909	-0.00176	-0.00074	0.00055	-0.00045	-0.00014	-0.32774	-6.11547	-0.50964	-0.00612	-0.00959	0.00021	0.00064	-0.00060	0.00000	5.11638	3.85769	-21.17438	0.01280	-0.06262	-0.00753	0.00003	0.00010	0.00177	-8.91643	6.11545	3.01629	-0.00919	-0.00053	0.00021	0.00093	-0.00003	0.00000	0.27072	-0.93015	-12.01050	0.03589	0.00972	0.00030	0.00797	0.00029	-0.00002	28.28434
101			1.00000	3.73245	-0.59095	14.08715	-0.00912	-0.00172	-0.00067	0.00053	-0.00040	-0.00010	-0.25817	-6.14498	-0.53304	-0.00528	-0.00826	0.00018	0.00071	-0.00035	0.00001	5.10977	3.86511	-21.03712	0.00584	-0.05719	-0.00533	-0.00008	-0.00084	0.00120	-8.84760	6.07658	3.01738	-0.00917	-0.00068	-0.00003	0.00123	-0.00005	0.00000	0.16302	-0.93994	-12.05670	0.03731	0.00835	0.00069	0.00583	0.00004	-0.00007	28.29759
102			1.01000	3.76406	-0.72374	14.02260	-0.00916	-0.00169	-0.00066	0.00052	-0.00036	-0.00007	-0.16820	-6.16496	-0.56958	-0.00539	-0.00795	0.00011	0.00091	-0.00024	0.00001	5.11394	3.86401	-20.91548	0.00110	-0.05736	-0.00394	-0.00003	-0.00123	0.00071	-8.76611	6.01914	3.04494	-0.00918	-0.00077	-0.00016	0.00140	-0.00008	0.00001	0.09358	-0.93518	-12.12376	0.03841	0.00835	0.00103	0.00360	-0.00014	-0.00013	28.32530
103			1.02000	3.79566	-0.84173	13.97303	-0.00919	-0.00169	-0.00071	0.00053	-0.00032	-0.00007	-0.05788	-6.18007	-0.59284	-0.00618	-0.00877	0.00002	0.00128	-0.00023	0.00000	5.13080	3.85920	-20.82754	-0.00122	-0.06263	-0.00358	0.00006	-0.00109	0.00040	-8.68063	5.94928	3.09401	-0.00924	-0.00079	-0.00019	0.00143	-0.00009	0.00002	0.05794	-0.91991	-12.20423	0.03925	0.00963	0.00128	0.00170	-0.00028	-0.00018	28.36662
104			1.03000	3.82905	-0.94799	13.92774	-0.00920	-0.00170	-0.00081	0.00057	-0.00030	-0.00008	0.07023	-6.19531	-0.57931	-0.00723	-0.01050	-0.00005	0.00175	-0.00032	0.00000	5.16056	3.85578	-20.78432	-0.00136	-0.07142	-0.00425	0.00009	-0.00032	0.00015	-8.60019	5.87794	3.15155	-0.00936	-0.00075	-0.00012	0.00131	-0.00008	0.00001	0.04641	-0.90201	-12.28300	0.04009	0.01166	0.00142	0.00051	-0.00030	-0.00017	28.41784
105			1.04000	3.86541	-1.04857	13.87755	-0.00920	-0.00171	-0.00094	0.00063	-0.00029	-0.00010	0.21179	-6.21537	-0.51581	-0.00823	-0.01268	-0.00008	0.00223	-0.00053	0.00001	5.20227	3.85769	-20.78723	0.00038	-0.08167	-0.00579	-0.00003	0.00109	-0.00021	-8.53118	5.81715	3.20283	-0.00955	-0.00069	0.00000	0.00112	-0.00005	-0.00000	0.04561	-0.89037	-12.34400	0.04108	0.01376	0.00143	0.00022	-0.00012	-0.00011	28.47230
106			1.05000	3.90514	-1.15158	13.81647	-0.00919	-0.00172	-0.00105	0.00068	-0.00031	-0.00014	0.36163	-6.24387	-0.40243	-0.00906	-0.01481	-0.00006	0.00262	-0.00085	0.00001	5.25398	3.86713	-20.82791	0.00359	-0.09129	-0.00785	-0.00032	0.00289	-0.00068	-8.47430	5.77590	3.23642	-0.00979	-0.00061	0.00015	0.00094	-0.00003	-0.00001	0.04158	-0.89219	-12.37464	0.04224	0.01550	0.00131	0.00085	0.00028	-0.00003	28.52089
107			1.06000	3.94790	-1.26511	13.74142	-0.00917	-0.00172	-0.00114	0.00073	-0.00035	-0.00018	0.51493	-6.28281	-0.25072	-0.00963	-0.01636	-0.00000	0.00287	-0.00122	0.00000	5.31306	3.88463	-20.89030	0.00752	-0.09842	-0.00998	-0.00075	0.00458	-0.00107	-8.42522	5.75814	3.24645	-0.00999	-0.00052	0.00031	0.00084	-0.00001	0.00000	0.02292	-0.91128	-12.37016	0.04345	0.01671	0.00107	0.00218	0.00081	0.00004	28.55470
108			1.07000	3.99235	-1.39391	13.65157	-0.00914	-0.00171	-0.00118	0.00074	-0.00039	-0.00022	0.66788	-6.33260	-0.07897	-0.00993	-0.01684	0.00010	0.00295	-0.00155	-0.00003	5.37668	3.90892	-20.95494	0.01168	-0.10140	-0.01172	-0.00124	0.00557	-0.00110	-8.37755	5.76288	3.23219	-0.01014	-0.00041	0.00049	0.00084	0.00001	0.00002	-0.01659	-0.94751	-12.33485	0.04465	0.01743	0.00074	0.00388	0.00130	0.00006	28.56780
109			1.08000	4.03544	-1.53848	13.54872	-0.00912	-0.00167	-0.00116	0.00069	-0.00042	-0.00024	0.81781	-6.39238	0.09202	-0.00996	-0.01600	0.00026	0.00287	-0.00172	-0.00007	5.44240	3.93726	-21.00313	0.01593	-0.09935	-0.01269	-0.00177	0.00549	-0.00066	-8.32519	5.78473	3.19755	-0.01022	-0.00031	0.00065	0.00094	0.00001	0.00005	-0.07805	-0.99666	-12.28028	0.04579	0.01772	0.00038	0.00561	0.00162	0.00004	28.55800
110			1.09000	4.07282	-1.69520	13.43801	-0.00912	-0.00162	-0.00106	0.00057	-0.00043	-0.00022	0.96283	-6.45993	0.24157	-0.00983	-0.01395	0.00046	0.00269	-0.00165	-0.00010	5.50840	3.96636	-21.02008	0.02007	-0.09264	-0.01276	-0.00230	0.00442	0.00012	-8.26393	5.81542	3.14949	-0.01025	-0.00023	0.00077	0.00109	0.00001	0.00007	-0.15908	-1.05233	-12.21955	0.04676	0.01777	0.00006	0.00715	0.00174	0.00001	28.52632
111			1.10000	4.10029	-1.85685	13.32793	-0.00913	-0.00156	-0.00092	0.00039	-0.00041	-0.00019	1.10173	-6.53182	0.35191	-0.00978	-0.01117	0.00069	0.00248	-0.00137	-0.00010	5.57361	3.99266	-20.99804	0.02424	-0.08282	-0.01197	-0.00284	0.00278	0.00091	-8.19286	5.84733	3.09533	-0.01023	-0.00018	0.00085	0.00123	0.00001	0.00009	-0.25535	-1.10887	-12.16277	0.04754	0.01768	-0.00018	0.00829	0.00171	-0.00002	28.47672
112			1.11000	4.11551	-2.01369	13.22845	-0.00917	-0.00150	-0.00075	0.00020	-0.00037	-0.00013	1.23389	-6.60343	0.41109	-0.01012	-0.00829	0.00094	0.00234	-0.00099	-0.00006	5.63711	4.01306	-20.93734	0.02845	-0.07240	-0.01058	-0.00335	0.00111	0.00142	-8.11515	5.87591	3.04151	-0.01019	-0.00017	0.00088	0.00130	0.00001	0.00008	-0.36080	-1.16254	-12.11686	0.04820	0.01751	-0.00034	0.00886	0.00156	-0.00002	28.41583
113			1.12000	4.11850	-2.15551	13.14770	-0.00922	-0.00144	-0.00059	0.00001	-0.00031	-0.00008	1.35893	-6.66956	0.41697	-0.01111	-0.00593	0.00119	0.00232	-0.00063	0.00003	5.69775	4.02526	-20.84645	0.03288	-0.06412	-0.00896	-0.00375	-0.00019	0.00154	-8.03655	5.89946	2.99400	-0.01014	-0.00017	0.00089	0.00127	0.00000	0.00007	-0.46763	-1.21068	-12.08644	0.04885	0.01735	-0.00042	0.00879	0.00135	-0.00002	28.35190
114			1.13000	4.11184	-2.27446	13.08889	-0.00927	-0.00140	-0.00046	-0.00012	-0.00025	-0.00005	1.47653	-6.72498	0.37886	-0.01262	-0.00447	0.00141	0.00237	-0.00038	0.00012	5.75382	4.02927	-20.74006	0.03701	-0.05962	-0.00744	-0.00390	-0.00100	0.00135	-7.96353	5.91756	2.95779	-0.01012	-0.00018	0.00087	0.00114	0.00000	0.00005	-0.56786	-1.25115	-12.07181	0.04953	0.01729	-0.00045	0.00809	0.00108	-0.00001	28.29280
115			1.14000	4.09976	-2.36662	13.05002	-0.00930	-0.00137	-0.00039	-0.00019	-0.00018	-0.00002	1.58606	-6.76538	0.31543	-0.01420	-0.00394	0.00158	0.00240	-0.00023	0.00018	5.80372	4.02703	-20.63652	0.04001	-0.05951	-0.00632	-0.00368	-0.00131	0.00101	-7.90130	5.92959	2.93660	-0.01014	-0.00018	0.00086	0.00096	0.00000	0.00002	-0.65515	-1.28215	-12.06876	0.05039	0.01741	-0.00044	0.00693	0.00078	0.00000	28.24465
116			1.15000	4.08590	-2.43121	13.02649	-0.00932	-0.00136	-0.00039	-0.00021	-0.00012	-0.00001	1.68531	-6.78970	0.24896	-0.01540	-0.00434	0.00168	0.00229	-0.00015	0.00017	5.84626	4.02266	-20.55420	0.04129	-0.06314	-0.00580	-0.00312	-0.00105	0.00065	-7.85280	5.93405	2.93351	-0.01021	-0.00017	0.00087	0.00075	0.00000	-0.00001	-0.72539	-1.30254	-12.07141	0.05147	0.01772	-0.00043	0.00548	0.00046	0.00000	28.21160
117			1.16000	4.07218	-2.46973	13.01415	-0.00931	-0.00137	-0.00046	-0.00021	-0.00006	-0.00001	1.77067	-6.80072	0.19791	-0.01614	-0.00557	0.00171	0.00204	-0.00007	0.00011	5.88119	4.02109	-20.50699	0.04090	-0.06946	-0.00596	-0.00239	-0.00012	0.00027	-7.81819	5.92802	2.95080	-0.01034	-0.00014	0.00089	0.00057	-0.00000	-0.00005	-0.77707	-1.31166	-12.07651	0.05266	0.01820	-0.00041	0.00397	0.00010	0.00000	28.19582
118			1.17000	4.05935	-2.48643	13.01038	-0.00929	-0.00139	-0.00057	-0.00020	-0.00002	-0.00000	1.83925	-6.80244	0.17268	-0.01641	-0.00739	0.00170	0.00167	0.00001	0.00003	5.90939	4.02604	-20.50144	0.03905	-0.07718	-0.00676	-0.00168	0.00141	-0.00016	-7.79496	5.90718	2.98895	-0.01048	-0.00010	0.00093	0.00045	-0.00000	-0.00008	-0.81138	-1.30889	-12.08466	0.05374	0.01892	-0.00039	0.00258	-0.00031	0.00001	28.19740
119			1.18000	4.04796	-2.48768	13.01380	-0.00926	-0.00142	-0.00070	-0.00017	0.00001	0.00001	1.89031	-6.79911	0.17447	-0.01636	-0.00937	0.00165	0.00127	0.00008	-0.00004	5.93239	4.03915	-20.53580	0.03646	-0.08459	-0.00798	-0.00113	0.00321	-0.00066	-7.77853	5.86663	3.04546	-0.01062	-0.00005	0.00099	0.00041	-0.00000	-0.00012	-0.83164	-1.29339	-12.09899	0.05447	0.01999	-0.00035	0.00151	-0.00077	0.00001	28.21406
120			1.19000	4.03862	-2.48092	13.02276	-0.00922	-0.00144	-0.00082	-0.00014	0.00002	0.00002	1.92551	-6.79364	0.19761	-0.01599	-0.01115	0.00156	0.00090	0.00013	-0.00008	5.95186	4.05937	-20.60114	0.03362	-0.09027	-0.00938	-0.00077	0.00471	-0.00116	-7.76382	5.80351	3.11354	-0.01073	-0.00001	0.00104	0.00042	-0.00000	-0.00014	-0.84233	-1.26534	-12.12235	0.05472	0.02129	-0.00029	0.00087	-0.00124	0.00001	28.24177
121			1.20000	4.03120	-2.47292	13.03528	-0.00920	-0.00146	-0.00090	-0.00012	0.00001	0.00002	1.94810	-6.78776	0.23165	-0.01540	-0.01249	0.00144	0.00060	0.00015	-0.00008	5.96907	4.08392	-20.68342	0.03088	-0.09361	-0.01069	-0.00057	0.00544	-0.00149	-7.74742	5.71917	3.18305	-0.01080	0.00001	0.00107	0.00045	0.00000	-0.00014	-0.84862	-1.22729	-12.15555	0.05465	0.02248	-0.00022	0.00074	-0.00162	0.00001	28.27543
122			1.21000	4.02475	-2.46852	13.04935	-0.00919	-0.00148	-0.00096	-0.00012	0.00000	0.00002	1.96202	-6.78174	0.26458	-0.01467	-0.01331	0.00130	0.00038	0.00017	-0.00006	5.98470	4.10907	-20.76684	0.02808	-0.09468	-0.01168	-0.00046	0.00522	-0.00151	-7.72870	5.61998	3.24401	-0.01083	0.00000	0.00108	0.00046	0.00000	-0.00013	-0.85632	-1.18408	-12.19834	0.05451	0.02333	-0.00016	0.00112	-0.00179	0.00001	28.30933
123			1.22000	4.01783	-2.46994	13.06274	-0.00918	-0.00149	-0.00098	-0.00013	-0.00001	0.00002	1.97110	-6.77525	0.28660	-0.01393	-0.01359	0.00116	0.00024	0.00017	-0.00003	5.99902	4.13129	-20.83787	0.02525	-0.09403	-0.01220	-0.00041	0.00423	-0.00124	-7.70873	5.51682	3.29035	-0.01082	-0.00004	0.00105	0.00045	-0.00001	-0.00009	-0.87025	-1.14056	-12.25129	0.05440	0.02368	-0.00010	0.00183	-0.00177	0.00001	28.33804
124			1.23000	4.00915	-2.47691	13.07252	-0.00919	-0.00149	-0.00098	-0.00017	-0.00002	0.00001	1.97838	-6.76797	0.29298	-0.01322	-0.01338	0.00102	0.00016	0.00017	0.00000	6.01217	4.14822	-20.88791	0.02236	-0.09215	-0.01219	-0.00039	0.00286	-0.00078	-7.68887	5.42187	3.32081	-0.01080	-0.00010	0.00098	0.00041	-0.00001	-0.00006	-0.89262	-1.10035	-12.31444	0.05435	0.02359	-0.00003	0.00260	-0.00158	0.00000	28.35773
125			1.24000	3.99765	-2.48743	13.07563	-0.00919	-0.00149	-0.00096	-0.00022	-0.00003	-0.00000	1.98546	-6.76036	0.28462	-0.01258	-0.01267	0.00090	0.00012	0.00014	0.00002	6.02441	4.15901	-20.91453	0.01975	-0.08923	-0.01169	-0.00037	0.00150	-0.00032	-7.66994	5.34395	3.33736	-0.01077	-0.00017	0.00089	0.00037	-0.00002	-0.00003	-0.92256	-1.06595	-12.38487	0.05433	0.02318	0.00006	0.00317	-0.00128	-0.00001	28.36713
126			1.25000	3.98206	-2.49767	13.06988	-0.00920	-0.00148	-0.00091	-0.00029	-0.00002	-0.00002	1.99203	-6.75401	0.26643	-0.01206	-0.01141	0.00083	0.00007	0.00008	0.00003	6.03582	4.16409	-20.92091	0.01799	-0.08508	-0.01079	-0.00035	0.00043	0.00001	-7.65212	5.28635	3.34346	-0.01072	-0.00023	0.00079	0.00033	-0.00002	-0.00001	-0.95696	-1.03955	-12.45525	0.05440	0.02259	0.00015	0.00340	-0.00090	-0.00002	28.36703
127			1.26000	3.96073	-2.50215	13.05466	-0.00921	-0.00146	-0.00083	-0.00038	0.00001	-0.00003	1.99652	-6.75141	0.24511	-0.01183	-0.00987	0.00085	0.00001	-0.00001	0.00003	6.04653	4.16485	-20.91403	0.01756	-0.08028	-0.00967	-0.00034	-0.00022	0.00015	-7.63532	5.24829	3.34303	-0.01066	-0.00028	0.00069	0.00030	-0.00001	-0.00000	-0.99190	-1.02268	-12.51571	0.05460	0.02195	0.00024	0.00326	-0.00049	-0.00002	28.35942
128			1.27000	3.93306	-2.49519	13.03211	-0.00922	-0.00144	-0.00073	-0.00046	0.00004	-0.00003	1.99803	-6.75420	0.22606	-0.01204	-0.00830	0.00097	-0.00002	-0.00008	0.00003	6.05665	4.16296	-20.90236	0.01870	-0.07517	-0.00848	-0.00034	-0.00052	0.00014	-7.61983	5.22690	3.33974	-0.01061	-0.00031	0.00063	0.00026	-0.00001	0.00000	-1.02365	-1.01553	-12.55777	0.05494	0.02140	0.00030	0.00279	-0.00012	-0.00002	28.34700
129			1.28000	3.90109	-2.47223	13.00726	-0.00923	-0.00141	-0.00062	-0.00050	0.00009	-0.00002	1.99817	-6.76121	0.21158	-0.01259	-0.00669	0.00115	-0.00001	-0.00009	0.00002	6.06590	4.15905	-20.89397	0.02118	-0.06973	-0.00731	-0.00033	-0.00067	0.00003	-7.60632	5.21866	3.33641	-0.01058	-0.00032	0.00060	0.00022	-0.00000	0.00000	-1.04905	-1.01742	-12.57678	0.05537	0.02108	0.00031	0.00205	0.00022	-0.00000	28.33252
130			1.29000	3.86857	-2.42862	12.98620	-0.00923	-0.00139	-0.00051	-0.00049	0.00014	-0.00001	2.00029	-6.76889	0.20232	-0.01329	-0.00501	0.00134	0.00010	-0.00005	0.00002	6.07380	4.15258	-20.89576	0.02471	-0.06372	-0.00624	-0.00027	-0.00086	-0.00011	-7.59534	5.22065	3.33486	-0.01057	-0.00030	0.00062	0.00018	0.00000	0.00000	-1.06586	-1.02757	-12.57222	0.05581	0.02106	0.00028	0.00115	0.00051	0.00001	28.31837
131			1.30000	3.83945	-2.35856	12.97384	-0.00923	-0.00138	-0.00041	-0.00041	0.00021	-0.00000	2.00810	-6.77250	0.19824	-0.01395	-0.00348	0.00149	0.00029	0.00000	0.00000	6.07978	4.14148	-20.91242	0.02847	-0.05802	-0.00539	-0.00015	-0.00121	-0.00025	-7.58699	5.23065	3.33586	-0.01059	-0.00027	0.00067	0.00014	0.00001	-0.00000	-1.07316	-1.04436	-12.54742	0.05625	0.02131	0.00021	0.00025	0.00073	0.00001	28.30605
132			1.31000	3.81709	-2.25646	12.97340	-0.00922	-0.00137	-0.00035	-0.00029	0.00028	0.00001	2.02481	-6.76770	0.19885	-0.01443	-0.00257	0.00160	0.00057	0.00005	-0.00001	6.08346	4.12314	-20.94628	0.03136	-0.05416	-0.00487	0.00002	-0.00173	-0.00038	-7.58066	5.24671	3.33942	-0.01062	-0.00022	0.00075	0.00012	0.00001	-0.00000	-1.07215	-1.06543	-12.50756	0.05675	0.02167	0.00009	-0.00047	0.00088	0.00001	28.29545
133			1.32000	3.80381	-2.11879	12.98674	-0.00920	-0.00137	-0.00033	-0.00015	0.00037	0.00002	2.05272	-6.75135	0.20325	-0.01456	-0.00277	0.00166	0.00088	0.00011	-0.00001	6.08514	4.09559	-20.99778	0.03200	-0.05365	-0.00474	0.00018	-0.00245	-0.00052	-7.57517	5.26687	3.34505	-0.01068	-0.00016	0.00084	0.00012	0.00001	-0.00000	-1.06531	-1.08904	-12.45796	0.05726	0.02200	-0.00004	-0.00098	0.00096	-0.00000	28.28610
134			1.33000	3.80053	-1.94609	13.01566	-0.00917	-0.00139	-0.00039	0.00000	0.00045	0.00003	2.09271	-6.72207	0.21007	-0.01431	-0.00451	0.00166	0.00116	0.00028	-0.00002	6.08564	4.05775	-21.06656	0.02939	-0.05788	-0.00505	0.00025	-0.00347	-0.00072	-7.56884	5.28938	3.35178	-0.01073	-0.00012	0.00093	0.00015	0.00000	-0.00001	-1.05443	-1.11373	-12.40440	0.05774	0.02218	-0.00017	-0.00136	0.00097	-0.00002	28.27870
135			1.34000	3.80674	-1.74454	13.06202	-0.00912	-0.00143	-0.00054	0.00013	0.00051	0.00006	2.14396	-6.68016	0.21863	-0.01381	-0.00778	0.00159	0.00137	0.00065	-0.00002	6.08645	4.01011	-21.15281	0.02398	-0.06687	-0.00585	0.00020	-0.00477	-0.00102	-7.56009	5.31265	3.35868	-0.01076	-0.00008	0.00100	0.00021	0.00000	-0.00001	-1.04031	-1.13723	-12.35356	0.05813	0.02214	-0.00028	-0.00164	0.00086	-0.00002	28.27514
136			1.35000	3.82062	-1.52645	13.12604	-0.00907	-0.00149	-0.00075	0.00023	0.00055	0.00011	2.20380	-6.62739	0.22984	-0.01336	-0.01199	0.00147	0.00148	0.00119	-0.00003	6.08932	3.95530	-21.25680	0.01738	-0.07956	-0.00715	0.00010	-0.00606	-0.00147	-7.54810	5.33489	3.36472	-0.01077	-0.00007	0.00104	0.00026	0.00000	-0.00000	-1.02384	-1.15658	-12.31181	0.05839	0.02182	-0.00035	-0.00182	0.00064	-0.00002	28.27696
137			1.36000	3.83977	-1.30893	13.20359	-0.00902	-0.00156	-0.00099	0.00030	0.00055	0.00016	2.26786	-6.56708	0.24771	-0.01302	-0.01609	0.00130	0.00151	0.00174	-0.00005	6.09543	3.89829	-21.37807	0.01111	-0.09323	-0.00877	0.00002	-0.00662	-0.00204	-7.53343	5.35354	3.36895	-0.01075	-0.00007	0.00105	0.00029	0.00000	-0.00000	-1.00599	-1.16948	-12.28416	0.05852	0.02127	-0.00038	-0.00192	0.00038	-0.00001	28.28489
138			1.37000	3.86187	-1.10857	13.28659	-0.00898	-0.00162	-0.00118	0.00033	0.00051	0.00019	2.33095	-6.50516	0.27721	-0.01272	-0.01896	0.00112	0.00143	0.00199	-0.00007	6.10467	3.84616	-21.51363	0.00631	-0.10440	-0.01043	-0.00001	-0.00568	-0.00261	-7.51772	5.36623	3.37063	-0.01072	-0.00009	0.00102	0.00029	0.00000	0.00000	-0.98714	-1.17611	-12.27239	0.05855	0.02054	-0.00035	-0.00202	0.00018	-0.00000	28.29862
139			1.38000	3.88501	-0.93555	13.36611	-0.00897	-0.00167	-0.00129	0.00035	0.00045	0.00019	2.38823	-6.44963	0.32042	-0.01243	-0.02011	0.00095	0.00127	0.00177	-0.00008	6.11592	3.80580	-21.65678	0.00351	-0.11058	-0.01187	-0.00001	-0.00332	-0.00298	-7.50295	5.37171	3.36958	-0.01069	-0.00014	0.00095	0.00025	0.00000	0.00000	-0.96672	-1.17938	-12.27439	0.05853	0.01968	-0.00024	-0.00222	0.00010	0.00000	28.31734
140			1.39000	3.90846	-0.79170	13.43550	-0.00898	-0.00170	-0.00131	0.00037	0.00038	0.00016	2.43730	-6.40845	0.37330	-0.01233	-0.01962	0.00084	0.00112	0.00117	-0.00007	6.12801	3.78125	-21.79695	0.00307	-0.11087	-0.01290	-0.00002	-0.00055	-0.00299	-7.49064	5.37021	3.36625	-0.01067	-0.00022	0.00084	0.00019	-0.00000	0.00000	-0.94347	-1.18227	-12.28630	0.05855	0.01876	-0.00007	-0.00248	0.00009	0.00000	28.34012
141			1.40000	3.93404	-0.67286	13.49040	-0.00902	-0.00171	-0.00123	0.00044	0.00032	0.00011	2.48059	-6.38572	0.42633	-0.01253	-0.01781	0.00077	0.00107	0.00050	-0.00006	6.14052	3.77184	-21.92085	0.00482	-0.10568	-0.01340	-0.00005	0.00135	-0.00254	-7.48137	5.36318	3.36165	-0.01067	-0.00032	0.00070	0.00014	-0.00001	0.00000	-0.91748	-1.18552	-12.30392	0.05859	0.01784	0.00016	-0.00264	0.00009	-0.00000	28.36459
142			1.41000	3.96568	-0.57144	13.52705	-0.00906	-0.00170	-0.00110	0.00057	0.00029	0.00006	2.52497	-6.38026	0.46890	-0.01277	-0.01498	0.00071	0.00117	0.00001	-0.00004	6.15389	3.77255	-22.01518	0.00772	-0.09604	-0.01326	-0.00013	0.00169	-0.00171	-7.47470	5.35281	3.35677	-0.01069	-0.00042	0.00054	0.00010	-0.00001	0.00000	-0.89114	-1.18849	-12.32211	0.05871	0.01697	0.00042	-0.00252	0.00007	-0.00001	28.38665
143			1.42000	4.00642	-0.47670	13.54112	-0.00911	-0.00169	-0.00095	0.00072	0.00029	0.00001	2.57829	-6.38812	0.49399	-0.01286	-0.01176	0.00064	0.00140	-0.00024	-0.00002	6.16919	3.77607	-22.06998	0.01047	-0.08433	-0.01253	-0.00027	0.00074	-0.00071	-7.46942	5.34120	3.35250	-0.01074	-0.00053	0.00039	0.00010	-0.00001	0.00000	-0.86756	-1.19074	-12.33638	0.05891	0.01618	0.00068	-0.00222	0.00004	-0.00001	28.40203
144			1.43000	4.05687	-0.37589	13.52889	-0.00915	-0.00167	-0.00082	0.00089	0.00032	-0.00003	2.64631	-6.40534	0.50025	-0.01289	-0.00920	0.00062	0.00173	-0.00032	0.00000	6.18784	3.77548	-22.08133	0.01207	-0.07415	-0.01142	-0.00045	-0.00074	0.00017	-7.46368	5.32946	3.34988	-0.01080	-0.00060	0.00028	0.00013	-0.00001	-0.00000	-0.84749	-1.19148	-12.34525	0.05922	0.01559	0.00089	-0.00200	-0.00002	-0.00001	28.40969
145			1.44000	4.11709	-0.25874	13.48969	-0.00915	-0.00165	-0.00074	0.00106	0.00037	-0.00005	2.73277	-6.42821	0.49013	-0.01310	-0.00817	0.00072	0.00218	-0.00035	0.00002	6.21090	3.76657	-22.05206	0.01185	-0.06895	-0.01020	-0.00059	-0.00217	0.00076	-7.45552	5.31806	3.34984	-0.01086	-0.00065	0.00022	0.00020	-0.00001	-0.00000	-0.82860	-1.18965	-12.34957	0.05956	0.01530	0.00101	-0.00208	-0.00009	-0.00000	28.41245
146			1.45000	4.18913	-0.12288	13.42714	-0.00913	-0.00164	-0.00073	0.00127	0.00042	-0.00008	2.84021	-6.45257	0.46891	-0.01341	-0.00886	0.00093	0.00270	-0.00038	0.00004	6.23864	3.74888	-21.99205	0.00970	-0.06965	-0.00912	-0.00058	-0.00341	0.00104	-7.44316	5.30759	3.35225	-0.01091	-0.00065	0.00022	0.00029	-0.00001	-0.00000	-0.80744	-1.18499	-12.34963	0.05989	0.01536	0.00104	-0.00241	-0.00016	0.00000	28.41490
147			1.46000	4.27601	0.02551	13.34835	-0.00908	-0.00163	-0.00079	0.00151	0.00044	-0.00010	2.96912	-6.47488	0.44309	-0.01363	-0.01087	0.00118	0.00322	-0.00041	0.00005	6.27063	3.72500	-21.91595	0.00615	-0.07517	-0.00836	-0.00041	-0.00434	0.00106	-7.42550	5.29935	3.35604	-0.01093	-0.00061	0.00028	0.00039	-0.00001	-0.00000	-0.78255	-1.17781	-12.34495	0.06021	0.01575	0.00096	-0.00272	-0.00022	0.00001	28.42015
148			1.47000	4.37939	0.17456	13.26198	-0.00904	-0.00163	-0.00091	0.00176	0.00042	-0.00012	3.11671	-6.49368	0.41915	-0.01373	-0.01361	0.00141	0.00364	-0.00044	0.00005	6.30597	3.69904	-21.83961	0.00218	-0.08364	-0.00809	-0.00016	-0.00472	0.00094	-7.40273	5.29494	3.35975	-0.01093	-0.00055	0.00039	0.00047	-0.00000	-0.00000	-0.75591	-1.16885	-12.33557	0.06047	0.01644	0.00078	-0.00274	-0.00026	0.00002	28.42819
149			1.48000	4.49893	0.31130	13.17574	-0.00902	-0.00166	-0.00106	0.00199	0.00038	-0.00014	3.27777	-6.50987	0.40255	-0.01388	-0.01638	0.00160	0.00397	-0.00047	0.00003	6.34419	3.67532	-21.77644	-0.00075	-0.09270	-0.00831	0.00006	-0.00430	0.00073	-7.37644	5.29566	3.36214	-0.01092	-0.00046	0.00053	0.00051	0.00000	-0.00000	-0.73115	-1.15938	-12.32306	0.06060	0.01729	0.00055	-0.00245	-0.00027	0.00001	28.43793
150			1.49000	4.63314	0.42535	13.09421	-0.00901	-0.00169	-0.00120	0.00220	0.00031	-0.00015	3.44662	-6.52561	0.39654	-0.01413	-0.01839	0.00174	0.00421	-0.00054	-0.00000	6.38504	3.65733	-21.73408	-0.00199	-0.09983	-0.00885	0.00015	-0.00303	0.00046	-7.34900	5.30186	3.36289	-0.01090	-0.00037	0.00067	0.00051	0.00001	0.00000	-0.71006	-1.15089	-12.31207	0.06051	0.01814	0.00030	-0.00219	-0.00023	0.00000	28.44968
151			1.50000	4.77969	0.51106	13.01883	-0.00901	-0.00171	-0.00127	0.00236	0.00023	-0.00015	3.61912	-6.54325	0.40130	-0.01424	-0.01899	0.00181	0.00434	-0.00063	-0.00003	6.42818	3.64734	-21.71336	-0.00187	-0.10265	-0.00944	0.00015	-0.00129	0.00020	-7.32262	5.31251	3.36264	-0.01086	-0.00029	0.00078	0.00047	0.00001	0.00000	-0.68990	-1.14493	-12.31040	0.06015	0.01887	0.00008	-0.00232	-0.00014	-0.00000	28.46666
152			1.51000	4.93508	0.56783	12.94984	-0.00902	-0.00170	-0.00124	0.00247	0.00015	-0.00013	3.79384	-6.56485	0.41247	-0.01396	-0.01800	0.00181	0.00433	-0.00073	-0.00003	6.47382	3.64562	-21.70889	-0.00098	-0.09981	-0.00981	0.00008	0.00019	0.00003	-7.29914	5.32560	3.36275	-0.01080	-0.00023	0.00086	0.00040	0.00001	0.00000	-0.66553	-1.14243	-12.32742	0.05954	0.01935	-0.00007	-0.00289	-0.00005	0.00000	28.49311
153			1.52000	5.09432	0.59954	12.88830	-0.00904	-0.00166	-0.00112	0.00249	0.00008	-0.00011	3.97230	-6.59105	0.42013	-0.01324	-0.01573	0.00175	0.00421	-0.00076	-0.00000	6.52298	3.64984	-21.71052	0.00005	-0.09175	-0.00979	-0.00000	0.00081	0.00003	-7.28006	5.33880	3.36427	-0.01073	-0.00020	0.00089	0.00031	0.00000	-0.00000	-0.63318	-1.14262	-12.36991	0.05874	0.01950	-0.00011	-0.00362	-0.00001	0.00001	28.53121
154			1.53000	5.25165	0.61307	12.83582	-0.00906	-0.00161	-0.00095	0.00242	0.00004	-0.00008	4.15784	-6.62065	0.41177	-0.01230	-0.01273	0.00162	0.00404	-0.00069	0.00005	6.57699	3.65615	-21.70627	0.00084	-0.08024	-0.00931	-0.00008	0.00049	0.00020	-7.26619	5.34985	3.36726	-0.01065	-0.00020	0.00086	0.00022	0.00000	-0.00000	-0.59277	-1.14314	-12.43815	0.05790	0.01931	-0.00005	-0.00415	-0.00004	0.00001	28.57904
155			1.54000	5.40157	0.61782	12.79360	-0.00909	-0.00157	-0.00077	0.00228	0.00003	-0.00005	4.35419	-6.65054	0.37721	-0.01140	-0.00962	0.00147	0.00393	-0.00053	0.00012	6.63655	3.65962	-21.68622	0.00126	-0.06776	-0.00839	-0.00014	-0.00043	0.00044	-7.25728	5.35661	3.37112	-0.01060	-0.00024	0.00079	0.00014	0.00000	-0.00000	-0.54808	-1.14187	-12.52349	0.05715	0.01895	0.00010	-0.00422	-0.00012	-0.00002	28.63033
156			1.55000	5.53942	0.62452	12.76147	-0.00913	-0.00154	-0.00062	0.00207	0.00004	-0.00003	4.56402	-6.67677	0.31254	-0.01084	-0.00699	0.00134	0.00394	-0.00035	0.00018	6.70148	3.65591	-21.64585	0.00114	-0.05719	-0.00722	-0.00014	-0.00145	0.00060	-7.25222	5.35783	3.37533	-0.01058	-0.00030	0.00069	0.00008	-0.00000	-0.00001	-0.50478	-1.13725	-12.61160	0.05664	0.01853	0.00030	-0.00387	-0.00025	-0.00004	28.67683
157			1.56000	5.66188	0.64348	12.73874	-0.00918	-0.00152	-0.00052	0.00182	0.00008	-0.00001	4.78823	-6.69603	0.22114	-0.01086	-0.00526	0.00129	0.00416	-0.00021	0.00022	6.77119	3.64199	-21.58780	0.00085	-0.05062	-0.00603	-0.00011	-0.00235	0.00063	-7.24938	5.35405	3.37993	-0.01061	-0.00036	0.00059	0.00006	-0.00000	-0.00001	-0.46646	-1.12799	-12.68816	0.05638	0.01819	0.00050	-0.00340	-0.00039	-0.00006	28.71302
158			1.57000	5.76759	0.68236	12.72440	-0.00922	-0.00152	-0.00048	0.00157	0.00014	-0.00000	5.02617	-6.70672	0.11245	-0.01156	-0.00465	0.00135	0.00465	-0.00013	0.00026	6.84500	3.61715	-21.52081	0.00093	-0.04916	-0.00509	-0.00013	-0.00318	0.00054	-7.24651	5.34728	3.38464	-0.01067	-0.00042	0.00051	0.00009	-0.00000	-0.00000	-0.43312	-1.11345	-12.74229	0.05640	0.01800	0.00066	-0.00307	-0.00054	-0.00005	28.73760
159			1.58000	5.85751	0.74480	12.71741	-0.00925	-0.00153	-0.00052	0.00135	0.00020	0.00000	5.27536	-6.70940	-0.00059	-0.01289	-0.00519	0.00153	0.00541	-0.00009	0.00029	6.92217	3.58295	-21.45717	0.00166	-0.05287	-0.00462	-0.00024	-0.00403	0.00041	-7.24074	5.33959	3.38850	-0.01077	-0.00045	0.00047	0.00017	-0.00001	-0.00000	-0.40259	-1.09421	-12.76676	0.05676	0.01797	0.00075	-0.00298	-0.00066	-0.00001	28.75236
160			1.59000	5.93485	0.82899	12.71667	-0.00925	-0.00155	-0.00061	0.00119	0.00025	0.00001	5.53208	-6.70632	-0.10387	-0.01463	-0.00678	0.00182	0.00632	-0.00005	0.00029	7.00180	3.54259	-21.41011	0.00323	-0.06096	-0.00479	-0.00047	-0.00479	0.00023	-7.22916	5.33216	3.39026	-0.01088	-0.00046	0.00047	0.00029	-0.00001	-0.00000	-0.37273	-1.07174	-12.75824	0.05744	0.01804	0.00075	-0.00305	-0.00072	0.00003	28.75988
161			1.60000	6.00425	0.92792	12.72117	-0.00924	-0.00157	-0.00074	0.00110	0.00027	0.00002	5.79178	-6.70095	-0.18555	-0.01654	-0.00910	0.00219	0.00725	-0.00003	0.00026	7.08294	3.50050	-21.39037	0.00566	-0.07186	-0.00563	-0.00081	-0.00512	-0.00002	-7.21015	5.32566	3.38907	-0.01097	-0.00044	0.00051	0.00043	-0.00000	0.00000	-0.34264	-1.04833	-12.71829	0.05842	0.01816	0.00066	-0.00313	-0.00070	0.00006	28.76272
162			1.61000	6.07095	1.03108	12.73018	-0.00920	-0.00159	-0.00089	0.00109	0.00027	0.00003	6.05000	-6.69688	-0.23881	-0.01844	-0.01165	0.00257	0.00807	-0.00004	0.00017	7.16455	3.46118	-21.40330	0.00929	-0.08339	-0.00709	-0.00129	-0.00470	-0.00040	-7.18420	5.32032	3.38529	-0.01104	-0.00041	0.00058	0.00053	-0.00000	0.00000	-0.31319	-1.02718	-12.65440	0.05951	0.01824	0.00051	-0.00303	-0.00057	0.00006	28.76292
163			1.62000	6.13960	1.12680	12.74218	-0.00916	-0.00161	-0.00103	0.00114	0.00024	0.00004	6.30237	-6.69695	-0.26278	-0.02027	-0.01388	0.00291	0.00871	-0.00011	0.00006	7.24519	3.42839	-21.44686	0.01426	-0.09353	-0.00894	-0.00190	-0.00349	-0.00089	-7.15391	5.31589	3.38035	-0.01108	-0.00038	0.00064	0.00059	-0.00000	0.00000	-0.28669	-1.01154	-12.57937	0.06044	0.01830	0.00035	-0.00262	-0.00037	0.00004	28.76177
164			1.63000	6.21341	1.20491	12.75367	-0.00911	-0.00163	-0.00114	0.00123	0.00018	0.00003	6.54504	-6.70328	-0.26226	-0.02203	-0.01541	0.00318	0.00913	-0.00025	-0.00006	7.32332	3.40444	-21.51126	0.02014	-0.10128	-0.01092	-0.00255	-0.00181	-0.00132	-7.12244	5.31200	3.37577	-0.01109	-0.00035	0.00070	0.00059	-0.00000	0.00000	-0.26610	-1.00326	-12.50948	0.06093	0.01835	0.00023	-0.00189	-0.00013	0.00002	28.75921
165			1.64000	6.29408	1.25804	12.75835	-0.00908	-0.00164	-0.00122	0.00134	0.00011	0.00000	6.77495	-6.71775	-0.24456	-0.02352	-0.01611	0.00335	0.00924	-0.00047	-0.00014	7.39809	3.39049	-21.58180	0.02577	-0.10623	-0.01271	-0.00310	-0.00006	-0.00147	-7.09224	5.30887	3.37196	-0.01108	-0.00034	0.00072	0.00055	-0.00000	0.00000	-0.25327	-1.00277	-12.45975	0.06094	0.01835	0.00017	-0.00103	0.00010	0.00001	28.75506
166			1.65000	6.38256	1.28218	12.74855	-0.00907	-0.00164	-0.00126	0.00146	0.00003	-0.00004	6.99024	-6.74200	-0.21769	-0.02441	-0.01636	0.00347	0.00897	-0.00074	-0.00019	7.46898	3.38679	-21.64268	0.02945	-0.10926	-0.01409	-0.00339	0.00146	-0.00121	-7.06461	5.30686	3.36813	-0.01105	-0.00035	0.00071	0.00049	-0.00000	0.00001	-0.24791	-1.00907	-12.43850	0.06068	0.01815	0.00019	-0.00027	0.00027	0.00000	28.74970
167			1.66000	6.47989	1.27574	12.71914	-0.00906	-0.00163	-0.00126	0.00161	-0.00005	-0.00009	7.18966	-6.77681	-0.18976	-0.02479	-0.01637	0.00358	0.00837	-0.00104	-0.00018	7.53575	3.39298	-21.68116	0.03131	-0.11079	-0.01496	-0.00343	0.00269	-0.00057	-7.04035	5.30589	3.36329	-0.01101	-0.00038	0.00066	0.00041	-0.00000	0.00001	-0.24839	-1.01943	-12.44512	0.06038	0.01771	0.00028	0.00031	0.00033	-0.00001	28.74474
168			1.67000	6.58731	1.23835	12.66919	-0.00907	-0.00161	-0.00123	0.00177	-0.00013	-0.00014	7.37147	-6.82159	-0.16858	-0.02526	-0.01614	0.00368	0.00766	-0.00131	-0.00015	7.59720	3.40872	-21.68947	0.03297	-0.11141	-0.01537	-0.00335	0.00379	0.00028	-7.02055	5.30553	3.35734	-0.01097	-0.00043	0.00058	0.00032	-0.00000	0.00001	-0.25311	-1.03028	-12.47383	0.06015	0.01704	0.00041	0.00074	0.00027	-0.00003	28.74197
169			1.68000	6.70614	1.16933	12.59803	-0.00908	-0.00158	-0.00119	0.00196	-0.00021	-0.00020	7.53312	-6.87495	-0.15665	-0.02632	-0.01551	0.00373	0.00696	-0.00149	-0.00012	7.65128	3.43443	-21.66539	0.03579	-0.11109	-0.01539	-0.00322	0.00502	0.00114	-7.00624	5.30518	3.35097	-0.01092	-0.00048	0.00048	0.00021	-0.00000	0.00001	-0.26116	-1.03778	-12.51833	0.05995	0.01629	0.00056	0.00110	0.00012	-0.00005	28.74285
170			1.69000	6.83752	1.06704	12.50031	-0.00909	-0.00155	-0.00115	0.00216	-0.00028	-0.00026	7.67203	-6.93535	-0.14653	-0.02794	-0.01439	0.00373	0.00630	-0.00151	-0.00017	7.69569	3.47137	-21.61171	0.03978	-0.10931	-0.01505	-0.00296	0.00654	0.00186	-6.99782	5.30434	3.34513	-0.01088	-0.00054	0.00039	0.00010	-0.00000	0.00000	-0.27232	-1.03923	-12.57155	0.05973	0.01564	0.00070	0.00143	-0.00005	-0.00007	28.74834
171			1.70000	6.98304	0.92931	12.36543	-0.00909	-0.00151	-0.00112	0.00240	-0.00036	-0.00034	7.78734	-7.00114	-0.12221	-0.02942	-0.01297	0.00367	0.00561	-0.00139	-0.00031	7.72852	3.52134	-21.53414	0.04314	-0.10559	-0.01439	-0.00240	0.00831	0.00234	-6.99505	5.30316	3.34064	-0.01085	-0.00058	0.00033	0.00000	-0.00000	0.00000	-0.28657	-1.03456	-12.62498	0.05950	0.01526	0.00080	0.00174	-0.00018	-0.00007	28.75888
172			1.71000	7.14442	0.75575	12.18308	-0.00909	-0.00146	-0.00108	0.00266	-0.00042	-0.00043	7.88076	-7.07040	-0.06745	-0.02999	-0.01145	0.00358	0.00492	-0.00118	-0.00051	7.74872	3.58579	-21.43884	0.04360	-0.09975	-0.01342	-0.00155	0.00996	0.00258	-6.99698	5.30286	3.33807	-0.01082	-0.00060	0.00029	-0.00007	0.00000	0.00000	-0.30404	-1.02632	-12.67037	0.05925	0.01521	0.00085	0.00208	-0.00024	-0.00006	28.77423
173			1.72000	7.32318	0.54823	11.95043	-0.00909	-0.00141	-0.00103	0.00294	-0.00046	-0.00051	7.95709	-7.14027	0.02545	-0.02915	-0.01008	0.00348	0.00433	-0.00093	-0.00071	7.75659	3.66442	-21.33082	0.03980	-0.09192	-0.01219	-0.00069	0.01101	0.00262	-7.00234	5.30481	3.33802	-0.01081	-0.00059	0.00030	-0.00011	0.00000	-0.00000	-0.32549	-1.01714	-12.70333	0.05896	0.01545	0.00084	0.00250	-0.00025	-0.00004	28.79313
174			1.73000	7.52012	0.31063	11.67520	-0.00912	-0.00134	-0.00097	0.00325	-0.00049	-0.00054	8.02394	-7.20702	0.15114	-0.02704	-0.00889	0.00336	0.00395	-0.00068	-0.00083	7.75414	3.75500	-21.21280	0.03193	-0.08273	-0.01073	-0.00013	0.01112	0.00251	-7.00908	5.30979	3.34074	-0.01081	-0.00056	0.00034	-0.00011	0.00001	-0.00000	-0.35169	-1.00812	-12.72447	0.05867	0.01588	0.00077	0.00296	-0.00025	-0.00002	28.81392
175			1.74000	7.73475	0.04753	11.37263	-0.00919	-0.00126	-0.00089	0.00356	-0.00050	-0.00053	8.09048	-7.26644	0.29513	-0.02404	-0.00794	0.00321	0.00373	-0.00047	-0.00084	7.74513	3.85325	-21.08546	0.02078	-0.07375	-0.00915	0.00003	0.01046	0.00229	-7.01438	5.31769	3.34576	-0.01081	-0.00051	0.00040	-0.00005	0.00001	-0.00000	-0.38277	-0.99942	-12.73811	0.05843	0.01640	0.00066	0.00341	-0.00023	-0.00001	28.83534
176			1.75000	7.96406	-0.23478	11.06116	-0.00928	-0.00117	-0.00079	0.00381	-0.00050	-0.00048	8.16494	-7.31661	0.44037	-0.02080	-0.00728	0.00304	0.00359	-0.00033	-0.00076	7.73458	3.95472	-20.94985	0.00826	-0.06638	-0.00760	-0.00001	0.00943	0.00199	-7.01545	5.32784	3.35188	-0.01080	-0.00045	0.00049	0.00005	0.00001	-0.00000	-0.41806	-0.99199	-12.74874	0.05818	0.01693	0.00052	0.00376	-0.00019	-0.00001	28.85665
177			1.76000	8.20241	-0.52819	10.75757	-0.00937	-0.00108	-0.00070	0.00396	-0.00047	-0.00041	8.25301	-7.35927	0.57345	-0.01800	-0.00688	0.00289	0.00353	-0.00028	-0.00064	7.72806	4.05505	-20.80875	-0.00351	-0.06140	-0.00622	0.00005	0.00839	0.00166	-7.01024	5.33912	3.35710	-0.01078	-0.00040	0.00057	0.00017	0.00001	-0.00000	-0.45640	-0.98691	-12.75869	0.05791	0.01733	0.00037	0.00399	-0.00012	-0.00001	28.87790
178			1.77000	8.44309	-0.82395	10.47289	-0.00943	-0.00100	-0.00064	0.00400	-0.00044	-0.00035	8.35803	-7.39993	0.68876	-0.01599	-0.00663	0.00276	0.00359	-0.00031	-0.00054	7.73091	4.15106	-20.66701	-0.01324	-0.05840	-0.00504	0.00046	0.00748	0.00132	-6.99825	5.34999	3.35952	-0.01074	-0.00035	0.00064	0.00028	0.00001	0.00000	-0.49674	-0.98439	-12.76924	0.05762	0.01751	0.00023	0.00412	-0.00005	-0.00000	28.89969
179			1.78000	8.68071	-1.11529	10.21156	-0.00943	-0.00093	-0.00060	0.00394	-0.00040	-0.00030	8.48285	-7.44456	0.78862	-0.01484	-0.00651	0.00268	0.00385	-0.00039	-0.00047	7.74742	4.24084	-20.53114	-0.02028	-0.05681	-0.00407	0.00122	0.00675	0.00099	-6.98015	5.35907	3.35783	-0.01068	-0.00033	0.00068	0.00037	0.00000	0.00001	-0.53803	-0.98409	-12.78211	0.05731	0.01747	0.00011	0.00418	0.00001	-0.00000	28.92238
180			1.79000	8.91205	-1.39751	9.97419	-0.00935	-0.00088	-0.00058	0.00380	-0.00036	-0.00027	8.63036	-7.49719	0.87889	-0.01452	-0.00646	0.00270	0.00435	-0.00049	-0.00045	7.78046	4.32363	-20.40804	-0.02416	-0.05609	-0.00337	0.00213	0.00616	0.00072	-6.95771	5.36560	3.35150	-0.01060	-0.00032	0.00070	0.00042	0.00000	0.00001	-0.57988	-0.98558	-12.79911	0.05700	0.01728	0.00004	0.00425	0.00007	-0.00000	28.94512
181			1.80000	9.13496	-1.66493	9.76109	-0.00924	-0.00084	-0.00057	0.00361	-0.00032	-0.00024	8.80304	-7.55902	0.96390	-0.01490	-0.00627	0.00281	0.00511	-0.00057	-0.00045	7.83106	4.39890	-20.30351	-0.02437	-0.05526	-0.00295	0.00281	0.00555	0.00053	-6.93350	5.36916	3.34055	-0.01052	-0.00032	0.00070	0.00042	0.00000	0.00002	-0.62278	-0.98914	-12.81969	0.05669	0.01704	-0.00001	0.00437	0.00014	0.00000	28.96561
182			1.81000	9.34767	-1.91019	9.57336	-0.00915	-0.00080	-0.00056	0.00340	-0.00028	-0.00020	9.00198	-7.62858	1.04398	-0.01575	-0.00585	0.00295	0.00611	-0.00060	-0.00044	7.89838	4.46552	-20.22030	-0.02142	-0.05375	-0.00280	0.00300	0.00473	0.00039	-6.91001	5.36972	3.32563	-0.01044	-0.00033	0.00067	0.00038	-0.00000	0.00002	-0.66743	-0.99560	-12.84163	0.05643	0.01671	-0.00001	0.00457	0.00023	0.00000	28.98102
183			1.82000	9.54938	-2.12707	9.41255	-0.00909	-0.00077	-0.00053	0.00320	-0.00023	-0.00017	9.22710	-7.70194	1.11607	-0.01697	-0.00523	0.00310	0.00730	-0.00056	-0.00041	7.98031	4.52082	-20.15820	-0.01635	-0.05206	-0.00287	0.00262	0.00368	0.00029	-6.88907	5.36757	3.30842	-0.01038	-0.00036	0.00062	0.00032	-0.00000	0.00002	-0.71483	-1.00516	-12.86286	0.05627	0.01630	0.00003	0.00487	0.00029	-0.00000	28.98882
184			1.83000	9.74042	-2.31300	9.27916	-0.00909	-0.00072	-0.00050	0.00303	-0.00019	-0.00013	9.47734	-7.77420	1.17667	-0.01835	-0.00462	0.00326	0.00862	-0.00048	-0.00036	8.07395	4.56212	-20.11498	-0.01090	-0.05104	-0.00313	0.00191	0.00251	0.00022	-6.87150	5.36328	3.29145	-0.01034	-0.00039	0.00056	0.00026	-0.00000	0.00001	-0.76599	-1.01615	-12.88170	0.05625	0.01584	0.00011	0.00526	0.00027	-0.00000	28.98701
185			1.84000	9.92195	-2.46834	9.17218	-0.00911	-0.00068	-0.00047	0.00289	-0.00015	-0.00010	9.75094	-7.84062	1.22371	-0.01968	-0.00429	0.00343	0.00995	-0.00041	-0.00030	8.17586	4.58774	-20.08774	-0.00644	-0.05170	-0.00359	0.00119	0.00136	0.00014	-6.85766	5.35767	3.27763	-0.01032	-0.00043	0.00049	0.00019	-0.00001	0.00001	-0.82133	-1.02535	-12.89795	0.05633	0.01536	0.00021	0.00561	0.00018	-0.00001	28.97466
186			1.85000	10.09648	-2.59585	9.08916	-0.00915	-0.00065	-0.00046	0.00281	-0.00011	-0.00007	10.04599	-7.89818	1.25650	-0.02081	-0.00448	0.00364	0.01120	-0.00037	-0.00022	8.28311	4.59855	-20.07347	-0.00388	-0.05450	-0.00426	0.00074	0.00037	0.00007	-6.84780	5.35151	3.26939	-0.01030	-0.00047	0.00042	0.00014	-0.00001	0.00000	-0.87962	-1.02982	-12.91382	0.05638	0.01490	0.00033	0.00577	0.00004	-0.00001	28.95320
187			1.86000	10.26786	-2.69947	9.02723	-0.00920	-0.00062	-0.00048	0.00280	-0.00009	-0.00006	10.36084	-7.94656	1.27437	-0.02174	-0.00509	0.00386	0.01236	-0.00038	-0.00012	8.39393	4.59820	-20.06923	-0.00327	-0.05900	-0.00504	0.00064	-0.00034	-0.00000	-6.84158	5.34552	3.26768	-0.01029	-0.00051	0.00035	0.00009	-0.00000	-0.00000	-0.93800	-1.02868	-12.93171	0.05632	0.01450	0.00046	0.00558	-0.00009	-0.00001	28.92576
188			1.87000	10.44022	-2.78399	8.98314	-0.00925	-0.00061	-0.00052	0.00285	-0.00007	-0.00005	10.69453	-7.98819	1.27751	-0.02252	-0.00599	0.00409	0.01346	-0.00042	-0.00003	8.50827	4.59191	-20.07282	-0.00453	-0.06468	-0.00581	0.00092	-0.00063	-0.00008	-6.83760	5.34028	3.27153	-0.01029	-0.00055	0.00028	0.00008	-0.00000	-0.00000	-0.99248	-1.02364	-12.95047	0.05625	0.01417	0.00059	0.00494	-0.00015	-0.00002	28.89622
189			1.88000	10.61688	-2.85451	8.95333	-0.00929	-0.00060	-0.00057	0.00294	-0.00006	-0.00004	11.04674	-8.02752	1.26871	-0.02328	-0.00695	0.00431	0.01462	-0.00051	0.00003	8.62745	4.58471	-20.08400	-0.00685	-0.07073	-0.00648	0.00145	-0.00038	-0.00018	-6.83382	5.33637	3.27862	-0.01028	-0.00059	0.00022	0.00010	-0.00000	-0.00000	-1.03801	-1.01724	-12.96622	0.05625	0.01388	0.00072	0.00380	-0.00016	-0.00002	28.86905
190			1.89000	10.80033	-2.91612	8.93282	-0.00930	-0.00059	-0.00063	0.00306	-0.00006	-0.00003	11.41781	-8.06979	1.25399	-0.02406	-0.00778	0.00451	0.01590	-0.00066	0.00003	8.75392	4.58089	-20.10406	-0.00920	-0.07637	-0.00705	0.00207	0.00043	-0.00031	-6.82839	5.33432	3.28683	-0.01029	-0.00062	0.00016	0.00013	0.00000	-0.00000	-1.06943	-1.01064	-12.97567	0.05649	0.01359	0.00082	0.00226	-0.00016	-0.00001	28.84898
191			1.90000	10.99243	-2.97291	8.91589	-0.00928	-0.00058	-0.00068	0.00320	-0.00005	-0.00003	11.80792	-8.12033	1.24061	-0.02487	-0.00829	0.00470	0.01727	-0.00083	-0.00002	8.88952	4.58349	-20.13469	-0.01040	-0.08061	-0.00753	0.00249	0.00172	-0.00046	-6.82054	5.33455	3.29510	-0.01032	-0.00065	0.00012	0.00018	0.00000	-0.00000	-1.08369	-1.00389	-12.97721	0.05697	0.01332	0.00090	0.00059	-0.00014	0.00001	28.83869
192			1.91000	11.19388	-3.02797	8.89747	-0.00926	-0.00057	-0.00070	0.00334	-0.00005	-0.00004	12.21627	-8.18334	1.23493	-0.02582	-0.00832	0.00487	0.01877	-0.00100	-0.00013	9.03455	4.59418	-20.17714	-0.00914	-0.08255	-0.00791	0.00231	0.00311	-0.00063	-6.81044	5.33691	3.30329	-0.01037	-0.00068	0.00009	0.00021	0.00000	-0.00000	-1.08132	-0.99809	-12.96907	0.05765	0.01311	0.00094	-0.00092	-0.00010	0.00002	28.83732
193			1.92000	11.40426	-3.08292	8.87387	-0.00922	-0.00056	-0.00070	0.00347	-0.00005	-0.00005	12.64096	-8.26072	1.24090	-0.02705	-0.00783	0.00503	0.02044	-0.00108	-0.00026	9.18731	4.61180	-20.23198	-0.00448	-0.08159	-0.00820	0.00118	0.00408	-0.00081	-6.79851	5.34061	3.31149	-0.01044	-0.00069	0.00009	0.00024	0.00001	-0.00000	-1.06587	-0.99471	-12.94975	0.05845	0.01304	0.00094	-0.00201	-0.00004	0.00004	28.84093
194			1.93000	11.62224	-3.13778	8.84336	-0.00918	-0.00054	-0.00066	0.00357	-0.00004	-0.00005	13.07887	-8.35106	1.25881	-0.02857	-0.00685	0.00518	0.02222	-0.00104	-0.00039	9.34482	4.63269	-20.29809	0.00334	-0.07784	-0.00842	-0.00089	0.00420	-0.00097	-6.78524	5.34470	3.31945	-0.01052	-0.00069	0.00012	0.00026	0.00001	-0.00000	-1.04268	-0.99399	-12.91964	0.05929	0.01313	0.00089	-0.00254	0.00003	0.00005	28.84480
195			1.94000	11.84586	-3.19058	8.80631	-0.00914	-0.00052	-0.00059	0.00363	-0.00004	-0.00005	13.52577	-8.44957	1.28510	-0.03030	-0.00551	0.00530	0.02396	-0.00086	-0.00046	9.50293	4.65140	-20.37213	0.01330	-0.07206	-0.00853	-0.00349	0.00337	-0.00106	-6.77149	5.34827	3.32663	-0.01060	-0.00066	0.00018	0.00026	0.00000	-0.00000	-1.01805	-0.99583	-12.88098	0.06019	0.01340	0.00078	-0.00241	0.00010	0.00006	28.84432
196			1.95000	12.07313	-3.23829	8.76439	-0.00911	-0.00050	-0.00052	0.00367	-0.00003	-0.00005	13.97685	-8.54868	1.31312	-0.03202	-0.00401	0.00539	0.02541	-0.00061	-0.00046	9.65732	4.66194	-20.44816	0.02246	-0.06665	-0.00848	-0.00567	0.00197	-0.00108	-6.75831	5.35047	3.33298	-0.01066	-0.00062	0.00026	0.00024	0.00000	-0.00000	-0.99830	-1.00096	-12.83788	0.06098	0.01385	0.00064	-0.00167	0.00019	0.00005	28.83614
197			1.96000	12.30250	-3.27781	8.71946	-0.00910	-0.00048	-0.00046	0.00369	-0.00002	-0.00004	14.42699	-8.64162	1.33867	-0.03344	-0.00263	0.00543	0.02632	-0.00036	-0.00044	9.80442	4.66026	-20.52279	0.02779	-0.06398	-0.00827	-0.00662	0.00053	-0.00109	-6.74693	5.35091	3.33868	-0.01070	-0.00057	0.00035	0.00019	0.00000	-0.00000	-0.98823	-1.00973	-12.79651	0.06155	0.01441	0.00050	-0.00050	0.00025	0.00003	28.81883
198			1.97000	12.53263	-3.30685	8.67337	-0.00911	-0.00046	-0.00040	0.00370	-0.00001	-0.00003	14.87101	-8.72578	1.36477	-0.03433	-0.00160	0.00546	0.02658	-0.00020	-0.00046	9.94246	4.64545	-20.59974	0.02878	-0.06363	-0.00798	-0.00637	-0.00065	-0.00116	-6.73858	5.34975	3.34387	-0.01071	-0.00053	0.00043	0.00013	-0.00000	-0.00000	-0.99027	-1.01978	-12.76618	0.06176	0.01498	0.00039	0.00090	0.00024	0.00001	28.79324
199			1.98000	12.76234	-3.32440	8.62797	-0.00913	-0.00044	-0.00037	0.00369	-0.00000	-0.00003	15.30532	-8.80240	1.39779	-0.03457	-0.00098	0.00545	0.02623	-0.00010	-0.00053	10.07142	4.61987	-20.68593	0.02708	-0.06318	-0.00776	-0.00556	-0.00136	-0.00129	-6.73373	5.34766	3.34795	-0.01070	-0.00050	0.00048	0.00007	-0.00000	-0.00000	-1.00565	-1.02769	-12.75437	0.06166	0.01545	0.00032	0.00237	0.00017	0.00000	28.75987
200			1.99000	12.98978	-3.33058	8.58479	-0.00915	-0.00043	-0.00035	0.00363	0.00001	-0.00002	15.72900	-8.87361	1.43976	-0.03430	-0.00076	0.00545	0.02549	-0.00007	-0.00057	10.19244	4.58786	-20.78322	0.02457	-0.06141	-0.00772	-0.00472	-0.00159	-0.00140	-6.73199	5.34604	3.34994	-0.01068	-0.00048	0.00050	0.00001	-0.00000	-0.00000	-1.03445	-1.03232	-12.76030	0.06145	0.01579	0.00029	0.00369	0.00010	-0.00001	28.71815
201			2.00000	13.21242	-3.32568	8.54509	-0.00916	-0.00042	-0.00035	0.00353	0.00001	-0.00002	16.14352	-8.94001	1.48483	-0.03390	-0.00085	0.00550	0.02471	-0.00007	-0.00054	10.30727	4.55397	-20.88539	0.02271	-0.05857	-0.00783	-0.00415	-0.00154	-0.00140	-6.73265	5.34627	3.34963	-0.01065	-0.00047	0.00051	-0.00003	0.00000	0.00000	-1.07414	-1.03538	-12.77565	0.06119	0.01603	0.00028	0.00454	0.00009	-0.00001	28.66893
202			2.01000	13.42764	-3.30990	8.50981	-0.00915	-0.00042	-0.00036	0.00339	0.00002	-0.00002	16.55144	-8.99986	1.52180	-0.03376	-0.00116	0.00565	0.02416	-0.00009	-0.00041	10.41751	4.52153	-20.98081	0.02177	-0.05626	-0.00799	-0.00385	-0.00148	-0.00126	-6.73484	5.34966	3.34765	-0.01063	-0.00047	0.00050	-0.00005	0.00000	0.00000	-1.11887	-1.03934	-12.79222	0.06090	0.01620	0.00030	0.00467	0.00012	-0.00001	28.61585
203			2.02000	13.63350	-3.28334	8.47964	-0.00915	-0.00042	-0.00039	0.00323	0.00003	-0.00001	16.95482	-9.05014	1.53989	-0.03411	-0.00156	0.00588	0.02395	-0.00011	-0.00019	10.52383	4.49157	-21.05853	0.02134	-0.05581	-0.00814	-0.00369	-0.00159	-0.00100	-6.73780	5.35719	3.34475	-0.01062	-0.00047	0.00049	-0.00006	0.00001	0.00000	-1.16154	-1.04468	-12.80591	0.06058	0.01634	0.00034	0.00409	0.00015	-0.00001	28.56365
204			2.03000	13.82933	-3.24627	8.45560	-0.00915	-0.00042	-0.00042	0.00307	0.00003	-0.00001	17.35425	-9.08851	1.53313	-0.03488	-0.00195	0.00618	0.02399	-0.00012	0.00010	10.62606	4.46388	-21.11324	0.02132	-0.05724	-0.00827	-0.00358	-0.00188	-0.00069	-6.74060	5.36998	3.34031	-0.01065	-0.00049	0.00047	-0.00006	0.00001	0.00001	-1.19579	-1.05004	-12.81362	0.06038	0.01640	0.00038	0.00297	0.00014	-0.00000	28.51659
205			2.04000	14.01593	-3.19867	8.43907	-0.00916	-0.00043	-0.00046	0.00294	0.00004	0.00000	17.74920	-9.11416	1.50034	-0.03592	-0.00225	0.00648	0.02413	-0.00013	0.00041	10.72321	4.43710	-21.14541	0.02179	-0.06002	-0.00850	-0.00351	-0.00232	-0.00040	-6.74265	5.38946	3.33271	-0.01071	-0.00051	0.00045	-0.00005	0.00002	0.00001	-1.21779	-1.05483	-12.81112	0.06051	0.01634	0.00043	0.00163	0.00014	0.00001	28.47747
206			2.05000	14.19514	-3.14052	8.43102	-0.00919	-0.00043	-0.00048	0.00283	0.00005	0.00001	18.13835	-9.12800	1.44306	-0.03709	-0.00251	0.00676	0.02426	-0.00013	0.00071	10.81415	4.41024	-21.15816	0.02223	-0.06377	-0.00883	-0.00337	-0.00284	-0.00015	-6.74389	5.41723	3.32157	-0.01081	-0.00054	0.00042	-0.00004	0.00003	0.00001	-1.22690	-1.05932	-12.79618	0.06102	0.01608	0.00047	0.00036	0.00012	0.00002	28.44767
207			2.06000	14.36884	-3.07287	8.43068	-0.00921	-0.00043	-0.00048	0.00276	0.00005	0.00002	18.52016	-9.13225	1.36529	-0.03831	-0.00269	0.00702	0.02437	-0.00013	0.00096	10.89785	4.38324	-21.15556	0.02166	-0.06843	-0.00920	-0.00304	-0.00328	0.00004	-6.74449	5.45426	3.30909	-0.01093	-0.00058	0.00037	-0.00002	0.00004	0.00001	-1.22523	-1.06283	-12.77131	0.06173	0.01566	0.00051	-0.00063	0.00008	0.00002	28.42699
208			2.07000	14.53904	-2.99816	8.43521	-0.00923	-0.00042	-0.00046	0.00273	0.00005	0.00002	18.89410	-9.13081	1.27410	-0.03950	-0.00276	0.00723	0.02452	-0.00014	0.00111	10.97405	4.35725	-21.14302	0.01977	-0.07329	-0.00951	-0.00256	-0.00343	0.00015	-6.74435	5.49969	3.29902	-0.01103	-0.00061	0.00033	0.00000	0.00005	0.00001	-1.21620	-1.06376	-12.74421	0.06242	0.01517	0.00054	-0.00127	-0.00001	0.00002	28.41393
209			2.08000	14.70795	-2.91942	8.44073	-0.00925	-0.00041	-0.00045	0.00273	0.00005	0.00002	19.26113	-9.12915	1.17868	-0.04047	-0.00271	0.00738	0.02471	-0.00015	0.00113	11.04385	4.33402	-21.12742	0.01739	-0.07661	-0.00968	-0.00208	-0.00316	0.00018	-6.74299	5.54988	3.29440	-0.01109	-0.00062	0.00033	0.00004	0.00005	0.00000	-1.20282	-1.06134	-12.72439	0.06286	0.01480	0.00053	-0.00157	-0.00009	0.00001	28.40701
210			2.09000	14.87802	-2.83924	8.44449	-0.00926	-0.00041	-0.00045	0.00278	0.00005	0.00002	19.62395	-9.13216	1.08458	-0.04104	-0.00261	0.00747	0.02492	-0.00017	0.00110	11.10908	4.31503	-21.11260	0.01433	-0.07785	-0.00959	-0.00163	-0.00260	0.00018	-6.74013	5.59897	3.29598	-0.01110	-0.00059	0.00035	0.00008	0.00005	0.00000	-1.18804	-1.05588	-12.71659	0.06296	0.01460	0.00050	-0.00150	-0.00017	0.00000	28.40431
211			2.10000	15.05159	-2.75938	8.44604	-0.00927	-0.00041	-0.00046	0.00285	0.00005	0.00002	19.98647	-9.14315	0.99264	-0.04115	-0.00262	0.00756	0.02515	-0.00021	0.00103	11.17242	4.30055	-21.09922	0.00919	-0.07834	-0.00912	-0.00104	-0.00197	0.00013	-6.73599	5.64082	3.30226	-0.01107	-0.00058	0.00037	0.00010	0.00004	-0.00000	-1.17571	-1.04782	-12.71733	0.06276	0.01441	0.00048	-0.00099	-0.00023	-0.00000	28.40284
212			2.11000	15.23072	-2.68109	8.44697	-0.00927	-0.00041	-0.00048	0.00295	0.00005	0.00002	20.35304	-9.16481	0.90407	-0.04089	-0.00277	0.00766	0.02547	-0.00027	0.00092	11.23695	4.29009	-21.09050	0.00239	-0.07852	-0.00835	-0.00028	-0.00133	0.00001	-6.73129	5.67206	3.31125	-0.01101	-0.00060	0.00034	0.00010	0.00003	-0.00000	-1.16982	-1.03796	-12.71949	0.06234	0.01413	0.00052	-0.00020	-0.00026	0.00000	28.39862
213			2.12000	15.41623	-2.60486	8.44941	-0.00925	-0.00042	-0.00050	0.00303	0.00005	0.00002	20.72738	-9.19961	0.82308	-0.04050	-0.00301	0.00776	0.02598	-0.00034	0.00074	11.30588	4.28184	-21.09381	-0.00336	-0.07753	-0.00749	0.00042	-0.00082	-0.00017	-6.72734	5.69328	3.32145	-0.01092	-0.00064	0.00029	0.00007	0.00002	-0.00000	-1.17207	-1.02643	-12.71659	0.06174	0.01375	0.00061	0.00062	-0.00031	0.00001	28.38954
214			2.13000	15.60681	-2.53115	8.45419	-0.00921	-0.00043	-0.00053	0.00308	0.00005	0.00002	21.11216	-9.24800	0.75324	-0.04018	-0.00330	0.00789	0.02668	-0.00042	0.00053	11.38219	4.27295	-21.11429	-0.00699	-0.07581	-0.00678	0.00096	-0.00062	-0.00037	-6.72563	5.70674	3.33191	-0.01083	-0.00068	0.00021	0.00002	0.00001	-0.00000	-1.18156	-1.01172	-12.70309	0.06103	0.01331	0.00072	0.00125	-0.00037	0.00003	28.37624
215			2.14000	15.79934	-2.46084	8.46106	-0.00917	-0.00043	-0.00055	0.00306	0.00005	0.00002	21.50859	-9.30869	0.69607	-0.04014	-0.00349	0.00804	0.02758	-0.00049	0.00030	11.46763	4.26035	-21.15310	-0.00857	-0.07449	-0.00641	0.00130	-0.00072	-0.00056	-6.72707	5.71454	3.34185	-0.01074	-0.00073	0.00014	-0.00004	0.00001	-0.00000	-1.19625	-0.99334	-12.67493	0.06030	0.01284	0.00083	0.00168	-0.00039	0.00005	28.36015
216			2.15000	15.99015	-2.39527	8.46949	-0.00911	-0.00044	-0.00055	0.00299	0.00004	0.00003	21.91577	-9.38074	0.65340	-0.04057	-0.00342	0.00819	0.02871	-0.00050	0.00007	11.56260	4.24221	-21.21066	-0.00657	-0.07273	-0.00643	0.00108	-0.00099	-0.00076	-6.73177	5.71808	3.35053	-0.01066	-0.00076	0.00008	-0.00010	0.00000	-0.00000	-1.21462	-0.97510	-12.63307	0.05961	0.01237	0.00092	0.00197	-0.00030	0.00007	28.34155
217			2.16000	16.17620	-2.33552	8.47962	-0.00905	-0.00043	-0.00052	0.00288	0.00004	0.00002	22.33127	-9.46202	0.62338	-0.04166	-0.00294	0.00833	0.03005	-0.00045	-0.00008	11.66573	4.21778	-21.28360	0.00066	-0.06934	-0.00686	-0.00012	-0.00142	-0.00094	-6.73936	5.71853	3.35739	-0.01060	-0.00078	0.00005	-0.00015	0.00000	-0.00000	-1.23574	-0.96377	-12.58511	0.05907	0.01207	0.00097	0.00228	-0.00008	0.00008	28.31992
218			2.17000	16.35555	-2.28185	8.49248	-0.00898	-0.00043	-0.00047	0.00275	0.00003	0.00002	22.75159	-9.54701	0.59653	-0.04342	-0.00204	0.00845	0.03151	-0.00032	-0.00005	11.77329	4.18744	-21.36052	0.01113	-0.06555	-0.00752	-0.00199	-0.00198	-0.00100	-6.74960	5.71718	3.36197	-0.01055	-0.00078	0.00004	-0.00020	-0.00000	-0.00000	-1.26038	-0.96542	-12.54068	0.05863	0.01197	0.00097	0.00277	0.00022	0.00007	28.29321
219			2.18000	16.52816	-2.23312	8.51052	-0.00891	-0.00042	-0.00040	0.00264	0.00003	0.00002	23.17373	-9.62921	0.55922	-0.04565	-0.00092	0.00859	0.03302	-0.00015	0.00018	11.88109	4.15272	-21.42685	0.02072	-0.06368	-0.00813	-0.00370	-0.00256	-0.00089	-6.76218	5.71511	3.36373	-0.01052	-0.00076	0.00007	-0.00025	-0.00000	-0.00000	-1.29123	-0.98299	-12.50450	0.05822	0.01204	0.00092	0.00351	0.00054	0.00005	28.25860
220			2.19000	16.69668	-2.18700	8.53743	-0.00886	-0.00041	-0.00033	0.00259	0.00003	0.00003	23.59639	-9.70499	0.50147	-0.04788	0.00019	0.00874	0.03443	0.00003	0.00050	11.98614	4.11652	-21.47386	0.02558	-0.06479	-0.00839	-0.00450	-0.00302	-0.00066	-6.77651	5.71354	3.36220	-0.01049	-0.00074	0.00013	-0.00028	-0.00000	0.00000	-1.33056	-1.01501	-12.47753	0.05785	0.01210	0.00082	0.00432	0.00077	0.00003	28.21468
221			2.20000	16.86581	-2.13984	8.57726	-0.00883	-0.00041	-0.00026	0.00262	0.00002	0.00003	24.02087	-9.77628	0.42190	-0.04960	0.00112	0.00886	0.03569	0.00020	0.00075	12.08845	4.08189	-21.50389	0.02415	-0.06820	-0.00828	-0.00424	-0.00313	-0.00049	-6.79198	5.71332	3.35747	-0.01045	-0.00070	0.00019	-0.00030	-0.00000	0.00000	-1.37746	-1.05469	-12.46218	0.05743	0.01213	0.00069	0.00489	0.00081	0.00001	28.16413
222			2.21000	17.04031	-2.08770	8.63250	-0.00883	-0.00042	-0.00021	0.00272	0.00003	0.00003	24.45049	-9.85025	0.32774	-0.05037	0.00182	0.00886	0.03678	0.00035	0.00083	12.19141	4.05109	-21.52875	0.01736	-0.07135	-0.00790	-0.00317	-0.00274	-0.00048	-6.80806	5.71441	3.35028	-0.01040	-0.00066	0.00026	-0.00031	0.00000	0.00000	-1.42838	-1.09163	-12.46216	0.05693	0.01210	0.00055	0.00506	0.00065	-0.00001	28.11279
223			2.22000	17.22359	-2.02748	8.70280	-0.00887	-0.00043	-0.00020	0.00288	0.00003	0.00003	24.89071	-9.93556	0.22928	-0.04995	0.00219	0.00873	0.03768	0.00048	0.00075	12.30167	4.02436	-21.56233	0.00799	-0.07134	-0.00738	-0.00161	-0.00206	-0.00058	-6.82421	5.71583	3.34204	-0.01032	-0.00063	0.00030	-0.00030	-0.00000	0.00000	-1.47894	-1.11665	-12.47842	0.05622	0.01207	0.00044	0.00481	0.00035	-0.00002	28.06750
224			2.23000	17.41740	-1.95749	8.78511	-0.00891	-0.00046	-0.00021	0.00305	0.00004	0.00004	25.34906	-10.03671	0.13028	-0.04865	0.00236	0.00850	0.03854	0.00058	0.00066	12.42728	3.99950	-21.60999	-0.00075	-0.06688	-0.00682	0.00017	-0.00164	-0.00066	-6.83961	5.71614	3.33405	-0.01022	-0.00061	0.00032	-0.00027	-0.00000	0.00000	-1.52544	-1.12633	-12.50829	0.05537	0.01201	0.00036	0.00429	0.00006	-0.00002	28.03372
225			2.24000	17.62210	-1.87804	8.87423	-0.00895	-0.00048	-0.00022	0.00323	0.00004	0.00004	25.83411	-10.15120	0.02515	-0.04723	0.00258	0.00816	0.03971	0.00069	0.00068	12.57476	3.97321	-21.66445	-0.00664	-0.05961	-0.00621	0.00181	-0.00175	-0.00061	-6.85358	5.71408	3.32740	-0.01010	-0.00060	0.00031	-0.00024	-0.00000	0.00000	-1.56629	-1.12395	-12.54654	0.05444	0.01192	0.00033	0.00373	-0.00013	-0.00002	28.01320
226			2.25000	17.83606	-1.79155	8.96342	-0.00898	-0.00050	-0.00022	0.00336	0.00005	0.00004	26.35184	-10.27194	-0.09295	-0.04648	0.00309	0.00779	0.04155	0.00087	0.00075	12.74654	3.94214	-21.71291	-0.00888	-0.05271	-0.00562	0.00278	-0.00224	-0.00048	-6.86611	5.70944	3.32320	-0.00997	-0.00060	0.00028	-0.00022	-0.00001	0.00000	-1.60249	-1.11605	-12.58684	0.05347	0.01182	0.00035	0.00332	-0.00018	-0.00002	28.00334
227			2.26000	18.05631	-1.70263	9.04531	-0.00898	-0.00051	-0.00021	0.00344	0.00005	0.00004	26.90240	-10.39227	-0.22168	-0.04660	0.00371	0.00756	0.04402	0.00106	0.00079	12.93913	3.90435	-21.74860	-0.00786	-0.04805	-0.00507	0.00270	-0.00279	-0.00034	-6.87807	5.70285	3.32267	-0.00983	-0.00061	0.00025	-0.00021	-0.00001	-0.00000	-1.63598	-1.10872	-12.62393	0.05254	0.01176	0.00040	0.00308	-0.00013	-0.00002	27.99920
228			2.27000	18.28019	-1.61616	9.11500	-0.00895	-0.00052	-0.00021	0.00349	0.00005	0.00003	27.48088	-10.50863	-0.35154	-0.04734	0.00413	0.00761	0.04673	0.00114	0.00078	13.14440	3.85991	-21.77379	-0.00408	-0.04529	-0.00464	0.00146	-0.00320	-0.00026	-6.89111	5.69478	3.32658	-0.00970	-0.00060	0.00024	-0.00024	-0.00001	-0.00000	-1.66828	-1.10558	-12.65711	0.05166	0.01186	0.00043	0.00296	-0.00002	-0.00002	27.99602
229			2.28000	18.50602	-1.53452	9.17320	-0.00891	-0.00054	-0.00020	0.00350	0.00005	0.00003	28.08016	-10.61915	-0.47681	-0.04857	0.00441	0.00790	0.04944	0.00117	0.00080	13.35289	3.81073	-21.79315	0.00258	-0.04349	-0.00447	-0.00092	-0.00340	-0.00022	-6.90714	5.68616	3.33424	-0.00959	-0.00057	0.00026	-0.00029	-0.00001	-0.00000	-1.70034	-1.10833	-12.68977	0.05085	0.01212	0.00044	0.00291	0.00010	-0.00003	27.99005
230			2.29000	18.73307	-1.45742	9.22465	-0.00885	-0.00054	-0.00018	0.00350	0.00005	0.00002	28.69311	-10.72156	-0.60030	-0.05039	0.00473	0.00831	0.05217	0.00119	0.00089	13.55614	3.75996	-21.80733	0.01138	-0.04302	-0.00467	-0.00391	-0.00347	-0.00018	-6.92724	5.67885	3.34396	-0.00951	-0.00055	0.00028	-0.00035	-0.00000	-0.00001	-1.73253	-1.11684	-12.72334	0.05019	0.01239	0.00043	0.00289	0.00020	-0.00002	27.97833
231			2.30000	18.96153	-1.38245	9.27403	-0.00877	-0.00055	-0.00016	0.00350	0.00005	0.00002	29.31316	-10.81382	-0.72768	-0.05278	0.00520	0.00874	0.05494	0.00126	0.00105	13.74784	3.71063	-21.81437	0.02006	-0.04469	-0.00525	-0.00644	-0.00353	-0.00013	-6.95133	5.67503	3.35401	-0.00946	-0.00053	0.00030	-0.00041	-0.00000	-0.00001	-1.76502	-1.12898	-12.75241	0.04970	0.01253	0.00042	0.00285	0.00026	-0.00002	27.95866
232			2.31000	19.19286	-1.30593	9.32407	-0.00868	-0.00056	-0.00012	0.00353	0.00006	0.00002	29.93495	-10.89634	-0.86114	-0.05542	0.00585	0.00908	0.05758	0.00138	0.00122	13.92444	3.66496	-21.81446	0.02749	-0.04757	-0.00608	-0.00811	-0.00356	-0.00008	-6.97869	5.67582	3.36308	-0.00943	-0.00051	0.00033	-0.00046	0.00000	-0.00000	-1.79737	-1.14158	-12.76867	0.04930	0.01254	0.00039	0.00274	0.00024	-0.00001	27.93056
233			2.32000	19.42910	-1.22477	9.37455	-0.00860	-0.00056	-0.00006	0.00357	0.00006	0.00001	30.55525	-10.97049	-1.00005	-0.05791	0.00679	0.00919	0.05986	0.00155	0.00134	14.08560	3.62376	-21.80793	0.03298	-0.04997	-0.00698	-0.00895	-0.00355	0.00001	-7.00861	5.68092	3.36998	-0.00941	-0.00049	0.00035	-0.00050	0.00001	-0.00000	-1.82841	-1.15169	-12.76708	0.04891	0.01249	0.00036	0.00250	0.00017	0.00001	27.89559
234			2.33000	19.67131	-1.13778	9.42180	-0.00851	-0.00056	0.00001	0.00362	0.00007	-0.00000	31.17316	-11.03709	-1.14296	-0.05983	0.00808	0.00891	0.06155	0.00179	0.00134	14.23420	3.58649	-21.79231	0.03503	-0.05156	-0.00779	-0.00893	-0.00360	0.00015	-7.04033	5.68911	3.37339	-0.00939	-0.00048	0.00037	-0.00053	0.00001	0.00000	-1.85638	-1.15687	-12.74708	0.04844	0.01238	0.00032	0.00212	0.00007	0.00002	27.85704
235			2.34000	19.91821	-1.04476	9.45919	-0.00842	-0.00055	0.00009	0.00363	0.00008	-0.00001	31.78849	-11.09863	-1.28434	-0.06101	0.00968	0.00823	0.06256	0.00208	0.00116	14.37516	3.55188	-21.76623	0.03366	-0.05206	-0.00842	-0.00834	-0.00366	0.00031	-7.07353	5.69885	3.37207	-0.00936	-0.00048	0.00037	-0.00057	0.00001	0.00000	-1.87967	-1.15634	-12.71130	0.04802	0.01224	0.00029	0.00165	-0.00002	0.00002	27.81788
236			2.35000	20.16592	-0.94495	9.47923	-0.00833	-0.00055	0.00016	0.00357	0.00009	-0.00001	32.40049	-11.16084	-1.41469	-0.06159	0.01141	0.00732	0.06297	0.00236	0.00084	14.51421	3.51884	-21.73183	0.03175	-0.05034	-0.00873	-0.00789	-0.00362	0.00043	-7.10921	5.70935	3.36522	-0.00933	-0.00050	0.00036	-0.00064	0.00001	0.00001	-1.89743	-1.15209	-12.66408	0.04773	0.01203	0.00029	0.00117	-0.00005	0.00003	27.77999
237			2.36000	20.40919	-0.83675	9.47581	-0.00825	-0.00055	0.00020	0.00344	0.00011	-0.00001	33.00701	-11.22881	-1.52640	-0.06175	0.01271	0.00661	0.06271	0.00255	0.00053	14.65525	3.48632	-21.69034	0.03149	-0.04723	-0.00877	-0.00796	-0.00356	0.00055	-7.14996	5.72140	3.35271	-0.00930	-0.00053	0.00032	-0.00076	0.00001	0.00001	-1.90972	-1.14814	-12.61057	0.04765	0.01169	0.00031	0.00074	0.00000	0.00003	27.74372
238			2.37000	20.64393	-0.71854	9.44848	-0.00816	-0.00054	0.00020	0.00328	0.00012	-0.00000	33.60429	-11.30375	-1.62007	-0.06180	0.01302	0.00659	0.06172	0.00255	0.00036	14.79829	3.45358	-21.64020	0.03406	-0.04481	-0.00862	-0.00861	-0.00361	0.00069	-7.19981	5.73687	3.33551	-0.00928	-0.00058	0.00026	-0.00095	0.00002	0.00001	-1.91730	-1.14863	-12.55763	0.04777	0.01120	0.00036	0.00042	0.00011	0.00003	27.70819
239			2.38000	20.86958	-0.59037	9.40533	-0.00807	-0.00053	0.00017	0.00314	0.00013	-0.00000	34.18683	-11.38101	-1.70645	-0.06217	0.01237	0.00732	0.05997	0.00239	0.00041	14.93815	3.42037	-21.57800	0.04073	-0.04443	-0.00848	-0.00976	-0.00388	0.00087	-7.26383	5.75745	3.31563	-0.00926	-0.00062	0.00021	-0.00123	0.00002	0.00001	-1.92173	-1.15637	-12.51219	0.04801	0.01067	0.00041	0.00026	0.00024	0.00003	27.67098
240			2.39000	21.08834	-0.45490	9.35907	-0.00798	-0.00053	0.00011	0.00302	0.00013	-0.00000	34.74532	-11.45120	-1.80046	-0.06339	0.01147	0.00839	0.05742	0.00217	0.00068	15.06455	3.38735	-21.50014	0.05185	-0.04650	-0.00861	-0.01070	-0.00428	0.00112	-7.34780	5.78450	3.29572	-0.00925	-0.00065	0.00018	-0.00160	0.00003	0.00001	-1.92502	-1.17169	-12.47739	0.04830	0.01025	0.00041	0.00023	0.00033	0.00002	27.62838
241			2.40000	21.30271	-0.31658	9.31913	-0.00790	-0.00053	0.00007	0.00294	0.00013	-0.00000	35.26525	-11.50580	-1.91002	-0.06575	0.01095	0.00937	0.05376	0.00195	0.00109	15.16441	3.35706	-21.40681	0.06633	-0.05074	-0.00914	-0.00992	-0.00458	0.00140	-7.45810	5.81800	3.27826	-0.00925	-0.00064	0.00020	-0.00207	0.00004	0.00001	-1.92850	-1.19108	-12.45264	0.04853	0.01007	0.00034	0.00027	0.00033	0.00001	27.57753
242			2.41000	21.51388	-0.18060	9.28795	-0.00783	-0.00053	0.00005	0.00286	0.00012	-0.00000	35.72821	-11.54088	-2.03081	-0.06896	0.01099	0.01008	0.04829	0.00172	0.00140	15.22439	3.33318	-21.30371	0.08113	-0.05661	-0.01004	-0.00577	-0.00441	0.00165	-7.60120	5.85619	3.26541	-0.00926	-0.00060	0.00026	-0.00264	0.00004	0.00001	-1.93225	-1.20776	-12.43691	0.04861	0.01015	0.00021	0.00031	0.00022	0.00000	27.51738
243			2.42000	21.72109	-0.05193	9.26211	-0.00782	-0.00053	0.00005	0.00279	0.00011	-0.00000	36.11552	-11.55818	-2.14873	-0.07235	0.01148	0.01046	0.04051	0.00143	0.00142	15.23392	3.32034	-21.20105	0.09182	-0.06326	-0.01106	0.00204	-0.00333	0.00176	-7.78308	5.89593	3.25902	-0.00930	-0.00054	0.00035	-0.00331	0.00004	0.00000	-1.93622	-1.21550	-12.42973	0.04847	0.01046	0.00003	0.00037	0.00004	0.00000	27.44794
244			2.43000	21.92192	0.06564	9.23484	-0.00789	-0.00053	0.00007	0.00270	0.00011	-0.00000	36.41257	-11.56453	-2.24424	-0.07527	0.01228	0.01050	0.03072	0.00103	0.00103	15.18777	3.32268	-21.11205	0.09512	-0.06907	-0.01194	0.01138	-0.00110	0.00159	-8.00850	5.93412	3.26030	-0.00936	-0.00048	0.00045	-0.00405	0.00003	0.00000	-1.94123	-1.21176	-12.43108	0.04808	0.01086	-0.00015	0.00052	-0.00018	0.00000	27.36930
245			2.44000	22.11279	0.17053	9.19967	-0.00802	-0.00054	0.00012	0.00257	0.00010	0.00000	36.61345	-11.56913	-2.29992	-0.07740	0.01342	0.01019	0.02010	0.00058	0.00038	15.08805	3.34259	-21.04909	0.09100	-0.07112	-0.01228	0.01900	0.00187	0.00115	-8.28022	5.96777	3.26911	-0.00944	-0.00043	0.00052	-0.00484	0.00002	-0.00001	-1.94835	-1.19706	-12.43985	0.04743	0.01117	-0.00027	0.00072	-0.00038	0.00001	27.28237
246			2.45000	22.28885	0.26333	9.15331	-0.00819	-0.00055	0.00022	0.00236	0.00010	0.00001	36.72328	-11.57844	-2.30939	-0.07868	0.01498	0.00949	0.01018	0.00010	-0.00026	14.94292	3.37963	-21.01603	0.08033	-0.06762	-0.01178	0.02249	0.00438	0.00065	-8.59878	5.99318	3.28296	-0.00953	-0.00040	0.00055	-0.00565	0.00002	-0.00001	-1.95805	-1.17334	-12.45375	0.04664	0.01121	-0.00030	0.00092	-0.00053	0.00001	27.18851
247			2.46000	22.44344	0.34627	9.09736	-0.00840	-0.00055	0.00035	0.00204	0.00009	0.00001	36.75751	-11.59370	-2.27877	-0.07913	0.01692	0.00846	0.00232	-0.00035	-0.00065	14.76481	3.43060	-21.00714	0.06383	-0.05854	-0.01017	0.02088	0.00536	0.00028	-8.96288	6.00674	3.29723	-0.00962	-0.00043	0.00052	-0.00646	0.00001	-0.00001	-1.97035	-1.14420	-12.47096	0.04586	0.01089	-0.00023	0.00111	-0.00057	0.00001	27.08876
248			2.47000	22.56820	0.42414	9.04023	-0.00865	-0.00056	0.00051	0.00158	0.00009	0.00001	36.73949	-11.61217	-2.22313	-0.07866	0.01908	0.00717	-0.00246	-0.00066	-0.00072	14.56793	3.48922	-21.01210	0.04181	-0.04497	-0.00730	0.01454	0.00459	0.00008	-9.37055	6.00631	3.30688	-0.00968	-0.00049	0.00043	-0.00724	-0.00001	-0.00000	-1.98510	-1.11507	-12.48943	0.04521	0.01022	-0.00004	0.00131	-0.00047	0.00000	26.98301
249			2.48000	22.65389	0.50534	8.99762	-0.00897	-0.00058	0.00065	0.00096	0.00009	-0.00001	36.69792	-11.63100	-2.16059	-0.07715	0.02118	0.00577	-0.00350	-0.00068	-0.00056	14.36720	3.54711	-21.02389	0.01484	-0.02819	-0.00314	0.00509	0.00269	-0.00001	-9.82073	5.99262	3.30754	-0.00969	-0.00061	0.00028	-0.00799	-0.00002	0.00000	-2.00295	-1.09236	-12.50502	0.04463	0.00927	0.00024	0.00156	-0.00027	-0.00000	26.86975
250			2.49000	22.69131	0.60168	8.99191	-0.00937	-0.00062	0.00075	0.00016	0.00010	-0.00009	36.66448	-11.64940	-2.10892	-0.07457	0.02290	0.00442	-0.00064	-0.00028	-0.00032	14.17718	3.59409	-21.04296	-0.01677	-0.00965	0.00218	-0.00525	0.00070	0.00007	-10.31417	5.96903	3.29576	-0.00965	-0.00076	0.00008	-0.00872	-0.00004	0.00000	-2.02481	-1.08196	-12.51323	0.04405	0.00809	0.00060	0.00186	-0.00003	-0.00000	26.74725
251			2.50000	22.67248	0.72689	9.05035	-0.00986	-0.00069	0.00079	-0.00084	0.00011	-0.00021	36.67250	-11.66990	-2.08315	-0.07116	0.02402	0.00327	0.00595	0.00063	-0.00011	14.01174	3.61916	-21.07931	-0.05247	0.00952	0.00833	-0.01371	-0.00035	0.00073	-10.85297	5.94104	3.26946	-0.00955	-0.00093	-0.00014	-0.00943	-0.00005	-0.00001	-2.05109	-1.08818	-12.51227	0.04349	0.00676	0.00099	0.00215	0.00019	0.00001	26.61461
252			2.51000	22.59129	0.89433	9.20184	-0.01046	-0.00079	0.00078	-0.00204	0.00014	-0.00037	36.75733	-11.69716	-2.09469	-0.06728	0.02457	0.00229	0.01591	0.00200	0.00003	13.88449	3.61037	-21.15021	-0.09185	0.02891	0.01483	-0.01710	0.00038	0.00266	-11.43930	5.91581	3.22832	-0.00940	-0.00110	-0.00036	-0.01010	-0.00006	-0.00003	-2.08163	-1.11394	-12.50177	0.04303	0.00532	0.00139	0.00242	0.00034	0.00004	26.47175
253			2.52000	22.44222	1.11484	9.47348	-0.01116	-0.00093	0.00073	-0.00349	0.00016	-0.00052	36.95733	-11.73648	-2.15133	-0.06341	0.02482	0.00133	0.02906	0.00371	0.00008	13.81065	3.55513	-21.27589	-0.13397	0.04846	0.02099	-0.01123	0.00367	0.00648	-12.07441	5.90108	3.17409	-0.00922	-0.00127	-0.00058	-0.01070	-0.00004	-0.00006	-2.11616	-1.16098	-12.48053	0.04274	0.00383	0.00179	0.00266	0.00039	0.00008	26.31937
254			2.53000	22.21863	1.39410	9.88554	-0.01195	-0.00112	0.00067	-0.00528	0.00020	-0.00066	37.31564	-11.79181	-2.25792	-0.05981	0.02513	0.00007	0.04536	0.00566	0.00001	13.80833	3.44139	-21.47340	-0.17732	0.06906	0.02618	0.00945	0.01053	0.01211	-12.75728	5.90357	3.10994	-0.00901	-0.00143	-0.00078	-0.01118	-0.00001	-0.00009	-2.15421	-1.22947	-12.44335	0.04267	0.00233	0.00215	0.00287	0.00032	0.00018	26.15895
255			2.54000	21.91122	1.73058	10.44531	-0.01282	-0.00138	0.00064	-0.00752	0.00025	-0.00080	37.88034	-11.86383	-2.41638	-0.05667	0.02584	-0.00178	0.06489	0.00773	-0.00029	13.89987	3.25849	-21.74977	-0.21990	0.09168	0.02998	0.05139	0.02244	0.01860	-13.48319	5.92734	3.04019	-0.00878	-0.00155	-0.00094	-0.01149	0.00005	-0.00012	-2.19523	-1.31587	-12.38068	0.04285	0.00078	0.00248	0.00301	0.00013	0.00033	25.99361
256			2.55000	21.50794	2.11484	11.14019	-0.01372	-0.00170	0.00065	-0.01031	0.00030	-0.00095	38.70274	-11.94885	-2.62331	-0.05372	0.02681	-0.00423	0.08716	0.00970	-0.00087	14.11115	2.99766	-22.09670	-0.26058	0.11559	0.03223	0.12099	0.04091	0.02433	-14.24230	5.97201	2.97111	-0.00853	-0.00164	-0.00107	-0.01153	0.00010	-0.00014	-2.23843	-1.41284	-12.28337	0.04318	-0.00093	0.00275	0.00306	-0.00017	0.00054	25.82780
257			2.56000	20.99422	2.53282	11.93648	-0.01459	-0.00207	0.00072	-0.01375	0.00039	-0.00116	39.83324	-12.04059	-2.86981	-0.05037	0.02733	-0.00678	0.11007	0.01120	-0.00162	14.47013	2.65335	-22.49029	-0.29941	0.13727	0.03304	0.22381	0.06558	0.02793	-15.01890	6.03098	2.91124	-0.00821	-0.00169	-0.00117	-0.01118	0.00013	-0.00013	-2.28209	-1.51027	-12.14898	0.04353	-0.00283	0.00299	0.00290	-0.00048	0.00076	25.66628
258			2.57000	20.35484	2.97168	12.78769	-0.01530	-0.00245	0.00087	-0.01774	0.00052	-0.00145	41.31588	-12.13422	-3.14613	-0.04672	0.02672	-0.00866	0.13158	0.01199	-0.00223	15.00421	2.22442	-22.89749	-0.33440	0.15107	0.03240	0.36049	0.09193	0.02863	-15.79210	6.09114	2.86975	-0.00781	-0.00168	-0.00121	-0.01041	0.00012	-0.00009	-2.32254	-1.59595	-11.98453	0.04365	-0.00459	0.00316	0.00242	-0.00064	0.00094	25.51359
259			2.58000	19.57635	3.42168	13.64432	-0.01570	-0.00279	0.00110	-0.02197	0.00072	-0.00179	43.18124	-12.23142	-3.44390	-0.04412	0.02501	-0.00933	0.15380	0.01220	-0.00233	15.73584	1.71645	-23.28704	-0.35945	0.15197	0.02997	0.51763	0.11113	0.02638	-16.54007	6.13667	2.85145	-0.00729	-0.00158	-0.00116	-0.00927	0.00008	-0.00004	-2.35507	-1.65659	-11.80285	0.04322	-0.00551	0.00324	0.00161	-0.00049	0.00104	25.37280
260			2.59000	18.65141	3.87310	14.45736	-0.01575	-0.00303	0.00134	-0.02592	0.00095	-0.00203	45.43882	-12.34415	-3.75156	-0.04393	0.02248	-0.00842	0.18254	0.01194	-0.00167	16.67621	1.14315	-23.63981	-0.36724	0.13713	0.02526	0.66365	0.11332	0.02161	-17.24623	6.15682	2.85268	-0.00662	-0.00139	-0.00101	-0.00789	0.00002	0.00001	-2.37574	-1.68241	-11.61399	0.04237	-0.00502	0.00313	0.00064	-0.00013	0.00104	25.24329
261			2.60000	17.58727	4.31572	15.17744	-0.01550	-0.00317	0.00150	-0.02893	0.00122	-0.00197	48.07315	-12.49445	-4.05171	-0.04660	0.01929	-0.00556	0.22296	0.01118	-0.00050	17.81969	0.52704	-23.95278	-0.35260	0.10680	0.01818	0.75743	0.09345	0.01502	-17.90616	6.15129	2.86360	-0.00577	-0.00111	-0.00077	-0.00646	-0.00002	0.00002	-2.38342	-1.67155	-11.42213	0.04133	-0.00308	0.00280	-0.00025	0.00009	0.00094	25.11876
262			2.61000	16.41553	4.74371	15.75683	-0.01492	-0.00319	0.00149	-0.03008	0.00147	-0.00152	51.04646	-12.70850	-4.32973	-0.05199	0.01568	-0.00048	0.27749	0.00995	0.00003	19.14310	-0.10207	-24.23324	-0.31554	0.06314	0.00865	0.76913	0.05464	0.00694	-18.53195	6.12966	2.87459	-0.00474	-0.00076	-0.00047	-0.00515	-0.00002	0.00001	-2.37999	-1.63139	-11.23182	0.04009	-0.00006	0.00223	-0.00091	0.00000	0.00072	24.98885
263			2.62000	15.19686	5.15536	16.15443	-0.01399	-0.00307	0.00124	-0.02867	0.00166	-0.00084	54.30640	-13.01168	-4.58220	-0.05926	0.01213	0.00671	0.34321	0.00850	-0.00169	20.61191	-0.71166	-24.49436	-0.25555	0.01442	-0.00177	0.68043	0.01158	-0.00136	-19.15209	6.10673	2.88058	-0.00357	-0.00035	-0.00012	-0.00396	-0.00001	0.00000	-2.36783	-1.57610	-11.05492	0.03816	0.00348	0.00148	-0.00132	-0.00029	0.00042	24.84555
264			2.63000	14.01645	5.54579	16.34097	-0.01277	-0.00284	0.00074	-0.02464	0.00170	-0.00021	57.79611	-13.40652	-4.82952	-0.06670	0.00905	0.01548	0.40917	0.00704	-0.00617	22.18815	-1.27385	-24.73169	-0.18144	-0.03366	-0.01217	0.51221	-0.02402	-0.00845	-19.80682	6.09655	2.88076	-0.00230	0.00010	0.00024	-0.00278	0.00000	0.00000	-2.34920	-1.52141	-10.91286	0.03490	0.00685	0.00061	-0.00141	-0.00052	0.00012	24.68712
265			2.64000	12.97215	5.90064	16.30423	-0.01129	-0.00252	0.00004	-0.01862	0.00154	0.00001	61.45951	-13.86722	-5.10988	-0.07240	0.00683	0.02482	0.46085	0.00593	-0.01140	23.83767	-1.76956	-24.92208	-0.10228	-0.07444	-0.02106	0.29915	-0.04658	-0.01177	-20.54056	6.10736	2.87592	-0.00099	0.00057	0.00058	-0.00137	-0.00002	0.00001	-2.32770	-1.47941	-10.83329	0.02978	0.00945	-0.00031	-0.00109	-0.00051	-0.00002	24.51653
266			2.65000	12.15673	6.19553	16.05140	-0.00956	-0.00215	-0.00073	-0.01175	0.00119	-0.00036	65.24531	-14.33630	-5.46993	-0.07465	0.00556	0.03348	0.48460	0.00539	-0.01316	25.53103	-2.18846	-25.02787	-0.02712	-0.10373	-0.02756	0.08059	-0.05847	-0.00973	-21.39279	6.13887	2.86766	0.00032	0.00101	0.00087	0.00052	-0.00006	0.00003	-2.30903	-1.45650	-10.84408	0.02233	0.01076	-0.00119	-0.00053	-0.00027	0.00014	24.33503
267			2.66000	11.63750	6.40103	15.61034	-0.00764	-0.00175	-0.00149	-0.00553	0.00076	-0.00121	69.10793	-14.73305	-5.95238	-0.07214	0.00486	0.04035	0.47059	0.00527	-0.00748	27.23991	-2.52668	-25.00924	0.03662	-0.12004	-0.03121	-0.10851	-0.06499	-0.00266	-22.38896	6.18269	2.85904	0.00157	0.00134	0.00104	0.00294	-0.00009	0.00004	-2.29692	-1.45569	-10.96861	0.01231	0.01019	-0.00195	-0.00012	0.00006	0.00064	24.13908
268			2.67000	11.43965	6.49418	15.02908	-0.00568	-0.00141	-0.00224	-0.00116	0.00039	-0.00233	73.00385	-14.96943	-6.58213	-0.06427	0.00403	0.04469	0.41600	0.00485	0.00663	28.93554	-2.78473	-24.83084	0.08446	-0.12339	-0.03154	-0.24493	-0.06973	0.00727	-23.53284	6.22233	2.85426	0.00268	0.00149	0.00103	0.00564	-0.00006	0.00002	-2.28840	-1.47790	-11.22180	-0.00022	0.00702	-0.00245	0.00000	0.00023	0.00136	23.92396
269			2.68000	11.54167	6.47014	14.37272	-0.00381	-0.00116	-0.00300	0.00099	0.00012	-0.00343	76.88728	-14.96703	-7.35514	-0.05142	0.00249	0.04613	0.32674	0.00326	0.02616	30.58896	-2.96597	-24.46455	0.11466	-0.11525	-0.02822	-0.31918	-0.07286	0.01609	-24.79872	6.23279	2.85672	0.00350	0.00138	0.00082	0.00790	0.00004	-0.00002	-2.27046	-1.51857	-11.60260	-0.01494	0.00072	-0.00260	0.00063	0.00003	0.00196	23.68846
270			2.69000	11.88452	6.34484	13.71311	-0.00213	-0.00100	-0.00370	0.00132	-0.00005	-0.00419	80.71100	-14.67322	-8.23137	-0.03501	0.00013	0.04449	0.21675	0.00018	0.04516	32.17321	-3.07688	-23.89923	0.12834	-0.09832	-0.02155	-0.33684	-0.07178	0.01931	-26.12146	6.18059	2.86647	0.00382	0.00101	0.00044	0.00862	0.00015	-0.00004	-2.21682	-1.56364	-12.08642	-0.03113	-0.00867	-0.00236	0.00427	-0.00023	0.00210	23.43785
271			2.70000	12.39069	6.14815	13.10923	-0.00073	-0.00090	-0.00423	0.00062	-0.00014	-0.00437	84.43189	-14.07215	-9.13462	-0.01669	-0.00283	0.03991	0.10020	-0.00381	0.05722	33.66671	-3.12920	-23.14895	0.12860	-0.07672	-0.01282	-0.31331	-0.06448	0.01494	-27.38640	6.02613	2.87914	0.00336	0.00037	-0.00007	0.00675	0.00013	0.00001	-2.08547	-1.58773	-12.62346	-0.04728	-0.02080	-0.00173	0.01523	0.00086	0.00160	23.18504
272			2.71000	12.98242	5.91495	12.58930	0.00026	-0.00082	-0.00443	-0.00025	-0.00017	-0.00402	88.01173	-13.19063	-9.96379	0.00225	-0.00604	0.03291	-0.01301	-0.00727	0.05838	35.05479	-3.14038	-22.25183	0.11941	-0.05473	-0.00390	-0.26645	-0.05166	0.00524	-28.42356	5.72722	2.88726	0.00178	-0.00050	-0.00066	0.00253	-0.00030	0.00022	-1.81886	-1.55423	-13.14370	-0.06079	-0.03518	-0.00076	0.03791	0.00613	0.00062	22.95127
273			2.72000	13.59300	5.67501	12.14558	0.00076	-0.00074	-0.00424	-0.00074	-0.00017	-0.00342	91.41335	-12.09433	-10.61460	0.02108	-0.00916	0.02468	-0.11710	-0.00865	0.04946	36.32690	-3.13218	-21.26334	0.10406	-0.03653	0.00301	-0.20986	-0.03727	-0.00425	-29.00985	5.24129	2.88145	-0.00122	-0.00157	-0.00130	-0.00049	-0.00147	0.00062	-1.34567	-1.41795	-13.56549	-0.06844	-0.05107	0.00046	0.07282	0.01960	-0.00026	22.76539
274			2.73000	14.17077	5.44748	11.74817	0.00080	-0.00065	-0.00369	-0.00070	-0.00013	-0.00277	94.59817	-10.87468	-11.01051	0.03900	-0.01178	0.01636	-0.20473	-0.00716	0.03454	37.47513	-3.12604	-20.25155	0.08455	-0.02547	0.00554	-0.15224	-0.02670	-0.00754	-28.88120	4.52642	2.85003	-0.00578	-0.00272	-0.00195	0.00625	-0.00365	0.00122	-0.58301	-1.13147	-13.80530	-0.06697	-0.06671	0.00159	0.11107	0.04472	-0.00030	22.66315
275			2.74000	14.68004	5.24118	11.36610	0.00042	-0.00054	-0.00288	-0.00031	-0.00009	-0.00210	97.52789	-9.63216	-11.12737	0.05436	-0.01354	0.00864	-0.26413	-0.00353	0.01806	38.49794	-3.13859	-19.29026	0.06150	-0.02393	0.00117	-0.09838	-0.02414	-0.00141	-27.76207	3.54647	2.77854	-0.01170	-0.00368	-0.00254	0.03515	-0.00670	0.00188	0.56071	-0.65624	-13.78574	-0.05317	-0.07883	0.00206	0.12817	0.08024	0.00062	22.68855
276			2.75000	15.10001	5.05858	10.98252	-0.00025	-0.00040	-0.00195	0.00015	-0.00005	-0.00141	100.16573	-8.46440	-10.99959	0.06449	-0.01422	0.00202	-0.28182	0.00047	0.00391	39.40652	-3.17634	-18.45118	0.03547	-0.03275	-0.01158	-0.05098	-0.02913	0.01107	-25.42909	2.28337	2.64941	0.04647	-0.00710	0.00198	-0.24051	-0.01656	-0.00150	2.17865	0.02354	-13.44366	-0.00931	-0.06106	-0.00392	0.03071	0.08490	-0.00336	22.89646
277			2.76000	15.42149	4.89910	10.59633	-0.00106	-0.00025	-0.00103	0.00044	-0.00002	-0.00073	102.47364	-7.45620	-10.70406	0.06680	-0.01379	-0.00289	-0.25247	0.00322	-0.00477	40.22709	-3.23357	-17.79437	0.00745	-0.05118	-0.03261	-0.00995	-0.03539	0.02158	-21.82077	0.75202	2.44236	0.30688	-0.02858	-0.01911	-2.21611	-0.08042	0.01190	4.34737	0.88729	-12.74207	0.41719	0.06634	0.01173	-1.77895	-0.11495	0.01647	23.35344
278			2.77000	15.64359	4.76125	10.21567	-0.00187	-0.00008	-0.00021	0.00047	-0.00000	-0.00014	104.40903	-6.67179	-10.33436	0.05967	-0.01224	-0.00556	-0.18431	0.00409	-0.00700	40.99710	-3.29299	-17.35736	-0.02079	-0.07620	-0.05966	0.02705	-0.03290	0.02219	-17.15103	-0.98985	2.13980	0.89021	-0.02972	-0.00704	-7.71058	-0.09421	0.00229	7.09812	1.86831	-11.68516	0.12841	0.27227	0.03645	-0.66870	-0.53776	0.06807	24.13226
279			2.78000	15.77114	4.64203	9.85035	-0.00254	0.00008	0.00046	0.00025	0.00000	0.00030	105.92681	-6.14780	-9.97764	0.04276	-0.00946	-0.00570	-0.09890	0.00330	-0.00459	41.75447	-3.32811	-17.14553	-0.04637	-0.10224	-0.08809	0.06130	-0.01440	0.01214	-11.91043	-2.84323	1.74297	1.57765	-0.06982	0.04517	-14.45632	-0.22973	0.00242	10.39679	2.85878	-10.33726	-0.74837	0.39483	0.07799	4.51581	-0.81214	0.16702	25.29456
280			2.79000	15.81303	4.53464	9.50600	-0.00292	0.00024	0.00092	-0.00011	0.00000	0.00056	106.98931	-5.88739	-9.69871	0.01667	-0.00528	-0.00340	-0.02475	0.00159	-0.00120	42.52484	-3.30822	-17.12989	-0.06530	-0.12175	-0.11105	0.08919	0.01693	0.00038	-6.69263	-4.67176	1.29828	1.89720	-0.18276	0.10364	-16.57180	-0.56590	0.03727	14.15421	3.74114	-8.84500	-0.35248	0.61548	0.09817	2.35882	-1.19858	0.20883	26.86624
281			2.80000	15.78107	4.42616	9.18102	-0.00292	0.00035	0.00109	-0.00044	0.00002	0.00065	107.58086	-5.85703	-9.52967	-0.01735	0.00040	0.00086	0.01142	-0.00009	-0.00002	43.31392	-3.20747	-17.24851	-0.07343	-0.12720	-0.12087	0.10254	0.04504	-0.00050	-1.96607	-6.31332	0.89960	1.95187	-0.35730	0.14890	-14.97639	-0.92637	0.06958	18.25101	4.43367	-7.42523	0.41669	0.44786	-0.00976	-2.97941	-0.74527	-0.01751	28.81659
282			2.81000	15.68872	4.29678	8.86712	-0.00247	0.00039	0.00091	-0.00060	0.00004	0.00054	107.71951	-5.98976	-9.46431	-0.05756	0.00744	0.00637	-0.00576	-0.00108	-0.00168	44.10975	-3.01542	-17.41014	-0.06929	-0.11422	-0.11181	0.09603	0.05136	0.01317	2.03199	-7.61051	0.63273	1.90374	-0.45886	0.17876	-12.07084	-0.86652	0.06795	22.53912	4.92464	-6.28830	1.10204	0.27101	-0.14336	-8.09041	-0.34788	-0.17582	31.04582
283			2.82000	15.54957	4.12189	8.55346	-0.00158	0.00033	0.00031	-0.00049	0.00007	0.00020	107.45957	-6.19543	-9.46195	-0.10160	0.01532	0.01232	-0.07417	-0.00156	-0.00398	44.88853	-2.74265	-17.50905	-0.05580	-0.08434	-0.08327	0.07395	0.03353	0.02824	5.25278	-8.48097	0.51612	1.80097	-0.42662	0.20539	-9.01274	-0.49712	0.04229	26.81903	5.27587	-5.55106	1.56514	0.43788	-0.11338	-11.20749	-0.40163	-0.06555	33.38186
284			2.83000	15.37402	3.88128	8.23339	-0.00035	0.00013	-0.00065	-0.00013	0.00004	-0.00043	106.88329	-6.37881	-9.46379	-0.14698	0.02321	0.01765	-0.17557	-0.00247	-0.00364	45.62590	-2.41754	-17.45541	-0.03720	-0.04329	-0.03963	0.04578	0.00933	0.02384	7.74919	-8.95677	0.50506	1.69549	-0.33360	0.23698	-6.45587	-0.19684	0.01262	30.84065	5.58611	-5.20838	1.70007	0.75339	0.05846	-11.12636	-0.48577	-0.00021	35.60756
285			2.84000	15.16620	3.57172	7.91118	0.00101	-0.00016	-0.00176	0.00043	-0.00007	-0.00119	106.08556	-6.45679	-9.41484	-0.19104	0.03021	0.02145	-0.28546	-0.00453	0.00094	46.31123	-2.07654	-17.20303	-0.01512	0.00047	0.01087	0.01710	0.00002	-0.00906	9.62010	-9.15786	0.54086	1.62956	-0.26541	0.27135	-4.57914	-0.06508	-0.00780	34.35456	5.92851	-5.16457	1.73282	0.99709	0.23204	-9.59417	-0.46980	-0.09634	37.52451
286			2.85000	14.92350	3.21527	7.61056	0.00225	-0.00047	-0.00267	0.00109	-0.00022	-0.00164	105.15112	-6.37686	-9.28592	-0.23140	0.03553	0.02287	-0.38704	-0.00739	0.00793	46.94744	-1.75576	-16.76560	0.01135	0.03923	0.05914	-0.01177	0.01106	-0.05719	10.98170	-9.22842	0.58351	1.60367	-0.25448	0.28904	-3.24099	-0.03032	-0.01027	37.17579	6.30790	-5.29262	1.74379	1.01584	0.27165	-7.44972	-0.35437	-0.16569	39.01059
287			2.86000	14.64094	2.85716	7.37464	0.00318	-0.00068	-0.00303	0.00173	-0.00033	-0.00137	104.13245	-6.13297	-9.08104	-0.26661	0.03862	0.02095	-0.47851	-0.00995	0.01277	47.53146	-1.48811	-16.21019	0.04066	0.06856	0.09777	-0.03771	0.03164	-0.09397	11.94662	-9.28471	0.60749	1.58500	-0.27168	0.28818	-2.24979	-0.03751	0.00849	39.21481	6.67109	-5.48321	1.74081	0.90190	0.20880	-5.07986	-0.21445	-0.12498	40.03057
288			2.87000	14.32002	2.55139	7.24804	0.00372	-0.00072	-0.00262	0.00218	-0.00030	-0.00056	103.04666	-5.76866	-8.82755	-0.29601	0.03947	0.01503	-0.56429	-0.01139	0.01138	48.04124	-1.30194	-15.63148	0.06748	0.08772	0.12252	-0.05228	0.04796	-0.09941	12.60816	-9.39107	0.58356	1.54871	-0.28485	0.28103	-1.49897	-0.05941	0.04615	40.47723	6.95226	-5.65788	1.70839	0.80106	0.14979	-2.78631	-0.11035	-0.06586	40.61628
289			2.88000	13.97526	2.34000	7.25074	0.00390	-0.00055	-0.00142	0.00233	-0.00016	0.00005	101.89700	-5.35968	-8.55940	-0.31896	0.03863	0.00524	-0.64106	-0.01157	0.00396	48.44543	-1.21750	-15.12222	0.08570	0.09788	0.13202	-0.04939	0.05246	-0.07212	13.03374	-9.56012	0.47459	1.48614	-0.28958	0.26978	-0.92900	-0.07393	0.09522	41.04918	7.11784	-5.76868	1.64759	0.73820	0.12443	-0.88498	-0.04987	-0.02907	40.84646
290			2.89000	13.63103	2.23894	7.36554	0.00384	-0.00018	0.00036	0.00218	-0.00003	-0.00008	100.69627	-4.99051	-8.30787	-0.33462	0.03709	-0.00726	-0.69527	-0.01064	-0.00441	48.72117	-1.24258	-14.75638	0.09192	0.10102	0.12766	-0.03252	0.04479	-0.02687	13.26872	-9.76834	0.25112	1.39452	-0.28982	0.25317	-0.49634	-0.07047	0.14014	41.07373	7.18640	-5.81088	1.57060	0.69344	0.11815	0.44623	-0.01989	-0.01161	40.83013
291			2.90000	13.31286	2.23671	7.54781	0.00363	0.00032	0.00238	0.00182	0.00001	-0.00080	99.47693	-4.73584	-8.10060	-0.34237	0.03573	-0.02118	-0.71010	-0.00867	-0.00732	48.86288	-1.37230	-14.58135	0.08633	0.10161	0.11447	-0.01197	0.02997	0.01697	13.34577	-9.97756	-0.08689	1.27275	-0.28540	0.23162	-0.16987	-0.05074	0.16325	40.71555	7.21623	-5.83272	1.46973	0.64268	0.10848	1.20346	0.00024	-0.01293	40.68177
292			2.91000	13.04116	2.30229	7.74640	0.00338	0.00085	0.00430	0.00139	-0.00006	-0.00151	98.29132	-4.64506	-7.96174	-0.34195	0.03502	-0.03539	-0.67302	-0.00555	-0.00099	48.88360	-1.59308	-14.61399	0.07250	0.10554	0.09981	0.00254	0.01373	0.04852	13.29147	-10.15324	-0.49899	1.13278	-0.27420	0.20857	0.07042	-0.02404	0.15667	40.12213	7.27379	-5.91628	1.35340	0.58705	0.09142	1.51241	0.02277	-0.02774	40.49369
293			2.92000	12.82625	2.40014	7.92404	0.00317	0.00131	0.00582	0.00100	-0.00014	-0.00181	97.20631	-4.73010	-7.91101	-0.33379	0.03494	-0.04869	-0.58246	-0.00117	0.01335	48.81577	-1.88977	-14.83603	0.05587	0.11667	0.08984	0.00762	-0.00027	0.06869	13.12886	-10.27324	-0.91441	0.99902	-0.25856	0.19080	0.24276	-0.00001	0.12793	39.39708	7.40436	-6.13114	1.21412	0.54650	0.08020	1.54174	0.04670	-0.04580	40.31870
294			2.93000	12.66502	2.50392	8.06697	0.00302	0.00162	0.00676	0.00072	-0.00020	-0.00175	96.29152	-4.96107	-7.96042	-0.31881	0.03502	-0.05940	-0.45037	0.00422	0.02915	48.70826	-2.25046	-15.19357	0.04060	0.13365	0.08659	0.00603	-0.00770	0.08265	12.87782	-10.32788	-1.25934	0.89043	-0.23753	0.18051	0.36675	0.01730	0.08731	38.59284	7.61185	-6.49039	1.04487	0.53484	0.08798	1.43265	0.07100	-0.06929	40.16748
295			2.94000	12.54194	2.60177	8.18273	0.00289	0.00177	0.00709	0.00056	-0.00021	-0.00160	95.60455	-5.27308	-8.11008	-0.29834	0.03463	-0.06581	-0.29865	0.00962	0.03773	48.61542	-2.66815	-15.60803	0.02832	0.15090	0.08814	0.00217	-0.00195	0.09205	12.55537	-10.31579	-1.48242	0.82320	-0.21752	0.17574	0.46432	0.02852	0.04251	37.71893	7.84826	-6.93924	0.85030	0.53278	0.10280	1.26967	0.09890	-0.08495	40.01589
296			2.95000	12.43469	2.69297	8.28967	0.00273	0.00176	0.00690	0.00050	-0.00020	-0.00153	95.17937	-5.58276	-8.34396	-0.27410	0.03320	-0.06716	-0.15154	0.01345	0.03414	48.58280	-3.13901	-15.99642	0.01839	0.16204	0.09061	-0.00093	0.02005	0.09447	12.17635	-10.24213	-1.56749	0.79229	-0.20034	0.17325	0.54736	0.03563	0.00074	36.76115	8.02472	-7.37691	0.66187	0.52716	0.11468	1.10256	0.13474	-0.07209	39.82018
297			2.96000	12.32251	2.78221	8.40372	0.00246	0.00164	0.00638	0.00049	-0.00018	-0.00152	95.02114	-5.81013	-8.62873	-0.24798	0.03051	-0.06425	-0.02815	0.01439	0.02051	48.63565	-3.65838	-16.29258	0.00946	0.16363	0.09081	-0.00183	0.05188	0.08843	11.75492	-10.11835	-1.53091	0.77923	-0.18141	0.17268	0.61002	0.03864	-0.03167	35.70468	8.04852	-7.69625	0.50997	0.53215	0.12962	0.95587	0.18295	-0.02991	39.53902
298			2.97000	12.19284	2.87535	8.52919	0.00205	0.00146	0.00571	0.00048	-0.00017	-0.00144	95.10712	-5.89906	-8.91798	-0.22173	0.02680	-0.05881	0.06118	0.01234	0.00342	48.77384	-4.21687	-16.46150	0.00069	0.15627	0.08775	-0.00021	0.08104	0.07626	11.30693	-9.96094	-1.40888	0.77490	-0.16249	0.17276	0.64532	0.03779	-0.05151	34.55058	7.86419	-7.82191	0.38900	0.54819	0.14795	0.80811	0.23857	0.03799	39.15219
299			2.98000	12.04355	2.97696	8.65855	0.00147	0.00127	0.00505	0.00038	-0.00017	-0.00127	95.39206	-5.82909	-9.16249	-0.19654	0.02257	-0.05264	0.11460	0.00846	-0.01117	48.97345	-4.79918	-16.50222	-0.00795	0.14284	0.08190	0.00291	0.09740	0.06208	10.85019	-9.79034	-1.24370	0.77804	-0.14690	0.17185	0.65281	0.03389	-0.05785	33.31790	7.47599	-7.73303	0.28507	0.56378	0.16324	0.63667	0.28556	0.11395	38.66514
300			2.99000	11.88066	3.08828	8.77932	0.00075	0.00110	0.00448	0.00021	-0.00017	-0.00103	95.81663	-5.61661	-9.32401	-0.17329	0.01841	-0.04686	0.13645	0.00442	-0.02034	49.19409	-5.38520	-16.44224	-0.01580	0.12630	0.07408	0.00551	0.09771	0.04900	10.40229	-9.62869	-1.07488	0.77665	-0.13609	0.16721	0.62668	0.02780	-0.05134	32.03621	6.94347	-7.46638	0.19676	0.56482	0.16832	0.45623	0.30548	0.16582	38.10157
301			3.00000	11.71410	3.20522	8.88161	-0.00003	0.00097	0.00403	-0.00001	-0.00016	-0.00079	96.31649	-5.30674	-9.38592	-0.15275	0.01479	-0.04200	0.13491	0.00137	-0.02374	49.38931	-5.95234	-16.32610	-0.02242	0.10857	0.06458	0.00585	0.08451	0.03803	9.97725	-9.49634	-0.93557	0.76365	-0.13073	0.15843	0.57024	0.02038	-0.03534	30.73678	6.35310	-7.09906	0.14096	0.55110	0.16249	0.32889	0.29709	0.17466	37.49165
302			3.01000	11.55410	3.31944	8.96257	-0.00078	0.00089	0.00371	-0.00020	-0.00014	-0.00060	96.83207	-4.96163	-9.35780	-0.13526	0.01195	-0.03819	0.11918	-0.00035	-0.02229	49.51781	-6.47824	-16.20364	-0.02867	0.09090	0.05338	0.00350	0.06336	0.02886	9.58372	-9.40815	-0.85099	0.73902	-0.12963	0.14613	0.49593	0.01208	-0.01500	29.44554	5.78189	-6.71939	0.11148	0.52755	0.15117	0.25568	0.27336	0.14919	36.86068
303			3.02000	11.40814	3.42243	9.02712	-0.00141	0.00084	0.00354	-0.00033	-0.00012	-0.00049	97.31656	-4.64686	-9.27302	-0.12068	0.00993	-0.03541	0.09715	-0.00092	-0.01732	49.55223	-6.94230	-16.12028	-0.03601	0.07455	0.04077	-0.00145	0.04044	0.02084	9.22464	-9.37112	-0.83606	0.70888	-0.13127	0.13153	0.41956	0.00347	0.00466	28.17971	5.27713	-6.40420	0.08604	0.49812	0.13935	0.19102	0.24686	0.10747	36.22435
304			3.03000	11.27861	3.50818	9.08625	-0.00190	0.00082	0.00347	-0.00039	-0.00009	-0.00046	97.74007	-4.41911	-9.18056	-0.10903	0.00860	-0.03347	0.07466	-0.00073	-0.01013	49.48313	-7.32720	-16.11030	-0.04507	0.06102	0.02809	-0.00887	0.02064	0.01377	8.89807	-9.38444	-0.89656	0.67648	-0.13593	0.11483	0.34979	-0.00479	0.02017	26.94980	4.85989	-6.20842	0.06832	0.46653	0.12926	0.14523	0.22196	0.06203	35.59111
305			3.04000	11.16357	3.57307	9.15199	-0.00226	0.00080	0.00344	-0.00041	-0.00005	-0.00049	98.09004	-4.31604	-9.12986	-0.10023	0.00777	-0.03207	0.05522	-0.00010	-0.00194	49.31775	-7.62117	-16.19144	-0.05594	0.05151	0.01685	-0.01830	0.00588	0.00790	8.60016	-9.44186	-1.03130	0.64048	-0.14268	0.09704	0.28806	-0.01225	0.02945	25.76566	4.53752	-6.16244	0.05283	0.43092	0.11960	0.10629	0.19463	0.01874	34.96814
306			3.05000	11.06071	3.61533	9.23200	-0.00254	0.00077	0.00334	-0.00040	-0.00002	-0.00053	98.36953	-4.35228	-9.15606	-0.09408	0.00724	-0.03087	0.04044	0.00068	0.00595	49.07498	-7.82004	-16.36359	-0.06770	0.04718	0.00913	-0.02853	-0.00460	0.00402	8.32780	-9.53351	-1.23021	0.60223	-0.15009	0.07962	0.23562	-0.01824	0.03177	24.64019	4.31163	-6.27407	0.03501	0.39314	0.11038	0.06571	0.16366	-0.01805	34.36502
307			3.06000	10.97122	3.63553	9.32601	-0.00274	0.00069	0.00313	-0.00036	0.00001	-0.00054	98.59336	-4.51856	-9.26924	-0.08999	0.00695	-0.02927	0.03048	0.00140	0.01209	48.77821	-7.92874	-16.60975	-0.07872	0.04760	0.00588	-0.03792	-0.01276	0.00234	8.07912	-9.64580	-1.46963	0.56436	-0.15374	0.06437	0.19373	-0.02149	0.02830	23.58719	4.17888	-6.53468	0.02665	0.36332	0.10365	0.04594	0.13421	-0.04696	33.79288
308			3.07000	10.89944	3.63727	9.42851	-0.00289	0.00056	0.00279	-0.00028	0.00002	-0.00049	98.78154	-4.78568	-9.45625	-0.08717	0.00696	-0.02670	0.02455	0.00197	0.01510	48.44932	-7.96038	-16.89995	-0.08697	0.05155	0.00742	-0.04485	-0.01935	0.00252	7.85349	-9.76293	-1.71336	0.53001	-0.15698	0.05217	0.16249	-0.02200	0.02150	22.61732	4.12950	-6.92246	0.02561	0.34139	0.09838	0.04001	0.10768	-0.06721	33.26116
309			3.08000	10.84882	3.62621	9.53367	-0.00299	0.00040	0.00235	-0.00017	0.00002	-0.00041	98.95144	-5.10935	-9.68993	-0.08506	0.00725	-0.02307	0.02143	0.00236	0.01449	48.10646	-7.93451	-17.19501	-0.09170	0.05741	0.01297	-0.04875	-0.02331	0.00341	7.65123	-9.86949	-1.92200	0.50393	-0.16151	0.04520	0.14158	-0.01992	0.01441	21.73488	4.14574	-7.39953	0.02331	0.32363	0.09101	0.03274	0.08443	-0.07495	32.77467
310			3.09000	10.81987	3.60874	9.63789	-0.00306	0.00021	0.00185	-0.00007	0.00001	-0.00031	99.11349	-5.43843	-9.93951	-0.08356	0.00770	-0.01897	0.01995	0.00256	0.01133	47.76387	-7.87434	-17.45271	-0.09321	0.06409	0.02134	-0.04999	-0.02302	0.00366	7.47200	-9.95179	-2.06191	0.48706	-0.16518	0.04396	0.12989	-0.01494	0.00771	20.93597	4.20195	-7.91275	0.01630	0.31957	0.08494	0.02067	0.06829	-0.07235	32.33223
311			3.10000	10.81098	3.59000	9.73906	-0.00309	0.00002	0.00136	0.00003	0.00000	-0.00022	99.27113	-5.72487	-10.17640	-0.08280	0.00815	-0.01530	0.01919	0.00249	0.00747	47.43153	-7.80339	-17.63580	-0.09255	0.07097	0.03124	-0.04946	-0.01761	0.00223	7.31318	-9.99860	-2.11073	0.47581	-0.16455	0.04663	0.12563	-0.00734	0.00027	20.20867	4.26746	-8.40117	0.00283	0.33775	0.08493	0.00329	0.06050	-0.06478	31.92689
312			3.11000	10.81922	3.57343	9.83605	-0.00308	-0.00015	0.00089	0.00011	-0.00001	-0.00014	99.42262	-5.93430	-10.37715	-0.08302	0.00843	-0.01272	0.01850	0.00212	0.00421	47.11518	-7.74252	-17.71991	-0.09040	0.07748	0.04149	-0.04784	-0.00753	-0.00104	7.16946	-10.00358	-2.06198	0.47504	-0.16402	0.05062	0.12872	0.00135	-0.00814	19.53569	4.31351	-8.80597	-0.01142	0.36384	0.08697	-0.01254	0.05720	-0.04986	31.54709
313			3.12000	10.83985	3.56070	9.92711	-0.00304	-0.00030	0.00047	0.00015	-0.00001	-0.00007	99.56227	-6.05236	-10.52423	-0.08426	0.00847	-0.01139	0.01723	0.00148	0.00186	46.81664	-7.70667	-17.69839	-0.08752	0.08279	0.05086	-0.04571	0.00512	-0.00540	7.03462	-9.96647	-1.92630	0.48554	-0.16705	0.05419	0.13692	0.01035	-0.01617	18.89865	4.31979	-9.08196	-0.01319	0.38894	0.08812	-0.01408	0.05621	-0.02839	31.17887
314			3.13000	10.86570	3.55170	10.00877	-0.00296	-0.00042	0.00008	0.00015	-0.00002	-0.00001	99.68107	-6.08580	-10.60698	-0.08615	0.00836	-0.01073	0.01476	0.00071	0.00021	46.53508	-7.70236	-17.58369	-0.08499	0.08545	0.05806	-0.04363	0.01675	-0.00938	6.90427	-9.89139	-1.72628	0.50484	-0.16927	0.05627	0.14633	0.01921	-0.02217	18.28214	4.27864	-9.20951	-0.01334	0.41542	0.09095	-0.01412	0.05719	-0.00592	30.80927
315			3.14000	10.88857	3.54442	10.07773	-0.00284	-0.00051	-0.00025	0.00011	-0.00002	0.00003	99.76913	-6.05872	-10.62415	-0.08819	0.00829	-0.00991	0.01082	-0.00005	-0.00070	46.26774	-7.72691	-17.40536	-0.08445	0.08409	0.06164	-0.04234	0.02323	-0.01128	6.77775	-9.78319	-1.48727	0.53109	-0.17351	0.05603	0.15320	0.02846	-0.02520	17.67662	4.19517	-9.20223	-0.01451	0.44176	0.09578	-0.01534	0.05945	0.01332	30.42900
316			3.15000	10.90206	3.53638	10.13496	-0.00270	-0.00057	-0.00049	0.00005	-0.00002	0.00004	99.81952	-6.00766	-10.58672	-0.09019	0.00837	-0.00869	0.00573	-0.00068	-0.00082	46.01134	-7.76972	-17.20653	-0.08478	0.08020	0.06285	-0.04105	0.02304	-0.01063	6.65802	-9.64396	-1.22951	0.55851	-0.18053	0.05353	0.15341	0.03954	-0.02569	17.07835	4.08442	-9.10408	-0.00937	0.46651	0.10129	-0.00985	0.06215	0.02473	30.03351
317			3.16000	10.90269	3.52612	10.18650	-0.00252	-0.00060	-0.00064	-0.00002	-0.00002	0.00005	99.83044	-5.96741	-10.51360	-0.09248	0.00865	-0.00745	0.00015	-0.00114	-0.00041	45.76369	-7.81616	-17.03035	-0.08670	0.07475	0.06138	-0.03980	0.01699	-0.00751	6.55079	-9.47010	-0.96261	0.57913	-0.18592	0.04944	0.14361	0.05348	-0.02497	16.48841	3.96739	-8.97913	0.00279	0.48834	0.10620	0.00288	0.06399	0.02394	29.62315
318			3.17000	10.88843	3.51477	10.23911	-0.00230	-0.00061	-0.00068	-0.00008	-0.00002	0.00006	99.80473	-5.97063	-10.42603	-0.09533	0.00913	-0.00671	-0.00533	-0.00145	0.00021	45.52435	-7.85109	-16.91938	-0.08686	0.07156	0.06040	-0.03688	0.00780	-0.00299	6.46337	-9.25043	-0.68471	0.58918	-0.18868	0.04332	0.12340	0.07186	-0.02354	15.91123	3.86672	-8.89889	0.00936	0.49939	0.10961	0.00930	0.06281	0.00879	29.20184
319			3.18000	10.85688	3.50679	10.29705	-0.00207	-0.00058	-0.00058	-0.00014	-0.00002	0.00006	99.74832	-6.03339	-10.33896	-0.09876	0.00976	-0.00705	-0.01017	-0.00167	0.00093	45.29499	-7.86330	-16.90017	-0.08449	0.07282	0.06109	-0.03224	-0.00278	0.00211	6.40330	-8.96628	-0.38554	0.59300	-0.19401	0.03419	0.09555	0.09864	-0.02075	15.35255	3.80263	-8.93077	0.00538	0.49332	0.11158	0.00506	0.05748	-0.01947	28.77516
320			3.19000	10.80570	3.50759	10.36105	-0.00186	-0.00051	-0.00032	-0.00019	-0.00001	0.00004	99.66917	-6.15187	-10.25758	-0.10251	0.01050	-0.00884	-0.01391	-0.00184	0.00184	45.07904	-7.84859	-16.97881	-0.07910	0.07955	0.06415	-0.02628	-0.01430	0.00729	6.37706	-8.59380	-0.05080	0.59372	-0.20007	0.02307	0.06280	0.13501	-0.01616	14.81803	3.78961	-9.12830	-0.00184	0.47503	0.11250	-0.00161	0.04911	-0.05685	28.34857
321			3.20000	10.73411	3.51990	10.43079	-0.00171	-0.00040	0.00010	-0.00023	0.00000	-0.00001	99.57594	-6.30263	-10.17958	-0.10633	0.01127	-0.01222	-0.01625	-0.00200	0.00285	44.88157	-7.81022	-17.14020	-0.07105	0.09108	0.06908	-0.01981	-0.02588	0.01189	6.38885	-8.10854	0.33406	0.58909	-0.20709	0.00960	0.02824	0.18138	-0.00787	14.31244	3.83485	-9.52288	-0.00320	0.44815	0.11359	-0.00255	0.03880	-0.09843	27.92770
322			3.21000	10.64361	3.54313	10.50655	-0.00160	-0.00024	0.00065	-0.00026	0.00001	-0.00009	99.47686	-6.44877	-10.10001	-0.10988	0.01196	-0.01713	-0.01727	-0.00210	0.00327	44.70877	-7.75712	-17.35175	-0.06147	0.10531	0.07445	-0.01379	-0.03493	0.01477	6.43814	-7.49160	0.77977	0.58421	-0.21167	-0.00387	-0.00338	0.23232	0.00370	13.83877	3.93786	-10.11786	-0.01358	0.43027	0.11850	-0.00972	0.02877	-0.14297	27.51924
323			3.22000	10.53727	3.57607	10.58996	-0.00154	-0.00005	0.00128	-0.00029	0.00000	-0.00021	99.37751	-6.55165	-10.01607	-0.11280	0.01245	-0.02319	-0.01769	-0.00206	0.00213	44.56601	-7.70022	-17.57309	-0.05187	0.11937	0.07851	-0.00904	-0.03825	0.01503	6.51851	-6.73583	1.28898	0.58770	-0.21027	-0.01360	-0.02916	0.27702	0.01480	13.39869	4.09043	-10.88738	-0.03425	0.43812	0.12754	-0.02170	0.02031	-0.18820	27.13166
324			3.23000	10.41835	3.61963	10.68445	-0.00153	0.00016	0.00197	-0.00031	-0.00001	-0.00038	99.27775	-6.58346	-9.92934	-0.11491	0.01260	-0.03007	-0.01886	-0.00183	-0.00119	44.45294	-7.64955	-17.76944	-0.04373	0.13124	0.08030	-0.00609	-0.03499	0.01302	6.61942	-5.85000	1.85423	0.59079	-0.20380	-0.02172	-0.04787	0.30753	0.02602	12.99427	4.27776	-11.77965	-0.04944	0.45768	0.13775	-0.02731	0.01276	-0.22496	26.77333
325			3.24000	10.28938	3.67610	10.79476	-0.00157	0.00038	0.00267	-0.00034	-0.00003	-0.00060	99.16969	-6.53342	-9.84379	-0.11625	0.01236	-0.03736	-0.02215	-0.00146	-0.00641	44.35981	-7.61232	-17.92278	-0.03963	0.13967	0.07879	-0.00512	-0.02784	0.01038	6.72922	-4.85990	2.45917	0.59327	-0.19442	-0.02798	-0.05979	0.31998	0.03552	12.62892	4.48027	-12.72324	-0.06135	0.47227	0.14488	-0.02908	0.00679	-0.23956	26.45038
326			3.25000	10.15221	3.74644	10.92463	-0.00165	0.00059	0.00333	-0.00038	-0.00005	-0.00088	99.04061	-6.41084	-9.76326	-0.11697	0.01177	-0.04471	-0.02800	-0.00110	-0.01279	44.26907	-7.59172	-18.03938	-0.03697	0.14712	0.07674	-0.00551	-0.02071	0.00875	6.83804	-3.80647	3.08259	0.59742	-0.18261	-0.03174	-0.06683	0.31157	0.04110	12.30631	4.67649	-13.63778	-0.08064	0.47690	0.14828	-0.03248	0.00398	-0.22719	26.16447
327			3.26000	10.00810	3.82895	11.07458	-0.00178	0.00078	0.00394	-0.00042	-0.00008	-0.00117	98.87795	-6.22640	-9.68585	-0.11723	0.01094	-0.05160	-0.03592	-0.00087	-0.01968	44.16145	-7.58795	-18.13077	-0.03648	0.15291	0.07350	-0.00719	-0.01525	0.00817	6.93966	-2.74195	3.70265	0.60139	-0.16949	-0.03486	-0.07079	0.28405	0.04435	12.02740	4.84590	-14.44628	-0.09834	0.47030	0.14896	-0.03406	0.00573	-0.19138	25.91141
328			3.27000	9.85810	3.92015	11.24069	-0.00194	0.00095	0.00447	-0.00048	-0.00010	-0.00143	98.67258	-5.99289	-9.60547	-0.11730	0.01005	-0.05756	-0.04518	-0.00083	-0.02634	44.02027	-7.59838	-18.21193	-0.03720	0.15685	0.06942	-0.00997	-0.01245	0.00846	7.03150	-1.72392	4.29891	0.60049	-0.15797	-0.03712	-0.07230	0.24520	0.04463	11.78748	4.97042	-15.08555	-0.09344	0.45868	0.14606	-0.02938	0.01278	-0.13750	25.68093
329			3.28000	9.70358	4.01578	11.41509	-0.00212	0.00108	0.00489	-0.00053	-0.00012	-0.00159	98.41869	-5.72205	-9.51280	-0.11743	0.00925	-0.06214	-0.05511	-0.00099	-0.03214	43.83239	-7.61944	-18.29582	-0.03876	0.15841	0.06441	-0.01379	-0.01196	0.00917	7.11322	-0.80790	4.85285	0.59655	-0.14788	-0.03683	-0.07161	0.19903	0.04026	11.57495	5.03574	-15.51253	-0.07845	0.44797	0.14011	-0.02458	0.02521	-0.07615	25.45831
330			3.29000	9.54723	4.11152	11.58735	-0.00231	0.00118	0.00521	-0.00058	-0.00014	-0.00162	98.11421	-5.42425	-9.39729	-0.11781	0.00867	-0.06511	-0.06506	-0.00131	-0.03659	43.58877	-7.64869	-18.39104	-0.04083	0.15731	0.05851	-0.01851	-0.01251	0.00983	7.18524	-0.03831	5.35103	0.59396	-0.14148	-0.03531	-0.06858	0.15298	0.03388	11.37353	5.03289	-15.71073	-0.07565	0.42772	0.13227	-0.02592	0.04125	-0.01904	25.22805
331			3.30000	9.39280	4.20388	11.74636	-0.00246	0.00125	0.00540	-0.00060	-0.00014	-0.00150	97.76118	-5.10870	-9.24946	-0.11861	0.00834	-0.06629	-0.07435	-0.00177	-0.03930	43.28566	-7.68594	-18.49986	-0.04339	0.15348	0.05187	-0.02395	-0.01240	0.01005	7.24759	0.55898	5.78867	0.59480	-0.13954	-0.03422	-0.06293	0.11023	0.02804	11.16604	4.96056	-15.69641	-0.08227	0.39438	0.12318	-0.03243	0.05662	0.02448	24.97732
332			3.31000	9.24515	4.29061	11.88189	-0.00257	0.00129	0.00546	-0.00059	-0.00014	-0.00126	97.36637	-4.78380	-9.06335	-0.11985	0.00829	-0.06554	-0.08223	-0.00233	-0.03996	42.92581	-7.73332	-18.61821	-0.04638	0.14711	0.04496	-0.02976	-0.01032	0.00967	7.29979	0.97819	6.16833	0.59592	-0.14051	-0.03418	-0.05451	0.07067	0.02345	10.93832	4.82797	-15.51814	-0.09072	0.35274	0.11371	-0.04126	0.06655	0.04927	24.69875
333			3.32000	9.10949	4.37041	11.98694	-0.00260	0.00129	0.00537	-0.00055	-0.00014	-0.00093	96.94083	-4.45698	-8.83907	-0.12148	0.00846	-0.06293	-0.08803	-0.00292	-0.03853	42.51834	-7.79460	-18.73716	-0.05002	0.13855	0.03819	-0.03567	-0.00583	0.00872	7.34138	1.23051	6.49523	0.59709	-0.14433	-0.03315	-0.04401	0.03532	0.01870	10.68251	4.65446	-15.24803	-0.10358	0.30758	0.10306	-0.05277	0.06821	0.05464	24.39123
334			3.33000	8.99012	4.44237	12.05960	-0.00255	0.00126	0.00514	-0.00047	-0.00013	-0.00061	96.49875	-4.13504	-8.58402	-0.12334	0.00876	-0.05865	-0.09116	-0.00344	-0.03505	42.07774	-7.87454	-18.84589	-0.05468	0.12717	0.03101	-0.04150	0.00030	0.00729	7.37202	1.33887	6.77380	0.60119	-0.15101	-0.03050	-0.03239	0.00465	0.01383	10.39950	4.46563	-14.96616	-0.12394	0.26092	0.09133	-0.06735	0.06128	0.04476	24.06021
335			3.34000	8.88941	4.50619	12.10337	-0.00241	0.00120	0.00477	-0.00037	-0.00011	-0.00035	96.05582	-3.82734	-8.31277	-0.12527	0.00905	-0.05315	-0.09124	-0.00374	-0.02970	41.62111	-7.97708	-18.93724	-0.06061	0.11235	0.02263	-0.04700	0.00604	0.00544	7.39168	1.33215	7.00608	0.60541	-0.15791	-0.02656	-0.02036	-0.02092	0.00931	10.09949	4.28791	-14.74259	-0.14347	0.21902	0.07939	-0.07834	0.04928	0.02717	23.71663
336			3.35000	8.80712	4.56195	12.12587	-0.00222	0.00110	0.00429	-0.00028	-0.00009	-0.00018	95.62796	-3.54820	-8.04469	-0.12701	0.00925	-0.04692	-0.08804	-0.00371	-0.02287	41.16596	-8.10361	-19.01274	-0.06723	0.09452	0.01306	-0.05121	0.00930	0.00332	7.40110	1.23997	7.19184	0.60825	-0.16471	-0.02154	-0.00941	-0.04066	0.00546	9.79983	4.14223	-14.62446	-0.15825	0.18624	0.06800	-0.08120	0.03669	0.00897	23.37441
337			3.36000	8.74010	4.61013	12.13725	-0.00200	0.00098	0.00371	-0.00021	-0.00007	-0.00012	95.22946	-3.31670	-7.79898	-0.12832	0.00929	-0.04034	-0.08179	-0.00337	-0.01536	40.72763	-8.25371	-19.08393	-0.07263	0.07569	0.00372	-0.05239	0.00948	0.00106	7.40243	1.08898	7.33051	0.61319	-0.16999	-0.01559	-0.00138	-0.05411	0.00255	9.51991	4.03881	-14.63192	-0.17207	0.16268	0.05757	-0.07734	0.02636	-0.00538	23.04673
338			3.37000	8.68280	4.65217	12.14804	-0.00176	0.00084	0.00308	-0.00017	-0.00005	-0.00011	94.87094	-3.15167	-7.58970	-0.12903	0.00922	-0.03371	-0.07339	-0.00282	-0.00831	40.31702	-8.42581	-19.16862	-0.07509	0.05789	-0.00417	-0.04976	0.00742	-0.00140	7.39915	0.90235	7.42463	0.61898	-0.17373	-0.00880	0.00205	-0.06114	0.00078	9.27537	3.97606	-14.76140	-0.17993	0.14287	0.04674	-0.06601	0.01883	-0.01389	22.74304
339			3.38000	8.62859	4.69075	12.16685	-0.00153	0.00067	0.00243	-0.00014	-0.00004	-0.00013	94.55686	-3.06511	-7.42478	-0.12923	0.00907	-0.02741	-0.06432	-0.00218	-0.00279	39.93883	-8.61516	-19.28510	-0.07372	0.04311	-0.00953	-0.04403	0.00459	-0.00382	7.39607	0.70216	7.48351	0.62448	-0.17786	-0.00199	-0.00029	-0.06224	0.00008	9.07460	3.94411	-14.99328	-0.17778	0.11985	0.03485	-0.04969	0.01356	-0.01588	22.46765
340			3.39000	8.57120	4.72931	12.19801	-0.00132	0.00050	0.00179	-0.00013	-0.00003	-0.00013	94.28529	-3.05761	-7.30554	-0.12887	0.00891	-0.02165	-0.05580	-0.00156	0.00071	39.59124	-8.81396	-19.44513	-0.06929	0.03237	-0.01200	-0.03720	0.00220	-0.00556	7.39836	0.51085	7.52372	0.62408	-0.18148	0.00368	-0.00765	-0.05688	-0.00011	8.91814	3.93012	-15.29865	-0.15910	0.09601	0.02305	-0.03198	0.01019	-0.01280	22.21872
341			3.40000	8.50603	4.77116	12.24152	-0.00113	0.00033	0.00122	-0.00013	-0.00002	-0.00012	94.05008	-3.11798	-7.22713	-0.12799	0.00877	-0.01671	-0.04859	-0.00105	0.00232	39.26794	-9.01363	-19.64887	-0.06305	0.02622	-0.01161	-0.03081	0.00070	-0.00592	7.40934	0.35034	7.56332	0.61664	-0.18373	0.00723	-0.01630	-0.04504	-0.00036	8.79979	3.92247	-15.64204	-0.13414	0.07666	0.01396	-0.01901	0.00813	-0.00822	21.98876
342			3.41000	8.43074	4.81876	12.29406	-0.00100	0.00019	0.00076	-0.00013	-0.00001	-0.00008	93.84344	-3.22608	-7.17954	-0.12656	0.00869	-0.01272	-0.04291	-0.00069	0.00259	38.96251	-9.20771	-19.88380	-0.05630	0.02425	-0.00898	-0.02548	-0.00004	-0.00474	7.42804	0.23968	7.61685	0.60690	-0.18597	0.00753	-0.02137	-0.02825	-0.00074	8.70870	3.91333	-15.98576	-0.11491	0.05766	0.00883	-0.01224	0.00609	-0.00499	21.76847
343			3.42000	8.34512	4.87342	12.35209	-0.00092	0.00007	0.00041	-0.00014	-0.00001	-0.00005	93.65737	-3.35683	-7.15132	-0.12496	0.00870	-0.00977	-0.03878	-0.00049	0.00217	38.67278	-9.39308	-20.12720	-0.04976	0.02536	-0.00506	-0.02101	-0.00012	-0.00259	7.44909	0.19236	7.69796	0.59799	-0.18618	0.00732	-0.01951	-0.00858	-0.00128	8.63271	3.90087	-16.30114	-0.09845	0.04128	0.00498	-0.00914	0.00403	-0.00251	21.55222
344			3.43000	8.25135	4.93516	12.41351	-0.00089	-0.00000	0.00020	-0.00014	0.00000	-0.00003	93.48512	-3.48469	-7.13200	-0.12366	0.00879	-0.00790	-0.03594	-0.00039	0.00158	38.40256	-9.56996	-20.35129	-0.04387	0.02807	-0.00100	-0.01712	0.00061	-0.00046	7.46464	0.21327	7.82192	0.59188	-0.18583	0.00849	-0.00964	0.01012	-0.00233	8.56213	3.88977	-16.57607	-0.08737	0.03079	0.00120	-0.00807	0.00237	-0.00052	21.34163
345			3.44000	8.15377	5.00300	12.47791	-0.00087	-0.00003	0.00012	-0.00014	0.00000	-0.00002	93.32213	-3.58861	-7.11422	-0.12305	0.00894	-0.00701	-0.03398	-0.00037	0.00103	38.15849	-9.74068	-20.53135	-0.03889	0.03078	0.00211	-0.01381	0.00224	0.00081	7.46643	0.29502	8.00131	0.59529	-0.18420	0.01088	0.00792	0.02344	-0.00418	8.49225	3.88843	-16.81052	-0.09042	0.02560	-0.00173	-0.00865	0.00112	0.00065	21.14442
346			3.45000	8.05849	5.07487	12.54543	-0.00086	-0.00002	0.00012	-0.00013	0.00000	-0.00002	93.16637	-3.65478	-7.09463	-0.12324	0.00911	-0.00687	-0.03236	-0.00037	0.00052	37.94524	-9.90786	-20.65044	-0.03531	0.03215	0.00348	-0.01128	0.00445	0.00102	7.44704	0.41496	8.23901	0.60770	-0.18164	0.01415	0.03277	0.02711	-0.00677	8.42332	3.90320	-17.00603	-0.09660	0.02782	-0.00389	-0.00934	0.00016	0.00118	20.97015
347			3.46000	7.97211	5.14696	12.61479	-0.00082	0.00002	0.00018	-0.00010	-0.00000	-0.00002	93.01858	-3.67802	-7.07275	-0.12410	0.00925	-0.00709	-0.03060	-0.00036	0.00002	37.76339	-10.07272	-20.70158	-0.03328	0.03119	0.00279	-0.00952	0.00636	0.00056	7.40079	0.53551	8.52258	0.62006	-0.17586	0.01890	0.06396	0.01813	-0.00991	8.35800	3.93284	-17.15629	-0.10378	0.04578	-0.00475	-0.00997	-0.00109	0.00100	20.82560
348			3.47000	7.90023	5.21404	12.68343	-0.00075	0.00008	0.00025	-0.00007	-0.00001	-0.00003	92.88094	-3.66104	-7.05055	-0.12559	0.00933	-0.00743	-0.02852	-0.00032	-0.00044	37.61057	-10.23295	-20.68925	-0.03197	0.02767	0.00024	-0.00816	0.00700	0.00003	7.32361	0.60941	8.81980	0.63188	-0.16706	0.02521	0.10034	-0.00281	-0.01234	8.29711	3.96538	-17.24117	-0.11674	0.07518	-0.00479	-0.01189	-0.00239	0.00033	20.71407
349			3.48000	7.84628	5.27071	12.74751	-0.00064	0.00013	0.00030	-0.00004	-0.00001	-0.00003	92.75565	-3.61257	-7.03045	-0.12742	0.00934	-0.00757	-0.02615	-0.00024	-0.00078	37.48406	-10.38186	-20.62663	-0.03088	0.02177	-0.00365	-0.00692	0.00596	-0.00014	7.21331	0.58783	9.08109	0.64382	-0.16053	0.03097	0.14003	-0.03253	-0.01099	8.23635	3.98024	-17.22871	-0.12177	0.09660	-0.00612	-0.01502	-0.00091	-0.00082	20.63608
350			3.49000	7.81106	5.31271	12.80438	-0.00051	0.00018	0.00029	-0.00002	-0.00001	-0.00003	92.64353	-3.54517	-7.01579	-0.12930	0.00927	-0.00749	-0.02375	-0.00012	-0.00091	37.38235	-10.50859	-20.53049	-0.02964	0.01452	-0.00806	-0.00563	0.00376	0.00021	7.07022	0.43028	9.25214	0.65170	-0.15541	0.03562	0.17894	-0.06733	-0.00456	8.16654	3.95406	-17.08637	-0.11504	0.10648	-0.00930	-0.01917	0.00473	-0.00362	20.59016
351			3.50000	7.79271	5.33763	12.85271	-0.00037	0.00020	0.00024	-0.00001	-0.00000	-0.00002	92.54380	-3.47394	-7.00926	-0.13091	0.00912	-0.00723	-0.02156	0.00001	-0.00082	37.30407	-10.59983	-20.41972	-0.02837	0.00734	-0.01206	-0.00435	0.00151	0.00093	6.89676	0.11361	9.28773	0.66382	-0.15183	0.03977	0.21637	-0.10293	0.00656	8.07542	3.86665	-16.79359	-0.11734	0.10863	-0.01296	-0.02732	0.01352	-0.00864	20.57183
352			3.51000	7.78730	5.34510	12.89197	-0.00024	0.00020	0.00016	0.00000	0.00000	-0.00001	92.45448	-3.41468	-7.01152	-0.13206	0.00893	-0.00693	-0.01980	0.00012	-0.00055	37.24657	-10.64247	-20.31402	-0.02692	0.00133	-0.01499	-0.00316	0.00016	0.00174	6.69559	-0.36307	9.15778	0.68380	-0.15310	0.04247	0.25236	-0.13820	0.02090	7.94958	3.70564	-16.34786	-0.12682	0.09947	-0.01690	-0.04033	0.02182	-0.01579	20.57268
353			3.52000	7.78941	5.33688	12.92175	-0.00013	0.00019	0.00007	0.00000	0.00001	-0.00000	92.37270	-3.38246	-7.02125	-0.13264	0.00879	-0.00670	-0.01843	0.00020	-0.00014	37.20464	-10.62655	-20.22937	-0.02520	-0.00268	-0.01646	-0.00221	-0.00002	0.00239	6.46887	-0.97883	8.84828	0.69805	-0.15922	0.04425	0.28049	-0.17173	0.03635	7.77764	3.46977	-15.76584	-0.12844	0.07537	-0.02320	-0.05288	0.02373	-0.02681	20.57989
354			3.53000	7.79457	5.31595	12.94174	-0.00005	0.00018	-0.00000	0.00000	0.00001	0.00000	92.29674	-3.38996	-7.03635	-0.13266	0.00874	-0.00670	-0.01717	0.00025	0.00038	37.17178	-10.54736	-20.17487	-0.02296	-0.00432	-0.01639	-0.00151	0.00050	0.00276	6.21886	-1.69648	8.36154	0.69846	-0.16521	0.04871	0.29457	-0.19614	0.05465	7.55470	3.16888	-15.08172	-0.14379	0.05069	-0.03172	-0.07172	0.02018	-0.04129	20.57932
355			3.54000	7.80011	5.28649	12.95246	-0.00000	0.00015	-0.00006	0.00000	0.00001	0.00000	92.22654	-3.44693	-7.05646	-0.13204	0.00883	-0.00690	-0.01560	0.00031	0.00103	37.14285	-10.40504	-20.15389	-0.02029	-0.00341	-0.01471	-0.00100	0.00080	0.00275	5.94962	-2.46998	7.71694	0.69424	-0.16852	0.05456	0.29594	-0.20597	0.07451	7.28519	2.82105	-14.34458	-0.16879	0.03665	-0.03992	-0.09507	0.01689	-0.05392	20.56107
356			3.55000	7.80592	5.25303	12.95521	0.00001	0.00012	-0.00008	-0.00000	0.00001	-0.00000	92.16428	-3.55863	-7.08288	-0.13082	0.00907	-0.00733	-0.01326	0.00040	0.00180	37.11668	-10.20423	-20.16626	-0.01761	0.00006	-0.01157	-0.00057	-0.00002	0.00232	5.66783	-3.25126	6.94903	0.69266	-0.16960	0.05698	0.28663	-0.20139	0.08730	6.98235	2.44817	-13.61138	-0.18470	0.02141	-0.04570	-0.10978	0.01068	-0.05928	20.52382
357			3.56000	7.81391	5.22031	12.95197	-0.00002	0.00009	-0.00007	0.00000	0.00000	-0.00000	92.11438	-3.72616	-7.11810	-0.12894	0.00943	-0.00792	-0.00977	0.00056	0.00269	37.09592	-9.95343	-20.20887	-0.01524	0.00599	-0.00703	-0.00015	-0.00259	0.00148	5.38330	-3.99724	6.10172	0.69421	-0.17171	0.05572	0.26598	-0.18842	0.08995	6.66500	2.07209	-12.93731	-0.19593	-0.00605	-0.04963	-0.11532	-0.00309	-0.05723	20.47371
358			3.57000	7.82695	5.19263	12.94527	-0.00008	0.00006	-0.00003	0.00000	0.00000	-0.00000	92.08296	-3.94592	-7.16502	-0.12661	0.00990	-0.00868	-0.00505	0.00077	0.00369	37.08691	-9.66441	-20.27428	-0.01331	0.01417	-0.00129	0.00031	-0.00697	0.00028	5.10894	-4.67683	5.22129	0.69160	-0.17141	0.05560	0.23063	-0.16715	0.08996	6.35369	1.71261	-12.36610	-0.20528	-0.02873	-0.05386	-0.11260	-0.01422	-0.05106	20.42162
359			3.58000	7.84761	5.17340	12.93721	-0.00015	0.00003	0.00004	0.00001	0.00000	0.00000	92.07632	-4.21038	-7.22567	-0.12413	0.01046	-0.00967	0.00063	0.00103	0.00477	37.09905	-9.35190	-20.35000	-0.01144	0.02433	0.00549	0.00079	-0.01251	-0.00128	4.85961	-5.27570	4.34904	0.68084	-0.16822	0.05803	0.18074	-0.14239	0.09050	6.06752	1.38742	-11.92027	-0.21581	-0.03646	-0.05838	-0.10371	-0.01639	-0.04234	20.38051
360			3.59000	7.87697	5.16441	12.92827	-0.00023	0.00001	0.00012	0.00001	0.00000	0.00000	92.09884	-4.50752	-7.29919	-0.12177	0.01107	-0.01081	0.00675	0.00128	0.00582	37.14305	-9.03281	-20.41800	-0.00972	0.03571	0.01286	0.00122	-0.01764	-0.00327	4.64957	-5.79521	3.51585	0.66410	-0.16110	0.05989	0.12185	-0.11750	0.08734	5.82215	1.11193	-11.59419	-0.22878	-0.03484	-0.06088	-0.09016	-0.01310	-0.03240	20.36296
361			3.60000	7.91467	5.16585	12.91789	-0.00029	-0.00001	0.00021	0.00002	0.00000	0.00000	92.15218	-4.82220	-7.38173	-0.11988	0.01170	-0.01200	0.01268	0.00146	0.00665	37.22538	-8.72481	-20.46101	-0.00810	0.04713	0.02023	0.00146	-0.02061	-0.00556	4.48884	-6.24463	2.74339	0.64554	-0.15328	0.06075	0.06217	-0.09629	0.08056	5.62707	0.89668	-11.35744	-0.24429	-0.03396	-0.06215	-0.07344	-0.00962	-0.02501	20.37683
362			3.61000	7.95856	5.17544	12.90501	-0.00033	-0.00002	0.00027	0.00003	0.00000	0.00001	92.23414	-5.13729	-7.46665	-0.11856	0.01231	-0.01310	0.01771	0.00150	0.00708	37.34124	-8.44331	-20.47126	-0.00649	0.05741	0.02698	0.00140	-0.02061	-0.00768	4.38113	-6.63217	2.04891	0.62734	-0.14565	0.06223	0.00836	-0.07844	0.07277	5.48435	0.74362	-11.16727	-0.25654	-0.03180	-0.06376	-0.05394	-0.00594	-0.02226	20.42063
363			3.62000	8.00445	5.18848	12.88867	-0.00035	-0.00004	0.00030	0.00003	0.00000	0.00001	92.33792	-5.43585	-7.54562	-0.11783	0.01286	-0.01395	0.02117	0.00135	0.00696	37.47461	-8.19993	-20.45117	-0.00489	0.06529	0.03240	0.00109	-0.01779	-0.00902	4.32500	-6.96258	1.44584	0.61218	-0.13796	0.06548	-0.03651	-0.06293	0.06536	5.39091	0.64550	-10.97972	-0.26053	-0.02220	-0.06632	-0.03327	-0.00224	-0.02465	20.48404
364			3.63000	8.04735	5.19946	12.86876	-0.00036	-0.00005	0.00030	0.00002	0.00000	0.00001	92.45349	-5.70350	-7.61057	-0.11754	0.01334	-0.01446	0.02277	0.00103	0.00632	37.60499	-8.00158	-20.40742	-0.00367	0.07000	0.03591	0.00073	-0.01309	-0.00924	4.31605	-7.23976	0.93967	0.59848	-0.13038	0.06872	-0.07217	-0.04961	0.05683	5.34259	0.58858	-10.75420	-0.25856	-0.00436	-0.06790	-0.01331	-0.00015	-0.03121	20.55378
365			3.64000	8.08319	5.20507	12.84615	-0.00035	-0.00006	0.00028	0.00002	0.00000	0.00001	92.57073	-5.93260	-7.65573	-0.11759	0.01374	-0.01466	0.02277	0.00060	0.00541	37.71582	-7.85025	-20.34739	-0.00331	0.07153	0.03737	0.00051	-0.00791	-0.00847	4.34812	-7.46868	0.52655	0.58299	-0.12473	0.07080	-0.09842	-0.03903	0.04738	5.33722	0.55712	-10.45886	-0.25174	0.01821	-0.06769	0.00560	-0.00020	-0.03999	20.62104
366			3.65000	8.11051	5.20528	12.82241	-0.00035	-0.00007	0.00026	0.00001	0.00000	0.00001	92.68245	-6.12357	-7.67979	-0.11787	0.01409	-0.01462	0.02170	0.00017	0.00448	37.79834	-7.74254	-20.27824	-0.00423	0.07053	0.03709	0.00043	-0.00351	-0.00714	4.41338	-7.65538	0.19594	0.56413	-0.11999	0.07322	-0.11481	-0.03058	0.03906	5.37463	0.53793	-10.07896	-0.24234	0.04827	-0.06695	0.02327	-0.00191	-0.04881	20.68427
367			3.66000	8.12975	5.20175	12.79921	-0.00035	-0.00006	0.00025	0.00001	-0.00000	0.00001	92.78487	-6.28310	-7.68645	-0.11828	0.01439	-0.01464	0.01997	-0.00014	0.00380	37.85159	-7.66991	-20.20669	-0.00602	0.06824	0.03567	0.00033	-0.00075	-0.00572	4.50281	-7.80674	-0.06565	0.54862	-0.11582	0.07568	-0.12309	-0.02400	0.03197	5.45512	0.52380	-9.62279	-0.23310	0.08556	-0.06535	0.03957	-0.00503	-0.05456	20.74721
368			3.67000	8.14237	5.19616	12.77735	-0.00039	-0.00005	0.00029	0.00001	-0.00000	0.00001	92.87626	-6.42111	-7.68272	-0.11867	0.01467	-0.01501	0.01775	-0.00029	0.00347	37.87975	-7.61989	-20.13967	-0.00776	0.06598	0.03385	0.00014	0.00010	-0.00447	4.60711	-7.92992	-0.27228	0.53977	-0.11225	0.07776	-0.12526	-0.01910	0.02614	5.57793	0.51363	-9.12011	-0.22459	0.12363	-0.06309	0.05404	-0.00901	-0.05542	20.81561
369			3.68000	8.14976	5.19013	12.75733	-0.00045	-0.00003	0.00036	0.00000	-0.00000	0.00001	92.95520	-6.54854	-7.67705	-0.11899	0.01495	-0.01582	0.01497	-0.00025	0.00351	37.88812	-7.57833	-20.08518	-0.00892	0.06482	0.03237	-0.00008	-0.00089	-0.00345	4.71758	-8.03188	-0.43748	0.54326	-0.10975	0.08045	-0.12417	-0.01576	0.02202	5.73990	0.50884	-8.61280	-0.22221	0.15919	-0.06137	0.06758	-0.01304	-0.05210	20.89378
370			3.69000	8.15304	5.18508	12.73949	-0.00053	0.00000	0.00047	0.00000	0.00000	0.00001	93.01977	-6.67579	-7.67674	-0.11923	0.01528	-0.01698	0.01161	-0.00005	0.00390	37.88068	-7.53245	-20.05215	-0.00970	0.06522	0.03161	-0.00028	-0.00350	-0.00256	4.82689	-8.11961	-0.57440	0.55327	-0.10931	0.08229	-0.12018	-0.01394	0.01942	5.93513	0.50970	-8.14262	-0.21062	0.18921	-0.05925	0.07496	-0.01575	-0.04480	20.98283
371			3.70000	8.15327	5.18241	12.72477	-0.00062	0.00003	0.00061	-0.00000	-0.00000	0.00001	93.06807	-6.81189	-7.68740	-0.11944	0.01568	-0.01830	0.00784	0.00028	0.00460	37.85923	-7.47290	-20.04952	-0.01029	0.06745	0.03188	-0.00047	-0.00751	-0.00167	4.92982	-8.20019	-0.69728	0.56459	-0.10829	0.08326	-0.11402	-0.01315	0.01874	6.15547	0.51431	-7.74108	-0.19267	0.21661	-0.05635	0.07551	-0.01648	-0.03503	21.08008
372			3.71000	8.15166	5.18374	12.71525	-0.00071	0.00006	0.00075	-0.00000	-0.00000	0.00001	93.09927	-6.96244	-7.71284	-0.11975	0.01614	-0.01971	0.00396	0.00069	0.00551	37.82484	-7.39484	-20.08336	-0.01104	0.07131	0.03299	-0.00064	-0.01263	-0.00071	5.02299	-8.28035	-0.82198	0.57970	-0.10501	0.08371	-0.10739	-0.01296	0.02009	6.39065	0.52034	-7.42500	-0.18188	0.24098	-0.05298	0.07420	-0.01516	-0.02482	21.17973
373			3.72000	8.14988	5.19042	12.71294	-0.00078	0.00008	0.00088	-0.00000	-0.00000	-0.00001	93.11411	-7.12886	-7.75413	-0.12009	0.01664	-0.02116	0.00036	0.00111	0.00648	37.77915	-7.29750	-20.15533	-0.01169	0.07642	0.03478	-0.00078	-0.01829	0.00029	5.10398	-8.36518	-0.96170	0.59219	-0.10281	0.08203	-0.09906	-0.01343	0.02228	6.62783	0.52664	-7.19948	-0.16823	0.25603	-0.04854	0.06735	-0.01226	-0.01511	21.27387
374			3.73000	8.14946	5.20398	12.71919	-0.00084	0.00011	0.00100	0.00000	-0.00000	-0.00002	93.11467	-7.30850	-7.80895	-0.12044	0.01715	-0.02259	-0.00263	0.00145	0.00737	37.72552	-7.18392	-20.26030	-0.01258	0.08193	0.03664	-0.00088	-0.02347	0.00117	5.17099	-8.45718	-1.12188	0.60219	-0.10173	0.07872	-0.08860	-0.01422	0.02404	6.85267	0.53414	-7.06434	-0.15732	0.26491	-0.04323	0.05798	-0.00936	-0.00676	21.35434
375			3.74000	8.15145	5.22596	12.73440	-0.00086	0.00014	0.00110	0.00001	-0.00001	-0.00004	93.10410	-7.49679	-7.87214	-0.12075	0.01764	-0.02396	-0.00480	0.00163	0.00807	37.67008	-7.06012	-20.38685	-0.01349	0.08715	0.03824	-0.00086	-0.02699	0.00169	5.22285	-8.55631	-1.29947	0.61189	-0.09904	0.07511	-0.07632	-0.01470	0.02470	7.05185	0.54583	-7.01658	-0.15409	0.27352	-0.03765	0.04884	-0.00777	-0.00038	21.41595
376			3.75000	8.15551	5.25750	12.75816	-0.00086	0.00017	0.00119	0.00001	-0.00001	-0.00007	93.08575	-7.68842	-7.93653	-0.12109	0.01809	-0.02530	-0.00614	0.00157	0.00854	37.62066	-6.93394	-20.51923	-0.01391	0.09171	0.03939	-0.00066	-0.02792	0.00167	5.25974	-8.66085	-1.48568	0.61989	-0.09679	0.07148	-0.06296	-0.01501	0.02399	7.21600	0.56531	-7.04891	-0.15344	0.27620	-0.03293	0.03896	-0.00784	0.00391	21.45755
377			3.76000	8.16010	5.29891	12.78850	-0.00084	0.00020	0.00128	0.00001	-0.00001	-0.00009	93.06215	-7.87779	-7.99323	-0.12149	0.01853	-0.02667	-0.00680	0.00124	0.00873	37.58491	-6.81350	-20.64022	-0.01338	0.09536	0.03999	-0.00030	-0.02585	0.00100	5.28336	-8.76857	-1.67044	0.62302	-0.09612	0.06694	-0.04992	-0.01534	0.02180	7.34146	0.59535	-7.14750	-0.15237	0.27058	-0.02856	0.02884	-0.00929	0.00626	21.48201
378			3.77000	8.16353	5.35032	12.82231	-0.00080	0.00024	0.00137	0.00001	-0.00002	-0.00010	93.03497	-8.05888	-8.03414	-0.12199	0.01899	-0.02797	-0.00702	0.00072	0.00856	37.56924	-6.70538	-20.73301	-0.01213	0.09768	0.03986	0.00009	-0.02108	-0.00028	5.29684	-8.87734	-1.84472	0.62212	-0.09476	0.06263	-0.03878	-0.01533	0.01884	7.43033	0.63642	-7.29283	-0.15457	0.26133	-0.02503	0.02031	-0.01103	0.00706	21.49533
379			3.78000	8.16477	5.41166	12.85684	-0.00076	0.00029	0.00149	0.00000	-0.00003	-0.00011	93.00494	-8.22574	-8.05568	-0.12259	0.01946	-0.02925	-0.00716	0.00016	0.00811	37.57663	-6.61258	-20.78562	-0.01073	0.09849	0.03881	0.00040	-0.01505	-0.00187	5.30390	-8.98497	-2.00051	0.62242	-0.09392	0.06111	-0.03021	-0.01518	0.01615	7.48853	0.68510	-7.46181	-0.16295	0.25379	-0.02402	0.01388	-0.01203	0.00725	21.50434
380			3.79000	8.16378	5.48244	12.88999	-0.00072	0.00035	0.00164	0.00000	-0.00004	-0.00012	92.97174	-8.37547	-8.06034	-0.12327	0.01996	-0.03059	-0.00756	-0.00028	0.00737	37.60492	-6.53300	-20.79649	-0.00780	0.09940	0.03823	0.00048	-0.00929	-0.00359	5.30756	-9.08971	-2.13264	0.62502	-0.09319	0.06221	-0.02412	-0.01489	0.01391	7.52390	0.73532	-7.62870	-0.17129	0.25261	-0.02476	0.00911	-0.01211	0.00680	21.51432
381			3.80000	8.16120	5.56051	12.92029	-0.00067	0.00042	0.00182	0.00000	-0.00005	-0.00012	92.93436	-8.50221	-8.05383	-0.12404	0.02046	-0.03203	-0.00821	-0.00053	0.00645	37.64867	-6.46215	-20.76572	-0.00640	0.09945	0.03709	0.00048	-0.00449	-0.00508	5.31006	-9.19095	-2.24178	0.62986	-0.09222	0.06458	-0.02073	-0.01453	0.01226	7.54557	0.78074	-7.76675	-0.18126	0.25668	-0.02595	0.00665	-0.01141	0.00524	21.52905
382			3.81000	8.15844	5.64084	12.94636	-0.00062	0.00049	0.00200	0.00000	-0.00006	-0.00012	92.89323	-8.60747	-8.04234	-0.12488	0.02093	-0.03351	-0.00869	-0.00063	0.00547	37.70210	-6.39614	-20.70319	-0.00469	0.10037	0.03699	0.00039	-0.00111	-0.00623	5.31296	-9.28962	-2.33515	0.63533	-0.08997	0.06725	-0.02041	-0.01406	0.01156	7.56295	0.81617	-7.85158	-0.19528	0.26218	-0.02715	0.00680	-0.00990	0.00249	21.55093
383			3.82000	8.15760	5.71571	12.96660	-0.00056	0.00057	0.00219	0.00000	-0.00006	-0.00010	92.85081	-8.69078	-8.02831	-0.12566	0.02136	-0.03493	-0.00855	-0.00069	0.00452	37.75922	-6.33414	-20.61999	-0.00449	0.10084	0.03656	0.00037	0.00079	-0.00657	5.31753	-9.38747	-2.42362	0.63642	-0.08704	0.06861	-0.02353	-0.01362	0.01183	7.58411	0.83741	-7.86509	-0.20351	0.26550	-0.02748	0.00914	-0.00753	-0.00117	21.57984
384			3.83000	8.16066	5.77756	12.98035	-0.00050	0.00063	0.00235	0.00001	-0.00006	-0.00008	92.81073	-8.75755	-8.01259	-0.12626	0.02172	-0.03617	-0.00763	-0.00073	0.00373	37.81435	-6.27704	-20.53380	-0.00316	0.10179	0.03669	0.00024	0.00144	-0.00627	5.32555	-9.48653	-2.51767	0.63362	-0.08575	0.06864	-0.03046	-0.01365	0.01298	7.61523	0.84189	-7.79888	-0.20175	0.26454	-0.02734	0.01288	-0.00472	-0.00497	21.61354
385			3.84000	8.16836	5.82308	12.98840	-0.00043	0.00069	0.00248	0.00001	-0.00004	-0.00005	92.77652	-8.81069	-7.99512	-0.12658	0.02202	-0.03717	-0.00604	-0.00076	0.00317	37.86351	-6.22688	-20.45436	-0.00203	0.10162	0.03596	0.00013	0.00151	-0.00538	5.33938	-9.58925	-2.62522	0.63242	-0.08443	0.06858	-0.04086	-0.01390	0.01482	7.66035	0.83002	-7.65587	-0.19602	0.26470	-0.02712	0.01717	-0.00239	-0.00828	21.64909
386			3.85000	8.17949	5.85438	12.99304	-0.00035	0.00073	0.00255	0.00001	-0.00003	-0.00003	92.75062	-8.85724	-7.97739	-0.12672	0.02223	-0.03778	-0.00415	-0.00073	0.00305	37.90534	-6.18528	-20.38710	-0.00076	0.09986	0.03428	0.00004	0.00135	-0.00422	5.36088	-9.69738	-2.74986	0.63217	-0.08454	0.06724	-0.05269	-0.01446	0.01644	7.72063	0.80541	-7.45057	-0.19152	0.26659	-0.02536	0.02127	-0.00094	-0.00999	21.68391
387			3.86000	8.19172	5.87638	12.99653	-0.00027	0.00075	0.00256	0.00001	-0.00002	-0.00003	92.73386	-8.90491	-7.96180	-0.12681	0.02239	-0.03789	-0.00240	-0.00059	0.00336	37.94006	-6.15243	-20.33279	0.00069	0.09619	0.03154	-0.00003	0.00106	-0.00312	5.39030	-9.81056	-2.88971	0.63108	-0.08520	0.06480	-0.06299	-0.01494	0.01721	7.79391	0.77328	-7.20778	-0.19041	0.26702	-0.02267	0.02463	-0.00023	-0.00981	21.71619
388			3.87000	8.20239	5.89387	13.00023	-0.00020	0.00075	0.00252	0.00000	-0.00002	-0.00003	92.72497	-8.96006	-7.95156	-0.12684	0.02249	-0.03750	-0.00119	-0.00037	0.00395	37.96817	-6.12567	-20.28947	0.00207	0.09141	0.02842	-0.00007	0.00062	-0.00232	5.42610	-9.92597	-3.03824	0.62852	-0.08499	0.06179	-0.06944	-0.01485	0.01691	7.87552	0.73912	-6.95910	-0.18856	0.26514	-0.01981	0.02635	-0.00004	-0.00821	21.74468
389			3.88000	8.20912	5.91084	13.00429	-0.00013	0.00073	0.00243	0.00000	-0.00002	-0.00003	92.72108	-9.02642	-7.94860	-0.12688	0.02256	-0.03670	-0.00064	-0.00014	0.00466	37.98978	-6.10094	-20.25372	0.00317	0.08686	0.02581	-0.00008	0.00017	-0.00189	5.46559	-10.03954	-3.18735	0.62555	-0.08537	0.05950	-0.07124	-0.01444	0.01603	7.96015	0.70837	-6.73703	-0.18284	0.26327	-0.01771	0.02599	-0.00049	-0.00612	21.76908
390			3.89000	8.21032	5.93126	13.00784	-0.00007	0.00070	0.00232	-0.00000	-0.00003	-0.00003	92.71920	-9.10558	-7.95156	-0.12685	0.02263	-0.03557	-0.00065	0.00002	0.00528	38.00480	-6.07561	-20.22143	0.00413	0.08288	0.02390	-0.00006	-0.00007	-0.00176	5.50549	-10.14832	-3.33153	0.62385	-0.08771	0.05828	-0.06879	-0.01407	0.01509	8.04328	0.68646	-6.56657	-0.17400	0.26759	-0.01570	0.02395	-0.00187	-0.00383	21.78999
391			3.90000	8.20522	5.95921	13.00987	-0.00001	0.00067	0.00220	-0.00000	-0.00004	-0.00002	92.71661	-9.19614	-7.95772	-0.12686	0.02274	-0.03426	-0.00119	0.00010	0.00568	38.01257	-6.04830	-20.18745	0.00497	0.07873	0.02201	0.00000	-0.00006	-0.00181	5.54226	-10.25099	-3.46947	0.62310	-0.08924	0.05719	-0.06242	-0.01337	0.01420	8.12123	0.67731	-6.45945	-0.16543	0.27896	-0.01267	0.02087	-0.00396	-0.00168	21.80794
392			3.91000	8.19390	5.99821	13.00906	0.00002	0.00063	0.00208	0.00000	-0.00005	-0.00001	92.71078	-9.29523	-7.96605	-0.12688	0.02291	-0.03291	-0.00224	0.00019	0.00587	38.01199	-6.01685	-20.14712	0.00555	0.07507	0.02054	0.00010	0.00006	-0.00203	5.57209	-10.34664	-3.60241	0.62250	-0.08974	0.05673	-0.05182	-0.01229	0.01362	8.18962	0.68120	-6.41411	-0.15990	0.29205	-0.00995	0.01686	-0.00557	-0.00033	21.82235
393			3.92000	8.17711	6.05013	13.00448	0.00002	0.00061	0.00198	0.00000	-0.00006	-0.00001	92.69952	-9.39973	-7.97704	-0.12690	0.02313	-0.03168	-0.00371	0.00029	0.00589	38.00166	-5.97929	-20.09723	0.00571	0.07269	0.01994	0.00021	0.00021	-0.00238	5.59048	-10.43384	-3.73223	0.61987	-0.09060	0.05657	-0.03676	-0.01094	0.01328	8.24258	0.69351	-6.41823	-0.15268	0.30343	-0.00786	0.01134	-0.00516	0.00028	21.83122
394			3.93000	8.15637	6.11323	12.99575	-0.00001	0.00059	0.00191	-0.00000	-0.00007	0.00000	92.68138	-9.50746	-7.99094	-0.12697	0.02340	-0.03069	-0.00546	0.00041	0.00582	37.98053	-5.93539	-20.03697	0.00585	0.07207	0.02051	0.00035	0.00040	-0.00286	5.59325	-10.51054	-3.86088	0.61600	-0.09019	0.05663	-0.01860	-0.00915	0.01319	8.27423	0.70644	-6.45234	-0.14838	0.31337	-0.00631	0.00507	-0.00238	0.00042	21.83174
395			3.94000	8.13448	6.18079	12.98314	-0.00007	0.00058	0.00185	-0.00000	-0.00007	0.00001	92.65532	-9.61590	-8.00765	-0.12706	0.02372	-0.02982	-0.00745	0.00054	0.00563	37.94740	-5.88603	-19.96681	0.00620	0.07267	0.02196	0.00051	0.00061	-0.00346	5.57792	-10.57554	-3.99082	0.61294	-0.09168	0.05608	-0.00065	-0.00753	0.01315	8.28082	0.71315	-6.49293	-0.14903	0.31764	-0.00511	-0.00127	0.00100	0.00029	21.82108
396			3.95000	8.11415	6.24328	12.96771	-0.00012	0.00056	0.00177	-0.00000	-0.00006	0.00002	92.62037	-9.72223	-8.02766	-0.12726	0.02405	-0.02887	-0.00960	0.00073	0.00528	37.90130	-5.83203	-19.88808	0.00617	0.07384	0.02399	0.00065	0.00075	-0.00414	5.54627	-10.63026	-4.12357	0.60962	-0.09412	0.05462	0.01259	-0.00636	0.01284	8.26368	0.71214	-6.51655	-0.14800	0.31813	-0.00382	-0.00657	0.00182	0.00004	21.79749
397			3.96000	8.09689	6.29337	12.95136	-0.00015	0.00052	0.00168	-0.00000	-0.00004	0.00003	92.57650	-9.82371	-8.05269	-0.12748	0.02437	-0.02777	-0.01175	0.00102	0.00481	37.84267	-5.77385	-19.80277	0.00549	0.07501	0.02616	0.00070	0.00075	-0.00482	5.50537	-10.67865	-4.25594	0.60754	-0.09545	0.05327	0.01790	-0.00589	0.01204	8.22977	0.70853	-6.50664	-0.14866	0.32153	-0.00233	-0.00973	-0.00175	-0.00011	21.76138
398			3.97000	8.08242	6.32835	12.93707	-0.00017	0.00047	0.00157	-0.00000	-0.00002	0.00002	92.52461	-9.91823	-8.08536	-0.12777	0.02465	-0.02663	-0.01373	0.00141	0.00427	37.77319	-5.71152	-19.71339	0.00412	0.07608	0.02831	0.00059	0.00054	-0.00545	5.46519	-10.72546	-4.37907	0.60964	-0.09752	0.05312	0.01527	-0.00628	0.01074	8.18935	0.71033	-6.46022	-0.15428	0.33070	-0.00107	-0.01073	-0.00912	-0.00011	21.71516
399			3.98000	8.06947	6.34878	12.92778	-0.00019	0.00042	0.00147	-0.00000	-0.00001	0.00001	92.46616	-10.00452	-8.12723	-0.12808	0.02489	-0.02560	-0.01544	0.00181	0.00373	37.69530	-5.64520	-19.62265	0.00243	0.07726	0.03039	0.00038	0.00017	-0.00597	5.43435	-10.77420	-4.48353	0.61517	-0.10028	0.05348	0.00687	-0.00727	0.00887	8.15161	0.72302	-6.38525	-0.16051	0.34297	0.00026	-0.00964	-0.01822	0.00004	21.66199
400			3.99000	8.05613	6.35566	12.92538	-0.00021	0.00038	0.00137	-0.00001	-0.00000	-0.00000	92.40242	-10.08168	-8.17742	-0.12845	0.02511	-0.02472	-0.01682	0.00216	0.00321	37.61140	-5.57578	-19.53277	0.00064	0.07845	0.03226	0.00010	-0.00025	-0.00635	5.41791	-10.82622	-4.56369	0.62130	-0.09994	0.05458	-0.00459	-0.00821	0.00668	8.12267	0.74784	-6.29266	-0.16570	0.35875	0.00143	-0.00709	-0.02724	0.00023	21.60455
401			4.00000	8.04039	6.34993	12.93084	-0.00024	0.00034	0.00130	-0.00001	0.00001	-0.00002	92.33472	-10.14917	-8.23351	-0.12882	0.02530	-0.02417	-0.01776	0.00238	0.00274	37.52404	-5.50469	-19.44531	-0.00098	0.07978	0.03383	-0.00016	-0.00064	-0.00655	5.41782	-10.88119	-4.61672	0.62576	-0.09956	0.05656	-0.01685	-0.00902	0.00429	8.10514	0.78342	-6.19276	-0.16834	0.37411	0.00173	-0.00394	-0.03450	0.00028	21.54451
402			4.01000	8.02071	6.33283	12.94482	-0.00028	0.00030	0.00125	-0.00001	0.00001	-0.00003	92.26463	-10.20687	-8.29236	-0.12921	0.02549	-0.02406	-0.01820	0.00248	0.00234	37.43561	-5.43346	-19.36170	-0.00224	0.08134	0.03503	-0.00037	-0.00106	-0.00651	5.43405	-10.93776	-4.64178	0.62942	-0.09948	0.05882	-0.02837	-0.00960	0.00178	8.09858	0.82638	-6.09470	-0.16930	0.38605	0.00131	-0.00111	-0.03844	0.00020	21.48252
403			4.02000	7.99649	6.30700	12.96832	-0.00031	0.00028	0.00123	-0.00001	0.00002	-0.00005	92.19415	-10.25600	-8.35116	-0.12967	0.02570	-0.02443	-0.01802	0.00246	0.00205	37.34840	-5.36341	-19.28452	-0.00288	0.08330	0.03599	-0.00046	-0.00167	-0.00621	5.46484	-10.99455	-4.64128	0.62946	-0.09953	0.05991	-0.03774	-0.00991	-0.00046	8.10035	0.87196	-6.00519	-0.16892	0.39493	0.00171	0.00078	-0.03852	0.00023	21.41883
404			4.03000	7.96851	6.27638	13.00105	-0.00034	0.00027	0.00122	-0.00001	0.00002	-0.00007	92.12585	-10.29869	-8.40756	-0.13015	0.02592	-0.02503	-0.01718	0.00236	0.00187	37.26446	-5.29523	-19.21774	-0.00333	0.08527	0.03652	-0.00050	-0.00273	-0.00555	5.50657	-11.05048	-4.62188	0.62677	-0.10027	0.05977	-0.04387	-0.01005	-0.00183	8.10640	0.91549	-5.92762	-0.16687	0.40060	0.00291	0.00146	-0.03554	0.00033	21.35407
405			4.04000	7.93855	6.24482	13.04070	-0.00035	0.00025	0.00122	-0.00002	0.00002	-0.00008	92.06239	-10.33763	-8.46032	-0.13055	0.02615	-0.02564	-0.01572	0.00221	0.00165	37.18629	-5.22876	-19.16769	-0.00230	0.08802	0.03760	-0.00031	-0.00412	-0.00479	5.55404	-11.10546	-4.59445	0.62511	-0.10149	0.05975	-0.04667	-0.01006	-0.00193	8.11263	0.95428	-5.86218	-0.16492	0.40674	0.00407	0.00115	-0.03152	0.00039	21.29044
406			4.05000	7.90904	6.21512	13.08248	-0.00036	0.00025	0.00122	-0.00001	0.00001	-0.00008	92.00603	-10.36888	-8.50866	-0.13080	0.02635	-0.02620	-0.01371	0.00209	0.00135	37.11620	-5.16420	-19.13341	-0.00253	0.08952	0.03767	-0.00030	-0.00535	-0.00394	5.60149	-11.16000	-4.57320	0.62414	-0.10302	0.06009	-0.04588	-0.00997	-0.00062	8.11641	0.98788	-5.80616	-0.16495	0.41576	0.00531	0.00021	-0.02798	0.00044	21.23104
407			4.06000	7.88282	6.18976	13.12144	-0.00037	0.00025	0.00124	-0.00001	0.00001	-0.00007	91.95926	-10.39331	-8.55489	-0.13090	0.02652	-0.02667	-0.01128	0.00210	0.00106	37.05501	-5.10179	-19.11316	-0.00258	0.09066	0.03765	-0.00027	-0.00601	-0.00330	5.64271	-11.21468	-4.57146	0.62511	-0.10550	0.06094	-0.04068	-0.00984	0.00164	8.11586	1.01713	-5.75669	-0.16637	0.42278	0.00560	-0.00134	-0.02502	0.00040	21.17749
408			4.07000	7.86214	6.17090	13.15474	-0.00038	0.00026	0.00127	-0.00001	0.00001	-0.00006	91.92419	-10.41123	-8.60224	-0.13070	0.02663	-0.02701	-0.00853	0.00222	0.00077	37.00145	-5.04309	-19.09898	-0.00273	0.09140	0.03764	-0.00025	-0.00562	-0.00300	5.67204	-11.26937	-4.59379	0.62811	-0.10660	0.06205	-0.03075	-0.00949	0.00386	8.10875	1.04357	-5.71630	-0.16723	0.42999	0.00541	-0.00347	-0.02264	0.00026	21.12903
409			4.08000	7.84771	6.15942	13.18217	-0.00039	0.00027	0.00132	-0.00001	0.00001	-0.00005	91.90217	-10.42254	-8.65302	-0.13031	0.02665	-0.02717	-0.00573	0.00242	0.00060	36.95395	-4.99052	-19.08243	-0.00439	0.09068	0.03679	-0.00036	-0.00450	-0.00276	5.68668	-11.32325	-4.63343	0.62940	-0.10713	0.06266	-0.01772	-0.00909	0.00516	8.09325	1.06904	-5.69335	-0.16644	0.43538	0.00529	-0.00581	-0.02023	0.00006	21.08391
410			4.09000	7.83885	6.15511	13.20502	-0.00041	0.00028	0.00136	-0.00000	0.00000	-0.00005	91.89309	-10.43288	-8.70865	-0.12981	0.02661	-0.02720	-0.00310	0.00261	0.00056	36.91151	-4.94588	-19.06428	-0.00488	0.09033	0.03652	-0.00036	-0.00325	-0.00253	5.68740	-11.37545	-4.67979	0.62796	-0.10792	0.06242	-0.00506	-0.00866	0.00549	8.06914	1.09433	-5.69515	-0.16738	0.43576	0.00533	-0.00790	-0.01701	-0.00016	21.04047
411			4.10000	7.83418	6.15643	13.22400	-0.00042	0.00029	0.00139	-0.00000	-0.00000	-0.00004	91.89559	-10.44231	-8.76790	-0.12931	0.02651	-0.02723	-0.00079	0.00270	0.00054	36.87358	-4.90986	-19.04354	-0.00554	0.08968	0.03595	-0.00036	-0.00207	-0.00227	5.67756	-11.42475	-4.72651	0.62678	-0.10889	0.06158	0.00397	-0.00807	0.00531	8.03862	1.11810	-5.72091	-0.17124	0.43345	0.00569	-0.00926	-0.01277	-0.00036	20.99742
412			4.11000	7.83202	6.16107	13.23809	-0.00043	0.00031	0.00141	-0.00000	-0.00000	-0.00003	91.90768	-10.45157	-8.82794	-0.12877	0.02637	-0.02735	0.00116	0.00264	0.00052	36.83995	-4.88130	-19.02216	-0.00571	0.08924	0.03545	-0.00033	-0.00129	-0.00200	5.66200	-11.46972	-4.77147	0.62582	-0.11045	0.06060	0.00808	-0.00724	0.00488	8.00585	1.13792	-5.76254	-0.17517	0.43042	0.00610	-0.00946	-0.00780	-0.00049	20.95400
413			4.12000	7.83103	6.16686	13.24522	-0.00044	0.00032	0.00145	-0.00000	-0.00000	-0.00001	91.92712	-10.46046	-8.88501	-0.12817	0.02623	-0.02759	0.00274	0.00242	0.00048	36.81048	-4.85794	-19.00164	-0.00550	0.08907	0.03496	-0.00028	-0.00092	-0.00178	5.64564	-11.50856	-4.81265	0.62621	-0.11179	0.06013	0.00811	-0.00597	0.00415	7.97499	1.15160	-5.80999	-0.17855	0.42929	0.00622	-0.00856	-0.00277	-0.00052	20.90987
414			4.13000	7.83047	6.17212	13.24363	-0.00045	0.00034	0.00149	-0.00000	-0.00000	0.00001	91.95178	-10.46804	-8.93622	-0.12742	0.02608	-0.02783	0.00391	0.00212	0.00037	36.78455	-4.83694	-18.98248	-0.00491	0.08913	0.03461	-0.00023	-0.00089	-0.00166	5.63237	-11.53839	-4.84563	0.62721	-0.11212	0.05996	0.00534	-0.00406	0.00285	7.94902	1.15852	-5.85628	-0.18022	0.43236	0.00659	-0.00676	0.00116	-0.00052	20.86523
415			4.14000	7.83023	6.17542	13.23274	-0.00046	0.00035	0.00153	-0.00000	-0.00000	0.00004	91.97955	-10.47244	-8.98024	-0.12664	0.02593	-0.02807	0.00468	0.00180	0.00015	36.76108	-4.81578	-18.96426	-0.00406	0.08954	0.03456	-0.00017	-0.00105	-0.00167	5.62564	-11.55525	-4.86387	0.62911	-0.11211	0.05991	-0.00022	-0.00146	0.00081	7.93018	1.16101	-5.89957	-0.18159	0.43810	0.00721	-0.00415	0.00255	-0.00054	20.82071
416			4.15000	7.83062	6.17556	13.21270	-0.00045	0.00037	0.00157	-0.00000	-0.00000	0.00007	92.00883	-10.47123	-9.01722	-0.12586	0.02580	-0.02831	0.00513	0.00152	-0.00018	36.73907	-4.79310	-18.94605	-0.00325	0.09021	0.03473	-0.00013	-0.00121	-0.00173	5.62992	-11.55472	-4.85990	0.63211	-0.11335	0.06005	-0.00966	0.00191	-0.00210	7.92109	1.16382	-5.94260	-0.18223	0.44449	0.00770	-0.00069	0.00031	-0.00062	20.77678
417			4.16000	7.83163	6.17202	13.18475	-0.00044	0.00039	0.00162	-0.00000	0.00000	0.00009	92.03863	-10.46268	-9.04845	-0.12504	0.02565	-0.02870	0.00536	0.00130	-0.00057	36.71791	-4.76923	-18.92756	-0.00262	0.09116	0.03501	-0.00010	-0.00128	-0.00176	5.65091	-11.53215	-4.82511	0.63585	-0.11454	0.05992	-0.02345	0.00609	-0.00610	7.92400	1.17301	-5.99159	-0.18024	0.45175	0.00847	0.00328	-0.00621	-0.00087	20.73276
418			4.17000	7.83246	6.16569	13.15195	-0.00042	0.00041	0.00168	-0.00000	0.00000	0.00010	92.06853	-10.44653	-9.07565	-0.12416	0.02547	-0.02921	0.00540	0.00117	-0.00092	36.69747	-4.74583	-18.90939	-0.00244	0.09200	0.03516	-0.00009	-0.00119	-0.00164	5.69458	-11.48262	-4.74762	0.64076	-0.11756	0.05889	-0.04036	0.01122	-0.01139	7.93960	1.19561	-6.05672	-0.17889	0.45308	0.00923	0.00713	-0.01716	-0.00135	20.68693
419			4.18000	7.83136	6.15887	13.11959	-0.00041	0.00042	0.00172	-0.00000	0.00000	0.00009	92.09796	-10.42471	-9.10073	-0.12325	0.02525	-0.02953	0.00526	0.00111	-0.00112	36.67764	-4.72532	-18.89340	-0.00279	0.09207	0.03497	-0.00010	-0.00097	-0.00131	5.76555	-11.40124	-4.61127	0.64367	-0.12289	0.05599	-0.05743	0.01737	-0.01758	7.96634	1.23921	-6.15203	-0.17420	0.44227	0.00997	0.01012	-0.03138	-0.00216	20.63747
420			4.19000	7.82676	6.15444	13.09282	-0.00038	0.00043	0.00171	-0.00001	-0.00000	0.00007	92.12641	-10.40109	-9.12530	-0.12254	0.02502	-0.02941	0.00499	0.00109	-0.00109	36.65821	-4.71050	-18.88211	-0.00351	0.09090	0.03435	-0.00012	-0.00065	-0.00077	5.86551	-11.28519	-4.39902	0.63933	-0.13326	0.04982	-0.06994	0.02457	-0.02284	8.00110	1.31055	-6.29132	-0.16372	0.41671	0.01183	0.01145	-0.04603	-0.00361	20.58325
421			4.20000	7.81866	6.15455	13.07340	-0.00035	0.00042	0.00165	-0.00001	-0.00000	0.00005	92.15350	-10.38029	-9.14963	-0.12209	0.02478	-0.02883	0.00463	0.00103	-0.00082	36.63889	-4.70343	-18.87775	-0.00415	0.08834	0.03319	-0.00014	-0.00031	-0.00011	5.99056	-11.13720	-4.10046	0.62943	-0.14676	0.04126	-0.07321	0.03151	-0.02500	8.03895	1.41323	-6.48074	-0.15321	0.39395	0.01694	0.01091	-0.05988	-0.00661	20.52422
422			4.21000	7.80851	6.16005	13.05960	-0.00033	0.00041	0.00157	-0.00001	-0.00001	0.00003	92.17844	-10.36668	-9.17266	-0.12190	0.02458	-0.02791	0.00412	0.00090	-0.00037	36.61864	-4.70493	-18.88145	-0.00462	0.08460	0.03146	-0.00017	-0.00002	0.00051	6.12932	-10.96790	-3.72157	0.61897	-0.15919	0.03541	-0.06433	0.03545	-0.02555	8.07245	1.54557	-6.71001	-0.14436	0.39660	0.02365	0.00824	-0.07518	-0.01037	20.46033
423			4.22000	7.79831	6.17053	13.04784	-0.00033	0.00040	0.00150	-0.00001	-0.00001	0.00003	92.19985	-10.36338	-9.19188	-0.12192	0.02444	-0.02696	0.00335	0.00066	0.00018	36.59617	-4.71438	-18.89303	-0.00505	0.08009	0.02911	-0.00020	0.00010	0.00100	6.26353	-10.79506	-3.29065	0.61099	-0.17042	0.03357	-0.04330	0.03475	-0.02590	8.09180	1.69876	-6.94767	-0.13835	0.41896	0.02967	0.00328	-0.08999	-0.01234	20.39117
424			4.23000	7.78933	6.18481	13.03608	-0.00035	0.00040	0.00146	-0.00001	-0.00001	0.00002	92.21563	-10.37297	-9.20436	-0.12213	0.02441	-0.02615	0.00219	0.00028	0.00075	36.57021	-4.72957	-18.91225	-0.00491	0.07573	0.02659	-0.00022	-0.00002	0.00128	6.37328	-10.63922	-2.85282	0.61623	-0.17189	0.03932	-0.01461	0.02766	-0.02906	8.08674	1.85628	-7.14764	-0.14819	0.47024	0.03293	-0.00401	-0.10270	-0.01027	20.31484
425			4.24000	7.78200	6.20122	13.02419	-0.00038	0.00040	0.00145	-0.00001	-0.00001	0.00002	92.22312	-10.39559	-9.20673	-0.12258	0.02451	-0.02540	0.00054	-0.00020	0.00121	36.54009	-4.74703	-18.93784	-0.00393	0.07194	0.02426	-0.00021	-0.00043	0.00133	6.44525	-10.51788	-2.45492	0.63082	-0.16378	0.04946	0.01574	0.01694	-0.03141	8.05058	1.99677	-7.26660	-0.15720	0.52195	0.03124	-0.01375	-0.10117	-0.00456	20.22845
426			4.25000	7.77642	6.21747	13.01225	-0.00039	0.00040	0.00145	-0.00000	-0.00001	0.00002	92.21936	-10.42783	-9.19685	-0.12326	0.02475	-0.02471	-0.00168	-0.00072	0.00141	36.50544	-4.76165	-18.96711	-0.00184	0.06921	0.02250	-0.00011	-0.00107	0.00113	6.47680	-10.43986	-2.13091	0.64129	-0.15941	0.05525	0.04098	0.00726	-0.02708	7.98192	2.09962	-7.28212	-0.15716	0.52627	0.02585	-0.02317	-0.07397	0.00092	20.12863
427			4.26000	7.77278	6.23177	13.00005	-0.00038	0.00041	0.00147	-0.00000	-0.00001	0.00003	92.20188	-10.46220	-9.17564	-0.12409	0.02510	-0.02428	-0.00437	-0.00112	0.00128	36.46580	-4.76716	-18.99494	0.00064	0.06767	0.02128	0.00004	-0.00191	0.00067	6.47403	-10.40268	-1.89349	0.65142	-0.16013	0.05793	0.05749	0.00007	-0.01978	7.88398	2.15066	-7.20380	-0.16449	0.49715	0.01855	-0.03247	-0.03314	0.00327	20.01339
428			4.27000	7.77137	6.24372	12.98734	-0.00035	0.00042	0.00149	-0.00000	-0.00001	0.00003	92.17005	-10.49035	-9.14730	-0.12497	0.02548	-0.02421	-0.00713	-0.00128	0.00089	36.42119	-4.75692	-19.01535	0.00240	0.06723	0.02050	0.00019	-0.00293	-0.00003	6.44719	-10.39524	-1.73563	0.66280	-0.16404	0.05827	0.06550	-0.00419	-0.01261	7.76358	2.14760	-7.07158	-0.17704	0.45601	0.01180	-0.04060	0.00484	0.00272	19.88438
429			4.28000	7.77253	6.25474	12.97452	-0.00031	0.00044	0.00153	0.00000	-0.00001	0.00003	92.12621	-10.50667	-9.11889	-0.12596	0.02586	-0.02456	-0.00939	-0.00111	0.00038	36.37233	-4.72596	-19.02344	0.00285	0.06761	0.02002	0.00025	-0.00405	-0.00086	6.40666	-10.40389	-1.63954	0.67274	-0.16591	0.05878	0.06685	-0.00549	-0.00740	7.63096	2.10274	-6.94301	-0.18766	0.42483	0.00610	-0.04454	0.03018	0.00111	19.74777
430			4.29000	7.77663	6.26660	12.96159	-0.00027	0.00046	0.00158	0.00000	-0.00001	0.00003	92.07560	-10.50982	-9.09778	-0.12692	0.02617	-0.02535	-0.01060	-0.00065	-0.00011	36.32096	-4.67256	-19.01661	0.00208	0.06874	0.01983	0.00019	-0.00512	-0.00170	6.36042	-10.41682	-1.58561	0.67862	-0.16622	0.05948	0.06384	-0.00454	-0.00400	7.49884	2.03899	-6.87558	-0.19321	0.41001	0.00240	-0.04251	0.04150	0.00010	19.61368
431			4.30000	7.78342	6.28106	12.94932	-0.00024	0.00048	0.00164	0.00000	-0.00002	0.00003	92.02523	-10.50272	-9.08994	-0.12773	0.02638	-0.02636	-0.01044	0.00003	-0.00044	36.26968	-4.59901	-18.99480	0.00065	0.07040	0.01999	0.00006	-0.00593	-0.00247	6.31357	-10.42645	-1.55821	0.68155	-0.16559	0.05966	0.05831	-0.00252	-0.00186	7.38014	1.98106	-6.90939	-0.19836	0.40809	0.00126	-0.03593	0.04050	-0.00018	19.49306
432			4.31000	7.79213	6.29964	12.93909	-0.00022	0.00050	0.00168	0.00000	-0.00002	0.00002	91.98209	-10.49055	-9.09860	-0.12819	0.02645	-0.02712	-0.00897	0.00079	-0.00053	36.22112	-4.51101	-18.95952	-0.00084	0.07207	0.02061	-0.00007	-0.00624	-0.00311	6.26928	-10.43021	-1.54757	0.68333	-0.16493	0.05973	0.05103	-0.00065	-0.00042	7.28516	1.94753	-7.05674	-0.20093	0.40942	0.00085	-0.02594	0.02993	-0.00028	19.39403
433			4.32000	7.80181	6.32367	12.93247	-0.00020	0.00049	0.00168	0.00000	-0.00002	0.00000	91.95120	-10.47906	-9.12400	-0.12815	0.02638	-0.02724	-0.00668	0.00147	-0.00038	36.17653	-4.41682	-18.91367	-0.00218	0.07328	0.02172	-0.00018	-0.00591	-0.00357	6.22956	-10.43008	-1.54953	0.68480	-0.16366	0.05939	0.04233	0.00027	0.00075	7.21898	1.94650	-7.30089	-0.20357	0.40637	0.00055	-0.01541	0.01498	-0.00026	19.31871
434			4.33000	7.81132	6.35305	12.92999	-0.00019	0.00048	0.00164	0.00000	-0.00003	-0.00001	91.93401	-10.47232	-9.16286	-0.12761	0.02618	-0.02663	-0.00422	0.00190	-0.00013	36.13528	-4.32506	-18.86156	-0.00343	0.07395	0.02325	-0.00027	-0.00501	-0.00380	6.19575	-10.42988	-1.56241	0.68608	-0.16329	0.05914	0.03303	0.00014	0.00179	7.17987	1.97412	-7.60341	-0.21069	0.39487	-0.00050	-0.00694	0.00225	0.00027	19.26243
435			4.34000	7.81900	6.38546	12.93182	-0.00019	0.00045	0.00158	0.00000	-0.00002	-0.00002	91.92867	-10.47063	-9.20852	-0.12682	0.02592	-0.02549	-0.00212	0.00199	0.00007	36.09599	-4.24368	-18.80787	-0.00475	0.07378	0.02458	-0.00036	-0.00375	-0.00364	6.16801	-10.43282	-1.58475	0.68771	-0.16366	0.05994	0.02433	-0.00084	0.00282	7.16005	2.01736	-7.91573	-0.21808	0.38046	-0.00280	-0.00193	-0.00421	0.00145	19.21562
436			4.35000	7.82353	6.41697	12.93769	-0.00018	0.00042	0.00149	0.00000	-0.00002	-0.00003	91.93117	-10.47246	-9.25260	-0.12614	0.02566	-0.02413	-0.00061	0.00171	0.00006	36.05643	-4.17810	-18.75861	-0.00406	0.07366	0.02617	-0.00031	-0.00231	-0.00323	6.14545	-10.44154	-1.61631	0.69218	-0.16446	0.06098	0.01609	-0.00256	0.00413	7.14909	2.06057	-8.18990	-0.22138	0.37066	-0.00483	-0.00074	-0.00475	0.00201	19.16693
437			4.36000	7.82491	6.44404	12.94535	-0.00016	0.00038	0.00138	0.00000	-0.00002	-0.00002	91.93729	-10.47083	-9.28629	-0.12583	0.02546	-0.02284	0.00038	0.00112	-0.00012	36.01405	-4.13135	-18.71450	-0.00349	0.07179	0.02644	-0.00029	-0.00090	-0.00248	6.12749	-10.45889	-1.66134	0.69835	-0.16318	0.06200	0.00651	-0.00491	0.00618	7.13931	2.09116	-8.38617	-0.22377	0.36706	-0.00612	-0.00199	-0.00182	0.00156	19.10743
438			4.37000	7.82419	6.46450	12.95029	-0.00014	0.00036	0.00128	-0.00000	-0.00001	-0.00001	91.94382	-10.46452	-9.30341	-0.12576	0.02533	-0.02176	0.00100	0.00036	-0.00023	35.96686	-4.10326	-18.68001	-0.00363	0.06813	0.02516	-0.00033	-0.00016	-0.00143	6.11446	-10.48805	-1.72812	0.70205	-0.16021	0.06282	-0.00520	-0.00773	0.00904	7.12836	2.10255	-8.47928	-0.22459	0.36894	-0.00665	-0.00365	0.00225	0.00045	19.03295
439			4.38000	7.82265	6.47765	12.94852	-0.00012	0.00034	0.00121	-0.00000	-0.00001	0.00001	91.94934	-10.45842	-9.30234	-0.12578	0.02527	-0.02098	0.00145	-0.00039	-0.00021	35.91392	-4.09098	-18.66336	-0.00252	0.06472	0.02369	-0.00025	-0.00017	-0.00037	6.10671	-10.53140	-1.82202	0.70296	-0.15786	0.06303	-0.01725	-0.01076	0.01190	7.11779	2.09394	-8.46456	-0.22313	0.37052	-0.00688	-0.00437	0.00602	-0.00074	18.94458
440			4.39000	7.82143	6.48383	12.93890	-0.00010	0.00034	0.00118	-0.00000	-0.00000	0.00003	91.95367	-10.45379	-9.28498	-0.12581	0.02528	-0.02034	0.00171	-0.00098	-0.00010	35.85469	-4.09039	-18.66739	-0.00170	0.06063	0.02138	-0.00018	-0.00078	0.00054	6.10412	-10.58876	-1.93839	0.70407	-0.15510	0.06324	-0.02687	-0.01353	0.01384	7.11026	2.06883	-8.35953	-0.22109	0.37076	-0.00748	-0.00375	0.00867	-0.00178	18.84661
441			4.40000	7.82116	6.48406	12.92296	-0.00010	0.00034	0.00116	-0.00000	-0.00000	0.00004	91.95669	-10.45407	-9.25679	-0.12585	0.02533	-0.01976	0.00161	-0.00132	0.00011	35.78848	-4.09612	-18.69566	-0.00086	0.05644	0.01889	-0.00010	-0.00190	0.00122	6.10579	-10.65746	-2.06487	0.70311	-0.15531	0.06247	-0.03226	-0.01596	0.01421	7.10802	2.03355	-8.19668	-0.21634	0.36509	-0.00798	-0.00183	0.00974	-0.00247	18.74453
442			4.41000	7.82184	6.47922	12.90333	-0.00011	0.00035	0.00114	-0.00000	0.00000	0.00004	91.95729	-10.46193	-9.22428	-0.12589	0.02540	-0.01916	0.00093	-0.00141	0.00036	35.71466	-4.10241	-18.75019	-0.00005	0.05272	0.01659	-0.00001	-0.00329	0.00164	6.11025	-10.73356	-2.18944	0.70174	-0.15632	0.06192	-0.03363	-0.01765	0.01364	7.11289	1.99467	-8.01169	-0.21261	0.35745	-0.00880	0.00100	0.00988	-0.00284	18.64385
443			4.42000	7.82293	6.46961	12.88270	-0.00012	0.00035	0.00112	-0.00000	0.00001	0.00004	91.95357	-10.47776	-9.19297	-0.12597	0.02548	-0.01857	-0.00029	-0.00128	0.00058	35.63317	-4.10406	-18.82975	0.00035	0.04977	0.01461	0.00005	-0.00466	0.00181	6.11576	-10.81299	-2.30625	0.70206	-0.15628	0.06229	-0.03283	-0.01824	0.01300	7.12606	1.95642	-7.83410	-0.21168	0.35387	-0.00973	0.00448	0.01032	-0.00285	18.54924
444			4.43000	7.82415	6.45542	12.86365	-0.00014	0.00034	0.00109	-0.00000	0.00001	0.00004	91.94423	-10.49938	-9.16680	-0.12609	0.02557	-0.01799	-0.00171	-0.00103	0.00068	35.54592	-4.09762	-18.92825	0.00008	0.04771	0.01306	0.00001	-0.00568	0.00174	6.12113	-10.89203	-2.41706	0.70252	-0.15632	0.06287	-0.03171	-0.01783	0.01278	7.14842	1.91983	-7.68212	-0.21046	0.35421	-0.01018	0.00820	0.01168	-0.00248	18.46460
445			4.44000	7.82579	6.43729	12.84794	-0.00016	0.00032	0.00104	0.00000	0.00001	0.00003	91.92972	-10.52238	-9.14742	-0.12616	0.02562	-0.01737	-0.00295	-0.00073	0.00062	35.45720	-4.08198	-19.03408	-0.00068	0.04626	0.01184	-0.00010	-0.00607	0.00148	6.12561	-10.96778	-2.52785	0.70341	-0.15437	0.06395	-0.03075	-0.01639	0.01327	7.17984	1.88413	-7.56109	-0.20934	0.35854	-0.01050	0.01145	0.01390	-0.00205	18.39253
446			4.45000	7.82820	6.41699	12.83672	-0.00018	0.00030	0.00098	0.00000	0.00001	0.00002	91.91156	-10.54165	-9.13488	-0.12623	0.02564	-0.01678	-0.00382	-0.00046	0.00042	35.37226	-4.05809	-19.13250	-0.00160	0.04542	0.01107	-0.00021	-0.00577	0.00108	6.12792	-11.03836	-2.64464	0.70593	-0.15146	0.06474	-0.02897	-0.01442	0.01431	7.21820	1.84784	-7.46581	-0.20903	0.36376	-0.01040	0.01344	0.01656	-0.00166	18.33371
447			4.46000	7.83158	6.39678	12.82993	-0.00020	0.00028	0.00091	0.00000	0.00001	0.00001	91.89135	-10.55191	-9.12745	-0.12623	0.02562	-0.01615	-0.00431	-0.00028	0.00009	35.29503	-4.02822	-19.21023	-0.00250	0.04497	0.01078	-0.00030	-0.00488	0.00063	6.12578	-11.10328	-2.77249	0.71058	-0.14895	0.06518	-0.02527	-0.01241	0.01586	7.25918	1.80937	-7.38590	-0.20795	0.36630	-0.01044	0.01345	0.01936	-0.00149	18.28653
448			4.47000	7.83562	6.37828	12.82675	-0.00022	0.00025	0.00085	0.00000	0.00001	0.00001	91.87011	-10.54825	-9.12231	-0.12631	0.02558	-0.01555	-0.00452	-0.00022	-0.00034	35.22718	-3.99505	-19.25886	-0.00339	0.04473	0.01091	-0.00036	-0.00361	0.00014	6.11625	-11.16304	-2.91674	0.71520	-0.14877	0.06416	-0.01921	-0.01061	0.01748	7.29722	1.76708	-7.31090	-0.20150	0.36627	-0.00975	0.01105	0.02225	-0.00137	18.24760
449			4.48000	7.83988	6.36202	12.82622	-0.00024	0.00023	0.00080	0.00000	0.00001	0.00000	91.84837	-10.52724	-9.11645	-0.12645	0.02552	-0.01509	-0.00452	-0.00027	-0.00078	35.16867	-3.96097	-19.27561	-0.00447	0.04447	0.01123	-0.00042	-0.00226	-0.00034	6.09701	-11.21779	-3.08007	0.71865	-0.14865	0.06269	-0.01144	-0.00870	0.01870	7.32665	1.71993	-7.23518	-0.19543	0.36621	-0.00881	0.00708	0.02522	-0.00124	18.21308
450			4.49000	7.84391	6.34792	12.82721	-0.00026	0.00021	0.00077	0.00000	0.00000	0.00000	91.82648	-10.48914	-9.10790	-0.12666	0.02545	-0.01483	-0.00442	-0.00038	-0.00115	35.11878	-3.92721	-19.26363	-0.00578	0.04407	0.01159	-0.00048	-0.00112	-0.00075	6.06850	-11.26602	-3.25597	0.71887	-0.14698	0.06186	-0.00366	-0.00662	0.01884	7.34323	1.66827	-7.16091	-0.19396	0.36670	-0.00842	0.00252	0.02770	-0.00110	18.17952
451			4.50000	7.84718	6.33597	12.82844	-0.00026	0.00020	0.00075	0.00000	0.00000	0.00000	91.80471	-10.43887	-9.09624	-0.12689	0.02539	-0.01483	-0.00426	-0.00047	-0.00136	35.07627	-3.89425	-19.23116	-0.00698	0.04392	0.01210	-0.00051	-0.00042	-0.00104	6.03482	-11.30601	-3.42839	0.71658	-0.14545	0.06105	0.00230	-0.00470	0.01731	7.34555	1.61490	-7.09714	-0.19409	0.36634	-0.00818	-0.00199	0.02848	-0.00086	18.14415
452			4.51000	7.84913	6.32628	12.82855	-0.00026	0.00019	0.00077	0.00000	0.00000	0.00000	91.78345	-10.38455	-9.08281	-0.12706	0.02534	-0.01507	-0.00404	-0.00048	-0.00138	35.03996	-3.86182	-19.18941	-0.00789	0.04435	0.01282	-0.00050	-0.00025	-0.00116	6.00105	-11.33702	-3.58141	0.71254	-0.14474	0.06094	0.00650	-0.00308	0.01479	7.33457	1.56447	-7.05243	-0.19377	0.36545	-0.00871	-0.00606	0.02688	-0.00062	18.10542
453			4.52000	7.84947	6.31923	12.82716	-0.00025	0.00020	0.00081	-0.00000	0.00000	0.00000	91.76369	-10.33472	-9.07085	-0.12721	0.02532	-0.01560	-0.00370	-0.00035	-0.00121	35.00851	-3.82936	-19.14956	-0.00824	0.04573	0.01383	-0.00046	-0.00056	-0.00113	5.96945	-11.35932	-3.70791	0.70769	-0.14462	0.06064	0.00955	-0.00170	0.01192	7.31160	1.52096	-7.02746	-0.19434	0.36647	-0.00868	-0.00959	0.02319	-0.00035	18.06263
454			4.53000	7.84840	6.31522	12.82441	-0.00024	0.00022	0.00087	-0.00000	0.00000	0.00000	91.74677	-10.29651	-9.06392	-0.12724	0.02533	-0.01632	-0.00318	-0.00008	-0.00086	34.98064	-3.79664	-19.12067	-0.00818	0.04787	0.01497	-0.00040	-0.00124	-0.00093	5.94090	-11.37387	-3.80845	0.70218	-0.14347	0.06013	0.00999	-0.00070	0.00922	7.27900	1.48663	-7.01548	-0.19478	0.36989	-0.00807	-0.01202	0.01771	-0.00019	18.01584
455			4.54000	7.84664	6.31483	12.82144	-0.00024	0.00024	0.00094	-0.00000	-0.00000	0.00000	91.73406	-10.27465	-9.06551	-0.12717	0.02534	-0.01716	-0.00252	0.00033	-0.00039	34.95531	-3.76419	-19.10831	-0.00775	0.05057	0.01614	-0.00033	-0.00213	-0.00059	5.91813	-11.38307	-3.88558	0.69477	-0.14059	0.05970	0.00650	-0.00034	0.00677	7.24137	1.46309	-7.00738	-0.19341	0.37588	-0.00727	-0.01290	0.01086	-0.00015	17.96538
456			4.55000	7.84483	6.31892	12.82028	-0.00024	0.00025	0.00100	-0.00000	-0.00000	-0.00000	91.72662	-10.27034	-9.07814	-0.12702	0.02536	-0.01795	-0.00174	0.00080	0.00014	34.93211	-3.73312	-19.11385	-0.00720	0.05317	0.01705	-0.00027	-0.00300	-0.00018	5.90421	-11.39005	-3.94009	0.68608	-0.13952	0.05890	0.00082	-0.00070	0.00431	7.20308	1.45083	-6.99628	-0.19216	0.37887	-0.00644	-0.01279	0.00335	-0.00017	17.91200
457			4.56000	7.84336	6.32836	12.82321	-0.00025	0.00026	0.00104	-0.00000	-0.00001	-0.00001	91.72497	-10.28217	-9.10270	-0.12680	0.02535	-0.01855	-0.00094	0.00127	0.00061	34.91101	-3.70437	-19.13571	-0.00650	0.05535	0.01766	-0.00020	-0.00368	0.00021	5.90008	-11.39740	-3.97010	0.67542	-0.13929	0.05818	-0.00422	-0.00174	0.00179	7.16580	1.44933	-6.97926	-0.19097	0.38160	-0.00559	-0.01244	-0.00436	-0.00019	17.85641
458			4.57000	7.84226	6.34360	12.83148	-0.00026	0.00027	0.00105	0.00000	-0.00001	-0.00002	91.72871	-10.30609	-9.13754	-0.12654	0.02531	-0.01897	-0.00020	0.00160	0.00093	34.89258	-3.67870	-19.16895	-0.00574	0.05715	0.01806	-0.00014	-0.00393	0.00048	5.90462	-11.40792	-3.97427	0.66271	-0.13929	0.05799	-0.00730	-0.00352	-0.00055	7.12944	1.45893	-6.95565	-0.18826	0.38645	-0.00486	-0.01212	-0.01256	-0.00021	17.80025
459			4.58000	7.84133	6.36395	12.84447	-0.00026	0.00028	0.00106	0.00000	-0.00001	-0.00003	91.73660	-10.33612	-9.17787	-0.12623	0.02526	-0.01914	0.00035	0.00169	0.00103	34.87824	-3.65701	-19.20568	-0.00485	0.05825	0.01818	-0.00008	-0.00356	0.00053	5.91550	-11.42505	-3.95597	0.65110	-0.13859	0.05867	-0.00848	-0.00578	-0.00228	7.09339	1.48019	-6.92591	-0.18593	0.39549	-0.00427	-0.01199	-0.02037	-0.00021	17.74614
460			4.59000	7.84009	6.38785	12.86048	-0.00027	0.00028	0.00107	0.00000	-0.00001	-0.00004	91.74615	-10.36517	-9.21719	-0.12596	0.02521	-0.01913	0.00053	0.00150	0.00088	34.86947	-3.64020	-19.23636	-0.00392	0.05847	0.01795	-0.00003	-0.00256	0.00034	5.92951	-11.45087	-3.92399	0.64474	-0.13653	0.06028	-0.00814	-0.00781	-0.00301	7.05724	1.51047	-6.89169	-0.18518	0.40878	-0.00398	-0.01197	-0.02529	-0.00022	17.69756
461			4.60000	7.83830	6.41292	12.87716	-0.00028	0.00029	0.00108	-0.00000	-0.00001	-0.00004	91.75417	-10.38645	-9.24898	-0.12572	0.02518	-0.01903	0.00017	0.00109	0.00052	34.86676	-3.62840	-19.25233	-0.00297	0.05785	0.01736	0.00000	-0.00114	-0.00004	5.94289	-11.48437	-3.89090	0.64096	-0.13543	0.06176	-0.00699	-0.00914	-0.00241	7.02125	1.54260	-6.85291	-0.18336	0.41568	-0.00449	-0.01155	-0.02445	-0.00030	17.65805
462			4.61000	7.83596	6.43651	12.89197	-0.00028	0.00030	0.00112	-0.00000	-0.00001	-0.00003	91.75700	-10.39477	-9.26855	-0.12553	0.02517	-0.01900	-0.00075	0.00054	0.00002	34.86929	-3.62034	-19.24736	-0.00218	0.05682	0.01652	0.00001	0.00037	-0.00053	5.95266	-11.52312	-3.87044	0.63600	-0.13544	0.06226	-0.00690	-0.00988	-0.00057	6.98737	1.56788	-6.80635	-0.18049	0.41335	-0.00535	-0.01015	-0.01821	-0.00045	17.63101
463			4.62000	7.83339	6.45606	12.90259	-0.00028	0.00033	0.00118	-0.00000	-0.00001	-0.00002	91.75185	-10.38701	-9.27422	-0.12539	0.02519	-0.01920	-0.00208	0.00000	-0.00054	34.87531	-3.61369	-19.21806	-0.00177	0.05602	0.01568	0.00001	0.00171	-0.00103	5.95919	-11.56643	-3.87144	0.62858	-0.13593	0.06103	-0.01036	-0.01062	0.00165	6.95956	1.58101	-6.75128	-0.17417	0.40758	-0.00515	-0.00714	-0.01002	-0.00049	17.61852
464			4.63000	7.83100	6.46974	12.90773	-0.00028	0.00036	0.00126	-0.00000	-0.00001	-0.00001	91.73785	-10.36229	-9.26777	-0.12535	0.02523	-0.01971	-0.00349	-0.00040	-0.00112	34.88255	-3.60585	-19.16537	-0.00196	0.05580	0.01502	0.00001	0.00264	-0.00145	5.96712	-11.61536	-3.89249	0.62014	-0.13441	0.06076	-0.01837	-0.01154	0.00332	6.94348	1.58270	-6.69536	-0.16724	0.40440	-0.00563	-0.00275	-0.00320	-0.00049	17.62054
465			4.64000	7.82905	6.47686	12.90733	-0.00027	0.00039	0.00135	-0.00000	-0.00000	0.00000	91.71627	-10.32271	-9.25364	-0.12541	0.02529	-0.02052	-0.00462	-0.00058	-0.00160	34.88794	-3.59476	-19.09600	-0.00293	0.05615	0.01456	-0.00001	0.00296	-0.00170	5.98242	-11.67077	-3.92462	0.61198	-0.13318	0.06125	-0.02935	-0.01267	0.00406	6.94351	1.57798	-6.65137	-0.16260	0.40357	-0.00640	0.00221	0.00058	-0.00037	17.63343
466			4.65000	7.82795	6.47795	12.90253	-0.00027	0.00042	0.00144	-0.00000	0.00000	0.00001	91.69038	-10.27359	-9.23826	-0.12549	0.02534	-0.02139	-0.00526	-0.00047	-0.00190	34.88892	-3.57915	-19.02105	-0.00421	0.05697	0.01444	-0.00005	0.00266	-0.00176	6.00880	-11.73172	-3.95810	0.60523	-0.13262	0.06110	-0.04032	-0.01362	0.00387	6.96084	1.57312	-6.63026	-0.15781	0.40609	-0.00592	0.00668	0.00097	-0.00007	17.65147
467			4.66000	7.82796	6.47451	12.89610	-0.00027	0.00043	0.00150	-0.00000	0.00000	0.00002	91.66386	-10.22155	-9.22888	-0.12557	0.02535	-0.02217	-0.00541	-0.00008	-0.00196	34.88447	-3.55879	-18.95063	-0.00523	0.05819	0.01473	-0.00010	0.00194	-0.00170	6.04633	-11.79541	-3.98574	0.59790	-0.13139	0.06044	-0.04802	-0.01388	0.00311	6.99241	1.57356	-6.63760	-0.14973	0.41088	-0.00461	0.00936	-0.00147	0.00017	17.66896
468			4.67000	7.82905	6.46873	12.89135	-0.00027	0.00044	0.00153	0.00000	0.00000	0.00001	91.63982	-10.17259	-9.23146	-0.12569	0.02533	-0.02274	-0.00524	0.00049	-0.00178	34.87555	-3.53483	-18.89052	-0.00567	0.05967	0.01544	-0.00014	0.00109	-0.00157	6.09127	-11.85833	-4.00500	0.58963	-0.13069	0.06035	-0.05027	-0.01347	0.00237	7.03136	1.58222	-6.67073	-0.14051	0.41525	-0.00385	0.00963	-0.00544	0.00028	17.68168
469			4.68000	7.83062	6.46287	12.89078	-0.00028	0.00043	0.00152	0.00000	0.00000	-0.00000	91.61966	-10.13127	-9.24887	-0.12589	0.02526	-0.02298	-0.00495	0.00110	-0.00141	34.86375	-3.50925	-18.84277	-0.00541	0.06107	0.01646	-0.00014	0.00031	-0.00139	6.13727	-11.91759	-4.01866	0.58150	-0.13133	0.05977	-0.04650	-0.01248	0.00191	7.06872	1.59857	-6.71782	-0.13229	0.41823	-0.00269	0.00774	-0.00921	0.00023	17.68664
470			4.69000	7.83211	6.45849	12.89500	-0.00028	0.00040	0.00146	0.00000	0.00000	-0.00001	91.60333	-10.10074	-9.28009	-0.12613	0.02516	-0.02287	-0.00469	0.00159	-0.00092	34.85025	-3.48437	-18.80770	-0.00475	0.06203	0.01758	-0.00013	-0.00029	-0.00113	6.17769	-11.97047	-4.03030	0.57203	-0.13048	0.05873	-0.03739	-0.01070	0.00165	7.09576	1.61923	-6.76426	-0.12372	0.42350	-0.00086	0.00426	-0.01160	0.00006	17.68174
471			4.70000	7.83328	6.45646	12.90282	-0.00028	0.00037	0.00137	0.00000	0.00000	-0.00002	91.58971	-10.08333	-9.32095	-0.12637	0.02503	-0.02236	-0.00448	0.00185	-0.00035	34.83511	-3.46256	-18.78512	-0.00416	0.06240	0.01865	-0.00012	-0.00071	-0.00080	6.20755	-12.01449	-4.04097	0.56619	-0.13030	0.05891	-0.02487	-0.00840	0.00147	7.10584	1.64033	-6.79921	-0.12006	0.42943	-0.00015	0.00009	-0.01239	0.00001	17.66561
472			4.71000	7.83427	6.45715	12.91200	-0.00028	0.00034	0.00126	0.00000	-0.00000	-0.00002	91.57765	-10.08048	-9.36560	-0.12662	0.02492	-0.02161	-0.00425	0.00185	0.00021	34.81780	-3.44564	-18.77478	-0.00386	0.06222	0.01953	-0.00013	-0.00098	-0.00040	6.22368	-12.04700	-4.05118	0.56061	-0.13187	0.05891	-0.01044	-0.00543	0.00138	7.09515	1.65899	-6.81585	-0.11658	0.43592	0.00068	-0.00438	-0.01167	-0.00001	17.63803
473			4.72000	7.83536	6.46005	12.91994	-0.00028	0.00030	0.00115	0.00000	-0.00000	-0.00001	91.56641	-10.09186	-9.40768	-0.12682	0.02483	-0.02072	-0.00396	0.00160	0.00067	34.79780	-3.43443	-18.77617	-0.00394	0.06164	0.02016	-0.00015	-0.00117	0.00002	6.22429	-12.06427	-4.06298	0.55701	-0.13366	0.05911	0.00415	-0.00130	0.00145	7.06249	1.67249	-6.80926	-0.11373	0.44449	0.00135	-0.00861	-0.00908	0.00004	17.59970
474			4.73000	7.83665	6.46382	12.92425	-0.00028	0.00027	0.00106	0.00000	-0.00000	-0.00000	91.55521	-10.11533	-9.44151	-0.12689	0.02478	-0.01986	-0.00366	0.00115	0.00100	34.77439	-3.42845	-18.78830	-0.00425	0.06091	0.02052	-0.00018	-0.00136	0.00041	6.20943	-12.06116	-4.07855	0.55654	-0.13457	0.05954	0.01635	0.00399	0.00154	7.00952	1.67782	-6.77733	-0.11372	0.45352	0.00164	-0.01221	-0.00486	0.00012	17.55191
475			4.74000	7.83774	6.46710	12.92332	-0.00028	0.00024	0.00100	0.00000	-0.00000	0.00001	91.54308	-10.14786	-9.46331	-0.12674	0.02478	-0.01904	-0.00350	0.00063	0.00118	34.74713	-3.42649	-18.80981	-0.00472	0.06017	0.02072	-0.00023	-0.00157	0.00073	6.18355	-12.03372	-4.09687	0.55747	-0.13502	0.05993	0.02216	0.00985	0.00112	6.94200	1.67440	-6.72381	-0.11498	0.46043	0.00138	-0.01428	-0.00098	0.00014	17.49657
476			4.75000	7.83805	6.46914	12.91746	-0.00029	0.00023	0.00096	-0.00000	-0.00000	0.00001	91.52912	-10.18568	-9.47282	-0.12637	0.02483	-0.01835	-0.00356	0.00017	0.00124	34.71559	-3.42684	-18.83865	-0.00537	0.05957	0.02075	-0.00030	-0.00181	0.00094	6.15742	-11.98040	-4.10952	0.55778	-0.13636	0.06033	0.01811	0.01593	-0.00048	6.87054	1.66617	-6.66131	-0.11557	0.46449	0.00048	-0.01381	0.00052	0.00005	17.43629
477			4.76000	7.83690	6.47018	12.90895	-0.00030	0.00022	0.00095	-0.00000	-0.00000	0.00001	91.51263	-10.22483	-9.47357	-0.12589	0.02491	-0.01787	-0.00385	-0.00007	0.00119	34.68010	-3.42750	-18.87240	-0.00622	0.05932	0.02073	-0.00038	-0.00206	0.00104	6.14520	-11.89966	-4.10233	0.55520	-0.13839	0.05984	0.00407	0.02254	-0.00340	6.80839	1.65913	-6.60784	-0.11654	0.46488	-0.00001	-0.01078	-0.00044	-0.00000	17.37497
478			4.77000	7.83371	6.47137	12.90170	-0.00032	0.00022	0.00096	-0.00000	-0.00000	0.00001	91.49390	-10.26202	-9.47174	-0.12538	0.02501	-0.01768	-0.00420	-0.00003	0.00108	34.64202	-3.42678	-18.90845	-0.00731	0.05955	0.02069	-0.00046	-0.00230	0.00103	6.15840	-11.78790	-4.06383	0.54847	-0.14225	0.05819	-0.01673	0.03045	-0.00696	6.76695	1.65728	-6.57764	-0.11566	0.45976	0.00002	-0.00563	-0.00239	0.00000	17.31697
479			4.78000	7.82826	6.47427	12.89978	-0.00033	0.00022	0.00098	-0.00000	-0.00000	-0.00000	91.47433	-10.29501	-9.47403	-0.12501	0.02510	-0.01780	-0.00438	0.00025	0.00094	34.60347	-3.42357	-18.94459	-0.00831	0.06032	0.02071	-0.00052	-0.00249	0.00095	6.20300	-11.64104	-3.99003	0.53297	-0.15012	0.05397	-0.03998	0.04029	-0.01009	6.75353	1.66140	-6.57641	-0.10640	0.44686	0.00155	0.00052	-0.00430	-0.00004	17.26625
480			4.79000	7.82102	6.47996	12.90532	-0.00035	0.00023	0.00101	-0.00000	-0.00000	-0.00002	91.45612	-10.32209	-9.48494	-0.12481	0.02516	-0.01813	-0.00423	0.00065	0.00075	34.56671	-3.41772	-18.97885	-0.00908	0.06124	0.02067	-0.00052	-0.00259	0.00082	6.28127	-11.45895	-3.88028	0.51244	-0.15952	0.04827	-0.06254	0.05041	-0.01237	6.77174	1.67160	-6.60469	-0.09774	0.43607	0.00515	0.00611	-0.00689	-0.00039	17.22563
481			4.80000	7.81274	6.48849	12.91772	-0.00036	0.00023	0.00104	-0.00000	-0.00000	-0.00003	91.44112	-10.34169	-9.50544	-0.12473	0.02518	-0.01852	-0.00377	0.00103	0.00050	34.53351	-3.40957	-19.00976	-0.00946	0.06223	0.02065	-0.00049	-0.00252	0.00066	6.39382	-11.24886	-3.73265	0.49438	-0.16686	0.04297	-0.08267	0.05740	-0.01400	6.82273	1.68960	-6.66018	-0.09108	0.43807	0.01025	0.01079	-0.01182	-0.00121	17.19645
482			4.81000	7.80420	6.49902	12.93457	-0.00038	0.00024	0.00105	-0.00000	-0.00000	-0.00003	91.43018	-10.35167	-9.53318	-0.12473	0.02514	-0.01889	-0.00313	0.00124	0.00016	34.50420	-3.40018	-19.03538	-0.00944	0.06293	0.02051	-0.00044	-0.00222	0.00046	6.53776	-11.02554	-3.54691	0.47549	-0.17281	0.03824	-0.09691	0.05914	-0.01478	6.90366	1.71832	-6.73498	-0.07541	0.44679	0.01545	0.01235	-0.01982	-0.00220	17.17778
483			4.82000	7.79600	6.51000	12.95205	-0.00040	0.00025	0.00107	-0.00000	-0.00000	-0.00003	91.42274	-10.34983	-9.56312	-0.12471	0.02505	-0.01922	-0.00257	0.00121	-0.00026	34.47766	-3.39077	-19.05377	-0.00908	0.06332	0.02028	-0.00040	-0.00170	0.00023	6.70431	-10.80873	-3.32976	0.45515	-0.17930	0.03389	-0.10215	0.05507	-0.01450	7.00573	1.75967	-6.81619	-0.05686	0.45301	0.02009	0.01072	-0.02913	-0.00293	17.16625
484			4.83000	7.78800	6.51993	12.96663	-0.00043	0.00026	0.00109	-0.00001	-0.00000	-0.00002	91.41666	-10.33457	-9.58921	-0.12477	0.02496	-0.01960	-0.00230	0.00094	-0.00074	34.45205	-3.38202	-19.06334	-0.00870	0.06332	0.01980	-0.00039	-0.00111	-0.00002	6.88003	-10.61870	-3.09298	0.43992	-0.18545	0.03128	-0.09901	0.04516	-0.01391	7.11482	1.81178	-6.89178	-0.04316	0.45898	0.02334	0.00806	-0.03606	-0.00304	17.15716
485			4.84000	7.77974	6.52764	12.97568	-0.00046	0.00027	0.00113	-0.00001	-0.00000	-0.00001	91.40929	-10.30579	-9.60573	-0.12474	0.02486	-0.02002	-0.00247	0.00047	-0.00119	34.42584	-3.37346	-19.06396	-0.00843	0.06281	0.01905	-0.00040	-0.00067	-0.00026	7.05086	-10.47065	-2.84900	0.43659	-0.18716	0.03255	-0.09046	0.03065	-0.01423	7.21541	1.86743	-6.95326	-0.03445	0.47743	0.02452	0.00550	-0.03747	-0.00245	17.14568
486			4.85000	7.77064	6.53264	12.97823	-0.00049	0.00029	0.00119	-0.00001	-0.00000	0.00000	91.39762	-10.26585	-9.60931	-0.12473	0.02480	-0.02045	-0.00323	-0.00009	-0.00155	34.39792	-3.36325	-19.05741	-0.00821	0.06191	0.01810	-0.00042	-0.00061	-0.00045	7.20520	-10.37101	-2.61075	0.43707	-0.18688	0.03505	-0.07710	0.01570	-0.01418	7.29440	1.91535	-6.99435	-0.01954	0.49309	0.02377	0.00223	-0.02941	-0.00142	17.12749
487			4.86000	7.76045	6.53456	12.97363	-0.00052	0.00031	0.00127	-0.00001	-0.00000	0.00002	91.37846	-10.21878	-9.59936	-0.12478	0.02478	-0.02086	-0.00466	-0.00061	-0.00177	34.36780	-3.34817	-19.04704	-0.00798	0.06091	0.01716	-0.00044	-0.00109	-0.00059	7.33514	-10.31705	-2.39350	0.43759	-0.18730	0.03666	-0.06153	0.00338	-0.01280	7.34403	1.94392	-7.01274	-0.00864	0.49125	0.02181	0.00053	-0.01237	-0.00050	17.10046
488			4.87000	7.74962	6.53319	12.96129	-0.00055	0.00033	0.00135	-0.00001	0.00000	0.00004	91.34931	-10.16938	-9.57825	-0.12498	0.02483	-0.02137	-0.00663	-0.00099	-0.00182	34.33565	-3.32411	-19.03649	-0.00786	0.06031	0.01639	-0.00046	-0.00212	-0.00071	7.43820	-10.29947	-2.21003	0.43769	-0.18826	0.03729	-0.04750	-0.00515	-0.01055	7.36363	1.94735	-7.01685	-0.00385	0.47827	0.01957	0.00006	0.00638	-0.00026	17.06516
489			4.88000	7.73911	6.52888	12.94177	-0.00059	0.00036	0.00145	-0.00001	0.00000	0.00006	91.30905	-10.12231	-9.55061	-0.12534	0.02495	-0.02203	-0.00881	-0.00115	-0.00171	34.30221	-3.28708	-19.02890	-0.00815	0.06035	0.01587	-0.00048	-0.00360	-0.00081	7.51870	-10.30623	-2.06274	0.43638	-0.19062	0.03681	-0.03777	-0.00988	-0.00814	7.36035	1.93068	-7.02952	-0.00068	0.45838	0.01753	-0.00001	0.01897	-0.00086	17.02508
490			4.89000	7.72988	6.52274	12.91828	-0.00063	0.00038	0.00155	-0.00001	0.00000	0.00006	91.25900	-10.08187	-9.52272	-0.12577	0.02512	-0.02285	-0.01075	-0.00103	-0.00143	34.26907	-3.23459	-19.02652	-0.00889	0.06119	0.01565	-0.00050	-0.00536	-0.00091	7.58447	-10.32524	-1.94693	0.43518	-0.19227	0.03630	-0.03297	-0.01108	-0.00608	7.34622	1.90748	-7.07841	0.00074	0.44174	0.01598	0.00001	0.02241	-0.00202	16.98597
491			4.90000	7.72224	6.51599	12.89584	-0.00066	0.00041	0.00164	-0.00001	0.00000	0.00006	91.20246	-10.05146	-9.50123	-0.12618	0.02528	-0.02364	-0.01204	-0.00066	-0.00101	34.23827	-3.16658	-19.03028	-0.01014	0.06271	0.01584	-0.00050	-0.00713	-0.00100	7.64176	-10.34638	-1.86053	0.43201	-0.19313	0.03555	-0.03147	-0.00934	-0.00419	7.33334	1.89153	-7.18069	0.00378	0.43146	0.01544	0.00003	0.01862	-0.00344	16.95395
492			4.91000	7.71592	6.50952	12.87890	-0.00069	0.00041	0.00168	-0.00001	0.00000	0.00004	91.14417	-10.03358	-9.49144	-0.12650	0.02540	-0.02421	-0.01245	-0.00010	-0.00049	34.21205	-3.08620	-19.04002	-0.01128	0.06486	0.01661	-0.00044	-0.00857	-0.00108	7.69373	-10.36223	-1.80334	0.43075	-0.19354	0.03448	-0.03131	-0.00555	-0.00255	7.32992	1.89098	-7.33795	0.00628	0.42477	0.01566	-0.00009	0.01133	-0.00488	16.93307
493			4.92000	7.71056	6.50388	12.87008	-0.00070	0.00041	0.00168	-0.00001	0.00000	0.00001	91.08877	-10.02837	-9.49595	-0.12668	0.02546	-0.02449	-0.01196	0.00049	-0.00001	34.19233	-2.99939	-19.05380	-0.01199	0.06749	0.01796	-0.00032	-0.00932	-0.00115	7.74119	-10.36765	-1.77075	0.42979	-0.19329	0.03373	-0.03051	-0.00084	-0.00142	7.33842	1.90677	-7.53881	0.01012	0.42143	0.01588	-0.00036	0.00374	-0.00589	16.92389
494			4.93000	7.70585	6.49939	12.87031	-0.00071	0.00039	0.00164	-0.00000	0.00000	-0.00001	91.03988	-10.03280	-9.51399	-0.12679	0.02545	-0.02446	-0.01076	0.00099	0.00029	34.17976	-2.91391	-19.06810	-0.01207	0.07020	0.01963	-0.00018	-0.00904	-0.00121	7.78391	-10.36070	-1.75420	0.43035	-0.19218	0.03320	-0.02815	0.00346	-0.00083	7.35652	1.93522	-7.76119	0.01262	0.41916	0.01606	-0.00060	-0.00288	-0.00620	16.92320
495			4.94000	7.70156	6.49622	12.87912	-0.00070	0.00036	0.00158	-0.00000	0.00000	-0.00003	90.99945	-10.04105	-9.54130	-0.12687	0.02540	-0.02413	-0.00909	0.00124	0.00032	34.17379	-2.83765	-19.07848	-0.01153	0.07232	0.02129	-0.00006	-0.00760	-0.00122	7.82084	-10.34333	-1.74466	0.43242	-0.19417	0.03121	-0.02323	0.00638	-0.00069	7.37841	1.97118	-7.97655	0.01501	0.41307	0.01719	-0.00069	-0.00796	-0.00601	16.92534
496			4.95000	7.69758	6.49459	12.89519	-0.00066	0.00032	0.00147	-0.00000	0.00000	-0.00005	90.96780	-10.04683	-9.57128	-0.12703	0.02531	-0.02344	-0.00721	0.00120	0.00011	34.17264	-2.77735	-19.08139	-0.01047	0.07314	0.02258	-0.00000	-0.00518	-0.00115	7.84911	-10.31994	-1.73388	0.43577	-0.19952	0.02819	-0.01422	0.00762	-0.00085	7.39552	2.00853	-8.15584	0.02175	0.40523	0.01887	-0.00056	-0.01034	-0.00502	16.92351
497			4.96000	7.69409	6.49467	12.91603	-0.00061	0.00028	0.00133	-0.00000	0.00000	-0.00005	90.94402	-10.04561	-9.59660	-0.12734	0.02522	-0.02231	-0.00534	0.00087	-0.00020	34.17391	-2.73767	-19.07572	-0.00927	0.07209	0.02326	0.00002	-0.00232	-0.00094	7.86339	-10.29524	-1.71585	0.44068	-0.20378	0.02633	-0.00018	0.00712	-0.00109	7.39740	2.03941	-8.27554	0.02849	0.40406	0.02021	0.00038	-0.00894	-0.00297	16.91152
498			4.97000	7.69129	6.49613	12.93787	-0.00054	0.00025	0.00119	-0.00000	0.00000	-0.00004	90.92668	-10.03599	-9.61108	-0.12774	0.02513	-0.02091	-0.00359	0.00032	-0.00047	34.17541	-2.72073	-19.06359	-0.00808	0.06916	0.02307	0.00001	0.00026	-0.00057	7.85708	-10.27382	-1.69191	0.44285	-0.20566	0.02587	0.01789	0.00518	-0.00102	7.37454	2.05536	-8.31987	0.03378	0.40896	0.02105	0.00224	-0.00324	-0.00011	16.88509
499			4.98000	7.68928	6.49812	12.95646	-0.00046	0.00022	0.00106	0.00000	0.00000	-0.00003	90.91436	-10.01963	-9.61115	-0.12815	0.02507	-0.01950	-0.00209	-0.00031	-0.00062	34.17619	-2.72549	-19.04997	-0.00673	0.06507	0.02218	-0.00000	0.00204	-0.00007	7.82451	-10.26048	-1.67437	0.44857	-0.20436	0.02724	0.03757	0.00236	-0.00024	7.32122	2.04923	-8.28038	0.02970	0.41365	0.02031	0.00373	0.00649	0.00296	16.84280
500			4.99000	7.68786	6.49965	12.96837	-0.00039	0.00021	0.00097	-0.00000	-0.00000	-0.00001	90.90538	-9.99972	-9.59628	-0.12849	0.02504	-0.01820	-0.00099	-0.00089	-0.00063	34.17610	-2.74833	-19.04038	-0.00550	0.06029	0.02066	-0.00000	0.00281	0.00045	7.76257	-10.25934	-1.68370	0.45908	-0.19932	0.03039	0.05689	-0.00043	0.00169	7.23639	2.01633	-8.15626	0.01974	0.41879	0.01781	0.00361	0.01941	0.00516	16.78559
501			5.00000	7.68693	6.50027	12.97126	-0.00033	0.00020	0.00090	-0.00000	-0.00000	0.00000	90.89825	-9.98069	-9.56909	-0.12881	0.02505	-0.01710	-0.00030	-0.00132	-0.00051	34.17585	-2.78359	-19.04045	-0.00435	0.05562	0.01893	0.00000	0.00271	0.00090	7.67115	-10.27145	-1.73805	0.46989	-0.19670	0.03207	0.07428	-0.00219	0.00442	7.12269	1.95482	-7.95739	0.01210	0.41324	0.01488	0.00281	0.03360	0.00602	16.71671
502			5.01000	7.68670	6.49971	12.96376	-0.00028	0.00020	0.00087	-0.00000	-0.00000	0.00002	90.89200	-9.96646	-9.53423	-0.12905	0.02510	-0.01628	0.00010	-0.00153	-0.00031	34.17611	-2.82520	-19.05415	-0.00364	0.05160	0.01718	0.00002	0.00204	0.00124	7.55334	-10.29302	-1.84109	0.47876	-0.19755	0.03300	0.08861	-0.00252	0.00691	6.98540	1.86645	-7.70723	0.00292	0.39893	0.01137	0.00078	0.04596	0.00532	16.64097
503			5.02000	7.68730	6.49789	12.94645	-0.00026	0.00022	0.00089	-0.00000	-0.00000	0.00003	90.88679	-9.95988	-9.49776	-0.12919	0.02518	-0.01591	0.00042	-0.00148	-0.00008	34.17848	-2.86757	-19.08358	-0.00324	0.04884	0.01561	0.00004	0.00112	0.00146	7.41616	-10.31744	-1.97795	0.48626	-0.19719	0.03480	0.09862	-0.00179	0.00848	6.83222	1.75860	-7.44089	-0.00794	0.38831	0.00733	-0.00227	0.05400	0.00339	16.56450
504			5.03000	7.68830	6.49516	12.92288	-0.00025	0.00024	0.00094	-0.00000	-0.00000	0.00004	90.88385	-9.96182	-9.46555	-0.12913	0.02527	-0.01590	0.00083	-0.00119	0.00014	34.18492	-2.90698	-19.12789	-0.00285	0.04740	0.01432	0.00006	0.00023	0.00154	7.27077	-10.33936	-2.12107	0.49458	-0.19432	0.03712	0.10312	-0.00095	0.00851	6.67323	1.64511	-7.19963	-0.01846	0.38536	0.00364	-0.00524	0.05574	0.00140	16.49336
505			5.04000	7.68863	6.49288	12.89961	-0.00024	0.00026	0.00098	-0.00000	-0.00000	0.00003	90.88466	-9.97058	-9.44305	-0.12898	0.02534	-0.01598	0.00135	-0.00069	0.00027	34.19731	-2.94163	-19.18281	-0.00213	0.04686	0.01342	0.00007	-0.00042	0.00152	7.12980	-10.35629	-2.24228	0.50170	-0.19056	0.03866	0.10131	-0.00052	0.00681	6.51927	1.54254	-7.02143	-0.02634	0.38213	0.00072	-0.00694	0.04995	0.00018	16.43276
506			5.05000	7.68717	6.49280	12.88231	-0.00023	0.00027	0.00099	-0.00000	-0.00000	0.00002	90.89037	-9.98173	-9.43409	-0.12883	0.02536	-0.01594	0.00201	-0.00008	0.00025	34.21702	-2.97137	-19.24098	-0.00107	0.04692	0.01298	0.00005	-0.00066	0.00139	7.00287	-10.36760	-2.32418	0.50882	-0.18908	0.03952	0.09451	-0.00041	0.00419	6.37883	1.46316	-6.92785	-0.03648	0.37478	-0.00159	-0.00844	0.03883	-0.00016	16.38589
507			5.06000	7.68352	6.49625	12.87250	-0.00020	0.00026	0.00097	-0.00000	-0.00000	0.00001	90.90195	-9.98895	-9.43979	-0.12863	0.02530	-0.01578	0.00280	0.00052	0.00005	34.24442	-2.99723	-19.29334	0.00040	0.04742	0.01306	-0.00002	-0.00037	0.00117	6.89497	-10.37365	-2.36451	0.51617	-0.18658	0.04092	0.08419	-0.00038	0.00173	6.25695	1.41128	-6.91712	-0.04904	0.37009	-0.00371	-0.00952	0.02679	0.00010	16.35327
508			5.07000	7.67758	6.50325	12.86846	-0.00018	0.00026	0.00093	-0.00000	-0.00000	0.00000	90.91949	-9.98509	-9.45802	-0.12827	0.02514	-0.01565	0.00368	0.00097	-0.00033	34.27868	-3.02152	-19.33077	0.00179	0.04821	0.01351	-0.00012	0.00046	0.00085	6.80720	-10.37579	-2.37291	0.52258	-0.18424	0.04274	0.07180	-0.00043	-0.00001	6.15534	1.38407	-6.96805	-0.06036	0.36757	-0.00578	-0.00954	0.01616	0.00065	16.33279
509			5.08000	7.66959	6.51251	12.86777	-0.00016	0.00026	0.00090	-0.00000	-0.00000	-0.00000	90.94260	-9.96439	-9.48443	-0.12773	0.02489	-0.01556	0.00466	0.00120	-0.00081	34.31827	-3.04684	-19.34663	0.00277	0.04900	0.01420	-0.00020	0.00173	0.00046	6.73763	-10.37632	-2.36396	0.52763	-0.18185	0.04450	0.05914	-0.00069	-0.00083	6.07260	1.37491	-7.04996	-0.06998	0.36826	-0.00730	-0.00888	0.00794	0.00104	16.32072
510			5.09000	7.66028	6.52182	12.86835	-0.00014	0.00026	0.00087	-0.00000	-0.00000	-0.00000	90.97088	-9.92431	-9.51333	-0.12703	0.02455	-0.01553	0.00573	0.00120	-0.00131	34.36103	-3.07576	-19.33848	0.00311	0.04924	0.01476	-0.00023	0.00314	0.00006	6.68276	-10.37763	-2.35074	0.53035	-0.17866	0.04631	0.04755	-0.00123	-0.00085	6.00589	1.37680	-7.13300	-0.07697	0.37246	-0.00849	-0.00787	0.00198	0.00107	16.31281
511			5.10000	7.65091	6.52868	12.86853	-0.00012	0.00026	0.00085	-0.00000	-0.00000	-0.00000	91.00376	-9.86688	-9.53959	-0.12617	0.02416	-0.01548	0.00672	0.00101	-0.00169	34.40476	-3.10961	-19.30896	0.00293	0.04854	0.01496	-0.00021	0.00425	-0.00026	6.63888	-10.38169	-2.34179	0.53258	-0.17662	0.04748	0.03807	-0.00206	-0.00033	5.95201	1.38402	-7.19442	-0.07995	0.37691	-0.00919	-0.00669	-0.00184	0.00071	16.30531
512			5.11000	7.64296	6.53038	12.86734	-0.00011	0.00028	0.00085	-0.00000	0.00000	0.00000	91.03992	-9.79832	-9.55984	-0.12523	0.02375	-0.01544	0.00741	0.00073	-0.00187	34.44717	-3.14742	-19.26537	0.00236	0.04701	0.01475	-0.00016	0.00469	-0.00040	6.60257	-10.39002	-2.34124	0.53762	-0.17632	0.04813	0.03105	-0.00321	0.00051	5.90784	1.39160	-7.22067	-0.08395	0.37976	-0.00956	-0.00601	-0.00315	0.00011	16.29513
513			5.12000	7.63787	6.52416	12.86468	-0.00009	0.00029	0.00086	-0.00000	0.00001	0.00001	91.07723	-9.72784	-9.57269	-0.12421	0.02336	-0.01539	0.00764	0.00043	-0.00178	34.48655	-3.18607	-19.21826	0.00152	0.04505	0.01425	-0.00009	0.00431	-0.00036	6.57089	-10.40379	-2.35174	0.54486	-0.17498	0.04936	0.02615	-0.00457	0.00167	5.86970	1.39485	-7.20656	-0.09041	0.38445	-0.01029	-0.00600	-0.00181	-0.00061	16.28013
514			5.13000	7.63670	6.50763	12.86146	-0.00006	0.00031	0.00087	0.00000	0.00001	0.00001	91.11353	-9.66569	-9.57867	-0.12349	0.02308	-0.01534	0.00738	0.00017	-0.00143	34.52213	-3.22141	-19.17912	0.00085	0.04312	0.01362	-0.00005	0.00326	-0.00016	6.54112	-10.42418	-2.37695	0.55320	-0.17437	0.05005	0.02275	-0.00612	0.00315	5.83342	1.39004	-7.15269	-0.09584	0.38766	-0.01081	-0.00651	0.00179	-0.00136	16.25911
515			5.14000	7.63972	6.47990	12.85839	-0.00002	0.00031	0.00088	0.00000	0.00002	0.00001	91.14677	-9.62098	-9.57923	-0.12319	0.02293	-0.01520	0.00666	-0.00002	-0.00088	34.55391	-3.24961	-19.15776	0.00078	0.04155	0.01310	-0.00004	0.00178	0.00012	6.51141	-10.45193	-2.41993	0.55992	-0.17413	0.05055	0.02015	-0.00768	0.00482	5.79527	1.37497	-7.06386	-0.09845	0.38884	-0.01156	-0.00736	0.00675	-0.00210	16.23180
516			5.15000	7.64614	6.44335	12.85558	0.00002	0.00030	0.00087	-0.00000	0.00002	0.00001	91.17509	-9.59923	-9.57638	-0.12328	0.02292	-0.01504	0.00549	-0.00013	-0.00025	34.58237	-3.26793	-19.15987	0.00130	0.04050	0.01267	-0.00006	0.00015	0.00042	6.48092	-10.48678	-2.48148	0.56745	-0.17489	0.05138	0.01786	-0.00912	0.00652	5.75268	1.34926	-6.94759	-0.10259	0.38921	-0.01279	-0.00865	0.01177	-0.00285	16.19892
517			5.16000	7.65427	6.40326	12.85300	0.00005	0.00030	0.00088	-0.00000	0.00002	0.00001	91.19666	-9.60183	-9.57247	-0.12364	0.02305	-0.01499	0.00388	-0.00014	0.00035	34.60764	-3.27480	-19.18682	0.00245	0.04033	0.01246	-0.00011	-0.00145	0.00069	6.44983	-10.52771	-2.56006	0.57860	-0.17474	0.05254	0.01527	-0.01022	0.00810	5.70457	1.31492	-6.81331	-0.10944	0.39109	-0.01426	-0.01026	0.01525	-0.00350	16.16175
518			5.17000	7.66255	6.36440	12.85098	0.00006	0.00030	0.00090	-0.00000	0.00002	0.00001	91.20992	-9.62576	-9.56973	-0.12413	0.02326	-0.01516	0.00192	-0.00008	0.00082	34.62968	-3.27008	-19.23546	0.00449	0.04125	0.01253	-0.00018	-0.00286	0.00088	6.41945	-10.57323	-2.65229	0.58815	-0.17463	0.05328	0.01193	-0.01096	0.00922	5.65162	1.27682	-6.67195	-0.11473	0.39136	-0.01561	-0.01152	0.01542	-0.00385	16.12234
519			5.18000	7.67042	6.32877	12.84979	0.00006	0.00030	0.00093	-0.00000	0.00002	0.00001	91.21388	-9.66386	-9.56968	-0.12471	0.02353	-0.01554	-0.00028	0.00005	0.00109	34.64817	-3.25506	-19.29821	0.00699	0.04306	0.01283	-0.00025	-0.00393	0.00094	6.39131	-10.62136	-2.75232	0.59226	-0.17529	0.05411	0.00880	-0.01123	0.00967	5.59570	1.24213	-6.53635	-0.11768	0.39146	-0.01711	-0.01223	0.01185	-0.00381	16.08332
520			5.19000	7.67740	6.29687	12.85034	0.00006	0.00030	0.00096	-0.00000	0.00002	0.00000	91.20799	-9.70639	-9.57378	-0.12527	0.02380	-0.01603	-0.00263	0.00023	0.00111	34.66264	-3.23195	-19.36427	0.00903	0.04533	0.01324	-0.00025	-0.00444	0.00083	6.36581	-10.66899	-2.85097	0.59350	-0.17514	0.05551	0.00819	-0.01067	0.00920	5.53797	1.21743	-6.42165	-0.12062	0.39285	-0.01901	-0.01284	0.00591	-0.00325	16.04740
521			5.20000	7.68238	6.26984	12.85354	0.00006	0.00030	0.00099	-0.00000	0.00001	-0.00000	91.19203	-9.74310	-9.58284	-0.12575	0.02401	-0.01652	-0.00497	0.00045	0.00086	34.67251	-3.20364	-19.42148	0.00976	0.04756	0.01363	-0.00017	-0.00425	0.00053	6.34143	-10.71182	-2.93643	0.59375	-0.17414	0.05668	0.01137	-0.00918	0.00758	5.47787	1.20601	-6.34277	-0.12539	0.39490	-0.02045	-0.01369	-0.00048	-0.00204	16.01667
522			5.21000	7.68376	6.24977	12.85958	0.00004	0.00031	0.00102	-0.00000	0.00001	-0.00001	91.16656	-9.76571	-9.59680	-0.12624	0.02418	-0.01707	-0.00704	0.00063	0.00040	34.67766	-3.17318	-19.45952	0.00905	0.04966	0.01404	-0.00007	-0.00338	0.00009	6.31634	-10.74597	-2.99908	0.59375	-0.17338	0.05776	0.01655	-0.00715	0.00530	5.41523	1.20787	-6.30756	-0.13218	0.39688	-0.02157	-0.01446	-0.00637	-0.00054	15.99272
523			5.22000	7.68102	6.23738	12.86677	-0.00001	0.00032	0.00107	-0.00000	0.00001	-0.00001	91.13340	-9.76906	-9.61376	-0.12670	0.02428	-0.01771	-0.00851	0.00072	-0.00020	34.67906	-3.14363	-19.47172	0.00725	0.05167	0.01456	-0.00000	-0.00197	-0.00043	6.29064	-10.77040	-3.03753	0.59543	-0.17248	0.05921	0.02091	-0.00519	0.00322	5.35316	1.22157	-6.31243	-0.14046	0.39855	-0.02294	-0.01453	-0.01141	0.00081	15.97705
524			5.23000	7.67530	6.23003	12.87273	-0.00009	0.00034	0.00113	-0.00000	0.00000	-0.00001	91.09541	-9.75218	-9.63102	-0.12709	0.02433	-0.01841	-0.00924	0.00069	-0.00080	34.67857	-3.11777	-19.45625	0.00518	0.05338	0.01510	0.00002	-0.00028	-0.00095	6.26505	-10.78706	-3.05821	0.59797	-0.17151	0.06019	0.02384	-0.00367	0.00175	5.29587	1.24431	-6.34488	-0.14857	0.39824	-0.02395	-0.01371	-0.01437	0.00168	15.97074
525			5.24000	7.66900	6.22276	12.87545	-0.00014	0.00035	0.00118	-0.00000	0.00001	0.00000	91.05558	-9.71848	-9.64600	-0.12744	0.02433	-0.01908	-0.00931	0.00057	-0.00128	34.67795	-3.09780	-19.41606	0.00352	0.05468	0.01569	0.00002	0.00137	-0.00136	6.23916	-10.79840	-3.06858	0.60231	-0.17091	0.06124	0.02594	-0.00258	0.00098	5.24574	1.27014	-6.38850	-0.15802	0.39775	-0.02490	-0.01248	-0.01346	0.00180	15.97397
526			5.25000	7.66412	6.21222	12.87365	-0.00017	0.00036	0.00123	-0.00000	0.00001	0.00001	91.01605	-9.67482	-9.65659	-0.12774	0.02431	-0.01960	-0.00896	0.00036	-0.00151	34.67764	-3.08489	-19.35801	0.00238	0.05539	0.01623	0.00002	0.00265	-0.00160	6.21258	-10.80623	-3.07488	0.60862	-0.17066	0.06252	0.02641	-0.00181	0.00093	5.20364	1.29050	-6.42374	-0.16789	0.39966	-0.02578	-0.01087	-0.00835	0.00102	15.98536
527			5.26000	7.66090	6.19915	12.86755	-0.00018	0.00036	0.00125	-0.00000	0.00001	0.00002	90.97791	-9.63008	-9.66187	-0.12803	0.02428	-0.01996	-0.00839	0.00015	-0.00142	34.67692	-3.07863	-19.29176	0.00159	0.05568	0.01670	0.00001	0.00328	-0.00163	6.18646	-10.81231	-3.08444	0.61431	-0.16944	0.06362	0.02386	-0.00134	0.00163	5.17058	1.29810	-6.43136	-0.17343	0.40428	-0.02640	-0.00870	-0.00033	-0.00050	16.00210
528			5.27000	7.65857	6.18603	12.85849	-0.00019	0.00036	0.00127	-0.00000	0.00001	0.00002	90.94194	-9.59301	-9.66258	-0.12822	0.02426	-0.02018	-0.00765	0.00000	-0.00105	34.67485	-3.07690	-19.22760	0.00070	0.05593	0.01715	0.00001	0.00319	-0.00146	6.16270	-10.81841	-3.10359	0.61930	-0.16825	0.06348	0.01867	-0.00116	0.00274	5.14666	1.28948	-6.40187	-0.17452	0.40684	-0.02623	-0.00655	0.00861	-0.00213	16.02045
529			5.28000	7.65634	6.17417	12.84836	-0.00020	0.00036	0.00128	-0.00000	0.00001	0.00002	90.90939	-9.57039	-9.66107	-0.12830	0.02426	-0.02028	-0.00670	-0.00003	-0.00048	34.67122	-3.07696	-19.17426	-0.00032	0.05633	0.01759	-0.00000	0.00252	-0.00115	6.14266	-10.82547	-3.13373	0.62568	-0.16761	0.06290	0.01255	-0.00108	0.00368	5.12961	1.26558	-6.34066	-0.17407	0.40756	-0.02600	-0.00516	0.01601	-0.00329	16.03639
530			5.29000	7.65337	6.16380	12.83915	-0.00021	0.00036	0.00129	-0.00000	0.00001	0.00002	90.88174	-9.56588	-9.66046	-0.12811	0.02426	-0.02020	-0.00562	0.00006	0.00017	34.66671	-3.07655	-19.13694	-0.00157	0.05691	0.01806	-0.00002	0.00150	-0.00076	6.12713	-10.83291	-3.17060	0.63410	-0.16861	0.06213	0.00702	-0.00081	0.00389	5.11578	1.23167	-6.26153	-0.17497	0.40645	-0.02580	-0.00475	0.01945	-0.00378	16.04681
531			5.30000	7.64818	6.15520	12.83372	-0.00021	0.00035	0.00127	-0.00000	0.00000	0.00001	90.85968	-9.57984	-9.66427	-0.12782	0.02428	-0.01978	-0.00462	0.00029	0.00076	34.66204	-3.07418	-19.11713	-0.00300	0.05735	0.01857	-0.00003	0.00037	-0.00038	6.11646	-10.83860	-3.20570	0.64162	-0.17094	0.06173	0.00310	-0.00006	0.00318	5.10199	1.19597	-6.17829	-0.17688	0.40530	-0.02594	-0.00517	0.01809	-0.00372	16.05040
532			5.31000	7.63869	6.14898	12.83451	-0.00020	0.00033	0.00121	-0.00000	0.00000	-0.00001	90.84281	-9.60980	-9.67520	-0.12756	0.02431	-0.01907	-0.00386	0.00062	0.00118	34.65783	-3.06925	-19.11345	-0.00433	0.05768	0.01917	-0.00003	-0.00065	-0.00004	6.11039	-10.83958	-3.23024	0.64608	-0.17266	0.06119	0.00092	0.00138	0.00170	5.08559	1.16611	-6.10232	-0.17574	0.40475	-0.02595	-0.00621	0.01311	-0.00316	16.04741
533			5.32000	7.62269	6.14550	12.84213	-0.00019	0.00030	0.00115	-0.00001	0.00000	-0.00002	90.83010	-9.65061	-9.69480	-0.12742	0.02436	-0.01835	-0.00345	0.00098	0.00139	34.65400	-3.06202	-19.12239	-0.00505	0.05787	0.01965	-0.00003	-0.00145	0.00022	6.10857	-10.83290	-3.23900	0.65035	-0.17341	0.06098	-0.00021	0.00354	-0.00009	5.06429	1.14661	-6.04246	-0.17484	0.40520	-0.02617	-0.00776	0.00652	-0.00228	16.03801
534			5.33000	7.59783	6.14468	12.85537	-0.00017	0.00028	0.00109	-0.00001	0.00000	-0.00003	90.81982	-9.69613	-9.72306	-0.12736	0.02441	-0.01784	-0.00342	0.00131	0.00140	34.64950	-3.05276	-19.14026	-0.00514	0.05807	0.01991	-0.00004	-0.00204	0.00039	6.11060	-10.81617	-3.23115	0.65354	-0.17509	0.06056	-0.00114	0.00639	-0.00180	5.03671	1.13895	-6.00465	-0.17691	0.40476	-0.02611	-0.00964	-0.00036	-0.00119	16.02237
535			5.34000	7.56170	6.14624	12.87230	-0.00017	0.00026	0.00103	-0.00001	-0.00000	-0.00003	90.81007	-9.73972	-9.75867	-0.12732	0.02445	-0.01755	-0.00373	0.00159	0.00123	34.64209	-3.04151	-19.16362	-0.00516	0.05802	0.01980	-0.00008	-0.00249	0.00046	6.11617	-10.78771	-3.20908	0.65559	-0.17635	0.06015	-0.00280	0.00979	-0.00325	5.00289	1.14306	-5.99048	-0.17951	0.40556	-0.02590	-0.01122	-0.00694	-0.00012	16.00022
536			5.35000	7.51197	6.14994	12.89119	-0.00018	0.00024	0.00099	-0.00002	-0.00000	-0.00003	90.79922	-9.77562	-9.79981	-0.12723	0.02445	-0.01737	-0.00425	0.00180	0.00092	34.62888	-3.02743	-19.19020	-0.00542	0.05760	0.01935	-0.00015	-0.00293	0.00046	6.12589	-10.74630	-3.17548	0.66028	-0.17822	0.06013	-0.00601	0.01370	-0.00455	4.96522	1.15801	-5.99756	-0.18432	0.40545	-0.02616	-0.01203	-0.01280	0.00079	15.97090
537			5.36000	7.44717	6.15562	12.91108	-0.00020	0.00023	0.00095	-0.00002	-0.00000	-0.00003	90.78647	-9.79948	-9.84511	-0.12706	0.02441	-0.01726	-0.00485	0.00196	0.00052	34.60715	-3.00896	-19.21908	-0.00586	0.05698	0.01879	-0.00026	-0.00348	0.00041	6.14114	-10.69090	-3.13100	0.66316	-0.18041	0.06015	-0.01013	0.01799	-0.00594	4.92749	1.18209	-6.02172	-0.18863	0.40357	-0.02663	-0.01180	-0.01734	0.00155	15.93355
538			5.37000	7.36722	6.16308	12.93117	-0.00023	0.00022	0.00094	-0.00003	-0.00000	-0.00003	90.77145	-9.80898	-9.89345	-0.12680	0.02434	-0.01725	-0.00545	0.00206	0.00009	34.57462	-2.98423	-19.25079	-0.00628	0.05653	0.01837	-0.00040	-0.00419	0.00037	6.16231	-10.62060	-3.07337	0.66160	-0.18565	0.05865	-0.01262	0.02264	-0.00742	4.89229	1.21281	-6.05990	-0.18884	0.39641	-0.02612	-0.01096	-0.02012	0.00212	15.88715
539			5.38000	7.27341	6.17214	12.95057	-0.00028	0.00022	0.00094	-0.00005	-0.00000	-0.00003	90.75398	-9.80439	-9.94343	-0.12660	0.02425	-0.01739	-0.00596	0.00207	-0.00030	34.53027	-2.95224	-19.28652	-0.00644	0.05679	0.01839	-0.00054	-0.00498	0.00036	6.18716	-10.53641	-2.99971	0.65679	-0.19421	0.05615	-0.01098	0.02705	-0.00879	4.85915	1.24796	-6.10928	-0.18713	0.38669	-0.02478	-0.01052	-0.02188	0.00238	15.83111
540			5.39000	7.16833	6.18270	12.96834	-0.00034	0.00023	0.00097	-0.00006	-0.00000	-0.00003	90.73431	-9.78803	-9.99242	-0.12644	0.02418	-0.01760	-0.00624	0.00195	-0.00062	34.47511	-2.91403	-19.32611	-0.00643	0.05791	0.01897	-0.00064	-0.00558	0.00035	6.21137	-10.44260	-2.90958	0.65295	-0.20253	0.05508	-0.00500	0.02986	-0.01005	4.82560	1.28675	-6.16421	-0.18771	0.38600	-0.02385	-0.01098	-0.02429	0.00233	15.76598
541			5.40000	7.05576	6.19506	12.98457	-0.00041	0.00024	0.00102	-0.00008	-0.00000	-0.00003	90.71334	-9.76312	-10.03684	-0.12639	0.02414	-0.01788	-0.00612	0.00170	-0.00084	34.41264	-2.87312	-19.36639	-0.00639	0.05938	0.01976	-0.00069	-0.00569	0.00031	6.23085	-10.34582	-2.80694	0.65570	-0.20828	0.05589	0.00300	0.03016	-0.01100	4.78975	1.32923	-6.21482	-0.18854	0.39925	-0.02363	-0.01179	-0.02832	0.00188	15.69429
542			5.41000	6.94086	6.20927	12.99989	-0.00048	0.00026	0.00109	-0.00009	-0.00001	-0.00003	90.69257	-9.73323	-10.07348	-0.12628	0.02411	-0.01808	-0.00557	0.00134	-0.00096	34.34833	-2.83368	-19.40306	-0.00647	0.06076	0.02054	-0.00069	-0.00526	0.00025	6.24375	-10.25320	-2.70006	0.65970	-0.21154	0.05618	0.00932	0.02803	-0.01094	4.75203	1.37536	-6.24823	-0.18299	0.40968	-0.02354	-0.01173	-0.03294	0.00095	15.62041
543			5.42000	6.82939	6.22446	13.01519	-0.00053	0.00029	0.00117	-0.00010	-0.00001	-0.00003	90.67359	-9.70166	-10.10056	-0.12620	0.02411	-0.01834	-0.00463	0.00092	-0.00099	34.28714	-2.79907	-19.43390	-0.00638	0.06220	0.02126	-0.00063	-0.00451	0.00021	6.25181	-10.17061	-2.59830	0.66250	-0.21373	0.05623	0.01050	0.02434	-0.01009	4.71539	1.42490	-6.25349	-0.18016	0.41056	-0.02397	-0.01085	-0.03708	-0.00023	15.54824
544			5.43000	6.72642	6.23905	13.03099	-0.00055	0.00032	0.00126	-0.00009	-0.00001	-0.00004	90.65788	-9.67080	-10.11732	-0.12610	0.02412	-0.01872	-0.00349	0.00051	-0.00097	34.23288	-2.77146	-19.45947	-0.00590	0.06340	0.02166	-0.00050	-0.00368	0.00024	6.25973	-10.10107	-2.50691	0.66608	-0.21775	0.05610	0.00506	0.02038	-0.00897	4.68355	1.47760	-6.22864	-0.18182	0.40410	-0.02465	-0.00916	-0.03988	-0.00130	15.47997
545			5.44000	6.63540	6.25156	13.04738	-0.00054	0.00036	0.00134	-0.00008	-0.00001	-0.00004	90.64591	-9.64201	-10.12432	-0.12600	0.02415	-0.01920	-0.00245	0.00016	-0.00091	34.18723	-2.75107	-19.48166	-0.00502	0.06363	0.02126	-0.00035	-0.00303	0.00029	6.27348	-10.04400	-2.42527	0.66817	-0.22206	0.05557	-0.00636	0.01706	-0.00808	4.65945	1.53267	-6.18388	-0.18134	0.39477	-0.02525	-0.00662	-0.04038	-0.00177	15.41577
546			5.45000	6.55764	6.26079	13.06301	-0.00050	0.00039	0.00141	-0.00006	-0.00000	-0.00004	90.63671	-9.61623	-10.12420	-0.12592	0.02416	-0.01973	-0.00186	-0.00005	-0.00083	34.15010	-2.73517	-19.50316	-0.00388	0.06284	0.02008	-0.00022	-0.00281	0.00033	6.29829	-9.99537	-2.34839	0.67243	-0.22606	0.05522	-0.02144	0.01540	-0.00789	4.64412	1.58792	-6.13920	-0.18386	0.38514	-0.02592	-0.00395	-0.03741	-0.00124	15.35433
547			5.46000	6.49265	6.26602	13.07552	-0.00045	0.00042	0.00147	-0.00005	-0.00000	-0.00003	90.62844	-9.59374	-10.12125	-0.12589	0.02418	-0.02031	-0.00187	-0.00005	-0.00075	34.12019	-2.71924	-19.52618	-0.00261	0.06120	0.01825	-0.00012	-0.00308	0.00030	6.33718	-9.94842	-2.26873	0.67708	-0.23023	0.05481	-0.03735	0.01637	-0.00849	4.63658	1.63916	-6.12018	-0.18762	0.37781	-0.02623	-0.00140	-0.03055	0.00041	15.29361
548			5.47000	6.43832	6.26736	13.08426	-0.00039	0.00044	0.00150	-0.00003	0.00000	-0.00002	90.61923	-9.57384	-10.12149	-0.12589	0.02418	-0.02072	-0.00246	0.00022	-0.00071	34.09581	-2.69812	-19.55144	-0.00129	0.05931	0.01637	-0.00005	-0.00368	0.00019	6.39084	-9.89480	-2.17845	0.67761	-0.23311	0.05406	-0.05201	0.02015	-0.00979	4.63520	1.68173	-6.14976	-0.18819	0.37372	-0.02599	0.00136	-0.02157	0.00283	15.23246
549			5.48000	6.39215	6.26592	13.09085	-0.00033	0.00045	0.00150	-0.00002	0.00000	-0.00002	90.60778	-9.55429	-10.13143	-0.12603	0.02418	-0.02097	-0.00340	0.00069	-0.00075	34.07519	-2.66788	-19.57727	-0.00012	0.05837	0.01530	-0.00000	-0.00436	0.00003	6.45917	-9.82687	-2.07047	0.67604	-0.23580	0.05375	-0.06594	0.02591	-0.01194	4.64132	1.71520	-6.23946	-0.18780	0.36805	-0.02632	0.00547	-0.01488	0.00556	15.17287
550			5.49000	6.35255	6.26278	13.09650	-0.00029	0.00045	0.00148	-0.00002	0.00000	-0.00001	90.59373	-9.53257	-10.15415	-0.12615	0.02414	-0.02114	-0.00427	0.00117	-0.00088	34.05682	-2.62833	-19.60107	0.00058	0.05935	0.01564	0.00002	-0.00483	-0.00016	6.54389	-9.74103	-1.93619	0.67116	-0.23955	0.05286	-0.08105	0.03186	-0.01477	4.66148	1.74753	-6.38753	-0.18561	0.35882	-0.02632	0.01205	-0.01557	0.00801	15.12052
551			5.50000	6.31902	6.25846	13.10140	-0.00026	0.00046	0.00147	-0.00001	0.00000	-0.00001	90.57822	-9.50622	-10.18715	-0.12619	0.02406	-0.02127	-0.00464	0.00148	-0.00109	34.03962	-2.58426	-19.62005	0.00079	0.06139	0.01674	0.00002	-0.00474	-0.00032	6.64906	-9.63892	-1.76545	0.66381	-0.24576	0.05084	-0.09790	0.03661	-0.01782	4.70521	1.79316	-6.58325	-0.17936	0.34633	-0.02535	0.02036	-0.02469	0.00956	15.08182
552			5.51000	6.29169	6.25313	13.10596	-0.00024	0.00046	0.00146	-0.00001	0.00000	-0.00001	90.56327	-9.47309	-10.22499	-0.12610	0.02394	-0.02133	-0.00439	0.00157	-0.00138	34.02280	-2.54259	-19.63239	0.00083	0.06315	0.01777	0.00002	-0.00396	-0.00043	6.77717	-9.52488	-1.55159	0.65770	-0.25295	0.04918	-0.11360	0.03976	-0.02090	4.77825	1.86442	-6.81151	-0.17200	0.33402	-0.02444	0.02817	-0.03807	0.01028	15.06007
553			5.52000	6.27080	6.24717	13.11119	-0.00021	0.00046	0.00145	-0.00001	0.00001	-0.00001	90.55078	-9.43145	-10.26284	-0.12594	0.02376	-0.02129	-0.00368	0.00148	-0.00171	34.00574	-2.50914	-19.63731	0.00106	0.06407	0.01844	0.00003	-0.00264	-0.00046	6.92441	-9.40250	-1.29685	0.65302	-0.25736	0.04777	-0.12255	0.04165	-0.02319	4.87758	1.96349	-7.05304	-0.16367	0.32837	-0.02292	0.03271	-0.05029	0.00979	15.05383
554			5.53000	6.25635	6.24096	13.11725	-0.00019	0.00045	0.00142	-0.00000	0.00001	-0.00001	90.54150	-9.38044	-10.29661	-0.12578	0.02356	-0.02119	-0.00286	0.00123	-0.00203	33.98770	-2.48757	-19.63538	0.00153	0.06415	0.01873	0.00005	-0.00108	-0.00039	7.07988	-9.27364	-1.01445	0.64990	-0.25863	0.04618	-0.12019	0.04309	-0.02388	4.99111	2.08087	-7.28479	-0.15439	0.33104	-0.02034	0.03217	-0.05705	0.00802	15.05730
555			5.54000	6.24754	6.23480	13.12337	-0.00016	0.00045	0.00140	-0.00000	0.00001	-0.00001	90.53450	-9.32087	-10.32265	-0.12570	0.02334	-0.02110	-0.00226	0.00085	-0.00230	33.96770	-2.47965	-19.62824	0.00221	0.06349	0.01864	0.00008	0.00041	-0.00025	7.22850	-9.13996	-0.72480	0.64833	-0.25941	0.04450	-0.10557	0.04435	-0.02291	5.10071	2.19946	-7.48638	-0.14497	0.33676	-0.01744	0.02662	-0.05539	0.00580	15.06190
556			5.55000	6.24301	6.22875	13.12801	-0.00012	0.00046	0.00139	-0.00000	0.00001	-0.00001	90.52756	-9.25531	-10.33762	-0.12580	0.02315	-0.02107	-0.00202	0.00034	-0.00244	33.94461	-2.48514	-19.61852	0.00266	0.06227	0.01821	0.00012	0.00157	-0.00004	7.35670	-9.00508	-0.44669	0.64721	-0.26067	0.04274	-0.08154	0.04436	-0.02075	5.18767	2.30242	-7.64826	-0.13637	0.33896	-0.01493	0.01780	-0.04547	0.00391	15.05861
557			5.56000	6.24141	6.22196	13.12917	-0.00010	0.00047	0.00139	-0.00000	0.00001	0.00001	90.51863	-9.18809	-10.33858	-0.12608	0.02300	-0.02102	-0.00204	-0.00024	-0.00241	33.91830	-2.50236	-19.61021	0.00261	0.06061	0.01750	0.00013	0.00221	0.00024	7.45645	-8.87537	-0.19135	0.64864	-0.26262	0.04132	-0.05284	0.04186	-0.01823	5.23888	2.37960	-7.77165	-0.13149	0.33624	-0.01336	0.00805	-0.03097	0.00262	15.04117
558			5.57000	6.24189	6.21297	13.12541	-0.00007	0.00048	0.00139	0.00000	0.00001	0.00002	90.50688	-9.12420	-10.32436	-0.12654	0.02293	-0.02092	-0.00207	-0.00083	-0.00220	33.88951	-2.52844	-19.60803	0.00209	0.05870	0.01659	0.00011	0.00227	0.00054	7.52478	-8.75841	0.03684	0.65123	-0.26504	0.04046	-0.02253	0.03625	-0.01582	5.24894	2.42799	-7.86267	-0.12862	0.32928	-0.01295	-0.00149	-0.01594	0.00184	15.00732
559			5.58000	6.24433	6.19970	13.11584	-0.00006	0.00049	0.00141	0.00000	0.00001	0.00003	90.49306	-9.06774	-10.29569	-0.12713	0.02293	-0.02068	-0.00192	-0.00134	-0.00187	33.86007	-2.55979	-19.61641	0.00132	0.05640	0.01541	0.00006	0.00179	0.00082	7.56150	-8.66135	0.23741	0.65628	-0.26631	0.04073	0.00762	0.02753	-0.01379	5.21894	2.44969	-7.92852	-0.12936	0.32321	-0.01365	-0.01007	-0.00336	0.00135	14.95895
560			5.59000	6.24889	6.18005	13.10025	-0.00005	0.00050	0.00142	0.00000	0.00002	0.00005	90.47871	-9.02120	-10.25550	-0.12773	0.02297	-0.02039	-0.00160	-0.00172	-0.00147	33.83190	-2.59249	-19.63839	0.00062	0.05373	0.01387	0.00003	0.00091	0.00101	7.56778	-8.58997	0.41007	0.66228	-0.26739	0.04126	0.03577	0.01667	-0.01164	5.15494	2.45018	-7.97488	-0.13339	0.32058	-0.01425	-0.01734	0.00573	0.00093	14.90091
561			5.60000	6.25570	6.15241	13.07864	-0.00006	0.00051	0.00143	0.00000	0.00003	0.00007	90.46501	-8.98563	-10.20810	-0.12818	0.02304	-0.02001	-0.00124	-0.00190	-0.00105	33.80641	-2.62225	-19.67498	0.00019	0.05074	0.01200	0.00001	-0.00019	0.00106	7.54671	-8.54796	0.55207	0.66977	-0.26668	0.04309	0.05891	0.00492	-0.00942	5.06673	2.43596	-8.00461	-0.14188	0.32539	-0.01530	-0.02315	0.01180	0.00052	14.83917
562			5.61000	6.26460	6.11699	13.05217	-0.00008	0.00051	0.00143	0.00000	0.00003	0.00008	90.45260	-8.96171	-10.15922	-0.12831	0.02309	-0.01957	-0.00098	-0.00184	-0.00063	33.78468	-2.64517	-19.72490	0.00017	0.04812	0.01023	0.00001	-0.00125	0.00099	7.50397	-8.53610	0.65841	0.67875	-0.26373	0.04561	0.07429	-0.00598	-0.00672	4.96619	2.41222	-8.01755	-0.14972	0.33267	-0.01703	-0.02629	0.01574	0.00004	14.77949
563			5.62000	6.27486	6.07706	13.02386	-0.00010	0.00050	0.00142	0.00000	0.00003	0.00008	90.44180	-8.94934	-10.11528	-0.12818	0.02312	-0.01911	-0.00085	-0.00154	-0.00025	33.76731	-2.65894	-19.78342	0.00043	0.04631	0.00887	0.00001	-0.00206	0.00084	7.44698	-8.55165	0.72487	0.68918	-0.25908	0.04852	0.08075	-0.01449	-0.00358	4.86524	2.38216	-8.01219	-0.15638	0.33292	-0.02005	-0.02643	0.01814	-0.00057	14.72667
564			5.63000	6.28540	6.03792	12.99778	-0.00012	0.00049	0.00140	0.00000	0.00003	0.00007	90.43295	-8.94721	-10.08177	-0.12790	0.02311	-0.01876	-0.00082	-0.00108	0.00004	33.75455	-2.66311	-19.84345	0.00080	0.04569	0.00817	0.00001	-0.00252	0.00067	7.38355	-8.58866	0.75156	0.69902	-0.25674	0.05147	0.07864	-0.02004	-0.00034	4.77362	2.34721	-7.99043	-0.16355	0.32315	-0.02401	-0.02427	0.01966	-0.00121	14.68373
565			5.64000	6.29485	6.00457	12.97694	-0.00014	0.00047	0.00137	0.00000	0.00002	0.00005	90.42606	-8.95203	-10.06112	-0.12761	0.02307	-0.01850	-0.00084	-0.00059	0.00019	33.74572	-2.65868	-19.89712	0.00104	0.04586	0.00800	0.00001	-0.00262	0.00048	7.32090	-8.63933	0.74409	0.70762	-0.25619	0.05344	0.06974	-0.02260	0.00245	4.69734	2.30783	-7.96037	-0.17253	0.30969	-0.02720	-0.02065	0.02093	-0.00149	14.65076
566			5.65000	6.30208	5.98009	12.96243	-0.00014	0.00046	0.00133	0.00000	0.00001	0.00003	90.42085	-8.95923	-10.05245	-0.12728	0.02300	-0.01829	-0.00093	-0.00015	0.00019	33.73969	-2.64726	-19.93765	0.00126	0.04658	0.00835	0.00001	-0.00236	0.00026	7.26463	-8.69561	0.71184	0.71700	-0.25504	0.05463	0.05683	-0.02239	0.00437	4.63874	2.26487	-7.93429	-0.18042	0.29994	-0.02935	-0.01599	0.02192	-0.00111	14.62582
567			5.66000	6.30602	5.96593	12.95429	-0.00014	0.00044	0.00129	0.00000	0.00001	0.00001	90.41653	-8.96426	-10.05349	-0.12693	0.02291	-0.01805	-0.00108	0.00018	0.00008	33.73535	-2.63046	-19.95958	0.00134	0.04746	0.00909	0.00001	-0.00179	-0.00002	7.21811	-8.75068	0.66498	0.72671	-0.25302	0.05540	0.04255	-0.01997	0.00532	4.59724	2.22084	-7.92386	-0.18558	0.29519	-0.03080	-0.01112	0.02199	-0.00009	14.60661
568			5.67000	6.30601	5.96241	12.95173	-0.00013	0.00042	0.00124	-0.00000	-0.00000	-0.00000	90.41252	-8.96423	-10.06179	-0.12656	0.02280	-0.01773	-0.00120	0.00045	-0.00009	33.73223	-2.60997	-19.95981	0.00095	0.04842	0.01024	0.00000	-0.00101	-0.00037	7.18249	-8.79917	0.61290	0.73304	-0.25142	0.05532	0.02873	-0.01610	0.00530	4.56994	2.17949	-7.93763	-0.18742	0.29419	-0.03118	-0.00687	0.02062	0.00132	14.59110
569			5.68000	6.30202	5.96901	12.95399	-0.00011	0.00040	0.00120	-0.00000	-0.00001	-0.00001	90.40926	-8.95815	-10.07639	-0.12609	0.02268	-0.01740	-0.00113	0.00070	-0.00027	33.73061	-2.58752	-19.93836	0.00017	0.04956	0.01171	0.00000	-0.00016	-0.00078	7.15778	-8.83721	0.56412	0.73682	-0.24996	0.05544	0.01646	-0.01149	0.00452	4.55318	2.14464	-7.97882	-0.18803	0.29538	-0.03152	-0.00369	0.01761	0.00278	14.57779
570			5.69000	6.29452	5.98427	12.96036	-0.00010	0.00038	0.00117	-0.00000	-0.00001	-0.00002	90.40782	-8.94652	-10.09742	-0.12564	0.02254	-0.01721	-0.00077	0.00094	-0.00040	33.73104	-2.56469	-19.89866	-0.00081	0.05108	0.01351	-0.00000	0.00060	-0.00118	7.14350	-8.86309	0.52569	0.73717	-0.24740	0.05603	0.00623	-0.00692	0.00315	4.54352	2.11939	-8.04372	-0.18800	0.29709	-0.03222	-0.00163	0.01290	0.00396	14.56513
571			5.70000	6.28463	6.00543	12.96998	-0.00010	0.00037	0.00115	-0.00000	-0.00001	-0.00003	90.40969	-8.93105	-10.12447	-0.12532	0.02238	-0.01718	-0.00011	0.00111	-0.00050	33.73417	-2.54293	-19.84719	-0.00156	0.05313	0.01562	0.00001	0.00117	-0.00152	7.13876	-8.87701	0.50350	0.73698	-0.24672	0.05666	-0.00129	-0.00312	0.00124	4.53791	2.10621	-8.12344	-0.19165	0.29739	-0.03273	-0.00067	0.00636	0.00461	14.55173
572			5.71000	6.27395	6.02766	12.98127	-0.00009	0.00036	0.00114	-0.00000	-0.00001	-0.00002	90.41569	-8.91294	-10.15467	-0.12520	0.02222	-0.01730	0.00075	0.00111	-0.00059	33.74034	-2.52376	-19.79178	-0.00160	0.05575	0.01800	0.00001	0.00151	-0.00170	7.14192	-8.88058	0.50237	0.73831	-0.24695	0.05763	-0.00541	-0.00039	-0.00107	4.53354	2.10774	-8.20679	-0.19652	0.29762	-0.03343	-0.00073	-0.00209	0.00465	14.53658
573			5.72000	6.26449	6.04392	12.99086	-0.00009	0.00036	0.00112	-0.00000	-0.00001	-0.00001	90.42545	-8.89159	-10.18192	-0.12530	0.02208	-0.01746	0.00162	0.00085	-0.00071	33.74950	-2.50875	-19.74014	-0.00073	0.05815	0.02016	0.00001	0.00158	-0.00159	7.15049	-8.87615	0.52504	0.73693	-0.24771	0.05767	-0.00605	0.00119	-0.00349	4.52786	2.12681	-8.28164	-0.19376	0.29809	-0.03346	-0.00153	-0.01235	0.00389	14.51964
574			5.73000	6.25821	6.04712	12.99417	-0.00008	0.00035	0.00110	-0.00000	0.00000	0.00000	90.43729	-8.86581	-10.19891	-0.12537	0.02197	-0.01746	0.00217	0.00038	-0.00084	33.76092	-2.49925	-19.69902	0.00098	0.05922	0.02143	-0.00002	0.00135	-0.00117	7.16197	-8.86648	0.57137	0.73768	-0.25053	0.05790	-0.00388	0.00178	-0.00579	4.51971	2.16561	-8.33608	-0.19306	0.29684	-0.03358	-0.00266	-0.02365	0.00256	14.50204
575			5.74000	6.25587	6.03374	12.98825	-0.00006	0.00034	0.00107	-0.00000	0.00001	0.00002	90.44828	-8.83637	-10.20144	-0.12521	0.02188	-0.01728	0.00210	-0.00015	-0.00089	33.77310	-2.49576	-19.67365	0.00323	0.05873	0.02161	-0.00006	0.00085	-0.00051	7.17409	-8.85375	0.63917	0.73924	-0.25202	0.05851	0.00039	0.00194	-0.00793	4.50908	2.22470	-8.36163	-0.19588	0.29848	-0.03352	-0.00376	-0.03503	0.00092	14.48568
576			5.75000	6.25646	6.00547	12.97383	-0.00004	0.00033	0.00105	-0.00000	0.00002	0.00004	90.45518	-8.80677	-10.19039	-0.12492	0.02184	-0.01707	0.00128	-0.00058	-0.00082	33.78393	-2.49800	-19.66723	0.00539	0.05741	0.02094	-0.00009	0.00020	0.00020	7.18518	-8.83832	0.72622	0.74006	-0.25072	0.05998	0.00501	0.00239	-0.00995	4.49694	2.30213	-8.35677	-0.19856	0.30489	-0.03379	-0.00424	-0.04541	-0.00066	14.47272
577			5.76000	6.25789	5.96762	12.95477	-0.00004	0.00033	0.00104	-0.00000	0.00002	0.00004	90.45524	-8.78143	-10.17028	-0.12458	0.02181	-0.01701	-0.00009	-0.00084	-0.00065	33.79124	-2.50515	-19.68064	0.00652	0.05626	0.01993	-0.00007	-0.00046	0.00082	7.19542	-8.81915	0.82864	0.73943	-0.24927	0.06144	0.00663	0.00372	-0.01148	4.48612	2.39307	-8.32577	-0.19862	0.31127	-0.03406	-0.00346	-0.05241	-0.00195	14.46492
578			5.77000	6.25852	5.92659	12.93509	-0.00004	0.00034	0.00105	-0.00000	0.00002	0.00004	90.44754	-8.76349	-10.14558	-0.12428	0.02180	-0.01707	-0.00162	-0.00096	-0.00042	33.79348	-2.51660	-19.71186	0.00626	0.05549	0.01883	-0.00001	-0.00097	0.00128	7.20751	-8.79452	0.93900	0.73853	-0.25031	0.06233	0.00264	0.00642	-0.01211	4.48038	2.48935	-8.27604	-0.19879	0.31349	-0.03403	-0.00159	-0.05315	-0.00273	14.46192
579			5.78000	6.25754	5.88799	12.91733	-0.00006	0.00034	0.00106	-0.00000	0.00002	0.00004	90.43249	-8.75381	-10.11918	-0.12408	0.02180	-0.01717	-0.00304	-0.00099	-0.00019	33.79013	-2.53178	-19.75659	0.00478	0.05470	0.01759	0.00003	-0.00127	0.00153	7.22493	-8.76206	1.04848	0.73639	-0.25273	0.06220	-0.00640	0.01073	-0.01184	4.48161	2.57955	-8.21869	-0.19820	0.31305	-0.03326	0.00052	-0.04659	-0.00272	14.46109
580			5.79000	6.25485	5.85554	12.90250	-0.00009	0.00034	0.00107	-0.00000	0.00002	0.00003	90.41144	-8.75122	-10.09266	-0.12404	0.02180	-0.01727	-0.00414	-0.00099	-0.00003	33.78174	-2.54999	-19.80962	0.00269	0.05393	0.01638	0.00004	-0.00133	0.00160	7.24989	-8.71883	1.15184	0.73512	-0.25353	0.06199	-0.01786	0.01640	-0.01130	4.48818	2.65204	-8.16922	-0.19739	0.31315	-0.03257	0.00210	-0.03429	-0.00187	14.45835
581			5.80000	6.25072	5.83020	12.89054	-0.00011	0.00035	0.00108	-0.00000	0.00001	0.00002	90.38623	-8.75228	-10.06679	-0.12406	0.02181	-0.01733	-0.00490	-0.00095	0.00001	33.76971	-2.57046	-19.86549	0.00083	0.05329	0.01533	0.00002	-0.00117	0.00152	7.28310	-8.66218	1.24868	0.73478	-0.25512	0.06191	-0.02969	0.02300	-0.01092	4.49726	2.69948	-8.14311	-0.19531	0.31235	-0.03239	0.00322	-0.01933	-0.00037	14.45068
582			5.81000	6.24543	5.81118	12.88106	-0.00013	0.00035	0.00110	-0.00000	0.00001	0.00002	90.35844	-8.75198	-10.04202	-0.12428	0.02184	-0.01745	-0.00535	-0.00092	-0.00011	33.75557	-2.59232	-19.91824	-0.00033	0.05308	0.01461	-0.00001	-0.00078	0.00134	7.32474	-8.59072	1.34142	0.73214	-0.25733	0.06059	-0.04113	0.02990	-0.01065	4.50796	2.72173	-8.15053	-0.19013	0.31089	-0.03136	0.00449	-0.00566	0.00147	14.43751
583			5.82000	6.23960	5.79685	12.87318	-0.00015	0.00036	0.00113	-0.00000	0.00001	0.00002	90.32954	-8.74508	-10.01818	-0.12452	0.02189	-0.01760	-0.00550	-0.00086	-0.00035	33.74068	-2.61456	-19.96208	-0.00126	0.05278	0.01391	-0.00003	-0.00027	0.00106	7.37507	-8.50444	1.43346	0.73003	-0.25927	0.05844	-0.05206	0.03638	-0.01054	4.52184	2.72452	-8.19524	-0.18561	0.30926	-0.02958	0.00619	0.00424	0.00321	14.42042
584			5.83000	6.23397	5.78612	12.86698	-0.00016	0.00038	0.00117	-0.00000	0.00001	0.00001	90.30084	-8.72962	-9.99611	-0.12478	0.02194	-0.01780	-0.00544	-0.00078	-0.00067	33.72586	-2.63590	-19.99423	-0.00065	0.05332	0.01390	-0.00002	0.00034	0.00076	7.43400	-8.40472	1.52782	0.72776	-0.26146	0.05633	-0.06194	0.04195	-0.01060	4.54025	2.71591	-8.27606	-0.18156	0.30603	-0.02799	0.00796	0.00954	0.00462	14.40084
585			5.84000	6.22929	5.77889	12.86326	-0.00017	0.00040	0.00122	-0.00000	0.00000	0.00001	90.27333	-8.70228	-9.97702	-0.12501	0.02198	-0.01803	-0.00526	-0.00063	-0.00099	33.71095	-2.65544	-20.01033	-0.00078	0.05294	0.01353	-0.00002	0.00093	0.00042	7.50067	-8.29420	1.62566	0.72510	-0.26396	0.05386	-0.06999	0.04636	-0.01055	4.56304	2.70389	-8.38667	-0.17537	0.30424	-0.02605	0.00932	0.01033	0.00535	14.37884
586			5.85000	6.22612	5.77577	12.86330	-0.00017	0.00042	0.00126	-0.00000	0.00000	-0.00000	90.24754	-8.66680	-9.96270	-0.12527	0.02199	-0.01833	-0.00506	-0.00043	-0.00111	33.69559	-2.67251	-20.01286	-0.00168	0.05188	0.01284	-0.00005	0.00117	0.00019	7.57322	-8.17584	1.72624	0.72287	-0.26591	0.05164	-0.07498	0.04956	-0.01041	4.58990	2.69586	-8.51386	-0.16773	0.30466	-0.02426	0.01003	0.00718	0.00535	14.35503
587			5.86000	6.22470	5.77730	12.86741	-0.00017	0.00043	0.00129	-0.00000	-0.00000	-0.00001	90.22362	-8.63275	-9.95418	-0.12561	0.02200	-0.01867	-0.00489	-0.00023	-0.00100	33.68005	-2.68639	-20.01022	-0.00114	0.05183	0.01279	-0.00003	0.00108	0.00009	7.64838	-8.05206	1.82862	0.71996	-0.26633	0.05012	-0.07488	0.05148	-0.01035	4.61961	2.69722	-8.64114	-0.16037	0.30527	-0.02313	0.00974	0.00180	0.00489	14.33100
588			5.87000	6.22487	5.78365	12.87468	-0.00017	0.00044	0.00132	0.00000	-0.00001	-0.00002	90.20110	-8.60548	-9.95037	-0.12595	0.02201	-0.01897	-0.00482	-0.00008	-0.00070	33.66486	-2.69715	-20.00662	-0.00056	0.05173	0.01261	-0.00001	0.00079	0.00008	7.72137	-7.92482	1.93321	0.71756	-0.26671	0.04853	-0.06835	0.05230	-0.01028	4.64808	2.70863	-8.75628	-0.15579	0.30335	-0.02193	0.00799	-0.00313	0.00410	14.30779
589			5.88000	6.22601	5.79505	12.88403	-0.00016	0.00045	0.00132	0.00000	-0.00001	-0.00003	90.17912	-8.59039	-9.94986	-0.12625	0.02203	-0.01914	-0.00489	0.00002	-0.00025	33.65052	-2.70482	-20.00635	0.00045	0.05179	0.01258	0.00001	0.00037	0.00012	7.78682	-7.79674	2.04110	0.71717	-0.26737	0.04743	-0.05594	0.05166	-0.01032	4.66833	2.72635	-8.85416	-0.15444	0.30074	-0.02108	0.00461	-0.00564	0.00331	14.28463
590			5.89000	6.22748	5.81210	12.89504	-0.00015	0.00046	0.00132	0.00000	-0.00002	-0.00003	90.15684	-8.59047	-9.95138	-0.12655	0.02210	-0.01911	-0.00505	0.00010	0.00028	33.63712	-2.70986	-20.01086	0.00138	0.05148	0.01238	0.00003	-0.00006	0.00016	7.84048	-7.67168	2.15224	0.71508	-0.26654	0.04690	-0.03965	0.04884	-0.01030	4.67380	2.74468	-8.93432	-0.15129	0.30112	-0.02063	-0.00013	-0.00537	0.00262	14.25971
591			5.90000	6.22898	5.83584	12.90813	-0.00013	0.00046	0.00131	0.00000	-0.00002	-0.00004	90.13413	-8.60702	-9.95514	-0.12688	0.02221	-0.01893	-0.00516	0.00022	0.00083	33.62446	-2.71207	-20.01948	0.00171	0.05053	0.01184	0.00004	-0.00046	0.00017	7.88010	-7.55439	2.26379	0.71055	-0.26487	0.04614	-0.02266	0.04394	-0.00986	4.66046	2.75855	-8.99775	-0.14689	0.30250	-0.01994	-0.00515	-0.00314	0.00197	14.23109
592			5.91000	6.23051	5.86761	12.92395	-0.00011	0.00045	0.00129	0.00000	-0.00003	-0.00005	90.11198	-8.64057	-9.96317	-0.12727	0.02237	-0.01864	-0.00509	0.00045	0.00136	33.61273	-2.71014	-20.02998	0.00141	0.04905	0.01104	0.00003	-0.00082	0.00010	7.90574	-7.44980	2.37057	0.70817	-0.26434	0.04635	-0.00793	0.03760	-0.00916	4.62824	2.76572	-9.04607	-0.14676	0.30263	-0.02013	-0.00966	-0.00045	0.00150	14.19785
593			5.92000	6.23212	5.90837	12.94246	-0.00008	0.00045	0.00128	0.00000	-0.00003	-0.00005	90.09184	-8.69068	-9.97870	-0.12769	0.02257	-0.01835	-0.00479	0.00080	0.00184	33.60299	-2.70205	-20.03891	0.00070	0.04782	0.01039	0.00001	-0.00109	-0.00003	7.91938	-7.36178	2.46752	0.70636	-0.26341	0.04712	0.00340	0.03017	-0.00819	4.58096	2.76713	-9.08274	-0.14811	0.30269	-0.02089	-0.01305	0.00163	0.00120	14.16126
594			5.93000	6.23347	5.95834	12.96360	-0.00007	0.00045	0.00129	0.00000	-0.00004	-0.00006	90.07525	-8.75564	-10.00461	-0.12815	0.02280	-0.01824	-0.00424	0.00123	0.00224	33.59692	-2.68660	-20.04172	-0.00006	0.04757	0.01023	-0.00000	-0.00119	-0.00022	7.92342	-7.29237	2.55123	0.70443	-0.26311	0.04761	0.01172	0.02240	-0.00691	4.52408	2.76479	-9.11211	-0.14900	0.30151	-0.02157	-0.01497	0.00303	0.00101	14.12406
595			5.94000	6.23417	6.01545	12.98790	-0.00006	0.00046	0.00131	0.00000	-0.00004	-0.00007	90.06344	-8.83147	-10.04136	-0.12873	0.02304	-0.01832	-0.00343	0.00161	0.00249	33.59643	-2.66425	-20.03398	-0.00050	0.04866	0.01079	0.00000	-0.00107	-0.00049	7.91971	-7.24222	2.61999	0.70150	-0.26208	0.04789	0.01793	0.01454	-0.00547	4.46319	2.75987	-9.13741	-0.14947	0.30080	-0.02205	-0.01546	0.00417	0.00088	14.08990
596			5.95000	6.23402	6.07463	13.01513	-0.00007	0.00046	0.00132	0.00000	-0.00004	-0.00008	90.05718	-8.91145	-10.08563	-0.12938	0.02326	-0.01847	-0.00229	0.00179	0.00251	33.60273	-2.63708	-20.01274	-0.00021	0.05082	0.01201	0.00000	-0.00069	-0.00082	7.90952	-7.21136	2.67306	0.70005	-0.26002	0.04865	0.02302	0.00674	-0.00402	4.40329	2.75247	-9.15887	-0.15278	0.29949	-0.02293	-0.01502	0.00544	0.00071	14.06202
597			5.96000	6.23357	6.12912	13.04237	-0.00008	0.00046	0.00131	0.00000	-0.00004	-0.00007	90.05699	-8.98706	-10.13067	-0.12982	0.02342	-0.01856	-0.00082	0.00169	0.00225	33.61570	-2.60812	-19.97753	0.00070	0.05339	0.01354	-0.00002	-0.00006	-0.00118	7.89340	-7.19975	2.71042	0.69860	-0.26071	0.04935	0.02768	-0.00106	-0.00250	4.34876	2.74181	-9.17430	-0.15525	0.29555	-0.02398	-0.01347	0.00697	0.00039	14.04303
598			5.97000	6.23345	6.17371	13.06608	-0.00009	0.00046	0.00131	0.00000	-0.00003	-0.00006	90.06305	-9.05047	-10.16958	-0.12985	0.02351	-0.01865	0.00090	0.00135	0.00180	33.63370	-2.58072	-19.93017	0.00154	0.05565	0.01488	-0.00005	0.00073	-0.00147	7.87147	-7.20799	2.73168	0.69923	-0.25967	0.05078	0.03178	-0.00919	-0.00089	4.30290	2.72693	-9.17929	-0.15980	0.29568	-0.02530	-0.01123	0.00885	-0.00019	14.03402
599			5.98000	6.23417	6.20670	13.08385	-0.00012	0.00045	0.00132	0.00000	-0.00002	-0.00004	90.07542	-9.09728	-10.19740	-0.12943	0.02352	-0.01873	0.00271	0.00086	0.00124	33.65424	-2.55770	-19.87457	0.00197	0.05716	0.01580	-0.00006	0.00153	-0.00163	7.84452	-7.23716	2.73605	0.70148	-0.25714	0.05260	0.03434	-0.01749	0.00088	4.26849	2.70697	-9.16841	-0.16440	0.29900	-0.02675	-0.00821	0.01103	-0.00105	14.03466
600			5.99000	6.23582	6.22902	13.09558	-0.00014	0.00045	0.00133	0.00000	-0.00001	-0.00003	90.09377	-9.12644	-10.21208	-0.12877	0.02348	-0.01883	0.00441	0.00034	0.00070	33.67548	-2.54075	-19.81464	0.00188	0.05770	0.01621	-0.00006	0.00220	-0.00164	7.81429	-7.28781	2.72317	0.70262	-0.25501	0.05408	0.03440	-0.02558	0.00277	4.24763	2.68141	-9.13748	-0.16475	0.30072	-0.02818	-0.00448	0.01316	-0.00215	14.04415
601			6.00000	6.23829	6.24280	13.10218	-0.00016	0.00044	0.00133	0.00000	-0.00001	-0.00001	90.11739	-9.14007	-10.21436	-0.12799	0.02338	-0.01888	0.00584	-0.00011	0.00026	33.69651	-2.52968	-19.75343	0.00150	0.05715	0.01609	-0.00005	0.00259	-0.00156	7.78294	-7.35901	2.69309	0.70341	-0.25236	0.05573	0.03184	-0.03272	0.00478	4.24126	2.65047	-9.08472	-0.16543	0.30170	-0.02975	-0.00064	0.01477	-0.00340	14.06130
602			6.01000	6.24150	6.25036	13.10410	-0.00018	0.00042	0.00131	0.00000	-0.00000	-0.00000	90.14518	-9.14231	-10.20675	-0.12718	0.02326	-0.01891	0.00681	-0.00041	-0.00002	33.71652	-2.52222	-19.69325	0.00082	0.05590	0.01561	-0.00002	0.00253	-0.00144	7.75241	-7.44831	2.64525	0.70393	-0.24919	0.05721	0.02676	-0.03819	0.00689	4.24908	2.61577	-9.01079	-0.16650	0.30373	-0.03095	0.00314	0.01543	-0.00459	14.08425
603			6.02000	6.24514	6.25397	13.10171	-0.00021	0.00040	0.00129	0.00000	-0.00000	0.00001	90.17548	-9.13889	-10.19372	-0.12627	0.02311	-0.01893	0.00725	-0.00054	-0.00012	33.73478	-2.51424	-19.63668	0.00005	0.05502	0.01540	-0.00000	0.00208	-0.00135	7.72457	-7.55162	2.57915	0.70377	-0.24615	0.05849	0.01935	-0.04153	0.00897	4.27044	2.57981	-8.91935	-0.16538	0.30468	-0.03212	0.00679	0.01507	-0.00556	14.11081
604			6.03000	6.24886	6.25554	13.09618	-0.00023	0.00039	0.00127	0.00000	-0.00000	0.00001	90.20668	-9.13516	-10.17985	-0.12537	0.02295	-0.01890	0.00732	-0.00050	-0.00007	33.75109	-2.50270	-19.58574	-0.00082	0.05536	0.01597	0.00002	0.00147	-0.00131	7.70121	-7.66351	2.49580	0.69957	-0.24475	0.05885	0.01015	-0.04273	0.01070	4.30486	2.54448	-8.81715	-0.16001	0.30342	-0.03268	0.01000	0.01415	-0.00600	14.13955
605			6.04000	6.25254	6.25640	13.08944	-0.00026	0.00037	0.00123	0.00000	-0.00000	0.00001	90.23833	-9.13484	-10.16827	-0.12459	0.02281	-0.01892	0.00726	-0.00040	0.00008	33.76630	-2.48717	-19.54142	-0.00160	0.05657	0.01701	0.00004	0.00087	-0.00128	7.68373	-7.77777	2.39787	0.69704	-0.24286	0.05981	0.00023	-0.04147	0.01214	4.35121	2.51074	-8.71321	-0.15860	0.30282	-0.03354	0.01289	0.01332	-0.00595	14.16926
606			6.05000	6.25614	6.25704	13.08260	-0.00028	0.00035	0.00120	0.00000	-0.00000	0.00001	90.27021	-9.13995	-10.15940	-0.12396	0.02269	-0.01897	0.00705	-0.00030	0.00028	33.78206	-2.46933	-19.50412	-0.00197	0.05757	0.01785	0.00005	0.00037	-0.00119	7.67292	-7.88851	2.28955	0.69556	-0.24164	0.06061	-0.00932	-0.03844	0.01302	4.40674	2.47881	-8.61809	-0.15903	0.30133	-0.03420	0.01497	0.01296	-0.00521	14.19852
607			6.06000	6.25919	6.25757	13.07626	-0.00030	0.00033	0.00118	0.00000	-0.00000	0.00001	90.30106	-9.15169	-10.15293	-0.12345	0.02260	-0.01902	0.00639	-0.00020	0.00050	33.79930	-2.45089	-19.47404	-0.00162	0.05776	0.01812	0.00005	-0.00006	-0.00102	7.66867	-7.99128	2.17616	0.69439	-0.24122	0.06112	-0.01721	-0.03428	0.01323	4.46646	2.44820	-8.54298	-0.15826	0.29813	-0.03481	0.01564	0.01322	-0.00385	14.22467
608			6.07000	6.26085	6.25823	13.07109	-0.00029	0.00032	0.00115	0.00000	-0.00000	0.00001	90.32791	-9.17043	-10.14930	-0.12313	0.02255	-0.01895	0.00507	-0.00008	0.00072	33.81765	-2.43228	-19.45097	-0.00065	0.05759	0.01821	0.00002	-0.00043	-0.00086	7.66989	-8.08301	2.06326	0.69707	-0.24094	0.06181	-0.02268	-0.02927	0.01290	4.52521	2.41830	-8.49554	-0.15839	0.29681	-0.03548	0.01535	0.01344	-0.00227	14.24554
609			6.08000	6.26051	6.25966	13.06792	-0.00028	0.00030	0.00111	-0.00000	-0.00000	0.00000	90.34766	-9.19550	-10.14916	-0.12295	0.02254	-0.01873	0.00324	0.00005	0.00089	33.83616	-2.41376	-19.43400	0.00029	0.05768	0.01858	-0.00001	-0.00068	-0.00072	7.67497	-8.16118	1.95547	0.70152	-0.24148	0.06246	-0.02518	-0.02366	0.01204	4.58041	2.39072	-8.47403	-0.15751	0.29717	-0.03608	0.01444	0.01220	-0.00097	14.26155
610			6.09000	6.25817	6.26284	13.06766	-0.00026	0.00029	0.00108	-0.00000	-0.00000	-0.00000	90.35857	-9.22516	-10.15234	-0.12302	0.02258	-0.01840	0.00124	0.00016	0.00099	33.85367	-2.39650	-19.42174	0.00084	0.05803	0.01916	-0.00002	-0.00072	-0.00059	7.68183	-8.22376	1.85732	0.70430	-0.24319	0.06250	-0.02413	-0.01759	0.01046	4.63141	2.36896	-8.46861	-0.15256	0.29878	-0.03618	0.01274	0.00930	-0.00026	14.27466
611			6.10000	6.25429	6.26838	13.07086	-0.00022	0.00028	0.00104	-0.00000	-0.00000	-0.00001	90.36060	-9.25705	-10.15779	-0.12334	0.02266	-0.01798	-0.00057	0.00022	0.00099	33.86961	-2.38242	-19.41278	0.00105	0.05839	0.01980	-0.00003	-0.00053	-0.00046	7.68841	-8.26897	1.77462	0.70629	-0.24329	0.06250	-0.01986	-0.01109	0.00823	4.67633	2.35449	-8.46874	-0.14743	0.30423	-0.03592	0.01027	0.00622	-0.00010	14.28552
612			6.11000	6.24975	6.27594	13.07709	-0.00017	0.00028	0.00100	-0.00000	-0.00000	-0.00001	90.35522	-9.28805	-10.16409	-0.12392	0.02279	-0.01746	-0.00196	0.00023	0.00089	33.88430	-2.37312	-19.40559	0.00123	0.05844	0.02032	-0.00003	-0.00015	-0.00033	7.69336	-8.29571	1.71324	0.70813	-0.24228	0.06222	-0.01387	-0.00471	0.00552	4.71128	2.34536	-8.46731	-0.14276	0.31099	-0.03523	0.00693	0.00401	-0.00032	14.29250
613			6.12000	6.24534	6.28427	13.08514	-0.00012	0.00027	0.00096	-0.00000	-0.00000	-0.00001	90.34441	-9.31520	-10.16998	-0.12464	0.02293	-0.01690	-0.00296	0.00020	0.00071	33.89823	-2.36948	-19.39894	0.00164	0.05801	0.02060	-0.00004	0.00030	-0.00022	7.69664	-8.30465	1.67590	0.70946	-0.24157	0.06216	-0.00812	0.00099	0.00278	4.73230	2.33890	-8.45947	-0.13995	0.31584	-0.03483	0.00302	0.00270	-0.00078	14.29238
614			6.13000	6.24157	6.29188	13.09349	-0.00008	0.00027	0.00092	-0.00000	-0.00000	-0.00001	90.32970	-9.33630	-10.17452	-0.12547	0.02310	-0.01637	-0.00373	0.00014	0.00050	33.91166	-2.37140	-19.39230	0.00241	0.05710	0.02055	-0.00005	0.00070	-0.00011	7.69898	-8.29791	1.66129	0.70818	-0.24244	0.06206	-0.00369	0.00587	0.00032	4.73701	2.33349	-8.44257	-0.13932	0.31700	-0.03459	-0.00107	0.00199	-0.00125	14.28255
615			6.14000	6.23868	6.29756	13.10087	-0.00003	0.00027	0.00089	-0.00000	-0.00000	-0.00001	90.31145	-9.35029	-10.17700	-0.12638	0.02327	-0.01596	-0.00449	0.00005	0.00029	33.92358	-2.37770	-19.38613	0.00337	0.05576	0.02013	-0.00006	0.00090	-0.00000	7.70121	-8.27796	1.66621	0.70473	-0.24209	0.06207	-0.00086	0.00988	-0.00173	4.72511	2.32831	-8.41865	-0.13881	0.31868	-0.03446	-0.00484	0.00183	-0.00148	14.26170
616			6.15000	6.23680	6.30070	13.10647	0.00001	0.00028	0.00088	0.00000	-0.00000	-0.00001	90.28943	-9.35734	-10.17694	-0.12734	0.02345	-0.01574	-0.00532	-0.00006	0.00012	33.93227	-2.38652	-19.38179	0.00437	0.05412	0.01931	-0.00005	0.00083	0.00010	7.70405	-8.24729	1.68693	0.69865	-0.24190	0.06161	0.00068	0.01292	-0.00331	4.69905	2.32288	-8.39400	-0.13761	0.31873	-0.03408	-0.00765	0.00205	-0.00130	14.23096
617			6.16000	6.23615	6.30126	13.10980	0.00005	0.00029	0.00089	-0.00000	0.00000	-0.00000	90.26309	-9.35887	-10.17423	-0.12824	0.02362	-0.01569	-0.00626	-0.00015	-0.00000	33.93563	-2.39553	-19.38105	0.00514	0.05240	0.01821	-0.00000	0.00051	0.00019	7.70772	-8.20906	1.71951	0.69468	-0.24112	0.06162	0.00158	0.01464	-0.00439	4.66314	2.31739	-8.37573	-0.14026	0.31807	-0.03411	-0.00942	0.00220	-0.00078	14.19328
618			6.17000	6.23675	6.29989	13.11110	0.00007	0.00031	0.00092	-0.00000	0.00000	-0.00000	90.23225	-9.35714	-10.16940	-0.12903	0.02379	-0.01579	-0.00712	-0.00021	-0.00006	33.93214	-2.40251	-19.38551	0.00529	0.05098	0.01709	0.00006	0.00002	0.00027	7.71179	-8.16736	1.75933	0.69081	-0.24152	0.06108	0.00247	0.01470	-0.00480	4.62310	2.31285	-8.36865	-0.14274	0.31646	-0.03369	-0.00979	0.00169	-0.00011	14.15292
619			6.18000	6.23871	6.29758	13.11129	0.00009	0.00033	0.00096	-0.00000	0.00000	-0.00000	90.19814	-9.35428	-10.16375	-0.12970	0.02394	-0.01596	-0.00751	-0.00023	-0.00008	33.92204	-2.40589	-19.39573	0.00482	0.05030	0.01625	0.00010	-0.00050	0.00032	7.71510	-8.12786	1.80028	0.68554	-0.24056	0.06046	0.00396	0.01236	-0.00438	4.58464	2.31098	-8.37252	-0.14277	0.31792	-0.03301	-0.00876	0.00010	0.00034	14.11469
620			6.19000	6.24197	6.29552	13.11163	0.00010	0.00036	0.00100	-0.00000	0.00000	-0.00000	90.16410	-9.35140	-10.15843	-0.13022	0.02408	-0.01623	-0.00698	-0.00022	-0.00009	33.90774	-2.40555	-19.41061	0.00388	0.05080	0.01600	0.00009	-0.00088	0.00035	7.71579	-8.09787	1.83443	0.68246	-0.24038	0.06063	0.00668	0.00744	-0.00304	4.55229	2.31341	-8.38053	-0.14513	0.32134	-0.03277	-0.00707	-0.00244	0.00027	14.08290
621			6.20000	6.24634	6.29464	13.11297	0.00011	0.00038	0.00106	-0.00000	0.00000	-0.00000	90.13498	-9.34810	-10.15315	-0.13055	0.02418	-0.01660	-0.00528	-0.00025	-0.00012	33.89315	-2.40328	-19.42737	0.00286	0.05219	0.01618	0.00006	-0.00093	0.00035	7.71132	-8.08503	1.85294	0.68118	-0.23851	0.06092	0.01134	0.00008	-0.00073	4.52850	2.32038	-8.38110	-0.14746	0.32521	-0.03258	-0.00512	-0.00495	-0.00047	14.06048
622			6.21000	6.25119	6.29542	13.11573	0.00011	0.00041	0.00112	-0.00000	-0.00000	-0.00001	90.11573	-9.34291	-10.14620	-0.13066	0.02425	-0.01709	-0.00264	-0.00034	-0.00021	33.88261	-2.40225	-19.44234	0.00234	0.05326	0.01610	0.00003	-0.00061	0.00029	7.69865	-8.09566	1.84807	0.67940	-0.23660	0.06118	0.01867	-0.00896	0.00233	4.51325	2.32949	-8.36264	-0.14787	0.32484	-0.03275	-0.00349	-0.00579	-0.00176	14.04898
623			6.22000	6.25547	6.29746	13.12025	0.00011	0.00043	0.00119	-0.00000	-0.00000	-0.00001	90.10914	-9.33398	-10.13685	-0.13063	0.02429	-0.01767	0.00024	-0.00041	-0.00035	33.87874	-2.40394	-19.45197	0.00278	0.05309	0.01526	0.00000	-0.00014	0.00016	7.67449	-8.13389	1.81513	0.67835	-0.23597	0.06161	0.02869	-0.01908	0.00592	4.50404	2.33591	-8.31811	-0.14584	0.32311	-0.03325	-0.00267	-0.00384	-0.00343	14.04810
624			6.23000	6.25805	6.29963	13.12710	0.00010	0.00046	0.00125	-0.00000	-0.00000	-0.00002	90.11469	-9.32028	-10.12678	-0.13042	0.02429	-0.01822	0.00265	-0.00037	-0.00051	33.88171	-2.40645	-19.45406	0.00389	0.05234	0.01422	-0.00004	0.00021	-0.00002	7.63630	-8.20219	1.75034	0.67972	-0.23316	0.06252	0.03974	-0.02948	0.01020	4.49712	2.33381	-8.24377	-0.14600	0.32389	-0.03382	-0.00280	0.00108	-0.00539	14.05626
625			6.24000	6.25778	6.30115	13.13814	0.00009	0.00047	0.00129	0.00000	0.00000	-0.00003	90.12952	-9.30197	-10.11904	-0.13012	0.02424	-0.01873	0.00429	-0.00024	-0.00065	33.88945	-2.40667	-19.44772	0.00509	0.05211	0.01369	-0.00007	0.00039	-0.00023	7.58347	-8.30231	1.64740	0.68263	-0.23041	0.06380	0.04904	-0.03976	0.01553	4.48948	2.31777	-8.13601	-0.14982	0.32456	-0.03449	-0.00367	0.00867	-0.00765	14.07059
626			6.25000	6.25419	6.30180	13.15488	0.00008	0.00047	0.00130	0.00000	0.00000	-0.00004	90.15060	-9.28036	-10.11518	-0.12977	0.02415	-0.01910	0.00531	-0.00007	-0.00074	33.89926	-2.40271	-19.43319	0.00598	0.05248	0.01378	-0.00009	0.00044	-0.00044	7.51727	-8.43498	1.49718	0.68740	-0.22474	0.06640	0.05450	-0.04865	0.02243	4.47922	2.28341	-7.99247	-0.15546	0.33040	-0.03599	-0.00506	0.01878	-0.01018	14.08743
627			6.26000	6.24749	6.30163	13.17726	0.00006	0.00046	0.00130	0.00000	0.00000	-0.00005	90.17587	-9.25756	-10.11550	-0.12938	0.02402	-0.01929	0.00600	0.00009	-0.00075	33.90895	-2.39409	-19.41154	0.00640	0.05303	0.01422	-0.00009	0.00042	-0.00065	7.44029	-8.59879	1.29216	0.69227	-0.21782	0.06894	0.05493	-0.05549	0.03028	4.46486	2.22752	-7.81756	-0.16026	0.33644	-0.03759	-0.00662	0.03101	-0.01237	14.10254
628			6.27000	6.23890	6.30083	13.20290	0.00005	0.00045	0.00127	0.00000	0.00000	-0.00006	90.20445	-9.23588	-10.11959	-0.12883	0.02386	-0.01929	0.00655	0.00025	-0.00066	33.91714	-2.38086	-19.38446	0.00606	0.05343	0.01474	-0.00006	0.00028	-0.00083	7.35633	-8.78956	1.03057	0.70033	-0.21080	0.07147	0.04991	-0.05991	0.03825	4.44625	2.14875	-7.62448	-0.16714	0.33893	-0.03963	-0.00771	0.04367	-0.01377	14.11247
629			6.28000	6.22967	6.29994	13.22877	0.00002	0.00043	0.00124	0.00000	0.00000	-0.00005	90.23608	-9.21807	-10.12753	-0.12806	0.02366	-0.01918	0.00704	0.00041	-0.00049	33.92349	-2.36304	-19.35452	0.00522	0.05379	0.01531	-0.00004	0.00002	-0.00096	7.27079	-9.00025	0.71884	0.70625	-0.20471	0.07242	0.03880	-0.06178	0.04433	4.42654	2.04941	-7.43174	-0.16734	0.33589	-0.04110	-0.00688	0.05371	-0.01372	14.11651
630			6.29000	6.22059	6.30028	13.25293	-0.00001	0.00040	0.00122	-0.00000	0.00000	-0.00005	90.27068	-9.20655	-10.13973	-0.12714	0.02344	-0.01903	0.00749	0.00058	-0.00024	33.92849	-2.34099	-19.32423	0.00391	0.05412	0.01584	-0.00002	-0.00033	-0.00104	7.18991	-9.22136	0.37033	0.71061	-0.20099	0.07220	0.02285	-0.06128	0.04772	4.41238	1.93648	-7.25701	-0.16629	0.32803	-0.04196	-0.00385	0.05863	-0.01223	14.11717
631			6.30000	6.21221	6.30311	13.27443	-0.00004	0.00038	0.00119	-0.00000	-0.00000	-0.00004	90.30825	-9.20322	-10.15641	-0.12609	0.02320	-0.01883	0.00787	0.00074	0.00004	33.93314	-2.31534	-19.29597	0.00254	0.05436	0.01629	-0.00002	-0.00073	-0.00105	7.11900	-9.44168	0.00198	0.71586	-0.19732	0.07150	0.00459	-0.05764	0.04845	4.41085	1.81946	-7.11424	-0.17092	0.32252	-0.04189	0.00100	0.05889	-0.00957	14.11838
632			6.31000	6.20511	6.30879	13.29190	-0.00007	0.00036	0.00115	-0.00000	-0.00000	-0.00003	90.34812	-9.20909	-10.17682	-0.12511	0.02298	-0.01863	0.00804	0.00084	0.00035	33.93833	-2.28718	-19.27176	0.00146	0.05449	0.01665	-0.00001	-0.00112	-0.00098	7.06138	-9.64980	-0.36872	0.71801	-0.19256	0.06990	-0.01322	-0.05088	0.04638	4.42695	1.70768	-7.01183	-0.17146	0.32131	-0.04070	0.00709	0.05529	-0.00636	14.12350
633			6.32000	6.20000	6.31706	13.30347	-0.00010	0.00035	0.00111	-0.00000	-0.00001	-0.00002	90.38876	-9.22450	-10.19910	-0.12422	0.02279	-0.01842	0.00782	0.00086	0.00065	33.94472	-2.25814	-19.25327	0.00079	0.05456	0.01692	-0.00001	-0.00145	-0.00083	7.01826	-9.83567	-0.72564	0.71942	-0.18959	0.06808	-0.02769	-0.04233	0.04228	4.46313	1.60903	-6.95094	-0.17165	0.32012	-0.03920	0.01344	0.04796	-0.00339	14.13545
634			6.33000	6.19710	6.32742	13.30815	-0.00013	0.00034	0.00109	-0.00000	-0.00001	-0.00000	90.42734	-9.24922	-10.22075	-0.12346	0.02267	-0.01829	0.00706	0.00077	0.00092	33.95232	-2.23040	-19.24186	0.00044	0.05479	0.01715	-0.00001	-0.00164	-0.00062	6.98866	-9.99068	-1.05379	0.72702	-0.18799	0.06676	-0.03615	-0.03231	0.03685	4.51906	1.52883	-6.92647	-0.18021	0.31973	-0.03773	0.01998	0.03863	-0.00110	14.15678
635			6.34000	6.19613	6.33904	13.30629	-0.00016	0.00033	0.00108	-0.00000	-0.00001	0.00001	90.46073	-9.28206	-10.23917	-0.12277	0.02258	-0.01814	0.00574	0.00060	0.00113	33.96079	-2.20662	-19.23805	0.00013	0.05514	0.01741	-0.00000	-0.00162	-0.00036	6.96910	-10.10810	-1.33874	0.73391	-0.18740	0.06508	-0.03616	-0.02141	0.03000	4.59076	1.46837	-6.92844	-0.18242	0.31966	-0.03600	0.02433	0.02921	0.00025	14.18926
636			6.35000	6.19631	6.35002	13.29905	-0.00018	0.00032	0.00106	-0.00000	-0.00001	0.00002	90.48602	-9.32043	-10.25236	-0.12225	0.02255	-0.01788	0.00395	0.00037	0.00122	33.96972	-2.18946	-19.24125	-0.00003	0.05538	0.01769	0.00000	-0.00136	-0.00007	6.95470	-10.18475	-1.57014	0.74048	-0.18590	0.06385	-0.02872	-0.01085	0.02305	4.67144	1.42504	-6.94281	-0.17915	0.32259	-0.03454	0.02553	0.02094	0.00053	14.23274
637			6.36000	6.19676	6.35785	13.28708	-0.00020	0.00031	0.00104	-0.00000	-0.00000	0.00002	90.50096	-9.36012	-10.25873	-0.12200	0.02256	-0.01749	0.00182	0.00008	0.00116	33.97863	-2.18065	-19.24978	0.00020	0.05531	0.01791	-0.00000	-0.00091	0.00019	6.94138	-10.22456	-1.74761	0.74960	-0.18600	0.06207	-0.01850	-0.00283	0.01664	4.75344	1.39560	-6.95204	-0.17539	0.32509	-0.03250	0.02431	0.01272	-0.00018	14.28452
638			6.37000	6.19673	6.36014	13.27054	-0.00020	0.00030	0.00102	-0.00000	-0.00000	0.00003	90.50383	-9.39625	-10.25701	-0.12207	0.02263	-0.01711	-0.00060	-0.00025	0.00095	33.98673	-2.18072	-19.26196	0.00087	0.05495	0.01795	-0.00001	-0.00039	0.00042	6.92842	-10.23918	-1.87793	0.75728	-0.18566	0.06030	-0.01088	0.00118	0.01131	4.83032	1.37975	-6.94022	-0.17192	0.32797	-0.03039	0.02145	0.00311	-0.00141	14.33960
639			6.38000	6.19553	6.35568	13.24987	-0.00020	0.00030	0.00101	-0.00000	0.00000	0.00004	90.49332	-9.42413	-10.24653	-0.12235	0.02274	-0.01677	-0.00319	-0.00058	0.00064	33.99258	-2.18872	-19.27631	0.00171	0.05431	0.01776	-0.00001	0.00010	0.00056	6.91920	-10.24324	-1.96526	0.76135	-0.18512	0.05871	-0.00933	0.00104	0.00653	4.89768	1.38022	-6.89990	-0.16892	0.33104	-0.02833	0.01770	-0.00832	-0.00254	14.39161
640			6.39000	6.19300	6.34488	13.22632	-0.00019	0.00030	0.00101	-0.00000	0.00001	0.00004	90.46921	-9.43992	-10.22780	-0.12277	0.02287	-0.01654	-0.00571	-0.00086	0.00026	33.99429	-2.20279	-19.29095	0.00198	0.05339	0.01723	0.00000	0.00049	0.00062	6.91947	-10.24815	-2.00735	0.76261	-0.18475	0.05796	-0.01391	-0.00165	0.00200	4.95296	1.39960	-6.83533	-0.16722	0.33285	-0.02705	0.01363	-0.01980	-0.00325	14.43370
641			6.40000	6.18921	6.32998	13.20222	-0.00018	0.00031	0.00103	-0.00000	0.00001	0.00004	90.43290	-9.44276	-10.20305	-0.12325	0.02301	-0.01651	-0.00787	-0.00103	-0.00008	33.99079	-2.22042	-19.30458	0.00129	0.05220	0.01633	0.00001	0.00071	0.00060	6.93323	-10.25819	-2.00397	0.76212	-0.18523	0.05821	-0.02203	-0.00439	-0.00195	4.99467	1.43619	-6.75663	-0.16621	0.33283	-0.02676	0.00946	-0.02827	-0.00363	14.46053
642			6.41000	6.18432	6.31408	13.18109	-0.00017	0.00033	0.00106	-0.00000	0.00001	0.00004	90.38750	-9.43503	-10.17579	-0.12383	0.02317	-0.01671	-0.00946	-0.00106	-0.00031	33.98240	-2.23907	-19.31691	0.00006	0.05101	0.01520	0.00000	0.00075	0.00053	6.96010	-10.27047	-1.96521	0.75837	-0.18610	0.05835	-0.03040	-0.00523	-0.00463	5.02231	1.48303	-6.67212	-0.16502	0.33310	-0.02627	0.00541	-0.03189	-0.00369	14.46951
643			6.42000	6.17845	6.30036	13.16715	-0.00017	0.00035	0.00110	-0.00000	0.00001	0.00002	90.33657	-9.42164	-10.14952	-0.12465	0.02334	-0.01705	-0.01045	-0.00099	-0.00041	33.97004	-2.25682	-19.32858	-0.00109	0.04993	0.01404	-0.00003	0.00063	0.00047	6.99622	-10.27916	-1.90834	0.75219	-0.18841	0.05807	-0.03581	-0.00377	-0.00575	5.03666	1.53138	-6.58675	-0.16354	0.33321	-0.02545	0.00173	-0.03069	-0.00349	14.46136
644			6.43000	6.17174	6.29086	13.16348	-0.00016	0.00037	0.00114	-0.00000	0.00000	-0.00000	90.28332	-9.40779	-10.12644	-0.12571	0.02354	-0.01738	-0.01090	-0.00085	-0.00038	33.95462	-2.27261	-19.34064	-0.00177	0.04902	0.01304	-0.00005	0.00043	0.00042	7.03558	-10.27939	-1.84795	0.74570	-0.19067	0.05817	-0.03601	-0.00064	-0.00583	5.03889	1.57438	-6.50644	-0.16352	0.33364	-0.02514	-0.00142	-0.02593	-0.00309	14.43954
645			6.44000	6.16458	6.28596	13.17027	-0.00015	0.00039	0.00115	-0.00000	0.00000	-0.00002	90.23027	-9.39706	-10.10724	-0.12689	0.02375	-0.01750	-0.01088	-0.00070	-0.00026	33.93713	-2.28587	-19.35365	-0.00212	0.04809	0.01223	-0.00006	0.00020	0.00038	7.07229	-10.26890	-1.79212	0.73953	-0.19121	0.05868	-0.03150	0.00299	-0.00530	5.03079	1.60771	-6.43841	-0.16489	0.33961	-0.02487	-0.00378	-0.01939	-0.00247	14.40955
646			6.45000	6.15747	6.28473	13.18571	-0.00013	0.00039	0.00115	-0.00000	0.00000	-0.00004	90.17948	-9.39114	-10.09215	-0.12806	0.02394	-0.01741	-0.01038	-0.00053	-0.00011	33.91880	-2.29636	-19.36749	-0.00227	0.04715	0.01164	-0.00007	-0.00002	0.00033	7.10261	-10.24887	-1.74573	0.73326	-0.19050	0.05929	-0.02511	0.00591	-0.00431	5.01596	1.62960	-6.38737	-0.16587	0.34579	-0.02487	-0.00486	-0.01214	-0.00175	14.37773
647			6.46000	6.15119	6.28584	13.20671	-0.00011	0.00039	0.00113	-0.00000	0.00000	-0.00004	90.13315	-9.38991	-10.08130	-0.12912	0.02412	-0.01721	-0.00936	-0.00036	0.00003	33.90131	-2.30384	-19.38106	-0.00273	0.04629	0.01109	-0.00007	-0.00019	0.00027	7.12569	-10.22331	-1.71251	0.72620	-0.19077	0.05926	-0.01927	0.00756	-0.00295	4.99958	1.64073	-6.35439	-0.16539	0.34652	-0.02495	-0.00446	-0.00546	-0.00103	14.35016
648			6.47000	6.14623	6.28815	13.22997	-0.00008	0.00039	0.00111	-0.00000	-0.00000	-0.00004	90.09358	-9.39301	-10.07464	-0.12991	0.02425	-0.01706	-0.00777	-0.00021	0.00006	33.88681	-2.30814	-19.39356	-0.00194	0.04683	0.01139	-0.00003	-0.00047	0.00011	7.14221	-10.19676	-1.69396	0.72013	-0.19308	0.05925	-0.01462	0.00810	-0.00158	4.98645	1.64346	-6.33869	-0.16610	0.34220	-0.02555	-0.00293	-0.00036	-0.00032	14.33156
649			6.48000	6.14233	6.29104	13.25272	-0.00006	0.00038	0.00110	-0.00000	-0.00000	-0.00004	90.06293	-9.39429	-10.07127	-0.13028	0.02431	-0.01699	-0.00575	-0.00009	-0.00001	33.87722	-2.30945	-19.39857	-0.00205	0.04682	0.01127	-0.00002	-0.00004	0.00001	7.15333	-10.17181	-1.68786	0.71638	-0.19644	0.05929	-0.01092	0.00801	-0.00047	4.97976	1.64070	-6.34003	-0.16816	0.33546	-0.02640	-0.00069	0.00271	0.00042	14.32448
650			6.49000	6.13869	6.29418	13.27288	-0.00005	0.00038	0.00109	-0.00000	-0.00000	-0.00004	90.04224	-9.39255	-10.07012	-0.13027	0.02430	-0.01698	-0.00359	-0.00003	-0.00012	33.87358	-2.30775	-19.39480	-0.00148	0.04724	0.01153	-0.00000	0.00020	-0.00019	7.16026	-10.14926	-1.69070	0.71195	-0.20056	0.05885	-0.00823	0.00767	0.00037	4.98120	1.63584	-6.35781	-0.16748	0.33058	-0.02662	0.00190	0.00364	0.00110	14.32950
651			6.50000	6.13431	6.29771	13.28920	-0.00004	0.00038	0.00108	-0.00000	-0.00000	-0.00003	90.03113	-9.38618	-10.06999	-0.12989	0.02421	-0.01698	-0.00155	-0.00000	-0.00027	33.87571	-2.30321	-19.38045	-0.00083	0.04770	0.01189	0.00001	0.00052	-0.00041	7.16432	-10.12926	-1.70070	0.70778	-0.20248	0.05846	-0.00715	0.00714	0.00111	4.99139	1.63225	-6.38821	-0.16582	0.33169	-0.02627	0.00443	0.00273	0.00149	14.34527
652			6.51000	6.12866	6.30165	13.30092	-0.00004	0.00037	0.00106	-0.00000	-0.00000	-0.00002	90.02850	-9.37454	-10.07003	-0.12925	0.02406	-0.01687	0.00019	0.00000	-0.00041	33.88256	-2.29609	-19.35494	-0.00036	0.04801	0.01239	0.00000	0.00084	-0.00065	7.16708	-10.11191	-1.71780	0.70447	-0.20298	0.05820	-0.00814	0.00657	0.00184	5.00997	1.63213	-6.42360	-0.16341	0.33539	-0.02579	0.00659	0.00070	0.00150	14.36874
653			6.52000	6.12171	6.30549	13.30748	-0.00004	0.00036	0.00104	-0.00000	-0.00000	-0.00001	90.03280	-9.35821	-10.07015	-0.12850	0.02388	-0.01671	0.00156	0.00002	-0.00052	33.89285	-2.28641	-19.31941	-0.00030	0.04820	0.01296	0.00001	0.00105	-0.00087	7.17034	-10.09694	-1.74185	0.70147	-0.20455	0.05751	-0.01090	0.00628	0.00237	5.03569	1.63572	-6.45499	-0.16070	0.33636	-0.02511	0.00805	-0.00120	0.00118	14.39600
654			6.53000	6.11410	6.30853	13.30822	-0.00004	0.00035	0.00102	-0.00000	-0.00000	0.00000	90.04259	-9.33923	-10.07103	-0.12772	0.02369	-0.01656	0.00258	0.00005	-0.00056	33.90524	-2.27370	-19.27688	-0.00016	0.04866	0.01386	0.00000	0.00110	-0.00109	7.17576	-10.08290	-1.76988	0.69998	-0.20605	0.05729	-0.01406	0.00655	0.00245	5.06589	1.64090	-6.47674	-0.15903	0.33577	-0.02501	0.00859	-0.00138	0.00075	14.42268
655			6.54000	6.10634	6.31038	13.30288	-0.00005	0.00034	0.00101	-0.00000	-0.00000	0.00001	90.05635	-9.31931	-10.07280	-0.12701	0.02351	-0.01652	0.00325	0.00010	-0.00048	33.91866	-2.25782	-19.23033	-0.00144	0.04830	0.01413	0.00003	0.00085	-0.00115	7.18392	-10.06691	-1.79578	0.69764	-0.20837	0.05709	-0.01588	0.00761	0.00194	5.09664	1.64343	-6.48877	-0.15556	0.33369	-0.02514	0.00811	0.00064	0.00035	14.44515
656			6.55000	6.09885	6.31163	13.29301	-0.00008	0.00032	0.00100	-0.00000	-0.00000	0.00002	90.07275	-9.30598	-10.07601	-0.12629	0.02335	-0.01654	0.00359	0.00016	-0.00025	33.93201	-2.23854	-19.18843	-0.00182	0.04887	0.01491	0.00004	0.00033	-0.00111	7.19408	-10.04621	-1.81434	0.69479	-0.21048	0.05648	-0.01582	0.00926	0.00113	5.12521	1.64012	-6.49262	-0.15250	0.33164	-0.02481	0.00738	0.00329	-0.00005	14.46207
657			6.56000	6.09161	6.31342	13.28137	-0.00010	0.00031	0.00099	-0.00000	-0.00000	0.00002	90.09021	-9.30196	-10.08070	-0.12557	0.02322	-0.01649	0.00360	0.00023	0.00006	33.94426	-2.21663	-19.15526	-0.00265	0.04924	0.01546	0.00005	-0.00032	-0.00094	7.20486	-10.01978	-1.82533	0.69006	-0.21228	0.05559	-0.01474	0.01083	0.00056	5.15214	1.63187	-6.48738	-0.14926	0.33005	-0.02412	0.00708	0.00425	-0.00050	14.47527
658			6.57000	6.08493	6.31681	13.27112	-0.00013	0.00030	0.00098	-0.00000	-0.00000	0.00001	90.10748	-9.30980	-10.08756	-0.12491	0.02312	-0.01639	0.00335	0.00031	0.00039	33.95455	-2.19338	-19.13481	-0.00316	0.04992	0.01608	0.00005	-0.00101	-0.00068	7.21522	-9.98968	-1.83346	0.68426	-0.21453	0.05436	-0.01415	0.01145	0.00050	5.18017	1.62327	-6.47021	-0.14592	0.32675	-0.02322	0.00738	0.00241	-0.00098	14.48774
659			6.58000	6.07935	6.32218	13.26418	-0.00016	0.00029	0.00096	-0.00000	-0.00000	0.00001	90.12350	-9.32894	-10.09656	-0.12434	0.02305	-0.01621	0.00289	0.00039	0.00066	33.96248	-2.17047	-19.12828	-0.00325	0.05071	0.01666	0.00004	-0.00158	-0.00036	7.22536	-9.96045	-1.84379	0.67902	-0.21815	0.05316	-0.01511	0.01048	0.00073	5.21142	1.61909	-6.43997	-0.14370	0.32259	-0.02238	0.00803	-0.00148	-0.00136	14.50136
660			6.59000	6.07536	6.32901	13.26148	-0.00019	0.00028	0.00094	-0.00000	-0.00000	0.00000	90.13733	-9.35609	-10.10733	-0.12383	0.02300	-0.01602	0.00225	0.00043	0.00080	33.96806	-2.14982	-19.13398	-0.00299	0.05157	0.01717	0.00002	-0.00189	-0.00006	7.23675	-9.93705	-1.85636	0.67437	-0.22084	0.05320	-0.01747	0.00772	0.00075	5.24618	1.62216	-6.40023	-0.14056	0.32538	-0.02212	0.00849	-0.00605	-0.00152	14.51620
661			6.60000	6.07320	6.33604	13.26257	-0.00021	0.00027	0.00093	-0.00000	-0.00000	-0.00000	90.14788	-9.38643	-10.11859	-0.12344	0.02297	-0.01591	0.00139	0.00040	0.00083	33.97099	-2.13324	-19.14824	-0.00253	0.05233	0.01750	0.00001	-0.00190	0.00018	7.25136	-9.92276	-1.86513	0.67247	-0.22044	0.05408	-0.01968	0.00388	0.00022	5.28294	1.63313	-6.35962	-0.13538	0.33405	-0.02222	0.00822	-0.00995	-0.00135	14.53065
662			6.61000	6.07255	6.34183	13.26590	-0.00024	0.00027	0.00093	0.00000	-0.00000	-0.00001	90.15356	-9.41549	-10.12785	-0.12322	0.02296	-0.01592	0.00028	0.00026	0.00074	33.97066	-2.12198	-19.16697	-0.00213	0.05297	0.01764	-0.00001	-0.00163	0.00034	7.26902	-9.91765	-1.86373	0.67202	-0.21996	0.05440	-0.01915	0.00032	-0.00063	5.31780	1.64973	-6.32775	-0.13063	0.33840	-0.02211	0.00687	-0.01141	-0.00089	14.54219
663			6.62000	6.07286	6.34510	13.26972	-0.00026	0.00027	0.00093	0.00000	-0.00000	-0.00001	90.15267	-9.43943	-10.13209	-0.12318	0.02298	-0.01600	-0.00107	0.00003	0.00057	33.96631	-2.11621	-19.18611	-0.00192	0.05320	0.01747	-0.00002	-0.00119	0.00039	7.28629	-9.91942	-1.85188	0.67003	-0.21953	0.05457	-0.01465	-0.00210	-0.00134	5.34463	1.66733	-6.31019	-0.12579	0.33997	-0.02206	0.00436	-0.00993	-0.00030	14.54797
664			6.63000	6.07329	6.34532	13.27332	-0.00027	0.00026	0.00093	0.00000	0.00000	-0.00000	90.14384	-9.45597	-10.12945	-0.12345	0.02305	-0.01603	-0.00257	-0.00025	0.00034	33.95764	-2.11508	-19.20252	-0.00198	0.05300	0.01710	-0.00004	-0.00068	0.00035	7.29919	-9.92495	-1.83405	0.67005	-0.21999	0.05482	-0.00773	-0.00324	-0.00163	5.35808	1.68165	-6.30935	-0.12397	0.33885	-0.02228	0.00131	-0.00660	0.00033	14.54583
665			6.64000	6.07301	6.34291	13.27619	-0.00028	0.00026	0.00092	-0.00000	0.00000	-0.00000	90.12674	-9.46385	-10.11965	-0.12405	0.02318	-0.01595	-0.00403	-0.00051	0.00009	33.94479	-2.11709	-19.21360	-0.00214	0.05240	0.01666	-0.00005	-0.00019	0.00023	7.30581	-9.93184	-1.81531	0.67043	-0.21862	0.05573	0.00067	-0.00223	-0.00172	5.35630	1.69117	-6.32519	-0.12483	0.33828	-0.02309	-0.00166	-0.00312	0.00094	14.53512
666			6.65000	6.07166	6.33883	13.27711	-0.00026	0.00025	0.00091	-0.00000	0.00000	0.00000	90.10247	-9.46279	-10.10408	-0.12485	0.02334	-0.01589	-0.00524	-0.00070	-0.00015	33.92849	-2.12037	-19.21778	-0.00223	0.05177	0.01625	-0.00007	0.00021	0.00006	7.30648	-9.93913	-1.79946	0.66984	-0.21827	0.05622	0.00437	-0.00347	-0.00116	5.34152	1.69650	-6.35463	-0.12581	0.33726	-0.02359	-0.00386	-0.00045	0.00139	14.51717
667			6.66000	6.06942	6.33400	13.27495	-0.00025	0.00026	0.00094	-0.00000	0.00000	0.00001	90.07288	-9.45301	-10.08475	-0.12566	0.02351	-0.01601	-0.00610	-0.00080	-0.00037	33.90957	-2.12320	-19.21436	-0.00257	0.05128	0.01584	-0.00009	0.00047	-0.00013	7.30287	-9.94688	-1.78910	0.67005	-0.21799	0.05614	0.00671	-0.00338	-0.00058	5.31919	1.69897	-6.39239	-0.12845	0.33621	-0.02351	-0.00480	0.00122	0.00165	14.49516
668			6.67000	6.06686	6.32886	13.27017	-0.00025	0.00029	0.00099	-0.00000	0.00000	0.00001	90.04033	-9.43600	-10.06438	-0.12633	0.02366	-0.01640	-0.00653	-0.00080	-0.00054	33.88935	-2.12402	-19.20421	-0.00329	0.05113	0.01545	-0.00012	0.00056	-0.00028	7.29745	-9.95527	-1.78533	0.66890	-0.21674	0.05559	0.00607	-0.00333	0.00009	5.29631	1.69981	-6.43498	-0.13018	0.33579	-0.02296	-0.00427	0.00220	0.00178	14.47332
669			6.68000	6.06447	6.32360	13.26471	-0.00025	0.00031	0.00105	-0.00000	0.00000	0.00001	90.00723	-9.41528	-10.04541	-0.12677	0.02378	-0.01685	-0.00652	-0.00070	-0.00060	33.86973	-2.12189	-19.19003	-0.00441	0.05110	0.01512	-0.00014	0.00043	-0.00037	7.29253	-9.96457	-1.78877	0.66621	-0.21463	0.05502	0.00306	-0.00341	0.00082	5.27900	1.69967	-6.48136	-0.13008	0.33677	-0.02232	-0.00252	0.00277	0.00182	14.45566
670			6.69000	6.06249	6.31813	13.26110	-0.00025	0.00033	0.00109	-0.00000	0.00000	0.00001	89.97578	-9.39545	-10.02998	-0.12709	0.02385	-0.01725	-0.00614	-0.00054	-0.00052	33.85302	-2.11656	-19.17564	-0.00538	0.05119	0.01490	-0.00014	0.00014	-0.00037	7.28962	-9.97550	-1.80016	0.66325	-0.21350	0.05459	-0.00099	-0.00378	0.00160	5.27129	1.69905	-6.52919	-0.12997	0.33750	-0.02181	-0.00025	0.00264	0.00173	14.44507
671			6.70000	6.06117	6.31207	13.26024	-0.00024	0.00034	0.00110	-0.00000	0.00000	0.00000	89.94759	-9.38048	-10.01905	-0.12737	0.02389	-0.01746	-0.00551	-0.00036	-0.00035	33.84097	-2.10846	-19.16451	-0.00583	0.05125	0.01481	-0.00010	-0.00026	-0.00031	7.28882	-9.98895	-1.82007	0.66374	-0.21352	0.05449	-0.00465	-0.00434	0.00241	5.27413	1.69908	-6.57271	-0.13183	0.33845	-0.02153	0.00193	0.00157	0.00142	14.44257
672			6.71000	6.06068	6.30506	13.26062	-0.00021	0.00034	0.00110	-0.00000	0.00000	0.00000	89.92334	-9.37267	-10.01233	-0.12753	0.02390	-0.01758	-0.00476	-0.00021	-0.00012	33.83378	-2.09834	-19.15893	-0.00574	0.05148	0.01484	-0.00005	-0.00068	-0.00020	7.28931	-10.00505	-1.84818	0.66402	-0.21425	0.05438	-0.00717	-0.00472	0.00311	5.28578	1.70071	-6.60521	-0.13156	0.33834	-0.02143	0.00351	0.00002	0.00094	14.44708
673			6.72000	6.06106	6.29742	13.26036	-0.00019	0.00034	0.00111	0.00000	0.00000	0.00000	89.90318	-9.37246	-10.00875	-0.12761	0.02392	-0.01770	-0.00390	-0.00011	0.00009	33.83038	-2.08720	-19.15993	-0.00535	0.05204	0.01502	-0.00002	-0.00104	-0.00007	7.29031	-10.02230	-1.88272	0.66461	-0.21452	0.05409	-0.00853	-0.00443	0.00353	5.30318	1.70362	-6.62256	-0.12959	0.33847	-0.02121	0.00424	-0.00108	0.00036	14.45591
674			6.73000	6.06212	6.28970	13.25890	-0.00018	0.00035	0.00112	0.00000	0.00000	0.00000	89.88741	-9.37849	-10.00675	-0.12754	0.02392	-0.01783	-0.00291	-0.00008	0.00024	33.82898	-2.07641	-19.16727	-0.00469	0.05286	0.01528	-0.00001	-0.00128	0.00008	7.29145	-10.03800	-1.92039	0.66400	-0.21500	0.05339	-0.00864	-0.00332	0.00353	5.32273	1.70618	-6.62446	-0.12439	0.33810	-0.02076	0.00404	-0.00111	-0.00014	14.46529
675			6.74000	6.06325	6.28250	13.25756	-0.00017	0.00035	0.00113	0.00000	0.00000	0.00000	89.87640	-9.38819	-10.00502	-0.12742	0.02393	-0.01799	-0.00189	-0.00009	0.00032	33.82802	-2.06738	-19.18005	-0.00359	0.05373	0.01556	-0.00001	-0.00137	0.00022	7.29233	-10.04947	-1.95671	0.66346	-0.21582	0.05280	-0.00736	-0.00162	0.00313	5.34061	1.70667	-6.61465	-0.11984	0.33748	-0.02044	0.00316	-0.00016	-0.00046	14.47152
676			6.75000	6.06359	6.27616	13.25732	-0.00016	0.00035	0.00113	-0.00000	0.00000	0.00000	89.86968	-9.39858	-10.00213	-0.12729	0.02393	-0.01801	-0.00098	-0.00016	0.00030	33.82556	-2.06129	-19.19713	-0.00229	0.05431	0.01579	-0.00001	-0.00134	0.00037	7.29242	-10.05515	-1.98777	0.66284	-0.21651	0.05243	-0.00534	0.00009	0.00257	5.35367	1.70430	-6.59859	-0.11853	0.33682	-0.02020	0.00197	0.00089	-0.00062	14.47167
677			6.76000	6.06245	6.27112	13.25765	-0.00015	0.00034	0.00111	-0.00000	0.00000	0.00000	89.86633	-9.40712	-9.99731	-0.12722	0.02393	-0.01789	-0.00029	-0.00024	0.00022	33.81989	-2.05873	-19.21785	-0.00112	0.05442	0.01594	-0.00001	-0.00126	0.00051	7.29168	-10.05613	-2.01330	0.66112	-0.21619	0.05219	-0.00426	0.00099	0.00218	5.36069	1.70034	-6.57970	-0.11723	0.33800	-0.01991	0.00082	0.00069	-0.00070	14.46437
678			6.77000	6.05971	6.26811	13.25633	-0.00014	0.00034	0.00108	-0.00000	0.00000	0.00001	89.86511	-9.41253	-9.99040	-0.12716	0.02393	-0.01771	0.00013	-0.00031	0.00012	33.80927	-2.05978	-19.24240	-0.00045	0.05408	0.01589	-0.00001	-0.00121	0.00066	7.29126	-10.05599	-2.03667	0.65888	-0.21634	0.05249	-0.00531	0.00072	0.00214	5.36290	1.69819	-6.55843	-0.11446	0.33945	-0.02023	0.00002	-0.00164	-0.00078	14.44922
679			6.78000	6.05528	6.26794	13.25190	-0.00013	0.00033	0.00107	-0.00000	-0.00000	0.00001	89.86498	-9.41501	-9.98217	-0.12696	0.02390	-0.01752	0.00029	-0.00034	0.00004	33.79257	-2.06408	-19.27178	-0.00059	0.05340	0.01562	-0.00002	-0.00123	0.00081	7.29261	-10.05827	-2.06088	0.65817	-0.21751	0.05213	-0.00772	-0.00035	0.00220	5.36225	1.70171	-6.53505	-0.11377	0.34000	-0.01993	-0.00042	-0.00550	-0.00078	14.42650
680			6.79000	6.04905	6.27048	13.24471	-0.00015	0.00034	0.00107	-0.00000	-0.00000	0.00001	89.86507	-9.41532	-9.97385	-0.12666	0.02384	-0.01739	0.00029	-0.00032	-0.00002	33.76989	-2.07105	-19.30677	-0.00119	0.05261	0.01519	-0.00005	-0.00128	0.00093	7.29622	-10.06396	-2.08523	0.65654	-0.21915	0.05167	-0.00958	-0.00143	0.00207	5.36007	1.71247	-6.51217	-0.11418	0.33896	-0.01965	-0.00065	-0.00910	-0.00066	14.39743
681			6.80000	6.04089	6.27461	13.23618	-0.00017	0.00035	0.00109	-0.00000	-0.00000	0.00001	89.86504	-9.41377	-9.96659	-0.12629	0.02377	-0.01739	0.00019	-0.00026	-0.00008	33.74355	-2.07978	-19.34559	-0.00173	0.05197	0.01465	-0.00007	-0.00123	0.00093	7.30141	-10.07151	-2.10620	0.65332	-0.22004	0.05156	-0.00950	-0.00195	0.00157	5.35701	1.72873	-6.49370	-0.11361	0.33839	-0.01969	-0.00074	-0.01076	-0.00044	14.36478
682			6.81000	6.03085	6.27891	13.22839	-0.00020	0.00036	0.00112	-0.00000	-0.00000	0.00001	89.86469	-9.40981	-9.96100	-0.12595	0.02370	-0.01754	0.00003	-0.00020	-0.00016	33.71755	-2.08893	-19.38257	-0.00205	0.05147	0.01404	-0.00008	-0.00097	0.00078	7.30696	-10.07848	-2.11913	0.64879	-0.22061	0.05098	-0.00687	-0.00196	0.00064	5.35345	1.74633	-6.48316	-0.11059	0.33836	-0.01927	-0.00079	-0.00966	-0.00013	14.33299
683			6.82000	6.01936	6.28244	13.22353	-0.00022	0.00037	0.00114	-0.00000	-0.00000	0.00001	89.86366	-9.40308	-9.95668	-0.12573	0.02363	-0.01763	-0.00015	-0.00017	-0.00025	33.69593	-2.09713	-19.41051	-0.00233	0.05085	0.01345	-0.00007	-0.00052	0.00051	7.31125	-10.08341	-2.11937	0.64526	-0.22125	0.05077	-0.00179	-0.00190	-0.00058	5.34914	1.76056	-6.48292	-0.10915	0.33889	-0.01902	-0.00088	-0.00600	0.00021	14.30670
684			6.83000	6.00724	6.28459	13.22230	-0.00023	0.00037	0.00113	-0.00000	-0.00000	0.00000	89.86196	-9.39380	-9.95245	-0.12578	0.02358	-0.01748	-0.00021	-0.00019	-0.00031	33.68121	-2.10324	-19.42500	-0.00266	0.04981	0.01290	-0.00005	-0.00007	0.00021	7.31267	-10.08659	-2.10466	0.64202	-0.22073	0.05060	0.00475	-0.00224	-0.00178	5.34386	1.76772	-6.49391	-0.10793	0.34104	-0.01857	-0.00096	-0.00056	0.00053	14.28897
685			6.84000	5.99581	6.28522	13.22280	-0.00022	0.00036	0.00110	-0.00000	0.00000	0.00000	89.86024	-9.38295	-9.94723	-0.12595	0.02356	-0.01710	-0.00010	-0.00023	-0.00034	33.67354	-2.10626	-19.42705	-0.00285	0.04852	0.01247	-0.00003	0.00016	-0.00002	7.31014	-10.08979	-2.07724	0.64218	-0.21853	0.05075	0.01144	-0.00322	-0.00262	5.33791	1.76552	-6.51562	-0.10945	0.34368	-0.01823	-0.00102	0.00581	0.00080	14.28000
686			6.85000	5.98620	6.28424	13.22214	-0.00021	0.00034	0.00109	-0.00000	0.00000	0.00000	89.85917	-9.37129	-9.94107	-0.12609	0.02356	-0.01669	0.00007	-0.00025	-0.00035	33.67073	-2.10547	-19.42144	-0.00273	0.04730	0.01212	-0.00001	0.00012	-0.00016	7.30308	-10.09580	-2.04288	0.64341	-0.21565	0.05121	0.01745	-0.00478	-0.00294	5.33159	1.75315	-6.54612	-0.11110	0.34707	-0.01808	-0.00111	0.01229	0.00102	14.27735
687			6.86000	5.97895	6.28190	13.21889	-0.00019	0.00034	0.00106	-0.00000	-0.00000	0.00002	89.85886	-9.35911	-9.93503	-0.12612	0.02352	-0.01649	0.00014	-0.00022	-0.00034	33.66947	-2.10043	-19.41324	-0.00241	0.04642	0.01182	-0.00001	-0.00014	-0.00022	7.29125	-10.10661	-2.00776	0.64283	-0.21260	0.05096	0.02268	-0.00651	-0.00273	5.32440	1.73108	-6.58348	-0.10759	0.34821	-0.01765	-0.00135	0.01798	0.00116	14.27712
688			6.87000	5.97378	6.27904	13.21368	-0.00018	0.00034	0.00104	-0.00000	0.00000	0.00001	89.85867	-9.34732	-9.93030	-0.12607	0.02348	-0.01646	-0.00002	-0.00014	-0.00031	33.66705	-2.09091	-19.40570	-0.00208	0.04578	0.01155	-0.00001	-0.00047	-0.00025	7.27429	-10.12284	-1.97656	0.64223	-0.20895	0.05057	0.02747	-0.00807	-0.00219	5.31477	1.70121	-6.62660	-0.10405	0.34646	-0.01739	-0.00190	0.02184	0.00127	14.27597
689			6.88000	5.97023	6.27692	13.20835	-0.00017	0.00034	0.00106	-0.00000	0.00000	0.00001	89.85748	-9.33770	-9.92795	-0.12602	0.02347	-0.01654	-0.00046	-0.00004	-0.00022	33.66209	-2.07700	-19.39947	-0.00165	0.04554	0.01149	-0.00002	-0.00079	-0.00028	7.25204	-10.14420	-1.95198	0.64303	-0.20571	0.05083	0.03170	-0.00931	-0.00152	5.30086	1.66693	-6.67379	-0.10345	0.34496	-0.01768	-0.00272	0.02346	0.00136	14.27242
690			6.89000	5.96804	6.27640	13.20419	-0.00016	0.00034	0.00105	-0.00000	-0.00000	0.00001	89.85417	-9.33228	-9.92844	-0.12602	0.02345	-0.01659	-0.00115	0.00008	-0.00008	33.65476	-2.05890	-19.39333	-0.00122	0.04563	0.01169	-0.00002	-0.00104	-0.00034	7.22508	-10.16995	-1.93531	0.64465	-0.20206	0.05070	0.03479	-0.01009	-0.00079	5.28183	1.63175	-6.72161	-0.10303	0.34401	-0.01757	-0.00360	0.02315	0.00132	14.26685
691			6.90000	5.96698	6.27777	13.20115	-0.00015	0.00033	0.00103	-0.00000	-0.00000	0.00001	89.84762	-9.33247	-9.93178	-0.12610	0.02344	-0.01654	-0.00200	0.00018	0.00010	33.64570	-2.03690	-19.38637	-0.00098	0.04599	0.01216	-0.00002	-0.00128	-0.00040	7.19467	-10.19873	-1.92666	0.64560	-0.19885	0.05024	0.03620	-0.01035	-0.00009	5.25822	1.59806	-6.76647	-0.10297	0.34106	-0.01735	-0.00432	0.02139	0.00118	14.26041
692			6.91000	5.96685	6.28058	13.19811	-0.00013	0.00033	0.00101	-0.00000	-0.00000	0.00001	89.83749	-9.33915	-9.93751	-0.12618	0.02346	-0.01641	-0.00280	0.00027	0.00029	33.63596	-2.01177	-19.37989	-0.00093	0.04664	0.01287	-0.00002	-0.00154	-0.00041	7.16254	-10.22887	-1.92566	0.64763	-0.19593	0.05045	0.03584	-0.01013	0.00058	5.23139	1.56735	-6.80602	-0.10536	0.33754	-0.01782	-0.00493	0.01859	0.00105	14.25403
693			6.92000	5.96714	6.28447	13.19450	-0.00012	0.00032	0.00099	-0.00000	-0.00000	0.00000	89.82435	-9.35294	-9.94518	-0.12622	0.02349	-0.01623	-0.00336	0.00034	0.00049	33.62632	-1.98512	-19.37682	-0.00100	0.04771	0.01384	-0.00002	-0.00182	-0.00035	7.13024	-10.25917	-1.93236	0.64653	-0.19220	0.05040	0.03390	-0.00953	0.00125	5.20266	1.54134	-6.83938	-0.10575	0.33697	-0.01784	-0.00524	0.01486	0.00088	14.24767
694			6.93000	5.96728	6.28909	13.19174	-0.00011	0.00032	0.00098	-0.00000	-0.00000	0.00000	89.80973	-9.37364	-9.95422	-0.12630	0.02356	-0.01609	-0.00346	0.00036	0.00065	33.61753	-1.95951	-19.38032	-0.00096	0.04950	0.01512	-0.00001	-0.00205	-0.00017	7.09863	-10.28877	-1.94710	0.64612	-0.19023	0.05098	0.03154	-0.00872	0.00192	5.17294	1.52216	-6.86702	-0.10740	0.33784	-0.01836	-0.00552	0.01004	0.00076	14.24091
695			6.94000	5.96690	6.29435	13.19214	-0.00009	0.00031	0.00096	-0.00000	-0.00000	-0.00001	89.79578	-9.39956	-9.96271	-0.12644	0.02364	-0.01593	-0.00300	0.00028	0.00075	33.60979	-1.93857	-19.39261	-0.00054	0.05166	0.01658	-0.00001	-0.00209	0.00014	7.06771	-10.31664	-1.96927	0.65113	-0.18976	0.05195	0.02997	-0.00760	0.00246	5.14245	1.51171	-6.88978	-0.11307	0.33829	-0.01929	-0.00601	0.00447	0.00067	14.23283
696			6.95000	5.96557	6.30036	13.19783	-0.00008	0.00031	0.00094	-0.00000	-0.00000	-0.00002	89.78474	-9.42742	-9.96795	-0.12663	0.02372	-0.01574	-0.00211	0.00012	0.00074	33.60310	-1.92613	-19.41389	0.00035	0.05284	0.01735	0.00000	-0.00183	0.00050	7.03712	-10.34097	-1.99603	0.65704	-0.18930	0.05249	0.02931	-0.00591	0.00262	5.11092	1.51064	-6.90793	-0.11599	0.33932	-0.01996	-0.00646	-0.00097	0.00055	14.22243
697			6.96000	5.96308	6.30721	13.21002	-0.00006	0.00030	0.00092	-0.00000	-0.00000	-0.00003	89.77763	-9.45353	-9.96861	-0.12684	0.02380	-0.01552	-0.00122	-0.00003	0.00064	33.59696	-1.92399	-19.44229	0.00167	0.05201	0.01686	0.00002	-0.00136	0.00077	7.00705	-10.35915	-2.02241	0.66093	-0.18877	0.05322	0.02909	-0.00355	0.00224	5.07781	1.51781	-6.92122	-0.11547	0.34218	-0.02081	-0.00685	-0.00539	0.00042	14.20880
698			6.97000	5.95934	6.31490	13.22880	-0.00004	0.00029	0.00089	-0.00000	-0.00000	-0.00003	89.77343	-9.47499	-9.96639	-0.12712	0.02387	-0.01528	-0.00074	-0.00010	0.00049	33.59047	-1.93006	-19.47397	0.00296	0.04992	0.01563	0.00003	-0.00087	0.00081	6.97843	-10.36823	-2.04197	0.66221	-0.18977	0.05345	0.02872	-0.00053	0.00116	5.04238	1.53068	-6.92950	-0.11451	0.34548	-0.02115	-0.00731	-0.00814	0.00028	14.19158
699			6.98000	5.95449	6.32303	13.25168	-0.00003	0.00029	0.00086	-0.00000	-0.00000	-0.00003	89.77010	-9.49002	-9.96357	-0.12744	0.02393	-0.01508	-0.00074	-0.00011	0.00030	33.58366	-1.94024	-19.50295	0.00365	0.04785	0.01443	0.00003	-0.00038	0.00065	6.95290	-10.36533	-2.04715	0.66339	-0.19103	0.05344	0.02758	0.00306	-0.00060	5.00435	1.54603	-6.93375	-0.11765	0.34769	-0.02118	-0.00795	-0.00897	0.00016	14.17197
700			6.99000	5.94891	6.33036	13.27390	-0.00002	0.00029	0.00085	-0.00000	-0.00000	-0.00003	89.76586	-9.49787	-9.96103	-0.12769	0.02396	-0.01500	-0.00103	-0.00010	0.00011	33.57814	-1.95106	-19.52188	0.00345	0.04630	0.01350	0.00002	0.00012	0.00036	6.93271	-10.34845	-2.03129	0.66251	-0.19311	0.05325	0.02457	0.00686	-0.00273	4.96479	1.56091	-6.93562	-0.12123	0.34726	-0.02121	-0.00822	-0.00830	0.00010	14.15273
701			7.00000	5.94291	6.33507	13.29098	-0.00002	0.00030	0.00087	-0.00000	-0.00000	-0.00002	89.76007	-9.49848	-9.95890	-0.12782	0.02398	-0.01504	-0.00137	-0.00007	-0.00006	33.57513	-1.95966	-19.52663	0.00255	0.04523	0.01280	0.00001	0.00046	0.00006	6.92016	-10.31783	-1.99277	0.65852	-0.19415	0.05298	0.01902	0.01031	-0.00468	4.92661	1.57379	-6.93663	-0.12220	0.34704	-0.02120	-0.00758	-0.00722	0.00008	14.13600
702			7.01000	5.93694	6.33608	13.30105	-0.00003	0.00030	0.00089	-0.00000	0.00000	-0.00001	89.75298	-9.49310	-9.95746	-0.12799	0.02402	-0.01517	-0.00162	-0.00004	-0.00018	33.57362	-1.96383	-19.51994	0.00131	0.04445	0.01229	0.00000	0.00048	-0.00015	6.91655	-10.27586	-1.93661	0.65409	-0.19593	0.05246	0.01154	0.01300	-0.00589	4.89369	1.58506	-6.93786	-0.12405	0.34408	-0.02108	-0.00620	-0.00667	0.00008	14.12226
703			7.02000	5.93155	6.33346	13.30382	-0.00003	0.00031	0.00091	-0.00000	0.00000	0.00000	89.74527	-9.48450	-9.95701	-0.12817	0.02406	-0.01529	-0.00172	0.00001	-0.00023	33.57146	-1.96241	-19.50831	0.00015	0.04405	0.01203	0.00000	0.00025	-0.00025	6.92141	-10.22684	-1.87238	0.64899	-0.19807	0.05175	0.00298	0.01438	-0.00604	4.86924	1.59629	-6.93886	-0.12488	0.34208	-0.02066	-0.00413	-0.00725	0.00001	14.11119
704			7.03000	5.92738	6.32816	13.29963	-0.00005	0.00031	0.00094	-0.00000	0.00000	0.00001	89.73767	-9.47616	-9.95783	-0.12822	0.02409	-0.01551	-0.00166	0.00006	-0.00019	33.56765	-1.95590	-19.49615	-0.00074	0.04439	0.01206	-0.00001	-0.00000	-0.00031	6.93344	-10.17714	-1.81183	0.64236	-0.19969	0.05083	-0.00630	0.01384	-0.00505	4.85587	1.60931	-6.93656	-0.12404	0.34267	-0.01979	-0.00151	-0.00898	-0.00018	14.10393
705			7.04000	5.92472	6.32149	13.28973	-0.00007	0.00033	0.00099	-0.00000	0.00000	0.00002	89.73097	-9.47084	-9.96012	-0.12802	0.02411	-0.01591	-0.00141	0.00012	-0.00010	33.56303	-1.94605	-19.48377	-0.00131	0.04585	0.01249	-0.00001	-0.00007	-0.00038	6.95124	-10.13424	-1.76723	0.63644	-0.20226	0.05042	-0.01570	0.01150	-0.00317	4.85570	1.62533	-6.92581	-0.12325	0.34446	-0.01928	0.00137	-0.01128	-0.00052	14.10301
706			7.05000	5.92330	6.31488	13.27763	-0.00010	0.00035	0.00104	-0.00000	0.00000	0.00002	89.72607	-9.46911	-9.96388	-0.12761	0.02410	-0.01643	-0.00092	0.00017	-0.00002	33.55965	-1.93521	-19.46812	-0.00144	0.04834	0.01334	-0.00001	0.00022	-0.00051	6.97311	-10.10375	-1.74714	0.63359	-0.20434	0.05011	-0.02363	0.00800	-0.00088	4.86953	1.64410	-6.90285	-0.12300	0.34837	-0.01871	0.00414	-0.01310	-0.00089	14.11136
707			7.06000	5.92252	6.30985	13.26800	-0.00013	0.00036	0.00109	-0.00000	0.00000	0.00001	89.72407	-9.46955	-9.96822	-0.12711	0.02407	-0.01687	-0.00011	0.00016	0.00002	33.55987	-1.92630	-19.44455	-0.00156	0.05109	0.01441	0.00001	0.00097	-0.00070	6.99659	-10.08728	-1.75242	0.63106	-0.20606	0.04980	-0.02799	0.00432	0.00112	4.89593	1.66364	-6.86785	-0.12035	0.35094	-0.01839	0.00623	-0.01364	-0.00121	14.13135
708			7.07000	5.92187	6.30754	13.26456	-0.00015	0.00036	0.00110	-0.00000	0.00000	0.00000	89.72633	-9.47027	-9.97151	-0.12668	0.02402	-0.01712	0.00097	0.00009	0.00000	33.56577	-1.92247	-19.40937	-0.00180	0.05267	0.01499	0.00002	0.00206	-0.00091	7.01888	-10.08306	-1.77606	0.62775	-0.20890	0.04920	-0.02749	0.00109	0.00225	4.93117	1.68206	-6.82407	-0.11549	0.35053	-0.01812	0.00722	-0.01323	-0.00140	14.16380
709			7.08000	5.92109	6.30827	13.26786	-0.00017	0.00036	0.00109	-0.00000	-0.00000	-0.00001	89.73354	-9.46974	-9.97259	-0.12634	0.02395	-0.01717	0.00209	0.00003	-0.00004	33.57808	-1.92523	-19.36197	-0.00242	0.05212	0.01452	0.00006	0.00295	-0.00101	7.03739	-10.08778	-1.80602	0.62604	-0.20966	0.04858	-0.02247	-0.00147	0.00237	4.97031	1.69911	-6.77582	-0.11085	0.35102	-0.01772	0.00722	-0.01290	-0.00145	14.20732
710			7.09000	5.91998	6.31145	13.27613	-0.00019	0.00035	0.00108	-0.00000	-0.00000	-0.00002	89.74547	-9.46769	-9.97287	-0.12603	0.02386	-0.01716	0.00303	0.00003	-0.00007	33.59540	-1.93239	-19.30706	-0.00328	0.05052	0.01355	0.00009	0.00321	-0.00098	7.05030	-10.09790	-1.83143	0.62747	-0.21049	0.04845	-0.01467	-0.00319	0.00186	5.00868	1.71588	-6.72679	-0.11090	0.34928	-0.01776	0.00673	-0.01275	-0.00142	14.25811
711			7.10000	5.91829	6.31588	13.28659	-0.00022	0.00034	0.00107	-0.00000	-0.00000	-0.00002	89.76140	-9.46495	-9.97418	-0.12570	0.02376	-0.01715	0.00377	0.00009	-0.00007	33.61480	-1.94011	-19.25272	-0.00428	0.04930	0.01290	0.00013	0.00288	-0.00087	7.05680	-10.11041	-1.84809	0.62688	-0.21168	0.04846	-0.00629	-0.00394	0.00119	5.04267	1.73281	-6.68116	-0.11009	0.34671	-0.01794	0.00566	-0.01227	-0.00122	14.31065
712			7.11000	5.91588	6.32031	13.29651	-0.00025	0.00033	0.00107	-0.00000	-0.00000	-0.00002	89.78057	-9.46277	-9.97714	-0.12523	0.02365	-0.01717	0.00426	0.00014	-0.00005	33.63349	-1.94564	-19.20589	-0.00491	0.04910	0.01290	0.00014	0.00227	-0.00073	7.05728	-10.12251	-1.85714	0.62577	-0.21287	0.04798	0.00051	-0.00365	0.00062	5.07002	1.74943	-6.64546	-0.10845	0.34458	-0.01758	0.00448	-0.01177	-0.00082	14.35964
713			7.12000	5.91247	6.32360	13.30371	-0.00028	0.00032	0.00107	-0.00000	-0.00000	-0.00001	89.80151	-9.46174	-9.98100	-0.12467	0.02353	-0.01720	0.00434	0.00016	-0.00000	33.64959	-1.94829	-19.16921	-0.00520	0.04944	0.01323	0.00012	0.00161	-0.00059	7.05365	-10.13173	-1.86068	0.62439	-0.21343	0.04746	0.00410	-0.00248	0.00021	5.09176	1.76706	-6.62420	-0.10723	0.34471	-0.01693	0.00389	-0.01312	-0.00040	14.40268
714			7.13000	5.90773	6.32481	13.30684	-0.00031	0.00032	0.00107	-0.00000	0.00000	-0.00000	89.82174	-9.46254	-9.98498	-0.12396	0.02341	-0.01719	0.00385	0.00016	0.00006	33.66217	-1.94846	-19.14260	-0.00535	0.04997	0.01371	0.00009	0.00103	-0.00045	7.04917	-10.13635	-1.86050	0.62185	-0.21240	0.04750	0.00378	-0.00071	-0.00008	5.11257	1.79048	-6.61472	-0.10671	0.34712	-0.01654	0.00417	-0.01749	-0.00013	14.44095
715			7.14000	5.90176	6.32357	13.30626	-0.00034	0.00031	0.00108	-0.00000	0.00000	0.00000	89.83846	-9.46581	-9.98911	-0.12331	0.02331	-0.01719	0.00283	0.00017	0.00014	33.67052	-1.94714	-19.12482	-0.00554	0.05056	0.01420	0.00005	0.00056	-0.00031	7.04709	-10.13533	-1.85836	0.62063	-0.21415	0.04742	-0.00004	0.00145	-0.00026	5.13702	1.82378	-6.61007	-0.10749	0.34743	-0.01616	0.00504	-0.02299	-0.00003	14.47620
716			7.15000	5.89516	6.32003	13.30366	-0.00036	0.00031	0.00108	-0.00000	0.00000	0.00001	89.84945	-9.47203	-9.99358	-0.12275	0.02323	-0.01721	0.00143	0.00019	0.00023	33.67427	-1.94519	-19.11485	-0.00569	0.05115	0.01463	0.00001	0.00019	-0.00017	7.05019	-10.12787	-1.85517	0.61752	-0.21672	0.04749	-0.00623	0.00398	-0.00047	5.16662	1.86581	-6.60570	-0.10553	0.34826	-0.01598	0.00576	-0.02662	-0.00001	14.50807
717			7.16000	5.88848	6.31486	13.30167	-0.00037	0.00030	0.00107	-0.00000	0.00000	0.00000	89.85336	-9.48102	-9.99844	-0.12244	0.02319	-0.01716	-0.00013	0.00019	0.00030	33.67354	-1.94335	-19.11161	-0.00582	0.05161	0.01499	-0.00003	-0.00011	-0.00003	7.06019	-10.11308	-1.84958	0.61365	-0.21809	0.04723	-0.01261	0.00680	-0.00094	5.19981	1.91095	-6.60149	-0.10303	0.34954	-0.01551	0.00605	-0.02680	0.00002	14.53472
718			7.17000	5.88216	6.30882	13.30221	-0.00037	0.00029	0.00105	-0.00000	0.00000	-0.00000	89.84985	-9.49225	-10.00328	-0.12244	0.02318	-0.01701	-0.00168	0.00018	0.00036	33.66912	-1.94196	-19.11424	-0.00566	0.05185	0.01525	-0.00006	-0.00034	0.00010	7.07699	-10.08959	-1.83661	0.61114	-0.22004	0.04663	-0.01719	0.00989	-0.00190	5.23417	1.95343	-6.59923	-0.10061	0.34935	-0.01492	0.00602	-0.02431	0.00007	14.55552
719			7.18000	5.87645	6.30275	13.30499	-0.00036	0.00028	0.00101	-0.00000	0.00000	-0.00000	89.83912	-9.50510	-10.00727	-0.12257	0.02321	-0.01678	-0.00314	0.00014	0.00038	33.66198	-1.94120	-19.12176	-0.00526	0.05189	0.01543	-0.00007	-0.00048	0.00020	7.09953	-10.05619	-1.80893	0.60946	-0.22189	0.04570	-0.01964	0.01298	-0.00331	5.26842	1.99087	-6.59971	-0.09853	0.34803	-0.01413	0.00594	-0.02148	0.00012	14.57187
720			7.19000	5.87166	6.29730	13.30894	-0.00035	0.00027	0.00098	-0.00000	0.00000	-0.00001	89.82165	-9.51833	-10.01005	-0.12282	0.02326	-0.01657	-0.00446	0.00008	0.00036	33.65290	-1.94128	-19.13252	-0.00479	0.05191	0.01556	-0.00008	-0.00052	0.00027	7.12702	-10.01280	-1.76147	0.60566	-0.22449	0.04468	-0.02114	0.01578	-0.00483	5.30313	2.02472	-6.60213	-0.09620	0.34622	-0.01327	0.00597	-0.01972	0.00016	14.58610
721			7.20000	5.86820	6.29258	13.31331	-0.00034	0.00026	0.00096	-0.00000	0.00000	-0.00001	89.79814	-9.53009	-10.01112	-0.12311	0.02332	-0.01642	-0.00564	0.00000	0.00029	33.64210	-1.94273	-19.14473	-0.00426	0.05182	0.01556	-0.00008	-0.00043	0.00031	7.15947	-9.96087	-1.69417	0.60261	-0.22740	0.04378	-0.02320	0.01800	-0.00615	5.33931	2.05713	-6.60742	-0.09440	0.34718	-0.01220	0.00606	-0.01870	0.00025	14.59919
722			7.21000	5.86622	6.28864	13.31787	-0.00032	0.00026	0.00095	-0.00000	0.00000	-0.00001	89.76913	-9.53864	-10.01020	-0.12352	0.02340	-0.01634	-0.00670	-0.00009	0.00019	33.62951	-1.94596	-19.15656	-0.00378	0.05161	0.01545	-0.00009	-0.00025	0.00031	7.19720	-9.90275	-1.61075	0.60319	-0.23021	0.04369	-0.02634	0.01949	-0.00720	5.37601	2.08834	-6.61980	-0.09381	0.34866	-0.01188	0.00595	-0.01719	0.00043	14.60962
723			7.22000	5.86556	6.28556	13.32221	-0.00031	0.00026	0.00094	0.00000	0.00000	-0.00001	89.73524	-9.54314	-10.00685	-0.12399	0.02349	-0.01630	-0.00759	-0.00019	0.00008	33.61497	-1.95096	-19.16697	-0.00360	0.05130	0.01528	-0.00009	-0.00004	0.00030	7.24007	-9.84093	-1.51627	0.60414	-0.23224	0.04394	-0.02980	0.02024	-0.00793	5.41065	2.11724	-6.64327	-0.09250	0.34915	-0.01209	0.00537	-0.01491	0.00068	14.61448
724			7.23000	5.86568	6.28351	13.32594	-0.00029	0.00027	0.00094	0.00000	0.00000	-0.00000	89.69740	-9.54389	-10.00078	-0.12460	0.02360	-0.01631	-0.00818	-0.00031	-0.00001	33.59892	-1.95759	-19.17575	-0.00378	0.05101	0.01511	-0.00010	0.00013	0.00029	7.28713	-9.77759	-1.41521	0.60430	-0.23392	0.04358	-0.03194	0.02040	-0.00828	5.44034	2.14313	-6.67930	-0.08944	0.34836	-0.01198	0.00423	-0.01224	0.00092	14.61161
725			7.24000	5.86626	6.28266	13.32829	-0.00027	0.00027	0.00094	0.00000	0.00000	-0.00000	89.65749	-9.54208	-9.99157	-0.12535	0.02373	-0.01633	-0.00829	-0.00045	-0.00007	33.58260	-1.96556	-19.18351	-0.00414	0.05081	0.01498	-0.00011	0.00026	0.00028	7.33565	-9.71417	-1.31006	0.60454	-0.23637	0.04362	-0.03072	0.02039	-0.00858	5.46170	2.16569	-6.72720	-0.08575	0.34661	-0.01249	0.00258	-0.00930	0.00120	14.60024
726			7.25000	5.86710	6.28339	13.32827	-0.00024	0.00028	0.00095	0.00000	-0.00000	0.00000	89.61791	-9.53896	-9.97865	-0.12614	0.02388	-0.01635	-0.00787	-0.00060	-0.00009	33.56795	-1.97452	-19.19056	-0.00450	0.05045	0.01474	-0.00010	0.00035	0.00028	7.38144	-9.65078	-1.20130	0.60319	-0.23949	0.04332	-0.02547	0.02054	-0.00875	5.47076	2.18420	-6.78570	-0.08104	0.34461	-0.01279	0.00053	-0.00587	0.00144	14.58097
727			7.26000	5.86784	6.28645	13.32564	-0.00020	0.00028	0.00095	-0.00000	-0.00000	0.00000	89.58115	-9.53592	-9.96258	-0.12691	0.02404	-0.01628	-0.00703	-0.00070	-0.00006	33.55714	-1.98403	-19.19702	-0.00450	0.04987	0.01445	-0.00006	0.00040	0.00026	7.42092	-9.58697	-1.09004	0.60352	-0.24223	0.04341	-0.01788	0.02089	-0.00887	5.46443	2.19739	-6.85350	-0.07954	0.34368	-0.01331	-0.00164	-0.00184	0.00168	14.55478
728			7.27000	5.86773	6.29294	13.32121	-0.00015	0.00029	0.00094	-0.00000	-0.00000	0.00001	89.54885	-9.53439	-9.94486	-0.12761	0.02420	-0.01614	-0.00599	-0.00073	0.00001	33.55153	-1.99362	-19.20290	-0.00411	0.04900	0.01407	-0.00002	0.00038	0.00025	7.45244	-9.52257	-0.97884	0.60312	-0.24611	0.04349	-0.00959	0.02142	-0.00883	5.44155	2.20409	-6.92945	-0.07948	0.34169	-0.01391	-0.00378	0.00220	0.00191	14.52236
729			7.28000	5.86583	6.30430	13.31661	-0.00011	0.00029	0.00093	-0.00000	-0.00001	0.00000	89.52160	-9.53631	-9.92772	-0.12824	0.02435	-0.01590	-0.00495	-0.00067	0.00012	33.55141	-2.00279	-19.20907	-0.00324	0.04814	0.01382	0.00001	0.00032	0.00025	7.47565	-9.45791	-0.86934	0.60256	-0.24886	0.04379	-0.00126	0.02153	-0.00877	5.40383	2.20493	-7.01060	-0.08014	0.34047	-0.01468	-0.00558	0.00484	0.00207	14.48568
730			7.29000	5.86143	6.32195	13.31352	-0.00007	0.00029	0.00091	-0.00000	-0.00001	-0.00000	89.49932	-9.54280	-9.91279	-0.12883	0.02448	-0.01565	-0.00397	-0.00055	0.00024	33.55572	-2.01152	-19.21617	-0.00205	0.04734	0.01360	0.00002	0.00022	0.00026	7.49060	-9.39439	-0.76123	0.60209	-0.25000	0.04360	0.00713	0.02050	-0.00858	5.35558	2.20306	-7.09174	-0.08188	0.34018	-0.01482	-0.00685	0.00503	0.00200	14.44845
731			7.30000	5.85452	6.34662	13.31304	-0.00004	0.00029	0.00090	-0.00000	-0.00001	-0.00001	89.48191	-9.55369	-9.90124	-0.12929	0.02459	-0.01542	-0.00308	-0.00040	0.00033	33.56269	-2.01942	-19.22451	-0.00054	0.04677	0.01346	0.00001	0.00009	0.00026	7.49706	-9.33536	-0.65520	0.60270	-0.24867	0.04454	0.01556	0.01785	-0.00843	5.30193	2.20249	-7.16629	-0.08559	0.34360	-0.01564	-0.00769	0.00290	0.00187	14.41461
732			7.31000	5.84525	6.37804	13.31596	-0.00002	0.00030	0.00091	-0.00000	-0.00002	-0.00001	89.46887	-9.56722	-9.89382	-0.12957	0.02468	-0.01531	-0.00232	-0.00022	0.00036	33.57038	-2.02571	-19.23336	0.00082	0.04645	0.01332	-0.00001	-0.00006	0.00023	7.49461	-9.28453	-0.55421	0.60296	-0.24836	0.04554	0.02383	0.01424	-0.00800	5.24738	2.20607	-7.22898	-0.08876	0.34613	-0.01656	-0.00793	-0.00086	0.00163	14.38719
733			7.32000	5.83440	6.41356	13.32175	-0.00001	0.00032	0.00092	-0.00000	-0.00002	-0.00002	89.45965	-9.58087	-9.89052	-0.12961	0.02472	-0.01534	-0.00161	-0.00006	0.00034	33.57726	-2.02917	-19.24189	0.00170	0.04652	0.01328	-0.00002	-0.00023	0.00017	7.48302	-9.24399	-0.46172	0.60336	-0.24884	0.04606	0.03137	0.01045	-0.00722	5.19529	2.21560	-7.27820	-0.09136	0.34467	-0.01735	-0.00762	-0.00543	0.00134	14.36823
734			7.33000	5.82324	6.44836	13.32928	-0.00001	0.00034	0.00094	-0.00000	-0.00002	-0.00002	89.45414	-9.59226	-9.89081	-0.12939	0.02471	-0.01548	-0.00086	0.00007	0.00027	33.58260	-2.02925	-19.24911	0.00184	0.04675	0.01326	-0.00002	-0.00040	0.00011	7.46303	-9.21340	-0.37999	0.60566	-0.24856	0.04749	0.03736	0.00725	-0.00647	5.14851	2.23203	-7.31538	-0.09680	0.34182	-0.01899	-0.00705	-0.00988	0.00112	14.35883
735			7.34000	5.81276	6.47791	13.33712	-0.00001	0.00034	0.00095	-0.00000	-0.00002	-0.00002	89.45261	-9.60054	-9.89382	-0.12895	0.02465	-0.01566	-0.00003	0.00016	0.00019	33.58646	-2.02613	-19.25495	0.00174	0.04711	0.01333	-0.00001	-0.00053	0.00005	7.43674	-9.19056	-0.30934	0.60822	-0.24856	0.04924	0.04087	0.00517	-0.00573	5.10933	2.25467	-7.34288	-0.10257	0.33819	-0.02093	-0.00602	-0.01298	0.00094	14.35893
736			7.35000	5.80283	6.50095	13.34405	0.00000	0.00034	0.00095	0.00000	-0.00001	-0.00001	89.45515	-9.60601	-9.89837	-0.12837	0.02454	-0.01588	0.00079	0.00020	0.00012	33.58915	-2.02066	-19.25962	0.00166	0.04765	0.01350	-0.00001	-0.00063	0.00000	7.40694	-9.17253	-0.24919	0.60757	-0.24923	0.04930	0.04131	0.00430	-0.00484	5.07940	2.28039	-7.36259	-0.10468	0.33420	-0.02127	-0.00451	-0.01351	0.00072	14.36729
737			7.36000	5.79241	6.51944	13.34880	0.00002	0.00033	0.00094	0.00000	-0.00001	-0.00001	89.46119	-9.60925	-9.90303	-0.12765	0.02440	-0.01607	0.00144	0.00018	0.00006	33.59089	-2.01362	-19.26346	0.00185	0.04830	0.01380	-0.00000	-0.00068	-0.00003	7.37643	-9.15646	-0.19891	0.60949	-0.24992	0.04926	0.03913	0.00446	-0.00405	5.05857	2.30425	-7.37746	-0.10850	0.33054	-0.02138	-0.00316	-0.01090	0.00065	14.38130
738			7.37000	5.77995	6.53757	13.35082	0.00002	0.00031	0.00094	0.00000	-0.00001	-0.00000	89.46948	-9.61048	-9.90699	-0.12679	0.02425	-0.01624	0.00177	0.00015	0.00001	33.59184	-2.00569	-19.26626	0.00212	0.04906	0.01420	-0.00000	-0.00067	-0.00007	7.34802	-9.14013	-0.15719	0.61248	-0.25073	0.04941	0.03429	0.00534	-0.00344	5.04475	2.32109	-7.39380	-0.11177	0.32804	-0.02162	-0.00215	-0.00587	0.00082	14.39711
739			7.38000	5.76374	6.56053	13.35078	0.00000	0.00030	0.00094	0.00000	-0.00001	-0.00000	89.47839	-9.60990	-9.91030	-0.12584	0.02408	-0.01642	0.00177	0.00013	-0.00004	33.59173	-1.99758	-19.26776	0.00216	0.04994	0.01465	0.00000	-0.00060	-0.00009	7.32453	-9.12205	-0.12185	0.61393	-0.25133	0.04941	0.02684	0.00669	-0.00307	5.03486	2.32850	-7.41920	-0.11171	0.32678	-0.02178	-0.00146	-0.00037	0.00123	14.41028
740			7.39000	5.74288	6.59163	13.34955	-0.00006	0.00030	0.00096	-0.00000	-0.00002	-0.00000	89.48662	-9.60805	-9.91310	-0.12482	0.02391	-0.01662	0.00153	0.00011	-0.00006	33.59036	-1.99027	-19.26808	0.00181	0.05085	0.01512	0.00001	-0.00048	-0.00010	7.30862	-9.10080	-0.08967	0.61588	-0.25087	0.04933	0.01769	0.00843	-0.00302	5.02718	2.32806	-7.45797	-0.11189	0.32650	-0.02184	-0.00097	0.00368	0.00169	14.41804
741			7.40000	5.71881	6.62833	13.34787	-0.00014	0.00032	0.00098	-0.00001	-0.00002	-0.00000	89.49339	-9.60564	-9.91589	-0.12390	0.02376	-0.01686	0.00116	0.00011	-0.00007	33.58766	-1.98461	-19.26770	0.00125	0.05189	0.01559	0.00001	-0.00032	-0.00008	7.30195	-9.07496	-0.05644	0.61727	-0.25075	0.04944	0.00834	0.01053	-0.00339	5.02131	2.32342	-7.50899	-0.11131	0.32587	-0.02218	-0.00057	0.00555	0.00209	14.41981
742			7.41000	5.69515	6.66242	13.34531	-0.00022	0.00033	0.00100	-0.00001	-0.00002	0.00000	89.49823	-9.60334	-9.91840	-0.12316	0.02364	-0.01703	0.00067	0.00009	-0.00006	33.58359	-1.98140	-19.26732	0.00083	0.05267	0.01599	0.00001	-0.00013	-0.00003	7.30461	-9.04307	-0.01691	0.62001	-0.25207	0.04968	0.00065	0.01305	-0.00424	5.01685	2.31806	-7.56725	-0.11175	0.32413	-0.02270	-0.00035	0.00526	0.00229	14.41627
743			7.42000	5.67536	6.68643	13.34179	-0.00027	0.00033	0.00100	-0.00001	-0.00001	0.00000	89.50040	-9.60188	-9.92050	-0.12273	0.02354	-0.01701	-0.00000	0.00007	-0.00002	33.57804	-1.98113	-19.26746	0.00053	0.05288	0.01622	0.00001	0.00005	0.00004	7.31496	-9.00371	0.03409	0.62012	-0.25352	0.04953	-0.00408	0.01590	-0.00543	5.01301	2.31501	-7.62592	-0.10962	0.32234	-0.02291	-0.00035	0.00317	0.00224	14.40920
744			7.43000	5.66104	6.69737	13.33690	-0.00028	0.00031	0.00095	-0.00001	-0.00000	0.00001	89.49879	-9.60232	-9.92190	-0.12266	0.02349	-0.01675	-0.00088	0.00004	0.00005	33.57065	-1.98386	-19.26903	0.00029	0.05247	0.01629	0.00000	0.00016	0.00013	7.33042	-8.95581	0.09992	0.61953	-0.25496	0.04901	-0.00579	0.01887	-0.00669	5.00864	2.31663	-7.67984	-0.10579	0.32127	-0.02271	-0.00059	-0.00006	0.00202	14.40027
745			7.44000	5.65250	6.69638	13.32970	-0.00027	0.00028	0.00091	-0.00000	0.00000	0.00001	89.49249	-9.60535	-9.92250	-0.12277	0.02346	-0.01637	-0.00194	0.00000	0.00013	33.56138	-1.98900	-19.27294	-0.00012	0.05154	0.01612	-0.00000	0.00015	0.00022	7.34839	-8.89960	0.18020	0.61964	-0.25532	0.04859	-0.00511	0.02137	-0.00778	5.00254	2.32410	-7.72742	-0.10443	0.32147	-0.02232	-0.00109	-0.00378	0.00179	14.39065
746			7.45000	5.64872	6.68747	13.31963	-0.00024	0.00026	0.00087	-0.00000	0.00000	0.00002	89.48066	-9.61152	-9.92197	-0.12295	0.02345	-0.01601	-0.00311	-0.00005	0.00022	33.55053	-1.99552	-19.28038	-0.00091	0.05044	0.01577	-0.00002	0.00001	0.00033	7.36643	-8.83722	0.27167	0.61969	-0.25660	0.04788	-0.00252	0.02284	-0.00847	4.99301	2.33810	-7.77055	-0.10385	0.32123	-0.02160	-0.00196	-0.00733	0.00169	14.38078
747			7.46000	5.64768	6.67637	13.30780	-0.00023	0.00025	0.00086	-0.00000	0.00000	0.00002	89.46306	-9.62130	-9.91985	-0.12310	0.02348	-0.01578	-0.00427	-0.00013	0.00033	33.53853	-2.00238	-19.29254	-0.00194	0.04936	0.01523	-0.00004	-0.00022	0.00043	7.38226	-8.77243	0.37043	0.61924	-0.25850	0.04698	0.00192	0.02285	-0.00873	4.97738	2.35797	-7.81459	-0.10279	0.32029	-0.02077	-0.00331	-0.00945	0.00179	14.36978
748			7.47000	5.64722	6.66733	13.29717	-0.00023	0.00025	0.00087	-0.00000	0.00000	0.00001	89.43977	-9.63505	-9.91539	-0.12343	0.02356	-0.01569	-0.00537	-0.00025	0.00043	33.52576	-2.00920	-19.31024	-0.00290	0.04850	0.01462	-0.00006	-0.00048	0.00053	7.39343	-8.70941	0.47209	0.61934	-0.25855	0.04662	0.00805	0.02114	-0.00860	4.95215	2.38034	-7.86602	-0.10370	0.32244	-0.02012	-0.00521	-0.00934	0.00200	14.35578
749			7.48000	5.64589	6.66120	13.29025	-0.00023	0.00025	0.00086	-0.00000	0.00000	0.00001	89.41116	-9.65252	-9.90742	-0.12406	0.02370	-0.01547	-0.00631	-0.00041	0.00050	33.51247	-2.01574	-19.33347	-0.00323	0.04762	0.01404	-0.00007	-0.00072	0.00060	7.39765	-8.65230	0.57038	0.61807	-0.25808	0.04680	0.01467	0.01804	-0.00801	4.91525	2.40087	-7.92550	-0.10468	0.32678	-0.01985	-0.00719	-0.00746	0.00212	14.33740
750			7.49000	5.64301	6.65808	13.28723	-0.00021	0.00024	0.00084	-0.00000	0.00000	0.00000	89.37807	-9.67191	-9.89501	-0.12495	0.02388	-0.01511	-0.00703	-0.00060	0.00051	33.49880	-2.02175	-19.36056	-0.00279	0.04673	0.01357	-0.00006	-0.00088	0.00062	7.39428	-8.60474	0.65832	0.61727	-0.25654	0.04733	0.01999	0.01385	-0.00693	4.86845	2.41688	-7.98592	-0.10585	0.33145	-0.01999	-0.00871	-0.00486	0.00199	14.31534
751			7.50000	5.63790	6.66045	13.28654	-0.00018	0.00024	0.00083	-0.00000	-0.00000	-0.00000	89.34176	-9.69090	-9.87800	-0.12590	0.02411	-0.01489	-0.00745	-0.00078	0.00046	33.48467	-2.02669	-19.38894	-0.00186	0.04622	0.01315	-0.00004	-0.00095	0.00057	7.38454	-8.56935	0.73065	0.61791	-0.25669	0.04735	0.02310	0.00924	-0.00549	4.81627	2.42729	-8.03782	-0.10833	0.33216	-0.02001	-0.00959	-0.00184	0.00160	14.29146
752			7.51000	5.63051	6.67047	13.28653	-0.00018	0.00025	0.00084	-0.00000	-0.00001	-0.00000	89.30388	-9.70664	-9.85713	-0.12672	0.02435	-0.01484	-0.00757	-0.00091	0.00034	33.46984	-2.02964	-19.41512	-0.00074	0.04607	0.01279	-0.00002	-0.00093	0.00045	7.37053	-8.54673	0.78628	0.61728	-0.25695	0.04709	0.02421	0.00479	-0.00410	4.76317	2.43093	-8.07695	-0.11007	0.33178	-0.01994	-0.00973	0.00189	0.00118	14.26749
753			7.52000	5.62186	6.68689	13.28639	-0.00019	0.00026	0.00087	-0.00000	-0.00001	-0.00000	89.26599	-9.71649	-9.83446	-0.12742	0.02458	-0.01493	-0.00740	-0.00093	0.00016	33.45426	-2.02955	-19.43527	0.00008	0.04624	0.01254	0.00000	-0.00083	0.00026	7.35406	-8.53538	0.82790	0.61754	-0.25536	0.04753	0.02397	0.00105	-0.00303	4.71213	2.42640	-8.10575	-0.11328	0.33281	-0.02040	-0.00948	0.00645	0.00091	14.24473
754			7.53000	5.61347	6.70626	13.28559	-0.00019	0.00028	0.00090	-0.00000	-0.00001	-0.00000	89.22985	-9.71811	-9.81310	-0.12794	0.02477	-0.01509	-0.00694	-0.00080	-0.00008	33.43829	-2.02541	-19.44590	0.00032	0.04664	0.01250	0.00001	-0.00066	0.00001	7.33684	-8.53268	0.85895	0.61839	-0.25325	0.04770	0.02200	-0.00160	-0.00218	4.66502	2.41302	-8.12999	-0.11550	0.33306	-0.02073	-0.00873	0.01098	0.00084	14.22420
755			7.54000	5.60617	6.72578	13.28473	-0.00019	0.00030	0.00093	-0.00000	-0.00001	-0.00000	89.19755	-9.71001	-9.79698	-0.12826	0.02489	-0.01535	-0.00614	-0.00051	-0.00032	33.42321	-2.01638	-19.44472	-0.00053	0.04709	0.01248	-0.00001	-0.00051	-0.00026	7.32123	-8.53588	0.88137	0.61772	-0.25317	0.04744	0.01755	-0.00311	-0.00146	4.62347	2.39250	-8.15505	-0.11542	0.32911	-0.02106	-0.00739	0.01378	0.00094	14.20639
756			7.55000	5.60024	6.74364	13.28502	-0.00019	0.00031	0.00095	-0.00000	-0.00001	-0.00000	89.17106	-9.69379	-9.78957	-0.12843	0.02494	-0.01570	-0.00497	-0.00012	-0.00057	33.41066	-2.00211	-19.43307	-0.00079	0.04882	0.01337	-0.00002	-0.00035	-0.00055	7.30981	-8.54213	0.89619	0.61681	-0.25141	0.04739	0.01103	-0.00322	-0.00095	4.58940	2.36931	-8.18501	-0.11634	0.32655	-0.02139	-0.00572	0.01392	0.00120	14.19170
757			7.56000	5.59598	6.75855	13.28742	-0.00019	0.00032	0.00099	-0.00000	-0.00001	-0.00001	89.15234	-9.66814	-9.79210	-0.12833	0.02491	-0.01624	-0.00348	0.00030	-0.00079	33.40222	-1.98358	-19.40996	-0.00250	0.05003	0.01388	-0.00003	-0.00020	-0.00079	7.30444	-8.54751	0.90631	0.61531	-0.25028	0.04765	0.00388	-0.00164	-0.00085	4.56428	2.34895	-8.22328	-0.11717	0.32441	-0.02196	-0.00383	0.01152	0.00161	14.18060
758			7.57000	5.59322	6.76964	13.29390	-0.00021	0.00034	0.00103	-0.00000	-0.00000	-0.00002	89.14246	-9.63846	-9.80430	-0.12793	0.02481	-0.01688	-0.00182	0.00067	-0.00087	33.39905	-1.96237	-19.38127	-0.00387	0.05170	0.01474	-0.00001	-0.00017	-0.00092	7.30575	-8.54701	0.91755	0.61241	-0.25104	0.04687	-0.00250	0.00169	-0.00128	4.54839	2.33542	-8.27203	-0.11549	0.32151	-0.02159	-0.00191	0.00762	0.00200	14.17362
759			7.58000	5.59148	6.77589	13.30715	-0.00023	0.00035	0.00107	0.00000	-0.00000	-0.00003	89.14140	-9.60938	-9.82415	-0.12740	0.02466	-0.01743	-0.00018	0.00092	-0.00082	33.40148	-1.94116	-19.35240	-0.00491	0.05321	0.01557	0.00003	-0.00019	-0.00089	7.31365	-8.53589	0.93679	0.60983	-0.25141	0.04571	-0.00788	0.00632	-0.00216	4.54095	2.33029	-8.33108	-0.11127	0.32114	-0.02069	-0.00026	0.00311	0.00223	14.17101
760			7.59000	5.59032	6.77572	13.32806	-0.00026	0.00035	0.00108	0.00000	0.00000	-0.00004	89.14819	-9.58532	-9.84859	-0.12691	0.02449	-0.01772	0.00129	0.00104	-0.00063	33.40891	-1.92282	-19.32860	-0.00543	0.05434	0.01634	0.00008	-0.00023	-0.00071	7.32805	-8.51155	0.96806	0.60813	-0.25236	0.04489	-0.01305	0.01152	-0.00316	4.54067	2.33412	-8.39609	-0.10777	0.32074	-0.02001	0.00101	-0.00195	0.00226	14.17210
761			7.60000	5.59009	6.76673	13.35373	-0.00028	0.00034	0.00106	0.00000	0.00001	-0.00004	89.16132	-9.56912	-9.87401	-0.12640	0.02432	-0.01774	0.00249	0.00102	-0.00038	33.42022	-1.90984	-19.31358	-0.00526	0.05502	0.01692	0.00011	-0.00025	-0.00039	7.34922	-8.47369	1.01102	0.60472	-0.25394	0.04376	-0.01858	0.01687	-0.00401	4.54644	2.34750	-8.45978	-0.10451	0.32090	-0.01886	0.00194	-0.00730	0.00203	14.17564
762			7.61000	5.59209	6.74699	13.37928	-0.00030	0.00032	0.00103	0.00000	0.00002	-0.00004	89.17889	-9.56154	-9.89750	-0.12581	0.02415	-0.01765	0.00330	0.00089	-0.00015	33.43373	-1.90381	-19.30909	-0.00416	0.05568	0.01748	0.00010	-0.00017	-0.00004	7.37734	-8.42261	1.06363	0.60131	-0.25257	0.04307	-0.02421	0.02203	-0.00473	4.55695	2.36986	-8.51677	-0.10116	0.32500	-0.01783	0.00250	-0.01214	0.00170	14.17993
763			7.62000	5.59757	6.71601	13.40110	-0.00031	0.00030	0.00100	0.00001	0.00002	-0.00003	89.19851	-9.55983	-9.91716	-0.12518	0.02399	-0.01760	0.00365	0.00071	0.00004	33.44731	-1.90562	-19.31339	-0.00395	0.05527	0.01717	0.00009	-0.00005	0.00033	7.41194	-8.35837	1.12428	0.59805	-0.25165	0.04228	-0.02933	0.02726	-0.00533	4.57036	2.39886	-8.56557	-0.09924	0.32797	-0.01671	0.00274	-0.01543	0.00138	14.18349
764			7.63000	5.60723	6.67565	13.41776	-0.00031	0.00028	0.00098	0.00001	0.00002	-0.00002	89.21799	-9.56478	-9.93192	-0.12469	0.02387	-0.01756	0.00355	0.00048	0.00018	33.45895	-1.91507	-19.32804	-0.00225	0.05560	0.01723	0.00004	0.00011	0.00066	7.45220	-8.28087	1.19213	0.59651	-0.25299	0.04145	-0.03363	0.03264	-0.00583	4.58486	2.43114	-8.60693	-0.09963	0.32792	-0.01569	0.00277	-0.01686	0.00111	14.18515
765			7.64000	5.62006	6.63122	13.42938	-0.00027	0.00025	0.00095	0.00001	0.00002	-0.00001	89.23499	-9.57167	-9.94017	-0.12440	0.02378	-0.01750	0.00300	0.00019	0.00020	33.46655	-1.93167	-19.34862	-0.00105	0.05513	0.01676	0.00001	0.00038	0.00085	7.49697	-8.19089	1.26627	0.59452	-0.25389	0.04086	-0.03693	0.03735	-0.00627	4.59903	2.46407	-8.64181	-0.09748	0.32832	-0.01503	0.00255	-0.01732	0.00092	14.18407
766			7.65000	5.63288	6.59218	13.43690	-0.00022	0.00023	0.00093	0.00000	0.00001	-0.00001	89.24715	-9.57799	-9.94099	-0.12424	0.02374	-0.01740	0.00202	-0.00011	0.00019	33.46869	-1.95383	-19.37237	-0.00069	0.05380	0.01580	0.00000	0.00054	0.00094	7.54528	-8.09079	1.34595	0.59058	-0.25419	0.03961	-0.03924	0.04068	-0.00650	4.61206	2.49701	-8.67217	-0.09316	0.32794	-0.01394	0.00223	-0.01763	0.00078	14.18021
767			7.66000	5.64143	6.56966	13.44194	-0.00019	0.00023	0.00094	0.00000	0.00000	-0.00001	89.25278	-9.58406	-9.93483	-0.12425	0.02377	-0.01734	0.00081	-0.00036	0.00013	33.46503	-1.97869	-19.39899	-0.00013	0.05318	0.01524	-0.00000	0.00061	0.00094	7.59618	-7.98436	1.43029	0.58583	-0.25538	0.03846	-0.04019	0.04261	-0.00668	4.62387	2.53061	-8.70088	-0.08971	0.32669	-0.01298	0.00193	-0.01784	0.00073	14.17440
768			7.67000	5.64269	6.57036	13.44594	-0.00019	0.00025	0.00098	-0.00000	-0.00000	-0.00001	89.25168	-9.58616	-9.92329	-0.12439	0.02386	-0.01743	-0.00031	-0.00053	0.00004	33.45653	-2.00370	-19.42403	-0.00169	0.05176	0.01403	-0.00003	0.00057	0.00083	7.64799	-7.87497	1.51950	0.58148	-0.25665	0.03775	-0.03867	0.04336	-0.00691	4.63416	2.56458	-8.73152	-0.08804	0.32560	-0.01236	0.00160	-0.01720	0.00077	14.16767
769			7.68000	5.63692	6.59262	13.44898	-0.00023	0.00030	0.00105	-0.00000	-0.00001	-0.00001	89.24563	-9.58663	-9.90884	-0.12462	0.02399	-0.01764	-0.00103	-0.00060	0.00000	33.44526	-2.02671	-19.44864	-0.00332	0.05103	0.01317	-0.00006	0.00043	0.00073	7.69759	-7.76453	1.61428	0.58014	-0.25557	0.03705	-0.03393	0.04301	-0.00714	4.64174	2.59671	-8.76728	-0.08890	0.32741	-0.01142	0.00112	-0.01515	0.00083	14.16083
770			7.69000	5.62717	6.62676	13.45016	-0.00029	0.00035	0.00113	-0.00000	-0.00002	-0.00001	89.23734	-9.58611	-9.89413	-0.12488	0.02414	-0.01793	-0.00127	-0.00057	-0.00002	33.43349	-2.04695	-19.47190	-0.00462	0.05069	0.01242	-0.00008	0.00033	0.00062	7.74135	-7.65427	1.71445	0.57651	-0.25467	0.03593	-0.02606	0.04204	-0.00720	4.64500	2.62413	-8.80998	-0.08622	0.32998	-0.01016	0.00042	-0.01165	0.00084	14.15400
771			7.70000	5.61791	6.65946	13.44771	-0.00033	0.00040	0.00119	-0.00000	-0.00002	0.00001	89.22942	-9.58502	-9.88142	-0.12515	0.02426	-0.01818	-0.00113	-0.00046	-0.00005	33.42302	-2.06454	-19.49224	-0.00509	0.05063	0.01192	-0.00008	0.00035	0.00050	7.77654	-7.54616	1.81806	0.57398	-0.25334	0.03539	-0.01684	0.04002	-0.00717	4.64317	2.64472	-8.85878	-0.08508	0.33354	-0.00932	-0.00025	-0.00741	0.00083	14.14711
772			7.71000	5.61269	6.67990	13.43949	-0.00034	0.00042	0.00122	-0.00000	-0.00001	0.00002	89.22329	-9.58296	-9.87191	-0.12546	0.02434	-0.01830	-0.00088	-0.00032	-0.00009	33.41473	-2.07992	-19.50760	-0.00465	0.05056	0.01161	-0.00006	0.00047	0.00036	7.80221	-7.44351	1.92171	0.57258	-0.25157	0.03511	-0.00827	0.03657	-0.00691	4.63701	2.65780	-8.90995	-0.08515	0.33679	-0.00869	-0.00069	-0.00342	0.00076	14.14042
773			7.72000	5.61277	6.68408	13.42416	-0.00032	0.00041	0.00121	-0.00000	0.00000	0.00004	89.21883	-9.57905	-9.86599	-0.12570	0.02435	-0.01824	-0.00075	-0.00018	-0.00016	33.40841	-2.09302	-19.51624	-0.00377	0.05037	0.01151	-0.00004	0.00063	0.00021	7.81937	-7.35049	2.02073	0.57111	-0.24929	0.03490	-0.00210	0.03178	-0.00637	4.62927	2.66444	-8.95797	-0.08431	0.33864	-0.00832	-0.00070	-0.00061	0.00065	14.13498
774			7.73000	5.61689	6.67613	13.40250	-0.00029	0.00038	0.00118	0.00000	0.00000	0.00005	89.21503	-9.57274	-9.86341	-0.12581	0.02431	-0.01813	-0.00085	-0.00006	-0.00023	33.40291	-2.10355	-19.51745	-0.00303	0.05020	0.01155	-0.00003	0.00077	0.00006	7.83062	-7.27035	2.11055	0.57094	-0.24815	0.03485	0.00095	0.02655	-0.00563	4.62341	2.66704	-8.99867	-0.08429	0.33540	-0.00850	-0.00030	0.00082	0.00055	14.13164
775			7.74000	5.62163	6.66670	13.37757	-0.00027	0.00035	0.00115	0.00000	0.00000	0.00005	89.21066	-9.56445	-9.86343	-0.12580	0.02423	-0.01818	-0.00110	0.00001	-0.00028	33.39734	-2.11104	-19.51180	-0.00277	0.05036	0.01172	-0.00003	0.00084	-0.00008	7.83878	-7.20377	2.18894	0.57099	-0.24870	0.03444	0.00172	0.02190	-0.00481	4.62176	2.66762	-9.03211	-0.08443	0.32973	-0.00853	0.00026	0.00172	0.00047	14.13075
776			7.75000	5.62357	6.66659	13.35279	-0.00028	0.00034	0.00116	-0.00000	-0.00001	0.00005	89.20512	-9.55532	-9.86389	-0.12564	0.02413	-0.01839	-0.00131	-0.00003	-0.00028	33.39125	-2.11537	-19.50075	-0.00322	0.05067	0.01186	-0.00004	0.00082	-0.00019	7.84549	-7.14856	2.25642	0.56996	-0.24881	0.03394	0.00167	0.01841	-0.00408	4.62392	2.66619	-9.06251	-0.08250	0.32604	-0.00842	0.00062	0.00321	0.00045	14.13154
777			7.76000	5.62156	6.67901	13.33068	-0.00033	0.00035	0.00117	-0.00000	-0.00001	0.00004	89.19852	-9.54696	-9.86229	-0.12540	0.02405	-0.01858	-0.00141	-0.00015	-0.00023	33.38481	-2.11648	-19.48646	-0.00415	0.05082	0.01193	-0.00005	0.00068	-0.00026	7.85109	-7.10098	2.31474	0.57153	-0.24884	0.03357	0.00163	0.01641	-0.00350	4.62745	2.66136	-9.09465	-0.08196	0.32336	-0.00833	0.00071	0.00530	0.00047	14.13243
778			7.77000	5.61701	6.69916	13.31253	-0.00037	0.00037	0.00118	-0.00000	-0.00001	0.00003	89.19103	-9.54134	-9.85681	-0.12508	0.02398	-0.01856	-0.00144	-0.00031	-0.00010	33.37800	-2.11449	-19.47152	-0.00534	0.05067	0.01198	-0.00007	0.00042	-0.00028	7.85567	-7.05739	2.36516	0.57371	-0.24881	0.03311	0.00164	0.01566	-0.00302	4.63076	2.65273	-9.12895	-0.08206	0.32137	-0.00808	0.00070	0.00686	0.00045	14.13209
779			7.78000	5.61196	6.72035	13.29922	-0.00038	0.00037	0.00115	-0.00000	-0.00001	0.00002	89.18290	-9.54073	-9.84755	-0.12486	0.02394	-0.01828	-0.00142	-0.00043	0.00006	33.37102	-2.10964	-19.45860	-0.00577	0.05063	0.01240	-0.00007	0.00013	-0.00029	7.85941	-7.01526	2.40919	0.57343	-0.24878	0.03246	0.00181	0.01555	-0.00268	4.63424	2.64217	-9.16068	-0.08015	0.32059	-0.00766	0.00075	0.00698	0.00036	14.13067
780			7.79000	5.60779	6.73830	13.29127	-0.00037	0.00036	0.00112	-0.00000	-0.00001	0.00001	89.17449	-9.54466	-9.83586	-0.12472	0.02393	-0.01790	-0.00136	-0.00047	0.00025	33.36415	-2.10242	-19.44782	-0.00689	0.04981	0.01233	-0.00008	-0.00023	-0.00024	7.86238	-6.97351	2.44967	0.57500	-0.24725	0.03285	0.00231	0.01530	-0.00259	4.63899	2.63217	-9.18445	-0.08109	0.32178	-0.00797	0.00088	0.00592	0.00024	14.12912
781			7.80000	5.60492	6.75152	13.28972	-0.00035	0.00035	0.00109	-0.00000	-0.00001	-0.00001	89.16662	-9.55630	-9.82445	-0.12470	0.02397	-0.01752	-0.00120	-0.00041	0.00042	33.35779	-2.09315	-19.44312	-0.00607	0.05025	0.01300	-0.00006	-0.00057	-0.00018	7.86456	-6.93264	2.48958	0.57630	-0.24629	0.03346	0.00311	0.01444	-0.00262	4.64498	2.62399	-9.19738	-0.08159	0.32275	-0.00851	0.00091	0.00450	0.00009	14.12736
782			7.81000	5.60306	6.76017	13.29578	-0.00033	0.00033	0.00104	-0.00000	-0.00000	-0.00002	89.16006	-9.57209	-9.81547	-0.12488	0.02402	-0.01709	-0.00094	-0.00029	0.00050	33.35213	-2.08288	-19.44179	-0.00493	0.05041	0.01347	-0.00005	-0.00072	-0.00014	7.86589	-6.89469	2.52998	0.57699	-0.24659	0.03369	0.00423	0.01263	-0.00260	4.65106	2.61725	-9.19825	-0.08183	0.32207	-0.00878	0.00070	0.00356	-0.00009	14.12455
783			7.82000	5.60201	6.76526	13.30882	-0.00029	0.00030	0.00097	0.00000	-0.00000	-0.00003	89.15559	-9.58971	-9.81017	-0.12518	0.02408	-0.01654	-0.00062	-0.00013	0.00051	33.34719	-2.07280	-19.44198	-0.00353	0.05021	0.01388	-0.00003	-0.00069	-0.00013	7.86579	-6.86239	2.56978	0.57701	-0.24535	0.03449	0.00585	0.00976	-0.00250	4.65519	2.61041	-9.18685	-0.08212	0.32295	-0.00949	0.00021	0.00360	-0.00029	14.11955
784			7.83000	5.60180	6.76806	13.32605	-0.00025	0.00028	0.00090	0.00000	-0.00000	-0.00003	89.15328	-9.60707	-9.80867	-0.12548	0.02412	-0.01601	-0.00029	0.00001	0.00047	33.34285	-2.06410	-19.44178	-0.00251	0.04964	0.01407	-0.00002	-0.00051	-0.00012	7.86343	-6.83818	2.60656	0.57746	-0.24551	0.03494	0.00793	0.00619	-0.00218	4.65559	2.60166	-9.16433	-0.08211	0.32110	-0.01010	-0.00048	0.00447	-0.00049	14.11206
785			7.84000	5.60231	6.76976	13.34444	-0.00023	0.00026	0.00086	0.00000	0.00000	-0.00003	89.15294	-9.62307	-9.81038	-0.12559	0.02412	-0.01554	-0.00001	0.00014	0.00042	33.33921	-2.05745	-19.44026	-0.00233	0.04868	0.01396	-0.00001	-0.00032	-0.00011	7.85808	-6.82400	2.63716	0.57736	-0.24507	0.03509	0.01037	0.00215	-0.00163	4.65097	2.59003	-9.13280	-0.08141	0.31907	-0.01050	-0.00127	0.00560	-0.00065	14.10236
786			7.85000	5.60313	6.77134	13.36232	-0.00021	0.00024	0.00082	0.00000	-0.00000	-0.00002	89.15421	-9.63789	-9.81486	-0.12560	0.02411	-0.01509	0.00021	0.00024	0.00037	33.33668	-2.05271	-19.43805	-0.00255	0.04760	0.01375	-0.00001	-0.00019	-0.00010	7.84900	-6.82093	2.65833	0.57531	-0.24315	0.03533	0.01326	-0.00195	-0.00092	4.64079	2.57585	-9.09470	-0.08063	0.31815	-0.01091	-0.00209	0.00645	-0.00078	14.09125
787			7.86000	5.60389	6.77319	13.37869	-0.00020	0.00023	0.00077	0.00000	-0.00000	-0.00002	89.15668	-9.65170	-9.82143	-0.12556	0.02407	-0.01459	0.00038	0.00031	0.00034	33.33581	-2.04912	-19.43588	-0.00290	0.04642	0.01354	0.00000	-0.00016	-0.00008	7.83538	-6.82903	2.66835	0.57341	-0.24287	0.03569	0.01706	-0.00587	-0.00019	4.62492	2.56023	-9.05260	-0.07940	0.31566	-0.01164	-0.00285	0.00691	-0.00089	14.07982
788			7.87000	5.60468	6.77513	13.39232	-0.00019	0.00021	0.00072	0.00000	-0.00000	-0.00001	89.16010	-9.66452	-9.82937	-0.12552	0.02403	-0.01406	0.00050	0.00035	0.00030	33.33693	-2.04561	-19.43428	-0.00297	0.04522	0.01335	0.00001	-0.00020	-0.00007	7.81608	-6.84756	2.66814	0.57214	-0.24358	0.03610	0.02235	-0.00971	0.00046	4.60343	2.54377	-9.00927	-0.07866	0.31275	-0.01246	-0.00360	0.00749	-0.00096	14.06924
789			7.88000	5.60591	6.77688	13.40184	-0.00019	0.00020	0.00069	0.00000	-0.00000	-0.00001	89.16402	-9.67640	-9.83791	-0.12550	0.02401	-0.01370	0.00057	0.00036	0.00028	33.33972	-2.04133	-19.43335	-0.00279	0.04423	0.01316	0.00002	-0.00028	-0.00007	7.78961	-6.87626	2.65993	0.57052	-0.24223	0.03685	0.02904	-0.01376	0.00104	4.57625	2.52582	-8.96697	-0.08007	0.31296	-0.01322	-0.00444	0.00875	-0.00099	14.06029
790			7.89000	5.60775	6.77811	13.40677	-0.00018	0.00021	0.00070	0.00000	-0.00000	-0.00000	89.16815	-9.68780	-9.84622	-0.12553	0.02403	-0.01365	0.00065	0.00033	0.00028	33.34335	-2.03603	-19.43315	-0.00275	0.04363	0.01282	0.00002	-0.00039	-0.00006	7.75496	-6.91643	2.64487	0.56807	-0.24021	0.03790	0.03616	-0.01852	0.00165	4.54353	2.50501	-8.92656	-0.08218	0.31496	-0.01404	-0.00524	0.01072	-0.00102	14.05290
791			7.90000	5.60969	6.77892	13.40862	-0.00018	0.00022	0.00073	0.00000	-0.00000	-0.00000	89.17262	-9.70041	-9.85360	-0.12550	0.02408	-0.01381	0.00076	0.00028	0.00027	33.34718	-2.02987	-19.43460	-0.00142	0.04452	0.01319	0.00001	-0.00041	-0.00008	7.71212	-6.97054	2.62218	0.56681	-0.23752	0.03899	0.04279	-0.02405	0.00243	4.50668	2.48033	-8.88694	-0.08343	0.31799	-0.01490	-0.00577	0.01297	-0.00112	14.04695
792			7.91000	5.61078	6.77960	13.41009	-0.00017	0.00024	0.00076	0.00000	-0.00000	-0.00000	89.17732	-9.71048	-9.85925	-0.12548	0.02412	-0.01408	0.00089	0.00020	0.00023	33.35073	-2.02367	-19.43340	-0.00141	0.04476	0.01304	0.00001	-0.00031	-0.00012	7.66169	-7.04097	2.58935	0.56527	-0.23571	0.04025	0.04783	-0.03009	0.00348	4.46782	2.45168	-8.84451	-0.08414	0.32081	-0.01594	-0.00594	0.01494	-0.00136	14.04251
793			7.92000	5.61034	6.78061	13.41330	-0.00016	0.00024	0.00077	-0.00000	-0.00000	-0.00001	89.18234	-9.71946	-9.86303	-0.12556	0.02416	-0.01424	0.00107	0.00013	0.00021	33.35390	-2.01760	-19.43054	-0.00111	0.04509	0.01315	0.00001	-0.00023	-0.00015	7.60540	-7.12873	2.54278	0.56279	-0.23336	0.04118	0.04987	-0.03576	0.00478	4.42983	2.41950	-8.79361	-0.08497	0.32599	-0.01645	-0.00569	0.01660	-0.00172	14.03964
794			7.93000	5.60847	6.78226	13.41854	-0.00014	0.00024	0.00076	-0.00000	-0.00000	-0.00001	89.18811	-9.72717	-9.86526	-0.12577	0.02421	-0.01424	0.00139	0.00008	0.00018	33.35696	-2.01146	-19.42565	-0.00096	0.04515	0.01326	0.00001	-0.00017	-0.00019	7.54650	-7.23262	2.47978	0.56123	-0.23089	0.04190	0.04840	-0.04023	0.00616	4.39595	2.38424	-8.72957	-0.08528	0.32950	-0.01696	-0.00497	0.01797	-0.00216	14.03798
795			7.94000	5.60594	6.78465	13.42417	-0.00013	0.00023	0.00074	-0.00000	-0.00000	-0.00001	89.19566	-9.73372	-9.86685	-0.12602	0.02425	-0.01412	0.00190	0.00007	0.00015	33.36038	-2.00491	-19.41893	-0.00085	0.04502	0.01340	0.00001	-0.00015	-0.00023	7.48867	-7.34876	2.40084	0.56073	-0.22769	0.04254	0.04430	-0.04283	0.00736	4.36894	2.34597	-8.65242	-0.08580	0.32837	-0.01780	-0.00393	0.01915	-0.00261	14.03684
796			7.95000	5.60378	6.78784	13.42782	-0.00013	0.00022	0.00072	-0.00000	-0.00000	-0.00000	89.20595	-9.73954	-9.86869	-0.12612	0.02427	-0.01404	0.00251	0.00010	0.00013	33.36444	-1.99733	-19.41119	-0.00070	0.04501	0.01357	0.00000	-0.00021	-0.00027	7.43420	-7.47216	2.30981	0.56026	-0.22584	0.04328	0.03934	-0.04416	0.00828	4.35013	2.30481	-8.56702	-0.08672	0.32299	-0.01906	-0.00273	0.02007	-0.00297	14.03597
797			7.96000	5.60276	6.79202	13.42832	-0.00013	0.00022	0.00072	-0.00000	-0.00000	0.00000	89.21920	-9.74473	-9.87134	-0.12607	0.02426	-0.01408	0.00306	0.00013	0.00012	33.36860	-1.98807	-19.40319	-0.00057	0.04521	0.01373	0.00000	-0.00036	-0.00030	7.38348	-7.59929	2.21086	0.56014	-0.22525	0.04470	0.03529	-0.04497	0.00912	4.33985	2.26141	-8.47940	-0.08981	0.31818	-0.02076	-0.00153	0.02063	-0.00326	14.03575
798			7.97000	5.60337	6.79709	13.42585	-0.00014	0.00022	0.00073	0.00000	-0.00000	0.00000	89.23484	-9.74922	-9.87486	-0.12587	0.02424	-0.01421	0.00343	0.00015	0.00010	33.37175	-1.97624	-19.39557	-0.00059	0.04567	0.01394	0.00000	-0.00056	-0.00032	7.33497	-7.72906	2.10550	0.55876	-0.22483	0.04581	0.03334	-0.04567	0.00994	4.33751	2.21709	-8.39297	-0.09086	0.31927	-0.02169	-0.00039	0.02099	-0.00338	14.03709
799			7.98000	5.60526	6.80256	13.42149	-0.00015	0.00022	0.00074	0.00000	-0.00000	0.00001	89.25163	-9.75272	-9.87855	-0.12556	0.02420	-0.01428	0.00357	0.00016	0.00007	33.37283	-1.96174	-19.38860	-0.00081	0.04617	0.01423	-0.00000	-0.00076	-0.00035	7.28563	-7.86189	1.99190	0.55761	-0.22162	0.04713	0.03373	-0.04578	0.01107	4.34165	2.17281	-8.30715	-0.09102	0.32690	-0.02231	0.00051	0.02149	-0.00353	14.04070
800			7.99000	5.60775	6.80807	13.41677	-0.00017	0.00022	0.00075	0.00000	-0.00000	0.00000	89.26866	-9.75502	-9.88223	-0.12519	0.02415	-0.01431	0.00354	0.00016	0.00004	33.37166	-1.94481	-19.38229	-0.00108	0.04672	0.01457	-0.00000	-0.00094	-0.00038	7.23291	-7.99798	1.86632	0.55771	-0.21928	0.04807	0.03505	-0.04575	0.01240	4.35060	2.12826	-8.21778	-0.09213	0.33264	-0.02265	0.00118	0.02222	-0.00382	14.04645
801			8.00000	5.60991	6.81349	13.41291	-0.00019	0.00021	0.00076	0.00000	-0.00000	0.00000	89.28535	-9.75610	-9.88615	-0.12479	0.02410	-0.01434	0.00329	0.00018	0.00001	33.36874	-1.92615	-19.37665	-0.00106	0.04734	0.01493	-0.00001	-0.00107	-0.00039	7.17661	-8.13627	1.72620	0.56059	-0.21672	0.04868	0.03554	-0.04507	0.01377	4.36325	2.08184	-8.12033	-0.09531	0.33761	-0.02266	0.00169	0.02356	-0.00419	14.05282
802			8.01000	5.61057	6.81906	13.41080	-0.00021	0.00021	0.00075	-0.00000	-0.00000	0.00000	89.30034	-9.75611	-9.89073	-0.12442	0.02405	-0.01433	0.00268	0.00020	-0.00004	33.36488	-1.90669	-19.37155	-0.00059	0.04819	0.01552	-0.00000	-0.00108	-0.00041	7.11854	-8.27487	1.57163	0.56613	-0.21195	0.05014	0.03402	-0.04318	0.01529	4.37842	2.03240	-8.01259	-0.09749	0.34470	-0.02351	0.00199	0.02517	-0.00476	14.05796
803			8.02000	5.60896	6.82487	13.41077	-0.00023	0.00020	0.00075	-0.00000	-0.00000	-0.00000	89.31168	-9.75342	-9.89592	-0.12415	0.02400	-0.01430	0.00167	0.00023	-0.00006	33.36077	-1.88797	-19.36516	-0.00170	0.04789	0.01541	-0.00001	-0.00101	-0.00038	7.06152	-8.41121	1.40506	0.57549	-0.20726	0.05124	0.03019	-0.04057	0.01648	4.39464	1.98069	-7.89510	-0.09718	0.34706	-0.02463	0.00199	0.02537	-0.00537	14.06045
804			8.03000	5.60473	6.83074	13.41299	-0.00024	0.00020	0.00074	-0.00000	-0.00000	-0.00000	89.31767	-9.75183	-9.90199	-0.12402	0.02396	-0.01428	0.00040	0.00025	-0.00004	33.35729	-1.87105	-19.36127	-0.00180	0.04840	0.01583	-0.00001	-0.00093	-0.00031	7.00842	-8.54280	1.22981	0.58307	-0.20527	0.05143	0.02429	-0.03793	0.01702	4.41033	1.92973	-7.76973	-0.09322	0.34280	-0.02559	0.00169	0.02307	-0.00585	14.05972
805			8.04000	5.59812	6.83631	13.41716	-0.00024	0.00020	0.00073	-0.00000	-0.00000	-0.00001	89.31751	-9.75027	-9.90830	-0.12410	0.02395	-0.01437	-0.00093	0.00024	-0.00003	33.35484	-1.85736	-19.35885	-0.00219	0.04843	0.01580	-0.00001	-0.00079	-0.00020	6.96113	-8.66767	1.05053	0.58863	-0.20336	0.05158	0.01781	-0.03495	0.01704	4.42406	1.88366	-7.63990	-0.08984	0.33894	-0.02644	0.00125	0.01866	-0.00609	14.05572
806			8.05000	5.58966	6.84112	13.42254	-0.00023	0.00020	0.00073	-0.00000	-0.00000	-0.00001	89.31108	-9.74989	-9.91389	-0.12438	0.02399	-0.01459	-0.00222	0.00019	0.00002	33.35341	-1.84721	-19.35918	-0.00200	0.04850	0.01570	-0.00000	-0.00069	-0.00008	6.92013	-8.78419	0.87377	0.59290	-0.20083	0.05139	0.01227	-0.03174	0.01635	4.43479	1.84647	-7.51132	-0.09128	0.33703	-0.02652	0.00083	0.01266	-0.00586	14.04907
807			8.06000	5.58002	6.84490	13.42813	-0.00021	0.00021	0.00075	-0.00000	-0.00000	-0.00001	89.29858	-9.75163	-9.91731	-0.12478	0.02407	-0.01482	-0.00336	0.00008	0.00008	33.35248	-1.84058	-19.36314	-0.00147	0.04857	0.01552	-0.00000	-0.00064	0.00006	6.88493	-8.89138	0.70647	0.59571	-0.19948	0.05107	0.00869	-0.02876	0.01504	4.44257	1.82117	-7.39076	-0.09554	0.33600	-0.02619	0.00050	0.00587	-0.00525	14.04134
808			8.07000	5.56991	6.84764	13.43336	-0.00019	0.00022	0.00077	-0.00000	-0.00000	-0.00001	89.28089	-9.75575	-9.91773	-0.12523	0.02419	-0.01493	-0.00420	-0.00003	0.00012	33.35175	-1.83700	-19.37117	-0.00083	0.04865	0.01539	-0.00000	-0.00060	0.00018	6.85414	-8.98868	0.55466	0.59642	-0.19783	0.05119	0.00784	-0.02586	0.01339	4.44799	1.80871	-7.28365	-0.09889	0.33770	-0.02605	0.00019	-0.00037	-0.00451	14.03476
809			8.08000	5.55998	6.84978	13.43877	-0.00016	0.00023	0.00078	-0.00000	-0.00000	-0.00001	89.25988	-9.76100	-9.91589	-0.12566	0.02432	-0.01493	-0.00462	-0.00008	0.00015	33.35110	-1.83628	-19.38224	-0.00073	0.04833	0.01497	-0.00000	-0.00054	0.00028	6.82569	-9.07591	0.42336	0.59856	-0.19532	0.05210	0.01008	-0.02309	0.01158	4.45107	1.80702	-7.19259	-0.10292	0.34210	-0.02639	-0.00021	-0.00462	-0.00382	14.03096
810			8.09000	5.55064	6.85202	13.44519	-0.00014	0.00024	0.00079	-0.00000	-0.00000	-0.00001	89.23809	-9.76735	-9.91370	-0.12613	0.02445	-0.01489	-0.00458	-0.00008	0.00012	33.35067	-1.83833	-19.39635	0.00056	0.04881	0.01510	-0.00000	-0.00035	0.00034	6.79708	-9.15344	0.31498	0.60116	-0.19191	0.05269	0.01491	-0.02055	0.00961	4.45089	1.81127	-7.11694	-0.10643	0.34797	-0.02624	-0.00094	-0.00560	-0.00314	14.02997
811			8.10000	5.54202	6.85493	13.45279	-0.00012	0.00025	0.00080	-0.00000	-0.00000	-0.00001	89.21761	-9.76991	-9.91203	-0.12664	0.02457	-0.01488	-0.00414	-0.00006	0.00003	33.35031	-1.84373	-19.40850	0.00033	0.04815	0.01449	-0.00000	-0.00002	0.00034	6.76620	-9.22250	0.22785	0.60238	-0.18840	0.05359	0.02097	-0.01848	0.00797	4.44531	1.81478	-7.05460	-0.10808	0.35124	-0.02666	-0.00219	-0.00240	-0.00260	14.02982
812			8.11000	5.53418	6.85859	13.46053	-0.00010	0.00026	0.00081	-0.00000	-0.00000	-0.00001	89.20016	-9.76934	-9.91099	-0.12714	0.02467	-0.01498	-0.00339	-0.00005	-0.00006	33.34995	-1.85274	-19.41908	0.00021	0.04761	0.01397	-0.00000	0.00030	0.00034	6.73188	-9.28517	0.15697	0.60277	-0.18535	0.05437	0.02649	-0.01712	0.00680	4.43119	1.81041	-7.00481	-0.10999	0.35144	-0.02720	-0.00395	0.00446	-0.00208	14.02660
813			8.12000	5.52658	6.86281	13.46665	-0.00008	0.00027	0.00082	-0.00000	-0.00000	-0.00001	89.18669	-9.76554	-9.90967	-0.12755	0.02473	-0.01513	-0.00241	-0.00008	-0.00013	33.34978	-1.86508	-19.42769	-0.00017	0.04699	0.01337	0.00000	0.00057	0.00032	6.69463	-9.34440	0.09623	0.60518	-0.18171	0.05502	0.02965	-0.01648	0.00620	4.40693	1.79352	-6.96819	-0.11540	0.35248	-0.02746	-0.00581	0.01244	-0.00157	14.01722
814			8.13000	5.51837	6.86736	13.46955	-0.00006	0.00028	0.00084	-0.00000	-0.00000	-0.00000	89.17789	-9.75909	-9.90714	-0.12780	0.02475	-0.01535	-0.00127	-0.00016	-0.00019	33.35033	-1.87951	-19.43456	-0.00056	0.04645	0.01278	0.00000	0.00071	0.00029	6.65661	-9.40347	0.03920	0.60998	-0.17694	0.05649	0.02938	-0.01636	0.00625	4.37541	1.76506	-6.94251	-0.12040	0.35569	-0.02850	-0.00686	0.01872	-0.00125	14.00186
815			8.14000	5.50867	6.87184	13.46837	-0.00004	0.00030	0.00086	-0.00000	-0.00000	0.00000	89.17411	-9.75095	-9.90258	-0.12793	0.02475	-0.01559	-0.00003	-0.00026	-0.00025	33.35215	-1.89430	-19.44006	-0.00034	0.04617	0.01242	0.00000	0.00076	0.00024	6.62060	-9.46436	-0.01903	0.61296	-0.17211	0.05753	0.02581	-0.01640	0.00661	4.34303	1.72953	-6.92249	-0.12248	0.35754	-0.02938	-0.00651	0.02224	-0.00113	13.98401
816			8.15000	5.49666	6.87581	13.46327	-0.00002	0.00031	0.00088	-0.00000	-0.00000	0.00001	89.17560	-9.74089	-9.89536	-0.12784	0.02471	-0.01580	0.00121	-0.00036	-0.00023	33.35587	-1.90764	-19.44301	-0.00095	0.04499	0.01154	0.00001	0.00061	0.00019	6.58863	-9.52713	-0.08065	0.61509	-0.16828	0.05822	0.02009	-0.01636	0.00706	4.31566	1.69065	-6.90411	-0.12446	0.35953	-0.02987	-0.00511	0.02396	-0.00108	13.96745
817			8.16000	5.48118	6.87918	13.45562	0.00001	0.00032	0.00089	0.00000	-0.00000	0.00001	89.18218	-9.73372	-9.88600	-0.12757	0.02464	-0.01595	0.00232	-0.00043	-0.00016	33.36233	-1.91749	-19.44691	0.00022	0.04490	0.01142	-0.00000	0.00036	0.00014	6.56213	-9.59099	-0.14609	0.61739	-0.16474	0.05954	0.01305	-0.01614	0.00764	4.29707	1.65024	-6.88680	-0.12693	0.36132	-0.03094	-0.00303	0.02476	-0.00104	13.95464
818			8.17000	5.46036	6.88254	13.44799	0.00004	0.00033	0.00090	0.00000	-0.00000	0.00001	89.19299	-9.72892	-9.87508	-0.12711	0.02455	-0.01602	0.00309	-0.00048	-0.00009	33.37214	-1.92302	-19.44951	0.00129	0.04476	0.01127	-0.00003	0.00015	0.00006	6.54190	-9.65545	-0.21577	0.61911	-0.16259	0.06017	0.00551	-0.01596	0.00817	4.28928	1.60946	-6.87144	-0.12923	0.35981	-0.03153	-0.00059	0.02469	-0.00094	13.94691
819			8.18000	5.43116	6.88736	13.44389	0.00009	0.00034	0.00089	0.00001	-0.00000	0.00000	89.20617	-9.72729	-9.86335	-0.12660	0.02445	-0.01596	0.00337	-0.00050	0.00001	33.38550	-1.92420	-19.44992	0.00228	0.04465	0.01131	-0.00006	0.00000	-0.00002	6.52780	-9.72051	-0.28991	0.62101	-0.16042	0.06035	-0.00167	-0.01580	0.00867	4.29261	1.56929	-6.85872	-0.13149	0.35861	-0.03159	0.00185	0.02407	-0.00080	13.94506
820			8.19000	5.38988	6.89533	13.44648	0.00015	0.00033	0.00085	0.00001	-0.00001	-0.00001	89.21946	-9.72954	-9.85125	-0.12614	0.02434	-0.01571	0.00315	-0.00051	0.00012	33.40202	-1.92178	-19.44758	0.00295	0.04452	0.01154	-0.00009	-0.00008	-0.00010	6.51916	-9.78632	-0.36870	0.62178	-0.15671	0.06021	-0.00827	-0.01550	0.00925	4.30608	1.53058	-6.84831	-0.12975	0.36069	-0.03117	0.00395	0.02305	-0.00074	13.94936
821			8.20000	5.33275	6.90775	13.45687	0.00021	0.00032	0.00079	0.00002	-0.00001	-0.00002	89.23058	-9.73595	-9.83874	-0.12571	0.02422	-0.01531	0.00252	-0.00054	0.00022	33.42040	-1.91671	-19.44248	0.00324	0.04433	0.01186	-0.00010	-0.00011	-0.00018	6.51510	-9.85309	-0.45427	0.62220	-0.15290	0.05997	-0.01419	-0.01514	0.01016	4.32805	1.49422	-6.83714	-0.12740	0.36131	-0.03074	0.00551	0.02120	-0.00090	13.95945
822			8.21000	5.25680	6.92500	13.47409	0.00025	0.00030	0.00073	0.00004	-0.00001	-0.00003	89.23803	-9.74587	-9.82534	-0.12525	0.02410	-0.01487	0.00164	-0.00058	0.00028	33.43919	-1.90984	-19.43466	0.00317	0.04424	0.01225	-0.00010	-0.00007	-0.00026	6.51403	-9.92108	-0.55140	0.62318	-0.15098	0.05948	-0.01881	-0.01489	0.01150	4.35639	1.46100	-6.82009	-0.12594	0.35953	-0.03020	0.00646	0.01878	-0.00126	13.97424
823			8.22000	5.16020	6.94662	13.49699	0.00026	0.00029	0.00068	0.00005	-0.00001	-0.00003	89.24084	-9.75753	-9.81057	-0.12478	0.02399	-0.01439	0.00064	-0.00063	0.00029	33.45698	-1.90193	-19.42354	0.00269	0.04397	0.01252	-0.00008	0.00004	-0.00034	6.51341	-9.99053	-0.66477	0.62324	-0.14881	0.05874	-0.02130	-0.01456	0.01306	4.38795	1.43090	-6.79387	-0.12370	0.35886	-0.02936	0.00659	0.01665	-0.00166	13.99193
824			8.23000	5.04273	6.97170	13.52540	0.00025	0.00027	0.00062	0.00005	-0.00001	-0.00004	89.23872	-9.76890	-9.79463	-0.12454	0.02393	-0.01388	-0.00034	-0.00067	0.00026	33.47265	-1.89361	-19.40824	0.00180	0.04342	0.01265	-0.00004	0.00020	-0.00042	6.51081	-10.06141	-0.79557	0.62069	-0.14618	0.05786	-0.02149	-0.01412	0.01443	4.41897	1.40303	-6.75943	-0.12016	0.36074	-0.02824	0.00588	0.01538	-0.00191	14.01011
825			8.24000	4.90650	6.99914	13.55889	0.00022	0.00024	0.00057	0.00005	-0.00001	-0.00004	89.23210	-9.77845	-9.77777	-0.12452	0.02391	-0.01327	-0.00119	-0.00069	0.00020	33.48587	-1.88522	-19.38845	0.00079	0.04248	0.01272	-0.00002	0.00038	-0.00050	6.50490	-10.13296	-0.94049	0.61956	-0.14369	0.05694	-0.01999	-0.01357	0.01530	4.44580	1.37621	-6.72039	-0.11927	0.36345	-0.02701	0.00463	0.01504	-0.00195	14.02636
826			8.25000	4.75631	7.02819	13.59585	0.00015	0.00021	0.00051	0.00004	-0.00001	-0.00004	89.22195	-9.78583	-9.76064	-0.12473	0.02393	-0.01272	-0.00181	-0.00070	0.00017	33.49660	-1.87722	-19.36485	-0.00047	0.04122	0.01250	0.00001	0.00049	-0.00053	6.49531	-10.20380	-1.09386	0.61700	-0.14159	0.05614	-0.01730	-0.01288	0.01561	4.46535	1.34935	-6.68067	-0.11619	0.36528	-0.02612	0.00285	0.01525	-0.00186	14.03837
827			8.26000	4.59934	7.05831	13.63405	0.00006	0.00019	0.00049	0.00001	-0.00001	-0.00003	89.20969	-9.79307	-9.74372	-0.12505	0.02400	-0.01240	-0.00216	-0.00068	0.00013	33.50530	-1.86986	-19.34056	-0.00007	0.04128	0.01292	0.00000	0.00063	-0.00056	6.48218	-10.27259	-1.25019	0.61381	-0.14055	0.05562	-0.01383	-0.01212	0.01535	4.47573	1.32218	-6.64289	-0.11375	0.36518	-0.02573	0.00095	0.01540	-0.00170	14.04472
828			8.27000	4.44392	7.08963	13.67294	-0.00006	0.00017	0.00050	-0.00001	-0.00001	-0.00004	89.19650	-9.79758	-9.72734	-0.12545	0.02410	-0.01223	-0.00228	-0.00065	0.00009	33.51242	-1.86423	-19.31361	-0.00052	0.04070	0.01278	0.00001	0.00080	-0.00055	6.46623	-10.33767	-1.40181	0.60886	-0.14050	0.05497	-0.00929	-0.01122	0.01415	4.47653	1.29526	-6.60887	-0.11193	0.36468	-0.02525	-0.00092	0.01531	-0.00145	14.04514
829			8.28000	4.29907	7.12203	13.71252	-0.00016	0.00016	0.00050	-0.00004	-0.00001	-0.00004	89.18353	-9.80127	-9.71212	-0.12588	0.02421	-0.01210	-0.00217	-0.00059	0.00007	33.51902	-1.86110	-19.28671	-0.00040	0.04056	0.01293	0.00000	0.00095	-0.00051	6.44809	-10.39677	-1.53772	0.60387	-0.13913	0.05528	-0.00328	-0.01002	0.01226	4.46768	1.26906	-6.58080	-0.10969	0.36751	-0.02547	-0.00268	0.01532	-0.00118	14.04075
830			8.29000	4.17295	7.15488	13.75219	-0.00020	0.00015	0.00052	-0.00004	-0.00001	-0.00004	89.17191	-9.80417	-9.69902	-0.12623	0.02431	-0.01201	-0.00192	-0.00048	0.00006	33.52611	-1.86153	-19.26075	-0.00033	0.04038	0.01302	0.00000	0.00112	-0.00044	6.42783	-10.44820	-1.64920	0.60039	-0.13659	0.05532	0.00337	-0.00873	0.00985	4.44962	1.24350	-6.55973	-0.10782	0.37050	-0.02541	-0.00414	0.01516	-0.00091	14.03347
831			8.30000	4.07041	7.18695	13.79040	-0.00019	0.00016	0.00053	-0.00003	-0.00001	-0.00004	89.16222	-9.80650	-9.68927	-0.12646	0.02437	-0.01193	-0.00168	-0.00031	0.00005	33.53464	-1.86615	-19.23688	-0.00034	0.04009	0.01302	0.00001	0.00124	-0.00034	6.40579	-10.49239	-1.73560	0.59571	-0.13580	0.05524	0.00854	-0.00782	0.00771	4.42452	1.21912	-6.54330	-0.10603	0.36999	-0.02544	-0.00496	0.01399	-0.00081	14.02571
832			8.31000	3.99157	7.21688	13.82544	-0.00012	0.00017	0.00052	-0.00001	-0.00001	-0.00003	89.15410	-9.80896	-9.68400	-0.12660	0.02438	-0.01188	-0.00163	-0.00013	0.00006	33.54463	-1.87475	-19.21657	-0.00024	0.03976	0.01294	0.00000	0.00126	-0.00022	6.38333	-10.53161	-1.80341	0.59396	-0.13549	0.05516	0.01043	-0.00731	0.00630	4.39672	1.19749	-6.52678	-0.10797	0.36895	-0.02539	-0.00507	0.01159	-0.00087	14.01946
833			8.32000	3.93234	7.24316	13.85520	-0.00002	0.00018	0.00050	-0.00000	-0.00001	-0.00002	89.14635	-9.81206	-9.68298	-0.12669	0.02435	-0.01185	-0.00188	0.00001	0.00007	33.55546	-1.88582	-19.20095	-0.00008	0.03952	0.01283	0.00000	0.00115	-0.00011	6.36278	-10.56836	-1.86082	0.59343	-0.13330	0.05477	0.00860	-0.00705	0.00559	4.37149	1.18023	-6.50695	-0.11070	0.37053	-0.02478	-0.00429	0.00843	-0.00100	14.01635
834			8.33000	3.88600	7.26448	13.87778	0.00009	0.00019	0.00046	0.00001	-0.00001	-0.00002	89.13722	-9.81570	-9.68456	-0.12673	0.02429	-0.01179	-0.00241	0.00008	0.00007	33.56580	-1.89712	-19.19015	0.00000	0.03933	0.01274	-0.00000	0.00093	-0.00003	6.34631	-10.60477	-1.91480	0.59169	-0.13226	0.05446	0.00394	-0.00706	0.00544	4.35318	1.16796	-6.48251	-0.11180	0.37191	-0.02429	-0.00279	0.00522	-0.00116	14.01677
835			8.34000	3.84506	7.28058	13.89291	0.00019	0.00019	0.00042	0.00001	-0.00000	-0.00001	89.12518	-9.81923	-9.68683	-0.12671	0.02423	-0.01170	-0.00316	0.00009	0.00007	33.57412	-1.90674	-19.18330	-0.00033	0.03905	0.01259	0.00000	0.00066	0.00000	6.33513	-10.64178	-1.96960	0.58978	-0.13182	0.05450	-0.00168	-0.00706	0.00558	4.34400	1.16004	-6.45364	-0.11148	0.37382	-0.02412	-0.00110	0.00274	-0.00129	14.02018
836			8.35000	3.80260	7.29224	13.90242	0.00027	0.00019	0.00038	0.00002	-0.00000	-0.00001	89.10936	-9.82234	-9.68879	-0.12665	0.02418	-0.01160	-0.00391	0.00006	0.00006	33.57888	-1.91345	-19.17952	-0.00123	0.03873	0.01242	0.00001	0.00038	0.00002	6.32892	-10.67871	-2.02660	0.58777	-0.13093	0.05465	-0.00662	-0.00678	0.00579	4.34308	1.15494	-6.42191	-0.10972	0.37729	-0.02397	0.00022	0.00126	-0.00134	14.02481
837			8.36000	3.75347	7.30055	13.90886	0.00030	0.00019	0.00035	0.00003	-0.00000	-0.00000	89.09032	-9.82538	-9.68979	-0.12661	0.02415	-0.01153	-0.00436	0.00001	0.00006	33.57987	-1.91688	-19.17847	-0.00256	0.03866	0.01236	-0.00000	0.00011	0.00003	6.32653	-10.71415	-2.08568	0.58561	-0.13017	0.05461	-0.01040	-0.00621	0.00594	4.34754	1.15138	-6.39012	-0.10664	0.37935	-0.02380	0.00088	0.00051	-0.00127	14.02876
838			8.37000	3.69477	7.30653	13.91403	0.00031	0.00019	0.00033	0.00003	-0.00000	-0.00000	89.06991	-9.82869	-9.68912	-0.12655	0.02412	-0.01153	-0.00433	-0.00009	0.00007	33.57842	-1.91763	-19.17970	-0.00374	0.03902	0.01251	-0.00001	-0.00006	0.00003	6.32698	-10.74679	-2.14647	0.58257	-0.12816	0.05449	-0.01330	-0.00531	0.00600	4.35381	1.14877	-6.36097	-0.10373	0.38254	-0.02348	0.00093	0.00011	-0.00109	14.03015
839			8.38000	3.62590	7.31132	13.91840	0.00029	0.00018	0.00034	0.00004	-0.00000	-0.00000	89.05036	-9.83185	-9.68553	-0.12649	0.02411	-0.01164	-0.00379	-0.00023	0.00005	33.57661	-1.91723	-19.18201	-0.00444	0.03987	0.01284	-0.00001	-0.00008	0.00004	6.32989	-10.77521	-2.20795	0.57963	-0.12689	0.05409	-0.01559	-0.00407	0.00581	4.35887	1.14701	-6.33688	-0.10107	0.38437	-0.02304	0.00055	-0.00021	-0.00081	14.02747
840			8.39000	3.54831	7.31639	13.92205	0.00024	0.00017	0.00035	0.00003	-0.00000	-0.00000	89.03363	-9.83371	-9.67789	-0.12637	0.02411	-0.01183	-0.00289	-0.00041	0.00001	33.57622	-1.91758	-19.18382	-0.00445	0.04084	0.01317	0.00001	0.00005	0.00003	6.33531	-10.79688	-2.26685	0.57502	-0.12836	0.05341	-0.01713	-0.00229	0.00514	4.36082	1.14632	-6.32059	-0.09893	0.38308	-0.02261	0.00000	-0.00054	-0.00041	14.01977
841			8.40000	3.46518	7.32316	13.92587	0.00018	0.00017	0.00038	0.00003	-0.00000	-0.00000	89.02081	-9.83269	-9.66582	-0.12632	0.02413	-0.01206	-0.00186	-0.00058	-0.00006	33.57802	-1.92004	-19.18361	-0.00384	0.04166	0.01341	0.00002	0.00028	0.00002	6.34354	-10.80770	-2.31733	0.56927	-0.12848	0.05286	-0.01804	0.00028	0.00394	4.35932	1.14703	-6.31597	-0.09734	0.38391	-0.02215	-0.00038	-0.00120	0.00011	14.00716
842			8.41000	3.38064	7.33238	13.93110	0.00014	0.00018	0.00040	0.00002	-0.00000	-0.00000	89.01199	-9.82775	-9.65016	-0.12633	0.02415	-0.01226	-0.00101	-0.00070	-0.00015	33.58141	-1.92484	-19.18071	-0.00272	0.04215	0.01353	0.00002	0.00053	-0.00001	6.35536	-10.80388	-2.35359	0.56262	-0.13059	0.05144	-0.01938	0.00332	0.00234	4.35619	1.15030	-6.32588	-0.09447	0.38176	-0.02115	-0.00026	-0.00312	0.00062	13.99063
843			8.42000	3.29820	7.34349	13.93866	0.00013	0.00019	0.00042	0.00002	-0.00000	-0.00001	89.00594	-9.81814	-9.63246	-0.12633	0.02416	-0.01247	-0.00057	-0.00075	-0.00025	33.58492	-1.93142	-19.17490	-0.00187	0.04234	0.01348	0.00001	0.00071	-0.00004	6.37253	-10.78452	-2.37327	0.55759	-0.13269	0.05012	-0.02249	0.00629	0.00077	4.35548	1.15892	-6.34868	-0.09365	0.37992	-0.02016	0.00053	-0.00728	0.00094	13.97240
844			8.43000	3.21937	7.35497	13.94955	0.00014	0.00021	0.00044	0.00002	-0.00000	-0.00001	89.00076	-9.80414	-9.61463	-0.12622	0.02414	-0.01276	-0.00059	-0.00072	-0.00034	33.58695	-1.93891	-19.16694	-0.00164	0.04246	0.01332	0.00000	0.00082	-0.00006	6.39711	-10.75183	-2.37746	0.55420	-0.13506	0.04901	-0.02742	0.00870	-0.00055	4.36164	1.17626	-6.37746	-0.09289	0.37857	-0.01934	0.00187	-0.01358	0.00096	13.95501
845			8.44000	3.14390	7.36484	13.96539	0.00016	0.00023	0.00046	0.00002	-0.00000	-0.00002	88.99475	-9.78667	-9.59815	-0.12607	0.02410	-0.01308	-0.00092	-0.00066	-0.00041	33.58630	-1.94679	-19.15811	-0.00220	0.04245	0.01305	-0.00001	0.00084	-0.00005	6.43008	-10.70972	-2.36866	0.54673	-0.14129	0.04638	-0.03219	0.01051	-0.00151	4.37747	1.20425	-6.40250	-0.08748	0.37171	-0.01752	0.00320	-0.02027	0.00065	13.94058
846			8.45000	3.07068	7.37091	13.98760	0.00020	0.00025	0.00047	0.00002	-0.00000	-0.00002	88.98711	-9.76768	-9.58344	-0.12592	0.02404	-0.01326	-0.00130	-0.00058	-0.00042	33.58292	-1.95518	-19.15042	-0.00337	0.04211	0.01268	-0.00003	0.00077	-0.00000	6.46979	-10.66292	-2.34943	0.53570	-0.14982	0.04246	-0.03415	0.01141	-0.00204	4.40282	1.24181	-6.41526	-0.08265	0.36346	-0.01435	0.00409	-0.02538	0.00019	13.93081
847			8.46000	2.99847	7.37120	14.01674	0.00024	0.00026	0.00046	0.00003	0.00000	-0.00003	88.97823	-9.74966	-9.57061	-0.12581	0.02398	-0.01331	-0.00153	-0.00050	-0.00038	33.57780	-1.96422	-19.14627	-0.00467	0.04154	0.01223	-0.00004	0.00063	0.00008	6.51157	-10.61683	-2.32302	0.52734	-0.15544	0.04027	-0.03183	0.01073	-0.00224	4.43397	1.28518	-6.41135	-0.08177	0.37005	-0.01146	0.00441	-0.02880	-0.00018	13.92610
848			8.47000	2.92547	7.36447	14.05236	0.00029	0.00027	0.00045	0.00004	0.00001	-0.00003	88.96918	-9.73459	-9.55969	-0.12570	0.02393	-0.01334	-0.00153	-0.00042	-0.00030	33.57264	-1.97391	-19.14718	-0.00579	0.04092	0.01170	-0.00004	0.00044	0.00017	6.54916	-10.57706	-2.29403	0.52750	-0.15696	0.04116	-0.02546	0.00848	-0.00226	4.46513	1.32935	-6.39078	-0.08017	0.39206	-0.01044	0.00386	-0.03029	-0.00044	13.92578
849			8.48000	2.84847	7.35083	14.09336	0.00036	0.00029	0.00045	0.00005	0.00001	-0.00003	88.96089	-9.72366	-9.55087	-0.12556	0.02389	-0.01341	-0.00145	-0.00033	-0.00021	33.56923	-1.98367	-19.15333	-0.00640	0.04050	0.01116	-0.00002	0.00023	0.00023	6.57722	-10.54815	-2.26666	0.53083	-0.15625	0.04210	-0.01614	0.00530	-0.00206	4.49040	1.36968	-6.35637	-0.07377	0.40641	-0.01043	0.00251	-0.02797	-0.00064	13.92802
850			8.49000	2.76248	7.33137	14.13791	0.00045	0.00030	0.00047	0.00007	0.00001	-0.00004	88.95332	-9.71673	-9.54405	-0.12541	0.02385	-0.01358	-0.00149	-0.00026	-0.00013	33.56840	-1.99255	-19.16333	-0.00664	0.04038	0.01066	0.00001	0.00005	0.00025	6.59356	-10.53200	-2.24184	0.53281	-0.15714	0.04201	-0.00633	0.00202	-0.00181	4.50591	1.40243	-6.31405	-0.07029	0.40765	-0.01038	0.00113	-0.02207	-0.00071	13.93020
851			8.50000	2.66044	7.30808	14.18317	0.00055	0.00033	0.00050	0.00010	0.00002	-0.00004	88.94515	-9.71271	-9.53833	-0.12523	0.02382	-0.01390	-0.00186	-0.00027	-0.00010	33.57026	-1.99948	-19.17479	-0.00621	0.04097	0.01052	0.00003	-0.00006	0.00021	6.59965	-10.52784	-2.21846	0.53512	-0.15886	0.04200	0.00145	-0.00091	-0.00160	4.51083	1.42534	-6.27289	-0.07315	0.40102	-0.01081	-0.00007	-0.01458	-0.00064	13.93007
852			8.51000	2.53364	7.28296	14.22610	0.00066	0.00037	0.00054	0.00016	0.00002	-0.00004	88.93412	-9.70838	-9.53116	-0.12505	0.02377	-0.01434	-0.00267	-0.00038	-0.00008	33.57402	-2.00373	-19.18342	-0.00689	0.04081	0.00981	0.00006	-0.00017	0.00013	6.59864	-10.53352	-2.19706	0.53727	-0.16002	0.04263	0.00610	-0.00318	-0.00127	4.50658	1.43859	-6.24266	-0.07631	0.39249	-0.01203	-0.00106	-0.00791	-0.00043	13.92633
853			8.52000	2.37210	7.25672	14.26481	0.00078	0.00041	0.00056	0.00025	0.00002	-0.00003	88.91759	-9.70607	-9.51990	-0.12484	0.02370	-0.01477	-0.00389	-0.00060	-0.00005	33.57889	-2.00408	-19.19026	-0.00637	0.04159	0.00979	0.00006	-0.00028	0.00004	6.59345	-10.54649	-2.18120	0.53790	-0.16025	0.04287	0.00766	-0.00462	-0.00067	4.49592	1.44517	-6.23044	-0.07747	0.38603	-0.01276	-0.00159	-0.00390	-0.00003	13.91908
854			8.53000	2.16629	7.22797	14.29856	0.00091	0.00045	0.00057	0.00036	0.00003	-0.00003	88.89345	-9.70377	-9.50198	-0.12467	0.02364	-0.01514	-0.00540	-0.00089	-0.00004	33.58421	-1.99994	-19.19182	-0.00646	0.04199	0.00962	0.00006	-0.00034	-0.00008	6.58635	-10.56431	-2.17502	0.53859	-0.15895	0.04309	0.00639	-0.00533	0.00017	4.48322	1.44990	-6.23897	-0.07946	0.38614	-0.01287	-0.00145	-0.00325	0.00040	13.91029
855			8.54000	1.90822	7.19398	14.32736	0.00101	0.00049	0.00057	0.00050	0.00003	-0.00002	88.86054	-9.70213	-9.47607	-0.12464	0.02360	-0.01538	-0.00701	-0.00124	-0.00001	33.59000	-1.99077	-19.18704	-0.00674	0.04244	0.00971	0.00007	-0.00038	-0.00022	6.57981	-10.58516	-2.18136	0.53914	-0.15773	0.04294	0.00256	-0.00550	0.00113	4.47406	1.45759	-6.26544	-0.08086	0.38979	-0.01233	-0.00058	-0.00550	0.00071	13.90263
856			8.55000	1.59283	7.15123	14.35071	0.00109	0.00051	0.00055	0.00065	0.00004	-0.00002	88.81873	-9.70183	-9.44104	-0.12478	0.02359	-0.01547	-0.00859	-0.00163	0.00003	33.59661	-1.97695	-19.17582	-0.00687	0.04306	0.01014	0.00008	-0.00039	-0.00036	6.57615	-10.60744	-2.20083	0.53909	-0.15963	0.04252	-0.00278	-0.00534	0.00199	4.47332	1.47115	-6.30334	-0.08142	0.38997	-0.01184	0.00077	-0.00906	0.00085	13.89849
857			8.56000	1.21860	7.09653	14.36749	0.00112	0.00051	0.00053	0.00078	0.00006	-0.00001	88.76812	-9.70289	-9.39593	-0.12512	0.02363	-0.01546	-0.01009	-0.00206	0.00006	33.60426	-1.95960	-19.15864	-0.00670	0.04402	0.01092	0.00009	-0.00034	-0.00051	6.57657	-10.62941	-2.23107	0.53804	-0.16058	0.04189	-0.00782	-0.00476	0.00248	4.48279	1.49056	-6.34553	-0.08109	0.38910	-0.01126	0.00209	-0.01193	0.00085	13.89912
858			8.57000	0.78848	7.02795	14.37585	0.00110	0.00050	0.00051	0.00087	0.00007	-0.00000	88.70923	-9.70429	-9.33962	-0.12555	0.02371	-0.01533	-0.01139	-0.00253	0.00006	33.61272	-1.94014	-19.13653	-0.00646	0.04513	0.01190	0.00009	-0.00026	-0.00064	6.58089	-10.64894	-2.26546	0.53764	-0.16015	0.04145	-0.01100	-0.00371	0.00239	4.50071	1.51292	-6.38639	-0.08105	0.38869	-0.01084	0.00302	-0.01246	0.00075	13.90439
859			8.58000	0.31003	6.94512	14.37439	0.00104	0.00048	0.00049	0.00090	0.00007	0.00001	88.64326	-9.70460	-9.27181	-0.12601	0.02382	-0.01515	-0.01237	-0.00301	0.00002	33.62164	-1.91998	-19.11111	-0.00619	0.04636	0.01299	0.00009	-0.00016	-0.00074	6.58823	-10.66339	-2.29484	0.53719	-0.16042	0.04132	-0.01183	-0.00225	0.00174	4.52342	1.53344	-6.42214	-0.08057	0.38886	-0.01065	0.00338	-0.01000	0.00062	13.91299
860			8.59000	-0.20534	6.84885	14.36248	0.00093	0.00045	0.00049	0.00086	0.00008	0.00001	88.57203	-9.70223	-9.19293	-0.12647	0.02395	-0.01506	-0.01295	-0.00345	-0.00006	33.63041	-1.90058	-19.08412	-0.00591	0.04753	0.01390	0.00007	-0.00002	-0.00079	6.59744	-10.67047	-2.31241	0.53842	-0.16085	0.04148	-0.01118	-0.00047	0.00083	4.54707	1.54755	-6.45059	-0.08098	0.38976	-0.01063	0.00331	-0.00544	0.00047	13.92290
861			8.60000	-0.74353	6.74128	14.34103	0.00081	0.00044	0.00050	0.00077	0.00009	0.00002	88.49777	-9.69590	-9.10464	-0.12690	0.02409	-0.01506	-0.01303	-0.00380	-0.00016	33.63777	-1.88337	-19.05690	-0.00577	0.04828	0.01445	0.00005	0.00015	-0.00078	6.60782	-10.66937	-2.31765	0.53903	-0.16262	0.04126	-0.01039	0.00135	0.00005	4.56889	1.55335	-6.47100	-0.08011	0.38923	-0.01038	0.00289	-0.00071	0.00031	13.93140
862			8.61000	-1.28908	6.62580	14.31266	0.00070	0.00042	0.00053	0.00066	0.00009	0.00003	88.42352	-9.68518	-9.01003	-0.12733	0.02423	-0.01510	-0.01256	-0.00400	-0.00025	33.64304	-1.86923	-19.03061	-0.00595	0.04837	0.01459	0.00003	0.00027	-0.00070	6.61905	-10.66119	-2.31505	0.53936	-0.16316	0.04105	-0.00987	0.00291	-0.00038	4.58749	1.55236	-6.48465	-0.07773	0.39105	-0.01006	0.00227	0.00255	0.00021	13.93661
863			8.62000	-1.82670	6.50654	14.28070	0.00060	0.00041	0.00054	0.00056	0.00009	0.00003	88.35253	-9.67146	-8.91336	-0.12781	0.02435	-0.01504	-0.01156	-0.00402	-0.00029	33.64583	-1.85810	-19.00729	-0.00632	0.04788	0.01450	0.00001	0.00027	-0.00057	6.63034	-10.64780	-2.30920	0.54296	-0.16473	0.04093	-0.00892	0.00417	-0.00064	4.60168	1.54780	-6.49540	-0.07819	0.39112	-0.00997	0.00160	0.00381	0.00020	13.93718
864			8.63000	-2.34247	6.38776	14.24729	0.00055	0.00039	0.00054	0.00048	0.00008	0.00003	88.28774	-9.65760	-8.81886	-0.12829	0.02445	-0.01490	-0.01011	-0.00387	-0.00025	33.64644	-1.84971	-18.98979	-0.00681	0.04713	0.01433	-0.00001	0.00012	-0.00037	6.64058	-10.63028	-2.30036	0.54718	-0.16650	0.04080	-0.00697	0.00530	-0.00104	4.61027	1.54305	-6.50834	-0.07969	0.39105	-0.00992	0.00087	0.00329	0.00027	13.93270
865			8.64000	-2.82484	6.27308	14.21291	0.00053	0.00038	0.00054	0.00043	0.00008	0.00003	88.23146	-9.64681	-8.72992	-0.12856	0.02452	-0.01478	-0.00833	-0.00358	-0.00014	33.64541	-1.84414	-18.98090	-0.00725	0.04632	0.01400	-0.00002	-0.00011	-0.00013	6.64958	-10.60820	-2.28405	0.54920	-0.16851	0.04087	-0.00479	0.00659	-0.00181	4.61336	1.54067	-6.52697	-0.07952	0.39084	-0.01017	0.00028	0.00160	0.00038	13.92344
866			8.65000	-3.26559	6.16549	14.17811	0.00054	0.00039	0.00054	0.00039	0.00007	0.00003	88.18516	-9.64158	-8.64968	-0.12855	0.02454	-0.01475	-0.00643	-0.00314	0.00001	33.64378	-1.84130	-18.98218	-0.00752	0.04561	0.01351	-0.00002	-0.00037	0.00010	6.65906	-10.57991	-2.25423	0.54959	-0.17187	0.04074	-0.00380	0.00839	-0.00298	4.61314	1.54179	-6.55116	-0.07967	0.38942	-0.01028	0.00008	-0.00039	0.00046	13.91076
867			8.66000	-3.66037	6.06705	14.14447	0.00057	0.00041	0.00054	0.00038	0.00007	0.00002	88.14922	-9.64272	-8.58122	-0.12824	0.02451	-0.01481	-0.00465	-0.00259	0.00015	33.64242	-1.84081	-18.99285	-0.00758	0.04520	0.01297	-0.00001	-0.00058	0.00027	6.67180	-10.54296	-2.20609	0.54978	-0.17542	0.04039	-0.00477	0.01082	-0.00438	4.61308	1.54592	-6.57789	-0.08139	0.38772	-0.01010	0.00034	-0.00213	0.00047	13.89643
868			8.67000	-4.00840	5.97888	14.11387	0.00063	0.00043	0.00055	0.00036	0.00006	0.00002	88.12305	-9.64931	-8.52672	-0.12767	0.02442	-0.01495	-0.00308	-0.00197	0.00025	33.64180	-1.84207	-19.01011	-0.00782	0.04515	0.01248	0.00001	-0.00069	0.00036	6.69043	-10.49529	-2.13703	0.54759	-0.17888	0.03958	-0.00754	0.01362	-0.00574	4.61655	1.55238	-6.60407	-0.08173	0.38484	-0.00957	0.00102	-0.00390	0.00044	13.88212
869			8.68000	-4.31168	5.90112	14.08803	0.00070	0.00045	0.00055	0.00035	0.00006	0.00002	88.10573	-9.65908	-8.48686	-0.12693	0.02429	-0.01513	-0.00174	-0.00137	0.00029	33.64252	-1.84463	-19.03004	-0.00832	0.04535	0.01209	0.00003	-0.00064	0.00038	6.71628	-10.43690	-2.04846	0.54208	-0.18335	0.03842	-0.01109	0.01630	-0.00673	4.62606	1.56169	-6.62892	-0.07896	0.37925	-0.00897	0.00185	-0.00628	0.00041	13.86934
870			8.69000	-4.57424	5.83298	14.06842	0.00077	0.00047	0.00054	0.00033	0.00005	0.00001	88.09629	-9.66921	-8.46068	-0.12619	0.02413	-0.01523	-0.00061	-0.00084	0.00026	33.64514	-1.84839	-19.04870	-0.00886	0.04552	0.01184	0.00006	-0.00042	0.00033	6.74837	-10.37065	-1.94655	0.53644	-0.18781	0.03750	-0.01362	0.01814	-0.00719	4.64203	1.57553	-6.65490	-0.07690	0.37531	-0.00838	0.00253	-0.00925	0.00043	13.85894
871			8.70000	-4.80112	5.77281	14.05549	0.00085	0.00049	0.00051	0.00031	0.00005	0.00000	88.09328	-9.67696	-8.44583	-0.12550	0.02395	-0.01518	0.00021	-0.00044	0.00016	33.64960	-1.85364	-19.06261	-0.00936	0.04552	0.01174	0.00009	-0.00005	0.00025	6.78294	-10.30116	-1.83977	0.53388	-0.19116	0.03741	-0.01370	0.01859	-0.00725	4.66213	1.59466	-6.68586	-0.07630	0.37617	-0.00816	0.00283	-0.01214	0.00051	13.85081
872			8.71000	-4.99768	5.71854	14.04851	0.00091	0.00049	0.00048	0.00029	0.00004	0.00000	88.09459	-9.68068	-8.43893	-0.12482	0.02375	-0.01501	0.00065	-0.00019	0.00005	33.65498	-1.86088	-19.06967	-0.00981	0.04524	0.01173	0.00009	0.00039	0.00015	6.81544	-10.23378	-1.73585	0.53246	-0.19458	0.03789	-0.01129	0.01749	-0.00690	4.68259	1.61821	-6.72349	-0.07298	0.37819	-0.00852	0.00255	-0.01425	0.00061	13.84366
873			8.72000	-5.16873	5.66823	14.04621	0.00095	0.00049	0.00045	0.00027	0.00004	-0.00000	88.09772	-9.68038	-8.43638	-0.12417	0.02356	-0.01483	0.00069	-0.00009	-0.00004	33.65997	-1.87027	-19.06964	-0.01017	0.04484	0.01178	0.00007	0.00079	0.00007	6.84244	-10.17413	-1.64169	0.53326	-0.19685	0.03949	-0.00764	0.01475	-0.00627	4.69997	1.64444	-6.76452	-0.07027	0.38152	-0.00990	0.00194	-0.01558	0.00072	13.83538
874			8.73000	-5.31823	5.62022	14.04728	0.00098	0.00050	0.00044	0.00024	0.00004	-0.00001	88.10027	-9.67736	-8.43478	-0.12359	0.02339	-0.01466	0.00038	-0.00010	-0.00008	33.66325	-1.88129	-19.06382	-0.01032	0.04434	0.01183	0.00003	0.00105	0.00000	6.86246	-10.12686	-1.56265	0.53885	-0.19806	0.04152	-0.00371	0.01087	-0.00534	4.71189	1.67169	-6.80291	-0.07110	0.38437	-0.01172	0.00116	-0.01598	0.00076	13.82355
875			8.74000	-5.44891	5.57302	14.05088	0.00101	0.00049	0.00042	0.00021	0.00004	-0.00001	88.10046	-9.67404	-8.43146	-0.12319	0.02325	-0.01442	-0.00014	-0.00020	-0.00005	33.66383	-1.89284	-19.05469	-0.01019	0.04378	0.01194	-0.00002	0.00110	-0.00004	6.87516	-10.09407	-1.50060	0.54417	-0.19809	0.04330	0.00012	0.00679	-0.00426	4.71664	1.69800	-6.83466	-0.07212	0.38283	-0.01375	0.00020	-0.01494	0.00074	13.80624
876			8.75000	-5.56239	5.52539	14.05607	0.00104	0.00048	0.00038	0.00019	0.00004	-0.00001	88.09730	-9.67300	-8.42471	-0.12297	0.02314	-0.01403	-0.00075	-0.00034	0.00004	33.66165	-1.90333	-19.04483	-0.00995	0.04304	0.01206	-0.00006	0.00094	-0.00005	6.88131	-10.07434	-1.45371	0.54996	-0.19977	0.04484	0.00314	0.00353	-0.00325	4.71330	1.72135	-6.86094	-0.07582	0.37802	-0.01573	-0.00080	-0.01279	0.00075	13.78274
877			8.76000	-5.65973	5.47649	14.06056	0.00110	0.00045	0.00032	0.00017	0.00004	-0.00000	88.09053	-9.67693	-8.41411	-0.12295	0.02308	-0.01348	-0.00141	-0.00046	0.00018	33.65768	-1.91121	-19.03695	-0.00956	0.04217	0.01225	-0.00007	0.00060	-0.00004	6.88283	-10.06403	-1.41936	0.55402	-0.20371	0.04552	0.00435	0.00156	-0.00238	4.70298	1.74111	-6.88578	-0.07916	0.37084	-0.01707	-0.00156	-0.01066	0.00082	13.75405
878			8.77000	-5.74219	5.42708	14.06147	0.00117	0.00042	0.00026	0.00016	0.00004	-0.00000	88.08015	-9.68767	-8.40079	-0.12309	0.02307	-0.01292	-0.00212	-0.00053	0.00034	33.65365	-1.91509	-19.03284	-0.00912	0.04139	0.01244	-0.00005	0.00016	-0.00001	6.88269	-10.05845	-1.39437	0.55794	-0.20625	0.04559	0.00318	0.00114	-0.00187	4.68913	1.75867	-6.91280	-0.08303	0.36544	-0.01765	-0.00178	-0.00969	0.00095	13.72288
879			8.78000	-5.81180	5.37953	14.05743	0.00125	0.00041	0.00023	0.00014	0.00003	0.00000	88.06613	-9.70626	-8.38658	-0.12333	0.02314	-0.01262	-0.00293	-0.00052	0.00050	33.65094	-1.91445	-19.03391	-0.00863	0.04112	0.01264	-0.00002	-0.00033	0.00004	6.88444	-10.05211	-1.37281	0.56067	-0.20848	0.04505	-0.00020	0.00244	-0.00194	4.67664	1.77640	-6.94452	-0.08548	0.36331	-0.01737	-0.00124	-0.01010	0.00110	13.69267
880			8.79000	-5.87096	5.33622	14.04933	0.00132	0.00041	0.00023	0.00013	0.00003	0.00000	88.04833	-9.73218	-8.37331	-0.12369	0.02327	-0.01256	-0.00381	-0.00045	0.00063	33.65009	-1.90954	-19.04088	-0.00800	0.04136	0.01288	0.00000	-0.00078	0.00010	6.89149	-10.03920	-1.34625	0.56359	-0.20949	0.04465	-0.00521	0.00536	-0.00269	4.67036	1.79636	-6.98273	-0.08761	0.36339	-0.01703	0.00000	-0.01132	0.00130	13.66663
881			8.80000	-5.92206	5.29843	14.03878	0.00138	0.00041	0.00023	0.00012	0.00003	0.00000	88.02670	-9.76286	-8.36200	-0.12413	0.02344	-0.01262	-0.00469	-0.00036	0.00071	33.65079	-1.90140	-19.05337	-0.00794	0.04166	0.01290	0.00002	-0.00118	0.00018	6.90655	-10.01471	-1.30677	0.56469	-0.21124	0.04437	-0.01141	0.00959	-0.00391	4.67404	1.81914	-7.02904	-0.08783	0.36257	-0.01686	0.00175	-0.01246	0.00154	13.64678
882			8.81000	-5.96720	5.26700	14.02744	0.00145	0.00043	0.00024	0.00011	0.00002	0.00000	88.00167	-9.79590	-8.35332	-0.12457	0.02362	-0.01278	-0.00543	-0.00026	0.00067	33.65240	-1.89123	-19.07187	-0.00677	0.04326	0.01356	0.00003	-0.00141	0.00023	6.93124	-9.97537	-1.25072	0.56528	-0.21376	0.04399	-0.01868	0.01458	-0.00521	4.68996	1.84416	-7.08406	-0.08815	0.36026	-0.01660	0.00375	-0.01329	0.00174	13.63356
883			8.82000	-6.00821	5.24261	14.01685	0.00149	0.00045	0.00026	0.00011	0.00002	0.00000	87.97423	-9.82274	-8.34712	-0.12495	0.02380	-0.01305	-0.00592	-0.00017	0.00051	33.65401	-1.88098	-19.09023	-0.00704	0.04403	0.01351	0.00003	-0.00136	0.00022	6.96644	-9.92073	-1.17944	0.56557	-0.21550	0.04311	-0.02692	0.01943	-0.00619	4.71904	1.87112	-7.14570	-0.08901	0.35770	-0.01573	0.00581	-0.01422	0.00176	13.62606
884			8.83000	-6.04648	5.22508	14.00838	0.00152	0.00048	0.00030	0.00010	0.00001	0.00000	87.94572	-9.84044	-8.34335	-0.12518	0.02394	-0.01339	-0.00611	-0.00009	0.00027	33.65540	-1.87184	-19.10676	-0.00697	0.04507	0.01360	0.00002	-0.00113	0.00017	7.01211	-9.85290	-1.09779	0.56410	-0.21919	0.04199	-0.03537	0.02369	-0.00665	4.76074	1.90012	-7.20825	-0.08722	0.35430	-0.01473	0.00744	-0.01548	0.00158	13.62277
885			8.84000	-6.08257	5.21307	14.00270	0.00154	0.00051	0.00034	0.00009	0.00001	0.00000	87.91740	-9.84542	-8.34188	-0.12542	0.02404	-0.01378	-0.00605	-0.00003	-0.00004	33.65660	-1.86489	-19.11789	-0.00693	0.04568	0.01346	0.00002	-0.00070	0.00007	7.06693	-9.77565	-1.01190	0.56437	-0.22281	0.04126	-0.04284	0.02676	-0.00673	4.81284	1.93122	-7.26415	-0.08522	0.35383	-0.01389	0.00848	-0.01715	0.00126	13.62190
886			8.85000	-6.11642	5.20464	13.99952	0.00155	0.00055	0.00038	0.00009	0.00001	0.00000	87.89018	-9.83668	-8.34210	-0.12559	0.02409	-0.01416	-0.00583	-0.00001	-0.00036	33.65770	-1.86074	-19.12176	-0.00687	0.04578	0.01314	0.00001	-0.00019	-0.00003	7.12813	-9.69330	-0.92673	0.56518	-0.22618	0.04095	-0.04769	0.02851	-0.00660	4.87144	1.96422	-7.30759	-0.08204	0.35537	-0.01340	0.00866	-0.01891	0.00092	13.62164
887			8.86000	-6.14767	5.19813	13.99788	0.00156	0.00058	0.00041	0.00008	0.00001	0.00000	87.86433	-9.81611	-8.34268	-0.12573	0.02408	-0.01453	-0.00556	-0.00005	-0.00062	33.65813	-1.85953	-19.11830	-0.00656	0.04542	0.01270	-0.00001	0.00030	-0.00012	7.19187	-9.60939	-0.84412	0.56448	-0.23058	0.04084	-0.04837	0.02925	-0.00642	4.93134	1.99865	-7.33767	-0.07682	0.35540	-0.01339	0.00785	-0.02046	0.00065	13.62012
888			8.87000	-6.17597	5.19255	13.99631	0.00158	0.00060	0.00042	0.00007	0.00001	0.00000	87.83949	-9.78782	-8.34171	-0.12589	0.02403	-0.01469	-0.00532	-0.00015	-0.00075	33.65717	-1.86111	-19.10879	-0.00606	0.04450	0.01221	-0.00003	0.00066	-0.00017	7.25352	-9.52650	-0.76379	0.56565	-0.23348	0.04131	-0.04446	0.02878	-0.00639	4.98675	2.03470	-7.35722	-0.07346	0.35554	-0.01397	0.00656	-0.02234	0.00048	13.61582
889			8.88000	-6.20090	5.18778	13.99317	0.00160	0.00060	0.00040	0.00007	0.00000	0.00000	87.81511	-9.75762	-8.33773	-0.12614	0.02396	-0.01454	-0.00511	-0.00029	-0.00071	33.65388	-1.86476	-19.09565	-0.00558	0.04313	0.01181	-0.00005	0.00083	-0.00018	7.30844	-9.44687	-0.68394	0.56909	-0.23658	0.04147	-0.03619	0.02735	-0.00647	5.03255	2.07381	-7.37081	-0.07237	0.35329	-0.01442	0.00504	-0.02485	0.00042	13.60776
890			8.89000	-6.22195	5.18406	13.98658	0.00164	0.00059	0.00036	0.00006	0.00000	0.00001	87.79108	-9.73173	-8.32990	-0.12653	0.02390	-0.01415	-0.00486	-0.00044	-0.00050	33.64820	-1.86972	-19.08192	-0.00537	0.04138	0.01143	-0.00007	0.00079	-0.00014	7.35309	-9.37236	-0.60116	0.57362	-0.24131	0.04169	-0.02489	0.02532	-0.00677	5.06563	2.11790	-7.38320	-0.07356	0.34735	-0.01519	0.00349	-0.02776	0.00046	13.59631
891			8.90000	-6.23915	5.18162	13.97543	0.00168	0.00058	0.00032	0.00005	0.00000	0.00001	87.76771	-9.71635	-8.31780	-0.12695	0.02387	-0.01370	-0.00450	-0.00060	-0.00017	33.64077	-1.87511	-19.07147	-0.00534	0.03975	0.01112	-0.00007	0.00058	-0.00006	7.38611	-9.30380	-0.51237	0.57631	-0.24427	0.04218	-0.01278	0.02281	-0.00727	5.08597	2.16810	-7.39740	-0.07421	0.34271	-0.01610	0.00202	-0.03048	0.00058	13.58268
892			8.91000	-6.25353	5.18076	13.96054	0.00172	0.00057	0.00029	0.00005	0.00000	0.00001	87.74561	-9.71599	-8.30105	-0.12741	0.02390	-0.01328	-0.00397	-0.00077	0.00021	33.63301	-1.88028	-19.06784	-0.00535	0.03832	0.01079	-0.00007	0.00023	0.00007	7.40832	-9.24086	-0.41672	0.57999	-0.24618	0.04270	-0.00207	0.02046	-0.00775	5.09564	2.22307	-7.41520	-0.07641	0.33833	-0.01692	0.00083	-0.03138	0.00074	13.56802
893			8.92000	-6.26674	5.18161	13.94455	0.00177	0.00056	0.00026	0.00005	0.00000	0.00001	87.72552	-9.73286	-8.27959	-0.12787	0.02397	-0.01275	-0.00329	-0.00092	0.00058	33.62672	-1.88476	-19.07354	-0.00511	0.03699	0.01046	-0.00004	-0.00017	0.00020	7.42175	-9.18255	-0.31591	0.58524	-0.24809	0.04322	0.00616	0.01866	-0.00807	5.09688	2.27842	-7.43792	-0.08111	0.33393	-0.01761	-0.00009	-0.02967	0.00092	13.55275
894			8.93000	-6.28024	5.18373	13.93047	0.00183	0.00055	0.00021	0.00005	-0.00000	0.00000	87.70825	-9.76595	-8.25454	-0.12838	0.02410	-0.01211	-0.00246	-0.00101	0.00085	33.62336	-1.88799	-19.08903	-0.00439	0.03587	0.01021	-0.00001	-0.00055	0.00031	7.42874	-9.12777	-0.21320	0.58757	-0.24939	0.04318	0.01139	0.01737	-0.00802	5.09228	2.32984	-7.46605	-0.08313	0.33172	-0.01764	-0.00057	-0.02710	0.00104	13.53740
895			8.94000	-6.29474	5.18635	13.91966	0.00188	0.00052	0.00017	0.00005	-0.00000	0.00000	87.69476	-9.81122	-8.22786	-0.12884	0.02426	-0.01142	-0.00150	-0.00101	0.00098	33.62394	-1.88962	-19.11243	-0.00333	0.03515	0.01009	0.00002	-0.00082	0.00038	7.43181	-9.07589	-0.11260	0.59056	-0.25213	0.04363	0.01319	0.01650	-0.00778	5.08661	2.37769	-7.49707	-0.08560	0.32901	-0.01817	-0.00026	-0.02595	0.00108	13.52472
896			8.95000	-6.31030	5.18855	13.91229	0.00192	0.00050	0.00013	0.00006	-0.00000	0.00000	87.68601	-9.86256	-8.20221	-0.12912	0.02443	-0.01091	-0.00047	-0.00092	0.00097	33.62839	-1.88953	-19.13991	-0.00163	0.03531	0.01034	0.00002	-0.00093	0.00038	7.43398	-9.02697	-0.01781	0.59719	-0.25360	0.04513	0.01153	0.01560	-0.00748	5.08634	2.42593	-7.52617	-0.09143	0.32890	-0.01935	0.00087	-0.02668	0.00107	13.51847
897			8.96000	-6.32682	5.18975	13.90792	0.00195	0.00049	0.00011	0.00006	-0.00000	0.00000	87.68237	-9.91121	-8.17983	-0.12916	0.02457	-0.01061	0.00044	-0.00076	0.00086	33.63551	-1.88818	-19.16459	-0.00110	0.03508	0.01011	0.00002	-0.00085	0.00031	7.43819	-8.98139	0.06896	0.60135	-0.25276	0.04619	0.00703	0.01456	-0.00697	5.09519	2.47591	-7.55204	-0.09286	0.33311	-0.01989	0.00221	-0.02658	0.00108	13.51946
898			8.97000	-6.34420	5.18978	13.90596	0.00195	0.00047	0.00010	0.00006	0.00000	0.00000	87.68314	-9.95363	-8.16264	-0.12891	0.02465	-0.01047	0.00105	-0.00054	0.00066	33.64334	-1.88569	-19.18441	0.00047	0.03616	0.01063	-0.00001	-0.00064	0.00019	7.44633	-8.93914	0.14711	0.60577	-0.25272	0.04660	0.00126	0.01357	-0.00631	5.11122	2.52252	-7.57998	-0.09251	0.33562	-0.02003	0.00292	-0.02189	0.00126	13.52385
899			8.98000	-6.36218	5.18857	13.90555	0.00194	0.00046	0.00009	0.00006	0.00000	-0.00000	87.68680	-9.98213	-8.15147	-0.12843	0.02465	-0.01048	0.00120	-0.00030	0.00036	33.64934	-1.88267	-19.19293	0.00135	0.03708	0.01098	-0.00001	-0.00023	-0.00001	7.45877	-8.90025	0.21667	0.61064	-0.25353	0.04671	-0.00435	0.01254	-0.00561	5.12846	2.55679	-7.61725	-0.09177	0.33610	-0.02010	0.00272	-0.01226	0.00160	13.52497
900			8.99000	-6.38043	5.18640	13.90569	0.00191	0.00046	0.00011	0.00006	0.00000	-0.00000	87.69106	-9.99254	-8.14670	-0.12764	0.02456	-0.01064	0.00084	-0.00006	0.00001	33.65136	-1.87915	-19.18717	0.00140	0.03794	0.01134	0.00000	0.00026	-0.00026	7.47473	-8.86505	0.27780	0.61524	-0.25526	0.04667	-0.00904	0.01139	-0.00490	5.14131	2.57231	-7.66720	-0.09044	0.33531	-0.02023	0.00197	-0.00090	0.00195	13.51800
901			9.00000	-6.39853	5.18340	13.90641	0.00185	0.00048	0.00015	0.00006	0.00000	-0.00000	87.69386	-9.98357	-8.14874	-0.12672	0.02442	-0.01102	0.00007	0.00020	-0.00035	33.64824	-1.87471	-19.16703	0.00079	0.03891	0.01171	0.00001	0.00069	-0.00051	7.49321	-8.83389	0.33077	0.61748	-0.25459	0.04665	-0.01304	0.01002	-0.00421	5.14852	2.56977	-7.72732	-0.08898	0.33744	-0.02014	0.00134	0.00789	0.00214	13.50277
902			9.01000	-6.41609	5.17936	13.90867	0.00179	0.00049	0.00019	0.00005	0.00000	-0.00000	87.69359	-9.95643	-8.15777	-0.12585	0.02423	-0.01155	-0.00098	0.00045	-0.00070	33.63989	-1.86863	-19.13479	-0.00035	0.03985	0.01208	-0.00001	0.00097	-0.00072	7.51397	-8.80685	0.37570	0.61901	-0.25405	0.04620	-0.01733	0.00862	-0.00351	5.15300	2.55655	-7.79095	-0.08921	0.33892	-0.01958	0.00126	0.01142	0.00206	13.48282
903			9.02000	-6.43291	5.17395	13.91319	0.00173	0.00050	0.00023	0.00005	0.00000	-0.00000	87.68914	-9.91514	-8.17292	-0.12517	0.02403	-0.01213	-0.00218	0.00064	-0.00098	33.62728	-1.86036	-19.09503	-0.00178	0.04078	0.01252	-0.00005	0.00104	-0.00086	7.53787	-8.78395	0.41296	0.62013	-0.25515	0.04504	-0.02256	0.00728	-0.00287	5.15923	2.54214	-7.85082	-0.08937	0.33869	-0.01845	0.00175	0.00950	0.00176	13.46255
904			9.03000	-6.44929	5.16720	13.92036	0.00167	0.00052	0.00027	0.00005	0.00001	-0.00000	87.67962	-9.86549	-8.19267	-0.12459	0.02385	-0.01288	-0.00349	0.00078	-0.00113	33.61166	-1.84958	-19.05328	-0.00363	0.04158	0.01266	-0.00011	0.00083	-0.00086	7.56617	-8.76489	0.44454	0.62040	-0.25512	0.04447	-0.02817	0.00606	-0.00251	5.17053	2.53435	-7.90262	-0.08919	0.33883	-0.01788	0.00255	0.00379	0.00147	13.44491
905			9.04000	-6.46588	5.15921	13.93037	0.00160	0.00056	0.00034	0.00004	0.00001	-0.00001	87.66425	-9.81618	-8.21494	-0.12398	0.02370	-0.01390	-0.00484	0.00083	-0.00117	33.59458	-1.83629	-19.01725	-0.00430	0.04378	0.01336	-0.00014	0.00045	-0.00081	7.59925	-8.74846	0.47426	0.61800	-0.25513	0.04424	-0.03231	0.00529	-0.00249	5.18776	2.53788	-7.94580	-0.08681	0.33859	-0.01772	0.00320	-0.00376	0.00125	13.43177
906			9.05000	-6.48352	5.15055	13.94397	0.00153	0.00060	0.00043	0.00005	0.00001	-0.00001	87.64252	-9.77072	-8.23741	-0.12344	0.02360	-0.01511	-0.00617	0.00080	-0.00108	33.57741	-1.82099	-18.98889	-0.00596	0.04531	0.01331	-0.00018	-0.00011	-0.00063	7.63546	-8.73280	0.50614	0.61491	-0.25571	0.04375	-0.03326	0.00514	-0.00271	5.20927	2.55432	-7.98186	-0.08464	0.33709	-0.01731	0.00348	-0.01121	0.00106	13.42428
907			9.06000	-6.50292	5.14241	13.96124	0.00147	0.00065	0.00053	0.00005	0.00001	-0.00002	87.61424	-9.73613	-8.25786	-0.12299	0.02356	-0.01632	-0.00743	0.00071	-0.00081	33.56115	-1.80397	-18.97344	-0.00683	0.04732	0.01341	-0.00019	-0.00081	-0.00039	7.67156	-8.71621	0.54226	0.61210	-0.25543	0.04376	-0.03096	0.00551	-0.00298	5.23188	2.58216	-8.01213	-0.08454	0.33733	-0.01703	0.00341	-0.01701	0.00089	13.42255
908			9.07000	-6.52450	5.13669	13.98190	0.00143	0.00070	0.00062	0.00005	0.00000	-0.00002	87.57965	-9.71513	-8.27473	-0.12275	0.02360	-0.01737	-0.00851	0.00057	-0.00046	33.54616	-1.78620	-18.97175	-0.00733	0.04930	0.01344	-0.00018	-0.00147	-0.00015	7.70477	-8.69788	0.58104	0.60975	-0.25553	0.04387	-0.02711	0.00622	-0.00302	5.25308	2.61730	-8.03603	-0.08423	0.33794	-0.01677	0.00302	-0.01986	0.00068	13.42562
909			9.08000	-6.54817	5.13517	14.00517	0.00141	0.00073	0.00069	0.00005	-0.00000	-0.00003	87.53972	-9.70715	-8.28722	-0.12283	0.02371	-0.01808	-0.00934	0.00041	-0.00010	33.53227	-1.76860	-18.98197	-0.00755	0.05094	0.01346	-0.00019	-0.00236	0.00004	7.73389	-8.67801	0.61756	0.60674	-0.25567	0.04358	-0.02324	0.00703	-0.00267	5.27107	2.65348	-8.05246	-0.08317	0.33963	-0.01607	0.00231	-0.01874	0.00049	13.43071
910			9.09000	-6.57330	5.13887	14.02965	0.00142	0.00074	0.00071	0.00006	-0.00001	-0.00003	87.49595	-9.70934	-8.29517	-0.12327	0.02386	-0.01835	-0.00986	0.00024	0.00016	33.51923	-1.75233	-19.00051	-0.00759	0.05206	0.01355	-0.00016	-0.00217	0.00021	7.75866	-8.65720	0.64726	0.60543	-0.25629	0.04307	-0.01928	0.00783	-0.00214	5.28355	2.68347	-8.06475	-0.08346	0.34163	-0.01516	0.00131	-0.01361	0.00044	13.43387
911			9.10000	-6.59828	5.14734	14.05264	0.00143	0.00073	0.00069	0.00005	-0.00002	-0.00002	87.44999	-9.71750	-8.29868	-0.12396	0.02403	-0.01828	-0.01010	0.00007	0.00029	33.50688	-1.73848	-19.02311	-0.00746	0.05260	0.01365	-0.00015	-0.00206	0.00029	7.77827	-8.63563	0.66993	0.60404	-0.25751	0.04271	-0.01410	0.00857	-0.00179	5.28762	2.70204	-8.08169	-0.08101	0.34275	-0.01478	0.00005	-0.00636	0.00062	13.43211
912			9.11000	-6.62092	5.15869	14.07036	0.00144	0.00072	0.00066	0.00005	-0.00002	-0.00001	87.40309	-9.72747	-8.29796	-0.12465	0.02420	-0.01808	-0.01014	-0.00009	0.00029	33.49490	-1.72833	-19.04576	-0.00720	0.05282	0.01369	-0.00014	-0.00165	0.00031	7.79184	-8.61294	0.69013	0.60486	-0.25737	0.04291	-0.00788	0.00910	-0.00185	5.28211	2.70908	-8.11092	-0.08078	0.34375	-0.01498	-0.00106	0.00003	0.00094	13.42497
913			9.12000	-6.63911	5.17040	14.08002	0.00145	0.00073	0.00066	0.00004	-0.00001	-0.00000	87.35597	-9.73549	-8.29369	-0.12517	0.02434	-0.01802	-0.01008	-0.00023	0.00017	33.48285	-1.72293	-19.06463	-0.00645	0.05314	0.01379	-0.00013	-0.00098	0.00026	7.79976	-8.58883	0.71375	0.60828	-0.25794	0.04282	-0.00243	0.00933	-0.00221	5.26920	2.70856	-8.15337	-0.08380	0.34257	-0.01492	-0.00179	0.00372	0.00121	13.41448
914			9.13000	-6.65200	5.18046	14.08142	0.00145	0.00075	0.00068	0.00003	-0.00001	0.00000	87.30891	-9.73748	-8.28653	-0.12547	0.02446	-0.01816	-0.01003	-0.00034	0.00003	33.47040	-1.72267	-19.07554	-0.00706	0.05233	0.01307	-0.00015	-0.00029	0.00018	7.80443	-8.56386	0.74373	0.61076	-0.25813	0.04284	0.00022	0.00902	-0.00262	5.25324	2.70520	-8.20437	-0.08429	0.34162	-0.01509	-0.00190	0.00459	0.00135	13.40301
915			9.14000	-6.66056	5.18815	14.07801	0.00146	0.00078	0.00071	0.00002	-0.00001	0.00001	87.26164	-9.73651	-8.27762	-0.12569	0.02453	-0.01833	-0.01009	-0.00041	-0.00006	33.45741	-1.72626	-19.08126	-0.00655	0.05210	0.01282	-0.00015	0.00020	0.00011	7.80897	-8.53965	0.77842	0.61243	-0.25764	0.04287	-0.00045	0.00809	-0.00279	5.23845	2.70265	-8.25737	-0.08405	0.34188	-0.01515	-0.00150	0.00345	0.00134	13.39215
916			9.15000	-6.66660	5.19348	14.07370	0.00146	0.00078	0.00071	0.00002	-0.00001	0.00000	87.21376	-9.73274	-8.26754	-0.12589	0.02456	-0.01827	-0.01023	-0.00045	-0.00010	33.44404	-1.73190	-19.08159	-0.00668	0.05122	0.01241	-0.00016	0.00050	0.00005	7.81565	-8.51807	0.81360	0.61282	-0.25674	0.04299	-0.00350	0.00678	-0.00265	5.22791	2.70295	-8.30640	-0.08455	0.34244	-0.01517	-0.00081	0.00128	0.00119	13.38306
917			9.16000	-6.67177	5.19680	14.07111	0.00148	0.00077	0.00068	0.00001	-0.00000	0.00000	87.16504	-9.72913	-8.25684	-0.12612	0.02457	-0.01803	-0.01036	-0.00046	-0.00005	33.43052	-1.73798	-19.07871	-0.00695	0.05021	0.01216	-0.00016	0.00061	0.00001	7.82541	-8.50005	0.84511	0.61420	-0.25597	0.04325	-0.00763	0.00549	-0.00228	5.22326	2.70658	-8.34736	-0.08656	0.34275	-0.01527	0.00002	-0.00107	0.00096	13.37643
918			9.17000	-6.67720	5.19852	14.07102	0.00149	0.00075	0.00065	0.00001	-0.00000	-0.00000	87.11596	-9.72878	-8.24596	-0.12637	0.02457	-0.01765	-0.01033	-0.00045	0.00009	33.41742	-1.74392	-19.07472	-0.00732	0.04930	0.01210	-0.00016	0.00060	0.00001	7.83834	-8.48548	0.87082	0.61455	-0.25686	0.04319	-0.01162	0.00455	-0.00186	5.22482	2.71309	-8.37814	-0.08711	0.34217	-0.01522	0.00082	-0.00315	0.00071	13.37241
919			9.18000	-6.68318	5.19907	14.07297	0.00152	0.00073	0.00061	0.00002	-0.00000	-0.00000	87.06773	-9.73405	-8.23525	-0.12659	0.02458	-0.01720	-0.00998	-0.00042	0.00028	33.40558	-1.74992	-19.07155	-0.00773	0.04845	0.01214	-0.00014	0.00051	0.00004	7.85397	-8.47321	0.89179	0.61679	-0.25702	0.04317	-0.01452	0.00422	-0.00165	5.23154	2.72194	-8.39949	-0.08903	0.34227	-0.01510	0.00144	-0.00478	0.00052	13.37074
920			9.19000	-6.68939	5.19882	14.07548	0.00154	0.00070	0.00056	0.00002	0.00000	-0.00000	87.02206	-9.74636	-8.22500	-0.12675	0.02458	-0.01675	-0.00930	-0.00039	0.00048	33.39638	-1.75600	-19.07096	-0.00791	0.04785	0.01229	-0.00010	0.00038	0.00010	7.87140	-8.46087	0.91201	0.61696	-0.25777	0.04314	-0.01541	0.00476	-0.00179	5.24151	2.73260	-8.41571	-0.08802	0.34120	-0.01525	0.00173	-0.00583	0.00047	13.37126
921			9.20000	-6.69535	5.19804	14.07672	0.00156	0.00067	0.00051	0.00002	0.00000	-0.00000	86.98025	-9.76597	-8.21491	-0.12678	0.02457	-0.01620	-0.00838	-0.00038	0.00066	33.39095	-1.76248	-19.07409	-0.00781	0.04725	0.01249	-0.00004	0.00025	0.00018	7.88916	-8.44575	0.93646	0.61771	-0.25669	0.04342	-0.01376	0.00608	-0.00230	5.25246	2.74468	-8.43323	-0.08755	0.34129	-0.01556	0.00172	-0.00631	0.00060	13.37413
922			9.21000	-6.70071	5.19688	14.07543	0.00158	0.00063	0.00045	0.00001	0.00000	0.00000	86.94285	-9.79214	-8.20469	-0.12678	0.02456	-0.01551	-0.00745	-0.00037	0.00079	33.38964	-1.76993	-19.08111	-0.00724	0.04646	0.01267	0.00001	0.00017	0.00026	7.90530	-8.42565	0.96912	0.61842	-0.25664	0.04324	-0.00950	0.00796	-0.00302	5.26201	2.75774	-8.45786	-0.08675	0.34035	-0.01551	0.00139	-0.00632	0.00082	13.37957
923			9.22000	-6.70525	5.19546	14.07109	0.00161	0.00060	0.00039	0.00001	0.00000	0.00000	86.90946	-9.82300	-8.19438	-0.12679	0.02455	-0.01473	-0.00664	-0.00036	0.00083	33.39179	-1.77894	-19.09124	-0.00642	0.04551	0.01275	0.00004	0.00018	0.00032	7.91778	-8.39950	1.01174	0.61956	-0.25886	0.04277	-0.00316	0.00996	-0.00375	5.26803	2.77146	-8.49202	-0.08632	0.33681	-0.01536	0.00078	-0.00616	0.00105	13.38752
924			9.23000	-6.70851	5.19384	14.06363	0.00164	0.00056	0.00033	0.00001	0.00000	0.00000	86.87939	-9.85549	-8.18434	-0.12680	0.02454	-0.01392	-0.00598	-0.00034	0.00078	33.39598	-1.78950	-19.10257	-0.00557	0.04441	0.01273	0.00005	0.00028	0.00034	7.92492	-8.36814	1.06345	0.62008	-0.25896	0.04295	0.00430	0.01111	-0.00435	5.26868	2.78577	-8.53378	-0.08616	0.33504	-0.01565	-0.00011	-0.00627	0.00120	13.39706
925			9.24000	-6.71004	5.19203	14.05373	0.00166	0.00053	0.00028	0.00000	0.00000	0.00001	86.85210	-9.88596	-8.17488	-0.12684	0.02454	-0.01317	-0.00542	-0.00032	0.00066	33.40067	-1.80148	-19.11253	-0.00500	0.04319	0.01260	0.00004	0.00045	0.00030	7.92575	-8.33483	1.12106	0.62116	-0.25851	0.04310	0.01165	0.01061	-0.00462	5.26246	2.80091	-8.57801	-0.08697	0.33424	-0.01576	-0.00119	-0.00667	0.00119	13.40641
926			9.25000	-6.70954	5.19025	14.04216	0.00167	0.00051	0.00023	-0.00000	0.00000	0.00000	86.82724	-9.91171	-8.16590	-0.12688	0.02453	-0.01256	-0.00493	-0.00032	0.00051	33.40479	-1.81463	-19.11915	-0.00469	0.04197	0.01240	0.00003	0.00065	0.00024	7.92030	-8.30465	1.17977	0.62307	-0.25809	0.04360	0.01797	0.00808	-0.00452	5.24892	2.81650	-8.61815	-0.08928	0.33384	-0.01611	-0.00238	-0.00674	0.00103	13.41384
927			9.26000	-6.70739	5.18886	14.02979	0.00169	0.00049	0.00020	-0.00000	0.00000	0.00000	86.80444	-9.93163	-8.15692	-0.12687	0.02451	-0.01209	-0.00453	-0.00035	0.00037	33.40784	-1.82869	-19.12170	-0.00462	0.04070	0.01207	0.00002	0.00081	0.00018	7.90914	-8.28296	1.23487	0.62411	-0.25791	0.04421	0.02348	0.00364	-0.00408	5.22837	2.83067	-8.64918	-0.09147	0.33313	-0.01664	-0.00365	-0.00556	0.00077	13.41809
928			9.27000	-6.70468	5.18825	14.01750	0.00169	0.00047	0.00017	-0.00000	0.00000	0.00000	86.78320	-9.94613	-8.14754	-0.12678	0.02448	-0.01175	-0.00422	-0.00037	0.00026	33.40965	-1.84291	-19.12047	-0.00460	0.03959	0.01174	0.00001	0.00091	0.00011	7.89211	-8.27409	1.28329	0.62568	-0.25776	0.04473	0.02970	-0.00218	-0.00339	5.20067	2.84034	-8.66901	-0.09281	0.33121	-0.01730	-0.00504	-0.00257	0.00045	13.41839
929			9.28000	-6.70281	5.18855	14.00667	0.00168	0.00046	0.00015	-0.00000	0.00000	0.00000	86.76302	-9.95583	-8.13785	-0.12659	0.02444	-0.01148	-0.00403	-0.00038	0.00017	33.41031	-1.85632	-19.11587	-0.00463	0.03850	0.01138	-0.00000	0.00091	0.00004	7.86745	-8.28065	1.32305	0.62766	-0.25737	0.04518	0.03807	-0.00871	-0.00244	5.16475	2.84222	-8.67786	-0.09445	0.33043	-0.01778	-0.00664	0.00192	0.00009	13.41473
930			9.29000	-6.70297	5.18947	13.99928	0.00167	0.00045	0.00013	0.00001	-0.00000	0.00000	86.74350	-9.96181	-8.12871	-0.12636	0.02439	-0.01126	-0.00394	-0.00034	0.00011	33.40988	-1.86776	-19.10878	-0.00471	0.03752	0.01106	-0.00001	0.00082	-0.00002	7.83232	-8.30403	1.35067	0.62945	-0.25479	0.04632	0.04840	-0.01523	-0.00112	5.11973	2.83423	-8.67541	-0.09732	0.33435	-0.01847	-0.00843	0.00698	-0.00033	13.40802
931			9.30000	-6.70587	5.19060	13.99699	0.00165	0.00044	0.00012	0.00001	-0.00000	-0.00000	86.72436	-9.96574	-8.12110	-0.12614	0.02435	-0.01106	-0.00396	-0.00026	0.00008	33.40874	-1.87623	-19.10067	-0.00484	0.03667	0.01080	-0.00001	0.00063	-0.00005	7.78469	-8.34474	1.36017	0.63122	-0.25222	0.04764	0.05894	-0.02122	0.00079	5.06643	2.81654	-8.65942	-0.10028	0.33759	-0.01943	-0.00999	0.01141	-0.00088	13.40019
932			9.31000	-6.71155	5.19179	14.00003	0.00164	0.00044	0.00012	0.00002	-0.00000	-0.00000	86.70536	-9.96944	-8.11597	-0.12591	0.02431	-0.01094	-0.00403	-0.00015	0.00008	33.40715	-1.88106	-19.09311	-0.00504	0.03620	0.01069	-0.00002	0.00040	-0.00008	7.72443	-8.40211	1.34474	0.63392	-0.24916	0.04912	0.06781	-0.02596	0.00324	5.00792	2.79106	-8.62696	-0.10416	0.33892	-0.02074	-0.01111	0.01446	-0.00156	13.39361
933			9.32000	-6.71948	5.19308	14.00751	0.00161	0.00043	0.00013	0.00002	-0.00000	-0.00000	86.68640	-9.97383	-8.11366	-0.12565	0.02428	-0.01093	-0.00416	-0.00002	0.00009	33.40528	-1.88213	-19.08689	-0.00529	0.03608	0.01062	-0.00002	0.00015	-0.00009	7.65340	-8.47316	1.30077	0.63666	-0.24632	0.04972	0.07350	-0.02883	0.00575	4.94824	2.76026	-8.57748	-0.10815	0.33882	-0.02136	-0.01152	0.01611	-0.00220	13.39013
934			9.33000	-6.72899	5.19451	14.01842	0.00158	0.00043	0.00014	0.00002	-0.00000	-0.00000	86.66711	-9.97885	-8.11424	-0.12530	0.02423	-0.01096	-0.00437	0.00010	0.00009	33.40314	-1.87948	-19.08198	-0.00559	0.03624	0.01063	-0.00002	-0.00007	-0.00012	7.57516	-8.55267	1.22991	0.64098	-0.24431	0.04931	0.07533	-0.02959	0.00777	4.89126	2.72660	-8.51418	-0.11285	0.33730	-0.02111	-0.01123	0.01658	-0.00257	13.39085
935			9.34000	-6.73941	5.19600	14.03190	0.00155	0.00044	0.00015	0.00003	-0.00000	-0.00000	86.64714	-9.98328	-8.11767	-0.12491	0.02419	-0.01112	-0.00468	0.00020	0.00006	33.40082	-1.87319	-19.07730	-0.00583	0.03670	0.01068	-0.00002	-0.00025	-0.00017	7.49451	-8.63451	1.13825	0.64645	-0.24150	0.04936	0.07260	-0.02830	0.00918	4.84059	2.69222	-8.44312	-0.11854	0.33475	-0.02139	-0.01018	0.01626	-0.00276	13.39635
936			9.35000	-6.75051	5.19756	14.04680	0.00151	0.00044	0.00017	0.00003	-0.00000	-0.00000	86.62579	-9.98580	-8.12347	-0.12444	0.02414	-0.01140	-0.00515	0.00028	0.00001	33.39865	-1.86321	-19.07147	-0.00591	0.03743	0.01077	-0.00002	-0.00039	-0.00023	7.41705	-8.71356	1.03399	0.64926	-0.23850	0.04933	0.06480	-0.02582	0.00988	4.79951	2.65867	-8.37148	-0.12214	0.33231	-0.02160	-0.00814	0.01545	-0.00270	13.40685
937			9.36000	-6.76259	5.19911	14.06209	0.00147	0.00045	0.00020	0.00003	-0.00000	-0.00001	86.60197	-9.98543	-8.13088	-0.12393	0.02410	-0.01179	-0.00580	0.00033	-0.00005	33.39684	-1.84962	-19.06316	-0.00602	0.03834	0.01090	-0.00002	-0.00049	-0.00032	7.34774	-8.78712	0.92427	0.65166	-0.23627	0.04986	0.05337	-0.02311	0.01022	4.77063	2.62711	-8.30462	-0.12543	0.33029	-0.02226	-0.00555	0.01437	-0.00257	13.42216
938			9.37000	-6.77608	5.20052	14.07730	0.00144	0.00046	0.00023	0.00003	-0.00000	-0.00001	86.57494	-9.98203	-8.13945	-0.12338	0.02405	-0.01223	-0.00650	0.00036	-0.00011	33.39579	-1.83271	-19.05158	-0.00647	0.03945	0.01114	-0.00001	-0.00055	-0.00041	7.28942	-8.85477	0.81279	0.65419	-0.23358	0.05079	0.04036	-0.02057	0.01041	4.75466	2.59798	-8.24358	-0.12964	0.33141	-0.02291	-0.00295	0.01371	-0.00243	13.44129
939			9.38000	-6.79104	5.20159	14.09244	0.00141	0.00047	0.00025	0.00003	-0.00000	-0.00001	86.54472	-9.97589	-8.14900	-0.12283	0.02399	-0.01257	-0.00712	0.00039	-0.00017	33.39620	-1.81297	-19.03671	-0.00725	0.04047	0.01150	0.00001	-0.00059	-0.00050	7.24275	-8.91702	0.70140	0.65679	-0.23057	0.05124	0.02798	-0.01829	0.01032	4.74986	2.56975	-8.18712	-0.13361	0.33609	-0.02276	-0.00089	0.01469	-0.00225	13.46229
940			9.39000	-6.80698	5.20210	14.10725	0.00137	0.00047	0.00026	0.00003	-0.00000	-0.00001	86.51192	-9.96798	-8.15923	-0.12223	0.02390	-0.01277	-0.00758	0.00040	-0.00020	33.39868	-1.79138	-19.01943	-0.00807	0.04144	0.01204	0.00004	-0.00061	-0.00056	7.20650	-8.97403	0.59268	0.65895	-0.22950	0.05142	0.01803	-0.01630	0.00988	4.75190	2.53868	-8.13468	-0.13518	0.33835	-0.02269	0.00024	0.01752	-0.00210	13.48205
941			9.40000	-6.82266	5.20179	14.12083	0.00133	0.00046	0.00026	0.00003	-0.00000	-0.00001	86.47716	-9.95925	-8.16930	-0.12148	0.02376	-0.01285	-0.00793	0.00037	-0.00019	33.40336	-1.76933	-19.00109	-0.00890	0.04209	0.01255	0.00008	-0.00061	-0.00058	7.17851	-9.02542	0.49051	0.65999	-0.22741	0.05127	0.01133	-0.01432	0.00902	4.75638	2.50182	-8.08628	-0.13447	0.34011	-0.02251	0.00057	0.02091	-0.00195	13.49842
942			9.41000	-6.83675	5.20050	14.13177	0.00129	0.00044	0.00026	0.00003	0.00000	-0.00000	86.44047	-9.95172	-8.17835	-0.12067	0.02359	-0.01286	-0.00828	0.00030	-0.00015	33.40993	-1.74823	-18.98406	-0.00941	0.04262	0.01307	0.00011	-0.00061	-0.00054	7.15650	-9.07084	0.39928	0.66217	-0.22532	0.05168	0.00762	-0.01256	0.00790	4.76079	2.46026	-8.04169	-0.13538	0.34113	-0.02290	0.00057	0.02259	-0.00182	13.51131
943			9.42000	-6.84829	5.19831	14.13800	0.00125	0.00043	0.00025	0.00002	0.00000	-0.00000	86.40117	-9.94709	-8.18480	-0.11989	0.02342	-0.01293	-0.00880	0.00016	-0.00007	33.41778	-1.72951	-18.97073	-0.00952	0.04312	0.01347	0.00013	-0.00063	-0.00043	7.13886	-9.11064	0.32251	0.66289	-0.22405	0.05206	0.00554	-0.01121	0.00656	4.76485	2.41866	-8.00191	-0.13547	0.34071	-0.02338	0.00064	0.02126	-0.00159	13.52220
944			9.43000	-6.85720	5.19581	14.13770	0.00121	0.00042	0.00026	0.00002	0.00000	0.00000	86.35781	-9.94629	-8.18669	-0.11923	0.02330	-0.01319	-0.00958	-0.00006	0.00002	33.42595	-1.71418	-18.96265	-0.00922	0.04388	0.01374	0.00012	-0.00063	-0.00029	7.12511	-9.14566	0.26143	0.66410	-0.22278	0.05203	0.00395	-0.01010	0.00517	4.76924	2.38251	-7.96976	-0.13624	0.33911	-0.02349	0.00085	0.01719	-0.00120	13.53232
945			9.44000	-6.86410	5.19389	14.13113	0.00116	0.00044	0.00030	0.00001	0.00000	0.00000	86.30850	-9.94861	-8.18160	-0.11872	0.02325	-0.01363	-0.01066	-0.00036	0.00010	33.43324	-1.70255	-18.95978	-0.00879	0.04460	0.01371	0.00010	-0.00062	-0.00014	7.11490	-9.17631	0.21454	0.66435	-0.22089	0.05168	0.00248	-0.00884	0.00397	4.77426	2.35591	-7.94820	-0.13513	0.33926	-0.02321	0.00110	0.01164	-0.00069	13.54214
946			9.45000	-6.87014	5.19365	14.12265	0.00112	0.00046	0.00033	0.00001	-0.00000	0.00000	86.25170	-9.95337	-8.16806	-0.11849	0.02326	-0.01407	-0.01197	-0.00070	0.00017	33.43840	-1.69440	-18.96157	-0.00854	0.04504	0.01348	0.00006	-0.00060	-0.00001	7.10765	-9.20205	0.17874	0.66482	-0.21866	0.05197	0.00114	-0.00713	0.00310	4.77985	2.34048	-7.93895	-0.13501	0.33951	-0.02346	0.00132	0.00590	-0.00018	13.55166
[truncated: 1,367 more rows]
[truncated: 11 more columns]
