# Supplementary material for: Analysis of the impact of different landing heights and lateralities on lower limb joint load based on statistical parametric mapping
Source: PLoS One. 2025 May 30;20(5):e0324656. doi: 10.1371/journal.pone.0324656 (PMC12124505; doi:10.1371/journal.pone.0324656)
Supplement: S1 File — (ZIP) [file pone.0324656.s001.zip › Original data/010/右前45.txt]

	C:\Users\dell\Documents\Qualisys-GAIT1214\Data\yunpeng_wuyunpeng_2023-11-18_wjn009\2023-11-18\2023-11-18_unspecified\Gait LB - CAST 9.c3d	C:\Users\dell\Documents\Qualisys-GAIT1214\Data\yunpeng_wuyunpeng_2023-11-18_wjn009\2023-11-18\2023-11-18_unspecified\Gait LB - CAST 9.c3d	C:\Users\dell\Documents\Qualisys-GAIT1214\Data\yunpeng_wuyunpeng_2023-11-18_wjn009\2023-11-18\2023-11-18_unspecified\Gait LB - CAST 9.c3d	C:\Users\dell\Documents\Qualisys-GAIT1214\Data\yunpeng_wuyunpeng_2023-11-18_wjn009\2023-11-18\2023-11-18_unspecified\Gait LB - CAST 9.c3d	C:\Users\dell\Documents\Qualisys-GAIT1214\Data\yunpeng_wuyunpeng_2023-11-18_wjn009\2023-11-18\2023-11-18_unspecified\Gait LB - CAST 9.c3d	C:\Users\dell\Documents\Qualisys-GAIT1214\Data\yunpeng_wuyunpeng_2023-11-18_wjn009\2023-11-18\2023-11-18_unspecified\Gait LB - CAST 9.c3d	C:\Users\dell\Documents\Qualisys-GAIT1214\Data\yunpeng_wuyunpeng_2023-11-18_wjn009\2023-11-18\2023-11-18_unspecified\Gait LB - CAST 9.c3d	C:\Users\dell\Documents\Qualisys-GAIT1214\Data\yunpeng_wuyunpeng_2023-11-18_wjn009\2023-11-18\2023-11-18_unspecified\Gait LB - CAST 9.c3d	C:\Users\dell\Documents\Qualisys-GAIT1214\Data\yunpeng_wuyunpeng_2023-11-18_wjn009\2023-11-18\2023-11-18_unspecified\Gait LB - CAST 9.c3d	C:\Users\dell\Documents\Qualisys-GAIT1214\Data\yunpeng_wuyunpeng_2023-11-18_wjn009\2023-11-18\2023-11-18_unspecified\Gait LB - CAST 9.c3d	C:\Users\dell\Documents\Qualisys-GAIT1214\Data\yunpeng_wuyunpeng_2023-11-18_wjn009\2023-11-18\2023-11-18_unspecified\Gait LB - CAST 9.c3d	C:\Users\dell\Documents\Qualisys-GAIT1214\Data\yunpeng_wuyunpeng_2023-11-18_wjn009\2023-11-18\2023-11-18_unspecified\Gait LB - CAST 9.c3d	C:\Users\dell\Documents\Qualisys-GAIT1214\Data\yunpeng_wuyunpeng_2023-11-18_wjn009\2023-11-18\2023-11-18_unspecified\Gait LB - CAST 9.c3d	C:\Users\dell\Documents\Qualisys-GAIT1214\Data\yunpeng_wuyunpeng_2023-11-18_wjn009\2023-11-18\2023-11-18_unspecified\Gait LB - CAST 9.c3d	C:\Users\dell\Documents\Qualisys-GAIT1214\Data\yunpeng_wuyunpeng_2023-11-18_wjn009\2023-11-18\2023-11-18_unspecified\Gait LB - CAST 9.c3d	C:\Users\dell\Documents\Qualisys-GAIT1214\Data\yunpeng_wuyunpeng_2023-11-18_wjn009\2023-11-18\2023-11-18_unspecified\Gait LB - CAST 9.c3d	C:\Users\dell\Documents\Qualisys-GAIT1214\Data\yunpeng_wuyunpeng_2023-11-18_wjn009\2023-11-18\2023-11-18_unspecified\Gait LB - CAST 9.c3d	C:\Users\dell\Documents\Qualisys-GAIT1214\Data\yunpeng_wuyunpeng_2023-11-18_wjn009\2023-11-18\2023-11-18_unspecified\Gait LB - CAST 9.c3d	C:\Users\dell\Documents\Qualisys-GAIT1214\Data\yunpeng_wuyunpeng_2023-11-18_wjn009\2023-11-18\2023-11-18_unspecified\Gait LB - CAST 9.c3d	C:\Users\dell\Documents\Qualisys-GAIT1214\Data\yunpeng_wuyunpeng_2023-11-18_wjn009\2023-11-18\2023-11-18_unspecified\Gait LB - CAST 9.c3d	C:\Users\dell\Documents\Qualisys-GAIT1214\Data\yunpeng_wuyunpeng_2023-11-18_wjn009\2023-11-18\2023-11-18_unspecified\Gait LB - CAST 9.c3d	C:\Users\dell\Documents\Qualisys-GAIT1214\Data\yunpeng_wuyunpeng_2023-11-18_wjn009\2023-11-18\2023-11-18_unspecified\Gait LB - CAST 9.c3d	C:\Users\dell\Documents\Qualisys-GAIT1214\Data\yunpeng_wuyunpeng_2023-11-18_wjn009\2023-11-18\2023-11-18_unspecified\Gait LB - CAST 9.c3d	C:\Users\dell\Documents\Qualisys-GAIT1214\Data\yunpeng_wuyunpeng_2023-11-18_wjn009\2023-11-18\2023-11-18_unspecified\Gait LB - CAST 9.c3d	C:\Users\dell\Documents\Qualisys-GAIT1214\Data\yunpeng_wuyunpeng_2023-11-18_wjn009\2023-11-18\2023-11-18_unspecified\Gait LB - CAST 9.c3d	C:\Users\dell\Documents\Qualisys-GAIT1214\Data\yunpeng_wuyunpeng_2023-11-18_wjn009\2023-11-18\2023-11-18_unspecified\Gait LB - CAST 9.c3d	C:\Users\dell\Documents\Qualisys-GAIT1214\Data\yunpeng_wuyunpeng_2023-11-18_wjn009\2023-11-18\2023-11-18_unspecified\Gait LB - CAST 9.c3d	C:\Users\dell\Documents\Qualisys-GAIT1214\Data\yunpeng_wuyunpeng_2023-11-18_wjn009\2023-11-18\2023-11-18_unspecified\Gait LB - CAST 9.c3d	C:\Users\dell\Documents\Qualisys-GAIT1214\Data\yunpeng_wuyunpeng_2023-11-18_wjn009\2023-11-18\2023-11-18_unspecified\Gait LB - CAST 9.c3d	C:\Users\dell\Documents\Qualisys-GAIT1214\Data\yunpeng_wuyunpeng_2023-11-18_wjn009\2023-11-18\2023-11-18_unspecified\Gait LB - CAST 9.c3d	C:\Users\dell\Documents\Qualisys-GAIT1214\Data\yunpeng_wuyunpeng_2023-11-18_wjn009\2023-11-18\2023-11-18_unspecified\Gait LB - CAST 9.c3d	C:\Users\dell\Documents\Qualisys-GAIT1214\Data\yunpeng_wuyunpeng_2023-11-18_wjn009\2023-11-18\2023-11-18_unspecified\Gait LB - CAST 9.c3d	C:\Users\dell\Documents\Qualisys-GAIT1214\Data\yunpeng_wuyunpeng_2023-11-18_wjn009\2023-11-18\2023-11-18_unspecified\Gait LB - CAST 9.c3d	C:\Users\dell\Documents\Qualisys-GAIT1214\Data\yunpeng_wuyunpeng_2023-11-18_wjn009\2023-11-18\2023-11-18_unspecified\Gait LB - CAST 9.c3d	C:\Users\dell\Documents\Qualisys-GAIT1214\Data\yunpeng_wuyunpeng_2023-11-18_wjn009\2023-11-18\2023-11-18_unspecified\Gait LB - CAST 9.c3d	C:\Users\dell\Documents\Qualisys-GAIT1214\Data\yunpeng_wuyunpeng_2023-11-18_wjn009\2023-11-18\2023-11-18_unspecified\Gait LB - CAST 9.c3d	C:\Users\dell\Documents\Qualisys-GAIT1214\Data\yunpeng_wuyunpeng_2023-11-18_wjn009\2023-11-18\2023-11-18_unspecified\Gait LB - CAST 9.c3d	C:\Users\dell\Documents\Qualisys-GAIT1214\Data\yunpeng_wuyunpeng_2023-11-18_wjn009\2023-11-18\2023-11-18_unspecified\Gait LB - CAST 9.c3d	C:\Users\dell\Documents\Qualisys-GAIT1214\Data\yunpeng_wuyunpeng_2023-11-18_wjn009\2023-11-18\2023-11-18_unspecified\Gait LB - CAST 9.c3d	C:\Users\dell\Documents\Qualisys-GAIT1214\Data\yunpeng_wuyunpeng_2023-11-18_wjn009\2023-11-18\2023-11-18_unspecified\Gait LB - CAST 9.c3d	C:\Users\dell\Documents\Qualisys-GAIT1214\Data\yunpeng_wuyunpeng_2023-11-18_wjn009\2023-11-18\2023-11-18_unspecified\Gait LB - CAST 9.c3d	C:\Users\dell\Documents\Qualisys-GAIT1214\Data\yunpeng_wuyunpeng_2023-11-18_wjn009\2023-11-18\2023-11-18_unspecified\Gait LB - CAST 9.c3d	C:\Users\dell\Documents\Qualisys-GAIT1214\Data\yunpeng_wuyunpeng_2023-11-18_wjn009\2023-11-18\2023-11-18_unspecified\Gait LB - CAST 9.c3d	C:\Users\dell\Documents\Qualisys-GAIT1214\Data\yunpeng_wuyunpeng_2023-11-18_wjn009\2023-11-18\2023-11-18_unspecified\Gait LB - CAST 9.c3d	C:\Users\dell\Documents\Qualisys-GAIT1214\Data\yunpeng_wuyunpeng_2023-11-18_wjn009\2023-11-18\2023-11-18_unspecified\Gait LB - CAST 9.c3d	C:\Users\dell\Documents\Qualisys-GAIT1214\Data\yunpeng_wuyunpeng_2023-11-18_wjn009\2023-11-18\2023-11-18_unspecified\Gait LB - CAST 9.c3d	C:\Users\dell\Documents\Qualisys-GAIT1214\Data\yunpeng_wuyunpeng_2023-11-18_wjn009\2023-11-18\2023-11-18_unspecified\Gait LB - CAST 9.c3d	C:\Users\dell\Documents\Qualisys-GAIT1214\Data\yunpeng_wuyunpeng_2023-11-18_wjn009\2023-11-18\2023-11-18_unspecified\Gait LB - CAST 9.c3d	C:\Users\dell\Documents\Qualisys-GAIT1214\Data\yunpeng_wuyunpeng_2023-11-18_wjn009\2023-11-18\2023-11-18_unspecified\Gait LB - CAST 9.c3d
	CD	ZD	TIME	Left Ankle Angles	Left Ankle Angles	Left Ankle Angles	Left Ankle Moment	Left Ankle Moment	Left Ankle Moment	Left Ankle Power	Left Ankle Power	Left Ankle Power	Left Knee Angles	Left Knee Angles	Left Knee Angles	Left Knee Moment	Left Knee Moment	Left Knee Moment	Left Knee Power	Left Knee Power	Left Knee Power	Left Hip Angles	Left Hip Angles	Left Hip Angles	Left Hip Moment	Left Hip Moment	Left Hip Moment	Left Hip Power	Left Hip Power	Left Hip Power	Right Ankle Angles	Right Ankle Angles	Right Ankle Angles	Right Ankle Moment	Right Ankle Moment	Right Ankle Moment	Right Ankle Power	Right Ankle Power	Right Ankle Power	Right Knee Angles	Right Knee Angles	Right Knee Angles	Right Knee Moment	Right Knee Moment	Right Knee Moment	Right Knee Power	Right Knee Power	Right Knee Power	Right Hip Angles
	EVENT_LABEL	EVENT_LABEL	FRAME_NUMBERS	LINK_MODEL_BASED	LINK_MODEL_BASED	LINK_MODEL_BASED	LINK_MODEL_BASED	LINK_MODEL_BASED	LINK_MODEL_BASED	LINK_MODEL_BASED	LINK_MODEL_BASED	LINK_MODEL_BASED	LINK_MODEL_BASED	LINK_MODEL_BASED	LINK_MODEL_BASED	LINK_MODEL_BASED	LINK_MODEL_BASED	LINK_MODEL_BASED	LINK_MODEL_BASED	LINK_MODEL_BASED	LINK_MODEL_BASED	LINK_MODEL_BASED	LINK_MODEL_BASED	LINK_MODEL_BASED	LINK_MODEL_BASED	LINK_MODEL_BASED	LINK_MODEL_BASED	LINK_MODEL_BASED	LINK_MODEL_BASED	LINK_MODEL_BASED	LINK_MODEL_BASED	LINK_MODEL_BASED	LINK_MODEL_BASED	LINK_MODEL_BASED	LINK_MODEL_BASED	LINK_MODEL_BASED	LINK_MODEL_BASED	LINK_MODEL_BASED	LINK_MODEL_BASED	LINK_MODEL_BASED	LINK_MODEL_BASED	LINK_MODEL_BASED	LINK_MODEL_BASED	LINK_MODEL_BASED	LINK_MODEL_BASED	LINK_MODEL_BASED	LINK_MODEL_BASED	LINK_MODEL_BASED	LINK_MODEL_BASED
	ORIGINAL	ORIGINAL	ORIGINAL	ORIGINAL	ORIGINAL	ORIGINAL	ORIGINAL	ORIGINAL	ORIGINAL	ORIGINAL	ORIGINAL	ORIGINAL	ORIGINAL	ORIGINAL	ORIGINAL	ORIGINAL	ORIGINAL	ORIGINAL	ORIGINAL	ORIGINAL	ORIGINAL	ORIGINAL	ORIGINAL	ORIGINAL	ORIGINAL	ORIGINAL	ORIGINAL	ORIGINAL	ORIGINAL	ORIGINAL	ORIGINAL	ORIGINAL	ORIGINAL	ORIGINAL	ORIGINAL	ORIGINAL	ORIGINAL	ORIGINAL	ORIGINAL	ORIGINAL	ORIGINAL	ORIGINAL	ORIGINAL	ORIGINAL	ORIGINAL	ORIGINAL	ORIGINAL	ORIGINAL	ORIGINAL
ITEM	X	X	X	X	Y	Z	X	Y	Z	X	Y	Z	X	Y	Z	X	Y	Z	X	Y	Z	X	Y	Z	X	Y	Z	X	Y	Z	X	Y	Z	X	Y	Z	X	Y	Z	X	Y	Z	X	Y	Z	X	Y	Z	X
1	0.49000	0.62000	0.00000	23.69052	-4.62573	5.05406							38.73260	-12.64332	-4.13774							17.10652	8.06205	-15.81282							-8.25728	7.61331	3.38261							1.86546	-2.00152	-13.17887							31.40046
2			0.01000	24.04132	-4.38418	5.03710							39.60083	-12.61403	-4.19175							17.26998	7.94014	-15.77646							-8.60580	7.65759	3.38050							1.78829	-2.11152	-13.10021							31.30678
3			0.02000	24.39209	-4.14175	5.03006	-0.00898	0.00031	0.00067	0.00538	-0.00012	-0.00012	40.49438	-12.57520	-4.25980	-0.06707	0.00883	0.01283	0.10380	0.00023	0.00199	17.44457	7.81930	-15.73408	-0.01207	-0.06085	-0.00723	0.00399	-0.01363	0.00014	-8.96714	7.70954	3.37939	-0.01040	-0.00051	0.00077	-0.00660	0.00005	0.00001	1.71086	-2.21556	-13.02448	0.06291	0.01827	0.00219	0.00803	0.00308	0.00029	31.22313
4			0.03000	24.72810	-3.90252	5.03982	-0.00910	0.00030	0.00057	0.00512	-0.00011	-0.00012	41.40875	-12.52113	-4.34986	-0.06473	0.00786	0.01296	0.10194	0.00030	0.00268	17.63519	7.70191	-15.67743	-0.02621	-0.06313	-0.00662	0.00959	-0.01411	0.00031	-9.33266	7.76473	3.37857	-0.01038	-0.00046	0.00080	-0.00658	0.00004	0.00002	1.63632	-2.30930	-12.95234	0.06113	0.01826	0.00217	0.00735	0.00273	0.00028	31.15486
5			0.04000	25.03968	-3.66761	5.06743	-0.00921	0.00028	0.00054	0.00471	-0.00010	-0.00013	42.34478	-12.45082	-4.47044	-0.06301	0.00751	0.01282	0.10097	0.00047	0.00340	17.84672	7.59129	-15.60468	-0.04006	-0.06542	-0.00607	0.01633	-0.01415	0.00044	-9.69331	7.81906	3.37535	-0.01038	-0.00045	0.00080	-0.00643	0.00004	0.00002	1.56742	-2.39076	-12.88278	0.05980	0.01806	0.00221	0.00647	0.00233	0.00028	31.10380
6			0.05000	25.31949	-3.43297	5.11791	-0.00929	0.00026	0.00059	0.00417	-0.00008	-0.00017	43.30510	-12.36884	-4.62836	-0.06198	0.00802	0.01217	0.10114	0.00083	0.00392	18.08166	7.49161	-15.52052	-0.05072	-0.06667	-0.00584	0.02280	-0.01336	0.00055	-10.04086	7.86906	3.36535	-0.01037	-0.00047	0.00076	-0.00616	0.00003	0.00003	1.50649	-2.46105	-12.81185	0.05893	0.01760	0.00231	0.00546	0.00199	0.00031	31.06837
7			0.06000	25.56175	-3.18984	5.20111	-0.00928	0.00022	0.00064	0.00350	-0.00007	-0.00022	44.29139	-12.28392	-4.82835	-0.06187	0.00895	0.01134	0.10270	0.00146	0.00418	18.33907	7.40619	-15.43003	-0.05579	-0.06722	-0.00599	0.02707	-0.01203	0.00066	-10.36938	7.91099	3.34357	-0.01032	-0.00051	0.00069	-0.00580	0.00003	0.00004	1.45483	-2.52461	-12.73238	0.05851	0.01683	0.00243	0.00440	0.00178	0.00037	31.04459
8			0.07000	25.76348	-2.92800	5.32419	-0.00914	0.00016	0.00064	0.00279	-0.00005	-0.00028	45.30149	-12.20698	-5.07150	-0.06279	0.00992	0.01063	0.10550	0.00233	0.00423	18.61381	7.33645	-15.33557	-0.05381	-0.06744	-0.00658	0.02727	-0.01054	0.00079	-10.67669	7.94120	3.30572	-0.01025	-0.00057	0.00060	-0.00544	0.00001	0.00005	1.41272	-2.58674	-12.63877	0.05854	0.01576	0.00252	0.00335	0.00166	0.00045	31.02756
9			0.08000	25.92533	-2.64017	5.48625	-0.00891	0.00010	0.00064	0.00211	-0.00003	-0.00032	46.32775	-12.14903	-5.35259	-0.06490	0.01094	0.01011	0.10940	0.00338	0.00406	18.89557	7.28064	-15.24047	-0.04428	-0.06700	-0.00762	0.02237	-0.00905	0.00092	-10.96426	7.95762	3.24989	-0.01014	-0.00064	0.00052	-0.00511	-0.00000	0.00006	1.38015	-2.65049	-12.53098	0.05898	0.01443	0.00256	0.00234	0.00155	0.00050	31.01113
10			0.09000	26.05067	-2.32594	5.68080	-0.00863	0.00005	0.00061	0.00153	-0.00002	-0.00035	47.35673	-12.11820	-5.65846	-0.06794	0.01165	0.01014	0.11341	0.00431	0.00384	19.16963	7.23486	-15.15286	-0.02857	-0.06669	-0.00904	0.01356	-0.00771	0.00094	-11.23710	7.96033	3.17871	-0.01000	-0.00072	0.00044	-0.00489	-0.00002	0.00006	1.35700	-2.71514	-12.41598	0.05964	0.01304	0.00257	0.00143	0.00138	0.00051	30.98807
11			0.10000	26.14472	-1.99175	5.89934	-0.00832	-0.00000	0.00053	0.00108	0.00000	-0.00032	48.37102	-12.11769	-5.97289	-0.07152	0.01156	0.01124	0.11636	0.00478	0.00379	19.41967	7.19462	-15.08338	-0.00964	-0.06800	-0.01065	0.00400	-0.00665	0.00073	-11.50322	7.95138	3.09887	-0.00986	-0.00078	0.00037	-0.00480	-0.00004	0.00005	1.34215	-2.77723	-12.30700	0.06016	0.01199	0.00257	0.00076	0.00118	0.00045	30.95167
12			0.11000	26.21491	-1.64796	6.13245	-0.00803	-0.00004	0.00041	0.00078	0.00001	-0.00026	49.35233	-12.14519	-6.28346	-0.07514	0.01080	0.01332	0.11707	0.00475	0.00386	19.63129	7.15534	-15.04049	0.00851	-0.07138	-0.01226	-0.00284	-0.00595	0.00027	-11.77225	7.93560	3.01784	-0.00972	-0.00083	0.00033	-0.00485	-0.00004	0.00004	1.33300	-2.83278	-12.21968	0.06024	0.01153	0.00257	0.00051	0.00100	0.00032	30.89786
13			0.12000	26.26941	-1.30421	6.37419	-0.00782	-0.00008	0.00033	0.00061	0.00003	-0.00022	50.28548	-12.19474	-6.58618	-0.07877	0.00999	0.01577	0.11565	0.00456	0.00398	19.79549	7.11307	-15.02730	0.02303	-0.07597	-0.01377	-0.00561	-0.00568	-0.00037	-12.05345	7.92051	2.94270	-0.00960	-0.00085	0.00030	-0.00504	-0.00004	0.00003	1.32561	-2.87942	-12.16677	0.05985	0.01164	0.00257	0.00073	0.00084	0.00015	30.82625
14			0.13000	26.31543	-0.96752	6.62502	-0.00769	-0.00011	0.00030	0.00054	0.00003	-0.00020	51.16169	-12.25800	-6.88464	-0.08244	0.00945	0.01811	0.11278	0.00445	0.00421	19.91030	7.06435	-15.04021	0.03204	-0.08119	-0.01512	-0.00503	-0.00601	-0.00100	-12.35426	7.91468	2.88066	-0.00949	-0.00086	0.00029	-0.00531	-0.00001	0.00003	1.31566	-2.91710	-12.15380	0.05897	0.01208	0.00255	0.00136	0.00071	-0.00003	30.74018
15			0.14000	26.35855	-0.64268	6.88883	-0.00763	-0.00015	0.00028	0.00054	0.00004	-0.00019	51.98062	-12.32606	-7.18704	-0.08624	0.00939	0.01993	0.10959	0.00455	0.00464	19.98051	7.00754	-15.07007	0.03522	-0.08599	-0.01619	-0.00297	-0.00694	-0.00144	-12.68045	7.92606	2.83936	-0.00937	-0.00085	0.00029	-0.00564	0.00002	0.00002	1.29980	-2.94688	-12.18035	0.05764	0.01256	0.00250	0.00218	0.00060	-0.00019	30.64529
16			0.15000	26.40273	-0.33394	7.16682	-0.00765	-0.00019	0.00027	0.00059	0.00005	-0.00018	52.74937	-12.39048	-7.50066	-0.09007	0.01000	0.02079	0.10708	0.00496	0.00515	20.01497	6.94270	-15.10486	0.03298	-0.08888	-0.01677	-0.00105	-0.00826	-0.00154	-13.03693	7.96094	2.82475	-0.00924	-0.00085	0.00028	-0.00603	0.00007	0.00001	1.27696	-2.96977	-12.24433	0.05576	0.01278	0.00245	0.00292	0.00049	-0.00034	30.54702
17			0.16000	26.44974	-0.04672	7.45331	-0.00770	-0.00024	0.00029	0.00064	0.00005	-0.00019	53.48024	-12.44447	-7.82661	-0.09341	0.01126	0.02050	0.10570	0.00562	0.00551	20.02439	6.87156	-15.13272	0.02587	-0.08870	-0.01655	0.00002	-0.00960	-0.00125	-13.42806	8.02311	2.83763	-0.00908	-0.00086	0.00026	-0.00644	0.00012	-0.00000	1.24818	-2.98680	-12.34264	0.05335	0.01251	0.00240	0.00342	0.00038	-0.00047	30.44872
18			0.17000	26.49779	0.21281	7.73799	-0.00779	-0.00030	0.00035	0.00064	0.00005	-0.00022	54.18796	-12.48359	-8.15961	-0.09553	0.01284	0.01929	0.10529	0.00633	0.00555	20.01883	6.79647	-15.14439	0.01396	-0.08551	-0.01522	0.00023	-0.01055	-0.00074	-13.85680	8.11259	2.87260	-0.00888	-0.00088	0.00023	-0.00685	0.00017	-0.00001	1.21521	-2.99937	-12.46974	0.05030	0.01170	0.00235	0.00367	0.00030	-0.00056	30.34976
19			0.18000	26.54128	0.44068	8.01260	-0.00790	-0.00036	0.00043	0.00052	0.00004	-0.00025	54.88728	-12.50749	-8.49281	-0.09606	0.01451	0.01735	0.10560	0.00697	0.00513	20.00578	6.71957	-15.13681	-0.00233	-0.08006	-0.01278	-0.00005	-0.01077	-0.00029	-14.32269	8.22535	2.91938	-0.00865	-0.00090	0.00019	-0.00717	0.00020	-0.00000	1.17884	-3.00987	-12.61538	0.04666	0.01040	0.00230	0.00374	0.00025	-0.00059	30.24447
20			0.19000	26.56997	0.63620	8.27431	-0.00803	-0.00042	0.00051	0.00023	0.00003	-0.00028	55.59069	-12.52272	-8.82007	-0.09516	0.01615	0.01488	0.10634	0.00756	0.00420	19.98934	6.64288	-15.11562	-0.02187	-0.07276	-0.00930	-0.00056	-0.01008	-0.00008	-14.82102	8.35466	2.96562	-0.00837	-0.00092	0.00014	-0.00737	0.00022	-0.00000	1.13875	-3.02113	-12.76490	0.04262	0.00880	0.00223	0.00366	0.00023	-0.00056	30.12273
21			0.20000	26.56927	0.80109	8.52387	-0.00818	-0.00048	0.00058	-0.00030	0.00002	-0.00029	56.30681	-12.54352	-9.13368	-0.09325	0.01761	0.01226	0.10735	0.00811	0.00290	19.97136	6.56690	-15.09188	-0.04395	-0.06448	-0.00493	-0.00122	-0.00877	-0.00008	-15.34368	8.49351	3.00041	-0.00806	-0.00094	0.00007	-0.00740	0.00023	0.00000	1.09555	-3.03451	-12.90343	0.03850	0.00702	0.00215	0.00335	0.00019	-0.00048	29.97441
22			0.21000	26.52170	0.93826	8.76414	-0.00838	-0.00054	0.00062	-0.00111	0.00001	-0.00029	57.04108	-12.58977	-9.42440	-0.09089	0.01868	0.01005	0.10875	0.00856	0.00155	19.95347	6.49009	-15.07930	-0.06782	-0.05584	0.00021	-0.00205	-0.00718	0.00001	-15.88102	8.63522	3.01798	-0.00773	-0.00097	-0.00002	-0.00727	0.00023	-0.00000	1.05257	-3.04753	-13.02180	0.03453	0.00499	0.00207	0.00277	0.00010	-0.00038	29.79319
23			0.22000	26.40992	1.05090	9.00003	-0.00865	-0.00062	0.00064	-0.00222	-0.00001	-0.00029	57.79796	-12.68112	-9.68433	-0.08880	0.01943	0.00853	0.11132	0.00895	0.00038	19.93726	6.40870	-15.09596	-0.09171	-0.04589	0.00609	-0.00304	-0.00540	0.00072	-16.42362	8.77120	3.01758	-0.00741	-0.00103	-0.00014	-0.00702	0.00021	-0.00001	1.01489	-3.05383	-13.11532	0.03104	0.00261	0.00202	0.00200	0.00000	-0.00028	29.57619
24			0.23000	26.21923	1.14215	9.23763	-0.00902	-0.00070	0.00064	-0.00363	-0.00004	-0.00028	58.58434	-12.82837	-9.91116	-0.08775	0.02011	0.00764	0.11644	0.00936	-0.00057	19.92469	6.31706	-15.16123	-0.11561	-0.03475	0.01205	-0.00401	-0.00369	0.00267	-16.96359	8.89019	3.00069	-0.00712	-0.00111	-0.00028	-0.00671	0.00018	-0.00003	0.98730	-3.04582	-13.18033	0.02849	0.00007	0.00202	0.00117	-0.00000	-0.00017	29.32191
25			0.24000	25.93911	1.21516	9.48023	-0.00950	-0.00080	0.00064	-0.00537	-0.00007	-0.00028	59.41212	-13.03326	-10.10612	-0.08809	0.02097	0.00712	0.12559	0.00977	-0.00127	19.91934	6.20771	-15.29465	-0.13713	-0.01917	0.01828	-0.00405	-0.00196	0.00638	-17.49507	8.98058	2.97034	-0.00689	-0.00122	-0.00043	-0.00638	0.00013	-0.00004	0.97324	-3.01886	-13.21379	0.02718	-0.00222	0.00207	0.00034	0.00014	-0.00006	29.02980
26			0.25000	25.56121	1.27247	9.72431	-0.01008	-0.00091	0.00065	-0.00749	-0.00009	-0.00027	60.30040	-13.27711	-10.27688	-0.08967	0.02214	0.00657	0.13998	0.01010	-0.00159	19.92726	6.07036	-15.49917	-0.16019	-0.00249	0.02387	-0.00127	-0.00029	0.01140	-18.01406	9.03688	2.93111	-0.00672	-0.00135	-0.00059	-0.00607	0.00006	-0.00005	0.97477	-2.97338	-13.21361	0.02714	-0.00390	0.00217	-0.00051	0.00036	0.00006	28.70070
27			0.26000	25.07684	1.31537	9.95980	-0.01074	-0.00101	0.00072	-0.01010	-0.00011	-0.00028	61.27581	-13.53291	-10.43232	-0.09208	0.02382	0.00547	0.16075	0.01034	-0.00141	19.95982	5.89387	-15.76553	-0.18770	0.01244	0.02815	0.00833	0.00198	0.01657	-18.51783	9.05777	2.88969	-0.00661	-0.00149	-0.00073	-0.00579	-0.00002	-0.00005	0.99301	-2.91451	-13.17868	0.02831	-0.00493	0.00233	-0.00145	0.00054	0.00021	28.33861
28			0.27000	24.47295	1.34243	10.17514	-0.01139	-0.00109	0.00092	-0.01328	-0.00013	-0.00031	62.37169	-13.77558	-10.57994	-0.09483	0.02606	0.00334	0.18878	0.01054	-0.00079	20.03673	5.66842	-16.07355	-0.22082	0.02471	0.03081	0.03162	0.00559	0.02056	-19.00487	9.04649	2.85344	-0.00655	-0.00162	-0.00085	-0.00552	-0.00009	-0.00003	1.02836	-2.84974	-13.10983	0.03042	-0.00544	0.00254	-0.00253	0.00063	0.00037	27.95268
29			0.28000	23.73050	1.34890	10.36536	-0.01187	-0.00110	0.00123	-0.01699	-0.00015	-0.00035	63.62664	-13.98864	-10.72527	-0.09730	0.02859	0.00021	0.22399	0.01066	-0.00004	20.18593	5.38767	-16.39788	-0.25734	0.03563	0.03219	0.07704	0.01124	0.02280	-19.47475	9.00802	2.82805	-0.00651	-0.00171	-0.00094	-0.00528	-0.00016	-0.00000	1.07993	-2.78540	-13.01098	0.03315	-0.00545	0.00280	-0.00370	0.00061	0.00054	27.55596
30			0.29000	22.82373	1.32530	10.53658	-0.01204	-0.00106	0.00154	-0.02100	-0.00020	-0.00037	65.08034	-14.16259	-10.87280	-0.09856	0.03056	-0.00309	0.26381	0.01051	0.00041	20.43934	5.04858	-16.71262	-0.29323	0.04557	0.03292	0.15075	0.01913	0.02342	-19.92778	8.94785	2.81541	-0.00647	-0.00176	-0.00098	-0.00504	-0.00020	0.00003	1.14556	-2.72517	-12.88727	0.03606	-0.00484	0.00308	-0.00487	0.00050	0.00071	27.16233
31			0.30000	21.72398	1.25667	10.70126	-0.01195	-0.00099	0.00167	-0.02510	-0.00027	-0.00034	66.76781	-14.29115	-11.02709	-0.09705	0.03091	-0.00542	0.30091	0.00996	0.00032	20.82723	4.65145	-16.99520	-0.32469	0.05333	0.03353	0.25228	0.02828	0.02303	-20.36483	8.87272	2.81263	-0.00641	-0.00173	-0.00097	-0.00481	-0.00022	0.00004	1.22181	-2.67169	-12.74313	0.03878	-0.00358	0.00333	-0.00586	0.00032	0.00088	26.78272
32			0.31000	20.40977	1.12633	10.86902	-0.01181	-0.00095	0.00159	-0.02922	-0.00036	-0.00028	68.71261	-14.36964	-11.19369	-0.09173	0.02911	-0.00592	0.32548	0.00907	-0.00014	21.37158	4.19991	-17.23286	-0.34739	0.05736	0.03427	0.37084	0.03644	0.02235	-20.78713	8.79152	2.81235	-0.00629	-0.00164	-0.00089	-0.00457	-0.00022	0.00004	1.30443	-2.62886	-12.58335	0.04112	-0.00189	0.00349	-0.00653	0.00013	0.00099	26.42191
33			0.32000	18.88093	0.92299	11.04154	-0.01172	-0.00098	0.00132	-0.03310	-0.00049	-0.00020	70.92115	-14.39520	-11.37853	-0.08300	0.02542	-0.00413	0.33093	0.00803	-0.00045	22.08172	3.70038	-17.42583	-0.35534	0.05625	0.03486	0.48295	0.04077	0.02172	-21.19567	8.71389	2.80444	-0.00610	-0.00146	-0.00074	-0.00430	-0.00019	0.00001	1.38881	-2.60242	-12.41509	0.04298	-0.00007	0.00351	-0.00678	0.00000	0.00102	26.07768
34			0.33000	17.16954	0.64537	11.21393	-0.01168	-0.00109	0.00094	-0.03599	-0.00065	-0.00011	73.37917	-14.36772	-11.58742	-0.07236	0.02066	0.00007	0.31703	0.00698	0.00001	22.95125	3.16125	-17.58149	-0.34202	0.04914	0.03476	0.55533	0.03901	0.02100	-21.59039	8.64721	2.77912	-0.00580	-0.00120	-0.00053	-0.00398	-0.00015	-0.00001	1.46999	-2.59704	-12.24997	0.04430	0.00167	0.00332	-0.00654	0.00000	0.00090	25.74145
35			0.34000	15.34676	0.30551	11.37668	-0.01159	-0.00126	0.00050	-0.03689	-0.00084	-0.00005	76.05241	-14.29109	-11.82629	-0.06151	0.01582	0.00622	0.28906	0.00602	0.00168	23.95775	2.59237	-17.70771	-0.30304	0.03638	0.03332	0.55588	0.03053	0.01980	-21.97149	8.59374	2.72957	-0.00536	-0.00086	-0.00026	-0.00361	-0.00010	-0.00002	1.54377	-2.61350	-12.10350	0.04502	0.00330	0.00293	-0.00583	0.00013	0.00066	25.40196
36			0.35000	13.52173	-0.06680	11.51596	-0.01125	-0.00146	0.00005	-0.03455	-0.00097	-0.00000	78.89109	-14.17253	-12.10057	-0.05175	0.01180	0.01316	0.25473	0.00522	0.00433	25.06377	2.00585	-17.81265	-0.23797	0.02010	0.03024	0.46860	0.01720	0.01793	-22.34380	8.54877	2.65407	-0.00476	-0.00044	0.00005	-0.00322	-0.00006	0.00001	1.60671	-2.64830	-11.99290	0.04510	0.00490	0.00238	-0.00472	0.00033	0.00036	25.04859
37			0.36000	11.82718	-0.42533	11.61636	-0.01042	-0.00161	-0.00036	-0.02846	-0.00094	0.00000	81.83741	-14.01915	-12.41503	-0.04292	0.00891	0.01923	0.21645	0.00463	0.00722	26.22135	1.41620	-17.90755	-0.15331	0.00389	0.02583	0.30915	0.00327	0.01549	-22.72132	8.50102	2.55512	-0.00401	0.00002	0.00038	-0.00286	0.00000	0.00005	1.65568	-2.69513	-11.93190	0.04438	0.00658	0.00173	-0.00319	0.00055	0.00011	24.67473
38			0.37000	10.39376	-0.72141	11.66578	-0.00921	-0.00170	-0.00077	-0.02011	-0.00073	-0.00003	84.83236	-13.83186	-12.77222	-0.03285	0.00651	0.02313	0.16635	0.00392	0.00976	27.37929	0.83942	-18.00436	-0.06217	-0.00850	0.02122	0.12300	-0.00674	0.01284	-23.12833	8.43451	2.43647	-0.00314	0.00052	0.00070	-0.00249	0.00012	0.00010	1.68592	-2.74594	-11.92507	0.04269	0.00863	0.00101	-0.00125	0.00074	-0.00003	24.27810
39			0.38000	9.32602	-0.91990	11.65770	-0.00798	-0.00175	-0.00124	-0.01188	-0.00041	-0.00013	87.81919	-13.60053	-13.16764	-0.01846	0.00342	0.02434	0.09215	0.00229	0.01184	28.49154	0.29072	-18.10628	0.01982	-0.01476	0.01758	-0.03707	-0.01075	0.01039	-23.59585	8.33088	2.30287	-0.00220	0.00106	0.00103	-0.00204	0.00032	0.00013	1.69103	-2.79188	-11.96914	0.03970	0.01153	0.00022	0.00092	0.00084	-0.00003	23.86112
40			0.39000	8.68585	-1.00588	11.59091	-0.00700	-0.00181	-0.00182	-0.00513	-0.00005	-0.00031	90.74242	-13.30543	-13.58385	0.00206	-0.00121	0.02326	-0.00994	-0.00086	0.01357	29.52404	-0.21734	-18.20302	0.08013	-0.01438	0.01583	-0.13755	-0.00953	0.00859	-24.15471	8.17161	2.16216	-0.00125	0.00165	0.00138	-0.00138	0.00067	0.00011	1.66604	-2.82584	-12.06061	0.03489	0.01566	-0.00064	0.00277	0.00081	0.00013	23.43126
41			0.40000	8.48348	-0.98369	11.46936	-0.00630	-0.00187	-0.00250	-0.00003	0.00028	-0.00058	93.54654	-12.92327	-13.98761	0.02799	-0.00734	0.02090	-0.12875	-0.00502	0.01504	30.45798	-0.67634	-18.27470	0.11145	-0.00902	0.01613	-0.17211	-0.00550	0.00730	-24.82672	7.94058	2.02471	-0.00033	0.00227	0.00173	-0.00044	0.00119	0.00001	1.61137	-2.84470	-12.20007	0.02751	0.02078	-0.00152	0.00353	0.00057	0.00043	22.99982
42			0.41000	8.67562	-0.87415	11.30110	-0.00566	-0.00188	-0.00315	0.00344	0.00054	-0.00090	96.17983	-12.43594	-14.33281	0.05634	-0.01397	0.01842	-0.24237	-0.00833	0.01643	31.29247	-1.08262	-18.29776	0.11355	-0.00151	0.01799	-0.15700	-0.00087	0.00585	-25.61659	7.62633	1.89931	0.00048	0.00285	0.00201	0.00072	0.00185	-0.00018	1.53517	-2.84827	-12.38802	0.01699	0.02577	-0.00229	0.00263	0.00005	0.00083	22.58060
43			0.42000	9.17433	-0.71088	11.09476	-0.00493	-0.00178	-0.00357	0.00515	0.00064	-0.00121	98.60138	-11.83626	-14.56942	0.08279	-0.01969	0.01593	-0.32800	-0.00871	0.01731	32.04286	-1.43641	-18.24977	0.09352	0.00670	0.02053	-0.11718	0.00383	0.00350	-26.50508	7.22281	1.78965	0.00111	0.00324	0.00213	0.00179	0.00252	-0.00040	1.45476	-2.83569	-12.61670	0.00297	0.02900	-0.00282	0.00042	-0.00086	0.00117	22.18821
44			0.43000	9.86705	-0.53336	10.85364	-0.00415	-0.00157	-0.00359	0.00533	0.00058	-0.00142	100.78629	-11.13083	-14.65413	0.10357	-0.02350	0.01261	-0.37298	-0.00559	0.01621	32.73288	-1.74091	-18.11736	0.06231	0.01586	0.02300	-0.07238	0.00920	0.00025	-27.44116	6.73020	1.69354	0.00139	0.00329	0.00198	0.00224	0.00297	-0.00057	1.39790	-2.80190	-12.86313	-0.01438	0.02853	-0.00298	-0.00091	-0.00221	0.00123	21.83468
45			0.44000	10.64210	-0.37563	10.57512	-0.00347	-0.00128	-0.00316	0.00467	0.00043	-0.00149	102.72713	-10.33937	-14.56187	0.11665	-0.02518	0.00770	-0.37755	-0.00030	0.01125	33.38472	-2.00249	-17.90155	0.02910	0.02557	0.02450	-0.03212	0.01524	-0.00313	-28.33196	6.15209	1.60609	0.00111	0.00287	0.00153	0.00156	0.00292	-0.00058	1.40513	-2.73509	-13.08689	-0.03438	0.02259	-0.00270	0.00354	-0.00351	0.00088	21.52757
46			0.45000	11.40709	-0.25626	10.25463	-0.00304	-0.00094	-0.00235	0.00387	0.00027	-0.00129	104.43127	-9.49483	-14.29440	0.12142	-0.02513	0.00091	-0.34969	0.00503	0.00144	34.01527	-2.23083	-17.61964	-0.00135	0.03463	0.02406	0.00144	0.02103	-0.00524	-29.03127	5.49619	1.52285	-0.00002	0.00195	0.00079	-0.00001	0.00219	-0.00036	1.53371	-2.61450	-13.23191	-0.05552	0.01003	-0.00201	0.02183	-0.00281	0.00027	21.27316
47			0.46000	12.09779	-0.17602	9.89170	-0.00296	-0.00059	-0.00126	0.00329	0.00015	-0.00079	105.91567	-8.64202	-13.88194	0.11817	-0.02397	-0.00736	-0.29965	0.00881	-0.01186	34.63705	-2.43961	-17.30558	-0.02804	0.04086	0.02046	0.02982	0.02461	-0.00478	-29.33169	4.77091	1.43903	-0.00225	0.00059	-0.00014	0.00010	0.00073	0.00007	1.86251	-2.40973	-13.23235	-0.07516	-0.00917	-0.00108	0.06357	0.00431	-0.00018	21.08349
48			0.47000	12.67944	-0.12500	9.49401	-0.00320	-0.00024	-0.00009	0.00292	0.00006	-0.00006	107.19923	-7.83315	-13.37584	0.10736	-0.02218	-0.01583	-0.23625	0.01052	-0.02429	35.26002	-2.64652	-17.00651	-0.05144	0.04078	0.01212	0.05528	0.02350	-0.00197	-28.96880	3.97781	1.34316	-0.00582	-0.00100	-0.00117	0.00849	-0.00137	0.00061	2.49486	-2.08286	-13.02485	-0.08909	-0.03356	-0.00028	0.13349	0.02477	-0.00015	20.98297
49			0.48000	13.14216	-0.09162	9.07734	-0.00364	0.00009	0.00098	0.00258	-0.00002	0.00069	108.29421	-7.12087	-12.83688	0.08932	-0.01980	-0.02253	-0.16608	0.01026	-0.03033	35.89292	-2.87173	-16.77175	-0.07223	0.02985	-0.00286	0.07975	0.01584	0.00002	-27.64936	3.10672	1.20768	-0.01083	-0.00253	-0.00220	0.03625	-0.00397	0.00101	3.55646	-1.59488	-12.56322	-0.09114	-0.05969	-0.00023	0.21637	0.06471	-0.00023	21.01393
50			0.49000	13.49181	-0.06726	8.66002	-0.00411	0.00039	0.00176	0.00215	-0.00008	0.00121	109.19809	-6.55192	-12.32256	0.06423	-0.01647	-0.02540	-0.09565	0.00845	-0.02697	36.54322	-3.13427	-16.64190	-0.09092	0.00406	-0.02613	0.10436	0.00191	-0.00551	-25.11614	2.12881	0.98690	-0.00195	-0.00943	-0.00043	0.01083	-0.01765	0.00013	5.18437	-0.91673	-11.83215	0.00930	-0.06440	-0.00300	-0.03219	0.09571	-0.00406	21.23925
51			0.50000	13.74096	-0.04810	8.25654	-0.00443	0.00063	0.00210	0.00159	-0.00012	0.00139	109.88964	-6.16200	-11.87801	0.03217	-0.01163	-0.02293	-0.03423	0.00554	-0.01622	37.21504	-3.44963	-16.64300	-0.10711	-0.03787	-0.05793	0.12818	-0.01536	-0.02695	-21.26428	0.99708	0.63163	0.28213	-0.03856	-0.02392	-2.17261	-0.08738	0.00129	7.49988	-0.04462	-10.86124	0.69460	0.10080	0.02936	-3.26052	-0.19016	0.04664	21.73819
52			0.51000	13.90205	-0.03616	7.87501	-0.00447	0.00079	0.00196	0.00096	-0.00013	0.00121	110.33051	-5.97203	-11.53037	-0.00637	-0.00479	-0.01475	0.00360	0.00204	-0.00471	37.90597	-3.82729	-16.78337	-0.11956	-0.09274	-0.09628	0.14783	-0.03189	-0.06937	-16.28180	-0.33584	0.12386	0.99932	-0.05817	-0.03012	-9.23473	-0.15536	-0.00759	10.56409	0.98503	-9.73887	0.63705	0.38067	0.08509	-3.78012	-0.83474	0.13434	22.59434
53			0.52000	13.98507	-0.03781	7.52115	-0.00419	0.00086	0.00138	0.00035	-0.00011	0.00079	110.47444	-5.98608	-11.29068	-0.05012	0.00412	-0.00186	-0.00041	-0.00153	0.00012	38.60515	-4.26831	-17.05012	-0.12578	-0.15148	-0.13563	0.15736	-0.04522	-0.12680	-10.68354	-1.87152	-0.48569	1.70488	-0.10787	0.03382	-16.64997	-0.31574	0.01746	14.33827	2.09632	-8.61709	-0.53271	0.65129	0.16766	3.74427	-1.50294	0.21022	23.87347
54			0.53000	13.99715	-0.06064	7.20204	-0.00356	0.00082	0.00047	-0.00012	-0.00005	0.00025	110.28173	-6.18817	-11.15548	-0.09724	0.01472	0.01402	-0.06092	-0.00468	-0.00555	39.29440	-4.76355	-17.40501	-0.12369	-0.20129	-0.16716	0.15204	-0.05746	-0.17740	-5.12649	-3.51265	-1.07633	1.87668	-0.28170	0.11242	-17.36678	-0.81008	0.07151	18.69077	3.20225	-7.68874	-0.14786	0.90154	0.22770	1.16409	-1.96203	0.14695	25.59661
55			0.54000	13.94449	-0.11092	6.92403	-0.00264	0.00065	-0.00063	-0.00037	0.00000	-0.00029	109.73730	-6.53919	-11.10459	-0.14553	0.02625	0.03084	-0.17972	-0.00733	-0.01944	39.95451	-5.29207	-17.78259	-0.11294	-0.23019	-0.18141	0.13203	-0.07275	-0.19100	-0.13438	-5.06325	-1.52293	1.84869	-0.51476	0.16885	-14.85935	-1.27228	0.10041	23.43971	4.23891	-7.11434	0.88843	0.55286	0.01704	-7.46045	-1.01187	-0.00118	27.71646
56			0.55000	13.83440	-0.19202	6.68602	-0.00149	0.00034	-0.00180	-0.00034	0.00002	-0.00075	108.86166	-6.97888	-11.09785	-0.19263	0.03763	0.04639	-0.34011	-0.01018	-0.03388	40.57178	-5.81625	-18.09658	-0.09591	-0.23134	-0.17241	0.10380	-0.08832	-0.15042	4.02917	-6.31921	-1.79191	1.76898	-0.56670	0.19406	-11.55486	-1.04112	0.09608	28.36610	5.17522	-6.92360	1.88802	0.40821	-0.15958	-16.05019	-0.57062	0.09997	30.09889
57			0.56000	13.67780	-0.29989	6.47716	-0.00021	-0.00008	-0.00288	-0.00006	-0.00001	-0.00112	107.71310	-7.43494	-11.08328	-0.23635	0.04780	0.05853	-0.51034	-0.01406	-0.03997	41.14773	-6.27471	-18.25736	-0.07484	-0.20443	-0.13965	0.07486	-0.09207	-0.07018	7.30606	-7.19105	-1.96522	1.66787	-0.44819	0.19449	-8.39655	-0.53551	0.08902	33.19120	6.00036	-6.98376	2.54052	0.82328	0.04685	-20.49513	-0.85515	-0.03955	32.52596
58			0.57000	13.48930	-0.41969	6.28569	0.00106	-0.00053	-0.00372	0.00036	-0.00006	-0.00131	106.37799	-7.82981	-11.01784	-0.27490	0.05604	0.06591	-0.65755	-0.01821	-0.03256	41.70792	-6.58355	-18.19036	-0.04883	-0.15510	-0.08758	0.04678	-0.07508	0.00374	9.75393	-7.74133	-2.15274	1.67622	-0.35230	0.19500	-6.21149	-0.25595	0.09681	37.59370	6.70182	-7.08621	2.58523	1.15998	0.35330	-18.28842	-0.95270	-0.25550	34.74850
59			0.58000	13.28570	-0.52783	6.11622	0.00214	-0.00090	-0.00410	0.00076	-0.00009	-0.00113	104.94602	-8.08450	-10.88854	-0.30687	0.06184	0.06810	-0.76598	-0.01989	-0.01288	42.29204	-6.65567	-17.85015	-0.01498	-0.09350	-0.02439	0.01437	-0.04351	0.01712	11.49515	-8.10787	-2.39274	1.79540	-0.35097	0.20900	-4.69152	-0.16989	0.11012	41.28802	7.24435	-7.07681	2.51379	1.23831	0.49466	-14.21312	-0.84621	-0.19390	36.56681
60			0.59000	13.08316	-0.59812	6.00329	0.00290	-0.00109	-0.00387	0.00099	-0.00005	-0.00044	103.47594	-8.13417	-10.71967	-0.33192	0.06470	0.06460	-0.84681	-0.01642	0.01116	42.91748	-6.43602	-17.23271	0.02552	-0.03114	0.03906	-0.02438	-0.01258	-0.05320	12.68007	-8.40453	-2.63922	1.91496	-0.40484	0.21261	-3.37139	-0.16391	0.10061	44.09522	7.57724	-6.91890	2.53197	1.09746	0.41524	-10.20494	-0.58430	-0.00101	37.87487
61			0.60000	12.89590	-0.60776	6.00219	0.00328	-0.00103	-0.00295	0.00100	0.00002	0.00041	101.97664	-7.95837	-10.56032	-0.35091	0.06434	0.05443	-0.92565	-0.00797	0.02718	43.55087	-5.93234	-16.38561	0.06513	0.02388	0.09206	-0.05757	0.00771	-0.17321	13.44996	-8.67851	-2.82428	1.96751	-0.44319	0.20830	-2.18911	-0.16996	0.07104	45.96208	7.67824	-6.66106	2.52466	0.93964	0.30406	-6.11827	-0.32997	0.09653	38.65836
62			0.61000	12.73536	-0.54394	6.15419	0.00333	-0.00071	-0.00135	0.00084	0.00006	0.00057	100.41838	-7.60156	-10.46095	-0.36449	0.06118	0.03752	-1.01723	0.00235	0.02617	44.11964	-5.22079	-15.40616	0.09540	0.06897	0.12849	-0.06817	0.01649	-0.27565	13.91303	-8.92224	-2.92011	1.96644	-0.44773	0.21172	-1.21856	-0.15016	0.04153	46.94468	7.59379	-6.37594	2.45119	0.89641	0.30666	-2.45131	-0.16897	0.14232	38.97878
63			0.62000	12.60909	-0.40916	6.45512	0.00313	-0.00019	0.00082	0.00061	0.00003	-0.00054	98.76596	-7.16145	-10.45603	-0.37234	0.05657	0.01523	-1.11139	0.01129	0.01090	44.54929	-4.42120	-14.42008	0.11137	0.10649	0.14862	-0.05190	0.01658	-0.31291	14.14047	-9.10552	-2.95148	1.92862	-0.43915	0.22057	-0.45655	-0.10128	0.02251	47.17724	7.43819	-6.13510	2.34831	0.90186	0.34733	0.32946	-0.08189	0.12795	38.95091
64			0.63000	12.51777	-0.22115	6.85653	0.00283	0.00048	0.00336	0.00039	-0.00009	-0.00266	97.01077	-6.75381	-10.55717	-0.37351	0.05215	-0.01040	-1.17906	0.01749	-0.00582	44.79733	-3.65950	-13.55261	0.11296	0.14137	0.15741	-0.02201	0.00984	-0.28117	14.17642	-9.20718	-2.96945	1.84236	-0.42240	0.22649	0.12768	-0.03899	0.01796	46.83134	7.35564	-6.00922	2.20372	0.90437	0.37004	2.14093	-0.05862	0.01042	38.70891
65			0.64000	12.45333	-0.00617	7.29463	0.00250	0.00118	0.00597	0.00026	-0.00024	-0.00487	95.18382	-6.47555	-10.75295	-0.36731	0.04928	-0.03688	-1.19005	0.02134	-0.01061	44.87000	-3.03881	-12.90517	0.10366	0.17745	0.16104	0.00247	-0.00357	-0.20323	14.05094	-9.23032	-3.01438	1.70332	-0.39206	0.22929	0.54528	0.01484	0.02224	46.07338	7.46367	-6.06089	2.00542	0.90787	0.37769	3.06944	-0.06851	-0.17711	38.37430
66			0.65000	12.40024	0.20942	7.71911	0.00220	0.00181	0.00829	0.00021	-0.00036	-0.00636	93.34975	-6.37792	-11.01520	-0.35404	0.04847	-0.06171	-1.12957	0.02376	0.00084	44.82451	-2.62443	-12.54087	0.08949	0.21574	0.16427	0.01075	-0.02316	-0.10430	13.79042	-9.19194	-3.08926	1.53584	-0.35570	0.23305	0.81310	0.04890	0.02132	45.03527	7.79836	-6.32769	1.75882	0.90348	0.36135	3.32385	-0.05443	-0.34862	38.03920
67			0.66000	12.34088	0.40638	8.10479	0.00191	0.00230	0.01005	0.00022	-0.00041	-0.00695	91.58938	-6.45500	-11.31006	-0.33498	0.04932	-0.08297	-1.00435	0.02524	0.02122	44.75268	-2.43897	-12.47500	0.07533	0.25419	0.16906	0.00460	-0.04596	-0.00272	13.42179	-9.10225	-3.15551	1.36489	-0.31524	0.24033	0.96529	0.06688	0.00087	43.80561	8.28986	-6.80533	1.47242	0.91588	0.35728	3.13504	0.03305	-0.46136	37.76023
68			0.67000	12.26198	0.57581	8.45045	0.00160	0.00260	0.01115	0.00025	-0.00038	-0.00699	89.98015	-6.65076	-11.60820	-0.31162	0.05077	-0.09937	-0.83628	0.02560	0.03697	44.74887	-2.46423	-12.67382	0.06378	0.28908	0.17545	-0.00848	-0.06528	0.08607	12.97024	-8.95677	-3.15041	1.21269	-0.27082	0.24701	1.04511	0.07551	-0.04635	42.43497	8.79002	-7.43783	1.14158	0.93975	0.37802	2.64489	0.20966	-0.50547	37.55287
69			0.68000	12.15776	0.71957	8.77156	0.00124	0.00272	0.01161	0.00024	-0.00032	-0.00690	88.58053	-6.87749	-11.88979	-0.28557	0.05164	-0.11025	-0.65321	0.02437	0.03664	44.87924	-2.65119	-13.05685	0.05456	0.31592	0.18206	-0.02188	-0.07091	0.14713	12.45563	-8.74352	-3.01569	1.09056	-0.23033	0.24762	1.08492	0.08109	-0.11295	40.95044	9.13625	-8.12162	0.79675	0.92904	0.38608	1.98428	0.42665	-0.41793	37.39432
70			0.69000	12.02902	0.84907	9.08864	0.00082	0.00270	0.01157	0.00019	-0.00029	-0.00691	87.42234	-7.04120	-12.14364	-0.25833	0.05111	-0.11587	-0.47951	0.02126	0.01742	45.16826	-2.93619	-13.51238	0.04566	0.33113	0.18673	-0.03056	-0.05555	0.16998	11.89470	-8.45147	-2.72163	0.99599	-0.19680	0.24200	1.09372	0.08714	-0.18077	39.37714	9.21123	-8.72967	0.49868	0.87493	0.36391	1.32026	0.59875	-0.21670	37.24462
71			0.70000	11.88169	0.98147	9.41581	0.00040	0.00261	0.01123	0.00010	-0.00032	-0.00695	86.51104	-7.06801	-12.36352	-0.23161	0.04897	-0.11717	-0.33188	0.01648	-0.01450	45.60002	-3.25617	-13.93017	0.03594	0.33392	0.18823	-0.03137	-0.02195	0.15583	11.30525	-8.07212	-2.27407	0.92604	-0.16996	0.22952	1.07392	0.09516	-0.23091	37.75146	8.97190	-9.15201	0.26652	0.80265	0.33042	0.73551	0.68604	-0.00175	37.07056
72			0.71000	11.72408	1.13194	9.75411	0.00004	0.00250	0.01075	0.00001	-0.00040	-0.00684	85.82926	-6.92089	-12.54182	-0.20677	0.04552	-0.11517	-0.21747	0.01054	-0.04863	46.12687	-3.56161	-14.23222	0.02600	0.32602	0.18658	-0.02520	0.01912	0.11798	10.70718	-7.59766	-1.70627	0.88126	-0.14737	0.21316	1.03278	0.10439	-0.25550	36.11837	8.45005	-9.33464	0.09292	0.74526	0.30760	0.26004	0.71096	0.16539	36.85619
73			0.72000	11.56367	1.30678	10.09279	-0.00024	0.00240	0.01023	-0.00006	-0.00048	-0.00643	85.34259	-6.60321	-12.66632	-0.18475	0.04136	-0.11102	-0.13606	0.00412	-0.07574	46.68216	-3.82487	-14.38630	0.01757	0.31109	0.18278	-0.01654	0.05702	0.07416	10.12109	-7.01968	-1.06421	0.84945	-0.12705	0.19667	0.96397	0.11275	-0.25892	34.52075	7.73302	-9.29608	-0.02041	0.71536	0.29631	-0.05620	0.70643	0.26813	36.59974
74			0.73000	11.40501	1.50219	10.41412	-0.00053	0.00230	0.00972	-0.00014	-0.00055	-0.00571	85.00640	-6.14999	-12.72015	-0.16586	0.03708	-0.10603	-0.08272	-0.00212	-0.09123	47.19451	-4.04343	-14.40016	0.01160	0.29304	0.17770	-0.00922	0.08595	0.03857	9.56664	-6.33180	-0.38957	0.81022	-0.10976	0.18035	0.85383	0.11963	-0.24813	32.99002	6.93364	-9.11864	-0.08316	0.68884	0.27918	-0.21941	0.67039	0.28502	36.30384
75			0.74000	11.24951	1.70813	10.69918	-0.00086	0.00221	0.00927	-0.00022	-0.00058	-0.00476	84.77392	-5.61474	-12.68633	-0.14989	0.03320	-0.10126	-0.05083	-0.00762	-0.09488	47.59833	-4.23523	-14.30956	0.00826	0.27448	0.17138	-0.00452	0.10356	0.01889	9.06205	-5.52640	0.29141	0.75947	-0.09780	0.16256	0.71166	0.12743	-0.22736	31.54253	6.16025	-8.92098	-0.11790	0.64832	0.25231	-0.29251	0.60148	0.22151	35.96383
76			0.75000	11.09417	1.91156	10.93307	-0.00121	0.00213	0.00889	-0.00032	-0.00057	-0.00370	84.60231	-5.05659	-12.55415	-0.13642	0.02999	-0.09724	-0.03397	-0.01200	-0.08859	47.83957	-4.42797	-14.16599	0.00566	0.25623	0.16295	-0.00129	0.10856	0.01640	8.62240	-4.60458	0.96415	0.70346	-0.08858	0.14185	0.55915	0.13353	-0.19751	30.18079	5.49794	-8.81913	-0.12069	0.60760	0.22864	-0.27901	0.52009	0.12083	35.56144
77			0.76000	10.93151	2.09816	11.10968	-0.00154	0.00207	0.00859	-0.00045	-0.00051	-0.00270	84.45754	-4.53223	-12.32575	-0.12469	0.02754	-0.09385	-0.02638	-0.01499	-0.07444	47.88263	-4.64659	-14.02653	0.00052	0.23808	0.15150	0.00006	0.10047	0.02728	8.25681	-3.57887	1.61390	0.65097	-0.08313	0.11793	0.41692	0.13964	-0.15934	28.89821	5.00290	-8.89483	-0.10569	0.56867	0.21219	-0.22736	0.42953	0.01247	35.07210
78			0.77000	10.75197	2.25463	11.23440	-0.00186	0.00201	0.00833	-0.00061	-0.00040	-0.00188	84.31824	-4.09188	-12.01881	-0.11433	0.02573	-0.09065	-0.02331	-0.01644	-0.05429	47.71761	-4.90552	-13.94522	-0.00928	0.21999	0.13715	-0.00424	0.08085	0.04481	7.96685	-2.47667	2.22191	0.61254	-0.07796	0.09407	0.29946	0.13987	-0.11952	27.68561	4.70224	-9.18429	-0.10482	0.53779	0.20530	-0.21020	0.33863	-0.09062	34.47969
79			0.78000	10.54737	2.37138	11.32188	-0.00220	0.00194	0.00805	-0.00083	-0.00027	-0.00132	84.17709	-3.77702	-11.66291	-0.10527	0.02440	-0.08723	-0.02137	-0.01640	-0.03028	47.36411	-5.20715	-13.96694	-0.02327	0.20249	0.12098	-0.01695	0.05321	0.06227	7.74694	-1.34062	2.77141	0.58522	-0.07087	0.07433	0.20752	0.12920	-0.08609	26.53641	4.59411	-9.68458	-0.11052	0.52458	0.20628	-0.20648	0.26012	-0.18493	33.78843
80			0.79000	10.31368	2.44526	11.39015	-0.00261	0.00184	0.00772	-0.00111	-0.00013	-0.00102	84.03789	-3.61813	-11.29066	-0.09761	0.02333	-0.08328	-0.01882	-0.01511	-0.00496	46.86685	-5.54358	-14.12420	-0.03961	0.18640	0.10453	-0.03574	0.02174	0.07517	7.58538	-0.22746	3.25536	0.56375	-0.06288	0.05935	0.14028	0.10964	-0.06120	25.45017	4.64917	-10.36398	-0.10753	0.51913	0.20657	-0.18596	0.19585	-0.25764	33.02631
81			0.80000	10.05300	2.48087	11.45651	-0.00314	0.00169	0.00732	-0.00146	-0.00003	-0.00096	83.90995	-3.63213	-10.92987	-0.09137	0.02240	-0.07872	-0.01534	-0.01300	0.01878	46.28496	-5.90007	-14.43514	-0.05610	0.17258	0.08916	-0.05433	-0.00988	0.08189	7.46621	0.79596	3.67873	0.55232	-0.05724	0.04931	0.09757	0.08835	-0.04463	24.43391	4.81585	-11.16747	-0.10943	0.51301	0.20289	-0.17284	0.15026	-0.29394	32.23952
82			0.81000	9.77512	2.49040	11.53578	-0.00380	0.00150	0.00686	-0.00182	0.00003	-0.00108	83.80163	-3.81936	-10.59864	-0.08662	0.02154	-0.07355	-0.01156	-0.01060	0.03811	45.67718	-6.25915	-14.90295	-0.07045	0.16134	0.07573	-0.06630	-0.03889	0.08292	7.37270	1.66095	4.05384	0.55184	-0.05306	0.04431	0.07450	0.06517	-0.03486	23.50058	5.02997	-12.02048	-0.12181	0.50964	0.19752	-0.17252	0.12795	-0.29110	31.47951
83			0.82000	9.49650	2.49124	11.63894	-0.00448	0.00130	0.00636	-0.00207	0.00003	-0.00130	83.71515	-4.16143	-10.30353	-0.08375	0.02076	-0.06793	-0.00847	-0.00845	0.05092	45.08862	-6.60499	-15.51556	-0.08035	0.15207	0.06409	-0.06867	-0.06293	0.07916	7.29177	2.30744	4.39256	0.56124	-0.05205	0.04153	0.06425	0.04280	-0.02803	22.66437	5.22666	-12.83662	-0.13409	0.50317	0.18999	-0.16712	0.12570	-0.25098	30.78884
84			0.83000	9.23622	2.50102	11.77124	-0.00498	0.00111	0.00583	-0.00206	0.00001	-0.00149	83.64487	-4.62205	-10.03929	-0.08320	0.02014	-0.06218	-0.00690	-0.00700	0.05656	44.54294	-6.92679	-16.24650	-0.08406	0.14330	0.05324	-0.06312	-0.07950	0.07071	7.21653	2.69371	4.70219	0.58581	-0.05587	0.04097	0.06043	0.02039	-0.02327	21.93472	5.35135	-13.53256	-0.13911	0.49409	0.17978	-0.15037	0.13887	-0.18295	30.19204
85			0.84000	9.00930	2.53244	11.92931	-0.00520	0.00096	0.00529	-0.00181	-0.00003	-0.00156	83.57843	-5.15319	-9.79057	-0.08497	0.01972	-0.05652	-0.00747	-0.00648	0.05567	44.04174	-7.21921	-17.05688	-0.08185	0.13351	0.04215	-0.05466	-0.08627	0.05748	7.14688	2.80394	4.98638	0.62421	-0.06697	0.04250	0.05617	-0.00637	-0.01981	21.31332	5.36613	-14.04230	-0.12708	0.47855	0.16431	-0.11820	0.15995	-0.10015	29.69398
86			0.85000	8.82166	2.59081	12.10029	-0.00520	0.00083	0.00473	-0.00147	-0.00006	-0.00146	83.49866	-5.70144	-9.53632	-0.08834	0.01947	-0.05066	-0.01068	-0.00691	0.04921	43.56959	-7.48048	-17.89719	-0.07638	0.12136	0.03027	-0.04824	-0.08203	0.04031	7.08799	2.65194	5.24633	0.66701	-0.08271	0.04290	0.04483	-0.04205	-0.01583	20.79446	5.25090	-14.32448	-0.10918	0.44242	0.14261	-0.08737	0.17594	-0.02095	29.28459
87			0.86000	8.67041	2.67418	12.26540	-0.00508	0.00069	0.00412	-0.00115	-0.00008	-0.00119	83.38654	-6.21282	-9.25747	-0.09242	0.01924	-0.04400	-0.01670	-0.00802	0.03832	43.10224	-7.70933	-18.71022	-0.07167	0.10620	0.01783	-0.04667	-0.06785	0.02185	7.04803	2.27796	5.47819	0.70978	-0.10111	0.04127	0.02243	-0.08455	-0.01103	20.36628	5.00190	-14.36170	-0.09277	0.38958	0.11827	-0.06444	0.17840	0.03836	28.94543
88			0.87000	8.54819	2.77490	12.40634	-0.00493	0.00054	0.00347	-0.00091	-0.00008	-0.00083	83.22718	-6.63776	-8.94370	-0.09674	0.01894	-0.03627	-0.02483	-0.00938	0.02529	42.61663	-7.90457	-19.43631	-0.07072	0.08839	0.00570	-0.05076	-0.04752	0.00596	7.03536	1.73895	5.66805	0.74861	-0.12281	0.03736	-0.01126	-0.13013	-0.00537	20.01194	4.63103	-14.15738	-0.06939	0.32944	0.09440	-0.04271	0.16458	0.07208	28.65576
89			0.88000	8.44718	2.88276	12.51051	-0.00478	0.00037	0.00279	-0.00075	-0.00006	-0.00047	83.01566	-6.93920	-8.59581	-0.10126	0.01849	-0.02788	-0.03389	-0.01057	0.01323	42.09934	-8.06676	-20.02157	-0.07341	0.06930	-0.00488	-0.05951	-0.02649	-0.00393	7.05538	1.09332	5.79073	0.78141	-0.14712	0.03258	-0.05175	-0.17379	0.00054	19.71062	4.16534	-13.73313	-0.04626	0.26794	0.07230	-0.02608	0.13665	0.08196	28.39624
90			0.89000	8.36056	2.98735	12.57113	-0.00464	0.00017	0.00208	-0.00065	-0.00003	-0.00018	82.75635	-7.09793	-8.22291	-0.10610	0.01784	-0.01936	-0.04283	-0.01128	0.00455	41.54900	-8.19861	-20.42532	-0.07831	0.04985	-0.01332	-0.07096	-0.00958	-0.00703	7.10726	0.39291	5.81570	0.80816	-0.17116	0.02783	-0.09078	-0.20872	0.00601	19.43989	3.64292	-13.12868	-0.02732	0.20915	0.05253	-0.01473	0.10177	0.07361	28.15105
91			0.90000	8.28219	3.07959	12.58454	-0.00450	-0.00005	0.00133	-0.00061	0.00001	-0.00000	82.45913	-7.11483	-7.83840	-0.11120	0.01695	-0.01113	-0.05080	-0.01132	0.00014	40.97496	-8.30303	-20.62654	-0.08447	0.03012	-0.01993	-0.08294	0.00016	-0.00473	7.18286	-0.32427	5.71814	0.82567	-0.19081	0.02386	-0.11894	-0.22883	0.01051	19.17781	3.10490	-12.40183	-0.01633	0.15948	0.03653	-0.00880	0.06989	0.05625	27.90880
92			0.91000	8.20718	3.15396	12.54825	-0.00436	-0.00030	0.00055	-0.00060	0.00004	0.00005	82.13757	-7.01212	-7.45724	-0.11630	0.01578	-0.00338	-0.05681	-0.01062	-0.00053	40.39458	-8.38163	-20.62877	-0.09176	0.00962	-0.02564	-0.09360	0.00172	0.00089	7.26856	-1.03401	5.48672	0.83110	-0.20758	0.02007	-0.12929	-0.23783	0.01339	18.90474	2.58848	-11.62514	-0.00949	0.11294	0.02220	-0.00534	0.04290	0.03404	27.66211
93			0.92000	8.13236	3.21061	12.46047	-0.00421	-0.00055	-0.00022	-0.00060	0.00006	-0.00004	81.80799	-6.83325	-7.09365	-0.12110	0.01437	0.00368	-0.05990	-0.00928	0.00088	39.82996	-8.43342	-20.46235	-0.09906	-0.01147	-0.03098	-0.10012	-0.00340	0.00799	7.34867	-1.72371	5.12577	0.82206	-0.22232	0.01584	-0.11948	-0.23979	0.01377	18.60400	2.12293	-10.87918	0.01266	0.07240	0.01022	0.00768	0.02366	0.01412	27.40633
94			0.93000	8.05680	3.25537	12.32139	-0.00403	-0.00078	-0.00095	-0.00060	0.00009	-0.00026	81.48729	-6.63674	-6.75963	-0.12519	0.01288	0.00998	-0.05954	-0.00752	0.00220	39.30212	-8.45317	-20.17990	-0.10456	-0.03198	-0.03565	-0.09985	-0.01074	0.01474	7.40872	-2.38753	4.65582	0.80301	-0.23091	0.01458	-0.09291	-0.23302	0.01494	18.26255	1.72706	-10.24310	0.02908	0.04485	0.00051	0.01943	0.01304	0.00056	27.13747
95			0.94000	7.98144	3.29750	12.13509	-0.00384	-0.00098	-0.00159	-0.00058	0.00013	-0.00055	81.18990	-6.48464	-6.46482	-0.12817	0.01145	0.01562	-0.05582	-0.00563	0.00165	38.82599	-8.43129	-19.84535	-0.10738	-0.05045	-0.03910	-0.09283	-0.01462	0.01938	7.43802	-3.02191	4.10972	0.77389	-0.23220	0.01688	-0.05626	-0.21873	0.01888	17.87304	1.40786	-9.78027	0.02640	0.02629	-0.00870	0.01947	0.00725	-0.00651	26.85226
96			0.95000	7.90853	3.34657	11.91061	-0.00362	-0.00113	-0.00210	-0.00053	0.00017	-0.00083	80.92667	-6.43158	-6.21740	-0.12956	0.01020	0.02087	-0.04903	-0.00378	-0.00181	38.40751	-8.35569	-19.52225	-0.10802	-0.06561	-0.04080	-0.08150	-0.01082	0.02084	7.43187	-3.62373	3.52293	0.73311	-0.22974	0.02061	-0.01809	-0.20150	0.02384	17.43652	1.16130	-9.52416	0.01681	0.00523	-0.01966	0.01346	0.00146	-0.00729	26.54868
97			0.96000	7.84138	3.40962	11.66387	-0.00339	-0.00121	-0.00244	-0.00045	0.00022	-0.00099	80.70700	-6.51594	-6.02645	-0.12902	0.00923	0.02584	-0.03953	-0.00206	-0.00829	38.04563	-8.21565	-19.26329	-0.10742	-0.07619	-0.04035	-0.06869	0.00128	0.01914	7.39126	-4.18977	2.92308	0.68218	-0.22461	0.02449	0.01449	-0.18206	0.02831	16.96283	0.97387	-9.47085	0.00056	-0.01844	-0.03093	0.00047	-0.00542	-0.00125	26.22696
98			0.97000	7.78407	3.48917	11.42073	-0.00319	-0.00123	-0.00262	-0.00036	0.00025	-0.00097	80.54015	-6.75344	-5.90356	-0.12682	0.00866	0.03007	-0.02794	-0.00047	-0.01678	37.73448	-8.00539	-19.10209	-0.10567	-0.08088	-0.03741	-0.05617	0.01809	0.01521	7.32027	-4.71504	2.32527	0.63474	-0.21450	0.02855	0.03896	-0.15783	0.03248	16.46952	0.82450	-9.57857	-0.02662	-0.03977	-0.04098	-0.02276	-0.01248	0.00747	25.89021
99			0.98000	7.73999	3.58313	11.21324	-0.00302	-0.00123	-0.00271	-0.00026	0.00026	-0.00076	80.43522	-7.13664	-5.85871	-0.12371	0.00850	0.03312	-0.01521	0.00102	-0.02534	37.46608	-7.72769	-19.04991	-0.10214	-0.07939	-0.03206	-0.04479	0.03337	0.01048	7.22357	-5.19184	1.73341	0.59582	-0.20486	0.02921	0.05599	-0.13265	0.03262	15.97904	0.68758	-9.77335	-0.04996	-0.06780	-0.04923	-0.04137	-0.02265	0.01252	25.54433
100			0.99000	7.70896	3.68677	11.06796	-0.00289	-0.00123	-0.00279	-0.00017	0.00026	-0.00045	80.39851	-7.64105	-5.89354	-0.12032	0.00867	0.03507	-0.00244	0.00242	-0.03238	37.23249	-7.39521	-19.09807	-0.09668	-0.07379	-0.02547	-0.03516	0.04252	0.00634	7.10624	-5.61161	1.14419	0.57061	-0.19559	0.02760	0.06638	-0.10678	0.03042	15.51618	0.53683	-9.96409	-0.07101	-0.09451	-0.05446	-0.05396	-0.03335	0.00908	25.19830
101			1.00000	7.68604	3.79421	10.99684	-0.00279	-0.00125	-0.00287	-0.00012	0.00024	-0.00010	80.43112	-8.23325	-5.99916	-0.11673	0.00903	0.03628	0.00931	0.00367	-0.03716	37.02700	-7.02942	-19.22412	-0.08983	-0.06703	-0.01926	-0.02746	0.04495	0.00350	6.97527	-5.96843	0.55156	0.56736	-0.18384	0.02655	0.07081	-0.08049	0.02910	15.10535	0.34980	-10.06547	-0.09547	-0.10352	-0.05522	-0.06239	-0.03843	-0.00284	24.86307
102			1.01000	7.66364	3.89960	10.99843	-0.00271	-0.00127	-0.00292	-0.00011	0.00021	0.00024	80.52853	-8.87599	-6.16076	-0.11301	0.00957	0.03674	0.01907	0.00473	-0.03916	36.84570	-6.65651	-19.39722	-0.08184	-0.06073	-0.01448	-0.02137	0.04224	0.00191	6.83980	-6.26232	-0.04827	0.58097	-0.17122	0.02539	0.06809	-0.05702	0.02772	14.76641	0.11173	-10.01782	-0.10768	-0.09810	-0.05246	-0.05585	-0.03826	-0.01807	24.55078
103			1.02000	7.63455	3.99793	11.06260	-0.00262	-0.00128	-0.00294	-0.00013	0.00018	0.00051	80.68064	-9.53119	-6.36157	-0.10929	0.01024	0.03636	0.02612	0.00556	-0.03811	36.68608	-6.30126	-19.58388	-0.07285	-0.05505	-0.01123	-0.01673	0.03624	0.00115	6.71019	-6.49668	-0.65239	0.60221	-0.16114	0.02319	0.05643	-0.03887	0.02499	14.51074	-0.18215	-9.79759	-0.11147	-0.09178	-0.04904	-0.04120	-0.03739	-0.03174	24.27229
104			1.03000	7.59425	4.08585	11.17517	-0.00255	-0.00128	-0.00289	-0.00016	0.00014	0.00069	80.87299	-10.16166	-6.58617	-0.10602	0.01106	0.03491	0.03045	0.00614	-0.03399	36.54321	-5.98154	-19.75608	-0.06311	-0.04949	-0.00927	-0.01355	0.02865	0.00085	6.59695	-6.68107	-1.24993	0.62160	-0.15150	0.02076	0.03498	-0.02600	0.02164	14.34003	-0.52555	-9.41677	-0.11760	-0.08323	-0.04530	-0.02611	-0.03464	-0.04079	24.03458
105			1.04000	7.54361	4.16201	11.31872	-0.00247	-0.00126	-0.00280	-0.00018	0.00011	0.00077	81.09062	-10.73373	-6.81951	-0.10359	0.01206	0.03229	0.03294	0.00642	-0.02755	36.40762	-5.70568	-19.89637	-0.05376	-0.04378	-0.00841	-0.01173	0.02099	0.00082	6.50981	-6.82926	-1.82416	0.63337	-0.14222	0.01867	0.00539	-0.01881	0.01827	14.24733	-0.89969	-8.91587	-0.11132	-0.07104	-0.04122	-0.01007	-0.02879	-0.04369	23.83869
106			1.05000	7.49006	4.22793	11.47320	-0.00241	-0.00121	-0.00265	-0.00016	0.00009	0.00072	81.32293	-11.22175	-7.04528	-0.10188	0.01321	0.02873	0.03472	0.00632	-0.02016	36.26968	-5.47308	-19.99379	-0.04596	-0.03818	-0.00846	-0.01079	0.01429	0.00104	6.45619	-6.95890	-2.35476	0.63519	-0.13734	0.01597	-0.02769	-0.01728	0.01412	14.21912	-1.27463	-8.35384	-0.08869	-0.06625	-0.03819	0.00126	-0.02426	-0.04204	23.68117
107			1.06000	7.44463	4.28731	11.61925	-0.00235	-0.00114	-0.00243	-0.00011	0.00008	0.00060	81.56455	-11.61111	-7.24790	-0.10039	0.01434	0.02486	0.03617	0.00577	-0.01339	36.12525	-5.27646	-20.03717	-0.04035	-0.03362	-0.00921	-0.01029	0.00912	0.00160	6.43921	-7.08655	-2.82201	0.63444	-0.13543	0.01281	-0.05923	-0.01948	0.00978	14.23858	-1.61644	-7.79607	-0.07415	-0.06650	-0.03576	0.00655	-0.01999	-0.03659	23.55809
108			1.07000	7.41523	4.34473	11.74471	-0.00232	-0.00104	-0.00214	-0.00005	0.00008	0.00045	81.81088	-11.89987	-7.41781	-0.09880	0.01540	0.02106	0.03694	0.00491	-0.00806	35.97543	-5.10424	-20.01620	-0.03742	-0.03011	-0.01020	-0.01020	0.00542	0.00252	6.45765	-7.22094	-3.21272	0.63634	-0.13282	0.01081	-0.08685	-0.02258	0.00682	14.29087	-1.89706	-7.30179	-0.06969	-0.06365	-0.03359	0.00959	-0.01392	-0.02848	23.46700
109			1.08000	7.40387	4.40375	11.84655	-0.00233	-0.00093	-0.00180	0.00001	0.00008	0.00031	82.05614	-12.09736	-7.55364	-0.09726	0.01640	0.01738	0.03676	0.00400	-0.00433	35.82246	-4.94331	-19.92868	-0.03742	-0.02666	-0.01073	-0.01073	0.00294	0.00352	6.50778	-7.36132	-3.52330	0.63763	-0.13085	0.00975	-0.10955	-0.02477	0.00484	14.36748	-2.09919	-6.91580	-0.06500	-0.05953	-0.03168	0.01127	-0.00780	-0.01924	23.40638
110			1.09000	7.40831	4.46540	11.92796	-0.00239	-0.00081	-0.00142	0.00007	0.00007	0.00020	82.29489	-12.22126	-7.66043	-0.09590	0.01738	0.01385	0.03576	0.00325	-0.00204	35.66684	-4.78152	-19.78421	-0.04042	-0.02203	-0.01014	-0.01199	0.00150	0.00409	6.58493	-7.50089	-3.75824	0.63896	-0.12962	0.00952	-0.12736	-0.02516	0.00356	14.46652	-2.21513	-6.66431	-0.06394	-0.05216	-0.02955	0.01318	-0.00226	-0.01002	23.37392
111			1.10000	7.42440	4.52803	11.99503	-0.00249	-0.00070	-0.00103	0.00011	0.00006	0.00013	82.52457	-12.29303	-7.74760	-0.09481	0.01834	0.01048	0.03439	0.00283	-0.00082	35.51005	-4.61031	-19.59741	-0.04563	-0.01518	-0.00781	-0.01366	0.00074	0.00364	6.68371	-7.63138	-3.92734	0.64364	-0.12907	0.01128	-0.14145	-0.02383	0.00306	14.58976	-2.24414	-6.55170	-0.07027	-0.03902	-0.02789	0.01700	0.00172	-0.00234	23.36720
112			1.11000	7.44742	4.58854	12.05502	-0.00262	-0.00061	-0.00065	0.00013	0.00005	0.00008	82.74616	-12.33315	-7.82783	-0.09404	0.01929	0.00736	0.03308	0.00287	-0.00028	35.35622	-4.42611	-19.38057	-0.05174	-0.00538	-0.00331	-0.01511	0.00022	0.00170	6.79886	-7.74710	-4.04513	0.65596	-0.12800	0.01503	-0.15412	-0.02112	0.00292	14.73960	-2.19031	-6.55842	-0.07739	-0.01682	-0.02564	0.02181	0.00221	0.00309	23.38324
113			1.12000	7.47328	4.64418	12.11520	-0.00277	-0.00054	-0.00031	0.00015	0.00004	0.00004	82.96349	-12.35726	-7.91525	-0.09359	0.02023	0.00447	0.03212	0.00346	-0.00007	35.21040	-4.23062	-19.14360	-0.05715	0.00749	0.00342	-0.01576	-0.00029	-0.00186	6.92601	-7.84547	-4.12801	0.67845	-0.12758	0.01956	-0.16598	-0.01753	0.00271	14.91622	-2.06302	-6.64691	-0.07844	0.01471	-0.02124	0.02506	-0.00312	0.00542	23.41653
114			1.13000	7.49941	4.69397	12.18342	-0.00293	-0.00051	-0.00002	0.00016	0.00003	0.00000	83.18167	-12.37423	-8.02487	-0.09346	0.02117	0.00155	0.03149	0.00464	0.00000	35.07597	-4.02944	-18.89537	-0.06044	0.02331	0.01204	-0.01535	-0.00083	-0.00672	7.06024	-7.92245	-4.18476	0.70648	-0.12698	0.02483	-0.17270	-0.01249	0.00209	15.11357	-1.88023	-6.77834	-0.06726	0.05821	-0.01371	0.02302	-0.01564	0.00445	23.45729
115			1.14000	7.52453	4.73883	12.26744	-0.00306	-0.00050	0.00022	0.00017	0.00003	-0.00004	83.40419	-12.38634	-8.17043	-0.09376	0.02210	-0.00164	0.03080	0.00633	-0.00003	34.95452	-3.82929	-18.64234	-0.06057	0.04142	0.02193	-0.01388	-0.00112	-0.01231	7.19478	-7.96912	-4.21080	0.73527	-0.12637	0.03038	-0.16942	-0.00579	0.00050	15.31762	-1.66900	-6.92535	-0.05400	0.10806	-0.00439	0.01830	-0.03117	0.00150	23.49329
116			1.15000	7.54820	4.78101	12.37344	-0.00317	-0.00050	0.00041	0.00018	0.00002	-0.00009	83.63026	-12.39088	-8.36139	-0.09472	0.02304	-0.00559	0.02951	0.00834	-0.00023	34.84730	-3.63566	-18.38515	-0.05752	0.06081	0.03204	-0.01163	-0.00067	-0.01796	7.32260	-7.97678	-4.19705	0.76430	-0.12843	0.03478	-0.15585	0.00188	-0.00219	15.51053	-1.45834	-7.06819	-0.04562	0.15353	0.00500	0.01397	-0.04191	-0.00156	23.51406
117			1.16000	7.56920	4.82327	12.50207	-0.00325	-0.00050	0.00058	0.00017	0.00002	-0.00014	83.85284	-12.38475	-8.59777	-0.09636	0.02401	-0.01054	0.02703	0.01023	-0.00068	34.75579	-3.45185	-18.12155	-0.05268	0.07961	0.04089	-0.00916	0.00054	-0.02269	7.43813	-7.94324	-4.14083	0.78772	-0.13034	0.03669	-0.13327	0.00931	-0.00510	15.67547	-1.27189	-7.18744	-0.03730	0.19344	0.01552	0.00925	-0.04518	-0.00378	23.51325
118			1.17000	7.58461	4.86775	12.64615	-0.00330	-0.00048	0.00073	0.00013	0.00002	-0.00019	84.05988	-12.36976	-8.86667	-0.09845	0.02494	-0.01599	0.02303	0.01151	-0.00121	34.67971	-3.27961	-17.85749	-0.04810	0.09590	0.04751	-0.00710	0.00128	-0.02516	7.53697	-7.87493	-4.04833	0.80301	-0.13427	0.03598	-0.10424	0.01504	-0.00702	15.79928	-1.12548	-7.26488	-0.02996	0.22588	0.02664	0.00512	-0.04127	-0.00376	23.48806
119			1.18000	7.59052	4.91543	12.79283	-0.00333	-0.00045	0.00091	0.00007	0.00002	-0.00023	84.23805	-12.35353	-9.14553	-0.10036	0.02575	-0.02091	0.01769	0.01185	-0.00143	34.61569	-3.11915	-17.61302	-0.04556	0.10854	0.05188	-0.00568	-0.00026	-0.02449	7.61518	-7.78664	-3.93400	0.81112	-0.13867	0.03570	-0.07183	0.01742	-0.00775	15.87342	-1.02656	-7.28619	-0.02809	0.25906	0.03752	0.00234	-0.03411	-0.00068	23.43758
120			1.19000	7.58481	4.96698	12.93053	-0.00334	-0.00038	0.00115	0.00000	0.00002	-0.00027	84.37838	-12.34516	-9.41183	-0.10176	0.02643	-0.02483	0.01182	0.01130	-0.00111	34.56107	-2.96997	-17.41317	-0.04513	0.11760	0.05424	-0.00460	-0.00467	-0.02084	7.66957	-7.69927	-3.81864	0.81628	-0.13532	0.03878	-0.03925	0.01450	-0.00765	15.89434	-0.97471	-7.24368	-0.03560	0.30363	0.04804	-0.00025	-0.02663	0.00519	23.36409
121			1.20000	7.56886	5.02341	13.05318	-0.00334	-0.00029	0.00144	-0.00006	0.00002	-0.00030	84.47889	-12.35079	-9.65001	-0.10280	0.02713	-0.02814	0.00636	0.01018	-0.00039	34.51633	-2.83194	-17.27578	-0.04570	0.12431	0.05498	-0.00346	-0.01104	-0.01535	7.69843	-7.63477	-3.72433	0.82103	-0.13031	0.04192	-0.00871	0.00794	-0.00590	15.86277	-0.96375	-7.13959	-0.04542	0.33260	0.05335	-0.00427	-0.01720	0.01149	23.27296
122			1.21000	7.54592	5.08534	13.15826	-0.00333	-0.00017	0.00178	-0.00009	0.00001	-0.00032	84.54311	-12.37109	-9.85136	-0.10376	0.02794	-0.03132	0.00192	0.00871	0.00044	34.48460	-2.70488	-17.20697	-0.04612	0.13001	0.05460	-0.00203	-0.01797	-0.00949	7.70194	-7.60846	-3.66693	0.82322	-0.12899	0.04263	0.01881	0.00008	-0.00273	15.78228	-0.98507	-6.99009	-0.05299	0.33686	0.05330	-0.00924	-0.00639	0.01486	23.17073
123			1.22000	7.51937	5.15196	13.24515	-0.00329	-0.00002	0.00216	-0.00011	0.00000	-0.00033	84.57767	-12.40080	-10.01253	-0.10473	0.02887	-0.03452	-0.00117	0.00709	0.00097	34.46953	-2.58864	-17.20125	-0.04581	0.13535	0.05359	-0.00036	-0.02401	-0.00446	7.68198	-7.62420	-3.65105	0.82093	-0.12906	0.04198	0.04231	-0.00756	0.00055	15.65751	-1.02970	-6.82609	-0.05844	0.32562	0.04969	-0.01442	0.00427	0.01389	23.06223
124			1.23000	7.49194	5.22108	13.31499	-0.00322	0.00014	0.00255	-0.00012	-0.00001	-0.00031	84.59113	-12.42978	-10.13498	-0.10588	0.02989	-0.03780	-0.00284	0.00548	0.00085	34.47400	-2.48333	-17.24338	-0.04463	0.13974	0.05175	0.00135	-0.02782	-0.00098	7.64208	-7.67697	-3.67279	0.81382	-0.12815	0.04041	0.06019	-0.01371	0.00321	15.49411	-1.08612	-6.68551	-0.06587	0.30746	0.04474	-0.02036	0.01208	0.00957	22.94947
125			1.24000	7.46560	5.28914	13.36915	-0.00312	0.00030	0.00291	-0.00011	-0.00003	-0.00028	84.59235	-12.44622	-10.22399	-0.10720	0.03091	-0.04099	-0.00330	0.00403	-0.00014	34.49927	-2.38833	-17.31272	-0.04247	0.14232	0.04897	0.00282	-0.02875	0.00067	7.58720	-7.75779	-3.72563	0.80465	-0.12740	0.03869	0.07219	-0.01782	0.00502	15.29912	-1.13881	-6.60193	-0.07379	0.29309	0.04101	-0.02658	0.01557	0.00381	22.83206
126			1.25000	7.44129	5.35163	13.40803	-0.00297	0.00046	0.00324	-0.00011	-0.00004	-0.00021	84.58871	-12.43989	-10.28766	-0.10863	0.03185	-0.04396	-0.00281	0.00285	-0.00200	34.54401	-2.30137	-17.38749	-0.03960	0.14372	0.04598	0.00385	-0.02696	0.00064	7.52205	-7.85549	-3.80005	0.79383	-0.12749	0.03688	0.08052	-0.01968	0.00574	15.07970	-1.17332	-6.59885	-0.08080	0.28555	0.03933	-0.03236	0.01613	-0.00248	22.70785
127			1.26000	7.41892	5.40429	13.43030	-0.00280	0.00059	0.00351	-0.00010	-0.00005	-0.00011	84.58630	-12.40408	-10.33369	-0.11006	0.03260	-0.04653	-0.00146	0.00192	-0.00448	34.60525	-2.22042	-17.44795	-0.03659	0.14466	0.04353	0.00446	-0.02278	-0.00052	7.44978	-7.95649	-3.88058	0.78050	-0.12622	0.03551	0.08782	-0.01877	0.00526	14.84203	-1.18290	-6.68869	-0.08895	0.28323	0.03862	-0.03834	0.01603	-0.00892	22.57446
128			1.27000	7.39745	5.44421	13.43322	-0.00260	0.00071	0.00371	-0.00010	-0.00004	0.00003	84.59061	-12.33653	-10.36719	-0.11127	0.03309	-0.04852	0.00064	0.00113	-0.00718	34.68015	-2.14511	-17.47893	-0.03329	0.14523	0.04190	0.00471	-0.01667	-0.00231	7.37271	-8.04654	-3.94771	0.76809	-0.12579	0.03530	0.09478	-0.01578	0.00379	14.59140	-1.16857	-6.87146	-0.09841	0.28208	0.03703	-0.04441	0.01595	-0.01423	22.43041
129			1.28000	7.37437	5.47064	13.41352	-0.00240	0.00079	0.00382	-0.00012	-0.00003	0.00019	84.60497	-12.23886	-10.39008	-0.11207	0.03325	-0.04977	0.00311	0.00037	-0.00967	34.76636	-2.07640	-17.47098	-0.02975	0.14503	0.04100	0.00467	-0.00921	-0.00433	7.29380	-8.11488	-3.98510	0.75677	-0.12589	0.03558	0.09971	-0.01140	0.00152	14.33400	-1.13484	-7.13149	-0.10651	0.28380	0.03575	-0.04889	0.01541	-0.01780	22.27619
130			1.29000	7.34610	5.48479	13.36920	-0.00220	0.00084	0.00385	-0.00015	-0.00002	0.00036	84.62977	-12.11600	-10.40165	-0.11228	0.03308	-0.05015	0.00546	-0.00039	-0.01150	34.86225	-2.01639	-17.42109	-0.02622	0.14359	0.04055	0.00445	-0.00133	-0.00619	7.21674	-8.15576	-3.98336	0.74745	-0.12634	0.03532	0.10182	-0.00609	-0.00130	14.07671	-1.08762	-7.43982	-0.11651	0.28588	0.03513	-0.05292	0.01430	-0.01960	22.11486
131			1.30000	7.30919	5.48972	13.30243	-0.00203	0.00086	0.00382	-0.00017	-0.00002	0.00048	84.66304	-11.97598	-10.40137	-0.11171	0.03257	-0.04944	0.00729	-0.00103	-0.01231	34.96576	-1.96759	-17.33337	-0.02327	0.14048	0.04037	0.00415	0.00580	-0.00749	7.14473	-8.16446	-3.93568	0.74164	-0.12925	0.03519	0.10103	0.00005	-0.00447	13.82563	-1.03482	-7.76554	-0.12696	0.28465	0.03355	-0.05559	0.01273	-0.01897	21.95089
132			1.31000	7.26216	5.48975	13.22162	-0.00189	0.00087	0.00373	-0.00020	-0.00001	0.00052	84.70246	-11.82850	-10.39176	-0.11035	0.03178	-0.04767	0.00848	-0.00134	-0.01203	35.07356	-1.93325	-17.21964	-0.02146	0.13561	0.04020	0.00388	0.01102	-0.00776	7.08133	-8.13723	-3.83733	0.74113	-0.13294	0.03545	0.09525	0.00672	-0.00775	13.58670	-0.98223	-8.08140	-0.13612	0.28264	0.03141	-0.05568	0.00898	-0.01651	21.78890
133			1.32000	7.20611	5.48910	13.14040	-0.00178	0.00086	0.00362	-0.00021	-0.00001	0.00047	84.74660	-11.68364	-10.37944	-0.10868	0.03086	-0.04562	0.00912	-0.00126	-0.01092	35.18104	-1.91672	-17.09875	-0.02031	0.13034	0.04002	0.00360	0.01381	-0.00676	7.03187	-8.07612	-3.69186	0.74658	-0.13717	0.03554	0.08058	0.01286	-0.01051	13.36718	-0.92829	-8.35966	-0.14087	0.27879	0.02904	-0.05153	0.00013	-0.01281	21.63246
134			1.33000	7.14326	5.49074	13.07103	-0.00169	0.00084	0.00349	-0.00021	-0.00002	0.00037	84.79417	-11.55119	-10.36974	-0.10750	0.03003	-0.04427	0.00930	-0.00106	-0.00931	35.28434	-1.92098	-16.99143	-0.01840	0.12637	0.03988	0.00312	0.01452	-0.00461	7.00338	-7.98910	-3.51085	0.75032	-0.14413	0.03379	0.05462	0.01807	-0.01190	13.17553	-0.86546	-8.57335	-0.13376	0.26830	0.02706	-0.04131	-0.01374	-0.00873	21.48428
135			1.34000	7.07496	5.49624	13.01728	-0.00162	0.00082	0.00337	-0.00021	-0.00002	0.00026	84.84196	-11.44005	-10.36056	-0.10671	0.02932	-0.04330	0.00897	-0.00103	-0.00723	35.38168	-1.94764	-16.91438	-0.01594	0.12299	0.03953	0.00257	0.01373	-0.00170	7.00205	-7.88433	-3.30512	0.74271	-0.15511	0.02873	0.02157	0.02296	-0.01141	13.01857	-0.78646	-8.70647	-0.11940	0.24765	0.02621	-0.02927	-0.02763	-0.00513	21.34712
136			1.35000	7.00233	5.50643	12.97797	-0.00155	0.00080	0.00324	-0.00021	-0.00002	0.00017	84.88588	-11.35697	-10.34641	-0.10593	0.02864	-0.04179	0.00814	-0.00115	-0.00478	35.47288	-1.99684	-16.87721	-0.01391	0.11828	0.03847	0.00213	0.01192	0.00144	7.02960	-7.76529	-3.07591	0.72587	-0.17030	0.02287	-0.00880	0.02834	-0.01023	12.89737	-0.69014	-8.76293	-0.10859	0.22539	0.02619	-0.02024	-0.03662	-0.00230	21.22301
137			1.36000	6.92740	5.52191	12.95335	-0.00148	0.00078	0.00313	-0.00020	-0.00003	0.00008	84.92322	-11.30550	-10.32571	-0.10534	0.02806	-0.03992	0.00695	-0.00127	-0.00230	35.55857	-2.06650	-16.88216	-0.01246	0.11244	0.03668	0.00183	0.00965	0.00416	7.08193	-7.63234	-2.81545	0.70908	-0.18337	0.01921	-0.03028	0.03304	-0.00977	12.80585	-0.58233	-8.76287	-0.10187	0.22658	0.02990	-0.01445	-0.04380	-0.00039	21.11234
138			1.37000	6.85235	5.54306	12.94422	-0.00142	0.00077	0.00303	-0.00018	-0.00003	-0.00000	84.95227	-11.28672	-10.29952	-0.10541	0.02771	-0.03825	0.00543	-0.00139	-0.00004	35.63951	-2.15239	-16.92573	-0.01086	0.10669	0.03442	0.00153	0.00726	0.00612	7.15246	-7.48849	-2.51806	0.69862	-0.18924	0.01921	-0.04450	0.03489	-0.01097	12.73465	-0.47072	-8.72830	-0.10053	0.25924	0.03751	-0.01129	-0.05349	0.00120	21.01386
139			1.38000	6.77857	5.56966	12.94846	-0.00136	0.00076	0.00293	-0.00017	-0.00004	-0.00006	84.97091	-11.29917	-10.26751	-0.10603	0.02756	-0.03687	0.00351	-0.00157	0.00183	35.71522	-2.24858	-17.00229	-0.00875	0.10164	0.03202	0.00115	0.00475	0.00729	7.23667	-7.34119	-2.18738	0.68954	-0.18783	0.02282	-0.05635	0.03324	-0.01418	12.67652	-0.35975	-8.67495	-0.09665	0.30507	0.04444	-0.00894	-0.06366	0.00237	20.92477
140			1.39000	6.70705	5.60078	12.96209	-0.00132	0.00074	0.00284	-0.00016	-0.00004	-0.00010	84.97624	-11.33767	-10.22823	-0.10699	0.02760	-0.03574	0.00101	-0.00184	0.00315	35.78273	-2.34807	-17.10625	-0.00633	0.09760	0.02978	0.00073	0.00212	0.00777	7.33377	-7.19759	-1.83180	0.68128	-0.18886	0.02645	-0.06991	0.03083	-0.01742	12.62807	-0.25082	-8.61624	-0.08935	0.32823	0.04583	-0.00678	-0.06688	0.00222	20.84094
141			1.40000	6.63839	5.63514	12.98149	-0.00132	0.00072	0.00276	-0.00015	-0.00004	-0.00012	84.96464	-11.39320	-10.18083	-0.10804	0.02776	-0.03485	-0.00221	-0.00218	0.00378	35.83761	-2.44349	-17.23046	-0.00397	0.09488	0.02800	0.00036	-0.00044	0.00767	7.44580	-7.05923	-1.45677	0.67437	-0.19376	0.02879	-0.08602	0.02987	-0.01987	12.58918	-0.14402	-8.56980	-0.08312	0.32472	0.04225	-0.00490	-0.06216	0.00045	20.75819
142			1.41000	6.57308	5.67136	13.00432	-0.00134	0.00070	0.00270	-0.00014	-0.00004	-0.00013	84.93256	-11.45356	-10.12586	-0.10902	0.02803	-0.03427	-0.00615	-0.00250	0.00363	35.87606	-2.52759	-17.36417	-0.00182	0.09388	0.02702	0.00011	-0.00261	0.00711	7.57418	-6.91987	-1.06482	0.66893	-0.20272	0.02921	-0.10202	0.03294	-0.02096	12.56033	-0.03945	-8.55639	-0.07720	0.30264	0.03641	-0.00322	-0.05187	-0.00219	20.67362
143			1.42000	6.51135	5.70904	13.03023	-0.00138	0.00068	0.00267	-0.00014	-0.00004	-0.00015	84.87716	-11.50517	-10.06591	-0.10987	0.02836	-0.03406	-0.01065	-0.00273	0.00275	35.89569	-2.59442	-17.49375	-0.00035	0.09452	0.02690	0.00001	-0.00411	0.00613	7.71642	-6.76625	-0.66060	0.66644	-0.21172	0.02921	-0.11460	0.04181	-0.02153	12.54127	0.06262	-8.59425	-0.07275	0.28037	0.03111	-0.00178	-0.04087	-0.00488	20.58668
144			1.43000	6.45389	5.74846	13.06033	-0.00145	0.00067	0.00268	-0.00013	-0.00004	-0.00017	84.79749	-11.53581	-10.00548	-0.11043	0.02870	-0.03422	-0.01536	-0.00275	0.00126	35.89592	-2.64048	-17.60536	-0.00007	0.09644	0.02752	-0.00000	-0.00472	0.00476	7.86683	-6.58215	-0.25255	0.66548	-0.22002	0.02891	-0.12215	0.05722	-0.02155	12.53205	0.16260	-8.69547	-0.06986	0.27005	0.02904	-0.00037	-0.03217	-0.00783	20.50002
145			1.44000	6.40098	5.79047	13.09662	-0.00152	0.00066	0.00270	-0.00012	-0.00004	-0.00021	84.69473	-11.53725	-9.95061	-0.11055	0.02896	-0.03465	-0.01984	-0.00247	-0.00061	35.87883	-2.66512	-17.68740	-0.00181	0.09906	0.02861	-0.00006	-0.00428	0.00301	8.01954	-6.35410	0.15010	0.66243	-0.22490	0.02733	-0.12543	0.07677	-0.02029	12.53432	0.26296	-8.86642	-0.06640	0.27163	0.03108	0.00125	-0.02625	-0.01213	20.41922
146			1.45000	6.35238	5.83604	13.14134	-0.00160	0.00065	0.00274	-0.00012	-0.00005	-0.00026	84.57233	-11.50675	-9.90807	-0.11008	0.02905	-0.03518	-0.02367	-0.00188	-0.00259	35.84889	-2.67089	-17.73206	-0.00621	0.10192	0.02996	-0.00035	-0.00269	0.00101	8.17140	-6.07613	0.54024	0.65699	-0.22805	0.02493	-0.12672	0.09738	-0.01821	12.55169	0.36778	-9.10798	-0.06498	0.27463	0.03435	0.00317	-0.02237	-0.01741	20.35105
147			1.46000	6.30689	5.88561	13.19623	-0.00173	0.00063	0.00277	-0.00012	-0.00005	-0.00031	84.43485	-11.44623	-9.88336	-0.10890	0.02890	-0.03556	-0.02656	-0.00109	-0.00440	35.81183	-2.66317	-17.73639	-0.01378	0.10435	0.03128	-0.00094	-0.00013	-0.00096	8.32124	-5.75078	0.91342	0.64923	-0.23190	0.02115	-0.12676	0.11678	-0.01508	12.58671	0.48038	-9.41317	-0.05956	0.27190	0.03767	0.00476	-0.02009	-0.02273	20.30072
148			1.47000	6.26249	5.93841	13.26140	-0.00191	0.00059	0.00276	-0.00013	-0.00005	-0.00036	84.28694	-11.36135	-9.87812	-0.10691	0.02841	-0.03551	-0.02826	-0.00033	-0.00577	35.77206	-2.64903	-17.70422	-0.02539	0.10573	0.03224	-0.00187	0.00285	-0.00251	8.46804	-5.38645	1.26868	0.64256	-0.23287	0.01769	-0.12540	0.13060	-0.01225	12.63764	0.60117	-9.76445	-0.04862	0.26975	0.04063	0.00507	-0.01973	-0.02681	20.26866
149			1.48000	6.21694	5.99233	13.33478	-0.00217	0.00051	0.00269	-0.00015	-0.00004	-0.00038	84.13305	-11.25965	-9.88889	-0.10386	0.02753	-0.03468	-0.02837	0.00021	-0.00646	35.73143	-2.63595	-17.64574	-0.04264	0.10504	0.03229	-0.00324	0.00556	-0.00328	8.60995	-4.99785	1.60697	0.64139	-0.23435	0.01482	-0.12310	0.13846	-0.00990	12.69851	0.72762	-10.13268	-0.03650	0.26752	0.04293	0.00425	-0.02104	-0.02833	20.25008
150			1.49000	6.16852	6.04519	13.41347	-0.00250	0.00041	0.00256	-0.00018	-0.00003	-0.00038	83.97997	-11.15002	-9.90926	-0.09967	0.02624	-0.03283	-0.02640	0.00047	-0.00634	35.69094	-2.63030	-17.57414	-0.06649	0.10143	0.03092	-0.00494	0.00747	-0.00315	8.74539	-4.60258	1.92690	0.64482	-0.23692	0.01249	-0.12076	0.13935	-0.00790	12.76200	0.85536	-10.48256	-0.02569	0.26623	0.04493	0.00300	-0.02354	-0.02704	20.23674
151			1.50000	6.11578	6.09592	13.49539	-0.00288	0.00027	0.00239	-0.00024	-0.00002	-0.00037	83.83810	-11.04177	-9.93320	-0.09439	0.02461	-0.03004	-0.02202	0.00053	-0.00550	35.65293	-2.63626	-17.50143	-0.09631	0.09467	0.02781	-0.00634	0.00832	-0.00236	8.87416	-4.22175	2.22276	0.64818	-0.23683	0.01212	-0.11910	0.13048	-0.00701	12.82287	0.97875	-10.78287	-0.01734	0.27069	0.04635	0.00191	-0.02650	-0.02316	20.22035
152			1.51000	6.05705	6.14508	13.58011							83.72195	-10.94385	-9.95741							35.62188	-2.65551	-17.43637							8.99745	-3.87674	2.48624							12.87944	1.09181	-11.01594							20.19507
153			1.52000	5.99029	6.19413	13.66749							83.64831	-10.86342	-9.98103							35.60452	-2.68760	-17.38354							9.11648	-3.58536	2.71055							12.93293	1.19001	-11.18131							20.15897
[truncated: 11 more columns]
